# Supplementary material for: Rapid, accurate, computational discovery of Rho-independent transcription terminators illuminates their relationship to DNA uptake
Source: Genome Biol. 2007 Feb 21;8(2):R22. doi: 10.1186/gb-2007-8-2-r22 (PMC1852404; doi:10.1186/gb-2007-8-2-r22)
Supplement: Additional data file 4 — Best terminators found downstream of each of the genes of the 343 organisms studied. [file gb-2007-8-2-r22-S4.zip › Legionella_pneumophila_Lens.bag]

    plpl0001 NONE
    plpl0002    2990 ..    3010 +  -7.7  -3.18383   GGTTTTATTCGAAAA            TAATTTGCA TTA TGCAAGTTA            TTACTACCTGAGGAT  67 268
    plpl0003    4747 ..    4769 +    -2   -3.7574   ATAAGTACATTCGTC           CTTTTTGATT TTC AATCGAGCAG           TATTTTCCTGATCAC  49 282
    plpl0005 NONE
    plpl0006 NONE
    plpl0007 NONE
    plpl0008 NONE
    plpl0009   10772 ..   10787 +  -2.6  -2.87564   TTAAACTAATTTCTA              TGGACTT GAT AAG-CCA              TGTATGAAACAGTCG  42 3
    plpl0010   11871 ..   11882 +  -5.8  -2.76468   TTATCCTTGCACCTA                GGTG AATG CACC                 TGATCTTAAATGATG  55 75
    plpl0011 NONE
    plpl0012 NONE
    plpl0013   13270 ..   13288 +    -9  -3.71527   AAAACATTGTGATTT             TTGCTTAA AAA TTAAGCAA             TTTAGGTGCTTAAGG  79 81
    plpl0014 NONE
    plpl0015 NONE
    plpl0016 NONE
    plpl0017 NONE
    plpl0018   16579 ..   16596 +  -3.5  -3.44051   GAAACAGGAGGTTTA             CAAT-GAG ACA CTCTATTG             TTGTCCTAATGCCGA  48 20
    plpl0020   19442 ..   19465 +  -3.9  -4.00465   AACAAATATTATGGG          GAGGAATTA TGCGAT TAACTCCTC           TATTTTTAGGTTGTG  57 8
    plpl0021 NONE
    plpl0022 NONE
    plpl0023 NONE
    plpl0024 NONE
    plpl0025 NONE
    plpl0026 NONE
    plpl0027 NONE
    plpl0028 NONE
    plpl0029 NONE
    plpl0030   29569 ..   29579 +  -3.2  -3.64703   ATTTTACAGGCAATG                 GTAG CTA CTGC                 TTTGCCTAAAAAAGA  50 73
    plpl0031 NONE
    plpl0032 NONE
    plpl0033   35045 ..   35061 +  -6.5  -3.05476   TTCACTGCTTAAGTA              GCGCATT ACG ATTGCGC              GTTTGTGATTGATTC  59 319
    plpl0040 NONE
    plpl0041 NONE
    plpl0042   42132 ..   42144 +    -2  -3.66803   TCAATTTTTAATAAA                TTGA CACAA TCAA                TTTAAAATCTTAAAC  47 192
    plpl0043   43220 ..   43239 +  -5.6  -3.18582   TCCTAATCAAAACAA            GGTCAGGC CTTG GTCCGACC             TTGCTGCGTAGCGTG  55 485
    plpl0046   46522 ..   46562 +  -2.7  -3.87869   AGTTATAACAGAAAG  TTAGCTGAAAAAAATCG ATTTACC CAATATCTTTCAGCTAA  TTTATAACCAATTGA  51 398
    plpl0057   58726 ..   58739 -  -3.8  -3.51924   TTTTTATTCAGATAA               TGGC TCCATC GCCA                AGGGATGGTCAAAAT  51 0
    plpl0056 NONE
    plpl0055   56460 ..   56472 -  -6.3   -3.2779   TATATAAATATTTAA                GATGA TTT TCATC                GTACCTATTAACATA  61 361
    plpl0054 NONE
    plpl0053   54907 ..   54920 -  -2.5   -2.9838   TTCAAAAATTAAGCA               TAATA TTGT TATTA                ATAATAAATAGCACA  43 169
    plpl0052   53914 ..   53928 -  -3.5  -2.91094   AAAATAACCATCATA               GCAAG TTTTC CTCGC               TATTTTCGCTTTCCC  44 6
    plpl0051 NONE
    plpl0050 NONE
    plpl0049 NONE
    plpl0048 NONE
    plpl0047   46522 ..   46562 -  -7.8   -3.1619   AGTTATAACAGAAAG  TTAGCTGAAAAAAATCGA TTTAC CCAATATCTTTCAGCTAA  TTTATAACCAATTGA  67 178
    plpl0045 NONE
    plpl0044   44983 ..   44995 -  -3.4  -3.06796   CTGTACGGCAGTGAA                CTCT ACAAA AGAG                GCCATAAGAGCAACT  45 152
    plpl0039   38353 ..   38380 -  -8.4  -4.14725   TATTCAAAGTAGAAA        GGGC-TGGTCGTG TGT CGCGACCACACCC        ATTGGATTGACACAA  81 345
    plpl0038   37742 ..   37758 -  -3.7  -3.11634   CTGTAGACGATGGAA              TCCAG CTGATTT CTGGA              TATAAGCAGTTTTAA  47 233
    plpl0037   36354 ..   36364 -  -5.4  -3.40403   TTTTTGTTATCATAA                 TGAG GTG CTCA                 CAAACAGTGACCAGC  57 454
    plpl0036 NONE
    plpl0035   35717 ..   35736 -  -2.2  -2.83164   TTATGTATTACTACA            GGATAT CTCATTTT ATATCC             TCCTTATTAATACCA  41 13
    plpl0034   35045 ..   35061 -  -6.5  -2.71731   TTCACTGCTTAAGTA              GCGCATT ACG ATTGCGC              GTTTGTGATTGATTC  57 287
    plpl0004    4318 ..    4334 -  -7.3  -3.17194   ATTTTTCCAATTTAA              TGACTCA ATC CGAGTCA              TTAAATCCTTTCATT  63 183
        dnaA NONE
        dnaN NONE
        recF    3769 ..    3785 +    -3  -3.61715   TGGAACACAAATTAA              TGGAAT GAAAA GTTCCA              TTATTAAACAAAATC  50 57
        gyrB    6470 ..    6511 + -14.5  -2.61912   AATAGTATTGTTGAA CTGGAGTGATGTTTGCCTC GCTC GAGGCAAACGCCTCTCTAG  CTTATAGCTGGCTCA  95 44
     lpl0009 NONE
     lpl0010   14322 ..   14339 +  -6.3  -2.98729   GGTTAAATACAAAAG             TTACAGG TACT CCTGTGA              TGTCTCCTAATTGTA  56 231
     lpl0013   17603 ..   17656 + -11.2   -2.7317   GAGGAGGCATTTATG CCGTCTCGAAGCCTTG-TATGGAAT TTAAT GTTTCTTGCCAAGGCTTCGAGACGA TGCTTACGCATCTCT  83 214
     lpl0014   19098 ..   19120 +  -7.8  -2.87018   GAGCCTTGTCATGGG           GTTTCTCTCT TTG AGAGATAAAC           TGATGTTGTATTATA  64 61
     lpl0015 NONE
     lpl0016 NONE
     lpl0017 NONE
     lpl0018   23857 ..   23871 +  -2.1  -4.07885   ATAATTGCCATATGT               TGGTG CAAAA TACCA               TTTTCCAAAACAGTA  53 480
     lpl0020   26385 ..   26411 +  -7.2   -4.0031   TGATCTCTTGTGGTT         CATCGCGAGCTA TTT TTGCTCGCAGTG         TTGTTTGCTGGGCAT  73 86
     lpl0021   27453 ..   27465 +  -4.1  -4.08689   ACTTGCGGCAGCGGA                CTGAG TCT TTCAG                TTTATAAGTTTTCTT  62 22
     lpl0022 NONE
     lpl0023   30240 ..   30258 +    -9  -4.47456   GCCGCATTTTGCGGA             TAACTGAA TAA TTCAGTTA             TTTATTATTAGATCT  89 19
     lpl0027   33921 ..   33934 +  -2.3  -3.31817   CTGTTTCAGCAGCAC               AACCC TTCA GGGTG                TTAAGTTTGGTAATT  45 265
     lpl0030   38782 ..   38795 +  -2.5  -3.62324   TCTGGAGGAATGGCC               TAAAA AATC TTTTA                ATTTTTCTATGGTTT  50 310
     lpl0034 NONE
     lpl0035   43368 ..   43391 +    -9  -4.44461   TCAATTTTTCTCAAA          CAAACCATTG AAAG TAATGGTTTG           TTTTGTACGCTTGTT  89 46
     lpl0039   47644 ..   47664 +  -8.3  -3.50492   GGCAATATCTCTATT            CCCCATAGT GAG AATATGGGG            TTATCATCTATCGTA  72 150
     lpl0041   49018 ..   49073 +  -5.1  -4.21194   AAAAGACACTTAATC TCAGTTATGGATA--AGACCTCAATTG CAGT TATTTGAGGTTTCCTATCCTTAACTGA TTTTAAATAATCAGA  64 28
     lpl0045 NONE
     lpl0046 NONE
     lpl0047 NONE
     lpl0048 NONE
     lpl0049   55663 ..   55691 + -16.3  -4.49937   TTTATTGAATCTGAA        CAATGTTGGATTA AAA TAATCCAACATTG        TTTTCGTCTTATTGC 100 49
     lpl0055   60495 ..   60514 +  -4.3  -3.72695   AACCAATTTTTGCGT            TTGCTTG CTAATT CAAGCAG             TTTGGTGGACCGAAT  57 39
     lpl0056   61367 ..   61381 +  -2.8  -3.48772   AGCGAATTCTAACTA               TCCC AGATCAA GGGA               TTATGTCACCAGATT  47 47
     lpl0057   62725 ..   62746 +  -6.7  -2.87443   ACCTGGTGTGGGGGC           GTAACCTGCA TCC TG-AGGTTAC           ATTGTATTCTCTGAA  58 252
        sdbB   64826 ..   64836 +  -6.8  -3.48498   GAGTGAAAGTCTGTT                 CCGA GCT TCGG                 TTAATTCATTAATTT  64 406
     lpl0060   66070 ..   66081 +  -2.2  -2.93367   ATAAAAAGTTGATCA                TCGG GCTA TCGA                 TATCTAAGATTGTTA  41 136
     lpl0061   67442 ..   67464 +  -6.2  -3.60151   ACTCTTATCATTATT           GCCGAGGGGT TAG ATATCTCGGC           TTATGCTTTAAAGCG  62 217
     lpl0063   70839 ..   70856 +  -7.7  -2.98088   AGAAACATGATCAAA             TCACCTC TTTT GGGGTGA              TATATGGATTTAGCA  66 173
     lpl0064   72450 ..   72460 +    -4  -2.51179   ACAACGGCTTTTAAC                 TACT TTT AGTA                 ACTTTTAAATTATAT  45 197
     lpl0065   73991 ..   74026 +  -4.1  -3.81144   GCATCAGGGACAAAT   GGGG-CACTCAAAC-CA TTAC TGCGTTAGAGTGGTCCC    TTCATTATTTTTTAT  57 176
     lpl0066   74856 ..   74892 +  -8.9  -4.07885   ATATTTGTGTTAAAA    CTTCTATAATATAACGA AAA TCGATATAATATGGAAG    TTTTAACACAGAATG  82 72
     lpl0067 NONE
     lpl0068   76827 ..   76841 +  -2.8  -4.13561   CGATACTTTTTCCGA               GCTTGA GGT TTGAGC               TATTTTTTACCAAAA  55 280
     lpl0069   77288 ..   77317 +  -5.8  -4.94672   GCATAAATTTAAAAT       TCGTCAGAATGA TTTGCT TCATTCCGATGA        TTTTTACTGTTGTTT  81 35
     lpl0070   79147 ..   79188 +  -7.3  -3.08992   GGTGCGAATAAGACT CGTGAAGTTTGGCAACCAG CTCG CTGGTTAGCTAACTTCACC  TATCTTGCCCTGCAT  63 79
     lpl0071   79943 ..   79957 +  -3.6  -2.57757   TCATTTCTAATAACT               TTGTGA TGA TTACAA               TAGCTTAAATTGATT  45 185
     lpl0072   83660 ..   83672 +  -4.1  -2.91274   TCATTCAGCAATTTT                TCGGA AAA TTCGA                TGTCATTGGCGTAAC  46 478
        uvrB   86878 ..   86889 +  -3.6  -3.41978   TTGGTTCTAAAATCA                CTCG CCAT CGGG                 TTAATTAGATTATAA  51 166
     lpl0075   88925 ..   88945 +  -4.7  -4.19817   TTCATCTACCCCGAT            TCGTCTCAT AAT ATGGGATGG            TTTTAAATCACTGGG  63 246
     lpl0078 NONE
        pepP NONE
        ubiH NONE
     lpl0081   95676 ..   95694 +  -3.7  -3.73323   TTCTATAGCGCTTAA             GCCCGCC CTCTC GGTTGGC             TATTTGTATATTTAA  54 438
     lpl0085  101231 ..  101247 +  -2.9  -4.37886   TAAACCATTCGCTTT              CCAGCGT ATG ATGCTCG              TTTTATGAAGGGTAG  60 519
     lpl0089  106873 ..  106887 +  -6.4  -4.03204   AGTATAATGTAGGAT               TGTCCT TAT AGGGCA               TTTATACCTTTGCTC  69 29
     lpl0090  107769 ..  107789 +  -4.8  -3.75766   ATGCAATATAAAAAA           G-CCTCATA TTAT TATGAGGAC            TTCTTGCCTTGTAAG  59 240
    rnr/lidP NONE
     lpl0092 NONE
     lpl0093 NONE
     lpl0094  113095 ..  113117 + -10.6  -4.76644   ATGCCATAACGAAGT           GTGCCAACCA GAC TGGTTGGTGC           TTTTTCATAGGTCTT  93 162
     lpl0096  114549 ..  114586 +  -4.4  -3.63837   AGCATTTCTATTTCG   TTGGATAAATAATAAT TAAAAC ATCATTATTTATCCGG    TTATTCCAGAGTTGT  55 39
     lpl0097  115093 ..  115109 +  -8.1  -2.77233   GGATTAATTCTATCT              CTTAAGA TTT TCTTAAG              GTTTGCACATTATAC  66 81
     lpl0098  115896 ..  115912 +    -3  -5.04175   ATTGGTCCGTTGATA             GCAG-TG CGCT CAGCTGC              TTTTTGTCTCATTAG  70 317
     lpl0101  120404 ..  120415 +  -4.4  -4.34866   TAATCAATTACTGTT                TAGC GTAA GCTA                 TTTATATTCTTAACT  64 1
     lpl0109  129205 ..  129221 +  -5.1  -2.60956   TTATCGAAAAGCGAA              CATCAAC TTG GCTGATG              GTTATGCGATCGTTT  50 11
     lpl0110  130626 ..  130636 +    -4  -3.91488   TTCTTAAATAGCCCG                 TTAG CCT CTAA                 TTGTTTGCCAACATT  57 395
     lpl0118  140134 ..  140145 +    -3  -4.73613   GAAGTAAACTCAAGG                CAAT AGTG ATTG                 TTTTGTTCATAATAA  65 509
     lpl0120 NONE
     lpl0121  143984 ..  144032 +  -5.3   -5.1244   AATTTCTCTGTCTAC GCCATGGGCAACAAAAAAATCAA CCA TCGATTGTTTCGTTGCCAGTGGA TTTTTATCTTCCTGA  79 312
     lpl0124  145690 ..  145701 +  -2.2  -3.33815   TTAGCTTTTAGGGCT                TTGG TTTT CCGA                 TTGATTACAGACCAT  45 37
     lpl0125  149131 ..  149189 +  -5.5  -3.11023   ATTATTTGGACTGGT TGCCAGGCTTCACATAGTTTATT-TGTT TGCT ATCAGAATAAACTTTGTGAAGCTCGACG GTTCTTTTACCGCTT  54 56
     lpl0130  156647 ..  156661 +  -5.6  -3.06696   ACTGTTATGTGTAAT               GGAGAG TGT CTCGCC               TATATTGCCAAAGAG  53 239
     lpl0133 NONE
     lpl0134  159978 ..  159989 +  -4.4  -4.86385   TTTCAATATTCTTTA                TGGA TTGT TCCA                 TTTGTTTTTGGCGAT  74 246
     lpl0140 NONE
        prlC  175062 ..  175091 +  -4.2  -4.76193   AAAATTTATTCGGTA       TGCTGGCGGG ATTTTGCTTA CACGCCGGCA        TTTTATGTTATAATT  70 116
     lpl0143  177747 ..  177762 +  -4.7  -5.79595   ATCCTTGTGCTTAAT              GCGAA ATTGAC TTCGC               TTTTTTATTTTAGGA  95 155
     lpl0145 NONE
     lpl0146  181025 ..  181044 +    -3  -4.32607   TTAGCTTACAACCTT            CTA-TGATT GTG AATCAGTAG            TTTCTTAGATTTTGA  60 82
        lvrA NONE
        lvrB NONE
        lvrC NONE
       lvhB2 NONE
       lvhB3  183834 ..  183851 +  -3.4  -3.87869   TACATCACTATGGAG             GGTTCG CGCTTA TGAACC              TTTCTAAAACATTGA  52 1
       lvhB4 NONE
       lvhB5 NONE
       lvhB7 NONE
        lvrD NONE
       lvhB6 NONE
       lvhB8 NONE
       lvhB9 NONE
      lvhB10 NONE
      lvhB11 NONE
       lvhD4  194126 ..  194137 +  -4.4  -2.65884   AAAACTAAAAGGATG                CTCT GAAA AGAG                 ATTATGGATTCATAC  47 72
        lvrE  194971 ..  195029 + -13.9  -4.25104   GGGCTGTGAGTCGGT TT-TAGT-TTATTAATGTGCTTATCTTCA CAG TGAAGATAAGCACATTAATAACAATATAA TTTTAGTCACCAGAA 100 21
     lpl0164  195865 ..  195875 +  -2.6   -4.7629   GCCTTGAATGTTCAA                 TATT GGA AATA                 TTTTTCAATTGATCG  65 300
     lpl0167 NONE
     lpl0168  198884 ..  198895 +    -3   -3.1582   TAATCAACCAAGTCC                TGTA TTTT TACA                 ATTTTACTAACCTCG  47 367
     lpl0170  201943 ..  201964 +  -4.5  -2.60244   TTTAAAACTTGCTGG           TGAGTTG-CG ACA TGACAACTCA           TAGATTAATTGAGAA  47 1
     lpl0171  202206 ..  202218 +  -3.5  -3.40558   AGCGGCGAGAGCCTA                TTTAT AAA ATAAA                TCTTTGGAGTATGTC  48 14
     lpl0172 NONE
     lpl0173 NONE
     lpl0174 NONE
     lpl0175  205457 ..  205469 +  -4.9  -3.61268   GATCATGAGGTTTGT                CTAAT TTT ATTAG                TTTGAGGCTTCCATC  56 56
     lpl0177 NONE
     lpl0178 NONE
     lpl0179  208194 ..  208211 +  -2.7  -3.98224   GATATAAAAGTATAG             TTTACGG ATTT CCCTAAA              TTATCTTTTACATCT  55 285
     lpl0181 NONE
     lpl0182 NONE
     lpl0183  212132 ..  212150 +  -4.6  -2.98088   AGAACTATGATCAAA             TCACCT CTTTTTA AGGTGA             TATATGGATTTAGCA  50 243
     lpl0184 NONE
     lpl0185 NONE
     lpl0186  215055 ..  215092 +  -4.9  -3.80573   CACACGCTGCTTAAA   GTGTTGCTC-CATTATTC GGT GTTTGATGTGAGCGACAC   TTTGCTCGTAATGCG  59 183
     lpl0189  221003 ..  221020 +  -3.5  -4.09243   GATCGAGTCTCGCAG             GATAATCG CGG CGAT-ATC             TTTTGCCGCGCTATC  57 39
     lpl0192  223499 ..  223520 +  -6.5  -2.62184   ATATTTGATCGGTGA           GGC-AGTGCC CGT GGCACCAGCC           TGATATCCACAGACA  57 1
     lpl0194  225826 ..  225844 +  -4.6  -2.98088   AGAACTATGATCAAA             TCACCT CTTTTTA AGGTGA             TATATGGATTTAGCA  50 460
     lpl0195  227633 ..  227650 +  -4.8  -4.92812   ATGGCTGGATTTTCA             GCGAGG AAAGAG TCTCGC              TTTATTTTCTTATGA  77 392
     lpl0197 NONE
     lpl0198  229514 ..  229553 +  -6.1  -3.89956   GTTAATGGCTTGAAC  TATAATAAATTCTCT CCAAATTAAA AGGGAATTTATTATA   TTTAATGTGTCCTAA  67 195
     lpl0199 NONE
     lpl0200  231026 ..  231057 +  -6.9  -3.64703   TGGGGGTACATTTGG      GGGTATATTTTTAT CAATC ATAAAAATA-ACCC      TTTAAATACAACACA  68 48
     lpl0206  234153 ..  234163 +    -4  -2.98545   AATGCAGTTATTAGC                 TCTT TTT AAGA                 TAATTATTATGACAA  47 186
     lpl0207 NONE
     lpl0208  236280 ..  236306 + -15.2  -3.06831   AATTTGGGGCATGCA         TGGCTTGGGTGG AAA CAACCCAAGCCA         TTAGCTAGGCATTAA 100 436
     lpl0211 NONE
     lpl0212 NONE
     lpl0213  239511 ..  239527 +    -3   -4.0031   GATTTTCTCGGACAA              CCTTAT CGGAA ATGAGG              TTATTTAATGGGAGT  55 42
     lpl0214  241285 ..  241306 +  -6.7   -4.2693   TAGGGCCAAGCCTTT           CTTGT-AAGC TTG GCTTCACAAG           TTATTTTCCTGAGTT  71 136
     lpl0215  242268 ..  242278 +  -2.6  -5.15969   TTATCTAAGCTCCCT                 TATT AGC AATA                 TTTTTTGCCTTGACC  69 112
     lpl0216 NONE
     lpl0217 NONE
     lpl0218  247033 ..  247059 +  -2.4  -5.52096   GGCAGCATCAAAATG         TGATTATTTTCT GAT AAAAAATAATCC         TTTTTTATTGGCTTT  74 157
     lpl0224  252395 ..  252415 +  -6.9  -2.79098   CATTTTTTATAATCT            TGATGCAAG CCG CTTTCATCA            TCATTGATGAATACG  57 392
     lpl0226  253886 ..  253900 +  -4.2  -4.67353   AAATTCCCTTCGTAC               TCAGGT CTT GCCTGG               TTTTTAGCTGCCTGG  70 130
     lpl0227  255074 ..  255087 +  -5.3  -2.87988   GGCAAGCCTCTCCCT               TTTCC TTAG GGAAA                TAATTGGTTGTACTA  52 45
     lpl0236 NONE
     lpl0237 NONE
     lpl0238 NONE
     lpl0239 NONE
     lpl0240  267531 ..  267553 +  -9.3  -3.68261   TCTATTGTTGAGCTG           CCATTGAAA TATTT TTTCAATGG           TTTGAAGTATTATGC  80 45
     lpl0241  268880 ..  268897 +  -4.9  -2.58663   CGAGGGATGCGATTA             CCTTATT TGTA AATAGGG              CTTGTGAAGATAAAT  49 263
     lpl0244  272115 ..  272127 +  -4.1  -3.88766   CTTCTTCAGGAAAAA                GAGGA AAC TCTTC                TTTGGTATCTGAAGT  57 437
     lpl0246  274068 ..  274098 +  -7.6  -2.69204   ATATCTATAAATTGA       TATCGCTCTCAGAT ACA ACTTGAGGGCGGTA       ATTGTGAATTTGATT  63 66
     lpl0248  276456 ..  276466 +  -6.8  -4.26589   TCATCGATACAATGA                 TGCC TTT GGCA                 TTTTCAATCTGTAAT  73 499
     lpl0253  282999 ..  283009 +  -5.4  -3.07344   CGGCTGTGATTATTT                 GATG ATG CATC                 TATGTTAAGGCGTAA  54 24
        qxtA NONE
        qxtB  285668 ..  285682 +  -2.8  -4.94902   TAGAACCTTGTTCAG               TCATGG GAG CTGTGA               TTTTTGTCATGATTA  68 136
     lpl0259 NONE
     lpl0260  291445 ..  291455 +    -4  -3.07994   TTATCCTTCTGGTTT                 TGTA TTT TACA                 TTCAATCGGATTCAG  47 481
     lpl0262 NONE
     lpl0263  296684 ..  296699 +  -4.8    -2.752   TAAATATCCCTTAAA              TTTCAT TATA ATGAAA               ATTATATATCCAGGT  50 60
     lpl0264 NONE
     lpl0269  301514 ..  301526 +  -5.5  -3.21342   CCTGGTTGGCTCTGG                TGCGC GAA GTGCA                TGTTGATAATTAGTT  55 0
     lpl0270  301976 ..  301987 +    -3  -4.67011   ATGAAATGCCAAGCA                GTAA GTCT TTAC                 TTTTTGCATAACGTT  65 128
     lpl0277 NONE
     lpl0278  311229 ..  311242 +  -2.4  -2.95147   GCCTGGTGATTTCCT               CATG AAATTA CATG                CTTATTCTATGATTA  41 21
     lpl0279 NONE
     lpl0280  313750 ..  313768 +  -3.2  -3.21099   ATATTTTATAATGCT             TGACTTAA ACA TTAAATCA             TTAATCCTAAAAGGG  47 165
     lpl0281  314939 ..  314985 + -11.7  -4.11216   GTTGGGAACTCAATA TGCATC-AGGGTACCTTGGCAG GAAG CAGGCAAGTTACCCTTGATGCA TTTTACCCATAAGAA 100 65
     lpl0285 NONE
     lpl0291 NONE
     lpl0292 NONE
        gabT NONE
     lpl0294 NONE
     lpl0295 NONE
     lpl0296  337384 ..  337398 +  -4.4  -3.05844   CACGCTTGCTGTTTT               TTAAAA TAA TTTTAA               TGTTACCCTACGCAA  50 296
     lpl0300  344156 ..  344179 +    -4  -3.41134   ACTTAAGAGGCCACG          TTATATCGTT TATG AATGATATGA           TTGGTTCCTGCCTAT  51 119
     lpl0301 NONE
     lpl0302  345934 ..  345950 +  -5.9  -2.61272   ATTAAATTAAGAAGA              TCCTTAT TGG ATAGGGA              CGTTTTTAACCATAT  51 212
     lpl0305 NONE
     lpl0306 NONE
     lpl0307  350636 ..  350654 +  -3.8  -3.57144   GTGCTCATGTAGGTT             GTAGAAGC ATT GTTTCCAC             TTTAAAAATAGAAAA  52 29
     lpl0308 NONE
     lpl0309  353164 ..  353187 +  -3.8  -3.06183   AATGAGATGTAAAGA          CTCATTCCAA TATC TTGGGAAGGG           TTCAATAGAAATGAG  47 29
     lpl0310  354191 ..  354202 +    -3  -2.76453   CGCTAGCGCCTATGT                GTAT ATCC ATAC                 TCATTAAAATTATGG  43 7
     lpl0311 NONE
     lpl0312  358227 ..  358241 +  -2.8  -3.09823   AAATTATTTTCATCA               GAACTA AAA TAGTGC               TATGCTTTTGCGGCC  43 121
     lpl0313  358732 ..  358770 +  -9.7  -3.80276   ATCTGGATCGTCTTT   TCCGGTAGAAGATGGAT TTATC AGCCATTTTCTATCGGG   TTCTCTTATGTCAAT  83 42
     lpl0315 NONE
     lpl0316  361919 ..  361932 +  -3.7  -3.55444   TATGGCAGTGGTTAG               CCCAG ATGC CAGGG                TTTAGCGCATCAAAC  52 202
     lpl0318  364417 ..  364428 +  -4.4  -2.93853   ATAACGCTTAATTTT                CATG ACAC CATG                 CTTTAATTCCAAAAC  49 439
     lpl0320  365866 ..  365879 +  -2.4  -2.74523   CATTTGCTTTCAACA               CATC CTGCCC GATG                TCATGTTAAAGCTCC  40 50
     lpl0321 NONE
        pncB NONE
        pncA  369646 ..  369661 +  -4.6  -3.90048   GATGGAACTCGCTGT              CGAAGG AACC CCGTCG               TATTTTTAAGACCCG  59 87
     lpl0326 NONE
        sdbA  376049 ..  376073 +  -5.1  -3.54653   TAATCATCGAGGCTC          GTTTTAGAG CGGCCTT CTCTGAAAC          TTGTCTGCTCGGGAT  57 54
     lpl0328  377723 ..  377739 +  -6.5  -3.24924   CTTGCATCTATAATT              GCAATCC ATC GGATAGC              TCTTGTAGATGCCAA  61 46
     lpl0335  387251 ..  387262 +    -3  -3.48031   TGATTCACCGTCGCT                TAAG CCGT CTTA                 TGTCTTTCTGTTTTC  48 38
     lpl0337  389386 ..  389400 +  -4.3  -3.47322   AGTTTCATCGAATTT               GATGA AGCGC TCATC               TTGATTGTAATGAAC  53 24
     lpl0338  390596 ..  390615 +    -8  -3.58037   CCATAACCTCGACAT            TTGTTCTT AAAA AAGAACAA             TTTGAGCAATTAATA  73 353
     lpl0339  390924 ..  390944 +  -6.9  -3.20573   TTCCAGAGAAGACAA            GCCTTCA AACCAAA TGAAGGC            TATTCCTGTGGATAA  65 42
     lpl0341  392987 ..  393000 +  -8.1  -4.08216   ATGTTCTCAGACACA               CCAGG CAAT CCTGG                TTTTAAACAACATAC  75 431
     lpl0346  399841 ..  399866 +  -3.3    -3.889   ACATCGATTTACCAA         CCAGCTATCAAT CCA AATGA-GGCTGG         TTTGCTATAATTAAA  52 57
     lpl0347  400623 ..  400664 + -14.7  -3.76402   TCAGATAGGAATATA TTGGTTCACCTAAAAACCA AGAT TGGCTTTTAGGTGAACTGA  TTTGCTGCCTGCAGT 100 33
     lpl0350  405108 ..  405130 +  -6.4   -5.3236   GTGTTTAGGTTAGTA           CAGGTTGAAA ATA TTTTAATCTG           TTTTTTATAAATTAT  85 83
        surA NONE
        pdxA NONE
        folA  408365 ..  408375 +  -5.4  -4.27316   TTTCCAGGCTGTATA                 CTGT TAA ACAG                 TTTTGCCTTACACAG  67 411
        tufA NONE
        secE NONE
        nusG  416657 ..  416674 +  -2.1  -3.66666   AAAAAACATAAATGA             TTTAGAT AAGA ATTTAAA              TTTAAAGGTTTTACA  47 30
        rplK NONE
        rplA  417936 ..  417975 +  -4.2  -3.56704   AGAATTCACGGCATA  GATTAGGTTCCATGCCGTC GAA GACCGCA-GGTGCCTAGGC  TTAATTTCCTGCGCA  55 59
        rplJ  418591 ..  418604 +  -3.7  -3.35358   GTAAAGGACAAAAAA               GCAGG CAAT CCCGC                TTAATCATTATTTAA  51 8
        rplL  419044 ..  419067 + -16.8   -3.8901   AGCAGTATTTAAGAA          CCCAGCCATG TTCA CATGGCTGGG           TTTACTCGTTTGAAA 100 50
        rpoB NONE
        rpoC NONE
        rpsL NONE
        rpsG NONE
        fusA NONE
        tufA NONE
        rpsJ NONE
        rplC NONE
        rplD NONE
        rplW NONE
        rplB NONE
        rpsS NONE
        rplV NONE
        rpsC NONE
        rplP NONE
        rpmC NONE
        rpsQ  436787 ..  436797 +    -4  -3.24408   GTCGAAGTAATTTCA                 TAAG TAA CTTA                 ATTGTTTTACTTTTA  49 23
        rplN  437221 ..  437234 +  -2.4  -2.52623   TTATGAAGATAATTT               CTCT TGCCGC AGAG                GTATTGTAAGAAGGA  39 3
        rplX NONE
        rplE NONE
        rpsN  438474 ..  438487 +  -2.5  -3.39803   AGCTGGTAAACTATT               TTATT GGAG AATAA                TTGTGAGTATGCATG  47 32
        rpsH  438865 ..  438881 +  -3.7  -3.27298   GGTGTTGGTGGCGAA              GTCATTT GTG AAGTGGC              TTAATACTTGCGAGG  49 5
        rplF NONE
        rplR NONE
        rpsE NONE
        rpmD NONE
        rplO NONE
        secY NONE
     lpl0391  442421 ..  442445 +  -3.7  -2.74196   GGGTAATATCTGCTT          GATTTTATTTT ATT AAAATAGTATC          CTTCTGTCCCTTTCG  45 35
        rpsM NONE
        rpsK NONE
        rpsD NONE
        rpoA NONE
        rplQ  445351 ..  445368 +  -9.8   -4.9138   TAATCTATATTTTGA             GCCCGC ATTAAC GCGGGC              TTTTATTTGAATCAT 100 59
     lpl0399  448269 ..  448279 +  -3.2   -4.3255   ATGATATAATTTCAA                 GCTT TGC GAGC                 TTTGTTGGTTCAGAG  60 62
     lpl0400 NONE
     lpl0401 NONE
     lpl0402 NONE
     lpl0403 NONE
     lpl0404  453261 ..  453279 +  -6.8  -4.13654   ACTTCATAGCAAGGT             TCCATAAT GAA GTTATGGA             TTTGTAGTTTAAGCA  71 261
     lpl0410 NONE
     lpl0411 NONE
     lpl0412  459675 ..  459716 +  -8.1   -2.5409   CTGAACTCTTAAAAA CAATTTTCCCCTTATCTAA TCAC TTAGGCAAGGGGGAGATAG  TAAATTACGGCTTAT  66 67
         fur  460771 ..  460787 +  -3.7  -4.05678   ATTACAATAATTGGA              GTGTTTT GGT GAAACGC              TATTTTCTTTAAGGA  57 123
     lpl0415  461001 ..  461019 +  -2.4  -4.39407   AACTCTTCGCAAGAT             TTCCGTAT TCT AAATGGAA             TTTTAAATTATTTGC  57 72
     lpl0416  462527 ..  462539 +  -5.5  -3.05844   GAGTAACTTCCAAAG                CCATC ATA GGTGG                TATTGACGTAACGAA  53 372
     lpl0418  464018 ..  464043 +  -6.3  -3.98214   ATGCATTGTTTTAAA         TAGGTAAAGCTA AAA TAGCTTT-CCTG         TTTGTAATCCATGAT  69 312
        uvrA  477266 ..  477280 +  -8.6  -3.61001   CTATCCAGGTTGTTT               TTCAGG CAA CCTGAA               TCTCTTTTTGTGACA  77 77
     lpl0428 NONE
     lpl0429  479019 ..  479030 +  -5.8   -5.4505   AATAGATCCGTTTTG                CAGG GAAT CCTG                 TTTTTTATTCGCGAA  86 36
     lpl0437  485087 ..  485097 +    -4  -4.90266   TTTTATAAACTTAAT                 TCAT CAA ATGA                 TTTTTGCTTCATGAG  70 123
     lpl0445  491791 ..  491802 +  -4.4  -4.13767   TTTTTAATGACATAA                CATC ATAT GATG                 TTTTCGCATCGGACC  62 174
     lpl0446  493359 ..  493375 +  -2.9  -3.05769   TTGCAAGCCAAAGAG              GCGGATT TGG AACCTGC              TGTATAATTTAACAA  43 2
     lpl0447  494045 ..  494058 +  -3.9  -3.43676   GCCTGGACAATTCAA               GATAA TGAC TTATC                TTATACATTACTCAC  51 108
     lpl0448  494760 ..  494788 +  -4.5  -5.14563   ACATGTTGAATTTGT        TTCTCTTGAGGAC TGG GTTCACAAGGGTA        TTTTTTGCTAAGCCC  76 279
     lpl0452 NONE
     lpl0453 NONE
     lpl0454 NONE
     lpl0455  499542 ..  499554 +    -2  -4.59853   TGTTTGTCTTTTTAT                TAGT AGATC ACTA                TTTTTAAGGGGTTAG  59 6
     lpl0456  500467 ..  500479 +  -7.7  -3.47227   CTGCTTTTGTCATTT                CAGAG CAG CTCTG                TTGTGATGCTTAAAA  69 280
     lpl0457  501803 ..  501830 +  -7.2  -4.35461   GCATAAAAATGAGGT        TTTGCAATTTTT AGAC AAAAATTGCTAA         TTTTGATAATGTTGC  78 342
         zwf NONE
         pgl NONE
         edd NONE
         glk NONE
         eda NONE
     lpl0464  509250 ..  509289 +    -5  -3.93744   TGATATAAATTTTCC  TATGATGCCCGTGTTA-TC TTT GACTGACACGGGCCACAAA  TTCTATTCTTTATCG  62 38
     lpl0470  513966 ..  513997 + -11.6  -3.01712   CTCATAACACCAATA      CGTGTGAGGCTCTC TTTA GGGATTCTCACACG       TATTGGCAGCAACAA  84 192
     lpl0472 NONE
     lpl0473 NONE
     lpl0474 NONE
     lpl0475 NONE
     lpl0476  519431 ..  519451 +    -2  -4.84918   CCAGATTTTTATCAT           CAGGATAAA GTAA TTTATC-TG            TTTTATGTTTATGGC  67 290
     lpl0478  520563 ..  520599 +   -14  -2.57244   CGAGATACGAGGATG    ACAAGAAACACCAAAT AGTAA ATTTGGTGTTTCTTGA    TGAATTAATAGGTAG  93 107
     lpl0480  523758 ..  523776 + -11.8  -2.87132   CTTGTCCCTGAGAGA             TGGTCACA TTT TGTGACCA             TCTCTCAGGGACAAG  84 78
     lpl0482  525956 ..  525966 +    -4  -4.17556   TGCGTAAAAATTAAT                 CTTA ATT TAAG                 TTTCTTGAAAGTATC  59 106
        icmT NONE
        icmS NONE
        icmR NONE
        icmQ NONE
   icmP/dotM NONE
   icmO/dotL  531589 ..  531609 +  -3.2   -5.1523   AAGTTGATATTCTGT            GTGCTTCC TCTTT GGGAGAAC            TTTTTGTATTCTGAA  71 170
        lphA NONE
   icmM/dotJ NONE
   icmL/dotI  533343 ..  533359 +  -2.1  -2.83715   ACAATTTGTTGTTGG              ACCTGCC AGC GGTGGGG              TATCCTAGTGATGAA  41 1
   icmK/dotH NONE
   icmE/dotG NONE
   icmG/dotF NONE
   icmC/dotE NONE
        icmD  539465 ..  539493 + -10.4  -4.14397   GATTATTTATATTAT        TTGGGTAAAGAG AATAA CGCTTTACCCAA        TTTAATTTATAGGCT 100 47
   icmJ/dotN NONE
   icmB/dotO NONE
        dcoA  555857 ..  555879 +    -5  -3.71517   TCCAAATAGTTGAAT           TAAAAAAGGA AAA TACTTTTTTA           TTATCTTAAGTATTG  59 409
        proA  557696 ..  557722 + -13.1  -4.24204   GATTGATAAAATTTA         GCCAGAAGTCG ACTGA TGACTTCTGGC         TTTTCCATATGAATA 100 52
     lpl0510  560001 ..  560011 +  -5.4  -4.41348   GCCTCTTGCGCTTTG                 GCAA TAT TTGC                 TTTGTTTCCACACCA  70 284
        dotV  562800 ..  562815 +  -5.4  -3.32844   CGGCCCAGTCACTTG              GGCGAA ATGT TTTGCC               TTGTGAAGTAACACC  56 386
        pssA  563832 ..  563846 +  -2.8  -4.26871   GAAATATGAGCAAAT               GACATG GAT TGTGTC               TTTCTTGATGAATTA  55 24
     lpl0521 NONE
     lpl0522 NONE
     lpl0523  570558 ..  570589 + -10.3  -3.87641   TATTTTAATCTTGAA     CCTTCGACAGA-CGC CCTG GCGGTCTG-CGAAGG      TTTATAAAACATCTT  87 51
        hflK NONE
        hflC  572865 ..  572896 +  -6.7  -5.18355   TCCATCTAATATAAA      TGCAGTTGGGTTT CTCGTA AAATGCAACTGCA       TTTTTAATTTTTACA  84 90
        purA  574260 ..  574289 +  -9.5  -4.06179   TTGTAACCACAATGA       GTGTCATG-CAAGA ATT TCTTGATATGACAC       TTTCTGCCTTTTAAG  85 55
     lpl0527  575260 ..  575272 +  -2.7  -3.71321   CCTTCATTAAAATAT                CAAGA ACT TTTTG                TTGTTCAGATTTACT  50 266
     lpl0529 NONE
     lpl0530 NONE
     lpl0531  577815 ..  577829 +  -2.8  -3.21276   TATATCTACAGCAGT               TTTACC AGG GGGAAA               TATTATGAAAAAAAA  45 3
        argG NONE
        argH NONE
        argF  581724 ..  581740 +  -5.1  -3.11619   ATGCTCTTTGGCTGC              CTCTACA TAT TGTTGAG              TTAAGTCCGTTCTTA  53 352
     lpl0536  584550 ..  584560 +  -5.4  -3.76952   TCTACAATGATGTCA                 GGAA TTA TTCC                 TTTGGCTTGAATGGA  60 324
        uppS NONE
        cdsA NONE
        ecfE  593524 ..  593545 +  -3.1  -3.28592   TTCCTATAAAAGGGT           TTCAATTTT TTGT ACAATTGAA            TGGTTTTTAACTTCA  47 127
     lpl0545 NONE
     lpl0546 NONE
        lpxD NONE
        fabZ NONE
        lpxA NONE
     lpl0550 NONE
        serS  600734 ..  600752 +  -4.6  -4.86621   GTGACTCTAAACTAA             TCCAAATG AAA CATTTTGA             TTTTTCCTTAAGAAT  73 159
     lpl0552  602016 ..  602035 +  -4.4  -2.98072   TAATCCTAATATTGT            GATCTACAA ACA TTGT-GATC            TATAATTGTACTAAA  50 139
     lpl0553  602497 ..  602518 +    -3  -4.77438   TATTCTTTTAGTCAT           CCTGATTG AACACG CGATTAGG            TTTTTGGTGATGGCT  65 187
     lpl0554  603602 ..  603612 +  -2.6  -2.83899   CAAAGTGTATTTATA                 TTAA AAA TTAA                 ATTTGATAAGCGATT  42 22
     lpl0555  604337 ..  604368 +  -4.4  -5.95166   GATTGGATTACCTCT      TGAACGTCAGGAAG CATT CATCATGAAGTTCA       TTTTTTTTGGTTAGG  91 23
     lpl0562  609062 ..  609082 +  -3.2   -4.5477   TTACAAACATGACAC            CAGTGAGG TACAT CCTGGCTG            TTTTATCATATCTTG  64 55
     lpl0567  615594 ..  615605 +  -2.2  -3.69323   CCAACAAATCAGCGT                TCCA CTTT TGGG                 TTTGCGTAATAATAC  47 181
     lpl0569 NONE
     lpl0570  617592 ..  617602 +  -5.4  -4.64048   GTGTACAAATTTGCT                 TGAC CAC GTCA                 TTTATTTATATGGTC  71 46
        lvgA  618643 ..  618666 +  -7.6   -2.8085   GAGAATGGCTCAACA          GTGTTTTAAA CTTT TTTAAAACGC           GTTTGGGTCCATTGA  64 50
        sdhC  620988 ..  621001 +  -3.1  -2.78935   TATTTTGGCAATTTT               TCTAG GAAT CTGGA                TATGGTAAACAATGT  44 4
        sdhD NONE
        sdhA NONE
        sdhB  623869 ..  623896 +    -5  -2.72144   TAATAAATCAGTCCT        TGTT-ACTCAGAA AGT TTCTGAGTGAACC        CTTTGGAGAGAATGA  50 38
        sucA NONE
        sucB  628006 ..  628031 + -14.1  -5.02074   GAGTCATGTTTAACT         GCAAGACCCGT CTTG ACGGGTTTTGC          TTTTTTAAAAGGTAA 100 42
        sucC NONE
        sucD  630573 ..  630587 +  -7.2   -3.6106   TTTTTTTAGTGAAGG               TTTGCT ATG AGCAAA               TTTAGAAGTCTTGCG  68 433
        pdxH  631479 ..  631489 +    -4  -2.79135   GATGGGTTAGAGTGG                 GATA ATT TATC                 GTTCTTGGCGGTTAT  46 278
        letE  632214 ..  632262 + -15.7  -2.59803   CTTGTAGCATGATCA TCGCGTTCAATTGAAG-AGCAT AATGTA ATGCTTCTTCAATTGAACGGGA GTGTTCCTTGTATTA 100 29
     lpl0585  634696 ..  634720 +  -8.1  -4.49937   ATCAAATTTATGAAA          TTTAATGAAAA TAT TTTTCATTAAG          TTTTAATCTTCTTGC  84 115
     lpl0586  636306 ..  636336 +   -12  -4.19258   GTAGTTCGTTAGATA       TAGGATAAGCTGTT GAG AGCAGCTTATCCTC       TTTTCAATCCACTAT 100 37
     lpl0587  636779 ..  636806 + -15.8  -3.30007   AAGAAAGATTGATAA        TAAAAAGGGAGC TAAG GCTCCCTTTTTA         TTATCAAAGAATATT 100 39
     lpl0590 NONE
     lpl0591  641293 ..  641305 +  -4.8  -3.45784   CAGTTTTCTGTAGCT                TGGC AAGTG GCCA                TATGTTTATTCTCAA  55 280
     lpl0601  650726 ..  650746 +    -4  -3.27766   GGCCAACAGGTTGAG            CATGCTTA TTGGT TAAGCCTG            TTGGTGTAAAATATT  50 174
     lpl0603  652084 ..  652101 +  -4.1  -4.08767   CATATTATTTACTGT             TCGCAAG GCAC CTTGGGA              TTTTGAAAAAGTGGC  62 86
     lpl0604  652945 ..  652955 +  -2.6  -2.79803   TGGTTTGCATATGTA                 TTAA TTT TTAA                 CTTTGAATGAAATTA  42 22
     lpl0605  653512 ..  653524 +  -3.4  -4.33708   TAGTTAATAGAACGT                TTCG CTTTA CGAA                TTTTACTGATGATTT  60 63
     lpl0606  653987 ..  654009 +  -9.3  -4.91977   ATAATTCCTTTAAAA           GGCTTATTT GATCA AAATAAGCC           TTTTCTATTTTCATA 100 37
     lpl0608 NONE
     lpl0609  656826 ..  656841 +  -6.8  -3.97947   TAATGGCAATGAGGT              CCGGTT GCCA GACCGG               TTTGTCCTACATAAC  71 356
        tyrS  659581 ..  659604 +  -5.2  -3.33696   TTGAAATGAGTAGAA          TACGCCCTACG CCA CG-AGGGCGGG          TTCATTAAGAAGAGA  57 84
     lpl0612  667043 ..  667053 +  -3.2  -3.12668   CTCGTTCACCTAATT                 CAGG ATA CTTG                 TCTTCAAATTTACGA  46 512
     lpl0616  670486 ..  670499 +  -6.7  -2.79302   AGGCGTTGAAATTTA               GGCAA TCCA TTGCC                TATGATGAGCCTGAT  58 25
     lpl0619  673558 ..  673570 +  -3.4  -2.63585   TGCCTTGATCCTGGA                GCTT CTAGT AAGC                ATCTTTAAGCTATGA  43 170
     lpl0620 NONE
     lpl0621 NONE
        pyrB  675616 ..  675630 +  -4.2  -3.36766   AATGGCTATCCTTGA               ATCGCT GAT AGCGAG               TTAGATTTCTCTATA  53 7
        glnB  678834 ..  678846 +  -3.3  -3.01906   AACTCAATATCAACG                TCCGG TTC CGGGA                TATCGTATTTATTCG  45 297
     lpl0628 NONE
     lpl0629  680426 ..  680443 +  -2.8  -4.46828   TTGATAAATTTTTAT             TAATTG AAAAAC CAATTA              TCTTTTTTTCATTAT  60 37
     lpl0631 NONE
     lpl0632  684099 ..  684109 +  -3.2  -4.50976   CTAAAGCTTCCGGTC                 GCGA TTC TTGC                 TTTTATACTGTCAAC  64 224
     lpl0635 NONE
     lpl0636 NONE
     lpl0637 NONE
     lpl0638 NONE
     lpl0639 NONE
     lpl0640 NONE
     lpl0641 NONE
     lpl0642  693908 ..  693920 +  -6.3  -4.08767   GTTCGGGATCTAGGG                CAAAG GCG CTTTG                TTTTAAAAAACTGAC  69 349
     lpl0646  698745 ..  698777 +  -9.3  -2.91027   TAATATTTGCTCCGC      GGTATAAAAGGCC AACTGGA GACCTTTTATACC      TGGTTCATTTAATCC  73 38
     lpl0649  701321 ..  701334 +  -2.3  -2.57757   TAATAATACGAGCAT               GGAGC AGGG GCTCG                TAACTTGGATTGATT  39 378
     lpl0651 NONE
     lpl0652  704269 ..  704304 + -10.1  -4.29176   GGGATTATACAAAAT    CAAATAAGCTATTTTG GACTA CAAAATAGCTT-TTTG    TTTTGCCTTAACTCT 100 47
     lpl0654  705761 ..  705772 +  -5.8  -2.91342   AGGAATAAGTTTTAA                TCCC GCCT GGGA                 ATTTAATAATTAATT  56 71
     lpl0655  707611 ..  707629 +  -5.4  -4.09739   AGAAAAACCACCGCA             TTTTTTCT GGT AGAAAAGA             TTTTAAGCCGGTTGC  65 443
     lpl0661 NONE
     lpl0662  715330 ..  715349 +  -6.4  -4.45765   AGCCAATCCATTTAT            TCAGCCTG CATA CAGGTTGG             TTTGTTAATTTTACC  74 55
     lpl0672 NONE
         tdk NONE
     lpl0674 NONE
     lpl0675 NONE
        deoB  733460 ..  733473 +  -3.9  -5.03715   CACTTAATTTTTCTC               TCAAT CCCT ATTGA                TTTTTTACCAATGAT  73 142
        hslV NONE
        hslU  735466 ..  735493 +  -7.1  -2.65993   ATCAACTTTTTGTGG        GGGATATGTCT CGAAAA AGAGATATCCC         TCATGTGACTCTGAT  61 86
     lpl0679  737626 ..  737644 +  -3.8  -2.73721   CACAGCAAAAGGTTG             TTTGCTGG CAT CCACCAGA             TCATTAAAGCTTAAT  45 472
      rtxA-2  762794 ..  762820 + -12.5  -4.78572   AAGATGAACTCATTA         CATTGGTGAAT ATGGA ATTCACCAATG         TTTTATTAATTGGAA 100 39
        wrbA  763578 ..  763603 + -14.7  -2.79183   GTTTGGATGTTTATT         TCCCCTCTCCC CAAA GGGCGAGGGGA          TCTAATGAAACTAAA  95 45
     lpl0683  764092 ..  764106 +  -3.6   -2.8577   TGGAAGAATCATAAG               GTTGAT AAG ATTAAC               ATTTAACTGTTCAGT  46 27
        exoA NONE
        xthA NONE
        rpmE  766083 ..  766101 + -11.8  -4.52589   TGAGTTTTTAACAAA             GGCACAAA TTT TTTGTGCC             TTTTCTCTAAGAGAG 100 53
     lpl0687 NONE
     lpl0688 NONE
     lpl0689  770612 ..  770632 +    -4  -3.94465   AAATAAGGTTTTTCG            TAAAGTCC AAAAG GGACATTA            TATTTTCCTTTTGAA  57 460
     lpl0694  780173 ..  780221 +  -3.2  -4.56597   GGCCCAGGCAAAAAA TGGTTGTAATGAGGGCGTTTAG ATAAA CTAAATGACCGCATTGAAAACA TTTTTAACAAAGAGA  62 275
     lpl0695 NONE
     lpl0696 NONE
     lpl0697 NONE
     lpl0698 NONE
     lpl0699  786716 ..  786747 +  -8.1   -3.5365   ATCTTGAATCGTTCG     GGC-T-GAGGCGGCA TTTA TGCCGTCTCGAAGCC      TTGTATAGAATTTAA  73 97
     lpl0706 NONE
     lpl0707 NONE
     lpl0708 NONE
     lpl0709 NONE
     lpl0710  798286 ..  798296 +  -2.4  -3.83998   TATGCGAACCCAAGT                 GAGG CCC CCGC                 TTTGATGTGGCATAA  51 196
     lpl0713  800410 ..  800428 +  -2.5  -4.48967   ATCCTTCGAAATGCT            CA-CATAG TCAT CTATGCTG             TGTTTTTTTATGATT  60 100
        glnE  804456 ..  804466 +    -4  -4.61527   CCATTTTACTTTCAG                 TTAC TCT GTAA                 TTTTTAGGGAATTTT  65 260
     lpl0716  805711 ..  805722 +    -3  -2.74263   AATTAGTGGATACCC                CAAT CGTT ATTG                 CTTTGCCGATAGGAT  43 35
     lpl0717 NONE
     lpl0718 NONE
     lpl0719 NONE
     lpl0720  808794 ..  808810 +  -5.8  -3.34398   AATCATTTGCTTTGG              CTCCCT CAACA GGGGAG              TATTTGAAACAACCG  56 428
       groES NONE
        htpB  813819 ..  813849 + -13.5  -3.41689   CTCCCGGTTATCCAA       TAAAAAACCCGCT GTAAA GGCGGGTTTTTTA       TTAATGTCTATTTTG  95 45
     lpl0725  814453 ..  814478 +  -6.3  -2.96274   AAAACCATAAATGGA         TTATTCCATCT GTCA ATATGGAATAA          TATGCTTGTGAAACA  59 116
     lpl0726  816964 ..  816976 +  -4.9   -3.6284   GTTGTTTCTCTAAGC                TGAAT GGG ATTCA                TTTCACCTAATCCTT  58 255
     lpl0728  820651 ..  820662 +  -2.2  -3.99805   TTCCTTGATTTCATT                TGGG TATT CTCA                 TTTAAATTTTTACAA  52 50
     lpl0729  821564 ..  821582 +  -8.9  -3.69354   ATGAAACAGTACAAA             TTGGGTC ATAGC GACCCAA             TTTAAAGTTGTAGGA  77 71
     lpl0730  826412 ..  826424 +    -2   -3.7744   TTGTGATTCTTTAAA                TACA AGTCC TGTA                TTATTGGCTTCTCTT  50 281
     lpl0732  831324 ..  831346 +  -3.5  -3.34398   AATGCCTTGTATAAT           TTATTTTGG TTTTC CCCAAATAA           TGTTTGGAAAACCCC  48 111
         kbl  839858 ..  839869 +  -2.2  -2.78725   GGTGAATTGCGAAAT                GGTG GTAT TACC                 TAATTAATGAGGTAT  41 80
         tdh NONE
     lpl0740 NONE
     lpl0741  843321 ..  843344 + -11.2     -2.55   CAATATAATTTGAGG          GACACTTTAA AAAA TTAAAGTGTC           TCAATTCAGGTGTTA  82 66
     lpl0742 NONE
     lpl0743  844503 ..  844520 +  -4.1  -3.61715   ATCAGAAGGGAAAAC             GATGGTT CTAA GGCCATC              TTCTTCAGGACCATC  54 276
     lpl0747 NONE
        hutI  849767 ..  849777 +  -5.4  -3.45366   GCTGGTGAATGGGTA                 TCCT GAG AGGA                 TTACTTGATTGGAGA  57 20
     lpl0749 NONE
     lpl0750  852846 ..  852856 +    -4  -3.80535   GTTCTTTTGATATAC                 CAAT TCC ATTG                 TCTTTTATACGGATT  57 383
     lpl0753  855701 ..  855713 +  -4.8  -3.78329   AAGCAGGAATCTTTT                CAGC ACAAA GCTG                TTTAAATTGATAAGC  58 200
     lpl0759  865654 ..  865683 + -10.1  -4.06055   TTCATTCAAAATTCG       GGAAAGCTCTCAA TGAT TCGAGAGTTTTCC        TTTCCTTTGAGGAGT  87 41
     lpl0760  866137 ..  866150 +  -3.9  -3.18264   AAATTCATGGCCATA               GTTAA TAAT TTAAC                TTGCTGAATACAGGA  49 21
     lpl0761 NONE
        glyA NONE
     lpl0763  868337 ..  868349 +  -3.4  -5.01823   GTCTTAGATAAAAAT                GTGA AGGGC TCAC                TTTTCTTGTTGTTAT  68 34
        nusB NONE
        thiL NONE
        pgpA NONE
     lpl0767  871677 ..  871688 +  -4.4  -3.90112   CTATCCCAATATAAG                GTAC ATAA GTAC                 TTTCATTCACAGAAC  59 301
     lpl0770  874403 ..  874434 + -11.1  -3.18274   AATTAATAAATGTAA      TAATTGCCTTGAA TTTTAT TTCAAGGCAGTTA       TTGCATTCAAATGCA  86 39
     lpl0772  879676 ..  879688 +  -5.5  -2.85351   CTATAATCCAACGTG                GTTCG GAA CGAGC                TATAATCTGAGCCGC  52 93
     lpl0773  880341 ..  880393 +  -3.3  -4.95618   ATGTTTTTATATATA ATGCGGGATAGTGCTTTCTCTTGTC GTT GAAAGCAGTTGGTACTATCCCGCGC TTTGTTTTTGGTGTT  68 54
        dnaB NONE
     lpl0775  882948 ..  882962 +  -2.9  -3.18023   GTACGTTACAAATAA               GTTAT GGATA ATAAC               TGTTCGTGGTGGTAG  45 26
     lpl0776  883479 ..  883509 + -11.3  -4.95547   AATTAATTAATTGAT       TAAGATTGTTGGG GAAAA CCCAACAATCTCA       TTTTATTATTCTAAC 100 35
     lpl0777  884207 ..  884230 +  -5.4  -2.98907   AAATTATATTCACTC          CTGAAATATA AGCT TTTATTTCAG           ATTTACATTTTATTG  54 22
     lpl0778  885611 ..  885629 +  -4.6  -2.72991   TCGCTTATGGAGAAA             TTCTCATC ATG GATGATAA             TAATTCAGAATATAA  47 129
     lpl0779 NONE
     lpl0780  887514 ..  887540 +  -2.2  -2.63208   TCGGAGTAAATCCAT         GGTAACAGATGA TTT TCCTCTGATAAC         GATTTTTAAATGAAC  40 78
        lipA  889071 ..  889085 +  -3.4  -3.58343   TATGTTTTTAAGCAT               GCTTCG AGA CGGTGC               TTTGCACCTCCTCAG  50 494
     lpl0785 NONE
        hisF NONE
        hisH NONE
        neuA NONE
        neuB NONE
        neuC NONE
     lpl0791 NONE
     lpl0792  899790 ..  899801 +  -4.4  -4.26344   TAAGGAATTATAATT                CTCT TTTA AGAG                 TTTTAGTAACGATAT  62 90
        rmlC NONE
        rmlD NONE
        rmlB  902292 ..  902302 +  -2.6  -2.53382   GATATGAGCACGAAA                 TTAA TGT TTAA                 TAAATTGAAAATAAT  41 15
         gpi  903865 ..  903884 +  -2.2  -4.56159   CAATGCTATAAATTA            GTTTATTT GTTA AACTAAAC             TTTATATTTTATTGA  59 50
        rmlA NONE
     lpl0798 NONE
        wecA  907332 ..  907348 +  -2.2  -3.14931   CATCGCACATAAAGT              CCATTG ACCAA CACTGG              TTAATGGACGCTGGC  43 525
     lpl0801 NONE
     lpl0803  910533 ..  910543 +  -2.6  -6.34424   TGCGATTACACTGAA                 TTAT TAT ATAA                 TTTTTTTTTTAAAGG  95 27
     lpl0804  911666 ..  911696 +  -8.2  -4.50159   CCTGTTAGGTGTAAA       CGTTCACGCCCCTT GTA AAGGGGCGTCTAAG       TTTCTTTGAATTGAA  84 98
     lpl0811 NONE
     lpl0812 NONE
         wzm NONE
         wzt NONE
     lpl0815 NONE
       lag-1  925054 ..  925064 +  -2.6  -3.34962   GAGAAGAATTTTGTT                 TAAA GAA TTTA                 TTATAAAATCTCCAC  46 307
     lpl0819  928045 ..  928063 +  -6.1  -4.26622   TTGAATTTATTGCAG             GGAAAAA ACTTG TTTTTCC             TTTTGAGTCTGGTTT  69 284
        csrA  929027 ..  929039 +  -4.9  -2.78897   ATTACCGGGATACTT                TTGTT ATC AACAA                TAAATTTTACTGCTT  50 512
        accA NONE
     lpl0825  935038 ..  935048 +  -2.6  -4.25064   AGGGAGCGGATTACG                 TTTA AAC TAAA                 TTATTTCTTCAGTTT  55 131
     lpl0826 NONE
     lpl0827 NONE
         mip  940163 ..  940187 + -10.8  -2.59797   AAGCCATACAAAACA          CATCCTTCTC ATTTA GAGAGGGATG          CTCTCTTTGTAAAGG  81 55
     lpl0830  941523 ..  941542 +  -9.2  -3.75031   CAAAGTGATACAGCT            GCTGCTCC AATT GGTGCAGC             TTAATTTCTATTTTA  81 2
     lpl0831  942572 ..  942582 +  -5.4  -3.63241   CCATTGTTGATCGTT                 GACT GGC AGTC                 TATTTCTGGTTCCTG  60 279
     lpl0835  948924 ..  948935 +  -3.6  -3.25088   TACGAGTAATTTTTC                CCGG CCCG CTGG                 TTAATGCATTTGCAG  49 164
        ppsA  954713 ..  954723 +  -5.4  -3.32844   ATTTGGGAGTAAGCA                 GCTT ATT AAGC                 TTATAGGATAAAGCG  55 239
     lpl0839 NONE
        nadC NONE
        murG NONE
     lpl0842  959545 ..  959562 +  -8.4  -2.78715   TGAGATACTCGCTCG             CGGCTC TGGAAC GAGCCG              TATAGTCCAACAATT  67 73
     lpl0843  959882 ..  959894 +  -2.7  -2.90896   AAATAGAGAAAAACT                GAAAG AAA TTTTC                GTTATTAATTAATTC  42 1
        mreB NONE
        mreC NONE
        mreD  962768 ..  962781 +  -5.3  -3.46271   TCTTTGATTACCAGG               CCTTT TCTT AAAGG                TTGTAAATCTTTGTC  57 292
     lpl0848  964050 ..  964062 +  -5.5   -3.3452   AGTCGTAATTGATAT                TTGGG AAA CCCGA                TTATCACATGCTATC  57 77
         icd  965654 ..  965674 +  -4.1  -3.66999   TGAGTGAATCATATC            TAATCACTA TGC TATTGATTA            TTTCAATGACTAAAT  55 315
     lpl0850 NONE
        clpA  968547 ..  968557 +    -4  -3.47773   TTGTGACCGCTAAAC                 GAAT ATT ATTC                 CTTTTTACCTTGTTA  51 172
     lpl0852 NONE
     lpl0853  971073 ..  971085 +  -4.1  -2.50545   ATGATGATTTAATTG                CAGTT TAA GACTG                AATTTATTATGACAA  47 442
     lpl0858 NONE
     lpl0859 NONE
     lpl0860 NONE
     lpl0861 NONE
     lpl0862  980662 ..  980673 +    -3  -3.22298   ATAAGAGACTGAAAT                TCTA TCCC TAGA                 TTCGTAATGAGTACA  47 15
     lpl0872 NONE
     lpl0873  989677 ..  989694 +  -2.7  -2.50816   TTGATTTCTTATTGA             CTGCAAT GATG ATTGGAG              ATTGGTAAATGAAAA  41 0
     lpl0874 NONE
     lpl0875 NONE
     lpl0876  991428 ..  991442 +  -2.2  -4.78981   TTTTATCAATAAAAG               TATAAA AAA TTTGTA               TTTATTTTAATTAGT  62 374
     lpl0877 NONE
        murA NONE
     lpl0879  993762 ..  993776 +  -2.8  -4.88407   GATAACCCCCAATCT               CTTTGT TAA ACAATG               TTTTTAATTCGGTCA  66 57
     lpl0883  997847 ..  997863 +  -2.3  -2.88788   GATAAATCAAACACT              TAGTC TGGTGAT GACTA              TGACTTTTTAATTAG  41 36
        fleQ  999812 ..  999829 +  -2.7  -3.16323   TTCTTTAATTATATA             CCGAGAT TCAA ATTTTGG              TTAATGGCAGATTTT  45 390
        ccmA NONE
        ccmB 1002343 .. 1002367 +  -4.4   -3.0318   CAGTGATACGTATTA         GTCATATAGAC TAGG GTCTGT-TGAC          ATTTCTACTATCTTG  50 12
        ccmC NONE
        ccmD NONE
        ccmE NONE
        ccmF NONE
        ccmG NONE
        ccmH NONE
     lpl0895 NONE
     lpl0896 1007680 .. 1007706 +  -3.8  -2.82623   GAGTTGTTAACATTT         CATTGTTTTGTT GAT AACAAAAAGGTG         TAATTATGAAAAAAC  46 49
     lpl0897 1008387 .. 1008398 +  -5.8  -5.01497   TTTAGCATAATGAAC                CCCA ATTC TGGG                 TTTTTCTATAATGGT  81 296
     lpl0900 NONE
     lpl0901 1012744 .. 1012757 +  -2.5  -3.35679   AGAGAACTGCAGATT               TTAAA GGGG TTTAA                TTATGACTGAAGAGG  47 12
     lpl0902 1014303 .. 1014315 +  -4.8  -4.25615   GATCTTGCTTATATT                CCAC GAAGG GTGG                TTTATTAGGATTTTT  65 510
        prfC 1018300 .. 1018333 + -13.9  -3.12021   ACAGGATTTGAATGT     TCGCACCCCATTACT GTTC AGTGTTGGGGTGCGG      TTAGCTCAATTCTTT  90 44
     lpl0912 1024688 .. 1024704 +  -5.1  -3.35046   AAATCCTAATAAAAT              TCCATGT AAA ACAGGGA              TATTTGAAACACTGC  54 117
     lpl0914 1026228 .. 1026249 +  -4.4  -3.03635   CTAATAGAGTCAAGA           GGGGAGGT CAGATT ATTTCCCC            TCTTAAAACAGTTTA  50 37
     lpl0915 1026857 .. 1026873 +    -3   -3.1272   GTAGCGGGGCATAGC              CAGAGA GAATA TCTTTG              TGTATGATTTTATGC  45 98
     lpl0916 1028144 .. 1028167 +  -3.2  -4.61852   TCTATATGGTGTGTT          CTGTGAACAAT ATA ATTGA-CACAG          TTTATTTATCCTATT  62 181
     lpl0917 1029695 .. 1029728 +  -9.1   -2.9006   TGAGTGTAGCTTACA     TATAAGTCTCCAGAA AGTT TTTTTGAGACTTATA      TCTATGAAATCAGTT  73 65
     lpl0922 1036727 .. 1036748 +  -4.5  -4.42491   TGAGTTTTACTTTTA           TTCAAGCAA TATA TTGATTGAA            TTTGTGTATTTTTTA  64 239
     lpl0923 1038179 .. 1038193 +  -5.8  -2.97653   ATTTAATTTATGTCA               TTCATT TTA AATGAA               ATTTATAGTCAAAGT  57 40
     lpl0924 NONE
     lpl0925 1040595 .. 1040611 +  -5.3  -3.17456   CCCCCTATCTCTTTG              TTAAAAA AAG TTTTTAA              TTCGGTCATTTAGTT  55 160
     lpl0926 NONE
     lpl0927 1041684 .. 1041696 +  -4.1  -4.11869   ATTTGCAACATTTTC                CCGTT GAT AATGG                TTTATAAGTTTTTTA  62 6
     lpl0932 NONE
     lpl0933 1048692 .. 1048714 +  -4.2    -5.252   TGAGTTTAGAGACAG           CAGACATA AGATTTA TGTGTCTG           TTTTTTCTAAACATA  79 178
     lpl0934 NONE
     lpl0935 1050239 .. 1050251 +  -4.9  -3.07935   TCACTTTTCTTAATG                CTATA TGA TATAG                TTCAATAAATAGAAT  52 105
     lpl0936 1050824 .. 1050839 +  -5.4  -2.93752   AGAATTTTTACAATA              GGCTAT TTGC ATGGCC               TGATTATCTCCTTTT  52 25
     lpl0937 1052019 .. 1052029 +  -5.4  -3.57587   ACATAGATTTAATTT                 CTCT GCA AGAG                 TGTTATTTAAATGAT  58 268
     lpl0941 NONE
     lpl0942 1054617 .. 1054633 + -10.8   -5.8187   AGATTCTCCACTACT              CCCCGC TAATT GCGGGG              TTTTTTTATTAGGTG 100 49
     lpl0943 1055983 .. 1055997 +  -8.6  -3.17392   AAGTGGAGAATTGTG               GGAGAA TAA TTCTCC               TTCACTTGGGAAATA  73 372
     lpl0944 1056455 .. 1056466 +    -3  -3.85698   TTTACCCGAGGAAAT                GAAA ACGT TTTC                 TTTATAACGGAAAGA  52 7
     lpl0945 NONE
     lpl0946 1058099 .. 1058110 +    -3  -3.93963   TTATTGTTGCGTGCA                TAGT TAAT ACTA                 TTTATGAGTAGTCAT  55 378
        ftsI NONE
        murE 1061638 .. 1061652 +  -3.5  -3.64466   GTGCAAAGAGTTGCC               CTGGA GACAA TCCGG               TTGTCTATATGAGGT  52 402
     lpl0951 NONE
     lpl0952 1065292 .. 1065302 +  -5.4  -4.43755   ATTCGTGAAGCTATT                 GCAA ATT TTGC                 TTTTCAGTTTGTTAT  69 123
        etfB NONE
        etfA NONE
         ald 1068449 .. 1068474 +  -3.4  -5.30155   ATTAGTAGATTAAAA         CCCGTATTACA CAAAT TG-AATATGGG         TTTTTTGCTTCATCA  74 40
        pilM NONE
        pilN NONE
        pilO NONE
        pilP 1075279 .. 1075297 +  -3.8  -3.26758   CAAGCAGGAGTGAGG             CGTGAGAA AAA TTATCGCG             ATTTTGATATTAATT  49 28
        pilQ 1077765 .. 1077794 +  -6.7  -3.05463   CGTGTATCTAATTTG       TTGTTATAA-TAGC ATG GCTAATTATGACAA       TTCAGTAGAAGAGGT  59 414
        aroK NONE
        aroB NONE
     lpl0965 NONE
     lpl0966 1081443 .. 1081484 +  -9.7  -2.71593   AAGAAGCCCTCTAAC TAAAGAAAT-TCCGTACTAC TTG GTAGTACGGATAATGCTTTA TAGATTTCTCAATAT  75 39
        ribF 1082541 .. 1082557 +  -3.7  -5.26316   TAATACCGTTTAATT              TACCC TTAATCC GGGTA              TTTTTTGTAAGCTCC  76 28
        ileS NONE
        lspA 1086212 .. 1086237 +  -7.7  -3.25356   TTTATTTTCAGATAA         TGGATTGTGCTA ATC TGGC-CAATCCA         TTCAGTTGCTTATGG  67 330
     lpl0973 NONE
        recO 1094530 .. 1094548 +  -5.3  -2.68491   AAGGTAACGTGAATA             GCAGTTT GTCAA GAACTGC             ATTATACTCTGCATT  51 227
        pdxJ NONE
     lpl0976 NONE
     lpl0977 1098119 .. 1098129 +  -2.6  -3.20382   TACTTCTGGATTTTA                 TAAT GTA ATTA                 TTAGTAACTGTCCAG  45 59
     lpl0979 NONE
        tldD NONE
     lpl0981 NONE
     lpl0982 1104576 .. 1104587 +  -4.4  -4.33182   GCTGTTGGGTAGTTT                TTGC ATTA GCAA                 TTCTTTTATACATGA  66 357
         lig NONE
     lpl0988 NONE
     lpl0989 NONE
     lpl0990 1118004 .. 1118014 +  -2.6  -2.77233   TTCCTATTTCCGGGA                 TTTA GGT TAAA                 GTTTCGAAATTATCG  41 56
        dnaE 1121711 .. 1121732 +  -5.9  -4.56736   CGTCAGGAATAGTGA           CTTCTTTTC CATT GATAAGAAG            TTTTCCTTCTTCAGT  73 242
     lpl0993 NONE
     lpl0994 NONE
     lpl0995 1127847 .. 1127857 +  -5.4  -4.41348   TATCCAGAAGTAAGA                 GAAC CAA GTTC                 TTTATTTGCAGCAGC  69 397
     lpl0998 1131723 .. 1131739 +  -2.3  -3.57144   TAATAAATGATAATT              TATAGAT AGG ATCTTTA              TTTAGCAGTAAGAAA  47 271
     lpl1000 1134739 .. 1134754 +  -6.1   -3.2218   GTACACTTATTACTT              CCCAC TAGGCT GTGGG               TTCATGGCTCTTCCC  59 192
     lpl1001 1135895 .. 1135907 +  -2.7  -2.84134   AATTATTTAAATTAG                TTTGT CCT GCAAA                ATTATTGATAACTAT  42 42
     lpl1002 1137301 .. 1137312 +    -3  -5.17353   AGCCCTTGACCCCAT                TGAT TTAT ATCA                 TTTTTTAATGCCTGT  71 309
     lpl1003 1138219 .. 1138230 +  -4.4  -3.29043   ACTTAGTGTTGATTT                CAAC TCAT GTTG                 TTCTGAGGCGGGATT  51 76
     lpl1004 NONE
     lpl1005 1140109 .. 1140120 +  -3.6  -4.90013   AACCTAATTTTGATA                CGCC TGTG GGTG                 TTTTTAATTAGCTTA  70 61
     lpl1006 1141510 .. 1141529 +    -5  -3.75378   GTGACCACAATCATT            CCACAG AAATTGCG CTGTGG             TTCTGTTGTAGAAAT  58 423
     lpl1008 1143502 .. 1143515 +  -3.9  -3.44051   AATGTTGCTTATTCC               TTCAT ATTC ATGAA                TTCTCATGCTGCCGA  50 487
     lpl1012 1145313 .. 1145334 + -11.7   -5.5112   TAGCGTGTATTTGGA           GCAGCTTAT TAAA ATAAGCTGC            TTTTTTATTGCTACA 100 38
     lpl1018 1152381 .. 1152394 +  -2.3  -2.92425   ACCAAGCTATGGGTA               ATCGC GGAT GCGAC                CTTTCCATTGTTATT  42 518
     lpl1039 1168079 .. 1168094 +  -6.2  -3.90762   GACCTTATTATCGTC              TTAAGC CAGG GCTTAA               TATTTTTACAGAGTA  67 480
        helC NONE
        helB NONE
        helA 1177323 .. 1177360 +  -5.9  -3.68988   TGCTAATGAGCTATA   TTAACAGTTAAATACTT ATCT AACTGTTTAATTGTTAA    TTATGTTAACTCAAG  62 387
     lpl1048 1177750 .. 1177762 +  -5.5  -3.92746   ATGTCGAACTTCTCT                TGCTC CGG GGGCA                TATTTTTACAGTCAA  63 116
       cadA2 1180242 .. 1180252 +  -3.2  -3.29381   CTTTGACTATAGTAT                 TGCT ATT GGCA                 TTGATGGTATTATGC  48 334
     lpl1051 1181147 .. 1181160 +  -3.9  -4.67635   GCAAAACCCTCTTGA               GAAAA ACCT TTTTC                TTTTCTGATTTTGCG  69 199
     lpl1053 NONE
     lpl1054 1183852 .. 1183868 +    -8  -2.68419   TTGTCTAAATGGACG              GCAGGA ATAAG TCCTGC              TGCTATCGGTTCTTC  66 364
     lpl1059 1188760 .. 1188774 +  -6.4  -4.21471   CTTTTATCCGAAGCA               CATTGC CAT GCGATG               TTATTATTTTAGCCT  71 388
     lpl1064 NONE
     lpl1065 1192379 .. 1192394 +  -6.1  -5.36441   GTGATAATAACGAAA              GCAGG AAATTA CCTGC               TTTTTTATGTAAGCC  84 37
     lpl1072 1203905 .. 1203942 +  -7.9  -3.85698   ATAGAAGAAATAGAT   TGTTCACGGATGGATAGA GTT TCTATCT-TCCATGAACG   TTTCTGGAGAAACAG  73 46
     lpl1073 1205736 .. 1205763 + -12.2  -3.02263   ATAAATCAGAACATT        TGTCCCAATATT TTTA AATGTTGGGACA         TCTTGGGACGGCTAT  85 50
     lpl1075 1207402 .. 1207412 +    -4  -2.83715   ATGGCCAGCATCCGG                 GATA TCA TATC                 TATCATAATAATAAC  46 171
     lpl1076 1208344 .. 1208359 +  -4.8  -4.60797   TGCTCAGAAAAGCCA              TCAAAT ATAA ATTTGA               TTTTATCTGTACCAA  71 83
     lpl1078 NONE
     lpl1079 1210012 .. 1210023 +    -3  -3.63515   TTTAATTTAGGTTTA                TCAT TCCC ATGA                 TTATTGAAAATAAAA  50 154
     lpl1081 1211409 .. 1211424 +    -4  -3.54543   GGTTTCTTACGTAAG              CCATTG ATTT TAATGG               TTTCCAGAAGTGCCT  52 92
     lpl1082 NONE
     lpl1083 1212301 .. 1212321 +  -4.1  -2.91582   ATATATTCTTTAATT            CTGAATT ATCCATA AATTCAG            TATGTAACTACAATA  48 42
     lpl1084 1212938 .. 1212978 +  -6.9  -4.19276   AGTGAGTGCCAAATT  GGATTCAGATATGGAACAC AGT GTGTGCCAAATCTAGATTC  TTATTTATATCTGCT  75 357
     lpl1089 1218057 .. 1218079 +  -6.4  -2.70667   ACAGCCTATCCTATG           CCTAAATTTT GTG AAAATTAAGG           GTTGGTTAATTTATG  57 5
     lpl1090 1218514 .. 1218524 +    -4  -4.30576   AGGCGTAACTTTTTC                 TTGA TTC TCAA                 TTTTACTAATAAAAG  61 232
     lpl1092 NONE
     lpl1093 1219824 .. 1219858 +  -8.2  -3.52307   CTATTTAAAAACAAG     CAGTGATTAATAAA ACCATAC TTTATTAATCATTG     TTATGCTATATATTG  72 188
     lpl1095 1220802 .. 1220813 +  -4.4  -5.19275   CAACTAAATTTCTTG                CTTC GATT GAAG                 TTTTCTTTTGTGAGT  76 152
     lpl1096 1221921 .. 1221935 +  -2.8  -2.97381   CAGGTTATGCAAGAG               GTCTAT TAT AAAGAC               TATACTTAATGTTAT  43 48
     lpl1097 1222406 .. 1222416 +    -4  -2.57468   TTTATGGAAGGAGCC                 TATG GAG CATA                 ATTGGTATGATAACA  45 171
     lpl1098 NONE
     lpl1099 1223990 .. 1224006 +  -5.3  -2.59748   TTGAAAAACAATGGA              TATTATT AAA AATAATA              TGACTTATGAAAATA  51 425
     lpl1100 1225065 .. 1225108 +  -7.7  -3.32455   ATGAGGTAGCTCAAA TTTGATCAGGCAGTT-GC-CA TTTA TGAGCTGACTGCCTCATCAAA TTCAATTTAAATTTT  67 32
     lpl1104 1229741 .. 1229754 +  -2.3  -3.95214   CGTTTTCTTGCCTGA               TGCGC AAAA GGGCA                TATTTTTGAATCAGT  51 308
     lpl1110 NONE
     lpl1111 1236655 .. 1236667 +  -4.1  -4.96276   GGTGTACAAATTTGC                TTGAC CAC GTCAG                TTTTAGTTTTTTTAT  73 45
     lpl1114 1238992 .. 1239010 + -14.6  -3.46509   TGTCAAAATAGAAAT             GTCGGGCA TTG TGCCCGAC             TTAATCTTGTTGGAA 100 81
     lpl1121 1248467 .. 1248491 + -14.3  -3.19026   AGTAATCAGTTTGAC          GGGTCAGGCTC TTT GAGCCTGACGC          TTAAATCTTGAAATA  95 36
         map 1251624 .. 1251671 + -15.9   -3.0395   GAGTAATCCTAACCA TCTCAAACTATCTGTTGTTGC AAAACA GCAATAGCAGATGGTTTGAGG TATTCGGGACTGTCT 100 77
     lpl1126 1252825 .. 1252845 + -11.9  -3.02461   CATCAAGCCATCCGA            TGCTGGATC AAT GATCCGGCA            TCTTAGGCAAAATTC  85 90
     lpl1127 1255000 .. 1255019 +    -8  -3.09803   TCGGTATTTTATCGC            CAATCAAT TTTA ATTGATTG             TCTTCAGTGGGGTTG  65 321
     lpl1130 1257470 .. 1257493 +  -2.6  -3.64812   TCTTTGTTAAAAAAA          GTTTTTAA CTCCCTCA TTAAAAAC           ATTTTTTGCCTCGAC  48 117
     lpl1131 1261152 .. 1261176 +  -7.1  -3.02013   TATTATTGCAATTTC          GCAGTGCTCAT TCT ACGAGCACTCC          TATGCTTATTCACAT  63 78
     lpl1132 1263205 .. 1263215 +    -4  -4.34789   TGCTCGATTAAAAAA                 GAAT ATA ATTC                 TTCTTTTGTCAATTG  64 177
     lpl1134 1265259 .. 1265270 +  -2.2   -5.1287   TGTTTATCTTGAGTA                GTAG CTCC CTGC                 TTTTTTCAGTCTACC  67 143
     lpl1142 1273610 .. 1273624 +  -5.8  -3.93695   GCTAATTATTCATCA               TTCATT CTA AATGAA               TTTCTGCCTAATGCA  67 383
     lpl1151 NONE
     lpl1152 1284901 .. 1284911 +    -4  -3.20455   GCCTTGGATAAAATT                 TACA GGT TGTA                 TCATTTTAATTATGA  49 50
     lpl1153 1285694 .. 1285704 +  -5.4  -3.91997   TTATTAGAGAGGAGG                 GAAG AGG CTTC                 ATTTTTTCTTAATTG  63 279
     lpl1154 NONE
     lpl1155 NONE
     lpl1156 1289439 .. 1289458 +  -3.6  -3.35298   AGAAGCTGTAGTGAT            TGATACAA TTTA TTGTTTCA             TTCCTGGTTTGCTTA  51 93
     lpl1161 1296710 .. 1296730 + -12.5  -3.06711   CACAGCATCCATTAA            TCCCGCGCC CAA GACGCGGGA            TATAGTTTCTGGATC  87 73
     lpl1162 1298583 .. 1298610 +  -7.9   -2.7961   TCGTAGATAGATCTT        GGGTAGG-AATT ATAAG AATTGCCTACCC        TGATATTAATGATTT  64 31
     lpl1164 1301013 .. 1301025 +  -4.1  -2.50398   ATAGCCTTTTAGTTA                TAGTC AGC GGCTA                GTATTGGCTTAATTA  47 37
     lpl1165 NONE
     lpl1166 NONE
     lpl1167 1302759 .. 1302805 +  -5.6  -3.98915   TTTCTGTGAATAAAA CCTTATTT-TTGCTAGTTAGAT CAAAA ATATAAC-AGCAAGAAATAAGG TTTGATATGTTTGTA  63 51
     lpl1169 1304175 .. 1304196 +  -4.3  -4.70266   TTGGGGCCAAATACT           TGACCCCAT ATAA AAGGGGACA            TTTTTAAATAATATT  70 138
     lpl1171 NONE
     lpl1172 1307599 .. 1307615 +  -3.7  -4.27192   GTAAGTAAAAAATCA              TCGGTAT TTG ATGCTGA              TTTTACTAGCACTTT  59 55
     lpl1173 1308614 .. 1308632 +  -2.4  -3.54129   TAGTTAAAATGTAAC             TTATTGCC CCA GGGGATAA             TTTAGGGGCAATATA  47 34
     lpl1175 1311688 .. 1311700 +  -6.3  -3.81651   ACCAAAATGACATTT                TCTTG ACA CAAGA                TATTTTAATTGAGGT  66 286
     lpl1178 1316531 .. 1316548 +  -5.6  -2.58714   TTTTAGTATTATATG             CCATGT TTTTGT ACATGG              TGAATTAATATGAGA  51 57
     lpl1179 NONE
        lidL NONE
        pilS NONE
        pilR 1321801 .. 1321814 +  -3.8  -4.75372   TTTAGTTTATCTAAA               CTCC CTCATT GGAG                TTTTTCATAAGTCCT  67 205
     lpl1183 1322633 .. 1322647 +  -4.3  -2.82895   AATTTTACATCAGCA               TCATG TGTCC CATGA               ATTATTAGTGCAGGG  48 386
        ribD NONE
        ribE NONE
        ribA NONE
        ribH NONE
        pyrG NONE
        kdsA 1331168 .. 1331181 +  -5.3  -4.72497   GTGTTAATATAATCA               CATTG ATCC CAATG                TTTTCTTGATGAATA  74 157
     lpl1192 NONE
     lpl1193 1335826 .. 1335838 +  -4.9   -5.1675   TATATGAATGCATAT                CATTT TGC AAATG                TTTTTTCATAGATAA  77 271
     lpl1194 1337008 .. 1337018 +  -3.2  -3.86322   TAATAAGGTCAACGC                 GGCA TCT TGTC                 TTTGATACTCTTCTT  54 296
     lpl1198 1342074 .. 1342088 +  -2.8  -4.65895   TTATTGGCATTGGTA               TAAAGG GAA CCTTGA               TTTTTAAATCAAGGA  63 23
     lpl1199 NONE
     lpl1200 1344519 .. 1344529 +  -5.4  -4.10795   AATCCAAGAGTTGAG                 CAGT ATA ACTG                 TTTGGATTTTTTTCC  65 332
        cydA NONE
        cydB 1355131 .. 1355148 +  -4.1  -3.63059   CTTCAATTCCTTGCT             CCCTG ATTTCTGA CAGGG              TTGATTTCTCAGTTA  54 499
     lpl1213 1356143 .. 1356157 +  -2.8  -5.42259   GATGATTTTATCTGG               TGAGGC TAC GCTTTA               TTTTTTTAAGCCTCG  76 45
     lpl1214 1357327 .. 1357337 +    -4  -2.58714   TTGAGAGAAGGCATT                 TTCT GCA AGAA                 TGAATTAGTATCGAA  45 147
     lpl1215 1358231 .. 1358241 +    -4  -5.75342   GGCTCGCTTGATTAA                 CAAA CGA TTTG                 TTTTTTTTAACAGAG  88 436
     lpl1217 NONE
     lpl1218 1359752 .. 1359795 + -17.6  -4.13767   TATCTTGACCGAAAA GCCTTGATTTTCTGTGCTCCG CTA CGGTGCTC-GAAAATCAAGGC TTTTCGACTCAAGCA 100 97
     lpl1220 NONE
     lpl1221 NONE
     lpl1222 1363918 .. 1363928 +  -5.4  -3.61328   TCCATTTTAATTGCG                 CGTT GTA AACG                 TTTCGCGGTGTTCAT  59 69
        flgB NONE
        flgC NONE
        flgD 1366695 .. 1366705 +  -3.2  -2.77013   AAATCAATGATTTCA                 GTCA CCG TGGC                 CTTATTGAAACGATG  43 39
        flgE NONE
        flgF 1368869 .. 1368883 +  -4.4  -3.73336   TTGCAAGAATAAATT               TAATTA ATT TAATTA               TTGTTCAGTTAGAGT  57 29
        flgG NONE
        flgH NONE
        flgI NONE
        flgJ NONE
        flgK NONE
        flgL 1375910 .. 1375922 +  -7.7  -3.26189   AAAAAGAACTCATAA                GCATG TCA CATGC                TGTTCATATTCACTT  67 154
     lpl1235 1377736 .. 1377767 + -11.8  -2.94823   TAATAGCCTGTAGAG      TGTGACTTAAAGCA AGGA TGCTTTAGGTTACA       ATATTTTTAAAGCTT  84 46
     lpl1236 NONE
     lpl1237 1380239 .. 1380249 +  -5.4  -4.28548   AAAGACAGGGGAATA                 TTGC CCG GCAA                 TTTTCATAAATCCAT  67 455
     lpl1240 1385471 .. 1385482 +    -3   -2.6212   ATACCAAGTGCTATG                CTAT AAAA ATAG                 ACTTTTTGAAAATTT  43 45
     lpl1241 NONE
     lpl1242 1386735 .. 1386745 +  -5.4  -4.73388   AATATATCTGAGGGC                 TGTG CTT CACA                 TTTTTCATCAGGATT  75 500
     lpl1244 NONE
        surE NONE
        nlpD NONE
        rpoS 1391140 .. 1391195 +  -3.7  -3.63266   TTTGATTTAACTAGT TAATTAATT-ACATACAAGTTGGGTCA AATT TGACCCAAC-TGAAACTAAATTAATTA TTTACCGTCAATTTT  52 36
     lpl1249 NONE
        ruvC NONE
        ruvA NONE
     lpl1252 1395029 .. 1395043 +  -2.7  -4.69053   CGATAGCCAAACCCA               GACCG CTACC CGGGC               TTTTGTTCCCTAATA  65 191
     lpl1259 1401585 .. 1401606 +  -8.7  -2.54617   ATTGGGCCAACTCCC           CCTGGAACA GGTG TGATCCAGG            CTACTTTTTCGACTG  64 101
        truA 1408555 .. 1408575 +  -4.1  -3.09193   AATAATCCTGGCCCT            TTGTTTCTT TGG GAGAAATAA            TTGAATCCATCTCGT  50 5
        trpF NONE
        trpB NONE
        trpA NONE
        glnS NONE
        cysS 1414285 .. 1414313 +  -3.2  -2.77088   TGAATAATTGTTCCT       TCTATGC-GCTTC TCTT GAAGCAGAATGGA        CTTCTATCTCATACT  43 34
     lpl1271 NONE
     lpl1272 1417049 .. 1417059 +  -3.2  -3.83998   ATTACGATGAATCAT                 TCCT CTC AGGG                 TTTCATCTACGATAA  54 270
     lpl1275 1422214 .. 1422238 +  -6.5  -2.83409   ATTCCTTTTTATGCC          GCTCAAGATTT TCA AGATTTTGGGC          TGTAATCAGTTCATA  55 270
     lpl1281 1430255 .. 1430283 +  -4.6  -3.15249   CCGGTATTAACGACT        CGCTTCTTAC AACTATAAA GTACGAAGCG        TTAATACCAGCTATG  51 57
        accD NONE
        folC NONE
     lpl1296 NONE
     lpl1297 1449822 .. 1449835 +  -5.3  -4.11033   AGGGTAAGGTTTGAG               TGCTA ACTT TAGCA                TTTCTACTCTTTGCT  63 450
     lpl1303 1456926 .. 1456938 +  -2.7  -2.75825   GGCAAATATTATGCC                TAGGA GAA TCTTA                TGGATTTATTGCAAC  41 23
     lpl1304 1458469 .. 1458495 +  -4.5  -4.10161   GTTAAGATGTAGAAA        GGAGCAA-GGTC AACA GATTATTGCTCC         TTTTAGCCAATGGTA  62 36
     lpl1305 NONE
        fadA 1462201 .. 1462237 + -10.3  -2.82895   GTTTAAAGAATTGTA    ATGCTTCCCGTGTTTAT TTT ATAAATACGGGAAGAAA    ATTGTTAATCAAGGG  79 79
     lpl1307 1463897 .. 1463909 +  -3.4  -3.94409   CACAGCCATGTTGAT                GCAT AAAAA ATGC                TTTATCAATCGTGTC  54 287
        glnA 1472103 .. 1472123 +  -4.7  -3.18582   GAATTTGAGTTATAT            TATAGTCTC TAA GGGTCTATA            TTCATGAATAAACTG  54 14
     lpl1316 NONE
     lpl1317 1473449 .. 1473465 +  -4.5  -2.59101   TTCCAGTCCAAATAG              TTTGAAT TTT ATTCGAA              TCCATTAAATTATTT  47 1
     lpl1318 1474406 .. 1474417 +    -3  -3.06711   AGAAATAGTCCTGTT                TCTT GGAA AAGA                 TGTAATTTCTGAATG  45 39
     lpl1319 1476233 .. 1476262 +  -5.9  -3.71915   TAGCAATATAAATAA       TCACCAATAGA TAAAAGAC TTTATTGGTGA        TTGGTGTTTTTTTGC  65 82
        htpG 1478322 .. 1478349 + -14.4  -4.81851   GAGCTGAACATAAAA        TAAAAAGGCTCA AAAA TGAGCCTTTTTA         TTTTTAAATTTCCCT 100 95
        rnhB 1482010 .. 1482020 +  -2.6  -3.61178   AAGTGGTTTGTGCAT                 TATT GGC AATA                 TTTAAACTGCGTAGC  48 360
        hutU NONE
        hutH NONE
     lpl1332 NONE
     lpl1333 NONE
        rnhA NONE
        dnaQ 1494268 .. 1494284 +  -2.3  -3.90048   GCAATTTTTTTATTA              TCTATTT GGG AATTAGA              TGTTTTTCAGCAAAA  52 231
     lpl1337 1495472 .. 1495496 +  -7.3   -3.0169   GTAGTATAATTGAAA          CTAATGGTAAA ATA TTTGTCATTAG          TGGTTTATACACATT  63 75
     lpl1338 1496979 .. 1497004 + -11.3  -5.64274   GTAAAAAAGCTAAGA         TCACTGCCTTGA GTT TCA-GGCAGTGA         TTTTTTTATAAATCA 100 62
     lpl1341 1499362 .. 1499375 +  -2.3  -2.95102   TTGAAGTTAAAATAT               CGGTA ATAT TCCCG                CTTTATGAATGCAAT  41 64
        rpmF NONE
        plsX NONE
        fabH NONE
        fabD NONE
        fabG NONE
         acp NONE
        fabF NONE
     lpl1349 NONE
         tmk 1506532 .. 1506542 +    -4  -2.66274   GAGGAGTTTATAGAG                 CATA ACC TATG                 ATTACTTATCAAGAA  45 14
     lpl1351 NONE
        pilZ NONE
        lidH NONE
     lpl1354 NONE
     lpl1355 1511379 .. 1511406 +    -7  -3.50456   ATCAGTTTATGTCAA        TGTGGCTTGTTC TCAT GAGTTAGCCACA         TTACTATTTGCTTCA  66 88
     lpl1357 1514280 .. 1514293 +  -3.9  -3.16068   TTCAGATTAGGTGAC               CAATA TCTG TATTG                ATTTTGCATTGAACC  48 237
     lpl1359 1516779 .. 1516790 +  -4.4  -3.83963   TACAGTGACGATTAA                GATC TTCA GATC                 ATTTTTTTGAGAAAT  57 73
     lpl1361 1518588 .. 1518598 +  -5.4  -4.42765   AAAAAACCTGTTTTT                 TGAG CTG CTCA                 TTTAGTTTTTTAAGA  69 218
         adk NONE
     lpl1363 1520135 .. 1520147 +  -3.4  -3.61715   GAAATACAGGGGTAA                GTTG ATCTA CAAC                TTCTTCAGCCAACTG  52 401
        glpK 1522819 .. 1522849 +  -9.9  -2.72379   TTAAATTAGATTGCA       GTAGCTCGTATTA TAGTT TAATACAAGCTAC       TGATTAACACATTGG  75 68
     lpl1367 1525290 .. 1525307 +  -4.3  -3.48924   GATATCCTTTTGCAT             TAAATTA ATCT TAATTTA              TTGTCTAAAGGATAC  53 67
        gyrA NONE
        serC NONE
        aroA NONE
         kcy 1531027 .. 1531043 +  -2.3  -5.52384   TGGGGGGAAGGTGAG              TGGAA TTCATTC TTCCA              TTTTTTTACTAAAGA  74 49
        rpsA 1532770 .. 1532787 +  -9.9  -6.55664   GTCAAAACTAAAAAA             GCGTAGA GCTA TCTACGC              TTTTTTTTTATTTTG 100 50
     lpl1373 1533147 .. 1533157 +  -2.6  -3.14931   TTACAAGATCAACAT                 TAAT TTT ATTA                 TTAGTGGAAACTCGA  45 23
     lpl1374 1534492 .. 1534503 +  -2.2  -3.76125   GTTTTGTCTTCTTGT                TTGC CAAG GCAG                 TTTACGTTCAAATCA  50 152
     lpl1375 NONE
        pyrF 1536445 .. 1536461 +  -3.8  -4.93177   CATACTTTTAAAAAA              TTATAC ATATG GTATAA              TTTTGTTCATTTTTG  70 46
     lpl1377 NONE
     lpl1378 NONE
     lpl1379 1540490 .. 1540507 +  -2.8   -5.1167   TAATTAACACAAAAT             CAAAAT AAAATA ATTTTG              TTTTTATCTTAAATT  69 38
     lpl1380 NONE
        ubiA 1542100 .. 1542115 +  -2.6  -4.08557   CGTACACGCAATGGC              GTCAACT TAA AGT-GAC              TTATTATTTAACAAA  53 150
     lpl1382 1543384 .. 1543398 +  -7.2  -3.72893   TCTTTGAAAGTGATT               TATTGG TTA CCAATA               TTTCATCAGAAGGTG  70 156
        thrC 1544736 .. 1544757 +  -2.9  -3.55604   GATGGCATATAATAG           CACTGGTTA ATTA TCACCAGCG            TCTTTGATTGGCTCA  48 67
        sidB 1546212 .. 1546232 +  -7.6  -4.83246   AGAACCTTTTTATGA            TCCTCGTT GAACA GACGAGGA            TTTCTTTATTTCTGA  83 39
     lpl1385 1548580 .. 1548590 +  -5.4   -2.5671   TAGTGTGCTGCCAGG                 GCAA TGG TTGC                 AATTTGTGTTTTATC  50 227
     lpl1387 1550499 .. 1550513 +  -4.2  -3.02511   TGCAACAAAGCCTGC               TCGGGT ATC ACCCAA               TCTTGGGCCGCTCAA  47 164
     lpl1397 1560297 .. 1560311 +  -7.2  -4.46854   AATCGGTAAGTATAA               CACTTT GAT AAAGTG               TTTTAAATTTTCTGT  80 40
     lpl1398 1560985 .. 1561014 +  -9.4  -4.62069   ACTCAGGGATTCGCT       GTTCAAGCCAAT ACACAG GTTGGCTTGAGC        TTTTTCCAGTCGCGG  91 88
     lpl1400 NONE
     lpl1401 1564174 .. 1564184 +    -4  -3.54424   TTTATAATCAAAAAT                 CAAT GTA ATTG                 TTTCAAACAATAAAG  52 105
     lpl1402 1565655 .. 1565700 + -19.5  -3.08176   CCCATGACTATTCTA ACTCTACTATTTTTATAGTAG AATC CTACTATAAAAATAGTAGAGG TGTATGTGGTTATTG 100 147
     lpl1403 NONE
     lpl1404 1568061 .. 1568080 +  -2.9  -3.04248   AATCGATAACTAGCT            TATGGGT TTGCAT ATCCATA             TATTCAAAAATGTTG  43 32
     lpl1405 1568912 .. 1568945 + -13.2  -2.90508   AGAAATAATCCAAAA     GATGGCCGGTTCAG TGTTTT CTGATCCGGCTATC      TAATTCTCTGAATTA  87 33
     lpl1407 NONE
     lpl1408 NONE
     lpl1409 NONE
     lpl1410 NONE
     lpl1411 1575764 .. 1575783 +  -6.4  -2.99471   ATTAAGCTGAGAGAA            GGGCTG TGTCTTAT CAGCCC             TATATATACCCGTGA  59 36
     lpl1412 1576957 .. 1576972 +  -2.5  -4.58242   CCAGCTTATCATGTT              GTTCC AAACCA GGAGC               TTTTGTGAGTTTTTT  60 118
     lpl1413 1578114 .. 1578128 +  -5.8  -3.66803   CTCGATTTGAGACCT               TCAATT ATT AATTGA               TTTAGCATCTTAGGC  62 90
        proB NONE
        proA 1581259 .. 1581272 +  -3.9  -4.94058   TATTAAACGCTAATC               CTATT GCCA AATAG                TTTTCTTTGCATTGC  71 471
     lpl1420 NONE
     lpl1421 1588189 .. 1588204 +  -2.6  -3.83188   TTTCAATCATTACGG              TTTCAT TCGG ATGAAG               TATTTTGTGAATGTC  53 212
     lpl1423 1590806 .. 1590824 +  -4.6  -2.98088   AGAACTATGATCAAA             TCACCT CTTTTTA AGGTGA             TATATGGATTTAGCA  50 12
     lpl1424 1592386 .. 1592400 +  -5.7  -4.04206   CAATAGTCAAGGTGA               CAGGA AACAA TCCTG               TTTATATACAAGTGA  63 165
     lpl1426 1593228 .. 1593246 +  -3.9  -2.52464   GGGATTCGAACCCTC            G-ATGGGA TTTC TCCCATAC             TCCCTTAGCAGGGGA  45 153
     lpl1427 NONE
     lpl1428 NONE
     lpl1429 1598023 .. 1598052 +  -9.4  -4.56597   GCTTATAATTTCTCT       GCAAGGTAAGAC GTTATG GTTTTGCCTTGC        TTTTTAGAGAGAAAA  93 33
     lpl1430 1599082 .. 1599103 +  -5.9  -3.03741   GAAGAGCTATTAAAC           CACCCT-CAA TAG TTGTGGGGTG           TATATGATTATGAAT  53 298
        rpsF NONE
        rpsR NONE
     lpl1435 NONE
        rplI 1602267 .. 1602294 + -13.6  -3.49835   TATAAATTCTTACTT        CAAGTTGTGTGT CATG ACGCACAACTTG         TATTCTATTATTCAA  95 85
     lpl1437 1604431 .. 1604482 +   -12  -5.09426   TAGTTTGTTATGAGA GCAACATTCGATTTTTATTATACAT ATA ATGAGTAATGGAAATCG-ATGTTGC TTTTTTGAGATTCAG 100 54
     lpl1442 NONE
     lpl1443 1609356 .. 1609369 +  -2.5  -2.71364   GTATACATACAATGA               TTAAT AACA ATTAA                TGCTTCGGAGCATAA  41 26
     lpl1444 NONE
     lpl1445 1614871 .. 1614900 + -12.3  -4.95876   CTCTGTTTTTGAAAA       TTGAGCCTGAACT TCAA AGTTCAAGCTCAA        TTTTTCCTTCTAATT 100 43
     lpl1447 1616456 .. 1616471 +  -4.7  -2.57564   TCACTGGAAACAATA              GATGG TACTAC CCATC               ATTATGACAAACTAA  49 243
        rpoE 1617268 .. 1617280 +  -3.3  -4.04752   TGATGGATATTGTAA                GTGAG AAT CACAC                TTTATAATATCATTT  55 6
        ruvB NONE
     lpl1450 NONE
        tolQ NONE
        tolR NONE
     lpl1453 NONE
        tolB NONE
     lpl1455 1623359 .. 1623387 +  -4.7  -3.11103   TCCTATATTTTGTAT        TTGATGTTCCT TTGTACT ACGAACATCAA        TTAGATGAATGTTTT  51 273
     lpl1462 1629739 .. 1629751 +  -5.5  -2.95586   AAATAAAACATAGCT                CTGCT ATT AGCGG                TACTTGTTAGATATA  52 40
     lpl1463 1630642 .. 1630658 +  -6.6  -2.78996   GTGCATAAAAACTAC              CAGCAA CTCGT TTGCTG              ATTTCACTCAGAGTA  57 155
        pabB NONE
     lpl1470 1640450 .. 1640467 +  -8.5  -3.74056   ACCAGGATGATTAAA             GGCATTT TTTT AAATGCC              TTTACCTGATTATTA  79 42
     lpl1471 1641618 .. 1641632 +  -2.1  -4.05208   CTACTTCCAATACAC               TGGGA TGCAT TCCTA               TTATTTGCTCTACCT  53 345
     lpl1473 NONE
     lpl1474 NONE
     lpl1475 1645324 .. 1645334 +    -4  -3.34222   GGGTTACACTAGCCT                 GTAT ATA ATAC                 TTATGGGCTAGTGCT  51 59
     lpl1477 NONE
         ndk NONE
     lpl1479 1648667 .. 1648681 +  -5.8  -3.05596   CAACTGAATTGACCA               TTTCTT CGG AAGAAA               TTGCATAACACAGTC  57 3
     lpl1480 NONE
     lpl1481 NONE
        hisS NONE
     lpl1483 1652159 .. 1652169 +  -2.6  -2.82071   TAAAAGCAGCTTAAT                 TTTA TTA TAAA                 GGTTTGTTTTTTTAT  42 27
     lpl1484 NONE
     lpl1485 1654858 .. 1654875 + -11.3  -2.91383   TTAGGTCCTCTGTCT             TTCCCGC GAAG GCGGGAA              TCTATCCATAAAGCT  83 153
     lpl1489 NONE
     lpl1490 1658612 .. 1658625 +  -5.3  -4.33165   GCATTGTTTTGCTGG               TGGTT GTAA AACCA                TTTTAATCCATTTCG  69 6
        hemL 1660619 .. 1660634 +  -6.2  -3.95042   AATGTGATTGCAGAA              CAGATT TTTA AATCTG               TTTAATTGCAATTTT  67 128
     lpl1493 NONE
     lpl1494 1664452 .. 1664466 +  -2.2  -3.28041   AGGGACCATAAGAGA               TATATT GAA GATATA               TTGATAATTCGACTT  44 30
     lpl1495 1665401 .. 1665412 +  -4.4  -3.48276   TGATAACAATATCTA                TTCC AAAA GGAA                 TTCTCTCCAAGAGAA  53 108
        prpC NONE
        prpD 1668389 .. 1668403 +  -2.8  -3.73072   ATTTGCTATTTGGTC               TACGTT CAG AACGAA               TTTGCTGCAAACGTT  50 312
     lpl1499 NONE
     lpl1500 1670258 .. 1670270 +  -3.5  -3.91858   TCATTATTAATTCCC                TAATT AAA AATTA                TTTATGAGGTATATA  55 48
     lpl1501 NONE
     lpl1505 1676425 .. 1676440 +  -4.8  -3.36749   CAGCAACAAATTAGA              TGAAAT TTAT ATTTCA               TTAATATTCCACATA  55 27
     lpl1506 1676917 .. 1676936 +  -3.6  -2.78934   TTTCCCTGGAGCAGG            GAAGATAA AAGA TTAACTTC             GTTTAGCCTGTATAA  46 10
         ppt 1677751 .. 1677769 +  -7.6  -5.24796   TTCGTGATAAGATCT             TTGATAAA TTC TTTATCAA             TTTTTATTATATCAA  90 232
     lpl1518 1691361 .. 1691379 +  -6.8  -3.08133   TAATTCAATTTTAAC             TACCTTTT CTT AAGAGGTA             TTCAATCGATGCATG  59 323
     lpl1519 NONE
     lpl1520 1693298 .. 1693319 +  -3.1  -3.82202   TTATTGCATTATTTA           CGTTAGTAGC TTG GCTA-TAATG           TTCTATTTCACAATA  52 6
     lpl1521 NONE
        aceE 1696417 .. 1696432 +  -3.2   -3.3482   TTAATCAAGACAAAT              TGGATC CAAT GACCCA               TTAGTTAAACAATTA  48 6
        aceF NONE
         lpd 1699670 .. 1699701 + -20.4  -3.95786   CAATTATACCTCATT      GCATCCCTTTGCTT ATAC AAGCAAAGGGATGC       TTATTATATGTATAT 100 54
     lpl1525 1700660 .. 1700684 + -10.2  -2.77088   TGTAATTATAAAATT          TTTATCCACA AAATC TGTGGATAAA          CTTGTGTATAGTACT  78 246
     lpl1526 1701635 .. 1701645 +  -3.2  -3.31183   TGGAAAACCAAGGGA                 TTGG TAG CCAG                 TTAAATTTCAGTTAT  47 19
     lpl1527 NONE
     lpl1528 1703476 .. 1703499 +  -2.4  -3.34236   AAAGTCAAATGGATT          GGTAATGGGA GATC TTCTTTTACC           TTATCCAATCCCTTT  45 259
     lpl1532 1709229 .. 1709239 +    -4  -3.93768   TGGTTCTATTATTAA                 TTTG TAG CAAA                 TGTTTTATTGCCGAT  57 79
     lpl1533 1710135 .. 1710170 + -16.6  -3.45023   ACCTCTCAATTCACT    TATTAAGTCTGATTAT TTTG ATAATCAGACTTAATA     TTATAGTAATAATAG 100 459
         aph 1711478 .. 1711488 +    -4  -3.27774   TGTTGGAGTTTCAGG                 CAAT ACT ATTG                 TTGCTGATTCAACTG  50 265
     lpl1542 NONE
     lpl1543 1719303 .. 1719315 +  -3.5  -3.77832   CAAAAAATCGTAAAG                TTTTT TTG AAAAA                TTGTTAAATTTAAGG  52 154
     lpl1544 1720317 .. 1720327 +  -6.8  -2.85402   TTGAGAAAATAATCC                 CAGG CGA CCTG                 TGTAGTAATAATTTA  57 160
     lpl1546 1722996 .. 1723013 +  -2.1  -3.90048   ATTTACTCCACGAAG             GTTTCTCA AGA TGA-AAAC             TATTTTTGCAAACAA  52 214
     lpl1547 1724337 .. 1724352 +  -3.2  -4.15044   TCCAATCTTCTGCAA              GAACAG ATTC CTGATC               TTTATTCGGAGACCA  59 316
        bioA 1735505 .. 1735515 +    -4  -3.91689   TCAAACACAGCGGGA                 TACA ATG TGTA                 TTTAATATAGTTTAT  57 138
     lpl1559 1739030 .. 1739057 +  -2.2  -2.99609   GCCTTGCTTAAAGGA        GAAAAAATATGA GGAA TTATATTTTTTA         TGGTTTACTACTATT  42 14
     lpl1560 NONE
     lpl1561 1740206 .. 1740222 +  -3.8  -3.82353   CTTGATTTTTTAGAT              TTGTTT ATGAA AAACAA              TATTGTTTTTAAATA  55 143
     lpl1562 1741078 .. 1741092 +  -4.2  -2.85354   CCAAATATAGACGCC               CTGGCA CTA TGCTGG               CTTTGCGTTAAAGTG  48 31
     lpl1570 1751068 .. 1751084 +  -2.2  -3.26262   CTCCCTCAATACGAA              GATCAC TCCCT GTGACC              TCTGGTTTTTGTTGT  43 506
     lpl1573 1755933 .. 1755946 +  -2.5  -5.27023   AGCAGTCATCGTCTT               TAATT TTAC AATTA                TTTTGTTTTTCCACT  72 514
     lpl1579 1760351 .. 1760368 + -11.3  -5.12916   CCGTGACGTGATAAA             GGACGAC TTTG GTCGTCC              TTTTCTTCTTTTGTA 100 156
     lpl1586 1765320 .. 1765336 +  -2.4   -2.8169   CTGTTAAACGTACTA              TTATTA GCTCA TAATAA              ATGTTTTGAGATTAT  41 47
     lpl1587 NONE
     lpl1588 1765950 .. 1765974 +  -2.1   -3.2048   AAATACTGGAGCGGG          CTTGTGACTTT AAT AGAGTTTCAGG          TTAATAAAATTTAAA  44 127
     lpl1590 1767580 .. 1767596 +  -2.3  -4.70515   CACTTTCAAGTGACT              CCTTT AATCTGG AAAGG              TTTCTTTTACATCTG  64 203
     lpl1593 1770097 .. 1770110 +  -2.4  -4.34771   ATTAGTTCCTTCTCC               TCCA CGAAAC TGGA                TTTTGGTAAATTTTG  59 418
     lpl1600 NONE
     lpl1601 NONE
     lpl1602 NONE
        cpxR NONE
        cpxA NONE
     lpl1605 NONE
     lpl1606 NONE
        xapA NONE
        deoC 1782533 .. 1782545 +  -3.4    -3.322   TTATTGTCATGAACG                CACA ATCTA TGTG                TTAATATGTCAGCAT  47 29
     lpl1609 NONE
     lpl1610 1784884 .. 1784915 + -11.9  -3.35467   TCAGATAATGCCTCA      TCGTATGAAATAA TTAATC TTATTTCATACGA       TTACTCATTTATACA  90 77
     lpl1622 1798006 .. 1798039 +  -5.3  -3.83378   TGGATGGTGGTTTAA     GCTGCTTGTCGTTGA GATT TTAATGAAAAGCCGC      TTATCTGTTTTAAGC  61 3
     lpl1623 NONE
     lpl1624 1800609 .. 1800620 +  -4.4  -3.31331   CTGAAGTAGAAGATA                GATG AGTT CATC                 ATTATTTTCTTTCAA  51 117
     lpl1625 1802311 .. 1802323 +  -6.3  -2.79098   ACTGATAGAATACAG                CAATG CTG CATTG                TGATTACTAAATCCA  55 200
     lpl1627 NONE
     lpl1628 1804790 .. 1804815 +  -8.4  -2.65145   CAGTTTAATTTTAAA         TCCCTTGCTCC GATTA GGA-CAAGGGA         TCACTTATATATCAT  66 33
     lpl1630 1813088 .. 1813143 + -14.4  -3.36289   TCCAGAGAAGAAGAT TAATTGCTGGCAAGCAAAGTCA-GATT TTG ATTCTTGACTTTGCTTGCTAGTAAATA TTAATTGCCCTCATA 100 23
     lpl1635 1821513 .. 1821555 +  -6.5  -4.63172   TAGCAAGCGATTCGA CTGATAAAAGTGGAGTTGT AACCA ACAATTCGATTTTTCTCAG TTTTGTAGTTTAATA  76 49
     lpl1636 1824049 .. 1824063 +  -4.3     -2.97   AACAATCAAATCAAT               CTGAT GGTTG ATCAG               TATGTCACTTACTTT  49 364
     lpl1649 1837478 .. 1837500 +  -3.5  -4.27861   CTTGGCGTGAATACC          TCTTCC-CAG TAAC TTGAGGAAGA           TTTTCCATGTCTATT  59 160
     lpl1652 1840810 .. 1840822 +  -3.5  -3.09004   TATTATTCCTAGAGA                TTATT AAT AATAA                TGATTTTGGGAGTAC  45 79
        acnA 1843522 .. 1843538 +  -9.4  -3.42354   AAGCTCTTAACAATT              GGGCAC ATTGC GTGCCC              TTCTCCCTTAGAGTG  79 31
     lpl1654 1845194 .. 1845216 +  -7.1  -4.12902   GAGCAAGAAATATAA          GCCC-ACAAA AAAT TTTGTTGGGC           TTTTCAAGATGATTC  75 43
     lpl1656 1849764 .. 1849785 + -10.9  -4.12188   AGCATAAAAAAGTAA           GCCAGGGACT CTC AG-CCCTGGC           TTTTCGCAGTCATCC 100 34
     lpl1657 1850663 .. 1850678 +  -2.6  -3.68351   ATTATAGCATAGGCC              TTTCAT GTCA ATGAGA               TTTAAATCGTAAAGG  50 134
     lpl1660 1854047 .. 1854063 +  -4.5  -2.95884   AAAATGCAACAACTT              GATTATT GGG AGTAATC              TATGTCACTTGCTAC  48 143
     lpl1661 1855712 .. 1855732 +  -9.7  -2.79183   CGACATTAACTTCCA            GCCTGGGTT ATT AAACCAGGC            TGTCATCCGGGTGAC  76 32
     lpl1664 NONE
        astA NONE
        astD NONE
        astB NONE
     lpl1668 1863792 .. 1863824 +  -3.5   -5.3671   ACATTGTACAGCAGG      TAATCCATTGCACTT TCA AATTGTGAAGGATTA      TTTTTTGCTTCTATT  79 227
     lpl1674 1868151 .. 1868181 +    -7  -2.88427   ATATGTAAAACTTGA       TTGGTACCGA TAATAAAAAAT TCGGTACCAA       TCTATCCCAACTCTT  62 33
     lpl1675 1869131 .. 1869148 +  -7.7  -5.00616   AAGAATAGTGAAAAA             GGCATGT ACTA GCATGCC              TTTTTTCAAAAAGAA  88 47
     lpl1678 1870885 .. 1870898 +  -3.9  -4.00465   TTAGCTCTATATCGT               TTTTG TAAT CAAAA                TGTTTTTAACTTCTA  57 387
     lpl1680 NONE
     lpl1681 1874992 .. 1875002 +  -2.6  -4.51812   AATAAAACAAGAGCT                 TTAT CAA ATAA                 TTTATTGTTATAACA  62 501
     lpl1683 NONE
        glnD 1880173 .. 1880194 +  -3.8  -5.09225   ATTGCTCTAATTTCA           G-CATGATC AGAAG GATCATGAC           TTTTTTCAATGACAT  74 330
        minD NONE
        minE 1885014 .. 1885040 +  -2.3  -5.68039   AATTAAGCTGTTTCA        GTTTCCATGTCA TCCC TGGC-TGGAATC         TTTTTTTCTGACTTT  78 352
     lpl1696 1893207 .. 1893221 +  -4.2  -2.63644   CTCTTCCAAAGCTGC               CTTGAC AAT GTCCAG               TGAGTTCGTGTTTTT  47 88
        gatC NONE
        gatA NONE
        gatB NONE
     lpl1702 1901381 .. 1901395 +  -2.1  -2.97297   TTATCAAACGACTGC              CGG-AC TGGA GTACCG               ATTTAATTAGTGGGT  42 1
     lpl1703 NONE
     lpl1704 NONE
     lpl1705 1905432 .. 1905450 +  -8.8   -2.7644   TGTTACCAATCGCGC             GGTGCGCT CTT ACCGCACC             ATTTCACCCTTACCT  69 304
     lpl1712 1910398 .. 1910408 +  -5.4  -2.70932   TTGTAGCTTTTCTTT                 CTGA AAT TCAG                 TCGTTGGGGAAAAAG  51 450
        clpB 1913753 .. 1913763 +    -4  -3.34398   TCCAGGACTCCAAAA                 TTAC GAG GTAA                 TGTTTCAAGACCAAG  51 77
        trxB NONE
         aat 1936288 .. 1936304 +  -5.3  -3.76182   AGGGAAATTGGTCTG              TTAATTA AAT TAATTAA              ATTTTTTATCAATAA  61 18
     lpl1733 1936749 .. 1936761 +  -3.3  -3.24708   ATATCTCCCAATAAT                GAGCC TTG GGCTA                TATCTTTGAACAATG  47 45
        infA 1937151 .. 1937170 +  -7.8  -2.91264   CGGAATATATAAAAA            GCTGGCTG CAAG CAGCCAGG             TATATCGCTAAAAAA  64 95
     lpl1736 1939534 .. 1939555 +  -5.2  -2.52279   TGTCTTCATTTTTGC           CAGATTTG TAATCC CGAATCTG            CTCTATCTTTCGTAG  51 130
     lpl1737 1940708 .. 1940720 +  -4.8   -5.2422   AAACCCCTAAAACAC                CCCA TATAT TGGG                TTTTTTGCTATAATT  80 115
        rir1 NONE
        rir2 1944862 .. 1944892 +  -4.9  -3.86015   GTTACTTCGAGCAAA      GTAAGGGAGTTTAT TTAG AGAAA-TCCCTTAC       TTTGTGAAAAAGGTC  59 52
     lpl1740 1945674 .. 1945698 +  -8.7  -2.88663   GTATTGCTTGACATA          GCAATGGTT CTAAACA AACCATTGC          TATCTAAAAATCGCT  69 67
     lpl1758 NONE
     lpl1759 1962865 .. 1962883 +  -2.5  -2.59876   ATTCGTTTTTATACG             TTATAAC GCCCG GTTATAG             GCTTTTGTATAATGA  41 58
     lpl1760 1964129 .. 1964144 +  -2.5  -3.24745   CTTACAGCATCCTCA              GAGCG CGATAT TGCTC               TAATTTCTTCTTTTA  44 295
        mutS 1974892 .. 1974903 +  -4.4  -2.94872   GGAGTGTGTCGAGAG                CATC AATT GATG                 TAGTTATTACATGAA  48 16
     lpl1770 NONE
     lpl1771 NONE
        hemB NONE
     lpl1773 1980952 .. 1980970 +  -7.4  -3.29511   CTGACTAATAAAAAA             GCCACG CATATCA CGTGGC             TTCTAACAAGGTCAA  67 280
       lysAC NONE
     lpl1776 NONE
     lpl1777 NONE
     lpl1778 1990847 .. 1990876 +  -4.2  -3.79113   CGCTGATTGACATAC       GGCCATGGCTTG CTCCCT CAGGCAATGCCC        TTCTTCTAGCAACAT  57 349
     lpl1780 1993008 .. 1993023 +  -4.7  -4.37552   AACCTGCAACTGTTA              GAGGA AAATCA TCCTC               TTGTTTTATGGTATT  66 140
     lpl1788 NONE
     lpl1789 2003199 .. 2003225 + -15.4  -5.47159   ACGGTTAAAGATGAC         CTGGGTAAAAAT TTT ATTTTTACCCAG         TTTTTTATATTCAAA 100 40
     lpl1790 NONE
     lpl1791 NONE
     lpl1792 NONE
     lpl1793 NONE
     lpl1794 NONE
     lpl1795 2011110 .. 2011130 + -11.2  -3.85092   ATCAACCAATAGAAA            GGGCAACT GCATG AGTTGCCC            TTTCATGTAAATACT  90 95
     lpl1797 NONE
     lpl1798 NONE
     lpl1799 2014477 .. 2014489 +  -6.3  -2.84581   TTGGAGAAGATGCAA                TACCA GCC TGGTA                ATTATTAATAAATTA  58 12
     lpl1800 2015999 .. 2016036 + -10.1  -3.54382   CCAATAATTAACTTA   TAAGTTGAATTTGGATT ACAC AATCCAAATTCAACAAA    TTCATTATCTTCCCC  82 30
     lpl1801 2016665 .. 2016677 +  -6.3  -3.41738   GTTCCAATTAATTGC                TGCAA AAC TTGCA                TCTCTTTCTTAACCA  60 203
     lpl1808 NONE
     lpl1809 2025715 .. 2025739 +  -5.2   -4.9792   CATTTCTGTTACAAT         TTTAAT-CAGC TTTT GCTGTATTAAA          TTTTTGTATAACCTG  77 21
     lpl1810 NONE
     lpl1813 NONE
     lpl1814 NONE
     lpl1815 NONE
     lpl1816 2031328 .. 2031339 +  -4.4  -3.65046   AAATCCTCTCGATTA                GGAT TATT ATCC                 TTATTCAAGTCAAGC  56 372
     lpl1818 NONE
         udk 2034384 .. 2034407 +  -4.6  -3.44876   GCAGTTGATGTTTTA          TTAGGCTGTT TAAA AGCAACCTAA           TTGATATTGTGGTTT  53 33
        fabI 2035412 .. 2035427 +  -6.2  -3.06183   TTTATAATATAAATT              TAGCTT ATCT AAGCTA               TTGAATCGACATGAA  57 159
     lpl1827 2044947 .. 2044963 +  -8.7  -2.69468   TCGAACCTGCTACCC              TCGGCTT AGA AGGCCGA              TGCTCTATCCAGATG  69 205
     lpl1828 2045163 .. 2045181 +  -2.5  -4.33767   TTATTTATTGATATA            GT-CTGAA TTTC TTCAGTAC             TTTTCGTCAATTTAT  58 25
     lpl1829 2046569 .. 2046597 +  -2.4  -3.66908   CGAATAGGGTCTGTT       GACATTTCG-CTC GCTT GAGTCGAAAAGCC        TTGATTTTCGAGCAC  47 34
     lpl1830 2049058 .. 2049074 +    -5   -2.7556   TGCTAATATAGATGT              GCGGCG AAATC CACCGC              TCCTTAACTCACCTT  50 407
     lpl1835 NONE
     lpl1836 NONE
     lpl1837 2055589 .. 2055601 +  -3.3  -4.28651   TAAGTACCATATAAA                CCCTT ATA ATGGG                TTTTGCCATTTTGAT  59 255
     lpl1839 2057781 .. 2057802 +  -7.9  -5.97979   TAATAAATAAACTCA           CTCCGAGCC ACAC GGCTTGGTG            TTTTTTTATTCTTAT 100 210
     lpl1840 2061413 .. 2061445 +  -4.8  -5.44119   CCGTGAAAGGGCGAT      GTCCTAGGCCTCTA GACGA TGGGGACCTAGTAC      TTTTTTTACCATCAA  83 348
     lpl1841 2063595 .. 2063607 +  -3.4  -4.04206   ATTATGTGAAATATT                CCAT AAGGG ATGG                TTTCTATAAAAATAA  56 122
     lpl1844 2066046 .. 2066077 +  -4.4  -3.14468   ACTCATGGGATTGAA      CCAGAAAGAAGTAG ATTG CAAGCTCTTTCTGG       TTGAATGTAGTCAAA  50 192
     lpl1845 2067345 .. 2067366 + -13.1  -3.45118   TTAGATGTTTTTAAA           TCGATGTGC TATA GCACATCGA            TTGCTTATCACGTGC  93 37
     lpl1846 2068181 .. 2068192 +    -3  -5.42265   TTAAATGTATCGGTA                CAAA CTGG TTTG                 TTTTTTCTGGTTTGA  78 241
     lpl1849 2070242 .. 2070254 +  -6.3  -3.56558   TTTTTTATGTCGAAC                TCATG TAT CATGA                TTATAATTAATATTG  64 156
     lpl1851 2072909 .. 2072924 +  -3.2  -4.45175   GCCGTTCTTGAGTTG              CTGATG TTGT CATCTG               TTTCATTTTTTCCTG  62 117
     lpl1853 2074990 .. 2075000 +    -4  -2.83701   AGATAATCATTTTCA                 TCAT TTA ATGA                 TATGATAGCTGTTTA  46 35
     lpl1854 2075457 .. 2075475 +    -6  -3.10244   TGCAATCAATAATAA             GGAGGT TTACTCT ACCTCC             TCCTTTGTTCGACAA  57 29
     lpl1856 2078812 .. 2078839 +  -2.1  -5.04377   AAATAACGAATATCT        TCAATATACTG CTCTGC CAATGTATTGA         TTTGTTTTATTTTAC  69 337
     lpl1859 2080903 .. 2080919 +  -5.9  -3.47349   GAATATAATCCGGGA              TTCGTTA ATA TAACGGA              TTGTGAATTTACCCA  61 235
     lpl1860 NONE
     lpl1861 2083302 .. 2083315 +  -3.9  -3.40522   TCCATATAATCATCT               TGAAA TGGC TTTCA                TTATGATAAAACAAT  51 63
     lpl1862 NONE
     lpl1863 NONE
     lpl1864 2087177 .. 2087198 +  -3.1  -3.07935   CGGGATTTATCGGTT           GCATTCTTGA GTC TCAA-AGTGC           TTAAATAGATAACAT  45 47
     lpl1865 2088484 .. 2088501 +  -2.8  -3.01243   GACAAAATAAAATTT             TCTAAT TAGTTT ATTAGA              TCATTATTATATGGA  43 85
     lpl1866 2088963 .. 2088975 +  -3.4  -3.89614   AGTAGGAACTCAAAT                CTGT AATTA ACAG                TTTATCCCAGTTAAA  52 130
     lpl1867 NONE
     lpl1869 2092797 .. 2092809 +  -7.7  -4.52897   GGCTTCACTTCCACC                CTCTG AAA CAGAG                TTTGTTGTTCCTTAT  82 286
   gacS/letS NONE
         pfp 2104242 .. 2104290 +  -7.6  -2.60723   AATGTAGGAACCATT GTAATAGTACCATTACCTGCGT TTGCT GTGTAGGTAATGGTAATAATGC CTTGATTACCAATGG  59 122
     lpl1880 2105819 .. 2105829 +  -2.6  -3.23488   ACCTCCAAGCTTGAT                 TTAT TTT ATAA                 TGTCTATCTTTTTAT  45 59
     lpl1881 2107687 .. 2107709 +  -6.2  -4.21812   TTACTTGCATCACCA           GGGGCTGTTT CCC AACCAGCCAC           TTCTTTTGGGTAAAC  71 431
     lpl1888 2116048 .. 2116071 + -13.9  -2.53015   TTGAAGCTTTCTGCA          GCCACCCTG ATTATA CAGGGTGGC           TAACTTAACAAATGT  89 59
     lpl1889 NONE
     lpl1890 NONE
     lpl1891 2119963 .. 2119975 +  -2.7   -2.8207   AAATAAAGGATTAAT                TTATG TTT CATGA                CTTGTTGGAATTTAA  42 35
     lpl1892 2121107 .. 2121125 +  -4.6  -2.98088   AGAACTATGATCAAA             TCACCT CTTTTTA AGGTGA             TATATGGATTTAGCA  50 241
     lpl1893 2122649 .. 2122671 +  -2.7  -3.95214   ATGTCTGATGTGATT           TCTGTTTGC GATAG GGAAGCAGA           TATTTTTGAATACAT  53 127
     lpl1896 NONE
     lpl1898 2128625 .. 2128649 +  -5.8  -3.07994   CAAACTATAAACAGA          CTTATCCACA GAAAA TGTGGATAAC          TTAAATAAAATTACA  57 340
     lpl1901 NONE
     lpl1902 2133785 .. 2133803 +  -4.6  -4.84527   TTTCTACCTCCAAGC             TCTCTAAT GAG ATTAGCGA             TTTTTGCTGTATGCG  74 222
     lpl1908 2140568 .. 2140579 +  -5.8  -3.14132   ATGGCCTTCAAGACG                TGGC TTTA GCCA                 TTCCTCAGGCCGAAC  57 187
     lpl1914 2147318 .. 2147334 +  -3.7  -3.79519   AGAGAATTTTCAATT              GAAAGCA CCC TGCTTTG              TTTGCTAATAAAATT  55 24
     lpl1915 2150809 .. 2150829 +  -2.5  -4.73677   TAAAAATGAACACTC            CAGCATGAT GGC ATGAAGCTG            TTTATTTCTTATAAG  65 453
        ralF NONE
     lpl1920 NONE
     lpl1921 2158005 .. 2158015 +  -5.4  -3.35992   TCCTTGCTTAAGTTT                 TCCA GTA TGGA                 TTCCTTAAGCTCGCT  56 425
     lpl1926 2165027 .. 2165037 +    -4  -3.08514   GGCGCATGACTTCGC                 GAAT TTT ATTC                 ATTCTTTCATTTGAA  47 240
     lpl1928 2166290 .. 2166302 +  -4.1  -3.40141   TCTTAATTCACAACT                TATCC TTT GGGTA                TTGATTGCAATTTTA  53 116
     lpl1930 2168732 .. 2168744 +  -3.4  -3.86015   AAAAACAAGCGAACC                GACT TTTAT AGTC                TTTGTGAAAGGACTC  52 39
     lpl1931 2170594 .. 2170607 +  -8.1    -5.252   TAATTTAAGCTTGAT               CTGGC CAAT GCCAG                TTTTTTATAAAACTG  90 129
     lpl1932 NONE
     lpl1933 NONE
     lpl1934 2172854 .. 2172872 +    -9  -3.31191   TTTCTACGGCAGCAA             TTTTCTGT TCA ACAGAAAA             TCCTTTTGTTATCTC  72 158
     lpl1936 2175268 .. 2175285 +  -2.7  -4.29905   GTGTGTTGTTGATCG             TCTAATG CTGC CATCAGA              TTATTTTGATATGCT  57 395
     lpl1938 2176379 .. 2176392 +  -5.3  -4.62783   AAATTATAGCCTTTA               CAACA GTAA TGTTG                TTTTTGACATCGATA  71 118
     lpl1939 2177311 .. 2177324 +  -2.4  -3.29324   CACACATCTTATTGT               CTGT CGGGTC ACAG                TTGCATTTGCATGCC  45 242
     lpl1942 NONE
     lpl1943 NONE
     lpl1944 NONE
     lpl1945 NONE
     lpl1946 NONE
     lpl1947 2186957 .. 2186973 +  -6.5  -3.02947   TGAAAATGACCAAAT              TGCCCTA ACA TAGGGCC              TATGTGTGCTGCCTG  56 456
     lpl1951 2189462 .. 2189479 +  -8.4  -2.86475   CCTACAGCTGACCAA             CTGCGG CTTTGT CCGCAG              TATCCTATAGACTTG  67 59
     lpl1952 2190849 .. 2190873 + -10.7  -5.51046   GCAGTATGCAAAAAA          CCCGTGTTGAC ATA GGCAATACGGG          TTTTTTATCTCTTTC 100 82
     lpl1953 NONE
     lpl1954 2193847 .. 2193859 +  -4.1   -4.3898   AGCAGTTTTTATCTT                CTCGT CAG ATGAG                TTTTCTGACACTAAT  64 459
     lpl1956 NONE
     lpl1957 NONE
     lpl1958 NONE
     lpl1959 2201173 .. 2201188 +  -2.6  -2.63476   TAGCTCCTCCAAGAG              TGGC-AT GAT ATAGCCA              GCTTTTTGCATCAAT  41 304
     lpl1963 2206660 .. 2206670 +    -4   -3.4072   ATACTTCAGTCCTGT                 TTAC TCT GTAA                 TTGTAATGCCGCATG  51 45
     lpl1964 2207133 .. 2207147 +  -4.3  -3.58802   ATGTAAGTAAAGCGA               CGATA CTATA TATCG               TTATATAATAATTTA  55 3
     lpl1965 NONE
     lpl1969 2212196 .. 2212210 +  -4.2  -3.91897   CCACAGAGGCGCTCC               CATTGG TAT CCATTG               TTTATCAATAGCAAG  57 386
        hisC NONE
     lpl1975 2216549 .. 2216559 +  -2.6  -4.64157   TTTTAAGAAGATACA                 TTTT AAC AAAA                 TTTTGTAATTGTTTA  60 55
         rph 2230476 .. 2230495 +  -5.8  -2.59742   TTATTGGCATTGCTA            TCTTCAAA GTTT TTTGAGGA             GTTCTGGAACTTGCC  55 151
     lpl1991 2232567 .. 2232577 +  -2.6  -2.86514   AACGAAAAGGTAAAT                 TATT ATG AATA                 TCAGTTTTATTGGTT  42 18
        proC 2233391 .. 2233409 +  -4.6  -5.16132   AAAATTCTATCGCAA             GAAGTC CTCCGTT GACTTC             TTTTATTTTAATATC  76 57
     lpl1993 NONE
     lpl1994 NONE
     lpl1995 2235718 .. 2235731 +  -2.3  -5.00616   TCCGCATCCAATATT               CCATG TCCA CAAGG                TTTTTTGCCGACACA  67 507
     lpl2004 2247977 .. 2247994 +  -5.5  -2.91383   TTAGCTCCTCTGTCT             TTCCCGC GAAG GCGGCAA              TCTATCCATAAAGCT  52 130
        folB 2249823 .. 2249834 +  -4.4  -3.94404   ACAGATAATCTGCAA                GAAG CAAT CTTC                 TTTGATTAAATGATT  59 33
        recG 2255866 .. 2255886 +  -2.5  -5.41359   ATTTCTATAGCCCTT            TCCATGTAA GGG TTACCTGGC            TTTTTTAATTTAATT  76 191
     lpl2012 2258816 .. 2258826 +  -5.4  -2.75081   ATATCCAGAAGGCAT                 GCAA GAA TTGC                 TAAATTTTAACAATG  51 40
     lpl2013 NONE
     lpl2014 NONE
         eno 2261585 .. 2261595 +    -4  -3.76125   AGTTCAAGCTTTCAG                 CATT ATT AATG                 TTTAAGTTGGAGTGA  55 40
     lpl2016 2262185 .. 2262199 +  -2.8  -3.63073   TGCACCATCAGCAAA               CAAATG ATT CATATG               TTGTTGCAAGCTCTC  50 149
     lpl2026 2270600 .. 2270612 +  -2.7  -3.06796   AAATCAAATAGTCCC                GTGTA GTC TATAC                TTAAATAAAGTACGC  43 109
     lpl2027 2271380 .. 2271393 +  -3.1  -5.78622   TGGCAATTCTTGATT               CTTAC CAAG GTAGG                TTTTTTTTGCGATAG  87 463
     lpl2029 NONE
     lpl2030 NONE
     lpl2031 2275613 .. 2275627 +  -4.2   -2.9627   CAGGTGGTAGAGCAG               GAGGCT TTT AACCTC               TGTGTCATAGGTTCG  50 139
     lpl2032 2277838 .. 2277850 +  -4.9  -4.00476   TTATGGAAACGCTCA                CAAAT TCC ATTTG                TTTGTGGTGAGTTTG  63 422
     lpl2037 2283493 .. 2283505 +  -7.7  -2.60808   TCAATTTCAAGTCGG                CCATC AAA GATGG                TAGCTTATGAGTGCT  61 468
     lpl2039 2284001 .. 2284044 +  -2.1  -4.29302   TACATCTGATAGAAA CATTAAAATCACTCTC TGTTGATGTCTTT GAGA-TGATTTTAATG TTATTTTGATCTACG  57 87
        dbpA NONE
     lpl2041 2286646 .. 2286658 +  -3.4  -4.23674   CTGCGAATGAAAACT                GGAT TTAAC ATCC                TTTATCTTCATGACC  57 18
     lpl2042 2287345 .. 2287362 +  -5.5  -4.00756   ACATGATCATTTTGC             TGTGCCT CAAC AGGCTCA              TTATTTGCTAAACTA  65 420
     lpl2045 2291000 .. 2291011 +  -2.2  -5.00616   AAAAACATTTTTTGC                CTTG ACCT CGAG                 TTTTTTCACAAGCCC  65 146
     lpl2047 2294741 .. 2294755 +  -2.2  -3.35597   AATTTAAATGCCTGG               TTAATG TTT TATTAA               TATTTGGACAGTAAC  45 506
     lpl2048 NONE
     lpl2049 2298186 .. 2298198 +  -3.3  -3.34398   GTATAATGTATTACA                GCTTC TCT GATGC                TCTTTAGGAAAAGAG  48 131
     lpl2050 2299701 .. 2299711 +  -2.4  -4.32579   GCGACATACATCAAA                 GGAG TCA CACC                 TTTATTATCGGGTAT  59 449
     lpl2055 2310757 .. 2310775 +  -3.9  -3.06696   GCATACAGACTTTAT             GAGTATT TGAGT AATGCTC             TCTCTTAAACAAAAA  47 104
     lpl2057 2314908 .. 2314935 +  -3.5  -3.43654   CATTGCGAATCAGGC        GAAGCGCA-TCA CTAAT TGATTGCTCTTC        TTGTGGGTCTATTTC  48 246
     lpl2059 NONE
     lpl2060 2318708 .. 2318721 +  -6.7  -3.54475   ATACAGGCTCTGTTT               GCCAT CGAT ATGGC                TTCTCTCGTCAGACA  64 135
        tphB 2321957 .. 2321977 + -12.7   -3.2822   TAATAGCCCCCATTG            TCAGAGTCA TCA TGACTCTGA            TTAATAAATTTCTTT  91 119
     lpl2067 2330758 .. 2330775 +  -5.7  -3.21924   AGATTCTTCTCCCAA             TTGTTTT TTAT AAAACAA              TATTCTACGACATCA  54 65
     lpl2070 2332776 .. 2332818 +  -8.5  -3.59979   CAGATTTATCTGATG TGGGCTCTGGATAAAGATT ATATA AGTCAATATCCAGAGTCCG TTTGGGCTGAGGAGA  77 111
     lpl2072 2334738 .. 2334748 +  -5.4  -4.19974   AAAAATAGCACAGAG                 CAAG TGC CTTG                 TTTGTTAAAGCTTTT  66 7
     lpl2075 NONE
     lpl2076 NONE
     lpl2077 2341282 .. 2341316 + -10.9  -2.50699   ACTCATCAAAAGGCA    CCGCCCTACTCCTAAT TTAA ATTAGGA-TAGTGCGG     GTATATTAATTGGCC  80 11
     lpl2079 NONE
     lpl2080 2344963 .. 2344986 +  -2.4  -2.62255   GTATTAATTCATCCC          GGCTTGTTTT TAAA ATAGCAAGTC           CTTACTGTCTCTTAA  40 125
        sdeC 2349923 .. 2349940 +  -7.1  -3.88396   TAATTATTCGTGTTG             TAGCATT AAAG AATGCTA              TGTTTTAATTTAGAC  70 193
     lpl2082 2351109 .. 2351119 +  -2.6  -4.12188   AGGTTATGAGGCAGA                 TTAT TTT ATAA                 TTTTCGAGGTCATGA  55 43
     lpl2083 2353813 .. 2353846 +  -6.1  -3.76168   ACCACGCCATCCCCA     TGGAGAGGTCGAT AAGACAGC ATAGACTTCTCCA      TTATTGACTTGTAAT  65 70
        sdeB 2359844 .. 2359887 +  -9.2   -3.1634   AATCGAAGATGCTAG CAGA-TGAGAAGAGAAAGACA TTG TGTTTTTATTTTCTCATTCTG TTAACTGCTTTAAAA  77 61
        sdeA 2364843 .. 2364863 + -12.6  -5.21236   GCATGAAGTTCTGAA            GTCGGGTC TTATT GACCCGAC            TTTTTGTTATGGATT 100 59
     lpl2086 2366115 .. 2366127 +  -3.3  -2.87825   TCCATTCTTTGGTAA                GGCCT GAT AAGCC                ATTCTTAATAATTTT  44 288
     lpl2089 2371541 .. 2371555 +  -4.3  -5.71983   GACATTCTGAATACA               TTGCT ATAAA AGCAA               TTTTTTTCTAATTGG  85 159
     lpl2090 2372483 .. 2372514 +  -5.9  -4.39889   TTTTTGCTAAATTGA      GGTGGCGATTG CCATAAAAAA CAATCACCACC       TTTTGATGTCATTAT  72 76
     lpl2092 NONE
     lpl2093 2375216 .. 2375255 +  -5.2   -3.1647   GCATAAGAAGCTATC  TTAAT-CCGGGAAGAAAGT AAA ACTTGATTCTCGGCATTAA  ATTTTACCTGTTCAA  55 101
     lpl2096 NONE
     lpl2097 2378369 .. 2378388 +  -3.6  -2.66435   ATGGAATTAATCAAA            CTAAATAG CATG CTATTGAG             TGCTATCATAGGAAT  43 314
     lpl2099 NONE
     lpl2100 2380492 .. 2380509 +  -6.3  -2.84098   ATTGGACAAGAAAAA             CCC-GGTT TTA AACCTGGG             TAATTGATTGGGCCG  58 5
     lpl2101 2381658 .. 2381679 +    -3  -4.63486   TGCAAGAGCTCTATT           GGTTCAAA GCGAGG TTTGCACC            TTTTGTTCCCCAACT  62 158
     lpl2103 NONE
     lpl2104 2388118 .. 2388140 +  -6.4   -2.6563   AGTTATTTATAAATA           GTCTATAGTT TAA AAATATAGAC           TGCATTCTTCAGAAA  57 63
     lpl2105 NONE
     lpl2106 NONE
     lpl2107 2397918 .. 2397934 +  -2.3  -3.43785   TAAAAGAAAAACTCG              GTTAATT TAA AATTCAC              TTGATTCATATAATA  45 38
     lpl2108 2399245 .. 2399274 +  -2.1  -3.13848   TGTGAGAATAGATTT       CAGCCATGCCAAA GATA TTTGTAATCGCTG        GTTTCTTGGGTATAT  42 226
     lpl2109 NONE
     lpl2110 2401278 .. 2401302 +  -2.9  -3.97834   TGGCTATACTTAAGG          TAAATAGACCT TCC AGGTTAATTTG          TTTATACTCAAATTC  53 157
     lpl2111 2412721 .. 2412735 +   -10  -3.44825   AATTAATTCAAGCAA               TGGAGG ATT CCTCCA               TTGCTTCCTGATTTT  81 0
     lpl2114 2416793 .. 2416803 +    -4  -4.52781   ATTTTATAGTGACAA                 GAAA CCG TTTC                 TTTTGATTGTGATTG  66 523
        gspA 2419255 .. 2419286 +  -3.7  -2.76162   ATTTCCAATTAAAAA      ATGTGCCGGGT GATATGAAAA ATCCGGCACAG       ATTTGAGATAAAATA  45 29
     lpl2117 2420934 .. 2420953 +  -2.3  -2.71708   CTAAAAATATTCAAG            TTAAATT AATAGG AATTTAA             ATTATGTGGACTTTA  40 6
     lpl2118 2421667 .. 2421692 +    -4  -3.18912   TTTACCAGGAATTGA         TGCGGGCT TGGTGCTTAT AGTCCGCA          TTCATGAATCAATGA  49 109
     lpl2122 2425897 .. 2425912 +  -3.2  -5.53288   TGATGAGTTATTTCT              CTCAAC CACA GTGGAG               TTTTTTTCCATTGCG  83 502
     lpl2130 2433149 .. 2433184 +  -6.8  -4.35926   TTGTAGTGTTGCAAA    CG-TTTGTGTGGCGCAG AAA CTCCGCCCCTCAAAACG    TTTTCACTTTACCCT  74 63
     lpl2131 2434765 .. 2434781 +  -5.9  -3.51976   CTTCCTTACTCAAAG              CAATGTA TTC TGCATTG              TTAATTTGGCGCCTT  58 352
     lpl2134 2438238 .. 2438249 +    -3  -4.26202   TATAGTATTTCGTAA                GAAT CGTA ATTC                 TTTATTACTCAATCT  57 354
     lpl2137 2441337 .. 2441353 +  -3.8  -2.52742   CCCTCCAATCTCAAA              TTACAA CATTA TTGTAA              ATCTTCTAGGCAAAT  45 226
     lpl2138 2441846 .. 2441878 +  -5.8  -4.24204   TAGTACTCCTTTAAA     TACCCTGTCAAGT ATTCAGTA ACTT-ACAGGGTA      TTTTAAATATCCCTC  69 42
     lpl2143 NONE
     lpl2144 2450225 .. 2450235 +  -2.4   -4.4017   CTGGTTCTAAAATTT                 GCCC TAA GGGG                 TTTTGTGACAGTTCA  59 141
     lpl2148 2455186 .. 2455209 +  -8.3  -3.23042   AAGATCATCAATTAA          CCAAATTGA ATTACC TCAATTTGG           TTAATCATCCATGTT  70 48
     lpl2153 2461933 .. 2461948 +  -2.6  -3.84183   ACTATCAAAAAGCCT              CTTTAA GCAA TTAAGG               TGTTTTATAGTGAAA  51 12
     lpl2154 NONE
     lpl2155 NONE
     lpl2156 NONE
     lpl2157 NONE
     lpl2158 2467223 .. 2467256 +  -4.6  -4.42047   GTCCTTGTTCGTTCG    GGC-T-GAGGAAGCGC TTAA GCGCTGTCTCGAAGCC     TTGTTGTTTTTTCGT  64 182
     lpl2161 2470316 .. 2470326 +    -4  -3.91882   TTAACATGAATTGTT                 TCTT GTA AAGA                 TTCTCTTTATAATCA  57 117
     lpl2162 2473113 .. 2473124 +  -4.4  -4.66609   AAAGTCGATGTGCCA                CAAC GATA GTTG                 TTTTTCCCTCGCATA  72 419
     lpl2165 NONE
     lpl2166 NONE
     lpl2167 2479339 .. 2479357 +  -2.5   -4.2558   ACCCCCAATAGAAAT            TATCAGTG ATGG CAC-GATA             TTTTAATAAGGAATC  55 1
         upp 2480100 .. 2480111 +  -4.4   -2.9916   ATTGTCTTGCCATTT                CAGT AATG ACTG                 CTTTCACTTTTTGAC  50 105
     lpl2169 NONE
     lpl2170 2483275 .. 2483303 +  -6.7  -4.98522   CACAATTGATTGGGG        TCTGGATGCCC AACACAA GGACATCCAGG        TTTTTCTATAAGCTT  83 73
     lpl2173 2486831 .. 2486869 +  -9.7  -3.13403   ACTTTAGGGACTTAT  GCG-GGTGCAAAGGGC-TC TAG GATGCCTTTTACACCACGC  TCTTACTAAGGAACA  77 44
     lpl2184 2499284 .. 2499297 +  -2.3  -5.44119   AATTTGTTCTGCAAT               ATCGC TCTG GCGAA                TTTTTTTCACATAAC  76 188
     lpl2186 NONE
         pta NONE
         ack NONE
        cbpA NONE
     lpl2190 2505490 .. 2505500 +  -5.4  -2.78463   TATAGGAATACCTGC                 TTGC CGA GCAA                 TATGATAAAACCCCT  52 208
     lpl2192 2506617 .. 2506640 +  -4.6   -2.8585   CATAATCAATTTAAG          GTTTTCATCC GGGC GGATCAGAAC           ATTTAAATTGACTAA  48 106
     lpl2194 NONE
        lidB NONE
     lpl2196 2511998 .. 2512008 +  -2.6  -4.89521   ACTATTCTTGATAAG                 TTAA ACT TTAA                 TTTTCTTTAAAATAT  66 60
     lpl2197 2512783 .. 2512812 + -14.5  -4.64464   TAATAAACAATACCA       CATCAGACCAAAG ATTA TTTTGGTCTGATG        TTTTGGTTTGCTTTA 100 43
     lpl2202 2517823 .. 2517833 +    -4  -2.98814   CTTAATTTGGATACC                 GTTT ATG AAAC                 ATTTATCCCTTACTC  47 36
     lpl2203 2518503 .. 2518519 +  -5.1  -2.91912   TAAAATCCCCGGCAA              GCAATAC ACT GCATTGC              TATGTAAATAAGTAC  51 45
         lly 2519625 .. 2519646 +  -2.9  -2.99471   ATGTAATGATGCTGT           TTTTCAGGC ATAA GCCAGGAGA            TCTATATGAAACTCG  43 54
     lpl2205 NONE
     lpl2206 2521577 .. 2521595 +  -4.5  -5.53991   CCAACCCATGGAGAT             TGGGGGC ATACA GCTTCCA             TTTTTTTACTACCTG  89 317
        asnS 2523460 .. 2523475 +  -4.6   -3.6761   GGTTGATTCCCCTCA              GACAGC AATC GCCGTC               TATTTCTTGGCGAAA  56 92
     lpl2215 2529603 .. 2529616 +  -4.5  -3.35679   ATGTAAATGCATGCG               CCCTA AATA TGGGG                TTATACATGGAAAAA  53 354
         rne 2531747 .. 2531763 +    -3  -4.06866   TTAAAATTGTAACTA              TTTGCG GGATA TGCAAA              TTCTTCTGTTTATAA  55 158
        hepA 2536826 .. 2536838 +  -4.1  -3.88787   CTATTAGATTATTAA                CGGAA AAT TTCTG                TTTATAGGCCTGTCG  57 125
     lpl2224 2543034 .. 2543045 +    -3  -3.17194   ACAGGACAATTACTA                GTAA CACT TTAC                 TTGCGTTAAAGCAGT  47 25
     lpl2225 NONE
         grx NONE
        secB NONE
        gpsA 2545755 .. 2545767 +  -3.3  -3.06228   CCCGAGTGCTGACAA                CTGCC TCA GGCAA                ATTCTTTATGATCAA  45 506
     lpl2231 2550217 .. 2550232 +  -2.6  -3.04609   TTAAACCAACAAAAA              TCGAAA ATTC TTTTGA               ATTTCATTTAAATCA  43 44
     lpl2235 2553139 .. 2553172 +    -6  -3.16736   TTAGCGATCATAAGA     ACCTGGTCTTTTCT AGATAG AGAAAGGGCCGGGA      TAGTTTCTTGATTTG  59 77
     lpl2236 NONE
     lpl2237 NONE
       motA2 NONE
       motB2 2557459 .. 2557475 +  -2.9  -2.52933   CTTAAACCGAGCGGA              TGTAGTG TTT CGCTCCA              CTTGGTCGATTGCAA  41 287
        sdaC 2559302 .. 2559330 + -16.3  -3.14051   GGTAGTTGCATATAT        TTATTAAGGCGTA TAT TACGCCTTAATAA        TATTGCTAAACATCG 100 51
     lpl2247 2568124 .. 2568168 +  -8.5    -5.252   AACCGCAGACAAGAG CCTGACATTCGCTTGGCTTCA CAA TGTTTCAATGCGAATGTCAGG TTTTTTATACAAATC  95 44
     lpl2248 2568767 .. 2568811 +  -2.3  -3.37236   AACGCTGTTAACTAC CT-AATGTTGGTCTTTGATA TTAAAC TAGCAAAGTCCAACATCCAG TTCTGGAGTTCCCTT  45 40
        xseB NONE
     lpl2250 2570471 .. 2570485 +  -4.2  -4.10331   GGGCATATTGATTAG               CGGC AGACCAG GCCG               TTTGTAATTCCTTGA  59 443
     lpl2252 2571679 .. 2571708 +  -2.2   -3.2794   ATATGTTGTTGTGCG      CGGGCTGTAACTAA GAAC TAAG-T-CAGCCCG       TTCCTATGAGTCCAC  44 5
     lpl2255 2573366 .. 2573377 +  -4.4  -2.74094   CAAGAAACAGAAATA                CAAG GAAC CTTG                 CCTTTTTCTCTACAA  47 63
        hemA NONE
        prfA NONE
        hemK NONE
        dksA 2577258 .. 2577282 + -13.7  -3.61715   CTGAACATTAAACAA          TAAATTCCCGC CAG GCGGGAGTTTA          TTATTACAAGCAATC 100 54
     lpl2260 2578279 .. 2578290 +    -3  -3.05715   ATTGCATCAACCAAC                TCAT TGGC ATGA                 TTCACTAGCAAAATT  43 172
        djlA 2580435 .. 2580446 +  -4.4    -4.258   CTGTGAAACCAAGGG                TTGG TAGT CCAA                 TTTGTTGGTCGATAC  63 19
     lpl2265 2583109 .. 2583122 +  -3.8  -3.35813   TTTATTACTAATGAA               GCCT CTTGGC AGGC                TTCATTAAACTCAGA  51 50
        sodC 2589681 .. 2589721 + -17.9  -4.56702   GCGTCATTAAATAGT  TTTTTGCATTTGAAGCAGA TAA TCTGCTTCAAATGCAATGA  TTTATTTGATTCGAC 100 27
     lpl2273 2591974 .. 2591990 +  -5.1  -2.58252   ATAAACCTAAAGACT              TGACCGT GTC ACGCTCA              CTTCGTAATTCGTTT  49 147
        hemN 2594759 .. 2594776 +  -9.8  -2.63723   GAGTGGATTAGAGAA             GGGGGG TTATAT CCCCCC              ATTAATTGCTCAACG  75 82
     lpl2278 2597513 .. 2597528 +    -6  -2.52896   CAACCTATTGTTGAA              CGCCCG TATT CGAGCG               TAGGTTGACAGATCG  54 208
        rpsU 2599362 .. 2599380 + -11.8  -5.42198   CCTATATTACACCAA             GGTCACAT TGT ATGTGACC             TTTTGTTTTTTAAGG 100 187
      lporfX NONE
        dnaG NONE
        rpoD 2603950 .. 2603966 +  -7.3  -2.51535   TTAAACACACCCTAC              CACAGTG AGT TACTGTG              ATCATTTTATCATGA  60 432
     lpl2288 NONE
     lpl2289 2608097 .. 2608119 +  -3.4   -3.9978   GCTCAATATCTTTCA           TGATATATCC TGC GGTTACATCA           TTATTCATTTTATGA  55 170
     lpl2290 NONE
     lpl2291 NONE
     lpl2292 2609874 .. 2609913 +  -8.8  -3.36289   GCCGTAAAAATTCAA  GTATACAGAAATGCTATA TAAA TATAGTATTACCGTATAC   TTAATTAAAATAATC  75 50
     lpl2294 NONE
     lpl2295 2614382 .. 2614403 +  -4.5  -3.38294   TATGATATATTCTTT           CGTTACTTA AAAA TAAATAACG            TATATTTGTATCGAA  53 112
     lpl2297 2615817 .. 2615828 +  -4.4  -2.80195   AAACACTATCAAGAC                TTCC TTTT GGAA                 TGGTTAGTGATGCAT  48 100
     lpl2300 2618958 .. 2619006 +  -2.6  -5.03314   GGTCAAAGCAAAAAA TGTTTTTAATGAGGGAGTTTAG ATAAA CTAAATGACCGAATTAAAAACA TTTTTTAACGATGAG  69 176
     lpl2301 2620165 .. 2620180 + -10.4  -4.18018   AAAGTGTCGCTTATT              GGAGGG TAGC CCCTCC               TTTTGAGTAAAGCCA 100 109
         kup NONE
     lpl2303 NONE
     lpl2304 NONE
     lpl2305 NONE
     lpl2306 NONE
     lpl2307 2630476 .. 2630487 +  -4.4  -3.21416   TATTTTGGGATGCTT                TGTG TCGG CACA                 TTCCTCATCCAAATC  51 497
     lpl2310 2632127 .. 2632139 +  -4.9  -3.71378   CTGCGCTCACCCGTG                TCATT GTC AATGA                TTTCAGTATCCGCTC  58 228
        katB 2637253 .. 2637265 +  -4.8  -3.07816   AAGCCATCCTGCTTA                GCCT TGAAT AGGC                TTCACTACATCAAGG  52 82
     lpl2316 2641175 .. 2641202 +  -4.9  -4.57882   GTTGTCGGGGAATTA        AGCATTTTGGA TATTTC TCCAAGATGCA         TTTCTTCTTCTTGAA  71 174
     lpl2318 2642392 .. 2642417 + -13.5  -4.20516   GGACATCCTTCTTAA         CCAATTAACAG TGAA CTGTTAATTGG          TTTGTTCACTGACAA 100 47
     lpl2323 2648686 .. 2648697 +  -4.4  -3.45405   CTGATTAATGATCTT                GAAG CTTC CTTC                 TATTGCTTTTGTGAA  53 37
     lpl2324 2650712 .. 2650727 +    -4  -3.60348   TGATTAAAACTAAAT              GCGATA TGTT TATTGC               TTATGTAATCTTCCA  52 321
     lpl2327 NONE
     lpl2328 NONE
        lidE 2655973 .. 2655986 +  -2.5  -3.85698   CAACACCCGCGCCCT               TTTTA TGTA TAAAA                TTTATAAAAACAGCA  51 167
     lpl2330 2657098 .. 2657108 +  -5.4  -2.59748   CGAGCACTGGCGTTT                 GATC TAC GATC                 TACATTCTCCACCTA  51 100
     lpl2331 2658220 .. 2658234 +  -2.2  -3.71284   AATTAATCTATCTAT               TGTTAA CTA TTAATA               TTCTCTTAATAAAAA  50 236
     lpl2332 2659493 .. 2659508 +  -4.7  -2.79183   TTTGTAAGGCTGCTT              CCAGA TCAATC TCTGG               TATAATCAGGATAAA  48 366
     lpl2334 2663755 .. 2663767 +  -5.5   -3.3334   TCAAAAATATCTCTG                CCGCT TTT AGTGG                TTATAAACTCAAATT  56 456
     lpl2336 2665916 .. 2665928 +  -4.1  -3.51329   TTGACAATCAAAATG                TCGTG CAA CATGA                TTATCCTTGACCCTA  53 77
     lpl2337 2666539 .. 2666559 +  -2.5  -3.56704   ACTGTCTTCTTCGCC            TCCCAGCAA CTC TTTCTGGAA            TTGATTTGCTGGGAC  48 68
     lpl2339 2668952 .. 2668968 +  -2.3   -4.8269   TGATAATTTATTCGC              CTCAT TGTAAGT ATGAG              TTTTTAATCATTGTG  62 206
     lpl2340 NONE
     lpl2341 2671582 .. 2671594 +  -3.4  -2.88783   TGCAGTAATCCAATT                TTCC TGATC GGAA                TAATTATACTGTATA  44 139
     lpl2343 2673410 .. 2673423 +  -5.3  -4.30559   TGATGGTTCTCTTGC               TCGAA TCAG TTCGA                TTTTCAGATTTTCTT  65 309
     lpl2346 2679995 .. 2680016 +  -4.5   -5.9663   TTCATCTCAACCATC           TCATTTCTG TAAT CAAAAATGA            TTTTTTTTGATGTTT 100 359
     lpl2350 NONE
     lpl2351 2683891 .. 2683902 +  -5.8  -2.79302   GTCTATTTTCATCAT                GCTC CGTT GAGC                 TCTGGTAAACATGGT  56 395
     lpl2353 2686463 .. 2686483 +  -4.7  -4.44461   ATACTTCTTCATAAA            GCTTAGGAT TAG ATCTTATGC            TTTTATCAGCTTGTT  66 359
     lpl2355 NONE
     lpl2356 NONE
     lpl2357 2689858 .. 2689871 +  -3.7  -5.03145   GTTACCTACAACATA               GCCCG TAAT CGGTC                TTTTTTGGCCAATTG  73 340
     lpl2361 NONE
     lpl2362 2693731 .. 2693784 +  -4.8  -3.06509   CGTTTCACTAACCAG TAAAGTAAGTCCC-ATGTGACCAGC AAAAA GCTCATCATACAGGGATTTACTTTA TGTCATTATTTACGG  52 90
     lpl2365 NONE
     lpl2366 2696333 .. 2696347 +  -2.8  -4.18506   ACTTGTCGAATCCAT               GCAATA AAA TTTTGC               TTGTTTTGCGAATAA  55 175
     lpl2367 2697056 .. 2697068 +  -3.4  -2.80612   ATTAAGCCAAAATGC                GACA ATGCC TGTC                ATTCTTGAACTTGGC  44 36
     lpl2368 2698161 .. 2698173 +  -4.9   -3.4052   CATCACCATCATGTT                TTGAA AAT TTCAA                TTGATTCGATTGAGC  54 328
     lpl2371 2702603 .. 2702618 +  -7.6  -3.42699   GCGAAAACTAGAGAA              CAGATG GTCT CATCTG               TTCTGCTGGCTCACT  69 81
     lpl2373 2703988 .. 2704002 +  -5.6  -3.40299   ATGTTTCATGCCAGG               GCTTCG AGA CGATGC               TTATGCATCTCCTCA  57 206
     lpl2374 2704754 .. 2704769 +  -3.2   -5.9218   TAATAAAGACAAATT              CGGTCT TTTT AGACAG               TTTTTTTGTTATGTA  89 44
     lpl2375 NONE
     lpl2380 2710036 .. 2710054 +  -9.6  -3.92659   TTACAGTACTTTTGA             TAGCCCTT CTT AAGGGCTG             TTTACATTTTGCCAG  87 13
     lpl2381 NONE
     lpl2382 2712633 .. 2712643 +  -3.2   -3.7941   AGGATAGTCGAACAT                 TCGG CAC CTGA                 TTATTATCACAAATA  52 121
     lpl2383 2713790 .. 2713800 +  -5.4  -4.58395   ATCCTTGAAATCAGC                 CAGA ATT TCTG                 TTTTTAAAGCATCAC  73 420
     lpl2385 2717122 .. 2717160 +  -2.6  -5.83211   AGTTGATTATGAAAA  GAAACTCATACGATATG ATTTAA CATATCCT-TGAGTTCC   TTTTTTATTTTGATA  86 49
     lpl2398 NONE
     lpl2399 2729676 .. 2729687 +  -4.4  -2.67055   TTAGTTCCCTGGCTC                TTGC CGCT GCAA                 TAATATCACTATTCT  47 94
        sdbB 2733090 .. 2733124 +  -8.7  -3.05384   ATGTAATTGAAAGTA     CTGACTGGCAGGA CGATTCAGC TTTTGCCAGTCAG     TTGCCTCGAACAAAA  71 35
     lpl2404 NONE
     lpl2405 2736281 .. 2736297 +  -6.7  -3.21807   AATCCAGGCGCTGAA              TTTGTTT CTT AAACAAA              TATTGAATTTGCTCC  60 274
        radC NONE
     lpl2410 NONE
        lepB 2744401 .. 2744414 +  -3.8  -3.95435   AAGAATCGTTCCAAT               TGGC AAATCA GCCA                TTCTCTTTTACCGGG  57 128
     lpl2413 NONE
     lpl2414 2747003 .. 2747034 +  -7.9  -3.22788   TAACTAATTCAACCA      GGGTCAGGCTCCA AAGCGA TGGAGTCAGCCCC       GTTCTTATTTTTTGG  67 38
     lpl2415 2748237 .. 2748247 +    -4  -2.59981   AATATCAATAATATA                 TTGA TGG TCAA                 CTTCCTCTGGTTCTA  45 211
     lpl2417 2750377 .. 2750392 +  -2.6  -2.57132   AAGAGATTGGGGAGA              GAGTAA GTCC TTATTC               CTTATAAAGAGGAAA  41 167
     lpl2420 2752743 .. 2752764 +  -3.9  -4.00589   GTTTTTCCTAAGTCC           TATTATATT TAAT AGTATAATA            TTTAATCTATTTTGG  57 298
     lpl2421 2753083 .. 2753096 +  -3.9  -2.92613   CTATAAATTTTAATA               GTAAA AACA TTTAC                TCATTTAAAATAAAC  46 74
     lpl2422 NONE
     lpl2423 2754508 .. 2754545 + -12.9  -4.88918   AAGCGATCTGTCCCA   GAGTAAAGCAAGTTGGC AGTT GCCAACTTGCTTTAATA    TTTTCTTTCAAATGC 100 20
     lpl2424 NONE
     lpl2426 NONE
     lpl2427 2761279 .. 2761298 +  -4.3  -2.98108   ATTAGTATTAAAAAA            CAGGGAT TATGGT ATCCTTG             GTATTTGTTTTAATT  50 187
     lpl2428 2762788 .. 2762809 +  -8.9  -3.03771   AATTCCTATTTAACA           TAAGAAATC CCGA GATTTCTTA            TGTTAAAAAATATCA  71 39
        sdcA 2770663 .. 2770674 +    -3  -4.17048   CAAAAAGTCTAATTA                CAAA TCTT TTTG                 TTGTTTTACAAACAA  57 110
        sidC 2773568 .. 2773598 +  -7.6  -2.93332   TAAATACACTATTTG       GCTGTGAGAGGATT AGA ATTATTCTCACAGC       ATTCTTCTGTAGCTG  64 138
     lpl2439 2782219 .. 2782231 +  -2.7  -3.29459   TTTGGATTAGGGCAC                TGTTC TTC GAATA                TTACATTATTCAATA  45 31
     lpl2440 2782794 .. 2782844 + -17.3   -3.1372   TCATCATAAGTATCA ACAATCAGGAAGAGTATTTTTAA ACTCG TAAAAAATACTCTTCCTGATTGA TATTGATCAAAAATA 100 68
     lpl2441 2783987 .. 2784004 +  -2.7  -3.80018   CTGATTAAGTGTCTT             TTGTCTA ATTG TAGACCA              TTATTAGTCTATCAG  51 510
     lpl2443 2784444 .. 2784454 +    -4   -4.5954   TATCCCAAATATCGA                 TAAC GAC GTTA                 TTTTCTGTGATATAG  66 107
     lpl2445 2786376 .. 2786388 +  -3.4  -3.86733   ATTATTACTGAGGAC                TCGA TTTTT TCGA                TTCTTCCTCTTTAAT  52 263
     lpl2448 2791762 .. 2791778 +  -2.2   -4.4195   ACTCTATATACCTCT              GCGCAA TGTCT TTGCAC              TTTTCTGGCGTATAT  59 323
        aroF NONE
     lpl2452 NONE
     lpl2453 NONE
        aspB 2797198 .. 2797209 +    -3  -3.53224   GCATCGCTAATTCAA                GTAA TTCA TTAC                 TTTGCAAGAAGCATG  50 31
     lpl2455 2798593 .. 2798604 +  -2.2  -3.64772   ACATACCGGGGCAAT                GCAG CAGT TTGC                 CTTTTCTTTATTAAA  49 193
     lpl2457 NONE
     lpl2458 2800531 .. 2800568 + -13.8  -3.87815   GGAGCTGATTTTCTT   GCA-GACATTAATTGAG CCAGA CTCAATTAATGTCATGC   TTTATAGAAATAAAA 100 259
     lpl2466 2807984 .. 2807995 +  -5.8  -3.62572   AGTAATTACTTTTAT                TGGC TATG GCCA                 TTTAGGGTGCTGCTA  62 67
     lpl2467 2809069 .. 2809084 +  -5.4  -3.53811   CAGGTTTCCTGGCAC              GCAGGA ATGA TTCTGC               TTTCACAACGGTACC  58 485
     lpl2472 2812873 .. 2812889 +  -2.3  -4.98436   TGCCTGATATTTGAA              TCATC AGGTTTG GATGA              TTTTTCTGATGTTGA  67 185
     lpl2474 2815990 .. 2816023 + -16.1  -3.18383   TGGGTGATCCAGAAA     AAGTAGGTCGGACCT GCCT GGGTCCGACCTACTC      TTGCTACCTCCACAT 100 54
     lpl2475 2816780 .. 2816833 + -31.3  -5.65177   GTATCTTTGCCCACA GCAAGTTACCAAGCGTAGGCCGGGC CTTG GCCCGGCCTACGCTTGGTAACTTCA TTTTTTTATAGATAT 100 99
     lpl2481 2823150 .. 2823188 +  -9.2  -2.85909   ATATATTGATTTTAC  TCTGGG-TTTGTTAG-GA ACGCA TCGCTAACAAATCCCAGA  TAATTGTAAGATTTT  73 40
     lpl2483 NONE
     lpl2484 2825733 .. 2825791 +  -6.9  -2.78463   TAAGTGCTTTGTTAT TG-GGTTAGCAATGGCAACTGTCTTGAAT TTT ATTCAAGACAGTTGCCGC-GCGTGCTGCA TATACTAGCACACCT  62 38
     lpl2485 NONE
     lpl2486 NONE
     lpl2487 2829133 .. 2829156 + -10.2  -3.75153   ACTCATAATCTCAAA          GGGTGGGGGC AAAT GCTACCACCC           TTTCAATTGAAAGGG  87 100
     lpl2489 NONE
     lpl2490 NONE
     lpl2491 2834677 .. 2834697 +  -9.7  -3.13908   GTTGGAAAATATAAA            CCGGTGACA AAT TGTCACCAG            TTCAATAGTTAACTT  77 204
     lpl2492 2836097 .. 2836109 +  -3.5  -3.91984   ACCTGATAAACACTA                TTATT AGA AATAA                TTATTTCAAAGCTAT  55 151
     lpl2493 NONE
     lpl2494 2846564 .. 2846578 +  -7.8  -3.18274   TTATTAACCATGGAT               CAGCGG CAG CTGCTG               TTGGATTGCCGTGCG  67 500
     lpl2495 NONE
     lpl2496 NONE
     lpl2504 NONE
     lpl2505 2857344 .. 2857359 +  -4.8  -2.78813   AAAGAATAAATCCAT              TTCAAA CGAA TTTGAA               CTTCTTCAGATGAAC  51 32
     lpl2506 2857654 .. 2857676 +  -2.8  -2.72746   GGAAATTATCAGGCT           TCACTATTTT CTG AGAATAGTAA           TAAATTCTATTTTTC  41 40
        sidF NONE
     lpl2508 NONE
     lpl2509 2862658 .. 2862697 + -10.2  -3.13403   GATTAAGCTAAATTT  CCCTCATCCTGGTTCATTT TGC AAGTGGATTAGG-TGAGGG  TATTCCTAAACCAAA  80 71
     lpl2510 2864508 .. 2864529 +  -2.3  -3.63868   TTGCTCTGGACTTAA           GGTAT-CCAG GCA CTGGGGTATC           GTTTTATTTTGACAA  49 150
     lpl2519 NONE
     lpl2520 NONE
     lpl2521 2875779 .. 2875795 +  -2.3  -2.79574   TATACCAAACAGAAG              ATGAATT AAC AATTCAC              TAATTAATGAGTGTA  41 6
        topA 2878201 .. 2878238 +   -13  -3.14463   AGCCTTTCAGACTAT   TGGATAGCGAATAATA TGTCTT TTTTATTCGCTATCCA    TTAATCCAGCAAATT  88 70
     lpl2525 NONE
     lpl2526 2882910 .. 2882920 +  -5.4  -2.53995   CGCCCATCATCGATA                 TTGG CTT CCAA                 TCGATTAAGGTGCAT  51 254
     lpl2527 2884272 .. 2884298 +  -8.2  -3.04443   TCCACAACAAGTTTT         TTTATTACTTGG TTT CTGAGTAATAAA         TCTAATTATTCTACA  68 518
     lpl2544 2905943 .. 2905974 +  -2.4  -4.49316   ATTTTATTACTTACC      CTAATTGAGGA-CAT ATG GTGATCCATAATTAG      TTTGTTCTTCATAAT  59 22
     lpl2548 2911258 .. 2911273 +    -4  -5.10933   TTGTTGTTCTCGAGC              TGCGTGA TAT TC-CGCA              TTTTCTTTTAAATCA  74 431
     lpl2552 2916732 .. 2916746 +  -4.3  -2.62463   CCCGATAAAAGCAAT               TTTGC GTCGG GCAAA               GTTCTGAATAATCGG  47 445
        pepA NONE
        holC 2921631 .. 2921657 +  -6.6  -4.15106   TTTTCCAGCCCTTGT         TGTAAATGATGC AAA GCATCAGGTACA         TTTTCAGACTTAATA  73 341
        rpsT 2925400 .. 2925422 + -10.6  -3.57651   CTAAGTTCGAAACTA           CCGAACCG TAATTCC CGGTTCGG           TTCTCTAGTGTAGCC  86 59
     lpl2568 NONE
     lpl2569 2938913 .. 2938949 +  -2.9  -3.63068   TAATAGCAAAACGAT    GCGCTTCATCACGAATA TGT TGTAAAAGATGAAGCGC    TTTGGAGTCCTCTGG  50 270
     lpl2573 NONE
     lpl2577 2946387 .. 2946411 +  -8.6  -3.47615   GACTACAGATCAAGG          GGAAAGTGCT GAATA AGCACTTCCC          TGTTATATATTTATG  75 10
         pth NONE
     lpl2579 2948474 .. 2948484 +  -3.2  -5.24989   CAACCTCAACGAGAG                 CAGT GTG GCTG                 TTTTTTAATCTATAA  74 299
     lpl2581 NONE
        ispB 2950958 .. 2950970 +  -6.3  -2.78395   AAGTGAAACTCCCTA                CTCAA CTG TTGAG                TGCTTACTACCCCTT  55 206
        panB 2956328 .. 2956338 +    -4  -2.61383   AGCTAATGAACATTC                 TTTC TAG GAAA                 ATTATCCATGCAAAT  45 19
        panC NONE
     lpl2590 2957642 .. 2957652 +  -3.2  -4.63218   ATACCTAGAGATAAA                 CCTG TTC TAGG                 TTTTATTCAAAGCGA  62 33
     lpl2593 2961144 .. 2961156 +  -4.1  -3.63367   TATTTTTCTGCCAAA                TCATG TAA CGTGA                GTTTTTCTTCGGCAA  54 248
     lpl2598 NONE
     lpl2599 NONE
     lpl2600 2968070 .. 2968085 +  -3.2   -3.3062   ACTCTAACAAACAAT              GTCTTG ACAA CAAGCC               TTCCTCCTGTTTCAA  47 34
        dotD NONE
        dotC NONE
        dotB NONE
     lpl2604 2972731 .. 2972749 +  -4.6  -2.82193   CTCAACTTCAAAACC             GCAAGA TGAAAAC TCTTGC             TCTAATCGATGTGCT  48 295
     lpl2607 2975727 .. 2975738 +  -4.4  -4.12456   AATCAAACAATCTAT                TGAG CAGG CTCA                 TTTTGCAAGTGCTCT  62 219
     lpl2608 2976737 .. 2976752 +  -3.3  -3.92324   TATAAGGTTGGGATA              TCTTG ATTCCC CAAGA               TTTGATGTTCCAGAA  55 68
     lpl2609 NONE
        dlpA NONE
     lpl2611 2980532 .. 2980546 +  -2.9  -3.20901   TTCCTTTCTGTCATT               TCAAT AGAGA ATTGA               TTAACTTGCTCGAGT  44 323
        icmW NONE
        icmX 2986795 .. 2986825 + -11.3  -3.33009   CAATAGTCACCACTT      TGGCT-CCTGGGAT TCCA ATTCCAGGGAGCCA       TTGTAACCAGTTTTA  87 35
     lpl2618 NONE
     lpl2619 2992279 .. 2992291 +  -3.3  -3.66883   GTACTCATCAAAAAA                CTGCA CCA TGCTG                TTTACAATATCTTGA  52 184
     lpl2644 3015326 .. 3015352 +  -2.4  -4.68908   GACACCAAATATCAA         TAAATGATTTCT AAT AGAAACAATTTA         TTTCTTTTAAATGGA  62 234
     lpl2645 3015978 .. 3015991 +  -3.9  -3.02074   AGAGAACCTTTTCGC               CTTTA AAAG TAAAG                TATCTAATGTCTTTA  47 77
     lpl2647 NONE
     lpl2648 NONE
     lpl2649 3021549 .. 3021562 +  -2.3  -4.12397   AATGCTCCATATTTA               GCATC CCAA GACGC                TTTCTCATTATCTCC  54 41
     lpl2651 3023299 .. 3023315 +  -4.4  -3.36073   GAAAATATACTTTTG              GCATGG AAAAC CTATGC              TATTTCAGCCATGTA  53 194
     lpl2656 3027408 .. 3027421 +  -3.1  -2.71263   AAAAGACCCGATATT               CCTTT GTTT AAGGG                TAATTAACAAGACTT  43 5
     lpl2658 3029414 .. 3029448 +  -9.5  -3.01712   AGCTCTCTAACTCAA    TACCATCCTTACGTCT TTTA AGACG-AATGATGGTA     TGTTCAACAGAAAAC  74 58
        hemC NONE
        hemD NONE
        hemX NONE
        hemY 3035303 .. 3035314 +  -4.4  -3.26932   ATTATCCTGGGATTA                TGAC ATGC GTCA                 TTGCATTCTGCTTCT  51 183
     lpl2668 3039797 .. 3039808 +  -4.4  -3.30554   ATTCTAATTGATAGT                CAAC AGCA GTTG                 TTAATAATTGATTCA  52 144
        dnaX NONE
     lpl2672 NONE
        recR NONE
     lpl2674 NONE
     lpl2675 3054604 .. 3054615 +    -3  -3.97947   TTGGTTCTTCAATGA                GATT AAAC AATC                 TTTCTAATGAGTCAC  55 282
     lpl2677 3057488 .. 3057498 +  -4.6   -5.1675   TTTGCTTTACCTTTT                 GCTG TAA CGGC                 TTTTTTACTGGCTGA  76 515
     lpl2682 NONE
        folE 3062299 .. 3062310 +    -3  -3.75933   GATTATTCTTAATTT                TTAC TGTA GTAA                 TTTGATACCCTATCT  50 251
        lepA 3091909 .. 3091928 + -12.2  -2.53911   ATACTGTGAAACAGA            GGGGCTTT TGGA AAAGCCCC             TGCATTAGAACTTAA  84 47
     lpl2713 3097645 .. 3097658 +  -5.3  -3.31196   TGTCTTAATTTAATA               TGCTT AAAA AAGCA                TTGATGTAAATTTCC  54 353
        frgA 3101445 .. 3101460 +  -4.8  -3.10796   ACTCAAATAATAGAG              TATTGT TGGC ACAATA               TATTCCCTCCTCAGC  52 213
     lpl2716 NONE
     lpl2717 3102767 .. 3102780 +  -3.1  -3.05274   ATTTTGAAAATATAA               GAGTT TATT GACTC                TCCTTTATAAATTTA  45 26
     lpl2718 3104063 .. 3104075 +  -7.7  -3.60431   CTTTTTCAATTCTTT                GTCCA TCT TGGAC                TTTCCACATAATTTT  71 225
     lpl2722 3109761 .. 3109778 +  -2.1  -3.07043   AAATCATAACAAAAT             GGT-TTAT GGG ATAACACC             TCTTCAGGTAATACA  42 262
     lpl2725 NONE
     lpl2726 NONE
     lpl2727 NONE
     lpl2728 3119629 .. 3119640 +  -5.8  -3.05384   GCATTAAAACAGTTA                CTCG GAAG CGAG                 TTCAATAGCGAAAGC  57 109
     lpl2730 3123030 .. 3123051 +  -3.8  -3.15544   CTTAAAAAGCAGTAA           GGAGT-TCA GTTAA TGATACTCC           TTACTGGCGATAAAA  49 60
     lpl2733 3126805 .. 3126832 +  -2.7   -2.8383   CTTCATTAACCAGCG        CATGCCATTGG CTAATA TCAGTGGGATG         TAATATTAGTTGTTT  42 491
        typA NONE
     lpl2738 NONE
        recN 3133602 .. 3133613 +    -3  -4.46757   GAACACGTCGATCAT                TTTC GGGT GAAA                 TTTTATCAATCTATT  62 39
     lpl2740 3133975 .. 3134018 + -12.7  -5.71712   AATTTTTTTATATTA GCCCTGTTTTTTTAAGTAT AATTTA ATCCTTAGAAAAGCAGGGC TTTTTTTATCTACAA 100 39
     lpl2742 NONE
     lpl2743 3139141 .. 3139159 +  -5.2  -4.12603   GAATATTTTCCTATT             CATTCCTG GCT CAGGTGTG             TTCTTCTTTCCTGCA  66 405
     lpl2750 3148887 .. 3148897 +  -5.4  -5.81412   AATGGGATAGTACAT                 CAGT TAT ACTG                 TTTTTTTTCAATAAA  91 101
     lpl2751 NONE
     lpl2752 3149895 .. 3149908 +  -5.3  -3.32317   CCCTGATAAGGATTC               CTGTT TTGA AACAG                TACTTTTTATAGAGT  55 50
     lpl2753 NONE
     lpl2754 NONE
     lpl2755 3154046 .. 3154060 +  -5.6  -2.51256   GGCGGTGATGAAGAC               TGGCTG TCG CTGCCA               CTGTTGCTACTGTCT  50 281
     lpl2757 NONE
     lpl2758 3156884 .. 3156896 +  -5.5  -3.84246   ATATCACTGGCATCA                GTAGC AAG GCTGC                TTTGATGATTCACAG  63 234
     lpl2761 3160338 .. 3160371 + -13.3  -2.75712   GGCATTAAAAAACCA     CCTTCCTCTTCGTTT TTTT AGACAAAGAGGAAGG      TAATTCAGTGAATAC  87 72
     lpl2773 3172769 .. 3172784 +  -7.6  -3.89614   CATTCCGCTATTTAG              TTCAGC TCAC GCTGAA               TTTCTCGGGCTTCCA  73 88
     lpl2776 NONE
     lpl2777 NONE
        priA NONE
     lpl2779 3178437 .. 3178453 +  -2.1  -2.57795   ATAACCATGTCGATA              GGGGTTG GAG CGTCCTC              TGAATTCATAATCAC  40 173
         asg 3185713 .. 3185736 +  -3.2  -5.48514   GATTGTCCTGAGCAA          GA-TCTTGCAA CAC TTGCAGGGCTC          TTTTTCTTTGTTCCT  79 428
        glmU NONE
        lrsB 3189075 .. 3189092 +  -2.1  -3.44318   GAACAGACGATGCGA             T-GTTCAT AAA ATGAACCA             TTAAATTTGTTTATT  45 43
        corA 3191797 .. 3191818 + -10.2  -3.21276   GGTAGGGTCTTTACC           GGGCAACA CACTTC TGTTGCCC            TCTTGTCAGAAAAGC  83 92
     lpl2796 3197943 .. 3197958 + -11.8   -4.7254   CGAAACATAAAAAAA              CGCGGC TAAA GCCGCG               TTTTTAATGACCACT 100 31
     lpl2800 3201883 .. 3201893 +  -4.6   -3.1085   TTGATTCCACTCACT                 GTGC TTA GCGC                 TCTTGCCTAAGTTGC  50 62
     lpl2801 NONE
        gidA NONE
        gidB NONE
        parA NONE
        parB 3208519 .. 3208534 +    -4  -3.07344   CAGGCGATTGACGAA              CAGCAT CACT ATGTTG               TGTCTTACCCCCTGA  47 274
     lpl2807 NONE
     lpl2813 3217121 .. 3217142 +  -3.1  -2.75307   CATCACTGATATAAT           CCTCTG-ATT TTC AATATAGAGG           TAATTAACGTGTCTT  43 27
     lpl2814 NONE
     lpl2815 NONE
     lpl2816 3219426 .. 3219436 +  -5.4  -4.04157   ACCATATTTGCACAT                 CAAC ATT GTTG                 TTACTTTTTTATTCA  63 190
     lpl2817 3219922 .. 3219941 +  -2.2  -2.91912   TTGTAGCGTGTATCC            TGGAAATA CCCC TGTTTTCA             TCTGTACATGGATAA  41 35
        ubiE NONE
     lpl2819 3221428 .. 3221448 +  -3.3  -3.53767   AAACGATTGGATGAT            TTTATTCAG GAT CTGGATGGA            TTATCATTGCATATT  50 39
        ubiB NONE
        tatA NONE
        tatB 3223720 .. 3223738 +  -4.6  -3.87815   CAACCGATTGAATAT             TTGCAAGA TTC TGTTGCAA             TTTATCAAGATCGGC  59 139
     lpl2824 3225233 .. 3225244 +  -3.6  -3.77722   CTGAATCAATAACTC                CGCT TCCT GGCG                 TTGTTCCTGATTAAA  52 208
     lpl2826 3227889 .. 3227911 +  -7.7  -3.35813   AGAACCAGCAGGAAA           GCACCCTCT CCTCA AGAAGGTGC           TTGCTTCGAATCCCA  69 398
     lpl2830 3231441 .. 3231453 +  -6.3  -4.05446   TCTTTGGTTCGTTCC                GAGAT AAA ATCTC                TTTCTAATTCAAGAC  69 258
     lpl2832 3233204 .. 3233222 +  -8.8  -4.84017   GAGAAACTTTGAATT             GTGCCGAC ACT GTCTGCAC             TTTTTATAGAAAGTT  95 268
     lpl2835 3234511 .. 3234522 +    -3  -2.72639   GCACTAATTGATGGT                CTTT ACGC AAAG                 GTATTATTTGCCGAT  43 226
     lpl2837 3235683 .. 3235697 +  -3.5  -2.91094   GGGAAAGCGAAAATA               GCGAG GAAAA CTTGC               TATGATGGTTATTTT  44 6
     lpl2838 NONE
     lpl2839 NONE
     lpl2840 NONE
     lpl2841 NONE
     lpl2842 3243048 .. 3243088 +  -7.8   -3.1619   TCAATTGGTTATAAA  TTAGCTGAAAGATATTGG GTAAA TCGATTTTTTTCAGCTAA  CTTTCTGTTGTAACT  67 178
     lpl2847 NONE
     lpl2848 3252484 .. 3252495 +  -2.2  -3.09671   ACAAAAGAATCGTAG                GACT TTAG GGTC                 TGTTGACATTCCGCT  42 26
        panD 3261308 .. 3261319 +    -3  -5.10933   ACTATTGATAATAAT                TCAT GTGA ATGA                 TTTTCTTTTAAATCC  70 303
        tatC 3264682 .. 3264696 +  -4.2   -3.2511   TATATTTATCATAAT               GCTCAA AAA TGGAGC               CTTTTATGAATAAAA  51 67
     lpl2859 3265501 .. 3265514 +  -3.8  -3.63228   GAAGTGGCTGGCATG               GGAG CGCCAA CTCC                TTACTTTATCATCCA  54 513
        fumC 3272025 .. 3272050 +  -9.1  -3.15249   GTACAATGGTGTTAA         GACATACTCCA AAAA TCGAGTATGTC          TTAATACGAAATATA  77 50
     lpl2867 3273200 .. 3273234 + -14.6  -3.16564   TAACGTAATAGGTCA     TCCCCTATAAATTTTT GTT GAAAATTTATAGGGGG     TTAATGAGATCCAAA  95 506
     lpl2868 3274425 .. 3274436 +    -3  -3.43042   GCCTATTTTTCAGGA                CAAA GATC TTTG                 ATTTTTGGTAACCCC  48 295
     lpl2869 3275776 .. 3275807 +  -5.2  -2.92171   TGATAATTAAATATC      GCACCCCCTTTTTAT GAA ATAAACAGGGTG-GC      TAATTTAAAAATCTA  52 113
        lpxB 3278894 .. 3278905 +  -4.4   -4.5115   CGGGTGGCCTCCGAC                TCTG TCTC CAGA                 TTTTACATTTTTATA  69 93
     lpl2876 3283658 .. 3283680 +  -3.4   -4.5442   TAGCTTAACTCAATA           ACATTAGGTA TTG TACCTAACGA           TTTTGTCGTTGAAAA  64 212
        cysK 3287544 .. 3287560 +  -2.3  -3.90112   CAATGATGAATGGAT              GAAAG AAATGGG CTTTC              TTTAATTGAAAGCCA  52 4
     lpl2882 NONE
     lpl2883 3290812 .. 3290822 +  -5.4  -3.12449   TCAAATGGGAAATTG                 TCAG CAC CTGA                 TGTGTCTTGGTAGCA  54 100
        himD 3291324 .. 3291341 +  -2.6  -2.95896   TTTTCATCCTAAGTG             CGTGGT AGTGTA ACCCCG              GTTTGTCCCTGGTAC  42 48
        pyrC NONE
        rnsT 3302384 .. 3302413 +  -6.5  -2.84795   AGAAAAACATAAATG       GCCTGGATTAC CTAAAACT GTAATCCAGGA        GTTTGATAAAAATTT  58 45
        sodB NONE
        argD 3305692 .. 3305715 + -11.8  -2.87931   TGGTATCTGACAACG          TGCTCCCTGGA TTA TCC-GGGAGCA          TGTGTGCGAGCTACA  84 115
     lpl2901 3309393 .. 3309409 +  -3.8  -4.42976   AATTTAAGTTTTAAT              TTTTAG AAAGA CTAAAA              TTTATTAGTTTATCG  62 64
     lpl2902 3310694 .. 3310708 +  -2.8  -3.36803   GGGGGCAACCCCGTG               GAGG TTCGAGT CCTC               TTCTCGGTACCATTA  47 168
     lpl2907 3319402 .. 3319426 + -14.5  -2.71263   ACAGTCTCTAACGGC          CATGTTACTCA GAT TGAGTAACATG          TAATTGAGAAACATT  95 128
     lpl2918 3329698 .. 3329719 + -13.1  -3.19138   TGGACGTGCAGCTTT           TGGCCTGAT TCTG ATCAGGCCA            TATTCGTACTGGTTT  91 81
     lpl2924 NONE
     lpl2925 3335767 .. 3335790 +  -8.2  -3.92467   TCAGTTAAGACAATT          GGAACAACTT TAAA ACGTTGTTCC           TTATTAATTATTATT  79 13
     lpl2927 3339341 .. 3339354 +  -6.7   -2.9732   GAAGGAGCGGCTAAA               GCCAA CTGT TTGGC                TGCTTTCGCTTCAGA  59 80
        rpmH NONE
        rnpA NONE
     lpl2931 NONE
     lpl2930 NONE
     lpl2929 3341310 .. 3341326 -  -6.7  -4.71463   AACTAAAAGAATAAA              TTTATTG ACC CAATAAA              GCACATCACCACAGA  80 116
     lpl2928 3338776 .. 3338793 -  -3.4  -4.06687   ACCTTTTATAAACAA             GCTTGC CATCTT ACAAGC              AATAGATCATTGGCA  56 515
     lpl2926 3335534 .. 3335546 -  -6.3  -2.91465   AAGGTAAATCCAAAT                CATTC ATG GAATG                CTAATCATTGGCTAA  55 313
     lpl2923 3331776 .. 3331798 -  -7.8  -3.00601   TAAACGACAATGATA           GTTTTGCATT ACT AATGCAAGAC           CATTTTCCTTTAAAT  66 107
     lpl2921 NONE
     lpl2920 NONE
     lpl2919 3329421 .. 3329433 -  -9.1  -2.97386   AAAATTCAGCATACA                GCAGC CAG GCTGC                AAGAAAAAATGAGCA  69 304
        atpI NONE
        atpB 3328001 .. 3328031 -  -2.7  -2.59431   CCCCTTTACAATGGA       TGATGATAATTAA ATCGG TTAATGATCTTCA       TGGGCCAAACTCAAA  41 13
        atpE 3327671 .. 3327692 -  -5.1  -3.01924   TATTCTCCTGTAACA           GTGAGGGCGC ATA GCGCCCT-AT           TTGTGTGTTATCAAG  52 36
        atpF NONE
        atpH 3326642 .. 3326652 -  -2.4  -2.70704   ATCCTCTAAATTAAG                 CGGC CAA GCTG                 GTGCCAAGCATATTA  40 10
        atpA NONE
        atpG 3324117 .. 3324129 -  -6.9  -3.86015   TACCCTCTTTATAAA                GCGGC TGC GCCAC                CGACAATTTCTGCCA  70 6
        atpD NONE
        atpC 3322203 .. 3322229 -  -3.8  -3.82503   AAAGAGAGTAAAACA        CGGGTTTTCCT ATCGGG AAGAAA-CCCG         TTTTGTAGAGGTATA  55 83
        parC 3318909 .. 3318921 -  -4.7  -3.28712   GTTTGCTTTTGAGAA                GCTGG AAG CCTGC                ATTATCGCAATTCAA  52 510
     lpl2906 3316110 .. 3316130 -  -8.3  -3.40867   TCATTTACTAATCAA            CCCTATTTC ATG GAGATAGGG            TAATAAAAATTATTT  72 426
     lpl2905 3314538 .. 3314553 -    -9  -3.48276   GGTTTGTTGACAGAA              GCCCTA TGAT TAGGGC               GAAATTGTAATTAAC  75 19
     lpl2904 3311619 .. 3311640 -  -6.7  -2.92425   AATAATAACCTAAAG           CTTATTGTA TTGT CACAATAAG            ACGAGTAAATCTCCA  58 54
         psd 3310292 .. 3310323 -  -4.4  -3.95022   TTGATCAATATGAAA      CCCTTTCCGAATTT TGTC AAAAACGCAAAGGG       ACTGTTTATGTCATA  59 427
     lpl2900 NONE
     lpl2899 3305690 .. 3305717 - -10.6  -3.32844   TCTGGTATCTGACAA        CGTGCTCCCTGGA TTA TCC-GGGAGCATG        TGTGCGAGCTACATC  83 39
        grlA 3303148 .. 3303166 -  -3.8   -4.2679   CAATTGTTATTAAAA             TTATGCCG CTA CAGCATCA             CGCAACATAGGCTCT  59 7
        ahpC 3302470 .. 3302505 -  -2.6  -4.28653   ACAACAACAAAAAGA    TTCCATTTCCTTGT CTTATATT ACAAGGACTCGGAA     TGCTCAGACAGGTAT  58 10
     lpl2892 3299525 .. 3299538 -  -3.1  -3.03124   TTGGAGTTGTCAATA               GC-ACG CAT CGTCGC               TTAGGTTCGAAGCAT  45 253
     lpl2891 NONE
     lpl2890 3297508 .. 3297529 - -10.2  -6.09133   CATTTCAAAAAAAAA           GCCCATCA TTTTGG TGATGGGC            TCAAAAAGAACTTAA 100 53
     lpl2889 3296477 .. 3296499 - -16.4  -3.53298   AGTATTTTAAAGCAA           TGCGTTCGTC AAT GACGAACGCA           TTTAAGTAAAGGACT 100 45
     lpl2888 3294541 .. 3294562 -  -8.7  -2.79133   GAACTGGGCAGGATA           CTTACCCCG CATC CGGTGTAAG            CAGCCCCTAAACACA  69 94
     lpl2887 3292865 .. 3292880 -    -4  -2.95751   CCAGTAATATAACCA              GAAATG GTCC CATCTC               GCTCTCCTTTATCCT  46 65
     lpl2886 3291906 .. 3291919 -  -5.3  -4.56597   CTCTTTTCTTAAAAA               GATAG ATTT CTATC                ATAAAAGTCAATGAA  71 228
         dcd 3291114 .. 3291125 -    -3  -3.57792   TTATCCATGGCCAAA                GAAT AGAA ATTC                 GTGGCTTTGGCAGTT  48 217
     lpl2881 3287554 .. 3287574 -  -6.9  -2.57069   TGGATGAAAGAAATG            GGCTTTC TTTAATT GAAAGCC            ATAAAAAACTATCGT  60 111
     lpl2879 3285123 .. 3285138 -  -6.2  -2.54851   CAAGAAATATAAATT              TTCAAG AATA CTTGAA               TTTATTTCTAATAAG  54 11
     lpl2878 3284537 .. 3284571 -  -2.2  -4.89966   ATATCTAAAAAGAAA     TTATCCCCCATATTCA AAA TACTTATGAAGGATAA     TAACGGAAACTCATT  65 41
     lpl2877 3283400 .. 3283414 -  -5.7    -4.323   TTTAAAGATCTAAAA               CCAGA ACTAA TCTGG               CCGAAATTAAGCACC  70 136
     lpl2875 3280936 .. 3280976 - -17.3  -3.15197   TAACAAATCCTAATA  TTATTCACTCATCAGAAAA ACA TTTTCTTATGAGTGAATAA  TAAAATTTTGAAAAA 100 54
        lpxA NONE
        lpxD 3278762 .. 3278772 -  -6.8   -3.3382   TTCATCACACATTAA                 GGCA AAA TGCC                 AATGAAAAAGCTGCT  62 51
     lpl2871 NONE
     lpl2870 3275774 .. 3275809 -  -2.6  -3.59312   ATTGATAATTAAATA    TCGCACCCCCTTTTTAT GAA ATAAACAGGGTG-GCTA    ATTTAAAAATCTATT  48 44
     lpl2865 3269530 .. 3269546 - -10.9  -2.53244   TTAGAAATATAAAGG              TCTGGTC CAA GACCAGA              TTATGCTATTCGATC  80 190
        trxA 3269125 .. 3269153 -  -5.4  -4.90477   CATAAAAAAGTAAAA       GCCCTGTAAATAA ATTT TCATCT-CAGGGC        TTTTTAACTTTAATA  77 44
         rho 3267462 .. 3267474 -  -2.7  -4.42748   TTATCTCAAAAAGAA                GCTTA CTG TAAAC                CCATACCAGCACAGC  58 138
        ubiD NONE
     lpl2861 NONE
     lpl2860 3264682 .. 3264696 -  -4.2  -2.65774   TATATTTATCATAAT               GCTCAA AAA TGGAGC               CTTTTATGAATAAAA  47 380
     lpl2857 3260981 .. 3261000 -  -3.6  -4.41616   ATCGTCTGAAAGAAA            TCCGA-CCT GAA AGAATCGGA            GTTAAAAATAAAATA  62 149
        ksgA 3259505 .. 3259515 -  -2.6   -2.8789   AACCTCCACAATAAC                 TTAT CAT ATAA                 TTTTACACTAATTGG  42 33
     lpl2854 NONE
        apaH 3257324 .. 3257344 -  -4.7  -3.18383   ATGTCTATCCACCAA            GGTTATTCA AAA CGACTAACC            CCATACCCGGGTACC  54 7
     lpl2852 NONE
     lpl2851 NONE
     lpl2850 NONE
     lpl2849 3252174 .. 3252185 -  -2.2  -3.98113   GAATGAGCAATTAAA                CCAC CTGT ATGG                 CTTGCCCAGCCATGC  53 480
     lpl2846 3250132 .. 3250142 -  -5.4  -3.93695   CCTATGATTTATAAA                 GCTT AAA AAGC                 TTGGCCTATGAGAAC  63 98
     lpl2845 3248782 .. 3248794 -  -2.7  -2.70932   GGCGTTTCCTAACCA                TGTCA ATA TAACA                GAGCCATGCAAGCCT  41 95
     lpl2844 3248097 .. 3248111 -  -2.8  -3.52628   TATCCTAAATAAAAG               TAAGTC AAT GACGTA               TTTGGCATGTATATA  48 165
     lpl2843 3247485 .. 3247504 -  -3.6   -2.6696   AATTATGACTATAAT            CTCCAT TTCTCTTT ATGGAG             TATAGCAACCGTTAG  45 223
     lpl2834 NONE
     lpl2833 3233144 .. 3233154 -  -5.4  -3.48924   TTATCGGTCATATAA                 GCTT GCT AAGC                 TCGTTTTCTATATTT  57 122
     lpl2831 3231250 .. 3231268 -  -8.2  -2.50127   TAAGAAAATTAAAGC             TTACCCTG GTT CAAGGTAA             CAATGACTTTTTGAG  66 363
     lpl2829 3228850 .. 3228862 -  -4.1  -5.40072   TTTTTGGGAAAAAAA                TCGAC TTC GTCAA                GACTGTTTTTTTATT  82 258
     lpl2827 3227507 .. 3227523 -  -2.9  -5.07275   GTATAGAGATAAAAA              GAGTAAG TAA CCAACTC              TTTATTGAGGATTGG  69 27
     lpl2825 3224676 .. 3224686 -  -5.4  -2.82834   GACGCCAGCAGCACA                 GCAA AAG TTGC                 AAAACTTGAGGGTGA  52 413
     lpl2823 3223532 .. 3223550 -  -4.6  -3.13919   CGCAAAGCGGAAAAG             GCTGAT CAGCAAT ATCAGC             AGACAGATTCAGAAA  51 124
     lpl2812 3215099 .. 3215112 -  -5.9  -2.71364   TCATCTCTTCAAGTA               GCCGG GAAA CCGAC                TAATGTTTAAGCTAG  55 69
        coxB NONE
        coxA 3212248 .. 3212275 -  -4.2  -2.56164   TCTTCAATCATCAAG        CTCCACCT TTATTTAATCTC AGGTGGAG         TGGTAAACGTATGGT  47 6
        ctaG 3211573 .. 3211588 -  -3.2  -2.71503   TGTAACAATAAGTCA              TTCAGC CAAG GCTGAT               ACTCAAAGACCGTTG  43 138
        coxC 3210615 .. 3210650 -  -7.7  -3.05463   ATTGTTCGTATTCAA    TTTCAACCGGGC-TTG CTTAT CAACACCCGGTTGTAA    TAAAGGATGAATTAG  66 48
     lpl2806 3208139 .. 3208151 -  -4.9  -3.46285   CAGTTTAAAGAGCAA                CTAAA CTC TTTAG                CGAAACATTTACAGA  56 340
     lpl2799 NONE
     lpl2798 3198984 .. 3198994 -  -4.6  -3.31817   AATGATCAAATTCAA                 GCGA TCA CCGC                 GTTTCGTAAACCCTG  51 68
     lpl2797 3197943 .. 3197958 - -11.8  -5.88197   CGAAACATAAAAAAA              CGCGGC TAAA GCCGCG               TTTTTAATGACCACT 100 60
        metG NONE
     lpl2794 NONE
         nth NONE
     lpl2792 3191765 .. 3191775 -    -4  -3.34233   TTACAACCTGCATAA                 TATC ATC GATA                 GAACTGGGTAGGGTC  51 93
     lpl2790 3188795 .. 3188815 -  -3.3  -2.54896   CCCTGAGCCAATTGA            TCTCTAATG TCC CATTAGTAA            CAATATATTTGCCTT  42 317
     lpl2787 3185391 .. 3185419 -  -5.3   -3.9258   AGAGAAATCAAAATA        CACCCATTGAAAG TAA CTTACAATGTATG        AGTATTTTCAGATGA  63 14
     lpl2785 NONE
        ptsP NONE
     lpl2783 NONE
         lgt NONE
        thyA 3178677 .. 3178696 -  -2.8  -3.30701   TTTCACGAAATTGAA            CCTCTAAC AAAC ATTTGAGG             CAATATTAAACCACA  45 72
     lpl2780 3178306 .. 3178364 -  -8.4  -2.58544   GCCTATTCGGACAAT CGCTCCCTTACGATCGCGGCTCGAATTAT CAAT ACAAC-CGAGCCGCGGCCATAAGGGA--G CGGACGATAAATCAA  66 59
     lpl2775 NONE
     lpl2774 3172371 .. 3172387 -  -3.6  -4.65916   TCCAGTTTAAGAAAA              GCCCTG GAAAT CAGCGC              ATGCGATGGTTTTAT  64 403
     lpl2772 3171146 .. 3171161 -    -4  -3.37796   CTGGACCATGCACAA              CCTAAG AAAA CTTAAG               CAAAGACACTTAACA  51 59
     lpl2771 NONE
     lpl2770 NONE
     lpl2769 NONE
     lpl2768 NONE
     lpl2767 NONE
     lpl2766 NONE
     lpl2765 3164180 .. 3164191 -  -2.2  -3.24823   AACTGGCAAAAACCA                CTGC TTAA ACAG                 ATTTAATTTCTACAA  44 35
     lpl2764 3162576 .. 3162599 -  -3.8  -5.35222   AAAACTTACAAAAAA          TCAGCATCAA GGAA TTGATGCAGG           CGTGATATTTTTTGG  76 8
     lpl2763 3160665 .. 3160678 -  -3.1  -4.38219   ATAAGAGAAAAAATA               CAATG TAAT CATCG                AGAGAAATTCACGAC  60 185
     lpl2762 3160335 .. 3160374 - -11.6  -5.14965   ATTGGCATTAAAAAA  CCACCTTCCTCTTCGTTT TTTT AGACAAAGAGGAAGGTAA   TTCAGTGAATACGGG 100 42
     lpl2760 3157728 .. 3157745 -  -3.5   -3.7732   TTCCTATATCAATAA             TCTCTCTA CAT TAGAG-GA             AGTTTTGACAATGTG  52 123
     lpl2759 3156681 .. 3156725 - -13.2  -3.91911   CCGACTTTAATCAAA TAAAGCTAAATTCACCAAGG GCTTA CCCTAATGAATTTAGCTCTA TTATCCTGAATAAAT 100 42
     lpl2756 3153763 .. 3153775 -  -4.1  -3.03525   CGGACGCATAGAAAG                CTTGC CTC ACAAG                TTGTTGGAGGGATAA  50 64
     lpl2749 3146445 .. 3146477 - -16.5  -3.79519   AACTTCATCATGAAA      TCACCTGAACCAC TGTTAAT GTGGTTCAGGTGA      TGATACCTAATTATA 100 41
        glmS NONE
     lpl2747 NONE
     lpl2746 NONE
     lpl2745 NONE
     lpl2744 3138636 .. 3138650 -  -2.1  -5.78622   GCAGCCGAAAAAAAA               CAGCA GGAGA TACTG               GGAAAACCAACGAAG  84 515
     lpl2741 3133932 .. 3133944 -  -7.7  -3.24823   AACGGTCAAAAAGGA                CCTCA AGC TGAGG                AAGTTGAAGTAGTCT  67 381
     lpl2735 3126999 .. 3127009 -    -4  -3.48686   CTAAGAAAACCAACA                 CTTA ATT TAAG                 ATTGATATGGTATTT  51 134
     lpl2734 3126202 .. 3126219 -  -5.5  -4.28487   CAGGACAAAATGAAA             CAGGTCA TTAC TGTCCTG              GGAGAAGAAGAAGCA  67 159
     lpl2732 3125139 .. 3125160 -  -2.3  -3.54902   TCACGCAAGAATTAA           TTGATAGAG CGTT CTACATCAA            ACTCGTCTTCGTTGT  47 0
         rep 3123024 .. 3123057 -   -12  -3.37634   TAGTACCTTAAAAAG     CAGTAAGGAGT-TCA GTTAA TGATACTCCTTACTG     GCGATAAAATATAAT  90 47
     lpl2729 3119583 .. 3119615 - -10.7  -4.17355   TAACTTTAAAAAATA      GCCTCTCAAAAATAT TTA AAATTTATGAGAGGC      ATTAAAACAGTTACT 100 36
        pepN 3110603 .. 3110616 -  -2.3  -5.28778   AGGACTTACAAAAAA               CCCCA AGGC CGAGG                CAAAAAATGTTTTTA  70 132
        aroE 3109274 .. 3109289 -  -3.2  -2.62111   TGTGGAAAAAACGAC              GCTCTC CCTG GAGACC               AATCTCAACCCTGCA  43 310
     lpl2721 3106817 .. 3106827 -    -4  -4.49556   TGCTCACGAAATAAA                 TTCA GCA TGAA                 TTTTCATTCCTTGAT  65 90
     lpl2720 3105267 .. 3105302 -  -4.2  -5.98675   GACAAAAATAAAAAA   CGGCAATTG-G-TGAT ATTAAA ACCAACTCAATTGCCG    AAAAGGGAAATAAAC  93 45
     lpl2719 3103315 .. 3103325 -  -5.4  -5.41143   GATCTGGGAAAAAAA                 CAAG TGA CTTG                 TTATATCGCTTATTT  89 448
     lpl2714 3097378 .. 3097392 -  -2.8  -4.05788   CCTTTTTAAATCAAA               GGATTT TCA AACTCC               CGCACATATAAATAA  53 1
        rrmJ 3096328 .. 3096340 -  -4.9  -3.24884   ATATATATAAAACTA                CTATA AAT TATAG                CCCTTTGCCAGCAAA  54 13
        ftsH 3094216 .. 3094241 -  -6.9  -2.82082   ACTAAGGAGGAAGGA         GGTTGGCTC TTTCGCTC AAGCCAACC          TAGGAACTGTTCAGA  62 79
        folP NONE
        msrA 3091909 .. 3091928 - -12.2  -3.25472   ATACTGTGAAACAGA            GGGGCTTT TGGA AAAGCCCC             TGCATTAGAACTTAA  89 53
         tpi NONE
        secG 3087070 .. 3087111 -  -7.1  -3.10597   TGCTCGATTTAAAAT GGTGCCGAAGGCCGGACTCG AAC CG-GCACGGCTTGCGCCACC GCCCCCTCAAGACAG  63 138
        nuoA 3086488 .. 3086502 -    -5  -3.50572   ATCCAGTTTACATAA               CCATTA TTA CAATGG               CTTAAAATATAATCT  55 211
        nuoB NONE
        nuoC NONE
        nuoD 3084003 .. 3084022 -  -4.4  -2.84574   CACTTTAAGCAAGCA            TG-TCGTTA AAT TAACGATCA            ATCTCTCCAAACACT  48 16
        nuoE NONE
        nuoF NONE
        nuoG NONE
        nuoH 3078757 .. 3078770 -  -2.4  -3.08314   TCTAACCGTCAAAAC               CATG GCTTGA CATG                AGCAACCACCATAAC  42 5
        nuoI NONE
        nuoJ NONE
        nuoK NONE
        nuoL NONE
        nuoM 3073691 .. 3073701 -  -5.4  -3.14468   TGTCATCATATTTAA                 CCTT GCT AAGG                 AACTTGATTGCAATT  54 62
        nuoN 3072007 .. 3072020 -  -9.5  -6.02919   GTATAAACAAAAAAA               GGGCG CACT CGCCC                AAGCCTGGTAACTGA 100 247
     lpl2691 NONE
        nusA 3070046 .. 3070067 -  -8.1  -3.33737   GATCAATTTCGATAA           CCATAGTTT ATTG AAACCATGG            TTCTCTTGCTTTCAT  72 11
        infB NONE
        rbfA NONE
        truB 3066079 .. 3066090 -    -3   -4.8543   CAATTCTTACAAAAA                TTGT AATT ACAA                 CGCAAAAGAAACTAA  68 20
        rpsO 3065584 .. 3065601 - -12.7  -6.19302   ATATAAGAAAAAAAA             GGCGCAG AACG CTGCGCC              TTTTATTCTAAAACT 100 86
         pnp 3063294 .. 3063321 -    -7  -4.20084   AGCACTCAGTTAAAA        CTCGCGAAAAGC TCAT ACCTTCCACGAG         TTTATAATAAATAGA  75 62
     lpl2684 3062087 .. 3062111 -  -3.5  -4.35091   AATACTGATAAGAAA          TAGGTAGGG GCTTTAT CCCCGCCTA          TAATAAAATAATTGC  60 46
         ppa 3060466 .. 3060496 -  -3.8  -3.77303   TAGCTAAAGATATAA       GGGTGGTGCTGAGC AAT GCCCAACACCTGGC       ACAGTTCAAGTCACT  55 44
     lpl2680 3059038 .. 3059057 -  -2.2  -3.98826   TTATCAATGCATAAA            TATTTAAG TAAG CTAAAATA             GGGACAAGCTGGAAG  52 68
     lpl2679 3058150 .. 3058167 -  -2.7  -2.79809   TAAAAACTTTAATTA             CCCTTTA TCAA CAAAGAG              TTCTCTTCACCATCC  42 1
     lpl2678 3056928 .. 3056940 -  -6.3   -4.4078   CGGCTCTAATCAAAA                CCATT CGC AATGG                CGGCTACATGTTCAC  74 308
     lpl2676 3054350 .. 3054365 -  -3.2  -4.67982   TCCCATTCAATAAAA              GCGCTT TATA AAGCTC               ACTGCAAAGCCCCCA  65 232
     lpl2670 3040906 .. 3040922 -  -3.7    -4.208   TTTTAAAAGCATAAA              TGAGACA AAT TGTCTAA              TTATAATTCAATTCG  59 147
     lpl2669 3039401 .. 3039413 -  -4.1  -2.81535   TAGGCAAACATACTA                CAAGA AAC TCTCG                CTATTATCATCTACC  46 326
         cca NONE
     lpl2666 NONE
     lpl2665 NONE
     lpl2664 3035237 .. 3035253 -  -2.3  -3.00128   ATGAATCAATTAAAC              TCTTTTT TAA ACAAAGA              AATTAGGGGTCGTAA  42 53
     lpl2659 3029414 .. 3029448 -  -9.5  -3.17194   AGCTCTCTAACTCAA    TACCATCCTTACGTCT TTTA AGACG-AATGATGGTA     TGTTCAACAGAAAAC  77 46
     lpl2657 NONE
     lpl2655 NONE
     lpl2654 NONE
         tgt NONE
        ppiB 3023248 .. 3023263 -  -7.6  -3.35679   TTCCTGCATGTATAA              GGAAGA TCCC TCTTCC               ATACTGGGGATGAAA  69 101
     lpl2650 3021635 .. 3021648 -  -2.4   -4.4388   ACAGAAAGCAAGAAA               GGTA ATTGAA TACC                CCGCTCAAGTGCCTA  57 417
     lpl2646 3016286 .. 3016316 -  -3.5   -5.4659   CAAGATAAATAAAAA      TTATGTGATTTACT CAAT AGCAAACCACA-AA       TCTTGTGCCTTTACT  77 314
        thrS NONE
        infC NONE
        rpmI NONE
        rplT 3011132 .. 3011147 - -10.4  -4.93968   ACCCACAAGTAAAAA              GGAGGC CTTA GCCTCC               TCAATAATTTTTATT 100 125
        pheS 3009954 .. 3009966 -  -3.5  -2.93723   CCTGTATCAACTACA                TAATA AAA TATTA                TTTTCAGTATTCATG  44 153
        pheT NONE
        himA NONE
     lpl2636 3006631 .. 3006643 -  -2.7  -5.11112   AAATCTCAATAAAAA                CATCA AAT TAATG                ACTAAATGTGAAGTA  69 222
        rplM NONE
        rpsI 3005592 .. 3005610 - -10.3  -6.22802   TCTTAGAAAAAAAAA             GCCTCGT ATAAA ACGAGGC             TTGGAAAAAAGTAAT 100 45
        petA NONE
        petB NONE
        petC 3002775 .. 3002789 -  -2.8  -3.23945   CACGATACAAGAAAC               CAGATA TAT TTTCTG               ATTCTGAAGGCAACC  45 115
        sspA NONE
        sspB NONE
     lpl2628 2999888 .. 2999898 -    -4  -2.55712   CCATATCGAGAACAC                 TACA TAA TGTA                 TCTGTTTAGAAAAAG  45 128
     lpl2627 NONE
     lpl2626 NONE
        mutL NONE
        miaA NONE
     lpl2623 2995096 .. 2995116 -  -3.3  -3.12446   CACAAACCGATTTAA            TCATTCTGC AAT ACAAAACGA            GAGCCACAATAAGGG  45 1
     lpl2622 2994007 .. 2994045 -    -7  -3.41222   GGGTAAGGGCAAACA  GCTTTTAATGAGCAGAA GCGAAA TGCT-CTCATTAAAAGC   CTTTCCCACACAAAG  66 42
     lpl2621 2993054 .. 2993070 -  -6.7  -3.02829   TAGAGCTCTCCAACA              CAATTTT CTA AAAATTG              GAAGCTTTTGATGTT  59 71
     lpl2620 2992169 .. 2992183 -  -2.2  -4.09864   ACTTATTCGCTAAAA               TATAAT TTA ATTACA               ATGATTCTTCACTCC  54 34
        lphB 2986658 .. 2986679 -    -6  -3.87378   AAATTAATTATCAAA           TGTATTTG GACAGA CAAATACA            AGAACGGATATTGTT  66 132
        icmV NONE
        dotA 2981165 .. 2981192 - -13.6  -4.06687   ACTGCCCATAAATAA        TAAGAAAGGCTC CTTT GAGCCCTTCTTA         TCGTATTTTTTAGAA 100 43
        sbpA 2980119 .. 2980129 -  -5.4  -3.70149   GGCAGACCAGCCAAA                 TGGA TAT TCCA                 GAGTGGCTGTATTTC  60 259
     lpl2606 NONE
     lpl2605 2971996 .. 2972006 -  -3.2  -3.21099   TCTGGGTATCACTAA                 TCCC AAT GGAA                 TTCGTGATGATTTAA  46 522
     lpl2597 NONE
        ftsE NONE
        ftsX 2961929 .. 2961941 -  -2.7  -3.14132   TCCTCCGGTCATTAA                CACTA AAA TAGTA                TTAAAATTTATATCC  43 287
        rpoH 2960807 .. 2960827 -  -6.3   -4.0386   CAAAGAATCGATAAA            TTTTTGCAA ATA TTACAAAAA            TGCCCGCCTGTCTCT  69 251
     lpl2592 NONE
     lpl2591 2957294 .. 2957314 -  -3.3  -5.38054   GGTTACAAAGAAAAA            TTCTCAACA TCA TGTTAAGAC            GAGAAAGAAACCTGC  79 359
     lpl2587 2954653 .. 2954664 -  -5.8  -3.49878   CAATCAAACTCATAA                CAGG CAAA CCTG                 ATCACGAACAGCATC  61 8
     lpl2586 2953531 .. 2953547 -  -5.9  -3.07455   TTAGCACAAATGATA              TCGAGAA TCA TTCTCAA              TTAAGAAATTTTATA  57 46
        feoA NONE
        feoB NONE
     lpl2583 2950592 .. 2950611 -  -2.1   -3.9444   GAAAGTTTAATGAAA            GGCAG TCTAAGCCAT CTGCC             TGATATTTTAATTGC  51 218
     lpl2580 2948000 .. 2948013 -  -3.7  -3.79071   TGGACAATACGCAAA               GGAGC CACA GCACC                GCAAGCTGCCGGAGT  54 209
        rplU NONE
        rpmA 2944836 .. 2944849 -  -9.5  -6.06723   GTCTGTAAAAAAAAA               CCCCG TTTC CGGGG                TTAAACAAAACGAAT 100 74
        obgL 2943392 .. 2943408 -  -4.5  -3.58329   TTAACGAATAATGAA              CCAATAA CTA TTATTGA              TGAGATTACCGGAGG  54 276
        phhA 2941224 .. 2941251 -  -5.6  -4.08651   ACTTTAATCAAATAA        TGCTCCTTGACC AATC AGTCAATGAACA         AACTGTGTTGGTCGA  66 118
   gacA/letA NONE
        uvrC 2938699 .. 2938710 -    -3  -2.71263   AATTTTGCTCAAGGA                TGAA AATG TTCA                 TAAATTCGCTTTGCC  43 7
        enhA NONE
        enhB NONE
        enhC 2928757 .. 2928767 -  -6.8  -3.35775   ATCATCTGTTAAATA                 GCTC AAA GAGC                 CGAGCAATGATCTTA  62 38
     lpl2563 2926795 .. 2926805 -    -4  -5.17576   GATCAAGGCAAAAAA                 CATT TTT AATG                 AGGTGGTTTTTATAA  73 210
     lpl2562 2925400 .. 2925422 - -10.6  -2.92667   CTAAGTTCGAAACTA           CCGAACCG TAATTCC CGGTTCGG           TTCTCTAGTGTAGCC  79 30
     lpl2560 NONE
     lpl2559 NONE
     lpl2558 2921283 .. 2921301 -    -3  -4.69487   AAATATAGAAACAAA             GGCTGTGC ATT GCACACAC             ACTCGATTGAATAAA  65 186
     lpl2555 NONE
     lpl2554 NONE
     lpl2553 2916096 .. 2916113 -  -3.4  -3.29144   CCATTTGTTGCAGAA             CTGGGT AGTAAA ACCCAA              TGGGACAGAAGGCTA  48 259
     lpl2551 2914747 .. 2914761 -  -2.9   -3.2256   TAAATAACTTAAAAT               TACTT GTATA AAGTA               GAAAGCAACATTTGC  45 10
        carB NONE
        greA 2910679 .. 2910699 -  -2.6  -4.18018   TCCCTCGATGCAAAA            TTGCTTGA TGTGT CCAAACAA            TCCTTATCCATGATA  57 251
     lpl2547 2908553 .. 2908583 -    -2  -4.62069   TTTTGATCTCAAAAA       TTACAAAACGAT ATGTATA ATCATGTTGTAA       ATATAGAAATTTAAA  59 111
     lpl2546 2906873 .. 2906904 -  -5.2  -2.69449   TTTCATATAATGAAG      CGGCAGTGAAA-TTC ATA GATGTTTCATTGCCG      AGAATCTAATAAAAA  51 31
     lpl2545 2905553 .. 2905571 -  -6.8  -2.57957   CAACTATGATAAGAT             GGTAAAAC GCG ATTTTACC             GGTAGCAAAGAGCAA  56 437
         smc NONE
     lpl2542 2900739 .. 2900761 - -14.9  -2.75385   AACAGAGTAGATAAT           GGGCTTCGC CTGGT GCGAAGCCC           TATCCTGAAAATATA  95 77
        murF 2899144 .. 2899172 - -10.5  -4.07568   CTCTTGTTCTTAAAA        TTATGCTCAATGA TTT TTATTGAGCATAA        TTCCTTTAATGGGGC  93 88
        mraY NONE
        murD NONE
        ftsW NONE
        murC NONE
        murB NONE
        ddlA 2892075 .. 2892086 -    -3  -3.44146   TCCCTTCACAAGTAA                TTTG TCAC CAAA                 TGTTGACGACAGTTA  48 4
        ftsQ NONE
        ftsA 2890099 .. 2890109 -    -4  -4.88222   ATGAAAAGTTAAAAA                 TTTC CTT GAAA                 CCATTCTTTCATGCG  70 8
        ftsZ 2888619 .. 2888637 -    -6  -3.44186   AACCACACGAATCAA             TTCATGAG ATA CTCAAGAA             AGAACGTTTGTATCC  61 89
        lpxC 2887506 .. 2887529 -  -7.6  -3.72405   CCTATAAAATGATAA          TAGTGAAAAT GAAT ATTCTCACTA           CGTCGATATGATGTA  73 47
     lpl2530 NONE
     lpl2529 NONE
     lpl2528 2883505 .. 2883518 -  -2.3  -3.24747   CCTTTACATCACTAA               CCAGG CTTG CCCAG                TATCACTACCCATTG  43 342
     lpl2524 2880274 .. 2880312 -  -3.9  -2.96979   TTAATACTAATTACA   TGCCCACCCTTGTAC TTTATTTCT GTACAAAGGTTTGCA   AATTGGGAAATTCAG  47 79
     lpl2523 2877770 .. 2877780 -  -5.4  -5.01535   CCAGAAGGAGAAAAA                 TCAG AAC CTGA                 AGTCGTGGAAGGCAG  81 502
         def NONE
         fmt NONE
     lpl2516 NONE
     lpl2515 2869605 .. 2869619 -  -4.3  -3.58726   TTTTTTTACACATAA               CTGTT TTTTT AACAG               TATTTTTAAGGGCAC  55 85
     lpl2514 2868895 .. 2868907 -  -2.7  -5.21709   TTGCATAGGAAAAAA                TCAAG AAA CTTAA                GGATATGAAATTGTT  72 120
        parB NONE
     lpl2512 2866047 .. 2866104 - -16.7  -3.40299   TGAGGAGATGCATAA GCATCGCCTCGAAGCCTTGTCACGGAAT ATGAA ATCCCGT-ACAAGGCTTCGAGACG--GC ATAAATACCTCCTCA 100 130
     lpl2511 2864140 .. 2864164 - -11.7  -3.84514   AGGTGAATTATTAAA          GCATTTTATTT TTG AAATAAAATGC          CAACATGGAAACCTT  91 261
     lpl2503 NONE
        gcdH 2852194 .. 2852220 -   -11   -2.7563   AAAAAGGTTTAAGCA         GTTCCTCTTTCC ATA AGAAAAAGGAAC         TTGAACCGTAATCAT  81 103
     lpl2501 2851636 .. 2851662 - -10.2   -3.5394   AAATTGGGGCGTAAA         GTCTCATTGCTC CTA AAGCAAAGAGAC         TGCTTTTGAAAAAAT  86 52
     lpl2500 2851196 .. 2851206 -  -2.6  -5.03145   GAATTTTGCAAAAAA                 TTTA CAA TAAA                 CTACACCTTGAACCT  69 52
     lpl2499 2850382 .. 2850395 -  -3.1  -2.98813   ACCTGAGAAGAATTA               TACCC AATC AGGTA                ATTTAGGGCCTCGGC  45 9
     lpl2498 2849618 .. 2849629 -    -3   -4.2573   TAAATAAGGCTAAAA                TAAC AAGG GTTA                 TGGTTTACTATCATG  57 93
     lpl2497 2848305 .. 2848315 -    -4  -3.80516   AACGAATTGACTAAA                 GAAT TTG ATTC                 TTTAAAAGTTGGATT  57 348
     lpl2488 2829056 .. 2829077 -  -9.5  -6.25741   AAAGAAGAAAAAAAA           TGAGCCAAT AATA ATTGGCCCA            ATAAGGAACAATATT 100 304
     lpl2482 2823117 .. 2823129 -    -2  -3.45404   TCAAAATTTAACCAA                TTCA GGCTT TGAA                TTATAATATATTGAT  45 56
     lpl2480 2820208 .. 2820228 - -10.4  -3.74347   CTCACAAATTTTAAA            TCCCGAGG ACAAG CCCCGGGA            TGTCGATTGAGGAAG  87 102
     lpl2478 NONE
     lpl2477 2818326 .. 2818342 -  -2.3  -4.29302   CTTACACTAAAATAA              TGGTTAT TAA ATAACTA              AACCGTATATAACAT  57 84
     lpl2476 2816784 .. 2816829 - -36.5  -3.25823   CTTTGCCCACAGCAA GTTACCAAGCGTAGGCCGGGC CTTG GCCCGGCCTACGCTTGGTAAC TTCATTTTTTTATAG 100 133
     lpl2473 NONE
     lpl2471 2811071 .. 2811089 -  -3.8  -4.19258   AGAGTTTATTGAAAA             TAGGCAAC GGG ATCGCCCA             GGGCTAGACTCTGTT  59 110
     lpl2470 2810087 .. 2810099 -  -2.7  -3.67597   GGTCTTATTTAATAA                TCGAT ACC ATCAA                ATGAATTCGTAGTCT  48 60
     lpl2469 NONE
     lpl2468 2808602 .. 2808625 -  -6.7  -4.28361   GCAAGTTTATCAAAA          GCGCCTAAG ACCACA CTTAGGTGC           CAGAATACAACGCGA  74 209
     lpl2465 2806116 .. 2806132 -  -2.3  -5.13722   CTTATGAAAAGAAAA              TCATATA ATT TTTATGA              AAAATTTATCAGTGT  67 101
     lpl2464 2805300 .. 2805335 -    -2  -3.80461   CAATCTATTATGAAA    TTAACATATCTACTCA GCAT TGAGGAAATATTTCAA     TTTTGACTAAGATAC  50 76
     lpl2463 2804735 .. 2804745 -    -4  -2.66316   CCTTTCATGACATGA                 TATG CTG CATA                 AAAAATACTGTGATC  45 108
     lpl2462 NONE
     lpl2461 2803170 .. 2803180 -    -4  -3.08991   AGCTGTTTAACAAAT                 CATT TTG AATG                 GGGATATCTGACTGC  47 74
     lpl2460 2802398 .. 2802414 -  -5.2   -4.7254   AGGCCGCAGCAAAAA              GATCAT TTTTT ATGATC              TTTTAGTGAGCAAAA  74 221
     lpl2459 2800538 .. 2800560 -  -8.6  -2.87211   ATTTTCTTGCAGACA           TTAATTGAGC CAG ACTCAATTAA           TGTCATGCTTTATAG  69 77
     lpl2456 2798279 .. 2798290 -  -2.2  -4.25283   ACGTTTTTACCAAAA                CAAC AAGA GCTG                 TATCATTTTTACCAA  56 193
     lpl2450 NONE
     lpl2449 2791548 .. 2791560 -  -3.4  -3.39895   TTCCTCACCAATTAA                GTCA CCACT TGAC                AAGAAAGCAAAATCA  48 87
     lpl2447 2787668 .. 2787680 -  -6.3  -3.31501   ACGAAGTCCTTACAA                TAAGC ATT GCTTA                CTGGAAATCTTCCCC  61 419
     lpl2446 2786058 .. 2786082 -  -4.4  -4.95618   AATATTAAAAAGAAA         CTTGG-CTGTA AGAA TACAGGCCAAA          TAATCCCTGCGCTGA  74 308
     lpl2444 2784054 .. 2784102 -  -4.8  -5.09225   AGTCGAGGCAAAAAA TGTTTTTAATGAGGGAATTTAG ATAAA CTAAATGACCGAATTAAAAACA TTTCTTAACAAAGAG  77 326
     lpl2442 2783456 .. 2783479 -  -3.2   -5.1675   TTATCGATGAAAAAA          GAAGAG-AACT CGA AGTCGCTCCTC          AGTTTACATTGAGTT  71 141
        smlA 2780243 .. 2780263 -  -2.5  -3.48465   GAACATGAAAATACA            GCATATACA TGA TGGCTATGC            CTCCTTTGATATTTA  47 69
     lpl2437 2779857 .. 2779867 -  -3.2  -3.20878   GAATACTCAATTGAA                 CAAG TAT CCTG                 AAGAAACAAATTCTT  47 96
        lprN NONE
        lmxE NONE
        lmxF 2773734 .. 2773749 -  -3.2  -3.04322   GCCAAGGCTTCAAGA              CGATGC TTAA GCATCT               CCTCAGCCAAAATGT  45 98
        sdeD NONE
     lpl2430 2763622 .. 2763644 -  -5.7  -5.41143   GACCGTTTAAAAAAA           TTTGCTTTC TTTAT AAAAGCAAA           AGTATCGTTTTTTGT  84 295
     lpl2429 2762786 .. 2762811 - -12.1  -3.06831   TTAATTCCTATTTAA         CATAAGAAATC CCGA GATTTCTTATG          TTAAAAAATATCAAT  85 36
     lpl2425 2755732 .. 2755749 -  -4.1  -3.14051   CCACTGGGATTAATA             GGCTC AGGAATTG GAGCC              CTCTTTTTCTCATGG  48 103
     lpl2419 NONE
     lpl2418 2750114 .. 2750126 -  -2.7   -4.1822   GCTTACCTCAACAAA                TACTG AAC CAATA                CTCAACAATACGGAT  57 293
     lpl2416 2748019 .. 2748046 - -12.8  -3.08173   ATCAATGCTACTGAA        TCACCAGTCCAA TTGA TTGGACTGGTGC         GATAATTTATAGTTC  87 69
     lpl2412 2744052 .. 2744063 -  -5.8  -4.68908   CTCATTCAAAATAAA                TGCC AAAC GGCA                 TATTGAAAACTCGAA  75 384
         dfp NONE
         dut NONE
        algC 2735904 .. 2735927 -  -2.6  -3.54984   ATCAATAAATACCAA          TTTCATCTTAT CAA ACAAGA-GAAA          ATACCAGGCCGAACA  48 341
     lpl2403 2732725 .. 2732738 -  -4.5  -4.46112   TTCGAGTCAAAGAAA               GCGCT AAAG AACGC                CTTGCTTCCAAATTT  66 394
     lpl2401 2730471 .. 2730481 -  -2.6  -4.38092   TAATAACCAAAATAA                 TTAT CTG ATAA                 TCTATGTTATGGGGG  58 109
     lpl2400 2729558 .. 2729576 -  -2.4  -2.70932   TTTTTGTTTTAAGTA             TCGTTGCA GTT TACAACTA             TCTTTTTTCAAGATT  40 33
     lpl2397 NONE
        hypA NONE
        hypB NONE
        hypF NONE
        hypC NONE
        hypD NONE
        hypE NONE
     lpl2390 NONE
     lpl2389 NONE
     lpl2388 NONE
     lpl2387 NONE
     lpl2386 2716943 .. 2716953 -  -6.8  -3.65001   GATATGAGAGAAATA                 CTGG GAT CCAG                 GTTAGCAACTGATGT  66 199
     lpl2384 2713456 .. 2713484 -  -7.6  -5.87996   CAATCAATAAAAAAA        TAAAAGTTGAAC TTTAG GTTCAACCCTTA        TTGAATTAGCTCTTA 100 103
     lpl2379 2708730 .. 2708746 -  -3.7  -3.85505   TTATCAATAATATAA              TCCTG ACGCAAG CAGGA              ATGTTTTGCATTTTT  55 165
     lpl2378 NONE
        shkA NONE
     lpl2376 2705900 .. 2705912 -  -3.3    -3.454   AATTTATCAATAACA                TGACC AAT GGACA                TTCGAATGGTGCCTC  50 479
     lpl2372 2702153 .. 2702163 -    -4  -4.02334   TACCTATACCACAAA                 GAAA ATA TTTC                 GAACCCATTCATTCC  59 457
     lpl2370 2698987 .. 2699002 -    -9  -3.96481   TAGAACAAAAATCAA              GGGTTC CATA GAACCC               TTTGTCCACAGCCCA  82 87
     lpl2369 2697884 .. 2697894 -    -4  -5.08601   GTATTTTAATAAAAA                 CATA AGC TATG                 ATGAGCTGAACCAGC  73 68
     lpl2364 2694372 .. 2694394 -  -4.9  -3.52874   TTGTACAGAATAATA           CTTTTTCTG TCTCG CAGAAAACG           AATTTATAATATCAT  57 205
     lpl2363 2693308 .. 2693320 -  -2.7  -3.12351   CCTGTCGAGAGGCAA                TGACA TTT TATCA                GAATTGTTTTGGAGG  44 495
     lpl2360 2691130 .. 2691142 -  -2.7  -3.99327   TAGTTATGAAAAATA                TAAAC TGC GCTTA                ATTGTAACAGATTTA  53 240
        sflR 2689858 .. 2689871 -  -3.7  -3.18945   GTTACCTACAACATA               GCCCG TAAT CGGTC                TTTTTTGGCCAATTG  49 54
     lpl2358 2689645 .. 2689657 -  -6.3  -4.52857   AGCTTGTATAGAAAA                TGCAT TCT ATGCA                TTAGATGCGGCTATT  76 19
     lpl2354 2686086 .. 2686108 -  -4.8  -4.62904   AAACATCTGTAAAAA           CACTCCCTCC GTT AAAAGGAGCG           CGTATTGCTCCCTTC  69 129
     lpl2348 2681553 .. 2681578 - -14.9  -5.18357   CAATCGATCAAAAAA         TAAGGAGTCCT GTAC AGGACTCCTTA          TAATCACACAGGTGC 100 29
     lpl2347 2679365 .. 2679377 -  -4.1   -4.9218   TATCTATCAGAAAAA                CAGAA TGA TCCTG                ATTTAGTGAACTATC  71 399
     lpl2345 NONE
     lpl2344 2672968 .. 2672981 -  -3.1  -4.71382   ATAATTATTGAAAAA               GCAAA AAAC CTTGC                AAGAGAAATGAATGC  67 362
     lpl2342 2671123 .. 2671149 -  -9.4  -3.28924   CACTGGGGCTCATAA         CCCCGAACAAGC CCA GCTAATTCAGGG         CATGTTGATGGCTCA  75 474
     lpl2338 2666235 .. 2666251 -  -6.7   -4.1899   TTATGGCATGGAAAA              TATTTTG TCT CAAAATA              ATCCTATTTATTTTA  73 470
     lpl2335 2663131 .. 2663143 -  -6.3  -2.63922   TACTATTGAAAAACC                TGAAG CAT CTTCA                TAATTCTATCGAATT  54 309
     lpl2333 2659267 .. 2659287 -  -3.3   -4.1822   TTTGATTGCAACAAA            GTACCCTAA TTT TTATGATAC            AATACCGTTTTATTT  57 10
     lpl2326 2651367 .. 2651381 -  -7.2  -4.86939   TAAGAAATTTAAAAA               TATCCA ATA TGGATA               ATTCATTGTCAAGAC  88 141
     lpl2325 2650110 .. 2650131 -  -4.5  -3.58184   ACAGGATAAGGATAA           GAAAAATGC CGTG GTATTTTTC            GCTAACTCGCATAAT  54 269
     lpl2322 NONE
     lpl2321 2645130 .. 2645148 -  -4.7  -3.03419   ATTGTGAAACGAAAT             GATTTTA TCATT TAAAATC             CTTGGCAAATTTCTA  52 72
     lpl2320 2643599 .. 2643609 -  -3.2   -3.4277   AGGTAATATTCAGAA                 TCCC ATA GAGA                 AAATAATGTATCTAA  48 357
     lpl2319 2642348 .. 2642370 -  -6.2  -3.90112   CCCGGTTTAATGAAA           TCCGGCAAAC GAT GTATGCCTGA           TTAACAGGACATCCT  67 152
     lpl2317 2641085 .. 2641112 - -15.8  -4.91573   AAAATATACCAAAAA        CTTGTTTGACTC TTCC GAGTCAAACAAG         AAATGGAATAATCGG 100 60
        sdbC NONE
     lpl2314 2637237 .. 2637252 -  -3.3  -5.05079   ATAATCATAGAAAAA              TAAGC CATCCT GCTTA               GCCTTGAATAGGCTT  71 70
     lpl2312 2633043 .. 2633059 -  -8.1  -3.35996   TATTGTGACCCACAA              TGATCTT GTC AAGATCA              ATATTGAATAACATT  72 59
     lpl2311 2631967 .. 2632009 - -12.3  -2.77593   GAAATAAAGAACTTA TGTAGCAACTGTCTTGAAGT TAGG ACTT-AAGACAGTTGCCACT TGCCAGTTGGGATTA  86 55
     lpl2309 NONE
     lpl2308 2629765 .. 2629778 -  -5.3  -4.67982   GCCCAGGGAACAAAA               GCAAT CTGG ATTGC                TGTCATTGTGGTTAC  74 230
     lpl2299 2616569 .. 2616600 -  -8.2  -2.87344   GACGTTCTGCATAGA      GGATACCTCAATAT TGTT ATATTTAAGTATCC       CTCGACACATAGCCA  67 266
     lpl2298 2615817 .. 2615828 -  -4.4  -2.52104   AAACACTATCAAGAC                TTCC TTTT GGAA                 TGGTTAGTGATGCAT  47 7
     lpl2293 2609870 .. 2609917 - -10.2   -3.3581   ATCAGCCGTAAAAAT TCAAGTATACAGAAATGCTATA TAAA TATAGTATTACCGTATACTTAA TTAAAATAATCGCCA  85 482
     lpl2287 NONE
     lpl2286 2604709 .. 2604733 -  -3.6  -3.04144   TCTTTACTTTTAATA          TTTCCTTCTC CAATT GAAAAGGTAA          TTGATTCGCATAGCG  47 228
         gcp 2597331 .. 2597341 -  -4.6  -4.03546   AAAGAAAAGGAATAA                 GGCG CAG CACC                 TACTTAATGTACAAG  59 439
     lpl2277 2594219 .. 2594235 -  -6.6   -2.9043   TGAAGAAGAAGATTA              CTTGCT GGAGG AGCAAG              GATTTGCCCTGTTAT  57 524
     lpl2275 NONE
         mdh 2591856 .. 2591875 -   -10  -3.21934   CCGGGTTTATAAAAC            CAAGGTGC GACA GCACCCTG             CCCTGAAAAATTCAC  79 101
     lpl2272 NONE
     lpl2271 2589677 .. 2589725 - -10.5  -3.72576   TGCGGCGTCATTAAA TAGTTTTTTGCATTTGAAGCAGA TAA TCTGCTTCAAATGCAATGATTTA TTTGATTCGACCACT  87 23
        fadH NONE
     lpl2268 2585736 .. 2585762 -  -4.4  -3.36839   TGACTAAATAATACA         TCACATGCGTCA TTC CAACGCAAGTAA         AAATCTATTTCAATT  53 211
        deaD 2583596 .. 2583613 -  -4.1  -2.66291   TACATATGCATATCA             TTCCTAC GCGA GTGGGAA              TCTATTTCAAATCTT  47 223
     lpl2266 2583105 .. 2583126 -  -8.8  -3.21099   CTGTTTTATTACTAA           TGAAGCCT CTTGGC AGGCTTCA            TTAAACTCAGAAATA  73 143
        plaA 2581216 .. 2581228 -  -7.7  -2.55216   TATGATGGACAAGAC                GCACT AGT AGTGC                CAGTTAGAATGAGAG  63 167
     lpl2263 2580415 .. 2580431 -  -2.3  -3.20747   ATGAAAGCCTATGAA              TTGATCT GTG AAACCAA              GGGTTGGTAGTCCAA  44 2
        kdtA 2577904 .. 2577914 -  -2.4  -3.41051   TGATTTTCACTATAA                 GTGG CAT CCTC                 AAACCATTCCAGCCA  45 248
     lpl2254 2572775 .. 2572795 -  -5.5  -2.79684   GGATTAACGTAAGTA            TTATGGC TACCAAT GCCATAA            TCATAATGGACTCCT  52 86
     lpl2253 2571613 .. 2571626 -  -3.8  -2.82193   ACCACAGGCAGCACA               GCCA ATGAAA TGGC                ACATACATTAAAAAA  46 125
     lpl2251 2569686 .. 2569698 -    -2  -4.02424   AGCAATTACGAGAAA                TTCA TCTTT TGAA                AACTGGAAAACTGAT  53 424
        radA NONE
     lpl2245 2564753 .. 2564772 -  -3.6  -3.40019   AGGAATCTTAAAAAT            CTCATCCT TGAA AAAATGAG             CTATTTTTTGAAGGG  51 61
     lpl2244 NONE
     lpl2243 2561366 .. 2561384 -  -3.2  -4.17523   AAACAATGTTCAAAA             TTAATTCA CAA CGAATCAA             ACCTTATCAATATCA  57 22
     lpl2242 2559301 .. 2559331 - -12.8  -2.88544   TGGTAGTTGCATATA       TTTATTAAGGCGTA TAT TACGCCTTAATAAT       ATTGCTAAACATCGG  86 63
     lpl2240 2556772 .. 2556790 -  -3.1  -5.40072   GCTGGTCTAAAAAAA             CAACTTC TGATG GATGTTG             TGTCTGATGGCTTGC  79 498
        dapA NONE
     lpl2233 NONE
     lpl2232 2550131 .. 2550143 -  -7.7  -4.10453   CAAATCCGGCCAAAA                TAGGC GGA GCCTA                TGCCCGTTGCAGGCA  75 84
     lpl2230 NONE
        murI 2545275 .. 2545292 -  -6.3   -4.0342   GCCAAGGAAGAATAA             CCTTTGC CCTT GCAAAGA              ATCATATTAAATTAG  69 93
     lpl2223 NONE
        aroC 2540230 .. 2540262 - -10.7  -3.06133   CAATGTGCTAGTCAA      GTTCAATTCCTGCTT GCG AAGCAGAAAACGAAC      TACGATATGGCTATA  83 61
         asd 2539159 .. 2539179 - -10.5  -3.54424   TGTTATTGCGGCAAA            GAGAGCTTC ACA GAAACTCTC            TTTGCAGTATTTCAG  86 12
     lpl2220 NONE
     lpl2219 2536602 .. 2536624 -  -6.3  -5.01732   AATCCTTGCAAAAAA           TTAATCCCG CCATT CGGGATGAA           GAAATTGAGTTCTTT  83 241
     lpl2217 2531655 .. 2531701 - -19.8  -3.62046   TCACCTTTTCAATAA GCATTTACCCGCACAATCCAG TTACCT CTGGATTGTGCGGGTAAA-AC ACAGCACTCTTTCTT 100 301
        rluC NONE
     lpl2213 NONE
        pgsA 2526390 .. 2526405 -  -6.1  -6.06723   TGCTCTAAAAAAAAA              GCGAC TTCGAT GTCGC               TTAAATTTGGAGCGG  95 161
     lpl2211 NONE
     lpl2210 NONE
     lpl2209 2523238 .. 2523248 -    -4  -4.35189   AACCTAAATAAAGAA                 CATT ACC AATG                 GTATAGAGACTTGCG  64 167
     lpl2207 2520845 .. 2520861 -  -5.2  -3.07307   CAAATCCTGAGCCAA              TCAATG GCAAT CATTGA              TTATTTGGAAGAAAT  51 446
     lpl2201 NONE
     lpl2200 NONE
        ugpB NONE
     lpl2198 2512783 .. 2512812 - -13.8  -2.94103   TAATAAACAATACCA       CATCAGACCAAA GATTAT TTTGGTCTGATG        TTTTGGTTTGCTTTA  89 152
     lpl2193 2506086 .. 2506098 -  -2.7  -3.55203   AAAAGGCCCCGTAAA                CAAAG GCA CTTTA                AGAATAATTACTTCA  48 496
     lpl2191 2504800 .. 2504810 -  -2.4  -4.69027   AAATCGATTTAAAAA                 TCCC TCC GGGC                 TCACAAGGCGGGCAA  64 519
     lpl2185 2498848 .. 2498863 -    -9  -3.05522   GAATGGTTGCAAAAT              CAGTCC TGTT GGACTG               GGTCTTTCTTTAGGA  69 374
     lpl2183 2498017 .. 2498030 -  -3.9  -2.65354   TTTATTTTAAAGTCA               TTTGA AGTT TCAAA                TTGTAAATCTTTATC  45 59
     lpl2182 2496449 .. 2496476 -  -2.8  -4.63486   ATCCTTTCAATAAAA        GCCATTATTTCTG CAC CGGAAA-AATGAC        ACGGGAATATTGCAA  60 132
     lpl2181 2495896 .. 2495912 -    -3  -3.37522   ATGCGACTGAACTAA              TTGCTA TTATT CAGCAA              CAGTACCACCTTGTT  48 15
     lpl2180 NONE
     lpl2179 NONE
     lpl2178 NONE
     lpl2177 2491239 .. 2491255 -  -7.3  -2.82291   AACTGATAGCAAGTA              CCTTTCC GCA GGAAAGA              TTAGGTCTTTTTTAT  62 88
     lpl2176 NONE
     lpl2175 NONE
     lpl2174 2486711 .. 2486721 -  -5.4  -4.71828   ATCCCATTAATAAAA                 GAGA ATT TCTC                 ATTAGTTATCTATGG  75 179
     lpl2172 2485022 .. 2485032 -    -4  -4.23674   GTTTACCAAGATAAA                 TCTT AAG AAGA                 CTAGGTGAATATGAA  59 94
     lpl2171 2483342 .. 2483363 -  -2.2  -2.62616   TGAGGGGTTATATGA           CCCCTTTC GCAATA GAACGGGA            CTTACCAAAAACTCC  40 152
     lpl2164 2474846 .. 2474856 -  -5.4  -2.70932   TTGTGCTTTTAATCA                 TCAC TTG GTGA                 ATTTTTTGAACAAAT  51 58
     lpl2163 2472792 .. 2472820 -  -8.8  -3.23274   GTGTTTAGAAGTGAA        TGCCGACATCCA GATGA TGGGTGTCGGCT        TGCAATCAAATTCAA  73 100
     lpl2160 NONE
     lpl2159 2466912 .. 2466926 -  -4.3  -5.14894   AAAAAACGATAAAAA               CTGTT GAAGA AACAG               GAAATACTTCAGGAT  76 507
     lpl2152 NONE
     lpl2151 NONE
     lpl2150 2455930 .. 2455945 -  -3.2   -2.8194   TAACCATCTATCACA              GCCAAT TAAA ATAGGC               TAAAATCTATCTATA  44 81
     lpl2149 2455182 .. 2455213 - -12.6   -3.2819   ATGCAAGATCATCAA      TTAACCAAATTGAA TTAC CTCAATTTGGTTAA       TCATCCATGTTTCAA  91 154
     lpl2147 2452556 .. 2452570 -  -2.1  -3.68435   TCCTTGAAAATAATA               GACAA TTCAT TTGCC               AACCTTTGAGGTTGT  47 253
     lpl2146 2451720 .. 2451738 -  -7.4  -2.72144   TCAGCGGCTTCAAAG             CCTGATTG CAG CAATCTGG             ATTCATTAAGTTAAC  63 99
     lpl2145 2450119 .. 2450152 -   -14  -3.75581   TCGTAGAAAATAATA     CTCAGTGCATGGCA GTTTTT TGTCATGCACTGAG      CCAATAATAGACCTC 100 48
     lpl2142 2446537 .. 2446548 -  -5.8  -2.57132   TTTCTTCTTCAGAAC                CAGG AAAT CCTG                 AATTAATTCCATTAC  54 37
     lpl2141 NONE
     lpl2140 2442895 .. 2442918 -  -2.4  -4.23674   TTTCATTAATATAAA          CTGATGACTA CTGT TTGTCATTAG           TACCGTGCCTCAATA  54 35
     lpl2139 2441846 .. 2441878 -  -5.8  -3.54741   TAGTACTCCTTTAAA     TACCCTGTCAAGT ATTCAGTA ACTT-ACAGGGTA      TTTTAAATATCCCTC  62 70
     lpl2136 2439147 .. 2439157 -  -2.6  -4.17048   CTGGTTTTAAAATAA                 TATA AAG TATA                 GTTAAGAACAGGAGG  55 126
     lpl2135 2437722 .. 2437737 -  -6.8  -3.07029   TAAACAGCTGGAATA              CCACCG GTTA CAGTGG               TCCCTGCCCGCCTGC  59 361
     lpl2133 2435770 .. 2435792 -  -3.4  -3.19824   GTATTAATTAATATA           GAACACGACA AAA CATCATGTCC           AATTTTTAATTAAAA  47 285
     lpl2132 2434430 .. 2434443 -  -6.7  -2.85351   GCTGTGCATATTACA               CACAG CTAG CTGTG                AATAAACTCAACCCT  58 69
     lpl2129 NONE
     lpl2128 2429248 .. 2429270 -  -5.6  -3.69256   AGCGATTTAATATAA          GCCCTG-CT GTTTTG AGTCAGGGC           AAATGCCATCTAACT  59 35
     lpl2127 NONE
     lpl2126 2428485 .. 2428496 -  -4.4  -2.57468   GTTCACCACATTAAT                TCCT GTTA AGGA                 GTTTATACATCAACA  47 28
     lpl2125 2426934 .. 2426946 -  -3.5  -3.05596   CACTTGTTGAGCTAA                TTTTA GTC TAAAA                ATTTATCGAAAATTA  45 114
     lpl2124 NONE
     lpl2123 2425384 .. 2425400 -  -6.5  -3.18869   CAATAAATCAGTTAA              TGAGAGC AAG GCTCTCC              CCATGCCTTACTCTA  61 50
     lpl2121 NONE
     lpl2120 NONE
     lpl2119 2421403 .. 2421418 -  -2.6  -3.66095   AAAGCTGGATGCAAA              GC-ATGA TGT TCATAGC              CCAGAGTTTTTGAAT  50 308
     lpl2115 2416236 .. 2416248 -  -4.1  -4.05322   AAAGTTCGAGATAAA                CAAGA AGC TCTCG                AGAATGATCGTAATG  59 152
     lpl2113 2413366 .. 2413384 -  -3.8  -3.36837   AGAAGTCTTGAAACA             CTGAAAAG CCT CCCCTCAG             ATTACTTCATTTTTT  51 22
     lpl2112 2412717 .. 2412739 - -16.4  -3.23899   GCTGAATTAATTCAA           GCAATGGAGG ATT CCTCCATTGC           TTCCTGATTTTACTG 100 35
     lpl2102 2381473 .. 2381484 -    -3  -5.37043   AGCTGACAGAAAAAA                TTCT GTAC AGAA                 ACGCGTGTAATTTTT  78 202
     lpl2098 2377996 .. 2378007 -    -3  -3.41229   ATATTGCTATGATAA                TGAT ATCT ATCA                 TATCCTTTTAATTCT  46 95
     lpl2095 NONE
     lpl2094 2375232 .. 2375262 -  -3.4   -4.1673   TAATCCGGGAAGAAA       GTAAAACTTGATTC TCG GCATTAAATTTTAC       CTGTTCAAGTTACAC  57 62
     lpl2091 2372483 .. 2372514 -  -9.5  -2.64155   TTTTTGCTAAATTGA      GGTGGCGATTGCC ATAAAA AACAATCACCACC       TTTTGATGTCATTAT  72 80
     lpl2088 2367267 .. 2367279 -  -2.7  -3.92746   GCTACTTTAAAAAGA                TAACT GTC AGTCA                GGCTTTTTTACATGG  53 33
     lpl2087 2365428 .. 2365445 -  -2.7  -3.68325   CAGATTTGAACATAA             CTGGAAT CGAT ATTTCAG              AAAAAATGTTAGAAA  50 461
        stuC NONE
     lpl2073 2334652 .. 2334664 -  -4.8  -3.80855   CTTCTTAAAAAGCAA                CTGG CAAAT CCAG                CCTTCAAGGATAAGG  61 148
     lpl2071 2332593 .. 2332604 -  -2.2  -3.12529   GTAAGGCAACAGATA                TCGC TGAT GCAA                 TCGAATTTCTTTTGT  43 485
     lpl2069 NONE
     lpl2068 2330466 .. 2330478 -  -4.9  -4.52345   ATATCATCAAAGAAA                TATCA AAG TGATA                GTACCCAACATCATT  71 277
     lpl2066 2327646 .. 2327694 -  -2.6  -4.42386   GGTCGAGGCAGAAAA TGTTTTTAATGAGGGAGTTTAG ATAAA CTAAATGACCCAATTAAAAACA TTTTTTAACATAGAG  58 146
        ceaC NONE
        ceaB NONE
        ceaA 2321823 .. 2321835 -  -2.7  -4.08042   TGCATGATAAAAAGA                GTTAC AAG ATAAC                CTCCATAAAATTAAG  55 168
     lpl2061 2318515 .. 2318541 -  -8.8   -5.1675   GCATTTAGTAAAAAA         TCAGATTTGACT TTC AGACAAATCCGA         CAGGAATTAGCACAA  90 329
     lpl2058 2314624 .. 2314640 -  -5.2  -4.40561   TGTTGGCAAAAACAA              CTACAT CGAGT ATGTAG              CAAATTGGGTAAAAG  68 105
     lpl2056 2310721 .. 2310746 -   -12  -3.68619   TGCAATGTATTTAAA         TATGCCTCAG GGGTAA CTGAGGCATA          CAGACTTTATGAGTA  91 81
     lpl2054 NONE
     lpl2053 2306071 .. 2306086 -  -3.2  -4.21314   AATAATATTTTAAAA              TGCACC AATA AGCGCA               TTAACCTATGTTTTT  57 301
     lpl2052 2301472 .. 2301490 - -10.3  -2.52015   TTTACATTTAGTAAG             TTGGGCC TTATC GGCCCAA             TTTCAGAAATTAAAG  77 64
     lpl2051 2298889 .. 2298901 -  -4.8  -3.14132   CTGTGGTTGGAGCAA                GCCA TCCTC TGGC                GAGAAATAAAAAAGC  53 500
     lpl2046 2290915 .. 2290968 - -10.5  -2.77523   TTGTTAGGAAGATGA TTTATTTCCACCCTCAATAACCTTGC TCT GAAAGGTTATTGAGGGTGGAC-TATG CCCCCAACTCGTCAT  79 281
     lpl2044 2289301 .. 2289327 -  -5.3  -2.62396   TATGCTTCCATATTA         CAAAATGATTA TTAAT TAAACATTTTG         TAAGTATTAATATCC  51 10
     lpl2043 2286985 .. 2287000 -    -4  -3.85698   GTGCTGTCTTATAAA              CATTGA ATTT TCAACG               TAAATTCGATATCAG  55 336
     lpl2038 2283233 .. 2283247 -  -6.4  -3.54129   GATATGCTTCTCAAA               TCAGCC AGG AGCTGA               GTATTGATGTTATAA  64 35
     lpl2036 NONE
     lpl2035 NONE
     lpl2034 2278750 .. 2278763 -  -3.9   -3.6869   CAGATTAAGTCGAAA               CTAAT TCAC ATTAG                GAAAGTACCGCTTCA  52 131
     lpl2033 2277151 .. 2277167 -  -5.9  -4.42238   TTACTTCAATTAAAA              GAGTATT TTG AATACCC              AACTACTTTAGATAT  70 479
     lpl2028 2270618 .. 2270631 -  -3.9  -3.71378   TAGTCTATACTTAAA               TAAAG TACG CTTTA                AGGAGTAAAAAATGG  55 488
     lpl2025 NONE
     lpl2024 NONE
     lpl2023 NONE
     lpl2022 2266098 .. 2266110 -  -6.3  -3.05997   TTTTTAGAAACTACA                CATGA TAA TCATG                GAGAGCCATTGTACA  59 65
         pal NONE
     lpl2020 NONE
     lpl2019 NONE
     lpl2018 NONE
     lpl2017 2261727 .. 2261746 -  -6.5  -3.08371   TATACCCTGAACACA            TATTGCC CCTCGT GGCAATA             AGATACTACAATAGT  59 353
     lpl2011 2255914 .. 2255938 -  -6.5  -2.98942   ATTCCCGCAGATATA          TTTATCCACAA AAT CTGTGGATAAT          CCTGTGCACAGAATG  59 326
     lpl2009 2252370 .. 2252380 -  -3.2  -3.73414   CATACCATATGGAAA                 GGCT CTC AACC                 CCGAAGCACCATCAC  52 68
        argS NONE
     lpl2007 2249809 .. 2249819 -  -5.4  -3.54459   CCAAGTGGTTGTAAA                 CAGA TAA TCTG                 CAAGAAGCAATCTTC  59 61
        hemE 2248154 .. 2248176 -  -4.2   -3.9281   ACTATTTTGAAACAA           TAATTTTTGC CTC GCACAAACTA           CAAATGATATTGAGG  59 23
        grpE 2245649 .. 2245665 -  -5.1  -3.76393   ATACCTCAACTGAAA              CACCAGA TTA TTTGGTG              GAAACTATCACCCGA  59 16
        dnaK 2243480 .. 2243500 - -13.3  -4.21811   TATTCAATAGACAAA            CGGGACGAT AAT ATCGCCCCG            ACCCAAAATTTATTT 100 102
        dnaJ NONE
        carA 2241001 .. 2241013 -  -3.4  -4.21768   TAAGCAAGCTTAAAA                CAAG CCACT CTTG                CCAAAATAATAATTC  57 54
        metK NONE
        sahH 2238298 .. 2238330 - -13.8  -5.48303   ATAATGTGAAAAAAA      TTCAAGATTTAGTT GGCTT AACTAAATCTTGAA      TAAAAATAGTTTAAT 100 36
     lpl1997 NONE
     lpl1996 2235034 .. 2235047 -  -2.4  -4.56969   AACTCGATAAACAAA               TCCT ATCCAA AGGA                GCGTGGACCACTATT  61 368
     lpl1990 2230414 .. 2230451 -  -4.9   -4.6971   CAAACCTGAACAAAA   GATCTCTGCAGGAACGCT TTG AGC-TAACTGAAGAGATC   TCATTGCAGTTATTG  72 255
     lpl1988 NONE
         gmk NONE
        rpoZ 2227523 .. 2227535 -  -4.1  -3.56837   GCTTAAATACCATAA                CTTGA TTA CCAAG                AGGTATATTTTAGAA  55 77
        spoT NONE
     lpl1984 NONE
     lpl1983 2224379 .. 2224410 -  -2.3  -3.27185   TCTATTTAAATAAAT      CTGTTTGATCTCA TTTTAT TGAAAACACACAG       TCAGTTCATTGTCTT  44 31
     lpl1982 NONE
     lpl1981 2221911 .. 2221930 -  -2.8  -4.91473   CAACCTAAAAACAAA            TTGGTGCA ATTA TACACCGA             ACTTTAGTCTTAAAA  66 102
        queA NONE
     lpl1979 2219927 .. 2219937 -  -5.4  -3.42437   CAATTTCAAAAGATA                 GTTC TAA GAAC                 TCTTGTATGGATTAC  57 86
     lpl1978 NONE
        secD NONE
        secF 2216641 .. 2216653 -  -2.6  -3.57561   GTCGAATTGGGCAAA                GCCG AGCCG CGAC                TGTCAGGAAGCGGAT  48 81
     lpl1973 NONE
     lpl1972 2213820 .. 2213832 -  -6.3  -3.85817   AGTTTTTTTCATAAA                TTTCG TAC CGAAA                CACTGATTTTACGCA  66 6
     lpl1971 NONE
        mltA 2211794 .. 2211804 -  -6.8   -3.5774   ACTGAAGCTTTGAAA                 TCGG AAA CCGA                 AAAGAAAGAAATTAA  64 180
     lpl1968 2209926 .. 2209943 -  -2.1  -4.13767   TCCCTTATTGTAAAA             TCAAAGTC ATT GA-TTTGA             GCTGCCCTATACCTC  54 66
     lpl1967 2209187 .. 2209198 -  -4.4  -3.51934   TTCTTTTTATAAAGA                CTAC AAGA GTAG                 TAAAAAAGTATTTAA  53 81
     lpl1966 2208274 .. 2208288 -  -2.2  -2.73554   CGAATTAATGACAAC               TTTCAA TTT TTAAAA               ACTTAGCATTTTGAA  40 149
     lpl1962 2205429 .. 2205439 -    -4  -2.80881   TGAATATAAATTAAT                 CAAA TGA TTTG                 CAATTGCTGGTAAAA  46 139
     lpl1961 2202340 .. 2202375 -    -9  -4.83269   ATATCATAGTAAAAA    GAGCTCTTTCTTTTCC ACTT GGGTAAGAGAGAGCTC     TTTTGTAGGATTAAC  93 68
     lpl1960 2200451 .. 2200464 -  -6.7  -3.34517   AGTCTTGCTGAAACA               GCAAC ACAT GTTGC                AGCCATGATGGGTAA  62 495
     lpl1955 2193208 .. 2193218 -    -4  -4.05033   GTCATGGTATACAAA                 TTCT TGC AGAA                 GCTGGAATACTTGAA  59 291
     lpl1950 2187814 .. 2187844 -  -4.1   -4.4388   ACAGAAAGGAAGAAA      TTTCATGC-CGAAC TTTA ATTCGTGCCTGAAA       AGAAAACAGCCTTGA  64 145
     lpl1949 NONE
     lpl1948 2186568 .. 2186602 -  -2.1  -4.04141   CAATAACCAAGTAAA    GCATCCCAATGGGCAC CATT ACGGCAATTGGGA-GC     TTTTAATTATCAGAT  52 82
     lpl1941 2177636 .. 2177669 - -11.9  -3.08176   GAATAATCAGAGATA     CTGGTCTTCAAATTG AAAC CAAATTAAAGACCAG      TCATTTTAGCTTATT  85 39
     lpl1940 2177047 .. 2177059 -  -3.3  -4.63184   AATGGATGGGAAAAA                GGCGT CTT ACCCC                ACATTAAAAGCCTGA  64 116
     lpl1937 2175128 .. 2175144 -  -6.5  -3.58726   TCTTGGCACATAGAA              TGTGCAC AGC GTGCTCA              AAATCCTGTCAACAC  64 118
     lpl1935 2172575 .. 2172601 -  -5.2   -4.8083   GAACATTATGAAAAA         CATGAGGACATT GAA AATCTTCTCATG         CCAAAAAAAAATAAG  74 99
     lpl1929 2166131 .. 2166146 -  -2.5  -3.08754   TCTAAAATAAAAGAG              GCGCA TGAAAT TGCAC               TCTGTTCAGAATACG  43 270
     lpl1927 2164398 .. 2164415 -  -4.3  -3.84715   AAAAGATATGAATAA             TTATTAT CTTC ATAATAA              ATGGTTACTGGATAA  59 452
     lpl1925 NONE
     lpl1924 2160829 .. 2160842 -  -3.9  -4.87786   TTAAGCCTATAAAAA               GAAAT ATAT ATTTC                ATGTAACTAACTCCT  70 321
     lpl1923 2160123 .. 2160155 -  -9.9   -3.1085   TTAATTCATTGAACA      CCCCAAAGTGACAGA TTG TATAGCACTTTGGGG      AAATTGGATAAGTGG  77 76
     lpl1922 2157162 .. 2157184 -  -4.2  -4.39407   TTAAAGAATGGAAAA           CTATCTCATG AAA CATTAAATAG           AATTAAACGATATTT  64 500
     lpl1918 2152737 .. 2152747 -  -5.4  -2.82516   TGGGTTATGACCAGA                 CAGA TAA TCTG                 AAACTAATTCATTTT  52 29
     lpl1916 2150416 .. 2150449 - -12.5  -3.09803   GAATCTGAGTCAATA     CCAGTTCAAGCACGC AAGG ACGCTCTTGAACTGG      ACCTTATGAGCGGAT  87 97
     lpl1913 NONE
     lpl1912 NONE
     lpl1911 NONE
     lpl1910 NONE
     lpl1909 2140278 .. 2140293 -    -4  -3.45078   TTACAAAAGAATATA              CGCTTA CGAT TAAGCA               AAGTGGGTTTAGTAG  52 436
     lpl1907 NONE
     lpl1906 2135183 .. 2135214 - -10.5  -2.98842   TATACAATAGTAAAT      TATTAAAATCCTA TTAAAG TAGGATTTTAATA       TAATAGAGTAAACAA  80 136
     lpl1905 2134799 .. 2134817 -    -6   -3.2779   GAGATAAACATCCAA             GACTGG CTTATCC CCAGTC             ATTTTCATCCTCACC  59 14
     lpl1904 2134269 .. 2134285 -  -2.3  -4.53685   AAATCATAATTAAAA              CCTCATT ATA AATGAAA              AAATATTATTCTTAT  59 150
     lpl1903 2133590 .. 2133630 -  -9.8  -2.70766   AATATTTTAGATAAT TAGCAAAAGT-TGTCGGGC CAAG GCCCGACCTACACTTGCTA  CTACGCAACAATAAA  75 41
     lpl1900 2131598 .. 2131612 -  -4.4  -3.78962   TGAAACAGATTTAAA               TTATTT TGC AAATAA               TGAGTCATTGCGTAT  57 113
     lpl1899 2128626 .. 2128648 -  -9.3  -2.62928   AAACTATAAACAGAC           TTATCCACA GAAAA TGTGGATAA           CTTAAATAAAATTAC  72 362
     lpl1897 2126076 .. 2126090 -    -5  -3.11634   TTTTAGATCAGGCAA               GAAACC TCC GATTTC               TGGAAACGGTACTGA  52 499
     lpl1895 2123909 .. 2123921 -    -2  -3.21593   TATTGGTTGATAATA                TTCA TCTTC TGAA                ATCCTCCTTTCGTAC  44 299
     lpl1887 NONE
     lpl1886 NONE
     lpl1885 NONE
     lpl1884 2109830 .. 2109842 -  -4.9  -4.39889   ATAATTACATGAAAA                TTATG GCT CATAA                TTTATCTTTCTCTTC  67 20
        kdsB 2108996 .. 2109033 -  -6.3  -3.32832   CTGAAAAATAGTCAA   GATCGTCACTCCATTAT GATG AAAATTGAGTGGCGACC    ATACGGAGTGAATAA  61 80
     lpl1882 2107261 .. 2107273 -  -2.6  -3.87551   ATTACCAAATCCAAA                GCGC TTAAT GCAC                CTGTTTAAATCATCG  51 162
     lpl1879 2104713 .. 2104729 -  -7.9  -5.85425   TAAACAAATAAAAAA              CCGCCAT TGA AAGGCGG              TTTTAATAGTTGATT 100 49
     lpl1878 2103759 .. 2103770 -  -2.2  -3.53761   GAACTTGGTTTTAAA                TACC ATTG GGCA                 GTTGCAGATTATCTT  47 397
        gltX 2098550 .. 2098566 -  -2.3  -3.68366   TCAGTTTAAAATCAA              TATTCAG ATT CTAAACA              ACACTGGCTCTGGCT  47 19
     lpl1874 NONE
     lpl1873 2095856 .. 2095866 -  -5.4  -3.63464   GTTTAAATAATAATA                 GCTA AGT TAGC                 ATAAAATGCAGCAAA  59 178
         gst 2095179 .. 2095192 -  -2.4  -3.94067   TACTATATAGAAGAA               GCAA ATTGGG TTGC                AATGAATTAATAACA  52 50
     lpl1871 2093079 .. 2093093 -    -5  -2.50935   ACGTGATGCACGAAT               CTTTAC CTA GCAAAG               CCTTTGATGCTTACC  49 17
     lpl1870 2092279 .. 2092291 -  -4.9  -2.76263   GCCAGCAGCCAATTA                TTTCA TTT TGAAA                ACAGTGAACTTACTA  50 275
     lpl1868 2090179 .. 2090204 -  -4.7  -4.00756   CAGTTCACCAAAGAA         TTGAAGATTGG CTTA CCACTCATCAA          TAAATCACAAAAGAA  62 58
     lpl1858 NONE
     lpl1857 2078575 .. 2078595 -  -8.3  -2.91912   TTATTTATTGATACA            CCACCAAAA AGC TCCTGGTGG            CATTCAATAACAGCA  67 103
     lpl1855 2075457 .. 2075475 -    -6   -4.0342   TGCAATCAATAATAA             GGAGGT TTACTCT ACCTCC             TCCTTTGTTCGACAA  67 13
     lpl1852 2072823 .. 2072858 - -14.2  -4.47007   GAAAAAGTAAAACAA    TACATGACTAACATCC AAGT GGATGTTAGTCATGCT     GAATGCATTTACAAT 100 48
     lpl1850 2069926 .. 2069937 -  -2.2   -4.5493   ATGCAAACAAAACAA                CAGC AACA ACTG                 GATGCTTTAAATACC  61 380
     lpl1848 NONE
     lpl1847 2067666 .. 2067678 -  -3.4   -4.0251   ATGAGCACAACCAAA                TGGA ATTTA TCCA                TTTCTCGCGCAGTTA  56 482
     lpl1843 2064620 .. 2064631 -    -3  -4.08216   CCATTTGGCCCAAAA                TACT ATTT AGTA                 TGATTAAATTATTTC  55 72
     lpl1842 2063337 .. 2063351 -  -4.2  -4.00468   AGCACAATTCATAAA               GGATTC CAG GAAGCC               CATACTCTTTTTGAA  59 197
     lpl1838 2055310 .. 2055323 -  -2.3  -4.38712   TTGATGTGGAGAAAA               CCCCA ACAC CGGGA                GTAACCCGACTGATG  59 167
     lpl1834 NONE
        lepB NONE
     lpl1832 NONE
         rnc 2048475 .. 2048485 -  -3.2  -5.48163   AAACAAATTAAAAAA                 GCTG GAG CAAC                 TCATTGAGCACTATC  79 244
         tig NONE
        clpP 2042475 .. 2042488 -  -2.4  -4.07868   TTATACTCAGATAAA               CTAG GAGTAT CTAG                CAAAGTTATAAGTCT  52 31
        clpX 2041034 .. 2041069 - -13.6  -4.84539   GAATGAAAGATAAAA    TGACTTCTGCAACAAT TTAA ATTATTGCAGAAATCA     ACATCTTACTTAATC 100 35
         lon 2038319 .. 2038335 -  -3.7  -2.56124   CTGATTTAAACAGAT              TCAACTG CTC CAGTCAA              GTTCGTACATCCTTG  45 85
        hubB 2037800 .. 2037815 -  -8.2  -5.94713   AGCTGATAAAAAAAA              CGCGCC TTTC AGCGCG               TTTATCTGGCGGAGT 100 198
     lpl1821 2035768 .. 2035778 -  -6.8  -2.63381   TAAACTCTGAAATAG                 CCTC ACT GAGG                 GGAGCTATAGGTAAA  57 103
     lpl1817 2030734 .. 2030752 -  -7.4  -2.50994   GTGAACTGGACGAAT             GGGAAATG ATG CATATCCC             GGGAGCACTTCATAT  59 288
     lpl1812 NONE
        gshB 2026809 .. 2026839 -  -5.6  -4.19238   CTCTGAACTTCAAAA       TCAAAATAATGACT ACA ATTCTTTATTTTGA       TAAAGAAGCATGTAA  66 17
        uvrD 2021802 .. 2021814 -    -2  -3.22223   TAACTTTATCATTAA                TTGA TCTGC TCAA                AACAGCAAAGTATAA  44 154
     lpl1806 2020889 .. 2020919 - -10.7  -4.46656   GCTACAACACTAAAA      TACTATCCCAGTTG AGGA CAACTGGGATA-TA       TAAATTTAATCCAAA 100 56
        glyQ NONE
        glyS NONE
     lpl1803 NONE
     lpl1802 2016002 .. 2016033 - -16.2  -3.45536   ATAATTAACTTATAA      GTTGAATTTGGATT ACAC AATCCAAATTCAAC       AAATTCATTATCTTC 100 476
     lpl1796 2011106 .. 2011134 - -16.2  -3.28487   TCATATCAACCAATA        GAAAGGGCAACT GCATG AGTTGCCCTTTC        ATGTAAATACTTGTT 100 101
     lpl1787 1999812 .. 1999824 -  -6.3   -3.9377   AGAATCTCAATTAAA                CAACA CAT TGTTG                CGCCCAAACTCTTAG  69 8
     lpl1786 1998624 .. 1998644 -    -4  -2.77132   TACCCAGATAAATAG            CGAAATGA TTTGC TCATTACG            ATTGCAAATAGCCCT  45 142
        pyrD NONE
     lpl1784 NONE
        msbA NONE
        lpxK NONE
     lpl1781 1992790 .. 1992805 -  -4.7  -4.56607   TCAGTAACCATAAAA              GCCAA TACAGC TTGGC               AAACTACCAACTGGC  69 115
        oxyR 1990504 .. 1990524 -  -4.1  -4.19704   GAATGCTAGTTAAAA            TTCATAAAA TAG CTTCATGAA            AGCTCATCCAGGTAA  62 72
     lpl1774 1980952 .. 1980970 -  -8.8   -5.5112   CTGACTAATAAAAAA             GCCACGCA TAT CACGTGGC             TTCTAACAAGGTCAA  95 50
     lpl1768 1971769 .. 1971789 - -10.5  -5.28176   TTCACCTATAAAAAA            CCCCATAAA ACA TCTATGGGG            TTTTCTTGATAATTT 100 65
     lpl1767 NONE
     lpl1766 NONE
        recA NONE
        recX NONE
        alaS 1965619 .. 1965639 -  -2.6  -4.82855   TAGCAAATCCAAAAA           CAACTTGCT TTTC AGCA-GTCG            AAAAGAAAAATCTGG  63 46
     lpl1762 1965257 .. 1965283 - -16.8  -3.20723   TTTGGATTAATTGAA         TTCATCGCAAGT GTT ACTTGCGATGAA         ATTTATGTTCCAGAA 100 114
     lpl1761 1963890 .. 1963917 -  -6.3  -4.16016   CCAGGTTGCAAGAAA        CCTCTCAGGCT GCACTT AGCCCAAGAGA         TATCAATTAAAAACT  71 47
     lpl1757 1960185 .. 1960195 -    -4  -3.67558   TAGATAGTGTAATAA                 TCAA CCC TTGA                 TTAGCTTATTTAATT  52 290
        fliM NONE
        fliN NONE
        fliO NONE
        fliP 1957451 .. 1957461 -  -6.8  -2.87931   TTCAGGGGTCATATA                 GCCT CCT AGGC                 AAGAGCAAAACTTGA  58 20
        fliQ NONE
        fliR NONE
        flhB NONE
        flhA NONE
        flhF NONE
        fleN 1951041 .. 1951053 -  -4.1   -3.6682   CTGTATGCAGCCAAA                GCATC CAC GATAC                TCTCCTTACCATAAC  55 117
        fliA NONE
        motA NONE
        motB NONE
     lpl1743 1948356 .. 1948373 -  -2.1  -3.71378   GATTTTACAGCGAAA             GTA-AGAT TCT ATCTATAC             TAATTCTGATGTTTT  50 25
        prfB NONE
        lysS 1945270 .. 1945286 - -10.1  -3.90112   GCTGTGGTAATCAAA              GCCACTG CGA CAGCGGC              AGTAGGTTTTGGTGT  84 458
        pmbA 1937152 .. 1937169 - -11.3  -3.64954   GGAATATATAAAAAG             CTGGCTG CAAG CAGCCAG              GTATATCGCTAAAAA  90 105
        ftsK NONE
     lpl1729 NONE
     lpl1728 1930125 .. 1930135 -    -4  -2.76261   TTGTAATTTTTAAAT                 CATT GTA AATG                 GGGTTAAGGAGATTT  45 176
        fleS NONE
        fleR NONE
        fliE 1927202 .. 1927225 -  -3.2  -2.64981   ACATTTGCAAACTCA          TTATGGTATT CAAA AACCCCATAA           AAACCTGTTATTGAG  43 90
        fliF NONE
        fliG NONE
        fliH NONE
        fliI NONE
        fliJ NONE
     lpl1719 1918019 .. 1918041 -  -5.6  -3.62046   GTACTCTCTGAACAA           GGCAGAATAT TTT ATATTCCTCC           ATAAGCCCTAAGTGA  59 80
     lpl1718 NONE
         mpl 1915848 .. 1915859 -    -3  -2.79684   CTATTAATTTAACTA                TTTG CCAA CAAA                 TATTTCAAATCGCCA  44 221
     lpl1716 NONE
     lpl1715 1913728 .. 1913748 - -11.2   -2.6342   GTCGAAAGTAATGCA            GGAGTCCT TATCC AGGACTCC            AAAATTACGAGGTAA  83 69
     lpl1713 1910033 .. 1910060 - -12.1  -3.03619   AATTATTTTTGAATA        TCCGCTCTCTC GAAGCT GAGAAAGCGGA         TAAATACTCCTCTCC  85 45
     lpl1711 NONE
        IscS NONE
     lpl1709 NONE
     lpl1708 1906038 .. 1906056 -  -6.8  -3.37881   CTAATACAAATTTAA             TGAACATA AAT TATGTCCA             GCACATTAATTTGGC  62 377
     lpl1707 1905595 .. 1905648 -  -3.2  -3.54146   GCTGTTAAGCAAAGA GCGATTGCCTGACCGACTCTGACT TCAATATT AG-CAGAG-CGCCCAGGCAAAGGC CATAATTAACGATGA  50 102
        trpE NONE
        clcA 1892870 .. 1892891 -  -5.1  -3.83214   GTAAATTAATCCAAA           TCGCTTGCC TTAA GGGAAGCAA            AGTAGAATGCAGTCT  61 452
     lpl1695 NONE
     lpl1694 NONE
     lpl1693 NONE
     lpl1692 NONE
     lpl1691 1887519 .. 1887542 -  -2.5  -2.85354   TAGGCTAATCCAAAT          GAAAGAATT TAATAG ACTTCTTTC           TCGATAACAAAATCT  42 63
     lpl1690 1884830 .. 1884840 -  -5.4  -3.09635   ACCTGGATGAGTTAA                 GCAT TAC ATGC                 ATGGGAGTTAAACTC  54 186
        guaB 1881914 .. 1881928 -  -2.9  -3.22476   ATCATTCATTATTAA               TTATC CACCT GATAA               TTGGGGGCTTGCTTA  45 7
        guaA NONE
     lpl1685 1879731 .. 1879741 -  -5.4  -2.71119   ATTCATTTACATAAT                 GCAA AAA TTGC                 TACGGCTGGTGAGCG  51 174
     lpl1682 1874760 .. 1874771 -  -4.4  -5.85011   GAAAAATCAAAAAAA                CTTG CTTT CAAG                 TGTGATACTTGAATC  91 5
     lpl1679 1870917 .. 1870933 -  -2.4  -4.14392   TTTTAACTTCTAAAA              TTTTTA TGGTT TAAAAA              CACTTGATATTAGCT  54 94
     lpl1677 NONE
     lpl1676 1869131 .. 1869148 -    -7  -4.77216   AAGAATAGTGAAAAA             GGCATG TACTAG CATGCC              TTTTTTCAAAAAGAA  83 203
        rpsB 1866594 .. 1866618 -  -6.5  -4.84527   TCCACATAGCAAAAA         GGGGGC-TTA TTAAAT TAACGCCCCC          TTTATTCAAATATTA  83 42
         tsf NONE
        pyrH NONE
         rrf 1864280 .. 1864315 - -12.1  -2.82234   ATAAATTTGAGCATA    TTTTTGTCATTCTCG CACGGT CGGGAATGACAAAAA     CTTAGCATTATATAA  84 114
     lpl1669 1863550 .. 1863561 -    -3  -6.25578   ATGAAATAAAAAAAA                TTAC ATGG GTAA                 AAGATTGGGATTATG  95 126
        umuD NONE
        umuC 1855535 .. 1855547 -  -7.7  -3.14487   CAGTATATGGAAAAC                CTTGC CGA GCAAG                CATTAAAACAAGCAA  65 269
     lpl1659 NONE
        ubiG 1850267 .. 1850277 -  -2.6  -2.52795   AATTTTCCCAATGCA                 TTTT TTA AAAA                 AGGAAACCAGGTCAA  41 330
        putA 1845194 .. 1845216 -  -7.1  -3.98448   GAGCAAGAAATATAA          GCCC-ACAAA AAAT TTTGTTGGGC           TTTTCAAGATGATTC  73 179
     lpl1651 NONE
     lpl1650 1837171 .. 1837181 -  -5.4  -3.80114   TAGCAATGCAGCAAA                 TGCT AAC AGCA                 CTAATTCTGCTCAGT  63 288
     lpl1648 1836032 .. 1836042 -  -2.6  -3.34222   ATGACTATTTTATAA                 TATT ACC AATA                 AGTTGCTTTAACCTA  47 33
     lpl1647 1835548 .. 1835565 -  -4.2  -2.93367   TAACAACGGTAGATA             CTTGTA TCAGAG TACAAG              TGACCTACACTGGAC  48 96
     lpl1646 1834043 .. 1834053 -    -4   -3.9344   AACTTTAAGAGCAAA                 GAAT CAG ATTC                 ATATTTTTCAATAGT  57 131
     lpl1645 1833623 .. 1833642 - -10.8  -5.11112   AAACCGTAATAAAAA            GAGGTAGT TAAC ACTACCTC             TTTATAGAAAATATT 100 46
     lpl1644 NONE
        purL NONE
        purM NONE
        purQ NONE
        purC NONE
        purF NONE
        purD 1824292 .. 1824302 -  -3.2  -2.63614   ACGAATCATAAGGCA                 CGCA ACC TACG                 CATTACTTCAACGCG  43 5
        purN 1823468 .. 1823483 -  -3.4  -3.35992   AGCTATTGCAATCAA              TATTTT TCTA AAAATA               ACCCGAGTGTTTGCG  48 249
     lpl1634 1817673 .. 1817698 -  -3.4    -4.386   GAATGGCTCAGAAAA         TTTATGATCA ATATTG TGCTCATAAA          CAAGGTGATGGCTCT  60 396
     lpl1633 1816210 .. 1816229 -  -3.6    -3.272   ACTATCCCATACTAA            CTTGTAGA TTTT CCTACAAA             TGTTAACCGAGTTTA  49 134
     lpl1632 1814619 .. 1814641 -  -2.8  -3.68529   ACTCTATTACTTAAA           TAAATGACAA ATT TTAGCATTTA           ATTGTTAAGAAATTA  48 183
     lpl1631 1813091 .. 1813140 - -11.7  -3.49298   AGAGAAGAAGATTAA TTGCTGGCAAGCAAAGTCA-GATT TTG ATTCTTGACTTTGCTTGCTAGTAA ATATTAATTGCCCTC  89 120
     lpl1629 1804790 .. 1804815 -  -8.4  -3.66654   CAGTTTAATTTTAAA         TCCCTTGCTCC GATTA GGA-CAAGGGA         TCACTTATATATCAT  73 51
     lpl1626 1801760 .. 1801782 -  -3.5  -3.90588   CACCTTCTAACGAAA           TAATTCACA GTCTA TGTGATTTA           TTACGTGATCCTGGA  54 473
     lpl1621 NONE
     lpl1620 1794397 .. 1794418 -  -7.3  -3.28712   TGTTGCTGGGTAGAA           TCCCCTCCA TTAA TGAAGGGAA            TTTATTAGTCGAATG  65 48
     lpl1619 1792772 .. 1792782 -  -2.6  -2.57795   TTCATGATTAATCCA                 TAAT TAA ATTA                 AATTTTGCTATTTTT  41 7
        iolG NONE
       iolCB NONE
        iolD NONE
        iolE NONE
     lpl1614 NONE
     lpl1613 NONE
     lpl1612 NONE
     lpl1611 1784877 .. 1784922 -  -6.4  -3.48276   CTGGGTGTCAGATAA TGCCTCATCGTATGAAATAA TTAATC TTATTTCATACGATTACTCA TTTATACATGGAAGT  62 48
     lpl1599 1774059 .. 1774071 -  -4.1  -2.87798   GTAAAGCAAAAAACT                GACTC ATA AAGTC                CCCTGTTTCATGTTC  48 16
     lpl1598 1773328 .. 1773338 -    -4  -2.74038   AGATTAGAGACATGA                 GATT AAT AATC                 AAATGCTAACTGGAC  45 132
        trpS NONE
        scpA NONE
        scpB NONE
        rluB 1769700 .. 1769721 - -11.7  -4.46493   GTAAATATACTAAAA           TCTAATCCC TCTT GGGATTAGA            AGAGAACAATGATAC 100 179
     lpl1592 NONE
     lpl1591 1767490 .. 1767500 -  -2.6   -5.4833   TCATTCAAGAAAAAA                 TTAA TGC TTAA                 GGAAATTAATTAAAT  76 52
     lpl1584 1762706 .. 1762723 -  -6.9  -3.35996   CACCGTCAGGTATAA             CCAGCCC TCAT GGGTTGG              GATATAGGTCATATC  66 439
     lpl1580 1760351 .. 1760368 - -11.3  -3.89346   CCGTGACGTGATAAA             GGACGAC TTTG GTCGTCC              TTTTCTTCTTTTGTA  90 80
     lpl1577 NONE
     lpl1576 1756579 .. 1756595 -  -4.3   -3.5362   TAAGCGTTAGAAATA              CCCAGCG AGC CGTTGGA              TTGGTTTCTACGATT  55 172
     lpl1574 1755284 .. 1755301 -  -2.7   -2.7682   CCGAATTACAAAGAG             TGGTCATC TTA GACG-CCA             TGCAACGTTCTGCAG  42 165
        rumA NONE
        relA 1750442 .. 1750459 -  -7.7  -3.57144   TTGGTCATCTGCAAA             CAGGCAA AACG CTGCCTG              TCACTCTAATCAGTC  68 194
     lpl1569 NONE
     lpl1568 NONE
        recJ NONE
     lpl1566 1745304 .. 1745315 -  -4.4  -2.53759   AACATCGTTAATGTA                CTAG AAAT CTAG                 ATAAAATTCCACGAA  47 66
        secA NONE
        mutT 1741951 .. 1741961 -  -2.6  -2.52464   TTTCTGTCCAATTGA                 TTAA CAA TTAA                 CTGAAATACAAAATC  41 227
     lpl1563 1740954 .. 1740981 -  -4.9  -4.43755   ATAAGAAATTGAAAA        TGATACCCAAA ATCCAG TTAGGGCATCA         TAGTTTAACTATCAG  68 160
     lpl1558 1735252 .. 1735267 -  -4.6  -4.48997   GAAGCAATAAAACAA              GGCGCA CTGA TTCGCC               CAATTGGAAATACTC  69 403
        bioB NONE
        bioF NONE
        bioH NONE
        bioD 1730475 .. 1730497 -  -3.5  -3.40899   AACTTTTCATTATAA          TTGCTGCCAT GGGT ATAGC-GCAA           GCAGAACAAGCAATA  48 85
     lpl1552 NONE
     lpl1551 NONE
        aspS NONE
     lpl1549 NONE
        mutH 1723975 .. 1723990 -    -4  -4.41353   CCATATACATTAAAA              GAATCA ATAG TGACTC               CAGCAACAGCATCTG  64 154
     lpl1545 1720193 .. 1720223 -  -5.5   -3.8613   TCTAAACACGAACAA       CCCGGATTAGA CGATTCTGT TATAATCCGGG       AAATACAGATTTTTA  61 38
     lpl1541 1717372 .. 1717394 -  -7.2  -4.08111   TAAATATATCATAAA           TAACTTAAGT AAA ACTTAAATTA           CGTTATTAATCTAAT  73 147
     lpl1540 1714767 .. 1714779 -  -3.4  -3.98378   TAGATTTAAGAAGAA                TGCT TGGGC AGCA                AAAATAATATCTTGC  55 70
     lpl1539 1713527 .. 1713555 - -15.5  -3.96531   GGATATACTCAGAAA        CGGGCAAATAAAT AAT ATTTACTTGCCCG        TTTAAAGCCTTAAAA 100 53
     lpl1538 1712055 .. 1712071 -  -3.7  -3.51825   TTATTTCAATCATAA              TACCATT GAG ATTGGTA              ATTTAAGCAATTTCT  51 76
     lpl1537 NONE
     lpl1536 1711171 .. 1711189 -  -3.2  -3.63805   AGTCCAGACTTGAAA             GTTTTAAA CAT TTTAAATC             GATGTTTACTCCAAA  52 77
     lpl1534 1709562 .. 1709580 - -10.3  -2.96836   GTAAAATAATAGAAG             CCAGTCG GAGTA CGACTGG             GAAATTGTCAAGAAT  75 109
     lpl1531 1708162 .. 1708172 -  -2.4  -3.11634   GGTTAGATGATTTAA                 CGGC TAT GCCT                 ATTTTTTAGATATTC  42 269
     lpl1530 1706218 .. 1706235 -  -4.9  -2.72799   TGGCGATAGATAGTA             TCCTTTG CACT CAAAAGA              GAGTTTAAATTCAAA  50 36
     lpl1529 1703304 .. 1703319 - -10.4  -5.14563   TTCTTTATCAAAAAA              GGGGGT ATTC ACCCCC               CAAGTTTTAGGCAAT 100 85
     lpl1517 NONE
         ala NONE
     lpl1515 NONE
        lssX NONE
        lssY NONE
        lssZ 1684276 .. 1684290 -  -2.2  -3.02739   GGTAAGTTACACACA               TACTAT CAA ATAATA               AATATCAGAACAATT  42 66
        lssA 1683484 .. 1683528 -  -8.5  -2.62616   TTATTCTTCATATTA TTTATTTTATTTAAGTATAT ACTCAA AT-TACTTAAATAAAATAAA AAGACTAATCTTTAT  69 42
        lssB NONE
        lssD 1680114 .. 1680126 -  -3.5  -3.56246   CAAAAATAAGACTAA                TATTA TAA TAATA                GACCATTTTTTCATA  50 58
        lssE 1677337 .. 1677353 -  -4.3  -2.96366   CATAGTTAATGAAAT              CAAAGCC ATG GGCGCTG              CGGAAGTTTATAGTG  49 218
        pilB 1673701 .. 1673719 -  -3.9  -3.54676   ATCCATCCAAATTAA            TCAA-CGG TTAC CCGATTGA             CCTCCTCTATGGTCG  52 3
        pilC 1672456 .. 1672474 -  -3.2  -3.82665   TATTATATGATTAAA             TTAAATAG GAT CTGTTTAA             ACAGCAGAACCCAGT  52 22
        pilD 1671196 .. 1671209 -  -3.9  -3.16191   CTATATTTTCAGGAA               CAAAA CGCT TTTTG                GTAAATAATGAAGTG  48 378
     lpl1498 1667751 .. 1667761 -  -4.6   -3.1829   AGAGCATTATGAAGA                 CGAC GTT GCCG                 CAGATCCCAGAATAG  51 486
     lpl1491 1658576 .. 1658599 -  -3.9  -3.90588   GATTTTTTAATGAAA          TGCCTAC ATTGCTGCTG GTAGGCA           TTGTTTTGCTGGTGG  57 54
        pcnB 1655889 .. 1655905 -  -2.3  -2.91681   TCCCAAGCTCAGATA              GCAAA CATTCAT TTTGC              TACTTTCCGTTTACG  41 17
        folK NONE
     lpl1486 1654901 .. 1654949 -  -2.6  -2.87014   AAGCTAGCACAAGGA TTGATTTTTAGTTAGCTTCCCGC CTGC GCGGGAAAGCAACTCAA-ATAAA TAGGCTTATAAACAG  42 74
     lpl1476 NONE
   fadD/lidS 1641169 .. 1641181 -    -2  -3.38725   AATTGGTAAGAAAAT                TTCT ATTGG AGAA                GGGTATTCTATTATG  45 190
     lpl1468 NONE
     lpl1467 NONE
     lpl1466 1635277 .. 1635291 -  -2.8  -3.23921   CATAAATTAAAATCA               TGCTTG TTG CAAGGA               TTCAATAACAGCACC  45 8
     lpl1465 1632811 .. 1632825 -  -5.8  -4.62069   TGTCGATGGGAAAAA               TAATTC TTG GAATTA               TTTTTCCGGGCTAGT  74 23
     lpl1464 1630444 .. 1630454 -  -6.8  -5.60689   GTAGACAATAAAAAA                 TGGG TTG CCCA                 TGTTATTGAAATTTT 100 139
     lpl1461 NONE
     lpl1460 NONE
        thiS 1626518 .. 1626538 -  -6.1  -3.24925   ATTCCACATTATTAA            CCTCCTTGC ATG GGAAAGAGG            ATATCAATGCAGTCA  59 1
        thiG NONE
       thiDE NONE
     lpl1456 1623037 .. 1623048 -  -4.4  -5.03405   AATATTACAGAAAAA                CAGA TACT TCTG                 GCTGGGTGTCGACTC  76 117
     lpl1446 1614871 .. 1614900 - -14.5  -4.07568   CTCTGTTTTTGAAAA       TTGAGCCTGAACT TCAA AGTTCAAGCTCAA        TTTTTCCTTCTAATT 100 9
        lidK 1606117 .. 1606129 -  -6.3  -3.84514   ATTTTAATCATTAAA                TAGAC AAA GTCTA                TCATGGAATAAAAAA  66 290
     lpl1440 NONE
     lpl1439 NONE
     lpl1438 1604058 .. 1604068 -  -3.2  -4.12037   CATAAATATGACAAA                 GCCT ATG AAGC                 AGCAAAAATTCTTCT  56 456
     lpl1432 NONE
     lpl1431 1598493 .. 1598521 -  -2.4  -2.90161   GATTAAGCAGAATCA        TCTCCAAGGAAA TTAAT CCTACCTGGAGA        CCTACAGTAAAATTA  41 365
        plaB NONE
     lpl1419 1586065 .. 1586078 -  -3.9  -3.87869   TCAATGTTCTATAAA               GAATA CTAC TATTC                ATTTCAGTTTTTCCA  55 24
     lpl1418 1583479 .. 1583505 -  -3.7  -3.47541   TATAAACAAAAATGA         TGTTGTCCACT GTTGG AGTGGACATTA         ATAACGCTGTTTACT  51 45
     lpl1417 NONE
     lpl1416 1580742 .. 1580754 -  -4.7  -3.10071   AAAGTTCATGCAAGA                GGCCC CAT GGGAC                TAGAGGCTTTAACAA  51 282
     lpl1406 1568912 .. 1568945 -   -11  -4.40311   AGAAATAATCCAAAA     GATGGCCGGTTCAG TGTTTT CTGATCCGGCTATC      TAATTCTCTGAATTA 100 44
     lpl1399 1560891 .. 1560901 -  -5.4  -3.15861   CAGCAGCTGCAGCAA                 CAGT CGG ACTG                 GTTGTATCAAAAAAC  55 71
     lpl1396 1556772 .. 1556783 -    -3  -5.23396   AATAAGCAATAAAAA                TCAA TTCA TTGA                 ACACTTGAATCAACT  74 249
     lpl1393 1554969 .. 1555002 - -10.5  -2.53263   TTGACTCGCAATTTA     TTATTTAAGAGCGAC ACTC ATCGCTCTTAAATAT      GCTCTACAAATCATG  77 54
     lpl1391 NONE
     lpl1390 NONE
     lpl1389 NONE
     lpl1388 1550297 .. 1550307 -  -6.8  -2.57795   GGCAGCATTAACTGA                 GGCT GCC AGCC                 TGGATGAGACCACCA  56 91
     lpl1386 1548006 .. 1548025 -  -6.4  -2.93382   TGTCATAGCTACAGA            TAGCCGTT TCAA AGCGGCTA             TATCAGGTGCTGGAG  56 396
        gltA 1522595 .. 1522609 -  -7.1  -2.97058   AAGACATTGAAACGA               CTGCC AAAGG GGCAG               CAGTATTAGCCGCAA  61 286
        glpD 1519257 .. 1519269 -  -4.7  -3.44487   TACCATAGTCAAACA                GCGCC ATT GGTGC                AATATTATAAGGAAT  54 475
     lpl1360 1516641 .. 1516655 -  -7.2  -3.68261   TCATAACACCTTAAA               TCACTT GAA AAGTGA               GGACTATGTCAAAGC  68 154
     lpl1358 1514064 .. 1514075 -    -3  -3.96542   CTAAAGAAACTCAAA                TTTG AAAG CAAA                 AGAGATTGGGGGTAT  55 55
     lpl1356 1511293 .. 1511305 -  -7.7  -3.33696   TTTTTGCTTAAGGAA                TCGCA TCC TGCGA                GCAGAGATTAATAAC  69 111
        trmU 1497483 .. 1497496 -  -2.4    -2.981   TCTCAATCCATAAAT               TGGT ATGGGG ACCA                GAGAAAACAAACAGT  42 66
     lpl1339 1496979 .. 1497004 - -11.3   -3.3244   GTAAAAAAGCTAAGA         TCACTGCCTTGA GTT TCA-GGCAGTGA         TTTTTTTATAAATCA  87 31
     lpl1336 1494202 .. 1494213 -  -4.4  -2.80556   CTCAAAACAAGCAAC                CCAA CTGT TTGG                 TTATAGGCAGAGGCG  48 81
     lpl1329 1485800 .. 1485830 - -15.8  -2.69598   ATTTTTATAAAAAGG       GTTTTAGTTTTCAA GAC TTGAAAACTAAAAC       GTAAAAATCTAATTA 100 38
     lpl1328 NONE
     lpl1327 1484820 .. 1484836 -  -5.3   -3.1637   ACAGATTTTTACCAA              TTATAAA ATA TTTATAA              AGCTTGTGGTTTTTT  55 110
        mrdA NONE
        rodA 1481574 .. 1481585 -  -4.4  -4.27117   TTTGCAGAACATAAA                GGTT ATGC AACC                 CCGGTTCATAAAGAA  63 226
     lpl1323 NONE
        lpxB NONE
     lpl1321 1478322 .. 1478349 - -14.4  -4.67608   GAGCTGAACATAAAA        TAAAAAGGCTCA AAAA TGAGCCTTTTTA         TTTTTAAATTTCCCT 100 40
        lspF 1469381 .. 1469395 -  -2.8  -4.24404   ACTTAAATTTTAAAA               GGGT GCGGATA ACCC               TTCCTCTGCTTAATC  55 39
        lspG NONE
        lspH NONE
        lspI NONE
        lspJ NONE
        lspK 1466399 .. 1466410 -  -2.2  -2.95674   GTAAAAATAAAAATC                GGAT GGCA ACCC                 ATTAACTAAAAGTTG  41 83
     lpl1308 1463276 .. 1463286 -  -5.4  -3.15544   GCTTATTGGTATCAA                 TCTG CAG CAGA                 AAAGGGGCAACCTGA  54 514
     lpl1302 NONE
        leuS NONE
     lpl1300 NONE
     lpl1299 1449993 .. 1450010 -  -4.9  -2.66695   TGTTCCACCAAATAT             TGCTATGC TAT GCAT-GCA             TCACCTAGTAATTGC  50 10
        nadD 1448888 .. 1448898 -  -5.4  -2.87881   CAATGGGTTGATATA                 GCAA TTG TTGC                 AATTATCGCTTTGTC  52 499
        flaA 1444062 .. 1444097 - -14.9  -3.93583   CAACCGAGGTATAAA    GAAATCGAAGTGCAG TTGTTG CTGCACTTCGATTGC     GACATCCTATCGACC 100 32
     lpl1292 1443718 .. 1443745 -  -2.9  -2.78679   TTGTTCTAGTCAAAT        GTTTAATAAAT ATTTCA AATTATTAAAC         GTGCTTGTCTATAGA  42 20
        fliD NONE
        fliS 1441290 .. 1441300 -    -4  -2.66748   GATGATTTAAATGTA                 TTCA TAG TGAA                 ATTAATTTATTCATC  45 357
     lpl1289 1440397 .. 1440415 -  -5.4  -2.88544   TGGTATTTCCATATA             TTCTAATC TTT GATTAAAA             ATGTACTTATTTTAT  52 158
     lpl1288 1439014 .. 1439028 -  -2.8  -3.17212   GTATTATTTCATTAA               TTGACA CTT TGGCAA               TAGGTTTCTTTGATT  45 7
     lpl1287 NONE
        rluD NONE
     lpl1285 NONE
        htrA 1434488 .. 1434518 -   -20  -4.30978   GCTAATTTATCAAAA       TTTAAGCCCATCTC TCA GAGATGGGCTTAAA       TAAAGAAGATGCGTT 100 64
     lpl1283 1432755 .. 1432778 -    -6  -3.86897   GTCATCTTGGATAAA          TTACCGCTGG AAAG CCAAAGGTAA           TTTCTGGTTTCTCAA  65 74
     lpl1282 1430068 .. 1430079 -    -3   -4.8622   TCGGGTAAGGAAAAA                TTGA CTGT TCAA                 TACCAGCTGGACAAT  68 249
     lpl1280 1428387 .. 1428401 -  -5.8  -4.08571   CGACAATACTATAAA               TGATAA TGA TTATCA               TTTGCAACAATGTAT  67 103
     lpl1279 NONE
     lpl1278 NONE
     lpl1277 1424153 .. 1424167 -  -5.8  -3.78156   AAATACGATTAAGAA               CTTATT TTA AATAAG               CATAGTCTTCTTTAG  65 97
     lpl1276 1421949 .. 1421959 -  -3.2   -4.3586   TTATCCAGATTAAAA                 GACA GGC TGCC                 TCATGCATAAGCAAA  60 56
        lspD NONE
        lspE 1416618 .. 1416631 -  -3.9  -2.67501   TAAAGATTCAGATCA               CTTTA TCTA TAAAG                GAAAGGAAATATGTC  45 299
     lpl1264 NONE
     lpl1263 1405553 .. 1405570 -  -2.7  -4.20834   GTGAAAACAATGAAA             CCTCCAA TCCA TTGAAGA              GTAAGAAGGCATTAG  55 234
     lpl1261 1402423 .. 1402433 -    -4  -3.18274   GTTATTCTAATGCAA                 TATG ATT CATA                 TGCAACAAGGAAAAT  49 45
        folD 1401400 .. 1401415 -  -3.2  -5.57888   ATCAAAAAAAGAAAA              TCAGGC GTAT GCTTGA               AGATAGGCTTGAACG  83 122
     lpl1258 NONE
        gloB 1399338 .. 1399357 -  -5.1  -2.89028   AAAATTAATGAAGGA            TTAAACC CTTTTT GGTTTAA             TTTGGTGCAAATGGA  51 64
     lpl1256 1397680 .. 1397691 -    -3  -3.17763   TTCATACCGTATTAA                CAAA ATAA TTTG                 CACAATTTACATACT  47 177
     lpl1255 NONE
     lpl1254 NONE
     lpl1253 1394691 .. 1394705 -  -7.8   -3.4493   ACACAGAGCAATCAA               CGGCTA TTA CAGCCG               ATGCAGCTTCTTCAA  68 224
        hmgA 1391157 .. 1391178 - -13.1  -3.65002   ATTAATTACATACAA           GTTGGGTCA AATT TGACCCAAC            TGAAACTAAATTAAT  95 79
        sfcA 1386268 .. 1386282 -  -2.9  -3.57213   CAGACTAAGAATTAA               GAAAA TTTAT TTTTC               AATAATATAGTCATA  48 60
     lpl1239 1381720 .. 1381739 -  -2.2  -2.51547   GTTTTATATCAACAT            CCCTGCTAA TAA TTA-CAGGA            CTCTACCCAAAAACA  39 59
     lpl1238 1379566 .. 1379576 -    -4  -4.26327   TACTGATGAAAACAA                 GAAA GTG TTTC                 AGGCTAATCCTGAAA  61 361
        hemF 1363660 .. 1363678 -    -3  -3.60419   ACTTGCAAATTATAA             GTCCAGTT GAG AACAGGGC             TAGAACGATTGCGGC  48 378
     lpl1219 1359752 .. 1359795 - -17.6  -4.18494   TATCTTGACCGAAAA GCCTTGATTTTCTGTGCTCCG CTA CGGTGCTC-GAAAATCAAGGC TTTTCGACTCAAGCA 100 34
     lpl1216 1357458 .. 1357468 -  -2.4  -2.50813   ACTGCACAAGAAATC                 GCTG CTT CTGC                 TCATGTTTCAGGAAA  39 407
        pyrE 1354781 .. 1354834 - -13.5  -3.74383   AGTAGACGAAGATAA TCTAAGTGTTAAGTTGCTGAG-TTTC ATG GAAAGCTCAGCAACTTAACACACAAT GAATATGGCTTTTTT 100 197
     lpl1209 NONE
        hisG NONE
        hisD NONE
        hisC NONE
        hisB 1347002 .. 1347014 -  -3.4   -2.5333   GCAATCATAATACAC                CCTT GGTTG AAGG                TAGATAATTATTCGT  42 2
        hisH 1346395 .. 1346405 -    -4  -3.65201   CAATAGCTGGAATAA                 CTAA CAT TTAG                 ACTCCAAAGATAAAA  52 15
        hisA NONE
        hisF NONE
        hisI 1344208 .. 1344240 -  -5.9  -4.66318   AGTATTTCAAGAAAA      GTTAATTTCTTAA TAGTAGT TTAAAAAATTAAC      TAGTCTTGATTGATA  77 86
     lpl1197 1339852 .. 1339864 -  -4.8  -4.30576   GTGCTATCACCAAAA                GGCA TTAAT TGCC                AGTACATAGGTCATA  67 4
     lpl1196 NONE
     lpl1195 1336825 .. 1336855 -  -9.8  -2.75992   CTTGAGTCAAGATGA       GAGGGAGCTC TGGTAGCAAAG GAGCTCCCTC       GATAGGTTACAGGTT  75 55
     lpl1185 1323586 .. 1323603 -  -5.7  -2.56164   CTTGCAAGCATTAAT             TAATCTA TATT TAGATTA              GTTTTCAACCATAAA  51 23
     lpl1184 1322156 .. 1322167 -  -4.4   -4.3739   GACTGGTGTATAAAA                CTTG ACTC CAAG                 CACTCAAGCCCTGAG  66 325
     lpl1177 1313863 .. 1313877 -  -2.8  -2.57238   AATTAGCATAAAATG               TGCC TGTTATT GGCA               AAATTGCTGATTTTA  41 156
     lpl1176 1311383 .. 1311393 -    -4  -5.52384   GCTTTATTAAAAAAA                 TCAA ATA TTGA                 ATTACCTTTGCAGTA  82 182
     lpl1174 1308539 .. 1308553 -  -2.2  -3.68073   GATTGCAGGCAATAA               CTTAAT AAA ATTAAA               TGAATTTTTATCTTC  49 142
     lpl1170 1304159 .. 1304184 -  -6.1  -2.67579   AATAAGTTAAAAAGT         CTTGGGGCCAA ATAC TTGACCCCATA          TAAAAGGGGACATTT  55 56
     lpl1168 1302759 .. 1302805 -  -6.3  -4.63218   TTTCTGTGAATAAAA CCTTATTT-TTGCTAGTTAGATC AAA AATATAAC-AGCAAGAAATAAGG TTTGATATGTTTGTA  76 55
     lpl1163 1298243 .. 1298256 -  -3.9  -3.73224   TGACCGCCCAGGAAA               TATCA ACCA TGATA                CGTTACGGGTATAAA  54 404
     lpl1160 NONE
     lpl1159 1292578 .. 1292594 -    -3  -3.34344   TCAGTGGGCAAGGAA             GGGC-AT TGAA ATAGCCC              ACGATAGATGGTTTT  48 188
     lpl1158 NONE
     lpl1157 1289196 .. 1289212 -  -5.1  -2.59837   AGGCTAAAGTAATAG              GTAATCC GTC GGCTTAC              AGGGCGGTGGCTAAT  49 261
     lpl1150 1280153 .. 1280181 - -14.7  -5.65513   GAGGAATTAAAAAAA        TCCCGTATTTACC TCA GGTAAATACGGGG        TGTCCCTTCAAAAGA 100 52
     lpl1149 1278802 .. 1278818 -  -3.7  -3.75583   CCAATATTAAAAAAT              TAGTCAA CTA TTGTCTA              TTTTTGTGTTTTGTA  55 183
        potA NONE
        potB NONE
        potC NONE
        potD 1274976 .. 1274987 -    -3  -3.05715   AATTCGTTGAGTTAA                TGAA GTAC TTCA                 TCTGGATATCTTAGC  45 60
     lpl1144 1273766 .. 1273779 -  -3.9   -4.8269   CACAATGATGAAAAA               TAACA TCCT TGTTA                CTCTTAATTATTTCT  67 33
     lpl1143 1273301 .. 1273322 - -10.2   -3.4404   AGTGAGAGCTAAATA           CTCCCAAC AGGATA GTTGGGAG            CAAAAATAATCTTTT  85 44
     lpl1141 NONE
     lpl1140 1270446 .. 1270460 -  -2.9  -2.61727   AGCCAGGACAATGGA               TGAAA GAATT TTTCA               GGACTTACTTAAACC  41 89
     lpl1139 NONE
     lpl1138 1268884 .. 1268896 -  -4.9  -3.05997   TTTTTATAAAGGATA                TTGAA ACA TTCAA                TCAATGCAACATCAT  52 233
         cfa NONE
     lpl1136 1267147 .. 1267174 -  -9.3  -2.58134   GTAAAGACAACAGAT        TTCTGGAGATC TTTTCC AATCTCCAGAA         CGATGTGGTTTTGGA  72 90
        ladC 1265490 .. 1265508 -  -2.4  -4.58773   TTGAGCAAAGCAAAA             CATTTGAC GTG GTCAACTA             AATTGTTACACCCCA  59 143
     lpl1133 1262591 .. 1262624 -  -3.9  -2.78606   TGAACGAACAGATGA     TCCTTTAGCTGAGCT ACCC AGGACAACTAAAGAA      GAATATCTTTCTGGG  46 488
     lpl1129 1255784 .. 1255794 -  -2.4  -2.64981   ATATCGTCAAATCCA                 GGTC ACT GCCC                 TCTAATCTATTCTCC  40 44
     lpl1128 1254663 .. 1254676 -  -5.3   -3.3581   ATTATTTGGAAAAAG               TCAAG CAAT CTTGA                ATGGAACAGGACTTT  54 179
     lpl1125 1251475 .. 1251490 -  -3.3  -4.85129   ATTACACAGTAAAAA              TTACC TATAAT GGTAA               TCCGGTACTTATTCC  70 114
     lpl1123 NONE
     lpl1122 1248460 .. 1248498 -  -8.8  -2.77899   GTTTGTGAGTAATCA   GTTTGACGGGTCAGGCTC TTT GAGCCTGACGCTTAAATC   TTGAAATATTGTTTA  69 93
     lpl1119 NONE
     lpl1118 NONE
     lpl1117 1240343 .. 1240390 -    -8  -3.10464   GGATTAATCTTAATA TCATTATAATTAACCTCTAAGA TACT CCGTATAGGTTAATTATAATGC AACATTTGTAAAATG  68 197
     lpl1116 1239954 .. 1239973 -  -2.2  -3.16534   ATTAAGCACATTGAA            TAACAGAT ATTA ATCTTTTA             GTAGCTCTATTGACA  44 15
     lpl1115 1238991 .. 1239011 - -11.1  -4.45168   CTGTCAAAATAGAAA            TGTCGGGCA TTG TGCCCGACT            TAATCTTGTTGGAAA 100 59
     lpl1113 1237744 .. 1237762 -  -4.6  -3.99494   GTAATGTAAGAATAA             TGGTTTAT TTT ATTAACCA             AATCATCCTGAGAAT  59 252
     lpl1112 1236548 .. 1236560 -  -6.3  -3.30441   GACTATGTTTTATAA                CAATC AAA GATTG                CATTCGTCTTTGGAT  60 97
     lpl1109 NONE
     lpl1108 1233228 .. 1233241 -  -2.3  -3.92467   AATAATAACCAACAA               GTCCA TGAA TGGGC                ATTTATGGATTGAAA  52 28
     lpl1107 1232536 .. 1232546 -    -4  -2.61869   GAACAAACTACCAAT                 TTGA GAG TCAA                 GCTTCGTGACCAAAA  45 118
     lpl1106 1231060 .. 1231082 -  -2.7  -2.84745   CCTGGATAATATAAG           GACAAACCG TGTTT CAGTTTTTC           AGACCTATACCTGTG  42 86
     lpl1105 1229076 .. 1229086 -  -6.8  -3.13432   TGCAATATCAGGTAA                 CCCA AAA TGGG                 GCAACGGAAAAATCA  60 492
     lpl1103 1227615 .. 1227629 -  -2.8  -4.42386   TTTGTATGGATAAAA               TCTGTC AGT GACACA               TTGGATCATGTACAG  58 159
     lpl1101 1225065 .. 1225108 -  -5.5  -3.61356   ATGAGGTAGCTCAAA TTTGATCAGGCAGT-TGC-CA TTTA TGAGCTGACTGCCTCATCAAA TTCAATTTAAATTTT  59 257
     lpl1091 1218063 .. 1218073 -  -2.6  -3.57462   TATCCTATGCCTAAA                 TTTT GTG AAAA                 TTAAGGGTTGGTTAA  48 403
     lpl1088 NONE
     lpl1087 1214837 .. 1214852 -  -6.2  -2.59569   TCGCGAAATCAAGAG              GTTAGT TTAT ACTAAC               TTGATTAAAGTGCCC  55 106
     lpl1086 1214341 .. 1214354 -  -2.5  -4.37871   GTAAATAAAAGGAAA               TTAAA AGAA TTTAA                AAGAGTGTCTAATCG  58 224
     lpl1085 1212654 .. 1212676 - -10.6  -4.02653   AAGTAATCTAAATAA           TTTGGCAGAC ACT GTCGGCCAAA           TCCGTATTTAAAATG  93 332
     lpl1080 1209752 .. 1209765 -  -6.7  -3.89505   AAAAATCTACAAGAA               GTCAG AGAG CTGAC                AGAAAACTGGATAAA  69 124
     lpl1077 1207832 .. 1207842 -    -4  -3.05844   GGGTTCACTGGAATA                 TGAA AAA TTCA                 AATTATGGTTTTTTG  47 487
     lpl1074 1205601 .. 1205618 -  -8.4  -3.46824   GTATTAATGAATGAA             GGCTGG TTAAAG CCAGCC              CCAGATGGATTGCCT  72 238
     lpl1071 NONE
     lpl1070 NONE
     lpl1069 NONE
     lpl1068 1195236 .. 1195252 -  -3.7  -3.03439   AATACTTAAATTATA              GGCAATA ATC TATTGCT              TTGAATTGGTTGCGT  47 81
     lpl1067 1194061 .. 1194074 -  -3.8  -2.54098   TTTCGTAATCAAGAG               GTCG GAGGTT CGAC                TCCTCTCAGCGGCAT  45 174
     lpl1066 1192379 .. 1192394 -  -6.1  -4.11664   GTGATAATAACGAAA              GCAGG AAATTA CCTGC               TTTTTTATGTAAGCC  69 266
     lpl1063 NONE
     lpl1062 NONE
     lpl1061 NONE
     lpl1060 1188760 .. 1188774 -  -4.2  -2.73364   CTTTTATCCGAAGCA               CATTGC CAT GCGATG               TTATTATTTTAGCCT  47 34
     lpl1057 NONE
     lpl1056 1185476 .. 1185500 -  -2.8  -4.99043   GCTGCAGAAATAAAA          CGCTCTTCTT TGAAC AATAGGAGCG          CTGTATATTAGTAAG  66 149
     lpl1052 1180744 .. 1180755 -    -3  -3.21258   ATCAAGTGAATGTAA                TGAA TTTT TTCA                 TTTTCCTGTAGCATA  47 233
     lpl1050 1179671 .. 1179688 -  -5.5  -3.12529   GCAAGGGAACAGATA             CCGCTTT AGAG ACAGCGG              ATGTGGTATTAATGA  54 430
     lpl1047 1176716 .. 1176731 -  -4.6  -3.28924   GATGCGGTCTTACAA              GGCTCG CTAG CGAGGC               TTCGTCCTGTTTTAA  52 293
     lpl1042 1169326 .. 1169339 -  -3.9  -3.33298   TGCAATGAAATAAAG               TGATT GTGG AATCA                ATAGAAAAACAATCC  49 166
     lpl1041 1168402 .. 1168439 -  -7.3  -2.79915   ATTTATCTGACGATA   CTGGGTTAAATTA TCCTTAGTTTTG TAATTTAACCCAG    GATCCTGGATTTTTT  62 39
     lpl1038 NONE
     lpl1037 NONE
     lpl1036 NONE
     lpl1035 NONE
     lpl1034 NONE
     lpl1033 NONE
     lpl1032 NONE
     lpl1031 NONE
     lpl1030 NONE
     lpl1029 NONE
     lpl1028 NONE
     lpl1027 NONE
     lpl1026 NONE
     lpl1025 NONE
     lpl1024 NONE
     lpl1023 1158562 .. 1158577 -  -4.6  -3.06696   CGCCTCCTTAATACA              GCTCTG ATGC CAGGGC               ATACTGATTTTGCTT  50 2
     lpl1022 NONE
     lpl1021 NONE
     lpl1020 NONE
     lpl1019 NONE
     lpl1017 NONE
     lpl1016 1149357 .. 1149369 -  -4.1  -3.42985   ATAACATACTTATAA                CCATC GCA GATAG                ACAATGGAAATTTAA  53 96
     lpl1015 1147509 .. 1147549 - -22.2  -3.53343   AAGGGGTTTTGGAAA  GAATTTTGTCCAATCCCG ATTGG CGGGATCGGACAAAATTC  TGAAATGTGTTGATT 100 109
     lpl1014 NONE
     lpl1013 1144840 .. 1144865 - -10.7  -3.82865   GAAACAATATTTAAA         TTAAAACACAA TATA TTGTGTTTTAA          TTTGTTTGTTATTCA  90 515
     lpl1011 1144233 .. 1144266 -  -8.9  -3.31263   ATTTGAGCCGCATAA     CAGAAAAACATCCGC ATAG GCAGGTGGTTTTCTG      TTATGCGGATAAGAC  73 55
     lpl1010 1143730 .. 1143741 -  -5.8  -3.14211   ATCTCCTTGTATTAA                GGGA GCTA TCCC                 ACACGGGAGCTTGCT  57 58
     lpl1009 1143187 .. 1143202 -  -8.2  -2.93393   TTTCATTTTAGAAAC              GGCCCC ATAC GGAGCC               TAATAATTGAAAAAA  67 25
     lpl1007 1140873 .. 1140883 -  -3.2  -3.19232   GGCTGAAATACAAAC                 CAAG AGT CCTG                 AGGAAATACGAAGAC  47 381
     lpl0999 1131523 .. 1131556 -  -4.6  -3.16564   CTGTGATTTTATGAA     TCGGGGCGTGATAAA TGAGT TTTGACACGCCC-GA     GAATACTTCAAAAAG  51 52
     lpl0997 1128478 .. 1128515 -   -10  -3.57674   ATCTCATTATAAAGA   GCGCT-CCGGATTACAG GAAAG CTGTAATCCGGGAGAAC   ATTTCTGATAACAGG  82 86
     lpl0992 1121501 .. 1121514 -  -5.3  -2.74122   CGTTATTAGAAATAC               TGCTA ATGA TAGCA                CCTGTGGAGTTGAGC  51 91
     lpl0986 NONE
     lpl0985 1109015 .. 1109029 -  -2.9  -4.84914   AGTGACAGAAGAAAA               TAATG CCATT CATTA               ATCCACTAACTGACT  66 23
     lpl0984 NONE
         mfd 1104093 .. 1104113 -  -4.8  -3.55133   TTAAATACGAAAAAG           TCAGTCACA TCCT TGTG-CTGA            AAGATGCCTGGACAA  56 135
     lpl0978 1098429 .. 1098447 - -11.7  -5.64274   TGATCGATAAAAAAA             TCCCGGC ATACA GCCGGGA             CTCAGGTAGAGGAGA 100 51
     lpl0972 NONE
        lidA 1086888 .. 1086918 -  -7.1  -2.69151   GGGGGCGATAGAGCA      CCCTGAATTATGAT TATC AT-ATAATCCAGGG       TAGGGAGATGAAATA  61 51
     lpl0970 1086047 .. 1086067 -  -5.5  -2.73875   TTTCGTTCAAGACGA            GCAAAAAAA GAC TTTCTCTGC            AGGAGGCTGATCTCT  51 162
     lpl0957 1070927 .. 1070947 -  -3.4  -3.07043   GTTAGTAGTGCAATA            TTATACAG CGAAT CTATATAA            TATTGCGAGGTTTAC  45 120
        mrcA 1068254 .. 1068266 -  -4.9  -3.54307   AACATTTGCTTTAAA                TAATG CCA CATTA                CCCTTTATTTTAAGT  56 265
     lpl0950 NONE
        pdxB 1060797 .. 1060811 -  -2.7  -4.41047   ATGGCTGAATTAAAA               GCGGC TCCTG GCCGA               ATGGAAATTGTCGCT  60 521
        flgA 1052738 .. 1052751 -  -2.5  -3.53343   AATCTTTTTTCCAAA               TTTTT TCTT AAAAA                TTAAAACATTAGTTA  48 38
        flgM NONE
     lpl0938 1051669 .. 1051687 -  -4.5  -3.53811   GTGACTTTTCCCAAA             CGTCTGG GTAGA CCAGAGG             AATTTGCTTCACTAG  54 177
     lpl0931 NONE
        mutY 1043835 .. 1043863 - -11.3  -3.78998   GTAAATTAAAAGTAA        CTGTTCATTATTT ATT AAATAATGAACAA        ATAAATTATTTGTAA  90 119
     lpl0929 1042959 .. 1042983 -  -4.3  -2.53213   CAATTCTTCAAGCTA          CATACCAAAAA TGA TTTGCGGTACG          TAGCCTGGAAGAACA  47 56
     lpl0928 1041752 .. 1041766 -  -9.2  -4.56775   ATGCTTTCTTAAAAA               CCCGGG TAA CCCAGG               CCAGGTTAGTTTTAG  93 41
        metB NONE
     lpl0920 NONE
        dapD NONE
        dapE 1029822 .. 1029834 -  -4.1  -4.60255   ATAATCCTTCAAAAA                TGCTC ACA GAACA                ATCTATACTGTGCTT  67 169
     lpl0913 1024282 .. 1024296 -  -2.8   -4.5787   TTATTAAAAAAAATA               TTTCGA CGT TCGAAC               GATATACTGTTTCGT  62 387
     lpl0911 1022759 .. 1022769 -    -4  -2.73057   ATAGAACTAAAAATT                 TACT AAA AGTA                 TTTTATTGGATTTAT  45 170
     lpl0910 1021829 .. 1021847 - -13.2  -5.25906   ATAAACCAATAAAAA             GGGCGTAT TGA ATACGCCC             CATGGTGTTAGTTTC 100 280
        pntA NONE
        pnaB NONE
        pntB 1018819 .. 1018834 -  -4.6  -3.05384   TTTGCGTCGATTGAA              CCGGGT ACCC ACCCCG               TCAGAGATTATTGCT  50 56
     lpl0906 1017957 .. 1017967 -  -6.8  -3.08015   CGAATTATCTGAAGA                 GGGT GCT ACCC                 AGGTTTTTAGGCCAT  59 405
     lpl0904 1014877 .. 1014893 -  -4.5  -4.05788   CTTTTTTAAATTAAA              TCCTTTA ATT TAAAGAA              CCAGTTTAGCAGGGA  59 244
     lpl0903 1013720 .. 1013731 -  -2.2  -3.74608   AATAAAGATAAAAAT                CCTC AATG GAGA                 CCGTCCAGTTTGGAG  49 280
     lpl0899 NONE
     lpl0898 1008132 .. 1008171 - -13.7  -2.78992   AGTTATTTCAAGAAG  CAACCCCCGGAT-TAGGC ACAAA GCCTGGATCCGGGGATTG  ACAGGACATGCTTGA  89 163
     lpl0886  999947 ..  999967 - -12.7  -3.06796   TGCTACCCGATGTAA            CGCTATTGA ATT TCAATAGCG            CTCCCAAGCTGTTTC  87 52
     lpl0885  999386 ..  999397 -  -4.4  -2.89527   TCAACATGAGAAGGA                CAAC TTTA GTTG                 AAAAAATGCGTAAAT  48 117
     lpl0882 NONE
     lpl0881 NONE
     lpl0880  993889 ..  993907 -  -3.2  -3.46647   TTGATGGAGTAAATA             TTGACT GGAAGGA AGTCAA             GAAAACTATACTTGC  48 31
        kdsD  986811 ..  986825 -  -6.4  -4.20707   CTGTATTAAAAAACA               CCTGCT TTT AGCAAG               TCATGTAAATGGAGT  71 1
     lpl0870 NONE
     lpl0869 NONE
     lpl0868 NONE
     lpl0867 NONE
        trpG NONE
        trpD NONE
        trpC  982005 ..  982019 -  -8.6   -3.3197   AGAGTACCCTGATAA               TCCAGA GCC TCTGGA               GCCGGGTTATCCCGA  73 95
     lpl0863  980662 ..  980673 -    -3  -2.85985   ATAAGAGACTGAAAT                TCTA TCCC TAGA                 TTCGTAATGAGTACA  44 117
        xseA NONE
     lpl0856 NONE
     lpl0855  971106 ..  971116 -    -4  -3.78644   ATTATGACAAAAAAG                 TTCA AAG TGAA                 ATGATAAACTGGTTT  55 71
     lpl0854  970643 ..  970655 -  -2.7  -3.21218   ATGCTCCAGCAGCAA                TAAGT CAG ACCTA                ATCAATAAACAGAAA  45 27
     lpl0847  962156 ..  962168 -  -4.9  -2.77232   ATATATTGAATATTA                TTTAC CAG GTAAA                TTTAAACTGACTGCG  50 294
     lpl0837  950732 ..  950751 -  -2.2  -2.64144   GTTGTACTTAAATAT            TTTTACAA TAAA TTGTAATA             GCGGTTATTAATCAA  40 163
     lpl0836  948736 ..  948757 -    -3    -3.615   ATTCTGACAGAAAGA           GTCAGCCTC CATAT GAAGCTG-C           AAAGCCATTAGCTTC  48 225
        purB NONE
        nadB NONE
        nadA  942104 ..  942118 -  -5.7  -4.01115   AGGGAGAAGAAAATA               CTCGT TTCGT ACGAG               CTAATATTTTAGTCG  65 401
        sdhL  937758 ..  937771 -  -3.9  -2.70932   TTTGTTTTTTAATTA               GATAA TTTG TTATC                CGCTCTCACGGTCGT  45 105
     lpl0823  931871 ..  931884 -  -2.5  -2.88653   TAAATTGAAACATGA               TTTAA AATT TTAAA                CTAATATTTTGTTGA  42 13
        birA  930834 ..  930846 -  -3.5  -3.73509   ATATTAAATTTGAAA                TTTTA CTC TAAAA                CTTCCTTTCTGTTAA  52 46
     lpl0821  928511 ..  928524 -  -5.3  -5.35721   ATACAACAAGAAAAA               GAATC TGAT GATTC                GGAACAAGCAGTATA  82 167
     lpl0818 NONE
     lpl0817  924728 ..  924740 -  -3.5  -4.91852   TGGATGAAAAATAAA                TTTTT GCA AAAAA                ACACATCAAATAAGT  70 226
     lpl0810 NONE
     lpl0809 NONE
     lpl0808 NONE
     lpl0807  912163 ..  912179 -  -2.3   -3.1332   GAACACAGTACGCAA              GTTAC CAATACC GTAAC              TTATTAATGAGTAAA  42 329
     lpl0800  906514 ..  906527 -  -3.9  -4.10429   AATCATTGCTCAAAA               GAATT ATCA AATTC                CAATTCTATATTGGT  59 348
        iraA NONE
        iraB  889203 ..  889214 -  -4.4  -3.27406   GGTTGATTACAAAAT                TGGA TTTT TCCA                 TCAAGCCGTTTTTGC  51 256
     lpl0782  888642 ..  888652 -  -2.6  -3.87869   CGAATTGGCTATAAA                 TAAT TTT ATTA                 TTAATTAAAGAAATT  51 129
     lpl0771  874398 ..  874439 - -10.4  -4.33621   TATTTAATTAATAAA TGTAATAATTGCCTTGAA TTTTAT TTCAAGGCAGTTATTGCA  TTCAAATGCATTGAT 100 27
     lpl0769 NONE
     lpl0768  871026 ..  871042 -    -8   -2.5655   GGTAGGTATATTAAT              GGGCAT TTGCT ATGCCC              TGGTTGGGTTTCCAG  61 376
     lpl0758  863713 ..  863729 -  -2.9  -3.45527   AAAATGATTTAAATA              CCGGGTT GCC AACACGA              TCTACTGTCCCAGTT  47 27
     lpl0757 NONE
        valS NONE
     lpl0755 NONE
     lpl0754 NONE
     lpl0752 NONE
     lpl0751  852593 ..  852614 -  -4.3  -3.02461   TAACTTGGTTCAATA           TCCGATCCC TTAT GGTTTCGGA            TAGATGAAATACATA  50 66
        hutG NONE
     lpl0745 NONE
     lpl0744  844267 ..  844286 -  -7.8   -3.1506   AAACTCTTGGAGGAA            GCCAGGTG GTTA CACCTGGA             AGATCACCCCTCGAT  67 29
     lpl0737 NONE
        tolC NONE
     lpl0735  835402 ..  835416 -  -4.3  -3.33298   GTTAATGAAACAAAG               TCACA GGTAA TGTGA               TAATTTGAAAGCCTA  51 150
     lpl0734  832946 ..  832961 -  -4.7  -3.29142   CTCATTAATAATATA              GCGTA ACTTCA TACGC               CAGGCTTAATGACTT  54 108
     lpl0733  830914 ..  830933 -  -5.1  -3.66365   TATGACACAAATTAA            TGATTTG TACGTC CAAATCA             AAAATAACAGGATTA  58 337
        proS  826227 ..  826241 -  -5.6  -3.40299   TGAGGAGATGCATAA               GCATCG TCT CGAAGC               CTTGGCGCACAACAT  57 302
        parE  816743 ..  816753 -    -4  -4.62336   ATGGTAGGGTAAAAA                 GATA AGC TATC                 AAATTCAATTGTATC  65 73
   dsbD/lidC  809775 ..  809801 -  -2.4  -2.75844   TGGGGCATCCTAAAC         TTACAAATCCTA CTT TATGATTCATAA         ACTTCTATCTGTAAA  40 113
     lpl0721 NONE
     lpl0714  800552 ..  800575 -  -3.2  -3.29096   TTGATGAATGATTAA          GAGCAATT TTTGTAGC AATTGCCC           CAACCACATTACTCT  47 40
     lpl0712  798953 ..  798967 -  -2.8  -3.36327   TCATTCTAGGCATAA               CAGG CGGACTT CCTG               GTTTCATTTAATAAA  47 1
     lpl0711  797976 ..  797996 -  -3.9  -5.57396   ATAAGGAAGAAAAAA            CCCAGGC TTTGACT ACCCGGG            ATACTTTTTTAGAAG  85 164
     lpl0705 NONE
     lpl0704 NONE
     lpl0703 NONE
     lpl0702  789561 ..  789592 -  -4.5  -2.70802   CAAGATAATAAAATT      GCATCCTCTCT GATTCGTTAG AGAGAGGATGG       TATAGAATGCTTGAT  47 70
         rpe NONE
     lpl0700  786579 ..  786589 -  -2.4    -4.053   ATTAGTCTATATAAA                 GCGC TTG GCGG                 AGGTTGGGAAAACTT  53 381
     lpl0693 NONE
     lpl0692  772422 ..  772442 -  -7.7  -3.37902   AACAGTACAAATATA            GAACAAAAT GAT ACTTTGTTC            CTCAAAAAAAGTCAA  69 175
     lpl0691  771092 ..  771104 -  -2.7  -3.49851   GAACAGGATAATGAA                TAAAG GTT CCTTA                TCTGATTTACAAAAT  47 116
         dam NONE
     lpl0680  737165 ..  737175 -    -4  -3.40071   AATCCAGATTTACAA                 TTCA ATT TGAA                 ATAGTCTTTTTGTTT  51 179
     lpl0671  725625 ..  725657 - -14.5  -4.08763   ATAAGAAATACGAAA      TAAACAGTCTTATTT TGA AAATAAGACTGTTCA      TGAATCAAAATCGAC 100 59
     lpl0670  724511 ..  724535 -  -3.6  -3.35961   ACAAACAATTAGCAA          CAAACAATTG ACTAG CAAATGCTTG          GTCCAGTTAGCTATT  51 144
     lpl0669 NONE
     lpl0668 NONE
     lpl0667  722111 ..  722123 -  -4.1  -2.79501   GATACGTTCATGATA                TCGAG TTC CTCAA                GTTGATGGTCAATTC  48 5
     lpl0666 NONE
     lpl0665 NONE
        pilE  717615 ..  717626 -  -3.6  -3.24747   TTTTTACAGTATTAA                CCGG GATT CCAG                 CATTCTGGTTGCGCA  49 10
     lpl0663  715243 ..  715257 -  -5.8  -3.77087   TACGGAACATTTAAA               GTATTA CAA TAATAC               GCCATTGAGTGACTG  60 94
     lpl0660  712857 ..  712879 -  -2.7  -2.93335   TCCCATAAACAGAAT           GAGTCATAG TACCC CAATAACTC           TTCCTTTATTTCAAA  42 31
     lpl0659  710754 ..  710774 -  -4.1  -3.06696   CCTTTTGGGAAGATA            TTTGTTTTA AGT TTAAACAAA            AAAAGACAAAAAATA  50 83
        sidA  709211 ..  709227 -  -6.7  -3.61988   TTATTTATAAATCAA              TTATAAC AAA GTTATAA              AAAGTTGTTATATCT  64 42
     lpl0657 NONE
         tag  707126 ..  707136 -  -3.2  -3.36273   CTTTGTCAACATCAA                 GTGC CAA ACAC                 ACACAAAGTAATTTT  48 241
     lpl0653  704276 ..  704298 -  -9.3  -4.23876   TACAAAATCAAATAA           GCTATTTTG GACTA CAAAATAGC           TTTTTGTTTTGCCTT  89 39
     lpl0648  699981 ..  700003 -  -6.2  -3.02461   TAAGTCCTGCTAATA           TCTCATCCCA TAA TGGGCTGAGT           CCCAAAACATTAGTT  57 56
     lpl0647  698502 ..  698513 -  -5.8  -4.59069   ACTATAACGACAAAA                GGAG ATTG CTCC                 CTTTATTCTCTAGAA  73 298
     lpl0645 NONE
     lpl0644  694771 ..  694793 -    -2  -3.21934   CGTGCCCCATAAAAT           TCTCACCTTG CCC CAAAGCAAAA           CAATCAGCTTATCTG  44 29
     lpl0643  693386 ..  693417 -  -2.3  -5.47399   CGAAGCGCAAAAAAA      GCGTTTTATGCTG GATCAG CAACATAGAAAGC       AAAAGGGATTGACGG  76 265
     lpl0634 NONE
     lpl0633  683725 ..  683737 -  -3.3  -4.27316   TCCCGGAATTGAAAA                TCCAG AAA CAGGA                GGCGTCCTTTCTGGT  59 275
     lpl0630 NONE
     lpl0627  678410 ..  678422 -  -9.1  -3.44218   AAAATTAAAATTGAA                CTGGC ATT GCCAG                ATAATATGGTTGAAG  72 175
     lpl0625 NONE
     lpl0624  676178 ..  676190 -  -3.5   -3.2653   TTAAGTATAATGCAA                TATTT AAA AAATA                TGTGGTTATGTCTTA  47 77
     lpl0623  675560 ..  675576 -  -2.3  -3.35813   GCTGATGGCAACCAA              TCTTGTA TTT TACAACA              GGTTACTAATGGTGT  45 197
     lpl0618 NONE
     lpl0617  670039 ..  670053 -    -5  -4.37506   ATTAGTAAAGATAAA               GATGAA AAA TCCATC               CATTCTGCAACTAAA  68 499
         add  668568 ..  668600 -  -7.7  -3.05596   GATGGTTTTAGTTAA      GGTTGGTGTTTAAGC CAT GTATCAACACCAACC      TGTAAAAATATAACA  66 103
         gor NONE
     lpl0613  666526 ..  666542 -  -7.3  -3.94933   GGAATTGGAAAAACA              GCAGACA CCT TATCTGC              ATCACATTATGTAAG  73 32
     lpl0610  656211 ..  656222 -  -4.4  -2.78384   GCGTTGGCTATGATA                GGAA TGCC TTCC                 GAATTATTACCTTTA  48 430
     lpl0607  653987 ..  654009 -  -9.3  -4.10007   ATAATTCCTTTAAAA           GGCTTATTT GATCA AAATAAGCC           TTTTCTATTTTCATA  89 236
     lpl0602  650371 ..  650391 -  -4.7  -4.56775   ACTCGTTTGCAAAAA            CTGCTCG ATGCCCG CGAACAG            TTGAGGGTGGTTTAC  69 253
     lpl0600 NONE
        mutM  648089 ..  648106 -  -2.7  -2.76711   TATCCATAAATTAAC             CTTTTGT CACA ACAACAG              AATCAATTAAGAAAC  41 74
     lpl0598  647355 ..  647375 -  -8.3  -3.36671   AGTTCAATGGCAGAA            CCTCAGCTT CCC AAGCTGATG            GCGTGGGTTCGATTC  72 110
        dinP  645741 ..  645751 -  -2.6  -3.19463   GTTATGATGCAGGAA                 TAAT AAG ATTA                 TTTTTAAATTTATCC  45 223
     lpl0596  644686 ..  644715 -    -5  -3.44229   AGGGTAGTAGCATAA       CGACTCCTTTTA GATTGA TTAAAGGCGTCG        TCTTGTCTTAACCGG  55 135
        sugE NONE
     lpl0594  643435 ..  643445 -  -6.8  -3.78208   ACCGATATTAAAAGA                 CAGG TAG CCTG                 GATTGTTTATTCTAT  66 143
     lpl0593  643177 ..  643194 -  -5.7  -3.34222   ATTATTAGTTGACAA             TCAATTA ATGT TAATTGA              TTTTTCTACAAATCT  57 31
     lpl0589  638033 ..  638047 -  -2.8  -3.32343   GCGACACCCCTATAA               TTGTAG ATT CTTCAA               TCATCCATGAGTTTA  45 134
         prs  636770 ..  636815 - -16.5  -4.26871   CAAGGGATTAAGAAA GATTGATAATAAAAAGGGAGC TAAG GCTCCCTTTTTATTATCAAAG AATATTTCATTTTAT 100 37
     lpl0584  632231 ..  632244 -  -2.4  -3.14878   GCGTTCAATTGAAGA               GCAT AATGTA ATGC                TTCTTCAATTGAACG  42 62
     lpl0573  619122 ..  619134 -  -9.1  -3.81488   GTTGCTCAAATAGAA                GCCTG ATT CAGGC                ATAGAAAAATAAAAA  81 66
     lpl0572  618623 ..  618639 -  -5.1  -4.45807   CACGAAAATAAATAA              TGAGCGA GAA TGGCTCA              ACAGTGTTTTAAACT  67 34
     lpl0566 NONE
     lpl0565  609817 ..  609831 -  -5.6  -2.87229   ATCCTACTATCAAAG               CTCCTG GCG CGGGAG               AGGGGGAAGATCCTG  52 116
     lpl0564 NONE
     lpl0563  608550 ..  608560 -  -6.8  -3.23447   TTAAGGCGTAGAATA                 GGGA ACG TCCC                 TGAAGTTTTTTTAGA  61 489
     lpl0561  608022 ..  608035 -  -3.9  -3.68222   CGCTAATGCCAATAA               TATGA GGAG TCATA                ATAATATCTCCATTA  52 21
     lpl0560 NONE
     lpl0559  606577 ..  606588 -    -3  -3.44902   AGACCCAGTAAAAAG                CATT GGCA AATG                 GGCCACAAGGGACTG  48 139
     lpl0557  605545 ..  605568 - -15.4  -2.71731   GGTATTTTTTAATGA          GCTACAGTCG CAAG CGACTGTAGC           AGGCAGGTAAGAATT 100 39
     lpl0556  604442 ..  604454 -  -3.5  -4.11528   AAATCGAAAAAAAAT                TTTAT GGG ATAAA                GGCAATGTTTTCAAT  57 14
     lpl0541 NONE
     lpl0540 NONE
        gpmI NONE
     lpl0538  585726 ..  585736 -  -2.4  -3.76952   TTTATGCAATTTAAA                 TGCC AGC GGCT                 AAGCTTTAAGACAAC  50 31
     lpl0537  584264 ..  584304 - -17.1   -4.7878   TAGGTAGAAAATAAA  GCCTGAAATCATCAGCTCA TTG TGAATCGATGATTTCAGGC  GAGAGTGACTAATTG 100 45
     lpl0535  581096 ..  581118 -  -2.8  -4.46514   AGGCAGGGAAACAAA           TGATTTATTA TTT TGATAAACCA           GAGGAGGCCGTGAAG  60 394
     lpl0528  574955 ..  574977 -  -4.8  -2.93361   AAAATTCGAATTATA           CAGGTCGC CATCAGT ACGACCCG           GTTAACAATTTAATG  51 267
        rpmB NONE
        rpmG  566354 ..  566366 -  -4.9  -4.28432   AATTTGAATTTAAAA                GTAAT GGA ATTAC                CTATATTTTTAATAA  67 129
        rpoN NONE
     lpl0517  564401 ..  564415 -  -2.9  -3.00418   CAGTGATTAAATAAG               TGATT TTAGT AATCA               AACCTCTTTCTCAGT  43 150
     lpl0516  563871 ..  563883 -  -3.4  -3.70037   GAATTATTATGTAAA                TCTG TTACC CAGA                CCCAGACCTGTGAAC  50 222
     lpl0514  562478 ..  562495 -  -6.3  -2.98607   TTTAAAGAAACAGGA             CTTAGGA AAAA CCCTAAG              ATCGAGGCAAAAATG  59 112
     lpl0512 NONE
     lpl0511  559873 ..  559908 -  -4.8  -4.24384   ATGATTAAAATTAAA    GCGACAGT-CTTCCT GGTCGAG AGAAGGTACTGTCGC    TATTGCAATTTTACT  64 36
     lpl0509  557518 ..  557534 -  -5.2  -2.74263   ATGTCATGGTGAAAG              CCAATA TGGAT TATTGG              ACACCTTATTCAACG  49 162
        aroQ NONE
        accB  552539 ..  552571 -    -5  -3.97947   TTTACTGAGCATAAA     CAGGCCCC-TCTATT CTAT AATAAACAAGGCCTG      GTCATATTCAACAGG  62 2
        accC NONE
        prmA NONE
        purH  548675 ..  548703 -  -2.4  -2.52464   TCTTTGTTCAAGTTA        GTCAAGCTTAGA ATTAA TACATGCTTGAC        ATTAATGTTTAAAAT  39 27
        dotU NONE
        icmF NONE
   citA/tphA NONE
     lpl0481  524234 ..  524246 -  -7.7  -4.20918   TTTAATGCCAATAAA                TGCCA CTC TGGCA                GAGTGTATACAAGTG  78 300
     lpl0479  520567 ..  520595 - -13.4   -3.4529   ATACGAGGATGACAA        GAAACACCAAAT AGTAA ATTTGGTGTTTC        TTGATGAATTAATAG  95 56
     lpl0477  518903 ..  518922 -  -2.2  -2.78977   TCCCAAAAAATATAC            CGTTTT GGAGAGTT AAAACG             TGAAATCGGTGGAAT  41 271
     lpl0471  513960 ..  514003 - -15.4  -3.21395   ATGTCTCTCATAACA CCAATACGTGTGAGGCTCTC TTTA GGGATTCTCACACGTATTGG CAGCAACAATCATGT 100 35
        cspD NONE
        hemZ  511710 ..  511732 -  -6.5  -3.74693   GCGTATTTTATTAAA           TATTTATTG TTTTG CAATAAATA           TTTAATGCGAAACAT  66 85
     lpl0467 NONE
     lpl0466  510807 ..  510823 -  -2.9  -2.55351   CTTTCTCAGATTAAG              CCCTGTC TTT GATAAGG              TGATTGTCTTCAGTG  41 4
     lpl0465  508879 ..  508898 -  -2.7  -2.70932   TTTCTTTTGCAATCA            GCGTGGG CCCTAT CCCCCAC             ATTGCTATGGCAGAA  41 454
     lpl0458  501238 ..  501262 -  -5.7  -4.36411   CATCAAGGAGGAAAA          GCAGTAAAAGT CAA ACTTTCCCCGC          AAGAACGGGCAATTG  70 253
     lpl0451  495861 ..  495880 -  -2.2  -4.41779   AATAAAATAAAAACA            GAACTATCA TCA TGAT-GCTC            ACCATCCCTTTTGAG  57 292
        lidJ  495189 ..  495203 -  -4.4  -2.73468   CAAGATCCTTAATTA               TTATTT AGT AAATAA               TATTTGCTCGGGTTA  47 4
     lpl0449  494558 ..  494568 -  -2.4   -5.9003   AAATCAATAAAAAAA                 CAGC AAG GCAG                 AGTTTTTGCAAACAT  83 177
     lpl0444  489081 ..  489111 - -10.7  -2.70298   TTTTGTAATTAGAAG      CTGTAGAGTAA-TG TAGT CAGTTACTCTACAG       TTTTTCAGATTTTGG  81 113
         ffh NONE
        rpsP NONE
        rimM NONE
        trmD  485920 ..  485932 -  -6.3  -2.63073   TTTGGTCAATAATAT                TAGTC ATA GACTA                CTCCTCAAATTGGCT  57 46
        rplS NONE
     lpl0438  484582 ..  484595 -  -2.3  -3.33815   ACTTGGGTTAAGGAA               GCAGA CTCT TCAGC                GGTTTCTAAAGCGTT  45 520
     lpl0436  483554 ..  483570 -  -2.4  -3.62276   ATTATACAGAAAAAG              TAATAT TTATG ATATTA              ATAGTTGAGTGCATT  47 151
     lpl0435  482765 ..  482781 -  -2.4  -3.65224   ATTGTACGCCAAGAA              TTATTT TTTGG AAATAA              TGAGGTAATGAATTC  47 46
     lpl0434 NONE
     lpl0433 NONE
     lpl0432 NONE
     lpl0431 NONE
     lpl0430  478786 ..  478799 -  -3.1  -3.65002   ATTAATGAGAGATAA               TGAGCC TAT GGC-CA               GGGCTTTGCTTAAAA  52 261
     lpl0426 NONE
     lpl0425 NONE
     lpl0424 NONE
     lpl0423 NONE
     lpl0422 NONE
     lpl0421 NONE
     lpl0420  468149 ..  468165 -  -3.1  -3.45031   CTTGTAAAAACTCAA              TCTTTTT TGT AAAAAAA              ATTTTTAATTCAGCC  48 83
        sdhA  463534 ..  463548 -    -5  -3.06796   GCTCAGGTTATTCAA               TCCATG CAT CATGAA               AAATACAGTTATTTA  51 248
     lpl0417  462311 ..  462323 -  -3.4  -3.36878   GTGAGTTATGGATAA                GATG CTCGT CATC                TTGGATTGTTTGGGC  48 192
     lpl0413  459675 ..  459716 -  -3.7  -4.62471   CTGAACTCTTAAAAA CAATTTTCCCCTTATCTAA TCAC TTAGGCAAGGGGGAGATAG  TAAATTACGGCTTAT  65 30
     lpl0409 NONE
     lpl0408 NONE
        dapF  456451 ..  456465 -  -2.8  -4.56775   ATCTTTTTGTAAAAA               CCAGTT TTT AATTGG               TCATTTAGTTTATCT  60 174
     lpl0406  453582 ..  453605 -  -9.6  -3.47322   GGTTATTATAATCAA          TCCGGCTG TAGATGCG CAGCCGGA           AGATTAATCAAGGTG  81 33
     lpl0405 NONE
     lpl0398 NONE
         ssb  445043 ..  445059 -  -7.3  -2.89714   AGTTAATTAGAACTA              CTTTGCC AAA GGCAAAA              GATTTACGTCGATAT  60 350
     lpl0354  407747 ..  407764 -  -5.5  -4.77775   AGGCCATAAAAGAAA             CCGCTGA CGCA TCAGAGG              TAATGATCATTGGAG  75 247
     lpl0349 NONE
     lpl0348  400623 ..  400664 - -12.5  -3.17529   TCAGATAGGAATATA TTGGTTCACCTAAAAACCA AGAT TGGCTTTTAGGTGAACTGA  TTTGCTGCCTGCAGT  91 13
     lpl0345  396589 ..  396600 -    -3  -2.75521   ATCATATTTTTAAAG                TCTT TTTT AAGA                 AGGTAACGTATTCAA  43 0
     lpl0344  395990 ..  396012 -  -2.8  -2.78712   CCTTTAACTTAATGA           TTCCCTGAAT TTT ATTCAAAAAA           TGGATTAAAAGCGAT  42 58
     lpl0343 NONE
         ppk  392443 ..  392472 -  -2.7  -4.13995   GCTCGATAAAGTAAA       GGGTTCGGCACAT TTCG ATATGCCGCTTCC        CAGGGCTCGGTCAAT  57 203
         efp  390924 ..  390944 -  -6.9  -3.79874   TTCCAGAGAAGACAA            GCCTTCA AACCAAA TGAAGGC            TATTCCTGTGGATAA  70 41
     lpl0336  387288 ..  387311 - -14.6  -2.94144   TTTTCATTCAAAGTA          GCCGCTGCCT TTAA AGACAGCGGC           AGTTCAGGGAAAGGG  95 57
     lpl0334 NONE
     lpl0333  383727 ..  383748 -  -2.3  -3.74381   AGTGAATTGAAAACA           GGCAAT-GAC TCT GTCGATTCCC           AAAATTTATGCGGCA  50 68
     lpl0332 NONE
     lpl0331 NONE
     lpl0330 NONE
     lpl0329  377408 ..  377425 -  -4.1  -4.70772   ATACATGGAAGAAAA             TACGGAT GAAG ATCCGAA              ACCAGTGCTTGTAGA  69 368
     lpl0325 NONE
     lpl0324  369638 ..  369649 -  -2.2   -3.1485   CAATTAATGATGGAA                CTCG CTGT CGAA                 GGAACCCCGTCGTAT  42 43
     lpl0319  363860 ..  363882 -  -4.9  -3.73068   GCTGTAAGTGAAGAA           CAGGGTTTT CAATC AAAAGCCTG           TGTGTTTGTTATCAC  58 161
     lpl0317  361661 ..  361693 -  -6.3  -3.28712   TTTGTGGTTGGAGAA      GGATCCAAATTATCA AAC CGATAAAACGGATCC      GGGGCCAACTTTCGT  60 129
     lpl0314  358424 ..  358445 -  -2.2  -3.14344   TAGCTTGTGGAGTAA           TCCTGAGG CTGATC CCTCTGAA            TACGTTATTGATATC  43 383
        rhlE  347038 ..  347053 -  -2.6  -3.51324   CAAAACAAAATGTAA              GAATAT CTTT ATATCC               ACTAAGTATATACTA  47 79
     lpl0303  345481 ..  345491 -  -5.4  -4.67651   ATACTGCAAAACAAA                 GGTT TTG AACC                 CATTATCATTGAATA  75 368
     lpl0299 NONE
     lpl0298  338209 ..  338246 -  -5.6  -5.27335   GTCCTGAAATAAAAA   GTGTGTATCGGCTGTA TTTGAT TACTGCCTATACACAG    GATTTATTGAAAAAG  82 110
     lpl0297  337040 ..  337054 -   -10  -3.12036   ACATAGGATTTAATA               CAAGGG AGG CCCTTG               TGGCCAAGGGGCAAT  75 372
     lpl0290 NONE
     lpl0289  327451 ..  327467 -  -5.3  -3.17456   AACTAAATGACCGAA              TTAAAAA CAT TTTTTAA              CATAGAAATTGGGGT  55 167
        sidE  322657 ..  322691 -    -8  -3.35522   TAATTTTCTCAAATA    TCCCACGAGGTAGCCC TTAAT GGGCTACC--GTGGAA    GATAAAGAATTACAA  72 35
     lpl0287 NONE
     lpl0286  321389 ..  321400 -    -3   -4.4891   GGGATTATGATAAAA                TAGT GCGC ACTA                 ACTATTCGCTTGAAA  62 492
     lpl0284  318491 ..  318517 -  -4.5  -3.75738   CATCAGGAGTAACAA         CTGCCTTGA AGTAGAAAA TCAAGGCAA         TTTCAGTACCGCTTG  57 42
     lpl0283 NONE
     lpl0282  314939 ..  314985 - -11.7  -3.14878   GTTGGGAACTCAATA TGCATC-AGGGTACCTTGGCAG GAAG CAGGCAAGTTACCCTTGATGCA TTTTACCCATAAGAA  84 257
     lpl0276 NONE
     lpl0275 NONE
     lpl0274 NONE
     lpl0273 NONE
        purE NONE
        purK  301680 ..  301696 -  -3.7  -5.22794   ACAACCAGCAAAAAA              TCAAATG CCC CATTTGC              GGCAAGCAAAATACC  78 288
     lpl0268 NONE
     lpl0267 NONE
     lpl0266  297933 ..  297945 -  -3.3  -3.05463   ACTTTTTTTATTCAA                TGGGG TCT CTCCA                AATTTTAGTTAATCT  45 45
     lpl0265  297164 ..  297174 -  -3.2  -2.91981   AAAAGATCAGCAAAG                 GAAG TCC CCTC                 TTTTATTTTTAGTCA  44 310
     lpl0261  290960 ..  290982 -  -9.2  -3.14414   AAAGCACAGCGAATA           TTGGCAGACT TGG ACTCTGCCAA           TCTCTGATGTCTTAT  74 37
     lpl0258 NONE
     lpl0257 NONE
     lpl0256 NONE
     lpl0252  280874 ..  280892 -  -8.2  -3.32159   GTAGATTAAATTTAA             TCGCTCAT TCA ATGAGCAA             CATGTTGGAGTGTGG  70 171
     lpl0251  279798 ..  279822 -  -4.4  -3.24166   ATTTAATTAAGGTAA          TCTGAAAATA TATTT TAATTTCAGA          ATATTAGGGTTACAT  51 35
        katG  277097 ..  277117 -  -2.5  -5.02323   CTAGCATAAATAAAA            CAGATGCGA TGA TCGTATGTG            AGCGATAAGAAGTAT  69 359
     lpl0249  275800 ..  275826 -  -4.5  -3.67877   ATTGCTGAACAAACA         GAGAAACTC CAGAGCAGT GAGCTTCTC         GAAATGTTGCACAGG  56 284
     lpl0245  271538 ..  271567 -   -11  -2.62043   TTTACAATCAAGTCA       TCTTTCATCAAA AACAGG TTTGATGAAAGA        TATTCTTCTGAACTC  76 208
        htpX  269394 ..  269404 -  -5.4  -4.94672   AAATAATATCAAAAA                 TCCA GTT TGGA                 CATTTAAAATTTGCA  77 362
     lpl0235  260734 ..  260792 -  -3.5  -3.74747   CTAAGGGGCATCAAA TTTAAAATACTGAAATTGAAAAACAAT GGTCT ATTATCAATCAATTTCGGTATTTTATA TTTTTTGCAATAAAT  52 85
     lpl0234  259721 ..  259737 -  -8.1  -3.40674   GCATCAGGCAAAAAG              GAGTTAA TTC TTAACTC              AATAGCAGTGAGACT  72 193
     lpl0233  258823 ..  258833 -  -5.4  -3.51793   TAGAATCATTAAACA                 TAGG GCG CCTA                 CTATAAAAATACCCA  57 76
     lpl0232 NONE
     lpl0231  257333 ..  257351 -  -6.8  -4.40804   TATTATCCCATAAAA             TAATGCCT TTA AAGCATTA             TAATAGCTGAATTCA  74 82
     lpl0230  256736 ..  256746 -    -4  -2.80994   TCGAACCTGACGATA                 TGAA AAT TTCA                 ATTTCAAAATCACCA  46 176
     lpl0229 NONE
     lpl0228  254819 ..  254837 - -11.8  -2.58272   GATACCAGGAAGCGA             TTACCAGC GAC GCTGGTAA             AGCCTTACTCATTAT  81 324
     lpl0225  251669 ..  251689 -  -8.3  -4.86902   GAAACCAGAACAAAA            GGTGAGATT CAT AATCTCCCC            AAAGATCTGTCTTGC  90 493
     lpl0223  250123 ..  250139 -  -4.5  -3.29987   TATAGCATTATAATA              TAAAATG ATA CATTTCA              TTATAAAATATATTT  51 146
     lpl0222 NONE
     lpl0221 NONE
     lpl0220 NONE
     lpl0219  247032 ..  247059 -  -4.4  -3.18024   TGGCAGCATCAAAAT        GTGATTATTTTCT GAT AAAAAATAATC-C        TTTTTTATTGGCTTT  51 2
     lpl0210  236592 ..  236614 -  -3.4  -4.83759   AATTAAAGTCAAAAA           GCCATCTAAA TAT TCTTGATGAC           AAAATTATGAAATAA  68 168
     lpl0209  236126 ..  236136 -    -4  -4.59853   TGAATTTTTTAAAAA                 TTGA CAT TCAA                 TGTGCCCTGGCAACT  65 207
     lpl0204  231970 ..  231984 -  -7.2   -3.0119   ATTTAAGATTAGAGA               TCAGAT GGA ATCTGA               TTCTTTACAACGATT  63 294
     lpl0196  226976 ..  226992 -  -5.9  -4.42238   TTACTTCAATTAAAA              GAGTATT TTG AATACCC              AACTACTTTAGATAT  70 332
     lpl0191 NONE
     lpl0190  221009 ..  221030 -  -7.2  -2.64099   GTCTCGCAGGATAAT           CGCGGCGA TATCTT TTGCCGCG            CTATCCCAACATGCC  61 26
     lpl0180  208040 ..  208072 -  -7.1   -3.1733   TTTTTGACAAAATCA      GTCGGCATTACTAAT TTA ATTAGTGATACTGAC      AAATAATGTCAAACT  65 77
     lpl0176  205211 ..  205231 -  -5.5  -3.71686   GGCAAGCTAACAGAA            CATCATC TTGGATG GATGATG            GTTTGTGGTTATTTA  60 195
     lpl0169  198618 ..  198634 -  -2.9  -5.65513   TACTAATCAAAAAAA              CGTGAAT AAA ACGCACG              CATTGAATGTTTTTA  80 259
     lpl0166 NONE
     lpl0165  195608 ..  195622 -  -7.2  -3.89212   TATTCATATATTAAA               GAAAGT ATT ACTTTC               AATTGCCTAGTCTTT  70 140
        prpA  180914 ..  180927 -  -5.3  -5.34632   AATAAAAGATAAAAA               CTATC ATTG GATAG                ATAATGAAATAAAGA  83 136
     lpl0144  177200 ..  177213 -  -2.4  -3.08278   AGATTATATAAATTA               TCTC AGAGAA GAGA                GGATTGTTGTAAACG  42 484
         tkt  169247 ..  169263 -  -2.2  -3.39668   CTTGAAACTTCAGAA              GGGGTA TGGGT TACACC              ATTGTTTGTTTGGTT  45 19
         gap NONE
         pgk NONE
     lpl0136 NONE
        sdhB  159579 ..  159610 -  -5.1  -3.14124   AGTATCAAGACAAAT      CAGGACGCACAAT GACTAA AATGGGCATCCTG       GCTGATACTGGGGGG  53 271
     lpl0132  157322 ..  157335 -  -2.5  -3.86822   CAATCTCTTTATAAA               TAAAA AAAT TTTTA                ATTCGGTCATTGAGC  51 142
        dapB  156490 ..  156518 -  -8.1  -3.71804   TGAAATGCGAAAAGA        GACCCGTATGCCC GAC AGTAATACGGGTC        AACCTGGTTTTTGCA  75 43
     lpl0129 NONE
     lpl0128  152006 ..  152019 -  -2.4  -2.53343   ATAGGCATGATTAAT               CATG AGTGGG CATG                GCAAAGCTGCTATCC  39 7
     lpl0127 NONE
        acsB  149051 ..  149074 -  -2.4  -5.03314   CCGAGTCTGAAAAAA          TTGTCAAAGA TTTT TCATTGTCAA           TGCAACCGCTCGCTG  69 147
     lpl0123 NONE
        dsbA  143705 ..  143725 -  -9.7  -4.24342   GGGCTTAGCAAGAAA            GCCAGGTCA AAA TCACCTGGC            CTGTGGTCAATTACC  93 74
     lpl0119  139367 ..  139379 -    -2  -3.28712   GTGTTTGGCCTAGAA                TAGA ATATA TCTA                TGAAGTTTATGAGAA  45 271
        gcvT NONE
        gcvH NONE
        gcsA NONE
     lpl0114 NONE
        gcsB  134365 ..  134397 - -11.3  -4.36914   TTGGTCGTCATAAAA      CGCAGCAACTGTCAT CAA AAGAAAGCTGCTGCG      CTAAAATTGGAAAAA 100 54
     lpl0111  130402 ..  130430 -  -7.6  -3.35695   GTCAGACAAATTTAA       CGGCAGTGCACATA GCT TA-GTG-ACTGCCG       GCTCATATGGTTATT  69 151
     lpl0108  126471 ..  126502 -  -5.3  -5.37865   CCAACAATGAAAAAA      GCGTTTGC-AAAGT AAATA ATTTTAGCAAACGC      TGTCTATTAGCTTAC  82 65
     lpl0107  125623 ..  125641 -  -3.1  -3.87373   TAGAGTGGCCATAAA             TTAAGGG AAAAA CCCTAAA             AATGGAAATTCATAA  52 21
     lpl0106  124103 ..  124120 -  -2.7  -3.91332   AGTATTATATAAGAA             GCATTCGA TAT CCGA-TGC             CCGTTTGAGCTGAGG  53 244
     lpl0105  123366 ..  123379 -  -3.9  -2.90992   AATTGTTGTAAATTA               TACAA GATT TTGTA                TTGGAGTCAGCATAA  46 87
     lpl0104  122639 ..  122649 -  -2.6  -2.79023   TAACTTGAGTAATCA                 TAAT TGT ATTA                 GTAAAAAATTAAAAA  42 134
     lpl0103  121739 ..  121749 -  -2.6  -2.54371   AATTATGTCAAGCCA                 TATT TAT AATA                 TGTGATTTGTAACAA  41 55
        fabF  120147 ..  120160 -  -5.3  -3.02511   GGTAGTTTTGGAATA               GCATT TAAT AATGC                CCATGATTACAGGAC  51 290
        lpxD NONE
        polA  115436 ..  115446 -    -4  -3.23393   TGCTATGCGAGAAGA                 CTTT ATT AAAG                 TGTTTAAGAGTCATG  48 213
     lpl0095  112787 ..  112798 -  -5.8  -3.31515   AAACAGTTTCTATAA                TCCC AAGT GGGA                 AAGAGTTTTTCGCGC  56 195
     lpl0088  102234 ..  102249 -  -6.2  -3.38604   GATCAAAAGGATGAA              CATGAA TCGT TTCATG               TTTTTAAGTCCATTT  61 114
     lpl0087  101394 ..  101423 -  -5.9  -2.90075   CTGTTTTGAACTATA       TC-TCATGCATTGA GGC TCAATGCATTATGA       GAGACAGATTCAATT  56 122
     lpl0086  100544 ..  100582 -  -9.7  -4.49364   AAACCGAAGAACAAA   GGGAATCAATCCAATCT GAAAA AACTCGGACTGATTCCC   CAGGGCATACGGATT  91 146
     lpl0084 NONE
     lpl0083 NONE
     lpl0082   95427 ..   95449 -  -2.1  -4.03234   TGCCCTTTATACAAA          CTGGCTTCAT ATAA ATAAAGC-AG           AAAAATTCATTATCC  52 154
     lpl0077 NONE
     lpl0076   88502 ..   88516 -  -4.3  -4.18494   CATTCGTACTGAAAA               TTGCA AAAGA TGCAA               AGAAAGCCAAAATTG  63 305
     lpl0073   83245 ..   83255 -  -3.2  -4.95618   AATATCAAAAATAAA                 GCTG ATT CAAC                 ATCTTTCTTATGGAT  68 291
     lpl0059   64376 ..   64387 -  -4.4  -4.13282   AGCACACCCTCAAAA                GGAT TATG ATCC                 TGATAAAATTAATTT  61 380
     lpl0054 NONE
     lpl0053   57962 ..   57972 -  -5.4  -3.75832   AAAACGACAGCCAAA                 GCTT GAA AAGC                 GTATAGATCATGTAC  61 92
     lpl0052   56646 ..   56656 -  -2.6  -3.10244   TTTTTCAACAAATCA                 TTTA TCC TAAA                 ACTATAAATAGAATT  43 206
     lpl0051   56012 ..   56027 -  -4.8  -4.52873   TTTTCATAAAAAGAA              TTCTTT ACAT AAAGAA               TAGAAGAGTATTCTT  69 143
     lpl0050   55666 ..   55688 - -12.2   -3.6849   ATTGAATCTGAACAA           TGTTGGATTA AAA TAATCCAACA           TTGTTTTCGTCTTAT  91 37
     lpl0044   50648 ..   50661 -  -2.4  -4.65446   ATGACATACATAAAA               CTGA CTTTAC TCAG                GCTATTTAAGAATAG  62 169
     lpl0043   50277 ..   50309 -  -4.4  -4.35518   AACGCGAGAGCAAAA     CAAGTAATAACCAGA GAAG TC-AGTTATTACTTA      TTGTTCAGTCTAAAT  64 82
     lpl0042   48983 ..   48995 -  -4.1  -2.91322   ATAGGTTTTAAAGTA                CATCC TTC AGATG                AAATCACAAAAGACA  48 360
     lpl0040   47249 ..   47265 -  -3.7  -5.25735   GCAAAAAATTAAAAA              TATCCTT TTT AAGGAAA              AAGTATCAAGAGCCC  78 292
     lpl0038   45206 ..   45216 -  -5.4  -3.41262   CATAGAACAGAGCAA                 GGTA AAT TACC                 AGTTGTACCGGGTTT  57 71
     lpl0037   44163 ..   44175 -  -6.3  -2.62263   AGTTGCTGCACATCA                GGTTT GAG AAACC                ATCGTCAATATTTTT  57 192
     lpl0036   43368 ..   43391 -  -8.3  -3.54459   TCAATTTTTCTCAAA          CAAACCATT GAAAGT AATGGTTTG           TTTTGTACGCTTGTT  73 40
     lpl0033 NONE
     lpl0032 NONE
     lpl0031   38091 ..   38129 -  -3.2  -2.59538   AAAGAACAAAATTAT   CTGCAGATTCTCTAATTT TTG AAGTTACAGAATCGGCAT   TTATTGATGATTCAA  43 504
     lpl0029 NONE
     lpl0028   33276 ..   33288 -  -4.8  -2.55253   AGCAATGTCAAGGGA                TGGC TTATT GCCA                AGGTTCTTATCCAAA  48 428
         rcp   31463 ..   31473 -    -4  -4.68593   CCTAGCAGTTAAAAA                 TCTT CAA AAGA                 CTAACAAGTTGAATT  67 122
         hbp   30957 ..   30981 - -14.4  -2.73619   AACTATTCGTTAAAT          CACGGAAGCA AATCA TGCTTCCGTG          CTCGTGCAGGTGTTA  93 49
     lpl0024   30243 ..   30255 -  -6.3  -3.29144   GCATTTTGCGGATAA                CTGAA TAA TTCAG                TTATTTATTATTAGA  61 86
     lpl0019   23066 ..   23077 -    -3  -3.63968   GGCTAAAGGCGTAAA                TAAG GTTT CTTA                 TTATAATTATATTGA  50 384
     lpl0012   14743 ..   14780 - -11.6  -3.65351   TTATTGTTAGTCAAA   TTGGACATAAGAAAAT GCATGT ATTTGCTTATGTCCAA    TTTACTAACTTTAGG  90 103
     lpl0011   13984 ..   13995 -  -5.8  -3.36785   GGATATTGTAATTAA                GCCT GACC AGGC                 AAAATTACGAGCCCA  56 251
     lpl0008   11102 ..   11125 -  -9.7   -2.8916   TAAAAAAGTGTAAAG          TTGCCCTTA ACCAAG TAAGGGCAA           AAGATATGGCTGCTT  76 40
     lpl0007 NONE
        speA NONE
     lpl0005    6638 ..    6652 -  -4.3  -3.05384   CGTCCTTGCAGCGAA               GTACA TCCTT TGTAC               TGGTCCCTTAGTTGA  50 169
