# Supplementary material for: Rapid, accurate, computational discovery of Rho-independent transcription terminators illuminates their relationship to DNA uptake
Source: Genome Biol. 2007 Feb 21;8(2):R22. doi: 10.1186/gb-2007-8-2-r22 (PMC1852404; doi:10.1186/gb-2007-8-2-r22)
Supplement: Additional data file 4 — Best terminators found downstream of each of the genes of the 343 organisms studied. [file gb-2007-8-2-r22-S4.zip › Legionella_pneumophila_Paris.bag]

    plpp0002 NONE
    plpp0003    3492 ..    3540 + -18.4   -3.4582   TAGAGCAAATTGTAG CAGAATCCGAGTACTCGGATTG AAAGC TAATCCGAGTACTCGGATTACG TGTTTAGTAGCATGG 100 3
    plpp0004    4945 ..    4957 +  -4.1  -2.78816   ATTCCTATTTCATAC                CAAGC GCT GTTTG                TATGATACAAAGTAA  48 129
    plpp0005 NONE
    plpp0006    7316 ..    7326 +  -8.2  -4.78753   CTTTCTTCAATTGCA                 GGCG GGC CGCC                 TTTTCTTGATCTTGC  84 296
    plpp0009 NONE
    plpp0010 NONE
    plpp0011 NONE
    plpp0012 NONE
    plpp0013 NONE
    plpp0014   14429 ..   14440 +  -5.8  -3.55122   TTATCCTTGCACCTA                GGTG AATG CACC                 TTCATTTAAATAATG  62 75
    plpp0015 NONE
    plpp0016 NONE
    plpp0017   15752 ..   15762 +  -3.2  -3.04144   CTTTTGATTAAGCTT                 GAGT AGA GCTC                 TATTCCAGATACAGA  45 34
    plpp0018 NONE
    plpp0019   16681 ..   16693 +  -2.7  -2.59431   CCCCCTACTATAGTT                TTCTT CAG GAGAA                TAAATTCTGGAGGAG  41 49
    plpp0020 NONE
    plpp0021   18656 ..   18673 +  -2.1  -3.07816   ACAAAAAATAAATCA             TTTAATT CACG AATTAGA              TTCACTCAATCAGCG  42 132
    plpp0022   19023 ..   19037 +  -7.2  -3.08774   CGCATTGGGGTTTAA               GTTATG TCG CATAAC               TATTCCACATTTATG  63 12
    plpp0023 NONE
    plpp0024 NONE
    plpp0025 NONE
    plpp0026 NONE
    plpp0027 NONE
    plpp0028 NONE
    plpp0029 NONE
    plpp0030 NONE
    plpp0031 NONE
    plpp0032 NONE
    plpp0033   29302 ..   29323 +  -5.1  -3.23692   GAATGCAAAAAAAGG           CAGGTGAGT TATG AGTCGCCTG            TTGATGCTGATGGTA  54 12
    plpp0034 NONE
    plpp0035   30581 ..   30591 +    -4  -2.53392   ATTTGGAGGAAAAAT                 TTCA TGA TGAA                 TAGATTCACAACTTT  45 12
    plpp0036 NONE
    plpp0037 NONE
    plpp0038 NONE
    plpp0039   42709 ..   42720 +  -4.4   -5.0065   AGAAATGGAGCGAGA                GCTT TAAA AAGC                 TTTTATTTGTAAATG  73 19
    plpp0040   43403 ..   43421 +  -3.2  -3.70438   TTAGACAAGTCTTTG             TTGTATAC ACT GTATAAAA             TTTCAGTAATAATTT  52 252
    plpp0043 NONE
    plpp0044   45218 ..   45228 +  -2.6  -3.87576   CAAGAAGTAATTTAT                 TTTT ATT AAAA                 TTTGCATTGTTATGA  51 107
    plpp0045 NONE
    plpp0046   46291 ..   46313 +  -9.2  -3.82923   ATAGACCTTATGTAA           GGCCGTAA TTTAAGT TTACGGCC           TGTTTTAATTCGCTT  81 277
    plpp0049   48668 ..   48690 + -10.7  -2.54619   TAATACCTTTTGTTA           TGGGGTTAT AGAGC ATAACCCCA           ATTACTCCGTTATTA  80 72
    plpp0052 NONE
    plpp0053 NONE
    plpp0054   56036 ..   56056 +  -4.6  -3.68073   GAACTAACACTTTTG            GGGGTTCT TCCAC AGGCCCCC            TTGTTGCGTAGGATC  55 76
    plpp0060   58527 ..   58537 +  -3.2  -3.14602   TATCAGGTAGAGCTT                 TCTC TTG GGGA                 TATTCCTGAGATGAA  45 6
    plpp0061   59098 ..   59111 +  -2.5  -2.80612   TATTTTATTAGAGGC               TTTTT AATG AAAAA                ATTATTGCGATTCGA  42 135
    plpp0062   59933 ..   59948 +    -4  -4.56597   ATGATAAAATGGTAA              CCATTT GCAT AGATGG               TTTTTAGAAGAGAGG  65 42
    plpp0063 NONE
    plpp0064 NONE
    plpp0065   61942 ..   61965 +  -5.4  -5.89921   TCTACAGGGCAGAGA          GAGAAAATCA TTTT TGATTTTCTA           TTTTTTTATTGTCCT  91 176
    plpp0066 NONE
    plpp0067 NONE
    plpp0068 NONE
    plpp0069 NONE
    plpp0070 NONE
    plpp0071 NONE
    plpp0072 NONE
    plpp0073   70287 ..   70315 +  -9.7  -3.26366   ACAATAGATGTAAAT        TTGGATCGGTG CTATTTT TACCGATCCAA        TCTTAATTAAATATC  79 41
    plpp0074   73851 ..   73902 +  -7.6  -4.96468   TTTCTTTAGAACTAT TTCAAGTCTACTATTTTTATAGTAG TAT CTACTAAAAATATAGTAGCC-TGAG TTTTATTTAAGTTTC  88 278
    plpp0075 NONE
    plpp0076   76283 ..   76312 + -10.8  -3.02739   AAGCTATAAATCGCC       TATGGGTGCGGC TGATTT GCTGTACCCATA        TCTATATAAATTCAA  83 32
    plpp0077 NONE
    plpp0078 NONE
    plpp0079   79735 ..   79755 +  -8.5  -3.28712   AAATGTAAAAACAAA            TAAAATGAT AAA ATCATTTTA            TTATAAGGAAAAACC  73 132
    plpp0080 NONE
    plpp0081   81485 ..   81497 +  -4.1  -3.66803   ATAATTTGAACCTAC                TCACG CCA TGTGA                TTTAAAATCTTCAAC  54 185
    plpp0083 NONE
    plpp0084   84099 ..   84111 +  -3.3  -2.86728   AAATCAGAATTAATT                TCCCC ATA GGTGA                TATCATGTACATGCT  44 17
    plpp0085 NONE
    plpp0086   85156 ..   85172 +  -2.3  -3.95567   TTTACCATTACGGTA              GCAAT TGGGGGT ATTGC              TTTAATCATTTTATT  51 516
        lrpR   93890 ..   93901 +  -2.2  -3.43756   AAAAAATTCTTTTGC                CTCG ACCT TGAG                 ATTTTTCGTCCAGTG  45 88
    plpp0098   96328 ..   96340 +  -5.5   -4.5852   ACCATACTATTATAT                CGGTC TCA GACTG                TTTTAATTTCAATTC  73 463
    plpp0103   99987 ..  100009 +  -2.6  -3.07222   GTTTCTTGAGGGCAT           GCATTAAACC CAA GGTTCGTTGC           TATTAGAATAATCAT  43 19
    plpp0104 NONE
    plpp0105 NONE
    plpp0106 NONE
    plpp0107 NONE
    plpp0108  103003 ..  103017 +    -5  -4.18465   TATTTTTATCCTCTT               CTGATT GCT GATCAG               TTCTATTTTTTCCAG  65 109
    plpp0111 NONE
    plpp0112  106533 ..  106544 +    -3  -4.28994   GGGGTACAGGCCATG                CAAT AAGG ATTG                 TTTTCATCCATCATC  57 305
    plpp0116 NONE
    plpp0117  112263 ..  112277 +  -5.7  -3.48924   ATTAAATCAAAATCA               TGGAG GACCG CTCCA               TTATCTCGGAAATAG  57 177
    plpp0118  113616 ..  113628 +  -2.7  -3.04792   TACTATGGAAGTTGT                CAATG ATT TATTG                TATTCAAACTAATAG  43 1
    plpp0119  114264 ..  114291 +  -3.4  -3.38036   AGCCAAAATGGATGA        TGCCACTCTTCA TAGA TGGAAACTGGCA         TATTGCTTTGCTTAA  48 196
    plpp0134  125653 ..  125669 +  -7.9  -3.78953   TTTTTAAGTCATGAA              GCCACTC ATT GCGTGGC              TTTCCTCCTGGCGCT  70 80
    plpp0140  129993 ..  130003 +  -3.2  -3.82117   CGCCTAAAGCGCATT                 GCTA ATT TGGC                 TATTTTCTAAATGAC   0 5
    plpp0139 NONE
    plpp0138 NONE
    plpp0137 NONE
    plpp0136 NONE
    plpp0135  125101 ..  125126 -  -2.5  -3.88029   AGTTTAGACAAAACA         GCGCTTGAAAC CGGC GTTTCTAAAGC          GATGCTCGGGCAAAT  53 502
    plpp0133 NONE
    plpp0132 NONE
    plpp0131 NONE
    plpp0130  121928 ..  121941 -  -6.7  -4.00042   TTTTTTACCAAATAA               TGGTG TAAG CACCA                TTTGCATCATTCCAT  69 170
    plpp0129  120751 ..  120780 -  -3.5  -2.50113   CACTATTTCATTAAT       TTTCGCCAAACTC AAAA AAGTCTGGCGAGT        TAAAAACCATTATTG  42 35
    plpp0128  120436 ..  120455 -  -3.6  -4.07568   TTTTTTTCGCTAAAA            TC-ACCTGA TTT CCAGGTTGA            TCTATTTTATTTGAT  57 27
    plpp0127 NONE
    plpp0126 NONE
    plpp0125  118399 ..  118410 -    -3  -2.92475   TTTATCTTCATAAAC                TGAT CTCC ATCA                 CCGTTACAGGATGAG  44 6
    plpp0124 NONE
    plpp0123 NONE
    plpp0122 NONE
    plpp0121 NONE
    plpp0120  114142 ..  114162 -  -3.3  -3.91465   CTTGAAAAAAGAACA            GAACAAACG AAG CATCTATTC            TCCAAAGTTAAACTT  55 75
    plpp0115 NONE
    plpp0114  107089 ..  107103 -  -2.1  -3.37655   GTTGTTAAAAAATGA               GAAGA AATGG TCTCC               CGGGCTATTGTTATT  45 138
    plpp0113  106046 ..  106068 -  -4.8  -3.69216   CTTCCATGTAAAACA           CTGGGGAAAA GGG TTTGCCACAG           AAGTGACTCGGGCGC  58 282
    plpp0109  102587 ..  102608 -  -6.7  -4.01819   AAAGAAGATAAAACA           TTTCTGTCCA CAC TGG-CAGAAA           GCACTAACCTTTGGG  71 367
    plpp0102 NONE
    plpp0101   98285 ..   98301 -  -2.1  -3.32946   TTTGTAACCATAATA              CCAACGG CTT CCTGTGG              TGGAACTGGTTTGAA  44 65
    plpp0100 NONE
        lskS   95885 ..   95899 -  -5.8  -4.67038   CTTCCAAAACTAAAA               TCTTAA TCG TTAAGA               ATATATTGGAAGTAC  77 20
    plpp0096 NONE
    plpp0095   90443 ..   90455 -  -5.5  -2.71325   TCAGTTATAAATCGA                CTCCC CAC GGAAG                AGCATCAACACTACA  51 194
    plpp0094 NONE
    plpp0093 NONE
    plpp0092   88057 ..   88100 -   -15  -4.26903   TTCATCGCATCAAAA TGAATGCATTTATGTAGCAAT TAT ATTGCTACATAAATGC-TACA TATCGCTACAATTTC 100 454
    plpp0091 NONE
    plpp0090 NONE
    plpp0089   86558 ..   86574 -  -3.7  -2.57974   ACGACCATTAATCCA              GTCATCA AAT TGATTAC              ATAAACTAAGTTAAA  45 117
    plpp0088   85656 ..   85685 - -11.6  -2.59797   TTCCCAGAAAGATAG       TGCTCTACTGAT GCTTCT ATCAGCAGAGCA        AGATGATCACGATAG  83 32
    plpp0087   84646 ..   84659 -  -2.4   -3.0579   AAATTGGGGGAAAAT               CGTT GAATCT AACG                CTCTAATATAAATAA  42 125
    plpp0082   81335 ..   81352 -  -2.7   -4.4595   GGATAAAATGGAAAA             GAAACTT ATCA AAGCTCC              TTCAAATCTCATACT  58 27
    plpp0059 NONE
    plpp0058 NONE
    plpp0057 NONE
    plpp0056 NONE
    plpp0055   55767 ..   55779 -  -6.3  -3.37537   GACTCGAAAACTGAA                GATGA AAT TCATC                AGGCCTTACATGAAG  60 270
    plpp0051 NONE
    plpp0050   48193 ..   48210 -  -3.4  -3.38272   TATCATCATCCAGAA             CACCCA CCAAGC TGGATG              GTCATGGAATGTATT  48 518
    plpp0048 NONE
    plpp0047   46291 ..   46313 -  -9.2  -3.07622   ATAGACCTTATGTAA           GGCCGTAA TTTAAGT TTACGGCC           TGTTTTAATTCGCTT  74 39
    plpp0042 NONE
    plpp0041   43104 ..   43122 -  -2.5  -4.07885   GATCCTTGTTCAAAA            GGATG-AT CATG ATGCATCC             TATCTTCCAGTCAGC  55 212
    plpp0008    8072 ..    8083 -    -3  -3.39595   TCGAATTATTCATAA                TACA TCCA TGTA                 AAAAATATTACTTAA  48 33
    plpp0007    6873 ..    6889 -  -5.9  -3.17194   ATTTTTCTAATTTAA              TGACTCA ATC TGAATCA              TTAAATCCTCTTATT  54 183
        parB      41 ..      67 -  -2.3  -3.56541   ACGATTATCACACAA         CGTTATCAACA GATTT TGTGGATAACT         ATCCTCTTTCGCTCA   0 24
        dnaA NONE
        dnaN NONE
        recF    3730 ..    3744 +  -2.2  -3.38046   GTGGCGCAATTAAAA               TTTTAT AAT ATAGAA               TGTTTCACGTGGAAC  45 18
        gyrB    6483 ..    6504 +  -8.7  -3.84906   ATAAACTGGAGTGAC           GTTTGCCCC GCTA GTGGCAAAC            TCTTTTCTAGCTTAT  79 57
     lpp0009 NONE
     lpp0010   14344 ..   14361 +  -6.3  -2.98729   GGTTAAATACAAAAG             TTACAGG TACT CCTGTGA              TGTCTCCTAATTGTA  56 231
     lpp0013   17631 ..   17684 + -13.4  -2.72991   GAGGAGGCATTTATG CCGTCTCGAAGCCTTG-TATGGAAT TTAAT GTTTCGTGCCAAGGCTTCGAGACGA TGCTTACGCATCTCC  89 214
     lpp0014   19127 ..   19149 +  -7.8  -2.87018   GGGCCTTGTCATGGG           GTTTCTCTCT TTG AGAGATAAAC           TGATGTTGTATTATA  64 62
     lpp0015 NONE
     lpp0016 NONE
     lpp0017 NONE
     lpp0018   23591 ..   23611 +  -4.1  -2.82584   CATATCAAGGCAAGA            TATGCAA ATAAATA TTGCATA            ATGTTTAATTTTGTG  48 185
     lpp0019   25338 ..   25365 +    -4  -4.72272   TAGCCGGGTGTGCTA        TTTAGCGGGGGC AAAA GCTCCCGGCAAG         TTTTTGCTCCAACAA  67 21
     lpp0020   26471 ..   26483 +  -4.1  -4.08689   ACTTGCGGCAGCGGA                TTGAG TCT CTCAG                TTTATAAGTTTTCTT  62 22
     lpp0021 NONE
     lpp0022   29258 ..   29276 +    -9  -4.47456   GCCGCATTTTGCGGA             TAACTGAA TAA TTCAGTTA             TTTATTATTAGATCT  89 19
     lpp0026   32957 ..   32970 +  -2.3  -3.31817   CTGTTTCAGCAGCAC               AACCC TTCA GGGTG                TTAAGTTTGGTAATT  45 265
     lpp0029   37819 ..   37832 +  -2.5  -3.62324   TCTGGAGGAATGGCC               TAAAA AATC TTTTA                ATTTTTCTATGGTTT  50 311
     lpp0033   42089 ..   42109 +  -6.3  -3.18452   AAAATCTTAAGTAAA            TATGTATAT AAT GTATACATA            TTGCATTAAAATAGT  61 215
     lpp0034   42533 ..   42556 +    -9  -4.99645   TCAATTTTTCTCAAA          CAAACCATTG AAAG TAATGGTTTG           TTTTCTTTGTCCGCT  95 46
     lpp0038 NONE
     lpp0039   47725 ..   47736 +  -2.2  -3.84246   GGAAAAAGCGGGTGA                GCGA TGCT TTGC                 TTTAATAATTGCAGG  50 187
     lpp0040   48449 ..   48469 +  -8.3  -3.50492   GGCAATATCTCTATT            CCCCATAGT GAG AATATGGGG            TTGTCATCTATCGTA  72 159
     lpp0042   49823 ..   49876 + -28.7  -4.21194   AAAAGACACTTAATC TCAGTTAAGGATAAGACCTCAATTG CAGT CATTTGAGGTCTTATCCTTAACTGA TTTTAAATAATCAGA 100 28
     lpp0045   52642 ..   52653 +    -3  -4.17048   TTAAAAATATAGCCA                GTTT TTAA AAAC                 TTATTTTAGGGAGCC  57 64
     lpp0047   53559 ..   53573 +  -4.2  -3.75024   GTTAATGTAGAGATT               GAAAGC AGG GCCTTC               TTCTTAATAATGGAA  57 36
     lpp0048 NONE
     lpp0049 NONE
     lpp0050 NONE
     lpp0051   57604 ..   57632 + -16.3  -4.49937   TTTATTAAATCTGAA        CAATGTTGGATTA AAA TAATCCAACATTG        TTTTCGTCTTATTGC 100 49
     lpp0057   62365 ..   62377 +    -2  -3.79096   ACAGTATCTCCCGAT                TTGA AATAA TCAA                TCTTTATGTTTGCTT  50 17
     lpp0058 NONE
     lpp0059   64223 ..   64233 +  -6.8  -3.48498   GAGTGAAAGTCTATT                 CCGA GCT TCGG                 TTAATTCATTAATTT  64 415
     lpp0061 NONE
     lpp0062   66629 ..   66652 +  -2.4  -2.81471   CTAAGCTGCAAGTCG          GTTCTACT-CC AAA GGTAGTGGCAC          TATAATCGGGTTATA  41 8
     lpp0063   67082 ..   67097 +  -3.3  -4.37886   TCTCATCCCTTTGAA              GATTG GATCTG CAATC               TTTTCTGGGAAGTGG  62 123
     lpp0067   69889 ..   69901 +  -3.3  -3.85909   TTTAATCAGTCGAGT                CTACC CCT GGGAG                TTTCACTTTACATCC  52 217
     lpp0070   72882 ..   72899 +  -2.7  -2.86271   CGAGAAAAAATAAGC             GATGC ACTCTATA GCATC              TAGTTATAATCAACG  42 5
     lpp0071   73149 ..   73161 +  -2.7  -4.47456   GAACTTGCGACCTAA                TGATT AAC AGTCA                TTTATTATTCAATAT  60 69
     lpp0072   74545 ..   74557 +  -4.9  -4.30635   CCAAAACGAAAGATC                TTTGT AAA ACAAA                TTTGTCATTTTTATT  67 19
     lpp0073 NONE
     lpp0074   75281 ..   75315 + -12.4  -3.53733   TCAAAATTGAATAAA     TTCCAAATATTCTAGT ATG GCTAGATTATTTGGAA     TATTTATAAACTCAA  95 67
     lpp0075   76330 ..   76372 + -15.1  -2.69601   TTTCTATCGTCTATT GTTTTCTGCGTCACTGC AATTTTCCA GCAGTGACGCAGAAAAA TCACTTTAATATCCC 100 101
     lpp0076   77051 ..   77063 +  -6.3  -2.54745   ATATCCCATTAAACT                GAGAT ATT ATCTC                GATTTTATACATGGA  56 118
     lpp0077 NONE
     lpp0078 NONE
     lpp0079   82901 ..   82932 +  -5.8  -3.10056   AAAATATTAGGCAAT      GCCCTGAAGCGTGT CTAA ACAAACTTCAGGGA       TGTTGCCTGACTAAT  57 92
     lpp0083 NONE
     lpp0084   85596 ..   85608 +  -4.1  -2.91274   TCATTCAGCAATTTT                TCGGA AAA TTCGA                TGTCATTGGCGTAAC  46 497
        uvrB   88920 ..   88934 +  -3.6  -3.55457   GGCTATACTAATCAT               TAAGTG GTC CATTTA               TTCAATTTTTTGTAG  52 272
     lpp0087   90862 ..   90882 +  -4.7  -4.19817   TTCATCCACCCCGAT            TCGTCTCAT AAT ATGGGATGG            TTTTAAATCACTGGG  63 246
     lpp0090   93453 ..   93464 +    -3  -3.80604   AAGTTGATAAAGTAT                CAAA GTTG TTTG                 TATTTATTGGTTTCT  52 45
        pepP NONE
        ubiH NONE
     lpp0093   97343 ..   97353 +  -5.4  -2.72639   ATTTCTGAAGTTTTT                 TAGG TTG CCTA                 CTATTCTTTAGAGGT  51 169
     lpp0094   98474 ..   98502 +  -3.4  -4.81551   ATCAAACTGTTCTTG       TTGAATTTCATTA AAAA TAG-GAAATTCAA        TTTTTGCTATCCATG  67 357
     lpp0096  100184 ..  100196 +  -9.1  -3.60098   GAACTAAATTGTTCT                GCGTC ACC GACGC                TTTAGCGTGCAAACT  80 8
     lpp0100  105851 ..  105867 +  -2.9  -4.37886   TATGCCATTGGCTTT              CCAGCGT ATG ATGCTCG              TTTTATGGAGGGTAG  60 519
     lpp0104 NONE
     lpp0105  112247 ..  112280 +  -8.1  -2.75066   TCAATTCTCATTACA     AATCAGGATAGCCGC TGAT GAGGCTATCCTGAGC      CTTTGGCAAATTGTT  66 97
    rnr/lidP NONE
     lpp0107 NONE
     lpp0108 NONE
     lpp0109  117716 ..  117738 + -10.6  -4.73388   ATGCTATAACGAAGT           GTGCCAACCA GAC TGGTTGGTGC           TTTTTCATAGGCCTT 100 162
     lpp0110  119170 ..  119208 + -12.1  -2.71011   AGCATTTCTATTTCG   TTGGATAAATAATGATT AAAAA AATCATTATTTATCCGG   TCATTCCAGGGCCGT  84 39
     lpp0112  120510 ..  120526 +    -3  -5.04175   ATTGGTCCGTTGATG             GCAG-TG CGCT CAGCTGC              TTTTTGTCTCATTAG  70 317
     lpp0115  125186 ..  125199 +  -4.5  -4.34482   AGTATGCAGGTTAAT               CGTTG GTAA CAGCG                TATTTTTTTGCAAGC  66 169
     lpp0123  133841 ..  133857 +  -5.1  -2.60956   TTATCGAAAAGCGAA              CATCAAC TTG GCTGATG              GTTATGCGATCGTTT  50 11
     lpp0124  134970 ..  134998 +  -2.3  -4.84918   CAATTGGCTGAGCAA        TTGCCTGATCTGG TTT CCCCATCACGCGA        TTTTCTCTTTATAAC  65 103
     lpp0133  147307 ..  147318 +    -3  -4.73613   GAAGTAAACTCAAGG                CAAT AGTG ATTG                 TTTTGTTCATAATAA  65 509
     lpp0135 NONE
     lpp0136  150877 ..  150899 +   -12  -2.83112   GGGGCTTAGCAAGAA           AGCCAGGTCA AAA TGACCTGGCC           TGTGGTCAATTACCT  84 32
     lpp0139 NONE
     lpp0140  156391 ..  156449 +  -9.2  -3.24256   ATTATTTGAACTGGT TGTCAGGCTTCACATAGTTTATTT ATTTGCTATCA GAATAAACTTTGTGAAGCTCGACA GTTCTTTTTACCGCT  77 56
     lpp0145  163909 ..  163923 +  -5.6  -3.06696   ACTGTTATGTGTAAT               GGAGAG TGT CTCGCC               TATATTGCCAAAGAG  53 240
     lpp0148 NONE
     lpp0149  167123 ..  167140 +  -2.1  -4.35682   TGAGTCTTACAATTT             GGT-AAAT TCG ATTTCACC             TTCTTTTCCTTCTCC  57 134
     lpp0155 NONE
        prlC  182319 ..  182348 +  -4.2  -4.76193   AAAATATATTCGGTA       TGCTGGCGGG ATTTTGCTTA CACGCCGGCA        TTTTATGTTATAATT  70 116
     lpp0160 NONE
     lpp0161 NONE
     lpp0162 NONE
     lpp0163  190285 ..  190295 +  -6.8  -3.05935   ATCCAACCACTGAAA                 CCAG GCA CTGG                 TTCACTAGACACTGT  59 492
        lvrA NONE
        lvrB NONE
        lvrC NONE
       lvhB2 NONE
       lvhB3  196033 ..  196050 +  -3.4  -3.87869   TACGTCATTATGGAG             GGTTCG CGCTTA TGAACC              TTTCTAAGACATTAA  52 1
       lvhB4 NONE
       lvhB5 NONE
       lvhB7 NONE
        lvrD NONE
       lvhB6 NONE
       lvhB8 NONE
       lvhB9 NONE
      lvhB10 NONE
      lvhB11 NONE
       lvhD4  206324 ..  206335 +  -4.4  -2.65884   AAATCACAAAGGATG                CTCT TTAA AGAG                 ATTATGGATTCATAC  47 71
        lvrE  207182 ..  207215 +  -6.9  -3.54543   GTTTTAATTGATTAG     CGTACCTATTCTT CATCAAGT AAGAATAAGTACG      TTTGAGCCAATCGAT  68 34
     lpp0182  208462 ..  208472 +  -5.4  -2.68033   CTGTTAAATTCTTAC                 GCTT ATC AAGC                 AATTTTTGATACTTA  51 319
     lpp0184 NONE
     lpp0185  211703 ..  211717 +    -5  -3.55563   ACCCTGAAAATTACA               CAAGTA CCT TGCTTG               TTTAAAGGATAACAT  57 86
     lpp0186 NONE
     lpp0187  213319 ..  213329 +  -2.6  -4.68908   ATAAAAGTTAGGAGT                 TTTT GAC AAAA                 TTTCTTTTGCGTCAA  65 148
     lpp0192 NONE
     lpp0193 NONE
     lpp0194  217939 ..  217983 +  -7.3  -3.10012   AATTAATTTATGCAG TCTGGTTGTAAAACTCTAC ATATTTC GTTAAGTTTCACAACCAGA TTGCATGGTAGGGTT  63 42
     lpp0195 NONE
     lpp0196  220155 ..  220168 +  -2.3  -2.83073   TATGCAAGAGGCAAA               GGACA AGTC TGACC                CTTATTACTCCCAGT  41 258
     lpp0197 NONE
     lpp0198  224800 ..  224810 +  -5.4   -2.7361   ATAGTGTAACCCTCC                 CCTA AAA TAGG                 TGCATTTCTGATTAG  51 137
     lpp0199  225172 ..  225184 +  -4.1  -3.56568   ATTATGCAGTGAATA                CTCAT ACT GTGAG                TTTACGCCGTGCTTG  55 68
     lpp0201  226465 ..  226475 +  -2.6  -5.35224   AGAGCCGAATCTTTT                 TAAT ACG ATTA                 TTTTCTTTTTCTAGA  72 85
     lpp0202 NONE
     lpp0203  231318 ..  231329 +  -4.4  -2.71011   TAGCGTTAATCGTTT                CATG CCCT CATG                 TACTTCAGAGGCGCT  47 468
     lpp0207 NONE
     lpp0208  235435 ..  235489 +   -15  -4.37658   CAATTCTTAAGCAAA GGTAGCCTGAGCTGGTAAGCCCGAGG ATC CCTCAGGCTTTTCAGCTCAGCTTGGC TTTTCTAAACAGATT 100 31
     lpp0209  237874 ..  237895 +  -5.9  -2.91695   ATCACAGCAAAGGAG           TGAGTCAAA AGGA TTTGGCTCG            TGATTTAAAGCTGGG  56 521
     lpp0211  239498 ..  239512 +  -4.2  -2.97029   CTAATCGCCCAGGCA               GCTCAG TAT CTCAGC               ATTTAGTTAGTAACA  50 5
     lpp0212 NONE
     lpp0213 NONE
     lpp0214  240831 ..  240849 +  -3.2  -3.46872   TGTGCACTGTGTAAG             GAAAAG AATATAG CTTTTC             TGTTTGGATCTTAAT  48 72
     lpp0217  243861 ..  243873 +  -3.3  -4.29139   CACAAGTTATTTTCC                TGAGC TGG GCACA                TTATTTTAAATTTGA  60 167
     lpp0218  245134 ..  245152 +  -8.1  -4.04319   ATAGAGTGCTTCATC             CGCCCTC GCCAA GAGGGTG             TTTATAGATTTGTCA  75 433
     lpp0224  250369 ..  250389 +  -6.9  -2.79098   CATTTTTTATAATCT            TGATGCAAG CCG CTTTCATCA            TCATTGATGAATACG  57 392
     lpp0226  251938 ..  251952 +  -2.9  -3.79481   TTCATCAAACTCAAT               TTCAA TGATT TTGAA               TTTACCTTCGGTTTC  53 215
     lpp0234 NONE
     lpp0236 NONE
     lpp0237 NONE
     lpp0238 NONE
     lpp0239 NONE
     lpp0240  264903 ..  264921 +  -4.6  -3.88881   TTATTGCTGAACTTC             TATGGAAA TAT TTTCCCTA             TCTTTTATGGTCTTT  57 46
     lpp0242 NONE
     lpp0243  268803 ..  268813 +  -6.8  -3.15249   CCTCAATTAGTACAT                 GGCT CTT AGCC                 TTGCTACCCGCTCTG  61 209
     lpp0245  271168 ..  271180 +  -7.7  -3.88766   CTTCTTCAGGAAAAA                GAGGA AAT TCCTC                TTTGGTATCTGAAGT  73 437
     lpp0247  273186 ..  273216 +  -9.9  -2.64126   TATCTATTAAATTGA       TATCGCTCTCA TGGACAAAT TGAGAGCGATA       ATTGTGGATCTGATT  75 67
     lpp0248 NONE
     lpp0249  276177 ..  276187 +  -2.6  -3.54307   AAGCCCGTGGCTCAA                 TAAT TGA ATTA                 TTTACAAGCAATGTT  48 210
     lpp0251  278731 ..  278750 +    -5  -2.75992   TCTTTTGCGTCATCG            GTTGCATA GGCT TCTGCAAC             TGCTCTTAACTCAGA  50 369
     lpp0255  284301 ..  284311 +  -5.4   -2.6914   AAGTCCTGTCCCCCC                 TGCT GCA AGCA                 ATTCTCTACAGCCTG  51 82
     lpp0256  287361 ..  287371 +    -4  -3.11609   GTTCATGTAATCCAC                 CTTT CAA AAAG                 TCTGTGTCTTGACTT  47 242
     lpp0257  288707 ..  288725 + -10.3  -4.73297   TTAATGCGTAAATCA             GGGAACC CTTGA GGTTCCC             TTTCTTTATTAGTTC 100 37
     lpp0258  290113 ..  290123 +  -8.2  -4.26386   TGCCAATTAAGAGGA                 CGGG AAC CCCG                 TTATTTCCTTTTTGA  81 31
        qxtA NONE
        qxtB  292690 ..  292704 +  -2.8  -4.94902   TCGAACCTTGTTCAG               TCATGG GGG CTGTGA               TTTTTGTCATGATTA  68 136
     lpp0264  296578 ..  296588 +  -5.4  -3.52896   TTATGTGAAGTGGCA                 GAAG AAA CTTC                 TTATGTCCCTCATCA  59 147
     lpp0267 NONE
     lpp0268  303702 ..  303717 +  -4.8    -2.752   TAAATATCCCTTAAA              TTTCAT TATA ATGAAA               ATTATATATCCAGGT  50 59
     lpp0269 NONE
     lpp0274  308533 ..  308545 +  -5.5  -3.21342   CTTGGTTGGCTCTGG                TGCGC GAA GTGCA                TGTTGATAATTAGTT  55 0
     lpp0275  309139 ..  309150 +  -4.4  -3.72576   TCCAATGGCAGCAGA                TTGC CAAT GCAA                 TTTAATAAAAAACAA  56 271
     lpp0282 NONE
     lpp0283  318232 ..  318242 +  -3.2  -3.79519   TAACTATTTAAATAA                 TCGC CTG GTGA                 TTTCCTCATGAAATT  52 4
     lpp0284 NONE
     lpp0285  320727 ..  320737 +    -4  -2.74026   CACTCCCCCTTGGCA                 TATG TTA CATA                 ATGTTTACTTAATGT  45 122
     lpp0286  321959 ..  322005 + -11.7  -4.11216   GATGGGAACTCAATA TGCATC-AGGGTACCTTGGCAG GAAG CAGGCAAGTTACCCTTGATGCA TTTTACCCATAAGAA 100 65
     lpp0291  326477 ..  326500 +  -3.2  -3.16619   ATTTGAATAAAATAG          CATTTATCTT TTTA AAGATGCATG           TATATTGAATTTAGT  47 54
     lpp0292  328072 ..  328102 +  -5.4  -2.72991   GGGAAGTACTCCACC       CATGATGTAACCAG AAT CTGATTTCACCATG       TGCTTAGCCATATCA  51 261
        cyoA  329245 ..  329256 +  -4.4  -2.89447   GAAAATATCGTTAAA                TTCC ATAA GGAA                 TAGTTATGCTTCAAA  48 11
        cyoB  331233 ..  331248 +  -4.6  -3.55447   AAAAAAACTGAATTA              GCTCAC TTTA GGGAGC               TTGTGTAATGCATAA  55 2
        cyoC NONE
        cyoD  332598 ..  332618 +  -5.5  -3.58256   GGATACAAAATACCG            GATGCTATA GAG TGTAGTATC            TATTGTTTCGCTCTC  59 431
     lpp0302 NONE
     lpp0303  340840 ..  340854 +  -2.9  -4.46072   GTTTAAATCTTCCTT               GAATT TAGCC AATTC               TTTCTCTTTATTGGC  60 421
     lpp0307 NONE
     lpp0308 NONE
        gabT  351922 ..  351933 +  -4.4  -3.39529   TAAACAGTCTGAAAT                GAGA TAGC TCTC                 TTAATGTTCACTTAA  53 42
     lpp0310  352778 ..  352807 + -13.1  -3.16191   TAGTTGTTCTCATTA       TTTTGTTCCTGAA TTCT TTCAGGGACAAAA        TTGATGCAGGTCTAG  91 51
     lpp0311 NONE
     lpp0312  355442 ..  355454 +  -6.3  -4.50583   TGACCCATTAGTTTA                TTGGT CAA ACCAA                TTTTATAATCGTCTT  77 508
     lpp0316 NONE
     lpp0317  362972 ..  362982 +  -3.2  -3.22521   CTGATTATTCTATAT                 CAGG TGA CTTG                 TTAAATTAGTATGAA  47 48
     lpp0318  363891 ..  363902 +  -5.8  -4.10657   CACTTGAAAGCGATT                GCCA AGTA TGGC                 TTTTACCGAATCTAC  65 466
     lpp0321  366732 ..  366742 +  -5.4  -5.02074   AAATTTTTAATCTAC                 GTTG GCT CAAC                 TTTTTTAGCCCCTAG  77 97
     lpp0322 NONE
     lpp0323 NONE
     lpp0324  368854 ..  368872 +  -3.8  -3.57144   GTGCTTATGTAGGTT             GTAGAAGC ATT GTTTCCAC             TTTAAAAATAGAAAA  52 29
     lpp0325  370337 ..  370347 +  -5.4  -3.14132   GATTTAGGAGGTGGT                 TACC GTG GGTA                 TTGATCAGCAAAAGA  54 11
     lpp0326 NONE
     lpp0327  372409 ..  372420 +    -3  -2.76453   CGCTAGCGTCTATGT                GTAT ATCC ATAC                 TCATTAAAATTATGG  43 7
     lpp0328 NONE
     lpp0329  376623 ..  376633 +  -2.4   -3.6422   TTTCATGGAACAAGT                 CGCG AAT CGAG                 TGTTTTGCGACGATG  47 298
     lpp0330 NONE
     lpp0331  377421 ..  377431 +  -5.4  -3.61103   CCCAAAAATCGTACC                 GTAC AGA GTAC                 TTTAAAATCAAATTA  59 100
     lpp0332  377961 ..  377999 + -10.5  -3.65991   GTCTGGATCGTCTTT   TCCGATAGAAGATGG AGTTATCAG CCATTTTCTATCGGG   TTCTCTTACGCCAAT  86 42
     lpp0334  380262 ..  380276 +  -4.2  -4.04587   TGAGTTTGAAAGACA               GGGGAA AAA TTCGCC               TCTTTGTTTTTACAA  59 86
     lpp0335  381196 ..  381207 +  -3.6  -3.37915   TGTGTGTGCATAAAT                CGGG GTAA TCCG                 TATTAATTTATACAA  48 243
     lpp0338  383134 ..  383162 +  -3.1  -3.71607   TTGATTTTTTAATTT        GCCCTATTGTTTT TAG ATAAAAATCGGGC        TTTGGGTAGTGTTGG  52 156
     lpp0340  385324 ..  385344 +  -2.5  -5.25803   GTCGGGTAGCACTAT            GAAGCGG CCTAAAA CCACTTC            TTTTTTCTGAAAATT  72 32
     lpp0342  387201 ..  387214 +  -2.4  -2.74523   TATTTGCTTTCAACA               CATC CTGCCA GATG                TCATGTTAAAGCTCC  40 50
     lpp0343 NONE
        pncB NONE
        pncA  391285 ..  391311 +  -5.8  -2.78679   ACCATAAATGGGCCA         TATGGGATTGCT TCA GGCAACCCCAAA         ATTTCCGTAAGGAAG  52 391
     lpp0348  393818 ..  393828 +  -5.4  -4.09243   ATATAATTACATACC                 TTGC ACA GCAA                 TTTTAGAAACATATG  66 257
        sdbA  397357 ..  397374 +  -5.5  -3.13504   TGGTTGATAAAATAT             GCCTCTA ATCA TCGAGGC              TCGTTTTAGTGCGGC  54 34
     lpp0350  398983 ..  399038 +  -5.6  -4.85195   TGATTACGGTGTAGT TTGTCTT-GCATCTATAATTGCAATCC ATC GGATAGCTCTTATAGATGCCAATGCGA TTTTTACCTTATTTT  77 27
     lpp0356  407409 ..  407425 +  -2.3  -2.50291   TAATTTGCACCAGAA              TTCCATT GGT AATAGAA              ATTAATGCAATGATT  39 386
     lpp0359  410998 ..  411012 +  -2.8  -3.30554   TTCTCGCACTACATG               GGTAAA ACA TTGACC               TTCCTGATTGATTGA  46 517
     lpp0361  412654 ..  412668 +  -2.1  -3.47322   GGTTTCATCGAATTT               GATGG AGCGC TCATC               TTGATTGTAATGAAC  45 24
     lpp0362  413565 ..  413599 +  -7.9  -3.41878   TTCCAGAACCGTTCG    CCC-T-GAGGAGCGTGC ATA GCACGCGTCTCGAAGGG    TTCTCACTTAAAAGC  69 57
     lpp0363  414565 ..  414580 +  -3.4  -3.90684   CCCACAATCGCCTTG              TTAAAA ATGT TTTTAA               TTTAGTCATTTGGTT  55 454
     lpp0364  415008 ..  415028 +  -6.9  -3.71627   CCGGGGAGAAGGCAA            GCCTTCA AATCAAA TGAAGGC            TATTTCTGTTGATAA  70 44
     lpp0366  417071 ..  417084 +  -8.1  -4.07568   ATGTTCTCAGACACG               CCAGG CAAT CCTGG                TTTTAAACAACACAC  75 431
     lpp0371  423919 ..  423954 +  -6.2   -2.9175   TTTTAACATCGATTT    GCCAACCAGCTATCAAT CCA AATGA-GGCTGGTTTGC    TATAATTAAACTATA  56 52
     lpp0372  424706 ..  424747 + -16.1  -3.84514   TCAGATAGGAATATA CTGGCTCACCTAAAAACCA AGAT TGGTTTTTAGGTGAGCTGA  TTTGCTGCTTGCAGT 100 33
     lpp0375  429191 ..  429213 +  -6.4   -5.3236   ATGTTTAGGTTAGTA           CAGGTTGAAA ATA TTTTAATCTG           TTTTTTGTGAATTAT  85 83
        surA NONE
        pdxA NONE
        folA  432448 ..  432458 +  -5.4  -4.27316   TTTCCAGGCTGTATA                 CTGT TAA ACAG                 TTTTGCCTTACACAG  67 411
        tufA NONE
        secE NONE
        nusG  440744 ..  440760 +  -3.1  -3.66666   AAAAAACATAAATGA              TTTAGAT AAA ATTTAAA              TTTAAAGGTTTTACA  50 30
        rplK NONE
        rplA  442022 ..  442061 +  -4.2  -3.56704   AGAATTCACGGCATA  GATTAGGTTCCATGCCGTC GAA GACCGCA-GGTGCCTAGGC  TTAATTTCCTGCGCA  55 59
        rplJ  442677 ..  442690 +  -3.7  -3.35358   GTAAAGGACAAAAAA               GCAGG CAAT CCCGC                TTAATCATTATTTAA  51 8
        rplL  443130 ..  443153 + -16.8   -3.8901   AGCAGTATTTAAGAA          CCCAGCCATG TTCA CATGGCTGGG           TTTACTCGTTTGAAA 100 50
        rpoB NONE
        rpoC NONE
        rpsL NONE
        rpsG NONE
        fusA NONE
        tufA NONE
        rpsJ NONE
        rplC NONE
        rplD NONE
        rplW NONE
        rplB NONE
        rpsS NONE
        rplV NONE
        rpsC NONE
        rplP NONE
        rpmC NONE
        rpsQ  460873 ..  460883 +    -4  -3.24408   GTCGAAGTAATTTCA                 TAAG TAA CTTA                 ATTGTTTTACTTTTA  49 23
        rplN  461307 ..  461320 +  -2.4  -3.21934   TTATGAAGATAATTT               CTCT TGCCGC AGAG                GTTTTGTAAGAAGGA  44 3
        rplX NONE
        rplE NONE
        rpsN  462560 ..  462573 +  -2.5  -3.39803   AGCTGGTAAACTATT               TTATT GGAG AATAA                TTGTGAGTATGCATG  47 32
        rpsH  462951 ..  462967 +  -3.7  -3.27298   GGTGTTGGTGGCGAA              GTCATTT GTG AAGTGGC              TTAATACTTGCGAGG  49 5
        rplF NONE
        rplR NONE
        rpsE NONE
        rpmD NONE
        rplO NONE
        secY NONE
     lpp0415  466507 ..  466531 +  -3.7  -2.74196   GGGTAATATCTGCTT          GATTTTATTTT ATT AAAATAGTATC          CTTCTGTCCCTTTCG  45 35
        rpsM NONE
        rpsK NONE
        rpsD NONE
        rpoA NONE
        rplQ  469437 ..  469454 +  -9.8   -4.9138   TAAACTATATTTTGA             GCCCGC ATTAAC GCGGGC              TTTTATTTGAATCAT 100 59
     lpp0423  472357 ..  472367 +  -3.2   -4.3255   ATGATATAATTTCAA                 GCTT TGC GAGC                 TTTGTTGGTTCAGAG  60 62
     lpp0424 NONE
     lpp0425 NONE
     lpp0426 NONE
     lpp0427 NONE
     lpp0428  477350 ..  477368 +  -6.8  -4.13654   ACTTCATAGCAAAGT             TCCATAAT GAA GTTATGGA             TTTGTAGTTTAAGCA  71 262
     lpp0434 NONE
     lpp0435 NONE
     lpp0436  483770 ..  483804 +  -9.5  -3.15056   ACTCTTACAAACAAC    TTTCCCC-TTGTCTAA TCAC TTAGGCAAAGGGGAGA     TATTAAATTACGGCT  77 71
         fur  484936 ..  484948 +  -9.1  -4.41895   TTGTTAGTGATGGTA                GCCCA GGA TGGGC                TTTTGCTTCCGGGTT  93 197
     lpp0440  486606 ..  486618 +  -5.5  -3.19602   GAGTAACTTCCAAAG                CCATC ATA GGTGG                TATTGATGTAACGAA  54 373
     lpp0442  488098 ..  488123 +  -6.3  -3.98214   ATGCATTGTTTTAAA         TAGGTAAAGCTA AAA TAGCTTT-CCTG         TTTGTAATCCATGAT  69 312
        uvrA  501346 ..  501360 +  -8.6  -3.53855   CTATCCAGGTTGTTT               TTCAGG CAA CCTGAA               TCTCTTTTTGCGACA  77 77
     lpp0452 NONE
     lpp0453  503460 ..  503477 +  -4.9  -2.70932   CACTACGACTAGAAG             GGTCATT GGTA AATGATC              TAATTCAACAGGCAG  49 397
     lpp0461  509525 ..  509542 +  -4.8  -3.91897   ATGGGCCAATTGGTT             TTGGGC TGGAGC GCCCGA              TTTGTCAGTGAAGGA  61 471
     lpp0469  515883 ..  515894 +  -4.4  -4.13767   TTTTTAATGACATAA                CATC ATAT GATG                 TTTTCGCATCGGACC  62 174
     lpp0470  517451 ..  517467 +  -2.9  -3.05769   TTGCAAGCCAAAGAG              GCGGATT TGG AACCTGC              TGTATAATTTAGCAA  43 2
     lpp0471 NONE
     lpp0472  518855 ..  518879 +  -2.7  -4.20707   ATGTTGAATTTGTTT          CTCCTGAGGAC TGG GTTCACAAGGG          TATTTTTTGCTAAGC  57 281
     lpp0476 NONE
     lpp0477 NONE
     lpp0478 NONE
     lpp0479  523635 ..  523647 +    -2  -4.59853   TGTTTGTCTTTTTAT                TAGT AGATC ACTA                TTTTTAAGGGGTTAG  59 6
     lpp0480  524560 ..  524572 +  -7.7  -3.47227   CTGCTTTTATCATTT                CAGAG CAG CTCTG                TTGTGATGCTTAAAA  69 280
     lpp0481  525963 ..  525976 +  -5.3  -5.56264   AGCGGATTTCCAAGT               GGATT TTTT AATCC                TTTTTTATCTTTACC  84 409
         zwf NONE
         pgl NONE
         edd NONE
         glk NONE
         eda NONE
     lpp0488  533339 ..  533378 +  -2.8  -3.93744   TGATACAAATTTTCC  TCTGATGCCCGTGTTA TCTTTAAC TGACACGGGCCACAAA   TTCTATTCTTTATCG  53 38
     lpp0494  537926 ..  537957 + -10.2  -3.01712   CTCATAACACCAATA      CGTGTGAGGCTCTC TTTA GAGATTTTCACACG       TATTGGCAGCAACAA  80 81
     lpp0496 NONE
     lpp0497 NONE
     lpp0498 NONE
     lpp0499 NONE
     lpp0500  543591 ..  543615 +  -7.1   -2.7419   TTAGTTTAAGTGTAA          CGGCACGTTTT TTG ATAACGTGCCA          TCATTGCAGTAATAT  61 490
     lpp0502  544519 ..  544563 +   -13  -3.18582   AAAGGAGAGATGCGA GGTGCCAAGAAGCGCCAAAT AGTAA ATTTGGTGCTTCTTGACGAC TTAATAGATAGGATA  91 112
     lpp0504  547935 ..  547968 +  -4.7  -2.85459   GTCCTGTTCTTTGTC     TAGCTCGTTTTTAAA TTTT TTTAAAGACAAGCAA      CTTCTCTTCTCCATA  51 303
     lpp0506  549970 ..  549982 +  -2.7  -2.62513   TTTTTTAAGTATATA                CTTTT TTT AAAGG                ATGATTTTTTGAGGT  41 162
        icmT NONE
        icmS  550642 ..  550669 +  -3.6  -3.00022   GAAAGTTTTATCGGA        TCAGGATATATT GAAA GATATATTTTGA         TATATGTAAAGTAAG  47 58
        icmR NONE
        icmQ NONE
   icmP/dotM NONE
   icmO/dotL  555496 ..  555506 +  -2.4  -4.33281   AGTTTTTTATAATCC                 GGGC AGT GACC                 TTGTTTCTTTAAACT  57 119
        lphA NONE
   icmM/dotJ NONE
   icmL/dotI  557301 ..  557317 +  -2.1  -2.83715   ACAATTTGTTGTTGG              ACCTGCC AGC GGTGGGG              TATCCTAGTGATGAA  41 1
   icmK/dotH NONE
   icmE/dotG NONE
   icmG/dotF NONE
   icmC/dotE NONE
        icmD  563423 ..  563451 + -10.4  -4.14397   GATTATTTATATTAT        TTGGGTAAAGAG AATAC CGCTTTACCCAA        TTTAATTTATAGGCT 100 47
   icmJ/dotN NONE
   icmB/dotO NONE
        dcoA  579790 ..  579812 +    -5  -3.71517   TCCAAATAGTTGAAT           TAAAAAAGGA AAA TACTTTTTTA           TTATCTTAAGTATTG  59 409
        proA  581630 ..  581656 + -13.1  -4.24204   GATTGATAAAATTCA         GCCAGAAGTCG ACTGA TGACTTCTGGC         TTTTCCATATGAATA 100 52
     lpp0534  584020 ..  584030 +  -5.4   -4.0075   ACTTAATAACCAGGG                 TTGG TGG CCAA                 TTTGATTGATTGCAT  65 369
        dotV  586737 ..  586752 +  -5.4  -3.32844   CGGCCCAGTCACTTG              GGCGAA ATGT TTTGCC               TTGTGAAGTAACACC  56 387
        pssA  587949 ..  587960 +  -2.2  -2.87132   AACATTGATGGAGAA                CAGG AACC TCTG                 TGTGTCGCAAAAAGA  41 204
     lpp0545 NONE
     lpp0546 NONE
     lpp0547  594474 ..  594505 +    -8  -3.87641   TATTTTGATCTTGAA      CCTTCGACAGACACC TTG GCGGTCTG-CGAAGG      TTTATAAAACATCTT  75 51
        hflK NONE
        hflC  596781 ..  596812 +  -6.7  -5.18355   TCCATCTAATATAAA      TGCAGTTGGGTTT CTCGTA AAATGCAACTGCA       TTTTTAATTTTTACA  84 90
        purA  598176 ..  598205 +  -7.3  -3.66666   TTGTAACCACTATGA       GTGTCATG-CAAGG ATT TCTTGATATGACAC       TTTCCGCCTTTTAAG  68 55
     lpp0551  598916 ..  598926 +  -2.6  -3.54109   AATTTAATGCAACCA                 TTTA TAG TAAA                 TTATAGTTAGGTTGA  48 5
     lpp0553 NONE
     lpp0554 NONE
     lpp0555  601733 ..  601747 +  -2.8  -3.21395   TATATCTACAGCAGT               TTTACC AGG GGGAAA               TATTATGAAAAAGGT  45 3
        argG NONE
        argH NONE
        argF  605306 ..  605319 +  -2.3  -3.23274   TTTGATGTTATTTTT               GGATC AATA GAACC                TTGGATTATGAGGCC  44 16
     lpp0560  608468 ..  608478 +  -5.4  -3.76952   TCTACAATGATGTCA                 GGAA TTA TTCC                 TTTGGCTTGAATGGA  60 324
        uppS NONE
        cdsA  615938 ..  615967 +  -3.6  -3.47029   TTGGATTAACCTACA       TACCACTGGGAA TTTAAT TTTCCGGTCGTA        TTAATCTTTGGATAA  51 9
        ecfE  617441 ..  617462 +  -3.1  -3.35798   TTCCTATAAAAGGGT           TTCAATTTT TTGT ACAATTGAA            TGGTTTTTAATTTCA  48 127
     lpp0569 NONE
     lpp0570 NONE
        lpxD NONE
        fabZ NONE
        lpxA NONE
     lpp0574 NONE
        serS  624651 ..  624669 +  -4.6  -4.86621   GTGACTCTAAACTAA             TCCAAATG AAA CATTTTGA             TTTTTCCTTAAGAAT  73 159
     lpp0576  624953 ..  624965 +  -3.3  -4.60487   AGGGTTAGATCTAAA                CGATG CAT CAACG                TTTTTAGAAGTCCTA  62 99
     lpp0577  625477 ..  625498 +    -3  -4.77438   TATTCTTTTAGTCAT           CCTGATTG AACACG CGATTAGG            TTTTTGGTGATGGCT  65 189
     lpp0578  626582 ..  626592 +  -2.6  -2.83899   CAAAGTGTATTTATA                 TTAA AAA TTAA                 ATTTGATAAGCGATT  42 22
     lpp0579  627445 ..  627457 +  -4.9  -3.79747   ATAAAGGCAATGTTT                TCAAT GAA ATTGA                TTTCATCATCAGTCA  59 37
        lvgA  635152 ..  635169 +  -4.3  -2.66451   AATGGCTCAACAGTG             TTTTAAA CTTT TTTAAAA              TGCGTTTGGGTCCAT  47 53
        sdhC  637494 ..  637507 +  -3.1  -2.78935   TATTTTGGCAATTTT               TCTAG GAAT CTGGA                TATGGTAAACAATGT  44 4
        sdhD NONE
        sdhA NONE
        sdhB  640375 ..  640402 +    -5  -2.72144   TAATAAATCAGTCCT        TGTT-ACTCAGAA AGT TTCTGAGTGAACC        CTTTGGAGAGAATGA  50 38
        sucA NONE
        sucB  644512 ..  644537 + -17.7  -5.02074   GAGTCATGTTTAACT         GCAAGACCCGT CTTG ACGGGTCTTGC          TTTTTTAAAAGGTAA 100 42
        sucC NONE
        sucD  647088 ..  647102 +  -7.2   -3.6106   TTTTTTTAGTGAAGG               TTTGCT ATG AGCAAA               TTTAGAAGTCTTGCG  68 442
        pdxH  647994 ..  648004 +    -4  -2.79135   GATGGGTTAGAGCGG                 GATA ATT TATC                 GTTCTTGGCAGTTGT  46 278
        letE  649086 ..  649120 +  -8.1  -3.37556   ATTCAATAGGAATAA     TAAAATTTGCCTTGA TAAAT TCAAGGTAAACTTTA     TTCGCTTCTTTTGAG  66 386
     lpp0604  651204 ..  651228 + -11.7  -4.49937   ATCAAATTTATGAAA          CTTAATGAAAA TAT TTTTCATTAAG          TTTTAATCTTCTTGC 100 112
     lpp0605  652816 ..  652842 + -12.4  -3.69483   AGTTCGTTAAATATA         GGATAAGCTGTT GAG AGCGGCTTATCC         TCTTTTCAATCCACT  95 39
     lpp0606  653274 ..  653327 + -17.1   -4.3295   GGTACAAGGGATTAA GAAACATTGATAATAAAAAGGGAGC CTTG GCTCCCTTTTTATTATCAATGAATA TTTCATTTTATTCAG 100 26
     lpp0609 NONE
     lpp0610  657801 ..  657813 +  -4.8  -2.78523   CAGTTTTCTGTAGCT                TGGC AAGTG GCCA                TACGTTTATTCTCAA  50 280
     lpp0618  666300 ..  666320 +    -4  -3.27766   GGCCAACAGGTTGAG            CATGCTTA TTGGT TAAGCCTG            TTGGTGTAAAATATT  50 173
     lpp0620  667624 ..  667675 +  -3.9  -4.08767   TTCACCGATTAAGAA TCTCAAGAGGTTTTGTGAACA-TA TTATT TACTGTTCGCAAGACACCTTGGGG TTTTGAAAAAGTGGC  59 52
     lpp0621  668557 ..  668569 +  -2.7  -3.09492   ATTTGTAAAAGAAGT                GTGAA AGA TTTAC                TCTTGGGCTTAAAGA  43 60
     lpp0622  669088 ..  669100 +  -3.4  -4.33708   TAGTAAATAGAATGT                TTCG CTTTA CGAA                TTTTACTGATGATTT  60 63
     lpp0623  669562 ..  669584 +  -9.3  -4.91977   ATAATTCCTTTAAAA           GGCTTATTT GATCA AAATAAGCC           TTTTCTATTTTCATA 100 37
     lpp0625 NONE
     lpp0626  672128 ..  672180 + -12.9  -3.34895   GTCATTGCGAACGAA GTGAAGCAATCCAGTACAGAATTCT AAC AAAATATCGTTCTGGATTGCTTCAC TTCGTTCGCAATGAC  93 82
        tyrS  675325 ..  675348 +  -5.2  -3.33696   CTGAAATGAGTAGAA          TACGCCCTACG CCA CG-AGGGCGGG          TTCATTAAGAAGAGA  57 84
     lpp0632  684554 ..  684567 +  -6.7  -2.79302   AGGCGTTGAATATTA               GGCAA TCCA TTGCC                TATGATGAGCCTGAT  58 25
     lpp0635 NONE
     lpp0636  688341 ..  688356 +  -3.2  -3.55481   TCTTCTGATGCTGGC              CATGCC TAGA GGTGTG               TATTTAGGTTTTGAT  50 17
     lpp0637  688775 ..  688796 +  -3.9  -3.53012   AACTCAAAGAGTACT           TTTC-TTTTG ATG CAAAATGAAA           TTTGGCGGGGGAACA  52 39
        pyrB  689866 ..  689887 +  -2.9  -4.06562   TTCCGTCAATGGTTT           TCCCTGTTC TCCG GCACAGGCA            TTTATGATTAAAGTT  55 187
        glnB  692904 ..  692916 +  -3.3  -3.01906   AACTCAATATCAACG                TCCGG TTC CGGGA                TATCGTATTTATTCG  45 297
     lpp0644 NONE
     lpp0645  694853 ..  694863 +  -3.2  -3.30124   GAACCAATCGTAAAC                 CAGG TGT CTTG                 TTATCAGAAATGCAA  48 394
     lpp0647 NONE
     lpp0648  698169 ..  698179 +  -3.2  -4.50976   CTAAAGCTTCCGGTC                 GCGA CTC TTGC                 TTTTATACTGTCAAC  64 224
     lpp0651 NONE
     lpp0652 NONE
     lpp0653 NONE
     lpp0654 NONE
     lpp0655 NONE
     lpp0656 NONE
     lpp0657 NONE
     lpp0658  707977 ..  707991 +  -8.6  -3.54543   TGTTCGGGATCTAGG               GCAAAG GCG CTTTGC               TTTAAAAAACTGACT  72 348
     lpp0662  712813 ..  712851 +  -8.3  -3.56704   GAATAATATTTGCTC   CGTGGTATAAAAGGC CAACTGGAA GCCTTTTATACCGGG   TTCATTTAATCCAGG  73 41
     lpp0665  715383 ..  715407 +  -7.9  -2.88134   CAAAGTCGCTAATAA          TACGAGCCT GGGGCAA GGGCTCGTA          ATTTGGGTTGATTAG  62 369
     lpp0667 NONE
     lpp0668  718339 ..  718374 + -10.1  -4.32804   GGGATTATACAAAAT    CAAATAAGCTATTTTG GACTA CAAAATAGCTT-TTTG    TTTTGCCTTAATTCT 100 47
     lpp0670  719799 ..  719816 +  -8.5  -3.15027   AATAAAAGAAGGTAC             TTATCCC CTAA GGGATAA              ATTTTAATCCCGCCT  73 36
     lpp0671  721691 ..  721709 +  -5.4  -4.09739   AGAAAAACCTTCGCA             TTTTTTCT GGT AGAAAAGA             TTTTAAGCCGGTTGC  65 444
     lpp0673  722920 ..  722948 +  -9.7   -2.8585   ATCTCCCCCAAGCGA        CCATCGGAAAG CGCCTTT CTTTCTGATGG        ATTTAGATTACATCG  71 244
     lpp0678 NONE
     lpp0679  729979 ..  729995 +  -7.3  -3.95852   GTTGGTTTGTTAATT              TTACCTG ACG CAGGTAG              TTTGATTGCTGCCAT  71 85
     lpp0689  743488 ..  743503 +  -3.4  -3.90684   ACCCCAATCTCTTTG              TTAAAA AAGT TTTTAA               TTTAGTCATTTAGTT  55 91
         tdk NONE
     lpp0691 NONE
     lpp0692 NONE
        deoB  748211 ..  748224 +  -3.9  -5.03715   CACTTAATTTTTCTC               TCAAT CCCT ATTGA                TTTTTTACCAATGAT  73 159
        hslV NONE
        hslU  750214 ..  750247 + -11.2  -2.97513   CAGATCAACTTTTTG     TGGGGGATATTTCT CGAAAA AGAGATATCCCTCA      TGTGATTCTGAGTGT  84 83
     lpp0696 NONE
     lpp0697  752377 ..  752395 +  -3.8  -2.73721   CACAGCGAAAGGTTG             TTTGCTGG CAT CCACCAGA             TCATTAAAGCTTAAT  45 472
      rtxA-1  776826 ..  776852 + -12.5  -4.78572   AAGATGAACTCATTA         CATTGGTGAAT ATGGA ATTCACCAATG         TTTTATTAATTGGAA 100 39
        wrbA  777626 ..  777652 + -12.2  -2.84574   ATTACCCCTCTCCCT         TACCCTCTCCCC AAA GGGGCGAGGGAA         TGATTAATTAAACTA  84 61
     lpp0701 NONE
        exoA NONE
        xthA NONE
        rpmE  780427 ..  780445 + -11.8  -4.52589   TGAGTTTTTAACAAA             GGCACAAA TTT TTTGTGCC             TTTTCTCTAAGAGAG 100 53
     lpp0705 NONE
     lpp0706 NONE
     lpp0707  784899 ..  784910 +  -5.8  -5.24129   GCCGTGAATGAACTG                TGCC GAAA GGCA                 TTTTTTATAAAACAG  85 401
     lpp0712  789575 ..  789623 +  -5.4  -4.56597   GGTCCAGGCAAAAAA TGTTTGTAATGAGGGAGTTTAG ATAGA CTAAACGACCGCATTGAAAACA TTTTTAACAAAGAGA  71 336
     lpp0713  790556 ..  790569 +  -3.9  -2.71011   CCATTTAAAAGCGAA               TTCAT AGTA ATGAA                TAGTTCAAAACCACT  45 19
     lpp0714 NONE
     lpp0715 NONE
     lpp0716 NONE
     lpp0717 NONE
     lpp0718 NONE
     lpp0719  797765 ..  797818 +  -7.6  -2.80988   GAGGAGGCATTTATG CCGTCTCGAAGCTTTG-TATGGAAT TTAAT GTTTCTTGCCAAGGCTTCGAGACGA TGCTTACTCATCTCC  64 135
     lpp0726 NONE
     lpp0727 NONE
     lpp0728 NONE
     lpp0729 NONE
     lpp0730  809417 ..  809442 +  -2.7  -3.41341   ATCACTGCATAACTT         GGTATTTGTTGA AAA TCAATAGA-ACC         TGTTTCCGTGGGATT  46 295
     lpp0733  811441 ..  811459 +  -2.5  -3.30145   ATCCTTCGAAATGCT            CA-CATAG CTAT CTATGCTG             TGATTTTTCATGATT  45 100
        glnE  815483 ..  815493 +    -4  -4.61527   CCATTTTACTTTCAG                 TTAC TCT GTAA                 TTTTTAGGGAATTTT  65 256
     lpp0736  816728 ..  816740 +  -3.3  -3.01134   GAGATTTACCCAATA                GTGGG TAT CCCAA                TCGTTATTGCTTTGC  45 25
     lpp0737 NONE
     lpp0738 NONE
     lpp0739  819804 ..  819820 +  -5.8  -3.34398   AATCATTTGCTTTGG              CTCCCT CAACA GGGGAG              TATTTGAAACAACCG  56 409
       groES NONE
        htpB  824829 ..  824859 + -13.5  -3.41689   CTCCCGGTTATCCAA       TAAAAAACCCGCT GTAAA GGCGGGTTTTTTA       TTAATGTCTATTTTG  95 45
     lpp0744  825466 ..  825485 +  -2.2  -2.79743   ACCATAAATGGATTT            TTCCAT CAGTCAAT ATGGAA             TAATATGTGTTTGTG  41 119
     lpp0745  827859 ..  827876 + -11.3  -2.91383   TTAGGTCCTCTGTCT             TTCCCGC GAAG GCGGGAA              TCTATCCATAAAGCT  83 138
     lpp0747  831931 ..  831947 +  -5.1  -3.61902   CTTTTACATTTATCT              GCTACAT TTT ATGCAGC              TTATATATAATGAGG  57 54
     lpp0748  836526 ..  836538 +    -2   -3.7744   TTGTGATTCTTTAAA                TACA AGTCC TGTA                TTATTGGCTTCTCTT  50 277
     lpp0750  841694 ..  841717 +  -2.4   -2.6348   GTTCAAAATGAGCTT          CAGAAATTGG GCAC TCGATTTCAG           CTTGTACCGTTTCAA  40 367
         kbl  849971 ..  849982 +  -2.2  -2.89837   GATGAATTGCGAAAT                GGTG GTAT TACC                 TAATTAATTTGAGGT  41 79
         tdh NONE
     lpp0758  852744 ..  852761 +  -2.7  -2.53271   AATTAAGCGATTAAT             TAAGGCC ACCA GGTTTTA              CTATTGTGGAGATAA  41 27
     lpp0759  853436 ..  853459 + -11.2     -2.55   CAATGTAATTTGAGA          GACACTTTAA TTTT TTAAAGTGTC           TCAATTCAGGTGTTA  82 66
     lpp0760 NONE
     lpp0761  854620 ..  854637 +  -4.1  -3.61715   ATCAGAAGGGAAAAC             GATGGTT CTAA GGCCATC              TTCTTCAGGACCATC  54 278
     lpp0765 NONE
        hutI  859887 ..  859897 +  -5.4  -3.45366   GCTGGTGAATGGGTA                 TCCT GAG AGGA                 TTACTTGATTGGAGA  57 20
     lpp0767 NONE
     lpp0768  863109 ..  863123 +  -4.4  -3.06418   TTAAATCAACATCAG               TTAATT GCC AATTAA               TAGTTTGTGTAAGCA  50 520
     lpp0771  863735 ..  863747 +  -2.6  -3.49419   AAACAGGCATTAGGT                CGCT CCAGA GGCG                GTTTTTCTACCAAAA  47 28
     lpp0779  871929 ..  871946 +  -3.3  -3.85209   TCCATCTGAGCGCAA             GTTCCTG AGCG CTGGGAC              TTATTGTAGATTAGT  52 68
     lpp0782  875123 ..  875135 +  -4.8  -3.78329   AGGCGGGGATCTTTT                CAGC ACAAA GCTG                TTTAAATTGATAAGC  58 200
     lpp0788  885079 ..  885108 + -10.1  -4.06055   TTCGTTGAAAATTCG       GGAAAGCTCTCAA TGAT TCGAGAGTTTTCC        TTTCCTTTGAGGAGT  87 41
     lpp0789  885562 ..  885575 +  -3.9  -3.18264   AAATTCATGGCCATA               GTTAA TAAT TTAAC                TTGCTGAATACAGGA  49 21
     lpp0790 NONE
        glyA NONE
     lpp0792  887763 ..  887775 +  -3.4  -5.01823   TCTTAGATAAAAAAT                GTGA AGGGC TCAC                TTTTCTTGTTGTTAT  68 35
        nusB NONE
        thiL NONE
        pgpA NONE
     lpp0796  891103 ..  891114 +  -4.4  -3.90112   CTATTCCAATATAAG                GTAC ATAA GTAC                 TTTCATTCACAGAAC  59 301
     lpp0799  893832 ..  893863 + -14.7  -3.18274   AATTAATAAATGCAA      TAACTGCCTTGAA TTTTAT TTCAAGGCAGTTA       TTGCATTCAAATGCA  95 39
     lpp0801  899193 ..  899206 +  -2.4  -3.34983   CCTATCATGGCTTAT               GCTT TATTAC AAGC                TCTTGTATAACTTGA  45 188
     lpp0802  899753 ..  899803 +  -5.4  -5.32396   TGTTTTTATATATAA TGTGGGATAGTGCTTTCTCTTGTC ATT GAAAGCAGTTGGTACTATCCCGCA TTTTGTTTTTAGTGT  82 55
        dnaB NONE
     lpp0804  902359 ..  902373 +  -2.9  -3.18023   GTACGTTACAAATAA               GTTAT GGATA ATAAC               TGTTCGTGGTGGTAG  45 26
     lpp0805  902890 ..  902920 + -11.3  -4.95547   AATTAATTAATTGAT       TAAGATTGTTGGG GAAAA CCCAACAATCTCA       TTTTATTATTCTAAC 100 35
     lpp0806  903619 ..  903642 +    -4  -3.37368   AAATTATATTCACTC          CTGAAATA TAAACTCT TATTTCAG           ATTTATATTTTTTGC  51 22
     lpp0807  905022 ..  905040 +  -4.6  -2.74514   TCGCTTATGGAGAAA             TTCTCATC ATG GATGATAA             TAATTCAGAGTTTAA  47 129
     lpp0808 NONE
     lpp0809  906926 ..  906952 +  -2.2  -2.63208   TCGGAGTAAATCCAT         GGTAACAGATGA TTT TCCTCTGATAAC         GATTTTTAAATGAAC  40 78
        lipA  908268 ..  908300 +  -4.2  -3.05844   ATATTAATCCGTTCA     TGC-T-GAGGAGGTGC AGA GCACCGTCTCGAAGCA     TGTTCGAATGAAACA  50 279
     lpp0814 NONE
        hisF NONE
        hisH NONE
        neuA NONE
        neuB NONE
        neuC NONE
     lpp0820 NONE
     lpp0821  919824 ..  919835 +    -3  -3.65832   GATTTAAATATTAAG                GAAT TATA ATTC                 TCTTTTAAGAGCTTT  50 79
        rmlC NONE
        rmlD NONE
        rmlB  922337 ..  922347 +  -2.6  -2.53382   GGTATGAGCGCGAAA                 TTAA TAT TTAA                 TAAATTGAAAATAAT  41 15
         gpi  923907 ..  923927 +  -8.5  -2.57614   GCTCAATGCTATAAA            TTAGTTTAA TTA TTAAACTAA            ACTTTATATTTTATT  68 47
        rmlA NONE
     lpp0827 NONE
        wecA  927229 ..  927243 +  -7.2  -2.70936   CTTTATATAAAAAGG               TCCAAA TAA TTTGGA               TACTGTAATTCGTGG  61 374
     lpp0835  935970 ..  935986 +  -2.2  -2.76263   AGCTATCCCCTATAA              TGCACT GCAAA AGAGCA              TGATTAAATGCTGAG  40 83
     lpp0836 NONE
         wzm NONE
         wzt NONE
     lpp0839  941341 ..  941352 +    -3  -4.32579   AGCTGGAGAAGAATT                TTCT TTAA AGAA                 TTTATTATAAAATCT  60 147
       lag-1  944198 ..  944209 +    -3  -4.32579   AGCTGGAGAAGAATT                TTCT TTAA AGAA                 TTTATTATAAAATCT  60 246
     lpp0844  947050 ..  947078 +    -7  -3.20462   ACAGAATTTTATAAT       CCAGTTTATT-AT TTCA ATCAATAAACTGG        TAATTTTCTGAATTT  65 160
        csrA  948155 ..  948167 +  -4.9  -2.78897   ATTACTGGGATACTT                TTGTT ATC AACAA                TAAATTTTACTGCTT  50 512
        accA NONE
     lpp0850  954063 ..  954091 +  -3.9  -3.28497   TCCATTTGCACTCCC        TTATGGTCGTAGC TCG GTTTTGACTATAA        TTCCATTTGCACTCC  49 90
     lpp0851  955111 ..  955121 +  -2.6  -4.25064   AGGGAGCGGATTACG                 TTTA AAC TAAA                 TTATTTCTTCAGTTT  55 252
     lpp0852 NONE
     lpp0853  957960 ..  957975 +  -3.2  -3.06483   AACAGCCAATCCACC              CATGGA CGTT TCCTTG               TATATACTTTGCATA  45 157
         mip  960238 ..  960264 + -13.1   -3.3353   AAAGTCATACAAAAC         GCATCCTTCTC ATTTA GAGAGGGATGC         TCTCTTTGTAAAGGC  91 54
     lpp0856 NONE
     lpp0857  962496 ..  962511 +  -6.1  -3.67597   GCGCAAGGAGTAATT              CGCGT ATTAGA ACGCG               TTGTTGCATGGCGAG  62 509
     lpp0859  964414 ..  964427 +  -3.9  -3.48824   TTAGAGTTGATGGAG               TCTTT ATGA AAAGA                TATTATTCTACACTA  51 300
     lpp0860  964987 ..  964997 +  -5.4  -3.63241   CCATTGCTGATCGTT                 GACT GGC AGTC                 TGTTTCTGGTTCCTG  60 207
     lpp0864  971369 ..  971380 +  -3.6  -3.25088   TACGAATAATTTTTC                CCGG CCTG CTGG                 TTAATGCATTTGCAG  49 195
        ppsA  976960 ..  976971 +  -2.2  -3.72051   ATGAACCAGAGTGTG                CTGG CAAT TCAG                 TTTGAAATTGTTAGG  50 40
     lpp0868 NONE
        nadC NONE
        murG NONE
     lpp0871  981991 ..  982008 +  -8.4  -3.73072   TGAGATACTCGCTCG             CGGCTC TGGAAC GAGCCG              TTTAGTCCAACAATT  75 73
     lpp0872  982477 ..  982488 +  -3.6  -3.50133   TATAAAATTCTTATG                CGGC AACT GTCG                 ATTTTTATCCAAATA  51 150
        mreB NONE
        mreC NONE
        mreD  985214 ..  985227 +  -5.3  -3.46271   TCTTTGATTACCAGG               CCTTT TCTT AAAGG                TTGTAAATCTTTGTC  57 292
     lpp0877  986496 ..  986508 +  -5.5   -3.3452   AGTCGTAATTGATAT                TTGGG AAA CCCGA                TTATCACATGCTATC  57 77
         icd  988100 ..  988120 +  -4.1  -3.66999   TGAGTGAATCATATC            TAATCACTA TGC TATTGATTA            TTTCAATGACTAAAT  55 315
     lpp0879 NONE
        clpA  990955 ..  990974 +  -3.6  -4.83615   TTAGTTGCATAACTG            GTAATTGT TATC ACAATTTC             TTTTTGTGACCGCTA  70 134
     lpp0881 NONE
     lpp0882 NONE
     lpp0883 NONE
     lpp0884 NONE
     lpp0889 NONE
     lpp0890 NONE
     lpp0891 NONE
     lpp0892 NONE
     lpp0893 1004925 .. 1004937 +  -7.7  -2.72838   TTACGATGAGGATTT                TCCTG CAA CAGGA                TGGCTTTGGTTCTGT  61 194
     lpp0903 NONE
     lpp0904 NONE
     lpp0905 NONE
     lpp0906 NONE
     lpp0907 1015167 .. 1015185 +  -4.6  -4.46854   ACAAAGATCTTGAAA             TAATTCTG AGT CAGAAATA             TTTATTATTCCATAG  67 28
     lpp0908 NONE
        murA NONE
     lpp0910 1018247 .. 1018258 +  -2.2  -4.36411   TTGCCCTCCTGACAG                CTGT TTAG GCAG                 TTTTGATAATTGCTC  59 457
     lpp0914 1021938 .. 1021954 +  -2.3  -3.44982   GATAAATCAAATACT              TAGTC TGGTGAT GACTA              TGATTTTTTAATTAG  45 36
        fleQ 1023904 .. 1023921 +  -2.7  -3.16323   TTCTTTAATTATATA             CCGAGAT TCAA ATTTTGG              TTAATGGCAGATTTT  45 391
        ccmA NONE
        ccmB 1026435 .. 1026459 +  -4.4   -3.0318   CAGTGATACGTATTA         GTCATATAGAC TAGG GTCTGT-TGAC          ATTTCTACTATCTTG  50 12
        ccmC NONE
        ccmD NONE
        ccmE NONE
        ccmF NONE
        ccmG NONE
        ccmH NONE
     lpp0926 NONE
     lpp0927 1031772 .. 1031798 +  -3.8  -2.82623   GAGTTGTTAACATTT         CATTGTTTTGTT GAT AACAAAAAGGTG         TAATTATGAAAAAAC  46 49
     lpp0928 1032481 .. 1032492 +  -5.8  -5.01497   TTTAGCATAATGAAC                CCCA ATTC TGGG                 TTTTTCTATAATGGT  81 298
     lpp0931 NONE
     lpp0932 1036838 .. 1036851 +  -2.5  -3.35679   AGAGAACCGCGGATT               TTAAA GGGG TTTAA                TTATGACTGAAGAGG  47 12
     lpp0933 1037958 .. 1038012 +  -5.9  -2.88861   TTTCCCGTATGAATA CTTCCTTATGGTTGAAAGCAGTCTGA AATA TTAT-CTGCTTGCTGTCATAAGGAAG TATCTAAAAGTAATA  56 71
        prfC 1041089 .. 1041139 + -10.7  -2.73681   CATTAGGGGGAAACT CATATTCCAGCGTTACTC-CA-GCT TGG AGTGTGTGAGTCACGCTGGAATAAG TGCTTGAACTAAATG  76 366
     lpp0942 1047174 .. 1047190 +  -5.1  -3.35046   AAATCCTAATAAAAT              TCCATGT AAA ACAGGGA              TATTTGAAACACTGC  54 117
     lpp0944 1048762 .. 1048775 +  -2.5  -3.63762   AGTTTATCGGAAAAT               TATTT TTAT AAATA                TTGTATATACTATAT  48 85
     lpp0945 1049344 .. 1049360 +    -3   -3.1272   CGTAGCGGGCATAGC              CAGAGA GAATA TCTTTG              TGTATGATTTTATGC  45 97
     lpp0946 1050676 .. 1050691 +  -3.4  -3.17456   ACCCCAATCTCTTTG              TTAAAA AAGT TTTTAA               TTCAGTCATTTAGTT  47 226
     lpp0947 1052310 .. 1052343 +  -9.1   -2.9006   TGAGTATAGCTTACA     TATAAGTCTCCAGAA AATT TTTTTGAGACTTATA      TCTATGAAATCAGTT  73 65
     lpp0952 1059343 .. 1059364 +  -4.5  -4.42491   TGAGTTTTACTTTTA           TTCAAGCAA TATA TTGATTGAA            TTTGTGTATTTTTTA  64 239
     lpp0953 1060795 .. 1060809 +  -5.8  -2.97653   ATTTAATTTATGTCA               TTCATT TTA AATGAA               ATTTATAGTCAAAGT  57 40
     lpp0954 NONE
     lpp0955 1063212 .. 1063228 +  -5.3  -3.12378   ACCCCTATCTCTTTG              TTAAAAA AAG TTTTTAA              TTCGGTCATGTAGTT  54 160
     lpp0956 NONE
     lpp0957 1064300 .. 1064312 +  -4.1  -4.11869   ATTTGCAACATTTTC                CCGTT GAT AATGG                TTTATAAGTTTTTTA  62 6
     lpp0962 NONE
     lpp0963 1071311 .. 1071333 +  -4.2    -5.252   TGAGTTTAGAGACAG           CAGACATA AGATTTA TGTGTCTG           TTTTTTCTAAACATA  79 178
     lpp0964 NONE
     lpp0965 1072858 .. 1072870 +  -4.9  -3.07935   TCACTTTTCTTAATG                CTATA TGA TATAG                TTCAATAAATAGAAT  52 105
     lpp0966 1073529 .. 1073539 +  -2.4  -4.24404   TATGCAAGCTTCCTT                 CCTC AAG GCGG                 TTTTGCGCTTTGCCT  54 111
     lpp0967 1074434 .. 1074446 +  -6.3  -3.79611   ACTGGAGAGCTATTT                TAACC AGG GGTTA                TATTTCTTATGCTTC  66 63
     lpp0971 NONE
     lpp0972 1077231 .. 1077247 + -10.8   -5.8187   AGATTCTCCACTACT              CCCCGC TAATT GCGGGG              TTTTTTTATTGGGTG 100 49
     lpp0973 1078289 .. 1078302 +  -3.1  -4.35483   GGTTTTTGTTAATAT               CAGAG TGAT TTCTG                TTTATTCTCATGGAG  60 50
     lpp0974 1079322 .. 1079333 +    -3  -3.85698   GTTACCCGAGGAAAT                GAAA ACGT TTTC                 TTTATAACGGAAAGA  52 7
     lpp0975 NONE
     lpp0976 1080877 .. 1080892 +  -4.6  -3.85256   GCCTGATAAGTTCCA              GGCAGG TATA CGTGCC               TTATGTTTAACTCTG  57 289
        ftsI NONE
        murE NONE
     lpp0981 NONE
     lpp0982 NONE
     lpp0983 1088361 .. 1088381 +  -5.5  -4.30911   GTTTTCTTTAACATA            GCTCATTTA GAA TAAATTAGC            TTTATGTTCTAATTA  69 167
        etfB NONE
        etfA NONE
         ald 1091317 .. 1091342 +  -9.9  -4.20696   AATTGTTAGTTAAAA         CCCGTATTACAA AAA TTG-AATACGGG         TTTTGGGCTTCATCA  93 39
        pilM NONE
        pilN NONE
        pilO NONE
        pilP 1098146 .. 1098164 +  -3.8  -3.26758   CAAGCAGGAGTGAGG             CGTGAGAA AAA TTATCGCG             ATTTTGATATTAATT  49 28
        pilQ 1100632 .. 1100661 +  -6.7  -3.05463   CGTGTATCTAATTTG       TTGTTATAA-TAGC ATG GCTAATTATGACAA       TTCAGTAGAAGAGGT  59 414
        aroK NONE
        aroB NONE
     lpp0996 NONE
     lpp0997 1104319 .. 1104352 +  -6.1  -4.04319   CACCTTCTAACTCAA     GAAAT-TCCGTACTAC TTG GTAGTACGGATAATGC     TTTATAGATTTCTCA  67 44
        ribF 1105413 .. 1105429 +  -3.7  -5.26316   TAATACCGTTTAATT              TACCC TTAATTC GGGTA              TTTTTTGTAAGCTCC  76 28
        ileS NONE
        lspA 1108890 .. 1108905 +  -6.2  -2.70932   TCCTGAAAAAGCACA              GAATAG ATGG CTATTC               TCGTTCAAGACGAGC  55 136
     lpp1004 NONE
        recO 1117469 .. 1117479 +  -5.4  -3.05844   GTCATCAACTACTTT                 GACA TGG TGTC                 TATTCCAATGAAAAG  53 291
        pdxJ NONE
     lpp1009 NONE
     lpp1010 1123383 .. 1123400 +  -5.5  -2.91199   TTATTTGAGTTGTCT             TTCCCGC GAAG GAGGGAA              TCTAATTAAAAATTA  52 131
     lpp1012 NONE
        tldD NONE
     lpp1014 NONE
     lpp1015 1129768 .. 1129779 +  -4.4  -4.33182   GTTGTTGGGTAGTTT                TTGC ATTA GCAA                 TTCTTTTATACATGA  66 357
         lig NONE
     lpp1021 NONE
     lpp1022 NONE
     lpp1023 1143196 .. 1143206 +  -2.6  -2.77233   TTCCTATTTCCGGGA                 TTTA GGT TAAA                 GTTTCGAAATTATCG  41 56
        dnaE 1146903 .. 1146924 +  -5.9  -4.56736   CGTCAGGAATAGTGA           CTTCTTTTC CATT GATAAGAAG            TTTTCCTTCTTCAGT  73 242
     lpp1026 NONE
     lpp1027 NONE
     lpp1028 1152842 .. 1152854 +  -4.8   -4.0827   CGTGATTTGGCTCTT                CTGG TTGTT CCAG                TTTCTCTGCATGTAT  63 200
     lpp1031 1156733 .. 1156750 + -11.3  -2.92091   TTAGGTCCTCTGTCT             TTCCCGC GAAG GCGGGAA              TCTATCCATAAATCT  83 166
     lpp1033 1160045 .. 1160060 +  -6.1   -3.2218   GTACACTTATTACTT              CCCAC TAGGCT GTGGG               TTCATGGCTCTTCCC  59 192
     lpp1034 1160927 .. 1160937 +  -6.8  -3.53012   GGACTTTCTTTCAAA                 CTGG CAA CCAG                 TTTAAGAAAGAGAGG  64 214
     lpp1036 1162496 .. 1162508 +  -2.7  -2.84134   AATTATTTAAATTAG                TTTGT CCT GCAAA                ATTATTGATAACTAT  42 42
     lpp1037 1163902 .. 1163913 +    -3  -5.17353   AGCCCTTGACCCCAT                TGAT TTAT ATCA                 TTTTTTAATGCCTGT  71 309
     lpp1038 1164744 .. 1164757 +  -3.8  -3.51924   ATTTTGACCATCCCT               TGGC GATGGA GCCA                TTATCTGAATAAAAA  51 0
     lpp1039 NONE
     lpp1040 1166711 .. 1166722 +  -3.6  -4.90013   AACCTAATTTTGATA                CGCC TGTG GGTG                 TTTTTAATTAGCTTA  70 61
     lpp1041 1168112 .. 1168131 +    -5  -3.75378   GTGACCACAATCATT            CCACAG AAATTGCG CTGTGG             TTCTGTTGTAGAAAT  58 423
     lpp1043 1170105 .. 1170118 +  -3.9  -3.44051   AATGTTGCTTATTCC               TTCAT ATTC ATGAA                TTCTCATGCTGCCGA  50 488
     lpp1047 1171916 .. 1171937 + -11.7   -5.5112   TAGCGTGTATTTGGA           GCAGCTTAT TAAA ATAAGCTGC            TTTTTTATTGCTACA 100 38
     lpp1050 1175176 .. 1175188 +  -3.3  -4.08064   ATTAAATAATTCTGA                CCATG GAA CTTGG                TTTTGACCAGAAATT  56 263
     lpp1053 1176025 .. 1176048 +  -5.4  -3.10761   ACCTCAATGAAAAAT          GCAAATAAAA TAAG TTTTATTCGC           TATGTATATTGCCGT  54 62
     lpp1077 NONE
     lpp1078 1196792 .. 1196821 +  -3.7  -3.35775   CTAGGATTGACTGAG       TTGAGATTGTTTT AGGA GGGACAATTTCAA        TATTTAAGGCATAAT  50 94
     lpp1086 NONE
     lpp1087 1202794 .. 1202809 +  -6.1  -5.71712   GTGAAAATAACGAAA              GCAGG AAATTA CCTGC               TTTTTTTATGTAAGC  88 37
     lpp1089 NONE
     lpp1090 1207451 .. 1207481 +  -5.6  -2.70522   ATAAATAAATTAATG       CTGATTAATAAAAC CAT GATTTATTAATCAC       TAATATGCTATATTT  51 283
     lpp1091 1208664 .. 1208674 +    -4  -3.61219   ATTTGGTACGCAGTG                 TGTA CTG TACA                 TTTGGCAGGTTTTGT  52 55
     lpp1092 1209300 .. 1209313 +  -6.7  -4.79683   CAAACTAAATTTCTT               GCTTC GATT GAAGC                TTTCTTTTGTAAGTT  80 152
     lpp1093 1210420 .. 1210432 +  -6.3  -2.97381   CAGGTCATGCAAGAG                GTCTT ATA AAGAC                TATACTTAATGTTAT  59 48
     lpp1094 1210903 .. 1210915 +  -6.3  -3.29471   TTTTATGGAAGGAGC                CTATG GAG CATAG                TTGGTATGATAACAA  61 171
     lpp1095 NONE
     lpp1096 1212565 .. 1212593 +  -3.2  -5.88471   TGGTGCCAACTCCTT       TGTGACCTCGA-CC TAT GGATTGAGGTC-CG       TTTTTTTTAATGCTC  89 502
     lpp1100 1218589 .. 1218600 +  -2.2  -3.52477   ACCTGATGGATATAT                TTGC CAGA GCAG                 TAATTTTTTTAGGTT  47 89
     lpp1101 1220583 .. 1220636 + -10.5  -3.04527   TTGCAATGAAGTAGC TCAAATTTGATCGGGCAGTTGCC ATTTATGA GGTGACTGCCTGATCAAATTCAA CTTATATTTTTGCAT  80 27
     lpp1102 1221977 .. 1221999 +  -4.1  -3.96469   AAGAATGACCTTAGG          CAGCC-GGCT ATCG AGCCAGGGTG           TTCTTGTTGAACTGT  59 71
     lpp1104 1223920 .. 1223933 +  -2.3  -3.95214   CGTTTTCTTGCCTGA               TGCGC AAAA GGGCA                TATTTTTGAATCAGT  51 312
     lpp1111 1231907 .. 1231925 + -12.4  -3.46509   TGTCAAAATAGAAAT             GTCGGGCG CGG TGCCCGAC             TTAATCTTGTTAGAA  93 66
     lpp1117 1240997 .. 1241021 + -14.3  -3.19026   AGTAATCAATTTGAC          GGGTCAGGCTC TTT GAGCCTGACAC          TTAAATCTTGAAATA  95 36
         map 1244160 .. 1244193 +  -8.2  -3.57561   TCTAAGCACCTCAAA     CTATCTGTTGTTGC AAGAGA GCAACAGCAGCTGG      TTTGAGGCATTCGGG  73 78
     lpp1121 1245110 .. 1245128 + -14.6  -3.14463   ATCAAGCCATCTGAT             GCCGGATC AAT GATCCGGC             TTCCTAGGAAAAATT  95 96
     lpp1123 1247502 .. 1247515 +  -2.3  -3.79687   GCTATGATCGCATAT               CCGCT TCCT ATCGG                TATTTTATCGCCAAT  51 296
     lpp1126 1249968 .. 1249979 +    -3  -5.11063   AGAAATAACCTTATT                TAAG GAAT CTTA                 TTTTTCTTGAATCGT  71 72
     lpp1127 1253749 .. 1253759 +    -4  -4.34789   TGCTCAAATAAAAAA                 GAAT ATA ATTC                 TTCTTTTGTCAATTG  64 238
     lpp1129 1255696 .. 1255715 +  -3.6  -4.20136   TCTTAGTCCAAATAA            CTGTTTAA TATT TAAAACAG             TTTGATTTTCAACCT  59 35
     lpp1130 1257669 .. 1257686 +  -4.1  -4.85918   ATCCAACCAAAGGGG             CTTAGCT GGTC AGCTTAG              TTTTGTTGTATGCTC  73 21
     lpp1137 1264809 .. 1264823 +  -5.8  -3.93695   GCTAATTATTCATCA               TTCATT CTA AATGAA               TTTCTGCCTAATGCA  67 401
     lpp1147 1274915 .. 1274925 +    -4  -3.65656   TTCATGAAAGGATTT                 TAAC TAT GTTA                 TTCTGTATGTGGTGC  52 68
     lpp1148 NONE
     lpp1149 1277224 .. 1277240 +    -3  -3.53012   AACAAAAGAGACAGG              TTAGGC AAAAG GTCTAA              TTTAGAGCCAAAAGC  50 202
     lpp1150 NONE
     lpp1151 NONE
     lpp1152 1281430 .. 1281448 +  -7.4  -2.94747   TATTATCACCTGAAG             CTGCAACG AAA TGTTGCGG             TATGTCATAGAGTAA  61 476
     lpp1156 1286696 .. 1286716 + -12.5  -3.06711   CACAGCATCCATTAA            TCCCGCGCC CAA GACGCGGGA            TGTAGTTTCTGGATC  87 77
     lpp1157 1288628 .. 1288638 +  -6.8  -3.01791   ACGTGTTTTTATTTG                 GAGC CCA GCTC                 TATTGAGAAGGCAAT  59 90
     lpp1159 1291001 .. 1291013 +  -4.1  -2.50398   TAGTTTTTTTAGTTT                TAGTC AGA GGCTA                GTATTGGCTTAATTA  47 38
     lpp1160 NONE
     lpp1161 1293303 .. 1293349 +  -5.6  -3.98915   TTTCTATGAATAAAA CCTTATTT-TTGCTAGTTACAT CAAAA ATATAAC-AGCAAGAAATAAGG TTTGATATGTTTGTA  63 51
     lpp1163 1294861 .. 1294878 +    -7  -2.85583   CAACTCCCAGCTTCG             CTGCTG GCAAAA CAGCAG              TCCTGTTCGTTTTCA  57 280
     lpp1165 NONE
     lpp1166 1298293 .. 1298326 +  -6.9  -3.69564   TACTGGATTTGGCTC     GAGAGCTTATCAA GGTACAGA TTGATAGGTTCTC      TTGTAATTTGTTCCT  68 291
     lpp1167 1299129 .. 1299145 +  -3.7  -2.89971   ATGCAATATTTAAAA              TTGAGTT AAA AGCTCAG              TGATTCCTTGTTAGG  46 85
     lpp1169 1302150 .. 1302162 +  -6.3   -3.8125   ACCAAAATGACATTT                TCTTG ACA CAAGA                TATTTTAATTGAGGA  66 284
     lpp1172 1306993 .. 1307010 +    -2  -2.58714   TTTTAGTATTATATG             TCATGT TTTTGT ACATGG              TGAATTAATATGAGA  39 57
     lpp1173 1307441 .. 1307488 +  -2.9  -4.26393   AAATTACTTTCTAAT TGCAAGCTATCCTGTATTACGAG AAGT CT-GTAATGCGGGATAGCAA-CA TTTCTCTATTATATC  55 27
        lidL NONE
        pilS NONE
        pilR 1312231 .. 1312279 +  -4.8  -5.08824   CTCTATGTTAAAAAA TGTTTTTAATTCGGTCATTTAG TTTAT CTAAATTCCCTCATTAAAAACA TTTTTTGCCTCGACC  77 173
     lpp1177 1312778 .. 1312810 + -10.9  -3.78775   ATAAGATGAATTGTT      TGGGAAATTATAA TGGTATT TTATAATTTCCCA      TTTAGTCATGAGCGA  90 45
        ribD NONE
        ribE NONE
        ribA NONE
        ribH NONE
        pyrG NONE
        kdsA 1321959 .. 1321986 +    -5  -2.97725   CAAAAGAGATAATAA        TGGTATTAATAT AATC ATATTGATCCCA         ATGTTTTCTTGATGA  52 139
     lpp1186 NONE
     lpp1187 1326634 .. 1326646 +  -4.9   -5.1675   TATATGAACGCATAT                CATTT TGC AAATG                TTTTTTCATAGATAA  77 271
     lpp1188 1327816 .. 1327826 +  -3.2  -3.86322   TAATAAGGTCAACGC                 GGCA TCT TGTC                 TTTGATACTCTTCTT  54 296
     lpp1192 1332890 .. 1332911 +  -5.9  -2.78058   ATTGGTATAAAAGGA           ACCTTGATT TTTA AATCAAGGA            TGGTATTAGGTTGAT  56 31
     lpp1193 NONE
     lpp1194 1335329 .. 1335339 +  -5.4  -4.10795   AATCCAAGAGTTGAG                 CAGT ATA ACTG                 TTTGGATTTTTTTCC  65 332
        cydA NONE
        cydB 1345645 .. 1345664 +  -2.2  -5.00884   AACTGAAAACACAAT            GAGTGATGA TTG TC-TTACTC            TTTTTTAAGGAAAAT  65 202
     lpp1207 1346828 .. 1346842 +  -2.8  -5.02074   GATGATTTTATCTGG               TGAGGC TAC GCTTTA               TTTTTTAAAGCCTCG  66 45
     lpp1208 1348013 .. 1348023 +    -4  -3.16071   TTGAGAGAGAGCATT                 TTCT GAA AGAA                 TGTATTAGTATCGAA  49 147
     lpp1209 1348917 .. 1348927 +    -4  -5.75342   GGCTCGCTTGATTAA                 CAAA CGA TTTG                 TTTTTTTTAGCAGAG  88 436
     lpp1211 NONE
     lpp1212 1350438 .. 1350481 +   -14  -4.13767   TATCTTGGCCGAAAA GCCTTGATTTTCTGTGCTTCG CTA CGGTGCTC-GAAAATCAAGGC TTTTCGACTCAAGCG 100 97
     lpp1214 NONE
     lpp1215 1353219 .. 1353244 +  -4.1  -2.74192   CTAATAAATATCATA         GTTTTATGTAA ATTT TTACCTGAAAC          TGCTCTTAAACAGTA  47 225
     lpp1216 1353672 .. 1353684 +  -4.1  -2.72649   TGACTATTTCTCCTT                CCATG GTG TATGG                CTTATCTAATAAAGT  47 38
     lpp1217 1354299 .. 1354312 +  -3.9  -3.94184   CGACAGCAGGAATAA               CATTT AATT AAATG                TTTAATATTAAGTAT  57 15
     lpp1222 1358158 .. 1358170 +  -3.3  -4.57837   TTTATTTTTGAATTT                GGTGT TTT ACTCC                TTTTTCAACCAATCT  62 164
        flgB NONE
        flgC NONE
        flgD 1360834 .. 1360844 +  -3.2  -2.77013   AAATCAATGATTTTA                 GTCA CCG TGGC                 CTTATTGAAACGATG  43 39
        flgE NONE
        flgF 1363008 .. 1363022 +  -4.4   -4.0098   TTGCAAGAATAAACT               TAATTA ATT TAATTA               TTATTTCAGTTAGGG  59 29
        flgG NONE
        flgH NONE
        flgI NONE
        flgJ NONE
        flgK NONE
        flgL NONE
     lpp1235 1372278 .. 1372290 +  -6.3  -3.09349   GATTGGGGGTTTTCG                TAAGC CCT GCTTA                ATTATTCTTTCATTT  59 457
     lpp1236 NONE
     lpp1237 1374110 .. 1374144 +  -7.3   -3.7948   TTCAAATATCTCTAA     CCTGTACCATAGT GTTTTTTCG ATTATGGTGCAGG     TTTAATGCATATTAA  70 69
     lpp1240 1379728 .. 1379739 +    -3   -2.6212   ATACCAAGTGCTATG                CTAT AAAA ATAG                 ACTTTTTGAAAATTT  43 45
     lpp1241 NONE
     lpp1242 1380746 .. 1380761 +  -2.5   -4.8622   TAATGAAGGTAAAAG              GGGCA AAAAGC TGTCC               TTTTTACTTGGCGCA  68 256
     lpp1244 NONE
        surE NONE
        nlpD NONE
        rpoS 1385571 .. 1385582 +    -3   -2.7693   ATAAGCTTGCTCAGT                TACT TGCC AGTA                 GTCTTTGGTTTCAAA  42 212
     lpp1249 NONE
        ruvC NONE
        ruvA NONE
     lpp1252 1389148 .. 1389174 +  -3.1  -3.18086   CATATTATCACCTTA         GAAAATTTCTT TAAAT AGGAAATCTTC         TTGCATCTCTGCTTT  47 56
     lpp1260 1397722 .. 1397743 +  -8.7  -2.54617   ATTGGGCCAACTCCC           CCTGGAACA GGTG TGATCCAGG            CTACTTTTTCGACTG  64 101
        fimV 1401892 .. 1401902 +    -4  -4.08974   AACCAATAAAGAAAA                 TATC GGT GATA                 TTTCTCTGGTAAAGT  59 165
        truA 1404581 .. 1404601 +  -4.1  -3.09193   AATAATCCAGGCCCT            TTGTTTCTT TGG GAGAAATAA            TTGAATCCATCTCGT  50 5
        trpF NONE
        trpB NONE
        trpA NONE
        glnS NONE
        cysS NONE
     lpp1272 NONE
     lpp1273 1413083 .. 1413093 +  -3.2  -3.83998   ATTACGATGAATCAT                 TCCT CTC AGGG                 TTTCATCTACGATAA  54 270
     lpp1276 1418248 .. 1418272 +  -8.7  -2.83409   ATTCCTTTTTATGTC          GCTCAAGATTT TCA AGATTTTGAGC          TGTAATCAGTTCATA  66 270
     lpp1282 1426551 .. 1426565 +  -4.2   -3.3164   GCAAGCTCGTTTCAT               CCATTG TAT CATTGG               TTGTACAAATGAATT  50 276
        accD NONE
        folC NONE
     lpp1297 NONE
     lpp1298 1445667 .. 1445678 +  -4.4  -3.12895   TGGCACAGGCTGTTG                GAAG AACT CTTC                 TCTATTGATAACAAG  51 228
     lpp1304 1452993 .. 1453005 +  -2.7  -2.75825   GGCAAATATTATGCC                TAGGA GAA TCTTA                TGGATTTATTGCAAC  41 23
     lpp1305 1454536 .. 1454562 +  -3.1  -4.10161   GTTAAGATGTAGAAA        GGAGTAA-GATC AACA GATTATTGCTCC         TTTTAGCCAATGGTA  57 36
     lpp1306 NONE
        fadA 1458253 .. 1458292 + -18.8  -3.25942   TAATGCTAGTATAAG  AC-GTTCTTGGCACCAAGC AAA GCTTGGTGCCAAGAACTGA  TTAGTATCAGCAGAT 100 64
     lpp1310 1464403 .. 1464416 +  -2.3  -3.64438   CAATTGCCATTTTAA               TACCC AACT GGGAA                ATTTTTATTAACGTC  49 508
        glnA 1472387 .. 1472407 +  -4.7  -3.18582   GAATTTGAGTTATAT            TATAGTCTC TAA GGGTCTATA            TTCATGAATAAACTG  54 14
     lpp1319 NONE
     lpp1320 1473726 .. 1473736 +    -4  -2.71523   AAGAAATTTCCAGTC                 CAAA TAG TTTG                 AATTTTATTTGAATC  45 3
     lpp1321 1474850 .. 1474863 +  -3.9  -3.79874   AAAATAAAAACCGTT               CTTTT TAAG AAAAG                TTATCTTATATGGGA  55 198
     lpp1322 1476519 .. 1476556 +  -5.1  -5.89827   GCATTAGCAATATGA   ATAATCACCAATAGA TAAAAGAC TTTATTGGTGATTAG    TTTTTTTTGCTGATT  91 78
        htpG 1478609 .. 1478636 + -14.4  -4.81851   GAGCTGAACATAAAA        TAAAAAGGCTCA AAAA TGAGCCTTTTTA         TTTTTAAATTTCCCT 100 95
        rnhB 1482033 .. 1482043 +    -4  -3.87815   ATAGCTTTTAAAATG                 TCAT AAT ATGA                 TTTATGCAAATCAGA  55 96
     lpp1330 1486505 .. 1486523 +  -6.8  -2.96963   TGAAATGACTATATA             TCCTTATT TAT GATAAGGA             TGGTTGTTAATGATA  59 285
        hutU NONE
        hutH NONE
     lpp1336 NONE
     lpp1337 NONE
        rnhA NONE
        dnaQ 1495856 .. 1495872 +  -2.3  -3.90048   GCAATTTTTTTATTA              TCTATTT GGG AATTAGA              TGTTTTTCAGCAAAA  52 231
     lpp1341 1497062 .. 1497072 +  -2.6  -2.80021   ATTTGTTGGAAAATT                 TTTT AAC AAAA                 TAAGTTTGTATTTTA  42 88
     lpp1342 1498557 .. 1498581 + -11.5  -5.60993   GTGAAAAAACTAAGA          TCACTGCCCAA TAT TTAGGCAGTGA          TTTTTTTATAAAACG 100 61
     lpp1345 1500936 .. 1500949 +  -2.3  -2.95102   TTGAAGTTAAAATAT               CGGTA ATAT TCCCG                CTTTATGAATGCAAT  41 64
        rpmF NONE
        plsX NONE
        fabH 1503164 .. 1503177 +  -2.5  -3.77808   TCGTTACTAAATTAA               TTAAT AAGG ATTAA                TTCTATTATGGTAAA  51 31
        fabD NONE
        fabG NONE
         acp NONE
        fabF NONE
     lpp1353 NONE
         tmk 1508107 .. 1508117 +    -4  -2.66274   GAGGAGTTTATAGAG                 CATA ACC TATG                 ATTACTTATCAAGAA  45 14
     lpp1355 NONE
        pilZ NONE
        lidH NONE
     lpp1358 NONE
     lpp1359 1513205 .. 1513220 +  -3.2  -2.77416   AGCTAAGAAAATATT              CAGCTA AAAT TTGCTG               TAATCTGTTGGTAAT  43 335
     lpp1361 1516158 .. 1516171 +  -2.3  -4.09556   TTACAAAGAGATTAG               CGGTA TAAG TCCCG                TTTCATTTAAGTATC  54 93
     lpp1363 1519135 .. 1519146 +  -3.6  -3.31365   AAATGTCATCAAGAG                GGGC AAAT GCTC                 TGTTCTGATATCCTG  48 356
     lpp1365 1520730 .. 1520740 +  -5.4  -4.42765   AAAAAAACTGTTTTT                 TGAG CTG CTCA                 TTTAGTTTTTTAAGA  69 286
         adk NONE
     lpp1367 1522277 .. 1522289 +  -3.4  -3.61715   GAAATACAGGGGTAA                GTTG ATCTA CAAC                TTCTTCAGCCAACTG  52 401
        glpK 1524961 .. 1524991 +  -9.9  -2.72379   TTAAATTAGATCGCA       GTAGCTCGTATTA TAGTT TAATACAAGCTAC       TGATTAACACATTGG  75 68
     lpp1371 1527432 .. 1527449 +  -4.3  -3.48924   GGTATCCTTTTGCAT             TAAATTA ATCT TAATTTA              TTGTCTAAAGGATAC  53 67
        gyrA NONE
        serC NONE
        aroA NONE
         kcy 1533169 .. 1533185 +  -2.3  -5.52384   TGGGGGGAAGGTGAG              TGGAA TTCATTC TTCCA              TTTTTTTACTAAAGA  74 49
        rpsA 1534912 .. 1534929 +  -9.9  -6.55664   GTCAAAACTAAAAAA             GCGTAGA ACTA TCTACGC              TTTTTTTTTATTTTG 100 50
     lpp1377 1535289 .. 1535299 +  -2.6  -3.14931   TTACAAGATCAACAT                 TAAT TTT ATTA                 TTAGTGGAAACTCGA  45 23
     lpp1378 1536644 .. 1536655 +  -2.2  -3.76125   GTTTTGTCTTCTCGT                TTGC CAAA GCAG                 TTTACGTTCAAATCA  50 162
     lpp1379 NONE
        pyrF 1538597 .. 1538613 +  -3.8  -4.93177   CATACTTTTAAAAAA              TTATAC ATATG GTATAA              TTTTGTTCATTTTTG  70 46
     lpp1381 NONE
     lpp1382 NONE
     lpp1383 1542642 .. 1542659 +  -2.8   -5.1167   TAATTAACACAAAAT             CAAAAT AAAATA ATTTTG              TTTTTATCTTAAATT  69 38
     lpp1384 NONE
        ubiA 1544467 .. 1544482 +  -3.2  -3.07487   CACCACCTTTTACAT              GCAGAT TGGC ATCAGC               GTTTTGACGATGTAA  45 365
     lpp1397 1555022 .. 1555034 +  -4.1  -2.87798   GAACATGAAACAGGG                GACTT TAT GAGTC                AGTTTTTTGCTTTAC  48 16
     lpp1398 1555755 .. 1555765 +    -4  -2.74038   GTCCAGTTAGCTTTT                 GATT ATT AATC                 TCATGTCTCTAATCT  45 132
        trpS NONE
        scpA NONE
        scpB NONE
        rluB 1559265 .. 1559297 +  -2.8  -4.54681   TATTCACTATATCAA      CTGTCTTGAAAA GAATGATAA TTTTCTGGACAG      TTATTTTTGATTAAT  60 72
     lpp1403 1560250 .. 1560269 +  -7.2   -3.5518   GATAAATAGCTATTT            TATCCGTG ATTT TACGGATA             TTCTCTGAATGTTAC  68 36
     lpp1404 NONE
     lpp1405 1564741 .. 1564751 +  -5.4  -2.82623   TCCTCCTGACGCATC                 TGGA TCA TCCA                 TAATTATGACAAAGG  52 450
     lpp1407 NONE
     lpp1408 1566436 .. 1566447 +    -3  -2.73067   AGGGATGATTGATAA                TGAA TGAT TTCA                 TGATGTATAATTGGC  43 98
     lpp1409 1567054 .. 1567096 +  -7.9  -2.73334   GCATTAATTTTTCTT GAATGACC-AGATACTGCAT CGAT ATGCATTGTCTTGGTCATCC TGCTGTCTGCTTAGT  63 71
        rumA NONE
        relA 1573634 .. 1573651 +  -7.7  -3.57144   GACTGATTAGAGTGA             CAGGCAG CGTT TTGCCTG              TTTGCAGATGACCAA  68 194
     lpp1415 NONE
     lpp1416 NONE
        recJ NONE
     lpp1418 NONE
        secA NONE
        mutT 1582131 .. 1582141 +  -2.6  -2.52464   GATTTTGTATTTCAA                 TTAA TTG TTAA                 TCAATTGGACAGAAA  41 227
     lpp1421 1583309 .. 1583322 +  -5.3  -5.42131   CTTCAGGCATGATAC               CCATT GACT AATGG                TTTTTTGTCTCATTA  87 358
     lpp1426 1588869 .. 1588884 +  -4.6  -4.48997   GAGTATTTCCAATTG              GGCGAA TCAG TGCGCC               TTGTTTTATTGCTTC  69 459
        bioB NONE
        bioF NONE
        bioH NONE
        bioD 1593639 .. 1593661 +  -3.5  -3.40899   TATTGTTTGTTCTGC          TTGC-GCTAT ACCC ATGGCAGCAA           TTATAATGAAAAGTT  48 85
     lpp1432 NONE
     lpp1433 NONE
        aspS NONE
     lpp1435 NONE
        mutH 1600146 .. 1600161 +    -4  -3.24235   CAGATGCTGTTGCCG              GAGTCA CTAT TGATTC               TCTTAATGTATGTGA  48 154
     lpp1439 1604265 .. 1604280 +    -4  -4.07885   TTAATAATTCCTGAT              GCAGTCT GTT AG-CTGC              TTTTGACGCAGACTC  59 390
     lpp1443 1606742 .. 1606764 +  -7.2  -4.06505   ATTAGATTAATAACG           TAATTTAAGT TTT ACTTAAGTTA           TTTATGATATATTCA  73 147
     lpp1444 1609490 .. 1609502 +  -3.4  -3.98378   GCAAGACTTTATTTT                TGCT GCCCA AGCA                TTCTTCTTAGATCTA  55 70
     lpp1445 1610708 .. 1610736 + -13.3  -3.95073   TTTTAAGGCTTTAGA        CGGGCAATTAAAT ACT ATTTATTTGCCCG        TTTCTGCGTATCCCC 100 53
     lpp1446 1612268 .. 1612278 +  -2.6  -3.40645   ATATTATGTAATTTA                 TATA TGC TATA                 ATTTTATCTATTAGT  47 122
     lpp1447 1613935 .. 1613946 +  -4.4  -3.61356   ATCAAATCAAACCTG                TAGC AAAA GCTA                 TTTCAACTACATCAT  55 228
     lpp1449 1615632 .. 1615648 +  -4.4  -5.89921   GCTCATGAGAGTGCT              CATGCT CAGAT GGCATG              TTTTTTTCTTGTGGT 100 153
     lpp1452 1617770 .. 1617781 +    -3  -4.58213   CAAGCTTTGAATGAT                TCAT CCTG ATGA                 TTTTATGGTTAGTTG  62 154
     lpp1453 1619865 .. 1619888 + -12.6  -2.99471   CTGCTCTTTAATCAA          GTATCCTTTG AGTG CAAAGGATAC           TATATATCACCATAA  87 66
     lpp1454 1622784 .. 1622801 +  -9.1  -3.40867   TATTGCCTAAAACTT             GGGGGGT GAAT ACTCCCC              TTCCTTGGTAGGTAA  79 84
     lpp1466 NONE
         ala NONE
     lpp1468 NONE
        lssX NONE
        lssY NONE
        lssZ 1641808 .. 1641822 +  -2.2  -3.08344   AATTGTTCTGATATT               TATTAT TTG ATAGTA               TGTGTGTAATTTACC  42 66
        lssA 1642570 .. 1642614 +  -8.5  -2.62616   ATAAAAATTGGTCTT TTTATTTTATTTAAGTA-AT TTGAGT ATATACTTAAATAAAATAAA TAATATAAAGAATAA  69 42
        lssB NONE
        lssD 1645980 .. 1645990 +    -4  -2.79183   TGCTGTGTGTTACGA                 TTCT GTG AGAA                 TGTCGTGAGCGTGCG  46 66
        lssE 1649042 .. 1649063 +  -2.3  -3.49778   CCATCACGCAAATAA           TTACAGGGT TTTT ATCTTGTAG            TGTTTCATGAATTTT  47 464
        pilB 1652430 .. 1652448 +  -3.9  -3.54676   CGACCATAGAGGAGG            TCAATCGG GTAA CCG-TTGA             TTAATTTGGATGGAT  52 3
        pilC 1653662 .. 1653688 +  -3.7  -4.11623   TACCTATTTTCAAAC         TGGGTTCTGCT GTTTA AACAGAGCCTA         TTTAATTTAATCATA  59 9
        pilD 1654940 .. 1654953 +  -3.9  -3.16191   TACTTCATTATTTAC               CAAAA AGCG TTTTG                TTCCTGAAAATATAG  48 378
     lpp1485 1658388 .. 1658398 +  -4.6   -3.1829   CTATTCTGGGATCTG                 CGGC AAC GTCG                 TCTTCATAATGCTCT  51 486
     lpp1492 1667499 .. 1667522 +  -3.9  -3.90588   CCACCAACAAAACAA          TGCCTAC CAGCAGCAAT GTAGGCA           TTTCATTAAAAAATC  57 54
        pcnB 1670193 .. 1670209 +  -2.3  -2.91681   CGTAAACGGAAAATA              GCAAA ATGAATG TTTGC              TATCTGAGCTTGGGA  41 17
        folK NONE
     lpp1497 1671445 .. 1671458 +  -2.4  -2.74525   AATTTTATTCGTCGG               CCAT TGATGC ATGG                TGGTGTATGCTTTGC  40 370
     lpp1507 1680853 .. 1680865 +  -3.4  -2.84586   TTTCCTCACGTTTGT                CTGA GCGAG TCAG                TGGTTCAATTTTCAA  44 350
   fadD/lidS 1684726 .. 1684738 +    -2  -3.38725   CATAATAGAATACCC                TTCT CCAAT AGAA                ATTTTGTTACCAATT  45 190
     lpp1515 NONE
     lpp1516 NONE
     lpp1517 1690826 .. 1690844 +  -4.6  -3.46546   AAGGAAGAGAATGAC             CATGAGAA TTT TTGTCATG             ATTTTGCTTTTCTTT  53 217
     lpp1518 1693140 .. 1693150 +  -5.4  -3.23929   GACCTCAAAGTAAAT                 TCCT GTT AGGA                 TCTTCATATAATTTA  55 140
     lpp1519 1695456 .. 1695466 +  -6.8  -4.55997   AAAATTTCAATAACA                 TGGG CAA CCCA                 TTTCTTATTGTCTAT  79 139
     lpp1522 NONE
     lpp1523 NONE
        thiS NONE
        thiG NONE
       thiDE NONE
     lpp1527 1702862 .. 1702873 +  -4.4  -5.03405   GAGTCGACACCCAGC                CAGA AGTA TCTG                 TTTTTCTGTAATATT  76 117
     lpp1537 1711004 .. 1711033 + -14.5  -3.53012   AATTAGAAGAAAAAA       TTGAGCTTGAACT TTGA AGTTCAGGCTCAA        TTTCCAAAAACAGAA 100 9
        lidK 1719787 .. 1719799 +  -6.3  -3.84514   TTTTTTATTCTATGA                TAGAC TTT GTCTA                TTTAATGATTAAAAT  66 290
     lpp1543 NONE
     lpp1544 NONE
     lpp1545 1721446 .. 1721485 +  -8.9  -2.78596   CTTTAATTCAAAAAA  GCAACA-TCGATTTATAT CTATA ATAAAAATCGAATGTTGC  TCTCATAAAAAACTA  69 52
     lpp1551 NONE
     lpp1552 1727444 .. 1727458 +  -2.8  -3.54029   GCCAGGTAGGATTAA               TTTCCT TGG AGGTAA               TTCTGCTTAATCCCA  48 367
     lpp1561 1741281 .. 1741293 +  -5.5  -3.23216   ATTGGCGTTCACGAT                CGTGG AAT CCATG                TTCATCATCGTGGAA  55 197
     lpp1563 NONE
     lpp1564 1744788 .. 1744799 +  -5.8  -3.33087   ATCCAATCGACTCAT                GACG TATG CGTC                 TTATAAAACTGTCTT  56 399
        plaB 1749407 .. 1749422 +  -7.6  -3.14564   GATACCTCTTTCGTT              TGATGC ATTT GCATCA               TTAATGAGAAAGTCA  66 39
     lpp1571 1751389 .. 1751402 +  -3.9  -3.87869   TGGAAAAACTGAAAT               GAATA ATAG TATTC                TTTATAGGACATTGA  55 24
     lpp1572 1753966 .. 1753985 +  -7.2  -2.68545   AAACAACGTTATTAA            TGCCACTCT AAC AGAG-GGCA            ATGTTATTGTAGAAC  61 48
     lpp1573 1754953 .. 1754974 +  -3.7  -3.36135   GTCCAGAAATTCATG           GCCAAAATC TTGT GGTTTTGCC            TTCATTAAAAGTTGT  50 400
     lpp1577 1758965 .. 1758979 +  -5.6  -2.89117   CCGATCTGCCCCCCT               CTCCCG CGC CAGGAG               CTTTAATAGTATGAT  52 127
     lpp1578 1759395 .. 1759415 +  -3.2   -4.5477   TTACAAACATCACAC            CAGTGAGG TACAT CCTGGCTG            TTTTATCATATCTTG  62 55
     lpp1587 1768274 .. 1768307 +   -11  -4.40311   TAATTCAGAGAGTTA     GATAGCCGGATCAG AAAACA CTGAACCGGCCATC      TTTTAGATTATTTCT 100 44
     lpp1594 1776554 .. 1776566 +  -7.7  -4.49937   AAATAACCTTACCCC                TCGGT GTT ACCGA                TTTTCCTGTTATTGA  82 220
     lpp1597 1780514 .. 1780525 +    -3  -5.23396   AGTTGATTCAAGTGT                TCAA TGAA TTGA                 TTTTTATTGCTTATT  75 249
     lpp1602 1785730 .. 1785743 +  -3.1  -2.70354   ACAATATGAGACACT               CTATC AATC GATGG                TGAGTTTATGAAAAC  43 1
     lpp1603 1786900 .. 1786911 +    -3  -4.36262   TGAATCAACAGGATT                TTAC TATT GTAA                 TTTTCGTGTAAATAT  60 518
     lpp1605 NONE
     lpp1606 NONE
     lpp1607 NONE
     lpp1608 1793478 .. 1793497 +  -4.9   -2.8088   GTCTCATCCAAACTG            GCCGCTT CCGTTA ATGCGGC             TACATTTTCCTTGGT  50 96
     lpp1610 1795736 .. 1795749 +  -2.3  -2.62515   CCAGCTAAAATATTC               GCTGC TCCA GCACC                TGATATAGCCGCCTT  40 377
     lpp1628 NONE
     lpp1629 NONE
     lpp1630 1821060 .. 1821071 +  -4.4  -3.31331   CTGAAGTAGAAGATA                GATG AGTT CATC                 ATTATTTTCTTTCAA  51 118
     lpp1631 1822762 .. 1822774 +  -6.3  -2.79276   ACAGATAGAATACAG                CAATG CTG CATTG                TGATTACTGAATCCT  55 200
     lpp1633 NONE
     lpp1634 1825240 .. 1825265 +  -8.4  -2.60808   CAGTTTAATTTTAAA         TCCCTTGCTCC GATTA GGA-CAAGGGA         TCACTTATACATCAT  66 33
     lpp1636 1833557 .. 1833586 +  -7.3  -3.23042   ATTAATTGCTGGCAA       GCAAAGTCA-GATT TTG ATTCTTGACTTTGC       TTACTAATAAATATT  65 36
     lpp1640 1838840 .. 1838850 +  -5.4  -4.81814   ATACCCGGTCGCCAA                 GTTG AAA CAAC                 TTTTATTATAGTACT  74 322
     lpp1642 1842311 .. 1842353 +  -6.5  -4.63172   TAGCAAGCGATTCGA CTGATAAAAGTGGAGTTGT AACCA ACAATTCGATTTTTCTCAG TTTTGTAGTTTAATA  76 49
     lpp1643 1844931 .. 1844945 +  -4.2  -3.35775   AAATTGTGCATTCAA               GCCCAA CGA TTTGGC               TCTTTCCAGAATAAT  50 448
     lpp1658 1861589 .. 1861601 +  -3.5  -3.09004   TATTATTCCTAGAGA                TTATT AAT AATAA                TGATTTTGGGAGTAC  45 79
        acnA 1864301 .. 1864317 +  -9.4  -3.42354   AAGCTCTTAACAATT              GGGCAC ATTGC GTGCCC              TTCTCCCTTAGAGTG  79 31
     lpp1660 1865972 .. 1865994 + -10.6  -4.12902   GAGCAAGAAATGTAA           GCCCACAAAA AAT TTTGGTGGGC           TTTTCAAGATGATTC 100 43
     lpp1662 1870543 .. 1870562 + -10.7  -4.12188   AGCATAAAAAAGTAA            GCCAGGG ACTCAG CCCTGGC             TTTTCGCAGTCATCC 100 34
     lpp1663 1871440 .. 1871455 +  -2.6  -3.68351   ATTATAGCATAGGCC              TTTCAT ATCA ATGAGA               TTTAAATCGTAAAGG  50 134
     lpp1666 1874824 .. 1874840 +  -4.5  -2.95884   AAAATGCAACAACTT              GATTATT GGG AGTAATC              TATGTCACTTGCTAC  48 143
     lpp1667 1876510 .. 1876548 +  -9.6  -3.40071   GTTATTAAGCCAGGC   TGTCATCCGGGATGAC TTAGGTT GATTTCCCGGATGACA   TTATAGCTATCAGTT  81 53
     lpp1670 NONE
        astA NONE
        astD NONE
        astB NONE
     lpp1674 1884674 .. 1884686 +  -4.8  -3.09933   ATCAAAAGCTGGAGG                GGCT TTTAT AGCC                TTGGCTAAATTAGGG  53 331
     lpp1680 1888980 .. 1889010 +    -7  -2.88427   ATATGTAAAACTTGA       TTGGTACCGA TAACAAAAAAT TCGGTACCAA       TCTATCCCAACTCTT  62 33
     lpp1681 1889962 .. 1889979 +  -7.7  -5.00616   AAGAATATTGAAAAA             GGCATGT ACAA GCATGCC              TTTTTTCAAAAAGAA  88 47
     lpp1684 NONE
        glnD 1897506 .. 1897527 +  -3.8  -5.09225   ATTGCCCTGATTTCA           G-CATGATC AGAAG GATCATGAC           TTTTTTCAATGACAT  74 330
        minD NONE
        minE 1902274 .. 1902310 + -14.7  -3.29829   TAGCCTGACTCTAAT    TACTGAATAGGGTTACA TCA TGTAACTCTATTCAGCA    TTATAGAAAAATATC  95 279
     lpp1697 1910703 .. 1910715 +  -4.7  -2.71011   ATTGAGTGTAAATCG                GCTCG TTA CGTGC                TAATTGCACCACAAT  47 249
        gatC NONE
        gatA NONE
        gatB NONE
     lpp1703 1918716 .. 1918730 +  -2.1  -3.00128   TTATCAAACGACTGC              CGG-AC TGGA GTACCG               ATTTAATTAGTTGAT  42 1
     lpp1704 NONE
     lpp1705 NONE
     lpp1706 1922676 .. 1922690 +  -8.6  -3.47617   GACCTACCCGAATCC               CGTATG GGC CATACG               TTATGACTTTGCAGT  75 207
     lpp1712 1927376 .. 1927409 +  -8.9  -2.51725   TTAAATTATTTTCGA     ATATCCGCTCTCTCG AAGC TGAGAAAGCGGATAA      ATATTCCTCTCCACT  68 88
        clpB 1931234 .. 1931247 +  -3.9  -2.62038   CCAATTCTGTTTGAA               GAATA AATG TATTC                ATTGATCCTTTTCCA  45 212
        trxB NONE
         aat 1953639 .. 1953655 +  -3.1  -3.02986   AGGGAAATTGGTCTG              TTGATTA AAT TAATTAA              ATCTTTTTATCAATA  45 18
     lpp1733 1954102 .. 1954114 +  -3.3  -3.24708   TATCTCCCAATAATT                GAGCC TTG GGCTA                TATCTTTGAACAATG  47 46
        infA 1954504 .. 1954523 +  -7.8  -2.93207   CGGAATATAGAAAAA            GCTGGCTG CAAG CAGCCAGG             TATATAGCTAATGTT  64 95
     lpp1736 1956778 .. 1956798 +  -3.9  -3.56727   AGTTAAGAAAATTTA            GGGGCAT TCGAGTC AAGCCCC            TTATCATTGATTGGA  52 25
     lpp1737 1958148 .. 1958170 +   -10  -3.36823   AAAAACAGGAGCAAG           TCTTAGTTTC AAC GAAACTAGGA           TTGCCTTTTAAACAA  81 195
        rir1 NONE
        rir2 1962222 .. 1962252 +  -8.4  -3.86346   GTTACCTTGAGCAAA       GTAAGGGAGTTC ATTTAGA GAAATCCCTTAC       TTTGTGAAAAAGTCA  75 52
     lpp1740 1963033 .. 1963057 +  -9.4  -2.88663   GTATTGCTTGACATA          GCAATGGTTT GTTTA GAACCATTGC          TATCTAAAAATCGCT  73 67
     lpp1758 NONE
     lpp1759 1980228 .. 1980246 +  -2.5  -2.59876   ATTCGTTTTTATACG             TTATAAC GCCCG GTTATAG             GCTTTTGTATAATGA  41 58
     lpp1760 1981494 .. 1981510 +  -2.3  -4.25859   GCATCCTCAGAGCGC              GATATTA CTC TAATTTC              TTCTTTTAGCTTCGC  56 297
        mutS 1992288 .. 1992299 +  -4.4  -2.94872   GGAGTGTGCCGAGAG                CATC AATT GATG                 TAGTTATTACATGAA  48 16
     lpp1769 NONE
     lpp1770 NONE
        hemB 1997641 .. 1997659 +    -6  -3.17194   CTCATATGCCACAAA             TCCCATAT AGT AAATGGGA             TTGGCTTGGCCCAAT  59 102
     lpp1772 1998391 .. 1998409 +  -7.4  -3.29511   GACACCAATAAAAAA             GCCACG CATATCA CGTGGC             TTCTAACAAGGTCAA  67 323
       lysAC NONE
     lpp1775 NONE
     lpp1776 NONE
     lpp1777 2008281 .. 2008310 +  -4.2  -3.79113   CGCTAATTGGCATAC       GGCCATGGCTTG CTCCCT CAGGCAATGCCC        TTCTTCTAGCAACAT  57 349
     lpp1779 2010442 .. 2010457 +  -4.7  -4.37552   AGCCTGCAACTGTTA              GAGGA AAATCA TCCTC               TTGTTTTATGGTATT  66 140
     lpp1787 NONE
     lpp1788 2020633 .. 2020661 + -11.9   -5.0916   AACGGTTAAAGATGA        CCTGGGTAAAA CCTTTAT TTTTACCCAGG        TTTTTATATTAAAAC 100 39
     lpp1789 NONE
     lpp1790 NONE
     lpp1791 NONE
     lpp1792 NONE
     lpp1793 NONE
     lpp1794 2028545 .. 2028565 + -11.2  -3.85092   ATCAACCAATAGAAA            GGGCAACT GCAAG AGTTGCCC            TTTCATGTAAATACT  90 95
     lpp1796 NONE
     lpp1797 NONE
     lpp1798 2031933 .. 2031945 +  -6.3  -2.84581   TTGGAGAAGATGCAA                TACCA GCC TGGTA                ATTATTAATAAATTA  58 12
     lpp1799 2033449 .. 2033486 + -10.1  -3.47322   CCAATAATTGACTTA   TAAGTTGAATTTGGATT GTTT AATCCAAATTCAACAAA    TTCATTATCCTCCCC  81 30
     lpp1800 2034115 .. 2034127 +  -6.3  -3.41738   GTTCCAATTAGTTGC                TGCAA AAC TTGCA                TCTCTTTCTTAACCA  60 203
     lpp1807 NONE
     lpp1808 2043346 .. 2043358 +  -4.1  -4.32903   GCAAGAACCAAAAAC                TGGTG TAA CATCA                TTTTAAGTATTTAAT  64 202
     lpp1809 2044251 .. 2044294 +    -4  -3.00786   TCTTTAAGCTCTGAA CTTCAAAATCAAAATAATGA CTGT TCTTTATTTTGATAAAGAAG TATGTAACTTTTCAA  47 107
     lpp1814 NONE
     lpp1815 2049427 .. 2049443 +  -5.1  -2.53164   TGGAGACAATCGAAA              CAGACTC AAG GAATCTG              ATTCATGCTCAGTGA  49 8
     lpp1816 NONE
     lpp1817 2050114 .. 2050127 +  -6.7  -2.81966   CTTAAAGGCGATTAG               TCAGG GCTT CCTGA                GTTTCAGTGACTTTT  58 73
     lpp1819 NONE
         udk 2053468 .. 2053491 +  -4.6  -3.44876   GCAGTTGATGTTTTA          TTAGGCTGTT TAAG AGCAACCTAA           TTGATATTGTGGTTT  53 33
        fabI 2054369 .. 2054396 +  -8.6    -4.329   TTGGGATAGATAAAT        ATTAATCAGCTT TAAG AAGCTGATTAAA         TTTATTGCTGTATTG  89 32
     lpp1823 2059080 .. 2059093 +  -4.5  -3.54951   TTTTTTCATTTTAGA               GGACC CTTA GGTTC                TTCTCTCATAGGATC  55 318
     lpp1831 NONE
     lpp1832 2073566 .. 2073586 +  -3.3  -2.84276   CAATAGTAAGCTTAA            GCTAATTTA TGA TAAAATGGC            TGATTAGTTCAAGCT  44 101
     lpp1833 2075845 .. 2075861 +    -5   -2.7556   TGCTAATATAGATGT              GCGGCG AAATC CACCGC              TCCTTAACTCACCTT  50 407
     lpp1838 NONE
     lpp1839 NONE
     lpp1840 2082332 .. 2082342 +  -3.2  -2.95586   GGTAATGATTCCAAT                 GCTT TTT GAGC                 TGCTTCTTGACTATC  45 211
     lpp1842 2084469 .. 2084487 +  -4.5  -2.92449   AAAAATATAATTATT             ATTGGGG CTATC CCCCAAA             TGTATACCCTATTTA  48 111
     lpp1843 2088200 .. 2088232 +  -4.8  -5.44119   CCGTGAAAGGGCGAT      GTCCTAGGCCTCTA GACGA TGGGGACCTAGTAC      TTTTTTTACCATCAA  83 348
     lpp1844 2090381 .. 2090393 +  -3.4  -4.04206   GTTATGAGAAATGTT                CCAT AAGGG ATGG                TTTCTATAAAAATAA  56 118
     lpp1847 NONE
     lpp1848 2094133 .. 2094154 + -13.1  -3.45118   TTAGATACTTTTAAA           TCGATGTGC TATG GCACATCGA            TTGCTTATCACGTGC  93 37
     lpp1849 2094968 .. 2094979 +    -3  -5.42265   TTAAATGTATCGGTA                CAAA CTGG TTTG                 TTTTTTCTGGTTTGA  78 236
     lpp1851 NONE
     lpp1852 2097954 .. 2097964 +    -4  -3.41359   CCGTACAGAGCTCAT                 TTTC ACT GAAA                 TGTTGATTTTCAGCA  51 113
     lpp1854 2098869 .. 2098881 +  -6.3   -3.7732   TCCGTGTGGACTTGA                GCATT GAC AATGC                TTATTCATCTAAAAC  66 65
     lpp1856 2101628 .. 2101643 +  -4.6  -4.45175   GCCGTTATTGAATTG              CTGGTG TTGT CACCTG               TTTCATTTTTTCCTG  66 117
     lpp1858 2103709 .. 2103719 +    -4  -2.83701   AGATAATCATTTTCA                 TCAT TTA ATGA                 TATGATACATGTTTA  46 35
     lpp1859 2104174 .. 2104196 +    -7  -3.09288   CCTGCAATCAATAAT           GAGGAGGT TTACTCT GCCTCCTC           CTTTGTTCGACAATA  63 27
     lpp1861 2107315 .. 2107330 +  -7.6   -2.7634   GCCCCATGTTAAACC              CAAGCA AAAC TGCTTG               CTTTGCCATCAGATT  63 121
     lpp1864 2109713 .. 2109736 +  -2.4  -4.02468   CATTTTAAAATCGCT          GTGTGGATTA ATAA TGAATCACAC           TTTGTCCCTGTTTTT  52 125
     lpp1865 NONE
     lpp1866 2112337 .. 2112348 +  -4.4  -4.86133   GCGCTCTAGTTCCAG                CAAG CAAG CTTG                 TTTTTGCTCTATATA  73 181
     lpp1869 2114123 .. 2114143 +  -6.8  -4.48741   TCACAAACATCACAC            CAGCGAGG TGCAT CCTGGCTG            TTTTGTCATACCTTG  76 55
     lpp1871 NONE
     lpp1872 NONE
     lpp1873 2118496 .. 2118517 +  -3.1  -3.07935   CGGGATTTATCGGTT           GCATTCTTGA GTC TCAA-AGTGC           TTAAATAGATAACAT  45 47
     lpp1874 NONE
     lpp1875 2120282 .. 2120294 +  -3.4  -3.85698   CGTAGAAACTCAAAT                CTGT AATTA ACAG                TTTATAAGCCCAAGC  52 130
     lpp1876 2121558 .. 2121574 +  -5.2  -4.43012   GAGTTCTAAATAACT              TCAATG CAACT CATTGA              TTTTAATATTGAAGT  69 68
     lpp1880 2125926 .. 2125938 +  -7.7  -4.49316   GGCTTCACTTCCACC                CTCTG AAA CAGAG                TTTGTTGTTCCTCAT  82 286
   gacS/letS 2135925 .. 2135935 +  -2.6  -2.67171   GAATATGAAAATCAG                 TATT CAC AATA                 ATATTTAATGAAATA  41 14
         pfp 2137773 .. 2137783 +  -5.4  -4.31433   TCTGCTGACTAAATA                 GCTT GAC AAGC                 TTTCTTCTCAAAATA  69 520
     lpp1891 2138946 .. 2138956 +  -2.6  -3.23488   ACCTCCAAGCTTGAT                 TTAT TTT ATAA                 TGTCTATCTTTTTAT  45 59
     lpp1892 2140791 .. 2140813 +  -6.2  -4.21812   TTACTTGCATCACCA           GGGGCTGTTT CCC AACCAGCCAC           TTCTTTTGGGTAAAC  71 408
     lpp1899 2149137 .. 2149160 + -13.9  -2.53015   CAGAGGCTTTCTGCA          GCCACCCTG ATTATA CAGGGTGGC           TAACTTAACAAATGT  89 45
     lpp1900 NONE
     lpp1901 NONE
     lpp1902 2153054 .. 2153066 +  -2.7   -2.8207   AAATAAAGGATTAAT                TTATG TTT CATGA                CTTGTTGGAATTTAA  42 35
     lpp1903 2154079 .. 2154090 +  -2.2  -3.39327   CTGAAAATCCTCGTG                TCGG CAGT TCGA                 TTCTGCCTCTGGCCA  45 122
     lpp1904 2155314 .. 2155326 +  -7.7  -2.98381   CCAATTATTCGTTTG                TGTCC TTT GGACA                TGATTTAATAACTTA  66 417
     lpp1905 2158019 .. 2158037 +    -3  -3.28217   TGTAAATCCAAGATG             ACAGCAAG CCT CATGCTGA             TTCCATGTTCTTTTG  47 323
     lpp1910 2163006 .. 2163029 +    -6  -4.90918   CCAGAGTTTTCCCAT          GAGCCTTTAG AGCC TTAAAGGCGC           TTTTATTGATTTTCT  81 154
     lpp1911 2164346 .. 2164357 +  -5.8  -3.67141   ACCCTCGGATTTTAG                CTGC TTCA GCAG                 TCTTTCATTATTTGT  62 69
     lpp1913 2166770 .. 2166788 +  -4.6  -4.84527   TTTCCACCTCCAAGC             TCTCTAAT GAG ATTAGCGA             TTTTTGCTGTATGCG  74 222
     lpp1919 2174431 .. 2174465 +  -5.7  -2.64472   AATCCCCATCTGCAT     CATCTCGAAGCCTGT GAAGG ATGGCCTTCGAGACG     TGGCTTTCGCCACTC  51 166
     lpp1925 2181765 .. 2181775 +  -3.2  -4.20516   CAACAACGGGTAAAC                 CTCG TAG TGAG                 TTTCTTGAGTCGAAA  59 365
     lpp1930 2185804 .. 2185819 +    -4  -5.69262   CCTCCAATTCTGCTT              TTATCC CCAG GGGTAA               TTTTTGTTTTTGTAA  85 208
        ralF NONE
     lpp1933 2189788 .. 2189798 +  -2.6  -3.11569   CTATAGCGCCCCCTC                 TTTA TTA TAAA                 ATTTTACCTAAATCA  43 155
     lpp1934 2190743 .. 2190756 +  -4.5  -3.28791   GATGCCCCCCTTTAA               GCGAC AACA GTTGC                TTATGCCAAAAGAAT  51 119
     lpp1939 2198561 .. 2198576 +  -7.6  -3.61209   TTTCGCTAAGATGAG              GTTTGC AAAA GCAAAC               TTATGCTTATCTTAG  71 248
     lpp1940 2200351 .. 2200362 +  -4.4   -4.0162   TGGTGCCACTTTAAT                GATG GCGC CATC                 TTTATAATGTAGCAG  59 93
     lpp1941 2202678 .. 2202690 +  -3.5  -3.00298   ATTTATAAACAATAT                TTATT AAA AATAA                TCTATACTTAAAAAA  45 162
     lpp1942 2203538 .. 2203556 +  -4.6  -2.70932   ATCCATTTGAATTCA             GTATGG TTTTTCC CCATAC             TCATTAGGCAAAACA  47 65
     lpp1946 2207756 .. 2207770 +    -2   -3.5936   ATCATAGGTCTCAGT               TGAGGC CTT GCCATA               TTTAACCAATTTAAC  47 386
     lpp1949 2210610 .. 2210623 +  -5.3  -4.62783   AAATTATAGCTTTTA               CAACA GTAA TGTTG                TTTTTAACATCGATC  71 118
     lpp1950 2211543 .. 2211556 +  -2.4  -3.29324   CACACATCTTATTGT               CTGT CGGGTC ACAG                TTGCATTTGCATGCC  45 243
     lpp1956 2216549 .. 2216561 +  -7.7  -3.49475   ATGAAGACAACATTC                GCTGA TTC TCAGC                TTGTATGAAAATAGA  69 231
     lpp1957 2217071 .. 2217088 +  -8.4  -2.79133   CCGACAGCTAACCTA             CTGCGG CTTTGT CCGCAG              TATCCTACAAACTTG  67 58
     lpp1958 2218457 .. 2218482 +  -8.3  -6.04953   GCAGTATGCAAAAAA         CCCGTATTGAC ATAG GCTAATACGGG          TTTTTTTATTTCTCT 100 82
     lpp1959 NONE
     lpp1960 2220946 .. 2220978 +  -6.5  -3.70773   GAGAATTTCTTCATA      TCTTGCAAAATGA GGAATAA TCATTTTGCAAAA      TTATTGGCTATGGGC  64 6
     lpp1962 NONE
     lpp1963 2226455 .. 2226467 +  -4.8  -2.68947   AATAAATGTTCAATA                CAGC TCAAT GCTG                CTATTCTTAATTGAA  50 157
     lpp1964 NONE
     lpp1965 2228742 .. 2228757 +  -2.6  -2.60211   TAGCTCCTCCAAGAG              TGGC-AT GAT ATAGCCA              GCTTTTTGCACCAAT  41 304
     lpp1969 2234149 .. 2234159 +    -4   -3.4072   ATACTTCAGTCCTGT                 TTAC TCT GTAA                 TTGTAATGCCGCATG  51 45
     lpp1970 2234700 .. 2234748 +  -2.6   -5.0538   GATCAAGGCAAAAAA TGTTTTTAATGAGGGAGTTTAG ATAAA CTAAATGACCGAATTAAAAACA TTTTTTAACATAGAG  69 81
     lpp1974 2238716 .. 2238730 +  -4.2  -3.91897   CCACAGAGGCGCTCC               CATTGG TAT CCATTG               TTTATCAATAGCAAG  57 386
        hisC NONE
     lpp1980 2243068 .. 2243078 +  -2.6  -4.64157   TTTTAAGAAGACACA                 TTTT AAC AAAA                 TTTTGTAATTGTTTA  60 55
         rph 2257117 .. 2257128 +    -3  -4.44667   AAATTTAGTCATTTA                GTTT ATCT AAAC                 TTTCTTATTCAAAAC  60 285
     lpp1996 2259074 .. 2259085 +    -3  -3.41378   CGAAAAGGTAAATTA                TGAT GAAT ATCA                 GTTTTATTGGCTATG  48 23
        proC 2260082 .. 2260096 +  -2.8  -3.77206   GTTCAAGCAAACAAT               CATTGT GGA ACAAGG               TTTGCTCGCGTTATG  51 243
     lpp1998 NONE
     lpp1999 NONE
     lpp2000 2262222 .. 2262235 +  -2.3  -5.00616   TCCGCATCCAATATT               CCATG TCCA CAAGG                TTTTTTGCCGACACA  67 507
     lpp2009 2274480 .. 2274497 +  -5.5  -2.91383   TTAAGCGCCCTGTCT             TTCCCGC GCAG GCGGAAA              TCTATCCATAAAGCT  52 128
        folB 2276402 .. 2276413 +  -2.2  -4.56597   CTCTGTTTTGGCAAG                GTTC ATTT GAGC                 TTTTTGAGCCAAGGC  61 116
        recG 2282362 .. 2282382 +  -2.5  -5.41359   ATTTCTATAGCCCTT            TCCATGTAA GGG TTACTTGGC            TTTTTTAATTTAATT  76 191
     lpp2017 2285297 .. 2285307 +  -5.4  -2.75081   AGATTCAGAAGGCAT                 GCAA GAA TTGC                 TAAATTTTAACAATG  51 40
     lpp2018 2286131 .. 2286145 +  -2.8  -3.07109   TAGGCTTTTTACTCA               TGGC ATCGGTG GCCA               TCTATGTCTAAATTT  43 0
     lpp2019 NONE
         eno 2288066 .. 2288076 +    -4  -3.76125   AGTTCAAGCTTTCAG                 CATT ATT AATG                 TTTAAGTTGGGGTGA  55 40
     lpp2021 2288666 .. 2288680 +  -2.8  -3.63073   TGCACCATCAGCAAA               CAAATG ATT CATATG               TTGTTGCAAGCTCTC  50 149
     lpp2031 2297036 .. 2297051 +  -2.6  -4.39828   CAATAAAGTTTAAAC              TCA-TGC CCA GCAATGA              TTTTGTGCAAATATT  58 64
     lpp2032 2297868 .. 2297881 +  -3.1  -5.78622   TGGCAATTCTTGATT               CTTAC CAAG GTAGG                TTTTTTTTGCGATAG  87 470
     lpp2034 NONE
     lpp2035 NONE
     lpp2036 2302099 .. 2302113 +  -4.2   -2.9627   CAGGTGGTAGAGCAG               GAGGCT TTT AACCTC               TGTGTCATAGGTTCG  50 139
     lpp2039 2306507 .. 2306524 +  -2.7  -3.90048   CATACGAACAATCTC             TTCTTTC CATT GACAGAA              TGTTTTTCCAAGAGC  53 319
     lpp2041 2307223 .. 2307266 +  -2.1  -4.29302   TACATCTGATAGAAA CATTAAAATCACTCTC TGTTGATGTCTTT GAGA-TGATTTTAATG TTATTTTGATCTACA  57 87
        dbpA NONE
     lpp2043 2309931 .. 2309958 +  -3.5  -4.29738   ACATGCTACTGAAAA        TTGAGAGTACA GCAAAA TGAACTCTTAA         TTTTAGTAAATGTAA  60 81
     lpp2047 2312996 .. 2313006 +  -2.6  -5.41746   GCTTTGAATGTTCAA                 TATT GGA AATA                 TTTTTTTAGCCAGTT  76 213
     lpp2049 2317192 .. 2317211 +  -6.5  -3.32963   CGCTTTTGAAATCAT            GACGTTT TTCAGC AAACGTC             TTCTGCCCTCGAAGT  61 146
     lpp2054 2322264 .. 2322284 +   -14  -2.56095   CACCTGCCGCCTACG            TGCCGCGG CTTGT CCGCGGCA            TCCATTAGATCTAAA  93 233
     lpp2057 NONE
     lpp2058 2326027 .. 2326037 +    -4  -3.18268   GTACAAGATAAAAAA                 TTAC ACT GTAA                 TAATTTTCCTTCAAC  49 381
     lpp2059 2327362 .. 2327374 +  -3.3  -3.01712   TTATAATGTATTACA                GCTTC TCA GATGC                TCTTCGGGAAAAGAG  45 139
     lpp2060 2328698 .. 2328714 +  -9.5  -3.66497   GTGAATGCTTTCTCT              TCTGAGA TTA TCTCAGA              TTTAACACTTTCTTC  79 271
     lpp2065 2340238 .. 2340254 +  -4.5  -3.95772   GTTACATAAAATCCC              TTGCAAA TTT TTTGTAA              TTTCAATTTGTTCTT  59 500
     lpp2067 2343897 .. 2343918 +  -4.5  -2.94823   CGGATTTGTCTAAAA           TTAAGGCTA CCCG TAGCATTAA            ATATTTTTAGAACTT  49 152
     lpp2069 NONE
     lpp2070 2345083 .. 2345098 +  -7.6  -2.94099   AATAGAGGCTCTGTT              TGCCAT CGAT ATGGCA               TCTCTCGTCAGACAA  64 139
        tphB 2348327 .. 2348341 +  -6.4  -2.73123   TAGCCCCCATTGTCA               GAGTCA TCA TGGCTC               TGATTAAGAAATTTT  57 114
     lpp2077 2357117 .. 2357134 +  -5.7  -3.21924   AGATTCTTCTCCCAA             TTGTTTT TTAT AAAACAA              TGTTCTACGACATCA  54 65
     lpp2080 2359136 .. 2359182 +  -2.2  -2.75844   AGATTTATCTGATGT GGGCTCTGGATAAGGATTATAT AAG AAGCAGTCAATATCCACAGCCC GTTTGGGCTGAGGAG  40 112
     lpp2082 2361094 .. 2361109 +  -5.4  -4.19974   GAAGAAAAAATAGCA              CAGAGC AAGT GCTTTG               TTTGTTAAAGCTTTT  66 55
     lpp2085 2365016 .. 2365026 +  -2.6  -4.60041   AGCAAGTTTTCAGGA                 TAAA GAT TTTA                 TTTTTAAAAATAAAT  60 289
     lpp2086 NONE
     lpp2087 NONE
     lpp2088 2368510 .. 2368531 +  -8.8  -2.81223   TAATTCTTCATTCAT           TTTGGCCA TATCAT TGGCCAAA            TGATGTCTTATTGGA  69 67
     lpp2089 NONE
     lpp2090 2370250 .. 2370268 +  -2.4  -2.61004   AATAAATACTATTGA             GATATCTA TGT TGGTTATC             GATTTTTGCAAATGA  40 67
     lpp2091 NONE
        sdeC 2377082 .. 2377138 +  -3.2  -5.45802   AATGAATAGTGCAAA GCTGTAGC-AGATGAGAAAGCAAAACAT CAT ATTATTTG-TTTCTCATCAAGCTGCTGC TTTTTATTTTAAGGA  77 81
     lpp2093 2378379 .. 2378389 +  -2.6  -4.12188   AGGTTATGAGGCAGC                 TTAT TTT ATAA                 TTTTCGAGGTCATGA  55 43
     lpp2094 2381085 .. 2381118 +  -4.7   -4.1585   ATCACACTATTCCCA     TGGAGAAGTCGAT AAGACAGG ATAGACTTCTTCA      TTTTCAGACTTGTAC  64 72
        sdeB 2387116 .. 2387159 +  -9.2   -3.1634   AATCGAAGATGCTAG CAGA-TGAGAAGAGAAAGACA TTG TGTTTTTATTTTCTCATTCTG TTAACTGCTTTAAAA  77 61
        sdeA 2392121 .. 2392141 + -12.6  -5.21236   ACATAAATTCCTGTT            GTCGGGTC TTATT GACCCGAC            TTTTTGTTGTGGATT 100 58
     lpp2097 2393457 .. 2393469 +  -3.3  -2.87825   TCCCTTCTTTGGCAA                GGCCT GAT AAGCC                ATTCTTAATAATTTT  44 288
     lpp2100 2398897 .. 2398910 +  -2.4   -2.9155   CCGCTCTCAATCAAG               CCTA AACCTA TAGG                TATCCTATTGGAAAA  41 59
     lpp2101 2399905 .. 2399919 +  -2.1   -4.4831   AGGCCATGGGCTTGA               TTGCG AGGTA TGCAA               TTGTTTTTGCTAAAT  59 43
     lpp2103 NONE
     lpp2104 2402800 .. 2402839 +  -8.8   -3.1647   GCATAAGAAGCAATC  TTAAT-CCGGGAAGAAAGT AAA ACTTGATTCCCGGCATTAA  ATTTTGCCTGTTCAA  73 100
     lpp2107 NONE
     lpp2108 NONE
     lpp2109 2407392 .. 2407411 +  -2.1  -3.56836   TTTTTACCGCCCGTT            GCAGTTA AAATAA TATCTGC             TTTAGCCACTGCTTT  47 518
     lpp2111 NONE
     lpp2112 2409477 .. 2409499 +  -5.6  -4.14764   AATTGAACTAAACTT           CTGTTGCCTT TTA AAAGCAATAG           TTTGATTATTTGGCA  67 257
     lpp2116 2411709 .. 2411730 +  -2.3  -4.01853   TAAAATCGCATAATT           GCTCCATAAA GTT TTTCTGG-GC           TTTATAATCATCTTC  53 414
     lpp2127 2421306 .. 2421316 +  -3.2  -3.25166   TACCGCTTGGTTTCT                 TTCC AGG GGGA                 TAATTTTTAACATCA  46 376
     lpp2129 NONE
     lpp2130 NONE
     lpp2131 2431997 .. 2432017 +  -2.5  -2.87318   CTAAACCAGTATCAT            CAGAACTGC ACA GAGGTTTTG            GTTGATTTGTTTCTT  42 37
     lpp2132 NONE
     lpp2133 2435685 .. 2435697 +  -3.4  -3.64086   GATCAACTTGCTTAG                CAGA CAATA TCTG                ATTTTTAGTTTGTTC  50 41
     lpp2134 NONE
     lpp2135 2437903 .. 2437927 +  -2.9  -3.97834   TGGCTATACTTAAGG          TAAATAGACCT TCC AGGTTAATTTG          TTTATACTCAAATTC  53 157
     lpp2136 NONE
     lpp2139 2453757 .. 2453769 +  -4.1  -3.91897   GGGTTTTAATTGCAT                TTAGG TTA CCTGA                TTTATCCATAGCAGC  57 359
        gspA 2456417 .. 2456448 +  -5.9  -2.76162   ATTTCCAATTAAAAA      ATGTGCCGGAT GATATGGAAA ATCCGGCACAG       ATTTGAGATAAAATA  55 29
     lpp2142 NONE
     lpp2143 2458829 .. 2458854 +    -4  -3.18912   TTTACCAGGAATTGA         TGCGGGCT TGGTGCTTAT AGTCCGCA          TTCATGAATCAATGA  49 109
     lpp2147 2462237 .. 2462276 + -13.2  -3.06133   GAAGCTTAATCAATA  TTTCTTTCCTAATTTTAC TAAA GTAAAGTTTGGAAAGAAA   TTGAATGGCAGGTTG  88 75
     lpp2148 2463972 .. 2463984 +  -6.3  -3.71527   GAAGAATATGCTTTG                GGAAA ATT TTTCC                TTTGCCTGCTTGCGC  64 135
     lpp2156 NONE
     lpp2157 2472846 .. 2472862 +  -5.9  -3.36656   TTTAAATTGAGGGCT              GGTTTTG ATT CAAAATC              TATTCTATAGCTTTT  56 125
     lpp2160 2476544 .. 2476555 +    -3  -4.26202   AATAGTATTTCGTAA                GAAT CGTA ATTC                 TTTATTACTCAATCT  57 351
     lpp2163 2479643 .. 2479659 +  -3.8  -2.52742   CCCTCCAATCTCAAA              TTACAA CATTA TTGTAA              ATCTTCTAGGCAAAT  45 226
     lpp2164 2480152 .. 2480184 +  -5.8  -4.24204   TAGTACTCCTTTAAA     TACCCTGTCAAGT ATTCAGTA ACTT-ACAGGGTA      TTTTAAATATCCCTC  69 42
     lpp2168 2490469 .. 2490486 +  -5.5  -2.67803   ATTTGCCATAAAGCC             TCCGGTT TTTT ATCCGGA              TAAATTTCCTGCAAA  51 502
     lpp2170 NONE
     lpp2171 2493890 .. 2493900 +  -2.4   -4.4017   CTGGCTCTAAAATTT                 GCCC TAA GGGA                 TTTTGTGACAGTTCA  59 138
     lpp2180 NONE
     lpp2181 NONE
     lpp2182 NONE
     lpp2183 NONE
     lpp2184 NONE
     lpp2185 2511970 .. 2511980 +    -4  -4.20367   TTATTGGAAGTTATC                 TGAT TTG ATCA                 TTGTTTGTTGAGGCA  59 23
     lpp2188 2515200 .. 2515210 +    -4  -2.91255   CTAACATGAATTGTT                 TCTT GTA AAGA                 TCCTCTTTATAATCA  46 117
     lpp2189 2518012 .. 2518023 +  -4.4  -4.66609   AAAGTCGATGCGCTA                CAAC GATA GTTG                 TTTTTCCCTCGCATA  72 434
     lpp2192 2524243 .. 2524259 +  -5.1  -2.96979   AGCAGCTGGTCTCTA              GCCTGAT AAT ATCAGAC              TGTGTCAATTCTGAT  52 25
     lpp2193 NONE
     lpp2194 NONE
     lpp2195 NONE
         upp 2529013 .. 2529024 +  -4.4   -3.4557   ATTGTCTTGCCCTTT                CAGT AATG ACTG                 CTTTTACTTTTTGAC  53 105
     lpp2197 NONE
     lpp2198 2532187 .. 2532215 +  -6.7  -4.98522   CACAATTGATTGGGG        TCTGGATGCCC AACACAA GGACATCCAGG        TTTTTCTATAAGCTT  83 73
     lpp2201 2536001 .. 2536011 +  -6.8  -2.85017   GAACCAAAGCTTCTT                 TGGC TTG GCCA                 TAATCTGTTATTTTA  57 295
     lpp2212 2548204 .. 2548217 +  -2.3  -5.44119   AATTTGTTCTGCGAT               ATCGC TCTG GCGAA                TTTTTTTCACATAAC  76 188
     lpp2214 NONE
         pta NONE
         ack NONE
        cbpA NONE
     lpp2218 2554409 .. 2554419 +  -5.4  -2.78463   TATAGGAATACCTGC                 TTGC CGA GCAA                 TATGATAAAACCCCT  52 208
     lpp2220 2555703 .. 2555713 +  -2.4  -2.76087   TGGCTGCTGAATCAA                 GCTC TTT GCGC                 ATTTCAAACTCTCTT  41 273
     lpp2222 NONE
        lidB NONE
     lpp2224 2560916 .. 2560926 +  -2.6  -4.89521   ACTATTCTTGCTAAG                 TTAA ACT TTAA                 TTTTCTTTAAAATAT  66 60
     lpp2225 2561701 .. 2561730 + -10.9  -4.64464   TAATAAGCAATACCA       CATCAGATCAAAG ATTA TTTTGGTCTGATG        TTTTGGTTTGCTTTA 100 43
     lpp2230 2566993 .. 2567003 +    -4  -2.98814   CTTAATTTGGATACC                 GTTT ATG AAAC                 ATTTATCCCTTACTC  47 36
     lpp2231 2567673 .. 2567689 +  -5.1  -2.91912   TAAAATCCCCGGCAA              GCAATAC ACT GCATTGC              TATGTAAATAAGTAC  51 45
         lly 2568795 .. 2568816 +  -2.9  -2.99471   ATGTAATGATGCTGT           TTTTCAGGC ATAA GCCAGGAGA            TCTATATGAAACTCG  43 54
     lpp2233 NONE
     lpp2234 2570747 .. 2570765 +  -8.1  -5.52384   CCAACCCATGGAGAT             TGGGGGC ATACG GCCTCCA             TTTTTTTGCTACCAG  93 317
        asnS 2572876 .. 2572888 +  -4.1  -4.11456   CTACGCTCGGATTTT                CTCAA TGG TTGGG                CTTTTTTTTCGTCCT  59 338
     lpp2243 2578784 .. 2578797 +  -4.5  -3.35679   ATGTAAATGCATGCG               CCCTA AATA TGGGG                TTATACATGGAAAAA  53 354
         rne 2581044 .. 2581072 +  -5.5  -3.68738   GCCACATTCAATAAA       TGAGTGATATTG CTGTTT CAA-ATCACTCA        TTATGTATTGAAATA  59 274
        hepA 2587307 .. 2587319 +  -4.1  -3.88787   CTATTAGATTATTAA                CGGAA AAT TTCTG                TTTATAGGCCTGTCG  57 125
     lpp2253 2593514 .. 2593525 +    -3  -3.17194   ACAGGGCAATTACTA                GTAA CACT TTAC                 TTGCGTTAAAGCAGT  47 25
     lpp2254 NONE
         grx NONE
        secB NONE
        gpsA NONE
     lpp2260 2600723 .. 2600738 +  -2.6  -3.04609   TTAAACCAACAAAAA              TCGAAA ATTC TTTTGA               ATTTCATTTAAATCA  43 44
     lpp2263 2603646 .. 2603679 + -10.4  -3.01134   TTAGCGATCATAAGA     GCCTGGTCTTTTCT AGATAG AGAAAAGGCCAGGA      TAGTTATTGATTTGG  80 78
     lpp2264 NONE
     lpp2265 NONE
       motA2 NONE
       motB2 2607726 .. 2607741 +  -3.2  -4.43309   TTCGACCAAGGCTAG              CCCC GTTTCTTA GGGG               TTTTCATTAAAATTA  60 48
        sdaC 2609808 .. 2609836 + -16.3  -3.14527   GGTAGTTGCATATAT        TTATTAAGGCGTA TAT TACGCCTTAATAA        TATTGCTAAACATTG 100 51
     lpp2275 2618630 .. 2618674 +  -8.5  -5.61596   AACCTAAGACAAAAG CCTGACATTCGCTTGGCTTCA CAA TGTTTCAATGCGAATGTCAGG TTTTTTTATACAAAT  95 44
     lpp2276 2619270 .. 2619283 +  -2.3  -3.55084   TTTAGACGCTGTTAA               CCACC TAAT GTTGG                TCTTTGATATTAAAC  47 36
        xseB NONE
     lpp2278 2620978 .. 2620992 +  -4.2  -4.10331   GTGCATATTGATTAG               CGGC AGACCAG GCCG               TTTGTAATTCCTTGA  59 443
     lpp2280 2622660 .. 2622671 +  -2.2   -2.8552   TCAAACTGGAAACTA                CTGA CAAA TCGG                 GTTTGATCCCTAGAC  41 479
        hemA NONE
        prfA NONE
        hemK NONE
        dksA 2627767 .. 2627791 + -17.3  -3.61715   CTGAACATTAAACAA          TAAACTCCCGC CAA GCGGGAGTTTA          TTATTACAAGCAATC 100 54
     lpp2287 2628788 .. 2628799 +    -3  -3.05715   ATTGCATCAACCAAC                TCAT TGAC ATGA                 TTCACTAGCAAAATT  43 172
        djlA 2631129 .. 2631142 +  -3.1  -3.88883   CACCAGGTATATCAA               TGGCT AAAT AGCTA                TTCTCTTTAAATTTT  54 204
     lpp2292 2633621 .. 2633634 +  -3.8  -3.35813   TTTATTACTAATGAA               GCCT TTTGTC AGGC                TTCATTAAACTCAGA  51 50
        sodC 2640188 .. 2640236 + -12.7  -3.90291   TGCGGCGTCATTAAA TAGTTTTTTGCATTTGAAGCAGA TAA TCTGCTTCAAATGCGATGACTTA TTTGATTCGACCACT 100 23
     lpp2300 2642558 .. 2642568 +  -5.4  -2.54166   AATCGTTGAACTCCA                 GGTT CTC AACC                 ACTTTTAATTCGCCA  50 221
        hemN 2645268 .. 2645285 +  -5.5  -2.63723   GAGTGGATTAGAGAA             GGGGG TTTATATC CCCCC              ATTAATTGCTCAAGG  51 82
     lpp2305 2648261 .. 2648278 +    -7  -3.97911   GCAATATTCCAGAGC             GGGGAA ATACAC TTCCCC              TTTGATGTCTTTAAT  71 447
        rpsU 2649745 .. 2649763 + -11.8  -5.42198   CCTATATTACACCAA             GGTCACAT TGT ATGTGACC             TTTTGTTTTTTAAGG 100 187
      lporfX NONE
        dnaG NONE
        rpoD 2654415 .. 2654427 +  -2.7  -4.19258   ACCACTTCTTCCCGC                CATTG ATA TAATG                TTTTACCTAGAGTCT  57 517
     lpp2316 NONE
     lpp2317 NONE
     lpp2318 2661391 .. 2661401 +  -5.4  -3.08032   CAGAAGCTAAAAATG                 CTCT GAT AGAG                 TCATTTTAAAAGAAC  54 201
     lpp2319 NONE
     lpp2320 NONE
     lpp2321 2662510 .. 2662524 +  -5.7  -2.64416   AAATGACCACCATTA               GGTCT AGGCA AGACC               GTTCTGATGACAATA  51 39
     lpp2322 2663633 .. 2663658 +  -6.1   -3.1505   TCTGAAGCACATAAG         TTCC-CGGTGCC GCT GGCAGCGAGGGA         TTCATGACCGATGAT  59 333
     lpp2326 2668696 .. 2668711 +  -2.6  -3.52396   TAGCCCTATTGATTT              TTTTAC TACA GTGAAA               TGTTTCATACTTATT  48 385
     lpp2327 2669893 .. 2669919 + -10.3  -3.22475   TGACTCAAATCACCT        GGGCTCTTATGA GATG TC-TAAGAGCCC         TATTATGCCAGTAGC  83 74
     lpp2328 NONE
     lpp2329 NONE
     lpp2330 NONE
     lpp2331 2672983 .. 2672997 +  -2.9  -2.78586   AGCCAAGGAGAATCG               TTATG AATGA CATAA               GTTGGTTTAGTTTAG  42 20
     lpp2332 NONE
     lpp2333 NONE
     lpp2334 NONE
     lpp2335 NONE
     lpp2337 NONE
     lpp2338 NONE
     lpp2339 2681054 .. 2681064 +    -4  -2.50113   TGACAATCAGCCATC                 CAAA TAC TTTG                 CTTAATCCAGTACTG  44 471
     lpp2343 2682686 .. 2682714 +  -2.5  -4.38154   CTCTTGATGCGTGAG        TACTGTATTAACA TGT TGTTAAGAGGGTA        TTTTGTGCCAAATAT  58 57
     lpp2347 2688592 .. 2688604 +  -7.7  -4.36914   ACATAGCGACTTAGG                CGCAT GGG ATGCG                TTTTCTCAAGGCACC  80 267
     lpp2349 NONE
     lpp2365 NONE
     lpp2366 NONE
     lpp2367 NONE
     lpp2368 2715925 .. 2715976 +  -2.1  -2.97667   TAATGCGACATCGGT TCCGACAGCACCCATAGCAACTC CTACAT GGGCTGCTGCGAGTGCTGGTGCA TCATTTACTCCATCA  42 292
     lpp2376 NONE
     lpp2377 NONE
     lpp2378 NONE
     lpp2379 NONE
     lpp2380 NONE
     lpp2381 NONE
     lpp2382 NONE
     lpp2383 NONE
     lpp2384 NONE
     lpp2385 NONE
     lpp2386 NONE
     lpp2387 NONE
     lpp2388 NONE
     lpp2389 NONE
     lpp2390 NONE
     lpp2391 NONE
     lpp2392 NONE
     lpp2393 NONE
     lpp2394 NONE
     lpp2395 2741804 .. 2741832 +  -3.8  -3.15574   CTCCATGAATATGTC        TGGCGTATTCAG ATCCA CTGATTGCACCA        TCTTCATAAAATTCA  49 48
     lpp2397 NONE
     lpp2398 NONE
     lpp2399 2744918 .. 2744930 +  -4.1  -3.34078   ATTATTCAAAATCCC                TCAGC TAA GTTGA                TGATTTGTTTTTCTC  53 110
     lpp2403 NONE
     lpp2404 2750033 .. 2750049 +  -2.4  -3.95378   TTTTGAATTCAACAG              TATTAA TGAAC TTAATA              TTATTTAAAGTGTGG  52 163
     lpp2405 2751376 .. 2751431 + -21.1   -4.0044   TATTGAGGCTGAAAA CAAATCAATCAAAACGTGTTTTA TTTTTAAATT TAAAACACGTTTTGATTGATTTG TTTGTCATAATAGTT 100 273
     lpp2406 2751978 .. 2752011 +    -4  -4.08394   GTTAAACCCTAAGTA     GGAGTGCTTATTTCT GCTTA GGGAATA-GCACTTC     TTTTGCAAGGAGTCT  57 29
     lpp2407 2752538 .. 2752553 +  -7.5  -4.86822   TTTTCTAGCTACTAA              GCCCC TTCTTT GGGGC               TTTTATTATCTCCTT  88 26
     lpp2417 2759712 .. 2759731 +  -2.1  -5.79588   CTGCATGGGGAGCAT            TTGCCAA ATACAA TTGGCGG             TTTTTTTCATTTTCA  84 278
     lpp2420 NONE
     lpp2421 2762513 .. 2762523 +    -4  -3.73914   TCATCAATTTATTCG                 GAAT GGT ATTC                 TTCTTCCTCAGTAGT  55 1
     lpp2426 NONE
     lpp2427 2766478 .. 2766489 +    -3  -4.20516   CTTTAGTACGCAACT                TGAA TACT TTCA                 TTTCTTGAGTGGACA  57 199
     lpp2428 2767778 .. 2767801 +  -3.2  -4.75174   ATTCCCCTGGCTTGC          CTCTTAATTT TTTA AATTTAGGAG           TTTTTAACTTGCCTG  67 492
     lpp2436 2774993 .. 2775008 +  -4.8  -3.33901   TTCAATTTCGAGGTC              TAAAGA TTCT TCTTTA               ATTTCTTTAATTAAT  54 435
     lpp2440 2777910 .. 2777933 +    -9   -5.2422   ATAATCAGAGAAAAA          GCTCG-AGATT CAA AATCTTCGAGC          TTTTTTAATATCCTT  95 52
     lpp2441 2779083 .. 2779103 + -12.6  -3.80855   GACGAGTCCATATAC            GTAGCCCG GGACA CGGGCTAC            TTGCTTTTTCGAAAC  95 118
     lpp2444 2783613 .. 2783638 +  -4.7  -4.56775   AATAAATAGCAGAAT         CGGAGACAA ATTATAGA TGGTCTCCG          TTTTTGAGAAAAAAT  69 64
     lpp2445 2784812 .. 2784827 +  -6.8  -4.18018   AAAGTGCCACTTATT              GGAGGG TAGC CTCTCC               TTTTGAGTAAAGCCA  71 109
         kup 2786810 .. 2786836 +  -2.2  -3.30771   CGAGCACAGTTTTAT         GATCAGGGTTGA ATT TTGCACCTGATC         TTATAGCACATGTGA  44 80
     lpp2447 2788727 .. 2788737 +    -4  -2.53995   CAGAGTGGGAGTGCA                 GTTA AAC TAAC                 TCAATTCACATAAAT  45 16
     lpp2448 2790260 .. 2790276 +  -2.3  -3.53012   TTCAAATACGGATTT              GAAAG ATTGCCC CTTTC              TTTCAAGGAGGAGAA  47 214
     lpp2449 NONE
     lpp2450 NONE
     lpp2451 2794675 .. 2794709 + -13.9  -2.73542   TAAAGAGCTTATGTA    GCAACTGTCTTGAAGT TAGA ACTT-AAGACAGTTGC     TACTTGCCAGTTGAG  89 72
        katB 2800092 .. 2800102 +  -5.4  -4.07868   TTTGTTTTATTTCAG                 CGTT GCA AACG                 TTTCTGTAAGTCTCA  63 217
     lpp2459 2805927 .. 2805954 +  -4.9  -4.57882   GTTGTCGGGGAATTA        AGCATTTTGGA TATTTC TCCAAGATGCA         TTTCTTCTTCTTGAA  71 174
     lpp2461 2807144 .. 2807169 + -13.5  -4.56775   GGACATCCTTCTTAA         CCAATTAACAG ATCA CTGTTAATTGG          TTTTTCCACCAAACT 100 47
     lpp2466 2814462 .. 2814477 +    -4  -3.60348   TGATTAAAACTAAAT              GCGATA TGTT TATTGC               TTATGTAATCTTCCA  52 321
     lpp2469 NONE
     lpp2470 2818505 .. 2818529 +  -5.7  -3.13908   GATCATGAATATCCT          GCTCAGCAT CTGAACA ATGCCGAGC          TTCAGTACTTACCTT  54 159
        lidE 2821352 .. 2821364 +  -3.4  -5.72207   TTCGTAAAATTCGGC                TGTG TTTCC CACA                TTTTTTTAATTTGAG  87 338
     lpp2475 2823651 .. 2823665 +  -2.2  -3.71284   AATTAATCCATCTAT               TGTTAA CTA TTAATA               TTCTCTTAATAAAAA  50 239
     lpp2476 2824923 .. 2824938 +  -4.7  -2.79183   TTTGTAAGGCTGCTT              CCAGA TCAATC TCTGG               TATAATCAGGATAAA  48 366
     lpp2479 2829174 .. 2829186 +  -5.5   -3.3334   TCAAAAATATCTCTG                CCGCT TTT AGTGG                TTATAAACTCAAATT  56 456
     lpp2481 2831393 .. 2831405 +  -4.1  -3.34113   TTGACAATCAAAATG                TCGTG CAA CATGA                TTACCTTTGTACCTT  53 135
     lpp2482 2832014 .. 2832034 +  -2.5  -3.56704   ACTGTCTTCTTCGTC            TCCCAGCAA CTC TTTCTGGAA            TTGATTTGCTGGGAA  48 68
     lpp2484 2833072 .. 2833082 +  -3.2  -3.50572   GCTCAGAGGCTGGTG                 GTCG GCT TGAC                 TTGTGTGCCGTAGCT  48 2
     lpp2485 NONE
     lpp2488 2841721 .. 2841755 +   -13  -2.90617   CATAATGTTAAAGTA     GCGACATAAGAAGCAT TTT ATGCCTCTTATGTCGA     ATTTGACTTTAACCT  87 71
     lpp2492 NONE
     lpp2493 NONE
     lpp2494 NONE
     lpp2495 NONE
     lpp2496 NONE
     lpp2497 NONE
     lpp2498 2853190 .. 2853202 +  -4.9  -4.15044   AATCATTTTGTACTT                TCAAT TCT ATTGA                TTTATTAAAAAGAGA  64 86
     lpp2499 2854188 .. 2854201 +  -4.5  -3.16914   TAAAAAATGTTTTTA               CCTCA GCCT TGGGG                GTTTTCGTAAGTCCT  51 57
     lpp2500 2856301 .. 2856336 +  -4.8  -4.16182   TCAGTAGCAAATCCA    TAATCTAGAATTCCTG AAAG TAGGGATTCAAGATAA     TTTACTTTATGCTAA  64 208
     lpp2501 NONE
     lpp2502 NONE
     lpp2503 2858422 .. 2858443 +  -7.3  -4.21933   TACAGAATCATTAAA           GCCTCATTT CTTG ACATGAGGC            TTATTTTAAGCTTGC  75 81
     lpp2507 NONE
     lpp2508 NONE
     lpp2509 2863733 .. 2863744 +  -5.8  -3.82191   TGCTTGATAGTTAGG                TCCG CAGC CGGA                 TTATTATCACATTGC  63 489
     lpp2512 2865426 .. 2865459 +    -4  -2.68494   TGAAAAACACTAAAA     CAAGGTGGCATAATA AATTG TAATATGCT-CCTTG     ATTGATCTTGTTGTA  45 28
     lpp2513 2865936 .. 2865950 +  -2.8  -4.17048   ACTTGTCGAATCCAT               GCAATA AAA TTTTGC               TTGTTTTGCGAAAAA  55 175
     lpp2514 2866657 .. 2866671 +  -4.3   -3.6579   ATAATTAAGCCAATG               TAGCA ATGCC TGCTA               TTCTTGAACTGGGTT  55 33
     lpp2515 2867764 .. 2867776 +  -4.9  -3.61468   CATCACCATCATGTT                TTGAA AAT TTCAA                TTGATTTGATTGAGC  56 329
     lpp2518 2872206 .. 2872221 +  -7.6  -3.42699   GCGAAAACTAGAGAA              CAGATG GTCT CATCTG               TTCTGCTGGCTCACT  69 81
     lpp2520 2873538 .. 2873549 +    -3  -3.69332   AATCATCTTTATCCA                TAAC TCAC GTTA                 TTTAAAGTATTATTC  50 147
     lpp2521 2874364 .. 2874376 +  -3.5  -2.95116   TCGTAAGTCCTGATG                TATAA TAA TTATA                TAGTTTAACTAATCA  44 183
     lpp2522 NONE
     lpp2527 2879507 .. 2879525 +  -9.6  -3.92659   TTACAGCACTTTTGA             TAGCCCTT CTT AAGGGCTG             TTTACATTTTGCCAG  87 13
     lpp2528 2880669 .. 2880682 +  -3.9  -5.00616   TAGCAAGAAAAAGGA               TATTG TTAT CAATA                TTTTTTAACCACAGC  70 38
     lpp2529 2882102 .. 2882112 +  -3.2   -3.7941   AGGATAGTCGAACAT                 TCGG CAC CTGA                 TTATTATCACAAATA  52 121
     lpp2530 2883011 .. 2883029 +  -7.4  -3.48063   AACTGGTTTAGACAG             CATCGCAT TAA AAGCGATG             TTATCAATTTCAATC  66 172
     lpp2543 2895264 .. 2895290 +  -3.1  -4.74858   CAGAAAAATCGTAAA        TCCCTGCAAAAT AAGG ATTATG-AGGGA         TATTTTTTTTCTTTA  67 261
        sdbB 2898549 .. 2898583 +  -8.7  -3.05384   ATGTAATTGAAAGTA     CTGACTGGCAGGA CGATTCAGC TTTTGCCAGTCAG     TTGCCTCGAACAAAA  71 35
     lpp2548 NONE
     lpp2549 2901635 .. 2901651 +  -6.7  -3.21807   AATCCAGGCGCTGAA              TTTGTTT CTT AAACAAA              TATTGAATTTGCTCC  60 169
        radC NONE
     lpp2554 2905702 .. 2905720 +  -4.6  -3.98113   AATTTGCAGATGAAT             TCTTAAGG TTT TCTTAAGG             TTTAGTTAATACTTG  59 28
        lepB 2909766 .. 2909779 +  -3.8  -3.95435   AAGAATCGTTCCAAT               TGGC AAATCA GCCA                TTCTCTTTTACCGGG  57 128
     lpp2558 2912123 .. 2912133 +  -2.6  -2.93447   AACAATATAAAATCA                 TTAT GAA ATAA                 ATTTATAACAATTGA  42 152
     lpp2559 2912765 .. 2912796 +  -7.9  -3.22788   TAATTAATTCAGTCA      GGGTCAGGCTCCA AAGCGA TGGAGTCAGCCCC       GTTCTTATTTTTTGG  67 38
     lpp2561 2914578 .. 2914588 +  -6.8  -3.40867   TGCGTTATTATAGGG                 GGCA ATT TGCC                 TTGCTTCCTGGATAG  62 337
     lpp2563 2916601 .. 2916612 +  -3.6   -3.8591   CAAAGAGATTGGGGA                GGGC GTAA GTCC                 TTATTCCTTATAAAG  55 164
     lpp2566 2918969 .. 2918990 +  -3.9  -4.00589   GTTTTTCCTAAGTCC           TATTATATT TAAT AGTATAATA            TTTAATCTATTTTGG  57 298
     lpp2567 2919265 .. 2919278 +  -2.4  -3.19668   GCGAATAAGAATGGT               TTGC GTTGAG GCAA                TTAAATTAAATCCTA  44 33
     lpp2568 NONE
     lpp2569 2920734 .. 2920771 + -12.9  -4.07246   AAGCGATCTGTCCCA   GAGTAAAGCAAGTTGGC AATT GCCAACTTGCTTTAATA    TTTCCTTTCAAATGC 100 20
     lpp2570 NONE
     lpp2572 NONE
     lpp2573 2927519 .. 2927538 +  -4.3  -2.98108   ATTAGTATTAAAAAA            CAGGGAT TATGGT ATCCTTG             GTATTTGTTTTAATT  50 198
     lpp2574 2929028 .. 2929049 +  -8.9  -3.03771   AGTGCCTATTTAACA           TAAGAAATC CCAA GATTTCTTA            TGTTAAAAAATATCA  71 39
        sdcA 2936849 .. 2936875 +  -3.8  -4.30995   GTATGTTTAATCAAA         CAAAAAGTGT AATTGCA ACTCTTTTTG         TTGTTTTATAAACAA  62 95
        sidC 2939768 .. 2939790 + -10.6  -3.90092   ATAGATACACTATTT           GGCTGTGAGA GTT TCTCACAGCG           TTCTTCTATCGCTGT  93 137
     lpp2585 2948371 .. 2948383 +  -2.7  -3.29459   TTTGGATTAGGACAC                TGTTC TTC GAATA                TTAAATTATTCAATA  45 31
     lpp2586 2948951 .. 2948990 + -18.3  -3.92324   ATAAGTATCAACCAA  CAGGAAGAGTATTTTTA AACTCG TAAAAATACTCTTCCTG   TTTGATATTGAGCAA 100 73
     lpp2587 2950131 .. 2950185 + -19.1  -3.01712   TTCTTCCCTGATTAA CTG-CCTTTTGTCTAATTGTAGACCA TTAT TGGTCTACAATTAGACAAAAGGATAA TCTTGACAGGGACAG 100 503
     lpp2589 2950803 .. 2950816 +  -2.4  -3.96298   GGTTTATGATGAGGA               TCGA CATAAA TCGA                TTTCGTTCCTGCATC  51 313
     lpp2593 2957456 .. 2957483 +  -8.5  -3.11072   CTTTGATGATCTTAT        CGTTCCTGCTT AAAAAA AAGCAGGAACC         TCTCTCTTGCATAAA  71 273
        aroF NONE
     lpp2596 NONE
     lpp2597 NONE
        aspB 2963238 .. 2963248 +  -2.6  -4.30034   GCTAGACCTCTTGCC                 TAAT CTG ATTA                 TTTTACTCCAGTTTT  58 73
     lpp2599 2964426 .. 2964444 +  -3.9  -5.09762   GAGTTTACATGCTGG            GGCAATAC AGCA GT-TTGCC             TTTTCTTTGTTAAAA  74 187
     lpp2601 NONE
     lpp2602 2966160 .. 2966181 + -10.3  -3.01416   AGCCCTGTTGATTTA           TAATCTGGT GCAA ACCAGATTA            TGTCTCTCGCTCATC  80 50
     lpp2603 2967422 .. 2967459 + -18.1   -4.0641   GGAGCTGATTTTCTT   GCA-GACATTAATTGAGC CAG GCTCAATTAATGTCATGC   TTTCTATAAATAAAA 100 68
     lpp2611 2975087 .. 2975110 +  -5.3  -2.85351   TTGCGCAACGAGCAA          GGAAAATGC GGCTAA GCTTTTTCC           TATGATCTGAGAACA  52 153
     lpp2612 2975984 .. 2976016 + -11.5  -4.37711   GAGATTTCATTGTGC      CATTAAGTGGTTTCG CCA TGAAACAACTTAATG      TTTTAAATTTGATAA  93 384
     lpp2623 2987115 .. 2987144 +   -10   -3.1552   GGTAATCCAGAAAAA       GTAGGTTGGGTC TGCCTT GGCCCGACCTGC        TCTTGCTACCTCCAC  79 56
     lpp2624 2988298 .. 2988328 +  -4.9  -4.15998   ATAATGGAGAGAATT      GTTAAACCA-TTCT ATTG AGAAATGGTTGAAC       TTCTTTGATTTCAAT  64 494
     lpp2626 2991127 .. 2991165 +  -9.2  -2.85909   ATACATTAATTTTAC  TCTGGG-TTTGTTAG-GA ACGCA TCGCTAACAAATCCCAGA  TAATTGTAAGATTTT  73 40
     lpp2634 NONE
     lpp2635 NONE
     lpp2636 NONE
        sidF NONE
     lpp2638 NONE
     lpp2639 3005305 .. 3005344 + -13.8   -3.1552   GGTTAAGCTAAACTC  CCCTCATCCTGGTTCACTT TGC AAGTGGATTAGG-TGAGGG  TATTCCTAAATCAAA  93 71
     lpp2640 3007447 .. 3007461 +  -2.8   -3.6393   AGTATGGTGATTTGA               TCATAG GAT CGATGA               TATTTGTCTAATAAG  50 442
     lpp2649 NONE
     lpp2650 NONE
     lpp2651 3018584 .. 3018600 +  -2.3  -2.79574   TATACCAAACAGAAG              ATGAATT AAC AATTCAC              TAATTAATGAGTGTA  41 6
        topA 3021008 .. 3021060 + -12.9  -3.34895   GTCATTGCGAACGAA GTGAAGCAATCCAGTACAGAATTCT AAC AAAATATCGTTCTGGATTGCTTCAC TTCGTTCGCAATGAC  93 71
     lpp2655 NONE
     lpp2656 3025826 .. 3025836 +  -5.4  -2.53995   CGCCCATCATCGATA                 TTGG CTT CCAA                 TCGATTAAGGTGCAT  51 254
     lpp2657 3027187 .. 3027213 +    -6  -3.04443   TCCGCAACAAGTTTT         TTTATTACTTGG TTT CTGAGTAATGAA         TCTAATTATTCTACA  57 517
     lpp2674 3048929 .. 3048958 +  -7.9  -3.18264   TGATTTTGAATCTAT       GAAACCTCAGG CACAACGA CCCGAGGTTTC        TTAATGACTACAAGC  67 81
     lpp2676 3051565 .. 3051580 +    -4  -4.88918   CTGTTGTTCTCGAGC              TGCGTGA TAT TC-CGCA              TTTTCTTTCAAATCA  71 432
     lpp2680 3057046 .. 3057060 +  -4.3  -2.62463   CCCGATAAAAGCAAT               TTTGC GTCGG GCAAA               GTTCTGAATAATCGG  47 450
        pepA NONE
        holC 3061945 .. 3061971 +  -2.2  -4.15106   TTTCCCAGCCCTTGT         TGTAAATGATGC AAA GCATCTGGTACA         TTTTCAGACTTAATA  56 341
        rpsT 3065714 .. 3065736 + -14.9  -3.11634   CTAAGTTCGAAACTA           CCGAACCGG AATTC CCGGTTCGG           TTCCCTAGTGTAGCC  95 59
     lpp2695 3076810 .. 3076858 +    -4  -5.00616   GGTCAAGGCAAAAAA TGTTTATAATGCGGGAGTTTAG ATAAA CTAAATGACCGAATTAAAAACA TTTTTTAACAAAGAG  70 148
     lpp2696 NONE
     lpp2697 3079431 .. 3079444 +  -5.9  -3.16676   TCAGTCTTTTAAATC               GGCGG GTAA CTGCC                TGTTCCATTGCTGCG  54 525
     lpp2701 3084387 .. 3084397 +  -6.8  -4.13767   GTAAATGGGTAGTCA                 GCCA CTT TGGC                 TTTTGAACTGGAGAC  71 450
     lpp2705 3086649 .. 3086673 +  -8.6  -3.53279   GACTACAGATCAAGG          GGAAAGTGCT GAATA AGCACTTCCC          TGTTATATTTATGCG  77 10
         pth NONE
     lpp2707 3088736 .. 3088746 +  -3.2  -5.24989   CAACCTCAATGAGGA                 CAGT GTG GCTG                 TTTTTTAATCTATAA  74 301
     lpp2708 NONE
        ispB 3091220 .. 3091232 +  -6.3  -2.78395   AAATGAAACTCCCTA                CTCAA CTG TTGAG                TGCTTACTACCCCTT  55 206
        panB 3096590 .. 3096600 +    -4  -2.61383   AGCTAATGAACATTC                 TTTC TAG GAAA                 ATTATCCATGCAAAT  45 19
        panC NONE
     lpp2717 3097904 .. 3097914 +  -3.2  -4.86731   ATACCTAGAGATAAA                 CCTG TTC TAGG                 TTTTATTTAAAGCGA  68 33
     lpp2720 3101164 .. 3101178 +  -7.2  -3.25823   CGAACAAATCGCTTT               GGATTT TTT AAATCC               TTAATATGACAGGGG  65 7
     lpp2725 NONE
     lpp2726 NONE
     lpp2727 3108334 .. 3108349 +  -3.2   -3.3062   ACTCTAACAAACAAT              GTCTTG ACAA CAAGCC               TTCCTCCTGTTTCAA  47 34
        dotD NONE
        dotC NONE
        dotB 3110983 .. 3111001 +  -2.4  -3.34517   ATAAAACAATCAAGA             TCAAGGAT TCG ATTCATGA             TATTTCACAGGAAAT  45 92
     lpp2731 3112995 .. 3113013 +  -2.4  -2.80935   CTCAATTTCAAAACC             GCAGGA TGAAAAC TCTTGC             TCTAATCGATGCGCT  41 295
     lpp2734 3115991 .. 3116002 +  -4.4  -4.12456   AATCGAACAATCTAT                TGAG CAGG CTCA                 TTTTGCAAGTGCTCT  62 219
     lpp2735 3117002 .. 3117015 +  -2.4  -2.87051   ATAAGGCTGGGACAC               CTTG ATTCCC CAAG                ATTTGATGCTCCAGA  41 69
     lpp2736 NONE
        dlpA NONE
     lpp2738 3120671 .. 3120719 +    -4  -5.00616   GGTTGAGGCAAAAAA GGTTTTTAATGAGGGAGTTTAG ATAAA CTAAATGACCGAATTAAAAACC TTTTTTAACAAAGAG  70 198
        icmW NONE
        icmX 3127164 .. 3127194 + -11.3  -3.30635   TAATAGTCATCACTT      TGGCTC-CTGGGAT TCCA ATTCCAGAGAGCCA       TTGTAACCAGGTTTA  87 38
     lpp2745 NONE
     lpp2746 3132807 .. 3132818 +  -5.8  -3.07291   TGGCAAATTATCCAA                TGCC CTTC GGCA                 TTGAATAGAATAATT  53 343
     lpp2772 3155558 .. 3155583 +  -3.3   -5.1485   CAAGCCAAGCAATGC         GAGG-TTAACCG CTA TGGTTAAACCAC         TTTTTCTGTTGATTG  71 91
     lpp2773 NONE
     lpp2774 3157037 .. 3157050 +  -2.3  -4.66987   ACTGCTTTTGGTTTC               CCGAG CAAG CTCAG                TTTTATTAAACTCTC  64 493
     lpp2776 NONE
     lpp2777 NONE
     lpp2778 3162136 .. 3162146 +  -2.6  -3.95554   TTAAATCGTATTTTT                 TATT TTG AATA                 TCTTTTCTTGCCTGG  53 275
     lpp2782 3164834 .. 3164845 +    -3   -4.2349   TTAATCTCTTAGAGA                TATC GCAT GATA                 TTTTGCCTCTGAAAA  57 76
     lpp2787 3169062 .. 3169075 +  -3.1  -2.71263   AAAAGACCCGATATT               CCTTT GTTT AAGGG                TAATTAACAGGACTT  43 5
     lpp2789 3171065 .. 3171099 +  -9.5  -3.01712   GGCTCTCTAACTCAA    TACCATCCTTACGTCT TTTA AGACG-AATGATGGTA     TGTTCAACAGAAAAC  74 58
        hemC NONE
        hemD NONE
        hemX NONE
        hemY 3176954 .. 3176965 +  -4.4  -3.26932   ATTATCCTGGGATTA                TGAC ATGC GTCA                 TTGCATTCTGCTTCT  51 183
     lpp2799 3181447 .. 3181458 +  -4.4  -3.30554   ATTCTAATTGATAGT                CAAC AGCA GTTG                 TTAATAATTGATTCA  52 143
        dnaX NONE
     lpp2803 NONE
        recR NONE
     lpp2805 NONE
     lpp2806 3196321 .. 3196332 +    -3  -3.97947   TTGGTTCTTCAATGA                GATT AAAC AATC                 TTTCTAATGAGTCAC  55 305
     lpp2808 3198848 .. 3198900 + -15.1  -3.34895   GTCATTGCGAACGAA GTGAAGCAATCCAGAACGATATTTT GTT AGAATTCTGTACTGGATTGCTTCAC TTCGTTCGCAATGAC 100 158
     lpp2813 NONE
        folE 3204259 .. 3204269 +    -4  -3.36803   TTACTGTAGTAACTT                 GATA CCC TATC                 TTATGACTACGATTC  50 266
        lepA 3233855 .. 3233874 + -12.2  -2.53911   ATACTGTGAAACAGA            GGGGCTTT TGGA AAAGCCCC             TGCATTAGAACTTAA  84 48
     lpp2844 3239591 .. 3239604 +  -5.3  -3.31196   TGTCTTAATTTAATG               TGCTT AAAA AAGCA                TTGATGTAAATTTCC  54 353
        frgA 3243393 .. 3243408 +  -4.8  -3.10796   ACTCAAATAATAGAG              TATTGT TGGC ACAATA               TATTCCCTCCTCAGC  52 213
     lpp2847 NONE
     lpp2848 3244834 .. 3244854 +  -3.3  -3.27525   GATGACCGTTTCATG            GAGTGACGA CAA TTGTTATTC            TTCAATTTGACAAAA  47 145
     lpp2849 3245997 .. 3246009 +  -7.7  -3.60431   CTTTTTCAATTCTTT                GTCCA TCT TGGAC                TTTCCACATAATTTT  71 225
     lpp2853 3251695 .. 3251712 +  -2.1  -3.07043   AAATCATAACAAAAT             GGT-TTAT GGG ATAACACC             TCTTCAGGTAATACA  42 262
     lpp2856 NONE
     lpp2857 NONE
     lpp2858 3260662 .. 3260684 +  -4.9  -3.64184   CCTGAATATAATTTC          CTGGCCCTAG GTCA TTAGGGC-AG           TTTGAAATCATATTT  58 524
     lpp2862 3263809 .. 3263822 +  -2.5  -2.81547   TTTTCCCCAAATAGT               TATTA AGAC TAATA                TGATTGCTATGCCCA  42 222
     lpp2865 3265174 .. 3265185 +  -5.8  -3.05384   GCATTAAAACAGTTA                CTCG GAAG CGAG                 TTCAATAGCGAAAGC  57 109
     lpp2867 3268574 .. 3268595 +  -3.8  -3.15544   CTTAAAAAGCAGTAA           GGAGT-TCA GTTAA TGATACTCC           TTACTGAAGATAAAA  49 60
     lpp2870 3272347 .. 3272374 +  -4.9   -2.8383   CTTCATTAACCAGCG        CATGCCATTGA CTAATA TCAGTGGGATG         TAATATTAGTTGTTT  50 491
     lpp2873 NONE
     lpp2874 NONE
        typA NONE
     lpp2876 NONE
        recN 3280286 .. 3280304 +  -3.3  -2.71681   ATTTAATTTCCTATT             TTTTATA CAAAA TATAAAA             TAATTCAAAAAATTA  43 82
     lpp2878 3280605 .. 3280648 + -12.7  -6.02914   AATTTTTTTATATTA GCCCTGTTTTTTTAAGTAT AATTTA ATCCTTAGAAAAGCAGGGC TTTTTTTTATCTAAA 100 39
     lpp2879 NONE
     lpp2880 3284954 .. 3284964 +    -4  -3.29144   ATGGATTTTTGCAAA                 TACT ATC AGTA                 TTCTAGGCGACATGA  49 69
     lpp2881 NONE
     lpp2882 3287491 .. 3287506 +  -6.2  -4.80167   CCTTTGTTTGAATGA              TGAAAC CAAA GTTTCA               TTTTCGTTTTTAATA  77 203
     lpp2884 NONE
     lpp2885 3293212 .. 3293227 +  -4.7  -4.06851   AAGCCACTAATCCCC              TTGGC AAATTC GCCAA               TTTGAGTTTTTATTT  62 324
     lpp2888 3299127 .. 3299141 +  -6.4  -3.04515   GTGTTCTTCTTTCCT               GCATGG TTT CTATGC               TGTTGACAACTGTTT  56 114
     lpp2895 NONE
     lpp2896 NONE
     lpp2897 3310480 .. 3310490 +  -5.4  -5.40474   AATGGGATAGTACAT                 CAGT TAT ACTG                 TTTTTTTCAACAAAT  84 101
     lpp2898 NONE
     lpp2899 3311501 .. 3311516 +  -2.6  -4.10085   CCTGTTTTGAAAAAG              TACTTT TTAT AGAGTA               TTTAATTAATTTTTG  55 64
     lpp2900 NONE
     lpp2901 NONE
     lpp2902 3315653 .. 3315672 +  -3.4   -2.9914   TGATGAAGACTGGCT            GTCGCTGC CACT GCTGCTAC             TGTCTGTAGGCGGTG  45 296
     lpp2904 3318243 .. 3318261 +  -5.2  -3.92641   TGATGGGGACACTTA             TGAGGAGG TAT CTCCCTCA             TTTCTGAGTCAGATT  63 287
     lpp2907 3322212 .. 3322246 +    -5  -2.75712   GGCATTAAAAAACCA     CCTCCCTCTTCGTT GTTTTGA GACAAAGAGGAAGG     TAATTCAGTGAATAC  50 72
     lpp2919 3334690 .. 3334705 +  -7.6  -3.89614   CATTCCGCTATTTAG              TTCAGC TCAC GCTGAA               TTTCTCGGGCTTCCA  73 88
     lpp2922 NONE
     lpp2923 NONE
        priA NONE
     lpp2925 NONE
         asg 3347643 .. 3347666 +  -3.2  -5.48514   GATTATCCTGAGCAA          GA-TCTTGCAA CAC TTGCAGGGCTC          TTTTTCTTTGTTCCT  79 428
        glmU NONE
        lrsB 3351134 .. 3351148 +  -2.2  -3.15663   CCAAACACTCACCGC               TAAATT AAT AATTTG               TTCGTAAGGATAAAT  43 172
        corA 3353704 .. 3353725 + -10.2  -3.21276   GGTAAGGTCTTTAAC           GGGCAACA CACTTC TGTTGCCC            TCTTGTCAAAAAAGC  83 92
     lpp2942 3359840 .. 3359855 + -11.8   -4.7254   CGAAACATAAAAAAA              CGCGGC TAAA GCCGCG               TTTTTAATGACCACT 100 31
     lpp2946 3363775 .. 3363785 +  -2.4   -3.1085   TTGATTCCACTCACT                 GTGC TTA GCCC                 TCTTGCCTAAGTTGC  42 62
     lpp2947 NONE
        gidA NONE
        gidB NONE
        parA NONE
        parB 3370242 .. 3370256 +  -5.6  -2.89117   CCGATCTGCCCCCCT               CTCCCG CGC CAGGAG               CTTTAATAGTATGAT  52 68
     lpp2952 3370672 .. 3370692 +  -3.2   -4.5477   TTACAAACATCACAC            CAGTGAGG TACAT CCTGGCTG            TTTTATCATATCTTG  62 55
     lpp2958 3375966 .. 3375980 +  -2.8  -3.05463   GAATAACGATAAGCA               TGATCG TTC CGATTG               TTACGTGCAAACCAT  43 188
     lpp2964 3382646 .. 3382681 +  -4.6  -2.91264   GGGCAAGTTTTGGTT    GATGTGGGCTAGCCAT TCCC ATTGCTACCCCCCCTC     TATATCAATAGAGGA  48 14
     lpp2965 NONE
     lpp2966 3384888 .. 3384899 +    -3   -4.3453   GTCAAGTAAAGCTTT                TTCA TTCA TGAA                 TTTGTCTTTAAAATT  60 498
     lpp2968 3387152 .. 3387175 +   -11  -3.54424   TCTAAGTCGCACTAA          CCCGGTGAGG TTTA TCTCATCGGG           TTTAAAGCAATCAAG  89 54
     lpp2969 3387859 .. 3387878 +  -2.2  -2.91912   TTGTAGCGTGTATCC            TGGAAATA CCCC TGTTTTCA             TCTGTACATGGATAA  41 35
        ubiE NONE
     lpp2971 3389365 .. 3389385 +  -3.3  -3.53767   AAACGATTGGATGAT            TTTATTCAG GAT CTGGATGGA            TTATCATTGCATATT  50 39
        ubiB NONE
        tatA NONE
        tatB 3391566 .. 3391588 +  -3.4   -3.2029   ACAGCACATGTCGTT           TAACTCGG ACAAGAC CCGTGTTA           TTCACTCTGTTGATT  47 48
     lpp2976 3393125 .. 3393143 +    -3  -4.08958   GTGCTTGCAATAATT             GGGTTACA ACC TGATACCC             TCTTTTCTTTAATAA  55 159
     lpp2978 3394744 .. 3394766 +  -7.7  -3.15663   ACTAAAGACAGGAAA           GCACCCTCT CCTCA AGAAGGTGC           TTGGTCCCAATCGAT  67 36
     lpp2980 3399697 .. 3399754 + -31.9  -2.75712   AATCTCTTTCTAATT C-AGCAGGCGTAGCAACTGTCTTGAATT AAA AATTTAAGACAGTTGCTACGCCTGCTCG TAATTGAGTCAATAC 100 280
     lpp2982 3401663 .. 3401677 +  -3.6  -4.32678   TGAAGATAAATAAAT               TTGCTT TTC AAGTAA               TTGTTTATTTCGAAG  62 509
        panD 3415737 .. 3415758 + -11.7  -2.85606   TTACCCGGCTTGAAT           TGAACCCAT AGCA ATGGGTTCA            TATGCTACTGTGTCA  83 28
        tatC NONE
     lpp2998 NONE
        fumC 3424028 .. 3424048 +    -9  -3.01924   TTGACAGGGTTAAGA            CATGCCGG TGGTT CTGGCATG            TCTTAACCCAAGATG  71 43
     lpp3007 NONE
     lpp3008 3428193 .. 3428203 +  -3.2  -3.04398   GCAATTACAATCTCT                 TTGG AAT CCAG                 CTTTTCAAAAAAACG  45 189
     lpp3011 3431754 .. 3431767 +  -3.9  -4.08767   TATGCTCCTTTGTTA               TCATT ACCC AATGA                TTTTAACCCAATAGA  59 139
        lpxB 3434843 .. 3434859 +  -5.1  -3.50746   TCTTTGACTTAATCG              CCGTTTT TAA AAATCGG              ATTTGTTTTTGCCAA  56 29
        cysK 3443410 .. 3443426 +  -2.3  -3.90112   TAATGATGAATGGAT              GAAAG AAATGGG CTTTC              TTTGATTGAAAGCCA  52 4
     lpp3024 NONE
     lpp3025 3446676 .. 3446686 +  -5.4  -3.12449   TCAAATGGGAAATTG                 TCAG CAC CTGA                 TGTGTCTTGGTAGCA  54 100
        himD 3447188 .. 3447205 +  -2.6  -2.95896   TGTTCATCCTAAGTG             CGTGGT AGTGTA ACCCCG              GTTTGTCCCTGGTAC  42 48
        pyrC NONE
        rnsT 3458715 .. 3458730 +  -7.6  -2.61582   CACCATTTTTCACAG              GCGTAT TCCT ATACGC               ATTATGAGTAAAATG  59 489
        sodB NONE
        argD 3461578 .. 3461605 +   -15  -2.95388   TCTGATATCTGACAG        CATGCTCCCTGGA TTA TCC-GGGAGCATG        TGTGTGAGTTACATC  95 113
     lpp3043 3465273 .. 3465283 +  -2.6  -5.00884   AGAAATTGCTGGAAT                 TTAA GTT TTAA                 TTTTTTAGAAAGACT  66 52
     lpp3044 3466481 .. 3466501 +  -3.3  -2.94888   TTTGATTTCGCGCAA            TAGTGTATT GAC AGAACACTA            TAATTTGCGTAACTT  44 62
     lpp3045 3467035 .. 3467046 +  -4.4  -2.61144   ATCTATTGGCATATG                TACC CTGT GGTA                 ATCTTTCGGCGATAA  47 435
     lpp3050 3475441 .. 3475451 +  -5.4  -3.65314   GGCATGAACCGTCAG                 CGAA TCA TTCG                 TTGTTAAAACTTGCA  60 276
     lpp3061 3485592 .. 3485613 + -13.1  -3.19138   TGGACGTGCAGCTAT           TGGCCTGAT TCTG ATCAGGCCA            TATTCGTACTGGTTT  91 81
     lpp3067 NONE
     lpp3068 3491662 .. 3491685 +  -8.2  -4.16033   TCAGTTAAGACAATT          GGAACAACTT TAAA ACGTTGTTCC           TTATTATTATTTCAC  81 13
     lpp3070 3496292 .. 3496312 + -10.5  -2.66593   ATAATTATCAATTAA            GGACGTTTT GTA AAAGCGTCC            TCGCTTTAAGGTTAT  78 103
     lpp3071 3497265 .. 3497290 +  -6.9  -3.75629   TTTTCCTCTGAAGGG         GCGGCTAAA GCCAACTG TTTGGCCGC          TTTCGCTTCAGAGTG  66 71
        rpmH NONE
        rnpA NONE
     lpp3075 NONE
     lpp3074 NONE
     lpp3073 3499243 .. 3499259 -  -2.4  -4.71463   AACTAAAAGAATAAA              TTTATT GATCT AATAAA              GCACATCACCACAGA  62 116
     lpp3072 3497155 .. 3497192 -    -7  -2.62792   ATGGAGTTGAAATAG   GGCAGCGAACTCATTT AAGTGA AAAAGATATCGCTGCC    ATCAAAGCAATGTAC  56 49
     lpp3069 3491429 .. 3491441 -  -6.3  -2.91465   AAGGTAAATCCAAAT                CATTC ATG GAATG                CTAATCATTGGCTAA  55 309
     lpp3066 NONE
     lpp3065 NONE
     lpp3064 NONE
     lpp3063 NONE
     lpp3062 3485315 .. 3485327 -  -9.1  -2.97386   AAAATTCAGCATACA                GCAGC CAG GCTGC                AAGAAAAAATGAGCA  69 304
        atpI NONE
        atpB 3483895 .. 3483925 -  -2.7  -2.59431   CCCCTTTACAATGGA       TGATGATAATTAA ATCGG TTAATGATCTTCA       TGGGCCAAACTCAAA  41 13
        atpE 3483565 .. 3483586 -  -5.1  -3.01924   TATTCTCCTGTAACA           GTGAGGGCGC ATA GCGCCCT-AT           TTGTGTGTTATCAAG  52 36
        atpF NONE
        atpH 3482536 .. 3482546 -  -2.4  -2.70704   ATCCTCTAAATTAAG                 CGGC CAA GCTG                 GTGCCAAGCATATTA  40 10
        atpA NONE
        atpG 3480011 .. 3480023 -  -6.9  -3.86015   TACCCTCTTTATAAA                GCGGC TGC GCCAC                CGACAATTTCTGCCA  70 6
        atpD NONE
        atpC 3478096 .. 3478123 -  -9.3    -3.816   TAAGAGAGTAAAACA        CGGGTTT-TTCC TATCG GGAAGAAACCCG        TTTTGTAGAGGGGTA  81 83
        parC 3474800 .. 3474812 -  -9.1  -3.28712   GTTTGCTTTTGAGAA                GCTGG AAG CCAGC                ATTATCGCAATTCAA  72 510
     lpp3049 3472003 .. 3472023 -  -8.3  -3.40867   TCATTTACTAATTAA            CCCTATTTC ATG GAGATAGGG            TAATAAAGATTATTT  72 425
     lpp3048 3470431 .. 3470446 -    -9  -3.48276   GGTTTGTTGACAGAA              GCCCTA TGAT TAGGGC               GAAATTGTAATTAAC  75 19
     lpp3047 3467512 .. 3467533 -  -6.7  -2.92425   AATAATAACCTAAAG           CTTATTGTA TTGT CACAATAAG            ACGAGTAAATCTCCA  58 54
         psd 3466185 .. 3466216 -  -4.4  -3.95022   TTGATCAATATGAAA      CCCTTTCCGAATTT TGTC AAAAACGCAAAGGG       ACTGTTTATGTCATA  59 427
     lpp3042 NONE
     lpp3041 3461580 .. 3461603 - -11.8  -2.64243   TGATATCTGACAGCA          TGCTCCCTGGA TTA TCC-GGGAGCA          TGTGTGTGAGTTACA  84 41
        grlA 3459038 .. 3459050 -  -3.3  -3.13504   TTGTTATTAAAATTA                TGCCG CTA CTGCA                TCACGCAACATAGGC  45 10
        ahpC 3458272 .. 3458299 -   -10  -2.90919   GAAAAACATAAATAG        CCTGGATTAC CTAAAACT GTAATCCAGG         AGTTTGATAGAAATT  76 103
     lpp3034 3455412 .. 3455425 -  -3.1  -3.03124   TTGGAGTTGTCAATA               GC-ACG CAT CGTCGC               TTAGGTTCGAAGCAT  45 253
     lpp3033 3454435 .. 3454450 -    -4  -2.92475   CGGACTTCTATAAAG              TCAACA GTAT TGCTGA               AATTTCTTATCAACT  46 48
     lpp3032 3453389 .. 3453410 - -10.2  -6.09133   CATTTCAAAAAAAAA           GCCCATCA TTTTGG TGATGGGC            TCAAAAAGAACTTAA 100 53
     lpp3031 3452352 .. 3452374 - -12.8  -3.68366   GGATTTTAAAAGCAA           TGCGTTCATC GAT GACGAACGCA           TTTAAGTAAAGGACT  95 45
     lpp3030 3450445 .. 3450478 -  -8.4  -2.88544   TGGTACGGGTACACA     TCAGCTTGTAACAGA TTAAT TC-GTTACAAGCTAA     TTATACCAAATGGTG  67 46
     lpp3029 3448729 .. 3448744 -    -4  -2.95751   CCAGTAATATAACCA              GAAATG GTCC CATCTC               ATTCTCCTTAATCCT  46 66
     lpp3028 3447770 .. 3447783 -  -5.3  -4.56597   CTCTTTTCTTAAAAA               GATAG ATTT CTATC                ACAAAAGTCAATGAA  71 228
         dcd 3446978 .. 3446989 -    -3  -3.57792   TTATCCATGGCCAAA                GAAT AGAA ATTC                 GTGGCTTTGGCAGTT  48 217
     lpp3023 3443420 .. 3443440 -  -6.9  -2.57069   TGGATGAAAGAAATG            GGCTTTC TTTGATT GAAAGCC            ATGAAAAACTATCCT  60 111
     lpp3021 3441581 .. 3441627 -  -5.3  -2.94976   AATCTTTTAAACAAG TTTCAGTTATCCCTCATAATC TTCTT GAGTATGAGGGATAATCAATA GGACATTTTTTATTG  52 35
     lpp3020 NONE
     lpp3019 3439256 .. 3439268 -  -2.7  -3.51778   TCATGACAGCAAATA                TTAAC TGC GCTAA                AAAGGTTATTCAATC  47 94
     lpp3018 3437882 .. 3437893 -  -2.2  -3.75437   AATGAGGTGATTAAA                GGTA AACT CACC                 AACAGAATATTTCTC  50 196
     lpp3017 3436797 .. 3436829 -  -5.1   -3.4252   GCGTATGCACTATAA     GACATGAC-T-TGGA TTAAC TCCATAAGTCATGTC     GGGTTACATTATGCT  55 45
        lpxA NONE
        lpxD 3434652 .. 3434671 -  -7.2  -3.93166   CTGGTAAAAAATTAA            TCCCTGAA TTTG TTCAGGAA             AAAGCGAATGTTGAT  71 165
     lpp3013 NONE
     lpp3012 3431407 .. 3431419 -  -3.4  -4.71426   GGTTTAGGAATAAAA                CCAA ATGAA TTGG                TGGTTTTTGAAACCA  67 452
     lpp3010 NONE
     lpp3009 3428298 .. 3428316 -  -3.2  -3.97307   TTGACTGAACAAGAA             CGATTAAT TGC ATTAATTG             AGAAGCATGCTTCAA  55 214
     lpp3006 3424017 .. 3424059 - -15.7  -2.71693   GAGCAATGAAATTGA CAGGGTTAAGACATGCCGG TGGTT CTGGCATGTCTTAACCCAA GATGTAGCAGAAAAC 100 189
     lpp3004 3421456 .. 3421472 - -10.9  -2.53244   TTAGAAATATAAAGG              TCTGGTC CAA GACCAGA              TTATGCTATTCGACC  80 190
        trxA 3421051 .. 3421079 -  -5.4  -4.90477   CATAAAAAAGTAAAA       GCCCTGTAAATAA ATTT TCATCT-CAGGGC        TTTTTAACTTTAATA  77 44
         rho 3419398 .. 3419423 -  -6.9  -3.61103   GAAGCTTACTGTAAA         CCCGTACCA-GC ACA GCGTAATACGGG         CTATGAGCATGAATT  68 115
        ubiD NONE
     lpp3000 NONE
     lpp2999 NONE
        ksgA 3414209 .. 3414219 -  -2.6   -2.8789   AACCTCCACAATAAC                 TTAT CAT ATAA                 TTTTACACTAATTGG  42 33
     lpp2994 NONE
        apaH NONE
     lpp2992 NONE
     lpp2991 NONE
     lpp2990 NONE
     lpp2989 3407128 .. 3407148 -  -2.6  -3.40622   TATTCTTAAAAGATA            GCTCATTT ATTAA AAATTAGC            CTCTATAAAAGCCCA  47 221
     lpp2988 3405983 .. 3406012 - -13.1  -5.67283   AACTTAAATAAAAAA       GGTTCTTTTGATA ATTT CATCAAAAGAACC        TCTTGAATTCATTTA 100 60
     lpp2987 3404809 .. 3404819 -    -4  -3.69283   GAACTTATCGAAGAA                 GAAA AAT TTTC                 TAAAATTTATTGATG  52 32
     lpp2986 3403949 .. 3403964 -  -3.2  -3.13522   ATTGCGTTAGTAATA              GGGTTA AAGT TATCCC               AACTTCCTAATTTGT  45 32
     lpp2985 3402604 .. 3402616 -  -9.1  -2.82015   TTTATATTTATTATA                CGGCA AAT TGCCG                TACATATCAAATTTT  73 487
     lpp2984 NONE
     lpp2983 3401615 .. 3401631 -  -3.7  -3.21747   CTAGGGCACCAGGAA              GAAAATC GGG GGTTTTC              TGAACGTTGCTGTTC  49 161
     lpp2981 3399699 .. 3399751 - -32.5  -2.52464   TCTCTTTCTAATTCA GCAGGCGTAGCAACTGTCTTGAATT AAA AATTTAAGACAGTTGCTACGCCTGC TCGTAATTGAGTCAA 100 101
     lpp2979 3394744 .. 3394766 - -10.6  -3.97911   ACTAAAGACAGGAAA           GCACCCTCTC CTC AAGAAGGTGC           TTGGTCCCAATCGAT  93 40
     lpp2977 3392866 .. 3392878 -  -3.3  -3.60475   AAGAAAGCGCTCAAA                TGGAG AAA CACCA                TAGACTTGAAAATGA  50 162
     lpp2975 3391469 .. 3391487 -  -4.6  -3.13919   CGCAAAGCGGAAAAG             GCTGAT CAGCAAT ATCAGC             AGACAGATTCAGAAA  51 124
     lpp2967 3384461 .. 3384489 -  -8.1  -4.29304   TCAGGATAATAGAAA        GGGCCAATCAGTG TGT CGCCAATTGACCC        AGTGGAATGACACAT  83 136
     lpp2963 3380252 .. 3380265 -  -5.9  -2.71364   TCATCTCTTCAAGTA               GCCGG GAAA CCGAC                TAATGTTTAAGCTAG  55 69
        coxB NONE
        coxA 3377401 .. 3377428 -  -4.2  -3.84246   TCTTCAATCATCAAA        CTCCACCT TTATTTAATCTC AGGTGGAG         TGGTAAATGTATGGT  57 6
        ctaG 3376822 .. 3376840 -  -3.7  -3.13591   AGAAAATCGAGGCAA             GCCAGCC GCAAA GGCAGAC             ATATCAACGACGCCT  47 39
        coxC 3375768 .. 3375803 -  -7.7  -3.05463   ATCGTTCGTATTCAA    TTTCAACCGGGC-TTG CTTAT CAACACCCGGTTGTAA    TATAGGATGAATTAG  66 48
     lpp2957 NONE
     lpp2956 3374031 .. 3374045 -  -4.3   -3.8211   TGTTATTTATAATAA               TCTGA TTAAT TCAGA               CAACCAAATAGATTA  57 174
     lpp2955 3373293 .. 3373304 -    -3  -2.75081   GAGCTTGAAAATTTA                TTCT TTTA AGAA                 TCCCACTCCCTGTTA  43 19
     lpp2954 3371765 .. 3371776 -  -4.4  -3.63068   GCATAGTATTGTAAA                GAGA AAAC TCTC                 ATGAGTTTGGACTCA  55 49
     lpp2953 3370664 .. 3370679 -  -3.2  -3.97602   TAATATACTTACAAA              CATCAC ACCA GTGAGG               TACATCCTGGCTGTT  55 309
     lpp2945 NONE
     lpp2944 3360669 .. 3360685 -  -3.7  -3.17941   AGCAGATTGTAGCAA              CCCATTT CCT AAATGTG              AATTAATTGTGCGCA  49 269
     lpp2943 3359840 .. 3359855 - -11.8  -5.88197   CGAAACATAAAAAAA              CGCGGC TAAA GCCGCG               TTTTTAATGACCACT 100 60
        metG NONE
     lpp2940 NONE
         nth NONE
     lpp2938 3353672 .. 3353682 -    -4  -3.34233   TTACAACCTGCATAA                 TATC ATC GATA                 GAACTAGGTAAGGTC  51 93
     lpp2936 3350725 .. 3350745 -  -3.3  -2.54896   CCCTGAGCCAATTGA            TCTCTAATG TCC CATTAGTAA            CAATATATTTGCCTT  42 294
     lpp2933 3347131 .. 3347141 -  -4.6  -2.66316   GCGGTCATGATATGA                 CACC TGA GGCG                 GCTCATTGCAAATTG  47 222
     lpp2931 NONE
        ptsP NONE
     lpp2929 NONE
         lgt NONE
        thyA 3340604 .. 3340629 -  -2.5  -2.55351   TTTTTTCACAGCAAT         GGGCCTCAAAT AAAC ACTTGAGGCAA          TATTAAACCATAATT  41 69
     lpp2926 3340227 .. 3340285 - -23.5  -2.58544   GCCTATTCGGACAAT CGCTCCCTGACGGTCGCGGCTCAGATT ATAACTA AAACTGAGCCGCGACCGTCAGGGAG-- CGGACGATAATTTAA 100 68
     lpp2921 NONE
     lpp2920 3334258 .. 3334280 -    -2  -3.61356   ACCAGTTATTGTAAA           TGGTGATATT AGC AATATATCCA           GTTTAAGAAAGGCCC  47 431
     lpp2918 3333069 .. 3333080 -    -3  -3.24924   GGGCCATGCACAACA                TAAG AAAA CTTA                 AGCAAAGACACTTAA  47 61
     lpp2917 NONE
     lpp2916 NONE
     lpp2915 NONE
     lpp2914 NONE
     lpp2913 NONE
     lpp2912 NONE
     lpp2911 3325957 .. 3325968 -    -3  -2.94825   CCAGCTTAACCAAAT                TATG ACGG CATA                 CAATCTGGCAGTAGT  44 134
     lpp2910 3324452 .. 3324475 -  -3.8  -5.35222   AAAACTTACAAAAAA          TCAGCATCAA GGAA TTGATGCAGG           CGTGATATTTTTTGG  76 8
     lpp2909 3322621 .. 3322633 -  -4.1   -3.8186   GATTTTAACCAATAA                TGCTC GTA GAACA                AGTGATTATATTATA  57 112
     lpp2908 3322209 .. 3322249 -    -7  -5.14965   ATTGGCATTAAAAAA  CCACCTCCCTCTTCGT TGTTTTGAG ACAAAGAGGAAGGTAA  TTCAGTGAATACGGG  88 42
     lpp2906 3319603 .. 3319620 -  -3.5   -3.7732   TTCCTATATCAATAA             TCTCTCTA CAT TAGAG-GA             AGTTTTGACAATGTG  52 123
     lpp2905 3318367 .. 3318403 - -11.8  -4.56702   TTTTAATCAAACAAA    GCTAAATTCACCAAGG GATTA CCCTAATGAATTTAGC    TCTCTTATCCTGAAT 100 239
     lpp2903 3315355 .. 3315367 -  -4.1  -3.01726   TGGGCGCATAGAAAG                CTTGC CTC ACAAG                TTGTTGGAGGGATAA  50 74
     lpp2894 3306401 .. 3306433 - -14.3  -3.79519   AACTTCATCATGAAA      TCACCTGAACCACTT TTA ATGTGATTCAGGTGA      TGATGCCTAATTGTA 100 41
        glmS NONE
     lpp2892 NONE
     lpp2891 NONE
     lpp2890 NONE
     lpp2889 3298632 .. 3298644 -  -6.3  -4.14243   CAGTGGATGCCAAAA                TGGAT GAC ATCCA                GCAAGAGAAAGCCTT  71 476
     lpp2887 3296087 .. 3296103 -  -6.7  -2.94202   CAGCAAATGAACAAT              CTATATT ATT AATATAG              TTGATTCATGCCAGT  58 103
     lpp2872 3272604 .. 3272620 -  -8.1  -2.67803   CCTTCATGAAATTCA              CTTCATT TCA AATGAAG              GCTTTTTAATATGAT  66 64
     lpp2871 3271744 .. 3271761 -  -5.5  -4.28487   CAGGACAAAATGAAA             CAGGTCA TTAC TGTCCTG              GGAGAAGAAGAAGCA  67 159
     lpp2869 3270687 .. 3270698 -    -3  -2.63501   GCAAGAATTAATTGA                TAGA TCGT TCTA                 CATCAAACTCATCTT  43 6
         rep 3268568 .. 3268601 -   -12  -3.37634   TAGTACCTTAAAAAG     CAGTAAGGAGT-TCA GTTAA TGATACTCCTTACTG     AAGATAAAATATAAT  90 47
     lpp2866 3265128 .. 3265160 - -10.7  -4.17355   TAACTTTAAAAAATA      GCCTCTCAAAAATAT TTA AAATTTATGAGAGGC      ATTAAAACAGTTACT 100 36
     lpp2863 NONE
     lpp2861 NONE
     lpp2860 NONE
     lpp2859 3260374 .. 3260388 -  -4.3  -3.49687   ATTTGCTAGAAAAAT               CCAAT ATTCA ATTGG               CATACCACCATTATC  53 195
        pepN 3252313 .. 3252327 -  -2.8  -2.74215   CGAAGCACAAAAACT               CCTTTA TCC TATAGG               TTTCATTGATTTTCC  41 227
        aroE 3251208 .. 3251223 -  -3.2  -2.62111   TGTGGAAAAAACGAC              GCTCTC CCTG GAGACC               AATCTCAACCCTGCA  43 310
     lpp2852 3248751 .. 3248761 -    -4  -4.49556   TGCTCACGAAATAAA                 TTCA GCA TGAA                 TTTTCATTCCTTGAT  65 90
     lpp2851 3247201 .. 3247236 -  -4.2  -5.98675   GACAAAAATAAAAAA   CGGCAATTG-G-TGAT ATTAAA ACCAACTCAATTGCCG    AAAAGGGAAATAAAC  93 45
     lpp2850 3245249 .. 3245259 -  -5.4  -5.41143   GATCTGGGAAAAAAA                 CAAG TGA CTTG                 TTATATCGCTTATTT  89 448
     lpp2845 3239324 .. 3239338 -  -2.8  -4.05788   CCTTTTTAAATCAAA               GGATTT TCA AACTCC               CGCAAATATAAATAA  53 1
        rrmJ 3238274 .. 3238286 -  -4.9  -3.24884   ATATATATAAAACTA                CTATA AAT TATAG                CCCTTTGCCAGCAAA  54 13
        ftsH 3236162 .. 3236187 -  -6.9  -2.82082   ACTAAGGAGGAAGGA         GGTTGGCTC TTTCGCTC AAGCCAACC          GAGGAACTGTTCAGA  62 79
        folP NONE
        msrA 3233855 .. 3233874 - -12.2  -3.25472   ATACTGTGAAACAGA            GGGGCTTT TGGA AAAGCCCC             TGCATTAGAACTTAA  89 53
         tpi NONE
        secG 3229015 .. 3229056 -  -7.1  -3.10597   TGCTCGATTTAAAAT GGTGCCGAAGGCCGGACTCG AAC CG-GCACGGCTTGCGCCACC GCCCCCTCAAGACGG  63 138
        nuoA 3228436 .. 3228447 -    -3   -2.6914   CAGTTTTTATATAAC                CATT ATTC AATG                 ACTTAAAATATAATC  43 211
        nuoB NONE
        nuoC NONE
        nuoD NONE
        nuoE NONE
        nuoF NONE
        nuoG NONE
        nuoH 3220702 .. 3220715 -  -2.4  -3.08314   TCTAACCGTCAAAAC               CATG GCTTGA CATG                AGCAACCACCATGAG  42 5
        nuoI NONE
        nuoJ NONE
        nuoK NONE
        nuoL NONE
        nuoM 3215636 .. 3215646 -  -5.4  -3.14468   TGTCATCATATTTAA                 CCTT GCT AAGG                 AACTTGATTGCAATT  54 62
        nuoN 3213952 .. 3213965 -  -9.5  -6.02919   GTATAAACAAAAAAA               GGGCG CACT CGCCC                AAGCCTGGTAACTGA 100 247
     lpp2822 NONE
        nusA 3211991 .. 3212012 -  -8.1  -3.33261   GGTCAATTTCGATAA           CCATAGTTT ATTG AAACCATGG            CTCTCTTGCTTTCAT  70 11
        infB NONE
        rbfA NONE
        truB 3208024 .. 3208035 -    -3   -4.8543   CAATTCTTACAAAAA                TTGT CATT ACAA                 CGCAAAAGAAACTAA  68 20
        rpsO 3207529 .. 3207546 - -12.7  -6.19302   ATATAAGAAAAAAAA             GGCGCAG AACG CTGCGCC              TTTTATTCTAAAACT 100 86
         pnp 3205239 .. 3205266 - -10.6  -3.37622   AACACTCAGTTATAA        CTCGCGAAAAGC TCTT GCCTTCCACGAG         TTTATAATGAATAAA  85 62
     lpp2815 3204032 .. 3204056 -  -3.5  -4.35091   AATACTGATAAGAAA          TAGGTAGGG GCTTTAT CCCCGCCTA          TAATAAAACAATTGC  60 46
         ppa 3202411 .. 3202441 -  -3.8  -3.77303   TAGCTAAAGATATAA       GGTTGGTGCTGAGC AAT GCCCAACACCTGGC       ACAGTTCAAGTCACT  55 44
     lpp2811 3200757 .. 3200784 -  -9.4   -2.6583   CATATTCTAAAGGCA        TTATTTTAACAC AAAT GCGTTAAAATAA         TATATATTGTTTTTT  72 286
     lpp2810 3199974 .. 3199985 -  -5.8  -3.85817   ATGCCTTTTGATAAA                GCGA ATTA TCGC                 AAACTAAAATGTATC  65 54
     lpp2809 3198848 .. 3198900 - -12.9  -3.34895   GTCATTGCGAACGAA GTGAAGCAATCCAGAACGATATTTT GTT AGAATTCTGTACTGGATTGCTTCAC TTCGTTCGCAATGAC  93 233
     lpp2807 3196044 .. 3196059 -  -3.2  -4.67982   TCCCATTCAATAAAA              GCGCTT TATA AAGCTC               ACTGCAAAGCCCCCA  65 255
     lpp2801 3182667 .. 3182681 -  -5.8  -2.92076   AAAATGCACAATAAT               GAATTA GGA TAATTC               CAGTTAATTAAGTCA  56 38
     lpp2800 3181352 .. 3181365 -  -3.9  -3.63744   GCTCTTCCGAAAATA               GATAA TCAG TTATC                AACGTAACGCAGCAC  52 24
         cca NONE
     lpp2797 NONE
     lpp2796 NONE
     lpp2795 3176910 .. 3176929 -  -2.7  -3.28189   TAAACAAAGAAATTA            GGGGTCG TAAATC CAGCCCC             AATTAAATGATTATC  45 28
     lpp2790 3171065 .. 3171099 -  -9.5  -3.17075   GGCTCTCTAACTCAA    TACCATCCTTACGTCT TTTA AGACG-AATGATGGTA     TGTTCAACAGAAAAC  77 46
     lpp2788 NONE
     lpp2786 NONE
     lpp2785 NONE
         tgt NONE
        ppiB 3164902 .. 3164917 -  -7.6  -3.35679   TTCCTGCATGCATAA              GGAAGA TCCC TCTTCC               ATACTGGGGATGAAA  69 101
     lpp2781 3163668 .. 3163684 -  -2.3  -2.75081   CACTCTCAAAATTTA              TTTTAAG AGC CTTTAAA              ATCTATTTTCATTCA  40 34
     lpp2780 NONE
     lpp2779 3161529 .. 3161539 -  -4.6   -3.8046   TTTAAAAATTTTAAA                 GACG ATA CGCC                 AACAAAACAACATAG  59 500
     lpp2775 3156468 .. 3156488 -  -6.2  -2.71906   TTAACAAATATTAAC           GGGCA-CAA TCAA TTGCTGCCC            CTATCCTCTACTCCT  54 495
     lpp2771 3154735 .. 3154749 - -11.4  -6.06723   CTTGTTAAAAAAAAA               CCCTGC ATG GCAGGG               TTCAAACCTTTAATA 100 214
        thrS NONE
        infC NONE
        rpmI NONE
        rplT 3151504 .. 3151519 - -10.4  -4.93968   ACCCACAAGTAAAAA              GGAGGC CTTA GCCTCC               TCAATAATTTTTATT 100 125
        pheS 3150326 .. 3150338 -  -3.5  -2.93723   CCTGTATCAACTACA                TAATA AAA TATTA                TTTTCAGTATTCATG  44 153
        pheT NONE
        himA NONE
     lpp2763 3147002 .. 3147014 -  -2.7  -5.11112   AAATCTCAATAAAAA                CATCA GAT TAATG                ACTAAATGTGAAGTA  69 223
        rplM NONE
        rpsI 3145963 .. 3145981 - -10.3  -5.86976   TTAGAAAATAAAAAA             GCCTCGT ATAAA ACGAGGC             TTGGAAAAAAGTAAT 100 45
        petA NONE
        petB NONE
        petC 3143212 .. 3143228 -  -3.7  -2.63785   AAGGCAAAAAAGTAG              CACCTTT TAC AAAGCTG              AGGAGTAAGCAGTCT  45 39
        sspA NONE
        sspB NONE
     lpp2755 3140253 .. 3140263 -    -4  -2.55712   CCATATCGAGAACAC                 TACA TAA TGTA                 TCTGTTTAGAAAAAG  45 129
     lpp2754 NONE
     lpp2753 NONE
        mutL NONE
        miaA NONE
     lpp2750 3135464 .. 3135484 -  -3.3  -3.12446   CACAAATCGATTTAA            TCATTCTGC AAT ACAAAACGA            GAGCCACAATAAGGG  45 1
     lpp2749 3134375 .. 3134414 -  -8.2  -2.79671   AGGGTAAGGGTAAAC  GGCTTTTAAT-GAGCAT AAGCGAA ATGCTCTATTAAAAACC  TTTCCCACACAAAGA  67 41
     lpp2748 3133423 .. 3133439 -  -6.7  -3.02829   TAGAGTTCTCCAACA              CAATTTT CTA AAAATTG              GAAACTTTTGATGTT  59 71
     lpp2747 3132538 .. 3132552 -  -2.2  -4.09864   ACTTATTCGCTAAAA               TATAAT TTA ATTACA               ATGATTCTTCACTCC  54 34
        lphB 3127027 .. 3127048 -    -6  -3.87378   AAATTAATTATCAAA           TGTATTTG GACAGA CAAATACA            AGAACGGATATTATT  66 135
        icmV NONE
        dotA 3121560 .. 3121587 -  -9.2  -4.15029   ACTGCACATAAATAA        TGAGAAAGGCTC CTGT GAGCCCTTCTTA         TAGTATTGTCTTAGA  89 44
        sbpA 3120383 .. 3120393 -  -5.4  -3.70149   GGCAGACCAGCCAAA                 TGGA TAT TCCA                 GAGTGGCTGCATTTC  60 391
     lpp2733 NONE
     lpp2732 3112260 .. 3112270 -  -3.2  -3.21099   TCTGGGCATCACTAA                 TCCC AAT GGAA                 TTCGTGATGATTTAA  46 522
     lpp2724 NONE
        ftsE NONE
        ftsX 3102193 .. 3102205 -  -2.7  -3.14132   TCCTCCGGTCATTAA                CACTA GAA TAGTA                TTAAAATTTACATCC  43 287
        rpoH 3101068 .. 3101088 -  -6.3   -4.0386   CAAAGAATCGATAAA            TTTTTGCAA ATA TTACAAAAA            TGCCCGCCTGTCTCT  69 254
     lpp2719 NONE
     lpp2718 3097535 .. 3097552 -  -4.9  -3.03459   AAGTAAAACATGACA             TCCTTTG GTTA CAAAGAA              AAATTCTCAATATCA  51 383
     lpp2714 3094908 .. 3094934 -  -4.5  -3.90588   TACTGCTCAATCAAA        CTCATGA-CAGG CAAA CCTGATCACGAA         CAGCATCCATCAGCT  59 0
     lpp2713 3093793 .. 3093809 -  -5.9  -3.10881   TTAACACAAACGATA              TCGAGAA TCA TTCTCAA              TTAAGAAATTTTATA  57 46
        feoA NONE
        feoB NONE
     lpp2710 3090854 .. 3090873 -  -2.1   -3.9444   GAAAGTTTAATGAAA            GGCAG TCTAAGCCAT CTGCC             TGATATTTTAATTGC  51 218
        rplU NONE
        rpmA 3085098 .. 3085111 -  -9.5  -6.06723   GTCTGTAAAAAAAAA               CCCCG TTTC CGGGG                TTAAACAAAACGAAT 100 74
        obgL 3083654 .. 3083670 -  -4.5  -3.65535   TTAAAGAATAATGAA              CCAATAA CTA TTATTGA              TGAGATTACTGGAGG  56 276
        phhA 3081487 .. 3081514 -  -5.6  -4.08651   ACTTTAATCAAATAA        TGCTCCTTGACC AATC AGTCAATGAACA         AACTGTGTTGGTCGA  66 118
   gacA/letA NONE
        uvrC 3078962 .. 3078973 -    -3  -2.71263   AATTTTGCTCAAGGA                TGAA AATG TTCA                 TGAATTCGCTTAGCC  43 7
        enhA NONE
        enhB NONE
        enhC 3069070 .. 3069080 -  -6.8  -3.35775   ATCATCTGTTAAATA                 GCTC AAA GAGC                 CGAGCAATGATCTTA  62 38
     lpp2691 3067109 .. 3067119 -    -4  -5.15969   GGTCAAGGCAAAAAA                 CATT TTT AATG                 AGGTGGTTTTTATAA  73 210
     lpp2690 3065714 .. 3065736 - -15.6  -2.92667   CTAAGTTCGAAACTA           CCGAACCGGA ATT CCCGGTTCGG           TTCCCTAGTGTAGCC 100 30
     lpp2688 NONE
     lpp2687 NONE
     lpp2686 3061600 .. 3061612 -  -7.7  -3.03459   TATAGGTATAAAGGA                TGTGC ATT GCACA                CACACTCGATTGAAT  66 189
     lpp2683 NONE
     lpp2682 NONE
     lpp2681 3056405 .. 3056422 -  -3.4  -3.29144   CCATTTGTTGCAGAA             CTGGGT AGTAAA ACCCAA              TGGGACAGAAGGCTA  48 264
     lpp2679 NONE
        carB NONE
        greA 3050870 .. 3050886 -    -3  -5.55664   TTACGACCAAAAAAA              TCTGCA GGATT TGCAAA              CATTCACAGTGCCGG  81 371
     lpp2675 3048933 .. 3048954 -  -5.8    -3.794   TTTGAATCTATGAAA           CCTCAGGC ACAACG ACCCGAGG            TTTCTTAATGACTAC  65 46
         smc NONE
     lpp2672 3043666 .. 3043688 - -11.3  -2.75385   AACAGAGTAGATAAT           GAGCTTCGC CTGGT GCGAAGCCC           TATCCTGAAAATATA  83 77
        murF 3042071 .. 3042099 - -10.5  -4.07568   CTCTTGTTCTTAAAA        TTATGCTCAATGA CTT TTATTGAGCATAA        TTCCTTTAATGGGGC  93 88
        mraY NONE
        murD NONE
        ftsW NONE
        murC NONE
        murB NONE
        ddlA NONE
        ftsQ NONE
        ftsA 3033026 .. 3033036 -    -4  -4.93595   ATAAAAAGCTAAAAA                 TTTC CTT GAAA                 CCATTCTTTCATGCG  70 8
        ftsZ 3031534 .. 3031552 -    -6  -3.44186   AACCACACGAATCAA             TTCATGAG ATA CTCAAGAA             AGAACGTTTGTATCC  61 101
        lpxC 3030421 .. 3030444 -    -4  -3.72405   CCTATAAAATGATAA          TAATGAAAAT GAAT ATTCTCACTA           CGTGGATATGATGTA  55 47
     lpp2660 NONE
     lpp2659 NONE
     lpp2658 3026421 .. 3026434 -  -2.3  -3.24747   CTTTTACATCACTAA               CCAGG CTTG CCCAG                TATCACTACCCATTG  43 341
     lpp2654 NONE
     lpp2653 3021008 .. 3021060 - -15.1  -3.34895   GTCATTGCGAACGAA GTGAAGCAATCCAGTACAGAATTCT AAC AAAATATCGTTCTGGATTGCTTCAC TTCGTTCGCAATGAC 100 138
         def NONE
         fmt NONE
     lpp2646 NONE
     lpp2645 3012411 .. 3012425 -  -4.3  -3.58726   TTTTTTTACACATAA               CTGTT TTTTT AACAG               TATTTTAAGAGCATA  55 84
     lpp2644 3011701 .. 3011713 -  -2.7  -5.21709   TTGCATAGGAAAAAA                TCAAG AAA CTTAA                GGATATGAAATTGTT  72 120
        parB NONE
     lpp2642 3008827 .. 3008880 - -12.8  -2.85712   GGAGATGCATAAGCA TCGTCTCGAAGCCTTGGCACAAAAT ATTAA ATCTCATAC-AAGGCTTCGAAACGA CATAAATGCCTCCTG  86 160
     lpp2641 3006787 .. 3006811 - -11.7  -3.84514   AGGTGAATTATTAAA          GCATTTTATTT TTG AAATAAAATGC          CAACATGGAAACCTA  91 261
     lpp2633 NONE
        gcdH 2994859 .. 2994885 -   -11   -2.7563   AAAAAGGTTTAAGCA         GTTCCTCTTTCC ATA AGAAAAAGGAAC         TTGAACCGTAATCAT  81 103
     lpp2631 2994292 .. 2994318 -    -8  -4.04206   TCAGTTGGACATAAA         GTCTCATTGCCC TAT AAGCAAAGAGAC         CTTTTTTCAAAAAAT  79 61
     lpp2630 2993820 .. 2993830 -  -2.6  -5.03747   AAATTTTGCAAAAAA                 TTTA CAA TAAA                 CTACACCTTGAACCT  69 52
     lpp2629 2992736 .. 2992750 -  -2.8  -2.60032   GGCGTTGGAAAAATT               TCAGGA TCA TGCTGA               TCTCTTTAATTAACA  41 284
     lpp2628 2992042 .. 2992057 -  -4.7  -3.71686   GTTAACCCAATAGAA              TTGGG CTCTAC CCCAA               AAAGCAGGTTCTTAA  59 297
     lpp2627 2990653 .. 2990675 -  -3.4  -4.16016   TGATTCCGCAATAAA           CGAATTCAAG CAA CTTGCATCCA           TTAACGCGCCGAAGC  59 487
     lpp2625 2988203 .. 2988222 - -11.4  -3.80573   TCCACCAGGATTAAA            TCCCGAGG TAAG CCCCGGGA             TGTCGATTGAGGAAG  90 102
     lpp2622 2983863 .. 2983882 -  -4.2  -5.09225   AGTTGATTCAAAAAA            CCTCATCA TTTA TGGCGAGG             GAGATGTCAAAACAG  76 15
     lpp2621 2982422 .. 2982441 -  -3.6  -4.56791   AGGTAAAAATATAAA            CAGCTATCT CAA AGAT-GCCG            TATTTGTTCTCTCAT  65 14
     lpp2620 2981251 .. 2981272 -  -8.1  -2.86288   CAAAGGGGATGAAAT           CACCATG-GT AGC ACGCATGGTG           GCTATTGCGGATGTG  67 203
     lpp2619 2980312 .. 2980324 -  -3.3  -2.91264   GTCGGGACTGACAGA                GGCTT AAA ATGCC                TGGCCAAAGCTTATT  44 124
     lpp2618 2979363 .. 2979375 -  -2.7  -3.67597   GGTCTTATTTAATAA                TCGAT ACC ATCAA                ATGAATTCGTAGTCT  48 60
     lpp2617 NONE
     lpp2616 NONE
     lpp2615 2976449 .. 2976479 -  -7.5  -4.71426   TTGGTAGCAATAAAA       CAAGCCGGAACTG GCGAA CAAATCCGGCTGG       AATAGAAATTTATAG  83 47
     lpp2614 2976024 .. 2976043 -  -4.4   -3.5774   ACTTAATGTTTTAAA            TTTGATAA ATGT TCATCAAA             TATCAAATCTTTCGT  55 83
     lpp2613 2975628 .. 2975641 -  -9.5  -3.06009   CAAAAGCTCCTAACA               GCGCC TTTA GGCGC                TAGAATGCAATGGGA  74 240
     lpp2610 NONE
     lpp2609 2972237 .. 2972248 -    -3  -2.56271   TTTTGACTATAATAC                GAAA TTCA TTTC                 ATTTTACCCAGCTTA  42 50
     lpp2608 2971509 .. 2971521 -  -4.9  -4.16787   ATAATTAAATAATAA                TCAAT ATG ATTGA                TAAAAATACAGTATT  64 218
     lpp2607 NONE
     lpp2606 2970061 .. 2970073 -  -2.7  -3.73072   AAGTTGTTCAGCAAA                CCATT TTG AATAG                GGTATAAATAGAGAT  51 60
     lpp2605 2969322 .. 2969335 -  -2.5  -4.26903   TTTATGTGAGCAAAA               TTTTA ACAA TAAAA                GCTTAAGGATTTATT  55 192
     lpp2604 2967429 .. 2967451 - -12.2  -2.87211   ATTTTCTTGCAGACA           TTAATTGAGC CAG GCTCAATTAA           TGTCATGCTTTCTAT  84 77
     lpp2600 NONE
     lpp2594 2957373 .. 2957389 -  -5.3  -3.17456   AACTAAATGACTGAA              TTAAAAA CAT TTTTTAA              CATAGAGATTGGGGT  55 245
     lpp2592 2953506 .. 2953516 -  -5.4    -2.808   AAAGGAATTTAATTA                 GTCA ATA TGAC                 TATAATGATAACACA  52 327
     lpp2591 2951871 .. 2951881 -  -3.2  -3.97108   AACTTGAAAATATAA                 CTCC TGC AGAG                 TCTATTGCTGTGCCA  55 255
     lpp2590 2950131 .. 2950184 - -20.7  -3.14132   TTCTTCCCTGATTAA CTGCCTTTTGTCTAATTGTAGACCA TTAT TGGTCTACAATTAGACAAAAGGATA ATCTTGACAGGGACA 100 397
     lpp2588 2949291 .. 2949313 - -11.4  -2.89797   CGTGCAGAAAGACTA           CCCAGTCTTT TAA AAAGACTGGA           AGAGCTTGCGCAAAA  80 458
        smlA NONE
     lpp2583 2946010 .. 2946020 -  -3.2  -3.20878   GAATACTCAATTGAA                 CAAG TAT CCTG                 AAGAAACAAATTCTT  47 96
        lprN NONE
        lmxE NONE
        lmxF 2939473 .. 2939484 -    -3  -4.27512   TTTTACAAGAAATAA                CATT ATAA AATG                 GTCTACTAACCCTGA  57 516
        sdeD NONE
     lpp2576 2929863 .. 2929885 -  -5.7  -5.40474   ACCGTTTTAAAAAAA           TTTGCTTTC TTTAT AAAAGCAAA           AGTATCGTTTTTTGT  84 294
     lpp2575 2929026 .. 2929051 - -12.1  -3.05816   TTAGTGCCTATTTAA         CATAAGAAATC CCAA GATTTCTTATG          TTAAAAAATATCAAT  85 36
     lpp2571 2921958 .. 2921975 -  -4.1  -3.14051   CCACTGGGATTAATA             GGCTC AGGAATTG GAGCC              CTCTTTTTCTCATGG  48 103
     lpp2565 NONE
     lpp2564 2916341 .. 2916353 -  -2.7   -4.1822   GCTTACCTCAACAAA                TACTG AAC CAATA                TTCAACAATACGGAT  57 292
     lpp2562 2914003 .. 2914015 -  -3.4  -2.80901   AAATATCGCAACAAT                TTGG TTTTT CCAA                GCATTAGTGCCCACG  44 327
     lpp2560 2912727 .. 2912738 -    -3  -4.87318   GGGAAAATGTAAAAA                CAAT TAAA ATTG                 AAAAAGCAAAATAAT  68 88
     lpp2557 NONE
     lpp2556 2909417 .. 2909428 -  -5.8  -4.68908   CTCATTCAAAATAAA                TGCC AAAC GGCA                 TATTGAAAACTCGAA  75 384
         dfp NONE
         dut NONE
        algC 2901363 .. 2901386 -  -2.6  -3.54984   ATCAATAAATACCAA          TTTCATCTTAT CAA ACAAGA-GAAA          ATACCAGGCCGAACA  48 236
     lpp2547 2898549 .. 2898583 -  -4.3  -2.97588   ATGTAATTGAAAGTA     CTGACTGGCAGGA CGATTCAGC TTTTGCCAGTCAG     TTGCCTCGAACAAAA  50 8
     lpp2545 2895929 .. 2895939 -  -2.6  -4.38092   TAATAACCAAAATAA                 TTAT CTG ATAA                 TCCATATTATAGGGG  58 108
     lpp2544 2894655 .. 2894665 -  -3.2  -4.41348   TCGGTTTTAAACAAA                 TAGC CGT GCCA                 TTTAATGTTCACCCC  62 385
     lpp2542 NONE
        hypA NONE
        hypB NONE
        hypF NONE
        hypC NONE
        hypD NONE
        hypE NONE
     lpp2535 NONE
     lpp2534 NONE
     lpp2533 NONE
     lpp2532 NONE
     lpp2531 2882923 .. 2882935 -  -4.9  -4.59089   TAAGGCATAAAGAAA                CTTAT GTC ATAAG                CTTTAGTGCTTCATC  69 14
     lpp2526 2878202 .. 2878218 -  -3.7  -3.85505   TTATCAATAATATAA              TCCTG ACGCAAG CAGGA              ATGTTTTTCATTTTT  55 164
     lpp2525 NONE
        shkA NONE
     lpp2523 2875566 .. 2875594 -  -2.4  -3.86346   GGAGGGTTCGATAAA        TTAACAGAGAGC GATAT GGACTCCGTTAA        AAAAGAGTACAAGGA  51 268
     lpp2519 2871756 .. 2871766 -    -4  -4.02334   TACCCATACCACAAA                 GAAA ATA TTTC                 GAACCCATTCATTCC  59 457
     lpp2517 2868590 .. 2868605 -  -6.8  -3.96481   TAGAACAAAAATCAA              GGGCTC CATA GAACCC               TTTGTCTGCAACCCA  69 87
     lpp2516 NONE
     lpp2511 2863975 .. 2863997 -  -4.9  -3.52874   TTGTACAGAATAATA           CTTTTTCTG TCTCG CAGAAAACG           AATTTATAATATCAT  57 205
     lpp2510 2863338 .. 2863383 -  -5.6  -3.85704   TCACTAACCAGTAAA GTAAATCCC-ATGTGACCAGC AAAAA GCTCATCATACAGGGATTTAC TTCATGTCATTATTT  61 35
     lpp2506 2860362 .. 2860374 -  -2.7  -3.99327   TACTCATGAAAAATA                TAAAC TGC GCTTA                ATTGTAACAGATTTA  53 240
        sflR 2858940 .. 2858960 -  -9.1  -3.10775   ATGTTCATTCAAAAC            GCCAAAAAT GTT ATTTCTGGC            TAACCTACTTTATTA  74 197
     lpp2504 2858422 .. 2858443 -  -7.3  -3.88015   TACAGAATCATTAAA           GCCTCATTT CTTG ACATGAGGC            TTATTTTAAGCTTGC  70 55
     lpp2491 2844256 .. 2844277 -  -8.7   -4.2131   AGCGATTAAAAAATA           CGGAGTCCT GTGC AGGACTCCT            GATAATCACACAGGT  85 31
     lpp2490 2843242 .. 2843252 -    -4  -3.80625   TGTTTATAATTTAAA                 TACA ATA TGTA                 CTCTGTTTAATAAAA  55 215
     lpp2489 2841721 .. 2841755 - -15.2  -2.95126   CATAATGTTAAAGTA     GCGACATAAGAAGCAT TTT ATGCCTCTTATGTCGA     ATTTGACTTTAACCT 100 34
     lpp2487 2837308 .. 2837320 -  -2.7  -4.08189   AATCCAAATAAAAGA                CAATA TGA TATCG                AAATAGAAAAGTACT  53 100
     lpp2486 2836129 .. 2836140 -  -2.2  -4.15118   CAAAAGAAGAAAATA                TAGC CAAT GCCA                 TTATTGAAATCAAAA  56 430
     lpp2483 2832062 .. 2832075 -  -3.1  -4.08939   GAAGATTGACAGAAA               CTCTG CAAT CAAAG                CCAAACCAAGCAGAA  57 134
     lpp2480 2828550 .. 2828562 -  -6.3  -2.63922   TACTATTGAAAAACC                TGAAG CAT CTTCA                TCATTCTATCGAGCT  54 309
     lpp2478 NONE
     lpp2477 2824697 .. 2824717 -  -3.3   -4.1822   TTTGATTGCAACAAA            GTACCCTAA TTT TTATGATAC            AACACCGTTTTATTG  57 10
     lpp2474 2822070 .. 2822082 -  -4.9  -3.70007   ACCACTTAAAATGAA                CTATA TAC TATAG                AAAAGAATTATAGAA  57 193
     lpp2473 2820622 .. 2820644 -  -5.6  -4.63527   TGATTATGGGAAAAA           TGACAACAGA ACC TCAATTGTCA           TTGATCACTGCCCTA  73 507
     lpp2471 2818058 .. 2818087 -  -2.8  -3.51846   ATAAAAAAGGAAAAC       CACC-CATGGAGC TCATT GTTCCAGGTGGTG       TTATGGAGGAAAATG  48 393
     lpp2468 2815187 .. 2815221 -  -9.3  -3.08642   ATACCACTTACCGAA     CCAGGTAACGCTGTC AAATA GACCTCATTACCTGG     CATCAATCTATTGTT  74 51
     lpp2467 2813860 .. 2813881 -  -4.5  -3.58184   ACAGGATAAGGATAA           GAAAAATGC CGTG GTATTTTTC            GCTAACTCGCATAAT  54 287
     lpp2465 2810606 .. 2810621 -  -2.6  -2.85361   GTAGTCAAAAACTGA              GTGGGTA TTC TA-CCAC              AGTTTTGATCGCCTG  42 110
     lpp2464 2809879 .. 2809897 -  -2.5   -2.8978   ATTGTGACACGAAAT             GATTTTA TCATT TAAAACC             CTTGGTAAATTGCCA  42 72
     lpp2463 2808491 .. 2808522 -  -2.3   -3.5365   TTAAATTCCATACAA     GGCTTCGAGACGGCA TAAA TGCCTCCTC-A-GCC      CGAACGATTCAAGAC  47 193
     lpp2462 2807100 .. 2807122 -  -6.2  -3.90112   CCCGGTTTAATGAAA           TCCGGCAAAC TAT GTATGCCTGA           TGGACAGGACATCCT  67 153
     lpp2460 2805837 .. 2805864 - -15.8  -5.04265   AAAAAATACCAAAAA        CTTGTTTGACTC TTCC GAGTCAAACAAG         AAATGGAATAATCGG 100 60
        sdbC NONE
     lpp2457 2801907 .. 2801925 -  -3.2  -3.58533   CCACAATTTTGGAAA             CTATTTTT TTC ATAAATAG             AAATTTTTTATAAGG  50 148
     lpp2456 2801508 .. 2801521 -  -3.9  -3.34398   TTCTCTTGGGAAATA               GTAAT ATTT ATTAC                TTCAATACATTCGCT  51 126
     lpp2455 2799987 .. 2799998 -  -4.4  -3.86202   TTTTATCACATCAAA                GCTA AACA TAGC                 GTACTACCATAAGAT  57 238
     lpp2453 2795747 .. 2795763 -  -8.1  -4.18494   TATTGTGATCCAAAA              TGATCTT GTC AAGATCA              ATATTAAATAATATT  81 59
     lpp2452 2794666 .. 2794716 -    -8  -3.81557   TGGTTGAAATAAAGA GCTTATGTAGCAACTGTCTTGAAGT TAGA ACTT-AAGACAGTTGCTACTT--GC CAGTTGAGATTAGAG  75 52
     lpp2443 2781021 .. 2781045 -  -5.7  -4.17048   TTCGGGTCAAAATAA          CTCAACCTTGC TCA GCAAGATCCAG          TCTTGCCAAGCTGCA  66 54
     lpp2442 2779082 .. 2779104 -  -9.1  -2.90212   TGACGAGTCCATATA           CGTAGCCCG GGACA CGGGCTACT           TGCTTTTTCGAAACC  73 94
     lpp2439 NONE
     lpp2438 NONE
     lpp2437 2774131 .. 2774146 -  -6.2  -3.08695   CCTATAGAAAGCATA              CAGAAA TTTA TTTCTG               AATCATTCCAATTGA  56 452
     lpp2435 NONE
     lpp2434 2770960 .. 2770972 -  -4.9  -3.09635   ACGTTTATTATTTAA                TTTCA CAA TGAAA                TAATTTTCATCATTC  52 87
     lpp2433 2769517 .. 2769534 -  -2.1  -4.05033   CTCACTTTATATAAA             TTTAATT TATT AACTAAA              CCGCACTATAGCTTG  52 21
     lpp2432 NONE
     lpp2431 NONE
     lpp2430 2767401 .. 2767412 -  -5.8   -2.8092   CAAGAGCTGACCATA                GTCC CACA GGAC                 ATTTTGAATTACATC  56 215
     lpp2425 NONE
     lpp2424 2763525 .. 2763572 - -18.1  -2.62983   TTCATGCTTATAGTA TGTTCCGTTTTTTCCCCATTT GCAAAT AAATAGGGTAAAAACGGAACA TTGAATATTTATAAC 100 151
     lpp2423 2762590 .. 2762610 - -12.5   -5.1502   AGAAATAAAAAGAAA            TGTCGGGCG AAG CGCCCGACC            TACGCTTGCTGAAAG 100 321
     lpp2419 2760533 .. 2760548 -  -3.4  -4.07877   TGATTTTAGAAATAA              TTAATT TCCA AATTAA               TATATTCTATAAAAG  55 229
     lpp2418 2759070 .. 2759084 -  -4.2   -2.9045   AAAAACCCATTAAAT               CCAGAG AGG CTCTGT               CCTTCGGATATTTGT  48 441
     lpp2414 NONE
     lpp2413 2756112 .. 2756144 -  -5.4  -4.35116   CATTTCATACCAAAA      CCTACGTCCCGCGC CTTGT GCGCGGGATCCATG      GATACTGTGGGTAAA  69 102
     lpp2412 2755578 .. 2755597 -  -7.2  -2.71144   CACGTCTTTGAATCA            GCTTCATC TTCC GATGAAAC             CCTTCCGTAATACCG  61 170
     lpp2410 2754019 .. 2754051 -  -9.9   -2.6187   ATAATTGATAATTTA      CCTCACAAGAAGCTA AAA TAGCCTCGCGTGAGA      TTTGCGTGTTTGAGT  75 270
     lpp2409 NONE
     lpp2408 2752538 .. 2752553 -  -7.5  -3.18264   TTTTCTAGCTACTAA              GCCCC TTCTTT GGGGC               TTTTATTATCTCCTT  67 31
     lpp2402 2746303 .. 2746347 - -12.2  -2.59135   TCTGACAAACAAATT TGCGAGCTGCGTCACTGAGGA TTTA TCCGCAGTGACGCAGC-CTAA GGGCTGCGAAATTTT  84 314
     lpp2401 2745277 .. 2745288 -    -3  -4.96773   TTAATTAAAAAGAAA                CTAT CCTG ATAG                 CAGTTCTAAAATTTT  68 14
     lpp2400 2744491 .. 2744519 -  -2.3  -4.43911   AAATCGTAAGCAAAA        TCTCATGGCTCTT AAG ATGCTCCACGAGA        TAGAACAACAGCTCA  59 428
     lpp2396 2741265 .. 2741284 -  -3.6  -3.68265   AAACCTAATGGGAAA            CACCAA TGGGGCTT TTGGTG             GTGCCATTTCTCATG  52 525
     lpp2375 2725209 .. 2725222 -  -3.8   -4.3295   GTTAAGAAAACCAAA               TGCG GTTCCA CGCA                AATCTTTAGGGCTGA  62 147
     lpp2374 NONE
        helC NONE
        helB NONE
        helA 2719234 .. 2719244 -  -5.4  -2.98942   ATCGTCTGATACACA                 TCAC TCT GTGA                 TCTCTTGTTTAAGAC  54 15
       cadA2 2716840 .. 2716859 -  -3.5   -4.4768   TACTAACATAATAAA            TACCCAC TTTGAT GAGGGTA             AAAATCAATTATTTT  62 189
        ctpA NONE
        cebC NONE
        cebB 2707658 .. 2707687 -  -5.8  -2.78384   CGCCTCTTTATTAGA       GCTTCTATCCCA TTATAG TGGGATAGAAAG        TCTATTGATGTTGCA  56 27
        cebA NONE
     lpp2360 NONE
     lpp2359 NONE
     lpp2358 NONE
     lpp2357 2700497 .. 2700511 -  -7.1  -3.10409   TACCAATGCAGCGAA               TGGGC TTAAT GCCCA               GCACCGCCATGACCA  63 16
       copA1 NONE
     lpp2355 NONE
     lpp2354 NONE
        cecC NONE
        cecB NONE
        cecA NONE
        cecA 2690255 .. 2690269 -  -2.8  -3.07043   TCTATTATGGTAATA               CCTCAT TTG ATTAGG               ATGAATCTCATGAAA  43 485
     lpp2348 2688029 .. 2688042 -  -6.7  -5.60993   CTTCTTATAAAAAAA               TAGCC AAAT GGCTA                TTCAGTTACCCCCTT  89 346
     lpp2346 NONE
       copA2 2684262 .. 2684293 -  -8.2  -3.14792   TGAACTCAAAATAAT      TTCAAACCCATG AGCAAGAA CATGGGTTTAAA       CAGGTTGCTTTTATC  68 90
        gdhA 2682546 .. 2682558 -  -7.7  -3.09327   GCATTGGATTCAATA                CCACT ACA AGTGG                CATCATAACTGGCAT  63 349
     lpp2342 NONE
     lpp2341 2681163 .. 2681175 -  -2.7  -3.57144   CTCGGCACTGTGAAA                CATAA ACA TCATG                GTGCACCTCCTTTAC  48 21
     lpp2340 2680634 .. 2680670 - -11.1   -4.3208   CTCTACAATGGAAAA    TTATAAGTGCCATAACA ATT TATTATGGCACTTACCA    GGACTATTGATTGGG 100 29
     lpp2336 2675963 .. 2675975 -  -7.7  -3.60098   AGCCGTGATTTCAAA                CGTGT TAC ACACG                TTAGAAAGAGCCTTA  68 477
     lpp2325 NONE
     lpp2324 2665517 .. 2665528 -  -4.4  -4.27117   TTTTCAGAATAGAAA                GACT AAAT AGTC                 ACTCCTTGCTATCTC  62 192
     lpp2323 2663530 .. 2663550 -  -2.6  -3.72742   GCAGCACCAATAGAA            TGTGGATT AGCAA AATCGACA            ATCAAGCTTTTTTTG  51 88
     lpp2315 NONE
     lpp2314 NONE
     lpp2313 2657006 .. 2657028 -  -6.2  -4.03413   ATTTTTTGAGACAAA           CCCTTCTATC TAG GAAAGGAGGG           TTTGATATCTGATAA  67 83
     lpp2312 2655472 .. 2655487 -  -3.3  -3.62354   CCGTCAAATCAAAGA              GTTAG TCTATG CTAAC               TTGATTAAAATGCCC  50 43
     lpp2311 2653929 .. 2653950 - -10.3  -3.19246   TGAAGGTTAATTTAA           TGACTGTTT ATAT AAACAGTCA            TTAAAAAAATATAAA  83 339
         gcp 2647924 .. 2647934 -  -4.6  -3.31263   AGCGCAGGTTGACAA                 GCCG TTG CGAC                 TAAAAAAGCGGAGTG  51 229
     lpp2304 2644728 .. 2644744 -  -6.6   -2.9043   CGAAGAAGAAGATTA              CTTGCT GGAGG AGCAAG              GGTTTGCCCTGTTAC  57 524
     lpp2302 NONE
         mdh 2642365 .. 2642384 -   -10  -4.36914   GCCTGGTTTATAAAA            CAAGGTGC AACA GCACCCTG             CCCTGAAAAATTCAC 100 101
     lpp2299 NONE
     lpp2298 2640190 .. 2640233 -  -7.6  -3.44848   CGGCGTCATTAAATA GTTTTTTGCATTTGAAGCAGA TAA TCTGCTTCAAATGCGATG-AC TTATTTGATTCGACC  69 26
        fadH NONE
     lpp2295 2636314 .. 2636339 -  -5.3  -5.19328   AGCTTACAATAAAAA         TGGCTTCCCGC CTGC GCAGGATGACA          AAATATGAACAATTG  79 145
        deaD 2634087 .. 2634105 -  -3.9  -3.74251   CATACTTTGATTAAA             TAATACG TCATG CGTATCA             TTCCTGCGCGAGTGG  55 242
     lpp2293 2633617 .. 2633638 -  -8.8  -3.21099   GTGTTTTATTACTAA           TGAAGCCT TTTGTC AGGCTTCA            TTAAACTCAGAAATA  73 140
        plaA 2631725 .. 2631738 -  -6.7  -2.55216   TATGATGGACAAGAC               GCACT AGCT AGTGC                CAATTAGAATGAGAG  56 169
     lpp2290 2630714 .. 2630724 -  -5.4  -2.54723   TCTCAAGATCAACAG                 GGTT ACA AACC                 TCAATCACCCCCTAA  50 218
        kdtA 2628413 .. 2628423 -  -2.4  -3.41051   TGATTTTCACTATAA                 GTGG CAT CCTC                 AAAGCATTCCAACCA  45 248
     lpp2282 2623284 .. 2623304 -  -5.5  -2.79684   GGATTAACGTAAGTA            TTATGGC TACCAAT GCCATAA            TCATAATGGACTCCT  52 86
     lpp2281 2621787 .. 2621801 -  -4.2   -2.7362   TTTAAATACCATAAT               GGCC TTTATCT GGCC               TCTTTTCTAAAACAA  45 459
     lpp2279 2620552 .. 2620581 -  -6.5  -2.52681   CAAAATCGTAGCAAT       TTGTCTTG-ACACC ATT GGTGCACCAGACAA       TCCAATTGATAGCCG  56 48
        radA NONE
     lpp2273 2615123 .. 2615135 -  -2.7  -2.92463   TCGATCAGGTATACA                TAAAG ACA CTTCA                AAAATACAATACAAT  42 203
     lpp2272 NONE
     lpp2271 NONE
     lpp2270 2609807 .. 2609837 - -12.8  -2.88544   TGGTAGTTGCATATA       TTTATTAAGGCGTA TAT TACGCCTTAATAAT       ATTGCTAAACATTGG  86 63
     lpp2268 2607278 .. 2607296 -  -3.9  -5.40072   GCTGGTCTAAAAAAA            CAAC-TCC TGAT GGATGTTG             TGTCCGATGGCTTGC  82 498
        dapA NONE
     lpp2261 2600637 .. 2600649 -  -7.7  -4.10453   CAAATCCGGCCAAAA                TAGGC GGA GCCTA                TGCCCGTTGCAGGCA  75 84
     lpp2259 NONE
        murI 2595613 .. 2595634 -  -5.1  -3.86372   TGAAGGGAAACACAA           TGCAGCGCA AATT TGCGCTATA            GCCAATAAAAATAAA  61 223
     lpp2252 NONE
        aroC 2590716 .. 2590733 -  -4.1  -3.52652   GTTAGTCAAGTACAA             TTCCTGC TTGC GCAGCAA              AAAACGGACTACGAT  55 70
         asd 2589573 .. 2589599 -  -8.7  -3.65812   TTTTTTCTAATATAA         CCTGCATGACC TTAGG GGGCATACAGG         TTTTCTATCAAGATA  77 72
     lpp2249 NONE
     lpp2248 2587044 .. 2587055 -  -4.4  -2.75712   TGATGGAGCTAACGA                CTTC TCAA GAAG                 TTAATCGACTTGAAT  48 291
     lpp2246 2582302 .. 2582316 -  -3.6  -2.52543   ATCTTTGTTAATGTA               CACTTT AAA AAAGTA               ACTGCTCAATTAAAT  45 170
        rluC NONE
     lpp2241 NONE
        pgsA 2575571 .. 2575586 -  -6.1  -5.75342   TTGCTCTAAAAAAAA              GCGAC TTCGAT GTCGC               TTAAATTTGGAGCGG  88 161
     lpp2239 NONE
     lpp2238 NONE
     lpp2237 2572408 .. 2572418 -    -4   -4.2204   AACCTGAATAAAGAA                 CATT ACC AATG                 GTATAGAGATCTGCG  61 167
     lpp2235 2570015 .. 2570031 -  -5.2  -3.06501   CATATCCTGAGCCAA              TCAATG GCAAT CATTGA              TTATTTGGAAGAAGT  51 446
     lpp2229 NONE
     lpp2228 NONE
        ugpB NONE
     lpp2226 2561701 .. 2561730 -    -8  -2.83228   TAATAAGCAATACCA       CATCAGATCAAA GATTAT TTTGGTCTGATG        TTTTGGTTTGCTTTA  67 152
     lpp2221 2555342 .. 2555352 -  -3.2  -3.87373   GACAGCCTGGACAAA                 GCAA TCG CTGC                 CTATGGAGATACCCA  54 161
     lpp2219 2553951 .. 2553967 -  -3.7  -3.06183   GGCATGCTTATCGAA              GAAACCA CAA CGATTTC              TTTTATTGAAGTATG  47 281
     lpp2213 2547768 .. 2547783 -    -9  -3.05522   GAATGGTTGCAAAAT              CAGTCC TGTT GGACTG               GGTCTTTCTTTAGGA  69 374
     lpp2211 2546934 .. 2546953 -  -3.6  -2.76969   CAATTTATTTTAAAG            CCATTTGA AGAT TCAAATTG             TAAATCTTTATCCCA  45 56
     lpp2210 2545195 .. 2545208 -  -2.5  -3.06662   AAACTGATAAATAAT               TATTT TTTC AAATA                GTTAAGTAAATTATT  43 320
     lpp2209 2544816 .. 2544832 -    -3  -3.37522   ATGCGACTGAACTAA              TTGCTA TTATT CAGCAA              CAGTACCACCTTGTT  48 15
     lpp2208 NONE
     lpp2207 NONE
     lpp2206 NONE
     lpp2205 2540159 .. 2540175 -  -7.3  -2.82291   AACTGATAGCAAGTA              CCTTTCC GCA GGAAAGA              TTAGGTCTTTTTTAT  62 88
     lpp2204 NONE
     lpp2203 NONE
     lpp2202 2535630 .. 2535640 -  -5.4  -4.63486   ATCCCGTTAATAAAA                 GAGA ATT TCTC                 ATTGGTTATCTATGG  73 180
     lpp2200 2533939 .. 2533953 -  -7.2  -3.02698   TTATTTTAGATAAAC               CCTAAT AAG ATTAGG               CAAATATGAGCAATC  63 89
     lpp2199 2532309 .. 2532357 -  -4.8  -5.08824   GGTCGAGGCAAAAAA TGTTTTTAATGAGGTATTTTAG ATAAA CTAAATGACCGAATTAAAAACA TTTTTTAACGATGAG  77 72
     lpp2191 2519745 .. 2519755 -  -5.4  -2.70932   TTGCGCTTTGAATTA                 TCAC TTG GTGA                 ATTTTTTGAATAAAG  51 58
     lpp2190 2517679 .. 2517701 -  -9.9  -2.50511   TTTAGAAGTGAATAT           CGACACCCA AATGG TGGGTGTCA           GCTTGCAATCAAATT  75 118
     lpp2187 NONE
     lpp2186 2511818 .. 2511832 -  -4.3  -5.14894   AAAAAACGATAAAAA               CTGTT GAAGA AACAG               GAAATACTTCAGGAT  76 485
     lpp2179 2504079 .. 2504090 -  -2.2  -2.85503   TTGCAATATTTAAAT                CCTG GGAC CAGA                 GACTCTCTAATTTAG  41 208
     lpp2178 NONE
     lpp2177 NONE
     lpp2176 2499323 .. 2499338 -  -3.2   -2.8194   TAACTATCCATCACA              GCCAAT TAAA ATAGGC               CAAAATCTATCTATA  44 81
     lpp2175 2497896 .. 2497911 -    -4  -3.78022   TTTATATGCAGTAAA              TGCGCAC AAA GTG-GCA              ATAACATGAAAAAGA  55 76
     lpp2174 2496333 .. 2496349 -  -5.3  -3.17456   AACTAAATGACCGAA              TTAAAAA CAT TTTTTAA              CAAAGAGATTGGGGT  55 255
     lpp2173 2495385 .. 2495403 -  -7.4  -2.72144   TCAGCGGCTTCAAAG             CCTGATTG CAG CAATCTGG             ATTCATTAAGTTAAC  63 104
     lpp2172 2493785 .. 2493822 - -10.6  -4.30995   TTTCGTAGAAAATAA   TACTCAGCGCATGACA GTTATT TGTCATGCGCAGAGCC    AATAGACCTCTTCTT 100 43
     lpp2169 2490040 .. 2490051 -    -3  -3.06054   CAAATCCAGACAAAC                CTAT AGAT ATAG                 CATGTTTTTTGCAAA  45 202
     lpp2167 NONE
     lpp2166 2481151 .. 2481161 -    -4  -3.26444   CCTGCCAATAAGATA                 TTCA CAA TGAA                 TCAAGCTCCTTTCAG  49 99
     lpp2165 2480152 .. 2480184 -  -5.8  -3.54741   TAGTACTCCTTTAAA     TACCCTGTCAAGT ATTCAGTA ACTT-ACAGGGTA      TTTTAAATATCCCTC  62 73
     lpp2162 2477453 .. 2477463 -  -2.6  -4.17048   CTGGTTGCAAAATAA                 TATA AAG TATA                 GTTAAGAACAGGAGG  55 126
     lpp2161 2476031 .. 2476046 -  -6.8  -3.07029   TAAACAGCTGGAATA              CCACCG GTTA CAGTGG               TCCTTGCCCGCCTGC  59 346
     lpp2159 2474130 .. 2474141 -    -3  -3.02829   GATATTTTTTTAACA                CAAA TAGA TTTG                 CGTAAAACACCAAGG  45 244
     lpp2158 2472763 .. 2472780 -  -7.7  -3.37761   TGTGAATAAACTCAA             CCCTGTC ATTA AACAGGG              TAACAAATTGAAATT  69 39
     lpp2155 NONE
     lpp2154 2467522 .. 2467547 -  -4.9   -2.9186   ACTGAATCTCATACA         CTTATATTATA GCGA TTTAATATAAG          CTCTGCTGTTTTGAA  51 57
     lpp2153 NONE
     lpp2152 2466805 .. 2466819 -    -5  -2.90688   TAAGGAGTTTATACA               TCAACG ACA CATTGA               GCTATCCAAATGTCA  51 4
     lpp2151 2465233 .. 2465245 -  -3.5   -3.3782   TACTTATTGAACTAA                TTTTA GTC TAAAA                ATTTATCGAAAATTA  48 114
     lpp2150 2464467 .. 2464502 -  -5.6  -5.00616   TTTTCTCTTAAAAAA    GGCAAGCTATACCCT GGAAGTT AGGGTATAGTTT-CC    AAAGTTGGGAATATT  77 188
     lpp2149 2463829 .. 2463855 -  -5.3  -2.72855   TAAACCTGTCAATCA        GAGCAAGGCTAT CCCA ATA-CCTTACTC         CAACTAATCATTTAA  51 37
     lpp2146 NONE
     lpp2145 NONE
     lpp2144 2458546 .. 2458557 -  -2.2  -2.51133   CAGTGATTCAGGAAG                CCAA AAAG CTGG                 ATGCAAAGCACGATG  39 331
     lpp2140 2453145 .. 2453157 -  -6.3  -3.04894   AATGGCGTCGAAAAT                GTTCT TGG AGAAC                GTCATGAAGCAAGCA  56 404
     lpp2138 2449957 .. 2449975 -  -5.4  -3.42366   GGCAAAACCCCACAA             TTGTTCAA GTT TTAAACAA             AAGGGGTCTTGAAAC  57 55
     lpp2137 2449345 .. 2449367 - -16.4  -3.23899   GCTGAATTAATTCAA           GCAATGGAGG ATT CCTCCATTGC           TTCCTGATTTTACTG 100 35
     lpp2128 2420903 .. 2420914 -    -3  -5.37043   AGCTGACAGAAAAAA                TTCT GTAC AGAA                 ACGCGTGTAATTTTT  78 202
     lpp2126 NONE
     lpp2125 2418740 .. 2418753 -  -2.4  -3.65522   TATCCATGTTAATAA               CTCT CCAATT AGAG                ATATGTTCAATTATA  47 111
     lpp2124 2418067 .. 2418077 -    -4  -3.76379   CAATAGTGTAGTAAA                 CAAT TCT ATTG                 TTAAACTTCAATTAC  55 74
     lpp2123 NONE
     lpp2122 2414805 .. 2414833 - -12.7  -2.53213   TAAGTTTTGAACTTA        CAAATCGTAAAAT TAA ATCTTACGATTTG        TAAGATATTAGGATG  86 33
     lpp2121 NONE
     lpp2120 NONE
     lpp2119 NONE
     lpp2118 NONE
     lpp2117 2411206 .. 2411233 -  -2.2  -4.25283   ACGTGGTGAGCAAAA        TATCTCTATACAG AAC CTG-ATAAAAATA        GCTTTTATACTTAAT  56 109
     lpp2115 NONE
     lpp2114 2409872 .. 2409882 -  -2.4  -3.02144   GTATTTTTTTGAATA                 GGGG CAA CTCC                 AAGAACTATATAAAT  42 52
     lpp2113 2409168 .. 2409179 -    -3  -3.76402   ACGGCAGCGACCAAA                TCTT TCAG AAGA                 GATATTAGGCAGGCC  50 128
     lpp2110 2406664 .. 2406684 -  -2.6  -4.52589   TCTGGGTAGATAAAA            CATATCGT GGTAA AGGATATG            GCAGAAAACTACTGC  62 363
     lpp2106 NONE
     lpp2105 2402799 .. 2402840 -  -7.5  -2.74443   CGCATAAGAAGCAAT CTTAAT-CCGGGAAGAAAGT AAA ACTTGATTCCCGGCATTAAA TTTTGCCTGTTCAAG  63 69
     lpp2102 2399773 .. 2399791 -  -5.2  -3.63425   GATGGAAAGCAAACA             CCTGGCAG CAA CTGCCATA             CAAAGATTTTTTCGA  58 258
     lpp2099 2394610 .. 2394622 -  -6.3  -3.92746   GCTACTTTAAAAAGA                TGACT GTC AGTCA                AGCTTTTTTACATAG  69 33
     lpp2098 2392770 .. 2392787 -  -2.7  -3.68325   CAGATTTGAACATAA             CTGGAAT CGAT ATTTCAG              AAAAAATGTTAGAAA  50 461
        stuC NONE
     lpp2083 2361014 .. 2361026 -  -4.8  -3.80855   CTTCTTAAAAAGCAA                CTGG CAAAT CCAG                CCTTCAAGGATAAGG  61 147
     lpp2081 2359173 .. 2359196 - -12.4   -3.1371   AAGAAGCAGTCAATA          TCCACAGCCC GTTT GGGCTGAGGA           GATGCGTAGCATCGT  87 255
     lpp2079 NONE
     lpp2078 2356825 .. 2356837 -  -4.9  -4.52345   ATATCATCAAAGAAA                TATCA AAG TGATA                GTACCCAACATCATT  71 277
     lpp2076 2354030 .. 2354041 -    -3  -2.84098   GTTTTTAATCAAGGA                GTTT AGAT AAAC                 TAAATGACCGAATTA  44 167
        ceaC NONE
        ceaB NONE
        ceaA 2348198 .. 2348210 -  -2.7  -4.08042   TGCATGATAAAAAGA                GTTAC AAG ATAAC                CTCCATAAAATTAAG  55 160
     lpp2071 2344886 .. 2344912 -  -8.8   -5.1675   GCATTTAGTAAAAAA         TCAGATTTGACT TTC AGACAAATCCGA         CAGGAATTAGCTCAA  90 334
     lpp2068 2343416 .. 2343426 -  -2.4  -4.62904   AAATATTTGTAAAAA                 CGGC ACC GTCG                 TTAAAACCTTTAAAG  61 438
     lpp2066 2339806 .. 2339831 -   -12  -3.68619   TGCAATGTATTTAAA         TATGCCTCAG GGGTAA CTGAGGCATA          CAGACTTTATGAATA  91 81
     lpp2064 NONE
     lpp2063 2335410 .. 2335438 -  -6.7  -3.32405   AAAACTACGAGAACA        CAACTCTGGGATT AGC AATCCCCTAGCTG        CTGAAATCACACATT  61 32
     lpp2062 2330583 .. 2330601 -  -8.1  -2.65521   GTTATATGAAGTAAT             CTGGGCC TTGTC GGCCCAA             TTTCAGAGGTTAAAA  66 64
     lpp2061 2328524 .. 2328538 -  -2.9  -3.59979   GTCTGTCAGGTCAAA               TTTAG TTTAT CTAAA               ATCCCCATCAAAAAT  48 154
     lpp2056 2322580 .. 2322591 -  -4.4  -3.97926   AGAATATAAACATAA                GATG GATG CATC                 ATATTTCCTTGGATG  59 233
     lpp2055 2322034 .. 2322044 -  -6.8  -3.99444   AAGAAGATTTAGAAA                 GCCA TGC TGGC                 CTGAGTCCATAGTTC  69 281
     lpp2053 2319004 .. 2319032 -  -3.1  -3.02649   ATCGTACCATACAGA        GCTAAAAAACTTC AGG GACGCTGCTTAGC        TTAAAATAATTTTTA  45 38
     lpp2052 NONE
     lpp2051 2317676 .. 2317686 -  -3.2  -5.00884   ATTTTGTCTAAAAAA                 CCTC TGT AAGG                 TACGATTTTTAGGAC  68 98
     lpp2048 2313041 .. 2313052 -  -5.8  -3.24633   ACAGACCTCATAATA                GCGA CACC TCGC                 GGTAATAGGCTATTT  59 144
     lpp2046 NONE
     lpp2045 NONE
     lpp2044 2310136 .. 2310159 -  -4.6  -2.89564   TTTTCACTGCATAGA          GACAGG-TGGT TTT AGCAGCCTGTC          CCAGACATTAGAATC  48 13
     lpp2038 2303792 .. 2303807 -  -3.3  -3.62354   CCGTCAAATCAAAGA              GTTAG TCTATG CTAAC               TTGATTAAAATGCCC  50 43
     lpp2037 2302366 .. 2302382 -  -7.3  -2.69468   CAGCTGGATAGAGTA              CTTGGCT TCG AACCAAG              GTGTCGGGGGTTCGA  61 227
     lpp2033 2297262 .. 2297281 -  -2.8  -4.39877   CCAATAATTAATAAA            GCCAGCCCG ACT CAGA-TGGC            TTACTGGGTACGCTA  60 311
     lpp2030 NONE
     lpp2029 2294197 .. 2294215 -  -2.4  -2.57463   AATGTTTCTTAGAAT             TTGCTAAA GTA TTCAGCGA             TTAGCGGGTTTTTAT  39 0
     lpp2028 NONE
     lpp2027 2292579 .. 2292591 -  -6.3  -3.05997   TTTTTAGAAACTACA                CATGA TAA TCATG                GAGAGCCATTGTACA  59 65
         pal NONE
     lpp2025 NONE
     lpp2024 NONE
     lpp2023 NONE
     lpp2022 2288231 .. 2288243 -  -4.9  -3.38812   CTCGTGGTAATAAGA                TACTA CAA TAGTA                ATTAGATACATTCTT  55 337
     lpp2016 2282411 .. 2282433 -   -10  -2.56124   TTCACTCAAATATAT           TTATCCACAA AAT CTGTGGATAA           TCCTGTGCACAGAAT  75 310
     lpp2014 2278866 .. 2278876 -  -3.2  -3.73414   CATACCATATGGAAA                 GGCT CTC AACC                 CAGAAGCACCATCAC  52 68
        argS NONE
     lpp2012 2276305 .. 2276315 -  -5.4  -3.59315   CCAAGTAGTTGTAAA                 CAGA TAA TCTG                 AAAGAAGCAATCTTC  59 61
        hemE 2274360 .. 2274371 -    -3  -3.23598   CAATTAAGCCATCAA                TTCA GAAG TGAA                 CCTTAATGAAACTCA  47 329
        grpE 2272154 .. 2272170 -  -5.1  -3.76393   ATACCTCAACTGAAA              CACCAGA TTA TTTGGTG              GAAACTATCACCCGA  59 16
        dnaK 2269985 .. 2270005 - -10.4  -4.21811   TATTCAATAGACAAA            CGGGACGA TAATG TCGCCCCG            ACCCAAAATTTATTT 100 102
        dnaJ NONE
        carA 2267505 .. 2267517 -  -3.4  -4.12902   TAAGCAGGCTTAAAA                CAAG CCACT CTTG                CCAAAATAATAATTC  57 54
        metK NONE
        sahH 2264802 .. 2264834 - -10.9  -5.57054   AATAATGTAAAAAAA      TTCAAGATTTAGT TGTCATG ACTAAATCTTGAA      TAAAATTAGTTTAAT 100 36
     lpp2002 NONE
     lpp2001 2261460 .. 2261471 -  -2.2  -4.40132   AGGAAGTATAACAAA                TGGC TGAA ACCA                 TAGATGATATAACAA  59 448
     lpp1995 2256921 .. 2256958 -  -4.9   -3.7014   CAAACCTGAACAGAA   GATCTCTGCAGGAATGCT TTG AGC-TAACTGAAGAGATC   TCATTGCAATTATTA  57 253
     lpp1993 NONE
         gmk NONE
        rpoZ 2254029 .. 2254041 -  -4.1  -3.56837   GCTTAAATACCATAA                CTTGA TTC CCAAG                AGGTATATTTCAGAA  55 77
        spoT NONE
     lpp1989 NONE
     lpp1988 NONE
     lpp1987 NONE
     lpp1986 2248418 .. 2248437 -  -2.8  -4.91473   CAACCTAAAAACAAA            TTGGTGCA ATTA TACACCGA             ACTTTAGTCTTAAAA  66 101
        queA NONE
     lpp1984 2246434 .. 2246444 -  -5.4  -3.42437   CAATTTCAAAAGACA                 GTTC TAA GAAC                 TCTTGTATGGATTAC  57 86
     lpp1983 NONE
        secD NONE
        secF 2243135 .. 2243150 -  -4.7  -3.28712   CGGTTTCGTCCATAA              TCCGA TGTGGT TCGGA               GTAAACTATGATCCG  54 91
     lpp1978 NONE
     lpp1977 2240339 .. 2240351 -  -6.3  -3.85698   GGTTTTTTTCATAAA                TTTCG TAC CGAAA                CACTGATTTTACGTA  66 6
     lpp1976 NONE
        mltA 2238314 .. 2238324 -  -6.8   -3.5774   ACTGAAGCTTTGAAA                 TCGG AAA CCGA                 AAAGAAAGAAATTAA  64 174
     lpp1973 2236445 .. 2236462 -  -2.1  -4.13767   TCCCTTACTGTAAAA             TCAAAGTC ATT GA-TTTGA             GCTGCCTTATGCCTC  54 66
     lpp1972 2235706 .. 2235717 -  -4.4  -3.51934   TTCTTTTTATAAAGA                CTAC AAGA GTAG                 TAAAAAAGTATTTAA  53 81
     lpp1971 2234740 .. 2234756 -  -5.3  -3.17456   AACTAAATGACCGAA              TTAAAAA CAT TTTTTAA              CATAGAGATTGGGGT  55 200
     lpp1968 2232918 .. 2232928 -    -4  -2.80881   TGAATATAAATTAAT                 CAAA TGA TTTG                 CAATTGCTGGTAAAA  46 139
     lpp1967 2229909 .. 2229944 -    -9  -4.83269   ATATCATAGTAAAAA    GAGCTCTTTCTTTTCC ACTT GGGTAAGAGAGAGCTC     TTTTGTAAGATTAAC  93 79
     lpp1966 2228020 .. 2228033 -  -6.7  -3.34517   AGTCTTGCTGAAACA               GCAAC ACAT GTTGC                AGCCATGATGGGCAA  62 495
     lpp1961 2220577 .. 2220587 -  -5.4  -3.41913   CTTACACCGAAAAAT                 TAGG ACA CCTA                 TTCCCCATTACAGCC  56 473
     lpp1955 2215569 .. 2215591 -  -2.8  -4.46212   TGGCTTATTAGAAAA           CTTATCAAAT TTT ATTTATTAAG           TTATAAGCTTCTTCA  60 7
     lpp1954 NONE
     lpp1953 2214211 .. 2214240 -  -9.4  -3.71745   TAACCAGGTAAAACA       TCCCAATTGGCA GCATTA TGGCAATTGGGA        GCAATTAATTATCGA  81 54
     lpp1952 2211994 .. 2212027 - -11.9  -3.08176   GAATAATCAGAGATA     CTGGTCTTCAAATTG AAAC CAAATTAAAGACCAG      TCATTTTAGCTTATT  85 39
     lpp1951 2211352 .. 2211364 -  -2.7  -3.49096   AATTAAAGATAAAAT                TCTTC CCT GAAAA                TAATGGATTATTTGA  47 43
     lpp1948 NONE
     lpp1947 2207162 .. 2207182 -  -8.3  -2.73459   AATGAAAATACTAAT            GCCAGTTTT AAC AAACCTGGC            GTACTTGCAATGGCT  65 419
     lpp1945 NONE
     lpp1944 NONE
     lpp1943 2203211 .. 2203223 -  -3.3  -5.31456   CGAATTTATAAAAAA                CTAGG GCA CCAAG                ATTCTTTGAATCCTA  76 337
     lpp1938 NONE
     lpp1937 2194298 .. 2194322 -  -5.1  -4.01493   ATAAAACATATTAAA          TACAAATTTAG CTT CTATATCTGTA          TAAGCCCTAAGCATA  62 93
     lpp1936 2193078 .. 2193093 -  -7.6   -3.4268   TCATAATCTCAAACA              GCTCAT TGAA ATGAGC               CAAGGATACATAAGG  69 438
     lpp1935 2190333 .. 2190354 -  -2.3  -4.03204   TAGCAAATGCACAAA           CGCTTTTAA GTTT TTTAAAGCA            AAGTACCATTCATTT  53 503
     lpp1931 2185529 .. 2185539 -    -4  -3.66874   TCAAGCCTAGTTAAA                 CTAT ATC ATAG                 CCTACCTGCACAGCA  54 207
     lpp1929 NONE
     lpp1928 2183388 .. 2183400 -  -7.7  -2.60392   CATCCTCCAATGAAT                GCTCA TTT TGAGC                GTGGATTATTAACCG  63 257
     lpp1927 2182659 .. 2182672 -  -6.7  -2.71011   ACCTTGCTTTAATCA               CCGTA TTTA TACGG                TAGAAGTTCAACATC  57 48
     lpp1926 2181472 .. 2181488 -  -3.7  -3.70149   GTCATAGCATGCAAA              GTTGC AGGAGTA GCAAC              TTCTCTATGCTAAGG  52 144
     lpp1924 NONE
     lpp1923 NONE
     lpp1922 NONE
     lpp1921 2176095 .. 2176110 -  -6.2  -2.75844   TTGCTCATGCTAAAT              GAAACT CAAT AGTTTC               TCTTTGTCTATTTTT  55 4
     lpp1920 2174162 .. 2174177 -    -4  -3.45078   TTACAAAAGAATATA              CGCTTA CGAT TAAGCA               AAGTGGGTTTGGTGG  52 451
     lpp1918 NONE
     lpp1917 2169055 .. 2169086 - -10.5  -2.98842   TATACAATAGTAAAT      TATTAAAATCCTA TTAAAG TAGGATTTTAATA       TAATAGAGTAAACAA  80 137
     lpp1916 NONE
     lpp1915 2167328 .. 2167348 -  -8.5  -2.87259   AATTAAAATAGATTA            TTTGTATAT TAA ATATACAAA            TCTCTTATGTGCTCC  69 72
     lpp1914 2166575 .. 2166615 -  -9.8  -2.70766   AATATCTTAGATAAT TAGCAAAAGT-TGTCGGGC CAAG GCCCGACCTACACTTGCTA  CTATGCAACAATAAA  75 41
     lpp1912 2164770 .. 2164806 -  -4.7  -4.32482   ACGGATAAGGGAAAA    TATTTTTGACCTGCATA TCT TATACAAATAAAAAATA    AAAAAACAGTCTTGA  67 425
     lpp1909 2160507 .. 2160525 -  -2.5  -2.50493   TCCAGCAGCAAAAGC            TGGCGATA TTTG TAT-GCCA             AACAAATGTATGCGT  41 242
     lpp1898 NONE
     lpp1897 NONE
     lpp1896 NONE
     lpp1895 2142934 .. 2142946 -  -4.9  -4.39889   ATAATCACATGAAAA                TTATG GCT CATAA                TTTATCTTTCTCTTC  67 20
        kdsB 2142100 .. 2142137 -  -6.3  -3.32832   CTGAAAAATAGTCAA   GATCGTCACTCCATTAT GATG AAAATTGAGTGGCGACC    ATATGGAGTGAATAA  61 80
     lpp1893 2140470 .. 2140502 - -12.8  -2.70275   GAACCGTATATATTA      TCAGGAGTGGCCAT AAATA AGAGCCACTCCTGA      AACGAGATGTATTAA  86 37
     lpp1890 2137843 .. 2137859 -  -7.9  -5.65927   TAGCCAAATAAAAAA              CCGCCAT TGA AAGGCGG              TTTTTATAGTTGATT  93 48
     lpp1889 2137249 .. 2137259 -    -4  -2.62111   CGGCTAAAAAACCAG                 TTAG TGG CTAA                 AAAAATCAATCAAGA  45 41
        gltX 2131683 .. 2131699 -  -4.5  -4.45765   CTTAAAATCAATAAA              TATTTAG ATT CTAAACA              GCACTGGCTCTGGCT  64 19
     lpp1885 2130188 .. 2130202 -  -2.8  -2.52317   TAAATAATAAATTAG               CTTGCA CAT TGTAAG               TGTGGATGGTTTTTA  41 7
     lpp1884 2128985 .. 2128995 -  -5.4  -3.63464   GTTTAAATAATAATA                 GCTA AGT TAGC                 ACAAAATGCAGCAAA  59 178
         gst 2128181 .. 2128199 -    -6  -2.78073   ATTATTGCTAACAAT             TTAAACCC AAA GGGTTTAT             TTTGCCCAAAAAGAT  56 172
     lpp1882 NONE
     lpp1881 2125408 .. 2125420 -  -4.9  -2.76263   GCCAGCAGCCAATTA                TTTCA TTT TGAAA                ACAGCGAGCTTACTA  50 275
     lpp1879 2123136 .. 2123149 -  -2.5  -4.86033   AAATGCGCATAAAAA               TATTT TCAT AAATA                TAAATCTTTGTGTGA  66 230
     lpp1878 2121986 .. 2122000 -  -7.1  -3.48024   TCTTATGATCAAAGA               TGGGG TCTCT CCCCA               GAAGATCAGAGGGAA  66 175
     lpp1877 2121487 .. 2121512 -  -4.7  -5.67063   CTGATCACAAAAAAA         TTGAAGATTGG CTTA CCACTCATCAA          TAATCACAAAAAAAC  86 194
     lpp1870 2113805 .. 2113818 -  -6.7  -4.68424   TAATTTACGGAAAAA               CAGCA CCGA TGCTG                AAAGACATCTTTGGT  81 324
     lpp1868 2112578 .. 2112596 -  -2.3  -3.03124   TCTCAGTTTCTAATA             CGCTCTG TATAC CCGAGCA             ATGTACTTGGGCATC  42 490
     lpp1863 2107599 .. 2107616 -  -4.1  -2.90496   GTCTTCTTTAAATCA             GGAAGAA TCGT TTCTACC              AGTAAGTCAATGGTC  48 211
     lpp1862 2107324 .. 2107342 -    -3  -4.47271   TAAACCCAAGCAAAA             CTGCTTGC TTT GCCATCAG             ATTTTCCAAGGTTTC  62 101
     lpp1860 2104174 .. 2104196 -  -6.3  -2.88366   CCTGCAATCAATAAT           GAGGAGG TTTACTCTG CCTCCTC           CTTTGTTCGACAATA  58 11
     lpp1857 2101542 .. 2101577 - -14.2  -4.47007   GAAAAAGTAAAACAA    TACATGACTAACATCC AAGT GGATGTTAGTCATGCT     GAATGCATTTACAAT 100 48
     lpp1855 2098644 .. 2098655 -  -2.2  -4.60302   ATACAAACAAAACAA                CAGC AACA ACTG                 GATGCTTTAAATTCC  61 381
     lpp1853 2097965 .. 2097979 -  -2.8  -3.65351   TCATTTTCACTGAAA               TGTTGA TTT TCAGCA               ATTGGAATGCTCAAC  48 90
     lpp1850 2094848 .. 2094866 -  -3.2   -4.3534   CTCTAATCATCAAAA             CTGTTAAT TAG ATTAATAG             GTAAACAGCAGTAAC  60 81
     lpp1846 2091406 .. 2091418 -  -4.9  -3.53444   CCATTTGGCCCGAAA                TACTA TTT TAGTA                TGATTAAATTATTTC  57 72
     lpp1845 2090078 .. 2090099 -  -5.9  -3.53174   ATATGGGTATAAAGA           GTTAGCATT GGAT ATTGCTAAC            CGCTTTGTCAACACA  58 235
     lpp1841 2082215 .. 2082229 -  -5.8  -3.99878   ATACAGAATATCAAA               GTATTT TTT AAATAC               ATATAGTTTCTCAAG  67 46
     lpp1837 NONE
        lepB NONE
     lpp1835 NONE
         rnc 2075262 .. 2075272 -  -3.2  -5.48163   AAACAAATTAAAAAA                 GCTG GAG CAAC                 TCATTGAGCACTATC  79 244
         tig NONE
        clpP 2069396 .. 2069409 -  -2.4  -4.07868   TTATACTCAGATAAA               CTAG GAGTAT CTAG                CAAAGTTATAAGTCT  52 31
        clpX 2067955 .. 2067990 - -15.8  -4.84539   GAATGAAATATAAAA    TGATTTCTGCAACAAT TTAA ATTATTGCAGAAATCA     ACATCTTACTTAATC 100 35
         lon 2065240 .. 2065256 -  -3.7  -2.56124   CTGATTTAAACAGAT              TCAACTG CTC CAGTCAA              GTTCGTACATCCTTG  45 85
        hubB 2064721 .. 2064736 -  -8.2  -5.94713   AGCTGATAAAAAAAA              CGCGCC TTTC AGCGCG               TTTATCTGGCGGAGT 100 198
     lpp1825 2062680 .. 2062716 - -13.9  -2.85606   TTATACACTAGTAGA    GTGGCTTTCTCTCCAAA AAG TCTGGAGAGAAAACCAA    ACATCTGTGTTATTC  89 86
     lpp1824 2058792 .. 2058821 - -12.9  -2.77598   CTCCAAAATAAAAGT       GTTACGCCGCCTT CGCC AAGGCGGCATCAC        TGTCAAAGAACATGA  87 274
     lpp1822 2054370 .. 2054395 - -12.1  -3.65996   TGGGATAGATAAATA         TTAATCAGCTT TAAG AAGCTGATTAA          ATTTATTGCTGTATT  91 444
     lpp1818 2049819 .. 2049837 -  -7.4  -2.50994   GTGAACTGGATGAAT             GGGAAATG ATG CATATCCC             GGGAGCACTTCATAT  59 288
     lpp1813 NONE
     lpp1812 NONE
     lpp1811 NONE
        gshB 2044259 .. 2044286 -  -7.2  -4.19238   CTCTGAACTTCAAAA        TCAAAATAATGA CTGT TCTTTATTTTGA         TAAAGAAGTATGTAA  75 17
        uvrD 2039252 .. 2039264 -    -2  -3.22223   TAACTTTATCATTAA                TTGA TCTGC TCAA                AACAGCAAAGTATAA  44 154
     lpp1805 2038339 .. 2038369 -  -8.5  -4.46656   GCCACAACACTAAAA      TACTATCCCAGTTG AGGA CAACTGGGACA-TA       TGAATTTAATCCAAG  89 56
        glyQ NONE
        glyS NONE
     lpp1802 NONE
     lpp1801 2033452 .. 2033483 - -16.2  -3.38118   ATAATTGACTTATAA      GTTGAATTTGGATT GTTT AATCCAAATTCAAC       AAATTCATTATCCTC 100 476
     lpp1795 2028541 .. 2028569 - -16.2  -3.28487   TCATATCAACCAATA        GAAAGGGCAACT GCAAG AGTTGCCCTTTC        ATGTAAATACTTATT 100 91
     lpp1786 2017247 .. 2017259 -  -6.3  -3.93369   GTAATCTCAATTAAA                CAACA CAT TGTTG                CGCCCAAACTCTTAG  69 8
     lpp1785 NONE
        pyrD NONE
     lpp1783 NONE
        msbA NONE
        lpxK NONE
     lpp1780 2010224 .. 2010239 -  -4.7  -4.56607   TCAGTAACCATAAAA              GCCAA TACAGC TTGGC               TGACTACCAACTGGC  69 115
        oxyR 2007938 .. 2007958 -  -4.1  -4.19704   GAATGCTAGTTAAAA            TTCATAAAA TAG CTTCATGAA            AGCTCATCCAGGTAA  62 72
     lpp1773 1998391 .. 1998409 -  -8.8   -5.5353   GACACCAATAAAAAA             GCCACGCA TAT CACGTGGC             TTCTAACAAGGTCAA  95 50
     lpp1767 1988564 .. 1988575 -    -3  -4.31587   TGGTAAAAACAAGAA                TTTG AGAC CAAA                 TAATAGAATTGAAAA  60 92
     lpp1766 1987150 .. 1987163 -  -5.3  -3.32865   GCAAGAACAAAATTA               TCACA CAGA TGTGA                GCGAGCAGCAAACAG  55 275
        recA NONE
        recX NONE
        alaS NONE
     lpp1762 1982680 .. 1982707 - -15.7   -2.7185   ATGATTGTCTAATCA        GGAACGGCCTA ATAGAA TAGGCCGTTCC         TGATTAATTTGAGGA 100 49
     lpp1761 1981253 .. 1981280 -  -6.3  -4.16016   CCAGGTTGCAAGAAA        CCTCTCAGGCT GCACTT AGCCCAAGAGA         TATCAATTAAAACTA  71 46
     lpp1757 1977550 .. 1977560 -    -4  -3.67558   TAGATAGTGTAATAA                 TCAA CTC TTGA                 TTAGCTCATTTAATT  52 288
        fliM NONE
        fliN NONE
        fliO NONE
        fliP 1974810 .. 1974820 -  -6.8  -2.87931   TTCAGGGGTCATATA                 GCCT CCT AGGC                 AAGAGCAAAACTTGA  58 20
        fliQ NONE
        fliR NONE
        flhB NONE
        flhA NONE
        flhF NONE
        fleN 1968400 .. 1968412 -  -4.1   -3.6682   CTGTATGCAGCCAAA                GCATC CAC GATAC                TCTCCTTACCATAAC  55 117
        fliA NONE
        motA NONE
        motB NONE
     lpp1743 1965715 .. 1965732 -  -2.1  -3.71378   GATTTTACAGCGAAA             GTA-AGAT TCT ATCTATAC             TAATTCTGATGTTTT  50 25
        prfB NONE
        lysS 1963033 .. 1963057 -  -8.7  -2.87564   GTATTGCTTGACATA          GCAATGGTT TGTTTAG AACCATTGC          TATCTAAAAATCGCT  69 46
        pmbA 1954505 .. 1954522 - -11.3  -3.64954   GGAATATAGAAAAAG             CTGGCTG CAAG CAGCCAG              GTATATAGCTAATGT  90 101
        ftsK NONE
     lpp1729 NONE
     lpp1728 1947425 .. 1947436 -    -3  -3.18598   TAACCAATTGAAAAC                CAAA TTTT TTTG                 AATGTATTTAAAAAT  47 226
        fleS NONE
        fleR NONE
        fliE 1944552 .. 1944575 -  -3.2  -2.64981   ACATTTGCAAACTCA          TTATGGTATT CAAA AACCCCATAA           AAACCTGTTATTGAG  43 91
        fliF NONE
        fliG 1941839 .. 1941853 -  -3.6  -3.05046   TCATCCTGGGAAAAG               GAACTA GAT TAATTC               ATCTCCCCCCTTTGC  47 14
        fliH NONE
        fliI NONE
        fliJ NONE
     lpp1719 NONE
     lpp1718 NONE
         mpl 1933195 .. 1933206 -    -3  -2.79684   CTATTAATTTAACTA                TTTG CCAA CAAA                 TATTTCAAATCGCCA  44 224
     lpp1716 NONE
     lpp1715 1931075 .. 1931095 - -11.2  -2.68806   TTGGATAACAACGCA            GGAGTCCT TATCC AGGACTCC            AAAATTACGAGGCAA  83 69
     lpp1713 1927379 .. 1927406 - -12.1  -3.03619   AATTATTTTCGAATA        TCCGCTCTCTC GAAGCT GAGAAAGCGGA         TAAATATTCCTCTCC  85 45
     lpp1711 NONE
        IscS NONE
     lpp1709 NONE
     lpp1708 1923378 .. 1923396 -  -4.6  -3.37881   CTAATACAAATTTAA             TGAACATA AAT CATGTCCA             GCACATTAATTTGGC  53 377
     lpp1707 1923007 .. 1923017 -    -4   -2.5785   TAATTAACGATGAAT                 TTCT ATT AGAA                 TACCGCGAAAAATAA  45 74
        trpE NONE
        clcA 1910205 .. 1910226 -  -6.7  -3.83214   GTAAATTAATCCAAA           TTGCTTGCCT CAA AGG-AAGCAA           AGTAGAATGCAGTCT  69 452
     lpp1696 NONE
     lpp1695 NONE
     lpp1694 NONE
     lpp1693 NONE
     lpp1692 1904854 .. 1904877 -  -2.5  -2.85354   TAGGCTAATCCAAAT          GAAAGAATT TAATAG ACTTCTTTC           TCGATAACAAAATCT  42 63
     lpp1691 1902276 .. 1902308 - -15.1  -2.73364   GCCTGACTCTAATTA      CTGAATAGGGTTACA TCA TGTAACTCTATTCAG      CATTATAGAAAAATA 100 53
        guaB 1899247 .. 1899261 -  -2.9  -3.22476   ATCATTCATTATTAA               TTATC CACCT GATAA               TTGGGGGCTTGCTTA  45 7
        guaA NONE
     lpp1686 1897064 .. 1897074 -  -5.4  -2.71119   ATTCATTTACATAAT                 GCAA AAA TTGC                 TACGGCTGGTGAGCG  51 174
     lpp1683 1891773 .. 1891807 -    -5   -3.0644   ATGGAAGTCGGAACA     TCGCCTTGAGTAAAGT GAT ACTTTCTTCATAGCGA     CGCACCCGTTTCCTC  52 302
     lpp1682 1889962 .. 1889979 -    -7  -4.77216   AAGAATATTGAAAAA             GGCATG TACAAG CATGCC              TTTTTTCAAAAAGAA  83 51
        rpsB 1887423 .. 1887447 -  -6.5  -4.84527   TCCACATAGCAAAAA         GGGGGC-TTA TTAAAT TAACGCCCCC          TTTATTCAAATAGTA  83 42
         tsf NONE
        pyrH NONE
         rrf 1885109 .. 1885144 - -12.1  -2.82234   ATAAATTTGAGCATA    TTTTTGTCATTCTCG CACGGT CGGGAATGACAAAAA     TTTAGCATTATATAA  84 114
     lpp1675 1884328 .. 1884339 -    -3  -6.25578   ATGAAATAAAAAAAA                TTAC ATGG GTAA                 AAGATTGGGGTTATG  95 132
        umuD NONE
        umuC 1876263 .. 1876274 -    -3  -4.38154   AGAGCTGTTACAAAA                TGAA GGAA TTCA                 AAATCGCCTAACTGA  60 320
     lpp1665 NONE
        ubiG 1871044 .. 1871054 -  -2.6  -2.52795   AATTTTCCCAATGCA                 TTTT TTA AAAA                 AGGAAACCAGGTCAA  41 330
        putA 1865972 .. 1865994 - -10.6  -3.38832   GAGCAAGAAATGTAA           GCCCACAAAA AAT TTTGGTGGGC           TTTTCAAGATGATTC  85 179
     lpp1657 NONE
     lpp1656 1858197 .. 1858221 -  -5.1  -3.90112   TTGTTTTTAACCAAA          TTCATATAAAC AGG GCTTGTATGAA          GCAGAGTTCATCTAA  62 46
     lpp1655 1856829 .. 1856839 -  -2.6  -3.34222   ACGACTATTTTATAA                 TATT ACC AATA                 AGTTGCTTTAACCTA  47 33
     lpp1654 1856333 .. 1856374 - -11.7  -4.28597   ATAAGTAATAAATAA CAACGGTGGATACTTGTAC CAGA GTACAAGTATCCTACACTG  GACCTCTTGCATAGC 100 84
     lpp1653 1854840 .. 1854850 -    -4   -3.8377   AACTCTCAGAGCAAA                 GAAT CAA ATTC                 ATGCTTTTCAATATT  55 131
     lpp1652 1854420 .. 1854439 - -10.8  -5.11112   AAACCGTAATAAAAA            GAGGTAGT TAAC ACTACCTC             TTTATAGAAAATATT 100 46
     lpp1651 NONE
        purL NONE
        purM NONE
        purQ NONE
        purC NONE
        purF NONE
        purD 1845090 .. 1845100 -  -3.2  -2.63614   ACGAATCATAAGGCA                 CGCA ACC TACG                 CATTACTTCAACGCG  43 5
        purN 1844254 .. 1844267 -  -3.9     -3.37   TTAATTGCCAAAAAC               TATTG TAAT CAATA                TTTTTCTAAAAATAG  50 263
     lpp1641 1838575 .. 1838585 -  -2.6  -4.43844   GTATGACTTAGAAAA                 TAAT CAT ATTA                 ACCTAAACTTACTAT  58 309
     lpp1639 1836769 .. 1836788 -  -3.6    -3.272   ACTATTCCATACTAA            CTTGTAGA TTTT CCTACAAA             TGTTAAGTAAGTTTA  49 134
     lpp1638 1835178 .. 1835200 -  -2.8  -3.68529   ACTCTACTACTTAAA           TAAATGACAA ATT TTAGCATTTA           ATTGTTAAGAAATTA  48 183
     lpp1637 1833547 .. 1833560 -  -5.3  -3.49298   AGAGAAGAAGATTAA               TTGCT GGCA AGCAA                AGTCAGATTTTGATT  57 259
     lpp1635 1825240 .. 1825265 -  -8.4  -3.66654   CAGTTTAATTTTAAA         TCCCTTGCTCC GATTA GGA-CAAGGGA         TCACTTATACATCAT  73 51
     lpp1632 1822211 .. 1822233 -  -3.5  -3.90588   CACCTTCTAACGAAA           TAATTCACA GTCTA TGTGATTTA           TTACGTGATCCTGGA  54 473
     lpp1627 NONE
     lpp1626 1814904 .. 1814914 -  -3.2  -2.83112   ATTTAATTTATGAGA                 CCTA TAA CAGG                 GCAAATCACTCCTAC  44 2
     lpp1625 1813344 .. 1813356 -  -9.1  -4.21631   AATTCATGCAACAAA                GGGTG CAA CACCC                TATGCCACGCAAACT  89 247
     lpp1624 1811719 .. 1811729 -  -2.6  -2.57795   TTCATGATTAATCCA                 TAAT TAA ATTA                 AATTTTGCTATTTTT  41 7
        iolG NONE
       iolCB NONE
        iolD NONE
        iolE NONE
     lpp1619 NONE
     lpp1618 NONE
     lpp1617 NONE
     lpp1616 1803782 .. 1803793 -    -3  -3.54902   TGATTTAATAATTAA                CTAT TAGT ATAG                 TAATTAATCTAAATG  50 124
     lpp1615 1801560 .. 1801570 -    -4  -3.51563   AAAATCTGCATACAA                 CTAT TTA ATAG                 TTTGTTACTGTCTAT  51 176
     lpp1614 1800511 .. 1800525 -  -7.2  -3.72893   CACCTTCTGATGAAA               TATTGG TAA CCAATA               AATCACTTTCAAAGA  70 156
        thrC 1799057 .. 1799073 -  -5.3  -3.17456   AACTAAATGACCGAA              TTAAAAA CAT TTTTTAA              CATAGAGATTGGGGT  55 167
     lpp1611 1795190 .. 1795200 -  -5.4   -2.5671   GATAAAACACAAATT                 GCAA CCA TTGC                 CCTGGCAGCACACTA  50 227
     lpp1609 1792944 .. 1792985 -  -3.1  -2.77344   CTATTGCCCAACAAT TTGGAGGAGC-TAAAACACT AGG ACTGCTTTATGCTGCTCCAG CTATAGGGTCGCTGA  44 460
     lpp1604 1786577 .. 1786589 -  -4.1  -3.25823   TGTGCTCGACATGAA                TAGCC ATC GACTA                AAGTATTAGATAAAC  51 23
     lpp1601 1783444 .. 1783477 -  -2.5  -3.28924   TAGCGCCGGTTACAA     CTGAAACCATACTAA TACT CCAGTATCATTCCAG      CAGCTGACAATCCAG  45 3
     lpp1600 NONE
     lpp1599 NONE
     lpp1598 1780306 .. 1780320 -  -2.1  -3.91541   CGACTAAATTAAGAA               CCTGT CTTTT ACAGA               CGCAAATATTATTGT  52 89
     lpp1596 1776815 .. 1776825 -  -2.6  -4.08307   TCAAAATTTAAACAA                 TATT AGC AATA                 AATACTTAAGCAAAT  53 214
     lpp1595 1776292 .. 1776321 -  -9.4  -4.62069   CCGGGACTGGAAAAA       GCTCAAGCCAAC CTGTGT ATTGGCTTGAAC        AGCGCATTCCTGAAT  91 88
     lpp1593 1774034 .. 1774053 -  -2.2   -3.1371   AATAATTACTCAACA            TCGAATAA AGTG CTATTCAA             GTGCAAACAAAGCTT  42 39
     lpp1592 1773157 .. 1773167 -  -5.4  -3.70446   TTATACTCAAGATAA                 GCAT TGG ATGC                 GCCTTAATTATCTGG  59 33
     lpp1591 1771517 .. 1771564 - -17.4  -3.06171   TCCAATAACCACATA CGCCCTACTATTTTTATAGTAG GATT CTACTATAAAAATAGTAGGGTT AAAATAGTCATGGGA 100 147
     lpp1590 NONE
     lpp1589 1769139 .. 1769158 -  -2.9  -3.04248   CAACATTCTTGAATA            TATGGAT ATGCAA ACCCATA             AGCTAGTTATTGATT  43 32
     lpp1588 1768278 .. 1768303 - -10.4  -2.94354   TCAGAGAGTTAGATA         GCCGGATCAG AAAACA CTGAACCGGC          CATCTTTTAGATTAT  79 37
     lpp1586 NONE
     lpp1585 NONE
     lpp1584 NONE
     lpp1583 NONE
     lpp1582 1761446 .. 1761465 -  -6.4  -2.57192   ATCCAATTTAATTTA            GGGCTG ATAAGACA CAGCCC             TTCTATCAGTTTAAT  56 40
     lpp1581 1760275 .. 1760311 -  -6.7  -2.64803   GTATTTTTAAATTGA   GCTGACTGGATCGGTA AAACAA TACCGATCCAA-CAGT    GTTATTGATATTTTT  57 39
     lpp1576 1757150 .. 1757162 -  -6.3  -3.00658   TTATAGGAAAAATAT                GAAGA AGA TCTTC                TCGAAGTTGAATCTG  59 114
        proB NONE
        proA 1754313 .. 1754329 -  -4.4  -3.15579   CCAAGGCTGCAGTAA              TCCGTG AACTG CACGAA              GAAGTTGGTCTTGTT  51 325
     lpp1570 NONE
     lpp1569 1749262 .. 1749277 -  -2.6  -3.83188   GACATTCACAAAATA              CTTCAT CCGA ATGAAA               CCGTAATGGTTGAAA  53 213
     lpp1567 NONE
     lpp1566 1744986 .. 1745001 -  -3.3  -3.62354   CCGTCAAATCAAAGA              GTTAG TCTATG CTAAC               TTGATTAAAATGCCC  50 11
     lpp1565 1744059 .. 1744079 -  -3.9  -2.60813   TATTGCTTGAAACAG            CTCATCGCC AAG GGCGATATA            AAGATATTATGCGAC  45 402
     lpp1558 1734996 .. 1735019 -  -8.2   -3.3782   CACTCATTTAACCAA          GTGCAAGAAA ATAG TCCCTTGCAC           TTTAAGTATATACCT  72 55
     lpp1557 1733200 .. 1733220 -  -4.7  -4.10407   ATAGCAATAAGTAAA            TGTCATACA CCG CGTTTGACA            ATAACCTTGTCTTGC  64 7
     lpp1556 NONE
     lpp1555 NONE
     lpp1554 1727896 .. 1727925 - -11.6  -4.56597   TTTTCTCTCTAAAAA       GCAAGGTAAAAC CATAAC GTCTTACCTTGC        AGAGAAATTATAAGC 100 33
     lpp1553 1726848 .. 1726864 -  -2.9  -3.65671   CATAATCATATACAA              CCCACAA CCA TTGAAGG              TGGTTTAATAGCCCT  50 300
        rpsF NONE
        rpsR NONE
     lpp1548 NONE
        rplI 1723655 .. 1723682 - -13.6  -3.49835   TTGAATAATAGAATA        CAAGTTGTGCGT CATG ACGCACAACTTA         AAGTAAGAATTTATA  95 84
     lpp1546 1721446 .. 1721485 -  -9.6  -5.15969   CTTTAATTCAAAAAA  GCAACA-TCGATTTATATC TAT AATAAAAATCGAATGTTGC  TCTCATAAAAAACTA 100 55
     lpp1541 NONE
     lpp1540 1716535 .. 1716548 -  -2.5  -2.71364   TTATGCTCCGAAGCA               TTAAT TGTT ATTAA                TCATTGTATGTATAC  41 26
     lpp1539 NONE
     lpp1538 1711004 .. 1711033 - -12.3  -5.59534   AATTAGAAGAAAAAA       TTGAGCTTGAACT TTGA AGTTCAGGCTCAA        TTTCCAAAAACAGAA 100 43
     lpp1536 1709433 .. 1709448 -  -4.7  -2.57564   TTAGTTTGTCATAAT              GATGG GTAGTA CCATC               TATTGTTTCCAGTGA  49 243
        rpoE 1708624 .. 1708636 -  -3.3  -4.04752   AAATGATATTATAAA                GTGTG ATT CTCAC                TTACAATATCCATCA  55 6
        ruvB NONE
     lpp1533 NONE
        tolQ NONE
        tolR NONE
     lpp1530 NONE
        tolB NONE
     lpp1528 1702590 .. 1702600 -  -5.4  -2.62184   GCTTCCTGTAGATGA                 GTTG CCT CAAC                 GCTTACATGAACTAA  51 224
     lpp1521 1696159 .. 1696171 -  -5.5  -2.95586   TATATCTAACAAGTA                CCGCT AAT AGCAG                AGCTATGTTTTATTT  52 40
     lpp1520 1695252 .. 1695268 -  -6.6  -2.78996   TACTCTGAGTGAAAT              CAGCAA ACGAG TTGCTG              GTAGTTTTTATGCAC  57 155
        pabB NONE
     lpp1513 1685440 .. 1685457 -  -4.1  -3.74056   TAATAATCAGGTAAA             GGCATTT AAAG AAAAGCC              TTTTATTGTCCTGGT  57 54
     lpp1512 1684616 .. 1684626 -  -2.6  -3.04398   CTCCTCTTCTAAAAG                 TATT CTG AATA                 TAGCCTCAGATAAGT  43 8
     lpp1510 NONE
     lpp1509 NONE
     lpp1508 1680573 .. 1680583 -    -4  -3.34222   AGCACTAGCCCATAA                 GTAT TAT ATAC                 AGGCTAGTGTAACCT  51 59
     lpp1506 1678853 .. 1678889 -  -2.4  -2.83012   AAGTGCATTATTATA    CATGAATTTATAGTGG TCTGG CTAATAAAAATTCATG    CATTCAACCATTCAG  41 83
         ndk NONE
     lpp1504 1677226 .. 1677240 -  -5.8  -3.05596   GACTGTGTTATGCAA               TTTCTT CCG AAGAAA               TGGTCAATTCAGTTG  57 3
     lpp1503 NONE
     lpp1502 NONE
        hisS 1674454 .. 1674464 -  -2.6    -3.551   CCTTAAGCTAGATAA                 TTTT GTA AAAA                 TTCATTTATTTTGGT  48 2
     lpp1500 1673737 .. 1673747 -  -2.6  -2.78205   CATAAAAAACAAACC                 TTTA TAA TAAA                 ATTAAGCTGCTTTTA  42 27
     lpp1499 NONE
     lpp1498 1671042 .. 1671053 -  -5.8  -2.78547   CTATTCTAGGAAGTA                CAGC GCAT GCTG                 TAGTAAATCATTCGG  52 149
     lpp1494 NONE
     lpp1493 1667473 .. 1667486 -  -5.3  -4.33165   TGAAATGGATTAAAA               TGGTT TTAC AACCA                CCAACAAAACAATGC  69 6
        hemL 1665613 .. 1665628 -  -4.7  -2.66598   TAAGTAAGGTAGAAT              TCTGC TATCAG GCAGA               TAATTGATTCAGTAC  50 17
     lpp1490 NONE
     lpp1489 NONE
     lpp1488 1660737 .. 1660748 -  -4.4  -3.48276   TTCTCTTGGAGAGAA                TTCC TTTT GGAA                 TAGATATTGTTATCA  53 108
        prpC NONE
        prpD 1657700 .. 1657713 -  -5.3  -3.92602   TTAAGACCTTATAAA               CCAAA ATTA TTTGG                ACTAACAATTGACGC  61 359
     lpp1484 NONE
     lpp1483 NONE
     lpp1482 NONE
     lpp1478 1649709 .. 1649724 -  -4.8  -3.36749   TATGTGGAATATTAA              TGAAAT ATAA ATTTCA               TCTAATTTGTTGCTG  55 27
     lpp1477 1649213 .. 1649232 -  -3.6  -2.78934   TTATACAGGCTAAAC            GAAGTTAA TCTT TTATCTTC             CCTGCTCCAGGGAAA  46 10
         ppt 1648439 .. 1648455 -  -3.7   -4.6971   CAAACTCTAATAAAA              GCCAT AATTGCG ATGGC              AAAAAGTTTTAACTT  69 175
     lpp1465 1634724 .. 1634742 -  -6.8  -3.08133   CATGCATTGATTGAA             TACCTCTT AAG AAAAGGTA             GTTAAAATTGAATTA  59 317
     lpp1464 NONE
     lpp1463 1632784 .. 1632805 -  -3.1  -3.82202   TATTGTGAAATAGAA           CATTA-TAGC CAA GCTACTAACG           TAAATAATGCAATAA  52 6
     lpp1462 NONE
        aceE 1629671 .. 1629686 -  -3.2   -3.3482   TAATTGTTTAACTAA              TGGGTC ATTG GATCCA               ATTTGTCTTGATTAA  48 6
        aceF NONE
         lpd 1626400 .. 1626432 -  -7.9  -3.95786   ATATACATATAATAA     GCATC-CCTTTGCT TGTATG AGCAAAGGAAATGC      AATGAGGTATAATTG  76 55
     lpp1458 1625418 .. 1625442 - -10.2  -2.77088   AGTACTATACACAAG          TTTATCCACA GATTT TGTGGATAAA          AATTTTATAATTACA  78 247
     lpp1457 1624457 .. 1624467 -  -3.2  -3.31183   ATAACTGAAATTTAA                 CTGG CTA CCAA                 TCCCTTGGTTTTCCG  47 19
     lpp1456 NONE
     lpp1455 1622605 .. 1622628 -  -2.4  -3.34236   AAAGGGATTGGATAA          GGTAAAAGAA GATC TCCCATTACC           AATCCATTTGACTTT  45 257
     lpp1451 1616776 .. 1616792 -  -7.3  -3.36492   CTTTTAATTGCATAA              CGTATGA ACA TCACACG              CGCTTTGTAGATCGG  66 115
     lpp1450 1615505 .. 1615531 -    -6  -3.15544   TCTTATCTTTATTAA         GTCTAATTATTA TTT TGATAATCAGAC         TTAACTGAGATATAG  59 79
         aph 1613504 .. 1613524 -  -3.3  -3.30979   TAAATCGAAACAAAT            GATAAAAAG TAC CATTTCATC            TTTAAAGAGAGAGTC  48 422
     lpp1442 NONE
     lpp1441 1604821 .. 1604833 -  -3.5  -3.77832   CCTTAAATTTAACAA                TTTTT CAA AAAAA                CTTTACGATTTTTTG  52 154
     lpp1440 1603589 .. 1603599 -  -5.4  -3.13908   AATGCAATGAGCCAA                 TTGG TAG CCAA                 GCTCACTACCTACAC  54 380
     lpp1438 1601123 .. 1601140 -  -2.1  -3.90048   TTGTTTGCAAAAATA             GTTT-TCA TCT TGAGAAAC             CTTTGTGGAGTAAAT  52 214
     lpp1437 1599595 .. 1599608 -  -3.7  -4.26202   ATACCTATTAATAAA               GCAGG GAAA CCGGC                CGAGTCCACATTTAT  61 507
        bioA 1588565 .. 1588575 -    -4  -3.78351   ATAAACTTTATTAAA                 TACA CAT TGTA                 TCTCGCTGTGTTTAA  55 206
     lpp1425 1585036 .. 1585063 -  -2.2  -2.99609   AATAGTAGTAAACCA        TAAAAAATATAA TTCC TCATATTTTTTC         TCCTTTAAGCAAGGC  42 14
     lpp1424 NONE
     lpp1423 1583871 .. 1583887 -  -3.8  -3.82353   TATTTAAAAACAATA              TTGTTT TTTAT AAACAA              ATCTAAAAAATCAAG  55 143
     lpp1422 1582999 .. 1583009 -  -3.2  -3.76125   TCACTTTAACGCAAA                 GCCA GCA TAGC                 GCACAGGGTGTCTAT  52 37
     lpp1414 1573009 .. 1573025 -  -2.2  -3.26262   ACAACAAAAACCAGA              GGTCAC AGGGA GTGATC              TTCGTATTGAGGGAG  43 506
     lpp1411 NONE
     lpp1410 1566939 .. 1566955 -  -2.3  -4.70515   CAGATGCAAAAGAAA              CCTTT CCAGACT AAAGG              AATCACTTGAAAGTG  64 200
     lpp1406 1564375 .. 1564389 -  -4.4  -3.28712   TTTTTGCTGGTACAA               TTTTTT CTA AAAAAA               TATGGATATGCTGTT  51 77
     lpp1396 NONE
     lpp1395 NONE
     lpp1394 NONE
        cpxR NONE
        cpxA NONE
     lpp1391 NONE
     lpp1390 NONE
        xapA NONE
        deoC 1546549 .. 1546561 -  -3.4    -3.322   AGGCTGACATATTAA                CACA TAGAT TGTG                CGTTCATGACAATAA  47 29
     lpp1387 NONE
     lpp1386 1543855 .. 1543871 -  -2.9  -3.95883   GATGATTTAAAAATA              GGAGTCA AAT CGACTGC              AATATATTTTGCAAG  53 415
        gltA 1524737 .. 1524751 -  -7.1   -2.9621   AGGACATTGAAACGA               CTGCC AAAGG GGCAG               CAGTATTAGCCGCAA  61 286
        glpD 1521399 .. 1521411 -  -4.7  -3.44487   TACCATAGTCAAACA                GCGCC ATT GGTGC                AATATTATAAAGAAT  54 475
     lpp1364 1518553 .. 1518566 -  -3.8  -3.68738   TACTTTAATACAGAA               GAGC TGAGCG GCTC                TCTGTTGGCATGGAT  54 316
     lpp1362 1516066 .. 1516078 -  -2.7  -3.75153   TTCCCTCAATTCAAA                CTCTT CTA AAGAA                ACTCAAATTTGAAAG  51 125
     lpp1360 NONE
        trmU 1499060 .. 1499073 -  -2.4    -2.981   TCTCAATCCATAAAT               TGGT ATGGGG ACCA                GAGAAAACAAACAGT  42 66
     lpp1343 1498557 .. 1498581 - -13.7  -3.54575   GTGAAAAAACTAAGA          TCACTGCCCAA TAT TTAGGCAGTGA          TTTTTTTATAAAACG 100 31
     lpp1340 1495381 .. 1495393 -  -2.7  -3.46936   AAACGTTATGAAATA                GATCA TTT TAATC                GTGAACTGCACGGTG  48 489
     lpp1333 1487387 .. 1487417 - -11.4  -2.69598   ATTTGTATAAAAAGG       GTTTTAGTTTTCAA GTC TGGAAAACTAAAAC       GTAAAAATCTAATTA  83 38
     lpp1332 NONE
     lpp1331 1486505 .. 1486523 -  -6.1  -2.99473   TGAAATGACTATATA             TCCTTAT TTATG ATAAGGA             TGGTTGTTAATGATA  57 10
        mrdA NONE
        rodA 1481861 .. 1481872 -  -4.4  -4.27117   TTTGCAGAACATAAA                GGTT ATGC AACC                 CCTGTCCATAAAGAA  63 227
     lpp1326 NONE
        lpxB NONE
     lpp1324 1478609 .. 1478636 - -14.4  -4.67608   GAGCTGAACATAAAA        TAAAAAGGCTCA AAAA TGAGCCTTTTTA         TTTTTAAATTTCCCT 100 40
        lspF 1469612 .. 1469626 -  -2.9  -4.05788   CCTCTTGAAACTAAA               TGTTA AATTA TAACA               CAAATATTGATGCCT  53 92
        lspG NONE
        lspH NONE
        lspI NONE
        lspJ NONE
        lspK 1466681 .. 1466695 -  -2.8  -5.61881   TGGTAAAAATAAAAA               TCGGTT GGC AACCCA               TTAACTAAAAGTTGG  80 82
     lpp1311 1463582 .. 1463594 -  -4.8    -3.543   GCAGAAAAGGGACAA                CCTG AAGCA CAGG                CACAATTAGGACAAT  56 490
        sidG 1459613 .. 1459623 -  -3.2  -3.57144   CTCTTGACTGTGAAA                 CCAC CAA GTAG                 TTAAATCACATGAAA  50 66
     lpp1308 1458252 .. 1458291 - -17.4  -3.42841   ATAATGCTAGTATAA  GACGTTCTTGGCACCAAGC AAA GCTTGGTGCCAAGAAC-TG  ATTAGTATCAGCAGA 100 61
     lpp1303 NONE
        leuS NONE
     lpp1301 NONE
     lpp1300 1446060 .. 1446077 -  -4.9  -2.66695   TGTTCCACCAAATAT             TGCTATGC TAT GCAT-GCA             TCACCTAGTAATTGC  50 10
        nadD 1444955 .. 1444965 -  -5.4  -2.87881   CAATGGGTTGATATA                 GCAA TTG TTGC                 AATTATCGCTTTATC  52 499
        flaA 1440135 .. 1440170 - -19.2  -3.93583   CAACCGAGGTATAAA    GAAATCGAAGTGCAGC AACA GCTGCACTTCGATTGC     GACATCCTATCGACC 100 32
     lpp1293 NONE
        fliD NONE
        fliS 1437542 .. 1437568 -  -2.3  -3.50219   AAGACTTCCAGACAA         TTCCTCATATC TTATT GATATTTGGAA         GCCTTAAACTATTTG  45 162
     lpp1290 1436484 .. 1436502 -  -5.4  -2.88544   TGGTATTTCCATATA             TTCTAATC TTT GATTAAAA             ATGTACTTATTTTAT  52 159
     lpp1289 1435101 .. 1435115 -  -2.8  -3.17212   GTATTATTTCATTAA               TTGACA CTT TGGCAA               TAGGTTTCTTTGATT  45 7
     lpp1288 NONE
        rluD NONE
     lpp1286 NONE
        htrA 1430575 .. 1430605 -   -20  -4.32049   GATAATTTATCAAAA       TTTAAGCCCATCTC TCA GAGATGGGCTTAAA       TAAAGAGGATGCTTT 100 64
     lpp1284 1428841 .. 1428878 -  -9.3  -2.60079   CTATTTGATAAGTTA   CCGTTGGGAAGCCACAAA TTA TTTGTGGTTTCTCAA-GG   TTTGGAATTTTATCC  72 57
     lpp1283 1426145 .. 1426156 -    -3  -4.88407   TCAGGTAAGGAAAAA                TTGA CTGT TCAA                 TACCAGCTGGACAAT  68 249
     lpp1281 1424421 .. 1424435 -  -5.8  -4.08571   CGACAACACTATAAA               TGATAA TGA TTATCA               TTTGCAATAATGTAT  67 102
     lpp1280 NONE
     lpp1279 NONE
     lpp1278 1420187 .. 1420201 -  -5.8  -3.78156   AAATACGATTAAGAA               CTTATT TTA AATAAG               CATAGTCTTCTTTAG  65 97
     lpp1277 1417552 .. 1417591 -  -7.2  -3.77666   CAGAGCCAATCGAAA  TCCGTGGTATTGGAAGAA TGAA TTCCACGAATAACACGGA   TAGTCAAGCCAGCGT  68 458
        lspD NONE
        lspE 1412470 .. 1412483 -  -2.5  -3.59262   GCGGATATCTTTAAA               TTTTT AGGC AAAAA                TATGGCTATAATTAT  48 481
     lpp1265 NONE
     lpp1264 1401580 .. 1401597 -  -2.7  -4.20834   GTGAAAACAATGAAA             CCTCCAA TCCA TTGAAGA              GTAAGAAGGCATTAG  57 232
     lpp1262 1398560 .. 1398570 -    -4  -3.18274   GTTATTCTAATGCAA                 TATG ATT CATA                 TGCAACAAGGAAAAT  49 45
        FolD 1397537 .. 1397552 -  -3.2  -5.57888   ATCAAAAAAAGAAAA              TCAGGC GTAT GCTTGA               AGATAGGCTTGAACG  83 122
     lpp1259 1396295 .. 1396309 -  -3.6  -2.83701   GAAATAGGCAGGATA               GTCATA ATT TATAAC               TCGTGACATAATTTT  46 19
        gloB 1395477 .. 1395496 -  -5.1  -2.89028   AAAATTAATGAAGGA            TTAAACC CTTTCT GGTTTAA             TTGGGCGCAAATGGG  51 64
     lpp1257 1393820 .. 1393831 -    -3  -3.17763   TTCATACCGTATTAA                CAAA ATAA TTTG                 CACAATTTACATACT  47 176
     lpp1256 NONE
     lpp1255 NONE
     lpp1254 NONE
     lpp1253 1388956 .. 1388966 -  -6.8  -2.81966   TCAAAGGCTATTACA                 GCTG ATG CAGC                 CTCTACAAATACCAC  57 217
        hmgA 1385412 .. 1385433 - -13.1  -3.65002   ATTAATTACACACAA           GTTGGGTCA AATT TGACCCAAC            TGAAACCAAATTAAT  95 79
        sfcA 1380523 .. 1380537 -  -2.9  -3.57213   CAGACTAAGAATTAA               GAAAA TTTAT TTTTC               AATAATATAGTCATA  48 60
     lpp1239 NONE
     lpp1238 1373823 .. 1373833 -    -4  -4.26327   TACTGATGAAAACAA                 GAAA GTG TTTC                 AGGCTAATCCTGAAA  61 361
        hemF 1357805 .. 1357823 -    -3  -3.60419   ACTTGCAAATTATAA             GTCCAGTT GAG AACAGGGC             TAGAACGATTGCGGC  48 366
     lpp1221 NONE
     lpp1220 NONE
     lpp1219 NONE
     lpp1218 1354299 .. 1354312 -  -3.9  -3.76482   CGACAGCAGGAATAA               CATTT AATT AAATG                TTTAATATTAAGTAT  55 33
     lpp1213 1350438 .. 1350481 - -11.8  -4.07885   TATCTTGGCCGAAAA GCCTTGATTTTCTGTGCTTCG CTA CGGTGCTC-GAAAATCAAGGC TTTTCGACTCAAGCG  95 34
     lpp1210 1348171 .. 1348189 -  -3.8   -4.2558   CATGTTTCAGGAAAA             CAACTGGC AAA GACAGTTA             TTATAAAAATGGATG  61 372
        pyrE 1345445 .. 1345461 -  -3.7  -3.75461   GAAAGTTCTATTAAA              GCAGA GCAAGAT TCTGC              ATATTAGGAGGTTTT  55 258
     lpp1203 NONE
        hisG NONE
        hisD NONE
        hisC NONE
        hisB 1337812 .. 1337824 -  -3.4   -2.5333   GCAATCATAATACAC                CCTT GGTTG AAGG                TAGATAATTATTCGT  42 2
        hisH NONE
        hisA NONE
        hisF NONE
        hisI 1335018 .. 1335050 -  -5.9  -4.66318   AGTATTTCAAGAAAA      GTTAATTTCTTAA TAGTAGT TTAAAAAATTAAC      TAGTCTTGATTGATA  77 86
     lpp1191 1330660 .. 1330672 -  -4.8  -4.30576   GTGCTATCACCAAAA                GGCA TTAAT TGCC                AGTACATAGGTCATA  67 4
     lpp1190 NONE
     lpp1189 1327653 .. 1327663 -  -3.2  -3.72695   AGCTCTGTTAGCAAA                 GAAG TTC CCTC                 GATAGGTTACAGGTC  52 55
     lpp1179 NONE
     lpp1178 1313080 .. 1313095 -    -4  -3.59979   TCTCCTCAGCCCAAA              CGTAACC TGG GGTT-CG              ACTGGTTTTTATATC  52 126
     lpp1171 1304325 .. 1304339 -  -2.8  -2.57238   AATTAGCATAAAATG               TGCC TGTTATT GGCA               AAATTGCTGATTTTA  41 156
     lpp1170 1301847 .. 1301857 -    -4  -5.52384   GCTTTATTAAAAAAA                 TCAA ATA TTGA                 ATTACCTTTGCAGTA  82 180
     lpp1168 1299003 .. 1299017 -  -2.2  -3.68073   GATTGCAGGCAATAA               CTTAAT AAA ATTAAA               TGAATTTTTATCTTC  49 142
     lpp1164 1294617 .. 1294642 -  -6.1  -2.67579   AATAAGTTAAAAAGT         CTTGGGGCCAA ATAC TTGACCCCATA          TAAAAGGTGACGTTT  55 56
     lpp1162 1293237 .. 1293260 -  -9.6  -4.37092   AGGCTCCTGAGAAAA          CCGAAGTCTT GGAA AAGCCTTCGG           GTTTCTCAGGTGTTT 100 144
     lpp1158 1288229 .. 1288242 -  -3.9  -3.73224   TGACTGCCCAGGAAA               TATCA ACCA TGATA                CGTTACGGGTATAAA  54 404
     lpp1155 NONE
     lpp1154 NONE
     lpp1153 1280804 .. 1280820 -  -5.1  -2.64735   AGGCAAAAGTAATAG              GTAATCC GTC GGCTTAC              AGGGCGGTGGCTAAT  49 261
     lpp1146 1271746 .. 1271774 - -19.1  -5.75822   GAGAAATTAAAAAAA        TCCCGTATTTACC TCA GGTAAATACGGGA        TGTCCCTTCAAAAGA 100 52
     lpp1145 NONE
     lpp1144 1270002 .. 1270018 -  -3.7  -3.75583   CCAATATTAAAAAAT              TAGTCAA CTA TTGTCTA              TTTTTGTGTTTTGTA  55 88
        potA NONE
        potB NONE
        potC NONE
        potD 1266134 .. 1266156 -    -2  -3.79419   TTTGTGTATAAAATA           TTCAATAAAC CTT GCTTTCTGAA           TTTTAATTCGTTGAG  50 90
     lpp1139 1264966 .. 1264979 -  -3.9   -4.8269   CACAATGATGAAAAA               TAACA TCCT TGTTA                CTCTTAATTATTTCT  67 33
     lpp1138 1264500 .. 1264521 - -10.2  -3.45632   AGAGAGAGCTAAATA           CTCCCAAC AGGATA GTTGGGAG            CGGAAATAATCTTTT  85 44
     lpp1136 NONE
     lpp1135 1261560 .. 1261574 -  -2.9  -2.61727   AGCTAGGACAATGGA               TGAAA GAATT TTTCA               GGACTTACTAAAACC  41 171
     lpp1134 1261076 .. 1261095 -  -2.8   -3.8594   AATATCCATATCAAA            CTCCCTTT TTCT AAAGGATG             TTGAAGCATTTAATG  51 53
         cfa 1259925 .. 1259935 -  -2.6  -3.38272   TATTACGATGCAGAA                 TAAA TCG TTTA                 AACCATTTACCTCGG  47 32
     lpp1132 1259359 .. 1259386 -  -9.3  -2.58134   GTAAAGACAACAGAT        TTCTGGAGATC TTTACC AATCTCCAGAA         CGATGTGGTTTTGGA  72 90
        ladC 1257557 .. 1257570 -  -8.1  -4.60797   GTTGTACAGAGAAAA               CGACC TCAG GGTCG                TAGGCACGAGTTCTT  82 293
     lpp1128 1253175 .. 1253203 -  -8.1  -4.28115   ATGAAATAAATGAAA        GCTCCGATTTGCC AAT GGACAATCGGAAC        ATCAATGCTTCAAGA  77 453
     lpp1125 1248325 .. 1248335 -  -2.4  -2.64274   ATTTCGTCAAATCCA                 GGTC ACT GCCC                 TCTCATCAATTCTCC  40 44
     lpp1124 1247031 .. 1247043 -  -3.4  -4.77079   CAGACACCAACAAAA                GGTA AAGTA TACC                GGGTCATACATATTG  67 339
     lpp1122 1245104 .. 1245134 -  -8.2  -2.56914   TATCTCATCAAGCCA       TCTGATGCCGGATC AAT GATCCGGCTTCCTA       GGAAAAATTCCTGAT  66 132
     lpp1119 NONE
     lpp1118 1240992 .. 1241026 -   -10  -2.63723   TTGTGAGTAATCAAT     TTGACGGGTCAGGCTC TTT GAGCCTGACACTTAAA     TCTTGAAATATTGTT  75 94
     lpp1116 NONE
     lpp1115 NONE
     lpp1114 1233485 .. 1233501 -  -3.7  -4.96845   ATAAAAATAAAGAAA              TCCTTAT AGA AAAAGGA              TGCGAAAGTTTTAAA  70 420
     lpp1113 1232759 .. 1232793 -  -8.6  -2.52896   TCAGTTCTCAATGTA     GGCACAGGGCAAGA TTTAATC TTTTGCCCTGTGAC     GCTCTTTCCGCATGC  68 46
     lpp1112 1231907 .. 1231925 - -11.7  -3.26378   TGTCAAAATAGAAAT             GTCGGGC GCGGT GCCCGAC             TTAATCTTGTTAGAA  87 60
     lpp1110 NONE
     lpp1109 NONE
     lpp1108 1227413 .. 1227435 -  -6.4  -5.39221   ATAATAACCAAAAAA           TCCATGAA TGGACGT TTCATGGA           TTGAAAGAGGGGGCT  85 19
     lpp1107 1226784 .. 1226799 -  -2.6  -3.33261   CTTTAATTTTGATAA              TCCAAA GAAA TTTAGA               GCTATTTCATCTGAT  45 49
     lpp1106 1225320 .. 1225339 -    -3  -4.45664   TCAATCGAATTAAAA            CT-TGATTA TTC TAATCAGAG            TTGGATAGGGAATTT  60 16
     lpp1105 1223211 .. 1223232 -  -8.1  -3.12773   CAATTTAACAAATCA           GAG-CAGCTT AAG AAGCTGACTC           CATTGCAATATCAGG  65 525
     lpp1103 1221826 .. 1221836 -  -5.4  -2.52946   TGTGTGGATAAAATC                 TGTC AGT GACA                 CCTTGGATCATGTAC  50 129
     lpp1088 1202794 .. 1202809 -  -6.1  -4.20834   GTGAAAATAACGAAA              GCAGG AAATTA CCTGC               TTTTTTTATGTAAGC  69 267
     lpp1085 NONE
     lpp1084 NONE
     lpp1083 NONE
     lpp1082 1199181 .. 1199199 -  -3.2   -3.1978   AGTGGGAGAGCAATA             CATAAAAA ATT CTCTTATG             TTATTTGAATTGCTG  47 21
     lpp1081 NONE
     lpp1080 1197530 .. 1197543 -  -6.7  -5.40072   TTTGTGGTAAAAAAA               CCATC AATT GATGG                GGATATACGGAAAGT  87 54
     lpp1079 1196572 .. 1196595 -  -2.6  -4.13014   CTGATACTTTTAAAA          TAGTTTGTAAT TAT ACT-CAAACTA          GGAAGCAAGCTGGCA  55 157
     lpp1076 NONE
     lpp1075 NONE
     lpp1074 NONE
     lpp1073 NONE
     lpp1072 NONE
     lpp1071 NONE
     lpp1070 NONE
     lpp1069 NONE
     lpp1068 NONE
     lpp1067 NONE
     lpp1066 NONE
     lpp1065 NONE
     lpp1064 NONE
     lpp1063 NONE
     lpp1062 NONE
     lpp1061 1186629 .. 1186644 -  -4.6  -3.06696   CGCCTCCTTAATACA              GCTCTG ATGC CAGGGC               ATACTGATTTTGCTT  50 2
     lpp1060 NONE
     lpp1059 NONE
     lpp1058 NONE
     lpp1057 1179786 .. 1179797 -    -3  -2.94412   GGTAACTCCAAATGA                GAAA AGTA TTTC                 GGTTGTTGGCGGTTG  44 189
     lpp1056 NONE
     lpp1055 1177390 .. 1177402 -  -6.3  -3.35869   AGTACAAATTAGGAA                CATCA CCA TGATG                TGGTCTTATTTTGAT  62 85
     lpp1054 1176024 .. 1176049 -  -4.1  -4.87291   GACCTCAATGAAAAA         TGCAAATAAAA TAAG TTTTATTCGCT          ATGTATATTGCCGTT  73 300
     lpp1051 1174887 .. 1174901 -  -5.8  -4.43397   GTTGAAAAGAAATAA               CAATAA TTA TTATTG               TGAAATTGAAAAATT  70 75
     lpp1049 NONE
     lpp1048 1171443 .. 1171468 - -10.7  -3.82865   GAAACAATATTTAAA         TTAAAACACAA TATA TTGTGTTTTAA          TTTGTTTGTTATTCA  90 515
     lpp1046 1170836 .. 1170869 -  -8.9  -3.31263   ATTTGAGCCGCATAA     CAGAAAAACATCCGC ATAG GCAGGTGGTTTTCTG      TTATGCGGATAAGAC  73 55
     lpp1045 1170333 .. 1170344 -  -5.8  -3.14211   ATCTCCTTGTATTAA                GGGA GCTA TCCC                 ACACGGGAGCTTGCT  57 58
     lpp1044 1169790 .. 1169805 -  -8.2  -2.93393   TTTCATTTTAGAAAC              GGCCCC ATAC GGAGCC               TAATAATTGAAAAAA  67 25
     lpp1042 1167475 .. 1167485 -  -3.2  -3.19232   GGCTGAAATACAAAC                 CAAG AGT CCTG                 AGGAAATACGAAGAC  47 381
     lpp1035 1160389 .. 1160406 -  -8.5  -4.41348   GCCTTGGTAAATAAA             GGAGATA TACG TATCTCC              TTAAATAGTTTTATC  89 338
     lpp1032 1156461 .. 1156473 -  -4.8  -4.42806   TTATTTGCAAAGAAA                CAGG TTGCC CCTG                ACATGGATAAATTAT  68 441
     lpp1030 1153595 .. 1153627 - -10.6  -2.74122   TCTCATTATAAAGAG      CCCCCGGATTGCAA GAAAG CTGTAATCCGGGAG      AACATCTCTGATAAC  78 88
     lpp1029 1152547 .. 1152557 -    -4  -2.73483   ACTGGATTGGAATGA                 TTTG ACA CAAA                 CCATGCGAATGTTGC  45 281
     lpp1025 1146670 .. 1146685 -  -3.4  -2.97158   TAGGGGAAGAACAAG              TAATAA TGCG TTATTA               GAAATACTGCTAATG  45 112
     lpp1019 NONE
     lpp1018 1134207 .. 1134221 -  -2.9    -5.011   AGTGAAAGAAGAAAA               TAATG CCATT CATTA               ATCCACTAACTGACT  66 23
     lpp1017 NONE
         mfd 1129285 .. 1129305 -  -4.8  -3.55133   TTAAATACGAAAAAG           TCAGTCACA TCCT TGTG-CTGA            AAGATGTCTGGACAA  56 135
     lpp1011 1123621 .. 1123639 - -11.7  -5.64274   TGATCCATAAAAAAA             TCCCGGC ATACA GCCGGGA             CTCAGGTAGAGGAGA 100 51
     lpp1007 1118538 .. 1118552 -  -2.8  -3.63367   GGTGCGAATAAAAAT               TTACCT CTT AGGTTA               TTGTTTTTACTGAAT  48 69
     lpp1006 1117176 .. 1117200 -  -9.3  -3.53031   GGGACGGGAAATCAA         GGCCCGGTCC TTGTAT GGACCGG-CC          TGAGATAGTGGTATG  80 84
     lpp1003 NONE
        lidA 1109806 .. 1109817 -    -3  -3.84825   GGTAGGGAGATGAAA                GATA ATTC TATC                 TTATGATGTCTTAAA  52 26
     lpp1001 1108885 .. 1108911 -  -3.1  -4.64144   AATAATCCTGAAAAA        GCAC-AGAATAG ATGG CTATTCTCGTTC         AAGACGAGCAAAAAA  62 192
     lpp0988 1093796 .. 1093816 -  -3.4  -3.07043   GTGAGTAGTGCAATA            TTATACAG CGAAT CTATATAA            TATTGCGAGATTTAT  45 118
        mrcA 1091317 .. 1091342 -  -9.9  -4.18762   AATTGTTAGTTAAAA         CCCGTATTACAA AAA TTG-AATACGGG         TTTTGGGCTTCATCA  93 58
     lpp0980 NONE
        pdxB 1083663 .. 1083677 -  -2.7  -4.41047   ATGGCCGAATTAAAA               GCGGC TCCTG GCCGA               ATGGAAATTGTCGCT  60 520
        flgA 1075352 .. 1075365 -  -2.5  -3.53343   AATCTTTTTTCCAAA               TTTTT TCTT AAAAA                TTAAAACATTAGTTA  48 38
        flgM NONE
     lpp0968 1074146 .. 1074156 -  -3.2  -3.27923   GTGGAATAGTATCAA                 TGAC CTT GCCA                 GCAGCACGTGAATTA  48 322
     lpp0961 NONE
        mutY 1066454 .. 1066482 -  -7.7  -3.78998   GTAAATTAAAAGTAA        TTGTTCATTATTT ATT AAATAATGAATAA        ATAAATTATTTGTAA  73 119
     lpp0959 1065425 .. 1065443 -  -3.2  -2.97425   GATATAACTTATAGA             TATTAAGT GTC ACTTTATA             TTCAGGTTTTGCCAG  45 215
     lpp0958 1064368 .. 1064385 -  -5.5  -4.56775   ATGCTTTCTTAAAAA             CCTGGGT AAAC AACCAGG              TCAGGTTAGTTTTAG  71 41
        metB NONE
     lpp0950 NONE
        dapD NONE
        dapE 1052376 .. 1052395 -  -6.4   -2.5176   TAATTTATAAGAGAT            CCGCTC ACTACCTG GAGCGG             CCGTATTTGGTTCAT  56 224
     lpp0943 1046896 .. 1046919 -  -5.4  -4.89567   TTTTAAAACAGAAAA          CTTGAATCAT ACTT ATGACTCAAA           CGAGCAATTATTCAT  79 250
     lpp0941 1045305 .. 1045333 -  -3.3  -3.50393   TTTGATTTCATATAA        TATATTTTCAATC CAG GATTTGAAATATA        CCTCCATACAATGAA  48 69
     lpp0940 1044296 .. 1044314 - -13.2  -5.20534   ATGAACCAATAAAAA             GGGCGTAT TGA ATACGCCC             CATGGTGTTAGTATG 100 280
        pntA NONE
        pnaB NONE
        pntB 1041286 .. 1041301 -  -4.6  -3.05384   TTTGCGTCGATTGAA              CCGGGT ACCC ACCCCG               TCAGAGATTATTGTT  50 56
     lpp0936 1040424 .. 1040434 -  -6.8  -3.08015   CGAATTATCTGAAGA                 GGGT GCT ACCC                 AGGTTTTTAGACCAT  59 405
     lpp0934 1037591 .. 1037609 -  -3.8  -3.31329   TGAACTAATAAGAGA             GTCTTTAC AGA GCACAGAC             GGTGTGTGGGCTCTT  50 494
     lpp0930 NONE
     lpp0929 1032227 .. 1032258 - -10.9  -3.10958   TATTTCAAGAAATTA      CCCCGGAT-TAGGC ACAAA GCCTGGATCCGGGG      ATTGACAGGACATGC  83 170
     lpp0917 1024039 .. 1024059 -  -6.9  -3.05384   TGCTGCCTGATTTAA            CGGTATTGA ATT TCAATAGCG            TTCCCAAGCTGTTTC  63 52
     lpp0916 1023542 .. 1023561 -  -4.3  -3.62572   ATGGAACGATAAATA            GATACAG CTCACC CCGTATC             ACTTATTTGCTAGCA  55 46
     lpp0913 NONE
     lpp0912 NONE
     lpp0911 NONE
        kdsD 1010895 .. 1010909 -  -6.4  -4.20707   CTGTATTAAAAAACA               CCTGCT TTT AGCAAG               TCATGTAAATGGAGT  71 1
     lpp0901 NONE
     lpp0900 NONE
     lpp0899 NONE
     lpp0898 NONE
        trpG NONE
        trpD NONE
        trpC 1006089 .. 1006103 -  -8.6  -3.31792   GGAGTACCCTGATAA               TCCAGA GCC TCTGGA               GCCTGGTTATCCCGA  73 95
     lpp0894 1004746 .. 1004757 -    -3  -2.85985   ATAAGAGACTGAAAT                TCTA TCCC TAGA                 TTCGTTATGAGTACA  44 117
        xseA NONE
     lpp0887 NONE
     lpp0886  995189 ..  995199 -    -4  -3.78644   ATTAGGACAAAAAAG                 TTCA AAG TGAA                 ATGATAAATTGGTTT  55 71
     lpp0885  994726 ..  994738 -  -2.7  -3.21218   ATGCTCCAGCAGCAA                TAAGT CAG ACCTA                ATCAATAAACAGAAA  45 27
     lpp0876  984415 ..  984430 -  -3.2  -3.70773   GCTGATAGTGAACAA              GAGGAG TTAA CTGCTC               AAATTAATGAGCGAT  52 478
     lpp0866  973258 ..  973272 -  -2.1  -3.28924   CATGCGGCTTCACAA               TAGAC CTCTT GCCTA               AACTTGCCTCTTTCA  44 88
     lpp0865  971136 ..  971146 -    -4  -2.84098   TTGCCGAATTAATGA                 TTCT GAC AGAA                 AGAGTCAGCCTCCCT  46 281
        purB NONE
        nadB NONE
        nadA  964591 ..  964605 -  -7.1  -4.01115   AGGGAGAAGAAAATA               CTCGC TTCGT GCGAG               CTAATATTTTAGTCG  73 329
        sdhL  957832 ..  957845 -  -3.9  -2.70932   TTTGTTTTTTAATTA               GATAA TTTG TTATC                CGCTCCCTCACGGTC  45 107
     lpp0848  950937 ..  950950 -  -2.5  -2.88653   TAAATTGAAACATGA               TTTAA AATT TTAAA                CTAATATTTTGTTGA  42 13
        birA  949906 ..  949918 -  -3.5  -3.64866   ATATTAGATTTGAAA                TTTTA CTC TAAAA                CTTCCTTTTTGTTAA  50 46
     lpp0846  947639 ..  947652 -  -5.3  -5.35721   ATACAACAAGAAAAA               GAATC TGAT GATTC                GGAACAAGCAGTATA  82 167
     lpp0843 NONE
     lpp0842  944008 ..  944027 -  -2.8  -5.09426   TTTAATCGGAAAAAA            GCAGATCT CAAC AGACCTTC             TTAGTCTATTGAGTA  69 88
     lpp0840 NONE
     lpp0834 NONE
     lpp0833 NONE
     lpp0832 NONE
     lpp0831 NONE
     lpp0830  928297 ..  928330 - -12.7  -4.59109   TATATTTGTCAAAAA     TAGAATAAATGCTGT TATA ACAGCATTTATTCTT      TGGGGATTATTGGCT 100 32
        iraA NONE
        iraB  909325 ..  909336 -  -2.2   -3.9644   GGTTTAATATAATAA                CGGA TTTA TCCA                 ATTAACAAGAAAAAC  52 179
     lpp0811  908120 ..  908130 -  -6.8  -3.15544   GTTCATGCTGAGGAA                 GTGC GAA GCAC                 CATCTTGAAGCAAGA  61 221
     lpp0800  893823 ..  893872 - -23.4   -3.3782   GATCTATTTAATTAA TAAATGCAATAACTGCCTTGAA TTTTAT TTCAAGGCAGTTATTGCATTCA AATGCATTGATTAAA 100 23
     lpp0798 NONE
     lpp0797  890815 ..  890828 -  -2.4  -3.82191   CCAAGGCCACAAGAA               GTCA TCAGGT TGAC                TTGTCAAAGGTAAAA  50 16
     lpp0787  883138 ..  883154 -  -2.9  -3.45527   AAAATGATTTAAATA              CCGGGTT GCC AACACGA              TCTACTGTCCCAGTT  47 27
     lpp0786  879899 ..  879935 -  -7.3  -3.02745   GGTATCCACAAAGTA    CGGCTGCATGCTTCG GAGAAGA CGAAACATGCAGGCT    GTTTGACGAATTATT  63 82
        valS NONE
     lpp0784 NONE
     lpp0783  874885 ..  874905 -  -3.3  -2.55784   TAATTTAATTAATAT            GAGGTATTC ACC AAATATCTC            CGTATCCCCCACTAT  42 169
     lpp0781 NONE
     lpp0780 NONE
     lpp0778  865542 ..  865554 -  -3.3  -2.89965   AATATATTATTAAAT                GAGCG CAC CGCTT                GTTATCAGTCATTTG  44 176
        hutG NONE
     lpp0763 NONE
     lpp0762  854382 ..  854405 -  -5.2   -3.1506   AAACTCTTGGAGGAA          GTGCCAGGTG GTTA CACCTGGAAG           ATCACCCCTCGATTT  55 27
     lpp0755 NONE
        tolC NONE
     lpp0753  845516 ..  845530 -  -2.1  -3.33298   GTTAATGAAACAAAG               CCACA GGTCA TGTGA               TAATTTGAAAGCCTA  44 149
     lpp0752 NONE
     lpp0751  841028 ..  841047 -  -5.1  -3.61244   TATGGCACAAATTAA            TGATTTG TATGTC CAAATCA             AAAATAACAGGATTA  56 337
        proS  836345 ..  836359 -  -5.6  -3.40299   TGAGGAGATGCATAA               GCATCG TCT CGAAGC               CTTGGCGCACAACAT  57 298
        parE  828027 ..  828042 -  -4.7  -3.41649   GATAAGATAGAAAAG              TAGCC GATAAT GGCTA               TCGCTAAAGGGGTGG  55 63
   dsbD/lidC  820785 ..  820811 -  -2.4  -2.75844   TGGGGCATCCTAAAC         TTACAAATCCTA CTT TATGATTCATAA         ACTTCTATCTGTAAA  40 113
     lpp0740 NONE
     lpp0734  811583 ..  811606 -  -3.2  -3.29096   TTGATGAATGATTAA          GAGCAATT TTTGTAGC AATTGCCC           CAACCACATCACTCT  47 40
     lpp0732  809985 ..  809999 -  -2.8  -3.36327   TCATTCTAGGCATAA               CAGG CGGACTT CCTG               GCTTCATTTAATAAA  47 1
     lpp0731  809008 ..  809028 -  -3.9  -5.57396   ATAAGGAAGAAAAAA            CCCAGGC TTTGACT ACCCGGG            ATACTTTTTTAGAGG  85 164
     lpp0725 NONE
     lpp0724 NONE
     lpp0723 NONE
     lpp0722  800592 ..  800629 - -10.7  -4.01137   AAATCAAGATAATAA   TACTCCATCCTCTCTGA TTCG TTAGAGAGGATGGTATA    GAATGCTTGATGTTT  93 66
         rpe NONE
     lpp0720  797620 ..  797630 -  -2.4    -4.053   ATTAGTCTATATAAA                 GCGC TTG GCGG                 AGGTTGGGAAAATTT  52 375
     lpp0711 NONE
     lpp0710  786771 ..  786791 -  -7.7  -3.37902   AACAGTACAAATACA            GAACAAAAT GAT ACTTTGTTC            CTCAAAAAAAGTCAA  69 174
     lpp0709  785440 ..  785452 -  -2.7  -3.49851   GAACAGGATAATGAA                TAAAG GTT CCTTA                TCTGATTTACAAAAT  47 116
         dam  784518 ..  784537 -  -3.6  -2.79289   GACCATTCCAATAAC            TCTTAATC TTGT GATAAAGA             CTCTTCTTTGTCTTT  46 42
     lpp0698  751916 ..  751926 -    -4  -3.40071   AATCCAGATTTACAA                 TTCA ATT TGAA                 ATAGTCTTTTTGTGT  51 179
     lpp0688  740238 ..  740270 - -14.5  -4.08763   ATAAGAAATACGAAA      TAAACAGCCTTATTT TGA AAATAAGACTGTTTA      TGAATGAAAATCGAC 100 59
     lpp0687  738972 ..  739013 -  -4.4   -2.7535   GCGGGCAACACACTA CTCTCAACGCAAAATAAC ATATTA GCTATGTTGCGCAGAGTG  AATTTTTGTGATTCC  47 279
     lpp0686 NONE
     lpp0685 NONE
     lpp0684 NONE
     lpp0683 NONE
     lpp0682 NONE
        pilE  732234 ..  732245 -  -3.6  -3.24747   TTTTTACAGTATTAA                CCGG GATT CCAG                 CATTCTGGTTGCGCA  49 10
     lpp0680  729862 ..  729876 -  -5.8  -3.77087   TACGGAACATTTAAA               GTATTA CAA TAATAC               GCCATTGAGTGACTG  60 94
     lpp0677  727477 ..  727499 -  -2.7  -2.82449   CCCCATCAACAGAAT           GAGTCATAG TACCT CAATAACTC           TTCCTTTATTTCAAA  42 31
     lpp0676  725411 ..  725421 -  -2.4  -4.31459   AAAATCAACAAAGAA                 GAGC TTG GCAC                 ACTATTTTTATTGAC  57 55
        sidA  723833 ..  723849 -  -2.3  -3.61988   CTATTTATAAATCAA              TTATAAC AAA GTTATGA              AAAGTTGTTATATTT  47 42
     lpp0674  722654 ..  722664 -  -6.8  -2.78384   CGTTTTGCTATTATA                 GTCG ATC CGAC                 TGGTGCACATGTTGC  57 163
         tag  721205 ..  721215 -  -3.2  -3.36273   CTTTGTCAACATCAA                 GTGC CAA ACAC                 ACACAAAGTAATTTT  48 242
     lpp0669  718346 ..  718368 -  -9.3  -4.23876   TACAAAATCAAATAA           GCTATTTTG GACTA CAAAATAGC           TTTTTGTTTTGCCTT  89 39
     lpp0666  715017 ..  715027 -  -3.2  -4.00543   AACAAGCAAAAAAAT                 TACC CAG GGCA                 GTTTATCATTGAAGT  55 73
     lpp0664  714051 ..  714073 -  -6.2  -3.02461   TAAGTCCTGCTAATA           TCTCATCCCA TAA TGGGCTGAGT           CCCAAAACATTAGTT  57 56
     lpp0663  712573 ..  712584 -  -5.8  -4.59069   ACTATAACGACAAAA                GGAG ATTG CTCC                 CTTTATTCTCTAGAA  73 298
     lpp0661 NONE
     lpp0660  708791 ..  708803 -  -3.4  -3.55444   CTGTCACGCTCCAAA                CGTT TCAGC AACG                TTCATTCAATGTATA  50 110
     lpp0659  707456 ..  707487 -  -2.3  -5.42259   CGAGGCGCAAAAAAA      GCGTTTTATGCTG GATCAG CAACATAGAAAGC       AAAAGGGATTGACGG  76 265
     lpp0650 NONE
     lpp0649  698002 ..  698036 -  -7.1  -2.80958   CATTTCAATAAACAT     TGTCCTGGCTATTGC TGCGT GCTTCAACCAGGACA     TCAGCAAGGAATAAA  62 46
     lpp0646 NONE
     lpp0643  692475 ..  692496 -  -2.3  -4.67038   TCCCTAAAATTAAAA           TTGAGCTGGC ATT GCCAGAT-AA           TATGGTTGAAGCAGC  64 171
     lpp0641 NONE
     lpp0640  690259 ..  690270 -    -3   -5.1615   GCAATATTTAAAAAA                TATG TGCT CATA                 TCTTAATCATCAATA  71 68
     lpp0639  689630 ..  689646 -  -2.3  -3.35813   GCTGATGGCAACCAA              TCTTGTA TTT TACAACA              GGTTACTAACGGTGT  45 197
     lpp0634 NONE
     lpp0633  684107 ..  684121 -    -5  -4.37506   ATTAGTAAAGATAAA               GATGAA AAA TCCATC               CATTCTGCAACTAAA  68 499
         add  682584 ..  682594 -  -2.6  -3.30969   AGGGATTAAACTGAA                 TTTT ATA AAAA                 ACCAAAATATTTTTT  45 177
         gor NONE
     lpp0629  680305 ..  680317 -  -4.8  -3.66095   AAAGCCTCAGGTAAA                CCAG TTTTC CTGG                CGACTATAGCGATTT  57 322
     lpp0627  672128 ..  672180 - -15.1  -3.34895   GTCATTGCGAACGAA GTGAAGCAATCCAGTACAGAATTCT AAC AAAATATCGTTCTGGATTGCTTCAC TTCGTTCGCAATGAC 100 216
     lpp0624  669562 ..  669584 -  -9.3  -4.10007   ATAATTCCTTTAAAA           GGCTTATTT GATCA AAATAAGCC           TTTTCTATTTTCATA  89 237
     lpp0619  666145 ..  666166 -  -7.3  -2.69468   TACCGGTATATACCA           GGGAGTG ATGTTTTG CACTCCC            GAGCAATGCACAATG  61 52
     lpp0617 NONE
        mutM  663664 ..  663681 -  -2.7  -2.76711   TATCCATAAATTAAC             CTTTTGT CACA ACAACAG              AATCAATTAAGAAAC  41 74
     lpp0615  662930 ..  662950 -  -8.3  -3.36671   AGTTCAATGGCAGAA            CCTCAGCTT CCC AAGCTGATG            GCGTGGGTTCGATTC  72 110
        dinP  661192 ..  661221 -    -5  -3.44229   AGGGTAGTAGCATAA       CGACTCCTTTTA GATTGA TTAAAGGCGTCG        TCTTGTCTTAACCGG  55 332
        sugE NONE
     lpp0612  659921 ..  659932 -  -2.2  -4.25074   TAGGAAATTTCAAAA                CAGT TAGT ACCG                 ATATTAAAAGACAGA  54 162
     lpp0611  657551 ..  657563 -  -4.9  -3.30731   TTAATTACTAGAATA                CATTT TTG AAATG                AATTGGCCAGCTACA  54 106
     lpp0608 NONE
         prs  653278 ..  653323 - -26.7  -4.26871   CAAGGGATTAAGAAA CATTGATAATAAAAAGGGAGC CTTG GCTCCCTTTTTATTATCAATG AATATTTCATTTTAT 100 37
     lpp0603  648746 ..  648759 -  -2.4  -3.15056   ACGTTCAATTGAAGA               GCAT AATGTA ATGC                TTCTTCAATTGAATA  44 62
     lpp0592  635628 ..  635640 -  -9.1  -3.81488   GTTGCTCAAAGAGAA                GCCTG GGT CAGGC                ATAGAAAAATAAAAA  81 66
     lpp0591  634871 ..  634883 -  -3.3  -3.06073   TAGATCGCTTAAAAT                CTGGC GGT GTCAG                TTTGGAGGAAGAGGT  45 296
     lpp0589 NONE
     lpp0588 NONE
     lpp0587 NONE
     lpp0586  631649 ..  631662 -  -3.9  -3.68222   CGCTAATGCCAATAA               TATGA GGAG TCATA                ACACTATCTCCATTA  52 21
     lpp0585 NONE
     lpp0584 NONE
     lpp0583 NONE
     lpp0582 NONE
     lpp0581  628655 ..  628678 - -15.4  -2.71731   GGTATTTTTTAATGA          GCTACAGTCG CAAG CGACTGTAGC           AGGCAGCTAAGAATT 100 39
     lpp0580  627333 ..  627343 -    -4  -2.79023   GAACGTCAGGAAGCA                 TTCA TCA TGAA                 GTTCATTTTTTTTGG  46 105
     lpp0565 NONE
     lpp0564 NONE
        gpmI NONE
     lpp0562  609644 ..  609654 -  -2.4  -3.76952   TTTATGCAATTTAAA                 TGCC AGC GGCT                 AAGCTTTAAGACAAC  50 31
     lpp0561  608183 ..  608221 - -14.8  -5.19275   AGGTAGAAAATAAAA   CCTGAAATCATCAGCTCA TTG TGAATCGATGATTTCAGG   CGGGAGTGACTAATT 100 46
     lpp0559  605166 ..  605176 -  -2.4  -4.18197   ATGTCTCATGCAAAA                 CCCG ATT CGGT                 GTTTATGCATTGTAT  56 253
     lpp0552  598872 ..  598894 -  -4.8  -2.93361   AAAATTTGAATTATA           CAGGTCGC CATCAGT ACGACCCG           GTTAACAATTTAATG  51 267
        rpmB NONE
        rpmG  590362 ..  590378 -  -6.5  -3.43785   GACGATAGGAAGTAA              GCCCC AAAGACA GGGGC              CTATCAATTTATTTT  62 34
        rpoN NONE
     lpp0541  588320 ..  588334 -  -2.9  -3.00418   CAGTGATTAAATAAG               TGATT TTAGT AATCA               ACCCTCTTTCTCAGT  43 150
     lpp0540  587808 ..  587820 -  -3.4  -3.70037   GAATTATTATGTAAA                TCTG TTACC CAGA                CCTGTGAACAGTAGA  50 204
     lpp0538  586426 ..  586439 -  -2.3  -4.75372   AGGACTTAGGAAAAA               CCCCA AGAT CGAGG                CAAAAATGTTTTTAA  62 105
     lpp0536 NONE
     lpp0535  583377 ..  583393 -  -2.3  -2.57489   GAGCAATGTAAGGCA              TTGATAC AAC GTATTAA              AGATGTTGTGCCTAA  40 487
     lpp0533 NONE
        aroQ NONE
        accB  576472 ..  576504 -    -5  -3.97947   TTTACTGAGCATAAA     CAGGCCCC-TCTATT CTAT AATAAACAAGGCCTG      GTCATATTCAACAGG  62 2
        accC NONE
        prmA NONE
        purH  572608 ..  572636 -  -2.4  -2.52464   TCTTTGTTCAAGTTA        GTCAAGCTTAGA ATTAA TACATGCTTGAC        ATTAATGTTTAAAAT  39 27
        dotU NONE
        icmF NONE
   citA/tphA NONE
     lpp0505  548326 ..  548365 -  -3.6  -2.80074   TGTTTCATAAGATTA  TCCACTATCAAGTTGCTA GTAG TAACAGGTAGACAGTGGA   TGCGTATGGTTAATA  46 139
     lpp0503  544530 ..  544552 -  -6.3  -3.62597   GCGAGGTGCCAAGAA           GCGCCAAAT AGTAA ATTTGGTGC           TTCTTGACGACTTAA  64 59
     lpp0501  542863 ..  542882 -  -2.2  -2.78977   TCCCAAAAAATATAC            CGTTTT GGAGAGTT AAAACG             TGAAATCGGTGGAAT  41 271
     lpp0495  537920 ..  537963 -   -14  -3.21395   ATGTTTCTCATAACA CCAATACGTGTGAGGCTCTC TTTA GAGATTTTCACACGTATTGG CAGCAACAATCATGT  95 35
        cspD NONE
        hemZ  535799 ..  535821 -  -6.5  -3.74693   GCGTATTTTATTAAA           TATTTATTG TTTTG CAATAAATA           TTTAATGTAAAACGA  66 85
     lpp0491 NONE
     lpp0490  534896 ..  534912 -  -2.9  -2.55351   CTTTCTCAGATTAAG              CCCTGTC TTT GATAAGG              TGATTGTCTTCAGTG  41 4
     lpp0489  532968 ..  532987 -  -2.7  -2.70932   TCTCTTTTGCAATCA            GCGTGGG CCCTAT CCCGCAC             ATTGCTATGGCAGAA  41 454
     lpp0482  525168 ..  525185 -  -2.7  -3.23216   TGTGAGTATCATCAA             TGCTTTT AAAG AAATGCA              TGCCAATATTTTGGT  44 423
     lpp0475  519954 ..  519973 -  -2.2  -4.41779   AATAAAATAAAAACA            GAACTATCA TCA TGAT-GCTC            ACCATCCCTTTTGAG  57 292
        lidJ  519282 ..  519296 -  -4.4  -2.73468   CAAGATCCTTAATTA               TTATTT AGT AAATAA               TATTTGCTCGGGTTA  47 4
     lpp0473  518651 ..  518661 -  -2.4  -3.93353   AAATCAATAAAAAAC                 CAGC AAG GCAG                 AGTTTTTGCAAACAT  52 177
     lpp0468  513171 ..  513200 -  -8.7  -2.70298   TTTTGTAATTAGAAG       CTGTAGAGTAATT TATT AGTTACCCTACAG        TTTTTTAGATTTTGG  69 115
         ffh NONE
        rpsP NONE
        rimM NONE
        trmD  510010 ..  510022 -  -6.3  -2.63073   TTTGGTCAATAATAT                TAGTC ATA GACTA                CTCCTCAAATTGGCT  57 46
        rplS NONE
     lpp0462  508672 ..  508685 -  -2.3  -3.33815   ACTTGGGTTAAGGAA               GCAGA CTCT TCAGC                GGTTTCTAAAGCGTT  45 520
     lpp0460  507682 ..  507703 -  -6.7  -3.11073   GAGTGCATTGAAAAC           CCAAAAATC CAGA GATTTTTGA            TTTTGAATAAGCAAC  59 108
     lpp0459  506837 ..  506847 -  -3.2  -3.48063   CAGGCAAAGTGATAA                 CGCA TTG TACG                 CCAAGAATTATTTTT  48 70
     lpp0458  505901 ..  505920 -  -2.2  -3.67597   TGTTTGATTTAATAA            TTTCCA AAAGCTCA TGGAAA             AATTTGTTAATGACT  47 273
     lpp0456 NONE
     lpp0455 NONE
     lpp0454  502866 ..  502880 -  -3.4  -3.65002   ATTAATGAGAGATAA               CGAGCC TAT GGCCAG               GGCTTTGCTTAAAAT  52 260
     lpp0450 NONE
     lpp0449 NONE
     lpp0448 NONE
     lpp0447 NONE
     lpp0446 NONE
     lpp0445 NONE
     lpp0444  492229 ..  492245 -  -3.1  -3.45031   CTTGTAAAAACTCAA              TCTTTTT TGT AAAAAAA              ATTTTTAATTCAGCC  48 83
        sdhA  487718 ..  487729 -    -3  -2.52742   ACTGGGTTATAACAC                TTTG TTGG CAAA                 TCCGGAGAGTTTGGA  41 165
     lpp0441  486242 ..  486253 -    -3  -3.10546   AAAATCAAATTAAAT                CTAA ATCG TTAG                 GCTAGCAAGAATTGA  45 341
     lpp0437  483769 ..  483803 -  -2.9  -4.07535   AACTCTTACAAACAA    CTTTCCCCTTGTCTAA TCAC TTAGGCAAAGGGGA-G     ATATTAAATTACGGC  53 34
     lpp0433 NONE
     lpp0432 NONE
        dapF  480387 ..  480398 -    -3  -4.26344   ACAGGTTTATCAAAA                TCAA CCAC TTGA                 TCCTCCTTGACCGAA  57 332
     lpp0430  477673 ..  477696 -  -9.6  -3.51076   TTATTATAGAATCAA          TCCGGCTG TAGATGAG CAGCCGGA           AGATTAATCAAGGTG  81 33
     lpp0429  476878 ..  476902 -  -3.5  -3.51924   CTGGCACCTACAGAA          GCCTGGCGA CGATATC TCGCCATAC          AGGAATTCCAGTTAT  50 346
     lpp0422 NONE
         ssb  469129 ..  469145 -  -7.3  -2.89714   AGTTAATTAGAACCA              CTTTGCC AAA GGCAAAA              GATTTACGTCGATAT  60 350
     lpp0379  431830 ..  431847 -  -5.5  -4.77775   AGGCCATAAAAGAAA             CCGCTGA CGCA TCAGAGG              TAATGATCATTGGAG  75 247
     lpp0374 NONE
     lpp0373  424707 ..  424746 - -15.2  -2.50035   CAGATAGGAATATAC  TGGCTCACCTAAAAACCA AGAT TGGTTTTTAGGTGAGCTG   ATTTGCTGCTTGCAG 100 14
     lpp0370  420672 ..  420683 -    -3  -2.75521   ATCATATTTTTAAAG                TCTT TTTT AAGA                 AGGTAACGTATTCAA  43 0
     lpp0369 NONE
     lpp0368 NONE
         ppk  416527 ..  416556 -  -2.7  -4.13995   GCTCGATAAAGTAAA       GGGTTCGGCACAT TTCG ATATGCCGCTTCC        CAGGGCTCAGTCAAT  57 203
         efp  415008 ..  415028 -  -6.9  -3.23274   CCGGGGAGAAGGCAA            GCCTTCA AATCAAA TGAAGGC            TATTTCTGTTGATAA  65 41
     lpp0360  410556 ..  410579 - -14.6  -2.94144   TTTTCATTCAAAGTA          GCCGCTGCCT TTAA AGACAGCGGC           AGTTCAGGGAAAGGG  95 57
     lpp0358 NONE
     lpp0357  406912 ..  406933 -  -4.3  -3.22943   TAGAAACAGAGGCAA           CGAAGCCAG TAGC CCGGGCTCG            AGAGATCATGCTGCA  51 151
     lpp0355  403989 ..  404001 -  -3.4  -3.29973   GTAAAAACGTATTAA                CAAC GGTCT GTTG                TTTCGATTTTGATAA  47 73
     lpp0354 NONE
     lpp0353 NONE
     lpp0352 NONE
     lpp0351  398687 ..  398704 -  -4.1  -4.70772   ATACATGGAAGAAAA             TACGGAT GAAG ATCCGAA              ACCAGTGCTTGTAGA  69 368
     lpp0347 NONE
     lpp0346  390678 ..  390690 -  -4.7  -3.56036   TGCATAAAAAAACCA                CAGGC CTT GCCGG                TTATCTGCACGAAAA  54 337
     lpp0341  385174 ..  385196 -  -4.9  -3.67597   GCTGTGAGTGAAGAA           CAGGGTTTT CAATC AAAAGCCTG           TGTATTTGTTATCAC  58 161
     lpp0339  383086 ..  383096 -  -6.8  -2.71483   AGAGCTTCTGAACCA                 TGGC TAA GCCA                 AAGATAAATTACTAA  57 37
     lpp0337 NONE
     lpp0336  381039 ..  381053 -  -5.8  -2.66912   ATTCAAGTTACACTA               CTTATT AAT AATAAG               AGTGATGCATCTATA  55 87
     lpp0333  377907 ..  377927 -  -2.5   -4.3255   TCGGCAATGAAGAAA            CTGCAGA AACCAGA TCAGCAG            TTCAGCATACAATGT  58 128
        rhlE  364741 ..  364756 -  -2.6  -3.18796   CAAAACGATATGTAA              GAATAT CTCT ATATCC               ACTAAGTATATACTA  45 79
     lpp0319  363184 ..  363194 -  -5.4  -4.67651   ATACTGCAAAACAAA                 GGTT TTG AACC                 CATTATCATTGAATA  75 368
     lpp0315 NONE
     lpp0314  355903 ..  355940 -   -10  -5.27335   GTCCTGAAATAAAAA   GTGTGTATCGGCTGTA TTTAAT TACAGCCTATACACAG    GATTTATTGAAGAAG 100 110
     lpp0313  354886 ..  354900 -   -10  -3.12036   ACATAGGATTTAATA               CAAGGG AGG CCCTTG               TGGCCAAGGGGCAAT  75 221
     lpp0306 NONE
     lpp0305  345266 ..  345314 -  -2.6   -5.0538   CTCTATGTTAAAAAA TGTTTTTAATTTGGTCATTTAG TTTAT CTAAACTCCCTCATTAAAAACA TTTTTTGCCTTGACC  69 174
        sidE NONE
     lpp0301  334945 ..  334971 -  -6.7  -3.66018   TGACTACCGTAACAA         TTGCCTTGA AGTAGAAAA TCAAGGCAA         TTTCAGTACCGCTTG  64 42
     lpp0300  334553 ..  334570 -    -2  -2.50988   TCATATCATCAATAT             CCCGTCA TAAGC TGA-GGG             CTTGAACCTCGAATC  39 1
     lpp0299 NONE
     lpp0298  331853 ..  331866 -  -2.4  -3.05463   ATGGGGGCTATTTAA               CATG GAACAT CATG                GAATAAAGGAGCCGG  42 446
     lpp0293  327818 ..  327831 -  -5.3  -2.57344   TATGCGTTCTAGAAC               GCAAA TGAA TTTGC                AATAAAACCAACATA  51 5
     lpp0288 NONE
     lpp0287  321959 ..  322005 - -11.7  -3.15354   GATGGGAACTCAATA TGCATC-AGGGTACCTTGGCAG GAAG CAGGCAAGTTACCCTTGATGCA TTTTACCCATAAGAA  87 110
     lpp0281 NONE
     lpp0280 NONE
     lpp0279 NONE
     lpp0278 NONE
        purE NONE
        purK  308700 ..  308716 -  -3.7  -5.22794   ACAACCAGCAAAAAA              TCAAATG CCC CATTTGT              GGCAAGCAAAATACC  78 288
     lpp0273 NONE
     lpp0272  306491 ..  306505 -  -3.6  -2.67803   TTTCTACTAAACGCA               CTTTTA TTT CAAAAG               ATGGCTGATAAGGGG  45 14
     lpp0271  304952 ..  304964 -  -3.3  -3.05463   ACTTTTTTTATTCAA                TGGGG TCT CTCCA                AATTTTAGTTAATCT  45 45
     lpp0270  304182 ..  304192 -  -3.2  -2.91981   AAAAGATCAGCAAAG                 GAAG TCC CCTC                 TTTTATTTTTAGTCA  44 310
     lpp0266  297983 ..  298005 -  -9.2  -3.14414   AAAGCACAGCGAATA           TTGGCAGATT TGG ATTCTGCCAA           TCTCTGATGTCTTAT  74 37
     lpp0263 NONE
     lpp0262 NONE
     lpp0261 NONE
     lpp0254  282262 ..  282272 -    -4  -3.17319   CTCAACCGATTAATA                 CTTT GGG AAAG                 ATGAAAACATTAGCT  49 35
     lpp0253  280880 ..  280905 -  -5.5  -3.11303   TGAACATAGAAATGA         CTCCCTTTTCT ATAC AGAAAAGGCAA          AGTATACTCCATGTT  54 111
        katG  278439 ..  278450 -  -4.4  -3.25204   TTATGTGCAAAGACA                GCAA ATCT TTGC                 AATAGAAAATTCAAA  51 197
     lpp0250  276011 ..  276027 -  -2.9  -4.20084   AGGACTTACCTAAAA              CCCTAAT GTG AGCAGGG              TTTAAATTTTGTATG  55 187
     lpp0246  270591 ..  270620 -  -8.8  -2.60244   TTTGCAATCAAGTCA       TCTTTCATCAAA AACAGG TCTGATGAAAGA        TATTGTTCTGAACTC  65 208
        htpX  268447 ..  268457 -  -5.4  -4.94672   AAATAATATCAAAAA                 TCCA GTT TGGA                 CATTTAAAATTTGCA  79 362
     lpp0241  264862 ..  264873 -  -4.4  -3.61356   AGCATGGAGTCGAAA                TTGG TTAT CCAA                 ACATTTTAGGGTTTT  55 192
     lpp0235  257873 ..  257885 -  -4.9  -4.64844   TGGATACAGACAAAA                GATTT ACC AAATC                GACAAAACCAGGAAT  71 363
     lpp0233  256430 ..  256442 -  -4.9   -4.4521   ATCAGGCAAAAAGAA                GTTAA TTC TTAAC                TTAATAGCAGTGAGA  67 195
     lpp0232  255530 ..  255540 -  -5.4  -3.51793   TAGAATCATTAAACA                 TAGG GCG CCTA                 CTATAAAAATACCCA  57 76
     lpp0231 NONE
     lpp0230  254040 ..  254058 -  -6.8   -4.4009   TGTTATCCCATAAAA             TAATGCCT TTA AAGCATTA             TCATAGCTGAATTCA  74 82
     lpp0229 NONE
     lpp0228 NONE
     lpp0227  251476 ..  251494 -  -4.6   -5.1861   TTTACTATCAAAAAA             CAATTTCT GCA AGATATTG             ACCGATATCAGGATA  80 361
     lpp0225  249642 ..  249664 -    -7  -4.04811   AGAAACCAGGACAAA           TGGTGAGATT CAT AATCCCCCCA           AAGATCTGTCTTGCC  71 492
     lpp0223  248171 ..  248187 -  -4.5  -3.02829   TATAGCGTTTTAATA              TAAAATG ATA CATTTCA              TTATAAAATATATTT  50 148
     lpp0222 NONE
     lpp0221 NONE
     lpp0220 NONE
     lpp0219  244868 ..  244878 -  -5.4  -3.13899   AAGTCCTGATCAATA                 GACT TTT AGTC                 AGACTCACCCTCAAT  54 221
     lpp0216  241482 ..  241493 -    -3  -2.75577   TCAGGTTAAAAGTTA                TTTG GGTG CAAA                 TTAAAATCAAAAAGC  43 206
     lpp0215  241195 ..  241219 -  -8.5  -3.05463   ATTTGGGGCATGCAA          GGCCTGAGTGG AAA CGACCCAAGCC          ATTAGCTAGGGCATT  71 39
     lpp0205  231491 ..  231505 -  -8.6  -4.13246   TATTTTATACATAAA               TTCGCA ATT TGCGAA               TCGCGAATTACAAAT  85 290
     lpp0204  230720 ..  230736 -  -2.2   -3.4691   ATTGAAGAATATGAA              CGAATG TCAGG CAATCG              AGATGAGGCAATATA  47 169
     lpp0191 NONE
     lpp0190  215100 ..  215111 -    -3  -2.79684   TTACCAATGGAATTA                TTCA TCGA TGAA                 AACCCTCTTGAGGGT  44 11
     lpp0189 NONE
     lpp0188  212970 ..  212984 -  -2.1  -3.98214   ATCATGGACGAGAAA              GTGGGA TTTA TCCC-C               AAATTTTCGAAGAAT  53 264
     lpp0183  207826 ..  207839 -  -3.9  -3.37831   TGAAGAAGGACAAGA               TGAAA TAAA TTTCA                GAGCACCCTATTTTA  50 478
        prpA  193131 ..  193147 -  -3.7  -3.02147   TTGAACATAATCACA              GCGATAA GTT TTATCGT              CTATTAAATCAGGTT  47 96
         tkt  176507 ..  176521 -  -2.1   -2.6348   TTGAAATTTCAGAAG               GGTAT GGGTT ACACC               ATTGTTTGTTTGGTT  40 19
         gap NONE
         pgk NONE
     lpp0151 NONE
        sdhB  166836 ..  166867 -  -5.1  -3.14124   AGTATCAAGACAAAT      CAGGACGCACAAT GACTAA AATGGGCATCCTG       GCTGATACTGGAGGG  53 272
     lpp0147 NONE
        dapB  163752 ..  163780 -  -8.1   -3.1236   GAAATGCGAAAAGGA        GACCCGTATGCCC GAT AGTAATACGGGTC        GACCTGGTTTTTGCA  68 43
     lpp0144 NONE
     lpp0143  159267 ..  159280 -  -2.4  -2.54687   GTAAGCATGATTAAT               CATG AGTGGG CATG                GCAAAGCTGCTATCC  39 7
     lpp0142 NONE
        acsB  156311 ..  156334 -  -2.4  -5.03314   CCGAGTCTGAAAAAA          TTGTCAAAGA TTTT TCATTGTCAA           TGCAACCGCTCTCTG  69 148
     lpp0138 NONE
        dsbA  150878 ..  150898 - -15.5  -4.24342   GGGCTTAGCAAGAAA            GCCAGGTCA AAA TGACCTGGC            CTGTGGTCAATTACC 100 158
     lpp0134  146540 ..  146552 -    -2  -3.28712   GTGTTTGGCCTAGAA                TAGA ATATA TCTA                TGAAGTTTATGAGAA  45 271
        gcvT NONE
        gcvH NONE
        gcsA NONE
     lpp0129 NONE
        gcsB  141538 ..  141570 -  -9.9  -4.36914   TTGGTTGTCATAAAA      CACAGCAACTGTCAT CAA AAGAAAGCTGCTGTG      CTAAAATTGGAAAAA 100 54
     lpp0127  140150 ..  140163 -  -2.5  -3.44206   TAATAGGGACGACAA               TTATT TATT AATAA                TGTCTATCACATGAT  47 12
     lpp0126  136463 ..  136477 -  -3.6  -2.52543   ATCTTTGTTAATGTA               CACTTT AAA AAAGTA               ACTGCTCAATTAAAT  45 240
     lpp0125  134691 ..  134710 -  -5.8  -2.70532   ACCCCGAGAAACGTA            TTATCTGG TTAA CCAAATAA             ATCAGTTAATTGATG  51 493
     lpp0122  131106 ..  131137 -  -5.3  -5.37865   CCAACAATGAAAAAA      GCGTTTGC-AAAGT AAATA ATTTTAGCAAACGC      TGTCTATTAGCTTAC  82 65
     lpp0121  130258 ..  130276 -  -3.1  -3.87373   TAGAGTGGGCATAAA             TTAAGGG AAAAA CCCTAAA             AATGGAAATTCATAA  52 21
     lpp0120  128774 ..  128802 -  -5.9  -2.78384   TTTGGGTTGAGGAGA        TGGCTAAGCATCG TCT CGAAGCTTTGGCA        CGAAATATTAAACGA  56 197
     lpp0119  127980 ..  127993 -  -3.9  -2.90992   AATTGCTGTAAATTA               TACAA GATT TTGTA                TTGGAGTCAGCATAA  46 87
     lpp0118  127253 ..  127263 -  -2.6  -2.79023   TAACTTGAGTAATCA                 TAAT TGT ATTA                 GTAAAAAATTAAAAA  42 134
     lpp0117  126353 ..  126363 -  -2.6  -2.54371   AATTATGTCAAGCCA                 TATT TAT AATA                 TGTGATTTGTAACGA  41 55
        fabF  124977 ..  124992 -  -6.8  -3.84648   GTTAATATTACCAAA              GGGCCA CGAT TGACCC               ATTTATATAATAATC  69 72
        lpxD NONE
        polA  120050 ..  120060 -    -4  -3.23393   TGCTATGCGAGAAGA                 CTTT ATT AAAG                 TGTTTAAGAGTCATG  48 213
     lpp0103  106854 ..  106869 -  -6.2  -3.70405   GATCAAAAGAATGAA              CATGAA TCGT TTCATG               TTTTTAAGTCCATTT  62 115
     lpp0102  106014 ..  106043 -  -2.3  -2.90075   CTGTTTTGAACTATA       TC-TCATGCATTGA GGC TCAATACATTATGA       GAGACAGGTTCAATT  41 122
     lpp0101  105164 ..  105202 -  -9.7  -4.49364   AAACCGAAGAACAAA   GGGAATCAATCCAATCT GAAAA AACTCGGACTGATTCCC   CAGGGCATACGGATT  91 146
     lpp0099 NONE
     lpp0098 NONE
     lpp0097  100153 ..  100168 -  -4.8  -3.69976   AAAAGAGTGGAATAA              TTTATC CGTG GATAAA               GAACTAAATTGTTCT  58 55
     lpp0095   97924 ..   97942 -    -6  -3.66654   GATTTTAAGTCCAAA             GTCCCACA TAC TATGAGAC             TAGGTGATTTCAGCT  64 215
     lpp0089 NONE
     lpp0088   90439 ..   90453 -  -2.1  -4.18494   CATTCGTACTGAAAA               TTGCA AAAGA CGCAA               AGAAAGCCAAAATTG  56 305
     lpp0085   85309 ..   85319 -  -6.8  -4.09739   TGAATTTCGCCAAAA                 CCCA GAC TGGG                 ATTGGCTCCCCGGAC  71 163
     lpp0082 NONE
     lpp0081 NONE
     lpp0080   82895 ..   82939 -  -7.2  -2.94337   TATGCCAAAATATTA GGCAA-TGCCCTGAAGCGTGT CTAA ACAAACTTCAGGGATGTTGCC TGACTAATAAAAAGT  62 181
     lpp0069 NONE
     lpp0068   69517 ..   69541 -  -8.7  -2.58714   CTTCACAGCAACTTA          CAATACGTTTA GGT TATACGTATTG          AAATACTTGAATGGT  65 479
        hipB NONE
        hipA   66767 ..   66781 -  -6.4  -3.94404   AACCACGTAAGCAAA               TGGCCA ATG TGACCA               AACTCTCAGGTATTC  66 281
     lpp0060   63764 ..   63775 -  -4.4  -4.13282   AGCACACCCTCAAAA                GGAT TATG ATCC                 TGATAAAATTAATTT  61 389
     lpp0056 NONE
     lpp0055   59854 ..   59864 -  -5.4  -3.75832   AAAACGACATCCAAA                 GCTT GAA AAGC                 GTATAGATCATGTAC  61 92
     lpp0054 NONE
     lpp0053   57919 ..   57934 -  -4.8  -4.20148   ATTACGTTAAAAGAA              TTCTTT ACAT AAAGAA               TAGAAGAGTATTCTT  64 125
     lpp0052   57607 ..   57629 - -12.2  -3.71321   ATTAAATCTGAACAA           TGTTGGATTA AAA TAATCCAACA           TTGTTTTCGTCTTAT  91 37
     lpp0046   52657 ..   52689 -  -5.6  -2.83903   GTTTTTAAAAACTTA      TTTTAGGGAGCCAT AACTA ATGACTCCCTATAC      ACAGATTGTTATCAA  52 64
     lpp0044   51082 ..   51114 -  -7.2  -4.35518   AACGTGAGAGCAAAA      CAAGTAATAACCAG AGAAG CCAGTTATTACTTA      TTTTTCAGTCTAAAC  78 82
     lpp0043   49821 ..   49878 - -21.7  -3.24662   ACAAAAGACACTTAA TCTCAGTTAAGGATAAGACCTCAATTG CAGT CATTTGAGGTCTTATCCTTAACTGATT TTAAATAATCAGACT 100 280
     lpp0041   48054 ..   48070 -  -3.7  -5.25735   GCAAAAAATTAAAAA              TATCCTT TTT AAGGAAA              AAGTATCAAGAGCCC  78 292
     lpp0037   44371 ..   44383 -  -3.4  -3.48115   CTTGCATAAAACAGA                GCAA GTAAA TTGC                CAGTTGTACCGGGTT  48 57
     lpp0036   43332 ..   43344 -  -6.3  -2.63715   AGTTACTGCACATCA                GGTTT GAG AAACC                ATCGTCAATATTTTT  57 192
     lpp0035   42533 ..   42556 -  -8.3  -3.54459   TCAATTTTTCTCAAA          CAAACCATT GAAAGT AATGGTTTG           TTTTCTTTGTCCGCT  73 44
     lpp0032 NONE
     lpp0031 NONE
     lpp0030   37421 ..   37434 -  -3.8   -4.2772   CTGAAGGAATAGAAA               CAGC AGAACA GCTG                GAGTTAATGCGCTCA  61 236
     lpp0028 NONE
     lpp0027   32312 ..   32324 -  -4.8  -2.55253   AGCAATGTCAAGGGA                TGGC TTATT GCCA                AGGTTCTTATCCAAA  48 428
         rcp   30487 ..   30497 -    -4  -4.68593   CTTAGCAGTTAAAAA                 TCTT CAA AAGA                 CTAACAAGTTGAATT  67 122
         hbp   29981 ..   30005 - -14.4  -2.73619   AACTATTCGTTAAAT          CACGGAAGCA AATCA TGCTTCCGTG          TCCGTGCAGGTGTTA  93 49
     lpp0023   29261 ..   29273 -  -6.3  -3.29144   GCATTTTGCGGATAA                CTGAA TAA TTCAG                TTATTTATTATTAGA  61 86
     lpp0012   14765 ..   14802 - -11.6  -3.65351   TTATTGTTAGCCAAA   TTGGACATAAGAAAAT GCAAGT ATTTGCTTATGTCCAA    TTTACTAACTTTAGG  90 103
     lpp0011   14006 ..   14017 -  -5.8  -3.36785   GGATATTGTAATTAA                GCCT GACC AGGC                 AAAATTACGAGCCCA  56 251
     lpp0008   11124 ..   11147 -  -9.7   -2.8916   TAAAAAAGTGTAAAG          TTGCCCTTA ACCAAG TAAGGGCAA           AAGATATGGCTGCTT  76 40
     lpp0007 NONE
        speA NONE
     lpp0005    6640 ..    6657 -  -5.5   -2.9575   AAATTAGAGAATAAG             TGCTGCA TCCT TGCAGCG              AAGTACATCCTTTGT  52 189
