# Supplementary material for: Rapid, accurate, computational discovery of Rho-independent transcription terminators illuminates their relationship to DNA uptake
Source: Genome Biol. 2007 Feb 21;8(2):R22. doi: 10.1186/gb-2007-8-2-r22 (PMC1852404; doi:10.1186/gb-2007-8-2-r22)
Supplement: Additional data file 4 — Best terminators found downstream of each of the genes of the 343 organisms studied. [file gb-2007-8-2-r22-S4.zip › Legionella_pneumophila_Philadelphia_1.bag]

        dnaA NONE
     lpg0002 NONE
     lpg0003    4221 ..    4233 +  -2.7  -2.93252   GAACACAAATTAATG                GAATT AAA AGTTC                TCATTATTAAACAAT  42 59
        gyrB    6921 ..    6962 + -10.1  -2.62463   AATAGTATTGTTGAA CTGGAGTGATGTTTGCCTC GCTC GTGGCAAACGCCTCTCTAG  CTTATAGCTGGTCCA  75 44
         hfq NONE
     lpg0010   14794 ..   14811 +  -6.3  -2.98729   GGTTAAATACAAAAG             TTACAGG CACT CCTGTGA              TGTCTCCTAATTGTA  56 231
     lpg0013   18204 ..   18215 +    -3  -3.74251   TATAATCGTAATCCA                TAAC TCAC GTTA                 TTTAATAACAATGTA  52 335
     lpg0014   19578 ..   19600 +  -7.8  -2.87018   GGGCCTTGTCATGGG           GTTTCTCTCT TTG AGAGATAAAC           TGATGTTGTATTATA  64 61
     lpg0015 NONE
     lpg0016 NONE
     lpg0017 NONE
     lpg0018   24042 ..   24062 +  -4.1  -2.82584   TATATCAAGGCAGGA            TATGCAA ATAAATA TTGCATA            ATGTTTAATTTTGTG  48 185
     lpg0019   25856 ..   25882 +  -7.2   -4.0031   TGATCTCTTGTGGTT         CATCGCGAGCCA TTT TTGCTCGCAGTG         TTGTTTGCTGGGCAT  73 88
     lpg0020   26924 ..   26936 +  -7.7  -4.30635   ACTTGCGGCAGCGGA                CTGAG TCT CTCAG                TTTATAATTTTTCTT  81 22
     lpg0021 NONE
     lpg0022   29712 ..   29730 +    -9  -4.47456   GCCGCATTTTGCGGA             TAACTGAA TAA TTCAGTTA             TTTATTATTAGATCT  89 19
     lpg0026   33570 ..   33584 +  -5.7  -4.55689   AAAAAAGTAATACCG               CGATG ATACC CATCG               TTTTCTGTGCGTCAT  73 430
       rre41 NONE
     lpg0031   38631 ..   38643 +  -6.2  -2.79452   AAGCGTCTTCCCCGA                GGGC CTTGT GCCC                GTTCTCTTACAAAGT  56 424
     lpg0034   42411 ..   42427 +  -4.5  -3.15354   AATCTTAAGTGAATC              TGTATAT AAT GTATACA              TATTGCGTTAAAATA  51 88
     lpg0035   42853 ..   42876 +  -5.4  -4.44461   TCAATTTTTCTCAAA          CAAACTATTG AAAG TAATGGTTTG           TTTTGTACGCTTGTT  69 46
     lpg0039   47128 ..   47148 +  -6.9  -3.50492   GGCAATATCTCTATT            CCCCATA GGGAGAA TATGGGG            TTGTCATCTATCGTG  64 159
     lpg0041 NONE
     lpg0042   51148 ..   51203 +  -5.1  -4.21194   AAAAGACACTTAATC TCAGTTATGGATA--AGACCTCAATTG CAGT TATTTGAGGTTTCCTATCCTTAACTGA TTTTAAATAATCAAA  64 28
     lpg0044   54340 ..   54361 +  -5.9  -4.73613   CAGGAAAGAGAGTTC           CGGTTTGTT TACA AATGAACCG            TTTTATTGCTCATGG  77 441
     lpg0046 NONE
     lpg0047 NONE
     lpg0048 NONE
     lpg0049 NONE
     lpg0050   58918 ..   58946 + -16.3  -4.49937   TTTATTAAATCTGAA        CAATGTTGGATTA AAA TAATCCAACATTG        TTTTCGTCTTATTGC 100 49
     lpg0055   63550 ..   63569 +  -4.3  -3.76402   AACCAATTTTTGCGT            TTGCTTG CTAATT CAAGCAG             TTTGGTGGATCGAAT  57 39
     lpg0056   64757 ..   64767 +  -6.8  -3.48498   GAGTGAAAGTCTATT                 CCGA GCT TCGG                 TTAATTCATTAATTT  64 382
     lpg0058 NONE
     lpg0059   67373 ..   67395 +  -7.7  -3.60151   ACTCTTATCACTATT           GCCGAGG GGCTGGATA CCTCGGC           TTATGCTTTGAAGCG  71 217
     lpg0060 NONE
     lpg0061   70434 ..   70467 +  -9.7  -2.87344   GTAATTCATCATCCA     TTGC-AGGCGCAAAAC CAA GTTTTGCACCTAGCAG     TATCTCAAAAAGATG  71 484
        aroH   72751 ..   72763 +  -4.9  -3.17392   TCCAGAAAAGTAATT                TTAAC ACT GTTAA                TTGAATTAAGGAGTA  54 100
     lpg0064 NONE
     lpg0065 NONE
     lpg0066 NONE
     lpg0067 NONE
     lpg0068   77781 ..   77793 +  -4.1  -2.91274   TCATTCAGCAATTTT                TCGGA AAA TTCGA                TGTCATTGGCGTAAC  48 408
     lpg0071   78469 ..   78500 +    -3  -3.32562   CGGGAATGATGACTT      CATC-GCCAGGATTA AGG TAAGCTTGGCAGAGG      TTATAGCAGCTTTGT  47 442
        uvrB   80999 ..   81010 +  -3.6  -3.41978   TTGGTTCTAAAATCA                CTCG CCAT CGGG                 TTAATTAGATTATAA  51 166
     lpg0073   83035 ..   83055 +  -4.7  -4.19817   TTCATCCACCCCGAT            TCGTCTCAT AAT ATGGGATGG            TTTTAAATCACTGGG  63 246
     lpg0076 NONE
        pepP NONE
        ubiH NONE
     lpg0079   89519 ..   89529 +  -5.4  -2.78018   ATTTCTGAAGTTTTT                 TAGG TTG CCTA                 TCATTCCTCAGAGGT  52 171
     lpg0080   90326 ..   90374 + -16.3  -4.62622   GAGTTTAATGCTCGA TGAGGATTGTGGCCTTGGATTGA CTG TCAATTCAACGCCATGATCCTTA TTTATTTGTGCTTCA 100 33
     lpg0082   92467 ..   92484 +  -6.9  -3.73323   TCTATAACGCTTAAG             GCCACCC TCGC GGTTGGC              TATTTGTATATTTAA  66 121
     lpg0086   98021 ..   98037 +  -2.9  -4.37886   TATACCATTGGCTTT              CCAGCGT ATG ATGCTCG              TTTTATGAAGGGTAG  60 519
     lpg0090  103667 ..  103681 +  -6.4  -3.98083   AGTATAATGTAGGAT               TGTCCT TAT AGGGCA               TTTATACCTTAGCTC  69 29
     lpg0091  104415 ..  104443 +  -3.2  -4.58395   CAACTAAAAGTACAA       ATCAGGAT-GCTG CCCC CAGTGATCCTGAG        TTTTTGGCAAATAAC  62 98
        vacB NONE
     lpg0093 NONE
        rpiA NONE
     lpg0095 NONE
     lpg0096  111162 ..  111181 +  -4.4  -3.86822   ATTTCGTTGGATAAA            TAATGATT AAAA AATCGTTA             TTTATCCGGCCATTC  57 48
     lpg0097  111654 ..  111665 +    -3   -4.2687   TAATAGGGAACTTCG                TTGA TTTT TCAA                 TTTGTAATTTTTAAC  57 38
     lpg0098  112500 ..  112516 +    -3  -5.04175   ATTGGCCCGTTGATG             GCAG-TG CGCT CAGCTGC              TTTTTGTCTCATTAG  70 317
     lpg0101  117008 ..  117019 +  -4.4  -4.34866   TAATCAATTGCTGTT                TAGC GTAA GCTA                 TTTATATTCTTAACT  64 1
     lpg0108  122527 ..  122546 +  -3.6  -4.82863   TTTGGCACCTAAAAT            TTCACCAA TAAC TTGTTGAA             TTTGTTTTCTGCTTA  67 137
     lpg0110  125832 ..  125848 +  -5.1  -2.60956   TTATCGAAAAGCGAA              CATCAAC TTG GCTGATG              GTTATGCGATCGTTT  50 11
        fdfT  127383 ..  127400 +  -2.7  -4.86773   TTTGGTCACTGGAGA             TTGCTTT AGAA ACAGCAA              TTTTTAGTGCTTTTC  68 525
     lpg0119  137930 ..  137941 +    -3  -4.73613   GAAGTAAACTCAAGG                CAAT TGTG ATTG                 TTTTGTTCATAATAA  65 509
     lpg0121 NONE
     lpg0122  141951 ..  141967 + -10.1  -2.77233   AAAAACAACTGGAAC              GCGCTCA AGA TGGGCGC              CTTTGCCCATTCTGG  75 483
     lpg0125  143486 ..  143497 +  -2.2  -3.33815   TTAGCTTTTAGGGTT                TTGG TTTT CCGA                 TTGATTACAGACCAT  45 37
     lpg0126  146928 ..  146984 + -11.2  -2.53831   TTATTTGAACTGGTT GTCAGGCTTCACATAGTTTATT-TGTT TGCT ATCAGAATAAACTTTGTGAAGCTCGAC GGTTCTTTTTACCGC  82 57
     lpg0130  154445 ..  154459 +  -5.6  -3.06696   ACTGTTATGTGTAAT               GGAGAG TGT CTCGCC               TATGTTGCCAAAGAG  53 240
       proQm NONE
     lpg0134  157973 ..  157986 +  -3.1  -4.60073   TAGCACGTTGCTCTA               TAGGG ATAT CTCTA                TTTTGTAATTCTCTA  64 448
     lpg0140 NONE
     lpg0141  173192 ..  173204 +  -3.3  -2.96216   TTATGGCGCGAAACT                CAGGG AAT CGCTG                TGTATCATCCTGCCC  45 454
     lpg0142  175216 ..  175233 +  -4.8  -4.92812   ATGGCTGGATTTTCA             GCGAGG AAAGTG TCTCGC              TTTATTTTCTTATGA  77 392
     lpg0148  179916 ..  179933 +  -4.9  -2.90583   AATGATAAAGGCTGA             CCAAGTT TAAG AATTTGG              CTTTCAATTCTCTTA  50 263
     lpg0151  184011 ..  184031 +  -2.5  -4.07568   CCCCACTCCAAAATA            TGGGAATTG AAC CGGTTCCAA            TTTTCACACGACACC  53 232
     lpg0152  185271 ..  185282 +  -2.2  -4.45399   AGAAAATTACCATCC                CAGT GCCT GCTG                 TTTTGATATTAATGT  57 376
     lpg0154  187976 ..  187986 +  -2.6  -5.15969   TTATCTAAACTCCCT                 TATT AGC AATA                 TTTTTTGCCTTGACC  69 112
     lpg0160  193585 ..  193615 +  -3.2  -5.32882   GGCGGTATTGCTCAA       TGGGTTGATGGGGT GCT ATCCGCTCAAGCCA       TTTTTTATAATCCTG  76 473
     lpg0162  194408 ..  194422 +  -3.5  -4.67353   AAACTACCTTCGTAC               TCAGG TCTTT CCTGG               TTTTTAGCTGCCTGG  65 130
     lpg0163  195572 ..  195591 +    -5   -3.3692   CATTAGAGGATAAAA            GAGCTG AGTAGAAA CAGCTC             TCTTCCTTTCCTCTA  55 15
     lpg0172  201946 ..  202004 +  -4.2  -5.05782   CTAAAGAGCATTAAT TTTAAAATACTGAAATTGAAAAATAATG GTC TATTATCAATCAATTTCGGTGTTTTATA TTTTTTGCAATAAAT  76 37
        pvcA NONE
     lpg0175 NONE
     lpg0176 NONE
     lpg0177 NONE
     lpg0178  208743 ..  208765 +  -9.3  -3.68261   TCTATTGTTGAACTG           CCATTGAAA TATTT TTTCAATGG           TTTGAAGTATTATGG  80 45
     lpg0179  210281 ..  210293 +  -3.3  -3.63326   TCATGCCAACCACTG                GATGG ACA CCTTC                TTCATTATTTGAATT  52 452
     lpg0181  212346 ..  212358 +  -7.7  -3.88766   CTTCTTCAGGAAAAA                GAGGA AAC TCCTC                TTTGGTATCTGAAAT  73 437
     lpg0183  214494 ..  214515 + -10.3  -3.48269   GGAATATAACACATA           TACTGCAAT TTAC ATTGCAGTA            TTGATATTTACTGGA  85 261
     lpg0187 NONE
     lpg0188  219987 ..  220004 +  -2.1  -4.23707   GGTTTTTGCTGATTT             CATTAGTT ACA AAC-AATG             TTTATTAGGATTTCT  54 161
     lpg0191  222629 ..  222641 +  -3.5  -2.72092   GAACCTTGCGGTAGT                TTTAT CTT ATAAA                TAATCTCATCTTTAT  43 465
     lpg0197 NONE
     lpg0198  230109 ..  230119 +  -4.6  -3.34013   AATAATGAATCGCAG                 GCTG CCA CGGC                 TTAATTAAAAGGGTA  53 11
        cydA NONE
        qxtB  232709 ..  232723 +  -2.8  -4.94902   TCGAACCTTGTTCAG               TCATGG GAG CTGTGA               TTTTTGTCATGATTA  68 136
     lpg0204 NONE
     lpg0205 NONE
     lpg0207  238610 ..  238629 +  -2.9  -4.04579   AAGGATATCGGTAAT            TACCATA CTTGAA TATGGTG             TTTGATATTTGTGCA  53 1
        pkn5 NONE
     lpg0209 NONE
     lpg0210  244417 ..  244432 +  -3.4  -3.17054   AACCCAATCTCTATG              TTAAAA ATGT TTTTAA               TTCGGTCATTTAGTA  47 98
     lpg0215  248683 ..  248697 +  -3.5  -3.78208   TTAGTTTTAGATTGG               GGGCT GCAAG AGCTC               TATTTTCATATCAAT  52 37
     lpg0216  249177 ..  249187 +  -2.4  -4.18494   CCTACCTTGCGATCT                 GGCC GGG GGGC                 TTTTCCATAAGCGTG  56 199
     lpg0223 NONE
     lpg0224  258342 ..  258352 +  -3.2  -3.79519   TAACTATTTAAATAA                 TCGC CTG GTGA                 TTTCCTCATGAAATT  52 4
     lpg0225 NONE
     lpg0226  260754 ..  260765 +  -4.4  -3.19389   AATAACGGATATCAA                TTGG AGAC CCAA                 TTGATAAATAGCTTG  51 39
     lpg0227  262069 ..  262115 + -11.7  -4.11216   GTTGGGAACTCAATA TGCATC-AGGGTACCTTGGCAG GAAG CAGGCAAGTTACCCTTGATGCA TTTTACCCATAAGAA 100 65
        np20  270661 ..  270673 +  -4.8  -3.63589   TTAGATAATGCAAAA                GCCA ATGTC TGGC                TTTCGAAATGTTTTA  57 117
        mhpC NONE
        gbsA NONE
        gabT  283951 ..  283963 +  -4.9  -2.62332   TTTGAAATGAGAAAG                GTATT CTT AATAC                TCACTTAATTAGTTT  50 52
        recN  284869 ..  284879 +  -2.4  -3.16676   GGATTTCTGCCTGTA                 GGAC AAA GACC                 TGTTCGCTTGATGCA  44 107
     lpg0241  286005 ..  286015 +  -3.2   -3.5486   AGAGCGTTATAGAAT                 GGTG AGC CATC                 TCTTTGATTGAAGTG  50 51
        serA  287167 ..  287180 +  -2.3  -4.75372   TAAAAACATTTTTTG               CCTCG ACCT TGGGG                TTTTTCATAAGTCCT  62 202
     lpg0246  293883 ..  293910 +  -8.6  -3.34398   TATATTTTTGATGTG        CTGACTTAATAA TCAG TTATTGAGTCGG         TATTTAAAGCAAGAC  75 169
     lpg0247  294928 ..  294953 +  -6.3  -2.84234   CATCAACGGTAAGTA         CCATCTGATTAT TCT AT-ATCAGGTGG         CTTATTAGATTAGTA  58 29
     lpg0248  295860 ..  295877 +  -4.9  -4.10657   AGATATCACTTGAAA             GCGATTAC CAA GTA-TCGC             TTTTACCGAATCTAC  63 460
     lpg0251  298708 ..  298718 +  -5.4  -5.03314   AAATTTTTAATCTAC                 GTTG ACT CAAC                 TTTTTTAGCCCTGAG  79 97
     lpg0252  299482 ..  299505 +  -6.8  -4.11216   CTACCAATAAATTAA          TGGTATAAAG GTAT CTTGATACCA           TTTTCAAAATAAGGA  71 18
     lpg0253 NONE
     lpg0254  300831 ..  300849 +  -3.8  -3.57144   GTGCTCATGTAGGTT             GTAGAAGC ATT GTTTCCAC             TTTAAAAATAGAAAA  52 29
     lpg0255 NONE
     lpg0256  303359 ..  303382 +  -3.8  -3.06183   AATGAGATGTAAAGA          CTCATTCCAA TATC TTGGGAAGGG           TTCAATAGAAATGAG  47 29
     lpg0257  304386 ..  304397 +    -3  -2.76453   CGCTAGCGCCTATGT                GTAT ATCC ATAC                 TCATTAAAATTATGG  43 7
     lpg0258 NONE
     lpg0259  308424 ..  308434 +    -4  -2.75838   AATTATTTTCATAAG                 CTAT AAA ATAG                 TGCTATGCTTTTGCC  45 122
     lpg0260  308928 ..  308966 +  -9.7  -3.65991   GTCTGGATCGTCTTT   TCCGGTAGAAGATGGAT TTATC AGCCATTTTCTATCGGG   TTCTCTTACACCAAT  82 42
     lpg0263  311902 ..  311916 +  -4.2  -4.04587   TGAGTTTGAAAGACA               GGGGAA AAA TTCGCC               TCTTTGTTTTTACAA  59 86
     lpg0264  312795 ..  312808 +  -3.7  -3.55444   TATGGCAATGGTTAG               CCCAG ATGC CAGGG                TTTAGCGCATCAAAC  52 202
     lpg0266  315053 ..  315064 +  -5.8  -3.25719   AAGGTAAGAATATGG                CTGC GAAG GCAG                 TTAATACTCTCATAG  54 201
     lpg0268  316754 ..  316767 +  -2.4  -2.74523   CATTTGCTTTCAACA               CATC CTGCCC GATG                TCATGTTAAAGCTCC  40 56
     lpg0269  318381 ..  318393 +  -3.5  -3.86015   GTGGGTTACCTTCCA                TTAAA TTG TTTAA                TTTATACCACGCATA  52 43
     lpg0270 NONE
        pncA  320535 ..  320550 +  -4.6  -3.90048   GATGGAACTCGCTGT              CGAAGG AACC CCGTCG               TATTTTTAAGACCCG  59 87
     lpg0274  323374 ..  323384 +  -5.4  -4.09243   ATATAATCCCATACT                 TTGC ACA GCAA                 TTTTAGAAAAATATG  66 265
     lpg0275 NONE
     lpg0276  328563 ..  328618 +  -5.6  -5.25799   TGATTACCGTGTAAT TTGTCTT-GCATCTATAATTGCAATCC ATC GGATAGCTCTTATAGATGCCAATGCGA TTTTTATCTTATTTT  82 27
     lpg0283  338665 ..  338679 +  -2.8  -3.30554   TTCCCGCACTGTATG               GGTAAA ACA TTGACC               TTCCTGATTGATTGA  46 518
     lpg0285  340321 ..  340335 +  -2.1  -3.47322   AGTTTCATCGAATTT               GATGG AGCGC TCATC               TTGATTGTAATGAAC  45 24
     lpg0286  341244 ..  341254 +  -3.2  -3.56347   ATTTGCCAAAAATGG                 GGCT GTT AGTC                 TATTATTTAAAATAT  50 66
     lpg0288  344032 ..  344045 +  -8.1  -4.08216   ATGTTCTCAGACACA               CCAGG CAAT CCTGG                TTTTAAACAACATAC  75 431
     lpg0293  350885 ..  350910 +  -3.3    -3.889   ACATCGATTTACCAA         CCAGCTATCAAT CCA AATGA-GGCTGG         TTTGCTATAATTAAA  52 57
     lpg0294  351667 ..  351708 + -14.7  -3.76402   TCAGATAGGAATATA CTGGTTCACCTAAAAACCA ATCT TGGTTTTTAGGTGAACTGA  TTTGCTGCCTGCAGT 100 33
        ostA  356152 ..  356174 +  -6.4   -5.3236   GTGTTTAGGTTAGTA           CAGGTTGAAA ATA TTTTAATCTG           TTTTTTATAAATTAT  85 83
        surA NONE
        pdxA NONE
     lpg0300  359409 ..  359419 +  -5.4  -4.13767   TTTCCGGGCTGTATA                 CTGT TAA ACAG                 TTTTGCCCTACACAG  65 411
        tuf2 NONE
        secE NONE
        nusG  367701 ..  367718 +  -2.1  -3.66666   AAAAAACATAAATGA             TTTAGAT AAGA ATTTAAA              TTTAAAGGTTTTACA  47 30
        rplK NONE
        rplA  368980 ..  369019 +  -4.2  -3.56704   AGAATTCACGGCATA  GATTAGGTTCCATGCCGTC GAA GACCGCA-GGTGCCTAGGC  TTAATTTCCTGCGCA  55 59
        rplJ  369635 ..  369648 +  -3.7  -3.35358   GTAAAGGACAAGAAA               GCAGG CAAT CCCGC                TTAATCATTATTTAA  51 8
        rplL  370088 ..  370111 + -16.8   -3.8901   AGCAGTATTTAAGAA          CCCAGCCATG TTCA CATGGCTGGG           TTTACTCGTTTGAAA 100 50
        rpoB NONE
        rpoC NONE
     lpg0324 NONE
        rpS7 NONE
        fusA NONE
        tufB NONE
        rpsJ NONE
        rplC NONE
     lpg0330  384534 ..  384560 +  -3.9  -3.28712   GAACGCTGAGAGATT        G-ATGATGGTTCT TAG AGAACCA-CATAC        TTCTGAAAAGGCAAC  49 39
        rplW NONE
     lpg0332  385786 ..  385806 +  -4.8  -2.76737   GGTCTAGACGTTCTA            CAATCGTT CCTGA AATGATTG            ATTTAACAATTGCTG  50 159
        rplV NONE
        rpsC NONE
        rplP NONE
        rpmC NONE
        rpsQ  387831 ..  387841 +    -4  -3.24408   GTCGAAGTAATTTCA                 TAAG TAA CTTA                 ATTGTTTTACTTTTA  49 23
        rplN  388265 ..  388278 +  -2.4  -2.52623   TTATGAAGATAATTT               CTCT TGCCGC AGAG                GTATTGTAAGAAGGA  39 3
        rplX NONE
     lpg0341 NONE
        rpsN  389518 ..  389531 +  -2.5  -3.39803   AGCTGGTAAACTATT               TTATT GGAG AATAA                TTGTGAGTATGCATG  47 32
        rpsH  389909 ..  389925 +  -3.7  -3.27298   GGTGTTGGTGGCGAA              GTCATTT GTG AAGTGGC              TTAATACTTGCGAGG  49 5
        rplF NONE
        rplR NONE
        rpsE NONE
        rpmD NONE
        rplO NONE
        secY NONE
        rpmJ  393465 ..  393489 +  -3.7  -2.74196   GGGTAATATCTGCTT          GATTTTATTTT ATT AAAATAGTATC          CTTCTGTCCCTTTCG  45 35
        rpsM NONE
        rpsK NONE
        rpsD NONE
        rpoA NONE
        rplQ  396396 ..  396413 +  -9.8   -4.9138   TAATGTATATTTTGA             GCCCGC ATTAAC GCGGGC              TTTTATTTGAATCAT 100 60
     lpg0358  399316 ..  399326 +  -3.2   -4.3255   ATGATATAATTTCAA                 GCTT TGC GAGC                 TTTGTTGGTTCAGAG  60 62
        acpP NONE
        fabA NONE
        fabF NONE
        fabF NONE
        waaM  404309 ..  404327 +  -6.8  -4.13654   ACTTCATAGCAAAGT             TCCATAAT GAA GTTATGGA             TTTGTAGTTTAAGCA  71 262
     lpg0368  409289 ..  409304 +    -4   -2.9916   AAACTTGCGCTGCTC              TATTGC ATTG GCGATA               ATTTACGTTTTTGCG  47 174
     lpg0369 NONE
     lpg0370 NONE
     lpg0371  410728 ..  410763 + -14.2  -3.15056   ACTCTTAAAAAACAA    TTTTCCCCTTGTCTAA TCAC TTAGGCAAGGGGGAGA     TATTAAATTACGGCT  95 71
     lpg0373  413536 ..  413548 +  -5.5  -3.19602   GAGTAACTTCCAAAG                CCATC ATA GGTGG                TATTGATGTAACGAA  54 375
     lpg0375  415027 ..  415052 +  -6.3  -3.98214   ATGCATTGTTTTAAA         TAGGTAAAGCTA AAA TAGCTTT-CCTG         TTTGTAATCCATGAT  69 312
        uvrA  428276 ..  428290 +  -8.6  -3.61001   CTATCCAGGTTGTTT               TTCAGG CAA CCTGAA               TCTCTTTTTGTGACA  77 77
     lpg0385 NONE
        htpX  430029 ..  430040 +  -5.8   -5.4505   AATAGATCCGTTTTG                CAGG GAAT CCTG                 TTTTTTATTCGCGAA  86 36
     lpg0389  431988 ..  432002 +  -3.5  -2.87318   CGGGAGTGGTATGTG               GCTCA TCTTT TGGGC               GTTCCTTTCTTTCTT  44 118
     lpg0393  436105 ..  436115 +    -4  -4.90266   TTTTATAAACTTAAT                 TCAT CAG ATGA                 TTTTTGCTTCATGAG  70 123
     lpg0398  438572 ..  438587 +  -4.8  -4.22652   CATCGACATGTGAAG              TAATTC TTAC GAATTA               TTTTAAATCATCTGG  64 356
     lpg0402  443057 ..  443088 +  -6.7  -5.74288   ATTTATAGCCCTGAA      TTACCCGGA-GATG AAATC CATGATCCGGGTAA      TTTTTTATTATTTAT  89 58
     lpg0403  444897 ..  444908 +  -4.4  -4.13767   TTTTTAATGACATAA                CATC ATAT GATG                 TTTTCGCATCGGACC  62 174
     lpg0404  446465 ..  446481 +  -2.9  -3.05769   TTGCAAGCCAAAGAG              GCGGATT TGG AACCTGC              TGTATAATTTAACAA  43 2
     lpg0405 NONE
     lpg0406  447864 ..  447888 +  -2.7  -4.20707   ATGTTGAATTTGTTT          CTCCTGAGGAC TGG GTTCACAAGGG          TATTTTTTGCTAAGC  57 280
     lpg0409 NONE
     lpg0410 NONE
     lpg0411 NONE
     lpg0412  452644 ..  452656 +    -2  -4.59853   TGTTTGTCTTTTTAT                TAGT AGATC ACTA                TTTTTAAGGGGTTAG  59 6
     lpg0413  453570 ..  453582 +  -7.7  -3.47227   CTGCTTTTGTCATTT                CAGAG CAG CTCTG                TTGTGATGCTTAAAA  69 281
     lpg0414  454906 ..  454933 +  -2.8  -4.35461   GCATAAAAATGAAGT        TTTGCAATTTTT AGAC AAAAATCGCTAA         TTTTGATAATGTTGC  58 342
         zwf NONE
         pgl NONE
         edd NONE
         glk NONE
         eda NONE
        ywtG  462350 ..  462389 +    -5  -3.93744   TGATATAAATTTTCC  TCTGATGCCCGTGTTA-TC TTT GACTGACACGGGCCACAAA  TTCTATTCTTTATCG  62 38
     lpg0427  467066 ..  467097 + -11.6  -3.01712   CTCATAACACCAATA      CGTGTGAGGCTCTC TTTA GGGATTCTCACACG       TATTGGCAGCAACAA  84 192
        oprM NONE
     lpg0430 NONE
     lpg0431 NONE
     lpg0432 NONE
     lpg0433  472531 ..  472551 +    -2  -4.84918   CCAGATTTTTATCAT           CAGGATAAA GTAA TTTATC-TG            TTTTATGTTTATGGC  67 290
     lpg0435  473673 ..  473717 +  -7.2  -3.18582   AAGGAGAGAGGCGGG GGTGCCAAGAAACGCCAAAT AGTAA ATTTGGTGCTTCTTGACGAC TTAATAGATAGGATA  65 126
     lpg0437  476944 ..  476977 +  -4.7  -2.88514   TTTTGCTCTATTGTC     TAGCTCGTTTTTAAA TTTT TTTAAAGACAAGCAA      CTTCTCTTCTCTATA  51 158
     lpg0440  478924 ..  478934 +    -4  -4.17556   TGCATAAAAATTAAT                 CTTA GTT TAAG                 TTTCTTAAAAGTATC  59 106
        icmT NONE
        icmS NONE
        icmR NONE
        icmQ NONE
        icmP NONE
        icmO  484560 ..  484577 +  -2.7   -5.1523   TTGATATTCTGTGTG             GTTC-CTC TTT GGGAGAAC             TTTTTGTATTCTGAA  69 173
        lphA NONE
        icmM NONE
        icmL  486311 ..  486327 +  -2.1  -2.83715   ACAATTTGTTGTTGG              ACCTGCC AGC GGTGGGG              TATCCTAGTGATGAA  41 1
        icmK NONE
        icmE NONE
        icmG NONE
        icmC  492059 ..  492071 +  -4.1  -3.93262   ATAAACACTGGCTAG                TAAGC GCA GCTTG                TTTGGCTTTATTGAC  59 97
        icmD  492433 ..  492461 + -10.4  -4.14397   GATTATTTATATTAT        TTGGGTAAAGAG AATAC CGCTTTACCCAA        TTTAATTTATAGGCT 100 47
        icmJ NONE
        icmB  496361 ..  496379 +  -4.7  -2.97058   GGCTATTAATGCTGG             GTTTTTT CTACT AAAAAAC             TGATTTAAATCTATT  52 86
     lpg0466  508848 ..  508870 +    -5  -3.71517   TCCAAATAGTTGAAT           TAAAAAAGGA AAA TACTTTTTTA           TTATCTTAAGTATTG  59 409
     lpg0467  510688 ..  510714 + -13.1  -4.24204   GATTGATAAAATTTA         GCCAGAAGTCG ACTGA TGACTTCTGGC         TTTTCCATATGAATA 100 52
     lpg0469  512994 ..  513004 +  -5.4  -4.41348   GCCTCTTGCGCTTTG                 GCAA TAT TTGC                 TTTGTTTCCACACCA  70 285
     lpg0472  515482 ..  515526 +  -2.7  -4.28994   CAGGACTTAGGAAAA CCCCCAAGATCGAGGCAAAAA TGT TTTTAACCAAGAAATTGGGGG TTTTCCTAAGTCCTG  58 75
     lpg0474  517072 ..  517089 +  -2.7  -3.86031   GTTAGTATTCTTTAT             TCGCTTT CCCC AAATCGA              TTATTGATTAATTCG  51 270
     lpg0480 NONE
     lpg0481 NONE
     lpg0482 NONE
     lpg0483  523546 ..  523577 +    -8  -3.55548   TATTTTGATCTTGAA      CCTTCGACAGACACC ATG GCGGTCTG-CGAAGG      TTTAAAAACATCTTG  73 51
        hflK NONE
        hflC  525852 ..  525883 +  -6.7  -5.18355   TCCATCTAATATAAA      TGCAGTTGGGTTT CTCGTA AAATGCAACTGCA       TTTTTAATTTTTACA  84 90
        purA  527247 ..  527276 +  -7.3  -3.66666   TTGTAACCACTATGA       GTGTCATG-CAAGG ATT TCTTGATATGACAC       TTTCCGCCTTTTAAG  68 55
     lpg0487 NONE
     lpg0488  528618 ..  528632 +  -2.9  -2.82482   ATATATTTGGCTTCC               TATGT AACCC ACATA               ATTTGAATGATATTA  42 19
     lpg0489  529019 ..  529029 +  -5.4  -3.28791   CGCGGCCCGTAGGCT                 TTGG GAG CCAA                 TTGTCAACACACCCT  55 69
     lpg0491 NONE
        yqiY NONE
     lpg0493  531846 ..  531860 +  -2.8  -3.21395   TATATCTACAGCAGT               TTTACC AGG GGGAAA               TATTATGAAAAAGGT  45 3
        argG NONE
        argH NONE
        argF  535457 ..  535470 +  -2.4  -3.79633   GAGGCCCATATTAGT               GCAT AATGAA ATGC                TATTTTGCATTTCTC  50 54
     lpg0498  538306 ..  538330 +  -6.5  -3.53224   AAATAAAACCTGAAA          TCATCAGTTCA TTG TGAATCGATGA          TTTCAGGCGGGAGTG  64 46
        uppS NONE
        cdsA NONE
        yaeL  547557 ..  547578 +  -3.1  -3.28592   TTCCTATAAAAGGGT           TTCAATTTT TTGT ACAATTGAA            TGGTTTTTAACTTCA  47 127
     lpg0506 NONE
     lpg0507 NONE
        lpxD NONE
        fabZ NONE
        lpxA NONE
     lpg0512 NONE
        serS  554766 ..  554784 +  -4.6  -4.86621   ATGACTCTAAACTAA             TCCAAATG AAA CATTTTGA             TTTTTCCTTAAGAAT  73 159
     lpg0514  556006 ..  556025 +  -4.4  -2.98072   TAATCTTAATGTTGT            GATCTACAA ACA TTGT-GATC            TATAATTGTACTAAA  50 139
     lpg0515  557594 ..  557604 +  -2.6  -2.83899   CAAAGTGTATTTATA                 TTAA AAA TTAA                 ATTTGATAAGCGATT  42 22
     lpg0516  558456 ..  558468 +  -4.9  -3.79747   ATAAAGGCAATGTTT                TCAAT GAA ATTGA                TTTCATCATCAGTCA  59 75
     lpg0525  567217 ..  567239 +  -2.7  -3.05844   TGCAAAAGCTTATAA           TTCCCTTTT AAGCA AAAAGGGGC           TATTAAAGTGGCAGG  43 104
        sdhC  569511 ..  569524 +  -3.1  -2.78935   TATTTTGGCAATTTT               TCTAG GAAT CTGGA                TATGGTAAACAATGT  44 4
        sdhD NONE
        sdhA NONE
        sdhB  572392 ..  572419 +  -2.8  -2.72144   TAATAAATCAGTCCT        TGTT-ACTCAGAA AGT TTCTGGGTGAACC        CTTTGGAGAGAATGA  41 38
        sucA NONE
        sucB NONE
        sucC NONE
        sucD  579097 ..  579111 +  -7.2   -3.6106   TTTTTTTAGTGAAGG               TTTGCT ATG AGCAAA               TTTAGAAGTCTTGCG  68 433
        pdxH  579920 ..  579930 +    -4  -3.12668   AAATTCCAATCTCTT                 TGTT AAA AACA                 TGTTGAGCTTTGACC  47 195
     lpg0537  580736 ..  580789 +  -5.7  -4.46675   AGCTCGTAGCATGAT CA-TCGCGTTCAATTGAAGA-GTAT AATGTA ATGCCTCTTCAATTGAATGGGAGTG TTTCTTGTATTGAGT  71 27
     lpg0540  583216 ..  583240 +  -8.1  -4.49937   ATCAAATTTATGAAA          TTTAATGAAAA TAT TTTTCATTAAG          TTTTAATCTTCTTGC  84 114
     lpg0541  584828 ..  584854 +  -9.5  -3.69483   AGTTCGTTAGATATA         GGATAAGCTGT TGAGC GCGGCTTATCC         TCTTTTCAATCCACT  80 39
         fis  585299 ..  585326 + -15.8  -3.30007   AAGAAAGATTGATAA        TAAAAAGGGAGC CTTA GCTCCCTTTTTA         TTATCAAAGAATATT 100 39
     lpg0546  586786 ..  586796 +  -3.2  -4.62957   ACTTAGTAAAATCAA                 TGGT ATA GCCA                 TTTTGCTTTAATTGT  64 137
        kdtB NONE
     lpg0549  589768 ..  589782 +  -8.6  -2.93393   ATAAAAAGCGATTTA               CATGGT TCT ACCATG               ATTTCTAACATGGAA  67 235
     lpg0558  599243 ..  599263 +    -4  -3.27766   GGCCAACAGGTTGAG            CATGCTTA TTGGT TAAGCCTG            TTGGTGTAAAATATT  50 174
        phaB  600601 ..  600618 +  -4.1  -4.08767   CATATTATTTACTGT             TCGCAAG GCAC CTTGGGA              TTTTGAAAAAGTGGC  62 86
        phaB  601500 ..  601512 +  -2.7  -3.09492   ATTTGTAAAAGAAGT                GTGAA AGA TTTAC                TCTTGGGCTTAAAGA  43 60
     lpg0562  602031 ..  602043 +  -4.1  -4.33708   TAGTTAATAGAACGT                TTCGT TTT ACGAG                TTTTACTGGTGATTT  64 63
     lpg0563  602506 ..  602528 +  -9.3  -4.91977   ATAATTCCTTTAAAA           GGCTTATTT GATCA AAATAAGCC           TTTTCTATTTTCATA 100 37
     lpg0565 NONE
        spmB  605344 ..  605359 +  -4.6  -3.97947   TAATGGCAATGAGGT              CCGGTT GCCA GGCCGG               TTTGTCCTACATAAC  61 355
        tyrS  608098 ..  608121 +  -5.2  -3.33696   TTGAAATGAGTAGAA          TACGCCCTACG CCA CG-AGGGCGGG          TTCATTAAGAAGAGA  57 83
     lpg0579  614769 ..  614789 +  -6.9  -2.97029   TGTAACCGCTACCAA            TAACAGCTA CCT TAGCTGGTA            ATTTGGTTAATGAAA  63 425
     lpg0581 NONE
     lpg0582  617326 ..  617339 +  -6.7  -2.80113   AGGCGTTGAAATTTA               GGCAA TCCA TTGCC                TATGATGAGCTGATA  58 25
     lpg0585  620450 ..  620465 +  -5.4  -2.57013   ATTCGGTATTGTGAG              CTCATG CCAT CATGGG               TAGATTAAATTAAAA  51 223
     lpg0586 NONE
        yqgF NONE
        pyrB  622450 ..  622474 +  -5.7  -4.22949   GCAAGAATGGCTATC          CTTGAATCGCT GAT AGCGAGTTAGG          TTTCTCTATATTCTG  66 2
        glnK  625669 ..  625681 +  -3.3  -3.01906   AACTCAATATCAACG                TCCGG TTC CGGGA                TATCGTATTTATTCG  45 297
     lpg0594 NONE
     lpg0595  627618 ..  627628 +  -3.2  -3.30124   GAACCAATCGTAAAC                 CAGG TGT CTTG                 TTATCAGAAATGCCA  48 394
         aas NONE
     lpg0598  630934 ..  630944 +  -3.2  -4.50976   CTAAAGCTTCCGGTC                 GCGA TTC TTGC                 TTTTATACTGTCAAC  62 224
     lpg0600 NONE
       ycf24 NONE
     lpg0602 NONE
     lpg0603 NONE
     lpg0604 NONE
     lpg0605 NONE
     lpg0606 NONE
     lpg0607  640742 ..  640756 +  -8.6  -3.54543   TGTTCGGGATCTAGG               GCAAAG GCG CTTTGC               TTTAAAAAACTGACT  72 348
     lpg0611  645578 ..  645616 +  -8.3  -3.56704   GAATAATATTTGCTC   CGTGGTATAAAAGGC CAACTGGAA GCCTTTTATACCGGG   TTCATTTAATCCAGG  73 41
     lpg0614  648148 ..  648172 +  -7.9  -2.88134   CAAAGTCGCTAATAA          TACGAGCCT GGGGCAA GGGCTCGTA          ATTTGGGTTGATTAG  62 369
     lpg0616  650078 ..  650089 +  -5.8  -2.91342   AGGAATAAGTTTTAA                TCCC GCCT GGGA                 ATTTAATAATTAATT  56 71
     lpg0617  651946 ..  651964 +  -5.4  -4.09739   AGAAAAACCTTCGCA             TTTTTTCT GGT AGAAAAGA             TTTTAAGCCGGTTGC  65 444
     lpg0619  653175 ..  653203 +  -9.7   -2.8585   ATCTCCCCCAAGCGA        CCATCGGAAAG CGCCTTT CTTTCTGATGG        ATTTAGATTACATCG  71 244
     lpg0624 NONE
     lpg0625  660234 ..  660250 +  -7.3  -3.95852   GTTGGTTTGTTAATT              TTACCTG ACG CAGGTAG              TTTGATTGCTGCCAT  71 85
     lpg0635  673743 ..  673758 +  -3.4  -3.90684   ACCCCAATCTCTTTG              TTAAAA AAGT TTTTAA               TTTAGTCATTTAGTT  55 91
         tdk NONE
     lpg0637 NONE
     lpg0638 NONE
        deoB  678449 ..  678462 +  -3.9  -5.03715   CACTTAATTTTTCTC               TCAAT CCCT ATTGA                TTTTTTACCAATGAT  73 142
        hslV NONE
        hslU  680455 ..  680482 +  -9.3  -2.65993   ATCAACTTTTTGTGG        GGGATATTTCT CGAAAA AGAGATATCCC         TCATGTGACTCTGAT  72 86
     lpg0642  682512 ..  682530 +  -3.8  -2.73721   CACAGCGAAAGGTTG             TTTGCTGG CAT CCACCAGA             TCATTAAAGCTTAAT  45 369
     lpg0644  688602 ..  688619 +  -2.7  -3.84451   TGGGGATGGGGACAC             GGCG-ACT GCC AGTGCGTC             TTTGGATTTGGGCGG  51 296
     lpg0645  692942 ..  692968 + -12.5  -4.78572   AAGATGAACTCATTA         CATTGGTGAAT ATGTA ATTCACCAATG         TTTTATTAATTGGAA 100 39
        wrbA  693718 ..  693736 +  -4.5  -2.54523   TTGATGAGAGGGTTT             TAGGGGT TGATT ACCCCTC             TCCCTTACCCTCTCC  47 37
     lpg0647  695223 ..  695233 +    -4  -3.59202   CCTTTCATACATTGA                 GTTA GAA TAAC                 TTATGTATAAGAGTA  52 21
         xth NONE
       xthA1 NONE
        rpmE  697960 ..  697978 + -11.8  -4.52589   TGAGTTTTTAACAAA             GGCACAAA TTT TTTGTGCC             TTTTCTCTAAGAGAG 100 53
     lpg0651 NONE
     lpg0652 NONE
     lpg0653  702429 ..  702440 +  -5.8  -5.24129   GCCGTGAATGAACTG                TGCC GAAA GGCA                 TTTTTTATAAAACAG  85 399
     lpg0658  707658 ..  707671 +  -3.9  -2.71011   ACATTTAAAGGCGAA               TTCAT AGTA ATGAA                TAGTTCAAAGCCACT  45 19
     lpg0659 NONE
     lpg0660 NONE
     lpg0661 NONE
     lpg0662  713223 ..  713236 +  -4.5  -3.91144   TATCTTGAATCGTTC               GGGCT GAGG AGTCC                TTTATGCCGTCTCCA  59 128
     lpg0670 NONE
         ndh NONE
     lpg0672 NONE
     lpg0673 NONE
     lpg0674  724796 ..  724806 +  -2.4  -3.83998   TATGCGAACCCAAGT                 GAGG CCC CCGC                 TTTGATGTGGCATAA  51 196
     lpg0677  727041 ..  727063 +    -2  -3.71527   TCTGAACGCTGGTAT           TCTATTAATG CGT CATTAAGCGA           TTTGAGTAATTCAGC  49 243
     lpg0679  730680 ..  730696 +  -5.3  -3.17456   CCCCCAATCTCGTCG              TTAAAAA ATG TTTTTAA              TTCGGTCATTTAGTT  55 91
     lpg0680  732103 ..  732114 +    -3  -2.74461   CAATAGTGGATATCC                CAAT CGTT ATTG                 CTTTGCCGATGGATG  43 35
     lpg0681 NONE
     lpg0682 NONE
     lpg0683  734854 ..  734865 +    -3  -3.16492   CCGTGAGGACATACT                CTTA TACA TAAG                 TATTAATCCATGTAA  47 95
     lpg0684  736694 ..  736710 +  -5.8  -3.34398   AATCATTTGCTTTGG              CTCCCT CAACA GGGGAG              TATTTGAAACAACCG  56 405
       groES NONE
        htpB  741719 ..  741749 + -13.5  -3.60072   CTCCCGGTTATCCAA       TAAAAAACCCGCT GTAAA GGCGGGTTTTTTA       TTAATGTTTATTTTG 100 45
     lpg0689  742349 ..  742360 +  -4.4  -2.93382   TTCAAAAACCATAAA                TGGA TGAT TCCA                 TCTGTCAATATGGAA  48 112
     lpg0690  745055 ..  745067 +  -4.9   -3.6284   GTTGTTTCTCTAAGC                TGAAT GGG ATTCA                TTTCACCTAATCCTT  58 444
        dppF  748743 ..  748759 +  -5.1  -3.61902   CTTTTACATTTATCT              GCTACAT TTT ATGCAGC              TTATATATAATGAGG  57 54
     lpg0693  753540 ..  753550 +  -3.2   -4.0641   TGTACTCAACACAGC                 CTTG CTC CAGG                 TTTCTCTCACTGACC  56 482
     lpg0695  758507 ..  758530 +  -2.4   -2.6348   GTTCAAAATGAGTTT          CAGAAATTGG GCAC TCGATTTCAG           GTTGTACCATTTCAA  40 367
         kbl  766786 ..  766797 +  -2.2  -2.89837   GGTGAATTGCGAAAT                GGTG GTAT TACC                 TAATTAATTTGAGGT  41 80
         tdh NONE
     lpg0703  769559 ..  769576 +  -2.7  -2.53271   AATTAAGCGATTAAT             TAAGGCC ACCA GGTTTTA              CTATTGTGGAGATAA  41 27
        enhA  770251 ..  770274 + -11.2     -2.55   CAATGTAATTTGAGA          GACACTTTAA TTTT TTAAAGTGTC           TCAATTCAGGTGTTA  82 66
     lpg0705 NONE
     lpg0706  771363 ..  771374 +  -4.4  -3.05596   TCCCAAGATAAGTTC                CATG GAAG CATG                 TTCCGTAAAACGGTA  49 206
        yueD NONE
        hutI  776687 ..  776697 +  -5.4  -3.45366   GCTGGTGAATGGGTA                 TCCT GAG AGGA                 TTACTTGATTGGAGA  57 20
        yjeA NONE
     lpg0713  779767 ..  779777 +    -4  -3.80535   GTTCTTTTGATATAC                 CAAT TCC ATTG                 TCTTTTATACGGATT  57 378
     lpg0716  782622 ..  782634 +  -4.8  -3.78329   AGGCGGGGATCTTTT                CAGC ACAAA GCTG                TTTAAATTGATAAGC  58 200
     lpg0722  792578 ..  792607 + -10.1  -4.06055   TTCGTTGAAAATTCG       GGAAAGCTCTCAA TGAT TCGAGAGTTTTCC        TTTCCTTTGAGGAGT  87 41
     lpg0723  793061 ..  793074 +  -3.9  -3.18264   AAATTCATGGCCATA               GTTAA TAAT TTAAC                TTGCTGAATACAGGA  49 21
     lpg0724 NONE
       glyA3 NONE
     lpg0726  795262 ..  795274 +  -3.4  -5.01823   TCTTAGATAAAAAAT                GTGA AGGGC TCAC                TTTTCTTGTTGTTAT  68 35
        nusB NONE
        thiL NONE
        pgpA NONE
     lpg0730  798602 ..  798613 +  -4.4  -3.90112   CTATTCCAATATAAG                GTAC ATAA GTAC                 TTTCATTCACAGAAC  59 301
     lpg0733  801331 ..  801362 + -14.7  -3.18274   AATTAATAAATGCAA      TAACTGCCTTGAA TTTTAT TTCAAGGCAGTTA       TTGCATTCAAATGCA  95 39
     lpg0735  806692 ..  806705 +  -2.4  -3.34983   CCTATCATGGCTTAT               GCTT TATTAC AAGC                TCTTGTATAACTTGA  45 188
     lpg0737  807252 ..  807302 +  -5.4  -5.32396   TGTTTTTATATATAA TGTGGGATAGTGCTTTCTCTTGTC ATT GAAAGCAGTTGGTACTATCCCGCA TTTTGTTTTTAGTGT  82 55
        dnaB NONE
     lpg0739  809858 ..  809872 +  -2.9  -3.18023   GTACGTTACAAATAA               GTTAT GGATA ATAAC               TGTTCGTGGTGGTAG  45 26
         omp  810389 ..  810419 + -11.3  -4.95547   AATTAATTAATTGAT       TAAGATTGTTGGG GAAAA CCCAACAATCTCA       TTTTATTATTCTAAC 100 35
     lpg0741  811118 ..  811141 +    -4  -3.37368   AAATTATATTCACTC          CTGAAATA TAAACTCT TATTTCAG           ATTTATATTTTTTGC  51 22
     lpg0742  812521 ..  812539 +  -4.6  -2.74514   TCGCTTATGGAGAAA             TTCTCATC ATG GATGATAA             TAATTCAGAGTTTAA  47 129
     lpg0743 NONE
     lpg0744  814425 ..  814451 +  -2.2  -2.63208   TCGGAGTAAATCCAT         GGTAACAGATGA TTT TCCTCTGATAAC         GATTTTTAAATGAAC  40 78
     lpg0745  815767 ..  815799 +  -4.2  -3.05844   ATATTAATCCGTTCA     TGC-T-GAGGAGGTGC AGA GCACCGTCTCGAAGCA     TGTTCGAATGAAACA  50 279
     lpg0748 NONE
        hisF NONE
        hisH NONE
        neuA NONE
        neuB NONE
     lpg0753 NONE
     lpg0754 NONE
        yvfE  827165 ..  827176 +    -3  -3.65832   GATTTAAATATTAAG                GAAT TATA ATTC                 TCTTTTAAGAGCTTT  50 79
     lpg0756 NONE
     lpg0757 NONE
        rfbB  829678 ..  829688 +  -2.6  -2.53382   GGTATGAGCGCGAAA                 TTAA TAT TTAA                 TAAATTGAAAATAAT  41 15
         pgi  831248 ..  831268 +  -8.5  -2.57614   GCTCAATGCTATAAA            TTAGTTTAA TTA TTAAACTAA            ACTTTATATTTTATT  68 47
        rfbA NONE
     lpg0761 NONE
     lpg0762  834257 ..  834270 +  -2.5  -4.39414   TTAAGATATAAACTT               TTAAT TGTG ATTAA                TTTGTCTTTAATCTT  58 61
     lpg0763  834570 ..  834584 +  -7.2  -2.70936   CTTTATATAAAAAGG               TCCAAA TAA TTTGGA               TACTGTAATTCGTGG  61 17
     lpg0764  835122 ..  835144 +  -4.1  -2.69186   GAAAATAATATCATT           TCAGGTGCA AATTA TGCGCTTGG           TCCATTTGGATTATT  47 43
     lpg0770  843311 ..  843327 +  -2.2  -2.76263   AGCTATCCCCTATAA              TGCACT GCAAA AGAGCA              TGATTAAATGCTGAG  40 83
     lpg0771 NONE
        rfbA NONE
     lpg0773 NONE
     lpg0774  848682 ..  848693 +    -3  -4.32579   AGCTGGAGAAGAATT                TTCT TTAA AGAA                 TTTATTATAAAATCT  60 147
     lpg0777  851540 ..  851551 +    -3  -4.32579   AGCTGGAGAAGAATT                TTCT TTAA AGAA                 TTTATTATAAAATCT  60 246
     lpg0780  854392 ..  854420 +    -7  -3.20462   ACAGAATTTTATAAT       CCAGTTTATT-AT TTCA ATCAATAAACTGG        TAATTTTCTGAATTT  65 160
      csrA-2  855497 ..  855509 +  -4.9  -2.78897   ATTACTGGGATACTT                TTGTT ATC AACAA                TAAATTTTACTGCTT  50 512
        accA NONE
        mesJ  861405 ..  861433 +  -3.9  -3.28497   TCCATTTGCACTCCC        TTATGGTCGTAGC TCG GTTTTGACTATAA        TTCCATTTGCACTCC  49 90
     lpg0787  862453 ..  862463 +  -2.6  -4.25064   AGGGAGCGGATTACG                 TTTA AAC TAAA                 TTATTTCTTCAGTTT  55 252
     lpg0788 NONE
     lpg0789  865302 ..  865317 +  -3.2  -3.06483   AACAGCCAATCCACC              CATGGA CGTT TCCTTG               TATATACTTTGCATA  45 157
         mip  867580 ..  867606 + -13.1   -3.3353   AAAGTCATACAAAAC         GCATCCTTCTC ATTTA GAGAGGGATGC         TCTCTTTGTAAAGGC  91 54
        ampG NONE
     lpg0793 NONE
     lpg0794 NONE
     lpg0795  870432 ..  870450 +  -7.6  -4.14598   TTAAAAATACGAAAG             TATTTCAA AAG TTGAAATA             TTTGATTTAGTTAAA  78 137
     lpg0796  871756 ..  871769 +  -3.9  -3.48824   TTAGAGTTGATGGAG               TCTTT ATGA AAAGA                TATTATTCTACACTA  51 300
     lpg0798  872329 ..  872339 +  -5.4  -3.63241   CCATTGCTGATCGTT                 GACT GGC AGTC                 TGTTTCTGGTTCCTG  60 207
     lpg0802  878711 ..  878722 +  -3.6  -3.25088   TACGAATAATTTTTC                CCGG CCTG CTGG                 TTAATGCATTTGCAG  49 195
     lpg0805  884302 ..  884313 +  -2.2  -3.72051   ATGAACCAGAGTGTG                CTGG CAAT TCAG                 TTTGAAATTGTTAGG  50 40
     lpg0806 NONE
        nadC NONE
        murG NONE
        dapE  889333 ..  889350 +  -8.4  -3.73072   TGAGATACTCGCTCG             CGGCTC TGGAAC GAGCCG              TTTAGTCCAACAATT  75 73
     lpg0810  889819 ..  889830 +  -3.6  -3.50133   TATAAAATTCTTATG                CGGC AACT GTCG                 ATTTTTATCCAAATA  51 150
        mreB NONE
        mreC NONE
        mreD  892556 ..  892569 +  -5.3  -3.46271   TCTTTGATTACCAGG               CCTTT TCTT AAAGG                TTGTAAATCTTTGTC  57 292
     lpg0815  893838 ..  893850 +  -5.5   -3.3452   AGTCGTAATTGATAT                TTGGG AAA CCCGA                TTATCACATGCTATC  57 77
         icd  895442 ..  895462 +  -4.1  -3.66999   TGAGTGAATCATATC            TAATCACTA TGC TATTGATTA            TTTCAATGACTAAAT  55 315
     lpg0817 NONE
          cl  898297 ..  898316 +  -3.6  -4.83615   TTAGTTGCATAACTG            GTAATTGT TATC ACAATTTC             TTTTTGTGACCGCTA  70 134
     lpg0819 NONE
     lpg0820 NONE
     lpg0821 NONE
     lpg0822 NONE
        tolC NONE
     lpg0828 NONE
     lpg0829 NONE
     lpg0830 NONE
     lpg0831  912267 ..  912279 +  -7.7  -2.72838   TTACGATGAGGATTT                TCCTG CAA CAGGA                TGGCTTTGGTTCTGT  61 194
     lpg0841 NONE
     lpg0842  921104 ..  921121 +  -2.7  -2.50816   TTGATTTCTTGTTGA             CTGCAAT GATG ATTGGAG              ATTGGTAAATGAAAA  41 0
     lpg0843 NONE
     lpg0844 NONE
        rsbV  922509 ..  922527 +  -4.6  -4.46854   ACAAAGATCTTGAAA             TAATTCTG AGT CAGAAATA             TTTATTATTCCATAG  67 28
        yrbA NONE
        murA NONE
     lpg0848  925589 ..  925600 +  -2.2  -4.36411   TTGCCCTCCTGACAG                CTGT TTAG GCAG                 TTTTGATAATTGCTC  59 457
     lpg0852  929280 ..  929296 +  -2.3  -3.44982   GATAAATCAAATACT              TAGTC TGGTGAT GACTA              TGATTTTTTAATTAG  45 36
        fleQ  931246 ..  931263 +  -2.7  -3.16323   TTCTTTAATTATATA             CCGAGAT TCAA ATTTTGG              TTAATGGCAGATTTT  45 391
        ccmA NONE
        ccmB  933777 ..  933801 +  -4.4   -3.0318   CAGTGATACGTATTA         GTCATATAGAC TAGG GTCTGT-TGAC          ATTTCTACTATCTTG  50 12
        ccmC  934740 ..  934751 +  -4.4  -5.12617   AATTTGAGGAAGAGT                CTGA TGAA TCAG                 TTTTTTGAATGGTTG  76 6
     lpg0859 NONE
        ccmE NONE
        ccmF NONE
        dsbE NONE
     lpg0863 NONE
        cycH  939016 ..  939030 +  -4.3  -2.53715   TGGTTTGAAGTAGTA               GAAAC AAGAG GTTTC               ATTGATGATAATAAA  47 144
     lpg0865  939823 ..  939834 +  -5.8  -5.01497   TTTAGCATAATGAAC                CCCA ATTC TGGG                 TTTTTCTATAATGGT  81 298
     lpg0868 NONE
     lpg0869  944180 ..  944193 +  -2.5  -3.35679   AGAGAACCGCGGATT               TTAAA GGGG TTTAA                TTATGACTGAAGAGG  47 12
     lpg0870  945300 ..  945354 +  -5.9  -2.88861   TTTCCCGTATGAATA CTTCCTTATGGTTGAAAGCAGTCTGA AATA TTAT-CTGCTTGCTGTCATAAGGAAG TATCTAAAAGTAATA  56 71
        prfC  948431 ..  948481 + -10.7  -2.73681   CATTAGGGGGAAACT CATATTCCAGCGTTACTC-CA-GCT TGG AGTGTGTGAGTCACGCTGGAATAAG TGCTTGAACTAAATG  76 366
     lpg0879  954516 ..  954532 +  -5.1  -3.35046   AAATCCTAATAAAAT              TCCATGT AAA ACAGGGA              TATTTGAAACACTGC  54 117
     lpg0882  956104 ..  956117 +  -2.5  -3.63762   AGTTTATCGGAAAAT               TATTT TTAT AAATA                TTGTATATACTATAT  48 85
     lpg0883  956686 ..  956702 +    -3   -3.1272   CGTAGCGGGCATAGC              CAGAGA GAATA TCTTTG              TGTATGATTTTATGC  45 97
     lpg0885  958018 ..  958033 +  -3.4  -3.17456   ACCCCAATCTCTTTG              TTAAAA AAGT TTTTAA               TTCAGTCATTTAGTT  47 226
     lpg0886  959652 ..  959685 +  -9.1   -2.9006   TGAGTATAGCTTACA     TATAAGTCTCCAGAA AATT TTTTTGAGACTTATA      TCTATGAAATCAGTT  73 65
     lpg0891  966685 ..  966706 +  -4.5  -4.42491   TGAGTTTTACTTTTA           TTCAAGCAA TATA TTGATTGAA            TTTGTGTATTTTTTA  64 239
     lpg0892  968137 ..  968151 +  -5.8  -2.97653   ATTTAATTTATGTCA               TTCATT TTA AATGAA               ATTTATAGTCAAAGT  57 40
     lpg0893 NONE
     lpg0894  970554 ..  970570 +  -5.3  -3.12378   ACCCCTATCTCTTTG              TTAAAAA AAG TTTTTAA              TTCGGTCATGTAGTT  54 160
     lpg0895 NONE
     lpg0896  971642 ..  971654 +  -4.1  -4.11869   ATTTGCAACATTTTC                CCGTT GAT AATGG                TTTATAAGTTTTTTA  62 6
     lpg0901 NONE
     lpg0902  978653 ..  978675 +  -4.2    -5.252   TGAGTTTAGAGACAG           CAGACATA AGATTTA TGTGTCTG           TTTTTTCTAAACATA  79 178
     lpg0903  980200 ..  980212 +  -4.9  -3.07935   TCACTTTTCTTAATG                CTATA TGA TATAG                TTCAATAAATAGAAT  52 105
     lpg0904  980871 ..  980881 +  -2.4  -4.24404   TATGCAAGCTTCCTT                 CCTC AAG GCGG                 TTTTGCGCTTTGCCT  54 111
     lpg0905  981776 ..  981788 +  -6.3  -3.79611   ACTGGAGAGCTATTT                TAACC AGG GGTTA                TATTTCTTATGCTTC  66 63
     lpg0909 NONE
        enhA  984573 ..  984589 + -10.8   -5.8187   AGATTCTCCACTACT              CCCCGC TAATT GCGGGG              TTTTTTTATTGGGTG 100 49
     lpg0911  985631 ..  985644 +  -3.1  -4.35483   GGTTTTTGTTAATAT               CAGAG TGAT TTCTG                TTTATTCTCATGGAG  60 50
     lpg0912  986066 ..  986077 +  -2.2  -3.76224   ATAAATAGCAATTCT                GGGA CTTG TCTC                 TTTAATCCATAAAAA  50 86
     lpg0913 NONE
        mraW NONE
     lpg0915  988219 ..  988234 +  -4.6  -3.85256   GCCTGATAAGTTCCA              GGCAGG TATA CGTGCC               TTATGTTTAACTCTG  57 289
        pbpB NONE
        murE NONE
     lpg0920 NONE
     lpg0921  995502 ..  995512 +  -5.4  -4.43755   ATTCGTGAAGCTATT                 GCAA ATT TTGC                 TTTTCAGTTTGTTAT  69 125
        etfB NONE
      etfA-2 NONE
         ald  998659 ..  998684 +    -7  -5.30155   ATTAGTAGATTAAAA         CCCGTATTACA CAAAT TG-AATACGGG         TTTTTTGCTTCATCA  89 40
        pilM NONE
        pilN NONE
        pilO NONE
        pilP 1005495 .. 1005513 +  -3.8  -3.26758   CAAGCAGGAGTGAGG             CGTGAGAA AAA TTATCGCG             ATTTTGATATTAATT  49 28
        pilQ 1007981 .. 1008010 +  -6.7  -3.05463   CGTGTATCTAATTTG       TTGTTATAA-TAGC ATG GCTAATTATGACAA       TTCAGTAGAAGAGGT  59 414
     lpg0932 NONE
        aroB NONE
     lpg0934 NONE
     lpg0935 1011664 .. 1011705 +  -9.7  -2.71593   AGAACGCCCTCTAAC TAAAGAAAT-TCCGTACTAC TTG GTAGTACGGATAATGCTTTA TAGATTTCTCAATAT  75 40
        ribF 1012762 .. 1012778 +  -3.7  -5.26316   TAATACCGTTTAATT              TACCC TTAATCC GGGTA              TTTTTTGTAAGCTCC  76 28
        ileS NONE
        lspA 1016325 .. 1016343 +  -3.8  -4.42386   ATAATAGTGCCGAAG             TGGTTTAG TAT CTTAGCCA             TTTTCTAAGTCAAAA  62 222
         era NONE
        recO 1024820 .. 1024830 +  -5.4  -3.05844   GTCATCAACTACTTT                 GACA TGG TGTC                 TATTCCAATGAAAAG  53 291
        pdxJ NONE
     lpg0947 NONE
        korB 1030663 .. 1030673 +  -2.6  -3.20382   TACTTCTGGATTTTA                 TAAT GTA ATTA                 TTAGTAACTGTCCAG  45 59
     lpg0950 NONE
        tldD NONE
        ychK NONE
     lpg0953 1037061 .. 1037072 +  -4.4  -4.33182   GTTGTTGGGTAGTTT                TTGC ATTA GCAA                 TTCTTTTATACATGA  66 357
         lig NONE
        hbpA NONE
     lpg0960 NONE
     lpg0961 1050490 .. 1050500 +  -2.6  -2.77233   TTCCTATTTCCGGGA                 TTTA GGT TAAA                 GTTTCGAAATTATCG  41 56
        dnaE 1054197 .. 1054218 +  -5.9  -4.56736   CGTCAGGAATAGTGA           CTTCTTTTC CATT GATAAGAAG            TTTTCCTTCTTCAGT  73 242
     lpg0964 NONE
     lpg0965 NONE
     lpg0966 1060333 .. 1060343 +  -5.4  -4.41348   TGTCCAGAAGTAAGA                 GAAC CAA GTTC                 TTTATTTGCAGCAGC  70 397
     lpg0969 1064209 .. 1064225 +  -2.3  -3.57144   TAATAAATGATAATT              TATAGAT GGG ATCTTTA              TTTAGCAGTAAGAAA  47 267
     lpg0971 1067194 .. 1067215 +  -7.3  -4.18058   TAAAAATTGAAAAAA           TTGGTACCG TTTT TGGTACCAG            TTTTGAAATGTAATT  75 161
     lpg0973 1068409 .. 1068421 +  -4.9  -3.22858   AGTCCGGCCAACTTA                TTGAT ACT ATCAA                TCTTAATATGCTTGG  54 60
     lpg0974 1069739 .. 1069759 +  -3.3  -4.20354   AGGACAACGCACTTA            TAATTCCTC CTA GAGAAGTTA            TTTTCCAATTGGATT  59 239
       aacA4 1073080 .. 1073105 +  -4.7  -3.51202   CTTGTTTTATAGCAT         TGAGTAGCCAC TGTC GTTGTTGCTCA          TTCGTTAGTTTAATA  55 346
     lpg0982 1076432 .. 1076443 +  -4.4  -2.74144   TATTAAAATTTCCCT                CAGA TACT TCTG                 CTTTAGCCCTGGAAC  47 355
     lpg0985 1078713 .. 1078723 +  -6.8  -3.24747   CGCCCCAGCGTCACC                 GCCA AAA TGGC                 TTGATAATCTCAACA  60 157
     lpg1006 NONE
     lpg1007 NONE
     lpg1008 1100431 .. 1100441 +  -5.4  -2.98942   GTCTTAAACAAGAGA                 TCAC AGA GTGA                 TGTGTATCAGACGAT  54 15
      cadA-1 1102816 .. 1102835 +  -3.5   -4.4768   AAAATAATTGATTTT            TACCCTC ATCAAA GTGGGTA             TTTATTATGTTAGTA  62 189
     lpg1010 1105848 .. 1105862 +  -2.8   -3.5241   ACTTTTTTTTCAGGG               TTGCTG ACA CATCAA               TATTTGTAAGAACTC  48 309
     lpg1013 NONE
     lpg1014 NONE
        yueD 1107596 .. 1107613 +  -4.8  -2.72632   AGGCATATTCTCTTA             TGGGGG ATATGC TCCCCA              CTCTTTCTACAATTA  50 124
        mgtA NONE
     lpg1018 NONE
     lpg1019 1114581 .. 1114594 +  -2.4  -2.56122   AGAGGCGTGATTTGG               CCTT GAAATA AAGG                GATTTTATGGTCGAA  39 84
     lpg1020 NONE
     lpg1021 NONE
        deoA NONE
     lpg1023 1121706 .. 1121720 +  -7.1  -3.10409   TGGTCATGGCGGTGC               TGGGC ATTAA GCCCA               TTCGCTGCATTGGTA  63 210
     lpg1024 NONE
        yegE NONE
     lpg1026 NONE
     lpg1027 NONE
     lpg1028 NONE
     lpg1029 NONE
     lpg1030 1131821 .. 1131836 +  -3.2  -4.16785   GTAATCGAGGAGCCA              CGATAC ATGT GTTTCG               TTTGGTTTGTAGTGT  59 357
     lpg1032 1134174 .. 1134187 +  -6.7  -5.60993   AAGGGGGTAACTGAA               TAGCC ATTT GGCTA                TTTTTTTATAAGAAG  89 345
     lpg1034 NONE
        pcoA 1138067 .. 1138080 +  -2.3  -4.81685   AGTTTTGTAATTTAA               CCCAG GATC CTGGA                TTTTTAATGATTGAT  62 246
     lpg1039 NONE
     lpg1040 1140533 .. 1140545 +  -2.7  -3.57144   GCAAAGGAGATGCAC                CATGA TGT TTATG                TTTCACAGTGCCGAG  48 21
     lpg1041 1141308 .. 1141321 +  -8.1  -2.83403   GCCTAAATTCAGAGA               GGCTC CAAT GAGCC                GTTTCATGACAAGCA  67 299
     lpg1045 NONE
     lpg1046 1145738 .. 1145750 +  -7.7  -3.60098   TAAGGCCTTTTCTAA                CGTGT GTA ACACG                TTTGAAATCACGGCT  68 477
     lpg1056 NONE
     lpg1057 NONE
        phbC 1158069 .. 1158081 +  -6.3  -2.64933   ATAAAGCCGCATCCA                TTTGC TTA GCAAA                TCCTCTAGGTGGATG  57 94
     lpg1062 1161284 .. 1161298 +  -6.4  -4.21471   CTTTTATCCGAAGCA               CATTGC CAT GCGATG               TTATTATTTTAGCCT  71 384
     lpg1067 NONE
     lpg1068 1164888 .. 1164904 +  -8.7   -3.1382   TATCTTAGCATAATA              GCCCATA TTA TGTGGGC              TATTGAACTTCTTTC  71 33
     lpg1073 1169973 .. 1169983 +  -5.4  -2.83677   AGTCATTTTCTCCAG                 CATC TAT GATG                 TCTAATAGATTCATT  52 87
     lpg1075 1171821 .. 1171854 +  -9.8  -2.80699   ACAAGGTACAATGAT     TTTCCCGTATTACA TTTAGT TGTAGTATGGGAAA      TCATCTTCATTAAAG  76 41
     lpg1079 1174641 .. 1174663 +  -4.9   -4.3898   TGTACTTTGAGTGTT           TCCACCAAA AATTC TTTGGTGCA           TTTTATAGAGATAAT  68 94
     lpg1082 1178370 .. 1178380 +  -5.4  -3.12668   AGGGCGCAATATACA                 TTGC CTT GCAA                 TGTTGAAATTTAAAC  54 63
     lpg1083 1179373 .. 1179388 +  -6.2  -2.71011   AAATAGTTGTTTACT              TTCTGT TAAC ACAGAA               TACTTAGCAACCGCT  54 234
     lpg1086 NONE
     lpg1087 1185232 .. 1185252 +  -9.7  -3.56099   GATAAACAGGTCGTT            CAGGATCCG ACC CTGATCCTG            TTTCCAGAAGTTATC  82 178
     lpg1088 NONE
     lpg1089 1188122 .. 1188136 +  -4.2  -2.50035   GAAAGCAAAAAGCAA               GATCTG ACC CTGATC               CTCTGTTCATATGTA  47 230
     lpg1090 1188861 .. 1188875 +  -8.6  -3.14931   CTTGGTACGTAGTGA               GTTCCA AAA TGGAAC               TTACTAAAGCATACA  73 73
     lpg1091 1189629 .. 1189644 +  -2.6  -2.95081   AGAGATTTAATTGTT              TGTAAA TTCA TTTGCA               TAATGTTTTGGATGG  42 94
     lpg1092 1190839 .. 1190853 +  -4.2  -3.07787   GTTACACTGATTTAG               GGTCAG ATC CTGAAC               TCTTCAACTGATATT  50 51
        pacL NONE
     lpg1094 NONE
     lpg1095 1196383 .. 1196395 +  -4.8  -3.53012   CATAAATAATAAAAG                GGCA TGATT TGCC                TTTGGAACAAAGGGA  57 32
     lpg1096 1199762 .. 1199782 +  -3.3  -3.37796   AGGAAGAAAAAACGC            TCTTTTTTG TGA CGAATAAGA            TTATGAATAATGGGA  48 244
        phbC NONE
     lpg1098 1202462 .. 1202472 +  -3.2  -5.12987   GGACGTTAGAAGCAA                 CTGG GAA TCAG                 TTTATTTTTCTTTAA  71 32
     lpg1099 NONE
     lpg1100 1204172 .. 1204188 +  -5.3  -2.59431   TTGAAAAACAATGGA              TATTATT AAA AATAATA              TGACTTATGAAAACA  51 414
     lpg1101 1205247 .. 1205290 +  -3.3  -3.32455   ATGAGGTAGCTCAAA TTTGATTGGGCAGTT-GC CATTTATCA GCTGACTGCCTCATCAAA TTCAATTTAAATTTT  47 32
     lpg1103 1208288 .. 1208300 +  -4.9  -3.72481   ACATTTCCCGTCTTT                TGATT GAG AATCA                TGTTATTTTCATGAA  58 424
     lpg1105 1209854 .. 1209872 +  -3.9  -3.50869   GGAAAGCCCATTTAT            TCTCAGAC AAAT GTCTG-GA             TTCTGTGCGGTAGTA  52 252
     lpg1110 1216266 .. 1216286 + -16.9  -3.55801   CAGTCAAACTGGAGA            TGTCGGGCG AGG CGCCCGACA            TTTACAACAGTTAGT 100 64
     lpg1116 1225745 .. 1225766 +  -8.7  -2.88366   TAATTCATTTGACCA           AGTCAGGCT TTAG AGCCTGACA            CTTATTAATTAGAGA  69 38
     lpg1119 1228829 .. 1228876 + -13.7  -2.79684   AAGTAATCCTAACCA TCTCAAACTATCTGTTGTTGC AAAACA GCAATAGCAGCTGGTTTGAGA TAATTCAATTAATCG  89 71
     lpg1121 1232298 .. 1232318 + -15.5  -3.02461   CATCAAGCCATCCGA            TGCCGGATC AAT GATCCGGCA            TCTTAGGCAAAATTC 100 90
     lpg1122 1234460 .. 1234473 +  -2.3  -3.79687   GCTATGATCCCATAT               CCGCT TCCT ATCGG                TATTTTATCGCCAAT  51 296
     lpg1125 NONE
     lpg1126 1240614 .. 1240648 + -10.9    -4.431   AACTGTGCTCCCGCA     TTAAAATAGCCCCTT GCATA AAGGGGCTGTTTTTA     TTTTATCGCTCGGTC 100 17
     lpg1128 1242783 .. 1242802 +  -3.6  -4.20136   TCTTAGTCCAAATAA            CTGTTTAA TATT TAAAACAG             TTTGATTTTCAACCT  59 35
     lpg1129 1245168 .. 1245180 +  -4.8  -3.17054   AGAGCCTAATATTTT                TGCC CAATC GGCA                TTGAGTGATTTCATC  53 433
     lpg1133 1249177 .. 1249193 +  -7.9  -3.31565   CCATTCATGATTCCC              CCGGCGG CTA TCGCTGG              TATTCGTATTGTTTC  66 498
     lpg1136 1251839 .. 1251855 +  -6.7  -2.95896   CCTGCTAATTATTCA              TCATTTA TTC TAAATGA              ATTTCTGCCTAATGC  58 380
     lpg1145 1261945 .. 1261955 +    -4  -3.65656   TTCTTGAAAGGATTT                 TAAC TAT GTTA                 TTCTGTATGTGGTGC  52 68
     lpg1146 NONE
     lpg1147 1264222 .. 1264269 +  -3.7  -3.57144   TATTTTTTATTTCAT TAGACCTCTTGCCCTAAA ACAAAAGAGACAG GTTAGG-CAAGAGGTCTA TTTCAGAGTCAAAAG  52 170
     lpg1148 NONE
     lpg1149 NONE
     lpg1150 1268346 .. 1268356 +  -5.4  -4.18161   TAAAGTATCTTTTGC                 TTGC TCT GCAA                 TTTTAGCAATTTCTC  67 366
     lpg1154 1273727 .. 1273747 + -12.5  -3.06711   CACAGCATCCATTAA            TCCCGCGCC CAA GACGCGGGA            TGTAGTTTCTGGATC  87 77
     lpg1155 1275659 .. 1275669 +  -6.8  -3.01791   ACGTGTTTTTATTTG                 GAGC CCA GCTC                 TATTGAGAAAGCAAT  59 90
     lpg1157 1278030 .. 1278042 +  -4.1  -2.50398   ATAGTTTTTTAGTTA                TAGTC AGC GGCTA                GTATTGGCTTAATTA  47 37
     lpg1158 1279113 .. 1279131 +  -2.4  -4.12296   TAAGATTATTAAAAT             CGTGCATA TTC TATCCATG             TTATTTGATTGTGCA  54 238
     lpg1159 1280334 .. 1280380 +   -10  -3.98915   TTTCTATGAATAAAA CCTTATTT-TTGCTAGTTATAT CAAAA ATATAAC-AGCAAGAAATAAGG TTTGATATGTTTGTA  87 51
     lpg1161 1281673 .. 1281687 +  -4.2  -5.48825   ACAAAATGAAAGAGA               GGAGCT TTT ATCTCC               TTTTTTTGAGTCCTG  82 63
     lpg1163 NONE
        argE 1285175 .. 1285191 +  -3.7  -4.27192   GTAAGTAAAAAATCA              TCGGTAT TTG ATGCTGA              TTTTACTAGCACTTT  59 55
         udk 1286503 .. 1286522 +  -2.8   -5.5112   TCTTCTTCTGTGCCA            GATACTCG TATT TGAGCATC             TTTTTTATTCATCCA  78 343
     lpg1167 1289268 .. 1289280 +  -6.3  -3.81651   ACCAAAATGACATTT                TCTTG ACA CAAGA                TATTTTAATTGAGGT  66 286
     lpg1170 1294074 .. 1294091 +  -5.6  -2.58714   TTTTAGTATTATATG             CCATGT TTTTGT ACATGG              TGAATTAATATGAGA  51 57
     lpg1171 NONE
     lpg1172 NONE
        pilS NONE
        pilR 1299252 .. 1299262 +  -5.4  -3.88498   CCCTGAAAACGTTTC                 TGAG TTG CTCA                 TTTACTGTATCAGGA  61 114
        ribD NONE
        ribE NONE
        ribA NONE
        ribH NONE
        pyrG NONE
        kdsA 1308935 .. 1308963 +  -3.8  -3.29406   CTAAATTAAATGATA        TCCCGTGTAAAA AGAAG TATGGCACGGGA        ATATTTTTTATTTTG  49 37
     lpg1183 NONE
     lpg1184 1313713 .. 1313725 +  -4.9  -5.64274   TATATGAACGCCTAT                CATTT TGC AAATG                TTTTTTTATAGATAA  86 271
     lpg1186 1314710 .. 1314744 +  -7.8  -2.53911   CTCTTGAATCAAGAT     GAGAGGGAGCTCTGTT AGC AAAGGAGCTCCCTCGA     TAGGTTACGGGTTAA  63 111
     lpg1190 1319961 .. 1319975 +  -2.8  -4.65895   TTATTGGCATTGGTA               TAAAGG GAA CCTTGA               TTTTTAAATCAAGGA  63 23
     lpg1191 NONE
     lpg1192 1322408 .. 1322418 +  -5.4  -4.10795   AATCCAAGAGTTGAG                 CAGT ATA ACTG                 TTTGGATTTTTTTCC  65 332
      cydA-2 NONE
        cydB 1332723 .. 1332742 +  -2.2  -5.00884   AACTGAAAACACAAT            GAGTGATGA TTG TC-TTACTC            TTTTTTAAGGAAAAT  65 202
     lpg1205 1333906 .. 1333920 +  -2.8  -5.02074   GATGATTTTATCTGG               TGAGGC TAC GCTTTA               TTTTTTAAAGCCTCG  66 45
     lpg1206 1335090 .. 1335100 +    -4  -2.58714   TTGAGAGAGGGCATT                 TTCT GAA AGAA                 TGAGTTAGTATCGAA  45 147
     lpg1207 1335994 .. 1336004 +    -4  -5.75342   GGCTCGCTTGATTAA                 CAAA CGA TTTG                 TTTTTTTTAGCAGAG  88 436
     lpg1209 NONE
     lpg1210 1337862 .. 1337897 +  -9.2  -4.30576   AAAAGAGGTATCCAG    CGCCTA-GATACTGGAT GAT ATGCAGTATTATAGGCG    TTTTGGTAATAAACA  85 444
     lpg1212 NONE
     lpg1213 1340182 .. 1340192 +    -4  -4.19735   TACATAAATATCCTT                 GTTA ACT TAAC                 TTTAGTTTTAAAGCA  59 227
     lpg1214 1341668 .. 1341680 +  -3.3  -4.57837   TTTATTTTTGAGTTT                GGTGT TTT ACTCC                TTTTTCAACCAATCT  62 164
        flgB NONE
        flgC NONE
        flgD 1344344 .. 1344354 +  -3.2  -2.77013   AAATCAATGATTTCA                 GTCA CCG TGGC                 CTTATTGAAACGATG  43 39
        flgE NONE
        flgF NONE
        flgG 1347453 .. 1347467 +  -2.8  -3.14026   ACTCTGTAAGTGAGA               TAGGTT ATG AACCGA               TTAAATATAGCTGTC  43 32
        flgH NONE
        flgI NONE
     lpg1224 NONE
        flgK NONE
        flgL 1353568 .. 1353609 +  -3.9  -2.57344   CACATCCTGTTCATA TTCACCTG-TTACTATGTAT TAA ATACCCAATAAGCAGGTGAA ATTATGAAAACGGTA  45 175
     lpg1227 1355430 .. 1355461 +  -8.2  -2.94422   TAATAGGCTGTGAAA      TGTAAATTAAAGCA AGGG TGCTTTAGGTTACA       ATATTTTTAAAGCTC  67 46
     lpg1228 NONE
     lpg1229 1358070 .. 1358082 +  -4.9   -2.7976   GACTGATTAAACTTA                CATTT ATT AAATG                CTTTCCAGTCTTCGA  51 31
     lpg1230 NONE
        umuD NONE
        umuC 1361287 .. 1361300 +  -4.5  -4.32903   GCCGCGGGAATCGAA               CCCGT TACC ATGGG                TTTTCGATATTTAAT  64 276
     lpg1236 1366375 .. 1366395 +  -3.3  -3.38056   AGAATCTGATGGAGT            GAAGGGT TGATTAT ACCTTTC            TGGTTTTTTAGGAAT  48 222
        traA 1371414 .. 1371428 +  -2.1   -3.0879   TTAAATGCCTCCTTA               TACCG CAAGT TGGTA               ATTTTAGGGTGCATT  42 57
     lpg1242 1372741 .. 1372752 +    -3  -4.64763   CTTCTATAGAGTCCT                TTGA TTCT TCAA                 TTCTTTTTTGAATGA  62 140
     lpg1256 1385217 .. 1385228 +  -5.8  -5.05782   GGAAGATTCAGCCTG                CTCC TGTT GGAG                 TTTTTTCAAATAAAT  81 148
        prpA 1387847 .. 1387857 +  -3.2  -3.86194   AACTCCATCCTGACT                 GCAT GCA GTGC                 TTTGTAAAAGCCATT  54 444
     lpg1262 1388688 .. 1388701 +  -6.7  -3.02649   TTTATTTTTTATAAA               GTCGA TAAG TCGAC                TATATATAATGAGGT  59 203
     lpg1263 1390401 .. 1390415 +  -2.2  -4.51174   GGAAAATGATAGAGG               TAAAAT GTA ATTTTG               TTTTAATTGTAATCA  59 434
     lpg1265 1393780 .. 1393790 +  -2.4  -4.56093   TTGCAGGGAGTATGA                 TGGC ATT GCCC                 TTTTCTGCTTGGATT  61 451
     lpg1267 1395582 .. 1395599 +  -2.7  -3.36327   CTCATCTTGATTGCA             TGAATGT TGAC ACCTTCA              TTCTGGCTCAAATAG  47 53
     lpg1273 NONE
     lpg1274 1403431 .. 1403442 +  -5.8   -3.0169   CATTTGCAATCAAAT                CTGC AGCA GCAG                 TCGTTTGTAAAGCTT  57 470
       abcT3 1407387 .. 1407398 +    -3   -2.6212   ATACCAAGTGCTATG                CTAT AAAA ATAG                 ACTTTTTGAAAATTT  43 45
     lpg1278 NONE
     lpg1279 1408650 .. 1408660 +  -5.4  -4.73388   AATATATCTGAGGGC                 TGTG CTT CACA                 TTTTTCATCAGGATT  75 500
     lpg1281 NONE
        surE NONE
     lpg1283 NONE
        rpoS 1413197 .. 1413218 +  -2.9  -3.23598   TAAGATAATCCATTT           GCCTACTGG GATG TCGATAGGC            TTGCTCAGTTACTTG  44 181
     lpg1286 NONE
        ruvC NONE
        ruvA NONE
     lpg1289 1417273 .. 1417287 +  -4.3  -3.68569   CAGATTTACCATACT               TGTCT AATTC AGACA               TTATTCGATCAGTGA  56 525
     lpg1299 1429265 .. 1429275 +    -4  -4.08974   AACCAATAAAGAAAA                 TATC GGT GATA                 TTTCTCTGGTAAAGT  59 167
     lpg1302 1431954 .. 1431974 +  -4.1  -3.09193   AATAATCCTGGCCCT            TTGTTTCTT TGG GAGAAATAA            TTGAATCCATCTCGT  50 5
        trpF NONE
     lpg1304 NONE
        trpA NONE
        glnS NONE
        cysS NONE
     lpg1308 NONE
     lpg1309 NONE
     lpg1311 1440492 .. 1440509 +  -8.5  -2.86202   CATAAAAACATGCTC             TGGCTAA CTTA TTAGCCA              CTGTTTTAATCTGAG  69 120
     lpg1312 1444255 .. 1444266 +  -3.6  -2.97181   TTTCACTAGCTGACA                GCCT ACAA GGGC                 GTTGTCTTTTGCGAT  45 164
     lpg1318 1450915 .. 1450936 +  -6.7  -3.87815   GTATGGGTAATTTAG           TTTTGAGAG GTTA CTCTTAAAA            TTTCTGCAAGTGACG  66 162
     lpg1321 1456220 .. 1456244 +  -6.5  -2.83409   ATTCCTTTTTATGTC          GCTCAAGATTT TCA AGATTTTGGGC          TGTAATCAGTTCATA  55 270
     lpg1327 1464673 .. 1464684 +    -3  -2.87132   TCTGCGCACCCACAA                CATT GGGC AATG                 TCTGTAGCGGAAGAA  42 427
        accD NONE
        folC NONE
     lpg1343 NONE
        dedE 1483853 .. 1483866 +  -5.3  -4.11033   AGGGTAAGGTTTGAG               TGCTA ACTT TAGCA                TTTCTACTCTTTGCT  63 450
     lpg1350 1490959 .. 1490971 +  -2.7  -2.75825   GGCAAATATTATGCC                TAGGA GAG TCTTA                TGGATTTATTGCAAC  41 23
     lpg1351 1492502 .. 1492528 +  -2.3  -4.10161   GTTAAGATGTAGAAA        GGGGCGA-GATC AACA GATTATTGCTCC         TTTTAGCCAATGGTA  54 36
        fadB NONE
        fadA 1496262 .. 1496284 +    -5  -5.16237   TTACTATCATCAGAT           TTGAACTA CTACATA TAGTTCAA           TTTTTTAATAGCCTT  77 107
     lpg1356 1502633 .. 1502646 +  -2.3   -3.6504   CAATTGCCATTTTAA               TGCCC AACT GGGAA                ATTTTTATTAACGTT  49 508
        glnA 1510617 .. 1510637 +  -4.7  -3.18582   GAATTTGAGTTATAT            TATAGTCTC TAA GGGTCTATA            TTCATGAATAAACTG  54 14
     lpg1365 NONE
     lpg1366 1511963 .. 1511979 +  -4.5  -2.59101   TTCCAGTCCAAATAG              TTTGAAT TTT ATTCGAA              TCCATTAAATTATTT  47 1
     lpg1367 1513080 .. 1513093 +  -3.9  -3.79874   AAAATAAAAACCGTT               CTTTT TAAG AAAAG                TTATCTTATATGGGA  55 199
     lpg1368 1514749 .. 1514786 +  -5.1   -5.5943   GCATTAGCAATATGA   ATAATCACCAATAGA TAAAAGAC TTTATTGGTGATTAG    TTTTTTTGCTGGTTT  86 78
        htpG 1516838 .. 1516865 + -14.4  -4.81851   GAGCTGAACATAAAA        TAAAAAGGCTCA AAAA TGAGCCTTTTTA         TTTTTAAATTTCCCT 100 95
        rnhB 1520261 .. 1520271 +    -4  -3.87815   ATAGCTTTTAAAATG                 TCAT AAT ATGA                 TTTATGCAAATCAGA  55 95
     lpg1379 NONE
     lpg1380 NONE
     lpg1381 NONE
     lpg1382 NONE
        rnhA NONE
        dnaQ 1532718 .. 1532730 +  -6.3  -3.28712   CCTCAAAATAAGCAA                CCAAA GTG TTTGG                TTATAGGCAGAGGCG  61 164
     lpg1386 1533830 .. 1533842 +  -3.5   -3.1505   AATTATTAAATCCTA                TTAAT AGC ATTAA                TTAATGCGCCATAAT  47 22
     lpg1387 1535389 .. 1535414 + -11.3  -5.64274   CGTAAAAAGCTAAGA         TCACTGCCTTGA GTT TCA-GGCAGTGA         TTTTTTTATAAATCA 100 60
     lpg1390 1537773 .. 1537786 +  -2.3  -2.95102   TTGAAGTTAAAATAT               CGGTA ATAT TCCCG                CTTTATGAATGCAAT  41 64
        rpmF NONE
        plsX NONE
        fabH NONE
     lpg1394 NONE
        fabG NONE
        acpP NONE
       fabF1 NONE
     lpg1398 NONE
     lpg1399 1544944 .. 1544954 +    -4  -2.66274   GAGGAGTTTATAGAG                 CATA ACC TATG                 ATTACTTATCAAGAA  45 14
        holB NONE
        pilZ NONE
     lpg1402 NONE
     lpg1403 NONE
     lpg1404 1549832 .. 1549842 +    -4  -3.76534   CACATTACTATTTGC                 TTCA TCA TGAA                 TTTCAGATTTCTTGG  54 128
     lpg1406 1552499 .. 1552510 +  -3.6  -3.63425   AGCAAAAGAAATTGG                GGGC ATAA GTCC                 TGTTTCATTTAAGTA  52 42
        licA 1555128 .. 1555138 +  -2.4  -4.65895   AGCCTTACTTTTACG                 GGGC AGA GGCC                 TTTTTAGCTGCCGCC  62 8
     lpg1410 1557061 .. 1557071 +  -5.4  -4.42765   AAAAAACCTGTTTTT                 TGAG CTG CTCA                 TTTAGTTTTTTAAGA  69 276
         adk NONE
       trxA3 1558520 .. 1558532 +  -6.3  -2.95223   GCGTAATTGACATAT                TGAGT AAA ACTCA                TATCTGCTAAAGTTG  56 313
     lpg1414 1561292 .. 1561322 +  -9.9  -2.72379   TTAAATTAGATTGCA       GTAGCTCGTATTA TAGTT TAATACAAGCTAC       TGATTAACACATTGG  75 68
     lpg1416 1563700 .. 1563723 +  -7.5  -3.02166   GAACATTAAAAATAT          CCTTGAGCT ATCCGA AGCTTAAGG           TGATTTAATTAAGAC  66 4
        gyrA NONE
        serC NONE
     lpg1419 NONE
         cmk NONE
        rpsA 1571243 .. 1571260 +  -9.9  -6.34616   GTCAAAACTAAAAAA             GCGTAGA ACTA TCTACGC              TTTTTTTTATTTTGA 100 50
     lpg1422 1571619 .. 1571629 +  -2.6  -3.14931   TTACAAGATCAACAT                 TAAT TTT ATTA                 TTAGTGGAAACTCGA  45 23
     lpg1423 1572974 .. 1572985 +  -2.2  -3.76125   GTTTTGTCTTCTCGT                TTGC CAAG GCAG                 TTTACGTTCAAATCA  50 162
     lpg1424 NONE
        pyrF 1574927 .. 1574943 +  -3.8  -5.85011   CATACTTTTAAAAAA              TTATAC ATATG GTATAA              TTTTTTTCATTTTTG  90 46
     lpg1426 NONE
     lpg1427 NONE
     lpg1428 1578974 .. 1578991 +  -2.8   -5.1167   TAATTAACACAAGAT             CAAAAT AAAAGG ATTTTG              TTTTTATCTTAAATT  69 34
     lpg1429 NONE
     lpg1430 1580799 .. 1580814 +  -3.2  -3.07487   CACCGCCTTTTACAT              GCAGAT TGGC ATCAGC               GTTTTGACGATGTAA  45 365
     lpg1442 NONE
     lpg1443 1592088 .. 1592098 +    -4  -2.74038   GTCCAGTTAGCTTTT                 GATT ATT AATC                 TCATGTCTCTAATCT  45 132
        trpS NONE
     lpg1445 NONE
     lpg1446 NONE
     lpg1447 NONE
     lpg1448 1596583 .. 1596602 +  -7.2   -3.5518   GATAAATAGCTATTT            TATCCGTG ATTT TACGGATA             TTCTCTGAATGTTAC  68 36
     lpg1449 1599553 .. 1599574 +  -2.3    -3.281   CACTAGAGGAAAAAT           CTGTCTTCA CTCC TTAAGATAG            TATTGTAAATTAAAG  44 9
     lpg1450 1600773 .. 1600794 +  -8.1  -4.46493   GAATCATTGTTCTCT           TCTAATCTC AAGA GGGATTAGA            TTTTAGTATATTTAC  84 150
     lpg1452 NONE
     lpg1453 1602994 .. 1603004 +  -2.6   -5.4833   ATTTAATTAATGTCC                 TTAA GCA TTAA                 TTTTTTCTTGAATGA  76 52
     lpg1456 NONE
        relA 1609596 .. 1609613 +  -4.1  -3.91897   GACTGATTAGAGTGG             CAGGTAG CGTT TTGCCTG              TTTGTAGATGACCAA  57 194
        yfdZ NONE
     lpg1460 NONE
        recJ NONE
     lpg1462 NONE
        secA 1617496 .. 1617507 +  -4.4   -2.8474   AGCCTCGTGTGAAAG                TAGC AGTT GCTA                 TCATTATCGATGAAA  48 29
     lpg1464 1618082 .. 1618092 +  -2.6  -2.52464   GATTTTGTATTTCAG                 TTAA TTG TTAA                 TCAATTGGACAGAAA  41 214
     lpg1465 1619063 .. 1619090 +  -4.9  -4.43755   CTGATAGTTAAACTA        TGATGCCCTAA CTGGAT TTTGGGTATCA         TTTTCAATTTCTTAT  68 161
     lpg1470 1624456 .. 1624472 +  -6.7  -4.20027   TTATCGAAATGGAGA              TGTTTAT AAA ATAAACA              TTTGTCTAATTTATT  71 82
     lpg1472 NONE
        bioF NONE
        bioH NONE
        bioD 1629605 .. 1629627 +  -3.5  -3.40899   TACTGCTTGTTCTGC          TTGC-GCTAT ACCC ATGGCAGCAA           TTATAATGAAAAGTT  48 85
     lpg1476 NONE
     lpg1477 NONE
     lpg1478 NONE
     lpg1479 NONE
        mutH 1636109 .. 1636124 +    -4  -3.24235   CAGATGCTGTTGCTG              GAGTCA CTAT TGATTC               TCTTAATGTATATGG  48 154
         lok 1640360 .. 1640373 +  -6.7   -3.6292   TGAATGAAGTTTTGG               TGAGC TCCA GCTCA                TTTAAAAATGTTTCT  66 522
     lpg1487 1642705 .. 1642727 +  -7.2  -4.06505   ATTAGATTAATAACG           TAATTTAAGT TTT ACTTAAGTTA           TTTATGATATATTCA  73 147
     lpg1488 1645477 .. 1645489 +  -3.4  -3.98378   GCAAGACATTATTTT                TGCT GCCCA AGCA                TTCTTCTTAAATCTA  55 71
     lpg1489 1646701 .. 1646729 +  -9.7  -3.96531   TTTTAAGACTTTAAA        CGGGTAATTAAAT ACT ATTTATTTGCCCG        TTTCTGCATATATCC  87 53
        cyaA 1648245 .. 1648259 +  -2.2   -2.6891   TCCAATATTTGCAAT               TTTTGT CAT ATAAAA               TGCTATAATGTCATG  40 107
     lpg1491 1649980 .. 1649996 +  -2.3  -5.41746   ACAAAGTACATATTT              TTCGA AATCAGG TCGAA              TTTTTTTAGACAGTT  76 490
     lpg1493 1650938 .. 1650956 +  -3.2  -3.16151   ATTTGAGTCTCTATA             TATTTGTT CTG AACTAATA             TCTATTGCTAGTTAG  47 9
     lpg1495 1651860 .. 1651871 +    -3  -4.58213   CAAGCTTTGAATGAT                TCAT CCTG ATGA                 TTTTATGGTTAGTTG  62 155
     lpg1496 1653920 .. 1653943 + -11.8  -3.73982   ACGGTTATTTAATTA          GCATCCTTTG AATG CAAAGGGTGC           TTCTATTGCTCTAAC  91 83
        pepN 1656846 .. 1656863 +  -9.1  -4.24342   CTAAAACTTGGGGGG             GGGGGGT GAAT ACTCCCC              TTTCTTGATAAAGAA  89 90
     lpg1509 NONE
     lpg1510 NONE
     lpg1511 NONE
     lpg1512 NONE
     lpg1513 1675870 .. 1675884 +  -2.2  -3.02739   AATTGTTCTGATATT               TATTAT TTG ATAGTA               TGTGTGTAACTTACC  42 66
     lpg1514 1676613 .. 1676638 +  -4.9   -4.9138   ACTAAATTTACTGCT         TAATATAAAGA TTAG TCTTTTTATTA          TTTTATTTAAGTAAT  75 23
     lpg1515 NONE
     lpg1516 NONE
     lpg1517 1680051 .. 1680064 +  -2.5  -4.53303   TTAATTGGTCTATTA               TAATA TTAA TATTA                TTTTCTGTAAGGCTA  60 82
     lpg1518 1683070 .. 1683089 +  -7.2  -2.68782   CATCACGCAAATAAT            TACAGGGT TTTT ATCCTGTA             GTGTTTCATGAATTT  59 465
        pilB 1686457 .. 1686475 +  -3.9  -3.54676   CGACCATAGAGGAGG            TCAATCGG GTAA CCG-TTGA             TTAATTTGGATGGAT  52 3
        pilC 1687702 .. 1687720 +  -3.2  -3.79251   ACTGGGTTCTGCTGT             TTAAACAG ATC CTATTTAA             TTTAATCATACAATA  52 22
        pilD 1688967 .. 1688980 +  -3.9  -3.16191   CACTTCATTATTTAC               CAAAA AGCG TTTTG                TTCCTGAAAATATAG  48 378
     lpg1528 1692420 .. 1692430 +  -4.6   -3.1829   CTATTCTGGGATCTG                 CGGC AAC GTCG                 TCTTCATAATGCTCT  51 491
     lpg1535 1701573 .. 1701596 +    -6  -3.90588   CCACCAACAAAACAA          TGCCTAC-CAG CAG CAGTGTAGGCA          TTTCATTAAAAAATC  66 54
        pcnB 1704267 .. 1704283 +  -2.3  -2.91681   CGTAAACGGAAAATA              GCAAA ATGAATG TTTGC              TATCTGAGCTTGGGA  41 17
     lpg1539 NONE
     lpg1540 1705664 .. 1705674 +  -2.6  -3.55444   CTGAAATAAATCTTA                 TTTT TGC AAAA                 TTTGCAAAATGCAAC  48 515
     lpg1550 NONE
      fadD-1 1718787 .. 1718799 +    -2  -3.38725   CATAATAGAATACCC                TTCT CCAAT AGAA                ATTTTCTTACCAATT  45 190
     lpg1558 NONE
     lpg1559 NONE
     lpg1560 1724721 .. 1724760 +  -3.7  -2.77523   CAAGCATGATTTTAA  TTTAT-GTTGGGCTTCGT AAATA GCGAGGCCTAACAACAAA  TACTATTACTACAAC  46 32
     lpg1561 1727220 .. 1727230 +  -5.4  -3.23929   GACCTCAAAGTAAAT                 TCCT GTT AGGA                 TCTTCATATAATTTA  55 140
       merA1 1729536 .. 1729546 +  -6.8  -5.60689   AAAATTTCAATAACA                 TGGG CAA CCCA                 TTTTTTATTGTCTAC 100 139
        thi3 NONE
     lpg1566 1733459 .. 1733479 +  -6.1  -3.24925   TGACTGCATTGATAT            CCTCTTTCC CAT GCAAGGAGG            TTAATGATGTGGAAT  59 197
        thiG NONE
       thiDE NONE
     lpg1569 1736949 .. 1736960 +  -4.4  -5.03405   GAGTCGACACCCAGC                CAGA AGTA TCTG                 TTTTTCTGTAATATT  76 117
     lpg1579 1745090 .. 1745119 + -14.5  -4.07568   AATTAGAAGGAAAAA       TTGAGCTTGAACT TTGA AGTTCAGGCTCAA        TTTTCAAAAACAGAG 100 9
     lpg1584 1753861 .. 1753873 +  -6.3  -3.84514   TTTTTTATTCCATGA                TAGAC TTT GTCTA                TTTAATGATTAAAAT  66 290
     lpg1585 NONE
     lpg1586 NONE
     lpg1587 1755803 .. 1755819 +  -6.5   -3.2624   CCAGGATAGGTTTGG              CCTGTTG AAT CACCAGG              TTACTAGCTTCTTTA  58 336
     lpg1593 NONE
     lpg1594 1761244 .. 1761261 +  -2.7  -4.14859   TGCTTAAAATCAGCT             TGC-CCTT GTA GAGGAGCA             TTTATAATTCTTACT  55 81
     lpg1603 NONE
     lpg1606 1772150 .. 1772163 +  -3.9  -3.87869   TGGAAAAGCTGAAAT               GAATA GTAG TATTC                TTTATAGGACATTGA  55 24
        capP 1774727 .. 1774747 + -11.9  -2.68545   AAACAGCGTTATTGA            TGCCACTCT AAT AGAGTGGCG            ATGTTATTGTAAAAC  84 48
     lpg1608 1775811 .. 1775834 +  -3.2  -3.31515   ATAGATAATCACATT          CTT-TTGAGAC AAG GTCTCCACAAG          TTCTGGCAAATCTTT  48 496
     lpg1617 1786392 .. 1786403 +  -4.4  -4.89729   TACGAACCATCCATG                TTGC AAAG GCAA                 TTTTTGGCTTTTATC  74 309
     lpg1624 1794492 .. 1794508 +  -6.5  -3.65832   AATTTGTTTTTATAA              GGCGTTG AAG CAGTGCC              TATTTTAAGAAATTT  64 314
     lpg1627 1798364 .. 1798375 +    -3  -5.23396   AGTTGATTCAAATGT                TCAA TGAA TTGA                 TTTTTATTGCTTATT  75 249
     lpg1632 1803580 .. 1803593 +  -3.1  -2.56596   ACAATATGAAACACT               CTATC AATC GATGG                TGAGTTAATGAAAGC  42 4
     lpg1633 1804741 .. 1804755 +  -2.8  -2.51207   TATTTGCGAGAGCCA               CTCTTG AAT CAACAG               GATTTTACTAGTGTA  41 509
     lpg1635 NONE
     lpg1636 NONE
     lpg1637 NONE
     lpg1638 1811338 .. 1811357 +  -4.9   -2.8088   GTCTCATCCAAACTG            GCCGCTT CCGTTA ATGCGGC             TACATTTTCCTTGGT  50 96
     lpg1640 1813615 .. 1813634 +    -5  -2.93382   CTCCAGCACCTGATA            TAGCCG CCTTGAAA CGGCTA             TCTGTAGCTATGACA  51 396
     lpg1657 1833911 .. 1833944 +  -5.3   -3.8398   TGGATGGTGGTTTAA     GCTGCTTGTCGTTGA GATT TTAATGAAAAGCCGC      TTATCTGTTTTAAGT  61 3
     lpg1658 NONE
     lpg1659 1836514 .. 1836525 +  -4.4  -3.31331   CTGAAGTAGAAGATA                GATG AGTT CATC                 ATTATTTTCTTTCAA  51 117
     lpg1660 1838216 .. 1838228 +  -6.3  -2.79276   ACAGATAGAATACAG                CAATG CTG CATTG                TGATTACTGAATCCT  55 200
     lpg1662 NONE
     lpg1663 1840916 .. 1840926 +  -2.6  -3.63298   ATCTGTTACCGCAGT                 TAAT GGG ATTA                 TCTTGTTTGATTGGG  50 267
     lpg1665 1848983 .. 1849032 + -10.3  -2.54574   AGAGAAGAAGATTAA TTGCTGGCAAGCAAAGTCA-GATT TTG ATTCTTGACTTTGCTTGCTAATAA ATATTAATTGCCCTC  77 26
     lpg1670 1857583 .. 1857625 +  -6.5  -4.63172   TAACAAGCGATTCGA CTGATAAAAGTGGAGTTGT AACCA ACAATTCGATTTTTCTCAG TTTTGTAGTTTAATA  76 49
     lpg1671 1859843 .. 1859856 +  -3.1  -3.57119   TTCCAACTGCTGCAC               CCTTG CTTT TAAGG                TTTGAGCAGTATCTC  50 88
     lpg1683 1874630 .. 1874651 +  -3.9  -2.93723   GGCATTAAGGTAAAA           TAGTGTGAAT TGA ATTCA-ACTA           TGTGATTAATAGGCA  46 23
     lpg1684 1876825 .. 1876838 +  -3.9  -4.32034   TAGAGCTCTGAGTCA               GAAAA GGAC TTTTC                TTTTGCTGCTAATGC  64 517
     lpg1686 1877834 .. 1877856 +  -2.1  -4.27861   CTTGGCGTGAATACC          TCTT-C-CCAG TAA CTGGAGGAAGA          TTTTCCATGTCTATT  56 110
     lpg1689 1881084 .. 1881098 +  -2.9  -3.22298   CTCCTCTTCATTAAT               CAAAA CATGA TTTTG               TTGATACTGAATGAA  45 16
        acnA 1883859 .. 1883875 +  -9.4  -3.42354   AAGCTCTTAACAATT              GGGCAC ATTGC GTGCCC              TTCTCCCTTAGAGTG  79 31
     lpg1691 1885651 .. 1885661 +  -5.4  -5.08824   TCGCAATATTCTCAC                 GCAT AAT ATGC                 TTTTTTAAATCACCA  79 164
     lpg1692 1887128 .. 1887155 +  -5.6  -2.74286   TTAGCTAAAGCCGCT        TG-TGCTCCATCG AGG CGGTGAAGCAACA        TCCTTGCAACTTCTT  51 37
     lpg1697 1892597 .. 1892616 + -10.7  -4.12188   AGCATAAAAAAGTAA            GCCAGGG ACTCAG CCCTGGC             TTTTCGCAGTCATCC 100 34
     lpg1698 1893494 .. 1893509 +  -2.6  -3.68351   ATTATAGCATAGGCC              TTTCAT ATCA ATGAGA               TTTAAATCGTAAAGG  50 134
        ktn1 1896876 .. 1896892 +  -4.5  -2.95884   AAAATGCAACAACTT              GATTATT GGG AGTAATC              TATGTCACTTGCTAC  48 143
     lpg1702 1898541 .. 1898561 +  -9.7  -2.78816   CGGCATTAATTTCCA            GCCTGGGTT ATT AACACAGGC            TATCATCCGGGATGA  76 32
     lpg1705 NONE
     lpg1706 NONE
        aruD NONE
        astB NONE
     lpg1709 1906462 .. 1906476 +  -7.1  -3.20431   ATTTACAAATGAAAC               CCAGC CAAAA GCTGG               TATGTATTTAAATAT  65 67
     lpg1715 1910988 .. 1911018 +    -7  -2.88427   ATATGTAAAACCTGA       TTGGTACCGA TAATAAAAAAT TCGGTACCAA       TCTATCCCAACTCTT  62 33
     lpg1716 1911969 .. 1911986 +  -7.7  -5.00616   CAAGAATAGTGAAAA             GGCATGT ACTA GCATGCC              TTTTTTCAAAAAGAA  88 46
         map NONE
        glnD 1919513 .. 1919534 +  -3.8  -5.09225   ATTGCCCTGATTTCA           G-CATGATC AGAAG GATCATGAC           TTTTTTCAATGACAT  74 330
        minD 1923878 .. 1923899 +  -9.5  -3.29511   GACTATTTGCCTAAG           CTGCAAGAA GAAA TTCTTGCGG            TTATAGCAAAATACG  77 142
         qor 1932810 .. 1932826 +  -2.9  -3.14051   TCAACAACCAATACC              ACACCAG TAA TTGGTGA              TCTTACTGCAGCTGC  44 350
        gatC NONE
        gatA NONE
        gatB NONE
     lpg1738 1940712 .. 1940726 +  -2.1  -3.00128   TTATCAAACGACTGC              CGG-AC TGGA GTACCG               ATTTAATTAGTTGGT  42 1
        gidA NONE
     lpg1740 NONE
     lpg1741 1944477 .. 1944489 +  -3.5  -2.54523   GATCTCCCTGGAGTG                TATAA GTG TTATA                TAGCTTGGCATGTCA  42 10
     lpg1742 NONE
        suhB 1949743 .. 1949753 +  -5.4  -2.70932   TTGTAGCTTTTCTTT                 CTGA AAT TCAG                 TCGTTGGGGAAAAAG  51 456
        clpB 1953323 .. 1953337 +  -2.8  -2.97245   ATGTTTTAAGAAGCC               TGATTG CAT CAAGCA               TATCCTTATCAGTCA  43 302
       trxB1 NONE
         aat 1975652 .. 1975665 +  -3.9  -3.87994   ATTAAATTTTTTATC               GATAA CCTT TTATC                TTTATAAAACTAAAT  55 36
     lpg1769 NONE
        infA 1976489 .. 1976508 +  -7.8  -2.91383   CGGAATATAGAAAAA            GCTGGCTG CAAG CAGCCAGG             TATATCGCTAAAAAT  64 95
     lpg1772 1978799 .. 1978810 +  -2.2   -2.6186   CCCTTATAATCGGTT                GGGT TCAA ACTC                 CTTATAGAATTAAAT  40 58
     lpg1773 1979983 .. 1980001 +    -9  -3.01712   CACAACTTATCCACA             GAATAATC CCA GATTATTC             TATTGACCAAAGCAA  71 43
        nrdA NONE
        nrdB 1984209 .. 1984239 +  -8.4  -3.87373   GTTACCTCTAGCAAA       GTAAGGGAGTTC ATTTAGA GAAATCCCTTAC       TTTGTGAAAAATGTC  75 52
     lpg1776 1985024 .. 1985048 +  -8.7  -2.88663   GTATTGCTTGACATA          GCAATGGTT CTAAACA AACCATTGC          TATCTAAAAATCGCT  69 67
     lpg1794 NONE
     lpg1795 2002192 .. 2002203 +  -4.4  -4.49337   ATAAGTATCATTATC                GCAA TGAT TTGC                 TTTTATGCGTTATAA  67 37
     lpg1796 2003418 .. 2003433 +  -3.3  -3.00022   TCTACTTACTCCTTC              TAACG TGCCTC CGTTA               TCTATATGCCGTAAC  45 236
     lpg1797 2005494 .. 2005539 +  -3.3  -3.08317   TGTAGTAGTTCAAAC TTGATCTGACAGTTACCGGTT TTTC AAGAAGTGTCTGTCAGGTCAA ATTTAGTTTATAAAT  45 49
        mutS 2016641 .. 2016652 +  -4.4  -2.94872   GGAGTGTGCCGAGAG                CATC AATT GATG                 TAGTTATTACATGAA  48 16
     lpg1806 NONE
     lpg1807 NONE
        hemB NONE
     lpg1809 2022701 .. 2022719 +  -7.4  -3.29511   CTGACTAATAAAAAA             GCCACG CATATCA CGTGGC             TTCTAACAAGGTCAA  67 280
        lysC NONE
     lpg1812 NONE
         mrp 2031602 .. 2031615 +  -3.1  -2.92657   GATAGTTGTGGAATA               GAAGT AATA GCTTC                TCTACTATGTATTAT  44 25
     lpg1814 2032596 .. 2032625 +  -4.2  -3.79113   CGCTGATTGGCATAC       GGCCATGGCTTG CTCCCT CAGGCAATGCCC        TTCTTCTAGCAACAT  57 349
     lpg1816 2034757 .. 2034772 +  -4.7  -4.37552   AGCCTGCAACTGTTA              GAGGA AAATCA TCCTC               TTGTTTTATGGTATT  67 140
     lpg1824 NONE
        atoB 2044948 .. 2044976 + -11.9   -5.0916   AACGGTTAAAGATGA        CCTGGGTAAAA CCTTTAT TTTTACCCAGG        TTTTTATATTAAAAC 100 39
     lpg1826 NONE
     lpg1827 NONE
     lpg1828 NONE
     lpg1829 NONE
        mvaB NONE
     lpg1831 2052860 .. 2052880 + -11.2  -3.85092   ATCAACCAATAGAAA            GGGCAACT GCAAG AGTTGCCC            TTTCATGTAAATACT  90 95
        metN NONE
        metI NONE
     lpg1835 2056256 .. 2056268 +  -6.3  -2.84581   TTGGAGAAGATGCAA                TACCA GCC TGGTA                ATTATTAATAAATTA  58 12
     lpg1836 2057772 .. 2057809 + -10.1  -3.47322   CCAATAATTGACTTA   TAAGTTGAATTTGGATT AAAC AATCCAAATTCAACAAA    TTCATTATCCTCCCC  81 30
         pip NONE
         dtD 2067667 .. 2067679 +  -4.1  -4.32903   GCAAGAACCAAAAAC                TGGTG TAA CATCA                TTTTAAGTATTTAAT  64 201
        vacJ 2068524 .. 2068556 +  -7.8  -3.39844   GCCAGGTCATGATAA      GGGTTGGTATTG AGCCAAATG CAAAACCAACCC      TCTTTAAGCTCTGAA  69 59
     lpg1848 2072110 .. 2072126 +  -5.1  -2.53164   TGGAGACAATCGAAA              CAGACTC AAG GAATCTG              ATTCATGCTCAGTGA  49 8
     lpg1849 NONE
     lpg1850 2073086 .. 2073097 +  -4.4  -3.65046   AAATCTTCCCGATTA                GGAT TATT ATCC                 TTATTCAAATCAAGC  56 362
     lpg1852 NONE
         udk 2076141 .. 2076164 +  -4.6  -3.44876   GCAGTTGATGTTTTA          TTAGGCTGTT TAAG AGCAACCTAA           TTGATATTGTGGTTT  53 33
        fabI 2077307 .. 2077336 +  -2.2  -2.62396   AGACCATATTTAGCT       GATTTTGAATGA AAATAA TCCTTCAAAAGC        TCATATAACCACCTG  40 297
     lpg1867 NONE
     lpg1868 2090668 .. 2090707 +  -3.7  -3.57674   TCCTTAACTCACCTT  GCCCAAGAAATAGAT AATCACCCAA ATCTATTTCTCTGGC   TATTTCTGCTAACAT  52 439
     lpg1873 2095328 .. 2095339 +    -3  -4.25502   CAATACAGAGTTTGA                CTTA TGGA TAAG                 TGTTTTATTTTTAGC  57 97
     lpg1874 NONE
        yghD 2097166 .. 2097178 +  -3.3  -4.28651   TAAGTACCATATAAA                CCCTT ATA ATGGG                TTTTGCCATTTTGAT  59 254
     lpg1877 2099397 .. 2099429 +  -4.8  -5.44119   CCGTGAAAGGGCGAT      GTCCTAGGCCTCTA GACGA TGGGGACCTAGTAC      TTTTTTTACCATCAA  83 248
     lpg1883 NONE
     lpg1884 2103688 .. 2103709 + -13.1  -3.45118   TTAGATGTTTTTAAA           TCGATGTGC TATG GCACATCGA            TTGCTTATCACGTGC  93 37
     lpg1885 2104509 .. 2104523 +    -5  -2.53903   GTGTACATACATCAA               CTCTTG CAT TAAGAG               GTCCTTTTTGCAACC  48 224
     lpg1887 2105271 .. 2105283 +  -6.3  -3.39327   CCCGTGTGGACTTGG                GCATT GAC AATGC                TTATGCATCTAAAAC  62 64
     lpg1889 2107956 .. 2107969 +  -6.7  -3.23395   ACAATACATGACTAA               CATCC AAGC GGATG                TTAGTCATGCTGAAT  61 42
     lpg1891 2110112 .. 2110122 +    -4  -2.83701   AGATAATCATTTTCA                 TCAT TTA ATGA                 TATGATAACTGTTTA  46 35
     lpg1892 2110577 .. 2110599 +    -7  -3.09288   CCTGCAATCAATAAT           GGGGAGGT TTACTCT ACCTCCTC           CTTTGTTCGACAATA  63 27
     lpg1894 NONE
     lpg1895 2114437 .. 2114453 +  -5.9  -3.47349   GAATATAATCCGGGA              TTCGTTA ATA TAACGGA              TTGTAAATTTACCCA  61 230
        ychJ NONE
     lpg1897 2116836 .. 2116849 +  -3.9  -3.40522   TCCATATAATCATCT               TGAAA TGGC TTTCA                TTATGATAAAACAAT  51 63
     lpg1898 NONE
     lpg1899 NONE
     lpg1900 2120711 .. 2120732 +  -3.1  -3.07935   CGGGATTTATCGGTT           GCATTCTTGA GTC TCAA-AGTGC           TTAAATAGATAACAT  45 47
     lpg1901 2122018 .. 2122035 +  -2.8  -3.01243   GACAAAATAAAATTT             TCTAAT TAGTTT ATTAGA              TCATTATTATATGGA  43 85
     lpg1902 2122497 .. 2122509 +  -3.4  -3.89614   CGTAGAAACTCAAAT                CTGT AATTA ACAG                TTTATCCCGGTTAAA  52 130
     lpg1903 NONE
     lpg1905 2126331 .. 2126343 +  -7.7  -4.49316   GGCTTCACTTCCACC                CTCTG AAA CAGAG                TTTGTTGTTCCTCAT  82 286
     lpg1912 NONE
     lpg1913 2137768 .. 2137816 +  -8.3  -2.60723   ATTGTGGGAACCATT GTAATGGTACCATTACCTGCGTT TGC AGTGTAGGTAATGGTAATAATGC CTTGATTACCAATGG  65 122
        bolA 2139342 .. 2139352 +  -2.6  -3.23488   ACCTCCAAGCTTGAT                 TTAT TTT ATAA                 TGTCTATCTTTTTAT  45 59
     lpg1917 2141212 .. 2141234 +  -6.2  -3.54408   TTACTTGCATCACCA           GGGGCTGTTT CCC AACCAGCCAC           TTCCTTTGGGTAAAC  62 433
     lpg1924 2149571 .. 2149594 + -13.9  -2.53015   TTGAGGCTTTCTGCA          GCCACCCTG ATTATA CAGGGTGGC           TAACTTAACAAATGT  89 59
     lpg1925 NONE
     lpg1926 NONE
     lpg1927 2153487 .. 2153499 +  -2.7   -2.8207   AAATAAAGGATTAAT                TTATG TTT CATGA                CTTGTTGGAATTTAA  42 35
        indA 2154512 .. 2154523 +  -2.2  -3.39327   CTGAAAATCCTCGTG                TCGG CAGT TCGA                 TTCTGCCTCTGGCCA  45 122
     lpg1930 2155895 .. 2155908 +  -3.8  -4.46615   GAGTACTCAGGTTAT               TCCG CACCCT CGGA                TTTTAATTGCTGCTG  65 49
     lpg1932 2158297 .. 2158315 +  -4.6  -4.84527   TTTCCACCTCCAAGC             TCACTAAT GAG ATTAGCGA             TTTTTGCTGTATGCG  74 226
     lpg1938 2165942 .. 2165982 +    -7  -3.56092   ACCCAATCCGCATCT G-CACGTCTC-AAGCCTGTC AGA GATGGCCTTCGAGACGTGGC TTTAGCCACTCCTCA  68 164
     lpg1944 2173044 .. 2173054 +  -3.2  -4.20516   CAACAACGGGTAAAC                 CTCG TAA TGAG                 TTTCTTGAGTCGAAA  59 364
     lpg1947 2175669 .. 2175683 +  -5.8  -3.18735   CTTAATAATAACTGA               TTCAAA TTA TTTGAA               TTGATGGCATCTTGG  59 36
        sec7 2180010 .. 2180028 +    -6  -3.39138   AAAATTAAAATGCCC             GACGGCAT CCC ATGTTGTC             TTACTATAATTTTTG  61 292
     lpg1951 NONE
     lpg1952 2182156 .. 2182166 +  -5.4  -3.35992   TCCTTGCTTAAGTTT                 TCCA GTA TGGA                 TTCCTTAAGCTCGCT  56 425
     lpg1957 2189531 .. 2189546 +  -7.6  -3.61209   TTTCGCTAAGATGAG              GTTTGC AAAA GCAAAC               TTATGCTTATCTTAG  71 183
     lpg1958 2191318 .. 2191342 +  -7.2  -3.60104   ATTATCCATTTCACG          TGGTGCCATT TTAAT GATGGTACCA          TCTTTATGATGTAAA  68 78
     lpg1959 2193526 .. 2193538 +  -4.8  -3.54743   AATGCATTCATTGAC                CCCA CTAAT TGGG                TTATCGTTGATACTA  57 39
     lpg1960 2194950 .. 2194961 +  -5.8  -2.71001   CCTCTCTATTACTTA                CTGG GTGC CCAG                 ATTCCTTTGAAAGTG  51 505
     lpg1962 2197176 .. 2197192 +  -2.3  -4.82333   TTTGAAAATAATCTC              TAAAATC TTT GAGTTTA              TTTTTAAGTTCTTCT  64 468
     lpg1964 2200692 .. 2200705 +  -2.3  -3.41836   CTGATAAGGCCCAAT               CAGCT TGAT AGCAG                TGTTTAAATAACTGT  45 187
     lpg1967 2207128 .. 2207143 +    -4  -4.37658   TAACACCACAAACTA              TCTATC AGTA GGTAGA               TTTTATGGGGAAATT  62 48
     lpg1968 2207965 .. 2207981 +  -5.1  -2.83403   CACCTGGTAACTCCT              GTGACTG GAT CAGTAAC              CTTTGATACAGGACA  51 78
     lpg1973 2213121 .. 2213137 +    -5  -2.91276   TGACATTTTCTCCGA              CCGCTG ACGTA CTGCGG              CTTTGTCCGCAGCAC  51 48
     lpg1974 2214553 .. 2214581 +  -8.2  -6.28967   GCAGTATGCAAAAAA        CCCGTATTGACA TAGGC TGCTAATACGGG        TTTTTTTTATTTCTC 100 82
     lpg1975 NONE
     lpg1976 NONE
     lpg1977 2217511 .. 2217523 +  -4.1   -4.3898   AGCAGTTTTTATCTT                CTCGT CAG ATGAG                TTTTCTGACGCTAAT  64 459
     lpg1979 NONE
     lpg1980 2221131 .. 2221145 +  -2.8   -3.4439   TACAAAGCAATCAAA               TCGATA AGC TCTCGA               TTCTCAATTAGTATG  47 172
     lpg1981 2221444 .. 2221469 +  -3.4  -2.77043   CTATGCAAATTACGA         CAAAAATATG ATTGGC CAAATTTTTG          ATTTCCAGTGGTCGA  43 15
     lpg1982 NONE
     lpg1983 NONE
        hyuE 2224633 .. 2224647 +  -3.5  -3.79162   GTATTCAAAAATTTT               GGGGA ATTAA TCCTC               TTGATTTTATCTCGA  52 16
     lpg1988 2230300 .. 2230310 +    -4   -3.4072   ATACTTTAGTCCTGT                 TTAC TCT GTAA                 TTGTAATGCAGCATG  51 45
     lpg1989 NONE
     lpg1993 2234757 .. 2234771 +  -4.2  -3.91897   CCACAGAGGCGCTCC               CATTGG TAT CCATTG               TTTATCAATAGCAAG  57 385
       hisC2 NONE
     lpg1999 2239107 .. 2239117 +  -2.6  -4.64157   TTTTAAGAGGATACA                 TTTT AAC AAAA                 TTTTGTAATTGTTTA  60 55
         rph 2253190 .. 2253200 +  -6.8  -4.58663   AACATTTTTTGTCTC                 GACC TTG GGTC                 TTTTTCACAAGTCAT  76 323
     lpg2014 2255108 .. 2255118 +  -2.6  -2.86514   AACGAAAAGGTAAAT                 TATT ATG AATA                 TCAGTTTTATTGGTT  42 18
        proC 2256119 .. 2256133 +  -2.8  -3.77206   GTTCAAGCAAACAAT               CATTGT GGA ACAAGG               TTTGCTCGCGTTATG  51 244
     lpg2016 NONE
     lpg2017 NONE
     lpg2018 2257806 .. 2257825 +  -4.2  -4.58773   TTGTTAAAATTTTAA            TACCTGCG CGAA TGCAGGGA             TTTTAATTTGATGAG  67 54
        dhs1 2270468 .. 2270504 +  -7.4  -3.64831   GCCAAAAGCTGATTA   TCTGTAACTGTTCATGC AATG GCGTGTACGGTTAC-GA    TTGTCTGATTCTTGA  71 79
     lpg2029 2272290 .. 2272301 +  -2.2  -4.56597   CTCTGTTTTGGCAAG                GTTC ATTT GAGC                 TTTTTGAGCCAAGGC  61 116
        recG 2278250 .. 2278270 +  -2.5  -5.41359   ATTTCTATAGCCCTT            TCCATGTAA GGG TTACCTGGC            TTTTTTAATTTAATT  76 191
     lpg2034 2279755 .. 2279765 +  -5.4  -2.75081   ATATCCAGAAGGCAT                 GCAA GAA TTGC                 TAAATTTTAACAATG  51 40
     lpg2035 2280589 .. 2280603 +  -2.8  -3.07109   TAGGCTTTTTACTCA               TGGC ATCGGTG GCCA               TCTATGTCTAAATTT  43 0
     lpg2036 NONE
         eno 2282524 .. 2282534 +    -4  -3.76125   AGTTCAAGCTTTCAG                 CATT ATT AATG                 TTTAAGTTGGGGTGA  55 40
     lpg2038 2283127 .. 2283141 +  -2.8  -3.61715   TGCACCATCAGCAAA               CAAATG ATT CATATG               TTGTTGCAAGCCCTC  50 149
     lpg2048 2291542 .. 2291554 +  -2.7  -3.06796   TAATCAAATAATCCC                GTGTA GTC TATAC                TTAAATAAAATACGC  43 109
     lpg2049 2292323 .. 2292336 +  -3.1  -5.78622   TGGCAATTCTTGACT               CTTAC CAAG GTAGG                TTTTTTTTGCGATAG  87 464
     lpg2051 NONE
     lpg2052 NONE
     lpg2053 2296554 .. 2296568 +  -4.2   -2.9627   CAGGTGGTAGAGCAG               GAGGCT TTT AACCTC               TGTGTCATAGGTTCG  50 139
     lpg2059 NONE
     lpg2060 2301210 .. 2301222 +    -2  -3.30145   GCAACTATATGTTTA                TTGA ATCGC TCAA                TCCTTTTTGATAATT  45 375
     lpg2063 NONE
     lpg2064 2306947 .. 2306990 + -11.3  -2.68786   CTTTGTTCCTTAGCT CATTATCCTCCGAAAAATA CCTCTA TATTTTGAGGAGGATAATG CTTGGTTATGCTGTG  83 28
     lpg2065 NONE
     lpg2066 NONE
     lpg2067 NONE
     lpg2068 2309812 .. 2309824 +  -4.9  -4.09556   GTCTATAAATTATAA                GAAAA ACT TTTTC                TTTAATTTAACTCTC  64 261
     lpg2069 2311447 .. 2311476 +  -3.7  -3.37685   ATAACATTCAATTGT       TTG-TCCTTTATTC GTT GAACAAAGGAGCAG       TCTTTAGCCCATTTT  51 139
     lpg2071 2313401 .. 2313415 +  -7.2  -3.29043   TATCAGCCCTTCAGC               TGTAGT TTC ACTACA               TTGTCAGGGAGGCTT  65 72
     lpg2072 2314483 .. 2314504 +  -7.3  -3.80276   TTACTTCTTTTAGCT           TGCAAGCAC CTTA GTGCTTTCA            TTATCTTATCTGCAT  71 362
     lpg2096 NONE
     lpg2097 2347006 .. 2347018 +  -3.4  -3.97149   TGTCTTCCAAGGTTA                GGTA TGCGC TACC                TCTTTATTTTGATAG  55 471
     lpg2098 NONE
     lpg2099 2348039 .. 2348051 +  -3.4  -4.68424   AAAGAAGGCTATGAA                GAGT ATTTA ACTC                TTTTTAAATAGATTG  65 2
     lpg2104 2352297 .. 2352318 +  -4.5  -4.62336   ACTTTTTTCCTTGCG           GTGTTGAAC ATTA GTTTAATAC            TTTTTAAACTCGGGT  67 19
     lpg2112 2358851 .. 2358884 +  -2.4  -4.50859   ATTGCCCCACACATT     TTTCCCGAAATAGA TACTAT TCTATGGCGGGATA      TTTATCTTTTAATTG  59 302
        recG 2359287 .. 2359305 +  -2.4  -2.69489   AAGGAACAGACGAGA             GCTTTATT GTA GATAATGC             TGAATTTCATAATTC  40 104
     lpg2114 2359822 .. 2359832 +  -6.8  -4.68655   CATTTCTTTCAAATA                 GCTC AAA GAGC                 TTTATTTTCCAATTA  81 162
     lpg2116 2362987 .. 2363004 +  -4.8  -4.92812   ATGGCTGGATTTTCA             GCGAGG AAAGTG TCTCGC              TTTATTTTCTTATGA  77 392
     lpg2120 2366575 .. 2366587 +    -2  -5.04325   TATTCTGATCCTAGC                TAGA AAATG TCTA                TTTTTATACTTTCCA  67 117
     lpg2121 2366982 .. 2367025 +  -2.1  -4.29302   TATATCTGATAGAAA CATTAAAATCACTCTC TGTTGATGTCTTT GAGA-TGATTTTAATG TTATTTTGATCTACA  57 87
        dbpA NONE
     lpg2123 2369790 .. 2369800 +  -2.4  -2.94099   TTGTTAATGGCTTTT                 CCAC TTT GGGG                 TATATGGTCGGCGCA  41 181
     lpg2124 2370404 .. 2370418 +  -4.3  -4.27617   TGCTCCTCCTGAGGA               TTCGA GCCTG TCGAA               TTTTGATCCAGTATA  63 452
     lpg2127 2373720 .. 2373747 +  -3.5  -3.43654   CATTGCGAATCAGGC        GAAGCGCA-TCA CTAAT TGATTGCTCTTC        TTGTGGGTCTATTTC  48 246
     lpg2130 2374689 .. 2374706 +  -3.4  -4.61873   TGCCAGTTCTCCAGG             CGAGAG TAACAC CTCTTG              TTTTCCTTTATGAAA  62 17
     lpg2133 2378388 .. 2378402 +  -2.8  -4.81843   ATTCGATTCATCATG               GTACTT CTT AAGAAC               TTTCTTTTGATTGTT  63 120
     lpg2138 2387161 .. 2387178 +  -5.7  -3.21924   AGATTCTTCTCCCAA             TTGTTTT TTAT AAAACAA              TATTCTACGACATCA  54 65
     lpg2141 NONE
     lpg2142 2389607 .. 2389617 +  -4.6  -4.21974   TCGGTTACTTCAAAC                 TGCC CAT GGCG                 TTTCTTGCCTAATAA  63 256
        pof1 2391145 .. 2391155 +  -5.4  -4.17958   AAAAATAGCACAGAG                 CAAG TGC CTTG                 TTTGTTAAAGCTGTT  66 7
     lpg2147 NONE
     lpg2148 NONE
     lpg2149 2397760 .. 2397781 +  -8.8  -2.81223   TAATTCTTCATTCAT           TTTGGCCA TATCAT TGGCCAAA            TGATGTCTTATTGGA  69 67
     lpg2150 NONE
     lpg2151 2399504 .. 2399520 +    -3  -4.60041   AATACTATTGAGATA              TCGATG TTGGT TATCGA              TTTTTGCAAATGAAT  62 71
       abcT3 2401587 .. 2401597 +  -2.6   -3.1247   ATTTCCTTAAAACTA                 TTAT CCT ATAA                 TTAAGTATACAAAGT  43 225
     lpg2153 2406446 .. 2406463 +  -7.1  -3.88396   TAATTATTCGTGTTG             TAGCATT AAAG AATGCTA              TGTTTTAATTTAAAC  70 192
     lpg2154 2407632 .. 2407642 +  -2.6  -4.12188   AGGTTATGAGGCAGC                 TTAT TTT ATAA                 TTTTCGAGGTCATGA  55 43
     lpg2155 2410336 .. 2410369 +  -9.1  -4.47551   ACCACACTATTCCCA     TGGAGAAGTCTAT AAGACAGA ATAGACTTCTTCA      TTTTCTGGCTTGAGT  93 73
     lpg2156 2416668 .. 2416683 +  -5.4   -4.1721   TTTATATTCATCTAA              TGTGCA CATT TGCACG               TTTTAGAATATCAGT  66 359
     lpg2157 2421247 .. 2421267 + -12.6  -5.21236   GCATGAAGTTCTGAA            GTCGGGTC TTATT GACCCGAC            TTTTTGTTATGGATT 100 59
        pmtA 2422717 .. 2422728 +  -2.2  -4.18494   AGACATTGGCAAATT                GTAG ACTG CTGC                 TTTTAAATGCGGATA  56 486
     lpg2161 2428068 .. 2428082 +  -4.3  -5.71983   GACATTCTGAATGCG               TTGCT ATAAA AGCAA               TTTTTTTCTAATTGG  85 159
     lpg2162 2429214 .. 2429229 +  -2.5  -3.09908   TATCAGCTATTCTGA              CTGCT GTTTAA AGCGG               ATTATTTTAACAAAA  43 280
     lpg2165 NONE
     lpg2166 2432940 .. 2432979 +  -8.8   -3.1647   GCATTGGAAGCAATC  TTAAT-CCGGGAAGAAAGT AAA ACTTGATTCCCGGCATTAA  ATTTTACCTGTTCAA  73 101
     lpg2169 2435156 .. 2435168 +  -3.3  -4.13561   ACATCGGGACATCGA                CCGCT GAT AGCTG                TATTTTTTAAAAAGG  57 147
     lpg2170 2435857 .. 2435873 +  -3.7  -3.60098   AATGTCAAGATATGA              GTGAATA ATT TAATCAC              TTTGAAATGAACCAT  52 75
     lpg2171 2437557 .. 2437576 +  -2.1   -3.5394   TTTTTACCGCCCGTT            GCAGTTA ATATAA TATCTGC             TTTAGCCACAGCTTT  47 517
     lpg2173 2439654 .. 2439666 +  -4.8  -4.61873   AAATGCCCCCGTATT                TGGG AAAGA CCCA                TTTTAATTTGTGAGG  69 43
     lpg2175 2440705 .. 2440719 +  -2.8  -4.44187   AGTAAAAATAGTTCA               GAGTAA GGT TTACAC               TTTATATTTCTCTGT  58 20
     lpg2177 NONE
       mexF2 NONE
     lpg2179 2451608 .. 2451628 +  -2.5  -2.87318   CTAAACCAGTATCAT            CAGAACTGC ACA GAGGTTTTG            GTTGATTTGTTTCTT  42 37
     lpg2180 NONE
     lpg2181 2455484 .. 2455513 +  -2.1  -3.13848   TGTGAGAATAGATTT       CAGCCATGCCAAA GATA TTTGTAATCGCTG        GTTTCTTGGGTATAT  42 226
     lpg2182 NONE
     lpg2183 2457708 .. 2457722 +  -8.6  -2.87211   TTCGTTATCTTCAAA               GACTGT TGT ACAGTC               TATATCAGGGCAAGT  69 348
        pksJ NONE
     lpg2188 2471018 .. 2471040 +  -8.5  -2.74864   TTTTTTGCCTTGACC           TTGGGGCTT TTCGT AAGCCCTAA           CTATTTAATTATGGC  69 3
        ibpA 2474913 .. 2474923 +  -6.8   -4.1899   GGGGGATATGGAAAA                 TCCG GCA CGGA                 TTTTAGATAGAATAG  71 52
     lpg2192 2475694 .. 2475707 +  -6.7   -3.0464   TTGGATAAAAATCTA               CTCTG ACCT CAGAG                GTTTCTGTACATCTT  59 128
     lpg2193 NONE
     lpg2194 2478077 .. 2478102 + -10.5  -2.87463   TTATCAAAGAATTGC         TGCGGACTTGA GACT TGAAGTCCGCA          TCTATGAACAACATT  79 111
     lpg2198 2481937 .. 2481949 +  -6.3  -3.71527   TAAGAATATACTTTG                GGAAA ATT TTTCC                TTTGCCTGCTTGCGC  64 135
     lpg2205 2489160 .. 2489195 +  -5.4  -4.35926   TTGTAGTGTTGCAAA    CGTTTGTGTGGTGCAGA AAC TCCGCCCCTCA-AAACG    TTTTCACTTTACCCT  69 63
     lpg2206 2490775 .. 2490791 +  -5.9  -3.54146   CTTCCTTACTCAAAG              CAATGTA TTC TGCATTG              TTAATTTGGCGTCTT  58 351
     lpg2209 2494249 .. 2494260 +    -3  -4.26202   AATAGTATTTCGTAA                GAAT CGTA ATTC                 TTTATTACTCAATCT  57 351
         bcp 2497346 .. 2497362 +  -3.8  -2.52742   CCCTCCAATCTCAAA              TTACAA CATTA TTGTAA              ATCTTCTAGGCAAAT  45 226
     lpg2213 2497855 .. 2497887 +  -5.8  -4.24204   TAGTGCCCCTTTAAA     TACCCTGTCAAGT ATTCAGTA ACTT-ACAGGGTA      TTTTAAATATCCCTC  69 42
     lpg2218 NONE
     lpg2219 2506240 .. 2506250 +  -2.4   -4.4017   CTGGTTCTAAAATTT                 GCCC TAA GGGG                 TTTTGTGACAGTTCA  59 141
     lpg2224 2514038 .. 2514069 +  -8.9  -2.93481   TTATTTTCAGGTATG      TTATCTCTCAGCA ATAACC TCCTGAGAGATAA       ATTTCGGTTTGGTTT  69 220
     lpg2228 NONE
     lpg2229 NONE
     lpg2230 2523151 .. 2523163 +  -6.3  -3.13403   AAGTACTGGAACGAA                TTGGT CTT ACCAA                TCTTCCTAAAAACAA  59 52
        fabG NONE
        fabH 2525323 .. 2525334 +  -7.2  -3.14132   CAAGGCTTCGAGACA                GCGC TTAA GCGC                 TTCCTCAGCCCGAAC  63 245
     lpg2235 NONE
     lpg2236 2531164 .. 2531175 +  -4.4  -4.66609   AAAGCCGATGTGCTA                CAAC GATA GTTG                 TTTTTCCCTCGCATA  72 432
     lpg2239 2537472 .. 2537483 +  -4.4  -4.61873   ATTAATGCGTTGAGC                GATG TTAA CATC                 TTTTGGTTTGTAAAA  67 100
     lpg2240 NONE
     lpg2241 NONE
     lpg2242 2541395 .. 2541413 +  -2.5   -4.2558   ACCCCCAATAGAAAT            TATCAGTG ATGG CAC-GATA             TTTTAATAAGGAATA  55 1
     lpg2243 2542156 .. 2542167 +  -4.4   -2.9916   ATTGTCTTGCCCTTT                CAGT AATG ACTG                 CTTTCACTTTTTGAC  50 105
     lpg2244 2545331 .. 2545359 +  -6.7  -4.98522   CTCGGTATTTTGGAG        CCTGGATGGCT AATACAA GGACATCCAGG        TTTTTCTATAAGCTT  83 73
     lpg2247 2548811 .. 2548849 +  -9.7  -3.13522   ACTTTAGGGACTTAT  GCG-GGTGCAAAGGGC-TC TAG GATGCCTTTTACACCACGC  TCTTACTAAGGAAGT  77 44
     lpg2258 2561473 .. 2561486 +  -5.3  -3.57106   CCACATGAATTTGAT               TGATC ACAG GATCA                TTGCTTTCCATTAGC  56 262
        phbC NONE
     lpg2261 NONE
       ackA2 NONE
        cbpA NONE
     lpg2264 2567605 .. 2567615 +  -5.4  -2.78463   TATAGGAATACCTGC                 TTGC CGA GCAA                 TATGATAAAACCCCT  52 208
     lpg2266 2568899 .. 2568909 +  -6.8  -2.82407   TGGCTGCTGAATCAA                 GCTC CTT GAGC                 ATTTCAAATTCTCTT  57 273
     lpg2268 NONE
     lpg2269 NONE
     lpg2270 2574260 .. 2574270 +  -2.6  -4.89521   ACTATTCTTGATAAG                 TTAA ACT TTAA                 TTTTCTTTAAAATAT  66 60
     lpg2271 2575045 .. 2575074 + -14.5  -4.64464   TAATAAACAATGACA       CATCAGACCAAAG ATTA TTTTGGTCTGATG        TTTTGGTTTGCTTTA 100 43
     lpg2276 2579961 .. 2579971 +    -4  -2.98814   CTTAATTTGGATACC                 GTTT ATG AAAC                 ATTTATCCCTTACTC  47 36
     lpg2277 2580641 .. 2580657 +  -5.1  -2.91912   TAAAATCCCCGGCAA              GCAATAC ACT GCATTGC              TATGTAAATAAGTAC  51 45
         hpd 2581763 .. 2581784 +  -2.9  -2.99471   ATGTAATGATGCTGT           TTTTCAGGC ATAA GCCAGGAGA            TCTATATGAAACTCG  43 54
     lpg2279 2582773 .. 2582785 +  -6.3  -3.23768   AGTGACGAAATACGA                TAAGG ACT CCTTA                TGATTTTGTATGATT  61 10
     lpg2280 NONE
        asnS 2585844 .. 2585856 +  -4.1  -4.11456   CTACGCTCGGATTTT                CTCAA TGG TTGGG                CTTTTTTTTCGTCCT  59 338
     lpg2288 2590983 .. 2590999 +  -8.1  -2.62616   TCGAACTCGCGACCC              TAACCTT GGC AAGGTTA              TGCTCTACCAACTGA  66 315
     lpg2296 2594140 .. 2594153 +  -4.5  -3.35679   ATGTAAATGCATGCG               CCCTA AATA TGGGG                TTATACATGGAAAAA  53 80
         rne 2596337 .. 2596354 + -11.3  -2.91383   TCATTTGAGTCGTCT             TTCCCGC GAAG GCGGGAA              TCTATCCATAAAGCT  83 211
        hepA 2601361 .. 2601373 +  -4.1  -3.88787   CTATTAGATTATTAA                CGGAA AAT TTCTG                TTTATAGGCCTGTCG  57 125
     lpg2305 2607568 .. 2607579 +    -3  -3.17194   ACAGGGCAATTACTA                GTAA CACT TTAC                 TTGCGTTAAAGCAGT  47 25
     lpg2306 NONE
        grxC NONE
        secB NONE
        gpsA 2609848 .. 2609884 +  -4.4  -3.33261   TTAAATTAGGTTTAG   TGCACCAGGA-CACCAG GACG CAGGTGATACTGGTGGA    TTGTCGACATTAACC  51 65
     lpg2312 2614751 .. 2614766 +  -2.6  -3.04609   TTAAACCAACAAAAA              TCGAAA ATTC TTTTGA               ATTTCATTTAAATCA  43 44
     lpg2315 2617670 .. 2617703 +  -5.3  -3.01134   TTAGCGATCATAAGA     ACCTGGTCTTTTC AAGATAGA GAAAGGGCCAGGA      TAATTCTTGATTTGG  54 77
        bdhA NONE
     lpg2317 NONE
        motA NONE
        motB 2621990 .. 2622006 +  -2.9  -2.52933   CTTAAACCGAGCGGA              TGTAGTG TTT CGCTCCA              CTTGGTCGATTGCAA  41 287
        sdaC 2623833 .. 2623861 + -16.3  -3.14527   GCTAATTGCATATAT        TTATTAAGGCGTA TAT TACGCCTTAATAA        TATTGCTAAACATTG 100 51
     lpg2327 2632671 .. 2632715 +  -2.7    -5.252   AACTTCAAACAAAAA CCTGACATTCGCTTGGCTTCA CGA TGTTTAAATGCGAATGTCAGG TTTTTTATACAAATC  72 44
     lpg2328 2633354 .. 2633365 +  -4.4  -2.75997   TTGCAAAGTCCAACA                TCCA GTTC TGGA                 GTTCCTTTATAAAAC  47 80
        xseB NONE
        ispA 2635018 .. 2635032 +  -4.2  -4.10331   GAGCATATTGATTAG               CGGC AGACCAG GCCG               TTTGTAATTCCTTGA  62 443
     lpg2332 2636700 .. 2636711 +  -4.4   -2.8552   TCAAACTGGAAACTG                CTGA CAAA TCAG                 GTTTGATCCCTAGAC  48 479
        hemA NONE
        prfA NONE
     lpg2337 NONE
        dksA 2641807 .. 2641831 + -13.7  -3.61715   CTGAACATTAAACAA          TAAATTCCCGC CAG GCGGGAGTTTA          TTATTACAAGCAATC 100 54
     lpg2339 2642828 .. 2642839 +    -3  -3.05715   ATTGCATCAACCAAC                TCAT TGGC ATGA                 TTCACTAGCAAAATT  43 172
        djlA 2644984 .. 2644995 +  -4.4    -4.258   CTGTGAAACCAAGGG                TTGG TAGT CCAA                 TTTGTTGGTCGATAC  63 19
     lpg2344 2647661 .. 2647674 +  -3.8  -3.35813   TTTATTACTAATGAA               GCCT CTTGTC AGGC                TTCATTAAACTCAGA  51 50
        sodC 2654234 .. 2654274 + -17.9  -4.56702   GCGTCATTAAATAGT  TTTTTGCATTTGAAGCAGA TAA TCTGCTTCAAATGCAATGA  TTTATTTGATTCGAC 100 27
     lpg2351 2656526 .. 2656542 +  -5.1  -2.58252   ATAAGCCTAAAGACT              TGACCGT GTC ACGCTCA              CTTCGTAATTCGTTT  49 147
     lpg2354 2659311 .. 2659328 +  -5.5  -2.63723   GAGTGGATTAGAGAA             GGGGG TTTATATC CCCCC              ATTAATTGCTCAACG  51 82
     lpg2356 2662179 .. 2662196 + -11.3  -3.16534   GCAATATTCCAGAGC             GGGGAAG TACA CTTCCCC              TTGGATGTCCTTAAT  82 322
        rpsU 2663663 .. 2663681 + -11.8  -5.42198   CCTATATTACACCAA             GGTCACAT TGT ATGTGACC             TTTTGTTTTTTAAGG 100 187
     lpg2359 NONE
     lpg2360 NONE
        rpoD 2668325 .. 2668335 +  -6.8  -3.53012   GGGCTTTCTTTCAGA                 CTGG CAA CCAG                 TTTAAGAAAGAGAGG  64 509
     lpg2364 2669980 .. 2670009 +  -5.1  -3.10344   AATACAGCAAGCGTA       GCCTGTATTAG ACGAAATC CTAATACAGGA        TCTATTCCATCAAGC  52 109
     lpg2368 NONE
     lpg2369 NONE
     lpg2370 2675551 .. 2675584 + -14.2  -2.71364   ATGCCAGGCCAAGTA     TACAGAAATCCTAT ATTTAC ATAGGATTTCTGTA      TACTTAACAAAATAA  93 238
     lpg2371 2676633 .. 2676646 +  -2.5  -3.93963   ATAAACAGAGAAGAT               TTTAA TTTA TTAAA                TTTATCAATAGTCAT  53 163
     lpg2372 2678824 .. 2678836 +  -4.9  -2.78683   ATGTTTGTATACATA                GATAA GAT TTATC                GCTTTTATTTATTCT  51 387
     lpg2375 2681483 .. 2681506 +    -9   -5.2422   ATAATCAGAGAAAAA          GCTCG-AGATT CAA AATCTTCGAGC          TTTTTTAATATCCTT  95 54
     lpg2376 2682962 .. 2682979 +  -4.2  -3.05228   TTATTTTAATCATTT             TTACTG CTATAA CAGTAA              TATATAATTAATTTT  50 424
     lpg2377 NONE
     lpg2378 2683471 .. 2683500 +  -8.7  -2.78463   CGATAAAAATGATTA       TTTTGGCCAATTG ATAA TAGTTGGCCAAGA        TGTCGTAGGCGCAGT  69 95
     lpg2379 NONE
     lpg2380 NONE
         mgt NONE
     lpg2382 2688869 .. 2688885 +  -4.5  -3.76492   CCTTCTTTGAATAAG              GTATAAA AAT TTTATGC              TTTCATCGCATTGAA  57 20
     lpg2383 2690104 .. 2690119 +  -6.1  -4.07885   AAAGTGGCACTTATT              GGAGG ATAACC CCTCC               TTTTGAGCAAAGATA  67 90
         kup 2692062 .. 2692089 +  -2.6  -2.99458   GTGAAAATAATTGAT        CCCACACATGGA AAAC TCTGTGGGTGAG         TGCTGTTTTATGGTC  43 40
     lpg2385 2694075 .. 2694091 +  -5.1  -3.69338   TACCCCTCAGTTACG              CTCCG ACCAAAA CGGAG              TTGTTCGGATTGATT  57 56
     lpg2386 2695136 .. 2695148 +  -4.9  -3.71378   CTGCGCTCACCCGTG                TCATT GTC AATGA                TTTCAGTATCCGCTC  58 228
     lpg2389 2700397 .. 2700407 +  -5.4  -4.07868   TTTGTTTTATTTCTG                 CGTT GCA AACG                 TTTCTGTAAGTCTCA  63 217
     lpg2392 2704860 .. 2704887 +  -4.9  -4.57882   GTTGTCGGGGAATTA        AGCATTTTGGA TATTTC TCCAAGATGCA         TTTCTTCTTCTTGAA  71 173
     lpg2394 NONE
     lpg2395 2706077 .. 2706102 + -14.9   -4.0162   GACATCCTTACTTAA         CCAATTAACGG ATAA CCGTTAATTGG          TTTATCCTCTGACAA 100 48
     lpg2400 2712353 .. 2712364 +  -4.4  -3.45405   CTGATTTATGGTCTT                GAAG CTTC CTTC                 TATTGCTTTTGTGAA  53 37
     lpg2401 2714372 .. 2714387 +    -4  -3.60348   TGATTAAAACTAAAT              GCGATA TGTT TATTGC               TTATGTAATCTTCCA  52 321
     lpg2404 NONE
        mutT 2717619 .. 2717632 +  -3.9  -2.63723   GATTGATTAATGGAG               TTACA ACAA TGTAA                ATTGATTAATAAGCA  45 338
     lpg2406 2719009 .. 2719019 +  -5.4  -3.96068   TATTGTTTTAAGTTT                 GCTT TAG AAGC                 TTCTTCTTCAAGTGC  63 236
     lpg2408 2720392 .. 2720406 +  -2.2  -3.71284   AATTAATCTATCTAT               TGTTAA CTA TTAATA               TTCTCTTAATAAAAA  50 237
     lpg2409 2721347 .. 2721360 +  -2.4  -2.60075   AAATTTTGATAAGGG               TTGC TCTATC GCAA                ATTCATTACAGAAAC  40 48
     lpg2410 2724222 .. 2724234 +  -6.3  -2.78596   GTTATAAATTCGAAT                TCCTT CTC AAGGA                TATAGTCACAGAATA  55 483
        ampC 2726366 .. 2726378 +  -4.1  -3.51329   TTGACAATCAAAATG                TCGTG CAA CATGA                TTATCCTTGACCCTA  53 77
     lpg2413 2726989 .. 2727009 +  -2.5  -3.56704   ACTGTCTTCTTCGCC            TCCCAGCAA CTC TTTCTGGAA            TTGATTTGCTGGGAC  48 68
     lpg2416 2729187 .. 2729202 +  -4.8  -3.89235   GTAGCCTAAAGTTCT              TTGAAA GATG TTTCAA               TTGATTTTATTTAAT  59 32
     lpg2417 NONE
     lpg2418 2732254 .. 2732265 +  -4.4  -3.36505   AACCAATGGCAACAC                CAAC CACA GTTG                 TTGTCCCTACGGTAT  52 415
     lpg2420 NONE
     lpg2421 2734991 .. 2735006 +  -7.6  -2.86908   CAATTAAATCTTCGC              GAGCTT TACC AAGCTC               TCTGGTGATTGCATT  60 340
     lpg2423 2739162 .. 2739196 +  -7.2  -2.90617   CATAATGCTAAAGTG     GCGACATAAAAGGCAT CTT ATACCTCTTATGTCGA     ATTTGACTTTAACCT  62 71
        mdcA NONE
        mdcB NONE
        mdcC NONE
        mdcG NONE
        mdcB NONE
     lpg2431 2748156 .. 2748168 +  -4.9  -4.15044   AATCATCTTGTACTT                TCAAT TCT ATTGA                TTTATTAAAAAGAGA  64 87
        phoA NONE
     lpg2433 2751066 .. 2751077 +  -4.4  -3.14683   CTCCTAAAGCAAAGA                TCTG GAAA CAGA                 TTCATAGAAAAATCT  50 93
     lpg2434 NONE
     lpg2435 NONE
     lpg2436 2753302 .. 2753323 + -10.9  -3.82191   TACAAAATCATTAAA           GCCTCATGT CTTG GCATGAGGC            TTATTGTAAGCTTGC  90 81
     lpg2437 NONE
     lpg2440 NONE
     lpg2441 NONE
     lpg2442 2757808 .. 2757861 +  -4.8  -3.06509   CGTTTCACTAACCAG TAAAGTAAGTCCC-ATGTGACCAGC AAAAA GCTCATCATACAGGGATTTACTTTA TGTCATTATTTACGG  52 90
     lpg2445 2759900 .. 2759933 +    -4  -2.68494   TGAAAAACACTAAAA     CAAGGTGGCATAATA AATTG TAATATGCT-CCTTG     ATTGATCTTGTTGTA  45 28
     lpg2446 NONE
     lpg2449 2762041 .. 2762053 +  -4.8  -2.78813   TAATTAAGCCAATGC                GGCA ATGCC TGCC                ATTCTTGAACTGGGC  51 34
     lpg2450 2763146 .. 2763158 +  -4.9   -3.4052   CATCACCATCATGTT                TTGAA AAT TTCAA                TTGATTCGATTGAGC  54 328
     lpg2454 2768998 .. 2769008 +  -5.4  -3.10354   ATGCTTATGCATCTC                 CTCA GCC TGAG                 TGTTCCCTGGGTATC  54 243
     lpg2455 2769864 .. 2769878 +  -2.8  -2.71744   TAACAAAGAGATTGG               GGGTTT TGT AAGTCC               TGATGTATAATAATG  41 170
     lpg2456 2771388 .. 2771402 +  -2.8  -2.97171   AAATAGTTTAATAGC               CTCG CCATAAT CGAG               TGGTTTAATCAAATG  43 73
     lpg2461 2775023 .. 2775041 +  -9.6  -3.92659   TTACAGCACTTTTGA             TAGCCCTT CTT AAGGGCTG             TTTACATTTTGCCAG  87 13
     lpg2462 2776395 .. 2776405 +  -3.2   -3.7941   AGGATAGTCGAACAT                 TCGG CAC CTGA                 TTATTATCACAAATA  52 246
     lpg2463 2777552 .. 2777562 +  -3.2  -4.58395   ATCCTTGAAATCAGC                 CAGG ATT TCTG                 TTTTTAAAGCATCAC  64 420
        sidD 2780884 .. 2780922 +  -2.6  -5.65927   AGTTCATTATGAAAA  GAAACTCATACGATATG ATTTAA CATATCCT-TGAGTTCC   TTTTTTATTTGGATA  80 49
     lpg2478 NONE
     lpg2479 2793437 .. 2793448 +  -4.4  -2.67055   TTAGTTCCCTGGCTC                TTGC CGCT GCAA                 TAATATCACTATTGT  47 94
     lpg2482 2796835 .. 2796869 + -10.9  -3.05384   ATGTAATTGAAAGTA    CTGACTGGCAGGA-CT ATTC AGCTTTTGCCAGTCAG     TTGCCTCGAACAAAA  83 35
     lpg2484 NONE
     lpg2485 2800115 .. 2800131 +  -6.7  -3.21807   AATCCAAGCGCTGAA              TTTGTTT CTT AAACAAA              TATTGAATTTGCTCC  60 381
     lpg2489 2804182 .. 2804200 +  -4.6  -3.98113   AATTAGTAGATGAAT             TCTTAAGG TTT TCTTAAGG             TTTAGTTAATACTTG  59 300
     lpg2490 2808245 .. 2808258 +  -3.8  -3.95435   AAGAATCGTTCCAAT               TGGC AAATCA GCCA                TTCTCTTTTACCGGG  57 127
     lpg2492 2810202 .. 2810215 +  -3.9  -2.73159   AATAACAATATAAAG               TCATT GTGA AATGA                ATTTAAAACAATTGA  45 150
     lpg2493 2810847 .. 2810878 +  -7.9  -3.22788   TAATTAATTCAGTCA      GGGTCAGGCTCCA AAGCGA TGGAGTCAGCCCC       ATTCTTATTTTTTGG  67 38
     lpg2494 2812206 .. 2812216 +  -6.8  -3.40867   TGCATTATTATAAGG                 GGCA ATT TGCC                 TTGCTTCCTGGATAG  62 337
     lpg2496 NONE
     lpg2498 2816647 .. 2816659 +  -4.9  -4.96435   CAAATTCCTCGTATT                TATTG GAT CAATA                TTATTTTTTTCTTCC  75 359
     lpg2499 NONE
     lpg2500 2818328 .. 2818359 + -14.6   -2.7693   CGATCTGTCCCAGAG      TAAAGCATGTTGGC AGTT GCCAACTTGCTTTA       ATATTTCCTTTCAAA  95 23
     lpg2501 2819980 .. 2819991 +  -3.6  -4.22883   AAATATAGCGTCACC                GGGC AATC GCTC                 TTGTTTTAACTGATG  59 358
     lpg2504 NONE
     lpg2505 2824807 .. 2824826 +  -4.3  -2.98108   ATTAGTATTAAAAAA            CAGGGAT TATGGT ATCCTTG             GTATTTGTTTTAATT  50 187
     lpg2506 2826318 .. 2826339 +  -8.9  -3.03771   AATTCCTATTTAACA           TAAGAAATC CCGA GATTTCTTA            TGTTAAAAAATATCA  71 39
     lpg2510 2834207 .. 2834221 +  -5.8  -2.94406   TTACAACTCTTTTTG               TTGTTT TAC AAACAA               ATTGTCTTTATAATA  56 122
        sidC 2837127 .. 2837157 +  -7.6  -2.76261   TAAATACACTATTTG       GCTGTGAGAGGATT AGA ATTATTCTCACAGC       ATTCTCTATAGCTGT  63 138
     lpg2517 NONE
     lpg2518 2846351 .. 2846401 + -17.3  -3.01924   TCATCATAAGTATCA ACAAACAGGAAGAGTATTTTTAA ACTCG TAAAAAATACTCTTCCTGTTTGA TATTGAGAAAAAATG 100 68
     lpg2519 2847552 .. 2847575 +  -3.2  -3.72695   CTGTCTTTTGTCTAA          TTGTAGACCA TTAT TAGTCTATAA           TTTAATGAACAGGAT  52 518
     lpg2521 2848078 .. 2848091 +  -2.4  -3.90588   GGTTTATGATGAGGA               TCGA CATAAA TCGA                TTTCGTTCCAGCATC  51 313
     lpg2523 2851831 .. 2851873 + -11.4  -2.82263   ATAACGTCAAATAGA GAGAACCTCTGGTTTCAAGT AAA ACTCGGGATCAGAAGTTCTC TAACTTTCTTTGATT  83 42
     lpg2524 2852942 .. 2852959 +  -2.8  -5.79526   TTTGTTTATTATATG             TCATTT GATTAA AAATGA              TTTTTTTTAAACTAT  86 98
     lpg2525 2854494 .. 2854508 +  -8.6  -3.19463   TGAAACTACACATAA               CTTGAC CAC GTCAAG               TTGGTAAGTCCTGCA  73 210
     lpg2528 2859951 .. 2859967 +  -2.2   -4.4195   ACTCTATATACCTCT              GCGCAA TGTCT TTGCAC              TTTTCTGGCGTATAT  59 319
        aroF NONE
     lpg2531 2864145 .. 2864155 +  -3.2  -2.85699   ATCCAGGCAATATCA                 CTTG CAG CAGG                 ATTTCGTGAATCAAT  44 250
     lpg2532 2865522 .. 2865570 +  -2.6  -5.00616   GGTCGAGACAAAAAA TGTTTTTAATGAGGAAGTTTAG ATACA CTAAATGACCGAATTAAAAACA TTTTTTAACAAAGAG  66 167
        tehB 2866740 .. 2866758 +  -3.9  -5.09762   GAGTTTACATGCTGG            GGCAATAC AACA GT-TTGCC             TTTTCTTTGTTAAAA  74 187
     lpg2535 NONE
     lpg2536 2868472 .. 2868497 +  -9.9  -3.93695   ATAGCCCTGTTGATT         TATAATCTGGT GCAA ACCAGATTATG          TTTCTCGCTCATCAA  87 48
     lpg2537 2869736 .. 2869773 + -18.1  -3.87815   AGAGCTGATTTTCTT   GC-AGACATTAATTGAGC CAG GCTCAATTAATGTCTTGC   TTTATAGAAATAAAA 100 68
        mltA 2877292 .. 2877315 +  -5.3  -2.85351   TTGCGCAATGAGCAA          GGAAAATGC GGCTAA GCTTTTTCC           TATGATCTGAGAACA  52 153
     lpg2545 2878190 .. 2878222 + -11.5  -4.37711   GATATTTCATTGTGC      CATTAAGTGGTTTCG CCA TGAAACAACTTAATG      TTTTAAATTTGATAA 100 384
     lpg2551 2884293 .. 2884305 +  -3.5  -4.08394   TTTTTCTGATGTTGG                TAATA GAG TATTA                TTTTGCAGCACATCT  56 217
        uhpC 2887380 .. 2887409 + -11.4   -3.1552   GGTAATCCAGAAAAA       GTAGGTCGGACC TGCCTT GGCCCGACCTGC        TCTTGCTACCTCCAC  87 56
     lpg2554 2888183 .. 2888194 +    -3  -3.83102   TAAGAAATCGTCCTA                TTCA TCAA TGAA                 TTTCATACTCATTTA  52 114
     lpg2556 2891416 .. 2891454 +  -9.2  -2.85909   ATATATTGATTTTAC  TCTGGG-TTTGTTAG-GA ACGCA TCGCTAACAAATCCCAGA  TAATTGTAAGATTTT  73 40
     lpg2558 NONE
        recG 2894469 .. 2894479 +  -6.8  -2.90226   TATAACTTTTTTGTC                 CGCT TTA AGCG                 ATTGTTCATTCATAT  58 185
     lpg2563 NONE
     lpg2564 2898100 .. 2898110 +    -4  -4.08706   TATTAATCATATGGA                 TATG GCG CATA                 TTTATATCATGCGAA  59 506
     lpg2565 NONE
     lpg2566 NONE
     lpg2582 NONE
     lpg2583 2912868 .. 2912883 +  -4.8  -2.78813   AAAGAATAAACCCAT              TTCAAA CGAA TTTGAA               CTTCTTCAGATGAAC  51 32
        sidF NONE
        pcgL NONE
     lpg2586 2918182 .. 2918221 + -10.2  -3.13403   GGTTAAGCCAAACTC  CCCTCATCCTGGTTCATTT TGC AAGTGGATTAGG-TGAGGG  TATTCCTAAACCAAA  80 71
     lpg2587 2920261 .. 2920273 +  -4.1  -4.31379   TAAATAGTTGAGCCA                TCGGA TAA TCTGA                TTTTCCTGAATTCCT  64 379
     lpg2596 NONE
     lpg2597 NONE
     lpg2598 2931433 .. 2931449 +  -2.3  -2.79574   TATACCAAACAGAAG              ATGAATT AAC AATTCAC              TAATTAATGAGTGTA  41 6
        topA 2933836 .. 2933852 +  -6.5  -3.15056   ACTCCAGTTTTTACA              CCCTGAG TAC CTCAGGC              TATTGGATTGCGAAT  61 51
     lpg2602 NONE
     lpg2603 2938565 .. 2938575 +  -5.4  -2.53995   CGCCCATCATCGATA                 TTGG CTT CCAA                 TCGATTAAGGTGCAT  51 254
     lpg2604 2939511 .. 2939527 +  -5.1   -3.5393   ATCCATTTCCGCAAA              GGCGATT GAA AATCTCC              TTTCAACCCACTCCT  57 102
     lpg2621 2961669 .. 2961698 +  -7.9  -3.18264   TGATTTTGAATCTAT       GAAACCTCAGG CACAACGA CCCGAGGTTTC        TTAATAACTACAAGC  67 81
     lpg2623 2964306 .. 2964321 +    -4  -4.88918   CTGTTGTTCTCGAGC              TGCGTGA TAT TC-CGCA              TTTTCTTTCAAATCA  71 433
     lpg2627 2969780 .. 2969794 +  -4.3  -2.62463   CCCGATAAAAGCAAT               TTTGC GTCGG GCAAA               GTTCTGAATAATCGG  47 445
        pepA NONE
        holC 2974670 .. 2974696 +  -6.6  -4.15106   TTTTCCAGCCCTTGT         TGTAAATGATGC AAA GCATCAGGTACA         TTTTCAGACTTAATA  73 333
        rpsT 2978439 .. 2978461 + -14.9  -3.11634   CTAAGTTCGAAACTA           CCGAACCGG AATTC CCGGTTCGG           TTCCCTAGTGTAGCC  95 59
     lpg2642 NONE
     lpg2643 NONE
        sclB 2992106 .. 2992142 +  -2.9  -3.63068   TAATAGCAAAACGAT    GCGCTTCATCACGAATA TGT TGTAAAAGATGAAGCGC    TTTGGAGTCCTCTGG  50 270
        cinA 2997316 .. 2997326 +  -6.8  -4.13767   GTAAATGGATAGTCA                 GCCA CTT TGGC                 TTTTGAACTGGAGAC  71 450
     lpg2652 2999579 .. 2999603 +  -8.6  -3.47615   GACTACAGATCAAGG          GGAAAGTGCT GAATA AGCACTTCCC          TGTTATATATTTATG  75 10
         pth NONE
     lpg2654 3001667 .. 3001677 +  -3.2  -5.24989   CAACCTCAATGAGGA                 CAGT GTG GCTG                 TTTTTTAATCTATAA  74 300
     lpg2655 NONE
     lpg2656 3004151 .. 3004163 +  -6.3  -2.78395   AAATGAAACTCCCTA                CTCAA CTG TTGAG                TACTTACTACCCCTT  58 206
        panB 3009521 .. 3009531 +    -4  -2.61383   AGCTAATGAACATTC                 TTTC TAG GAAA                 ATTATCCATGCAAAT  45 19
        panC NONE
     lpg2663 3010823 .. 3010834 +  -4.4  -4.36914   TATCCCATGTTGATA                CCTA GCTT TAGG                 TTTTATGCAAAGCGA  64 21
     lpg2666 3014327 .. 3014339 +  -4.1  -3.63367   TATTTTTCTGCCAAA                TCATG TAA CGTGA                GTTTTTCTTCAGCAA  54 250
     lpg2671 NONE
     lpg2672 NONE
     lpg2673 3021254 .. 3021269 +  -3.2   -3.3062   ACTCTAACAAACAAT              GTCTTG ACAA CAAGCC               TTCCTCCTGTTTCAA  47 34
        dotD NONE
        dotC NONE
        dotB 3023904 .. 3023922 +  -2.4  -3.34398   ATAAAACAATCAAGC             TCAAGGAT TCG ATTCATGA             TGTTTCACAGGAAAA  45 93
     lpg2677 3025916 .. 3025934 +  -2.4  -2.80935   CTCAATTTCAAAACC             GCAGGA TGAAAAC TCTTGC             TCTAATCGATGCGCT  41 295
       murE3 3028780 .. 3028793 +  -2.5  -3.33097   TACCTGGCAGTGAGC               TTATT TGAT AATAA                ATTTATTTCTGAAAT  45 87
     lpg2681 3029924 .. 3029937 +  -2.4  -2.87051   ATAAGGCTGGGACAC               CTTG ATTCCC CAAG                ATTTGATGCTCCAGA  41 69
     lpg2682 NONE
     lpg2683 NONE
     lpg2684 3033721 .. 3033736 +  -4.7  -3.10102   GTTTGGCCATAAACA              TGGAC CTGCCA GTCCA               CTTTCCTTTCTGTCA  51 326
        icmW NONE
        icmX 3040014 .. 3040039 + -11.9  -3.78934   ATGGTCATCACTTTG         GCTCCTGGGAT TCTA ATTCCAGGGGC          TTATTGTACGCCCGC  91 40
     lpg2691 NONE
     lpg2692 3045481 .. 3045493 +  -3.3  -3.66883   GTACTCATCAAAAAA                CTGCA CCA TGCCG                TTTACAATATCTTGA  52 185
     lpg2716 3068557 .. 3068569 +  -6.3   -3.2632   TAGAAACAATTTGTT                TCCAT TTA ATGGA                TATATTTGCAGGTTT  61 263
     lpg2717 3069247 .. 3069263 +  -2.3  -3.96298   GACGTATTGGGCATA              TATGACT TTC ATTCATA              TTTCCTTAATGCGTA  52 145
     lpg2719 NONE
     lpg2720 3073869 .. 3073884 +    -4  -2.72379   AGAATATTGTCTTAC              CT-TGGG CAA CCCACAG              TAGTTGAAGAGTTAC  45 53
     lpg2721 3075016 .. 3075026 +  -2.6  -3.95554   TTAAATCGTATTTTT                 TATT TTG AATA                 TCTTTTCTTGCCTGG  53 275
     lpg2725 3078107 .. 3078118 +  -5.8  -2.74782   GGGGATCCATTGTCC                TCGC CATT GCGA                 TGGTTCCACGTTTAT  52 469
     lpg2731 3081940 .. 3081953 +  -3.1  -2.71263   AAAAGACCCGATATT               CCTTT GTTT AAGGG                TAATTAACACGACTT  43 5
     lpg2733 3083945 .. 3083979 +  -9.5  -3.01712   AGCTCTCTAACTCAA    TACCATCCTTACGTCT TTTA AGACG-AATGATGGTA     TGTTCAACAGAAAAC  74 58
     lpg2735 NONE
     lpg2736 NONE
     lpg2737 NONE
        hemY 3089835 .. 3089846 +  -4.4   -3.2285   ATTATCCTGGGATTA                TGAC ATGC GTCA                 TTGCATTCCGTTTCT  51 183
     lpg2743 3094389 .. 3094407 +  -5.2  -3.20111   CCCTGTAAAATCAAA             TGAGGTAG CAC CAGCCTCA             ATTTCCTTTTTGATC  53 204
     lpg2749 NONE
     lpg2750 3098929 .. 3098946 +  -4.8  -3.05715   ACCGTTATAGTTACG             GCCGCCG TTTAC CGG-GGC             TTCGATCAAGAGCTT  52 195
     lpg2751 3100044 .. 3100056 +  -4.8  -3.68351   AACCAGCTATCTCCG                GGCT TGATT AGCC                TTTCACTCCTAGCCA  57 469
       dnaZX NONE
     lpg2755 NONE
        recR NONE
     lpg2757 NONE
     lpg2758 3108954 .. 3108982 +  -3.9  -4.05033   AGCAGACCTCTTTTA        TTTTGCTTCAG AGCAAGG CAGAAGCAAAG        TTTATATGCAGTAAA  57 82
     lpg2760 3112036 .. 3112046 +  -4.6   -5.1675   TTTGTTTTACCTTTT                 GCTG TAA CGGC                 TTTTTTACTGGCTGA  76 513
         hit NONE
       folE2 3116635 .. 3116655 +  -2.5  -2.79915   TACTGATAAGAAATA           GGTAGGGG CTTTAT CCCC-GCC            TATAATAAAATAACT  42 41
     lpg2793 3146554 .. 3146573 + -12.2  -2.53911   ATACTGTGAAACAGA            GGGGCTTT TGAA AAAGCCCC             TGCATTAGAACTTAA  84 47
        frgA 3156089 .. 3156104 +  -4.8  -3.10796   ACTCAAATAATAGAG              TATTGT TGGC ACAATA               TATTCCCTCCTCAGC  52 213
     lpg2801 NONE
     lpg2802 NONE
     lpg2803 3158693 .. 3158705 +  -7.7  -3.60431   CTTTTTCAATTCTTT                GTCCA TCT TGGAC                TTTCCACATAATTTT  71 225
     lpg2807 3164329 .. 3164346 +  -2.1  -3.07043   AAATCATAACAAAAT             GGT-TTAT GGG ATAACACC             TCTTCAGGTAATACA  42 262
        prkA NONE
     lpg2811 NONE
     lpg2812 3173058 .. 3173078 +  -2.5  -2.78679   ATTTGCCATAACCAA            TCATTGGAG TCA CTGCAATGC            CTTTAACTCAAACCC  42 300
     lpg2813 3174019 .. 3174030 +  -5.8  -3.05384   GCATTAAAACAGTTA                CTCG GAAG CGAG                 TTCAATAGCGAAAGC  57 109
     lpg2815 3177420 .. 3177441 +  -3.8  -3.15544   CTTAAAAAGCAGTAA           GGAGT-TCA GTTAA TGATACTCC           TTACTGGAGATAAAA  49 60
        yrfI 3181193 .. 3181220 +  -4.9   -2.8383   CTTCATTAACCAGCG        CATGCCATTGA CTAATA TCAGTGGGATG         TAATATTAGTTGTTT  50 491
     lpg2820 NONE
     lpg2821 NONE
        bipA NONE
     lpg2823 NONE
        recN 3189090 .. 3189101 +    -3   -4.1413   GAACACGTCGATCAT                TTTC GGGT GAAA                 TTTTACCAATCTATT  57 39
     lpg2825 3189463 .. 3189506 + -12.7  -5.71712   AATTTTTTTATATTA GCCCTGTTTTTTTAAGTAT AATTTA ATCCTTAGAAAAGCAGGGC TTTTTTTATCTACAA 100 39
     lpg2827 NONE
     lpg2828 3194426 .. 3194441 +  -6.2  -4.80167   CCTTTGTTTGAATGA              TGAAAC CAAA GTTTCA               TTTTCGTTTTTAATA  80 203
     lpg2831 3204057 .. 3204071 +  -6.4  -3.04515   GTGTTCTTCTTTCCT               GCATGG TTT CTATGC               TGTTGACAACTGTTT  56 112
     lpg2838 3213772 .. 3213782 +  -5.4  -5.40474   AATGGGATAGTACAT                 CAGT TAT ACTG                 TTTTTTTCAACAAAT  84 101
        smpB NONE
     lpg2840 3214765 .. 3214777 +  -7.7  -3.32769   GATAAATAAGAATAA                TCCCT GAT AGGGA                TTGATGCTTTAAAAA  67 36
     lpg2841 3216164 .. 3216187 +  -2.5   -2.7566   TTCAGGGATTTCAAT         GTACTCCCTGC CTAC GCAGG-AG-AC          TGATTCCACTTGAAT  41 110
     lpg2842 NONE
     lpg2843 3218687 .. 3218697 +  -3.2  -4.18401   GATAACTCACCAACC                 CGGA TAA TCTG                 TTTTCACATCTATCC  57 36
     lpg2845 NONE
     lpg2846 3221604 .. 3221640 + -10.4  -3.84585   TCTAATTTATAGCAA   GCTAAATTCACCAAGGG TTTA CCCTTA-TGAATTTAGC    TCTTTTATCCTGAAT  87 36
     lpg2849 3225255 .. 3225288 + -13.3  -2.75712   GGCATTAAAAAACCA     CCTTCCTCTTCGTTT TTTT AGACAAAGAGGAAGG      TAATTCAGTGAATAC  87 72
     lpg2861 3237819 .. 3237850 +  -8.9   -3.5944   GTTATGAGGAGAACT      TCCTTGGATTACA AGACTA TCTAATCCAAGGA       TTATGAGTTTTTTAA  77 128
     lpg2864 NONE
     lpg2865 NONE
     lpg2866 NONE
     lpg2867 3245192 .. 3245208 +  -2.1  -2.57795   ATAACCATGTCGATA              GGGGTTG GAG CGTCCTC              TGAATTCGTAATCAC  39 181
     lpg2873 3252468 .. 3252491 +  -3.2  -5.52807   GATTGTCCTGAGCGA          GATC-TTGCAA CAC TTGCAACGCTC          TTTTTCTTTGTTCTT  79 428
        glmU NONE
     lpg2876 3255959 .. 3255973 +  -2.2  -3.15663   CCAAACACTCACCGC               TAAATT AAT AATTTG               TTCGTAAGGATAAAT  43 172
        corA 3258529 .. 3258550 + -10.2  -3.21276   GGTAGGGTCTTTACC           GGGCAACA CACTTC TGTTGCCC            TCTTGTCAGAAAAGC  83 92
     lpg2883 3264675 .. 3264690 + -11.8   -4.7254   CGAAACATAAAAAAA              CGCGGC TAAA GCCGCG               TTTTTAATGACCACT 100 31
        rfbA 3268618 .. 3268628 +  -6.8   -3.1085   TTGATTCCACTCACT                 GTGC TTA GCAC                 TCTTGCCTAAGTTGC  59 62
     lpg2888 NONE
        gidA NONE
        gidB NONE
         soj NONE
     lpg2892 3275010 .. 3275022 +  -4.1  -3.18511   TTATTAAGCTAAACT                TTGCA ATT TGCGA                TTCAGTATCTATCTA  51 29
       capM2 NONE
     lpg2901 3284806 .. 3284816 +  -5.4  -4.04157   ACCATATTTGCACAT                 CAAC ATT GTTG                 TTACTTTTTTATTCA  63 190
     lpg2902 3285302 .. 3285321 +  -2.2  -2.91912   TTGTAGCGTGTATCC            TGGAAATA CCCC TGTTTTCA             TCTGTACATGGATAA  41 35
     lpg2903 NONE
     lpg2904 3286808 .. 3286828 +  -3.3  -3.53767   AAACGATTGGATAAT            TTTATTCAG GAT CTGGATGGA            TTATCATTGCATATT  50 39
     lpg2905 NONE
        tatB 3289073 .. 3289091 +  -3.1   -3.1855   TAGAGTCGGTTTGAT             TAGGTTG TACTT CAACCGA             TTGAATATTAGCAAG  47 112
     lpg2907 3290683 .. 3290693 +  -6.8  -2.57522   TGGTGGCCCAAGTCG                 GGAC CTT GTCC                 ATTGGTCTGAGTTGG  56 272
     lpg2909 3292240 .. 3292288 +  -2.6   -5.0538   AGGTCAAGGCAAAAA TGTTTTTAATGAGGGAGTTTAG ATAAA CTAAATGACCGAATTAAAAACA TTTTTTAACATAGAG  69 86
     lpg2912 3298670 .. 3298683 +  -4.5  -2.94681   GTAACAAAGTAATGG               TGCGG GTAT CTGCA                TAATATTTGTCTTAA  49 244
     lpg2919 3306510 .. 3306525 +  -2.6  -4.98857   GAATACCTCGTGTTT              TTCATT ATAA AATGAG               TTTTTATAATTCGAT  66 173
     lpg2920 NONE
     lpg2921 3307335 .. 3307346 +  -2.2  -3.12936   ACAAAAGAATCGTAG                GACT TTAG GGTC                 TGTTGACATTTCGCT  42 26
        panD 3315800 .. 3315821 +  -9.5  -2.90798   TAACCCGGCTTGAAT           TGGACCCAT AGCA ATGGGTTCA            TATGCTACTTTGTCA  73 28
        tatC 3316670 .. 3316684 +  -4.2   -3.2511   TATATTTATCATAAT               GCTCAA AAA TGGAGC               CTTTTATGAATAAAA  51 67
     lpg2931 3317489 .. 3317502 +  -3.8  -3.84901   GAAGTGGCTGGCATG               GGAG CGCCAA CTCC                TTACTTTTTCATCCA  57 513
         fum 3324010 .. 3324029 +  -8.6  -3.06162   TTGAGAGGGTTAAGA            CATACCGG GGTT CTGGTATG             TCTTAACCTAAGATG  71 43
     lpg2942 3328906 .. 3328922 +    -8  -2.64933   CATAACCTGACACGA              CTTGCG ATGAG CGCAAG              TCGTGTGACTGAGTG  66 47
     lpg2943 NONE
        lpxD 3331055 .. 3331074 +  -7.2  -3.93166   ATCAACATTCGCTTT            TTCCTGAA CAAA TTCAGGGA             TTAATTTTTTACCAG  71 165
     lpg2951 3340963 .. 3340979 +  -2.3  -3.90112   CAATGATGAATGGAT              GAAAG AAATGGG CTTTC              TTTAATTGAAAGCCA  52 4
     lpg2953 NONE
     lpg2954 3344228 .. 3344238 +  -5.4  -3.12449   TCAAATGGGAAATTG                 TCAG CGC CTGA                 TGTGTCTTGGTAGCA  54 100
        hipB 3344740 .. 3344757 +  -2.6  -2.95896   TTTTCATCCTAAGTG             CGTGGT AGTGTA ACCCCG              GTTTGTCCCTGGTAC  42 48
        pyrC NONE
         rnt 3355221 .. 3355236 +  -7.6  -2.61582   CGCCATTTTTCACAG              GCGTAT TCCT ATACGC               ATTATGGGTAAAATG  59 490
        sodB NONE
        argD 3358084 .. 3358111 +   -15  -2.95388   TCTGGTATCTGACAA        CATGCTCCCTGGA TTG TCC-GGGAGCATG        TGTGTGAGTTACATC  95 113
        maeA 3361779 .. 3361789 +  -2.6  -5.00884   AGAAATTGCTGGAAT                 TTAA GTT TTAA                 TTTTTTAGAAAGACT  66 52
     lpg2972 3363093 .. 3363107 +  -2.8  -3.36803   GGGGGCAACCCCGTG               GAGG TTCGAGT CCTC               TTCTCGGTACCATTA  47 168
     lpg2979 3372069 .. 3372079 +  -5.4  -3.65314   AGCATAAACCGTCAG                 CGAA TCA TTCG                 TTGTTAAAACTTGCA  60 276
     lpg2996 NONE
     lpg2997 3388289 .. 3388312 +  -8.2  -4.08958   TCAGTTAAGACAATT          GGAACAACTT TAAA ACGTTGTTCC           TTATTATTTCACAGT  81 13
     lpg2999 3391849 .. 3391874 +  -6.9  -3.75629   TTTTCCTCTGAAGGA         GCGGCTAAA GCCAACTG TTTGGCCGC          TTTCGCTTCAGAGTG  66 71
        rpmH 3397399 .. 3397411 -  -4.9  -2.54523   GCATAGCCTAACTTA                TTTTC TCT GAAAA                GGAAAATAAAGTCAT  49 126
        rnpA NONE
     lpg3003 NONE
     lpg3002 NONE
        thdF 3393827 .. 3393843 -  -6.7  -4.71463   AACTAAAAGAATAAA              TTTATTG ACC CAATAAA              GCACATCACCACAAA  80 116
     lpg3000 3391332 .. 3391350 -  -4.6  -4.84359   TCATTGGCAGAAAAA             CACGAATT TAG AATTCGTT             GAATTAACTTCTAAA  74 475
     lpg2998 3388056 .. 3388068 -  -6.3  -2.91465   AAGGTAAATCCAAAT                CATTC ATG GAATG                CTAATCATTGGCTAA  55 306
     lpg2995 NONE
     lpg2994 NONE
        gmhA NONE
     lpg2992 NONE
     lpg2991 3382082 .. 3382097 -  -2.6  -2.97725   CGACGAAGAAAATAT              TGTAAA TGGC TCTACA               GGGCTGTTACGTGAG  43 161
     lpg2990 3381898 .. 3381909 -  -2.2  -3.10164   CGATTTACTATTTAA                CCTC GCCT AAGG                 ATTAAAAAATGTCAG  42 20
        atpI NONE
        atpB 3380522 .. 3380552 -  -2.7  -2.59431   CCCCTTTACAATGGA       TGATGATAATTAA ATCGG TTAATGATCTTCA       TGGGCCAAACTCAAA  41 13
        atpE 3380192 .. 3380213 -  -5.1  -3.01924   TATTCTCCTGTAACA           GTGAGGGCGC ATA GCGCCCT-AT           TTGTGTGTTATCAAG  52 36
        atpF NONE
        atpH 3379163 .. 3379173 -  -2.4  -2.70704   ATCCTCTAAATTAAG                 CGGC CAA GCTG                 GTGCCAAGCATATTA  40 10
     lpg2984 3377546 .. 3377586 -  -3.5  -2.95204   TTACTTTCAAATAAT GGCCTTTGTGCCTCAAAGAG TTAG CTCTTTGAGGC-CATA--CC TTACCAACTGCCTGT  44 26
        atpG 3376638 .. 3376650 -  -6.9  -3.86015   TACCCTCTTTATAAA                GCGGC TGC GCCAC                CGACAATTTCTGCCA  70 6
        atpD NONE
        atpC 3374723 .. 3374750 -  -9.3    -3.816   TAAGAGAGTAAAACA        CGGGTTT-TTCC TATCG GGAAGAAACCCG        TTTTGTAGAGGAGTA  81 83
        parC 3371428 .. 3371440 -  -9.1  -3.32844   GTTTGCATTTGAGAA                GCTGG AAG CCAGC                ATTATCGCAATTCAA  72 510
     lpg2978 NONE
     lpg2977 3368856 .. 3368866 -  -5.4  -3.86346   TGAGCGCCGCAGAAA                 CGTT TGC AACG                 CTGCAATAAAACGAA  61 207
     lpg2976 3366937 .. 3366952 -    -9  -3.65812   GGTTTGTTAACAGAA              GCCCTA TGAT TAGGGC               AAAATTGTAATTAAC  77 19
     lpg2975 3364018 .. 3364039 -  -6.7  -2.92425   AATAATAACCTAAAG           CTTATTGTA TTGT CACAATAAG            ACGAGTAAATCTCCA  58 54
         psd 3362691 .. 3362722 -  -4.4  -3.95022   TTGATCAATATGAAA      CCCTTTCCGAATTT TGTC AAAAACGCAAAGGG       ACTGTTTATGTCATA  59 427
     lpg2970 NONE
     lpg2969 3358084 .. 3358111 -   -15  -3.32844   TCTGGTATCTGACAA        CATGCTCCCTGGA TTG TCC-GGGAGCATG        TGTGTGAGTTACATC  95 39
     lpg2966 3355544 .. 3355556 -  -3.3  -3.13504   TTGTTATTAAAATTA                TGCCG CTA CTGCA                TCACGCAACATAGGC  45 10
     lpg2965 3354777 .. 3354804 -  -8.5  -2.90919   GAAAAACATAAATAG        CCTGGATTACC TAAAAC AGTAACCCAGG         AGTTTGATAGAAATT  69 104
     lpg2962 3351917 .. 3351930 -  -3.1  -3.03124   TTGGAGTTGTCAATA               GC-ACG CAT CGTCGC               TTAGGTTCGAAGCAT  45 253
     lpg2961 3350932 .. 3350953 - -10.2  -6.09133   CATTTCAAAAAAAAA           GCCCATCA TTTTGG TGATGGGC            TCAAAAAGAACTTAA 100 53
     lpg2960 3349895 .. 3349917 - -16.4  -3.53298   AGTATTTTAAAGCAA           TGCGTTCGTC GAT GACGAACGCA           TTTAAGTAAAGGACT 100 45
     lpg2959 3347957 .. 3347978 -  -8.7  -2.79133   GAACTGGGCAGGATA           CTTACCCCG CATC CGGTGTAAG            CAGCCCCCTAAACAC  69 95
     lpg2958 NONE
     lpg2957 3345322 .. 3345335 -  -5.3  -4.56597   CTCTTTTCTTAAAAA               GATAG ATTT CTATC                ATAAAAGTCAATGAA  71 228
         dcd 3344530 .. 3344541 -    -3  -3.57792   TTATCCATGGCCAAA                GAAT AGAA ATTC                 GTGGCTTTGGCAGTT  48 217
     lpg2952 3340973 .. 3340993 -  -6.9  -2.57069   TGGATGAAAGAAATG            GGCTTTC TTTAATT GAAAGCC            ATAAAAAACTATCGT  60 111
     lpg2950 NONE
        wbmI NONE
     lpg2948 3335214 .. 3335237 -  -3.8  -4.03978   AAGTCTTCATACAAA          GTTTCGGCGT GTTT ATGCCCAAAC           GACTTGGCATATCTG  57 238
     lpg2947 NONE
     lpg2946 3332216 .. 3332228 -  -3.4  -3.53091   AGTCCTCTTGGCAAA                GATC ATCTA GATC                TCATTGTAAAATACC  50 19
        lpxB 3330818 .. 3330833 -  -5.4  -2.90714   TGAAATCCGGAGACA              GGGTCGG CGG CC-ACCC              AGCGGTATCAATTAG  52 79
        waaM NONE
        waaM NONE
     lpg2939 NONE
     lpg2938 3323999 .. 3324039 -  -9.2  -2.71693   GAGCAATGAAATTGA GAGGGTTAAGACATACCGG GGTT CTGGTATGTCTTAACC-TA  AGATGTAGTAGAAAA  72 70
     lpg2936 3321519 .. 3321535 - -10.9  -2.53244   TTAGAAATATAAAGG              TCTGGTC CAA GACCAGA              TTATGCTATTCGATC  80 190
        trxA 3321114 .. 3321142 -  -5.4  -4.90477   CATAAAAAAGTAAAA       GCCCTGTAAATAA ATTT TCATCT-CAGGGC        TTTTTAACTTTAATA  77 44
         rho 3319450 .. 3319462 -  -2.7  -4.42748   TTATCTCAAAAAGAA                GCTTA CTG TAAAC                CCGTACCAGCACAGC  58 139
        yigC NONE
        ubiB 3317017 .. 3317029 -  -4.8  -3.58343   CTTATGAGGTGGAAA                TGCC AACAG GGCA                TGGAGTTGGTTATGT  57 248
        ksgA 3314272 .. 3314282 -  -2.6   -2.8789   AACCTCCACAATAAC                 TTAT CAT ATAA                 TTTTACACTAATTGG  42 33
     lpg2927 NONE
        apaH 3312091 .. 3312111 -  -4.7  -3.18383   ATGCCTATCCATCAA            GGTTATTCA AAA CGACTAACC            CCATACCCGGGTACC  54 7
     lpg2925 NONE
     lpg2924 NONE
     lpg2923 NONE
     lpg2922 3307025 .. 3307036 -  -4.4  -3.98113   GAATGAGCAATTAAA                CCAT CTGT ATGG                 CTTGCCCAGCCATGC  61 396
     lpg2918 3303635 .. 3303660 - -10.5  -3.40403   CTTGGCCTATGAGAA         CTCCACTGAAC GCCT GTCCAGTGGAA          TTCATCAGTAGATAT  85 57
     lpg2917 3302271 .. 3302288 -  -4.1  -3.67878   ACCATGTCAATATAA             CAGAGTC TTGC GAGTCTG              TAGAAAACCAGCCGA  55 79
     lpg2916 3301575 .. 3301589 -  -2.8  -3.52628   TATCCTAAATAAAAG               TAAGTC AAT GACGTA               TTTGGCATGTATATA  48 165
     lpg2915 3301277 .. 3301287 -    -4   -3.0353   TTTTTTATAAATAAG                 TAAG AGT CTTA                 TTTGTGAAGCAGGAG  47 41
     lpg2914 3300796 .. 3300806 -  -5.4  -3.48924   TTATCGGTCATATAA                 GCTT GCT AAGC                 TCGTTTTCTATATTT  57 122
     lpg2913 3298493 .. 3298511 -  -8.2  -2.50127   TAAGAAAATTAAAGC             TTACCCTG GTT CAAGGTAA             CAATGACTTATTGAG  66 127
     lpg2911 3294720 .. 3294732 -  -6.3  -5.00884   AGCTTTTGCAAAAAA                TTGAC TTA GTCAA                GACTGTTTTTTTATT  83 480
        tynA 3292359 .. 3292381 - -10.6  -3.92592   AGCTCCAACAGGAAA           GCACCCTCTC CTC AAGAAGGTGC           TTGGTTCCAATCCAT  93 40
        msrA 3290311 .. 3290323 -  -3.3  -3.83771   AAGAAAGCGATCAAA                TGGAG AAA CACCA                TAGACTTGAAAATGA  54 162
     lpg2898 3280482 .. 3280495 -  -5.9  -2.71364   TCATCTCTTCAAGTA               GCCGG GAAA CCGAC                TAATGTTTAAGCTAG  55 69
     lpg2897 NONE
     lpg2896 3277631 .. 3277658 -  -4.2  -3.84246   TCTTCAATCATCAAA        CTCCACCT TTATTTAATCTC AGGTGGAG         TGGTAAACGTATGGT  57 6
        coxG 3276956 .. 3276971 -  -3.2  -2.71503   TGTAACAATAAGTCA              TTCAGC CAAA GCTGAT               ACTCAAAGACCGTTG  43 138
     lpg2894 3275998 .. 3276033 -  -7.7  -3.05463   ATTGTTCGTATTCAA    TTTCAACCGGGC-TTG CTTAT CAACACCCGGTTGTAA    TAAAGGATGAATTAG  66 48
     lpg2893 3274695 .. 3274709 -  -6.4  -2.91429   GAAAATGGGGACATA               GACATG GGT CATGCC               AGAGCATTACTTGCT  55 351
     lpg2886 NONE
     lpg2885 3265627 .. 3265640 -  -5.3  -2.62718   AAAATTTACAATGTA               TGATC AGGT GATCA                GGATTTTCGAAAACC  51 157
     lpg2884 3264675 .. 3264690 - -11.8  -5.88197   CGAAACATAAAAAAA              CGCGGC TAAA GCCGCG               TTTTTAATGACCACT 100 60
      metG_1 NONE
     lpg2881 NONE
         nth NONE
     lpg2879 3258497 .. 3258507 -    -4  -3.34233   TTACAACCTGCATAA                 TATC ATC GATA                 GAACTGGGTAGGGTC  51 93
     lpg2877 3255550 .. 3255570 -  -3.3  -2.54896   CCCTGAGCCAATTGA            TCTCTAATG TCC CATTAGTAA            CAATATATTTGCCTT  42 294
     lpg2874 3251956 .. 3251966 -  -4.6  -2.66316   GCGGCCATGATATGA                 CACC TGA GGCG                 GCTCATTGCAAATTG  47 222
     lpg2872 NONE
        ptsP NONE
     lpg2870 NONE
         lgt NONE
        thyA 3245053 .. 3245111 - -10.5  -2.58544   GCCTATTCGGACAAT CGCTCTCTTACGGTCACGGCTCAGTTT TAGTTAT AATCCGAGCTGCGACCGTAAG-GAGC- AGACGATAATTTAAT  77 412
     lpg2863 NONE
     lpg2862 3237615 .. 3237629 -  -2.8  -3.83675   CAACTGAACGAACAA               CAACTG CAA CAGTTC               TATCAATTAGGTTCA  53 288
     lpg2860 3236158 .. 3236169 -    -3  -3.24924   GGGCTATGCACAACA                TAAG GAAA CTTA                 AGCAAAGACACTTAA  47 61
     lpg2859 NONE
     lpg2858 3233991 .. 3234003 -  -5.5  -3.66401   TTTATAAATGAAATA                GGCAA CCC CTGCC                ACTAAAACAACGATA  59 134
     lpg2856 NONE
     lpg2855 NONE
     lpg2854 NONE
     lpg2853 3229001 .. 3229012 -    -3  -2.79327   CCAGCTTAGCCAAAT                TATG ACGG CATA                 CAATCTGGCAGTAGT  44 134
        amiC 3227496 .. 3227519 -  -3.8  -5.35222   AAAACTTACAAAAAA          TCAGCATCAA GGAA TTGATGCAGG           CGTGATATTTTTTGG  76 8
        hemG 3225582 .. 3225595 -  -3.1  -4.38219   ATAAGAGAAAAAATA               CAATG TAAT CATCG                ATGAGAAATTCACGA  60 193
     lpg2850 3225252 .. 3225291 - -11.6  -5.14965   ATTGGCATTAAAAAA  CCACCTTCCTCTTCGTTT TTTT AGACAAAGAGGAAGGTAA   TTCAGTGAATACGGG 100 42
     lpg2848 3222647 .. 3222664 -  -3.5   -3.7732   TTCCTATATCAATAA             TCTCTCTA CAT TAGAG-GA             AGTTTTGACAATGTG  52 122
     lpg2847 3221604 .. 3221640 - -12.6  -3.29739   TCTAATTTATAGCAA   GCTAAATTCACCAAGGG TTTA CCCTT-ATGAATTTAGC    TCTTTTATCCTGAAT  91 46
     lpg2844 3218438 .. 3218456 -  -7.4  -2.58544   TGGCATCCCGAGAAG             CCCAGGAA GCA TTCCTTGG             ACAAATGCATGAATG  59 276
     lpg2837 3211330 .. 3211362 - -12.9  -3.79519   AACTTCATCATGAAA      TCACCTGAACCAC TGTTAAT GTGGTTCAAGTGA      TGATACCTAATTGTA  95 41
        glmS NONE
         tpm 3208483 .. 3208499 -  -2.3  -2.92653   CTATAATGCGATATA              GAAATTA AGC TAATATC              CATACAAAATGTCCT  41 64
     lpg2834 NONE
        yciA NONE
     lpg2832 3203564 .. 3203576 -  -6.3  -4.14243   CAGTCGATGCCAAAA                TGGAT GAC ATCCA                GAAAGAGAAGGCCTT  71 474
     lpg2830 3201019 .. 3201035 -  -6.7  -2.94202   CAGCAAATGAACAAT              CTATATT ATT AATATAG              TTGATTCATGCCAGT  58 103
        sidH 3194123 .. 3194137 -  -2.1  -5.78622   GCAGCCGAAAAAAAA               CAGCA GGAGA TACTG               GGAAAACCAACGAAG  84 203
     lpg2826 3189420 .. 3189432 -  -7.7  -3.24823   AATGGTCAAAAAGGA                CCTCA AGC TGAGG                AAGTTGAAGTAGTCT  67 381
     lpg2819 3181387 .. 3181397 -    -4  -3.48686   CCAAGAAAACCAACA                 CTTA ATT TAAG                 ATTGATATGGTATTT  51 134
     lpg2818 3180247 .. 3180266 -    -5  -3.04209   TCAAGACAACCAAAC            TCAAGCCT ATCA AAGCCTGA             TACCTATTCAATCCA  51 500
         rep 3177414 .. 3177447 -   -12  -3.37634   TAGTACCTTAAAAAG     CAGTAAGGAGT-TCA GTTAA TGATACTCCTTACTG     GAGATAAAATATAAT  90 47
     lpg2814 3173973 .. 3174005 - -10.7  -4.17355   TAACTTTAAAAAATA      GCCTCTCAAAAATAT TTA AAATTTATGAGAGGC      ATTAAAACAGTTACT 100 36
        pepN 3164947 .. 3164961 -  -2.8  -2.74215   CGAAGCACAAAAACT               CCTTTA TCC TATAGG               TTTCATTGGTTTTCC  41 213
        aroE 3163893 .. 3163914 -  -5.1  -3.18681   GCCCAAGCCGAGCAA           TGGCCTCAG TAGC CCAAAGCCA            TTACACCAGCATGCC  53 253
     lpg2806 3161385 .. 3161395 -    -4  -4.49556   TGCTCACGAAATAAA                 TTCA GCA TGAA                 TTTTCATTCCTTGAT  65 90
        yhiP 3159835 .. 3159870 -  -4.2  -5.98675   GACAAAAATAAAAAA   CGGCAATTG-G-TGAT ATTAAA ACCAACTCAATTGCCG    AAAAGGGAAATAAAC  93 45
     lpg2804 3157945 .. 3157955 -  -5.4  -5.41143   GATCTGGGAAAAAAA                 CAAG TGA CTTG                 TTATATCGCTTATTT  89 448
     lpg2799 3152022 .. 3152036 -  -2.8  -4.05788   CCTTTTTAAATCAAA               GGATTT TCA AACTCC               CGCAAATATAAATAA  53 1
     lpg2797 3150972 .. 3150984 -  -4.9  -3.24884   ATATATATAAAACTA                CTATA AAT TATAG                CCCTTTGCCAGCAAA  54 13
        ftsH NONE
     lpg2795 NONE
        mrsA 3146554 .. 3146573 - -12.2  -3.25472   ATACTGTGAAACAGA            GGGGCTTT TGAA AAAGCCCC             TGCATTAGAACTTAA  89 53
        tpiA 3142082 .. 3142093 -    -3   -3.2981   GACATGAATCATTAA                TATC AATT GATA                 CATTTCACAATTTCC  47 16
        secG 3141619 .. 3141660 -  -7.1  -3.10597   TGCTCGATTTAAAAT GGTGCCGAAGGCCGGACTCG AAC CG-GCACGGCTTGCGCCACC GCCCCCTCAAGACGG  63 138
        nuoA 3141037 .. 3141051 -    -5  -3.48593   CAGTTTTTTACATAA               CCATTA TTA CAATGG               CTTAAAATATAATCT  55 211
       nuoB2 NONE
        nuoC NONE
        nuoD 3138549 .. 3138568 -  -4.4  -2.84574   CACTTTAAGCAAGCA            TG-TCGTTA AAT TAACGATCA            ATTTCTCCAAACACT  48 16
     lpg2785 NONE
        nuoF NONE
        nuoG NONE
        nuoH 3133303 .. 3133316 -  -2.4  -3.08314   TCTAACCGTCAAAAC               CATG GCTTGA CATG                AGCAACCACCATAAG  42 5
        nuoI NONE
        nuoJ NONE
        nuoK NONE
        nuoL NONE
        nuoM NONE
        nuoN 3126553 .. 3126566 -  -9.5  -6.02919   GTATAAACAAAAAAA               GGGCG CACT CGCCC                AAGCCTGGTAACTGA 100 247
     lpg2774 NONE
        nusA 3124592 .. 3124613 -  -8.1  -3.33261   GTTCAATTTCGATAA           CCATAGTTT ATTG AAACCATGG            TTCTCTTGCTTTCAT  70 11
        infB NONE
        rbfA NONE
     lpg2770 3120625 .. 3120636 -    -3   -4.8543   CAATTCTTACAAAAA                TTGT AATT ACAA                 CGCAAAAGAAACTAA  68 20
        rpsO 3120130 .. 3120147 - -12.7  -6.19302   ATATAAGAAAAAAAA             GGCGCAG AACG CTGCGCC              TTTTATTCTAAAACT 100 86
         pnp 3117840 .. 3117867 - -10.6  -4.20084   AGCACTCAGTTAAAA        CTCGCGAAAAGC TCAT GCCTTCCACGAG         TTTATAATAAATAGA 100 62
     lpg2767 3116633 .. 3116657 -  -3.5  -4.35091   AATACTGATAAGAAA          TAGGTAGGG GCTTTAT CCCCGCCTA          TAATAAAATAACTGC  60 46
         ppa 3115012 .. 3115042 -  -3.8  -3.77303   TAGCTAAAGATATAA       GGTTGGTGCTGAGC AAT GCCCAACACCTGGC       ACAGTTTAAGCTACC  55 44
     lpg2763 3113584 .. 3113603 -  -2.2  -3.98826   TTATCAATGCATAAA            TATTTAAG TAAG CTAAAATA             GGGACAAGCTGGAAG  52 68
     lpg2762 NONE
     lpg2761 3111478 .. 3111490 -  -6.3  -4.41494   CAGCTTTAATCAAAA                CCATT CGC AATGG                CGGCTACATGTTCAC  74 306
     lpg2759 3108900 .. 3108915 -  -3.2  -4.67982   TCCTATTCAATAAAA              GCGCTT TATA AAGCTC               ACTGCAAAGCCCCCA  65 244
     lpg2745 3095548 .. 3095562 -  -5.8  -2.92076   AAAATGCACAATAAT               GAATTA GGA TAATTC               CAGTTAATTAAGTCA  56 38
     lpg2744 3094104 .. 3094129 -  -5.4  -3.24235   GCACACATATTAATA         CGCCCCAATG CGCGAT CATTGATGCG          CTAAATAAGGGAAAG  54 141
     lpg2742 NONE
         orn NONE
     lpg2740 NONE
     lpg2739 3089350 .. 3089362 -  -4.8  -3.72009   AGAATATCATTTAAA                GCGA TGCCT TCGC                AAAGAGTTGGATAAT  58 476
     lpg2734 3083945 .. 3083979 -  -9.5  -3.17194   AGCTCTCTAACTCAA    TACCATCCTTACGTCT TTTA AGACG-AATGATGGTA     TGTTCAACAGAAAAC  77 46
     lpg2732 NONE
        cycB 3080047 .. 3080057 -    -4  -4.28713   AATATTACCAATAAA                 GTAA TAA TTAC                 CTGAAAAGATTGTAT  62 61
     lpg2728 NONE
         tgt NONE
        ppiB 3077781 .. 3077796 -  -7.6  -3.35679   TTCCTGCATGTATAA              GGAAGA TCCC TCTTCC               TACTGGGGATGAAAT  69 100
     lpg2724 3076483 .. 3076495 -  -2.7  -2.61144   TTACCCCTGAAACAG                TTCGT GCG ACAAA                TAGTATTGCAGAAGA  41 103
     lpg2723 NONE
     lpg2722 3074760 .. 3074770 -    -4  -3.29471   TTCCCAGGATATTAA                 CATT TGA AATG                 CTCCATATTTAGCAT  49 149
     lpg2718 3069593 .. 3069603 -  -2.6  -3.44998   TACTCATCAAGAAGA                 TTTT TAA AAAA                 CAGGGCCATATTGCT  47 259
        thrS 3065511 .. 3065525 -  -6.4  -2.65521   TCGACATCAATTAAG               CGTACC TCA GGTACA               GTGATCTGTTCATTA  57 106
        infC 3064855 .. 3064865 -  -4.6  -3.65529   ATACGTTCAGCCAAA                 CGCG CAT CGCA                 TGGCTTCAAAGTACC  55 205
        rplT 3064334 .. 3064349 - -10.4  -4.93968   ACCCACAAGTAAAAA              GGAGGC CTTA GCCTCC               TCAATAATTTTTATT 100 125
        pheS 3063156 .. 3063168 -  -3.5  -2.93723   CCTGTATCAACTACA                TAATA AAA TATTA                TTTTCAGTATTCATG  44 153
        pheT NONE
        ihfA 3060246 .. 3060267 -  -7.5  -3.71321   ATCAAATTCTAACAA           TTTTGATTT CATA AAATCAAAA            AATTCTTCTCCACCG  73 119
     lpg2708 3059833 .. 3059845 -  -2.7  -5.11112   AAATCTCAATAAAAA                CATCA GAT TAATG                ACTAAATGTGAAGTA  69 222
        rplM NONE
     lpg2706 3058794 .. 3058812 - -10.3  -5.86976   TTAGAAAATAAAAAA             GCCTCGT ATAAA ACGAGGC             TTGGAAAAAAGTAAT 100 45
        petA NONE
        petB NONE
     lpg2703 3056061 .. 3056079 -  -3.8  -2.80077   TTTTTACAAAACTGA             GGAGTAAG CAG CCTATTCC             TATTTTAATTGTTTC  46 25
        sspA NONE
        sspB NONE
     lpg2700 3053087 .. 3053097 -    -4  -2.55712   CCATATCGAGAACAC                 TACA TAA TGTA                 TCTGTTTAGAAAAAG  45 129
     lpg2699 NONE
        amiB NONE
        mutL NONE
        miaA NONE
     lpg2695 3047209 .. 3047247 -    -4  -3.41222   GGGTAAGGGCAAACA   GCTTTTAATGAGCATA AGCGAAA TGCTCTCATTAAAAGC   CTTTCCCGCACAAAG  51 42
     lpg2694 3046256 .. 3046272 -  -6.7  -3.02829   TAGAGTTCTCCAACA              CAATTTT CTA AAAATTG              GAAGCTTTTGATGTT  59 71
     lpg2693 3045371 .. 3045385 -  -2.2  -4.09864   ACTTATTCGCTAAAA               TATAAT TTA ATTACA               ATGATTCTTCACTCC  54 34
        lphB 3039915 .. 3039933 - -10.4    -2.567   ACGAATATTATTAAC             CAATAGCA TTA TGCTATTG             CAAAATTTAAAAGCC  72 98
        icmV NONE
        dotA 3034384 .. 3034417 - -19.9  -2.93435   TGAACTACCCATATA     TAATAAGAAGGGCTC CTGC GAGCCCTTCTTATTA      TATTGTTTTTGAATG 100 41
     lpg2685 3033305 .. 3033315 -  -5.4  -3.54129   GACAGCTCGGTCAAA                 TGGA TAT TCCA                 GAGTGGCTGCATTTC  58 295
     lpg2679 NONE
     lpg2678 3025181 .. 3025191 -  -3.2  -3.21099   TCTGGGTATCACTAA                 TCCC AAT GGAA                 TTCGTGATGATTTAA  46 522
        ftsY NONE
        ftsE NONE
        ftsX 3015337 .. 3015357 -  -2.5  -3.52147   TAAGCACACAACGAA            TCCGGACAA ATA TTGACCAAA            ACCAATGCTTCATCA  47 55
        rpoH 3013988 .. 3014008 -  -6.3   -4.0386   CAAAGAATCGATAAA            TTTTTGCAA ATA TTACAAAAA            TGCCCGCCTGTCTCT  69 253
     lpg2665 NONE
     lpg2664 3010466 .. 3010483 -  -4.9  -3.06483   AAATAAAACATGATA             TCCTTTG GTTA CAAAGAA              AAATTCTCAATATCA  51 372
     lpg2660 3007840 .. 3007864 -  -5.8  -2.94032   ACTGCTCAATCAAAC         TCATGA-CAGG CAAA CCTGATCACGA          ACAGCATCCATCAGT  56 1
     lpg2659 3006724 .. 3006740 -  -5.9  -3.10881   TTAACACAAACGATA              TCGAGAA TCA TTCTCAA              TTAAGAAATTTTATA  57 46
        feoA NONE
        feoB 3003785 .. 3003804 -  -2.1   -3.9444   GAAAGTTTAATGAAA            GGCAG TCTAAGCCAT CTGCC             TGATATTTTAATTGC  51 414
        rplU NONE
        rpmA NONE
     lpg2649 2996583 .. 2996599 -  -4.5  -3.65535   TTAAAGAATAATGAA              CCAATAA CTA TTATTGA              TGAGATTACTGGAGG  56 276
        phhA 2994417 .. 2994444 -  -5.6  -4.08651   ACTTTAATCAAATAA        TGCTCCTTGACC AATC AGTCAATGAACA         AACTGTGTTGGTCGA  66 118
        gacA NONE
        uvrC 2991853 .. 2991863 -  -3.2  -3.02144   GTACGTGCTGTAAGA                 GCCT TTT AAGC                 ATGGCAAAACTTCAA  45 47
        enhA NONE
        enhB NONE
        enhC 2981794 .. 2981806 -  -9.1  -2.73441   CATCATCTGTTAAAT                GGCTC AAA GAGCC                GAGCAATGATCTTAA  72 37
     lpg2638 2979834 .. 2979844 -    -4  -5.15969   GGTCAAGGCAAAAAA                 CATT TTT AATG                 AGGTGGTTTTTATAA  73 210
     lpg2637 2978439 .. 2978461 - -15.6  -2.92667   CTAAGTTCGAAACTA           CCGAACCGGA ATT CCCGGTTCGG           TTCCCTAGTGTAGCC 100 30
        mviN NONE
     lpg2634 NONE
     lpg2633 2974444 .. 2974461 -  -3.5  -5.14682   TTATAATAAATAAAA             CTGAATGG CGA CCATT-AG             GGAGCGGATAAAGAA  71 65
     lpg2630 NONE
     lpg2629 NONE
     lpg2628 2969157 .. 2969173 -  -2.1  -4.25848   AACTGGGTAGTAAAA              CCCAATG GGA CAGAGGG              CTACCGTACAGCAGA  56 247
     lpg2626 2967795 .. 2967809 -  -2.9   -3.2256   TAAATAACTTAAAAT               TACTT GTATA AAGTA               GAAAGCAACATTTGC  45 10
        carB NONE
        greA 2963610 .. 2963626 -    -3  -5.55664   TTACGACCAAAAAAA              TCTGCA GGATT TGCAAA              CATTCACAGTACCGG  81 372
     lpg2622 2961673 .. 2961694 -  -5.8    -3.794   TTTGAATCTATGAAA           CCTCAGGC ACAACG ACCCGAGG            TTTCTTAATAACTAC  65 46
     lpg2620 NONE
     lpg2619 2956406 .. 2956428 - -11.3  -2.75385   AACAGAGTAGATAAT           GAGCTTCGC CTGGT GCGAAGCCC           TATCCTGAAAATATA  83 77
        murF 2954811 .. 2954839 -  -6.1  -4.07568   CTCTTGTTCTTAAAA        TTATGCTCAATGA CTT TTATTGAGCATGA        TTCCTTTAATGGGGC  67 88
        mraY NONE
        murD NONE
        ftsW NONE
        murC NONE
        murB NONE
        ddlA 2947742 .. 2947753 -    -3  -3.44146   TCCCTTCACAAGTAA                TTTG TCAC CAAA                 TGTTGACGACAGTTA  48 4
        ftsQ NONE
        ftsA 2945766 .. 2945776 -    -4  -4.88222   ATGAAAAGCTAAAAA                 TTTC CTT GAAA                 CCATTCTTTCATGCG  70 8
        ftsZ 2944274 .. 2944292 -    -6  -3.44186   AACCACACGAATCAA             TTCATGAG ATA CTCAAGAA             AGAACGTTTGTATCC  61 101
        lpxC 2943161 .. 2943184 -  -7.6  -3.72405   CCTATAAAATGATAA          TAGTGAAAAT GAAT ATTCTCACTA           CGTGGATATGATGTA  73 47
        pepO NONE
     lpg2606 NONE
     lpg2605 2939160 .. 2939173 -  -2.3  -3.24747   CCTTTACATCACTAA               CCAGG CTTG CCCAG                TATCACTACCCATTG  43 342
     lpg2601 NONE
     lpg2600 2933424 .. 2933434 -  -5.4  -5.01535   CCAGAAGGAGAAAAA                 TCAG AAC CTGA                 AGTCGTGGAAGGCAG  81 503
         def NONE
         fmt NONE
     lpg2593 NONE
     lpg2592 2925327 .. 2925347 -  -2.7  -4.09285   GATCAAAACAGGAAA            TAAAAATTA AAA TAATTTTTC            ATATCTGTCCCAACC  55 11
     lpg2591 2924556 .. 2924568 -  -2.7  -5.21709   TTGCATAGGAAAAAA                TCAAG AAA CTTAA                GGATATGAAATTGTT  72 120
       spoOJ NONE
        dacB 2921707 .. 2921760 -  -9.8  -2.85712   GGAGATGCATAAGCA TCGTCTCGAAGCCCTGGCACGAAAT ATTAA ATCTCATAC-AAGGCTTCGAGACAG CATAAATGCCTCCTC  76 135
     lpg2588 2919664 .. 2919688 - -11.7  -3.76402   AGGTGAGTTATTAAA          GCATTTTATTT TTG AAATAAAATGC          CAACATGGAAACCTA  89 261
     lpg2581 NONE
        gcdH 2907716 .. 2907746 - -16.4  -3.68853   TCAAAAAGGCTTAAA       CAGTTCCTCTTTCT GCA AGAAAAAGGAACTG       GAACCGTAATCATTA 100 101
     lpg2579 2907152 .. 2907178 -    -8  -4.04206   TCAGTTGGACATAAA         GTCTCATTGCCC AAT AAGCAAAGAGAC         CTTTTTTCAAAAAAT  79 61
     lpg2578 2906680 .. 2906690 -  -2.6  -5.03145   GAATTTTGCAAAAAA                 TTTA CAA TAAA                 CTACACTTTGAACCT  69 52
     lpg2577 2905677 .. 2905734 -  -5.2  -2.51464   TGAGGAGGCATTAAT GC-T-GTCTCGAAGCCTT-GTATGAAA TTTAATG TTTCGTGCCAAGGCTTCGAGACGATGC TTATGCATCCCTCAG  51 154
     lpg2576 2905111 .. 2905122 -    -3   -4.2573   TAAATAAGGCTAAAA                TAAC AAGG GTTA                 TGGTTTACTATCATG  57 93
     lpg2574 2904621 .. 2904631 -  -2.6  -2.65476   ATTAGCTAGCATAAG                 TAAT TAA ATTA                 ATACTATTCTATTCG  41 29
     lpg2573 NONE
     lpg2572 2903093 .. 2903103 -  -2.6  -3.14344   GAGTTTTGGGATCAA                 TAAT TCA ATTA                 CTGAGCAAATAAAAC  43 23
     lpg2571 2902407 .. 2902434 -  -5.6  -2.76261   TTCGAACTCTGAAAG        TGCCCCAAAAAC ATGG GTTTTCGGGATA         TTTTAAATATTGCCT  51 80
     lpg2569 2901536 .. 2901551 -  -3.2  -3.97622   TCAGGCAAAAGATAA              GACATG CTCC CATGAC               GTGAATATTAATCCA  55 33
     lpg2568 2900142 .. 2900153 -    -3  -4.29905   ACTATATCAAAATAA                TAGT CCTA ACTA                 TCTGACAGTTTACTG  60 127
     lpg2567 NONE
     lpg2562 2895945 .. 2895963 -  -4.6  -4.47873   ATAATAGGTATAAAA             TTGGTATA AAT TATACCTA             TTTTGATTAATGTTT  67 148
     lpg2561 2895094 .. 2895120 -  -7.4  -4.19678   CTATATTTTAATAAA         TAAACCCATAAA AAT CTAATGGGTTTA         TTTATTAAAACTGTT  78 150
     lpg2560 2894417 .. 2894430 -  -2.5  -2.80411   AAAAAAGCTCAAGGA               TTTAT TTTA ATAAA                TTATCATTTTCTATA  42 84
     lpg2557 2891383 .. 2891395 -    -2  -3.45404   TCAAAATTTAACCAA                TTCA GGCTT TGAA                TTATAATATATTGAT  45 56
     lpg2555 2888467 .. 2888487 - -10.4  -3.74347   CTCACAAATTTTAAA            TCCCGAGG ACAAG CCCCGGGA            TGTCGATTGAGGAAG  87 109
     lpg2552 2884128 .. 2884147 -  -4.2  -4.56597   TGGTTGCTTTAAAAA            CCTCATCA CTTA TGGCGAGG             GGGATGTCAAAACAG  67 15
     lpg2550 2882456 .. 2882474 -  -3.8  -4.19258   AGAGTTTATTGAAAA             TAGGCAAC GGG ATCGCCCA             GGGCTAGACCCTGTT  59 110
     lpg2549 2881471 .. 2881483 -  -2.7  -3.67597   GGTCTTATTTAATAA                TCGAT ACC ATCAA                ATGAATTCGTAGTCT  48 60
     lpg2548 NONE
        csaA NONE
     lpg2546 2878558 .. 2878588 -  -7.5  -4.71426   TTGGTAGTAATAAAA       CAAGCCGGAACTG GCGAA CAAATCCGGCTGG       AATAGAAATTTATAG  83 47
     lpg2543 NONE
     lpg2542 2873864 .. 2873875 -    -3  -3.34988   TGATTTATAAATATA                CAAT TCTA ATTG                 CTTGTCTTTCCCGTT  48 200
     lpg2541 2872888 .. 2872899 -  -4.4  -2.72379   CCAATCTTTCAATTA                CAGA CTGT TCTG                 AGCCTGTTAGCTTGT  47 57
        mscL 2872373 .. 2872385 -  -4.1  -4.15788   AAGCTGTTTAACAAA                CCATT TTG AACGG                GGGTATCCGACTGCA  62 73
     lpg2539 2871603 .. 2871618 -  -6.2   -4.7254   AGGCCGCAGCAAAAA              GATCAT TTTT ATGATC               TTTTAGTGAGCAAAA  77 221
     lpg2538 2869743 .. 2869765 - -12.2  -2.87211   ATTTTCTTGCAGACA           TTAATTGAGC CAG GCTCAATTAA           TGTCTTGCTTTATAG  84 77
     lpg2534 NONE
     lpg2529 NONE
     lpg2527 2855959 .. 2855978 -  -2.8  -3.74238   TGAAACAATCTCAAA            CCTATTGC CTCA ACAAAAGG             AATTTAATTGACCAA  51 311
     lpg2526 2854494 .. 2854508 -  -8.6  -3.66787   TGAAACTACACATAA               CTTGAC CAC GTCAAG               TTGGTAAGTCCTGCA  77 107
     lpg2522 NONE
     lpg2520 2846717 .. 2846729 -  -6.3  -3.68836   ATTTTTAAAAGAACA                GGAAA AGA TTTCC                CAAAATTATGGAAAA  64 448
     lpg2516 NONE
     lpg2515 2843415 .. 2843425 -  -3.2  -3.20878   GAATACTCAATTGAA                 CAAG TAT CCTG                 AAGAAACAAATTCTT  47 96
     lpg2514 NONE
     lpg2513 NONE
     lpg2512 2837078 .. 2837090 -  -4.9  -2.87443   GGCATACAATATAAC                TTGAT AGC ATCAA                CTGTTTGAATGTTCA  51 315
     lpg2509 NONE
     lpg2508 2827153 .. 2827175 -  -5.7  -5.00884   ACCGTTTTTAAAAAA           TTTGCTTTC TTTAT AAAAGCAAA           AGTATCGTTTTTTGT  77 296
     lpg2507 2826316 .. 2826341 - -12.1  -3.06831   TTAATTCCTATTTAA         CATAAGAAATC CCGA GATTTCTTATG          TTAAAAAATATCAAT  85 36
     lpg2503 2820249 .. 2820263 -  -4.2  -3.15324   GATTTTTACTAAAAG               CCAGAA GCA CTCCGG               TTTGTTTCACTCTAA  51 62
     lpg2502 2819549 .. 2819566 -  -4.1  -3.14051   CCACTGGGATTAATA             GGCTC AGGAATTG GAGCC              CTCTTTTTCTCATGG  48 103
     lpg2497 2813969 .. 2813981 -  -2.7   -4.1822   GCTTACCTCAACAAA                TACTG AAC CAATA                CTCAACAATACGGAT  57 293
         hss 2811631 .. 2811643 -  -3.4  -2.80901   AAATATCGCAACAAT                TTGG TTTTT CCAA                GCATTAGTGCTCACG  44 327
     lpg2491 2807897 .. 2807908 -  -5.8  -4.68908   CTCATTCAAAATAAA                TGCC AAAC GGCA                 TATTGAAAACTCGAA  75 383
     lpg2488 NONE
         dut NONE
     lpg2486 2799649 .. 2799672 -  -2.6  -3.54984   ATCAATAAATACCAA          TTTCATCTTAT CAA ACAAGA-GAAA          ATACCAGGCCGAACA  48 430
     lpg2483 2796470 .. 2796483 -  -4.5  -4.46112   TTCGAGTCAAAGAAA               GCGCT AAAG AACGC                CTTGCTTCCAAATTT  66 394
     lpg2481 2794243 .. 2794253 -    -4  -2.60212   TCATTATCTGATAAT                 CTAT ATT ATAG                 GGGTGATAGAAATTT  45 96
     lpg2480 2793319 .. 2793337 -  -2.4  -2.70932   TTTTTGTTTTAAGTA             TCGTTGCA GTT TACAACTA             TCTTTTTTCAAGATT  40 33
     lpg2477 NONE
        hypA NONE
        hypB NONE
        hypF NONE
        hypC NONE
        hypD NONE
        hypE NONE
     lpg2470 NONE
      hydG-2 NONE
     lpg2468 NONE
        hydA NONE
        vhtD 2780705 .. 2780715 -  -6.8  -3.65001   GATATGAGAGAAATA                 CTGG GTT CCAG                 ATTAGCAACTGATGT  66 199
     lpg2464 2777223 .. 2777241 -  -7.5  -5.64328   AATAAAAAAAGAAAA             GTTGAAC TTTAG GTTCAAC             CCTTGTTGAATTAGC  93 108
     lpg2460 2773717 .. 2773733 -  -3.7  -3.85505   TCATCAATAATATAA              TCCTG ACGCAAG CAGGA              ATGTTTTGCATTTTT  55 165
     lpg2459 NONE
     lpg2458 NONE
     lpg2457 2771293 .. 2771304 -  -4.4  -4.25658   ACTGCATTAAAACAA                GCTT CTGA AAGC                 AGTATGACACTAAGC  63 73
     lpg2453 2767138 .. 2767148 -    -4  -4.02334   TACCCATACCACAAA                 GAAA ATA TTTC                 GAACCCATTCATTCC  57 457
     lpg2452 2763972 .. 2763987 -    -9  -4.02606   TAAAACAAAAATCAA              GGGTTC CATA GAACCC               TTTGCCCACAGCCCA  82 87
     lpg2451 2762869 .. 2762879 -    -4  -5.08601   GTATTTTAATAAAAA                 CATA AGC TATG                 ATGAGCTGAACCAGC  73 68
     lpg2448 2760559 .. 2760571 -  -6.3  -3.06399   CTTAATTAAATCAGA                TGTTG AGC CAACA                TATAGGGTGCCATTG  59 3
     lpg2444 2758449 .. 2758471 -  -4.9  -3.52874   TTGTACAGAATAATA           CTTTTTCTG TCTCG CAGAAAACG           AATTTATAATATCAT  57 205
     lpg2443 2757385 .. 2757397 -  -2.7  -3.44146   CCTGTCGAGAAGCAA                TGACA TTT TATCA                GAATTGTTTTGGAGG  46 495
     lpg2439 2754835 .. 2754847 -  -2.7  -3.99327   TACTTATGAAAAATA                TAAAC TGC GCTTA                ATTGTAACAGATTTA  53 240
     lpg2438 2753302 .. 2753323 - -10.2  -3.94664   TACAAAATCATTAAA           GCCTCATG TCTTGG CATGAGGC            TTATTGTAAGCTTGC  84 307
     lpg2425 2740996 .. 2741009 -  -2.5  -5.87688   ACAATTCAAAAAAAA               TTTAA ACTG TTAAA                CTCAAGCGATTAAAA  86 72
     lpg2424 2738855 .. 2738865 -  -3.2  -5.58074   GAACTATCAAAAAAA                 TCGC AAC GCAA                 TTATTTACCAATGGG  83 365
     lpg2422 2734447 .. 2734459 -  -4.9  -3.62864   CAAACTCACCTCAAA                CAAAT GGA ATTTG                TGAGCGTTTCCATAA  58 402
     lpg2419 2731508 .. 2731522 -   -10  -3.06696   TTGGGCTTTAACACA               GGGGTT CAT AACCCC               GAACAAGCCCAACTA  75 497
     lpg2415 NONE
     lpg2414 2726685 .. 2726701 -  -6.7   -4.1899   TTATGGCATGGAAAA              TATTTTG TCT CAAAATA              ATCCTATTTATTTTA  73 470
     lpg2411 2723571 .. 2723583 -  -6.3  -2.63922   TACTATTGAAAAACC                TGAAG CAT CTTCA                TCATTCTATCGAGTT  54 309
     lpg2407 2718973 .. 2718983 -  -5.4  -3.79335   AAGAAAAATGAAAGA                 CTTG CCC CAAG                 ATAAAAGCGTTATTG  61 35
     lpg2403 2715029 .. 2715039 -  -5.4  -3.16695   AGAAATTTAAAAGCA                 TCCA ATA TGGA                 TAATTCATTATCAAT  55 144
     lpg2402 2713770 .. 2713791 -  -4.5  -3.58184   ACAGGATAAGGATAA           GAAAAATGC TGTG GTATTTTTC            GCTAATTCGCATAAT  54 287
     lpg2399 2709538 .. 2709553 -  -2.6  -2.85361   GTAGGCAAAAACTGA              GTGGGTA TTC TA-CCAC              AGTTTTCATCGCCTG  42 110
     lpg2398 2708811 .. 2708829 -  -2.5   -2.8978   ACTGTGACACGAAAT             GATTTTA TCATT TAAAACC             CTTGGTAAATTGCCA  42 72
     lpg2397 2707284 .. 2707294 -  -3.2   -4.1466   AGGTAATCTTCAAAA                 TCCC ATA GAGA                 AAATAATGTATCTAA  57 353
     lpg2396 2706077 .. 2706102 - -14.9  -3.06501   GACATCCTTACTTAA         CCAATTAACGG ATAA CCGTTAATTGG          TTTATCCTCTGACAA  95 105
     lpg2393 2704771 .. 2704797 - -16.8  -5.04265   AAAAAATACCAAAAA         CTTGTTTGACTC TTC GAGTCAAACAAG         AAATGGAATAATCGA 100 60
        sdbC NONE
       proP1 2700479 .. 2700489 -    -4  -5.07652   TGCCCTAAAACAAAA                 TGAT CAG ATCA                 TGCAAGAGGTCTATT  73 518
     lpg2388 2696052 .. 2696068 -  -8.1  -4.18494   TATTGTGATCCAAAA              TGATCTT GTC AAGATCA              ACATTGAATAATATT  81 59
         pla 2694972 .. 2695020 -    -9  -2.76509   GTTGAAATAACGAAC GCATGCAGCAACCGTCTTGAAGC CAGA ACTT-AAGAAGGTTGCCACTTGC TAGTTGAGATTAGAG  69 53
     lpg2374 2680082 .. 2680094 -  -3.3  -3.67878   AGCATCTGAACATAA                TCGGC AGT GCAGA                AAACTCTTTGAAATA  50 153
     lpg2373 2678824 .. 2678836 -  -4.9  -2.98942   ATGTTTGTATACATA                GATAA GAT TTATC                GCTTTTATTTATTCT  52 392
     lpg2367 2672726 .. 2672750 -  -8.7  -2.80096   AACAACAGTCAACCA          TCGGAATGAAT CCA ATTCATTCTGA          CTAATTCTAAATTTA  69 38
     lpg2366 2670851 .. 2670892 -  -7.3  -3.08992   ATGCAGGGCAAGATA GGTGAAGTTAGCTAACCAG CGAG CTGGTTGCCAAACTTCACG  AGCCTTATTCGCACC  63 79
     lpg2365 2669954 .. 2669973 -  -3.6  -5.03314   TGTAGGTTCAAAAAA            TGCTGT TACAAAAT ACAGCA             AGCGTAGCCTGTATT  73 305
     lpg2363 2667847 .. 2667868 - -10.3  -3.19246   CGAAGGTTAATTTAA           TGACTGTTT TTAC AAACAGTCA            TTAAAAAAATATAAA  83 274
         gcp 2661659 .. 2661672 -  -6.7  -4.06993   TGATAGAGGAAATAA               TGGAG GCTT CTCCA                GCTACTTCTGCAGAG  71 409
     lpg2355 2659064 .. 2659074 -  -5.4  -3.04263   AGTTTATGCTGAATA                 CAAC CCG GTTG                 GAACAATCCATACCT  53 237
        yrfE NONE
         mdh 2656408 .. 2656427 -   -10  -3.21934   CCTGGTTTATAAAAC            CAAGGTGC GACA GCACCCTG             CCCTGAAAAATTCAC  79 101
     lpg2350 NONE
     lpg2349 2654230 .. 2654278 - -10.5  -3.72576   TGCGGCGTCATTAAA TAGTTTTTTGCATTTGAAGCAGA TAA TCTGCTTCAAATGCAATGATTTA TTTGATTCGACCACT  87 23
        fadH NONE
     lpg2346 NONE
        deaD 2648149 .. 2648166 -  -4.1  -2.64735   ACGTCATGCATATCA             TTCCTAC GCGA GTGGGAA              TCTGTTTCAAATCTT  47 223
        sseJ 2645765 .. 2645778 -  -6.7  -2.55216   TATGATGGACAAGAC               GCACT AGTT AGTGC                CAGTTAGAATGAGAG  56 169
     lpg2342 2644964 .. 2644980 -  -2.3  -3.20747   ATGAAAGCCTATGAA              TTGATCT GTG AAACCAA              GGGTTGGTAGTCCAA  44 2
        kdtA 2642453 .. 2642463 -  -2.4  -3.41051   TGATTTTCACTATAA                 GTGG CAT CCTC                 AAACCATTCCAACCA  45 248
     lpg2334 NONE
     lpg2333 2635827 .. 2635841 -  -4.2   -2.7362   TTTAAATACCATAAT               GGCC TTTATCT GGCC               TCGTTTCTAAAGCAA  47 459
        bioC 2634233 .. 2634245 -    -2  -4.28323   AGCAATTAAGAGAAA                TTCA TCTTT TGAA                AACTGGAAAACTGAT  57 424
        radA NONE
     lpg2325 2629148 .. 2629160 -  -2.7  -2.92463   TCGATCAGGTATACA                TAAAG ACA CTTCA                AAAATACAATACAAT  42 204
     lpg2324 NONE
        uptC 2625897 .. 2625915 -    -9  -4.17523   AAACAATGTTCAAAA             TTGATTCA TAA TGAATCAA             ACATTATCAATATCA  85 22
     lpg2322 2623832 .. 2623862 - -12.8  -2.91681   TGCTAATTGCATATA       TTTATTAAGGCGTA TAT TACGCCTTAATAAT       ATTGCTAAACATTGG  86 63
     lpg2320 2621303 .. 2621321 -  -3.9  -5.40072   GCTGGCCTAAAAAAA            CAAC-TCC TGAT GGATGTTG             TGTCTGATGGCTTGC  82 498
     lpg2314 NONE
     lpg2313 2614665 .. 2614677 -  -7.7  -4.10453   CAAATCCGGCCAAAA                TAGGC GGA GCCTA                TGCCCGTTGCAGGCA  75 84
     lpg2311 NONE
        murI 2609809 .. 2609826 -  -6.3   -4.0342   GCCAAGGAAGAATAA             CCTTTGC CCTT GCAAAGA              ATCATATTAAATTAG  69 93
     lpg2304 NONE
     lpg2303 2604764 .. 2604796 -  -6.3  -3.06133   CAATGTGCTAGTCAA      GTACAGTTCCTGCTT GCG AAGCAGAAAACGGAC      TACGATATGGCTATA  59 61
         asd 2603627 .. 2603654 -  -7.7  -3.65812   TTTTTTCTAATATAA        CCTGCATGACC TTATGG GGGCATACAGG         TTTTCTATCAAGATA  71 71
     lpg2301 NONE
     lpg2300 2601137 .. 2601159 -  -6.3  -5.01732   AATCCTTGCAAAAAA           TTAATCCCG CCATT CGGGATGAA           GAAATTGAGTTCTTT  83 241
     lpg2298 2596195 .. 2596236 - -12.4  -2.93073   CCTTTTCAATAAGCA CTTATCCGCACAGTCCAG TTAACT CTGGATTGTGCGGGTAAA  ACACAGCACTCTTTC  86 303
        rluC NONE
     lpg2294 NONE
        pgsA 2590927 .. 2590942 -  -6.1  -6.06723   TGCTCTAAAAAAAAA              GCGAC TTCGAT GTCGC               TTAAATTTGGAGCGG  95 161
     lpg2289 2590512 .. 2590522 -    -4  -4.16016   TGATGCCTCAAGAAA                 TTTG TCG CAAA                 GAAATTGATTCTGGG  61 161
        acpD NONE
     lpg2286 2587990 .. 2588014 - -15.9  -2.97425   CAGACAACCCACATA          GTTATCCACAG AAT CTGTGGATAAC          TAATAGCTAGGATTT 100 123
     lpg2285 NONE
     lpg2284 NONE
     lpg2283 2585376 .. 2585386 -    -4   -4.2204   AACCTGAATAAAGAA                 CATT ACC AATG                 GTATAGAGACTTGCG  61 167
     lpg2281 2582983 .. 2582999 -  -5.2  -3.07307   CAAATCCTGAGCCAA              TCAATG GCAAT CATTGA              TTATTTGGAAGAAAT  51 446
     lpg2275 NONE
        ugpQ NONE
        ugpB NONE
     lpg2272 2575045 .. 2575074 - -13.8  -3.10303   TAATAAACAATGACA       CATCAGACCAAA GATTAT TTTGGTCTGATG        TTTTGGTTTGCTTTA  90 153
     lpg2267 2568538 .. 2568548 -  -3.2  -4.05747   GACAGCCTAGACAAA                 GCAA TCG CTGC                 CTATGGTGATACCCA  56 161
     lpg2265 2566915 .. 2566925 -  -2.4  -4.69027   AAATCGATTTAAAAA                 TCCC TCC GGGC                 TCACAAGGCGGGCAA  64 519
        osmY 2561259 .. 2561296 -  -9.3  -3.08494   AATAATGAGAAATCA   TGTGGTCAATGACGTTA AAAC CAACGTCATTGACAAGA    GAAATTAATTTATTC  74 56
     lpg2257 2560128 .. 2560148 -  -3.4   -3.6215   CCAATTTATTTTAAA           GTCATTTGA AGCT TCAAATG-C            TAACTTTTTATCCCG  50 56
     lpg2256 2558546 .. 2558560 -  -2.1  -4.10953   AGCCATTAAACCAAA               CAGAC TCAGC GTCTA               ATGGAATCAATCTGA  54 163
     lpg2255 NONE
     lpg2254 NONE
     lpg2253 NONE
     lpg2252 NONE
     lpg2251 2553413 .. 2553429 -  -9.5  -2.82291   AACTGATAGCAAGTA              TCTTTCC GCA GGAAAGA              TTAGGTCTTTTTTAT  73 88
     lpg2250 NONE
     lpg2249 NONE
     lpg2248 2548983 .. 2549000 - -11.3  -2.91383   AGCTTTATGGATAGA             TTCCCGC CTTC GCGGGAA              AGACATAGGACCTAA  83 74
     lpg2246 2547135 .. 2547153 -  -2.4  -4.08887   ATGAGCCAAATGAAA             GAAGTAAA CTT TATACCTC             GAGAGCTTAAGGACT  54 32
        dctA 2545279 .. 2545294 -  -2.6  -3.56268   ATATAGTGAAACCAA              CCTAAA TTAA TTTAGA               GGTATTATTGGTAAA  48 277
     lpg2238 2532897 .. 2532907 -  -5.4  -2.90496   TTGCGCCTTAAATCA                 TCAC TCG GTGA                 ATTTTTTTGAATAAA  52 61
       abcT3 2530830 .. 2530858 -  -8.8  -3.23274   GTGTTTAGAAGTGAA        TGTCGACACCCA GATGA TGGGTGTCGGCT        TGCAATCAAATTCAA  73 113
     lpg2234 NONE
     lpg2233 2524949 .. 2524963 -  -4.3  -5.14894   AAAAAACGATAAAAA               CTGTT GAAGA AACAG               GAAATACTTCAGGAT  76 508
     lpg2227 NONE
     lpg2226 NONE
     lpg2225 2513818 .. 2513839 -  -2.9  -4.55697   ACTCCGATAAAGAAA           GCCCTTCAC CCAA ACGAAGCGC            CTAAGCAAAACATGC  60 224
     lpg2223 2510097 .. 2510107 -    -4  -2.66272   TTTTAGGGAAAGGTA                 CAAA CGT TTTG                 AGGAGCGGACTTTAT  45 117
     lpg2222 2508576 .. 2508590 -  -2.1  -3.68435   TCCTTGAAAATAATA               GACAA TTCAT TTGCC               AACCTTTGAGGTTGT  47 253
     lpg2221 2507735 .. 2507753 -  -3.1  -2.72144   TCAGCGGCTTCAAAG             CCTGATT GCAGT AATCTGG             ATTCATTAAGTTAAC  43 104
     lpg2220 2506134 .. 2506167 -  -7.4  -3.75581   TCGTAGAAAATAATA     CTCAGCGCATGGCA GTTTTT TGTCATGCACAGAG      CCAATAATAGACCTC  73 48
     lpg2217 2502552 .. 2502563 -  -5.8  -2.64099   CTTCTTCATCAGAAC                CAGG AAAT CCTG                 AATTAATTCCATTAC  55 37
     lpg2216 NONE
     lpg2215 2498904 .. 2498927 -  -2.4  -4.23674   TTTCATTAATATAAA          CTGATGACTA CTGT TTGTCATTAG           TACCGTGCCTCAATA  54 35
     lpg2214 2497855 .. 2497887 -  -5.8  -3.53224   TAGTGCCCCTTTAAA     TACCCTGTCAAGT ATTCAGTA ACTT-ACAGGGTA      TTTTAAATATCCCTC  62 73
     lpg2211 2495158 .. 2495168 -  -2.6  -4.17048   CTGGTTTCAAAATAA                 TATA AAG TATA                 GTTAAGAACAGGAGG  55 124
     lpg2210 2493736 .. 2493751 -    -9  -3.07029   TAAATAGCTGGAATA              CCACTG GTTA CAGTGG               TCCCTGCCCGCCTTC  69 358
     lpg2208 2491780 .. 2491802 -  -3.4  -3.19824   GTATTAATTAATATA           GAACACGACA AAA CATCATGTCC           AATTTTTAATTAAAA  47 286
     lpg2207 2490466 .. 2490483 -  -7.7  -3.82261   TGTGAATAAAATCAA             CCCTGTC ATTA AACAGGG              TAACAAATTGAAATT  73 39
     lpg2204 NONE
     lpg2203 NONE
     lpg2202 2484749 .. 2484760 -  -4.4  -2.57468   GTTCACCACATTAAT                TCCT GTTA AGGA                 GTTTATACATCAACA  47 28
     lpg2201 2483198 .. 2483210 -  -3.5  -3.05596   CACTTGTTGAGCTAA                TTTTA GTC TAAAA                ATTTATCGAAAATTA  45 114
     lpg2200 2482581 .. 2482597 -  -4.5  -5.72118   AAAAAAGAGAAAAAA              CAATCAT AAA ATGATTA              TCGGCACTAAATCCG  85 58
     lpg2199 2481791 .. 2481807 -  -6.5  -3.18869   CAATAAATCAGTTAA              TGAGAGC AAG GCTCTCC              CCATGCCTTACTCTA  61 50
     lpg2197 NONE
     lpg2196 NONE
     lpg2195 2478073 .. 2478106 -  -6.7  -4.00042   GCTTTTATCAAAGAA     TTGCTGCGGACTTGA GACT TGAAGTCCGCATCTA      TGAACAACATTTTTT  69 23
     lpg2190 NONE
        ygjT 2471068 .. 2471086 -  -5.4  -3.42366   GGCAAAACCTCATAA             TTGTTCAA GTT TTAAACAA             AAAGAGGTCTTGAAA  57 58
     lpg2187 2470456 .. 2470478 - -16.4  -3.23899   GCTGAATTAATTCAA           GCAATGGAGG ATT CCTCCATTGC           TTCCTGATTTTACTG 100 35
     lpg2185 NONE
     lpg2184 2457480 .. 2457490 -    -4  -3.59202   TACTCTTATACATAA                 GTTA TTC TAAC                 TCAATGTATGAAAGG  52 21
     lpg2176 2440519 .. 2440535 -  -2.2   -5.0538   TTTGATGTTAAAAAA              GCACTG CAAAC CATTGC              CCAAATTAATCCAGA  69 204
     lpg2172 2437070 .. 2437080 -    -4  -4.60487   GACTATTTTGAAAAA                 TAGA ACT TCTA                 AATAACTCCCCACAT  65 132
     lpg2168 NONE
     lpg2167 2432661 .. 2432682 -  -5.1  -5.08088   AAGCTGCAAGAAAAA           CTACAACAG GACA CTGCTGTTG            AACAAAAAGAACCTT  79 367
     lpg2164 2430205 .. 2430236 -  -9.5  -2.64155   TTTTTGCTAAATTGA      GATGGCGATTGCC ATAAAA AGCAATCACCACC       TTTTGATGTCACTGT  72 81
     lpg2163 2428952 .. 2428962 -    -4   -2.9838   CTCAAAAACCAAGGA                 TCTT CTG AAGA                 CAAATTGACTAACTA  47 294
     lpg2160 2423533 .. 2423549 -  -5.2  -4.43879   ATGACTGAACTAAAA              CTCTTT TTAAC AAAGAG              ATTGGGGGGCGTAAG  69 175
     lpg2159 2421832 .. 2421849 -  -2.7  -3.68325   CAGATTTGAACATAA             CTGGAAT CGAT ATTTCAG              AAAAAATGTTAGAAA  50 461
     lpg2146 NONE
     lpg2145 2391059 .. 2391071 -  -4.8  -3.80855   CTTCTTAAAAAGCAA                CTGG CAAAT CCAG                CCTTCAAGGATAAGG  61 148
     lpg2143 2389253 .. 2389306 - -11.2  -2.72991   GGAGATGCGTAAGCA TCGTCTCGAAGCCTTGGCAAGAAAC ATTAA ATTCCATA-CAAGGCTTCGAGACGG CATAAATGCCTCCTC  79 190
     lpg2140 2387777 .. 2387794 -  -2.7  -3.74361   GATACTGATTAACAA             CAGC-TCA TTG CGACGCTG             AGTATTGTGAGCCAT  51 85
     lpg2139 2386869 .. 2386881 -  -4.9  -4.52345   ATATCATCAAAGAAA                TATCA AAG TGATA                GTGCCCAATATCATT  71 277
     lpg2137 2384104 .. 2384120 -  -5.3  -3.90684   AACCAAATGACCAAA              TTAAAAA CAT TTTTTAA              CATAGAGATTGGGAT  63 138
     lpg2136 NONE
     lpg2135 NONE
     lpg2134 2378141 .. 2378154 -  -4.5  -3.13522   ATTTTTGGAGGAACA               GCG-CC ATT GGTCGC               CAATTATTTACAATA  51 266
     lpg2132 2375272 .. 2375289 -  -2.7  -3.14961   AGTATGATCAAGAGA             GTCTTAC TTAT GTAACAC              GGTATTGAACAATTG  45 11
     lpg2131 2374591 .. 2374607 -  -5.8  -3.28712   CTTTTTTCTGCACAA              TCCGCC CTGTT GGCAGA              TCTAAAATGAGGTTC  59 132
     lpg2129 2374202 .. 2374216 -  -2.8  -2.66695   TGGGGCATGAAAGAG               TCAAGA TAT TCTTGT               TGGACGCTTGGGTGT  41 11
     lpg2128 2373307 .. 2373318 -  -2.2   -4.7373   CTATCCGACTAAAAA                GCAA TTAG CTGC                 TGGATATTCAGGTAG  64 239
        kup2 NONE
     lpg2125 2369995 .. 2370006 -  -5.8  -3.24633   ACAGACTCCATAATA                GCGA CACC TCGC                 GGTAATAAGCCATTT  59 164
     lpg2119 2363861 .. 2363876 -  -6.2  -2.59569   TCGCGAAATCAAGAG              GTTAGT TTAT ACTAAC               TTGATTAAAGTGCCC  55 30
     lpg2118 NONE
     lpg2117 2362276 .. 2362298 -   -10  -2.77861   TCAATTGAAAATTTA           GAGAAAATGA TTG TCATTCTCTC           ATTTGTAGCAATTCG  73 380
     lpg2115 2359343 .. 2359353 -  -5.4  -4.12947   AAAGCAATTAAAGAA                 GCAA GCT TTGC                 TTTTAATAAGCTTTG  65 411
     lpg2111 2356939 .. 2356949 -    -4  -3.87869   TTAATTGTTCACAAA                 TTTC TAT GAAA                 GAAGCCTTGTTTTGG  55 403
     lpg2110 NONE
     lpg2109 2354993 .. 2355009 -  -2.2  -2.54504   ATCTTTTAAATATAG              CACCGA TCAAT TCGCTG              TCAAGGTTAAACAAG  39 100
     lpg2108 2354583 .. 2354595 -  -2.7  -2.72144   TTAGCGGGTTCAAAG                TCATA ATA TACGA                ATCGATTAATTTGAA  41 31
     lpg2107 NONE
     lpg2106 NONE
     lpg2105 2352483 .. 2352493 -  -6.8  -3.09878   TTGATTTAGGCAACA                 TCGC CAC GCGA                 AGATGCCAATAATCC  59 5
     lpg2103 NONE
     lpg2102 NONE
       merA1 NONE
     lpg2100 2348039 .. 2348051 -  -3.4  -3.20769   AAAGAAGGCTATGAA                GAGT ATTTA ACTC                TTTTTAAATAGATTG  47 29
        lvrA 2343948 .. 2343960 -  -4.1  -3.53811   CTCATCGCTTTTAAA                TTGAC TAC GCCAA                ACCTGTCCGTACATA  55 65
        csrA NONE
     lpg2093 NONE
     lpg2092 NONE
     lpg2091 NONE
     lpg2090 NONE
     lpg2089 NONE
        traV NONE
        traC 2337075 .. 2337086 -  -4.4  -3.38812   CTCTTGGTAATAACA                CCAA CGAT TTGG                 AATGGGACAAGTCTT  53 253
     lpg2086 NONE
        traU NONE
     lpg2084 NONE
        traN NONE
        traF NONE
        traF NONE
        traH NONE
        traG 2327179 .. 2327193 -    -5  -3.16683   AGCTCACTTGATGAA               TTGTCC CCT GAACAA               AGAAAAAAACTGCGT  54 431
     lpg2078 NONE
     lpg2077 NONE
     lpg2076 2317717 .. 2317729 -  -6.3  -4.33674   AATATATAATACAAA                CTCAA ATA TTGAG                TTTTATCATATATAT  74 181
         dam NONE
     lpg2074 NONE
     lpg2073 2314108 .. 2314121 -  -2.5  -4.45117   GATACCTTAAACAAA               TTTAA TAAA TTAAA                AGGTATTCAACAGGA  60 248
     lpg2070 2311359 .. 2311369 -  -6.8  -3.68936   TAGTAAGCCTAAGAA                 CGCA GCA TGCG                 ACTTTCACCGCACTA  64 60
     lpg2062 NONE
     lpg2061 2300800 .. 2300814 -  -4.3  -3.38316   GCATCATTTAAGCAA               TGACA CTTTT TGTCA               AGATGCGCCTTTTTT  52 54
     lpg2058 NONE
        intD 2296823 .. 2296839 -  -7.3  -2.69468   CAGCTGGATAGAGTA              CTTGGCT TCG AACCAAG              GTGTCGGGGGTTCGA  61 123
     lpg2050 2291934 .. 2291945 -  -5.8  -2.88663   AGCTATGGTGATATA                GCCT AAGA AGGC                 TTTGCCAAGAAGAGG  56 102
     lpg2047 NONE
     lpg2046 2288658 .. 2288676 -  -2.4  -2.57211   AGTGTTTCTTAGAAT             TTGCTAAA GTA TTCAGCGA             TTAGCGGGTTTTTAT  39 0
     lpg2045 NONE
     lpg2044 2287040 .. 2287052 -  -6.3  -3.05997   TTTTTAGAAACTACA                CATGA TAA TCATG                GAGAGCCATTGTACA  59 65
     lpg2043 NONE
     lpg2042 NONE
     lpg2041 NONE
     lpg2040 NONE
     lpg2039 2282692 .. 2282704 -  -4.9  -3.38812   CTCGTGGTAATAAGA                TACTA CAA TAGTA                ATTAGATACATTCTT  55 337
     lpg2032 2274754 .. 2274764 -  -3.2  -3.73414   CATACCATATGGAAA                 GGCT CTC AACC                 CCGCAGCACCATCAT  52 68
        argS NONE
     lpg2030 2272193 .. 2272203 -  -5.4  -3.59315   CCAAGTAGTTGTAAA                 CAGA TAA TCTG                 AAAGGAGCAATCTTC  59 61
        hemE 2270543 .. 2270565 -  -4.2   -3.9281   ACTATTTTGAAACAA           TAATTTTTGC CTC GCACAAACTA           CAAATGATATTGAGG  59 23
        grpE 2268191 .. 2268207 -  -5.1  -3.76393   ATACCTCAACTGAAA              CACCAGA TTA TTTGGTG              GAAACTATCACCCGA  59 16
        dnaK 2266022 .. 2266042 - -13.3  -4.21142   ATTTCAATAGACAAA            CGGGACGAT AAT ATCGCCCCG            ACCCAAAATTTATTT 100 102
        dnaJ NONE
     lpg2023 2263541 .. 2263553 -  -3.4  -4.12902   TAAGCAGGCTTAAAA                CAAG CCACT CTTG                CCAAAATAATAATTC  57 54
        metK NONE
        ahcY 2260838 .. 2260870 - -12.3  -4.94222   AATAATGTATAAAAA      TTCAAGATTTAGTTA TCT TGACTAAATCTTGAA      TAAAATTAGTTTAAT 100 36
        oruR NONE
     lpg2019 2257575 .. 2257588 -  -2.4  -4.55697   AGCTCGATAAACAAA               TCCT ATCCAA AGGA                GCATGGACTACTATT  61 367
        pilT 2252956 .. 2252993 -  -4.9  -4.29432   CAAACCTGAGCAAAA   GATCTCTGCAGGAATGCT TTG AGC-TAACTGAAGAGATC   TCATTGCAGTTATTG  67 254
     lpg2011 NONE
         gmk 2250065 .. 2250077 -  -4.1  -3.56837   GCTTAAATACCATAA                CTTGA TTA CCAAG                AGGTATATTTTAGAA  55 331
        spoT NONE
     lpg2008 NONE
     lpg2007 2246950 .. 2246963 -  -2.4  -3.42605   TTTATTGAAAACATA               CAGT CAGTTC ACTG                TCTTTTTAATATCAA  45 20
       uup-A NONE
     lpg2005 2244452 .. 2244471 -  -2.8  -4.91473   CAACCTAAAAACAAA            TTGGTGCA ATTA TACACCGA             ACTTTAGTCTTAAAA  66 103
        queA NONE
         tgt 2242468 .. 2242478 -  -5.4  -3.42437   CAATTTCAAAAGATA                 GTTC TAA GAAC                 TCTTGTATGGATTAC  57 86
        yajC NONE
        secD NONE
        secF 2239199 .. 2239211 -  -2.6  -3.57561   GTCGAATTGGGCAAA                GCCG AGCCG CGAC                TGTCAGGAAGCGGAT  48 64
     lpg1997 NONE
     lpg1996 2236378 .. 2236390 -  -6.3  -3.85698   GGTTTTTTTCATAAA                TTTCG TAC CGAAA                CACTAATTTTGCGTA  66 6
     lpg1995 NONE
     lpg1994 2234356 .. 2234366 -  -6.8   -3.5774   ACTGAAGCTTTGAAA                 TCGG AAA CCGA                 AAAGAAAGAAATTAA  64 173
     lpg1992 NONE
     lpg1991 2231748 .. 2231759 -  -4.4   -3.6761   TTCTTTTAATAAAGA                CTAC AAGA GTAG                 TAAAAAAGTATTTAA  55 81
     lpg1990 2230643 .. 2230659 -  -2.2  -2.78384   TTTTCTCTGATTATA              GCACGC TTGGG ACATGC              CTATGGTCTAATCAA  41 339
     lpg1987 2229069 .. 2229079 -    -4  -2.80881   TGAATATAAATTAAT                 CAAA TAA TTTG                 CAATTGCTGGTAAAA  46 139
     lpg1986 2226087 .. 2226122 -  -6.9   -4.2535   ATACGATAGTGAAAA    GAACTCCTTCTTTTC AATTTA GATATGAAGGAGCTC     TTTTGTAAGATAAAT  75 67
         gad 2224199 .. 2224212 -  -6.7  -3.34517   AGTCTTGCTGAAACA               GCAAC ACAT GTTGC                AGCCATGATGGGCAA  62 495
     lpg1978 2217029 .. 2217047 -  -4.5  -3.74519   AACATGGCTAGGAAA             TGCCCCC TGGAT GAGAGCA             TTTCTTCATATCTTG  56 126
     lpg1972 2211944 .. 2211958 -  -5.8  -3.93009   CAATACAAACTTAAA               TTAGTT ACA AACTAA               GAAAATTAGTCTCAA  67 82
     lpg1971 2211338 .. 2211350 -  -2.7  -2.94595   AATAAAGCGTATACA                TAAGA TAT CCTTA                TTGATTGATGGAAGT  42 47
     lpg1970 2210391 .. 2210407 -  -2.1  -4.18494   TAGTTCTATTCAAAA              CAGTGTG ATA CCCCCTG              TGTTTTTTATGTTTA  54 333
     lpg1969 2208417 .. 2208450 -  -9.7  -3.08176   GAATAATCATAGATA     CTGGCCTTCAAATTG AAAC CAAATTAAAGACCAG      TCATTTTAGCTTATT  77 39
     lpg1966 2203895 .. 2203912 -  -3.4  -4.10953   AGTGATTAAACTAAA             CACCTG TAGAAT CAAGTG              ATGTCAGTCCTCTGA  57 278
     lpg1965 2200443 .. 2200455 -  -4.9  -5.52023   ACCATTAACAAAAAA                CATTA GGT TAATG                CTATCCGATGTATAT  87 364
     lpg1963 2196500 .. 2196520 -  -8.3  -2.73459   AATGAAAATACTAAT            GCCAGTTTT AAC AAACCTGGC            GTACTTGCCATGGCC  65 304
     lpg1961 2194183 .. 2194195 -  -3.3  -5.31456   CGAATTTATAAAAAA                CTAGG GCA CCAAG                ATTCTTCGAATCCTA  76 337
     lpg1956 NONE
     lpg1955 2185219 .. 2185231 -  -2.7  -3.57715   AAAACATATTAAATA                CAAAT TTG ACTTG                CTCAATTTAGCTTTG  48 153
     lpg1954 2184305 .. 2184321 -  -5.3  -3.17456   AACTAAATGACCGAA              TTAAAAA TTT TTTTTAA              CAAAGAGATTGGGAT  55 187
     lpg1953 2181443 .. 2181464 -  -2.3  -3.98083   TAGCGAATGCACAAA           CGCTTTTAA GCTT TTTAAAGCA            AAGTACCATTCATTT  53 371
     lpg1949 2176702 .. 2176716 -  -7.2  -3.33361   GATGAACCATATTAA               TGGAAT TTA ATTCCA               ATTATGGTCTTATTT  65 295
     lpg1948 2175184 .. 2175204 -  -3.4  -4.47118   AAGAGCTAAAAATAA            TTTGAATA GCGTA CATTCAAA            ACGAAAAAAAATTAA  62 491
     lpg1946 2173936 .. 2173953 -  -8.5  -2.71924   CAGCCTTGCTTAAAT             TACCGTA TTTA TACGGTA              GAAGTTCAGCATCAT  69 46
     lpg1945 2172729 .. 2172750 -  -3.8  -2.83164   GCATCCACTATTACA           TTGC-TGCT GTCAT AGCATGCAA           AGTCGCAGGAGTAGC  46 161
     lpg1943 NONE
     lpg1942 NONE
     lpg1941 NONE
     lpg1940 NONE
     lpg1939 2165675 .. 2165690 -    -4  -3.41798   TTGCAAAAGAATATA              CGCTTA CGAT TAAGCA               AGGTGGGTTTGATGG  50 450
     lpg1937 NONE
     lpg1936 2160584 .. 2160611 -  -8.7   -3.0364   TACAATAGTAAATCA        TTAAAATCCTA TTAAAG TAGGATTTTAA         TATAATAGACTAACA  71 140
     lpg1935 NONE
     lpg1934 2158781 .. 2158797 -  -2.3  -4.53685   AAATCATAATTAAAA              CCTCATT ATA AATGAAA              AAATATTATTCTTAT  59 150
     lpg1933 2158102 .. 2158142 -  -9.8  -2.70766   AATATCTTAGATAAT TAGCAAAAGT-TGTCGGGC CAAG GCCCGACCTACACTTGCTA  CTACGCAACAATAAA  75 41
     lpg1931 2156414 .. 2156427 -  -4.5  -3.22841   AACTAGAATAGCGAA               CAAGC CTAT GCCTG                ATAAATAGACAAACT  51 261
     lpg1923 NONE
     lpg1922 NONE
     lpg1921 NONE
        lpxK 2143353 .. 2143365 -  -4.9  -4.39889   ATAATCACATGAAAA                TTATG GCT CATAA                TTTATCTTTCTCTTC  67 20
        kdsB 2142521 .. 2142558 -  -6.3  -3.36112   CTAAAAAATAGTCAA   GATCGTCACTCCATTAT GATG AAAATTGAGTGGCGACC    ATACGGAGTGAATAA  62 78
     lpg1918 2140784 .. 2140796 -  -2.6  -3.87551   ATTACCAAATCCAAA                GCGC TTAAT GCAC                CTGTTTAAATCATCG  51 164
        pilE 2138239 .. 2138255 -  -7.9  -5.63517   TGGGCAAATAAAAAA              CCGCCAT TGA AAGGCGG              TTTTTATAGTGGCTT  93 48
        pilE 2137642 .. 2137652 -    -4  -2.64298   CGACTAAAAAACCAG                 TTAG TGG CTAA                 AAAAATCAACCAAGA  45 41
        gltX 2131921 .. 2131937 -  -3.7  -6.37666   ATAAAATAAAAAAAA              CAAGAGA TGT TCTGTTG              AATATACGGACACGC  95 175
     lpg1910 NONE
     lpg1909 2129380 .. 2129390 -  -5.4  -3.63464   GTTTAAATAATAATA                 GCTA AGT TAGC                 ATAAAATGCAGCAAA  59 177
         gst 2128730 .. 2128740 -  -4.6  -3.86031   GTAATGAATTAATAA                 CGCA ACT CGCG                 CTATAGTTTTTCTTG  57 26
     lpg1907 NONE
     lpg1906 2125827 .. 2125854 -    -2  -4.11394   ATTTCATTTTGAAAA        CAGCGAACTC ACTAATCA AAGTTTGCTG         CAACAAGGGGACAAC  53 246
     lpg1904 2123302 .. 2123319 -  -4.8  -4.13767   CCCCTGATTTTAAAA             GCCTGG AGGAAG CCAAGC              AACATTTCAAAGCCA  63 477
     lpg1893 2110254 .. 2110267 -  -3.1  -3.75884   CCCTAAAGAAATTAA               TACGC TTGA ACGTA                TACAGACATCTCCGG  52 343
     lpg1890 2107945 .. 2107980 - -14.2  -4.47007   GAAAAAGTAAAACAA    TACATGACTAACATCC AAGC GGATGTTAGTCATGCT     GAATACATTTACAAT 100 48
     lpg1888 2105047 .. 2105058 -  -2.2   -4.5493   ATGCAAACAAAACAA                CAGC AACA ACTG                 GATGCTTTAAATACC  61 381
     lpg1886 2104401 .. 2104419 -  -3.2   -4.3534   CTCTAATCATCAAAA             CTGTTAAT TAG ATTAATAG             GTAACCAATAATAGA  60 53
        gloA 2100961 .. 2100973 -  -4.9  -4.08216   CCATTTGGCCCAAAA                TACTA TTT TAGTA                TGATTAAATTATTTC  62 72
     lpg1881 2099603 .. 2099616 -  -5.3  -3.18274   TCTATTTTAATGCAA               GTCTT TTAT AAGAC                AACCTTTTTTTACAT  55 273
     lpg1876 2097005 .. 2097021 -  -3.8  -3.94184   ATACGGAATATCAAA              GTATTT TTTTT AAATAC              ATATAGTTTCTCAAG  57 46
        lepA NONE
      lepB-1 NONE
     lpg1870 NONE
         rnc 2090053 .. 2090063 -  -3.2  -5.48163   AAACAAATTAAAAAA                 GCTG GAG CAAC                 TCATTGAGCACTATC  79 244
         tig NONE
        clpP 2084196 .. 2084209 -  -2.4  -4.07868   TTATACTCAGATAAA               CTAG GAGTAT CTAG                CAAAGTTATAAGTCT  52 31
        clpX 2082755 .. 2082790 - -13.6  -4.84539   GAATGAAAGATAAAA    TAACTTCTGCAACAAT TTAA ATTATTGCAGAAGTCA     ACATCTTACTTAATC 100 35
         lon 2080036 .. 2080052 -  -3.7  -2.56124   CTGATTTAAACAGAT              TCAACTG CTC CAGTCAA              GTTCGTACATCCTTG  45 85
        hupB 2079517 .. 2079532 -  -8.2  -5.94713   AGCTGATAAAAAAAA              CGCGCC TTTC AGCGCG               TTTATCTGGCGGAGT 100 198
        ppiD 2077473 .. 2077483 -    -4  -3.24188   TTATATCAGGAGCAA                 CTTT GAA AAAG                 CCTCACAGAGAAAAA  49 115
     lpg1851 2072502 .. 2072520 -  -7.4  -2.50994   GTGAACTGGACGAAT             GGGAAATG ATG CATATCCC             GGGAGCACTTCATAT  59 278
     lpg1847 NONE
        gshB 2068580 .. 2068607 -  -7.2  -4.19238   CTCTGAACTTCAAAA        TCAAAATAATGA CTGT TCTTTATTTTGA         TAAAGAAGTATGTAA  75 17
        uvrD 2063574 .. 2063586 -    -2  -3.22223   TAACTTTATCATTAA                TTGA TCTGC TCAA                AACAGCAAAGTATAA  44 154
        com1 2062661 .. 2062691 -  -8.5  -4.46656   GCTACAACACTAAAA      TACTATCCCAGTTG AGGA CAACTGGGACA-TA       TAAATTTAATCCAAA  89 56
        glyQ NONE
        glyS NONE
     lpg1838 NONE
     lpg1837 2057775 .. 2057806 - -16.2  -3.38118   ATAATTGACTTATAA      GTTGAATTTGGATT AAAC AATCCAAATTCAAC       AAATTCATTATCCTC 100 475
     lpg1832 2052856 .. 2052884 - -16.2  -3.28487   TCATATCAACCAATA        GAAAGGGCAACT GCAAG AGTTGCCCTTTC        ATGTAAATACTTGTT 100 100
     lpg1823 2041562 .. 2041574 -  -6.3  -3.93369   GTAATCTCAATTAAA                CAACA CAT TGTTG                CGCCCAAACTCTTAG  69 8
     lpg1822 NONE
        pyrD NONE
     lpg1820 NONE
     lpg1819 NONE
     lpg1818 NONE
     lpg1817 2034546 .. 2034556 -  -6.8    -3.273   CCATAAAAGCCAATA                 CAGC CTG GCTG                 ACTACCAACTGGCCC  62 113
        oxyR 2032262 .. 2032287 -  -3.3  -4.54477   TTAAAATTCATAAAA         TAGCTTCATGA AAGC TCATCCAGCTA          AGCAGGAATTTACGT  62 58
     lpg1810 2022701 .. 2022719 -  -8.8   -5.5112   CTGACTAATAAAAAA             GCCACGCA TAT CACGTGGC             TTCTAACAAGGTCAA  95 50
     lpg1804 NONE
     lpg1803 NONE
     lpg1802 NONE
        recA 2010398 .. 2010409 -  -2.2  -3.01712   CGCGCCTGGTTAACA                GACGC AAG GCG-C                TATCGAATGCTTTAG  42 37
     lpg1800 NONE
        alaS 2007037 .. 2007064 - -15.7   -2.7185   ATTATTGTCTAATCA        GGAACGGCCTA TTCTAT TAGGCCGTTCC         TGATTAATTTGAGGA 100 337
     lpg1798 2005442 .. 2005454 -  -2.7  -3.55304   ACACCGAAGAAGTAA                CGATT AAT AATCA                TAATTCCCTGAGGTA  48 226
     lpg1793 1999682 .. 1999698 -  -5.3  -3.17456   AACTAAATGACTGAA              TTAAAAA TAT TTTTTAA              CAAAGAGATTGGGGT  55 135
        fliM NONE
     lpg1791 NONE
        fliO NONE
     lpg1789 1996801 .. 1996811 -  -6.8  -2.87931   TTCAGGGGTCATATA                 GCCT CCT AGGC                 AAGAGCAAAACTTGA  58 20
        fliQ NONE
        fliR NONE
        flhB NONE
        flhA NONE
     lpg1784 NONE
     lpg1783 NONE
        fliA NONE
        motA NONE
        motB NONE
     lpg1779 1987706 .. 1987723 -  -2.1  -3.71378   GATTTTACAGCGAAA             GTA-AGAT TCT ATCTATAC             TAATTCTGATGTTTT  50 25
        prfB NONE
        lysU 1984617 .. 1984633 - -10.1  -3.90112   GCTGTGGTAATCAAA              GCCACTG CGA CAGCGGC              AGTAGGTTTTGGTGT  84 461
        pmbA 1976490 .. 1976507 - -11.3  -3.64954   GGAATATAGAAAAAG             CTGGCTG CAAG CAGCCAG              GTATATCGCTAAAAA  90 104
        ftsK NONE
        lolA NONE
     lpg1764 1969396 .. 1969415 -  -2.2  -3.63266   AAAATGTATTTGAAA            TCAATTAA TTAA CCAATTGA             AAACCAGATTTTTTT  47 242
        flrB NONE
        fleR NONE
     lpg1761 1966548 .. 1966571 -  -3.2  -2.64981   ACATTTGCAAACTCA          TTATGGCATT CAAA AACCCCATAA           AAAGCTGTTATTGAG  43 90
        fliF NONE
        fliG NONE
        fliH 1963073 .. 1963083 -  -2.4  -2.91924   CTATTCCTGAGAAAC                 GCCC ATT GGGA                 TTATATTCTCTTTAT  41 0
        fliI NONE
        fliJ NONE
     lpg1755 NONE
     lpg1754 NONE
         mpl 1955191 .. 1955202 -    -3  -2.79684   CTATTAATTTAACTA                TTTG CCAA CAAA                 TATTTCAAATCGCCA  44 224
     lpg1752 NONE
     lpg1751 1953074 .. 1953094 - -11.2  -2.75865   TTGGAAAATAACGCA            GGAGTCCT TATCC AGGACTCC            AAAATTACGGGGCAA  83 69
        sppA 1949378 .. 1949405 - -12.1  -3.03619   AATTATTTTCGAATA        TCCGCTCTCTC GAAGCT GAGAAAGCGGA         TAAATACTCCTCTCC  85 45
     lpg1747 NONE
        iscS NONE
     lpg1745 NONE
        ydiC 1945656 .. 1945677 -  -2.3  -4.67357   AACTAATAAAAAGAA           TATAAAACC ATGA GGCTGTATA            TTGCGACTGCCCTTC  62 95
         fis 1944570 .. 1944580 -    -4   -3.1876   AATGGTATGTATTAA                 CATA GAA TATG                 GATTAGAGTCGGTCG  48 509
     lpg1734 NONE
     lpg1733 1932211 .. 1932232 -  -6.7  -3.83214   GTAAATTAATCCAAA           TTGCTTGCCT CAA AGG-AAGCAA           AGTAGAATGCAGTCT  69 452
        ugpA NONE
        ugpE NONE
        ugpC NONE
     lpg1728 NONE
     lpg1727 1926860 .. 1926883 -  -2.5  -2.85354   TAGGCTAATCCAAAT          GAAAGAATT TAATAG ACTTCTTTC           TCGATAACAAAATCT  42 63
        yafH 1924290 .. 1924308 -    -9  -3.04322   TCTAATTGCTGAATA             GAATTACA TCA TGTAATTC             TATTCAGCATTATAG  71 59
        guaB 1921254 .. 1921268 -  -2.9  -3.22476   ATCATTCATTATTAA               TTATC CACCT GATAA               TTGGGGGCTTGCTTA  45 7
        guaA NONE
        yfhC 1919071 .. 1919081 -  -5.4  -2.71119   ATTCATTTACATAAT                 GCAA AAA TTGC                 TACAGCTGGTGAGCG  51 174
     lpg1718 1914100 .. 1914111 -  -4.4  -5.73563   ATCAAATCAAAAAAA                CTTG CTTT CAAG                 TGTGATACTTGAATC  85 5
     lpg1717 1911969 .. 1911986 -    -7  -4.32048   CAAGAATAGTGAAAA             GGCATG TACTAG CATGCC              TTTTTTCAAAAAGAA  78 51
        rpsB 1909431 .. 1909455 -  -6.5  -4.84527   TCCACATAGCAAAAA         GGGGGC-TTA TTAAAT TAACGCCCCC          TTTATTCAAATAGTA  83 42
         tsf NONE
        pyrH NONE
         frr 1907117 .. 1907152 - -12.1  -2.82234   ATAAATTTGAGCATA    TTTTTGTCATTCTCG CACGGT CGGGAATGACAAAAA     TTTAGCATTATATAA  84 114
     lpg1710 1906380 .. 1906391 -    -3  -6.25578   ATGAAATAAAAAAAA                TTAC ATGG GTAA                 AAGATTGGGGTTATG  95 132
     lpg1704 NONE
     lpg1703 1898629 .. 1898641 -  -4.1  -3.90744   TTTCTCTTTAAATAA                TTACC ACA GGCAA                TTCAGACCAGGAAGT  59 5
     lpg1700 NONE
        ubiG 1893098 .. 1893108 -  -2.6  -2.52795   AATTTTCCTAATGCA                 TTTT TTA AAAA                 AGGAAACCAGGTCAA  41 330
        putA 1888157 .. 1888189 -  -5.1  -4.15222   ATCTCCTGTAATAAA      TTCACTTAAGA TTTTATTATTC TCTTAAGTGAA      TTTCTAATACTGCTA  64 38
     lpg1695 NONE
     lpg1694 1887483 .. 1887493 -    -4  -2.77236   AAAGTCACTGGAAAT                 TATC ATT GATA                 CTTTGTCCTAATGAT  45 4
     lpg1693 1886873 .. 1886884 -  -4.4  -3.30243   ATTTACCTTTTATAA                TTGG ATTA CCAA                 CAAGGTAGAATCTGC  52 202
     lpg1688 NONE
     lpg1687 1877755 .. 1877779 -  -5.1  -3.90112   TTGTTTTTAACCAAA          TTCATATAAAC AGG GCTTGTATGAA          GCAGAGTTCATCTAA  62 46
     lpg1685 1875886 .. 1875901 -  -6.2  -3.44686   TTCAAGCGAACAAGA              TGATGA CGAA TCATCA               GATTGCATTCGTGAA  62 468
     lpg1682 1872101 .. 1872111 -  -2.6  -3.34222   ATGACTATTTTATAA                 TATT ACC AATA                 AGTTGCTTTAACCCA  47 33
     lpg1681 1871615 .. 1871636 -    -6  -3.07845   AATAACAACGATAGA           TACTTGTA TCAGAG TACAAGTA            ACCTACACTGGACCT  57 94
        dsbD 1869857 .. 1869871 -  -6.4  -2.66692   TATCATCAGCATAAG               CTACGG AAA CCATAG               GTGCTGTTGATAAAG  57 382
     lpg1679 NONE
       purL2 NONE
        purM NONE
        purQ NONE
     lpg1675 NONE
        purF NONE
     lpg1673 1860362 .. 1860372 -  -3.2  -2.63614   ACGAATCATAAGGCA                 CGCA ACC TACG                 CATTACTTCAACGCG  43 5
     lpg1672 1859770 .. 1859783 -  -2.4  -3.82946   TGACTGGAAATACAA               TCTC GCATTA GAGA                CCTTTCGATGCAATC  50 19
     lpg1669 1853915 .. 1853932 -  -4.9  -3.24091   CAGAATTAGAACAGA             GAATCAG CAAA CTAATTC              CACCTCCTGGCAATA  54 234
     lpg1668 1852223 .. 1852242 -  -3.6    -3.272   ACTATCCCATACTAA            CTTGTAGA TTTT CCTACAAA             TGTTAACCGAGTTTA  49 134
     lpg1667 1850631 .. 1850653 -  -2.8  -3.68529   ACTCTACTACTTAAA           TAAATGACAA ATT TTAGCATTTA           ATTGTTAAGAAATTA  48 184
     lpg1666 1848983 .. 1849032 -  -8.1  -3.49298   AGAGAAGAAGATTAA TTGCTGGCAAGCAAAGTCA-GATT TTG ATTCTTGACTTTGCTTGCTAATAA ATATTAATTGCCCTC  72 240
     lpg1664 1840683 .. 1840706 -  -7.5  -2.79671   AGTTTAATTTTAAAT          CCCTTGCTCC GATTA GGA-CAAGGG          CTCACTTATATATTA  64 52
     lpg1661 1837665 .. 1837687 -  -3.5  -3.90588   CACCTTCTAACGAAA           TAATTCACA GTCTA TGTGATTTA           TTACGTGATCCTGGA  54 473
     lpg1656 NONE
        lasB 1830359 .. 1830369 -  -3.2  -2.83112   ATTTAATTTATGAGA                 CCTA TAA CAGG                 ACAAATCACTCCTAC  44 2
     lpg1654 1828835 .. 1828847 -  -6.9  -4.21631   AATTCATGGAACAAA                GGGCG CAA CACCC                TATGCCACGCAAATT  75 210
     lpg1653 1827210 .. 1827220 -  -2.6  -2.57795   TTCATGATTAATCCA                 TAAT TAA ATTA                 AATTTTGCTATTTTT  41 7
     lpg1652 NONE
     lpg1651 NONE
        iolD NONE
        iolE NONE
     lpg1648 NONE
     lpg1647 NONE
     lpg1646 NONE
     lpg1645 1819329 .. 1819342 -  -2.5  -4.00411   TAAAATTTGAAATAA               TTAAA ATTA TTTAA                CATTCCTCTACATAT  53 66
     lpg1644 1818323 .. 1818333 -    -4  -3.07443   CTATACTTTAGTCAA                 TCTA ATT TAGA                 AGATAATGGAAGTTT  47 83
        thrC 1816817 .. 1816831 -  -2.1  -3.54447   TAAAAATAAATAAAG              GATGCG TGAT CGC-TC               AATATTCTATCATTA  47 145
        sidB 1815408 .. 1815428 -  -5.4  -6.02919   TCAGAAATAAAAAAA            TCCCCGTC TGTTC AACGAGGA            TCATAAAAAGGTTCT  93 39
     lpg1641 1813050 .. 1813060 -  -5.4   -2.5671   GATAAAACACAAATT                 GCAA CCA TTGC                 CCTGGCAGCACACTA  50 227
     lpg1639 1811285 .. 1811298 -  -3.1  -2.50291   AACCACTTTACTAAT               CTCCA ATAA TAGAG                GCTTTTTTATGTTGT  42 7
     lpg1634 1804243 .. 1804257 -  -3.6  -2.67705   TCAGAACTGACATCA               TCAACT GGA AATTGA               TAACAGTTGCACCAT  45 113
     lpg1631 1801294 .. 1801327 -  -4.7  -3.28924   TAGCGCCGGTTACAA     CTGAAATCATACTAA TACT CCAGTATCATTCCAG      CAGCTGACAATCCAG  54 3
     lpg1630 NONE
     lpg1629 NONE
     lpg1628 1798155 .. 1798171 -  -4.4  -3.36251   ACGACTAAATTAAGA              GCCTGT CTTTT ACAGAC              GCAAATATTATTGTA  53 88
     lpg1626 NONE
     lpg1625 1794137 .. 1794164 -  -7.1  -5.21709   CGGTACAGGAAAAAA        CTCAAGCCAAC CTGTGT ATTGGCTTGAA         CAGCGAATTCCTGAG  90 88
     lpg1623 NONE
     lpg1622 1790952 .. 1790962 -    -4  -3.59979   CTTTGTTATTTGAAA                 CAAT TAC ATTG                 ATTTTTGATTATAAA  52 105
     lpg1621 1789535 .. 1789574 - -12.4   -3.0792   GAACAGTTTACTCAA  GGCGCAATCGTGTTGATAT CTA ATATCAACACGATCG-GCT  TACAGACAATATTTG  87 54
     lpg1620 NONE
       ftsI4 1787057 .. 1787076 -  -2.9  -3.04248   CAACATTTTTGAATA            TATGGAT ATGCAA ACCCATA             AGCTAGTTATCGATT  43 32
     lpg1618 1786035 .. 1786050 -  -4.8  -4.20516   TCTCTACGGAAGAAA              TTAATG ATCT CATTAA               ATTTTTAATCTGGGT  65 208
         uup NONE
       abcT3 NONE
        yqkA NONE
     lpg1613 NONE
     lpg1612 1779231 .. 1779246 -  -2.5  -4.58242   AAAAAACTCACAAAA              GCTCC TGGTTT GGAAC               AACATGATAAGCTGG  60 131
     lpg1611 1778075 .. 1778089 -  -5.8  -3.66803   GCCTAAGATGCTAAA               TCAATT AAT AATTGA               AGGTATCAAATCAAG  62 90
        proB NONE
     lpg1609 1775075 .. 1775091 -  -4.4  -3.15579   CCAAGGCTGCAGTAA              TCCGTG AACTG CACGAA              GAAGTTGGTCTTGTT  51 325
     lpg1605 NONE
     lpg1604 1770024 .. 1770039 -  -2.6  -3.83188   GACATTCACAAAATA              CTTCAT CCGA ATGAAA               CCGTAATGGTTGAAA  53 212
     lpg1602 NONE
     lpg1599 NONE
     lpg1598 NONE
     lpg1597 NONE
        yfcX 1761982 .. 1762011 - -11.6  -4.56597   TTTTCTCTCTAAAAA       GCAAGGTAAAAC CATAAC GTCTTACCTTGC        AGAGAAATTATAAGC 100 33
     lpg1595 1760931 .. 1760952 -  -5.9  -3.03741   ATTCATAATTATATA           CACCCCACAA CTA TTG-AGGGTG           GTTTAATAGCTCTTC  53 298
        rpsF NONE
        rpsR NONE
     lpg1590 NONE
        rplI 1757740 .. 1757767 - -14.3  -3.70722   TTGACTAATAGATAA        CAAGTTGTGCG ACGTGA CGCACAACTTG         AAGTAAGAATTTATA 100 85
     lpg1588 1755519 .. 1755570 -   -12  -5.15969   CTTTAATTCAAAAAA GCAACAT-CGATTTCCATTACTCAT TAT ATGTATAATAAAAATCGAATGTTGC TCTCATAACAAACTA 100 55
     lpg1583 NONE
     lpg1582 1750621 .. 1750634 -  -2.5  -2.71364   TTATGCTCCGAAGCA               TTAAT TGTT ATTAA                TCATTGTATGTATAC  41 26
     lpg1581 NONE
     lpg1580 1745090 .. 1745119 - -12.3  -4.95876   AATTAGAAGGAAAAA       TTGAGCTTGAACT TTGA AGTTCAGGCTCAA        TTTTCAAAAACAGAG 100 43
     lpg1578 NONE
        rpoE 1742711 .. 1742723 -  -3.3  -4.04752   AAATGATATTATAAA                GTGTG ATT CTCAC                TTACAATATCCATCA  55 6
        ruvB NONE
     lpg1575 NONE
        tolQ NONE
        tolR NONE
        tolA NONE
        tolB NONE
     lpg1570 1736610 .. 1736638 -  -4.7  -3.11103   AAAACATTCATCTAA        TTGATGTTCGT AGTACAA AGGAACATCAA        ATACAAAATATAGGG  51 273
     lpg1564 1730265 .. 1730280 -  -2.5  -2.89117   ATTATAGGATGAAAG              CAGCA GATCCA TGCCG               TATTTTAAGTCAGAT  42 30
     lpg1563 1729332 .. 1729348 -  -6.6  -2.78996   TACTCTGAGTGAAAT              CAGCAA ACGAG TTGCTG              GTAGTTTTTATGCAC  57 155
     lpg1557 NONE
     lpg1556 1719521 .. 1719538 -  -8.5  -3.72984   TTATAATCAGGTAAA             GGCATTT AAAG AAATGCC              TTTTATCATCCTGGT  79 48
        artJ 1718578 .. 1718591 -  -3.8  -3.53466   AAAAACCAAGAAAAG               GAGC AAAAAA GCTC                GGCCAATAAAAAAAC  52 104
        minC NONE
     lpg1552 NONE
     lpg1551 1714634 .. 1714644 -    -4  -3.34222   AGCACTAGCCCATAA                 GTAT TAT ATAC                 AGGCTAGTGCAACCC  51 59
     lpg1549 NONE
         ndk NONE
     lpg1547 1711217 .. 1711239 -  -6.3  -3.61902   CTTTATTATACATAA           TCTCCAACC AGGAA GACTGGAGA           AAGTTCTTAATTGGC  64 65
     lpg1546 NONE
     lpg1545 NONE
        hisS NONE
     lpg1543 1707799 .. 1707809 -  -2.6  -2.78205   CATAAAAAACAAACC                 TTTA TAA TAAA                 ATTAAGCTGCTTTTA  42 27
     lpg1542 NONE
        engA 1705116 .. 1705127 -  -5.8  -2.78547   CTATTCTAGGAAGTA                CAGC GCAT GCTG                 TAGTAAATCATTCGG  52 137
     lpg1537 NONE
     lpg1536 1701547 .. 1701560 -  -5.3  -4.33165   TGAAATGGATTAAAA               TGGTT TTAC AACCA                CCAACAAAACAATGC  69 6
        hemL 1699649 .. 1699664 -  -4.7  -2.68169   GTAATAAGGTACAAT              TCTGC TATCAG GCAGA               TTTTAATTGATTCAG  50 17
        ydgR NONE
     lpg1532 1695705 .. 1695719 -  -2.2  -3.28041   AAGTCGAATTATCAA               TATATC TTC AATATA               TCTCTTATGGTCCCT  44 30
     lpg1531 1694769 .. 1694780 -  -4.4  -3.65812   TTCTCCTGAAGAGAA                TTCC TTTT GGAA                 TGGCATGCTCCATTG  55 98
     lpg1530 NONE
        prpD 1691804 .. 1691823 -  -2.8  -3.59733   ACCAAATAGCAAATA            TGCCTCTGC AGA GCAGTG-CA            GATTAGAGGTAACAG  48 281
     lpg1527 NONE
     lpg1526 NONE
     lpg1525 NONE
     lpg1521 NONE
     lpg1520 NONE
     lpg1519 1682416 .. 1682427 -  -4.4  -3.85891   TAAAAATTGATCAAA                CCTT TGTT AAGG                 ATCTAAAAAATAATC  59 230
     lpg1508 1668786 .. 1668804 -  -6.8  -3.08133   CATGCATTGATTGAA             TACCTCTT AAG AAAAGGTA             GTTAAAATTGAATTA  59 318
     lpg1507 NONE
     lpg1506 1666846 .. 1666867 -  -3.1  -3.82202   TATTGTGAAATAGAA           CATTA-TAGC CAA GCTACTAACG           TAAATAATGCAATAA  52 6
     lpg1505 NONE
        aceE 1663733 .. 1663748 -  -3.2   -3.3482   TAATTGTTTAACTAA              TGGGTC ATTG GATCCA               ATTTGTCTTGATTAA  48 6
        aceF NONE
        lpdA 1660465 .. 1660490 -  -8.4  -3.02314   TACATATAATAAGCA         TCCCTTTGCT TTTATG AGCAAAGGAA          ATACAATGAGGTATA  68 59
     lpg1501 1659617 .. 1659647 -  -9.2  -4.19678   CCACATGTGAATAAA       TCACATAGAAGTTT TGA AAACTCCTACATGA       TAACAAAGAAAAAAT  89 102
     lpg1500 1658519 .. 1658529 -  -3.2  -3.31183   ATAACTGAAATTTAA                 CTGG CTA CCAA                 TCCCTTGGTTTTCCA  47 19
     lpg1499 NONE
     lpg1498 1656661 .. 1656684 -  -2.4  -3.34236   AAAGGGATTGGATAA          GGTAAAAGAA GATC TCCCATTACC           AATCCATTTGACTTT  45 263
     lpg1494 1650669 .. 1650700 - -14.8  -3.29541   ATTATTACTATAATA      TTAAGTCTGATTAT CAAA ATAATCAGACTTAA       TTGGCATGTAATGAA  95 293
     lpg1492 1649511 .. 1649531 -  -4.1   -2.8916   TAAAAAATTTTAAAC            CATAAAATT TAA AATTTTTTG            TAATATTATTAATCA  48 63
     lpg1486 NONE
     lpg1485 1640784 .. 1640796 -  -3.5  -3.77832   TCTTAAATTTAACAA                TTTTT CAA AAAAA                CTTTACGATTTTTTG  52 154
     lpg1484 1639630 .. 1639641 -  -4.4  -2.73034   AAACGTTATAAAGAG                TGCT GCAT AGCA                 GAAATAGATTTAGCC  47 301
     lpg1482 1637086 .. 1637103 -  -2.1  -3.90048   TTGTTTGCAAAAATA             GTTT-TCA TCT TGAGAAAC             CTTTGTGGAGTAAAT  52 214
     lpg1481 1635747 .. 1635762 -  -3.2  -4.15044   TGGTCTCCGAATAAA              GATCAG GAAT CTGTTC               TTGCAGAAGATTGGA  59 316
        bioA 1624530 .. 1624540 -    -4  -3.91689   ATAAACTATATTAAA                 TACA CAT TGTA                 TCTCGCTGTGTTTAA  57 195
     lpg1469 1620987 .. 1621014 -  -2.2  -2.99609   AATAGTAGTAAACCA        TAAAAAATATAA TTCC TCATATTTTTTC         TCCTTTAAGCAAGGC  42 14
     lpg1468 NONE
     lpg1467 1619822 .. 1619838 -  -3.8  -3.82353   TATTTAAAAACAATA              TTGTTT TTTAT AAACAA              ATCTAAAAAATCAAG  55 143
     lpg1466 1618950 .. 1618960 -  -3.2  -3.76125   TCACTTTAACGCAAA                 GCCA GCA TAGC                 GCACAGGGCATCTAT  52 37
     lpg1458 1608971 .. 1608987 -  -2.2  -3.25358   GCAACAAAAACCAGA              GGTCAC AGGGA GTGATC              TTCGTATTGAGGGAG  43 506
     lpg1455 NONE
     lpg1454 1602898 .. 1602914 -  -2.3  -4.70515   CAGATGCAAAAGAAA              CCTTT CCAGATT AAAGG              AGTCACTTGAAAGTG  64 203
     lpg1451 NONE
     lpg1441 NONE
     lpg1440 NONE
     lpg1439 NONE
        cpxR NONE
        cpxA NONE
     lpg1436 NONE
         cdd NONE
        xapA NONE
        deoC 1582881 .. 1582893 -  -3.4    -3.322   ATGCTGACATATTAA                CACA TAGAC TGTG                CGTTCATGACAATAA  47 29
     lpg1432 NONE
     lpg1431 1580187 .. 1580203 -  -2.9  -3.95883   GATGATTTAAAAATA              GGAGTCA AAT CGACTGC              AATATATTTTGCAAG  53 415
        gltA 1561068 .. 1561082 -  -7.1  -2.97058   AAGACATTGAAACGA               CTGCC AAAGG GGCAG               CAGTATTAGCGGCAA  61 286
        glpD 1557730 .. 1557742 -  -4.7  -3.44487   TACCATAGCCAAACA                GCGCC ATT GGTGC                AATATTATAAGGAAT  54 475
     lpg1409 1554958 .. 1554981 -  -4.6  -3.29511   TTGAGTGGTGGATAA          CCATTTG-GTC ATG GACGCAATTGG          CAAATGGAGCTAATG  52 242
     lpg1407 1552478 .. 1552489 -    -3  -3.96542   CTAAAGAAACTCAAA                TTTG AAAG CAAA                 AGAAATTGGGGGCAT  55 55
         cmr 1549707 .. 1549717 -  -6.8  -2.60075   TTTTGCTTAAGGAAT                 CGCA TCC TGCG                 CGCAGAGATTAATAA  57 113
     lpg1389 NONE
     lpg1388 1535389 .. 1535414 - -11.3   -3.2916   CGTAAAAAGCTAAGA         TCACTGCCTTGA GTT TCA-GGCAGTGA         TTTTTTTATAAATCA  87 31
     lpg1385 1532718 .. 1532730 -  -6.3  -3.68798   CCTCAAAATAAGCAA                CCAAA GTG TTTGG                TTATAGGCAGAGGCG  64 81
     lpg1378 1524316 .. 1524346 - -11.4  -2.69598   ATTTGTATAAAAAGG       GTTTTAGTTTTCAA GTC TGGAAAACTAAAAC       GTAAAAATCTAATTA  83 38
     lpg1377 NONE
     lpg1376 1523336 .. 1523352 -  -5.3   -3.1637   ACAGATTTTTACCAA              TTATAAA ATA TTTATAA              AGCTTGTGGTTTTTC  55 110
        pbpA NONE
        rodA 1520090 .. 1520101 -  -4.4  -4.27117   TTTGCAGAACATAAA                GGTT ATGC AACC                 CCTGTTCATAAAGAA  63 226
     lpg1372 NONE
        lpxB NONE
         fis 1516838 .. 1516865 - -14.4  -4.67608   GAGCTGAACATAAAA        TAAAAAGGCTCA AAAA TGAGCCTTTTTA         TTTTTAAATTTCCCT 100 40
        gspF 1507842 .. 1507856 -  -2.9  -3.90112   CCTCTTGTAACTAAA               TGTTA AATTA TAACA               CAAATATTGATGCCT  53 92
        gspG NONE
        xcpU NONE
     lpg1360 NONE
        xcpW NONE
        xcpX 1504808 .. 1504818 -    -4  -3.86916   TATTAGTATAGTAAA                 CAAT CAG ATTG                 TATTAAAATATATCG  55 189
     lpg1357 1501791 .. 1501801 -  -5.4  -3.15544   GCTTATTGGTATCAA                 TCTG CAG CAGA                 AAAGGGGCAACCTGA  54 513
        sidG 1497579 .. 1497615 - -14.9  -4.04927   CCAAGTAGTAAACAA    CATATAAACAATAATGA TTA TCATTATTATTTATATG    CGCATCGTACTTTCA 100 19
     lpg1354 1495787 .. 1495813 -  -7.4  -3.37056   ACTAGCCAGTGAGAA         GGCTTTAAAACA GTA TGATTTAAAACC         TTTAGGCCGTTTAAT  65 493
        cutE NONE
        leuS NONE
     lpg1347 NONE
        holA 1484024 .. 1484041 -  -4.9  -2.66695   TGTTCCACCAAATAT             TGCTATGC TAT GCAT-GCA             TCACCTAGTAATTGC  50 10
     lpg1345 1482919 .. 1482929 -  -5.4  -2.87881   CAATGGGTTGATATA                 GCAA TTG TTGC                 AATTATCGCTTTGTC  52 499
        fliC 1478093 .. 1478128 - -14.9  -3.93583   CAACCGAGGTATAAA    GAAATCGAAGTGCAG TTGTTG CTGCACTTCGATTGC     GACATCCTATCGACC 100 32
     lpg1339 NONE
        fliD NONE
        fliS 1475336 .. 1475346 -    -4  -2.66748   GATGATTTAAATGTA                 TTCA TAA TGAA                 ATTAATTTATTCATC  45 342
        enhA 1474443 .. 1474461 -  -5.4  -2.88544   TGGTATTTCCATATA             TTCTAATC TTT GATTAAAA             ATGTACTTATTTTAT  52 158
     lpg1335 NONE
     lpg1334 NONE
        rluD NONE
     lpg1332 NONE
        htrA 1468534 .. 1468564 -   -20  -4.32049   GATAATTTATCAAAA       TTTAAGCCCATCTC TCA GAGATGGGCTTAAA       GAAAGAAGATGCGTT 100 64
     lpg1329 NONE
     lpg1328 1464116 .. 1464127 -    -3  -4.88407   TCAGCTAAGGAAAAA                TTGA CTGT TCAA                 TACCAGCTGGACAAT  68 249
     lpg1326 NONE
        frgA NONE
     lpg1324 NONE
     lpg1323 1458159 .. 1458173 -  -5.8  -3.73936   AAATGCGATTAAGAA               CTTATT TTA AATAAG               CATAGTCTTCTTTAG  65 97
        cyaA 1455955 .. 1455965 -  -3.2   -4.3586   TTATCCAGATTAAAA                 GACA GGC TGCC                 TCATGCATAAGCAAA  60 56
     lpg1320 NONE
     lpg1319 NONE
     lpg1317 1447372 .. 1447382 -    -4  -3.54543   ATTTATTTTTTCAAA                 TCAA ATT TTGA                 CACAGTGTCTGCCGC  52 2
     lpg1316 NONE
     lpg1315 NONE
     lpg1314 1444543 .. 1444556 -  -2.4  -3.17194   ATTTGGGCAATCTAA               CCAA TTCAGC TTGG                ATACCCCTGGCGCCC  44 439
     lpg1313 1444069 .. 1444081 -  -2.7  -4.71463   AATCAAAATAATAAA                CAAAA ATC TCTTG                AGGAAGGAGAGCCGC  65 155
     lpg1310 1439758 .. 1439774 -  -2.3   -3.6284   AAGTATTATGGGAAA              TAAAAGA TTG TCTTTAA              AAATAAATTGGCAAT  47 339
     lpg1301 NONE
     lpg1300 1428913 .. 1428925 -  -5.5  -3.30159   TCAATCTGTTGATAA                GGCGA CAT TCACC                AAGTCATCCGGTGAA  56 277
     lpg1298 1426183 .. 1426193 -    -4  -3.18274   GTTATTCTAATGCAA                 TATG ATT CATA                 TGCAACAAGGAAAAT  49 45
        folD 1425160 .. 1425175 -  -3.2  -5.57888   ATCAAAAAAAGAAAA              TCAGGC GTAT GCTTGA               GGATAGGCTTGAACG  77 122
     lpg1296 1423928 .. 1423942 -  -3.6  -2.83701   GAAATAGGCAGGATA               GTCATA ATT TATAAC               TCGTGACATAATTTT  46 19
     lpg1295 1423109 .. 1423128 -  -5.1  -2.89028   AAAATTAATGAAGGA            TTAAACC CTTTTT GGTTTAA             TTGGGAGCAAATGGG  51 65
     lpg1294 1421553 .. 1421575 -  -9.2  -3.08032   GTTCCCTCAAAAGCA           TGCTTCTGTT TCA AACAGATGCA           TTAATCTATCTAGTT  74 64
        ispZ NONE
     lpg1292 NONE
     lpg1291 1418404 .. 1418414 -  -2.6  -4.42238   GCATTTTAATTAAAA                 TATA ATC TATA                 TATGTATATTATGGA  58 287
     lpg1290 1416601 .. 1416615 -  -7.8   -3.4493   ACACAGAGCAATCAA               CGGCTA TTA CAGCCG               ATGCAGCCTCTTCAA  68 216
     lpg1285 1413069 .. 1413090 - -13.1  -3.65002   ATTAATTACACACAA           GTTGGGTCA AATT TGACCCAAC            TGAAACCAAATTAAT  95 79
        sfcA 1408183 .. 1408197 -  -2.9  -3.57213   CAGACTAAGAATTAA               GAAAA TTTAT TTTTC               AATAATATAGTCATA  48 51
     lpg1276 1403431 .. 1403442 -  -5.8  -2.94329   CATTTGCAATCAAAT                CTGC AGCA GCAG                 TCGTTTGTAAAGCTT  56 272
     lpg1275 1402958 .. 1402977 -  -3.6  -5.09426   TTCAATGGGAAAAAA            TTAAGGAT ATTG ACCCTCAA             AAAATTTAATGCAAT  73 112
     lpg1271 1399860 .. 1399873 -  -2.3  -2.53015   ACAGGCGGCAAGCTA               GCCCA ATGC TCGGC                GAACATTCTCTATAT  39 163
     lpg1270 NONE
     lpg1269 1397010 .. 1397020 -  -3.2  -2.98219   AATGGGAGTAGAAAG                 CACG AAT CGTA                 AAATTGGAGTGTCGT  45 316
     lpg1268 NONE
     lpg1266 1393001 .. 1393019 -  -4.6  -4.56597   CCTTTGTCTGAAAAA             GATGATAG TGT CTATTATC             CCTTGCAATGCCCAT  69 328
     lpg1264 1390152 .. 1390172 -  -2.5  -2.90029   TGATTTAAACAGAAG            GGGGTTACT TCT AGTAACTCA            GATAGTTCCTTTAAG  42 301
     lpg1261 1387066 .. 1387076 -  -5.4  -4.57912   CAAAGAATAAAAGAA                 GAGT CTT ACTC                 TGAAAAATTAGATTT  73 470
        lvrA NONE
        lvrB NONE
        lvrC 1384999 .. 1385009 -  -6.8  -3.35597   TTGACGTGCCAAACA                 CAGG TAA CCTG                 CAATGATGATGCAAA  62 197
     lpg1255 1384610 .. 1384627 -  -3.4  -3.87869   TCAATGTCTTAGAAA             GGTTCA TAAGCG CGAACC              CTCCATAGTGATGTA  52 1
       virB4 NONE
       virB5 NONE
     lpg1252 NONE
        lvrD NONE
       virB6 NONE
       virB8 NONE
       virB9 NONE
     lpg1247 NONE
      virB11 NONE
       virD4 1374325 .. 1374336 -  -4.4  -2.65884   GTATGAATCCATAAT                CTCT TTAA AGAG                 CATCCTTTGTGATTT  47 71
        lvrE 1373452 .. 1373473 -  -8.1  -3.14211   AGTTGTTGTCATTAA           CTACCCATT AATA AATGAGTAG            TTAATCCTTGAACTT  68 39
     lpg1243 1372397 .. 1372409 -  -4.9  -3.62864   CAAACTCACCTCAAA                CAAAT GGA ATTTG                TGAGCGTTTCCATAA  58 301
     lpg1240 NONE
     lpg1239 NONE
     lpg1238 1366902 .. 1366917 -  -4.8   -2.9696   AATGAGCATCATATA              TCAATT ACCG AATTGA               ATCAAAATTTGGTTG  52 147
     lpg1237 1365706 .. 1365718 -  -4.8  -2.90888   AGGATTATACAATTA                GCCT AAGAG AGGC                TTTAAAAGATGTACC  50 460
         vsr NONE
     lpg1234 1362772 .. 1362786 -  -3.6  -2.77895   TTCATTTGGAATAAG               CAAATC TAG AATTTG               AAATTTTCGGTTTTA  46 227
     lpg1233 1361236 .. 1361255 -  -2.8  -4.24204   TAGTTATATTTAAAA            CTGTTACA AAAA TGCTACAG             TGAAGTGTTTAAAAA  55 420
        hemF 1341315 .. 1341333 -    -3  -3.60419   ACTTGCAAATTATAA             GTCCAGTT GAG AACAGGGC             TAGAACGATTGCGGC  48 366
     lpg1211 1337101 .. 1337117 -  -3.8  -2.78891   AGCTGAAGTGAAGGA              CAATAA GCAGT TTATTG              GTTTTATTGGATTAA  46 381
     lpg1208 1335324 .. 1335342 -  -2.4  -2.67441   CAAGTGACCATATTA             CCTTTATG AAA CTTAAAGA             AGCTATTGGTACTTC  40 296
        pyrE 1332523 .. 1332539 -  -3.7  -3.75461   GAAAGTTCTATTAAA              GCAGA GCAAGAT TCTGC              GTATTAGGAGGTTTT  55 258
        hisG NONE
     lpg1199 NONE
        hisC NONE
     lpg1197 1324891 .. 1324903 -  -3.4   -2.5333   GCAATCATAATACAC                CCTT GGTTG AAGG                TAGATAATTATTCGT  42 2
      hisH_2 NONE
        hisA NONE
     lpg1194 NONE
        hisI 1322097 .. 1322129 -  -5.9  -4.66318   AGTATTTCAAGAAAA      GTTAATTTCTTAA TAGTAGT TTAAAAAATTAAC      TAGTCTTGATTGATA  77 86
     lpg1189 1317739 .. 1317751 -  -4.8  -4.30576   GTGCTATCACCAAAA                GGCA TTAAT TGCC                AGTACATAGGTCATA  67 4
        kup2 1315838 .. 1315853 -  -6.2  -3.86814   AAAACTCATAAAATA              CAATAG GTAC CTATTG               CTATAGTTCTATTGT  65 0
        rdgC 1314712 .. 1314742 - -12.6  -2.80699   CTTGAATCAAGATGA       GAGGGAGCTCTGTT AGC AAAGGAGCTCCCTC       GATAGGTTACGGGTT  86 55
     lpg1176 1301376 .. 1301387 -  -4.4  -3.07455   CTATCAGAAATGAGA                TGCT TGCA AGCA                 TTAATTAATTATATT  50 126
     lpg1175 1300158 .. 1300173 -    -4  -3.59979   TCTCCTCAGCCCAAA              CGTAACC TGG GGTT-CG              ACTGGTTTTTATATC  52 126
     lpg1169 1291442 .. 1291456 -  -2.8  -2.57238   AATTAGCATAAAATG               TGCC TGTTATT GGCA               AAATTGCTGATTTTA  41 120
     lpg1168 1288963 .. 1288973 -    -4  -5.52384   GCTTTATTAAAAAAA                 TCAA ATA TTGA                 ATTACCTTTGCAGTA  82 182
     lpg1166 1285958 .. 1285977 -    -2  -4.27026   GTTGAAAGAAAAAGA            TCATCGGC TTAT GCCCATGT             TGCGAAAAAGAACCA  56 298
     lpg1162 1281735 .. 1281760 -  -6.1  -2.67579   AATAAGTTAAAAAGT         CTTGGGGCCAA ATAC TTGACCCCATA          TAAAAGGTGACGTTT  55 56
     lpg1160 1280334 .. 1280380 - -10.7  -4.71426   TTTCTATGAATAAAA CCTTATTT-TTGCTAGTTATATC AAA AATATAAC-AGCAAGAAATAAGG TTTGATATGTTTGTA 100 55
     lpg1156 1275260 .. 1275273 -  -3.9  -3.73224   TGACTGCCCAGGAAA               TATCA ACCA TGATA                CGTTACGGGTATAAA  54 404
     lpg1153 NONE
     lpg1152 1269621 .. 1269631 -    -4   -2.6805   TAAATATCAACTAAT                 GATT TAA AATC                 TTTTAATCCTGTGCT  45 158
     lpg1151 1267830 .. 1267846 -  -5.1  -2.64735   AGGCAAAAGTAATAG              GTAATCC GTC GGCTTAC              AGGGCGGTGGCTAAT  49 261
     lpg1144 1258773 .. 1258801 - -14.7  -5.65513   GAGGAATTAAAAAAA        TCCCGTATTTACC TCA GGTAAATACGGGG        TGTCCCTTCAAAAGA 100 52
     lpg1143 1257510 .. 1257533 -  -2.2  -2.52933   TGGTAAGCGAGGAAT          GGTTGCCCGC CTGC GCGGGCATGA           TCGATTTTTTGCTTA  39 89
     lpg1142 1257075 .. 1257099 -  -4.2  -3.53247   TGAGCAAAAAAATCA         GTCATGCCCGC GTAG GCGGGCA-ACC          ATCTATCAACATAAT  55 93
        potA NONE
        potB NONE
        potC NONE
     lpg1138 1253160 .. 1253173 -  -6.7  -2.92094   TTGTATACAAAATAT               GCAAG CAAC CTTGC                TTTCTGAATTTTAAT  58 98
     lpg1137 1251533 .. 1251554 - -10.2   -3.4404   AGTGAGAGCTAAATA           CTCCCAAC AGGATA GTTGGGAG            CAAAAATAATCTTTT  85 489
     lpg1135 NONE
     lpg1134 1248611 .. 1248625 -  -2.9  -2.61727   AGCTAGGACAATGGA               TGAAA GAATT TTTCA               GGACTTACTAAAACC  41 171
     lpg1132 1248145 .. 1248162 -  -2.1  -3.00946   CCTTTTTATAAAGGA             TG-TTGAA ACA TTCAATCA             ATGCAACATCATCAG  42 37
         cfa 1246942 .. 1246954 -  -4.8   -4.1899   TCATGGCATGGAAAA                CCAG GTTTG CTGG                TGAAGGTATTACGAT  64 64
       cyaA4 1244644 .. 1244657 -  -8.1  -4.60797   GTTGTACAGAGAAAA               CGACC TCAG GGTCG                TAGGCACGAGTTCTT  82 257
     lpg1127 1240622 .. 1240640 - -10.3  -3.73042   TCCCGCATTAAAATA             GCCCCTT GCATA AAGGGGC             TGTTTTTATTTTATC  87 103
     lpg1124 1235283 .. 1235293 -  -2.4  -2.64981   ATATCGTTAAATCCA                 GGTC ACT GCCC                 TCTAATCTATTCTCC  40 44
        artJ 1234148 .. 1234161 -  -5.3   -3.3581   ATTATTTGGAAAAAG               TCAAG CAAT CTTGA                ATGGAACAGGACTTT  54 179
     lpg1120 1229038 .. 1229080 -  -8.6  -3.66401   TTTATAAATTAAATA TGACCTGACAGATACC TTTGAATAGCT GGTAACTGTCAGATCA AACTTGAATAACTAA  77 60
     lpg1118 NONE
        paiA 1225746 .. 1225765 - -12.2   -3.1706   AATTCATTTGACCAA            GTCAGGCT TTAG AGCCTGAC             ACTTATTAATTAGAG  89 31
       kaiC2 1221051 .. 1221068 -  -2.7  -3.58269   TAATCCATTTCCAAA             GCAGAAA TAAC TTTTTGC              TTATCAGATAAATCA  48 269
     lpg1114 1218653 .. 1218673 -  -4.1  -2.67021   CTTTCAAATAGTAAT            TGAATTAAA AAA TTAAATTCA            TTAACTCTTTCAAGA  47 9
     lpg1113 1217618 .. 1217659 - -12.7  -2.74523   TTAGTCTTAATATCA TTATAATTAACCTCTATGA TACT CCATATAGGTTAATTATAA  TACAACATTTGTAAA  86 200
     lpg1112 NONE
     lpg1111 1216259 .. 1216293 - -13.6  -3.64822   AGCGTTCCAGTCAAA     CTGGAGATGTCGGGCG AGG CGCCCGACATTTACAA     CAGTTAGTAATACAG 100 48
     lpg1109 NONE
     lpg1108 1211832 .. 1211843 -  -2.2   -4.6265   ATAATAACCACAAAA                CCCA TGAA TGGA                 CGTTTATGGATTGAA  59 29
     lpg1107 1211010 .. 1211034 -  -2.9  -3.70773   TCGCATAGTTAAGAA          CCTCTTTCAAA AAA TTTAAAAGCGA          CAGCTAATGTAACAA  48 233
     lpg1106 1209205 .. 1209226 -  -8.1  -3.12773   CAATTTAACAAATCA           GAG-CAGCTT AAG AAGCTGACTC           CATTGCAATATCAGG  65 525
     lpg1104 1207785 .. 1207799 -  -4.2  -4.36914   TTTGTGTGGATAAAA               TCCGTC AGT GACGCA               TTGGATCATGTGCAA  64 159
     lpg1102 1205208 .. 1205218 -    -4  -3.68886   AGCAAGGCACTCAAA                 GATT TAC AATC                 ACCCAAGCTTGCAAT  52 329
     lpg1085 NONE
     lpg1084 1178747 .. 1178761 -  -2.1  -5.21709   TTCCATATCAAAAAA               CCTAG AAGAA CTAAG               TGTAAAAATTACAAA  73 514
     lpg1081 1176145 .. 1176165 -  -8.4  -2.60194   ACGGCTTCAATCAAG            GAAACAGA AGATG TCTGTTTC            TTTTCTAAGCCAATC  66 62
     lpg1080 1174443 .. 1174457 -    -5   -3.6363   ATTATCAGAAATTAA               TCCTAA TCC TCAGGA               TAGTGAGAAACCCAA  58 179
     lpg1078 1173741 .. 1173754 -  -4.5  -3.14881   CAACTGTCGCAGGAA               GGTGA GCTA CCACC                TTCCAATTATTCAAA  50 47
     lpg1077 1171869 .. 1171879 -  -3.2  -3.73953   ATCATCTTCATTAAA                 GTCG ATA CAAC                 CTAATAGATTTTTAC  52 148
     lpg1076 1171362 .. 1171381 -  -7.2  -3.42407   TACAGCAGTAACGAA            GCTTCTAC TTTA ATAGAAGC             AGCTAACATTCATTT  66 236
     lpg1074 NONE
     lpg1072 1167728 .. 1167738 -  -3.2   -3.1552   TTTTATTCATTAATA                 GCTC ATG AAGC                 TGTTGTTGGAAGTGA  47 62
     lpg1071 1167413 .. 1167433 -  -6.2  -3.43676   TTCATGAAGCTATAA            TATCTGGG TCTTT CCCAAATA            CGGGGGCATTTTATC  61 39
         int NONE
     lpg1069 1164886 .. 1164906 -  -8.3   -3.4178   ATTATCTTAGCATAA            TAGCCCATA TTA TGTGGGCTA            TTGAACTTCTTTCCA  72 23
     lpg1066 NONE
     lpg1065 NONE
     lpg1064 NONE
       proP6 1161284 .. 1161298 -  -4.2  -2.73364   CTTTTATCCGAAGCA               CATTGC CAT GCGATG               TTATTATTTTAGCCT  47 34
     lpg1061 NONE
     lpg1060 1158952 .. 1158966 -  -5.7  -2.64218   ATTGTTCATCAGAAC               GGTCT TGCCT AGACC               TAATGGTGGTCATTT  51 25
        phaB 1158003 .. 1158027 -  -2.8  -4.99043   GCTTCAGAAATAAAA          CGCTCTTCTT TGAAC AATAGGAGCG          CTGTATATTAGTAAG  66 149
     lpg1055 1151794 .. 1151820 - -10.3  -3.22475   GCTACTGGCATAATA        GGGCTCTTA-GA CATC TCATAAGAGCCC         TGGTGATTTGAGTCA  83 74
        atpD NONE
     lpg1053 NONE
     lpg1052 NONE
        atpA 1148716 .. 1148730 -  -2.9  -2.78586   CTAAACTAAACCAAC               TTATG TCATT CATAA               CGATTCTCCTTGGCT  42 20
     lpg1050 NONE
     lpg1049 NONE
     lpg1048 NONE
        atpG NONE
     lpg1044 NONE
     lpg1043 NONE
     lpg1042 1141045 .. 1141067 -  -5.6  -3.54307   AATAGTCCTGGTAAA           TGCCATAAAA AAT TGTTACGGCA           CTTATAAAATTTTCC  59 60
     lpg1038 1139002 .. 1139017 -    -4  -5.24531   ATTTGGCACAAAAAA              CCTTCT TAAC AAAAGG               TTAATGCCCTTACTC  76 75
     lpg1037 NONE
     lpg1036 1138034 .. 1138071 -  -7.3  -3.23572   ATTTATCTGACAATA   CTGGGTTAAATTA TCCTCAGTTTTG TAATTTAACCCAG    GATCCTGGATTTTTA  65 38
     lpg1033 1133613 .. 1133625 -  -7.7  -4.36914   GGTGGCTCGAGAAAA                CGCAT CCC ATGCG                CCTAAGTCGCTATGT  80 266
     lpg1031 NONE
     lpg1016 1107279 .. 1107294 -    -4   -3.1916   CAAAAAATTTTAAGA              GAAACG ATTT CATTTC               ATTTACATAAAATGT  48 510
     lpg1012 NONE
     lpg1011 1105125 .. 1105151 -  -5.1  -3.39005   GAGATAATTTGATAA         CTGCCTCTTCA ATTGG TGAACAGGCGG         GTGTTGATGAAGTAT  54 453
        lvrA NONE
     lpg1004 NONE
      csrA-2 NONE
     lpg1002 NONE
     lpg1001 NONE
     lpg1000 NONE
     lpg0999 NONE
     lpg0998 NONE
     lpg0997 NONE
     lpg0996 NONE
     lpg0995 NONE
     lpg0994 NONE
     lpg0993 NONE
     lpg0992 NONE
     lpg0991 NONE
     lpg0990 NONE
     lpg0989 NONE
     lpg0988 NONE
     lpg0987 NONE
     lpg0986 1078412 .. 1078423 -    -3  -2.92171   GATAGCTCCAAATGA                GAAA GGTA TTTC                 GGTTGTTGGCAGTTG  43 189
     lpg0984 NONE
     lpg0983 1075706 .. 1075722 -  -6.6  -2.72866   TATAGGAGAAATTGA              GAGCAA GATGT TTGCTC              TGAGCTCAAATATTC  56 424
     lpg0981 NONE
     lpg0980 1072469 .. 1072485 -    -3  -4.27886   TCTGAAATAGAGAAA              TCAGAA GAATA TCCTGA              TGGTGCAGTTACGCT  57 291
     lpg0978 1071560 .. 1071577 -  -3.3   -5.1523   CGCATAACAGAAAAA             CATCCGC ATAG GCAGGTG              GTTTTCACTTATGCG  71 63
     lpg0977 1071057 .. 1071085 - -11.8  -2.53409   TATTAAGGGAGCAAT       CCCA-CACGGGAG CTTA CTCCCGTGGTAGG        GTATGATTAAAACGG  84 32
     lpg0976 1070505 .. 1070519 -  -8.5  -3.12304   AGTATTAAAAAAGAT               GCCCC AAAGA GGGGC               TTAATAGATTGAAAA  71 26
     lpg0975 1069252 .. 1069275 -  -2.5  -3.61398   TCGTGTTTTTAATAA          GCTTTCTTT TTCAAT AAAGAAACC           AGCACTTTCTAGATT  48 295
     lpg0970 1064029 .. 1064043 -  -4.3  -3.69605   GGCATGCAAAATGAA               TTCTG CACGC CAGAA               AACACTTCAAAAAGC  55 51
     lpg0968 1060968 .. 1061005 -  -5.6  -3.57674   ATCTCATTATAAAGA   GCGCT-CCGGATTGCAG GAAAG CTGTAATCCGGGAGAAC   ATCTCTGATAACAGG  59 85
     lpg0967 1059841 .. 1059851 -    -4  -2.73483   ACTGGATTGGAATGA                 TTTG ACA CAAA                 CCATGCGAATGTTGC  45 281
     lpg0963 1053901 .. 1053913 -  -3.3  -2.76815   ATCTTGGCCAACAAT                GGTGT GTG ACCCC                TAGTGATGAGTTAAT  44 178
     lpg0957 NONE
     lpg0956 1041500 .. 1041514 -  -2.9  -4.84914   AGTGACAGAAGAAAA               TAATG CCATT CATTA               ATCCACTAACTGACT  66 23
     lpg0955 NONE
         mfd 1036578 .. 1036598 -  -4.8  -3.55133   TTAAATACGAAAAAG           TCAGTCACA TCCT TGTG-CTGA            AAGATGCCTGGACAA  56 135
     lpg0949 1030914 .. 1030932 - -11.7  -5.64274   TGATCGATAAAAAAA             TCCCGGC ATACA GCCGGGA             CTCAGGTAGAGGAGA 100 51
     lpg0945 NONE
     lpg0944 1024527 .. 1024551 -  -9.3  -3.53031   TGGACGGGAAATCAA         GGCTCGGTCC TTGTAT GGACCG-GCC          TGAGATAGTGGTATG  80 84
     lpg0941 NONE
     lpg0940 1017111 .. 1017144 -  -7.6  -2.62983   GGGAGGGGTAGAGCA     CCCTGAATTATGAT TCTCAG ATAATAATCCAGGG      TAGGGAGATGAAAGA  63 51
         eda 1016390 .. 1016408 -  -3.8  -3.22298   GTCATGCATTATTAA             TGGAAAAC AAT GCTTACCA             ATTAGAATCGATTTA  49 44
     lpg0926 1001240 .. 1001251 -  -3.6   -2.5194   TAATCATTGATGAAG                CGCC AATA GGCA                 TTAATCCCCATGGCC  45 26
        ponA  998659 ..  998684 -    -7  -4.37502   ATTAGTAGATTAAAA         CCCGTATTACA CAAAT TG-AATACGGG         TTTTTTGCTTCATCA  78 57
     lpg0919 NONE
     lpg0918  991005 ..  991019 -  -2.7  -4.41047   ATGGCCGAATTAAAA               GCGGC TCCTG GCCGA               ATGGAAATTGTCGCT  60 520
     lpg0908  982694 ..  982707 -  -2.5  -3.53343   AATCTTTTTTCCAAA               TTTTT TCTT AAAAA                TTAAAACATTAGTTA  48 38
     lpg0907 NONE
     lpg0906  981488 ..  981498 -  -3.2  -3.27923   GTGGAATAGTATCAA                 TGAC CTT GCCA                 GCAGCACGTGAATTA  48 322
     lpg0900 NONE
     lpg0899  973796 ..  973824 -  -7.7  -3.78998   GTAAATTAAAAGTAA        TTGTTCATTATTT ATT AAATAATGAATAA        ATAAATTATTTGTAA  73 119
     lpg0898  972767 ..  972785 -  -3.2  -2.97425   GATATAACTTATAGA             TATTAAGT GTC ACTTTATA             TTCAGGTTTTGCCAG  45 215
     lpg0897  971710 ..  971727 -  -5.5  -4.56775   ATGCTTTCTTAAAAA             CCTGGGT AAAC AACCAGG              TCAGGTTAGTTTTAG  71 41
        metC NONE
     lpg0889 NONE
        dapD NONE
        dapE  959718 ..  959737 -  -6.4   -2.5176   TAATTTATAAGAGAT            CCGCTC ACTACCTG GAGCGG             CCGTATTTGGTTCAT  56 224
     lpg0884  956138 ..  956150 -  -4.9  -3.34534   TATACTATATAGTAA                TAATG GTT CATTA                AATCTTAGGATTGAA  55 346
     lpg0880  954238 ..  954261 -  -5.4  -4.89567   TTTTAAAACAGAAAA          CTTGAATCAT ACTT ATGACTCAAA           CGAGCAATTATTCAT  79 250
     lpg0878  952647 ..  952675 -  -3.3  -3.50393   TTTGATTTCATATAA        TATATTTTCAATC CAG GATTTGAAATATA        CCTCCATACAATGAA  48 69
     lpg0877  951638 ..  951656 - -13.2  -5.20534   ATGAACCAATAAAAA             GGGCGTAT TGA ATACGCCC             CATGGTGTTAGTATG 100 280
       pntAa NONE
      pntAb2 NONE
        pntB  948628 ..  948643 -  -4.6  -3.05384   TTTGCGTCGATTGAA              CCGGGT ACCC ACCCCG               TCAGAGATTATTGTT  50 56
     lpg0873  947766 ..  947776 -  -6.8  -3.08015   CGAATTATCTGAAGA                 GGGT GCT ACCC                 AGGTTTTTAGACCAT  59 405
     lpg0871  944933 ..  944951 -  -3.8  -3.31329   TGAACTAATAAGAGA             GTCTTTAC AGA GCACAGAC             GGTGTGTGGGCTCTT  50 494
        recQ NONE
     lpg0866  939569 ..  939600 - -10.9  -3.10958   TATTTCAAGAAATTA      CCCCGGAT-TAGGC ACAAA GCCTGGATCCGGGG      ATTGACAGGACATGC  83 170
     lpg0855  931381 ..  931401 -  -6.9  -3.05384   TGCTGCCTGATTTAA            CGGTATTGA ATT TCAATAGCG            TTCCCAAGCTGTTTC  63 52
     lpg0854  930884 ..  930903 -  -4.3  -3.62572   ATGGAACGATAAATA            GATACAG CTCACC CCGTATC             ACTTATTTGCTAGCA  55 46
     lpg0851 NONE
     lpg0850 NONE
     lpg0849 NONE
     lpg0840  918237 ..  918251 -  -6.4  -4.20707   CTGTATTAAAAAACA               CCTGCT TTT AGCAAG               TCATGTAAATGGAGT  71 1
     lpg0839 NONE
     lpg0838 NONE
     lpg0837 NONE
     lpg0836 NONE
        pabA NONE
        trpD NONE
        trpC  913431 ..  913445 -  -8.6  -3.31792   GGAGTACCCTGATAA               TCCAGA GCC TCTGGA               GCCTGGTTATCCCGA  73 95
     lpg0832  912088 ..  912099 -    -3  -2.85985   ATAAGAGACTGAAAT                TCTA TCCC TAGA                 TTCGTTATGAGTACA  44 117
        xseA NONE
     lpg0825 NONE
     lpg0824  902531 ..  902541 -    -4  -3.78644   ATTAGGACAAAAAAG                 TTCA AAG TGAA                 ATGATAAATTGGTTT  55 71
     lpg0823  902068 ..  902080 -  -2.7  -3.21218   ATGCTCCAGCAGCAA                TAAGT CAG ACCTA                ATCAATAAACAGAAA  45 27
     lpg0814  891757 ..  891772 -  -3.2  -3.70773   GCTGATAGTGAACAA              GAGGAG TTAA CTGCTC               AAATTAATGAGCGAT  52 478
     lpg0804  880600 ..  880614 -  -2.1  -3.28924   CATGCGGCTTCACAA               TAGAC CTCTT GCCTA               AACTTGCCTCTTTCA  44 88
     lpg0803  878478 ..  878488 -    -4  -2.84098   TTGCCGAATTAATGA                 TTCT GAC AGAA                 AGAGTCAGCCTCCCT  46 281
     lpg0801 NONE
       nadB1 NONE
        nadA  871933 ..  871947 -  -7.1  -4.01115   AGGGAGAAGAAAATA               CTCGC TTCGT GCGAG               CTAATATTTTAGTCG  73 329
       sda-2  865174 ..  865187 -  -3.9  -2.70932   TTTGTTTTTTAATTA               GATAA TTTG TTATC                CGCTCCCTCACGGTC  45 107
     lpg0784  858279 ..  858292 -  -2.5  -2.88653   TAAATTGAAACATGA               TTTAA AATT TTAAA                CTAATATTTTGTTGA  42 13
        birA  857248 ..  857260 -  -3.5  -3.64866   ATATTAGATTTGAAA                TTTTA CTC TAAAA                CTTCCTTTTTGTTAA  50 46
     lpg0782  854981 ..  854994 -  -5.3  -5.35721   ATACAACAAGAAAAA               GAATC TGAT GATTC                GGAACAAGCAGTATA  82 167
     lpg0779 NONE
     lpg0778  851350 ..  851369 -  -2.8  -5.09426   TTTAATCGGAAAAAA            GCAGATCT CAAC AGACCTTC             TTAGTCTATTGAGTA  69 88
     lpg0776  849259 ..  849270 -  -4.4  -4.63218   TTGGGCGTAAGAAAA                TCCA TAGT TGGA                 ATTATTTCTGTGAAT  67 267
     lpg0775 NONE
     lpg0769 NONE
     lpg0768 NONE
     lpg0767 NONE
     lpg0766 NONE
     lpg0765  835638 ..  835671 - -12.7  -4.59109   TATATTTGTCAAAAA     TAGAATAAATGCTGT TATA ACAGCATTTATTCTT      TGGGGATTATTGGCT 100 32
     lpg0747 NONE
     lpg0746  816666 ..  816677 -  -2.2   -3.9644   GGTTTAATATAATAA                CGGA TTTA TCCA                 ATTAACAAGAAAAAC  52 179
     lpg0736  805081 ..  805105 -  -5.1  -2.69428   GAAGAATTAAGGAAG         CTGGTCAGAT TAAATG ATCTG-CCAG          AAATAAAGATTCCGT  50 217
     lpg0734  801322 ..  801371 - -23.4   -3.3782   GATCTATTTAATTAA TAAATGCAATAACTGCCTTGAA TTTTAT TTCAAGGCAGTTATTGCATTCA AATGCATTGATTAAA 100 23
     lpg0732 NONE
     lpg0731  798314 ..  798327 -  -2.4  -3.82191   CCAAGGCCACAAGAA               GTCA TCAGGT TGAC                TTGTCAAAGGTAAAA  50 16
     lpg0721  790637 ..  790653 -  -2.9  -3.45527   AAAATGATTTAAATA              CCGGGTT GCC AACACGA              TCTACTGTCCCAGTT  47 27
     lpg0720  787398 ..  787434 -  -7.3  -3.02745   GGTATCCACAAAGTA    CGGCTGCATGCTTCG GAGAAGA CGAAACATGCAGGCT    GTTTGACGAATTATT  63 82
        valS NONE
     lpg0718 NONE
     lpg0717  782384 ..  782404 -  -3.3  -2.55784   TAATTTAATTAATAT            GAGGTATTC ACC AAATATCTC            CGTATCCCCCACTAT  42 169
     lpg0715 NONE
     lpg0714  779514 ..  779535 -  -4.3  -3.06162   TAGCTTAGTGCAATA           TCCGATCCC TTAT GGTTTCGGA            TAGATGAAATACATA  50 66
     lpg0709 NONE
     lpg0708 NONE
     lpg0707  771197 ..  771220 -  -5.2   -3.1506   AAACTCTCGGAGGAA          GTGCCAGGTG GTTA CACCTGGAAG           ATCACCCCTCGATTT  55 27
         pcm NONE
     lpg0699 NONE
     lpg0698  762329 ..  762343 -  -4.3  -3.33298   GTTAATGAAACAAAG               TCACA GGTAA TGTGA               TAATTTGAAAGCCTA  51 150
        sul1  759873 ..  759888 -  -4.7  -3.29142   CTCATTAATAATATA              GCGTA ACTTCA TACGC               CAGGCTTAACGACTT  54 108
     lpg0696  757841 ..  757860 -  -5.1  -3.61244   TATGGCACAAATTAA            TGATTTG TACGTC CAAATCA             AAAATAACAGGATTA  56 337
        proS  753154 ..  753168 -  -5.6   -3.3197   AGAGGAGCTGCATAA               GCATCG TCT CGAAGC               CTTGGCGCACAACAT  55 302
        parE  744821 ..  744831 -  -3.2  -3.64682   TATGAAATTTTTAAA                 CCCT TTT AGAG                 AAAGTGACTTCTTAA  50 86
        dsbD  737675 ..  737701 -  -2.4  -2.75844   TGGGGCATCCTAAAC         TTACAAATCCTA CTT TATGATTCATAA         ACTTCTATCTGTAAA  40 113
     lpg0685  736078 ..  736092 -  -8.6  -2.87211   ACTTGCCCTGATATA               GACTGT ACA ACAGTC               TTTGAAGATAACGAA  66 325
     lpg0678  726841 ..  726874 -  -8.2  -2.99545   GTGAGAGATCAGACA     CCTACCTGGAGC GGCTGTATTT GGTCCAGGTAGG      ATGATAGTTAAACAT  68 134
     lpg0676 NONE
     lpg0675  724486 ..  724506 -  -3.9  -5.57396   ATAAGGAAGAAAAAA            CCCAGGC TTTGACT ACCCGGG            ATACTTTTTTAGAAG  85 164
     lpg0669 NONE
     lpg0668 NONE
     lpg0667 NONE
     lpg0666 NONE
     lpg0665  716068 ..  716103 -  -7.7  -4.91285   ATCAAGATAACAAAA    TTCCATCCTCTCT GATTCGTTAG AGAGAGGATGGTA     TAGAATGCTTGATGT  88 68
         rpe NONE
     lpg0663  713450 ..  713471 -  -4.5  -3.76141   ACTACCATGAAAATA           TTTCTTACA AAGG TGTTAGAAA            CCTATTCATATCAGG  57 8
     lpg0657 NONE
     lpg0656  704299 ..  704319 -  -7.7  -3.37902   AACAGTACAAATACA            GAACAAAAT GAT ACTTTGTTC            CTCAAAAAAAGTCAA  69 174
     lpg0655  702970 ..  702982 -  -2.7  -3.49851   GAACAGGATAATGAA                TAAAG GTT CCTTA                TCTGATTTACAAAAT  47 116
         dam  702094 ..  702106 -  -3.4  -3.21099   CTTTGTCAGGATGAA                CAGT TGAAT ACTG                CGACTAGCTCTTTAA  47 3
     lpg0643  682154 ..  682164 -    -4  -3.56325   TCTCCAGAACCACAA                 TTCA ACT TGAA                 ATAGTCCTTTTACCT  52 76
     lpg0634  670493 ..  670525 - -14.5  -4.08763   ATAAGAAATACGAAA      TAAACAGCCTTATTT TGA AAATAAGACTGTTTA      TGAATGAAAATCGAC 100 59
     lpg0633 NONE
     lpg0632 NONE
     lpg0631 NONE
     lpg0630 NONE
     lpg0629 NONE
     lpg0628 NONE
       pilE3  662489 ..  662500 -  -3.6  -3.24747   TTTTTACAGTATTAA                CCGG GATT CCAG                 CATTCTGGTTGCGCA  49 10
     lpg0626  660117 ..  660131 -  -5.8  -3.77087   TACGGAACATTTAAA               GTATTA CAA TAATAC               GCCATTGAGTGACTG  60 94
     lpg0623  657732 ..  657754 -  -2.7  -2.82449   CCCCATCAACAGAAT           GAGTCATAG TACCT CAATAACTC           TTCCTTTATTTCAAA  42 31
     lpg0622  655666 ..  655676 -  -2.4  -4.31459   AAAATCAACAAAGAA                 GAGC TTG GCAC                 ACTATTTTTATTGAC  57 55
        sidA  654088 ..  654104 -  -2.3  -3.61988   CTATTTATAAATCAA              TTATAAC AAA GTTATGA              AAAGTTGTTATATTT  47 42
     lpg0620  652909 ..  652919 -  -6.8  -2.78384   CGTTTTGCTATTATA                 GTCG ATC CGAC                 TGGTGCACATGTTGC  57 163
         tag  651460 ..  651470 -  -3.2  -3.36273   CTTTGTCAACATCAA                 GTGC CAA ACAC                 ACACAAAGTAATTTT  48 242
     lpg0615  647782 ..  647792 -  -3.2  -4.00543   AACAAGCAAAAAAAT                 TACC CAG GGCA                 GTTTATCATTGAAGT  55 73
     lpg0613  646816 ..  646838 -  -6.2  -3.02461   TAAGTCCTGCTAATA           TCTCATCCCA TAA TGGGCTGAGT           CCCAAAACATTAGTT  57 56
     lpg0612  645338 ..  645349 -  -5.8  -4.59069   ACTATAACGACAAAA                GGAG ATTG CTCC                 CTTTATTCTCTAGAA  73 298
     lpg0610 NONE
        alaS  641556 ..  641568 -  -3.4  -3.55444   CTGTCACGCTCCAAA                CGTT TCAGC AACG                TTCATTCAATGTATA  50 110
     lpg0608  640221 ..  640252 -  -2.3  -5.42259   CGAGGCGCAAAAAAA      GCGTTTTATGCTG GATCAG CAACATAGAAAGC       AAAAGGGATTGACGG  76 265
     lpg0599  630859 ..  630884 -  -3.3  -3.85817   ACGGTTTTGGATAAA         CGCTTAGCAGAA TAA TTCAGCCAA-CG         AGATTGGGCGATGTA  52 395
     lpg0596  627265 ..  627289 -  -3.7  -2.50307   TAAATTTTTATTAAT          TGAAAAAACAA CTA TCTTTTTTTCA          TTATTCTGATAACAA  45 12
     lpg0593  625245 ..  625257 -  -9.1  -3.44218   AAAATTAAAATTGAA                CTGGC ATT GCCAG                ATAATATGGTTGAAG  72 175
     lpg0591 NONE
        comM  623056 ..  623070 -  -2.8  -2.87931   TTGATTTTTTATACA               CCCCAA TAC TTGAGA               AGAAATTTTATTTAG  42 33
     lpg0589  622399 ..  622415 -  -2.3  -3.35813   GCTGATGGCAACCAA              TCTTGTA TTT TACAACA              GGTTACTAACGGTGT  45 197
     lpg0584 NONE
     lpg0583  616880 ..  616894 -    -5  -4.37506   ATTAGTAAAGATAAA               GATGAA AAA TCCATC               CATTCTGCACTAAAT  68 497
         add  615370 ..  615383 -  -2.5  -3.75669   AATTTTATAAAAAAC               TAAAA TATT TTTTA                ATTTCAACCAGATGG  51 161
         gor NONE
        yrdA  613021 ..  613064 -    -7  -3.56568   TAAGTATCGTGTAAA CTCTGACT-CTTTACCAAACC TGT GGCTTAATAAAGCAATCAAAG CCTCAGGTAAACCAG  68 348
     lpg0574 NONE
     lpg0573  611964 ..  611981 -  -4.8  -3.05715   AAGCTCTTGATCGAA             GCC-CCG GTAAA CGGCGGC             CGTAACTATAACGGT  52 195
     lpg0572  610854 ..  610866 -  -4.8  -3.68351   TGGCTAGGAGTGAAA                GGCT AATCA AGCC                CGGAGATAGCTGGTT  57 469
     lpg0567  604730 ..  604741 -  -4.4  -2.82516   GCGTTGACTATGATA                GGAA TGCC TTCC                 GAATTATTACCTTTA  48 429
     lpg0564  602506 ..  602528 -  -9.3  -4.10007   ATAATTCCTTTAAAA           GGCTTATTT GATCA AAATAAGCC           TTTTCTATTTTCATA  89 236
     lpg0559  598888 ..  598908 -  -4.7  -4.56775   ACTCGTTTGCAAAAA            CTGCTCG ATGCCCG CGAACAG            TTGAGAGTGGTTTAC  69 253
        mutM  596606 ..  596623 -  -2.7  -2.76711   TATCCATAAATTAAC             CTTTTGT CACA ACAACAG              AATCAATTAAGAAAC  41 74
     lpg0556  595872 ..  595892 -  -8.3  -3.36671   AGTTCAATGGCAGAA            CCTCAGCTT CCC AAGCTGATG            GCGTGGGTTCGATTC  72 110
        dinP  594261 ..  594271 -  -2.6  -3.19463   GTTATGATGCAGGAA                 TAAT AAG ATTA                 TTTTTAAATTTATCC  45 224
     lpg0553  593206 ..  593235 -    -5  -3.44229   AGGGTAGTAGCATAA       CGACTCCTTTTA GATTGA TTAAAGGCGTCG        TCTTGTCTTAACCGG  55 135
        sugE NONE
        plsC  591932 ..  591943 -  -2.2  -4.25074   TAGGAAATTTCAAAA                CAGT TAGT ACCG                 ATATTAAAAGACGGG  54 165
     lpg0550  589563 ..  589575 -  -4.9  -3.30731   TTAATTACTAGAATA                CATTT TTA AAATG                AATTGGCCAACTACA  54 106
     lpg0547  586553 ..  586567 -  -2.8  -3.32343   GCGACACCCCTATAA               TTGTAG ATT CTTCAA               TCATCCATGAGTTTA  46 134
     lpg0544 NONE
        prsA  585290 ..  585335 - -16.5  -4.26871   CAAGGGATTAAGAAA GATTGATAATAAAAAGGGAGC CTTA GCTCCCTTTTTATTATCAAAG AATATTTCATTTTAT 100 37
     lpg0539 NONE
     lpg0538  580043 ..  580069 -  -3.1  -3.24825   TTATTTTAAGCAATA         TAGACATTTAT TAAGC ATAAAAGTCCA         TGAAAAAATAAGATA  47 362
     lpg0527 NONE
     lpg0526  567163 ..  567185 -  -2.9  -3.04799   GAGAATGGCTCAACA          GTGTTTTAAA CTTT TTTAAAAC-C           AGTTTGGGTCCATTG  43 8
       aacA4 NONE
     lpg0522  564876 ..  564889 -  -3.9  -3.68222   CGCTAATGCCAATAA               TATGA GGAG TCATA                ATAATATCTCCATTA  52 21
     lpg0521 NONE
     lpg0520  563482 ..  563501 -  -2.8  -3.15324   CAGGTTCACCAAAAT            TATCCCCA GCAA TGGTGACA             TACCCATAGAGTTTA  45 80
     lpg0519  560891 ..  560918 - -12.2  -4.42514   AACAGAAATAAAGAA        GCAGTGAAATAA ATAA TCATTTCACTGC         CAAGGATTAAATTTA 100 38
     lpg0518  559537 ..  559560 - -15.4  -2.71731   GGTATTTTTTAATGA          GCTACAGTCG CAAG CGACTGTAGC           AGGCAGGTAAGAATT 100 39
        ytbE  558433 ..  558445 -  -3.5  -4.11528   AAATCGAAAAAAAAT                TTTAT GGG ATAAA                GGCAATGTTTTCAAT  57 14
     lpg0509  551299 ..  551310 -  -5.8  -3.42256   ATGTAGGGAATAATA                CTGC TATT GCAG                 GTTCTGCTGCAATTG  61 46
     lpg0502  542691 ..  542714 -  -2.6  -3.38768   TCACAGGACTTACAA          TGAT-TAAAAG TAG CTCTTACATCA          TTGTCTTTGGGTAGA  47 236
         pgm NONE
     lpg0500  539760 ..  539770 -  -2.4  -3.76952   TTTATGCAATTTAAA                 TGCC AGC GGCT                 AAGCTTTAAGACAAC  50 31
     lpg0499  538299 ..  538337 -   -17  -5.19275   AGGTAGAAAATAAAA   CCTGAAATCATCAGTTCA TTG TGAATCGATGATTTCAGG   CGGGAGTGACTAATT 100 46
     lpg0497  535127 ..  535149 -  -2.8  -4.46514   AGGCAGGGAAACAAA           TGATTTATTA TTT TGATAAACCA           GAGGAGGCCGTGAAG  60 393
     lpg0490  529039 ..  529054 -  -3.2   -3.0644   AGCCAATTGTCAACA              CACCCT AGTT AGGTTG               ATATTTATCATTGTC  45 221
        rpmB NONE
       rpL33  519343 ..  519355 -  -4.9  -4.28432   AATTTGAATTTAAAA                GTAAT GGA ATTAC                CTATATTTTTAATAA  67 128
     lpg0477 NONE
     lpg0476  517389 ..  517403 -  -2.9  -3.00418   CAGTGATTAAATAAG               TGATT TTAGT AATCA               ACCCTCTTTCTCAGT  43 150
        ptsH  516865 ..  516877 -  -3.4  -3.70037   GAATTATTATGTAAA                TCTG TTACC CAGA                CCTGTGAACAGTAGA  50 216
     lpg0473  515482 ..  515526 -  -4.9  -4.28994   CAGGACTTAGGAAAA CCCCCAAGATCGAGGCAAAAA TGT TTTTAACCAAGAAATTGGGGG TTTTCCTAAGTCCTG  67 75
        poxF NONE
     lpg0470  512866 ..  512901 -  -4.2  -4.24384   ATGATTAAAATTAAA   GCGACAG--CCTTC-CT GGTCG AGAGAAGGTTCTGTCGC   TATTGCAACTTTACT  62 36
     lpg0468  510510 ..  510526 -  -5.2  -2.74263   ATGTCATGGTGAAAG              CCAATA TGGAT TATTGG              ACACCTTATTCAACA  49 162
     lpg0465  506479 ..  506492 -  -2.4  -2.94099   TTTTTTCATTACACA               TCAG TATAGT CTGA                GATTTGCAGATTTTG  41 12
        aroQ NONE
     lpg0463  505530 ..  505562 -  -7.2  -3.97947   TTTACTGAGCATAAA     CAGGCCTC-TCTATT CTAT AATAAACAAGGCCTG      GTCATATTCAACAGG  73 2
        accC NONE
        prmA NONE
        purH  501666 ..  501694 -  -2.4  -2.52464   TCTTTGTTCAAGTTA        GTCAAGCTTAGA ATTAA TACATGCTTGAC        ATTAATGTTTAAAAT  39 27
        icmH NONE
        icmF NONE
        tphA NONE
     lpg0439  477346 ..  477360 -  -2.8  -3.22476   ATTATCCACTATCAA               GTTGGT AGT AGCAAC               AGGTAGACAAGTGGG  45 155
     lpg0438  476841 ..  476859 - -11.7  -3.03124   TCCCATTCCCTAATA             GCCTCGG CTTGT CCGAGGC             ATCAAATTCAGGGAA  84 262
     lpg0436  473475 ..  473488 -  -3.9  -4.27316   TTTCCCAATTCAAAA               TTGAA TATT TTCAA                GAAGAAGAAAAGGAT  61 276
     lpg0434  472003 ..  472022 -  -2.2  -2.78977   TCCCAAAAAATATAC            CGTTTT GGAGAGTT AAAACG             TGAAATCGGTGGAAT  41 271
     lpg0428  467060 ..  467103 - -15.4  -3.21395   ATGTCTCTCATAACA CCAATACGTGTGAGGCTCTC TTTA GGGATTCTCACACGTATTGG CAGCAACAATCATGT 100 35
        cspD NONE
        hemH  464810 ..  464832 -  -6.5  -3.74693   GCGTATTTTATTAAA           TATTTATTG TTTTG CAATAAATA           TTTAATGTGAAACAT  66 85
     lpg0424 NONE
        yozG  463907 ..  463923 -  -2.9  -2.55351   CTTTCTCAGATTAAG              CCCTGTC TTT GATAAGG              TGATTGTCTTCAATG  41 4
     lpg0422  461979 ..  461998 -  -2.7  -2.70932   TTTCTTTTGCAATCA            GCGTGGG CCCTAT CCCCCAC             ATTGCTATGGCAGAA  41 454
     lpg0415  454341 ..  454365 -  -5.7  -4.36411   CATCAAGGAGGAAAA          GCAGTAAAAGT CAA ACTTTCCCCGC          AAGAACGGGCAATTG  70 253
     lpg0408  448291 ..  448305 -  -4.4  -2.73468   CAAGATCCTTAATTA               TTATTT AGT AAATAA               TATTTGCTCGGGTTA  47 4
     lpg0407  447606 ..  447643 -  -4.3  -3.22884   TGAGGAATTTAGCAA   GTAATTATCAAGACGCTA AAG TTGCG-CTTAATAAATAC   TAAAATCAATAAAAA  51 204
     lpg0401  439964 ..  439976 -  -4.1  -2.58617   AATTATCAAACATAG                TGAGT AGT ACCCA                AAAAATGACTACTAT  47 262
         ffh NONE
        rpsP NONE
        rimM NONE
        trmD  436938 ..  436950 -  -6.3  -2.63073   TTTGGTCAATAATAT                TAGTC ATG GACTA                CTCCTCAAATTGGCT  57 46
        rplS NONE
     lpg0394  435861 ..  435873 -  -3.5  -3.36749   GAGTTCGAAGAGGAA                TTTTT AAA AAAAA                TTTCGCCGCTGCCGT  48 260
     lpg0392  433785 ..  433801 -  -2.4  -3.65224   ATTGTACGCCAAGAA              TTATTT TTTGG AAATAA              TGAGGTAATGAATTC  47 46
     lpg0391 NONE
     lpg0390  431943 ..  431953 -    -4  -3.72742   TCAGGAGGAACAGAA                 GTTA GCT TAAC                 TAGAGATTTTTTTTT  55 25
     lpg0388 NONE
     lpg0387  429796 ..  429809 -  -3.1  -3.65002   ATTAATGAGAGATAA               TGAGCC TAT GGC-CA               GGGCTTTGCTTAAAA  52 261
     lpg0383 NONE
        osmY NONE
     lpg0381 NONE
     lpg0380 NONE
     lpg0379 NONE
     lpg0378 NONE
     lpg0377  419158 ..  419174 -  -3.1  -3.45031   CTTGTAAAAACTCAA              TCTTTTT TGT AAAAAAA              TTTTTTAATTCAGCC  48 83
        sdhA  414647 ..  414658 -    -3  -2.52742   ACTGGGTTATAACAC                TTTG TTGG CAAA                 TCCGGAGAGTTTGGA  41 147
     lpg0374  413193 ..  413203 -    -4   -3.7282   TTAGGCTAGCAAGAA                 TTGA GAG TCAA                 TTAAAATTGTTGGAT  55 321
        smpA  410728 ..  410763 -  -7.6  -4.62085   ACTCTTAAAAAACAA    TTTTCCCCTTGTCTAA TCAC TTAGGCAAGGGGGAGA     TATTAAATTACGGCT  82 33
     lpg0367  408588 ..  408598 -  -5.4  -4.30253   GACAAACACAAAGAA                 GTCA GGG TGAC                 AACGATGAGTAATAA  69 138
        dapF  407345 ..  407356 -    -3  -4.26344   ACAGGTTTATCAAAA                TCAA CCAC TTGA                 TCCTCCTTGACCGAA  57 332
     lpg0365  404631 ..  404654 -  -9.6  -3.63228   GTTATTATAAATCAA          TCCGGCTG TAGATGCG CAGCCGGA           AGATTAATCAAGGTG  82 33
     lpg0364  403837 ..  403861 -  -3.5  -3.51924   CTGGCACCTACAGAA          GCCTGGCGA CGATATC TCGCCATAC          AGGAATTCCAGTTAT  50 346
     lpg0357 NONE
         ssb  396087 ..  396103 -  -7.3  -2.89714   AGTTAATTAGAACCA              CTTTGCC AAA GGCAAAA              GATTTACGTCGATAT  60 351
     lpg0333  385692 ..  385707 -  -3.2   -4.5442   CGTTCAATTAGAAAA              GGTCCA TTTA TTGACC               ATCATTTGATCAGCA  62 192
     lpg0307 NONE
     lpg0306  363604 ..  363621 -  -4.8  -3.05715   AAGCTCTTGATCGAA             GCC-CCG GTAAA CGGCGGC             CGTAACTATAACGGT  52 195
     lpg0305  362494 ..  362506 -  -4.8  -3.68351   TGGCTAGGAGTGAAA                GGCT AATCA AGCC                CGGAGATAGCTGGTT  57 469
     lpg0301  359013 ..  359025 -  -4.9  -4.04806   GCGTATATGAAAGAA                TATCA ATT TGATA                GCTATCAATAATGAT  62 30
     lpg0296 NONE
     lpg0295  351667 ..  351707 - -13.6  -3.17529   TCAGATAGGAATATA CTGGTTCACCTAAAAACCA ATCT TGGTTTTTAGGTGAA-CTG  ATTTGCTGCCTGCAG  93 14
     lpg0292 NONE
     lpg0291 NONE
     lpg0290 NONE
         ppk NONE
         efp  341969 ..  341989 -  -4.7  -3.79874   TTCCAGAGAAGACAA            GCCTCCA AACCAAA TGAAGGC            TATTTCTGTTGATAA  59 41
     lpg0284  338222 ..  338245 - -14.6  -2.94144   TTTTCATTCAAAGTA          GCCGCTGCCT TTAA AGACAGCGGC           AGTTCAGGGAAAAGG  95 58
     lpg0282 NONE
     lpg0281  334661 ..  334682 -  -5.2  -3.74381   AGTGAATTGAAAACA           GACAATCA TTCTGT TGATTGCC            AAAATTTATGTGACA  61 68
     lpg0280  333599 ..  333609 -  -2.6  -2.83346   TGATAAAGCCAATTA                 TTTT CAT AAAA                 GATTCATTCCTGTTA  42 38
     lpg0279 NONE
        fixL NONE
     lpg0277  328269 ..  328282 -  -4.5  -3.42884   ACATGGAAGAGAATA               CGGAT GAAG ACCCG                AAACCAGTGCTTGTA  52 370
     lpg0273 NONE
     lpg0272  320527 ..  320538 -  -2.2  -3.10641   CAATTGATGATGGAA                CTCG CTGT CGAA                 GGAACCCCGTCGTAT  42 43
        corA  314734 ..  314756 -  -4.9  -3.67597   GCTGTGAGTGAAGAA           CAGGGTTTT CAATC AAAAGCCTG           TGTGTTTGTTATCAC  58 161
     lpg0265  312546 ..  312560 -  -3.6  -3.72984   GGAGAAGGATCCAAA               TTATCA AAC CGATAA               AACAGATCCTGGTCC  52 138
     lpg0262  309602 ..  309646 - -10.6  -2.65354   CCGATTTCAAATTGA CCATCTCCTGGATGCCGCGA ACAAG TCGCGGCACGTAGGCGTTGG GAGCCAATTGTCAAC  78 51
     lpg0261  309288 ..  309300 -  -6.3  -2.93991   CTTAATTCAATCAGA                TGTTG AGC CAACA                TATAGGGTGCCATTG  58 151
     lpg0250  296716 ..  296731 -  -2.6  -3.18796   CAAAACGATATGTAA              GAATAT CTTT ATATCC               ACTAAGTATACACTA  45 79
     lpg0249  295159 ..  295169 -  -5.4  -4.67651   ATACTGCAAAACAAA                 GGTT TTG AACC                 CATTATCATTGAATA  75 368
     lpg0245 NONE
     lpg0244  287885 ..  287922 -  -5.6  -5.27335   GTTCTGAAATAAAAA   GTGTGTATCGGCTGTA TTTGAT TACTGCCTATACACAG    GATTTATTGAAGAAG  82 111
     lpg0243  287077 ..  287093 -  -7.3  -2.77569   AAATAATTTTAATCA              GGGCTTA CAA TAAACCC              CAATCTCTTTGTTAA  62 135
     lpg0236  278022 ..  278034 -  -3.3  -3.52628   TATTTTAAAGAAAAT                CCACA AAC TGAGG                TTATTTTATACTTTG  50 51
     lpg0235  277265 ..  277278 -  -2.3  -4.75372   AGGACTTACGAAAAA               CCCCG AGGC CAAGG                CAAAAAATGTTTTTA  62 231
        sidE  272533 ..  272567 -    -8   -3.6543   TAATCTTCTAAAATA    TCCCACGGGGTAGCCC TTAAT GGGCTACC--GTGGAA    GATAAAGAATTACAA  73 35
        mdlC  270661 ..  270673 -  -5.5  -4.34267   TTAGATAATGCAAAA                GCCAA TGT CTGGC                TTTCGAAATGTTTTA  69 38
     lpg0231  267191 ..  267215 -  -5.8  -2.78813   GGCTATCGTAACAAC          TGCCTTGA AGTAGAAAA TCAAGGCA          ATTTCCAGTACTGCT  56 44
        pleD  264839 ..  264857 -  -2.4  -4.72272   GGTTGCTATTAAAAA             TACCGGAT GCT ATGCAGTA             TAGTATCTATTGTTT  62 126
     lpg0229 NONE
     lpg0228  262069 ..  262115 - -11.7  -3.14878   GTTGGGAACTCAATA TGCATC-AGGGTACCTTGGCAG GAAG CAGGCAAGTTACCCTTGATGCA TTTTACCCATAAGAA  84 110
     lpg0222 NONE
     lpg0221 NONE
     lpg0220 NONE
     lpg0219 NONE
        purE NONE
        purK  248838 ..  248854 -  -2.9  -4.99043   TTGTGACAAACAAAA              TACCTGG CGC CCTGATA              ACCTGTTCAGGCCTT  68 260
     lpg0214 NONE
     lpg0213  246604 ..  246618 -  -3.6  -2.67803   TTTCTACTAAACGCA               CTTTTA TTT CAAAAG               ATAACTGATAAGTGG  45 14
        phrB  245065 ..  245077 -  -3.3  -3.05463   ACTTTTTTTATTCAA                TGGGG TCT CTCCA                AATTTTAGTTAATCT  45 45
        tspO  244424 ..  244472 -  -2.6  -4.62069   TCTCTATGTTAAAAA TGTTTTTAATTCGGTCATTTAG TATAT CTAAACTCCCTCATTAAAAACA TTTTTTGCCTTGACC  60 144
     lpg0206  238001 ..  238023 -  -9.2  -3.14414   AAAGCACAGCGAATA           TTGGCAGACT TGG ATTCTGCCAA           TCTCTGATGTCTTAT  74 37
        yfhG NONE
     lpg0202 NONE
     lpg0201 NONE
     lpg0196  226871 ..  226889 -  -8.2  -3.30701   GTTGATTAAATTTAA             TCGCTCAT TTA ATGAGCAA             CATGTTGGAGTGTGG  70 170
     lpg0195  225705 ..  225730 -  -5.5  -3.11303   TGAACATAGAAATGA         CTCCCTTTTCT ATAC AGAAAAGGCAA          AGTATACTCCATGTT  54 123
     lpg0194  223350 ..  223375 -  -3.3  -3.53012   CCGGGCTTTGTTAAA         CCAGTATAAGTC AGA GCCTTAT-CCGG         TGATTTGGGATTTAG  50 97
     lpg0193 NONE
     lpg0192  222146 ..  222168 -  -7.8  -3.21726   CGGCAGAAGATGCAA           TAAGTTTGGT TCA ACCTAACTTA           GGTAAGCCTCAGTTA  67 251
     lpg0190 NONE
     lpg0189  219669 ..  219695 -  -4.5  -3.67877   ATTGCTGAACAAACA         GAGAAACTC CAGAGCAGT GAGCTTCTC         GAAATGTTGCACAGG  56 323
     lpg0186 NONE
     lpg0185 NONE
     lpg0184  214494 ..  214515 - -10.3  -3.19629   GGAATATAACACATA           TACTGCAAT TTAC ATTGCAGTA            TTGATATTTACTGGA  83 13
     lpg0182  211769 ..  211798 -  -5.2  -2.60244   TTTGCAATCAAGTCA       TTTTTCATCAAA AACAGG TTTGATGAAAGA        GATTGTCGTGAATTC  49 208
        htpX  209934 ..  209944 -    -4  -3.73775   CTTACTGTCAGTAAA                 GTAA TGT TTAC                 TCCAAATCAGTCATC  55 48
        oxyR  201707 ..  201721 -  -3.6  -2.90486   AAGAATGTGGATACA               GATAAA AGA TTTACC               AAGTCGACAAAACTA  44 368
     lpg0171  200269 ..  200285 -  -8.1  -3.40674   GCATCAGGCAAAAAG              GAGTTAA TTC TTAACTC              AATAGCAGTGAGACT  72 193
     lpg0170 NONE
     lpg0169 NONE
     lpg0168  197881 ..  197899 -  -6.8  -4.40804   TATTATCCCATAAAA             TAATGCCT TTA AAGCATTA             TAATAGCTGAATTCA  74 82
     lpg0167 NONE
     lpg0166 NONE
     lpg0165  195307 ..  195325 -  -4.6   -5.1861   TTCACTATTAAAAAA             CAATTTCT ACA AGATATTG             ACAGATACCAGGAAA  80 363
     lpg0164  194621 ..  194631 -  -2.6  -4.21989   TATAAGGTTAATAAA                 TATT CCA AATA                 AATTGGGAAGTTGGC  55 295
     lpg0161  193244 ..  193260 - -12.3  -3.20348   TGCAGTAACATCTAA              TGGAGCC AGA GGCTCCA              GTTAAATTTTAGATC  91 156
     lpg0159  191323 ..  191339 -  -4.5  -3.02829   TATAGCGTTTTAATA              TAAAATG ATA CATTTCA              TTATAAAATATATTT  50 146
     lpg0158 NONE
       map-1 NONE
     lpg0156 NONE
     lpg0155  188031 ..  188041 -  -5.4  -3.13899   AAGTCCTGAGCAATA                 GACT TTT AGTC                 AGACTCACCTCAATA  54 220
     lpg0153  185398 ..  185414 -  -5.9  -2.52464   CTTTGGTCCAATGCA              TAGTAAC ATT GTTACCA              AATTGATCGTAACTC  54 519
     lpg0150 NONE
     lpg0149  179661 ..  179673 -  -4.8  -3.72576   GTTGTTGCGATTAAA                TCCC CCAAT GGGA                AATGAGAAAAGGCAT  59 162
     lpg0147  177102 ..  177119 -  -6.9  -3.35996   CACCGTCAGGTATAA             CCAGCCC TCAT GGGTTGG              GATATAGTTCATATC  66 439
     lpg0146  176587 ..  176606 -  -3.6  -2.52464   TTCTTCGTTAAGCCA            CGTTGT TTATTGTT ACAACG             ATAATAGGGGTATTT  45 71
        ccrB  176090 ..  176105 -  -6.2  -2.59569   TCGCGAAATCAAGAG              GTTAGT TTAT ACTAAC               TTGATTAAAGTGCCC  55 11
     lpg0143 NONE
     lpg0144  174505 ..  174527 -   -10  -2.77861   TCAATTGAAAATTTA           GAGAAAATGA TTG TCATTCTCTC           ATTTGTAGCAATTCG  73 380
        tktA  167041 ..  167057 -  -2.2  -3.39668   CTTGAAACTTCAGAA              GGGGTA TGGGT TACACC              ATTGTTTGTTTGGTT  45 19
         gap NONE
         pgk NONE
        pykA NONE
        sdhB  157372 ..  157403 -  -5.1  -3.14124   AGTATCAAGACAAAT      CAGGACGCACAAT GACTAA AATGGGCATCCTG       GCTGATACTGGGGGG  53 272
     lpg0132 NONE
        dapB  154288 ..  154316 -  -8.1  -3.10545   GATATGTGAAAAGGA        GACCCGTATGCCC GAC AGTAATACGGGTC        AACCTGGTTTTTGCA  68 43
        mmsA  149793 ..  149806 -  -5.3  -2.76696   TTTCTCCGTAATAAG               CATGA TTAA TCATG                AGTGGGCATGGCAAA  51 17
     lpg0128 NONE
        acsB  146847 ..  146870 -  -2.4  -5.03314   CCGAGTCTGAAAAAA          TTGTCAAAGA TTTT TCATTGTCAA           TGCAACCGCTCTCTG  69 148
     lpg0124 NONE
        dsbA  141501 ..  141521 - -15.5  -4.24342   GGGCTTAGCAAGAAA            GCCAGGTCA AAA TGACCTGGC            CTGTGGCCAATTACC 100 74
     lpg0120  137163 ..  137175 -    -2  -3.28712   GTGTTTGGCCTAGAA                TAGA ATATA TCTA                TGAAGTTTATGAGAA  45 271
       gcvT1 NONE
        gcvH NONE
     lpg0116 NONE
     lpg0115 NONE
     lpg0114  132161 ..  132193 - -11.3  -4.36914   TTGGCCGTCATAAAA      CGCAGCAACTGTCAT AAA AAGAAAGCTGCTGCG      CTAAAATTGGAAAAA 100 54
        yuxH  130709 ..  130733 -  -7.3  -3.39505   ATCTGATACGGACAA          TTTCCAAAAGA CTC TCTTTTGTAAA          ACAGGTTGAATACAG  66 65
     lpg0112  127162 ..  127173 -  -2.2  -4.69048   ATAAAATTAAAGAAA                GAGA GTTT CCTC                 TACTGACCAATAGTT  62 41
     lpg0109  123076 ..  123107 -  -5.3  -5.37865   CCAACAATGAAAAAA      GCGTTTGC-AAAGT AAATA ATTTTAGCAAACGC      TGTCTATTAGCTTAC  82 65
     lpg0107  122228 ..  122246 -  -3.1  -3.87373   TAGAGTGGGCATAAA             TTAAGGG AAAAA CCCTAAA             AATGGAAATTCATAA  52 21
     lpg0106  120729 ..  120746 -  -2.7  -3.91332   AGTACTATATAAGAA             GCATTCGA TAT CCGA-TGC             CTAAGTATCATCTCG  53 223
     lpg0105  119970 ..  119983 -  -3.9  -2.90992   AATTGCTGTAAATTA               TACAA GATT TTGTA                TTGTAGTCAGCATAA  46 87
     lpg0104  119243 ..  119253 -  -2.6  -2.79023   TAACTTGAGTAATCA                 TAAT TGT ATTA                 GTAAAAAATTAAAAA  42 134
     lpg0103  118359 ..  118369 -    -4  -3.21993   ATTTATAATATGTAA                 TTTG TAA CAAA                 AGAATAAACAGTTTT  49 39
        fabF  116967 ..  116982 -  -6.8  -3.84648   GTTAATATTACCAAA              GGGCCA CGAT TGACCC               ATTTATATAATAATC  69 72
     lpg0100 NONE
        polI  112040 ..  112050 -    -4   -4.4009   TGCTATGCGAGAAAA                 CTTT ATT AAAG                 TGTTTAAGAGTCATG  64 213
     lpg0089 NONE
     lpg0088   98184 ..   98213 -  -5.9  -2.90075   CTGTTTTGAACTATA       TC-TCATGCATTGA GGC TCAATGCATTATGA       GAGGCAGGTTCAATT  56 122
     lpg0087   97334 ..   97372 -  -9.7  -4.49364   AAACCGAAGAACAAA   GGGAATCAATCCAATCT GAAAA AACTCGGACTGATTCCC   CAGGGCATACGGATT  91 146
     lpg0085 NONE
     lpg0084 NONE
     lpg0083   92150 ..   92169 -  -2.8  -4.79667   AAAATTGATGAAAAA            TGTTTGCGC CCT GCGCTA-CA            GCGATCTGAAAACGG  65 224
     lpg0081   90202 ..   90221 -  -2.9  -3.55622   GCCAAGCTTTGCAAA            GAAGTAT ATGGAG ATACTCC             TCTTAAAATTTTGCT  48 112
     lpg0075 NONE
     lpg0074   82674 ..   82685 -  -5.8  -2.84325   CTGGCCCAAACATTA                GGGT GGGA ACCC                 CTGGCAGATGGCATC  52 246
        aatA   77438 ..   77459 -  -9.5  -4.13767   TTTTGTATTTTAAAA           TCGGTACCA AAAC TGGTACCAA            GCTTCAGGAAGGGAA  89 208
     lpg0062 NONE
     lpg0057   64394 ..   64405 -  -5.8  -4.75174   TATTGAACCGAAAAA                CTCG TAGA CGAG                 CAGCAAGTTCGAACT  77 293
     lpg0054 NONE
     lpg0053 NONE
     lpg0052 NONE
     lpg0051   58921 ..   58943 - -12.2  -3.71321   ATTAAATCTGAACAA           TGTTGGATTA AAA TAATCCAACA           TTGTTTTCGTCTTAT  91 464
     lpg0045   54055 ..   54066 -    -3  -4.62783   TAGTTATGTTAAAAA                GAAA TTTA TTTC                 CCATGCTGAAAAGAA  62 19
     lpg0043   51016 ..   51026 -  -3.2  -3.80276   ATTCACACAATATAA                 CAGT GTT ACCG                 GGGTTCAAATGGAAC  54 459
     lpg0040   46752 ..   46762 -  -5.4   -4.8622   CTTTTTAAGGAAAAA                 GTCT CAA AGAC                 TCGTTATCGTTTAGG  79 279
     lpg0038   44687 ..   44699 -  -3.4  -3.22618   CTTGTATAGAACAGA                GCAA GTAAA TTGC                TAGTTGTACTGGGTT  47 57
        artJ   43648 ..   43660 -  -6.3  -2.63715   AGTTACTGCACATCA                GGTTT GAG AAACC                ATCGTCAATATTTTT  57 192
     lpg0036   42661 ..   42680 -  -5.1  -3.86397   TGGTAAAATAAAAAT            CATTGTT TTAAAG AACAATG             GCAAAGTAAATGGTA  61 236
     lpg0033 NONE
     lpg0032 NONE
     lpg0030   37869 ..   37882 -  -3.8   -4.2772   CTGAAGGAATAGAAA               CAGC AGAACA GCTG                GAGTTAATGCGCTCA  61 236
     lpg0028 NONE
         pit   32760 ..   32772 -  -4.8  -2.55253   AGCAATGTCAAGGGA                TGGC TTATT GCCA                AGGTTCTTATCAAAA  48 428
     lpg0025   30935 ..   30945 -    -4  -4.68593   CTTAGCAGTTAAAAA                 TCTT CAA AAGA                 CTAACAAGTTGAATT  67 122
     lpg0024   30429 ..   30453 - -14.4  -2.73619   AACTATTCGTTAAAT          CACGGAAGCA AATCA TGCTTCCGTG          TCCGTGCAGGTGTTA  93 49
     lpg0023   29715 ..   29727 -  -6.3  -3.29144   GCATTTTGCGGATAA                CTGAA TAA TTCAG                TTATTTATTATTAGA  61 86
     lpg0012   15215 ..   15252 - -11.6  -3.91084   TTATTGTTAACCAAA   TTGGACATAAGAAAAT GCATGT ATTTGCTTATGTCCAA    CTTACTAACTTTAAG  93 105
        resA   14456 ..   14467 -  -5.8  -3.36785   GGATATTGTAATTAA                GCCT GACC AGGC                 AAAATTACGAGCCCA  56 251
     lpg0008   11574 ..   11597 -  -9.7   -2.8916   TAAAAAAGTGTAAAG          TTGCCCTTA ACCAAG TAAGGGCAA           AAGATATGGCTGCTT  76 40
     lpg0007 NONE
        speA NONE
     lpg0005    7110 ..    7124 -  -4.3  -3.05384   CGTCCTTGCAGCGAA               GTACA TCCTT TGTAC               TGGTCCCTTAGTTGA  50 172
