# Supplementary material for: Rapid, accurate, computational discovery of Rho-independent transcription terminators illuminates their relationship to DNA uptake
Source: Genome Biol. 2007 Feb 21;8(2):R22. doi: 10.1186/gb-2007-8-2-r22 (PMC1852404; doi:10.1186/gb-2007-8-2-r22)
Supplement: Additional data file 4 — Best terminators found downstream of each of the genes of the 343 organisms studied. [file gb-2007-8-2-r22-S4.zip › Leifsonia_xyli_xyli_CTCB0.bag]

        dnaA    2023 ..    2041 +  -5.3  -3.08002   ATCACAATGCTCTGG            CCTGAGCC CAGG GGCT-AGG             ATTTGTGTCGTTCGT  49 402
        dnaN NONE
         gnd NONE
        recF NONE
    Lxx00050    5825 ..    5837 +  -2.6  -2.73159   CGCGCGAAGAAAACC                CGTC AGACG GGCG                ATTTCGGGAACTTCC  38 60
        gyrB NONE
        gyrA NONE
    Lxx00080   11165 ..   11184 +  -6.4  -3.79113   CATGTTCTCTTTCGG            GCGCG-CAT GAT GTGTCGCGC            TTCTTCTCCCCGCCT  62 262
    Lxx00130   15332 ..   15357 +  -6.1  -3.24365   TGCTTCGCGACCGAA         GCACGGCGGG TGAGCTC CCTGCCG-GC         TCTTCTGACGTCTCC  50 398
        ppiB NONE
        yggP   17558 ..   17582 +  -8.5  -2.62184   TTCCACGGCCCCAGC          GCGGGAACCGG GTA CTGGTTCTGGC          TCATGTAGAAGACGA  51 320
    Lxx00190   18701 ..   18719 +  -4.4  -3.36046   TCTGGCGCATCCTGC             CGGGGCCG ATC TGGCTGCG             TGTTCTGGTTCTGCT  51 58
        trpG   19565 ..   19587 +  -9.8  -3.40403   CAGGAGTCACGGACT           GGGTGCGC ACCATCG GCGCGCCC           TTGTCCTGCGGGCAA  65 124
    Lxx00290   29654 ..   29672 +  -4.4  -3.49618   CTGGAGCGATGGGTC             GGCGGGTG TGA CGCGCGTC             TTCGTTGTGTGCCGG  52 274
    Lxx00320 NONE
        araH   34083 ..   34119 +  -2.8  -2.63102   ATGCGCAAGATCGCA   CTCGCGACAGTGGCCGC TGCC GCTGCTGCTG-CGCTCG    TCCTGTCGGGCTGCT  39 84
    Lxx00340   35180 ..   35212 + -24.9   -3.9941   CGGCACCCACCGGTG      GAGGCCGGGCCCCGT GCA ACAGGGCCCGGCCTC      TTTCGTTCTCCCGGA 100 43
    Lxx00370   38635 ..   38679 + -19.9  -3.34043   GCACCCGAAAAACGA CAAAGCCGCCCCGCCCACACA AGT TGCGTGGGCGGGGCGGGATGG TTATGCGCTGGTGAA 100 210
    Lxx00380   41061 ..   41081 +  -7.5  -3.21416   TTCATGGTGCCGAGG            CCGATGGTT GTC AGCCACCGG            TTGATGGTGGGGATG  54 276
         tnp   44562 ..   44577 +  -8.2  -3.59946   CACACTCGCCGACGG              CTGGGC CTAC GCCCGG               TTCTATGGTTCAGAG  62 409
         mut   46803 ..   46834 +  -3.6  -3.74626   CGCGCCCAGTGTGTG      GTCGGGATA-CCGGG TGT CCCGGGTGTTCGGTC      TTTCGGTGGTTTCGT  55 455
    Lxx00470   50048 ..   50079 +  -4.9  -3.53012   CGACCCCGACCACGT      CGCCGGCGGAATC GAGCAG GGGCCCGCCGGAG       TTTCCGGGACGGACC  52 322
    Lxx00510   53247 ..   53257 +  -4.6  -3.78409   TCACGATTTCATTGT                 GGGC ATT GCTC                 TTTAAATTAAATTGA  58 43
    Lxx00540 NONE
    Lxx00550   56862 ..   56888 +  -2.2  -3.89614   ATCCTCAAGCTTGGG         TTCTAGCGGTTG TTG CAACATCTGGAG         TTTCTAGGAGTTGCA  56 402
         tnp   58400 ..   58410 +  -6.8  -2.73468   TCCGGCTCCACGCCG                 CTCC CGG GGAG                 TCCTTCGAGCTGTTC  48 101
    Lxx00600   61035 ..   61059 + -12.2  -2.64099   AGGCGACAGCACGCC         GCAGGACACCG ATCG CGGTGTCC-GC          CTTCTCGTCGGAGCA  64 412
        kdgK NONE
    Lxx00620 NONE
    Lxx00630   63808 ..   63848 + -16.8  -3.28712   CGACTGAATTCGCGA CGGCCCGGCCCGCCGTCCTC CAC GCGG-CGGCGGCCCGG-CCG TTCTCGAACGGCACG  86 34
    Lxx00640   66604 ..   66621 +  -3.3  -4.82901   ACAGTAATAACACCC             GACACTC GAAA GGGTGAC              TTTTTCTGGAACAAC  75 34
    Lxx00660   67005 ..   67021 +  -2.1  -3.30441   ACGAGCCCCTCTCTC              CCGGAAG GCC CATCGGG              TTCTGACGGGTACTG  44 3
    Lxx00670   67804 ..   67837 +  -4.6  -3.15861   CCCGAGCGCGAGCGC     CGTCACCAG-TCC GAGCACGAA GGAGCCGGTGACG     TTGATCGCCGTCGTG  47 246
    Lxx00700 NONE
    Lxx00730   71093 ..   71107 +  -3.4   -3.2794   GCGCCCTCGATCTGA               CCGGTG CAG CGACGG               TTGATGTCGCTGACG  47 305
    Lxx00880   85223 ..   85244 +  -5.9  -4.78107   CACGCCTCAGATGTG           TACGGTG CCGCACAC CACCGTA            TTTTTGCTGCTAATC  82 68
    Lxx00900   87743 ..   87784 +  -4.2  -3.76224   CGGCCGCGGTGAGGC GGCGCAGGGCCTCGGC CACGACATCC GCCTTGGCGCTGCGGC  TTTCGTCGGTCGCGC  55 249
    Lxx00940   90556 ..   90579 +  -3.1  -3.65046   TCGACGCTGGTGCGG          GCTCGCATCG CGGTC CGAT-CGTGC          TTCTTCGCGTCGAAG  53 94
    Lxx00970 NONE
    Lxx00980   94821 ..   94871 + -10.9  -2.87211   CGCATACCTCCGCAG CCCGGTCCGCCGCCTCCGGGGCCG CTTC CGGTTCCGGGGGCCGCTC-CCGGC TCTGTGCCGCAGCCT  61 235
    Lxx00990 NONE
    Lxx01000   96202 ..   96218 +  -2.1  -2.73124   GGTCTGACCCGTAGG              CTGGGGC CAT GACGCAG              GTTTCCGGCATCGCC  38 34
    Lxx01010   98158 ..   98176 +  -3.1  -3.08812   AGAAGCGCGTCACTA             TCTGGTG ACACC CACCACA             ATTTCTTCCGGAGGC  44 18
    Lxx01020   99498 ..   99521 +  -2.2  -3.78775   GCGAGTCGAAGTCGA          CCGTCACGGC GAGC GGCGTGCCGA           TTTCGTCCTCGCGGC  53 321
        hemE NONE
        hemG  105487 ..  105508 +  -7.9  -3.02144   GCTGTCGTGCTGCCG           GGGTGGGCG GCTG CGCTCACCG            TGTTCGGCGCGCTGG  53 298
    Lxx01080  105866 ..  105891 +  -8.9  -4.76892   CTCGTGCGGCGCTGA         C-CGTGCGGGCC CTG GGCCCGCGCTCG         TTTTTGCCTTCATGT  86 26
        hemZ  107841 ..  107851 +  -5.4  -2.62184   CGGCCGTTGCCGGTC                 TCAC GCC GTGA                 TCGTCTCCGACGGCC  44 15
        hemC NONE
        hemD NONE
        hemB NONE
        hemL  112135 ..  112155 +  -6.7  -2.57132   GCGAGTCCGACGCCG            AGCGCACGG TGA CCGTCCGCG            GTTCTACACCGGAAC  47 172
    Lxx01140  112974 ..  112984 +  -6.8  -3.03771   GAACGCGGTGACGGC                 CGTC CCC GACG                 TCTTGGCGCGTGTGG  51 248
    Lxx01150 NONE
    Lxx01160  115098 ..  115109 +  -4.4  -4.07618   AGCTTGCTTTGTCAG                CAGT GCGG ACTG                 TTTCGTTCTTCCAGG  62 474
    Lxx01200 NONE
    Lxx01210 NONE
    Lxx01220 NONE
    Lxx01230  121746 ..  121772 +  -2.8   -3.0806   GACGGCTCCGCAGGC         GTAGCGTGTGGC CAT GCCGAACGATCC         TCTTCAGCGTTTCCG  44 22
    Lxx01250  122548 ..  122558 +  -8.2  -2.62263   CGCGGCCTCCCTCAC                 CCGG CGC CCGG                 TCGTCTCGGCCCGGT  52 284
        prpB  124908 ..  124930 +  -7.1  -2.80816   CAAGGGCCTCGCCGG          T-GTCGTGGT GGAC ACCACGACCA           TCTCCTCGGTGAACC  50 93
         gpm NONE
        dsbE NONE
        ccdA NONE
        resB  132106 ..  132136 +  -6.1  -2.87211   CGGTCGCCGCGGCCG      TCGTCCCGAGTGCGG TCG CC-CGC-CGGGCCGA      TGTCTCCGCCCCCGT  48 168
        ccsA  133087 ..  133123 + -20.9  -3.56643   AGCGGAACTCGCGAA    CTCCGATGGCGCCGAAC TCG GTTCGGCGCCATCGTCG    TTTCCCGGATGTGCC 100 45
    Lxx01410 NONE
    Lxx01420  142328 ..  142373 +  -8.3  -3.72576   ACCAGCAGATCGGCC GCTCCCGCACGGGCGACGGCGA GCGGG TCGCCG--GCCC-TGCGGACGC TTTCGTCGGCGGCGA  67 403
        menB NONE
        menE  145174 ..  145184 +  -2.4  -2.64759   GCTACCCGGGAACGG                 AGGC ATA GCCG                 ATCTTGTTACGATTC  38 18
        menA  146262 ..  146281 +    -7  -3.45023   GCCGTCCCGCCGCCG            GTCAGGCG GGTG CGCCGGGC             TTCTGCTCCTGGTCG  56 96
    Lxx01480 NONE
        menD NONE
    Lxx01500  150073 ..  150085 +  -3.3  -2.81547   GGTATCGGTGGGAAC                TCCTG CGT CAGGC                TCGTTGCTGTCGCGC  41 213
       xbaIM  151035 ..  151055 +  -4.6  -2.79831   TGAGCCCGGTGCGGT            TCGTCGGC TGATC GCGGACGG            TGTCCTGGCGATTCA  43 15
    Lxx01530 NONE
    Lxx01540  153480 ..  153493 +  -5.2  -3.82191   CCTGCTCCTCCTGTT               CGCG TTCGGT CGCG                TTCTTCTCGGCTTGG  60 126
         tnp  156881 ..  156896 +  -8.2  -3.59946   CACACTCGCCGACGG              CTGGGC CTAC GCCCGG               TTCTATGGTTCAGAG  62 409
    Lxx01660  164758 ..  164768 +  -8.2  -2.83164   GAAGGCACGGACGAC                 CGCG ACA CGCG                 TGTCCTGATCGATCG  54 301
        proC  168388 ..  168414 +  -5.1  -2.80816   GGAAGATGAGATCGA        CGCCGTCGTGGAG CGC CTCC-CGCCG-CG        TCTGGTACATAGCCC  46 145
        arsR  171742 ..  171765 +  -8.9  -3.38178   GAGCGCTGACCGTCA          CCGCTT-GCC GTCGG GGCGAAGCGG          TTCTAGAGTTCCTTA  60 32
    Lxx01760  172231 ..  172254 +    -8   -4.8048   GCGTCTGAGGCTCAA          GCGTCGGTTC TCAC GGCCCGGCGC           TTTTTGCTGTGACCG  85 216
    Lxx01770 NONE
    Lxx01780  172915 ..  172942 + -24.2  -3.90328   CCGGCGACACGGAAA        GCGCCCGGTGCC GTGT GGCACCGGGCGC         TTTCTCCCGATTGTC 100 47
        ubiE NONE
        hepB NONE
         frp  179839 ..  179880 + -12.2  -2.53409   GACCATCCCGGCCGG GGCCGTGGCGGTCATCGGC GGAGA GCCGC-GACCGCCACGGGG ATTCCTGGGTTACTC  63 39
    Lxx01930  190521 ..  190539 +    -3  -3.13403   AAGCTATGTACAGTC             CTGCAGGT GGA ATCGGCGG             TATTGGTGCAACGGG  44 271
    Lxx01940  191256 ..  191273 +  -2.7  -2.94416   TGCAGAGAGGACCCC             GAGC-GCA TGA TGTTGCTC             TATGTCCTCGCCATG  42 16
    Lxx01950  191820 ..  191842 +  -6.2  -3.78953   ACCCGTCGCGAGGGA           TGGCTGAAGT ATC GCTTCCGCCG           TTTCCTCGTCCGCAT  62 458
    Lxx01970 NONE
    Lxx01980  193747 ..  193763 +  -9.3  -3.35679   AACCCCAACCCCCGA              CCGCGGC GGC GCCGAGG              TTCTCGCTGACGGAC  63 499
    Lxx01990  194086 ..  194116 + -12.6  -2.91383   TTGAGTCACTCGCAG       GTCCCCAGGGTC TTGAACT GACCCTCGGGAC       TGTCTGAATAACGGT  66 37
    Lxx02000  194539 ..  194549 +  -5.4  -3.08679   TCGCTTGGGTGGGAT                 CGAT CAG ATCG                 TGTTGGGTCAAGCGA  49 290
        suhB  197628 ..  197679 +  -9.4  -2.52676   GCGGACATTCAGCCG CGGGGTGACCCTGTTGGCGA-TG ACCTCCG CACTCGGCATCGGGGTCGCCACG TCCGTTCCGGCGATG  54 173
    Lxx02080 NONE
        ponA  206548 ..  206559 +  -4.4  -4.03219   ATGCAAGCATCGTTG                TCGA TATC TCGA                 TTATTGTTATCGCAT  62 86
    Lxx02100 NONE
        ptrB  209577 ..  209591 +  -9.2  -2.62263   GCGGAGCGTGAGGAG               GTCCGC CCG GCGGGC               TCCTCTCCGCACCGT  54 30
        treY NONE
        treZ NONE
        treX  224052 ..  224066 +  -5.6  -3.53012   CGGGGGCGATCCGGA               TGGGGG TGT CCTCCG               TTTCCGACAGAACAC  54 78
    Lxx02230  226033 ..  226050 +  -4.7  -3.35046   TGGATCGGAAAGGGC             TGTCGGC ATCC GCCGCCG              TGTTTCCGGGCATCC  49 190
         pgm  240383 ..  240393 +  -4.6  -2.89039   GCTCGTAGCCGGTCC                 CGCC TAG GGTG                 TGTCTGACAATGGTT  44 19
    Lxx02410  241050 ..  241063 +  -5.9  -3.41602   TCGTCCCGCGCGATC               CGCGG ACAT CTGCG                TTCTCGTGGGATCAA  55 244
    Lxx02460  244932 ..  244957 +  -5.3   -3.5594   TCATCCTGAGCCCGA         GTGGCCGACGCT GTG GGCG-CGGACGC         TTTGGAGACTGGCTT  54 346
    Lxx02470  246262 ..  246290 +  -2.2  -3.29144   GCCCACGCATCCCAG        GGATGACCGCGC GATGA GCGATGCCGTCC        TTCTCGGGGCGATCG  44 20
           5  246976 ..  247022 + -39.7  -3.03771   GACAGTCAACAAACA CCACCACGCCCCGGCTCACCC CTCAC GGGTGAGCCGGGGCGTGGTGG TGTTGCCGGGTCTGA 100 394
    Lxx02495  249216 ..  249254 + -20.2  -3.63968   GCGCTGGATGCCCAA   CCGCCCCGGCCCACCCCT CAC ACGGGTGGGGCGGGGCTG   TTTCGGCGTTTCGGC 100 40
    Lxx02510  251724 ..  251738 +  -4.2  -3.45366   ATGTGGGTAGTAATG               TGGGGA CCA TACCCA               TTAATTCCTTGCCAA  49 443
        poaA  259071 ..  259081 +  -3.2  -2.57931   ATGGCGGTGATGGCG                 TTGC CGA GCAG                 ATTGTCGAGGATGCG  40 363
    Lxx02570  262920 ..  262947 + -12.6  -3.15236   GCGGATGATGAGCGG        GGTCCGCTGACC TGCC GGGCAGCGGCCC         TTCCCTATCGGTTTG  69 16
        malE  264661 ..  264687 +   -23  -2.91264   GTTCGTCCCGACACA         CCGGCCGTGCGC ACA GCGCGCGGCCGG         TGTGTCGGTCGCCCC 100 57
        palF NONE
        palG  266455 ..  266478 +   -11  -2.62263   CCGCCGCCGACCCCA          CGCT-GCGGCG TCT CGTCGCGAGCG          TGCTCTGGCCGGGCT  59 44
    Lxx02630  269195 ..  269205 +  -6.8  -3.61398   TCACGGCGCCCAGAC                 GCTG CTC CAGC                 TTGTTCCCCGCCGCC  58 318
    Lxx02690  273705 ..  273718 +  -9.5  -3.21747   CCAGTCCCTCGCGCA               GCCGC TCGC GCGGC                TTCATCGTCACGTGC  60 457
    Lxx02720  276317 ..  276365 +  -3.9  -3.35679   ACGCCTCTCAGGCGA CCG-GAC-G-TGCCGAG-CGTCTGC AAA GCGAACGGCCCGGCATCCGTCTCGG TTGTCCCTGCGGCGC  49 265
    Lxx02770  279966 ..  280013 +  -3.9  -3.14132   CTCGCGGTCGACTCC GGGGAAGCGCTCGGCCA-GACG ATCGA CGGCGTGGCCGATGGCGACCTC TTCGTCAGCCGGGGA  45 141
    Lxx02810 NONE
    Lxx02820 NONE
        murB  286758 ..  286786 +  -8.2   -2.9006   CTAAGGGGATGCCGG       GCGCGCTTTGAGA CAAC TCTCACA-CGCGC        TCTCTACGCTCGATT  54 37
    Lxx02840  287552 ..  287565 +  -9.5  -2.62396   CCGCACGGGAGGAAG               CCGGG CGTT CCCGG                TGCTCTGAGGCCGTC  54 46
        secE NONE
        nusG NONE
        rplK NONE
        rplA  293028 ..  293050 + -19.2  -5.27335   GCACTCAGTATCATC           GCTGCCACGG TCG CCGTGGCAGC           TTTTTCTTTGACAGG 100 301
    Lxx02930  294051 ..  294064 +  -4.5  -2.98823   GCATGCCATCGCCCC               GGGTG CGCG CATCC                TCTATGTCGGCGCCA  45 375
    Lxx03040 NONE
    Lxx03050  305622 ..  305641 +  -4.2  -3.53012   CCCCGAGGGATGGGA            CCCGTG-CG AGG CGACACTGG            TTTAGCAGAGGCACG  51 1
    Lxx03120  311459 ..  311472 +  -9.5  -2.71144   GCGCTCCGACCACCG               GCCGC GTGC GCGGC                TGGTTCGCGCACATC  55 59
    Lxx03130  313043 ..  313071 +  -5.1  -2.73364   CGGAGACCGGTCCGG        GCGTGGGGGACGT GCG ATGACACCGACGC        TCGTTGCCGTGACGG  45 6
    Lxx03140  313983 ..  314004 +  -4.4  -5.45802   TTCTCTGCGTCTCCA           GCTCCG TTCCCTGCGC CGGAGC            TTTTTCTTTTGCCCG  95 164
        rplJ NONE
        rplL  315100 ..  315143 + -23.2  -3.53012   GAGAGCGTTCCGCGT TGC-GGAGGGCGTCGACCCCG TCA CGGGGGCGACGCCCTCCCGTG TTTAACGCGGGGAGC 100 108
    Lxx03180  316258 ..  316298 +  -2.4   -2.7535   GATCGGCCCGCGCTG TCGGTGATCCCGCCGCTGC TGAC GCAGCGG-GCCTTCGACGA  TGGTCTGTTCCCGAA  38 19
        novA  318217 ..  318242 +  -3.1  -3.54424   TGCGCAAACGCTTCC         CCGGT-GCAGGC TTT GCCGGCCGCCGC         TTTCACGGCCTCGGC  50 296
        metB  322476 ..  322489 +  -9.5  -3.32844   GATTGTGCGGCATTC               CCCCC ACAC GGGGG                TTCTACCCTCGACAG  61 385
    Lxx03270  325617 ..  325632 +    -9  -3.36492   GCAGGCGGGGTCGGT              GAACGC AGAG GCGTTC               TTCTACGGTTCCAGC  63 261
    Lxx03340 NONE
    Lxx03350  331349 ..  331371 +  -5.4  -3.28924   GTCCGCACAGCATCC           CCTCGATCGC CGC GCGGGCCAGG           TTCTCGCGCCGGGTC  49 424
    Lxx03400 NONE
         pta NONE
        ackA  338439 ..  338482 +  -7.2  -2.89683   CTTCAGGCGGTCGCC GCGGGCTGAGC-GGTCCGGCC TCG GGATGCGCCGGCGCGGCCTGC TGTGTCGGGTGCGCT  50 17
        dnaZ NONE
        recR  341736 ..  341747 +  -3.6  -2.60079   CCCCGGCCGGTAGGA                TGGG AACT CCCG                 TGAATTCTGGAGTGC  40 71
        lysC  343069 ..  343079 +  -4.6  -3.59979   CCCCTCCCGGGAAGT                 CGCG CCG TGCG                 TTTCCCGTCCGACCA  52 44
         asd  344206 ..  344259 +  -8.5  -3.54424   TCTGACCCCGAGCCG CTGG-CGGGGCCGGGTCGGCTCCGCG CCG CTCGGCTCCGCGCCGGTCGCGGCCGG TTTCCGAGGCTGCGA  62 36
        mqoA  345834 ..  345886 +   -14  -2.98823   GCCGTTCGGTCGCCC CCCATGCCGGCCGATCGCGTCGGTG GTTT CGCGGGCGCGGT-GGCCGGGGAGGG TGTGTCTCGGGCCGC  72 41
    Lxx03480  347210 ..  347228 +  -8.8  -3.05384   TGCGCGGCCCGTTCG             CGGCCG ATCGCGA CGGCCG             TTCGCTGGGCGGGCA  55 216
    Lxx03490  347894 ..  347931 + -13.4  -2.62983   ATGAGCGGCCTCCTT  GCCGCCGCGCGGTCGGCT GGGA GGCC--CCGGGCGGCGGC   TCGTCTGGGGCTGCG  67 404
         tdk NONE
        udgA  350245 ..  350272 +  -4.7  -5.00616   CGCTGCCGGATGGGA        GTACCGCGGGC TCGGGC GCTAGCGGTTC         TTTTTTCCGCGAACC  83 4
        msuE  352592 ..  352602 +  -4.6  -4.43012   GACGACGTGGGTGTG                 TCCG GTT CGGG                 TTTTGGTCTTGCCGT  69 479
    Lxx03620 NONE
    Lxx03610  365343 ..  365356 +  -4.5   -2.7263   CGTGAGAAGGGACGG               CGCCGG TGT CCG-CG               GTTTCCCGCGGTCGT  43 45
    Lxx03670 NONE
    Lxx03680  371456 ..  371489 +   -19  -3.63627   GCAGGAGCGTCATCC     GC-CTGAGGGCCTCG ATGAG CGAGGCCCTCAGCGC     TTTAAGGTGTCCACA  95 420
    Lxx03690  375882 ..  375905 + -11.6  -2.79133   TCGTATCCGAGCTCG          CCGACGCGGG AATC CCCGTGACGG           TGTCGTGCCGGGTTC  62 50
       tpase  377915 ..  377948 +  -7.3  -3.42996   CTCGATGGGACGTGT     CGGCGCCGCTGGCGAC AAC GCCGCCA-TGGAGTCG     TTCTGGTCGCTGCTG  56 119
    Lxx03730  380615 ..  380626 +  -3.6  -3.74251   CTAGGCGGATGCGTG                GGCG AATA CGTC                 TTTGATCGCGGTCTC  54 37
    Lxx04010  405401 ..  405419 +  -7.4  -3.30159   ATGATCTCATCCACA             GTGATCGG TCT CCGATGAC             TTATCAACAGATTCG  56 8
    Lxx04020 NONE
    Lxx04030  406161 ..  406174 +  -3.1  -4.36554   TCTCCTCGGATCGCG               GAGCGG GCA CCG-TC               TTTGTTCTGCTGATC  66 182
    Lxx04040  406904 ..  406960 +  -2.7  -3.14344   TTGGGCCGTGTGGGC CGTGTGGGCCGCGCTCGCCGCCATCG AAGCGG CGCTCGGGGGGGGCGCAAC-CGCACG TTCGTCAAACCGATC  44 449
        topA NONE
         tmk  410486 ..  410503 +  -4.7  -2.62735   GTCTGAGGGCGGAGT             GGGTGTC CGCG GTCGCCC              TAGTCTGGAGGATGT  42 35
    Lxx04080 NONE
        slpE NONE
    Lxx04100  414183 ..  414228 + -32.9  -2.52896   GCGGCTCCAGCGTGT GAAAACGGTCAAGCGGCCTGC GAAA GCGGGCCGCTTGACCGTTTTC TGCGTTGACAGCTAC 100 144
    Lxx04115  414533 ..  414543 +  -8.2  -3.59262   TGACATCTGGACGGT                 CGCC GGA GGCG                 TTTACACGTCTCAAC  62 48
         pbp  417716 ..  417772 +  -5.3  -3.26319   GAGTTGAGGGGCGAG GGCCTCC-GG-TTGTGAAGTGGA GCTGTTCAGTTCA ACCGCTTCACGATCCAGGAGGCC TTCGTGTCCCACGTT  51 232
        fadB NONE
    Lxx04220  424346 ..  424369 +  -4.4  -3.53012   CGACAGGATGTGCGT          GTGCAGCCGA GCGC TCGGCCACGC           TTTGCCCGCCCAGCG  49 140
        pckG  427770 ..  427815 + -11.9  -3.30214   CGCGGGAGGAGAACC GCTCAGAATCCGGGCCGGAC AGCTTTC GTCTCGCCCGGATTCCG-GC TTGATCTCCTCCCTT  68 70
    Lxx04275  432122 ..  432137 +  -7.5  -4.64766   GATTCAATAGAAAAG              GCGCG AAACTA CGCGC               TTTTTCGGATATCGG  81 46
         tnp  433128 ..  433184 +  -5.3  -3.26319   GAGTTGAGGGGCGAG GGCCTCC-GG-TTGTGAAGTGGA GCTGTTCAGTTCA ACCGCTTCACGATCCAGGAGGCC TTCGTGTCCCACGTT  51 42
         tnp NONE
    Lxx04330  436896 ..  436914 +  -5.8  -3.49777   TGTCGCGAGAGCGGC             GTGCGCCG CCT CCGCGCCC             TTGTCCTCTGTGGAC  55 183
    Lxx04380  441237 ..  441279 +  -2.5  -3.30124   TGTCGCTGACGATGC CGTGTGGTCGTCGCGGGCCG TGGT CGACTC-CGGCGCCGATGCG TTCTGGCGGCTCACA  44 53
    Lxx04400  442244 ..  442287 + -18.3  -3.45366   CGCGCTCCGAAAGGG CGGCCCGGTGCCGTCTGGTCGT CCA GCGACCAG-CG-C-CCGGGCCG TTCCTTCGTTCACGA  89 44
        glpF  443640 ..  443667 + -25.6  -3.12351   CTCAGGCACAACCCG        GGGCCGGCCGGG GAGA CCCGGCCGGCCC         TTCCGTCTCACCCCC 100 48
        glpk  445240 ..  445267 + -18.4  -3.85698   TCTCACCTGCAGAAA        GCGCCGTCCGGC TGGC GTCGGGCGGCGC         TTTCTGCGCGCCGGG 100 43
    Lxx04430  446285 ..  446328 + -10.2  -2.78384   TCCGCGACCATCCTG GTGACGAAGCCCTCGCCGTCG GAG CGGCGGTAAGGGCTGGG-CAC TGTCGTCCACGCGGA  56 508
    Lxx04550  454737 ..  454755 +  -8.8  -2.57132   AGATCCGGTCGACGG             CCGGCC CGCGGGT GGCCGG             GTTGTCCCAGGCGGC  51 446
        corA  458065 ..  458077 +  -3.3  -4.25681   CAAGAAGCCGAACGT                CCGAA CGG TGCGG                TTTGTTACATTCGGT  63 226
    Lxx04600 NONE
        rbsA  460999 ..  461031 + -11.2  -2.66291   AGTCCCTTTCGCACC      GCGTCCTGCGCGAG ATCGC CTCGGGCAGCGCGC      TGCTCTCGGTCTGTG  59 158
    Lxx04620  462427 ..  462457 +  -7.4  -3.23216   CGGTTTCGCCGTGAC       GGCGATCGCCCTGG CGA TCACGGTGGCCGCC       TTCGTCCTCGTGGCG  56 264
    Lxx04630  463475 ..  463489 +  -2.1  -3.34013   AAACCCTACATAAAA               TCATG ACAGC CGTGA               TTGATTGGGAGGCTC  44 20
         cdd NONE
        deoA NONE
         add NONE
    Lxx04670 NONE
    Lxx04680  467418 ..  467474 + -10.9  -2.62616   CGCTCAGGTCGTCGA T-CCGGCTC-ACG-GCGACCGCGCCGAG GGTG CTCGGCGGGGTCGCTCGCAGAGTCGCCA TGATCTCGCCGATAC  59 346
        lpdA  471255 ..  471268 +  -5.9  -3.31144   GGAGACTCTGGTCAT               CGGCG TCCT CGTCG                TTCTGGCCATCGCAG  53 59
    Lxx04770 NONE
    Lxx04780  480197 ..  480216 + -10.6  -3.01791   GTTCGCGCAGACGGC            GACCGCGG AGTT CCGCGGGC             TCTTCGCCCGGGAGT  62 316
        birA  483688 ..  483698 +  -2.4  -5.42164   TCTGGTCGGCCGCGG                 CCGC TGT GCTG                 TTTTTCTTCTTTCTG  90 218
        purK  485798 ..  485830 + -10.6  -2.52543   GGCGGCCGCCTTCTT     CGAGGG-GTGAGACCC CCG GGG-CTCACGCCCGCG     TGCCTTCCCCGGGGT  59 16
        purE NONE
    Lxx04860  486816 ..  486835 +  -3.4  -3.01712   CGTCGCCGGGTCCGC            TCGCGGCG CGCT CGCCGGAA             TCTTCACCGCCGGCC  42 72
        rmlC NONE
        rmlA  492834 ..  492847 +  -2.3  -2.72344   TGCGCGCCGACGGAT               AGACG GTGC CGTCC                TCGTTCAGGATGCGC  39 496
        wbbX NONE
        galE NONE
    Lxx04970  496557 ..  496568 +  -7.2  -3.35867   GCGCATCAGGCGTGC                GCCC GCAC GGGC                 TTCCTTCCCGATTGG  56 42
    Lxx04980  498397 ..  498409 +  -3.3  -4.67942   GGGCCAATGACGGAC                TCGAC ACC GTCGC                TTTTCGTTTCTTCAC  71 520
    Lxx05050 NONE
    Lxx05060  508271 ..  508284 +  -5.2  -4.16016   GAATCTGTCTGGTCC               GGCC AGCCGC GGCC                TTTCTTCCGCCCTCC  64 186
        rgpB  515990 ..  516005 +  -3.2  -3.57263   GCCGCCACCGCCAGC              TCATCC CCTG GGATGC               TTTGACCGTGCAGAT  51 57
        exoB  522968 ..  522986 +  -3.8  -4.14392   GGTGTAATTATTGCA             GCACGT TAAAAAT GCGTGC             TTTTACAGATTCGAG  61 167
        whiB  523480 ..  523528 + -13.3  -3.01791   CTCTCGATGCCATTG C-GGCGCAGTCG-CGTCGA-C-CGG ACG CCGTGATCGCCGTCGACTGCGCCAG TGTTGACGACGCCGT  70 168
    Lxx05260  530491 ..  530508 + -10.5  -3.28791   GCTGTGCCCTGCTCA             CCGCGGT CATC GCCGCGG              TTCTGCCGGGGGCGT  63 63
    Lxx05280 NONE
        manB  533095 ..  533151 + -15.5  -3.05844   CCACCCAGGACGAGG CGGCGGCTGTCGCGGTCGGCCCCGGCG GCA CTCCGGAGTCGCCCGCGGGCGTCCCCG TCTTCGCCTGGAAGG  77 333
        mtrA NONE
    Lxx05360  539752 ..  539797 +  -2.9  -2.83112   GCACGCGCATGACCC GCCGGAGCGGCCCCGCGGTCG CGCG CTATCGGGTGGTCGCCGCTGC TCTCGTGGCTTCCCT  41 29
        lpqB  541529 ..  541539 +  -8.2  -3.29043   TCTTCGGCCAGCCCC                 GGCC CTC GGCC                 TTCTGCACAGGGATT  58 97
        comF  542516 ..  542526 +    -4  -4.89477   AGAGAATCCATTGAA                 CATA ATA TATG                 TTTTCTTGTTCAGAA  79 145
    Lxx05390  543342 ..  543384 + -17.7  -3.01712   CGGGTGAGTCCGGAA CGCGCCGATGGTGTGTACC CAGGC GGTGCCCGCCATCGGCGCC TCTTCGCCCGGCGCG  86 34
        secA  546380 ..  546412 + -25.6   -3.7948   CCCCGCGAAACCGGA      CGGCGGGGCGGTCC TGACC GGGCCGCCCCGCCG      TTTCGTCCGTGTTCC 100 53
    Lxx05410  546971 ..  546990 +  -5.7  -3.75766   AGGGGAATCCGGCAG            GAGGGGA CCCTGT TCTCCTC             TTCTTGGGTTCTAGC  57 80
         tnp NONE
    Lxx05440  549502 ..  549522 +  -3.2  -2.66216   GCAGAAGCGGCACTC           CG-GCCGCA GCTA TGCGGAGCG            CTTATGCTCCTGCCG  39 149
        pon1  552433 ..  552456 + -10.2   -3.7456   GGCAGGGGAGTGGCG          GCGCATCCGG TTTC CCGGGTTCGC           TTTCCCTCTGCTTCT  70 284
    Lxx05460  553195 ..  553208 +  -2.4  -2.88544   CTCACTCGTACATCG               GGAA GAACAG TTCC                TCTATCGCCATCGGG  40 492
    Lxx05500  556689 ..  556704 +  -5.4   -3.1634   GCGCTGACTGTGCTG              CGCTGAC TGC GTC-GCG              TTGACTGCTTTGGCC  49 190
    Lxx05510 NONE
    Lxx05520  558442 ..  558465 +  -9.6  -2.87344   TCGGGGCTCTGCCGG          CACTCGG-CGG TCT CCGTTCGAGTG          TCTGTGAACGCAATG  56 89
    Lxx05580  563438 ..  563452 +  -4.2  -2.87132   GCGGTCGGGCCGCCA               GCGC TCGAACT GCGC               TGTGTGACGGAAGCG  43 227
    Lxx05600 NONE
        ppnK NONE
        recN  572882 ..  572913 +  -7.2  -2.63715   TGGGTTCTTCGATCC      CCGGCCGTCGGA GGTGGTGG TGCGACCGCCGG       TGGTCTCGGCTGCCT  47 502
        pyrG NONE
        mutT NONE
    Lxx05670 NONE
        parA NONE
    Lxx05690 NONE
    Lxx05700 NONE
        rsuA NONE
        tyrA NONE
         cmk NONE
    Lxx05740 NONE
    Lxx05750  585952 ..  585981 + -19.5   -5.4251   CAGCCCGACCAAAAA       CCCTGGTGAAACT CTCT AGTTTCACCAGGG        TTTTTTGTGTCTGGG 100 374
        malG NONE
    Lxx05830  592363 ..  592374 +  -3.6  -2.73875   GGCGGCTGCGTCGAC                GGGC GTGA GCTC                 TGCTGTTGCCGACAC  40 519
    Lxx05870  599149 ..  599175 + -11.5  -2.50816   GTGCAGCGACCCGGC        GCGCCGGGCTCG GACC CG-GCCCCGCGC         CTTCCTGAGTGGGAG  61 137
        galU NONE
        rimJ NONE
    Lxx05930  603636 ..  603673 + -19.3  -3.89215   ACCCACAGTGTCTTA   CGGGAACACGCGACATC GGAA GATGTTGGGTGTTCCCG    TTTGGCTTTCTCGCC 100 170
         tnp  607073 ..  607087 +    -7  -3.21416   TGCTGCGCGTACGAG               CGGCCC TGG GTGCCG               TTGCTGGTCCAAGTC  52 316
    Lxx05970 NONE
        pheS NONE
        pheT  611936 ..  611964 +  -7.9  -3.14132   GCCGCTCGCCGAACT        CCACCGCGCGGCG GTA CGGGGTGCGGGGG        TTGATGGGCACGCGG  53 96
        argC NONE
        argJ NONE
        argB NONE
        argD NONE
        argF NONE
        argH NONE
    Lxx06090 NONE
        alkA  622590 ..  622600 +  -2.4   -3.4811   AAACCACGCAGCCAC                 GCCG AGG CGGA                 TCTTCTTCTCCGCCG  46 244
        tyrS  625559 ..  625584 +  -2.5  -3.07043   GAGGACGGCGGCTCT         CGCGTGGAGGAG GGG CTTCTGT-CGCG         TCTTGAGGTGATCGA  41 60
    Lxx06150 NONE
    Lxx06160  626855 ..  626879 +  -2.8  -2.56539   TCTGCCTTCCTGCGG         CTCGATGTGGC TCTG GCCGT-TCGGG          GTCTTGTGCGTTCGC  39 71
        tlyA  628038 ..  628065 +  -6.2  -3.72695   ATCAGGGTTTTCTGG        ATGCTCTTCGCCG CGA CGGCG-AGGGCGG        TTTGGTAGGAGACCT  61 429
        fliA  633058 ..  633070 + -10.5  -3.18383   CAGCGGGGGCCGCCA                GCGGC GCA GCCGC                TTCCTCCATCGCGGT  62 73
        fliC  634080 ..  634120 + -16.2  -2.58544   GCTAGCCGCCGGCCA CGG-ATCGGTGGCGG-GGAG TTC CACCGCCGCCACCGGTTCCG CTTCTCCCCCTCGCC  77 36
        fliS NONE
    Lxx06290  636367 ..  636409 + -10.5  -3.45839   CCTGCGGACCTCGCG CCGCGCGGTGTCG-TGGTGC GAGA GCAGCACCGATCCCGCGCCG TTCGTGTTTACACCT  65 47
    Lxx06300 NONE
        flgC NONE
        fliE NONE
        fliF  639068 ..  639094 +  -3.5  -3.15579   CTCGACGCGCTCGCC         CTCAGCGACCC CGCGC GCGCCGCAGAG         TTCCTCCCGGCTTCA  45 194
        fliG NONE
    Lxx06350 NONE
        fliI  642169 ..  642204 +  -8.3  -2.79183   CATCCGTTCGGAGAT   GGCCGGTGCGGA-GCCG GGAA CGGTGTCCG-ACCGGAC    TCTGCTGGCGCTCGC  52 156
        flgD NONE
    Lxx06410 NONE
        flgE  646246 ..  646265 +  -2.8  -2.70932   CGCTGATCCGCCCGC            CGCCCAGAG GCG CTCTGC-CG            TCCTTCGCCAGCGGA  40 35
        fliO  646578 ..  646594 +    -5  -3.57389   GATCGTCGGTGTCCT              CGGAGC GTTCG GCGCCG              TTCTCTCATGGTGTT  52 54
        motA  647805 ..  647839 +  -9.1  -3.18023   CCAGACCTTCGGCCA     CGTCGCCGTCGGCGG AAACA TCATCGGCGGCGTCG     TCTTCCTCATCCTGG  59 341
        csrA  648750 ..  648762 +  -4.1  -2.87132   CCCCTGTACGAGGCA                CATCG CCA TGATG                TCTCTGGAAAAACGC  43 186
        msrB NONE
        msrA  656507 ..  656542 +  -6.9  -3.05384   ATGTCGAGCGCGCGG   CC-GGTCCGGATG-CGG TGGC CCGGCATTTGGGCCAGG    TTGCCTGCGAGGCCG  51 105
    Lxx06590 NONE
        fruK NONE
    Lxx06600 NONE
    Lxx06610  661112 ..  661127 +    -4  -3.42078   TTTTAATGTTTCAAC              TTTCGA TATG TCGAAG               TTGTAGTACGCTGTA  49 44
        gntR  662252 ..  662268 +  -6.5  -2.62616   CGAGCGTGCCGAGGG              TCTCTCC GCC GGAGAGC              TGCTGTCCGGGCTGA  46 423
        malF NONE
        malG NONE
    Lxx06740  671633 ..  671645 +  -6.9  -3.21416   GGTCAGCCCCTCTTT                CGGCG TGG TGCCG                TTCGTCGTCGCAGTG  52 467
        metG  674533 ..  674543 +  -3.2  -4.83615   CTGCTCTGGCTGGCG                 GGGA CGC TTCC                 TTTTTCTACGGGATC  75 158
        argS  678071 ..  678093 +  -8.3  -3.19602   GGAGGCTCCGTCCCG           GGCGAGGCT CCGCT GGCCACGCC           TCTTCGTGTGGACGC  56 90
    Lxx06820  679087 ..  679108 +  -5.8  -3.56568   CTCAAGCTGGTGCGG           GGCTCCTG TTCTGC CATGAGCC            TTTCCACCGTCCTTG  54 315
        lysA NONE
        thrA NONE
        thrC NONE
        thrB  690859 ..  690872 +  -3.8  -3.68359   TCTCTTAGCAATCAT               GCAG TCACTC CTGC                TTGTGCTTTTGGACG  54 126
         rho  693114 ..  693152 + -23.3   -4.8622   CTGCTAGCGGACGAG  GTGCCCGCCC-GT-CGCGC CCC GCGCGCACCGGGCGGGCAC  TTTTTCGTTCCCGCG 100 34
        prfA  694612 ..  694656 +  -5.8  -3.62275   CGCGCCCAGCACTTT CG-CACCCG-CT-CCCACGAC CACTCC GTCGTGGACGGTCGGGTGGCG TTTGCCGTGCTCGCT  57 369
        hemK  697204 ..  697238 +   -20  -3.58037   GCCGCCTCCTTCAGC     GCGGCGATCGCGCCCG GGA TGGGCGTCATCGCCGC     TTTCCGCGCTTCCTG 100 399
    Lxx06950 NONE
         rfe NONE
    Lxx06980  700064 ..  700074 +  -5.4  -3.30619   GGTGCGGCTTGAAAA                 CTCT TGT AGAG                 TTGTCAGCGATCCTT  51 55
        atpB NONE
        atpE NONE
        atpF NONE
        atpH NONE
        atpA NONE
        atpG NONE
        atpD  706763 ..  706774 +  -2.2  -2.79831   TCCAGAAGGAGAACG                GCTA AGCA TGGC                 TGTGCTCACCGTTAG  38 21
        atpC  707015 ..  707027 +  -3.3  -2.62184   TGTCGTGGCCCGGCA                GGCGG AGC TCGTC                TGATATGGCGGAGCG  39 10
    Lxx07070  707565 ..  707597 + -14.1  -2.82742   CGAGAACGTCAACGC      CGCGCACGCTTTCCT GGA GGGATAGCGTGCTCG      TCCTTCTCCCGCCCT  71 1
    Lxx07080  708505 ..  708532 +  -9.1  -2.52896   ACGAAGCGAAAGCCG        CGGCGGCGGAGC TCTGC GCTCAG-CGCCG        TGGATTCCGGGGTCA  51 145
        nusA NONE
    Lxx07140  715788 ..  715819 +  -9.5  -3.35679   TCCGCCAATAACGCC      TGC-CCTGTCTGGG GTGGG CCCAGACAGGAGAA      TTGTGGCTGCAAAAC  63 85
        infB  718557 ..  718594 +   -17  -3.37796   GCGCGTCTGATCGAC   GCTG-GAGGCCTGGCGG TTCGT CCGCCGGGCCTCGCTGC   TTCTCCATCCTGGCC  87 31
        rbfA  719206 ..  719240 +  -7.9  -3.76482   CAAACCATGCGTGGC    GAT-TCCCCACTGGCG GATA CGTCGGTGTGGACATC     TTCTTCGTGATCTCC  66 175
        truB  729194 ..  729212 +  -3.7  -3.30441   GATCTCGGCGCTCGT             CCTGCCC CTCGC GGGCGGC             TTCTGGGCGCTGATC  47 290
    Lxx07270 NONE
        ribF NONE
    Lxx07290  732053 ..  732069 +  -5.1  -2.66912   CAGATGAGCATCCAT              CGCACAA GCG TTGTGCC              TCGTCTAGGTTGGAT  44 73
        sorC  733634 ..  733646 + -10.5  -2.73875   GGGGCCTTCCTCTCC                GGCCG GAT CGGCC                TCGTCTTCGACGAGA  57 352
    Lxx07340  736534 ..  736567 +  -8.7  -2.79302   GGGTGGTCGTCGCCC     TCGGCGTCGGCAGTG TGGT CATCGCCGCCCCCGA      TGTGCTCGCCGTGCT  52 116
    Lxx07390  738781 ..  738795 +  -2.8  -2.91582   TCGTCATCGACAAGA               CGCA GAGCTGA TGCG               TCTCTCCCTCGCCTC  41 15
    Lxx07400  739728 ..  739738 +  -2.4  -3.28712   CGACCCTCAGCGATG                 AGCG GTA CGCG                 TTCTGCAGCAGCGGG  45 308
    Lxx07430 NONE
        ctpA  742807 ..  742853 +  -3.9  -3.10244   GGCGGGAGCACGCGG GT-C-TTTGCCCGCCTCCGGAC CGGCGT GTCTGG-GGTGGGTAAACGTAC TGGTTTGTTGAACGG  45 103
    Lxx07450  743926 ..  743966 +  -3.9  -3.35813   TGCTAGCCGCACGCT CGCCGTGGCTGTTCTGACC GGTGA GG-CAGCGCTGCC-CGGTG TTCCTTCCGGTGGGG  47 510
    Lxx07485 NONE
    Lxx07490  751065 ..  751096 +   -18  -3.39327   GGCGGTCGTCCTGGT      CGCGGACGACGGGC TCGG GCTCGTAGTCCGCG       TTCTGCGTCTCCCGG  89 242
        pfkA  755048 ..  755061 +  -2.3  -2.50994   CGAGAAGAGGAAGGA               GTGGG TGTG CCCAG                ATTCGTCCAGTTCGA  37 62
    Lxx07540  756048 ..  756067 +  -3.4  -3.53811   CATGCTGCGGGCAGT            AGGTCTGC TCTG GCAGCCCG             TTTCGGGGGGATGCG  49 60
    Lxx07550  756553 ..  756609 +  -5.3  -3.26319   GAGTTGAGGGGCGAG GGCCTCC-GG-TTGTGAAGTGGA GCTGTTCAGTTCA ACCGCTTCACGATCCAGGAGGCC TTCGTGTCCCACGTT  51 163
    Lxx07570  758668 ..  758709 + -10.8  -3.13403   CTGACGCTCAGGCTC CGGGCGCGGCCGT-GCCCGG CCGC TCGGGCTGCGGCT-CGCCGG TCTTCCTGGCCGCGC  64 37
    Lxx07670  764917 ..  764964 +  -2.5  -3.21595   GCTATCGCGGCCCCG CAGGGCGGAACGAAGGAGGCCTG GGAG CAGGCAACCAACG--CCGCCATG TTCGTCATCGACCTT  44 182
        trsE  767842 ..  767878 +  -7.7  -3.33696   GCAGGAGCGGGCGCA    CCATCGCCCGGGCGCGC CGC GGGGGGTCGGGCGGCGG    TTGATTCCGAAGACA  56 261
        trsK  769928 ..  769961 +  -2.2  -4.21936   ACTGCCGGCCATGAA     CGAGGTCATCCGTC CAACGT GCCGGTACACCTCG      TTTTCACGTTCTCGG  62 230
    Lxx07740  776351 ..  776392 + -22.4  -3.96624   ACCGGACGACCTAAC CCGCCCCGTCTCGCACAA CTGGAA TTGTGTGGGGCGGGGCGG  TTTCTGGTGAGGGTC 100 99
        pglA  780138 ..  780162 + -15.7  -3.35813   GCTAATATGGGGTTC          GGGTCAGGCGG CCC CCGCGTGACCC          TTCGTTCGCATCGCG  82 525
    Lxx07755  781027 ..  781040 +  -3.1  -3.08211   CGTCCAGGCGGAGCG               TGAAG CCTT CTTCG                TCATTTTCAAGGAGT  44 438
         tnp  782422 ..  782437 +    -9  -3.12449   CACTGGAATCCGCTC              GAAGGG CAAC CCCTTC               TCTGTGTTCATCGGA  59 59
    Lxx07780  783680 ..  783692 +  -6.3  -3.72695   TGTTGCGGTCGTGGG                CTTTG GAG CAAAG                TTTCCTCGCCACAGT  59 270
         tig NONE
    Lxx07840 NONE
        clpP NONE
        clpP  794854 ..  794893 + -18.6  -3.01712   ATAGGCATAACAACG  ACAGAACGGGACGGCCGC TGCG GTAGCCGTCCCGTTCTGC   TGTTGGCGAAACGGC  90 37
        clpX  796693 ..  796732 + -11.5  -2.62263   GCCAGGGCGGCCTCC TCGAACGC-GGCGACATCG GCGA CGGTGTCGCCGGCGG-CGA  TCGTGTGCCAGGCCT  61 441
    Lxx07960 NONE
        ileS NONE
        folC NONE
    Lxx07990 NONE
         ndk  810264 ..  810320 + -25.3    -3.695   CGCTGGCAAAGGCCA TGCACAAAAGGGAGGAGATCACGGCCA AGC TGGCCGAGATCTCCTCCCTTTGCCGCA TTTCGCCTCTTTCGG 100 77
         rng  814155 ..  814171 +  -5.1  -3.57651   GCGGTCTCGGTGCCC              TTCGTCA GAT TGACGGG              TTGTGTGGTGTCGAG  54 375
        rplU NONE
        rpmA  814990 ..  815011 + -17.3  -3.27298   GTTCACACCTGAGAA           TGGGCGGGC TTCG GCCCGCCCA            TTCGTCGTTCCACCC  86 53
         obg NONE
        proB NONE
        proA  818661 ..  818682 +  -8.7  -3.07622   GATCGTCCGCGGGGC           CGGTCAGGT CCGC AGCTGACCG            TTCGCTAGACTCTGT  55 7
    Lxx08090 NONE
        nadD NONE
    Lxx08110 NONE
    Lxx08120  821304 ..  821316 +  -6.9   -4.0492   CGCCGAGTAATCTCG                GCTGG TTC CCGGC                TTTGTCTGGGAGTTC  67 31
    Lxx08130  821785 ..  821798 +  -2.3  -4.15044   GTCCCCTCAGATCCA               CCATG ATTT CCTGG                TTTCTTCCGGGACGG  58 205
        lytR  823376 ..  823402 +  -6.4  -3.05596   TCGCGGGAGCCACAG         CGGCTTGCGGCG GCG CGCACCGAGCTG         TTCAATGAGCCCATG  49 179
    Lxx08160  825338 ..  825357 +    -7  -2.57132   TGTGGACGAGGAGCG            CGCCCGGT CCGA GCAGGGCG             GTTGTGGCGAGCGCG  48 525
    Lxx08180  826833 ..  826847 +  -3.5  -2.92192   GCCCCCGCGCGACCT              GCTCGG CGAT CCG-GC               TCTCCTTCGATCCGG  42 503
    Lxx08260 NONE
       gcd14 NONE
        aceF NONE
    Lxx08300 NONE
    Lxx08310  837428 ..  837450 + -14.8  -2.78384   TTCCGCAAGCTCATG           GCAGCCGCCT CCG AGGCGGCGGC           TCTCCTCGACAGCAC  72 134
        tatE NONE
        tatC NONE
    Lxx08340 NONE
         lnt  843229 ..  843242 +  -3.8  -3.84185   TTCACATTTATAAAC               CACC AAGCTG GGTG                TTCTCTTTCCGTGGC  57 463
        fabG NONE
        yuxL  848591 ..  848618 +  -6.1  -3.05384   GCGCGTCGAGGAGCA        GGCTGCTCCAC GCGCCG GAGGGGCCGCC         TTGGCTGGAACCGAG  49 439
       nifR3 NONE
         dgt NONE
    Lxx08510 NONE
        dnaG  862843 ..  862861 +  -3.8   -4.2123   GCGGGGGCTTGCCTC            CGTGCGC GAATCA GCGC-CG             TTTGTTGCATAGATG  65 49
        oppA  864614 ..  864624 +  -8.2  -2.62983   CGCCTCGTTCAAGTT                 CCGC TAC GCGG                 TGCTGTCGAAATAAG  52 1
        dppB  865868 ..  865925 +  -6.2  -2.82516   GGTGGAGCCGGCTGC CCGTCGTCCGCCAGCT-GCGC--CAGTCC GTG GGACTGCAGCGCGGGATGCTGGTCGCCGG TCTCGTCCTGACCGG  48 64
        dppC NONE
        dppD NONE
        oppF  869542 ..  869577 +  -6.8   -3.1994   CACCGTCCCGAGCCG    GGCCCGATC-GCGGT GCTGCCG ACCGCAGAACCGGCC    TTCGTCGCTGCTGTG  52 141
        serA  870899 ..  870931 + -15.5  -3.14229   CCCCACCCATGATCG      CCATCGCCGCAGCCC TCG GGGCTGGGGCGGTCG      TCTTCCTCGCGCTCT  78 462
    Lxx08620 NONE
    Lxx08630  874886 ..  874898 +  -3.3  -3.95787   ACACCAGGCATGGCA                GCCGG TCA TTGGC                TTTATCCGTCTCGTC  58 226
       mutT3  875966 ..  875991 +  -6.7   -2.5655   GGACTCGCCCGGACG         GCGGGGC-CGGC AAC GCCGTGCGCCGA         ATTCCTCTCCGTGAA  47 55
    Lxx08670 NONE
    Lxx08680  878741 ..  878762 + -10.9  -3.14132   CAAGCGCGTCCGGGT           GT-GCGGCCA GCG TGGCCGCGAC           TTCGTCCAGCCAGGC  64 142
    Lxx08690  880220 ..  880232 +  -3.3  -4.44046   ACAGTCCCCATGCTT                GGGCA GGA TCCCC                TTTGTTTCCCGTCAC  69 349
        rpiB NONE
    Lxx08780  890037 ..  890063 + -11.5  -2.81642   GGGACGTGTTTGAAG        CCGAGCCGGCGG AGGG CCGCGGGC-CGG         TCTACTCGCTGATGT  63 172
        proP  892802 ..  892820 +  -4.5  -3.07895   AAGGGAACGAGGTGC             TACGGCG GGCGG CGGCGTA             TCTGTTGCAGGTGAA  45 481
    Lxx08820  895633 ..  895648 +  -3.2  -3.05022   CTGACTACGAATACA              GGTGGC TGGT GTCATC               TCTGTATCTGACCCG  42 37
    Lxx08825  896137 ..  896162 +  -9.7  -4.78157   TGCGATTCCTTCCTG         AACCGCCCCGGT GCC ACCGGGG-GGTG         TTTCTTCTTTTTGGT  91 114
    Lxx08830  897814 ..  897832 +    -3  -3.85698   CGGCCTCGGCGTAGA             CCACAACC TTC GGTGTTGG             TTTATAAAAAGCAGG  56 234
    Lxx08840 NONE
    Lxx08850  901699 ..  901718 +  -3.6  -4.67234   GCAAAGCGCCTTGCT            TAGACATT CACG AATGCCTA             TTTTTCCCGTTGAAT  73 23
        pitA NONE
    Lxx08890  906008 ..  906035 +    -9  -3.17212   GGCTGACCGCGCTCA        CGCCGTCTCGCG CACA CGCGCGATCGCG         TTCATGACGTGGTAG  59 35
    Lxx08900  908861 ..  908876 + -11.8  -2.75481   TAGCCCGCCCCATCC              CCGGCG ACCC CGCCGG               TCGTTCGCGTTCCAC  62 38
        micA NONE
        aspA  911559 ..  911585 +  -7.3  -3.10164   GCCCCGTGTCCCAGG        GCC-CTC-GCGTC CGC GGCGCGGAGAGGC        TTCGCTCCTCGGTGA  52 164
    Lxx08950  914192 ..  914208 +  -5.8  -3.55444   TTCCTGCAACTCTCC              CGGAGC GTCGA GCTCTG              TTTCCAGGATGCCCC  54 113
         fkb  915108 ..  915138 +  -3.8  -4.59069   CGCATCCACTCGCCC       GCCCGCCGCCTC CACGAAC GGGGCGATGGTC       TTTTGTGCTTCTGGT  73 473
    Lxx08980  915892 ..  915902 +  -5.4  -3.09671   GGGACGCATCTGCCT                 GTCT GGT AGAC                 TCTTCCGGTTGCCGT  49 61
        rpsO  916321 ..  916348 + -22.8  -3.70902   GAACGTCTCCGGAAA        CGGGCCGCCATC CGAG GATGGCGGCCCG         TTTCCGTGTCCGGGC 100 83
    Lxx09000  917337 ..  917384 +  -7.6  -2.80816   CGACCGCCCGGGTGA GCGCCGCGAGCC-CG-CGGGCG AACTCG CGCTGGGCGCGGCTGGCGGCGA TGTGCTGCATGCCCC  52 464
         pnp  921479 ..  921506 + -24.2  -3.78775   GACCTCACACAGAAA        GGCCGCGCGACC CCCG GGTCGCGCGGCC         TTTCGTCATCCCCGC 100 39
        dapE  923702 ..  923720 +  -3.1  -3.85698   GTGGACGCGGTGGTG            GGTGCGCG TACT CGCG-ATC             TTTCTCGCCAGCCGG  56 77
    Lxx09060 NONE
    Lxx09070  925156 ..  925207 +   -18  -3.92542   CCCGGCGCTCGTGAA CTGACCCCCGTGGGTTTGGACTGA GAAA TCGGTTCCGGCTCTCGGGGGTCAG TTGTTTGGGGGTGAG 100 74
    Lxx09100  928327 ..  928350 +  -4.4  -3.01924   CGAGAGCCCGAGCTT          C-CGGCCGGCG AGC CCCCGTCCGCG          TGTTGCGAGCCGGTC  45 121
    Lxx09140  932050 ..  932077 +  -6.2  -3.42482   ATGCCGATCGACAGG        TTCTCGGCGCCG TCCC CGGTGACCAGAA         TGTTGTCTTCGATGC  55 114
    Lxx09150  934395 ..  934405 +  -2.4   -4.1822   ATCGAAGAAGCGACA                 GGCG CGG CACC                 TTTCTTCGCGTGAGC  62 2
    Lxx09155  936099 ..  936143 +  -9.2   -4.4891   ACGTCACGGCGATAC CGGACTTGC-CCGCG-CGGCCG GTG CGTCCGGCGCGGTGCAGGTAGG TTTTCTCGTCGTCCG  82 510
    Lxx09190  938440 ..  938460 +  -3.8   -3.4252   GCGATGCCGTCGGTG            GGGACGAG GTAAA CGCGGCCC            TTGTCGTCGGTCAGG  49 510
    Lxx09220  941841 ..  941854 +  -2.4  -2.73681   GAACGACGGCAACGA               CATC CTCGGC GATG                TGCTTGGGGTCGATG  38 39
    Lxx09230  945608 ..  945637 + -19.3  -4.28774   GGCCGGGAGCTGTCT       GGGTGCCCTCGTC TTTT GGCGGGGGCACCC        TTTTCCGTTCGGTGA 100 402
        nudC  948181 ..  948203 +  -4.6  -2.62616   TGGACGAGCCTCCGG           TCCGCCCGTG ACC CCCGAGCGGC           TCCTCTCCGGCCTGG  42 15
    Lxx09260  950181 ..  950205 +  -6.3  -3.60627   GGGTCCGCGTCCCGG          CGGTGATCGGC TGT GGCGATCGGCG          TTTCGGGTGCGGTGA  56 306
    Lxx09290  953436 ..  953479 +  -4.5  -4.08945   TGCCCGGCCTCCTGA GCCTTCC-CAGACCGT--CCGG TTC CCGGCCGCGGGCGGAGGGAGGC TTTTCCAGCGATGCT  62 26
    Lxx09300  956630 ..  956659 +   -18  -5.26875   CTGGGGAGAGAAAAA       GCCCCTGATCTG GGGATA CAGATCAGGGGC        TTTTTTGGTTGCGGG 100 146
    Lxx09320  958072 ..  958086 +  -9.2  -2.78384   ACTGTACCTGGTTCC               CGGCGG TGA TCGCCG               TATCGTGCCCGCCGG  55 168
    Lxx09350  959781 ..  959817 +  -7.1  -4.25256   TGCGCTGATGGCCTT    CTCCGTCCTCGCGGCGA TCA TTGTCGTGCGGGTGGTG    TTCTTTTCGTGAGCG  72 129
    Lxx09360  960504 ..  960514 +  -8.2  -3.23216   TCGCGACAGACGCCT                 CGGC GTC GCCG                 TTCGTCGTGCTGACG  58 311
         tnp  963163 ..  963177 +    -7  -3.35597   GCGGAAATCCGGGCT               GCCGAC GAG GACGGC               TCTTTGGCGGGTAAA  56 140
    Lxx09410  965013 ..  965064 +  -4.9  -3.78775   CCGTGGTGGTCGGAG GCTCCGGCGGAGTCGGGGAAGGCG TCACC CGTGCTCTCCT-CGGCGCCGGAGC TTTCGTCATCGCGAC  58 83
    Lxx09440  967838 ..  967883 +  -5.5  -3.05816   CCTCTCAGGCGAAAA GTTGACACATCAAGTCGCT CGAGGCAT ACTGACTTGACGCGTCAAC TTCGGTGGAGGATCA  47 517
    Lxx09450  968932 ..  968949 +  -5.5  -3.64822   TTGCTGGCGAACGAT             GGCCAGCG GTT CGC-GGTC             TTTCCGTCGACGGGT  57 54
    Lxx09460  970843 ..  970856 +  -8.1  -3.59979   GTGGGGCCGCGGCGG               CGTCG GCGG CGACG                TTTCCGCTCACGACG  60 336
         csd NONE
        nifU  973593 ..  973634 +  -8.6  -3.14132   CTGGAGCGTATGGTC TGCCGGCGTGGGCGC-ACC CCGAT GGTCGCGCCCGCGGAGGGA TTCGTGCGGAGAGCC  56 172
       opuAB  977874 ..  977909 +    -6  -3.25823   GCCTTCTCCCGCCCC    GCTTCGCCGGATGACGG GGG CC-TCCGCCGGCGAGTC    TTCCTCTGAGAGGGC  53 45
    Lxx09580  981557 ..  981575 + -11.6  -3.37464   TTTTGACCTCACAAG             CCGCCGAG ACG CCCGGCGG             TTGTGCCGTTCCTCC  70 125
    Lxx09600 NONE
    Lxx09610 NONE
    Lxx09620  986368 ..  986395 +    -9  -3.52896   CGAAGGGGAGTATCC        CGAAGGGCCGCCG AGC CGGCCGCCCG-CG        TTGTGTACGTCATCA  64 182
    Lxx09630  987803 ..  987818 +    -6  -2.87132   CGATCGATGAGGCCA              ACGCGG CTGT CCGCGC               TCTCTCCAGCGCGGA  48 275
        leuC NONE
        leuD NONE
        murA NONE
        plsC NONE
        gpdA  993935 ..  993970 +  -3.8  -2.62263   TCGAACTGAACCCGG    AGCGGATGCCGGAGGTC GAG GACAAC-GGCAGCCGCG    TCCTGTGGCCGGAGT  40 115
        ddlA  995199 ..  995217 +   -16  -2.62184   GCCTTGCCGGCGACC             GCGTCCGG CAG CCGGACGC             TGATCTCCGCGCAGC  73 391
        thiL  996865 ..  996896 + -10.1  -4.08767   GGAGAACACGGCTTC      GC-GCACCCGGTCG CTGGT CGGACGGGTGCCGC      TTTTCGGCACCTGGA  75 525
        recG NONE
        coaD  999852 ..  999867 +  -2.4  -3.65046   TAAGAGAACAAGATC              GGGCTG GACC CGTCCC               TTATTCCAGTCGGGC  51 63
    Lxx09770 NONE
        rpmF NONE
        rncS NONE
        mutM 1002755 .. 1002768 +  -2.4  -3.41839   AAGAATCGGTAAATG               TCGA TCGATC TCGA                TTCTCCGTATGTCTC  46 374
    Lxx09812 1003637 .. 1003649 +  -7.7  -3.29829   ATGCGAGTTACTGCG                GTAGC CGG GCTAC                TTCTCCCACAGTCTC  56 253
        trpD NONE
        dak1 NONE
        dak2 NONE
         hpr 1012860 .. 1012880 +  -8.9  -3.53224   AGACGCGGGAAAGGC            CGGGGGGCG GAA TGTCCTCCG            TTTCAGCGGGCGGTC  62 75
    Lxx09900 1014981 .. 1015000 +  -3.4  -2.57931   CACCTGAGGTAGCGG            AGGAAGCG GTAG CGCATCCC             GTTCTCCGCCGTCAG  39 34
    Lxx09940 NONE
    Lxx09950 1018390 .. 1018421 +  -2.8  -3.37655   CCCGGCGTATCAGCC      GG-CCCATTCCCCGC CCC GCGGGGTGTCCGTCC      TCATTTTTTCCACCG  48 449
        glnA NONE
        glnE 1026503 .. 1026515 + -10.5  -3.44527   CGGCCGCGCGCCCGC                CGCGG ACT CCGCG                TTGTCGTGCTCGCTC  65 98
         tnp 1029659 .. 1029673 +  -5.6  -3.98915   CTCGAACGGGTGCGG               GCGCTG CGC CAGCGG               TTTGATCTCTTTCTC  63 136
    Lxx10090 1032851 .. 1032861 +  -6.8  -3.09492   GGTGGCGCGGTAGAC                 CGCA TCC TGCG                 TCTTGCCGTTGACGG  48 458
    Lxx10120 1036840 .. 1036857 +  -2.6  -3.90112   GGTTGTCGCGGGTAC             GCTCGG CGAGGT CCGAGA              TTTCCTTGGCGAGGC  56 393
    Lxx10170 1042027 .. 1042043 +  -3.5  -3.44229   GACCGTTAGCCGGGC              GGCCACG TCT CGGGGCA              TTATGATCGTCCGGT  49 32
    Lxx10180 1043412 .. 1043428 +    -3  -2.79098   CCGGTGGTCAAGGGC             TTGC-CG AGAA CGTGCAA              TAATTGGTAACTGGA  40 130
        hrdB NONE
        murC NONE
        cobQ 1046951 .. 1046961 +  -2.4  -3.14564   TCTCCAGCACGGTCA                 GCGG CAC CGGC                 TTGATGGGGAACTGC  43 84
    Lxx10290 NONE
    Lxx10300 NONE
    Lxx10310 1053947 .. 1053973 +  -6.5  -2.66316   CCTCCAGCCGCATGA        CCGGCCGCAG-GC CGA GCTCGGC-GCCGG        TGGTGTCGTCGAAGG  45 445
        gyrB 1058089 .. 1058102 +  -9.5  -3.53012   CGCGCCGGAGCCGTC               GCGGC GGGC GCCGC                TTTCGGGGAGGGCGC  65 152
    Lxx10365 1062016 .. 1062037 + -10.1  -3.72576   CCGTCTGGTGAAGGT           CGCG-CGGCG TCT CGTCGGCGCG           TTTGATGGCCGAGAC  71 350
    Lxx10380 1063344 .. 1063363 +   -15  -4.30719   GGGCCTCTTCGAGAA            CCCGGACC AGCT GGTCCGGG             TTTCTTGTCGAGAGG  95 67
         dut NONE
    Lxx10410 NONE
    Lxx10420 NONE
    Lxx10430 1068109 .. 1068126 +  -7.1  -4.28994   TGAACGTGCTACATT             TATCTTG ACGT CAAGATA              TTTTCGTCGCTGATG  72 38
    Lxx10440 1071096 .. 1071127 + -17.4  -3.29013   CGAAGGATCGTTACG      GGAGGTTCGGAATC GATC GGTTCCGAGCCTCC       TTCGGTTCTTGCCGT  86 42
         dxs 1073207 .. 1073229 +  -2.5  -3.13403   CGGCTTCACGCCGAT           CCGCTCCGC CGACA GCGAGGAGG           TGTTGCTCGCCAGAA  42 123
    Lxx10560 NONE
         amt 1084936 .. 1084971 +  -2.3  -3.35813   GGCGACGGCGCGGTG    ACAGCCCGCCGGTCG CGACCA CGGGCGCCGGACTGC     TTCGTTCGCATCGCC  46 121
         amt 1086275 .. 1086295 + -12.5   -2.6176   ACGAACCGTTAACCC            GGGACGCGC GCC GCGCCTCCC            CTTCTCACTACAGTT  64 56
    Lxx10605 1089064 .. 1089095 +  -5.1  -3.34043   CCTGCTCCGCGCCGA     TC-CGCCTGCCTCGG TGAG CCG-GGCGTGCGCGA      TTCTGAGGTCGTCCA  51 206
    Lxx10660 1090450 .. 1090485 +  -4.1  -3.31461   CTGAGCGACGTGGAT   GCGCTGCTGTTCGACATC CAG GATGTCG-GC-GT-GCGC   TTCTACACCTACATC  47 200
        thrS NONE
    Lxx10700 1094286 .. 1094311 + -11.9  -2.78384   CTTCATCGGCAGCCG         CGGG-GTCTGGA CGA TCCAGGCGCCCG         TGTCGTCCACGGCGA  59 284
    Lxx10720 NONE
    Lxx10740 NONE
    Lxx10750 NONE
        ruvC NONE
        ruvA NONE
        ruvB 1100908 .. 1100922 +  -8.6  -2.63347   AGGACACTCACAGCC               TCCATC ACT GATGGA               TGACTTATAATTCAA  52 1
        yajC 1101406 .. 1101417 +  -2.2  -3.02144   AAGAGCGACGACTGA                TAGC ATCC GCTG                 TGTTCCGCGACCTGC  41 26
        secD NONE
        secF NONE
        glpE NONE
        relA 1107044 .. 1107071 +    -7  -2.87344   GCAGCTGTTCCGTGC        TGGCGTCTGC-GA GAA TCAGCAGGTGCCG        TGTCTCCAGCGCGTC  50 146
    Lxx10870 1111248 .. 1111272 +  -5.7  -2.53581   GACAATCCCTCTCTC          TGCGGGC TTTATACGTGT GCCCGCA          TCCCTTGAACCTCTA  44 147
        rpsD 1111946 .. 1111988 + -23.5  -3.30124   TAAGGCTCCGCGAGA CGTCCGGACGGGGTCGTGGC TTCG GCCACGGCCCCGTCCGT-CG TTGTGGCGGCTACGC 100 38
    Lxx10890 NONE
    Lxx10900 1112664 .. 1112683 +  -4.8  -3.40522   CGCTCGGCCATCGAC            GGCGACTG ACGC CCGCCGCC             TTCTCCTCGCACGCT  51 17
        alaS NONE
    Lxx10920 1116292 .. 1116336 +  -8.5  -2.78495   AGCAGAACTCGCTCT CG-CGCGAAGAGCCCAAGCGG AGACG CCGCT-GGGCGCGTCGCCTCG TCGTCTTCGTCGTGA  52 472
    Lxx10930 1117420 .. 1117436 +  -9.4  -3.06696   ACCGGCGTCGACGCG              GCAGCG CAGAT CGCTGC              TCTGTTCGAGACCCA  57 69
        aroE 1118955 .. 1118968 +  -2.4  -3.05384   CCGCTGTGCCAGAAT               CGAA TCATGC TTCG                TTGGCTCACGGCCGG  41 61
        aroC 1120170 .. 1120180 +  -2.4  -2.87132   GCACCGTATGCCTGA                 GCGC GAG GCGA                 TCTCTGGGAGCACGC  40 26
        aroK NONE
        aroB NONE
    Lxx10980 NONE
        aroD NONE
         efp 1123228 .. 1123271 +  -2.1  -2.81072   CTCGGCCGCGTCAAC GACTAGTGAGCGCTCGCAC CAAGGC GCGCAAGCGCGCCCTCGAC CTTCTGTTCAGTGCC  40 20
        nusB NONE
    Lxx11020 1124414 .. 1124449 +  -7.7  -3.06162   ACCCTCATCTTCTAG    TGTCTTGCTCGTGTGC ATTTC GCACATGAG-ATGACA    TATTCCGGTGGAGTC  53 68
    Lxx11050 NONE
        pyrB NONE
        pyrC 1133695 .. 1133705 +  -6.8  -2.79302   GTGGATAAGGTCCTG                 CCGA CGC TCGG                 TATCCTGGCCGTCGT  48 33
    Lxx11080 NONE
        carA NONE
        carB NONE
        pyrF 1139696 .. 1139731 +    -3  -3.21416   CACGCCACAGCCGAC    CCCGGGGGCGTGGAGG GACG CATCCGGGTCACCGAG     TTCCTGCTCAGCGTC  44 207
         gmk 1140485 .. 1140507 +  -4.8   -4.4078   GCTGTCCGCCCTCGT          CG-TGCCGC ATCCTG GCGGCGTCG           TTTTCGTTCCGAGCA  69 41
        rpoZ NONE
         dfp NONE
        metK NONE
        priA NONE
         fmt 1146726 .. 1146749 +  -5.1  -3.15249   GCGCTGGCTCGGCAG          GCCGGCAGC CGCAGC GCCACCGGC           TTCGTCAACGGTGTC  49 379
    Lxx11200 NONE
        hisE 1148824 .. 1148839 +    -9   -3.1552   TGTACCGACATCTGT              GATGCG CTCC CGCATC               TCTTCGTCCGTCACC  59 24
        hisG NONE
        hisF NONE
        hisI NONE
        trpE NONE
    Lxx11260 NONE
    Lxx11270 1153461 .. 1153492 +    -5  -3.14344   CGGGGCCAAGTACCA      GCCGAAGGGCCACTG AAC CCGTG-CCCGTCGAC      TTGCTCGCCGACCTC  47 10
        trpC NONE
        trpB NONE
        trpA NONE
         lgt 1157418 .. 1157428 +  -2.4  -3.28791   ACAGCTCGGATCGAC                 GGCG GAA CCCC                 TTCTGAAGGGCCGAT  44 101
        gltB NONE
        gltD NONE
         pyk 1165111 .. 1165132 +  -4.4  -3.07994   CCCGGCTGTGAGCCC           CTCCCTGT GGGCGG ACAGTGAG            TTCCGTCCCGTTCCG  47 30
    Lxx11370 1167755 .. 1167773 + -13.1   -3.1247   CGTCCGCCGCACGCC             GCCGCCG CAGTT CGGCGGC             TTCGATATCGAGCGT  72 318
    Lxx11390 1169256 .. 1169277 +  -2.9  -3.76759   CGCGGAACAACGGAG           GAGCGATGG CGAT TTAGCGCTC            TTTGATCAGGTTCGT  56 82
        polA NONE
    Lxx11420 1174427 .. 1174442 +  -3.2  -4.03234   CTGGGTAGACTAGAC              CGTCAC TCAT GTGACC               TTTCTATCCGCCGCC  59 320
        rpsA 1176022 .. 1176054 +  -2.6  -4.83169   GACCGGCCGCCCACG     GCGTTAACCCGCACA CCGG TGGACGGGGTA-CGC      TTTTTCTCACCGCGT  74 79
    Lxx11440 1176747 .. 1176768 +  -2.8  -2.81312   GCGGTCCTTCCTAGA           CTGGAGGG ATGGAA CCCACCCG            TCTCGTCCGTCCCTT  41 95
        uvrB 1179310 .. 1179337 +  -4.8  -2.84059   TGGAGGGTGATTTTC        GGGGTCCGCTGAG TCA TTC-GTGGGCTCC        TCGTTCGTGTGTCTA  44 514
        uvrA NONE
        uvrC 1185187 .. 1185199 +  -6.9  -3.07935   GCACGGAATGGACAT                CGTGG CCG CCGCG                TTCACTCAGTAGGCT  51 55
    Lxx11490 NONE
    Lxx11500 1187185 .. 1187198 +  -3.7  -3.20573   CCCCCCGGGAAGCAA               CCCGC GGCA GCCGG                TGTTGCTCTCACTAG  45 41
        sodA 1187938 .. 1187954 +  -3.5  -2.71712   TCACCACACACCACA              TCGCGCC TCC GGCGCCC              CTTTCAAGCAAACGG  41 87
         gap NONE
    Lxx11530 NONE
        tpiA 1191030 .. 1191045 +    -4  -2.82521   TGATCTGACGCGGCT              GACC-GT TAT ACTGGTC              CTTGGTTTTCGTCGG  43 33
        secG NONE
    Lxx11560 1191747 .. 1191795 + -34.8  -4.07568   CACTGCGCGAGACCA CGAAGCCCCCGCCGGTCGGTTC AGAAC GAACCGACCGGCGGGGGCTTCC TTTTCGCAGCCCGGG 100 41
        ctaB 1201630 .. 1201640 +  -8.2  -3.14132   CCTCCGTTTTCGAGG                 CCGC GGG GCGG                 TTCGTCAGGCGACCG  56 453
        sufB NONE
        sufD NONE
    Lxx11670 NONE
        sufC 1206623 .. 1206649 +  -2.9  -2.87211   GTCCGGCGTCTCCAG         CGAACAGGCTG GGGCG TAGGCTGATCG         TATGTCCAGCACGCT  41 7
    Lxx11690 NONE
        ybiT 1208775 .. 1208787 +  -6.2  -3.02144   CTTCCGCTCGCGTTC                GGCC GCCCG GGCC                TGTTCCGCCGGGTCG  48 115
        fabG 1210953 .. 1210967 +  -7.1  -3.53012   TCTGGGGTGGCGGGG               CGGAG CTCTC CTCCG               TTTCCGGCGAGGGGG  58 85
    Lxx11780 1215050 .. 1215062 +  -2.6  -3.68351   GCCTCCCGGGCTGTC                GTGG GCCCA CCGC                TTTCCGTCCTCGCGC  51 72
        rpmE 1215587 .. 1215613 +  -5.8  -2.80816   CAAACCGGGGGTCTT         TTCGCGGAGC GGAGCGG GCTCAGCGGA         TGTGATAGCTCGCCG  46 238
    Lxx11840 NONE
        mtfB 1220775 .. 1220791 +  -2.2  -3.01712   CTCACCTCACCGACG              CTGTGA GCAGA TCGCGG              TCTTCCGGGCCGAGG  41 149
        spoU 1224345 .. 1224395 + -10.4  -3.38272   CGCTCGAACCGCCGG CAGATCTACCGCCGCCGGCGGAT CGCGGT GTTCGGCGGCGGGGGT-GCTCTG TTGTCCGTGCTCCTG  65 84
        pbpA NONE
    Lxx11910 1227973 .. 1227995 +  -6.3  -3.38768   GTTCCCCGAAAGTCT          CTCCCC-CTA CGCC TGGCGGGGAG           TTCTCGGTGGTGTCA  55 55
    Lxx11920 1229077 .. 1229113 + -20.2  -2.64472   TACTAACCCCGGCTC    CGAGGGGTGGGACCGG TCGCC TCGGTCCTGCCCCTCG    TCGCTTTGCACCCTG  95 35
    Lxx11930 1233662 .. 1233699 +  -7.7  -3.08464   CGAGCAGGGCGACAT   CGATCGGCGTCTGGGC GGCGATG GCCCAGATGTCGC-CG   TTGGCTCGGTACTCG  52 474
         amn 1235832 .. 1235869 +  -4.7  -3.28924   GTCCTGCCTCCGGAT   TCGCATTCGTCCGGGGGC GCA GACTCCGGA-GACGGCGG   TTCTCCCGGGGCATG  49 85
    Lxx11970 1238187 .. 1238210 +  -7.4  -4.05446   ACGTTCCGATTCGTC          GTCGTCGAAG GTCT CTTTGGCGGC           TTTGTCCTTCACGAG  69 319
    Lxx12000 NONE
    Lxx12010 1243045 .. 1243074 + -12.9  -3.57792   GCTGGCCGACTCTGA       GCTCGCGACGATCG AAT CGGTCGTCG-GGGC       TTTCCCGCTGGCTGG  74 200
    Lxx12015 NONE
    Lxx12030 1245147 .. 1245165 +  -5.8  -3.23274   ATGACGACCGGAGAG             GAGCCGTG TGG CCCGGCGC             TTGCCTTCTCAGCCG  51 280
    Lxx12040 NONE
    Lxx12050 1252527 .. 1252552 +  -3.1  -3.05844   AAATTGATAATGACG         GCGCGCCGTTA GCTC TGGCGACCCGC          TCTTCACCTCAGAGA  42 68
    Lxx12060 1253602 .. 1253620 +  -3.8  -2.78463   ACACACGGACCCGCA             TCGTCG GCGAGCG CGACGG             TGTGCTCGCCGACGT  41 77
    Lxx12070 NONE
    Lxx12080 NONE
    Lxx12090 1257782 .. 1257795 +  -3.7  -3.61398   ACGTGAGCTGATTCC               GGCGC TGCC GCCCC                TTCTTCGCCGAAAAG  51 30
    Lxx12120 1262392 .. 1262420 +  -8.1  -3.28712   CTTCTCCGTGCCGCT       CAGGC-CGACCG GGACGA CGGTCGCGCCGG        TTGTCAGCGCGAGCC  55 291
        fkpA NONE
         dxr 1267277 .. 1267314 +  -2.5  -3.19389   TGAGACCTCGCACAT   GCGCTTCCGGGCT-GGTT CCA AGCCGAGCCCGGCTACCC   TTGCTCCGTGGATTC  42 54
    Lxx12190 NONE
        gcpE 1269858 .. 1269873 +  -3.2  -2.84619   ACCCACCGTCACCGT              CGGC CGCTGATC GCCG               TCTCCTCACTTGTTC  41 16
        proS 1272186 .. 1272206 + -10.4  -3.70902   ATCGGCCGGAGCAGG            CGCGCTTC GATGA GGAGCGCG            TTTCGCTCTCCCGGC  71 465
    Lxx12240 1275010 .. 1275062 + -13.2  -2.74515   ACGCCTTTCGTTGCG CGCCGGCCACCACCGGCCG-GCCGGC GCT GCCGGGGCGTGCGCAGG-GGCCGGCG ATTTCCGCCATATTT  67 40
        proV NONE
        proW 1276753 .. 1276769 +  -5.1  -3.14881   GCGATGAAGGCGGTG              GTCGG CGCATGA CCGAC              TTCATCGCCGCCTTC  49 14
        proZ NONE
        proX 1278540 .. 1278575 +  -2.4  -3.53444   TCGCACGGGGAAGCG    GCTCTGCGCGTTCG CCGACGCT CGCGTGCGTAGTGC     TTTCAGGCCAGCTGC  48 102
        cydA NONE
        cydB NONE
        cydD NONE
        cydC 1286175 .. 1286219 + -10.4  -3.12351   CAGGATGACCGCCTC CTGCGCGCCGCGCCGCTGCG CCGCC TGCCGCAGCGCGCCGAGCCG TTCGATGTCGGGCCC  60 380
        trpE NONE
        leuS 1290787 .. 1290826 + -12.1  -3.29144   CTCGCAGCTGAGGAC  GGCCCGGTCGCGGTCCTC AGCAC GGGGACCGTC-CCGGGTC  TTGTCCACGAACTCC  71 30
    Lxx12380 NONE
    Lxx12390 1292918 .. 1292934 +  -9.3  -3.45023   CAGCGTGAGCGGCCG              CCGCGCC CAC GGCGAGG              TTGTCGTCCTCGTGC  63 33
    Lxx12420 1294477 .. 1294533 +  -5.3  -3.26319   GAGTTGAGGGGCGAG GGCCTCC-GG-TTGTGAAGTGGA GCTGTTCAGTTCA ACCGCTTCACGATCCAGGAGGCC TTCGTGTCCCACGTT  51 323
         tnp 1295382 .. 1295397 +  -8.2  -3.59946   CACACTCGCCGACGG              CTGGGC CTAC GCCCGG               TTCTATGGTTCAGAG  62 409
        rpsB NONE
         tsf 1297531 .. 1297563 + -22.9  -4.52589   TAAACATGTTGCGAA      GGAGTCCGGATCGTG TCG TACGATCCGGACTCC      TTTTCTGTGGGCGCA 100 38
        pyrH NONE
         frr NONE
        cdsA NONE
    Lxx12490 NONE
    Lxx12500 NONE
    Lxx12510 NONE
    Lxx12520 1302819 .. 1302857 + -10.9  -3.14132   ATGTCCGCGAACCGG  GAGCGACGGGAGGCCGGC ACAA GCTGGTATCCCG-CGCGC   TTGATCGACGGCAGG  64 505
    Lxx12550 NONE
        trxA 1308739 .. 1308765 +  -3.5  -3.61398   GACGTCCACTCCCCG         GGGCCAGCGGC GAACG GCTGCCGGGTC         TTATTCAGCGCCCGG  51 39
    Lxx12620 NONE
    Lxx12630 1316817 .. 1316838 +  -6.5  -2.62616   GAGTCCAGCCAGAGC           GCGATCGGC TCCA GCTGATCGG            TGGTCTGCGCGATCA  46 80
    Lxx12640 1317510 .. 1317522 +  -5.5  -3.65314   GTGCTCGATGAATGA                GGCTG GGA CAGTC                TTCTTGCAAGTTACA  57 313
    Lxx12650 1319479 .. 1319493 +  -7.1  -2.84634   GCGTCTCTGCCGTTA               CCGTG AACGG CACGG               TGTACTCGTCTGCGA  50 354
        aceE NONE
    Lxx12710 1325418 .. 1325435 +  -5.5  -3.05597   GATCAACGAGCCGGA             CGGGCCGC GTC GCG-CCTG             ATTTTGCAGACTCCC  47 7
        fabD NONE
        fabH NONE
        acpP 1327821 .. 1327839 + -10.2  -2.50016   CGCCCGCGCGGGCGG             CGGCGCTT GCG ATGCGCCG             ATGTTCCTACTACAC  56 88
        fabF 1329157 .. 1329175 +  -8.8   -4.1822   GGGAGGAGTTCCCGG             CCGAGCTG ACC TGGCTCGG             TTTGTTGGACTGGCC  76 80
        tesB 1331150 .. 1331172 +  -6.3  -3.53224   AATCGGCTATGAAAA           GGTTCATAC ACACC GGATGAACC           TTTCCGGGAGAGCTG  56 225
    Lxx12780 1332621 .. 1332663 + -14.1  -3.65046   CTCGGTCAGCCAGAA CGCCTCGATGC-GCGCCTGC TCGA GGAGGCGCAGCATCTCGGCG TTGTTGACATGACCA  78 426
    Lxx12850 1337706 .. 1337737 +   -10  -3.40403   CGTCCGTCTGACCGG      GGCTCTGGTCGAGG AGGT CCGCGGTCGGGGCC       TTCTCGTAGAGGCGC  65 234
        pimH 1340854 .. 1340873 +  -3.5  -3.01712   GCTGTCCACCCCGAT            CCCCG ACCCGATCAC CGGGG             TGTTACACCCCGCCA  44 152
    Lxx12890 1341917 .. 1341965 + -28.9  -3.88498   GCCAAGCCCAGGACA AACCTGCCCCGCCCGGCACAGCT TCC GGTTGTGCCGGGCGGGGCAGGGG TTTGCTGTCTGGAGA 100 261
    Lxx12905 1345074 .. 1345094 +  -5.3  -3.08312   CCGGACACCACCAAG            GGTCGGGAC AAT GCTCCGATC            TTCGCTGGATCCATT  49 61
    Lxx12930 1347392 .. 1347411 +  -7.8  -2.78216   AGCACGCAAAACCTT            CCCTGATG TACA CATCTGGG             TCATTGATGACGATA  51 262
    Lxx12950 1350372 .. 1350386 +  -2.7  -2.82635   GTTCCTCAACGGCCT               GGCGC ACGCG GCGCA               TGTACTCCTCGCCGT  41 405
    Lxx12955 1351072 .. 1351084 +  -3.3  -3.90048   GCGAACGAGATCCTC                CGGTC TGC GAGCG                TGTTTTTCGCGACCG  58 67
       tpase NONE
    Lxx12980 1353566 .. 1353578 +  -6.2  -3.09933   TGGTGCATAGTACAC                GCGG ACGAC CCGC                TTGGCTCGCTTCCGG  51 146
    Lxx12990 NONE
    Lxx13000 1355878 .. 1355892 +  -2.7  -3.28924   GCTGCCTCATCGAAG               ACCCG TGGAT CGGGC               TTGTGGAACGCCGTC  45 266
    Lxx13020 1356770 .. 1356787 +  -4.7  -3.63991   CTGCTGGAGTGGCGC             CGCCGGG TCGA TCAGGCG              TTGTTCGCGGTCGTG  55 134
         tnp 1357796 .. 1357839 +  -5.2  -3.08679   CTACCTGTTAGTCGC CTCCGAATATCGGCGAAAAT GGCC AATCTCGCCCGTTTTCGGGG TATTGGCTGCACACC  49 218
    Lxx13270 1380638 .. 1380660 +  -8.4  -3.57144   GTGGTGCCCGTCAGC          CCGGC-CGG GATGCG CCGCGCCGG           TTTGAAGGTGACCAC  62 392
    Lxx13300 NONE
        clpS NONE
    Lxx13320 1384676 .. 1384696 +  -3.1  -2.74012   AGCAACCCGTTCGAC            TTCGCCCGC TCG GCGTGCCAG            TCCTTGAAGTAGTAG  40 418
    Lxx13360 1389398 .. 1389410 +  -4.7   -4.0641   CTCGTCGGTCCATTT                CCGCG GCA CGCGC                TTTGTCTGCGTGGAG  63 495
    Lxx13400 1391400 .. 1391425 +  -4.5  -3.73107   GAGAGCCTGGAAGGC         CCGGTCGAGCC GATC GTCCAGACCGG          TTTCGGCTTTCATAG  58 362
        natA NONE
    Lxx13420 1393795 .. 1393814 +  -3.4  -3.05844   CGCCTCCACCGCGGT            GCGACCCG TCAT CGGCTCGG             TGTTCCGCTGGCGGG  42 111
         add NONE
    Lxx13440 1396932 .. 1396951 +   -10   -3.2048   CGACGCCGCGGCTTG            CGCGGCGGA CGT TCC-CCGCG            TTCGTCCGGTTTGCG  62 55
    Lxx13462 1399500 .. 1399524 + -12.2  -2.64099   AGGCGACAGCACGCC         GCAGGACACCG ATCG CGGTGTCC-GC          CTTCTCGTCGGAGCA  64 384
         rsP NONE
    Lxx13550 1408505 .. 1408521 +  -2.2  -2.84192   GAGACGATCATCTCC             GCC-GCG GGGC CGTGGGC              TCTCCTGGTCGTCTG  40 435
    Lxx13560 1409577 .. 1409625 + -15.1   -3.4072   GGAATCATCGGCGAG CGCGATCATCCCGGTGCGCTCGG CGG CGGCGCGCGCCTTGATGAGCGCG TTCTGCTCGAAGGTG  82 438
        pncB 1412825 .. 1412835 +  -2.4  -3.55622   GGTGTCCACATTTTG                 CCGC ACA GCGC                 TTTGACCGGCTTCCC  50 121
        rfbA NONE
    Lxx13680 NONE
    Lxx13690 1418695 .. 1418706 +  -2.2  -3.86015   CGGCCGCGAGTACCT                CTGG CAGA TCAG                 TTTCTGAGGACGATC  54 7
    Lxx13700 1419890 .. 1419909 +  -2.1  -2.84098   CGCAAATAGAACACT            CAGGTTG ACATTC CAAGCTG             TCCTTGCTTGGAAGG  40 18
    Lxx13710 1421603 .. 1421631 + -24.6  -3.55444   CCCGCCCGCAAGAAA        GCCGCCCGGCGC CCGTC GCGCCGGGCGGC        TTTCGCACGTCCGCC 100 43
        exoA NONE
    Lxx13730 NONE
    Lxx13740 1424671 .. 1424694 +  -8.2  -3.53012   GATGGCGCGCGCGGC          GAGCAGCG-TG GCC CAGTGCTGCTC          TTTGAGCGGACCGCG  62 250
       tpase 1430080 .. 1430122 +  -6.4  -3.62096   CTCCCGGCCCCTCGG GACCTCGATCACA-AC-CGG GCCGA CCGCGTCTGTGATCACGGTC TTTGACCTCGTGCCG  57 363
    Lxx13800 1431079 .. 1431099 +    -9  -3.33815   ACGCACCAACTGCTT            CTCGTCGG CGGCC TCGACGAG            TTCGTTCACGAGCCT  61 366
    Lxx13830 1434441 .. 1434461 +  -6.8  -3.24365   AGGTGTCGGTAGATG            GTTGGGCG GGTGA CGCCAAAC            TCTTCTGCGATCTGC  54 518
    Lxx13840 1436035 .. 1436052 +  -4.1   -4.2717   CACGGCGGGGGATGA             C-GCGGGT TCG ATCCGCTG             TTTTGGTGCCGTGAT  65 346
    Lxx13850 1437929 .. 1437942 +  -3.7  -2.57211   CTCCCCACATCGGCG               CGCCC AGCT GGGAG                ATTCTCGCCCACGAT  40 128
    Lxx13860 NONE
    Lxx13870 1438196 .. 1438211 +  -3.2  -2.80443   CTCATTGTCGCTGCC              GAGTGA ATAA TCACCC               TCTGGTGCCGTCTGA  40 20
      tpase1 1439448 .. 1439467 + -10.7  -2.71791   CGCCCTCACCGACTA            CGACGCC CTCTTC GGCGTCG             ATTTCGACCCCACAT  60 150
      tpase2 1440449 .. 1440464 +    -6  -3.38768   GGTTTGGGGTGATCA              GGCCGC TTCT GCGTCC               TTGTAGATCATCTCA  55 99
    Lxx13920 NONE
    Lxx13930 1442127 .. 1442139 +  -4.1  -3.01712   CCTACATTTGGTCAG                GGTCA GAC TGATC                TGTTGCCAGGCGAAC  44 152
    Lxx13940 1442966 .. 1442977 +  -5.8  -4.08216   CCGCCTAGGGTGTAT                CCAC ATTC GTGG                 TTTTGAAACCAGTGG  64 33
    Lxx13950 1444113 .. 1444136 +  -6.6  -2.71483   AGAGAATCTTCACAT          GGGTGCTAGG TAGT CTTTGCGCCC           TCGTTGCCACCGTGT  47 258
    Lxx13990 NONE
    Lxx14000 1448071 .. 1448086 +  -7.6  -3.54935   CCGCTCTATCAAGAG              CGATGA GCAT TCATCG               TTTCACCGCGATTTC  60 171
    Lxx14010 1449487 .. 1449502 +  -2.4  -3.13772   ATTCCGAGCTTCCCT              GGCAGG TTTT CTCGCC               TACTTTTGGTGGGGT  43 261
    Lxx14028 1452901 .. 1452912 +  -3.6  -3.06671   GTCGCGAACTGCTCA                CGGG AGGA TCCG                 TCTTCGCCTCGCTCT  44 103
    Lxx14030 1453604 .. 1453625 +  -3.7   -3.6715   CGACAGCGTAGGGAA           CG-TCCCC GAAACGA GGGGATCG           TTTCCCGTTCGATAA  54 193
         yfP 1455027 .. 1455037 +  -2.4  -3.36273   TCGCCCCCGAGAACC                 GCGG AGT CGGC                 TTCGTCTTCCAGAAC  46 255
        y4fN NONE
    Lxx14080 NONE
    Lxx14090 NONE
    Lxx14110 NONE
    Lxx14120 1461600 .. 1461611 +  -2.2  -3.85698   GAAATCAACAGAAAC                GTGA TTCA TCGC                 TTTCTCGAAAGCGCA  54 339
        lsr2 1462553 .. 1462610 + -17.8  -2.83822   TGCGCCAGAGATATA TACGCAAAACGGCTGGTCAGCCATCGC CTTCT GTGATGGCCGACCAGCCGTGT-GCGAG TCGTTCTGACCTCAG  86 366
        trxA 1464668 .. 1464689 +  -5.8  -3.66178   CCGGTCCCTCTCCCC           TCCGCATC CGGACC GAAGCGGA            TTTGCCGTTGCGCAC  57 62
    Lxx14180 1465755 .. 1465770 +  -4.6  -3.03124   GGCATGGGGTCACTC              GCAGCC GGTC GGCTGG               TATTGACCGCTGGCG  45 4
    Lxx14190 1466630 .. 1466642 +  -6.9  -3.01416   GTACTCGACGATTTA                CTCCG GGT CGGGG                TGTGTCTCGCTCATG  51 265
        staP 1472027 .. 1472046 +    -7  -3.36515   CCTCCTCGAACAGCC            GCCGCCCG ACGT TGGTCGGC             TCTTTAAGCGTGCGG  55 350
    Lxx14275 1473291 .. 1473311 +  -5.3  -2.78384   GTCAGCGCCGCGCCT            CCCTGGAGA TCT TCACCAAGG            TCTACTGGCCGACCG  45 138
        treX 1489301 .. 1489327 +  -2.2  -3.89614   TCGCCCACTCTTGGG         TTCTAGCGGTTG TTG CAACATCTGGAG         TTTCTAGGAGTTGCA  56 20
         tnp 1490918 .. 1490933 +    -6  -4.21471   CGGGAACCCGGCTCC              GCCCCC TCAA GGGAGC               TTATTATTTTGCCGT  70 180
    Lxx14450 1492828 .. 1492842 + -12.8  -3.45023   TGGGTTCAGCAATGA               CGGCCG TGG CGGCCG               TTCTGCTGCTCGTCG  73 88
    Lxx14445 1495503 .. 1495518 +  -8.2  -3.48593   TTGGTCGATATTCGC              CGGCTC CGAC GGGCCG               TTCTCTGGCAGGCTA  60 173
    Lxx14480 1501903 .. 1501920 +  -6.9  -3.57144   GTCCGTTGCCTTCGC             CGGTGGC CTTC GACACCG              TTTCGCCGTCGCGGA  57 397
    Lxx14660 1522092 .. 1522134 + -20.5  -3.59979   CGGCGTCAGCCAGCA GCCGCCCCCGCAGAGACAG CGTCA CTGTCCCGGCGAGGGCGGC TTTCGCATCCACCAG 100 82
    Lxx14700 1527256 .. 1527273 +  -2.5  -2.91264   TGGGTCTGTCCGCAC             GAACGCC GCGA GGCGCCC              TCTCTCGCTGAACGG  40 62
        rpsT 1527622 .. 1527658 + -20.9  -2.87132   CTGTCCCGCGCCGCG    ACGAACCCCCGCTTCCG ATC CGGAACCGGGGGTTCGC    TGTGTCCCGAGGCGG 100 61
         map 1544096 .. 1544129 +  -9.3  -3.83998   TGCCCGAGAGAAGCA     CCGGCGGCACGGCGC GGCC GCGCCACTCGGCCGG      TTTCGTATACGATGG  70 144
    Lxx14860 1546917 .. 1546949 +  -7.6  -3.40403   GCGCCGACGACGGCA     CCGTCACGGTGGGCC GAGA GGCCCAC-GAGCTGG      TTATCGTACCAGGCG  58 406
    Lxx14910 1549388 .. 1549406 +  -3.8  -2.71011   GCGCCCATAGGGTCC             GGCCTTTA CCC TGAAGGCA             TGCTTCGCCACCGAT  41 67
    Lxx14920 1550142 .. 1550167 +  -9.7  -4.08216   CCGAGAGCTCGCGCT         CAG-CGCGCTGA CGC TCAGCGCGACCG         TTTTCACGCCACTCG  75 118
         tnp NONE
    Lxx14940 1553455 .. 1553486 + -27.4  -3.53811   TGAGCGCACGGCAAA      GGCCCGGCTGGTGC GGAC GCACCAGCCGGGCC       TTTGCCGAACCTAAC 100 38
    Lxx14980 1561643 .. 1561653 +  -8.2  -2.75844   GCTGCGGGCGCTCAT                 CGCG GAG CGCG                 CTTTGCGCTGAGCCG  52 4
    Lxx15070 NONE
    Lxx15090 1571370 .. 1571394 +  -7.7  -3.20349   AGGCCTAGGTGTAAC          GGCCCGCAGCG TGT CGTTCCGGGAC          TCTTCCCTTTCCGAC  54 33
    Lxx15130 1574878 .. 1574911 +  -2.1  -3.36327   GATAGAACTCGGTTA     GAGGCGCGGCCGACC CTCT GGATGCCTGCGGCGC      TTCTGGATGCGGTCA  46 25
         gds 1601159 .. 1601169 +  -8.2  -3.05384   TCGGCCTTGCGGCCA                 GCGC GCA GCGC                 TTCGATCGGCGACGC  55 84
    Lxx15390 1602704 .. 1602733 +  -3.5  -3.35992   AGCCCTCGCTTCCAC       CGGTGTTTTGCAGG ACT CATGCATG-CACCG       TTCCTTAGACTCGAT  49 64
        pkaF 1604744 .. 1604784 +   -27  -3.53012   CAGGGTGGGAGGAAA  GGCGAGGAGATCCGGGCC TGGAT GGGCCGGATCTCCTCGCC  TTTGGGCCGGGAGCC 100 117
        fadD 1609985 .. 1610010 +  -8.9  -3.27476   TCGACAGCAGTGCGC         CGTCC-GCCGCG GAG CGCGTCTGGGCG         TTCCTGCTTCCCCGT  58 63
        parA 1616383 .. 1616404 +  -2.9  -3.84451   CGGGGCTGGAGCTCG           GCCTCAGAA GGGA TTAGGAGGC            TTTGGATTTGGCGGC  56 118
    Lxx15530 NONE
    Lxx15550 NONE
    Lxx15560 1622031 .. 1622081 +  -3.1  -2.62184   GCAGCCAGCCTCGGT TGG-CGGCGCTCGCGCGGTCGTCCG GAA CGGACCAGAACG-GAGCGGCGACCG TGATGTACGGGAGCG  38 170
    Lxx15640 1627925 .. 1627952 +  -3.9  -3.91897   CGGCGTCCCGGCGCC        CGCGCCGCAGG CCCACT CCCCCGGCGAG         TTTGTCCATCCAGCC  58 323
    Lxx15660 1629824 .. 1629847 +  -3.6  -3.01924   GAAGCGACGCCGGAC          GCCGGCACAG CACC CGGGGCCTGC           TCTTCCACGCGGGTC  44 310
    Lxx15800 1643582 .. 1643610 +  -5.3  -3.80733   CGAGGTCAAGACAGC        TCCGGCTATTG CAGATGA CGATAGCCTGA        TTCTTATGGAATCCG  60 168
         tnp 1645720 .. 1645737 +  -2.7  -3.63515   TCCCAGAGTCCAAAG             GTGGT CTTCGTGC ACCAC              TTGTTGGAGGTCGGA  53 208
        lexA 1653172 .. 1653193 + -11.5  -3.29324   CCGCTGGCGTTCGGT           GCAGCGCCG CAAG CCGCGCTGC            TTCCGTTTCGATCGC  66 441
         fsr 1655417 .. 1655451 +  -9.8  -3.06796   TTGACCCACAGCTGA     CGGCCGGGGATCGCGC TCA GCGCGGTCTCGAGCAG     TTCGGTCACCTCAGG  60 441
    Lxx15950 NONE
    Lxx16110 NONE
    Lxx16130 1678765 .. 1678785 +  -3.1  -2.80074   ACGAGCGCAGCGATG            CGGTTGCGC ACA GCGGAGCCC            TAGTCTTCTCGGACG  40 487
    Lxx16190 1683133 .. 1683147 +  -5.6  -2.72344   GCGCCGGCGGTCAGA               TCGCCC TTC GAGCGA               TACTTACCCGTCAGG  43 294
    Lxx16260 NONE
    Lxx16270 NONE
    Lxx16280 1694218 .. 1694239 +  -2.9  -3.54743   CGTGTCGGCCGTCGA           GGAGCGCAT GTTG GTGAGCTTC            TTCTCCTTGGTGATG  50 323
    Lxx16370 1704261 .. 1704275 +  -2.1  -2.72661   AACAGCCAGGGCCGG              GTCTGG AACG CC-GAC               TGGTTGGAGCTGATC  39 278
    Lxx16410 1709880 .. 1709923 +  -7.5  -2.64099   GGATGCGTCCACTCG CCGCTG-ACGACGGACTCCGCG GTG TGCGGAG-C-GTTGCGCAGCGG GTTGTCGTCGCCCGG  50 250
    Lxx16460 1715232 .. 1715253 + -12.3  -3.70751   GCCCTCTAACCGGAC           GCGGAGTCCG GAT CGG-CTCCGC           TTGTTCAGGTTCTTC  77 32
       fabG5 NONE
    Lxx16480 1716718 .. 1716735 +  -7.7  -3.04144   GCGCCAGCGCGCTGC             TCGCGGT GTCC ACCGTGA              TCTTCGCGCTGCGGA  53 225
        nadA 1719086 .. 1719109 +  -2.2  -3.14344   GCCGTGCGCGCGGCA          GGCATCCCCG TGAT CGAGCAGGCC           TTCCTGAGGGAGGTC  42 406
        nadC NONE
        iscS 1722571 .. 1722583 +  -6.9  -3.24924   CGCGCCGTATTCATC                GCGGC CCT GTCGC                TGTTCTCGGTCGGGA  54 390
    Lxx16560 1725035 .. 1725091 +  -5.3  -3.26319   GAGTTGAGGGGCGAG GGCCTCC-GG-TTGTGAAGTGGA GCTGTTCAGTTCA ACCGCTTCACGATCCAGGAGGCC TTCGTGTCCCACGTT  51 107
         tnp 1726031 .. 1726046 +    -9  -3.72893   CATACCGACAAGATG              CCGATC CTGT GATCGG               TTTCATCCAACGCTG  68 500
    Lxx16640 1730721 .. 1730738 +  -3.3  -3.78778   ATCGGTGCGCCGGCC             GCGTCGT AGAC ACCGCGC              TTCTTCATCTCCTAC  56 17
    Lxx16650 NONE
    Lxx16660 1734092 .. 1734117 +  -9.7  -3.40597   GATCCAGGCCGGACG         CGATGCCG-GCG GCG CGCTCCGCATCG         TCTTTCGGTGCGAGC  65 410
         fba NONE
    Lxx16690 1737170 .. 1737188 +    -8  -2.84504   CTCAGCGGTCAGCAC             CGCCGCGG CGG CTTCGGCG             TAGTCTTTGCGGGAT  50 437
        xseA NONE
        xseB 1745029 .. 1745044 +    -6  -3.20382   GTATATCGGGCTGCT              CACGCC GAAA GGCGAG               TTCATCGGTGTCACC  51 387
        cynT NONE
        fumC 1747483 .. 1747523 + -11.7  -2.57132   GCGACTCCGCCGATT  TCCGGGTGCCCTCCCTC CCACCCC GCAGGAGGGCGCCCGGC  CTTCTCCCCACACCG  61 77
    Lxx16860 1752580 .. 1752615 +   -11  -3.15544   GGCCGTCGCTCAGCT    GCGATGGTCGCCGGTG TCGC CGCCGGTGGACACCGC     TTGCTCGGCGTCGAG  64 46
        greA 1754104 .. 1754145 + -30.3  -3.71607   CGCGCACGAACGCGG CCGAACCGCCGGGCACACC GACC GGTGTGCCCGGCGGTTCCG  TTTCAGTCCTCTTCG 100 54
    Lxx16940 1758653 .. 1758695 +  -4.8  -4.23892   CGTTGCCGAGGTCAC CGC-CCGTGGATGCGATCC GGTCGA GGACAGCATCAATGGTGCG TTTTGAATGCTTCGC  66 224
        ftsW NONE
    Lxx16960 1762596 .. 1762622 + -16.6  -2.52516   CGCCCCGGCGCTCGC         GAGCGCGGTCAG GCA CTGACCGCCCTC         CTTCGTGGTGGCGCC  77 7
    Lxx16990 1766746 .. 1766761 +    -6  -3.12351   CCCGGTCGAACGGTC              CGCCCC GCCC GGTGCG               TTCGATGTCGAGGCG  50 157
    Lxx17010 1767441 .. 1767453 +  -5.5  -3.06261   GGGTTCGAATCCCGC                TGGGG GCA CCTCA                TGTTCGACGTTCCGA  47 175
    Lxx17140 1777710 .. 1777756 +   -13  -3.26947   CCGCTCGGGGATCGG GCAGCTCGC-GAGGATACGGC TACGTC GCCGTGACCTCAGCGGGCTCC TTCGTGTCCGGCTTC  73 162
    Lxx17210 1784028 .. 1784071 +  -2.8  -3.14132   TCAGATTCTTCGCGC GGCGG-TCGAGACGCACCCGG CGA CCGGCGGCGGCGAGATCCGAC TTGATCGCGAGCAGC  43 207
        uxaC 1803506 .. 1803523 +  -9.1  -3.28712   TTCCGGCGCCGGTGT             GCACGGC TCCG GCTGTGC              TTGTGGGGCGGAGGG  61 315
    Lxx17370 NONE
         gnd 1805947 .. 1805960 +  -2.3  -3.42354   TGAACTGACCTGAAC               TGACC CCTG GGTCC                TTCTCGCTTGCAATC  46 74
    Lxx17390 1806591 .. 1806609 +  -5.8  -3.14132   AATCGATGTGCAGGT             GGGCGGGG AAG CGCCGCCG             TTCGTCCACCGGCGG  50 265
        marR 1811579 .. 1811600 +  -4.3  -3.21593   TCTGCCCGGCCTCGC           TTCTCCCGG GCTC CCAGGAGAC            TGTTATCCCCCGCTC  49 55
        tagF NONE
    Lxx17470 1816406 .. 1816436 + -10.3  -3.31144   CACTCGCACGCGGGC       CGCGCTGAGCGCG ATCTG CACGTCCAGCGCG       TTGTCGAGATCCGCG  63 380
    Lxx17570 1828220 .. 1828237 +  -2.5  -3.66921   GCCGGGAGACGGCGG             CACGGCG AACA CGCCCAG              TTTCAGATTCGGGTT  50 309
        gpoA 1831709 .. 1831729 +  -8.9  -3.14344   GACACCGGCCACGGT            GTGCTCGGC GAT GCGGAGCGC            TTCCTCGGCCCCGTC  56 136
        pabC NONE
    Lxx17650 1833817 .. 1833842 +    -9  -3.21099   ACGCCGACGCTGTAC         GCGTT-GCCGC TGATC GCGGCGAGCGC         TTCGTGGTGGGCCAG  59 444
    Lxx17780 1846541 .. 1846552 +  -7.2  -3.59247   TGGTGCGTCGCGGGC                GCGC CGGA GCGC                 TTTGGCGGATTCTTG  58 252
    Lxx17800 1848186 .. 1848206 + -10.4  -3.01712   GTTTCCTGCGCACAT           GGCGG-GGC CGCC GCCACCGCC            TGTTCGGCAGCCCGG  60 390
    Lxx17810 NONE
        pepQ 1850858 .. 1850868 +  -4.6  -3.07895   GTGGCCGGGACTCTC                 GCGG GTC TCGC                 TATCTTCGCCGTGGC  45 307
        serC 1855620 .. 1855640 + -10.3  -2.85378   CCTCCCGGCGGACGA            CCGGCGGGC CGT GCTCACCGG            TCTGGTCCTGTAGTT  59 91
    Lxx17900 1855947 .. 1855990 +    -8  -3.17051   TGTCGATGTCGACGC CGTCCACGTCGTCCCCGG CATGCAGA TCGTGGATGTCGTGGTCG TCTTCGTCGTCGAAG  53 172
    Lxx17930 NONE
    Lxx17940 1858999 .. 1859015 +  -2.9  -2.63596   CGTCAAAGGGCTGCG              CAGCGTA GAG TGAGCTG              TCATGTCCGATGGCC  39 13
        xpbC NONE
        phoP NONE
        phoR 1865128 .. 1865139 +  -4.4  -3.91716   GCCGGCTAGGTGTGC                TGTC CAGG GACA                 TTGTTTCGGCGATAC  61 32
    Lxx18000 1866305 .. 1866316 +  -5.8  -4.42386   GTCGGTACGGGATTG                GCAG CCAT CTGC                 TTTTCTACGTCGAGA  72 221
    Lxx18050 NONE
    Lxx18060 1871192 .. 1871204 +  -4.8  -3.41878   ACGGTGGACCCTGAA                CGCT TCCTC AGCG                TTCTGGATTAGGGGA  51 2
        lepB 1873930 .. 1873979 + -13.5  -2.78384   GAACGCGTGTGCGCG GCGCCCCTCCGG-CAGTGTCTCCA GGA TGGAGGCGATGGCCGGGGCGGCGG TCTCGTCCCCCGCGA  67 439
    Lxx18110 NONE
        citM NONE
    Lxx18150 1879504 .. 1879530 +  -8.7  -3.40611   TGTACGGTTTGCCGT         TGACGAGCACG AGCAG CGCGTTCGTCA         TCTTCTTGACGTCGG  61 293
        palK 1881671 .. 1881709 + -19.6  -3.53012   CCGAGGAGCGAACCC   TCACTCTGCCGCAATCCG GAT CGGGCTGCGGCAGAGTGC   TTTCCACGACCAGGA 100 44
    Lxx18190 1883377 .. 1883415 +    -8  -3.90586   GCTCACGAAGCCGAA   GCCGTCCTTCTTGCACTG CTC CAGCGCGACAGCGGCGGC   TTTCTGCGCTGCTGT  67 368
    Lxx18210 1884827 .. 1884871 +   -10  -2.78384   CCGGGCACCTCCCGC GGGTGGTCGCCTCGTGATC-CG CAT CGTGCTCGTG-GACGACCACCC TATCCTCCGGCACGG  57 9
    Lxx18220 1885814 .. 1885831 +  -2.5  -4.07568   CGACGGGGGTGCGAG             CGGCGGC GCCG GCCGAGG              TTTTCCAGGCCGAGG  58 376
    Lxx18270 1890589 .. 1890603 +  -8.6  -3.33815   GTTGCGCAGCAGAAG               TTCGAG AAG CTCGAA               TTCCTTGAGAGGCAT  59 250
        phoU 1893116 .. 1893154 + -21.9  -2.82623   ACACGCCGACGACAC   GGAAACCCCGGCACAGA TCGCC TCTGTGCCGGGGTTTCA   TCATTGTGGCGCGCG 100 62
    Lxx18330 1896276 .. 1896296 +  -3.2  -3.39668   TGCAGCATCACGAGG           CGTCGCGGC GGGT GCC-CGAGG            TTGTGGACTTTGGCG  49 357
        glnR 1899229 .. 1899276 +  -9.2  -3.21416   TTGGTCCCGGTGCTG GAACGCGT-GAACTTCCTCGCGA TCT TCGCGAGCAACCTCGACGAGTTC TTCATGGTGCGCGTC  59 303
        pstS 1903386 .. 1903402 +  -4.3  -3.60792   CAAGTAACGCCCCAG              CCGCTCG GCC TGACCGG              TTTCACGGTTCGGGC  52 34
        pstC NONE
        pstA NONE
        pstB 1906347 .. 1906368 + -15.9  -3.01791   CCGGCACCGAGCGGA           GGGAAGCCC CGCG GGGCTTCCC            TCTTCAGGAGGCGAT  77 42
        chaA 1914155 .. 1914171 +  -2.1  -3.04144   GGCCGTTGGTGAGGA              CCGTGAC ATC GTCCAGG              TCTTCCCGGTCGGCG  41 519
    Lxx18610 1918545 .. 1918602 + -12.8  -2.71144   CCCGTGCTGGGCGGC GATC-GCAAGCGCCGCGTCGATGTCGTC GACC GA-GAAGGCGACGCGGTGCATGCCGATC TCGTTCGGCAGCGTG  63 148
    Lxx18650 1922961 .. 1922982 + -10.9  -5.09173   TCTTCGGGAACAGGA           GG-CCCCTCT GAA AGAGGGGTCC           TTTTTTAAAATGTTA 100 63
        cpsC 1924654 .. 1924699 +  -8.1  -3.54424   CCGACCGGGAGCGCT C-TCTTTCAGCGGGCGCGAGCA CTG TGCTCGCCCCCGCTGTCCGCCG TTTCCCCCGCTCCGG  60 295
    Lxx18720 NONE
    Lxx18740 1936447 .. 1936461 +  -8.5   -3.2794   GCCCGCGCCTACGAC               CCCGC CACCC GCGGG               TTCCTCTCGATCGAC  58 146
    Lxx18750 1937203 .. 1937230 + -19.2  -4.18018   AGTAGTTTAGCGAGG        CGTTCGGCTGGG GTTT CCCAGCCGAGCG         TTTTGCGTGGGCGGG 100 47
    Lxx18790 NONE
    Lxx18800 NONE
    Lxx18810 1942398 .. 1942409 +  -7.2  -3.04144   GCACCGTCAAGGTGC                CCGC CGCG GCGG                 TCTTCGGCGTCGACG  51 335
    Lxx18820 NONE
    Lxx18830 1944268 .. 1944298 + -25.5  -3.70902   TCGCAGAGCGCGAAA       CGGTCCGGCCGGC GCTAG GCCGGCCGGACCG       TTTCCGTGTGGGCGG 100 391
    Lxx18940 NONE
        metA NONE
    Lxx18960 NONE
    Lxx18970 NONE
    Lxx18980 NONE
    Lxx19030 NONE
    Lxx19050 1965941 .. 1965963 +    -4  -3.29144   TCCTGCAGGACATCG           CCGGCGGC GAGAGCA GCTTCCGG           TTCTCCGACAGCTGC  47 374
    Lxx19100 NONE
        ubiB 1970685 .. 1970719 + -11.2  -2.92192   CCGCTCGCGCCAGGT     GGCTGCCCGAGCGGCG CAT CGTCGCCAGGGCGTCC     TCTAGTTCGCTGCCG  61 192
         kgd 1978653 .. 1978709 + -27.4  -2.71001   CGCTAAAGCTGTAGC GGCGAGTGAGCGAAGAGCCCCGGTTC AGACC GAACCGGGGCTCTTCGCTTCCCCGCG CTTCCTTTCGCGGTG 100 27
        aroA NONE
    Lxx19200 1982430 .. 1982445 +  -4.6  -2.62184   GGCGCTGGGAGAATA              GCGGCA TGAC TGACGC               TCGTCTCGAGGCCGG  42 45
         bcp 1982966 .. 1983005 + -14.2  -3.01712   GAGCCGTTGCGTGTA  GGGGTCGG-CCGGGGCGCC GAG GACGTCCTGGGTCGGCCCC  TGTTCGACCACACGG  69 83
    Lxx19290 1989690 .. 1989700 +  -2.4  -3.16564   CGAAACGGCCGGGCC                 GGTG TCA CCCC                 TTGGTCAGGTAGCGC  42 77
    Lxx19300 1991989 .. 1992015 +  -5.7  -3.12351   CCCTCCCCGGCTCCC         CTCGGCGACGG AGAAG CCGTCCTCGCG         TTCGATGTCGGCGGC  49 55
    Lxx19310 1992888 .. 1992904 +  -3.5  -2.82635   CCTGCTCGCCGAGAC              GGCGCGG GAG CCGGCCC              TGTGATCCTGACCGT  43 4
        lacC NONE
        agaY NONE
    Lxx19350 1995485 .. 1995495 +  -8.2  -2.59748   AGGAAAGGCACTCAG                 CGCG CGT CGCG                 TAGGTTGTGGGGATG  52 47
        nagA 1996678 .. 1996734 + -32.4  -2.78816   CGGTCCTGACGGGGC TCGGCGCGGGTTCGGGGGCCGGGTTC TCCGC GAACCCGGCCCCCGAACCTCCCCCGG TGTGATCGGCGCTCG 100 32
    Lxx19370 1997162 .. 1997174 +  -4.8  -2.70932   CCGTCCGCAATGTCG                CCTC CACCT GAGG                TCGTTGCACAGCCCG  43 15
    Lxx19380 NONE
        purU NONE
    Lxx19410 2002169 .. 2002185 +  -3.5  -3.50853   ACGGGATGTCGATAT              CGCCCCC TTC GTGGCCG              TTGTCCTTCACCAGG  51 371
    Lxx19430 2003359 .. 2003369 +  -3.2  -4.07885   GGAGATCGTGTAAGA                 CGCT GCG AGTG                 TTTTGCGGGCGCGTA  59 62
        speG NONE
    Lxx19510 2010236 .. 2010246 +  -2.4  -3.54741   CGGCACCGCCCCTGA                 CCGG AAC CCGC                 TTTCGGAGCGTCATC  48 26
    Lxx19520 2010965 .. 2010980 +  -8.2  -3.09933   CACGATGGAGTAGGT              GCGCGC CTGC GCGTGC               TTGGCTGCGTTGGCC  56 230
    Lxx19730 2034697 .. 2034728 +  -6.5  -2.62616   CGCGCGTCGGGAGCG      CCGC-TTCCAGCGC CAGCT GCGGTGGATCGCGG      TGGTCTACCCGCTCC  46 127
    Lxx19760 NONE
    Lxx19770 2040305 .. 2040335 + -18.3  -3.18264   GCGACCACGCACGAA       GGCCCGGAACGCT TCTAC AGCGTCCCGGGCC       TTCGTGCGTGAGAGC  86 46
    Lxx19870 2051808 .. 2051861 + -12.5  -3.15544   TGTGGCTTCTCCTTG GCGGTGTCGGGGATGACCAGACCG GAGGCAG TGGTCTGCTCAGCCTCGAC-CTGC TTGATGACGATGCGA  68 498
    Lxx19890 2053649 .. 2053675 +  -9.3  -2.53995   GACGGCCCCCTCGGT         CACGCCGGGCT CGGTC GGTCCGGCGGG         TGCGTTCGGGTCGGT  51 458
        coaA 2060862 .. 2060879 +  -5.5  -3.06501   TTAGGCATAAAAGCC             TCAGGCC GAAA GGCATGA              TTAACTAAAACTCTG  47 37
    Lxx19990 2061298 .. 2061310 +  -3.3  -2.87132   CCGGGTCGTTGCGCT                CTGGC CCG GCAAG                TCTGTGCCCAGAAAG  41 45
    Lxx20000 2062068 .. 2062078 +  -8.2  -3.78775   GAGTTCGTTCGCCAT                 CCGC ACG GCGG                 TTTCCTGATCGGCCG  67 436
        yrhL 2068115 .. 2068132 +  -8.3  -2.80935   ATCAGGCCTTCTCGG             CCTCCGC CTCG GCGGTGG              TCTCCTCGGTCGCCT  54 451
    Lxx20650 NONE
    Lxx20760 2131838 .. 2131891 +  -9.4  -2.72344   GGGGTGACCGGCAGA CCGGCGGCGCTCGC-GAT-GCGCTCG GCTT CGCGCGCGATCTGCGCGGGCGTCCGG TAGTTCACGGTCAGC  52 480
        rhlE NONE
    Lxx20790 2136253 .. 2136288 + -13.2  -2.87132   AGCGCGGCACTGCCG    CCCGCGCTCCCAAGCC GGAA GCCTTGGGAGCGGAGG     TGTGTACGCACGAAG  69 209
    Lxx20810 2137724 .. 2137746 +    -4  -2.57132   CGGGGGCATGATGGG           TGGATGAGCG ACG TGCTCGACCG           GTTCTCCCCCGCCAC  40 72
    Lxx20840 2140941 .. 2140961 +  -6.1  -4.12532   GTAGGCGCTCTAATG            TTCCGGTGT GCG ACGCCCGAA            TTTCTCTGTGAACGA  66 209
        cpsA 2142778 .. 2142789 +  -3.6  -3.06796   CTTCCCTATCCACCC                TGCC TCGC GGCG                 TTCGCTAGAATGAAC  44 188
    Lxx20860 2143647 .. 2143659 +  -2.6   -3.6761   GCGGTCCGCGAGTTC                GGCC AGCAG GGTC                TGTTTGTTGGGGAAA  50 441
        bioY NONE
        menE NONE
        yhfS NONE
        cbiO NONE
        cbiQ NONE
    Lxx20930 2148322 .. 2148337 + -10.4   -3.7108   ACCGCACGCTCATAA              CCGGAC CAGC GTCCGG               TTTCGGTGTCGAGGT  70 26
    Lxx20940 2149012 .. 2149038 +  -4.3  -4.56597   CCCCTTCCGCCGCCG         CGGAGGATGAC CCCCT GATTTCCTCCG         TTTTTCGAGGGCCGG  72 48
        lytR 2152305 .. 2152315 +  -2.4  -2.89564   CTCCGCTCCAGGCGG                 GCGG TAT CCCC                 TGTGTGAACTGAGCC  40 3
    Lxx20970 2152800 .. 2152829 +  -5.7  -3.29144   GCTCGAGTCCTCGCC       TGTCCA-GCGTCCT CCC AGGAGGCGTGGCCA       TTGTGCGCCGCGTCG  51 142
        feoA NONE
        feoB 2154983 .. 2155041 + -12.9  -2.62184   CCTGTGGACGGTCCC GGACGGTCTGTTCCCCCGGAGCGGCAA GGTGA TCGCCGCTCCGGGGGAGCTCGGCGCAC TGCTGTCCGGCGGCG  67 90
    Lxx21000 2155569 .. 2155585 +  -5.8  -3.16564   AGACCGCCGAGCCTA              CCGGTG CCGTC CACTGG              TTCATCAGGTCGAGC  50 113
    Lxx21030 NONE
    Lxx21040 2158648 .. 2158665 +  -9.9   -3.2827   CTTCGATCGTAGCGA             CGTTCGT AGCG ACGAACG              TTCATCGTTCGGTCC  63 123
    Lxx21050 2159134 .. 2159153 +  -2.8  -3.61715   GCGCGAACAACTCCT            GAC-GGTTC CTC GCACCAGTC            TTCTTGAGCGCACTG  50 248
        lepB 2168562 .. 2168578 +  -7.9  -3.27475   ATGGCCCGAACCCTC              CGGCACG AGC CATGCCG              TCTTCTCGTGCCCGC  56 64
    Lxx21140 2171482 .. 2171497 +  -5.4  -3.94812   GGAGCGGCTGGCGCC              CGCGAT CGTG ATCGTG               TCTTTTTCGATGGCG  63 287
         tnp 2173904 .. 2173915 +  -4.4  -3.31144   GACCGCCGACTGAAT                CCTT CAGA AAGG                 TTCTCCGAATGAAAA  49 103
    Lxx21170 2175173 .. 2175220 +  -7.6  -3.02144   AGGTCTCCTTGCCAC TGCTCCCG-GCCCGC-CGGTCG AGGAGC CGTCCGAGCGGGCGCAGCAGCG TGTTCGCGAGCATCA  52 309
    Lxx21210 2182245 .. 2182256 +  -5.8  -3.14132   GCAAGCTCCTGTGCT                GAGG CCGC CCTC                 TTCCTGAGACGAAGC  49 24
    Lxx21280 2190696 .. 2190716 +  -5.3  -2.89602   CACGGGGAACCATCT            CCATCCGGG AGC CCGGGATCG            CTTTCCTGTGCCAGG  44 124
    Lxx21390 2202333 .. 2202346 +  -5.2  -3.07222   CATGACAAACGTCGG               GCGG ACGAGC CCGC                TCTTGACATGATGCT  46 403
         ppa 2214714 .. 2214742 + -21.7  -3.97368   GAGTCAGACAGAGAA        CCGCCGGGCGCGC ATC GTGCGCTCGGCGG        TTTCTCCGTTCCCGA 100 39
        dctA 2223731 .. 2223743 +  -5.5  -3.42699   GCTCTGGCTCGCACG                GATCG GGT CGGTC                TTGTACTGGGTCGCT  52 468
    Lxx21690 2234428 .. 2234471 + -11.7  -3.01712   CCGGCGGGAGGTGGC GCGCCTC-CCGCT-CTCGCCG CGAC CGCCGAGCGGCGCCGAGGCGC TCTTCCCGGCCGGGA  65 50
    Lxx21700 2235313 .. 2235325 +  -2.6  -3.35679   TTTTCGTGAGACAGA                CCCT GCCAA GGGG                TTCTGCCTCCGGACA  46 73
         asn 2237670 .. 2237710 +  -5.1  -3.02461   CGGCGGCGGTCATCG  CGGCGATGGCGGCATCGCA CGC TGCGGCGGCGTCTGCGCCC  TGTTCGGCGGCCTTC  47 334
    Lxx21730 2238180 .. 2238192 +  -4.7  -3.12668   CGGCGTTGACTCACG                CCCCG CAA CGAGG                TTGGCTGTGACCATG  47 32
    Lxx21740 2238375 .. 2238403 + -19.5  -2.52464   CTGAGCGGCACAGGT        CCGGCGGAGTCCG GCA CGGGCCCCGCCGG        TCGGTTCACGGCGCG  93 37
    Lxx21750 2239803 .. 2239861 + -10.1  -3.59315   GTCATTCCCGGACCG GCGACCGCGATCCGGACCCGGACCCGGAC CCG GACCCGGACCCGGAC-G-ATCGCGGTCAC TTTCGGCCTGATTGC  67 330
        tagA 2242076 .. 2242124 +  -6.5  -2.87132   CGCGAAGATCGGCAT GGAGTGGGCGTGGCGGC-TGAT GCTCGA ACCGCGCCGCCTCGCCCGCCGC TATCTCGGACAAGGA  48 6
    Lxx21790 2242885 .. 2242901 +  -9.3  -2.87344   GATTTCCAGGAGTCC              GCGGCGG CGG CCGGCGC              TCTGTAGCGGGCATC  56 114
    Lxx21810 2244551 .. 2244580 +  -9.9  -2.90194   GGCGACCTCTCCTCT       TCCGC-GAGGGCCG GTC CGGGCCTCAGCGGC       TCTCGTTCGCCGCCT  59 68
        ansP 2250756 .. 2250772 +  -2.9  -2.71918   CCTCCCCCTCTGTGT              CGGGTAA AGC TAACCTG              CTCTTTGTCAGGTAA  40 54
    Lxx21850 NONE
    Lxx21860 NONE
    Lxx21870 2253948 .. 2253973 +  -8.9  -3.01712   CTTGTTCGAGCGCCG         GGAGGGCGCGGC GAA GCC-CGTCCACC         TGTTCCGGCGAAAGA  55 88
    Lxx21890 2257732 .. 2257745 +  -2.3  -3.14132   CCGCCGCTGCCGACA               CAGCG CTCG CCCTG                TTGCTGACGGGCGCA  42 232
    Lxx21915 NONE
    Lxx21930 2263300 .. 2263322 + -10.4  -2.71731   ACGCGTCCATCTGCC           CGCGCACGGC GGC GGCGAGCGCG           TCGTTGCGGCGTCCC  56 431
    Lxx21960 NONE
    Lxx21950 2266402 .. 2266419 + -14.1  -2.57344   GCACGCCGGACGGAA             CCGCGGC GGAC GCCGCGG              CTTGTCCGCCCCGTG  69 221
        argG 2268325 .. 2268340 +  -4.6  -3.01712   TCGTCCACGGCGGCG              TCCGGC AGCA GCAGGA               TATTCGCCGGCAGCG  46 345
    Lxx21990 2270045 .. 2270056 +  -7.2  -3.14051   CGATGCCCGGATCGA                CCGG TGGC CCGG                 TGTTCGTCACCGTGA  53 244
    Lxx22020 2272440 .. 2272461 + -12.3  -3.05384   GCGACCGGGACGCTG           TCGTTCGGC GACG GCCGGACGA            TTGGCTCCGCGACCG  67 262
    Lxx22050 NONE
    Lxx22040 2275219 .. 2275250 + -23.8  -3.23393   AGCGCCTGACACCGG      CGGGAGAGGGCCCC GGCC GGGGTCCTCTCCCG       TGTTCTCCAGTACAC 100 32
    Lxx22070 2278861 .. 2278893 +  -6.7  -3.29511   TGACCAAACTCACAC      GAGCGCTGGCCGCAG CGA CCGCTGCCGGGGCGC      TTCTGGCCGGCTGCA  54 44
    Lxx22090 2280134 .. 2280156 +  -5.5  -3.59262   TTGAAGCGAGAGTCG           TCGTTCGCG CAGAT CGCGAAGGG           TTTCGGGATCTCCGA  54 101
         p49 2284087 .. 2284109 +  -6.2  -3.28712   GTTATTAGCTCCTTC           CCGTGGGG TTGTCTT CCTCGCGG           TTCTCACGGCAGCGC  53 298
        hutH 2289716 .. 2289738 +    -7  -3.46602   CAACCTCGACCCGGA          GGTCG-CGG AGCGCC CCGACGACC           TTGTCGTCTACGGCG  56 153
    Lxx22210 NONE
        rbsA 2295639 .. 2295675 + -12.2  -3.15544   CGCGATCGGGGTCGG    CGCGGTCGTCGGCCTG ATCAA CGGGACGATGGTCGCG    TTCATCGGAGTGCAG  69 349
        rbsC 2297743 .. 2297783 + -19.2  -3.27298   ACAACTCCGCGTGAA TGCTCCCCTCATCTCGGCT TTCG AGTCGGG-TGAGGGGAGCA  TTCGTCGTTAAAGCG  89 495
    Lxx22340 NONE
        o375 2308372 .. 2308397 +  -3.9   -4.7373   GGTGACTTATTTAGT         GACGCATAGCT GTCT AGATGGGCGTC          TTTTTGATACGCTGG  77 286
    Lxx22360 2308948 .. 2308963 + -10.4  -3.53091   GCTCTACGGGGGCGA              CCACCC CGGA GGGTGG               TTTCGCGGAGACGCT  67 179
    Lxx22370 2309503 .. 2309513 +  -8.2  -2.87132   CCGCAAGCTCTGAGC                 CGCC TGC GGCG                 TCTCTCGGGGGAACG  54 69
        cspA NONE
    Lxx22410 2314110 .. 2314121 +  -5.8  -2.82208   CCACGCTGACGAGCC                CCCT CACA AGGG                 TCTGCTGCATGGTTT  46 63
         tnp 2315174 .. 2315184 +  -2.4  -3.54424   CCTTCCGAACGCAAC                 CGGG TCG CCCC                 TTTCGGGCGGTAACG  48 341
    Lxx22450 NONE
    Lxx22460 2318627 .. 2318643 +  -5.1  -2.80796   CGCCTCACTCTCTAG              GAGGG AGACCGC CCCTC              GTTTGCGTGCTACAG  46 106
        dcsA 2319653 .. 2319663 +  -5.4  -2.62184   CCCGCCCGTCGAGAA                 GGTT CGA AACC                 TCGTCTCCAAACCGC  44 108
    Lxx22520 2322402 .. 2322428 +  -2.2  -3.89614   GGGGAACTACTTGGG         TTCTAGCGGTTG TTG CAACATCTGGAG         TTTCTAGGAGTTGCA  56 20
         tnp 2323907 .. 2323925 +  -9.5  -3.90112   CCGCCACTATGTGTG             TCGCGCC CCGCC GGCGCGG             TTTCGTTCACACCCG  73 68
        pntA NONE
    Lxx22570 2326137 .. 2326157 +  -2.5  -2.67747   GTCGCGTGAAGAGAG           CGGCG-CG TGATGT CGACGTCG            ATTCTGGTCTCGACC  38 16
        pntB 2327709 .. 2327721 +  -5.5  -3.95219   GGCGGTGTGCGAGGG                CGAGC ATG GCTTG                TTTGTGGCGTTTGCC  60 170
        aldA NONE
         adh 2331628 .. 2331653 +  -8.3  -2.78384   TGGTGTTCGATCTGG         CGCACGT-AGGG AGC CACTGACGTGCG         TATCGTGCCGGCGCA  52 6
    Lxx22620 2332301 .. 2332317 +  -3.6  -3.61103   CTTGTCCATGCTCGG              GGGCGT AGACG AGGCCC              TTTGCGATAAAGTTC  51 189
    Lxx22630 2333768 .. 2333780 +  -9.1  -3.26649   CGTGCCTGGATATAG                CCGGT CGT ACCGG                TTGGTGTCGGGGTCT  59 400
    Lxx22660 2335773 .. 2335794 +  -5.7  -3.05343   GCCGCTGACGGGGTT           CCCGTGACG GTGA CGTGTCGGG            TGTTGAAGCTCTCCC  47 64
    Lxx22670 2336532 .. 2336542 +  -2.6  -3.49475   GCACCCAAAAAAGAC                 TTTT TTG AAAA                 TTCTATGAACATCCG  47 383
      tpase1 2342771 .. 2342795 + -15.7  -3.35813   GCTAATATGGGGTTC          GGGTCAGGCGG CCC CCGCGTGACCC          TTCGTTCGCATCGCG  82 446
    Lxx22708 2343640 .. 2343653 +  -2.3  -3.53012   TCGTTCCAGTGCTGC               CACAG CGTC CAGTG                TTTCCACCCACCGGG  47 418
    Lxx22740 2349170 .. 2349184 +  -3.5  -2.78384   CAGGTTCCAGGTTCC               CTCGG TGGAT TCGAG               TGTGCTGCCCGAAAG  40 473
        purD NONE
        purC 2355371 .. 2355385 +  -4.9  -3.28924   GCGGGACGCTCAGCG               GCCGT CTGGC GCGGC               TTCTCCCACCAGATC  49 182
    Lxx22830 2358610 .. 2358630 +  -6.8  -3.35679   TCGGGTTGGGCGATG            TGGATGCC GGTAA GGCGTCCG            TTCTCGATGAGGAAG  56 60
    Lxx22880 NONE
    Lxx22890 NONE
         pur NONE
        purQ 2369866 .. 2369885 + -12.8  -3.05596   GGCTGAAGGGGCTAG            CGCCGCTC TCCC GGGCGGCG             TTGACTGAGGACATG  67 64
    Lxx22980 2370165 .. 2370192 +  -9.8  -2.69151   CGCCGCCGCGGCTCC        GGCGAGGGTGGAA GCA TGCCGCCC-CGCC        TCCTCTATCGAACGC  57 45
    Lxx22990 2370661 .. 2370675 +  -2.1  -3.86822   CCGAGTCTGCAACTT               GAGTG GGTCG CATTC               TTTATGCAAGGGTTG  54 48
    Lxx23000 NONE
    Lxx23040 NONE
        dppA 2377251 .. 2377263 +  -9.1   -3.8211   CGCCTCCACCTTCCT                CGGCA CCC TGCCG                TTCTTCTGGATCGCG  71 472
        dppC 2378695 .. 2378715 +  -3.2  -3.15861   GTCCGCTCGGTCTCG            TTCGCCAT CGAGA AGGGCGAG            TTCGTCGGCCTGGTC  44 112
    Lxx23120 NONE
    Lxx23130 NONE
        purL 2384336 .. 2384351 +    -6  -3.34895   TGCCGCAGAGCACGA              CCAGCG CGCC CGCCGG               TTCGTTCCAGCTGAG  52 132
    Lxx23180 NONE
    Lxx23200 NONE
    Lxx23210 NONE
    Lxx23220 2390756 .. 2390766 +  -8.2  -3.04144   CGGCATCCGGCTCGG                 GGGC TCG GCCC                 TGTTCACCCTGACGC  55 3
    Lxx23240 2391739 .. 2391793 +  -2.8  -3.60296   CGCCGGGGATGACGG CGG-TCCGGCCCTGCGCGCGGAAGCTC GGCC GGG-TTCCACGC-CACGTCAGGAGCCG TTTCCGGTGGCGATC  49 378
    Lxx23270 2395906 .. 2395919 +  -9.5  -2.66964   CGGGAGATCCTCGAA               GCGGC GCGC GCCGC                TGATGTCCTCGGTCC  55 288
    Lxx23300 2398215 .. 2398244 +  -2.6  -2.73875   AGCCGGCCCCGGATG       TCACCGTCGCCG GGATCG CGGCGGAGGAGC        TCATGTTCGCCGGGC  38 284
    Lxx23320 NONE
    Lxx23330 2401551 .. 2401575 + -11.3  -3.14344   GACCCACGCGTGCAT          CGCGACAGCGG CCG CCGCTGACGCA          TTGATCGACCGGGTG  64 168
        nagD 2403478 .. 2403525 +  -7.4  -2.71011   GCGACCGGCGAGGCC CTCCTCGGCTGCCTCCGCGGAG CGCT CTCCGACCTGGACGCCGAGGGG TGCTTCGGCAGCGGT  51 403
        xthA 2407252 .. 2407285 +  -6.7  -4.19238   CTAGGTTTCCACACT     GCCCGTCGTACGCT CAGGGCT ATCGT-CGGCGGGC     TTTTCGGGTTCCCCC  72 235
        purR 2422064 .. 2422077 +  -8.1  -3.14683   AATCCGGCTGGGAGC               CGACG CGCC CGTCG                TTGGTGACACACTCT  54 159
    Lxx23590 NONE
    Lxx23790 NONE
    Lxx23800 NONE
         idi 2444888 .. 2444904 +  -7.3  -3.88787   AACCTTCGGGCCAGC              TGTGAGC GCT GCTCATA              TTTCTCCACCTGTGC  64 21
    Lxx23860 2450140 .. 2450152 +  -9.1  -3.67597   ATCATTCAGGATCGG                TCGCC TAT GGCGA                TTCTTCCCTGAACAA  68 138
    Lxx23880 2454583 .. 2454611 +    -3  -3.31144   CTCGTGTCGGTGGTG        CGGTTTCGATGG GGAGG TCACCGCGACCG        TTCTGGGCGTGGAAC  46 405
    Lxx23890 2454922 .. 2454932 +  -2.4  -4.56597   CCAATGACTATGACG                 GCAG ATA CAGC                 TTTTTCACGGGCGGG  67 47
          47 NONE
          35 2457263 .. 2457301 +  -2.5  -3.01924   ACTACCTCGGCACCC CGG-A-CGGTGCCTCACC CGACCA GGTGCGG-ACCGATGCCG  TGTTCACGGCGAGTA  41 47
    Lxx23920 NONE
    Lxx23930 2458458 .. 2458470 +  -2.6  -3.53343   ACGGTGAGTGGGAGG                GCTG GGGGA CGGC                TTTGAAACCGGCGTT  48 479
    Lxx23950 2459622 .. 2459641 +  -2.8  -3.62597   GACGCAGCGTTTCGG            GCGTTCGT TGAG ATGAACGG             TTATTCACGGATGCA  53 115
    Lxx23960 NONE
    Lxx23970 2460671 .. 2460704 +  -7.3  -3.29144   GACCGGGCAATGGGT     TGATGCCGGC-CCCAC CGT GTGGGCGGCGGCGGCG     TTCTGGGACGAGTAC  54 161
    Lxx23990 NONE
    Lxx24000 2462179 .. 2462199 +  -3.2  -3.95051   CACAAGCCCCGGAAA            GCCCTC ACCGGAAAC GGGGGC            TTTCTCACATTCTTC  58 114
    Lxx24010 2463114 .. 2463126 +  -3.3  -2.55544   TGAGAAGTTACGTGC                CGCTC GCG GAGCC                TGACTTCCATACTCG  39 10
           4 2464567 .. 2464590 +  -3.8  -3.07043   CTGGTGAGGAGCCCG          CATG-CGTGAC CGT GCCACGACGTG          TCTTGAGCTGGTCGG  44 34
    Lxx24030 NONE
          35 2465936 .. 2465948 +  -3.3  -2.70932   CTCCGACGAATGGAG                AACCC CAT GGGTC                TCATTGAGCAGCGCA  40 6
          35 2466677 .. 2466695 +  -9.5  -4.09685   ACCACCCCAAGACAA             CCCCCGC AAACC GTGGGGG             TTTTGCGCCATGCCG  75 44
    Lxx24060 NONE
    Lxx24070 2468367 .. 2468380 +  -2.3  -3.23274   GCAACCGACAAGACC               CGCGT CGAG AAGCG                TTGACTTCTCCGCAC  44 8
    Lxx24080 2469032 .. 2469049 +  -6.9  -3.17688   ACTGCCTCAACGATC             CCCGTCG TCAT CGACGCG              TTGATCGCATCGTTC  52 40
    Lxx24100 NONE
          39 NONE
    Lxx24120 NONE
    Lxx24130 2471460 .. 2471480 +  -2.4  -3.07113   GGGTTAGAGCGCGAG            CGCGCCCA CTATC TCGGCGGG            TTCGCTGAGGTGCTG  41 34
    Lxx24140 NONE
    Lxx24150 NONE
    Lxx24160 2473013 .. 2473030 +  -4.8  -2.59683   GCTACCTGACTGGGC             CGGTGA ACACCC TCGCCG              ATTATCAGGTCGAGT  42 32
          44 NONE
    Lxx24180 NONE
    Lxx24185 NONE
    Lxx24200 2477165 .. 2477177 +  -2.6  -4.07568   GCCTGAGCATGAACA                TGCC CGGCC GGCG                TTTTCGAGACCGGCG  58 367
        lysL 2478557 .. 2478586 +  -9.2  -2.65264   TGATCGCCGCGGCCG       TGACCGCGGCCG GTGGTA TGGCCGCGATCG        TCATCTCGATCGTGC  51 105
        pat1 2481408 .. 2481430 +  -6.2  -3.41051   ATGACACATGAGCTT           CGGAGTGTTG CGA CAACACCCAG           TTGTCGTAACACTCC  55 85
    Lxx24254 2484491 .. 2484503 +  -4.7  -3.11291   CCCTTCCGCTTCGCC                GCCTG CAT CTGGC                TGTTCGACTTCTGCG  47 523
    Lxx24260 2486021 .. 2486040 +  -6.4  -3.14132   GCGAGGCCAACCTGG            CCGATTCG CTGT CAAATCGG             TTGCTCGAGCGGCGG  51 40
    Lxx24280 NONE
    Lxx24290 NONE
    Lxx24300 2491093 .. 2491140 +    -7  -3.31144   TCGACGCTCTTGGGA CACCGGCGGCGACCGCGCA TAACCGTTCGC TCCTCG-TCGCCGTCGGTG TTCTCCCGGTCCGCG  54 123
    Lxx24425 2504748 .. 2504758 +  -2.4  -2.80113   TCCGTAATCGCCACA                 ACCG CAT CGGC                 TGTCATCACCTGGTG  38 76
    Lxx24440 2504988 .. 2505026 +   -32  -3.79251   TAGGTTCTAACCGAA   TGAAAGGCGGGTCGCAGC AAA GCTGCGACCCGCCTTTCA   TTTCGTGCTCACATG 100 38
        czcD NONE
    Lxx24480 2508561 .. 2508571 +  -8.2   -3.1364   GGGTCGCCACGACCG                 CCCC TTA GGGG                 TTCACTGGTTCCGTG  56 18
    Lxx24510 2511468 .. 2511478 +  -6.8  -3.53224   CGTCCCCTTGTCATC                 GCGA CGT TCGC                 TTTGGCCCGAGACTA  58 438
    Lxx24540 2515424 .. 2515443 +  -9.2  -2.87132   ATCGGCCTCACCCGC            CGGAGCCG GTTC CGCCTCCG             TCTCTGCCCGGAACA  53 182
    Lxx24640 2522583 .. 2522607 +  -7.8  -2.89055   AAGGCACACGCGGGA         GCCGACGGCCC AGCC GGGC-GTCGGG          TCTCTAACCGATTTC  52 68
    Lxx24680 2525539 .. 2525550 +  -7.2  -2.52543   CGACTGGCGGGCACT                CCGG ATGC CCGG                 TAAATTGCCAAAGAT  47 94
    Lxx24690 2526733 .. 2526762 + -14.4  -3.35679   AGGTTTCACCCTAAA       CGCCCCCGAAAGC ACGAG GCTTT-GGGGGCG       TTGTGGATGCCACGG  77 502
    Lxx24720 NONE
    Lxx24740 2529588 .. 2529604 +  -7.9   -3.4052   AGAGCACGTGAAAAA              CGACGAC TTC GTCGCCG              TTCCTTACCTTCGGC  59 200
    Lxx24760 2530254 .. 2530268 +    -7  -3.05384   GGTGGTCTAATGCGC               GGCGCG GAC CGCGGC               TTGGATGGCGAGGCC  51 65
    Lxx24820 2534278 .. 2534317 +  -5.5  -4.58283   GAGCCCCGGGAGTCA  GGCGAAGCGCTTGCGGG CCTTCT CCTCCTCACGCTTCGCC   TTTTTGCGAGCCTTC  77 39
    Lxx24840 2536989 .. 2537002 +  -5.2  -3.15249   CTGCCGCACCCCACA               GCGG AGCCCC CCGC                TTCCTCGCCGCTCTC  49 442
        hmuO 2537903 .. 2537913 +  -4.6  -3.05844   TGATCCTGGGTCGAC                 CTCG TGC CGGG                 TGTTCGGGTCGCACG  46 101
    Lxx24950 2549813 .. 2549842 +  -5.6  -3.52204   TTCAGCTCTGCTTCG       CCGGTTCGATCG GCATTG CGATCGCGCCGC        TTGGTTTCGCGGTCA  52 94
    Lxx25090 2561673 .. 2561694 +  -2.1  -3.05596   ATCCTGCGCCCGCTC           TCACGGAGG TGAG CCTGCGGGG            TTCGCTGACAACGTA  41 14
        purB 2563173 .. 2563196 + -13.1  -3.35679   GCGGCGAGTCCGGGG          GCCCGCGGT CAGTGC GCCGCGGGC           TTCTCCATCCCCGGG  75 45
        gntR 2565475 .. 2565509 +  -7.6  -3.01712   GTGCGATCTCGGCGA     CGGCGACCCGGTCGGC AGC GCTGGGCAGGATGCCG     TCTTCCACCCAGAGC  53 193
    Lxx25200 NONE
        mviN 2574992 .. 2575006 +  -5.7  -3.22475   GGTGACACGGAATAG               CATCC GCCTA GGATG               TGTTCTACAAGTCGG  51 26
        trxB NONE
        trxA 2576412 .. 2576443 + -19.5  -4.25104   CGACCGCCTTTTCGC      GACCCGTCCGGTG CTCACC CGCCGGACGGGTC       TTTTCGTACCCGCGC 100 43
        avtA 2577898 .. 2577908 +  -6.8  -3.30441   CGAGAAATCATCACT                 CGAC ATC GTCG                 TTCTCACAGGTGGTA  54 72
        rpmH 2583583 .. 2583603 -  -6.8  -3.03474   GGGGAGAACCAGATA           CG-CGGCCG CTTT CAGCCGTCG            GCGCACGAGGTTCCG  51 221
    Lxx25275 NONE
        yidC NONE
    Lxx25260 2581536 .. 2581549 -  -2.3  -3.89756   ACGTGAAACTAAGAA               GCGGT GATA ACCGT                GTGCCGGTCACGACC  56 5
        gidB 2580673 .. 2580686 -  -5.9   -3.6682   GTCGACGTATCGAAA               GCGGA CTCA CCCGC                CTCCACGAATATGTC  59 224
        parA NONE
        parB 2578436 .. 2578460 -  -2.7   -3.1585   TCATCGAACGCAAGA          TCGACGGTG TTGAAGT CTCCGTCGC          TGTGATTGACACCGG  44 408
        pcnB 2569587 .. 2569601 -  -3.4  -3.05715   AACTGGTCGATCGAA               CCCGCC TGT GGAGGA               TTACGCCTCCGCGGA  42 26
        rpsF 2568920 .. 2568936 -  -3.6  -2.79796   GGCCATGGGATTAGA              CGCCGA CCTTC TCGGTG              ACCGTCTTCTCGGCG  41 4
         ssb NONE
        rpsR NONE
        rplI 2567558 .. 2567591 - -22.5  -4.57341   AACTTCCCCGAAAAA     GGTGTAGCGGCGGGC CTTC GCCCGCCGCTACACT      CTGCTTTCGAGATCG 100 41
        dnaB 2565332 .. 2565359 - -19.8  -2.93723   CGCTGACGAAGGAGA        CCGGCTGCGGCG GCGT CGCCGCGGCCGG         TGCCTCGTACACCGC  95 376
    Lxx25110 2562759 .. 2562770 -  -3.6  -3.30159   CCAACCTGGTCACAA                GCCG GCTC CAGC                 GTGACCTCACCGACT  47 436
       hisC2 NONE
        pdhA NONE
        pdhB 2557722 .. 2557735 -  -2.3  -2.76696   GCTCGGCTCAATAAG               CGAGC GAAC GGTCG                ACGACCTCAAGAATA  38 4
        pdhC 2556300 .. 2556318 -  -3.2  -3.33087   AATACATGTTGATAA             TGATTG TCAAAAT CAATCA             AGGAGCAGCGCGGGC  46 19
    Lxx25040 NONE
        fhuC NONE
        znuB NONE
         fur 2553071 .. 2553094 -  -4.4  -3.01712   CTTTCTTCTCCAATA          CCGTGAGGCC GGAC GGCCCCACCC           AAGGTCACTTGTCGG  45 123
        rpmB NONE
        rpmG NONE
        rpsN NONE
    Lxx24970 2551788 .. 2551827 - -34.4  -2.87683   AGACCCGCGCAGACA  CCTCGGGGGCGGCGCCGC AGCT GCGACGCCGCCCCCGAGG   CAAGCGTGCGAAGGC 100 40
    Lxx24960 2549460 .. 2549474 -  -5.6  -3.05596   CAGTGCGCGAGGCAA               CGGGTG CTG CAACCG               GCTGGCTGCCCGTTC  46 249
    Lxx24930 NONE
        pknK 2541386 .. 2541398 -  -5.5  -2.58544   GGTGATCCCCAGAAC                TCCGA CGG CCGGA                TCGACGTCCCCAGCC  44 500
    Lxx24870 2537346 .. 2537369 -  -6.6   -3.5393   ACGACGCGCTGGAAA          CGGCCGCC GGATGGAT GGCGGGCG           ACCCGATCGCCGCCC  57 499
    Lxx24830 2534478 .. 2534496 -  -5.8  -3.96148   TGGCGCGACGATAAA             CCCTGGCG GGC CGTCTGGG             AAGGCCGGAGACGGC  63 336
    Lxx24810 NONE
    Lxx24805 NONE
    Lxx24800 2532714 .. 2532758 - -21.5  -3.87994   ACCGACCCGGATAAA GCACGAGCGCCCGCTCCGCC GGGGGT GGCGGTGCAGGCGCT-GTGC TCGTGGCAGGTGTTG 100 43
    Lxx24790 2531824 .. 2531845 -  -6.5  -2.52464   GGCTTCGGCAACCCA           CCG-GGTGGG ATA CCGACCACGG           GAACAATGCTCGGGC  45 291
    Lxx24780 NONE
    Lxx24770 2529881 .. 2529899 - -10.2  -3.14132   CGGGGCCTCGATGAA             GACGGCGC TGC GCACCGCC             CTCGGCTGGATCGCC  60 371
    Lxx24710 2526733 .. 2526762 - -14.4  -3.60098   AGGTTTCACCCTAAA       CGCCCCCGAAAGC ACGAG GCTTT-GGGGGCG       TTGTGGATGCCACGG  78 50
    Lxx24700 2526261 .. 2526305 - -21.3  -2.59748   CACGCGCATAACCCA CCGGTGCAGGGCGGGCGCAGG TTG CCGGCGCCCGCCCTGCAAACG CCTGCGTGTCAGACG 100 55
        lysR 2522265 .. 2522302 -  -4.8   -2.9348   CTGAAACTTGAGACA  CCG-GCCGGCGACGATCCC GGT GGG--CGCAGCCGGCGCGA  CCTGGCGGTCGCCGC  44 349
    Lxx24630 2520500 .. 2520529 - -11.3  -3.44051   CCTCCAGCAGCAGAA       CGCGAGAGCCGGC CTCG GCGAGCGCTCGCG        CGGTCGCCGCGCCGA  68 81
    Lxx24550 2515122 .. 2515137 -    -6  -3.54424   GGCGACTGCGGGAAA              CGCTGG CCGA CCCGCG               GCTCTTCAACACCCG  57 201
    Lxx24530 2512150 .. 2512173 -  -6.6  -3.92522   GCCGAAGCCGAGAAA          GCCGCG-GCGG GCC CCGCTCGGGAC          AGCACGGGGGACCGA  64 47
    Lxx24520 2510886 .. 2510915 -   -15  -2.62983   GGGACCGGGACATCA       CCGTGCTGACGC TACACC GCGGCAGCACGG        TGATCCCGAATCCTC  69 189
    Lxx24490 2508651 .. 2508684 - -16.7  -2.64099   TCGGTCGAGCACAAG     CTCGGCGGTGCGC GCATCCAG GCGCACCGCCGCG      GAGACGATATCCGGG  77 501
        cspA 2506340 .. 2506360 -  -8.9  -3.53366   TACAGCCAAGGACAA            GGAGGAGCC GAG GCCTCCCCC            GACACGAGGATTCCC  62 172
    Lxx24450 2504988 .. 2505026 -   -32  -3.17392   TAGGTTCTAACCGAA   TGAAAGGCGGGTCGCAGC AAA GCTGCGACCCGCCTTTCA   TTTCGTGCTCACATG 100 34
    Lxx24410 2501438 .. 2501451 -  -9.5  -2.94912   TTGGCAAGGGAGAGA               CCGGC CCAG GCCGG                GAACGCCGCCTTCGC  57 264
    Lxx24330 NONE
    Lxx24320 2494782 .. 2494807 -   -14  -3.05384   CTTGTCCCGACCCAA         CGTCGCCGCC CCGGCC GGCAGCGACG          AGATCAGCAGCGCAC  72 478
    Lxx24310 2494362 .. 2494393 -  -3.6  -2.94099   GGCGTGGAGGACACA      TTCG-TGCAGGCCGC ACC ACAGCCTGCATCGCC      GTAGGAGGCTTCGGA  43 132
    Lxx24252 2481908 .. 2481945 - -18.4  -2.91593   GATCCCTCCACAAAC   CCGCCCCGACCCACCC CCTTAC GGGTGGGTCGGGGCTT    TCTCGTCATTTGCCC  89 60
    Lxx24240 2478451 .. 2478462 -  -3.6  -3.74251   GAGACCGCGATCAAA                GACG TATT CGCC                 CACGCATCCGCCTAG  54 37
    Lxx23870 2450963 .. 2450986 -  -9.4  -2.63596   TGCGACGGGAGAGCA          CGCGCGGACG GAGA CGGCCGCGTG           ACTGGGTGGGTGTTG  54 166
    Lxx23845 2448790 .. 2448805 -    -4   -2.9621   AGGACATCCAAACCA              CCGT-GA ACC TCTACGG              GCATCTCCTACCCGA  44 170
         dcd NONE
    Lxx23820 2444936 .. 2444971 -  -4.6  -3.31501   ATGAACTGTGGATAA    CTGTGCGGATCGTCTGC CGT GAAGCCAATCCGCTC-G    CGCACTCACTTTTCT  49 113
        dnaK NONE
        grpE NONE
        dnaJ NONE
        hspR 2438503 .. 2438521 -  -7.3  -3.65351   GCACGGCGATCGAAA             CGCCCGC CGGGT GCGGGCT             GGCTCAGGCGGCCAC  61 332
        lepB 2436606 .. 2436635 - -13.5  -2.70232   TGGAAGACGACACCA       GAGGCCGCCGCCA CACC CGGCGGCAGCTTC        AGATAGGGCTCGTCG  67 47
    Lxx23710 2435218 .. 2435241 -  -2.2  -2.52464   CTCCGCGCGAACTCA          TGGCTCCCAG TCTA CTCGGGGCCC           TGAGCGGCTCGCGTC  37 13
    Lxx23700 2434571 .. 2434585 -  -2.8  -2.90763   GGGACACGGGAGAGA               GGGA TGACGTC TCCC               GGACGGACGCGCGGC  41 41
    Lxx23690 NONE
    Lxx23670 NONE
    Lxx23680 2431045 .. 2431081 -  -6.4  -3.58726   GTCTTCGACACACAA   GCCCCGCAGGCGGCGGG TGTG CCCGAGGCGT-CAGGGC    CTCCGGCTCAACCGC  56 19
        proY 2429239 .. 2429259 -  -9.7  -3.29144   CGATCGCCGCGAGAA            CGCCGAG AACCTCG CTCGGCG            TTCTCTTTGCGTGTT  61 123
    Lxx23640 2427473 .. 2427493 -  -2.6  -3.96148   CCGTCCGACGACAAA            GTTGAG TCTACTATG CTCAAC            TTTGGATCGGGGAGG  56 21
        clpB 2425190 .. 2425202 -  -4.7  -3.04144   TGTGGAGCCTCAACA                CGGCG GCC CGACG                GCTCTGCGAGCAGCA  45 111
        gntR 2423935 .. 2423959 -  -6.4  -2.71364   TGATCGTCGCAAGCA         CGCTCCCGAGC CTAC GC-CGGAAGCA          GGAACACCAGCCCCG  47 12
        adh2 2422799 .. 2422857 - -13.7  -3.03124   GGCGACGCCGGAACA CTGCCGGAGGCGCTTCGCGAGCGCGAA CTCGC CCCGCGCACACGTAACACCCTCGACAG CATCCTGCTCGCAAA  72 54
    Lxx23570 2419128 .. 2419155 -  -7.6  -3.21416   GACGGCCAGCAGGAA        CGGGACACTGGC CACC GCGAAGGTCCCG         GTCGCGATCATCGAC  54 324
    Lxx23530 2416514 .. 2416544 -  -7.5  -2.89881   CAGCCAGCGCAGATA      GGCTTCGCTGT-CG AGGC CGTACCGCGCAGCC       GATGACGTGAGCCTC  52 49
    Lxx23490 NONE
    Lxx23480 2412663 .. 2412693 -  -2.4  -3.53091   ACCGTCCGCGGGAAA       GCGCAGGCACTC GTTGACG GAGAGCGCACGC       GTGAAGCGGAACAGG  48 113
    Lxx23470 NONE
    Lxx23460 NONE
        lacF 2410067 .. 2410096 -  -5.5  -3.14132   CGCGCCCTTCAGCAA       GGCGGACACCTGC CAGA GCAGCGGCCCGAC        CGTGACGAAGAGCAC  49 133
    Lxx23430 2409424 .. 2409436 -  -6.9  -2.78384   CGCGCGGCCACCAGA                GCGCG GGA CGCAC                GACCGGCAGCTCGAT  48 436
        pyrE NONE
    Lxx23380 2403657 .. 2403688 -   -10  -3.13403   GGCCCGCTACGAACA      CGACCTCGGCGGGC GCTG ACCGGCCGGGGTCA       GCCCGTCGGTCCGGG  62 23
        spoU 2401207 .. 2401229 -  -6.9  -3.01712   CGGCCGTCGCGAACA           CGACGGACA TCCTG TGGCCGCCG           CCCGGGGAGCGGGCG  48 308
        purA 2395540 .. 2395551 -  -7.2  -2.78463   ACCTCGGGCACGACA                GCGC GCGG GCGC                 TGGGCGTGGCCGGGC  49 218
        phnL NONE
    Lxx23260 2392113 .. 2392125 -  -3.3  -2.90725   TGAAACGACACTATA                GGGTC ACA GAGCC                GGCTCTGGATAGGCG  41 16
        tyrA 2391444 .. 2391473 -  -9.1  -2.59564   GGCGGATTCCAGAAG       CGCCCAGAGCCGG GTCT CCGGTCCGGAGCG        AGCGCGACTCGCGCG  54 336
         mrc 2385876 .. 2385897 -  -5.1   -3.8211   CGCCATCGAGAAGAA           CGCCCCGTTC ACC GAACCGG-CG           GTCGCCGTGCGCACG  60 288
    Lxx23160 2385149 .. 2385163 -  -4.2  -3.20723   TGCCGATGAACTGAA               GAGTGA CTT TCACGC               GCGCGACGTTACCCT  45 87
    Lxx23150 NONE
    Lxx23110 2380597 .. 2380651 -  -6.1  -3.14132   TGCGCTCGGGAGGAA TCGCG-GCCCGGCGAGGGCGGAACCG CTCC CGGTTCCCTCGGCGCCGGTCACGCCG GCGCCTGTCCCGTGC  51 18
    Lxx23100 2379841 .. 2379854 -  -3.8  -3.35798   ACGCTTCATCGACAA               GCTG CCCCAC CAGC                TCTCGGGCGGCCAGC  49 387
    Lxx22920 2366439 .. 2366449 -  -3.2  -2.88544   GCCGACGGGTAGACA                 CTGA CTC CCAG                 CCCTAGGCTCTCCGG  41 76
         adh 2365316 .. 2365331 -  -6.8  -3.22298   CCGACGCACCATGAA              GCCATC ATGG GACGGC               CGCTATCAAAAATCT  54 100
    Lxx22900 2364831 .. 2364843 -  -6.9  -3.83502   CAGTCCTACAGGAAA                CCCCG GAA CAGGG                AGACGGCGGCGCAGC  64 46
    Lxx22840 2358521 .. 2358553 - -14.8  -3.39595   GTCAACGACCGATAA      CGCCGATGTGGGGC GTCCT GCACCGCATCGGCG      CGATGTTGGCCTGAG  80 57
    Lxx22820 NONE
        albF 2355126 .. 2355149 -   -11  -2.63631   CGAACTGGGACAGGA          CGGG-AACGCC CCC GGCGCTGCCCG          CGGAGATCGTGGAGC  59 180
    Lxx22790 NONE
    Lxx22770 NONE
        purF 2350055 .. 2350087 -  -2.5  -3.40403   GGCGGCGTAGGAGAA      GGACGGGGAAGCGGA GGG TTCGATCACCGGTCC      ATGCTATCGGGGCCG  46 455
        purM 2348827 .. 2348869 - -14.7  -2.78384   CCCTGGCCGACGACA GCCACCG-GACCGCCCGCGG AAGA CAGCGGCCGGGCGCGGCGGC GCAGAGGTGGTCCTC  72 119
        novC 2346923 .. 2346947 - -12.2  -2.64099   TGCTCCGACGAGAAG         GC-GGACACCG CGAT CGGTGTCCTGC          GGCGTGCTGTCGCCT  64 513
    Lxx22710 2343435 .. 2343488 - -25.6  -2.85847   AAGTTCCACAGGAGA CGCATCATGGTAATGGCCTGCACCC TTCCG GGGTGCAGGCCATTACCATGCCG-G TTCCACGAGCTCCTC 100 56
    Lxx22678 NONE
    Lxx22677 2338729 .. 2338741 -  -5.5  -2.60392   CACGTGGTAAGGAAT                CGCTA CGT CAGCG                CGGGCGGCGACCTCC  44 463
        celA 2336454 .. 2336468 -    -5  -2.52234   AGAAAGTTTAGCAAG               TTTCCG AAC CAGAAA               TCGCCTCACCTGTTT  42 62
    Lxx22655 2334196 .. 2334217 -  -4.4   -3.1211   GATCACAGCATTGAA           TACCGCAGC GGGGA GC-GCGGCA           ACCTGGGAGGCACTG  47 308
    Lxx22650 2333272 .. 2333288 -  -7.9  -2.94726   CCGTACAAGACCAGA              GACTGCG CGT CGCGGTC              GGCTTCAATATTTTG  50 267
         tnp 2327441 .. 2327457 -  -3.6  -3.16668   GAAGAGGTCGATGAA              TGCGGG ATACG CCGGCA              TCGACAACGACCTCT  45 182
    Lxx22490 2320368 .. 2320414 - -17.4  -2.71712   CTTGGCGTGCGAAAG GTGCAGAGGCGCCGCGGCAAC ACCGGG GTTGCCGCGGCGC-TCTCGAC GGTAGGGAAGGGGCG  80 246
    Lxx22480 2319653 .. 2319663 -  -5.4  -3.28712   CCCGCCCGTCGAGAA                 GGTT CGA AACC                 TCGTCTCCAAACCGC  51 266
    Lxx22440 2315414 .. 2315428 -    -7  -4.29738   CCACAGCTAGCAAAA               GCGGTC ATC GGCCGC               GACGAGTCTGCACCG  72 127
       tpase NONE
    Lxx22380 2310565 .. 2310583 -  -5.8  -3.66784   GGACTTGGAAGAGAA             GTCCGGCG CCG CGTCGGTC             GAGTTCGGGTCTGCT  57 65
         tnp 2301209 .. 2301223 -  -8.5  -2.68942   ATCGCGGCATAGAAC               GGCCG GTTCG CGGCC               TGCCCGGGGCCGCCC  52 49
    Lxx22270 2299471 .. 2299484 -  -2.3  -5.03314   CCCACCCCCAAAAAA               GGACG AGAA CACCC                CAAACAACACAAGTA  79 234
    Lxx22260 NONE
         rin 2297360 .. 2297371 -  -2.2  -3.67597   GGCCCCACCGAACAA                GCCGG CGA CCG-C                AGCCACGATCGTGTC  51 58
    Lxx22150 2287280 .. 2287296 -  -2.2  -3.55084   CCGGAACATGAAACA              CAGGAT ACAGA AGCCTG              GAGTACCCGTTCGCC  48 152
    Lxx22130 2285131 .. 2285161 -  -8.8  -3.18582   GAGCCGAGGTACCAA       CCGTCCGCAAGGCC GGT GGCATCGCGGGTGG       TGTTGACGAGGTCGA  56 461
    Lxx22120 2284601 .. 2284627 - -15.2  -3.54475   GGGCCTACGAGATAA         CCGGCGCTTC GTTCTGG GAAGCGCCGG         AGGCGGAGCGCTCTC  81 104
        deaD 2280374 .. 2280419 - -15.5  -2.54896   GCCCCACCCAACCCA CCTGATCGCCAGC-CCCGGCAC ACG ACAACGGACGCTGGCGATCAGG TTCCCCCTGGCGGCT  74 39
        dbdD 2274815 .. 2274841 - -12.2  -3.05844   CCCTCCAGGCCAAGA         GCGCCGTGGACG CGG CGTTCACGGGGC         TGCTGGTGGGGCTCG  66 453
        cutR 2270896 .. 2270926 -    -3  -3.76759   ACGAACCGCATGAAA       GCCCAGACGATCCC GAT AAGCGCGGCCGGGC       GGTCACCCCGGCTCC  56 28
        cutS NONE
    Lxx21980 2267538 .. 2267553 -  -7.5  -3.15212   AACTACCACACCGAA              GGCCG GCGCCT CGGCC               GCCTGATGTACGAGG  53 490
    Lxx21940 2262568 .. 2262603 - -11.1  -2.52516   TCCGCCACCATCAAC    CCCG-TCCCGGCCCTG AGCTG CAGCGCCGCGAGCGGG    CCCCTGTCCGGGGGC  58 480
    Lxx21880 2253781 .. 2253800 -  -4.9  -3.06183   CCCACGCGCACCGAA            CGCCACC CCTCGC GCTGGCG             CGCCCGCGACACGGT  46 129
        recQ 2246769 .. 2246803 - -10.6  -4.14392   CGGGAAGCTCCAAAA     CGGGACATCCGCACCC GAT GGATGCCGATTACCCG     TGCCTGTGAACAGGG  81 67
        acx2 2244454 .. 2244498 -  -9.4  -3.87869   CGAACTCGCGAGAAA CGTTCG-CGTCACGG-CCGGC TGGGAG GCCGGGCCG-GACGACGAAGG CGACTCCTGAGGCGC  71 100
         pip 2242932 .. 2242945 -  -8.1  -3.53012   GCCCCCGGCGCGAAA               GCCAG CGCG CTGGC                CGGCTGACCGCGGGC  60 45
    Lxx21720 2236872 .. 2236898 -  -6.5  -3.29144   CCAGCCGCTCGAGAA         CGAATCCGCCC ACGAG AGGCGAATGCG         GGAAATCTGCTACCT  52 498
    Lxx21680 2231179 .. 2231191 - -10.5  -2.70932   GGCTGGGGGGAACGA                GCGGC ACA GCCGC                TTCGCGCTCAATACA  57 77
    Lxx21670 2226640 .. 2226654 -    -7  -3.06696   TTCTTCCGCAAGACA               CGGCCG TCG CGGCGG               GTTTTGAAAGCTGTC  51 110
    Lxx21660 2225949 .. 2225967 -  -5.9  -2.78384   TTCGCTGTGATCACA             CGGGCGA CCACC TCGCCCC             GAGAGACGCTTCTCT  47 103
    Lxx21650 2225192 .. 2225208 -    -3  -2.66316   TCCGGGATCACAGCA             CGCAGAT CCGT ATC-GCG              GGGTCGAGCGCGATT  39 51
    Lxx21640 2223308 .. 2223339 -  -3.6  -2.85668   CACCTGGACACGACA      GGTGGACCGTCAGCG TGT CGCTGA-GGTGCTCG      CGGTTCGCCTGCCCT  43 63
         int 2219413 .. 2219424 -  -2.2  -2.98592   TGAATGCAAAAATAG                GTAG CGAT CCAC                 TTTCGTGCGAGAGTT  41 335
    Lxx21590 2219053 .. 2219071 -  -5.3  -2.77899   TTCCGGGATGAACGA             TACCGAA TGCCT TCCGGTA             GAACCCCACCGGTCT  45 86
    Lxx21555 2217708 .. 2217733 -  -5.4  -4.33151   CACTACAATCGAAAA         GCACCACAAG TAAGGC CCTGTAGCGC          AGTTGGTTAGCGTGC  72 261
    Lxx21550 2215980 .. 2215996 -  -7.2  -2.78935   ACAGCGCCCATGACA              CCGGCG CCGAT CGCCAG              TCCGGTCGGGATACG  48 60
    Lxx21540 2214714 .. 2214742 - -17.3  -3.64912   GAGTCAGACAGAGAA        CCGCCGGGCGCGC ATC GTGCGCTCGGCGG        TTTCTCCGTTCCCGA  91 47
    Lxx21520 NONE
         hpt 2212442 .. 2212459 -  -2.5  -2.62184   GGTGCCCCCACAGTA             CCGCCTG CCCG CTGGGGG              GCGCTGCATGTTCGC  38 77
        ftsH 2210430 .. 2210444 -  -2.7  -3.14132   GCGCGTGGCTAGGAA               GTCGC CGGCC GCGGC               TTGATGGCGGGCGAG  44 4
        folE NONE
        folP NONE
        folB NONE
        folK 2208032 .. 2208068 - -10.8   -3.2614   CAGCGGTGAGATGAA   CACCGCGATC-CCGCCG CTGG CGGCGGCGACCTCGACG    AGGAACCCGAAGACC  66 87
    Lxx21440 NONE
    Lxx21430 NONE
    Lxx21420 NONE
        panC NONE
        lysS NONE
    Lxx21380 2200732 .. 2200788 -  -5.3  -3.26319   AACGTGGGACACGAA GGCCTCCTGGATCGTGAAGCGGT TGAACTGAACAGC TCCACTTCACAA-CC-GGAGGCC CTCGCCCCTCAACTC  51 94
         cls 2198084 .. 2198127 -  -2.9  -3.85698   TGGGTTGTCCACAAA CTTTCCGCC-GGCCGGTCCGG GGAG CCGG-CCGCCCCGGCAGCCTG TACCCATGTCTCCCT  56 40
    Lxx21350 NONE
        clpC 2194786 .. 2194813 - -22.8  -3.63627   CGCGGACATGCGAAA        CGGGCCGGACTC CGCG GAGTCCGGCCCG         TTTCAGGGGAGGGTC 100 53
    Lxx21330 2194210 .. 2194231 -  -3.7  -3.40522   ATGGCCGCAGCATAA           CCGTGA-CGC ATG ACGCTCACAG           TCAGGCGCGCTCAGA  49 36
    Lxx21320 NONE
        radA 2191988 .. 2192014 -  -4.2  -2.91264   GTCGTGAGTTACAGA         GCGACGCTAGCC CTC GGCCGGCACCGG         CCTTTTCTTCGTTTG  43 104
    Lxx21300 2190895 .. 2190953 -  -5.9  -3.86916   GAGGAGGACACGAAA GACCGCGCAGAGGGA-CACCGGCGAATCG ACG CG-TTCGGCGCCGATTCGCCTCCGCGGTC TCTGTCCGGTGGCTG  62 89
    Lxx21290 2190303 .. 2190352 -    -7  -3.26428   TAAGAACGAACGGAA GGTCGC-TGTCGCGAACGCCATCC TGAG GGA-GGAGGCCGCGACGCGCGGCC TGACGGTCGTGCCCC  55 280
    Lxx21260 NONE
    Lxx21250 2186662 .. 2186674 -  -3.3  -2.71364   GGATCGGGCTAAGCA                CTGTG CGC CACCG                CCGGTCGCTCGTTCG  40 6
    Lxx21240 NONE
    Lxx21230 NONE
    Lxx21220 2182197 .. 2182251 - -24.6  -3.61106   TCAAGAAAACAGGAA CGACCTC-GCGACAGGAGCTCGCCGA GCTGG TCGGCAAGCTCCTGT-GCTGAGGCCG CCCTCTTCCTGAGAC 100 82
    Lxx21200 2178915 .. 2178950 -  -4.6  -3.54459   TCAATGCGCCGGAAA    CGCCACTCGCGCGC ATAGCCCG GCACTCGAATGGAG     GAGGTATCGATACCG  52 301
    Lxx21190 NONE
        mtgC 2174765 .. 2174805 -    -6  -3.33162   GACGGGACGGCACAA TCCTGTCCCTGCCGGAGGC CGTC GCCAGC-GCAGGGAAGGGA  GAGTCTCAATACACT  52 106
    Lxx21110 2165717 .. 2165727 -  -2.4  -3.49618   CGCTCATAGAATCAA                 TGGG CCA CCCT                 TATGAGTGCGCTCCC  48 190
    Lxx21090 NONE
        wecB 2163907 .. 2163929 -  -6.8  -3.14344   GAGCGCTTTGAGGAA           GCCGATCACG ACA CGAGCCCGGC           GAACATCGGAGTCCC  52 8
    Lxx21080 NONE
    Lxx21070 2161218 .. 2161230 -  -4.8  -3.29043   AAGCGCGCGGGAGAA                GACC AACGG GGTC                TCGGTTCGCGTCGCC  49 488
    Lxx21060 2158897 .. 2158911 -  -2.1  -3.55444   CGCCGACCCGGCAAA              CCG-CA GGCA TGACGG               ACAGGACTCTGATCC  48 213
    Lxx21020 NONE
    Lxx21010 2155231 .. 2155244 -  -3.7  -2.52516   CCGCTGACGACGAAT               CGCTG CGGG CCGCG                CTCGTGCAGCTGCTC  39 270
        mntH 2149342 .. 2149389 -  -8.3  -3.53012   CTCTCCCTCCCGAAA GCCCAGGGCGAT--CGCGGGCTC CGCT GTGCCCTCGCCAACACCCCGGGC AAGCACCGGAGAAGG  62 253
        tetR 2143061 .. 2143078 -  -2.5  -4.41616   ATCGCCGGAAAGAAA             GGCGCCG AGCT CGTCTCC              GACCTGACGTTCCCG  68 159
    Lxx20800 2136226 .. 2136250 -  -6.3  -3.91897   CCCTTGATCCAGAAA          GCAGCACAACG AAG CGCGGCACTGC          CGCCCGCGCTCCCAA  64 107
    Lxx20770 2131418 .. 2131428 -  -8.2  -3.36492   GCGCGAACGCGACAA                 CGCG CAG CGCG                 AGGCGGTCCGGGTCA  60 38
    Lxx20740 2129441 .. 2129457 -  -9.3  -3.37344   CGGCGACGGAACCAA              CGCGGCC GAG GGCGGCG              ATCTCGCCCGGCGCC  63 124
    Lxx20690 2122686 .. 2122738 - -10.4  -3.53811   GCGACGGCCGGGAAA GCCTCCGCCCCGCGCGATCGCCGAGC CAC GCACGG-G-TCACGGGCGACGGCGGC GGTAGCGGAGGACAA  67 250
    Lxx20680 NONE
    Lxx20670 NONE
    Lxx20660 2120379 .. 2120391 -  -5.5  -2.52464   GTGCTGGTGAACGTA                GCAGA CGG TCCGC                CGCTGGCTTTCGCGC  42 372
        rpoB NONE
        rpoC 2111975 .. 2112025 - -18.5  -3.98913   CTCACACCCAAATAA CTGACCCCCGAGAATCGAACCTGA TTTC TCAG-TTCAACCCACGGGGGTCAG TTCACGAACGCTCGG 100 62
         tnp 2108321 .. 2108347 -  -9.4  -3.23216   CTGGAGGACGACCAA         GAGTTCCTCGCC CTC GGTCAGGAACTC         GCGATCATCGGCCTC  61 158
        rpmJ 2107220 .. 2107258 - -30.4  -3.27298   TGCGCGAACGACGAA   GACAGCGGGCGGGGTGGC CGA GCGACCCCGCCCGCTGTC   GCACGCTCAGCCCTG 100 32
    Lxx20580 2105705 .. 2105742 -  -9.6  -4.00066   GTGAGAACGGACAAA   GGGTGCGGGGCGGGCG TCCGAG CGCCCGCCCCGCGAAG    GAGACCGCTACGGGG  73 169
    Lxx20540 2102961 .. 2102983 -  -3.3  -2.78384   GCGGGGCTGAGCACA           TCCGGTGTG CCCGC CAGGCCGGA           GGTCAGCGACACACT  40 92
    Lxx20530 2102613 .. 2102635 -  -3.3  -3.01712   CCTTCGTGCCGAACA           CGCCGCC GTTCAGAGT GGAGGCG           ATGTCGATGTGGCCG  42 98
    Lxx20520 2100270 .. 2100286 -  -9.3  -3.29144   CGATCGGGTCGAGAA              GGCCCGC GTG GCGGGTC              CCCCGGGCAGCGCCC  61 490
    Lxx20480 2097218 .. 2097229 -  -7.2  -2.87132   GCGCTGGGGCACATA                GCCG ATCT CGGC                 ACTACCCGGTCTGGC  50 253
        mtsC NONE
    Lxx20440 2094482 .. 2094518 -    -5  -2.70932   CCCGGCCGCGAAGCA   CGC-CACGACGGTCGCG TAGG CGCGCTCGTCACGCACG    GAGCCTCCGGGCTCA  43 38
    Lxx20430 2093875 .. 2093892 -  -6.2    -3.484   GTGACCATAGGACAA             GCGCGC GACAGA GCGCAC              ACCCGATAAATACTA  55 156
        rpsL NONE
        rpsG NONE
        fusA 2090520 .. 2090545 -  -3.2  -2.94218   ACTCTCGAGTAGACA         CCCCAATCGA CGGATT TCGACCGGCG          GATCTACGGATTGGT  41 100
        tufA 2089245 .. 2089270 - -21.9  -3.38272   GAGTACGACGGAGAA         GGGCCGGACCC TTTC GGGTCCGGCCC          TTCTCCGAGCGGCCT 100 49
    Lxx20380 2087362 .. 2087389 - -15.6  -3.35679   CGCCGGCACGCAGAA        GCGGGACCGGCTG TGT CA-CCGGCCCCGC        TCGAGCGACGCCTCG  82 232
    Lxx20375 NONE
    Lxx20370 2083887 .. 2083911 - -12.1  -3.14211   ATGGCGTCGTACGAA          GAGCTCTCCCC GAA GGGAAGTGCTC          TCGCATTGGACGCGA  69 287
        rpsJ NONE
        rplC NONE
        rplD NONE
        rplW NONE
        rplB NONE
        rpsS NONE
        rplV NONE
        rpsC 2079520 .. 2079530 -  -2.4  -3.13403   TGCGTGGGATCAACA                 TGGC TAT GCCT                 CAACTCCTGCTGCGG  42 18
        rplP NONE
        rpmC NONE
        rpsQ NONE
        rplN NONE
        rplX NONE
        rplE 2077122 .. 2077146 -  -2.8  -3.62644   CCCACAAGTAGACAA         GAC-TGCTAGG TTTC CCTAGCTCGCC          GCCTCCACCGAACGG  53 16
        rpsH NONE
        rplF NONE
        rplR NONE
        rpsE NONE
        rpmD NONE
        rplO 2074113 .. 2074145 - -18.5  -2.52464   TCCTGTCGGAAGTCA      GTCGGGTGACCGG TGGAGTT CCGGCCACCCGAC      TGTGCTGCTGAGGGA  87 43
        secY NONE
         adk 2072134 .. 2072153 -  -3.5  -3.58726   GTCTTGTAGAGAGAA            CGCTTGA AGACCA TCGAGCG             GCTAGGCGACAGACT  51 27
         map 2071248 .. 2071265 -  -2.5  -2.52896   GCATGCTGGAAGCGA             GCCCAAG ACAC CAAGGGC              CAATCTTATGGGATA  37 77
        infA NONE
        rpmJ NONE
        rpsM NONE
        rpsK NONE
        rpoA 2068672 .. 2068705 -  -5.9  -3.55444   TCTCCAGTGTTGAAA     GTC-GTGGGCTCGTCG AGA CGACGAGACCTCAGAT     GGTGGTGGACTCGTC  56 20
        rplQ 2068104 .. 2068116 -  -6.2  -2.85813   ACCGGAAGAAGATCA                GGCC TTCTC GGCC                TCCGCCTCGGCGGTG  48 77
    Lxx20060 2067520 .. 2067532 -  -6.9  -3.05844   TCGCGGACTGGAAGA                CCGCC ATC AGCGG                ACGGCTCGACCTCCT  48 196
        truA 2064799 .. 2064813 -    -7  -3.53012   GCGTGTGCCCTCAAA               GCGTGC GCA GCCCGC               GGGTCTGCTCGGCTC  58 6
        rplM NONE
        rpsI 2063385 .. 2063419 -  -4.3  -3.87641   AAGACGGGGCATAAA    CCGAAGCCTAAACGCT GTGA AGCGTCAACGCTT-GG     AGAACTGCGATGCCT  58 15
        mrsA 2061773 .. 2061786 -  -2.3   -3.9461   GTGCCGGAAGAAGAA               CCGAG TGGC CTCCG                AAGGCGTCGAAGAGA  56 259
        glmS NONE
        acpS NONE
         alr NONE
    Lxx19940 2056006 .. 2056019 -  -3.7  -2.67515   GCGAGGAGCATAGGA               CCAGC CTAG GCGGG                ATCGGACCAGCGCGG  41 17
    Lxx19930 NONE
    Lxx19920 NONE
         gcp 2053734 .. 2053778 -  -2.2   -4.4009   GTCTAGCTGAGAAAA TGCTGTACACATCAATGCTCGC AGT GC-AGCACCGGTGTGT-CAACG GACCGCCCGGCGCGT  65 70
    Lxx19900 2053090 .. 2053118 - -17.3  -3.89354   CCTCGAAATCAAGAA        GCGCGGCGTGGAC GTG GACCCCGCCGCGC        TCCGGAAGCGGCTCG 100 142
       groES 2051412 .. 2051447 -  -4.6  -2.50816   GCGCCAGGGACCAAT    GCGCTGCTGATATGAG AAGT CCGACACCAACTGCGC     TCACCCGTTGACAAT  42 187
        guaB 2049197 .. 2049220 -  -2.3  -3.16881   CACCCAGGCGAGGAA          GCCGACGACG ATGAG CG-CGACGAC          GGTCGCCAGGGCGAT  42 145
    Lxx19850 NONE
        guaB NONE
        glpD 2045401 .. 2045440 - -19.2  -3.33671   AGATCGAGGGCAGAA  CCCCCACCGCGGCGCTCG CTGA CGCGCACCGCGGTGAGGC   CGCCCGCGGAGCCGT 100 40
    Lxx19820 NONE
        yhaU 2043216 .. 2043250 -  -2.7  -4.57569   CGAGCCCGGCAAAAA    CGGCGGCGAAGGCG AGCGCGAA CACCAGCGC-GCCG     ATCCAGCGAGGGCGC  71 106
    Lxx19800 NONE
    Lxx19790 2041864 .. 2041880 -  -7.9  -2.78816   CGATCTCGGAGTAGA              CGTTCGC CTC GCGCACG              CGGCGGGCGATCAGC  51 137
        guaA 2040305 .. 2040335 - -20.5  -3.19463   GCGACCACGCACGAA       GGCCCGGAACGCT TCTAC AGCGTCCCGGGCC       TTCGTGCGTGAGAGC 100 58
        glpQ NONE
        uvrD 2034940 .. 2034962 -  -6.8  -3.26947   GAACGGCGACAGGAA           CGCCGGCGGC AAG GCGGTCGGCA           GCCGCCCCGGCACAG  54 173
        sucC 2031030 .. 2031048 -  -3.8  -3.12895   TTGTTGAGGAAGATA             GACATATC TCT GATTCGTC             CTTACTCGGCGCTTA  45 38
        sucD 2030120 .. 2030144 -  -2.8  -3.85698   GTCGCTGTGGAGAAA         GCG-GACGGGCC GGT GGTC-GTCGCGC         GATTACAGCGCGGCG  56 28
    Lxx19690 2028407 .. 2028426 - -13.6  -2.52491   GACACAGTCAGGAAG            GCGGTGAG CGCA CTCACCGC             GCCCGTGAACCGGAA  66 440
    Lxx19660 2026103 .. 2026137 -  -7.7  -3.53091   ACCGGGGCGCGCAAA    GGCGGCC-CGACCGGC TCAG ACCGGACGCAGCCCCC     AGAACGCCGGCGTGA  60 6
        purN NONE
        purH 2023868 .. 2023903 - -15.4  -3.73224   CGATCCCCCACGAAA    TCCGTCCGGGTCCGGCC ATA GGCCTT-CCCGGACGGA    GCTCAGTGGAAGAAA  85 28
        ddaH NONE
        pimB 2018510 .. 2018550 - -32.1  -2.64933   GAGTCAGCCACACGA  GAAGGGCGCTGGAGGAGAC GAG GTCCCCTCCAGCGCCCTTC  TTCCGCTCAGCTCAC 100 37
    Lxx19584 NONE
    Lxx19582 2015640 .. 2015656 -  -2.1  -4.12296   GCGAGAACCAAACAA              GCCCCCG CTG CGGAGAA              CAACGGAACGACGAG  58 172
        tetR 2014108 .. 2014146 -    -5  -3.64703   GCGGCCGGATCGAAA   GCGCCGCTTCCGCCACCA GTA CGACAGCGAGGGCGGCGG   GCGCCCACCAGAAAT  55 53
    Lxx19570 2013621 .. 2013634 -  -8.1  -3.57792   CCACCGAGCCCGAAA               CGGGT GGTC ACCCG                GATGCGGGCGATCCG  60 209
        narP NONE
    Lxx19550 NONE
    Lxx19540 2011755 .. 2011780 -  -9.7  -3.37912   CACGGACATAGAAGA         CACCGCCGCCGA AGA CCGGCGG-GATG         AAGGCGATCGCCACC  63 87
         icd 2007946 .. 2007963 -  -9.1  -2.74523   TCAGCGCGAAGACCA             GCACCGC TGCG GCGATGC              CTTCATTCAGCGTAG  55 162
        nagB 2006899 .. 2006928 - -19.4  -4.39166   CCGGAGACAGCAAAA       GGGCATCCAGCC CCACCC GGCTGGATGCCC        CTCTCACCGCCGCTT 100 43
    Lxx19470 2006505 .. 2006515 -  -5.4  -3.72576   TGCGCGCCCACGAAA                 CACT CGC AGTG                 TCTTGCGCGATCTCC  57 63
    Lxx19460 2004736 .. 2004760 - -14.9  -2.92495   CGCAGAGAAAGACCA          GCGGGCCGCGG CCC CCGCAGCCGGC          CTCATGCGGACGCCT  73 27
    Lxx19450 NONE
    Lxx19440 2003394 .. 2003413 - -12.2  -2.64616   CGCGTATCCAGATTA            GTTCTCCG CGGC CGGAGAAC             TGTGAGCAGTGGTGC  64 478
    Lxx19420 2001860 .. 2001897 -   -12  -3.14132   CTCTGGTCTGAGGAA  CCACGGTCGTCACACCGC CAAG GCGGTG-G-CGGCCGCGG   TCACCGCGATATCCG  66 433
    Lxx19390 1998892 .. 1998911 -  -3.4  -2.83715   CCGATCACCATCACA            CTCGGCTG AGCG CCGCCGAC             ATCCGTCCCATGACG  41 1
    Lxx19320 1989680 .. 1989690 -  -8.2  -3.83026   CGCGCCCACACGAAA                 CGGC CGG GCCG                 GTGTCACCCCTTGGT  68 29
    Lxx19280 1988718 .. 1988732 - -11.4  -3.37466   ATTCCAGACATAACA               CCCCGA GTC TCGGGG               TTGTTCCCAGCCCGG  70 43
    Lxx19270 1987421 .. 1987454 -  -3.1  -3.65902   TGTACGGCAGCGAAA     TCGACCGC-GCCATCA GCG TGATGACCACGGTCTT     CGCGTCGGGCGTCTC  53 514
        dppB 1985005 .. 1985051 - -12.8  -3.53224   CAGCGCGTCGCGAAA GCGGCCAGCGTCCCGACCGTCA CAC CGGCGATCGCGCCGATGACCGC CGCTCCCGCTCCGAC  74 322
        moaD NONE
        dppF 1982430 .. 1982469 - -12.8  -3.21276   GGCGCTGGGAGAATA  GCGGCATGACTGACGCTCG TCT CGAG-GCCGGCCAGGCCGC  ACCCGCATTCACACT  68 474
        sigH 1978742 .. 1978764 -    -9  -3.21276   CTGCGCCGGAGAAGA           CGGCAGCGTC TCC GGCGCCACCG           AGGAGGTGCGGTCGT  59 471
        guaB 1972910 .. 1972931 -  -6.5   -3.6502   CATGGCCCATTCAAA           GAGCAAGGC GATC ACCCCGCTC            GCGCGGGCCGGTTCG  59 247
    Lxx19130 1971559 .. 1971580 -  -2.9  -3.72027   AGCGCCGACGAAGAA           GGCGTTC ACGAGGAG GAGCGCC            AGCAGCCAGGCGATT  53 50
    Lxx19120 1970178 .. 1970192 -  -7.8  -2.83715   GGGACGAGCAGCAGA               CAGCGA CCG TCGCCG               GCTGGGCGCAGGAAG  50 408
    Lxx19090 1967908 .. 1967918 -  -6.8  -2.71447   ACTCATCATAGAGGA                 CACG TCC CGTG                 CGTCGTTCAGCGGGC  48 32
    Lxx19080 NONE
    Lxx19070 1965938 .. 1965950 -  -9.1  -2.78463   AGCTCCTGCAGGACA                TCGCC GGC GGCGA                GAGCAGCTTCCGGTT  55 256
        cysD 1951236 .. 1951248 -  -3.3  -2.71744   CATTATGATATATGA                CTGCC TTG GGAAG                CGCCTATGCGCGTGC  40 29
    Lxx18920 NONE
    Lxx18910 1949640 .. 1949661 -  -4.3  -2.62184   TCGCTGGTCACAGCA           CTACCGTAC AAGG GCACGGCGG            ATGTTAGCACCCGCG  42 171
         gpt NONE
         ung NONE
    Lxx18880 1947384 .. 1947400 -  -4.3  -3.14132   GGTCTCCGGGACGAA              CCCGGAC ATG ATCCGCG              AGCCGAAGCCGGCGC  47 421
        infC NONE
        rpmI NONE
        rplT 1944268 .. 1944298 - -25.5  -3.59262   TCGCAGAGCGCGAAA       CGGTCCGGCCGGC GCTAG GCCGGCCGGACCG       TTTCCGTGTGGGCGG 100 43
        cutR NONE
        copS 1938526 .. 1938539 -  -3.1  -3.08211   ACTCCTTGAAAATGA               CGAAG AAGG CTTCA                CGCTCCGCCTGGGTG  44 93
         tnp 1936893 .. 1936911 -  -5.8  -3.15544   TCTGACGGGTATGAA             GGCGGCCG TCA CGGCCGGG             GCGAGTTCTGGTGGG  50 292
    Lxx18730 1930922 .. 1930955 -  -2.9  -3.15544   CGCGACGGCGATCAA     CCTGACCGAGCGCGA GATC TCGCGACCCGTCGCG      AGCGGCCTGTCCAAC  43 166
    Lxx18710 1927997 .. 1928044 -  -4.7  -3.58343   GCGAGCAGCCGGAAA CGCGGGCTGTCGTCCGCCGCGAT CAGG AGCGCCG-GGACGCCGGCC-GCA GCAGCCGCGGCGGCG  52 0
    Lxx18700 1926709 .. 1926727 -  -4.4  -2.57132   CGGGTTGCCGAGAAC             GACGACGG AGA CCTCCGCC             TAGCGGAACCGATCC  42 25
    Lxx18690 NONE
    Lxx18680 NONE
    Lxx18670 1924590 .. 1924618 -  -9.4  -3.63744   GGGCGCGCCAAAAGA        CGGAGCGCGCCG AAACG CGGAGCGCGCCA        AGATGCGGAGGCTAG  68 495
        glyA 1919834 .. 1919852 -  -5.2  -3.05384   CGTTTTCGGACCGAA             TCCCCGCA AAA CGCAAGGA             AACGATGACTGCGGA  47 45
        folD NONE
    Lxx18620 1918159 .. 1918173 - -11.4  -2.57463   AACGTGGGCCACAAC               GCCGTG CTG CACGGC               TGCACCATCGAGGAC  59 271
    Lxx18600 1916629 .. 1916675 -  -4.3  -4.07568   CGTCGTCGCCGAAAA CCAGCGCGTGCTCGACACCG TCCGCGTG CTGCG-CGAGCACGGTCCGG CCGCGATCGGCGGCC  62 468
    Lxx18550 1913414 .. 1913428 -  -2.8  -3.66874   GGAACCGGATGCAAA               CCAG CCTGAAC CTGG               CGCTCGGCTCCGCCA  50 342
    Lxx18530 NONE
    Lxx18520 1910115 .. 1910156 - -30.3  -3.59979   GGGGCCCACCTCAAA GGGCGGGCGAGAGCCACAG GATC CTGTGGCTCTCGCCCGCCG  CGGACGGCACGGCCG 100 442
    Lxx18490 1908550 .. 1908592 -  -9.8  -2.71731   GCCAGCGCGTAACCA CCTCACCCCCGCCCCGC TTCCGGTTGT GCGGGACGGGG-CGGGG TTTCGTCGCCCGGTT  57 104
    Lxx18480 1907711 .. 1907742 -  -7.8   -3.3514   AGCCAGACCGCAGAA      CACCTCTCGGCGCG AGGC CGCTCGGAGCGGCG       AATTGTGGAGCCCGG  59 110
    Lxx18470 NONE
    Lxx18460 1906352 .. 1906363 -  -7.2  -3.06915   ACCGAGCGGAGGGAA                GCCC CGCG GGGC                 TTCCCTCTTCAGGAG  51 34
    Lxx18360 NONE
    Lxx18350 NONE
    Lxx18340 1895964 .. 1895988 -  -5.5  -3.53012   CGCCCGCTCCCGAAA          GAGGGGGCGGC TCA GCCGCGCGATC          TGCGCGTCACCGCTC  54 12
         gpm 1894251 .. 1894291 - -20.6  -4.18401   TGATACAGCTGAAAA  CACGTCGTCTCCGCGTCC TTCAG GAACGCGAAGACGACGTA  TGACGGCTGGGCCGC 100 93
    Lxx18310 1893121 .. 1893149 - -20.4    -3.727   CCGACGACACGGAAA        CCCCGGCACAGA TCGCC TCTGTGCCGGGG        TTTCATCATTGTGGC 100 66
    Lxx18290 NONE
       regX3 1890169 .. 1890181 -  -3.3  -4.62069   GGGCGAGGTCAAAAA                CGTCG GCG CCACG                CCCGGCAAAGCCAGC  72 238
    Lxx18260 1889114 .. 1889138 -  -3.3  -2.87931   GGGATGCGGTACACA          CCCCCTGAGCG TAC CGCCCGCCGGG          ACCCGCCCGGCCGAT  41 92
        ispF 1887953 .. 1887966 -  -3.1  -2.58663   AGTCACGCCCATAAG               CCTACG GGG CG-AGG               AGGAGGGCCGTCGCG  39 13
        cysS NONE
    Lxx18230 1885157 .. 1885175 -  -5.9  -3.35046   CTACCTCCTCAAAGA             CAGCACC CCGGT GGAGCTG             TTCGCCGCCATCCGC  52 353
    Lxx18200 1882544 .. 1882555 -  -5.8  -4.25283   AGCTCGCGATCAAAA                CCTC CGAC GAGG                 GCACGACCGTGCGCA  72 517
    Lxx18180 1879266 .. 1879296 -  -3.9  -4.42806   GGACTGGGAAAGAAA       CGCGGAGCCGA CTGCGGGGT TCGAACCCGCG       ACCGCTCGCTTACAA  68 120
    Lxx18130 NONE
    Lxx18120 1874936 .. 1874957 -  -7.9  -3.06796   CCCGATGGCACGTAA           CGGACGGCT GAAG ATCCGCCCG            TTCACGACAGGGGAG  53 27
    Lxx18100 1873577 .. 1873588 -  -7.2  -3.18735   CCAATAGCCCATGAA                GGCC ACCC GGCC                 GCGGTCGATCCCATA  52 70
    Lxx18080 1870961 .. 1870976 -  -2.4  -3.98172   ACGAAGAGCGAGAAA              GTCCCC GGCT GGGAGC               AGGACGCCGTGGCCT  58 261
    Lxx18040 1869604 .. 1869623 -  -3.4  -2.87026   GAGAGGTAGAGGATA            CCGGCGCC GACG AGCGCGAG             GGTAGCGAGGGCCGC  41 177
    Lxx18030 1869176 .. 1869197 -  -4.3  -3.75153   TCCGCCGAAGTTAAA           CCTGCCG GAAACAAT CGGCGGG            GTGGGTTCAGCCGGT  55 32
         csp 1868760 .. 1868793 - -20.3  -3.85698   GGCCGGGCCCAGAAA     GCAAGAGCGCCGCCC CGGA GGGCGGCGCTCTCTC      GTCTTGCCGATCGCT 100 46
       groEL 1866864 .. 1866899 - -29.2  -2.70932   CCGGGCGCGGAACGA    CGGAAGGGCGTCTCCC CGCG GGGAGACGCCCTTCCG     TCGTCTGCGGCTGCG 100 47
        folP NONE
        ribG 1860282 .. 1860297 -  -6.8  -2.79302   AGTACCTCGATCAGA              TCGACG AGCT CGCCGA               GGCGCTCGGCGCGCC  46 393
        cspB NONE
    Lxx17910 1855332 .. 1855350 -  -6.6  -3.01712   TCCCTTCGTGGAAGA             CCCGGAGC ACC GCTCCCAG             GTGGTCGTCACGATC  48 497
    Lxx17880 NONE
    Lxx17870 1852169 .. 1852206 - -25.1  -3.53811   GGGACGCCGGGCAAA   CGAAAAGGGCACTGTCC TCGC GGACAGCGCCCTTTTCG    ACGGCGGCAGAGTGG 100 316
    Lxx17860 1851479 .. 1851493 -  -6.4  -3.03441   CATCATGGGGGAAGA               GACGTG CTT CACATC               GGTGCCCCTGGAGGG  49 154
    Lxx17840 1850791 .. 1850816 - -11.1   -3.6336   CGAGACGACAGACAA         GATCGAGACCC AAGT GGGCCGCGATC          TCCCGTTCATCGAGA  73 77
        nrdA NONE
        nrdB 1841144 .. 1841181 -  -2.4  -3.89346   CGTTCATCCTAGAAA   CCGGGTCGCAGCGCAG AGACGG CGAAACGGCGCCCCGG    ATCGCACAGATCCTC  54 70
    Lxx17750 1839353 .. 1839395 -  -9.7  -3.41988   CCGGAGTCAAGAACA GCGCACC-GGCTGCCACGCC GCCC GACGCGACGACCAGGAGCGC CAGCCCGATCAGGCC  63 80
    Lxx17740 1838747 .. 1838792 -  -6.8  -3.40403   GGCCCTCGAGGAGAA GCACG-CGGTCGCC-GGCGACCG TAG CGCTCGGCTGGCGAGCGACG-GC CGCTGCCGCGAGCGA  56 101
    Lxx17730 1838199 .. 1838217 -  -8.1  -3.01712   GCGGGTTCTGGAACA            CCCAGGCC GCCC GGCC-GGG             CGATCGGCGTTCCAC  53 208
    Lxx17710 NONE
       cysM2 1835685 .. 1835695 -  -2.4   -2.7873   GAAACCAGCCGAAAT                 GCAC GAA GAGC                 CATCAGATCCTGTCT  38 95
        soxA 1834025 .. 1834043 -    -3  -3.28712   CCCGCGCGTTCAGAA             GCGCCG CATACGC CCGCGC             CAGCTCCACCCGGAC  46 378
    Lxx17600 1829228 .. 1829276 - -10.3  -2.58861   CAGCAGCGCGACAAT CGCGGCCTTGAGATCGCCGCCGGC CGCG GCCAGCAGCG-CCTC--GGCCTCG TCCTCGGGTGCGCCG  57 67
    Lxx17590 1827783 .. 1827808 -  -5.4  -2.91681   CGGGAAGCGCACAGA        CCCCGAGCGCCG GCGC CGGCGC--GGGA         TCGCGTGGACGGCCG  44 338
    Lxx17580 1825314 .. 1825338 -  -4.8  -4.29302   TGCAGACCAAAATAA          CCGTGAGCCC CTGGT GGGCGCGCGA          CATTCCGAGAAGAAG  66 144
    Lxx17530 1820817 .. 1820857 -  -2.4  -3.55444   CCGGGAGCGGGCAAA  CGTCCGGCAGGATTCG GCGACGATT CGAATCGGCCCGGTCG  TCAGGTCTCGACGCC  48 88
        metG NONE
    Lxx17510 NONE
        ksgA NONE
        ispE 1815818 .. 1815855 -  -9.8  -2.78384   GCCGCCGCCACGACA  GCCGCCCCGGCGCTCAGC GGCG GC-GAGCTGCGGG-CGGC   TCAGAAGGAGCTCGC  56 513
        glmU NONE
        psrA 1808352 .. 1808368 -  -2.1  -2.63596   CCGCACCGGATAGGA              GATGAGG CTC CCCCGCC              GAACTCGACCAAACG  38 70
        malE NONE
    Lxx17400 1806043 .. 1806076 -  -8.7  -3.21099   CTGGTGGAGTACGAA     CCGTCCGATCGGCCGC TCC GCGGACG-CCGGGCGA     CCATCGCCGCGCGCG  56 319
        bplA 1800437 .. 1800458 -  -2.8  -2.57931   CTGATCGCTCAGAAC           GGCCACGG CCTGCT CCGGGGTC            CACTCGGGAGTGGAG  39 60
    Lxx17340 1799350 .. 1799364 -  -5.6  -2.78384   GGGTCGGCCAGCACA               CGACGC CAG GCGTCC               GCGTCCGCACCGTCG  45 294
    Lxx17310 1797412 .. 1797423 -  -2.2  -3.73072   AAGTGCGCGAGGAAA                GACT GCGA AGCC                 TGCTCCACCGCGTCG  51 42
        rplY NONE
         pth 1795757 .. 1795781 - -12.2  -2.64099   TGCTCCGACGAGAAG         GC-GGACACCG CGAT CGGTGTCCTGC          GGCGTGCTGTCGCCT  64 369
         mfd 1791024 .. 1791054 -  -6.7  -2.77899   GCTCCTGATGAACGA       GCTGGCGTTCGCG GGAGA CGAGGAGGCCAGC       GCCGAAGGCACACTC  48 270
    Lxx17260 1789220 .. 1789244 -  -2.9  -2.62396   GACGGCGGCACATTA         GGCAAGCCTA ATCTAA TAAGC-TGCC          TCTTGTTCCCGAATC  39 13
    Lxx17250 1787991 .. 1788032 -  -2.8  -3.20858   CATGAGACTCAGCAA GCAGGCCACGAG-CAGCACG ACGA CG-GCGGTCGCGAAGCCCGC GAGGGCGTGCCGACG  44 98
        fepD NONE
    Lxx17230 NONE
        hisS 1783752 .. 1783767 -  -4.6  -2.88544   CGCTACGGTCAGAGA              TCCTGC CGAT GCAGGC               GCTCGACATGGCCGC  44 164
         eno 1781752 .. 1781764 -  -4.8  -3.01712   CCCGGGCGGCGAACA                GGAC GGGTG GTCC                GCAGCGCGGAGGCTC  45 79
    Lxx17190 1781536 .. 1781551 -  -7.5  -3.57144   CGGCGGATGTGGAAA              GGGGC GGCGGG GCCCC               AGGACAATCGTAGAC  60 77
    Lxx17180 NONE
    Lxx17170 NONE
    Lxx17160 NONE
    Lxx17150 1777529 .. 1777546 -  -3.3  -3.53012   GCGCCGTCCGCGAAA             GAGGCCG TCGC CGATCTC              AGCCGAGGCCGGGTC  49 208
    Lxx17130 1775503 .. 1775518 -  -6.1  -3.32268   GAACGAGTTCCAGAA              CAGCG TGTTGC CGCTG               AGTTTCACGTAGTTG  53 266
    Lxx17100 NONE
    Lxx17090 1772378 .. 1772396 -  -4.4  -3.86346   CCAGTCCGGCAGAAA             CGGCGGCA CGA TGCCCGCG             ATGAACCCACTATAG  58 215
    Lxx17080 NONE
    Lxx17070 NONE
    Lxx17060 NONE
        rbsK 1768681 .. 1768693 -  -6.9  -4.26903   TGTAGTCGATGAAAA                CGCGG ATG CCACG                CTCGTGCAGTTCAGC  72 516
    Lxx17000 1766515 .. 1766543 -  -5.1  -3.35679   CTCCCTCATCCAGAA        CGGCACAGACCTC GTC GCGATCCTCGCCG        CCGCGCTGGTGTTCG  49 100
    Lxx16980 1763455 .. 1763474 -  -9.2  -3.12351   CTGCGGTAGATGTAA            GCGCCCAG CCAG CCGAGCGC             ACCAATGAGAACCAG  59 105
    Lxx16910 NONE
        ilvA 1754099 .. 1754150 - -20.8  -3.15544   TTCGACGCGCACGAA CGCGGCCGAACCGCCGGGCACACC GACC GGTGTGCCCGGCGGTTCCGTTTCA GTCCTCTTCGAGGAC 100 23
    Lxx16880 1752553 .. 1752580 -  -5.5  -3.28712   GCGTCCCGCCTACAA        CGGCTGAGGGA GGGCCG TCGCTCAGCTG         CGATGGTCGCCGGTG  51 19
        uppS NONE
    Lxx16840 1749537 .. 1749556 -  -4.3  -3.53224   CAGTGGGTTTCGAAA            CGA-ACGG TGTGG CCGTCTCG            ACCGAGCTCCGTGCC  52 145
        phoH 1747977 .. 1748003 -  -2.1  -3.84406   TGCGCAGCAGAAGAA        GCGCAAC-GCCG AGCA CGGCAGCGGCGG         CGATCCGGACCTGTG  54 137
    Lxx16820 1747443 .. 1747468 -  -7.5  -3.66896   CTGAGACACACAGAA         CGG-GAGAACGG CCA CCGTCCGCACCG         CGACTCCGCCGATTT  63 265
        lytB 1741945 .. 1741966 -  -2.9  -2.82516   CCGGGGACCAGCACA           CCTCCGACC GCCT GATCGCAGA            CGAGGCTAGCTGCGC  41 31
    Lxx16700 1736820 .. 1736831 -  -5.8  -3.01712   GTGGGCGTGGGAAGA                GGAG GCCC CTCC                 CCACGCCACCGGGGT  47 40
    Lxx16670 1733636 .. 1733658 -  -8.3  -3.92373   CACGGCATCGACAAA           CTGGCCCGC GACGA GCAGGCCCG           AGCGGAGCAGTCACG  70 229
    Lxx16610 1728110 .. 1728134 -  -2.7  -2.78384   GCGCGGCGGATCAGA          GCGCGGTAG TGACAGC CTTCCGCGA          CTCCTTCAGCGCGTC  40 174
    Lxx16600 1727559 .. 1727573 -  -8.5  -3.75461   GAAAGCGCGACCAAA               CCGCG AAGGA CGCGG               GTTTGCCAAAAGGGT  65 146
    Lxx16590 NONE
    Lxx16580 1726027 .. 1726050 -  -5.2  -3.39327   CGCCCATACCGACAA          GATGCCGATC CTGT GATCGGTTTC           ATCCAACGCTGCATA  53 463
        oppA 1706750 .. 1706773 - -19.6  -2.78384   CCCCGCCGCAGGAGA          GTGCCCGGGG GTTC CCCCGGGCAC           TCTCACTGTGGAAGA  93 43
        oppB NONE
        oppC 1703699 .. 1703731 -  -6.1  -3.53224   CACGCCGGGGCGAAA      GTTCCCGGTGTGG TCCGCAC CCGCTCCGGGGAC      CGGCAGCACGCTGCG  55 350
        dppF 1701452 .. 1701467 -    -6  -3.57144   GTCTGCACCGCCAAA              GGGGCC TACA GGCCCT               GCACCACCACCGGCG  56 15
        dppA 1699515 .. 1699553 - -34.8  -2.87132   CGGGCTTTCCAGACA   GAACTGCTGCGGCGGGCC GGT GGCCCGCCGCAGCAGTTC   GGGGTGTCAGTTCTT 100 32
        dppB 1698190 .. 1698205 -  -3.9  -3.86015   CAGCCCCCGTAGAAA              CCGGC CAGAGC GCCGA               ACACGATCCCGAGCA  57 387
    Lxx16290 1693953 .. 1693967 -  -9.2  -3.65812   CGGCGCCGAACACAA               CCGCGG CGT CCACGG               GAGGGATCTGCGCCG  68 90
    Lxx16250 1689990 .. 1690004 - -12.8  -2.80816   CCCGCACGGATCAGA               GGGCCG GTC CGGCCC               CGCGTCGCGAGAGGT  66 6
    Lxx16240 NONE
    Lxx16230 NONE
       gltA2 1686531 .. 1686580 -  -9.7  -2.70932   CGCCGCTTGGAAGGA GGC-GACCCAGCGGCTCGGCGGCG ATC CGTCCTCGTGGCGCTGGGGCAGCC TGCACACCCTGGAGC  55 436
    Lxx16200 1682647 .. 1682665 -    -3  -4.37092   AGTTCGCCGACAAAA             GCCATCCG GTG CGCATCGC             CGTGACCGCCCACCG  65 228
        pepR NONE
    Lxx16170 1679785 .. 1679799 -  -8.5  -3.14132   CTCGCCTCCGACGAA               GCCGG GGAGG CCGGC               TGCGGCGGCGTCCGG  56 335
        dapB 1678742 .. 1678757 -  -3.9   -3.4529   ACACCAGCAGGAGAA              GCGCC ATAACG AGCGC               AGCGATGCGGTTGCG  49 53
    Lxx16140 1678166 .. 1678182 -  -5.7  -3.72893   GAGTTCGCCATGAAA              GCCGCGC TGG GCGAAGC              GGGACGCGAGTTGCT  61 160
    Lxx16090 1673766 .. 1673790 -  -6.4  -4.09685   CTGGATCGGGGAAAA          TCCACGACAG GCGAT CTGCTGTGGA          GAAGCGGACAGCGTG  66 250
        ftsK NONE
        pgsA NONE
    Lxx16060 1669763 .. 1669780 -  -5.5  -3.74158   GTAATGAGACCGAAA             CAGTGGA TATT CCCACCG              TCAGACAGGGGGGCC  57 26
    Lxx16050 1669282 .. 1669302 - -15.4  -3.37895   GTCAACACAGAGGAA            CGCCCCGC ACTCG GCGGGGCG            TTCGCGTCTGCTGTC  82 45
    Lxx16040 1668996 .. 1669008 -  -4.9  -3.03619   AATCAGTTCCGAACA                TATCT TCG AGATA                TCCCCTCCGGCGTGT  45 46
        recA NONE
    Lxx16020 1666991 .. 1667047 -  -5.3  -3.26319   AACGTGGGACACGAA GGCCTCCTGGATCGTGAAGCGGT TGAACTGAACAGC TCCACTTCACAA-CC-GGAGGCC CTCGCCCCTCAACTC  51 125
    Lxx16000 1665757 .. 1665778 -  -6.5  -3.25823   GGGCGCGCACAGGAA           TGGCAACCG GCAA CGGCCACCA            CCGTCACACTCGCGC  53 57
    Lxx15990 NONE
        miaA NONE
        dapF 1662044 .. 1662072 -  -4.6  -2.64973   ACGAACTCCACACCA       TCCTGAAGCGGTGG CTC CC-CCGCCTC-GAA       CCCGGATCGAACGCC  42 220
        hflX 1659997 .. 1660007 -  -3.2   -3.5511   GCCGACCCAGAAACA                 CCGA AAA TCAG                 ACAGTCCCTCTCCAC  49 54
    Lxx15885 1652591 .. 1652607 -  -7.9  -3.31248   GAACACCGCGGAGAA              CGGCGAC ATC GTCGCTG              CGATGCTGGATGAGG  55 249
    Lxx15870 1651061 .. 1651088 -  -3.2  -3.76952   CCGACGCAAGCCAAA        CGCCCGGAACGC CTCA GCTTCTCGCGCG         GTGACACTGACTGCG  56 322
       hisC1 NONE
        hisB 1648939 .. 1648973 -  -7.8  -3.05963   AGCCGTACTCGAAGA    CGACGACGGGACGGC TCACAG GGCG-CCCTTCGTCG     ACGGGATGCCGGAGA  53 6
        hisH NONE
        hisA NONE
    Lxx15820 1646440 .. 1646460 -  -6.1  -3.37915   CGGCAGAAACGAATA            GCGCACGTT GCC AACATGCGT            AGTTGATACAGGGCC  55 256
    Lxx15790 NONE
    Lxx15780 NONE
        proV NONE
    Lxx15760 1635803 .. 1635815 -  -4.8  -3.31461   CACGCAGGGTGAGAA                CACG TCGAT CGTG                GAGGCCAACCTCCCC  49 404
    Lxx15680 1630963 .. 1630976 -  -2.3  -3.10715   GGGATGACGAGGGAA               CGGAT GCGC AACCG                GGTCATGCGAGCTTC  42 28
    Lxx15670 1629423 .. 1629436 -  -3.8   -4.2704   CCCAGCATCAACAAA               GCCT GGCTCG AGGC                CCTCACCGTGTCGTC  67 450
    Lxx15650 1627315 .. 1627361 - -11.5  -3.34013   CATCGCGTCAATGAA CGCGGAGGTG-GCGGTCACCGC GGGA GCGCTGGCCGAACACCTCCACA TCTCCACCGCGTCCA  66 266
        crtE NONE
        crtB NONE
        crtI NONE
       crtYe NONE
        lctB NONE
       crtEb 1621496 .. 1621520 -  -2.7  -3.94404   AAGCACCGAACGAAA          GGCAGCCATCA TGG CGATCGCCGAC          TGGCGTATCGAGCTG  56 450
    Lxx15555 1620192 .. 1620219 -    -9  -3.28497   GCACCTGAAAGTCAA        CGGC-GATCGGGC AAA GCCCGCGCAGCCG        GTGAAGGTGGGCGAC  59 240
        pgsA 1618167 .. 1618178 -  -5.8  -2.92613   TTCGACGCGAAATCA                TCGC CGAA GCGA                 GCCGTGGTCTCTTCG  46 122
    Lxx15505 NONE
    Lxx15500 NONE
    Lxx15490 1616155 .. 1616170 -  -3.2  -3.01924   CACCTCTCTGCAACA              GGCC CAGGGAGC GGCC               AAGCCCCTCCATATC  43 251
        pycA NONE
    Lxx15460 NONE
    Lxx15450 1609688 .. 1609711 -   -11  -3.13191   GCGAGAACAGAGACA          TGACCCTCGC CGAG GCGAGCGTCA           ATCCCGCCGTCAACG  64 399
        glkA NONE
        plsC 1606230 .. 1606269 -  -3.4  -3.22298   TGGATTGACTACCAA  GCCTATCGCGCGGAGCAGG GTG CGTGATCCGCGTGACCG-C  GGAGACCGGTCCACT  46 40
         aro 1604744 .. 1604784 -   -27  -3.72893   CAGGGTGGGAGGAAA  GGCGAGGAGATCCGGGCC TGGAT GGGCCGGATCTCCTCGCC  TTTGGGCCGGGAGCC 100 59
    Lxx15380 1600689 .. 1600705 -  -7.9  -3.05384   TCTCGCCGGAGCGAA              CGTCGGG CAG CTCGACG              CCCTGGGCGGATTCG  52 433
    Lxx15360 1599373 .. 1599395 - -13.5  -4.62904   AAAGAGGCGCAAAAA           GGACCGATC GGAAA GATCGGTCC           TGAGGCTGGACGGAA 100 154
    Lxx15350 NONE
        mraW NONE
    Lxx15330 NONE
    Lxx15320 1595231 .. 1595247 -  -2.1  -3.14051   TCACTTTCAGTAATA              CGGAGGA TAG TCGGCCG              GGCCCGACGTCGAGG  42 0
        murE NONE
        murF NONE
        murX NONE
        murD NONE
        ftsW NONE
        murG NONE
        murC NONE
        ftsQ NONE
        ftsZ 1583560 .. 1583573 -  -3.1  -2.73364   CCCTCACGGCAACCA               GCT-GC TCC GCGAGC               GGGCTACTTGAGGAA  40 29
    Lxx15220 NONE
    Lxx15210 1582274 .. 1582323 - -25.9  -2.94695   CCAGTATGAACCAGA GCACGCACAAGGGCACACTGTCC GGCC GGACAGTGTGCCCTTGTGCGAAG TGCGTGCGGCGGTTC 100 39
    Lxx15200 1581923 .. 1581956 - -17.3  -2.78384   GCGCGTCGGAGTACA     CGTCCCCGCCCGGCG CTGG CACCGGGCGGCGGCG      GTCAGATGAAGCTCA  80 27
    Lxx15190 1580961 .. 1580976 -  -3.2  -3.23216   GGCCAGGATGACCAA              GGCC CCGACGCT GGCC               TTGGTCCGAGAGGGA  46 41
        lspA NONE
         rlu 1579350 .. 1579370 -  -3.9  -3.35813   GTGGAGGTGAACGAA            GGAGTCG GCCATTT CGTCTCC            CAGCCTAGGGCTCCG  49 144
        dnaE 1575478 .. 1575516 -  -4.4  -3.00946   CTGTTCCAGAAATGA   TCGCGAAGCCACACCGTC TCG AACGCGGTGCCCTCGCCA   AGCCGCACAAGCTCC  45 355
        hisD 1572977 .. 1572996 -    -7  -2.82516   GCGGCGATCAGGACA            CCGGGCCC GGTC AGGCCCGC             TCCTCGAAGCGCAGG  50 16
    Lxx15110 1572464 .. 1572484 -  -4.5  -3.27475   GCCGGTACGAGAATA            CCCGGCCGG CCT CAGACCTGG            ACGTCCGCCGGCTCG  49 16
        pyrD 1571230 .. 1571244 -  -2.1  -3.28712   TCTGGGCGCCCAGAA              GC-TCG GCGA CGACGC               CATCCTGCTCACGCT  45 198
    Lxx15080 NONE
    Lxx15060 NONE
        ctaC NONE
        ctaD NONE
    Lxx15030 1564720 .. 1564742 - -14.8  -3.66178   GCGCCCAACGCGAAA           CGGCCGCCCC GGC AGGACGGCCG           CTTCTGCGGTTGTGC  83 48
    Lxx15020 NONE
    Lxx15010 NONE
        livF 1561506 .. 1561521 -  -3.2  -3.59262   CTCGAGACGGCGAAA              CCAGAA AAGT TCCCGG               AGACGATTGCGGAGG  51 184
         smc NONE
        ftsY 1555606 .. 1555631 -  -3.4  -3.63991   GATGAGCCCGAAGAA        GTCGTGCTCGAT GGCC ATC-AGC-CGAC         CAGCTGCTGCGCGAA  53 17
    Lxx14960 1555090 .. 1555110 -  -3.1  -3.34043   GCCATGATCGGACAA            GTCTACCGG GCG CCGATGGTC            CTGGCCCGAGTCTCA  46 38
         ffh 1553455 .. 1553486 - -27.4  -3.60627   TGAGCGCACGGCAAA      GGCCCGGCTGGTGC GGAC GCACCAGCCGGGCC       TTTGCCGAACCTAAC 100 47
        rpsP 1547544 .. 1547554 -  -8.2  -3.18383   AGCGGGAGCGAGCAA                 GGCG TTA CGCC                 TTCTCGCCGTCGGCA  56 19
    Lxx14890 NONE
        rimM 1546357 .. 1546375 - -10.2  -2.75064   GTGCGCACCGAAGCA             GCCAGGCG CAC CGCCTGGG             AGGAGCATCGCCGCA  56 308
    Lxx14870 NONE
        trmD 1543607 .. 1543628 - -18.7  -2.64616   GGCTCATCGACACGA           CCCGCCGCG CTCT CGCGGCGGG            CATCGCGGCAGCCCA  79 398
        rplS 1542006 .. 1542045 - -25.2  -3.06515   CCCCACCCTCAAAAG  CTCTGAGCTCCCGGTCCT GCGG AGGACCGGGAGCTCAGAC   GGAGAACAGGGAAAC 100 43
        rnhB NONE
    Lxx14800 1540757 .. 1540769 -  -7.7  -3.75506   AGAAGTCAGCAACAA                CCACA GCA TGTGG                ACAACCCACCCACCG  63 78
    Lxx14785 NONE
        comM 1538647 .. 1538692 - -17.5  -3.86346   TCACCCGGCGAGAAA CCGTGCGGT-CGGGCGGGTTCG CCC CGCCCCCACCCGCACCGCACCG GCAGTCCGGGTCCGC  95 118
         smf 1537066 .. 1537089 -  -6.7   -3.0814   AGCGACAGCGCAAGA          GAGGGGAAG CGGCTC CTTCACCTC           TGGACCGCCCTCCAG  52 19
    Lxx14750 1533187 .. 1533243 -  -5.3  -3.26319   AACGTGGGACACGAA GGCCTCCTGGATCGTGAAGCGGT TGAACTGAACAGC TCCACTTCACAA-CC-GGAGGCC CTCGCCCCTCAACTC  51 83
    Lxx14720 1527627 .. 1527653 -   -18  -3.14132   CCGCGCCGCGACGAA         CCCCCGCTTCCG ATC CGGAACCGGGGG         TTCGCTGTGTCCCGA  86 80
        lepA 1523869 .. 1523897 -  -7.9  -2.94726   GGGTAGAACATCAGA        TCCGCGGCCTGGG TGG CGCCGACCGCGGC        GTACGTGACGGGCTG  53 180
    Lxx14680 NONE
        hemN 1521525 .. 1521561 -  -7.8  -2.81464   CGATGAGGCACCACA    CAGCTTCCCGGTCGAG GTCCG CTCGGCCGAGTGGCCG    ATTTCTCGCTGCTGT  52 512
        hrcA NONE
        dnaJ NONE
    Lxx14630 NONE
    Lxx14620 NONE
        phoH NONE
        ybeY 1516523 .. 1516544 - -12.3  -3.49169   TGAAGACGAAGAACA           GC-GCGGCGA GCA TCGCCGCTGC           CTAGTGCTGCCGGTC  74 26
        tlyC NONE
         era 1514144 .. 1514158 -  -2.7  -3.51825   TCACGCTAACCAGAA               GCGGC GCGGG GCCGT               GCGCAGGCTCGATAC  49 163
        baeS NONE
    Lxx14540 1509756 .. 1509784 -  -5.1  -2.70932   CGTCCCTCTCAAGGA        TGACCCGGGCTAC TCC GCTTCCCGGTTCA        GCCCATGCTCGAAGG  45 6
    Lxx14530 1508758 .. 1508777 -    -5  -4.64676   CGATCGCGAAGAAAA            TCGCCGCCA CGA TGGCGA-GA            GCGATCTGCGCAGAG  75 183
    Lxx14520 1507488 .. 1507498 -  -2.4   -2.8552   GGGCATTCAGCAAAT                 TGGG AGG CCCG                 TCACTCGGTCGCGAG  40 26
    Lxx14510 1506014 .. 1506024 -  -8.2  -3.39327   TCTCGACAGCCAGAA                 GCCG ACG CGGC                 CAGCCTGTTTCGGTT  60 83
        lysX 1503446 .. 1503458 -  -5.5  -3.28537   AGAGCCAACGACGAA                CTCCG CGA CGAAG                GAGGCCCGGAACTTA  51 106
        leuA NONE
        recO NONE
        uppS 1499019 .. 1499039 -  -5.3   -4.3534   GGGGAATGACCAAAA            CCGCTCAAG ACG CTGGAGAGG            TGGGCGCGAGGCCGT  72 174
    Lxx14457 1498302 .. 1498314 -  -4.7  -3.98661   TACATGCACGACAAA                TCGCG GCC CGCGG                CCCAGCTAGTTCCAA  61 146
        nifS NONE
    Lxx14400 1487203 .. 1487216 -  -4.5  -3.29144   TCATCGCTGCCAGAA               CCCTC ACCC GAGGA                ATCCTACGCCGCCGC  49 64
        trmU NONE
        ligA NONE
    Lxx14370 1482209 .. 1482219 -  -6.8  -2.89564   GCGGCAGCGCACACA                 GGGA CGG TCCC                 GACAGCGACCAGGTC  50 57
        gatC NONE
        gatA NONE
        gatB 1478560 .. 1478574 -  -5.6   -3.1506   AAAGTGCGCGAGGAA               CTGCTG AAC CGGCAG               GACGAGCACTGACCG  49 89
    Lxx14320 1475791 .. 1475804 -  -2.3  -3.08798   ACCTGCCATCGAAGA               GTGCC TCGA GGAAC                ATGCCAGAATTGTGG  42 78
    Lxx14310 1475217 .. 1475241 -  -6.4  -3.58533   CGACAAGCGTCCAAA         CGAGTC-GCGG AACG CCGCCGAGTCG          TCGCGCAGGGACGCG  56 256
    Lxx14270 1471277 .. 1471299 -  -3.3   -3.3382   TGGAGCAGATACGAA           CTGACCGGC GAAGA GCCGCTGAG           CCTCGGCCTCGGCTG  47 466
    Lxx14250 1470249 .. 1470265 -  -5.1  -2.65264   GCATGACCCAGATCA              GGTTCGA CGG TCGAAGC              TTGGATAAGCTTCCT  44 146
        ykoE NONE
    Lxx14230 NONE
    Lxx14220 NONE
    Lxx14210 1466579 .. 1466603 -  -4.2  -2.94099   CCCTCCCACCAGATA         GCGGCGCTCGGC GGT GCCG-GC-CAGC         GGGCCGTCCGCGTAC  43 75
    Lxx14200 1466393 .. 1466407 - -11.4  -3.28712   CGGCTGGGCCTAGAA               GACCGG ATT CCGGTC               GTCGCGATCCGCCTC  68 5
    Lxx14160 NONE
    Lxx14150 1462562 .. 1462602 - -23.4  -4.27259   GATATATACGCAAAA  CGGCTGGTCAGCCATCGC CTTCT GTGATGGCCGACCAGCCG  TGTGCGAGTCGTTCT 100 189
    Lxx14026 1451055 .. 1451082 -  -2.6  -3.17383   ACGAGAGGAATAAAT        GCTCCGCTGCCCG TGG CTGCCAG-GGAAC        CCCCGACAATTCCCA  42 119
    Lxx14024 1449194 .. 1449206 -  -3.3  -3.52073   GGCGCAATACCAGAA                CGCCA ACG TGCCG                ATCGGCCCGAGCTTT  49 253
    Lxx13910 1440332 .. 1440351 -   -10  -4.25104   CCGCGCCGAGCAAAA            CTGACCCC CAAG GGGGTCAA             GATTCAAACAGCACC  85 120
         tnp 1429772 .. 1429786 -  -8.5  -2.68823   TCCGCGGCATAGAAC               GGCCG GTTCG CGGCC               TGCCCGGGGCCGCCC  52 49
         tnp 1425586 .. 1425599 -  -2.3  -2.62184   GCGCGTTCGAGACGA               GGTTG TCCA CAGCC                TGCCCCAGACGGACC  38 108
        natA NONE
    Lxx13620 NONE
    Lxx13610 1412468 .. 1412478 -  -6.8  -3.14132   CGTCGGCGGGAGGAA                 GCAC CCG GTGC                 GGCGGGTGGACGCGT  50 284
        murI NONE
         rph NONE
    Lxx13570 1409130 .. 1409155 -  -8.1  -4.20042   AGGAACAGGCCAAAA         CGGCGGCGTCC ACAC AGCCGACGCCG          GACGCCTGAACGGTC  74 39
        prfB 1405259 .. 1405269 -  -2.4  -2.89191   CGACATGCCCACAGA                 CCGG AAG CCTG                 ACAGTGCGCTGCGCG  40 50
        ftsE NONE
        ftsX NONE
        smpB NONE
    Lxx13480 1401948 .. 1401960 -  -3.3  -2.83822   TCGATGTGAGAATCA                GGTCG GCT CTACC                AAAACGGAACGCAAC  41 10
    Lxx13470 1400752 .. 1400765 -  -4.5  -3.43117   ATACTCAACGCAGAA               GCGAG TTCT CTCAC                TGACGCCAGGCTCCG  51 510
        deaD 1396863 .. 1396875 - -10.5  -2.86271   CTTCGACGAGAACCA                GCCGG TGA CCGGC                TTCAACAAGGCCATC  57 63
    Lxx13405 1390956 .. 1390994 - -15.3  -3.14931   CCGATCGTGGAGGAA  GCCGGCGGCGCCT-TCAC CTCG GTGACAGGCGCCCCCGGG   CCGGGGAACGGCTCT  77 101
    Lxx13380 1388901 .. 1388931 -  -6.9  -3.91357   CGAGAACGAGAAGAA      CAACCAACCAGCCC GGCA GGAC-GGTTAGCTG       GTACGCCCACAGGAA  66 460
         scG 1385045 .. 1385090 -  -6.7   -3.2963   ACGATGGCCGGAGAA GATCAGCGGCGAGCCGAACCGC TCC GCGGCTCG-CTCACGGGCGGCC TCGCTCGGATCACCG  54 65
        arsB NONE
    Lxx13240 1377105 .. 1377124 -  -4.2  -2.90075   CGTGCGGGAAGTACA            CGGGATCGG TCG CCG-TCCGG            TCATGAGAAGTTCAC  43 356
        otsA NONE
        otsB 1374658 .. 1374683 -  -7.4  -3.14132   CCGTCTGTGGAGGAA         TCGCGACGCC TCAGCG GGCGGCGCGC          GCCTCCGACAGCAGT  54 10
        ilvD NONE
        ilvB NONE
        ilvN NONE
        ilvC 1369338 .. 1369373 -   -32  -2.62184   GGGCCGCTGATATGA    CCGGGGGTGCCGCACC GCTC GGTGCGGCACCCCCGG     CTGATGGGAAGCGTG 100 44
    Lxx13160 1368791 .. 1368801 -  -4.6  -2.54896   CCCGGAGCGAATCGA                 CGCC CCC GACG                 CTAGCCGAAGCGCCA  42 26
    Lxx13150 1368454 .. 1368474 -  -8.2  -3.40403   TGGCTGGGAGGAGAA            GCGCAGCG GACGG CGGTGCGC            GTTTCAACTCTAGCG  60 79
        serA 1366685 .. 1366704 -  -4.8  -3.55814   CAGCAACGGAGACAA            CCCCGCCG CGCG CGTCCGGG             AGCCGTCTCATCCTC  52 145
        leuB NONE
        ilvE 1364156 .. 1364168 -  -4.8  -3.53722   GCGAGAGGCAGAGAA                CGGA GGACG TCCG                GGCGAGTGGGGCCTG  52 79
    Lxx13110 1363472 .. 1363482 -  -6.8  -2.78463   AGCGCGCCGAGCAGA                 CGGA ATT TCCG                 CCACAGTACCTCGGC  48 88
    Lxx13100 NONE
    Lxx13090 1362275 .. 1362297 -  -7.7  -3.31144   GGGCGACGGGCAGAA          CCGGACGCGG ACAT CCAC-TCCGG           TCGCAGTGGAAGAGG  56 88
        gltX 1360798 .. 1360815 -  -3.3   -3.6284   AACGATGACTTCAAA             GCCG-GCC GTC GTCACGGC             GTTACCCGAGTGCCG  53 27
    Lxx13070 1359840 .. 1359855 -  -5.4  -3.90048   CCCTTCCCAAAAACA              GC-CGGA CAG TCCGCGC              GCGTCACATTGTGCC  63 41
    Lxx13050 NONE
    Lxx13040 1358033 .. 1358063 - -15.4  -3.16203   CCACCATAAGAGAGA       CCCTGGTTGTGCCG AAT CGGCACCACCAGGC       GAAGGCTGCAGTGTT  78 82
        cbbZ 1355276 .. 1355296 -  -4.5  -2.64933   CAGCCACGGACATGA            GGGCCACGG TCA CCGGAGCCG            CCCGCGACGCCGGAC  42 381
    Lxx12895 1343007 .. 1343018 -  -3.6  -4.08216   TCACCGTCTTCAAAA                CCCG ACCT CGAG                 CCCGCCCCGAATGGT  61 140
    Lxx12870 NONE
        nadE 1337357 .. 1337367 -  -6.8  -3.57144   TCTCTGATGGCGAAA                 CAGG ATG CCTG                 GGTCGCCCAGCAGCA  57 176
    Lxx12840 1335960 .. 1335970 -  -3.2  -4.12188   GCAGCACCTCGAAAA                 CCTC GGA GAAG                 TACGCGTAGAAGGAG  59 63
    Lxx12825 NONE
    Lxx12820 1334486 .. 1334499 -  -8.1  -2.82516   CTCCGTACGAGGATA               CCGAG TACG CTCGG                ACGCCGGCCGATCCC  52 77
    Lxx12810 NONE
    Lxx12800 1332424 .. 1332457 -  -2.4  -2.94218   ACCTCGTAGCAGACA    TCGAGGCTCGCACCGC CCAG ACGGC-CGAGCCA-GA     GCTGAACGTCCAGCG  40 153
    Lxx12790 1331911 .. 1331930 -  -6.4  -3.29144   CGAGTGGCTTCAGAA            GCGTGTGCC GTC GACAC-CGC            TGATCGAACAGCACG  52 338
    Lxx12770 1329142 .. 1329154 -  -4.8  -3.95219   CGGAAACGCGAGAAA                GGGA GGAGT TCCC                GGCCGAGCTGACCTG  61 220
    Lxx12690 1320503 .. 1320515 -  -2.6  -2.92475   CGGACTGGTAGAAAT                CGAG CGCCT CCCG                GGCCTGAGTGCGGAA  40 315
    Lxx12670 1319899 .. 1319924 -  -4.7  -4.58466   CCTATAACCACAAAA         GGC-TCGTTGCG CCT CGCAAGGACACC         TGGGTGGATGTTCCG  75 242
    Lxx12610 1314834 .. 1314847 -  -3.7  -3.90744   TTCTTGTTGAAATAA               CGAGC CCAC GCGCG                CAGGCGCTCCAACAC  59 249
    Lxx12580 NONE
        glgB 1308484 .. 1308528 - -11.9  -2.81642   AGACGATGGAGGACA TTCGCACGGCCGGGGCGAACG AAC CGTCCGACCCGGACGCGCAGC TCGCGGTGGCCGACC  59 267
    Lxx12540 1303164 .. 1303198 -  -4.9  -3.73953   ATCAGGCCGACGAAA     GCTCCGATCACGATC ACCAG GGTGGTGATCAGCGC     GAGCCAGCGCGGAAC  55 236
    Lxx12530 1301861 .. 1301884 -  -4.5  -3.01712   TGCTGCGGTTCAACA          CGCGGGG-GA CCTCC TCGCCCCGAG          GGCGCAGCCAGGGTG  46 491
    Lxx12350 1285784 .. 1285801 -  -2.5  -3.44325   ACTCGTGACAAGGAA             GCTCCGG ATGG CCGGCGG              GGTGGTGCTCGACAG  46 48
    Lxx12310 NONE
    Lxx12290 1278235 .. 1278245 -  -3.2  -3.86252   GGCCATCAAAGACAA                 CGAC TTC GTCA                 CCTTGAAGGACCCGA  58 408
    Lxx12230 NONE
    Lxx12220 1271338 .. 1271354 -  -2.2  -3.40403   TGTGCTGGACGAGAA              CGGCAA GCTGG TCACCG              TGACCATGGGGTCGT  47 439
        gabT 1263764 .. 1263790 -   -10  -2.87132   GCCTGCGGCGACAGA         GCGCGGGCGAAG GCA CACCACCCGCAC         CCCTCAGCCGAGCCG  59 29
    Lxx12150 1262924 .. 1262934 -  -2.4  -3.28791   ATGCGCCGCTCAGAA                 CCGG AAC CCGC                 TCGGCAGCGGACAGC  44 9
        plsC 1261727 .. 1261737 -  -2.4  -3.30441   CACCAGCGGGTACAA                 GGAC TAC GGCC                 GCGACCACACCGTTA  45 422
        goaG NONE
    Lxx12110 1259196 .. 1259206 -  -8.2  -2.64616   TGGCGAGGGAGACCA                 GCCC GCC GGGC                 GGTCACGCGGAGGGG  52 28
         ald 1257488 .. 1257504 -  -3.6  -2.89564   TCTCGACCGGAGAGA              GCGTCG TCGTG CGAGGC              AGCGGGCTCCTGGGC  42 350
    Lxx12013 1242709 .. 1242727 -  -2.3  -3.60971   ATGCGAATGGCCAAA            CGC-CTCG ATTT CGGGTGCG             TGTGGATCAACACCC  50 146
        asnC NONE
        bioA 1237620 .. 1237641 - -14.4  -2.70932   GCCGGGTGGGAACCA           GCCCGGCG TGACAT CGCCGGGC            CAGACCTCACCCTCC  67 379
        gdhA 1233081 .. 1233109 -  -6.5  -3.65046   TCTCCACTCGAAGAA        CTCGGGGGAGGCC CAC GGCCTCATCCACG        CCGAGCTGCGGCGAG  57 177
    Lxx11940 1230111 .. 1230131 -  -3.1  -4.08945   ACGACGCCTGGAAAA            GGGCGGACG ATT CATCCCCAC            GCCACGCCCGCTGTC  59 430
    Lxx11890 1222465 .. 1222483 -  -4.4  -2.59431   GTGCCGGACAAGGGA             GATGAGCG TCA CGCGCGTC             CTTTCGTTTGAGGAC  42 66
         gpm 1222057 .. 1222083 -  -2.8  -3.91716   GTATCGCCGAAACAA         CCCCCCTGGACA TCA CACCTAGGGCGG         GTGCCGTTCGCCGAG  58 17
        palI NONE
    Lxx11820 1216012 .. 1216054 -  -6.3  -3.06696   GCTCGCGTCAAGACA CTCA-CCCGTCCTGGAG-CGC GAG GCGTCCCCGAGACGAGCTGAA TCGGCCGATCGGCGG  49 44
    Lxx11810 1215375 .. 1215390 -  -2.4  -3.91488   AACTTCGGCAAATAA              GCGACC GCGA GGCCCC               TGTCCACGTGAACTG  56 241
        glgC NONE
        serB 1210485 .. 1210525 - -12.5  -3.27022   CGTAGTCGACACCAA  CCTCGGCGGCGCGTTCC GGGTGGT GAAGCGCGCCTCCAAGG  GGATGCTGAAGGCCC  70 506
    Lxx11730 NONE
    Lxx11715 NONE
    Lxx11710 1208183 .. 1208240 -  -6.3  -3.65812   GCGCGGGGAAGACAA CCCTGCTCCGGATGCTCGCCGGCGTCGA CAAGC CCGACACCGGCGCG-ATC-G-AGCCCGG CCACGGGCTCCGCAT  57 485
        ctaA 1201581 .. 1201595 -  -2.7  -3.53224   CACCCTTCGCGCAAA               CGGAG GACAT CGCCG               TTCCGTCCCGCCCCG  49 75
       tktA1 NONE
        tal2 NONE
        pgiA NONE
         zwf NONE
        opcA 1192513 .. 1192555 -  -8.9  -3.14132   CGTCTTGGTGAGGAA CCGCGCCGCCACCGAGGCC GTCAG GGCCTCCTTGTCGGGGTGG ACAAGAACCCGTCGT  56 48
         pgl 1191747 .. 1191795 - -35.5  -2.62396   CACTGCGCGAGACCA CGAAGCCCCCGCCGGTCGGTTCA GAA CGAACCGACCGGCGGGGGCTTCC TTTTCGCAGCCCGGG 100 41
    Lxx11460 NONE
    Lxx11400 1169207 .. 1169258 - -18.9   -2.8084   AGAAATAGCCAACGA TTCCTCCGTTGTTCCGTCGATACG CCGCT CGCAGCG-CGGAACAACGGAGGAG CGATGGCGATTTAGC  89 36
    Lxx11360 NONE
    Lxx11350 1165063 .. 1165086 -  -3.8  -3.64703   TCCTGTGTAGCGAAA          CGCAGCG-AAG GGC CTCGCGCTTCG          GGGACCGCTCCCGGC  54 96
        ppiB NONE
    Lxx10850 1107440 .. 1107450 -  -6.8  -3.52896   GCACGAGCGAGAGAA                 GCTC GCT GAGC                 GGAAGGACGCTGCGG  58 186
    Lxx10840 1106461 .. 1106473 -  -5.5  -3.34517   AGGTCGCGCCAAACA                GCTGC GGA ACAGC                GATTCCGGCGTGCTG  49 462
    Lxx10730 NONE
        pdxY 1093943 .. 1093959 -  -7.9  -3.36749   CATCGCCAAGACGAA              GGCGCTG CCG CAGCTCC              TCAGCGACGTACGCG  55 124
        sseA NONE
    Lxx10540 1080548 .. 1080562 -  -3.4  -3.09834   GACGCGATCACGCAA               GGAGCG CTC CGCCTC               ATCGAGTCCCCTTGG  44 313
    Lxx10500 NONE
    Lxx10490 NONE
        atoB NONE
        fadB 1074214 .. 1074239 -  -2.6   -4.7889   AGAAACACCGAAAAA        CAGACAGTCCCC GTAC GGGGACC-TC-G         TCATTGAGCGGTCGT  74 145
    Lxx10400 1063094 .. 1063135 -  -2.2   -4.3739   GAGTTCCGGATAAAA TGTCCGGGGTTGTCGACAT TGAGG ACGCGGACAACCCGGG-CG GATACGAACTCCCCG  65 205
    Lxx10370 1061333 .. 1061353 -  -3.8  -2.78463   ATGTGCTCTACGACA            CCGCGCCC GAACT GCTCGCGG            GCGTCGCCCAGGTGG  40 377
        gyrA 1057893 .. 1057933 -  -6.9  -2.72344   TCTCATGGGCAACGA CGTCG-CCCCGCGCAAAGA GTTCA TCATCGC-CGGAGCCGACG ATCTGAGCCGCGCCC  46 121
    Lxx10335 1055405 .. 1055425 -  -2.3  -3.34013   CATCGTCGCAAGGAA            CGGTTCGGG TCC CGCGGGCCG            TGTCAGGCGCTCTGC  44 28
         alr NONE
         alr 1053509 .. 1053521 -  -2.6  -3.35679   CTTCGTCATCGACAA                CGCG TTCGG CACG                GCCTGAGCCTGGGGG  46 77
        nhaC NONE
        dapA NONE
    Lxx10230 NONE
    Lxx10220 1046586 .. 1046611 -  -4.6  -3.14132   CCTCGTGCGCACGAA         CGCAAGCGGC ACGCTG GCCGGTTTCG          AGAACCATTCCGCGG  47 330
         pep 1039430 .. 1039459 -  -7.8  -2.62616   GGATTCGTGACACGA       TCCTGCCAGGAG GGGTGA CTCGTGGCAGGC        GTTGCATTGGCAGGA  50 63
    Lxx10150 1037972 .. 1038019 -    -4  -2.62184   GTGTTCGGTAGATTA TTGCAGCCGC-GCCCTCGTCC GGTTGGG AGACGGGGGCGGCGGATGGAT TAGAGGGTGTGGAGC  40 25
        pdhB 1036446 .. 1036490 - -25.1  -3.53012   GGTTCGCCCTGGAAA GCGAACCGGCCCCGCTCCT GCTGGTG AGGAGCGGGGCCGGCTGGC GCTGGGCGGTGTTCG 100 55
        lipB NONE
        lipA 1033311 .. 1033341 -    -4  -3.25823   GCGCTCCGAGAGGAA      GCTGCCGCTCAGG ACACCG CCTGAGCGA-ACC       CCAGCGACGCATCCG  47 3
    Lxx10100 1032453 .. 1032464 -  -4.4  -3.79849   CAAGCACAGGAACAA                CGTT CCGA AACG                 AGACTCCGAAGCGTT  58 94
        glnA 1029496 .. 1029523 - -19.2  -4.18018   CCCGCCCACGCAAAA        CGCTCGGCTGGG AAAC CCCAGCCGAACG         CCTCGCTAAACTACT 100 122
        panB 1021097 .. 1021123 -  -5.1   -3.1582   TGATGTGATGAAAAT         CACCTGGGC AATTATTCG GTCCAGGTG         GCGCCCATTAGAAAC  49 33
    Lxx09990 1020485 .. 1020496 -  -5.8  -3.68351   GCTCCACGAGCGAAA                CGGT GTGA ACCG                 GGGGCGCTCAGTGGT  57 43
        ampM NONE
         glk 1018209 .. 1018237 - -18.2   -2.7535   TGGTGTAAGAGACCA       CCAGC-GGCCGGG GCGA CCCGGCCGGCTGG        GTAAACCTCGCCCGG  85 255
        thyA NONE
        folA 1014532 .. 1014542 -  -3.2  -3.12351   GGCCCGCAGACGCAA                 GCCA ATG TGAC                 GCTGGAGGATCCGGG  45 448
        aspC 1012841 .. 1012851 -  -2.4   -4.4009   TCGGAGCGGAGAAAA                 GGCG AGA CGCG                 GGAAAGGCCGGGGGG  65 151
        ctaE NONE
        qcrC 1007625 .. 1007638 -  -2.3  -3.14931   TCGACGGCCGATGAA               CTGGC TGGC GTCAG                CTCGTGACCGCCGTT  42 104
        qcrA NONE
        qcrB 1004928 .. 1004955 - -19.2  -3.55444   CCGCCACGCGCGAAA        GCGCCGGACCGTC GGG GACGG-CCGGCGC        TTTCGCGGAGGCGGT 100 49
    Lxx09740 NONE
    Lxx09730  994772 ..  994789 -  -4.8  -2.78384   GCTGCTGGCAGGAGA             CCGGAC TGAGCT ATCCGG              AGCTGATCGGCGAGC  43 80
        phrB  977542 ..  977563 -  -9.5  -3.14344   GACGGCGGCCATGAA           GAGCGGCGAT GAC ATCGCCG-TC           ACCCTGTGGCGGCCC  60 489
    Lxx09445  967285 ..  967312 -  -9.8  -2.77701   ACCGGACGAAGACGA        TCGGC-CCCGCGG TCA CCGCGGTCGCCAA        CCTCGTCGCACTGGT  56 62
    Lxx09280 NONE
    Lxx09270  950141 ..  950161 -  -3.2  -3.12351   CGGCGCGACATGCAA           TTGCGCGGC CATC GCCG-GCTA            CGCCGGGTCCGCGTC  44 23
        mphA  945971 ..  945986 -    -4  -3.41693   TCTATGACGAATGAA              TCG-TCG TAC CGATCGA              TGCGCGCGCTGTCGC  49 100
    Lxx09210  938356 ..  938372 -  -3.7  -2.77523   GGGCGACGAAGAGGA              GTTCC ACAGACG GGAAC              CTAGCCGACGAAGCC  41 26
    Lxx09200  937728 ..  937745 -  -9.1  -3.30124   TCTGACTCCGGACAA             GACGCCC TTCT GAGCGTC              CTCCGCAGCGAGATC  59 340
        rhlE  935262 ..  935291 - -15.7  -3.01712   CGGCGGCCGCGAACA       GCGGCGGCGACGCC GAC GGCTTCGCC-CCGC       CCCCGGGCGTCGTCG  74 375
        pepP  931539 ..  931554 -  -2.4  -3.57144   CGGGTCACCGGCAAA              CTCACC TGGG GGCGGG               TGGCGCTGGCGGGCG  50 451
    Lxx09130 NONE
    Lxx09120 NONE
    Lxx09110  928258 ..  928270 -  -6.2  -2.62396   CACCGGGGCAGAGCA                GGCC ACCAG GGCC                GACCGCGCCTCCACG  46 58
    Lxx09080  925115 ..  925128 -  -2.3  -3.59979   CTTCCTGATCGCAAA               CGGCA CGAG CGCCA                CACGAAGAGGTTCCC  48 192
        dapD  921475 ..  921510 - -29.2  -2.89564   GGCTGACCTCACACA    GAAAGGCCGCGCGACC CCCG GGTCGCGCGGCCTTTC     GTCATCCCCGCCCTT 100 67
    Lxx08940  911268 ..  911280 -  -3.3  -3.53012   GCCGCGCTCGCGAAA                TCGGC GCT GCTGA                CCGGCCGGAACGTGG  49 397
        ycdG  905857 ..  905873 -  -5.7   -3.8062   TAAGGCCCAGAAGAA              GGCGGAC AAG GCCCGGC              GCAAGAATCCGCTCA  61 157
    Lxx08790  889795 ..  889814 -  -3.4  -3.86015   CACTGGGTCTACAAA            CGCGAGGG CTTG CCCTGTCG             TGTGTGTGGAACCCA  58 276
        pepN NONE
        spaF NONE
    Lxx08745 NONE
        chiS NONE
        chiR NONE
        mscS NONE
        glbO  879904 ..  879914 -  -2.4  -4.18018   TGGGCTGACGCAAAA                 CTCC CGC GGCG                 GGCCCGGCACACGCC  62 452
    Lxx08700  878260 ..  878290 - -10.4  -3.02511   TCGAGGGCGGCAAGA       TCGTCGGCTTCGAG CAC CTCAAAGACGACGG       CGCGACGCGCGATAT  59 372
    Lxx08650  874511 ..  874521 -  -6.8  -3.13403   CCTCCCGCAGGAAGA                 GCTC GAC GAGC                 TGAAGAACGCCTCCC  50 420
         def  871559 ..  871574 -    -9  -2.62616   CGACCGCCTACACGA              TGGAGG ACGA CCTCCA               CGCGATCACCGAGCC  54 216
         tnp  855022 ..  855037 - -10.4  -3.59946   CTCTGAACCATAGAA              CTGGGC GTAG GCCCAG               CCGTCGGCGAGTGTG  67 409
    Lxx08452  853544 ..  853564 -  -3.9  -3.65046   TGGCGATCGCAACAA            CGGCCTC GATGAAT GAGGGCG            CCGCCCAGGGGTACA  54 105
    Lxx08430  847613 ..  847644 -  -3.7  -3.65351   CTACGGTCAGGGAAA     CGGGCGCGTCATCCG CCAG CGGATGG-GCACC-G      TCGATCGGAGCGATG  54 493
    Lxx08380 NONE
    Lxx08370  843611 ..  843638 -  -4.9  -4.09685   CGCCACTTGCGAAAA       GCA-CG-TCCACG GTGG CGCGGATCGCTGC        GGCGGCGGGAAGGGC  62 346
    Lxx08360  842482 ..  842495 -  -8.1  -3.43492   CCAGACCGACGAGAA               CCAGC AACA GCTGG                CCATCGCCCGGCTCC  58 346
    Lxx08270  831514 ..  831530 -  -2.3  -2.70354   CTCTCCAGAAAGTCA              GGAAA GGAGGAG TTTCC              GGCATGTGGGCGCGA  38 107
    Lxx08200  827561 ..  827597 -  -3.6  -3.75153   GCGCTCGAACCGAAA   GCCGTGCGCCATGCGCG CTCC CACGCATC-CGGACGGA    GTGCGTGACAGCGCA  54 53
    Lxx08190  826215 ..  826228 -  -5.2  -4.14725   TACGGAAACGACAAA               GCCG GAGCAA CGGC                CAAGACCACGATCAA  66 334
        menA  824643 ..  824654 -  -7.2  -3.61398   CTCGGCGGTGAACAA                CGCG GTGG CGCG                 CATCGCGGGCCTGGT  60 191
    Lxx08030  813535 ..  813584 - -31.6  -3.44051   GCGCGACGAGCAGAA GACC-GCGGCGGCCGGGACTTCC GGCGA GGACGTCCCGGCCGCCGCAGGTC CGGACCGCGTCGTCC 100 274
    Lxx08010  810273 ..  810311 - -27.6  -4.42653   AGGCCATGCACAAAA   GGGAGGAGATCACGGCCA AGC TGGCCGAGATCTCCTCCC   TTTGCCGCATTTCGC 100 74
        valS NONE
    Lxx07920 NONE
    Lxx07910 NONE
    Lxx07900  798183 ..  798205 -  -7.6  -3.62224   AGACTTGTTGAAGAA           CACTTCGGCG ACG CGCAGCAGTG           TCTGCCCGGAGCGTT  60 375
    Lxx07798  789723 ..  789735 -  -6.3  -3.72695   ACTGTGGCGAGGAAA                CTTTG CTC CAAAG                CCCACGACCGCAACA  59 203
    Lxx07795  785979 ..  786019 -   -22  -4.95806   AAAGCACGACAAAAA CCCGCCCCGCCCAACCTCT GTGA AGAGA-TGGGCGGGGCAGG  GTGGCGATGTTGGGT 100 221
    Lxx07715  772932 ..  772966 -  -4.8  -4.36914   CGCCGCCCCAGAAAA     CGGAGAGTAGCGCGGC AGA ACCCCGCCACCCTTCT     GTGACACATAACTCG  69 487
         rlx  771004 ..  771015 -  -7.2  -2.85351   GCCTGCTATACCACA                GCCG ACGA CGGC                 ATCGCCTTGTTGGAG  50 341
    Lxx07660 NONE
    Lxx07650  762835 ..  762860 -  -3.2  -3.65046   CCGTCAGCTCAACAA         CGA-ATCGGCG CTCTT CGCCGCTGCCG         GTCACGGGGTCACCT  53 27
    Lxx07640  762069 ..  762116 -  -7.4  -3.40403   CGTTGTTGATGAGAA TGTCGAGCGGCCCCGCCGAGGC GACC GAGTCGGCGAGCCCGATCGCCT GGGCGGGGTCGCGCA  59 154
    Lxx07620 NONE
    Lxx07610  758751 ..  758769 -  -4.5  -3.14132   CGGCCCGGTCACGAA            GGC-CCGC CGCC ACGGCGCC             ACCCCGTCGATCTCC  47 132
    Lxx07580  757240 ..  757264 - -12.2  -2.64099   TGCTCCGACGAGAAG         GC-GGACACCG CGAT CGGTGTCCTGC          GGCGTGCTGTCGCCT  64 244
    Lxx07510 NONE
    Lxx07500  750743 ..  750762 -  -5.6  -2.73681   GATCGACGCCAAGCA            GGGC-CTGG CCG CCCGCGCCC            TCGACGGCAGCGACG  43 454
         grx NONE
    Lxx07470  743761 ..  743795 - -17.2  -2.52464   GGGTGCGGGAACGTA     CGGAGGCCGGGAAC TTTGTCG GTTCCTGGCCTCCG     CTCACAGGAAGCCGA  79 27
    Lxx07420 NONE
    Lxx07410  739131 ..  739148 -  -3.3  -3.53811   GTCATGCTCCGGAAA             GAGCTGCC GGA GGC-GCGC             ATCCTGATGCAGTCG  51 387
    Lxx07247  727224 ..  727241 -  -3.3  -3.90901   AGTAATCAAAGACAA             GAAAGCC TCTC GGCCTGC              CTTTCCCGGCGCAAT  58 131
        yhfR NONE
    Lxx07220  723904 ..  723923 - -12.1  -2.57132   GGCGGGGTCCACAAT            CGGCGGC CAGCTC GCCGCCG             CGAAGGTGCGACGGG  64 382
    Lxx07210 NONE
        panE NONE
         nth  720825 ..  720868 - -11.7  -3.05343   TTGAGAGCGGCAAGA CCGGAGCGTCG-GCCCAGGCC GAGT GGAC-GAGCGCGACGCTGCGG AGCATAGAAGCCGTG  65 480
    Lxx07120  711679 ..  711697 -  -2.2  -3.63744   GCGGCGGCCAAAAGA             GCCGCCGG TCG CCGGAGAA             GGGTTCGCGCGGTCA  51 38
         ada NONE
        tagI  708014 ..  708032 -  -5.8  -4.15044   CCGTCGCTGAAGAAA             CGCTGGGC AGA GCCGTGCG             CTGCGGTTCTGGGAT  69 398
    Lxx06960  696713 ..  696741 -   -11  -3.01712   GCTGGTGCTCGAACA       CGGCGAACGGCAG GGCG CCGCCGTCCGC-G        ACCTTCTCACCGCCG  62 133
        cysE  694133 ..  694143 -  -8.2  -3.29461   CAACTTCCCGGAGAA                 CCGC ATC GCGG                 ACCACCGCACCGGCT  59 317
    Lxx06840 NONE
    Lxx06835  680150 ..  680164 -  -2.1  -2.98982   ATGAAAAAGCAAGTA              CGCGCA TTTA TGC-CG               CCAATCGTGGAAACC  41 18
    Lxx06832  679227 ..  679245 -  -6.6  -3.79113   ACGCGGGTAGAACAA             CGCTGCTG GTC CGGCAGCA             AGTGTCTCGAGGAGT  62 154
    Lxx06690 NONE
    Lxx06680  665513 ..  665533 - -10.3  -2.62983   GCCAGTTCGAGAGGA            GGACGGCGG CGG CCGCCGCGC            GCAGGGCGTTCACAG  57 35
         pgk  663051 ..  663064 -  -3.7   -3.2375   GACGGCACAACGGAA               GGGGC ATCA GCCCG                TTGCCCGGCGATCGA  47 74
    Lxx06550  654180 ..  654191 -  -7.2  -2.77899   TGGCTGGAGGAAGGA                CCGG GCGG CCGG                 GGCGGAGAGGAAGCC  48 44
        arg1  651528 ..  651538 -  -2.4  -2.52676   CATGCTCTCAAGCTA                 CCGC CGG GCTG                 GACAGGAGTCATCCG  37 43
    Lxx06510  650257 ..  650288 -  -5.2  -2.62184   CCCGCCCGTACACGA      GGTCGA-TGCCTG CGCCCTT CAGCCAGTCGACC      TGGCTGTCGTCCTTC  44 467
    Lxx06210  630086 ..  630125 - -17.8   -3.3382   TCCAGCAGAGAGGAA  CCGGACTGGGCGATCGCGG CGA CGGCGA-CGCCCTGCCCGG  ACCGGGGGCCGTTCG  89 256
        flgL  627952 ..  627967 -  -3.2  -2.97423   TCGAAGAACACCAGA              TGCTCG AGGC CGACCA               GGGGAGCGGTGAGGG  42 65
    Lxx06180  627592 ..  627610 -  -6.6  -2.87132   GGTGCGGGGGACAGA             TCCGGGCC AGT GGCGCGAA             CGGGTTCGGGACGTG  48 66
    Lxx06130 NONE
    Lxx06120 NONE
    Lxx06110  622681 ..  622712 -  -2.2  -3.83844   CTCAGCAACGAACAA      CCCCTGCCACTCAGT CTG AC-GTGCGGCAAAAG      TCGATGATCTTCCTG  54 86
    Lxx06010  614029 ..  614043 -  -7.1  -3.19653   CGACAACCGCAGGAA               GTCCG CCCGC CGGAC               CCCGAGCGTGCGCAT  52 334
    Lxx06000  611812 ..  611833 -  -7.1   -3.6215   GCAAGCGAGGCGAAA           CAGGCCGGG GCCG CCCGGGCGG            GCCAGCTGTTCGGGG  60 66
    Lxx05935  603430 ..  603463 -  -6.5  -3.55444   TGGGCATCGTCGAAA     CCGACGCCCACGACG CCCT CGACCTGGACGCCGT      TCTCCGTCGTCGCCG  57 427
    Lxx05900 NONE
    Lxx05895 NONE
        mscL  599233 ..  599249 -  -7.9  -3.62572   GATGAGCAGCTGAAA              CGCGACG TCC CGCCGCA              CTACTGATCCGCAGG  63 52
    Lxx05860  592517 ..  592531 -  -8.5  -2.70932   TCTCGTGGGGAACGA               CCGCG TTCCT CGCGG               GTTCCGGGAAGCTCC  52 198
    Lxx05840 NONE
    Lxx05780 NONE
    Lxx05770  586307 ..  586324 - -10.5  -2.75064   TCGGCCATCCAAGTA             GCCCCGG TATG CCGGAGC              CCGTGATGAGTCAGA  57 251
    Lxx05765  585952 ..  585981 - -19.5  -4.72986   CAGCCCGACCAAAAA       CCCTGGTGAAACT CTCT AGTTTCACCAGGG        TTTTTTGTGTCTGGG 100 149
    Lxx05610  567377 ..  567394 -  -3.3  -3.29704   GCCGCAGCAAACAGA             CCCGCGT AACG ACCCGAG              AAATCATGCGCGGCC  46 282
    Lxx05560  561010 ..  561052 -  -8.5  -2.93382   GTCCAGACCCAGATA GTCCAGCCGCAGTTCCGCGAC ACG GTCACGGAACAACGAC-G-AC GAGAACGACCATCCC  54 470
      tpase2  558827 ..  558849 - -11.3  -2.87564   GGACGCTGCCAGAGA           GGACGCGCT GACCA AGCGCATCC           CAACGCCTACCGCCG  61 424
    Lxx05505  556478 ..  556535 - -11.1  -3.02144   GGACGTGCGCCAACA GGATGAACGCG-CGCTCGTTCCGCCGCC GGC GGCAGGGCGACGAGTGACGCGATCGTCC CCTGCCGCGGGACCG  62 263
    Lxx05340 NONE
    Lxx05330  535281 ..  535291 -  -8.2  -2.59564   GTGTCACGTCAGAAC                 CGCC GGC GGCG                 CAGCGCGGCGCGTCT  52 3
    Lxx05320  533748 ..  533765 -    -4  -3.36273   TTCGCGGAACACGAA             GCCGCC GGTCTG GGCGTC              GTACACGAGCGATCC  49 319
    Lxx05270  530282 ..  530322 - -15.5  -3.37344   CGCGCAGGCAAGCAA  CGATCTGGGTGAGGACCAT GCC ATGGTCGTCACCCGCATCG  TCACCGTCGATGGCC  79 334
    Lxx05200  521094 ..  521114 -  -4.6  -3.05384   GCGTTCGGCAGCGAA           TGCGCCCGC AGAG GCGG-CGCT            GGCCTGCGCCGGAGC  45 123
        manA NONE
        exoQ  517197 ..  517215 -  -4.4  -2.59564   GGCCGATCCGAGAAG             CTCGACCA CTG CGGCCGGG             ACCGGGGTTCGACGG  42 61
        exoQ  515439 ..  515468 - -12.1  -3.40403   TGTGGCGGAGGAGAA       CGACGG-GGACGCC CTC GGCGTCCTCCTCCG       GCGCAACACCGTGAC  73 512
        ycbB NONE
    Lxx05120  513486 ..  513515 - -12.2  -3.01712   TTCGCGCCCCGAACA      CGGCG--CTCGCCC ACAA GGGCGAGGTCGCCG       CAATTGCAGCGGCCG  67 314
    Lxx05110 NONE
        bplE  511375 ..  511391 -  -2.9  -2.75022   TCGCGCAGACATAAT              GTTCGAT CCT ACCGTAC              CGATTCCAATGTCCT  40 17
        rfbD NONE
        wbjB NONE
        wbjD  508224 ..  508243 -  -9.2  -2.62263   ACCGTGCGCAGAGGA            GCCGGCTC AGAG GAGCCCGC             GCACAGGCCCCGGAA  54 99
    Lxx05030  501001 ..  501026 -  -3.1  -3.72576   GGGCGGGTCAGGAAA         GCAGCGGGAGC GATC GCTCCGGGCAC          GAAGCGAGTTTAGCC  53 86
        rfbA  500025 ..  500038 -  -2.3  -2.55722   AGATGAGTGAAGGCA               TGGGC ATGG GCTCA                TAGCTCCTGAGCGAA  38 23
        rfbB  498699 ..  498731 -  -9.1  -2.78463   ATGTCCGGTACGAGA      CCCCCGTGCGG GGTGATGTTTT CCGCACCGGGG      CCTTGAACGACCTCG  55 117
        wbbL  491976 ..  492006 -  -6.7   -3.4252   CTCCATCGAGGAGAA       GCCCGCGCAGCCG AAGAG CGAGTACGCGGTC       CCCGGTCTGTACTTC  55 389
    Lxx04910  489781 ..  489822 -    -7  -2.94099   TCCGGCGATCAGATA GCGCGCCATGTCGGCCGG TCTCAG CCGTCCAGCGCGGCGCGA  GCCTTCAGCGGCTCC  50 4
        strL NONE
    Lxx04890  487616 ..  487640 -  -2.8  -3.89881   ACCAAGGCCCAGAAA         GTGG-ACCAGC TGGA ACTGGTGCCGC          CGACCATCGATCCGG  58 167
    Lxx04815  483757 ..  483780 -  -8.8  -3.45849   GCTACACGATCACAA          CGCGCCGG CTCATCCT CCGGCACG           GTTTCTTCGTCCGCG  60 259
        pccB  480999 ..  481029 -  -4.7  -2.67803   GCGTGACGAAACGGA      GCTGCGAG-G-GGTC GAG GGCCTCGCTCACAGC      GGGATGTTCCCGTGC  43 19
    Lxx04790  480459 ..  480495 - -10.2  -3.14211   AGTGTGTCCCAGGAA   CACCGCGCCAACCGCTG AACC CAGCCGTTAACG-GGTG    AGGGGGCCGGCACCC  62 329
    Lxx04750 NONE
        accC  473007 ..  473035 -  -4.5  -3.61398   CGGCGCCCTCAACAA        CCTCGACGCCG CAGAGAT CAGCATCGAGC        TCAAAGGCGCCCCTA  52 121
        deoD NONE
        cpsG  466738 ..  466775 -  -3.3  -2.71681   CAATGTGTTCAACGA   CCCCGATTCGATTCCG GCGCTCG CGGACGCGAG-CGGGG   TGGCCGAGGTGCAGC  40 444
        manC  454107 ..  454121 - -11.4  -3.26545   GTGACACAGGACGAA               CCCGTC ATG GACGGG               AGCACGGAGGCCGCC  66 255
        sdhC NONE
        sdhD NONE
        sdhA NONE
        sdhB  450421 ..  450461 - -34.1  -4.07568   TCTTTTTGCCGAAAA  GCCGACGCCTCCCCGGCCG ACT CGGCCGGGGAGGCGTCGGA  AAGCCTCTGGGGCCT 100 39
    Lxx04500  449795 ..  449810 -  -2.4  -3.36749   GATCGGGAAGACGAA              GGCGCC GATG AGCGCG               ATGATCGAGAGGACG  46 151
    Lxx04490  449179 ..  449193 -  -8.5  -2.78596   GAGGTCTGGAGCAGA               CCGGG GACCG CCCGG               TTGATGAGCGAGGCC  52 426
    Lxx04460 NONE
        trpS NONE
    Lxx04440  445342 ..  445371 - -11.5  -2.68434   TTTTAGAGGACACTA       GTCTCGGTGCCATG CCT CGTGGCACCGA-AC       GGCGGGGGCGGAAAG  59 506
        ribD NONE
        ribC NONE
        ribA NONE
        ribH  436810 ..  436822 -  -4.7  -3.15861   TACCACCGTGAGTAA                GGCGC GTG GCGGC                GGCTCCGGCATCCGG  47 54
    Lxx04290  432121 ..  432138 -    -4  -4.68724   GGATTCAATAGAAAA             GGCGCG AAACTA CGCGCT              TTTTCGGATATCGGC  73 138
    Lxx04250  427514 ..  427540 - -10.8  -3.06696   CCGGCGCCGAAGAGA         CGGCGATCGG CCGCCTC CCGCTCGCCG         ATGAGCTCGACCTCG  62 355
        hipB  423767 ..  423825 -  -4.1  -4.07568   CCGGGCGCTGCAAAA CCGGTCGCCGTGGAGTCCGCCGGGGGTG AGCT CGCCGCCA-CGGTCGCGGCGGCGTCCGC CTTCGCAGCCTCCCC  60 453
    Lxx04130  415265 ..  415298 -  -2.3  -3.14602   GGGAGCGCATCAATA     TCCTGCTGAAAGCCC GGCA GGGATCTCAGGTGAA      GCGGCCTGGCCACTA  42 38
    Lxx04120  414723 ..  414741 -  -6.6  -3.93963   ATCATGATCGACAAA             CTCGCCAC AGT GCGTCGAG             ACGACGTGCAGGATC  64 242
    Lxx04050  406478 ..  406496 -  -2.2  -2.62184   CCGGCGGGCACACCA             TGAGCCGC TGC GCGGGCCG             CACAGGTCGAGCATC  38 43
    Lxx03990 NONE
    Lxx03980  402927 ..  402937 -  -6.8  -2.76171   ACCGATCTAACACCA                 GGAG GCG CTCC                 ACAATGTATTCGGCG  48 162
    Lxx03970  401772 ..  401788 -  -3.7  -2.72661   CAGGAGGTTGAAGCA              CTCCA GGTTGGG TGGAG              GCTTGATTATCTGGA  41 193
           4  399149 ..  399172 -  -7.4   -2.9462   TATCCACTGAAATCA          CCCTCCTAGCC TGG AGCCAGG-GGG          TCCATTCCAAGTCGG  53 356
           5 NONE
           5  395313 ..  395324 -  -3.6  -3.86015   CAGCTGCGGCATAAA                GCCC AGCA GAGC                 GTCTCGGGCAGCCTC  57 111
    Lxx03905  394839 ..  394870 -  -2.1  -3.05819   GAGATACTGCGAATA      CAGGTGCGACGGG TCATAG CCCTCCACAGCCG       GATGCTGTGCCTACC  41 36
    Lxx03900  394111 ..  394125 -  -2.1  -3.10612   TTGAAGTGGAAGATA              CTCAGC CATT GCTG-G               TTCTCTCTTTCTTGG  42 41
    Lxx03890 NONE
    Lxx03880  392663 ..  392677 -   -10  -3.24925   ATCCGAGACGATGAA               CTCCTC CTC GAGGAG               ACGCTTGATCTCCTC  63 142
    Lxx03865 NONE
    Lxx03860  391584 ..  391598 -  -3.4  -3.16564   GCGCGAGCGCACCAA               CGCCGC CTC GCACCG               TTCGGGAGGACGACA  44 169
    Lxx03850  389860 ..  389870 -  -2.4  -4.58663   ACCATGCCTCAAAAA                 CGGG AGC CACG                 TCAGCGAGGTCAAGG  70 338
    Lxx03840  389103 ..  389122 - -10.7  -3.60098   AGCGGGTACGCGAAA            GGCCAGC GCGATG GCTGGCC             TTCGTGGATTTTTTA  70 366
    Lxx03830  388099 ..  388117 -    -3  -3.15544   GCCGAGGGCGAGGAA             CGCACC GGTCAGT GGGGCG             AGGACGCCGGCGATT  44 15
          26  386484 ..  386506 -  -8.4  -2.86164   GCGGGAAGTACCAGA           CTGTCGATGG CAA CCATCATCAG           ATGCTCCCCGCCGCC  54 22
    Lxx03800  386041 ..  386066 -  -2.4  -3.97139   CAAGGGGAACAACAA         CCCGCCTCCC GACATG GGGACACCGG          TCGAGTACGACTGAT  56 160
    Lxx03780 NONE
    Lxx03770  382520 ..  382543 -  -2.3  -4.36411   TATCAACGAGGAAAA          GCGGGCAGCG TGATC CAC-GTCCGC          GGGGTGCGGGTTGGG  65 482
    Lxx03760 NONE
        lysL  380491 ..  380520 -  -9.2  -2.65264   GCACGATCGAGATGA       CGATCGCGGCCA TACCAC CGGCCGCGGTCA        CGGCCGCGGCGATCA  51 105
    Lxx03720  379712 ..  379751 -   -20  -3.86202   GCGCAGTACACGAAA  CAGCCCCGGCCCGCCAAC CGAA GTCAGCGAGCCGGGGCCA   GAGCGTGTTGGGTGT 100 9
        ponA NONE
    Lxx03590  360707 ..  360732 - -18.3  -3.04792   CGATGACGCGGAAGA         CGGCTCCCGCA CGCT CGCGGGAGCCG          GGCCGTGACACGCCT  86 371
    Lxx03570 NONE
    Lxx03565  357315 ..  357327 -  -4.1  -3.38291   TCTAGAAGGCCACAA                TGCAC CGT ATGCA                ACGCCCGCAGGCTGG  49 321
    Lxx03560  355452 ..  355490 - -21.8  -4.05446   CGGCGCAACGACAAA   CCACCCCTACCCACCCGT GTG AGGGGTGGGTAGGGGCAG   GGTGGCGGTCAGTTG 100 99
    Lxx03555  354585 ..  354605 -  -2.3   -3.0464   AAGGTATCTTGAACA            TCGGCGCGC ATC GTGCGTCGT            GTCACGCTGCTGCGG  41 369
    Lxx03380 NONE
        xylA  332479 ..  332496 -  -4.8  -2.63102   ACCAGCGTCACAGCA             GGC-CGC TCAGC GCGCGCC             GAGCAGATGCTCGAG  42 14
        xylB  330701 ..  330728 -  -2.6  -3.65046   CTTCTACTCCAAGAA        GGACGGCACCATC TGG GACGGCAACG-CC        GACCAGGTGACATCC  50 338
    Lxx03330  329430 ..  329467 -  -8.3  -3.01712   TCTCGTCCGCGAACA   CGGCCAGGCTCCG-CAAC GCC GTCGCCAGCGCCCGGGCG   CCGGGCGCCGGTCGC  55 516
    Lxx03320  328369 ..  328383 -  -4.2  -3.40403   GCCTTCGGAGGAGAA               GGCG TGGGCTC CGCC               GATGGCCCGGTCGGT  49 389
    Lxx03310 NONE
    Lxx03300  327204 ..  327248 -  -6.4   -4.1822   GCGCAGTTCAAGAAA GATGTCG-CCGCGCGGAAG ATCCACTA CTTCATCGCGGGCGGCATC GGTCAGGCGAACGGC  70 523
    Lxx03260 NONE
    Lxx03250  322547 ..  322563 -  -2.1  -3.01712   TGGCTCTTCCGAACA              GGGGCGA TGG TGGCGCC              GGCGAGATGCGGGGT  41 73
    Lxx03240  321989 ..  322004 -  -4.6  -2.62263   ATCCGGCCGAGATGA              CCCACG CCTC CGTGCG               CGGCACGGAACTCGA  42 260
    Lxx03220 NONE
        sirR  318696 ..  318711 -  -6.1  -3.38768   GGAGACGATCGAGAA              GGCGA GGTGGG TCGCC               GGCGGCCGGGGCTGC  55 261
    Lxx03200  317868 ..  317912 -  -6.2  -2.71364   GGAGCGGGGGAACCA CCG-GCAGCTGCTGGAAGCCG GGGG CGTCTACGCGCTGCTGCACGG GGAGCAGCTCGAAGG  46 164
    Lxx03170  315251 ..  315275 - -17.1  -3.06261   CCGGAACTGCGAAGA          GCCGCCCTGTC CTA GTCAGGGCGGC          TCTTCCCGTTCCGGA  82 204
    Lxx03110 NONE
    Lxx03100  307812 ..  307822 -  -8.2  -3.61398   CCTCCGTCCGAAGAA                 CGGC CGC GCCG                 GCGTGCTCGGTTCGC  62 472
    Lxx03030 NONE
    Lxx03020 NONE
        thuA  300442 ..  300488 - -21.7  -3.53012   GCTGGTGCGGTCAAA TGAGACGCGTGGCCGGCCGGAT GAAC AGCCGGCCGGCCACGCCT-TCA GACCGGTTGCGGGTT 100 23
    Lxx02960  296075 ..  296094 -  -5.6  -3.64703   CTGTTTCTAGTCAAA            CCCGGCAA TGCT TCGCCGGT             GTTACGCCGGTGCCA  57 150
    Lxx02950  294647 ..  294683 -    -8  -2.87136   TCATCAACGATGACA   CCCTCGAGAC-CGGCCCC TAC AAGACCGAGTCCCG-GGG   TGGAACCTCGGTGGC  52 390
    Lxx02800 NONE
         fur NONE
        katA  280193 ..  280232 - -21.4  -3.25823   CGTCTCGCAGAGGAA  CGGCGAAGGGCGCCTCGC CGAA GCGGGACGCCCTTCGCCC   GGAACGCTCGCCGGA 100 47
        marR  274953 ..  274964 -  -2.2  -3.06492   CGAGGGAGCGGAACA                TCGC TCTC ACGA                 GTCGGCGAGCTCTCG  41 20
        pimH  273534 ..  273544 -  -4.6  -2.70932   GTTCTTGCTCAAGTA                 GACC AGG GGCC                 ACCGACGTTTGGGCG  43 136
        tcrA NONE
    Lxx02560  258688 ..  258715 -  -5.4  -3.44622   CATCTCGATAACCAA        CCACCGGTTCGG GAAT CCGACGCGGTCG         ACAGAGGAGGCGATC  53 56
    Lxx02550 NONE
    Lxx02540  252070 ..  252101 -  -2.1  -3.88232   CGTCGCACAGAAGAA      TGGCGACGTTCTCC CACTC GGCGT-CGTCGCCC      TCCTGGTTCATCCGG  54 315
    Lxx02520  251485 ..  251511 - -16.6  -2.69799   CGACCCTAGATAGCA         CTAGAGCCCCGC GAA GCGAGGCCCTAG         GAAGTACAACGTGAC  77 286
    Lxx02440  241924 ..  241937 -  -5.9  -3.53012   GCTTTCTTGTCGAAA               CCGAC GGCT GCCGG                GGTCGGGGAGGTGGG  56 243
        pheA  237626 ..  237656 -  -4.5  -3.06796   CGGCACGCGATGGAA      CG-CGGCGCCCGGC TCGT GCTCGCCGCCGGCG       GGTGGACAAGGGCGG  45 56
        serS NONE
    Lxx02360  235264 ..  235276 -  -2.6  -3.88232   CGGGTGAGACAACAA                GGCG CACAC CACC                TGCCAGTCTGACATA  54 78
    Lxx02350  233916 ..  233961 -  -4.6  -3.65693   AGGAGACACCCGAAA GGTGC-GGAGGGGGAGGCCCGG AGAG CCGT-CCTCCCCCTCGTGCAGG AGGAGGCTAGTCCTG  55 32
    Lxx02340  232333 ..  232367 -  -5.5  -2.62184   CCGTGCCGCAGATCA     TCGACGGCGAGCCGG CCGCT CCGGCCCGTCAGGGA     GCCTTTCGATCCCAT  44 250
    Lxx02310  230200 ..  230231 - -16.6  -3.75169   GAGGACGCGAGGAAA      GGCGGGTTGCAAGC ATCC GCCCACAACCCGCC       TTTCGTCTTTCACGG  88 439
    Lxx02300  229106 ..  229148 -  -8.5  -2.93382   GTCCAGACCCAGATA GTCCAGCCGCAGTTCCGCGAC ACG GTCACGGAACAACGAC-G-AC GAGAACGACCATCCC  54 410
    Lxx02260  227014 ..  227028 -  -4.2  -3.05463   ATCTCGCGGACGGAA               GCGC CCTGATC GCGC               AGCGCAAGAGCCCGC  44 196
    Lxx02220  224105 ..  224133 -  -5.1  -3.17798   GGAGAAACCAGGCAA        CGGGACCAGGGAC GGA GTCAGCGGCCCCA        AGACAATGCAGGAGC  49 14
    Lxx02180  217478 ..  217504 -  -7.9  -3.37612   GGGAAGCCCAACGAA        CGCACTCCGGCC TCAC GGCCGGCGCG-G         CCGGTCGCAGAGGGC  59 83
    Lxx02170  216657 ..  216703 -  -2.2  -2.53263   GGCATCCCGAACCGA CAGCTCCGCCCTCCCGATCGCGG ACTA CCGCG-CCG--AGGGCTGGCCTG CCGCCGTGCGCGCAG  37 3
    Lxx02142  213763 ..  213780 -  -4.8  -3.60792   CGGCGAACCCGGAAA             GCTCAC CGTAAC GCGAGC              CTCAGACATTCTCGC  52 97
        pimA NONE
        pimB  209869 ..  209889 -  -3.8  -3.28924   CATCCGGCTGGAGAA            GCCACGGG TGCAG CTCGAGGC            CGATCAGGTGGTCGA  47 139
    Lxx02070 NONE
    Lxx02060  202121 ..  202173 -  -4.7  -3.14564   CCAGTGGTCGATGAA CGCTGCGATG-GCCGGGATGTTGG TGACGG CGAACAGGCCGGCTCCCCCCAGCG CCGCGAGGAGGAGAA  47 61
    Lxx02050 NONE
    Lxx02040  198202 ..  198226 - -12.2  -2.64099   TGCTCCGACGAGAAG         GC-GGACACCG CGAT CGGTGTCCTGC          GGCGTGCTGTCGCCT  64 379
    Lxx02020  195465 ..  195479 -    -7  -3.55071   CGAGACCTGGGCAAA               GGCGCC GAG GGCGCG               CTACGTGTACGATTT  58 26
    Lxx01880  182346 ..  182365 -  -3.4  -3.57144   CCGCCGAGTGCGAAA            CCTCCGGC TGGC GCCGACGA             CGAAGGCCGTGGGCG  49 131
        menF  174783 ..  174823 -  -5.1  -3.35679   TGTGGCCACGGAGAA  GGCTCGGTTGGCCGCAACC GGA GGCCGCGTCGATCGGCGCC  CGCGGGCTGGGCCGG  53 43
        gntR NONE
        gntR  172915 ..  172942 - -24.2  -3.70902   CCGGCGACACGGAAA        GCGCCCGGTGCC GTGT GGCACCGGGCGC         TTTCTCCCGATTGTC 100 47
        trkH NONE
        trkA  168851 ..  168896 -  -7.6   -2.5955   ACCTTCCAGAATGGA GGACTGCACGGCGATGATCGCG GGTT CGTGAAC-T-GCCATGCAGCCC GCGAACATGCGTCAA  50 274
    Lxx01710 NONE
    Lxx01700 NONE
    Lxx01690  165677 ..  165704 -  -5.6  -3.38812   TCGTTGTGAAGAACA        CAGACGTCAGCAG GTT CTGCC-AGGTCTG        GATCCAGTTCTCCTG  53 143
    Lxx01680  164351 ..  164405 -  -3.4  -3.96148   GCGTGGGACGAGAAA GCGGGGGC-GGCGG-GGTCGCTGTACG ACAT CCTGC-GCGACCGCCGGCTGCCCGCCC GGTCCGAGGTCTACG  60 467
         upp  163037 ..  163058 -  -4.3  -2.78384   TCCGGTGTTACGAGA           TGTCCCCGT TCAG AAGGGGACG            GATGCGCGGGTGCGT  43 311
    Lxx01640  162121 ..  162177 -  -5.3  -3.26319   AACGTGGGACACGAA GGCCTCCTGGATCGTGAAGCGGT TGAACTGAACAGC TCCACTTCACAA-CC-GGAGGCC CTCGCCCCTCAACTC  51 83
        scrK  157317 ..  157334 -  -5.5  -3.57263   ATGCGGACCCCGAAA             GC-GGCGA GTT CCGCCAGC             CACGAGGCGCTCGCA  54 49
    Lxx01470  145893 ..  145911 -  -4.4  -3.39784   TGATGGCGAACAACA             TCCGGGAC ATC GAACCGGA             TCGCCTCGCGAAGAA  49 377
        menC  141830 ..  141845 -  -3.2  -2.73681   GATCGACGGCAACGA              TGTCCG CATC CTGACA               TCGGGCAGCGACGAG  40 135
        aspS  126749 ..  126759 -  -2.4  -3.17146   GTCGCGCACAACACA                 TCCC TCG GGGG                 TCCTGGACGCATCTG  42 158
        adhT  117081 ..  117091 -  -4.6  -2.78596   CATGCGGCCAGCATA                 CGGC GAC ACCG                 GCGGTGGGAGGGGAG  43 66
    Lxx01180  116390 ..  116400 -  -2.4  -3.79251   TACCGGACCATCAAA                 GGGC CCG GCTC                 CGCGGTCAAACCTGC  54 313
        hemA NONE
        glyS   99033 ..   99048 -  -8.2  -3.38812   TGCTGGTCAACAAGA              CCGGCA GCGA CGCCGG               TGTGCGCAGCGAGGT  59 353
        dinF   91910 ..   91920 -  -5.4  -3.54012   AAATGATCCACACAA                 GGTT CGC AACC                 GCTTCTTCTGTGCGC  54 272
    Lxx00950   90087 ..   90101 - -11.4  -3.59315   TCAACGAGCTCGAAA               GCACGG TCG CCGTGC               TGCGACGCGGGGCGG  71 455
    Lxx00930 NONE
    Lxx00920   88281 ..   88302 -  -2.9  -2.82023   GATCTATATGAATGA           TTTCTCAGC GCTC GCTGAGAGC            GGCTTCGATATGTGA  41 8
    Lxx00910   87075 ..   87085 -  -3.2  -3.14848   CGCGCGCATCAAAAG                 CGAA TTG CTCG                 AGTACTTCGACGAGA  45 489
    Lxx00850 NONE
        ptsH NONE
        ptsI NONE
   EIIBC-Mtl NONE
    Lxx00810 NONE
        mtlD   75702 ..   75740 - -16.1  -4.07568   CCGGGTGCCGGAAAA  GGGAGGAAACTCCCGCCC ATCG AGGC-GGAGTGTCCTCCC   TTTTCCGGCACAGCT  95 68
    Lxx00760   73644 ..   73657 -  -3.7  -4.08216   GGAGCGGCCGCAAAA               CGCCG ATCG CCGCG                AAGATCAGGAAGACG  61 288
    Lxx00750   72080 ..   72132 - -11.4  -2.59564   TCCGGATCGGAGAAG CCGGCGAGGGGCGCTTCGCACATG TTCGGGT CACGCA-GAAGCGCCCATC-CCGG TGGTGTCGGATCGCT  61 128
    Lxx00740   70525 ..   70538 -  -9.5  -2.81535   CTACGACAAAACCTA               CGGCG CGCT CGCCG                GCGTCATCGTATTCC  56 297
    Lxx00710 NONE
        crcB NONE
        crcB   67223 ..   67239 -  -3.5  -3.30124   TTCCAGGGCGTATAA              CGGTGGC ATG GCCGACG              CGATCACGATCTGGA  47 338
    Lxx00500 NONE
    Lxx00490   49674 ..   49685 -  -7.2  -2.87132   TGTTCGCGGGACACA                GCGG CCGT CCGC                 GCGATCGAGTCCTTG  50 251
    Lxx00460   48250 ..   48276 - -10.2  -2.57244   TCACGGATTAAGTCA        CCGTGACAGCC CCTACC GGCTGTC-CGG         TCAGAGGGTGTGCAG  57 26
    Lxx00450   46140 ..   46163 -    -3  -3.68024   GCGCTGAAGACAGAA          GAAGATCCCC GTTT GGGCCTCTCC           CGTGAGGTATTTGAG  53 466
    Lxx00410   42963 ..   42975 -  -2.6  -4.07568   CGCCGGTCTCGAAAA                CGCC GGCCG GGCA                TGTTCATGCTCAGGC  58 367
        lysL   41637 ..   41665 -  -2.2  -3.29144   CGATCGCCCCGAGAA        GGACGGCATCGC TCATC GCGCGGTCATCC        CTGGGATGCGTGGGC  44 20
           5   40908 ..   40950 - -11.9  -4.50976   CGGCACATGACAAAA CCGCCCCGGCCTACCGCCTC AATT GAGG-GGCGAGCCGGGGCCA GAGCGTGTTGGGTGT 100 395
        aroE   29804 ..   29822 - -10.3  -3.17212   CGACCATGCGATGAA             CGAGACG GCTCG CGTCTCG             CCGGCCGCCGAGGTC  62 229
    Lxx00270 NONE
    Lxx00260   27044 ..   27069 -  -3.9  -2.87931   CCGACGTGGGAGACA         GCCGCTGCT CTGTTCGC AGCCACGGC          CTACCGTCGCAGCTC  43 26
    Lxx00250 NONE
        ftsW   24397 ..   24420 -  -8.8  -3.14051   GCAGGGCGAGGAACA          TCGCCAGCAC GACC GTGCTGACGC           GTTTGATCTCGCGGT  56 46
    Lxx00230 NONE
        pknA NONE
        pknB   19462 ..   19496 -  -4.8  -2.90075   CGCGCGTCAAGCACA     GCTGACGACACAGCAC TTT GTCCTGAGCCCTCCGC     TCAGCTTCCGGTGCA  44 26
        whiP   17282 ..   17300 -    -6  -3.85698   GCGGGTTCCCACAAA             GGTGGATA AGT TATCCACA             GTCTTATTAACAGTG  62 207
    Lxx00150   14700 ..   14745 -    -9  -2.86177   AGATCGCAGAGGAGA CCGGTTTCGAGGCCGAAGCAG GGGAA CT-CCTCGGCCTCGACTCCAA GGTCATCCCGGCTGA  53 443
        mutM   13130 ..   13144 -  -5.6  -2.74514   TCAAATTGCGAATGA               CGATCG CGG CGAGCG               TCCAGGGCCGCTGGG  45 505
