# Supplementary material for: Rapid, accurate, computational discovery of Rho-independent transcription terminators illuminates their relationship to DNA uptake
Source: Genome Biol. 2007 Feb 21;8(2):R22. doi: 10.1186/gb-2007-8-2-r22 (PMC1852404; doi:10.1186/gb-2007-8-2-r22)
Supplement: Additional data file 4 — Best terminators found downstream of each of the genes of the 343 organisms studied. [file gb-2007-8-2-r22-S4.zip › Leptospira_interrogans_serovar_Copenhageni.bag]

        dnaA    1687 ..    1697 +  -2.6  -4.63184   AATTTTAGATACGTT                 TTAT TAT ATAA                 TTTTTAACGTGAGTT  60 89
        dnaN    4856 ..    4871 +    -9   -4.2074   ATCCCGCTTCTATGG              GCGATC AATA GATCGC               TTTCTATATTAAAAC  84 481
        recF NONE
    LIC10004    6649 ..    6666 +  -3.5  -3.16564   TTCCTTGCCTCCCTA             TGGTTTT CAGG AAAACTA              TTCCTGAGGTCCGAA  47 54
    LIC10005 NONE
        gyrA NONE
    LIC10007 NONE
    LIC10008   12557 ..   12573 +  -2.3  -3.63868   CTTAAAACATTATAC              GATATTT TAT AAACATC              ATTTTGTTTTGCGCA  47 109
    LIC10009   13479 ..   13512 +  -5.5  -4.62302   TTAATTTCTAAAAAA     CGTTTCGAAAA CTTAATTTCCTT TTTTCGAAACG      TTTTTGAAAATCTTC  73 52
    LIC10012 NONE
    LIC10013   18673 ..   18687 +  -5.8  -3.33696   AGAATCTTTCCCACT               TTGAAA TTT TTTCAA               TTCCTTAAAAAAACG  59 321
    LIC10015   20416 ..   20432 +  -3.7  -3.44586   TAGAAGAATCGAATG              CAAATTG TTC CAATCTG              TTATAATAAATTCCT  50 246
    LIC10017   21719 ..   21729 +    -4  -2.92157   TAATATTATGGTTGT                 TGAA AAT TTCA                 TATCTAACATTAGTA  48 38
    LIC10018 NONE
    LIC10019   23095 ..   23108 +  -2.4  -2.78897   GAGGAATCACCGCAG               GACT TTAAAC AGTC                TAACTTTTAATGATT  40 18
    LIC10020   23803 ..   23827 +  -4.3   -2.7186   AAAATTACTTCTCCA          TCTGTTTCTAT TTT ATGGAAACCGG          TAATTGAAGCAGTTT  46 102
    LIC10021   26331 ..   26346 +  -3.2  -5.04249   GGTAAATCCACAATT              TGTGAG AGTT CCCACA               TTTGTTTTTTAGGAA  68 458
        fliG   29209 ..   29225 +  -2.3  -4.74504   TGTGATTTTATCGAT              TCGTTTT TGA AAAACCA              TTTTTCACTTCAAAT  61 36
    LIC10024   32001 ..   32013 +  -4.9  -3.61715   AAAAATAAAAGTAGG                GTTTT TAT AAAAC                TTCTTACAGACAGTG  57 487
    LIC10025   32835 ..   32847 +  -6.2  -2.76815   TGTGTGGAAAAGAAA                CCGC AGCAA GCGG                CTTATTGGAGAGAAT  58 75
    LIC10026   34105 ..   34120 +  -2.6  -4.49167   GCTTGACTGAGAGTC              TAAGTT CCGG GACTTA               TTTTAGTGTTCTCTT  58 171
    LIC10027 NONE
    LIC10028   35616 ..   35644 +  -2.3  -4.66163   CACGAGCAAGGGATT        CGGTGTTAGAGAC GTC GATTCTAAGTCCG        TTTTTAAATGCACCT  61 390
    LIC10032 NONE
    LIC10033 NONE
    LIC10034   41891 ..   41909 +  -3.9  -2.77233   CGTGCGCGGAACCTA             TGTTGAT GATAG ATCAACG             ATTTAGAAATTATGA  45 1
         rnR   44233 ..   44253 +  -3.3  -3.14211   CTTAGTTTCGTAAGT            CATGCAAAG TAT TTTTGAATG            TTGATACAAAAACAT  45 82
    LIC10036 NONE
    LIC10037   46571 ..   46582 +    -3  -3.08986   GAGATCACAAATTCA                CTTT TAAA AAAG                 ATTTCCTTTCTAATA  45 131
    LIC10038   48156 ..   48179 +  -6.2  -3.75153   CTTTCATAGTGGAAT          TGGCAAAATTG TTT CAATTTT-CCA          TTTCAATTCAAAGAA  66 66
         aer   53788 ..   53805 +  -5.5  -3.82097   GTCCCAAAACTTAAA             CACCTAC CATA GAAGGTG              TTTGCTGAGTTTCAC  64 46
    LIC10044 NONE
    LIC10045 NONE
        pntA NONE
        folP   63813 ..   63832 +  -2.2  -3.73281   TGCACAAAATCGCTG            TTTTG-CGG TTA TCGTCAAAA            TTTAAATCCTATTTT  49 435
        rlpA   67439 ..   67458 +   -10  -4.24397   TTCCTCGTTAGTAAA            CCCCGTAA CTTT TTGCGGGG             TTTCTCTTAGATTGT  91 67
    LIC10056   70066 ..   70077 +    -3  -3.62348   TTTTGGTATTTAGAC                TCTA CACA TAGA                 TCTTTATATCGAGTT  50 139
    LIC10057   71830 ..   71840 +    -4  -5.20154   GAAACAGAAACAAAA                 TGAA AAA TTCA                 TTTTTTAACTTCTCT  75 524
    LIC10060 NONE
    LIC10061   79266 ..   79280 +  -5.8  -3.62046   AAGTATGAGTTCCTA               CAAATT TAG AATTTG               TTCTTAAAGCCGTGA  62 286
    LIC10062   79850 ..   79864 +  -2.2  -2.64759   ATAGATCGGAAAAAA               TTTTTT GAA AAAAAG               GTCTTATTAAAATTA  39 42
    LIC10063   83327 ..   83342 +  -4.7   -4.0896   TCTTAAATTGTGATT              TGTGG TAGTTT CCACA               TTTTAGGAACGATTT  62 267
    LIC10067   86681 ..   86697 +  -7.9  -3.55548   AACGACTCATGGAGA              CCGAGCG AGA CGCTGGG              TTTGAAAGAGTGTTC  72 231
    LIC10068   87630 ..   87647 + -11.3   -5.4833   TTAGAAAATAAAAAA             GCCTCTC CTTT GAGAGGC              TTTTTTATTGGGTAG 100 66
    LIC10072   91856 ..   91894 +  -4.1  -4.64861   CCGAAACAGAAGCGA  TCGG-TTTTAAAATCGTA AATT TACAATTTTGAAATCCGG   TTTGTTTTGCGAGCA  66 157
        dapF   93711 ..   93725 +  -4.2  -4.19506   AATGGATCTTCGTTT               GATGTC ACA GACTTC               TTTTGGCATTCCCAT  63 188
    LIC10077   96505 ..   96518 +  -5.3  -5.77632   AAAGTAGTAAAAGGC               CGATT CCCG AATCG                TTTTTTTCTCCTTTT  88 175
    LIC10086  101976 ..  101987 +    -3   -3.3543   TTATTACTCAGAGTT                TCTA TATT TAGA                 GTTTTTGAAAAATTA  47 48
    LIC10087  102981 ..  102997 +  -5.8   -5.9003   TATCTCATTACAAAA              CCGGAG ATTTC TTCCGG              TTTTTTTATTCCTTT  93 115
    LIC10088  105269 ..  105306 + -15.9  -3.59649   AATAACAGGAGAGTG   TAATTGAATGTCGCCTA ATGG TAGGCGATGTTCAATTA    TTTAGGGAGTTATTT 100 228
    LIC10089  105994 ..  106008 +  -3.6  -3.50491   AAACAGGTTCAAAAC               CAAATT CCA GATTTG               TAATTTTTTCTATTC  50 8
    LIC10090 NONE
    LIC10091 NONE
    LIC10092  109534 ..  109548 +  -2.8   -4.2349   ATATTTATTTCCGAC               TTGTGT TCA ACTCAA               TTTTCGCTGTAAAAA  55 57
    LIC10099 NONE
    LIC10103  123467 ..  123489 +  -2.1  -3.97636   ATAATAACGTTACGG           CTTTATTAT AAAAA ATAAAAAAG           TTTCTGAGTTGGACT  51 77
    LIC10104  125128 ..  125140 +  -6.3  -2.66695   GAATAAATTTAAAAT                TAGAG GTT CTCTA                CTATTTACTCCCGGA  57 396
    LIC10110  128865 ..  128897 +  -8.5  -4.21936   TCGTGTGCTTCGGTC      GCGTTTTTCGCTTTT TAG GAAAGCTCAAAACGC      TTTTCAAGTTCTCGC  81 135
        hisB  130614 ..  130628 +  -4.3  -3.45118   ACTAAAGGAGTCTTA               GAATG ATCGC CATTC               TTGATTATGGAATGG  52 20
        hisH  131227 ..  131237 +    -4  -3.36719   ACTTAAACTTTTGGA                 GAAT TTT ATTC                 GTTTTATATGATTGT  50 4
        hisA NONE
    LIC10115 NONE
    LIC10116  134052 ..  134084 + -10.9  -2.55238   TTAAATAATGATCTG      TCTCAAAAAATAATT TAG AATTATTGTTTGAGA      GTAATTTGTTTTCAT  82 254
    LIC10117  136389 ..  136403 +  -2.9  -3.69884   AATTTTGAATGTCTT               TTCAT GATTA ATGAA               TTATATGTTCCATGT  48 369
    LIC10121 NONE
    LIC10122 NONE
    LIC10123  145221 ..  145238 + -12.7  -6.20267   CTTGAACTGGATCAA             CCGGGGA AATT TCCCCGG              TTTTTTTATTTTTAA 100 56
    LIC10124 NONE
    LIC10125  150772 ..  150788 +  -4.5  -4.44974   CTGAATAGAAAATTC              GTTTTTA CGT TGAAAAC              TTTTATAAAATTTAA  67 251
    LIC10127  152891 ..  152907 +  -3.7   -2.8805   ATTGTCTTAGGACGA              GAGAATG ACT CGTTTTC              TCTCTAAAAAATGAT  45 2
    LIC10128  153415 ..  153431 +  -3.8   -5.4588   TATAATTTCCTATTT              TTCTTT TTATC AAAGAA              TTTTTTCTAATTTTA  76 51
    LIC10129  154469 ..  154488 +    -5  -4.15044   ACAATTTTTCTAAGT            TCGGGTAA TCCT TTACCGGA             TTTATTGGAAACAAG  63 321
    LIC10132  159609 ..  159635 +  -5.9  -3.96486   TTGAATATAAGGAGT        TCGCGA-CATTG TTTC CTATGGTCGCGA         TGTTTTTAGATACTT  66 400
    LIC10134  161220 ..  161234 +    -5  -3.57418   AGTCTAGTCGCGCTA               TCCTGT CCT ATAGGA               TTGGTTTGATCACTC  57 111
    LIC10137  164300 ..  164310 +  -5.4  -3.02511   TTAATCTACGTTAAT                 TAGC GTA GCTA                 TATTCAAAAAGTAAA  53 143
    LIC10138  165857 ..  165886 +  -7.5  -3.04398   ATCTGCGAACTTTAG       TTAATTTAAATAT AGTA ATGTTTAAATTAA        ATTTTCACACAAAAC  64 64
    LIC10139  168496 ..  168506 +  -3.2  -3.35679   TTCCCTTGTTTTTTT                 GGTA ATA TGCC                 TTCTAGCTGGGGAAA  47 81
        aroC  169765 ..  169775 +  -2.6    -5.055   GGTGTTTTTTATAGA                 TTTT TGA AAAA                 TTTTTTAACCGTTGA  66 146
        nuoG NONE
        nuoI  172558 ..  172568 +  -2.6  -5.03314   TTTACGAGTTTAACC                 TTTA CCA TAAA                 TTTTTTGGAAATCGA  66 174
    LIC10144 NONE
    LIC10145  175475 ..  175489 +  -5.8  -4.02206   TGATTCGATCTATTT               CTTAAA TCT TTTAAG               TTTGATGTTTGAATT  66 168
    LIC10146  176606 ..  176617 +    -3  -3.90286   GACTCAGCAACTGCG                TTGT CCCA ACAA                 TTTCCCTTTCTACTA  54 251
        frnE  179027 ..  179039 +  -2.7  -3.89957   AAAATTTCTAATATT                TTTGT TAA ACGAA                TTATTGATTATTACG  52 444
        avtA NONE
    LIC10151  183567 ..  183582 +  -3.4  -5.55695   GAATTGATTTCGATG              TATTAT ATAA ATAATA               TTTTTTGTCTTCTTA  78 111
    LIC10152  184598 ..  184611 +  -2.4  -4.69027   TTTTGGATATGAAAT               GGTT GACTCA AACC                TTTTTCAGTAAATTT  61 422
        rpmH  184886 ..  184898 +  -2.7  -4.59773   TTAAAATCCAGAAAG                GAGAT TCA ATTTC                TTTTTAAGACTGGAA  60 62
    LIC10156 NONE
    LIC10157 NONE
    LIC10158 NONE
        trmE NONE
        maeB  190916 ..  190932 +  -2.3  -3.59315   AAATTTCTAGACATT              TTTGATC TGT GATTGAA              TTTGAAAGTAATTGA  47 233
    LIC10161  193496 ..  193517 +  -7.5  -4.05678   CGAATGAAAATTACA           TTAGAATTT TATT AAATTCTAA            TATTTTATTTAAAAA  75 34
        fumC  194979 ..  195008 +   -13  -3.26783   ATTAATTCAAGGTGT       TAGGCGAAGGGA AGTTAG TCCCTTCGCTTA        TCTAATTTTTTGATC 100 36
    LIC10168  199038 ..  199052 +    -5  -4.74103   ATGACTTTTTTTTGT               CCTAAA TCG TTTGGG               TTTTTAAATTCAAAA  72 288
    LIC10169  199982 ..  200002 + -11.8  -4.82901   GATTGAGTAGTCATT            TGGCCCGC CTTGT GCGGGCCG            TTTTTGTGAGGAAGA 100 179
    LIC10170 NONE
    LIC10171 NONE
    LIC10172  201353 ..  201368 +  -4.7  -2.63905   GAATGTTCTATAAAA              CTTGG TGGTTC CCAAG               AATTTTATCTCTTGT  49 181
    LIC10173 NONE
    LIC10174 NONE
    LIC10175 NONE
    LIC10176 NONE
    LIC10177  206009 ..  206025 +    -3  -4.26938   GAACAATTTAAACAA              TCCATT CAAGA AGTGGA              TTCTTCTTTTATGAA  57 401
    LIC10179 NONE
    LIC10180 NONE
    LIC10181 NONE
    LIC10182 NONE
    LIC10183  210883 ..  210897 +  -3.6  -2.58812   AAACGGGAGAATCTG               TCAAAG GGA TTTTGA               TGAATTAAATTTAAA  44 3
    LIC10184 NONE
    LIC10185  212917 ..  212940 +  -2.6  -2.90899   TTAGAGAATATTCGG          TTTATTAAAT ATAC ATATAATAAA           ATATTTTAATATTTT  42 18
    LIC10186 NONE
    LIC10187  215394 ..  215414 +  -8.5  -4.77173   ATGAATAATAAAAAA            TTATCTTAA AAT TTAAGATAA            TTTATTTTATGGGAA  87 203
    LIC10188  216018 ..  216028 +  -2.6  -3.29511   AACTTGTATAAACCA                 TTTT TTG AAAA                 TTGTAAAAAAATAGA  45 83
    LIC10189  218133 ..  218153 +  -4.1  -3.71745   AAATTGGTAATGTTC            TTCTTTTCA AAT TTAAAAGAA            TGTTTTAAATGATTC  55 465
    LIC10190  220465 ..  220488 +  -9.6  -3.28712   GAACCTGTCTCAAAA          CTCTACTTCC TATG GGACGTAGAG           TTATAGGACAGAACC  80 67
    LIC10192  222423 ..  222438 +  -4.7  -2.74563   CTCCGTTACTTTGAT              TCCGA TTAAAT TCGGA               TCCTTACGATCTAAA  49 27
    LIC10197 NONE
        suhB  227490 ..  227511 +  -2.3  -4.45771   ATTTTTTCTGAATCG           TTTTTTCGA TCAA TCGAAGTAA            TTTATCTTTTACGAT  58 364
         rmd  233276 ..  233293 +  -4.2  -3.89346   AAAAAGAGACGTAAT             TTGTAG GAACTA CTACAA              TTTATAAAATAGAAG  57 366
    LIC10206  236178 ..  236196 +  -5.2  -3.20637   CATTCAGGCAAAATA             ATCTGGGA AAA TCCCGGAG             TTAAATCTTGGCTTT  54 25
    LIC10207  237026 ..  237040 +  -2.8  -2.55015   AACAGAAATTCCGAA               CTCATT AGG AAGGAG               TAACTTCAATAAAAT  40 8
        cyoA NONE
        cyoB NONE
        cyoC  240356 ..  240375 +   -10   -5.5074   TCGATTTCAACAAAA            CCCTAGGT TTAA ACCTGGGG             TTTTTTATTGGGTTA 100 80
    LIC10211  242414 ..  242438 +  -8.1  -4.08692   GGATCATTTACTGAT          TTCAATTTTTT AAG GAAAAATTGAA          TTTTAAAAAGACTTC  81 305
    LIC10213  243491 ..  243509 +  -2.4  -4.14615   GCCTTTTCGGATAAT             TTTGTTGA CTT TCGCCAAA             TTTGTGCTATTTTCT  52 43
    LIC10214  244119 ..  244143 +  -2.9  -3.59516   AAGTTCCGCAAAAAA          CTCAAATAC AAATTAA GGATTTGAG          TTATGATTCATTTCT  48 40
    LIC10215 NONE
        pckA  246847 ..  246880 + -11.9  -4.58303   TTTTGATCTTTGTAA     GATCTACGGAAGCTA AAAC TACTTTCCGTAGATC      TTTTATAATGTTTGA 100 41
        gatB  251868 ..  251879 +    -3  -2.87794   ATAAAAATGAAAAAA                CTTT TTAT AAAG                 ATTTCCTAATAGCTT  43 313
        dnaE  256625 ..  256637 +  -6.3  -4.15088   TCCAAGCGGGGGCGG                CTTTC GGA GAAAG                TATTTTTATGATTTT  67 237
    LIC10225 NONE
    LIC10226  259973 ..  259996 +    -4  -2.93623   CAAGTCCTTAGATCT          TTTTATTCTT TTGG AAGTATAAAA           TCGTCTTTTGGAAAA  48 4
    LIC10227  261952 ..  261962 +  -2.6  -2.62442   ATCAGAAAAAAAATC                 TATT CAA AATA                 CTTAATATATTGAGT  40 10
    LIC10228  263139 ..  263159 +  -2.5  -4.25074   TTCTGAATGCTAATT            CTTAGAGAG GAA TTCGCTGAG            TTTTCCAGTTTGCTC  55 506
    LIC10229  264033 ..  264047 +  -2.8  -2.69799   GAGAATAGACCAATT               TTATGC GGC GCACAA               TAATGTGTCAAGTAA  40 39
        lolE NONE
        lolD  269501 ..  269511 +  -5.4  -4.12841   AGTATAGTGTTTCAA                 TTCC TTT GGAA                 TTTCTGCTTACTTTT  64 124
    LIC10235  272003 ..  272013 +  -3.2  -4.66938   TTCAATAGTAGGAGT                 TTCC TCC GGAG                 TTTTATCTTGCAGGT  62 69
    LIC10236 NONE
    LIC10237 NONE
    LIC10238  275022 ..  275035 +  -6.7  -3.84284   ATCTTAAACACCGAC               GACCT TAGG AGGTC                TTTGCTAAATTTTCG  69 222
    LIC10239 NONE
    LIC10240  277106 ..  277118 +  -4.9   -2.7535   TCCTTTTAAAATACA                GATAA CTC TTATC                TAAATTTAGTTTCTT  50 21
    LIC10241  278157 ..  278195 +  -4.7  -3.91164   AAGGAAAGGCTTACG   TAGGTTTAGTTCCTTTT CGAAT GAAAGGAGTTAGACCGA   TCTTTTTGCCACCTT  61 303
    LIC10242  278924 ..  278941 +  -5.7   -4.8048   TTAGTTGTAAGAACA             TCAAAAA CGGT TTTTTGA              TTTTTAATATAGAAA  75 422
    LIC10244  280153 ..  280166 +  -3.8  -4.37658   AAATTTTGATGATGG               CCGT AAAACA ACGG                TTTTGTACAAAAATT  62 310
    LIC10248 NONE
    LIC10249 NONE
    LIC10250  285217 ..  285231 +  -2.8  -4.17089   CTTTTTTGTATTTTA               TAGTAG TTC CTACAA               TTTTCAAAGTTTAAC  53 349
    LIC10253  290993 ..  291018 + -13.3  -5.93252   TAATTCGGTTTCAAA         CCCCGAAGGCG GTTT TGCTTTCGGGG          TTTTTTATTTTTAAA 100 51
    LIC10256  294845 ..  294855 +    -4  -3.01745   AATCGCATTAGAAAA                 GTAT GAA ATAC                 TGTAGTTCTTGCGGA  48 20
    LIC10257  295499 ..  295513 +  -4.4  -2.76909   TGGTCAAGTTATTGG               TATTTT AGA AAAATA               TGATCTAGTTTTATA  47 129
    LIC10258 NONE
    LIC10259  298675 ..  298687 +  -7.7  -3.55071   GAGGAATATAAACGA                TTCCG AAT CGGAA                TTTCCCAAACTCTAC  69 491
    LIC10262  300536 ..  300546 +  -5.4  -2.84841   CAATGCGGCCTAATT                 GTAG GAA CTAC                 TGCATTTTATTAAAA  52 240
    LIC10263 NONE
    LIC10264 NONE
    LIC10265  302485 ..  302505 +  -2.5  -4.56597   AGACTCATTCTTGTC            GGAACACTT GAA AAATGTGCC            TTTTTGAGCCCAGAA  60 187
    LIC10273 NONE
    LIC10274  313250 ..  313260 +  -2.6   -3.0636   AAAATATTTGGGAGA                 TTTA TTA TAAA                 GTTTGTATAATCTGA  43 317
    LIC10277  316169 ..  316179 +  -2.6  -4.16146   ACTTTGAAAGAACAT                 TTTT CAA AAAA                 TTTTAGAAATCTTTT  53 34
    LIC10278  317493 ..  317510 +  -3.5  -4.26202   AGTTCTTTGTATCTA             TTACG-TC TCG GATCGTAA             TTTGTTCATAACTAT  60 140
    LIC10279  319342 ..  319354 +  -3.4  -3.82202   GGAACCGTTTGGGTT                GGTT CCAGA AACC                TTGTATTTACCGCTA  52 433
    LIC10281  320707 ..  320720 +  -3.9   -4.1899   AATTTTTATTAAAAT               CAATA AGGT TATTG                TTTTAGATCAAATCC  57 179
    LIC10282  322292 ..  322316 +  -3.7  -3.55378   AATCTTTTAAAAAAT          TCTTTTAGAAT TCA ATTGTAGAAGA          TCTTTATAAATCAAT  52 62
        ispA NONE
        tlyA  324316 ..  324328 +  -2.7  -3.32455   GTAAATAAGTCTTAT                CTTTT TTA GAAAG                TTCACTTTACATTTT  45 63
    LIC10285  326110 ..  326122 +  -4.9  -3.42373   TTTCTATTTCGGAAT                CATAT TCA ATATG                TATTTGGAATCTTTC  55 428
        ptpS NONE
    LIC10288  331244 ..  331258 +  -2.9  -2.56314   GGAGACTGGAGTTTC               TGAAA AGTGA TTTCA               TCGGTTGGCATTTGT  40 16
    LIC10289 NONE
    LIC10290  333054 ..  333074 + -15.5  -5.72622   AACAGAATGTTTTAA            GCCGGACTT TAA AAGTCCGGC            TTTTTTGTTTGTGAA 100 61
    LIC10291  335126 ..  335146 +  -5.5  -3.79044   TATCCTGAATTTGGA            TTTTATGGA GGT TCCTTAAAA            TTTCGAGTTTATTTT  64 127
    LIC10292  335689 ..  335717 +  -5.4  -3.39657   AAAAATTAATTTTCT        TCCGTTTCTTTT TCATT AGAATAAACGGA        TAATTTTCTTTTACT  57 32
        glcG  338889 ..  338911 +  -4.2  -4.19506   CTCTATGGATCGGTT           TTAGGATTTG GGA CAATTCTTAA           TTTTGAAATTCAAAT  59 366
    LIC10296  340633 ..  340649 +  -7.3  -4.56775   ATCGTTTTTGTAAAT              GTAAGAG CCA CTCTTGC              TTTTTCAGAAGCGAT  81 62
    LIC10300  342695 ..  342710 +  -6.2  -3.45231   TTTTCATTGGACAGA              TAGAGA AGCA TCTCTA               TATTTGAATCTATGA  63 395
    LIC10301  343089 ..  343107 +  -3.1  -4.70739   TCGATTCGGATTAAA             GAAACGT ATGAA ACGTATC             TTTTACTTGTTTTTA  64 51
    LIC10302  344289 ..  344301 +  -2.7  -4.46212   TGATCTTTATAAAAT                TAAGC ACC GTTTA                TTTTATCGTAAAACA  58 169
    LIC10303  345665 ..  345685 +  -2.5  -4.38712   TTCTACATTTTTGAT            CGTATGAAT TCA ATTCTTCCG            TTTTGTGGGAATCCG  58 106
    LIC10308  349724 ..  349742 +  -4.7  -4.09739   TTTGCAAAAAGTATG             TTTTTCT GATAG AGAAAAA             TTTTCCGAACCTTAC  62 217
    LIC10312  356236 ..  356247 +    -3  -4.39571   TTTTGGATACTGATT                GATA GAAA TATC                 TTTTGAGTTTCTCAG  60 103
    LIC10313  356996 ..  357028 +  -5.8  -4.03474   CTTTTTTTAATTGAA      TAACCATGAATAAA AAGAA TCTATTTATGGTTA      TTATTGATTTTTAAT  68 52
        serC NONE
    LIC10316  360964 ..  360977 +  -3.9  -5.10208   CTATAAGTTTACAAG               TTGAA TACT TTCAA                TTTTTATTAGAGTTG  70 227
        rpiB NONE
    LIC10318  363855 ..  363872 +  -4.9  -4.91473   CCAAACAAAGGCGTT             TTATCTG ACTC CAGATGA              TTTCTTTTTGGATTG  72 208
    LIC10323 NONE
    LIC10324  369988 ..  370002 +  -5.6  -5.04385   CGCTTTCGAGCTGAC               GCCCAT ATC AAGGGC               TTTTTTAAAAGTATC  78 452
    LIC10327  373797 ..  373812 +  -4.7  -4.18506   TTTAAAATCGTAATT              TGTGG TAGTTC CCACA               TTATTTTGCAGATAA  65 489
    LIC10332 NONE
    LIC10333 NONE
    LIC10334 NONE
    LIC10335  381469 ..  381482 +  -2.4   -4.3623   TCTCGACAAAGAGTT               GAGT GTGTGA ACTC                TTTCCTTTTTGATCT  58 333
    LIC10343  389789 ..  389799 +    -4  -3.21695   ATGAGTTGTAAACGC                 GTTT CGA AAAC                 TTAAGTTAGTCCTAA  50 43
    LIC10344  390175 ..  390191 +  -9.4  -3.61062   TTCACTTGCCTAAAG              TCCGGG TTTGC CCCGGA              TTATCTCCTTGGGTT  81 98
    LIC10345 NONE
    LIC10346 NONE
    LIC10348  394526 ..  394556 + -11.2  -3.11988   TTCGCGTTCTTGAGA       GCCTTCTTCCTGAG TTT TTCGGGAAGAAGGA       ATTTCTTAAATAAAG  91 96
        nosF NONE
    LIC10352  398779 ..  398809 +  -5.5  -3.57792   TTGGAAGAATCATAA      TTCTGTCTTGGGTC TAAC GATCCGAG-CGGAA       TTTGGAAATCCGTAG  62 63
    LIC10353  400677 ..  400701 +  -2.1  -5.44119   CTACATTTGGTTTTG          GATAAAAAGCC CCG GCCTTTATGTC          TTTTTTTAAACTCCA  76 366
         ivd NONE
    LIC10364  412071 ..  412111 +  -5.5  -5.63517   CGTAATTGATTTCGA  AGATCCTTCCCTCGTTT GATATCG AAAAGAAGGAAGGATCG  TTTTTTATTTACAAG  88 42
    LIC10377  428008 ..  428030 + -12.7  -4.65895   TCATTAATTCTATTA           CCGCCGAGT AAAAG GCTCGGCGG           TTTTTCAATCAAAAC 100 34
    LIC10378 NONE
    LIC10379 NONE
    LIC10380  430891 ..  430905 +  -7.2  -2.92653   GTTCCCACATTTTTA               TGAAAC TCA GTTTCA               CTTTCTAAGGATCGT  61 453
    LIC10384  438532 ..  438548 +  -6.6  -4.33767   GGTTCGTACCTGAAA              CGCTTT CGTAA AAAGCG              TTTTACTGAGTTTCT  74 308
    LIC10386 NONE
    LIC10387  441658 ..  441682 +   -10  -5.56263   TTTTCTATAAATTAA          GCCGCTTGAT ATAAG ACCAAGCGGC          TTTTTATTTTGTGGT 100 62
    LIC10389  447529 ..  447550 +  -4.5  -3.71148   TTAAAAATTCATTTT           TCTTTTTGT GAAA ACAAAATGA            TTTACCTCGCTTTTG  59 398
    LIC10390  448052 ..  448094 +    -8  -3.29511   TCTGAAATTGTAAGA GTTCCTATATCTAATTTTTT ACG AAAAAATGAAATGTGGGAAC TTATACAGAAATAGG  69 82
    LIC10391  449327 ..  449341 +  -4.4  -4.06179   CGTAGGAACTTAATT               TTAATT CGT AATTAA               TTTCTGAATTTTGAA  59 36
    LIC10394  451689 ..  451703 +  -8.6  -3.91689   GGTAGTTTGAATTCT               TGGTTG ATA CAACCA               TTTCGTATGGTTTCT  80 426
        phbA  454153 ..  454171 +    -6   -2.9296   CAGGGAATTGCACTC             GTTCTGGA AAA TCCAGAAG             TGTAATTGAAGTTTC  56 2
    LIC10397  454939 ..  454950 +  -4.4  -3.65351   ATATAAGATTCGCCG                GGAT CAAA ATCC                 TTTCCGTCAAGATAA  57 387
    LIC10400 NONE
    LIC10401  459288 ..  459307 +  -4.3  -4.92756   CGCAAGTTTTCTCGC            TTCTTCC CAGGCC GGAAGAG             TTTCTTTTTCGTACT  74 454
        risB  460395 ..  460407 +  -3.3  -2.76261   TACTTCCAGAGAAAT                TGCCG TAA TGGCG                CTTTACCAATTGGAA  43 55
        nusB NONE
    LIC10405 NONE
    LIC10406  464443 ..  464464 +  -3.9  -4.50902   CTCTATTTAAATGTA           TTAGTATTT TATT AAATATTAA            TTTATATTGTTTTTT  62 290
    LIC10409  468588 ..  468608 +    -4  -5.19328   TTTTCTGCGTAGAAT            CTCGCTTA AGACC TAAACGAG            TTTTTGTTATCAACT  75 406
    LIC10412  469848 ..  469858 +    -4  -2.93047   AAGGGTCTGGCAAAT                 TTTG GAA CAAA                 CTTTAAATTTCTAAC  48 9
    LIC10413  471022 ..  471034 +  -2.7  -3.97406   TGTGTTTTTGGATGT                TTCGT CGG ATGAA                TTTATAAAATTTTCA  52 6
    LIC10414  473592 ..  473609 +  -4.2  -4.28049   AAACTTAACGTGAAT             TTGTAG TAGTTC CTACAA              TTTTGAGGTTTTGGG  61 52
    LIC10416  475229 ..  475243 +  -2.9  -4.08042   AAGAATGAGTCTTTT               TACTT GCAAA AAGTA               TGTTTTTCTGATAGA  53 205
    LIC10417  475725 ..  475738 +  -3.1  -2.95126   AAATCAGACCGAAAG               CGTGA GGAA TTACG                TAATTTAAAATTGTA  45 82
    LIC10419  477191 ..  477217 + -11.1  -4.43669   AAATGGTTTGTGGCC         TGAAACACTTT CGTAA AAAGTGTTTCA         TTTAGTTTTTTAAGT 100 300
    LIC10421  482081 ..  482109 + -15.5  -3.43288   TTCATAGACTAAAAA        TAAAAAAGGCGCT AAG GGCGCCTTTTTTA        TTGTACTGAGATTTA 100 61
    LIC10425  487538 ..  487560 +  -2.8  -5.29846   AAAATATTAGAAAAA           CATGAAATTT AAA AATTTTTATG           TTTTTATTTCAGATT  69 66
        ispE  488944 ..  488954 +  -3.2    -3.794   TAAGGCAGCGGTTTT                 TGGT ATC GCCA                 TTTCCTAGGTTCGAA  52 63
        glmU NONE
         prs NONE
        rplY NONE
    LIC10431  492070 ..  492086 +  -2.9   -3.9328   ACGTGAAATTCTATC              GGAAGGA ACC TCTTGCC              TGTTTTGTGTATCTC  52 124
        ftsH NONE
    LIC10433  495030 ..  495045 +  -2.6  -4.63184   AACATTCATTATGTG              GATAAT CAAG GTTATC               TTTTTAAAATAAATT  60 490
    LIC10435  496789 ..  496803 +  -4.4  -4.95155   ATAAGTTAAATTTAA               TATAAT AAA ATTATA               TTTTTATAATCTAAA  70 32
    LIC10436  497575 ..  497586 +  -4.4   -2.6342   ATAACGCACAAGTGC                TTGG TTAT CCAA                 TCGATTGATTTCAAC  47 110
    LIC10449  512772 ..  512784 +  -2.7  -3.82084   TTAATAATGGAACCG                TCTTT GAG GAAGA                TTGTTAATGTTAAAC  50 6
    LIC10450 NONE
    LIC10451 NONE
    LIC10452  515657 ..  515678 +  -4.5  -3.44622   AAAATGTAGGAACTA           CTGCAAATT TGGG AATTTACAG            TTAGTTCTAAAAATG  55 319
    LIC10455  519086 ..  519097 +    -3  -4.91511   TTAAAAGAATATCAC                CTAT CATA ATAG                 TTTTTGTAATACAAT  66 259
         add  524698 ..  524711 +  -5.3  -4.78029   GATAATTTCTAGTAA               CTTTG AACT CAAAG                TTTTGCTTTTATTAG  72 152
    LIC10460  525319 ..  525348 +  -2.3   -4.4078   ATGGATCAAATTGTC       CCAGAAGTTTCT TGAAATT AGAA-TTTCTGG       TTTTCCTTCGGGACA  58 115
    LIC10477  552024 ..  552043 +  -4.2  -3.73968   GTTAAAAATTCTATA            GCGGCTGT TAAC AAAGCTGC             TTTAATCGACCATTT  55 498
    LIC10482  559595 ..  559610 +  -2.6  -3.53563   CCAGAAAGGAATTAT              TCTTGA AACT TTAAGA               TTTAGAACCAGGTCT  46 12
    LIC10483 NONE
        thrC  562485 ..  562501 +  -2.3  -6.15828   TTTTCATTTTTTGAA              GACTTTT TTT AAAATTC              TTTTTTTTTCGTCGA  87 466
    LIC10485 NONE
    LIC10486  564531 ..  564553 +  -2.7  -5.22794   TCTTCGCTTAAATTG           CCGATTCGA TTATT TTAAATCGG           TTTTTTACTCATTCT  69 197
    LIC10487  565683 ..  565699 +  -2.3   -3.1506   AATATTGTATGGAAA              TGCATTT AAC AAATACA              TTAATAACGAAATTT  43 463
    LIC10497  583377 ..  583400 +  -5.2  -3.08133   TTTTTGAACTCAGAA          CACCGC-TCTC TAC GGGTCGCGGTG          TTAGGTCGCTCAATA  54 519
    LIC10498  586354 ..  586369 +    -4  -3.44146   GAAATAGTTAAGAGG              TGGCAA AGTG TTGTCA               TTGGTTATCGACGAA  52 71
    LIC10499  587412 ..  587425 +  -3.9  -5.75342   ATAGAAAAAAAGCAG               CATAA CAAC TTATG                TTTTTTTTCGACAGA  85 49
    LIC10500  588475 ..  588488 +  -2.5  -3.17699   AGGACGAAGGTGGAT               TTAAT TTAC ATTAA                TAATTTTGAATTTTA  43 66
    LIC10501 NONE
    LIC10502  599142 ..  599154 +  -2.7  -2.54745   TGCTATTCCCGGTGT                TGAAT TAC GTTCA                GGTTTTGTAAATGAA  40 479
    LIC10504 NONE
    LIC10505  602820 ..  602832 +  -2.7  -3.77484   AATGAAGAACTTTTA                GTTGA ATA TTAAC                TTTAGAATTTTAGTA  50 14
    LIC10506 NONE
    LIC10507 NONE
    LIC10508 NONE
    LIC10509  607039 ..  607084 +  -9.1  -3.28122   TCTCGTAATATGTAA CC-CTCAAAAAGGCCCACTTTT TAA AGAAGCGGGCGTGTTTGAGAGG TGTATTTAAATAATG  78 97
    LIC10510  614514 ..  614530 +  -5.2  -2.90392   ATGTATTCGGAATTG              GTTATG TAGTT CATAAC              TATGATTAGAAAATG  53 0
    LIC10511  615802 ..  615814 +  -2.7  -3.30767   GAAATAGGAGATTAG                TATGA AGT TCGTA                TATTCGCTTTTTGTA  45 34
    LIC10512  616932 ..  616950 +  -3.9  -3.96148   TAAGATAGATCTGTG            GTCCAGAC AAGC GTCTG-AC             TTTGTAGTAAGACAC  56 315
    LIC10514  618647 ..  618665 + -14.6  -5.64274   GATTAGCAAGGATTT             GCCCGGTA AAA TACCGGGC             TTTTTTTGTGCATGA 100 86
    LIC10515  619199 ..  619218 +  -7.8  -5.68438   GAAAAGATTCTATTA            GCCCGG TGAAAGGC CCGGGC             TTTTTTATTTAGTGG 100 69
    LIC10518 NONE
    LIC10519  627447 ..  627461 +  -4.4  -2.88603   TTTATGAAGGCGATT               TAAAAT TTG ATTTTA               CTATTTTAAATTTTT  47 23
        pbpB NONE
    LIC10529  641985 ..  641997 +  -2.7  -2.89683   ATATAATTTTGAGTA                GAGAT CAA ATTTC                TATATGGAATACAAT  42 248
         dbp  648388 ..  648398 +  -6.8  -3.93026   ACTTGCACAAAATCA                 CCGT TAA ACGG                 TTTGATTAGCGTGTT  68 262
    LIC10536  652463 ..  652480 +  -5.7  -3.62607   CCGACAAGAATGAGT             CTTTTTA CTTG TAAAAAG              TATGTTTTTCTGATA  62 357
        ybiT  657403 ..  657428 + -10.7  -2.63041   GAATCGACAAAACCG         CTATTGTTTTT TTCT AAAAACAATAG          TAAATTAGTATTTTA  82 416
    LIC10539 NONE
    LIC10542  662003 ..  662019 +  -2.3  -2.95774   GAAAACGTTGTATTC              GGATTTT ATA GAAATTC              TCTATAATAAGTATA  41 2
    LIC10544  667006 ..  667016 +  -3.2  -5.40072   TAATTTCCTGAATTT                 GTGG GAA CTAC                 TTTTTTTAAAAAACA  74 161
    LIC10545 NONE
    LIC10546  669263 ..  669294 +  -5.4  -2.77538   GATTTTACGAATCAA      TTCTAAAATTATAG GGAC TTATACTTTTAGAA       AATTTTTCTTACACC  52 141
    LIC10547  670590 ..  670616 + -11.6   -2.6062   ATAACCTTTTTAATA         TCCTCCCAGACG TCT CGTTTGAGAGGA         CTATTCTCTCCTCCG  81 37
    LIC10551  675398 ..  675409 +    -3  -3.73775   ATAAAAAATTCGCTT                TGTT GTAT AACA                 TTTACTGAAGATCAC  52 44
    LIC10555 NONE
    LIC10556  680453 ..  680501 + -13.1  -4.48823   TTCGCGTTAAACCTA TTAATACTTTATTAAAATAGT ATATTTC ATTATTTTAATAAAGTATTAA TTTTATGAGTTGGTT 100 31
    LIC10557  682752 ..  682764 +    -2  -4.64334   GTTTTTGGGAAATGA                TTCT TTATT AGAA                TTTTATTAAGCAATT  58 114
    LIC10558 NONE
    LIC10559 NONE
    LIC10560  685451 ..  685463 +  -2.7  -4.29656   ATTGTATTACTTTTC                TGGAT TTA ATTCA                TTTTAGAGTTTTATA  55 156
    LIC10561 NONE
    LIC10562  688230 ..  688255 + -10.7  -5.50499   AAACAACTGGATCTT         TGAATTATGTT TGAA AACATAATTCA          TTTTTTTGAATATAA 100 86
        senC  690020 ..  690031 +    -3  -4.13014   AACACAAGTTTAGGT                TCTA CACT TAGA                 TTTTGAAAATGTAAG  55 98
    LIC10564  691014 ..  691052 + -11.3  -3.07307   GAGAAGTGGCTTAAA   TTTTTAAAGGGAGAATT AAAAA AATTCTCCCTTTAAAGC   TTGCCTAAAACTTTA  91 27
        hbd1  692321 ..  692338 +  -5.7  -2.87274   GCGAGAGCAACTGCA             TTTTTGA AGAT TCAAAAA              TAATTAATTCTAAGG  55 223
    LIC10567  692916 ..  692929 +  -2.5  -3.73008   ACTTGTATCAAATTT               TTTAA AAAA TTAAA                TTATAATTTTATAAT  50 68
    LIC10568  693898 ..  693919 +  -3.8  -4.26189   CTTGAGGATACTTGA           TGGTTTTT TAATGT GAAAACCA            TTTTCCGGTTTCTAA  60 84
    LIC10572  697914 ..  697927 +  -2.3  -4.36914   TTAATTTGATGATGT               TCGCC AAAC GACGA                TTTTATGAAGACAAA  56 113
    LIC10573 NONE
        pyrC  700994 ..  701010 +  -6.6  -3.60971   TGGTTCTAAATTCGG              GAGCAT GTCAA ATGCTC              TTTCCAACTTAGCGT  64 349
    LIC10577 NONE
    LIC10578  705143 ..  705154 +  -4.4  -5.06414   GTTTACCGCTCTTAC                GGTT TCAA AACC                 TTTTTGTTCAAACCA  74 341
    LIC10584  711108 ..  711135 +  -2.2  -4.27842   GTATAAGTTTCCGAT        CGTTT-TTCTATA ATT TATAAAATAAACG        TTCTTATTTTATCAT  54 350
        yafJ  717421 ..  717440 +  -2.2  -4.81083   ATTCGATCTAAATCT            GTAAAATA AAAA TCTTTTAC             TTTTTCGTAGTTGGA  61 346
        amt3  720102 ..  720116 +  -2.9   -4.7254   GGAATTTTCTCGGTT               GTTTT ACAAG AAAAC               TTTTTAATGAAACGT  62 220
    LIC10592  723969 ..  723998 + -13.9  -3.46138   TTCTAAAACTGATTT       CTAAACTGAAAAT GTAG ATTTTCAGTTTAG        TTATGATAGTCGTTT 100 137
    LIC10593  726743 ..  726753 +  -2.6   -2.7127   AACAATAGTTGTAGA                 TTAA ATC TTAA                 ATTCTAATTAGATGC  40 97
       panE2 NONE
    LIC10595  728344 ..  728367 +  -2.6  -4.29227   AAAACAGCGGTTTTG          TACAAAAA TCTGATTC TTTTTGTA           TTTCTTAATAGTTCC  55 253
    LIC10598  733199 ..  733212 +  -6.7  -4.93696   TTTCGGAAGGCACAC               GAACG AGGG CGTTC                TTTTTGCTGTTTCGG  82 478
    LIC10603  738495 ..  738512 +  -2.7  -3.24017   AGATTTTTTGAAATT             GGAGTTT AGCA AAACTAC              TTCAATTGTCCAGTT  45 196
    LIC10604  740383 ..  740393 +  -2.6   -4.2092   TTGTAGGAACTCATA                 TTTT TAG AAAA                 TTATTTCTCGTTTTC  55 449
    LIC10605  741390 ..  741418 +  -8.9  -2.57683   TAGTTCAAGAAACAG        GATTAACCAGTGT TAA ACGCGGGTTAGTC        GTTGTGGAAAAATAT  70 390
    LIC10609  748093 ..  748111 +  -3.2  -4.93877   TGAATAAGTTCATTG             TTTTTAGA TTT TCTAGAAG             TTTTCTTTGATAAAA  66 232
        ispF  749190 ..  749204 +  -2.8  -4.08806   TTTATCTTTTTTTAC               GATTTG TTT CAAAAC               TTAATTTTTTTATCA  53 403
    LIC10611  750089 ..  750129 +  -4.2   -2.9356   AAAAAAATTTTTATC GCAAAGTCCT-GTGTCTTT AGTG AAAAATGTTAGGACTTTGC  TATGTAAGTCTGAAT  48 453
    LIC10613  751256 ..  751276 + -11.9  -4.18762   ACAAAATAAATTTTT            CGGGAGTTG TAG TAACTCCCG            TTTTAGATAAAAATT 100 88
    LIC10614 NONE
    LIC10615 NONE
    LIC10616  755163 ..  755175 +  -4.1  -3.06737   CCAACCTATTCTTCC                GGGTT TCT AATCC                TCTTCCCGCTTGGTC  49 16
    LIC10617  756942 ..  756953 +  -2.2  -5.40072   AGCCGGGTTGTCTTA                CGTCG AAC CG-CG                TTTTTTTAAACCGAA  71 327
    LIC10619  758924 ..  758934 +    -4  -3.78026   GAATCTTCTATAAAA                 TTCA AAG TGAA                 TGTTTTAAGTTTCAA  55 58
    LIC10620 NONE
        flbD NONE
        motA NONE
        motB NONE
        fliL NONE
        kdsB  763645 ..  763658 +  -2.4  -5.44721   GAATCAATCTGTAAA               GTTC AGATTC GAAC                TTTTTTTAGAATCAT  71 346
         lin NONE
    LIC10632 NONE
        bedB NONE
    LIC10634 NONE
        nifU  774701 ..  774718 +  -5.6  -5.82388   ACAAAGAGACTTAAT             TTGTGG AAACTA CCACAA              TTTTTTTTCAGGTTT  93 228
    LIC10636  775248 ..  775258 +    -4  -3.08706   TTTTACTCAGAACTA                 TATC ATT GATA                 TATTAAACTCTGATT  49 124
    LIC10637  776423 ..  776433 +  -5.4  -4.49041   ACAATCCTTAGTGAT                 CTGT TAC ACAG                 TTTCGTTTTTTCTAT  69 30
    LIC10641  784273 ..  784283 +  -5.4  -3.55261   AATGAGACCTAATTT                 GTAG GAA CTAC                 TATATTTTATTAAAA  59 318
    LIC10647 NONE
    LIC10648  794472 ..  794482 +  -2.6  -3.29972   AAAGTAGTTAAAAAA                 TAAA CTC TTTA                 TCTATTTCATGAAAT  45 204
    LIC10649 NONE
    LIC10650  795217 ..  795227 +  -2.6  -3.75153   GATAAAGAAACGTAT                 TTTT CTA AAAA                 TTTGAATTGAGGGGA  50 145
    LIC10651 NONE
    LIC10652  797547 ..  797559 +  -4.9  -2.71763   TCCTTTAAAGACTTT                TAGAA CTT TTCTA                TAATATCCTTATAAG  49 471
    LIC10653 NONE
    LIC10654  798200 ..  798210 +    -4   -3.6106   GTTTGTTATTTTTAT                 TTCT TTG AGAA                 TTTGAAAATATTAAA  53 58
    LIC10655  799034 ..  799046 +  -4.9   -5.0538   ACAAAATTTAAAAAT                CTTTT TAT AAAAG                TTTTTTAAACTCAAG  75 94
    LIC10656  801579 ..  801589 +  -2.6  -2.83082   CTAGGCTTGACGCAA                 TTTT GCA AAAA                 CTTCTATATCTTTAA  41 398
        sphH  803915 ..  803925 +  -2.6   -4.3898   CGACTGTGATCAGAA                 TTAA AAA TTAA                 TTTTATAGAGGTCAT  58 137
    LIC10667 NONE
         mrr  813903 ..  813916 +  -2.5  -2.76171   TAGATTTAGAATATT               TTAAT GAGG ATTAA                TAATATTGCCTAACT  41 12
    LIC10669  814599 ..  814619 +  -3.3  -2.73123   TTCAATTGTTATAAA            CTTCTATTT TTT AAATTGAGG            TAGTTCCCGCATTTT  43 415
         mlr  817384 ..  817400 +  -5.9  -5.60993   TTTGTTTTCAAAAGC              GAATTCG TAT TGAATTC              TTTTTTTCTCCGAGG  91 266
          sp NONE
    LIC10676 NONE
    LIC10677 NONE
    LIC10678 NONE
        hemH NONE
    LIC10680 NONE
        purL  825158 ..  825172 +  -3.6  -4.94992   AGGATCTTGAAAATT               GTTTTT AGA AAAGAC               TTTTTATGGATTTGA  68 31
        mauG  827334 ..  827349 +  -2.6  -4.88129   TATAAATTAGGAGTA              TTGAAT GTTG ATTCGA               TTTTTGGTGGTTTTT  64 54
        mauL NONE
    LIC10684  828012 ..  828036 +  -2.2  -3.34716   CTTTCGAAATCGAAA         TGAT-CGGAAA AAAG TTTCCGCAACA          ATTTTTAAACAGTGA  44 23
    LIC10685  830011 ..  830039 +  -7.3  -3.36823   AACTAGTTCCCGCCC        CACAACGCGACCC ATA GGAAAGCGTTGTG        TTGAGTTTTCCAACG  66 276
    LIC10687  833110 ..  833121 +    -3  -4.33105   GAAAAATGTGTGATA                TTCA TACA TGAA                 TTTTAGTAGTGATTA  57 57
    LIC10688  833936 ..  833960 +  -6.5  -2.65532   AGTTTTCCGATTTTG          TCTTTTGAAAC GAA GATTCAAAGGA          TGACTTTAGGATAAT  57 67
        phoU  834781 ..  834795 +  -4.3  -2.80761   ATCCGGTCCAGGCAA               TTGCA AAAAC TGCAA               GTTGATTTATTCGCA  47 6
    LIC10690  837510 ..  837524 +  -4.2  -2.99546   AGCTCCCACAAATTA               CGTCTC TTT GAGAAG               TCTATCGCTTTATAA  48 371
    LIC10691  838708 ..  838725 +  -4.9  -2.81559   TAGAACAAAGCATAA             TTGTAGT AATT ACTGCAA              ATTTGAAATTCTACT  50 348
    LIC10694  841870 ..  841883 +  -5.3  -3.26722   TTGTTGGATATTCTC               CAGAA CCTC TTCTG                TCTTCTCCCTCTCCC  55 462
    LIC10700  848905 ..  848915 +    -4  -3.94465   TATAGTAGTAATTAA                 CAAA ACT TTTG                 TCTTTTGATTTTGAG  57 275
    LIC10701  849752 ..  849767 +  -4.7  -4.11216   TTCTATTTTATAAAT              TGTGG TAGTTC CCACA               TTTTAGGAATCGACC  62 142
    LIC10702  850337 ..  850369 +  -2.2  -3.30737   AGTTGACGCGGAAGC     GGTTC-GATG-GTTTT GAA AAAACTCGTCCGAATC     CTTTTCGTATTTCTC  44 10
    LIC10703 NONE
    LIC10704  851787 ..  851798 +  -2.2  -2.66316   TTAAAAAAATGAATA                TTCC AGAG GGAG                 TCCTATGCTAAAAAA  39 64
    LIC10705 NONE
    LIC10706 NONE
    LIC10707 NONE
    LIC10708 NONE
    LIC10709  856121 ..  856134 +  -3.9  -3.76141   CTTGTGTTAGATTGT               TTCAA AAAT TTGAA                TATTTTAATCCTGCT  54 441
    LIC10710 NONE
    LIC10715  869172 ..  869184 +  -2.7  -4.35646   AATGTAGTTCTTGAT                CATTT TTG AGATG                TTTATATTTAAGTAT  55 213
    LIC10720  876219 ..  876232 +  -5.3   -4.4017   AAACAAAATGTATGA               CTTCT TTAT AGAAG                TTTTGTAAAAATTGA  69 4
        fliD NONE
    LIC10724 NONE
    LIC10725  884297 ..  884311 +  -2.1  -4.17608   ATTGGTATTGGCTTA               GAGGA TTTCC TTCTC               TGTTTTTTACCTGAA  52 515
    LIC10729  889537 ..  889547 +  -5.4  -2.75997   TTTTTCTATGAAGTA                 GTAG TTT CTAC                 ATTCGTTTATGGAAA  52 120
    LIC10731  892112 ..  892123 +    -3  -3.89903   AAATTTAAGAGCAAC                TTCT ATAA AGAA                 TTTGTCCAAATATTT  54 91
    LIC10732 NONE
        pepA  895510 ..  895523 +  -3.9  -4.14392   TGTATAAAAATAATA               CAATT CTGA AATTG                TTTTGAAACTTAAAA  57 489
    LIC10734  897154 ..  897176 +  -6.2  -3.40141   CAGAGTTTAGCCCGT           TCTGGCTGCC GAG GGCACCTGGA           TTCGTTCAGATTTTC  63 187
    LIC10737 NONE
        rhlE NONE
        amiA NONE
    LIC10740 NONE
    LIC10741  905062 ..  905074 +  -6.3  -2.69601   GCTATACCAAAAACA                CGTTA ACC TAACG                TGGATTTGGTGTAAA  57 447
        secE NONE
        nusG NONE
        rplK NONE
        rplA NONE
        rplJ NONE
        rplL  912024 ..  912061 +  -7.8  -3.81755   AAAAATCCTTTCACT   CAAAGCAAGGAGACTCA GTTAA TG-GTCCCCTTGCTCTG   TTGTATTTACAGCCT  74 76
        rpoB NONE
        rpoC  920156 ..  920173 +  -6.3  -4.89852   GTATGTTTAAAATGT             GTTTCGT TCCC GCGAAAC              TTTTTGTGAATATGA  80 87
        rpsL NONE
        rpsG  921408 ..  921424 + -12.3  -5.79595   ATTTCAGATCATAAA              GGAGAGG TTT CCTCTCC              TTTTTTATTTTAACA 100 75
    LIC10760  925323 ..  925335 +  -3.4  -3.91072   TTCCTACAAATTAAG                TTGC ATTTG GCAA                TTTGTGAACCTTTCG  54 476
        rplM NONE
        rpsI  926738 ..  926787 +   -11  -4.08394   TTTTTCATTTCGTTT TTATAAAATGCCTGAATCTCTT TCGTCC GAGAGTTTCAGGCATTTTTTGA TTTTAGAGGCACTAT 100 46
        alaS NONE
    LIC10764  930393 ..  930417 +  -2.3  -3.66615   TTTTTTACAAATACG          TTTAAGAAT GCCGGAA ATTCTTAGA          TTGATCTTTTTGTTA  47 196
    LIC10765  930914 ..  930949 +    -5  -5.81032   ATAATTTTCGGAAAT    CGTTTCTAACTTCAAAA GAT TTTTGAA-TTGGAGATG    TTTTTTTTAAAATTC  91 37
    LIC10768 NONE
    LIC10769 NONE
    LIC10770 NONE
    LIC10771  938011 ..  938025 +  -5.8  -2.58667   ATATTCCGTGAGATA               TGAATT TAC AATTCA               ATCCTTTTTCTCCCG  54 125
    LIC10772 NONE
    LIC10773  940662 ..  940690 + -10.4  -2.93701   AAACTTTTTTGAAAA        TCCCCCTTTTTG AAAAA CAAAAAAGGGGA        AATTTTTTTACTGAC  79 362
    LIC10775 NONE
    LIC10776  945447 ..  945462 +    -4  -4.92828   ATTGTTTTGTTATAT              GGTTTT GGGT GAAACC               TTTATTTTTAGGTTT  70 196
    LIC10777  946975 ..  946985 +  -5.4  -3.28714   ATATTATTGTAAATC                 CGAT CTA ATCG                 TATTGTGATAAGTCT  55 279
    LIC10782 NONE
    LIC10786 NONE
      flaA-2 NONE
      flaA-1  956025 ..  956044 +  -6.4   -5.1417   TTCTTTTAAGAAAAA            CGGGATAT TTTT AAATCCCG             TTTTTCCTTTTCTGA  81 44
        greA  959018 ..  959042 +   -10  -5.80248   GAATGTATTAAAAAA          TCCCGGATCG TTTTT CGGTTCGGGA          TTTTTTTATCTATTG 100 60
    LIC10791 NONE
    LIC10792  963245 ..  963255 +  -2.4  -3.69068   ACAAGCTAAAAAGAA                 CACC TAA GGAG                 TATTTCTTGAACTCG  47 19
        orfC  964636 ..  964666 +  -9.2  -3.60792   GATGGTTTTTAAGTC       TACGACAGTTTTTT AGT AAAAAACTGTTGCA       TTTGAGAATTCAACC  81 29
    LIC10796 NONE
    LIC10797  966635 ..  966669 +  -9.5  -3.15459   ATTTTAATCAAGTTT     TTTGTAGGGAATCAA TTCTT TTGGTTTCCTACAAG     TCTCTATTCTGAGTA  76 34
    LIC10798  967292 ..  967304 +  -3.3   -5.2696   TAATACGGAAGCGAA                CGCGT CGA ACTCG                TTTTTTAAGTTTTCG  76 194
    LIC10801 NONE
    LIC10802 NONE
    LIC10803 NONE
    LIC10804  974120 ..  974130 +  -5.4  -2.84841   AATGCGATCTAATTT                 GTAG GAA CTAC                 TGCATTTTATTAAAA  52 510
    LIC10805  974997 ..  975007 +    -4  -2.56743   TAATTTATGCGCAAA                 TTCA AAG TGAA                 CTTACTATGCAATTT  46 177
    LIC10806  977772 ..  977794 +  -4.8  -2.74215   CTTTATTTGGTATAT           CTTTGCCCTT AAT AAAGGCAGGG           CGTTTTTCTAGTTCA  50 106
         adh  981296 ..  981311 +  -3.3   -4.6635   AACAAATTCTAAAAT              TGTAG GAACTA CTACA               TTTTATTAAAAATTT  62 259
    LIC10816  988183 ..  988199 + -13.7  -5.28176   CAAGAGTAAAAAAAG              GGCGGGT TTA ACCCGCC              TTTTTTATGAATGGA 100 52
    LIC10817  989938 ..  989948 +    -4  -5.04385   TTTCTATAAAACAGA                 TGAA GAA TTCA                 TTTTTTAGAACTCTA  72 432
    LIC10820  992351 ..  992363 +  -4.1  -4.41633   TCCTGTTCCTTTTAC                TGCAG TTA CTGTA                TTATTTTTGACCGTA  63 441
    LIC10825 NONE
    LIC10826 1004907 .. 1004920 +  -3.9  -3.02882   GTCTCGACTCAAAAA               TTAAC AATT GTTAA                ATTATTATTGTAATT  46 12
    LIC10827 1006222 .. 1006232 +  -5.4  -4.26461   CTTTAGTTGTCCGAA                 TTCC ACA GGAA                 TTGTTTTAAATTGGT  67 344
    LIC10832 1012243 .. 1012253 +  -2.6  -3.85698   TATTCGAAACGGCTA                 TTTT CAT AAAA                 TTTGTAACACAAGCG  50 17
    LIC10833 1012803 .. 1012817 +  -5.6  -4.81523   GCGCTTAAGGCCGCA               GCCGGT TAA AACGGC               TTTTACTTTTTGCTT  75 17
    LIC10834 NONE
    LIC10835 NONE
        rimL 1016008 .. 1016019 +  -2.2  -2.66912   CTATCAGGTGACGTA                GGCT ATCT AGTC                 TAGTATACATTAAGT  39 128
        sulA 1017028 .. 1017038 +  -6.8  -3.46068   CGTTCATGGATGTAA                 CCTC GAG GAGG                 TATTTACATTACGAC  65 76
        gloA 1018895 .. 1018911 +  -2.3  -4.59342   TAGTTAGAACTTGAT              TTTACAA TCC TTGGAAA              TTTATTTGTAATAGC  58 281
    LIC10839 1019876 .. 1019920 + -11.8  -2.93447   ATCCGAACTTTACAG ATCGATTCTTTAAA-TGTGGG AACT CTCACAATTTAAAGAATCGAA GTTTATAAAGATTGA  90 519
    LIC10840 1020294 .. 1020309 +  -3.2  -3.76885   TGTAAATCCACGATT              TGTGAG AGTT CCCACA               TCTATTTTTTTACGA  52 154
        dapA NONE
        dapB NONE
    LIC10844 NONE
    LIC10845 NONE
        acps NONE
    LIC10847 NONE
    LIC10848 NONE
    LIC10849 NONE
        rpsB NONE
         tsf NONE
        pyrH 1028734 .. 1028752 +  -3.1  -2.93393   GAGGACATTCAAATC             GATGGCA AGTGA TGCAATC             ATTTCTGGAATGAAA  44 14
         frr NONE
        uppS NONE
         cds NONE
         dxr NONE
    LIC10857 NONE
        proS NONE
       trpB1 NONE
        trpA 1037686 .. 1037698 +  -2.6  -4.21676   CGATTTTGTTTTACT                GGGG ATTCC CTCC                TTTTCAGTCCATTCT  57 174
    LIC10862 NONE
         dxs NONE
    LIC10864 1043287 .. 1043310 +  -5.2  -3.27704   CGAAAGCGATTATTA          TGCTGCGATC CATA GAGAGCAGCA           TTGAGTTTGAAAAAT  56 352
    LIC10865 1045180 .. 1045199 + -11.4  -2.90813   TCTTTGCCTAGTAAA            CGTTGCGC CTAT GCGCGACG             TGGTTTGACACGATG  87 326
    LIC10868 1047929 .. 1047951 +  -2.8   -4.0777   ATACTAATATATAAA           TTATTCTTTT TAT AAAAGTGTAA           TTGTTATCTTTGTAT  53 71
    LIC10869 1048952 .. 1048968 +  -3.8  -3.41393   AAATTCCAAAGTTAA              GTTTTT ATAGA AAAAAC              TTATAAGTGTATAAT  50 58
    LIC10873 NONE
    LIC10874 1059231 .. 1059245 +  -2.8  -2.84602   GTTGCTTACCTGACC               CGAGTT AGA AACTCA               ATTTAATGGAGTAAC  41 5
    LIC10875 NONE
    LIC10876 NONE
    LIC10877 NONE
    LIC10878 NONE
    LIC10879 1063545 .. 1063573 +  -7.6  -5.80817   AAAAACGTTGGAAAA       TTCATGCCGCTTT ACAA GAAG-GGCATGAA        TTTTTTTATATTCAA 100 59
    LIC10880 1064573 .. 1064588 +  -4.7  -3.55761   GACAAATCTAAGTTT              TGTGG TAGTTC CCACA               TTTAAAGAATCGATC  57 459
    LIC10881 NONE
    LIC10882 1067809 .. 1067823 +  -5.8  -3.31232   TGCGTAAAAATCAGG               TTTCAT AAA ATGAAA               ATTTTATATCAAACC  59 111
    LIC10883 1069947 .. 1069961 +  -2.8  -4.45738   CTAAAAAATTTGGAA               TCTGAA CTT TGCAGA               TTTATTCTTAAAATG  58 194
    LIC10884 NONE
    LIC10885 NONE
    LIC10886 1071941 .. 1071968 +    -7   -3.4782   ATTTAGTTCCCACCC        CACAACGCGATT CATA AAGAGCGTTGTG         TTGAGTTTTTCCTAT  65 246
    LIC10900 NONE
    LIC10901 NONE
    LIC10902 1088626 .. 1088656 +  -9.8  -2.92111   GCAAATAAAGTTATA       GTTTCGTTCCTTTC TTT GAAAGGAGTGATAC       TCCCTTTTTTAAAAA  77 317
    LIC10906 1091459 .. 1091500 +  -5.3  -2.58272   AAAAACATTTAAAAA CCCATCTGTGATAATATTGT TTG ACT-TAATATCACAGATGGA TACCTTAGTGCTATC  51 48
    LIC10907 1091934 .. 1091950 +  -7.3  -2.85658   AATTCGGAATGAAAA              CGCAGAT TTG ATCTGTG              GTTGATTTTATACTA  63 4
    LIC10908 1092545 .. 1092562 +  -6.3   -4.1673   CTCATGTTAATTAAT             TTGTGGG AACT CTCACAA              TTTATTAGAAACTTA  70 302
    LIC10912 1096617 .. 1096627 +  -2.4  -4.19238   CGAACTGACCTTATT                 CCGG CAT CCTG                 TTTTGAGGTTGGGAA  52 33
        tktA 1097538 .. 1097556 + -11.8  -3.38088   TGAGATTTTGGGTTG             GCACTTTC TTT GAAAGTGC             TTCGTTCAATAGATT  95 67
    LIC10915 1099580 .. 1099598 +  -2.5  -3.68351   CCGTTGTTTTGAATA            CTTGTCAC CACG GTGA-AAG             TTTCGGTACTGAAAG  48 65
        ispB 1100623 .. 1100633 +  -2.6  -3.95073   GAAAGCCTCTAACAT                 TTTA TTA TAAA                 TTTATAAATGTAAGA  52 97
    LIC10918 NONE
    LIC10919 1103071 .. 1103099 + -12.1  -3.09635   TAAAATGTTGGAGTA        TTTTTTTAACAAT TCT ATTGTTAAAAAAA        TTCCGTAGTGAAGAT  93 110
    LIC10922 NONE
    LIC10923 1109545 .. 1109564 +  -2.9  -3.49369   TTGATATAGATGAAA            CAAATGA AAATAC TCGTTTG             TATGTTTTACTATTT  48 145
    LIC10925 1110799 .. 1110820 +  -5.2   -3.6442   CAAATTTCAGAATCA           TGAGTTCT TTATAC AGAGCTCA            CTTTTTTAAGATCTT  59 110
    LIC10934 1126727 .. 1126750 +  -8.2   -3.5393   CAGAAACCCTTTCTT          TAAAAGTGGG AGTT CCCACATTTA           TTTGAACAAAGTACT  73 125
    LIC10940 1134344 .. 1134356 +  -2.7  -3.92075   GCGTTGGCCAATCAT                TAGAT AGG GTCTA                TTTCTGAATCCGAGT  52 19
    LIC10945 1139086 .. 1139113 + -11.6  -3.14801   TTATGTAAATTTTTA        TCTAATTTTAGA ATAT TCTAAAATTAGA         ATATTTTTTATAACA  91 155
    LIC10952 1149324 .. 1149337 +  -5.2  -4.37658   TTAATTTTGTGATGG               CCGC AAAACA GCGG                TTTTGTGCAAAAATT  69 241
    LIC10953 1150329 .. 1150339 +    -4  -5.03747   TCCATGAAACAGAGA                 TGAA GAA TTCA                 TTTTTTAACAACTTT  72 280
    LIC10954 1151611 .. 1151627 +  -2.3  -4.13014   GAACTCTTACAAATC              TAGGTTT TAC AGATCTA              TTTTAAAAATGTGGG  52 49
    LIC10956 1154106 .. 1154119 +  -5.3  -3.28791   GTCGCTATTTATCGG               GACAA TATT TTGTC                TTATAAGAACGAAGT  56 6
    LIC10957 1154490 .. 1154504 +  -2.9    -4.208   TGAAGTTTTAAAATG               GAATA TAGAT TATTC               TTTCTACTTTTAAAA  55 167
    LIC10958 1155790 .. 1155847 + -12.4  -4.62471   TACCATAAATCTATA TTTTACGGTAAAATCTTCAAATGTGG GAACTA CCACATTTAAAGATTTCGCAGTAAAA TTTTTAAAAGTTCGG 100 239
    LIC10960 1158304 .. 1158319 +  -2.5  -4.22678   AGATCCTTATCTGTT              GGCCT TCTAAT AGGTC               TTTCTGTTCCGTCTA  57 82
    LIC10962 1161111 .. 1161124 +  -5.3   -3.5771   ACAAATTGTAAAATT               GTATG AACT CATAC                TTTAAGAAAATTTTT  59 360
    LIC10967 1166354 .. 1166367 +  -3.9  -4.58395   ATGTAGTAATTTGCG               TTTCA ATAA TGAAA                TTTTTGAACAATAAA  64 189
    LIC10969 1169495 .. 1169506 +  -4.4  -3.76413   TAAAAATTGTGAACA                GAAC GTTC GTTC                 TTTGAAATTTTAGAA  55 96
    LIC10970 NONE
    LIC10971 1171101 .. 1171112 +  -5.8  -4.28762   CAAGGTGAATTCCTG                CTGC TATG GCAG                 TTTTGGTCAAATTCT  70 89
    LIC10972 1173293 .. 1173310 + -11.3  -4.13945   ACTTAGAAATAAAAA             GGCTCTC AAAA GAGAGCC              TTTTAAAATAGAAAT 100 80
    LIC10976 1183188 .. 1183201 +  -2.4  -5.40072   GGATATTGTTTAAGT               CTTC AAAGTA GAAG                TTTTTTTAGACCAAA  71 15
    LIC10984 1191205 .. 1191219 +  -2.2  -2.90403   TGCAAAGGATGTAAA               TAAATA ATA TGTTTA               ATTATTCTAAATTAG  41 19
    LIC10985 1192381 .. 1192391 +    -4   -4.7497   TATATTTAAAAATTA                 TGAA TTA TTCA                 TTTTTAATAACTCAG  68 132
    LIC10987 NONE
    LIC10988 NONE
    LIC10989 NONE
        kdpA 1205105 .. 1205115 +  -5.4  -3.33922   GCATTTTATAATGTT                 TCAG AAT CTGA                 CTTTTTAAGGAGAAT  56 7
        kdpB NONE
        kdpC NONE
        kdpD NONE
        kdpE 1211587 .. 1211599 +  -2.7  -3.21276   AACCGTTCCATAAAT                TTTGT GCA ACAGA                TATTCTAGGGACGGC  45 521
    LIC10996 1214613 .. 1214637 +  -7.3  -3.29593   TGTGGAGATAAAAAG          GAAGAAGAT AATTCGG ATCTTCTTC          TATTCCTTCTCAACT  66 215
    LIC10997 1215350 .. 1215360 +  -5.4  -3.84246   GAAGTCTTGTAAAAG                 GTGA GAG TCAC                 TTTAGTGCTTGAAAA  61 56
    LIC10998 1217185 .. 1217208 +  -8.4  -2.91276   CCATAAAACGGACTG          TTTAGAAAAT TCAA ATTTTCTAAA           GTTTGTAGAAAAAAA  66 224
    LIC11000 1219714 .. 1219733 +  -4.2  -3.53343   GGGAGTGAACTGTAT            CCTTGTAG CGCC CGGCAAGG             TTTCAAGACAAAGTT  52 335
    LIC11002 1220627 .. 1220642 +  -3.3   -4.1196   CGTAAAATCTTGATT              TGTAG TAATTC CTACA               TTTTAAGAATAGATT  55 482
    LIC11008 1227217 .. 1227243 +    -3  -3.39948   CAAGTTAAAGGTTCT         CTCTGGAAAACA AAA TCTTTTCTTGAG         TTCAATTTGTTATAG  48 154
        nadC NONE
    LIC11012 NONE
        oppA NONE
    LIC11014 1239132 .. 1239144 +  -4.8  -2.91395   TATGAATTCAGAATA                GCAG TAGAT CTGC                ATTTCTAGGAAACAT  51 289
    LIC11015 NONE
        purB NONE
    LIC11017 1241920 .. 1241944 +  -2.3   -4.3739   ATAGTAGTTCCCACA          TTTTATTTTTT ACG GAAAAATCAAA          TTTTATAAAACAATC  56 294
       pio75 1244720 .. 1244732 +  -4.9  -5.30339   CTAAAATTGTGAATC                GAATA CGT TATTC                TTTTTCTGTTTTGGT  77 78
    LIC11025 NONE
    LIC11026 NONE
    LIC11027 NONE
    LIC11028 1268432 .. 1268447 +  -3.3    -3.922   CAGATGAAACTAATT              TGTAG GAATTA CTACA               TTTGATTAAAAATTT  54 172
    LIC11031 NONE
    LIC11032 1272709 .. 1272731 +  -4.9  -3.14211   ACATAGGAGAGAGCG           TTGTGTTGA GTTCG TCAACGCGA           TTCATAGAGAGCCGT  52 71
    LIC11033 1273387 .. 1273397 +  -2.6  -2.90615   AATAAAAAAGATATT                 TAAA TGG TTTA                 TCATTTGAAGAGGGT  42 513
        htrA NONE
    LIC11038 NONE
        murI 1279444 .. 1279463 +  -3.6  -4.67011   TTTATTAGAGTTCGT            TTTGAAAC TATC GTTTCTAA             TTTTTGGCTAAGATT  64 228
    LIC11040 1280334 .. 1280367 + -12.7  -4.91977   TAGAATATTATGAAA     TAAAGAAGAGTTGAA TATT TTCATCTCTTCTTTA      TTTTCTATTTTAATA 100 56
    LIC11046 1287824 .. 1287849 +  -3.3  -4.52589   GGTTGAACCTATGTT         TTTAACGGGCG GGGA TGCTTGTTAGA          TTTTGTGTAAAGGGA  62 1
    LIC11047 1288759 .. 1288788 +  -8.7  -3.56836   TTTAAGCGTAATTTT       TGGTTTTAAGCTA ATTT TCGCTTAAAGCCA        TTTCAAAAATACTTT  77 157
        ank3 1293497 .. 1293516 +  -3.6  -5.07053   GAAATCTGGTTTCCG            CTCAAAGA TACG TCTTTAAG             TTTTTTCAGCTCCTT  72 359
    LIC11052 1297600 .. 1297614 +    -5  -4.62336   CAGTTGAGTGTCCTT               CGCTAA TTT TTAGTG               TTTTTAAAATAGGAT  70 178
    LIC11054 1300311 .. 1300341 +  -6.2   -2.6732   TCTGTATTCGCTTAA       CAAATTTCGGAC CGTCTAA GTCCGAAGATTG       ATGTTTAAGTTCAAC  57 102
        ftsK 1310226 .. 1310243 +  -6.3  -3.89346   TCTAAGCGACGTAAT             TTGTGGG AGTT CCTACAA              TTTATAAAATAGAAG  68 509
    LIC11062 1312244 .. 1312267 + -10.4  -3.44792   TTTATAATGGAACTT          GATTTGTGGG AACT CTCACAAATC           TATATTTTACGTTAA  83 285
        pcnB 1316829 .. 1316844 +  -6.8  -3.91798   CAATACAATGGTTCT              TGTGGG AACT CCCGCA               TTTGATTGAAGATTC  71 316
    LIC11069 1322521 .. 1322538 +  -6.3  -2.84634   TAATTGCGGCTTCGA             TCACCGA AATA TTGGTGA              TGTCCTCGTCTAAGG  55 225
    LIC11074 1326269 .. 1326300 + -10.3  -3.71378   TTAAAAATGTGATTT      TCCTAAAACGTGG TAGTTC CCACATTTTAGGA       TTTAACTGTAAAATC  89 95
        pyrE NONE
    LIC11077 1331005 .. 1331017 +  -6.3  -3.09823   TCGGGAATTTTTTTG                GAAAG AAT CTTTC                TATCATTTTCGAAAA  56 464
    LIC11084 1339733 .. 1339746 +  -2.5  -4.09685   ATATACTAAAATAGA               TTTTA AGGT TAAAA                TTTTGAAAAATCCGA  53 40
    LIC11092 1349189 .. 1349220 +  -3.8  -4.13945   ATTTTACAGTAAAAC      TTTGAAGTTGTGGG AACT CTTACAACTTGAGA       TTTTACAGTGGGACT  57 280
    LIC11093 1350211 .. 1350226 +  -2.6  -4.61231   ATTTGAGTTTCGATT              TCTGAA TTTT TTTAGA               TTTTTAAAAGTATAA  60 35
    LIC11094 1350873 .. 1350885 +  -4.9  -5.13521   CATTACGTTTTTATT                GATTT TTT AAATC                TTTTTTAACTACTTT  75 16
    LIC11095 1352349 .. 1352368 +    -5  -3.35438   AATTCAAATTCTTTT            TGGAACTT TACC GGGTTCCA             TTCTAAGATCTGATA  55 47
    LIC11100 NONE
        ilvD 1359207 .. 1359242 + -13.6   -3.3879   TAACTTATTGAAGAT    AAAAATATCACCTAAC TTAA GTTAGGTGATATTTTC     TATTTAACGTGAGTT 100 49
        pgpB NONE
    LIC11108 NONE
    LIC11109 1371976 .. 1371986 +  -5.4   -4.2679   CACTTTTGAATTAGC                 CCTT TTT AAGG                 TTTTACTAAAGCTTA  67 32
    LIC11114 NONE
        sseA 1377722 .. 1377738 +  -3.7  -3.66666   CTCCGGTTATGTCGG              CGGATTT AAA AAGTCTG              TTTGCGAATTTTAGA  52 132
    LIC11116 NONE
        malZ NONE
    LIC11118 1381182 .. 1381197 +  -4.7  -4.19506   TTGAATTGTGGGAAC              TCCCA CGGATT TGGGA               TTTTACAGTTAGACT  62 162
    LIC11120 NONE
    LIC11121 1384666 .. 1384700 +  -6.7   -3.1149   TAAAAGTAATTTTAT    GTTTTTAGAATGTAGT AACT ACTAC-TTCGAAAAAC     CTTTTGAAATTCAAT  62 75
    LIC11122 1386684 .. 1386705 +  -4.4  -6.30182   CTTCGTCCTTAAGTG           CCGGATTT CCAAGT GAGTCCGG            TTTTTTTTTGTGTGC  93 59
        purM NONE
    LIC11124 1389554 .. 1389576 +  -2.8  -4.01853   TTAAAATGATCCACA          TCGATCATC ATAAGC GA-GATCGA           TTTCTCCTGGTGTTG  55 510
    LIC11134 NONE
    LIC11135 NONE
    LIC11136 1401990 .. 1402001 +    -3  -4.28774   AAATCAATAATCGAT                TGTT TTTG AACA                 TTTTAGATTGGATCG  57 44
    LIC11137 1403496 .. 1403507 +  -4.4   -4.7657   AAGACTAAAGAATAA                GGAT TGAA ATCC                 TTTTTGAAGTTTTTC  71 180
    LIC11141 NONE
        radA 1409854 .. 1409868 +  -4.4  -3.04501   TTTTGAATATTATTT               TTTATA TAA TATAAA               TGTTGAAAAATTAAT  48 49
    LIC11143 1411161 .. 1411174 +  -5.3  -3.88178   TATTTCTTTGAACAA               GTTCA TTAT TGAAC                TTTAAATTATTATAT  63 393
    LIC11146 1414922 .. 1414932 +    -4  -3.68619   ATACGTTTCTTTGTA                 TCTT TTT AAGA                 TTTCGATCGATTGAC  53 244
        ntaB 1415814 .. 1415846 +  -5.6  -6.17268   ATTGACTGGAGCTGA     AAGT-GCG-GTCCGGC GAC GCCGGATTCGCCACTA     TTTTTTTTATTCTGA  93 382
        ruvA 1417222 .. 1417245 +  -6.8  -3.21466   AAAAATTGCATATTC          CTTGAGAAAA GTGT TTTTCACAAG           TTAAATTGGTAGGTT  62 491
    LIC11149 NONE
    LIC11150 1420063 .. 1420079 +  -5.1  -3.09492   TTGAAAAATTCCATA              GTTCAGA TTA TCAGAAC              TATTCCAATTAACCC  54 379
    LIC11151 1421221 .. 1421245 +  -2.9  -5.83822   GGTCTTGCTTTAAAA          TGCCGTAAATT CCG AATTTGCGTTA          TTTTTTTTAAATATC  85 203
    LIC11154 1424055 .. 1424088 +  -4.1  -5.63517   GCGTAAGTTTAGAAA     TCTGTTTTATAAAAG GGAA CTTTTATAAAATGAA      TTTTTTATTTAAGGA  82 151
    LIC11155 1425722 .. 1425749 +    -5  -4.96848   AAAAATTTATATTAC        TCAATTTTGTAG GGAT CTATAAAATTGC         TTTTTGTCTAAAAAG  74 441
    LIC11158 1429497 .. 1429511 +  -5.6  -2.55074   ATATAACTGAGATGA               TGTGGG TTT CCCGCG               TGGATTGAAATTGCC  51 419
    LIC11160 1431797 .. 1431812 +  -4.8  -3.46709   TAGCCAAAAATTTCA              TATCTT GTAT AAGATA               TATTTAGACTTTTAT  55 342
    LIC11161 1433039 .. 1433057 +  -4.6  -4.15832   AAGGTGAAGTCGTTA             CGATCTTT GTC GAAGATTG             TTGTTTCTCGTTACT  62 267
    LIC11162 NONE
    LIC11163 1434600 .. 1434621 +  -4.6  -4.36554   AGTATTGGTAAGTCT           TTGAAAAA ATTAGG TTTTTCAA            TTTCTTGTGGTAATG  66 359
    LIC11167 1437247 .. 1437259 +  -2.7  -3.57119   AAAATTCATTCTTAC                GATTT CTC AGATC                TTTCCAGAATATCTG  48 63
    LIC11168 NONE
    LIC11171 NONE
    LIC11172 1441901 .. 1441912 +  -4.4  -4.53495   CTTAGCTTAGTTAAT                TCCA ATTT TGGA                 TTCTTCTTTTTTTTC  65 67
    LIC11173 1443646 .. 1443657 +    -3  -3.52652   GGTCGCTCTTCAAAC                GAAA TAAT TTTC                 TTCTAATTGAATAAA  48 19
    LIC11176 1447137 .. 1447149 +  -4.9  -3.42013   GGATGAAAAATGGTT                TTTTC CCT GAAAA                TTCGTCTTATAAAAT  55 129
    LIC11177 1447837 .. 1447849 +  -7.7  -2.78776   TTCTCCTTTGGAAAA                CGATC ATA GATCG                ATATTTTAGAGAATT  66 160
    LIC11179 NONE
         lrr 1452179 .. 1452193 +  -2.8  -3.43742   GGTAATTTGTGAGCT               TTCGAG TAG CTCTAA               TGTTGTTAAAGTTTT  46 490
    LIC11181 1453789 .. 1453800 +  -2.2  -3.01668   GAAAAGGATTCTTCT                TGGC GCAT GTCA                 CTATTTCTTTTTGAA  41 71
    LIC11182 1454322 .. 1454359 + -10.7  -3.09749   GAAAAGATAAAACAA   TCCGATCTGCCCTTATT GAGT AATGAGGGCAGATAAGA    TATATCTTACAAATA  85 31
    LIC11184 1457888 .. 1457919 + -10.4  -4.44277   TTTAAGATCTTTTTA      TCAAATAACCTGTG GAAG TATAGGTTATTTGA       TTTTGACTTTTAATC 100 42
    LIC11185 1459178 .. 1459207 +  -9.5  -3.08224   AAATTTGTAATGTGA       CTTAATTTGTGGG AACT CTTACAAATTAAG        ATTTTGCGGTAAAAT  76 261
        flbC NONE
        flgD NONE
        flgE 1464023 .. 1464059 + -10.3  -3.08312   TCCCATATATTTCCT    GTACGGTTTCATTGATT CCT GATCAATGAAACCGAAA    TTCCCTAAATACATT  81 235
    LIC11189 1466327 .. 1466344 +  -3.4  -5.00884   ATTTAAAAATTGCGT             CTGACC CGGAAT GGTTAG              TTTTTTGAAGAAGAT  66 322
    LIC11191 1467598 .. 1467608 +  -5.4  -3.65313   TTGGCTTTTCAATAT                 GTAG GAA CTAC                 TTTAAGGTATACTTG  59 43
        chpI NONE
        chpK 1469194 .. 1469209 +    -9  -2.93393   GACTGATTCTTTAAA              TGTGGG AACT CCCACA               ATTTATAAAGTAGAA  72 268
    LIC11196 NONE
    LIC11197 NONE
    LIC11198 1475222 .. 1475237 +  -4.7  -3.06261   TGTAAAATTGTGATT              TGTGG TAGTTC CCACA               TATTCAAGATTGAAC  52 283
    LIC11199 NONE
    LIC11200 NONE
    LIC11201 NONE
    LIC11202 NONE
    LIC11203 1484080 .. 1484092 +  -4.9  -4.50358   TTTGTTATAGTCTAT                CAAAA ATA TTTTG                TTTTCATCTTTAAGT  67 45
    LIC11205 1485937 .. 1485947 +  -5.4  -3.34468   AATACTACCTAATTT                 GTAG GAA CTAC                 TATATTTGATTAAAA  56 265
    LIC11206 1487067 .. 1487106 + -13.3  -2.91342   AATGAAAAGGTCAGT  TCCTTCTCTCATTT-ATA AATGA TATAAAATGAGAGAAGGA  GTTTCCTACTTAGTT 100 210
    LIC11210 1492986 .. 1493010 +  -2.9  -5.01042   AATAAATTGTATGAA          AGAAACATAAT GCG ATAATGTTTCG          TTTTTAGTTTCAATT  64 333
    LIC11214 1496257 .. 1496275 +  -4.6  -4.04319   AAAGAGTGAATTTGA             GGTGGTAT TGG ATATCATC             TTTATCAATTTATAG  62 258
    LIC11216 1499592 .. 1499633 +  -4.5  -3.96379   TACGTTACGAACTAG TAACTCTGTATCTACGAAT TATG AATCGTTTTTACAGAGTTA  TCTTTCTTTTGAGTT  61 55
    LIC11217 NONE
    LIC11218 1502056 .. 1502066 +  -5.4  -5.03314   GCTCCTAGAAAAGTG                 GTAG TTC CTAC                 TTTTTTAGAAATCAC  76 319
        ahpC 1503252 .. 1503275 +  -7.4  -2.98823   GTTCGGTAACTCAGA          TCTCGC-TCCC TAT GGGTCGCGAGA          TATGTCTAAAAGAGG  64 470
    LIC11220 1504907 .. 1504917 +  -5.4  -3.51948   TCTCGTTAAATTTTC                 GTAG TTC CTAC                 ATTTTTGTGAAATTC  57 218
    LIC11221 1510772 .. 1510793 +    -6  -3.68827   TAAAAAGTTGAATTT           TAAGAGAA TTAGGT TTCTCTTA            TTTGAATGATAAATA  62 504
    LIC11222 1511865 .. 1511876 +    -3  -3.69216   TTAGACGTAATAAAC                CAAA ACGT TTTG                 TCTTTTGAATCCAAC  50 153
    LIC11224 1514916 .. 1514931 +  -5.4  -4.93296   TCAAAAAACTTAAAA              TGTGGG AACT CTCACA               TTTTTGTGATACTCA  74 63
    LIC11230 1524394 .. 1524414 +  -6.3  -4.66537   GGATGCGATTCAAAA            TTCTATTTT ACA AAAGTAGAA            TTTTCTGTTAGAGGG  76 241
    LIC11233 NONE
    LIC11234 1527748 .. 1527764 +  -3.7  -2.56095   ATATCATTTATAGAA              CCACTTT GAA AAAGTGA              TCGCTTCGATGTCGC  44 9
    LIC11235 1528617 .. 1528627 +  -2.4  -4.42653   TTGTTACTGGACGAT                 CTGC TGC GCCG                 TTTTCTAAATAAAAT  56 3
    LIC11236 1529318 .. 1529335 +  -2.8   -4.3277   TATTTAAACCAGATT             TCTTTT ATGACG AAAAGA              TTTATCTTCTCTGTA  55 145
        atpB NONE
        atpE 1530690 .. 1530719 +  -3.7  -3.26722   AAAAGGGAAGTAAAC       CTTGGTACTCTTAG CTG CTAAGGG-ATTAAG       TCTTCTGGATGTGAA  49 28
        atpF NONE
        atpH NONE
        atpA NONE
        atpG 1534130 .. 1534140 +  -2.4  -3.06915   ATTTCTGAGATTGTT                 GCCG GAG CGGA                 TTCACTGAACTAAGT  42 2
        atpD NONE
        atpC 1535950 .. 1535978 +    -4   -2.7263   AAACTCGAATTTTAG       TCGCATCCCGCTAA CTT TTAG-GGG-TGTGA       ATTTCCGAAAATAGT  46 12
    LIC11245 NONE
    LIC11246 NONE
    LIC11247 1541813 .. 1541832 +  -2.2  -2.83208   AGTCTTAGATCGATA            GAGAAT GTTATTCA ATTCTC             TGAATTTTCTCCTTT  40 33
    LIC11248 1543389 .. 1543403 +  -5.8  -2.74836   ATTACGAAAAAAAAA               TATTCT AAA AGAATA               ATGTTTCTAGTGATC  55 173
    LIC11249 1544905 .. 1544921 +  -3.7  -4.84539   AGGATTTGTACGGGC              CTTTCGA ATT TGGAAAG              TTTTATGTTTGGTTC  69 355
    LIC11253 1547775 .. 1547804 + -13.8  -3.61894   AGTTAAATTTGAAAA       CACAGAAAGGAA ACTTGA TTCCTTTCTGTG        TTATTCACAAACCTT 100 342
        mreB 1555371 .. 1555381 +  -5.4  -2.62244   GTTGAAATTCGCTAA                 CGTT TCG AACG                 ACTTTTGTTCGGAAC  51 48
        mreC NONE
        mreD NONE
    LIC11261 NONE
        rodA 1560490 .. 1560506 +  -4.4  -4.32177   TGTATCTCTTCGATC              CGCGTT GAAAA AATGCG              TTTATTATCGAATAC  61 50
    LIC11263 1561822 .. 1561834 +  -4.9  -3.63569   GCTCGAAAGATCGTG                TTCTA TAA TAGAA                TTGTTGAAAAATTAA  57 161
    LIC11266 1564080 .. 1564096 +  -4.3  -4.54727   GTGATGTTGCAAAAA              GACAGCG TAG CGTAGTC              TTTTGCTTTCAACGG  65 121
    LIC11274 1575308 .. 1575335 +  -8.4  -2.82623   ATTGCGATGACGTGG        GCGCCCAGATTT GCAT AAAACTAGGCGC         TGATTCTGAAACGCA  66 56
    LIC11276 NONE
        accC NONE
    LIC11278 NONE
    LIC11279 1579094 .. 1579124 +  -8.4  -3.32844   GATTAAACTTTTTAT       TACTCGGAACTATA AAA TAAAGTTCCCAGTA       TTCTACCCTGAAACA  72 510
        prfC 1581116 .. 1581149 +  -8.9  -5.41746   GCACCAGATGTCTTT     GAGGCGAAGTAATCT TTAT AGGTTTCTTCGCCTA      TTTTTTTAAAAAATT 100 269
    LIC11281 1582570 .. 1582580 +  -2.6  -4.59109   ATAGATTTATTCAAA                 TAAA GAT TTTA                 TTTTTGAGAGGTATA  60 172
    LIC11282 1583203 .. 1583234 +  -5.2  -4.62069   CGATGGGGAACTAAA      GCAGAACGCTCT TTCAAACT AAAGTGTTCTGC       TTTTTGAACTCAGAA  70 110
    LIC11285 1586008 .. 1586019 +  -5.8  -4.07687   GACACTCAATTTTAA                GACG AATC CGTC                 TTTTAAGAAAAAACT  68 73
    LIC11288 1588349 .. 1588363 +  -5.8  -2.63703   TTAACAAAATAAAAA               TTCTTA TCT TAAGAA               GTTCTGGATGGTTCT  54 29
    LIC11289 NONE
    LIC11290 1592900 .. 1592919 +  -3.6  -3.39892   AAATAGTTTAGGACT            CATTTTGA ATAT TCAAAAAG             TTATAAAGTATTTTT  50 196
    LIC11291 1594427 .. 1594441 +  -2.8  -4.10429   GAAAGTTAGAATATA               TTCGAT TTA AGCGAA               TTTTGAAAAATGATT  53 77
    LIC11293 1597212 .. 1597238 + -16.8  -3.37761   AATGGTTTTGCGATC         TGAAACGCTTTC GTA GAAAGCGTTTCA         TTGAGTTTCTTGAAC 100 415
    LIC11295 1602628 .. 1602638 +    -4  -3.25824   CTTTTTCTTTGGAAT                 TTTG AAA CAAA                 CTTTTGTAAATGATA  50 131
         dpm 1604026 .. 1604040 +  -3.6   -2.7634   TGGGGTGCGAATTCA               TGTTTT TAC GAAACA               ATTTGCGATCAAGTT  45 245
    LIC11297 1604654 .. 1604678 +  -7.3  -3.51721   TTGCAGTAATTCTAA          CACTTGAAT ACTACAG ATTCAAGTG          TTCTAAATTTCTATT  68 201
    LIC11298 NONE
    LIC11299 1607663 .. 1607675 +  -6.3  -3.63167   ATCGGTTCTATAAAA                GAAAC TCT GTTTC                TTCCCTTTTTTTTAG  61 70
    LIC11303 NONE
         ddl NONE
    LIC11305 1614073 .. 1614117 + -14.8  -3.89614   AGAGTAAGTAGGAAC TAATTTTTTATCACGAAAAT TGTAT ATTTTCGTGATAAAAAATAA TTTGTGAGAGTTCCC 100 476
    LIC11307 1615376 .. 1615386 +  -3.2  -4.56597   AGGTGCTCGACATAT                 CTTC TGG GAGG                 TTTTTGAGAAAAGAG  62 80
       erg10 NONE
       rfaC2 NONE
        pepP 1622063 .. 1622077 +  -4.4  -3.01231   AGGAACTCCGGCTGA               TTAAAA AAT TTTTAA               ATTTATGAATTATTT  48 291
    LIC11314 1622775 .. 1622802 +    -5  -3.70902   CTGAAAAAAGTTGGG        GAATC-ATCTGAA CTT TACAGATTGATTC        TTTAAATGTAGGAAC  61 88
    LIC11316 1624104 .. 1624114 +  -3.2   -4.4648   AGATTACAATCGTAG                 CTTC TTA GAGG                 TTTTGTGATAAAAAT  60 155
    LIC11317 1626529 .. 1626539 +  -5.4  -2.52946   AATTTTTACTCAAAA                 CGAT AGA ATCG                 AATTTTATCACAAAA  51 50
    LIC11319 1629712 .. 1629723 +  -5.8  -3.78811   CTTCTGAAACATTTT                CTCC TGTA GGAG                 TTTGGATTACGTTAT  63 258
    LIC11321 1631467 .. 1631489 +  -5.7  -2.73903   TGGAAATCTAAATTA           TATAGGATC GTAAA GATCTTATA           CTTTCAAAAAATTTT  55 42
    LIC11323 1634157 .. 1634167 +  -2.6   -4.9181   GAATTTAATTTTTAT                 TATA TAA TATA                 TTTTTAATATTCTGT  64 54
        flgG 1636053 .. 1636067 +  -2.9  -3.30597   ATCCACGGCGATTTC               TCTTA AGAGA TAAGA               ATTTTATAAATTTCT  45 13
        flgA NONE
        flgH NONE
        flgI 1639064 .. 1639075 +    -3  -2.69319   GCGGAATTGGAGATA                CAAT GATG ATTG                 ATTCTATAAAAGATT  42 20
        flgJ 1639606 .. 1639621 +    -4  -5.27938   TGTAAAAAACTGAAA              TGTAGG AGCT CTTACA               TTTTTATTTGCAAAT  75 92
    LIC11333 1645888 .. 1645918 +  -4.8  -4.77157   GAATTTTCTTTACAA       CCGAAATTCTTTTC GAA GAAAAAGATTTCTG       TTTTTAATCGGTTCA  71 382
         phr 1653604 .. 1653618 +  -5.8  -4.11906   AAGCTTGGTTTGAAA               TGAAAA AAA TTTTCA               TTATTTGTGAATTAT  68 106
    LIC11340 1654287 .. 1654313 + -12.4   -3.0976   CATTCCTTTTTTTAC         GACCAATTTCTG TAG CAGAATTTGGTC         TATTGGAATCTTAAA 100 155
    LIC11341 NONE
    LIC11342 1655634 .. 1655660 +  -7.5  -4.13254   TCGAGAAATTCATCT        CCAT-ACAACTT CATA AAGTTGTAATGG         TTCTTGTTTGCCTTT  75 222
    LIC11344 1658020 .. 1658033 +  -3.9  -4.37711   TACATAATAAAATAC               CTATT TAAT AATAG                TTTTCAATTTAATCA  62 279
    LIC11351 1666254 .. 1666269 + -10.4  -4.62069   TATAAAAATAAAAAA              GCCACC TTTC GGTGGC               TTTTTAACCTAGAAA 100 390
        metK NONE
         tkt 1670083 .. 1670109 +  -3.8  -4.82901   TGAAATTTCATATAA         TCTTTTTTCTTT TTC AAAGAGCGAAGA         TTTTTGTAAGAAAAG  66 60
    LIC11356 1670883 .. 1670902 +  -2.9  -4.72986   TTACCGACAGGAATT            TTTGTAG GAACTA CTACAAG             TTTTTCATAAGAATA  62 421
    LIC11358 1674352 .. 1674382 +    -2   -5.4833   TTTCAAATTCTAGAA       GGTTTATATTTT GGTTCTA AAAGTATTAACC       TTTTTTCTTAACTAG  71 141
        prlC 1679527 .. 1679544 +  -4.9   -5.4477   GTTATCCGATTTTTG             TTTTGGC TCTT GCTAAAA              TTTTTTTAAGAATTT  81 357
        dltE NONE
        erg3 1682619 .. 1682637 +  -6.8  -4.87665   GTATGTTTTAAGGAT             TTGGGAAT GAA ATTCTCAA             TTTTTATAAATAAAA  82 300
    LIC11367 NONE
    LIC11368 1685897 .. 1685907 +  -2.6  -2.80091   TGAAACATCGTTGTA                 TTTA AAT TAAA                 ATTAGTTTTAAGAAT  41 75
    LIC11369 1686704 .. 1686717 +  -3.9  -2.73099   TTAATTTAAAAATAC               TGATT TTCA AATCA                AATTTTTATACTGTG  45 193
        fliN NONE
        fliO NONE
        fliP NONE
        fliQ 1690058 .. 1690076 +  -5.4  -4.44819   TTATACCCGAAACCT             TTTTTTGA TGA TCGAAAAA             TTTTAGTATATTATG  69 1
        fliR NONE
        flhB NONE
        flhA 1694938 .. 1694951 +  -3.9   -4.4009   AGAAACATGAAATAC               TTAGA ATAT TCTAA                TTTTATAAAGTGGAA  62 31
        flhF 1696262 .. 1696274 +  -4.1  -3.05046   CACCGTTGCGGGTGA                CTGAT TCG ATCGG                CTTTTGAAGAGGTAA  48 22
        minD NONE
    LIC11379 NONE
    LIC11380 NONE
    LIC11381 NONE
    LIC11382 1700994 .. 1701004 +  -5.4  -3.38991   TTTCGCTTAAACTTT                 TTCC TAA GGAA                 TGTTGTTGGAGACGT  57 31
    LIC11383 NONE
    LIC11384 1702632 .. 1702644 +  -2.7  -3.93719   AATTTATCGAAGGGG                CTTTT CAA AAAGG                TTCTTCTGTAATTAT  52 290
        fliF 1711335 .. 1711353 +  -8.9  -3.21276   TCTCTGAAGAGGAAG             CAGGTTG ATGAA CAACCTG             TCTTCTAGACAAAAC  73 18
    LIC11393 NONE
        fliH NONE
    LIC11395 1713637 .. 1713649 +  -3.3  -3.52906   AGTTAACGTAAGTTT                GGCAT AAA AAGCC                TCTTTATGAAAGTCA  48 56
    LIC11398 1718273 .. 1718287 +  -2.1  -5.35224   GCGAAACATAGACGT               TGTAG TGGTT CTACG               TTTTATTTTTATAGG  71 150
    LIC11405 1728752 .. 1728775 +  -8.4  -3.92832   AACGTTAATCTTTTG          TTTTTGAAAA AACT TTTTCAAAAA           TTGTTTAGAAAATTT  79 268
    LIC11409 1735547 .. 1735557 +    -4  -3.34233   CCGGATTAAAAAAAG                 TATG AAA CATA                 TTCTAAAAATTCTGG  50 21
        ilvH 1736227 .. 1736255 +  -7.3  -3.36823   ACTTAGTTCCTGCCC        CACAACGCGACCC ATA GGAAAGCGTTGTG        TTGAGTTTTCCAACG  66 219
        tesA 1741930 .. 1741960 +    -3  -5.58522   CCTCCTTGCCAAGGA       GGGGGTCGCGGGTT CGA ATCCCGTTTCCCGC       TTTTTCTTTTATATC  78 128
         tig NONE
        clpP NONE
        clpX 1745297 .. 1745317 +    -4  -5.26875   CTTCTTTCGTTTTAG            GTCCCA CAATCAAGA TGGGAC            TTTTTTCGTTGCCGG  78 105
    LIC11423 NONE
         fkp 1751344 .. 1751396 +  -7.3  -2.66478   GGATTCGGTCCTCTT TCCAGTTCTAATCTATCTCAG AAAGGAGAAGC CTTAGATAGCTTAGAATTGGA TGCCTTATAATTTTT  62 82
    LIC11425 1752496 .. 1752524 +  -6.8  -3.45031   GACTCGCTTTTATCT        GGATCTTCCAGA ATCGA TTTGAAAGATCC        TTGACTTTTTAGGAG  65 4
    LIC11426 1753826 .. 1753838 +  -6.3  -4.67109   GCTTTAGATTTTCCC                CATCT TTA AGATG                TCTTTTTTTATTTTA  76 17
        capB NONE
        capC NONE
    LIC11429 1756959 .. 1756994 +  -9.2  -5.88061   AAGAAGGATTGTTTC    GTAGTGATTTTTATCT GGTA AGGTAAGAAACACTAC     TTTTTTTAGTTTTTT 100 383
    LIC11431 1758956 .. 1758993 +  -2.1  -5.33985   CGTATTTCTAAAATT   TAAAGGAGTTTGGAT GGATATAA ATTCAAACTCCTAAA    TTTATTTTTTTTAAG  71 53
    LIC11433 NONE
    LIC11434 1766039 .. 1766049 +  -5.4  -3.90316   TTTCCATAAATGAAT                 GTAG GAA CTAC                 TATTTTTAGAAAAAT  63 419
         ppi 1773290 .. 1773315 +  -4.9   -4.2772   ATGAGTTCCTACATG         TTCAAAATTTA TTTG TAAAATTTGAA          TTTATGTTCGTTCCC  64 269
    LIC11439 NONE
    LIC11440 1777755 .. 1777767 +  -3.3  -4.08692   TTTTTGTGTGAGTTC                CCACA TCT TGAGG                TTTTGGGACAAGTTC  55 430
    LIC11444 1781175 .. 1781199 +  -3.7  -3.38272   ATGAGAAAATTTTGA          CGAATAAAA AACTCAA TTTTGTTCG          TTATGAATCGTAGTA  50 145
    LIC11446 1784782 .. 1784800 +  -4.7  -4.10007   CTTGCAAAAAGTATG             TTTTTCT GATAG AGAAAAA             TTTTCCGAACCTTAT  62 525
    LIC11447 1786520 .. 1786538 +  -4.7  -4.09739   CTTGCAAAAAGTATG             TTTTTCT GATAG AGAAAAA             TTTTCCGAACCTTAC  62 225
        hisD NONE
        panC NONE
         mfd NONE
      lipL31 1796728 .. 1796739 +    -3   -2.8585   GGAAACTCCTAAAAC                TACT GGGC AGTA                 ATTTCAATTGAATCC  43 13
        bacA NONE
    LIC11458 NONE
        wcaJ NONE
        gatC NONE
        gatA NONE
        hisF 1804780 .. 1804800 +  -6.9  -3.59979   CTTTCGCATACCGAA            CTCACGTTA TTT TAACTTGAG            TTTGACGTAAGAAAA  67 264
    LIC11464 1807570 .. 1807604 +  -8.1  -5.25805   AGGATTAAAAATAGA     CAAAAAAACTAAATC TCTTC GGATTAGTTTTTTTG     TTTTTTAGATTTATT  93 385
    LIC11468 1814784 .. 1814800 +  -4.5  -4.73682   TGGCTCTTGAGTAAA              TTTCTTT TTT AGAGAAA              TTTTATATTCTAAAA  71 27
    LIC11469 1815780 .. 1815796 +  -4.5  -3.66216   TTTAGTATATTATGT              TTCTGAT CCA ATTAGAA              TCTTTATCATTTAGG  57 379
    LIC11474 NONE
    LIC11475 1824752 .. 1824762 +  -5.4  -3.24032   TACGCCTAACAAAAC                 CCAA TTT TTGG                 TATTCATTCGAACGT  55 327
        xerD 1828999 .. 1829014 +  -4.8  -4.20868   GTTTGATAGATTGTT              TTCAAA ATAT TTTGAA               TTCTTGTTTTAGAAG  64 369
    LIC11480 NONE
    LIC11481 1830018 .. 1830029 +    -3  -3.14602   GAGATGTAGTCTATT                CTAT TGAT ATAG                 TGTTGATAAAATAAA  45 71
    LIC11482 1830526 .. 1830536 +  -5.4  -3.07487   AATTTTTTAAAAGTA                 GTAG TTC CTAC                 ATTTTCAAAATCTAC  54 141
    LIC11485 NONE
    LIC11486 1835624 .. 1835638 +  -3.6  -3.66578   GTCCATATGTTGTAT               TCTTTA CTA TAAGGA               TCTTCTTTAATTTCA  54 354
    LIC11490 1839142 .. 1839176 +  -5.5  -3.94276   ATTGACTAAAATCAT    TTTATAATATTTCTAT AAAA ATA-AAATATTATAAA     TTTATAAAGTATTTT  66 65
    LIC11498 1850278 .. 1850306 +  -2.5   -3.1268   CATTTTATTTTGAAT        CGGATTCAAGT GATCGGA ATTTGGATCTG        CTTTTAAAGTTATGG  43 79
    LIC11499 1850684 .. 1850698 +  -2.1  -3.04062   CCAATAAAAGAAGTA               CTGTT CGCCC GACAG               ATTTCTAATTCGATT  41 3
         map 1851480 .. 1851491 +    -3  -2.88731   CGATTAATCTGTCGT                TCAT GGAA ATGA                 TACTTGGTTATCTGA  43 34
    LIC11501 1852701 .. 1852726 +  -5.5  -2.57564   CTCATATTAAATTAA         CGTGAGTTC GAGTTAAG GAACTCATG          GTTCTGAAAAAGTCG  54 327
    LIC11503 1854989 .. 1855001 +  -3.4  -4.25104   AAACTTGATCGTTAA                TGAC TCGGT GTCA                TTTTCATACGCACGA  57 217
    LIC11504 NONE
    LIC11505 1857966 .. 1857976 +  -5.4  -4.30978   TATTTAAGACGTTCT                 GCTT AAC AAGC                 TTTTCATACATTACG  67 136
    LIC11506 1859360 .. 1859376 +  -2.3  -4.17701   CTTTTCGACCATGAA              GGATTAT TCT GTAATTC              TTTCTAGTTTATCGA  52 117
    LIC11507 1861308 .. 1861324 +  -6.6  -3.98775   TTACTGAGTTTCAAA              CGCTTT CGTAA AAAGCG              TTTCATTGAATTTCT  71 398
    LIC11509 1865964 .. 1865974 +  -2.6  -3.81307   GAACTACCACTAATC                 TAAA GTT TTTA                 TCTTTTGGATTTTAA  50 95
    LIC11514 NONE
    LIC11515 NONE
    LIC11516 1874185 .. 1874195 +    -4  -4.27519   AAACTCTAGAATCCG                 CTAT AAA ATAG                 TTTCTCTTCTCACAT  61 15
       accA2 1875920 .. 1875936 +  -5.2  -2.63913   CTCCGTTGTCCGGAC              CTCAAA GGGAG TTTGAG              TAATCTAACATGATC  51 6
    LIC11518 1878727 .. 1878750 +  -9.8  -3.92641   TACGGGAATTCCAAA          TTCTTGATTT TTAA AAATCAAGAA           TTTGTGGGTAAGGTT  90 62
    LIC11531 1894606 .. 1894641 +  -9.8  -6.37666   TCGCCGTACGACTCT    GAAGCCCGAGTATTCT TAAT AGAATCTTCGGGCTTA     TTTTTTTTATTTTAT 100 140
    LIC11533 NONE
    LIC11534 NONE
    LIC11535 1898090 .. 1898100 +    -4  -3.77789   CACGGAGCGGACCAG                 TGAA ATA TTCA                 ATTTTTTATAGATTC  55 23
    LIC11536 1899908 .. 1899926 +  -2.5  -3.34894   CTGAAAGTAGTATTC             TTTTTGT AAAAA ACAAAAG             TCTTTCGAAGCCCTT  46 520
       rfaE2 NONE
        tagD 1902002 .. 1902014 +  -5.5  -3.89215   TTAGAAACAGAATTC                CTGGA AAT TCCGG                TTTGAATTTCTAAGA  66 157
        pyrG NONE
        kdsA NONE
    LIC11542 NONE
    LIC11543 NONE
    LIC11544 NONE
        rpoN 1908664 .. 1908675 +    -3  -3.01416   CAAGTCTTTGGAGTC                TAGA TAAG TCTA                 TGTCTATGCCTGGTA  44 19
        ptsK NONE
        ptsH 1909853 .. 1909865 +  -3.4  -4.10953   AGGCGCTAAGTAATA                TCGT AAATA ACGA                TTTCGTTTAATAAAT  55 3
    LIC11548 NONE
    LIC11549 NONE
    LIC11550 1913861 .. 1913877 +    -3  -4.15044   TCTTTCAAAACAGAC              TCAAGG ATGTA CTTTGA              TTTATTACGCAGAAG  55 9
        priA NONE
         fmt NONE
    LIC11553 NONE
         rpe 1918779 .. 1918803 +  -2.3  -3.91087   TGAGTTCCTACAATT          TTAGAATTT GTTCGTA AAATTCTGA          TTTGCTATAGTTTCA  51 277
        rpsP NONE
    LIC11556 NONE
        rimM 1920306 .. 1920328 +    -2  -3.90048   TACAACCGGAGATTT           GGAATGAAAT TTA ATTTCATCAC           TCTTTTTCCAGACAA  51 12
        trmD NONE
        rplS 1921373 .. 1921384 +  -5.8  -2.71712   CAAAATCTACGACGA                CGGA ATAA TCCG                 GTTTGCCGGAACCGA  54 18
        rnhB NONE
    LIC11561 NONE
    LIC11562 NONE
    LIC11563 1924656 .. 1924668 +  -4.9   -4.3739   GATCGGTTAATCGTT                CTTTT TAA AAAAG                TTTTGTAACCAGCTG  67 339
    LIC11564 1925454 .. 1925473 +  -5.7  -3.13164   TTTAAACTGTCTGCG            GGTTCTC AAGGAA GAGAGCC             TTAAATCGTTACAAG  57 77
    LIC11565 1926060 .. 1926079 +  -4.4  -4.05714   AATTCGTTTTCTTTC            TTTTTCTT GAGC AGGAAAAA             TTTCTACTTCCAAAT  61 390
    LIC11567 NONE
    LIC11568 1928760 .. 1928776 +  -5.1   -3.9461   GCTAGATTGTGAGTA              GTCGGAG ATT TTCTGAC              TTCTTCTTAGAAAGA  63 29
    LIC11569 NONE
        gspD NONE
        gspE NONE
        gspF NONE
        gspG 1934932 .. 1934970 +  -7.6  -3.62096   AAATAACTTTTTTTC   TCCTTTCCGGTTAT GAAGGTTAAAA ATATCCGGAAAGGA   TTTACCCTGATCGAG  72 35
    LIC11574 NONE
    LIC11575 NONE
    LIC11576 1936781 .. 1936795 +  -7.2  -3.38134   ATTCAAGACCGTTTT               CCAATT TTT AATTGG               TTCCTATCGTTTTGT  68 128
    LIC11577 NONE
    LIC11578 1939626 .. 1939636 +  -3.2  -3.93148   TCACCAATAAGCCAA                 CTTC TGA GGAG                 TCTTTTTAAGATCGT  54 6
    LIC11579 NONE
    LIC11580 1941116 .. 1941126 +    -4  -5.03994   GTTCCTGGAAGTCCG                 TAAG ATT CTTA                 TTTTTGTATATAAGA  72 23
    LIC11581 NONE
    LIC11582 1942431 .. 1942445 +  -4.3  -2.85346   TTCTTATCATACAAA               TTGGA AAATA TCCAA               ATTTCATAGCCTATT  47 141
    LIC11583 1942862 .. 1942881 +  -2.2  -4.27463   GACAAGTGTTTTGGT            GTTTATTG GAGA TAATGAAC             TTGTTTATCTTATTG  54 142
    LIC11585 NONE
    LIC11586 1945512 .. 1945528 +  -5.1  -5.44119   ATCATTTGAGAATAA              GAAATGG TTT CCACTTC              TTTTTTTGGAGTGGG  88 388
    LIC11594 1954258 .. 1954268 +    -4  -4.84182   ATAAAAAAGACAACG                 TTTC TAA GAAA                 TTTCTTCTTTTTTCA  68 412
    LIC11596 NONE
       leuA2 NONE
         pth 1958481 .. 1958493 +  -2.7  -4.32177   ACCACAAAACGGCGA                TTTCA TGC TGGAA                TTTGTTGTACGATCA  55 121
        xerC NONE
        hslV NONE
        hslU 1962003 .. 1962014 +    -3  -5.10497   TGTCTAGGTTTCCTC                CTTT TATA AAAG                 TTTTTTAAATAGGTT  68 510
    LIC11602 1964483 .. 1964499 +  -2.3  -4.35675   GTTTCGGGAGAAAAT              TTTTGCA TTT TGTGAAA              TTTTACTACGTTTTT  54 191
    LIC11605 1966733 .. 1966744 +    -3    -3.322   GAACTTTCTGAATCC                GAAT GAAA ATTC                 TTCATCTATCAGACT  47 20
    LIC11606 NONE
         mrp NONE
    LIC11608 1969608 .. 1969626 +  -2.4   -4.5002   ATTGTAAGGTGTTTC             CCTTGGAA CTA TTATAAGG             TTTCTTCTCTCTTTT  58 239
    LIC11611 NONE
    LIC11612 NONE
    LIC11613 1975677 .. 1975693 +  -4.5  -4.10552   TAAAATACTAAATTA              TGATTTT CTG AAGATCA              ATTTTTTTTACTGAG  62 41
        mutY NONE
    LIC11615 NONE
        rfaD 1979713 .. 1979741 +  -8.9  -3.81408   AATAGAAAACTTGGT        TGGATTCCTTTCT GCT GGAGAGGATTCCA        TTGATTTTCATTTTG  78 127
        recN 1984124 .. 1984136 +  -6.3  -2.82742   TTGGCAGCTACAAGA                GAGTT TTA AACTC                TACTTATAGGAGAAT  58 100
        tolQ NONE
    LIC11622 NONE
    LIC11623 1988167 .. 1988179 +  -3.3  -4.89393   CTATAGGTTTTAGTC                TGTGG ACT CCTCA                TTTTTATCCGATTTA  66 28
        uvrD NONE
    LIC11625 NONE
    LIC11626 NONE
         mtf 1993162 .. 1993176 +  -5.8  -3.89881   AAAGTTTACAAATTG               TCAAAT ACG ATTTGA               TTTGTAGGAATTACT  66 187
        dsbA 1995221 .. 1995244 +  -8.2  -3.28188   TTACCTTTGAATCCT          TGCCGACAAA GATC TTTGTCGGAA           TTCCTAAGTTTTAAT  72 370
        fadD 1997369 .. 1997385 + -10.1  -6.08342   AATTTCCTTTTGAAA              GCCGACT CAA GGTCGGC              TTTTTTTATTTCTTC 100 56
    LIC11631 1998441 .. 1998473 +  -2.7  -4.29106   ACGTGAATATTGTTT      CTATCTACTGCCATG ATA TATTGAAGTAGATCG      TTTGTTCCTATAGAA  57 353
    LIC11635 NONE
    LIC11636 NONE
    LIC11637 2004631 .. 2004652 +  -4.5  -4.74706   TCTACTTGAAAAACT           TTTTTGGAA GTTT TTCCGGAAA            TTTTTGCGTATTGAA  71 523
    LIC11642 2009361 .. 2009378 +  -4.8   -2.5474   GAAACAATAGATAGA             GGCTGC CCCACC GCAGTC              CTGTTATCAATCCAA  49 75
    LIC11643 2010612 .. 2010631 +  -8.5  -5.96219   CTCTGGTGGAAAAAA            CCCGGGT TTTTAC GCCCGGG             TTTTTTTTGTACATG 100 60
    LIC11644 2012043 .. 2012057 +  -3.6  -3.62756   GGAATCAAATTGATT               GTTTTT TCT AAAAGC               TCTTTAATTTCAGAT  52 313
    LIC11647 2014035 .. 2014045 +  -2.6  -5.69793   TTTTTTTATTCCATA                 TTTA GTT TAAA                 TTTTTTATTTCATCT  81 145
    LIC11650 2016361 .. 2016371 +  -2.6  -3.66365   AGACGATTATTACGG                 TTTT AAA AAAA                 TTCCTTTATATCATC  48 20
        fliS 2023209 .. 2023220 +    -3  -3.52551   GAAGTGGTTTGTCCA                TTCA GGGG TGAA                 CTTTTTGTCGGATTT  48 15
    LIC11658 NONE
    LIC11659 2024238 .. 2024254 +  -4.5  -4.11484   CAGAGACTTGCATCT              TACAGAT TCG ATTTGTA              TTTTCCCCGGTTCCG  61 143
         dgt 2027390 .. 2027404 +    -5  -3.14344   ACAGCTACATTTATT               CCTTTT GAA GAAAGG               TTGATCGCGCCGATC  53 334
    LIC11670 NONE
    LIC11671 2034678 .. 2034692 +  -5.8  -3.67482   TAATAGATAATAGAC               TATTTC TGA GAAATA               TATTCTTTAATTTAT  62 134
    LIC11672 2035795 .. 2035807 +  -3.4  -3.03007   ACCATCTTTGATATT                TGGA TCGGC TCCA                TATTCCAGAAGTATT  45 292
    LIC11675 2040553 .. 2040578 +  -4.1  -5.31855   ATGATATGAACGTAT         TCTTTAATGGT ATCT GCGATTAAAGA          TTTTTCTTCTTCATG  78 217
    LIC11679 2043702 .. 2043729 +  -3.3   -5.4477   TTTTTCCTGTTTTGA        TCGCCGGACCT ATTATG AGGACTGGAGA         TTTTTTTCCGAATTT  74 513
    LIC11682 2045919 .. 2045930 +    -3   -4.2237   TAAGTTGGGTGTGTA                TTTG GATT CAAA                 TTTTAAGATTCGTTT  57 161
    LIC11686 2049407 .. 2049433 +    -6  -4.65078   ATTTTTATCTAAACG         TAGGATTCATTT TGA AAGTGAATTCTG         TTTTATTAAAACTAT  73 42
    LIC11687 2051231 .. 2051248 +  -2.1  -4.45517   AAATTAGTAAGTGTC             TATTTTT AATA AAAAGTA              TTTTATGGGTGCTTT  56 185
    LIC11692 2056105 .. 2056118 +  -3.9  -5.68039   TCGGAACAAAAGTAA               TTTCA TTTC TGAAA                TTTTTTTATAAGTTT  85 290
    LIC11693 2057426 .. 2057436 +  -2.6  -3.58905   TTCTTCGAGTTGTTA                 TTTA ACG TAAA                 TTCTATGTAAGAGAT  48 352
    LIC11694 2060703 .. 2060713 +  -2.6   -3.3514   CCACGGACTTATGGA                 TTTA TTG TAAA                 TTATAAAATATAAAT  45 2
    LIC11695 2061433 .. 2061457 +  -5.7   -3.6543   TAGTTTTGTTAATTT          GAGCTGTGGAA TTT TTCAACAACTC          TATTTTAGAGAATTG  62 145
    LIC11696 2062354 .. 2062381 +  -2.9  -4.63479   GTTTTTGATAATTAT        TTGATTTTAGA ACAATA TTTAGAATCAA         TTTTAATTTATCATA  60 52
        glpD 2066908 .. 2066918 +  -2.6  -4.09292   GGAAAAAAGTTAGAA                 TATT AAA AATA                 TTTAATTCTTAAATT  53 54
    LIC11700 2067256 .. 2067284 +  -4.5  -3.08508   CAATGGATTTATTTC        TCAGCGTCCAGAG GCT CTCTCGAATCTGA        TACTTTTCCAAAATA  52 145
    LIC11705 2072550 .. 2072561 +  -2.2  -4.61566   ATGAGCTTGTATGAT                GAGT TTAA GCTC                 TTTTATGATTTCACC  61 269
         fbp 2074424 .. 2074438 +  -2.9  -4.61284   ATAGATAGAAATATT               GAAAA ATTAA TTTTC               TTTCGTTTTTTTTAT  60 501
    LIC11713 2085709 .. 2085722 +  -2.4  -3.50569   GGATATAGTAGTTGT               TCCA CGTTGA TGGA                TGATTTTTTTCAACT  45 16
        czcD 2087013 .. 2087029 +  -3.7  -3.17194   CCATTTTAAAAATGA              TCTAAGA TTT TCTTTGA              TTGAATTAAAAAACT  47 370
    LIC11718 2092951 .. 2092961 +  -5.4  -4.53303   TTTTGCAATAAAAAC                 GGAA AGT TTCC                 TTTTGTCTCAAAATC  70 157
    LIC11721 2097971 .. 2097983 +  -2.7  -3.61398   GGATAATCTTTGTTT                CTTTT CTC AGAAG                TTCTTGAAAAACGAG  48 88
    LIC11722 NONE
    LIC11723 2099347 .. 2099363 +  -5.3  -4.58685   TAGTGTATTGTTATT              TTTAAAT GGC ATTTAAA              TTTTTAAAAGGATTT  70 208
    LIC11724 2100689 .. 2100704 +  -2.6  -2.82516   CGTAGAATTGAACCA              TTCTTT TAGA AAAGAG               TATAATAATAAAAAA  42 477
        leuA 2102348 .. 2102365 +  -5.7  -3.07222   AATCGACTTTGAATA             TATTCTT ATTT AAGAATA              TATTCAAATAATAAT  57 29
    LIC11727 2102949 .. 2102968 +    -5  -3.05667   CCAATGGTATAAAAA            TTAGGGCT ATCT GGTCCTAA             AATTTTTTCTTTTTC  52 305
        fadH 2106088 .. 2106119 + -11.8  -4.25104   AAAGTTGTCTCGAAA      CCCAAAAATGTAGT AACT ACTATGTTTTTGGG       TTTTACTAAAAAACA 100 310
    LIC11730 2109256 .. 2109313 +  -7.7  -5.02231   AAATGCTAGCTCGTT TGCTGGGATAGGGTCCGAATCAAAATC GATA GATGATGGTTCGGATTCCGTCCCGGAA TTTTTAGTCTTTTTA  90 200
        slyD NONE
       uvrD2 NONE
    LIC11733 NONE
    LIC11734 NONE
        apbA 2114341 .. 2114365 +  -3.6  -5.08824   GGCTTTCCTCTAAAA          TGCTGCAAAT CCCGA ATTTACGGCA          TTTTTTAAATGCAGC  70 317
    LIC11743 2129939 .. 2129953 +  -4.3  -2.82788   GTTCTTTTTATTATT               TTTCG GAGGA CGAAA               CTCTTCTTTATTCTC  47 64
    LIC11744 2130344 .. 2130360 +  -3.7  -2.60032   TTGTTCTCAGAAAAC              CAGGT GACATAA ACCTG              AGTTTTTGAAAAAAA  44 84
        recA 2131640 .. 2131663 + -15.4  -5.95166   TTAGGAACCCTTGAC          CGCCGAATGA GAAA TCATTCGGCG           TTTTTTTTAGTTACA 100 58
        argC 2132851 .. 2132866 +  -3.2  -3.12874   ATGACTGGAGCCAAA              GAAACC TTGG GGTTAC               TTCCCTAATCTCTAT  45 2
        ydiD NONE
    LIC11748 2135444 .. 2135454 +    -4  -5.53991   TTCTTTTATCTTTTT                 TTCT TTA AGAA                 TTTTTTTCCTGGATA  82 18
    LIC11750 2137925 .. 2137945 +  -2.6  -2.53918   CTTTATTCTAAAAAA            TCATGAAT TTATT AGTCATGA            GGTTTTCTGCCATGG  40 20
        rfaQ 2139399 .. 2139413 +  -2.2  -4.70534   TTCAAAAATCTTCTG               TTTATT TTG AATAAG               TTTTATATGTATTTA  61 436
    LIC11753 2142234 .. 2142244 +  -2.6  -3.09516   TTTATGTTTTACTGA                 TTTT TAT AAAA                 TTGAGTAGTGCAAAC  43 84
    LIC11761 2153925 .. 2153943 +    -4  -3.66666   TTTTGGCAAATCGAG             TTTTGAAA GGA TTTTAAAA             TTTAACCATTTTAGA  53 9
    LIC11763 2155879 .. 2155891 +  -4.1  -3.66286   GTATTGAAATGGACG                GATTG AAG CAGTC                TTGTTAGCCTACTAT  53 93
        manB NONE
        argD NONE
        leuB NONE
    LIC11769 2162028 .. 2162075 +  -4.2  -4.78237   TCTTTCCAAATCAAA TTCAGATTTCTTCCTACTTCTT TTTT ACGATGACTGAAGAAATCTGAA TTTTCTTCTAAAGTA  68 44
        trpF NONE
        mutS 2166974 .. 2166986 +  -2.7  -3.91144   TCATCTATTCCATAC                TGTTT TTG GAACA                TTTCTAAAATATCCG  52 309
    LIC11783 NONE
    LIC11784 2176433 .. 2176453 +  -6.9  -3.57651   TGAATCAATAGAAAT            CGTTCTTAA TTT TTAAGTACG            TTATGTACTATAAAA  67 119
    LIC11787 2179794 .. 2179805 +    -3  -4.10007   TTGAGTTTCCAACGA                TAAC CTCC GTTA                 TTTTCGAGACGTTCT  55 277
        sppA NONE
    LIC11794 NONE
    LIC11795 NONE
    LIC11796 NONE
    LIC11797 2190847 .. 2190857 +  -2.6  -3.38316   TGAATTTTATACTCG                 TTTT TCG AAAA                 TTAATTGAATCATAA  46 66
    LIC11798 2192580 .. 2192590 +  -6.8  -3.52475   GAGGGCAATCGATTT                 GAGC GCA GCTC                 TTGTGATCTGTTCCG  64 370
    LIC11801 2195361 .. 2195380 +  -4.4  -5.08824   TCGATTGATCCTTAT            GATTCTGAT CAA ATC-GAATC            TTTTTTAGATAAAAA  72 133
    LIC11803 NONE
        yadG NONE
        yadH NONE
    LIC11806 2199711 .. 2199721 +  -3.2  -3.16783   GAACAAATCCTGTGT                 TGTG GAC CGCA                 CTTTTAGCTTCAGTC  47 186
        bolA NONE
    LIC11809 NONE
    LIC11810 2202751 .. 2202767 +  -5.1  -3.33492   GCCGGAATTCGATTA              CAAACCG CTA CGGTTTC              TTCTCCGATCACTAA  55 497
    LIC11818 2211912 .. 2211922 +    -4  -2.79175   GAATTAATTTTTCAA                 CAAT TCT ATTG                 CTTTCGAAATTTATT  47 170
    LIC11830 2226228 .. 2226260 +  -4.4  -4.02424   TAAAAGTATGAATTC     CTACAATTTTA-GAA TTTG TTCGTAAAATCGTAG      TTTGTAATAGTTCCT  57 199
    LIC11832 NONE
    LIC11833 2229913 .. 2229956 +  -6.2  -2.52681   ATTATAAAATTGAAA TAAAAAGCCTTGG-TTTTTCT GTA AGAAAAAACCAAGGCTTCAAA CTTACTGAGGTTTTA  57 362
    LIC11835 2231402 .. 2231420 +  -6.7  -5.24531   TTTGTAAAATTCTAA             GGCGGTT AAAAA AACCGTC             TTTTTTATCAGAACT  84 93
    LIC11842 2237974 .. 2237993 +    -5  -3.57173   AGCTTTTTTAGGAAC            TTCAGGTA TTAT TACCGGAA             TTGTAGTATATTTTT  59 69
    LIC11843 NONE
    LIC11844 NONE
    LIC11845 2240656 .. 2240672 +  -5.1  -3.85817   TCATACAACGGTTTC              TGTGGAA ACC TACCACA              TTTATAGGAACAACT  61 440
    LIC11847 NONE
    LIC11848 NONE
    LIC11849 NONE
    LIC11850 2244842 .. 2244860 +  -6.8  -3.37959   AAAAAGATAAACCAC             CGGAAAAT AAT ATTTTCTG             TTCGTCTTGAGCTTC  64 39
    LIC11852 2248102 .. 2248124 +  -7.8  -4.12532   TGATTTTTTTGTATT           TCAAAGGAGT TAA GTTCCTTTGA           TTTATCTATAGAAAG  77 55
        metX NONE
    LIC11854 2250389 .. 2250403 +  -5.7  -4.04549   CAGGAACGATTTCAG               TTGCG GGTAA CGCAA               TCTTTTTGAATTTTC  65 362
    LIC11856 NONE
    LIC11857 NONE
    LIC11858 NONE
    LIC11859 NONE
        mmsB 2256231 .. 2256247 +  -3.8  -3.59803   CTTGGATCATAACCT              TTGATT GGTAG AATCAA              TTCCTTTCCTCTAGT  52 412
    LIC11870 2266171 .. 2266181 +    -4  -5.01732   GAATCTGGAAAGAAT                 TTTC ATA GAAA                 TTTTTTGAAAACGTT  72 18
    LIC11872 NONE
    LIC11873 2269241 .. 2269256 +    -9  -4.39571   TGTAAAATCGTGATT              TGTGGG AGTT CCCACA               TTTTAAGTTTCTCGG  88 523
    LIC11876 2272876 .. 2272896 +  -4.1  -3.87354   GATTTTACAAAGATA            TGGAATTTT CAA AAAATTACA            TTTAATCTGAGTTTG  57 520
    LIC11878 2274846 .. 2274857 +  -3.6  -2.57211   CGTATCATAGATCTT                CGGG GAAT CCTG                 CTTCTAAACGGCAAT  44 149
    LIC11885 2282111 .. 2282142 + -16.1  -3.74383   GCACTTTCAAAAAAA      TAAAATACCCGGC AAATCC GCCGGGTATTTTA       TTATATTCATCTAAT 100 52
    LIC11886 2283313 .. 2283333 +  -9.8  -3.29829   TTAAAAGTGAATGAA            CGGATTGA AATTA TCAATCCG            TTCTCGCAAAATATA  80 37
    LIC11887 2283936 .. 2283969 + -15.5   -4.4715   CAAGAAAAACGCTAA     ACGTAAACGGAATTG AAAA CAATTCCGTTTACGC      TTTTGTAAATTAAGA 100 83
        acoA NONE
        acoB NONE
    LIC11900 2298834 .. 2298848 +  -2.9  -5.36018   TATATTAGAGTTGTT               GAAAA ATTAA TTTTC               TTTCTTTTTTTTCAT  72 64
    LIC11901 2299648 .. 2299663 +  -4.7  -4.07885   GACAAACCTAAGTTC              TGTGG CAGTTC CCACA               TTTTAGGAAAAGATC  63 379
    LIC11906 2304549 .. 2304561 +  -9.1  -3.54935   ATAACAAAGCTTCAG                GCTCG AAG CGAGC                TTTGGAAAACATTTC  81 212
    LIC11908 NONE
    LIC11909 NONE
    LIC11910 2306674 .. 2306686 +  -3.5  -3.73858   AAAATTTTCACGGAT                TTTTT ACT AAAAA                TTCATTTTCATCTGG  54 39
    LIC11911 NONE
    LIC11912 NONE
        lysS 2311577 .. 2311587 +  -2.6  -2.77005   CTTGAACTTTCGACC                 TTAA CTC TTAA                 ATTTCGGACTTCGTT  41 355
    LIC11916 2315127 .. 2315141 +  -8.6  -2.76492   TAGCTGTCGCAACCG               CGGAAA CCC TTTCCG               ATTTCAAATGAGTGA  69 482
    LIC11920 2319130 .. 2319142 +  -6.3  -3.63515   TATATCCGAATAACG                TAAGC TTC GCTTA                TTATTCAACCTAAAG  64 244
    LIC11922 2323399 .. 2323410 +    -3  -3.87201   TCCTTCCAACCCTTC                TCTT TCTA AAGA                 TTCTGTTGTATTTAG  54 228
    LIC11923 NONE
    LIC11924 2327019 .. 2327029 +  -5.4  -2.84841   GAGTTCCACAAAAAC                 GTAG GAT CTAC                 TGCATTTTATTAAAA  52 126
    LIC11931 2335136 .. 2335151 +    -4  -3.34222   GAAAGTTTGATTCCA              TTCATG CTTA CATGGA               TTCTGAACTCGTAGT  50 215
    LIC11933 NONE
    LIC11934 2337419 .. 2337433 +  -2.8  -3.72027   AGTATGAAATTCCTA               CAGTTT TAG AATCTG               TTCTTACTCGAAACT  50 74
    LIC11935 2340452 .. 2340473 + -10.9   -5.5112   TCGAATTAAATCAAA           GCGCCTTTT GAAA AGAAGGCGC            TTTTTTATTCGTAAA 100 60
    LIC11955 2363277 .. 2363296 + -12.2  -4.93968   CACTTTAAACTTAAA            GGAAACCC AATC GGGTTTCC             TTTTTCATTCTAGAT 100 75
    LIC11956 2364604 .. 2364622 +  -4.6  -3.03338   GTAATCAAACCCTAA             GTAAATCT TAA AGATATAC             TCTTGACGCAATTCT  51 26
    LIC11957 NONE
    LIC11958 NONE
    LIC11959 NONE
    LIC11960 2367631 .. 2367644 +  -3.1  -3.35046   CAGAAAGATTTGAAA               CTTTC TTGT GAGAG                TATTTCAAGCGATCC  47 205
    LIC11964 2369131 .. 2369141 +    -4  -2.71676   CCCACATTGGACGGT                 TTTG GGA CAAA                 CTGTTATTATGGTTT  46 202
    LIC11965 2369915 .. 2369929 +  -4.4  -3.13813   TAAAAAATTAAAAAT               TATTTT CTA AAAATA               TAATTTCTATATTTT  49 242
    LIC11966 2370892 .. 2370915 + -11.1  -4.08064   TCGTGATCTAACTTA          GTGGCGTTT CCAAGT AAACGCCAC           TTTTCGAAAAAAGTT 100 60
    LIC11969 2373138 .. 2373159 +  -3.8  -3.02829   CGCATTAGACTTAGA           GTGGTTTT CTACAT AAAATCAC            TATTAGGCGGCTATC  46 10
    LIC11970 2376354 .. 2376366 +  -6.3  -3.67622   GCTTTCACGATTGGA                TCCAA AAA TTGGA                TTAATTTTCCCAGTA  64 9
    LIC11971 NONE
    LIC11972 2377487 .. 2377513 +  -8.1   -3.6869   TAAGACAAGGTAAAC        GGCTTGAAAGAC CATT GTCTT-CAGGCC         TTTCAACTTCGTATG  74 65
        tetA 2379154 .. 2379164 +  -5.4  -2.54171   TTACAAAATAGTTCT                 CAAC GCA GTTG                 CTAATTTTTCAAAGT  51 352
        tatA NONE
        tatC NONE
    LIC11982 2388254 .. 2388283 +  -2.3  -3.05224   TTTTTCAACAACTCT       ATTATAAGAATAT TCAA ATATTCATATAAA        CTTTTAAAAAAATAT  41 147
    LIC11984 2390428 .. 2390443 +    -9  -4.14392   GTTATATTTGAAATC              TGTGGG AGTT CCCACA               TTTTCAGGGTTAAAC  83 30
    LIC11986 2394501 .. 2394528 +  -6.4  -4.26953   AAATAGATATACATA        CACTAACTTC TCCAAAAT GAGGTTAGTG         TTTATTAAATTCCTT  72 470
    LIC11990 2400622 .. 2400638 +  -2.3  -3.40403   AAATGTGAGAACTGT              TACAAAT TAA AATTGTA              TTGTCCTAACGACAA  45 498
        serA 2402707 .. 2402718 +    -3  -3.28791   CAAATTGCCTTTATA                CAAA ACAA TTTG                 TTGTAACAAAAACAT  47 68
    LIC11993 2403621 .. 2403645 + -10.3  -3.87075   AATCCCTACCATAAA          TCATAATTTTA CAG TAAAATTATGA          TTTGTAGGAACTCAT  93 517
    LIC11994 2404664 .. 2404702 +  -9.7  -4.58236   TACTCCAAACTTTTC   TACCCAAAAGATCAATG CAATC CACGGATCTTTTGGGTG   TTTTCATCTTTTGTA 100 270
        sdhC 2411679 .. 2411690 +    -3  -2.57274   TACGTTCATCCGTAA                TTCT TTGG AGAA                 ACTTTTATGAGTTTA  42 26
        sdhA NONE
        sdhB 2414439 .. 2414461 + -11.3  -5.68023   TTGAATCGAGCGAAA           GCCGCCTTT CCAAC AAGGGCGGC           TTTTTTTACTTCTAA 100 123
    LIC12006 2416294 .. 2416321 +  -2.1   -3.2375   AAATTTTGTGATATA        TAGTTGAAACA ATAAAA TCTTTCGACTA         TTACATTCTAAAATA  44 293
    LIC12007 2416926 .. 2416942 +  -2.3  -2.87881   TAACCGCACGAGTGT              GAATTGT ACA AAAATTC              TCTATCAAAACATTC  41 266
    LIC12013 NONE
    LIC12014 NONE
    LIC12016 2428046 .. 2428061 +    -9  -5.38047   ACACTCGATAAAAAA              GGAAGC TTGT GCTTCC               TTTTTTATGTAGATG 100 52
    LIC12018 NONE
        yoaA NONE
    LIC12020 2436187 .. 2436224 +  -3.3  -4.44915   CTTAGCGTCTCACTC   CTCCTTGAATGCCAATC CTTA GAGAGGCATTCGCTGAG    TTTTCTGGGTCGTTC  60 472
    LIC12021 2437708 .. 2437724 +  -3.7  -3.34233   GAATGGAATTTTCAT              CGTATAT AAA ATAAACG              TTATAACGATTGTAA  50 404
        folD NONE
    LIC12027 NONE
        cysS NONE
    LIC12029 2447552 .. 2447564 +  -2.7  -3.95621   AAAAGAAAGAATTTT                CTTAA CGT TTGAG                TTTCTACACTTTCAT  52 42
    LIC12030 2449931 .. 2449944 +  -5.3  -3.09492   TGTCTTTAATACTAA               GAATC AACC GATTC                TCTTGACGTTCCGCG  53 499
    LIC12034 2455334 .. 2455345 +    -3  -4.36931   TTAAAAGCCAGAATT                TAGA TTAT TCTA                 TTTTAATGTGACTTC  60 101
        flhO 2457437 .. 2457449 +  -3.3   -2.6675   TTCAAAAGTCTGTGA                TTGCC TTC GGCTA                CTTGGTTGTGGACTC  43 290
    LIC12049 NONE
    LIC12050 2482133 .. 2482143 +    -4  -3.02434   CCATGTTCTGATCTT                 TCAA TGA TTGA                 TAATATTTTCTTCCA  47 446
    LIC12052 2487278 .. 2487292 +  -3.6  -4.12902   ACATTTTCAATCGGT               TTGAAT CTC GTTCAA               TTTTCGCAGTAGTTC  57 515
    LIC12053 NONE
    LIC12054 2488492 .. 2488526 +  -2.1  -2.72166   CTACAGCGGCTAACT    TCGCTTCCTCGTTCGC GGAC GC-AACGTCGAAGAGA     CTCTTTCGTTAGGCG  39 58
    LIC12055 2489887 .. 2489904 +  -5.5  -3.67864   ATCTGAAACCCAGAT             CCGATTC TTCT GATTCGG              TTTGAAATTCCGTTG  62 442
    LIC12063 NONE
    LIC12064 2500278 .. 2500297 +  -2.2  -5.10933   TCTTTATAAGTGATT            TAGTTTAT TATA ATAAACGA             TTTTATTTTAAATAG  65 102
    LIC12066 2501739 .. 2501759 +  -3.9  -4.73105   GGAAAAGTACAAAAG            TCCCCCTAA AAT TTTGGTGGA            TTCTTTTTTCTCGAT  69 318
    LIC12073 NONE
        panD NONE
    LIC12075 2513239 .. 2513273 +  -8.1  -2.66963   TCTCAATTAAGAATT    TTTAATAGGGCGAAAA AATT TTTTCGCCCT-TAAAA     CTATTCTTAATCATC  68 31
    LIC12078 2515809 .. 2515827 +  -3.8   -3.8211   TGGAGAATTGAAAGG             CGGTTTGA AAA TCAATTCG             TTATTATCCCTAGAA  54 30
    LIC12079 2516879 .. 2516903 +  -2.2   -5.1287   GGTCTTGCTTTAAAA          TGTCGTAAAT CCCGA ATTTGCGGTA          TTTTTTAAGTATCAC  65 291
        sipA NONE
    LIC12087 2526956 .. 2526966 +  -2.6  -2.57132   CTTTATCATTCCTAA                 TTTA AAT TAAA                 CTTATGAAAAACAAA  40 16
    LIC12088 2527450 .. 2527466 +  -2.3  -4.04579   AAAATTTCAAAACTG              GTTTTGT AGA AAAAAAC              TTTCGTGTTTCTCAA  52 83
        gapA NONE
         pgk 2531708 .. 2531730 +  -2.1  -4.46112   CTATCTCGAAGATTG          GATTCC--TCC TGT GGACTGGAATC          TTTATTTGGCTCAAC  58 387
        tpiA NONE
        secG 2535111 .. 2535126 +  -2.6    -3.989   TGACCTGAGAAGTCC              TATTTG GAAT CAAGTA               TTGGTTTTATTTTTT  52 77
    LIC12096 NONE
    LIC12097 2536912 .. 2536927 +  -2.6  -2.77416   ACACAATATCAAGAG              TACATT TCCT GATGTA               TAATATATTGATCGT  41 14
    LIC12098 2538377 .. 2538401 +  -8.7  -2.76721   TACTTAAGTATATTA          GAAATAGGATA AAC TACCCTATTTC          TAATTAAACTTCTAT  71 487
    LIC12099 2540029 .. 2540039 +    -4  -3.10545   GAGTAGTATAATTCA                 TCAT CAA ATGA                 TCGTTTTGAAATGTA  49 151
    LIC12120 2562412 .. 2562427 +  -3.2  -2.79518   GTTAAAACTTAGAAA              TGTGGG AACT CACACA               ATTTGCAGGTTTTAC  43 36
    LIC12207 2663041 .. 2663055 +  -5.8  -4.32857   ATAAACCGTAGTTTT               TTTTGA ATA TCAAAA               TTTATATTTAGAACC  70 227
    LIC12208 2665206 .. 2665216 +    -4  -4.65263   AATCCAGCTTTTCGA                 TCTA AAG TAGA                 TTTGTTTTGAAACAT  65 77
    LIC12209 2667472 .. 2667482 +  -5.4  -2.90615   AATCTTTTTGTAAAT                 GTAG GAA CTAC                 TACTTTAGAAACCAT  53 489
    LIC12210 NONE
       hsp15 2669200 .. 2669223 +  -8.2  -6.02919   TAAAACCCAACATTT          AAACCCCAAA TCGT TTTGGGGTTC           TTTTTTTATTTATAG 100 168
    LIC12212 2670947 .. 2670962 +  -4.8  -2.66272   GGTTCCACTTCTTTT              TTTACT CAAA AGTAAA               TCGATTTCCCTGCGA  49 228
    LIC12218 2677679 .. 2677690 +    -3  -3.16055   GGTTTTAAAGTCGTT                TTCT AAAA AGAA                 TTCATACACGATTTA  45 115
    LIC12219 NONE
       blaR1 NONE
    LIC12221 2681454 .. 2681464 +    -4  -4.81551   AAATTTATAATTTGC                 CTAA GAT TTAG                 TTTTTAATCTGAGTC  68 68
    LIC12222 2683092 .. 2683106 +  -7.2  -3.38314   TGATCAATAGAATTA               TCCAAT AAT ATTGGA               TCTTTAAAAATTAAC  68 483
    LIC12224 2687474 .. 2687489 +  -2.6  -3.91144   AGACCAATACTTTTA              TTTTAC ATGG GTAAGA               TTTCTACCCTCTAAA  52 86
    LIC12225 NONE
    LIC12226 2691166 .. 2691180 +  -5.8  -4.11371   TCTTTTTACGCATTC               TTTCTA ATT TAGAAA               TTTTAAAAAATATTA  68 423
    LIC12227 NONE
    LIC12228 2692581 .. 2692602 + -13.1  -5.30575   AAAAGATTTTTAAAA           CTTGAGGGA ATCT TCCCTCAAG            TTTTTTGAATTTTTC 100 69
        thyX 2696850 .. 2696865 +  -2.6  -2.54371   TTTTCCATCTTGTTT              CTGTTT TATG AAATAG               TCGATTGAAGTAATT  40 279
    LIC12234 2700483 .. 2700495 +  -2.7  -4.36914   GTAATACTAGTTTGT                TTTCT TTT GGAAA                TTTTCTCGGAACAAG  58 420
    LIC12236 2702989 .. 2703000 +    -3  -5.47399   AATACAAAAACTCTT                GTAA ATTT TTAC                 TTTTTTTCCGATTGC  74 83
    LIC12237 NONE
    LIC12238 2703816 .. 2703830 +  -7.2  -3.05522   GAAAAAGCGATGAAG               TAGTAG AAA CTACTA               GTTTTAAAGGGGTTC  65 23
    LIC12242 2707233 .. 2707243 +    -4  -5.26119   AAACTATTCCGTGTA                 CTTT TGT AAAG                 TTTTATTTTTACGAA  75 80
        pdxJ 2712365 .. 2712377 +  -6.3  -4.73828   CAGTACAATCAAATC                CGAAA GCG TTTCG                TTCTTTTTTCCTTCT  78 465
    LIC12250 NONE
        nadB NONE
    LIC12255 2721936 .. 2721951 +  -4.8  -3.58801   TTGTAGGAACTACTG              CATTTT ATTA AAAATG               TTTAAAGAATTATCT  57 440
    LIC12257 2724462 .. 2724478 +  -4.3  -4.93696   ATTATGCGACTTAAT              CTGTGGG AAC TCCACTG              TTTTTAGTCTTTAAA  70 484
    LIC12259 2730995 .. 2731015 +  -4.7  -3.37634   TAGCGTTTATTGATC            GGAGTTTAG TTT CTAGAATCC            ATTTTTAAAATAATG  53 28
    LIC12260 NONE
    LIC12261 2732640 .. 2732651 +    -3  -4.43307   GAACTACTACTTTTA                GAAA ATTC TTTC                 TTGTTTTCTTACACC  60 331
    LIC12272 2744681 .. 2744691 +  -5.4  -3.32695   TTTTTTCTAAAAGTA                 GTAG TTC CTAC                 ATTTATTTATAAAAA  56 104
    LIC12278 2751051 .. 2751082 +    -3  -4.26076   TGCCTTGAGTAGTTT      TACAATTTCTACCG TTTC CGGTATCAATCGTA       TTTTGCTAAACATAA  57 330
        kdtA 2752890 .. 2752901 +  -4.4  -3.50393   ATCTTCGAAATTCAA                TGAC AACA GTCA                 TTCTGTCCAATCCCC  52 317
    LIC12283 NONE
    LIC12284 2755835 .. 2755847 +  -4.9  -5.15634   TGTAGCTTCATAAAA                TTCTA ATT TAGAA                TTTTTTAATGAAATA  75 28
    LIC12286 2759688 .. 2759705 +  -4.3  -4.75404   GAATCATCTCGCTAA             TAAATTT GAAA AAATTTA              TTTTTACTCCACTTT  68 516
    LIC12287 NONE
    LIC12288 NONE
    LIC12289 2761028 .. 2761050 +    -5  -3.50133   GTGGTTTACGGAGAA           TAAAAAGTAA AAT TAACTTTTTA           ATTTTTATACAAGTC  57 23
        murF NONE
        purE NONE
        purK 2767137 .. 2767155 +  -4.7  -4.09739   CTTGCAAAAAGTATG             TTTTTCT GATAG AGAAAAA             TTTTCCGAACCTTAC  62 191
    LIC12299 NONE
    LIC12300 2775916 .. 2775945 +  -2.4  -3.24879   AATCTACAAGCCCAA       TTTATATTTTAA ATTTTC TTAAAGTATAAG        CTTTTACATTTTCAG  44 14
    LIC12310 NONE
    LIC12311 NONE
        glcK NONE
    LIC12313 NONE
    LIC12314 2790232 .. 2790248 +  -2.3  -2.53392   ATTCTCTATGGGTTT              TCGTT GTATGGA AACGA              TCGATTGAAGCGTTT  39 440
    LIC12315 2792959 .. 2793000 +  -8.2  -5.62288   GTAGATTCAATTTAA CTCTCATCTTTTGAACGTG CAGAA CTCGTT-GGAAGATGAGAG TTTTTCTTTTATTAC  95 95
    LIC12316 2793986 .. 2794015 +  -4.5  -4.26019   TTTTTATCTTCTAAA       TTCAATTTTCTAT TTAG ATATAAAATTGAG        TTTTCAATATGATTC  64 412
        sch1 2796219 .. 2796229 +  -2.4  -3.54488   TCCTTCGTAAGTCTT                 ACCG CAC CGGA                 TCTTCTTTAAGGAAA  47 5
    LIC12318 2797067 .. 2797079 +  -3.3  -4.86731   ACTAGTGATGTAACT                TCTGG AAA CCTGA                TTTTCTTTGACCGGA  67 315
    LIC12322 2802303 .. 2802314 +  -4.4  -3.61267   AAAAATCGTCACCAA                CGAA GAAA TTCG                 TTCTCGTTTGAAATT  53 133
    LIC12323 NONE
    LIC12324 NONE
    LIC12325 NONE
    LIC12326 NONE
    LIC12327 2811044 .. 2811068 +  -4.5  -3.18031   TCCACTTCTTCAATT          TTTTTTAAAAA ATA TCTTTAAAAAA          CTTCTTTCTATTTTG  52 50
    LIC12333 2817929 .. 2817941 +  -2.7  -4.25256   AGGAATTTTAAATCG                TGAGT TAT ACTTA                TTATTTTCGTAAAAA  55 240
        lplA NONE
        glyA 2821069 .. 2821089 +  -6.9  -2.69601   TAAAATTTGTTACAC            GACATTCGA ATT TAGAATGTC            TGAATTTCATATAAC  60 444
    LIC12336 2822907 .. 2822919 +  -3.5  -4.77173   AACACCGTTTAAAAG                TATTT ATA AAATA                TTTATTTTATAAGAG  66 399
    LIC12341 2834665 .. 2834679 +  -2.8  -2.73124   GCAAAAAATTAAACC               GAAATG AAA CAATTC               CTTTCCAGAATCACA  41 29
    LIC12342 2837634 .. 2837649 +  -4.8  -4.22283   ATAAGGGCTACATTA              GAATAT TAAA ATATTC               TTTACTATTTTTTTC  64 37
    LIC12343 2838378 .. 2838394 +  -3.8  -3.75505   TAAGGTTCGGAAAAT              TTTTCT CCATC AGAAAA              TTATACTTTTTGCAA  54 189
    LIC12344 NONE
    LIC12345 2839277 .. 2839287 +  -2.6  -4.90381   AATCGATATACATAA                 TAAT ATA ATTA                 TTTTATTATATTCAA  64 100
        glyS 2846146 .. 2846159 +  -3.9  -3.96506   TTTTTCTGTATTAGG               TCTTA CAAT TAAGA                TTCTCTTTTGAAATG  56 60
    LIC12351 2846971 .. 2846984 +  -2.5  -2.66183   TATGTAGTTCTTTAG               TAAAA ACCA TTTTA                ATTGATCTTGTCTAA  40 327
    LIC12352 NONE
    LIC12353 2849396 .. 2849408 +  -4.1  -3.49419   CGAGTTCGGCATAAA                GAATC CAT GGTTC                ATTTTTCTAAAAAAA  52 356
    LIC12358 2857114 .. 2857125 +    -3  -2.54371   ATTCGGGCACATGAA                CATA ATAT TATG                 AATTTGTTTCCAAAA  42 197
    LIC12359 2859159 .. 2859189 +  -5.4  -5.29885   TAAAAAATAAATAAA       CGAGCCATTTGTTT TAT ACAAAAACGGCTCG       TTTTATTTTTAAATT  79 38
        alkA 2863709 .. 2863725 +  -8.1  -3.77206   TTTTTTAAAAAATCA              GAAAGAA CAA TTCTTTC              TTTACTAAGATTATA  74 422
        cagA 2866059 .. 2866079 +    -2  -5.29742   GTAATCTCTAGTTTC            TTTAAAAA ATTTC TTTTTGAA            TTTATTTTTTTCTGT  68 37
    LIC12370 2872361 .. 2872371 +  -2.6  -4.19215   AGAGCGTCTGCTTCT                 TAAA TAC TTTA                 TATTTTTTGAATGTA  53 80
        ubiG 2882998 .. 2883034 +  -6.9  -3.61889   GTGATATGATGGCTC    TTTGTTTTTCTAAAT AACTTGA ATTTTGAAAAACAAA    TTTAAAACGTTTTTC  67 9
    LIC12379 NONE
    LIC12380 2885965 .. 2885979 +  -2.9  -4.74084   GGGTCGAAATCTGTT               TTTCA AACGA TGAAA               TTTTACTTTTGGTTT  62 256
    LIC12381 2887912 .. 2887922 +  -5.4  -3.55261   AATACAATCTAATTT                 GTAG GAA CTAC                 TGTATTTTATTAAAA  59 104
     alr5254 2890541 .. 2890561 +  -8.3  -3.37755   AATAAAAGTTCCAAT            CCAACGTAA AAC TTCCGTTGG            TCTTTACGGATCTCT  72 17
    LIC12386 2892116 .. 2892130 +  -2.9  -3.48824   CTTATTAGAGTTGTT               GAAAA ATTAA TTTTC               TTCCGTTTTTCATTA  46 354
    LIC12393 2900990 .. 2901004 +  -2.8  -5.14563   ACGTAAGAAATCCGT               TTTACC ATA GGTCAA               TTTTTTCGTAAAAAA  66 85
    LIC12398 NONE
    LIC12399 2906416 .. 2906429 +  -3.1  -4.25283   GTTTTAAAACTTTTA               CGGAA AATT TTTCG                TTTTCATAAAAGGAT  59 512
    LIC12405 2916622 .. 2916636 +  -2.1  -3.83169   GATATTTCTGATAGA               GAGTT CGATT AGCTC               TTTGATAAGTTTATC  49 131
    LIC12408 NONE
    LIC12410 2921726 .. 2921743 +  -7.7  -5.89921   TGATTTTTCTTAAAA             GAGCGGA GCCT TTCGCTC              TTTTTTTATTCTGGT 100 81
    LIC12411 2923092 .. 2923110 +  -5.2  -3.02471   AAATCTAAGTTTATT             CGCTTCGT CTA ATGCAGCG             TCTATCTCATCCAAA  52 352
    LIC12413 2927892 .. 2927909 +  -2.7   -5.1287   GAAAAAAGTTTAAAT             CTGAACT TTAC AGTTCAA              TTTTTTAAATGTGGG  66 335
    LIC12419 2935868 .. 2935896 +  -6.1  -3.08581   AGTTCGATGTAAGGA       CCATGACTCCGA AAAAAG TTGGAGTC-TGG        ATTTTACAGATTGAT  60 47
        aspB NONE
        pilD 2943483 .. 2943502 +  -5.1  -4.05512   CCATTTACCTTATTT            TCAGAAT ATTCAA ATTCTGA             TTGATTTTTTATTCT  64 2
    LIC12424 NONE
    LIC12425 NONE
        mdoB 2953772 .. 2953791 +  -6.5  -4.11216   TTCTGTATCAACGGA            CGAGAAT CGAAAT ATTCTCG             TTTTGAAAATACGGA  70 72
    LIC12437 2958119 .. 2958133 +  -2.2   -3.1247   ACAAAACAAGATCTA               TTTATT CTA AATGAA               TTCGGTCTAAAAAAT  42 279
    LIC12438 2959388 .. 2959411 +  -2.6   -4.1585   CGTGTATCGTATACT          TACT-TGGAAA ATC TTTCTACAGTA          TTTTACAAATTATAA  53 80
    LIC12464 2981614 .. 2981629 +  -6.2  -3.85698   TCCCAAAAAGATTCC              GACAAA ACAT TTTGTC               TTTCTCGAAAACCCA  66 75
        carA NONE
    LIC12467 2985153 .. 2985173 +  -8.5  -3.01712   GAATAAAAATTTATA            TTCTATTTT ACA AAAATAGAA            TATTCAAAAAGAAAG  69 74
    LIC12468 2988924 .. 2988940 +  -2.3  -3.96148   TGTGTTTCAATTCCT              TTTCG CGTTATA CGAAA              TTTATAGTAAAACAC  51 421
    LIC12469 NONE
    LIC12470 2992427 .. 2992441 +  -7.2  -2.89742   TTCACAATAAAATAA               TCAGTA AAC TACTGA               TCTCTAAAAATTGAG  64 31
    LIC12479 3005198 .. 3005226 +  -7.3  -3.36823   ACTTAGTTCCCGCCC        CACAACGCGACCC ATA GGAAAGCGTTGTG        TTGAGTTTTCCAACG  65 281
    LIC12481 3006812 .. 3006822 +    -4  -4.61527   AGATTTTGGGCAGGC                 CTTT AGT AAAG                 TTTTTAAAAAATTTT  65 449
    LIC12484 3012307 .. 3012333 +  -3.9  -3.32455   CCCTCGCAATTCCCA        TCCATACTT-CAG GAC CTGCAAGT-TGGA        TTAAATTTGCGTTTT  50 238
    LIC12486 3013728 .. 3013739 +    -3  -3.97947   ATAAAATCTCTGTAT                TTCT CGGT AGAA                 TTTCTCGTGAGTCCA  52 300
    LIC12493 3020071 .. 3020091 + -14.1  -3.99228   AAACCATTAAAAATG            CCCTAGGAA ATC TTCCTAGGG            TTTATCAATTCATAT 100 45
    LIC12498 3025353 .. 3025366 +  -5.3   -4.0825   CCAATAAAAGTTAAA               TCGAA AAGA TTCGA                TTCTTTGATTACAAA  64 509
    LIC12499 NONE
        mcpB 3029480 .. 3029516 +  -6.2  -3.93695   AGAAAAAAACCAGGA   TCTA-C-GGAATCTAAAA TTC TTTTGGATTCCTGATAGA   TTTCTCCATACTGCA  65 97
    LIC12506 3036525 .. 3036551 +  -3.6  -2.94962   AATTTCATTTCCCAC         GAGGCGATCAAA ATT TTCGAACGACTC         TAGTATTTCTTGCAT  47 75
        hisC 3038247 .. 3038262 +  -4.7  -4.08945   CTGTTAAATCTCAAT              TGTGG TAGTTC CCACA               TTTTCAGAACCTACT  62 371
    LIC12509 3039206 .. 3039216 +  -5.4  -5.24129   TAAATATAATCTTTC                 GAAG CAC CTTC                 TTTTTTATGCAGAAA  81 204
    LIC12512 3041436 .. 3041453 +  -3.5    -4.011   ACTTCTGCTCATGTC             TTTTTAC AAAG GTAGAAA              TTCTTTCCATCTTCG  57 366
    LIC12517 3047917 .. 3047931 +  -7.1  -2.71364   CGGCTAACGCCTACG               GTCGC CTTTT GCGAC               TGCTTCGCACGCTCC  62 121
        salD 3059699 .. 3059713 +  -2.9  -4.23213   AATTTAGTATCATAA               GTTTT GATAG AAAAC               TTTGTTCAGTGTAAG  55 185
    LIC12525 3062421 .. 3062431 +  -3.2  -3.83102   CCAGAAATTCATTTA                 GAGG AGT TCTC                 TTTACTGATAATTTC  52 62
    LIC12530 3068882 .. 3068892 +    -4  -5.05782   TTTCCATCATAACTT                 TCTA TAT TAGA                 TTTTTTAAAATCGAT  72 441
    LIC12548 3088390 .. 3088402 +  -4.1   -2.8547   GAACTCCCGACACAA                GGATT TTC AGTCC                TCTGCTCTACCGACT  47 72
         pcm 3089211 .. 3089223 +  -3.5   -3.1647   CACGTCTTTATGGAT                TATTT TAA AAATA                CTTTTGAATATTCGC  47 49
        acd3 3091152 .. 3091162 +  -2.6   -3.8901   ACCGAAATCTTCCAT                 TTTT GAA AAAA                 TTTCATACTTTAAAC  52 120
    LIC12552 NONE
    LIC12553 3092887 .. 3092897 +  -2.6  -3.98214   GTGGTAGTATTATAG                 TTTA TTA TAAA                 TTTCTAATGAATCGT  52 115
    LIC12555 NONE
         lnt NONE
    LIC12557 3098942 .. 3098963 + -12.3  -3.19398   AGCGGAAAAGCCTGG           TCCGGCTGC TATA GCAGCTGGA            TTCGCTCTGATTTTT 100 196
    LIC12558 3100092 .. 3100105 +  -5.9   -3.6715   TAACCATTTTCATAC               CTCCG GTTA CGGGG                TTTCAGGTTACGTAG  62 124
    LIC12561 3104807 .. 3104820 +  -3.9  -4.53225   AAGAATAGAGTTGTT               GAAAA ATAA TTTTC                TTTCGTTTTTTTCAT  64 523
        hisZ NONE
        purA 3112493 .. 3112510 +  -5.7  -4.51799   ATCCCAGTCTTTAAA             TATTCTA AATG TAGAATA              TTTTATAAATTTAAT  71 382
    LIC12572 3119421 .. 3119433 +  -4.9  -3.58888   TAACTTTTTATAGTT                TAGTA TTT TACTA                TATTCTGTTTTAATT  57 207
        sucC NONE
        sucD 3122616 .. 3122644 +  -8.2  -4.22414   AAAAGGGTAAATAAA       GTGAAGTGGTCGG TATT CCGACCCCTT-AC        TTTGTATCTTAGCTT  81 133
    LIC12575 NONE
    LIC12576 3125817 .. 3125831 +  -3.6  -2.94337   TTTTTCAATTTAAAT               TTATTC CAT GAGTAA               TAGTATTTTAGAATA  46 15
    LIC12577 3126150 .. 3126161 +  -5.8  -2.65815   TATTCTTGCCGGCGC                GGGA GAAC TCCC                 TCATATCGGTATGAA  54 67
    LIC12578 NONE
        lpxB 3128330 .. 3128342 +  -3.3  -4.71426   TTAACGTGAATTTGG                CGGTT AAA ATCCG                TTTTATTCATAGACC  64 137
    LIC12580 3129485 .. 3129501 +  -2.3  -4.61873   AGCTTGAAAAACAAC              TTCCAAA GAT TTTTGAA              TTTTAGTTTGTACCG  61 498
    LIC12582 3130170 .. 3130186 +  -2.3  -4.74103   ATTTATGTGCGTGCT              TATCAAA TTT TTTGCTA              TTTTTAGATTCAACA  64 280
    LIC12589 NONE
    LIC12590 3138675 .. 3138690 +  -3.3  -2.73364   CTAAAAATAAAATTT              CTACA TAAAAT TGTAG               TACTTAAACTAAACC  43 90
        pepN NONE
    LIC12592 3142247 .. 3142276 +  -7.1  -2.97029   CGTTGTATTTCGATT       CAGAACGGCGATC TATA GAGAGTCGTTCTG        CTTTAGTTCGTAAAA  64 140
    LIC12594 3143467 .. 3143489 +  -6.4  -3.12351   TTCGCGTTATACCAA           ATTCACATTA AAT TAATGTGAAC           TTCCATATAAAGAAA  60 113
    LIC12595 3146095 .. 3146107 +  -2.7  -3.27498   ATGGAAACGGTAAAT                CGAAA CAG TTTTG                TTAATCTACACTATG  45 288
    LIC12596 3147124 .. 3147140 +  -2.3  -5.45726   TAAAAAGTAAAAGGT              TTAACTT TTT AAGATAA              TTTTTTTAGCGTCTA  71 52
    LIC12597 3148373 .. 3148385 +  -3.5  -4.32049   TTTTTGATCTTTTAT                TTTTA TCA TAAAA                TTTTAGTAGATTATA  60 104
    LIC12598 3150241 .. 3150251 +  -5.4  -3.04263   CTCAAATTCAAAATG                 GAGA ACT TCTC                 TCTTAAAAATAGAAT  53 9
    LIC12599 3151503 .. 3151520 +  -3.5  -3.53444   TTCTAAAAAATTATT             G-CTCAAA TTT TTTGAGGC             TTTGAGACAGACTCC  50 282
    LIC12619 NONE
    LIC12620 3172221 .. 3172239 +    -6  -2.90751   AATAGATTTACGGCA             TGTCCC AAACCAA GGGACA             GTTTCGATTGTTAGC  56 82
    LIC12621 NONE
    LIC12622 3173921 .. 3173931 +  -2.6  -5.08011   AAACCTCAAAGAATT                 TTAT ACG ATAA                 TTTTTTAGAAATTTT  66 96
    LIC12623 3174733 .. 3174746 +  -3.9  -3.32963   TTTCAATATAGTAAT               GATTT TGAA AAATC                TTCTAGAATGAAAAT  49 325
    LIC12624 3175896 .. 3175911 +  -4.8  -3.94086   TCGAACTTTTGAATC              TATCAT TGAA ATGATA               TCTTTTCATTTGTTC  61 85
    LIC12625 3176973 .. 3177001 +  -6.8   -2.6952   TAACGCACTTCAAAT        TTCTGCTTCCTT AAATC AAGGAAGTAGAC        TCGGTTCTTGTGCTC  60 384
    LIC12627 3179357 .. 3179380 +    -4  -3.45324   TTGAATTCATAGGAT          TAGAGTTGTT GAAA AATAATTCTA           TGTTTCATGAAAATG  52 494
        ech3 3181918 .. 3181928 +  -2.6  -4.84527   TAGAAAACTTGATTA                 TTTT TTG AAAA                 TTTTTAATCTGTCAA  62 288
    LIC12630 NONE
    LIC12631 3185327 .. 3185353 + -11.6  -4.56597   ATCGCTAATTTTTTT         CCTGGCCTCT TAAATCC GGAGGCCAGG         TTTTTCGAAAAGAAA 100 33
    LIC12632 3188200 .. 3188223 +  -4.1  -4.53163   AAATTTATTATACAA          TTATATTAT TTTTTT ATAATATAA           TTTTGTCATATCTCA  65 202
    LIC12635 3194902 .. 3194918 +  -5.2  -2.78526   ATCCGTTATCTCATG              GTTAGA GCCGA TCTAAC              TGATCTCTTCTCCAC  52 68
         rho NONE
        rpmE 3196680 .. 3196693 +  -5.3  -4.56117   TATAAAATGCAGTGA               GAGTT TACA AACTC                TTCTTTCTTTTTATG  70 26
    LIC12638 NONE
    LIC12639 3197736 .. 3197751 +  -3.2  -3.58726   CGCACTTCCATAAAC              GGATAG AACT CAATCC               TTATCTGTAAAGAGA  50 47
    LIC12640 NONE
    LIC12641 3201011 .. 3201024 +  -3.9  -4.38712   AAGAAGAACGAAAAT               TCATT TTGG AATGA                TTTTATGAAACTACA  62 12
    LIC12642 3201854 .. 3201864 +  -2.6  -4.06527   TAAAATAAAAATATA                 TTAA TAT TTAA                 TTATATTTTACTTTT  53 234
    LIC12643 3202628 .. 3202640 +  -4.9  -3.53012   TGCTTGCAATCTTAC                TATTG AGG CAATA                TTTCCAACCACCGGG  57 333
    LIC12650 3215771 .. 3215784 +  -3.1  -4.15066   TTCGCAACTCTCGCT               TG-GCC TCC GGCACA               TTTGCTTTGTCACTC  55 105
    LIC12651 NONE
    LIC12652 3218167 .. 3218182 +  -7.6  -3.06796   CAGAACCGCGAACGT              CGACAA TCAC TTGTCG               TTAGCTGCAATAGAG  68 199
    LIC12654 3219319 .. 3219339 +  -3.1  -3.05463   TCACCACATTTGCTT            TGTCACTCG GTT CGCGGGACG            TTCGCTAAGGCGCCT  45 110
    LIC12655 3220512 .. 3220525 +  -4.5  -3.53012   AATTCTTCCACGCGC               TTCGC TTAG GCGAG                TTTCAGAACCGCAAA  55 173
    LIC12656 NONE
    LIC12657 NONE
    LIC12658 3222434 .. 3222447 +  -3.1  -4.15066   TCCGCAACTCTCGCT               TG-GCC TTC GGCACA               TTTGCTTTGTCACTC  55 88
        vapB NONE
        vapC 3223370 .. 3223384 +  -2.2  -4.06582   TCAATGTAACTCAAA               TATTTT AGG AGAATA               TATTTTGTTCTTAAA  52 104
    LIC12661 NONE
    LIC12662 3224208 .. 3224224 +  -7.3  -3.41636   AAACGTGGCTAACAA              GTCGTAA GAA TTACGGC              TTAGTTCGGTTGCTT  68 188
    LIC12664 3225255 .. 3225268 +  -2.3  -3.73775   TCCGCAACGCTCGCT               CGGCT TGTA AGACG                TTTGCTAAGACTCAC  49 105
    LIC12665 NONE
    LIC12666 3227088 .. 3227113 +  -6.1  -2.61264   CCGGAATGTTTCAAT         TTTCCAGTCGG CTTC CCGAATGGAAC          CTTCTCCCTCCGAAG  57 260
    LIC12671 NONE
    LIC12672 3236046 .. 3236059 +  -3.9  -3.76387   ATGAACTCCGTGGTG               TTTTG GCCC CAAAA                TTAATTTATATTTTT  54 156
    LIC12674 3237548 .. 3237562 +  -3.6  -3.33911   AGGGATAAAAATTTA               CTTGTT TTA AATAAG               TTGAATTCTTTGAAT  49 437
    LIC12675 3239220 .. 3239235 +  -4.8  -3.36557   TAAAAATTTAGAACA              GATTTT ATAG AAAATC               TTACTTACAATCGTT  53 220
    LIC12676 NONE
    LIC12677 3243088 .. 3243098 +    -4  -2.53263   CAATTTATAATTTAT                 TTCA TAC TGAA                 TAGGTTAAAAGTCCA  46 129
    LIC12678 3245368 .. 3245394 +  -8.9   -3.4174   GACTAACTTGCGAAC         TGAAACGTTTT CGTAA AAAGCGTTTCA         TTAAGTTCTTTTTGT  76 154
        thiC 3248314 .. 3248356 +  -9.9   -3.1875   ATTGAGTTAGAAATC GGTCCCGGCTCAGCTTTTTT GTAA GAAAAAACCG-GCCGGGGCC TTAGATTAGAATCTG  78 343
    LIC12681 3250921 .. 3250941 +  -3.2  -4.40552   CATAATCTCGAATTT            GCGGCATT CTTTA AGTACCGC            TATTTTTTTCGTAAA  60 234
    LIC12689 3265033 .. 3265047 +  -2.9  -3.86031   ATGCGATTTTACTCT               TTAGA GCGTG TCTAA               TTGTTCCTTGATTAA  50 102
    LIC12690 3268481 .. 3268492 +    -3  -4.18161   TTCTGTTTTTTCATT                TACA AGAT TGTA                 TTTTAAGCGTTTCTA  55 316
    LIC12691 3269228 .. 3269242 +  -5.8   -3.7764   TTTAATTTTATAAAG               TTTTCT TAA AGAAAA               TCTCTTTTTATTTTT  64 178
    LIC12693 3274337 .. 3274347 +  -2.6  -5.08011   AAATCTCAAAGAATT                 TTAT GCG ATAA                 TTTTTTAGAAATTTT  66 171
    LIC12708 NONE
    LIC12709 NONE
    LIC12710 3298332 .. 3298342 +    -4  -3.99678   ACGCGAAGTTTTGAC                 GATT GAG AATC                 TTTAATTGTGAGAAT  57 10
        argA 3298814 .. 3298830 +  -5.3  -3.68073   ATTTGATATATTCTA              TTTTTAT TAT ATAAAAA              TTCTTAGGTAGAATA  59 61
    LIC12712 NONE
    LIC12713 3299639 .. 3299669 + -11.8  -3.36655   TGCACACTTCGGCTT       CTCGCGGCGTTTCG AGA CGCAACGTCGAGAG       TCTCTTTCGTTATGC  95 45
    LIC12714 3301260 .. 3301275 +  -7.6  -2.57463   TAAAATGAATTTTAA              CATGAG CAGA CTCATG               ATTCTGAAAAAAGTT  65 444
        proP NONE
    LIC12718 3309020 .. 3309033 +  -8.1  -3.10173   TAAAATCAAAGTTTG               GTGGG AGTT CCCAC                ATTTTCAAGATTTGT  70 81
    LIC12719 3311604 .. 3311614 +  -3.2  -4.54753   AAACTTTAAAAAGTA                 TGGG AAC CTCA                 TTATTTTTAATCTTT  62 102
    LIC12721 NONE
    LIC12722 3313419 .. 3313437 +  -4.7  -4.09739   CTTGCAAAAAGTATG             TTTTTCT GATAG AGAAAAA             TTTTCCGAACCTTAC  62 278
    LIC12724 NONE
    LIC12725 3318138 .. 3318158 +  -5.5  -2.57683   CTCACAAATCGTAGA            TTTCACAGT TAA ACTTTGAAA            ATTGTGGGAAAATAT  54 514
    LIC12727 3321415 .. 3321427 +  -2.7  -3.73995   CAGATTTTTATAAAA                TTGAG TAC CTTAA                ATTTTTTGTCACAAA  50 114
    LIC12728 NONE
    LIC12729 3323278 .. 3323292 +  -5.8  -3.57119   TAGAGATCATCATTA               GATTAA AAA TTAATC               TTTAGAGAATCTATA  62 243
    LIC12730 NONE
    LIC12731 3327831 .. 3327850 +  -3.7   -3.5944   CATCTCAAAATGATT            TAGAATA CCATTA TATTCTA             TTTCCACATCTACGT  52 280
    LIC12734 3330655 .. 3330679 +  -5.7  -2.58653   TTTGAAATTCTAAAG          GAATTGGAGCA TCA TGCTGCAATCC          GTGTGTTTGAATTTC  54 184
    LIC12735 3331555 .. 3331569 +  -5.8  -3.63569   TGATGAAAATGAAAT               TTCTAT AAA ATAGAA               TTGTTGAAAAATTAA  62 266
        nuoA NONE
        nuoB NONE
        nuoC NONE
       nuoD2 NONE
        nuoE NONE
        nuoF NONE
        nuoH NONE
        nuoJ NONE
        nuoK NONE
        nuoL NONE
        nuoM NONE
        nuoN 3350703 .. 3350713 +  -2.6   -4.7497   CTTGTAAGACTCATA                 TTTT TAG AAAA                 TTTTTACTCAGTCGA  62 424
    LIC12755 3353532 .. 3353545 +  -5.3   -4.0825   GTATTGAAAAAAAAT               CTAAC ACGT GTTAG                TTCTTTGGTTGAACA  64 191
         hsa 3356318 .. 3356345 +    -7  -3.36823   ACTTAGTTCCCACTC        CACAACGCGATT CATA AAGAGCGTTGTG         TTGAGTTTTCCAACG  64 239
    LIC12760 3362436 .. 3362477 + -12.4  -3.37119   ATTTCTAAGTGACCT CGTCCAGTTCATCCAGTC CATTTC GTTTGGATGAACTGGACA  TATATTCTGTTTTTA 100 33
    LIC12762 3367622 .. 3367636 +    -5   -3.5936   ACCTACAACAAATTA               TGTTCG ATC TGAACA               TTTGCAAAATTTCCA  59 145
         tpx 3372178 .. 3372201 +  -8.4  -4.87389   ATGTGAGACAAAATT          TTTTAAAAGT ATGA ACTTTTAAAA           TTTATTTTTAAAATC  90 230
        murD NONE
    LIC12789 3395613 .. 3395628 +  -2.6  -2.52795   TTCTCCATCTCGTTT              CTGTTT CATG AAATAG               TCAATTGAAGCAATT  40 315
    LIC12790 3396419 .. 3396430 +  -5.8  -2.76696   ATGTCTTTCGCTCAC                TCGG ACAT CCGA                 CTTATTGACAAACGG  55 100
    LIC12791 3398464 .. 3398506 +  -4.2  -3.85698   ATAACAAAACAAACC GTTGATGCAGATGGAGATTT TAC AAATACAAATCTGCGTCAAC TTTGTGAGGAGCAAC  55 64
    LIC12797 NONE
    LIC12798 3405447 .. 3405457 +    -4  -2.78088   ATAGAAAAATTCTTA                 TCTA TAT TAGA                 GTTGTTGAAAAATTT  47 79
    LIC12800 3406970 .. 3406982 +  -2.7  -3.44051   TTTCTACTTTCTTTT                TTTGA TTT TCAAG                TTGTGGTGATAAGGA  46 74
    LIC12801 3408146 .. 3408156 +  -8.2  -2.55213   CATCAAAAACGTGAC                 CGCG TTC CGCG                 TCGCTTAGATCGCTG  68 223
    LIC12805 NONE
    LIC12806 3411678 .. 3411699 +  -3.2  -3.53343   TAACAACTCTAATGT           TTATAATA CTTAAA TATTATAA            TTTCAAAAAACCATT  48 145
    LIC12807 NONE
    LIC12808 3414752 .. 3414763 +    -3  -4.78149   GAATATTCCAATTTA                CTAA TGCA TTAG                 TTTTTACATTCTAAG  64 22
         tmk 3420126 .. 3420142 +  -2.3  -2.71364   GTTTTAGGCAAATTT              TTTATAG AAT CTAAAAA              TAATTCACCCAATCA  39 184
    LIC12815 3421535 .. 3421551 +  -4.4  -4.56775   TGTCCTGGAGTAATT              GCACTT TCTAC GAGTGC              TTTTTCCAAAAGCCT  68 401
    LIC12826 3429064 .. 3429094 +   -10  -3.85698   TTATGCTTAAGAAAA       GATATAAGTAAAAT TCA ATTTTTCTTATATC       TTTCTAAAACCAAAC  86 341
    LIC12828 3432694 .. 3432708 +  -2.2  -3.65656   GAAAGTATAAGAGAC               TTTAAA TTT TTTAGA               TTGTCTCTCTGATAG  47 21
        gltA NONE
    LIC12830 NONE
    LIC12831 NONE
        yjfH 3437496 .. 3437506 +  -2.6  -2.67316   TTAGACAAGTTTCCG                 TTTT ATG AAAA                 TCACTTATTACGTTA  40 18
    LIC12833 3438602 .. 3438618 +  -4.5  -2.72043   TAAAATACGCAGTTG              CAGTTTT TCT AAAATTG              ATTTAGAAACGAATT  49 3
    LIC12836 NONE
    LIC12837 3442337 .. 3442356 +  -3.6  -2.77283   TTGAATTCAGGAAAA            GATTTGTT TTTA AACAAACC             TCAATTTGTTGATCG  45 215
    LIC12838 NONE
        pyrB NONE
    LIC12840 NONE
        ywfG 3446504 .. 3446518 +  -8.6   -2.6953   ATACTTTTTTTCTAA               GGTTTG ACA CAAACC               ATTAATTATAATTAC  70 387
    LIC12842 3450140 .. 3450154 +  -2.9  -4.58283   GGTCAACTCTTTATA               TCTAA AAGAA TTAGA               TTTTTACAAAAATTA  60 395
    LIC12843 3451710 .. 3451726 +  -2.3  -4.07568   CTTACCCATAACATA              TAATAGA GAG TCTAGTA              TTTTGCGGCCAAACA  52 365
    LIC12844 3454036 .. 3454094 +  -9.1  -4.53034   CTTAAAAAATTCTTT CTCATTTTCTTACGCCGAATTCGCGTTG AGTT TAACATGAGTTCGGCGTAAGAAA-TCCG TTTTCGTTCTGTCAA 100 339
    LIC12879 3475883 .. 3475901 +  -3.2  -3.12999   ATCATAGCTTTTGTA             TTGTATTT TTA AAATACAC             TTAAGTATAACATAA  45 238
    LIC12882 3479411 .. 3479442 +  -4.7  -4.11371   TTCACTTGAAAATAA      TTTAGTATATTAT TAGATC AAAATATACTAAA       TTTTAAAGAATCTTA  62 137
    LIC12887 3490529 .. 3490552 +    -9  -3.77806   CCAAACAATCACAGT          TGAAGAAGGA GGTT TCTTTCTTCA           TCTTTTAATATAAAA  80 366
    LIC12890 3492338 .. 3492348 +  -2.4  -4.04185   TGATTTTAATTTATG                 CGAG GCT CACG                 TATTCTTTTTTTCTA  52 132
    LIC12897 3509738 .. 3509749 +    -3  -4.74706   ATTATGTAATTCTCA                GTAA TATA TTAC                 TTTTTGAATATTCAA  64 150
    LIC12900 3515157 .. 3515168 +    -3  -4.16842   TAATCCTTCTGTTTT                TTTC ATTC GAAA                 TTTATTAAGCATCCC  55 264
        molR 3520436 .. 3520473 + -11.8  -4.41348   CAAGCGTGTTCAAAA   TAAATAATAATTTTAG AATATA CTAAAATTATTATTTA    TTTATTTACAAAAGA 100 228
    LIC12902 NONE
    LIC12903 3524348 .. 3524363 +  -3.4   -3.3197   TGGATATAACTCAAA              TTAAAA AACT TTTTAA               TTATAAAAATACTAT  47 126
    LIC12904 NONE
    LIC12905 3527500 .. 3527521 + -14.5  -4.58283   GCTTTAGAAATCAAA           CATCGCCCT TTCA AGGGCGATG            TTTTTGAAAAACTTA 100 59
    LIC12907 3529055 .. 3529065 +    -4  -4.74706   TTACGCAGTTTCTGA                 CTTT TTA AAAG                 TTTTTCACTCTTAAA  68 499
        lysC 3532985 .. 3533014 +  -3.7   -5.1361   CTACGTAAATGGTGG       TTCCTATATAGAT CCTG ATTTGTTTAGGAA        TTTTTTAAACTTTGT  70 81
    LIC12910 NONE
    LIC12911 3537544 .. 3537560 +  -2.3  -3.72576   ATTAGAATCTCCGAA              TGATCAA GAT TTAATCA              TTTAATGGAAACAAA  49 4
    LIC12912 NONE
    LIC12913 NONE
    LIC12914 3540929 .. 3540976 + -10.4  -3.95475   CTCGCAAAAACTATA TTAATTTAGTTTATTTTTATAT TTAA ATATATCAATAAACTAAATTAA TCTTTATTTTAAATC  93 50
    LIC12915 3541573 .. 3541591 +  -2.4  -3.42257   ATTTTCAAAATTCCT             TTTCATCA TCT TGAAGGAA             TTACTATATTTGGCA  45 126
    LIC12917 3542853 .. 3542871 +  -5.3  -3.33815   TAAACGTATATTCGC            CGTTTGGC GATA GCCAA-CG             TTCGTTAAGCACAAT  56 112
    LIC12918 3543300 .. 3543316 +  -3.7  -5.01042   ATTGCATGAAAGAAA              CGTAATA CGA TATTTCG              TTTTTAGTTTCAATT  68 121
    LIC12920 3544958 .. 3544969 +  -4.4  -3.21925   TAAATTAGGAATATT                TTGC TCGA GCAA                 TTCGTCCTACCCTCT  50 186
        mcpA NONE
    LIC12922 3548310 .. 3548320 +  -2.4  -4.09511   TGATTTTAAATATTA                 CACG ATC CGAG                 TTTTCGACCGATATT  52 38
    LIC12923 3549885 .. 3549901 +  -2.2  -3.14132   ATGGTACACGTTCAA              CGCATA AAGTC TACGCG              TTCATCCAAGCCAGA  42 19
    LIC12925 NONE
    LIC12926 3555158 .. 3555175 +  -4.1  -3.64716   AACAAAGCCAATATG             CCGGTTT TTGG AAGTCGG              TCTTTTCAGAGATGA  53 358
    LIC12929 NONE
    LIC12931 3563374 .. 3563389 +  -4.6  -4.95854   TGTAAAATCGTAATT              TGCGGG AGTT CCCACA               TTTTTAGGTTTTTTG  72 439
    LIC12937 3568245 .. 3568259 +  -3.6  -3.64609   CCAATTACCCTTAAT               GATTGA ATT TTAATC               TTTCAGGTAGTTATA  52 27
    LIC12938 3569249 .. 3569265 +  -6.6  -3.62096   AAGAATTCAATGAAA              CGCTTT CGTAA AAAGCG              TTTCAGATCGTAAGC  67 512
    LIC12945 NONE
    LIC12946 3577690 .. 3577705 +  -4.6  -3.58726   TTGGACGTAAAAAAA              GCTGGG TGAA TCCGGC               TTGTCTGTAGCAAAG  57 414
    LIC12947 3579564 .. 3579578 +  -3.6  -3.79677   TAACGCCTTTCTACA               GATTAG AGT TTAATC               TCTTCTTTCTTTGTT  54 510
        aroE NONE
        folC 3582366 .. 3582393 +  -7.1  -3.47498   GTATAAAAGTGAATT        TTTGTGGAAAC GTCATA GTTCCCACAAA         TTGAGTTTCTTTTTG  68 79
    LIC12959 3591703 .. 3591730 +  -4.2   -5.3658   TTCTTTTCAAAAAAA        CAAAGCTAAAAA AAGC TCTTTAGCCTTG         TTTTGTTTTTATCCT  78 308
    LIC12962 3598658 .. 3598670 +  -3.5  -4.84146   TCATATAAAATTTGC                TATAA ACA TTATA                TTTATTTTATATACT  66 194
    LIC12963 3601125 .. 3601137 +  -6.3  -3.53563   AAAATCATGATTTGT                TGTAG TTC CTACA                TTTACAAAAAAGTCT  63 423
      lipL41 NONE
    LIC12967 3605082 .. 3605096 +  -5.8  -2.73903   ATTAATTTTTCTAGA               TTTCTT AAA AAGAAA               ATTTCAACAGATTTT  55 104
    LIC12968 NONE
    LIC12972 3611133 .. 3611143 +    -4  -3.75093   CTCGACGGGAATTGT                 TCTT TCA AAGA                 TATTTGTATTGTATG  55 61
    LIC12973 3612249 .. 3612263 +   -10  -3.23274   TTCCCTTGGGGATGT               CCTTCG TTG CGAAGG               TTCCGTTCTCCCCGA  77 519
    LIC12975 3614111 .. 3614123 +  -4.1  -4.65153   TTTTTCTTCCAGGCT                GTTCT TGA AGAGC                TTTTAGTTTCTCTAC  66 144
        msrA 3616575 .. 3616618 +  -3.9   -4.7173   TAGGCAACGTTAAAA CACAAGGAATCAGAATCGA TTGTGT TCCACTCCAATTCCTTGTG TTTTTAAATCTGATC  66 28
    LIC12980 3618064 .. 3618101 +  -7.3   -4.2408   AAAGACTGACAAGAA   TTAATAGTTAAGTACTT TATA AAGTTATTAACTATTAA    TTTATAATTTTCTGC  77 32
    LIC12981 3619784 .. 3619811 +  -7.6  -3.60627   AACGTAAGAAAATTT        GAGCGAATCCGGC TTT GCCGGAC-CGCGC        TTTCAGCTGCAGTCA  72 231
    LIC12988 3629756 .. 3629785 +    -8  -5.05782   AGATTGAATCAAGAT       CTCCCTAAAATT ATACCC GATTTTGGGGAG        TTTTTTGCGATCAGT  90 44
    LIC12994 3641054 .. 3641068 +  -2.8  -3.89881   AATTTTAGACATAGA               TCTGTA AAA TTCAGA               TTTATAAGAGTTACT  52 92
    LIC13002 3652299 .. 3652340 + -10.3  -2.70932   ACTTTGTGTTAGTTC CCACAAGTTCCGAGTTTTTA TTG TAAAATCTCGG-GCTTGCGG TAGTTCCCACAAAAC  78 77
    LIC13004 3657208 .. 3657221 +  -3.1  -4.64861   AAACCTGCGGAACGA               CTCGA GATG TTGAG                TTTCTTTTGGGACAG  62 375
    LIC13006 3659580 .. 3659605 + -12.7  -5.24416   TAAAAATGATTTCAA         TAGAGGGATCA GAAA TGGTCCCTCTA          TTTTTATTGTCCTTG 100 182
    LIC13010 3664686 .. 3664713 +  -6.4   -4.2828   TTTTATTTTTGAATT        TCCAATTTTTTG AATC CAAAGAAGTGGA         TTTTAATGCCTCGCA  73 410
    LIC13012 3668867 .. 3668883 +  -3.7  -3.86822   TCTCATTAGGTTGAA              TTTAGCA ATT TGCGAAA              TTTCTCGAGCAATTC  56 110
    LIC13020 3680314 .. 3680329 +  -5.4  -3.53761   GGCAATCACTGAATC              TGTGGG AACT CTCACA               TTTAGCGAGAAATTA  57 150
    LIC13022 3684800 .. 3684824 +  -6.7  -3.63895   GGGTTAGACGGAGTT          TTTAGATTTTA TCG TAAAATTTAAA          TTTGCGGTAGTTCCC  67 254
    LIC13023 3686400 .. 3686410 +    -4  -3.49668   TAAGTTTCGAAAAAT                 GTTT TAT AAAC                 TTATCTGAAAACTTT  52 63
    LIC13024 3687041 .. 3687051 +  -2.6  -3.84451   AAAACGTATTAGATT                 TTTA TCC TAAA                 TTTGGGTTTCGAAAA  50 29
    LIC13025 3688006 .. 3688018 +  -4.9  -4.04071   TCATCAAATTAAAAA                TTCAT TTT ATGAA                TTCTTATTGATCTTT  62 458
    LIC13027 3690573 .. 3690583 +  -3.2  -3.52192   TGCTGAATTATCGTT                 TTCG CAT CGGA                 TTCTATCGAATTCAC  48 407
    LIC13029 3693275 .. 3693294 +    -5  -4.03885   TCTGTAAAACCTGGA            TTTGTGGG AGTT TCCACAGA             TTACTTTTTTTGAGA  64 478
         cht 3701182 .. 3701192 +  -2.6  -3.71284   ATAATTAAAGATTCA                 TTTT GAA AAAA                 TTATCTTACTACCGG  50 33
    LIC13034 3702640 .. 3702659 + -12.2  -3.82665   GTTGCCATTAGCAAG            GCCTTGAG TGTC CTCAAGGC             TTTCGTAATATGGTC 100 319
    LIC13039 NONE
    LIC13040 NONE
    LIC13041 3713170 .. 3713180 +  -5.4  -3.65656   CGGTAAAGCGAACTG                 CAGA CGA TCTG                 TTATATATGTAATAA  59 114
    LIC13042 NONE
    LIC13043 3714607 .. 3714633 +  -6.9  -3.17723   ACCGAATTTATCTTA         TTTAAAATTTT AAGGC AAAATTTTAAA         TTGAATTCAAAATAC  62 238
    LIC13050 3723598 .. 3723615 +  -9.1  -5.87996   AAACTATTAAAAAAA             CCCGGAG AAAA TTCCGGG              TTTTTTTATTCCTTC 100 57
    LIC13051 3724399 .. 3724409 +    -4  -3.83324   CGAAATTGAAAAAGA                 CATT ACA AATG                 TTTAGCTATTTATAA  55 10
        dinP 3725909 .. 3725921 +  -4.9  -4.55295   TTGTGAGAACTACTA                CTTTT ATA AAAAG                TTTGTTTGTAAAACA  68 404
    LIC13054 3728368 .. 3728392 + -14.4  -3.62491   GAGCTGAGAGCCCGG          TCCAGCTTGC CTATA GCAAGCTGGA          TTTGCCCAGTTTTTT 100 49
    LIC13056 3730273 .. 3730283 +    -4   -4.9218   TAAAACATTATACAA                 TTGA TTT TCAA                 TTTTTCTAATGACTG  70 315
    LIC13059 3734620 .. 3734632 +  -4.9  -2.55361   CGACGTAATAGATTC                GTTTT ATA AAAAC                CTGATTTTTCCATAA  49 382
    LIC13061 3738367 .. 3738381 +  -5.6  -4.61231   CGCTAAGAGCCAACA               GCAACG CTT CGCTGC               TTTTTGGCAATCTCG  73 45
    LIC13062 NONE
    LIC13063 3739527 .. 3739538 +  -4.4  -3.34787   AAAAATGTGCGTTTT                TGAG TCTT CTCA                 TTCTAAAATCCTATT  50 197
    LIC13066 3744347 .. 3744378 +  -3.9  -5.03747   ATTACGTAAAGAACT      TCGATCATT-TTAC GTGAA GTAGCGATGATCGA      TTTTTTAGCACCTTT  72 517
    LIC13072 3753446 .. 3753461 +  -6.2  -2.79912   ACAGGCTTGCAGAAC              TTCTCT CAAG AGAGAA               TAGGTTATTTTTAAA  58 7
    LIC13077 3762556 .. 3762575 +    -3  -2.72829   GCGTTTTAGACGAAA            TTTTTAGT GAGT ATTAAAAA             CTTTCCCAAAATCTC  43 9
    LIC13078 3764042 .. 3764062 +  -2.6  -4.52747   CCACATTTCAAAATC            GTAGAATC AAATG GATTATAC            TTATTTTGTGTTTTA  60 438
    LIC13081 NONE
    LIC13082 3768366 .. 3768377 +    -3  -4.96646   CCTGAAAAATACGAT                TAGA ATAT TCTA                 TTTTTACTTATATAG  66 158
    LIC13086 3773841 .. 3773864 +   -14  -5.04908   CGAACTGAATTCATT          TTCCCAGGAA TTTT TTCCTGGGAA           TTCTTTTTTTCTTTT 100 33
    LIC13087 NONE
    LIC13088 3776013 .. 3776023 +  -2.6  -5.08011   AAACCTCAAAGAATT                 TTAT GAG ATAA                 TTTTTTAGAAATTTT  66 393
    LIC13089 3778293 .. 3778309 +  -3.6  -4.39002   TTTTCATTTTTGTGA              TAGCCG CAAAA CGGCGA              TTTTATGCAGAATTT  62 83
        pfaP NONE
    LIC13093 NONE
        surE 3784896 .. 3784918 +  -3.5  -4.07568   GCAACTTTCGGATTC           CTTAAGTAA AAACA TTTCTTAAG           TTTTCAAAAACCGAA  57 4
    LIC13095 3786971 .. 3786989 +  -6.8  -3.23452   AACCATATTCTTGTT             GTTTAAAC AAA GTTTAAGC             TTGGCTTCTCAAAAT  64 431
    LIC13100 3789372 .. 3789402 + -15.6  -3.63283   AAAAAATTTAAATCG       TTCACATCGGAAGA AAA TCTACCGATGTGAA       TTCTCATTTCAATTT 100 457
         pgi 3799759 .. 3799775 +  -6.7  -2.76651   GAATATAAGATTATG              GTAAAAT TTC ATTTTAC              TGCTTGACATCTTTT  60 117
    LIC13106 3800302 .. 3800350 +  -9.6  -4.13963   CGGATCTCCAAGTTT TGCCAATCCCTATTCTTTGGGT ATTCC ACTCTTAGGGTTGGGATTGGCA TATTTTTTACCAAGT  91 193
    LIC13107 3802193 .. 3802215 +  -2.8   -4.4017   TGATTTCCCACATTT           CAATGTTTTA TCG TAAAATATAG           TTTTGTGAGAGTTCC  58 131
    LIC13113 3810156 .. 3810174 +  -6.2  -3.17688   TAGGACAATCTCTGA             TAATTTTT TAA AAAAATTA             TTAGTAAGATAATTA  60 334
        wlbF 3816289 .. 3816301 +  -6.3  -4.43624   TCCATTGTAAAGGTA                GTGTT TTA AACAC                TTTATTGTATAGTTT  74 348
    LIC13120 3820267 .. 3820293 +   -11  -2.76201   TGAATTCATTACGCC         GAACTCACATTA AAT TAACGTGAGTTC         TGAATTGTTATTTTT  82 497
    LIC13122 NONE
    LIC13123 3822933 .. 3822950 +  -9.9  -4.85782   AAAAAACCAAACCAA             TGTCCTC ATTC GAGGACA              TTTATTTTTGGGAAA 100 133
    LIC13126 3826826 .. 3826841 +  -8.2  -3.86015   AGGTGCTGAATGCCA              TCCGGC ATTC GCCGGG               TTTCTAAGGGCGATA  77 254
        metG 3832081 .. 3832091 +  -5.4   -3.3422   TAGTTTTGCTAATTA                 TCCA CTA TGGA                 ATTTTTCAACAACTC  56 126
        glnD 3836053 .. 3836065 +  -4.9  -3.14564   GCTCCATGAACTTCT                TTCAT AGG ATGAA                TTGCTAAAAAAGTGA  53 502
        acrD 3842887 .. 3842910 +  -5.4  -4.81249   TGCTCTTACGCCCAA          TGAATCAATA ATTA TATGGATTCA           TTTTTAAATTTAGGA  72 428
        tolC 3845151 .. 3845163 +  -3.4  -3.26164   AAATTAGTTTTCTTT                GATG CTTGA CATC                TCTTCTCGATACTCT  47 34
         acd 3847435 .. 3847447 +    -2   -4.4448   GTGCCAAAATTTTGC                TTCT GAACA AGAA                TTTATTTCAAAATTT  56 488
    LIC13137 3849134 .. 3849151 +  -6.3  -2.56095   CAGATAATGTACATC             GGAAGCGG TAG CCG-TTCC             TAAATTGACTATAAA  54 343
    LIC13140 3851321 .. 3851353 +  -6.6  -2.69259   AAATCCTTCAATAGC      TCTAATAAATATTT TAGTC AAATATATATTAGA      ATATTATTATAAATA  60 89
    LIC13146 3858600 .. 3858617 +  -4.9  -2.53903   AAATCAAGACTCACT             TCTACTCC TTT GGAG-AGA             CTAATTTTTAGAAAG  49 4
    LIC13147 NONE
    LIC13148 NONE
    LIC13149 NONE
    LIC13150 3863375 .. 3863385 +  -5.4  -2.84841   AATGCGACGTAATTT                 GTAG GAA CTAC                 TGCATTTTATTAAAA  52 415
         dac 3866067 .. 3866078 +  -2.2  -3.79747   AATCGCGTACACAAC                TTCC ATCC GGAG                 TTTCATAATCCGTGC  49 349
    LIC13155 3868311 .. 3868365 +  -7.5  -3.63073   CTGATTGAAAATAAA TCATTGATTCATATCGGATATCT CTATTATTT ACATATCCGATATGAATCAAAAA TTATTCCAAAGTATC  69 352
    LIC13157 3869320 .. 3869331 +  -4.4  -5.72622   TTGAAACCGATCAAT                CGAT AAAA ATCG                 TTTTTTCTTTGTGAA  88 59
    LIC13158 3869899 .. 3869918 +  -6.3  -3.42395   CCAAATATCATCAAA            GCGGACG TAGTTC CGACCGC             TGTTTCCCTCGTGCG  63 184
    LIC13159 NONE
    LIC13160 NONE
    LIC13161 3871928 .. 3871952 +    -5  -4.62069   GCCCAAAATAAAGAA         GCGGCCTTTGA ATTT TCAA-GACCGC          TTTTTCAAGTCAAAG  70 372
    LIC13166 3876951 .. 3876970 + -10.6  -6.20267   AATGGAAATTGAAAA            CCCCTCCG AAAT CGGTGGGG             TTTTTTTATTTTTAC 100 58
    LIC13167 3878181 .. 3878191 +  -2.6  -4.06904   TCTAAATATAATTAA                 TAAT TTT ATTA                 TTTATAATTACATAA  53 36
    LIC13171 NONE
    LIC13172 3884463 .. 3884479 +  -3.7  -3.14312   ACGTCTCTTTCGGTG              GTTTGCA AGT TGTGAAC              AATTTTTTTTATTGT  47 65
    LIC13173 3885500 .. 3885524 +  -6.6  -2.79749   CTCTCTTTAACGTCA          GTTTTTAATG AATTC CATTAAAGAC          ATTATATTCAAACTA  60 18
        ktrB NONE
        trkA 3888013 .. 3888031 +  -3.9  -3.81557   AACAGTTTACGAACG            CC-TATCC CATT GGATAAGG             TATTTCTTTGGAAAC  54 9
    LIC13177 3891297 .. 3891312 +  -4.7  -3.13773   CTACAACAGTTTCTA              CTTCC CCACCT GGAAG               ATTTTGAGTATAACC  53 200
    LIC13181 3893614 .. 3893625 +    -3  -3.07283   AATCTTCAAACTCTG                TTTG AATA CAAA                 ATTTTGGACACTTTA  45 311
    LIC13191 3907803 .. 3907813 +  -5.4  -3.37655   TTATGCACTACCGTC                 GGAT CAT ATCC                 TAATTTTTTAAGAGC  57 461
        choB 3915783 .. 3915796 +  -2.5  -5.07652   AAAGAATTTTGAATT               TTATA AATT TATAA                TTTTATTTTACAGGA  66 39
    LIC13195 3917474 .. 3917484 +  -2.4  -3.73775   TTATAATAAAAATCT                 GCGG TAC CCGA                 TTTGATAGGGATCGG  49 115
        encK 3918532 .. 3918555 +  -9.6  -4.16016   AAAATGAAACATCAA          CTCTGTCTCA AAAC TGGGACAGGG           TTTCTTACAGCCTGG  91 142
    LIC13198 3922016 .. 3922058 + -12.4  -3.85817   TATCGTTAGATTTTA TTTTACAAAAAGGAAATAAG ATT TTTGTTTCCTTTTTGTAATA TTTATAAAAAGGAAT 100 32
    LIC13199 3923041 .. 3923053 +  -3.5  -3.34236   AAATATTAAAAATTA                TAAAT ATT ATTTA                TTCTCAAATAGATTT  49 46
    LIC13200 3923552 .. 3923567 +    -6   -5.9362   ACCAAAGTCTCTTGT              CCAGGG AAAT CCCGGG               TTTTTTTATGTTTTA  93 85
    LIC13205 3934883 .. 3934893 +  -2.6  -5.15117   TTGTAGGAACTCATA                 TTTT TAG AAAA                 TTTTTTCCCGTTTTC  66 364
    LIC13210 3939513 .. 3939527 +  -2.2  -3.41767   TAAGAATCACTTGCA               TTTTTT AAA AAAGAA               TCTATTTTAAACTAT  45 41
    LIC13211 3939968 .. 3939982 +  -2.8  -5.65177   TGAAAAAAATTGGGG               TCTGGA ATC TGCAGA               TTTTTTTCTAAATGT  76 171
    LIC13213 NONE
    LIC13214 3943359 .. 3943377 + -10.3  -5.72622   TTAAAAAGTTCAAAA             GCCGATC GTGGA GATCGGC             TTTTTTATTTCTAGA 100 59
    LIC13215 3945508 .. 3945518 +  -8.2  -2.86151   GTTTTTTTTGAACTT                 GGCC TAC GGCC                 CTTGTTCATACTTAC  68 499
    LIC13216 3946405 .. 3946415 +    -4  -3.56862   GATAGATTCCTTTTA                 TACA ATG TGTA                 TTTAACGACATTTAT  53 93
        htrB 3956099 .. 3956109 +  -2.6  -3.75686   CAAAAATAAAGTATT                 TTTA AGA TAAA                 TTATAGTTTTATTAG  50 156
    LIC13227 3960514 .. 3960541 +  -8.7  -3.12613   GAACTTGTTAATTTT        GATTTTTTCAA TGAAAT TTGAAAAAATC         CTTTCATTTATATTT  73 129
    LIC13228 3962100 .. 3962114 +  -2.2  -3.83868   GACCCGAGAAAAAAT               TTATTT CCA AAGTAA               TTCATTTTGTTAATA  49 305
    LIC13229 3964423 .. 3964433 +    -4  -4.24948   ATTTTAAACCGAAAT                 TACT TTA AGTA                 TTTTGAATATACTAA  61 34
        dead 3966677 .. 3966694 +  -4.1  -2.79135   TGAATAATAGAAAAA             CCGTTCT TTAC AAAACGG              ATTATTAAACATTAT  47 121
    LIC13231 3968081 .. 3968095 +  -4.3  -3.60098   AGTATTAAATATTTT               GCATT CAAAC AATGC               TTTGCAATAAAAAAT  53 85
    LIC13233 3970726 .. 3970736 +  -5.4  -2.87963   ATATGAACTCTGTAC                 TGAG TGC CTCA                 TCTAATGCTTATCCC  52 262
    LIC13235 NONE
         arp 3973114 .. 3973136 +   -10   -3.2981   TCGTAAAAAGCGTTT           CATTGAGTTT CTT GAACTCAATG           TTGCTCCTTACTGTC  80 387
    LIC13238 3975747 .. 3975761 +  -2.8  -3.60475   ACGGATTTTATTTTG               GAGTCA CTT TTACTC               TTTAAAGTGAGAATT  48 6
    LIC13240 NONE
    LIC13241 NONE
    LIC13242 3979319 .. 3979330 +  -4.4  -3.93262   GGTTCGGCCCGATAT                GGAA TTCC TTCC                 TTTCGTCTATTAGAA  59 281
    LIC13246 3982359 .. 3982372 +  -3.1  -2.66735   AATGAAAACTCTAAA               CGGAA AAGA TTCTG                CTTGATCATTTTTTT  42 7
    LIC13247 3983870 .. 3983890 +  -9.7     -2.97   TTCTAAATAAAAATA            GCGGGGTTT TTT AAGTCCCGC            TATCTAAATTAATTT  77 371
        murA NONE
        mauM NONE
    LIC13253 3991717 .. 3991745 +  -7.3  -3.36823   ACTTAGTTCCCGCCC        CACAACGCGACCC ATA GGAAAGCGTTGTG        TTGAGTTTTCCAACG  66 236
    LIC13259 NONE
    LIC13260 3998085 .. 3998101 +  -5.9  -4.70319   CCTCCACAGAATATT              CTAACTT TTT AAGTTGG              TTTTCATTTTCATAC  76 339
         rnD NONE
    LIC13264 4003118 .. 4003131 +  -2.3  -4.73388   TTTTAGAAATGATTA               CGGCA TTCC TACCG                TTTTTAGTAAAAGTT  61 145
    LIC13265 NONE
    LIC13266 NONE
    LIC13267 NONE
    LIC13268 4007080 .. 4007106 +  -3.1  -4.82901   ATTTATATTTTAACG        TGAGTTGGTGGA AAGA TCCAC-GATTCA         TTTTTCTGAAAAAAA  64 437
    LIC13269 NONE
    LIC13270 NONE
        argJ NONE
    LIC13272 NONE
    LIC13273 4015230 .. 4015247 + -11.3  -5.63236   GATGAAATTTTAAAA             CCCGCTT TGAG AAGCGGG              TTTTTCTTTTTAAAT 100 310
    LIC13277 4019092 .. 4019110 +    -6  -4.72272   CGACTCTTCTTCCAT             GAAGAAAC ATA GTTCCTTC             TTTTTCATGGGAAGA  78 321
        sanA 4031071 .. 4031109 +  -9.2  -2.62472   TTTTGAAATAGATTC   TAATTTTTCAAAAACTCT ATT AGAATTGTTGAAAAATTA   ATTCCTCATTTGTTT  73 481
    LIC13292 4036789 .. 4036799 +  -2.6  -4.79683   TTCCAATTCCAAAAA                 TTTT AAA AAAA                 TTTATTTTCTAACTT  62 94
    LIC13293 4039239 .. 4039249 +    -4  -3.71255   CAGAAAGAATAAAGT                 TGAT CAG ATCA                 TTCTTCAATAGTTAT  55 4
    LIC13294 4039846 .. 4039858 +  -4.1  -3.66844   GCCCAGATGTTCTTT                TGCAG AAC TTGCA                TTATTAAAGTGTAAG  53 376
    LIC13295 4040822 .. 4040844 +  -5.6   -5.1287   TGGTTCTGAAAAAAG           TTGGTCTGAA CTT TACAGATCAA           TTTTTTAAATGTGGG  79 131
    LIC13297 4045872 .. 4045884 +  -2.7  -3.11732   CATTTTCGGCAATTC                TTGGA TGT TTCAA                TTACCTCACTTTAAG  43 114
        fadB NONE
    LIC13301 NONE
    LIC13302 4049961 .. 4049976 +  -6.2  -4.07568   TTTGATATTGACTTA              TTCTTC CGAT GAAGAA               TTTTAAACCGGAGAA  70 4
    LIC13305 4053469 .. 4053504 + -10.6  -4.05788   ACGGTATGAGGGATT    TTTATAAACGCCGGAA AATT TTCCGTCGTTTTTAAA     TTTGATTTCACCCAC  89 416
    LIC13308 4055821 .. 4055833 +  -4.9    -4.323   CGTTTGCGTATTCTT                GAATT TAT AATTC                TTTTGAGTGTTTGCA  64 301
        fas1 4067823 .. 4067863 + -15.1  -3.25942   TTTAATTCTAAAATG  GATTTATTCATTTCGGAAA TTT TTTTCGAAATGGATAAGTC  TTCCTCTCAAAAGAT 100 54
    LIC13319 4069822 .. 4069842 +  -4.7   -2.6162   TATCTCCAGTCAAAG            CGGTCGT TGGAATT ACGATCG            ATCTTTGAAGAGTTC  49 491
        argG NONE
        kdtB NONE
         ndk 4081973 .. 4082020 + -13.8  -2.52018   TTATTCTAAAACGAA CTACATAAATCAAAGAGGAGTT TCAA GACTTCTCTTTGATTTATATGG AGTTTGTTAGTTCTA 100 32
    LIC13327 4082638 .. 4082663 +  -5.6  -3.93061   ATTATTTTTGTCTTA         TCGATAAAAA TCTGTT TTTTTATCGG          TTTGAATTTTAAGCT  66 40
    LIC13328 4085021 .. 4085035 +  -2.9  -4.28925   AAAATTAGAGTTGTT               GAAAA ATTAA TTTTC               TTCTGTTTTTTTCAT  55 42
    LIC13329 4086055 .. 4086067 +  -6.3   -4.0896   ATTACGAATTTTCCA                GAATC ACG GATTC                TTTTACGCAGAATTT  70 432
    LIC13333 NONE
    LIC13334 4091521 .. 4091532 +    -3   -4.7189   AAGATATTAGAGTTG                TTGA AAAA TCAA                 TTTTCTATCTATTTT  64 478
    LIC13335 NONE
    LIC13336 4093118 .. 4093134 +  -8.1  -2.85545   CGTTTGAGTTTGGTG              TCAAAGA AAT TCTTTGA              TAGTCTTATTAAAGG  68 9
    LIC13347 NONE
        gyrB 4106889 .. 4106900 +    -3  -2.95111   CGAGGATTGACCTCG                CATT GCGT AATG                 GTTTCATCATTTTCG  44 31
    LIC13349 4107687 .. 4107697 +    -4  -3.37796   AAATATCGGGTAACT                 CTAT TAT ATAG                 TTCTGAATAATGAAG  50 289
    LIC13350 4108783 .. 4108794 +    -3  -2.84878   TCGATTCCAATAATT                TTGA TTTT TCAA                 CTTTACATTCAAAGG  42 250
    LIC13352 4110312 .. 4110324 +  -4.9  -3.03151   ATCATTGGAATCTTA                CTTTT AGG AAAAG                GTTTAATTTCGGAAA  51 141
    LIC13354 4113200 .. 4113223 +   -14  -3.09015   ACCTCTAGATAAGTA          TGCGAACGAT TAAA ATCGTTCGCA           TTCAATAAATATAAA 100 43
    LIC13355 4114127 .. 4114143 +  -2.3  -3.90762   TTGAGAAATTAAAAG              TTGATTT TAA GAATCGA              TATTTTTAACAACTG  51 76
        cobT NONE
        cobS NONE
        gpmB 4117008 .. 4117021 +  -2.5  -3.29381   TTATCGAGAATCCGT               TTTTA AACA TAAAA                TTAATGATATTCTAA  45 399
    LIC13359 4118441 .. 4118453 +  -7.7  -2.71745   CTTTACACTTTCTAC                TCCAG AAA CTGGA                ATTGCTTCTTGAAAC  63 200
    LIC13365 NONE
    LIC13366 4129531 .. 4129542 +    -3  -4.19817   AAGAAATTCAATTTT                TCTA ATAT TAGA                 TTTTACATAGATCCA  57 21
    LIC13374 4137507 .. 4137520 +  -3.1  -3.96387   AACGTGGCTAACAAG               TCGTA AGAA TACGG                TTTAGTTCGGTTGCT  54 189
    LIC13376 4140252 .. 4140269 +  -5.7  -4.64676   TAGGAACTCATACTT             TTAGAAA ATTC TTTCTAA              TTTTCTTACACCTAA  73 440
    LIC13379 4143505 .. 4143515 +  -5.4   -3.5936   TTCCTACAAATTAGT                 TTGC TTG GCAA                 TTTACGAACTTTCGA  59 165
    LIC13380 NONE
    LIC13381 4145463 .. 4145477 +  -5.8  -4.61482   AAATCGATTGAATTC               TCTTAA CAA TTAAGA               TTCTTTTTTGAAAAA  73 45
    LIC13382 NONE
    LIC13383 NONE
    LIC13384 NONE
    LIC13385 NONE
    LIC13386 NONE
    LIC13387 4152269 .. 4152295 +  -3.9  -3.76048   TAGTTTTTTAGAAGA         TTCAATTTTAT TACCT ATAAAATCGAA         TTGTGTTCCTTACCA  54 245
    LIC13388 4153276 .. 4153293 +  -8.5   -3.3352   AAATTCCCTTACAAG             CAAGAGA ACGC TCTCTTG              TATTAGTTCCTTTTA  70 341
    LIC13391 4155654 .. 4155672 + -10.2  -5.01042   ATTTTAAAACAAAAA             GCCCGCTG TGT TGGCGGGC             TTTTTCATTTCACTT 100 220
    LIC13395 4162701 .. 4162725 +  -2.3  -4.98917   CCCAGATAAAACATA          TTTTTATAATA TTT TGTTTTAAAAA          TTTTATTCTATTTTA  63 32
    LIC13396 4164501 .. 4164514 +  -3.9  -3.63744   AGAAATTTAAATTCG               TTTTC TATG GAAAA                TATTTTAAAGAAAAC  52 31
        phoD 4165923 .. 4165934 +    -3  -3.83026   AAAAAAGAAATCCTT                TCAA ATCC TTGA                 TTTAGTATGAAACGA  52 14
    LIC13398 4166845 .. 4166861 +  -2.3  -3.87815   ATAATAGAATACTTT              TTTTCTA ATG TGGAAAG              TTTGTAAACGTCCAG  51 108
    LIC13406 4178143 .. 4178153 +  -2.6  -4.36993   TTGAACAACTCTAAT                 TTAT TAT ATAA                 TATTTTTTTGAAATT  58 414
    LIC13410 4181765 .. 4181778 +  -2.4  -5.07486   AAAATGGAATATAAA               CTCT AATCTA AGAG                TTTTTATTCAGAGTC  65 20
        plsB 4185595 .. 4185626 +  -4.6  -2.50813   ATAAACCGCATAAAA      GAAATTTAATACAA TATT TTGTCTTTAATTTC       AATTTATTATAGAAT  49 148
    LIC13416 4192516 .. 4192549 +  -5.5  -3.48419   TTATAAATCGAATTT     TTATTTGAATTCTTT TTTA AAAGAATTCATAAAA      TCTTATATTCGTTTT  60 232
    LIC13417 NONE
    LIC13418 NONE
        hycC NONE
        hycD NONE
    LIC13421 NONE
    LIC13422 4199033 .. 4199047 +  -2.8  -3.10597   ATGGGGTTTTTATCA               TCTACT GCA AGGAGA               ATTTTGAATGCGCAG  43 4
        hycE NONE
        hycG 4201338 .. 4201349 +  -5.8  -2.81535   ATTGATGGGAATTTC                CACG AAAT CGTG                 TCAGTTTTATACTGG  55 90
    LIC13425 NONE
    LIC13426 4203086 .. 4203104 +  -3.2  -4.61566   TGTGCATATTTTTGA             TTATCATC TAC GATAATAA             TTTTCTGGTTTGAAG  64 330
    LIC13430 4207778 .. 4207796 +  -3.2  -3.87627   TAATTGTAATTAGAT             TTTTTTGA AGT TCTAAAAA             TGTTTTATCTAAAAA  54 147
     pab1703 NONE
    LIC13432 NONE
        pyrD 4211192 .. 4211205 +  -2.5  -3.41378   AGCGAAATTATCTAC               TTTAA AATA TTAAA                ATTTTATTAAATATG  46 82
    LIC13434 4212694 .. 4212704 +  -2.6   -2.7535   TAAAAAAATGGAATT                 TAAA AAT TTTA                 TGATATATTCAAAAA  41 38
    LIC13435 4213294 .. 4213325 +  -6.6  -2.92613   TCAATTAACTTAAAA      CGATCGATAACATG AAAA CGAGTTGTTGATCG       TAATTTAGGATAGAA  61 43
    LIC13437 NONE
         hpt 4215614 .. 4215628 +  -4.3  -2.96141   TAATTTGTCACAATC               CAGAA TTAAT TTCTG               ATCTTTTATATTAAA  48 69
      pa5518 NONE
    LIC13440 4217881 .. 4217892 +    -3   -5.2696   TTAATTTTTTAAAGT                TTCA ACTA TGAA                 TTTTTTCAATTTTAC  71 81
    LIC13443 NONE
      vc2606 NONE
    LIC13445 4223239 .. 4223263 +  -9.4   -3.9243   GGTCCTGATCTAAAA          TGCCGTAAAT ATCGA ATTTGCGGCA          TTCTTTCGCAAATTC  86 359
    LIC13446 4224496 .. 4224516 +  -3.4  -4.74103   GATATAGAAACGAGG            GTTTTATA AACGA TATGAAAC            TTTTTAGATTCACCC  67 475
    LIC13453 4232630 .. 4232646 +  -2.3  -3.82097   GATTAAAGCGTAGTG              GAATTTT AAC AAAATAC              TTTCCTCAATTTAGA  49 504
    LIC13457 NONE
    LIC13458 4236000 .. 4236013 +  -3.8  -4.19258   AGTATTTTTGCATGG               TCGC ATAACG GCGA                TTTTACGTAAAATAT  57 207
    LIC13460 NONE
    LIC13461 NONE
    LIC13462 4238605 .. 4238624 +  -4.4  -4.52347   AGCCAATTTAGAAGG            GAAGAAAA GTCT TTTTTTTC             TTTTACTGTTGTTTG  66 504
    LIC13467 4243650 .. 4243672 +  -9.2  -4.22346   AAGAGATAGAAAAAA           TCGGTTCTTT AAA ACAGAACCGA           TTTTAGATGGATTTG  89 61
    LIC13470 4246191 .. 4246214 +  -5.3  -5.79595   CTTATACACCAAAAA          CCGAAGG AGACTTATAA CCTTCGG           TTTTTTATTTTAACG  91 55
    LIC13471 4247283 .. 4247298 +  -4.6  -2.65091   GTAGGTAAGTTTATG              GCGCTC AACA GATCGC               GTTCTAAATTAAAAT  49 326
         cdd 4248199 .. 4248215 +  -7.9  -2.63747   TGTGCCAAAAGCACC              CCGGGTT CGA ATCCCGG              CTTCTCCGATTTCAT  65 120
        dnaX NONE
    LIC13475 NONE
        recR 4251031 .. 4251041 +    -4  -4.68424   GGCGGTTACAAAAAA                 TTCT CTG AGAA                 TTTTTCCCTGAGTTG  66 445
    LIC13482 NONE
    LIC13483 NONE
    LIC13484 4260160 .. 4260172 +  -4.9  -3.64259   TATTGGAATTGATGA                TGAAT TAA ATTCA                TTATTAAGAATAATT  57 269
    LIC13494 4271792 .. 4271812 +  -2.6  -4.94109   TTTAGAAACTATAAT            CAAACTTC CCTCA GAAATTTG            TTGTTTTTTATTTTG  64 445
        ilvE NONE
    LIC13497 4277004 .. 4277015 +    -3  -3.09983   ATTATTTTTTAAACT                TTCT ATTT AGAA                 TATATTCAAAATTTT   0 16
        gidA 4272817 .. 4272832 -    -4  -4.56597   GTTCGGTTTGAAAAA              CGTTTC ATGT GAAACA               CGAATAGAAATTTAA  65 293
    LIC13491 4266175 .. 4266185 -  -3.2  -4.76644   AAGAGGTATCAAAAA                 GCAC GTT ATGC                 ATTCTTTTATAAAAA  64 234
        gidB NONE
        parA NONE
        parB NONE
    LIC13487 4261995 .. 4262005 -  -2.6  -5.07107   CAAATTCCCAAAAAA                 TTTT TTA AAAA                 CCTACACAGAATCTA  66 130
    LIC13481 NONE
        serS 4255462 .. 4255481 -  -3.6  -3.72576   GGCTGTTCGATGAAA            CACAAGAT AATA ATCTCATG             ACCAAACTCACGTTA  54 424
    LIC13479 NONE
    LIC13478 NONE
    LIC13477 4250847 .. 4250861 -  -4.2  -3.72241   GATCAATTATTTAAA               TGTGGG ATT CTCACA               AATCACGATTTTAGG  55 165
        lpxD NONE
    LIC13468 4243650 .. 4243672 -  -9.2  -5.46276   AAGAGATAGAAAAAA           TCGGTTCTTT AAA ACAGAACCGA           TTTTAGATGGATTTG 100 50
    LIC13466 4240255 .. 4240267 -  -4.8  -3.09234   ACAAATGCGACCGAA                GCAC ACGAA GTGC                TGAGGACAAAGCGAA  52 52
    LIC13464 NONE
    LIC13463 4238050 .. 4238061 -  -5.8  -2.80016   TTTTAGGAGCAATTA                CACC AATT GGTG                 GAATTTCATTCTTAA  55 87
    LIC13459 4235717 .. 4235733 -  -6.7  -2.57132   GGTTTTCGGCATAAC              TTTTTCT TAC AGAAAAA              ATTGGGATCTGAACT  57 376
    LIC13456 4233747 .. 4233778 -  -6.7  -3.61517   AGTTTTCCCGAATAA      TTCTTTGGCACGA TAATCG TCGTAACAAAGAA       TAAGCTGGTAAAAAT  67 70
    LIC13455 4233080 .. 4233092 -  -2.7  -4.70879   CTTAAATTTTAAAAA                TAAAC TAC GTCTA                ATAGTTTTTTTACAT  62 189
    LIC13454 4232353 .. 4232365 -  -3.5  -4.65168   ATTATATGTTAAAAA                TTTAT TAT ATAAA                AATTATCTAATTAAT  64 390
    LIC13452 NONE
        flgK NONE
        flgL NONE
    LIC13449 4225623 .. 4225634 -  -2.2  -2.55803   AAAACCAGCACTAAC                CGAT CTCC ACCG                 CTGCCGATTCGAAAA  39 9
        csrA 4225169 .. 4225181 -  -3.5  -2.63818   AATAAATTAGAATAT                TTTTA AAT TAAAA                CTTACCAGTTCATTT  44 208
    LIC13447 4223933 .. 4223943 -  -5.4  -3.95621   ATGAAATTCGATAAA                 TGGT ATA ACCA                 AATCATTCGGTGGGT  63 418
         gpo NONE
    LIC13441 4218017 .. 4218030 -  -6.7   -2.6933   GTTCCTACAAAAACC               GTCAC ATTG GTGAC                TTTCAAGTAATTTTA  60 350
    LIC13436 4213521 .. 4213531 -  -5.4  -4.24948   CGATTATAGCGAAAA                 TTCC GAA GGAA                 TTGGAACATTGTATC  67 249
    LIC13429 4205530 .. 4205545 -  -3.2   -5.0133   CATTCTTTTAAAAAA              TGTGGG AACT CACACA               AGTTGAAATAAAAAA  68 203
    LIC13428 NONE
    LIC13427 4202580 .. 4202602 -  -3.4  -5.01845   GATAAGAATGAAAAA           TAGGCCTTCG TAT CGAAAAACTA           GATTTGAAAAGTTTA  70 169
    LIC13415 4189078 .. 4189098 -  -6.3  -4.07008   TATGAATTAAAAACA            CATTTTTCA CTT TGAAAAATA            TTCTATTTTAAGACC  70 140
    LIC13414 NONE
        purT 4186134 .. 4186148 -  -2.2  -3.60792   TGGGCAAGTTTTAAA               TTTATA TTA TACAAA               CAAAATTCTAGGAAC  47 387
    LIC13411 4181754 .. 4181788 -  -2.4  -5.52384   GTGTGATTAAAAAAA    TGGAATATAAACTCT AATCTA AGAGTTTTTATTC-A     GAGTCTGTCCCAAAA  74 386
    LIC13409 4180098 .. 4180122 -  -7.9  -3.72363   CATGGAAAGCCTAAA          GGTCGTAAAAA TGT CTGTTACGACC          ATGAAAGTATCGATT  74 214
    LIC13408 NONE
    LIC13407 4178088 .. 4178107 -  -2.2  -3.21778   TTATTACATTAAAAT            GGAAAATT AAGC AATTTTGC             TAAGCCTAACTATGG  44 194
        folE NONE
        acsA NONE
    LIC13403 NONE
         ada 4171498 .. 4171508 -    -4  -3.98816   CAAAGGAATATTAAA                 GATT ATA AATC                 AGACGATGTAACGAT  57 245
    LIC13401 4169313 .. 4169331 -  -6.2  -3.42992   AAATATATAAATATA             TTATTTTA TTT TAAAATAA             AAATTTGATTCCATA  63 278
    LIC13400 NONE
        mtaP 4167090 .. 4167104 -  -3.6  -4.49311   AGGACTACTACAAAA               CCTAAT GAA ATTAGA               CTGCTCGAAAGTTCA  62 338
        dmcA 4159577 .. 4159590 -  -2.4  -3.33261   TTTCAATTTTGATAA               TGGT GGCAAA ACCA                GATTTATCCAATTTG  44 388
        ilvC 4157874 .. 4157899 -  -7.5  -6.07374   AGAAAAAATAAAAAA         CCCGGAAGACT TAGA AATCCGCCGGG          TCTTGTTGATTCAAA  95 64
    LIC13392 4155693 .. 4155718 -  -9.9  -4.66609   CATTTCACTTAAAAA         CGAAATACCAA TACT TTAGTATTTCG          TTTTAGTGGAAGGCA 100 15
    LIC13390 4154877 .. 4154889 -  -2.7  -4.25658   ATCCGAGTAAAAGAA                GTCAT CCA ATAAC                GGAACTTATATTTTC  55 14
    LIC13389 4152888 .. 4152900 -  -4.1   -4.5954   TGACAGGAGACAAAA                TCTCA TTT CGAGA                GAACTAAAATTCGAA  66 174
    LIC13377 4140536 .. 4140557 -  -2.3  -4.25615   AAAAACCTGAAGAAA           GCTTTAGAA CTTG TCCCAAAAC            CTTAAAGAATTTACA  54 259
    LIC13373 4136241 .. 4136255 -  -5.8  -3.87075   AGGATTTGGGACAAA               TTCTTA TTC TAAGAA               ATCCTGAATCTTTCT  66 19
        cysH NONE
        cysD NONE
        cysN 4132704 .. 4132717 -  -3.8  -3.03441   TATCAGCGTTTAACA               CGGA TTAGGC TCCG                ACTCCGGTAATCATC  46 16
        cobA NONE
        cysG NONE
        cysI 4129304 .. 4129315 -  -2.2  -4.98531   TCCCGAAATTAAAAA                CCTA CTGA CAGG                 TTTACCTGTTTTTCT  66 255
    LIC13364 4126536 .. 4126575 -  -4.4  -3.46563   GATACATGAGTAGAA  GCGGAACCGTTATCAAAAA AAA TCTATGATATCGGTTC-AC  TGAATTTCACCACCT  52 22
    LIC13363 4125328 .. 4125347 -  -5.2  -3.03998   ATATAGAACAAGAAG            TATAAATA CCGT TATTTATA             TCCAAAAGACCAATT  53 477
        eriL 4122778 .. 4122802 -  -5.7  -4.60487   CATGACTCTGAAAAA          GTTGATCTGAA CTT TACAGATCGAC          ATCGACTCTTTAAAT  73 392
    LIC13361 NONE
    LIC13360 4118049 .. 4118062 -  -3.1  -4.72188   TCAATTTAAAACAAA               GAAAG AATT CTTCC                TATCAAAGCCTAGGT  67 233
         lao 4110153 .. 4110164 -    -3  -4.82154   AACCTATATCAAAAA                TTGT TCCA ACAA                 AGAAGCTTTTAACGC  65 356
    LIC13351 4108571 .. 4108583 -  -4.9  -4.46493   TGAAATACATCAAAA                TAACA CCT TGTTA                TTCGAAATCGCTAAT  67 148
    LIC13346 NONE
        gltX 4100650 .. 4100662 -  -2.7  -3.70568   GACAACAAACTACAA                CCAAA CGA TTTGA                ACGAAAATACATCTG  48 46
    LIC13344 NONE
    LIC13343 4099098 .. 4099108 -  -2.6  -2.59741   GAAAACATAATAGAG                 TTTT TGA AAAA                 TGAGTTCTATATCAG  40 78
    LIC13342 4098301 .. 4098334 -  -7.5   -3.6502   TATTTTGCATTCAAA     CCGTGTTTTCTGACA AAGA TGTCAGCAAACAAAG      GACAGATGTACTTCG  69 188
    LIC13341 4096856 .. 4096869 -  -3.1  -4.34482   TTTTTCAAAAAAATA               TTCCA CCAT CGGAA                TCGTTTCTTCCAAAT  57 134
    LIC13340 NONE
    LIC13339 NONE
    LIC13338 NONE
    LIC13337 4094037 .. 4094053 -  -7.9  -3.06696   CGCTTTCGCAATACA              TTGGCGG GAG CCGCCCA              AAGTCGAACTAATAT  68 152
    LIC13332 4088305 .. 4088330 -  -5.5   -5.1848   AATGAAGTTAAAAAA         GAAACAAAAGT TTTT ACCTTTGATTC          CTACATAATAGATGT  81 321
    LIC13331 NONE
    LIC13330 4086101 .. 4086123 -  -7.9  -3.86283   TTAATCTATAGCAAA           GAAAACAAA GTTCG TTTGTTTTC           TAAATGTGCCGCTAA  74 79
    LIC13323 4079323 .. 4079356 -  -5.5  -5.92337   AGAGATCAAAAAAAA     TTTGAGAAAAGTTTT TTAT AAAAATGTTCTCAAA      AAAGAAATACAATAT  93 339
        nprT 4076531 .. 4076589 -  -8.7  -3.66921   AACTCGAACTTCAAA CTGCAAAAAGGTTCTAAATTG-ATTA-AT TCT ATCTAATCCAATTTTGAAACTTTTCGCAG TTATTTTAGAGATTT  77 41
    LIC13321 4073068 .. 4073109 -  -5.5  -4.07885   CAGTTCCTTTTAAAA TTCATTTTATAGAAATTCCC TTA AAGA-TTTCTATAAACTGAA ATCTAGAATCGAAAC  68 14
    LIC13320 4069625 .. 4069652 -  -9.2  -4.60255   ACAAGTTTGCAAAAA        TCGACTCAACGT TTTT ACATCGAGCCGA         TTTAGATACTAGTCG 100 58
    LIC13317 4065716 .. 4065727 -  -2.2  -2.87891   AATAAACCTAATAAC                CTCG ATTT CGAA                 TCACAGAAGTTGTGT  40 6
    LIC13316 NONE
    LIC13315 NONE
    LIC13314 NONE
    LIC13313 NONE
    LIC13312 NONE
         mpl NONE
        pheS NONE
    LIC13309 4056926 .. 4056943 -  -4.2  -3.83963   ATGCCCGAAAAAAAT             TTACAG GTTTAG CTGTAA              TAAGGACTGGGAAGT  55 190
    LIC13307 4053725 .. 4053735 -  -3.2  -2.92111   TTTTTAAAAAATGCA                 GTAG TTC CCAC                 ATTTAAAGAGTTTTA  44 131
    LIC13306 4053106 .. 4053124 -  -3.8  -4.27742   ACAAAAACGAAACAA             CGTTAGAC GAC ATCGAACG             ACTTCCTTCAGGATC  60 46
    LIC13304 4051866 .. 4051877 -    -3  -3.71045   ACACGACTAAAAAAT                CTTT TCTG AAAG                 GCAATAGTTCCCACA  52 104
    LIC13303 4050301 .. 4050312 -  -2.2  -3.90586   AGACCAGCTTAGAAA                GCGA GGTA TCAC                 CTAATGTTTTGGACA  51 426
    LIC13296 4041071 .. 4041095 -  -5.9  -3.39407   AATAGAAGTTTATAA          CAATTGAAT CTGCAGT ATTCAATTG          GGGGAGAATTTTCAC  60 364
    LIC13291 NONE
    LIC13290 4034441 .. 4034463 -  -5.1  -2.89874   AAGAAATATTTAAAG           TATTATTTT CTTCT AAAATAATA           GGACGGAATTCGTTA  53 366
    LIC13289 NONE
    LIC13288 4031751 .. 4031765 -  -2.9  -5.04987   AATATTTCCAAAAAA               GTTTT TTGTG AAAAC               TCGACATATAAACAT  66 200
    LIC13286 NONE
    LIC13285 NONE
    LIC13284 4028044 .. 4028061 -  -6.3  -3.11634   TTCCATAGGATTTAA             GACTCCT GGCT AAGAGTC              TACCTAGGGGAAATA  60 279
    LIC13283 NONE
         lig 4024950 .. 4024976 -  -9.8  -5.45726   TACATTTTAAAAAAA         TATAATTTTATA ATA TATAAAATTATA         TTTAACCGCTTTACA 100 48
    LIC13281 4022316 .. 4022329 -  -2.4  -4.36596   TTTATAACGAATAAA               GTGA AATTCA TCAC                AGTCCTCTGACGCGC  56 52
    LIC13280 4021037 .. 4021048 -    -3   -3.9243   TAATCTCTCAAATAA                TGTT CAAA AACA                 AACCGAAAAATTTTT  54 54
    LIC13279 NONE
    LIC13278 4018499 .. 4018518 -    -8  -2.67122   AAAAATCGAATCAAT            TTTGGAAA TTTT TTTCCAAA             GTTTTCTGAAACACT  63 408
    LIC13276 NONE
    LIC13275 4016087 .. 4016097 -    -4  -3.43042   TGCTTTATCAAAAAT                 TTCA TTT TGAA                 TAACTTAAGTATCAT  52 118
    LIC13274 4015230 .. 4015247 - -11.3  -4.25074   GATGAAATTTTAAAA             CCCGCTT TGAG AAGCGGG              TTTTTCTTTTTAAAT 100 77
        purF 3999223 .. 3999243 -  -2.6  -3.87914   GAGCCAACAAAAAAC           TCAGGT-GC AACT ACTACCTGA            ACTCAATGCATCGGA  52 397
    LIC13261 3997412 .. 3997436 -  -2.2  -4.72127   GAAGAAGAAAAAGAA          CTCTATCTTT CTCTT AAAGATGGAA          TCTATGAACTACCGA  64 369
         fdx NONE
    LIC13257 NONE
    LIC13256 3993760 .. 3993785 - -12.1  -4.22346   TAAACGTATTTAAAA         TGAGAAAATCT GCGC AGATTTTCTCA          TTTTATTCAAGATTT 100 254
    LIC13255 NONE
    LIC13254 3992468 .. 3992478 -  -5.4  -3.41738   TTTCTAATAAATACA                 GTAG TTC CTAC                 AAAACCATCACATTT  57 261
    LIC13250 3987107 .. 3987121 -  -4.2  -2.72558   AGAATTTTTCAATTA               GGAGGA CTT TCCTCT               TCGGATTCCGATCAA  46 8
    LIC13249 3986232 .. 3986248 -  -3.8  -4.86613   TAAAACGAAAACAAA              TGAAAA TTAAT TTTTCA              ACAATTCTATTTTAC  68 244
    LIC13248 3983868 .. 3983892 -  -7.1  -5.27938   AGTTCTAAATAAAAA          TAGCGGGGTTT TTT AAGTCCCGCTA          TCTAAATTAATTTTA  86 99
    LIC13245 3981064 .. 3981074 -    -4  -3.54548   AATGATATAATAATA                 GAAT ATA ATTC                 TGTTCTAAAGTCCTG  53 45
        icdA 3979785 .. 3979808 -   -11  -3.69434   CGAATCAATCTTAAA          TTCCCGACAG TACC CCGCCGGGAA           TTTTGTTTTAATACG  90 46
    LIC13243 3978968 .. 3978985 -  -4.9  -5.13741   GGAATTGAAGAAAAA             GAAGATT TTAA AATCTCC              ATTCCTCAAAAAAAT  79 100
    LIC13239 3976027 .. 3976039 -  -2.7  -4.59081   TAAATCTAGATAAAA                CCAAA CCC TTTGA                CACGGCAAATTTCGA  60 416
    LIC13237 3973531 .. 3973544 -  -2.4  -3.77219   ACGACTTAACCTAAA               TTCG GTAAAG CGAA                AGGGATCGATGCGGA  49 267
    LIC13232 3968388 .. 3968417 -  -3.6  -4.58085   ACATTCACAAAGAAA       CTGAATCTGTAG AAACTG CCACAGACTTAG        AAATGATTTTTCCTA  64 508
    LIC13226 NONE
    LIC13225 3958773 .. 3958783 -    -4  -3.57462   TAGGTCAGTTTCAAA                 GATA TAG TATC                 GCTTACAAGGTGATT  53 94
        glpT NONE
         ppa 3956597 .. 3956612 -    -4  -3.83026   TCGCGTTATACCAAA              TTCAAG TTTT CCTGAA               CTCAGTGTCTCATTT  55 245
    LIC13221 NONE
        hepA 3950959 .. 3950970 -  -2.2  -3.27298   CGGTCCAATGATTAA                GGTC CAGA AACC                 TCGATTAAAATCGGA  44 66
        pheT 3947993 .. 3948006 -  -6.7  -3.29063   ATAAAAACTTAAAAT               GTGGT AATC ACCAC                GAACAGTTTGACATC  64 525
    LIC13218 3947109 .. 3947123 -  -2.2  -4.71223   TTATAATATATAAAA               CTTTAT TTA ATAAAA               AATATAAAGACTATA  61 232
    LIC13217 3946208 .. 3946221 -  -3.1  -3.06117   AATACAAGAAGGAGA               CGCTT ATCG AAACG                ATTACGTAGATTTTC  45 442
    LIC13212 3940470 .. 3940482 -  -3.4  -4.13995   CCTCTACAAATTAAA                TTGC ATTTG GCAA                CTTTCAAGTAGTCTA  55 103
    LIC13209 NONE
    LIC13208 3936936 .. 3936956 -  -3.4  -3.41504   TAATAAAGTACAATA           GTTTCTACA TTTT TGT-GAAAC            TCAATGTATCGCTTC  48 187
    LIC13207 3935761 .. 3935805 -  -2.8  -5.47218   TTCGACGTAAAAAAA TTAG-GGCGAATCCGGCTTGCC ACA GGCA-GCCGGACCGGGCTCTCA GCTCCGGTCAAGTTA  72 290
    LIC13206 3934818 .. 3934843 -  -2.5  -4.65895   GTTTGTACGTAAAAA         TGACGTGAGGT AACT ACCGCAAATCA          CAATTTTACAAACAA  60 213
    LIC13204 NONE
    LIC13203 NONE
        choD 3928543 .. 3928557 -  -2.8  -4.70626   TAATAATCCTAAAAA               CGAATA TTA TTTTCG               TGCATTCAATTTTGC  62 304
    LIC13201 3924302 .. 3924324 -   -10  -2.64805   CTAAATCATAAGTGA           GCACAAATTT AAG AAACTTGTGC           TGCTTTTTTACAATT  76 33
    LIC13197 3918971 .. 3918992 -  -4.5  -3.12351   GGTTGCCACAGGCAA           TAGGACT TCGCTCTC AGTCCTA            GTCAATAAATTACAT  52 234
    LIC13193 3910067 .. 3910077 -    -4  -2.52834   GATTTTATCATGAAT                 TTTG AGA CAAA                 TCTCTTCTTTAACGT  46 265
    LIC13192 3907300 .. 3907316 -  -3.7  -3.34398   TTTCCGGTGGAAATA              TTGATCT GAA AGATCTA              AACTCTTTTATGTCC  50 202
    LIC13190 3903795 .. 3903807 -  -2.7  -3.63569   GGAATTTTTCAACAA                CTCTA ATT TAGAA                ATCCTACTCAAGATT  48 494
        wecD NONE
    LIC13188 3902852 .. 3902877 -  -4.9  -4.95155   GTTAGACGATAAAAA         TGAAAGTTT ACTTTTAA AAACTTTCA          AAGATTTACAAATGA  72 63
        nhaP 3900609 .. 3900625 -  -5.3  -4.10161   ACATAAAAAAATTAA              TATATTT TAA AAATATA              AAGTATTAATAAACA  64 369
    LIC13186 3899444 .. 3899454 -  -2.6  -3.07198   TTTCTACATATAAAT                 TTTA AAA TAAA                 TTCTGTTTAGATGCA  43 95
    LIC13185 NONE
        mltA 3895616 .. 3895635 -  -4.3  -4.20368   TGATCTCAATATAAA            TCTGTCG GAATTA CGACAAA             TCCTCTGTAAAACTT  61 525
    LIC13183 3894631 .. 3894655 - -12.1  -2.50197   AAGATAAGAAAGGAT          TCAGGCGGGTT AAG ATCCCGCCCGA          GAGAGAAAGTTACGA  89 44
        ugpQ 3893289 .. 3893314 -  -5.5  -3.14051   TTATGGGGATGAATA         TTGGATCAATA CGGA CATAGATCCAA          TCGAAAGAAATTAGA  57 462
        nudH NONE
    LIC13179 NONE
        acyP 3891052 .. 3891071 -  -3.5  -5.11937   AACAATTGGAAAAAA            TCAGAGC AGAATG GCTCAGA             GAAATCGAAGCAGAT  73 102
         tas 3887966 .. 3887999 -  -6.9  -3.36742   TCGAGAGAAAGAAAT     TCTGATCCTATTCGGA AAG TCCGAA-AGTATCAAA     CAGTTTACGAACGCC  65 40
    LIC13170 3881533 .. 3881543 -  -5.4  -3.63569   TTAATTTTTCAACAA                 CTCT AAT AGAG                 ATAAAGTATTCTTTA  59 272
        norM 3879935 .. 3879951 -  -3.7  -3.76534   GCAAGAAAGTTTAAA              CTGGATT TTG AACCCAA              TCCTTTCTTCTAAAT  54 4
         gmd 3878828 .. 3878867 - -12.6  -3.67067   TAGCACATATAAATA  TTCAAAACATTCTTATAT TTTA ATATAAGAATGTTTTTAA   ATTTTGATTCCGATT 100 22
        dnaC NONE
        folK NONE
        panB 3873167 .. 3873179 -  -4.8  -3.08224   ACTTCACTCCAAAAC                GGGA TCATC TCCC                TTAAGTTTTACAACC  52 72
     aroA(G) 3871928 .. 3871952 -  -7.2  -4.43397   GCCCAAAATAAAGAA         GCGGCCTTTGA ATTT TCAA-GACCGC          TTTTTCAAGTCAAAG  79 82
    LIC13156 3867786 .. 3867812 -    -3  -4.74858   GAAAGAAAAAAAAGA         CGCTGAACTTCA AGC TGAACTTCATCA         AACCAAAGGTGTTTC  65 378
        lpxA NONE
    LIC13153 3865223 .. 3865260 -  -4.9  -3.46285   AAAGAGAAAATCCAA   GCGAAAAGCAAAAAC CGTTTATC GTATCTGCATTTCGC    TCTTTTAAAGATCAA  55 509
    LIC13151 3864396 .. 3864438 -  -7.3  -3.74693   TTTCACCTTATCAAA CAACATAAGAATCTACCCAG ATAG CCGA-CAAATTCTTATGTTG TTTAATCTACAAAAT  71 48
        gpsA NONE
    LIC13144 3854190 .. 3854203 -  -5.3  -3.49886   ATTTTATAGAACTAA               CGTTT TGAA AAACG                ACCTTTATTCGATAT  57 30
        tlyC NONE
    LIC13142 NONE
         dfp 3851399 .. 3851409 -    -4  -4.43477   TCCACCCAACTAAAA                 CTTT ACG AAAG                 GTTTGGAAGTTTCCA  63 9
    LIC13139 3850435 .. 3850459 -  -8.1  -2.78072   AATAATCAAATCAAT          CTTTTACAAAA ATA TTTTATAAAAG          TATAATAAAAAAAAT  68 285
        murB 3848700 .. 3848724 -  -2.1  -5.40072   GTGCTTCTAAAAAAA          TGTAAGGAGAA CGA TCCTCCTTTTA          ATTTTACTTGGGGAA  73 336
       nsdHL 3837107 .. 3837120 -  -3.9  -4.52143   TCCAAAGATAACAAA               GTTTT TGAA AAAAC                CATACCTACTATCAA  62 293
    LIC13132 NONE
    LIC13131 3835602 .. 3835630 -  -4.1  -4.65895   TTTTTGATTCAAAAA        CTAAAATACAAAA TGT TTTTATATCTTAA        TTAAAAAATCATATC  65 15
    LIC13128 3829126 .. 3829140 -  -4.9   -4.3851   CACACCAAACAGAAA               GGGCG TTATG CACCC               TTTGTAGATGAAATA  67 98
    LIC13127 3827783 .. 3827819 -  -7.6  -2.52419   ATCAAATGCAAAATT    CACAAATTATAATTTT TTCGT AAAATCGTAATTTGTG    GGAATTCCCACATCT  65 319
    LIC13125 3823133 .. 3823145 -  -4.9  -5.79595   TTTTAAAATAAAAAA                GAAAT TCA ATTTC                TTTTAGAGAAAAAAC  90 348
    LIC13121 3820346 .. 3820359 -  -5.3   -3.6947   ACAAGCTCAATATAA               TACTC GTCC GAGTA                GTAAAAAACGTAGTC  59 56
    LIC13119 3816745 .. 3816765 -  -2.5  -4.56597   TTCTGGGCTCAAAAA            GGCACATTT TTC AAGTGTTCC            GACAAGAATGAGTCT  60 484
    LIC13117 3812650 .. 3812660 -    -4  -3.63569   TTAATTTTTCAACAA                 TTCT AAT AGAA                 ACAGATGGAAAATTA  53 250
    LIC13116 3811521 .. 3811535 -  -5.6  -4.61231   CGAGATTGCCAAAAA               GCAGCG AAG CGTTGC               TGTTGGCTCTTAGCG  73 45
    LIC13115 NONE
    LIC13114 3810223 .. 3810247 -  -7.2  -3.09234   ACAAATGCGACCTAA          TCTGTGGGAT AACCA ACCCCACAAA          TAATTGGATCTCAAG  65 333
    LIC13112 3808099 .. 3808111 -  -3.3  -3.50532   ACGGAAAGTAATGAA                TCTGG CAT CCTGA                TTTCCAGTATAACCT  48 56
    LIC13111 3805775 .. 3805791 -  -2.2  -5.52986   ATTTTACCAAAAAAA              CGTCCT TATAT AGGAAG              GCGAATCAAAACCCT  74 31
    LIC13110 NONE
    LIC13109 NONE
    LIC13108 3802438 .. 3802469 -  -5.4  -4.25056   GATTTTATGAACAAA      TTCTAAAA-TTGTAG GAA CTACTACTTTTAGAA      AATTCTTTCTTATTT  67 59
        galK NONE
    LIC13103 NONE
    LIC13102 3794636 .. 3794648 -  -2.7  -5.03314   TTGATTTCTAAAAAA                TAGAA GGT TCCTA                CATGCAATTTTATTT  66 78
    LIC13101 3789370 .. 3789404 -  -8.6   -3.0244   GCAAAAAATTTAAAT     CGTTCACATCGGAAGA AAA TCTACCGATGTGAATT     CTCATTTCAATTTCA  72 38
    LIC13099 3787233 .. 3787248 -  -4.8  -4.56367   GATTTTACAAATAAA              TTCTAA AAAT TTAGAA               ACTATTACCCTAAAA  68 112
    LIC13091 3782315 .. 3782352 -  -5.7  -3.72984   TTAGAACGAGCGAAA   CGAAATTGGTCTCGTCTT CTG AAATCGAG-CCAATCTCA   AAATGAATCCATCTA  64 200
    LIC13090 3778818 .. 3778834 -  -3.8  -4.57341   AATCTGCGTTAAAAA              GATTAA AGCCA TTAATC              AAATTTCTTACTTCT  64 33
        coaE NONE
    LIC13084 3769620 .. 3769630 -    -4  -5.09762   AGGTCAATATAAAAA                 TCAA TCC TTGA                 CTACGATGGCTCCGG  72 15
    LIC13083 3768540 .. 3768555 -  -3.2  -4.65895   TTTTGCACCTAAAAA              TGTGGG AACT CCCAAA               AAAACCATATTTCAC  62 389
    LIC13080 NONE
    LIC13079 3764212 .. 3764227 -  -5.4  -4.70879   TTTAAAGGCTAAAAA              TATGGG AGTT CCCACA               TTTTATTTTTACAGA  72 367
    LIC13076 NONE
    LIC13075 3759425 .. 3759440 -  -4.7  -4.11692   GATCGATTCCTAAAA              TGTGG AAACTA CCACA               ATTTATAAAATAGAA  62 267
    LIC13074 NONE
    LIC13073 3753951 .. 3753968 -  -5.7  -3.47227   TGGGAACTACCACAA             TTTAGAA TTGA TTCTAAA              ACATTAAAATGTGGG  60 74
    LIC13071 3749034 .. 3749056 -  -9.2   -5.1287   GTTATATTCAAAAAA           GGATCTGCTC AAA AAACAGATCC           TTTTTTATTTAATTT 100 41
    LIC13070 3746688 .. 3746711 -  -6.2  -3.29252   TCTCAGCAAACAAAG          TATCAGTTTA TTAC TAAACTAATA           ACCGCATATGAAAGT  61 210
    LIC13069 3745227 .. 3745241 -  -5.6  -4.61231   CGAGATTGCCAAAAA               GCAGCG AAG CGTTGC               TGTTGGCTCTTAGCG  73 45
    LIC13068 NONE
    LIC13067 3744070 .. 3744081 -  -4.4  -3.34787   AATAGGATTTTAGAA                TGAG AAGA CTCA                 AAAACGCACATTTTT  50 197
    LIC13065 3740584 .. 3740597 -  -5.3   -4.4267   TTTCAAAACTTAAAA               TGTGA GATC TCACA                CAAAAAAACCAACGA  69 449
         tag 3739448 .. 3739466 -  -4.7  -4.08692   TAAGGTTTCGGAAAA             TTTTTCT CTATC AGAAAAA             CATACTTTTTGCAAA  62 412
      lipL36 3735534 .. 3735557 - -11.1  -5.75342   TTTTCTCAAAAAAAA          TACCGCACT AAAAAA AGTGCGGTA           TTTTCCGTTAACTTA 100 55
    LIC13058 3731223 .. 3731233 -    -4  -3.49475   CTGATTCTTACATAA                 TAGA GTA TCTA                 AAACCCTGTCTCTAA  52 341
    LIC13057 3730517 .. 3730536 -  -8.6  -3.37939   AATTTCAAAATCGAA            CCGTGTAA AAAT TCACACGG             AAACTATAAAACTCT  74 152
    LIC13055 3728076 .. 3728086 -  -2.6   -5.4833   TGACGTAAGAAAAAA                 TTTT TCT AAAA                 GTATGAGTTCTTACA  72 443
        desA 3726393 .. 3726420 -  -4.8  -3.91798   GAATTTGCAATCAAA        TGCGGTAGTTCC CACA AGAACAATCGCA         TTCATTGTATGATTT  61 222
    LIC13049 3721428 .. 3721448 -  -5.5  -2.62513   ACAACTTCAATCAAC            CGTTTCCAT AAA ATAGAAACA            AGATGGAGAATTCAT  54 281
    LIC13048 3720969 .. 3720984 -  -4.7  -4.15106   GATTAATCTCTAAAA              TGTGG GAACTA CCACA               AATCACGATTTTACA  62 230
    LIC13047 3719274 .. 3719289 -  -4.7  -5.18371   CTGTAGAAAATAAAA              TGTGG GAACCA CCACA               AATCCGAGTTTTACA  77 305
    LIC13046 3717592 .. 3717620 -  -7.3   -3.4782   ATAGGAAAAACTCAA        CACAACGCTTTCC TAT GGGTCGCGTTGTG        AGGCGGGAACTAAGT  68 332
    LIC13045 3715976 .. 3715989 -  -3.9  -3.34962   TTTCAGATTTCAGAA               GAATA ACCT TATTC                ATCCTATGCGCAGTC  49 168
    LIC13044 3714627 .. 3714645 -    -4  -4.28432   AATTTTAAGGCAAAA             TTTTAAAT TGA ATTCAAAA             TACCACGTGCCGCTA  61 9
    LIC13038 3710100 .. 3710114 -  -2.8  -2.62718   AAAACTTAGAAGTGA               GCCCTT CAA AAAAGC               CAATAATTCTAGGTT  40 355
    LIC13037 NONE
    LIC13036 3707592 .. 3707604 -  -3.5  -4.51121   AAAATTAAAAAAAGA                TTATA TAG TATAA                GAAACTGAAGTCGAT  62 158
    LIC13032 3696768 .. 3696787 -  -7.2  -3.30825   GCCATAAAATATAGA            TTTGTGAG AGTT CCCACAAA             TTAAGTCGTATTACA  66 500
    LIC13031 3694849 .. 3694864 -  -7.6  -5.00467   TGAATAATAACAAAA              CTCACT ACAA AGTGAG               CCATTCCACAGATCT  88 397
    LIC13030 3693201 .. 3693215 -  -7.1  -5.44119   TCCAGCGTAAAAAAA               CCGGA ACGAA TCCGG               CTTCGCTGTACTACT  90 190
    LIC13028 3690335 .. 3690359 -  -2.8  -5.47821   ATTCAGCGAAAAAAA          TCTGGGCAAA TCTGC TTTGCCGAGC          CACACCTTCAGCTAT  72 468
    LIC13026 3688668 .. 3688678 -    -4  -4.52042   ATAAAAACCAACAAA                 TTCA CTC TGAA                 TTGAAAGTTACTCGT  63 45
    LIC13021 3680745 .. 3680757 -  -4.9  -4.18058   AATTAGATTTCAAAA                TTTAG ACT CTAAA                GAATTCCAAGTTCTC  62 14
    LIC13019 NONE
    LIC13018 3677890 .. 3677904 -  -7.2  -3.53224   GATCGCGTTGTGAAA               GTGTAA GTT TTACAC               AGGATTTGTCGTAAT  68 473
    LIC13017 3673332 .. 3673360 - -15.5  -2.74817   ATAATTAGAAAAATT        TGGAGAATCCGTT TAA AACGAATTCTCCA        TTTAAAAAACTGAAT 100 42
        hisI NONE
    LIC13015 3670551 .. 3670574 -  -8.8  -3.60627   CGACTGGAGCTGAAA          GCG-GTCCGGC AAC GCCGGATTCGC          CCAGTTTTTTTACTC  77 135
    LIC13014 3669020 .. 3669038 -    -3  -3.82097   TTCAAATTCAGCAAA             CACCTCCT ATG AGTCGGTG             TTTAGGATTTTGGGC  52 240
    LIC13013 3668506 .. 3668518 -  -6.3   -4.4715   TCTCAAGTTAGAAAA                CGATT CAG AATCG                ATTCAAAATTTAAGA  73 341
    LIC13011 3664236 .. 3664254 -  -2.5  -4.14392   TTGGAACGTGCAAAA             TATCTAA TGAAC TTAGACA             GAAAAAATAATTATG  55 293
    LIC13009 3661172 .. 3661195 -  -4.6  -3.01712   CTCTTTGTTCCAACA          CTCCATTCTA ATTT TTGAATAGAG           TGTTTTCAGTTTTTA  51 50
    LIC13008 3660409 .. 3660436 -  -2.6  -3.92996   TGTGATACATAATAA        CTTGACCAGAGT GGAG AGTCTGGTCCGG         CAAAGCCGGATTCGC  52 267
    LIC13007 3659582 .. 3659603 -  -8.7  -3.09131   AAAATGATTTCAATA           GAGGGATCA GAAA TGGTCCCTC            TATTTTTATTGTCCT  73 31
    LIC13005 3657089 .. 3657099 -  -2.6  -3.15013   AGTTTATAAGAGAGA                 TATA CAC TATA                 ACAACCAATTTTTAC  43 167
    LIC13003 3652946 .. 3652970 -  -5.9  -2.53581   TATATGCGTAATTCA          GAATGTAATTT AAA AAATTAGATTC          TAGAATTTAAATTAT  54 291
    LIC13001 NONE
    LIC13000 NONE
    LIC12999 3646177 .. 3646216 -  -3.8  -2.76265   ATTTTATAAATTAAT  TTCATTCTTAAAATCA AATATAAA TGTATTTAAGAATGAA   CTTGAAAACTACGCT  45 15
    LIC12998 3643553 .. 3643563 -  -2.6  -2.66634   CATTCTATTATACCA                 TTTT TTC AAAA                 TTTAAATTTCTAAAA  40 130
    LIC12997 3643048 .. 3643063 -  -4.7  -4.64334   AAGTTTGTAACAAAA              TGTGG CAGTTC CCACA               GATTACGTCACTTAA  68 170
    LIC12996 NONE
    LIC12995 3640799 .. 3640811 -  -4.9  -3.72678   GAAACACTACCCAAA                CAAAA CGA TTTTG                TATTCGACATCTTTT  59 476
    LIC12993 3638683 .. 3638702 -  -3.6   -2.7806   TCGAAATTGTTAAAT            CGAAAAAA AGAG CTTTTCCG             GAGGTGGGTTTTCTA  45 0
        sulP 3636100 .. 3636114 -  -7.2  -4.40561   TCCCGCCAAAAACAA               GGAATA ATC TATTCC               CACAGATTCAGTTCC  79 321
    LIC12991 3635369 .. 3635404 -  -5.6  -3.57309   CAAAACTCTTTCAAA    TTTTAAGATCGAAAGA ACGT TCTATCGATTTCAAAA     CAGAAAGGATTAAAA  62 57
    LIC12990 NONE
        helA 3630831 .. 3630845 -  -4.4  -5.14894   AAAAAAGTATAAAAA               TTTAAT AAT ATTAAA               ATTTACTAATTTTTA  72 31
    LIC12987 NONE
    LIC12986 3624936 .. 3624956 -  -3.3  -3.06261   CTTCAAGTTGTAATA            GGATTTCAA TAT TTAACATCC            ATTTAGTTTTTGAAT  45 49
    LIC12985 3623374 .. 3623388 -    -5  -3.72893   TACTTCTTTATCAAA               TTACCA ATT TGGCAA               TGCACATCTGCCTCC  61 11
    LIC12984 NONE
    LIC12983 NONE
    LIC12982 3619791 .. 3619805 - -11.4  -3.09681   GAAAATTTGAGCGAA               TCCGGC TTT GCCGGA               CCGCGCTTTCAGCTG  91 494
    LIC12979 3616575 .. 3616618 - -10.5  -4.19953   TAGGCAACGTTAAAA CACAAGGAATCAGAATCGA TTGTGT TCCACTCCAATTCCTTGTG TTTTTAAATCTGATC  95 39
    LIC12977 NONE
    LIC12976 3613749 .. 3613762 -  -3.1  -4.41633   GATCCCTAAAAACAA               CCGAGT TAC AC-CGG               ATTCTCTTTCCCAAC  62 252
    LIC12974 3611698 .. 3611733 -   -12  -3.08438   GACCACATTCGAAGA    TTCTCCAGGACTTCTC AGAA GAGGAATCCTGGAAAA     AATCCTAAAAATTAG  93 65
        ftsQ NONE
        ftsA 3607634 .. 3607650 -  -5.9  -2.57211   ATTTTTCCTTACAAG              TCAAAGA TTG TCTTCGA              TCCATCTTCTAATTT  54 9
        ftsZ 3606028 .. 3606041 -  -5.2   -4.3739   GATTTCTGCACAAAA               CCGC TGTTTT GCGG                CCATCATCAAAATTT  69 397
    LIC12965 NONE
        nadA 3601676 .. 3601693 -  -2.8    -5.011   ATTTAAACAAGAAAA             TTAGAA ACACAG TTCTAA              TTTTTAAAAATGTTC  64 252
        recQ 3594186 .. 3594214 -  -6.9  -3.93984   AAACTCATTTAGAAA        GAAAATTGATTTA TTA TAAATCTATCTTC        TTTCAATTCTACAAA  71 335
    LIC12960 3591703 .. 3591730 -  -8.6  -5.40072   TTCTTTTCAAAAAAA        CAAAGCTAAAAA AAGC TCTTTAGCCTTG         TTTTGTTTTTATCCT 100 40
    LIC12958 NONE
    LIC12957 NONE
    LIC12956 NONE
        ptsN 3587880 .. 3587913 -  -2.4     -2.97   AAAGGAACCTAGAGA     TTTCTCCCTGCACG GTTAGA CGTTCCGAGAAAAA      GCTTTTTGGATTTCC  41 7
    LIC12954 NONE
    LIC12953 NONE
    LIC12952 3584630 .. 3584641 -    -3  -3.72893   CATTTTTTTATTAAA                TTCT TTCT AGAA                 TTCTAATTTTTCTTA  52 45
    LIC12948 3579204 .. 3579214 -  -2.6  -3.10894   ATCACCACTATGGAA                 TTTT TCA AAAA                 CTCTATTATAATTTT  43 384
    LIC12944 NONE
    LIC12943 3572731 .. 3572747 -  -3.7  -2.70946   CTTCTTTAGAAAGAC              GAAAAGT CAT ACTTTAC              CCATTGAGATGTGAA  44 64
    LIC12942 NONE
        uvrB NONE
    LIC12940 3569244 .. 3569270 - -13.2  -3.38158   ACCAAAAGAATTCAA         TGAAACGCTTTC GTA AAAAGCGTTTCA         GATCGTAAGCCTTTC 100 209
    LIC12939 3568798 .. 3568812 -  -2.8  -5.75342   TTTCCTGAAAAAAAA               TCTGAA CTT TGCAGA               TCAATTTCTAAAATG  81 160
    LIC12936 NONE
    LIC12935 NONE
        manA NONE
    LIC12933 3564960 .. 3564987 -  -8.4  -2.52676   CACTCCCTGAACTCA        TGCAACGCTCTC TACG GATCGCGTTGCA         GGTATAAGTTTTACA  68 98
    LIC12932 3563318 .. 3563329 -    -3  -4.82901   TTCGTCTGAGAAAAA                CTTT TCTA AAAG                 TATGAACTCTTACAA  64 403
    LIC12930 3559217 .. 3559230 -  -4.5   -4.3739   GAGTCCCCCACAAAA               CCGTC CTTT GACGA                TTTATTGGCTTTTAA  67 220
    LIC12928 NONE
    LIC12927 3556467 .. 3556497 -  -4.7  -5.67063   CTGAGTACAAAAAAA      TACCGGCCAATCGC GTAA GCAATCG-CCGGTT       GAATAGGTTTCAATT  90 53
    LIC12919 3543854 .. 3543888 - -10.2  -2.93435   TCAATTAGTCAGAGA     TCAGTAAAATACACTC ATA GAAAGCATTTTACTGA     ATTTAACACGTAACG  79 235
        sglT 3529328 .. 3529359 -  -4.7  -4.25056   GATTTTACGAACAAA      TTCTAAAATTATA GGAATT TATACTTTTAGAA       AAATTTTTTCTCAGC  64 392
    LIC12906 3527500 .. 3527521 - -14.5  -4.13995   GCTTTAGAAATCAAA           CATCGCCCT TTCA AGGGCGATG            TTTTTGAAAAACTTA 100 38
    LIC12899 3513613 .. 3513623 -  -2.6  -4.07885   TATTCGTTTGTAAAA                 TTTT CCG AAAA                 TAAAAAATATTTCTG  53 324
    LIC12898 3509651 .. 3509661 -  -5.4  -3.53444   GGATTTTGCGCGAAA                 CAGT CTT ACTG                 ATATCTGTACAATGA  57 194
    LIC12896 3498115 .. 3498131 -  -3.7  -2.57423   ATATTGACCAACCTA              CTTCC TCATACC GGAAG              GTGCCATCACTTTCA  44 6
    LIC12895 3497287 .. 3497302 -    -9  -5.07567   TTAGATGTTAAAAAA              GGGGAA AGCC TTCCCC               TCGCTTCATGCAGAG 100 148
    LIC12894 NONE
    LIC12893 NONE
    LIC12892 NONE
    LIC12891 3492275 .. 3492301 -  -7.3  -4.48987   CGTTTATAATCAAAA         CAGAGACTCAG TCGAT CCAAGCCTCTG         TTATATTTATCGAAG  79 252
    LIC12889 NONE
    LIC12888 3490396 .. 3490427 -  -6.7  -3.54129   TAGAGCTGCTCGAAA      GTTCG-CAAATTGC CAAAT GCAACCTGTCGAAC      AACCCATGGGGAGTG  65 339
    LIC12886 3488587 .. 3488604 -  -2.7  -4.75472   TTCAGATTAATAAAA             TCGCTTT AATA AAACCGA              CAGAAACGGAAAATC  62 62
        ruvC 3487063 .. 3487076 -  -5.3  -4.70319   TGAGTAAAATCAAAA               GTCAA ACTA TTGAC                AAAGTTGAATAAAAG  72 57
        aslA NONE
        carB 3479411 .. 3479442 -  -4.8  -4.19746   TTCACTTGAAAATAA      TTTAGTATATTATTA GAT CAA-AATATACTAAA      TTTTAAAGAATCTTA  64 28
    LIC12881 3477657 .. 3477671 -  -7.2  -3.71527   TTTCAATTATTCAAA               GAAAAC AGT GTTTTC               AATGGTCATACAGAA  71 181
    LIC12880 3476027 .. 3476054 -  -5.1  -3.41053   CCAAATTAGTGACAA        TTTATAAAAAC TTCTAC GTTTTCATAAA         GCTGACTGTTGGTTT  57 175
    LIC12878 NONE
    LIC12877 3472981 .. 3473018 -  -5.2  -4.57474   GGAACTCATATAAAA   TTTCGAAATTATAGTTT TTAAT AAACG-TAATTTCGAAA   AATCCTTAATATATA  70 258
         fus NONE
         tuf NONE
        rpsJ NONE
        rplC NONE
        rplD NONE
        rplW NONE
        rplB NONE
        rpsS NONE
        rplV NONE
        rpsC NONE
        rplP NONE
        rpmC NONE
        rpsQ NONE
        rplN 3464007 .. 3464022 -  -3.2  -2.66964   TTAGCCATTATAGTA              CCTCCG GAGC CAGAGA               GATAATCTTAGCATA  42 2
        rplX NONE
        rplE NONE
        rpsN NONE
        rpsH 3462453 .. 3462471 -  -4.6  -2.66274   TGTTTTATAATCAAG             GATGTC GACTTAA GACATC             TTTAAGATTACTTCA  49 16
        rplF NONE
        rplR NONE
        rpsE NONE
        rpmD NONE
        rplO NONE
        secY 3458854 .. 3458868 -  -3.6  -3.43722   CCCATGAAGATAATA               TTCTTC ACG GAAAAA               TTAAGACCGTCCCTT  50 26
         adk NONE
        infA NONE
        rpmJ NONE
        rpsM NONE
        rpsK NONE
        rpsD NONE
        rpoA NONE
        rplQ 3454949 .. 3454968 -  -3.6   -3.9398   TGAGAAGTTTATAAA            CTTTTGGA TAGT TTCAAAAG             TTGTAAGAATTCCCA  56 66
    LIC12835 3439877 .. 3439887 -    -4  -4.86293   TAATAAAAAGGAAAA                 TATG TTT CATA                 AAGTAAATCCAGAAT  70 437
    LIC12834 3438674 .. 3438684 -  -2.6  -4.44392   AGAATAAAAAGTAAA                 TTTT CGT AAAA                 ATACTATACGTCACG  58 184
    LIC12827 3429064 .. 3429094 -   -10  -4.64676   TTATGCTTAAGAAAA       GATATAAGTAAAAT TCA ATTTTTCTTATATC       TTTCTAAAACCAAAC 100 9
    LIC12825 3427413 .. 3427435 -  -3.4  -2.54371   AACTACTTCAATCGA           CAGTTTCCAT ACA ACGGAAATCG           ATGGCGAATTAATTT  42 64
    LIC12824 3426403 .. 3426415 -  -2.7  -4.55295   TTGGTTACAAACAAA                GAAAA ACA CTTTC                ATAAAATTCCGGATC  60 196
    LIC12823 3425967 .. 3425977 -  -2.6  -5.81412   TTGACGTAAAAAAAA                 TTTT TCT AAAA                 ATAAAAGTTACTACA  81 167
    LIC12822 3424908 .. 3424918 -  -2.4  -2.73721   ATGAATTTTTAACGA                 GTGC CAT GCGC                 CTGTGTTTCCTATTT  40 141
    LIC12821 NONE
        pdxA NONE
    LIC12819 NONE
    LIC12818 3422281 .. 3422292 -  -5.8  -3.05384   TCCCGGTGGATCCAA                CAGC ACAA GCTG                 GATTCGCCTAAATTT  57 85
    LIC12816 3421110 .. 3421135 - -13.5  -4.62872   ATGAACTCCTAAAAA         TAATCCAGGAA AAAT TTCCTGGATTA          TTTAAACAAGAATAC 100 196
    LIC12813 3418530 .. 3418556 -  -6.7  -3.51858   CAAAGAATTAATTAA         GACGAAAGA GAGAAGAAT TCTTTCGTC         TTTAATCGTTAGACC  65 89
        mucD NONE
        ruvB NONE
    LIC12810 NONE
    LIC12809 3414891 .. 3414921 -  -5.4   -2.6563   TTTGGGAAGAATTCA       TCCAGACGGAACTT TTG AAGATCCACCTGCA       AAGAAATAATTTATT  51 39
    LIC12804 NONE
    LIC12803 NONE
    LIC12802 3408614 .. 3408645 -  -4.6  -4.25056   GATTGTACGAACAAA      TTCTAAAATTGTAG AAGC CTATACTTTTAGAA       AATCTTTTCTCGTTT  64 54
    LIC12799 NONE
    LIC12796 NONE
    LIC12795 NONE
    LIC12794 3401669 .. 3401684 -  -5.4  -4.59773   TCCGACTTTGAAAAA              TATGGG AGTT CCCACA               CTTTAAGTGTCACTA  70 28
    LIC12793 3399843 .. 3399853 -  -3.2  -2.70022   TTTAGTTTAGAGAAT                 GGAA ATC CTCC                 GGACTGTCAATAAAA  42 1
    LIC12792 3398808 .. 3398818 -  -5.4  -2.84841   TTTTAATAAAATGCA                 GTAG TTC CTAC                 AAATTAGGTCGCATT  52 261
    LIC12787 3392728 .. 3392739 -  -2.2  -3.06694   ATTCAGTTTTAAAAG                GACT TTAA AGCC                 TCGTCTTCGGTTTCG  42 7
        trpC 3391923 .. 3391937 -  -2.1  -5.76633   TTATATACAAAAAAA               TTCCC AAAAA GAGAA               TTATAATATAAGAAT  80 44
    LIC12785 NONE
    LIC12784 NONE
    LIC12783 3387632 .. 3387653 -  -9.4   -3.1462   AATCCAGGAAAAGCA           GTCCCCGG TTTTAC CCAGGGAC            CAAAACCAAACCAGG  76 110
    LIC12782 NONE
    LIC12781 NONE
    LIC12780 3383826 .. 3383846 -  -2.5    -4.652   AAACGAGTGCAAAAA            TTCCCACGA CCT TTGTTGGAA            TTGCAGTTGTATTTT  60 165
    LIC12779 3382915 .. 3382927 -  -9.1  -3.06302   AGGATTTTGACGGAA                GCTGC TTG GCAGC                ATCGCTTCCCCGGAA  76 521
        rplU NONE
    LIC12775 NONE
        rpmA 3380601 .. 3380639 -  -7.3  -5.93252   TTTAAAAACAAAAAA  CCGCAGAGTCCGGACCCA GAAA CGGG-CAGGAAACTGCGG   TTCATCCGGTTCGAA  95 55
         obg NONE
        proB NONE
        proA NONE
        nadD 3376612 .. 3376628 -  -2.2  -4.53705   AATTTCTACATAAAA              TTACCG TTTTG CGGTTA              TTGTAAAAATGAAAA  58 145
    LIC12769 3375128 .. 3375139 -    -3  -5.27335   CTTTTTAAATAAAAA                CATT CTAG AATG                 AATTATATTTTTATT  71 130
    LIC12767 NONE
    LIC12766 3371979 .. 3372029 -  -2.1  -5.44721   AGCACTTTAAAAAAA CCGAA-TATTCTTGGTTTGTTTTA CTTA TAGATCAAGCCAAGAATAATTCAA AAAAATACATTAGAA  71 327
        ilvB NONE
    LIC12763 3368239 .. 3368253 -  -2.8  -4.13014   GTTACACTTTGAAAA               TTGTAG GAA CTACCA               TGAAATACCAAAAGA  53 521
        alkH 3363226 .. 3363270 -  -5.3  -4.91357   AAAGATAGAAGAAAA TTAATTCTTGAGCAC-CTCT AATATA AGAAAGTGCTCAAAAATTCA AATTGGAAATTTCAG  74 60
    LIC12759 3356461 .. 3356479 -  -4.7  -4.10007   ATAAGGTTTGGAAAA             TTTTTCT CTATC AGAAAAA             CATACTTTTTGCAAG  62 499
    LIC12757 NONE
        dshA 3353130 .. 3353140 -  -5.4  -4.07885   CAGCTTTTCGGAAAA                 CCAA TCA TTGG                 AGAATCCATCGAAAC  65 427
    LIC12754 3351615 .. 3351631 -  -2.4  -2.80816   TTGTCATTGATTACA              TTTTAT TATTG ATAAAA              TAAAGCCAAAGAAGA  40 4
    LIC12753 3350903 .. 3350918 -  -3.4  -5.14563   CGTCCGAGTAAAAAA              TAAAAT TTAA ATTTTA               ATAATGACCGCAAAA  68 223
    LIC12740 NONE
    LIC12739 NONE
    LIC12738 3336563 .. 3336587 -  -2.1  -5.04908   AAAATAAAAAAAGAA          TCTACTGAAGA AGA TCTACAGTAAC          AGACTCCGGATTTTG  65 2
    LIC12737 3333173 .. 3333185 -  -3.4  -3.91369   AATTGACAAATACAA                CCTA ATCTG TAGG                AACTACTGTATATTA  54 229
    LIC12736 3331853 .. 3331875 -   -12  -4.55118   TAATTTTAGAGAAAA           CCGCCGAG ACATTCA CTCGGCGG           TACTGATAAAAACTT 100 39
        mgsA 3329083 .. 3329110 -  -5.1  -2.83903   TTTTTTAAAAACCTA        CTATATTCAAA TTTTCT TTTGAATATAA         ATCTTATTTTAATCA  52 38
    LIC12732 3327450 .. 3327466 - -12.3  -2.55712   CCAGATCTACAACAG              CTCCGGA AAA TCCGGAG              AAGCTACGATAGAAG  82 132
    LIC12726 3318435 .. 3318445 -    -4  -3.76203   TAATATAATAAAAAT                 TCTT CTA AAGA                 TAATAGTTCCTACAT  55 328
    LIC12723 3314021 .. 3314033 -  -6.3  -2.72661   TATTAGTTGCAATTA                TTACG AAC CGTAA                GGAAAAGCTAGAAAA  57 394
    LIC12716 3305404 .. 3305421 -  -3.5   -3.9654   CAAATCTCAAAAACA             TAAAAGA TCAA TCCTTTA              AAAATTTTTAATCAA  56 284
    LIC12715 3301568 .. 3301584 -  -3.8  -4.25458   AATTTTACGAACAAA              TTCTTA AATTG TAAGAA              TTTATACGTTTAGAA  60 489
    LIC12707 NONE
        nusA NONE
        infB NONE
        rbfA 3289705 .. 3289717 -  -3.4  -2.66962   GGATCAGTAAAAATC                CAGA TTCAG TCTG                TGTTCGTGGGTTTTC  42 18
        truB 3288824 .. 3288834 -    -4  -2.75963   AGCGTCACTTTAAAG                 CTAA TTT TTAG                 GAAAGACCCTTAAAT  47 15
        rpsO 3288501 .. 3288525 -  -5.7  -2.77899   GTGTGTCATGAACGA          CTCTCTTACTT ACG AAGTCCGAGAG          TTTCGATTAGTTTTT  55 6
        pnpA NONE
        pqqL 3284730 .. 3284744 -  -2.8  -3.90586   ACATCATTTTACAAA               CAAACC TAA GTTTTG               TGGTAGTTCCCACAT  52 374
    LIC12699 3283953 .. 3283983 - -11.4  -3.42379   AGACAACTGAAGTAA       TTTTGAAAATTCCA TTA TGGAATTTTCAACA       ACTCTAATATAATTT  93 29
    LIC12698 NONE
    LIC12697 NONE
    LIC12696 3282153 .. 3282168 -  -2.6  -3.16743   AATGGATAGATTTAA              TTCCTA AATT TAAGAA               AACTTATAATCTAAA  43 161
    LIC12695 3279947 .. 3279957 -  -3.2  -4.70659   TTCCAGATCTAAAAA                 GGAA ATT TCCC                 TTCTCTAAAATGTGG  64 163
    LIC12694 3275116 .. 3275143 - -17.2  -5.33785   AACTATTATAAAAAA        GAGGTGTGAGTT TTAA AACTCACACCTC         TTAACTTGAAAAACA 100 59
    LIC12692 3270190 .. 3270205 -  -4.6  -3.44586   ATGAACTCAGCACAA              CGCTTC CTAT GAGGCG               CGTTGTAAGGTTAAG  55 172
        recC NONE
        recB 3256879 .. 3256897 -  -3.2   -3.9407   TTCAATAAAAATCAA             TTCGAT TTCTCCC ATCGAA             AAGTCGTGGATTCTA  54 3
        recD 3254832 .. 3254844 -  -2.7  -3.69069   CGAATTTGAACACAA                TTCGT AAA ACAAA                CAATAAAAATCTACG  48 221
    LIC12684 NONE
    LIC12683 NONE
    LIC12682 3251801 .. 3251815 -  -3.5  -3.66921   AAGCTTAACTGTAAA               CCCAC GATCT GTGAG               AGTTCCCACATCTAT  52 319
    LIC12680 3248313 .. 3248357 -  -7.9    -2.954   TATTGAGTTAGAAAT CGGTCCCGGCTCAGCTTTTT TGTAAG AAAAAACCG-GCCGGGGCCT TAGATTAGAATCTGT  67 267
    LIC12673 3235636 .. 3235665 -  -2.1  -5.51612   AGATAAAAAAGAAAA       TGCTGAATCGATC CTAA GATGGATTTCGCA        GAAGACATTGAAAAA  76 268
        cyaA 3231325 .. 3231335 -  -5.4  -2.84687   TGAATTACGATCATA                 GATC TAG GATC                 TAACTCAAACTTAGT  52 313
    LIC12669 NONE
    LIC12668 3228133 .. 3228143 -    -4    -3.441   TGAATATTTAAAAAT                 TCAT AAT ATGA                 CTTAATCTGTGGATA  52 353
    LIC12667 3226777 .. 3226789 -  -4.7  -3.14132   TTGTCGCCTTAGCAA                CACGC AGG GCGAG                TGAATTCTATGCCAG  53 306
    LIC12653 3217872 .. 3217896 -  -5.9  -3.15346   AAGATCTTACCAAGA          TTATTTTCAAA GCG TTTGGAAATAA          GACTACTCAAAAGAA  58 393
    LIC12649 3211420 .. 3211432 -  -4.9   -4.9934   AGAACATTATAAAAA                TTGAA TTA TTCAA                AAACTTGCAGATATC  72 405
        btuE 3210365 .. 3210386 -  -4.5  -3.69069   TCAATTTTAATATAA           CTCCAAAAC TTTC ATTTTGAAG            TTTTTAATAGTTTAG  57 103
    LIC12647 NONE
    LIC12646 NONE
    LIC12645 3204239 .. 3204267 -  -3.1  -5.00884   ATTTTTCTGAAAAAA        GTTGAGATCTGAA TTG TGCAGATCTTATC        TAAAATGTGAGAACT  66 288
    LIC12644 3202183 .. 3202197 -  -5.8  -3.92542   TCTACTTTTAAAGAA               CTTTTT CCC AAAAAG               TTTGAGTTCGAAGGA  65 322
    LIC12634 NONE
    LIC12633 3188679 .. 3188704 -  -6.9   -3.6502   TAGTTCCGACCCAAA         GGACCCACTGA ATCA TCAATAGATCC          AACGAATAAAATACA  67 108
    LIC12628 3180427 .. 3180442 -  -2.6  -4.11304   TCAATTCACAAACAA              TTGAAT CTAA ACTCAA               CAAACAATCCGACTT  53 106
    LIC12626 3176378 .. 3176407 -  -5.1  -4.99947   TTTAAGGAAAGAAAA       TGGAAAGACATTA CAAC TAAAGTTTTTCCA        AGTAAAGTAGCGATT  76 299
        lysA NONE
        ispD 3166471 .. 3166483 -  -4.1  -2.92613   TCCGATGCGAAACGA                CTGAA GAA CTCAG                CAAAACGCTTTCTAT  48 102
    LIC12616 3164307 .. 3164328 -  -3.7  -3.93256   TAGACTTCCAAATAA           GTCCGCCGGA ATT TCCGG-AAAC           TTGTAAAGAATAGGT  56 154
    LIC12615 NONE
    LIC12614 NONE
    LIC12613 3162250 .. 3162267 -  -2.7  -3.28924   CATTCTTCGGTAGAA             GGATTTT CTCC AAAGTCC              GAAAACCTTTTATTC  45 35
    LIC12612 3161993 .. 3162003 -  -2.6  -2.59475   TATTTATATATTAAT                 TATT TAA AATA                 TTAAGAAACTATTAA  40 37
    LIC12611 3160146 .. 3160156 -  -2.6  -4.21194   CCCTACCATTTAAAA                 TTTT CAT AAAA                 CCGCCTCCGGTGAAA  55 18
    LIC12610 NONE
    LIC12609 NONE
    LIC12608 NONE
    LIC12607 NONE
    LIC12606 NONE
    LIC12605 NONE
    LIC12604 NONE
    LIC12603 NONE
    LIC12602 NONE
    LIC12601 NONE
    LIC12600 3151922 .. 3151944 -    -2  -4.59081   CAAATCTACATAAAA           CGACTCTTTA TGA CAAACAGTCA           GGGACTTAATTTTAT  58 335
    LIC12588 NONE
    LIC12587 NONE
    LIC12586 NONE
    LIC12585 3130541 .. 3130556 -  -4.7  -4.55887   TTCTAAAAAGACAAA              CCGTA ATTTGA TACGG               AATTTTATTTAAAAA  68 476
    LIC12584 NONE
    LIC12583 3130016 .. 3130026 -  -2.6  -5.32599   CAGAAAATATAAAAA                 TATT ATA AATA                 GCTTAATCAACAAAA  69 32
    LIC12581 3128924 .. 3128936 -  -5.5  -3.91897   TCTGGGATTTAGAAA                CCGCT AAA AGCGA                AGTAGATAGATTGAA  63 139
    LIC12570 NONE
    LIC12569 3114636 .. 3114654 -  -8.9  -3.37245   TCATTCTAACACTAA             CCTGGAA AATAA TTCCAGG             TTCAGGGACCTCTTT  74 27
    LIC12568 3113354 .. 3113369 -  -3.3  -4.87786   TGAATTTCACAAAAA              TGTAG GAACTA CTACA               TTTTATTAAAAATTT  66 444
    LIC12563 3107152 .. 3107176 -  -3.7  -4.59376   ATGATCAAATCAAAA          CATTTAGTTTA ACG TAAACTCAATA          TAACAGCGTAATTTC  64 320
    LIC12562 3105468 .. 3105483 -    -9  -4.11216   TCTCGATTCCTAAAA              TGTGGG AACT CCCACA               AATCACGATTTTACG  83 274
         dut 3102245 .. 3102263 -  -4.7  -4.09739   GTAAGGTTCGGAAAA             TTTTTCT CTATC AGAAAAA             CATACTTTTTACAAG  62 281
    LIC12559 3100171 .. 3100190 -  -2.1  -3.53761   GAATTCGGTGGTAAA            GGAGGAT ATATAG ATCTTCC             TAATATTTTTACGAA  45 289
    LIC12554 3093989 .. 3094006 -  -4.1  -3.45386   ATACCGTATAACGAA             GTGCATA ATAT TTTGCAC              TCAAACAAACCCTTA  52 143
    LIC12547 3087197 .. 3087208 -    -3  -3.82097   TCGAAAGTTAGTAAA                TTGT CAAT ACAA                 CCTAATTTGTGAGAA  52 387
    LIC12546 3084976 .. 3084987 -    -3  -4.42386   TTCTGACCTATAAAA                TGTA TTTT TACA                 CGTGATTCCTACAGA  60 230
        lolA NONE
    LIC12544 NONE
    LIC12543 NONE
        pgsA NONE
        trpD NONE
        yajC NONE
    LIC12539 NONE
        secD NONE
        secF NONE
        ribD NONE
        risA 3073654 .. 3073672 -  -9.6  -2.52681   TAAAATTGTAGGAAC             CCCACATT TTT AACGTGGG             TTCGATAAAAAATCC  75 132
        ribA 3070445 .. 3070455 -  -5.4  -4.26881   TTTCAGAAAATGAAA                 CTGA TAT TCAG                 TAACGCGAGTTTGGT  67 500
    LIC12533 3070118 .. 3070131 -  -2.5  -3.88178   AGAGAATAATGCAAA               TAAAA TGGT TTTTA                TGAGAGAAATGTAAA  52 23
    LIC12532 NONE
    LIC12531 3068367 .. 3068379 -  -9.1  -4.15565   TTTATTAGTTCAAAA                CGCGA AGC TCGCG                CGTTTCGATCCCTTT  81 323
    LIC12529 NONE
        cysT NONE
        cysW NONE
        cysA 3062502 .. 3062520 -  -6.1   -3.6692   TTTCATCGCAAAATA             CTATACA CTGAT TGTATAG             ATCTGAGTAACAAAA  64 420
    LIC12523 NONE
    LIC12522 NONE
    LIC12521 3050815 .. 3050853 - -10.4  -2.99471   CGATCCTTAGAGAGA   TTCGCTGAGTTTTCTGGG GCG CTCTAAAAACTCAGCAAA   ACGCTTGCCTGAACT  79 130
        pdxH 3049802 .. 3049814 -  -3.5  -2.88653   TAAATTCAAACAGTA                TTTTA CAA TAAAA                TTTCACGGTATTTAA  45 104
    LIC12519 NONE
    LIC12518 3048809 .. 3048823 -  -5.8  -3.63569   TTAATTTTTCAACAA               TTCTAT TTT ATAGAA               ATCAGCAGAACAAAT  62 92
    LIC12516 3045201 .. 3045222 -  -9.5  -3.65581   ACCAATCGTTAAGAA           TCTATCCCA GTTT TGGGACAGA            GAATTCTAAGTTCTT  81 105
    LIC12515 3043701 .. 3043711 -    -4  -5.08255   AGGTTCAAAACAAAA                 CTTT AAA AAAG                 TTTTTTAGATTCGGA  72 115
        mutL NONE
    LIC12513 3040977 .. 3040987 -    -4  -3.96542   CTAAAGAAATCGAAA                 CTTT GAA AAAG                 TTAGAAGAATTATTT  56 256
    LIC12511 NONE
    LIC12510 3038970 .. 3038982 -  -2.7  -4.42653   ATTTGACCTAGAAAA                TTTAG AAT CCAAA                ACCAAACAAATCAGA  60 71
    LIC12507 3036099 .. 3036115 -  -2.9  -4.57073   CAGGTGGCCCAAAAA              TCCCGAT TCA ACCTGGA              AGAAAAGATCGATTG  62 387
    LIC12505 3032968 .. 3032978 -  -2.6  -3.26932   ATAATGACAAGCGAA                 TTTT AGA AAAA                 ACGTTTTCATTCTTT  45 39
    LIC12504 3032437 .. 3032449 -  -3.5  -4.03183   ATTCATAAAATACAA                TATAT TAT ATATA                TTAATAAAATTTAAT  56 58
    LIC12503 3030816 .. 3030837 - -11.5  -6.02546   TCAAATCAAAAAAAA           TCCCGCCCT TTTC AGGGCGGGT            CAAATCAGTTAGAAC 100 70
    LIC12502 3030404 .. 3030426 -  -8.4   -3.6715   GTATTGAATTTGAAA           TCCGGCAGAA GAA CTCCACCGGA           GGATTAATGATTCAC  74 29
    LIC12501 3029022 .. 3029050 -  -7.5  -3.67877   AGCGTTCAAGAAATA        GGACAACTTGTAG AAT CTACAAATCGTGC        CGTAATGAACGGAAC  72 412
    LIC12497 NONE
    LIC12496 NONE
         crt 3020712 .. 3020734 - -10.8  -3.29043   AATCTTTTTTGATAA           TCATTTCTTT TAA AAAGAAATGA           TCCATGATTTTAAAA  87 504
    LIC12494 3020071 .. 3020091 - -14.1  -2.68636   AAACCATTAAAAATG            CCCTAGGAA ATC TTCCTAGGG            TTTATCAATTCATAT 100 86
        algI 3017803 .. 3017818 -  -4.8  -3.59402   TTCAGATTAAACGAA              TTGATT TCAT AATCAA               AATTGAAAGTAGATG  57 22
    LIC12491 3017252 .. 3017264 -  -6.3  -3.28712   TCCTTTTTTGTAGAA                GAATC CAT GATTC                AAAGATCCTCAAGGA  61 84
    LIC12490 NONE
    LIC12489 3016049 .. 3016059 -  -2.6  -2.93448   CAATTTAAAAAAATC                 TAAT ATT ATTA                 CTCAATCACGTTTAC  42 37
    LIC12488 3014917 .. 3014933 -  -3.8  -2.78395   AACTCTTACCAATTA              GAAAAT CCATC ATTTTC              AAATCATCGTTGAAA  45 50
    LIC12487 3012963 .. 3012977 -  -7.2  -3.28712   CTCCCTTTTTTACAA               TTGCAA ATT TTGCAA               TCTCAGGCAGAGACT  63 488
    LIC12485 3011758 .. 3011770 -  -4.1  -3.66666   CGCAAAAGCTGCAAA                CGCAA GCC TTACG                ATCTTGGAAGTGGTA  54 350
    LIC12483 3010515 .. 3010529 -  -5.8  -2.77332   ATTGAAACTAAAGAT               GTAATA TTG TATTAC               GTTTCTTTAATGCAA  55 167
    LIC12482 3007566 .. 3007576 -  -4.6  -4.78029   CCAAGAAAACGAAAA                 CAGC TTT GCCG                 TCTAAAACTCACTCA  71 38
    LIC12480 3004914 .. 3004937 -  -7.6  -2.94976   AATTTTTGAAAGAAG          CTTC-GAGTAA GTA TTACTCAGAAG          ATTGATTTTTTTAGT  67 230
    LIC12478 NONE
       pbp1a NONE
        sucB NONE
        lpdA 2997852 .. 2997869 -  -8.5  -3.11564   GAAACCTACCTAATA             CGATTCA CGCG TGAATCG              CCCACTTATCCACCG  70 12
        odhA 2994941 .. 2994955 -  -2.2  -2.87261   CAAAAACTGATTATA               CTTTAT CAA ATAAAA               AAAATACTCATCCAA  40 140
    LIC12473 2994558 .. 2994569 -    -3  -2.83071   AATGTATATTCAAAT                CAAT GAAC ATTG                 TCAGATTCGATTTTT  43 56
    LIC12472 2994103 .. 2994117 -  -3.6  -3.62597   TTCATTCTTCAATAA               GAATTC GGT AAATTC               TCCCAAAACTTGAAA  52 119
    LIC12471 2993134 .. 2993144 -  -2.4  -4.87291   CAGCTGAATTAAAAA                 GTCG TGC CGTC                 ATTTATAATATTCAA  63 43
        thrS 2981647 .. 2981657 -    -4  -3.92659   TCTCGAAAACCCAAA                 GTTA TTT TAAC                 TCGACTTGATTTCAT  57 21
        infC NONE
        rpmI NONE
        rplT 2978850 .. 2978870 - -11.9  -5.46698   CTGAAAACGAAAAAA            GGCCCTGTA AAT TACAGAGCC            GTCGATTTTAGTAAA 100 49
    LIC12460 NONE
    LIC12459 NONE
    LIC12458 2976954 .. 2976973 -  -3.6  -3.71156   AAACTTAAGAGATAA            CATAAGAT GTAA ATCTTTTG             GGAATCGTACTTTCA  54 335
    LIC12457 2975701 .. 2975716 -  -4.6  -2.78154   CCACAGATTTAACTA              CAGGAG GAGC CGCCTG               ACTTGAAGTTTCAGC  50 490
    LIC12455 NONE
    LIC12454 NONE
    LIC12453 NONE
    LIC12452 NONE
        pheA NONE
        tyrA NONE
        aroA 2966774 .. 2966784 -  -2.4   -3.5616   CCGAAAAAGGTATAA                 GGTC AAG GCCC                 TATAAAAAGCGCCCG  47 133
        rpsA NONE
    LIC12446 2963707 .. 2963723 -  -6.6  -3.13071   AAGCCAGAGTTAACA              TCAACC CTTCT GGTTGA              GTTGTATTAGTAAAA  62 9
        hisG 2962881 .. 2962897 -  -2.2  -4.22375   ATCCAATACAAATAA              GAATCC TTTTT GGAATC              GAAAACAAGAAACTC  54 218
        rpmF NONE
        plsX 2961164 .. 2961185 -  -8.9  -4.35675   AAAAACTGAGTAAAA           TCTTTTCTT AAAA AAGAAAAGA            TTATATATATTGAAG  84 420
    LIC12441 2960723 .. 2960733 -  -2.6  -4.66953   GCAAGACTCTAAAAA                 TTTT CGT AAAA                 CAATTGGGTTTTTTT  60 8
    LIC12440 2960371 .. 2960381 -  -3.2  -3.55261   TTTTAATAAAATATA                 GTAG TTT CCAC                 AGATTAGATTGCATT  50 77
    LIC12439 2959215 .. 2959226 -    -3  -4.63486   ATCTTTGGAATAAAA                TATC TAAC GATA                 AAGCGGAAGATATTT  62 268
    LIC12436 2954556 .. 2954566 -    -4  -3.04598   ATAAATCTACATACA                 CATT TAA AATG                 AATATTGATACGTTT  48 313
    LIC12435 2954258 .. 2954281 -  -3.4    -2.914   TTTATTACATCAAAT          TTTTAGAA-TA TAC TATTTCTAAAA          TTCCTTCTAAACAAA  44 4
    LIC12434 2953454 .. 2953472 -    -3  -4.64613   CAGAAAGAACTAAAA             CCGCCTAC TTT GCATACGG             AAATCTATTTGGGTG  62 389
    LIC12432 2951191 .. 2951204 -  -6.7  -3.51161   TAAATTTTTAGACAA               CGTGA GCCG TCACG                AATCCTAAAAAGGTA  65 171
    LIC12431 NONE
    LIC12430 2949515 .. 2949531 -  -2.2  -3.05997   TCGCGATAAACCACA              TTACGG GACCT CCGAAA              GTTTATCCCCAGCTT  42 9
    LIC12429 NONE
        phnL 2947518 .. 2947534 -  -5.9  -2.51207   CATAGGATCAAAACT              TAGACTT AGA AAGCCTA              TCTGAAAATTTCTTC  54 53
    LIC12427 2945996 .. 2946006 -  -3.2  -2.70786   TCCAAAAGTTAGAAT                 GTAG AAT CCAC                 TTCAAACAATCAAAG  42 300
    LIC12426 2945292 .. 2945302 -  -3.2  -3.72485   AAATATAAGCTTAAA                 CGAA CCA TCCG                 TTAAAATGTCGAACA  52 162
    LIC12421 2936906 .. 2936920 -  -2.8  -4.07687   AGGTTCCTTCTAAAA               GGCATT TGA AATCCC               AGATAACGTGAGCAG  53 461
    LIC12420 2935920 .. 2935935 -  -4.7  -3.55761   GATTGATTCCTTAAA              TGTGG GAACTA CCACA               AAACTTAGGTCTGTC  57 324
        smpB NONE
    LIC12417 2930865 .. 2930883 -  -4.6  -2.76693   AAATTGGAAAATTCA             TTTTCGAT CCG ATCGAAAC             TCTAATCGAATCGGA  50 4
    LIC12416 NONE
    LIC12415 2929411 .. 2929425 -  -3.6  -4.54727   CCTTGTAAAGCAAAA               TCGAAT ATT ATTCAA               ATTCAAATCCATTTC  64 40
    LIC12414 2929029 .. 2929045 -  -3.6  -3.78934   TTTTTTGGACAATAA              GAGGCC CTATT GTCCTC              AGACTAACCACTATA  54 119
    LIC12412 2922693 .. 2922705 -  -4.1   -4.5954   TGACAGGAGACAAAA                TCTCA TTT CGAGA                GAACTAAAACTCGAA  66 208
        glnA 2918093 .. 2918110 - -10.5  -5.84381   TCAGGAACAAAAAAA             GCCCGAG AAAA CCCGGGC              TTTTTAAATTCCATT 100 102
    LIC12406 2916379 .. 2916396 -  -8.5  -3.29591   ACCATGGAAACGGAA             CGTTATG AGAT CATAACG              GGCAAATTGGATTTC  70 462
        dsbD 2913180 .. 2913193 -  -3.9  -3.63464   TGTGAAATAAGAACA               TATCT CATA AGATA                CATAGAAAATAACAA  52 153
    LIC12403 NONE
        purQ NONE
    LIC12401 NONE
        ileS 2905889 .. 2905904 -  -7.6  -4.35747   GAAAAAGAAACGAAA              TCCGTA GACT TACGGA               CGAAAACGACCGTCC  79 427
    LIC12397 NONE
    LIC12396 NONE
    LIC12395 2901653 .. 2901663 -    -4  -3.72984   CGAGAATTACTGAAA                 TACA AAT TGTA                 TCCAATATTACTCTA  55 33
    LIC12394 2901025 .. 2901040 -  -4.7  -5.20328   TCGTAAAAAAATAAA              TGTGG GAACTA CCACA               AAACGTGATTTTACA  77 338
        nylA 2898182 .. 2898194 -  -6.3  -4.70879   GCTAAACTTTAAAAA                TGTAG GAA CTACA                TGATTACACCGAACT  78 161
    LIC12391 NONE
    LIC12390 NONE
        lspA NONE
    LIC12388 NONE
        yljI 2892016 .. 2892030 - -11.4  -3.66424   GAAAATCAGGGTAAA               TCCGGC GTC GCCGGA               CCGCACGTTCTGCCC  93 511
    LIC12385 2890682 .. 2890694 -  -5.5  -4.14243   CATCTTATCGCAAAA                CACCG TTT CAGTG                CAAAATATTGGGTAT  68 20
    LIC12383 NONE
    LIC12382 2887722 .. 2887733 -  -2.2  -4.42386   TTCCCATTTAGAAAA                TCCA GAAT CGGA                 AATGTTGATTCAATC  58 457
        capA NONE
    LIC12376 2880255 .. 2880273 -  -2.4  -5.18561   CAAAGATCCAAAAAA             TCTTGGAG TCA CTTCAAAA             TGTAAGAGTTCCCCA  68 399
    LIC12375 2878951 .. 2878969 -  -4.6  -3.81755   ACCTTTGAAACAGAA             TTAAAAGC AGC GCGTTTAA             CCGCAACTTGTAACA  59 138
        btuB NONE
    LIC12373 2874914 .. 2874925 -    -3  -4.36914   TTTGTTTTTATAAAA                TCTA ATTT TAGA                 GAAAAAATAAAACGG  60 311
    LIC12372 2873532 .. 2873545 -  -2.5  -5.10163   AATCTTAAAATAAAA               TTTTT ATAT AAAAA                TTTCATTACAATAGA  66 410
    LIC12371 2872807 .. 2872841 -  -2.3  -2.61695   CTGAGCTTGAAAGAG    GCTATACTTCAATCGC TTTT GC-ATTGAATTATATC     GAACTAACGTTAATC  39 184
    LIC12369 2871090 .. 2871101 -    -3  -2.74263   ATCTGATTTCTAAAG                TCTT GTTA AAGA                 ATTCCAAAAGTAAAA  43 51
    LIC12368 NONE
    LIC12367 2869354 .. 2869370 -  -5.1   -2.8805   ATCATCTTTGATAGA              CCGATTT AAA AAAACGG              CGCTCCTTTTAGAGT  52 34
    LIC12366 NONE
    LIC12365 2866474 .. 2866484 -  -5.4  -3.43411   TAAAACTTTAAAAAT                 GTAG GAA CTAC                 TGCATTTCAAAAAAT  57 169
    LIC12363 2863010 .. 2863056 -  -4.7  -3.55444   TTCGTATTTTCCAAA CGAATCATACTTGGC-GATTTAG CCT CTAAATCAGACCAA-ATGATTCG AGAAGATTTGATAAC  57 284
    LIC12361 2860875 .. 2860889 -  -2.2  -4.26189   TCATAAATTTTAAAA               CAAATT CTC AATTTA               GAAAAGTTTTATTAT  54 406
       pirin 2859159 .. 2859189 -  -7.6  -5.00234   TAAAAAATAAATAAA       CGAGCCATTTGTTT TAT ACAAAAACGGCTCG       TTTTATTTTTAAATT  88 244
    LIC12357 2853554 .. 2853566 -  -3.3  -4.13945   AGTTTTATTGCAAAA                CTCTG TTT CAGTG                CAAAATACTAGATAC  55 399
    LIC12356 NONE
        yrhL 2851365 .. 2851383 -  -2.5  -5.36441   TGTTCATAGAAAAAA             TAAAACC GCAAG GATTTTA             GACAAACCATTCTAA  72 51
    LIC12354 2849447 .. 2849462 -  -6.8  -4.13014   CTCAGATTCCTAAAA              CGTGGG AACT CCCACA               AATCACGATTTTACG  72 437
    LIC12349 NONE
    LIC12348 NONE
    LIC12347 NONE
    LIC12346 2839965 .. 2839981 -  -6.6  -3.98775   AGAAACTCAATGAAA              CGCTTT TTACG AAAGCG              TTTGAAACTCAGTAA  71 333
    LIC12340 2829683 .. 2829697 -  -3.6  -4.48221   TATTAATTTAGAAAA               TTTAGA ACT TCCAAA               TCCAGTTTTACTTCA  62 370
    LIC12339 2826821 .. 2826831 -  -5.4  -3.49176   GAAACTCAGCAAACA                 CCTT CCT AAGG                 GTCGGTGTTTAGGTT  57 326
    LIC12338 NONE
    LIC12337 2823583 .. 2823599 - -10.1  -5.42198   CTTTAAAAAAGAAAA              GCCTCCC GAT GAGAGGC              TCTACCTTAAAAAAT 100 63
    LIC12332 2815280 .. 2815290 -    -4  -3.24414   ATTGCGAACCAAAAT                 CAAA CAA TTTG                 GCAAAACTAATCCGA  50 232
    LIC12331 2813815 .. 2813832 -  -5.5  -3.59979   TTCTTTTATCGTAAA             CGAACCC GAAA GTGTTCG              CTTGACTGCTTGTTC  62 149
    LIC12328 NONE
    LIC12321 2798820 .. 2798830 -    -4  -4.23007   GACAGAACTTTAAAA                 TGAA ACT TTCA                 GTTTTTATAGAATCT  61 326
    LIC12320 2797961 .. 2797982 -  -5.1  -3.16647   TTTATTCATCAAAAC           TTTCGTGGG AGTT CCCACAAGA            TTACGTTTTTTAATT  54 49
    LIC12319 2796686 .. 2796700 -  -5.8  -3.45571   TTTTGGAAATATTAA               GAAAAT CTG ATTTTC               CATTTCGTTCCTCTT  59 77
    LIC12309 2784226 .. 2784240 -  -5.7  -3.05522   GAACTGCTCGAAAAT               TCGCA AATTG TGCGA               CTTAATTTGTAATAT  57 475
    LIC12308 NONE
    LIC12307 NONE
        czcB NONE
        lexA 2779583 .. 2779596 -  -3.1  -2.90227   TGTCAATCAGTAAAT               TCGAT ATAA ACCGA                TCAGCTTTCCCATGA  44 3
    LIC12304 NONE
    LIC12303 NONE
    LIC12302 NONE
        pssA 2775648 .. 2775664 -  -8.7  -4.36206   AGAATGGAGAATAAA              CGGTGAC AGT ATCACCG              AAGGAAAATGGTCTT  90 446
    LIC12298 2772460 .. 2772470 -  -3.2  -3.63627   CCGCTAGACTTCAAA                 TCCG CTT CAGA                 TTATTTTTACTCAGT  50 10
    LIC12297 2771740 .. 2771751 -  -2.2  -3.14848   CCTCCTTACTAAAAT                CCAA AGAA TCGG                 TAAATTTTTTAACAC  42 34
    LIC12296 NONE
    LIC12295 NONE
         ugd 2768045 .. 2768060 -  -4.7  -5.26119   TCTGTAAAAATAAAA              TGTGG GAACTA CCACA               AATAGAAGTATTACA  77 322
        malL 2761627 .. 2761637 -    -4   -5.5112   TCTATGAATAAAAAA                 CTAA ACC TTAG                 ACTCAACAAAACGCT  82 380
         avp 2755791 .. 2755817 - -13.1  -5.68039   AAATCCACAAAAAAA         GCCCTTCTTGC TTTTT GCAAAAAGGGC         TTTGTAGCTTCATAA 100 60
    LIC12282 2753537 .. 2753548 -  -4.4  -2.52896   GTATGGCGTAATCGA                TGTG AACT CACA                 CATTTTATTGAATAT  46 198
    LIC12281 2752692 .. 2752702 -  -5.4  -2.84841   TTTTAATAAAATGCA                 GTAG TTC CTAC                 AAATTAAATCGCATT  52 257
    LIC12279 2750385 .. 2750401 -  -4.4  -3.55791   CGAAAGAAAAAATCA              GACTCC CAATC GGAATC              CCTACTCGAATTTTT  55 342
    LIC12277 NONE
    LIC12276 NONE
        proC 2747537 .. 2747547 -  -5.4  -3.29581   AAATAGACAATGGAA                 GCAA ATT TTGC                 TCATCTTCATTATGG  56 223
    LIC12273 2745435 .. 2745456 -  -7.3   -3.0752   CACATTATTTTAAGA           TTTTGCGGG AATT CCTGCAAAA            ATCGTCTCAAATAAC  65 450
    LIC12271 NONE
    LIC12270 NONE
        trmU NONE
    LIC12268 2739781 .. 2739802 -  -8.7  -3.01712   TCTTTCGTCCGAACA           CGACCCGTA GATT TACGGTTCG            AATATTAAACCGTAA  72 66
        rluC NONE
    LIC12266 2736047 .. 2736059 -  -6.3  -2.54325   GTGTTTTAAACATAC                CTCAT AAA ATGAG                CCTTTACAAAAAAAT  57 146
    LIC12265 2735457 .. 2735469 -  -4.9  -2.78867   TTAATTTTCAACAAC                TCTAT TTT ATAGA                TTTGAATTTATAAAA  50 19
    LIC12264 2734850 .. 2734862 -  -4.8  -3.03124   CTCTATCTTCCAATA                TCGG CCTAC CCGA                TTTTTTTCACGGAAA  51 234
    LIC12263 NONE
    LIC12262 2733164 .. 2733174 -  -2.6  -3.16921   ATTAACTTTTATTAA                 TTTT TAC AAAA                 TAGAATACCGTAAAG  43 46
    LIC12258 2724506 .. 2724521 -  -4.8  -3.46844   AAAAATTAAGATCAA              TCATTT CTAT AAATGA               ATGTAGGAACTATTA  55 492
    LIC12256 2722079 .. 2722091 -  -4.9  -3.59262   TCCCACATTTCTAAA                GTTTT ATG AAAAC                ACTGGAAAAAATGTA  57 122
    LIC12254 NONE
    LIC12253 2718481 .. 2718508 -  -6.6  -5.45726   TATACGTTAAAAAAA        TAGAATATAC-TA TTT TAGGTATATTCTA        AAAAATCAATCTAAT  89 473
    LIC12252 2716632 .. 2716655 -  -5.4  -4.51097   GGAACTATTACAAAA          TCTGAATTTA CTAT TAAATTCTGA           AATTGTGGGAACTAT  69 190
    LIC12249 2711840 .. 2711852 -  -7.7  -2.77013   CAGGTCTCCAAGAAG                TGTCC ATC GGACA                TAGATTGATTTCTAG  64 70
    LIC12247 2710326 .. 2710339 -  -5.3  -4.08307   GGAAAAGTCAAAGAA               GAAGA TTAC TCTTC                CTGTTCTTCCGCATC  64 17
        miaA NONE
         hfq NONE
    LIC12244 NONE
        manC 2706914 .. 2706925 -  -4.4  -3.29461   GAAGTTGTGGCAGAA                TACG ATTT CGTA                 TAACCTTTCGCAGGT  50 321
    LIC12241 NONE
    LIC12240 2705729 .. 2705746 -  -2.7  -4.98672   TTTAAAAAGATAAAA             CGACTTT GACC AAAACCG              TCTCTATCGGACCAA  64 65
    LIC12239 2703438 .. 2703452 -  -3.6  -4.77036   CTCGATGAGGAAAAA               TTCAAT ATT ATCGAA               AAAAAAATTATGACC  69 407
    LIC12235 2700496 .. 2700520 -    -8  -3.53012   GTTTTCTTTTGGAAA          TTTTCTCGGA ACAAG TCCAAGAAAA          CTCATGAAAACACCG  71 158
    LIC12233 2697446 .. 2697484 - -12.1  -4.03751   AAAAGAAAACTTAAA  CAAAATAAAGGCCTCTTT CTAC AAAG-GGCCTTTATTTTA   ATTTCGATTTTTAAG 100 36
    LIC12231 2693854 .. 2693873 -    -5   -2.6704   CAAACGTCAAATCTA            TTCCCCGA TTAT TCAGAGAA             TTGGTTTGTTGTTAG  51 72
    LIC12230 NONE
    LIC12229 2692581 .. 2692602 - -13.1  -4.16146   AAAAGATTTTTAAAA           CTTGAGGGA ATCT TCCCTCAAG            TTTTTTGAATTTTTC 100 99
    LIC12223 2683092 .. 2683106 -  -7.2  -2.95751   TGATCAATAGAATTA               TCCAAT AAT ATTGGA               TCTTTAAAAATTAAC  64 191
    LIC12217 NONE
    LIC12216 NONE
    LIC12215 2672352 .. 2672364 -  -2.7  -3.72989   AAACTTAGAGGCAAA                TCCAA CTT TTAGA                TCCAGAATTTACTTC  50 311
    LIC12214 2671677 .. 2671688 -    -3   -3.4071   AAGAAGCAGTCACAA                GTAA AACC TTAC                 AATAGTAAAATTAAA  48 48
    LIC12213 2670384 .. 2670401 -  -2.8  -4.17701   GTGAGAAACCACAAA             TTCATA TTCTTT TATGAA              AACATTCTTTCTACT  55 403
    LIC12206 NONE
         fcl NONE
    LIC12204 NONE
    LIC12203 NONE
    LIC12202 NONE
    LIC12201 NONE
    LIC12200 NONE
    LIC12199 NONE
    LIC12198 NONE
    LIC12197 NONE
    LIC12196 NONE
    LIC12195 NONE
        tktC 2646497 .. 2646511 -    -5  -3.83026   GCTTTTTAGATTAAA               CCGAAA TCA TTTCGA               AATAGTTTTAAATAT  61 143
    LIC12193 NONE
    LIC12192 NONE
        mutT NONE
    LIC12190 2643954 .. 2643969 -  -2.6    -5.252   CAGGTTCATAAAAAA              TTTCGA CTAT TCAAAA               AATATAAACTCGTAG  69 16
    LIC12189 2642882 .. 2642900 -  -3.2  -3.53761   CAATCTTTTCTCAAA             TAAAAATG ATT CATTTTAA             TCTCTGCTCTATCTT  48 17
    LIC12188 NONE
         per NONE
    LIC12186 2639642 .. 2639654 -  -7.7  -3.38261   CAACAAGCAAATATA                TCACC TTT GGTGA                ATAATTATACTAAAA  71 52
         fcI NONE
    LIC12184 NONE
    LIC12183 2637141 .. 2637153 -    -2  -3.27177   TCTAAAACTAATAGA                TTGA TTGCT TCAA                ATTCTAACTTATCGT  44 70
    LIC12182 2635239 .. 2635249 -  -2.6  -2.72121   AAAAAGAAGATGAAC                 TAAA TTT TTTA                 TACTCACAAATTCTT  40 29
    LIC12181 NONE
    LIC12180 NONE
    LIC12179 2632948 .. 2632960 -  -2.7  -3.96876   GATAAAAGCAAAACA                CTCTT CTA AAGAA                TTCTATAATATAGAT  52 79
    LIC12178 2631126 .. 2631144 -  -7.6  -3.08679   CTCTTTCACCTAACA             TAAAAGAA ACT TTCTTTTA             TATAACTTATCAAGT  68 65
        neuA NONE
    LIC12176 2629329 .. 2629341 -  -3.5  -3.08679   TTTGTTCACTTAACA                TTATA TAT TATAA                ATATCTGTTTTATAA  47 13
    LIC12175 NONE
    LIC12174 NONE
        neuB 2626548 .. 2626563 -  -3.3  -2.57132   TTTCCTTTTCATAAC              TCGAT CAATTC ATCGA               TCTGGAAATCTCTTC  42 3
    LIC12172 2625236 .. 2625248 -  -4.9  -2.79273   TGTCTTCAATAGAAG                TTTTG TTC CAAAA                TAGAAAACTTTAAGA  50 158
    LIC12171 2623818 .. 2623843 -  -7.1  -3.02109   AAAATTTGACAGACA         TTTGATCTTTT TCCA AAAAAATCAAA          TTTTATCAATAAGTT  64 259
    LIC12170 NONE
         sas 2620274 .. 2620286 -  -2.7  -3.88559   AATTATTTCTATAAA                TGAAA CTT TTCCA                AACGAGTAAGAGAAA  52 6
    LIC12168 NONE
    LIC12167 NONE
    LIC12166 NONE
        moaA 2616270 .. 2616282 -  -3.5  -3.52475   TTCAAGACATCATAA                TTTTT TAT AAAAA                TTCACTTAAGAAATA  50 51
    LIC12164 2615035 .. 2615045 -  -6.8  -4.19624   GAGCGCCAATAGAAA                 CGAG ACG CTCG                 AATTAGTTTCTCGAA  72 161
    LIC12163 2613060 .. 2613084 -  -6.7  -3.62275   ATTTATGATTTTAAA          TCATTTTTTAA GAA TTAAAAAATAA          TTTAAAATTAATCCG  67 1
    LIC12162 2611089 .. 2611102 -  -5.3  -2.64472   TACCCTTTAAATTTA               GAAGA ATAT TCTTC                TTTTCTAATTATCAT  51 105
        nagB NONE
    LIC12160 2609836 .. 2609846 -  -3.2  -4.66609   GACTGTATTCAAAAA                 CCTG ATC CAGA                 GGCTTACCATCATGA  62 262
    LIC12159 NONE
    LIC12158 NONE
    LIC12157 NONE
    LIC12156 NONE
    LIC12155 2605965 .. 2605975 -  -2.6  -2.82491   GAGACATTTAGGATA                 TTAT TGA ATAA                 AACAACTCTAATATA  41 73
    LIC12154 NONE
    LIC12153 2603740 .. 2603757 -  -5.5  -2.85228   TCCAAAGATAAACAC             TGCCCGA AAAT TCGGGGA              TACGATGCCCAATTT  55 79
    LIC13510 NONE
    LIC12152 NONE
        rfbG NONE
    LIC12150 NONE
        galE NONE
    LIC12148 2597652 .. 2597674 -  -2.1  -5.40072   TCTTGTTCAAAAAAA           GGAATTT CAGCCGAGT AAATTCC           CGCCTTTAGATAAAC  71 93
    LIC12147 NONE
    LIC12146 NONE
    LIC12145 NONE
    LIC12144 2591771 .. 2591781 -  -2.6  -5.00616   CTTTTTTTTAAAAAA                 TTAA AGT TTAA                 GATTTATCGTGTTAG  64 151
    LIC12143 2590377 .. 2590408 -  -5.4  -4.68724   TTATTTAATATAAAA      GATAATTATAAATT ACTC AAATTACAATTATC       CAATCTAATCATTTC  72 30
    LIC12142 2588937 .. 2588952 -  -4.8  -3.50715   ATAATCCGGACACAA              TTGATA ACAA TATCAA               GTTTTGTTTTGGTAA  55 251
    LIC12141 NONE
    LIC12140 NONE
        rffE NONE
        wcaI NONE
    LIC12137 2582870 .. 2582884 -  -2.9  -3.52192   CTCAATTTCATACAA               TAGAA TACTT TTCTA               AGATTGAATGAATTT  46 60
    LIC12136 2581520 .. 2581537 -  -4.9  -4.37658   AAGTTTGTTATAAAA             TTTCTGC AAAA GCAAAAA              TCACATTCTATTTTT  67 89
    LIC12135 NONE
        hlpA 2578973 .. 2578986 -  -2.5  -3.43437   GATAAAATTTCACAA               TTTAA GAAT TTAAA                TCCTAGAGCAAATTA  46 28
    LIC12133 2577158 .. 2577168 -  -5.4  -3.55261   TTTTAATAAAATACA                 GTAG TTT CTAC                 AAATTAGATTATATT  59 253
    LIC12132 2575716 .. 2575726 -    -4  -3.66378   CATATTTTATCTAAA                 GATT CAA AATC                 GATATTTCAAGCTTC  53 32
    LIC12131 NONE
    LIC12130 2573983 .. 2573993 -  -2.6  -4.36063   ATAATATCAGTAAAA                 TTTT TAT AAAA                 GCATTTAGTTTTTAT  58 91
    LIC12129 2572950 .. 2572962 -  -4.9  -2.57092   AATTTTACTAAGTTA                TTCAA AAT TTGAA                CTGTAGGATTTTCCT  49 182
    LIC12128 2571695 .. 2571709 -  -4.2  -2.78715   AATTTGTTGACTAGA               GTGGAG AGG CTCCAA               CCTGTACTTTATATA  47 104
    LIC12127 NONE
        rfbC NONE
        rfbD NONE
        rfbB NONE
        rfbA 2565481 .. 2565494 -  -3.9  -4.88388   ACAATTCCATAAAAA               TTCAA TCTT TTGAA                TATATTAAATGCAAG  68 234
    LIC12122 NONE
        rfbF 2562549 .. 2562564 -  -3.2  -4.81851   AGTTAAATTTAAAAA              TGTGGG AACT CACACA               ATTTGCGGGTTTTAC  64 293
    LIC12119 2561393 .. 2561406 -  -2.5  -2.75064   CGTTTCATTCAAGTA               TTTTA TATA TAAAA                AGTAGAATTTTATAA  41 45
    LIC12118 2559948 .. 2559969 -  -3.8  -5.85178   AATATTCAAAAAAAA           CAAAATCC ATCCTA AGATTTTG            AAATAGATTCTTAAA  87 47
    LIC12117 NONE
    LIC12116 2558081 .. 2558093 -  -4.1  -3.75629   TATCTTTAACTTAAA                TCGAA GAA TCCGA                TCGATCCTTATTAGC  55 99
    LIC12115 2555563 .. 2555584 -    -3  -2.90615   ACTGGTGCTAAACTA           TTCCATTC GCTTAG GATTGGAA            AGATTTTTTTTCGAG  44 371
    LIC12114 NONE
        rpsF 2553977 .. 2553999 -  -4.1  -3.14602   GTTACTCTATTAATA           TCATTAGCC ATGGA GGCGAACGA           CCATAGAACGAAGAA  49 6
         ssb NONE
        rpsR NONE
        rplI NONE
        dnaB NONE
        aspS NONE
    LIC12107 NONE
    LIC12106 2546155 .. 2546171 -  -3.7   -3.0972   ATAGAAACTAAATCA              GAAATCA GTT TGTTTTC              CCCGAAATGTTTTTA  47 13
    LIC12105 NONE
        recO 2544767 .. 2544798 -  -3.2  -2.64155   TTTTTTTCAAATCCA      TCGTAGAAACAAG TATTGAT CTT-TTTCCACGA      TCCTCACTTTTTTCT  42 137
    LIC12103 NONE
        argS NONE
    LIC12101 NONE
    LIC12100 2539758 .. 2539769 -  -4.4  -3.96148   TCTGGTCACGACAAA                TAGG CGCT CCTA                 ATAGACTTAAAATTG  59 442
    LIC12093 2532215 .. 2532225 -    -4  -2.83906   TTCAACTGAAAAGAC                 CTTT CTA AAAG                 TATGAGTTCCTACAA  47 228
    LIC12092 2531305 .. 2531320 -    -4  -4.47551   ATGGAAGGTAGAAAA              CTTCCA GGAG TAGAAG               CCCTTAAGAAAAAAA  63 84
    LIC12089 2527592 .. 2527609 -  -4.3  -3.38317   ATTCACAAACCAAGA             TTTTATT CTAA AATAAAA              GACAAATTAGGACAA  52 289
        paaY 2523945 .. 2523962 -  -2.8  -4.61633   AGATAGTGTCAAAAA             TGAATT GGAAAT AATTCA              TAAAAGCAAATTGGA  60 195
    LIC12084 2522736 .. 2522747 -    -3  -3.06183   TTCATGTTTACTCAA                TTCA TCTC TGAA                 AATGTAAGAACTCAT  45 53
    LIC12083 2522321 .. 2522335 -  -2.8  -4.20354   AATTCAACTCTAAAA               TCTAAC TTT GTAAGA               GTTCCCACAAGTTCT  55 5
        cysK 2521016 .. 2521046 - -12.7  -5.72207   TTCAAATGAAAAAAA       GAAACCCCGGAAT TATAT ACTCCGAGGTTTC       CAATAAAGAAAATTT 100 57
    LIC12081 2519921 .. 2519952 -  -5.4  -4.25056   GATTTTACGAACAAA      TTCTAAAATTA-GAG AAA CTCATACTTTTAGAA      ATTTTTTCAGCCACC  67 96
        topA 2517269 .. 2517298 - -10.2  -3.56814   AAAAGTTACAAAAAC       CCCAAGATTCTT AGAACG AAAAATCTTGGG        TCGTAAAAATAAATG  85 420
    LIC12077 NONE
    LIC12076 2513246 .. 2513267 - -13.1  -3.07947   TAAGAATTTTTAATA           GGGCGAAAA AATT TTTTCGCCC            TTAAAACTATTCTTA 100 462
        lipB NONE
    LIC12071 NONE
    LIC12070 NONE
        mviN NONE
    LIC12068 2506129 .. 2506141 -  -3.5  -2.78384   CTGTTTTTTATCATA                TAAAA AGA TTTTA                AAGATCGATTTCGAT  45 23
    LIC12067 2501159 .. 2501176 -  -3.5  -4.52857   ACGGTTTACACAAAA             TCTAAAA AACG TTCTAGA              ATGTCGGATATAGCC  62 360
    LIC12065 2500432 .. 2500468 -  -3.2  -5.34632   AATAAAACATAAAAA    TAGAACTTTTTAATAT TACTC ATATTAGAAAGCACTA    AGGATACGAGATAAT  74 75
    LIC12062 NONE
    LIC12061 NONE
    LIC12060 NONE
    LIC12059 NONE
    LIC12058 2491200 .. 2491210 -    -4  -3.62775   ATCAGCCCTGAAGAA                 TTTG AGA CAAA                 TATTGCTTAAATGGC  53 295
    LIC12056 2489203 .. 2489215 -  -2.7  -4.88067   ATTGAGTGATAAAAA                TAGTT ATC AACCA                TTGACAATTTCTGAT  65 226
    LIC12051 2481744 .. 2481754 -    -4   -3.2302   GGCAAGTACAAGACA                 GTTT CAA AAAC                 TCAGAAGACGGAATA  50 289
    LIC12048 2474256 .. 2474299 -  -9.2  -3.52874   CTTTAGAGAATAATA TTGTGGATCAGTATTT TCTAATACTCTT AAATACCGATCCACAA CCGTTTTTTGAAGGA  79 93
    LIC12047 NONE
    LIC12046 2465538 .. 2465548 -  -2.6  -3.19389   CAAGTTATTGAGGAA                 TTTT TAA AAAA                 TAATATATTCTGCTT  43 261
    LIC12045 2465257 .. 2465270 -  -5.3  -2.98866   TTACACTTAAACAAT               TCCAA CGGA TTGGA                TAATCAATTAGAAAA  53 29
    LIC12044 NONE
    LIC12043 2463521 .. 2463532 -    -3  -3.14454   ATAAATCACCGAATA                TTGT ATAA ACAA                 CAAAAAACAAATGAC  45 471
    LIC12042 NONE
    LIC12041 NONE
    LIC12040 2460381 .. 2460403 -  -4.3  -3.98291   AATAAGCTGAAACAA           GAAATAAAA TAACT TTTTATCTC           ACCAAATCTTACGGT  57 250
    LIC12036 2457079 .. 2457092 -  -3.1  -2.75294   CGAAATGGTCGAAAT               GATCG AAGT CAATC                GTTCTTATGAAGCAA  43 138
        ankB NONE
        katE 2452079 .. 2452095 -  -5.1  -3.20348   TCTATTAACAGTCAA              GCTGAAA AGA TTTCTGC              GTTAAGATTCAAAAA  54 278
    LIC12031 2449517 .. 2449532 -  -3.4  -4.14543   GAAAATACCAAAGAA              TAAAAA ATGA TTTTTA               GTAAATTCAATTATC  55 218
        asnS 2441915 .. 2441928 -  -3.7   -4.1899   TGACTGGAGCGAAAA               GCGCG TTCG CGAGC                CTTGGAAACGATGCA  57 244
    LIC12024 2440678 .. 2440694 -  -2.2  -5.08601   TGATTGGAACAAAAA              GTGTAG TCCGG CGACAC              CAATTACCCGAACTT  65 287
    LIC12023 2438270 .. 2438282 -  -4.9  -3.73294   TAAAAAGATTTTAAA                CAAAA ATA TTTTG                TAAGATTTTCCACAA  59 419
    LIC12022 2436964 .. 2436999 -  -6.2  -2.88788   TTATTGAGAAAATAT    TCCAAGCAGATCGTTTC TAT GAAACG-TCTGCATGAT    CGGGCGGGTAAAATC  55 390
        clpB 2428034 .. 2428073 - -12.4  -3.02121   AAAAATAAGATTACA  CTCGATAAAAAAGGAAGC TTGT GCTTCCTTTTTTATGTAG   ATGAAAGGTTTCTAT 100 118
    LIC12012 NONE
    LIC12011 2421523 .. 2421535 -  -4.9  -3.06515   CCCTAGTCTGAAAAG                CAAAA TAC TTTTG                TAATAAAATTTGTGG  52 93
        lepA 2419531 .. 2419541 -  -2.6  -3.28001   TATCTGTAAAGCCAA                 TATA TCC TATA                 GATTTTGTTTTTTAG  45 159
    LIC12009 2418324 .. 2418348 -  -2.4  -4.91977   GATCAAAATATAAAA         TTTC-TTTTTA TCAT TAAAAATGAAA          TGTGAGGCTCATATT  63 80
    LIC12008 2416597 .. 2416609 -  -2.7  -3.40741   AAAGGCCAACAAAAC                TTAAG GGA CTCAA                AAATATTTGGTTTAC  46 202
    LIC12005 NONE
    LIC12004 2414439 .. 2414461 -  -9.1  -3.68619   TTGAATCGAGCGAAA           GCCGCCTTT CCAAC AAGGGCGGC           TTTTTTTACTTCTAA  81 103
    LIC12000 NONE
    LIC11999 NONE
    LIC11998 2407410 .. 2407431 -  -4.6  -3.12351   TTTTTTTAGATTCAA           TTTGTTTA GAAACG TAAACAAA            CACTTACATTTTTAA  52 221
    LIC11997 NONE
    LIC11996 NONE
    LIC11995 2404744 .. 2404772 -  -4.7  -4.28361   TTAACTTCAGTAAAA        GTATTTTTTCATA AGT TATGCGAAAATAC        TTTTTATTTATTTTA  64 57
    LIC11991 NONE
    LIC11989 NONE
    LIC11988 2394635 .. 2394660 -  -4.2  -4.09117   TCTATCTATAAACAA         TTTTTCCATT CGTTTT AATGAAAAAA          CATAAGAAAATTAAT  59 69
    LIC11987 2394028 .. 2394038 -  -6.8  -5.08824   GTTTGATCGAAAAAA                 TCCG TTC CGGA                 GAAGTAAGTCGTGTT  83 217
    LIC11985 2390675 .. 2390700 - -10.5  -4.36914   CCTGTTTTCAGAAAA         GGGAGAAAAAC AATC GCCTTTCTCCC          TTTAAAAGATCAATA 100 35
    LIC11983 2389088 .. 2389103 -    -9  -2.93393   TTCTATTTTATAAAT              TGTGGG AGTT CCCACA               TTGGACGGTTTTGGG  72 49
    LIC11979 2384757 .. 2384769 -  -3.3  -2.77433   CTACAATACAGATCA                GACTC ACA GGGTC                TATTTTTTCTTTTTC  43 25
        trxA NONE
    LIC11977 2382220 .. 2382233 -  -5.3  -2.72144   TCATTTCTCCCAAAC               GTCTA CGCG TAGAC                TGTATTCATTCTCAT  51 14
    LIC11976 NONE
    LIC11975 2379506 .. 2379520 -  -7.2  -3.39784   TCATTCTGAATAAGA               TGAAGA GCT TCTTCA               GTCATCGGAAGATTT  68 457
         eno 2360697 .. 2360713 -  -5.3  -4.67478   CAAATACAAAAACAA              TTTTATA AAT TATAAAA              AGTTTCCCTACCCTT  70 11
    LIC11953 NONE
    LIC11952 NONE
    LIC11951 2359337 .. 2359350 -  -2.5  -2.61274   TTTATTCGAATCAAT               TAAAA TCGA TTTTA                GTAGCGAGTTTATCT  40 7
    LIC11950 NONE
    LIC11949 NONE
    LIC11948 NONE
    LIC11947 2356687 .. 2356717 -  -2.6  -3.57144   TTTTCTATTTTGAAA       GAAACAGAAAGTTG GGT CAAAATTCCATTTC       TAAATTTGTAAGAGT  48 118
    LIC11946 2355971 .. 2355982 -  -4.4  -3.85362   AATCGAACGATCAAA                CTTC TCAT GAAG                 ACCCAGCCATCCTTT  55 18
    LIC11945 2355165 .. 2355179 -  -2.8  -3.04792   TTATTACTTTTAAGA               CAATCG TGC CGATTC               CAAAAATATTTTAAC  42 75
        secA 2352385 .. 2352402 -  -4.2  -3.23532   ATCGAAATGAAGACA             GAAAAC CTCAGC GTTTTC              TTCTCCGGCTTGTCT  50 15
    LIC11943 NONE
    LIC11942 2351408 .. 2351418 -  -2.6  -3.15027   AGTTTGTAGTAAAAG                 TTTA TCG TAAA                 GATTTGAGGAACCTG  43 60
        czcC NONE
    LIC11940 2348859 .. 2348869 -  -2.6  -4.19369   ATTCAAAAAACATAA                 TATT ATA AATA                 AGACCAATTTTTGCA  53 43
    LIC11939 NONE
    LIC11938 2344769 .. 2344804 -  -5.5  -5.34655   GAACCAAAAAGAAAA    GGATTCACCTTGG CGACTTCAAC CCACAGTGAATCC     TAAAAAAACTAAATA  85 34
        czcA 2340669 .. 2340679 -  -2.6  -2.94032   ATCTTGGAATCAAAT                 TTTA TTC TAAA                 TATTTCTATCACTAT  42 304
    LIC11936 2340039 .. 2340051 -  -4.1  -3.91882   TGACGATAAACATAA                CAACG GCG CGTTA                ACCATTTTCAATCCG  56 421
    LIC11930 2333469 .. 2333481 -  -4.9  -4.51196   TTTAAAGGTAGAAAA                TTCTT ACC AAGAA                AAGTCAGAGTATCTT  67 16
    LIC11929 NONE
    LIC11928 NONE
    LIC11927 NONE
        mdoH 2328495 .. 2328505 -  -4.6  -4.75776   AACCCAATCGAAAAA                 CCGC AAT GCAG                 ATTCCGTAAGTTACG  71 36
    LIC11925 2327019 .. 2327029 -  -5.4  -3.50133   GAGTTCCACAAAAAC                 GTAG GAT CTAC                 TGCATTTTATTAAAA  57 494
    LIC11921 2320065 .. 2320077 -  -3.5  -3.57263   ATCCCTATTCTCAAA                TTTTT ATA AAAAA                CATTATTTCAAAACA  52 71
        guaB NONE
    LIC11918 NONE
    LIC11917 2314274 .. 2314288 -  -2.8  -2.95177   TTTGAAAAAATGAAT               TGGATT TTA ATTCCA               TTCGTGAAATGGTTT  42 397
        thiE NONE
        wecG 2311931 .. 2311946 -  -7.6  -3.94846   TGATCAAAATCTAAA              TCCCAT TTTA ATGGGA               GTTCGGCTGAGTAAA  76 363
    LIC11904 NONE
    LIC11903 2299924 .. 2299944 - -12.7  -2.76693   AAAGTGGAAAAGTTA            GGTGTTAGT CAA ACTAACACC            CAGGTTTTATACACT 100 18
    LIC11902 2299116 .. 2299136 -  -5.6  -5.00616   CTCTTCCGGAAAAAA            TTAGATTT CTTTC AAATCTAA            AGGAATTCTATCTAC  78 273
    LIC11896 2293570 .. 2293584 -  -4.2  -6.15259   GAAGGCAAAAAAAAA               CCGATT ACA ATTCGG               ATCAAAAGACTCATA  91 36
    LIC11895 2292180 .. 2292193 -  -3.9  -5.14563   TTTCTTATTAAAAAA               TTGTT TTGA AACAA                ATCCTAGCAATTACA  70 4
    LIC11894 NONE
    LIC11893 2290254 .. 2290276 -  -8.5  -5.33866   CAAATCGATAAAAAA          GCCCT-ACTC TTTC GAGTTAGGGC           TACAAACAAAAAACA  93 72
    LIC11892 2289683 .. 2289696 -  -3.1  -2.93723   CGGCGACTAACCACA               CATCA CAAA CGATG                CCTGTTTTTCTGTCA  44 3
    LIC11891 2289144 .. 2289175 -  -3.8  -3.60048   TTTTTCTGAAAAAAG      TTAGAATCTGAACT TTAC AGATCAATTTCTAA       AACGTAAGAACTACT  52 159
    LIC11890 2287558 .. 2287602 - -13.8  -2.72861   AATTTAAGAATCAAT TCCGGAAG-GAAACACATCTC CGAA GAAATGTGTTCCTCTTCCGGT CAGTTGTTCACCGTT 100 99
        flaB 2286305 .. 2286333 - -19.7    -5.626   TATCGGATAAAAAAA        TCCACCGGAAGAG AAA CCCTTCCGGTGGA        ACCTTTATCTACCTT 100 61
    LIC11888 2283930 .. 2283976 -  -9.7  -5.11112   AAATTCCAAGAAAAA CGCTAAA-CGTAAACGGAATTG AAAA CAATTCCGTTTACGCTTTTGTA AATTAAGATTTTCTA 100 66
    LIC11884 NONE
    LIC11883 NONE
    LIC11882 2278000 .. 2278016 -  -4.4  -2.90496   TTCGCGTTCAAACTA              GTGAGA GTAGT TCCCAC              ACAAAATTCTTAAAA  48 48
    LIC11881 2276972 .. 2276983 -    -3  -3.63922   ATTCTCCTTAAAATA                GAAT TTTA ATTC                 TTTTTTAAAGAATCC  50 19
    LIC11880 2275880 .. 2275895 -  -2.6  -4.91473   CAAGCTAAAAACAAA              TCGAAA AAAT TTTCAA               AGATGGATCACCTAA  64 37
    LIC11879 2275000 .. 2275010 -    -4  -3.25419   AAAAATTACGAAAAT                 TTGA TGA TCAA                 GAAACTACTGGAAAA  50 184
    LIC11877 2272549 .. 2272567 -  -4.6  -3.22906   CTATTTTTATAAAAC             CGAATATT ATG AATTTTCG             TTGTAAAACACGCTT  53 342
    LIC11875 2270437 .. 2270449 -  -6.3  -4.09739   CCAACGCTTCCAAAA                TCGAT ATG ATCGA                ATTTATGTAATATCA  70 199
    LIC11874 2269624 .. 2269645 -  -3.2  -4.41348   CTCGCGTTAAATAAA           TATATTAT AAAAAA ATAATATA            AAAATATATTCAATT  60 60
        cheR 2266367 .. 2266385 -  -3.2  -4.10161   GATCATTCTTTAAAA             TTAAACAC TAG GTTTTTAA             AACGATTTTGAAGAA  55 301
        mraW NONE
    LIC11868 NONE
        murE NONE
        mraY NONE
        ftsW NONE
        murG NONE
        murC 2257589 .. 2257600 -    -3  -4.06096   AATTAAATACAAGAA                GTTT TTTT AAAC                 GGAAGAATCTGAACT  55 74
    LIC11862 NONE
    LIC11861 2255642 .. 2255666 -  -5.1  -3.82665   CAGGAGACTACGAAA          CTCATTTTTCT CTC AAAAACATGAG          AAAGGACGTTTATCA  61 163
        ddlA 2249742 .. 2249753 -  -2.2  -4.23647   AAACGATTCAAGAAA                CTAG AAAT CCAG                 GAGAAATTTTAAAAG  56 329
      impL63 2244475 .. 2244494 -  -5.8  -3.69283   GAAGGTATGGAACAA            GGAAAAAA TATA TTTCTTCC             TAAAGTTTGTTTCGA  63 356
    LIC11846 2240650 .. 2240665 -  -7.6  -2.79415   TATAAATCATACAAC              GGTTTC TGTG GAAACC               TACCACATTTATAGG  66 78
    LIC11841 NONE
        argH NONE
        ppiB NONE
    LIC11838 2234277 .. 2234288 -    -3  -5.21709   TTTGAGATCAAAAAA                GTTT TATG AAAC                 GGACTAAATCACAAC  71 117
    LIC11837 NONE
        fliM 2231294 .. 2231307 -  -2.4  -4.85782   TTGTTCAAAAAGAAA               TGGA TGAATG TCCA                GGCGAATGTATTCAG  64 524
    LIC11834 2229919 .. 2229950 -   -14  -5.34381   AAATTGAAATAAAAA      GCCTTGG-TTTTTCT GTA AGAAAAAACCAAGGC      TTCAAACTTACTGAG 100 33
        guaA 2226952 .. 2226966 -  -5.8  -4.36931   GAATCTACATTAAAA               TAATTG AAT CAATTA               TTCCCACTCGATCGT  71 23
    LIC11827 NONE
    LIC11826 NONE
        gmhA NONE
        oppD 2219165 .. 2219175 -    -4    -3.272   ACTATCTGAGATCAA                 CTTT CAA AAAG                 TCTTTTTCCATACTC  50 11
    LIC11823 2217604 .. 2217623 -  -3.6  -3.53091   ATTGGTTTCTCGAAA            TGGAATCC GTCT AAATTCCA             TCGTTGAGAAATCGG  50 103
        leuC NONE
        leuD NONE
    LIC11820 2214495 .. 2214510 -  -3.2  -4.09685   TTCTATCCTTCAAAA              CCGATC AGGG GATAGG               ACTACAATTCTGTAG  55 4
    LIC11819 2212351 .. 2212367 -  -6.6   -3.1876   AACTTTACGGATCAA              TTCCCA AAATG TGGGAA              CTATCACAAATTACG  62 246
    LIC11817 NONE
    LIC11816 NONE
    LIC11815 NONE
        clpA NONE
         ggt NONE
        gshA NONE
    LIC11811 2202083 .. 2202113 -  -8.3  -3.05463   ACTGCTCTTACGTAA       GAGACGAGTTTCA AAAAA TGGGACTCGTCTC       TGGCAAAGATTATGA  67 188
    LIC11807 2199458 .. 2199468 -    -4  -4.25283   AGTTTTTTAGGAAAA                 TCTA AAT TAGA                 ACAACATAGAATGGT  61 85
    LIC11800 2193782 .. 2193800 -  -3.8   -4.9934   ATAATATTAGAAAAA             CTGCAAGC TAT ACTTCCAG             TTCTAGGCCTTCATG  68 14
        glpK 2192117 .. 2192131 -    -5  -4.57341   AATTCTTTTTAAAAA               TTCCTC CCG GAAGAA               TTTTAGAAATTCTTT  71 123
    LIC11792 2184827 .. 2184845 -  -4.7  -4.12942   GTAAAGTTCGGAAAA             TTTTTCT CTATC AGAAAAA             CATACTTTTTGCAAG  62 412
        recG NONE
        aspC NONE
    LIC11789 NONE
    LIC11788 2179174 .. 2179187 -  -2.4  -3.96999   GTAGATTTAAAAATA               GAAC AATTCG GTTC                TGGTACTTTAAGCTT  51 337
        thrB NONE
    LIC11785 2176433 .. 2176453 -  -6.9  -3.15909   TGAATCAATAGAAAT            CGTTCTTAA TTT TTAAGTACG            TTATGTACTATAAAA  62 98
    LIC11782 NONE
         mdh NONE
        bioF NONE
        bioD NONE
        bioA NONE
        bioB 2168665 .. 2168677 -  -6.3  -2.65993   AAGACACATAACGCA                TTCGA AAA TCGAA                TTTTACCTTTCTTCG  57 213
    LIC11776 2167552 .. 2167564 -  -4.1  -3.32957   TGTAAGAACTAAAAG                CAAGG GAA CCTTA                AAGATAGGGTAAAAG  50 23
        serB 2166650 .. 2166669 -  -3.6   -4.8269   TAGAAGCATTAAAAA            CTTTGGAA GATT TTCAAAAG             AAGTTAAGGAAACAA  66 29
    LIC11772 NONE
    LIC11771 2162560 .. 2162571 -  -5.8  -4.46775   GATTCAAAAGATAAA                CGGA AGAT TCCG                 AAACACCAATCCGTT  71 2
    LIC11770 2161557 .. 2161572 -  -3.2  -4.58308   TAGGAACTAAAGAAA              TCGGTC AATT GATCGA               ATCCTTTCTCTAAAA  62 459
    LIC11765 NONE
    LIC11764 2155752 .. 2155765 -  -6.7  -3.54489   CCAATGCGAAACCAA               TCCCA ACTC TGGGA                ATTTGAAATTTCACA  64 198
    LIC11762 2154458 .. 2154470 -  -6.3  -2.62724   TAATAAATTAAAATT                CCTTT TAT AAAGG                TTTTCTTGAGAATCA  57 274
        rpmB NONE
         nth NONE
    LIC11758 2151396 .. 2151410 -    -5  -3.45403   AGCCATAAAAAATTA               CTTCAA ATC CTGAAG               TTCAAAATGATCTTT  57 8
        prfH 2150876 .. 2150886 -    -4  -4.77047   TAAAACAGAAACAAA                 TGAA GGA TTCA                 TTTTCCAACAACTCT  68 58
        uvrC NONE
    LIC11755 2145041 .. 2145068 -  -6.4  -4.44392   AGAATAAAAATCAAA        CAAATCAAAACG AACA CGTCCTGATTTA         CCCAAGTCAGCTTTG  74 445
    LIC11754 2141841 .. 2141853 -  -4.1  -3.39668   TTGGAAAGTCTAGAA                TCGAA CAT TCCGA                AGAATACAGAGAACT  50 487
    LIC11752 2139082 .. 2139092 -  -5.4  -3.74587   CTGTAAAAATAAAAT                 GTAG TAA CTAC                 CGCAAACATCTATAT  61 359
    LIC11749 2135242 .. 2135259 -  -2.7  -4.08064   AATGTTTCCGGAAAA             TCTTTAG AATA CTTAAGA              GAACACGACTTAGGT  55 200
    LIC11742 NONE
        tldD NONE
        pmbA NONE
    LIC11739 2118833 .. 2118847 -  -4.4  -2.86908   AAGCGAACTATCACA               TTTTTA TTT TAAAAA               AATAGTGTTCAATCT  47 46
        pbp2 NONE
    LIC11737 NONE
    LIC11736 2114341 .. 2114365 -  -4.3  -4.07568   GGCTTTCCTCTAAAA          TGCTGCAAATC CCG AATTTACGGCA          TTTTTTAAATGCAGC  59 196
    LIC11728 2102339 .. 2102374 - -10.8  -2.54896   TCCGCACTCAATCGA    CTTTGAATATATTCTT ATTT AAGAATATATTCAAAT     AATAATTATATAATA  82 353
    LIC11725 2099941 .. 2099962 -  -3.8  -4.87318   TTCAAAATTCAAAAA           GAAATTCT AAGTAA AGAATTCC            CAAATTATGAATCTG  69 420
    LIC11720 NONE
    LIC11719 2094248 .. 2094275 -  -8.4  -3.36823   CGTTGGAAAACTCAA        CACAACGCTTTC TATG GATCGCGTTGTG         GAGTGTAAGTTTTAC  72 252
        uvrA 2088107 .. 2088119 -  -3.5  -2.64274   ATTCTTTTAAACTCA                TAATA CTC TATTA                CTTTTTATTTTGTTT  44 30
    LIC11716 2087013 .. 2087029 -  -3.7  -3.25166   CCATTTTAAAAATGA              TCTAAGA TTT TCTTTGA              TTGAATTAAAAAACT  49 54
    LIC11715 2086612 .. 2086627 -    -4  -2.80592   TTAACCGAAAAAATT              CAAGAA CTAC CTCTTG               CAAATTATCAGGAAA  46 145
        mgtE 2083026 .. 2083036 -  -5.4  -4.86033   AAACTTCTATAAAAA                 TCCA AAA TGGA                 ATGGTTTTTAAAAAT  74 166
    LIC11711 2082079 .. 2082103 -  -4.5  -3.63895   TCTAATGATTTTAAA          TTAAAAAATAT TCC AAATTTTTTAA          GTAATTTATTATCCG  57 241
        mgtB 2078659 .. 2078670 -    -3  -3.96327   ACTTTTTAGTAGAAA                TTTG TCGT CAAA                 AGTTCAAGATTTTGT  54 417
    LIC11709 NONE
    LIC11708 NONE
    LIC11706 2072262 .. 2072272 -  -2.6  -3.62046   TCATTCTCTGAAGAA                 TTTT TTG AAAA                 AGATTTAATTTTAGG  48 66
        rpsU 2071567 .. 2071584 -  -8.5  -2.50443   TTAGATTCGAGTAAG             TGGAATC AATC GATTCCA              AGTTCGACGAAGTCA  68 45
    LIC11703 2071064 .. 2071084 -  -2.5   -2.8552   TTCGATCGATGAAAT            CCTTTTTGT TGG ACAAAGGGG            GCTCACTTAGTACTT  41 39
        dnaG NONE
        rpoD 2067489 .. 2067508 -  -6.4  -3.37245   GTATTTCAATATCAA            TCCGTCGG AGTT CCGACAAA             TCAACCGTCGATATA  61 26
        tyrS 2063956 .. 2063970 -  -3.6  -2.76911   ATTGAAATAAGGAAT               TTCGAA TCC TTCAAA               TCATTTTTAGGAAAT  45 32
    LIC11697 2062410 .. 2062421 -    -3   -4.4458   TAGATAGATAAGAAA                GAAA GGGA TTTC                 TTTTAAATGATTTCA  60 339
       mcp-2 2053901 .. 2053911 -  -6.8  -2.85909   AAAATGTGAGAACTA                 CTGC ACT GCAG                 ATTGCAAATCAGGAT  60 167
    LIC11690 2052659 .. 2052678 -  -7.9  -3.30658   TTATACCAAAAATTA            CATCGGT TGTGGG ACCGATG             ATCTGATAGGATCTC  69 513
    LIC11689 2051884 .. 2051900 -  -3.1  -3.53855   TCGTTTAAAAATATA              TTTCTAT TCA ATAAAAA              AAATTTACTGCAGAT  48 16
    LIC11688 2051002 .. 2051017 -  -4.6  -2.93891   AGTTGTAAAACATCA              GCTTGC AAAT GCAGGC               GTTAGATTAGCTAGG  50 393
    LIC11685 NONE
    LIC11684 2046728 .. 2046741 -  -3.9  -2.54896   CTTGTATGCAATTTA               TTAAC CAGA GTTAA                AGAGCCTACTAGTCT  44 115
    LIC11683 2046019 .. 2046029 -  -2.6  -4.93177   GAAAAACTAAGAAAA                 TTTT TCT AAAA                 GTAGTAGTTTCTACA  64 174
    LIC11678 2041776 .. 2041788 -  -3.4  -3.53091   ATCGTGTTCGCCAAA                CGTT GATTT AACG                AGGAATTTGACCGTT  48 48
    LIC11677 NONE
    LIC11676 2039870 .. 2039890 -  -2.5  -3.65902   GCTATGGGAGGGAAA            TATACAACG AGT CGTGGTGTA            GCAGAAGAGGTCGTC  50 501
    LIC11674 NONE
        ank2 2035247 .. 2035257 -  -3.2  -4.09685   TTGTATTCCGGAAAA                 GCTC TCA AAGC                 GGAAGAAGCTCTGGA  57 467
    LIC11669 NONE
    LIC11668 2030190 .. 2030201 -    -3  -5.21709   CCGTAGAGGAAAAAA                CAAA TTCT TTTG                 CAGGTTTACTCGTAT  71 190
    LIC11665 NONE
    LIC11664 2026760 .. 2026778 -  -3.1  -3.77951   GGAAAAAAAACAAAT             CAAGTCC ACCGA GGATTTG             GCGCTTCTTTGGAAA  52 420
    LIC11662 2025149 .. 2025164 -  -3.2  -3.61398   CCGGCTGCGCAAGAA              TGTCCA TAAC TGGTCA               AACAATAATCTGCGC  50 68
    LIC11661 NONE
    LIC11660 2023936 .. 2023948 -  -6.3  -4.55625   ATGAATATTATAAAA                TTACC GAG GGTAA                TCCTATTTTTTTAAA  76 184
        purN NONE
        purH NONE
    LIC11654 NONE
    LIC11653 NONE
         tal 2017876 .. 2017894 -  -7.6  -4.39426   TAGAGTTTTAGAAAA             TTAAAAAG AAC CTTTTTAA             AAGTATGTATTTGGG  82 104
    LIC11651 2017052 .. 2017064 -  -2.7  -4.03474   ACCAAAAATTAACAA                TCGAT TTT ATCAA                AGATGTGGAAGTCAT  53 504
        lipA NONE
    LIC11645 2011452 .. 2011472 -  -2.5  -4.56597   TTCTGGGCTCAAAAA            GGCACATTT TTC AAGTGTTCC            TACAAGAATGAGTCT  62 436
    LIC11641 NONE
    LIC11640 2005772 .. 2005782 -    -4  -3.50684   GATACAAAAATTTAA                 GAAA TCT TTTC                 GATATAAATTACTGA  52 367
    LIC11639 2004418 .. 2004428 -  -2.6  -2.94298   TTACGAAAAAATTGA                 TTTA GGA TAAA                 ACGGATTTTTTACAC  42 56
    LIC11638 2003705 .. 2003717 -  -4.9  -2.78891   AGCGCAACTCAAGGA                GATAT TGA ATATC                GTAAAATGAACGGAG  50 471
        csgA 2001168 .. 2001191 -  -9.7  -2.79501   TATAGTCTCATTACA          TTGACTTGG ATTTTA CCAAGTCAA           ACCAAGAATTTGAAT  76 168
        lpxC 1999933 .. 1999947 -  -2.1  -3.04527   AGTCAAAAATAGAAC               GAATC AAAAA GACTC               AGATTTGACCGAAAT  41 63
        ptsI 1997751 .. 1997762 -    -3  -4.17048   GTTTTTGGAAAAGAA                TTTC CTAT GAAA                 ATAAATTCTACAATT  55 373
    LIC11628 1993505 .. 1993515 -  -2.6   -5.4588   GAAAATGAGAAAAAA                 TTTT TCT AAAA                 GTATGAGTTCCTACA  72 366
    LIC11619 NONE
        fabG 1980026 .. 1980047 -  -3.1  -3.76492   TTCAATTTTAGTAAA           CTACTAAAT CTCA ATTCAGTAA            ATTATGGACTATTTT  52 93
    LIC11617 1979576 .. 1979610 -  -8.8  -3.08133   GACGCAGTCAGTGAA    TATGTAACCCTCCTC GATGAA GAAGAGGG-TACATA     ATTAATTTTTAAAGT  73 54
        ubiA 1971585 .. 1971597 -  -7.7  -3.56643   TTTATAGTTTTGAAA                CGCTT GCT AAGCG                AAATCTAACCAAGAA  72 44
        ubiX 1969338 .. 1969349 -  -2.2  -3.32756   ATTTCAAAGGAAAAC                TACG AAGA CGCA                 TCTACACTTAAGAAG  45 77
    LIC11604 1965567 .. 1965579 -  -3.5  -4.30308   GAAAATAAATAACAA                TTTTA TAA TAAAA                TCAAAACTCCATTTT  60 26
    LIC11603 1964357 .. 1964377 -  -4.1  -3.30956   ATAATGAATTACCAA            GAATTTTTA TCT CAAAAACTC            GTTTAAGTTATTAGT  50 185
    LIC11595 1953780 .. 1953790 -  -2.6  -3.86015   TAGGTTTTTTAGAAA                 TTTA TAA TAAA                 ATCATTATCACTTTG  52 496
    LIC11593 NONE
    LIC11592 NONE
        xseA NONE
    LIC11590 NONE
    LIC11589 1949159 .. 1949173 -    -5   -3.2614   CAGTCGGTAGAGCAA               GTGACT GTT AATCAC               TGGGTCGCTGGTTCG  56 241
        nrdA 1945217 .. 1945242 - -10.5  -6.07374   ATAAAAAATAAAAAA         GGTCTGAATGA ATAT TCCTTCAGACC          TTTCCAAAACCTCAC 100 102
    LIC11584 1942752 .. 1942779 -  -4.4  -5.16151   GAAATGTAAGAAAAA        TTTTAATTTTTA TTTA TAAAGATTAAAA         AAGAATAAAAGCTAC  72 240
    LIC11566 1925698 .. 1925714 -  -2.9  -3.38435   TCTTGCAAAATAAAC              TTCTCGC TTA ACGGGAA              TTAAGCGATGGCCCT  46 26
    LIC11537 NONE
    LIC11532 1895013 .. 1895038 -  -4.7  -5.92399   GAATAAAACAAAAAA         GCCG-TCACGAA GTT TTCGAAAACGGC         TTTGTAAAAAATTTG  91 59
    LIC11530 1892419 .. 1892451 -  -3.6  -2.62616   CCATTTTCGATACCA      TTCTAATTCTTTGC TTTGG GTAAAGAATCAAAA      AATTATTTGTTTTCC  44 145
        lytB 1891216 .. 1891231 -  -3.2  -3.55761   GACCGACTCTTTAAA              TGTGGG AACT CTCACA               ATTTATAAAATAGAA  50 251
    LIC11528 NONE
    LIC11527 NONE
        cheY NONE
    LIC11525 NONE
    LIC11524 NONE
         mcp NONE
        cheW NONE
    LIC11521 NONE
        cheB 1879412 .. 1879438 -  -4.7  -2.93891   ATTTCTAAAATACGA        TCCTATAAATTT TTTA AAATTT-TAGGA         CAAGTTCAAAGTAAC  51 101
    LIC11519 1878727 .. 1878750 -  -9.8  -3.66654   TACGGGAATTCCAAA          TTCTTGATTT TTAA AAATCAAGAA           TTTGTGGGTAAGGTT  83 39
    LIC11512 NONE
         def NONE
    LIC11510 1865502 .. 1865521 -  -6.5  -3.57309   GAAAAGTTTTTCAAA            GAATCCA TTTCTG TGGATTC             ACTTTTGAAAGAAAT  64 476
    LIC11502 1853018 .. 1853032 -  -5.8  -3.41587   CTTTATAAAACTGAA               TTTTTC CTT GAAAAA               TAGAATTTAAAAATT  60 397
    LIC11497 NONE
    LIC11496 NONE
        gldA NONE
        gldF NONE
        gldG NONE
    LIC11492 1840819 .. 1840834 -  -2.6  -4.07568   CTGTGTTTCTCAAAA              TGTATA AACT CATACA               AAAATTCATAAATAT  53 170
    LIC11491 1839689 .. 1839736 -    -5  -3.24708   GATTTTTTAAATATA TCTTGCCGAAATAATTACAAAT TCAA ATCTGAAATGATTCCGGCTAAA AAATTAATGTCCACT  56 85
    LIC11489 NONE
        cheX 1836138 .. 1836150 -  -4.9  -5.75342   TGGGTTTAAAAAAAA                GAAAT TCT ATTTC                TTACTAGTTTCTTTT  90 426
    LIC11487 1835107 .. 1835117 -    -4  -3.83985   CATAAAAAACCAGAA                 TTAG ATC CTAA                 AAAAGATCAGCTGGA  56 465
    LIC11484 1832800 .. 1832814 -  -7.2  -2.77781   GGTTATCAAAATTTA               TCCTAT TTT ATAGGA               ATCAGTAAAACAAGA  63 45
    LIC11483 1830443 .. 1830453 -    -4  -4.10657   TTACACGGTTTAAAA                 GATT TAA AATC                 ATTTTGAATGTCATT  59 344
    LIC11478 1826727 .. 1826740 -  -2.5  -3.00867   GAACAAAAAACTAAG               TTTTA AAAA TAAAA                TATTGCTACTTTGTA  42 71
    LIC11477 1825189 .. 1825217 -  -6.8  -4.15366   ACGGAAATAATGAAA        CTGATAAGCTAC CGACC GTAGACTATCAG        TGTTTTCCTTATGTA  72 435
    LIC11476 1824340 .. 1824352 -  -2.7  -2.75064   GTTTGGATGGAAGGA                GTTCA AAA TAAAC                CTTGGGTTGTTTATC  41 170
    LIC11473 1820685 .. 1820699 -  -5.6  -4.61231   CGAGATTGCCAAAAA               GCAGCG AAG CGTTGC               TGTTGGCTCTTAGCG  73 45
    LIC11472 NONE
    LIC11471 1819331 .. 1819341 -  -5.4  -4.59773   GTTGAGTTTGAAAAA                 TTCC GAA GGAA                 TTGTAGCAAAAAAAA  70 395
        trxB 1817226 .. 1817260 -  -8.7  -2.57647   ATTGACCAGAGTAAG    GCCCAGTCCGGCTT-TC TAT GACAAGCCGGACTCG-C    TCAGATTTTCAATCT  70 90
    LIC11467 NONE
    LIC11466 1809728 .. 1809755 -  -7.6  -4.74801   GAATTGGAGCAAAAA        GCGCG-GTCCGGC AGC GCCGGATTCGCCC        AGATTTTCTTTCGTT  85 401
    LIC11465 1807570 .. 1807604 -  -6.8  -3.58504   AGGATTAAAAATAGA    CAAAAAAACTAAATC TCTTCG GATT-AGTTTTTTTG     TTTTTTAGATTTATT  67 14
    LIC11463 1804780 .. 1804800 -  -6.9  -3.12351   CTTTCGCATACCGAA            CTCACGTTA TTT TAACTTGAG            TTTGACGTAAGAAAA  62 392
    LIC11452 1788887 .. 1788897 -    -4  -4.38712   CTCATCTCTATAAAA                 TAGA ATA TCTA                 AATGTTTATCCCAGC  63 504
    LIC11450 1787739 .. 1787753 -  -5.6  -4.61231   CGAGATTGCCAAAAA               GCAGCG AAG CGTTGC               TGTTGGCTCTTAGCG  73 45
    LIC11449 NONE
    LIC11448 1786266 .. 1786277 -  -2.2  -5.06103   AGAATTTTCAAAAAA                GGCA GTTT TACC                 TAGTTACTTTCCTAA  66 513
    LIC11445 1780851 .. 1780864 -  -2.5  -3.66178   TGTTGTAAGTCGAAA               TATTT TGGA AAATA                TAGAAAATCTGGGAA  50 505
    LIC11443 NONE
    LIC11442 NONE
    LIC11441 1778362 .. 1778375 -  -3.8  -4.37658   AATTTTTGCATAAAA               TCGC TGTTTT GCGA                CCTTTACAAAAATGA  62 226
    LIC11437 1769513 .. 1769523 -    -4  -3.05384   TTTTTCTTCAGTCAA                 GTAT TTC ATAC                 TTAACTTCTTTTTCG  49 7
    LIC11436 NONE
    LIC11435 1766021 .. 1766036 -  -4.8  -3.28146   AAAAATTAGGATCAA              TCATTT CCAT AAATGA               ATGTAGGAACTACTA  53 279
    LIC11432 1758960 .. 1758989 -  -5.1  -3.92659   TTTCTAAAATTTAAA       GGAGTTTGGAT GGATATAA ATTCAAACTCC        TAAATTTATTTTTTT  63 40
    LIC11430 1756849 .. 1756869 -  -8.5  -4.12456   AGATGAGTTTTAAAA            TTAGAAATA ATG TATTTCTAA            TTTTTAAAAACCAAT  81 40
    LIC11422 1749282 .. 1749305 -  -2.4    -3.794   TTTGAATCCAGGAAA          CCGGACAA CTGAAATT TTGTCTGG           AACCAATACTGGATT  49 69
    LIC11421 1746728 .. 1746762 -  -7.3  -3.03972   TTATAAAAGATTATA    TCTTGCCGTGATTCAT ATTT ACAAACCACGGC-AGA     ACAAAAGACCTTATT  64 36
    LIC11420 1745754 .. 1745765 -    -3   -3.0218   AGAGAGCCATACATA                TAAC TATC GTTA                 TCTGTAATATTTAAA  44 61
    LIC11419 1745200 .. 1745220 -    -2  -5.03314   TTGATTCTCAAAAAA           GAATCTAAG ATTG CTTA-ATTC            GTTACTTTTTAAGAG  65 34
    LIC11413 NONE
    LIC11412 1737893 .. 1737917 -  -2.2  -4.67011   AATTTTATCTAAAAA          TACAGCAT CTGTTGTTT ATGCCGTA          ACTTTTTTAAACTGT  58 336
    LIC11411 1736670 .. 1736680 -  -5.4   -3.6715   CGATTGAAGCGGAAA                 TTCC GAA GGAA                 TTAGAGTAAGCGCGC  59 517
    LIC11408 1732166 .. 1732182 -  -5.3  -3.72588   CAATGGATATGGAAA              TTAAAAT TCG ATTTTAA              TTTTCAAAACCCACA  61 146
    LIC11407 1729151 .. 1729163 -  -3.4  -3.34716   GGAGGGCGGAAAAAT                CAAG GGTTT CTTG                TGCTTTTTAAATACT  47 62
    LIC11406 1728579 .. 1728591 -  -4.1  -5.51165   AAAATTTTAAAAAAA                CCGAT CCG ATCGA                TTTATAATTCGTACT  82 284
        ubiB NONE
    LIC11403 NONE
        feoB NONE
    LIC11401 NONE
    LIC11400 NONE
    LIC11399 1718138 .. 1718150 -  -3.5   -4.4078   TTCCGGGAACTAAAA                TTTTA TCT TAAAA                TCTAAATTTGTGAGA  62 467
    LIC11397 1715968 .. 1715987 -  -6.6  -4.24404   ATCTAAATTTGAAAA            TTCAAAAA ACTA TTTTTGAA             ATAAATATAGAATGT  74 15
    LIC11396 1714320 .. 1714335 -  -3.2  -4.49756   TTTCAAAGATTAAAA              TGTGGG ACCT CACACA               AAAAACTAACGATTT  60 437
        fliI 1706994 .. 1707008 -  -5.8  -3.12351   CGGTTCCAGACTGAA               TTGAAA ACG TTTCAA               AATCTAGAATTCCTC  57 29
        fliJ NONE
        flbB NONE
    LIC11388 NONE
    LIC11387 1704384 .. 1704401 -  -2.1  -4.15632   ATTATTAGATATAAA             TTTAGGAT CAA ATCC-AAA             GTGAAGGCGTTACAC  52 214
    LIC11386 1703649 .. 1703659 -  -5.4  -3.55261   TTTTAATAAAATACA                 GTAG TTC CTAC                 AAAAACCGTCACATT  59 211
    LIC11366 1682491 .. 1682505 -  -2.9  -5.02476   AGATTTTGGAAAAAA               TTGTA AATCA TACAA               TAGATAGGTTTCGTA  66 213
    LIC11363 NONE
    LIC11362 1678723 .. 1678740 -  -4.1  -4.60713   GAAAACATTATAAAA             CCGGA GAAACGAT TCCGG              ATTCTATGATCGTAA  66 488
    LIC11360 1675767 .. 1675795 -  -2.5  -3.35813   GTTCAGTTGAAGGAA        TTTGGAAAAGCTA ATC TTATTTTTCCAAA        TAGAAGGAATCTAAT  45 13
        maoC 1674237 .. 1674247 -    -4  -2.83822   TGCACTCTACAATGA                 TCAA TAA TTGA                 ATTGAGAAGAATAAA  47 155
    LIC11357 1670759 .. 1670778 -  -3.6  -4.07687   AGTTTGTCTGTAAAA            TGATGTAA GGAA TTACAACA             AATCACGATTTTACG  57 289
    LIC11353 1667273 .. 1667289 -  -2.3  -3.47349   TTTCTAAATTTAGAA              TTTCTAT ACG ATTGAAA              CATCAGAAATTCTTA  45 85
      lipL32 1666247 .. 1666276 - -12.3  -5.00765   AATCAATTATAAAAA       TAAAAAAGCCACC TTTC GGTGGCTTTTTAA        CCTAGAAAATTGTTT 100 48
    LIC11350 NONE
    LIC11349 NONE
    LIC11348 1662518 .. 1662538 -  -4.1  -4.08064   AAGGCTTCGTCAAAA            TTATAGTAA TTG TTACTTTAA            AAAATCTAATTTTTT  59 17
    LIC11347 1661965 .. 1661975 -  -5.4  -2.62263   ATGCTCCCTATACTA                 TGCT CTA AGCA                 ATTCGATTTCATGAA  51 43
    LIC11346 1661159 .. 1661169 -    -4  -3.25652   GCCATTTAAGCAATA                 TTTG TCT CAAA                 TTCTTCAGGGCTGAT  50 5
    LIC11345 1657823 .. 1657835 -  -3.5  -3.23216   TTCTACGATTACCAA                TAAAA TTT TTTTA                TAGAGATTTTATTAC  49 512
    LIC11343 1655207 .. 1655217 -    -4  -4.05788   CGTCGTGAAATCAAA                 CTTT TAA AAAG                 ATTACTTTCACTTTC  58 436
    LIC11338 1650422 .. 1650439 -  -4.1  -4.24342   TGTTTGAGTAATAAA             TGTTCGT AGTT ACGACCA              GTCTATAAGGAACGT  61 221
    LIC11337 1649013 .. 1649031 -  -5.3  -3.39878   AAAAAAAATAGCTAA             GAAAGCG TCAAG CACTTTC             GCCATGAGAGTGCTA  57 301
       groES NONE
       groEL 1646928 .. 1646953 - -12.5  -5.60993   TTGCCTACAAAAAAA         GGCGGTAGAGG AAAA CCTCCGCCGCC          TTTTGCGATTGGAAA 100 57
    LIC11334 1645894 .. 1645907 -  -3.9  -3.80625   TCTTTACAACCGAAA               TTCTT TTCG AAGAA                AAAGATTTCTGTTTT  54 328
    LIC11332 1643600 .. 1643613 -  -3.7  -4.35524   TCTTTAAAGGGAAAA               GGGGG AGCG CCGCC                TAACGATGTTTTAAC  60 288
    LIC11329 1640122 .. 1640141 -  -2.1  -5.03314   TTGAGCCTTAAAAAA            CAGCTTA TCCTTG TTAGCTG             ATTAGATCGCTAAAT  65 19
    LIC11322 1631901 .. 1631916 -    -4  -5.31275   GTTGATTATAAAAAA              TGTAAG AATT CTCACA               AATCATGTTATGTCG  75 378
    LIC11320 1629380 .. 1629392 -  -3.4  -2.50489   GAAAATATATAAACT                CTCA CAAAT TGAG                TCTAACTTGGAATTT  43 229
        amaA 1627215 .. 1627230 -  -4.8  -4.91459   TAAGATTGATAAAAA              TTTTTG AACA CAAAAA               GTTCGAAATAATTTT  72 90
    LIC11315 1622949 .. 1622980 -  -5.4  -4.25056   GATTTTACGAACAAA      TTCTAAAATTGT-AG GAA CTCACACTTTTAGAA      AATTTTTTCTTAATC  67 287
         bfr NONE
    LIC11309 NONE
    LIC11308 1614905 .. 1614938 -  -3.9  -3.84451   TTTCCTAAACTTAAA     TCTCGCTTCCCGTTGA GCG CCAAT-GGAAGTGAGA     CGCCTGAGTTTTCCA  56 446
    LIC11306 1613479 .. 1613491 -  -3.4  -3.17714   TTAAACGCCGATGAA                TCTC ATGCA GAGA                AATTATTTCGTTTGA  47 133
         gph NONE
    LIC11301 1608895 .. 1608911 -  -9.5   -3.0353   TTTTGTATAAACAAT              CAGGATT TAT AATCCTG              CCGGTTTGTTTGTTG  75 59
    LIC11300 1607227 .. 1607237 -    -4  -4.63928   AGATGACTCTAAAAA                 CAAA AAA TTTG                 AGAGGAACGAAGGTG  66 390
    LIC11294 1597855 .. 1597896 - -16.5  -3.36518   CTAAAACTCTTATAA TTTAATATTCTAATATTTA AAAT TAAATATTAGAATATTAAA  AAGCCGGCTATGGGA 100 111
    LIC11286 1585925 .. 1585940 -  -4.8  -4.14739   TTAGGTATGGCAAAA              GAATAT TCTG ATATTC               TAAATCGTTTGCCTC  62 483
    LIC11284 1584646 .. 1584671 -  -2.8  -2.62792   ACGGAGGTCAAATAG         TTCTAAATAA GTGTAG TTATTTAAAA          TCTATATGTACTGGA  40 16
    LIC11283 1583574 .. 1583594 -  -8.5  -2.85019   AAGGCTAAAAAGTCA            TAAATCATA TAA TATGATTTA            ATTTGTGGAGCTTCA  68 341
    LIC11275 1575091 .. 1575103 -  -2.7   -4.1899   CGATTTCAGCCAAAA                TCCTA CAT TAGAA                TATGATCATAGAATG  57 189
    LIC11273 1572635 .. 1572654 -    -5  -4.11216   GTTTTACGTCTAAAA            TCGTTCGA ACCG TAGAACGA             CCTTTGAGAGAAGCA  64 513
    LIC11271 NONE
    LIC11270 1569986 .. 1569996 -    -4  -4.15235   AACTGTGAAAAAACA                 TAAC AAA GTTA                 CCGAAAATGAATGGT  59 270
    LIC11269 1568423 .. 1568436 -  -5.3  -3.52113   ACTTTTTCAGAAATA               CCAAA TTAC TTTGG                TTTTAGTGTTCGGAC  57 28
    LIC11268 NONE
         sbp 1564914 .. 1564948 -  -7.4  -5.65177   ACATTTAGAAAAAAA     TAATTTACTCATGTTT TTT AAAGCTGAGTAAATTA     TTTTTAAATTTATAT  90 178
    LIC11265 1563188 .. 1563211 - -11.8  -3.80768   TAGAGAGAAAATGAA          CCCAGAGAAA CAAT TTTCTCCGGG           ATGTTTTTTAGTCTT  95 33
    LIC11264 1561704 .. 1561714 -    -4  -3.01785   TTTTAAAATATTATA                 CTTT TTT AAAG                 TTAATTTATATATTT  48 488
         ppx 1552469 .. 1552487 -  -3.2  -4.64861   TCTTTTTAAAATAAA             TTTATTTG AAA CGAATAAA             GTTGTGTTGGAAATC  62 110
    LIC11256 1551637 .. 1551661 -  -4.3  -5.54894   AATTTACGAAAAAAA          TAGCGGTATTT AAA AAATACTGCAA          ATTCGAGATTATGGC  82 236
    LIC11255 1549690 .. 1549706 -  -4.5  -2.82803   CATTTACAGGTAAAG              TTCCTAA AAA TTAGAAA              ACCGATACTTAGAGT  50 331
    LIC11254 1547775 .. 1547804 - -13.8  -4.24404   AGTTAAATTTGAAAA       CACAGAAAGGAA ACTTGA TTCCTTTCTGTG        TTATTCACAAACCTT 100 90
    LIC11252 NONE
    LIC11251 1545297 .. 1545309 -  -3.5   -2.8632   TAATATATTAGTATA                TTATA AAT TATAA                TATTAATAAAAAAAT  45 313
    LIC11250 1544445 .. 1544457 -  -3.4  -4.22554   TTATGGAAGAAACAA                TTCC TTATT GGAA                GGTCGAAGATTTTTT  59 280
    LIC11232 NONE
    LIC11231 1524714 .. 1524733 -    -5  -3.19668   TATTATGTAACTTAA            TTTGTGGG AACT CTCACAAA             ACTATATTTTACGGT  54 342
        yfjQ 1520101 .. 1520119 -  -3.2  -4.26495   TAAAAAAAATAAATA             TGTTTTAA TCT TTAAACCA             ATGTTTTTTTCGAAA  57 11
    LIC11228 NONE
    LIC11227 NONE
    LIC11226 1515443 .. 1515454 -  -4.4  -4.67982   CTTTAGCCAATAAAA                CTCT AATT AGAG                 AATGAAACCTAAGTT  65 103
    LIC11225 1514916 .. 1514931 -  -3.2   -4.5366   TCAAAAAACTTAAAA              TGTGGG AACT CTCACA               TTTTTGTGATACTCA  62 21
    LIC11223 1511715 .. 1511727 -  -2.7   -4.4648   ACTTTTATCACAAAA                TTCTA TTT CAGAA                GAGGTATTAGTATTT  58 122
    LIC11215 1497272 .. 1497288 -  -6.7  -2.62983   TCCAGCTCTATATCA              TAGAATT TTG AATTCTA              CGCCTAAATTTGGAT  60 254
    LIC11213 NONE
    LIC11212 1494877 .. 1494894 -  -2.1  -2.97021   TTTTTAAAGATCATA             TTTTATA TTGC CATAAAA              TGAATGTTTCGATTT  41 3
    LIC11211 1493516 .. 1493540 - -10.1  -5.54894   AATTTACGAAAAAAA          TAGCGGTATTT AAA AAATACCGCAA          ATTCGAGATGATGGC 100 296
    LIC11209 1489990 .. 1490000 -  -6.8  -4.25848   AATGTTTTACCAAAA                 CTCG CTT CGAG                 TCCTAAGTTTGTTGT  74 160
    LIC11207 1487060 .. 1487112 -  -2.3  -4.57516   ATATTGAAATGAAAA GGTCAGTTCCTTCTCTCATTT-ATA AATGA TATAAAATGAGAGAAGG-AGTTTCC TACTTAGTTACAAGC  58 29
    LIC11204 1483968 .. 1483978 -  -5.4    -3.794   GGGGAATTGATGAAA                 CAAC AAG GTTG                 TGATAAAGGACAGGG  60 326
        argF 1471024 .. 1471039 -  -4.8  -4.20354   AAGTGAAGTTGAAAA              GTATTT AACT AAATAC               AGATTTCGGAAATGC  64 69
    LIC11194 1469902 .. 1469919 - -11.3  -5.60993   CGTTTCATAAAAAAA             GCCGCAA GTAA TTGCGGC              TTTTGTAATTTAGGA 100 57
    LIC11190 1466640 .. 1466656 -  -2.3  -4.67755   ATATCTATTTAAAAA              TTCGAAT TGT ATTCTAA              TTGCTGAACAAAAAT  58 41
    LIC11183 1455079 .. 1455104 -  -7.1  -3.02626   CAACATTTACAGATA         CACAAGTTGATA AGG TATCAA-TTGTG         GGATAAATTTTTATT  64 17
    LIC11178 1447837 .. 1447849 -  -7.7  -4.07568   TTCTCCTTTGGAAAA                CGATC ATA GATCG                ATATTTTAGAGAATT  77 110
         eif 1444345 .. 1444360 -  -4.6  -3.55444   TCTTGATTCCTGAAA              TGTGGG AACT CCCGCA               AATTACGATTTTAGG  57 480
    LIC11174 1443623 .. 1443636 -  -3.8   -4.7373   CCAGGTCAGGAAAAA               GCGA TTATGG TCGC                TCTTCAAACGAAATA  66 330
    LIC11170 NONE
    LIC11169 1437372 .. 1437397 -  -6.3  -2.88054   TGGTAGAATTTAAAG         GAGAAATAG AAGGAAAA CTATTTCTC          GCGATGGATGGTTAT  55 413
        smtA 1435187 .. 1435207 -  -2.7  -3.04294   AAAAAATCAAGTAGA            TGTTAAAAA TCG TTTTTAAGA            GAATCTGTTGCTGAA  42 70
    LIC11165 NONE
    LIC11164 1434168 .. 1434180 -  -4.1  -3.71888   AATGAGATCGAAGAA                CTCCA AGG TGAAG                TGGAAGAGTTTATTC  54 303
    LIC11159 1428613 .. 1428624 -    -3  -4.40963   ATTGTGCAAAAATAA                CATT TGCC AATG                 TCTTATAAGTTAGAG  60 501
    LIC11157 1427372 .. 1427390 -  -3.2  -3.36177   AAAAAAGAGTAAAAG             TAAAAAGA CTT TCTGTTTA             TTTTTTTTTACTTAA  47 231
    LIC11156 1425818 .. 1425840 - -12.1  -4.27467   TTATAATTTAAGAAA           GCCCTTTTC GAATA GAAAAGGGC           CGGAAAGTTTTTTCT 100 40
    LIC11153 NONE
    LIC11152 1421477 .. 1421492 -  -4.8  -3.26307   AATAATTTTATAATA              TTTGAA TGTA TTCAAA               AGTTCAGTGGGCTAT  53 379
    LIC11145 1412432 .. 1412442 -    -4   -5.7946   TTTCGAATAAAAAAA                 TCTT GAA AAGA                 TCAAAAACAAAACTT  88 65
    LIC11144 1411554 .. 1411564 -    -4  -3.75342   AAAAATAAATAAAAC                 TTTC GAA GAAA                 CTCAGGCCCTCTATT  55 211
        galA NONE
    LIC11139 1405170 .. 1405195 -  -9.1  -3.07043   TGTAGGAGTGGAATA         TAGCCCTGT GGAAAATA ACAGGGCTA          TCCAGAAAGGAATGA  76 50
    LIC11138 1402890 .. 1402908 -  -4.6  -5.07486   CATTTTCAAGAAAAA             TCGAAAGT AAA ATTTTCGA             CAAATCTATCGCAAC  76 499
    LIC11133 NONE
        pykA 1397467 .. 1397483 -  -2.3  -5.01732   AACTTTTTCAAAAAA              TGAATCA TGA CAATTCA              CGTTCAAGAGAGACT  65 146
    LIC11131 NONE
    LIC11130 NONE
    LIC11129 NONE
    LIC11128 1392203 .. 1392217 -  -5.8  -4.59511   AATATTTTGGAAAAA               TTGAAT TAC ATTCAA               AAGTGCTCATAAACC  73 44
    LIC11127 NONE
    LIC11126 NONE
    LIC11125 1389096 .. 1389107 -    -3   -3.2916   TTTAAAAATTCAATA                GTTT CTAT AAAC                 GTTGTTTTGTAAGAA  47 48
    LIC11119 1381361 .. 1381376 -  -4.6  -2.75343   GTTAGACTTTGAAAT              TGTGGG AACT CCCACG               GATTTGGGATTTTAC  50 101
    LIC11113 NONE
    LIC11112 NONE
       htrA2 NONE
    LIC11110 1371925 .. 1371938 -  -2.3   -4.4773   GTAGACGAACCAAAA               CGGGA ATAT TCCAG                GATTTATCTTTCAGC  58 36
        plsC NONE
        mcm1 NONE
    LIC11104 1362501 .. 1362515 -  -2.9  -3.77209   AAACAGATACTTAAA               GAAAT TACCC ATTTC               TTTTGAGTTGCATTT  50 117
    LIC11103 1360413 .. 1360445 - -12.2     -3.24   AGTATCTTATAAAAG      TCAAAACCGCGTCT GTATA AAACGCGGTTTTAA      AGCAAACAACTTGAT 100 58
    LIC11102 1359212 .. 1359237 - -13.5  -5.10767   TATTGAAGATAAAAA         TATCACCTAAC TTAA GTTAGGTGATA          TTTTCTATTTAACGT 100 443
    LIC11099 1355243 .. 1355256 -  -5.3  -3.53811   TCCAGCGTTTTTAAA               CGATT AGAA AATCG                TTCAAGAAGCCTAAA  57 284
    LIC11098 NONE
    LIC11097 NONE
    LIC11096 1352294 .. 1352313 -  -6.4  -3.48419   AAAAGGAAGAGAAGA            GCCCGTAG ACGT CTACGAAC             TGGGTAAGATCTAAA  63 36
    LIC11091 NONE
    LIC11090 1345857 .. 1345885 -  -4.7  -3.71267   AATAAAACGATAGAA        CCTAAGACTAAAA CTT TTTTAGTCATAAA        AATATAACTCCTAGT  59 138
    LIC11089 1344907 .. 1344926 -   -10  -4.13014   TTTACATCCTCAAAA            CGTCCGAG AAAA CTCGGACA             TTTCTGAATTAATTT  91 34
    LIC11088 NONE
    LIC11087 NONE
    LIC11086 1341837 .. 1341849 -  -2.7   -5.3658   ATTACAAAAATAAAA                TCCAT TTT ATAGA                ATTTTACTTTGTCTC  72 29
    LIC11085 1340271 .. 1340283 -  -3.4  -4.27843   GTGAAACAGAAACAA                GAAG TCTCG CTTC                TATTGGTGTTTGATG  57 49
    LIC11083 NONE
    LIC11082 1336696 .. 1336708 -  -3.5  -4.01943   TTGATATAAAAAAAT                TAAAT TTT ATTTA                CGACGTGTCTGGCGT  56 323
    LIC11081 NONE
    LIC11080 1333045 .. 1333058 -  -5.3  -2.52543   ACTTCGCTTAATGCA               CTCAT AAGA ATGAG                AGCATCCTATTGCGA  51 77
    LIC11079 1332138 .. 1332151 -  -3.9  -5.75342   GTCTTTTAAAAAAAA               CTAAA GTGT TTTAG                GTTTGGCAATTGAAT  85 12
    LIC11078 1330224 .. 1330240 -  -2.3  -2.74192   CACTCGGGAAGATCA              GATTC CGGTTTT GAATC              TTTTGGAGCCAGATC  40 399
        nadE 1326860 .. 1326891 -  -4.6  -5.19261   AAAGTTACGAAAAAA      CTAAATTCTACAAA GAAT CTTGAAGAATTTAA       GAGATTAACTCTTTG  77 392
    LIC11073 NONE
    LIC11072 NONE
    LIC11071 NONE
    LIC11070 1321962 .. 1321977 -  -3.2  -3.05844   TCGCTCATTTTAATA              TCGGGT AAAC AACCGA               ATCCATATTTAGTTC  45 366
    LIC11068 1320339 .. 1320371 -    -2  -3.87994   AGTTAGTCTGATAAA     CTCCG-ATTTGCGGG AGTT CCCACAATTTCAAAG      TTAGTTTGATGCGGA  51 237
    LIC11067 1319631 .. 1319647 -  -3.7  -2.84687   TGAATCATTACTACA              TAGCG CTGTTTC CGCTA              AATTTCGCTCCGGAT  45 4
        recJ 1317298 .. 1317315 -  -5.5  -3.62032   AGACTAACTTTGAAA             TTGTGGG AACT CCCGCAA              ATCGGAGTTTAACAG  62 402
    LIC11064 1313912 .. 1313929 -  -4.1   -3.6288   AAACTAATTTTGAAA             TTGTGGG AACT CTCACAA              ACTGAGATTTTACAA  53 101
         lgt 1312604 .. 1312647 -  -5.7  -3.36492   TCTTGAATTTGACAA TTTGGATTTAAAATATT CTAAATTTCT AATGTTTTAAATCCAAA TTTTAAATGTTGGAT  59 28
    LIC11060 1305162 .. 1305177 -    -9  -3.82067   CAGAAAAACTTTAAA              TGTGGG AACT CCCACA               AATCTGGGTTTAACA  80 138
    LIC11059 1303890 .. 1303914 -  -2.9  -4.47707   CGTTATCAAAAACAA          TTTGAAATCAA TTT TAGTTTTCAAA          AAATTTCTTTCTCCT  58 91
        lemA 1303225 .. 1303246 -  -4.6  -3.45027   AGGTTTTATTAAACA           TTCTATTT GAGATA AAATAGAA            TTTAAATTTTCTTGT  55 96
    LIC11057 NONE
    LIC11056 NONE
    LIC11055 1300316 .. 1300336 -  -7.6  -3.08991   ATTCGCTTAACAAAT            TTCGGACC GTCTA AGTCCGAA            GATTGATGTTTAAGT  68 41
    LIC11053 1297980 .. 1297990 -  -5.4  -4.07568   CGCTTTTCGCGAAAA                 TTCC TTC GGAA                 TTTCTCAAACTCAAT  64 169
    LIC11051 1293254 .. 1293268 -  -5.8  -6.26417   TATTACAAAAAAAAA               TTATTC CCC GAATAA               GATTTGTGTCAAATC  93 100
    LIC11049 1290170 .. 1290183 -  -5.3  -2.66118   CCGAAAAGTAATCGA               GGTAA AATA TTACC                AACGGCTCAAAATTT  51 21
    LIC11048 1288869 .. 1288891 -  -2.7  -3.60627   CTACTTTATCGGAAA           GACCAAGTT GCAAG AACCTGTTC           CTGCGCTGCGACCAT  48 275
    LIC11045 1284420 .. 1284439 -  -2.2  -2.65129   AAAGACATAGAATAT            TAAATTGA TAAA TCATTTTA             GAGGTTTGAAGTATA  39 214
    LIC11044 1283484 .. 1283502 -  -5.3   -3.6869   TACACCAACTCGAAA            GGATCGAG AACT CTCG-TCC             TAAAGAATTTTGAAT  59 420
    LIC11043 NONE
    LIC11042 1282141 .. 1282153 -  -2.7  -4.67123   GTAAAATAATTAAAA                TCTTG TCC CAAAA                CCTCAAAGAATTTAC  60 241
    LIC11041 1280334 .. 1280367 - -12.7   -3.8572   TAGAATATTATGAAA     TAAAGAAGAGTTGAA TATT TTCATCTCTTCTTTA      TTTTCTATTTTAATA 100 64
    LIC11036 NONE
    LIC11035 1274463 .. 1274490 -  -9.4  -3.88787   TGATATTTTCATAAA        GTAGAGTT-TTGA TTT TCAACAACTCTAC        TGAAGAACGGATTTC  86 22
    LIC11034 1273301 .. 1273313 -  -4.1  -3.29987   TATACGAGTATAAGA                CCTAC TTT GTAAG                AATTCCTACGTTTTT  50 272
    LIC11030 1269298 .. 1269323 - -16.3  -4.66833   TTGCAAGTCTAAAAA         CGACCTTTCCA AAGT TGGAAAGGTCG          ATTTACTCTAAAAGA 100 61
    LIC11029 1268518 .. 1268564 -  -2.3  -2.68942   AGGTTCTGATATAAT TCGTTTGAACTCGGCTCATAA AAAAA TCAAGAGCCAAGTTGAATCTA TTAACGTGAGCTTAG  39 236
    LIC11024 NONE
    LIC11023 1253317 .. 1253342 -  -3.3  -4.86731   TTTTCTGAAATAAAA         CTGGATTCTAA GTTT TCTAAATCCAG          TAATTTCACTACTTC  66 129
    LIC11020 NONE
    LIC11019 1244657 .. 1244692 - -11.6   -5.2197   TAGAAAAATCAAAAA    TTCTTACTTAGAAGAAT TAA ATT-TTCTAAGTAAGAA    CTGAGCCCGTTTCTA 100 38
    LIC11009 1227864 .. 1227883 -  -9.2  -3.54307   AAGATTTTGTTTAAA            GAGGTCGG TAGA CCGCCCTC             TTTATTTAAAAGAAA  79 75
    LIC11007 NONE
    LIC11006 NONE
         tgt 1223055 .. 1223067 -  -3.3  -3.24021   TCTTTAAATAGTCAA                CCGGA AAA TTCGG                GCTTTTCGTACAAAT  47 9
    LIC11004 1222655 .. 1222665 -  -6.8  -4.19817   CCGATTTACTTAAAA                 GCAG AAA CTGC                 TTCTGACTCATTATC  74 5
      lipL71 1220866 .. 1220889 - -10.3  -5.72622   CTCAGAAATAAAAAA          GGCCCGGTA TCTTTT TACCGAGCC           CCTATTTATTAGTTA 100 66
    LIC10999 1216797 .. 1216829 -  -5.1  -3.56099   TACAAGTTGGGCAAA      GTTAGATTTATACTT TGA AATTATAAATTTAAC      CGGAAATAGGATTGC  57 273
    LIC10995 1211017 .. 1211036 -  -2.8  -4.69435   TTAAGAAAAAAAATA            GAATTGGA TCCC TCCAGTCC             AGAGTTACTTTTGAC  62 391
    LIC10986 1193029 .. 1193041 -  -3.4  -3.66028   TATAATTCTGAATAA                CAGA TAAAT TCTG                AAATTAAAACGGCTA  50 38
         cpt NONE
    LIC10982 NONE
    LIC10981 NONE
    LIC10980 1186507 .. 1186517 -    -4  -3.25652   GCCATTTAAGCAATA                 TTTG TCT CAAA                 TTCTTCAGGGCTGAT  50 5
    LIC10979 1186059 .. 1186072 -  -2.3  -4.48741   CAATTGATTATAAAA               CACGA TCTG TCGAG                CGCCCATAGAAGCGA  56 4
    LIC10978 NONE
    LIC10977 1183136 .. 1183161 -  -3.4  -3.53012   CGTTTTTTTTCGAAA         TCTAAAATCC GTCCTA AGATTTCAGA          ACTCTATCATGGGAT  50 46
    LIC10975 1178690 .. 1178721 - -12.6  -2.66451   AGGGACTTAAATTGA      TTCGTTCCATC-AAT CAA ATTAGATGGAACGAA      AAAATTATCCTAATT 100 30
    LIC10974 1176363 .. 1176386 -  -7.4  -3.89837   TAGAATGAGAAAATA          TCCGGGCC GAAAGAAA AGCCCGGA           TGAAGTAAAAGTTTT  74 39
       ompL1 1173287 .. 1173316 - -12.3  -3.96827   AAAAGGACTTAGAAA       TAAAAAGGCTCTC AAAA GAGAGCCTTTTAA        AATAGAAATCGGTAT 100 51
    LIC10968 1166334 .. 1166346 -  -4.9  -4.84914   AGTTATATAATAAAA                TACTA ATG TAGTA                ATTTGCGTTTCAATA  71 387
    LIC10966 1164721 .. 1164732 -    -3  -4.89054   CTTATAAAAAAATAA                GAAA GAGT TTTC                 TAAAAGTAATAGTTC  66 186
    LIC10965 1164071 .. 1164082 -    -3  -2.83082   AAAAAGCCCATTAGA                TCAA AAAA TTGA                 TTTAAGAAAGTGGGA  43 27
        phuR 1161701 .. 1161711 -  -3.2  -2.75022   TTTTTCATATATAAT                 CTCC TAT GGAA                 TTGCTGTGAACGGAA  43 18
    LIC10963 1161269 .. 1161313 -    -4  -4.58395   TTCATTTTTCAAAAA CTCTAATATGA-TTTAG-TTCT ATA AGAATCTAAATTCACATTATAG TATATTCAAAAACCA  65 31
    LIC10961 1157964 .. 1157982 -  -4.6  -4.35461   TTAATACCAGCAAAA             GCATTTTC TAC GAAAATTC             TTTTTTTACTAATTC  63 280
    LIC10959 1155803 .. 1155834 - -11.1  -4.14243   TATTTTACGGTAAAA      TCTTCAAATGTGG GAACTA CCACATTTAAAGA       TTTCGCAGTAAAATT 100 192
        gcpE 1151317 .. 1151332 -  -3.2  -4.67755   AGATCTATTTAAAAA              TGTGGG AACT CTCACA               AGTCTAGGTTTTGCA  64 478
    LIC10951 NONE
    LIC10950 1145630 .. 1145647 -  -4.8  -3.31144   GCTGGATTGTGAGAA             CTCCCA CATTTT CGGGAG              ATTACAGTAAAACTT  53 327
        dkgA 1143475 .. 1143512 -  -8.2  -3.15544   TGTGATCTGCAGGAA   TTCAATCATTTTA-TAA TGAAC TTATTAAAATGATTGAA   CCAGCATATTTTAAG  70 136
    LIC10948 1141489 .. 1141512 -  -6.2  -4.71426   TTCCGAGTAATAAAA          TC-ATTCTACT TGG AGTAGAATCGA          TAATTTCACCTTTAT  78 75
    LIC10947 1139548 .. 1139572 -  -4.3  -3.10612   TTCAATTTTAATATA          GATTGTATGAA TGT TTCAAGCAATC          TTTTGAGTGGTTCTA  49 322
    LIC10946 1139099 .. 1139116 -  -5.7  -3.36968   TATCTAATTTTAGAA             TATTCTA AAAT TAGAATA              TTTTTTATAACAATT  59 49
    LIC10944 1137531 .. 1137542 -    -3  -4.57073   GAGGGCTTTGAAAAA                TTAG AAAG CTAA                 AAATGTAGATAGCGT  62 78
    LIC10943 NONE
    LIC10942 NONE
    LIC10941 NONE
    LIC10939 NONE
    LIC10938 NONE
    LIC10937 NONE
        devR NONE
        devS 1126732 .. 1126745 -  -8.1  -4.07687   ACCCTTTCTTTAAAA               GTGGG AGTT CCCAC                ATTTATTTGAACAAA  81 344
    LIC10933 1125331 .. 1125344 -  -2.3  -3.29147   CTGAACACAATGCAA               GCGAA ATTT TACGC                GACCTTTCCTTGCCT  44 263
    LIC10932 NONE
    LIC10931 NONE
        prrC NONE
    LIC10929 1117782 .. 1117801 - -12.2  -3.82665   GACCATATTACGAAA            GCCTTGAG GACA CTCAAGGC             CTTGCTAATGGCAAC 100 357
    LIC10927 1111565 .. 1111575 -  -2.6  -5.67063   TCTATTATAAAAAAA                 TTAT TTT ATAA                 AGATATTCTAATTCA  81 43
    LIC10926 1110766 .. 1110780 -  -2.8  -3.62723   CATTTAAAGAATCAA               TCTGTA AAG TTCAGA               TTTCAAATTTCAGAA  48 52
    LIC10924 1109119 .. 1109133 -  -7.2  -2.92935   ACAATTTGGAAATGA               GTTTCA ATA TGAAAC               CGCAATCAATGCAAA  61 389
    LIC10921 1104168 .. 1104184 -  -3.1   -4.0014   ATGATAAAAAACCAA              TATAAAA ACG TTTCATA              AAATTCCTTTAAGTA  54 66
    LIC10920 1103152 .. 1103188 -    -3  -5.65927   CAGTGAAACAAAAAA    CAAACGGAGAATTCTT TTTTC AACAACCCTCCGGTCG    GTCGTGGCAAACCGG  78 265
    LIC10917 1100815 .. 1100827 -  -3.4  -6.02546   CTAAACTAAAAAAAA                TAGG GAGTT CCTA                CACTCGAATACGACA  88 158
    LIC10914 1097241 .. 1097255 -  -3.6  -3.19851   AAAAGACGTGATGAA               TCTAGA GCC TCTAAA               AGAAAAATTTATTTC  48 512
    LIC10909 1092270 .. 1092286 -  -3.1  -3.92745   AAAAATTTTTATAAA              CTAAATT TCT AATTTAA              CGTGAATTTGGTGTG  54 460
    LIC10905 1090010 .. 1090034 -  -5.9  -2.53015   ATACTTTTTAATTGA          CATTAGTATTA AAA TAATACTAATC          TGTCTTTAGAAAACC  54 207
    LIC10904 1089399 .. 1089409 -    -4  -5.84381   GTAGTAAGAAAAAAA                 TTGT GTC ACAA                 AATATCTAAGAACTT  89 190
    LIC10903 1088043 .. 1088055 -  -3.4  -4.88326   AAACAAAAATCAAAA                CGAA GTCAA TTCG                AAAGCAGATTATGAT  67 358
    LIC10899 NONE
      lipL48 1082143 .. 1082164 - -10.2   -2.7563   AAAAATTTTGAATTA           GGATTCCC AAATTA GGGAATCC            TAATATATAAATTTA  78 38
    LIC10897 NONE
        fecA 1078720 .. 1078746 -  -5.9  -2.53263   TCTATTTTCAAGTTA         GCTACAAAGTC TGATT GACCTTGTAGA         GGTCTATTGAGAGTA  54 0
    LIC10895 1078355 .. 1078380 - -12.7  -2.83249   TGCGACAGAATACGA         TTTCTCTCCGC ATGC GCGAAGAGAAA          TTTGCGATTGTCTTT 100 49
    LIC10894 1077345 .. 1077363 -  -2.2  -4.23892   CCGAACGACCTAAAA             CGCGACCC ATA GGAAAGCG             TTTTACTGAGTTCAA  54 452
    LIC10893 1076340 .. 1076352 -  -3.4  -2.56122   CGGCATCAGAAAATC                CAGA TGAAT TCTG                CCAATGAAGTTACAA  42 257
    LIC10892 NONE
    LIC10891 NONE
    LIC10890 NONE
        tonB 1073766 .. 1073781 -  -3.4  -2.94912   TTTGTAACTTATATA              TATTTT AAAA AAAATA               ACATATTCTAATATA  44 199
    LIC10888 NONE
    LIC10887 1071779 .. 1071789 -  -5.4  -4.59773   GTTGAGTTTGAAAAA                 TTCC GAA GGAA                 TTGTAGCAAAAAAAC  70 413
    LIC10872 NONE
    LIC10871 1054172 .. 1054189 -  -4.1  -4.38154   AGATTTTTGAGAAAA             CTCTTTC TTCT GAAGGAG              CGGTATCGAATTCTA  63 347
    LIC10870 1050521 .. 1050539 -  -6.7  -4.12188   CTATTAGCTTTAAAA             TGGCAGA GCACA CCTGCCA             TCCCCCGAACACTGA  72 1
    LIC10867 NONE
    LIC10866 1045180 .. 1045199 -  -9.2  -3.72576   TCTTTGCCTAGTAAA            CGTTGCGC CTAT GCGCGACG             TGGTTTGACACGATG  84 130
    LIC10861 1037092 .. 1037102 -  -3.2   -2.6634   AAAGAGCTAAAAATT                 CTGG TAT CCAA                 GGTTTGATCATTCCG  43 495
         rfe 1020442 .. 1020460 -  -8.2  -3.54129   CACATTTTTGTGAAA             TAAAAGCG TCT CGCTTCTA             TTGGCGCTCGAAGAA  73 57
    LIC10831 1010451 .. 1010463 -  -2.7  -4.64861   TGTTTTTAAAAGAAA                GATCT CAG AAATC                TTTATCTTTGGTTTC  60 101
    LIC10830 NONE
    LIC10829 1007221 .. 1007233 -  -4.9  -4.64861   TGTTTTTAAAAGAAA                GATTT CAT AAATC                TTTATCTTTGGTTTC  68 101
    LIC10828 1005920 .. 1005948 -  -4.6  -4.53707   AACAAATTTATAAAA        TCATCCTATCCA AATAA CGGATAGGGTAA        AAAAACTCAGAAAAA  68 47
    LIC10824  996118 ..  996129 -  -2.2  -4.77165   TTGTTCATAACAAAA                TCCC CCAA GAGA                 TACGAATCCCGGATC  61 3
    LIC10823  994344 ..  994363 -  -2.2  -3.71649   TAGAATATATAAAGA            TTTGAAAT ATAG ATTTCATA             TAGTTTTTTACCTGT  49 33
    LIC10822  993493 ..  993503 -  -2.6   -5.4505   CGGTGTAAGAAAAAA                 TTTT TCT AAAA                 GTATGAGTTTCTACT  72 261
    LIC10821  991884 ..  991908 - -10.8  -3.25603   AAGGGGGAAAGAAAG          CCCCACTCTT TCTAC AAAAGTGGGG          AAATCCATCAAGGAT  80 33
    LIC10819 NONE
    LIC10818  989847 ..  989864 -  -2.1  -5.42259   TCATGTTTAAAAAAA             TATTTTT TACA AAAAACA              CAATAGAGTTTTTGA  71 152
    LIC10815  985823 ..  985833 -    -4  -2.90763   TTGAGATTTTACAGA                 TGAA CTT TTCA                 AATGTGGGAACTCTC  48 77
        ccmE NONE
        ccmF NONE
        ccmH NONE
    LIC10811 NONE
    LIC10810  981084 ..  981096 -  -6.3  -4.23794   TGAATTCAACATAAA                GAATC TAT GATTC                ATGATTCTGAAAAAA  72 307
    LIC10808  978657 ..  978670 -  -3.9  -4.12652   AGTAGAAACAAAACA               TTCAA ATTT TTGAA                ACAATCTAACTCAAA  57 523
         gst  977600 ..  977611 -  -4.4  -3.58536   AAATCTATTTTGAAA                CTTC TAAA GAAG                 GAACTACATTTTTTG  55 289
        thiM  968154 ..  968164 -  -2.6  -3.54511   AGAATTTAATTATAA                 TTAT TTT ATAA                 TATATTGTTGAGTTT  48 168
    LIC10799  966754 ..  966769 -  -4.7  -3.31461   TACCGATTGTCACAA              GGAAG TTCCTC CTTCC               TCTCCACTTAGAAAA  55 476
    LIC10790  958889 ..  958903 -    -7  -5.40072   TGCTTGGTAAAAAAA               CGGGGG ATT CCGCCG               TTTTAAATCTTACCG  95 257
    LIC10785 NONE
    LIC10784  952000 ..  952010 -    -4  -3.25652   GCCATTTAAGCAATA                 TTTG TCT CAAA                 TTCTTCAGGGCTGAT  50 511
    LIC10781  949838 ..  949858 -  -6.9  -2.71263   AATTTGTGGGAACTA            CTGCAAACT TAG ATTTTGCAG            TAAAATTTTCAAGAT  60 91
    LIC10780  949236 ..  949249 -  -3.9  -3.43338   AGGGATATTAATGAA               GATAA ATGA TTATC                TGTTTATTTTGAACA  50 130
    LIC10779  948831 ..  948842 -  -5.8  -2.76696   CCGTTTGTCAATAAG                TCGG ATGT CCGA                 GTGAGCGAAAGACAT  55 100
    LIC10778  946537 ..  946548 -  -4.4  -3.64028   AATTGAAATTAAATA                CGAA TCGT TTCG                 AAAGTTATTGGAGGC  55 313
    LIC10774  940662 ..  940690 - -12.6   -4.0896   AAACTTTTTTGAAAA        TCCCCCTTTTTG AAAAA CAAAAAAGGGGA        AATTTTTTTACTGAC 100 33
    LIC10767 NONE
    LIC10766  931370 ..  931393 -  -7.4  -3.75153   CTTCTTGAACTCAAA          TCTCGC-TCCC GAC GGGTTGCGAGA          TAGGTCGCGTTTTAT  71 497
        thiL  923037 ..  923051 -  -4.3  -3.17075   GTTTTCGCAACGTAA               GTTCT GCGTG AGAAC               ATTAAAAAAGTTTTC  49 252
    LIC10758  921932 ..  921946 -  -4.2  -2.74741   AGGAGACGTTAACCA               GGATTC TGG GCATCC               TTTGGAAAAGCCTAC  47 385
    LIC10757  921408 ..  921424 - -12.3  -4.01888   ATTTCAGATCATAAA              GGAGAGG TTT CCTCTCC              TTTTTTATTTTAACA 100 143
    LIC10744  908067 ..  908115 -  -4.6   -2.6927   AGTTGTGATATACCA GCACTCCTATTCGTGGTCAACTT TGTG AAGTTG-CCACACATGGGTTTGC GGTGGCCGATTTAGA  49 227
    LIC10743 NONE
    LIC10742  906752 ..  906766 -  -2.9  -4.08042   TCTATCAGAAAAACA               TACTT TTTGC AAGTA               AAAAGACTCATTCTT  53 151
    LIC10736  898198 ..  898210 -  -2.7  -2.69609   AAGATTACGAAACAT                CTTCA ACC TGAAA                GGTCACTTCCACTTC  40 2
    LIC10735  897465 ..  897485 -  -3.4  -3.30441   TATGAGTCTCTACAA            TTTTAGAA TTTAT TCCTAAAA            TCGTAATTTGTAAGA  47 231
    LIC10730  890141 ..  890152 -  -2.2  -4.32678   TTGCGAAACAAATAA                CCGA CTAA TCAG                 TGTTTATTGAAAGAA  54 43
        ribF  887390 ..  887401 -    -3  -5.39681   AGAACCAAAGAAAAA                TTTC TAAG GAAA                 AAGTTTTAGATCCTA  74 443
        glpF  879022 ..  879032 -  -5.4  -3.60762   GAGTTGTTAAAAAAT                 TCCA TAG TGGA                 GATTGACAAAACTGC  59 302
    LIC10721  876950 ..  876961 -  -4.4  -3.78811   AGAATTGAAGGCAAA                CTCT TTAT AGAG                 ATCAGTAATAGTAAA  55 55
         ppk NONE
    LIC10718 NONE
    LIC10717 NONE
    LIC10716  870220 ..  870230 -    -4  -3.52966   AAAATTAAAGATCAA                 TCTT ACA AAGA                 TGCAGAGTTCCCAAA  52 54
         smc  862292 ..  862321 - -10.5  -3.07655   GTTTTCAAAAAAGAT       CCCGGAAGAGGGC CGTT GCCCGCAACCGGG        GAATTTTCGATGAAC  81 396
    LIC10713 NONE
    LIC10712 NONE
    LIC10711  858051 ..  858098 -  -5.8  -5.24129   GTTTTTCATAAAAAA TAAAATGTAGGAGCTCTTACCT TTAA AAGCAAAAGCTTTTACATTCTA AAGTTTTTAAACTAA  81 112
    LIC10699 NONE
    LIC10698 NONE
    LIC10697  845754 ..  845769 -  -3.4  -2.71712   TCCGTTTTCCCAAAG              TAAAAA CTCG TTTTTA               GTAACTATACGAGAT  42 118
    LIC10696  843835 ..  843849 -  -2.2  -3.36195   CAAACATCAAATATA               TTTAAA TTC TCTAAA               ACATAGACAACAACA  44 397
    LIC10695  841588 ..  841599 -    -3  -2.78405   TGTATTCAAAAAACG                GAAA CCTT TTTC                 TTACTACTTAGACGA  43 231
    LIC10693 NONE
    LIC10692  839139 ..  839159 -  -3.4  -3.79162   CTTACACAAAATGAA            TTCACATT ATTGA AATGTAAA            CTATGAGAGCTGTTA  52 196
    LIC10686  830439 ..  830449 -    -4  -2.86774   TCACATAAAATGAAT                 GTTT GAG AAAC                 GTAATTTGTGGGAAC  47 178
    LIC10674  819168 ..  819179 -    -3  -4.37092   ATTGCCTGTATAAAA                GAAA ATAT TTTC                 ATAAAATCGGATCGC  60 210
    LIC10673  817810 ..  817833 -  -3.2  -4.87052   GATAAAGGAAGAAAA          TTGAAAAAAG CAAA CCTTTTTCAT           TCGTTTTTATTTTCT  66 22
    LIC10672  816830 ..  816850 -  -3.2   -4.0616   GAGGTGAACTACAAA           GGGCAGCGA TTCT TCGC-GCTC            TTCTTACTGAACCTA  57 319
    LIC10670  814451 ..  814462 -    -3  -3.27212   AACGTAAGAAAATGA                GAAA GAAT TTTC                 TAAAAGTATGAGTTC  47 450
    LIC10666 NONE
    LIC10665  810090 ..  810113 -  -2.5  -4.03104   TAAATTAATAAAATA          GAATATTCT TAAAGT AGAATTTTC           TTATAGATGCCAGAT  52 26
    LIC10664  809479 ..  809499 -  -2.5  -4.02108   CTCATCACAATTAAA            GATACCTAA CAA TTCGGAATC            AGTAAGACAAACTTT  52 60
    LIC10663 NONE
    LIC10662  808126 ..  808159 -  -9.3   -3.6968   CCATAATTTTAAGAA     TTTTTAATATTTTTT TGAG AAAAAACATTAAAAA      TTATTGATATACTAA  81 71
    LIC10661  807396 ..  807411 -  -4.7  -4.04394   TTCAAACGAATCAAA              TGTGG TAGTTC CCACA               TTTTAAAGTTTTAGT  62 88
    LIC10660  806247 ..  806261 -  -2.9  -3.29263   ATATTTGCCTTATAA               TTGAT AAGGG ATCAA               TGTGCCGAAAAGATG  45 5
    LIC10659 NONE
    LIC10658  803915 ..  803925 -  -2.6  -3.41051   CGACTGTGATCAGAA                 TTAA AAA TTAA                 TTTTATAGAGGTCAT  46 245
    LIC10646  789726 ..  789748 -  -4.2  -3.14132   TTGCCGTTTTACTAA           TGTTAGATAT GAA ATCTCCAACA           AACTCTATTCATTTT  49 406
    LIC10645  787559 ..  787569 -  -4.6  -4.90778   CCTATTGAAATAAAA                 GGAG TTG CCCC                 GAATAGAAAATTTTC  72 218
    LIC10644 NONE
    LIC10643 NONE
    LIC10642  784345 ..  784355 -  -2.6  -3.63305   GAGATAAGTTCTAAA                 TTAA AAT TTAA                 GATGATCTATTATAT  48 338
    LIC10640  781542 ..  781553 -  -4.4  -3.38559   AGTAGAATGTTACAA                CTCT TTTA AGAG                 ACGTAATTTGTGGGA  52 56
    LIC10639  778450 ..  778473 -  -2.4  -3.89938   ATAATTAAATTGAAA          CGTAAAACGA AATA TCGTATTATG           TTTCTCTCATGTAAT  51 288
    LIC10638  776632 ..  776644 -  -3.5  -2.78018   AGTTCCCATCAATTA                TTTTT ACC AAAAA                ATCAGGTTTTATAAA  45 356
    LIC10630  768932 ..  768944 -  -2.7   -5.1675   TGAGTCAGTAAAAAA                CAGTT AAA AACTA                TAAATTTGAAATGAG  66 510
       glpK2  766642 ..  766657 -  -3.2  -3.66999   CCACATTTAAAAAAT              CGATCT GTAA AGTTCG               GATTTCAACTTTTTC  50 285
    LIC10628  764922 ..  764951 - -15.9  -5.75538   TCGAAAAAATAAAAA       TGGATCGGAAAAC ACAA GTTCTCCGATCCA        AAAAAATCTTAGTTT 100 34
    LIC10627  764627 ..  764644 -  -4.2   -4.0613   CTTAAAACAAAAAAC             CTTTCA ATTCTA TGAAAG              TCAATCGAATTACGC  59 35
    LIC10626  763782 ..  763792 -  -6.8  -3.19192   TTTGATGTAAGGTAA                 CCCA ATC TGGG                 TGAATCCGGCTTGTC  62 500
    LIC10618  756573 ..  756591 -    -6  -3.57792   TGATCGATCCGGAAA             GAGACCTT ATG AAGGTTTC             CAATTCTCTTACCAA  61 393
    LIC10612  750241 ..  750264 -  -2.5   -5.8901   AGATAAAATAAAAAA          TTCTTGAAA CGGCTT TTTCAAGAC           TCGGGAACTTCAAAA  85 19
         lon  743685 ..  743706 -  -3.1  -2.54896   TCCTGAGTTAATTTA           TATTTAAGA ATAC TCTAAAATA            CTACTTCTTTTTTTG  42 26
    LIC10607  742319 ..  742335 -  -6.7  -4.16284   ACAGTGGTCAATAAA              TTTCAAA TCT TTTGAAA              AATCAAAAAAATACG  72 228
         dps  741023 ..  741039 -  -2.4  -5.50313   TATAAAAGGAAAAAA              TAATAT TCCAT ATATTA              AAAGTTATAATTGTT  74 525
        pldB  734898 ..  734913 -  -7.6   -4.8622   TTTTTTAACGAAAAA              CAGAAC AAAC GTTCTG               TCTGTTAATTTGAGT  88 30
    LIC10601 NONE
    LIC10600  733800 ..  733813 -  -6.7  -3.27704   ATTTCTCAAACTCAA               TGCTG CTCG CAGCA                TAATAATCGCTTTTG  64 143
    LIC10599  732686 ..  732721 -  -8.4  -4.57533   AACAAGAGGAGAAAA    TCCAC-GTTACGACGAT ATT ACCGTCATAGCCGTGGA    ATTTTATTCTGTTAA  85 120
    LIC10597  730161 ..  730171 -    -4  -3.08388   AATACAAAAATATGA                 GAAT TCT ATTC                 TGTAGTTCTGAGTAA  49 244
    LIC10596  728525 ..  728539 -  -5.8  -5.14682   GGATAAGAAACAAAA               GAAAAT TAA ATTTTC               AATAAATCTAATATT  79 429
        cutA NONE
    LIC10590  721064 ..  721078 -  -2.8  -5.40072   CCTCTTTCAAAAAAA               CTAAGT TAG ACGTAG               TTTGTATCATTGCAA  72 132
    LIC10587 NONE
        polA  711348 ..  711359 -  -4.4  -4.37886   TCAGTTTTTATAAAA                CGAA TCTC TTCG                 GTCGAACTCACGTTA  63 228
    LIC10585  710505 ..  710521 -  -2.3  -2.80245   GGATTCGAAGAGAAT              CTTCT ACCGTCA AGAAG              GTACGAAAGTGAAAT  40 324
    LIC10583  709152 ..  709177 -  -3.4  -3.99955   AAGATAGGAATTAAA         TTTCCACGTTC TGCTT GAACG-GAAAA         TTCTTCGAATGTGAG  54 52
        trpE NONE
        trpG NONE
    LIC10580 NONE
    LIC10579  704753 ..  704769 -  -8.7  -3.27525   GCTTCTGAAATGGAA              GAAACCG ATC CGGCTTC              TCCTACTAATCAAAA  71 72
        hflX  701302 ..  701328 -  -4.7   -3.0439   AGCTATCACAAATCA        CAATTTTACGAA CAAA TTC-TAAAATTG         TAGGAACTCATATTT  51 147
    LIC10575  700335 ..  700346 -  -4.4  -5.11063   AGTATCGAAGAAAAA                CGTA AAGG TACG                 AGCGGTATTTCTCAA  76 502
         hom NONE
    LIC10570  694951 ..  694966 -    -4  -3.30124   TGGTAGTTCCCACAA              CCCTAA TTGT TTAGAG               ACAAATTTTAATAGA  50 371
    LIC10569  693507 ..  693520 -  -5.3  -2.81218   CTAAAGATCTTAAAC               GATTC TTTT GAATC                TGAAGATCGACTGAG  52 410
    LIC10566  692194 ..  692208 -    -5  -2.72991   TCACATTTTTAATTA               CTGAAG AAC CTTCAA               AAAACGTAATTGAAT  52 149
    LIC10554  678881 ..  678915 -  -8.1   -3.2819   AGTCAATACGACTAA     CTTATAACACCAA TTTTTAATC TTGGTGTTACAAG     TTATAAACTTTGATT  72 40
    LIC10553  677909 ..  677922 -  -2.5  -3.08133   GACTCATTCATTCAA               TTTAA AGAC TTAAA                AAACAATTTAATTTC  43 8
    LIC10552  675656 ..  675676 -  -2.6  -3.35996   CATTCTTACGCAGAA            CTCACA GGATTGAAG TGTGAG            TGATCTGGTACTTTA  45 163
    LIC10550 NONE
    LIC10549  672134 ..  672154 -  -6.3  -2.97903   AGATAAAACCTAAAT            TCAAATTAA GTC TCAATTTGA            TAAAGAGCATTCTTT  59 357
    LIC10548  670299 ..  670312 -  -2.3  -4.63932   GACTTTGGAAGAAAA               CCCGA AAGC TTGGG                AGTCGTTTGAGATGT  61 257
    LIC10543  663141 ..  663158 -  -2.8  -4.41616   AGGTTTTGAAACAAA             TTCTTT AATAAA AAAGAA              AGTTGATTTTTTAAA  58 68
        vatB  660588 ..  660621 -  -2.3  -3.97043   CGTAATACACAATAA     CTTGACCGAAGCCGA GAGC CCGGTTTCGGAGAAA      CGATTACTAAAAAAC  51 347
    LIC10540  659544 ..  659558 -  -7.2  -4.18197   AGCTTGCATTGAAAA               TTTTCG GGC CGAAAA               TTTTGATTCCTATGT  75 87
    LIC10537  653012 ..  653029 -  -3.5  -5.10461   TCGACTTAAGAAAAA             CTAGAAA AATT TTTCTAA              AAGTAGTAATTCCTA  70 291
    LIC10535  650784 ..  650805 -    -3  -5.83211   TATTAAAATAAAAAA           CCTGTCTC TAAATC GAAACAGA            GTTTACTAAACGATC  86 109
        pbp1  648001 ..  648028 -   -10  -3.92522   TTCCAAGGTTAGAAA        TTCCGATTCC TTGAGTTT GGAATCGGAA         GCGACTCAGGCTTTA  90 126
    LIC10532 NONE
        lpxK  643513 ..  643541 -  -7.7  -3.50335   TTCCAGAAATATCAA        GTATATTATTATT TAA AATTATAATATAC        TGTTTCTTTTCAGAG  71 129
    LIC10530  642115 ..  642125 -  -4.6  -3.86194   AATCTTTCTTAGAAA                 CGGA ATT CCCG                 ACAATCTATTATGCA  59 131
        arsC  636732 ..  636751 -    -5  -3.46511   TTATAGAATTTACAA            CAACTCGA TTGC TCTAGTTG             AGTATTGTTAGAAAC  57 46
        hrcA NONE
        grpE NONE
        dnaK  631639 ..  631669 -  -6.3  -3.70689   GACAATTCCAAAAGA      CCGCGTA-AAAAGT TTTT AGTTTTATACGCGG       CTTGTATTTATTAAA  66 215
        dnaJ  630389 ..  630432 -  -5.5  -4.72272   TGCCTTTAGTAAAAA CCGATCTTTTTGTATTCTC AAATAA AAGAATGAAAAAAGATCGA AATCCTTTTACTTTG  75 33
    LIC10522 NONE
    LIC10521  628221 ..  628246 -  -4.9  -4.78753   TGAAGATTAACAAAA         TTGATTGAA TCATTCAT TTCAATCAA          ATAGAAATAAACGGA  71 393
    LIC10520 NONE
        leuS  621034 ..  621053 -  -3.7  -5.61881   GTGTAAAAATAAAAA            GAATTTT TTGTCT AAAATTC             TACAATCCCTCAACC  81 35
    LIC10516  618912 ..  618923 -  -2.2  -4.03586   TCCGAAAGATAATAA                TCCG GACC CGAA                 CATGCGAGCGCTTTC  53 352
    LIC10513  616709 ..  616723 -    -5  -4.28774   CGATCGAAGCGAAAA               TACTGC AAT GCAATA               TGATTTAAAACATTG  67 490
    LIC10503  599436 ..  599463 -  -4.2  -5.80951   ATTGAAAATAAAAAA        TCACCAG-TATCT TGA AGTTAACCGGTGA        TTGAATCTGAAAGCC  88 43
    LIC10496 NONE
    LIC10495 NONE
    LIC10494 NONE
    LIC10493  574417 ..  574432 - -10.4   -3.6581   ATCATCGTTAAAAGA              CGTGGG AGTT CCCACG               ATTTTAGAAAATGTA  85 104
    LIC10492 NONE
        acrB NONE
    LIC10490 NONE
    LIC10489 NONE
    LIC10488  565079 ..  565095 -  -2.3  -4.46581   TAAAACTTCAGAAAA              TTTTATG TTA CTTAAAA              AAAATACTAGTTTCT  58 205
    LIC10481  557160 ..  557173 -  -2.5  -3.53012   TTCTTTTTTTCTAAA               TTATA AAAG TATAA                AGTATTTTATTTTTC  46 32
    LIC10480  554905 ..  554919 -  -5.8  -3.69455   ATAAAAATTTTCAAA               TTGTAT CTA ATACAA               AACTATTGGTGGGAT  62 409
    LIC10479  552790 ..  552800 -    -4  -3.06183   TTTAGCGGGATTGAA                 TTTC CGT GAAA                 CGTAAATGTACTTTA  49 1
        lepB NONE
    LIC10476  550644 ..  550667 -  -9.8  -4.06904   TCATGTAATTATAAA          TAAAATCAAG TTAT CTTGATTTTA           AAACAGCGTTTCCCG  91 12
    LIC10475  549958 ..  549972 -  -4.4  -3.24017   AAGTTCAGAACTGAA               TTTTTT CAT AAAAAA               AGGTGGGAACTACTA  50 414
    LIC10474  548730 ..  548761 - -10.2  -2.52214   TAGAAACAAAGAAGG      GTGTTTCCGGGTGA GAAT TCACCCGGAAAAAT       GGAATTATACTCCGT  78 30
        valS NONE
        purD NONE
    LIC10471  543688 ..  543699 -  -4.4  -4.92828   AAATTCAAAAAGAAA                GATC ATCC GATC                 AAATTTCTAACCAAA  70 148
        prfB  541723 ..  541751 - -11.3  -2.76263   TGGAGGAGTTAATCA        TATAACTTTTTCC GTA AGAAAAAGTTATA        CCGAAGGCCTTAGCC  85 114
    LIC10469  540997 ..  541007 -    -4   -3.4914   AAAATATAAGATTAA                 GAAA CCG TTTC                 TAAATTTAAAAATCT  52 31
    LIC10468  539770 ..  539783 -  -5.3  -3.72302   CGGATACGAAAAAAC               GGAAT CAAC ATTCC                CCACAAACAACCGTA  61 419
    LIC10467  539258 ..  539268 -  -2.6  -2.92386   TGAAACCAAAGACGA                 TATA TTA TATA                 ATGTTTTTTGCATGC  42 130
    LIC10466  537177 ..  537188 -  -4.4  -4.89729   TACAAAATTTAAAAA                GGAT AATT ATCC                 AATTAGATTTTTGCA  70 382
        ligA  533197 ..  533219 - -17.8  -4.92777   AAGATTAATTAAAAA           CACTCCGCAG AAT CTGCGGAGTG           TTTTAGGAACAAAAG 100 220
        ligB NONE
    LIC10463 NONE
    LIC10462 NONE
    LIC10461  524698 ..  524711 -  -5.3  -3.17219   GATAATTTCTAGTAA               CTTTG AACT CAAAG                TTTTGCTTTTATTAG  54 525
    LIC10458  520925 ..  520937 -  -3.5  -3.51032   AGTTCTGAATGATAA                TATTT TAA AAATA                AAGAAGATCCAATTT  50 41
    LIC10457 NONE
    LIC10456  519132 ..  519144 -  -3.3   -2.8978   ACTTTTAGATGAAAT                GTGGC GAG GCTAC                GAGAGATCATGAAAC  44 152
    LIC10454  517501 ..  517530 - -10.7  -4.77983   AAGATACTAATAAAA       CTCCAGAACTCCC GTCA AGGTGTTCCGGAG        AGTTGTTTAATCTAG 100 32
    LIC10453  516000 ..  516020 -  -5.5   -2.5805   AGTAGTTCCCACAAT            TTTCAAAGT TTA ACTATGAAA            TCTACGATTTGTGGG  54 368
        rpsT  511290 ..  511301 -  -2.2  -2.66316   TGGGCGATGACAGGA                TCGA ACTG CCGA                 CATCCTGCTTGTAAG  39 88
    LIC10446 NONE
        glmS NONE
    LIC10444 NONE
        mccB  505113 ..  505143 -    -7  -4.25056   GATTTTACGAATAAA       TTCTAAAATTGTAG GAA CTACTACCTTAGAA       AATTCTTTCTTAGCC  74 230
    LIC10442  504080 ..  504090 -  -2.6  -4.82333   AGAATAATTTAAAAA                 TTTT CAG AAAA                 CCAAAAGTAATCTTT  62 8
    LIC10441 NONE
        glnB  502128 ..  502144 -  -3.7  -4.77775   ATTGCATAAAAGAAA              CGTTATA CGA TATATCG              TATTGAGTTACAATT  66 229
    LIC10439  499642 ..  499656 -  -4.2  -2.94118   CATACAAAGCGAAAC               GCCGAA TGA TCCAGC               TTGGTTTTTCTGATA  48 151
    LIC10438 NONE
    LIC10437  497207 ..  497219 -  -7.7  -2.64938   TCAAAAGTCGATAAG                CTCTC AAG GAGAG                GGTTCTGTGAAACTC  65 333
    LIC10434  494954 ..  494968 -  -4.4  -3.31443   TTTATAATAACTTAA               TTTTTT CGT AAAAAA               TAAAATGTGGGAACT  50 407
    LIC10424 NONE
    LIC10423  483034 ..  483044 -  -2.6  -4.82518   AAAACATGAAGAAAA                 TTTA TTT TAAA                 AACTCTTTATGAAAT  62 134
    LIC10422  482081 ..  482109 - -14.8  -4.84527   TTCATAGACTAAAAA        TAAAAAAGGCGC TAAGG GCGCCTTTTTTA        TTGTACTGAGATTTA 100 315
    LIC10420  478091 ..  478101 -  -3.2  -3.80516   AAGTAACTTAGCAAA                 CCTC CCT AAGG                 TCGGTGGCAACTCAG  52 383
    LIC10418  475519 ..  475534 -    -9  -5.45802   TCCTTAAAAGAAAAA              CCGGAA TTTC TTCCGG               TTTGGGTTTTATTTC 100 176
    LIC10415  473944 ..  473978 -  -2.2  -4.62302   TAAGAGGTTCAAAAA     TAAAAAACAGGAAAAT TAA ATTAACCCGTTTTTTT     ATTCTTTGATTAATC  58 24
    LIC10411  468539 ..  468558 - -10.8  -3.57908   GATTAAACAGGACAA            TGCTTTCC AAAA GGAAAGCA             TAACGTCTTGATTAT  90 113
    LIC10410  467962 ..  467985 -  -4.4  -4.87665   CGCCATCTACAAAAA          GGCGCCTATC GCGC GTTTGACGCC           GCGTTGATCGGAAGG  71 255
    LIC10408  465877 ..  465892 -  -4.7  -3.55761   GATCGATTCCTTAAA              TGTGG GAACTA CCACA               ATTTAAAAAATAGAA  57 458
    LIC10407  464490 ..  464514 -  -4.3  -3.87627   TTTTTAGAGAAAATA          TATAAACAGTC GAG GGCCGCTTATA          GGTTGTCAGTCTTTT  57 281
    LIC10402  458778 ..  458802 -  -2.2  -4.15044   GTGGGGTGGAAGAAA          CAAAAAACTT GCCGG AAGACTTTTG          AATGGAAGAGAATAC  53 217
    LIC10399 NONE
    LIC10398  454427 ..  454439 -  -2.7  -5.08011   AAAATTCGGAAAAAA                GAAAA ACT TCTTC                TTTGCAGTGCCTCCG  70 404
    LIC10395  451517 ..  451530 -  -3.9  -2.75577   TTATCTGAAAATTTA               TTCTT CTAA AAGAA                TTTTTTGGAAATATA  45 9
    LIC10393  450725 ..  450737 -  -4.1  -2.64616   TCTCTATCGATAGCA                TCGAT TTC ACCGA                TAAAGTTTACGGCAC  46 32
    LIC10392 NONE
    LIC10388  443092 ..  443104 -  -3.4   -4.4648   ATTTTTATTACAAAA                CACT GTTTG AGTG                CAAGATATTTAGTAC  60 126
    LIC10385  438884 ..  438910 -  -3.8  -5.25803   AACTGTTATAAAAAA         CTTTCACAAC TACTTGG GTTTTGAAAG         AATTTTAAAATCGAA  73 30
        yibO  433738 ..  433756 -  -5.4  -3.58801   ATATAATCTTGTAAA             CTTTATTT GAA AAACAAAG             TAATCTGTAAGAACG  59 464
    LIC10382  431591 ..  431610 -  -5.8  -5.51165   AAAATTTGAAAAAAA            TTTCTACG TTTT CGTAAAAA             TAAAATGTAGGAACT  88 317
    LIC10381  430503 ..  430522 -  -3.7  -3.95442   AAATAAATTAAAATA            TTTTGAA ATTATA TTCAAAA             GTAAGAATATAAGGT  56 333
    LIC10376 NONE
    LIC10375 NONE
    LIC10374  423395 ..  423423 -    -6  -2.65591   TAGACAGATAAGCGA        TCAGGGTAGGGT GTTTT ACCCTACTTTGA        AATTGTTCTTTTTAA  54 495
    LIC10373  421586 ..  421604 -    -4  -4.64144   AACAACTCCGAAAAA             CATAATTT AAA AAATTATA             AAGTGCAAAATTAGG  65 51
    LIC10371  417697 ..  417721 -  -8.7  -5.18357   TAATTTACGAAAAAA          TAGTGGTATTT AAA AAATACCACAA          ATTCGGGATTTACGG 100 341
    LIC10370 NONE
    LIC10369  415485 ..  415498 -  -4.5  -2.81312   AATTTATTGATCAGA               GCTGA GAGT CCAGC                TACGCCCCGGTTTTC  50 226
    LIC10368  414060 ..  414070 -  -5.4  -3.55444   TGTTGAGTTTGGAAA                 TTCC GAA GGAA                 TTTTCGCGAAAAGCA  59 332
    LIC10365  412074 ..  412108 -    -8   -3.0464   AATTGATTTCGAAGA     TCCTTCCCTCGTTT GATATCG AAAAGAAGGAAGGA     TCGTTTTTTATTTAC  67 33
    LIC10362  409637 ..  409655 -  -2.4  -5.44119   GGTACTCCAAAAAAA             TTAGTGCT GTT AACACAAA             AATCTTGTGTCTATG  71 68
       etfB2 NONE
        etfA  407832 ..  407851 -  -5.6  -3.57561   GCTCAACTCCCTAAA            TGCCGCCC CATA GGAAGGCA             TTTATGAGTTTCGGA  62 57
    LIC10359 NONE
    LIC10358 NONE
        trpS  403987 ..  404004 -  -2.7  -4.11141   TCTCACACAAAAAGA             CCAAC GATTTCAA GTTGG              ATAATTTTTTGAGAA  53 395
    LIC10356 NONE
    LIC10355 NONE
        ksgA  400139 ..  400158 -  -5.8  -2.96984   GAAATGCATCATAGA            CCTCTTTT GGTC AAAAGAGA             ATTTCAAGACACTGT  56 200
    LIC10350  395839 ..  395854 -    -4  -4.77757   TTCCAAAAATGAAAA              CTCTGT GAAC ACAGAA               GTAAATTAGAAAAGT  68 491
    LIC10347  392916 ..  392952 - -12.6  -4.36411   TAGTAAGTAGTAAAA   CAAAAAGTGTTAGTCTC TGTG GAG-CTAACACCTTTTG    TTGGGAATTCAGGAT 100 60
    LIC10342  388594 ..  388609 -  -7.6  -3.75505   TTTTAAAAATTAGAA              TGTGGT ATCT ACCACA               AAAAAGCCCAAAATC  74 212
    LIC10341  387558 ..  387583 -  -4.9  -3.06815   AGGTTTCGGAAGACA         TAGAATATTTT TTCA AAAAAATTCTA          CTACCTTTTTATATC  52 397
    LIC10340  386682 ..  386699 -  -9.9  -3.53761   GAATTCGCTTTGAAA             TTCCCAC CTAA GTGGGAA              CCAGATCATTGATTT  81 99
        tlyB  384070 ..  384087 -  -2.7  -2.52156   TCAGAATCAATACAG             GGATG AGTATAGG CATCC              TTAAACTAAGGCAAT  40 26
    LIC10338 NONE
    LIC10337 NONE
    LIC10336  380931 ..  380942 -  -4.4  -3.65522   TACGCATTCCAAGAA                GTTC TTCA GAAC                 GTTTTGGAAAATGAA  57 318
    LIC10331  375675 ..  375685 -  -2.6  -4.88295   AAAGAAATCGAAAAA                 TTAT TTT ATAA                 ATTTAAAATTTCATA  64 449
    LIC10330  375037 ..  375051 -  -2.8  -2.84794   GTAATTTTAGAAGGA               TCCGTT TTT AACCGA               ACTTATTTTAAAATG  41 28
    LIC10329  373962 ..  373979 -  -4.1  -3.29461   TAACTTTTTTCAGAA             TCGTGGA TTTT TTCACGA              ACTCACGAAATAATT  50 121
    LIC10328  373585 ..  373595 -    -4  -4.68424   CAAGTTATTGAAAAA                 TGAT CTG ATCA                 AAAGATAAAAACTTA  65 4
    LIC10326 NONE
        hlyX  369551 ..  369566 -  -2.6  -3.91144   TGTATAGTTTAGAAA              TAGACT TTTG AATCTA               TTTAAACAATGCGAT  52 93
    LIC10322 NONE
    LIC10321 NONE
    LIC10320 NONE
    LIC10319  363809 ..  363819 -    -4  -3.65199   AATTTTTGAGCCAAA                 GAAA GAT TTTC                 GGCTTTGAAATCCAA  53 253
    LIC10314  356742 ..  356755 -  -8.1  -3.64609   GATAATTACTGTAAA               TCCGC CGAT GCGGA                TTGTATTGCTGCTTC  72 509
        gcvT NONE
        gcvH NONE
        gcvP  350281 ..  350312 -  -2.4  -4.27117   TTCTTATAACACAAA      TCTAATCAAATAAC GCAT GTTAGGTGATTAAA       GTTAGAGAAGAATAG  54 387
    LIC10307  346953 ..  346973 -  -4.6   -2.6732   CCTGAAGGGAAATAC            CGAAGCCG AACCA CGGGTCCG            AATCTTTAAAGATTG  49 266
    LIC10306 NONE
    LIC10305  346160 ..  346171 -  -2.2  -2.75183   ACTCCTACGCAATTA                CTGC GACC ACAG                 TTCTCTATGTTTTTT  40 30
    LIC10304  345443 ..  345456 -  -3.9  -5.15969   GGCGAATTTAAAAAA               CTATT TTAT AATAG                AAAATCCAACGTTCT  74 243
        flgB NONE
        flgC NONE
        fliE  340331 ..  340341 -  -5.4  -3.73043   ATAAATTTAAAAAAT                 GTAG GAA CTAC                 TACGTTCAGAAGATT  61 253
    LIC10295  338942 ..  338969 -  -4.9  -3.32354   CCTTGAAAGTAAAAG        TCTATGGGCTT GTCTCG AAACCCAAAGA         TTATGGAAATTTAAT  53 396
        glpQ  335401 ..  335414 -  -5.3  -4.38876   TTAAAAATACAGAAA               GTCAA TTGA TTGAC                GATCAGTCTATCATC  70 415
         paC  325644 ..  325655 -  -4.4  -3.96148   TTCTTGGATCATAAA                TCGA TTTA TCGA                 AGATCCTTTGAGTCG  59 468
    LIC10280  319029 ..  319041 -  -3.5  -4.85545   AGCAAACCAAGAAAA                TTTTT ATG AAAAA                CAAACCCGGCCTACG  68 89
    LIC10276  313789 ..  313804 -  -2.6  -3.06515   TTCTATTTTTAAAAT              TTCCAA ACGA TTGAAA               GTAAAACTAAAGGAT  43 241
    LIC10275  313063 ..  313077 -  -4.4   -4.4017   GGAATTTCTATAAAA               TAAATT TTA AATTTA               TAGGATGTCGCAAAA  63 202
        fusA  308779 ..  308792 -  -8.1  -5.69793   ACACTAAATAAAAAA               GAGCC TTTC GGCTC                TTTTTAAAGGAAAGA 100 165
    LIC10271 NONE
    LIC10270 NONE
    LIC10269  305660 ..  305684 -  -2.1   -4.4715   GCCGAATTTAGAAAA          CATGGATTCGA GCA TCATATCCATT          AGGTACTCATCTCCT  56 24
    LIC10268  304975 ..  304985 -    -4  -4.25848   AACCTCCGACCAAAA                 GTTT AGG AAAC                 TTCTGCTCTGTCCAC  61 58
        hemK  302452 ..  302466 -  -2.9  -4.08042   TCTATCAGAAAAATA               TACTT TTTGC AAGTA               AAAAGACTCATTCTT  53 442
    LIC10261 NONE
    LIC10260  298132 ..  298143 -    -3  -5.01422   TTACAGAAAAACAAA                TGTA TGAT TACA                 TATCAAGAAGGGCAA  68 366
    LIC10255 NONE
    LIC10254  290993 ..  291018 - -10.4  -3.53761   TAATTCGGTTTCAAA         CCCCGAAGGC GGTTTT GCTTTCGGGG          TTTTTTATTTTTAAA  83 110
    LIC10252 NONE
    LIC10251  285366 ..  285378 -  -4.9  -2.55361   TTATGGAAAAATCAG                GTTTT TAT AAAAC                GAATTTTTTACGCGA  49 389
    LIC10247  282821 ..  282835 -  -2.9   -3.3422   TAGTCTTTTAAAAAC               CTAAA TCGGT TTTAG               AGATTGCCATTTGCA  45 3
    LIC10246  282502 ..  282517 -  -6.2  -3.09784   GGATTTTTAATAAAT              TCTTTC CAAC GAAAGA               TCCAATCTCCTTGTA  60 61
    LIC10245  280292 ..  280302 -  -2.6  -3.48208   AGTCATATTAAAAAT                 TTTT AAT AAAA                 TGCAGTGTTCTTACA  46 280
    LIC10243  278476 ..  278487 -    -3  -3.78597   ATTTATCAATCGAAA                CAAA ATAC TTTG                 GAAAATTGGCTCACA  50 100
    LIC10234  270364 ..  270386 -  -2.2  -3.61356   AGGATGTATCTCAAA           TATAAAAA TATTCAT TTTTTATA           ATTCTAAATTTGTGT  47 111
    LIC10231 NONE
    LIC10230  265156 ..  265180 -  -5.1  -4.56775   ACGTTTTCTTAAAAA          TTATCTCAAAA GTT TCTTGAGATGA          CTTTTGAAGAGATTA  70 38
    LIC10224  257135 ..  257149 -  -2.8   -4.5187   CTGAAAAAAATGAAA               TCTGAA CTC TACAGA               CCGATTCTTTAAATG  58 264
    LIC10223  256438 ..  256450 -  -3.5  -3.39438   TAAAGAATTATAATA                TATTA AAT TAATA                TTTCTAAAAAAATGT  50 87
    LIC10220 NONE
    LIC10219 NONE
    LIC10218 NONE
    LIC10217  247248 ..  247262 -  -7.2  -3.11569   TCATTTACCTAAAAT               TCAGTT TCA AACTGA               GATTTGTCTCAAAAT  65 194
    LIC10212  242468 ..  242478 -  -5.4  -2.65354   CTTAGTGGAAACCTA                 CGTT AAA AACG                 GTTTTGTTAAACTTG  51 175
        ctaA  234806 ..  234819 -  -3.1  -2.78395   AAGAAAGTGGAACTA               GCCAT TATT ATAGC                TTGCCGAAATTATTT  43 35
        cyoE  233449 ..  233467 -  -4.6  -3.88291   TACTACTTTTAGAAA             GAGTTTGT CTC AAAAACTC             AAAAAATTTTACACG  61 499
    LIC10202  230877 ..  230897 -  -7.7  -3.86346   TGACGTGTTGATAAA            CTTTCATTT TCG AAACGAAAG            AACGGTAAAACCGTC  74 8
    LIC10201 NONE
    LIC10200 NONE
    LIC10199  226981 ..  226993 -  -3.3  -4.32048   GAAGAAGATCTAAAA                CCTTG GGA CATGG                CTGCGGGAGCTATCA  59 493
    LIC10196 NONE
        splB NONE
    LIC10194  223285 ..  223318 -  -2.7   -4.0896   AAACCTGTCTCAAAA     TTAATTACAAATAAT TTAA ATGATTTCTAATTAA      TCTTTCAAATCGTTT  53 22
    LIC10193  222357 ..  222376 -  -4.3  -3.91676   TTACAAACGAAAAGA            TAGAAGC CATTTT GCCTCTA             AGCGAAAGATTTCTT  59 39
    LIC10191  220705 ..  220724 -   -10  -5.95539   CCCTAAATAAAAAAA            GCCGATGA AAAA TCACCGGC             CTTTTGAAAGATCGA 100 61
    LIC10167 NONE
    LIC10166 NONE
    LIC10165 NONE
    LIC10164 NONE
    LIC10163  195457 ..  195467 -  -3.2  -4.69549   AACCCAAAACTAAAA                 CGAC TAT ATCG                 AAAATTTTCAAGGTG  64 33
    LIC10143  172674 ..  172685 -  -4.4  -3.52113   ACCGTTTTATAAATA                TGGA TTTT TCCA                 ACAGCTATAATCTGT  52 172
    LIC10136 NONE
    LIC10135  160641 ..  160660 -    -5   -3.6003   GAAATGACGTGGAAA            TTCATCCT CTCA AGGAAGAA             AAAATTAAAGTAGAT  59 488
    LIC10133  159371 ..  159383 -  -6.3  -4.09459   TTAAAAAGCCATAAA                TCACA CAA TGTGA                CTTAATTTATGGTTT  70 334
        mesJ NONE
    LIC10130  154323 ..  154338 -    -9  -4.11216   TCTTGATTCCTAAAA              TGTGGG AACT CCCACA               AATCACGATTTTATG  83 83
    LIC10126  151122 ..  151132 -    -4  -4.57837   AGAGTTGTTGAAAAA                 TGAA TTC TTCA                 TTTACTCCCGTTGTA  65 166
    LIC10120 NONE
    LIC10119  138791 ..  138806 -  -4.8  -2.87906   TGAATAAAACAACAG              TTCTTA AATT TAAGAA               TAAGTTTTTATCAAA  50 103
        thiD  136883 ..  136897 -  -4.3  -3.55911   TAAACTTATAAAAAT               TCAGA TATTC TCTGA               GCAAAAATGGTTTTG  53 176
    LIC10109  128012 ..  128022 -    -4  -4.20883   TAAAAATTTGCAAAA                 GAAT CAA ATTC                 TCCTAAGCTTTTTTA  61 52
    LIC10108 NONE
    LIC10107  126973 ..  126983 -    -4  -4.42386   CTTGGATCTATAAAA                 TCAA GTA TTGA                 TAAAGTTGTTTGATC  63 85
    LIC10106  126123 ..  126133 -    -4  -3.63744   CGTTTTTCCAAAATA                 GAAT CAT ATTC                 TTTTTTTTTAATGTA  53 33
    LIC10105  124602 ..  124619 -  -3.5  -3.01966   CCCGCAAAAAAAAGT             CAAAATC TTCC GATTTTA              TGTGAGCGCGTTTTT  45 513
        prfA NONE
       met-7  119832 ..  119851 -  -2.8  -3.84719   ACCGTGAAATCTAAA            TTTGTGAG AGTT CCCACAGA             TTAAGTCACATAATG  50 317
    LIC10100  119094 ..  119106 -  -6.3  -4.95854   GAAAAAATGGAAAAA                CTCAA ATT TTGAG                GCTAAAAGAAGAATC  80 521
        pabB NONE
        ligT NONE
         aat NONE
    LIC10095  113209 ..  113238 - -12.3  -4.33927   AAAGATAAAAGGAAA       GTCCGTCTATCTT TTGA AAGATAGACGGAG        AAGAAGATATTATTG 100 35
    LIC10094  110964 ..  110985 - -10.9  -5.85425   CAAAGAAATAAAAAA           GCTCGAAGT AAAA ACTCCGAGC            TTTTATTTTTAATAC 100 58
    LIC10093  109840 ..  109855 -  -3.3  -2.91005   TCATAAAAACAACAT              TGAGT TTTTTT ACTCA               CCAAATTCGTATTAA  44 143
    LIC10083 NONE
    LIC10082   99425 ..   99440 -  -2.6  -4.15833   ATGATGATCGTAAAA              CTGTCAT TTC ATG-CAG              ATATTTGATTTTAAA  53 152
    LIC10080   98001 ..   98011 -  -5.4  -3.10112   ATTAGATTTCAAAAT                 GTAG GAA CTAC                 TTCGTTTCAAATTAA  54 44
    LIC10079   97114 ..   97125 -    -3  -5.14819   AAAGTAAAAAACAAA                TTTG AATT CAAA                 TTAAAAAAGTTTTCT  68 26
    LIC10078   95934 ..   95950 -  -2.3  -4.34482   TTTTTTAAAAAAATA              CAAGAAA TGC CTTCTTA              TTTTTTAATAGTTAG  54 434
    LIC10076 NONE
    LIC10075   93329 ..   93341 -  -4.9  -2.93623   TCGTGGAAAAGACCA                TCTTT ATC AAAGA                ACTTGGGAAAGAGGG  52 239
    LIC10073   91639 ..   91659 -  -4.8  -4.41817   TAAAAGAACGGAAAA            TAGAATTG GAGGT CAATTCCA            TTAAAAAAGAATATT  68 79
    LIC10071 NONE
    LIC10070 NONE
        glo1   87630 ..   87647 - -11.3  -5.86976   TTAGAAAATAAAAAA             GCCTCTC CTTT GAGAGGC              TTTTTTATTGGGTAG 100 56
    LIC10066 NONE
         dcd   84300 ..   84311 -    -3  -4.36914   GTTTTGCGGACAAAA                TTCT CAAA AGAA                 TACGAAGAAAGTCAA  60 58
    LIC10064   83737 ..   83756 - -13.6  -4.34402   TTTTTTAGATTAAAA            GACCCTCC TGTA GGAGGGTC             TTTTGAAGTTTGCAA 100 67
    LIC10059 NONE
    LIC10058   71830 ..   71840 -    -4  -5.13648   GAAACAGAAACAAAA                 TGAA AAA TTCA                 TTTTTTAACTTCTCT  72 300
        cysE   68002 ..   68029 -  -2.6  -3.79906   GGAGTTTTACAATAA        CTTGACCAGAGCT GAG AGCCC-GGTCCGG        CTGCCATAGACAGCC  50 113
    LIC10053 NONE
    LIC10052   64124 ..   64137 -  -3.8  -3.84183   TTCTATTACAAAATA               CTGC TTCAGC GCAG                AGTACTGGGTGCTTT  54 60
    LIC10050 NONE
    LIC10049 NONE
        hisS   57933 ..   57944 -    -3  -4.25074   TATCAAAGTTGAAAA                TCTT TTTT AAGA                 GTATCCGAAAGCCCT  57 1
    LIC10047   57162 ..   57181 -  -6.4  -2.80791   CATGGACAAAATGTA            GTTACTCC AAAA GGAGTTAC             CGTGATCGGTCATAA  58 231
    LIC10042 NONE
    LIC10041 NONE
        kpsF   49039 ..   49057 - -10.4  -4.15066   GATTCATAAATCAAA             GACCTTTT TGT AAAAGGTC             GTGGATGGAAACGAT  95 2
        aroD   48201 ..   48218 -  -2.7  -3.61331   TTCAAAGAAAACAGA             TGGAGAA TTAA TTCTTCA              ACAATTTTTAGGAAT  48 133
        lacZ   37271 ..   37281 -  -5.4  -4.63218   TTCTGTGTAAGAAAA                 TCTG GAC CAGA                 CCTCAACTCTGGTCA  70 383
    LIC10030 NONE
    LIC10029   35206 ..   35223 -  -4.1  -3.54129   TAGACTTCCTCTAAA             CGACGAA CAGA TTCGTAG              TATAGAAACGTTTTT  52 50
    LIC10022   26610 ..   26622 -  -7.7  -2.57211   ATTGTTCCGGATAAT                TCAGG TCT CCTGA                GTCTAGAAACGCAGG  65 131
         maf   19750 ..   19773 - -13.2  -4.14013   GAAAATTGGGCAAAA          TCCGGCTTGCC ATT GGCA-GCCGGA          CCGGGCTCTCAGCTC 100 438
    LIC10014   18239 ..   18249 -    -4  -4.79223   GGAGATTATCAAAAA                 GAAT TTA ATTC                 TTGTAAACGGAAATC  69 95
      lipL21   15162 ..   15180 - -12.4  -5.64421   ACTTCAAATAAAAAA             CCCCGCAT AAA ACGCGGGG             TTTGTAAATATATCG 100 61
    LIC10010   13479 ..   13512 -  -5.5    -5.055   TTAATTTCTAAAAAA     CGTTTCGAAAA CTTAATTTCCTT TTTTCGAAACG      TTTTTGAAAATCTTC  79 317
    LIC20001 NONE
        metF    3554 ..    3574 +  -5.5  -3.22076   TAATTGCTGCTATAG            GTTATGGAA TTT TTCAATAAC            TCTATTATAAATTTT  59 156
         cof    6157 ..    6176 +   -10  -3.28712   TCTTCTTCTTTGGAA            TTGGTCGG TTTG CCGACCAG             TTCTCGAAAAACGGA  77 96
        hemA NONE
        hemC NONE
        hemB NONE
        hemL NONE
    LIC20012 NONE
    LIC20013 NONE
        hemE NONE
        hemN   15066 ..   15080 +  -3.6  -3.19522   GAATTGAGGGTTTTT               TCAAGT TCG ATTTGA               TTCGATCTTCGGTCA  47 11
    LIC20016   16170 ..   16192 +  -4.3  -3.98991   ATTAGAACTCGATAA           TTCTTTTAA GAATA TTAGAAGAA           TTCGTTTTTATTTAC  57 52
        hemG   17899 ..   17919 +  -2.5  -4.56597   AGACTCATTCTTGTC            GGAACACTT GAA AAATGTGCC            TTTTTGAGCCCAGAA  60 390
    LIC20020 NONE
    LIC20021   22475 ..   22488 +  -2.3  -4.56597   AAAAAGAGGTAACCT               CAAGG TCAG CCGTG                TTTTTAGAAAGAACG  58 41
    LIC20022   23334 ..   23356 +  -2.1  -4.44046   CAAAATCACTTCAAT           TTCTCATTT CAATC AAATGAAAA           TTTATTTCCAATAAC  56 198
    LIC20025   25415 ..   25427 +    -2  -4.16182   AATTAGGTGTAAGAA                TAGA GTGTA TCTA                TTTGATTTATAATAG  52 58
    LIC20026 NONE
         wzb NONE
         ndh NONE
    LIC20029   29087 ..   29104 +  -2.7  -4.26351   AGACGTTCCGGTGGT             GGATTTG GTAT CAAATGC              TTTATTAAATTAATA  55 299
    LIC20031 NONE
    LIC20032   31492 ..   31502 +  -2.4   -3.0263   TGAAAAAGTCTTGAA                 CGCC TAA GGCC                 TCTTAAAAGGATGGT  41 27
    LIC20033   31958 ..   31980 + -10.6  -5.75599   ACTTTCTTAAAATCT           GAGCCGGT ATTTCCC ACCGGCTC           TTTTTTTGTGATTTG 100 60
    LIC20034   33778 ..   33792 +  -7.2  -3.07236   ACGTAATCAGGACGT               GAAAAC TCT GTTTTC               TCTTAAAGTCAATTT  65 483
    LIC20035   36138 ..   36150 +  -3.4  -4.06903   TCAAGTGCAGTAGTT                CCTA CAAAT TAGG                TTTCATTTGGCAATT  55 268
    LIC20036   37933 ..   37957 + -10.9  -3.19398   ATGCAAAAAGATAGG          CAGAAGATAGT CTA ACTATTTTCTG          TTACATCTCATTTTT  85 27
        moxR   39043 ..   39056 +  -4.5  -2.72386   TGATCCGAACTGTTG               TGGAG GCAA CTCCG                GTTCCTTAGTTTTGT  49 3
    LIC20038 NONE
    LIC20039 NONE
        batA NONE
        batB   42720 ..   42735 +    -4  -2.62263   TTGTTATTTCCCAAA              CGGAAA TCGG TTTCTG               TAATATGAAACAAAT  46 2
        batC NONE
        batD NONE
        htpG NONE
    LIC20045   47806 ..   47816 +  -5.4  -4.01411   GTACCAAAGACGGTA                 GAAC CTG GTTC                 TTTCAGTTTTTGATA  65 355
    LIC20047   49873 ..   49900 +  -4.2  -5.07053   TGAAGATCTGAATTA        CTTTTTCTGAAG CTTC CGTCAAAAAAAG         TTTTTTACCATCGTT  74 122
    LIC20050 NONE
    LIC20051   52910 ..   52920 +  -2.6  -2.73123   TAGAAAAAAATTCTC                 TTTT TTC AAAA                 TAATTCGCAACTTTT  41 322
         scd   54109 ..   54139 + -14.2  -2.79831   TTCGTATTGCTTATA       TCGAACTCACGTTA ATT TAGTGTGAGTTCGA       TATAGTACAAATTAG 100 322
    LIC20053   55834 ..   55860 +  -4.7  -4.93696   TCTAAACTAAAAATT         TATTGATTTAT AAAAA ATAAATTAATA         TTTTTCGTATTTGAG  72 71
    LIC20054   58097 ..   58107 +  -5.4  -5.34381   GCGTAGGCTTTTGAA                 TGTG CTT CACA                 TTTTTCTTTCGCTTT  86 407
    LIC20056   59888 ..   59922 + -10.2  -2.78032   ACGTTCAAAGAAAAA     TCGAAACAATCAACTA AAG TAGTAGATTCTTTCGA     ATCTTTTGCAGGGCG  78 142
    LIC20059   64670 ..   64680 +  -2.6  -4.43012   GTTTTTAGAGAAATC                 TAAT CGT ATTA                 TTTTCATGTTCGAGT  58 362
    LIC20060   66271 ..   66281 +  -5.4  -3.77241   ATCTGTAGATAGTAC                 TCAC TGA GTGA                 TTTGCATTAGAGTTT  61 140
        hisE   68250 ..   68266 +  -3.7  -2.91395   AGAACTTCACAAACG              CCATTCT TAA AAAATGG              ATTTATCGGAAAGCT  46 16
    LIC20063   70462 ..   70474 +  -2.7  -5.14626   TATAAAAAAGAAAAC                TACAG AAG TTGTA                TTTTATTTTCATGAT  66 293
        fabG   71655 ..   71667 +  -4.9  -5.80364   AAAAATTTAAACTTT                CATTT GCG AAATG                TTTTTTTCTTAAAGT  90 253
        acpP   72166 ..   72191 + -10.5  -4.54681   TAATCGTTTGAGATT         TTCCGGGTTCT TCAC GGAACTCGGAA          TTCTTTTTCCTTCCT 100 38
         rnC   72953 ..   72968 +  -4.7  -4.60041   AAAAAAAACTTAGTT              TGTGG TAGTTC CCACA               TTTTTGGAAATGGAT  68 28
    LIC20067 NONE
        aroB NONE
    LIC20069 NONE
    LIC20070   76712 ..   76722 +  -2.6  -4.01315   AAAGCCCAAAGAATT                 TTAT GTG ATAA                 TTCTTTAAAATTTTT  52 158
    LIC20071 NONE
    LIC20072   79565 ..   79575 +  -5.4   -4.4727   ATAAATTCATAAATT                 GCTT ATT AAGC                 TTTTCTAAATCTTGG  69 350
    LIC20075   85787 ..   85805 +  -7.5  -3.59031   ATCGAGTCATCATTT             CATTGGA ATGGA TCCAATG             TGTTTGATTGGTTGC  69 466
        nagD   90893 ..   90914 +  -3.1  -4.63184   TTTTTAGTAAACTTG           TGCTTTAAA ATTT TTTAAATCA            TTTTTGAGATAACTT  62 522
    LIC20082 NONE
        ahcY NONE
    LIC20084 NONE
        metH NONE
    LIC20086   99557 ..   99567 +    -4  -4.62471   CCACAGATTAAGATT                 TTAC GGC GTAA                 TTTTTGAAAGTTCAA  65 173
         pfp  102382 ..  102395 +  -3.1  -2.63702   TTCTTTTAAAGAGCC               GAGAG CCAT TTCTC                CGTTTTGTTCGATGA  43 323
    LIC20091  106189 ..  106207 +  -4.7  -4.18018   CTTGCAAAAAGTATG             TTTTTCT GATAG AGAAAAA             TTTTCCGTCCCACCC  62 316
    LIC20094  111683 ..  111695 +  -6.3   -4.3739   TTTTAAAATAAAATT                TGTAG TAT CTACA                TTTTGTGCGAAAATG  74 328
    LIC20095  112907 ..  112919 +  -3.5  -2.67803   TAAGCTATAAACCGT                TTTAA TTT TTAAA                TAAGTTTAATAACAA  44 21
    LIC20096 NONE
    LIC20097  114991 ..  115007 +  -2.9  -3.78958   TGTCTTGATTTTTCT              CTGACGG CGG CCCTTAG              GTTTTTCTTTACTGG  50 132
        traB  119257 ..  119269 +  -3.3  -4.43307   ATGATTTATAAATTC                CCGAA TTC TACGG                TTATTTTCTTCCCAG  60 37
    LIC20103  120579 ..  120594 +  -4.7  -3.55761   TTCTATTTTATAAAT              TGTGG TAGTTT CCACA               TTTAAGGAATCGATC  57 472
    LIC20106  126715 ..  126729 +  -5.8   -3.1706   ATTTTTTAAAATAAG               TTTCTA ATT TAGAAA               TTAGTAAACTGACTT  57 27
    LIC20107  128390 ..  128402 +  -2.7  -5.19261   ACAGTTTTATTAATT                TTCTA CTA TGGAA                TTTTTTAATAAATTT  69 407
    LIC20117  141082 ..  141112 +   -15  -4.13945   AAAATTTATAATATA       TCTTAATTTGTGGG GAT TCCACAAATTAAGA       TTTTACAGTAAAAGT 100 457
    LIC20136  163788 ..  163799 +  -2.2  -3.26874   AATTTAAAGTCCAGA                TCTC CTTG GAGG                 TTAATGATAATTTCT  43 464
        capD NONE
    LIC20139 NONE
    LIC20140  167993 ..  168008 +  -4.7  -3.39068   TTGGTAAAATTCAAA              TGTGG TAGTTC CCACA               ATTTTATTAGACTCA  55 90
        htpX  169430 ..  169450 +  -9.7  -5.56264   AAAGACATAAAATCG            GCCCGGT TTTGTTT ACCGGGC            TTTTTTATATTTAGG 100 198
         apt NONE
       htrA1 NONE
    LIC20144  173730 ..  173749 +  -7.2  -4.36914   TTTGTCATCTAAAAA            TGATGTGG AAAA CTACATCA             TTTTATAAAAGAGAA  79 294
         hol NONE
    LIC20149  181710 ..  181728 +  -2.4  -4.34771   GCTACTCTTGATAGA             TTGTAGCA TAA TGTTTCAA             TTTTAATCGCTTTTC  54 173
    LIC20154  187883 ..  187903 +  -3.2  -3.75295   CGATAGGAATTTTTT            CCGCTGTA ACCTG TCCAGTGG            TTTCGATGGTTTCTA  52 112
    LIC20160 NONE
    LIC20161 NONE
    LIC20162  197084 ..  197097 +  -3.9  -3.76641   GTCAAAACGGAAATC               TAATC CGAG GATTA                TTTGAATATTAAAAT  54 0
    LIC20163 NONE
    LIC20164 NONE
    LIC20165 NONE
    LIC20166 NONE
    LIC20167 NONE
    LIC20168  204523 ..  204538 +  -4.7  -3.55761   GATAAATCTAAATTT              TGTGG TAGTTC CCACA               TTTAAAGAATCGATC  57 150
        ubiE  207548 ..  207577 +  -2.9  -4.03023   CTATAATTCCCTCCT       CGAATAGTATTGA ACGT TGAGTACTCTTCG        TCTTTTATTCTAATT  52 99
    LIC20172  209727 ..  209761 +  -9.4   -4.4784   CGATTAACAAAAAAA     GGAGTATATTCCGATA TTT TAAAGGAATATGCTCC     TTTATTTAGGATTTG 100 42
    LIC20173  211351 ..  211363 +  -3.5  -5.32944   AATATGAATCTTATC                TTTTT TAG AAAAA                TTTTTTCCTTCTGGG  76 230
    LIC20176  219385 ..  219401 +  -3.7  -3.67068   ACAAAATTTAATGAA              GGAATAT TTT AAATTCC              TTTCAAACTTTTGGT  52 86
    LIC20177  219973 ..  219997 +  -6.6  -3.78409   ATTGTTTCTTTTTAA         GCGAGATTGAT AAAC AT-AATCTCGC          TTTCCATTGCATTGA  69 40
    LIC20178  222716 ..  222729 +  -2.4  -4.32436   GATAATTTCTTTTAA               GTCT TGTAAT AGAC                TTTTACTACTGATCT  54 444
    LIC20183  235358 ..  235370 +  -4.9  -3.76008   CTGAGCTTAGATTTT                TCTAT TCA ATAGA                TTCTAATTTCTTTTT  59 507
    LIC20189  240954 ..  240964 +    -4  -3.06515   AAACAATTCTGATGT                 TTTC AAA GAAA                 CTTTTCAAAGTGAAA  49 135
    LIC20190  243003 ..  243019 +  -2.3  -3.55444   TCTACAATAGGAGCA              CATTC TTCAGCT GAATG              TTTAGCACCTCCACA  47 463
    LIC20195  249796 ..  249808 +  -3.3  -3.07198   TTTCTACATGAAATC                GCCGT TTT ACGAC                CTTTATCTATCAAAA  45 166
    LIC20196 NONE
    LIC20197  252950 ..  252960 +    -4  -5.56112   AGTTTTAGGGAATCT                 CTAT AAA ATAG                 TTTTTTCATTTTTGT  82 121
    LIC20201  258078 ..  258093 +  -2.6   -4.6391   AAACTTACATTTAAT              GAATTT ATAA GAATTC               TTTTATATAATTCTT  60 348
    LIC20202  259868 ..  259890 + -11.3   -3.9941   AACGAAAGATCCGGG           TCCGGCTGC CACAA GCAGTCGGA           TTTGCTTGTGCCAAA 100 237
    LIC20207  265851 ..  265868 +  -2.1  -2.71924   AATCAAAAAGGAGAA             TTAAAAA CGGG TTTTTGA              CTTTACACCAAAGTA  39 22
    LIC20208 NONE
        mcmA NONE
    LIC20210  271446 ..  271466 +    -7  -2.54171   TGGTAGGAGGCGGCA            GTTTTTCT TTATC AGAAAAAC            ATACTTTTTGCAAGT  59 382
    LIC20211  272567 ..  272595 +  -3.9  -4.33851   AAAATAACAAAGTGG        CATTCTTTCTTTT ACA AAAAGCAAGAGGG        TTTATTATAAAATTT  60 34
    LIC20212 NONE
    LIC20213 NONE
    LIC20214 NONE
    LIC20215  277066 ..  277081 +  -4.7  -4.09685   TGATCGGAAAACTGA              GTGAC TTTGAT GTCAC               TTTTAGAAAATAAAG  62 52
        exbB NONE
        exbD NONE
    LIC20218  279174 ..  279187 +  -2.3  -5.28414   TCGTACTAAAAAGCA               TGCGG ACAC CTGCG                TTTTTCTATTTATTG  68 314
    LIC20219 NONE
        gltB  282702 ..  282714 +  -4.9  -4.56775   ATTAAAGAAAAGTCT                CATTT CAA AAATG                TTTTTAAAAAAGACT  68 211
    LIC20221 NONE
    LIC20222  284076 ..  284090 +  -2.9  -3.62046   CTATAATTTAGACGT               TAAGA AAGTA TCTTA               TTATTAAAACGATCG  48 84
    LIC20223  284568 ..  284592 +  -7.9  -3.25942   GAAGAAACAGAGGAA          GAAATCGAGGT TTA ATCCCGATTTC          TTCCTATAAACAACT  69 11
    LIC20224  287688 ..  287699 +  -4.4  -3.92075   CCAGATCTTAATAAT                GGAA GAAT TTCC                 TTTGTAAGTAAAAAT  59 360
        pstS NONE
        kamA NONE
    LIC20231  294517 ..  294529 +  -6.3  -2.90685   CAGATCCGTATTCTA                TCCTT TGC AAGGA                TCTAGTATGTGGTTG  59 61
    LIC20232  295982 ..  296002 +  -3.3  -2.78395   CATTTTAAAATTTCA            CTGTAAAAT TTA AGTTTGCAG            TAGTTCCTACAAATT  43 499
         alr  305343 ..  305357 +  -2.8  -3.70947   GATTGTAGTAGACTA               GAAACG ATT CCTTTC               TTAGTTTATCTTGTA  50 25
    LIC20242  306515 ..  306525 +  -2.6  -4.50159   TAAACCTGAGCTGGA                 TAAA ATT TTTA                 TTTCTTTAACTTAAA  58 1
    LIC20243 NONE
    LIC20244  308714 ..  308727 +  -3.9  -4.09739   AAAAGCCTCTGATAA               TAGAT AGGG ATCTA                TTTTAAGAGACTTAA  57 480
         slt  313093 ..  313110 +  -5.7  -3.03453   ATGAATAGCTTCAAT             TGAAAAA TTTC TTTTTCA              TATCTATGGATTGTA  56 256
    LIC20252  320153 ..  320163 +  -5.4  -3.34984   GCAATTTTGCTCATC                 TCCA CTC TGGA                 ATTTTTCAAAACTCT  56 141
    LIC20254  321750 ..  321767 + -12.7  -5.66684   TTTTGAAATGTAAAA             GCCCGGA TTCA TCCGGGC              TTTTTTTATAAATTA 100 69
    LIC20257  324604 ..  324639 +  -7.4  -2.64773   TGACCAGAGCGGAGA    GCCCG-GTCCGGCTGCC TAT GGCTGCCGGATTCGCCC    GATTTTGTTACGTTG  62 212
    LIC20260  326845 ..  326865 +  -4.7  -4.19371   ACTCGAAAAGTTAGG            GATGGGAGA ATT TCTTCAATC            TTTCTTGAAAGTTTC  62 216
    LIC20261  327905 ..  327923 +  -4.7  -4.09739   CTTGCAAAAAGTATG             TTTTTCT GATAG AGAAAAA             TTTTCCGAACCTTAC  62 438
    LIC20262  329671 ..  329702 +  -4.5  -4.00042   TAAACTAACGTGAGT      TAGACGTAAGAAA TCTGTT TATCTTACGTCAA       TTCTTTCGTAAAAAA  61 488
    LIC20268 NONE
    LIC20274 NONE
    LIC20275  348957 ..  348976 +  -8.6  -3.62176   AACGGAAATATAGTA            CCTTTCTC CAGC GAGAGAGG             TTTAAAGATATTATT  77 184
    LIC20276 NONE
    LIC20273 NONE
    LIC20272 NONE
    LIC20271  343494 ..  343514 -  -2.7  -3.89305   AGCCATAAACAAAGA            TTTTCAA CTGCGGC TTGAAAA            ACAAACAAATTTAGA  52 44
    LIC20270 NONE
    LIC20269  339755 ..  339772 -  -4.1  -3.60296   GAGTGGTATTTTAAA             GATGCTC CGGG GATCATC              GCGGTTTTTACGGAA  52 167
    LIC20267 NONE
         asd NONE
    LIC20265 NONE
        pykF  331591 ..  331605 -  -3.6  -4.82667   TTAGCATATTAAAAA               TCAAAA GGT TTTCGA               TTTTTACAGACAACA  66 82
    LIC20263  330755 ..  330769 -  -3.6  -4.12188   TTAGCATGTTGAAAA               TCAAAA GGT TTTCGA               TTTTTACAGACAACA  57 287
    LIC20259 NONE
    LIC20258  324311 ..  324327 -  -5.1  -4.50298   GAAATCGAAAAAGAA              TTCGATG GTC CAGCGAA              CTTGACGCGTTAGTA  68 519
         phs NONE
    LIC20255  322246 ..  322273 -  -6.6  -4.00407   ATTGAAAAAGCGAAA        TTACAATAAAGAC ATA GT-TTTATTGTAA        TTATAGGTTTCCAGT  71 107
    LIC20253  320323 ..  320339 -  -5.9  -3.49618   TTCTGAGACAACTAA              CATTCAT TTT ACGAATG              GAAACTTATCAAAAC  60 43
    LIC20251  318398 ..  318410 -  -4.9  -2.78018   ATTCGGTACCAATCA                TTCAA AAA TTGAA                CTAAAACGCGATCAT  50 103
    LIC20250  317093 ..  317114 -  -7.3  -3.70039   AAATCGCAAAAGCAA           TCAGGCC TCAAACAC GGCCTGA            ATTCTCACCAAACTT  69 72
        acnA  314547 ..  314587 - -14.4  -4.61199   ATTTTAGAGATAAAA GTTTTCCTTTCGAAACTTC TTGA GAAAT-TCGAAAGGAAAAC  TTAAGAATTCACACG 100 57
    LIC20246 NONE
    LIC20245  309108 ..  309118 -  -5.4  -5.37043   ATCTCATATAAAAAA                 CAGA ATT TCTG                 AACTCAAACCTTCTA  82 121
    LIC20240  303279 ..  303290 -  -4.4  -5.43514   AAAAGAAGGAAAAAA                CCTT CTAT AAGG                 AAGTAATGCAAACTA  78 337
        speD NONE
        speH  301572 ..  301589 -  -3.5  -3.40907   TCATAGGAACATGAA             CG-ATCAT CTC ATGATACG             CAAATTCATCCGCTT  50 219
    LIC20234  297363 ..  297373 -  -2.6  -5.05301   AAAGAATCACAAAAA                 TTTT TGT AAAA                 TCGAAATTTGTAAGA  66 114
    LIC20233  296488 ..  296502 -  -4.2  -5.18355   TCTAAAAATCAAAAA               CACAGG GTT CCTGCA               TCTTGTTTTTACAAA  75 61
         ard NONE
    LIC20226 NONE
    LIC20225  287365 ..  287379 -  -4.3  -4.55625   ATGAATATTATAAAA               TTCCT TTACG AGGAA               GCAGTCTAATTTCAT  65 3
    LIC20206 NONE
    LIC20205 NONE
        csdB  261902 ..  261912 -  -5.4  -3.55261   TTTTAATAAAATACA                 GTAG TTC CTAC                 AAAAACCGTCACATT  59 179
        yocS  260203 ..  260241 -  -9.8  -4.52347   TAAATAAGATTAAAA   GAAACCACTATAAATCCA AAT TCATTTTATAGTGGTTTC   CTTTTCCAATTTTCT 100 8
    LIC20200 NONE
        galU  254979 ..  254990 -  -4.4  -4.24002   TTGTAAAGCTTAAAA                GGAA TATT TTCC                 AGACTCTAAAATTCT  61 8
    LIC20198  253066 ..  253087 -  -3.1  -5.18357   TAATTCATCAAAAAA           TTAGAATAT ATTG ATTTTCTAA            AGAATCTCATATTTG  71 453
    LIC20192 NONE
    LIC20191  242770 ..  242802 - -12.1  -3.51232   TTGTTTTGAAAGGAA      TTTTGCACCTCGTTA TTT TACCGAGGTGCGAAA      GGAAAAAATTTTATT  95 314
    LIC20188  238369 ..  238393 -  -2.7  -5.71712   TTCGACATAAAAAAA          TCTGGGTTCCC TAC GGCAAGCCGGA          CCGGGCTTTCAGCTC  81 310
    LIC20187 NONE
    LIC20186 NONE
    LIC20185  234900 ..  234925 -    -5  -3.81473   AAAAAGATATTTAAA         TATTATAATT TCTTTT AATTATAATA          TACCCATTCCAAAGA  61 459
    LIC20182  230187 ..  230197 -    -4  -3.20218   TTATTAAAAATTACA                 GAAA TAA TTTC                 GTTTTATAACAAGAA  49 73
    LIC20181  228144 ..  228170 -    -4  -3.34591   TAAAAACTTAGAATA         TTTTTAATTT GGATTTA AAATTAAAAA         GAAATTCGCCATTTT  50 123
    LIC20180  226050 ..  226078 -  -5.6   -3.2964   AAATTGGGCTCAGAA        TTTATACTTTTA GTTTA TAAAAATATAAA        AAAGATTAAGCTAAA  59 31
    LIC20179  224049 ..  224094 -  -5.5  -4.30559   AAGAAAATTTTAAAA TTGTCTACCTGGCCCAGTT ATATTACA AACAAAGCCAGATAGACGA GTGTAATAGAGTGAG  70 138
        dksA  214059 ..  214080 -  -3.7  -4.50583   AACACGACCAGAAAA           CTCAGCGAA TACC TTCTCTAAG            GATCAGCATTCAGGG  62 481
    LIC20174  210755 ..  210784 -  -2.9   -3.2614   TACTTTTTAGAGGAA       TTCTCAATCCAAA GTTT TTTAGAGAGAGAA        TTCTCAAGATTCCTC  45 370
    LIC20170 NONE
    LIC20169  204908 ..  204926 -  -3.9  -4.64763   GTACTTAAAAAATAA             CGCAAAT TCGGG ATTTACG             GCATTTTAAAGCAAG  64 274
        queA NONE
        lonA  190916 ..  190928 -  -3.5  -4.49317   AAAACAAATAAACAA                TATTT CAA AAATA                AGTCTTTTTCTCTAC  62 120
    LIC20157  189361 ..  189384 -  -6.8  -3.01089   TACAAACCCAAACGA          TCGATCGAAA ATTT TTTCGATCCA           ATTTCAAAAACGTTA  61 51
    LIC20156  188666 ..  188677 -  -4.4  -3.83169   TATAAATCTATTAAA                GTGA GTTT TCAC                 AAAACGACAAATTCT  55 348
    LIC20155  187470 ..  187493 -  -8.2  -4.33907   GAGAAAGACCTAAAA          CAATATTCCG AAAT CGGAAAATTG           ACTAAATTAGGTTTG  81 341
    LIC20153 NONE
    LIC20152 NONE
    LIC20151  183169 ..  183180 -    -3  -4.02021   AATTAATGAATCAAA                CTTT GAAA AAAG                 AAATTAAAACTGGGC  54 29
    LIC20150  181896 ..  181910 -  -2.2  -3.53091   ACTCCTGGGTTTAAA               CTTTTT ACA AAAAAA               TCTTCTTTTCCACCA  45 81
    LIC20147 NONE
    LIC20146 NONE
    LIC20145  174565 ..  174577 -  -3.5  -3.96506   CATCGCAAAATACAA                TTTTA ATA TAAAA                TACTAAATTATACAG  56 270
    LIC20137  162922 ..  162949 -    -7  -3.14564   GGACGGTTCGAGGAA        GAAAGTGGAAAG ATTC CTCTCCTCCTTC         ACTAACATCTGAGTA  63 431
    LIC20135 NONE
    LIC20134 NONE
    LIC20133 NONE
        cbiD NONE
        cobH NONE
        cobL NONE
        cobI NONE
        cbiG NONE
        cobJ NONE
        cobM NONE
        cobO NONE
        cobB NONE
    LIC20123 NONE
        cobU NONE
        cbiP NONE
        cobD NONE
        pgmA  141864 ..  141874 -  -2.6  -3.35679   TTTTGTTACTCAGAA                 TTAT ATA ATAA                 GTGCCCAACATTTTA  45 205
    LIC20118  141082 ..  141112 - -14.3  -3.22076   AAAATTTATAATATA       TCTTAATTTGTGG GGATT CCACAAATTAAGA       TTTTACAGTAAAAGT 100 73
    LIC20115 NONE
    LIC20114 NONE
    LIC20113  135609 ..  135625 -  -5.1  -4.84262   CAACAAGGAATAAAA              CGTTATG AAT CATATCG              GAAAAATTTACACGG  72 274
    LIC20112  134840 ..  134852 -  -4.9  -3.72037   GTAAAAAGTAGATAA                GTTTT TCA AAAAC                TAACATCATTTGAAA  59 87
    LIC20111 NONE
    LIC20110  130331 ..  130353 -  -2.1  -3.99386   GTAAAAAGTAAAATA           TAAATTAGA GTTTT TCTCATTTA           GACAACTCGATTTGA  51 19
    LIC20109 NONE
    LIC20108  128931 ..  128963 -  -9.4    -5.626   GAGTTCAGAAAAAAA     GATA-GGCGATGATCA AAA TG-TCATCGCCTTATC     TAAGGCTTCGTCTAA 100 5
    LIC20105  122506 ..  122518 -  -6.9  -4.10453   GAAAGTTTTTGAAAA                CCCCA AAT CGGGG                TTTTATGGAATTTTT  72 264
    LIC20104  120985 ..  120996 -    -3  -5.52384   TCTGTATTAAAAAAA                GATT TAAA AATC                 GGAAAAAACGTAATC  78 356
        cheD NONE
    LIC20100 NONE
        aroK  115907 ..  115918 -    -3  -3.04398   TTCTTTTTCTAAAAG                CTTT GAAA AAAG                 GGAACCAAATATATC  44 55
    LIC20098  114426 ..  114448 -  -9.8  -3.60661   TATGGAACTAGAGAA           GCTGCCACCA GAA TGGTAGCGGC           CAGATCGGGACATAT  80 510
         bcp NONE
    LIC20092  106770 ..  106783 -  -2.4  -5.64304   GAATAGAATAAAAAA               GTAG TAGTTC CTAC                ATTTTGAAACAACTA  74 78
        argB  104052 ..  104064 -  -4.9  -2.69151   TGTGTTGATAGATGA                TTCTT TAA AAGAA                TTCGATCATTGGACA  49 167
    LIC20089  101796 ..  101807 -  -4.4  -4.57569   TGAGTTTTTTAAAAA                GGAA AATA TTCC                 GGTAAACATCAAATA  68 501
    LIC20087   99308 ..   99333 -  -9.1  -3.66384   AATCAAAGCACAGAA         CCAAAACGTAT GATG ATTCGTTTTGG          ACGGGCAAAACATCT  78 437
    LIC20081   91008 ..   91036 -  -3.7  -3.41359   GTTGTAAAATGAATA        CTCCGTCTGTTTC ATG AAAACGGTCGGTG        GAAGCAGTTTTGTTA  50 86
    LIC20080   89909 ..   89940 -  -2.5   -5.0917   TTATCAAAAAAGAAA      TTC-AAGATGATTT AAAAG AAATCAACTTAGAA      TCGAATACCCCCGAA  70 488
    LIC20078   88270 ..   88289 - -11.4  -2.66866   AACAAAAGAAGATAG            CCCCGATC TTAA GACCGGGG             ACTAAAAGAGTTTCC  85 55
    LIC20077   86634 ..   86672 -  -8.5  -5.24416   GAATGAGAAGAAAAA  TGATCTCTGAA-ACTCAT ATCC ATAAATATTCAGAGATCA   TAATATAAAACTCAA  93 49
    LIC20076   85650 ..   85660 -  -5.4  -4.59774   GAAAGAAAATAGAAA                 CGTA TAA TACG                 CGGTTAACAAAAATC  70 269
    LIC20074 NONE
    LIC20073   79317 ..   79344 -  -2.6  -3.82191   GGAATTTCACAATAA        CTTGACCAGAGCT GAG AGCCC-GGTCCGG        CTTGCCTGCGGTAAG  50 522
    LIC20061   66438 ..   66448 -    -4  -4.37092   ATGTCTTTGATAAAA                 TTGA TCG TCAA                 CTTTTAGTGCTATTT  63 356
        mcm2   60872 ..   60884 -  -6.2  -4.86731   TGTTTCGAAACAAAA                CCGC GTTAT GCGG                CTTTTACAGTTTTGG  80 18
        argK   59888 ..   59922 - -10.2  -5.27938   ACGTTCAAAGAAAAA     TCGAAACAATCAACTA AAG TAGTAGATTCTTTCGA     ATCTTTTGCAGGGCG 100 4
    LIC20055 NONE
    LIC20049 NONE
    LIC20048   49709 ..   49719 -  -6.8  -3.70007   ACTATGGAAAACCAA                 CCAG TCA CTGG                 CCTCACGGAGGAGAG  66 90
    LIC20046   47389 ..   47409 -  -5.3  -3.56704   CTCCTACGAAATCAA            TCCTTCCCG TTA CGTGATGGA            ACCGTATCAAGTGCA  58 73
    LIC20030   29255 ..   29271 -  -3.8  -4.53853   ATTCGAAAAAAAAGA              TTTAAG GAATG CTTAAA              TACTCACAAAATCGT  64 10
    LIC20023   23351 ..   23366 -  -2.6  -3.91911   CTCATTTCAATCAAA              TGAAAA TTTA TTTCCA               ATAACTCTATCGACT  52 423
    LIC20019   19489 ..   19532 -  -7.1  -4.56597   GTCTTCCTTTAAAAA TTAGTTTTAAATTTTACCGA TTTTG TCGG-AAAACTTAAAACTGA ATAATTTCTTAATAC  81 34
        hemH   17866 ..   17880 -  -2.9  -4.08042   TCTATCAGAAAAACA               TACTT TTTGC AAGTA               AAAAGACTCATTCTT  53 518
    LIC20007    6012 ..    6022 -  -4.6  -4.47485   AAAAATTCCACAAAA                 CACG TTA CGCG                 ATATAGCAATGAAGA  66 60
    LIC20005    3836 ..    3850 -  -3.5  -3.66921   AAGTTTAACTGTAAA               CCCAC GATTT GTGAG               AGTCCCCACGTCTAT  52 239
