# Supplementary material for: Rapid, accurate, computational discovery of Rho-independent transcription terminators illuminates their relationship to DNA uptake
Source: Genome Biol. 2007 Feb 21;8(2):R22. doi: 10.1186/gb-2007-8-2-r22 (PMC1852404; doi:10.1186/gb-2007-8-2-r22)
Supplement: Additional data file 4 — Best terminators found downstream of each of the genes of the 343 organisms studied. [file gb-2007-8-2-r22-S4.zip › Leptospira_interrogans_serovar_Lai.bag]

        dnaA    1629 ..    1639 +  -2.6  -4.63184   AATTTTAGATACGTT                 TTAT TAT ATAA                 TTTTTAACGTGAGTT  60 89
        dnaN    4798 ..    4813 +    -9  -2.80493   ATCCCGCTTCTATGG              GCGATC AATA GATCGC               GTTCTATATTAAAAC  71 481
        recF NONE
      LA0004    6591 ..    6608 +  -3.5  -3.16564   TTCCTTGCCTCCCTA             TGGTTTT CAGG AAAACTA              TTCCTGAGGTCCGAA  47 54
       gyrB1    8520 ..    8537 +  -2.7  -2.66695   TAGAAGTAAATGCGG             CTAAGGT AGCA AACTTAG              ATCTTTGATCGAAAG  40 0
       gyrA1 NONE
      LA0007 NONE
      LA0008   12497 ..   12513 +  -2.3  -3.63868   CTTAAAACATTATAC              GATATTT TAT AAACATC              ATTTTGTTTTGCGCA  47 109
      LA0009   13419 ..   13452 +  -5.5  -4.62302   TTAATTTCTAAAAAA     CGTTTCGAAAA CTTAATTTCCTT TTTTCGAAACG      TTTTTGAAAATCTTC  73 52
      LA0012 NONE
      LA0013   18613 ..   18627 +  -5.8  -3.33696   AGAATCTTTCCCACT               TTGAAA TTT TTTCAA               TTCCTTAAAAAAACG  59 321
      LA0015   19715 ..   19727 +  -5.5  -2.80338   ATTGGCAGCCGGACC                GGGCT CTC AGCTC                TGGTTAATAAATTGT  55 77
      LA0016   20355 ..   20371 +  -3.7  -3.44586   TAGAAGAATCGAATG              CAAATTG TTC CAATCTG              TTATAATAAATTCCT  50 246
      LA0018   21658 ..   21668 +    -4  -2.92157   TAATATTATGGTTGT                 TGAA AAT TTCA                 TATCTAACATTAGTA  48 38
      LA0019 NONE
      LA0020   23034 ..   23047 +  -2.4  -2.78897   GAGGAATCACCGCAG               GACT TTAAAC AGTC                TAACTTTTAATGATT  40 18
      LA0021   23675 ..   23693 +  -3.2  -3.18292   TTATAATTGATGTCG             GATTAAAA TTT TTATAATC             GTTTTACTGATAACT  45 35
      LA0022   26271 ..   26286 +  -3.2  -5.04249   GGTAAATCCACAATT              TGTGAG AGTT CCCACA               TTTGTTTTTTAGGAA  68 458
       fliG1   29088 ..   29104 +  -2.3  -4.74504   TGTGATTTTATCGAT              TCGTTTT TGA AAAACCA              TTTTTCACTTCAAAT  61 36
       cyaA1   31814 ..   31826 +  -4.9  -3.61715   AAAAATAAAAATAGG                GTTTT TAT AAAAC                TTCTTACAGACAGTG  57 421
      LA0028   32033 ..   32044 +    -3  -2.86102   TTTCAACAATTTTAT                TCAT AATA ATGA                 GATTTTTTATAATAA  43 20
      LA0029 NONE
      LA0030   33918 ..   33933 +  -2.6  -4.49167   GCTTGACTGAGAGTC              TAAGTT CCGG GACTTA               TTTTAGTGTTCTCTT  58 171
      LA0031 NONE
      LA0032   35429 ..   35457 +  -2.3  -4.66163   CACGAGCAAGGGATT        CGGTGTTAGAGAC GTC GATTCTAAGTCCG        TTTTTAAATGCACCT  61 390
      LA0036 NONE
      LA0038 NONE
      LA0039   41702 ..   41720 +  -3.9  -2.77233   CGTGCGCGGAACCTA             TGTTGAT GATAG ATCAACG             ATTTAGAAATTATGA  45 1
      LA0040   44035 ..   44055 +  -3.3  -3.14211   CTTAGTTTCGTAAGT            CATGCAAAG TAT TTTTGAATG            TTGATACAAAAACAT  45 82
      LA0041 NONE
      LA0042   46373 ..   46384 +    -3  -3.08986   GAGATCACAAATTCA                CTTT TAAA AAAG                 ATTTCCTTTCTAATA  45 131
      LA0043 NONE
      LA0044   48408 ..   48424 +  -3.8  -4.25056   GATTTATATTTTTTT              GATTTT AAATA AAAATC              TTTATTAATCCAATC  61 358
         aer   53745 ..   53765 +  -3.3  -4.27796   GCGCAAGAAAAAATT            TTCTAAGAG TAG TTCCTAGAA            TTTTAGAATTTGTTC  57 201
      LA0050 NONE
      LA0051 NONE
        pntA NONE
        folP   63616 ..   63635 +  -2.2  -3.73281   TGCACAAAATCGCTG            TTTTG-CGG TTA TCGTCAAAA            TTTAAATCCTATTTT  49 435
      LA0061   67242 ..   67261 +   -10  -4.24397   TTCCTCGTTAGTAAA            CCCCGTAA CTTT TTGCGGGG             TTTCTCTTAGATTGT  91 67
      LA0063 NONE
      LA0064   71615 ..   71625 +    -4  -5.20154   GAAACAGAAACAAAA                 TGAA AAA TTCA                 TTTTTTAACTTCTCT  75 523
      LA0067 NONE
      LA0068   79059 ..   79073 +  -5.8  -3.62046   AAGTATGAGTTCCTA               CAAATT TAG AATTTG               TTCTTAAAGCCGTGA  62 282
      LA0069   79644 ..   79658 +  -2.2  -2.64759   ATAGATCGGAAAAAA               TTTTTT GAA AAAAAG               GTCTTATTAAAATTA  39 42
      LA0070   83122 ..   83137 +  -4.7   -4.0896   TCTTAAATTGTGATT              TGTGG TAGTTT CCACA               TTTTAGGAACGATTT  62 268
      LA0074   86476 ..   86492 +  -7.9  -3.55548   AACGACTCCTGGAGA              CCGAGCG AGA CGCTGGG              TTTGAAAGAGTGTTC  72 231
      LA0075   87424 ..   87441 + -11.3   -5.4833   CTTAGAAAATAAAAA             GCCTCTC CTTT GAGAGGC              TTTTTTATTGGGTAG 100 65
      LA0080   91650 ..   91688 +  -4.1  -4.64861   CCGAAACAGAAGCGA  TCGG-TTTTAAAATCGTA AATT TACAATTTTGAAATCCGG   TTTGTTTTGCGAGCA  66 157
        dapF   93505 ..   93519 +  -4.2  -4.19506   AATGGATCTTCGTTT               GATGTC ACA GACTTC               TTTTGGCATTCCCAT  63 188
      LA0087   96326 ..   96346 +  -2.5  -4.56597   AGACTCATTCTTGTC            GGAACACTT GAA AAATGTGCC            TTTTTGAGCCCAGAA  62 181
      LA0089   97027 ..   97037 +    -4  -4.35524   TGTGAGAAATTATTT                 TTTC AGT GAAA                 TTTTAAATTTGGAAA  61 17
      LA0091   97660 ..   97673 +  -5.3  -5.77632   AAAGTAGTAAAAGGC               CGATT CCCG AATCG                TTTTTTTCTCCTTTT  88 175
      LA0096  101617 ..  101636 +  -4.4  -2.72511   TACAGTTACCCGTAC            GA-CAGTTT AGC AAACTGCTC            CTTTCGGCCACTCAG  46 16
      LA0098  103131 ..  103142 +    -3   -3.3543   TTATTACTCAGAGTT                TCTA TATT TAGA                 GTTTTTGAAAAATTA  47 48
      LA0099  104141 ..  104157 +  -5.8   -5.9003   TATCTCATTACAAAA              CCGGAG ATTTC TTCCGG              TTTTTTTATTCCTTT  93 115
      LA0100  106428 ..  106465 + -15.9  -3.59649   AATAACAGGAGAGTG   TAATTGAATGTCGCCTA ATCG TAGGCGATGTTCAATTA    TTTAGGGAGTTATTT 100 228
      LA0101  107153 ..  107167 +  -3.6  -3.50491   AAACAGGTTCAAAAC               CAAATT CCA GATTTG               TAATTTTTTCTATTC  50 8
      LA0102 NONE
      LA0103 NONE
      LA0104  110693 ..  110707 +  -2.8   -4.2349   ATATTTATTTCCGAC               TTGTGT TCA ACTCAA               TTTTCGCTGTAAAAA  55 57
      LA0111 NONE
      LA0115  124625 ..  124647 +  -2.1  -3.97636   ATAATAACGTTACGG           CTTTATTAT AAAAA ATAAAAAAG           TTTCTGAGTTGGACT  51 77
      LA0116  126266 ..  126278 +  -6.3  -2.66695   GAATAAATTTAAAAT                TAGAG GTT CTCTA                CTATTTACTCCCGGA  57 376
      LA0118  128144 ..  128154 +    -4  -4.36914   TTTGATCATTGATTT                 GAAA ATG TTTC                 TTTTATCAAACCAGC  63 306
      LA0122 NONE
      LA0123  129982 ..  129994 +  -7.7  -3.09234   CTCGAACTTGCCTCA                GCACA TCG TGTGC                TTCGGTCGCGTTTCT  68 115
        hisB  131389 ..  131403 +  -4.3  -3.45118   ACTAAAGGAGTCTTA               GAATG ATCGC CATTC               TTGATTATGGAATGG  52 20
        hisH  132002 ..  132012 +    -4  -3.36719   ACTTAAACTTTTGGA                 GAAT TTT ATTC                 GTTTTATATGATTGT  50 4
        hisA NONE
      LA0127 NONE
      LA0128  134826 ..  134860 +  -7.4  -3.08604   GTTAAATAATGATCC     GTCTCAAAAAATAATT TAG AATTATTGTTTGAGAG     TAATTTGCTTTCATT  65 253
      LA0129  137165 ..  137179 +  -2.9  -3.69884   AATTTTGAATGTCTT               TTCAT GATTA ATGAA               TTATATGTTCCATGT  48 370
      LA0134 NONE
      LA0135 NONE
      LA0136  145995 ..  146012 + -12.7  -6.20267   CTTGAACTGGATCAA             CCGGGGA AATT TCCCCGG              TTTTTTTATTTTTAA 100 56
      LA0137 NONE
      LA0138  151546 ..  151562 +  -4.5  -4.44974   CTGAATAGAAAATTC              GTTTTTA CGT TGAAAAC              TTTTATAAAATTTAA  67 251
      LA0139  151890 ..  151907 +  -5.7  -3.77206   ATTCATTAGAGTTGT             TGAAAAA TGAA TTTTTCA              TTTACTCCCGTTGTA  64 238
      LA0141  153666 ..  153682 +  -3.7   -2.8805   ATTGTCTTAGGACGA              GAGAATG ACT CGTTTTC              TCTCTAAAAAATGAT  45 2
      LA0142  154190 ..  154206 +  -3.8   -5.4588   TATAATTTCCTATTT              TTCTTT TTATC AAAGAA              TTTTTTCTAATTTTA  76 51
      LA0143  155246 ..  155265 +    -5  -4.15044   ACAATTTTTCTAAGT            TCGGGTAA TCCT TTACCGGA             TTTATTGGAAACAAG  63 322
        nifA  160148 ..  160160 +  -6.3  -2.79128   TTAAAAAGCCATAAA                TCACA CAA TGTGA                CTTAATTTATGGTTT  58 162
      LA0147  161997 ..  162011 +    -5  -3.57418   AGTCTAGTCGCGCTA               TCCTGT CCT ATAGGA               TTGGTTTGATCACTC  57 111
      LA0151 NONE
      LA0152  165077 ..  165087 +  -5.4  -3.02511   TTAATCTACGTTAAT                 TAGC GTA GCTA                 TATTCAAAAAGTAAA  53 27
      LA0153  166916 ..  166950 +  -7.5  -3.79113   TTCGAAATGTCATAG     TTAAAAATATACAAT AACAA ATTGTATATTTTAAA     TTCTTATCGCAAAAT  71 346
      LA0154  167503 ..  167515 +  -2.7  -3.85088   CCTTTTGTTAAAAAA                TTCAG CAA TTGAA                CTTTTTTCTGGTTTT  50 97
      LA0155  167725 ..  167753 +  -4.8  -3.41448   ATCTCTGTAGCTCGT        TTTATAAAAATC TCTAT GATTTTCATAAA        TAATTTTTTGAATTC  55 87
      LA0156  169460 ..  169470 +  -3.2  -3.35679   TTCCCTTGTTTTTTT                 GGTA ATA TGCC                 TTCTAGCTGGGGAAA  47 81
        aroC NONE
      LA0158 NONE
      LA0159  171091 ..  171118 +  -3.4  -3.27704   GCTACTAACTACGAC        TAAAACGCGGTC CATA GAAAGCGTTTTG         TTGAGTTTAGGGAGT  47 173
        nuoG NONE
        nuoI  173523 ..  173533 +  -2.6  -5.03314   TTTACGAGTTTAACC                 TTTA CCA TAAA                 TTTTTTGGAAATCGA  66 174
        sigW NONE
      LA0166  176663 ..  176679 +  -5.2  -3.58037   CTTCAAACAATAACC              GCTAAT AACGA ATTAGC              TTTAGCAGCTTAATC  59 391
      LA0167  177619 ..  177635 +  -2.3  -4.13767   TCTCTATATTTTTTT              GACTTTT AAG AAAAATC              TTTTACGATAAAAAC  52 300
        frnE  178316 ..  178331 +  -3.3  -3.25888   AGTATTTGATCGATT              GGAAA GTGAAA TTTCC               TAATTTTATGTATTC  47 7
      LA0170  178877 ..  178887 +  -5.4  -3.38378   TCAGTTTTGTGAATC                 TCCA CTA TGGA                 ATTTTTCAACTCTAA  57 315
        avtA NONE
      LA0172  183294 ..  183309 +  -3.4  -5.55695   GAATTGATTTCGATG              TATTAT ATAA ATAATA               TTTTTTGTCTTCTTA  78 111
      LA0173 NONE
      LA0174  184327 ..  184340 +  -2.4  -4.69027   TTTTGGATATGAAAT               GGTT GACTCA AACC                TTTTTCAGTAAATTT  61 335
        rpmH  184615 ..  184627 +  -2.7  -4.59773   TTAAAATCCAGAAAG                GAGAT TCA ATTTC                TTTTTAAGACTGGAA  60 62
      LA0176 NONE
        hlyA NONE
      LA0178 NONE
      LA0179 NONE
        trmE NONE
        maeB  190645 ..  190661 +  -2.3  -3.59315   AAATTTCTAGACATT              TTTGATC TGT GATTGAA              TTTGAAAGTAATTGA  47 233
      LA0183 NONE
      LA0184  193223 ..  193248 +  -3.5  -4.86731   AACGAATGAAAATTA         TATTAGAATTT TATT AAATTATAATA          TTTTATTTAAAAAGA  68 32
         fum  194708 ..  194737 +   -13  -3.26783   ATTAATTCAAGGTGT       TAGGCGAAGGGA AGTTAG TCCCTTCGCTTA        TCTAATTTTTTGATC 100 36
      LA0190  196686 ..  196723 +  -5.1  -3.39923   TTTAAATTCTCCTGA   ATGAAATTGCAATTT TCGTTTTT AGATTGCAATTTCAC    TTACATTTTGGTCCT  57 26
      LA0195  198764 ..  198778 +    -5  -4.74103   ATGACTTTTTTTTGT               CCTAAA TCG TTTGGG               TTTTTAAATTCAAAA  74 288
      LA0198  199537 ..  199568 +  -2.4  -4.09864   TTCTTGCTCGTAGAA      CAAAAAAGCAGATC TATT GATTTTCTTTTTTA       TTTTACAAGGTGAAT  52 6
      LA0199  199705 ..  199725 + -11.8  -4.82901   GATTGAGTAGTCATT            TGGCCCGC CTTGT GCGGGCCG            TTTTTGTGAGGAAGA 100 31
      LA0200 NONE
      LA0201 NONE
      LA0202  201076 ..  201091 +  -4.7  -2.63905   GAATGTTCTATAAAA              CTTGG TGGTTC CCAAG               AATTTTATCTCTTGT  49 181
      LA0203 NONE
      LA0204 NONE
      LA0205 NONE
      LA0206  204944 ..  204957 +  -3.9  -2.64258   GGAAATAAGTATATA               TAATG AATC CATTA                ATTAGTTCAATTCCT  44 69
      LA0207  205388 ..  205417 +  -2.2  -3.64703   TCTGAAGGTCGGGAA       TGGTGCGTTAGA CGTTCT TCTGATGTACTA        TTTCCCTGGAAGAAA  47 57
      LA0208 NONE
      LA0209 NONE
      LA0210 NONE
      LA0211 NONE
      LA0212 NONE
      LA0213 NONE
      LA0214  210606 ..  210620 +  -3.6  -2.58812   AAACGGGAGAATCTG               TCAAAG GGA TTTTGA               TGAATTAAATTTAAA  44 3
      LA0215 NONE
      LA0216  212633 ..  212656 +  -2.6  -2.90899   TTAGAGAATATTTGG          TTTATTAAAT ATAC ATATAATAAA           ATATTTTAATATTTT  42 18
      LA0217 NONE
      LA0218  215131 ..  215151 +  -8.5  -4.77173   ATGAATAATAAAGAA            TTATCTTAA AAT TTAAGATAA            TTTATTTTATGGGAA  87 203
      LA0219  217385 ..  217422 +  -7.9  -2.63159   GGTTTTATAAAAAGA   TTA-AGTTGGCGTACAAA TAT TTTGTGCGCCGACAATAA   TGAGTTAGTTGTATT  65 31
      LA0221  220391 ..  220410 + -12.2  -3.05597   CCCTAAATAAAAAAA            GCCGATGA TTTT TCATCGGC             CTTTTGAAAGATCGA 100 306
        rluD  222108 ..  222123 +  -4.7  -2.74563   CTCCGTTACTTTGAT              TCCGA TTAAAT TCGGA               TCCTTACGATCTAAA  49 27
      LA0228 NONE
       suhB2  226858 ..  226874 +  -2.3  -2.96941   GATTGGGCGGCTTTG              GGAAAAA GTA TTTTTCG              TACTTTAAAGTTTTA  41 47
      LA0230  227254 ..  227265 +  -4.4    -2.702   TTTTACCGTTTTTAC                CCAT TTCA ATGG                 ATTCTATCGGATGAT  47 142
       rfbB1  232869 ..  232889 +  -2.5  -4.56597   AGACTCATTCTTGTC            GGAACACTT GAA AAATGTGCC            TTTTTGAGCCCAGAA  60 276
      LA0239 NONE
      LA0240  236019 ..  236037 +  -5.2  -3.20637   CATTCAGGCAAAATA             ATCTGGGA AAA TCCCGGAG             TTAAATCTTGGCTTT  54 25
      LA0241  236867 ..  236881 +  -2.8  -2.55015   AACAGAAATTCCGAA               CTCATT AGG AAGGAG               TAACTTCAATAAAAT  40 8
        ctaC NONE
        ctaD NONE
        ctaE  240197 ..  240215 +   -11   -5.5074   TCGATTTCAACAAAA             CCCTAGGT TAA ACCTGGGG             TTTTTTATTGGGTTA 100 80
      LA0245  240740 ..  240750 +  -2.6  -4.77778   TGTTTGAGTGTATAA                 TATT AGT AATA                 TTTTATATGTTTATT  62 268
      LA0246  241507 ..  241541 +  -8.1  -3.50877   TTTCAGTTGGCATTC    TTCACTCTCTTT-TTG ATTA CAATAAAGTGAGTGAA     ATTTTTATAAAATGA  73 10
      LA0247  242254 ..  242278 +  -8.1  -4.08692   GGATCATTTACTGAT          TTCAATTTTTT AAG GAAAAATTGAA          TTTTAAAAAGACTTC  81 305
      LA0248  243331 ..  243349 +  -2.4  -4.14615   GCCTTTTCGGATAAT             TTTGTTGA CTT TCGCCAAA             TTTGTGCTATTTTCT  52 43
      LA0249  243959 ..  243983 +  -2.9  -3.59516   AAGTTCCGCAAAAAA          CTCAAATAC AAATTAA GGATTTGAG          TTATGATTCATTTCT  48 40
      LA0250 NONE
        pckA  246687 ..  246720 + -11.9  -4.58303   TTTTGATCTTTGTAA     GATCTACGGAAGCTA AAAC TACTTTCCGTAGATC      TTTTATAATGTTTGA 100 41
        gatB  251456 ..  251470 +  -2.9  -3.62046   ACGGCGATCTATTGG               TTCTA TATAT TAGAA               TTGTTGAAAAACTCC  48 61
      LA0257  252514 ..  252533 +  -2.1   -4.4009   ACTGTAAAATATAGA            TTCGTGG TAGTTC CCACAAA             TTTTGTGAACTAAAA  56 164
        dnaE  256498 ..  256510 +  -6.3  -4.15088   TCCAAGCGGGGGCGG                CTTTC GGA GAAAG                TATTTTTATGATTTT  67 237
      LA0260  257444 ..  257458 +  -5.8  -3.85817   CCGACCAAATACTGA               TCTTTA TAA TAAAGA               TTTGTAAAAGAGAAT  65 487
      LA0261 NONE
      LA0263  259908 ..  259931 +    -4  -2.93623   CAAGTCCTTAGATCT          TTTTATTCTT TTGG AAGTATAAAA           TCGTCTTTTGGAAAA  48 4
      LA0264 NONE
      LA0265  261886 ..  261896 +  -2.6  -2.62442   ATCAGAAAAAAAGTC                 TATT CAA AATA                 CTTAATATATTGAGT  40 10
      LA0266  262823 ..  262835 +  -4.1  -4.26076   ATATGAGTATTCTTG                CATTG AAT CGATG                TTTTACTCAGGGTAG  61 256
      LA0267  263617 ..  263627 +  -4.6  -4.70319   AATTAATGTTTACCG                 GCGG TTT CTGC                 TTTTCCTTTTGATCC  71 287
      LA0270  266446 ..  266470 +  -5.1  -3.05522   ACGTTTTCTTAAAAA          TTATCTCAAAA GTT TCTTGAGATGA          CTTTTGAAGAGATTA  54 140
      LA0273 NONE
      LA0274  270791 ..  270801 +  -5.4  -4.12841   AGTATAGTGTTTTAA                 TTCC TTT GGAA                 TTTCTGCTTACTTTT  64 124
      LA0275  271202 ..  271217 +  -3.3   -4.6635   AAATGCGACTTAATT              TGTAG GAACTA CTACA               TTTTATTAAAAATTT  62 230
      LA0278  273294 ..  273304 +  -3.2  -4.66938   TTCAATAGTAGGAGT                 TTCC TCC GGAG                 TTTTATCTTGCAGGT  62 69
      LA0279 NONE
      LA0280 NONE
      LA0281 NONE
      LA0282  276513 ..  276529 +  -2.9  -4.64334   TAGAGATCAGTAATT              TGCAGGA AGC TACTGCG              TTTTATTGAAAACTT  60 324
      LA0283  278397 ..  278409 +  -4.9   -2.7535   TCCTTTTAAAATACA                GATAA CTC TTATC                TAAATTTAGTTTCTT  50 21
      LA0284  279559 ..  279573 +  -2.9  -5.22039   TGTCAAAACACAAGG               TAAAC CCGGA GTTTA               TTTTTTCAGTTTGGA  69 414
      LA0286  281294 ..  281306 +  -3.5     -2.67   AAGAAACCTGGTTCA                TTTTT CTA AAAAA                GTTGTACCTTCATTT  44 161
      LA0287  281662 ..  281676 +  -2.2  -4.33105   GAACTTTCGAGCAGT               TTTAAT CTC ATTAAG               TTTTCGTAGTAGTTC  54 256
      LA0290 NONE
      LA0292  285975 ..  286007 + -12.3  -4.19276   CATTTGGAAAGTGTT      TCCGTTTTTACAAAA TGA TTTTGTAAAAACGTA      TTTTAAGAGTTTTAG 100 8
      LA0296  292298 ..  292323 + -13.3  -5.93252   TAATTCGGTTTCAAA         CCCCGAAGGCG GTTT TGCTTTCGGGG          TTTTTTATTTTTAAA 100 51
        cstA  296144 ..  296154 +    -4  -3.01745   AATCGCATTAGAAAA                 GTAT GAA ATAC                 TGTAGTTCTTGCGGA  48 20
      LA0300  296798 ..  296812 +  -4.4  -2.76909   TGGTCAAGTTATTGG               TATTTT AGA AAAATA               TGATCTAGTTTTATA  47 129
      LA0301 NONE
      LA0302  299974 ..  299986 +  -7.7  -3.55071   GAGGAATATAAACGA                TTCCG AAT CGGAA                TTTCCCAAACTCTAC  69 491
      LA0305  300735 ..  300752 +  -2.1  -3.33645   GATGACTTACAGACA             TAATTTT TCAA AAAGTTA              ATTTCTTATTATTCC  44 74
      LA0306  301848 ..  301858 +  -5.4  -2.84841   CAATGCGGCCTAATT                 GTAG GAA CTAC                 TGCATTTTATTAAAA  52 252
      LA0307  303815 ..  303829 +   -10  -2.80958   TGTAGCTGAAAGTGC               GGCATC GGA GATGCC               ATATTTCTTACAATG  76 388
        trkH  314385 ..  314395 +  -2.6   -3.0636   AAAATATTTGGGAGA                 TTTA TTA TAAA                 GTTTGTATAATCTGA  43 320
      LA0315 NONE
      LA0317  315456 ..  315467 +    -3  -4.41241   TTCTATTGAATATTA                CTTT TCAG AAAG                 TTTTATGAAAATTTG  60 513
      LA0319  317301 ..  317311 +  -2.6  -4.16146   ACTTTGAAAGAACAT                 TTTT CAA AAAA                 TTTTAGAAATCTTTT  53 34
        thiX  318634 ..  318651 +  -3.5  -4.26202   AGTTCTTTGTATCTA             TTACG-TC TCG GATCGTAA             TTTGTTCATAACTAT  60 149
      LA0321  320472 ..  320484 +  -3.4  -3.51329   GGAACCGTTTGGGTT                GGTT CCAGA AACC                TTGTACTTACCGCTA  50 433
      LA0323  321838 ..  321851 +  -3.9   -4.1899   AATTTTTATTAAAAT               CAATA AGGT TATTG                TTTTAGATCAAATCC  57 179
      LA0324 NONE
      LA0325  323423 ..  323447 +  -3.7  -3.55378   AATCTTTTAAAAAAT          TCTTTTAGAAT TCA ATTGTAGAAGA          TCTTTATAAATCAAT  52 62
        ispA NONE
        tlyA  325447 ..  325459 +  -2.7  -3.32455   GTAAATAAGTCTTAT                CTTTT TTA GAAAG                TTCACTTTACATTTT  45 63
      LA0328  327248 ..  327260 +  -4.9  -3.42373   TTTCTATTTCGGAAT                CATAT TCA ATATG                TATTTGGAATCTTTC  55 435
      LA0331  331143 ..  331172 +  -4.3  -4.19577   TTTCCCATAGTTCCG       GTCGACTTTTGAGA TTT TC-CTAACGTCGAC       TTGTTTTCAAAATTG  59 58
        ptps NONE
      LA0333  332381 ..  332395 +  -2.9  -2.56314   GGAGACTGGAGTTTC               TGAAA AGTGA TTTCA               TCGGTTGGCATTTGT  40 16
      LA0334 NONE
        pntB  334191 ..  334211 + -15.5  -5.72622   AACAGAATGTTTTAA            GCCGGACTT TAA AAGTCCGGC            TTTTTTGTTTGTGAA 100 61
      LA0336  334437 ..  334449 +  -3.5  -5.71712   CTCAAAAATTATATC                TAATT TGA AATTA                TTTTTTTGTGTGCGA  85 75
      LA0337  336235 ..  336255 +  -5.5  -3.79044   TATCCTGAATTTGGA            TTTTATGGA GGT TCCTTAAAA            TTTCGAGTTTATTTT  64 127
      LA0338  336798 ..  336826 +  -3.2  -3.39657   AAAAATTAATTTTCT        TCCGTTTCTTTT TCATT AGGATAAACGGA        TAATTTTCTTTTACT  48 32
      LA0340  339124 ..  339136 +  -3.5  -2.64104   AAATCTATACTTTAA                TATTT TTT AAATA                GGTTTTGTTCAATCT  44 12
        glcG  339989 ..  340011 +  -4.2  -4.19506   CTCTATGGATCGGTT           TTAGGATTTG GGA CAATTCTTAA           TTTTAAAATTCAAAT  59 347
      LA0342  340192 ..  340220 +  -4.8  -3.89614   TTATGCTTTTTGAAG        TTTTGGAATAGA TTTGT TCTATTTTAAAA        TTTCTACAAATTCCG  61 93
      LA0344  341735 ..  341751 +  -7.3  -4.56775   ATCGTTTTTGTAAAT              GTAAGAG CCA CTCTTGC              TTTTTCAGAAGCGAT  81 250
      LA0348  343797 ..  343812 +  -6.2  -3.45231   TTTTCATTGGACAGA              TAGAGA AGCA TCTCTA               TATTTGAATCTATGA  63 395
      LA0350  344191 ..  344209 +  -3.1  -4.70739   TCGATTCGGATTAAA             GAAACGT ATGAA ACGTATC             TTTTACTTGTTTTTA  64 51
      LA0351  345391 ..  345403 +  -2.7  -4.46212   TGATCTTTATAAAAT                TAAGC ACC GTTTA                TTTTATCGTAAAACA  58 169
      LA0352  347072 ..  347089 +  -6.3  -2.70932   GAGTTGTAGGTAGGA             TCGGAGT AAAA ATTCCGA              TGATTCCCAAAGCCA  54 411
      LA0358  350823 ..  350841 +  -4.7  -4.09739   TTTGCAAAAAGTATG             TTTTTCT GATAG AGAAAAA             TTTTCCGAACCTTAC  63 217
      LA0363  357690 ..  357720 +    -2  -3.62859   CTAAAATGTTCTGGC       TGTGATAATTTTAT TGC ATAAAAATCTCATA       TTTAACCATTGTGGT  47 458
      LA0364  358095 ..  358127 +  -5.8  -4.03474   CTTTTTTTAATTGAA      TAACCATGAATAAA AAGAA TCTATTTATGGTTA      TTATTGATTTTTAAT  68 52
        serC NONE
      LA0368  362051 ..  362064 +  -3.9  -5.10208   CTATAAGTTTACAAG               TTGAA TACT TTCAA                TTTTTATTAGAGTTG  70 227
        rpiB NONE
      LA0370  364933 ..  364950 +  -4.9  -4.91473   CCAAACAAAGGCGTT             TTATCTG ACTC CAGATGA              TTTCTTTTTGGATTG  76 208
      LA0376 NONE
      LA0377  371067 ..  371081 +  -5.6  -5.04385   CGCTTTCGAGCTGAC               GCCCAT ATC AAGGGC               TTTTTTAAAAGTATC  79 492
      LA0380  374877 ..  374892 +  -4.7  -4.18506   TTTAAAATCGTAATT              TGTGG TAGTTC CCACA               TTATTTTGCAGATAA  65 489
      LA0385 NONE
      LA0386 NONE
      LA0387  382550 ..  382563 +  -2.4  -4.39092   TCTCGACAAAGAGTT               GAGT GTGTGA ACTC                TTTCCTTTTTGATTT  58 350
      LA0394  390870 ..  390880 +    -4  -3.21695   ATGAGTTGTAAACGC                 GTTT CGA AAAC                 TTAAGTTAGTCCTAA  50 43
      LA0395  391256 ..  391272 +  -9.4  -3.61062   TTCACTTGCCTAAAG              TCCGGG TTTGC CCCGGA              TTATCTCCTTGGGTT  81 98
      LA0396 NONE
      LA0397 NONE
      LA0398  394003 ..  394027 +    -8  -3.38725   GTAGTAAAACAAAAA         GTGTTAGTCTC TGTG GAG-CTAACAC          CTTTTGTTGGGAATT  71 421
      LA0400  395607 ..  395637 + -11.2  -3.11988   TTCGCGTTCTTGAGA       GCCTTCTTCCTGAG TTT TTCGGGAAGAAGGA       ATTTCTTAAATAAAG  91 96
      LA0402 NONE
      LA0403  399860 ..  399890 +  -5.5  -3.57792   TTGGAAGAATCATAA      TTCTGTCTTGGGTC TAAC GATCCGAG-CGGAA       TTTGGAAATCCGTAG  62 63
      LA0404  401758 ..  401782 +  -2.1  -5.44119   CTACATTTGGTTTTG          GATAAAAAGCC CCG GCCTTTATGTC          TTTTTTTAAACTCCA  76 366
      LA0414 NONE
      LA0415  413153 ..  413193 +  -5.5  -5.63517   CGTAATTGATTTCGA  AGATCCTTCCCTCGTTT GATATCG AAAAGAAGGAAGGATCG  TTTTTTATTTACAAG  88 42
      LA0417  415295 ..  415314 +    -5    -3.767   GATTGATCGCTCTCT            TGGGG-CTT TGT AAGACCCCG            TTTCATAGATGAATC  61 320
      LA0418  416846 ..  416863 +  -7.1  -3.22877   TACCGTGACAACCAT             CTTTTCT AAAA AGAAAAG              TTAAGTCTTGGTTTG  63 347
      LA0422  419569 ..  419593 +  -2.3  -4.66388   TCTAGATGGATTTTA          TATTTTATTAG AAA TTTATAAAATA          TTTATTTATCATTTT  58 36
      LA0430  430218 ..  430240 + -12.7  -4.65895   TCATTAATTCTATTA           CCGCCGAGT AAAAG GCTCGGCGG           TTTTTCAATCAAAAC 100 34
      LA0431 NONE
      LA0432 NONE
      LA0433  433080 ..  433094 +  -7.2  -2.92653   GTTCCCACATTTTTA               TGAAAC TCA GTTTCA               CTTTCTAAGGATCGT  61 429
      LA0440 NONE
      LA0441  440677 ..  440693 +  -6.6  -4.33767   GGTTCGTACCTGAAA              CGCTTT CGTAA AAAGCG              TTTTACTGAGTTTCT  74 308
      LA0443 NONE
      LA0444  443799 ..  443823 +   -10  -5.56263   TTTTCTATAAATTAA          GCCGCTTGAT ATAAG ACCAAGCGGC          TTTTTATTTTGTGGT 100 62
      LA0445  445085 ..  445107 +  -3.4  -4.43037   GAGAGTTGACTTTAT           GAATCTCTAT AAA ATTGAGAGTC           TTTAATTTTTATTAC  60 32
      LA0447  447182 ..  447202 +  -8.3   -2.8076   AATAATTTCTTTCCG            GTCCGTC TGTTTTT GACGGAC            TAATTCCTGCTCGTT  68 36
      LA0448  449556 ..  449577 +  -4.5  -3.71148   TTAAAAATTCATTTT           TCTTTTTGT GAAA ACAAAATGA            TTTACCTCGCTTTTG  59 398
      LA0449  450079 ..  450121 +    -8  -3.29511   TCTGAAATTGTAAGA GTTCCTATATCTAATTTTTT ACG AAAAAATGAAATGTGGGAAC TTATACAGAAATAGG  69 82
      LA0450  451354 ..  451368 +  -4.4  -4.06179   CGTAGGAACTTAATT               TTAATT CGT AATTAA               TTTCTGAATTTTGAA  59 36
      LA0453 NONE
      LA0454  454839 ..  454853 +  -8.6  -3.91689   GGTAGTTTGAATTCT               TGGTTG ATA CAACCA               TTTCGTATGGTTTCT  80 426
      LA0456  456042 ..  456056 +  -2.2  -3.85256   TTATATGTAATAGGA               TATTTT ATA AAAGTA               TTATGTTTGAGTGTA  49 321
       thiL1  457303 ..  457321 +    -6   -2.9296   CAGGGAATTGCACTC             GTTCTGGA AAA TCCAGAAG             TGTAATTGAAGTTTC  56 2
      LA0458  458089 ..  458100 +  -4.4  -3.65351   ATATAAGATTCGCCG                GGAT CAAA ATCC                 TTTCCGTCAAGATAA  57 243
      LA0461  460655 ..  460674 +  -4.3  -4.92756   CGCAAGTTTTCTCGC            TTCTTCC CAGGCC GGAAGAG             TTTCTTTTTCGTACT  74 525
        ribH NONE
        nusB NONE
      LA0465 NONE
      LA0466  465810 ..  465831 +  -3.9  -4.50902   TTCTATTTAAATGTA           TTAGTATTT TATT AAATATTAA            TTTATATTGTTTTTT  62 290
      LA0468  467587 ..  467597 +  -5.4  -2.78298   GAAAGTGAGATTTGA                 GCTT AGA AAGC                 GTTCTGCTTTAGTTA  52 159
       leuA2  469919 ..  469939 +    -4  -5.19328   TTTTCTGCGTAGAAT            CTCGCTTA AGACC TAAACGAG            TTTTTGTTATCAACT  75 406
      LA0473  471179 ..  471189 +    -4  -2.93047   AAGGGTCTGGCAAAT                 TTTG GAA CAAA                 CTTTAAATTTCTAAC  48 9
      LA0474  472353 ..  472365 +  -2.7  -3.97406   TGTGTTTTTGGATGT                TTCGT CGG ATGAA                TTTATAAAATTTTCA  52 6
      LA0476 NONE
      LA0477  474922 ..  474939 +  -4.2  -4.28049   AAACTTAACGTGAAT             TTGTAG TAGTTC CTACAA              TTTTGAGGTTTTGGG  61 52
      LA0479  476248 ..  476261 +  -3.9  -2.74681   TAAAGAACCTAAAGT               TAGTT TGAA AACTA                TCGATTTATCATTTC  45 62
      LA0480  476536 ..  476549 +  -2.3  -3.05844   ATTTATTATAGAATG               CGATC CGTC GAACG                TCTTAAAATGCGACC  42 46
      LA0481  476963 ..  476978 +    -9  -4.02396   TCCTTAAAAGAAAAA              CCGGAA TTTC TTCCGG               TTTGGGTTTTATTTC  82 49
      LA0484  478635 ..  478661 +  -7.5  -4.21744   AAATGGTTTGTGGCC         TGAAATACTTT CGTAA AAAGTGTTTCA         TTTAGTTTCTTAAGT  77 300
      LA0485  479246 ..  479259 +  -3.9  -4.61807   ATAGTTAATTGATAA               CAAAA AGAG TTTTG                TTTCTATTTTGTTTT  66 89
      LA0487  480277 ..  480289 +  -6.3  -3.34398   ATTAGGTCAGCTGCT                TCTTC GAT GAAGA                TCTTTCCCACAAAAC  59 379
      LA0490  483227 ..  483243 +  -2.1  -3.39717   TTTGAGAGAGCGTTT              TGCTGAG TTT CCCCGCA              TTGATATTGATCCCT  45 137
      LA0491  483915 ..  483933 +  -3.1  -4.82855   TTTCTTATATTCGAA             GCCCAAT CGTAA ATTGAGC             TTTTTAACTTTGATC  64 443
      lipL36  485391 ..  485414 + -11.1  -5.75342   TAAGTTAACGGAAAA          TACCGCACT TTTTTT AGTGCGGTA           TTTTTTTTGAGAAAA 100 55
      LA0493  486537 ..  486552 + -10.4   -4.3534   CCTTGGCTCCGCTCA              GGGGGA TTTT TCCCCC               TTTTAATCCTTCAAA  95 78
      LA0495  489717 ..  489727 +    -4  -3.49475   TTAGAGACAGGGTTT                 TAGA TAC TCTA                 TTATGTAAGAATCAG  52 341
      LA0496  490406 ..  490425 +  -8.6  -3.37939   GAAATTTTAGAGTTT            CCGTGTGA ATTT TTACACGG             TTCGATTTTGAAATT  74 144
      LA0500  492857 ..  492867 +  -2.6   -5.4833   TGTAAGAACTCATAC                 TTTT AGA AAAA                 TTTTTTCTTACGTCA  72 444
        desA  494517 ..  494544 +  -4.8  -3.91798   TTATAAATCATACAA        TGCGATTGTTCT TGTG GGAACTACCGCA         TTTGATTGCAAATTC  61 218
      LA0506  499492 ..  499512 +  -5.5  -2.62513   ATGAATTCTCCATCT            TGTTTCTAT TTT ATGGAAACG            GTTGATTGAAGTTGT  54 281
      LA0509  500932 ..  500951 +  -3.6  -3.58037   TGAGTTTTTTATTTG            CTCAGA TTTTTTTC TCTGAG             TTTACAAGATTGATA  52 126
      LA0511  502114 ..  502129 +  -4.7  -5.18371   TGTAAAACTCGGATT              TGTGG TGGTTC CCACA               TTTTATTTTCTACAG  77 305
       lpxD1  503780 ..  503808 +  -7.3   -3.4782   ACTTAGTTCCCGCCT        CACAACGCGACCC ATA GGAAAGCGTTGTG        TTGAGTTTTTCCTAT  68 332
      LA0514  505411 ..  505424 +  -3.9  -3.34962   GACTGCGGATAGGAT               GAATA AGGT TATTC                TTCTGAAATCTGAAA  49 168
      LA0515  506754 ..  506772 +    -4  -4.28432   TAGCGGCACGTGGTA             TTTTGAAT TCA ATTTAAAA             TTTTGCCTTAAAATT  61 9
      LA0519 NONE
      LA0523  511294 ..  511308 +  -2.8  -2.62718   AACCTAGAATGATTG               GCTTTT TTG AAGGGC               TCACTTCTAAGTTTT  40 355
        lat1 NONE
      LA0525  513801 ..  513813 +  -3.5  -4.51121   ATCGACTTCAGTTTC                TTATA CTA TATAA                TCTTTTTTTAATTTT  62 157
      LA0526  515383 ..  515406 +    -6  -2.73275   TACTTTGGTCCCTAC          GGCTGTTTCA AAAA TGAGACAGCG           TAATCTGTATAACTG  55 315
      LA0527  519515 ..  519525 +    -4  -3.37612   GTTTGAATAATAGTA                 TTCT GTA AGAA                 TTGATTCAGCTTGAA  50 107
      LA0529  520119 ..  520143 +  -2.1  -5.52986   TTTAAAATGCCGAAT          TTGCGGTATTT TTT AAGTACCACTA          TTTTTTTCGTAAACT  74 300
      LA0531  522541 ..  522558 +  -2.1  -5.48303   AAATCTAGGTTCTGT             TTTTTTA AAAA TAGAAAA              TTTTTTTCAGGTTCT  71 256
      LA0532  524596 ..  524615 +  -7.2  -3.30825   TGTAATGCGACTTAA            TTTGTGGG AACT CTCACAAA             TCTATATTTTATGGC  66 480
      LA0533  526520 ..  526535 +  -7.6  -5.00467   AGATTTGTGGAATAG              CTCACT TTGT AGTGAG               TTTTGTTATTATTCA  88 398
      LA0534  528169 ..  528183 +  -7.1  -5.44119   AGTAGTACAGCGAAG               CCGGA TTCGT TCCGG               TTTTTTTACGCTGGA  90 190
      LA0536  531020 ..  531044 +  -2.8  -5.47821   ATAGCTGAAGGTGTG          GCTCGGCAAA GCAGA TTTGCCCAGA          TTTTTTTCGCTGAAT  72 470
      LA0538  532701 ..  532711 +    -4  -4.52042   ACGAGTAACTTTCAA                 TTCA GAG TGAA                 TTTGTTGGTTTTTAT  63 45
      LA0542  535102 ..  535116 +  -3.6  -5.04249   AAATCTCTACCCGCT               TCTTTT AAA AGAAGA               TTTCTTTTTTCCGAA  72 295
      LA0546  540622 ..  540634 +  -4.9  -4.18058   GAGAACTTGGAATTC                TTTAG AGT CTAAA                TTTTGAAATCTAATT  62 14
      LA0548 NONE
      LA0549  543311 ..  543321 +  -5.4   -4.1899   AACATAATGCTACAA                 TTCC TTC GGAA                 TTTTCGCTACAATCG  64 308
      LA0550  548020 ..  548048 + -15.5  -2.74817   ATTCAGTTTTTTAAA        TGGAGAATTCGTT TTA AACGGATTCTCCA        AATTTTTCTAATTAT 100 42
        hisI NONE
      LA0552  550800 ..  550823 +  -8.8  -3.08224   GAGTAAAAAAACTGG          GCGAATCCGGC GTT GCCGGAC-CGC          GTTTTCAGCTCCAGT  73 135
      LA0553  551436 ..  551448 +  -2.7  -4.64334   CGCTTCTACTGGCGT                TCGAT GGG ATTGA                TTTTGTTCAGAAATT  60 13
      LA0554  552338 ..  552356 +    -3  -3.82097   GCCCAAAATCCTAAA             CACCGACT CAT AGGAGGTG             TTTGCTGAATTTGAA  52 240
      LA0555  552858 ..  552870 +  -6.3   -4.4715   TCTTAAATTTTGAAT                CGATT CTG AATCG                TTTTCTAACTTGAGA  73 341
      LA0558  557121 ..  557139 +  -2.5  -4.14392   CATAATTATTTTTTC             TGTCTAA GTTCA TTAGATA             TTTTGCACGTTCCAA  55 293
      LA0560  560429 ..  560447 +  -3.8  -3.85505   GAGGACTTTGGTATT             TGACTTCT ATA GGGAGTCG             TTGTGTTCTTGCTAC  54 299
      LA0561 NONE
      LA0562  563576 ..  563589 +  -3.9  -3.38699   GCAATTTGCGAAAAT               GAATT TTCT AATTC                TCTATTATTTGTAAA  50 482
      LA0564  565516 ..  565526 +    -4  -3.16056   ACACTGTAATTTACG                 CTTA CCA TAAG                 ATTTAATTTTACTTT  49 95
      LA0566  569707 ..  569731 +  -5.9  -2.53581   ATAATTTAAATTCTA          GAATCTAATTT TTT AAATTACATTC          TGAATTACGCATATA  54 291
      LA0567  570497 ..  570508 +    -3  -4.38092   TGGGCACTGTAAGAA                TATC CTAC GATA                 TTGTTTTGGTTATTC  60 124
      LA0569 NONE
      LA0570 NONE
      LA0571  576462 ..  576501 +  -3.8  -2.76265   AGCGTAGTTTTCAAG  TTCATTCTTAAATACA TTTATATT TGATTTTAAGAATGAA   ATTAATTTATAAAAT  45 15
      LA0572  579115 ..  579125 +  -2.6  -2.66634   TTTTAGAAATTTAAA                 TTTT GAA AAAA                 TGGTATAATAGAATG  40 130
      LA0573  579615 ..  579630 +  -4.7  -4.64334   TTAAGTGACGTAATC              TGTGG GAACTG CCACA               TTTTGTTACAAACTT  68 170
      LA0574 NONE
      LA0575  581866 ..  581878 +  -4.9  -3.72678   AAAAGATGTCGAACA                CAAAA TCG TTTTG                TTTGGGTAGTGTTTC  59 476
      LA0577  583477 ..  583506 +  -4.4  -5.86609   AAATGATTTAAATTT       CTT-CCGGTTTTG TTTTT CAAAACAGGGAAG       TTTTTCTTTTTTTAA  89 173
      LA0578  583976 ..  583995 +  -3.6   -2.7806   TAGAAAACCCACCTC            CGGAAAAG CTCT TTTTTTCG             ATTTAACAATTTCGA  45 0
        icfA  586564 ..  586578 +  -7.2  -4.40561   GGAACTGAATCTGTG               GGAATA GAT TATTCC               TTGTTTTTGGCGGGA  79 321
      LA0580  587274 ..  587309 +  -5.6  -3.57309   TTTTAATCCTTTCTG    TTTTGAAATCGATAGA ACGT TCTTTCGATCTTAAAA     TTTGAAAGAGTTTTG  62 57
      LA0581 NONE
       czcA1  591833 ..  591847 +  -4.4  -5.14894   TAAAAATTAGTAAAT               TTTAAT ATT ATTAAA               TTTTTATACTTTTTT  72 31
      LA0585 NONE
      LA0586  594048 ..  594066 +  -3.8  -3.84183   TATGGGTTGCTTCTG             CAGGTCGT TCG ACGAATTG             TGTTTTATCATAAAC  54 64
      LA0588 NONE
      LA0589  599079 ..  599099 +  -3.3  -3.06261   ATTCAAAAACTAAAT            GGATGTTAA ATA TTGAAATCC            TATTACAACTTGAAG  45 49
      LA0590 NONE
      LA0591  600647 ..  600661 +    -5  -3.72893   GGAGGCAGATGTGCA               TTGCCA AAT TGGTAA               TTTGATAAAGAAGTA  61 11
      LA0592 NONE
      LA0593 NONE
         atc  604230 ..  604244 + -11.4  -3.09681   CAGCTGAAAGCGCGG               TCCGGC AAA GCCGGA               TTCGCTCAAATTTTC  91 494
      LA0597  605933 ..  605970 +  -7.3  -3.85242   TGCAGAAATTATAAA   TTAATAGTTAATAACTT TATA AAGTACTTAACTATTAA    TTCTTGTCAGTCTTT  71 175
      LA0599  607415 ..  607458 + -10.5  -4.19953   GATCAGATTTAAAAA CACAAGGAATTGGAGTGGA ACACAA TCGATTCTGATTCCTTGTG TTTTAACGTTGCCTA  95 39
      LA0601 NONE
      LA0602  610271 ..  610284 +  -3.1  -4.41633   GTTGGGAAAGAGAAT               CCG-GT GTA ACTCGG               TTGTTTTTAGGGATC  62 252
      LA0605  612300 ..  612335 +   -12  -3.08438   CTAATTTTTAGGATT    TTTTCCAGGATTCCTC TTCT GAGAAGTCCTGGAGAA     TCTTCGAATGTGGTC  93 65
      LA0608  614402 ..  614413 +    -3  -4.30987   AACTACAAAAGAAAT                TTCT TCTA AGAA                 TTTATTATGAGACAT  57 113
      LA0610 NONE
       ftsA1  616384 ..  616400 +  -5.9  -2.57211   AAATTAGAAGATGGA              TCGAAGA CAA TCTTTGA              CTTGTAAGGAAAAAT  54 9
        ftsZ  617776 ..  617791 +  -3.2  -4.08767   AGATTAGGCGTAATT              TGTGAG TGTT CCCACA               TTTTCCAAAAATCCA  57 180
      LA0613  617993 ..  618006 +  -5.2   -4.3739   AAATTTTGATGATGG               CCGC AAAACA GCGG                TTTTGTGCAAAAATC  69 39
      LA0617 NONE
        nadA  622560 ..  622577 +  -2.8    -5.011   GAACATTTTTAAAAA             TTAGAA CTGTGT TTCTAA              TTTTCTTGTTTAAAT  64 264
      LA0619  623578 ..  623592 +  -2.7  -3.18268   AGTCGTTAAATTACT               GCAGG GAGCA CCGGC               TGCTTTTACTTGAGC  43 32
      LA0622  627581 ..  627595 +  -2.9  -4.08042   AAGAATGAGTTTTTT               TACTT GCAAA AAGTA               TGTTTTTCTGATAGA  55 462
      LA0623  627871 ..  627890 +  -3.6  -3.71917   TATAGTTTAACCGAA            CATTCTAT AACA ATCGAATG             TTTACGATTTCAAAT  54 151
       recQ1  630184 ..  630241 +  -8.6  -3.35597   GATGAATGAATAGGG CGTGCCTCCGCGCTCAAAATTCTTAAAA AATA TTTTCTGG-TTTTG-GCGCGGAGTCGCG TGTTTACGGGCTCGC  74 426
      LA0627  632576 ..  632604 +  -8.3  -5.40072   AGGATAAAAACAAAA        CAAGGCTAAAGAG CTT TTTTTTAGCTTTG        TTTTTTTGAAAAGAA  95 40
      LA0629 NONE
      LA0630 NONE
      LA0631  635901 ..  635924 +  -2.4  -3.51825   AGCAGAGTCAATAAT          TTCGGGTAAT TATA GTAACTCGAA           TTGTAATTAGAATGA  45 17
        ptsN  636453 ..  636486 +  -2.4     -2.97   GGAAATCCAAAAAGC     TTTTTCTCGGAACG TTTAAC CGTGCAGGGAGAAA      TCTCTAGGTTCCTTT  41 7
      LA0633 NONE
      LA0634 NONE
        slpM  639725 ..  639736 +    -3  -3.72893   TAAGAAAAATTAAAA                TTCT AGAA AGAA                 TTTAATAAAAAAATG  52 45
      LA0639  646373 ..  646383 +    -4  -3.43117   TTTCATCGTTCCAAA                 CTTT TTT AAAG                 TTCTACATTCGATAT  52 244
      LA0640 NONE
      LA0641  647962 ..  647981 +  -6.5  -2.60075   TTCGCCCAGCTTTTT            TTACGTC CAACTT GACGTAA             GTTCGTTAAGAAAAA  57 260
      LA0644 NONE
       rpsA1 NONE
      LA0647  652899 ..  652915 +  -3.7  -2.70946   TTCACATCTCAATGG              GTAAAGT ATG ACTTTTC              GTCTTTCTAAAGAAG  44 64
      LA0648 NONE
        uvrB NONE
      LA0650  656376 ..  656402 + -13.2  -3.38158   GAAAGGCTTACGATC         TGAAACGCTTTT TAC GAAAGCGTTTCA         TTGAATTCTTTTGGT 100 209
      LA0654 NONE
       dnaJ2 NONE
        manA NONE
      LA0657  660967 ..  660994 +  -8.4  -2.52676   TGTAAAACTTATACC        TGCAACGCGATC CGTA GAGAGCGTTGCA         TGAGTTCAGGGAGTG  68 98
      LA0658  661556 ..  661570 +  -2.1  -4.06148   AATCCTTTATAGAAA               TTCAC TTAAT GTGAG               TTTGTGTAAAATATT  52 416
      LA0659 NONE
      LA0660  662632 ..  662643 +    -3  -4.82901   TTGTAAGAGTTCATA                CTTT TAGA AAAG                 TTTTTCTCAGACGAA  64 280
      LA0661  663279 ..  663302 +  -2.3  -3.99013   TTCCGATAATTCCTA          CCGTGGGAG AAAATC CTCCTGCAG           TTTCTAAAATTTTTG  51 468
      LA0663  666692 ..  666705 +  -4.5   -4.3739   TTAAAAGCCAATAAA               TCGTC AAAG GACGG                TTTTGTGGGGGACTC  67 220
      LA0665 NONE
      LA0666  669425 ..  669455 +  -4.7  -5.67063   AATTGAAACCTATTC      AACCGG-CGATTGC TTAC GCGATTGGCCGGTA       TTTTTTTGTACTCAG  90 53
      LA0672  673778 ..  673806 +  -9.1  -5.03715   AAAATTTAAATCCAA        TTTTAACTTGTGT TAG ACGTAAGTTAAAA        TTTTTTAAAGGTAGT 100 32
      LA0679 NONE
      LA0680  685128 ..  685162 + -10.2  -2.93435   CGTTACGTGTTAAAT     TCAGTAAAATGCTTTC TAT GAGTGTATTTTACTGA     TCTCTGACTAATTGA  79 236
      LA0691  695348 ..  695362 +  -2.2  -4.24726   GGAAATTAAGTTTAT               TATTAA ATC TTAATG               TTTTAAAATTATTAT  54 494
      LA0692  696281 ..  696301 +  -7.7  -4.24534   TTACACAAGAGATTT            TGATTTCTG AAG TAGAAATCA            TTTCTATGTTGATTC  78 195
      LA0694  699721 ..  699752 +  -4.7  -4.25056   ACTGAGAAAAAATTT      TTCTAAAAGTATA AATTCC TATAATTTTAGAA       TTTGTTCGTAAAATC  64 342
      LA0695  701545 ..  701566 + -14.5  -4.13995   TAAGTTTTTCAAAAA           CATCGCCCT TGAA AGGGCGATG            TTTGATTTCTAAAGC 100 38
      LA0702  713065 ..  713077 +  -6.2  -2.52128   ACCTAACTTACCTAA                GGCG GTAAA CGCC                CATTTGTCTTTACTG  54 108
      LA0705  716459 ..  716469 +  -2.6  -4.07885   CAGAAATATTTTTTA                 TTTT CGG AAAA                 TTTTACAAACGAATA  53 324
      LA0706  720422 ..  720432 +  -5.4  -3.53444   TCATTGTACAGATAT                 CAGT AAG ACTG                 TTTCGCGCAGAATCC  57 194
      LA0708  721912 ..  721929 +  -4.9    -4.614   AATTAAGTCGCATTA             TGGATTT TTAA AGATCCA              TTTTCTGTAATTGGA  68 198
      LA0709 NONE
      LA0710  732775 ..  732790 +    -9  -3.75665   CTCTGCATGAAGCGA              GGGGAA GGCT TTCCCC               TTTCCTAACGTCTAA  80 148
      LA0711 NONE
      LA0712  734622 ..  734637 +    -9   -4.4009   CTCTGCATGAAGCGA              GGGGAA GGCT TTCCCC               TTTTCTAACGTCAAA  88 163
      LA0713 NONE
      LA0714 NONE
      LA0715  739137 ..  739163 +  -7.3  -4.48987   CTTCGATAAATATAA         CAGAGGCTTGG ATCGA CTGAGTCTCTG         TTTTGATTATAAACG  79 252
      LA0718  740998 ..  741029 +  -6.7  -3.54129   CACTCCCCATGGGTC      GTTCGACAGGTTGC ATTTG GCAATTTG-CGAAC      TTTCGAGCAGCTCTA  65 326
      LA0720  742823 ..  742840 +  -2.7  -4.75472   GATTTTCCGTTTCTG             TCGGTTT TATT AAAGCGA              TTTTATTAATCTGAA  62 62
      LA0721  743244 ..  743262 +  -5.2  -2.50563   GGGAGCTATTGCGAT             CCCAGTTT AAA GAACAGGG             CTGATTGTTTTGTTT  51 307
      LA0722 NONE
        ruvC  744351 ..  744364 +  -5.3  -4.70319   CTTTTATTCAACTTT               GTCAA TAGT TTGAC                TTTTGATTTTACTCA  72 57
      LA0724  744940 ..  744952 +  -2.7  -5.14563   CGTGAGAAATTAGTT                TTATC CTA GGTAA                TTTTTTCGTAAAAAA  66 94
      LA0726 NONE
        carB  752243 ..  752259 +    -3   -4.9934   AAACTACAAATTCAT              TGGAGT GATCG ATTCCA              TTTTTGTCATCTTCT  66 290
      LA0728  753749 ..  753763 +  -7.2  -3.71527   TTCTGTATGACCATT               GAAAAC ACT GTTTTC               TTTGAATAATTGAAA  71 180
      LA0730  755366 ..  755393 +  -5.1  -3.41053   AAACCAACAGTCAGC        TTTATGAAAAC GTAGAA GTTTTTATAAA         TTGTCACTAATTTGG  57 175
      LA0731 NONE
      LA0734 NONE
      LA0735  758401 ..  758438 +  -5.2  -4.57474   TATATATTAAGGATT   TTTCGAAATTA-CGTTT ATTAA AAACTATAATTTCGAAA   TTTTATGTGAGTTCC  70 258
       fusA2 NONE
      LA0737 NONE
        rpsJ NONE
        rplC NONE
        rplD NONE
        rplW NONE
        rplB NONE
        rpsS NONE
        rplV NONE
        rpsC NONE
        rplP NONE
        rpmC NONE
        rpsQ NONE
        rplN  767393 ..  767408 +  -3.2  -2.66964   TATGCTAAGATTATC              TCTCTG GCTC CGGAGG               TACTATAATGGCTAA  42 2
        rplX NONE
        rplE NONE
        rpsN NONE
        rpsH  768944 ..  768962 +  -4.6  -2.66274   TGAAGTAATCTTAAA             GATGTC TTAAGTC GACATC             CTTGATTATAAAACA  49 16
        rplF NONE
        rplR NONE
        rpsE NONE
        rpmD NONE
        rplO NONE
        secY  772547 ..  772561 +  -3.6  -3.43722   AAGGGACGGTCTTAA               TTTTTC CGT GAAGAA               TATTATCTTCATGGG  50 26
      LA0760 NONE
        infA NONE
        rpsM NONE
        rpsK NONE
        rpsD NONE
        rpoA NONE
        rplQ  776447 ..  776466 +  -3.6   -3.9398   TGGGAATTCTTACAA            CTTTTGAA ACTA TCCAAAAG             TTTATAAACTTCTCA  56 66
      LA0768  777747 ..  777762 +    -4   -3.3636   CGGATGCACTCGTTG              GGTATT CTCT AGTACC               TCTTCTGTCGTCTCC  50 144
      LA0772  781634 ..  781647 +  -3.9  -2.58638   TATAAAAACGAGATT               GTTTA ATTT TAAAC                CTTAATATAAATTTT  44 7
      LA0774  783849 ..  783868 +    -5    -3.767   GATTGATCGCTCTCT            TGGGG-CTT TGT AAGACCCCG            TTTCATAGATGAATC  61 182
      LA0775  785524 ..  785534 +  -2.6    -5.243   TTTTAGGAATGTTAT                 TTTT AGA AAAA                 TTTTTTCCTAATTTC  69 471
      LA0783  791602 ..  791620 +    -4   -5.1523   TATAAAATAATCAAA             TATTGAAT TAA ATTTAATA             TTTTTATCTTGTCAA  72 270
      LA0784  792614 ..  792624 +    -4  -4.86293   ATTCTGGATTTACTT                 TATG AAA CATA                 TTTTCCTTTTTATTA  70 425
      LA0785  793917 ..  793942 +  -3.3  -4.56914   TTTACGTCTTCTCTC         CCATCT-CTTTC TAA GAGAGTAGAAGG         TTTTCCTTTCCATAC  64 284
      LA0792  803398 ..  803428 +   -10  -4.64676   GTTTGGTTTTAGAAA       GATATAAGAAAAAT TGA ATTTTACTTATATC       TTTTCTTAAGCATAA 100 9
      LA0794  805055 ..  805077 +  -3.4  -2.54371   AAATTAATTCGCCAT           CGATTTCCGT TGT ATGGAAACTG           TCGATTGAAGTAGTT  42 64
      LA0795  806073 ..  806085 +  -2.7  -4.59342   AGATCCGGAATTTAT                GAAAG TGT TTTTC                TTTGTTTGTAATCAA  60 203
      LA0797  806509 ..  806519 +  -2.6  -5.81412   TGTAGTAACTTTTAT                 TTTT AGA AAAA                 TTTTTTTTACGTCAA  81 165
      LA0798  807499 ..  807513 +  -4.2  -2.98802   CCTTGAAAAATCCTT               TTCCGT TTG GCGGGA               TCTGTACATTTAGTG  48 72
      LA0799 NONE
        pdxA NONE
      LA0801 NONE
      LA0802  810541 ..  810556 +  -6.2  -3.68827   AGGATTGCTACAAAC              GCTTTT ACGA AAAAGC               TTTGAGTCCTACATA  64 432
      LA0803  811352 ..  811377 + -13.5  -4.62872   GTATTCTTGTTTAAA         TAATCCAGGAA ATTT TTCCTGGATTA          TTTTTAGGAGTTCAT 100 196
      LA0807 NONE
      LA0808  813936 ..  813952 +  -3.7  -3.97209   TAACGATTAAAGACG              GAAAGAA TTC TTCTCTC              TTTCGTCTTAATTAA  56 93
      LA0809 NONE
        ruvB NONE
      LA0811 NONE
      LA0812  817518 ..  817531 +  -3.8  -4.27192   CGTACTATGAAGATA               GGGA TTGATT TCCC                TTTTCATGCCGATTT  60 18
      LA0813  818181 ..  818197 +  -5.1  -4.71482   ATATCACCTAATTCA              CGTTCAT TGG AGGAACG              TTTTTAGAATTTCGT  72 217
      LA0819 NONE
      LA0820 NONE
      LA0821  824503 ..  824534 +  -4.6  -4.25056   AAACGAGAAAAGATT      TTCTAAAAGTATAG GCTT CTACAATTTTAGAA       TTTGTTCGTACAATC  64 54
      LA0827 NONE
       thiL2 NONE
      LA0829  830529 ..  830544 +  -5.4  -4.59773   TAGTGACACTTAAAG              TGTGGG AACT CCCATA               TTTTTCAAAGTCGGA  70 65
      LA0830  831026 ..  831037 +  -4.4  -2.64803   TAGTTCATAAGATTC                TAGG AACT CCTA                 TGAGTTTAAGAATCA  46 296
      LA0831 NONE
        birA  832360 ..  832370 +  -3.2  -2.70022   TTTTATTGACAGTCC                 GGAG GAT TTCC                 ATTCTCTAAACTAAA  42 1
      LA0833  833395 ..  833405 +  -5.4  -2.84841   AATGCGACCTAATTT                 GTAG GAA CTAC                 TGCATTTTATTAAAA  52 261
      LA0837  836945 ..  836972 +    -7  -3.38683   ACTTAGTTCCCACTC        CACAACGCGATT CATA AAGAGCGTTGTG         TTGAGTTTTCCCTAT  65 35
      LA0839  839476 ..  839487 +  -2.2  -3.06694   CGAAACCGAAGACGA                GGCT TTAA AGTC                 CTTTTAAAACTGAAT  42 7
        trpC  840278 ..  840292 +  -2.1  -5.76633   ATTCTTATATTATAA               TTCTC TTTTT GGGAA               TTTTTTTGTATATAA  80 44
      LA0841 NONE
      LA0842 NONE
      LA0843  844559 ..  844580 +  -9.4   -3.1462   CCTGGTTTGGTTTTG           GTCCCTGG GTAAAA CCGGGGAC            TGCTTTTCCTGGATT  75 110
      LA0845 NONE
      LA0846 NONE
      LA0847  848750 ..  848764 +  -5.7  -4.26681   CAGAAACCCTCTTTT               CAACG CCGTT CGTTG               TTTTCGATAATTTCT  70 523
        rplU NONE
      LA0850 NONE
        rpmA  850104 ..  850142 +  -7.3  -5.93252   TTCGAACCGGATGAA  CCGCAGTTTCCTG-CCCG TTTC TGGGTCCGGACTCTGCGG   TTTTTTGTTTTTAAA  95 55
      LA0852 NONE
        proB NONE
        proA NONE
        nadD  854115 ..  854131 +  -2.2  -4.53705   TTTTCATTTTTACAA              TAACCG CAAAA CGGTAA              TTTTATGTAGAAATT  58 145
      LA0857  855582 ..  855593 +    -3  -5.27335   AATAAAAATATAATT                CATT CTAG AATG                 TTTTTATTTAAAAAG  71 130
      LA0858  857184 ..  857198 +  -5.7  -3.96892   CGATTCCAATATTTT               GCACT CAAAC AGTGC               TTTATAATACAAATT  66 310
      LA0860 NONE
      LA0861  858699 ..  858749 +  -2.1  -5.44721   TTCTAATGTATTTTT TTGAATTATTCTTGGCTTGATCTA TAAG TAAAACAAACCAAGAATA-TTCGG TTTTTTTAAAGTGCT  71 326
       ilvB1 NONE
        ilvA NONE
      LA0865  862476 ..  862490 +  -2.8  -4.13014   TCTTTTGGTATTTCA               TGGTAG TTC CTACAA               TTTTCAAAGTGTAAC  53 521
      LA0867  865253 ..  865273 +  -3.4  -3.76839   TAAGTGCCCGAATGA            TAAAAGTT TAGCT AACTTTTG            TTTGAGTTAGAGTTA  52 342
      LA0869  867458 ..  867502 +  -5.3  -4.91357   CTGAAATTTCCAATT TGAATTTTTGAGCACTTTCT TATATT AGAG-GTGCTCAAGAATTAA TTTTCTTCTATCTTT  74 60
      LA0871  868480 ..  868495 +  -2.6   -3.2218   TTCTTCATAAGTAGC              TGTATT CGAA AATGCA               TTCGTAACTATTGGA  45 221
      LA0873  874248 ..  874266 +  -4.7  -4.10007   CTTGCAAAAAGTATG             TTTTTCT GATAG AGAAAAA             TTTTCCAAACCTTAT  62 499
        sigX NONE
        dshA  877504 ..  877514 +  -5.4  -4.07885   GTTTCGATGGATTCT                 CCAA TGA TTGG                 TTTTCCGAAAAGCTG  65 425
      LA0880  878236 ..  878249 +  -3.9  -4.90136   GCTATAAGTAGAGTT               GAAAA TTAA TTTTC                TTTTTACTATTACTT  68 331
      LA0882  879012 ..  879028 +  -2.4  -2.80816   TCTTCTTTGGCTTTA              TTTTAT CAATA ATAAAA              TGTGATCAATGACAA  40 4
      LA0883  879726 ..  879741 +  -3.4  -5.14563   TTTTGTGGTCATTAT              TAAAAT TTAA ATTTTA               TTTTTTACTCGGACA  68 224
      LA0896  892676 ..  892693 +  -6.9  -2.71745   GTCACGTAGTTTTTC             CGGTTCG AATC CGATCCG              CTTGGTTATTAAAAA  60 403
      LA0898 NONE
      LA0899 NONE
      LA0900  894058 ..  894082 +  -2.1  -5.04908   CAAAATCCGGAGTCT          GTTACTGTAGA TCT TCTTCAGTAGA          TTCTTTTTTTATTTT  65 2
      LA0901  895430 ..  895444 +  -5.8  -3.10056   GTCCGTTTAAAAAGA               TTTCTA ATG TAGAAA               TGTTCAATAGGTAGT  57 427
      LA0903  897460 ..  897472 +  -3.4  -3.91369   TAATATACAGTAGTT                CCTA CAGAT TAGG                TTGTATTTGTCAATT  54 229
      LA0904  897955 ..  897975 +  -4.1  -3.45134   AATCTTATTTTTAAA            TTTTTTCGT GGC ACAAAAAAA            TTCTGAGTTCGTTGG  52 127
      LA0905  898770 ..  898792 +   -12  -4.55118   AAGTTTTTATCAGTA           CCGCCGAG TGAATGT CTCGGCGG           TTTTCTCTAAAATTA 100 39
      LA0907  900016 ..  900029 +  -4.5  -3.86935   TTCAAAAATCGATTA               CGTGG GAAC TCACG                TTATTCTAATAGTTC  59 3
        mgsA  901535 ..  901562 +  -5.1  -2.83903   TGATTAAAATAAGAT        TTATATTCAAA AGAAAA TTTGAATATAG         TAGGTTTTTAAAAAA  52 38
      LA0910  902880 ..  902896 + -12.3  -2.55712   CTTCTATCGTAGCTT              CTCCGGA TTT TCCGGAG              CTGTTGTAGATCTGG  82 132
      LA0916  911787 ..  911805 +    -6  -4.00882   GAATTTTAAGATAAT             CTCCGTTT TAA AAACAGAG             TTTCATATTCTATTG  66 214
      LA0920  916315 ..  916327 +  -6.3  -2.72661   TTTTCTAGCTTTTCC                TTACG GTT CGTAA                TAATTGCAACTAATA  57 395
      LA0921  917384 ..  917396 +  -9.1  -3.06501   TTACGGGGAAGCGAT                GCTGC CAA GCAGC                TTCCGTCAAAATGTC  70 379
      LA0932  924476 ..  924493 +  -3.5   -3.9654   TTGATTAAAAATTTT             TAAAGGA TTGA TCTTTTA              TGTTTTTGAGATTTG  56 285
      LA0933 NONE
      LA0934  928291 ..  928307 +  -3.8  -4.25458   TTCTAAACGTATAAA              TTCTTA CAATT TAAGAA              TTTGTTCGTAAAATT  60 468
      LA0941 NONE
        nusA NONE
        infB NONE
       rbfA1  940086 ..  940098 +  -3.4  -2.66962   GAAAACCCACGAACA                CAGA CTGAA TCTG                GATTTTTACTAATCC  42 18
        truB  940969 ..  940979 +    -4  -2.75963   ATTTAAGGGTCTTTC                 CTAA AAA TTAG                 CTTTAAAGTGACGCT  47 15
        rpsO  941278 ..  941302 +  -5.7  -2.77899   AAAAACTAATCGAAA          CTCTCGGACTT CGT AAGTAAGAGAG          TCGTTCATGACACAC  55 6
      LA0947 NONE
      LA0948 NONE
      LA0949  945289 ..  945306 +  -3.3  -5.16071   CAATCTAGATATTTA             TTGCAGG CTTT CCGGCAG              TTTTTATTAGTAATT  68 442
      LA0950  945821 ..  945851 +  -2.6  -3.42379   AAATTATATTAGAGT       TGTTGAAAATTCCA TAG TGGAATTCGCAAAA       TTACTTCAGTTGTCT  46 128
      LA0951 NONE
      LA0952  947666 ..  947681 +  -2.6  -3.16743   TTTAGATTATAAGTT              TTCTTA AATT TAGGAA               TTAAATCTATCCATT  43 159
      LA0954  949878 ..  949888 +  -3.2  -4.70659   CCACATTTTAGAGAA                 GGGA AAT TTCC                 TTTTTAGATCTGGAA  64 164
       gltB1  954692 ..  954719 + -15.8  -5.33785   TGTTTTTCAAGTTAA        GAGATGTGAGTT TTAA AACTCACATCTC         TTTTTTATAATAGTT 100 59
      LA0958  959631 ..  959646 +  -4.6  -3.44586   CTTAACCTTACAACG              CGCCTC ATAG GAAGCG               TTGTGCTGAGTTCAT  55 172
      LA0959  960594 ..  960608 +  -5.8  -2.95192   AAAAATAAAAAGAGA               TTTTCT TTA AGAAAA               CTTTATAAAATTAAA  56 241
        recC NONE
        recB  972941 ..  972959 +  -3.2   -3.9407   TAGAATCCACGACTT             TTCGAT GGGAGAA ATCGAA             TTGATTTTTATTGAA  54 3
        recD NONE
      LA0969 NONE
      LA0970 NONE
      LA0971  977966 ..  977977 +  -2.2  -4.71426   ACTAACGTGAATTCG                TGGA GAAA TCCG                 TTTTATTCCTAGGCA  61 262
      LA0972 NONE
      LA0974  979765 ..  979776 +  -4.4   -3.7659   TTGATAGGATTTATT                TTGG AATA CCAA                 TTATAGTTTTCTTAT  55 53
      LA0975  981481 ..  981525 +  -7.9    -2.954   ACAGATTCTAATCTA AGGCCCCGGC-CGGTTTTTT CTTACA AAAAAGCTGAGCCGGGACCG ATTTCTAACTCAATA  67 267
      LA0977  981814 ..  981844 +  -3.2  -2.96183   CTTTCAGTTTAGAAC       CGGTTTCTAAAGTG TCT CACTAAAGGAAGCG       TATAATGTTGTATAA  44 3
      LA0978  982973 ..  982983 +  -5.4  -3.04517   TTCGTTCTTTATGAA                 TCAC TCA GTGA                 ATTTTGGGACACGCT  53 96
      LA0979  984400 ..  984416 +  -5.9  -4.70879   TCGATCTTGTGGAAG              CATTTCG TCG TGAAATG              TTTTTGCGGTTTCGG  76 283
      LA0981  986424 ..  986447 +  -6.8  -3.20633   CTTGTGAAATTTAGA          TTTGTGGGAA GAAG TTCCTACAGA           TTACGTCTCTTATCG  62 55
      LA0987  994968 ..  994983 +  -2.6  -4.08216   CGGAAATTAATTTCT              CTAAAA AAAT TTTTGG               TTTTCCGCCGAATAA  55 420
      LA0990  996618 ..  996647 +  -2.1  -5.51612   TTTTTCAATGTCTTT       TGCGAAATCCATC TTAG GATCGATTCAGCA        TTTTCTTTTTTATCT  76 268
       cyaA4 NONE
      LA0994 NONE
      LA0995 NONE
      LA0996 1004140 .. 1004150 +    -4    -3.441   TATCCACAGATTAAG                 TCAT ATT ATGA                 ATTTTTAAATATTCA  52 353
      LA0997 1005252 .. 1005266 +  -4.2  -3.05384   GTAGTCTCCGAGTGT               GGTCGT AAT ACGACG               TTCACTCCCGAGCGA  49 64
      LA0998 1005732 .. 1005747 +  -2.6  -4.07568   CATCGTCTTGTTGAA              GTATTT GGAC AAATGC               TTTTGCGAAGGCAGA  53 367
      LA1006 1012668 .. 1012680 +  -4.9   -4.9934   GATATCTGCAAGTTT                TTGAA TAA TTCAA                TTTTTATAATGTTCT  72 294
      LA1007 1013714 .. 1013735 +  -4.5  -3.69069   CTAAACTATTAAAAA           CTTCAAAAT GAAA GTTTTGGAG            TTATATTGAAATTGA  57 103
      LA1008 NONE
      LA1009 NONE
      LA1010 1019834 .. 1019862 +  -3.1  -5.00884   AGTTCTCACATTTTA        GATAAGATCTGCA CAA TTCAGATCTCAAC        TTTTTTCAGAAAAAT  66 289
      LA1011 1020317 .. 1020329 +  -4.1  -4.09459   TTCCCACAAATTAAG                TCTCT TCG GGAGA                TTTATAGATTTTTAA  59 169
      LA1013 1021903 .. 1021917 +  -5.8  -3.92542   TCCTTCGAACTCAAA               CTTTTT GGG AAAAAG               TTCTTTAAAAGTAGA  65 322
      LA1023 NONE
      LA1024 1035447 .. 1035461 +  -3.6  -2.93891   AAATGAGGTTTCTTG               TTTTCT TCC AGAAAG               TAGTGTTTTAAAAAT  46 46
      LA1025 1036066 .. 1036084 +    -9  -3.77607   AGGAATAAACAATAC             TTTTCTCT TTG AGAGAAAA             TTTAATAGAATTGTT  80 480
      LA1028 1038711 .. 1038721 +    -4  -3.87869   TTTACTGCTCAAAAG                 CTAT AGA ATAG                 TTTCTAAAAAATTCG  57 20
      LA1031 1042924 .. 1042934 +  -6.8  -3.21057   ATAGAACCCATATCT                 GCGA CAA TCGC                 TACTTTTGCTTCTCT  61 391
      LA1033 1043773 .. 1043788 +  -2.6  -4.11304   AAGTCGGATTGTTTG              TTGAGT TTAG ATTCAA               TTGTTTGTGAATTGA  55 106
      LA1038 1047843 .. 1047872 +  -5.1  -4.99947   AATCGCTACTTTACT       TGGAAAAACTTTA GTTG TAATGTCTTTCCA        TTTTCTTTCCTTAAA  76 300
        lysA NONE
        ygbP 1057599 .. 1057611 +  -4.1  -2.92613   ATAGAAAGCGTTTTG                CTGAG TTC TTCAG                TCGTTTCGCATCGGA  48 102
      LA1049 1058445 .. 1058464 +    -5  -3.08471   CTGTAAAATCTGTAA            TTTGTGAG AGTT CCCACAAA             TTAAGTCACATTATG  54 502
      LA1051 NONE
      LA1052 NONE
      LA1053 NONE
      LA1054 1061736 .. 1061750 +  -8.6  -3.54424   AACATACCTTTGAGC               CTACGT TAG ACGTAG               TTTAACCAAATCACG  77 6
      LA1055 1062092 .. 1062102 +  -2.6  -2.59475   TTAATAGTTTCTTAA                 TATT TTA AATA                 ATTAATATATAAATA  40 37
      LA1056 1063939 .. 1063949 +  -2.6  -4.21194   TTTCACCGGAGGCGG                 TTTT ATG AAAA                 TTTTAAATGGTAGGG  55 18
      LA1057 NONE
      LA1058 NONE
      LA1059 NONE
      LA1060 NONE
      LA1061 NONE
      LA1062 NONE
      LA1063 NONE
      LA1064 NONE
      LA1065 NONE
      LA1066 NONE
      LA1067 NONE
      LA1068 1072457 .. 1072470 +  -2.5  -4.79657   TTTGAGTAACATTTA               TATAA ATTT TTATA                TTTTGTTAGTATTAT  62 461
      LA1075 1079880 .. 1079893 +  -2.5  -4.43272   ACACTGAACTCACAT               TAAAA AGAA TTTTA                TTTTAGATTTTGAGT  58 23
      LA1077 1081398 .. 1081411 +  -3.9  -3.66876   TTCTATCTAGTTTTA               GTAAA TTAT TTTAC                ATTTTTAATTTTATC  52 156
      LA1078 NONE
       pcrA2 NONE
      LA1086 NONE
      LA1087 NONE
      LA1088 1093353 .. 1093375 +  -7.8  -2.52795   AAATTAATTCTCCAT           CTGTTTCTAT TTC ATGGAAACGG           TCGATTAGAGCAATT  65 283
      LA1089 NONE
      LA1090 1094076 .. 1094086 +  -2.6  -5.32599   TTTTGTTGATTAAGC                 TATT TAT AATA                 TTTTTATATTTTCTG  69 32
      LA1092 1095110 .. 1095161 +  -7.2  -2.74263   CAAAAATTATAAAAC TTTTATA-TTATCTTTTAAAAATTT AGT AAAATTTTAAAAGATAAGTAAAAAA ATTTCAAGCTAAACT  63 83
      LA1094 NONE
      LA1095 1097038 .. 1097052 +  -4.4  -3.32993   GAGTTCTCCATCTAT               TTTTTT ACA AAAAAA               TTGGTCTATGAATAA  50 384
      LA1105 NONE
      LA1106 1110758 .. 1110776 +  -8.9  -3.37245   AAAGAGGTCCCTGAA             CCTGGAA TTATT TTCCAGG             TTAGTGTTAGAATGA  74 27
      LA1107 1112043 .. 1112058 +  -3.3  -4.87786   AAATTTTTAATAAAA              TGTAG TAGTTC CTACA               TTTTTGTGAAATTCA  66 444
      LA1108 1112829 .. 1112860 +  -5.4  -5.18371   ACGAGTTGATTTAGC      GTAGTTTAGAAAAT TAGA ATTTTTTAAAATAC       TTTTATTTTCTGAAA  81 248
       gpsA1 1118103 .. 1118127 +  -3.7  -4.59376   GAAATTACGCTGTTA          TATTGAGTTTA CGT TAAACTAAATG          TTTTGATTTGATCAT  64 320
      LA1114 1119650 .. 1119670 +  -2.5  -5.07567   TCTTGAATGCCGCTT            CTTAGAGAG GCA TTCGCTGAG            TTTTTTGGGGTATCG  66 128
      LA1115 1119991 .. 1120006 +    -9  -4.11216   GTTAAAATTGTGATT              TGTGGG AGTT CCCACA               TTTTAGGAATCGAGA  83 125
      LA1116 1121010 .. 1121026 +  -2.3  -2.51872   GAAACAAGTTCCTAA              TGTTTTA TAC TGAAACG              ATGTGTTGTAGTAAA  39 53
      LA1117 1122486 .. 1122501 +    -4  -6.23209   AAGCGAGATGCTAAA              TGTAGG AACT CTTACA               TTTTTTTTTAATTGC  93 197
      LA1119 1123401 .. 1123419 +  -4.7  -4.09739   CTTGCAAAAAGTATG             TTTTTCT GATAG AGAAAAA             TTTTCCGAACCTTAC  62 282
      LA1121 1124927 .. 1124941 +  -2.9  -3.88232   GAATTTAAACTGTAC               TACTA AAATC TAGTA               TTCTTATATAAGCGA  52 116
      LA1126 1131259 .. 1131273 +  -3.6  -4.46112   ATAAAGTAAAATGAA               TCTTTA TCG TAAAGG               TTTGTTTGAGTGCAA  62 119
      LA1133 1138092 .. 1138103 +    -3  -3.82097   TTCTCACAAATTAGG                TTGT ATTG ACAA                 TTTACTAACTTTCGA  52 387
      LA1135 1140441 .. 1140452 +    -3  -4.42386   TCTGTAGGAATCACG                TGTA AAAA TACA                 TTTTATAGGTCAGAA  60 230
      LA1136 NONE
      LA1137 NONE
      LA1138 NONE
       pgsA1 NONE
        trpD NONE
      LA1141 1146417 .. 1146436 +  -5.8  -2.78798   ACAACGCGTGAGCGC            TTCTAAGA TGGA TCTTAGAG             ATTTACCTAAACCGT  55 405
        secD NONE
        secF NONE
       ribD1 NONE
        ribE 1151756 .. 1151774 +  -9.6  -2.52681   GGATTTTTTATCGAA             CCCACGTT AAA AATGTGGG             GTTCCTACAATTTTA  75 132
      LA1146 1152313 .. 1152336 +  -2.6  -4.51238   ATTACGCAATTCAAA          TTTAGAATTT TAGA AAATTGTAAA           TTTCTGTTTTATAAA  58 414
        ribA 1154733 .. 1154753 +  -2.5  -4.70879   AGACTCATTCTTGTC            GGAACACTT GAA AAATGTGCC            TTTTTGAGCTTTCGA  62 260
      LA1148 1154868 .. 1154878 +  -5.4  -4.26881   ACCCAACTCGCGTTA                 CTGA ATA TCAG                 TTTCATTTTCTGAAA  67 42
      LA1149 NONE
      LA1150 1155282 .. 1155292 +  -2.6  -3.53444   AATTTTTTGTTATAT                 TTAT AAA ATAA                 TTTAACCCCGCATCC  46 82
      LA1151 NONE
      LA1152 1156943 .. 1156955 +  -9.1  -4.15565   AAAGGGATCGAAACG                CGCGA GCT TCGCG                TTTTGAACTAATAAA  81 324
        cysP NONE
        cysT NONE
        cysW 1161318 .. 1161331 +  -4.5  -2.85847   AAAAAAAGAGGAATT               TCTCC AAGA GGAGG                TATAATGTGGGAATT  50 7
      LA1158 1162803 .. 1162821 +  -6.1   -3.6692   TTTTGTTACTCAGAT             CTATACA ATCAG TGTATAG             TATTTTGCGATGAAA  64 420
      LA1160 1165676 .. 1165710 +  -2.2  -3.93166   ATTTACAAACGGTTT     TCCCTATTCGTTTT CATGAAA AAAACGAAAGAGGA     TTAATTTTTTAACAA  51 160
      LA1162 NONE
      LA1163 NONE
      LA1164 1174471 .. 1174509 + -10.4  -2.99471   AGTTCAGGCAAGCGT   TTTGCTGAGTTTCTAGAG TGA CTCAGAAAACTCAGCGAA   TCTCTCTAAGGATCG  79 131
      LA1165 NONE
        pdxH 1175510 .. 1175522 +  -3.5  -2.88653   TTAAATACCGTGAAA                TTTTA TTG TAAAA                TACTGTTTGAATTTA  45 104
      LA1167 NONE
      LA1168 1176501 .. 1176515 +  -5.8  -3.63569   ATTTGTTCTGCTGAT               TTCTAT AAA ATAGAA               TTGTTGAAAAATTAA  62 92
      LA1173 1179896 .. 1179917 +  -9.5  -3.65581   AAGAACTTAGAATTC           TCTGTCCCA AAAC TGGGATAGA            TTCTTAACGATTGGT  81 104
      LA1174 1181399 .. 1181409 +    -4  -5.08255   TCCGAATCTAAAAAA                 CTTT TTT AAAG                 TTTTGTTTTGAACCT  72 108
        mutL NONE
      LA1176 1184124 .. 1184134 +    -4  -3.96542   AAATAATTCTTCTAA                 CTTT TTC AAAG                 TTTCGATTTCTTTAG  56 257
      LA1178 NONE
      LA1179 1186129 .. 1186141 +  -2.7  -4.42653   TCTGATTTGTTTGGT                TTTGG ATT CTAAA                TTTTCTAGGTCAAAT  60 71
      LA1181 NONE
      LA1183 1188858 .. 1188874 +  -2.9  -4.57073   CAATCGATCTTTTCT              TCCAGGT TGA ATCGGGA              TTTTTGGGCCACCTG  62 387
      LA1185 1191995 .. 1192005 +  -2.6  -3.26932   AAAGAATGAAAACGT                 TTTT TCT AAAA                 TTCGCTTGTCATTAT  45 39
      LA1186 1192528 .. 1192546 +    -4  -4.46155   AATTTTATTAATATA             TATAATAT AAT ATATTGTA             TTTTATGAATGTATG  63 62
      LA1187 1193328 .. 1193346 +  -8.8   -2.7644   TCTCTCGAAATCGTA             GGTGGGCT CTT ACCCCACC             ATTTCACCCTTACCT  71 437
      LA1188 1194141 .. 1194162 + -11.5  -6.02546   GTTCTAACTGATTTG           ACCCGCCCT GAAA AGGGCGGGA            TTTTTTTTGATTTGA 100 70
      LA1189 1194552 .. 1194574 +  -8.4   -3.6715   GTGAATCATTAATCC           TCCGGTGGAG TTC TTCTGCCGGA           TTTCAAATTCAATAC  74 29
      LA1190 1195928 .. 1195956 +  -7.5  -3.67877   GTTCCGTTCATTACG        GCACGATTTGTAG ATT CTACAAGTTGTCC        TATTTCTTGAACGCT  72 412
      LA1193 1199493 .. 1199507 +  -4.4  -6.20267   TATCTTGGCTTGGCC               TTAAAA CGT TTTTAA               TTTTTTTGTTTTTGA  93 44
      LA1194 1200179 .. 1200196 +  -2.8  -4.67109   GGGTTCTTGGATTCC             GTTTTT CATCCT AAAAAC              TCTTTTTTTGTTTTG  62 65
      LA1195 NONE
      LA1197 NONE
        ech4 1203969 .. 1203991 + -10.8  -3.29043   TTTTAAAATCATGGA           TCATTTCTTT TTA AAAGAAATGA           TTATCAAAAAAGATT  87 228
      LA1200 1204612 .. 1204632 + -14.1  -2.68636   ATATGAATTGATAAA            CCCTAGGAA GAT TTCCTAGGG            CATTTTTAATGGTTT 100 86
      LA1201 1205425 .. 1205437 +  -4.1  -4.84363   GAGGGAACATCGGGA                GCGAA GGA TTTGC                TTTTTCCTACTTTAG  68 40
      LA1203 1206885 .. 1206900 +  -4.8  -3.59402   CATCTACTTTCAATT              TTGATT ATGA AATCAA               TTCGTTTAATCTGAA  57 22
      LA1204 1207439 .. 1207451 +  -6.3  -3.28712   TCCTTGAGGATCTTT                GAATC ATG GATTC                TTCTACAAAAAAGGA  61 84
       rpoE1 NONE
      LA1206 1208644 .. 1208654 +  -2.6  -2.93448   GTAAACGTGATTGAG                 TAAT AAT ATTA                 GATTTTTTTAAATTG  42 37
      LA1207 1209770 .. 1209786 +  -3.8  -2.78395   TTTCAACGATGATTT              GAAAAT GATGG ATTTTC              TAATTGGTAAGAGTT  45 50
      LA1209 1211726 .. 1211740 +  -7.2  -3.28712   AGTCTCTGCCTGAGA               TTGCAA AAT TTGCAA               TTGTAAAAAAGGGAG  66 488
      LA1210 1212933 .. 1212945 +  -4.1  -3.66666   TACCACTTCCAAGAT                CGTAA GGC TTGCG                TTTGCAGCTTTTGCG  54 350
      LA1213 1214174 .. 1214188 +  -5.8  -2.77332   TTGCATGAAAGAAAC               GTAATA CAA TATTAC               ATCTTTAGTTTCAAT  55 167
        tlpB 1217127 .. 1217137 +  -4.6  -4.78029   TGAGTGAGTTTTAGA                 CGGC AAA GCTG                 TTTTCGTTTTCTTGG  71 38
      LA1216 1218354 .. 1218371 +  -7.7  -3.62572   AATTTTAAATGTGAT             CGGATGG TTGG CCATTCG              TTTGAAATGATACTG  69 423
      LA1218 1219771 .. 1219786 +  -2.6   -4.4634   ACTTCTTCTCTGACA              TGAATT TTAC GATTCA               TTTCTTCTTGCCATT  60 173
      LA1220 NONE
      LA1221 NONE
        sucB NONE
       lpdA1 1226717 .. 1226734 +  -8.5  -3.11564   CGGTGGATAAGTGGG             CGATTCA CGCG TGAATCG              TATTAGGTAGGTTTC  70 12
        sucA 1229537 .. 1229560 +  -4.8  -3.66178   TATCGTTTGACTTCA          TTTTAAAATT TTAT AATTTTAGAA           TTTACAATTACAAAA  57 46
      LA1225 1230021 .. 1230038 +  -2.8  -2.76267   AATCGAATCCGAAAA             TATTCA TTTATT TGAATA              TACATTATTTTGAAT  41 60
      LA1226 1230464 .. 1230481 +  -2.7  -3.94877   ATAGGCTTTCAAGTT             TTCGG AGAATTTA CCGAA              TTCTTATTGAAGAAT  52 113
      LA1228 1231443 .. 1231453 +  -2.4  -4.87291   TTGAATATTATAAAT                 GACG GCA CGAC                 TTTTTAATTCAGCTG  63 43
      LA1236 1239777 .. 1239791 +  -2.9  -3.91858   CCTTTTCAACAGAGA               TTATC TAAGC GATAA               TTTCTCACGTATATA  52 229
      LA1237 1240588 .. 1240600 +  -6.3  -5.54264   CATAGAAACGAAGAC                CGAAT AAA ATTCG                TTTTTTTGAATGTTT  90 476
        thrS 1244312 .. 1244322 +    -4  -3.92659   ATGAAATCAAGTCGA                 GTTA AAA TAAC                 TTTGGGTTTTCGAGA  57 21
        infC NONE
        rpmI NONE
        rplT 1246953 .. 1246973 + -11.9  -5.46698   TTTACTAAAATCGAC            GGCTCTGTA ATT TACAGGGCC            TTTTTTCGTTTTCAG 100 49
      LA1245 NONE
      LA1246 NONE
      LA1247 NONE
      LA1248 1248851 .. 1248870 +  -3.6  -3.71156   TGAAAGTACGATTCC            CAAAAGAT TTAC ATCTTATG             TTATCTCTTAAGTTT  54 104
      LA1249 NONE
       cheW1 NONE
       cheA1 NONE
       cheB1 NONE
        cheY NONE
      LA1254 NONE
      LA1255 NONE
        aroQ NONE
        tyrA NONE
        aroA NONE
      LA1259 NONE
       rpsA2 NONE
      LA1261 1262101 .. 1262117 +  -6.6  -3.13071   TTTTACTAATACAAC              TCAACC AGAAG GGTTGA              TGTTAACTCTGGCTT  62 9
        hisG 1262927 .. 1262943 +  -2.2  -4.22375   GAGTTTCTTGTTTTC              GATTCC AAAAA GGATTC              TTATTTGTATTGGAT  54 218
        rpmF NONE
        plsX 1264634 .. 1264655 +  -8.9  -4.34771   CTTCAATATATATAA           TCTTTTCTT TTTT AAGAAAAGA            TTTTACTCAGTTTTC  84 415
      LA1265 1264837 .. 1264865 + -14.7  -3.08508   CTAATTGTATTAAGA        CCAAGTTGGACAA TTT TTGGCCAACTTGG        TAGTTTTGGCGGATG 100 63
      LA1266 NONE
      LA1268 1265436 .. 1265446 +  -3.2  -3.55261   AATGCAATCTAATCT                 GTGG AAA CTAC                 TATATTTTATTAAAA  50 77
      LA1269 NONE
      LA1270 1266020 .. 1266043 +  -2.5  -4.24002   TATGATTCAGGTGTT          TCATATTTG AGGGTC CAAATCTGA           TTTTCGAATTTAAAA  55 16
      LA1271 1266590 .. 1266601 +    -3  -4.63486   AAATATCTTCCGCTT                TATC GTTA GATA                 TTTTATTCCAAAGAT  62 327
      LA1274 NONE
      LA1275 NONE
      LA1276 1271017 .. 1271028 +    -3  -3.24365   TGCGGAAGATGGAAT                TGTA AATT TACA                 TCTTGTAAAATGTAA  47 79
      LA1277 1271534 .. 1271557 +  -3.4    -2.914   TTTGTTTAGAAGGAA          TTTTAGAAATA GTA TA-TTCTAAAA          ATTTGATGTAATAAA  44 108
      LA1278 1272347 .. 1272366 +  -6.5  -3.39895   TCCGTATTTTCAAAA            CGAGAAT ATTTCG ATTCTCG             TTCGTTGATACAGAA  63 387
      LA1281 1274934 .. 1274947 +  -3.1  -3.51161   TACCTTTTTAGGATT               CGTGA CGGC TCATG                TTGTCTAAAAATTTA  48 171
      LA1282 NONE
      LA1283 1276607 .. 1276623 +  -2.2  -3.05997   AAGCTGGGGATAAAC              TTTCGG AGGTC CCGTAA              TGTGGTTTATCGCGA  42 9
      LA1284 NONE
      LA1285 1278604 .. 1278620 +  -5.9  -2.51207   GAAGAAATTTTCAGA              TAGGCTT TCT AAGTCTA              AGTTTTGATCCTATG  54 53
      LA1286 1280132 .. 1280142 +  -3.2  -2.70786   CTTTGATTGTTTGAA                 GTGG ATT CTAC                 ATTCTAACTTTTGGA  42 300
      LA1287 NONE
      LA1289 1280836 .. 1280846 +  -3.2  -3.72485   TGTTCGACATTTTAA                 CGGA TGG TTCG                 TTTAAGCTTATATTT  52 162
      LA1295 1288909 .. 1288922 +  -3.7  -2.75844   AAATTGCAGCGGAAA               GCGCG GTCG CGAGC                ATTTCAAGTAACGAG  45 159
      LA1296 1289283 .. 1289310 +  -5.6   -4.2349   TTTTTTCCGCTTCGC        CGGTTTTTTCCA CAAC TCGGAAGAACCG         TTTTAGGTATGGGAA  70 77
      LA1297 NONE
      LA1298 1290196 .. 1290211 +  -4.7  -3.55761   GACAGACCTAAGTTT              TGTGG TAGTTC CCACA               TTTAAGGAATCAATC  57 109
      LA1300 1293237 .. 1293253 +  -5.9  -2.56715   GCATAACGGTGCTTT              GGAAAGA ATT TTTTTCC              TGAATTGATACAAAT  54 499
        smpB NONE
        engA 1295248 .. 1295266 +  -4.6  -2.76693   TCCGATTCGATTAGA             GTTTCGAT CGG ATCGAAAA             TGAATTTTCCAATTT  50 4
      LA1304 NONE
      LA1305 1296706 .. 1296720 +  -3.6  -4.54727   GAAATGGATTTGAAT               TTGAAT AAT ATTCGA               TTTTGCTTTACAAGG  64 40
      LA1306 1297086 .. 1297102 +  -3.6  -3.78934   TATAGTGGTTAGTCT              GAGGAC AATAG GGCCTC              TTATTGTCCAAAAAA  54 119
      LA1308 NONE
      LA1309 1303427 .. 1303439 +  -4.1   -4.5954   TTCGAGTTTTAGTTC                TCTCG AAA TGAGA                TTTTGTCTCCTGTCA  66 208
      LA1311 1304548 .. 1304562 +  -4.2  -5.01732   TTCAAAACAAGCGGC               AACAGC GGC GCTGTG               TTTTTTACAGGAATT  74 88
        glnA 1308004 .. 1308021 + -10.5  -5.84381   TCGGAAGTCGAAAAA             GCCCGGG TTTT CTCGGGC              TTTTTTTGTTCCTGA 100 82
      LA1316 1308522 .. 1308533 +    -3  -2.72838   CCCGTTACTCCTGCT                TTGT AACA ACAA                 TGAATTTCGTTATAT  43 50
      LA1317 1309291 .. 1309307 +  -3.8  -2.78494   GAATAGTAGGATATT              TTTCAA TGAAT TTGAAA              CTATTTATAGTTATT  45 35
      LA1318 1309718 .. 1309735 +  -8.5  -3.29591   GAAATCCAATTTGCC             CGTTATG ATCT CATAACG              TTCCGTTTCCATGGT  70 182
      LA1320 NONE
        dsbD 1312921 .. 1312934 +  -3.9  -3.63464   TTGTTATTTTCTATG               TATCT TATG AGATA                TGTTCTTATTTCACA  52 153
      LA1322 1313715 .. 1313739 +  -5.8   -5.1101   GGTCTTACTTTAAAA          TGCCGTAAAT CCCGA ATTTGCGGTA          TTTTTTAAGTACTAC  79 80
        purL NONE
      LA1324 NONE
        ileS 1320212 .. 1320227 +  -7.6  -4.35747   GGACGGTCGTTTTCG              TCCGTA AGTC TACGGA               TTTCGTTTCTTTTTC  79 429
      LA1328 NONE
      LA1329 NONE
      LA1330 1324453 .. 1324463 +    -4  -3.72984   TAGAGTAATATTGGA                 TACA ATT TGTA                 TTTCAGTAATTCTCG  55 33
      LA1331 1324938 .. 1324953 +  -4.7  -4.17089   TGTAAAATCACGTTT              TGTGG TAGTTC CCACA               TTTTGGAAGTTTCAC  62 200
        amic 1328287 .. 1328302 +  -4.7  -4.70879   TGTAAAATCACGATT              TGTGG TAGTTC CCACA               TTTTTAAAGTTTCAC  71 204
      LA1334 NONE
      LA1335 NONE
        lspA NONE
      LA1337 NONE
      LA1338 1334593 .. 1334607 + -11.4  -3.66424   GGGCAGAAAGTGCGG               TCCGGC GAC GCCGGA               TTTACCCTGATTTTC  93 512
      LA1343 1338891 .. 1338902 +  -2.2  -4.42386   GATTGAATCAACATT                TCCG ATTC TGGA                 TTTTCTAAATGGGAA  58 458
      LA1346 1341144 .. 1341161 +  -3.4  -4.41241   TTAAATCTAAAAGAA             TGAGAG AAGGCA CTCTCG              TTTTATCCCGATTTG  62 321
       capA1 1345954 .. 1345967 +  -3.9  -2.69186   TGGTTATACTGAATT               TTTGT TTAA ACAAA                TCGATTTAAATTGTT  44 392
      LA1352 1346476 .. 1346496 +  -9.1  -2.79671   TCAGTCCTTTATATT            TTTGTGGGA ACT TCCTACAAA            CTTTAAAGTTAGAAT  74 401
      LA1353 NONE
      LA1354 1347638 .. 1347656 +  -4.6  -3.81755   TGTTACAAGTTGCGG             TTAAACGC GCT GCTTTTAA             TTCTGTTTCAAAGGT  57 138
        cirA NONE
      LA1357 1351681 .. 1351692 +    -3  -4.36914   CCGTTTTATTTTTTC                TCTA AAAT TAGA                 TTTTATAAAAACAAA  60 310
      LA1358 1353061 .. 1353074 +  -2.5  -5.10163   TCTATTGTAATGAAA               TTTTT ATAT AAAAA                TTTTATTTTAAGATT  66 410
      LA1359 1353999 .. 1354014 +  -3.2  -3.78877   CGGAGCTGAAAGTAT              GGTCCA GTAA TGCACC               TATTTTCGTATACTG  52 418
      LA1360 1354510 .. 1354529 +    -5    -3.767   GATTGATCGCTCTCT            TGGGG-CTT TGT AAGACCCCG            TTTCATAGATGAATC  61 381
      LA1361 NONE
      LA1362 1356500 .. 1356511 +    -3  -2.74263   TTTTACTTTTGGAAT                TCTT TAAC AAGA                 CTTTAGAAATCAGAT  43 51
      LA1363 NONE
      LA1364 1358231 .. 1358247 +  -2.2   -2.8805   ACTCTAAAAGGAGCG              CCGTTT TTTTT AATCGG              TCTATCAAAGATGAT  40 34
      LA1365 NONE
      LA1366 1361014 .. 1361024 +  -5.4  -3.43411   AAATTTCTAAATGCA                 GTAG TTC CTAC                 ATTTTTAAAGTTTTA  57 66
      LA1369 1364549 .. 1364595 +  -4.7  -3.55444   GTTATCAAATCTCCT CGAATCAT-TTGGTCTGATTTAG AGG CTAAATC-GCCAAGTATGATTCG TTTGGAAAATACGAA  57 284
      LA1371 NONE
       tetA1 1366716 .. 1366730 +  -2.2  -4.26189   ATAATAAAACTTTTC               TAAATT GAG AATTTG               TTTTAAAATTTATGA  54 406
      LA1374 1368417 .. 1368447 +  -7.6  -5.00234   AATTTAAAAATAAAA       CGAGCCGTTTTTGT ATA AAACAAATGGCTCG       TTTATTTATTTTTTA  88 244
      LA1376 1370646 .. 1370658 +  -4.9  -5.00884   TACAGAATACAGTTG                TCTAT TGA ATAGA                TTTTTTAACGGCAAT  72 107
        typA 1374145 .. 1374164 +  -3.7  -5.05782   TCGGATGTATAGAGA            TTTTAGA ACAAAC TCTAAAA             TTTTTTAGAATAAAT  70 505
      LA1380 NONE
      LA1381 NONE
      LA1382 1376199 .. 1376217 +  -2.5  -5.36441   TTAGAATGGTTTGTC             TAAAATC CTTGC GGTTTTA             TTTTTTCTATGAACA  72 51
      LA1383 1378196 .. 1378211 +  -6.8  -4.13014   CGTAAAATCGTGATT              TGTGGG AGTT CCCACG               TTTTAGGAATCTGAG  72 513
      LA1386 1381521 .. 1381540 +  -7.8    -3.182   TACGATAACGTTTAC            CGATGGCG CCTC CGTCGTCG             TATTCAATATTTCCG  66 501
      LA1389 NONE
      LA1390 NONE
        prmA NONE
        pfkB 1387563 .. 1387596 + -12.5  -2.57463   ACATAATGTTTCAAT     TCCTAAATGCCGCCC CATA GGAAGGCATTTAGGA      GTTCTAACCGGAATT 100 409
      LA1394 1388976 .. 1388989 +  -3.1  -3.58428   TTTAAAATTTCCTGT               CCAAG GGGT TTTGG                TTCATTATATTTAAA  50 90
      LA1399 1393908 .. 1393923 +  -2.6  -3.76885   GGTAAACCCAAGATT              TGTGAGA GTT TC-CACA              TCTATTTTTTTAAGA  50 156
      LA1400 1397755 .. 1397769 +  -3.6  -4.48221   TGAAGTAAAACTGGA               TTTGGA AGT TCTAAA               TTTTCTAAATTAATA  62 370
      LA1402 1400620 .. 1400630 +  -5.4  -3.49176   AACCTAAACACCGAC                 CCTT AGG AAGG                 TGTTTGCTGAGTTTC  57 326
      LA1403 NONE
      LA1404 1403862 .. 1403878 + -10.1  -5.42198   ATTTTTTAAGGTAGA              GCCTCTC ATC GGGAGGC              TTTTCTTTTTTAAAG 100 63
      LA1405 1404369 .. 1404407 +   -13  -2.91842   CTTGACCAGAGCGGA   GAGCCCGGTCCGGCTGCC ATA GGCAGCCGGATTCGCCCC   GATTTTTTTACGTCG 100 268
      LA1413 1412671 .. 1412681 +  -2.6  -3.65046   CTTTTGTAAGGGGAT                 TTTA GGA TAAA                 TTCTTAAACTCGCGA  50 160
      LA1416 1414135 .. 1414159 +  -7.9  -3.54089   TTACATTACGATGTT          GAACGGGATCG TTC CGATTTTGTTC          TGTTTCCTATCTATA  71 83
        gloA 1415150 .. 1415182 +  -3.6  -3.01791   ATCTTACAGACAAAC     TCT-GAAATTGTAGG AACT CTTACAAATTCGAGA      TCTTACAGACAAACT  46 270
      LA1425 1428061 .. 1428071 +    -4  -4.23007   AGATTCTATAAAAAC                 TGAA AGT TTCA                 TTTTAAAGTTCTGTC  61 326
      LA1427 1428973 .. 1428994 +  -5.1  -3.16647   TACAAAGAGACGTAA           TGTTGTGGG AACT CCCACGAAA            GTTTTGATGAATCAA  54 113
      LA1428 1430444 .. 1430458 +  -5.8  -3.45571   AAGAGGAACGAAATG               GAAAAT CAG ATTTTC               TTAATATTTCCAAAA  59 77
      LA1434 1436876 .. 1436886 +    -4  -3.59305   GAATTAATTTTTCAA                 CAAT TCC ATTG                 GTTTTATTTCTGACT  53 209
      LA1440 1442864 .. 1442895 +  -3.9  -5.03747   ATTACGTAAAGAACT      TCGATCATT-TTAC GTGAA GTAGCGATGATCGA      TTTTTTAGCACCTTT  72 498
      LA1443 NONE
      LA1445 NONE
        czcB NONE
        lexA 1448842 .. 1448855 +  -3.1  -2.90227   TCATGGGAAAGCTGA               TCGGT TTAT ATCGA                ATTTACTGATTGACA  44 3
      LA1448 NONE
      LA1449 NONE
      LA1450 NONE
        pssA 1452774 .. 1452790 +  -8.7  -4.36206   AAGACCATTTTCCTT              CGGTGAT ACT GTCACCG              TTTATTCTCCATTCT  90 446
      LA1455 1455969 .. 1455979 +  -3.2  -3.63627   ACTGAGTAAAAATAA                 TCTG AAG CGGA                 TTTGAAGTCTAGCGG  50 10
        radC NONE
      LA1457 NONE
       rfbB2 NONE
      LA1459 1460099 .. 1460115 +  -2.3  -2.94561   TTTTTTTTAGGTGCT              TCTATAA AAT TTAAAGA              TAGTTGTCTTCAAAT  41 42
      LA1460 1460378 .. 1460393 +  -4.7  -5.26119   TGTAATACTTCGATT              TGTGG TAGTTC CCACA               TTTTATTTTTACAGA  77 78
      LA1461 1462431 .. 1462451 +  -2.5  -4.56597   AGACTCATTCTTGTC            GGAACACTT GAA AAATGTGCC            TTTTTGAGCCCAGAA  60 174
      LA1466 1467895 .. 1467905 +    -4   -5.5112   AGCGTTTTGTTGAGT                 CTAA GGT TTAG                 TTTTTTATTCATAGA  82 380
      LA1471 1473930 .. 1473956 + -13.1  -5.68039   TTATGAAGCTACAAA         GCCCTTTTTGC AAAAA GCAAGAAGGGC         TTTTTTTGTGGATTT 100 60
      LA1474 1476199 .. 1476210 +  -4.4  -2.52896   ATATTCAATAAAATG                TGTG AGTT CACA                 TCGATTACGCCATAC  46 197
      LA1475 1477045 .. 1477055 +  -5.4  -2.84841   AATGCGATTTAATTT                 GTAG GAA CTAC                 TGCATTTTATTAAAA  52 256
      LA1476 1479346 .. 1479362 +  -4.4  -3.55791   AAAAATTCGAGTAGG              GATTCC GATTG GGAGTC              TGATTTTTTCTTTCG  55 342
      LA1479 NONE
      LA1480 NONE
        proC 1482200 .. 1482210 +  -5.4  -3.29581   CCATAATGAAGATGA                 GCAA AAT TTGC                 TTCCATTGTCTATTT  57 223
      LA1483 1484291 .. 1484312 +  -7.3   -3.0752   GTTATTTGAGACGAT           TTTTGCAGG AATT CCCGCAAAA            TCTTAAAATAATGTG  65 450
      LA1484 NONE
      LA1486 NONE
        trmU NONE
      LA1488 1489627 .. 1489648 +  -8.7  -3.01712   TTACGGTTTAATATT           CGAACCGTA AATC TACGGGTCG            TGTTCGGACGAAAGA  72 66
      LA1489 1490732 .. 1490746 +  -2.8  -4.28994   GACTCCAAGGAAAAT               CAAACC TGA GTTTTG               TTTTGATCGATCCTA  55 17
       rluC1 NONE
      LA1491 NONE
      LA1492 1493369 .. 1493382 +  -5.3  -2.54325   ATTTTTTTGTAAAGG               CTCAT TTTT ATGAG                GTATGTTTAAAACAC  51 146
      LA1493 1493960 .. 1493972 +  -4.9  -2.78867   TTTTATAAATTCAAA                TCTAT AAA ATAGA                GTTGTTGAAAATTAA  50 19
      LA1494 1494567 .. 1494579 +  -4.8  -3.03124   TTTCCGTGAAAAAAA                TCGG GTAGG CCGA                TATTGGAAGATAGAG  51 234
      LA1495 NONE
      LA1496 1496558 .. 1496589 +  -3.2  -4.25056   AAACAAGAAAGAATT      TTCTAAAAGTAGTAG TTC CTACAA-TTTTGGAA      TTTGTTCGTAAAATC  57 349
      LA1500 1501953 .. 1501964 +    -3  -5.44119   GAATTTTTCACTTGG                TTGA GAAT TCAA                 TTTTTTTCGCCTAAA  74 0
      LA1501 1504676 .. 1504691 +  -4.8  -3.46844   TAATAGTTCCTACAT              TCATTT ATAG AAATGA               TTGATCTTAATTTTT  55 491
      LA1504 NONE
      LA1505 1507466 .. 1507481 +  -7.6  -4.11692   CGTAAAATCGTGATT              TGTGAG AGTT CTCACA               TTTTAGGAATCGATC  76 345
      LA1507 NONE
      LA1508 1510444 .. 1510471 +  -6.6  -5.45726   ATTAGATTGATTTTT        TAGAATATACCTA AAA TA-GTATATTCTA        TTTTTTTAACGTATA  89 473
      LA1510 1512250 .. 1512263 +  -3.9  -4.12456   TTTCCGTATCTATTC               TAGAA GGAT TTCTA                TTTTCAGGATAATCT  58 143
      LA1512 1516670 .. 1516688 +  -5.4  -4.30576   TTGAAGACCTGGAAG             TTTGGAAA AAA TTTTCAAA             TTTTCATGATCCAGA  67 102
      LA1515 1518151 .. 1518164 +  -5.3  -4.08307   GATGCGGAAGAACAG               GAAGA GTAA TCTTC                TTCTTTGACTTTTCC  64 17
        miaA NONE
      LA1517 1519447 .. 1519481 +    -5   -2.7898   CTTCTTGTACTGGAT     GGTTCCGAAGAATTAT TAG ATTATACTTCTGGACC     TGGTTACGTGTTCGA  52 136
       rfbM1 1521565 .. 1521576 +  -4.4  -3.29461   ACCTGCGAAAGGTTA                TACG AAAT CGTA                 TTCTGCCACAACTTC  50 321
      LA1520 NONE
       cheW2 NONE
      LA1522 1525043 .. 1525057 +  -3.6  -4.77036   GGTCATAATTTTTTT               TTCGAT AAT ATTGAA               TTTTTCCTCATCGAG  69 407
      LA1528 1527975 .. 1527999 +    -8  -3.53012   CGGTGTTTTTATGAG          TTTTCTTGGA CTTGT TCCGAGAAAA          TTTCCAAAAGAAAAC  71 158
        fbaB 1531072 .. 1531110 + -12.1  -4.03751   CTTAAAAATCGAAAT  TAAAATAAAGGCC-CTTT GTAG AAAGAGGCCTTTATTTTG   TTTAAGTTTTCTTTT 100 36
      LA1534 1533660 .. 1533670 +  -5.4   -3.5936   CGTATCTCGTAAAAA                 CTCA AAT TGAG                 TTTGGAAAATTTACA  59 29
      LA1535 1534692 .. 1534711 +    -5   -2.6704   CTAACAACAAACCAA            TTCTCTGA ATAA TCGGGGAA             TAAATTTGACGTTTG  51 72
      LA1536 NONE
      LA1537 1535963 .. 1535984 + -13.1  -4.16146   GAAAAATTCAAAAAA           CTTGAGGGA AGAT TCCCTCAAG            TTTTAAAAATCTTTT 100 99
      LA1544 1545459 .. 1545473 +  -7.2  -2.95751   GTTAATTTTTAAAGA               TCCAAT ATT ATTGGA               TAATTCTATTGATCA  64 191
      LA1545 1546019 .. 1546043 +  -5.1  -4.02132   TCAATTTCATTTCCT          GAATTACGAAA AAG TTTGGTGATTC          TTTCTAAATTTAAAA  63 381
      LA1546 1547420 .. 1547440 +  -3.3  -4.96848   CGCCAGTCTTTTTGC            GATTTGAAG AAG TTCCAAATC            TTTTTCTCTACCAAA  70 336
      LA1553 NONE
      LA1554 NONE
      LA1555 1556207 .. 1556219 +  -2.7  -4.15664   GAAGTAAATTCTGGA                TCTAA AAG TTGGA                TTTGTGTCTAAGTTT  53 312
      LA1556 1556883 .. 1556894 +    -3   -3.4071   TTTAATTTTACTATT                GTAA GGTT TTAC                 TTGTGACTGCTTCTT  48 48
      LA1557 NONE
      LA1558 NONE
      LA1559 1557506 .. 1557528 +  -3.3   -4.0057   TTTTATAAATGAATT           TAGCGCAGG AAGCG CCCGCACTA           TATTATTTTTTTAGA  54 111
      LA1561 1558236 .. 1558250 +  -5.8  -3.45737   AGGAATCCATGGTCC               CTTTTT CTA AAAAAG               TTGTGATCGTAATTC  60 194
      LA1562 1558863 .. 1558887 +  -8.7  -5.08824   GGTCTTGCTTTAAAA          TGCCGTAAATT CCA AATTTGCGGTA          TTTTTTAAGTGCCAC 100 261
      LA1570 1566847 .. 1566869 + -12.1  -4.62069   AAAAGAATCCTATTT           TCTTGGAGC ACTCA GCTCCAAGA           TTTTTAAAATAAGAA 100 116
      LA1573 1568040 .. 1568052 +  -4.9  -5.07652   GTTGAGTGTCTTGAG                TTTTG TCG CAAAA                TTTTATTTTAGAACA  75 396
      LA1576 NONE
      LA1577 NONE
      LA1578 NONE
       lpcA1 NONE
       galE1 NONE
      LA1581 NONE
       rfaE1 NONE
       galE2 NONE
      LA1584 NONE
       tktN1 NONE
       tktC1 1580868 .. 1580901 +  -7.7   -3.8822   TTCTATTTTATATTT     TCGTTTAGAAATATT TAAA ACTATTTCTAAATGA      TTTCGGTTTAATCTA  76 125
      LA1587 NONE
      LA1588 NONE
      LA1589 NONE
      LA1590 1583856 .. 1583901 +  -9.5  -3.68853   GAGTTTCTAAAGATC CGTATTTTTTAAAATAATCTAT TTT ATAGAATATTTTAAAAGA-ACG TTTCACGCTTTTTCA  81 437
       snoG1 NONE
      LA1593 1585712 .. 1585730 +  -3.2  -3.53761   AAGATAGAGCAGAGA             TTAAAATG AAT CATTTTTA             TTTGAGAAAAGATTG  48 17
       snoG2 NONE
      LA1595 NONE
      LA1596 1588958 .. 1588970 +  -7.7  -3.38261   TTTTAGTATAATTAT                TCACC AAA GGTGA                TATATTTGCTTGTTG  71 52
      LA1597 NONE
       cysE2 NONE
      LA1599 1591459 .. 1591471 +    -2  -3.27177   ACGATAAGTTAGAAT                TTGA AGCAA TCAA                TCTATTAGTTTTAGA  44 70
      LA1600 1593363 .. 1593373 +  -2.6  -2.72121   AAGAATTTGTGAGTA                 TAAA AAA TTTA                 GTTCATCTTCTTTTT  40 29
      LA1601 NONE
      LA1602 NONE
      LA1603 1595652 .. 1595664 +  -2.7  -3.96876   ATCTATATTATAGAA                TTCTT TAG AAGAG                TGTTTTGCTTTTATC  52 79
      LA1604 1597468 .. 1597486 +  -7.6  -3.08679   ACTTGATAAGTTATA             TAAAAGAA AGT TTCTTTTA             TGTTAGGTGAAAGAG  68 65
       neuA1 NONE
       rfbB3 1599271 .. 1599283 +  -3.5  -3.08679   TTATAAAACAGATAT                TTATA ATA TATAA                TGTTAAGTGAACAAA  47 13
      LA1607 NONE
      LA1608 NONE
       NnaB1 1602049 .. 1602064 +  -3.3  -2.57132   GAAGAGATTTCCAGA              TCGAT GAATTG ATCGA               GTTATGAAAAGGAAA  42 3
        NnaC 1603364 .. 1603376 +  -4.9  -2.79273   TCTTAAAGTTTTCTA                TTTTG GAA CAAAA                CTTCTATTGAAGACA  50 158
      LA1611 1604769 .. 1604794 +  -7.1  -3.02109   AACTTATTGATAAAA         TTTGATTTTTT TGGA AAAAGATCAAA          TGTCTGTCAAATTTT  64 259
      LA1612 NONE
       NnaB2 1608326 .. 1608338 +  -2.7  -3.88559   TTTCTCTTACTCGTT                TGGAA AAG TTTCA                TTTATAGAAATAATT  52 6
      LA1614 NONE
       neuA2 NONE
        adeH NONE
        moaA 1612330 .. 1612342 +  -3.5  -3.52475   TATTTCTTAAGTGAA                TTTTT ATA AAAAA                TTATGATGTCTTGAA  50 51
      LA1618 1613567 .. 1613577 +  -6.8  -4.19624   TTCGAGAAACTAATT                 CGAG CGT CTCG                 TTTCTATTGGCGCTC  72 161
      LA1619 1615528 .. 1615552 +  -6.7  -3.62275   CGGATTAATTTTAAA          TTATTTTTTAA TTC TTAAAAAATGA          TTTAAAATCATAAAT  67 1
      LA1620 NONE
      LA1621 1618188 .. 1618203 +  -4.8  -3.01905   TTAGAACTCTGTTAC              TTTTCT GATT AGAAAA               CTTTCTATAAAACGT  51 14
        lacA 1618945 .. 1618960 +  -6.8  -2.98219   AGAGTATCCAAAATA              CTGCGT CTAA ACGCGG               ATTTGTGCTCAAATT  61 62
      LA1624 NONE
       kdsB1 NONE
      LA1626 NONE
       suhB3 1622931 .. 1622941 +  -2.6  -2.82491   TATATTAGAGTTGTT                 TTAT TCA ATAA                 TATCCTAAATGTCTC  41 73
      LA1628 NONE
      LA1629 NONE
      LA1630 NONE
       rfbF1 NONE
        rfbG NONE
      LA1633 NONE
       galE3 NONE
      LA1635 1631232 .. 1631254 +  -2.1  -5.47218   GTTTATCTAAAGGCG           GGAATTT ACTCGGCTG AAATTCC           TTTTTTTGAATAAGA  71 93
      LA1636 NONE
      LA1637 NONE
      LA1638 NONE
      LA1639 1634966 .. 1634985 +  -3.6  -3.36671   GAGATAAATACGATC            TTTCCGGA GAAT TTTGGAAA             TTATGAAATTCGGAT  49 0
      LA1640 1637126 .. 1637136 +  -2.6  -5.00616   CTAACACGATAAATC                 TTAA ACT TTAA                 TTTTTTAAAAAAAAG  64 151
      LA1641 1638499 .. 1638530 +  -5.4  -4.68724   GAAATGATTAGATTG      GATAATTGTAATTT GAGT AATTTATAATTATC       TTTTATATTAAATAA  72 30
      LA1642 1639955 .. 1639970 +  -4.8  -3.50715   TTACCAAAACAAAAC              TTGATA TTGT TATCAA               TTGTGTCCGGATTAT  55 251
      LA1643 NONE
      LA1644 NONE
      LA1645 NONE
      LA1646 NONE
       rfbP1 1646023 .. 1646037 +  -2.9  -3.52192   AAATTCATTCAATCT               TAGAA AAGTA TTCTA               TTGTATGAAATTGAG  46 60
      LA1648 1647370 .. 1647387 +  -4.9  -4.37658   AAAAATAGAATGTGA             TTTTTGC TTTT GCAGAAA              TTTTATAACAAACTT  67 89
        rfbX NONE
        hlpA 1649921 .. 1649934 +  -2.5  -3.43437   TAATTTGCTCTAGGA               TTTAA ATTC TTAAA                TTGTGAAATTTTATC  46 28
      LA1651 1650492 .. 1650525 +  -2.7  -3.38314   TTGCCGATTCATTGT     TTGTAAATTTTAGAA AGAC TTTGAAAATTTATAA      TGTTTAAAACTTGGA  46 275
      LA1652 1651618 .. 1651632 +  -4.2  -3.91801   TAAAAATTCATAATG               CCCTGT TGT GTAGGG               TTGTTATAATGTTTT  57 131
      LA1653 1653182 .. 1653192 +    -4  -3.66378   GAAGCTTGAAATATC                 GATT TTG AATC                 TTTAGATAAAATATG  53 32
      LA1654 NONE
      LA1655 1654881 .. 1654895 +  -2.9  -3.73224   ATCAAAAATAAAAAT               TTCTT CATAT AAGAA               TTTCATAAAAACTAA  50 57
      LA1656 1655946 .. 1655958 +  -4.9  -2.57092   AGGAAAATCCTACAG                TTCAA ATT TTGAA                TAACTTAGTAAAATT  49 182
      LA1657 1657317 .. 1657330 +  -2.3  -3.72139   TAAAAAGTGGTGTTG               CTGAG TTTG CCCAG                ATTTTTTAGCTTTAA  49 222
      LA1658 NONE
        rfbC NONE
        rmlD NONE
       rfbB4 NONE
        rmlA 1663403 .. 1663416 +  -3.9  -4.88388   CTTGCATTTAATATA               TTCAA AAGA TTGAA                TTTTTATGGAATTGT  68 235
      LA1663 NONE
       rfbF2 1666331 .. 1666346 +  -3.2  -4.66953   GTAAAACCTGCAAAT              TGTGTG AGTT CCCACA               TTTTTAAAATATTAA  64 291
      LA1666 1667259 .. 1667272 +  -2.5  -2.75064   TTATAAAATTCTACT               TTTTA TATA TAAAA                TACTTGAATGAAACG  41 45
      LA1667 1668696 .. 1668717 +  -3.8  -5.85178   TTTAAGAATCTATTT           CAAAATCT TAGGAT GGATTTTG            TTTTTTTTGAATATT  87 47
      LA1668 NONE
      LA1669 NONE
      LA1670 NONE
      LA1671 NONE
      LA1672 1673096 .. 1673117 +    -3  -2.91873   CTCGAAAAAAAATCT           TTCCAATC CTAAGC GAATGGAA            TAGTTTAGCACTAGT  44 14
       capA2 NONE
        rpsF 1674681 .. 1674703 +  -4.1  -3.14602   TTCTTCGTTCTATGG           TCGTTCGCC TCCAT GGCTAATGA           TATTAATAGAGTAAC  49 6
      LA1676 NONE
        rpsR NONE
        rplI NONE
        dnaB NONE
        aspS NONE
      LA1681 NONE
        phoH NONE
      LA1683 1682509 .. 1682525 +  -3.7   -3.0972   TAAAAACATTTCGGG              GAAAACA AAC TGATTTC              TGATTTAGTTTCTAT  47 13
      LA1684 NONE
        recO NONE
      LA1686 NONE
      LA1687 NONE
        argS NONE
        cinA NONE
      LA1690 1688906 .. 1688917 +  -4.4  -3.96148   CAATTTTAAGTCTAT                TAGG AGCG CCTA                 TTTGTCGTGACCAGA  59 437
      LA1697 1695319 .. 1695331 +  -3.3  -4.08692   ATTTTTGTGTGAGTC                CCACA TCT TGAGG                TTTTGGGACAAGTTC  55 103
      LA1698 1696455 .. 1696465 +    -4  -2.83906   TTGTAGGAACTCATA                 CTTT TAG AAAG                 GTCTTTTCAGTTGAA  47 228
      LA1707 1702796 .. 1702813 +  -4.3  -3.38317   TTGTCCTAATTTGTC             TTTTATT TTAG AATAAAA              TCTTGGTTTGTGAAT  52 289
      LA1713 1706444 .. 1706461 +  -2.8  -4.61633   TCCAATTTGCTTTTA             TGAATT ATTTCC AATTCA              TTTTTGACACTATCT  60 195
      LA1715 1707659 .. 1707670 +    -3  -3.06183   ATGAGTTCTTACATT                TTCA GAGA TGAA                 TTGAGTAAACATGAA  45 53
      LA1716 1707887 .. 1707901 +  -2.8  -2.80236   AAAAGTTGTGGGAAC               TCTTAC GAA GTTAGA               CTTTAGAGTTGGATT  41 51
      LA1717 NONE
      LA1718 NONE
        cysK 1709268 .. 1709298 + -12.7  -5.72207   AAATTTTCTTTATTG       GAAACCTCGGAGT ATATA ATTCCGGGGTTTC       TTTTTTTCATTTGAA 100 57
        topA 1713014 .. 1713045 +  -6.7  -4.97402   ACATTTATTTTTACG      ACCCAAGATTTTT CGTTCT AAGAATCTTGGGG       TTTTTGTAACTTTTA  82 419
      LA1725 NONE
      LA1727 1717157 .. 1717178 + -13.1  -3.07947   TTAAGAAAGCTTTAA           GGGCGAAAA AATT TTTTCGCCC            TATTAAAAATTCTTA 100 460
        lipB NONE
      LA1733 NONE
      LA1734 NONE
        mviN NONE
      LA1736 1724046 .. 1724058 +  -3.5  -2.78384   ATCGAAATCGATCTT                TAAAA TCT TTTTA                TATGATAAAAAACCG  45 23
      LA1737 1729005 .. 1729022 +  -3.5  -4.52857   GGCTATATCCGACAT             TCTAGAA CGTT TTTTAGA              TTTTGTGTAAACCGT  62 354
      LA1739 1729713 .. 1729749 +  -3.2  -5.34632   ATTATCTCGTATCCT    TAGTGCTTTCTAATAT GAGTA ATATTAAAAAGTTCTA    TTTTTATGTTTTATT  74 75
      LA1742 1732229 .. 1732239 +    -4  -3.00651   TTGAACATAGGATTT                 TAGA CGC TCTA                 CTTTGTAGTATGAAG  48 271
       cheR1 NONE
       cheB2 NONE
      LA1745 NONE
      LA1746 1738979 .. 1738989 +    -4  -3.62775   GCCATTTAAGCAATA                 TTTG TCT CAAA                 TTCTTCAGGGCTGAT  53 297
      LA1748 NONE
      LA1749 1740974 .. 1740986 +  -2.7  -4.88067   ATCAGAAATTGTCAA                TGGTT GAT AACTA                TTTTTATCACTCAAT  65 226
      LA1755 1744298 .. 1744314 +  -2.3  -3.05066   TTATTTCTTAAAATG              TGAAAAT TTA ATATTCA              TATTCGAAAATTATT  41 125
      LA1756 1744976 .. 1744991 +  -2.5  -3.69094   AATCGATCATCTCAC              GGGGT ATCGCA ACTCC               TTTAGATAATGAATT  48 5
      LA1757 1745647 .. 1745658 +  -4.4  -3.48884   CCGATTAATATAAAA                TCAC TTGG GTGA                 TATCTTTCTTTAACG  52 14
      LA1758 1748429 .. 1748439 +    -4  -3.31428   TATTCCGTCTTCTGA                 GTTT TTG AAAC                 TGTCTTGTATTTGCC  50 289
      LA1760 NONE
      LA1761 NONE
      LA1762 1753894 .. 1753906 +  -5.5  -2.73701   AACACTCAGTACTAG                CGTAG ATC CTGCG                ATTAGTTTAGTAAAA  55 67
      LA1763 NONE
      LA1764 1756104 .. 1756118 +  -6.4  -4.08767   GAGTTGGTGAATAGG               TCTTCC GAA GGAAGG               TTTTGCGGAAGTGAA  70 55
      LA1765 NONE
      LA1766 NONE
      LA1767 1765508 .. 1765519 +    -3  -3.37344   CCTAGGACTGGAGTG                GAAA CGAG TTTC                 TTACTTCCATCCGGC  46 288
      LA1769 1766856 .. 1766866 +    -4  -3.68351   CAGTAAAACTCATAT                 TCAA ATA TTGA                 TTTAAATAGTAAGAA  54 464
      LA1772 1768914 .. 1768924 +    -4   -3.6471   GGAACGTACACTCCA                 GAAA AGA TTTC                 TTGTCTAGTTTGAAA  54 255
      LA1775 1772309 .. 1772321 +  -2.7  -4.30057   TACTTATAGTGTTTT                TTTCT TCG GGAAA                TCTTTTTTGTAATAT  57 342
      LA1778 1773607 .. 1773620 +  -5.3  -4.58395   GTATGGGTACTCTCA               TGAAC AAAT GTTCA                TTTTTGAGACATAGG  70 79
      LA1779 1774897 .. 1774913 +  -2.4  -4.78149   CTTATTGCATTATTT              TTAATT AAAGA AATTAA              TTTTTAAATTATCAA  61 265
      LA1780 NONE
      LA1781 1775543 .. 1775558 +  -3.4   -3.4252   AGAAGTTTTAGATAA              TATTAA ATTA TTAATA               TTCTAATAAATGGGC  48 4
      LA1788 1778061 .. 1778076 +  -3.2  -4.41895   TCTCGCTCCGTTCAG              GATCGC TAAT GGGATC               TTTTCATTCCGGCTT  60 273
      LA1789 1779040 .. 1779052 +  -9.1   -2.5955   TGGCTTAGCGAAATG                GCAGG TAA CCTGC                TACGTTATGCGGAAT  73 62
      LA1790 NONE
      LA1791 1779813 .. 1779829 +  -2.1  -3.02144   CGCGTGCTTAAGCAC              GCTCCAG AAC CGCGAGC              TATTCAAGACAATCA  41 119
      LA1794 NONE
      LA1795 1783413 .. 1783426 +  -2.3  -3.07029   GTTTATTTTGATGAA               TCCGG GACT CCAGA                TATTCAAAGTGTTTC  42 166
      LA1796 1784168 .. 1784184 +  -9.5  -3.08992   GAACCGCGAACTTCT              CTTCGAT TTT ATCGAAG              TGTATTACAATAGAT  74 181
      LA1798 1784751 .. 1784773 +  -3.4  -2.92642   ACTATTTATAACGAA           GAGAGAGAAT AAA ATTGGCTCTC           TATATCGATAGTAGT  44 14
      LA1799 1785235 .. 1785245 +  -3.2  -3.12505   GCTTAACTTGTCTCC                 TCGT TCG GCGA                 TCTTCACTGTGAACT  45 49
      LA1800 NONE
      LA1801 NONE
      LA1802 NONE
      LA1803 NONE
      LA1804 1787168 .. 1787179 +  -4.4  -2.52681   GGAATCTCTTCAAAT                TCGA AAAA TCGA                 CTCTATATTTGATAT  46 209
      LA1805 1788104 .. 1788116 +  -3.5  -3.20832   CTCTCCTCATGAGTT                TTAAA GTT TTTAA                CTTTTCCATTTCGAA  47 99
      LA1806 NONE
      LA1807 NONE
      LA1809 NONE
      LA1810 NONE
      LA1813 1794946 .. 1794964 +  -2.5  -2.71011   AAGAGCGCGTGACTT            CGCATAAC TACG GTTAT-CG             TGCTTGGGCGCAAGT  40 19
      LA1815 1797438 .. 1797449 +  -5.8  -2.63501   CAATGGCGCCTAACT                GCGA TTTC TCGC                 TCCGTTCGTTATTCG  54 28
      LA1816 NONE
      LA1818 1798291 .. 1798313 +  -5.6  -3.30106   CCTTTACTACTTCCA           TGAGGAGGGT AAA ACCTTTTTCA           TCTCTTTGCATTCAC  59 406
       cysE3 NONE
      LA1822 NONE
      LA1823 1800942 .. 1800954 +  -4.8  -3.54459   ACTCTCGCTTGGCCT                CCGA CACAT TCGG                TTTGCAAGACGTTCG  57 83
      LA1824 1802018 .. 1802030 +  -6.3   -3.4052   CCTTCTGCTCATCGC                CTAAC TTC GTTAG                TTCCTTCGATTGAAG  63 44
      LA1826 1804799 .. 1804812 +  -2.4  -5.42862   TTTTAAATCTTAAAA               GAGA AAGGAA TCTC                TTTTTTTAAAACTAT  71 3
      LA1832 1810099 .. 1810118 +  -4.4  -4.11216   GTTCGGTCTACATTT            TAGATTTT TTCT AAAATCTG             TTTTCCAACTCGGGA  59 135
      LA1834 NONE
      LA1835 1810878 .. 1810892 +   -10  -2.91997   ATTTTACATTTCTCT               GTCTCC TAT GGAGAC               TACTTGTGTCTACAC  77 215
      LA1836 1811254 .. 1811266 +  -4.1  -4.07124   AGAGTTCTTCGTTTT                CTTGG CTT CTAAG                TTTGTGTAGCTGGTC  59 4
       parA1 1812127 .. 1812137 +  -5.4  -2.80245   GGATTGCTTTTGATT                 CTCT TGC AGAG                 GTTCTATTAAAATGA  52 0
       parB1 1813193 .. 1813204 +    -3  -3.55323   ACCTTCCTTAAAATC                CTAA TAAT TTAG                 TTATGTCCCATTTTT  50 188
      LA1839 1814894 .. 1814923 +  -3.7  -4.16921   CTCTTCAGAGTTCCA      CTCCCTGAATGCC TCTGTC GGCATT--GGGAG       TTTTACGGGTTATTC  57 329
      LA1843 1816654 .. 1816683 +  -2.2  -3.56958   AAATGATAAACGTTC       TAAGGAAAATAC ATCTAA GTATATTCCATA        TTATAATATTCTTAA  47 128
      LA1844 1817450 .. 1817468 +  -4.6  -4.17491   TGGATATCACTTTGA             TTCATTAG AAA CTAGTGGA             TTTTGGACATTTGGT  62 233
      LA1846 NONE
      LA1847 1819121 .. 1819140 +    -5  -3.90744   TGGTATGACGAGAGT            GGTTTTCG GATC CGAAAGTC             TTCTTTAGAACCGAA  63 434
      LA1848 NONE
      LA1849 NONE
      LA1850 1821039 .. 1821069 +  -3.3  -3.59583   TGTCTTATGCACATA       CGAAATTTAGAGG AATTG CCTATGATTTTCG       TTTGCAACTGATTAT  50 330
      LA1851 NONE
      LA1852 NONE
      LA1853 1824044 .. 1824066 +  -4.3  -3.98291   ACCGTAAGATTTGGT           GAGATAAAA AGTTA TTTTATTTC           TTGTTTCAGCTTATT  57 250
      LA1854 1826132 .. 1826145 +  -3.1  -2.75294   TTGCTTCATAAGAAC               GATTG ACTT CGATC                ATTTCGACCATTTCG  43 106
      LA1856 1828216 .. 1828229 +  -3.9  -2.78384   TTTTCTGCAAATAGT               TTCAA ATTA TTGAA                TATAGTGGCACGAGA  46 360
      LA1858 NONE
        catA 1831135 .. 1831151 +  -5.1  -3.20348   TTTTTGAATCTTAAC              GCAGAAA TCT TTTCAGC              TTGACTGTTAATAAA  54 278
      LA1860 1833733 .. 1833752 +  -2.2  -5.39905   CTTGTATTATGATAA            TTGAATTT ACTA AAAATCAA             TTTTTATTCTTTGGT  71 253
        asnS 1841224 .. 1841266 +  -8.2   -4.4009   GTGATACTCTTGAAT CGACGGAGTCAAGAAGGCCG GGT CGGCCTTCACGTAGCCGTTG TTTTCTCAGCTGAGA  85 122
      LA1867 1842580 .. 1842596 +  -2.2  -5.08601   AAGTTCGGGTAATTG              GTGTCG CCGGA CTACAC              TTTTTGTTCCAATCA  65 287
      LA1868 NONE
      LA1869 NONE
      LA1870 NONE
      LA1871 1845110 .. 1845134 +  -8.1  -2.52988   ATTTTCTGTATCTTA          TTTAGATTTCT AGG AGAAATTTAAA          GTGTATTCTCATATT  68 127
      LA1872 1846273 .. 1846308 +  -6.2  -2.88788   GATTTTACCCGCCCG    ATCATGCAGA-CGTTTC ATA GAAACGATCTGCTTGGA    ATATTTTCTCAATAA  55 390
        clpB 1854955 .. 1854994 + -12.4  -3.02121   ATAGAAACCTTTCAT  CTACATAAAAAAGGAAGC ACAA GCTTCCTTTTTTATCGAG   TGTAATCTTATTTTT 100 118
      LA1886 NONE
      LA1887 1861512 .. 1861524 +  -4.9  -3.06515   CCACAAATTTTATTA                CAAAA GTA TTTTG                CTTTTCAGACTAGGG  52 93
        lepA 1863506 .. 1863516 +  -2.6  -3.28001   CTAAAAAACAAAATC                 TATA GGA TATA                 TTGGCTTTACAGATA  45 159
      LA1889 1864698 .. 1864722 +  -2.4  -4.91977   AATATGAGCCTCACA         TTTCATTTTTA ATGA TAAAAA-GAAA          TTTTATATTTTGATC  63 80
      LA1890 1866437 .. 1866449 +  -2.7  -3.40741   GTAAACCAAATATTT                TTGAG TCC CTTAA                GTTTTGTTGGCCTTT  46 202
      LA1894 NONE
      LA1895 1868586 .. 1868608 +  -9.1  -3.68619   TTAGAAGTAAAAAAA           GCCGCCCTT GTTGG AAAGGCGGC           TTTCGCTCGATTCAA  81 103
      LA1899 NONE
      LA1900 NONE
      LA1901 NONE
      LA1902 NONE
      LA1903 1875616 .. 1875637 +  -4.6  -3.12351   TTAAAAATGTAAGTG           TTTGTTTA CGTTTC TAAACAAA            TTGAATCTAAAAAAA  52 222
      LA1904 NONE
      LA1905 NONE
      LA1906 1878275 .. 1878303 +  -4.7  -4.28361   TAAAATAAATAAAAA        GTATTTTCGCATA ACT TATGAAAAAATAC        TTTTACTGAAGTTAA  64 57
      LA1912 1882628 .. 1882642 +  -2.8  -2.70994   AGATTGTGTCTTTTA               TTGATC TTT GAACAA               GTTCTCTACCATTAA  41 298
      LA1916 NONE
      LA1917 1888385 .. 1888410 +  -4.2  -4.09117   ATTAATTTTCTTATG         TTTTTTCATT AAAACG AATGGAAAAA          TTGTTTATAGATAGA  59 69
      LA1918 1889007 .. 1889017 +  -6.8  -5.08824   AACACGACTTACTTC                 TCCG GAA CGGA                 TTTTTTCGATCAAAC  83 217
       rbpA2 1892346 .. 1892371 + -10.5  -4.36914   TATTGATCTTTTAAA         GGGAGAAAGGC GATT GTTTTTCTCCC          TTTTCTGAAAACAGG 100 35
      LA1921 1892926 .. 1892944 +    -4  -4.57341   GGATTCTACTCATGA             TTTAGAAA GAT TTTTTAAA             TTTTTAGACGAACTT  65 117
      LA1922 1893944 .. 1893959 +    -9  -2.93393   CCCAAAACCGTCCAA              TGTGGG AACT CCCACA               ATTTATAAAATAGAA  72 49
      LA1927 1898296 .. 1898308 +  -3.3  -2.77433   GAAAAAGAAAAAATA                GACCC TGT GAGTC                TGATCTGTATTGTAG  43 25
        trxA NONE
        cgs1 1900832 .. 1900845 +  -5.3  -2.72144   ATGAGAATGAATACA               GTCTA CGCG TAGAC                GTTTGGGAGAAATGA  51 14
      LA1930 NONE
      LA1931 1903247 .. 1903273 +  -5.3  -2.71001   TCTTAATAGATAGAC         CTTCATAAACA TTTGT TTTTTATGAAG         ATTGCTTTAGAAATA  51 63
      LA1932 1904312 .. 1904324 +  -4.9  -5.07567   TAATGTAGGAGTTAC                TACAA ACT TTGTA                TTTTTTAAGATGTAC  75 411
      LA1938 1911626 .. 1911644 +  -5.4  -3.08813   CGTCATATTGACCAT             TCAAATAT TCA ATGTTTGA             TCTATTAACATAAAA  54 221
      LA1940 1913216 .. 1913226 +  -2.6  -7.14698   GAATATTATGTTTTT                 TTAA TTT TTAA                 TTTTTTTTTTTTTTT 100 506
         eno 1922181 .. 1922197 +  -5.3  -4.67478   AAGGGTAGGGAAACT              TTTTATA ATT TATAAAA              TTGTTTTTGTATTTG  70 11
      LA1952 1922738 .. 1922753 +  -5.4  -2.95448   GACGGTTTTATTTAT              TGAGTG AAAA CGCTCA               TATCGTTAAATTTAG  53 287
       clpP1 1923544 .. 1923557 +  -2.5  -2.61274   AGATAAACTCGCTAC               TAAAA TCGA TTTTA                ATTGATTCGAATAAA  40 7
      LA1954 NONE
      LA1955 NONE
      LA1956 NONE
      LA1957 1926177 .. 1926207 +  -2.6  -3.57144   ACTCTTACAAATTTA       GAAATGGAATTTTG ACC CAACTTTCTGTTTC       TTTCAAAATAGAAAA  48 118
      LA1958 1926912 .. 1926923 +  -4.4  -3.85362   AAAGGATGGCTGGGT                CTTC ATGA GAAG                 TTTGATCGTTCGATT  55 18
      LA1959 1927715 .. 1927729 +  -2.8  -3.04792   GTTAAAATATTTTTG               GAATCG GCA CGATTG               TCTTAAAAGTAATAA  42 75
        secA 1930492 .. 1930509 +  -4.2  -3.23532   AGACAAGCCGGAGAA             GAAAAC GCTGAG GTTTTC              TGTCTTCATTTCGAT  50 15
      LA1961 NONE
      LA1962 1931476 .. 1931486 +  -2.6  -3.15027   CAGGTTCCTCAAATC                 TTTA CGA TAAA                 CTTTTACTACAAACT  43 60
      LA1963 1933051 .. 1933064 +  -6.7  -2.50607   TTAATTACCGGAGCG               GCGAT AGTC ATCGC                AATTGTTTCTTTGGC  59 81
      LA1964 NONE
      LA1965 NONE
       czcA2 1938069 .. 1938085 +  -2.3  -5.47399   ATAAAGATAAAAAAA              CTAAAAA GGA TATTTAG              TTTTTTTAGGATTCA  71 9
       czcA3 1942413 .. 1942434 +  -8.7  -4.14598   TTTATGAATAAAAAA           GCGCCTTCT TTTC AAAAGGCGC            TTTGATTTAATTCGA  83 498
      LA1974 1949430 .. 1949442 +  -4.9  -4.51196   AAGATACTCTGACTT                TTCTT GGT AAGAA                TTTTCTACCTTTAAA  67 16
      LA1975 NONE
      LA1977 NONE
      LA1978 NONE
      LA1979 1954406 .. 1954416 +  -4.6  -4.75776   CGTAACTTACGGAAT                 CTGC ATT GCGG                 TTTTTCGATTGGGTT  71 36
      LA1980 1955688 .. 1955711 +  -2.6  -3.82031   AAAACAGAGGCTTTG          TACAAAAA TCTGATTC TTTTTGTA           TTTCGTAGTAGTTCC  50 299
      LA1983 1963096 .. 1963108 +  -3.5  -3.57263   TGTTTTGAAATAATG                TTTTT TAT AAAAA                TTTGAGAATAGGGAT  52 71
      LA1986 NONE
      LA1987 NONE
      LA1988 1968880 .. 1968894 +  -2.8  -2.95177   AAACCATTTCACGAA               TGGAAT TAA AATCCA               ATTCATTTTTTCAAA  42 397
      LA1990 NONE
        thiE NONE
        tagA 1970894 .. 1970913 +  -5.1  -4.83169   TCTTAGTAACTTGAG            TTCAGTT GTAAAG AACTGAA             TTTTTATAAAGAGGT  72 35
      LA1993 1971222 .. 1971237 +  -7.6  -3.94846   TTTACTCAGCTGAAT              TCCCAT TAAA ATGGGA               TTTAGATTTTGATCA  76 28
      LA1994 1972137 .. 1972155 +  -3.1  -4.19624   AAAGGATCATTTAAC             TCGGTAA AGGCG TTTCCGA             TTTCTCTTCCGGCTA  59 393
      LA2002 1980805 .. 1980817 +  -2.7  -4.22475   TCAAAAAGAATAAAA                TTTGA ATG TCGAA                TTCTTGTTTTAAATA  55 170
      LA2003 NONE
      LA2004 1983171 .. 1983191 + -12.7  -2.76693   AGTGTATAAAACCTG            GGTGTTAGT TTG ACTAACACC            TAACTTTTCCACTTT 100 18
      LA2005 1983979 .. 1983999 +  -5.6  -5.00616   GTAGATAGAATTCCT            TTAGATTT GAAAG AAATCTAA            TTTTTTCCGGAAGAG  78 406
      LA2011 1989532 .. 1989546 +  -4.2  -6.15259   TATGAGTCTTTTGAT               CCGAAT TGT AATCGG               TTTTTTTTTGCCTTC  91 36
      LA2012 1990923 .. 1990936 +  -3.9  -5.14563   TGTAATTGCTAGGAT               TTGTT TCAA AACAA                TTTTTTAATAAGAAA  70 4
      LA2013 NONE
        creD 1992840 .. 1992862 +  -8.5  -5.33866   TGTTTTTTGTTTGTA          GCCCTAACTC GAAA GAGT-AGGGC           TTTTTTATCGATTTG  93 72
      LA2015 1993412 .. 1993425 +  -3.1  -2.93723   TGACAGAAAAACAGG               CATCG TTTG TGATG                TGTGGTTAGTCGCCG  44 220
      LA2016 1993933 .. 1993964 +  -3.8  -3.60048   AGTAGTTCTTACGTT      TTAGAAATTGATCT GTAA AGTTCAGATTCTAA       CTTTTTTCAGAAAAA  52 159
       flaB1 1995506 .. 1995550 + -13.8  -2.89705   AACGGTGAACAACTG ACCGGAAGAGGAACACATTTC TTCG GAGATGTGTTTC-CTTCCGGA ATTGATTTTTAAATT 100 99
      LA2018 1995842 .. 1995865 +  -8.9  -3.32022   ACAGACCATGTCCGG          CCGGCAGAT AGGGAG ATTTGCCGG           TTCATCTCTACAAAG  74 190
       flaB2 1996777 .. 1996805 + -19.7    -5.626   AAGGTAGATAAAGGT        TCCACCGGAAGGG TTT CTCTTCCGGTGGA        TTTTTTTATCCGATA 100 61
      LA2020 1999134 .. 1999180 +  -9.7  -5.11112   TAGAAAATCTTAATT TACAAAAGCGTAAACGGAATTG TTTT CAATTCCGTTTACG-TTTAGCG TTTTTCTTGGAATTT 100 66
      LA2025 NONE
      LA2026 NONE
      LA2027 2005093 .. 2005109 +  -4.4  -2.90496   TTTTAAGAATTTTGT              GTGGGA ACTAC TCTCAC              TAGTTTGAACGCGAA  48 48
      LA2028 2006134 .. 2006145 +    -3  -3.63922   GGATTCTTTAAAAAA                GAAT TAAA ATTC                 TATTTTAAGGAGAAT  50 19
      LA2030 2007220 .. 2007235 +  -2.6  -4.91473   TTAGGTGATCCATCT              TTGAAA ATTT TTTCGA               TTTGTTTTTAGCTTG  64 37
      LA2031 2008094 .. 2008106 +  -4.9  -4.45077   GTTTTCCAGTAGTTT                TTTGA TCG TCAAA                TTTTCGTAATTTTTA  67 173
      LA2033 2010428 .. 2010446 +  -4.6  -3.22906   AAGCGTGTTTTACAA             CGAAAATT CAT AATATTCG             GTTTTATAAAAATAG  53 342
      LA2034 2012546 .. 2012558 +  -6.3  -4.09739   TGATATTACATAAAT                TCGAT CAT ATCGA                TTTTGGAAGCGTTGG  70 199
      LA2036 2013350 .. 2013371 +  -3.2  -4.41348   AATTGAATATATTTT           TATATTAT TTTTTT ATAATATA            TTTATTTAACGCGAG  60 60
      LA2038 NONE
      LA2039 2013995 .. 2014007 +  -6.3  -2.83908   TCGCGTTTAGGCCGT                TTGAG TAA CTCAA                TATAATAATCACTTT  58 101
       cheR2 2016619 .. 2016637 +  -3.2  -4.10161   TTCTTCAAAATCGTT             TTAAAAAC CTA GTGTTTAA             TTTTAAAGAATGATC  55 301
        mraW NONE
      LA2046 NONE
        murE NONE
       mraY1 NONE
        ftsW NONE
        murG NONE
        murC 2025404 .. 2025415 +    -3  -4.06096   AGTTCAGATTCTTCC                GTTT AAAA AAAC                 TTCTTGTATTTAATT  55 74
      LA2052 NONE
      LA2053 2027338 .. 2027362 +  -5.1  -3.82665   TGATAAACGTCCTTT          CTCATGTTTTT GAG AGAAAAATGAG          TTTCGTAGTCTCCTG  61 163
      LA2058 2033251 .. 2033262 +  -2.2  -4.23647   CTTTTAAAATTTCTC                CTGG ATTT CTAG                 TTTCTTGAATCGTTT  56 329
      LA2063 2038513 .. 2038532 +  -5.8  -3.69283   TCGAAACAAACTTTA            GGAAGAAA TATA TTTTTTCC             TTGTTCCATACCTTC  63 359
      LA2067 2041862 .. 2041876 +  -7.2  -3.30124   ATTTCAATCTGAGTG               GTGAAT TAG ATTCAC               TTCTCGGAGGTGAAG  66 101
        fliN 2042342 .. 2042357 +  -7.6  -2.79415   CCTATAAATGTGGTA              GGTTTC CACA GAAACC               GTTGTATGATTTATA  66 78
      LA2074 NONE
        argH NONE
      LA2077 NONE
      LA2078 2048717 .. 2048728 +    -3  -5.21709   GTTGTGATTTAGTCC                GTTT TATA AAAC                 TTTTTTGATCTCAAA  71 117
      LA2080 NONE
        fliM 2051229 .. 2051241 +  -4.9  -4.09864   GGTCGTATGTTTTAA                TTTCA TTT TGAAA                TTTTAAAAACTCAAT  62 58
      LA2082 2051695 .. 2051708 +  -2.4  -4.85782   CTGAATACATTCGCC               TGGA CATTCA TCCA                TTTCTTTTTGAACAA  63 88
      LA2083 2052544 .. 2052575 +   -14  -5.67283   CTCAGTAAGTTTGAA      GCCTTGGTTTTTTCT TAC AGAAAAA-CCAAGGC      TTTTTTATTTCAATT 100 33
      LA2086 2053865 .. 2053886 +  -8.7  -2.91395   GTATTCAGGTATCAT           TCTTTCCGG TGGT CCGGAAAGC            GTTTATGAGCCAAAT  72 117
      LA2087 2055525 .. 2055539 +  -5.8  -4.36931   ACGATCGAGTGGGAA               TAATTG ATT CAATTA               TTTTAATGTAGATTC  71 23
      LA2090 NONE
      LA2091 NONE
       lpcA2 NONE
        oppD 2063318 .. 2063328 +    -4    -3.272   GAGTATGGAAAAAAA                 CTTT TTG AAAG                 TTGATCTCAGATAGT  50 11
      LA2094 2064870 .. 2064889 +  -3.6  -3.53091   CCGATTTCTCAACGA            TGGAATTT AGAC GGATTCCA             TTTCGAGAAACCAAT  50 103
        leuC NONE
        leuD NONE
        cysM 2067983 .. 2067998 +  -3.2  -4.09685   CTACAGAATTGTAGT              CCTATC CCCT GATCGG               TTTTGAAGGATAGAA  55 4
      LA2098 2069890 .. 2069908 +  -3.8  -3.74747   AGAAGTATTTAGGAC             TGCTTGGG AAT TCTAAGCG             TTTACTAAAAGTTAG  54 10
      LA2099 2070885 .. 2070914 +  -5.7  -3.65046   TAGAAAGGATTGCCG       CGGCTAAAATAGG ATTT CCTGGTTTACCCG        TTCTTAAAATCAAAA  60 416
      LA2101 NONE
      LA2102 NONE
      LA2103 NONE
        clpA NONE
      LA2105 NONE
        gshA NONE
      LA2107 2080378 .. 2080408 +  -8.3  -3.05463   TCATAATCTTTGCCA       GAGACGAGTCCCA TTTTT TGAAACTCGTCTC       TTACGTAAGAGCAGT  67 188
      LA2111 2081777 .. 2081789 +  -4.1  -2.57463   TATGTGAATTTGGCG                TAAGG AAC CCTTG                ATTCTGAAAAAAGTT  46 443
      LA2118 2088657 .. 2088675 +  -3.8   -4.9934   CATGAAGGCCTAGAA             CTGGAAGT ATA GCTTGCAG             TTTTTCTAATATTAT  68 14
       glpK1 2090326 .. 2090340 +    -5  -4.57341   AAAGAATTTCTAAAA               TTCTTC CGG GAGGAA               TTTTTAAAAAGAATT  71 123
      LA2125 NONE
      LA2127 2097291 .. 2097301 +  -5.4  -3.50133   TTTTAATAAAATGCA                 GTAG TTC CTAC                 ATTTTTGTGAAACTC  57 91
      LA2128 2098034 .. 2098044 +    -4  -4.45259   AGCCTCTCGACCAAG                 TTCT TAC AGAA                 TTCTTTTTCGGATTT  63 390
      LA2129 NONE
      LA2130 NONE
      LA2131 NONE
      LA2132 2103269 .. 2103282 +  -2.4  -3.96999   AAGCTTAAAGTACCA               GAAC CGAATT GTTC                TATTTTTAAATCTAC  51 337
        thrB NONE
      LA2135 2106002 .. 2106022 +  -6.9  -3.15909   TTTTATAGTACATAA            CGTACTTAA AAA TTAAGAACG            ATTTCTATTGATTCA  62 97
      LA2138 NONE
         mdh NONE
        bioF NONE
        bioD NONE
        bioA NONE
        bioB 2113778 .. 2113790 +  -6.3  -2.65993   CGAAGAAAGGTAAAA                TTCGA TTT TCGAA                TGCGTTATGTGTCTT  57 213
       pafAH 2114891 .. 2114903 +  -4.1  -3.32957   CTTTTACCCTATCTT                TAAGG TTC CCTTG                CTTTTAGTTCTTACA  50 23
        serB 2115786 .. 2115805 +  -3.6   -4.8269   TTGTTTCCTTAACTT            CTTTTGAA AATC TTCCAAAG             TTTTTAATGCTTCTA  66 29
      LA2148 NONE
      LA2149 2119884 .. 2119895 +  -5.8  -4.46775   AACGGATTGGTGTTT                CGGA ATCT TCCG                 TTTATCTTTTGAATC  71 2
      LA2150 2120883 .. 2120898 +  -3.2  -4.58308   TTTTAGAGAAAGGAT              TCGATC AATT GACCGA               TTTCTTTAGTTCCTA  62 459
      LA2155 NONE
      LA2156 2126690 .. 2126703 +  -6.7  -3.54489   TGTGAAATTTCAAAT               TCCCA GAGT TGGGA                TTGATTTCGCATTGG  64 198
      LA2158 NONE
      LA2159 NONE
        rpmB 2130007 .. 2130049 +  -9.5  -2.89668   GCGTTTCTAAAATGG TTTTCCCGAATTTTTTCTCT TTTA AGA-AAAGAATTCGGGGAAG TCTCTACACCTCTTC  75 45
      LA2163 NONE
      LA2164 2131045 .. 2131059 +    -5  -3.45403   AAAGATCATTTTGAA               CTTCAG GAT TTGAAG               TAATTTTTTATGGCT  57 8
      LA2165 2131565 .. 2131583 +  -3.2  -5.54907   GAATAGAGTTGTTGG             AAAATGAA TTC TTCATTTG             TTTTTGTTTTATGAA  78 54
        uvrC NONE
      LA2167 2136963 .. 2136981 +  -7.6  -3.56985   AAAAGAAGGAACGTT             TATGAAAA AAT TTTTCATA             TATTCCTTTTTTATA  72 21
      LA2168 NONE
      LA2169 NONE
      LA2170 2140605 .. 2140617 +  -4.1  -3.39668   AGTTCTCTGTATTCT                TCGGA ATG TTCGA                TTCTAGACTTTCCAA  50 487
      LA2172 2143366 .. 2143376 +  -5.4  -3.74587   ATCTAGATGTTTGCG                 GTAG TTA CTAC                 ATTTTATTTTTACAG  61 359
      LA2175 2147198 .. 2147215 +  -2.7  -4.08064   ACCTAAGTCGTGTTC             TCTTAAG TATT CTAAAGA              TTTTCCGGAAACATT  55 200
      LA2182 NONE
      LA2183 NONE
      LA2184 NONE
      LA2185 NONE
      LA2186 2163609 .. 2163623 +  -4.4  -2.86908   AGATTGAACACTATT               TTTTTA AAA TAAAAA               TGTGATAGTTCGCTT  47 46
      LA2187 NONE
      LA2188 NONE
      LA2189 2168002 .. 2168013 +  -5.8  -3.59233   TTTATAAAAACTCCT                CAGC TGTA GCTG                 TTAATTTACTACTTG  62 108
      LA2198 2178835 .. 2178851 +  -2.3  -3.63627   ACTATTACAAATCTG              GATTTTA CTC TTAAATC              TTTAAAATGTGGGAA  47 12
      LA2199 2179380 .. 2179390 +  -2.6  -4.44301   ATAAAAATTTATCTA                 TATT TAG AATA                 TTATTTATTTTAAAT  58 419
       amiB2 2180366 .. 2180401 + -10.8  -2.54896   TATTATATAATTATT    ATTTGAATATATTCTT AAAT AAGAATATATTCAAAG     TCGATTGAGTGCGGA  82 389
      LA2203 2182778 .. 2182799 +  -3.8  -4.87318   CAGATTCATAATTTG           GGAATTCT TTACTT AGAATTTC            TTTTTGAATTTTGAA  69 420
      LA2208 NONE
      LA2209 2188729 .. 2188742 +  -8.1  -3.20264   GGAATGAGTGATTTC               GTGGG AGTT CCCAC                ATTTTACATCTTTTC  70 518
        uvrA 2194575 .. 2194587 +  -3.5  -2.64274   AAACAAAATAAAAAG                TAATA GAG TATTA                TGAGTTTAAAAGAAT  44 30
      LA2213 2195665 .. 2195681 +  -3.7  -3.25166   AGTTTTTTAATTCAA              TCAAAGA AAA TCTTAGA              TCATTTTTAAAGTGG  49 54
      LA2216 2197942 .. 2197961 +  -3.6  -3.49077   TTCGGAAAAGGCAAA            TCC-CTCTT CTC AGGAGTGGA            TTGAATTTTTCTCGG  50 2
        mgtE 2199267 .. 2199280 +  -2.5  -3.56958   TAGGACTAGCCACTT               TATTT ATTC AAATA                TTATGATATTATTAA  48 6
      LA2218 NONE
      LA2219 2200361 .. 2200385 +  -4.5  -3.63895   CGGATAATAAATTAC          TTAAAAAATTT GGA ATATTTTTTAA          TTTAAAATCATTAGA  57 241
      LA2220 NONE
        mgtA 2203562 .. 2203573 +    -3  -3.96327   ACAAAACCTTGAACT                TTTG ACGA CAAA                 TTTCTACTAAAAAGT  54 430
      LA2222 NONE
      LA2223 NONE
      LA2224 NONE
      LA2227 2209948 .. 2209958 +  -2.6  -3.62046   CCTAAAATTAAATCT                 TTTT CAA AAAA                 TTCTTCAGAGAATGA  48 66
      LA2228 2210309 .. 2210323 +  -2.9  -3.18094   TATCTTGTCTATCTA               TTTCT GCACA AGAAA               TTAAATAGTTATTTT  43 103
        rpsU 2210636 .. 2210653 +  -8.5  -2.50443   TGACTTCGTCGAACT             TGGAATC GATT GATTCCA              CTTACTCGAATCTAA  68 45
      LA2230 2211136 .. 2211156 +  -2.5   -2.8552   AAGTACTAAGTGAGC            CCCCTTTGT CCA ACAAAAAGG            ATTTCATCGATCGAA  41 39
        dnaG NONE
        rpoD 2214712 .. 2214731 +  -6.4  -3.37245   TATATCGACGGTTGA            TTTGTCGG AACT CCGACGGA             TTGATATTGAAATAC  62 26
      LA2233 2215385 .. 2215398 +  -8.1  -6.14618   ATTAGCTCCATTGCA               GCGGA TTCT TCCGC                TTTTTTTGTTTTGTC 100 439
        tyrS 2218251 .. 2218265 +  -3.6  -2.76911   ATTTCCTAAAAATGA               TTTGAA GGA TTCGAA               ATTCCTTATTTCAAT  45 32
      LA2238 2219800 .. 2219811 +    -3  -4.43576   TGAAATCATTTAAAA                GAAA TCCC TTTC                 TTTCTTATCTATGAT  60 339
      LA2246 2228304 .. 2228314 +  -6.8  -2.85909   ATCCTGATTTGCAAT                 CTGC AGT GCAG                 TAGTTCTCACATTTT  60 167
      LA2247 2228532 .. 2228542 +  -2.6    -2.924   TTATAGGAACTTACA                 TTTT ATT AAAA                 ATTTCTAAAGAATTA  42 35
      LA2248 2229544 .. 2229563 +  -7.9  -3.30658   GAGATCCTATCAGAT            CATCGGT CCCACA ACCGATG             TAATTTTTGGTATAA  69 511
      LA2249 2231206 .. 2231221 +  -4.6  -2.93891   CCTAGCTAATCTAAC              GCCTGC ATTT GCAAGC               TGATGTTTTACAACT  50 393
        thiJ NONE
      LA2253 2235428 .. 2235441 +  -3.9  -2.54896   AGACTAGTAGACTCT               TTAAC TCTG GTTAA                TAAATTGCATACAAG  44 115
      LA2254 2235924 .. 2235934 +  -2.6  -4.93177   TGTAGAAACTACTAC                 TTTT AGA AAAA                 TTTTCTTAGTTTTTC  64 174
      LA2257 2240164 .. 2240176 +  -3.4  -3.53091   AACGGTCAAATTCCT                CGTT AAATC AACG                TTTGGCGGACACGAT  48 48
      LA2259 NONE
      LA2260 2242062 .. 2242082 +  -2.5  -3.65902   GACGACCTCTTCTGC            TACACCACG ACT CGTTGTATA            TTTCCCTCCCATAGC  50 501
        adas NONE
      LA2263 NONE
      LA2264 2246703 .. 2246713 +  -3.2  -4.09685   TCCAGAGCTTCTTCC                 GCTT TGA GAGC                 TTTTCCGGAATACAA  57 467
      LA2268 NONE
      LA2269 2252700 .. 2252714 +  -2.2  -4.74084   ACGTTGTAAAAGAAA               TAATTT TTA AAGTTA               TTTTGCTTTTGATTT  61 32
      LA2270 NONE
      LA2271 NONE
      LA2272 NONE
      LA2273 2255188 .. 2255206 +  -3.1  -3.77951   TTTCCAAAGAAGCGC             CAAATCC TCGGT GGACTTG             ATTTGTTTTTTTTCC  52 420
      LA2275 2256802 .. 2256817 +  -3.2  -3.61398   GCGCAGATTATTGTT              TGACCA GTTA TGGACA               TTCTTGCGCAGCCGG  50 68
      LA2276 NONE
      LA2277 2258018 .. 2258030 +  -6.3  -4.55625   TTTAAAAAAATAGGA                TTACC CTC GGTAA                TTTTATAATATTCAT  76 184
      LA2281 2259577 .. 2259591 +  -4.3  -4.38712   CATTTTTTTACAAAT               TCGAA AACGA TTCGA               TTTTATACGGATAAA  63 71
        purN NONE
        purH NONE
      LA2284 NONE
      LA2285 NONE
      LA2286 2264073 .. 2264091 +  -7.6   -4.4009   CCCAAATACACACTT             TTAAAAAG GTT CTTTTTAA             TTTTCTAAAATCGAA  82 105
      LA2287 2264899 .. 2264911 +  -2.7  -4.03474   ATGGCTTCCACATCT                TTGAT AAA ATCGA                TTGTTAATTTTTGGT  53 471
      LA2292 NONE
      LA2293 2270450 .. 2270469 +    -5    -3.767   GATTGATCGCTCTCT            TGGGG-CTT TGT AAGACCCCG            TTTCATAGATGAATC  61 388
      LA2294 2271825 .. 2271845 +  -2.5  -4.56597   AGACTCATTCTTGTA            GGAACACTT GAA AAATGTGCC            TTTTTGAGCCCAGAA  60 171
      LA2297 2277250 .. 2277261 +    -3    -3.737   AAATTTTACATTCAT                TGTT ATAG AACA                 TTTCCTAAGAAATTA  52 412
      LA2298 2278861 .. 2278871 +  -2.6  -2.94298   GTGTAAAAAATCCGT                 TTTA TCC TAAA                 TCAATTTTTTCGTAA  42 56
      LA2299 2279572 .. 2279584 +  -4.9  -2.78891   CTCCGTTCATTTTAC                GATAT TCA ATATC                TCCTTGAGTTGCGCT  50 471
      LA2303 2282098 .. 2282121 +  -9.7  -2.79501   ATTCAAATTCTTGGT          TTGACTTGG TAAAAT CCAAGTCAA           TGTAATGAGACTATA  75 168
      LA2305 NONE
        lpxC 2283342 .. 2283356 +  -2.1  -3.04527   ATTTCGGTCAAATCT               GAGTC TTTTT GATTC               GTTCTATTTTTGACT  41 63
        ptsI 2285530 .. 2285541 +    -3  -4.17048   AATTGTAGAATTTAT                TTTC ATAG GAAA                 TTCTTTTCCAAAAAC  55 373
      LA2310 2288640 .. 2288652 +  -3.3  -3.39895   TTCTTCTTTGGAAAG                TTCGG GCT CCGTA                TTGATTCCTAACAAA  48 369
      LA2311 2289776 .. 2289786 +  -2.6   -5.4588   TGTAGGAACTCATAC                 TTTT AGA AAAA                 TTTTTTCTCATTTTC  72 366
      LA2323 NONE
        fabG 2303253 .. 2303274 +  -3.1  -3.76492   AAAATAGTCCATAAT           TTACTGAAT TGAG ATTTAGTAG            TTTACTAAAATTGAA  52 93
      LA2325 2303690 .. 2303724 +  -8.8  -3.08133   ACTTTAAAAATTAAT    TATGTA-CCCTCTTC TTCATC GAGGAGGGTTACATA     TTCACTGACTGCGTC  73 54
        ubiA 2311714 .. 2311726 +  -7.7  -3.56643   TTCTTGGTTAGATTT                CGCTT AGC AAGCG                TTTCAAAACTATAAA  72 44
      LA2333 2312353 .. 2312367 +  -2.8  -3.61244   CTTAAAAAGCTGGAA               TCTGAA CTC TACAGA               TTGATTTCTAAAATG  48 36
      LA2334 2312635 .. 2312645 +  -5.4  -2.77781   GTAAAATCTAAGATT                 GTAG GAA CTAC                 TCCATTTTCATAAAA  52 155
      LA2335 2313794 .. 2313805 +  -2.2  -3.32756   CTTCTTAAGTGTAGA                TGCG TCTT CGTA                 GTTTTCCTTTGAAAT  45 77
      LA2340 2317562 .. 2317578 +  -6.7   -4.8743   TGAAAATGGAGTTTT              GATTTTA TTA TAAAATC              TTTATTTATTTTCGA  82 24
      LA2341 NONE
      LA2342 2318743 .. 2318763 +  -4.1  -3.30956   ACTAATAACTTAAAC            GAGTTTTTG AGA TAAAAATTC            TTGGTAATTCATTAT  50 185
      LA2352 NONE
      LA2353 NONE
      LA2355 NONE
        xseA NONE
        xseB NONE
      LA2358 2334498 .. 2334512 +    -5   -3.2614   CGAACCAGCGACCCA               GTGATT AAC AGTCAC               TTGCTCTACCGACTG  56 241
        nrdA 2338429 .. 2338454 + -10.5  -6.07374   GTGAGGTTTTGGAAA         GGTCTGAAGGA ATAT TCATTCAGACC          TTTTTTATTTTTTAT 100 102
      LA2363 2340354 .. 2340369 +  -4.7  -3.39483   CGGCAGCGCAGGCGG              TCCAG TAAGTC CTGGA               ATTTTTACATCCGGT  55 122
      LA2379 2355713 .. 2355729 +  -2.9  -3.38435   AGGGCCATCGCTTAA              TTCCCGT TAA GCGAGAA              GTTTATTTTGCAAGA  46 26
      LA2382 2357353 .. 2357369 +  -6.6  -4.01419   TCAAACTTTCCTACA              TCCATG CTAAT CATGGA              TTTGATTGCTTCGTG  70 340
      LA2392 2362676 .. 2362686 +  -2.6  -4.72029   TGTAGGAACTCATAC                 TTTT AAA AAAA                 TTTTATTACGTTAAA  62 215
      LA2397 2365691 .. 2365701 +  -2.6  -4.04474   TAAAGGGCGAATTTC                 TTTT TTA AAAA                 TTTCTCTCCAAATGT  55 146
      LA2412 NONE
      LA2416 2385327 .. 2385337 +  -2.6  -2.84602   CGATTTTAGTTAATA                 TTTT GAC AAAA                 GTTTCCTAAACTAAG  41 69
       flaB3 2386398 .. 2386423 +  -4.7  -5.92399   CAAATTTTTTACAAA         GCCGTTTTCGAA AAC TTCGTGA-CGGC         TTTTTTGTTTTATTC  91 59
      LA2419 2388983 .. 2389015 +  -3.6  -2.62184   GGAAAACAAATAATT      TTTTGATTCTTTAC CCAAA GCAAAGAATTAGAA      TGGTATCGAAAACGG  44 145
        lytB 2390203 .. 2390218 +  -3.2  -3.55761   TTCTATTTTATAAAT              TGTGAG AGTT CCCACA               TTTAAAGAGTCGGTC  50 251
      LA2421 NONE
      LA2422 NONE
      LA2423 NONE
      LA2424 NONE
       cheA2 NONE
      LA2426 NONE
       cheW3 NONE
       cheD1 NONE
       cheB3 2402000 .. 2402026 +  -4.7  -2.93891   GTTACTTTGAACTTG        TCCTA-AAATTT TAAA AAATTTATAGGA         TCGTATTTTAGAAAT  52 106
      LA2437 NONE
      LA2438 NONE
      LA2439 2415484 .. 2415494 +  -5.4  -3.21034   AACTTTAGATTAGTG                 GTAG TTC CTAC                 ATTTTAGTGTAAATC  54 42
      LA2445 2424182 .. 2424198 +  -5.9  -3.63655   AGTTGCCCAATTTCT              TTGGGAA GTC TTTCCAA              TTCGTTTGCTTCTAA  61 494
      LA2449 2427083 .. 2427101 +  -4.6   -4.5815   AATCGAATCTCGCAA             TTTGGAAG AAG CTTTCGAA             TTCTTTCTTTTTCTT  68 71
      LA2451 2429425 .. 2429437 +  -4.1  -4.21275   TTCAATTGCTCAATT                CCTTT AGG AAGGG                TTTTGAGTCGGTTAG  61 302
      LA2454 2432139 .. 2432153 +  -5.8  -3.41587   AATTTTTAAATTCTA               TTTTTC AAG GAAAAA               TTCAGTTTTATAAAG  60 397
      LA2460 NONE
      LA2461 NONE
        bcrA NONE
        gldF NONE
        gldG NONE
      LA2465 2444338 .. 2444353 +  -2.6  -4.07568   ATATTTATGAATTTT              TGTATG AGTT TATACA               TTTTGAGAAACACAG  53 170
      LA2466 2445436 .. 2445483 +    -5  -3.24708   AGTGGACATTAATTT TTTAGCCGGAATCATTTCAGAT TTGA ATTTGTAATTATTTCGGCAAGA TATATTTAAAAAATC  56 85
      LA2468 NONE
        CheX 2449023 .. 2449035 +  -4.9  -5.40072   AAAAGAAACTAGTAA                GAAAT AGA ATTTC                TTTTTTTAAACCCAA  81 426
      LA2470 2450055 .. 2450065 +    -4  -3.83985   TCCAGCTGATCTTTT                 TTAG GAT CTAA                 TTCTGGTTTTTTATG  56 465
      LA2473 2452337 .. 2452351 +  -7.2  -2.77781   TCTTGTTTTACTGAT               TCCTAT AAA ATAGGA               TAAATTTTGATAACC  63 45
      LA2474 2454699 .. 2454709 +    -4  -4.10657   AATGACATTCAAAAT                 GATT TTA AATC                 TTTTAAACCGTGTAA  59 345
      LA2479 2456438 .. 2456448 +  -2.6  -5.09173   ATTGATTTTCTAGAA                 TATT AAA AATA                 TTTTTTAAACTCTTA  66 455
      LA2484 NONE
      LA2485 NONE
      LA2486 NONE
      LA2487 2459935 .. 2459963 +  -6.8  -4.15366   TACATAAGGAAAACA        CTGATAGTCTAC GGTCG GTAGCTTATCAG        TTTCATTATTTCCGT  72 242
      LA2488 2460800 .. 2460812 +  -2.7  -2.75064   GATAAACAACCCAAG                GTTTA TTT TGAAC                TCCTTCCATCCAAAC  41 170
      LA2492 NONE
      LA2493 2465534 .. 2465544 +  -5.4  -4.59773   GTTTTTTCGCTACAA                 TTCC TTC GGAA                 TTTTTCAAACTCAAC  70 129
      LA2494 2467609 .. 2467643 +  -8.7  -2.57647   AGATTGAAAATCTGA    G-CGAGTCCGGCTTGTC ATA GA-AAGCCGGACTGGGC    CTTACTCTGGTCAAT  70 90
      LA2498 NONE
      LA2499 2475128 .. 2475155 +  -7.6  -4.74801   AACGAAAGAAAATCT        GGGCGAATCCGGC GCT GCCGGAC-CGCGC        TTTTTGCTCCAATTC  85 402
      LA2500 NONE
      LA2501 2477278 .. 2477312 + -10.3  -3.58504   AATAAATCTAAAAAA     CAAAAAAACTAATTC GAAGA GATTTAGTTTTTTTG     TCTATTTTTAATCCT  85 14
      LA2502 2477802 .. 2477816 +  -2.8  -3.24597   CATTATTTTACGGAA               CAAACC TAA GTTTTG               TGTTAGTTCCCACTT  45 145
      LA2504 2478572 .. 2478587 +  -3.2  -3.37915   TTTTAAATTTTCACT              TGCGCA TATC TGCTCA               TATTCGTTTATCAAA  47 355
      LA2505 2480082 .. 2480102 +  -6.9  -3.12351   TTTTCTTACGTCAAA            CTCAAGTTA AAA TAACGTGAG            TTCGGTATGCGAAAG  62 392
        exoA 2496003 .. 2496013 +    -4  -4.38712   GCTGGGATAAACATT                 TAGA TAT TCTA                 TTTTATAGAGATGAG  63 522
      LA2518 2498248 .. 2498268 +  -2.5  -4.56597   AGACTCATTCTTGTC            GGAACACTT GAA AAATGTGCC            TTTTTGAGCCCAGAA  60 174
      LA2521 2499413 .. 2499423 +  -5.4  -2.90496   TCAATCTTAGAAAAT                 GTAG GAA CTAC                 TACTTTCAAACAAAG  53 31
      LA2524 NONE
      LA2525 2502458 .. 2502478 +  -2.5  -4.56597   AGACTCATTCTTGTC            GGAACACTT GAA AAATGTGCC            TTTTTGAACCCAGAA  60 15
        ttuD 2506340 .. 2506353 +  -2.5  -3.66178   TTCCCAGATTTTCTA               TATTT TCCA AAATA                TTTCGACTTACAACA  50 505
      LA2529 NONE
      LA2530 NONE
      LA2531 2508651 .. 2508681 +  -6.2  -4.07885   GATTTTTAAACAAAA       TCTAGATCTCAATT TAA ACTCGGGATCTAGA       TTTTGAAACGAACTA  70 48
      LA2534 2514278 .. 2514288 +  -5.4  -3.33525   CGTAACCCTTCCAAA                 GACA GCG TGTC                 TATTATCTAAGTAAA  57 432
       cyaA8 2517684 .. 2517694 +    -4  -3.05384   CGAAAAAGAAGTTAA                 GTAT GAA ATAC                 TTGACTGAAGAAAAA  49 7
      LA2537 NONE
      LA2538 2521171 .. 2521186 +  -4.8  -3.28146   TAGTAGTTCCTACAT              TCATTT ATGG AAATGA               TTGATCCTAATTTTT  53 279
      LA2541 2528249 .. 2528278 +  -5.1  -3.92659   AAAAAAATAAATTTA       GGAGTTTGAAT TTATATTC ATCCAAACTCC        TTTAAATTTTAGAAA  63 40
      LA2543 2529363 .. 2529381 +  -6.8  -2.73364   ACCCGATATACAAAA             GAATGAAA AAT TTTCGTTC             TGCTTCAAGTCCAAA  60 327
      LA2544 2530360 .. 2530398 + -12.2  -2.69799   TCCTCTTTGATTGGT   TTTTTAAAATTAGAAATA AAT TATTTCTAATTTTAAAAC   TCATCTATAGGATAA 100 31
      LA2552 2537933 .. 2537956 +  -2.4    -3.794   AATCCAGTATTGGTT          CCAGACAA AATTTCAG TTGTCCGG           TTTCCTGGATTCAAA  49 69
      LA2554 2540822 .. 2540837 +  -4.7  -4.11692   GATCAGAAATGTCCA              TGTGG TAGTTC CCACA               TTTTAAAAATCAATC  62 382
      LA2556 2541473 .. 2541484 +    -3   -3.0218   TTTAAATATTACAGA                TAAC GATA GTTA                 TATGTATGGCTCTCT  44 61
      LA2557 2542018 .. 2542038 +    -2  -5.03314   CTCATAAAAGGTAAC           GAAT-TAAG CAAT CTTAGATTC            TTTTTTGAGAATCAA  65 34
        nagZ NONE
      LA2563 2549080 .. 2549092 +  -3.5  -2.91288   GGAATCCATAGTTCA                TTTTT CTA AAAAA                GTTTGATCTCAATTC  46 95
      LA2564 2549321 .. 2549345 +  -2.2  -4.67011   ACAGTTTAAAAAAGT          TACGGCAT AAACAACAG ATGCTGTA          TTTTTAGATAAAATT  58 123
      LA2565 2550558 .. 2550568 +  -5.4   -3.6715   GCGCGCTTACTCTAA                 TTCC TTC GGAA                 TTTCCGCTTCAATCG  59 517
      LA2572 2555022 .. 2555038 +  -5.3  -3.72588   TGTGGGTTTTGAAAA              TTAAAAT CGA ATTTTAA              TTTCCATATCCATTG  61 146
        tlpA 2558027 .. 2558039 +  -3.4  -3.34716   AGTATTTAAAAAGCA                CAAG AAACC CTTG                ATTTTTCCGCCCTCC  47 62
      LA2575 2558599 .. 2558611 +  -4.1  -5.51165   AGTACGAATTATAAA                TCGAT CGG ATCGG                TTTTTTTAAAATTTT  82 284
      LA2577 NONE
      LA2578 NONE
        feoB NONE
      LA2580 NONE
       NnaB3 NONE
      LA2582 2569041 .. 2569053 +  -3.5   -4.4078   TCTCACAAATTTAGA                TTTTA AGA TAAAA                TTTTAGTTCCCGGAA  62 468
      LA2585 NONE
      LA2586 2571203 .. 2571222 +  -6.6  -4.24404   ACATTCTATATTTAT            TTCAAAAA TAGT TTTTTGAA             TTTTCAAATTTAGAT  74 15
      LA2587 2572941 .. 2572953 +  -4.9  -3.83042   AGCCGTAATCGATTC                GTTTT ATA AAAAC                TTGATTTTTCCATAA  59 523
        fliI NONE
      LA2593 NONE
       flaB5 NONE
      LA2595 NONE
      LA2596 2582791 .. 2582808 +  -2.1  -4.15632   GTGTAACGCCTTCAC             TTT-GGAT TTG ATCCTAAA             TTTATATCTAATAAT  52 60
      LA2617 2604687 .. 2604701 +  -2.9  -5.02476   TACGAAACCTATCTA               TTGTA TGATT TACAA               TTTTTTCCAAAATCT  68 212
      LA2623 NONE
      LA2624 2608453 .. 2608470 +  -4.1  -4.60713   TTACGATCATAGAAT             CCGGA ATCGTTTC TCCGG              TTTTATAATGTTTTC  66 488
      LA2626 2611399 .. 2611427 +  -2.5  -3.35813   ATTAGATTCCTTCTA        TTTGGAAAAATAA GAT TAGCTTTTCCAAA        TTCCTTCAACTGAAC  45 13
      LA2627 2612945 .. 2612955 +    -4  -2.83822   TTTATTCTTCTCAAT                 TCAA TTA TTGA                 TCATTGTAGAGTGCA  47 155
      LA2629 2616414 .. 2616433 +  -3.6  -4.07687   CGTAAAATCGTGATT            TGTTGTAA TTCC TTACATCA             TTTTACAGACAAACT  57 289
      LA2634 NONE
      LA2635 NONE
      LA2637 2620911 .. 2620940 + -12.3  -4.58213   AAACAATTTTCTAGG       TTAAAAAGCCACC GAAA GGTGGCTTTTTTA        TTTTATAATTGATTA 100 48
      LA2638 2621921 .. 2621939 +  -6.8  -4.65666   CTTGCTTTAAAATGC             CGTAAATT CCG AATTTGCG             TTATTTTTTAAGTAT  78 247
      LA2639 NONE
      LA2640 2624938 .. 2624955 +  -5.7  -2.54098   AAGATGAACTTTTAC             GAAATAA TACT TTATTTC              ATATTACTTAGGAAG  54 174
      LA2641 NONE
      LA2642 2628303 .. 2628316 +  -2.4  -4.08064   AAATTTTATTGGTAA               TCGT AGAACA ACGA                TTTTACGAAAAAATT  52 249
       cyaA9 2630901 .. 2630911 +    -4  -4.05788   GAAAGTGAAAGTAAT                 CTTT TTA AAAG                 TTTGATTTCACGACG  58 436
      LA2650 2634661 .. 2634675 +  -3.6  -5.15117   TTGCAATCTAAAAAT               GTAAAA GTT TTTTGC               TTTTTTAAGGTTTTG  70 84
      LA2651 NONE
      LA2652 2636571 .. 2636608 +  -4.3  -3.72695   TTTATTCTGAGATTT   TTTCATTCCATCCATTC TTTG GAATTTATGAAATGAAA    TTTGCTCCAAAAGAT  55 277
       groES NONE
       groEL 2640410 .. 2640435 + -12.5  -5.60993   TTTCCAATCGCAAAA         GGCGGCGGAGG TTTT CCTCTACCGCC          TTTTTTTGTAGGCAA 100 57
      LA2656 2641449 .. 2641479 + -10.6  -3.28924   ATTAAAAACAAAAAA       CCGAAATCTTTTTC TTC GAAAAGAATTTCGG       TTGTAAAGAAAAATC  79 321
      LA2659 NONE
      LA2660 NONE
      LA2661 NONE
      LA2662 2647227 .. 2647246 +  -2.1  -5.02074   ATTTAGCGATCTAAT            CAGCTAA CAAGGA TAAGCTG             TTTTTTAAGGGCTCA  65 19
      LA2670 2655835 .. 2655850 +  -2.6  -3.18467   TCCAAAATTTATAAC              GTTTTT AAGA GAAAAC               TTACATTCCAACTTT  43 182
      LA2672 2658025 .. 2658037 +  -3.4  -2.50489   AAATTCCAAGTTAGA                CTCA ATTTG TGAG                AGTTTATATATTTTC  43 229
      LA2674 NONE
      LA2675 2660632 .. 2660663 +    -3  -3.82499   ATCGCATTCTACATT      GAAACTTAAGGCGA AATA TCACATTACGTTTC       TTTCATACATTTAAT  52 400
      LA2679 NONE
      LA2680 2665975 .. 2665985 +    -4  -3.12446   CAATTGCTGCTACTT                 TATC TAG GATA                 TTAAATAGCTTTGTA  48 469
      LA2690 NONE
      LA2691 NONE
      LA2692 2678269 .. 2678302 +  -3.9  -3.84451   TGGAAAACTCAGGCG     TCTCACTTCC-ATTGG CGC TCAACGGGAAGCGAGA     TTTAAGTTTAGGAAA  56 446
      LA2694 2678670 .. 2678685 +  -4.6  -5.04249   GGTAAAATATGGATT              TGCGGG AGTT CCCACA               TTTATTTTTTACAGA  75 93
      LA2696 2679225 .. 2679257 +  -3.7  -4.30719   ACAAAACTAAAGAGG      TTGAATTTTTTAAAT AAG ATTTAAAAAAATGAA      TTTATTATGCAAACA  60 90
      LA2697 2679716 .. 2679728 +  -3.4  -3.17714   TCAAACGAAATAATT                TCTC TGCAT GAGA                TTCATCGGCGTTTAA  47 133
      LA2700 NONE
      LA2702 NONE
      LA2703 2684296 .. 2684312 +  -9.5   -3.0353   CAACAAACAAACCGG              CAGGATT ATA AATCCTG              ATTGTTTATACAAAA  75 59
      LA2704 2685970 .. 2685980 +    -4  -4.63928   CACCTTCGTTCCTCT                 CAAA TTT TTTG                 TTTTTAGAGTCATCT  66 390
      LA2710 2690996 .. 2691006 +  -5.4  -3.45788   TACGAAATGATCCAA                 GGTT CAA AACC                 TGTTGTATTCTGCCA  57 355
      LA2712 2695300 .. 2695341 + -12.1  -3.36518   TCCCATAGCCGGCTT TTTAATATTCCAATATTTA ATTT TAAATATTAGAATATTAAA  TTATAAGAGTTTTAG  95 111
      LA2716 2698780 .. 2698794 +  -4.2  -3.34984   TCGAATATATTCTAA               CTTTCG ATC CGTAAG               ATTTTTAAAAGATCT  50 447
      LA2724 2707254 .. 2707269 +  -4.8  -4.14739   GAGGCAAACGATTTA              GAATAT CAGA ATATTC               TTTTGCCATACCTAA  62 483
      LA2726 2708523 .. 2708548 +  -2.8  -2.62792   TCCAGTACATATAGA         TTTTAAATAA CTACAC TTATTTAGAA          CTATTTGACCTCCGT  40 16
      LA2728 2709600 .. 2709620 +  -8.5  -2.85019   TGAAGGCCCACAAAT            TAAATCATA TTA TATGATTTA            TGACTTTTTAACCTT  68 341
      LA2732 2713799 .. 2713825 +  -2.4   -5.0133   TTTACTTGACTGGAT         TTTCTCAAAATA GAA TCTTTTAAGAAA         TTTTTTAAAAAAATA  65 453
      LA2739 2721573 .. 2721592 +  -2.9  -3.24488   AAATAAACTACGCCC            TCC-TCGT TGAAT ACGACGGA            CTTTGTTTCCACGGA  45 35
        truA NONE
      LA2741 NONE
      LA2742 2724709 .. 2724719 +    -4   -3.8323   ACCATTCATTTTCGG                 TAAC TTT GTTA                 TGTTTCTTTACAGTT  55 270
      LA2744 2725585 .. 2725600 +  -3.2  -4.10657   TTCTAAAACTAAAAA              TATGGG AGTT CCCACA               TTTTACAGAATCTAA  55 306
      LA2745 2726260 .. 2726274 +  -4.4  -3.85698   AAAAATAAAAACTTA               TTTTTT GGT AAAAAA               TTTCTAAGGAGGGCC  59 469
      LA2746 NONE
      LA2748 2729294 .. 2729328 +  -7.4    -5.626   ATATAAATTTAAAAA     TAATTTACTCAGCTTT AAA AAACATGAGTAAATTA     TTTTTTTCTAAAATG  90 165
      LA2751 2731110 .. 2731133 + -11.8  -3.80768   AAGACTAAAAAGCAT          CCCGGAGAAA ATTG TTTCTCTGGG           TTCATTTTCTCTCTA  95 33
      LA2760 NONE
      LA2761 2741831 .. 2741849 +  -3.2  -4.64861   GATTTCCAACACAAC             TTTATTCG TTT CAAATAAA             TTTATTTTAAAAAGA  62 111
      LA2762 2742668 .. 2742692 +  -4.3  -5.54894   GCCATAATCTCGAAT          TTGCAGTATTT TTT AAATACCGCTA          TTTTTTTCGTAAATT  82 154
      LA2764 2746523 .. 2746552 + -13.8  -4.24404   AAGGTTTGTGAATAA       CACAGAAAGGAA TCAAGT TTCCTTTCTGTG        TTTTCAAATTTAACT 100 90
      LA2766 2747445 .. 2747458 +  -3.8  -5.08088   AATACGACAACTTTT               GTGG GAACTA CCAC                TTTTTATTGAGGATT  70 242
      LA2767 2748499 .. 2748516 +  -3.5  -2.91681   AGAATACAATTAAGA             GATTTTA TATT TAGAATC              TCTATAAAGTTGAAA  46 45
      LA2768 2749196 .. 2749208 +  -3.4  -4.22554   AAAAAATCTTCGACC                TTCC AATAA GGAA                TTGTTTCTTCCATAA  59 491
      LA2777 2760595 .. 2760607 +  -4.1  -5.34857   ACTTCTCCAAGTTTT                TCTTC GTC GGAGA                TTTTCTTTTCTTTGC  78 46
      LA2784 2764866 .. 2764882 +  -2.3  -3.73224   TCCAGAAAGAAATTT              CCTTT CGGGAGT AAAGG              TTTCGTAAACCGTAG  49 127
      LA2785 2765165 .. 2765175 +  -5.4  -3.51557   AACATAGACGTTGTG                 GTAG TTC CTAC                 ATTTTATTTAGAAAA  57 70
      LA2789 NONE
      LA2790 2769044 .. 2769054 +  -5.4  -2.79518   ATTTTATCAATTGTG                 GTAG TTC CTAC                 ATTTCAAAGTTTTAC  52 302
      LA2792 2772665 .. 2772700 +  -7.7  -3.40307   CCATTCTTTCTAAAA    TAGTTTCAACTGTCG GAGAAA CTACAGTTGAAACGA     ATTTTATTGACTGAA  71 23
        corA 2773697 .. 2773715 +  -3.2  -4.26495   TTTCGAAAAAAACAT             TGGTTTAA AGA TTAAAACA             TATTTATTTTTTTTA  57 11
      LA2796 NONE
      LA2797 NONE
      LA2798 2778362 .. 2778373 +  -4.4  -4.67982   AACTTAGGTTTCATT                CTCT AATT AGAG                 TTTTATTGGCTAAAG  65 103
      LA2799 2778885 .. 2778900 +  -3.2   -4.5366   TGAGTTTCACAAAAA              TGTGAG AGTT CCCACA               TTTTAAGTTTTTTGA  62 21
      LA2801 2782089 .. 2782101 +  -2.7   -4.4648   AAATACTAATACCTT                TTCTG AAA TAGAA                TTTTGTGATAAAAGT  60 122
      LA2807 2788163 .. 2788186 +  -6.8  -2.93853   TATTATCAATTTCGA          GATGCAGAAT TTCT ATTCTTCATC           CTTTACTTAAAAACC  61 94
      LA2810 2792145 .. 2792172 +    -7  -3.36823   AAACTTAGTCCCACC        CACAACGCGATT CATA AAGAGCGTTGTG         TTGAGTTTTCCAACA  64 139
      LA2812 2793902 .. 2793922 +  -6.9  -5.72254   TATTAGAAACCGCGT            TTGCCGTTT CCG AAACTGCAA            TTTTTTGTTCTTTAA 100 197
      LA2814 2796045 .. 2796061 +  -6.7  -2.62983   ATCCAAATTTAGGCG              TAGAATT CAA AATTCTA              TGATATAGAGCTGGA  60 254
      LA2815 NONE
      LA2817 2798439 .. 2798456 +  -2.1  -2.97021   AAATCGAAACCTTCA             TTTTATG GCAA TATAAAA              TATGATCTTTAAAAA  41 3
      LA2818 2799507 .. 2799524 +  -2.8  -3.15579   TTTGGAAAGCCAGGA             TTCTAA AACGAA TTAGAA              TTGCTCGAAAGTTCG  43 10
      LA2819 2799793 .. 2799817 + -10.1  -5.54894   GCCATCATCTCGAAT          TTGCGGTATTT TTT AAATACCGCTA          TTTTTTTCGTAAATT 100 130
      LA2821 2803334 .. 2803344 +  -6.8  -4.29396   CAACAAACTTTAGGA                 CTCG AAG CGAG                 TTTTGGTAAATCATT  74 161
      LA2822 2804428 .. 2804443 +  -3.4  -4.30719   CTTATTTATTCAATC              TTTAAA ATAA TTTAAA               TTTCTTATAAAAGAA  57 212
      LA2823 2806891 .. 2806943 +  -2.3  -4.57516   GCTTGTAACTAAGTA GGAAACT-CCTTCTCTCATTTTATA TCATT TAT-AAATGAGAGAAGGAACTGACC TTTTCATTTCAATAT  58 29
      LA2833 2818906 .. 2818919 +  -5.3  -2.69031   GTATGAATTCCTATA               CCAAT ATCA ATTGG                ATCTTGATTTTCTTT  51 519
      LA2837 2821005 .. 2821015 +  -2.6  -4.89477   ATCGAATTCGCTTTT                 TTTT AGC AAAA                 TTTTATTCTTAAAAA  64 47
      LA2839 NONE
        argF 2822566 .. 2822581 +  -4.8  -4.20354   GCATTTCCGAAATCT              GTATTT AGTT AAATAC               TTTTCAACTTCACTT  64 69
        citE 2823686 .. 2823703 + -11.3  -5.60993   TTCTAAATTAAAAAA             GCCGCAA TTAC TTGCGGC              TTTTTTTATGAAACG 100 57
      LA2842 2824273 .. 2824286 +  -3.1  -3.53224   AAAGAATTAGTACGA               GGTTT GGGA GAACC                TTTGCACGAGCGGTC  48 50
      LA2846 2827451 .. 2827474 +  -3.8  -4.37092   TTTGTAAAATATCTA          GAGCTCTTTC TATA GGAACGGCTC           TTTTATAGGGACGAT  63 381
      LA2851 2834259 .. 2834271 +  -3.5  -3.38986   TTGAGTTTTTATAAA                TTTTA TTG TAAAA                TCTTAATTTGTAGTA  50 381
      LA2855 2837018 .. 2837038 +  -5.6  -3.12407   ACAATTTGTAGAATA            TCTTTTTA CAATT TAAAAAGA            TCTTACAGTTCTATT  57 105
      LA2857 2838555 .. 2838580 +  -7.1  -3.02626   AATAAAAATTTATCC         CACAA-TTGATA CCT TATCAACTTGTG         TATCTGTAAATGTTG  64 17
      LA2858 2840664 .. 2840701 + -10.7  -4.52747   TATTTGTAAGATATA   TCTTATCTGCCCTCATT ACTC AATAAGGGCAGATCGGA    TTGTTTTATCTTTTC 100 102
      LA2864 2845538 .. 2845580 + -10.2  -2.91681   CAATTGTTATAAACT TCGATTCTATAAATCGTGG TAGTTC CCAC-ATTTAAAGAATCGA TCTGTAAAGTTCAGA  79 29
      LA2865 2847569 .. 2847585 +  -5.2  -4.56597   TATTCTAGATATTTT              TTAGGA TCGAT TCCTAA              TTTTTCCAACGGACC  71 411
       infB2 2850755 .. 2850770 +  -4.6  -3.55444   CCTAAAATCGTAATT              TGCGGG AGTT CCCACA               TTTCAGGAATCAAGA  55 478
      LA2870 2851477 .. 2851490 +  -3.8   -4.7373   TATTTCGTTTGAAGA               GCGA CCATAA TCGC                TTTTTCCTGACCTGG  66 123
      LA2874 2857476 .. 2857501 +  -6.3  -2.88054   ATAACCATCCATCGC         GAGAAATAG TTTTCCTT CTATTTCTC          CTTTAAATTCTACCA  55 413
      LA2878 2859666 .. 2859686 +  -2.7  -3.04294   TTCAGCAACAGATTC            TCTTAAAAA CGA TTTTTAACA            TCTACTTGATTTTTT  42 70
      LA2879 NONE
      LA2880 2860692 .. 2860704 +  -4.1  -3.71888   GAATAAACTCTTCCA                CTTCA CCT TGGAG                TTCTTCGATCTCATT  54 303
       lpdA3 2866248 .. 2866259 +    -3  -4.40963   CTCTAACTTATAAGA                CATT GGCA AATG                 TTATTTTTGCACAAT  60 501
      LA2888 2867127 .. 2867140 +  -3.8  -5.60993   TGATTTCTAAAAAAT               GTGG GAACTA CCAC                TTTTTTTATCACGAA  81 199
      LA2889 2867481 .. 2867499 +  -3.2  -3.36177   TTAAGTAAAAAAAAA             TAAACAGA AAG TCTTTTTA             CTTTTACTCTTTTTT  48 224
      LA2891 2869031 .. 2869053 + -12.1  -4.27467   AGAAAAAATTTTCCG           GCCCTTTTC TATTC GAAAAGGGC           TTTCTTAAATTATAA 100 40
      LA2895 NONE
       rluC2 2873386 .. 2873401 +  -4.8  -3.26307   ATGGCCCACTGAACT              TTTGAA TACA TTCAAA               TATTATAAAATTCTT  53 379
      LA2898 2873515 .. 2873529 +  -4.4   -3.3251   ACTTTAATTCAATTT               TTTTAA TAA TTAAAA               TATTCTAATATATAT  50 34
      LA2902 2878380 .. 2878396 +    -3  -5.46657   TTTTAAAACCTTATC             CA-CCTC TTTA GAGGCTG              TTTTTTCTTCAAATC  77 480
      LA2906 2880390 .. 2880410 +  -4.1  -5.06414   AACTCTATTACAAGT            TTTTAGAAT AAG AATCTAAAA            TTTTTCTTACAGAAA  72 50
      LA2908 NONE
      LA2909 2882821 .. 2882831 +    -4   -5.7946   AAGTTTTGTTTTTGA                 TCTT TTC AAGA                 TTTTTTTATTCGAAA  88 190
      LA2910 NONE
      LA2911 NONE
      LA2912 2884139 .. 2884158 +    -5    -3.767   GATTGATCGCTCTCT            TGGGG-CTT TGT AAGACCCCG            TTTCATAGATGAATC  61 373
      LA2914 2885468 .. 2885478 +    -4  -2.87132   GGGCGGTAAGGTTCG                 GAAA ATT TTTC                 TCTATCAGAAAAACA  47 449
        galA NONE
      LA2919 2891764 .. 2891789 +  -9.1  -3.07043   TCATTCCTTTCTGGA         TAGCCCTGT TATTTTCC ACAGGGCTA          TATTCCACTCCTACA  76 50
      LA2920 2894031 .. 2894050 +  -4.3  -4.20368   AGTTTTACAGAAGAT            TTTGTCG TAAGTC CGACAGA             TTTATATTGAGATCC  61 479
        pyk1 2898771 .. 2898787 +  -2.3  -5.01732   AGTCTCTCTTGAACG              TGAATTG TCA TGATTCA              TTTTTTGAAAAAGTT  65 146
      LA2926 NONE
      LA2927 NONE
      LA2929 NONE
      LA2930 2904036 .. 2904050 +  -5.8  -4.59511   GGTTTATGAGCACTT               TTGAAT GTA ATTCAA               TTTTTCCAAAATATT  73 44
      LA2931 NONE
      LA2932 NONE
      LA2933 2907146 .. 2907157 +    -3   -3.2916   TTCTTACAAAACAAC                GTTT ATAG AAAC                 TATTGAATTTTTAAA  47 48
      LA2938 2911675 .. 2911689 +  -5.7  -4.08216   AGAAGAACAGAAACT               CCAAG CGATA CTTGG               TTTTGAACGGAATAA  68 326
      LA2942 2914794 .. 2914812 +  -3.8  -2.73203   GTAAAGTTCTTATTT             TAGGAGGG CGA TCCTCGTA             CTAATTTTTTATTTT  45 3
      LA2948 NONE
       htrA1 NONE
       htrA2 NONE
      LA2951 2924141 .. 2924154 +  -2.3   -4.4773   GCTGAAAGATAAATC               CTGGA ATAT TCCCG                TTTTGGTTCGTCTAC  58 36
      LA2955 NONE
        mcm1 NONE
      LA2957 2933564 .. 2933578 +  -2.9  -3.77209   AAATGCAACTCAAAA               GAAAT GGGTA ATTTC               TTTAAGTATCTGTTT  50 117
      LA2958 2935634 .. 2935666 + -12.2     -3.24   ATCAAGTTGTTTGCT      TTAAAACCGCGTTT TATAC AGACGCGGTTTTGA      CTTTTATAAGATACT 100 58
      LA2963 2940821 .. 2940834 +  -5.3  -3.53811   TTTAGGCTTCTTGAA               CGATT TTCT AATCG                TTTAAAAACGCTGGA  57 284
      LA2964 NONE
      LA2966 NONE
      LA2967 2943780 .. 2943799 +  -6.4  -3.48419   TTTAGATCTTACCCA            GTTCGTAG ACGT CTACGGGC             TCTTCTCTTCCTTTT  63 36
      LA2970 NONE
      LA2972 2950211 .. 2950239 +  -4.7  -3.71267   ACTAGGAGTTATATT        TTTATGACTAAAA AAG TTTTAGTCTTAGG        TTCTATCGTTTTATT  59 138
      LA2973 2951170 .. 2951189 +   -10  -4.13014   AAATTAATTCAGAAA            TGTCCGAG TTTT CTCGGACG             TTTTGAGGATGTAAA  91 34
      LA2974 NONE
      LA2975 NONE
      LA2976 2954247 .. 2954259 +  -2.7   -5.3658   GAGACAAAGTAAAAT                TCTAT AAA ATGGA                TTTTATTTTTGTAAT  72 29
      LA2977 2955813 .. 2955825 +  -3.4  -4.27843   CATCAAACACCAATA                GAAG CGAGA CTTC                TTGTTTCTGTTTCAC  57 49
      LA2979 NONE
      LA2980 2959392 .. 2959404 +  -3.5  -4.01943   ACGCCAGACACGTCG                TAAAT AAA ATTTA                ATTTTTTTATATCAA  56 324
      LA2982 NONE
      LA2983 2963041 .. 2963054 +  -5.3  -2.52543   TCGCAATAGGATGCT               CTCAT TCTT ATGAG                TGCATTAAGCGAAGT  51 77
      LA2984 2963948 .. 2963961 +  -3.9  -5.75342   ATTCAATTGCCAAAC               CTAAA ACAC TTTAG                TTTTTTTTAAAAGAC  85 12
      LA2986 2965859 .. 2965875 +  -2.3  -2.74192   GATCTGGCTCCAAAA              GATTC AAAACCG GAATC              TGATCTTCCCGAGTG  40 399
        nadE 2969209 .. 2969240 +  -4.6  -5.19261   CAAAGAGTTAATCTC      TTAAATTCTTCAAG ACTC TTTGTAGAATTTAG       TTTTTTCGTAACTTT  77 393
      LA2991 2969840 .. 2969854 +  -3.6  -4.70515   ATTTTTGATGGATTC               TTGAAT ATT ATTCAG               TTTCTTTTCGGTCTC  66 132
      LA2993 NONE
      LA2994 NONE
      LA2995 NONE
        dhaT 2973987 .. 2974002 +  -3.2  -3.05844   GAACTAAATATGGAT              TCGGTT GTTT ACCCGA               TATTAAAATGAGCGA  45 366
         acm 2975530 .. 2975554 +  -7.3  -3.51721   TTGTGAGAGTTCCCA          CACTTGAAT ACGACAG ATTCAAGTG          TTATAAATTTCTATT  68 172
      LA2998 2976313 .. 2976329 +  -3.7  -2.84687   ATCCGGAGCGAAATT              TAGCG GAAACAG CGCTA              TGTAGTAATGATTCA  45 4
        recJ 2978507 .. 2978524 +  -5.6  -3.62032   CTGTTAAACTCCGAT             TTGTGG AAGTTC CCACAA              TTTCAAAGTTAGTCT  62 264
      LA3000 2979112 .. 2979147 +  -6.4  -4.69622   TCATTTCCTGAATCT    TCAGAAGAAAAA-TCTT CTT GAGAATTTTCCTTCTGA    TTTTTGCGATTCTGT  78 55
      LA3003 2981699 .. 2981716 +  -4.1   -3.6288   TTGTAAAATCTCAGT             TTGTGAG AGTT CCCACAA              TTTCAAAGTTAGTTT  53 101
      LA3004 2982981 .. 2983024 +  -5.7  -3.36492   ATCCAACATTTAAAA TTTGGATTTAAAACATT AGAAATCTAG AATATTTTAAATCCAAA TTGTCAAATTCAAGA  59 28
      LA3006 2984572 .. 2984586 +  -7.2  -2.70932   AAAAAACTCAGCGTC               TCATTC CCT GAATGA               TCCTTAAAAGAGACA  62 15
      LA3007 2985233 .. 2985264 +  -5.4  -4.56367   CTTAAGAAAAAAATT      TTCTAAAAGTAGTAG TTC CTACAA-TTTTAGAA      TTTGTTTGTAAAATC  70 314
      LA3010 2986172 .. 2986194 +  -5.6  -3.19246   ACAATTTTTTCGATC           TCTTCTTCTG ATA CATAAGGAGA           TTGAATTCGAATTAG  55 364
      LA3012 2990454 .. 2990469 +    -9  -3.82067   TGTAAAACCCAGACT              TGTGGG AGTT CCCACA               TTTAAAGTTTTTCTG  78 138
      LA3014 2991047 .. 2991062 +    -9  -3.55761   TGTAAAACCCAGATT              TGTGGG AGTT CCCACA               TTTAAAAAATCAATC  77 360
      LA3015 NONE
      LA3016 NONE
      LA3017 2992385 .. 2992406 +  -4.6  -3.45027   ACAAGAAAATTTAAA           TTCTATTT TATCTC AAATAGAA            TGTTTAATAAAACCT  55 96
      LA3018 NONE
      LA3019 NONE
      LA3020 2994961 .. 2994987 +  -7.3   -2.6587   TGAAACTCAGTGTCT         CGCTTCTATGG TCGCT CTACAGAAGCG         GTGTTTAGGATTTGG  62 194
      LA3023 2996968 .. 2996978 +  -2.6  -2.77701   CTTAAAACAATCAGT                 TAAA TAA TTTA                 TAATATTAGTAAAAT  41 19
      LA3024 2997802 .. 2997829 +    -7  -3.36823   ACTTAGTTCCCACCC        CACAACGCGATT CATA AAGAGCGTTGTG         TTGAGTTTTCCAACG  65 189
      LA3027 3000600 .. 3000613 +  -3.1  -2.70979   CCAAATACAACCTAA               CTTGT AGGA ACGAG                TGCGTTTGATTAAAA  42 131
      LA3028 3002990 .. 3003004 +  -5.8  -6.26417   GATTTGACACAAATC               TTATTC GGG GAATAA               TTTTTTTTTGTAATA  93 100
      LA3030 3005036 .. 3005050 +  -4.2  -5.06414   CGTTAAATTAGAAAA               CAGATC CCC GATCCG               TTTTTCTTAAAGAAA  72 82
      LA3031 NONE
      LA3032 NONE
      LA3033 3007451 .. 3007469 +  -4.7  -4.08216   TTTGCAAAAAGTATG             TTTTTCT GATAG AGAAAAA             TTTTCCGAACCGTCC  63 369
      cyaA12 3011938 .. 3011957 +  -2.2  -2.65129   TATACTTCAAACCTC            TAAAATGA TTTA TCAATTTA             ATATTCTATGTCTTT  39 203
      LA3042 3012874 .. 3012892 +  -5.3   -3.6869   ATTCAAAATTCTTTA            GGA-CGAG AGTT CTCGATCC             TTTCGAGTTGGTGTA  59 419
      LA3043 NONE
      LA3044 NONE
      LA3046 NONE
      LA3047 3014253 .. 3014265 +  -2.7  -4.62203   GTAAATTCTTTGAGG                TTTTG GGA CAAGA                TTTTAATTATTTCAC  60 250
      LA3048 3015279 .. 3015293 +  -4.2    -4.254   TTAATTTATGAAACA               GTAAGC GAT GCTCAC               TTTATTAAGTCTTAA  61 364
      LA3049 3015937 .. 3015970 + -12.7   -3.8572   TATTAAAATAGAAAA     TAAAGAAGAGATGAA AATA TTCAACTCTTCTTTA      TTTCATAATATTCTA 100 64
      LA3053 NONE
      LA3055 3021814 .. 3021841 +  -9.4  -3.88787   GAAATCCGTTCTTCA        GTAGAGTTGTTGA AAA TCAA-AACTCTAC        TTTATGAAAATATCA  86 22
      LA3056 NONE
      LA3057 3022991 .. 3023003 +  -4.1  -3.29987   AAAAACGTAGGAATT                CTTAC AAA GTAGG                TCTTATACTCGTATA  50 39
      LA3058 3023699 .. 3023730 +  -3.9  -5.03747   ATTACGTAAAGAACT      TCGATCATT-TTAC GTGAA GTAGCGATGATCGA      TTTTTTAGCACCTTT  72 188
      LA3063 3025356 .. 3025376 +  -5.6  -3.78087   TTAAAAATTTCTAAA            GAATTTTA CTACA TAAAATTC            TTTGAGGTTTTGGTT  64 171
      LA3064 3026973 .. 3026998 + -16.3  -4.66833   TCTTTTAGAGTAAAA         CGACCTTTCCA ACTT TGGAAAGGTCG          TTTTTAGACTTGCAA 100 61
      LA3066 3027731 .. 3027777 +  -2.3  -2.68942   CTAAGCTCACGTTAA TAGATTCAACTTGGCTCTTGA TTTTT TTATGAGCCGAGTTCAAACGA ATTATATCAGAACCT  39 328
      LA3071 NONE
      LA3072 3042941 .. 3042953 +  -2.7  -2.64274   ACATTACCACCAGAA                GTAGT GAA ATTAC                TGGATTTAGAAAACT  40 117
      LA3073 3043559 .. 3043583 +  -2.1  -5.54894   CAGTAAATCCCGAAT          TTGCGGTATTT TTT AAGTACCACTA          TTTTTTTCGTAAATT  74 521
      LA3075 NONE
      LA3076 NONE
      LA3077 3051592 .. 3051627 + -11.6   -5.2197   TAGAAACGGGCTCAG    TTCTTACTTAGAA-AAT TTA ATTCTTCTAAGTAAGAA    TTTTTGATTTTTCTA 100 38
      LA3082 3057548 .. 3057560 +  -2.7  -4.13728   AGAAAAGTCTGGAAA                CGTAA TGA TTATG                TTTTCGGAATGTATG  55 199
      LA3091 3068576 .. 3068595 +  -9.2  -3.54307   TTTCTTTTAAATAAA            GAGGGCGG TCTA CCGACCTC             TTTAAACAAAATCTT  79 75
      LA3092 NONE
      LA3094 NONE
      LA3095 3073391 .. 3073403 +  -3.3  -3.24021   ATTTGTACGAAAAGC                CCGAA TTT TCCGG                TTGACTATTTAAAGA  47 9
      LA3096 3073793 .. 3073803 +  -6.8  -4.19817   GATAATGAGTCAGAA                 GCAG TTT CTGC                 TTTTAAGTAAATCGG  74 5
        tmpB 3075568 .. 3075591 + -10.3  -5.72622   CTAACTAATAAATAG          GGCTCGGTA AAAAGA TACCGGGCC           TTTTTTATTTCTGAG 100 65
      LA3101 3080744 .. 3080776 +  -5.1  -3.56099   GCAATCCTATTTCCG      GTTAAATTTATAATT TCA AAGTATAAATCTAAC      TTTGCCCAACTTGTA  57 273
      LA3105 NONE
      LA3106 NONE
      LA3107 3087696 .. 3087715 +  -2.8  -4.69435   GTCAAAAGTAACTCT            GGACTGGA GGGA TCCAATTC             TATTTTTTTTCTTAA  62 390
      LA3116 3105070 .. 3105091 +  -7.4  -2.52464   GTACAATCGCTGTTT           CTTCCTTT GTTTGA AAAGGAAG            TGAATTAAAACCAAA  62 160
      LA3117 3106122 .. 3106137 +  -3.3  -4.15106   AAATGGGACAAAATC              TGTAG GAACTA CTACA               TTTTCAAAATTGATC  55 478
      LA3120 NONE
      LA3121 3111002 .. 3111019 +  -2.7  -3.06312   GAAAAATTCTATAGT             GGAGTTT AACA AAACTAC              TTCAATCGACAGTTT  43 51
      LA3122 3111471 .. 3111509 +    -5  -2.69195   TTGACCAGAGCAGAA   AGTCCGGTCCGGCTTGCC TAC GGCAAGCCGATTCGCCCA   AATTTTCTTATGTCG  51 37
      LA3126 NONE
       nctP2 3114295 .. 3114320 +  -3.4  -3.53012   ATCCCATGATAGAGT         TCTGAAATCT TAGGAC GGATTTTAGA          TTTCGAAAAAAAACG  50 46
      LA3129 3115640 .. 3115650 +  -6.8  -3.14848   AAATCGTGATTTGTA                 GTGG TTA CCAC                 ATTTTACTACGCGGA  62 40
      LA3131 3116565 .. 3116583 +  -2.2  -4.23892   GTTAACTCAGCAAAA             CGCTTTCC TAT GGGTCGCG             TTTTAGGTCGTTCGA  54 133
      LA3133 3118875 .. 3118887 +  -3.5   -5.0925   CTACTTTTAAGAACC                TTTAT AAA ATAAA                TTTTTAATTTTAAGA  70 135
      LA3134 3119628 .. 3119642 +    -5  -2.50443   AACTACCACAAATCA               CGATTT CAC AGATCG               ATTCCTAAAATGTGG  51 3
        fadE 3121214 .. 3121237 +  -7.4  -3.89837   AAAACTTTTACTTCA          TCCGGGCT TTTCTTTC GGCCCGGA           TATTTTCTCATTCTA  74 39
       ompL1 3123816 .. 3123845 + -12.3  -3.96827   ATACCGATTTCTATT       TTAAAAGGCTCTC TTTT GAGAGCCTTTTTA        TTTCTAAGTCCTTTT 100 51
      LA3141 3126146 .. 3126171 +  -5.3   -3.0682   TAAACAAAATAAAAA         GGCGCCCGATG ATAA TATCGAACGCC          TGTCTCTCTGATCCA  53 364
      LA3145 3130751 .. 3130763 +  -4.9  -4.84914   TATTGAAACGCAAAT                TACTA CAT TAGTA                TTTTATTATATAACT  71 385
      LA3147 3132364 .. 3132375 +    -3  -4.89054   GAACTCTTACTTTTA                GAAA ACTC TTTC                 TTATTTTTTTATAAG  66 186
      LA3148 3133014 .. 3133025 +    -3  -2.83082   TCCCACTTTCTTAAA                TCAA TTTT TTGA                 TCTAATGGGCTTTTT  43 27
      LA3149 3135384 .. 3135394 +  -3.2  -2.75022   TTCCGTTCACAGCAA                 TTCC ATA GGAG                 ATTATATATGAAAAA  43 18
      LA3150 3135782 .. 3135826 +    -4  -4.58395   TGGTTTTTGAATATA CTATAATGTGAATTTAGATTCT TAT AGAA-CTAAA-TCATATTAGAG TTTTTGAAAAATGAA  65 31
      LA3153 3138321 .. 3138331 +  -5.4  -3.35197   GAATCCTAGAATGTC                 GCAA GCG TTGC                 TTGGTGTCTCTAAGC  56 197
      LA3154 NONE
      LA3155 3139546 .. 3139561 +  -2.6  -3.36073   TTTCTTGCATCTAAA              TTCTAT ATAA ATAGGA               TCTTTCGAAAATATA  45 289
      LA3156 3141169 .. 3141200 + -11.1  -4.14243   AATTTTACTGCGAAA      TCTTTAAATGTGG TAGTTT CCACATTTGAAGA       TTTTACCGTAAAATC  89 192
        gcpE 3145216 .. 3145233 +  -4.3  -3.61438   GATCCTTCTAATGAT             TAAAATT TCAT AATTTTA              TATTATTTGATCTGA  53 23
      LA3161 3145575 .. 3145590 +  -3.2  -4.67755   TGCAAAACCTAGACT              TGTGAG AGTT CCCACA               TTTTTAAATAGATCT  62 138
      LA3163 3145806 .. 3145818 +  -7.7  -3.57144   ACGAAAGCGATTGAG                GAGCA AAA TGCTC                TTTCAAACTCAGCAA  72 148
      LA3164 3147679 .. 3147694 +  -3.3   -4.6635   AAATACGACTTAATT              TGTAG GAACTA CTACA               TTTTATTAAAAATTT  62 137
      LA3169 NONE
      LA3170 3152451 .. 3152461 +  -3.2  -3.43308   ATCTATCAAAAAAAT                 GTGG GAA CTAC                 TACTTTTTTAATGTG  48 240
      LA3171 3153129 .. 3153139 +    -4  -4.09556   AAAAAAACATAATAC                 GATA TTT TATC                 TTTAGTTTCGATATA  59 285
      LA3172 3154410 .. 3154447 +  -8.2  -3.15544   CTTAAAATATGCTGG   TTCAATCATTTTAATAA GTTCA TTA-TAAAATGATTGAA   TTCCTGCAGATCACA  70 136
      LA3173 3156211 .. 3156234 +  -6.2  -4.71426   ATAAAGGTGAAATTA          TCGATTCTACT CCA AGTAGAAT-GA          TTTTATTACTCGGAA  78 75
      LA3175 3157948 .. 3157972 +  -4.3  -3.10612   TAGAACCACTCAAAA          GATTGCTTGAA ACA TTCATACAATC          TATATTAAAATTGAA  50 322
      LA3176 3158404 .. 3158421 +  -5.7  -3.36968   AATTGTTATAAAAAA             TATTCTA ATTT TAGAATA              TTCTAAAATTAGATA  59 49
      LA3179 3159966 .. 3159977 +    -3  -4.57073   ACGCTATCTACATTT                TTAG CTTT CTAA                 TTTTTCAAAGCCCTC  62 78
      LA3180 3160680 .. 3160691 +    -3  -3.76492   TATAACTTTGATGCC                GTTA GATA TAAC                 TTTGATGCCGTTAGA  52 344
      LA3181 NONE
      LA3182 3163451 .. 3163462 +  -2.2  -3.59406   ATGCCGTTAGGCGTT                GAGC ACCC GTTC                 TGATTTTTTCTTTTC  47 421
      LA3188 NONE
      LA3189 NONE
      LA3190 NONE
      LA3191 NONE
        devR NONE
        devS 3173656 .. 3173685 + -12.3  -3.68351   TCTCGCCAAAAACGC       AAAAAGCCAGACA TACT TGTCTGGCTTTTC        TTTGACTGATCGCAA 100 513
      LA3195 3175524 .. 3175534 +    -4  -4.15044   TTTTTGGGTGGGGTG                 GAAA AGT TTTC                 TTTATTAGAAAAACA  59 105
      LA3196 3176296 .. 3176309 +  -2.3  -3.29147   AGGCAAGGAAAGGTC               GCGTA AAAT TTCGC                TTGCATTGTGTTCAG  44 147
        hsdM NONE
        prrB NONE
      LA3199 NONE
      LA3200 3181089 .. 3181108 + -12.2  -3.82665   GTTGCCATTAGCAAG            GCCTTGAG TGTC CTCAAGGC             TTTCGTAATATGGTC 100 347
      LA3201 NONE
      LA3202 NONE
      LA3203 3182044 .. 3182058 +  -2.8  -3.62723   TTCTGAAATTTGAAA               TCTGAA CTT TACAGA               TTGATTCTTTAAATG  48 52
      LA3204 3183688 .. 3183702 +  -7.2  -2.92935   TTTGCATTGATTGCG               GTTTCA TAT TGAAAC               TCATTTCCAAATTGT  64 389
      LA3209 3188637 .. 3188653 +  -3.1   -4.0014   TACTTAAAGGAATTT              TATGAAA CGT TTTTATA              TTGGTTTTTTATCAT  54 66
      LA3210 3189633 .. 3189669 +    -3  -5.65927   CCGGTTTGCCACAAC    CGACCGGAGGGTTGTT GAAAA AAGAATTCTCCGTTTG    TTTTTTGTTTCACTG  81 265
      LA3211 3190178 .. 3190201 +  -6.7  -3.54424   CCTTGGACCAAGATC          GGTTCCGGA TATATT TCCGAAACC           TTTGCAAGAATCGAG  64 339
      LA3215 3191995 .. 3192007 +  -3.4  -6.02546   TGTCGTATTCGAGTG                TAGG AACTC CCTA                TTTTTTTTAGTTTAG  88 158
      LA3218 3195553 .. 3195564 +    -3  -3.64984   ACGTTCCAACCAAAA                GAAA TAAA TTTC                 TCTTTTAGAGGCTCT  50 498
      LA3223 NONE
      LA3224 3200130 .. 3200146 +  -3.1  -3.92745   CACACCGAGCTCACG              TTAAATT AGA AATTTAG              TTTATAAAGATTTTT  54 460
      LA3228 3201077 .. 3201095 +  -2.4  -4.53777   AAAAGTCTTGTATGA             GAATTTGC TTC GTGAGTTC             TTCTTTTTCCTTAGA  61 125
      LA3231 3203006 .. 3203016 +    -4  -5.84381   AAGTTCTTAGATATT                 TTGT GAC ACAA                 TTTTTTTCTTACTAC  89 190
      LA3232 3204590 .. 3204602 +  -3.4  -4.88326   ATCATAATCTGCTTT                CGAA TTGAC TTCG                TTTTGATTTTTGTTT  67 358
      LA3236 3208323 .. 3208333 +  -4.6  -4.08216   CTTTACGTAAAATCG                 CCGT TTT GCGG                 TTTTCAAAAAAATGA  62 412
      LA3237 3208503 .. 3208513 +    -4  -3.86252   GTTAATTTATAAAAT                 CTTT TCT AAAG                 TTATCTTTAATACGA  55 29
      LA3239 NONE
      LA3240 3210483 .. 3210504 + -10.2   -2.7563   TAAATTTATATATTA           GGATTCCC TAATTT GGGAATCC            TAATTCAAAATTTTT  78 38
      LA3241 NONE
      LA3242 3214268 .. 3214293 + -12.7  -2.83249   AAAGATAATCGCAAA         TTTCTCTTCGC GCAT GCGGAGAGAAA          TCGTATTCTGTCGCA 100 49
      LA3243 3216230 .. 3216242 +  -3.4  -2.56122   TTGTAATTTCATTGG                CAGA ATTCA TCTG                GATTTTCTGATGCCG  42 257
      LA3244 NONE
      LA3245 NONE
       exbD1 NONE
      LA3247 3219077 .. 3219089 +  -2.7  -3.05463   ACGTAAGACAGTTCC                GAATG TGA TATTC                TTGAATCGACGGAGT  43 475
      LA3249 NONE
      LA3250 3220886 .. 3220923 +  -7.9  -3.11222   ACCATATTGAGTTAA   TTTTCGATTCAATACTT TTTC AGGCATAGAATCGAAAA    GTTTTCCGGTTCGAA  68 507
      LA3254 3222585 .. 3222606 +  -7.3  -3.72363   AAATGTACGATAGAA           GTTTGTGGG AGTT CCTGCAAAC            TTTAAAATTTAGCTA  71 362
      LA3256 3223503 .. 3223518 +  -4.6  -2.75343   TTCAATTAGAAACAA              CGTGGG AGTT CCCACA               ATTTCAAGATCTAAC  50 49
      LA3257 3224949 .. 3224959 +    -4  -4.36127   CAAAATTAAGATAAG                 GAAT TTT ATTC                 TTTTCAGTTCTTAAA  63 390
      LA3259 3227951 .. 3227971 +  -2.6  -2.92792   GAACATCATCCAAGA            CGGTTAAT ATTCG ATTAACAG            TAATTTAACGTGAGT  42 97
      LA3269 NONE
      LA3270 3238464 .. 3238483 +  -3.6  -3.70102   CAGAAGAAAAAGTTT            TCTCAAAA ATCT TTTAGAGA             TGTTTCATTTTCAAT  52 368
      LA3271 3242103 .. 3242121 +  -6.7  -4.12188   TCAGTGTTCGGGGGA             TGGCAGG TGTGC TCTGCCA             TTTTAAAGCTAATAG  72 1
      LA3272 3242437 .. 3242447 +  -4.6  -2.79302   GAACTCTACAAATCG                 GCGT GAT GCGC                 TATGATCAGAGTGAT  50 156
      LA3273 3243246 .. 3243265 + -11.4  -2.90813   TCTTTGCCTAGTAAA            CGTTGCGC CTAT GCGCGACG             TGGTTTGACACGATG  87 326
      LA3276 3245996 .. 3246018 +  -2.8   -4.0777   ATACTAATATATAAA           TTATTCTTTT TAT AAAAGTGTAA           TTGTTATCTTTGTAT  53 71
      LA3277 3247019 .. 3247035 +  -3.8  -3.41393   AAATTCCAAAGTTAA              GTTTTT ATAGA AAAAAC              TTATAAGTGTATGGT  50 58
      LA3278 3248212 .. 3248236 +  -6.5  -3.39407   TTACTGTAGTTCCCG          CACTTGAATAC GAC GGATTTAAGTG          TTATAAACTTCTATT  63 356
      LA3283 3251072 .. 3251082 +  -5.4  -4.30978   AGTTAATCTTCTACA                 CGAA CGT TTCG                 TTTTAATAAGTTAAA  67 328
      LA3287 3256951 .. 3256961 +  -3.2   -2.6634   CGGAATGATCAAACC                 TTGG ATA CCAG                 AATTTTTAGCTCTTT  43 495
       mraY2 3273593 .. 3273611 +  -8.2  -3.54129   TTCTTCGAGCGCCAA             TAGAAGCG AGA CGCTTTTA             TTTCACAAAAATGTG  73 57
      LA3309 3274636 .. 3274653 +  -9.9  -2.52543   TGAGAGCCCAGTCCA             GCCTTTG CAAA CAAAGGC              TGGATTCGCCCCAAT  73 387
      LA3311 3274960 .. 3274985 + -10.7  -2.98653   TACTTTTTGATCATA         TATTTGTCTAT CAGA ATAGACAAATA          TCTCATTAGTCTTTT  83 119
      LA3320 3283576 .. 3283603 +    -2  -4.17762   AAAATTATTAGATTT        GAAACCAAAGAT AAAG ATTTTTGGGATC         TTATTTTCAAAAATA  52 86
      LA3321 3285103 .. 3285118 +  -3.3  -3.56262   TTCCTCAAAATACAA              TTCTC GATCCG GAGAA               TCTTTATGAAATTTC  50 52
      LA3322 NONE
      LA3323 NONE
      LA3324 3288329 .. 3288357 +  -8.2  -4.53707   TTTTCTGAGTTATTT        TCACCCTATCCG TTATT TGGATAAGGTGA        TTTTATAAATTTGTT  85 48
      LA3328 NONE
      LA3329 3291828 .. 3291847 +  -6.6  -3.37796   TATCACCACTTTTGT            TATAGAAA TAAA TTTCTATA             TTATGCCTCATAGGA  62 289
      LA3334 3302401 .. 3302415 +  -5.8    -3.695   TATCTCTTGGGGGAT               TTTGTT ATG AACAAA               TTTCAAATATTTAGA  62 16
      LA3336 3304111 .. 3304130 +  -2.2  -3.71649   ACAGGTAAAAAACTA            TATGAAAT CTAT ATTTCAAA             TCTTTATATATTCTA  49 33
      LA3337 3304971 .. 3304981 +  -2.6   -5.4505   AGTAGGAACTCATAC                 TTTT AGA AAAA                 TTTTTTCTTACACCG  72 261
      LA3338 3305879 .. 3305893 +  -2.7  -2.91276   GGGAAAGGTTTAGCA               GGCGG CTCTT CCTCC               CTTTATGCAGGACCA  42 42
      LA3340 3306567 .. 3306591 + -10.8  -3.25603   ATCCTTGATGGATTT          CCCCACTTTT GTAGA AAGAGTGGGG          CTTTCTTTCCCCCTT  80 33
      LA3345 3312171 .. 3312181 +    -4  -2.90763   GAGAGTTCCCACGTG                 TGAA AAG TTCA                 TCTGTAAAATCTCGA  46 77
      LA3348 NONE
        ccmE NONE
        ccmF NONE
      LA3351 NONE
      LA3352 NONE
      LA3353 3317004 .. 3317016 +  -6.3  -4.23794   TTTTTTCAGAATCAT                GAATC ATA GATTC                TTTATGTTGAATTCA  72 307
      LA3355 3319431 .. 3319444 +  -3.9  -4.12652   TTGAGTTAGATTTGT               TTCAA AAAT TTGAA                TGTTTTGTTTCTACT  57 524
      LA3356 3320489 .. 3320500 +  -4.4  -3.58536   CAAAAAATGTAGTTC                CTTC TTTA GAAG                 TTTCAAAATAGATTT  55 109
        thiM 3329976 .. 3329986 +  -2.6  -3.54511   CAATATATTATAAAT                 TTAT AAA ATAA                 TTATAATTAAATTCT  48 177
        ech6 3331371 .. 3331386 +  -4.7  -3.31461   TTTTCTAAGTGGAGA              GGAAG GAGGAA CTTCC               TTGTGACAATCGGTA  55 476
      LA3375 NONE
      LA3376 3338309 .. 3338333 +  -4.3  -5.41746   CTATAAATCCCAAAT          TTGCGGTATTT TTT AAGTACTGCTA          TTTTTTTCACAAATT  78 322
      LA3377 3339275 .. 3339289 +    -7  -5.40072   CGGTAAGATTTAAAA               CGGCGG AAT CCCCCG               TTTTTTTACCAAGCA  95 257
      LA3387 3348152 .. 3348163 +  -5.8  -2.76696   ATGTCTTTTGCTCAC                TCGG ACAT CCGA                 CTTATTGACAAACGG  55 150
      LA3388 3350446 .. 3350457 +  -4.4  -3.64028   ACCTCCAATAACTTT                CGAA ACGA TTCG                 TATTTAATTTCAATT  53 313
      LA3391 3354359 .. 3354370 +    -3  -4.40358   TCTTTTTAGATTGAA                TAGA GATC TCTA                 TTTTATAAAATGAAT  60 507
      LA3393 3355172 .. 3355182 +  -2.6   -3.8046   CATATTTTTTTAATA                 TATA GCG TATA                 TTTCACATTTTTAAC  50 68
      LA3394 3356337 .. 3356365 + -10.4   -4.0896   TGTCAGTAAAAAAAT        TTCCCCTTTTTG TTTTT CAAAAAGGGGGG        TTTTCAAAAAAGTTT  95 32
      LA3395 3356997 .. 3357008 +  -4.4   -2.9976   ATTGGGCCCGGTTCT                GGAA ATTT TTCC                 TCGGTTTTTCTTTTT  50 474
      LA3402 NONE
      LA3403 3365634 .. 3365657 +  -6.6  -3.75153   ATAAAACGCGACCTA          TCTCGCGACC TGTC GGGAGCGAGA           TTTGAGTTCAAGAAG  69 497
      LA3411 NONE
      LA3412 3373984 .. 3374004 +  -4.1  -3.28791   GGGTGGAAACTCATA            CATTAGGAA ACT TTTTTAATG            TTCTCACGCAGAACT  50 260
      LA3413 NONE
      LA3414 3375000 .. 3375014 +  -4.2  -2.74741   GTAGGCTTTTCCAAA               GGATGC CCA GAATCC               TGGTTAACGTCTCCT  47 193
      LA3415 3375543 .. 3375560 + -11.3  -4.01888   TGTTAAAATAAAAAA             GGAGAGG AAAA CCTCTCC              TTTATGATCTGAAAT 100 76
      LA3418 3376891 .. 3376913 +  -7.1  -3.96696   TTCTTCCGCGTCGGA          TTCCTC-AGC AATC GCTTGAGGAA           TTTCCTCTTCCTCTT  74 253
      LA3430 3389317 .. 3389335 +  -4.7  -4.63527   CTTGCAAAAAGTATG             TTTTTCT GATAG AGAAAAA             TTTTTCACCTCCTCC  71 207
      LA3437 3397789 .. 3397801 +  -2.7  -2.69609   GAAGTGGAAGTGACC                TTTCA GGT TGAAG                ATGTTTCGTAATCTT  40 2
      LA3438 3398289 .. 3398305 +  -2.3  -2.72441   TATTTTCTTTAAGAC              TTCTTTT TGA AAAAGAC              TAAATTTGTAACTTT  39 6
      LA3439 3399090 .. 3399113 +  -3.8  -3.72989   AGGTAAACCAGCCCC          GAGAACCAAA TTCT TTAGGTGCTC           TTTCAATATGCATTT  54 525
      LA3446 3405847 .. 3405858 +  -2.2  -4.32678   ATTCTTTCAATAACA                CTGA TTAG TCGG                 TTATTTGTTTCGCAA  54 42
        ribF NONE
      LA3450 NONE
      LA3451 3412047 .. 3412062 +  -3.4  -3.48276   AAATGAATCTTAATA              TTTTAA TTTT TTAAAA               TTCTATACAAAACAA  48 223
        glpF 3416965 .. 3416975 +  -5.4  -3.60762   GCAGTTTTGTCAATC                 TCCA CTA TGGA                 ATTTTTTAACAACTC  59 304
      LA3456 3419031 .. 3419042 +  -4.4  -3.78811   CTTACTATTACTGAT                CTCT ATAA AGAG                 TTTGACTTCAATTCT  55 55
      LA3459 NONE
      LA3461 NONE
      LA3462 NONE
      LA3463 3425829 .. 3425839 +    -4  -3.52966   TTTGGGAACTCTGCA                 TCTT TAT AAGA                 TTGATCTTTAATTTT  52 54
      LA3464 3426563 .. 3426578 +  -4.6  -4.11216   CGTAAAATCGGGATT              TGCGGG AGTT CCCACA               TTTTAGGAATCGAGA  61 454
        fecA 3433737 .. 3433766 + -10.5  -3.07655   GTTCATCGAAAATTC       CCCGGTTGCGGGC AACG GCCCTCTTCCGGG        ATCTTTTTTGAAAAC  81 396
      LA3469 NONE
      LA3470 NONE
        irpA 3437960 .. 3438007 +  -5.8  -5.24129   TTAGTTTAAAAACTT TAGAATGTAAAAGCTTTTGCTT TTAA AGGTAAGAGCTCCTACATTTTA TTTTTTATGAAAAAC  81 112
      LA3481 NONE
      LA3482 NONE
      LA3483 3448912 .. 3448922 +    -4  -3.42407   CTCAAAATCAAAAGA                 CAAA AGT TTTG                 TTAATTACTACTATA  52 349
        estA NONE
      LA3486 3451726 .. 3451738 +  -4.9  -3.83927   CAAATAAGCAAGAAT                TAAAC ACG GTTTA                TTTGAATATTTATGT  59 271
      LA3487 NONE
      LA3488 NONE
       flgC2 3453998 .. 3454012 +  -2.2  -3.36195   TGTTGTTGTTTATGT               TTTAGA GAA TTTAAA               TATATTTGATGTTTG  44 397
      LA3490 3456248 .. 3456259 +    -3  -2.78405   TCGTCTAAGTAGTAA                GAAA AAGG TTTC                 CGTTTTTTGAATACA  43 231
      LA3491 NONE
      LA3492 3458687 .. 3458707 +  -3.4  -3.79162   TAACAGCTCTCATAG            TTTACATT TCAAT AATGTGAA            TTCATTTTGTGTAAG  52 196
      LA3493 3459244 .. 3459255 +  -4.4  -4.37067   GGTTGTCTCGAAACC                TAGG AATT CCTA                 TTTTCCTAATGTTTA  63 442
      LA3501 3467844 .. 3467854 +    -4  -2.88381   GTTCCCACAAATTAC                 GTTT CTC AAAC                 ATTCATTTTATGTTA  46 178
      LA3503 3468996 .. 3469018 +    -2   -4.0641   CGCTCTTTATGAATC           GCGTTG GAAACTCAGCA CAACGC           TTTCTATGAATCGCG  52 209
      LA3504 NONE
      LA3505 3470303 .. 3470322 +  -4.3  -4.20368   TAGTTTTACAGAGGA            TTTGTCG TAATTC CGACAGA             TTTATATTGAGATCC  61 16
      LA3519 3481228 .. 3481238 +  -5.4  -3.66379   GAGAACATGTTCTGA                 GTTC AAA GAAC                 GTTTTATTTTAGGTT  59 111
      LA3520 3481434 .. 3481444 +  -2.4  -3.04398   ATTTTAAAATTACGT                 GAGG GTT CCGC                 GTTTTAAAAAACCGA  41 8
      LA3521 NONE
      LA3522 3483603 .. 3483623 +  -3.2   -4.0616   TAGGTTCAGTAAGAA           GAGC-GCGA AGAA TCGCTGCCC            TTTGTAGTTCACCTC  57 319
      LA3524 3485658 .. 3485670 +  -2.7  -2.53263   ATTGAAGTTACAACG                TGTTA AGT TAACG                TGAATTCGGCGTAAG  40 117
      LA3525 3485992 .. 3486003 +    -3  -3.27212   GAACTCATACTTTTA                GAAA ATTC TTTC                 TCATTTTCTTACGTT  47 47
      LA3531 NONE
      LA3532 3490332 .. 3490355 +  -2.5  -4.03104   ATCTGGCATCTATAA          GAAAATTCT ACTTTA AGAATATTC           TATTTTATTAATTTA  52 26
      LA3533 3490946 .. 3490966 +  -2.5  -4.02108   AAAGTTTGTCTTACT            GATTCCGAA TTG TTAGGTATC            TTTAATTGTGATGAG  52 60
      LA3534 NONE
      LA3535 3492286 .. 3492319 +  -9.3   -3.6968   TTAGTATATCAATAA     TTTTTAATGTTTTTT CTCA AAAAAATATTAAAAA      TTCTTAAAATTGTGG  81 71
      LA3536 3493302 .. 3493316 +    -5  -3.53787   AGACAGAACTAATAA               CTTCTT TAA GAGAAG               TTCTACATTTTAATT  57 356
      LA3537 3494255 .. 3494269 +  -2.9  -3.29263   CATCTTTTCGGCACA               TTGAT CCCTT ATCAA               TTATAAGGCAAATAT  45 5
      LA3538 NONE
      LA3539 3496591 .. 3496601 +  -2.6  -3.41051   ACGACCTCTATAAAA                 TTAA TTT TTAA                 TTCTGATCACAGTCG  46 245
      LA3548 3505350 .. 3505375 +  -9.3  -3.74158   TATATTTTGTCTACA         TTATTTTTGAA CGTG TTCAAAAATAA          TTTCAATCTGATTGC  84 134
      LA3553 3510524 .. 3510535 +  -2.2  -4.21768   TTTTCTAAAAAAGGA                GGTA TGAA TGCC                 TTTTCAGATTCCTTC  54 248
      LA3555 3511579 .. 3511592 +  -3.1  -4.07246   AGACTGTGCACTCAA               TGTGGC ACT GCC-CA               TTTCATTTGCGATAG  55 253
        atsE 3519800 .. 3519812 +  -2.7   -5.1675   CTCATTTCAAATTTA                TAGTT TTT AACTG                TTTTTTACTGACTCA  66 507
       glpK2 3521856 .. 3521866 +    -4  -3.14587   TTATAGAAGTTATCT                 CAAA AAC TTTG                 TCTGCTTTTATGAAC  49 56
      LA3566 NONE
      LA3567 3522409 .. 3522422 +  -5.2   -4.3739   AAATTTCGATAATGG               CCGC AAAACA GCGG                TTTTGTGCAAAAATC  69 97
      LA3569 3522886 .. 3522901 +  -6.1  -4.19817   GTTGAATTTTCCGGG              CGCGA GATAAG TCGCG               TTTTAAGTCGCTCAA  72 141
      LA3571 3523792 .. 3523821 + -15.9  -5.75538   AAACTAAGATTTTTT       TGGATCGGAGAAC TTGT GTTTTCCGATCCA        TTTTTATTTTTTCGA 100 34
      LA3572 3524954 .. 3524964 +  -6.8  -3.19192   GACAAGCCGGATTCA                 CCCA GAT TGGG                 TTACCTTACATCAAA  62 503
      LA3581 3532639 .. 3532657 +    -6  -3.57792   TTGGTAAGAGAATTG             GAAACCTT CAT AAGGTCTC             TTTCCGGATCGATCA  62 390
      LA3587 3538969 .. 3538992 +  -2.5   -5.8901   TTTTGAAGTTCCCGA          GTCTTGAAA AAGCCG TTTCAAGAA           TTTTTTATTTTATCT  85 19
      LA3590 3539903 .. 3539915 +  -3.4  -3.33696   CTTTTTCAACGTGAG                TTCG GACTA CGAA                TTGATTCCAAAAACC  47 81
      LA3592 3541170 .. 3541200 +  -2.6   -3.7104   CAAAAATACCCAATA       TTTTCGCCGAAA CAAAGCT TTACAGCGAAAA       TTGTTACCTCTCAAT  50 78
         lon 3545503 .. 3545524 +  -3.1  -2.54896   CAAAAAAAGAAGTAG           TATTTTAGA ATAT TCTTAAATA            TAAATTAACTCAGGA  42 26
      LA3597 3546874 .. 3546890 +  -6.7  -4.20516   CGTATTTTTTTGATT              TTTCAAA AGA TTTGAAA              TTTATTGACTGGAGC  74 228
      LA3598 3548138 .. 3548154 +  -2.4  -5.50313   AACAATTATAACTTT              TAATAT ATGGA ATATTA              TTTTTTCCTTTTATA  74 525
      LA3604 3554265 .. 3554280 +  -7.6   -4.8622   ACTCAAATTAACAGA              CAGAAC GTTT GTTCTG               TTTTTCGTTAAAAAA  88 30
      LA3606 NONE
      LA3607 3555365 .. 3555378 +  -6.7  -3.27704   CAAAAGCGATTATTA               TGCTG CGAG CAGCA                TTGAGTTTGAGAAAT  64 143
      LA3608 3556456 .. 3556491 +  -8.4  -4.57533   TTAACAGAATAAAAT    TCCACGGCTATGACGGT AAT ATCGTCGTAAC-GTGGA    TTTTCTCCTCTTGTT  88 120
      LA3609 3559006 .. 3559016 +    -4  -3.08388   TTACTCAGAACTACA                 GAAT AGA ATTC                 TCATATTTTTGTATT  49 244
      LA3611 NONE
      LA3612 3560638 .. 3560652 +  -5.8  -5.14682   AATATTAGATTTATT               GAAAAT TTA ATTTTC               TTTTGTTTCTTATCC  79 207
      LA3616 NONE
      LA3617 3568111 .. 3568141 + -11.4  -4.52347   TTTCTTTTTCTATGA       GTTTTAGATTTTGT TCC ACTAAATCTAAAAC       TTTTAATATTCTTTC  95 478
      LA3620 3569452 .. 3569466 +  -2.8  -5.40072   TTGCAATGATACAAA               CTACGT CTA ACTTAG               TTTTTTTGAAAGAGG  72 132
      LA3624 NONE
        polA 3579567 .. 3579578 +  -4.4  -4.37886   TAACGTGAGTTCGAC                CGAA GAGA TTCG                 TTTTATAAAAACTGA  63 228
      LA3626 3580405 .. 3580421 +  -2.3  -2.80245   ATTTCACTTTCGTAC              CTTCT TGACGGT AGAAG              ATTCTCTTCGAATCC  40 324
      LA3627 3581749 .. 3581774 +  -3.4  -3.99955   CTCACATTCGAAGAA         TTTTC-CGTTC AAGCA GAACGTGGAAA         TTTAATTCCTATCTT  54 52
        trpE NONE
        trpG NONE
       msbA1 NONE
      LA3631 3586157 .. 3586173 +  -8.7  -3.27525   TTTTGATTAGTAGGA              GAAGCCG GAT CGGTTTC              TTCCATTTCAGAAGC  71 72
      LA3634 3589598 .. 3589624 +  -4.7   -3.0439   AAATATGAGTTCCTA        CAATTTTA-GAA TTTG TTCGTAAAATTG         TGATTTGTGATAGCT  51 147
        thrA NONE
      LA3639 3595954 .. 3595969 +    -4  -3.30124   TCTATTAAAATTTGT              CTCTAA ACAA TTAGGG               TTGTGGGAACTACCA  50 371
      LA3640 3597400 .. 3597413 +  -5.3  -2.81218   CTCAGTCGATCTTCA               GATTC AAAA GAATC                GTTTAAGATCTTTAG  52 410
      LA3650 3604703 .. 3604723 +  -2.7  -2.68015   CAACAGATTCAATTG            TTATAAATT TCT ATTTTATAA            ATTATGGTAGTTCCC  40 104
      LA3654 3607306 .. 3607316 +  -3.2  -2.64462   AAAGAGACAAAATCT                 GTGG GAA CTAC                 TACATTCTGGTTATT  42 202
      LA3658 3609558 .. 3609577 +  -4.3  -4.20368   AAGTTTTACAGAGGA            TTTGTCG TAACTC CGACAGA             TTTATATTGAGATCA  61 63
      LA3660 3611948 .. 3611982 +  -8.1   -3.2819   AATCAAAGTTTATAA     CTTGTAACACCAA GATTAAAAA TTGGTGTTATAAG     TTAGTCGTATTGACT  72 40
      LA3661 3612941 .. 3612954 +  -2.5  -3.08133   GAAATTAAATCGTTT               TTTAA GTCT TTAAA                TTGAATGAATGAGTC  43 8
      LA3662 3615187 .. 3615207 +  -2.6  -3.35996   TAAAGTACCAGATCA            CTCACA CTTCAATCC TGTGAG            TTCTGCGTAAGAATG  45 163
      LA3663 3617058 .. 3617069 +    -3  -3.49966   GAACTCATACTTTTA                GAAA ATTC TTTC                 TCATTTTTTTGCGCC  48 374
      LA3665 NONE
      LA3666 3618316 .. 3618330 +  -4.3   -3.4811   TATTTGAGTCCAAAA               CCTAA AAAGC TTAGG               TATTCTTATAACGGC  52 46
      LA3668 3620473 .. 3620486 +  -2.3  -4.63932   ACATCTCAAACGACT               CCCAA GCTT TCGGG                TTTTCTTCCAAAGTC  61 257
      LA3676 NONE
      LA3677 3627996 .. 3628027 +  -5.8  -2.76261   AAAATTCGTAATATA      CCTTAACCTGTGGG AACT CTCACAAGTTGTGG       ATTTCACAGTTAAAC  55 292
      LA3678 3629093 .. 3629103 +  -2.6  -2.84203   TTGAATATTCTATTT                 TTAT TTC ATAA                 GTTGTCTTAAATTTT  41 15
      LA3679 3630014 .. 3630025 +    -3  -4.98436   TATATTATATTTTTA                CATA AAAT TATG                 TTTTTATAATATTAC  66 176
      LA3680 3631248 .. 3631262 +  -7.2  -4.18197   ACATAGGAATCAAAA               TTTTCG GCC CGAAAA               TTTTCAATGCAAGCT  75 87
      LA3682 3633478 .. 3633490 +  -2.7  -3.38986   TCCGGATCTTGAAAA                TTTCG CTA TGAAA                TCTTAATTTGTAGTC  46 7
      LA3685 3637791 .. 3637808 +  -3.5  -5.10461   TAGGAATTACTACTT             TTAGAAA AATT TTTCTAG              TTTTTCTTAAGTCGA  70 293
      LA3686 3638390 .. 3638409 +  -4.3  -4.20368   AAGATTTACAGAGGA            TTTGTCG TAATTC CGACAGA             TTTATATTGAGATCA  61 46
      LA3688 3639971 .. 3639992 +    -3  -5.83211   GATCGTTTAGTAAAC           TCTGTTTC GATTTA GAGACAGG            TTTTTTATTTTAATA  86 109
      LA3690 3641151 .. 3641164 +  -3.9  -2.63182   GATACTTTTATTTTA               GAATT GGAA AATTC                GTGATTTTTTAGGTA  44 112
      LA3691 NONE
      LA3692 3643929 .. 3643956 +   -10  -3.92522   TAAAGCCTGAGTCGC        TTCCGATTCC AAACTCAA GGAATCGGAA         TTTCTAACCTTGGAA  90 126
       msbA2 3647247 .. 3647261 +  -2.2  -3.48824   CGGAAAACGTATAAT               TTAAGA GAA TTTTAA               TATTCTTATGAACTC  45 27
        lpxK 3648416 .. 3648444 +  -7.7  -3.50335   CTCTGAAAAGAAACA        GTATATTATAATT TTA AATAATAATATAC        TTGATATTTCTGGAA  71 129
      LA3696 3649809 .. 3649819 +  -4.6  -3.86194   TGCATAATAGATTGT                 CGGG AAT TCCG                 TTTCTAAGAAAGATT  59 131
        arsC 3655178 .. 3655197 +    -5  -3.46511   GTTTCTAACAATACT            CAACTAGA GCAA TCGAGTTG             TTGTAAATTCTATAA  57 46
      LA3700 3655626 .. 3655637 +  -5.8  -2.73124   AATCTGTGGGAACTA                CCAC AATC GTGG                 ATTTAACAGCTAAAC  55 187
      LA3701 NONE
      LA3702 NONE
        hrcA NONE
        grpE NONE
        dnaK 3660251 .. 3660281 +  -6.3  -3.70689   TTTAATAAATACAAG      CCGCGTATAAAACT AAAA ACTTTT-TACGCGG       TCTTTTGGAATTGTC  66 207
       dnaJ4 3661489 .. 3661530 +  -2.4  -3.43042   AAAGTAAAAGGATTT CGACCTTTTTTCATTCTT TTATTT GAGAATACAAAAAGATCG  GTTTTTACTAAAGGC  45 34
      LA3708 NONE
      LA3709 NONE
      LA3710 3663757 .. 3663776 +  -9.4  -2.76823   TCCTTTAACATTTAC            TAAACGAG CATA CTCGTTTA             ACTTTTTTGAAACTT  74 476
      LA3711 NONE
        leuS 3670867 .. 3670886 +  -3.7  -5.61881   GGTTGAGGGATTGTA            GAATTTT AGACAA AAAATTC             TTTTTATTTTTACAC  81 35
      LA3715 NONE
      LA3718 3674842 .. 3674855 +  -3.9   -4.0348   TCTACTTCGGCGCCC               GATAA AAAC TTATC                TTTCTGATCTACTAT  58 130
      LA3733 NONE
      LA3734 NONE
      LA3735 NONE
      LA3736 3703473 .. 3703488 + -10.4   -3.6581   TACATTTTCTAAAAT              CGTGGG AACT CCCACG               TCTTTTAACGATGAT  85 104
        hlyD NONE
       czcA4 NONE
      LA3739 NONE
      LA3740 NONE
      LA3741 NONE
      LA3742 3712781 .. 3712797 +  -2.3  -4.46581   AGAAACTAGTATTTT              TTTTAAG TAA CATAAAA              TTTTCTGAAGTTTTA  56 205
      LA3743 3713596 .. 3713611 +  -5.4   -4.3534   CCAAGGGAACCTCCC              CCGGAA GAAG TTTCGG               TTTTAGTAGTTGAGG  67 290
      LA3746 3715937 .. 3715952 +    -4  -3.66654   AATCCGTTCCAGGAA              TTTCAC CTCC GTGGAA               TTTCAACTTAAACTC  54 210
      LA3750 NONE
      LA3751 3720707 .. 3720720 +  -2.5  -3.53012   GAAAAATAAAATACT               TTATA CTTT TATAA                TTTAGAAAAAAAGAA  46 32
      LA3752 3722960 .. 3722974 +  -5.8  -3.69455   ATCCCACTAATAGTT               TTGTAT TAG ATACAA               TTTGAAAATTTTTAT  62 409
      LA3753 3725079 .. 3725089 +    -4  -3.06183   TAAAGTACATTTACG                 TTTC ACG GAAA                 TTCAATCCCGCTAAA  49 1
        sipC NONE
      LA3755 3726426 .. 3726446 +  -3.3  -5.48825   GTTTGATGGGAAGAT            TTGGATGAT AAA ATGATCCGA            TTTTTTTAAGTCCTA  79 214
      LA3756 3727212 .. 3727235 +  -9.8  -4.06904   CGGGAAACGCTGTTT          TAAAATCAAG ATAA CTTGATTTTA           TTTATAATTACATGA  91 12
       rbpA3 3727724 .. 3727751 +    -2  -5.49579   TTCCTTTGAATAAAA        CCGCTGAAAAAAA AAT TGTCTTTC-GCGG        TTTTCTTTTTTCTCA  76 231
      LA3762 3729119 .. 3729150 + -10.2  -2.52214   ACGGAGTATAATTCC      ATTTTTCCGGGTGA ATTC TCACCCGGAAACAC       CCTTCTTTGTTTCTA  78 30
        valS NONE
        purD NONE
      LA3765 3734181 .. 3734192 +  -4.4  -4.92828   TTTGGTTAGAAATTT                GATC GGAT GATC                 TTTCTTTTTGAATTT  74 148
        prfB 3736133 .. 3736161 + -11.3  -2.76263   GGCTAGGGCCTTCGG        TATAACTTTTTCT TAC GGAAAAAGTTATA        TGATTAACTCCTCCG  79 115
      LA3769 3736877 .. 3736887 +    -4   -3.4914   AGATTTTTAAATTTA                 GAAA CGG TTTC                 TTAATCTTATATTTT  52 31
      LA3770 3737796 .. 3737807 +    -3  -2.97744   ACTTTCAAAACTTGT                CAAA TTTC TTTG                 GTTTGAATTTATTTT  44 114
      LA3771 NONE
      LA3773 3738616 .. 3738626 +  -2.6  -2.92386   GCATGCAAAAAACAT                 TATA TAA TATA                 TCGTCTTTGGTTTCA  42 130
      LA3774 NONE
      LA3775 3740258 .. 3740285 +   -10  -3.29461   ATCCACGTTAAAATA        TCGTGAGTTC GACGTAAG GAACTCACGA         TTCTGAAAAAAGTTG  80 272
      LA3776 3740883 .. 3740900 +  -4.9  -4.08064   TACTATACAAAAAAG             CTCTGTT CTAT AATAGAG              TTTTGCGACAAAATT  62 368
      LA3777 3741827 .. 3741838 +  -4.4  -4.89729   TGCAAAAATCTAATT                GGAT AATT ATCC                 TTTTTAAATTTTGTA  70 375
      LA3778 NONE
      LA3779 NONE
      LA3780 NONE
      LA3781 3748974 .. 3749004 +  -4.7  -3.61715   CTCTAAAACCGTTAC      CTT-CCGCAGAAAC ACCC GCGTCTGCGGCAAG       TTCTTCCCAAGGATA  57 219
      LA3787 NONE
      LA3788 3753054 .. 3753066 +  -3.5  -3.51032   AAATTGGATCTTCTT                TATTT TTA AAATA                TTATCATTCAGAACT  50 41
      LA3789 NONE
      LA3790 NONE
      LA3793 3756463 .. 3756492 + -10.7  -4.77983   CTAGATTAAACAACT       CTCCGGAACACCT TGAC GGGAGTTCTGGAG        TTTTATTAGTATCTT 100 32
      LA3794 3757973 .. 3757993 +  -5.5   -2.5805   CCCACAAATCGTAGA            TTTCATAGT TAA ACTTTGAAA            ATTGTGGGAACTACT  54 368
        rpsT 3762691 .. 3762702 +  -2.2  -2.66316   CTTACAAGCAGGATG                TCGG CAGT TCGA                 TCCTGTCATCGCCCA  39 88
         pgm NONE
        glmS NONE
        rfbA NONE
       pccB2 3768631 .. 3768647 +  -2.4  -2.57132   ATCCTCGGTACGGAA              TTTTTA GAATG TAAAAA              ATTGTAAGAACCCAC  39 12
      LA3804 3769254 .. 3769273 +  -4.3  -4.20368   AGTTTTACAAAAGAT            TTTGTCG TAATTC CGACAGA             TTTATATTGAGATCC  61 343
      LA3805 3769972 .. 3769982 +  -2.6  -4.82333   AAAGATTACTTTTGG                 TTTT CTG AAAA                 TTTTTAAATTATTCT  62 8
        amtB NONE
        glnB 3771918 .. 3771934 +  -3.7  -4.77775   AATTGTAACTCAATA              CGATATA TCG TATAACG              TTTCTTTTATGCAAT  66 229
      LA3809 3774406 .. 3774420 +  -4.2  -2.94118   TATCAGAAAAACCAA               GCTGGA TCA TTCGGC               GTTTCGCTTTGTATG  48 151
      LA3810 NONE
       speE1 3776997 .. 3777014 +  -5.5  -4.30441   TTGAATCCAAAAGTT             TTGCGGG AACT CCCACAA              TTTTGAATATTATAG  70 487
      LA3816 3778757 .. 3778778 +  -2.3  -3.63569   CTCTATAAAATAAAT           TTCTAATGG TCGT TCAATAGAA            TTGTTGAAAAATTCC  47 59
      LA3817 3779105 .. 3779119 +  -4.4  -3.31443   AGTTCCCACATTTTA               TTTTTT ACG AAAAAA               TTAAGTTATTATAAA  50 208
      LA3826 3789182 .. 3789200 +  -2.3  -3.30569   GGGCGCTCGAATAAG             CCTTGCT CTTTT AGCTGGG             ATTTTACCTTTTTTA  44 251
      LA3827 3791028 .. 3791038 +  -2.6  -4.82518   ATTTCATAAAGAGTT                 TTTA AAA TAAA                 TTTTCTTCATGTTTT  62 134
      LA3828 3791963 .. 3791991 + -14.8  -4.84527   TAAATCTCAGTACAA        TAAAAAAGGCGC CCTTA GCGCCTTTTTTA        TTTTTAGTCTATGAA 100 315
      LA3830 3795558 .. 3795574 +  -2.4  -4.19238   TATACCGAACTCACG              TTAAAA TAGAT TTTTAA              TTTTCCCGTTGAACA  52 411
      LA3834 3799698 .. 3799719 +  -3.7  -4.41548   AAAATTTGAGCAAAT           CCGG-CTG CTAAAGA CAGACCGG           TTTTCTCAGCTCTGG  62 63
      LA3836 3800783 .. 3800797 +  -5.8  -3.35695   GAACATAAGGAAAAA               GTTTTA CCC TAAAAC               TTAAATTTGTATGAG  59 169
      LA3837 3800911 .. 3800923 +  -3.5    -5.252   ACAGAAAAATTAGGC                TTTAT AAA ATAAA                TTTTTTATACAGATA  73 28
      LA3841 3804826 .. 3804846 +  -2.7  -3.92659   CTTTCCAATACTTTC            TATTATCAA ATC TTTATAATA            TTTAAATTTTGAGGC  52 158
      cyaA15 3808037 .. 3808052 +  -6.2  -2.79912   ACAGGCTTGCAGAAC              TTCTCT CAAG AGAGAA               TAGGTTATTTTTAAA  58 7
      LA3844 3808525 .. 3808540 +  -4.7  -2.81178   TAAAGAGACTTAATC              TGTGG GAACTA CCACA               ATTTAGAATTGATTC  50 261
      LA3847 3813197 .. 3813221 +  -9.5  -4.60924   CCCTAAGGATCGGTA          TTTAGAATTTG GGA CAAGTTCTAAA          TTTTTGAAGGGTTTC 100 237
      LA3851 3817168 .. 3817187 +    -3  -2.72829   GCGTTTTAGACGAAA            TTTTTAGT GAGT ATTAAAAA             CTTTCCCAAAATCTC  43 9
      LA3853 3818654 .. 3818674 +  -2.6  -4.52747   CTACATTTCAAAATC            GTAGAATC AAATG GATTATAC            TTATTTTGTGTTTTA  60 438
      LA3856 NONE
      LA3857 NONE
      LA3858 3822977 .. 3822988 +    -3  -4.96646   CCTGAAAAATACGAC                TAGA ATAT TCTA                 TTTTTACTTATATAG  66 158
      LA3859 3823432 .. 3823447 +  -4.7  -3.55761   TTTTATTTTATAAAT              TGTGG TAGTTC CCACA               TTTAAAGAATCGATC  57 207
      LA3865 3826965 .. 3826985 +  -4.1  -5.03314   AAAAACTTATCTGAT            TTTAAAACT TTT AGTTTTGGA            TTTTTTAAAAATAAA  72 119
      LA3867 3828473 .. 3828496 +   -14  -5.04908   CGAACTGAATTCATT          TTCCCAGGAA TTTT TTCCTGGGAA           TTCTTTTTTTCTTTT 100 33
      LA3868 NONE
      LA3869 3830645 .. 3830655 +  -2.6  -5.08011   AAACCTCAAAGAATT                 TTAT GAG ATAA                 TTTTTTAGAAATTTT  66 393
      LA3870 3832925 .. 3832941 +  -3.6  -4.39002   TTTTCATTTTTGTGA              TAGCCG CAAAA CGGCGA              TTTTATGCAGAATTT  62 83
       sppA3 NONE
      LA3873 NONE
        surE 3839531 .. 3839553 +  -3.5  -4.07568   GCAACTTTCGGATTC           CTTAAGTAA AAACA TTTCTTAAG           TTTTCAAAAACCGAA  57 4
      LA3876 3841606 .. 3841624 +  -6.8  -3.23452   AACCATATTCTTGTT             GTTTAAAC AAA GTTTAAGC             TTGGCTTCTCAAAAT  64 431
      LA3878 NONE
      LA3879 3844025 .. 3844073 + -26.5  -3.74077   CAGTAGGGCAAAAAA TTTAAATCGTTCACATCGGAAGA AAA TCTACCGATGTGAACGATTTAAA TTTCAATATATAGCA 100 475
      LA3882 3850571 .. 3850581 +  -3.2     -3.67   AAAACTCTTTTCGAA                 TCAC AGG GTGG                 TCTTTTAACAATTCC  50 263
         pgi 3855696 .. 3855711 +  -3.2  -5.42975   CAGAAACAAAATCGG              CGCC TGCATTTT GGCG               TTTTTGTTTGTATCC  74 198
      LA3889 3856888 .. 3856903 +    -9  -3.28269   CGAAAGCGATTATTA              TGCTGC GATC GCAGCA               TTGAGTTTGGAAATT  74 284
      LA3890 3858049 .. 3858071 +  -2.8   -4.4017   TGATTTCCCACATTT           CAATGTTTTA TCG TAAAATATAG           TTTTGTGAGAGTTCC  58 131
      LA3897 3866162 .. 3866187 +  -5.3  -4.99043   TGTAAAACTTAGTTC         CCGCCCCTATT TTTG GGTGGGGGAGG          TTTTCTTTATCAGAA  74 486
      LA3905 3873898 .. 3873910 +  -6.3  -4.43624   TCCATTGTAAAGGTA                GTGTT TTA AACAC                TTTATTGTATAGTTT  74 348
      LA3908 3875425 .. 3875443 +  -3.2  -3.68529   TTCAAACATATCTAC             GATTTTAT TGA AAAAAATC             TTTAAATCGTAACCT  50 15
      LA3909 3877877 .. 3877903 +   -11  -2.76201   TGAATTCATTACGCC         GAACTCACATTA AAT TAACGTGAGTTC         TGAATTGTTATTTTT  82 498
      LA3911 NONE
      LA3912 3880548 .. 3880565 +  -9.9  -4.85782   AAAAAACCAAACCAA             TGTCCTC ATTC GAGGACA              TTTATTTTTGGGAAA 100 138
      LA3914 3884444 .. 3884459 +  -8.2  -3.86015   AGGTGCTGAATGCCA              TCCGGC ATTC GCCGGG               TTTCTAAGGGCAATA  77 254
        metG 3889584 .. 3889600 +  -3.7  -2.95918   CGCTAAACCGGGAGA              TCGATTA AAA TAAACGA              CTTGTTTGGAAATTG  46 13
      LA3919 3889936 .. 3889965 +  -4.5  -2.94342   GATTTTACGGACAAA       TTCTAAAATTGTAG GAA CT-CACTTTTAGAA       AATTTTTTCTTATAC  51 236
        glnD 3893669 .. 3893681 +  -4.9  -3.14564   ACTCCGTGAACTTCT                TTCAT AGG ATGAA                TTGCTAAAAAAGTGA  53 502
      LA3925 3896743 .. 3896755 +    -2  -4.38712   TAGGTAAACTTGACT                TTCA TTCTC TGAA                TTTTATAAGAATCAA  56 189
      LA3926 3900503 .. 3900526 +  -5.4  -4.81249   TGCTCTTACGCCCAA          TGAATCAATA ATTA TATGGATTCA           TTTTTAAATTTAGGA  72 428
        tolC 3902767 .. 3902779 +  -3.4  -3.26164   AAATTAGTTTTCTTT                GATG CTTGA CATC                TCTTCTCGATACTCT  47 34
       fadE2 3904684 .. 3904694 +  -2.6  -4.94222   ACTAATTTTAGTTTA                 TTTT AAA AAAA                 TTTTTATGACTTCTT  64 121
      LA3929 3906750 .. 3906767 +  -6.3  -2.56095   CAGATAATGTACATC             GGAAGCGG TAG CCG-TTCC             TAAATTGACTATAAA  54 343
      LA3931 3908091 .. 3908103 +  -4.9  -4.05033   TATAATAAAAAAAAT                TTCTA AAA TAGAA                TTTATATAAACTAAA  62 288
      LA3934 3908937 .. 3908969 +  -6.6  -2.69259   AAATCCTTCAATAGC      TCTAATAAATATTT TAGTC AAATATATATTAGA      ATATTATTATAAATA  60 89
      LA3940 3916216 .. 3916233 +  -4.9  -2.53903   AAATCAAGACTCGCT             TCTACTCC TTT GGAG-AGA             CTAATTTTTAGAAAG  49 4
      LA3941 NONE
      LA3943 NONE
      LA3944 NONE
        recG 3921002 .. 3921012 +  -5.4  -2.84841   AATGCGACGTAATTT                 GTAG GAA CTAC                 TGCATTTTATTAAAA  52 426
      LA3947 3923694 .. 3923705 +  -2.2  -3.79747   AATCGCGTACACAAC                TTCC ATCC GGAG                 TTTCATAATCCGTGC  49 349
      LA3950 3925731 .. 3925746 +  -6.2  -3.94664   AGTCTTGAATCACTC              TTGATG GAAT CATCAA               TTTGCTAATTTTATA  68 144
      LA3952 3926948 .. 3926959 +  -4.4  -5.72622   TTGAAACCGATCAAT                CGAT AAAA ATCG                 TTTTTTCTTTGTGAA  88 59
      LA3954 NONE
      LA3955 3929320 .. 3929339 +    -5    -3.767   GATTGATCGCTCTCT            TGGGG-CTT TGT AAGACCCCG            TTTCATAGATGAATC  61 194
      LA3956 3930905 .. 3930929 +    -5  -4.62069   GCCCAAAATAAAGAA         GCGGCCTTTGA ATTT TCAA-GACCGC          TTTTTCAAGTCAAAG  70 381
      LA3961 3935926 .. 3935945 + -10.6  -6.20267   AATGGAAATTGAAAA            CCCCTCCG AAAT CGGTGGGG             TTTTTTTATTTTTAC 100 58
      LA3962 3937156 .. 3937166 +  -2.6  -4.06904   TCTAAATATAATTAA                 TAAT TTT ATTA                 TTTATAATTACATAA  53 36
      LA3963 3937810 .. 3937835 + -10.7   -5.2696   TATAAATATTCAAAA         CATTCTTATAT TTTA ATATAAGAATG          TTTTTTAAATTTTGA 100 322
      LA3967 3941689 .. 3941702 +  -3.9  -5.34309   CCCCACCCTTCCTAT               TTCAA CCCT TTGAA                TTTTTATTTACTACT  76 264
      LA3969 3943430 .. 3943446 +  -3.7  -3.05281   ACGTCTCTTTCGGTG              GTTTGCA AGT TGTGAAC              AATTTTTTTATTGTA  46 65
      LA3970 3944466 .. 3944490 +  -6.6  -2.79749   CTCTCTTTAACGTCA          GTTTTTAATG AATTC CATTAAAGAC          ATTATATTCAAACTA  60 18
      LA3971 NONE
        ktrA 3947231 .. 3947241 +  -5.4  -5.58209   CTTCGTTTAAAAAAC                 GATG AGC CATC                 TTTTTTTGCCTTTCA  88 261
      LA3974 3949906 .. 3949921 +  -4.7  -3.13773   CTACAACAGTTTCTA              CTTCC CCACCT GGAAG               ATTTTGAGTATAACC  53 200
      LA3978 3952222 .. 3952233 +    -3  -3.07283   AATCTTCAAACTCTG                TTTG AATA CAAA                 ATTTTGGACACTTTA  45 311
      LA3981 3953472 .. 3953511 +  -5.8  -4.62336   GCAACGGAAGTCACT  TCCTTAATATCGTTGATA ACTT TATCAACGGTTTCACGGA   TTTTTACAGTCGCCT  76 208
      LA3983 3955759 .. 3955779 +  -2.5  -4.07568   AGACTCATTCTTGTC            GGAACACTT GAA AAATGTGCC            TTTTGGAGCCCAGAA  55 175
      LA3994 3967706 .. 3967716 +  -5.4  -3.37655   TTATGCACTACCGTC                 GGAT CAT ATCC                 TAATTTTTTAAGAGC  57 461
      LA3995 3970098 .. 3970127 +  -2.3  -4.71426   ATTCTCTATTTGTTT       CTGTTTTA-TGGAA ACG TTCGATTAAAGCAG       TTTTGTTAATCGGCC  61 156
      LA3998 3975684 .. 3975697 +  -2.5  -5.07652   AAAGAATTTTGAATT               TTATA AATT TATAA                TTTTATTTTACAGGA  66 39
        choB 3977375 .. 3977385 +  -2.4  -3.73775   TTATAATAAAAATCT                 GCGG TAC CCGA                 TTTGATAGGGATCGG  49 115
      LA4000 3978433 .. 3978456 + -11.8  -4.16016   AAAATGAAACATCAA          CTCTGTCTCA AAAC TGGGACAGAG           TTTCTTACAGCCTGG 100 142
        sph3 3981910 .. 3981952 + -12.4  -3.85817   TATCGTTAGATTTTA TTTTACAAAAAGGAAATAAG ATT TTTGTTTCCTTTTTGTAATA TTTATAAAAAGGAAT 100 32
      LA4005 3983027 .. 3983041 +  -4.3  -4.11692   TGAATATTTTTTTAT               GGATT CTTCA AATCC               TTTTGGCACTACATA  59 138
      LA4007 3984212 .. 3984239 +    -5  -5.09426   TACTAAATCATAAGT        G-AGCACAAATTT AAG AAACTTGTGCTGC        TTTTTTACAATTGAA  76 198
       czcD2 3994403 .. 3994413 +  -2.6  -5.15117   TTGTAGGAACTCATA                 TTTT TAG AAAA                 TTTTTTCCCGTTTTC  66 364
      LA4015 3995310 .. 3995337 +  -6.2  -3.79906   GCTTGCCACAGGCAG        CCGGACCGG-GCT CTC AGCTCCGGTCAAG        TTATTGTGAAACTAC  66 142
      LA4018 3996702 .. 3996723 +  -4.6  -3.52113   TTTCATTTTCATAAA           TTAGAAAA ATCTCA TTTTCTAA            TGTTTCTGAAGAAAT  55 339
      LA4020 NONE
      LA4022 3998754 .. 3998764 +  -5.4  -3.29704   AAACAATGGGTATTT                 GTAG GAA CTAC                 TGTATTTGCTGGGGC  56 135
      LA4023 NONE
      LA4024 4000024 .. 4000036 +  -3.4  -3.95219   TTCCTACAAATTAAA                TTGC ATTTG GCAA                TTTGTGAACTTTCAA  54 452
      LA4026 NONE
      LA4027 4002921 .. 4002939 + -10.3  -5.72622   TTAAAAAGTTCAAAA             GCCGATC GTGGA GATCGGC             TTTTTTATTTCTAGA 100 59
      LA4028 4003117 .. 4003132 +  -4.6  -4.11216   TCGTAAAATCGTGAT              TGCGGG AGTT CCCACA               TTTTAGAAATCGAGA  62 95
      LA4030 4004790 .. 4004826 +  -6.2  -5.02476   ATTAGCAAAATTGCT    TTAATTTTCCATTT CAATACAAC AGATGGAAAATTAA    TTTTTTAACAACTCT  81 218
      LA4031 4005399 .. 4005410 +    -3  -4.21343   ATTTTCGTTGTCAAA                TTCA TGTA TGAA                 TTTCTATATCTTAAG  57 65
      LA4032 4006374 .. 4006390 +  -5.1  -3.83375   CCAACTTCTTAATTT              TTCATCC TTT GGCTGAA              TTCTCTTAGTTTTAC  61 395
        htrB 4015686 .. 4015696 +  -2.6  -3.75686   CAAAAATAAAGTATT                 TTTA AGA TAAA                 TTATAGTTTTATTAG  50 156
      LA4044 4020113 .. 4020140 +  -8.7  -3.12613   GAACTTGTTAATTTT        GATTTTTTCAA TGAAAT TTGAAAAAATC         CTTTCATTTATATTT  73 129
      LA4045 4021342 .. 4021354 +  -2.7  -3.99405   ACTTTTCAGAAAAAT                GAATT ATA GATTC                TTTATGCTGAATTCA  52 17
      LA4046 4024023 .. 4024033 +    -4  -4.24948   ATTTTAAACCGAAAT                 TACT TTA AGTA                 TTTTGAATATACTAA  61 34
      LA4049 4026278 .. 4026295 +  -4.1  -2.79135   TGAATAATAGAAAAA             CCGTTCT TTAC AAAACGG              ATTATTAAACATTAT  47 121
      LA4051 4027845 .. 4027859 +  -2.2  -4.33708   GAACTTTCGAACAGT               TTTAAT CTC GTTAAA               TTTTCATAGTAGTTT  54 248
      LA4053 NONE
      LA4054 4030436 .. 4030446 +  -5.4  -2.87963   ATATGAACTCTGTAC                 TGAG TGC CTCA                 TCTAATGCTTATCCC  52 262
      LA4055 NONE
      LA4056 NONE
      LA4057 4032821 .. 4032843 +   -10   -3.2981   TCGTAAAAAGCGTTT           CATTGAGTTT CTT GAACTCAATG           TTGCTCCTTACTGTC  80 254
      LA4059 4035454 .. 4035468 +  -2.8  -3.60475   ACGGATTTTATTTTG               GAGTCA CTT TTACTC               TTTAAAGTGAGAATT  48 6
      LA4060 4036160 .. 4036172 +  -4.1  -4.09511   CTAATCATCTTAAGT                CGAAG GCA TTTCG                TTTTAAAAAAGTATT  59 455
      LA4063 NONE
      LA4064 NONE
      LA4065 4039075 .. 4039086 +  -4.4  -3.93262   GGTTCGGCCCGATAT                GGAA TTCC TTCC                 TTTCGTCTATTAGAA  59 281
      LA4069 4042115 .. 4042128 +  -3.1  -2.66735   AATGAAAACTCTAAA               CGGAA AAGA TTCTG                CTTGATCATTTTTTT  42 7
      LA4070 4043364 .. 4043391 +    -7  -3.36823   GTAAAACTTACACCC        CACAACGCGATT CATA AAGAGCGTTGTG         TTGAGTTTTCCAACG  64 109
      LA4071 4044970 .. 4044990 +  -2.5  -4.56597   AGACTCATTCTTGTC            GGAACACTT GAA AAATGTGCC            TTTTTGAACCCAGAA  60 185
      LA4072 4045302 .. 4045322 +  -9.7     -2.97   TTCTAAATAAAAATA            GCGGGGTTT TTT AAGTCCCGC            TATCTAAATTAATTT  77 155
        murA NONE
        mauM NONE
      LA4081 4053135 .. 4053163 +  -7.3  -3.36823   ACTTAGTTCCCGCCC        CACAACGCGACCC ATA GGAAAGCGTTGTG        TTGAGTTTTCCAACG  66 236
      LA4087 NONE
      LA4088 4059503 .. 4059519 +  -5.9  -4.70319   CCTCCACAGAATATT              CTAACTT TTT AAGTTGG              TTTTCATTTTCATAC  76 339
      LA4090 4060422 .. 4060432 +  -5.4  -3.08467   TTTTAAGGATTGTTT                 TGGA TAA TCCA                 TATGTGATTTCTCAA  54 80
      LA4091 NONE
      LA4093 4064537 .. 4064550 +  -2.3  -4.73388   TTTTAGAAATGATTA               CGGCA TTCC TACCG                TTTTTAGTAAAAGTT  61 145
      LA4096 NONE
      LA4097 NONE
       rpoE2 NONE
      LA4099 NONE
      LA4100 4068321 .. 4068333 +  -2.7    -3.889   AAATTTTTCAACAAC                TCTTT TAT AAAGG                TTTCCTATAGTTAAC  52 259
      LA4101 4068923 .. 4068938 +  -3.2  -5.20328   AGTCAATCTACGATT              TGTGAG AGTT CCCACA               TTTATTTTTTTACGA  71 376
        regX NONE
      LA4104 NONE
        argJ NONE
      LA4106 NONE
        rsbP 4076649 .. 4076666 + -11.3  -5.63236   GATGAAATTTTAAAA             CCCGCTT TGAG AAGCGGG              TTTTTCTTTTTAAAT 100 310
      LA4111 4079670 .. 4079682 +  -6.3  -3.18274   GAACCATAACTTGTA                CACTA AAT TAGTG                TTAGGTTAAAATGAA  60 4
      LA4112 4079917 .. 4079938 +  -6.7  -4.37658   AAAAAATCGAATCAA           TTTTGGAAA TTTT TTTCCAAAG            TTTTCTGAAACACTT  76 85
      LA4116 4084011 .. 4084029 +  -3.9  -4.22338   GACCGTTGGTTCTTG             TTAAGTC CCATA GGCTTAA             TTTTAAAATTGTCGT  61 362
        sanA 4092479 .. 4092517 +  -9.2  -2.62472   TTTTGAAATAGATTC   TAATTTTTCAAAAACTCT ATT AGAATTGTTGAAAAATTA   ATTCCTCATTTGTTT  73 480
      LA4125 4093425 .. 4093440 +    -4  -4.14243   TTAAAACCAGAAGTT              TTTGGT TTCA ACCAAG               TTTTAGAATCAGATA  58 480
      LA4130 4098171 .. 4098181 +  -2.6  -4.79683   TTCCAATTCCAAAAA                 TTTT AAA AAAA                 TTTATTTTCTAACTT  62 94
      LA4131 4100689 .. 4100700 +  -4.4  -5.20328   AATGGTATTGAAAGT                TGGT TCGT ACCA                 TTTGTTTTTTTCGAA  75 74
      LA4133 4102246 .. 4102268 +  -3.4   -5.1287   TGGTTCTGAAAAAAG           TTGGTCTGAA CTT TACAGATCGA           TTTTTTAAATGTGGG  68 131
      LA4134 4102792 .. 4102830 +  -9.1  -2.75844   TTCAACAACTCTATT  GA-CGATCGCGAGAATAAT CGT AATAT-CTCGCGATCGATC  GTTTAAACTAGAAAG  74 147
         had NONE
        fadA NONE
      LA4140 4111372 .. 4111387 +  -6.2  -4.07568   TTTGATATTGACTTA              TTCTTC CGAT GAAGAA               TTTTAAACCGGAGAA  70 4
      LA4141 4112078 .. 4112102 +  -4.9   -3.9712   GATTAAAAAGATTCT          GGCGGAAGTGA GTG TCGCTTAAGCC          TTTATCCTAGAATGA  61 4
      LA4143 4114882 .. 4114918 + -12.5  -4.05788   ACGGTATGACGGATT    TTTATAAACGCCGGAAA ATT TTTCCGTCGTTTTTAAA    TTTGATTTCACCCAC 100 416
      LA4146 4117235 .. 4117247 +  -4.9    -4.323   CGTTTGCGTATTCTT                GAATT TAT AATTC                TTTTGAGTGTTTGCA  65 301
      LA4148 4117909 .. 4117921 +  -7.7  -3.46687   TGAATATTATATTTC                GTTGC AGG GCAAC                TTCCTATTTCGCATT  71 170
      LA4159 4129030 .. 4129070 + -15.1  -3.25942   TTTAATTCTAAAATG  GATTTATTCATTTCGGAAA TTT TTTTCGAAATGGATAAGTC  TTCCTCTCAAAAGAT 100 54
      LA4160 4131029 .. 4131049 +  -4.7   -2.6162   TATCTCCAGTCAAAG            CGGTCGT TGGAATT ACGATCG            ATCTTTGAAGAGTTC  49 491
      LA4165 NONE
        coaD NONE
      LA4168 4139668 .. 4139715 + -13.8  -2.52018   TTATTCTAAAACGAA CTACATAAATCAAAGAGGAGTT TCAA GACTTCTCTTTGATTTATATGG AGTTTGTTAGTTCTA 100 32
      LA4170 4140498 .. 4140510 +  -6.3  -2.60194   ATCGATTCTCCATCT                GTTTC ATG GAAAC                GTTGATTGAAACAGT  57 205
        icd2 4142716 .. 4142730 +  -2.9  -4.28925   AAAATTAGAGTTGTT               GAAAA ATTAA TTTTC               TTCTGTTTTTTTCAT  55 42
      LA4172 4143750 .. 4143762 +  -6.3   -4.0896   ATTACGAATTTTCCA                GAATC ACG GATTC                TTTTACGCAGAATTT  70 432
      LA4175 4146149 .. 4146164 +  -3.4  -4.19735   CACTGGAATGGGACG              TAATTT GTGA AAATTA               TTTCATTTTGGAAAA  57 141
      LA4177 NONE
      LA4178 4149216 .. 4149227 +    -3   -4.7189   AAGATATTAGAGTTG                TTGA AAAA TCAA                 TTTTCTATCTATTTT  64 478
      LA4179 NONE
      LA4180 4150813 .. 4150829 +  -8.1  -2.85545   CGTTTGAATTTGGTG              TCAAAGA AAT TCTTTGA              TAGTCTTATTAAAGG  68 9
      LA4186 4156496 .. 4156512 +  -6.5   -4.4572   CGCCTTATTATGAAG              TCGCGTC ATA GACGCAA              TTTGTTTCGAATATT  76 433
      LA4192 NONE
       gyrA2 NONE
       gyrB2 4164552 .. 4164563 +    -3  -2.95111   CGAGGATTGACCTCG                CATT GCGT AATG                 GTTTCATCATTTTCG  44 31
      LA4195 4165344 .. 4165354 +    -4  -3.37796   AAATATCGGGTAACT                 CTAT TAT ATAG                 TTCTGAATAATGAAG  50 289
      LA4196 NONE
      LA4197 4166812 .. 4166824 +  -3.3  -2.52676   TCCTTCTCGAATTTT                ACTGG GTT CCAGC                TCGCTTACAACCATG  43 486
      LA4199 4168299 .. 4168310 +  -4.4  -2.68071   GAGGAAACGTTGCAA                TTCC AGTC GGAA                 TAAATTTAGATTGAG  47 469
      LA4201 NONE
      LA4202 4170837 .. 4170857 +  -9.9  -3.05384   AATCAGAAGAGGTAA            GTAAATTGA AAA TCAATTTAC            TTACCTAAAACAAAA  78 39
      LA4203 4171858 .. 4171874 +  -2.3  -3.90762   TTGAGAAATTAAAAG              TTGATTT TAA GAATCGA              TATTTTTAACAACTG  51 76
      LA4204 NONE
        cobS NONE
        gpmA 4174739 .. 4174752 +  -2.5  -3.29381   TTATCGAGAATCCGT               TTTTA AACA TAAAA                TTAATGATATTCTAA  45 399
      LA4207 4176173 .. 4176185 +  -7.7  -2.71745   CTTTACACTTTCTAC                TCCAG AAA CTGGA                ATTGCTTCTTGAAAC  63 200
      LA4213 NONE
      LA4215 4187302 .. 4187313 +    -3  -4.19817   AAGAAATTCAATTTT                TCTA ATAT TAGA                 TTTTACATAGATCCA  57 21
      LA4224 4196784 .. 4196801 +  -5.7  -4.64676   TAGGAACTCATACTT             TTAGAAA ATTC TTTCTAA              TTTTCTTACGGCTAA  73 440
      LA4225 4197674 .. 4197687 +  -3.9  -4.87665   TAAAACACAAGTATG               TTCAA CATT TTGAA                TTTTTCTAACTCCAA  68 263
      LA4226 4198808 .. 4198818 +  -5.4   -3.5936   TTCCTACAAATTAGT                 TTGC TTG GCAA                 TTTACGAACTTTCGA  59 173
      LA4227 4200766 .. 4200780 +  -5.8  -4.61482   AAATCGATTGAATTC               TCTTAA CAA TTAAGA               TTCTTTTTTGAAAAA  73 45
        dppB NONE
        dppC 4202876 .. 4202910 +  -6.5  -3.33261   ATTCCTTCGATTCTA     GAGAAAAGGCGGT GTATAAATG ACCGCTTCTTCTC     TTCTCCAAGTTAAAA  61 3
        dppD NONE
        oppF NONE
      LA4232 NONE
      LA4233 4207572 .. 4207598 +  -8.3  -3.76048   TAGTTTTTTAGAAGA         TTCAATTTTAT TACCT ATAAAATTGAA         TTGTGTTCCTTACCA  77 245
      LA4234 NONE
      LA4235 4208579 .. 4208596 +  -8.5   -3.3352   AAATTCCCTTACAAG             CAAGAGA ACGC TCTCTTG              TATTAGTTCCTTTTA  70 341
      LA4238 4210957 .. 4210975 + -10.2  -5.01042   ATTTTAAAACAAAAA             GCCCGCTG TGT TGGCGGGC             TTTTTCATTTCACTT 100 453
      LA4239 4212709 .. 4212728 +  -2.2  -2.72043   CATTATTTTTTTAAG            TTAAGAAT CGAG ACTCTTAA             ATTTAAGAAAGAATT  39 22
      LA4241 4213343 .. 4213359 +  -6.5  -4.56791   TCGGCCATCCAGTTG              GTGGCAA ATT TTGCCCC              TTTATCTTTTTGAAT  78 166
      LA4244 4217978 .. 4218002 +  -2.3  -4.98917   CCCAGATAAAACATA          TTTTTATAATA TTT TGTTTTAAAAA          TTTTATTCTATTTTA  63 32
      LA4245 4219778 .. 4219791 +  -3.9  -3.63744   AGAAATTTAAATTCG               TTTTC TATG GAAAA                TATTTTAAAGAAAAC  52 31
      LA4246 4221200 .. 4221211 +    -3  -3.83026   AAAAAAGAAATCCTT                TCAA ATCC TTGA                 TTTAGTATGAAACGA  52 14
      LA4247 4222122 .. 4222138 +  -2.3  -3.87815   ATAATAGAATACTTT              TTTTCTA ATG TGGAAAG              TTTGTAAACGTCCAG  51 108
      LA4250 4226135 .. 4226149 +  -2.8  -3.54414   AGACGATGTAACGAT               TTGTAG GAA CTACCA               TGTTTGATTGAAGAT  48 252
      LA4252 4228887 .. 4228899 +  -4.9  -4.14243   ATTTACGCCCATCAG                TTTGA AAA TCAAA                TTTTCACATAAAATC  62 520
      LA4256 4234347 .. 4234357 +  -2.6  -4.36089   TTGAACAACTCTAAT                 TTAT TAT ATAA                 TATTTTTTTGAAATG  58 406
      LA4260 4236074 .. 4236093 +  -4.3  -4.20368   AAGTTTTACAGAGGA            TTTGTCG GAATTG CGACAGA             TTTATATTGAGATCA  61 163
      LA4262 4238030 .. 4238043 +  -2.4  -5.07486   AAAATGGAATATAAA               CTCT AATCTA AGAG                TTTTTATTCAGAGTC  65 20
       gpsA3 4241860 .. 4241891 +  -4.6  -2.50813   ATAAACCGCATAAAA      GAAATTTAATACAA TATT TTGTCTTTAATTTC       AATTTATTATAGAAT  49 148
      LA4268 4247523 .. 4247538 +  -2.6  -4.64766   TTTCTTTTCCTTCCC              TTTGTA AAAT TACAGA               TTTTTCAAATCTCGA  60 319
      LA4270 4248577 .. 4248588 +    -3   -3.2241   TGACTTTAACTTAAG                GAAA AAGG TTTC                 ATTTTCTCGACAATC  47 27
      LA4271 NONE
      LA4272 NONE
      LA4273 NONE
        hycD NONE
      LA4275 NONE
        hyfF 4255299 .. 4255313 +  -2.8  -3.10597   ATGGGGTTTTTATCA               TCTACT GCA AGGAGA               ATTTTGAATGCGCAG  43 4
        hycE NONE
        hycG 4257604 .. 4257615 +  -5.8  -2.81535   ATTGATGGGAATTTC                CACG AAAT CGTG                 TCAGTTTTATACTGG  55 90
      LA4279 NONE
      LA4280 4259352 .. 4259370 +  -3.2  -4.61566   TGTGCATATTTTTGA             TTATCATC TAC GATAATAA             TTTTCTGGTTTGAAG  64 330
      LA4283 4261678 .. 4261695 +  -4.2  -3.71649   TTAAAGAGACGTAAT             TTGTAG GAACAA CTACAA              TTTCAGATTTCACAG  55 473
      LA4284 4262572 .. 4262599 +    -5  -4.42851   GAAATATAGCAACAG        TAAGAACTTTTT CTTT AGGAAGTTCTTG         TTTTAACTTTCTTAA  68 443
      LA4286 4264175 .. 4264193 +  -3.2  -3.87627   TAATTGTAATTAGAT             TTTTTTGA AGT TCTAAAAA             TGTTTTATCTAAAAA  54 147
      LA4287 NONE
      LA4288 NONE
      LA4289 NONE
        pyrD 4267594 .. 4267607 +  -2.5  -3.41378   AGCGAAATTATCTAC               TTTAA AATA TTAAA                ATTTTATTAAATATG  46 82
      LA4291 NONE
      LA4292 4269696 .. 4269727 +  -6.6  -2.92613   TCAATTAACTTAAAA      CGATCGATAACATG AAAA CGAGTTGTTGATCG       TAATTTAGGATAGAA  61 43
      LA4294 NONE
      LA4295 4272137 .. 4272154 +  -4.3  -2.91378   TTTTTAGAAGATTGA             TAAAAAA AATG TTTTTTA              CTTTAATAATCTTTC  48 190
        kefC NONE
      LA4297 4274283 .. 4274294 +    -3  -3.18404   TTAATTTTTTAAAGT                TTCA ACTA TGAA                 TCTCTTCAATTTTAC  45 81
      LA4300 NONE
        kefB NONE
      LA4302 4279639 .. 4279663 +  -9.4   -3.9243   GGTCCTGATCTAAAA          TGCCGTAAAT ATCGA ATTTGCGGCA          TTCTTTCGCAAATTC  86 359
      LA4303 NONE
      LA4304 4280909 .. 4280929 +  -3.4  -4.74103   GATATAGAAACGAGG            GTTTTATA AACGA TATGAAAC            TTTTTAGATTCACCC  67 488
      LA4311 4288718 .. 4288733 +  -6.2  -2.83271   GAATCTTTAATCAAA              TGTAGT AATC ACTACA               TCATTGTAAAACTAA  58 176
      LA4314 NONE
      LA4316 4292424 .. 4292437 +  -3.8  -4.19258   AGTATTTTTGCATGG               TCGC ATAACG GCGA                TTTTACGTAAAATAT  57 207
      LA4318 NONE
      LA4319 NONE
      LA4320 4295029 .. 4295048 +  -4.4  -4.52347   AGCCAATTTAGAAGG            GAAGAAAA GTCT TTTTTTTC             TTTTACTGTTGTTTG  66 504
      LA4324 4300072 .. 4300094 +  -9.2  -4.22346   AAGAGATAGAAAAAA           TCGGTTCTTT AAA ACAGAACCGA           TTTTAGATGGATTTG  89 61
      LA4327 4302613 .. 4302636 +  -5.3  -5.79595   CTTATACACCAAAAA          CCGAAGG AGACTTATAG CCTTCGG           TTTTTTATTTTAACG  91 55
      LA4328 4303085 .. 4303095 +    -4  -3.36803   TAAAATTTAAATGTC                 CTAT TAA ATAG                 TTCTAAGTAAAATTG  50 77
      LA4329 4303718 .. 4303733 +  -4.6  -2.65091   GTGGGTAAGTTTATG              GCGCTC AATA GATCGC               GTTCTAAATTGAAAT  49 326
        codA NONE
       dnaX1 NONE
      LA4332 NONE
        recR 4307069 .. 4307093 +  -4.3    -3.395   TTGAAAGTTTAATTT          CTCATTCATTT TAA AAATGTAGGAG          CTTTTACTTTTGAAA  52 48
      LA4334 4307466 .. 4307476 +    -4  -4.68424   GGCGGTTACAAAAAA                 TTCT CTG AGAA                 TTTTTCCCTGAGTTG  66 80
      LA4338 4311571 .. 4311593 +    -5  -3.66883   ATTTTCTTTTTAGAT           TTTTAAACAA TTT TGGTTTAAAA           TTTAAGATCTCTTCC  59 169
      LA4341 NONE
      LA4342 NONE
      LA4343 4316445 .. 4316458 +  -2.5  -3.47227   AAACAAACAGAGAAT               TTATT TTTC AATAA                TTCTAATAATTAAAA  46 119
      LA4344 4317027 .. 4317042 +  -3.2  -4.28049   ATATTGTTAAATTTT              TGTGTG AACT CCCACA               TTTTGAAGTTTTGGG  57 207
      LA4355 4326930 .. 4326940 +    -4  -3.59402   TATTTTAACATTGAA                 CTTA GTT TAAG                 TTGATTTGGTATAAA  53 350
      LA4356 4327137 .. 4327147 +    -4  -3.05997   TAAAATTCTTAAGCT                 TTTC AAA GAAA                 TATAATTTGTGGGAA  49 42
      LA4357 4327805 .. 4327815 +    -4  -2.89602   TCCGGTGCAAGTTCG                 GTTT GAA AAAC                 GTTTCATGTGAAACA  46 437
        ilvE NONE
       dnaX2 4332002 .. 4332013 +    -3  -3.09983   ATTATTTTTTAAACT                TTCT ATTT AGAA                 TATATTCAAAATTTT   0 16
        gidA 4328063 .. 4328079 -  -5.1  -2.77547   ACGAAACGCTAAGTA              GGAGTTC CTA GAACTCA              GAGTAAAACCAACAA  52 44
      LA4358 4327425 .. 4327439 -  -7.2  -3.00662   TCAAAGAAACATAAT               TTGTAG GAA CTACAA               CATTACCAAATATTC  64 298
      LA4354 4325148 .. 4325163 -  -2.6  -2.64962   ACCCAATAAACATAT              TCCTAA AGGT TTAGAA               TTTTGGACAAACTTT  40 80
      LA4353 NONE
      LA4352 NONE
      LA4351 4323515 .. 4323532 -  -3.5  -2.93975   AGTTCCTAAAAAGAG             CGTTCGAA AAA TTC-AACG             TTTCGCTTCTTGAAC  46 325
      LA4350 NONE
      LA4349 4321389 .. 4321403 -  -2.1  -4.59511   AAGAGGTGTCAAAAA               GAACG TTATG CATTC               TTTTATAAAAACTCT  58 229
        gidB NONE
       parA2 NONE
       parB2 NONE
      LA4345 4317193 .. 4317203 -  -2.6  -5.07107   CAAATTCCCAAAAAA                 TTTT TTA AAAA                 CCTACACAGAATCTA  66 130
        tatD NONE
        serS 4311898 .. 4311917 -  -3.6  -3.72576   GGCTGTTCGATGAAA            CACAAGAT AATA ATCTCATG             ACCAAACTCACGTTA  54 423
      LA4337 NONE
      LA4336 NONE
      LA4335 4307254 .. 4307268 -  -2.8  -3.47349   TTTTGAAAGTTAGAA               TCTGAA CTC TACAGA               TCAATTATTTAAATA  46 193
       lpxD2 NONE
      LA4325 4300072 .. 4300094 -  -9.2  -5.46276   AAGAGATAGAAAAAA           TCGGTTCTTT AAA ACAGAACCGA           TTTTAGATGGATTTG 100 50
      LA4323 4296679 .. 4296691 -  -4.8  -3.09234   ACAAATGCGACCGAA                GCAC ACGAA GTGC                TGAGGACAAAGCGAA  52 52
      LA4322 NONE
      LA4321 4294474 .. 4294485 -  -5.8  -2.80016   TTTTAGGAGCAATTA                CACC AATT GGTG                 GAATTTCATTCTTAA  55 87
      LA4317 4292526 .. 4292536 -  -2.6  -3.53012   TTCTGTCGGTTTAAA                 TAAA TCT TTTA                 TGGCGTCTTTTGCTT  46 502
      LA4315 4290167 .. 4290198 -  -9.6  -4.07885   CAGTTTTCCCGAAAA      TTCTTCGGTACGAT AATC ATCGTAACAAAGAA       TAAGTTGGTAAAAAT  91 70
      LA4313 4289685 .. 4289718 -  -2.7  -5.87996   CAACTAATAAAAAAA     TATTAAAAAATTAAA TTAT TTAAATGTTTTAATA      CTTCTTCCGGTTCAA  85 185
      LA4312 4288718 .. 4288733 -  -6.2  -3.91798   GAATCTTTAATCAAA              TGTAGT AATC ACTACA               TCATTGTAAAACTAA  68 444
      LA4310 NONE
        flgK NONE
        flgL NONE
      LA4307 4282038 .. 4282049 -  -2.2  -2.55803   AAAACCAGCACTAAC                CGAT CTCC ACCG                 CTGCCGATTCGAGAA  39 9
        csrA 4281704 .. 4281721 -  -2.1  -3.15161   AGAAAAATCAAACTA             CAAGAACT TCC AGTT-TTG             AAACACATTCTTATG  42 83
      LA4305 4280333 .. 4280343 -  -5.4  -3.95621   ATGAAATTCGATAAA                 TGGT ATA ACCA                 AATCATTCGGTGGGT  63 419
      LA4299 NONE
      LA4298 4274532 .. 4274543 -    -3  -4.00486   GTTATAAGAGAACAA                GAAA GAAT TTTC                 TAAAAGTGTAAATTC  54 237
      LA4293 4269923 .. 4269933 -  -5.4  -4.24948   CGATTATAGCGAAAA                 TTCC GAA GGAA                 TTGGAACATTGTATC  67 249
      LA4285 4261772 .. 4261787 -  -3.2   -5.0133   CATTCTTTTAAAAAA              TGTGGG AACT CACACA               AGTTGAAATAAAAAA  68 358
      LA4282 NONE
      LA4281 4258846 .. 4258868 -  -3.4  -5.01845   GATAAGAATGAAAAA           TAGGCCTTCG TAT CGAAAAACTA           GATTTGAAAAGTTTA  70 169
      LA4269 4245344 .. 4245364 -  -6.3  -4.07008   TATGAATTAAAAACA            CATTTTTCA CTT TGAAAAATA            TTCTATTTTAAGACC  70 140
      LA4267 NONE
        purT 4242671 .. 4242681 -    -4  -4.47118   AAGACCCAAAAAGAA                 TCAA ACT TTGA                 CACGAAATTACAATT  63 120
      LA4265 4242092 .. 4242114 -  -7.8  -2.54371   AACTACTTCAATCGA           CCGTTTCCAT AAA ATAGAAACAG           ATGGAAAGTTAGTTT  65 365
      LA4263 4238019 .. 4238053 -  -2.4  -5.52384   GTGTGATTAAAAAAA    TGGAATATAAACTCT AATCTA AGAGTTTTTATTC-A     GAGTCTGTTCCAAAA  74 386
      LA4261 4236373 .. 4236397 -  -7.9  -3.72363   CATGGAAAGCCTAAA          GGTCGTAAAAA TGT CTGTTACGACC          ATGAAAGTATCGACT  74 204
      LA4259 NONE
      LA4258 4234090 .. 4234105 -  -2.6  -4.60255   AGAATTGTTTAAAAA              TTAGAA CCTA TTCCAA               AATCTTAAAGAATTT  60 400
      LA4257 4232399 .. 4232418 -  -6.6  -2.53903   TCTTTTAAAAATCAT            TAAGTTTT TCTA AAAACTTA             TAGGGATTTATACTT  59 269
        folE NONE
      LA4254 NONE
      LA4253 4228916 .. 4228926 -  -6.8  -3.22094   TTTCACATAAAATCA                 CCGT TAT ACGG                 CATCAGAATAAATCT  64 50
      LA4251 4226109 .. 4226119 -    -4  -3.98816   CAAAGGAATATTAAA                 GATT ATA AATC                 AGACGATGTAACGAT  57 245
      LA4249 4223924 .. 4223942 -  -6.2  -3.42992   AAATATATAAATATA             TTATTTTA TTT TAAAATAA             AAATTTGATTCCATA  63 278
      LA4248 4222367 .. 4222381 -  -3.6   -4.4891   GGGACTACTACAAAA               CCTAAT TAA ATTAGA               CTGCTCGAAAGTTCA  62 335
      LA4243 4214853 .. 4214866 -  -2.4  -3.33261   TTTCAATTTTGATAA               TGGT GGCAAA ACCA                GATTTATCCAATTTA  44 389
        ilvC 4213152 .. 4213177 -  -9.7  -6.07374   AGAAAAAATAAAAAA         CCCGGAAGACT TAGA AATCTGCCGGG          TCTTGTTGATTCAAA 100 64
      LA4240 4210996 .. 4211021 -  -9.9  -4.66609   CATTTCACTTAAAAA         CGAAATACCAA TACT TTAGTATTTCG          TTTTAGTGGAAGGCA 100 15
      LA4237 4210180 .. 4210192 -  -2.7  -4.25658   ATCCGAGTAAAAGAA                GTCAT CCA ATAAC                GGAACTTATATTTTC  55 14
       mutS3 4208191 .. 4208203 -  -4.1   -4.5954   TGACAGGAGACAAAA                TCTCA TTT CGAGA                GAACTAAAATTCGAA  66 174
      LA4223 4194013 .. 4194027 -  -5.8  -3.87075   AGGATTTGGGACAAA               TTCTTA TTC TAAGAA               ATCCTGAATCTTTCT  66 19
      LA4222 NONE
        cysH NONE
        cysD NONE
        cysN 4190475 .. 4190488 -  -3.8  -3.03441   TATCAGCGTTTAACA               CGGA TTAGGC TCCG                ACTCCGGTAATCATC  46 16
        cysG NONE
      LA4217 4188794 .. 4188808 -  -2.8   -3.3217   CTCGAATCATAAAAC               TAGTAG GAG CTTCTA               TATCGTTTCCATTTT  45 255
        sirA 4187075 .. 4187086 -  -2.2  -4.98531   TCCCGAAATTAAAAA                CCTA CTGA CAGG                 TTTACCTGTTTTTCT  66 255
      LA4214 4184307 .. 4184346 -  -4.4  -3.46563   GATACATGAGTAGAA  GCGGAACCGTTATCAAAAA AAA TCTATGATATCGGTTC-AC  TGAATTTCACCACCT  52 22
      LA4212 4183574 .. 4183585 -    -3  -3.24021   TCTGCAAATACTCAA                TACT TAAA AGTA                 TAAGATAATTCTAAT  47 10
      LA4211 4182871 .. 4182883 -  -3.5   -4.5477   TAAGACATCATAAAA                TTTTT AAT AAAAA                ACGCTCTTTCCAAAT  64 132
      LA4210 4180510 .. 4180534 -  -5.7  -4.60487   CATGACTCTGAAAAA          GTTGATCTGAA CTT TACAGATCGAC          ATCGACTCTTTAAAT  73 393
      LA4209 NONE
      LA4208 4175781 .. 4175794 -  -3.1  -4.72188   TCAATTTAAAACAAA               GAAAG AATT CTTCC                TATCAAAGCCTAGGT  67 233
      LA4200 4167812 .. 4167823 -    -3  -4.82154   AACCTATATCAAAAA                TTGT TCCA ACAA                 AGAAGCTTTTAACGC  65 349
      LA4198 4166228 .. 4166240 -  -2.7  -4.46493   TGAAATACATCAAAA                TAACA CCT TGCTA                TTCGAAATCGCTAAT  60 150
      LA4191 NONE
        gltX 4158313 .. 4158325 -  -2.7  -3.70568   GACAACAAACTACAA                CCAAA CGA TTTGA                ACGAAAATACATCTG  48 46
      LA4189 NONE
      LA4188 4156761 .. 4156771 -  -2.6  -2.59741   GAAAACATAATAGAG                 TTTT TGA AAAA                 TGAGTTCTATATCAG  40 78
      LA4187 4155964 .. 4155997 -  -7.5  -3.53224   TATTTTGCGTTCAAA     CCGTGTTTTCTGACA AAGA TGTCAGCAAACAAAG      GACAGATGTACTTCG  69 188
      LA4185 NONE
      LA4184 NONE
       motB4 NONE
      LA4182 NONE
      LA4181 4151700 .. 4151716 -  -7.9  -3.06696   CGCTTTCGCAATACA              TTGGCGG GAG CCGCCCA              AAGTTGAACTAATAT  68 152
      LA4176 4146000 .. 4146025 -  -5.5   -5.1848   AATGAAGTTAAAAAA         GAAACAAAAGT TTTT ACCTTTGATTC          CTACATAATAGATGT  81 321
      LA4174 NONE
      LA4173 4143796 .. 4143818 -  -7.9  -3.86283   TTAATCTATAGCAAA           GAAAACAAA GTTCG TTTGTTTTC           TAAATGTGCCGCTAA  74 79
      LA4169 4139668 .. 4139715 - -10.9  -3.68366   TTATTCTAAAACGAA CTACATAAATCAAAGAGGAGT TTCAAG ACTTCTCTTTGATTTATATGG AGTTTGTTAGTTCTA  90 82
      LA4166 4137018 .. 4137051 -  -5.5  -5.92337   AGAGATCAAAAAAAA     TTTGAGAAAAGTTTT TTAT AAAAATGTTCTCAAA      AAAGAAATACAATAT  93 339
      LA4164 4134276 .. 4134317 -  -5.5  -4.07885   CAGTTCCTTTTAAAA TTCATTTTATAGAAATTCCC TTA AAGA-TTTCTATAAACTGAA ATCTAGAATCGAAAC  68 14
      LA4163 4133530 .. 4133542 -  -3.5  -5.37865   CTAATAACGAAAAAA                TTAAA CTT TTTAA                GCTTTTAATTTATCT  76 195
      LA4162 NONE
      LA4161 4130832 .. 4130859 -  -9.2  -4.60255   ACAAGTTTGCAAAAA        TCGACTCAACGT TTTT ACATCGAGCCGA         TTTAGATACTAGTCG 100 58
      LA4158 NONE
      LA4157 4126924 .. 4126935 -  -2.2  -2.87891   AATAAACCTAATAAC                CTCG ATTT CGAA                 TCACAGAAGTTGTGC  40 6
      LA4156 NONE
      LA4155 NONE
      LA4154 NONE
      LA4153 NONE
      LA4152 NONE
      LA4151 NONE
        pheS NONE
      LA4149 4118235 .. 4118245 -  -2.6  -4.18115   ATCAATATAAAAATA                 TTTT AAT AAAA                 TGGAAAGAATACAAA  53 96
      LA4147 4116949 .. 4116963 -  -2.1  -5.47821   ATCGAGGTAAAAAAA               GATCT TTTTG AGACC               AAAAATTTTCGCCTA  71 215
      LA4145 4114745 .. 4114767 -  -6.4  -2.75877   CCTAGAAAAACACAT           TTCACATTCG AAT CGAATATAAA           TTTAGTCCAAGTTTC  58 141
      LA4144 4114519 .. 4114537 -  -3.8  -4.27742   ACAAAAACGAAACAA             CGTTAGAC GAC ATCGAACG             ACTTCCTTCAGGATC  60 46
      LA4142 4111712 .. 4111723 -  -2.2  -3.90586   AGACCAGCTTAGAAA                GCGA GGTA TCAC                 CTAATGTTTTGGACA  51 426
      LA4137 4107366 .. 4107379 -  -2.5  -4.78753   GGAAGATGAATAAAA               TTTTT ATCT AAAAA                ACGAACCGAAAATAT  62 162
      LA4136 4105749 .. 4105759 -    -4   -3.1158   AAATCAATTCGAATA                 TAGA CAC TCTA                 TTACTTAGTCCTGAG  49 450
      LA4135 4102495 .. 4102519 -  -5.9  -3.39407   AATAGAAGTTTATAA          CAATTGAAT CTGCAGT ATTCAATTG          GGGGAGAATTTTCAC  60 364
      LA4132 4101056 .. 4101077 -  -2.2  -4.33165   CGAAAGCGATCAAAA           CGTACTGC AACTCA GCAGAACA            CTCTCAAACTAAAGC  54 70
      LA4129 NONE
      LA4128 4095820 .. 4095842 -  -5.1  -2.79175   AAGAAATCTTTAAAG           TATTATTTT CTTCT AAAATAATA           TGACGGAATTCGTTA  52 366
      LA4127 NONE
      LA4126 4093143 .. 4093157 -  -2.9  -5.04987   AATATTTCCAAAAAA               GTTTT TTGTG AAAAC               TCGACATATAAACAT  66 187
      LA4123 NONE
       rpoE3 NONE
      LA4121 4089453 .. 4089470 -  -6.3  -3.11634   TTCCATAGGATTTAA             GACTCCT GGCT AAGAGTC              TACCTAGGGGAAATA  60 279
      LA4120 NONE
        ligA 4086359 .. 4086385 -  -9.8  -5.45726   TACATTTTAAAAAAA         TATAATTTTATA ATA TATAAAATTATA         TTTAACCGCTTTACA 100 48
      LA4118 4085488 .. 4085502 -  -4.2  -3.62864   GAAACTTATCTTAAA               CCGAAC ACT ACTCGG               TTATGATAAACTCGC  53 297
      LA4117 4083735 .. 4083748 -  -2.4  -4.36596   TTTATAACGAATAAA               GTGA AATTCA TCAC                AGTCCTCTGACGCGC  56 52
      LA4115 4082456 .. 4082467 -    -3   -3.9243   TAATCTCTCAAATAA                TGTT CAAA AACA                 AACCGAAAAATTTTT  54 54
      LA4114 NONE
      LA4113 4079918 .. 4079937 -    -8  -2.67122   AAAAATCGAATCAAT            TTTGGAAA TTTT TTTCCAAA             GTTTTCTGAAACACT  65 408
      LA4110 NONE
      LA4109 4077506 .. 4077516 -    -4  -3.43042   TGCTTTATCAAAAAT                 TTCA TTT TGAA                 TAACTTAAGTATCAT  52 118
      LA4108 4076649 .. 4076666 - -11.3  -4.25074   GATGAAATTTTAAAA             CCCGCTT TGAG AAGCGGG              TTTTTCTTTTTAAAT 100 77
      LA4103 4069186 .. 4069197 -  -4.4  -3.56568   CAATGATTCTTGAAA                GAGA ATTT TCTC                 TGCATTGCGAATTTG  53 95
      LA4095 4065942 .. 4065954 -  -3.4  -4.73633   TAATAAGACATAAAA                TTGG TCAAT CCAA                TAGAAAATCATCCGA  64 43
      LA4094 4065523 .. 4065538 -  -4.7  -4.11692   GATCGATTCCTAAAA              TGTGG GAACTA CCACA               AATCATGATTTTACA  62 137
        purF 4060516 .. 4060534 -    -6  -3.54447   CACATTTTAGAAATA             GATCTGTA AAA TTCAGATC             CCAACTTTTTTCAGA  62 525
      LA4089 4058830 .. 4058854 -  -2.2  -4.72127   GAAGAAGAAAAAGAA          CTCTATCTTT CTCTT AAAGATGGAA          TCTATGAACTACCGA  64 369
      LA4086 NONE
      LA4085 NONE
      LA4084 4055179 .. 4055202 - -11.2  -3.12684   AAACGTATTTAAAAT          GAGAAAATCT GCAC AGATTTTCTC           GTTTTATTCAAGATT  91 255
      LA4083 NONE
      LA4082 4053886 .. 4053896 -  -5.4  -3.41738   TTTCTAATAAATACA                 GTAG TTC CTAC                 AAAACCATCACATTT  57 261
      LA4078 4048525 .. 4048539 -  -4.2  -2.72558   AGAACTTTTCAATTA               GGAGGA CTT TCCTCT               TCGGATTCCGATCAA  46 8
      LA4077 NONE
      LA4076 4047664 .. 4047680 -  -3.8  -4.86613   TAAAACGAAAACAAA              TGAAAA TTAAT TTTTCA              ACAATTCTATTTTAC  68 230
      LA4075 4047208 .. 4047219 -    -3  -2.60562   AATTAAGCACAAGAG                TCTA TTTT TAGA                 AAATTAGAAAATATT  42 113
      LA4074 NONE
      LA4073 4045300 .. 4045324 -  -7.1  -5.27938   AGTTCTAAATAAAAA          TAGCGGGGTTT TTT AAGTCCCGCTA          TCTAAATTAATTTTA  86 99
      LA4068 4040820 .. 4040830 -    -4  -3.54548   AATGATATAATAATA                 GAAT ATA ATTC                 TGTTCTAAAGTCCTG  53 45
        icd1 4039541 .. 4039564 -   -11  -3.69434   CGAATCAATCTTAAA          TTCCCGACAG TACC CCGCCGGGAA           TTTTGTTTTAATACG  90 46
      LA4066 4038724 .. 4038741 -  -4.9  -5.13741   GGAATTGAAGAAAAA             GAAGATT TTAA AATCTCC              ATTCCTCAAAAGAAT  79 100
      LA4062 4036138 .. 4036165 -  -6.3  -2.85784   GAATTCAATCAATCA        CCCTCGACTAA TCATCT TAAGTCGAAGG         CATTTCGTTTTAAAA  58 46
      LA4061 4035733 .. 4035745 -  -2.7  -4.59081   TAAATCTAGATAAAA                CCAAA CCC TTTGA                CACGGCAAATTTCGA  60 52
        cadA 4033238 .. 4033251 -  -2.4  -3.77219   ACGACTTAACCTAAA               TTCG GTAAAG CGAA                AGGGATCGATGCGGA  49 267
      LA4052 4028348 .. 4028365 -  -2.7  -3.66844   CCCACATTTTAAGAA             TTGATCT GTAA AGTTCAA              ATCTCAACTTTTTTC  48 270
      LA4050 4024483 .. 4024501 -  -4.6  -4.91852   CGTAGTAAAAATAAA             CGTCTT ATTCATA AAGACG             CAAAATTTCTCCTGG  72 11
      LA4048 4024199 .. 4024212 -  -5.3  -4.41548   TTAGATTTTATAAAA               GTTCT CATA AGAAC                CTCTATAAAATGAAT  69 164
      LA4047 4024023 .. 4024033 -    -4  -2.90617   ATTTTAAACCGAAAT                 TACT TTA AGTA                 TTTTGAATATACTAA  48 3
      LA4043 NONE
      LA4042 4018372 .. 4018382 -    -4  -3.57462   TAGGTCAGTTTCAAA                 GATA TAG TATC                 GCTTACAAGGTGATT  53 94
        glpT NONE
      LA4040 4016099 .. 4016116 -  -2.7  -4.48741   CAATTTATTATAAAA             CGCGATGC AGA GCATC-CA             TAGAAGCAAAGACGG  58 340
      LA4038 4014220 .. 4014239 -  -4.4  -5.86609   GCAAAAAAATAAAAA            TCCAAATT CCAG AATTTAGA             AACTACCCTTTGCGG  89 54
      LA4037 NONE
      LA4036 NONE
        pheT 4007633 .. 4007646 -  -6.7  -3.29063   ATAAAAACTTAAAAT               GTGGT AATC ACCAC                GAACAGTTTGACATC  64 472
      LA4034 4006748 .. 4006762 -  -2.2  -4.71223   TTATAATATATAAAA               CTTTAT TTA ATAAAA               AAATATAAAGACTAT  61 233
      LA4033 NONE
      LA4029 4003318 .. 4003333 -  -4.8  -4.16101   AAAATATCATAGAAA              TACTTT TCTA AAAGTA               GTAGTTGCTCTCACA  62 296
      LA4025 4000024 .. 4000036 -  -3.4  -4.13995   TTCCTACAAATTAAA                TTGC ATTTG GCAA                TTTGTGAACTTTCAA  55 111
      LA4021 NONE
       ribD2 3996456 .. 3996476 -  -3.4  -3.41504   TAATAAAGTACAATA           GTTTCTACA TTTT TGT-GAAAC            TCAATGTATCGCTTC  48 219
      LA4017 3995281 .. 3995325 -  -2.8  -5.47218   TTCGACGTAAAAAAA TTAG-GGCGAATCCGGCTTGCC ACA GGCA-GCCGGACCGGGCTCTCA GCTCCGGTCAAGTTA  72 290
      LA4016 NONE
      LA4014 3993982 .. 3993998 -  -5.3  -4.23794   CCAAGGCAAGAGAAA              TTTTAAA AGG TTTAAAA              ATCGAACACGTCACA  67 425
      LA4012 3991834 .. 3991845 -  -5.8  -4.27686   GAAAATTATTTAAAA                CGGT TTGA ACCG                 TATAAAAATGTCCAT  70 56
      LA4011 NONE
      LA4010 NONE
        choA 3988449 .. 3988463 -  -2.8  -4.70626   TAATAATCCTAAAAA               CGAATA TTA TTTTCG               TGCATTCAATTTTGC  62 304
      cyaA16 3984214 .. 3984236 -   -10  -2.64805   CTAAATCATAAGTGA           GCACAAATTT AAG AAACTTGTGC           TGCTTTTTTACAATT  76 33
      LA4006 3981921 .. 3981941 -  -2.6  -4.85599   TTTATTTTACAAAAA            GGAAATAA GATTT TTGTTTCC            TTTTTGTAATATTTA  64 222
      LA4003 3979263 .. 3979277 -    -5  -2.89339   GATCAACTAAAATAT               CATCTG CAT CAAATG               GAATTTCTTTTTTGC  53 2
      LA4002 3978762 .. 3978779 -  -2.1  -3.52113   TGCTAAAACCCACAA             CAGAT-TA CAT TACATCTG             GACATTCGCAAACCT  45 298
      LA4001 3978433 .. 3978456 -  -9.6  -3.52966   AAAATGAAACATCAA          CTCTGTCTCA AAAC TGGGACAGAG           TTTCTTACAGCCTGG  81 218
      LA3997 3969970 .. 3969980 -    -4  -2.97951   GATTTTATCATAAAT                 TTTG AGA CAAA                 TCTCTTCTTTAACGT  48 263
      LA3996 3967203 .. 3967219 -  -3.7  -3.34398   TTTCCGGTGGAAATA              TTGATCT GAA AGATCTA              AACTCTTTTATGTCC  50 202
      LA3993 3963911 .. 3963926 -  -3.4   -2.8805   ATTATTGTTTATATA              TTTATT TAAT AATAAA               AAAACTCTAAATAAT  43 278
      LA3992 3963501 .. 3963513 -  -3.5  -3.61922   AATATTCATTTTAAA                TTTTT CCA AAAAA                CGACACTTACAATTT  52 104
      LA3991 NONE
      LA3990 3962797 .. 3962808 -    -3  -2.76711   GATTTACAAACGAAT                GTTT TATC AAAC                 GTGAGTTATTACAAA  43 34
      LA3989 NONE
      LA3988 3960512 .. 3960528 -  -5.3  -4.10161   ACATAAAAAAATTAA              TATATTT TAA AAATATA              AAGTATTAATAAACA  64 368
      LA3987 3959347 .. 3959357 -  -2.6  -3.07198   TTTCTACATATAAAT                 TTTA AAA TAAA                 TTCTGTTTAGATGCA  43 95
      LA3986 NONE
        mltA 3956020 .. 3956034 -  -2.2  -4.67556   AGAATATTTCAAAAA               TTCTTA ATT TAAAAA               AGTCTAATTCTTTAT  58 29
      LA3984 3955484 .. 3955515 -  -3.9  -5.03747   AAAGGTGCTAAAAAA      TCGATCATCGCTAC TTCAC GTAA-AATGATCGA      AGTTCTTTACGTAAT  72 181
      LA3982 3953239 .. 3953263 - -12.1  -2.50197   AAGATAAGAAAGGAT          TCAGGCGGGTT AAG ATCCCGCCCGA          GAGAGAAAGTTACGA  82 44
       glpQ2 3952204 .. 3952234 -  -3.4   -2.7976   CTGAATACCGTAAAT       TTTAATCTTCAAAC TCT GTTTGAATACAAAA       TTTTGGACACTTTAT  43 150
      LA3979 3951568 .. 3951596 -  -2.3  -4.53303   GACTTCGAGATAAAA        CCCTCTTCGATTC CTG GAATTGGAATGGG        ATTATTCCCAAAAGA  58 387
        invA NONE
      LA3976 NONE
        acyp 3949661 .. 3949680 -  -3.5  -5.11937   AACAATTGGAAAAAA            TCAGAGC AGAATG GCTCAGA             GAAATCGAAGCAGAT  73 102
        kvb2 3946932 .. 3946965 -  -6.9  -3.36742   TCGAGAGAAAGAAAT     TCTGATCCTATTCGGA AAG TCCGAA-AGTATCAAA     CAGTTTACGAACGCC  65 40
      LA3968 3941368 .. 3941378 -  -2.6  -2.59741   GAAAACATAATAGAG                 TTTT TGA AAAA                 TGGATTCTCTATCAG  41 108
      LA3966 3940509 .. 3940519 -  -5.4  -3.63569   TTAATTTTTCAACAA                 CTCT AAT AGAG                 ATAAAGTATTCTTTA  59 272
      LA3965 3938911 .. 3938927 -  -3.7  -3.76534   GCAAGAAAGTTTAAA              CTGGATT TTG AACCCAA              TCCTTTCTTCTAAAT  54 4
      LA3964 3937810 .. 3937835 - -10.7  -4.33907   TATAAATATTCAAAA         CATTCTTATAT TTTA ATATAAGAATG          TTTTTTAAATTTTGA 100 30
        dnaC NONE
        folK NONE
        panB 3932143 .. 3932155 -  -4.8  -3.08224   ACTTCACTCCAAAAC                GGGA TCATC TCCC                TTAAGTTTTACAACC  52 72
        aroF 3930905 .. 3930929 -  -7.2  -4.43397   GCCCAAAATAAAGAA         GCGGCCTTTGA ATTT TCAA-GACCGC          TTTTTCAAGTCAAAG  79 102
      LA3953 3926456 .. 3926467 -  -2.2  -4.91158   AACAAAAAAAAAATA                TCCG TTCC CGAA                 CTTGCGTCTTGGTTT  66 501
      LA3951 3925511 .. 3925530 -  -3.6  -5.24416   GAAGCAGAACAAAAA            TTGAAATC CGGA GATGTCAA             TGTGTCTTATATATT  74 288
        lpxA NONE
       galE4 3922850 .. 3922887 -  -4.9  -3.46285   AAAGAGAAAATCCAA   GCGAAAAGCAAAAAC CGTTTATC GTATCTGCATTTCGC    TCTTTTAAAGATCAA  55 509
      LA3946 3922023 .. 3922065 -  -7.3  -3.74693   TTTCACCTTATCAAA CAACATAAGAATCTACCCAG ATAG CCGA-CAAATTCTTATGTTG TCTAATCTACAAAAT  71 48
      LA3942 3916056 .. 3916073 -  -2.6  -3.53091   ATTTTCTTTCGGAAA             TTCCGG ATCTCG CCGGTA              AAATCACTATTCAAA  48 193
       gpsA2 NONE
      LA3938 3911806 .. 3911819 -  -5.3  -3.49886   ATTTTATAGAACTAA               CGTTT TGAA AAACG                ACCTTTATTCGATAT  57 30
        hlyC NONE
      LA3936 NONE
      LA3935 3909015 .. 3909025 -    -4  -4.43477   TCCACCCAACTAAAA                 CTTT ACG AAAG                 GTTTGGAAGTTTCCA  63 9
      LA3933 3908051 .. 3908075 -  -8.1  -2.78072   AATAATCAAATCAAT          CTTTTACAAAA ATA TTTTATAAAAG          TATAATAAAAAAAAT  68 285
      LA3932 3907666 .. 3907688 -    -2  -4.46267   AGAACTCAAGGAAAA           TCTGAAATCG GAT CGATCTTAAA           GAAAGAGGTGATTTA  56 124
        murB 3906316 .. 3906340 -  -2.1  -5.40072   GTGCTTCTAAAAAAA          TGTAAGGAGAA CGA TCCTCCTTTTA          ATTTTACTTGGGGAA  73 336
      LA3924 3894723 .. 3894736 -  -3.9  -4.52143   TCCAAAGATAACAAA               GTTTT TGAA AAAAC                CATACCTACTATCAA  62 293
      LA3923 NONE
      LA3922 3893218 .. 3893246 -  -4.1  -4.65895   TTTTTGATTCAAAAA        CTAAAATACAAAA TGT TTTTATATCTTAA        TTAAAAAATCATATC  65 15
      LA3920 3889241 .. 3889264 -  -3.9   -4.3179   CTAAAAAAGTAGAAA          CTTCCGAAA ATCCAG TTCCAGAAG           AACGACTTGAAATTT  61 455
      LA3917 3886799 .. 3886817 -  -4.6  -4.40221   AAAGGAAACCGAAAA             GAAAAAAG AAT CGTTTTTC             AATCGAGGCGTTTAC  67 37
      LA3916 3885283 .. 3885293 -  -2.6  -4.58085   ATATGCAGAAATAAA                 TATT CAC AATA                 TGACTTTTTTTTCAA  60 482
      LA3915 3882375 .. 3882386 -    -3  -5.13354   TTTATAAAAAACAAA                TTGA GACC TCAA                 ACAAGTTCTCTAAAA  68 493
      LA3913 3880748 .. 3880760 -  -4.9  -5.79595   TTTTAAAATAAAAAA                GAAAT TCA ATTTC                TTTTAGAGAAAAAAC  90 348
      LA3910 3877956 .. 3877969 -  -5.3   -3.6947   ACAAGCTCAATATAA               TACTC GTCC GAGTA                GTAAAAAACGTAGTC  59 56
      LA3907 3874354 .. 3874374 -  -2.5  -4.56597   TTCTGGGCTCAAAAA            GGCACATTT TTC AAGTGTTCC            GACAAGAATGAGTCT  60 484
      LA3906 3873449 .. 3873460 -  -4.4  -4.70659   TTTCAGATTTAAAAA                GGAA CATT TTCC                 GAATGCGAACGCGAT  68 321
      LA3904 3871431 .. 3871446 -  -3.2   -4.4267   TTTCAAAATTTAAAA              TGTAGG ATCT CCTTCA               AAAAGCCAACAAATC  60 23
      LA3903 3870318 .. 3870330 -  -4.9  -2.55361   TTATGTAAAAATCAG                GTTTT CAT AAAAC                AAATCTCTTATGTTG  49 189
      LA3902 NONE
      LA3901 3869882 .. 3869897 -  -4.7  -3.55761   GATCGATTCTTTAAA              TGTGG GAACTA CCACA               ATCTATAAGTAGAAA  57 5
      LA3900 NONE
      LA3899 3868508 .. 3868524 -  -3.1  -3.59024   TTATAAAGATCACAA              CTTTTTT AGA AAAAAAA              CCAGGATTTCTCCTT  50 160
      LA3898 3866077 .. 3866101 -  -7.2  -3.09234   ACAAATGCGACCTAA          TCTGTGGGAT AACCA ACCCCACAAA          TAATTGGATCTCAAG  65 322
      LA3896 3863953 .. 3863965 -  -3.3  -3.50532   ACGGAAAGTAATGAA                TCTGG CAT CCTGA                TTTCCAGTATAACCT  48 56
      LA3895 3861631 .. 3861647 -  -2.2  -5.52986   ATTTTACCAAAAAAA              CGTCCT TATAT AGGAAG              GCGAATCAAAACCCT  74 14
      LA3894 NONE
      LA3893 NONE
       rfbM2 NONE
      LA3891 3857769 .. 3857790 -  -2.3  -4.61873   TTTTACAAACGAAAA           CCAAGAA CCAGAACT TCCTTGG            AAAACGAGCCGCTGC  61 487
      LA3887 3853444 .. 3853459 -  -4.7  -3.58037   GATCAATTCTTTAAA              TGTGG GAACTG CCACA               ATTTATAAAATAGAA  57 28
      LA3886 3852880 .. 3852891 -  -2.2  -2.87564   TTATGGTTTGATACA                CGGA ATAT TCCA                 ACTTACTGAAATTGT  40 190
        galK NONE
      LA3884 NONE
      LA3883 3850208 .. 3850239 -  -3.9  -5.03747   AAAGGTGCTAAAAAA      TCGATCATCGCTAC TTCAC GTAA-AATGATCGA      AGTTCTTTACGTAAT  72 334
      LA3881 3844025 .. 3844073 - -26.5  -5.06451   CAGTAGGGCAAAAAA TTTAAATCGTTCACATCGGAAGA AAA TCTACCGATGTGAACGATTTAAA TTTCAATATATAGCA 100 28
      LA3880 3843547 .. 3843557 -  -6.8  -4.10612   ATCCAGAATTAGAAA                 CTGC GTT GCAG                 GATTTGTTACGATCG  72 100
      LA3877 3841868 .. 3841883 -  -4.8  -4.56367   GATTTTACAAATAAA              TTCTAA AAAT TTAGAA               ACTATTACCCTAAAA  68 112
      LA3875 3840054 .. 3840064 -    -4  -4.38712   GTCATCTCTATAAAA                 TGAA ATT TTCA                 TTTAAAAATCGTCAA  63 27
       czcA5 3833453 .. 3833469 -  -3.8  -4.57341   AATCTGCGTTAAAAA              GATTAA AGCCA TTAATC              AAATTTCTTACTTCT  64 33
      LA3866 3826826 .. 3826836 -    -4  -3.07192   AATTGTGTTAATAGA                 TCAT TTC ATGA                 AACAAAAACAAAATG  47 145
      LA3864 3825762 .. 3825774 -  -2.7  -4.13945   ATTTCTATCTTAAAA                CTAGA CTC TCTAA                AATTTCAAAATGTAG  53 358
        coaE NONE
      LA3862 3824231 .. 3824241 -    -4  -5.09762   AGGTCAATATAAAAA                 TCAA TCC TTGA                 CTACGATGGCTCCGG  72 15
      LA3861 3823454 .. 3823478 -  -2.2  -3.70902   GTTCCCACATTTAAA         GAATC-GATCT GCAA AGTTCAGATTC          CAACTTTTTCAGAAA  49 77
      LA3860 3823151 .. 3823166 -  -3.2  -4.65895   TTTTGCACCTAAAAA              TGTGGG AACT CCCAAA               AAAACCATATTTCAC  64 204
      LA3855 NONE
      LA3854 3818824 .. 3818839 -  -5.4  -4.70879   TTTAAAGGCTAAAAA              TATGGG AGTT CCCACA               TTTTATTTTTACAGA  72 367
      LA3852 3816834 .. 3816849 -    -4  -5.63374   TCAATATTAAAAAAA              CAGAAA CATT TTCCTG               CTTTGATTCCTTATG  85 334
      LA3850 NONE
      LA3849 NONE
      LA3848 3814038 .. 3814053 -  -4.7  -4.11692   GATCGATTCCTAAAA              TGTGG GAACTA CCACA               ATTTATAAAATAGAA  62 266
      LA3846 NONE
      LA3845 3808542 .. 3808559 -  -5.7  -3.47227   TGGGAACTACCACAA             TTTAGAA TTGA TTCTAAA              ACATTAAAATGTGGG  60 74
      LA3842 3805814 .. 3805830 -  -2.3  -3.55203   AAAATCTTGTCCAAA              CTAAAAC AAG GTTTCAA              GAGAAGTTATCTGAT  47 93
      LA3840 3804198 .. 3804218 -  -8.5  -3.17739   AACAAATATAAACCA            TTTGATTTT CAT AAAATCAAA            ACCCTCCTAGATAAA  70 100
      LA3839 3803626 .. 3803648 -  -9.2   -5.1287   GTTATATTCAAAAAA           GGATCTGCTC AAA AAACAGATCC           TTTTTTATTTAATTT 100 41
      LA3838 3801280 .. 3801303 -  -6.2  -3.29252   TCTCAGCAAACAAAG          TATCAGTTTA TTAC TAAACTAATA           ACCGCATATGAAAGT  61 210
      LA3835 3799698 .. 3799719 -  -4.4  -2.86689   AAAATTTGAGCAAAT           CCGG-CTGC TAAAG ACAGACCGG           TTTTCTCAGCTCTGG  47 117
      LA3833 3796389 .. 3796402 -  -5.3   -4.4267   TTTCAAAACTTAAAA               TGTGA GACC TCACA                CAAAAAAGCCAACGA  69 448
      LA3832 NONE
      LA3831 3794672 .. 3794702 - -11.4  -4.52347   GAAAGAATATTAAAA       GTTTTAGATTTAGT GGA ACAAAATCTAAAAC       TCATAGAAAAAGAAA  95 488
      LA3829 3791963 .. 3791991 - -15.5  -3.43288   TAAATCTCAGTACAA        TAAAAAAGGCGCC CTT AGCGCCTTTTTTA        TTTTTAGTCTATGAA 100 61
      LA3825 3786533 .. 3786543 -  -2.6  -3.01924   CATGTTTTTCTAATA                 TTTT TTA AAAA                 ACATTGGCACGATCG  42 44
        ychB 3785118 .. 3785128 -  -3.2    -3.794   TTCGAACCTAGGAAA                 TGGC GAT ACCA                 AAAACCGCTGCCTTA  52 63
        glmU NONE
        prsA NONE
        rplY NONE
      LA3820 3781986 .. 3782002 -  -2.9   -3.9328   GAGATACACAAAACA              GGCAAGA GGT TCCTTCC              GATAGAATTTCACGT  52 124
        ftsH NONE
      LA3818 3779028 .. 3779043 -  -2.6  -4.63184   AATTTATTTTAAAAA              GATAAC CTTG ATTATC               CATATAATGAATGTT  60 489
      LA3815 NONE
      LA3814 3777260 .. 3777274 -  -4.4  -4.95155   TTTAGATTATAAAAA               TATAAT TTT ATTATA               TTAAATTTAACTTAT  70 32
      LA3813 NONE
      LA3812 3776094 .. 3776106 -  -6.3  -2.73221   GGAAGAATCAGACCA                GACAT TTG ATGTC                GTATTGATAGATTTT  54 491
      LA3808 3771969 .. 3772001 -  -9.8  -3.60627   TGACTGGAGCTGAAA     GCGCG-GTCCGGCCA CAAG TGGCCGGATTCGCCC      AAATTTCTTACACCA  83 151
      LA3798 3761209 .. 3761221 -  -2.7  -3.82084   GTTTAACATTAACAA                TCTTC CTC AAAGA                CGGTTCCATTATTAA  50 6
      LA3797 NONE
      LA3796 NONE
      LA3795 3758315 .. 3758336 -  -4.5  -3.44622   CATTTTTAGAACTAA           CTGTAAATT CCCA AATTTGCAG            TAGTTCCTACATTTT  55 319
      LA3792 3755108 .. 3755124 -    -3  -2.78774   TATAAATTGTGAAAG              TTCCCA CATTT TAGGAA              TCGATCTACAAAGCT  43 111
      LA3791 3754612 .. 3754627 -  -3.3  -4.34402   TTTTGCATATGAAAA              TGGTT ATGAAG AACCA               TATTTAATGACAAAT  59 254
      LA3786 3751704 .. 3751716 -  -6.3  -3.49419   CTTTTTTAGAAAAAT                GAATC ATG GATTC                CTTACGTCGAATTCA  63 65
      LA3785 3751114 .. 3751128 -  -2.8  -2.90028   TTGATTATAAAACAC               GATCCT TAG AGAACC               ATAACCAACCCCATC  42 328
      LA3784 3750763 .. 3750775 -  -4.9  -3.12529   CTAAGGCAATATATA                TTTTC CAG GAAAA                GATTTCAATTCTGAT  52 48
      LA3783 3749280 .. 3749293 -  -5.3  -4.78029   CTAATAAAAGCAAAA               CTTTG AGTT CAAAG                TTACTAGAAATTATC  72 152
      LA3782 3748643 .. 3748672 -  -2.3   -4.4078   TGTCCCGAAGGAAAA       CCAGAAA-TTCT AATTTCA AGAAACTTCTGG       GACAATTTGATCCAT  58 115
      LA3772 3737892 .. 3737916 -  -4.3  -5.54894   AATTTACGAAAAAAA          TAGCGGTACTT AAA AAATACCACAA          ATTCGAGATTATGGC  82 125
      LA3768 3735580 .. 3735592 -  -3.4  -4.65916   TTGACGCGAATAAAA                GAAG ACATA CTTC                TTTCGTTTCAGTTCA  64 510
      LA3766 3733846 .. 3733862 -  -3.7   -4.0825   TCCGCAATGAAAGAA              CTTTCCA GAA CGGAAAA              AGATCCTTTTCTTCT  58 257
      LA3761 3728043 .. 3728054 -    -3  -3.44206   CAATAGTCATTAGAA                TTGA AAAA TCAA                 TTCTCCACCATTTCC  48 177
      LA3760 NONE
      LA3759 3727217 .. 3727230 -  -5.3  -4.08064   AACGCTGTTTTAAAA               TCAAG ATAA CTTGA                TTTTATTTATAATTA  64 462
      LA3757 3725836 .. 3725855 -  -4.2  -3.73968   AAATGGTCGATTAAA            GCAGCTTT GTTA ACAGCCGC             TATAGAATTTTTAAC  55 498
      LA3749 3718270 .. 3718285 -  -2.6  -3.53563   AGACCTGGTTCTAAA              TCTTAA AGTT TCAAGA               ATAATTCCTTTCTGG  46 12
      LA3748 NONE
        thrC 3715375 .. 3715391 -  -2.3  -6.15828   TCGACGAAAAAAAAA              GAATTTT AAA AAAAGTC              TTCAAAAAATGAAAA  87 470
      LA3745 NONE
      LA3744 3713323 .. 3713345 -  -2.7  -5.22794   AGAATGAGTAAAAAA           CCGATTTAA AATAA TCGAATCGG           CAATTTAAGCGAAGA  69 197
      LA3732 3698436 .. 3698448 -  -4.9  -3.79864   GTGATACAAGAAAGA                TTATC TGA GATAA                ATTGCAAATAAAAAA  59 201
      LA3731 3694784 .. 3694798 -  -2.9  -2.85987   ACCTAAAACACATTA               CTTTT TACTC AAAAG               AAAAGGCACATCCAC  41 249
      LA3730 3691525 .. 3691540 -    -4  -3.44146   TTCGTCGATAACCAA              TGACAA CACT TTGCCA               CCTCTTAACTATTTC  52 71
      LA3729 3690468 .. 3690481 -  -3.9  -5.40072   CTCTGTCGAAAAAAA               CATAA GTTG TTATG                CTGCTTTTTTTCTAT  76 49
      LA3728 3690180 .. 3690196 -    -3   -3.9392   CTCGACTTTAAATAA              GCCTAA CCCGC TTAGAC              TCTTAACAAAACGCC  54 102
      LA3727 3689406 .. 3689419 -  -2.5  -3.17699   TAAAATTCAAAATTA               TTAAT GTAA ATTAA                ATCCACCTTCGTCCT  43 66
      LA3726 NONE
      LA3725 NONE
      LA3724 3678486 .. 3678505 - -13.6  -2.61322   ACACCTCTCAAACAC            GCCCGCTT GAAA AAGCGGGC             CTTTTTTTAGGGTTA 100 109
      LA3723 3678049 .. 3678061 -  -3.5  -2.66316   GGTTCTAGTATATTA                TATTT TTT AAATA                TATACTTTTATTAAA  44 44
      LA3722 3676945 .. 3676972 -    -3  -3.92592   ATTTTCAATATGAAA        TCAAAT-ACAAAA TCA TTTTATCATTTGA        CTTTTTCAAGCTGCA  54 134
      LA3721 NONE
      LA3720 3675557 .. 3675569 -  -2.7  -3.77484   TACTAAAATTCTAAA                GTTAA TAT TCAAC                CAAAAGTTCTTCATT  50 14
      LA3719 3674575 .. 3674589 -  -2.8  -2.75535   GGAATATGTTAATTA               CTACAA CTT TTGGAG               ACCACATCTTGCTCT  41 202
      LA3717 3673259 .. 3673277 - -14.6  -5.64274   TCATGCACAAAAAAA             GCCCGGTA TTT TACCGGGC             AAATCCTTGCTAATC 100 86
      LA3716 3672706 .. 3672725 -  -7.8  -5.68438   CCACTAAATAAAAAA            GCCCGG GCCTTTCA CCGGGC             TAATAGAATCTTTTT 100 69
      LA3713 NONE
      LA3712 3664459 .. 3664473 -  -4.4  -4.32905   AAAAATTTAAAATAA               TAAAAT CAA ATTTTA               AATCGCCTTCATAAA  61 23
      LA3707 3660071 .. 3660086 -    -4   -5.1471   ATGAGAAAAAATAAA              TGCAGA ATGA TCTACA               AAGAGTAAAACTCTA  72 176
        ftsI NONE
      LA3697 3649833 .. 3649844 -    -3   -3.6761   CGTTTCTAAGAAAGA                TTTG CGTA CAAA                 TTCAACTGTTATACA  50 348
      LA3693 3643559 .. 3643569 -  -6.8  -3.93026   AACACGCTAATCAAA                 CCGT TTA ACGG                 TGATTTTGTGCAAGT  68 262
      LA3689 3639866 .. 3639878 -  -6.3  -3.59698   TTATTCTACATACAA                GGTTA AAT TAACC                ATAAAATAACTCTAA  64 197
      LA3687 3638219 .. 3638239 -  -2.5  -4.56597   TTCTGGGCTCAAAAA            GGTACATTT TTC AAGTGTTCC            GACAAGAATGAGTCT  62 438
      LA3684 NONE
      LA3683 3633389 .. 3633414 - -10.7  -2.75297   TAAAATAATAATTTA         CTATTGTTTTT AGAA AAAAACAATAG          CGGTTTTGTCGATTC  76 326
      LA3681 NONE
      LA3675 3623811 .. 3623824 -  -3.9  -3.66166   GTTTGAAAAAATAGA               TTCAA GTTA TTGAA                AAATTCAATAGTAGC  52 116
      LA3674 3623529 .. 3623542 -  -3.8  -4.08064   AATGTTTTTTTAAAA               GTGG TAGTTC CCAC                AAAAACCGTTGCTTA  57 155
      LA3673 NONE
      LA3672 3621597 .. 3621622 -  -2.6  -3.09844   TTCAGATTCCAAAAT         CGCGAGTT ACTTACACCA AACTCACG          TTATATTAGATCATT  43 41
      LA3671 3621419 .. 3621429 -    -4  -2.88054   TCCCACAATTGAAAT                 TTTG ATC CAAA                 TTTTTTCTTTAATTT  47 49
      LA3670 NONE
      LA3669 3620169 .. 3620195 - -11.6   -2.6062   CGGAGGAGAGAATAG         TCCTCTCAAACG AGA CGTCTGGGAGGA         TATTAAAAAGGTTAT  81 37
      LA3667 3619106 .. 3619126 -  -5.6  -3.30441   CAGTAGTTCCCACAA            TTTTAGAA TTTGT TTCTAAAA            TCGTAATTTGTGATA  59 329
      LA3664 3615454 .. 3615465 -    -3  -3.73775   GTGATCTTCAGTAAA                TGTT ATAC AACA                 AAGCGAATTTTTTAT  52 44
      LA3659 3610362 .. 3610410 - -13.1  -4.48823   AACCAACTCATAAAA TTAATACTTTATTAAAATAAT GAAATAT ACTATTTTAATAAAGTATTAA TAGGTTTAACGCGAA 100 6
      LA3657 3608112 .. 3608124 -    -2  -4.64334   AATTGCTTAATAAAA                TTCT AATAA AGAA                TCATTTCCCAAAAAC  58 114
      LA3656 NONE
      LA3655 3607113 .. 3607125 -  -4.9  -3.41053   TCAAAGTAGGCACAA                TTTGT AAA ACAAA                ATGACATCACTTTTA  55 287
      LA3653 NONE
      LA3652 NONE
      LA3651 3605413 .. 3605425 -  -2.7  -4.29656   TATAAAACTCTAAAA                TGAAT TAA ATCCA                GAAAAGTAATACAAT  55 156
      LA3649 NONE
      LA3648 3602620 .. 3602645 - -10.7  -5.50499   TTATATTCAAAAAAA         TGAATTATGTT TTCA AACATAATTCA          AAGATCCAGTTGTTT 100 86
      LA3647 3602327 .. 3602347 -  -4.1  -4.19258   ATATTTTACTGAAAA            TTCAAAATG ATT CATTCTAAA            ATTTTGAACAAGTCT  59 86
      LA3646 3600515 .. 3600525 -  -6.8  -2.68982   ATCAAAAATCAACAG                 CCCA TTT TGGG                 AAAACATAGAAATTC  60 428
      LA3645 3599868 .. 3599906 - -11.3  -3.07307   TAAAGTTTTAGGCAA   GCTTTAAAGGGAGAATT TTTTT AATTCTCCCTTTAAAAA   TTTAAGCCACTTCTC  91 27
        ech7 3598582 .. 3598599 -  -5.7  -2.87274   CCTTAGAATTAATTA             TTTTTGA ATCT TCAAAAA              TGCAGTTGCTCTCGC  55 223
      LA3643 3598239 .. 3598249 -  -2.6  -2.74231   AGACTCAAACAAGAC                 TTTA CGA TAAA                 AATTCTATGTAAAAG  41 143
      LA3642 3597991 .. 3598004 -  -2.5  -3.73008   ATTATAAAATTATAA               TTTAA TTTT TTAAA                AAATTTGATACAAGT  50 68
      LA3641 3597001 .. 3597022 -  -3.8  -4.26189   TTAGAAACCGGAAAA           TGGTTTTC ACATTA AAAAACCA            TCAAGTATCCTCAAG  60 84
      LA3637 3592993 .. 3593006 -  -2.3  -4.36914   TTTGTCTTCATAAAA               TCGTC GTTT GGCGA                ACATCATCAAATTAA  56 113
        pyrC 3589916 .. 3589932 -  -6.6  -3.60971   ACGCTAAGTTGGAAA              GAGCAT TTGAC ATGCTC              CCGAATTTAGAACCA  67 349
      LA3635 3589575 .. 3589585 -  -2.6  -4.12857   AAGTATGAGAAAGAA                 TTTT TTA AAAA                 TATGAGTTCCTACAA  53 173
      LA3633 NONE
      LA3632 3585772 .. 3585783 -  -4.4  -5.06414   TGGTTTGAACAAAAA                GGTT TTGA AACC                 GTAAGAGCGGTAAAC  74 341
      LA3623 3573664 .. 3573676 -  -5.5   -3.9654   TAAAGGCTAAAAACA                GTGGA GTT CCCAC                AAATTAAGTCTCATC  66 176
      LA3622 3570605 .. 3570620 -  -2.6   -4.3534   TTCTAATTATTAAAA              TCAAAA AAAT TTTCGA               AATCACTTTATCCAG  55 33
      LA3621 3569899 .. 3569916 -  -6.9  -4.27584   AGTTTCAATTTAAAA             GGCGATC TGTC GAGCGCC              CATAGAAGTGAAGGC  74 456
      LA3619 NONE
      LA3618 3567273 .. 3567288 -  -3.2  -3.08032   GTCCTTCTAAAATCA              CCGG TTGTAGTT CCGG               AGCATTAATAGGTTC  45 377
      LA3615 3565169 .. 3565198 - -13.9  -3.46138   AAACGACTATCATAA       CTAAACTGAAAAT CTAC ATTTTCAGTTTAG        AAATCAGTTTTAGAA 100 137
      LA3614 3562414 .. 3562424 -  -2.6   -2.7127   GCATCTAATTAGAAT                 TTAA GAT TTAA                 TCTACAACTATTGTT  40 97
       panE2 3561162 .. 3561180 -  -4.7  -4.07568   GGGTGGGGCGGAAAA             TTTTTCT CTATT AGAAAAA             CATACTTTTTGCAAG  62 190
      LA3610 3555965 .. 3555978 -  -6.7  -4.93696   CCGAAACAGCAAAAA               GAACG CCCT CGTTC                GTGTGCCTTCCGAAA  82 478
      LA3605 NONE
      LA3603 3550667 .. 3550679 -  -3.3  -3.73904   AAAGAGATCCAACAA                CACGC TTC GCTTG                TTTTTCGCAGAATTC  52 200
      LA3602 3548888 .. 3548914 -  -4.6  -2.76815   ATTTTGTTCAAGAAG         TAAAACTCTGAA TTT TTGAAAGTTTTA         TTGCGAAACCTGATT  50 421
      LA3601 3548692 .. 3548702 -  -2.6  -3.68853   GCAAAAACTTGTAAA                 TTTT CTT AAAA                 TCCATTGTTGATTTT  48 55
      LA3600 3548058 .. 3548070 -  -6.3  -3.16359   AAGAAGTGAATAAAT                GGAAA CAT TTTCC                GGAAACAAACTCTAT  60 107
      LA3599 3547641 .. 3547666 -  -2.7  -4.30441   CGATAACACTTAAAA         TTGTAA-CGAAA ATT TTTCGATTTCAA         TGGAAGTTGTATCTA  55 243
      LA3595 3542354 .. 3542374 -    -4  -3.31322   GCTAATTTTTGAGAA           TCG-GTCAG CTTT CCGACTCGA            TTCATTAAGTTGAGA  50 62
      LA3594 NONE
      LA3593 3541111 .. 3541129 -  -3.2  -4.93877   TTTTATCAAAGAAAA             CTTCTAGA AAA TCTAAAAA             CAATGAACTTATTCA  66 223
        ygbB 3540018 .. 3540032 -  -2.8  -4.08806   TGATAAAAAAATTAA               GTTTTG AAA CAAATC               GTAAAAAAAGATAAA  53 403
      LA3589 3539276 .. 3539290 -  -2.8  -3.07233   TTACAATTGCTAAGA               GAATTG CTG CAATAC               TTATCCACCCAACCT  43 174
      LA3588 3538790 .. 3538805 -  -4.8  -4.64657   TTAAATTCCGAAAAA              GAAAAA ACGT TTTTTC               TTGAAGTTGATTCTA  71 238
      LA3586 3537957 .. 3537977 - -11.9  -4.18762   AATTTTTATCTAAAA            CGGGAGTTA CTA CAACTCCCG            AAAAATTTATTTTGT 100 88
      LA3585 NONE
      LA3584 NONE
      LA3583 NONE
      LA3582 3532280 .. 3532291 -  -2.2  -5.40072   TTCGGTTTAAAAAAA                CG-CG GTT CGACG                TAAGACAACCCGGCT  71 324
      LA3580 3530549 .. 3530559 -    -4  -3.78026   TTGAAACTTAAAACA                 TTCA CTT TGAA                 TTTTATAGAAGATTC  55 58
      LA3579 NONE
        flbD NONE
       motA2 NONE
       motB3 NONE
       fliL2 NONE
       fliL1 NONE
       kdsB2 3525088 .. 3525101 -  -2.4  -5.44721   ATGATTCTAAAAAAA               GTTC GAATCT GAAC                TTTACAGATCGATTC  71 346
      LA3570 3522716 .. 3522736 -  -3.3  -3.53761   GAACGCTCTCTCAAA            TTCAGCG TATCACT CGCTAAA            CTCAATGCATCACTT  50 411
      LA3568 3522055 .. 3522069 -  -8.6  -3.53444   CGAGTTTGGCGTAAA               GGAATC CAT GATTCC               GAAAAAGTTGAAATC  75 348
        abcX NONE
      LA3562 NONE
      LA3561 NONE
      LA3560 NONE
      LA3559 3514009 .. 3514026 -  -5.6  -5.82388   AAACCTGAAAAAAAA             TTGTGG TAGTTT CCACAA              ATTAAGTCTCTTTGT  93 228
      LA3558 3513469 .. 3513479 -    -4  -3.08706   AATCAGAGTTTAATA                 TATC AAT GATA                 TAGTTCTGAGTAAAA  49 124
      LA3557 3512294 .. 3512304 -  -5.4  -4.49041   ATAGAAAAAACGAAA                 CTGT GTA ACAG                 ATCACTAAGGATTGT  69 30
      LA3556 3510753 .. 3510767 -  -2.9  -5.18297   GAATAAGAAATAAAA               GAAAA TTATT TTTTC               AACAAATCTAATATT  69 446
      LA3554 NONE
      LA3552 NONE
      LA3551 NONE
      LA3550 3505812 .. 3505827 -  -2.5  -4.77165   TTGTTCATAATAAAA              CGTGG TAGTTC CCACA               AATTTTGTCTCTTAA  62 165
      LA3549 3505353 .. 3505372 -  -6.6  -2.62263   ATTTTGTCTACATTA            TTTTTGAA CGTG TTCAAAAA             TAATTTCAATCTGAT  60 109
      LA3547 NONE
      LA3546 3502878 .. 3502890 -  -4.9  -2.71763   CTTATAAGGATATTA                TAGAA AAG TTCTA                AAAGTCTTTAAAGGA  49 465
      LA3545 NONE
      LA3544 3502227 .. 3502237 -    -4   -3.6106   TTTAATATTTTCAAA                 TTCT CAA AGAA                 ATAAAAATAACAAAC  53 58
      LA3543 3501391 .. 3501403 -  -4.9   -5.0538   CTTGAGTTTAAAAAA                CTTTT ATA AAAAG                ATTTTTAAATTTTGT  75 94
      LA3542 3499053 .. 3499066 -  -3.9  -3.54687   AATGAAAAAACGGAA               GAAAA TTAA TTTTC                CGACAACTCTAATAA  52 264
      LA3541 3498618 .. 3498633 -    -4   -4.4648   ATTTTTATTATAAAA              TTATGC TTCA GCACAA               AGCAATAGTGGCTTC  63 42
        sphH 3496591 .. 3496601 -  -2.6   -4.3898   ACGACCTCTATAAAA                 TTAA TTT TTAA                 TTCTGATCACAGTCG  58 137
      LA3530 3489032 .. 3489055 -  -2.5  -4.94902   GAACTATTACAAAAA          TTGAATTAC AAAAAA GTATTTCAA           AAACCATATACTCAC  64 131
      LA3529 NONE
      LA3528 3486539 .. 3486552 -  -2.5  -2.76171   AGTTAGGCAATATTA               TTAAT CCTC ATTAA                AATATTCTAAATCTA  41 12
      LA3527 NONE
      LA3526 3485835 .. 3485855 -  -3.3  -2.73123   AAAATGCGGGAACTA            CCTCAATTT AAA AAATAGAAG            TTTATAACAATTGAA  43 203
      LA3523 3483053 .. 3483069 -  -5.9  -5.60993   CCTCGGAGAAAAAAA              GAATTCA ATA CGAATTC              GCTTTTGAAAACAAA  91 266
      LA3518 3480383 .. 3480394 -  -5.8  -2.94759   CAATCTCAAGAATTA                CACC TTGT GGTG                 GTTCCCACATTTTAC  56 11
        ccmA NONE
        ccmB NONE
        ccmC NONE
      LA3514 NONE
        hemH NONE
      LA3512 NONE
        purQ 3475326 .. 3475340 -  -3.6  -4.94992   TCAAATCCATAAAAA               GTCTTT TCT AAAAAC               AATTTTCAAGATCCT  68 31
      LA3510 3474127 .. 3474140 -  -3.9   -4.0896   AAACTTGTCTCAAAA               TCTTT TAAA AAAGA                ACCAATAAACTCAAA  57 49
      LA3509 3472939 .. 3472954 -  -2.6  -4.88129   AAAAACCACCAAAAA              TCGAAT CAAC ATTCAA               TACTCCTAATTTATA  64 54
        mauL NONE
      LA3507 3472252 .. 3472276 -  -2.2  -3.34716   TCACTGTTTAAAAAT         TGTTGCGGAAA CTTT TTTCCG-ATCA          TTTCGATTTCGAAAG  44 23
      LA3506 3470249 .. 3470277 -  -7.3  -3.36823   CGTTGGAAAACTCAA        CACAACGCTTTCC TAT GGGTCGCGTTGTG        GGGCGGGAACTAGTT  65 276
      LA3502 3467322 .. 3467335 -  -8.1   -2.8806   AAATTCTCTTATACA               CACCG TAGA CGGTG                GGAACATTTGGACTA  66 424
      LA3500 3464965 .. 3464979 -    -5  -4.28018   AATATTGGACTAAAA               TCGGAA TGT TTCCAA               AGAAATCGTTTTTTT  67 261
      LA3499 3463886 .. 3463910 -  -6.5  -2.65532   ATTATCCTAAAGTCA          TCCTTTGAATC TTC GTTTCAAAAGA          CAAAATCGGAAAACT  57 508
        phoU 3463051 .. 3463065 -  -4.3  -2.80761   TGCGAATAAATCAAC               TTGCA GTTTT TGCAA               TTGCCTGGACCGGAT  47 6
      LA3497 3460565 .. 3460583 -  -3.1  -2.92102   AGAGTTCCCACAAAT             TATGCCA AATGG TGGCTTA             TAAAATTTTTATTGT  44 124
      LA3496 3460322 .. 3460336 -  -4.2  -2.99546   TTATAAAGCGATAGA               CTTCTC AAA GAGACG               TAATTTGTGGGAGCT  48 139
      LA3495 NONE
      LA3494 3459395 .. 3459411 -  -3.7  -4.32579   AGATTTTAGAACAAA              CTTATCT CTT AGATATG              AGTTCCCACATTGAT  60 75
      LA3484 3448912 .. 3448922 -    -4  -3.94465   CTCAAAATCAAAAGA                 CAAA AGT TTTG                 TTAATTACTACTATA  57 275
      LA3480 3446254 .. 3446286 -  -2.2  -3.30737   GAGAAATACGAAAAG     GATTCGGACGAGTTTT TTC AAAAC-CATC-GAACC     GCTTCCGCGTCAACT  44 10
      LA3479 NONE
      LA3478 3444825 .. 3444836 -  -2.2  -2.66316   TTTTTTAGCATAGGA                CTCC CTCT GGAA                 TATTCATTTTTTTAA  39 64
      LA3477 NONE
      LA3476 NONE
      LA3475 NONE
      LA3474 NONE
      LA3473 3440552 .. 3440563 -  -3.6  -3.63968   GTCTAAATTTTGAAA                CGGA ATTT CCCG                 CGTAGCCCCGCCAAT  52 445
      LA3472 NONE
      LA3467 3430457 .. 3430473 -  -2.9  -4.37092   ATTTTTTGCACAAAA              TAGCTGT TTT ACGGCCA              TCATCAAAATTTAAA  58 48
      LA3466 3426715 .. 3426732 -  -4.1  -3.99327   TAGGCATTAAAAACA             GGAGCAT ATCA ATGCTAC              CACTATTTTTAATCT  57 367
      LA3465 3426056 .. 3426068 -  -6.3  -4.84359   TGAGTTTCACAAAAA                TATGG GAG CCATA                CAAAAACTAAACGAT  78 468
      LA3460 3420188 .. 3420203 -  -6.2  -3.82442   CTAATATAAAAGGAA              GATGAA TCAG TTCATC               AAAATATCCATAGAA  66 16
      LA3458 3419827 .. 3419840 -  -5.3   -4.4017   TCAATTTTTACAAAA               CTTCT ATAA AGAAG                TCATACATTTTGTTT  69 4
      LA3457 3418771 .. 3418783 -  -4.8  -4.62471   TTGAATCCTCAAAAA                CGAG CAATT CTCG                CGCTCGAAGTAAAAA  71 397
        fliD NONE
      LA3453 NONE
      LA3452 3411686 .. 3411700 -  -2.1  -4.17608   TTCAGGTAAAAAACA               GAGAA GGAAA TCCTC               TAAGCCAATACCAAT  53 508
      LA3448 3406452 .. 3406462 -  -5.4  -2.75997   TTTCCATAAACGAAT                 GTAG AAA CTAC                 TACTTCATAGAAAAA  52 118
      LA3447 NONE
      LA3445 NONE
      LA3444 3403877 .. 3403888 -    -3  -3.89903   AAATATTTGGACAAA                TTCT TTAT AGAA                 GTTGCTCTTAAATTT  54 91
      LA3443 3403170 .. 3403185 -  -4.7  -3.55761   GATCGACTCTTTAAA              TGTGG GAACTA CCACA               AATCACGATTTTACT  57 253
      LA3442 NONE
        pepA 3400476 .. 3400489 -  -3.9  -4.14392   TTTTAAGTTTTAAAA               CAATT TCAG AATTG                TATTATTTTTATACA  57 489
      LA3440 3398823 .. 3398845 -   -12  -3.40141   GAAAATCTGAACGAA           TCCAGCTGCC CTC GGCAGCCAGA           ACGGGCTAAACTCTG  95 187
      LA3436 NONE
      LA3435 NONE
        amiA NONE
      LA3433 NONE
      LA3432 3391035 .. 3391049 -  -2.8  -4.72029   TTGAACTCAATAAAA               CGCT TCCGATG AGCG               CCCGACAGATCACAT  62 335
      LA3431 3389074 .. 3389091 -  -3.5  -3.66429   AACAATTTTCAACAA             CAGAAAT TGGA ATTTCTA              AATTGATAAATTGGC  52 162
      LA3429 3388490 .. 3388511 -    -5  -3.90588   GAGTTTGCAACGAAA           CCCCCAGC TCCGGG GCCGGTGG            CTTTCACCTAAACCA  63 119
      LA3428 3388184 .. 3388194 -  -6.8  -3.92625   TAGACGTCAATCAAA                 TCCG GCA CGGA                 AATTGCTAAATACCT  71 84
      LA3427 NONE
      LA3426 NONE
      LA3425 NONE
        rplK NONE
        rplA NONE
        rplJ NONE
        rplG 3384906 .. 3384943 -  -7.8  -3.81755   AGGCTGTAAATACAA   CAGAGCAAGGGGAC-CA TTAAC TGAGTCTCCTTGCTTTG   AGTGAAAGGATTTTT  74 76
        rpoB NONE
        rpoC 3376794 .. 3376811 -  -6.3  -4.89852   TCATATTCACAAAAA             GTTTCGC GGGA ACGAAAC              ACATTTTAAACATAC  80 87
        rpsL NONE
        rpsG 3375543 .. 3375560 - -11.3  -5.79595   TGTTAAAATAAAAAA             GGAGAGG AAAA CCTCTCC              TTTATGATCTGAAAT 100 75
      LA3410 3371692 .. 3371704 -  -3.4  -3.91072   CGAAAGGTTCACAAA                TTGC CAAAT GCAA                CTTAATTTGTAGGAA  54 476
        rplM NONE
        rpsI 3370240 .. 3370289 -   -11  -4.08394   ATAGTGCCTCTAAAA TCAAAAAATGCCTGAAACTCTC GGACGA AAGAGATTCAGGCATTTTATAA AAACGAAATGAAAAA 100 46
        alaS NONE
      LA3406 3366610 .. 3366634 -  -2.3  -3.66615   TAACAAAAAGATCAA          TCTAAGAAT TTCCGGC ATTCTTAAA          CGTATTTGTAAAAAA  47 196
      LA3405 3366078 .. 3366113 -    -5  -5.81032   GAATTTTAAAAAAAA    CATCTCCAA-TTCAAAA ATC TTTTGAAGTTAGAAACG    ATTTCCGAAAATTAT  91 37
      LA3404 3365013 .. 3365025 -  -4.1  -3.32317   ATTGCAGAAAAAGGA                GACAA GTT TCGTC                CTTCTGATAAATCGG  50 277
      LA3401 NONE
      LA3400 NONE
      LA3399 NONE
      LA3398 3359002 .. 3359016 -  -5.8  -2.58667   CGGGAGAAAAAGGAT               TGAATT GTA AATTCA               TATCTCACGGAATAT  54 125
      LA3397 NONE
      LA3396 3356336 .. 3356366 -  -2.5  -5.52384   GTGTCAGTAAAAAAA       TTTCCCCTTTTTG TTTTT CAAAAAGGGGGGT       TTTCAAAAAAGTTTT  76 361
      LA3392 NONE
      LA3390 3351692 .. 3351718 -  -4.6  -3.69934   AAATAATACTTTAAA         TTTTTGAAAAAA AGA CTTTTACAAAAA         AATATAATATTCAAA  57 58
      LA3389 3351178 .. 3351188 -    -4  -4.16668   TTAAGAAATAAAAGA                 TGAA GAT TTCA                 CAAAAATGTGGGAAC  59 301
      LA3386 3347277 .. 3347287 -  -2.6  -4.76892   ACATTAATTTAAAAA                 TATT TAT AATA                 TTAATAAATTATAAA  62 121
      LA3385 NONE
      LA3384 NONE
      LA3383 3344680 .. 3344696 -  -2.3  -5.17576   TAGGAATGTAAAAAA              GGAAA GATAAGA TTTCC              CAAATAAGAATAAAA  65 188
      LA3382 3344005 .. 3344020 -  -2.6  -4.58283   CAATTCTTTTAAAAA              GAATTT TAGG AAATCC               GATCCTACTAACGCC  60 235
      LA3381 NONE
       flaA2 NONE
       flaA1 3342134 .. 3342153 -  -6.4   -5.1417   TCAGAAAAGGAAAAA            CGGGATTT AAAA ATATCCCG             TTTTTCTTAAAAGAA  81 44
        greA 3339136 .. 3339160 -   -10  -5.80248   CAATAGATAAAAAAA          TCCCGAACCG AAAAA CGATCCGGGA          TTTTTTAATACATTC 100 60
      LA3374 3337454 .. 3337466 - -10.5  -2.73903   AAAATCTGGGCAAAT                CCGGC GTC GCCGG                GCTGCGTTTTCAGTT  78 237
      LA3373 3336937 .. 3336951 -  -5.8   -4.4017   CGAATCTCTATAAAA               TGAATT TTG AATTCA               ATAATAACCACAAAA  71 98
      LA3372 NONE
        mdoC 3334925 .. 3334935 -  -2.4  -3.69068   CGAGTTCAAGAAATA                 CTCC TTA GGTG                 TTCTTTTTAGCTTGT  47 19
      LA3370 3333514 .. 3333544 -  -9.2  -3.60792   GGTTGAATTCTCAAA       TGCAACAGTTTTTT ACT AAAAAACTGTCGTA       GACTTAAAAACCATC  81 29
      LA3369 NONE
      LA3368 3331471 .. 3331505 -  -9.5  -3.15459   TACTCAGAATAGAGA     CTTGTAGGAAACCAA AAGAA TTGATTCCCTACAAA     AAACTTGATTAAAAT  76 34
      LA3367 3330836 .. 3330848 -  -3.3   -5.2696   CGAAAACTTAAAAAA                CGAGT TCG ACGCG                TTCGCTTCCGTATTA  76 194
      LA3364 3327955 .. 3327969 -  -2.8  -4.87626   CTTCAAGATGAAAAA               GTATAG AAA CTAAAC               AGATCAACTCACAAC  64 169
      LA3363 NONE
      LA3362 NONE
      LA3361 NONE
      LA3360 3323970 .. 3323980 -  -5.4  -2.84841   TTTTAATAAAATGCA                 GTAG TTC CTAC                 AAATTAGATCGCATT  52 496
      LA3359 NONE
      LA3358 3323093 .. 3323103 -    -4  -2.56743   AAATTGCATAGTAAG                 TTCA CTT TGAA                 TTTGCGCATAAATTA  46 177
      LA3357 3320306 .. 3320328 -  -4.8  -2.74215   TGAACTAGAAAAACG           CCCTGCCTTT ATT AAGGGCAAAG           ATATACCAAATAAAG  49 106
      LA3354 3316789 .. 3316804 -  -3.3   -4.6635   AAATTTTTAATAAAA              TGTAG TAGTTC CTACA               ATTTTAGAATTTGTT  62 259
      LA3347 3311671 .. 3311691 -  -5.3  -3.92602   TCAACAGCGCAGAAA            GGCTTACCG AAA CGGTACGAC            TTTACAGAGCCAAGA  63 455
      LA3346 3310805 .. 3310815 -  -5.4  -2.70979   TTTTAATCAAATGCA                 GTAG TTC CTAC                 ATTTTTGTGAAACTC  51 408
      LA3344 3309804 .. 3309820 - -13.7  -5.28176   TCCATTCATAAAAAA              GGCGGGT TAA ACCCGCC              CTTTTTTTTACTCTT 100 53
      LA3343 3309203 .. 3309221 -  -3.2  -3.01712   TTTTGCTTTTGAAGA             TACAAAAA ATA TTTTAGTA             TAAGTCATTTTTAAT  44 477
      LA3342 3308060 .. 3308070 -    -4  -4.59109   TAGAGTTCTGAAAAA                 TGAA TTC TTCA                 TCTGTTTTATAGAAA  65 433
      LA3341 3306112 .. 3306124 -  -4.1  -4.41633   TACGGTCAAAAATAA                TACAG TAA CTGCA                GTAAAAGGAACAGGA  63 441
      LA3339 3305290 .. 3305300 -    -4  -4.88067   ATGTATTGATAAAAA                 CTTT AAA AAAG                 GCTGAATGCTAAATT  70 111
      LA3335 3302236 .. 3302261 -  -9.1  -4.74103   CGTTCAATGGAAAAA         CGATTCTCGTTC TTT GAACG-GAACCG         ATCCGGAACTTTTAG 100 523
      LA3333 3293958 .. 3293968 -    -4  -2.77658   CACCATATTCAATTA                 TTTC TTT GAAA                 CATCGTCCATATTTA  47 196
      LA3332 3293340 .. 3293354 -  -4.4  -2.83073   AGTGGTATTAATAAT               TTTATA TAT TATAAA               TTTTGATTTCATTAT  47 40
      LA3331 3292662 .. 3292688 -  -2.5  -3.09968   GATTCAATTTCAATA        CTCTA-TATCTA AGAA TAAATACTAGAG         TTGTTGAAAAATTCC  43 20
      LA3330 3291372 .. 3291383 -    -3  -3.90286   TAGTAGAAAGGGAAA                TTGT TGGG ACAA                 CGCAGTCGCTGAGTC  52 291
      LA3327 NONE
      LA3326 NONE
      LA3325 3287923 .. 3287943 -  -3.3  -5.14682   CCACAAGAAATAAAA            CAACTGAAA AAT TTACAATTG            TTGGATTTAAGTTAT  73 456
      LA3319 3281237 .. 3281251 -  -5.6  -4.81523   AAGCAAAAAGTAAAA               GCCGTT TTA ACCGGC               TGCGGCCTTAAGCGC  75 17
      LA3318 NONE
      LA3317 NONE
      LA3316 NONE
      LA3315 NONE
      LA3314 3277021 .. 3277031 -  -6.8  -3.46068   CGTCTAATGTAAATA                 CCTC CTC GAGG                 TTACATCCATGAACG  65 76
      LA3313 3276565 .. 3276576 -    -3  -4.60889   AATTATCCGCAAAAA                TTCT CGTA AGAA                 CATTAAGATTATGTA  62 107
      LA3312 3274960 .. 3274985 - -10.7  -2.78596   TACTTTTTGATCATA         TATTTGTCTAT CAGA ATAGACAAATA          TCTCATTAGTCTTTT  82 456
      LA3310 3274133 .. 3274177 - -11.8  -2.93447   TCAATCTTTATAAAC TTCGATTCTTTAAATTGTGAG AGTT CCCACA-TTTAAAGAATCGAT CTGTAAAGTTCGGAT  83 429
      LA3308 3273744 .. 3273759 -  -3.2  -5.20328   TCGTAAAAAAATAAA              TGTGGG AACT CTCACA               AATCGTGGATTTACA  71 154
        dapA NONE
        dapB 3270464 .. 3270475 -  -2.2  -3.72152   GAAGTAAAACGATAA                TCGC AAAC ACGA                 GTGCAGGACGAATAC  49 270
      LA3304 NONE
      LA3303 NONE
        acpS NONE
      LA3301 NONE
      LA3300 NONE
      LA3299 NONE
        rpsB NONE
         tsf NONE
        pyrH 3265301 .. 3265319 -  -3.1  -2.93393   TTTCATTCCAGAAAT             GATTGCA TCACT TGCCATC             GATTTGAATGTCCTC  44 14
      LA3295 NONE
        uppS NONE
        cdsA NONE
         dxr NONE
      LA3291 NONE
        proS NONE
        trpB NONE
        trpA 3256355 .. 3256367 -  -4.8  -4.21676   AGAATGGACTGAAAA                GGAG GGAAT CTCC                AGTAAAACAAAATCG  65 174
      cyaA14 NONE
         dxs NONE
      LA3284 3250707 .. 3250719 -  -2.7  -3.05463   ACTCCGTCGATTCAA                GAATA TCA CATTC                GGAACTGTCTTACGT  43 399
      LA3282 NONE
      LA3281 3249346 .. 3249369 -  -5.2  -3.27704   ATTTTTCAAACTCAA          TGCTGCTCTC TATG GATCGCAGCA           TAATAATCGCTTTCG  56 49
      LA3280 3248600 .. 3248618 -  -6.7  -4.12188   CTATTAGCTTTAAAA             TGGCAGA GCACA CCTGCCA             TCCCCCGAACACTGA  72 1
      LA3279 3248142 .. 3248152 -  -2.6   -4.1891   TTGGCGTAAGAGAAA                 TTTT TCT AAAA                 GTATGAGCGCCTACA  53 288
      LA3275 NONE
      LA3274 3243246 .. 3243265 -  -9.2  -3.72576   TCTTTGCCTAGTAAA            CGTTGCGC CTAT GCGCGACG             TGGTTTGACACGATG  84 130
      LA3268 NONE
      LA3267 3233387 .. 3233401 -  -2.8  -2.84602   GTTACTCCATTAAAT               TGAGTT TCT AACTCG               GGTCAGGTAAGCAAC  41 5
      LA3266 NONE
      LA3265 NONE
      LA3264 NONE
      LA3263 NONE
      LA3262 3229060 .. 3229088 -  -3.2  -5.80817   TTGAATATAAAAAAA       TTCATGCC-CTTC TTGT AAAGCGGCATGGA        TTTTCCAACGTTTTT  83 58
      LA3261 NONE
      LA3260 3228253 .. 3228268 -  -3.3   -4.6635   AAATTTTTAATAAAA              TGTAG TAGTTC CTACA               AATTAAGTCGCATTT  62 251
      LA3258 3224814 .. 3224828 -  -5.8  -3.31232   GGTTTGATATAAAAT               TTTCAT TTT ATGAAA               CCTGATTTTTACGCA  59 111
      LA3255 3222452 .. 3222466 -  -2.8  -4.87389   CATTTTAAAAATAAA               TCTGCA AAG TTCAGA               TTCCAAATTTTTTAG  64 193
      LA3253 NONE
      LA3252 3220886 .. 3220923 -  -7.9  -3.09193   ACCATATTGAGTTAA   TTTTCGATTCAATACTT TTTC AGGCATAGAATCGAAAA    GTTTTCCGGTTCGAA  68 139
      LA3251 3220279 .. 3220310 -  -3.9  -5.03747   AAAGGTGCTAAAAAA      TCGATCATCGCTAC TTCAC GTAA-AATGATCGA      AGTTCTTTACGTAAT  72 459
      LA3248 3218979 .. 3218998 -  -7.2   -4.4874   TTTAAAAAGGTAAAA            CTCACGTT ATTT AACGTGAA             CTCGGTATAACAAAT  79 54
      LA3238 3208383 .. 3208396 -  -5.3   -3.2511   TTGGATTCAGAAAAT               GAGAA AGAA TTCTC                TAAAAGTATGAGTTC  55 118
      LA3235 NONE
      cyaA13 NONE
      LA3233 3203989 .. 3204019 -  -9.8  -3.93166   TTTTTAAAAAAGGAA       GTATCACTCCTTTC AAA GAAAGGAACGAAAC       TATAACTTTATTCTC  90 317
      LA3230 3200915 .. 3200956 -    -6  -2.58272   GATAGCACTAAGGTA TCCATCTGTGATATTAAT TCAAAC AATATTATCACAGATGGG  TTTTTAAATGTTTTT  54 48
      LA3229 NONE
      LA3227 3200465 .. 3200481 -  -7.3  -2.85658   TAGTATAAAATCAAC              CACAGAT CAA ATCTGCG              TTTTCATTCCGAATT  63 4
      LA3226 3199854 .. 3199871 -  -6.3   -4.1673   TAAGTTTCTAATAAA             TTGTGAG AGTT CCCACAA              ATTAATTAACATGAG  70 511
      LA3225 3199203 .. 3199215 -  -2.7  -3.60048   TTGTTTTCAAAAAAC                GAAAC TCA ATTTC                AATCGAAAACTTCAA  48 480
      LA3222 3197796 .. 3197816 -  -4.1  -4.40237   TACTACAGATTAAAA            TTTTACAGT AAC ACTTTAAAA            ATGTAGAAACTATTA  63 325
      LA3221 3197244 .. 3197273 -  -4.2  -5.30575   TAAAAAGCGAAAAAA       CGCGACGCGAACC AGGAA GGTGAGCGT-GCG       AGAAAGACGCCGTAG  75 208
      LA3220 3196196 .. 3196206 -  -2.4  -4.19238   TTCCCAACCTCAAAA                 CAGG ATG CCGG                 AATAAGGTCAGTTCG  52 33
       tktN2 3195267 .. 3195285 -  -9.6  -3.38088   AATCTATTGAACGAA             GCACTTTC AAA GAAAGCGC             TAACCCAAAATCTCA  81 67
      LA3217 3193224 .. 3193242 -  -2.5  -3.68351   CTTTCAGTACCGAAA            CTT-TCAC CGTG GTGACAAG             TATTCAAAACAACGG  48 65
        ispB 3192169 .. 3192179 -  -5.4  -3.05274   TAAATCGATAAATTA                 GTAG TTC CTAC                 ATTTATAAATTTATA  53 117
      LA3214 NONE
      LA3213 3189700 .. 3189717 -  -2.7  -3.80862   AAATTGACGATTAAA             GCAATGA ATCT TCACTAC              GGTATTTTTTTAACA  50 144
      LA3212 3189447 .. 3189457 -  -2.6  -4.77036   TTTGATCATTAAAAA                 TTTA TAA TAAA                 CTTAATCCTTCAATT  62 113
      LA3208 3187747 .. 3187759 -  -3.5   -4.4009   TCTTACCCGATAAAA                TTTTA TTC TAAAA                CTTCAGAAAAAATGG  62 94
      LA3207 NONE
      LA3206 3183257 .. 3183276 -  -2.9  -3.49369   AAATAGTAAAACATA            CAAACGA GTATTT TCATTTG             TTTCATCTATATCAA  48 145
      LA3205 3182004 .. 3182025 -  -5.2   -3.6442   AAGATCTTAAAAAAG           TGAGCTCT GTATAA AGAACTCA            TGATTCTGAAATTTG  59 110
      LA3194 3173753 .. 3173776 -  -8.9  -5.36441   TCTTGAGATAAAAAA          GGCCAAGAG GCTAAA CTCTTGACC           TTTCGTTTTGTTCCG 100 262
      LA3187 3165435 .. 3165448 -  -8.1  -3.27185   TTTATTCAAAGAAAT               GTGGG AACT CCCAC                TTTAAAAAAAAGGTT  72 233
      LA3186 3164521 .. 3164534 -  -8.1  -3.24488   TTTGTTCAAATAAAT               GTGGG AACT CCCAC                TTTGAAAAAAGAAGG  72 155
      LA3185 3164085 .. 3164101 -  -7.3  -3.72742   TGAGCACGAATACAA              CCTCTTC AAA AAAGAGG              AACCGGCGTACTGAA  71 88
      LA3184 3163387 .. 3163400 -  -2.5  -3.39803   CACTCATATCCACAA               TTTAT GCTT ATAAA                AGCCATTTAAATAAA  46 171
      LA3183 3163166 .. 3163178 -  -2.7  -3.92075   ACTCGGATTCAGAAA                TAGAC CCT ATCTA                ATGATTGGCCAACGC  52 19
      LA3178 3158407 .. 3158434 - -11.6  -3.14801   TGTTATAAAAAATAT        TCTAATTTTAGA ATAT TCTAAAATTAGA         TAAAAATTTACATAA  91 155
      LA3177 3157465 .. 3157475 -  -3.2  -2.85147   TGGAATCAATAGAAG                 TCCC GCC GGAA                 GATTGATTCTAAAAA  44 397
      LA3174 3155994 .. 3156014 -    -9  -3.05596   GATTCTCTTATCGAA            GCCATCGA TGAAT TCGACGGC            TCTGTCATTATGGTG  70 398
      LA3168 3149864 .. 3149883 -    -5    -3.767   GATTCATCTATGAAA            CGGGGTCTT ACA AAG-CCCCA            AGAGAGCGATCAATC  61 113
      LA3167 NONE
      LA3166 3147526 .. 3147539 -  -5.2  -4.37658   AATTTTTGCACAAAA               CCGC TGTTTT GCGG                CCATCACAAAATTAA  69 241
      LA3165 3146524 .. 3146534 -    -4  -5.03747   AAAGTTGTTAAAAAA                 TGAA TTC TTCA                 TCTCTGTTTCATGGA  72 280
      LA3162 3145125 .. 3145138 -  -3.1  -3.42481   TCGAGGAAAAGAAAT               CGTTC TGAA AAACG                TCCCCAGCGAAATCG  48 190
      LA3159 3142499 .. 3142513 -  -2.9    -4.208   TTTTAAAAGTAGAAA               GAATA ATCTA TATTC               CATTTTAAAACTTCA  55 30
      LA3158 3141277 .. 3141287 -  -2.6  -2.61374   AAGATGGAGAATGGA                 TTTT TCA AAAA                 CTCTAATATTCATTT  40 165
      LA3157 3140949 .. 3140959 -  -2.4  -4.18401   GTAGATATTGGAAAA                 CCTC CCG GTGG                 AAATAAATCTCTTTA  56 156
      LA3152 3135971 .. 3135984 -  -5.3   -3.5771   AAAAATTTTCTTAAA               GTATG AGTT CATAC                AATTTTACAATTTGT  59 361
      LA3151 3135635 .. 3135645 -  -5.4  -4.32046   TCGGCAAAAATCAAA                 TTCG ATC CGAA                 TTTCCTGCGAAGACT  67 201
      LA3146 3130730 .. 3130743 -  -3.9  -4.58395   TTTATTGTTCAAAAA               TTTCA TTAT TGAAA                CGCAAATTACTACAT  64 188
      LA3144 3127626 .. 3127637 -  -4.4  -3.76413   TTCTAAAATTTCAAA                GAAC GAAC GTTC                 TGTTCACAATTTTTA  55 96
      LA3143 NONE
      LA3142 3126020 .. 3126031 -  -5.8  -4.28762   AGAATTTGACCAAAA                CTGC CATA GCAG                 CAGGAATTCACCTTG  70 89
      LA3140 3125056 .. 3125075 -  -2.8   -3.1211   TATTATATGACTTAA            TCTGTGGG AACT CTCACAAA             TCTTGGATTTACAGT  43 2
      LA3139 3123822 .. 3123839 - -11.3  -4.13945   ATTTCTATTTTAAAA             GGCTCTC TTTT GAGAGCC              TTTTTATTTCTAAGT 100 80
      LA3137 NONE
      LA3136 3121577 .. 3121595 -  -7.4  -3.25234   GTAATAAATCGAAGA             GAAGATGC TCG GCTTCTTC             AATGTTATAAAATGT  66 516
      LA3132 3116007 .. 3116017 -    -4  -4.18762   AAGTCCTACTCAAAA                 CTAT ATA ATAG                 AGTTGTTGAGAATTA  59 207
      LA3130 3115508 .. 3115518 -    -4  -3.62644   CTTAGAACTATAGAA                 TAGA GTG TCTA                 AAATTCTATCTCTCA  52 196
      LA3128 3114255 .. 3114268 -  -2.4  -5.40072   TTTGGTCTAAAAAAA               CTTC TACTTT GAAG                ACTTAAACAATATCC  71 15
      LA3125 NONE
      LA3124 NONE
      LA3123 3111472 .. 3111508 -  -8.5  -4.03078   TGACCAGAGCAGAAA    GTCCGGTCCGGCTTGCC TAC GGCAAGCCGATTCGCCC    AAATTTTCTTATGTC  79 45
      LA3119 3107504 .. 3107518 -  -2.2  -2.90403   CTAATTTAGAATAAT               TAAACA TAT TATTTA               TTTACATCCTTTGCA  41 19
      LA3118 3106332 .. 3106342 -    -4   -4.7497   CTGAGTTATTAAAAA                 TGAA TAA TTCA                 TAATTTTTAAATATA  68 132
      LA3115 NONE
      LA3114 NONE
      LA3113 NONE
        kdpA 3093618 .. 3093628 -  -5.4  -3.33922   ATTCTCCTTAAAAAG                 TCAG ATT CTGA                 AACATTATAAAATGC  56 7
        kdpB NONE
        kdpC NONE
        kdpD NONE
        kdpE 3087134 .. 3087146 -  -2.7  -3.21276   GCCGTCCCTAGAATA                TCTGT TGC ACAAA                ATTTATGGAACGGTT  45 520
      LA3104 3084096 .. 3084120 -  -7.3  -3.29593   AGTTGAGAAGGAATA          GAAGAAGAT CCGAATT ATCTTCTTC          CTTTTTATCTCCACA  66 215
      LA3103 3083454 .. 3083473 - -12.2  -4.55287   TTTACTTAGACAAAA            CATCGTCC TGCA GGACGATG             TTTTTAAAAACTTAC 100 37
      LA3102 3080365 .. 3080388 -  -8.4  -2.91276   TTTTTTTCTACAAAC          TTTAGAAAAT TTGA ATTTTCTAAA           CAGTCCGTTTTATGG  66 224
      LA3100 NONE
      LA3099 3077592 .. 3077604 -  -4.9  -3.08173   ATGAAGGTTATTCAA                TCATT TGT AATGA                CTGACTGTTCAATAT  52 34
      LA3098 3075568 .. 3075591 -  -8.1  -2.85129   CTAACTAATAAATAG          GGCTCGGTA AAAAGA TACCGGGCC           TTTTTTATTTCTGAG  68 424
      LA3093 3069215 .. 3069241 -    -3  -3.39948   CTATAACAAATTGAA         CTCAAGAAAAGA TTT TGTTTTCCAGAG         AGAACCTTTAACTTA  48 154
      LA3090 3064088 .. 3064112 - -11.5  -4.55295   TCGTCCAGAAACAAA          TAAGCCCGC ACTAAAA GCGGGCTTA          TTATTCAGAAGGGAT 100 30
      LA3089 3063774 .. 3063786 -  -3.4  -4.14615   AAAAATTTTCTAAAA                GTAG TGTTC CTAC                AATTTCAGAAATTGT  55 221
      LA3088 NONE
      LA3087 NONE
        nadC NONE
        relA NONE
      LA3084 NONE
      LA3083 3057131 .. 3057143 -  -4.8  -2.91395   ATGTTTTCTAGAAAT                GCAG ATCCA CTGC                TATTCTGAATTCATA  51 289
      LA3081 NONE
        purB NONE
      LA3079 3054330 .. 3054354 -  -2.3   -4.3739   GATTGTTTTATAAAA          TTTGATTTTTC CGT AAAAAATAAAA          TGTGGGAACTACTAT  56 294
      LA3078 3051552 .. 3051564 -  -4.9  -5.30339   ACCAAAACAGAAAAA                GAATA ACG TATTC                GATTCACAATTTTAG  77 78
      LA3074 3043958 .. 3043973 -  -4.7  -4.14392   GTTTAAGTTTTAAAA              TGTGG GAACTA CCACA               AAAAATTTCTATAAT  62 298
      LA3070 NONE
      LA3069 NONE
      LA3068 NONE
        tolB 3027848 .. 3027863 -  -3.3    -3.922   AAATTTTTAATCAAA              TGTAG TAATTC CTACA               AATTAGTTTCATCTG  54 172
      LA3065 3025799 .. 3025822 -  -3.2  -5.27335   GCCTTGAAAGAAAAA          CTTTTTTCAC TTTT GTGAAAAATA           TCCAAACAAATCTGT  71 8
      LA3062 3024571 .. 3024583 -  -3.3  -5.04385   GAGATTGCCAAAAAA                CAGCG AAG CGTTG                CTGTTGGCTCTTAGC  68 193
      LA3061 NONE
      LA3060 NONE
      LA3059 3023509 .. 3023519 -    -4  -2.87132   TGTTTTTCTGATAGA                 GAAA AAT TTTC                 CGAACCTTACCACCT  47 111
      LA3054 NONE
      LA3052 NONE
        murI 3016841 .. 3016860 -  -3.6  -4.67011   AATCTTAGCCAAAAA            TTAGAAAC GATA GTTTCAAA             ACGAACTCTAATAAA  64 228
        sph4 3015937 .. 3015970 - -12.7  -4.91977   TATTAAAATAGAAAA     TAAAGAAGAGATGAA AATA TTCAACTCTTCTTTA      TTTCATAATATTCTA 100 56
      LA3045 3012688 .. 3012712 -  -4.3  -5.18357   TAATTTACGAAAAAA          TAGTGGTATTT AAA AAATACCGCAA          ATTCGGAATTTACGT  75 250
      LA3040 NONE
      LA3039 3008547 .. 3008572 -  -3.3  -4.52589   TCCCTTTACACAAAA         TCTAACAAGCA TCCC CGCCCGTTAAA          AACATAGGTTCAACC  62 1
      LA3038 NONE
      LA3037 NONE
      LA3036 3007608 .. 3007637 -  -8.7  -3.56836   AAAGTATTTTTGAAA       TGGCTTTAAGCGA AAAT TAGCTTAAAACCA        AAAATTACGCTTAAA  77 158
      LA3035 NONE
      LA3034 3006792 .. 3006802 -  -5.4  -3.26933   AGATGAAGACGAATA                 CTTC GAA GAAG                 GACCAACCTTAGGAG  55 502
      LA3029 3002742 .. 3002761 -  -3.6  -5.07053   AAGGAGCTGAAAAAA            CTTAAAGA CGTA TCTTTGAG             CGGAAACCAGATTTC  72 348
      LA3026 2998477 .. 2998491 -    -5  -4.62336   ATCCTATTTTAAAAA               CACTAA AAA TTAGCG               AAGGACACTCAACTG  70 178
      LA3025 2997434 .. 2997452 -  -3.2  -5.80817   TGGAATAGAAAAAAA             TGAATC ATTACGG GATTCA             CAAACAATAGAATTA  88 267
      LA3022 2995399 .. 2995411 -    -2  -4.18763   AATAAATTTCTAAAA                TAGT TTTTT ACTA                TAAATTTGATTAGAA  52 151
      LA3021 2994637 .. 2994647 -  -5.4  -5.78622   TTAGTTCAAAAAAAA                 GGAA TCA TTCC                 CGCACCTTATCTCGC  91 150
      LA3013 2990070 .. 2990089 -  -2.2   -5.5112   TTCAGGAAGAAAAAA            TTCATCTT TTAG AAAACGAA             CTTAGAATTTTAAAA  76 257
        ftsK 2985670 .. 2985685 -  -3.2   -4.4017   TTAAGTTTCACAAAA              TGTGGG AACT CACACA               AAAATTTAACAATAT  60 229
      LA3009 NONE
      LA3008 2984878 .. 2984900 -  -9.2  -2.54371   AACTACTTCAATCTA           CAGTTTCCAT ACA ACGGAAACCG           ATGGTGAATTAATTT  71 344
      LA3005 2983364 .. 2983387 - -10.4  -3.44792   TTAACGTAAAATATA          GATTTGTGAG AGTT CCCACAAATC           AAGTTCCATTATAAA  83 285
        pcnB 2979096 .. 2979108 -    -2  -4.46267   AGAAGTTAACTAAAA                TTCA TTTCC TGAA                TCTTCAGAAGAAAAA  56 7
      LA3001 2978398 .. 2978408 -    -4  -2.64981   ACAGTTTCAAAGTTA                 GTTT GTT AAAC                 TCCGATTTGTGTGAG  46 477
      LA2992 2969626 .. 2969641 -  -4.7  -5.75342   TTTCCGGAAAAAAAA              TGTGG GAACTA CCACA               AAACCACAATTTTAC  88 149
      LA2990 NONE
        pyrE NONE
      LA2987 2965082 .. 2965094 -  -6.3  -3.09823   TTTTCGAAAATGATA                GAAAG ATT CTTTC                CAAAAAAATTCCCGA  56 464
      LA2985 2964241 .. 2964261 -  -5.5  -4.53475   ACCGTATAAAAATAA            CAAAATCAA TGA TCGATTCTG            CAAAGATATAGAAGT  73 261
      LA2981 2959484 .. 2959504 -  -5.5  -2.77861   CCAATTCAAAATTCA            TCCGTTATA AAG TACAACAGA            CTTTTTAATTTTATT  55 242
      LA2978 2956351 .. 2956364 -  -2.5  -4.09685   TCGGATTTTTCAAAA               TTTTA ACCT TAAAA                TCTATTTTAGTATAT  53 40
      LA2971 2946876 .. 2946907 -  -3.8  -4.13945   AGTCCCACTGTAAAA      TCTCAAGTTGTAAG AGTT CCCACAACTTCAAA       GTTTTACTGTAAAAT  57 280
      LA2969 2945870 .. 2945885 -  -2.6  -4.61231   TTATACTTTTAAAAA              TCTAAA AAAA TTCAGA               AATCGAAACTCAAAT  60 35
      cyaA11 2943725 .. 2943744 -    -5  -3.35438   TATCAGATCTTAGAA            TGGAACCC GGTA AAGTTCCA             AAAAGAATTTGAATT  56 47
      LA2965 2940568 .. 2940581 -  -3.1  -5.66989   CAAATATTAAAAAAA               CAGAA TCTA CTCTG                CCGGAGTTTCGACAA  83 272
      LA2962 2939766 .. 2939776 -    -4  -4.57837   AGAGTTGTTGAAAAA                 TGAA TTC TTCA                 TCTTATTTTTGTTTC  65 28
      LA2961 2938845 .. 2938861 -  -3.7  -3.49851   TAATACTATAACGAA              CTTGTTT TAA AAACTAG              AACGTGAAAACCAAC  50 115
      LA2960 NONE
        ilvD 2936836 .. 2936871 - -13.6   -3.3879   AACTCACGTTAAATA    GAAAATATCACCTAAC TTAA GTTAGGTGATATTTTT     ATCTTCAATAAGTTA 100 49
      LA2954 NONE
      LA2953 NONE
      LA2952 2924093 .. 2924103 -  -5.4   -4.2679   TAAGCTTTAGTAAAA                 CCTT AAA AAGG                 GCTAATTCAAAAGTG  67 32
      LA2947 2918341 .. 2918357 -  -3.7  -3.66666   TCTAAAATTCGCAAA              CAGACTT TTT AAATCCG              CAGACATAACCGGAG  52 132
      LA2946 NONE
      LA2945 NONE
      LA2944 NONE
      LA2943 2914891 .. 2914908 -  -9.1  -2.85366   TGTAAAATCCCAAAT             CCGTGGG AGTT CCCACAG              TTCAAAGTTTTACCG  74 152
      LA2941 NONE
      LA2940 2911569 .. 2911603 -  -6.7   -3.1149   ATTGAATTTCAAAAG    GTTTTTCGAA-GTAGT AGTT ACTACATTCTAAAAAC     ATAAAATTACTTTTA  62 75
      LA2939 2911059 .. 2911077 -  -3.9  -4.64763   GTATTTAAAAAATAA             CGCAAAT TCGGG ATTTACG             GCATTTTAAAGCAAG  64 333
      LA2937 2910181 .. 2910193 -  -2.7  -4.16392   CTAAAACCAAAAACA                CAATT AAT AATCG                AATCATAGTAACTCC  53 159
      LA2936 NONE
        purM NONE
      LA2934 2906677 .. 2906699 -  -2.8  -4.01853   CAACACCAGGAGAAA          TCGATC-TC GCTTAT GATGATCGA           TGTGGATCATTTTAA  55 510
      LA2928 2900927 .. 2900951 -  -5.1  -2.98823   TTTTCGTGATACAGA          TTTTTCCACAA GGA TTGTAGAAGAA          GCTGACCGTGCTCTC  52 109
      LA2925 NONE
      LA2923 NONE
      LA2922 NONE
      LA2921 2893858 .. 2893888 -  -6.8  -3.25356   TCAGAATGAACTCAA       CAGAACGGGCTTTC TAT GAATCGCCGTTCTG       GGCTCAAAAAGGCAC  64 420
      LA2917 NONE
        radA 2887091 .. 2887105 -  -4.4  -3.04501   ATTAATTTTTCAACA               TTTATA TTA TATAAA               AAATAATATTCAAAA  48 49
      LA2915 2885935 .. 2885946 -    -3  -2.91086   AAACTATAGAGCAGA                CTAA TTAT TTAG                 AATTTTATAAAATTT  44 245
      LA2907 2880153 .. 2880163 -    -4  -3.68619   GTCAATCGATCGAAA                 TCTT AAA AAGA                 TACAAAGAAACGTAT  53 244
        ubiB 2879595 .. 2879617 -  -3.6  -4.88407   CCAGCCAACTAAAAA           TATAATTTTA AAA TAAAAGTATA           TTCAAAAATTCTAAA  68 36
      LA2904 2879239 .. 2879271 -  -5.6  -7.14698   AAAAAAAAAAAAAAA     TAGTGGCGAATCCGGC GTC GCCGGAC-CGC-ACTT     TCAGTTCCAGTCAAT 100 185
        ruvA 2877819 .. 2877842 -  -6.8  -3.21466   AACCTACCAATTTAA          CTTGTGAAAA ACAC TTTTCTCAAG           GAATATGCAATTTTT  61 491
      LA2901 NONE
      LA2900 2875157 .. 2875170 -  -2.4  -3.33265   AGTTTATAAACTCAA               GATC AAAAGA GATC                ATACAAAAACTTGAT  44 24
      LA2899 2873636 .. 2873654 -  -3.9  -4.97383   ATTTAAAAAAAATAA             CGCAAAT TCGGG ATTTACG             GCATTTTAAAGCAAG  68 206
      LA2897 2872809 .. 2872820 -    -3  -5.58051   AAACAAAAAATAAAA                GTTT AGAA AAAC                 AAATTTCTTTAGAAA  77 344
      LA2894 2870890 .. 2870900 -    -4  -4.18802   AGACATATTCTAAAA                 TTTG AAA CAAA                 GAATTTTACTCAATC  59 67
      LA2893 2870748 .. 2870761 -  -8.1  -4.37092   ATTTCCTGCATAAAA               TCGCC ATTT GGCGA                ACTATATCCTTAAAT  85 53
      LA2892 2869122 .. 2869149 -    -5  -4.96848   CTTTTTAGACAAAAA        GCAATTTTATAG ATCC CTACAAAATTGA         GTAATATAAATTTTT  74 441
      LA2890 2867290 .. 2867302 -  -2.7  -5.38321   AAACATGAGAAAAAA                TTTCC CAT AGAAA                ACCATTCTCAGAAAT  72 116
      LA2887 2865783 .. 2865794 -  -3.6  -3.55622   TTTAAGTTTCTGAAA                CCAG ATTT CCGG                 TAAGTAATATATCAG  52 0
      LA2885 NONE
      LA2884 2863060 .. 2863075 -  -4.8  -3.46709   ATAAAAGTCTAAATA              TATCTT ATAC AAGATA               TGAAATTTTTGGCTA  55 342
      LA2883 2861818 .. 2861830 -  -2.7  -4.18213   AACGAGAAACAATAA                TCTTC GAC AAAGA                TCGTAACGACTTCAC  53 270
      LA2882 NONE
      LA2881 2860251 .. 2860272 -  -4.6  -4.36554   CATTACCACAAGAAA           TTGAAAAA CCTAAT TTTTTCAA            AGACTTACCAATACT  66 359
      LA2877 NONE
      LA2876 NONE
      LA2875 2855978 .. 2856004 -  -5.8  -4.86621   ATGTTTAACCAAAAA         CTGAGATGCGAA TCT TGCGCTTCTCAA         ATTTTAACATATAAA  77 284
      LA2873 NONE
      LA2872 2853201 .. 2853212 -  -4.4  -4.53495   GAAAAAAAAGAAGAA                TCCA AAAT TGGA                 ATTAACTAAGTTAAG  65 67
      LA2871 2851456 .. 2851467 -    -3  -3.52652   TTTATTCAATTAGAA                GAAA ATTA TTTC                 GTTTGAAGAGCGACC  48 19
      LA2869 2850174 .. 2850193 -  -2.8  -3.65902   GTGATCGCACCCAAA            GGAATGAA AGCT CTCAATCC             ATCCTTTGACGTAAC  50 511
      LA2867 2847968 .. 2847980 -  -4.9  -3.42013   ATTTTATAAGACGAA                TTTTC AGG GAAAA                AACCATTTTTCATCC  55 129
      LA2866 2847093 .. 2847103 -  -5.4  -3.48981   AAAAGATCATTATAA                 CGTT TCC AACG                 AACATTTATATATTT  58 337
      LA2863 NONE
      LA2862 2843100 .. 2843116 -  -2.4  -3.11118   ACAATCTATCCAATA              TTTTTA TTCGT TAAAAA              AATTAAGGGTTTTAT  42 217
      LA2861 2842546 .. 2842562 -    -3  -2.64333   CTGTAAAACCAAGAC             TGGTGGG AGTT CCCAC-A              TTTAAAGAATCAGTC  42 196
      LA2860 2841223 .. 2841234 -  -2.2  -3.01668   TTCAAAAAGAAATAG                TGAC ATGC GCCA                 AGAAGAATCCTTTTC  41 71
      LA2859 2840664 .. 2840701 - -10.7  -3.09749   TATTTGTAAGATATA   TCTTATCTGCCCTCATT ACTC AATAAGGGCAGATCGGA    TTGTTTTATCTTTTC  85 31
      LA2856 2837120 .. 2837142 -  -4.2  -4.14472   TGAAGATTCGCAAAA           TTGCTTCAAT TCA ATAGAAACAA           ATCAAGAATTAATTT  59 150
      LA2854 2835844 .. 2835875 -   -14   -3.1582   TTATTGGATTAAAAG      TCAAATAACCTGTA CTTC CACAGGTTATTTGA       TAAAAAAATCTTAAA 100 42
      LA2853 2835269 .. 2835285 -  -5.9  -2.84126   TTAGAAAGTCCAAAT              TCAGAAA GGT TCTCTGA              TATATTAACAATTCC  55 45
      LA2852 2834471 .. 2834500 -  -9.5   -3.1149   ATCTAACCGCAAAAT       CTTAATTTGTAAG AGTT CCCACAAATTAAG        TCGCATTACAAATTT  76 349
      LA2850 NONE
        flgD NONE
        flgE 2829309 .. 2829345 -  -6.7  -3.08312   AATGTATTTAGGGAA    TTTCGATTTCATTGATC AGG AATCAATGAAACCGTAC    AGGAAATATATGGGA  62 235
      LA2847 2827024 .. 2827041 -  -3.4  -5.00884   ATCTTCTTCAAAAAA             CTAACC ATTCCG GGTCAG              ACGCAATTTTTAAAT  70 322
      LA2845 2825759 .. 2825769 -  -5.4  -3.65313   CAAGTATACCTTAAA                 GTAG TTC CTAC                 ATATTGAAAAGCCAA  59 43
        chpI NONE
        chpK 2824110 .. 2824125 -    -9  -5.04249   TTCGTAAAAAATAAA              TGTGGG AACT CCCACA               AATCGTGGATTTACA 100 294
      LA2838 NONE
      LA2836 NONE
      LA2835 NONE
      cyaA10 2818334 .. 2818348 -  -5.8  -4.82901   TTTCTTTTATAAAAA               GAAAAA TCA TTTTTC               TAAATTCGGATTTAC  78 318
      LA2832 NONE
      LA2831 2814241 .. 2814254 -  -3.9  -3.14931   TTGATCGGCGATCAA               TTCAA ACAT TTGAA                TATAAGAATTTACTA  47 151
      LA2830 NONE
      LA2829 NONE
      LA2828 NONE
      LA2827 2809925 .. 2809937 -  -4.9  -4.78661   ACTTAAAAATGAAAA                CAAAA TAT TTTTG                ATAGACTATAACAAA  71 45
      LA2826 2808056 .. 2808066 -  -5.4  -3.34468   TTTTAATCAAATATA                 GTAG TTC CTAC                 AAATTAGGTAGTATT  56 265
      LA2825 2807709 .. 2807731 -  -4.2  -4.43309   TAAGTTTAATGAAAA           GTAATGGTTC CTT AAACAATTAC           TAAAAATAGAAAAAC  63 237
      LA2824 2806897 .. 2806936 - -13.3  -2.91342   AACTAAGTAGGAAAC  TCCTTCTCTCATTTTATA TCATT TAT-AAATGAGAGAAGGA  ACTGACCTTTTCATT 100 210
      LA2820 2800322 .. 2800336 -  -4.2  -4.59424   AAATTGAAACTAAAA               GCGAAA TAT TATCGC               ATTATGTTTCTTTCA  65 344
      LA2816 2797058 .. 2797076 -  -4.6  -4.04319   CTATAAATTGATAAA             GATGATAT CCA ATACCACC             TCAAATTCACTCTTT  62 258
      LA2813 2793698 .. 2793743 -  -5.5  -4.75954   AAAACTCAAAAGAAA GATAACTCTGTAAAAACGATT CATA ATTCGTAGATACAGAGTTACC AGTTCGTAACGTATT  75 53
      LA2811 2792243 .. 2792261 -  -4.7  -4.07568   GGGTGGGGCGGAAAA             TTTTTCT CTATC AGAAAAA             CATACTTTTTGCAAG  62 318
      LA2809 2790540 .. 2790563 -  -7.4  -2.98823   CCTCTTTTAGACATA          TCTCGCGACCC ATA GGGA-GCGAGA          TCTGAGTTTACCGAA  64 471
      LA2808 2788704 .. 2788724 -  -4.7   -4.0098   GTTCAATGGAAACAA            CACAATAGA GGT TCTATAGCG            GCGAATTAACAAAAC  61 402
      LA2806 2787167 .. 2787188 -  -6.1  -4.82901   TCTGTTTCATAAAAA           TTATTTTTT ACAT AAAAAATAA            AATTGAATATAGAAA  78 319
      LA2805 2783444 .. 2783458 -  -2.9  -3.79481   CAAACCCAACTTAAA               GTTTT TTTAT AAAAC               GTGGTAATTCATATA  50 92
      LA2804 2783025 .. 2783046 -    -6  -3.68827   TATTTATCATTCAAA           TAAGAGAA ACCTAA TTCTCTTA            AAATTCAACTTTTTA  62 169
      LA2803 NONE
      LA2802 2781661 .. 2781671 -  -3.2   -3.9444   GAAACTCTAAGGAAA                 CGGA ATA TCCA                 ATTGTGTTCGAACCC  55 377
      LA2800 2778764 .. 2778777 -  -5.3  -4.62336   AGGTCACGGCAAAAA               CAAAC AGAT GTTTG                TATAAAAGCACAATT  73 186
      LA2795 2773972 .. 2773984 -  -3.5  -2.59298   CATTTTACAGAATAT                TAAAT TTT ATTTA                TATATATTCACAAAA  44 56
      LA2794 2773697 .. 2773715 -  -3.2  -3.19966   TTTCGAAAAAAACAT             TGGTTTAA AGA TTAAAACA             TATTTATTTTTTTTA  45 113
      LA2791 2769517 .. 2769529 -  -7.7  -3.87627   GTTTCACACAAAAGA                CAACG AAG CGTTG                TGAAGACTCTTTCCT  76 134
        lepB NONE
      LA2787 2766053 .. 2766069 -  -3.7  -2.56095   GCGACATCGAAGCGA              TCACTTT TTC AAAGTGG              TTCTATAAATGATAT  44 9
      LA2786 2765191 .. 2765201 -  -8.2  -4.42653   ATTTTATTTAGAAAA                 CGGC GCA GCCG                 ATCGTCCAGTAACAA  85 3
        atpB NONE
        atpE 2763099 .. 2763128 -  -3.7  -3.26722   TTCACATCCAGAAGA       CTTAAT-CCCTTAG CAG CTAAGAGTACCAAG       GTTTACTTCCCTTTT  49 28
        atpF NONE
        atpH NONE
        atpA NONE
        atpG 2759678 .. 2759688 -  -2.4  -3.06915   ACTTAGTTCAGTGAA                 TCCG CTC CGGC                 AACAATCTCAGAAAT  42 2
        atpD NONE
        atpC 2757840 .. 2757868 -    -4   -2.7263   ACTATTTTCGGAAAT       TCACA-CCC-CTAA AAG TTAGCGGGATGCGA       CTAAAATTCGAGTTT  46 12
      LA2774 NONE
      LA2773 2753953 .. 2753963 -    -4  -3.66356   ATGTCGAAGTGGAAA                 TTCT CGA AGAA                 TCCGATCGGACTAAC  53 70
      LA2772 2751821 .. 2751840 -  -2.2  -2.83208   AAAGGAGAAAATTCA            GAGAAT TGAATAAC ATTCTC             TATCGATCTAAGACT  40 33
      LA2771 2750250 .. 2750264 -  -5.8  -2.74836   GATCACTAGAAACAT               TATTCT TTT AGAATA               TTTTTTTTTCGTAAT  55 173
      LA2770 NONE
      LA2769 2748639 .. 2748676 -  -6.9  -2.61004   CGACGGTTAAAAATC   TGGGCGAATCCGACTGCC ATA GGCAGTCGGAC-CGGGCT   CTCCGCTCTGGTCAA  60 196
      LA2765 2746523 .. 2746552 - -13.8  -3.61894   AAGGTTTGTGAATAA       CACAGAAAGGAA TCAAGT TTCCTTTCTGTG        TTTTCAAATTTAACT 100 342
      LA2763 2744469 .. 2744482 -  -2.5  -3.47345   AATTTTACACGATAA               TTTAA TTCT TTAAA                CATTTTTAATCAAAT  46 168
        mreB NONE
      LA2758 NONE
        mreC NONE
        mreD NONE
        mrdA NONE
        mreA 2733813 .. 2733829 -  -4.4  -4.32177   GTATTCGATAATAAA              CGCATT TTTTT AACGCG              GATCGAAGATACACA  61 48
      LA2753 2732486 .. 2732498 -  -4.9  -3.63569   TTAATTTTTCAACAA                TTCTA TTA TAGAA                CACGATTTTTCGAGC  57 161
      LA2752 2731110 .. 2731133 -  -9.6  -2.58275   AAGACTAAAAAGCAT          CCCGGAGAAA ATTG TTTCTCTGGG           TTCATTTTCTCTCTA  76 58
      LA2750 NONE
      LA2749 2730330 .. 2730348 -  -7.5  -3.01712   TGTCTTTTTGCAACA             TCGCTTT TTACG AAAGCGA             TGTTGGCTCAAAAAA  64 14
      LA2747 2725819 .. 2725832 -  -5.3   -4.4261   GTCCGAACACTAAAA               CCAAA GTAA TTTGG                TATTTCTGAAAAAGT  69 391
      LA2743 2724400 .. 2724411 -  -5.8   -4.0641   CCGTAGTGAGAGAAA                CCGT ATTC ACGG                 TTCCAGAAAACGCAC  67 118
      LA2738 2719370 .. 2719397 -  -8.4  -2.82623   TGCGTTTCAGAATCA        GCGCCTAGTTTT ATGC AAATCTGGGCGC         CCACGTCATCGCAAT  68 56
      LA2737 NONE
       accC2 NONE
        accB NONE
      LA2734 2716163 .. 2716186 -  -6.8  -4.02022   GGGAACTATTACAAA          TCTTATTCTC TTAA GAGATTAAGA           AACTTTTAAACTATC  71 59
        prfC 2713839 .. 2713872 -  -8.9  -5.41746   AATTTTTTAAAAAAA     TAGGCGAAGAAACCT ATAA AGATTACTTCGCCTC      AAAGACATCTGGTGC 100 269
      LA2731 2712510 .. 2712526 -  -3.1  -3.58533   TTATAATTCCGTAAA              TTAAAAC GTC ATTTTAA              TTTTTTGGCAACTAT  50 103
      LA2730 2711791 .. 2711822 -  -5.2   -5.0538   TCTGAGTTCAAAAAA      GCAGAACACTTT AGTTTGAA AGAGCGTTCTGC       TTTAGTTCCCCCATC  76 111
      LA2729 2709600 .. 2709620 -  -8.5  -2.93447   TGAAGGCCCACAAAT            TAAATCATA TTA TATGATTTA            TGACTTTTTAACCTT  69 140
      LA2727 2707175 .. 2707186 -  -2.2  -3.53091   AGTTTTTTCTTGAAA                GACG GACT CATC                 TTAAAATTGAGTGTC  45 73
      LA2725 2706771 .. 2706783 -  -2.7  -2.62396   GAGTCTTTCATATGA                TTTCC CTC AGAAA                TAAACGCGCTTAGAT  40 162
      LA2723 NONE
      LA2722 2704823 .. 2704837 -    -5  -2.93149   TAAATTATAGAACTA               TCCAGA ACT TCTGAA               GATAAGAATTTTTAT  53 37
      LA2721 2704366 .. 2704380 -  -2.8  -3.80625   TTTGGATAAGCTAAA               GTTGAA TCA TTCGAC               GGATCAGATCTTTTC  50 44
      LA2720 2703934 .. 2703959 -  -6.1  -3.73953   ATGATTCTTACGAAA         CCCGATTTCCT GACA AGCAAAACGGG          CGTTCTAAATTCCCT  66 63
      LA2719 NONE
      LA2718 2700277 .. 2700296 -  -3.6  -3.39892   AAAAATACTTTATAA            CTTTTTGA ATAT TCAAAATG             AGTCCTAAACTATTT  50 196
      LA2717 2698755 .. 2698769 -  -2.8  -4.10429   AATCATTTTTCAAAA               TTCGCT TAA ATCGAA               TATATTCTAACTTTC  53 77
      LA2715 NONE
      LA2714 2696814 .. 2696839 -  -6.4   -4.1196   AATTTATTTTTAAAA         TTATATTCAA AATTTA TTGAATATAA          TTTTTATGTCAGAGA  70 297
      LA2713 2695958 .. 2695984 - -16.8  -3.37761   GTTCAAGAAACTCAA         TGAAACGCTTTC TAC GAAAGCGTTTCA         GATCGCAAAACCATT 100 415
      LA2711 2690472 .. 2690487 -    -4   -3.3676   GGCAACACCCCATAA              GCGACAG AAA CTGTC-C              TGTAGAATATTGTCA  50 212
      LA2709 2689078 .. 2689096 -  -3.9  -3.57309   GAAAACTCTTTTAAA             TTCGAAA CTCGC TCTCGAA             ATTCTTGCAACCCAA  52 321
      LA2708 2688525 .. 2688549 -  -8.7  -3.51721   AATAGAAATTTAGAA          CACTTGAATCT GTA ATATTCAAGTG          TTGGAATTACTGCAA  76 301
      LA2707 NONE
      LA2706 NONE
      LA2705 2685532 .. 2685544 -  -6.3  -3.63167   CTAAAAAAAAGGGAA                GAAAC AGA GTTTC                TTTTATAGAACCGAT  61 70
      LA2701 NONE
      LA2699 NONE
      LA2698 2679089 .. 2679133 - -14.8  -3.89614   GGGAACTCTCACAAA TTATTTTTTATCACGAAAAT ATACA ATTTTCGTGATAAAAAATTA GTTCCTACTTACTCT 100 477
      LA2695 2678808 .. 2678818 -  -2.6  -3.95674   AAAATCTTTAAAGAA                 TTAT CGG ATAA                 AATTTTTTGAGGTTT  52 53
      LA2693 2677821 .. 2677831 -  -3.2  -4.56597   CTCTTTTCTCAAAAA                 CCTC CCA GAAG                 ATATGTCGAGCACCT  62 80
         thl NONE
       rfaF2 NONE
        pepP 2671130 .. 2671144 -  -4.4  -3.01231   AAATAATTCATAAAT               TTAAAA ATT TTTTAA               TCAGCCGGAGTTCCT  48 291
      LA2686 NONE
      LA2685 2670065 .. 2670080 -  -2.6  -4.05172   GAAATGAAAACATAA              TCATGA ACTT TCATAA               AGTCATAGTAATCTG  53 90
      LA2684 2669609 .. 2669620 -  -2.2  -2.58215   GAGCATTAAATAGAG                CCTA TGGA CAGG                 TTTTTTAAATCCGTT  39 4
      LA2683 2668892 .. 2668902 -    -4  -3.64905   TAGAACTAAATAATA                 TCAA CTA TTGA                 AGCTTGTATAATTTT  53 85
      LA2682 2667135 .. 2667150 -  -4.8  -3.60214   ATCGCAATTATAGAA              TTTGAA TATT TTCAAA               TGAAAAATTTAAAGT  57 2
      LA2681 2665043 .. 2665060 -  -9.9  -3.67864   CAACGGAATTTCAAA             CCGATTC AGAA GAATCGG              ATCTGGGTTTCAGAT  84 524
      LA2678 2663858 .. 2663874 -  -2.3  -4.04719   ATCATAGATTAGAAA              TAAATGT GAA ACTTTTA              ATTACGACCATTGGT  52 164
      LA2677 2663249 .. 2663259 -  -3.2   -4.4648   ATTTTTATCACAAAA                 CCTC TAA GAAG                 CTACGATTGTAATCG  60 155
      LA2676 2660823 .. 2660833 -  -5.4  -2.52946   TTTTGTGATAAAATT                 CGAT TCT ATCG                 TTTTGAGTAAAAATT  51 50
      LA2673 2657694 .. 2657705 -  -5.8  -3.67141   ATAACGTGATCCAAA                CTCC TACA GGAG                 AAAATATTTCAGAAG  63 258
      LA2671 2655475 .. 2655490 -    -4  -3.63589   CAAAAGATGTTCAAA              TGTCAA TGAG TCGACA               TAACATGATTTGTGA  53 502
      LA2669 2654324 .. 2654334 -  -5.4  -3.29995   TTAAACGTAGAAAAT                 GTAG GAA CTAC                 TTCCTTTAGTTTTAG  56 124
      LA2668 2652789 .. 2652799 -  -2.6   -4.9181   ACAGAATATTAAAAA                 TATA GTA TATA                 ATAAAAATTAAATTC  64 54
       flgG2 2651303 .. 2651317 -  -2.9  -3.30597   AGAAATTTATAAAAT               TCTTA TCTCT TAAGA               GAAATCGCCGTGGAT  45 13
        flgA NONE
        flgH NONE
        flgI 2648295 .. 2648306 -    -3  -2.69319   AATCTTTTATAGAAT                CAAT CATC ATTG                 TATCTCCAATTCCGC  42 20
      LA2663 2647749 .. 2647764 -  -6.2  -5.27938   ATTTGCAAATAAAAA              TGTAAG AACT CTTACA               TTTCAGTTTTTTACA  82 92
      LA2658 NONE
      LA2657 2640935 .. 2640946 -  -2.2  -4.74161   AAACAAGAAAAAGAA                GCCT TAGT AGAC                 GCTTTCGAAGACGCA  64 207
      LA2653 2636609 .. 2636619 -    -4  -4.10953   ATTTATGAAATGAAA                 TTTG CTC CAAA                 AGATTGTTTAGTATT  59 207
      LA2649 2632507 .. 2632521 -  -5.8  -4.11906   ATAATTCACAAATAA               TGAAAA TTT TTTTCA               TTTCAAACCAAGCTT  68 106
      LA2648 2631804 .. 2631830 - -12.4   -3.0976   TTTAAGATTCCAATA         GACCAAATTCTG CTA CAGAAATTGGTC         GTAAAAAAAGGAATG 100 163
      LA2647 NONE
      LA2646 NONE
      LA2645 2630458 .. 2630484 -  -7.5  -4.13254   AAAGGCAAACAAGAA        CCATTACAACTT TATG AAGTTGT-ATGG         AGATGAGTTTCTCGA  75 222
      LA2644 2628128 .. 2628138 -    -4  -4.16305   AGTTATAAATAATAA                 GTAT AAA ATAC                 GAATATTCTAATTTA  59 239
      LA2636 2619600 .. 2619616 -  -3.7  -3.69934   AAAGAAGACTTGAAA              GCGTAAA AAT TTTAGGC              TGGGAATACGTAGAC  54 235
        metK NONE
       tktC2 2617078 .. 2617104 -  -3.8  -4.82901   CTTTTCTTACAAAAA         TCTTCGCTCTTT GAA AAAGAAAAAAGA         TTATATGAAATTTCA  66 60
      LA2631 2616290 .. 2616309 -  -2.9  -4.72986   TATTCTTATGAAAAA            CTTGTAG TAGTTC CTACAAA             AATTCCTATCGGTAA  62 416
      LA2630 2616143 .. 2616161 -  -3.1  -4.07687   AGTTGGTGGTTAAAA             TGGACTG AATCA CATTCCA             ATTTCTGAATCAACC  55 16
      LA2628 2612810 .. 2612840 -    -2   -5.4833   CTAGTTAAGAAAAAA       GGTTAATACTTT TAGAACC AAAATATAAACC       TTCTAGAATTTGAAA  71 141
        prlC 2607649 .. 2607666 -  -4.9   -5.4477   AAATTCTTAAAAAAA             TTTTAGC AAGA GCCAAAA              CAAAAATCGGATAAC  81 357
      LA2622 NONE
      LA2621 NONE
      LA2620 2604757 .. 2604769 -  -6.3  -5.02476   AGAGTTGTTAAAAAA                TTCCA TAG TGGAA                GCTTAATAAAGCTGC  81 105
      LA2619 2604555 .. 2604573 -  -2.4  -4.87665   TTTTATTTATAAAAA             TTGAGAAT TTC ATTCCCGA             ATCCTTAAAACATAC  63 47
      LA2618 NONE
      LA2616 2601286 .. 2601296 -  -2.6  -2.80091   ATTCTTAAAACTAAT                 TTTA ATT TAAA                 TACAACGATGTTTCA  41 75
      LA2615 2600475 .. 2600488 -  -3.9  -2.72028   CGCAGTATAAAAATT               TGATT TGAA AATCA                GTATTTTTAAATTAA  44 193
      LA2614 NONE
        fliY NONE
      LA2612 NONE
        fliP NONE
        FliQ 2597116 .. 2597134 -  -5.4  -4.44819   CATAATATACTAAAA             TTTTTCGA TCA TCAAAAAA             AGGTTTCGGGTATAA  69 1
        FliR NONE
       flhB2 NONE
        flhA 2592241 .. 2592254 -  -3.9   -4.4009   TTCCACTTTATAAAA               TTAGA ATAT TCTAA                GTATTTCATGTTTCT  62 31
        flhF 2590918 .. 2590930 -  -4.1  -3.05046   TTACCTCTTCAAAAG                CCGAT CGA ATCAG                TCACCCGCAACGGTG  48 22
      LA2605 NONE
      LA2604 NONE
        fliA NONE
      LA2602 NONE
      LA2601 2586188 .. 2586198 -  -5.4  -3.38991   ACGTCTCCAACAACA                 TTCC TTA GGAA                 AAAGTTTAAGCGAAA  57 31
      LA2600 NONE
      LA2599 2584548 .. 2584560 -  -2.7  -3.93719   ATAATTACAGAAGAA                CCTTT TTG AAAAG                CCCCTTCGATAAATT  52 290
      LA2598 NONE
      LA2597 2583124 .. 2583138 -  -2.8  -4.02424   AGGAACTATTACAAA               TCTGAA CTT TACAGA               TCGATTTTTTAAATG  52 158
        fliF 2575835 .. 2575855 - -11.2  -2.57132   TGTTTTGTCTAGAAG            GCAGGTTG TTCAT CAACCTGC            TTCCTCTTCAGAGAG  85 17
       fliG4 NONE
        fliH NONE
      LA2588 2573540 .. 2573552 -  -3.3  -3.52906   TGACTTTCATAAAGA                GGCTT TTT ATGCC                AAACTTACGTTAACT  48 56
      LA2584 2569011 .. 2569039 -  -2.5  -2.75267   AAATTCTTAATATGA        CTTAATTTGCG GAGCTCT CACAAATTTAG        ATTTTAAGATAAAAT  41 29
      LA2583 2568744 .. 2568758 -  -2.9  -3.42078   TACAGCTCATCATAA               TTTTC TATGC GAAAA               TGAGAATCAAACATT  46 63
      LA2576 2558415 .. 2558438 -  -8.4  -3.92832   AAATTTTCTAAACAA          TTTTTGAAAA AGTT TTTTCAAAAA           CAAAAGATTAACGTT  79 268
      LA2573 2555022 .. 2555038 -  -5.3  -4.07568   TGTGGGTTTTGAAAA              TTAAAAT CGA ATTTTAA              TTTCCATATCCATTG  64 136
      LA2571 2553562 .. 2553578 -  -2.3  -3.07816   TCTTCATCTATTGAA              TCAAAAA ACT TTTATGA              AAACGGAAGTAGAAA  42 1
       ilvB2 2551647 .. 2551657 -    -4  -3.34233   CCAGAATTTTTAGAA                 TATG TTT CATA                 CTTTTTTTAATCCGG  50 21
        ilvH NONE
      LA2568 2550402 .. 2550418 -  -5.1  -3.40522   ATTTTGTCATTATAA              CGTGAGT TGA ACTGACG              TAAGAAAATTTGGGT  57 356
      LA2567 NONE
      LA2566 2549953 .. 2549972 -  -7.2  -3.96827   AAAATCATTCAGAAA            CTGATCCGA AAA TCGGA-CAG            TAGAGTTGTTTGTAA  71 142
      LA2562 2545278 .. 2545308 -    -3  -5.58522   GATATAAAAGAAAAA       GCGGGAAACGGGAT TCG AACCCGCGACCCCC       TCCTTGGCAAGGAGG  78 128
      LA2560 NONE
       clpP2 NONE
        clpX 2541921 .. 2541941 -    -4  -5.26875   CCGGCAACGAAAAAA            GTCCCA TCTTGATTG TGGGAC            CTCAAACGAAAGAAG  78 105
      LA2555 NONE
      LA2553 2537805 .. 2537819 -  -7.2  -3.58536   AAATTTATCTGGAAA               GAAAAG TTT CTTTTC               TGTTACAGAATCGGT  67 84
      LA2551 NONE
      LA2550 2535902 .. 2535924 -  -7.8  -2.86011   GAACTGGAAAGAGGA           CCGAATCTTA TGT CAAAATTCGG           TAAAATTTACTACAA  66 52
      LA2549 2534714 .. 2534742 -  -6.8  -3.45031   CTCCTAAAAAGTCAA        GGATCTTTCAAA TCGAT TCTGGAAGATCC        AGATAAAAGCGAGTC  65 4
      LA2548 2533400 .. 2533412 -  -6.3  -4.67109   TAAAATAAAAAAAGA                CATCT TAA AGATG                GGGAAAATCTAAAGC  76 17
        capB NONE
        capC NONE
      LA2545 2530243 .. 2530280 -  -5.7  -5.59502   GAAAAAACTAAAAAA   GGTAGTGTTTCTTACCT TACC AGATAAAAATCACTACG    AAACAATCCTTCTTT  88 381
      LA2542 2528245 .. 2528282 -  -2.1  -5.33985   CTTAAAAAAAATAAA   TTTAGGAGTTTGAAT TTATATTC ATCCAAACTCCTTTA    AATTTTAGAAATACG  71 53
      LA2540 NONE
      LA2539 2521144 .. 2521154 -  -2.6  -4.63218   TTCGGTGTAAGAAAA                 TTTT TCT AAAA                 GTAGTAGTTCCTACA  60 432
        ppiA 2513892 .. 2513917 -  -2.7   -4.2772   GGGAACGAACATAAA         TCCAAATTTTA CAGA TAAATTTTGAA          CATGTAGGAACTCAT  55 269
      LA2533 NONE
      LA2532 2509433 .. 2509445 -  -3.3  -4.08692   GAACTTGTCCCAAAA                CCTCA AGA TGTGG                GAACTCACACAAAAA  55 430
      LA2528 2505755 .. 2505778 -  -3.2  -3.33744   CTTGGCTCTAAAAAC          GCATAACTCTT ACG AAGTGTTA-GC          TCAGGTCAATTCCTT  48 396
      LA2526 2502404 .. 2502422 -  -4.7  -4.10007   ATAAGGTTCGGAAAA             TTTTTCT CTATC AGAAAAA             CATACTTTTTGCAAG  63 525
      LA2523 2500364 .. 2500374 -  -2.6  -3.30338   ATAAGCTCGGTATAA                 TTTA ATG TAAA                 AGCGAAGGAATTCAG  45 188
      LA2522 2500001 .. 2500011 -  -5.4  -3.25191   TCAATCTTAGAAAAT                 GTAG GAA CTAC                 TACTTTCAAACAAAG  56 6
      LA2520 2498940 .. 2498951 -    -3  -3.73068   TGTGCAATGCAACAA                CAAA ATAC TTTG                 GTAAATTTCGGTTTA  52 134
      LA2519 2497974 .. 2498005 -  -3.9  -5.03747   AAAGGTGCTAAAAAA      TCGATCATCGCTAC TTCAC GTAA-AATGATCGA      AGTTCTTTACGTAAT  72 434
      LA2517 2496023 .. 2496033 -  -5.4  -2.89683   ATTCTATTTTATAGA                 GATG AGC CATC                 AGTAAGTTTAACGTG  53 328
        hisD NONE
        panC NONE
      LA2513 NONE
      LA2512 NONE
      LA2511 NONE
      LA2510 NONE
       rfbP2 NONE
        gatC NONE
        gatA NONE
        hisF 2480082 .. 2480102 -  -6.9  -3.59979   TTTTCTTACGTCAAA            CTCAAGTTA AAA TAACGTGAG            TTCGGTATGCGAAAG  67 264
      LA2503 2477278 .. 2477312 - -10.3  -5.25805   AATAAATCTAAAAAA     CAAAAAAACTAATTC GAAGA GATTTAGTTTTTTTG     TCTATTTTTAATCCT 100 404
      LA2497 2470069 .. 2470085 -  -4.5   -4.3208   TTTTAGAATGTAAAA              TTTCTCT AAA AAAGAAA              TTTACTCAAGAGCCA  64 27
      LA2496 2469073 .. 2469089 -  -4.5  -3.66216   CCTAAATGATAAAGA              TTCTAAT TGG ATCAGAA              ACATAATATACTAAA  57 379
      LA2495 2467709 .. 2467732 -  -5.2  -3.07895   TTTAGTTTTAATATA          GAACGCGATC CATA GAGAGCGTTC           TGCTGAGTTTTAAAC  54 466
      LA2491 NONE
      LA2490 NONE
      LA2489 2460390 .. 2460400 -  -5.4  -3.24032   ACGTTCGAATGAATA                 CCAA AAA TTGG                 GTTTTGTTAGGCGTA  55 327
      LA2483 2456440 .. 2456456 -  -5.3  -3.21924   TGATTTTCTAGAATA              TTAAAAA TAT TTTTTAA              ACTCTTACTATCATT  56 66
      LA2482 2456138 .. 2456153 -  -4.8  -4.20868   CTTCTAAAACAAGAA              TTCAAA ATAT TTTGAA               AACAATCTATCAAAC  64 131
      LA2481 NONE
      LA2480 NONE
      LA2478 2455123 .. 2455134 -    -3  -3.14602   TTTATTTTATCAACA                CTAT ATCA ATAG                 AATAGACTACATCTC  45 71
      LA2477 2454699 .. 2454709 -    -4  -3.14888   AATGACATTCAAAAT                 GATT TTA AATC                 TTTTAAACCGTGTAA  49 58
      LA2476 2454009 .. 2454022 -  -3.9  -5.03284   AAAAAAATAAAGAAA               TACTT AAAA AAGTA                GAACAGAGTCTAATA  72 489
      LA2475 2452250 .. 2452264 -  -2.8  -4.34771   GAAAATGGATTAAAA               TCCG CAAAAAC CGGA               TTTGTTTTTTAAACG  57 340
      LA2472 NONE
      LA2471 2449534 .. 2449548 -  -3.6  -3.66578   TGAAATTAAAGAAGA               TCCTTA TAG TAAAGA               ATACAACATATGGAC  54 354
      LA2467 2445997 .. 2446031 -  -5.5  -3.94276   AAAATACTTTATAAA    TTTATAATATTT-TAT TTTT ATAGAAATATTATAAA     ATGATTTTAGTCAAT  66 65
      LA2459 2434866 .. 2434894 -  -2.5   -3.1268   CCATAACTTTAAAAG        CAGATCCAAAT TCCGATC ACTTGAATCCG        ATTCAAAATAAAATG  43 79
      LA2458 2434474 .. 2434488 -  -2.1  -3.04062   AATCGAATTAGAAAT               CTGTC GGGCG AACAG               TACTTCTTTTATTGG  41 3
      LA2457 2433681 .. 2433692 -    -3  -2.88731   TCAGATAACCAAGTA                TCAT TTCC ATGA                 ACGACAGATTAATCG  43 34
      LA2456 2432643 .. 2432654 -    -3   -4.7373   GTATTTTATTAAAAA                TTTC TAAA GAAA                 TATTACGTAAAATTC  64 144
      LA2455 2431342 .. 2431358 -  -2.3  -4.74706   TTGAATATGCAAAAA              GAATTAT CAG AAAATTC              TAATTTTACTCGCAA  64 500
      LA2453 2430170 .. 2430182 -  -3.4  -4.25104   TCGTGCGTATGAAAA                TGAC ACCGA GTCA                TTAACGATCAAGTTT  57 217
      LA2452 NONE
      LA2450 NONE
      LA2448 NONE
      LA2447 NONE
      LA2446 2423590 .. 2423600 -  -5.4  -4.30978   CGTAATGTATGAAAA                 GCTT GTT AAGC                 AGAACGTCTTAAATA  67 135
      LA2444 NONE
      LA2443 2420189 .. 2420205 -  -6.6  -3.98775   AGAAATTCAATGAAA              CGCTTT TTACG AAAGCG              TTTGAAACTCAGTAA  71 403
      LA2442 2417427 .. 2417451 - -11.5  -4.55295   TCGTCCAGAAACAAA          TAAGCCCGC ACTAAAA GCGGGCTTA          TTATTCAGAAGGGAT 100 30
      LA2441 2416890 .. 2416902 -  -4.9  -4.02206   AATCGAAAGATTAAA                TTTCT TCA AGAAA                CTCGTTTATCCTAGA  61 444
      LA2440 2415465 .. 2415475 -  -2.6  -3.81307   CTAAAATCCAAAAGA                 TAAA AAC TTTA                 GATTAGTGGTAGTTC  50 169
      LA2436 NONE
      LA2435 NONE
      LA2434 2407244 .. 2407254 -    -4  -4.27519   ATGTGAGAAGAGAAA                 CTAT TTT ATAG                 CGGATTCTAGAGTTT  61 15
       pccB1 2405503 .. 2405519 -  -5.2  -2.63913   GATCATGTTAGATTA              CTCAAA CTCCC TTTGAG              GTCCGGACAACGGAG  51 6
       accC1 2402689 .. 2402712 -  -9.8  -3.92641   AACCTTACCCACAAA          TTCTTGATTT TTAA AAATCAAGAA           TTTGGAATTCCCGTA  90 62
      LA2431 2402252 .. 2402263 -    -3  -3.70863   GATATACCAGTTAAA                TTCA TCAA TGAA                 TATCCTTCGCATAAC  52 226
      LA2430 2401542 .. 2401554 -  -3.3  -4.67123   GTAAAAGAAGCAAAA                GACGG TGA CCGTG                TCCAGTTGGGTTCTG  64 405
       flaB4 2386793 .. 2386828 -  -9.8  -6.17669   AATAAAATAAAAAAA    TAAGCCCGAAGATTCT ATTA AGAATACTCGGGCTTC     AGAGTCGTACGGCGA 100 140
      LA2415 NONE
      LA2414 2383336 .. 2383346 -    -4  -3.77789   GAATCTATAAAAAAT                 TGAA TAT TTCA                 CTGGTCCGCTCCGTG  55 23
        nlpC 2381510 .. 2381528 -  -2.5  -3.34894   AAGGGCTTCGAAAGA             CTTTTGT TTTTT ACAAAAA             GAATACTACTTTCAG  46 520
       rfaE2 NONE
        tagD 2379422 .. 2379434 -  -5.5  -3.89215   TCTTAGAAATTCAAA                CCGGA ATT TCCAG                GAATTCTGTTTCTAA  66 157
        pyrG NONE
        kdsA NONE
      LA2407 NONE
      LA2406 NONE
      LA2405 NONE
        rpoN 2372761 .. 2372772 -    -3  -3.01416   TACCAGGCATAGACA                TAGA CTTA TCTA                 GACTCCAAAGACTTG  44 19
        hprK NONE
        ptsH 2371571 .. 2371583 -  -3.4  -4.10953   ATTTATTAAACGAAA                TCGT TATTT ACGA                TATTACTTAGCGCCT  55 3
      LA2401 NONE
        ntrX NONE
      LA2399 2367559 .. 2367575 -    -3  -4.15044   CTTCTGCGTAATAAA              TCAAAG TACAT CCTTGA              GTCTGTTTTGAAAGA  55 9
        priA 2365201 .. 2365213 -  -3.4  -2.90219   TAGAATGTGCATATA                CTTC TTTGG GAAG                AATGGATCCGTAAGC  44 431
      LA2396 NONE
      LA2395 NONE
      LA2394 2362633 .. 2362657 -  -2.3  -3.91087   TGAAACTATAGCAAA          TCAGAATTT TACGAAC AAATTCTAA          AATTGTAGGAACTCA  51 277
      LA2393 2362245 .. 2362263 -  -3.2  -4.64676   CCACTGTCAAGAAAA             CATCAATT TAG AACTGATA             TTACAAAGGTTTGAT  62 9
        rpsP NONE
      LA2390 NONE
        rimM 2361107 .. 2361129 -    -2  -3.90048   TTGTCTGGAAAAAGA           GTGATGAAAT TAA ATTTCATTCC           AAATCTCCGGTTGTA  51 12
        trmD NONE
        rplS 2359931 .. 2359963 -  -8.5  -2.74078   AGGAAACTAAAGCTA     CAGAAAGAGGTCCC GCATAA GGG-CCTCTTCCCG      CCTCATCGATCCCAC  68 117
      LA2386 2359298 .. 2359314 -    -3  -2.71712   CGCCCGCTTTTAAAT              GTATCT TATTT AGACAC              TACTCTCACTCGAAA  42 64
      LA2385 NONE
       flhB1 NONE
      LA2383 2356759 .. 2356771 -  -4.9    -4.431   CAGCTAGTTACAAAA                CTTTT TTA AAAAG                AACGATTAACCGATC  67 345
      LA2381 2355954 .. 2355973 -  -5.7  -3.13164   CTTGTAACGATTTAA            GGCTCTC TTCCTT GAGAACC             CGCAGACAGTTTAAA  57 77
      LA2380 2355348 .. 2355367 -  -4.4  -4.05714   ATTTGGAAGTAGAAA            TTTTTCCT GCTC AAGAAAAA             GAAAGAAAACGAATT  61 390
      LA2378 NONE
      LA2377 2352651 .. 2352667 -  -5.1   -3.9461   TCTTTCTAAGAAGAA              GTCAGAA AAT CTCCGAC              TACTCACAATCTAGC  63 29
        epsC NONE
        epsD NONE
        epsE NONE
        epsF NONE
        epsG 2346457 .. 2346495 -  -7.6  -3.62096   CTCGATCAGGGTAAA   TCCTTTCCGGATAT TTTTAACCTTC ATAACCGGAAAGGA   GAAAAAAAGTTATTT  72 35
      LA2371 NONE
      LA2370 NONE
      LA2369 NONE
      LA2368 NONE
       ftsA2 2341791 .. 2341801 -  -3.2  -3.93148   ACGATCTTAAAAAGA                 CTCC TCA GAAG                 TTGGCTTATTGGTGA  54 6
      LA2366 NONE
      LA2365 2340301 .. 2340311 -    -4  -5.03994   TCTTATATACAAAAA                 TAAG AAT CTTA                 CGGACTTCCAGGAAC  72 23
      LA2364 NONE
      LA2362 2339464 .. 2339478 -  -5.7   -4.0162   TTTTTACATTAGAAA               CAGAG TAACG CTCTG               CAATTTCTTTTTTAA  66 99
      LA2361 2338143 .. 2338159 -  -5.1  -5.44119   CCCACTCCAAAAAAA              GAAGTGG AAA CCATTTC              TTATTCTCAAATGAT  88 388
      LA2359 2334177 .. 2334192 -  -4.8  -3.03006   AGGAACTCATACATA              TAGAAA GTTT TTTCTA               TTTCCTTACGCCAAA  52 105
      LA2354 2329573 .. 2329588 -  -3.2  -4.13945   AGTTTTACTTTAAAA              TGTGGG AACT CACACA               AAGTCTAAGTTTTAC  55 296
       mutS2 NONE
        cimA NONE
      LA2349 NONE
      LA2348 NONE
        xerC NONE
      LA2346 NONE
      LA2345 NONE
      LA2344 2321106 .. 2321117 -    -3  -5.10497   AACCTATTTAAAAAA                CTTT TATA AAAG                 GAGGAAACCTAGACA  68 205
      LA2343 2318621 .. 2318637 -  -2.3  -4.35675   AAAAACGTAGTAAAA              TTTCACA AAA TGCAAAA              ATTTTCTCCCGAAAC  54 191
      LA2339 2316399 .. 2316410 -    -3    -3.322   AGTCTGATAGATGAA                GAAT TTTC ATTC                 GGATTCAGAAAGTTC  47 20
      LA2338 NONE
      LA2337 NONE
      LA2336 2313517 .. 2313535 -  -2.4   -4.5002   AAAAGAGAGAAGAAA             CCTTATAA TAG TTCCAAGG             GAAACACCTTACAAT  58 239
      LA2331 2309993 .. 2310017 -  -7.4  -3.98204   AAATATACTTATAAA          CAAAAAAATT GTAAA AATTTTTTTG          AAAACGTTTTGAAAC  74 49
      LA2330 NONE
      LA2329 2307606 .. 2307622 -  -4.5  -2.80873   ACTTAGTAAAAAAGT              TGATCTT CAG AAAATCA              TAATTTAATATTTTA  50 41
        mutY NONE
      LA2327 NONE
        rfaD 2303559 .. 2303587 -  -6.7  -3.81408   CAAAATGAAAATCAA        TGGAATCCTATCC AGC AGAAAGGAATCCA        ACCAAGTTTTCTATT  66 127
      LA2322 2301158 .. 2301179 -  -7.5   -3.3482   GAATTTTTGAAGTAA           GTTTATTTT TGCA AAAATAAAC            TTACTTACTATATCT  66 161
        recN 2299163 .. 2299175 -  -6.3  -2.82742   ATTCTCCTATAAGTA                GAGTT TAA AACTC                TCTTGTAGCTGCCAA  58 100
      LA2320 NONE
        tolR NONE
      LA2318 2295121 .. 2295131 -  -2.4  -3.52551   AAATCGGATAAAAAT                 GAGG AGT CCAC                 GGACTAAAACCTATA  45 29
       pcrA4 NONE
      LA2316 NONE
        cysQ 2291486 .. 2291507 -  -8.9  -4.31737   AAAAGGATTAACAAA           TTTCTTAAG GACA CTTAAGAAA            ACAAGAAAATAAATT  84 78
      LA2314 2290267 .. 2290278 -    -3  -2.94519   AAGAAAATAAAAATT                TTTG TTTT CAAA                 TTTTAATTCAAGATC  44 39
      LA2313 2290116 .. 2290130 -  -5.8  -3.89881   AGTAATTTCTACAAA               TCAAAT CGT ATTTGA               CAATTTGTAAACTTT  66 50
      LA2312 2288047 .. 2288070 -  -8.2  -3.28188   ATTAAAACTTAGGAA          TTCCGACAAA GATC TTTGTCGGCA           AGGATTCAAAGGTAA  72 370
      LA2309 2285943 .. 2285956 -  -3.9  -5.05577   AAAGGAAATTAAAAA               TTAGA AAAT TCTAA                TCTTGATTCGTAGAA  70 22
      LA2308 2284819 .. 2284851 -  -2.7  -4.29106   TTCTATAGGAACAAA      CGATCTACTTCAATA TAT CATGGCAGTAGATAG      AAACAATATTCACGT  57 353
      LA2304 2281655 .. 2281669 -  -2.9   -4.1441   GAAAAAAAATGCAAA               GTTAA TCTTC TTAAC               GAGTAGAATGGGCTC  55 325
      LA2302 NONE
      LA2301 NONE
      LA2300 2278637 .. 2278658 -  -4.5  -4.74706   TTCAATACGCAAAAA           TTTCCGGAA AAAC TTCCAAAAA            AGTTTTTCAAGTAGA  71 523
      LA2296 2273911 .. 2273928 -  -4.8   -2.5474   TTGGATTGATAACAG             GACTGC GGTGGG GCAGCC              TCTATCTATTGTTTC  49 75
      LA2295 2272658 .. 2272677 -  -8.5  -5.64274   GCATGTACAAAAAAA            CCCGGGC GTAAAA ACCCGGG             TTTTTTCCACCAGAG  95 60
        rluB NONE
      LA2290 2266646 .. 2266656 -    -4  -4.12198   TAGAATCCGTTAAAA                 TCTA GAG TAGA                 AAAAGTCTGCATTCC  59 9
      LA2289 NONE
      LA2288 2264689 .. 2264720 -  -5.2  -3.32432   CATAGAAAAGAGATA      CTGAGTTACTTCGA ACGA CCAAAAAAACTCAG       CGGATGCCCCTTTCT  56 268
        fliS 2258746 .. 2258757 -    -3  -3.52551   AAATCCGACAAAAAG                TTCA CCCC TGAA                 TGGACAAACCACTTC  48 15
      LA2279 NONE
      LA2278 2257712 .. 2257728 -  -4.5  -4.11484   CGGAACCGGGGAAAA              TACAAAT CGA ATCTGTA              AGATGCAAGTCTCTG  61 143
      LA2274 2254538 .. 2254556 -  -5.3  -4.11838   AAATTACGAGACAAA            CG-GCCTA ATGA TAGGCGCG             ATCAACCTTTCTTCA  65 354
      LA2267 NONE
      LA2266 2247268 .. 2247282 -  -5.8  -3.67482   ATAAATTAAAGAATA               TATTTC TCA GAAATA               GTCTATTATACATTA  62 134
        ech5 2246153 .. 2246165 -  -3.4  -3.03007   AATACTTCTGGAATA                TGGA GCCGA TCCA                AATATCAAAGATGGT  45 292
        glpD 2241374 .. 2241399 -  -4.1  -5.31855   CATGAAGAAGAAAAA         TCTTTAATCGC AGAT ACCATTAAAGA          ATACGTTCATATCAT  78 217
      LA2258 NONE
      LA2256 NONE
      LA2255 2235692 .. 2235719 -    -7  -3.38683   ATAGGGAAAACTCAA        CACAACGCTCTT TATG AATCGCGTTGTG         GGGTGGGAACTAAAT  65 476
      LA2251 2232736 .. 2232762 -  -8.2  -4.65078   ATAGTTTTAATAAAA         CAGAATTCATTT TCA AAATGAATCCTA         CGTTTAGATAAAAAT  85 42
      LA2250 2231122 .. 2231138 -  -3.1  -3.99898   TAATTAATCTATAAA              TTCAATA TAT TATTAAA              TACTAATTTAGCATT  54 39
      LA2245 2226102 .. 2226115 -  -3.9  -5.68039   AAACTTATAAAAAAA               TTTCA GAAA TGAAA                TTACTTTTGTTCCGA  85 290
      LA2244 2224784 .. 2224794 -  -2.6  -3.58905   ATCTCTTACATAGAA                 TTTA CGT TAAA                 TAACAACTCGAAGAA  48 352
      LA2243 2224020 .. 2224030 -  -5.4  -4.09685   GCTGATTTCGTAAAA                 TTGG AAC CCAA                 TTGACAATTTATTGT  64 223
      LA2242 2221506 .. 2221516 -  -2.6   -3.3514   ATTTATATTTTATAA                 TTTA CAA TAAA                 TCCATAAGTCCGTGG  45 2
      LA2241 2220875 .. 2220897 -  -3.6   -4.3953   TCTAATGACAATAAA           TAAATTATAA TAT TTTTAATTTA           GATTAAGTTTATTCC  62 34
      LA2240 NONE
      LA2239 2219800 .. 2219811 -    -3  -4.26079   TGAAATCATTTAAAA                GAAA TCCC TTTC                 TTTCTTATCTATGAT  57 30
      LA2236 2215303 .. 2215313 -  -2.6  -4.09292   AATTTAAGAATTAAA                 TATT TTT AATA                 TTCTAACTTTTTTCC  53 54
      LA2235 2214936 .. 2214964 -  -4.5  -3.08508   TATTTTGGAAAAGTA        TCAGATTCGAGAG GAC CTCTGGACGCTGA        GAAATAAATCCATTG  52 145
      LA2234 2214289 .. 2214305 -  -5.9  -3.67597   TTGTTTATCCAAGAA              TTTGGAC GCG ATCCAAA              TAACGAAGAGATTGC  63 400
         fbp 2208121 .. 2208131 -  -2.6  -4.02736   AATCGAGATCACAAA                 TTTT TAG AAAA                 ATGAACCATGGATTT  52 166
      LA2225 2207781 .. 2207795 -  -2.9  -4.61284   ATAAAAAAAACGAAA               GAAAA TTAAT TTTTC               AATATTTCTTATCTA  60 201
       motB2 2196741 .. 2196754 -  -2.4  -3.50569   AGTTGAAAAAAATCA               TCCA TCAACG TGGA                ACAACTACTATATCC  45 16
       czcD1 2195342 .. 2195353 -  -2.2  -6.09196   TTTAAAAGAAAAAAA                GGAC ATAG ATCC                 TAGAATCGCTGGAAA  87 467
       sppA2 2189733 .. 2189743 -  -5.4  -4.53303   GATTTTGAGACAAAA                 GGAA ACT TTCC                 GTTTTTATTGCAAAA  70 157
      LA2210 2188587 .. 2188616 -  -2.9  -3.78351   ACAAATTGCATGAAA       GAAACTTAATACA ATTT CGTCTTTAGTTTC        GGTTCAATTGACTAC  50 518
      LA2207 2184755 .. 2184767 -  -2.7  -3.61398   CCCGTTTTTCAAGAA                CTTCT GAG AAAAG                AAACAAAGATTATCC  48 88
      LA2206 NONE
      LA2205 2183377 .. 2183393 -  -5.3  -4.58685   AAATCCTTTTAAAAA              TTTAAAT GCC ATTTAAA              AATAACAATACACTA  70 206
      LA2204 2182388 .. 2182400 -  -4.1  -5.00884   ATTTTTCTTAAAAAA                GAATC AAT GATCC                TTCATTTTTAGAATC  70 128
       leuA1 2180375 .. 2180392 -  -5.7  -3.07222   ATTATTATTTGAATA             TATTCTT AAAT AAGAATA              TATTCAAAGTCGATT  57 29
      LA2201 2179736 .. 2179755 -    -5  -3.05667   GAAAAAGAAAAAATT            TTAGGACC AGAT AGCCCTAA             TTTTTATACCATTGG  52 382
        fadH 2176350 .. 2176381 - -11.8  -4.25104   TGTTTTTTAGTAAAA      CCCAAAAACATAGT AGTT ACTACATTTTTGGG       TTTCGAGACAACTTT 100 309
      LA2196 2173151 .. 2173208 -  -7.7  -5.02231   TAAAAAGACTAAAAA TTCCGGGACGGAATCCGAACCATCATC TATC GATTTTGATTCGGACCCTATCCCAGCA AACGAGCTAGCATTT  90 200
      LA2195 2172730 .. 2172745 -  -6.2   -3.1506   AAATTCTGGTAGGAA              TCTGAA TCGT TTCAGA               GTAAATTGAGTGCAG  60 51
      LA2194 NONE
       pcrA3 NONE
      LA2192 NONE
      LA2191 NONE
       panE1 2168096 .. 2168120 -  -3.6  -5.08824   GCTGCATTTAAAAAA          TGCCGTAAAT TCGGG ATTTGCAGCA          TTTTAGAGGAGGGCC  70 203
      LA2181 2153668 .. 2153690 -  -7.8  -3.38435   TTCCTGAAAAGAAAT           TGGTAACTAT AAA ATAGTTTCCA           CAGAGTTGTAAAAAT  71 40
      LA2180 2152097 .. 2152113 -  -3.7  -2.60032   TTTTTTTCAAAAACT              CAGGT TTATGTC ACCTG              GTTTTCTGAGAACAA  44 84
        recA 2150794 .. 2150817 - -15.4  -5.95166   TGTAACTAAAAAAAA          CGCCGAATGA TTTC TCATTCGGCG           GTCAAGGGTTCCTAA 100 58
        argC 2149591 .. 2149606 -  -3.2  -3.12874   ATAGAGATTAGGGAA              GTAACC CCAA GGTTTC               TTTGGCTCCAGTCAT  45 2
      LA2177 NONE
      LA2176 2147003 .. 2147013 -    -4  -5.53991   TATCCAGGAAAAAAA                 TTCT TAA AGAA                 AAAAAGATAAAAGAA  82 18
      LA2174 2144512 .. 2144532 -  -2.6  -2.53918   CCATGGCAGAAAACC            TCATGACT AATAA ATTCATGA            TTTTTTAGAATAAAG  40 20
       rfaF1 2143045 .. 2143059 -  -2.2  -4.70534   TAAATACATATAAAA               CTTATT CAA AATAAA               CAGAAAATTTTTGAA  61 435
      LA2171 2140214 .. 2140224 -  -2.6  -3.09516   GTTTGCACTACTCAA                 TTTT ATA AAAA                 TCAGTAAAACATAAA  43 84
      LA2161 2129342 .. 2129353 -  -4.4  -2.94322   ATCGGATGTAAAGTA                GGAA GGAG TTCC                 ATTTTTTAAGGGAAG  48 147
      LA2160 2128289 .. 2128304 -  -4.8    -3.745   GGACGCATGAAAATA              GTAATA AAGT TATTAC               GGCCGAATTTACGAA  59 235
      LA2157 2126564 .. 2126576 -  -4.1  -3.66286   ATAGTAGGCTAACAA                GACTG CTT CAATC                CGTCCATTTTAATAC  53 93
        manB NONE
        argD NONE
        leuB NONE
      LA2151 2120380 .. 2120427 -  -4.2  -4.78237   TACTTTAGAAGAAAA TTCAGATTTCTTCAGTCATCGT AAAA AAGAAGTAGGAAGAAATCTGAA TTTGATTTGGAAAGA  68 44
        trpF NONE
       mutS1 2115469 .. 2115481 -  -4.9  -3.91144   CGGATATTTTAGAAA                TGTTT CAA AAACA                GTACGGAATAGATGA  61 309
      LA2137 NONE
      LA2136 2106002 .. 2106022 -  -6.9  -3.57651   TTTTATAGTACATAA            CGTACTTAA AAA TTAAGAACG            ATTTCTATTGATTCA  67 119
      LA2133 2102651 .. 2102662 -    -3  -4.10007   AGAACGTCTCGAAAA                TAAC GGAG GTTA                 TCGTTGGAAACTCAA  55 277
       sppA1 NONE
      LA2124 NONE
      LA2123 NONE
      LA2122 NONE
      LA2121 2091600 .. 2091610 -  -2.6  -3.38316   TTATGATTCAATTAA                 TTTT CGA AAAA                 CGAGTATAAAATTCA  46 66
       fliG3 2089867 .. 2089877 -  -6.8  -3.52475   CGGAACAGATCACAA                 GAGC TGC GCTC                 AAATCGATTGCCCTC  64 370
      LA2117 2087077 .. 2087096 -  -4.4  -5.08824   TTTTTATCTAAAAAA            GATTC-GAT TTG ATCAGAATC            ATAAGGATCAATCGA  72 133
        gloB 2086345 .. 2086355 -  -2.6  -4.55798   GATCTTAAACTAAAA                 TTTT TCA AAAA                 TAAAATTTAGAAATA  60 56
       lpdA2 NONE
      LA2114 NONE
      LA2113 NONE
      LA2112 2082750 .. 2082763 -  -6.7  -3.01712   GTGTGGTCCGCAACA               CCGAA TTTG TTCGG                TTTTCTTACTCCTGA  61 169
      LA2110 NONE
      LA2109 NONE
      LA2108 2079724 .. 2079740 -  -5.1  -3.33492   TTAGTGATCGGAGAA              GAAACCG TAG CGGTTTG              TAATCGAATTCCGGC  55 497
      LA2100 2070569 .. 2070579 -    -4  -2.79175   AATAAATTTTGAAAG                 CAAT AGA ATTG                 TTGAAAAATTAATTC  47 170
      LA2089 2057584 .. 2057596 -  -4.8  -2.74799   GAGAAGTTTTGAAAT                GTGG GAACT CCAC                TATTTTTAACCTTTA  50 245
      LA2088 2056233 .. 2056265 -  -4.4  -4.02424   AGGAACTATTACAAA     CTACGATTTTACGAA CAAA TTC-TAAAATTGTAG      GAATTCATACTTTTA  57 199
      LA2085 NONE
      LA2084 2052498 .. 2052514 -  -2.3  -3.05522   GAAGCTTTGGAAAAT              TCTAGAA AGT CTCTAAA              GGACCAAGTAAAACC  42 426
      LA2079 2048888 .. 2048902 -  -3.6  -4.72556   TTAAAAATCAGAAAA               TGAATC CAT AATTCA               TTATCGTAAAATGTG  66 265
      LA2075 2045012 .. 2045031 -    -5  -3.57173   AAAAATATACTACAA            TTCCGGTA ATAA TACCTGAA             GTTCCTAAAAAAGCT  59 69
      LA2073 NONE
      LA2072 NONE
      LA2071 2042749 .. 2042759 -  -3.2   -2.7386   AACTCACGTTAAGTA                 GGAA CTA CTCC                 AGATTTAATTTTTCT  43 30
      LA2070 2042335 .. 2042351 -  -5.1  -3.85817   AGTTGTTCCTATAAA              TGTGGTA GGT TTCCACA              GAAACCGTTGTATGA  61 2
      LA2068 NONE
      LA2066 NONE
      LA2065 NONE
      LA2064 2038144 .. 2038162 -  -6.8  -3.37959   GAAGCTCAAGACGAA             CAGAAAAT ATT ATTTTCCG             GTGGTTTATCTTTTT  64 39
        metY 2034880 .. 2034902 -  -7.8  -4.12532   CTTTCTATAGATAAA           TCAAAGGAAC TTA ACTCCTTTGA           AATACAAAAAAATCA  77 55
        metX NONE
      LA2060 2032601 .. 2032615 -  -5.7  -4.04549   GAAAATTCAAAAAGA               TTGCG TTACC CGCAA               CTGAAATCGTTCCTG  68 362
      LA2059 NONE
      LA2057 NONE
      LA2056 NONE
         mce NONE
      LA2054 2026757 .. 2026773 -  -3.8  -3.59803   ACTAGAGGAAAGGAA              TTGATT CTACC AATCAA              AGGTTATGATCCAAG  52 412
      LA2044 2016823 .. 2016833 -    -4  -5.01732   AACGTTTTCAAAAAA                 TTTC TAT GAAA                 ATTCTTTCCAGATTC  72 18
      LA2043 2016043 .. 2016057 -  -2.8  -3.76586   TGTCAAACATAAAGA               TCCC GAAAGAG GGGA               ATTGACATATCACGC  50 400
      LA2041 NONE
      LA2040 2013749 .. 2013764 -    -9  -4.39571   CCGAGAAACTTAAAA              TGTGGG AACT CCCACA               AATCACGATTTTACA  90 522
      LA2037 2013040 .. 2013071 -  -4.5   -5.0133   CAGGTTCGTAAAAAA      GGAAATACTCTTT ATGTTA AAAGAGAAATTCC       TATGATTAGTCGTTC  74 327
      LA2035 2010099 .. 2010119 -  -4.1  -3.87354   CAAACTCAGATTAAA            TGTAATTTT TTG AAAATTCCA            TATCTTTGTAAAATC  57 520
      LA2032 2008377 .. 2008398 -  -3.8  -3.36073   GATAGCCGCCAAACA           GTGATTTT ATGTAG AAAACCAC            TCTAAGTCTAATGCG  49 10
      LA2029 2006137 .. 2006153 -  -5.3  -4.61482   TTCTTTAAAAAAGAA              TTAAAAT TCT ATTTTAA              GGAGAATCGATTTTT  70 77
      LA2024 2000972 .. 2000993 - -11.6  -5.82172   ATGAATATAAAAAAA           TACCCGGC GGATTT GCCGGGTA            TTTTATTTTTTTGAA 100 57
      LA2023 1999777 .. 1999797 -  -9.8  -3.29829   TATATTTTGCGAGAA            CGGATTGA TAATT TCAATCCG            TTCATTCACTTTTAA  80 37
      LA2022 NONE
      LA2021 1998912 .. 1998923 -  -5.8  -4.90471   ACGTAAAAGATAAAA                GTGG ATTT CCAC                 TTTACAATTATCATT  80 230
       aceE2 NONE
       aceE1 NONE
        pdhC NONE
       fliG2 1984268 .. 1984282 -  -2.9  -5.36018   ATGAAAAAAAAGAAA               GAAAA TTAAT TTTTC               AACAACTCTAATATA  72 64
      LA2006 1983452 .. 1983467 -  -4.7  -4.07885   GATCTTTTCCTAAAA              TGTGG GAACTG CCACA               GAACTTAGGTTTGTC  62 379
       pgsA2 1978562 .. 1978574 -  -9.1  -3.54935   GAAATGTTTTCCAAA                GCTCG CTT CGAGC                CTGAAGCTTTGTTAT  81 212
      LA2000 NONE
      LA1999 NONE
      LA1998 1976469 .. 1976481 -  -3.5  -3.73858   CCAGATGAAAATGAA                TTTTT AGT AAAAA                ATCCGTGAAAATTTT  54 39
      LA1997 NONE
      LA1996 NONE
       lysS1 1971568 .. 1971578 -  -2.6  -2.77005   AACGAAGTCCGAAAT                 TTAA GAG TTAA                 GGTCGAAAGTTCAAG  41 355
      LA1989 1968027 .. 1968041 -  -8.6  -2.76492   TCACTCATTTGAAAT               CGGAAA GGG TTTCCG               CGGTTGCGACAGCTA  69 482
      LA1985 1964031 .. 1964043 -  -4.1  -3.63515   CTTTAGGTTGAATAA                TAAGC GAA GCCTA                CGTTATTCGGATATA  53 297
      LA1984 NONE
      LA1982 NONE
      LA1981 1956174 .. 1956190 -  -4.3  -4.48823   AAGTAACCCAGAAAA              CACCTCT CTA AGGGGCG              GTGAAAATTCAGCGT  63 90
      LA1976 1949282 .. 1949294 -  -4.9  -3.31625   CAAAGGAATTAGGAA                TGAAA TAC TTTCA                TCTAGGTTATTTTCT  55 140
      LA1973 NONE
        rnhA 1947412 .. 1947427 -  -3.2  -4.35524   GTTTCAAACTTAAAA              TGTGGG ATCT CACACA               AAAAAGCCAACGATT  57 177
      LA1971 NONE
        papS 1945478 .. 1945492 -  -2.8  -3.72027   AGTTTCGAGTAAGAA               CAGATT CTA AAACTG               TAGGAATTTCGTACT  50 74
      LA1969 1944226 .. 1944248 -    -2  -2.53644   ATTAGAGAATAAATT           TTTTGCCTAT TAA ATAGGAAATA           TATTGCGGTATATGA  39 67
      LA1968 1942413 .. 1942434 - -10.9   -5.5112   TTTATGAATAAAAAA           GCGCCTTCT TTTC AAAAGGCGC            TTTGATTTAATTCGA 100 60
      LA1950 1919598 .. 1919617 - -12.2  -4.93968   ATCTAGAATGAAAAA            GGAAACCC GATT GGGTTTCC             TTTAAGTTTAAAGTG 100 75
      LA1949 1918272 .. 1918290 -  -4.6  -3.03338   AGAATTGCGTCAAGA             GTATATCT TTA AGATTTAC             TTAGGGTTTGATTAC  51 26
      LA1948 NONE
      LA1947 NONE
      LA1946 NONE
      LA1945 1915250 .. 1915263 -  -3.1  -3.35046   GGATCGCTTGAAATA               CTCTC ACAA GAAAG                TTTCAAATCTTTCTG  47 205
      LA1944 1914783 .. 1914797 -  -7.8  -3.53012   TTTTTCCCGGTTAAA               CTCCCC CTT AGGGAG               CTTTAACCATTGCCG  71 60
      LA1943 1914302 .. 1914320 -  -6.8  -4.65916   TCTATTTTAATAAAA             CGATTTTA ACT TAAAACCG             GTCTCAAAACTACCT  78 292
      LA1942 1913742 .. 1913752 -    -4  -2.71676   AAACCATAATAACAG                 TTTG TCC CAAA                 ACCGTCCAATGTGGG  46 202
      LA1941 1912926 .. 1912940 -  -4.4  -3.13813   AAAATATAGAAATTA               TATTTT TAG AAAATA               ATTTTTAATTTTTTA  49 291
      LA1939 1911940 .. 1911963 - -11.1  -4.08064   AACTTTTTTCGAAAA          GTGGCGTTT ACTTGG AAACGCCAC           TAAGTTAGATCACGA 100 60
      LA1937 1910314 .. 1910335 -  -3.8  -3.02829   GATAGCCGCCTAATA           GTGATTTT ATGTAG AAAACCAC            TCTAAGTCTAATGCG  46 10
      LA1936 1907107 .. 1907119 -  -6.3  -3.67622   TACTGGGAAAATTAA                TCCAA TTT TTGGA                TCCAATCGTGAAAGC  64 9
      LA1935 NONE
      LA1934 1905960 .. 1905986 -  -8.1   -3.6869   CATACGAAGTTGAAA        GGCCTG-AAGAC AATG GTCTTTCAAGCC         GTTTACCTTGTCTTA  74 65
       tetA2 1904407 .. 1904423 -  -5.1   -4.0896   AAATTTTTTCTAAAA              GTAGTAG TTC CTACAAC              TTTAGAATTTGTGTT  64 248
      LA1926 NONE
        tatC NONE
      LA1924 1894782 .. 1894811 -  -2.3  -3.05224   ATATTTTTTTAAAAG       TTTATATGAATAT TTGA ATATTCTTATAAT        AGAGTTGTTGAAAAA  41 147
      LA1923 1892558 .. 1892573 -    -9  -4.19506   AGTTTAACTCTAAAA              TGTGGG AACT CCCACA               GATTTCAAATATAAC  83 514
      LA1919 1888517 .. 1888544 -  -6.4  -4.26953   AAGGAATTTAATAAA        CACTAACCTC ATTTTGGA GAAGTTAGTG         TATGTATATCTATTT  72 470
      LA1915 NONE
      LA1914 NONE
      LA1913 1882104 .. 1882122 -    -6  -2.62184   GTTTCTTTGAGATTA             GATGGAAC TTG GTTCAATC             TAAGAAAAGTAGGGA  54 367
        serA 1880325 .. 1880336 -    -3  -3.28791   ATGTTTTTGTTACAA                CAAA TTGT TTTG                 TATAAAGGCAATTTG  47 68
      LA1910 1879692 .. 1879702 -  -2.6  -4.72272   CGGCGTGAGTAAAAA                 TTTT TTA AAAA                 TATAAGTTTCCGCAT  62 237
      LA1909 1879400 .. 1879424 - -10.3  -3.87075   ATGAGTTCCTACAAA          TCATAATTTTA CTG TAAAATTATGA          TTTATGGTAGGATTT  93 92
      LA1908 1878556 .. 1878572 -  -2.3  -3.14051   GTAGGGTCAGTAATA              TATTTCA TTC TGAGATA              GTTTTTAATCTTATA  42 79
      LA1907 1878275 .. 1878303 -  -6.9  -5.59962   TAAAATAAATAAAAA        GTATTTTCGCATA ACT TATGAAAAAATAC        TTTTACTGAAGTTAA  90 49
      LA1898 1871357 .. 1871368 -    -3  -2.57274   TAAACTCATAAAAGT                TTCT CCAA AGAA                 TTACGGATGAACGTA  42 26
        sdhA NONE
        sdhB 1868586 .. 1868608 - -11.3  -5.68023   TTAGAAGTAAAAAAA           GCCGCCCTT GTTGG AAAGGCGGC           TTTCGCTCGATTCAA 100 123
      LA1893 NONE
      LA1892 1866725 .. 1866752 -  -2.1   -3.2375   TATTTTAGAATGTAA        TAGTCGAAAGA TTTTAT TGTTTCAACTA         TATATCACAAAATTT  44 231
      LA1891 1866303 .. 1866314 -  -4.4  -4.81843   AATAAGGAAAAGAAA                GTTC GAAA GAAC                 CTACCGAAATTAAAC  68 195
      LA1885 NONE
      LA1884 NONE
      LA1883 1857681 .. 1857694 -  -5.9  -2.81312   AATTTATTGACCAGA               GCCGA GAGC CCGGC                TACCTGTGGTAGCCG  55 101
      LA1882 1857163 .. 1857178 -    -9  -4.09864   ATCGATTCTTTAAAA              TGTGGG AACT CCCACA               ATTTATAAAATAGAA  83 246
      LA1881 1856766 .. 1856776 -  -5.4  -2.70979   TTTTAATGAAATGCA                 GTAG TTC CTAC                 AAATTAAGTCGCATT  51 121
      LA1880 1854967 .. 1854982 -    -9  -5.38047   CATCTACATAAAAAA              GGAAGC ACAA GCTTCC               TTTTTTATCGAGTGT 100 52
      LA1878 NONE
      LA1877 NONE
      LA1876 NONE
      LA1875 1848135 .. 1848150 -  -2.6  -4.11456   AGGATCAAAAAAAAT              CGAATT ATGA AATTCA               TCTGATTACTCTAAA  53 61
      LA1874 1846865 .. 1846877 -  -4.9  -3.53811   TCCATTGCTTTCAAA                TTGAT TCT ATCAA                ATTTACGTGAGACGG  55 436
      LA1873 1845548 .. 1845564 -  -3.7  -3.34233   TTACAATCGTTATAA              CGTTTAT TTT ATATACG              ATGAAAATTCCATTC  50 404
        folD NONE
        axeA NONE
        cysS NONE
      LA1862 1835710 .. 1835722 -  -2.7  -3.95621   ATGAAAGTGTAGAAA                CTCAA ACG TTAAG                AAAATTCTTTCTTTT  52 42
      LA1861 1833788 .. 1833805 -  -2.1  -3.55444   CTGTTATCGTTTAAA             TTTTTCT TTTT AAAAAAA              TAGTCTATAGTTTTA  47 38
      LA1857 1827879 .. 1827890 -    -3  -4.36931   GAAGTCACATTAAAA                TAGA ATAA TCTA                 AATTCTGGCTTTTAA  60 101
       flgG1 1825762 .. 1825774 -  -3.3  -2.61582   GAGTTCACTCACAAG                TAGCC GAA GGCAA                TCACAGACTGCTGAA  43 303
      LA1845 1817260 .. 1817270 -  -2.6  -5.68438   TTATGAAAGAAAAAA                 TATA TTA TATA                 TCAGTTGATGAGCCA  81 358
      LA1842 NONE
      LA1841 1814984 .. 1814995 -    -3  -3.69094   AACTTAGGATTCAAA                TTTC CTCG GAAA                 CGTTTTTCTTCCTTT  50 9
      LA1840 1814500 .. 1814511 -  -4.4   -4.7889   AGAAAGATTGAAAAA                TCAC ATAC GTGA                 TTACTTTTATAGCCA  71 141
      LA1833 NONE
      LA1831 NONE
      LA1830 1807309 .. 1807328 -    -8  -2.88822   TTTTGGATATAATCA            TAAAAGAC CGTG GTCTTTTA             ACTCTTGCTCGGTAA  66 3
      LA1829 1806864 .. 1806878 -  -3.6   -3.7456   ATAATCACATCTAAA               GAAAAA CGT TCTTTC               TACATTCTTGAAAAC  54 235
      LA1828 1805073 .. 1805088 -  -3.2   -3.0806   TCCAAAGCCTCAAGA              TGTGGG AACT CACACA               AAAATTTAACAATAT  45 265
      LA1827 1803612 .. 1803626 -    -5  -5.20216   TAGACCAGTAAAAAA               TGGATA GAA TACCCA               AACGTTCTTACCCTT  79 188
      LA1825 1801876 .. 1801888 -  -4.1  -3.76186   GATTCATAAAACTAA                CGCAT CCG ATGCA                AAATACTTTATAAAA  54 405
      LA1820 NONE
      LA1819 1798199 .. 1798210 -  -2.2    -4.208   TGTTAAAAGTATAAA                CG-CG ACC CGACG                TCTAACTTCGTCTTC  54 126
      LA1817 1797103 .. 1797118 -  -2.6  -3.95787   TATGATATTGATAAA              TTAGAA GCTT TTCCAA               ATAACATTAGAGCAT  52 398
      LA1814 1796747 .. 1796757 -  -2.6  -4.33907   TATAAATACTCAAAA                 TAAA TTT TTTA                 TTCATAAAACCGAAT  55 27
      LA1812 NONE
      LA1811 1792529 .. 1792543 -  -5.8   -4.1822   TTTTAGTTGAACAAA               TTTTCA AAT TGAAAA               AAAGTTTTGTCCGAA  68 509
      LA1808 1789732 .. 1789744 -  -6.3  -3.13522   ACCTTCGTATCAATA                CTTAC TGA GTAAG                GAATGTCCGATCTGT  60 56
      LA1797 1783692 .. 1783706 -  -5.8   -4.2349   TTTTCATATCCAAAA               GTATTT TAC AAATAC               GCGTTCAGATTTTTG  69 332
      LA1793 1780096 .. 1780112 -  -7.3  -2.81088   AAGTGAGGGAAGAAT              CCGGATT CTA AATCCAG              CTAAAGAGTATGATT  63 220
      LA1792 1779494 .. 1779504 -    -4   -3.4489   AACCTGGATAACCAA                 CTTT GAA AAAG                 AAATCGAAGTAGTGG  50 413
      LA1787 NONE
      LA1786 NONE
      LA1785 1776501 .. 1776519 -  -3.9  -2.71712   TTTGCTTCCGGAAAT             GTCTTCA AAGTA TAAAGAC             CAATGAAAAGAAAAA  44 11
      LA1784 1776298 .. 1776310 -  -3.5  -4.87786   GTAACCTCATAAAAA                TTTTA ATT TAAAA                GATTACGTGTGTTTT  68 56
      LA1783 NONE
      LA1782 1775307 .. 1775317 -  -6.8  -4.23674   GGTCATGAACAGAAA                 GGTC GTA GACC                 TGCACTTGTTTTATC  73 405
      LA1777 1772647 .. 1772668 -  -8.7  -3.81574   TAACAAAGAAACCAA           GTGCTGCGA TAGG TAGCAGCAC            GAAAACGGAAATCCC  80 389
      LA1776 1772217 .. 1772248 -  -7.5  -3.60805   AGATCCCATTTGAAA      TGAAATAGGTAAT TATATT ATTCCCTATTTCA       TCCCAGGTGTAATCT  69 18
      LA1774 NONE
      LA1773 1768282 .. 1768292 -  -3.2  -5.27477   ATGTCAATTAAAAAA                 TGCA ATT CGCA                 CTATAAAAAATATGG  76 424
      LA1771 NONE
      LA1770 1766379 .. 1766390 -  -4.4  -3.89822   TATGCAGTTGAGAAA                GAGA GAAA TCTC                 GTAAAACAAACGTTA  59 264
      LA1768 1765397 .. 1765416 -  -7.2  -3.60072   CAAAACAAACAGGAA            GGCATAAGG AAC CCTT-TGCC            GAATAAGGTAACACA  69 62
      LA1759 1748271 .. 1748285 -  -2.8  -4.95876   AAGGATAATTAAAAA               CAAGGT TAG ACCTTT               GAAGTAGGTGTTTTA  64 211
      LA1754 NONE
      LA1753 1742889 .. 1742903 -  -3.6  -4.12902   GAACTACTGCGAAAA               TTGAAC GAG ATTCAA               ACCGATTGAAAATGT  57 515
      LA1752 NONE
      LA1751 1741663 .. 1741697 -  -2.1  -2.72166   CGCCTAACGAAAGAG    TCTCTTCGACGTT-GC GTCC GCGAACGAGGAAGCGA     AGTTAGCCGCTGTAG  39 58
      LA1750 1740285 .. 1740302 -  -5.5  -3.67864   CAACGGAATTTCAAA             CCGAATC ATAA GAATCGG              ATCTGGGTTTCAGAT  62 442
      LA1747 1738490 .. 1738504 -  -7.2  -5.00388   CAAATGAAAAAGAAA               TTACGT ATT ACGTAA               AAGATAACGGTGCCG  85 490
      LA1741 NONE
      LA1740 1729884 .. 1729903 -  -2.2  -5.10933   CTATTTAAAATAAAA            TCGTTTAT TATA ATAAACTA             AATCACTTATAAAGA  65 102
      LA1738 1728558 .. 1728568 -  -3.2   -4.4634   AATTCGAAGAAGAAA                 CTGG TTT CCAA                 AAAATGTCTTTTTTA  62 192
      LA1732 1719447 .. 1719459 -  -3.4  -4.08692   TAATCCCTCTCAAAA                GATC TGTTC GATC                GGAGTGAATTTTAAA  57 323
      LA1730 NONE
        panD NONE
      LA1728 1717142 .. 1717194 -  -6.6  -2.65442   ACATGAGTTAGATGA TTAAGAAAGCTTTA-AGGGCGAAAA AATT TTTTCGCCCTATTAAAAATTCTTAA TTGAGAAGTTTAATT  60 22
      LA1726 NONE
      LA1724 1713523 .. 1713547 -  -2.2   -5.1287   GTGATACTTAAAAAA          TACCGCAAAT TCGGG ATTTACGACA          TTTTAAAGCAAGACC  65 291
      LA1723 1713224 .. 1713234 -    -4  -3.02461   TAAGTCTTTTGAACA                 GATT TTT AATC                 ACTAAAATTTCTAGT  48 20
      LA1722 1712536 .. 1712549 -  -3.1  -4.23077   TCAAAAGAAAAAAAG               CTCTC GAAA GAAAG                AATTTTATCAATGCA  59 442
      LA1720 1710014 .. 1710030 -  -2.3  -3.59979   TTGCTCGATTTGAAA              TAAAAAG TTT CTTTTTT              ATCATCTTTAAAAAT  47 321
      LA1714 NONE
        sipA NONE
      LA1711 NONE
      LA1710 1703439 .. 1703449 -  -2.6  -2.57132   TTTGTTTTTCATAAG                 TTTA ATT TAAA                 TTAGGAATGATAAAG  40 16
      LA1709 1703011 .. 1703021 -    -4  -3.32354   CTTTCAAATCAAAAC                 GTTT AAG AAAC                 CGACTCAGAAAAATA  50 17
      LA1708 1702397 .. 1702415 -  -6.8  -3.38281   TTATTTAAAAGTCAA             TCGAAGTA AGT TACTTCAA             TCACACGAAGCTTGG  62 499
      LA1706 1701701 .. 1701716 -  -5.4  -5.66989   TAAAGACTAAAAAAA              TATGGG AGTT CCCACA               TTTTTTTTACAACCG  91 80
      LA1705 1701421 .. 1701450 -  -2.2  -3.29144   GTATTTTCCGGACAA       TTCTCTTGAAAA TCTGTT TTTTCTGGAGAA        TTCAGGAATGAGCTC  44 27
        gapL NONE
         pgk 1698996 .. 1699014 -  -3.1  -2.80327   ATATTAATAAAAATT             TTAAGCG TCTGT CGCATAA             CTCTAAATCTTCGAA  43 62
      LA1702 NONE
      LA1701 NONE
      LA1700 1696604 .. 1696618 -  -3.5  -3.60971   AGTTTAACTGGTAAA               CCCAC GATTT GTGAG               AGTTCCCACAGATTA  52 319
      LA1699 1696125 .. 1696135 -  -2.6  -4.41844   AAAACGGTTACAAAA                 TAAA GAA TTTA                 GGACTTCAGGAATCG  60 181
        tpiA NONE
      LA1695 1693554 .. 1693569 -  -2.6    -3.989   AAAAAATAAAACCAA              TACTTG ATTC CAAATA               GGACTTCTCAGGTCA  52 77
      LA1694 NONE
      LA1693 1691753 .. 1691768 -  -2.6  -2.77416   ACGATCAATATATTA              TACATC AGGA AATGTA               CTCTTGATATTGTGT  41 14
      LA1692 1690284 .. 1690300 -  -3.7  -4.06562   AAGTTTAATTAGAAA              TAGGGTA GTT TATCCTA              TTTTAATATACTTAA  57 490
      LA1691 1688641 .. 1688651 -    -4  -3.10545   TACATTTCAAAACGA                 TCAT TTG ATGA                 ATTACTACTCATAAC  49 146
      LA1673 1672419 .. 1672434 -    -9   -3.6512   TAAAGAAGTTTCAAA              CCGATC AAAA GATCGG               GGCAATTTTATTGGA  78 404
      LA1665 1665907 .. 1665917 -    -4  -2.92144   TTTAAATTAGAAGTA                 GTTT TAA AAAC                 AATCTTTCGATTTTT  46 258
      LA1623 1618945 .. 1618960 -  -4.6  -3.71075   AGAGTATCCAAAATA              CTGCGT CTAA ACGCGG               ATTTGTGCTCAAATT  59 294
      LA1591 1583671 .. 1583688 -  -2.8  -3.72632   AGATATATTGAATAA             CTTAAA TATAAT TTTAAG              CGACAAGGTAGTATT  50 62
      LA1575 1569102 .. 1569133 -  -5.4  -3.73995   GGTGTGAGAAAAAAT      TTCTAAAAGTAGTAG TTC CTACAA-TTTTAGAA      TTTGTTCGTAAAATT  61 369
      LA1574 1567644 .. 1567658 -    -5  -3.25262   AAGGTGAAGCAAAAC               TTCGTA AAA CACGAA               TTTGGTGTTAAATTG  56 86
      LA1572 1566892 .. 1566902 -    -4  -4.36716   AATAAGAAAATTAAA                 TTTC GGT GAAA                 GGTTTATTTTCTTTT  63 29
      LA1571 1566690 .. 1566704 -  -5.8  -4.32857   GGTTCTAAATATAAA               TTTTGA TAT TCAAAA               AAAACTACGGTTTAT  69 74
      LA1569 1564531 .. 1564541 -    -4  -4.65263   ATGTTTCAAAACAAA                 TCTA CTT TAGA                 TCGAAAAGCTGGATT  65 77
      LA1568 NONE
      LA1567 1562261 .. 1562271 -  -5.4  -2.90615   ATGGTTTCTAAAGTA                 GTAG TTC CTAC                 ATTTACAAAAAGATT  53 489
      LA1566 NONE
      LA1565 1560372 .. 1560387 -  -4.7  -4.11692   GATCGATTCCTAAAA              TGTGG GAGCTA CCACA               TTTTACAATAACCAA  62 261
      LA1564 NONE
      LA1563 1559159 .. 1559182 -  -8.2  -6.02919   CTATAAATAAAAAAA          GAACCCCAAA ACGA TTTGGGGTTT           AAATGTTGGGTTTTA 100 168
      LA1560 1557317 .. 1557348 -    -9  -5.41143   TACTTCCCAAAAAAA      TGAGTTTAGAATTT TATA AAATTCTAAACTTA       TACAGGATTTTTGAA 100 315
      LA1552 1550880 .. 1550891 -    -3  -3.16055   TAAATCGTGTATGAA                TTCT TTTG AGAA                 AACGACTTTAAAACC  45 115
      LA1551 NONE
      LA1550 NONE
      LA1549 NONE
        napA 1547106 .. 1547116 -    -4  -5.22312   ACTCAGATTAAAAAA                 CTAA ATC TTAG                 GCAAATTATAAATTT  75 68
      LA1547 1545459 .. 1545473 -  -7.2  -3.38314   GTTAATTTTTAAAGA               TCCAAT ATT ATTGGA               TAATTCTATTGATCA  68 483
      LA1543 1541076 .. 1541091 -  -2.6  -3.91144   TTTAGAGGGTAGAAA              TCTTAC CCAT GTAAAA               TAAAAGTATTGGTTT  52 86
      LA1542 NONE
      LA1541 1537385 .. 1537399 -  -5.8  -4.11371   TAATATTTTTTAAAA               TTTCTA AAT TAGAAA               GAATGCGTAAAAAGA  68 423
      LA1540 NONE
      LA1539 NONE
      LA1538 1535963 .. 1535984 - -13.1  -5.30575   GAAAAATTCAAAAAA           CTTGAGGGA AGAT TCCCTCAAG            TTTTAAAAATCTTTT 100 69
      LA1533 1531774 .. 1531814 -  -3.5  -2.82933   TTTTAATCGATTATA GAAGCG-AG-ACG-GCTTTC GTTT GAAAGAGCGTTCTGCGCTTC AATCGCTTTCGCCAA  45 180
      LA1531 1529642 .. 1529652 -    -4  -2.75825   TCTGGAATAAAGGTA                 CTTT TCG AAAG                 TTATCGTACTCTAAT  47 220
      LA1530 1528178 .. 1528190 -  -3.4  -2.69151   TTCCGTTAGAGACTA                TAGG TAATT CCTA                TCAGTATTTTATTAA  42 242
      LA1529 1527584 .. 1527605 -    -3  -5.79588   TGAAAATCAAAAAAA           GGCTTTGA TTCATT TGAAAGCC            GCTTTGGATTCTGCG  85 388
      LA1527 1526167 .. 1526181 -  -2.8  -4.67038   TGTCCAAAACTAAAA               TTCGAT TGG ATCGTA               TTATTTCTTTGTTTT  60 93
      LA1526 NONE
      LA1525 1525404 .. 1525436 -  -5.1  -2.90219   TATAATTTTTACAGA      TCGAATTTTCTTTTT ACA AAATAAAAAATTCAA      GATTTTTTAATCTAT  53 6
      LA1524 NONE
      LA1523 1524665 .. 1524679 -  -7.2  -3.05522   GAACCCCTTTAAAAC               TAGTAG TTT CTACTA               CTTCATCGCTTTTTC  65 23
      LA1519 1521247 .. 1521257 -    -4  -5.26119   TTCGTAAAAATAAAA                 CTTT ACA AAAG                 TACACGGAATAGTTT  75 80
        pdxJ 1516113 .. 1516125 -  -6.3  -4.73828   AGAAGGAAAAAAGAA                CGAAA CGC TTTCG                GATTTGATCGTACTG  78 465
      LA1513 NONE
        nadB 1512041 .. 1512058 -  -4.1  -3.30124   GTTTAGGTCTTAGAA             TTGCTTG GAAT CAAGCGA              CGATCATCATGATGG  50 176
      LA1509 1510174 .. 1510203 -  -6.5  -4.09739   TTAAGTTGGGGAAAA       CTCGCCGTA TTTCGTTATATT TACGGCGAG        GAGATCATACTTTTA  70 265
      LA1506 1507251 .. 1507266 -  -4.8   -3.5774   ATTTAATTCTTTAAA              CATTTT TAAT AAAATG               CAGTAGTTCCTACAA  57 190
      LA1503 1505159 .. 1505181 -  -2.8  -4.05788   TGTTTTGAAATGAAA           CCTTTTTGAA TCT TTGAAAAAAG           TGAATTGTTTTTTTA  53 38
      LA1502 1504719 .. 1504735 -  -4.3  -4.93696   TTTAAAGACTAAAAA              CAGTGGA GTT CCCACAG              ATTAAGTCGCATAAT  70 77
      LA1499 1498184 .. 1498204 -  -4.7   -3.3422   CATTGTTTTAAAAAT            GGATTCTAG AAA CTAAACTCC            GATCAATAAACGCTA  53 28
      LA1498 NONE
      LA1497 1496549 .. 1496560 -    -3  -4.43307   GGTGTAAGAAAACAA                GAAA GAAT TTTC                 TAAAAGTAGTAGTTC  60 331
      LA1485 1484738 .. 1484748 -  -5.4  -3.32695   TTTTTATAAATAAAT                 GTAG GAA CTAC                 TACTTTTAGAAAAAA  56 104
      LA1482 1481880 .. 1481902 -  -3.4  -4.85782   GTGTGGAAAAATAAA           GTAACTTCTC CAG GAGGAACTAC           GATAGCTGGGCTTGT  67 202
      LA1478 1478665 .. 1478696 -    -3  -4.26076   TTATGTTTAGCAAAA      TACGATTGATACCG GAAA CGGTAGAAATTGTA       AAACTACTCAAGGCA  57 330
        kdtA 1476846 .. 1476857 -  -4.4  -3.50393   CGGGATTGTACAGAA                TGAC TGTT GTCA                 TTGAATTTCGAAGAT  52 317
      LA1473 NONE
      LA1472 1473900 .. 1473912 -  -4.9  -5.15634   TATTTCATTAAAAAA                TTCTA AAT TAGAA                TTTTATGAAGCTACA  75 28
      LA1470 1470042 .. 1470059 -  -4.3  -4.75404   AAAGTGGAGTAAAAA             TAAATTT TTTC AAATTTA              TTAGCGAGATGATTC  68 516
      LA1469 1469487 .. 1469497 -  -2.6  -4.52047   TACGACAGTACAAAA                 TTTA TGA TAAA                 TAGCACCGTATAAAA  58 452
      LA1468 NONE
      LA1467 1468697 .. 1468719 -    -5  -3.50133   GACTTGTATAAAAAT           TAAAAAGTTA ATT TTACTTTTTA           TTCTCCGTAAACCAC  57 23
      LA1465 NONE
        murF NONE
        purE NONE
        purK 1462157 .. 1462188 -  -3.9  -5.03747   AAAGGTGCTAAAAAA      TCGATCATCGCTAC TTCAC GTAA-AATGATCGA      AGTTCTTTACGTAAT  72 398
      LA1454 NONE
      LA1453 1453684 .. 1453694 -    -4  -4.00934   ATTCGAAAGAGGAAA                 CAAA TTT TTTG                 AATTCTGTAAAACAA  57 220
      LA1452 1452493 .. 1452522 -  -2.4  -3.24879   CTGAAAATGTAAAAG       CTTATACTTTAA GAAAAT TTAAAATATAAA        TTGGGCTTGTAGATT  44 14
      LA1444 NONE
      LA1442 1444198 .. 1444212 -  -5.7  -2.77856   ATATTACAAATTAAG               TCGCA CAATT TGCGA               ATTTTCGAGCAGTTC  55 476
      LA1441 1442631 .. 1442653 -  -5.6  -2.75997   TTCTTACAAATTAAG           TCATCAACCT CAC AAGTTGAAGA           GGATTTTAGAATCAA  55 142
      LA1439 NONE
      LA1438 NONE
      LA1437 NONE
      LA1436 NONE
      LA1435 1436833 .. 1436849 -  -2.3  -2.53392   AAACGCTTCAATCGA              TCGTT TCCATAC AACGA              AAACCCATAGAGAAT  39 440
      LA1433 1434144 .. 1434185 - -10.4  -5.62288   GTAATAAAAGAAAAA CTCTCATCTTTC-AACGAG TTCTG CACGTTCAAAAGATGAGAG TTAAATTGAATCTAC 100 95
      LA1432 1433129 .. 1433158 -  -4.5  -4.26019   GAATCATATTGAAAA       CTCAATTTTATAT CTAA ATAGAAAATTGAA        TTTAGAAGATAAAAA  64 412
      LA1431 1432456 .. 1432480 - -10.9  -4.07687   ACGGTTCGCTTAAAA          TTCGAAGTTTA TAA TAAACTCCGAA          TGCTATTTTAGATTT 100 499
      LA1430 1430915 .. 1430925 -  -2.4  -3.54488   TTTCCTTAAAGAAGA                 TCCG GTG CGGT                 AAGACTTACGAAGGA  47 5
      LA1429 1430065 .. 1430077 -  -3.3  -4.86731   TCCGGTCAAAGAAAA                TCAGG TTT CCAGA                AGTTACATCACTAGT  67 315
      LA1426 1427582 .. 1427596 -  -2.2  -5.00616   TTCTTTCGGAAAAAA               TTAAAA ATA TTCTAA               AAGCGAAAGTGCATC  66 343
        scoA NONE
        fabH NONE
      LA1422 NONE
      LA1421 NONE
      LA1420 NONE
       cyaA7 1415837 .. 1415849 -  -3.5  -3.24232   GGTTTTTTAAAGATA                TTTTT TAA AAAAA                ATTGAAGAAGTGGAT  49 49
      LA1418 1415204 .. 1415221 -  -2.7  -4.26792   AGACAAACTCTAAAA             TTGTAGG AACT CTTACAA              ATTCGAGATCTTACG  55 177
      LA1415 1412317 .. 1412356 -  -3.6  -3.15999   TTTTGACAGATGGAA  TTCCGCCGTTCCATTCAA GATT TTGAATGGACCTGAAAAA   GAAAAATATTACACA  48 259
      LA1414 NONE
      LA1412 NONE
      LA1411 1410085 .. 1410097 -  -2.7  -4.25256   TTTTTACGAAAATAA                TAAGT ATA ACTCA                CGATTTAAAATTCCT  55 123
      LA1410 NONE
        glyA 1407097 .. 1407107 -  -5.4  -3.49176   GAAACTCAGCAAACA                 CCTT CCT AAGG                 GTCGGTGTTTAGGTT  57 77
      LA1408 1406702 .. 1406726 -  -3.7  -3.36766   TACAGACAAACCTAA         GTTT-TGTGG TAGTTC CCACAGAAAC          CCGTTGCTTAGAAAC  49 283
      LA1407 1406371 .. 1406391 -  -6.9  -2.69601   GTTATACGAAATTCA            GACATTCTA AAT TCGAATGTC            GTGTAACAAATTTTA  60 96
      LA1406 1404541 .. 1404553 -  -3.5  -4.77173   CTCTTATAAAATAAA                TATTT TAT AAATA                CTTTTAAACGGTGTT  66 399
      LA1401 1397424 .. 1397438 -  -3.6   -4.5123   AAGTCAGTAAAGAAA               GAAAAA CAA TCTTTC               TGGATATCTTAACAA  62 183
      LA1398 1392779 .. 1392793 -  -2.8  -2.73124   TGTGATTCTGGAAAG               GAATTG TTT CATTTC               GGTTTAATTTTTTGC  41 29
      LA1397 1389809 .. 1389824 -  -2.6  -4.22283   GAAAAAAATAGTAAA              GAATAT TTTA ACATTC               TAATGTAGCCCTTAT  55 37
      LA1396 NONE
      LA1395 1388926 .. 1388946 -  -5.5   -2.7186   AAAGTGTGGGAACTA            CTGCAAA TCGCGAT TTTGCAG            TTAAACTTTCCATAT  54 41
      LA1393 1388183 .. 1388193 -  -2.6  -4.90381   TTGAATATAATAAAA                 TAAT TAT ATTA                 TTATGTATATTGATT  64 100
        glyS 1381308 .. 1381321 -  -3.9  -4.89521   ACATTTTAAAGAAAA               TCTTA ATTG TAAGA                CCTAAATACAAAAAA  68 61
      LA1387 1380675 .. 1380688 -  -2.5  -2.66183   TTAGACAAGATCAAT               TAAAA TGGT TTTTA                CTAAAGAACTACATA  40 443
      LA1385 NONE
      LA1384 1378250 .. 1378262 -  -4.1  -3.49419   TTTTTTTAGAAAAAT                GAACC ATG GATTC                TTTATGCCGAACTCG  52 356
      LA1379 1373467 .. 1373478 -  -4.4  -3.24245   TGATCTAGAAGTGAA                TCCT GTAA AGGA                 AAAGAAACTGAGTAA  51 344
      LA1377 1370603 .. 1370616 -  -3.1  -2.65876   TAAAATTAGAATTTA               CAGTC AAAA AACTG                AATGTGTAAATCATT  42 72
      LA1375 1368417 .. 1368447 -  -5.4  -5.29885   AATTTAAAAATAAAA       CGAGCCGTTTTTGT ATA AAACAAATGGCTCG       TTTATTTATTTTTTA  79 38
      LA1373 1366323 .. 1366335 -  -4.9  -3.79687   ATCTCTTAGAAAACA                TCATT CGG AATGA                CCTTAAGTCTTAAGA  59 47
        mag1 1363880 .. 1363896 -  -8.1  -3.77206   TATAATCTTAGTAAA              GAAAGAA TTG TTCTTTC              TGATTTTTTAAAAAA  74 422
      LA1368 1361520 .. 1361540 -    -2  -5.29742   ACAGAAAAAAATAAA            TTCAAAAA GAAAT TTTTTAAA            GAAACTAGAGATTAC  68 37
      LA1367 1360880 .. 1360890 -    -4  -3.92577   GAAGTTTGAAAAACA                 GTTT ATG AAAC                 CTGAATATTATTCGG  57 360
      LA1355 1347485 .. 1347503 -  -4.6  -4.17582   AAGAGAAAAAGAGAA             TTCGAAAG TTA CTTCCAAA             ATGTTCTATCATCTA  62 113
        ubiG NONE
      LA1349 1343031 .. 1343043 -  -3.4  -3.01712   CGGTTTGTTCTAAGA                TTCC TCTAT GGAA                AAATTTAAAGCAGTT  44 398
      LA1348 NONE
      LA1347 1340831 .. 1340843 -  -3.5  -3.79071   TTTATAATACGTAAA                TTTTT TCT AAAAA                CTTAAATTTAATGTG  54 72
      LA1345 NONE
      LA1344 1338539 .. 1338554 -  -2.6  -2.53015   ATATTTTGGAATCCA              TTACAA ATAA TTGCAA               AAGTAACAATAACAT  40 74
      LA1342 1337459 .. 1337470 -    -3  -3.08581   ATCAATTCTGAAAAC                TTGA TGGA TCAA                 AATTGAATCTGTTTT  45 22
      LA1341 1337221 .. 1337231 -  -5.4  -4.60041   ATTGAGTTTGAAAAA                 TTCC GAA GGAA                 TTGGAGCAAAAAGCG  70 63
       nctP1 1336062 .. 1336082 -  -8.3  -3.37755   AGAGATCCGTAAAGA            CCAACGGAA GTT TTACGTTGG            ATTGGAACTTTTATT  72 17
      LA1339 1334493 .. 1334507 -  -2.9  -3.48824   TAATGAAAAACGGAA               GAAAA TTAAT TTTTC               AACAACTCTAATAAG  46 354
      LA1332 1325434 .. 1325448 -  -2.8  -5.14563   TTTTTTACGAAAAAA               TTGACC TAT GGTAAA               ACGGATTTCTTACGT  66 85
      LA1327 NONE
      LA1326 1319685 .. 1319698 -  -3.1  -4.25283   ATCCTTTTATGAAAA               CGAAA AATT TTCCG                TAAAAGTTTTAAAAC  59 514
      LA1319 1309478 .. 1309492 -  -2.1  -3.83169   GATAAACTTATCAAA               GAGCT AATCG AACTC               TCTATCAGAAATATC  51 131
      LA1315 NONE
      LA1314 1307816 .. 1307827 -    -3  -4.06419   CTTCTTGATAAAGAA                TTTC TGAA GAAA                 GGTGACGTGTTTACG  55 129
      LA1312 1304391 .. 1304408 -  -7.7  -5.89921   ACCAGAATAAAAAAA             GAGCGAA AGGT TCCGCTC              TTTTAAGAAAAATCA 100 81
      LA1310 1303022 .. 1303040 -  -5.2  -3.02471   TTTGGATGAGATAGA             CGCTGCAT TAG ACGAAGCG             AATAAACTTAGATTT  52 352
      LA1307 1298223 .. 1298240 -  -2.7   -5.1287   CCCACATTTAAAAAA             TTGAACT GTAA AGTTCAG              ATTTAAACTTTTTTC  66 335
      LA1301 NONE
      LA1299 1290235 .. 1290263 -  -6.1  -3.08581   ATCAATCTGTAAAAT       CCA-GACTCCAA CTTTTT TCGGAGTCATGG        TCCTTACATCGAACT  60 47
      LA1294 1285226 .. 1285236 -  -2.6  -3.95674   AAAATTTCTAAAGAA                 TTAT TGT ATAA                 AAATTTTTGAAGTTT  52 453
      LA1293 NONE
      LA1292 1282557 .. 1282567 -    -4  -3.52906   TGAGCGTCATAAATA                 TTTG GCA CAAA                 ATTCTATTTTTATTT  52 86
      LA1291 NONE
      LA1290 NONE
      LA1288 1280089 .. 1280102 -  -2.3  -3.53733   TTGATTTTACAAAGA               TGTGG AAGT CCTCA                AAAATTGCGTCTAAC  45 194
      LA1280 1272347 .. 1272366 -  -6.5  -4.11216   TCCGTATTTTCAAAA            CGAGAAT ATTTCG ATTCTCG             TTCGTTGATACAGAA  70 72
      LA1279 1272034 .. 1272051 -  -4.1  -4.24002   GGTTAAACTTTAAAA             TTGTGGG AACT CTCACAA              ATTGTGGATTTACGG  61 181
      LA1273 1267683 .. 1267697 -  -2.2   -3.1247   ATTTTTTAGACCGAA               TTCATT TAG AATAAA               TAGATCTTGTTTTGT  42 279
      LA1272 1266405 .. 1266428 -  -2.6   -4.1585   TTATAATTTGTAAAA          TACTGTAGAAA GAT TTTCCA-AGTA          AGTATACGATACACG  53 80
      LA1267 1264837 .. 1264865 - -14.7  -3.15574   CTAATTGTATTAAGA        CCAAGTTGGACAA TTT TTGGCCAACTTGG        TAGTTTTGGCGGATG 100 183
      LA1241 1244340 .. 1244355 -  -6.2  -3.85698   TGGGTTTTCGAGAAA              GACAAA ATGT TTTGTC               GGAATCTTTTTGGGA  66 75
        carA NONE
      LA1238 1240795 .. 1240815 -  -8.5  -3.01712   CTTTCTTTTTGAATA            TTCTATTTT TGT AAAATAGAA            TTTAAATTTTTATTC  69 74
      LA1235 NONE
      LA1234 1236993 .. 1237012 -    -5    -3.767   GATTCATCTATGAAA            CGGGGTCTT ACA AAG-CCCCA            AGAGAGCGATCAATC  61 490
      LA1233 NONE
      LA1232 1235593 .. 1235605 -  -3.5   -4.3179   TTAAAAAACTACAAA                TTATA CAC TATAA                CGTTTTTGTGGGAAC  60 50
       htpG1 NONE
      LA1230 1232147 .. 1232161 -  -7.2  -2.89742   CTCAATTTTTAGAGA               TCAGTA GTT TACTGA               TTATTTTATTGTGAA  64 31
      LA1229 1231074 .. 1231092 -  -5.4   -4.2687   CTTAAAAAGTACAAA             TTCGAATT TAA AATTCAAA             ATTCCCTTTGCCAGC  67 419
      LA1227 1230021 .. 1230038 -  -2.8  -4.20354   AATCGAATCCGAAAA             TATTCA TTTATT TGAATA              TACATTATTTTGAAT  57 472
      LA1219 1219213 .. 1219233 -  -2.5  -4.56597   TTCTGGGTTCAAAAA            GGTACATTT TTC AAGTGTTCC            GACAAGAATGAGTCT  60 442
      LA1217 1217880 .. 1217890 -    -4  -4.61527   AAAATTTTTTAAAAA                 CTTT ACT AAAG                 GCCTGCCCAAAATCT  66 449
      LA1215 1217498 .. 1217509 -    -3  -5.23016   AAAGAATTCAAAAAA                TAGA ATAT TCTA                 AAAAATAAGAGTCCG  71 116
      LA1212 1212370 .. 1212396 -  -3.9  -3.32455   AAAACGCAAATTTAA        TCCA-ACTTGCAG GTC CTG-AAGTATGGA        TGGGAATTGCGAGGG  50 238
      LA1211 1210964 .. 1210975 -    -3  -3.97947   TGGACTCACGAGAAA                TTCT ACCG AGAA                 ATACAGAGATTTTAT  52 300
      LA1208 1209311 .. 1209333 -  -3.5   -2.6436   TAAATTTTAAAAATG          GGATTTTAGC CAAT GCCAAAA-CC           GGTCCGTTATTCTTA  43 478
      LA1202 1204612 .. 1204632 - -14.1  -3.99228   ATATGAATTGATAAA            CCCTAGGAA GAT TTCCTAGGG            CATTTTTAATGGTTT 100 45
      LA1199 1203849 .. 1203865 -  -2.9  -3.64371   AAGTTAGACTGTAAA              GTCTCGA TTT TCGGAAC              GATTGAAAAATCTAT  48 129
      LA1196 1199613 .. 1199626 -  -5.3   -4.0825   TTTGTAATCAAAGAA               TCGAA TCTT TTCGA                TTTAACTTTTATTGG  64 509
      LA1192 NONE
      LA1191 1195462 .. 1195498 -  -6.2  -3.93695   TGCAGTATGGAGAAA   TCTATCAGGAATCCAAAA GAA TTTTAGATTCC-G-TAGA   TCCTGGTTTTTTTCT  65 97
       cyaA6 1188422 .. 1188448 -  -9.4  -2.94962   ATGCAAGAAATACTA         GAGTCGTTCGAA AAT TTCGATCGCCTC         GTGGGAAATGAAATT  74 75
        hisC 1186799 .. 1186814 -  -4.7  -4.08945   AGTAGGTTCTGAAAA              TGTGG GAACTA CCACA               ATTGAGATTTAACAG  62 283
      LA1180 1185895 .. 1185905 -  -5.4  -5.24129   TTTCTGCATAAAAAA                 GAAG GTG CTTC                 GAAAGATTATATTTA  81 204
      LA1177 1183657 .. 1183674 -  -3.5    -4.011   CGAAGATGGAAAGAA             TTTCTAC CTTT GTAAAAA              GACATGAGCAGAAGT  57 367
      LA1172 NONE
      LA1171 1176920 .. 1176934 -  -2.9   -2.9006   AACTCAGGCCAGAGA               GAATT GTCTA AATTC               TAAATGGAAATGGGG  42 231
      LA1170 NONE
      LA1169 NONE
        fadL 1165768 .. 1165785 -  -2.7  -2.90813   GATTTTTTGAAACCA             GGGTAAA ATTT TTTACTC              AATCAAATTTATAAG  42 24
      LA1159 1162892 .. 1162902 -  -3.2  -3.83102   GAAATTATCAGTAAA                 GAGA ACT CCTC                 TAAATAAATTTCTGG  52 62
      LA1154 1158376 .. 1158387 -  -4.4  -3.74397   AGTTTCACAAAAAAT                GTAG GGAA CTAC                 TGCACTTTATTAAAA  55 159
      LA1153 1156429 .. 1156439 -    -4  -5.05782   ATCGATTTTAAAAAA                 TCTA ATA TAGA                 AAGTTATGATGGAAA  72 442
      LA1134 1138135 .. 1138145 -  -5.4  -2.93549   TAGTTCTAATAATCA                 GTCA GTT TGAC                 GTGAGGAAATCCATG  53 5
      LA1132 1136898 .. 1136910 -  -4.1   -2.8547   AGTCGGTAGAGCAGA                GGACT GAA AATCC                TTGTGTCGGGAGTTC  47 72
      LA1131 1136077 .. 1136089 -  -3.5   -3.1647   GCGAATATTCAAAAG                TATTT TTA AAATA                ATCCATAAAGACGTG  47 49
       fadE1 1134132 .. 1134144 -  -2.7  -2.91144   TTACGGTTTAAAGTA                TGAAA TTT CTTCA                AAAATGGAAGATTTT  42 123
      LA1129 NONE
      LA1128 1132402 .. 1132412 -  -2.6  -3.98214   ACGATTCATTAGAAA                 TTTA TAA TAAA                 CTATAATACTACCAC  52 115
      LA1127 1131762 .. 1131777 -  -3.2  -4.07568   CTCCTTTTTCTAAAA              TGTGGG AACT CTCACA               GATTGTGGATTTACC  55 132
      LA1125 NONE
        cutE NONE
      LA1123 1126229 .. 1126249 -  -7.7  -3.34801   AAAATACCATAAAAG            TTAAAACGA ATC CCGTTTTAA            GAGACAGAATTTCAG  69 295
      LA1122 1124966 .. 1124983 -  -4.3   -3.3879   AAGCGATTTTAAATA             TATAAAT TCTT ATTTATA              AAGTTTATTTGTATG  52 51
      LA1120 1123816 .. 1123828 -  -5.5  -2.95102   ATTTTATTTACAAAG                CACCG TTT CAGTG                TAAAAGATTGAATTC  56 149
      LA1118 1120740 .. 1120753 -  -3.9  -4.53225   ATGAAAAAAACGAAA               GAAAA TTAT TTTTC                AACAACTCTATTCTT  64 523
      LA1113 1118084 .. 1118096 -  -3.4  -4.42653   AGCTGATTCAGAAAA                CGTA GAAAT TACG                CTGTTATATTGAGTT  60 162
       hisS2 NONE
        purA 1113084 .. 1113103 -    -5  -3.74747   CGAAGCGTTACGAAA            TACACGAT ATTT ATCGAGTA             TCGTGGGTCAATCAA  61 65
      LA1109 1112259 .. 1112272 -  -8.1  -2.77233   GTAGAACTTTGAAAT               GTGGG AACT CCCAC                TGAATTCTAACTATA  68 501
       dnaJ3 NONE
      LA1103 1105979 .. 1105991 -  -4.9  -3.58888   AATTAAAACAGAATA                TAGTA AAA TACTA                AACTATAAAAAGTTA  57 207
        sucC NONE
        sucD 1102768 .. 1102796 -  -8.2  -4.22414   AAGCTAAGATACAAA       GT-AAGGGGTCGG AATA CCGACCACTTCAC        TTTATTTACCCTTTT  81 133
      LA1100 NONE
      LA1099 1099581 .. 1099595 -  -3.6  -2.94337   TATTCTAAAATACTA               TTACTC ATG GAATAA               ATTTAAATTGAAAAA  46 15
      LA1098 NONE
      LA1097 NONE
        lpxB 1097070 .. 1097082 -  -3.3  -4.71426   GGTCTATGAATAAAA                CGGAT TTT AACCG                CCAAATTCACGTTAA  64 137
      LA1093 1095109 .. 1095162 -  -5.9  -4.72556   TCAAAAATTATAAAA CTTTTATA-TTATCTTTTAAAAATTT AGT AAAATTTTAAAAGATAAGTAAAAAAA TTTCAAGCTAAACTA  75 47
      LA1091 1093916 .. 1093932 -  -2.3  -4.74103   TGTTGAATCTAAAAA              TAGCAAA AAA TTTGATA              AGCACGCACATAAAT  64 280
      LA1084 1087563 .. 1087574 -    -3  -3.57627   CGTTTATATAAAAAT                CAAA GTAG TTTG                 TGTGTTTTTTATACG  50 2
      LA1083 1087383 .. 1087395 -  -4.9  -3.01177   TACAATTTAAAGAAG                TAAGT TCG ACTTA                AAAACATTCAATTTT  51 23
      LA1082 NONE
      LA1081 1085411 .. 1085426 -  -3.3  -2.73364   GGTTTAGTTTAAGTA              CTACA ATTTTA TGTAG               AAATTTTATTTTTAG  43 90
        pepN NONE
      LA1079 1081825 .. 1081854 -  -7.1  -2.97029   TTTTACGAACTAAAG       CAGAACGACTCTC TATA GATCGCCGTTCTG        AATCGAAATACAACG  64 140
      LA1076 1080613 .. 1080635 -  -6.4  -3.12351   TTTCTTTATATGGAA           GTTCACATTA ATT TAATGTGAAT           TTGGTATAACGCGAA  60 10
      LA1074 1077993 .. 1078005 -  -2.7  -3.27498   CATAGTGTAGATTAA                CAAAA CTG TTTCG                ATTTACCGTTTCCAT  45 288
      LA1073 1076967 .. 1076983 -  -2.3  -5.45726   TAGACGCTAAAAAAA              TTATCTT AAA AAGTTAA              ACCTTTTACTTTTTA  71 52
      LA1072 1075722 .. 1075734 -  -3.5  -4.32049   TATAATGTACTAAAA                TTTTA TGA TAAAA                ATAAAAGATCAAAAA  60 104
      LA1071 NONE
       cyaA5 1073857 .. 1073867 -  -5.4  -3.04263   ATTCTATTTTTAAGA                 GAGA AGT TCTC                 CATTTTGAATTTGAG  53 9
      LA1069 1072588 .. 1072605 -  -3.5  -3.53444   GGAGTCTGTCTCAAA             GCCTCAAA AAA TTTGAG-C             AATAATTTTTTAGAA  50 282
      LA1050 1058023 .. 1058036 -  -8.1  -2.74792   GTATGACCCTGAAAT               GTGGG AACT CCCAC                CAAAAATTCAGCGAT  68 278
      LA1046 NONE
      LA1045 1051843 .. 1051861 -    -6  -2.90751   GCTAACAATCGAAAC             TGTCCC TTGGTTT GGGACA             TGCCGTAAATCTATT  56 82
      LA1044 NONE
      LA1043 1050153 .. 1050163 -  -2.6  -5.08011   AAAATTTCTAAAAAA                 TTAT CGT ATAA                 AATTCTTTGAGGTTT  66 96
      LA1042 NONE
      LA1041 1049504 .. 1049517 -  -3.9  -3.32963   ATTTTCATTCTAGAA               GATTT TTCA AAATC                ATTACTATATTGAAA  49 1
      LA1040 1048339 .. 1048354 -  -4.8  -3.94086   GAACAAATGAAAAGA              TATCAT TTCA ATGATA               GATTCAAAAGTTCGA  61 85
      LA1039 1047617 .. 1047628 -  -2.2  -3.73271   AGAAAAAAATATGAA                CCGA TTTC TCAG                 ACTTGTTTTAATTCA  49 33
      LA1037 1046891 .. 1046901 -  -2.6  -3.65542   TTGATCTCTAAAATA                 TTTT CAA AAAA                 CTTAAATAGGTATTT  48 169
      LA1036 1045333 .. 1045343 -    -4  -2.61007   TGAAACGAGAAAATT                 CTTA TTT TAAG                 CTGAAACTGGAAAAC  46 21
      LA1035 NONE
      LA1034 1043463 .. 1043477 -  -7.2   -2.7317   AGACATTTTTAATTA               TGAGAA TGA TTCTCA               TAATCTTTAGGAGAT  60 248
        ech3 1042287 .. 1042297 -  -2.6  -4.84527   TTGACAGATTAAAAA                 TTTT CAA AAAA                 TAATCAAGTTTTCTA  62 288
      LA1030 NONE
        sph2 1038864 .. 1038890 - -11.6  -4.56597   TTTCTTTTCGAAAAA         CCTGGCCTCC GGATTTA AGAGGCCAGG         AAAAAAATTAGCGAT 100 33
        sph1 1036066 .. 1036084 -    -9  -2.81784   AGGAATAAACAATAC             TTTTCTCT TTG AGAGAAAA             TTTAATAGAATTGTT  71 131
      LA1026 1035332 .. 1035346 -  -2.8  -2.53125   ATTCTTTACAAAACG               CTCATA GGC TAGGAG               ATTTCTTTTTTGCTT  41 273
      LA1022 1029184 .. 1029200 -  -5.2  -2.78526   GTGGAGAAGAGATCA              GTTAGA TCGGC TCTAAC              CATGAGATAACGGAT  52 68
         rho NONE
        rpmE 1027409 .. 1027422 -  -5.3  -4.56117   CATAAAAAGAAAGAA               GAGTT TGTA AACTC                TCACTGCATTTTATA  70 26
      LA1019 NONE
      LA1018 1026231 .. 1026245 -    -5  -3.61001   TTTTACAAAAAGATA               CGATTC TTT GAATCA               CTTATAAGCCGAACC  59 168
      LA1017 NONE
      LA1016 1023077 .. 1023090 -  -3.9  -4.38712   TGTAGTTTCATAAAA               TCATT CCAA AATGA                ATTTTCGTTCTTCTT  62 12
      LA1015 1022236 .. 1022246 -  -2.6  -4.06527   AAAAGTAAAATATAA                 TTAA ATA TTAA                 TATATTTTTATTTTA  53 234
      LA1014 1021460 .. 1021472 -  -4.9  -3.53012   CCCGGTGGTTGGAAA                TATTG CCT CAATA                GTAAGATTGCAAGCA  57 333
      LA1012 1019839 .. 1019857 -    -6  -3.51365   TCACATTTTAGATAA             GATCTGCA CAA TTCAGATC             TCAACTTTTTTCAGA  60 168
      LA1005 1010267 .. 1010277 -  -2.6  -3.26568   CCAGATTTAGAAAAC                 TAAT TAA ATTA                 AACAATGCCGTCTAA  45 201
      LA1004 1009344 .. 1009358 -    -5  -3.02144   TCATTTTTTGCAATA               TTTCGC CTA ACGAAA               GAGTCTCCTCGACGT  53 205
      LA1003 1008483 .. 1008498 -  -7.6  -3.50393   CGCCATTTCAGATAA              CGACAA GTGA TTGTCG               ACGTTTGAGCGAACC  71 156
      LA1002 NONE
      LA1001 1007660 .. 1007674 -  -2.2  -4.06582   TTTAAGAACAAAATA               TATTCT CCT AAAATA               TTTGAGTTACATTGA  52 104
      LA1000 1007014 .. 1007027 -  -6.7  -3.15663   AGTGAGTCTTAGCAA               CGTCT TCCA AGACG                AGCGAGCGTTGCGGA  62 105
      LA0999 1005664 .. 1005678 -  -5.7   -3.1634   GGTGAAATGATCGAA               GGCTA GACAG TAGCC               AACCAGATGAGAATC  57 236
      LA0992 NONE
      LA0991  996224 ..  996237 -  -3.9  -3.76387   AAAAATATAAATTAA               TTTTG GGGC CAAAA                CACCACGGAGTTCAT  54 156
      LA0989  995109 ..  995121 -  -3.5  -2.79501   CATATCTTGACTATA                TAAAA AGT TTTTA                ACGATTTATATTCAG  45 51
      LA0988  994701 ..  994715 -  -3.6  -3.33911   ATTCAAAGAATTCAA               CTTATT TAA AACAAG               TAAATTTTTATCCCT  49 16
      LA0986  993028 ..  993043 -  -4.8  -3.16039   AACGATTGTGACTAA              GATTTT CTAT AAAATC               TATTCTAAATTTTTA  52 220
      LA0985 NONE
      LA0984  989164 ..  989174 -    -4  -2.53581   TAGACTTTTAACCTA                 TTCA GTA TGAA                 ATAAATTATAAATTG  46 129
      LA0983  986868 ..  986894 -  -8.9   -3.4174   ACAAAAAGAACTTAA         TGAAACGCTTT TTACG AAAACGTTTCA         GTTCGCAAGTTAGTC  76 154
      LA0982  986279 ..  986294 -  -4.7  -4.11692   GATTTATTTTTAAAA              TGTGG GAACTA CCACA               ATGCACGATTTTGCG  63 305
        thiC  983913 ..  983932 -  -4.2  -4.18697   AAAAGGATCGTAAAA            CGGGGAAA ACTG CTTCCCTG             ACGATGGCGATAGCT  63 370
      LA0976  981171 ..  981188 -  -4.1  -3.68265   AAAGTTAACTTTAAA             GATGCTA CAAT CAGCACC              ACCACTTTGAGCACC  54 101
      LA0973  978897 ..  978917 - -10.5  -4.40552   TTTACGAAAAAAATA            GCGGTACTT AAA AAATACCGC            AAATTCGAGATTATG 100 234
      LA0968  974715 ..  974726 -  -4.4  -5.17054   ACAAGAGCTAAAAAA                CAAG TGAT CTTG                 GCTGGAAATCCGCAA  76 229
       recQ2  964791 ..  964805 -  -2.9  -3.86031   TTAATCAAGGAACAA               TTAGA CACGC TCTAA               AGAGTAAAATCGCAT  50 102
      LA0963  964291 ..  964307 -  -2.3  -3.51557   GTTCCTAAATAAAAT              GAAAAAA TGG TTTTATC              CGTCTTGAGGGAAAT  45 141
      LA0962  961651 ..  961663 -    -2  -2.81193   AATTGATAAAACTTA                TTGT TCCAC ACAA                AGAATGCTGGCAGGA  40 10
      LA0961  961451 ..  961464 -  -2.4  -3.27994   CGAAGTCTAGAGTAA               TCAC GAAAGT GTGA                ATGAAATACTCTCAT  44 37
      LA0960  960594 ..  960608 -  -5.8   -3.7764   AAAAATAAAAAGAGA               TTTTCT TTA AGAAAA               CTTTATAAAATTAAA  64 179
      LA0957  955489 ..  955499 -  -2.6  -5.08011   AAAATTTCTAAAAAA                 TTAT CGC ATAA                 AATTCTTTGAGATTT  66 171
      LA0955  949764 ..  949787 -  -5.4  -3.36327   TTATTTCAGTTATAA          CTATTTAGAA TACA TTCAAAATAG           AATCTGATTTTAACT  56 62
      LA0953  948108 ..  948126 -  -4.7  -2.76162   GACCCTATTCTAAAG             CAAAATA TAGTG TATTTTG             TTATATAGTCATGAG  50 157
      LA0940 NONE
      LA0939 NONE
      LA0938  931006 ..  931022 -  -5.3  -3.71487   TATTATACCTAAGAA              TTTTTAT ATA ATAAAAA              TAGAATATATCAAAT  61 492
      LA0937 NONE
      LA0936  930157 ..  930171 -  -6.4  -3.62775   ACGATCTTCGAATAA               CGAAAG AGG CTCTCG               ACGTTGCGTCTCCGA  64 71
      LA0935  928838 ..  928869 -  -3.2  -4.41241   CAAACTTTTATAAAA      GTATTATTCAAA TTTAAGCT TATGAATAATAC       TTTTAGAAGACAAAA  60 189
      LA0931 NONE
      LA0930 NONE
      LA0929  920862 ..  920877 -  -4.6  -4.12198   GACAAGTCTTGAAAA              TGTGGG AACT CCCACT               CAACTTTGATTTTAC  62 80
      LA0928  920508 ..  920533 -  -9.7  -3.75153   TTTCCTGAACTCAAA         TCTCGCGCGTCC TAT GGTC-CGCGAGA         TAGGTCGCGTTAACT  86 240
      LA0927  918716 ..  918726 -  -3.2  -4.54753   AAAGATTAAAAATAA                 TGAG GTT CCCA                 TACTTTTTAAAGTTT  62 102
      LA0926 NONE
      LA0925  917850 ..  917862 -  -2.7  -3.60627   TCACGCGATCTTAAA                TAATC TTT GACTA                CTTCGTTCTCTTCAG  48 106
      LA0924 NONE
      LA0923  917068 ..  917083 -  -3.3  -3.83026   GCGTTGTAGATCAAA              TCTGA AATTCA TCAGA               TTTGCTTCAACACTG  52 124
      LA0922  916625 ..  916651 -  -8.1  -3.29461   GAAGTTTTGGTACAA        GCTCTGATATGG CGCC CCA-ACCAGAGC         CGTAAATATATTTTT  72 194
      LA0919 NONE
        ech2  912188 ..  912208 -  -5.5  -2.57683   ATATTTTCCCACAAT            TTTCAAAGT TTA ACTGTGAAA            TCTACGATTTGTGAG  54 515
      LA0917  911787 ..  911805 -  -8.2  -2.80959   GAATTTTAAGATAAT             CTCCGTTT TAA AAACAGAG             TTTCATATTCTATTG  68 314
      LA0915  908919 ..  908931 -  -2.7  -3.73995   TTTGTGACAAAAAAT                TTAAG GTA CTCAA                TTTTATAAAAATCTG  50 114
      LA0914  907055 ..  907069 -  -5.8  -3.57119   TATAGATTCTCTAAA               GATTAA TTT TTAATC               TAATGATGATCTCTA  62 490
      LA0913 NONE
      LA0912  902496 ..  902515 -  -3.7   -3.5944   ACGTAGATGTGGAAA            TAGAATA TAATGG TATTCTA             AATCATTTTGAGATG  52 280
      LA0911  901728 ..  901766 - -11.7  -2.58667   GTGTAGAAAAATCAG   GGCGAATCCGACTGGCT GTAGT AGCCAGTCGGACCGGGC   TCTCAGCTTGGGTCA  89 330
      LA0908  899967 ..  899991 -  -5.7  -2.58653   GAAATTCAAACACAC          GGATTGCAGCA TGA TGCTCCAATTC          CTTTAGAATTTCAAA  51 183
      LA0906  899076 ..  899090 -  -5.8  -3.63569   TTAATTTTTCAACAA               TTCTAT TTT ATAGAA               ATTTCATTTTCATCA  62 266
      LA0902  894605 ..  894620 -  -4.8   -4.5366   CGAAAAAACTTAAAA              TTTCAA AAAC TTGAAA               AACTGATTTTGAATT  68 464
      LA0897  892303 ..  892327 -  -5.9  -5.93252   TTCAAAAATAAAAAA          TAGAATTTTTT TCA AAACAATTCTA          AAAACTTTCTCGGCA  93 76
        NuoA NONE
        NuoB NONE
        NuoC NONE
        NuoD NONE
        NuoE NONE
        NuoF NONE
        NuoH NONE
        NuoJ NONE
        nuoK NONE
        NuoL NONE
        NuoM NONE
        NuoN  879931 ..  879941 -  -2.6   -4.7497   TCGACTGAGTAAAAA                 TTTT CTA AAAA                 TATGAGTCTTACAAG  62 424
      LA0881  878028 ..  878040 -  -6.3  -4.59773   TTGGATGTTGAAAAA                TTCCA TAA TGGAA                GATTAATAAAACGCT  76 207
      LA0879  877101 ..  877114 -  -5.3   -4.0825   TGTTCAACCAAAGAA               CTAAC ACGT GTTAG                ATTTTTTTCAATACA  64 189
      LA0877  875208 ..  875220 -  -7.7  -4.20696   TGAGTAATTTCAAAA                CCGTT GGA AACGG                TTTTAACGCTTACAT  79 208
      LA0875  874311 ..  874339 -  -7.3  -3.38683   ATAGGGAAAACTCAA        CACAACGCTTTCC TAT GGGTCGCGTTGTG        GAGTGGGAACTAAGT  68 227
      LA0874  873671 ..  873691 -  -7.7  -4.09459   TTAAAAATTTACAAA            GATTAGAAT TAG ATTCCAATC            CCATTTCTCCAAAAG  76 319
        colA  868251 ..  868292 - -12.4  -3.37119   TAAAAACAGAATATA TGTCCAGTTCATCCAAAC GAAATG GACTGGATGAACTGGACG  AGGTCACTTAGAAAT 100 33
      LA0870  867825 ..  867835 -  -5.4  -4.87892   TTTTAATAAAATAAA                 GTAG TTC CTAC                 AAAAACCCTTACATT  74 171
      LA0868  865671 ..  865683 -  -5.5  -4.13945   ATTTTTATCGCAAAA                CACTG TTT CAGCG                TAAAATATTGATACT  68 115
      LA0866  863093 ..  863107 -    -5   -3.5936   TGGAAATTTTGCAAA               TGTTCA GAT CGAACA               TAATTTGTTGTAGGT  59 145
      LA0862  858527 ..  858550 -  -8.4  -4.87389   GATTTTAAAAATAAA          TTTTAAAAGT TCAT ACTTTTAAAA           AACTTTGTCTCACAT  90 230
      LA0859  856511 ..  856526 -  -3.2  -2.55351   CTTTTGTAGATCAAG              CGGATG GAAC CATTCG               AGATCTAAATACTGG  43 416
      LA0856  854558 ..  854573 -  -3.4  -4.84311   TCTTATATAAGAAAA              TTATAA ATTT TTATAA               TCAGGAGTTAGAAAC  64 439
      LA0849  848721 ..  848736 -  -4.7  -3.65827   GAATCTTCAGTTAAA              TGTGG TAGTTC CCACA               GAAACCCTCTTTTCA  57 348
      LA0844  844403 ..  844413 -  -5.4  -2.72043   AAGTTCTTTTTAAAG                 TCTC ATA GAGA                 TCAGATCGTAGGTAA  51 144
        murD NONE
      LA0836  835782 ..  835793 -  -5.8  -2.76696   CCGTTTGTCAATAAG                TCGG ATGT CCGA                 GTGAGCGAAAGACAT  55 100
      LA0835  833707 ..  833749 -  -7.8  -3.85698   GTTGCTCCTCACAAA GTTGACGCAGATTTGTATTT GTA AAATCTCCATCTGCGTCAAC GGTTTGTTTTGTTAT  74 63
      LA0834  833154 ..  833166 -  -4.9  -2.63164   TTACACTTAATGAAT                TCTTA ATT TAAGA                TAAATTTAATATAGA  49 390
      LA0826 NONE
      LA0825 NONE
      LA0824  826163 ..  826175 -  -2.7  -3.44051   TCCTTATCACCACAA                CTTGA AAA TCAAA                AAAAGAAAGTAGAAA  46 74
      LA0823 NONE
      LA0822  824992 ..  825002 -  -8.2  -2.55213   CAGCGATCTAAGCGA                 CGCG GAA CGCG                 GTCACGTTTTTAATA  68 7
      LA0818 NONE
      LA0817  821289 ..  821307 -  -3.2  -3.49475   CTGATGTCTATAGAA             TAAAGTAT TAT AAACTTTA             AATCGAATTTTCGCT  48 308
      LA0816 NONE
      LA0815  818386 ..  818397 -    -3  -4.78149   CTTAGAATGTAAAAA                CTAA TGCA TTAG                 TAAATTGGAATATTC  64 22
      LA0814  818096 ..  818108 -  -7.7  -2.66882   AAAAACTGGAGATCA                TCGGA ATT TCCGA                ATTTCATTATAATTA  65 90
      LA0806  812345 ..  812361 -  -2.3  -2.71364   TGATTGGGTGAATTA              TTTTTAG ATT CTATAAA              AAATTTGCCTAAAAC  39 185
      LA0805 NONE
      LA0804  810936 ..  810952 -  -4.4  -4.56775   AGGCTTTTGGAAAAA              GCACTC GTAGA AAGTGC              AATTACTCCAGGACA  68 401
      LA0796  804665 ..  804675 -  -3.2  -3.08224   AGTGGAGTCTAAAAT                 CTCC ATA GGAA                 TTTTAGGATATTTGA  45 488
      LA0793  803398 ..  803428 -   -10  -3.85698   GTTTGGTTTTAGAAA       GATATAAGAAAAAT TGA ATTTTACTTATATC       TTTTCTTAAGCATAA  86 339
      LA0791  799784 ..  799798 -  -2.2  -3.65656   CTATCAGAGAGACAA               TCTAAA AAA TTTAAA               GTCTCTTATACTTTC  47 21
       gltA2 NONE
      LA0789 NONE
      LA0788 NONE
      LA0787  794986 ..  794996 -  -2.6  -2.67316   TAACGTAATAAGTGA                 TTTT CAT AAAA                 CGGAAACTTGTCTAA  40 18
      LA0786  793874 ..  793890 -  -4.5  -2.72043   AATTCGTTTCTAAAT              CAATTTT AGA AAAACTG              CAACTGCGTGTTTTA  49 3
      LA0782 NONE
      LA0781 NONE
      LA0780 NONE
      LA0779 NONE
        pyrB NONE
      LA0777 NONE
      LA0776  786001 ..  786015 -  -8.6  -2.69932   ATAATTATAATTAAT               GGTTTG TGT CAAACC               TTAGAAAAAAAAGTA  70 387
      LA0773  781258 ..  781272 -  -2.9  -4.58283   TAATTTTTGTAAAAA               TCTAA TTCTT TTAGA               TATAAATAGTTGACC  60 395
      LA0771 NONE
      LA0770  779684 ..  779700 -  -2.3  -4.07568   TGTTTGGCCGCAAAA              TACTAGA CTC TCTATTA              TATGTTATTGGTAAG  52 280
      LA0769  777314 ..  777372 -  -9.1  -4.53034   TTGACAGAACGAAAA CGGA-TTTCTTACGCCGAACTCATGTTA AACT CAACGCGAATTCGGCGTAAGAAAATGAG AAAGAATTTTTTAAG 100 341
      LA0767  777043 ..  777058 -  -4.7  -3.55761   GATTGATTCCTTAAA              TGTGG GAACTA CCACA               AAATTTAGGTTTGTC  57 97
      LA0733  756248 ..  756260 -  -3.5  -3.57406   GGTTTATTAGAAAGA                TTTTT TGA AAAAA                GAAACGATTGCGATT  52 4
      LA0732  755519 ..  755537 -  -3.2  -3.12999   TTATGTTATACTTAA             GTGTATTT TAA AAATACAA             TACAAAAGCTATGAT  45 238
      LA0729  753443 ..  753473 -  -5.5  -3.88029   ATTCTATAGAAAATA      CGATG-AACCGAGG AGTT CCTCAGTTTCATGG       GAATTACAGGATGAT  63 523
      LA0725  744973 ..  744988 -  -3.2  -3.76885   TCGTAAAAAAATAGA              TGTGGG AACT CTCACA               AATCGTGGATTTACC  52 199
      LA0719  740873 ..  740896 -    -9  -3.77806   TTTTATATTAAAAGA          TGAAGAAAGA AACC TCCTTCTTCA           ACTGTGATTGTTTGG  80 367
      LA0717  739731 ..  739758 -  -7.8  -5.80951   ATTGAAAATAAAAAA        TCACCGG-TACCT TGA AGTTAACCGGTGA        TTGAATCTGAAAGAC 100 44
      LA0716  739284 ..  739300 -    -3  -3.56836   AAAGTAGTTTTGAAA              CAAGAC GAAAT GTCTTA              ACGCTTACTAAAGTT  50 39
      LA0707  720334 ..  720345 -    -3  -4.74706   TTGAATATTCAAAAA                GTAA TACA TTAC                 TGAGAATTACATAAT  64 148
      LA0704  715259 ..  715270 -    -3  -4.16842   GGGATGCTTAATAAA                TTTC GAAT GAAA                 AAAACAGAAGGATTA  55 264
      LA0703  712482 ..  712512 - -11.4  -4.52347   GAAAGAATATTAAAA       GTTTTAGATTTAGT GGA ACAAAATCTAAAAC       TCATAGAAAAAGAAA  95 488
      LA0701  708593 ..  708630 - -13.2  -4.41348   TCTTTTGTAAATAAA   CAAATAATAATTTTAG TATATT CTAAAATTATTATTTG    TTTTGGACACGCTTG 100 228
      LA0700 NONE
      LA0699 NONE
      LA0698 NONE
      LA0697 NONE
      LA0696  701545 ..  701566 - -14.5  -4.58283   TAAGTTTTTCAAAAA           CATCGCCCT TGAA AGGGCGATG            TTTGATTTCTAAAGC 100 59
        lysC  696116 ..  696145 -  -3.7   -5.1361   ACAAAGTTTAAAAAA       TTCCTAAACAAAT CAGG ATCTATATAGGAA        CCACCATTTACGTAG  70 81
      LA0690 NONE
      LA0689  691471 ..  691487 -  -2.3  -3.72576   TTTGTTTCCATTAAA              TGATTAA ATC TTGATCA              TTCGGAGATTCTAAT  49 4
      LA0688 NONE
      LA0687 NONE
      LA0686  688055 ..  688102 -  -8.2   -3.4243   GATTTAAAATGAAGA TTAACTTAGTTTATTAATATAT TTAA ATATAAAAATAAACTAAATTAA TATAGTTTTTGCGAG  73 50
      LA0685  687436 ..  687454 -  -2.4  -3.42257   TGCCAAATATAGTAA             TTCCTTCA AGA TGATGAAA             AGGAATTTTGAAAAT  45 126
      LA0684 NONE
      LA0683  686146 ..  686175 -  -5.8  -3.33815   ATTGTGCTTAACGAA       CG-TTGGCTATAG TCATT CTATCGCCAAACG       GCGAATATACGTTTA  59 207
      LA0682  685701 ..  685717 -  -3.7  -5.01042   AATTGAAACTAAAAA              CGAAATA TCG TATTACG              TTTCTTTCATGCAAT  68 121
      LA0681  685128 ..  685162 -  -5.8  -2.73124   CGTTACGTGTTAAAT     TCAGTAAAATGCTTTC TAT GAGTGTATTTTACTGA     TCTCTGACTAATTGA  55 19
      LA0678  681528 ..  681538 -  -5.4  -2.84841   TTCTAATAAAATGCA                 GTAG TTC CTAC                 ATTTTTGTGAAACTC  52 389
      LA0677  681044 ..  681059 -  -4.8  -3.94812   TTCTATCTAAAAATA              TGAATT CATC AATTCA               AATATTCATCTATAA  61 18
      LA0676 NONE
      LA0675  677609 ..  677619 -  -2.4  -4.09511   AATATCGGTCGAAAA                 CTCG GAT CGTG                 TAATATTTAAAATCA  52 38
      LA0674 NONE
        spsF  673965 ..  673980 -  -4.7  -2.91276   TTCTGTTTTATAAAT              TGTGG TAGTTC CCACA               TTTAAAGAATCAATC  51 510
       gltA1 NONE
      LA0670 NONE
      LA0669 NONE
      LA0668  670296 ..  670320 -  -8.7   -5.1101   GTAGTACTTAAAAAA          TATCGCAAATC CGG GATTTACGACA          TTTTAAAGCAAGACC 100 426
      LA0667  669804 ..  669818 -  -5.7  -3.16668   GAACATTTGGACGAA               TCCAG TATCG CTGGA               CTACACTTTCAGCTC  57 311
      LA0664  666123 ..  666149 -  -2.8  -3.14132   CTCGTTTGGCAGCAA         TGTCCGGCCGGT GTT ACCGGAGGAACC         TGCGCAATTGGTATG  45 357
       motA1  662571 ..  662587 -  -4.3  -4.95854   CAAAAAACCTAAAAA              TGTGGGA ACT CCCCGCA              AATTACGATTTTACA  70 439
      LA0653  657541 ..  657556 -    -9   -3.2511   GTTCATCTATAAAAT              GTGGGA ATTC TCCCAC               GAAGATTTAAGTTCA  74 180
      LA0652  657385 ..  657400 -    -9   -3.2511   GTTCATCTATAAAAT              GTGGGA ATTC TCCCAC               GAAGATTTAAGTTCA  74 38
      LA0651  657305 ..  657320 -    -9   -3.2511   GTTCATCTATAAAAT              GTGGGA ATTC TCCCAC               GAAGATTTAAGTTCA  74 1
      LA0645 NONE
      LA0643  648329 ..  648339 -  -2.6  -3.29144   TTATCGTTTTTAGAA                 TTTA GGA TAAA                 AATTTCTATTTTTTA  45 31
      LA0642  647941 ..  647956 -  -4.6  -3.58726   CTTTGCTACAGACAA              GCCGGA TTCG CCCAGC               TTTTTTTACGTCCAA  57 240
        aroE NONE
        folC  643334 ..  643361 -  -7.1  -3.47498   CAAAAAGAAACTCAA        TTTGTGGGAAC TATGAC GTTTCCACAAA         AATTCACTTTTATAC  68 79
      LA0636  640490 ..  640510 -  -2.5  -4.72486   CAGAAAGCTCAAAAA            GGCACATTT TTC AAGTGTTCC            GACAAGAATGAGTCT  62 211
      LA0628  632576 ..  632604 -  -3.2   -5.3658   AGGATAAAAACAAAA        CAAGGCTAAAGA GCTTT TTTTTAGCTTTG        TTTTTTTGAAAAGAA  74 308
      LA0626  630087 ..  630127 -  -7.1  -3.30338   AGAATTTTTGTAGAA  TTGAAAGAAGATAGATTTA TAA TAAATCAATTTTCTTTCTA  AATGAGTTTTAGAAT  66 60
      LA0624  626986 ..  626996 -    -4  -3.76586   CTTTAAAGATAAATA                 TCAA GAA TTGA                 TCATTTCAAACTTTT  55 511
      LA0621  625630 ..  625642 -  -3.5  -4.84146   AGTATATAAAATAAA                TATAA TGT TTATA                GCAAATTTTATATGA  66 194
      LA0620  623163 ..  623175 -  -6.3  -3.53563   AGACTTTTTTGTAAA                TGTAG GAA CTACA                ACAAATCATGATTTT  63 423
      lipL41 NONE
      LA0615  619145 ..  619159 -  -5.8   -2.7264   AAATTCTGTTGAAAT               TTTCTT TTT AAGAAA               TCTAGAAAAATTAAT  54 104
      LA0614  617516 ..  617526 -  -6.8  -4.71776   GAATACGGAACAAAA                 CCGA AAT TCGG                 GATCTTTAAGATTAC  80 241
      LA0609  613831 ..  613842 -    -3  -3.40867   GTAGTGATCAATTAA                CAAT CTTA ATTG                 AAAGTTATACAGGAA  48 173
      LA0607  612926 ..  612942 -  -2.3  -3.50808   TCGAGGAGAAGAAGA              GTTTTAA AAT TTATAAC              TTTCCGAAATAATAC  45 19
      LA0606  611788 ..  611798 -  -6.8  -2.96899   TCGCAACGAAGGACA                 TCCC CAA GGGA                 ACCTTGCTGTTCAGT  61 505
      LA0604  611475 ..  611487 -  -4.9  -3.32997   GTCTTAGAAATTTAA                GAAAA TAA TTTTC                AAATTGAATGAATGA  53 192
      LA0603  609910 ..  609922 -  -7.7  -4.65153   GTAGAGAAACTAAAA                GCTCT TCA AGAGC                AGCCTGGAAGAAAAA  84 144
      LA0600  607415 ..  607458 -  -3.9   -4.7173   GATCAGATTTAAAAA CACAAGGAATTGGAGTGGA ACACAA TCGATTCTGATTCCTTGTG TTTTAACGTTGCCTA  66 28
      LA0598  605933 ..  605970 -  -7.3  -4.17701   TGCAGAAATTATAAA   TTAATAGTTAATAACTT TATA AAGTACTTAACTATTAA    TTCTTGTCAGTCTTT  75 32
      LA0596 NONE
      LA0595  604224 ..  604251 -  -7.6  -3.60627   TGACTGCAGCTGAAA        GCGCG-GTCCGGC AAA GCCGGATTCGCTC        AAATTTTCTTACGTT  72 231
      LA0587  594250 ..  594279 -    -8  -5.05782   ACTGATCGCAAAAAA       CTCCCCAAAATC GGGTAT AATTTTAGGGAG        ATCTTGATTCAATCT  90 44
      LA0584  591941 ..  591957 -  -3.7  -4.09685   TTTGAGGTTTTAAAA              GTGTTTT TGT AAAACCC              TAGTTTATGTGAGTT  57 353
      LA0582  586975 ..  586992 -  -4.9  -3.60186   TAAAATAAAAGAAAC             GATCGAA ACTC TTCAATC              TTCTTGTCATCAAGA  57 294
      LA0576  581609 ..  581623 -  -2.8  -3.89881   AGTAACTCTTATAAA               TCTGAA TTT TACAGA               TCTATGTCTAAAATT  52 92
      LA0568  570337 ..  570378 - -10.3  -2.70932   GTTTTGTGGGAACTA CCGCAAGC-CCGAGATTTTA CAA TAAAAACTCGGAACTTGTGG GAACTAACACAAAGT  78 77
       cyaA3  565466 ..  565479 -  -3.1  -4.64861   CTGTCCCAAAAGAAA               CTCAA CATC TCGAG                TCGTTCCGCGGGTTT  62 365
      LA0563  563123 ..  563148 -  -9.1  -5.24416   CAAGGACAATAAAAA         TAGAGAGACCA TTTC TGATCCCTCTA          TTGAAATCATTTTTA 100 182
      LA0559  556662 ..  556689 -  -6.4   -4.2828   TGCGAGGCATTAAAA        TCCACTTCTTTG GATT CAAAAAATTGGA         AATTCAAAAATAAAA  73 410
      LA0557  553207 ..  553217 -    -4  -3.18268   TCTGAATTAAAACCA                 GATT CTA AATC                 AGATTTTTCTACGGT  49 34
      LA0556  552493 ..  552509 -  -3.7  -3.86822   GAATTGCTCGAGAAA              TTTCGCA AAT TGCTAAA              TTCAACCTAATGAGA  56 110
      LA0547  541051 ..  541066 -  -5.4  -3.53761   TAATTTCTCGCTAAA              TGTGAG AGTT CCCACA               GATTCAGTGATTGCC  57 150
      LA0545 NONE
      LA0544  536555 ..  536579 -  -2.3  -3.89614   GGGAACTCTCACAAA          TTTAAATTTTA CGA TAGAATCTAAA          AACTCCGTCTAACCC  51 254
      LA0543  534969 ..  534979 -    -4  -3.49668   AAAGTTTTCAGATAA                 GTTT ATA AAAC                 ATTTTTCGAAATTTA  52 63
      LA0541  534328 ..  534338 -  -2.6  -3.84451   TTTTCGAAACCCAAA                 TTTA GGA TAAA                 AATCTAATACGTTTT  50 29
      LA0540  533585 ..  533599 -  -2.2  -4.12902   GAACTAGCGCGAAAA               TTTAAC GAC ATTAAA               ACTGCTCGAAATTTT  52 232
      LA0539  532209 ..  532225 -    -3  -3.61398   GTGGTCCCGGAACAA              CTCTTC TAATG GAAGAA              TTTACTGTTTTGGAT  48 471
      LA0537  530796 ..  530806 -  -3.2  -3.52192   GTGAATTCGATAGAA                 TCCG ATG CGAA                 AACGATAATTCAGCA  48 407
      LA0535  528090 ..  528109 -    -5  -4.03885   TCTCAAAAAAAGTAA            TCTGTGGA AACT CCCACAAA             TCCAGGTTTTACAGA  64 471
      LA0530  520208 ..  520218 -  -2.6  -3.71284   CCGGTAGTAAGATAA                 TTTT TTC AAAA                 TGAATCTTTAATTAT  50 33
      LA0528  518743 ..  518762 - -12.2  -3.82665   GACCATATTACGAAA            GCCTTGAG GACA CTCAAGGC             CTTGCTAATGGCAAC 100 318
      LA0522  509069 ..  509080 -    -3  -2.93765   TAAAAGAAGCAATTA                TTTG ATTA CAAA                 GAGTATATTTGAATA  44 139
      LA0521 NONE
      LA0520  508219 ..  508229 -  -5.4  -3.64198   TTTTTACATATATAA                 CAGA TCG TCTG                 CAGTTCGCTTTACCG  59 114
      LA0518 NONE
      LA0517  507014 ..  507025 -  -4.4  -2.70991   ACAAGATCAAAAAGG                CCAA GGGT TTGG                 ATAAGAAGAATAACC  46 5
      LA0516  506766 ..  506792 -  -6.9  -3.17723   GTATTTTGAATTCAA         TTTAAAATTTT GCCTT AAAATTTTAAA         TAAGATAAATTCGGT  62 140
      LA0513  501959 ..  501972 -  -5.3  -2.93853   TCGGCGTAAGGAAAT               GAGAA AAGA TTCTC                TAAAAGTATGAGTTC  53 332
      LA0510  500841 ..  500858 -  -2.7  -2.90227   TTTTAATTATGAAAT             TCGC-GAG CTG CTCTACGA             CCGACGATCCAAAAC  42 376
      LA0508  499384 ..  499396 -  -6.3  -3.22477   AATTTAAAAAAAGAG                CCTAA GTT TTAGG                ACGGTTTTGCTATTG  61 454
      LA0507  498855 ..  498866 -    -3  -5.44119   TCCAGCGGAAAAAAA                TCAA TCTT TTGA                 AATATTATGGGAGCA  77 405
      LA0505  497325 ..  497342 -  -9.1  -6.15536   AAGGAATAAAAAAAA             CCCGGAA TTTT CTCCGGG              TTTTTTTAATAGTTT 100 57
        comF  496530 ..  496540 -    -4  -3.83324   TTATAAATAGCTAAA                 CATT TGT AATG                 TCTTTTTCAATTTCG  55 10
        dinP  495017 ..  495029 -  -4.9  -4.55295   TGCTTTACAAACAAA                CTTTT TAT AAAAG                TAGTTCTCACAATTT  68 405
      LA0501  492551 ..  492575 - -14.4  -3.62491   AAAAAACTGGGCAAA          TCCAGCTTGC TATAG GCAAGCTGGA          CCGGGCTCTCAGCTC 100 49
      LA0499 NONE
       motB1 NONE
      LA0497  490659 ..  490669 -    -4   -4.9218   CAGTCATTAGAAAAA                 TTGA AAA TCAA                 TTGTATAATGTTTTA  70 51
      LA0494  486313 ..  486325 -  -4.9  -2.55361   TTATGGAAAAATCAG                GTTTT TAT AAAAC                GAATCTATTACGTCG  49 387
      LA0489  481479 ..  481492 -  -3.1  -4.11484   TGTAATGTGTGAAAA               TCTAC TCAA GCAGA                ATGTTTTAAATATGT  55 217
       pcrA1  479524 ..  479534 -  -3.2  -3.80516   AAGTAACTTAGCAAA                 CCTC CCT AAGG                 TCGGTGGCAACTCAG  52 383
      LA0486  478961 ..  478986 -  -6.4  -3.53012   TTTTTCCCTTTCAAA         GTATATTTTA GAAAAT TAAAATATAC          TTGATTTATAAGAAT  63 255
      LA0483 NONE
      LA0482  476963 ..  476978 -    -9  -5.45802   TCCTTAAAAGAAAAA              CCGGAA TTTC TTCCGG               TTTGGGTTTTATTTC 100 34
      LA0478  475410 ..  475444 -  -2.2  -4.62302   TAAGAGGTTCAAAAA     TAAAAAACAGGAAAAT TAA ATTAACCCGTTTTTTT     ATTCTTTGATTAATC  58 24
      LA0475 NONE
      LA0472 NONE
      LA0471  469870 ..  469889 - -10.8  -3.57908   GATTAAACAGGACAA            TGCTTTCC AAAA GGAAAGCA             TAACGTCTTGATTAT  90 113
      LA0470  469293 ..  469316 -  -4.4  -4.87665   CGCCATCTACAAAAA          GGCGCCTATC GCGC GTTTGACGCC           GCGTTGATCGGAAGG  71 255
      LA0467  465857 ..  465881 -  -4.3  -3.87627   TTTTTAGAGAAAATA          TATAAACAGTC GAG GGCCGCTTATA          GGTTGTCAGTCTTTT  57 281
      LA0462  460156 ..  460177 -  -5.9  -3.53814   GAAAATGATAAGTAA           GTTCTTCTA TCCT TAGAAGGAC            AAAAATAATTTTCTA  60 209
      LA0460 NONE
       amiB1  457577 ..  457589 -  -2.7  -5.08011   AAAATTCGGAAAAAA                GAAAA ACT TCTTC                TTTGCAGTGCCTCCG  70 404
      LA0455  454667 ..  454680 -  -3.9  -2.75577   TTATCTGAAAATTTA               TTCTT CTAA AAGAA                TTTTTTGGAAATATA  45 9
      LA0452  453282 ..  453301 -    -5    -3.767   GATTCATCTATGAAA            CGGGGTCTT ACA AAG-CCCCA            AGAGAGCGATCAATC  61 372
      LA0451  451641 ..  451651 -  -5.4  -4.60041   ATTGAGTTTGAAAAA                 TTCC GAA GGAA                 CTGGAGCGAAAAGAA  70 446
      LA0446  445127 ..  445139 -  -3.4   -4.4648   ATTTTTATTACAAAA                CACT GTTTG AGTG                CAAGATATTTAGTAC  60 126
      LA0442  441028 ..  441054 -  -3.8  -5.25803   AACTGTTATAAAAAA         CTTTCACAAC TACTTGG GTTTTGAAAG         AATTTTAAAATCGAA  73 30
        pmgI  435882 ..  435900 -  -5.4  -3.58801   ATATAATCTTGTAAA             CTTTATTT GAA AAACAAAG             TAATCTGTAAGAACG  59 464
      LA0438  434033 ..  434050 -  -2.8  -4.95758   ATTACATGATAAAAA             TCTAAA ATTCTA TTTAGA              AATGAATAACGGATT  64 21
      LA0437 NONE
      LA0436  433337 ..  433366 -  -3.5  -2.77519   AATAGGGAAAACTCA       GCACAACGCTCTT TATG AATCGCGTTGTGG        GGTGAGAACTAGTTT  45 226
      LA0435 NONE
      LA0434  432716 ..  432735 -  -3.7  -3.95442   AAATAAATTAAAATA            TTTTGAA ATTATA TTCAAAA             GTAAGAATATAAGGT  56 309
      LA0429 NONE
      LA0428 NONE
[truncated: 50,428 more chars]
