# Supplementary material for: Rapid, accurate, computational discovery of Rho-independent transcription terminators illuminates their relationship to DNA uptake
Source: Genome Biol. 2007 Feb 21;8(2):R22. doi: 10.1186/gb-2007-8-2-r22 (PMC1852404; doi:10.1186/gb-2007-8-2-r22)
Supplement: Additional data file 4 — Best terminators found downstream of each of the genes of the 343 organisms studied. [file gb-2007-8-2-r22-S4.zip › Listeria_innocua.bag]

        dnaA    1710 ..    1738 +  -3.1  -3.02698   ATAACTGGAACATAC        TTACCCACAAGTT ATC AACATGTGGAAAA        CTTTATGTCGCATGG  45 61
        dnaN    3031 ..    3052 + -10.9  -4.98468   TCGCAAAAAAGCACA           TCCGTCTTG GTTT CAAGGCGGA            TTCTTTTTTTGTTAT 100 43
     lin0003    4560 ..    4577 +  -2.8  -4.34263   AAAAAGCTGAAAAAC             GAATAT ATGAAA ATATTC              TTTGTATTATTAGCA  58 120
     lin0004 NONE
        recF    5978 ..    5988 +  -5.4  -3.35746   GTACAGTAAAAAAAT                 CCTA ATT TAGG                 TTAATATAATTTGAT  57 21
        gyrB    8035 ..    8054 +  -2.8  -4.04206   ATGAACTAGATTCAG            CCTTACTT TTGA AAGGGAGG             TTTCTCTAACAATGG  53 89
        gyrA   10601 ..   10643 +  -7.3  -5.43866   GAAGAATAAAACGAA GCTGGAA-ATGACTCTAATT TATG AATTAGAATGATTTTCCAGC TTTTTTTCAGCATTA  93 32
     lin0008 NONE
     lin0009   12782 ..   12811 +    -5  -4.21812   TGGATATTTAAAAGG       TGATTGGCGTGG GAAAAG TTGCGCCAGTCA        TTGTTTTGGGTCAAA  64 30
     lin0010 NONE
     lin0011 NONE
     lin0012   15883 ..   15911 +  -8.3  -5.64421   CTGAATAAATTTTAA        GCAGCAAACTA AAATAAA TAGTTTGTTGC        TTTTTTGTTTCGAAT  93 33
        qoxA NONE
        qoxB NONE
        qoxC NONE
     lin0016   20267 ..   20294 +  -7.1  -5.63857   ATAATTTAAAAAAGG        CTGGTATGGAA TTCATT TTCTGTACCAG         TTTTTTTGCATTTTT  93 37
     lin0017   21870 ..   21895 + -11.9  -3.68052   TAGGATATAGTAAAC         CCCCACTTTCG GTGA TGAAGGTGGGG          ATTTTATTTTAATAT  91 38
     lin0019 NONE
     lin0020 NONE
     lin0021 NONE
     lin0022 NONE
     lin0023 NONE
     lin0024   26981 ..   27007 + -12.4  -5.02476   TTATAATAAAAACAC         GCGCGAAAATGA ACG TTGTTTTCGCGC         TTTTTTGGAGGCTAT 100 35
     lin0025   27771 ..   27824 +  -6.2  -5.61881   ATTCATTGGGCAAAA CCTAAGCTGATTTGTAGGAC-ACGTG TATA CGTGAAGTCCT-CGAATGAGCTTAGG TTTTTCTTTTTGCCC  88 129
     lin0026   29788 ..   29815 +  -9.9  -5.16133   AAATTCATTAATAAA        CAGCTTGGGCG TAAATC TGCTCAAGCTG         TTTTTATGTTATACT 100 40
     lin0027   30854 ..   30873 +  -9.3  -5.68023   TAAACTCCCTTTTTG            GACCGAC TTGATT GTCGGTC             TTTTTTTAATTCTCC 100 149
     lin0028   31312 ..   31329 +  -9.1   -5.7946   AATAAATGAAAAAAA             GCTGTCC ACGT GGGCAGC              TTTTTTTATTAACGA 100 36
     lin0031 NONE
     lin0032 NONE
     lin0033 NONE
     lin0034   39255 ..   39291 + -12.5  -5.02074   TAAAAATTACTAAAA    GACTGGAAAACCC GAAGTAAGTAG GGGTTTTCCAGTC    TTTTTTACACACTGC 100 38
     lin0035   40095 ..   40112 +  -4.8  -6.23545   AATGACTCAAAAAAA             CGCGGA TTAATT TCCGTG              TTTTTTTTATTTCCC  95 16
     lin0036   41633 ..   41648 +  -5.4  -3.29043   GAATTTCAGGGATAT              GGTGTG ATTA CATACC               TTATCAGAGCCGCTT  55 249
        rpsF   41991 ..   42008 +  -5.6  -3.72576   AGCATAAGAATTTAT             TCAAGG CTAGGA CCTTGA              TTTACTAAACGAGAG  61 34
     lin0038 NONE
        rpsR   42873 ..   42897 +  -9.4   -5.4833   TAAGTTAACTATTAA          CAGTCTAGAA TTTAT TTCTAGGCTG          TTTTTTGTTAAATGG 100 38
     lin0040   43639 ..   43668 +  -6.5  -5.64274   CTAAAAACACGAAAA       GTTACCTGTGA TTATTCTT TCGCAGGTAGC        TTTTTTTATGAATAA  89 37
     lin0041 NONE
     lin0042 NONE
     lin0043 NONE
     lin0044   46783 ..   46799 +  -4.3  -5.60993   TTTGAGTTTATAAAA              GTGGCCT TCA GGGTCGC              TTTTTTTGTACGAAC  85 28
     lin0045 NONE
        rplI NONE
     lin0047   50755 ..   50791 +  -4.5  -5.54907   GGCTTAATAAGGAAA    CCTTGTGAAATTCTAAT TAG ATTTGGAGTTTGCAAGG    TTTTTATTTTATGCA  82 34
     lin0048   52315 ..   52339 + -11.5   -5.6473   TTACTACAACCTAAA          CTCTCTGAGGA TTT TCCTTGGAGAG          TTTTTTTGATGTTAT 100 43
     lin0049   52971 ..   52992 + -10.9  -4.85599   GATGCTTTACGAAAA           GCCATGCAG TTTT TTGCATGGC            TTTTTCTAAAATAGA 100 80
     lin0050 NONE
     lin0051 NONE
     lin0052 NONE
     lin0053 NONE
     lin0054 NONE
     lin0055 NONE
     lin0056 NONE
     lin0057 NONE
     lin0058 NONE
     lin0059 NONE
     lin0060   66916 ..   66933 +  -4.2  -3.14344   CTAATGAGCAGTATA             CAGATA AAGCTA TATCTG              TTGCTGACGGAAATC  50 60
     lin0061   67901 ..   67926 +  -6.2  -3.89611   TATTGATAGAAATGA         CCTAAGCACA GGTGAA TGTCCTTAGG          TTATATTCTCTTTTC  65 81
     lin0062   68950 ..   68970 +  -6.2  -3.36054   GTGGGAAGTACAGCG            CCATCGAA GACGA TTTGATGG            TATTGTATAAGTTTA  61 329
     lin0064   70908 ..   70920 +  -4.1   -2.7186   AGTCAACTACTCTGT                GTTCT TTA GGAAC                TACTTGAGCAGCTTT  47 116
     lin0065   71563 ..   71583 +  -4.1  -3.26319   TGGAGGAACTCAAAT            TCAACTA GGAACAG TAGTTGA            TTGGTATGAAAAATT  51 223
     lin0066   72217 ..   72244 +  -2.1  -2.74563   ATACGGGAACAAGTA        GTCTAAGAT GGGGGAGAGA ATCTTAGGC         TACTTAGCATATGCA  40 296
     lin0067 NONE
     lin0068   74181 ..   74208 +  -7.1  -5.23016   AATTAAACATGAAAA        GATGGTTCC AAAGTAACGC GGAACCATC         TTTTTTCAATTATTT  89 10
     lin0070   76113 ..   76137 +  -8.6  -5.72622   ACCCATATATAAAAA          CCGCCTAAAC AAAGC GTTTAAGCGG          TTTTTTGTTTGTGAA  95 194
     lin0074 NONE
     lin0076 NONE
     lin0077 NONE
     lin0078   80859 ..   80878 +  -4.4  -4.43859   TAACTCGCTTGCACC            CTTATAAA TGAT TTTGTAAG             TTTTATCGGCTTCTA  66 295
     lin0080   81918 ..   81933 +  -2.6  -2.56164   ACTAACAATAGTATA              TAACGA TAAG TTGTTA               ATTAGTGGTTAAAAA  41 89
     lin0081 NONE
     lin0082 NONE
     lin0083   83033 ..   83052 +  -5.6  -3.63968   TTAGACATTAAAAAA            GCACGCAT AGCA GTGCGCGC             TTTAAGGATTTGAGA  59 165
     lin0084 NONE
     lin0085   84887 ..   84897 +  -3.2  -2.90496   GCTCGGTAGTTCAAG                 GGTC AAT GATC                 TAATTTGAAAGGAGA  44 12
     lin0086 NONE
     lin0087   86083 ..   86094 +    -3  -2.84636   ACACTATAACCACAT                TACA AAAA TGTA                 TAAATTTATTTTGCG  44 112
     lin0088 NONE
     lin0089 NONE
     lin0090   88278 ..   88291 +  -5.3  -4.41548   CATTAGAGAAGCACA               CAAGA TATA TCTTG                TTTTGTGGCATGTGC  69 57
     lin0091 NONE
     lin0092 NONE
     lin0093 NONE
     lin0094 NONE
     lin0095 NONE
     lin0096 NONE
     lin0097 NONE
     lin0098 NONE
     lin0099 NONE
     lin0100   91797 ..   91822 +  -9.9  -3.27298   TATACGCTCTGTGGG         TCCTAGTACTGA TTT TC-GTACTAGGA         TTAGTGGTTAAAGGG  79 73
     lin0101 NONE
     lin0102   92718 ..   92734 +  -9.4   -5.1675   ATAAGTAGTATTAAA              GCCCTG TTTTT CAGGGC              TTTTTTGATACATAA 100 33
     lin0103   93031 ..   93052 + -10.9  -4.77173   AAAAAATTAGTATTT           GAGTCTAGG TGTT CCTAGGCTC            TTTATTTTATCAAAA 100 24
     lin0104 NONE
     lin0105 NONE
     lin0106 NONE
     lin0107 NONE
     lin0108 NONE
     lin0109 NONE
     lin0110 NONE
     lin0111 NONE
     lin0112 NONE
     lin0113  100678 ..  100688 +  -2.6  -2.78807   GTTGAGGAGGGACTA                 TAAT GTC ATTA                 GATTTTTTAGATAGT  42 23
     lin0114 NONE
     lin0115  101798 ..  101818 +    -9  -4.27316   AGACTAATAAATGAA            GCCCTTAC TCAAT GTAGGGGC            TTTTAAATTGGAGGA  89 296
     lin0117 NONE
     lin0118 NONE
     lin0119 NONE
     lin0120 NONE
     lin0121 NONE
     lin0122 NONE
     lin0123 NONE
     lin0124 NONE
     lin0125  112674 ..  112690 +  -2.2  -5.47159   GCTATGAAAGAAGCA              AAAGCC GAGTA GGCTTA              TTTTTTATGTTGAAA  74 14
     lin0126 NONE
     lin0127 NONE
     lin0128 NONE
     lin0129  114701 ..  114724 +  -8.9  -5.88197   TTATAAGCCAAAAGA          CCTCTTAGC TAAAAT GCTGAGAGG           TTTTTTTATGTTTAA 100 35
     lin0130  116208 ..  116245 + -11.5  -5.19916   GTTTTAATAAAAAAA   GAAGCGTTATTTGATGA AATT TTATCGAATATCGCTTC    TTTTTTAGCTATTTT 100 161
     lin0131 NONE
     lin0132 NONE
     lin0133 NONE
     lin0134  125651 ..  125662 +  -3.6  -3.29947   GCAGTCATCTTGCTT                TGGG TTAA CCCG                 TTCATATGATAGGTG  49 5
     lin0135 NONE
     lin0136 NONE
     lin0137 NONE
     lin0138 NONE
     lin0139 NONE
     lin0140 NONE
     lin0141  137481 ..  137511 +  -3.2  -4.10453   GAATAGTTTCGGGGA       GGTAGGTATGTC AGGTTTA GACTAGCCTACC       TTTTCCGGACATTTA  57 47
     lin0142  138275 ..  138299 +  -7.3  -6.28401   TAAAACTATAAAAAA          CTACTCAAA TTCAATT TTTGAGTAG          TTTTTTTGTTTTTTA 100 41
     lin0143 NONE
     lin0144 NONE
     lin0145  141297 ..  141336 + -17.4  -3.74077   TAAAAATAAGCTGAT  CGAAAAGAGGCT-GGTGCA ATA TTCACCGAGCCTCTTTTCG  TTTAGATATATGACA 100 38
     lin0146  141819 ..  141846 +    -7  -5.86965   GATTTATACCGAAAA        GCTTCAATGGAC TGAT GTCTGTTGATGC         TTTTTTTTCGTACAT 100 44
     lin0147  142293 ..  142313 + -11.9   -5.5604   GAAAATAAGTAAAAA            GCAGCCGTT TTG AATGGCTGC            TTTTTTGTTGGTTAG 100 33
     lin0150 NONE
     lin0151  145296 ..  145328 + -14.4   -5.3798   TTTCGCTTAAAGGGT      GGAACAAGGGAATA GCCGA TATTTCCTTGTTCC      TTTTTGTTCTTCTTG 100 31
     lin0152  145768 ..  145792 +    -8  -5.77988   ATAATAATTAATTGA          TAGTATAAGC CAAGT GCTTGTACTA          TTTTTTTATCTGTGT 100 37
     lin0153  148331 ..  148356 + -11.3  -5.33026   ATTAATAGACAAAAA         CAGAGATTCTT TTAG GAGAATCTCTG          TTTTTATTTGAATTC 100 36
     lin0157  154289 ..  154312 +  -8.2  -5.13741   TTTGAAGGAAAATTA          GCAGGTGTTT TTCG AAATGCCTGC           TTTTTATTGGATTAA  90 70
     lin0158  155471 ..  155494 +  -2.4  -3.09505   ATGAACAGCGCCCGC          CCGTTTTC TAGTGCGC GAACACGG           TATTCAGTAAGCTCT  43 404
     lin0162 NONE
     lin0163  158031 ..  158042 +  -2.2   -2.6172   ATAAATTATTAAAAA                TGGT CTTG ACCG                 AATTTTACTTTCTAT  40 257
        lmaB NONE
        lmaA  159002 ..  159019 +    -7  -3.75153   AGAATAAAATAGAAA             GCCACT GAAATA AGTGGC              TTTCCCTTAGGAGGA  70 34
     lin0166  159417 ..  159439 +  -6.4    -3.965   CCATGATTTTGACCT           CGAAAAAC AATTCGC GTTTTTCG           TTGTTAATTTTCAAA  69 99
     lin0167 NONE
     lin0168 NONE
     lin0169 NONE
     lin0170 NONE
     lin0171 NONE
     lin0172 NONE
     lin0173 NONE
     lin0174 NONE
     lin0175 NONE
     lin0176  166667 ..  166688 + -12.3   -5.5074   TAAAAGATAAAAAAA           GGAGCGACT GATA GGTCGCTCC            TTTTTTATTAACTTC 100 31
     lin0178  170004 ..  170058 + -18.2  -5.38326   GAGATGCCTAAATGA AAAAATTGGTTGGTGTGAGAATGGTA ATT TACCAAATTCACACCAACCAATTTTG TTTTTATTTGATTAA 100 39
     lin0180 NONE
     lin0181  172267 ..  172291 +  -9.4  -4.82901   GCAAAATAAGAAGCG          TAGACTAGGT TTTAT GCCTAGTCTA          TTTTTATGAAAAAAA 100 32
     lin0182  174185 ..  174219 +  -2.2  -4.95876   ATCATTCGTAAAAAA    TCTGG-CCTGCCA TGCTTGTTTT TGGCAGGTTCAGG     TTTTTACTTGTCATT  65 50
     lin0183 NONE
     lin0184  176126 ..  176150 +    -8  -6.28401   TATTAAATGTAAAAA          CACTTTGATT TTTTC AGTCAAAGTG          TTTTTTTGTTTTTTA 100 35
     lin0185 NONE
     lin0186 NONE
     lin0187 NONE
     lin0188  178851 ..  178869 +    -9  -2.83271   AAATAAAAATAGAAG             GAAATCAA TAT TTGATTTC             TAGTTCTGCCCATAA  69 35
     lin0189  179094 ..  179118 + -15.9  -4.16016   CTTTATACAACAAAA          CCCAGCAATTT TTA AAATTGCTGGG          TTTCTTCCAAACTGG 100 102
     lin0191 NONE
     lin0192 NONE
     lin0193  183489 ..  183502 +  -6.7  -4.83759   TTATTATGAATTATC               CAGGA ATTA TCCTG                TTTTTCGATTTGATT  79 87
     lin0195 NONE
     lin0196  187583 ..  187607 +  -2.1   -3.5944   TCTCGACCGTTAAAA          GAAAAACATTC CAT GTGAGTTTTTC          TTTAGAGGTATAAAT  47 28
     lin0197 NONE
     lin0198 NONE
     lin0199 NONE
     lin0200 NONE
     lin0201  193084 ..  193120 +   -14  -4.12043   CGCCTTTTCATAAAA   CAAAGCCGAAACTTTCT ATAG AGGA-GTTTCGGCTTTG    TTGTTTAATTAATTA 100 28
     lin0202  195342 ..  195370 + -14.8  -4.67353   AACGAAAATAAAAAA        GAAGACCTAGAT AAATC ATCTAGGTCTTC        TTTTTAGGTCAATAA 100 30
     lin0203  197293 ..  197328 +    -7  -4.25053   GAAAATAACAAAAAA    GGAACCAAAAGC-AC AGAGATA GTCGCTTTCGGTTCC    TTCTTTATATTGTCC  75 33
     lin0205 NONE
     lin0206 NONE
     lin0207  200623 ..  200647 +  -7.9  -4.72272   AAAATAACATGACGG          GCCTTTCTC GATTCAG GAGAAGGGC          TTTTTGCTAGAAAAG  83 34
     lin0208 NONE
     lin0209 NONE
     lin0210  202563 ..  202598 + -19.3  -5.48825   AAATAAAATAAAAAA    TCATGCGAGAGATCT TGTTCT AGATCTCTCGCATGA     TTTTTTTAAATCGTA 100 30
     lin0212 NONE
     lin0213  205201 ..  205243 + -10.8  -6.11392   TAATAAACGAAAAAA GCTAAGTATGAAACTATC GATTTCA GATAGTAACATACTTAGC TTTTTTTATTTCTTT 100 38
     lin0215  207611 ..  207626 +  -3.9  -3.51858   GCGGGATTTTAATCG              GCGTC GCAAAA GGCGC               TTAATTAATTATTTC  51 6
        metS  209703 ..  209732 +  -7.9  -5.60993   GTAAAATAATAAAAA       CGAGCCCTAATTC GCTG GAGTTAGGGTTCC        TTTTTTTATCGAAAA  93 32
     lin0217 NONE
     lin0218 NONE
     lin0219 NONE
     lin0220  214129 ..  214172 +  -2.4  -3.88498   AAATAAGTAACGAGA GTGGCAGGGACGTTTGTAAG TACC TTTACAAATTAGACTGCCAC TTTAGTATATCCAAG  50 35
     lin0221 NONE
     lin0222 NONE
     lin0223  221477 ..  221497 +  -7.6  -5.96894   AAACAGACCAGAAAA            GCCACTTG CGTTT TAAGTGGC            TTTTTTTGTTTGCAT 100 39
     lin0224  222487 ..  222497 +  -2.6  -3.36694   ACATTTGACACTTTT                 TAAA AAT TTTA                 TATTTGAAAATGGCT  47 176
     lin0225  223859 ..  223881 +  -4.1  -5.63517   AATTTCGTATAAAAA           CGAGGCT GACTCATAG GGCCTCG           TTTTTTCTTTGCCCA  85 39
     lin0226 NONE
        ksgA NONE
     lin0228  225794 ..  225816 +  -9.9  -5.00138   ATGAAGCTGAAGTAA           CCGAACCGT TTAGT ATGGTTCGG           TTTTTGCTTTACATA 100 40
     lin0229 NONE
     lin0230  227561 ..  227589 + -11.1  -4.84363   TTTATAAAAGCATTG        GCCTGTCAAAGGA TGT TTATTTGACAGGC        TTTTTAATACTTTAA 100 34
     lin0231  228543 ..  228563 + -10.5  -5.85244   TAACTAATTGATAAA            CCCTAGAAG AAT TTTCTAGGG            TTTTTTATTTTCGTT 100 34
     lin0232 NONE
     lin0233 NONE
     lin0234  231339 ..  231367 + -11.2  -5.47218   AGAGTAACGAAAAAA        GAAATCCGGAAT TGTGT ATTTCGGATTTC        TTTTTTTAACTAAAA 100 34
     lin0235 NONE
     lin0236  232769 ..  232789 + -12.6   -4.9792   TAAAAAAATTTCCAA            GGGCTAGC TTAGT GCTAGCCC            TTTTTGTGTAGAATA 100 42
     lin0237  234515 ..  234528 +  -5.3  -2.85768   AATCACGGTAAATAA               TTTCC TATT GGAAA                GTTTAAAATTTTAAT  52 26
         prs  235538 ..  235569 + -11.8  -5.37593   ATTTAAAACTAAAAA      GGATTTTTCTGTGA TTAT TCATAGAGAAATCC       TTTTTTAATTTAAAA 100 42
     lin0239  236359 ..  236384 + -14.9  -4.90869   GCTAGTAGTAAAAAA         GAAGTATCCGA CCAG TCGGATACTTC          TTTTTGCTTAATAAT 100 41
     lin0243  239418 ..  239450 + -10.1  -6.41881   TTTTATAAATAAGGA     TGGAAGAT-TCGCA TTTGTT TGCGATATCTTCCA      TTTTTTTTTGTTATA 100 43
     lin0244  240136 ..  240155 +    -5  -3.98282   ACATCGAAACAAAAA            CCAGTTCA TTCG TGAAGTGG             TTTAGTTCATGTAAG  62 86
     lin0245  240749 ..  240785 + -13.8  -3.76219   TAAAAAATAGACTAT    CCGAGAGGCGTGGCAA TGCTT TTGCCACGTATTTCGG    TCTTTCTTCTAGCGT 100 38
         mfd  244386 ..  244399 +  -2.4   -2.6563   TGAAAGAACAAGTAT               CTAC CGAAAA GTAG                TGCATTATTAAGAAG  40 12
     lin0247 NONE
     lin0248  246326 ..  246362 + -13.3  -5.45652   AAGCAGATAGAAAAA   TCGTTTGAAATCGCGC ACGTTA GC-CGATTTCAAACGA    TTTTTTATTGCGCAT 100 31
     lin0249  246939 ..  246949 +  -2.4  -2.62463   AAAGAGTAAGTCAAA                 GCCG AGC CGTC                 ATTCTCCATGGTAGA  40 32
     lin0250  247544 ..  247574 +  -9.1  -4.74132   GTAAAGTATAGAAGG       ATGCACCGTATTG GATCA TAATACGGTGCAC       TTTTTGATAAAATGT 100 58
     lin0251  249703 ..  249718 +  -2.6    -3.524   TATCATTAGTCTTAG              TTTTCG AAGG TGAAAA               TTGTATCAATAAATA  48 160
     lin0252  251996 ..  252017 + -12.3  -5.04385   ACGAATAAGATCAAA           GAGGCTGGG CTTT CCCAGTCTC            TTTTTTGAAGCTATA 100 33
     lin0253  252881 ..  252894 +  -2.5  -2.79133   CCAACCACAGAAAAA               TAAAA GGAG TTTTA                TATAATGAGCGATTA  42 23
     lin0254  253792 ..  253811 +  -7.8  -5.42259   GAAATGATGAAAAAA            GAGCGCCT GACT GGGTGCTC             TTTTTTTAAAAGTGA  93 34
     lin0255  254836 ..  254856 + -10.5  -5.67063   GATTAGTAATCCAGA            GAGCCTAGA TTT TCTAGGTTC            TTTTTTTATGATAAG 100 35
     lin0256 NONE
     lin0257 NONE
     lin0258 NONE
     lin0259  258477 ..  258498 + -10.9  -4.84529   CAAGATTAATCATTG           TTGCCTCGA GATT TCGGGGCAA            TTTTTAAATTTATAC 100 32
        lysS  260089 ..  260115 + -10.2  -4.66395   GCGATTAACAACGAA         TCCAGAGCTGAT TTT ACCAGTTCTGGA         TTTTGCTATTTTTTT 100 33
     lin0261 NONE
     lin0262 NONE
     lin0263 NONE
        clpC  276126 ..  276149 + -12.6  -5.64274   GAAATAAATGATGGA          CCTTCCTTAA ATAC TTAAGGAAGG           TTTTTTTCTGAATAA 100 34
     lin0265 NONE
     lin0266 NONE
        ispD NONE
        ispF NONE
     lin0269  281543 ..  281566 +  -7.4  -5.83211   TGATTTTAAATGAAA          GTGCCTCG GCTATTTA CGGGGCAC           TTTTTTATTTTGATA 100 38
     lin0270 NONE
        cysS NONE
     lin0272 NONE
     lin0273 NONE
     lin0274 NONE
        sigH NONE
     lin0276 NONE
     lin0277  286836 ..  286852 +  -3.6  -5.80951   TTACTTGAGACAAAA              CCCGTA CAACT TTCGGG              TTTTTTATTTTGGAT  90 74
        nusG  287457 ..  287483 + -11.7  -4.63218   AAACTTTAAAACTTA         CAACCTCTACA TTATT TGTGGAGGTTG         TTTTGTTAAGGAGGC 100 32
     lin0279  288019 ..  288033 +    -5   -3.6692   GGTATCATGTATAAG               TACGTT TTT GACGTA               TGTTTTAACGTGGGA  57 69
        rplK  288531 ..  288541 +  -5.4  -2.76261   ATCCAAGACTAATCG                 TGTG TTT CACA                 ATTTGACAATTAAGG  51 29
        rplA  289409 ..  289433 + -10.7  -5.52023   CGCATTTCACAAAAA          CCTCTGGCGTC TAC GGTGTCAGAGG          TTTTTTGTTGCTGAT 100 178
        rplJ NONE
        rplL  290456 ..  290482 + -12.5   -5.4756   AGTAATTAACTTAAA         GACCTTAGATA CTTGT TATCTAAGGTC         TTTTTTATTGCAATT 100 36
     lin0284  291682 ..  291696 +  -3.4  -4.87665   CTTAAACATCGGGTG               CGGGGG GTT CCACTG               TTTTTGTGCCTAAAA  68 514
        rpoB NONE
        rpoC  299102 ..  299130 + -11.8  -5.89921   ATTTAATTTTATAAA       GCCAAGTGTGTCG TTCG CG-CGCACTTGGC        TTTTTTTGTTATACT 100 35
     lin0287 NONE
     lin0288  301251 ..  301272 + -13.7  -5.98675   TTAATAGAAAGTTAA           CAGTCCCGC TTTG GCGGGGCTG            TTTTTTATTTTTATA 100 37
     lin0289  302625 ..  302641 +    -3  -4.08692   TTTAAAAGAATAAAC             G-GACGA AAAA TCGTCAC              TTTTAAAGAGAATTA  57 112
     lin0290  304286 ..  304317 +  -7.4  -5.61689   CGCAATTAAATAAAA      GTCTAGTATTTGTT TGTA AACAGGTGCTAGGC       TTTTTTCTTGCTTTT  93 32
     lin0291 NONE
     lin0292 NONE
     lin0293  306475 ..  306508 +  -8.9  -3.91897   TTAAAATAAGTTGAA     TCTTGGGCATATCTC ATTG GAGGTGTGTCCTAGA      TTTATACATAAGAGA  82 32
     lin0294  308433 ..  308457 + -10.1  -5.05116   GAAGAAAGTAAAAAA          GCCTAGTTC GTTTTCA GAACTAGGC          TTTTATTATTTATGG 100 20
     lin0299  313327 ..  313350 + -13.2  -4.57218   ATATTAAATAAAAAA          GGATGCAGCG TATA TGCTGCATCC           TTTTACTTATCTTAT 100 30
     lin0303  317038 ..  317059 + -15.9  -4.74453   TGAAAAATAAGAAAA           TCCCCGCCA CACT TGGCGGGGA            TTTTTAAGTATATTA 100 31
     lin0305 NONE
     lin0306  321163 ..  321181 +  -8.1  -5.17353   TGAATTGTGAAAGGA             GCCCTCT ATCAC GGAGGGC             TTTTTTAATAAATGT  90 31
     lin0307 NONE
     lin0308  322878 ..  322900 +  -7.8  -4.88067   AGAAAAACGAAAAAA           CTCCATCT ATAACGC AGATGGAG           TTTTTATACATCAAT  88 62
     lin0314  328660 ..  328681 +  -2.3  -3.04517   TATTTGATAAAGTGG           CACAAAATT AAGA GATTATGTG            ATTTTAAGAGAAAAT  42 15
     lin0315  329607 ..  329638 +  -8.1  -5.51402   ATAAATAAACAAGAA      GTGGT-CGCCAAGT AAAAA ACTTGGAGGACCAC      TTTTTTTGGGTATAT  93 37
     lin0316 NONE
     lin0317 NONE
     lin0318  333780 ..  333810 +  -9.2  -4.58283   CAAAATAAAATCAGA       GTCAACCTAAAT ACATGAA ATTTAGGTTGGC       TTTTTCAACCGATTG  93 33
     lin0319 NONE
     lin0320  336327 ..  336350 + -11.8  -5.71712   ACATGATAACTAAAA          CCATCCTCTT AAAA AAGAGGGTGG           TTTTTTTCTGTGGAA 100 35
     lin0321  337554 ..  337568 +  -2.9  -3.57918   TTTCGATAAGCCATT               TTTCA CCATT TGAAA               TTGTATGATCTGCAT  49 98
     lin0323  339279 ..  339313 + -10.2  -4.07647   ATAGGATTAAATTTA     TGAAAAGCTGGAAGAG TAT TTTTTCCGGCTTTTTA     TTTGATTTGGGCTAT  93 72
     lin0324  340076 ..  340100 + -10.1   -5.4505   GATCGGATTAGAAAA          CCCTAGATTGT TTA AGAATCTAGGG          TTTTTTGTTCGCAAA 100 20
     lin0330  345855 ..  345865 +  -2.6  -3.48276   CGAGGTGGAACGGGA                 TTAA CCG TTAA                 TTATATAAAAAAAGG  47 22
     lin0331  346501 ..  346541 + -13.5  -3.96624   AAAATATAAAATAAA  CGCCTCCATTAATTTCATT TTA GATGAGATTAGTGGGGGTG  TTTATGATAGAAGTC 100 83
     lin0333  349086 ..  349113 +  -9.3  -5.22312   ATTTGGATATGAAAA        GACAAGCTATT TTCTAT AGTAGCTTGTC         TTTTTTAGTATGAAT 100 41
     lin0335 NONE
     lin0336  351255 ..  351276 +  -5.9  -5.09173   GTCTATTCTTGTGGG           CCAATACAT GAAC GTGTGTTGG            TTTTTTCGCATATTC  83 64
     lin0337 NONE
     lin0338 NONE
     lin0339  354996 ..  355037 + -12.3  -5.95946   ACCGGAAAATTTATC GCGGCTACTGTTTCTTTGC TTAT GCTAAGGGACAGTGGGCGC  TTTTTTTATTGTTCA 100 176
     lin0340 NONE
     lin0341 NONE
     lin0342 NONE
     lin0343  357967 ..  358000 +   -11   -4.2928   CAAGCAATTAAAAAA     CCCAGGTTCCCCCT CCTAAA AGGGCAAACCTGGG      TTTCTCATTTTTATA 100 7
     lin0346  360819 ..  360844 +  -4.7  -6.23545   TTAAATGATAAAAGG         GCTACTTGTTC TCAA GGATTAGTAGC          TTTTTTTTATTTAAA  95 37
     lin0347  361373 ..  361395 +   -15  -5.38951   ATGTTATAAGTGAAA           GAGAAGACGA TAT TCGTCTTCTC           TTTTTTATGTCCATT 100 32
     lin0349  362828 ..  362847 +  -3.6  -5.70829   CGATATTTTTAAAGA            GAATGTGA AAAA TGACATTC             TTTTTTTGTGCTATT  84 64
     lin0350  363984 ..  364007 +    -9  -6.02919   TTTTCTATTTAAAAA          CACTAAAATG GAGT CGTTTTAGTG           TTTTTTTGTTTGTGG 100 52
     lin0351  364972 ..  365004 + -15.2  -5.06451   TAAAAATAATTTAAA      GAAAGCTAAAAAGA ACCAA TCTTTTTAGCTTTC      TTTTTTCGAGTAGTA 100 38
     lin0352  369240 ..  369265 +  -9.7  -4.23054   TAACGTAGATTAAAA         CACCGCCGCAG ATTG TTGTGGTGGTG          TTTTAACTAATATAT  93 44
     lin0353  370085 ..  370120 + -10.6  -4.93968   AATTAATAATGTTAA    GCTGTAGAAAAAGGGA GAAA TCTTTTTTACTACAGC     TTTTTGATTGTACAT 100 71
     lin0355 NONE
     lin0356 NONE
     lin0357 NONE
     lin0358  374265 ..  374298 + -11.2  -5.10029   CTAGACAAATAAAAA     CAGGAATTCTCTAT TTGGAT GTAGAGGATTCCTG      TTTTTTACAGTTCAT 100 55
     lin0370  383325 ..  383354 +  -2.1  -5.52384   AAAATAGAGATTGAA       ACTCTTTGGGCGA CAAT TGGTTCAAAGAGA        TTTTTTTGATAGGAG  74 39
     lin0371  383791 ..  383814 + -13.2  -5.90231   CAAATGAAATGAAAA          CAGCTTGAGG GTGT CCTCGAGCTG           TTTTTTTATGTTTCT 100 29
     lin0372  385865 ..  385885 + -12.6  -5.43866   AAAATAAATGAAAAA            GCAGCTGC ATGAC GCAGCTGC            TTTTTTTGAAACTTA 100 34
     lin0374  389227 ..  389261 + -11.6   -5.8187   ACTTAAAAATAAAAA     CTTGCTAAGACGCTTA AAA TAGACGTTTTAGCAAG     TTTTTTTATTGGCTA 100 69
     lin0375  390380 ..  390407 +    -7  -5.47218   GTAAATAATGAAAAA        TTGTCTGCGGGA GCAA TCTAGCGGACAA         TTTTTTTAGATAAAA  93 33
     lin0376 NONE
     lin0377 NONE
     lin0378  393294 ..  393325 + -12.4  -3.55444   AAATACTAATAAGAA      GGGTAGAAGCGCTA GTTA TAGTGCTTTTGCCC       TTTAAGGAGTGGAGG  95 32
     lin0379  394123 ..  394153 +    -7  -5.63374   GTATTAATTGAAAAA       TGCCTTGAAATC CACATCC GATTTCAAAGCA       TTTTTTTCATGTTCA  93 34
     lin0383  396814 ..  396833 +  -4.3  -5.96894   TATCGTTATAAAAAA            CTTCGAT TTCATT ATCGGAG             TTTTTTTATTTGGAT  93 30
     lin0384 NONE
     lin0385 NONE
     lin0386  400862 ..  400885 + -10.4  -5.74122   AGAAAAACTACTGTA          GTCTAAGGTT CGCG AGCCTTAGAC           TTTTTTTGTATAATG 100 25
     lin0387 NONE
     lin0388 NONE
     lin0389  402638 ..  402666 +   -14   -5.2204   GAAGATATAAAAAAA        CAGCGATTCTCT AATTC AGAGAGTCGCTG        TTTTTATTAATTCTG 100 31
     lin0391 NONE
     lin0392 NONE
     lin0393  406642 ..  406666 + -12.9  -5.24129   GGTTAAAAAAGTAAG          GGAGTGTGGCT TAT AGTCGCACTCC          TTTTTTATCAGACAA 100 35
     lin0394  406921 ..  406948 + -17.2  -4.75356   AAGATTAACATCAAA        TGGCTCTGCTAA ACAA TTAGCAGAGCCA         TTTTTAGATATATTT 100 33
     lin0396  408401 ..  408424 +  -8.2  -6.04953   TAAGTAAGTTGAGGA          GATCTCTTTC GGAT GAAAGGGGTC           TTTTTTTATTTGTAT 100 34
     lin0397 NONE
     lin0398 NONE
     lin0399  411653 ..  411674 + -14.5  -4.18018   TAGCCAAATCAAGAG           GCCCCTTTC ATAT GAAAGGGGC            TTTTCACTAAACCAA 100 38
     lin0401 NONE
     lin0402 NONE
     lin0403 NONE
     lin0404  417867 ..  417899 + -13.7  -3.65693   CTATATTAAGCTAAA      CAAAAACAAGCCT GACTCAG AGGCTTGTTTTTG      TTTGCCGTATCTAAT 100 32
     lin0405 NONE
     lin0406  418819 ..  418837 +  -6.6  -6.14618   ATGTGAACGAAGAAA             GGTGAGCG AAA TGCCCACC             TTTTTTTATTTTATA 100 21
     lin0408 NONE
     lin0409 NONE
     lin0410 NONE
     lin0411  422654 ..  422682 + -11.2  -5.60864   AACCATCTATAGAAA        TAAGCTCAAGAA CTCGT TTCTTGGGCTTA        TTTTTTTGCTGTGTC 100 29
     lin0412  423489 ..  423508 +  -6.4  -5.42131   AAATAATTTTACAAA            GCGTCACT TTCC GGTGATGC             TTTTTTGTGTAATTA  87 35
     lin0413  424133 ..  424164 +  -2.3  -3.96291   GTTTCTAATACCATT      TTTGCGGCACCAAG AACGG CTTGA-GCTGCGAA      TTTATAAGCTTTATC  52 192
     lin0415  426959 ..  426999 +  -5.1  -3.08464   ATAATTTATCATTGA TGAAAAGAGTATGCTAGGT CTGAA ATC-AG-ATACTCTTTTCA TTAACTAGATGATAA  52 37
     lin0416  427696 ..  427712 +  -3.7  -4.56775   CAACACATAATGAAC              GCAATGA TTT TAATTGC              TTTTTAAAGAGAGGT  65 2
     lin0417 NONE
     lin0418 NONE
     lin0419 NONE
     lin0420  430947 ..  430981 + -10.2  -5.56264   AAATCCTTTATAAAA     GCCATAAATGAAGC TGGAAAC GCTTTGTTTATGGC     TTTTTTCTGTTTCAA 100 39
     lin0421 NONE
     lin0422 NONE
     lin0423 NONE
     lin0424  435640 ..  435656 +  -3.1  -2.79878   TAAAGTGCAAACATA              TTTATTT GAA AAGTAAA              GTTTAACTACCTCAA  44 10
     lin0425  437625 ..  437652 +  -8.5  -5.52986   AAAGAAAAAGTAAAA        GCTACCTCCTT TTCATC AAGGAAGTAGC         TTTTTTTAATGAAGT  95 28
     lin0426 NONE
     lin0427  438562 ..  438590 + -11.2  -5.20783   TAATAACATCTGTAA       GAATCTGCTACCA AATA TGG-AGCAGATTC        TTTTTATATTTACAT 100 38
     lin0428 NONE
     lin0429  440089 ..  440099 +    -4  -2.66296   CTAACTTATTTATCA                 TGTA GTA TACA                 GTTATACATATTATT  45 54
     lin0430 NONE
     lin0431  440963 ..  440990 + -10.7  -5.68438   CCAAATTAAAAAAAA        CAGCAAGCGCCA AATAC TGG-GCTTGCTG        TTTTTTATTTAATCA 100 32
     lin0434 NONE
     lin0435  446259 ..  446291 +  -6.4  -5.24531   TGTAACTATAAATTG      GACACGGAAAAA AGCTCCCAC TTTATCCGTGTC      TTTTTTGTAACAAAT  85 148
     lin0436  447839 ..  447866 + -10.8  -5.88197   GAAGTAAAAGAAGAG        TAGCTAAGATGA GTAA TCATTTTAGCTA         TTTTTTTATATTTCA 100 34
     lin0437 NONE
     lin0438  448978 ..  448999 +  -7.3  -5.60993   AAATAGTAAAGCGAA           GTCAACGAA ATTT TTCGCTGAC            TTTTTTTGTGGAGCG  93 431
     lin0440  449951 ..  449977 +   -16  -5.02074   ATTATATGGAAAAAA         GCCAAAGACCAT GAG GTGGTCTTTGGC         TTTTTTGGGGAGTGG 100 12
     lin0445 NONE
     lin0446  456171 ..  456183 +  -5.5  -3.33696   GGAAAAAGTAATCAA                CGCAG CTC TTGCG                TTAATTGACGAAAAA  57 312
     lin0448 NONE
     lin0449  459927 ..  459954 +  -9.3  -5.49569   CTTATAAAAAGAAAA        CTTGCTCAAAG CATTTA TTTTGAGCAAG         TTTTTTGTATTAATC 100 34
     lin0451 NONE
     lin0452  462272 ..  462302 +  -9.1  -5.63374   ATGGTAAATAGAAAA       GCCTTGAACTGAT TGATT ATTCGTTCAAGGC       TTTTTTTGGTATTGC 100 34
     lin0453  462997 ..  463027 + -14.2  -4.36914   GTAATATTAAGAAAA       GGACCAGTTTTATT TCA ATTAAAACTGGTCC       TTTTCTAGAAAGAGA 100 138
     lin0454  469897 ..  469911 +  -7.2  -4.25283   TAATAAATTAAAAAG               TAGAGA GCT TCTCTA               TTTTGGTGACAAAGT  75 281
     lin0455  470817 ..  470846 + -11.6  -3.31144   AAAATAAACTAAGAA       TAAGCCCTCCACT TTTAC AG-GGAGGGCTTA       TTATAAAAGTAAGAG  87 34
     lin0456  471802 ..  471832 + -17.2  -3.70902   AATAATTATTTTTAG       TAAATCCAATCCTT TAA AAGGATTGGATTTA       TTTGGCTATCAACAG 100 59
     lin0457  478130 ..  478151 + -10.1   -5.4756   AAGTTAGACCTAAAA           CCGCCCAGA GGAA TCTGGTCGG            TTTTTTATTCGGCTT 100 74
     lin0459  479693 ..  479713 +  -9.8  -5.71983   GCAATAAAATAAATA            CGTCTATC TTCGC GATAGACG            TTTTTTTATAGTTCA 100 34
     lin0462  483652 ..  483679 + -12.9  -3.69373   TAGAATACGCTAGAA        GCCCTCTAAAA TCATGT TTTTAGAGGGC         TTATTCCAATCTTTA  95 38
     lin0463  484719 ..  484747 + -13.3  -5.47218   ATAAATAAAGCAAAA        CACGGAAATCC ATTCTTC GGATTTCCGTG        TTTTTTTAGATGAAA 100 37
     lin0465  486490 ..  486522 +    -2  -3.89212   ACTAATTAAGTGGAG      CGGCTAATCTAC AATATTAAA GCAGATTGGTCG      TTTGCTGTGTGGCTA  50 36
     lin0466  487389 ..  487422 +  -9.7  -5.86465   ACGCGAAATAAAAAA     ATGCCAGCAAAGTGA GAAA TCATTTTGTTGGCAG      TTTTTTTATATTATT 100 30
     lin0472  495033 ..  495070 + -13.6  -5.87688   AATAATAAATGAAAA   CAGCGCGGTTTTTGTC CAAAAT GACAAAGATTGCGCTG    TTTTTTTTCAATTCT 100 29
     lin0473 NONE
     lin0474 NONE
     lin0475  499123 ..  499158 + -20.8  -5.60993   CATTGCTGACTTCAG    GCTGGAACTAAAGTAA TTTC TTACTTTAGTTCCAGC     TTTTTTTATAACGAA 100 59
     lin0476  500896 ..  500920 + -10.2   -3.1506   ATATTTAATAATGAA          TCTAACTCAA TGACT TTGAGTTAGA          TTGATGAAAAACTTT  83 33
     lin0477 NONE
     lin0478  505591 ..  505615 +  -6.5    -4.067   TTATAAAATAATAAA          GAGAAGACAAA AAA TCTGTTTTCTC          TTATTCTTCGTTTAC  69 119
     lin0479 NONE
     lin0480  506658 ..  506681 + -10.4  -5.50925   ACCCAAGCATTTTAA          GTAAGCAGTG CTAC TACTGCTTAC           TTTTTTGTATTACTT 100 237
     lin0482  507519 ..  507533 +  -2.8  -3.01726   ATGTACCGCGAAAAC               TAGACA ATA TGGCTA               ATTTGTCTAAAAACC  43 23
     lin0483  509341 ..  509366 +  -8.5  -5.60993   AGATAAAGTTGAAAA         GTAGCTATT-TG TTA CAGAATAGCTAC         TTTTTTTGTGCGAGA  95 35
     lin0484  510594 ..  510623 +  -6.5   -5.4182   AGAATAGTATGTAAA       CTATCTGGTTTCC ATTT GGAGATTGGATAG        TTTTTGTTTATACTT  87 34
     lin0485  511164 ..  511193 + -10.9  -4.16121   AATAATCATTAACAA       GAACAAATTTGTG GATA CTCAAATTTGTTC        TTTGTGCTATTTTTA 100 36
     lin0486  511788 ..  511804 +  -2.3  -2.78384   TTCCTAAAATTGACA              TTGAGAA TCA TTATCAA              TATAATGGAGGGAAC  41 34
     lin0487  512243 ..  512268 +  -6.2  -5.79595   TAAGAAGTGAGTGAA         CAAGCCGTTT CGAGGT AGATGGCTTG          TTTTTTGTTTTCAGA  93 38
     lin0488 NONE
        rpmF  513211 ..  513239 + -11.9   -5.9873   TATCGAAAAATAAGA        GGATTTGTTCCAG CGA TTGGAACAAATTC        TTTTTTTTGTGATAC 100 28
     lin0490  514037 ..  514060 +  -9.6  -5.60993   TTTTTAAATAGAAAA          GGAGCC-ACCG ATT TGGTTGGCTCC          TTTTTTTATAGGAAA 100 34
     lin0492  517152 ..  517190 + -12.4  -3.06708   ATAGGCTCTTTGTAA   GCCGAACTGGCAAGGCGG ATT CCGTTTTGCCAGATTCGC   TCTCTATATAAGTTC  87 26
        aroE NONE
        aroD  518965 ..  518997 +  -9.4  -5.89921   ATGAAGTTCGAAAAA      CCTTAAATTTAGAT TAATC GTCTAAGTTTAAGG      TTTTTTTGTTATAAT 100 40
     lin0495  519773 ..  519798 + -14.9  -4.96848   GATGACGCTATGAAA         TGCCCCTTAAA GTAA TTTAAGGGGCA          TTTTTCTATAAAAAA 100 158
     lin0496  520799 ..  520809 +  -2.6  -4.02021   GACTTTTATTGACCT                 TTAT ATT ATAA                 TTTGGTTAGTTACTT  53 39
     lin0497  521097 ..  521125 + -10.4   -5.7946   TGATATAAATCAAAA        GGTTGAAAGAGC TCATT GCTTTTTCAGCC        TTTTTTTGTTGACAG 100 38
     lin0498 NONE
     lin0499 NONE
     lin0500 NONE
     lin0501 NONE
     lin0502 NONE
     lin0503 NONE
     lin0504 NONE
     lin0505 NONE
     lin0506 NONE
     lin0507 NONE
     lin0508  530015 ..  530050 + -13.6  -3.53343   TTAATTGCAATATAG    TGAAACAAGCATTAGT TCAC GCTAATGCTTGTTTTA     TTTCCGGGAAGAATT 100 37
     lin0509  531103 ..  531115 +  -4.1  -6.20267   TCAAAAACAGTAACT                TAGCA TAG TGCTG                TTTTTTTGTTTTTAG  95 50
     lin0510  532135 ..  532150 +  -3.2  -2.71011   ATTCAAAGTAAAAAA              GGCAAA TGGT TTAGCC               TAGTTGCGGAAAACT  43 30
     lin0511  532882 ..  532905 + -11.1  -5.69793   TAATAAATCCAAAAA          CCATCTGAC GAGAAA GTCAGATGG           TTTTTTCTTTAATAT 100 18
     lin0514 NONE
     lin0515  536477 ..  536509 + -14.4  -5.54907   AGCAAGATAAGAAAA      GAGTAGATACTTTC ATCTA GAAGGTATCTACTC      TTTTTGTTTTATCAA 100 31
     lin0519  541213 ..  541235 +  -9.2  -6.09196   ATAATAAAGTGAAGA           GAACTTCTCG TAA TGAGAGGTTC           TTTTTTTGTTTTGAC 100 37
     lin0520  542347 ..  542376 + -13.1  -4.44667   ATATAACTTTGGAAA       GAAAATGCTCTAG ATTT TTAGAGCATTTTC        TTTATTATTCAACAA 100 35
     lin0521 NONE
     lin0522 NONE
     lin0523  548473 ..  548487 +  -2.1  -3.56921   AAGATAATAAACAAA               GGTGA TTAAT TCATC               TATTATTATCTTAGG  47 69
     lin0524  549446 ..  549484 + -12.6  -4.53303   TGTTAATGTGATAAT   AAATCCCCACTTAGCT TTATCTT AGCTAGGTGGGGATTA   TTTTATATAAACATA 100 30
     lin0527  553032 ..  553057 + -12.7  -5.60993   AATGTAAAAAGCTAC         GTTTTGCTTGG ATTT CCGAGCAAAAC          TTTTTTTGTAACAAA 100 34
     lin0528  553577 ..  553622 + -11.3  -4.19624   GCCCTTTTGTAAAAA TGAAAAAACGCTTAGTCGAGT TTAG GCCCGGCTAAGCGTTTTGTTA TTTATGTTCGGCATA 100 29
     lin0531 NONE
     lin0532 NONE
     lin0533 NONE
     lin0534 NONE
     lin0535  563579 ..  563612 +  -9.1  -5.14563   ATGACGTGTAAAATA     G-AGAGTTACCTTCTA TAA TAGGAGGTAACTTTAC     TTTTTTGATAGGAGG 100 30
     lin0536 NONE
     lin0537 NONE
     lin0538  566192 ..  566219 + -17.2  -5.75478   AAAAATTAACAAAAA        GGTTTCCTCGTA AATT TACGAGGAAACC         TTTTTTTATGTCGTT 100 32
     lin0540  568695 ..  568719 +   -13  -5.66684   CTAAATAATTCGCAA          GTGATCCCTA TTTTC TAGGGATCAC          TTTTTTTGTGAGTTG 100 33
     lin0541 NONE
     lin0542  571218 ..  571249 + -18.9  -4.13246   GATTTAAACAAAAAA      CAGCCTCAAGCGA ATTCAC TCGCTTGAGGCTG       TTTATATATCGACTA 100 34
     lin0544  573718 ..  573741 +   -14   -5.5454   AAACAAATAAAGAAA          CTCGATTCTG TTAA CAGAATCGAG           TTTTTATTTATTTAC 100 31
     lin0552 NONE
     lin0553 NONE
     lin0554 NONE
     lin0555  583969 ..  584000 +  -7.4  -4.75174   AACATTTTTCAAAAA      GAGAAAACTGCATT TTTC GATGTTGTTTTCTC       TTTTTAAATTGAGTA  83 39
     lin0556  585078 ..  585110 + -11.5  -5.73339   ATAAATGTATAAAAA      GCTTGAAAACGAG GAACTCA CTTGTTTTCAAGC      TTTTTTTGTGCTTGT 100 37
     lin0557 NONE
     lin0558 NONE
     lin0559 NONE
     lin0560  589308 ..  589339 +  -4.5  -4.74103   TAACATTTTTTAAAA      GAGAAAACTTCAT CTTTTT ATGTTGTTTTCTC       TTTTTAAATTGAGGA  70 38
     lin0561  590418 ..  590459 + -12.6  -5.63236   TAAAAAGCAAAATAA AAAAGCTTGAAAACGAGA TTCGAT TCTTGTTTTCAAGCTTTA  TTTTTATTTTTCGAT 100 38
     lin0563 NONE
     lin0564  594015 ..  594040 +  -8.4  -5.36441   TAAAGGATTTAAAGA         CACTTTCTCT TTGTTT AGAGGAAGTG          TTTTTTGTATGCGGA  90 38
     lin0565 NONE
     lin0566  595541 ..  595569 + -15.4  -4.85195   CTTAGCATAAAAAAA        TCCAGAGTGGCG CAATA CGCTACTCTGGA        TTTTTAAATTATTTT 100 31
     lin0568  597928 ..  597952 + -17.3  -5.20783   AGATAACATAAAAAA          CCCTGCTTTCA CAC TGAAAGCAGGG          TTTTTCTATTTAAAT 100 35
     lin0579  607354 ..  607370 +  -5.1  -3.71794   CGACCCGATGGCATG              GTGTGAT TTG GTCACGC              TTTGAATGCTTCAGT  60 144
     lin0581  608633 ..  608653 + -12.6  -5.60864   CGATTAAAAGAAAAA            CCGGGGAT TCCGC ATCCCCGG            TTTTTTTGCTGTCTA 100 34
     lin0583 NONE
     lin0584  612447 ..  612484 + -20.9  -5.14477   GCTAGACGTTGAAAA   GACGCTAGACAAAGTGA GCAA TCATTTTGTCTAGCGTC    TTTTTTGAATATCTA 100 29
     lin0585  614360 ..  614380 +  -9.8  -5.10497   TTCGATAATAAAAAA            GCAATCTC GTCTA GAGATTGC            TTTTTTAAATACGTT 100 54
     lin0588 NONE
     lin0589  616666 ..  616704 + -15.7  -3.86897   CCAGTAAAAAAATAA  TAACAAAACAGCGACCAA GCAA TTGGTCGCTGTTTT-TTA   TTTATCCAAAGTGAG 100 26
     lin0592 NONE
     lin0593  623425 ..  623468 +  -9.2  -5.58074   GAATAAAACTAACAA GAGTTCTATT-AGTTAGAAAG GTA TTTTCTAGCTTAATAGGGCTC TTTTTTTGATGATTA 100 35
     lin0594  624394 ..  624425 + -11.1  -3.63367   CAGGTGTTTAAAAAA      TTTGCGTTTAGAA TTTCAT TTCTAGACGCAAA       ATTTTTATTAAAGAC  89 30
     lin0595 NONE
     lin0596  627963 ..  628002 + -14.6  -3.32562   CATTGACGGATGCTC  CGTAGAAAACCTGTTAAT TAAA GTTAACAGGTTTTTTGCG   TTATAAGCCCTTTGT  95 21
     lin0597  629492 ..  629515 +  -6.9  -5.60993   TATATAGATAATGAA          TCAATCATT GAGTTA AATGATTGA           TTTTTTTATGGCAGA  93 34
     lin0598 NONE
     lin0599 NONE
     lin0600 NONE
     lin0601  633253 ..  633274 +  -9.5  -6.11229   ATAAATCAGCTAAAT           GAGGACAGA GAAA TCTGTTCTC            TTTTTTTGTTTTAAT 100 37
     lin0602  634273 ..  634299 + -12.4  -5.75478   AAGACTAATAAAAAA         GTTACCTCAGAA ATT TTCCGAGGTAAC         TTTTTTTATATGCTT 100 33
     lin0605  637690 ..  637716 +   -16  -6.09196   TATTAATAAAAAAAA         CAAGCCCGTTTA TTT TAAGCGGGCTTG         TTTTTTTATTTTGCG 100 35
     lin0608 NONE
     lin0609 NONE
     lin0610  641266 ..  641295 + -10.9  -5.08601   CGAAAAATAAAAAAT       CAATGCGCTAATT ACTT AATTAGCGCATTC        TTTTTGTTAAAATGG 100 31
     lin0611  641872 ..  641907 + -13.6  -6.14618   AGAGGAATAAAAAAA    TGTCTATTCTAGTTGA ATAA TCAATTAGGATAGACA     TTTTTTTATTTTGTC 100 31
     lin0615 NONE
     lin0616 NONE
     lin0617  648369 ..  648395 +  -7.3  -5.40072   CAGTTTAATAATAAA         GGCAATGTGGC TTCTT GCTGCATTGTC         TTTTTTTGAGCAAAA  93 33
     lin0618  648780 ..  648805 + -13.4  -5.65927   AACTAAATAAAAAAA         GCGAGACTTC CATTTT GAAGTCTCGC          TTTTTTATTTAACTA 100 31
     lin0621 NONE
     lin0622  652943 ..  652962 + -10.8  -5.66989   TAAGATTTTTGGAAA            GCTAGATG CTGT CATCTAGC             TTTTTTTGCTGTTTG 100 38
     lin0623 NONE
     lin0625  655663 ..  655693 +  -4.6  -5.85244   GGATTTTAAATAAAA       AGAGCCGCAAACAG TGA TTGTTTGCGGCCGA       TTTTTTATTTTAATT  91 32
     lin0628 NONE
     lin0629  658447 ..  658463 +  -8.1   -5.5943   CATTTGAATTCAAAA              GACAATA ATT TATTGTC              TTTTTTTAGTACTTT  93 34
     lin0630  659282 ..  659302 +  -5.5  -5.55769   GAATTTAACGAATTA            CAAGCTA TGAAAAT TAGCTTG            TTTTTTGTTGTGACG  84 33
     lin0631 NONE
     lin0632  659908 ..  659948 + -18.6  -4.27033   TAGAACTTAAAAAAA  GAAAGGCTTGAATTCCTA AAAAA TAGGTATTCAAGCCTTTC  TTTATATATATTTTG 100 15
     lin0636  667927 ..  667956 + -10.7  -4.21812   ACCAAATAAAGAAAA       CAGCCGATGCGAG TAAG CTTGGGTCGGCTG        TTCTTTTGAATAAAG 100 32
     lin0637 NONE
     lin0638  668864 ..  668888 + -10.8   -3.4486   GGAAAATAACTAAGA          GAGTCTAAGC ATTAC GCTTAGGCTC          TTCCTACTTTTTTGA  87 28
     lin0639  669662 ..  669684 +  -4.9  -5.88565   TTATAAATACTAAAA           TCTTTTCCT TTATT AGGAGAAGG           TTTTTTTGTTGTAAA  91 35
     lin0640 NONE
     lin0641  670799 ..  670844 +  -4.9  -5.19879   AAAAGAATAATAAAA AGTTCACGCCTGAAA-TAGC AATATAA GCTATTTTTAAGCGTGAACC TTTTTATATTTACGG  77 31
     lin0642 NONE
     lin0643  672557 ..  672579 +  -9.9  -5.76633   CTTAATGTAAACAGA           CACTTGGGC TTTTT GCTCAAGTG           TTTTTTTATGTGTAA 100 36
     lin0644  674702 ..  674737 +  -9.2  -4.85782   TAGTGATTCATTTGA    CTGCTCGTCTTTCTCTA GTC TA-AGATAGATGAGCAG    TTTCTTTTTAGGAAA 100 38
     lin0645  675527 ..  675548 +  -9.5  -5.26875   AGTAAAATCAAAAAA           GCATTTGAG CCTA CTCAGATGC            TTTTTTAGTTGCACA 100 36
     lin0646  676317 ..  676344 + -11.5  -6.04953   CCTAAATGAAAAAAA        GTAAGTATCCA TGATAT TGGATACTTAC         TTTTTTTATTTGTCT 100 32
     lin0648  679835 ..  679876 + -14.7   -5.1101   TTATTGGTATTTGGA CGCTCCTTGTGTTGTAATG AATG TATTACAATAAAAGGAGCG  TTTTTTACATGGTGG 100 65
     lin0649  680733 ..  680761 +  -7.6  -5.15634   TAAATAAAAAAAGAA        CTGTTTAAGC GAAAAATGA GCTTAAACAG        TTTTTTGATGCGATA  88 34
     lin0651 NONE
     lin0652 NONE
     lin0653 NONE
     lin0654  686232 ..  686255 + -15.4  -4.82154   AGCGTATCGTTAAAA          GAGCTGTCAC AAAA GTGACAGCTC           TTTTTGATATAAATT 100 28
     lin0657  688207 ..  688241 +   -13  -4.68908   CAAATAAGGAAAAGA     CGTCCTTTTGCTAATG TCA TGTTAGCGAAAGGGCG     TTTCTTTTACGTAGG 100 34
     lin0658  688980 ..  689016 + -13.9  -5.68438   TCCGTAAAAAAATAA    GCATCGAATGGGCTGTT TTT AAGAGCTCATTTGATGC    TTTTTTGTTTAATAA 100 26
     lin0660  690165 ..  690188 +    -9  -5.75599   AAATAGATTATTAGA          GAGAAAACAT TCAC GTGTTTTCTC           TTTTTTTATCGTTTA  95 65
     lin0661  692223 ..  692244 +  -8.8  -5.52096   GAACAATTATTTAAA           GAGAAAGC TTTATT GCTTTCTC            TTTTTTGTTCACTTT  95 47
     lin0662  693059 ..  693079 +  -6.2  -5.66868   TTCTTCAAAACGAAG            GTCATTCA TAATT TGAATGGC            TTTTTTTGCTTGATT  89 109
     lin0664  694429 ..  694463 +    -3   -6.4275   CGAAATCAAGAAAAG     CAGTTATTCTCT TAATTTTAAAT AGAGGATAGCTG     TTTTTTTTATTTTTA  95 70
     lin0665  697170 ..  697189 +  -9.4  -5.44721   GCAAGAACAAAAAAA            CTTAAGTG AATT CACTTAAG             TTTTTTTGGAGTAAT 100 40
     lin0669 NONE
     lin0670 NONE
     lin0671 NONE
     lin0672 NONE
     lin0673  702500 ..  702519 +   -10   -5.9663   GAAATTGTTTAAAGA            GAGAGCGG GTTT CCGTTCTC             TTTTTTTTCATGTTT 100 43
     lin0674  703605 ..  703615 +  -2.4  -3.23853   GTATACGGAATTACT                 GGCG GTG CTCC                 TATTAATTAAAAGCG  44 5
     lin0675  703836 ..  703874 + -14.8  -4.70319   GTTAAACTAAAAAAA   CACTTGAAACGCTAGGCT TTA AGTCTACTGTTTCAAGTG   TTTTAATTTTGATAA 100 42
     lin0676  704959 ..  704986 +  -9.2  -4.82855   AACTAGTAATAAAAA        CACCTCGGAC AAGGGAAA GTTCGAGGTG         TTTTTGCATTTACTA 100 433
     lin0677 NONE
     lin0678  706916 ..  706926 +  -5.4  -2.79983   CGTAAAATAATAATT                 GCTA GTT TAGC                 CTTATTAGACATTTT  52 252
     lin0679 NONE
     lin0680  708857 ..  708881 +   -13  -5.54894   TTTAAATATTAAAAA          CGAGCTAGAA ATTAA TTCTAGCTCG          TTTTTTTAATGGATT 100 36
     lin0683 NONE
     lin0684 NONE
     lin0685 NONE
     lin0686 NONE
     lin0687 NONE
     lin0688  715698 ..  715712 +  -2.8  -3.14344   AGTGGAGCAAATTGC               GTTGAT TGA ACCAAC               TTGATGAGGGAGGTA  43 7
     lin0689 NONE
     lin0690 NONE
     lin0691 NONE
     lin0692 NONE
     lin0693 NONE
     lin0694  720584 ..  720595 +  -4.4  -5.41746   AAGATAAGTAGGTGA                GTTG ATTG CAAC                 TTTTTTTAAGCGGTT  82 30
     lin0695 NONE
     lin0696 NONE
     lin0697  723950 ..  723984 + -12.4  -4.96996   CTCGTTTTATAAAAA     GAAGTGTTTGGACA ATTTTTC TGTTCAAACACTTC     TTTATTTTATTTAAA 100 29
        flaA  725087 ..  725112 + -14.8  -5.40279   CATTGTTTACCCTTA         GCCTCTCGTC ACCCCG GACGAGAGGC          TTTTCTTTTGTTTTA 100 66
        cheY NONE
        cheA NONE
     lin0701 NONE
     lin0702 NONE
     lin0703 NONE
     lin0704 NONE
     lin0705 NONE
     lin0706 NONE
     lin0707 NONE
     lin0708 NONE
     lin0709 NONE
     lin0710  736450 ..  736466 +  -5.3  -3.18433   TTATTTTAAAAAAGA              TATTTTT TCA AAAAATA              TATACTTTTTCAGGT  55 32
     lin0711 NONE
     lin0712 NONE
     lin0713 NONE
     lin0714 NONE
     lin0715 NONE
     lin0716 NONE
     lin0717 NONE
     lin0718 NONE
     lin0719 NONE
     lin0720 NONE
     lin0721 NONE
     lin0722 NONE
     lin0723 NONE
     lin0724 NONE
     lin0725 NONE
     lin0726  749159 ..  749182 +  -6.1  -5.40072   AATAAAAAATGTGAA          CTGTTTTCT GTAAAA AGAAAGCAG           TTTTTTTGCAGAAGG  86 36
     lin0727 NONE
     lin0728  749922 ..  749956 + -14.5  -5.96894   CAATCAAATAAAAAA     CAGCAAGTCTCTC CGAATATAA GAGAGACTTGCTG     TTTTTTTATTTGCGT 100 30
     lin0730 NONE
     lin0731 NONE
     lin0732  755320 ..  755349 + -13.7   -5.9667   CAAACCATAAAAAAA       CGTTTGGAAGCAT AAGC AAGCTTCCAAACG        TTTTTTTATATTTTT 100 31
     lin0734  757830 ..  757854 + -10.1    -5.626   GAATAAAGTATTCAA          GACCTTTTCTA ATT TCGAAAAGGTC          TTTTTTTATGCAATC 100 35
     lin0735  758662 ..  758682 +  -9.1  -5.34381   CATATGAAAAATGAA            CTTTCCTAG TCA TTAGGAAAG            TTTTTCTTTACATTT 100 17
     lin0736 NONE
     lin0737  759588 ..  759608 + -11.2  -6.02345   CGCGAAGATATTTAA            GACCTCTC CAGAT GAGAGGTC            TTTTTTTTATAGTTA 100 26
     lin0738  760148 ..  760188 +    -5  -5.86061   GGTGCTTTAAAAAAA TAGATTGT-AACAATGTGA GAAA TCATTTTGTTTACAGTCTA  TTTTTTTTACTAAAA  91 43
     lin0739  761944 ..  761967 + -12.6  -5.87996   TAAGCCATTCAAAAA          GACGATAAAC CGAG GTTTATCGTC           TTTTTTTATTAATTA 100 38
     lin0741  766393 ..  766415 +  -8.5   -5.8187   TTAAATGTCTAAGGA           GTCCTTATC TATCC GATAAGGGC           TTTTTTTATTGACTA 100 37
     lin0743 NONE
     lin0744 NONE
     lin0745 NONE
     lin0746  769645 ..  769660 +  -2.6  -3.76373   AAGGAACAACAGTCA              TCAT-CG TCA CGCATGA              TTTAAATATTGCAGA  51 273
     lin0748  771609 ..  771630 + -10.9  -5.21709   ATAAGAATGAGAGAG           CACTCACCT TTAG GGGTGAGTG            TTTTTTAATATCAGA 100 37
     lin0749 NONE
     lin0750 NONE
     lin0751  774413 ..  774430 +  -9.1  -5.10497   GAGATGTGTATTAAA             GAGCGCT TAAC GGCGCTC              TTTTTTGCGTACATT 100 27
     lin0752 NONE
     lin0753 NONE
     lin0754 NONE
     lin0755  777874 ..  777891 +  -2.7  -5.38398   CATTTGAAGGCAAGC             TAGTATC TTTT GATGCTG              TTTTTGTGTTTTTAT  72 269
     lin0756  779231 ..  779256 +  -2.7  -3.73072   CGAGTTCCAGCTGAA         TTTGCTATAATG AAA CAT-ACAGCAAA         TTTAGTGAGGAGATT  51 43
     lin0757 NONE
     lin0758  781156 ..  781178 +  -7.8  -5.76633   GAATAAGGATTAAAA           CTCTGAGA TATAGAT TCTCAGAG           TTTTTTTGTGTATAA  93 35
     lin0759 NONE
     lin0760 NONE
     lin0761 NONE
     lin0762 NONE
     lin0763  786703 ..  786723 +    -9   -4.7497   AGAATAATAAAAAAA            GCACTTCC TACTT GGAGGTGC            TTTTTAGTGGCTCGA  93 34
     lin0765  788736 ..  788746 +  -2.6  -5.03715   ACATCACGGTCCTTT                 TTAT AAC ATAA                 TTTTTTAGGCATACT  69 20
     lin0766  789431 ..  789459 + -10.4  -6.17669   CTTATCGGTAAAAAA        GCATTGTCCC CATTCAAAA GGGACAATGC        TTTTTTTATTTTATT 100 30
     lin0768  791559 ..  791576 +  -4.9  -3.39327   TTCATACTGAAAAAG             TAACAGC TAGC GTTGTTA              TTATAAATGTAGAAG  55 23
     lin0769  791949 ..  791977 +  -7.5  -5.67063   AAATTAGGATAAAAA       GAAGCTGG-CGC AACAAA GTGTCCAGCTTC        TTTTTTTATGCTAAA  93 29
     lin0771  793778 ..  793822 +  -4.3  -3.13728   GTTTAGCCAATAAAG GTTATCAACAGAGATACAATG GTT CTTTTTATCTCGGATGCTAAC TTCACTATAGCTGCT  50 413
     lin0779  802518 ..  802551 + -11.2  -3.56844   GAGAAGTAGATTGAT     GGATAAAGTGCTGA CTCAAC TCGGCACTTTATTC      TGTTTAGTTACTCGA  90 155
     lin0780  803966 ..  804006 +  -7.7  -5.75342   ATAATTAACGAGAAT  ACAGTCATTCGCTAAAG AAAGCAG TTTTAGCGGGTGACTGC  TTTTTTTTGAAGCCA  93 33
     lin0781  808658 ..  808678 + -12.5  -5.48063   ATGATTAATTAAAAA            GCCGCCCAT CCA ACGGGCGGC            TTTTTTCTATTCAAT 100 33
     lin0784  810828 ..  810853 +  -6.9  -6.20267   TAAGATTTTTATAGA         CACTAGCAACT TTCG GGTTGTTGGTG          TTTTTTTGTTTTTAG 100 38
     lin0785  811811 ..  811830 +  -3.6  -5.79595   ACGAAATTAAAAAAA            CAGAGA CGAGCGAT TCTCTG             TTTTTTCTTTTAAAA  90 31
     lin0790  815672 ..  815714 +  -7.3  -6.20267   AAGAGTAAATAAAAA CATCTCCTGTATCATTCA AGTAAAAA TGAATGA-ACAAGAGATG TTTTTTTATTTTTGA 100 29
     lin0793  818814 ..  818838 + -14.5  -5.25803   TTAAATAGCGAGTTA          GCCTAGAATAA ATT TTATTCTAGGC          TTTTTTATGAAAATT 100 37
     lin0794  819602 ..  819648 +  -2.4  -4.78848   AGTAACTTAATCTAA CAGCTTTGTTTCTTTGTA AAGTGAGCAAA TACAAAGGAGCTGGGCTG TTTTATATTTGCGAG  62 36
     lin0795  821777 ..  821804 +  -6.4  -6.09196   TAGAATAAGAGAAGA        CCTTAAGGAC AATGCAAC GTTCTTAAGG         TTTTTTTGTTTTAAA 100 33
     lin0796 NONE
     lin0797 NONE
     lin0798 NONE
     lin0799 NONE
     lin0800  826390 ..  826405 +  -6.8  -6.50278   ATCAACCCCAAAAAA              GCGACG AAAT TGTCGC               TTTTTTTTTTGGTTT 100 102
     lin0801 NONE
     lin0802  828801 ..  828824 + -11.1  -5.55769   ATTTTGATATAAGAG          GCGTTTCCT TTAGAT AGGAAACGC           TTTTTTGTTATCACG 100 42
     lin0803  833361 ..  833388 +   -10  -5.31275   TGATTTGTTAAATGA        GACGTTTCCT TTAAAACT AGGAAACGTC         TTTTTTGTACTAAAA 100 102
     lin0804  834577 ..  834602 + -13.5  -5.10029   CATCTCAAACAATTA         GACTCTTGTAT TCTA ATACAAGAGTC          TTTTTTACGGTTCCT 100 126
     lin0807  836872 ..  836925 +  -4.2  -5.03994   CAATTAAAAAACTAG AAAGCCT-CGCTC-GAATCT-TGTATA GTA TAGACATAGATTCTGAGTGGAGGCTTC TTTTTATGTATGAAA  76 34
     lin0808  837476 ..  837488 +  -4.9  -3.12529   TTTTAAGAAGTAAAA                TTTTG TAT CAAAA                TATCTGTTAAATTAG  52 28
     lin0809  838494 ..  838514 +  -7.6  -5.23316   ATTAATGGCGAAAAA            CAGCTCTA GTTTA TAGGGCTG            TTTTTTGATATACTA  89 36
     lin0810  839584 ..  839614 +  -5.3  -5.30155   AGTAAGTCATAAAAA       GCCGTGCCAGTTC ACTCA GTGCTGATACGGC       TTTTTTAGTTAGTAG  82 112
     lin0811 NONE
     lin0812  840699 ..  840721 +  -4.9  -5.61596   AGATTTATAAAAAAA           GTTGAGC GCATACTAA GCTCAAC           TTTTTTTATCAAAAT  86 31
     lin0814 NONE
     lin0815  844851 ..  844892 +    -7  -4.59773   GCACAGCAATAAGAA TAAAATGCTATTT-GGA GGAAATTGA TCCTAAATAGCATTTTA TTTTTGCAAGTGAGA  80 29
     lin0816 NONE
     lin0817  846195 ..  846235 + -13.6  -3.89368   GAAAAGATTATAATA  AAAAAGTGTGAATCAGTT AGCTA AGCTGATTCACACTTTTC  TTTACGTCTTTTTCT 100 28
     lin0819  847580 ..  847608 +  -7.5  -5.35365   CTAATTAAAATAAAA       TCCCTTCCGACT TTTCAT AG-CGGGAGGGA        TTTTTGTTATGTTTT  89 60
     lin0820 NONE
     lin0821  850014 ..  850028 +  -2.8  -4.73388   TAAAGCCTTTATTTT               CAACGT TTC ACATTG               TTTTTAATAGAACTT  63 93
     lin0822 NONE
     lin0823  851787 ..  851814 +  -7.9  -6.09888   AATAATAATCAAAAA        GAAATTAGCTA TCGTTT TAGCTAGTTTC         TTTTTTTTGTTAAAA 100 36
     lin0824  855580 ..  855617 + -23.1  -4.25388   CGAGAACAAGAAAAA   TAAAGAGAAGACCCAGT GATC ACTGGGTCTTCTCTTTA    TTTGCTTTTGATCTG 100 23
     lin0827  859814 ..  859843 + -15.1  -5.04385   TACAGTATAAAAAAA       GCAAGCAATCCCG AAAG TGGGGTTGCTTGC        TTTTTTAGCCCTCTC 100 31
     lin0829  862080 ..  862098 + -11.8  -5.22039   CGATTTAAGAAAAAG             GGATTCCA ACT TGGAATCC             TTTTTTAAATTTGCG 100 33
     lin0832  866776 ..  866805 + -12.3  -5.00895   AGAAGCGTAAAAAAA       CAGAAATCCCTTT TTGA AGAGGGGTTTCTG        TTTTTATGTCATAAA 100 31
     lin0833 NONE
     lin0834 NONE
     lin0835  870588 ..  870622 +    -8  -3.30701   ATATTTAATAAAGTA     GAATATTCTCACTAGC ACT GTTAGTAAGAATATCC     TTAGATTTCATGGGG  70 33
     lin0837  871866 ..  871897 + -13.2  -5.64274   AACAGGTAAATCACT      CTTTCCCTTAAAAG CTGT CTTTTGGGGGAAAG       TTTTTTTGTACATAA 100 208
     lin0838  873053 ..  873072 +  -8.6  -5.32699   AATAACAAATAAGAA            GAACTGGC CTAG GCTAGTTC             TTTTTTCGTCTTTAC  95 36
     lin0839  874235 ..  874247 +  -4.1  -3.71794   ACCAATTGAAAAACA                GTTAG AAG CTAGC                TTTCACTGATTAGCT  57 21
     lin0840 NONE
     lin0841  876581 ..  876611 + -15.6   -5.9003   TTTTATAATAAAAAA       GCAATATGCCTGTA TTA TTCAGGCATATTGC       TTTTTTTATTGGTTT 100 33
     lin0843  879279 ..  879293 +  -3.6  -4.31815   TTGTCATAAATTAGT               CATTAA GTT TTGATG               TTTCTGTTATCCTTT  62 146
     lin0844  880140 ..  880177 +  -3.7   -3.7795   AAATATATCGAAAAA   TAAAAAATCAAACCT TTTCCTTT ACGTTTGGTTTTTTA    TTTGATAGAATTTAA  55 23
     lin0845 NONE
     lin0846 NONE
     lin0847 NONE
         ddl  882736 ..  882759 +  -5.3  -5.24129   AAAATAAACAAGAAA          GCAGTTTTC AGATGC GGAAGCTGC           TTTTTTATGGAAGAG  82 39
        murF  884181 ..  884202 +  -6.7  -2.71712   AAATTGGACATATGA           TATTACCGA TTAA TTGGTAATA            ATTTGGACAGGAGGA  57 47
     lin0850  884945 ..  884972 + -11.4  -6.09196   TGCAAATTAAAAAAA        CCGATTCAGC TCTCAGTT GCTGAATCGG         TTTTTTTGTTTTCGC 100 31
     lin0852 NONE
     lin0853 NONE
     lin0854 NONE
     lin0855 NONE
     lin0856 NONE
     lin0857 NONE
     lin0858  894467 ..  894496 + -12.3  -5.09426   TGGGACTAATAAAAA       GCTGGAAATCGTT TTCG GATGATTTCCAGC        TTTTTTAAAATTAAA 100 32
     lin0859  896492 ..  896533 + -14.8  -5.64274   TAGTTACCATATAGA TAGACTGGAGATAAAG AAGTTTTTAC CTTTATCTCCAGTCTA  TTTTTTTATAAATAC 100 55
     lin0860  897401 ..  897422 +  -9.5  -5.69262   ATTGATTAAATGAGA           GAGTCTAAG GGAA CTTAGGCTC            TTTTTATTTTTGTAA 100 32
     lin0862 NONE
     lin0863  899492 ..  899525 +  -9.1  -5.72207   AAATAAGTATAAAAA     GTTAGAAGGTACA GGTATTAA TGTACTTTCTAAC      TTTTTTTAGTTTAAA 100 106
     lin0865 NONE
     lin0866 NONE
     lin0867 NONE
     lin0868  904520 ..  904561 + -15.5  -5.11613   TGACTATCCTCAAAA TCACTAGTAACTTTAGAGT TCTA ATTCTAAGGTTGCTAGTGA  TTTTTTGCCTAATCT 100 83
     lin0870  906230 ..  906254 +  -9.4  -5.75599   TAGTTCAAATAATAG          GCCTTTTACA GTGAA TGTAGAAGGC          TTTTTTTGTGCTTTC 100 38
     lin0871 NONE
     lin0872 NONE
     lin0873 NONE
     lin0874 NONE
     lin0875 NONE
     lin0876 NONE
     lin0877  912639 ..  912651 +  -3.4  -2.90349   GGATTTTATCACAGA                TCCA GTTAA TGGA                ATTTGCATTTACGCA  44 297
     lin0879  914469 ..  914496 + -10.7  -4.73682   TAAAAACTAAAAAAA        GGAAGCGCT-GA ATTTC TCGAGCGCTTCC        TTTTATATTATAGAA 100 31
     lin0881 NONE
     lin0882 NONE
     lin0883 NONE
     lin0884 NONE
     lin0885  920101 ..  920118 +  -2.7  -3.00651   GAAGGTAATATTCGT             GCTTTTT TTAA GAGAAGC              GTTTATAATCTAACA  43 40
     lin0886 NONE
     lin0887 NONE
     lin0888 NONE
     lin0889 NONE
     lin0890 NONE
     lin0891  923841 ..  923860 +  -3.6  -3.35597   TCATTCTTTAAAGAG            CATTTACT GGTG AGTAAACG             TATTTAAAGAGTGGA  51 61
        rsbV NONE
        rsbW NONE
        sigB NONE
        rsbX  926120 ..  926151 + -11.8  -5.47218   CCAGAATAACGCAAA      CACCTTTTAAACGA GCAA TGGTTTAAAAGGTG       TTTTTTTAAATCGGG 100 32
     lin0896 NONE
     lin0897 NONE
     lin0898  930893 ..  930919 +  -9.6  -5.02074   TCCGTAATTAAGAAA         GGTTACCTTA TAAATGT TAAGGTAACC         TTTTTTGCGCGCTAA 100 255
     lin0899  931395 ..  931417 + -11.4  -5.69793   AAAAATAAGTTTGAG           GCTTTCATCA ATA TGATGGAAGC           TTTTTTGTTTGGTCT 100 33
     lin0900 NONE
     lin0901  933989 ..  934011 + -13.6  -5.58454   GGGACCGCTCAAAAA           GAATCCAAGT TTA ACTTGGATTC           TTTTTTTCGTATCGG 100 405
     lin0902  934499 ..  934520 +  -9.4  -4.40173   AATAAAAGATTAAAA           GACCGGGC TCCATT GCTCGGTC            TATTTTTTTACATTG  93 36
     lin0903  935278 ..  935301 +  -7.6  -4.81249   CGCCAAGGAAAAAAG          TAACCAGATA ATTT TATTTGGTTA           TTTTTGCGTTTGAAA  83 408
     lin0905 NONE
     lin0906 NONE
     lin0907  938003 ..  938033 + -12.7   -5.9218   AAAGCATAGAAAAAA       CGAGCTTTAGGAA CTAGT TTCCCAAAGCTCG       TTTTTTTATTCTGTC 100 32
     lin0909 NONE
     lin0910  940893 ..  940907 +  -3.6  -2.50016   TCTTCTGCCGTAATA               TTCTTT TTA AAAGGA               GTGTTAATCATGGCG  45 103
     lin0911  941428 ..  941449 + -11.5  -5.31275   ATACGTAAAACGCGA           GCCCGGGAC TTTT GTGCCGGGC            TTTTTTATACTAGCA 100 33
     lin0912  942358 ..  942380 +  -8.5  -5.75342   ATTAATTATAAAAAG           CTAGTTGCA CCCGT TGCAGCTAG           TTTTTTTTGAAAAAA  95 36
     lin0913  944052 ..  944080 + -15.4  -5.13521   AATCAAACGAGAATG        GAACTCCTTCGC ATCAA GCGAAGGGGTTC        TTTTTTGCGTACTTT 100 40
     lin0914 NONE
     lin0915  944937 ..  944949 +  -7.7  -3.08996   GTAATGAATTTTGCG                GCGAA ACG TTCGC                TCTTCAGTGAAGATA  66 198
     lin0917 NONE
     lin0918  947599 ..  947633 + -10.8  -3.74077   TAATGTAACAGAAGC     GCCAGTTGTGGTAGTT GAT AGCTAAAACAACTGGC     TTTCGATATATAGGG  90 38
     lin0919  949573 ..  949596 +    -6  -5.15969   TTGGTCACAAATTAA          GCCGTGTA ATTTAAGC TGCACGGC           TTTTTTAGCTTGAAG  83 41
     lin0920  951403 ..  951428 +  -9.9   -5.1356   AAATTATCACAAAAA         GACAACAATTT AGTT AGATTGTTGTC          TTTTTATTCGTGCAA 100 9
     lin0921 NONE
     lin0922  953441 ..  953453 +  -2.6  -2.93447   ATCGTAAATATTAAA                TCGC TACTT GCGG                ATTTATGCGGCTTGA  42 27
     lin0923  954449 ..  954486 +  -5.5  -5.01042   TATTTACGAAAATAA   CCGAGTGCAGATAGAAG GAAA CTTCTTGATGCGTTCGG    TTTTTCCTTTACATT  77 26
     lin0924 NONE
     lin0925 NONE
     lin0926  957082 ..  957103 + -14.5  -5.99154   TAGGTAAATAAAAAA           GAGTCCAGC ATTA GCTGGACTC            TTTTTTTATTTAGTA 100 30
     lin0928 NONE
     lin0929  960789 ..  960799 +  -2.6   -3.3636   TGGATAATTTCTCCT                 TTTA TTA TAAA                 TGTTGTATCATATAA  47 87
     lin0930 NONE
     lin0931  962604 ..  962628 + -14.4  -5.64421   ACTTTATTAAAAAAA          GAAAGCACGC ATTCC GCGTGCTTTC          TTTTTTATTTAAGGT 100 31
     lin0933  965174 ..  965187 +  -2.4  -3.91402   CGAATTCCAATGACT               GATC ATATTC GATC                TTTAAATTTATCTAA  52 430
     lin0935  966056 ..  966094 + -27.8  -5.23016   AATCAAAAATAAAAA   GAGTGGTTTGGCGCATTA TCG TAATGCGCCAAACCACTC   TTTTTTCAGTTATTT 100 29
         fri  971122 ..  971147 +  -9.8  -5.47218   AAGATGCAATCAAAA         CTGTGTGGGA TTTATT TCTCACACAG          TTTTTTTACCTCGAA 100 39
     lin0943  971661 ..  971691 +  -7.7  -5.45802   ATACAACATAAATTG      CCGCGTGTAAATCG ATTT TGATTT-CATGCGG       TTTTTGTTTTAAAAG  93 41
     lin0944 NONE
     lin0945  973150 ..  973160 +    -4  -3.81557   TTTTTTAAACTCTCA                 TGAA ATT TTCA                 TCTTTCTTTCAGCAC  55 48
     lin0948  976389 ..  976415 + -12.5  -4.74103   GGACGTAAGAAAAAA         GTAGATTAAGC TTAAT GCTTAATCTAC         TTTTTCAGTTCCCCA 100 17
     lin0951  978775 ..  978797 +   -15  -5.58522   ATTCTAATATCAAAA           CGAGTTTGCA TCA TGCAAACTCG           TTTTTGTTTTATCTC 100 34
     lin0952  979094 ..  979128 + -10.8   -5.5604   AAAATAGCCAAAAAG     CAGTTTGTATCTTGTG TTA CACGAGAAGCAAGCTG     TTTTTTGTTCGTTAA 100 34
     lin0953 NONE
     lin0954  980489 ..  980510 +  -9.5  -5.60993   AAATAAAAGTAACGA           GCGTAGAAT AATC ATTCTGCGC            TTTTTTTATAACGAA 100 35
     lin0955 NONE
     lin0956 NONE
     lin0957  983267 ..  983295 +  -8.1   -5.7946   AACAATAAATAGAAA        GCTTGAGGCATGC TCC GTGCGCTTCAAGC        TTTTTTTATTAAAAA 100 33
     lin0958  984449 ..  984473 +  -8.7  -5.60993   AGACAAAATAGATTA          GAGATTAGCTA CTT TAGTTAGTCTC          TTTTTTTATGCCAAA  95 25
     lin0959 NONE
     lin0960 NONE
        lemA NONE
     lin0962  988296 ..  988320 + -12.9  -5.88565   ATATGTAATAAAAAA          GTAGCAGCCGA GAT TAGGCTGCTAC          TTTTTTTATTATAAG 100 33
     lin0966 NONE
        ppnK NONE
     lin0968 NONE
     lin0969  993902 ..  993931 + -11.6  -5.86965   TAACAATAAAAAAAA       TCCAGGAGTAGT TTAAAT ACTACTTCTGGA        TTTTTTTTGGTCCAT 100 38
     lin0974  999233 ..  999264 +  -9.8  -5.14163   GAGATAATAAAAAAA      TAGTTATTTCT-TCT ATT AGAAAGAAATAACTA      TTTTTATTAATAAGT 100 23
     lin0977 1001720 .. 1001738 +  -9.5  -5.71983   TGAAATAATGACAAA             CCGTCCG TTTAT CGGGCGG             TTTTTTTATGCTTAA 100 33
     lin0978 NONE
     lin0979 1003427 .. 1003450 + -15.4  -5.79588   CAATCTAACAAAAAA          GGATTGGCTC AAAG GAGCCAATCC           TTTTTTTAATTTTCA 100 33
     lin0981 1006135 .. 1006148 +  -2.4  -3.49419   ATAGGAGGAATTCTA               CATG AATGTC CATG                ATTTTTCTGAAAAAG  45 37
     lin0982 1006622 .. 1006648 + -11.6  -5.52909   AAATAAATAGTAAAA         CTCGGTAGTGAA TAA TCCGCTACCGAG         TTTTTTTGCATCTTA 100 35
     lin0983 NONE
     lin0984 NONE
     lin0985 NONE
     lin0986 NONE
     lin0987 1011041 .. 1011070 + -10.2  -6.23209   TTACTATAATAGCTA       CAACCTATTTGT ACTTTC GCAAATAGGTTG        TTTTTTTTTGCTTGA 100 32
     lin0988 1011585 .. 1011602 +  -7.1  -3.33922   AAAAATTTAACTATA             TAGTTAG AGTT CTAACTA              ATTTTTAGGGGGAAT  66 41
     lin0989 1013168 .. 1013199 +  -8.1  -5.80003   TAACTTTAAATGTTA     GCGAGACCTTTGCCT TTAT GGGC--AGGTCTCGC      TTTTTTGTTTCTTCA 100 210
     lin0990 1014042 .. 1014067 + -12.7  -4.18018   AATAATTTTAACTGA         CCAGAAGTGCA AATG TGTACTTCTGG          TTTTACATACAACCA 100 36
     lin0991 NONE
     lin0992 1016290 .. 1016314 + -10.8  -5.47399   TGGCTAAAATAAAAA          TCCTTTCTGC AAAAC GCGGAAAGGA          TTTTTTTGGCATTAA 100 34
     lin0995 1018442 .. 1018467 + -13.4  -5.46657   CTTGCATTAGAAAAA         GGCTTGCGTT TAAGTT AACGCAAGCC          TTTTTTATTAAACTG 100 8
     lin0998 1022348 .. 1022385 + -15.9  -5.26119   AACGAAGACTACAAA   GAAATCCGAGTAATC AGCTAATC GATTACTCGGATTTC    TTTTCTTTTTGCAAA 100 13
        ptsH NONE
     lin1002 1026517 .. 1026544 + -15.8   -5.1523   GTAAGCTCTGATGAA        GACCTAGACAAA TTTC TTTGTCTAGGTC         TTTTTATATTGTGAA 100 37
     lin1003 NONE
     lin1004 1028527 .. 1028565 + -18.5   -4.2679   AATATTATCGGTAAA   TAAGAAACACCCGCTAA ATTAG TTAGCGGGTGTTTTTTA   TTTTGCTAAAAATTG 100 27
     lin1006 1030158 .. 1030190 +  -8.7  -5.44119   ATTTTAATTATCAAA      GACTGTAAAAAAG ATAAATA CTTTTTTATAGTC      TTTTTTTGAGATAAA  95 34
     lin1007 1030736 .. 1030755 + -10.8  -6.02914   TTATTTACTTAGAAG            CCGTGAAT ATTT ATTCACGG             TTTTTTTTATGTAAA 100 66
     lin1008 NONE
     lin1009 NONE
     lin1010 1033008 .. 1033037 + -10.7  -5.00616   TTTAAAAATCAAAGG       GAACTGTTCCGTC TGTT GGCGGAGCAGTCC        TTTTTTAGAAGGAGA 100 36
     lin1011 1034180 .. 1034216 +  -8.8  -5.03201   AAAGCAAATAAAAAA    GACATCAATTCGTTCT CAAAA GGAGCGAATTGGCGTC    TTTTTAATTATTATT  95 30
     lin1013 NONE
     lin1014 NONE
     lin1015 1038393 .. 1038445 + -11.7  -3.05596   AGTAAATAAACTTTG GAAAAGGCATGAAG-AAGT-TCAAG CTATA CTTGATACTTTCTCCGTGCCTTTTC TTCACTAAAAAGGTA  84 32
     lin1016 1039004 .. 1039033 +  -7.3  -5.28683   ATAATAAGCACAAAA       TCCATGAGAAG CCAATTTT CTTTTCATGGA        TTTTTTAGTATTCAT  89 37
     lin1017 NONE
     lin1018 NONE
     lin1019 NONE
     lin1020 NONE
     lin1021 NONE
     lin1022 NONE
     lin1023 NONE
     lin1024 1045882 .. 1045922 + -11.3  -5.14645   TACGAAGCATCAATA  AAAAAGATGACTGAAGCTT AAT GGGCCTCAGTCATCTTTTA  TTTTTATTCAGTTAT 100 25
     lin1028 1050156 .. 1050184 +  -7.4  -5.40014   TAATTTAAATCAAAA        GCGAGGCCAC TATTTCAGT GTAGCCTCGC        TTTTTGTTGTTATTT  93 33
     lin1033 1053840 .. 1053853 +  -4.5  -3.14693   CTTTACTTTTTAAAA               CGGGA AAAC TCCTG                TATATTGGTACTAAA  50 51
     lin1034 NONE
     lin1035 NONE
     lin1036 NONE
     lin1037 NONE
        moaC NONE
     lin1039 1057774 .. 1057807 + -18.4  -4.98255   AAATTGGTGGATAAA     TAAAACCATCCGGC CCGCGA GCCGGATGGTTTTA      TTTTTGTCGTTCCGC 100 27
     lin1042 1060000 .. 1060026 +  -9.4  -4.85545   TTTATAAAATAAAAA         CCCCACAGGA TATAGAT TCCTGCGGGG         TTTTATTCATTTCAT 100 34
     lin1044 NONE
     lin1045 NONE
     lin1046 NONE
     lin1047 1066682 .. 1066710 + -11.8  -5.07275   TGTAATCAACTTAAA        GCGGAAGTATCC TTTAC GGGTATTTCCGC        TTTTTATCTATATAA 100 36
     lin1048 1067185 .. 1067216 +  -8.9  -3.89524   AATAAGATTATTTTG      TAAAAAGCAAAGC GAATGA GCATTGCTTTTTA       TTTATGCGGTCAAGT  79 41
     lin1049 NONE
     lin1050 NONE
     lin1051 1069077 .. 1069112 + -15.7  -5.79595   AGCTAAATAAAAAAA    CGAATGTATTGCCTA TCAATT TAGGCGATACATTCG     TTTTTTATTTTAAAA 100 31
     lin1054 1071895 .. 1071918 + -11.2   -4.6951   GAGACGATAGCGACG          GAGGAAAATA AATC TATTTTCCTC           TTTCTTTTGGCTAAT 100 134
     lin1055 1073832 .. 1073881 + -11.1  -5.66684   TTAATTTAAAAATAA GCCAAATAGTTTTTTTAGAGATA TTAG TATCTTTTAAAAATTTATTTGGC TTTTTTTATGCATTA 100 41
     lin1056 1074875 .. 1074894 + -11.4  -6.02919   TAAAATAGAAAAAAA            CCGCCCAG TTAA TTGGGCGG             TTTTTTTATTTCTCC 100 33
     lin1058 1075633 .. 1075655 +  -6.3  -5.95539   TGATTTAATTGAAAA           GATGTCTGA TTCTT TCTGACATC           TTTTTTTGTTTGGCA  95 41
     lin1059 1077002 .. 1077027 +    -7  -5.46698   CGATAGATTTCAAAA         GAAAAAGTCA TTTAAT TGGCTTTTTC          TTTTTTCGTTTTACC  93 35
     lin1060 1080741 .. 1080772 +  -2.5  -2.79004   CGGGTGGGAATATAA      CGCTAATTTAAAGT AGCAA ACTTTAAAT-ATCG      ATATTTTAAACGTAG  42 59
     lin1061 1081993 .. 1082007 +  -7.2  -3.80746   ATAGTGAGCTGAATC               TGGTTT TTA AAACCA               TATTATTTTTCGGGA  70 265
     lin1062 NONE
     lin1063 1083868 .. 1083888 +  -8.3  -5.60993   CGCTAAAAAGAAAAA            CATCTCTCT ATT GGAGGGATG            TTTTTTTATGAAAAA  93 35
     lin1064 1086391 .. 1086412 + -11.7  -5.53288   CGTTAAATAAAAAAA           CAGAGTGAT TTTA ATCACTCTG            TTTTTTTCGCTTACG 100 46
     lin1066 NONE
     lin1067 NONE
     lin1068 NONE
     lin1069 1095192 .. 1095223 + -10.3  -6.28401   AAGTTGATGCAAAAA      GAGAGCTGACA AATGAAAAAA TGTCAGCTCTC       TTTTTTTATTTTTTA 100 39
        ispD NONE
     lin1072 1098091 .. 1098105 +  -2.1   -2.8166   AAACATGGGGGAGTT               TAGGC TATAC GCTTA               TGAATTTGTTTGCTA  41 43
     lin1073 NONE
     lin1074 NONE
     lin1075 NONE
     lin1076 1102374 .. 1102430 +  -3.9  -3.55061   TTTAAAATAGTCGTA GCACAAAACAGGCAGACCG-GTAATG TTCAAT TATTAGGTGGTAGGCTTGTTTTGTGC TATTATTATGTATAA  52 31
     lin1077 NONE
        nadE NONE
     lin1079 1105149 .. 1105173 + -12.3  -5.40474   ATGATAAAACATGAA          TGATTCTAGGA CTC TCCTGGAATCA          TTTTTTTGGAGGGAT 100 41
     lin1080 1105642 .. 1105668 + -13.2  -3.87364   AAAATGAAAGAAGAT         GAAAAGGACAAG TGA TTTGTCCTTTTC         TTATATTATTGTGAA  95 69
        guaA 1107290 .. 1107328 +  -4.7  -5.86976   TGGGAATAATTAAAG  AAACCGTGAAACTAT-TG ATAT CAGAGGGTTTCACGGTTA   TTTTTTGTTTTATGC  91 32
     lin1082 1108595 .. 1108626 +  -9.6  -4.32571   TATCATCACGATAGT      TCGCATAGAAGGTA AAGC TATCTTCTATGCAA       TTTAATTTTCTATTA 100 27
     lin1083 1109505 .. 1109529 +  -2.1  -5.77632   AGCTAATAAATAAAA          GGTCTCATATT TAA ATTTTGAGATC          TTTTTTTATAGTTTT  83 145
     lin1084 NONE
     lin1085 NONE
     lin1086 NONE
     lin1087 NONE
     lin1088 NONE
     lin1089 NONE
     lin1090 1113998 .. 1114025 +  -4.2  -5.66229   AAAAAGGAATTTAAA        GTCGAAAATC GTTTGATA GGTTTTCGGC         TTTTTTATTATTGAT  85 148
     lin1091 NONE
     lin1092 NONE
     lin1093 1115436 .. 1115457 +  -8.8  -5.38549   TATTCTATAAGAAAA           GAAGACCA TTGATC TGGTCTTC            TTTTTATTGTTTAGA  95 14
     lin1097 NONE
     lin1098 1121388 .. 1121410 + -10.7  -5.72622   GTAAAATAATAAAAA           CAGCTTGTA TAGTT TACAAGCTG           TTTTTTATTTATAAA 100 32
     lin1100 1122801 .. 1122830 + -13.1   -5.2189   TATAAAAAATTAGCA       GGTAAGTTAGATT TAAA AGTCTAACTTACC        TTTTTTAGTAGTTAA 100 66
     lin1101 1124630 .. 1124654 + -12.3  -4.90296   ACGAAAATAAAAAAA          GGAATTTGGCT TTT AGTCAAATTCC          TTTTTATACGATTTT 100 31
     lin1105 1126741 .. 1126758 +  -6.3  -5.64304   ATAAAAAAGATAAAA             CCTGCTA ATTT TAGTAGG              TTTTTTATTCTATTA  89 18
     lin1106 NONE
     lin1107 1128820 .. 1128846 +  -3.7  -4.10657   AGAGTTTTTGAGAAA        GGTACGC-ACTG ACTG TGGTTGCGTGCC         TTTTGAACAATCTGA  59 63
     lin1108 NONE
     lin1109 NONE
     lin1110 NONE
     lin1111 NONE
     lin1112 NONE
     lin1113 1132676 .. 1132699 +  -2.4  -6.20267   TTTGCTGTGCATAAA          CTCTCATTCG ATAA TGGATGAAAG           TTTTTTTGTTTTTCA  91 342
     lin1115 NONE
     lin1116 NONE
     lin1117 NONE
     lin1118 NONE
     lin1119 NONE
     lin1120 NONE
     lin1121 NONE
     lin1122 NONE
     lin1123 NONE
     lin1124 NONE
     lin1125 NONE
     lin1126 NONE
     lin1127 NONE
     lin1128 NONE
     lin1129 NONE
     lin1130 1146738 .. 1146749 +    -3  -3.56862   AAAAGGAGGATAAAC                TATG TCAG CATA                 TTTGGCGGAATTTAT  50 52
     lin1131 1147454 .. 1147483 +  -9.5  -3.57144   TATAAAAAATAGGAT       GGAGTAAACAA GAAGTAAG TTGTTTACTCC        TTTAAAAATGAGAAA  80 36
     lin1132 NONE
     lin1133 NONE
     lin1134 1150875 .. 1150901 +  -5.9  -5.88476   CATGTATAATTCTTG        GTTCCAGTGTAG TTGT CT-CACTGGGGC         TTTTTTATTTGTTTT  93 232
     lin1135 1152512 .. 1152552 +   -10  -4.51238   TATAGCAGAGCAACG GGGCTCCCTCAAAAATATT GCAC AATATTTTTAAGGG-GCTC  TTTCTATTTTCTGGG 100 139
     lin1136 NONE
     lin1137 1154718 .. 1154769 + -12.6  -4.72272   AGCTATGAAAAAAGC GATGAAGCTTAAAGCCAAGTAACG ATAC TGTTATTTGTCTTTAAGCTTTTTC TTTTTGCTAGAAAGG 100 39
     lin1138 NONE
     lin1139 NONE
     lin1140 1158514 .. 1158524 +  -2.6  -2.76696   ATGTTCTGGTATTGA                 TTTA AAA TAAA                 ATTGTTAGAGGAGGA  41 16
     lin1141 NONE
     lin1142 NONE
     lin1143 NONE
     lin1144 NONE
     lin1145 1162406 .. 1162417 +    -3  -3.19463   GGTGAATATAAAAAG                TAAG GAGG CTTA                 TTCATGAATAATGAG  47 23
     lin1146 NONE
     lin1147 NONE
     lin1148 NONE
     lin1149 NONE
     lin1150 NONE
     lin1151 1166041 .. 1166067 + -14.6  -5.65927   ATAATCATAAAAAAA         CGATTTCGGCAA CAT TTGCTGAAATCG         TTTTTTATTTAAGTG 100 37
     lin1153 1167706 .. 1167729 + -11.1  -5.64274   GTTAAATCTCTAAAA          GACGCCAAA GTTCTG TTTGGCGTC           TTTTTTTATGGCTAA 100 300
     lin1154 NONE
        cobD NONE
     lin1156 NONE
     lin1157 NONE
     lin1158 NONE
     lin1159 NONE
     lin1160 NONE
     lin1161 NONE
     lin1162 NONE
     lin1163 NONE
     lin1164 NONE
     lin1165 NONE
     lin1166 NONE
     lin1167 NONE
     lin1168 NONE
     lin1169 NONE
     lin1170 NONE
     lin1171 NONE
     lin1172 1183789 .. 1183815 +    -8  -5.09762   AGAAATAACAAAAAA         CCTCTCCAGA CATTCCA TCCGGAGAGG         TTTTCTTTATTAAAA  90 33
     lin1175 1185350 .. 1185403 +  -6.3  -3.35679   AAAAAATATTGCAAA TTATATCGAGCCGTGATATATTATGA GTA TCA-AATACATCGAGGTGCGATATAA TTATGGATGAAAAAC  62 0
     lin1176 NONE
     lin1177 NONE
     lin1178 1187649 .. 1187674 +  -5.5  -2.60496   TTTTAAAGAACACAC         GTTTCTGGTTT TGAT AAGCCAGAAAG          ATATTTCAAAGAAGG  51 237
     lin1179 1188727 .. 1188765 + -15.6   -4.0896   GCTTGGTAAGTAAAA   CGCAAAAAAAGTCGAA TAGCTGT TTCGGCTTTTTTTGCG   TTTTCAAAGGAATTT 100 32
     lin1180 NONE
     lin1181 1190701 .. 1190734 + -12.7  -5.15381   AAGAAAATAATAAAA     GTGGTTGATAAG-TCG GAA TGAACTTATCAACCAC     TTTTTTAAATCTCTT 100 31
     lin1183 1191586 .. 1191614 +  -8.3  -5.16572   CTAATTAAAAAGAGA        TAATCTCTCCA ACTAATA TGGGGAGATTA        TTTTTTAGCTTGAAT  90 33
        pheS NONE
        pheT 1195416 .. 1195456 + -10.7    -5.626   CTAGTTAACTAAAAA  GAACTGAACTATTTGGAAA ACA TTTTCGAGTAGTTTGGTTC  TTTTTTTGTACAGTG 100 37
     lin1186 1196274 .. 1196286 +  -2.7  -2.91593   AGAAAGGAGCAAGCA                TTGAA ACG TTCAG                CTTTATGGAAAGATA  42 39
     lin1187 1199688 .. 1199722 + -17.5  -3.75629   TCCGTAGAATAACCT     TGAAAAGAACTTGCT ATTTA AGCAAGTTCTTTTCA     TTTGACTTCAAAATA 100 29
     lin1188 NONE
     lin1189 1203458 .. 1203484 + -10.9  -5.05577   AAAATAATTAACAAA         CCGCATTCCTT TAATC GAGGAGTGCGG         TTTTTAGTTTAATTT 100 34
     lin1190 1204237 .. 1204261 + -10.7  -4.78205   CTATATAATTAAAAA          CGCCTCGTC TTTATTT GACGGGGCG          TTTTATCATTTTTTT 100 33
     lin1192 NONE
     lin1193 1206180 .. 1206201 +  -3.7  -4.16101   ATACCAGATGTATAC           TCTTAGCCA ATTT TGGATAGGA            TTTCTCTGGTATTTT  59 53
     lin1194 NONE
     lin1195 1210368 .. 1210382 +  -2.8  -2.98942   CATGGCTCCAAATAG               GTCTAG GTG CTATAC               TGTGTGTACAAAAGT  43 56
        trxA 1210748 .. 1210775 +  -9.3  -4.72846   TATGCTAAAATGAAA        GAAGCTTAGAA CAAACA TTCTAGGCTTC         TTTTTAAATGTGTAA 100 44
     lin1197 1212629 .. 1212668 + -12.4  -5.63517   TAGATTTTAAATATA  GCTAACATACCAATGATT TTTT AGTTATTGGCATGTTAGC   TTTTTTATTTCAGCA 100 38
     lin1198 1214020 .. 1214076 +  -8.2  -4.11027   GATAAATAAAAATAA GCTTGAATTAACGAG-CTACATCCC AGTTAAGA GGGGTGTAGGCAAGTTATTTCAAGC TTATCTTTTTAGTAA  81 32
     lin1200 NONE
         rph NONE
     lin1202 NONE
     lin1203 1217658 .. 1217693 + -15.7  -4.98531   AGGACGTTAAATAAA    GCACCATAAACGTTG GTAATA CAATGTTTATGGTGC     TTTTTGATTTGCGGA 100 219
     lin1204 1222659 .. 1222679 + -12.7  -5.47159   CGTTTCTTGAAAAAA            CTCTCCTTA TCA TAAGGAGAG            TTTTTGTTTATTAAA 100 44
     lin1205 1224249 .. 1224276 + -12.1  -5.16071   TTAAATAAATAAAAA        GAGGCGTAACT TTTAAT AGTTGCGCCTC         TTTTTATTAATCATT 100 33
     lin1208 1226213 .. 1226232 +  -5.7  -4.98522   ACAATATAGTTAGAA            GAGGTGC AAATTA GCATCTC             TTTTTGTATACAATT  77 73
     lin1209 NONE
     lin1210 NONE
     lin1211 1228613 .. 1228632 +  -8.6  -4.98522   AATATATAGTTAGAA            GAGGTGCA AATT TGCATCTC             TTTTTGTATACAATT  95 179
     lin1212 1229456 .. 1229489 + -13.9  -5.09521   TAAAAAGTAGAAAAA     GCGCAGTACACCAAG CGGG CTCAGTGTACTGCGC      TTTTTCATTTATTGA 100 31
     lin1214 1231652 .. 1231691 +  -7.3  -5.27923   ATGAAATATCTCACC  TGACAGCATCCGTTT CCCAACCTAA ACACGGATGCTGTTA   TTTTTTATGCCGTTA  89 383
     lin1215 1232230 .. 1232251 + -10.2  -3.32997   AGTCTTATAAAAAAA           GCATTGCG CTGATT CGCAATGC            TTCCATTTATCAAGA  83 31
     lin1218 1234574 .. 1234617 + -10.6  -4.38666   TTTTTAAAGGATAAC AG-TAGAAAAGCACTGCAA TCATAAT TTGCAGTGCTTTTCTATCC TCTTTTTTTAAATGT 100 34
     lin1221 1237052 .. 1237072 + -11.1  -5.83226   AGAAGACGTTAAAAG            GCCCGAGAA ATA TTCCCGGGC            TTTTTTTATTGAATT 100 29
     lin1224 1240810 .. 1240835 + -15.5    -2.768   AACAGCATAAAAATA         CCCCGCGAAAT ATAA GTTTCGCGGGG          GTTCATTTAATTAGT 100 40
     lin1226 1242406 .. 1242428 +   -15   -4.4959   GAATACAAAAAACAA           GGAAGCCTAA CTA TTAGGCTTCC           TTTTCATTAATTACG 100 16
     lin1235 NONE
     lin1236 NONE
     lin1237 NONE
     lin1238 1250934 .. 1250948 +  -6.4  -2.62616   AAGACGATAAAAAAA               GTTGGC TTG GCTAAC               TGGTATGAAAGCTGG  57 51
     lin1239 1251479 .. 1251511 +    -2  -3.75817   AGTATATGCGATTAG      CCCCGTTTTGACAA ATTAA TTTTTAGAAAGGGG      TCTTTATTATGCAAA  50 162
     lin1240 NONE
     lin1241 NONE
     lin1242 NONE
     lin1243 1255494 .. 1255505 +  -7.2   -4.1399   AAATTCAAGCTATGA                CCGG CGTT CCGG                 TTTATGTATAGGTGG  75 3
     lin1244 NONE
     lin1245 1257202 .. 1257215 +  -3.8   -2.8372   CTTACTAAGGAAATG               CCGA AATATG TCGG                ATTTGATGGACCATC  46 43
     lin1246 NONE
     lin1247 NONE
     lin1248 NONE
     lin1249 1258852 .. 1258867 + -11.8  -3.29511   GAAGAATAAAATGCT              GGGCGG GAAA CCGCCC               TTGTAAAGAGGTGAG  89 32
     lin1250 NONE
     lin1251 NONE
     lin1252 NONE
     lin1253 NONE
     lin1254 NONE
     lin1255 NONE
     lin1256 1263661 .. 1263677 +  -2.3   -4.2558   GAAGAAAAGGTTAAT              TATGC ATTGATG GCATA              TTTTGGTGAAAGATA  54 331
     lin1258 NONE
     lin1259 NONE
     lin1260 NONE
     lin1261 1267362 .. 1267376 +  -7.1   -5.7946   GAAAAAGAGCTAGAA               GAGCC AATAA GGCTC               TTTTTTTATTGGAGG 100 53
     lin1262 NONE
     lin1263 NONE
     lin1264 NONE
     lin1265 NONE
     lin1266 NONE
     lin1267 NONE
     lin1268 NONE
     lin1269 1275394 .. 1275417 +  -6.8   -5.5074   AAAATAAATGTAAAA          GACTTAGATT ATTA ATTCTAAGTC           TTTTTTATTGGGTTA  87 317
     lin1270 1276550 .. 1276566 +  -2.9  -2.90615   TCAAAAAGAAAATAA              ATCCGTT TGG GACGGAC              TACTTTAAAGGAGAT  42 1
     lin1271 NONE
     lin1272 NONE
     lin1273 NONE
     lin1274 NONE
     lin1275 NONE
     lin1276 NONE
     lin1277 NONE
     lin1278 NONE
     lin1279 1281556 .. 1281578 + -12.8  -4.46212   AATTAAGCCTATAAA           GGCAAAAGCT TGT GGCTTTTGCC           TTTTCTAGTAAAAAA 100 35
     lin1280 1282139 .. 1282149 +  -5.4  -2.87319   AGAAATGCGACGTAT                 GCAT ATT ATGC                 CTTTACTGAATTACA  52 55
     lin1282 NONE
     lin1283 NONE
     lin1284 NONE
     lin1285 NONE
     lin1286 NONE
     lin1287 NONE
     lin1288 NONE
     lin1289 NONE
     lin1290 NONE
     lin1291 NONE
     lin1292 NONE
     lin1293 NONE
     lin1294 NONE
     lin1295 NONE
     lin1296 1293960 .. 1293980 +    -6  -5.60993   ACAAATAATAAACAA            ACCCTCGC TTTGT GCGGGGGC            TTTTTTTATGCAAAA  88 33
     lin1300 NONE
     lin1301 1296445 .. 1296474 +  -9.5  -4.56597   TAAATGAATCTTATT       TAAAAAGTGTGCT TAAT AGCATGCTTTTTA        TTTTTAAGAGAAACA  93 54
     lin1302 1296995 .. 1297018 + -12.6  -5.00846   ATTACCAACAAAAAA          GAAGCAGATA TTAG TATCTGCTTC           TTTTTATAATATTTA 100 12
     lin1303 NONE
     lin1304 1298505 .. 1298536 + -13.2   -4.1021   GTAATCTAGATACTT      GATAGACCTCGA GATAAAAA TCGAGGTCTATC       TTTCTGCTTATAAAA 100 46
     lin1305 1299671 .. 1299681 +    -4  -3.93953   GACAGCAAAATTATT                 TCAT ATA ATGA                 TATTTGTTGTTTTCA  57 18
         tig 1301113 .. 1301135 + -12.8  -3.56325   TCATTAAAAAATGGG           GGACATGAGT TAT ACTCGTGTCC           TTCTGATTGTAGAAA  95 62
        clpX 1302528 .. 1302549 + -10.1  -5.38047   CAGCATGATTCGAAA           TGCGCGTCG TAAT TGGCGCGCA            TTTTTTCTATCAATC 100 33
     lin1308 NONE
     lin1309 1303815 .. 1303847 + -12.2  -3.10344   TTTGGGAAATAATAA      GAAATCCGTGAAAG TTACT TTTTCGCGGATTTC      TCTATTAAATGAAAG  85 29
     lin1310 NONE
     lin1311 NONE
     lin1312 1306131 .. 1306156 + -11.3   -5.0538   ATACTTAAAGCAAAA         GCGTATTTTCT TAAT AGAAAGTACGC          TTTTTTGAGCTGAAA 100 45
     lin1313 NONE
     lin1314 1309464 .. 1309494 +  -6.9  -3.61398   CAATAAATGGAAAAA      TGGCAGCACTCGGA TAGT TCCT-GTGTTGCCA       TTGTTGCGCGAGGAG  68 35
     lin1315 1311053 .. 1311063 +  -5.4  -3.56921   AATGTATAAAATTAT                 TGCA ACG TGCA                 TATTCTTATGTTAAC  59 256
     lin1316 NONE
     lin1317 NONE
     lin1318 NONE
     lin1319 1314805 .. 1314832 + -11.4  -5.96521   TAAAAAACCAAAAAA        GCTTTCTCTGAA AATA TTCAGGGAGAGC         TTTTTTTTAATTGCT 100 38
     lin1320 NONE
     lin1321 NONE
     lin1322 1316517 .. 1316574 + -17.3  -5.34655   ATATAAAATTACTAT TGGTTAAAATAAAAACCCAGCAGAGCT AAAT AACTCTGCTGGGTTTTTATTACATCCA TTTTATTTTTGGTTC 100 19
     lin1324 1317750 .. 1317771 +  -6.6  -5.60993   CATTTTTGAAAGAAG           CAGGTTCT TATAGC AGAGCCTG            TTTTTTTATGAAAAA  89 45
     lin1325 NONE
     lin1326 1322333 .. 1322363 + -11.3  -5.90981   GACGAATAAAAGTAA       GAATCCTCGCATA GAAAA TATGCAAGGATTC       TTTTTTTTGATATAA 100 32
     lin1327 1322885 .. 1322904 +  -7.2  -5.84381   AATAAGCGGAAAAAT            CTCTCTAT GTGA ATAGGGAG             TTTTTTTCTTAGTAG 100 36
     lin1328 1325173 .. 1325192 + -10.7  -3.67898   ATAGTAAACAAAAAA            GCTGCCC GTATTA GGGCAGC             TTACTATTTTTTCAT  89 110
     lin1330 1328089 .. 1328131 + -12.1  -6.32976   TGTCTGAGATTCGGA GAGACTGCAAAAGGCGAGCG CAAT CGC-CTTCATTTGCAGTCTC TTTTTTTGTTTTTTT 100 101
     lin1331 1329930 .. 1329952 +  -6.2  -5.60993   AGAATCATAAAAAGA           GCGCATTTCT TCC AGATTTGCGC           TTTTTTTATGAAAAA  88 42
     lin1332 1331012 .. 1331031 +  -2.1  -2.81191   TTAGCCAACCAATTG            CACAATG AAACTA CATTGGG             GTTTGGGAATTTTTT  41 82
     lin1333 1331326 .. 1331358 +  -6.4  -5.93809   GCAATTCCTTTAAAA     GACAAGAAAC-TCGT TTTG GCGATGTTTCATGTC      TTTTTTTTATACCAA  95 41
     lin1334 NONE
     lin1335 1333902 .. 1333922 + -11.9  -5.88565   GTTTTTATTTTTTTA            CCACGGTAG TTT CTATCGTGG            TTTTTTTGTTGTGAA 100 67
     lin1336 NONE
     lin1337 1335845 .. 1335869 + -10.7  -5.63504   TATTAATATTAAAAA          GCTCGTTTCCG ACT TGGGAGCGAGC          TTTTTTTATGCAATT 100 35
     lin1338 1337279 .. 1337300 + -13.1  -4.85177   TTGGAGCTAAGAAAA           CCCTGTACA AAAT TGTACAGGG            TTTTTCCTATGCTTT 100 31
     lin1341 1338993 .. 1339016 +  -9.7  -4.29905   TTATGATATAATAAA          GAAAGTAGC GATTTA GCTACTTTC           TTATTTTAATATAAT 100 59
     lin1342 1339346 .. 1339369 +  -3.2  -4.70626   ATTAAGCAATTTAAA          GCAATTATTA GTTG TGTTAATTGC           TTTTTAGGCTTATTA  65 92
     lin1343 1341432 .. 1341463 +  -5.3  -6.04378   TTAATTAAACAAACA     GACCGCGTCTAGTAT ATTT AT-CTAGG-GCGGTC      TTTTTTTTATGCTTT  93 37
     lin1344 1341901 .. 1341924 +  -6.8  -5.33921   TTTAACAAAGTAAAA          CCCTTCTA TTATAACT TAGAAGGG           TTTTTTGATTACTTT  85 44
     lin1350 NONE
     lin1351 NONE
     lin1352 NONE
     lin1353 NONE
     lin1354 NONE
     lin1355 NONE
        proS NONE
     lin1357 1358134 .. 1358153 +   -15  -4.20136   CGATAACTCAGCCAA            GCGTGGGC CAAT GCCCACGC             TTTCGTTTTGCAAAT 100 99
     lin1358 NONE
     lin1359 NONE
     lin1360 NONE
     lin1361 NONE
        infB NONE
     lin1363 NONE
     lin1364 NONE
     lin1365 1364469 .. 1364480 +  -4.4  -3.28527   CAACAAGCATAGTAA                TTGC GACT GCAA                 CTTTCTTATATTATG  51 29
     lin1366 1365559 .. 1365573 +  -2.7  -3.08464   CATTACTTGGCTTTT               GCGAC TCACC GACGC               TTGGCTCAGTAATCG  43 104
        rpsO 1365900 .. 1365921 +  -6.6  -5.85178   AAAAACCAGACGAAA           GCGGGATAC CAAAA GT-TCCCGC           TTTTTTTTGAGTATT  95 39
        pnpA 1368301 .. 1368353 + -25.5  -4.81734   AAAAGCCTGAGTCTA AATAATAGCAAAAAAGCAAGTAGTT TTT AACTACTTGCTTTTTTGCTATTATC TTTTTGGTCGTGTTT 100 21
        rpmG 1370764 .. 1370787 +  -8.2  -5.88565   CGCGAAACTAAGTAA          GCAGCAGGAT CTCC ATTCTGTTGC           TTTTTTTATTATAAA 100 26
     lin1373 NONE
     lin1374 NONE
     lin1375 1373211 .. 1373221 +  -2.6  -3.44146   ACGAAAAAATAGTAG                 TTTA AAT TAAA                 TTGATTATAAGGAGA  47 16
     lin1376 1374223 .. 1374255 + -10.9  -3.24825   GATTAATAATTTTTA      TAAGCTACAATAA CACTCCA TTATTGTAGCTTA      TCTTACTTAAGATGA  86 35
     lin1377 1375438 .. 1375465 +  -9.2  -5.09204   CTAAATCTTTTTAAA        CAACGAACTCTT GCTT ATGGGTTCGTTG         TTTTTGTTAGCGTAT 100 27
     lin1385 NONE
     lin1386 NONE
     lin1387 1383722 .. 1383748 +   -13  -5.38549   AAGTATAAAAAAGAA         GCCTTGCCATGG ATC TCACGGCAAGGC         TTTTTCTTATTTAGA 100 33
     lin1391 NONE
     lin1392 1387367 .. 1387390 +  -8.9   -5.5762   AAGAAGAGTTCATTA          CAGCTGGAG TTAATT CTTCAGCTG           TTTTTTCTATTTGCT  95 43
     lin1393 NONE
     lin1394 NONE
     lin1395 NONE
        nusB 1390192 .. 1390217 + -11.9   -2.9632   ATAAATAAACTTGAT         TGAGTGCAAGG TTTT CCTTGCACTCC          CTTATTTCGCGATTT  85 33
     lin1397 NONE
     lin1398 NONE
     lin1399 NONE
     lin1400 1393647 .. 1393658 +    -3  -3.39068   TTCACATATATAATT                CAAA TTGA TTTG                 CTTTTCTTAAAATAC  48 70
     lin1401 1394025 .. 1394046 +  -8.1  -5.65927   TTTGAATAAGAAAAA           GCAAATCAT TTCG GTGATTTGC            TTTTTTATTTGCCTA  93 49
     lin1402 1396047 .. 1396061 +  -7.1  -2.52464   AAAATAAATGAAATG               CTCGC ACAAA GCGAG               TAAGTTAAGGGCGAA  60 8
     lin1403 1396914 .. 1396937 + -11.8   -5.1166   GATAAATAATGTATA          CCGGAAAGCA GTGA TGTTTTCCGG           TTTTTGCTTTTACTA 100 32
     lin1404 NONE
        recN NONE
     lin1406 NONE
     lin1407 NONE
     lin1408 NONE
     lin1409 NONE
     lin1410 NONE
     lin1411 1406279 .. 1406302 +  -3.8  -5.40072   CTCCCTAGATGTCTT          GGGTAGTACT TTCG GGTGCTGCTC           TTTTTTTGAGGAAAA  79 101
     lin1412 1407708 .. 1407727 +  -3.6  -2.81642   CGGATTGATTCATTG            TCCAAGAA GCAA TTCTTTGA             TATAGTAAATGATGT  46 61
     lin1413 1409248 .. 1409269 +  -9.5  -5.63504   TGATTTAAAATTAAG           CATCCACTT TCAC GAGTGGATG            TTTTTTTATGAGATT 100 38
        lisR NONE
        lisK 1411551 .. 1411592 + -11.2  -5.59962   GAACCGAAATCCAAA TAGAA-AAACCGCAACCTT ATAAC GAGGTTGCGGTTTCTTTTA TTTTTCTTTATTTTG 100 23
     lin1419 1413564 .. 1413578 +  -4.4  -3.25262   AGAAAGAAACCATTT               TTAAAA ACG TTTTAA               CTTTTGCTTAAGGTT  51 0
     lin1420 1414834 .. 1414851 +  -6.9  -3.14211   TTTTGTATAAAGATT             TGCCGGG TGAA CGCGGCA              TTCATGCGAACAACT  62 154
     lin1422 1416896 .. 1416923 +  -7.1  -5.00616   ATAACAAATCTAAAA        CCATATGTCTC TTACTT GAGATATGTGG         TTTTTTGACGAAAGG  88 37
     lin1423 1419331 .. 1419356 + -13.4  -5.40474   TAGAATAAATAAAAA         GAGGTTGCGA CTAAAA TCGCAACCTC          TTTTTTTAAGAAAGT 100 33
        tcsA 1421682 .. 1421702 +  -5.4  -3.72893   AAACCTTTTATGAAA            GTCGGTAT TAAGC GTACCGGC            TTTCATAAAAAAATA  61 79
     lin1426 NONE
     lin1427 NONE
     lin1428 1425606 .. 1425629 + -11.1  -5.67063   AATAAAACATTAGGA          CAGCCTAGA TATTAT TCTAGGCTG           TTTTTTTATGCTAGA 100 36
     lin1429 NONE
     lin1430 NONE
     lin1431 NONE
     lin1432 1430095 .. 1430130 +  -4.9  -4.98857   CAGAATAATTTGTTT    TATATGGCGAAATCTA CTCAT TAGGTTTCGCCA-ACA    TTTTTATCATTACAT  75 33
     lin1433 1430767 .. 1430782 +  -5.4  -5.47218   GTAATAAATAAAAAA              GCATAC CATT GTGTGC               TTTTTTTCAATACAA  84 37
     lin1434 1432202 .. 1432215 +  -3.1  -3.55043   ACAAAATAAAAAATA               CGAAT AAAT GTTCG                CTTTTTGCTTGCTTC  50 158
        recA 1433397 .. 1433428 + -12.5  -5.32699   ATAATTACTAGTAAA      TACGTGATAGGGA AATTAC TTCCTATCACGTA       TTTTTTGCTATTTAA 100 37
     lin1436 1435258 .. 1435288 + -12.1  -5.54894   AAATAATATTTAAAA       GATACATCGCAAA TTTAT TTTGTGATGTATC       TTTTTTTAATCGGTT 100 35
     lin1437 NONE
     lin1438 NONE
     lin1439 1437059 .. 1437076 +    -7  -6.09196   ATTAACCATTTAAAA             CTGCCA AACTAC TGGCAG              TTTTTTTCTTTTGAG 100 36
        mutS NONE
        mutL NONE
     lin1442 1442144 .. 1442177 +  -7.6  -4.25104   ATTTATGGTGAAAAG     TAGCTAAGTCGT AGTTGTAAAA ACGGCTTAGCTA      TTTTCATGAAAAACA  78 30
        pflB 1444819 .. 1444847 + -11.9  -3.90744   GCGAGAACGCTTCAA        CAAGGATTGCT CACCAGT AGCAATCCTTG        TTATTTAGGAAAGGA  95 48
        pflC 1445627 .. 1445649 + -14.2  -5.70829   TATAAATAGTGAAAA           CCGGCGAATA CTA TGTTCGCCGG           TTTTTTTATAGTATT 100 32
     lin1446 1447555 .. 1447576 +  -7.3  -5.67967   TGAATAAAAACGACA           GGCTGAGCA ATTT TGTTCAGTC            TTTTTTTATGCTAAT  93 34
     lin1447 NONE
     lin1448 NONE
     lin1449 1449050 .. 1449080 +    -7  -3.94634   ATTGCTGATAAATAG       CCAATGAATGCTTG GGA TAAGTGTTTATTGG       TTGTTTGCGATAATA  73 33
     lin1454 1454419 .. 1454444 +  -8.4  -4.56914   TAACGATCAAAAAAA         CCGACTAGGCT CATTT AG-CTAGTCGG         TTTTACTTTGAATCG  84 38
     lin1460 1460840 .. 1460851 +  -2.2  -3.52668   CGCGTCATCTTGAAA                GTTC GGGT GAGC                 TTGTATGAATACATT  47 6
     lin1461 1462377 .. 1462402 +  -7.6  -5.68489   ATTAAATAGAAAAAA         GCTAGGTGGT TTTTAC GCCACTTAGC          TTTTTTGTTATTGTC  93 32
     lin1470 1471540 .. 1471563 +  -9.7  -5.96894   GAATAAATAAAAAAA          CAATATCCC ATTTCC GGGATATTG           TTTTTTTATTTAAGT 100 35
     lin1479 1482767 .. 1482789 +  -7.7  -5.60993   AAAATGATAACTTAA           CCACTTGCG CTTTA TGCAGGTGG           TTTTTTTGTGCAAAA  93 34
     lin1480 NONE
     lin1481 1484002 .. 1484050 +  -5.4  -5.84381   TGGTCATATAGAAAA GCCCTTTACTGGAGTGTGTTTTT GACG GGAATCAAAA-CCAGTAAAGGGC TTTTTTTATTGGTGG  91 30
     lin1498 1501869 .. 1501900 + -20.4  -5.54885   CTGAATAAATAAAAA      GCATCTGGTACACA AATT TGTGTACCAGATGC       TTTTTTATTAATATT 100 33
        rpsT 1518642 .. 1518660 +  -9.6  -5.93252   CGTTTAGGTATAAAA             CATCACAC CTT GTGTGGTG             TTTTTTGTTTTTAAA 100 44
     lin1528 1530428 .. 1530450 + -12.1  -5.57729   CGTAAAATAAAAAAA           TCCAGGAGA ATCTC TCTCCTGGA           TTTTTTATATTGTTT 100 31
     lin1535 1535822 .. 1535852 + -15.6  -5.86465   AACGCAAAATAAAAA       GCATGTCTTGACAG TTT TTGTCAGGACATGC       TTTTTTTATATTATT 100 29
     lin1542 NONE
     lin1543 1544408 .. 1544427 + -12.2  -4.77036   TGAGCAATAAAAAAA            CACCCACT TGCG AGTGGGTG             TTTTTCATCCTGCCA 100 31
     lin1550 1552921 .. 1552938 +  -8.5  -4.98522   TATTTAATGGAAAAA             GCCTATT AAAA AATAGGC              TTTTTATCTACCATT  95 34
     lin1551 NONE
     lin1552 NONE
     lin1553 1555276 .. 1555301 + -17.7  -5.66868   ATGATTTTTAAAAAA         GAAGCTGAGCG CGGT CGCTCAGCTTC          TTTTTTTAGTTAGTT 100 30
     lin1556 1560092 .. 1560130 +    -9  -5.79595   TTCTAACTAAAAAAA   GCAATCATTCCAGTGA TGAAATT TCACCAGAATGATTGC   TTTTTTATTTTCGCA 100 31
     lin1613 1625669 .. 1625692 +   -14  -5.83226   TCAAATAACAAAAAA          GCAAACTTCC ACGC GGAAGTTTGC           TTTTTTTATTAAATT 100 33
     lin1615 1627526 .. 1627550 + -17.3  -6.34616   AGCTAAATAAAAAAA          CTCGCTCTTGA AAT TCAAGAGCGAG          TTTTTTTTATTTTAA 100 41
     lin1623 NONE
     lin1624 1635077 .. 1635100 + -12.4  -2.91582   AAGAAAAAGCAGAAA          CGGCGTAGCC GTAA GGCTACACCG           TCTCTGCATAACATA  86 18
        ppnK 1638277 .. 1638296 +   -10  -5.96894   TCTTATAATAAAAAA            GTCTGGCG TAAG TGCCAGAC             TTTTTTTATTTCGCT 100 33
     lin1637 1648626 .. 1648645 +  -3.5  -2.89564   GAGTGTGTTGTTTAC            CCCCAGA TGTAAT TCTGTGG             TATATCGCGTAACCG  44 103
        rpsD 1649376 .. 1649410 +  -5.9  -5.60993   AATTAGAACTAAAAA    CCTTACAATTCATGAC TTCG GTTGTGG-TTGTAAGG     TTTTTTTATGCACAA  88 39
     lin1644 1655966 .. 1655990 + -14.4  -4.61566   CTTAGTATAAGAAAA          GCGCTTAGGA TATGC TCCTAAGCGC          TTTTATAGTTTAAAC 100 31
     lin1653 1664677 .. 1664698 + -10.1  -5.41143   GCCTAAAAATTAAAA           CGACTACCC ACTT GGGGAGTCG            TTTTTTTAACGAATA 100 35
     lin1663 1673593 .. 1673616 + -12.6  -5.49809   ATGCTTAATAAAAAA          TCCTCTCTTT ATCT AAAGAGAGGA           TTTTTTTACGATTTA 100 33
     lin1675 1688220 .. 1688245 + -12.6  -3.87551   TAAAGTTAGAAGAAA         GCGCAAGTCC ATCCCA GGGCTTGCGC          TTTCGCTTTAGTACT  95 71
     lin1676 1688711 .. 1688723 +    -2  -3.38726   CTTAGAAAATGAGTC                TACT ACTAA AGTA                TGATTTTTTCCCGTC  45 10
     lin1677 NONE
     lin1678 1690804 .. 1690828 + -15.1  -5.66989   AGTTAATCCAAAAAA          GAGGTTGTCCG TTA TGGACAACCTC          TTTTTTTAATGTTTG 100 35
     lin1688 1705071 .. 1705094 +  -9.6  -5.55769   ACAAATAATAAAAAA          GACAGCTTCC ATTT GGAAACTGTC           TTTTTTATTATCAGG 100 33
     lin1697 NONE
     lin1698 NONE
     lin1699 1715405 .. 1715422 +  -4.1  -5.08824   TTTAATTCGAACTTT             GATGCGA CCTT TTGCGTC              TTTTTTAGCTACAAC  73 257
     lin1762 NONE
     lin1763 1760244 .. 1760264 +  -2.7  -3.53343   AGATGGCGAGGTTCT            TATAAAATA ATC TAATTTATA            TTTAAAGGGAGAGTT  48 21
     lin1764 1760839 .. 1760851 +  -6.2  -4.86731   TTAAAATAAAGAATC                GCCC TTCTC GGGC                TTTTCTTTAAAACCA  81 32
     lin1765 1762189 .. 1762215 + -13.8  -4.38171   TCAAAAAAATAAAAA         CCCCGTATTTCC TAA GAAAATACGGGG         TTTTGATATCATATA 100 125
     lin1770 NONE
     lin1771 1769000 .. 1769041 + -13.3  -5.45802   TTATCATCGAAAAAA GAAAACCTAGACAAAGCTAG TAA TTAGCCT-GTCTAGGTTTTC TTTTTATTTTCCAAA 100 6
     lin1774 1772964 .. 1773002 + -12.1  -5.64274   AAACAGCTTAAAAAA  CTAGCTACGTTAAAAGAT GAGA ATCTTT-AATGTAGCTAG   TTTTTTTATGGATAA 100 30
     lin1778 1775066 .. 1775087 +  -9.5  -5.61689   CCATTAATAATAGCA           TGAATCGGT TTAT ACCGGTTCA            TTTTTTCTTGCTTTT 100 34
     lin1779 1776160 .. 1776201 + -15.5  -3.27185   GGACTTGATTATTAA AAAAAGAAAGGCACTCTAA TTAA TTAGAGTGTCTTTCTTTTA  ATTTATTTCGCTGAA 100 26
     lin1785 1783493 .. 1783515 + -12.1  -5.95539   TATTCATGTAAAAAA           CTGGTTGTC CTAAT GACAACCAG           TTTTTTTATTTGGAA 100 30
        gsaB NONE
     lin1794 1802990 .. 1803016 + -16.7  -5.42862   AGAATAAACAAAAAA         CGAGCTTGGAG ATAAA CTCCAAGCTCG         TTTTTTTAACGATAT 100 34
     lin1798 1806737 .. 1806754 + -12.7  -5.76237   TAGTATTTAAAAAAA             GACCCGG GATT CCGGGTC              TTTTTTATTTATCTA 100 31
     lin1802 1809275 .. 1809324 + -16.2  -3.51232   TTAGATGACTTAATT G-ATTAGAAAAACCAGATTCTGA TTTAC TCAGAATCTGGTTTTTCTATTTC TTCATTTAGCGGGAA 100 20
     lin1805 1813780 .. 1813807 +   -15  -5.58454   TTAAAAGAAGAAAAA        GCCAAGT-GCGCA AAT TGCGCCACTTGGC        TTTTTTTAGTCTCCA 100 37
     lin1807 NONE
     lin1808 1815688 .. 1815713 + -10.5  -5.47159   ACTTGGATGAAAGAG         AATCCCACCTA ACAA TAGGTGGGATG          TTTTTATTTATTCAA 100 31
     lin1817 1823592 .. 1823620 + -16.2  -5.33921   CATGAAAAATTAAAA        CGCTAAAACTGC TCACT GCAGTTTTAGCG        TTTTTTAATTGATTT 100 20
     lin1819 1824819 .. 1824832 +  -6.7  -5.63517   TAAAACAAATTCCAG               CCACT ATTT AGTGG                TTTTTTGTTTGGAAA  89 38
     lin1822 1827163 .. 1827186 +  -8.2  -5.85425   AAGGATAATTCTAAA          GCAAGTCC TCTTTTTC GGACTTGC           TTTTTTATTTATTTA 100 33
     lin1823 1828552 .. 1828590 +  -6.2  -4.78157   ACCTTATACCTTTTG  CGTAAAACCCTTG-TAGC TTTTT GCTTTCAAGGGTTTT-CG  TTTGTTATTTTTCAT  77 52
     lin1824 1829894 .. 1829917 + -10.4  -5.29385   GTTTCCTAATGAAAA          CGACTATCTA TGGA TGGATAGTCG           TTTTTTGATTGGATT 100 32
     lin1825 1831107 .. 1831149 + -10.1  -4.27467   AAATTTGATATTTTA TAAGCATATGAAAAGGCAT TCTAT ACGCTTTTTCAAATGCTTA TTTATCTTGCTCTTA 100 33
     lin1827 1832898 .. 1832911 +  -5.3  -2.83517   AATTTATAAGTATCT               TTCCA CTAC TGGAA                TAATCTTATCTGCAT  52 120
     lin1841 1851410 .. 1851438 +  -6.1  -4.14243   AATAACGAATAAAAA        GGGCAAATG ATTTATTCTGC CATTTGCCC        TTTTAGAATGGACTG  69 36
     lin1842 NONE
     lin1843 1853214 .. 1853239 + -10.5  -5.58179   TAATTGGTCCAAAAA         GAGCTTACCCT TTTT AGGATAAGCTC          TTTTTTATTATGGTA 100 38
        gltC 1860897 .. 1860919 +  -3.5   -4.8622   GGCCTCGTAATCTTG           TGGTTGTTC TTTTC GAATAATCA           TTTTTACTTAGCCAC  69 517
     lin1861 1873699 .. 1873721 +   -15   -5.8187   TAGATAAGTAAAAAA           GAGCGCTAAT AAT ATTAGCGCTC           TTTTTTTATTCCGTG 100 30
     lin1873 1888979 .. 1889007 + -11.2  -4.90381   TGTTTTAACAAAAAA       GCAATC-CGCTAA GTTT TTAGCGAGATTGC        TTTTATTATATTGCC 100 33
     lin1890 NONE
     lin1891 1910416 .. 1910468 +  -9.4  -5.08601   GCAGCTAAAGTAAAT GAACATATAAAAAAGGGAGTCTAA CTAAA TTAGACTCCCTTTTTAAATTATTC TTTTTCTTCAAATAA 100 2
     lin1894 1913132 .. 1913153 +  -9.5   -4.8384   TATAACATAAAAAAA           TCCTCACTT GTTG GAGTGAGGA            TTTTTGAATTATTTA 100 36
     lin1899 1915654 .. 1915676 +  -9.2  -5.63504   ATAAATCGAAAAAAA           CAGCTAGGAT TAT ATACTAGCTG           TTTTTTTCTACAATT 100 41
     lin1902 NONE
     lin1903 NONE
     lin1904 1918651 .. 1918682 +  -4.4  -5.45726   CTAACAAATAAAAAA      GACTAGAAAACCAG TTAC CCAGCTTTCTAGTC       TTTTTTTAGAATCTC  82 20
        rpmB 1945557 .. 1945580 +  -9.6  -5.76237   GAAGGAGAAATCAAG          TGCAGCGACA ATCA TGTCGGTGCA           TTTTTTCTTTGTCTA 100 43
     lin1943 1960271 .. 1960289 +  -8.1  -5.64421   GCGCTGAAAAATTAA             CGGTTCC CTCGC GGAGCCG             TTTTTTCTTTCAAAT  93 26
     lin1944 1960965 .. 1960988 + -12.5  -5.95539   TATATTAATAAAAAA          CAGCTCACC GGTAGA GGTGAGCTG           TTTTTTTATTTCCCC 100 33
     lin1955 NONE
     lin1956 1973886 .. 1973922 +  -6.8  -5.52347   CTTATCAAAGAAAAA   GAAGCAAGAAACGCC-AT TAA ATAGGCAT-TCTTGCTTC   TTTTTTAGTTTTCTT  87 2
     lin1960 1978190 .. 1978216 +   -11  -5.96894   TTTAAATGCAAAAAA         CGCAGAGATT TCGAGTT AATCTCTGCG         TTTTTTTATTTAGCT 100 7
     lin1978 1992859 .. 1992915 + -15.8  -3.60627   ATAATGAGAAGGTTT TTTTATATAGTATGACATAATTAAGA CTTGT TTTTAATTATGTCATACTATATAATG TTTAGCATAACATAA 100 65
     lin1979 NONE
     lin1980 NONE
     lin1981 1997058 .. 1997092 + -18.1  -5.93252   TACTATATAAAAAAA     GTCCAGATGGCAATC ACTTA GATTGTCATCTGGAC     TTTTTTATTTTTCGC 100 31
     lin1992 2008168 .. 2008185 +  -4.1   -5.7946   GACACGGACTTAAAA             CCGGT ATCCTTTG ACCGG              TTTTTTTATTGCAAA  91 56
     lin1993 2008640 .. 2008673 + -10.5  -4.17914   GGCTATAAAAAAACA     GAAGCAACCTGGT-AT CAA ATAACCAGATTGCTTC     TATTTTTATTCAATA 100 4
     lin2005 NONE
     lin2006 2021402 .. 2021427 + -17.7  -5.35365   ATTGAATAACAAAAA         GCGAGGAAGAG TAAT CTCTTCCTCGC          TTTTTATTCTCTTTT 100 40
     lin2023 2037330 .. 2037358 + -10.3  -4.87807   TCTGCCTTACCTTCC        GCTGTTGGCTCTA TAT TGAAGCCAGCAGC        TTTTTCATGTGTTGC  93 301
     lin2025 NONE
     lin2026 NONE
     lin2027 NONE
     lin2028 2042474 .. 2042499 +    -7  -5.10497   TAATATGTAAAAAAA         GAAAATCTGA TTGGTT TCAGGTTTTC          TTTTTTGAATCAGTT  88 38
     lin2029 NONE
     lin2030 2045217 .. 2045236 +  -5.7  -5.71712   ACTGCAAATAAAGAA            GTCTAGC CTTAAC GCTAGGC             TTTTTTTCTATAAAA  86 20
     lin2031 2047719 .. 2047749 + -11.3  -5.82281   GGTTAATAATAAAAA       GTACCAAGCCTTA GAAAA TAAGACTTGGTAC       TTTTTTTATATGTTT 100 35
     lin2058 2074031 .. 2074066 + -13.5  -4.24075   TTCTCCGTTCCATTA    AAAAATCCGTGAGTC GCAGTG GACTCACGGATTTTA     TTTATGTTAATGACT 100 25
     lin2074 NONE
     lin2075 2090896 .. 2090921 + -14.8  -5.80364   TTATTGGTTAAAAAA         GGATTCGGGC TCACTC GCCCGAATCC          TTTTTTTCTTCACAT 100 30
     lin2080 NONE
     lin2081 2096466 .. 2096490 + -11.5  -5.44721   TGAAATAATCAAAAA          GGCTAGCAC TTAAATC GTGCTAGCC          TTTTTTTAAAGTCCT 100 33
     lin2085 2101171 .. 2101212 + -11.9  -4.56702   CCAATCGATTAATCA AAAAACCAGAAATATGGCTA TTT TAGCC-TGTTTCTGGTTTTC TTTGTTTACTTGCAA 100 29
     lin2086 NONE
     lin2087 2102298 .. 2102308 +  -5.4  -4.07687   TCCGGAAGCTTATCC                 CCAA TTT TTGG                 TTTTCCAGAGGCGAT  65 435
     lin2090 NONE
     lin2091 NONE
     lin2092 2107489 .. 2107500 +  -4.4  -3.74693   ATCATTAACTACAGA                GCAA TTCG TTGC                 TTTGCTAGCATCAGA  57 42
     lin2093 2108575 .. 2108608 + -16.9   -4.2687   CATTAATACTTACCG     CGGATTGCTAGGCGAG TTT TTCGCCTAGCAA-CCG     TTTATCCTTTTTCAA 100 35
     lin2094 NONE
     lin2095 NONE
     lin2096 NONE
        leuD NONE
     lin2098 2114563 .. 2114589 +  -8.7  -4.22041   ATTACTTGTTTAAAA         TGGGTTCTCGC ATGAA GCGGGAGCCTA         TTTATATTACAGTTT  85 28
     lin2099 2115477 .. 2115506 + -10.9  -6.11229   GGAAAATTAATAAAA       AAACTCCTCTAAA AAGT TTTAGAGGAGTTC        TTTTTTTATTTTGCT 100 31
     lin2123 2146329 .. 2146366 + -11.4  -4.84642   TCTAAAATAAAAAAA   CACGCAGCAAGGCTTCT CCCTA AGAAGTCC-GCTGCGTG   TTTTATTAGTTTAAC 100 31
     lin2131 NONE
     lin2132 NONE
     lin2133 2157524 .. 2157544 + -14.1  -3.61356   AAGCTAATAAAAAAA            CGAAAGCAG TGG CTGCTTTCG            TTTCAGCTCCATGAT 100 34
     lin2150 2177358 .. 2177372 +  -4.2  -3.53444   CAACATAATTCTCCG               TTGCGG TTT CCGAAA               TTTAAAACGCGCTAA  53 279
     lin2155 2180610 .. 2180629 +  -9.4  -4.90917   CTCCACCAATTCTAA            CCTTGTAA AACT TTACAAGG             TTTTTGGTTGACTTT 100 18
     lin2156 2182951 .. 2182980 + -15.2  -5.89921   TTTAATATGAAAAAA       GCCGTTTTGTCT ATACTC AGACAAAACGGC        TTTTTTTATTGTAGT 100 36
     lin2164 2189260 .. 2189286 +   -11  -5.58522   ATTAAATAAAGAAAA         CAGCTGATGA CCAAAAA TCATCAGCTG         TTTTTGTTTTATCTA 100 32
     lin2165 2190093 .. 2190115 + -12.1  -5.52096   ACGAGACCAAAAAAA           GTGATAGCG AATGA CGCTATCAC           TTTTTTATTAGCTTT 100 12
     lin2169 2193374 .. 2193417 +    -4  -2.80077   AAAATAAGTTCAGTT GCTTTCACATCGCAGT-TAGA TGT TTTATACTGAGATGTGGGAGG TGAATTTTATGAAAA  46 34
     lin2170 2193826 .. 2193863 +  -7.9  -5.97979   AAGCACATAAAAAAA   CAGGAACCT-AAGTCA TTATTTC TGACTAAAGGTTCCTG   TTTTTTTATTGTTGT 100 39
     lin2176 NONE
     lin2177 2197767 .. 2197801 + -15.2  -5.94214   AAGACGTAAAAAAAA     CCTGTAGAAAGTAAGT GTT GCTTACCTTCTACAGG     TTTTTTTATTCTGTT 100 19
     lin2179 NONE
     lin2180 2201749 .. 2201773 +  -7.1  -5.15381   TGCTTGCAGTCCCGG          GCATGCGAAAT TTA ACTCCGCATGC          TTTTTTAAATGTCTT  88 73
     lin2195 NONE
     lin2196 2216729 .. 2216753 + -15.1  -4.86621   AACATTATAAAGTTG          GCTGGAATGCA TGA TGCGTTCCAGC          TTTTTAATTCCAGCT 100 31
        betL 2218412 .. 2218443 + -17.6  -5.25656   AAACTATAATAAAAA      GGGATGAAAATCTA GTTT TAGATTTTCATCCC       TTTTTTCATCCTTTT 100 32
     lin2205 NONE
     lin2206 2227599 .. 2227622 + -11.1  -4.32951   AATGGTATAAAAAAA          GCAGTAGAC AATTTA GTCTACTGC           TTTTGCATATTATTT 100 31
     lin2208 NONE
     lin2209 NONE
     lin2210 2231344 .. 2231361 +  -9.9  -5.99154   TTAAATAGCAAAAAA             GAGCCTT GATG AAGGCTC              TTTTTTTATTTCGTC 100 33
     lin2212 NONE
     lin2213 NONE
     lin2214 2235213 .. 2235256 + -11.4  -4.67697   TCCATAGAAATAAAA AAAGCAGAAATC-TTGTATAG TTT TTATACAAAGATTTCTGCTTA TTTGTTATTTTACAG 100 49
     lin2217 2237424 .. 2237437 +  -2.4  -2.52623   ACTTCTGATATGTTA               CACT CTAGTT AGTG                ATATTCTAAACAAGG  39 68
     lin2218 2238231 .. 2238284 + -14.3  -5.63517   TTAAGCAAATACAAG CTGGAATTCCCTTTAATAAGTCTTT TTTC AAAGATTTATTGAAACGAATTCCAG TTTTTTATTTCACAA 100 37
     lin2219 2239165 .. 2239178 +  -2.3  -4.15396   TGCAAAACTGGGGGG               CGACA CAGA TGACG                TTATTTGATTTAGCG  54 4
     lin2220 2241122 .. 2241143 + -11.7  -5.07567   AAAATAATAAAAAAA           GTCCTCTAA TTAT TTAGAGGAC            TTTTTTGCGATATAA 100 34
     lin2222 2242482 .. 2242507 +  -7.7  -5.73978   TCGAAAGAAATAAAA         TCCTGATGA AGTTTATA TCATCAGGA          TTTTTTATTTGTAGT  93 20
     lin2232 2256008 .. 2256031 +   -14  -5.19251   CTCAAATAAAAAAGA          CGCTAGGAAT AAAG ATTCCTAGCG           TTTTTATTACTCTTC 100 32
     lin2237 2262685 .. 2262707 + -13.6  -5.88197   TATTATAGAAAAAAA           CTAAGAGTAG TAG CTACTCTTAG           TTTTTTTCTGTTTAG 100 33
     lin2244 NONE
     lin2245 NONE
     lin2246 2270836 .. 2270853 +  -2.7   -4.0162   AAACTTGGTGTACAA             GCTGA TTTTTTTC TCAGC              TTTGTCATATGCCGG  53 165
     lin2251 2275235 .. 2275274 +    -8  -3.44848   GGTTAAGATGTCCTC  GTCACCTCG-ATTTGTGAT ACA ATAGCAAACACGAGGTGAC  TATTTCATGACGAAA  72 35
     lin2252 2275926 .. 2275966 + -12.2  -5.53991   CTAAAAAACTAAAAA  CGTTTGTATTTTAGGAAA ATTAA TTTTCTTAAATACAAACG  TTTTTTTAATCGATA 100 29
     lin2254 2276673 .. 2276701 + -12.6   -5.9667   CTATTAAAATAAAAA        GCTGCTTTATCA TTATT TGGTAAAGCAGC        TTTTTTTCTATTTTT 100 34
     lin2260 2282149 .. 2282186 + -13.8   -5.7946   CTGAAAAATAAAAAA   CACTTTGTT-TAGCCTA TTAAT TAGGCTAGAACAAAGTG   TTTTTTTATTGAAGG 100 30
     lin2271 NONE
     lin2272 2291214 .. 2291246 +  -9.9  -5.64873   GACGCAAATGAAAAA      GGACCAGCAAAATCT AAT AGATTCTGCTGGCTC      TTTTTTATTATTGAA 100 30
     lin2279 2299554 .. 2299568 +    -5  -3.30039   TTGCTATAATAAAGA               CATCTT AGA AAGGTG               TGTTGATTATGAATG  54 108
     lin2280 2299933 .. 2299957 + -11.6  -5.69023   GATTTAAATGAAAAA          GCTATCCTAA ATTTC TTAGGATAGC          TTTTTTTGCTATTTT 100 34
        trpS 2334481 .. 2334510 + -19.5  -4.90136   AGAAAATAAATAAAA       GGCGAATACTTGG ATAA CCAAGTATTCGCC        TTTTTACTATTAATT 100 32
     lin2307 2339686 .. 2339716 + -17.1  -6.02919   TGCAGCTCAAAAAAA       GAACCTCTTTCCA CATGT TGGAAAGAGGTTC       TTTTTTTATTTATCC 100 79
     lin2316 2348973 .. 2348999 +   -11  -5.84381   GCTAAATAGGAAAAA         GCGATTTGGA CCAAAAA TCCAAATCGC         TTTTTTTATTCGTAC 100 32
     lin2319 NONE
     lin2320 2351949 .. 2351964 +  -6.8  -5.75478   AAATAAGTATAAAAA              CTGGGC GCTT GCTCAG               TTTTTTTCTGTGCTT  89 35
     lin2321 NONE
     lin2322 2353662 .. 2353688 + -13.9  -5.71712   ATAAGTAACTAAAAA         CACGATTGGAA CTAGT TTCCAATCGTG         TTTTTTTATATAGAA 100 37
     lin2332 2366838 .. 2366860 +   -12  -4.66537   GGCTTAGATTTCGTT           GTCCCGCC ACTCGTA GGCGGGAC           TTTTATGTTAAAAGA 100 34
     lin2333 2367982 .. 2368014 + -14.3  -4.33153   TAAATTAGGAGGTGT      TTGCCTTAGCAGAAA CAG TTTCTGCCAAGGCGA      TTTATTGATATTAAC 100 246
     lin2334 2369331 .. 2369360 + -15.2  -4.66609   ATGACTAATAATAAA       GGTAGCTATCCA TTCACT TGGATAGCTACC        TTTTTAAATGCGATG 100 33
     lin2336 2371442 .. 2371458 +  -2.9  -4.53853   CGTAACAAGAAGATT              CTACCTT GAA AGGGAAG              TGTTTTTTTTGAAAT  60 70
     lin2337 2373398 .. 2373432 + -11.6   -2.7317   GCAATTATAATTTAT    GGTT-GTACTCGCTG TTAAGC CGGCGAGTACAAACC     TACTTGGAGGTATAT  83 31
     lin2338 2374299 .. 2374309 +  -2.6  -3.83437   TGCCTGTTTCAGAAG                 TAAA AGA TTTA                 TATTTTAATTAATAA  51 3
     lin2339 2375569 .. 2375600 + -10.3  -3.18126   ACTAAATAAGAAACA      CTTCAACTGAGCA TTCACT TGCTCAGTTGAAC       TTACATATCATTTGT  83 32
     lin2340 2376918 .. 2376948 + -19.2  -5.89921   TCATATTTAAAAAAA       GTATCGAGGTTGGG GAA TCCAACCTCGATAC       TTTTTTTGTTATAGT 100 31
     lin2345 2380574 .. 2380590 +  -2.3  -2.90387   TAGAACGGATGAAAC              TTATATG ACG CATTTAA              CTTTACCTATTTTAG  41 43
     lin2346 2381542 .. 2381585 +  -6.1  -4.56914   TGATTTTTACCACCA GCAAAAGGAAACCTGTCTTC GTATA GAAG-CTTGATTCCTTTTGC TTTTAATTTAGCTCG  74 120
     lin2350 NONE
     lin2351 2385418 .. 2385439 + -10.9  -4.98758   CTTATAATTTATTTA           GAGCCTTGT TATA GCAAGGCTC            TTTTTATACATTTTT 100 34
     lin2352 NONE
     lin2353 2387790 .. 2387815 +  -6.1  -4.06892   CATAAACATAGATTA         CGTCTCACTTA TTTC TCGGTGAGGCG          TTTATCTGCACTTAT  67 36
     lin2354 2389011 .. 2389041 + -12.7  -6.34616   ACCTTCTAATAAAAA       GAGCAAACTCGCT TCATC AGCAAGTTTGCTC       TTTTTTTTATTTTAA 100 32
     lin2356 2391153 .. 2391177 + -10.7   -5.4505   ATTAATAAACGACTA          GCGTCTACCAA ACT TAGGTAGGCGC          TTTTTTATTGGACAA 100 36
     lin2357 2391527 .. 2391553 +  -9.5   -5.6473   CTTTTAAAATAAAAA         GAAGCATTCCC AAAAC GGAAATGCTTC         TTTTTTTAATCTTCT 100 34
     lin2360 2393371 .. 2393384 +  -8.1  -3.53855   CTCAATAATATAAGC               CGCGT CAAT ACGCG                TATCTTTTTCAGGCG  71 118
     lin2364 2396347 .. 2396359 +  -4.9  -5.63517   ATGGCCTTACAAAAG                TTAGA ATC TCTAA                TTTTTTGTTTCAACC  86 56
     lin2371 2406785 .. 2406797 +  -4.1  -4.43755   CATTCTTTTTTATAC                GTCTT TGC AAGGC                TTTTAACTTTCTTGT  64 92
     lin2422 2442463 .. 2442475 +  -4.9  -2.68942   TTACTTGTTATTGAA                GTTAA TTA TTAAC                ATTGTGTGAAAACGT  50 84
     lin2423 NONE
     lin2424 NONE
     lin2425 NONE
         int 2445868 .. 2445898 +  -3.3  -4.52669   TATATCGACGGTGAA       CAAGTTACTATTG AATGG CTCTAGTAGCTTG       TTTATTTAGATTGTT  62 2
       'comK 2446359 .. 2446383 + -14.5  -4.09292   CAATAAAATTAAAAA          CCAGATATACA CAT TGTATATCTGG          TTTCCTTCTTAAATT 100 35
        pepC 2452448 .. 2452472 +  -2.7  -3.23251   TTTTAACATAAAAAA          GCTGCCACC ACTTAAA GGCGACAGC          TCTATTGATTATTAG  45 509
     lin2446 2463271 .. 2463302 + -14.7  -5.27477   TTGATGATAAAAAAA      GACAGTTAGACTA AATAAA TAGTCTAACTGTC       TTTTTTCGTTAAAAT 100 12
     lin2462 NONE
     lin2463 2484303 .. 2484327 + -12.9  -5.31545   ACACATTAATAAAAA          GGCTAGCCTCT CAA ATAGGCTAGCC          TTTTTTCATGTTCTT 100 32
     lin2469 2497453 .. 2497479 + -11.1  -5.41746   AATAGCTTATTCTGG         GAAACTAAGTA GCAAA TACTTAGTTTC         TTTTTTTAGGAAATT 100 36
     lin2470 2498682 .. 2498698 +  -4.5  -3.66256   CGAGGAGGTGATGAA              TAATGGA AAC TCTATTA              TCTTTTGAAAATGTA  55 23
     lin2471 2499369 .. 2499394 + -10.4  -5.66989   AAGAAAGCTAAAAAA         CCTGCGTGGC TTAACT GCCACACAGG          TTTTTTTACTGTTTA 100 30
     lin2473 2501332 .. 2501363 + -11.1  -5.74288   CTTAGTCTAAAAAAA      CAAGTTTTTCATC CTGATT GATGAGAAACTTG       TTTTTTGTTATTTAT 100 31
     lin2476 2503878 .. 2503903 + -10.6  -5.95946   GTAGATTGAGTTTGA         CAAACCTAAG TTTTTT CTTAGGTTTG          TTTTTTTGTTCTTCC 100 32
     lin2477 NONE
     lin2478 NONE
     lin2479 NONE
     lin2480 NONE
     lin2481 NONE
     lin2482 NONE
     lin2483 2510210 .. 2510245 + -11.3  -5.56372   AGAGAAATAAAATAA    GCATGGCGAGAGTTCA TCAAT TGACCTCT-GCCATGC    TTTTTATTTTCGTTT 100 31
     lin2485 2511229 .. 2511248 +  -7.9  -5.52384   TTATGTAAATAAAAA            GCTGACT CATTGT AGTCAGC             TTTTTTTCATGAGCA  93 33
     lin2489 2515675 .. 2515702 +   -10  -5.14563   TATTCGAATAATAAC        TGAAACCACGAG GCGA CTTGTGGTTTTA         TTTTTTACTCACCGG 100 30
     lin2490 2516394 .. 2516421 +  -9.8  -5.47431   TTTGATTAATAAAAA        GCGATGAGCCAG ATTA CGCGCTCATCGC         TTTTTTCTATATTAA 100 32
     lin2494 2517995 .. 2518007 +  -3.4  -4.09864   CGACTAATTTTGTTG                CTGA AATAG TCAG                TTTTAACGAATAACT  57 302
     lin2495 2520903 .. 2520927 + -11.6  -5.27938   AACAAACAACTAAAA          CTCTCTTATC CAGCT GATAAGAGAG          TTTTTATTTGGAAAT 100 41
     lin2496 2521310 .. 2521334 +  -7.2  -4.99638   TAAGAACTACTATTT          TAGCGACC AAAATAAGC GGTCGCTA          TTTTTGTATAAATAT  88 38
        ltrC 2521920 .. 2521956 +  -8.8  -5.27335   TTAATTAAACAAAAA    CCAGTAAAACTAGAGG TCATT CCTCCGTTTTTACTGG    TTTTTCTTTGCCACG  95 33
     lin2503 NONE
     lin2504 2527568 .. 2527590 + -10.6  -5.55769   TTAAGGCATAAAAAA           GATGGCGC TACTCAC GCGCCATC           TTTTTTATTCTGAAA 100 30
     lin2511 2535423 .. 2535447 + -11.6  -6.01187   GCTAATTAAAAAAAA          TCCTTTTACC AAATC GGTAAAAGGA          TTTTTTTGTTTACTT 100 32
     lin2526 2548544 .. 2548563 +  -6.4   -4.1673   ATAAAAAAATAACGA            GGACCTGT TCGC GCAGGTTC             TTTCTTCACACCTTA  71 29
     lin2527 2549438 .. 2549465 + -12.9   -5.1675   CCACTTTAATAAAAA        GAAGACTTGGA CTCGCA TCCAAGTCTTC         TTTTTTAATGCGTAA 100 32
     lin2529 2551457 .. 2551485 +  -3.2  -5.52986   TCTTGTTAATTCCGT        ATGATGCGTATT AATCA GATATGCATCAA        TTTTTTTCGTACAAT  81 175
     lin2531 2552911 .. 2552939 +  -9.6  -5.22039   TAAAATAAAACAAGA        ACCGCTGGAATT CATTT GATTCCAGCGGC        TTTTTTAAATTTCCG 100 33
     lin2533 2553907 .. 2553925 +  -6.7  -5.47218   TAAATAATGACAGAA             TCTCCTC CTTGT GAGGGGA             TTTTTTTAAATAGAA  87 34
     lin2541 2567146 .. 2567192 +  -9.7  -4.89477   AGACATATAAAAAAA GCCTAAATCTAGCTTCTTCAAC TGTT GTTGAATGA-CTAGATTCAGGC TTTTATTGTTGGCGC 100 31
     lin2560 2587390 .. 2587424 +  -7.3  -5.71712   AATAAAAAATAAAAA    CATCTTACAAATGAGC TTTC GC-CAATTGTGAGATG     TTTTTTTCTATGCCC  93 36
     lin2561 2588091 .. 2588110 +   -10  -5.47218   AGGATAAATGATGCA            CGCTAAGC ACAT GCTTGGCG             TTTTTTTGCATAAAA 100 30
     lin2606 2622864 .. 2622888 +  -4.4   -6.4275   TAATTTTTGTAAAGA         CCGAC-TTCAA TTTG TTGAATGTTGG          TTTTTTTTCTTTTTA  95 100
     lin2607 NONE
     lin2608 NONE
     lin2609 NONE
     lin2610 2626067 .. 2626092 +  -9.7  -3.15252   ATTTTGAATGAAGAA         GCCAGCGCATC CTGA GATTTGCTGGC          TTCAATAGTTAATTT  79 285
        clpP 2628305 .. 2628328 + -12.5  -5.83226   GATTAAATAAAAAAA          GTGGGCTTG AAATTA CAAGCCCAC           TTTTTTTGTTGCCTT 100 39
     lin2660 NONE
     lin2661 2680600 .. 2680610 +    -4  -3.61902   CTTTTTTGTATTTTT                 TTTC AAT GAAA                 TTCTGTATAATAACA  52 70
     lin2662 2681787 .. 2681811 + -14.5  -5.96894   CAAACTAACAAAAAA          CCAACAACTAA TAA TTAGTTGTTGG          TTTTTTTATTTGCGT 100 33
         ami 2723492 .. 2723517 + -17.7  -5.83226   AATAATAATAAAAAA         TCTCCCAGCCA TAAA TGGCTGGGAGA          TTTTTTTATTACCTT 100 36
     lin2709 2729513 .. 2729539 +  -8.8  -5.51078   ATTTAAGCATTACTA         GAAGCAAGGT TTTAATC GCCTTGCTTC         TTTTATTTTTCTTTT  95 35
     lin2722 NONE
     lin2723 2740934 .. 2740961 + -11.4  -5.60993   GATTTTATCAAAAAA        GATGGGCTCTAT TTTC ATAGAGGCCATC         TTTTTTTGTAAGCGA 100 45
     lin2732 2753893 .. 2753927 + -12.2  -3.82865   AAAAGTATAAAAAAA     CAGGGTCATTTATCCA AAT TGGATGTTTGACCCTG     TTTCGATATTATTTG  91 31
     lin2738 2766635 .. 2766660 +  -5.5  -4.90381   AAAGTTAATAACAAA         GAGACCCAGA TAAATGC TC-GGGTCTC         TTTTCTTGTATTAAA  77 33
     lin2751 2780254 .. 2780266 +  -2.7  -2.71246   ACATTTTAATTAATT                TGTTC ACA GAATA                TCCATTTACTTACAT  41 57
     lin2752 2781237 .. 2781284 + -20.9  -3.08812   GAGATGCCTTTCCTA TAAAAAGAAGCCCGTTCGCGA TAGCTT TTGCGAACGGGCTTCTTTTAA ATTTGTTCAAAAAAA 100 23
     lin2787 2803729 .. 2803773 +  -4.2  -5.44198   TTTTAAATTAAAAAT CGGGAGTGCATCCAAAAGCCA GTTT TGGCATA-GGAGGTGCTTCCG TTTTTATTATTTGTT  82 56
     lin2788 2804286 .. 2804300 +  -3.6  -3.15841   AGTTCAGGTGATGCA               GATGAT CCA ATTATC               TCTTCCTGACCTTAT  49 2
     lin2789 NONE
     lin2790 2805958 .. 2805969 +  -2.2  -2.78015   TTGTGAAAATACAAA                CATG AAAG CGTG                 ATTTAACGTGATTCG  41 97
     lin2791 2807320 .. 2807348 + -11.8  -5.83226   TTAAAATAATAAAAA        CCTGGAAGCATA CTTAT TCTGCTTCCAGG        TTTTTTTATTAACTT 100 37
     lin2820 NONE
     lin2821 2836826 .. 2836853 + -10.7  -5.71712   TAAAATAATAATAAC        GACCAAGTCTA ATTTTA TAGGCTTGGTC         TTTTTTTATGTCCAC 100 38
     lin2822 2837365 .. 2837378 +  -4.5  -2.98789   GTAGAAGATTATAGC               CGTGCG CCG CGC-CG               TGATATTTTGTGCAT  50 37
     lin2823 2839008 .. 2839024 +  -3.7  -2.92714   TAGCGACCGTACAAA              CGTATCA TCT TGATACA              TGACTTTTTGTTCGG  47 411
     lin2831 2847866 .. 2847885 +    -5  -2.57564   TAAAAAAGAGGGTAA            TTACAGCT AGCT AGCTGAAA             ATTATAAAAAACTAA  49 38
     lin2832 NONE
     lin2833 2849685 .. 2849707 + -10.7  -5.01546   AAGTTAAACTATTAA           TAGAGTGGA TTTTT TCCACTCTA           TTTTTATGTGGCTTT 100 74
     lin2838 2857990 .. 2858023 + -11.1  -5.80364   GAGGTAGGTCTGAAA     CTGCGGATAAAGCGA GAAA TTGCTTTGTCTGCGG      TTTTTTTATTAAACT 100 65
     lin2843 NONE
     lin2844 NONE
     lin2845 2863678 .. 2863709 +  -2.3  -5.68438   TAAATAACTGAAAAA      ATCCCTTTAGATG CTTTTT TGTCTAGAGGGAC       TTTTTTATTTAATGG  78 34
     lin2846 NONE
     lin2847 2865586 .. 2865600 +   -10   -5.9218   ATTACGAATTAAAAA               GGCTGA GTT TCAGCC               TTTTTTTATTATCTA 100 29
     lin2848 2866561 .. 2866587 +   -11  -5.85425   ATATAATAAAAAAAA         TCTACTATTCCA ATA TGGACTAGTAGA         TTTTTTCTTTATTTC 100 35
     lin2857 2872899 .. 2872919 + -12.5  -5.65513   ACTTCAAACAAAAAA            GAGCCCCCG CTA CCGGGGCTC            TTTTTTTAGTTAATA 100 44
     lin2859 2874406 .. 2874420 +  -2.1  -3.10498   CTAGGATGATAGACT               GCTTT AATTG GAAGC               GTTTGTTCCAGATTC  43 316
     lin2868 2886482 .. 2886518 + -10.3  -4.28254   TGTGCACGGATAATC    AAAAACCCAGCCTTC CTAAATA GAAGGTTGGGTTTTC    TTTTAAATATTCAAC 100 28
     lin2870 NONE
     lin2871 2888552 .. 2888581 + -10.2  -4.75967   AATCCAAATAAAAAA       GTGGACCAAGATA ACTAA TATCT-GGTCCAC       TTGTTTTTTATAATT 100 8
     lin2875 2891926 .. 2891953 +  -6.4  -4.75776   TTCAAACAAATAGTA        GCAATCATGA ATAAATGA TCATGGTTGC         TTTTTCGCTTGACTT  80 12
     lin2876 NONE
     lin2877 2892892 .. 2892920 + -13.2  -4.63107   TTTATAACGAAAAAA        CCCGCTAGCCTT CATTC AAGGTTGGCGGG        TTTTACTTATTTACT 100 34
     lin2888 2902692 .. 2902715 + -13.2  -5.61596   CGGGAAATAAAAAAA          CGACGATGCG AATA TGCATCGTCG           TTTTTTTATAAGGAT 100 49
     lin2892 NONE
     lin2893 2907554 .. 2907565 +  -2.2  -3.86254   AACTATATTAGAATA                TGTG TTCG CACG                 TCTTTATTTCCGTTT  50 143
     lin2894 NONE
     lin2895 2911130 .. 2911161 + -10.4  -5.99154   ATAAATAGAAAAAAG      GAAGTTCTCAAATGT TAA ACATT-GGGAACTTC      TTTTTTTATTTCATC 100 64
     lin2896 2912160 .. 2912173 +  -3.9  -3.23692   CAAGCCATCGACACC               TTTAC GACC GTAAA                TTAATCCTGGTAGTA  49 500
     lin2904 2924875 .. 2924898 +  -8.9  -3.05647   GCTAATTTAGTAGAA          GAACAGGGC AAATAA GCCTTGTTC           TCTCTCTGCTTCAAC  71 11
     lin2905 NONE
     lin2906 NONE
     lin2907 NONE
     lin2908 2927828 .. 2927853 +  -9.1  -5.34365   TAAGCTAATAAAAAA         GCGTGTAGA CGACAAAA TCTACACGC          TTTTTATTATTCTAG 100 33
     lin2913 2933967 .. 2933993 + -18.2  -5.38549   GTTTGAATAAAAAAA         TCCCAGCTACTA GTT TAGTAGCTGGGA         TTTTTGTTATTTAAG 100 31
     lin2916 2938678 .. 2938719 + -18.2  -4.24948   AAATACTCGCTAACA AAAAACCGGCACCGTTTC TATCTT GAAGCGGTGCCGGTTTTA  TTTTAAATGTCATCC 100 28
     lin2944 2965820 .. 2965870 +  -8.5  -4.96028   GTTTAAAGGACTTTA GTCACACAAAAAAGGGATTCGGCT TTTT AGCAAAATCCCTTTTTTGA-TGGC TTATTTTTTTTGAAA  95 25
     lin2948 2968573 .. 2968608 + -11.3   -5.4833   TTAGCTTAATAAAAA    TGGGAGGAAAACCTAG TCTAT CT-GGTCTTCCTCCCA    TTTTTTATTCACTGA 100 32
     lin2962 2983544 .. 2983572 +  -9.7  -5.50723   ACGTGAAACAAAAAA       TTCCGCGA-CCA TTAAAT TGGATCGCGGAA        TTTTTATTTTGCTAG 100 51
     lin2974 2997074 .. 2997096 +  -7.7  -5.59564   ACCATTTATAAAAAA           GCACCCCTT ATAGA AAGGGATGC           TTTTTTTACGTTTAT  93 131
     lin2977 3001393 .. 3001433 + -16.5   -3.4252   CCAAAAAGTATTTAG  AAAAAGAGACATGACTTTG CGT TAAAGTCATGTCTCTTTTC  TTATGCTAAATAGAA 100 26
     lin2983 3007712 .. 3007736 + -10.1    -3.452   CGCAATAAAAAATAA          GAGTACTGC ATTAGTC GCAGTACTC          TTATAAATGTTTCAC  81 26
     lin2989 3010530 .. 3010544 -  -5.8  -2.99649   ATATTTTTATAGAGA               GAAAAA CCA TTTTTC               TAAATTTATTGTGTC  57 31
        rpmH 3010226 .. 3010246 -  -6.9  -6.34424   TTTTCAAAAAAAAAA            CCACTGA GTCGTTT TCAGTGG            TCTACGCAGATAAAA 100 27
        rnpA NONE
     lin2986 NONE
     lin2985 3008246 .. 3008271 -  -9.1  -5.75342   TCCTCCTAAAAAAAA         GACTGAGATTC CTAA AAACCTCAGTC          TTAGTTTTATTTTTT 100 32
     lin2984 3007709 .. 3007739 - -13.5   -5.4505   GTGCGCAATAAAAAA       TAAGAGTACTGCA TTAGT CGCAGTACTCTTA       TAAATGTTTCACGTG 100 48
     lin2982 NONE
     lin2981 NONE
     lin2980 NONE
     lin2979 NONE
     lin2978 3001398 .. 3001428 - -15.7  -4.89339   AAGTATTTAGAAAAA       GAGACATGACTTT GCGTT AAAGTCATGTCTC       TTTTCTTATGCTAAA 100 31
     lin2976 2999254 .. 2999271 -  -5.5  -5.64274   TTATGTACAAAAAAA             GAGCTCT ATAC AGCGCTC              TTTAAATGTAGTTAT  86 37
     lin2975 2997074 .. 2997096 -  -9.9  -5.28778   ACCATTTATAAAAAA           GCACCCCTT ATAGA AAGGGATGC           TTTTTTTACGTTTAT 100 37
     lin2973 NONE
     lin2972 2992703 .. 2992722 - -11.4  -4.05669   AACTGTATAAAAAGA            CGGGGAGA CTCA CCTCCCCG             CTATTTGATTATTTA  93 34
     lin2971 NONE
     lin2970 2990910 .. 2990926 -  -3.1  -2.60723   GCAGTCGCAACTAAT              TTTTTCA TTT TAAAAAA              CTTCCTTTCTTATCC  43 35
     lin2969 NONE
     lin2968 2989025 .. 2989048 -  -5.3  -4.82901   CTCCTTTTAGAAAAA          TCCGTCC GCTTTGATTG GGACGGA           TTTTCTATTTTAAAT  74 35
     lin2967 NONE
     lin2966 NONE
     lin2965 NONE
     lin2964 2983963 .. 2983976 -  -2.4  -3.21772   AAGGGTTTTAGAATA               GCAA TATATC TTGC                TTTTTGTTCACTTTT  44 68
     lin2963 2983544 .. 2983572 -  -9.7  -5.64421   ACGTGAAACAAAAAA       TTCCGCGA-CCA TTAAAT TGGATCGCGGAA        TTTTTATTTTGCTAG 100 29
     lin2961 2982351 .. 2982368 -  -4.8  -5.55769   TTTGACAAGAAAAAA             CAGCCG AATAAA CGACTG              CTTCTATAATAATTC  83 29
     lin2960 NONE
     lin2959 2980988 .. 2980999 -    -3  -4.64861   CGGTTGCAAAAGAAA                GAAT TAAT ATTC                 CAATAATCATGGATA  65 484
     lin2957 NONE
     lin2956 2977976 .. 2978017 -  -7.3  -4.25104   TCCTTTTTAGTAAAA GAGCATGAACCCGTCTGGC AATA ACCATAAAGTTTCATGCTC  TCATTATTTCCCGGG  75 49
     lin2955 NONE
     lin2954 2976346 .. 2976371 -  -9.7  -4.67353   TTACTCATGCAAAAA         GCCAGCCGAAA CTAA CTCCGACTGGC          TCCTGATCTCAATCT 100 34
     lin2953 2973778 .. 2973795 -  -4.2  -6.26417   TATTATAAAAAAAAA             CAAACT AAAAGA AGTTTG              CTTTTTTGCTTAGTT  95 139
     lin2952 NONE
     lin2951 NONE
     lin2950 2969861 .. 2969893 -  -7.1  -5.55664   CCACTACTAAAAAAA      GAGCATACCCAGA TTCATTT TCTGACTATGCTC      TTTTCAAAGCTATTA  93 38
     lin2949 2968573 .. 2968608 - -13.5  -5.08601   TTAGCTTAATAAAAA    TGGGAGGAAAACCTAG TCTAT CT-GGTCTTCCTCCCA    TTTTTTATTCACTGA 100 30
     lin2947 NONE
     lin2946 NONE
     lin2945 2965833 .. 2965858 -  -8.3  -5.38047   TAGTCACACAAAAAA         GGGATTCGGCT TTTT AGCAAAATCCC          TTTTTTGATGGCTTA  90 38
     lin2943 NONE
     lin2942 2961048 .. 2961059 -    -3  -3.56837   CGTTAAATATTATAA                GAAA TAAG TTTC                 TTCTCTTACTCTTAT  50 323
     lin2941 NONE
     lin2940 2957878 .. 2957931 - -10.7  -3.30867   TAAGAAAAAACCACA TTGTTCAGCGGAAATTTCAGACTT GGGTGGT AAGTTTGAAGTTTCCG-TGAACAA GTGGTTTTGGTTGTA  86 132
     lin2939 NONE
     lin2938 NONE
     lin2937 NONE
     lin2936 NONE
     lin2935 NONE
        gidB 2953592 .. 2953611 - -10.8  -5.61881   TGTTAAAAATAAAAA            GTCCTTTC GTTT GAAAGGAC             TTTGTTAGTTTATTC 100 35
     lin2933 NONE
     lin2932 NONE
     lin2931 2950232 .. 2950251 -   -10  -3.68529   ACTTTACTATTCAAA            GCGCTCCT AAAA AGAAGCGC             TTACAAATAAGTTAA  82 37
     lin2930 NONE
     lin2929 NONE
     lin2928 NONE
     lin2927 NONE
     lin2926 NONE
     lin2925 2945992 .. 2946011 -  -8.6  -5.63236   ATTTAAAAAGAAAAA            CCCTGCTT TAGT AAGCAAGG             TTCGTAACTATTTTT  95 33
     lin2924 2945063 .. 2945084 -  -3.7  -6.09196   TTTAAAATAAAAAAA           GCAACCAAC CTAA GCTGATTAC            TTTTCTATCTTCAAT  93 36
        parA NONE
        parB NONE
     lin2921 2943022 .. 2943050 -   -14  -5.41746   AAGGCTTTAAAAAAA        GAGCAGACGACT GTATA AATCGTCTGCTC        TCTATTACTCTTCAG 100 30
         kat 2941405 .. 2941427 - -11.4   -5.1675   CCACCCACCAAAAAA           CGAAAACCCT AAA AGGATTTTCG           TTTTAAGCTTACTTA 100 38
     lin2919 2940141 .. 2940174 -  -9.1  -5.61596   ATTTCTATAAAAAAA     CAATCTTTTGACG CATCTGCT CATCAAAAGATTG      TTTCACGTGAAACAT 100 42
     lin2918 NONE
     lin2917 2938683 .. 2938714 - -15.9   -5.4505   CTCGCTAACAAAAAA      CCGGCACCGTTTC TATCTT GAAGCGGTGCCGG       TTTTATTTTAAATGT 100 120
     lin2915 NONE
     lin2914 2933967 .. 2933993 - -18.2   -5.7946   GTTTGAATAAAAAAA         TCCCAGCTACTA GTT TAGTAGCTGGGA         TTTTTGTTATTTAAG 100 218
     lin2912 NONE
     lin2911 NONE
     lin2910 2928641 .. 2928678 -  -8.5  -5.27335   CCCGGGAAATAAAAA   CAGGTGACC-ACCTCGCA ATA TGCAATTTAGGTCACCTG   TCCGTGTCCATCTTC  95 41
     lin2909 2927828 .. 2927853 -  -9.8   -5.5074   TAAGCTAATAAAAAA         GCGTGTAGAC GACAAA ATCTACACGC          TTTTTATTATTCTAG 100 32
     lin2903 NONE
     lin2902 2920675 .. 2920690 -  -6.2  -5.28755   AAATATAGTAAAAAA              TGTTTC ACGT GAAACA               TTTTAAAAAGCCGTC  84 54
     lin2901 2918924 .. 2918953 - -14.5  -5.10877   AGAAGAAATTAAAAA       GCAGAAACCTCTT TTGG AAGAGATTTCTGC        TTTTTCGACCTTAAG 100 36
     lin2900 2916633 .. 2916663 -  -2.6  -3.56099   CATAATCTTTTTAAA       GGTTTTTTGATTTT CGC ATAATCAATAATCC       AGCGAGCTACTAGTT  48 394
     lin2898 2912962 .. 2912998 -  -3.2  -3.36785   CTATATTTTAATCAA    GAAACCTATTTTAAAA TTCCC TTTTTGAATAAGTTTC    ATTTTTTTGACGGAT  48 107
     lin2897 2911530 .. 2911556 - -13.9   -6.5058   ACAAATAAAAAAAAA         GTCGATTTCCT AGTTA AGGAAATCGAC         TTTTTTATGTTAATT 100 35
     lin2891 2904311 .. 2904349 -  -6.8  -5.36441   TTTCCATATAAAAAA  CTCCCGT-ACTTTCCCG AATTAA CAGGAAAGGGACGAGAG   TTAACCGCGTTGCCA  85 287
        serS NONE
     lin2889 2902692 .. 2902715 - -12.5  -5.95539   CGGGAAATAAAAAAA          CGACGATGC GAATAT GCATCGTCG           TTTTTTTATAAGGAT 100 31
     lin2887 2899877 .. 2899895 -  -4.6  -5.93809   TTTCCACAAAAAAAA             GAATGC AATTGAA GCATTC             TAAAAAAGTTTCACG  91 51
     lin2886 NONE
     lin2885 2898748 .. 2898763 -    -4  -4.20531   TATATTTACTTAAAA              TGTTCC ACGT GAAACA               ATTTAGGATTCAAGA  59 28
     lin2884 NONE
     lin2883 NONE
     lin2882 NONE
     lin2881 2895012 .. 2895037 -  -3.1  -5.45652   ATTCCTAAGAAAAAA         GCGCGGACAGA TTTC TCCTACCGCAC          TTTTATTTTTATCAT  77 40
     lin2880 2893964 .. 2893977 -  -3.9  -2.91873   ATTAGTTTTAAATGA               TGAAA TGGG TTTCA                TGTCAAGCAATTTCA  46 76
     lin2879 NONE
     lin2878 2892892 .. 2892920 -  -8.8  -5.32944   TTTATAACGAAAAAA        CCCGCTAGCCTT CATTC AAGGTTGGCGGG        TTTTACTTATTTACT  95 32
     lin2874 NONE
     lin2873 NONE
     lin2872 2888552 .. 2888581 - -10.2  -5.67283   AATCCAAATAAAAAA       GTGGACCAAGATA ACTAA TATCT-GGTCCAC       TTGTTTTTTATAATT 100 33
     lin2869 2886487 .. 2886513 -  -8.7  -4.93968   ACGGATAATCAAAAA         CCCAGCCTTCC TAAAT AGAAGGTTGGG         TTTTCTTTTAAATAT  95 33
     lin2867 NONE
     lin2866 NONE
     lin2865 NONE
     lin2864 NONE
     lin2863 2877951 .. 2877976 -   -12  -5.33785   AAGTACTACAAAAAA         GCTTGCTAAG TTTTTT CTTAGCAAGC          TTTTTTCTATAATTC 100 32
     lin2862 NONE
     lin2861 2875880 .. 2875898 - -11.8  -5.45802   TTTGCAAAAGAAAAA             GCTAGAGA ATT TCTCTAGC             TTAGTTTATCGTATT 100 26
     lin2860 2874010 .. 2874035 -  -5.5  -3.56142   GCTACCAATAATTAA         GTGCCAAATAA AAAA TTATTTAGCGC          AAACTCTGAAAAGAG  59 263
     lin2858 2872899 .. 2872919 - -12.5  -5.64421   ACTTCAAACAAAAAA            GAGCCCCCG CTA CCGGGGCTC            TTTTTTTAGTTAATA 100 31
     lin2856 2870872 .. 2870903 - -13.8  -2.97747   TTCCTACATGATATA      CTGGCTAGGCACAA TTAG CTGCACCTAGCCAG       AAACTTATTATTTTC  90 40
     lin2855 NONE
     lin2854 NONE
     lin2853 NONE
     lin2852 NONE
     lin2851 2867515 .. 2867547 - -10.8  -2.96405   TCTATTGAAAAATAG      TTGAGACTCTTG TAATTAAGC CAAGAGTCTCAA      ACCAAACAATATTAC  83 37
        recR NONE
     lin2849 2866561 .. 2866587 -   -11  -6.19302   ATATAATAAAAAAAA         TCTACTATTCCA ATA TGGACTAGTAGA         TTTTTTCTTTATTTC 100 34
     lin2842 NONE
     lin2841 2859387 .. 2859400 -  -3.1  -3.31438   TTATAGCAAACAAAT               CCCTT TTTA AAGAG                CGATATGCACTTATG  47 67
     lin2840 2858786 .. 2858825 -  -5.9  -5.77856   AATAAACCAAAAAAA  TAATCGTCTTTACAC TTTGACGGGT GCGAAAAGACGATTA   TCTATCAATTTTTAA  93 205
     lin2839 2857961 .. 2857982 -  -4.4  -5.48063   AGTGAATATAAAAAA           CCTAACTC CTGAGC GAGGTAGG            TCTGAAACTGCGGAT  82 112
     lin2837 2855117 .. 2855142 - -12.7  -5.34055   ACAAACATGAAAAAA         GTCCTTACCAA AACC TTGGCAAGGAC          TTCTGAATTCATACG 100 320
     lin2836 NONE
     lin2835 NONE
     lin2834 2849685 .. 2849707 - -10.7  -3.33885   AAGTTAAACTATTAA           TAGAGTGGA TTTTT TCCACTCTA           TTTTTATGTGGCTTT  87 399
     lin2830 NONE
        kdpB NONE
        kdpC NONE
     lin2827 NONE
     lin2826 NONE
     lin2825 2838490 .. 2838512 -  -2.1  -2.99871   CCGCACATTAAATCA          CGAGCAATTA GAAG TAACTG-TCG           ATAAAATTCGCACTC  42 344
     lin2819 2835145 .. 2835175 - -11.4  -4.25053   TTATAACAGAAATAA       GAACTTCTTAACTA AAT TAGTCAAAAAGTTC       CGCTTGTTTATATTT 100 11
     lin2818 2834231 .. 2834261 - -16.4  -5.70829   AATAGCACAAAAAAA       GACGCAAATGATAA ATT TTACCATTTGCGTC       ATAATCCATAGCTTT 100 39
     lin2817 NONE
     lin2816 2831302 .. 2831323 -  -2.1  -3.33815   ATTCCTCCTAATTAA           TTGCTGCGA TTTC CCGCGGCTA            ATTTTCCTGTTTTTT  45 40
     lin2815 2830984 .. 2831020 -  -2.3  -2.84126   TGATAAATGTTAAAC   TCCCTTGCGCAGCCTT TTATTT AAGG-TGCGCAAGTAT    TTCTTCGTCTAATTC  41 5
     lin2814 NONE
     lin2813 NONE
     lin2812 2827399 .. 2827443 - -15.4  -2.58579   TTAACGTTTTATAAT GAAATGGAACCGAGAACATAC GCGA ATATGTTCTCGGCTC-ATTTC TAAGGATGACTACTG 100 127
     lin2811 NONE
     lin2810 NONE
     lin2809 2824162 .. 2824192 -  -4.1  -3.91084   TCAGCTGCAAGTAAA      GATG-GCGC-TACGA ATG TCATACGCGCACACC      GGCTTTCGCAATCAC  59 11
     lin2808 2823501 .. 2823524 -  -2.4  -5.84432   TATAATAGAAAAAAA          CTAGG-CGCTT TTT AGGCAACCTAG          TTTTTTCATGTTTTA  83 38
     lin2807 NONE
     lin2806 2821465 .. 2821498 -  -9.8  -3.07895   GGCACCTTGAATATA     GTAACACCTTGA GGTTTAGATG TCAAGGTGTTAC      TTGAAATTTAGTTAA  77 41
        rpsL NONE
        rpsG 2820370 .. 2820390 -  -6.1  -2.50387   TTCCATAAAACAATT            TTTCAGGCA ATA CGCCTGGAA            TTTGTTAGTGATTTT  54 42
     lin2803 NONE
         tuf 2816914 .. 2816939 - -14.1  -5.64274   TCAGGCACAAAAAAA         CCGACAAAGCC AAAT GACTTTGTCGG          TTTGAATCGTATCAG 100 44
     lin2801 2814699 .. 2814728 - -11.4  -5.26316   CGAGCGTACAAAAAA       GCCAGCGCGGCA TCTTAC TGCCTCACTGGC        TTTATCGCTTATTTT 100 34
     lin2800 NONE
     lin2799 NONE
        ulaA 2812463 .. 2812495 -  -4.2  -5.00616   CTTCCTTTCAAAAAA      CCTCTTCCTCTT GAATGCTAG ACAAGGAAGAGG      TTTTGATTTTTACTT  73 39
     lin2797 NONE
     lin2796 NONE
     lin2795 NONE
     lin2794 2809226 .. 2809252 -  -9.5  -5.23316   TATTATACTAAAAAA         TCCCTAGGG AAACAAAAA CCCTAGGGA         CGCTATTTTTATAAA 100 34
     lin2793 NONE
     lin2792 2807320 .. 2807348 - -11.8   -5.4593   TTAAAATAATAAAAA        CCTGGAAGCATA CTTAT TCTGCTTCCAGG        TTTTTTTATTAACTT 100 34
     lin2786 2800415 .. 2800444 - -12.1  -5.60993   TTTGCGATAAAAAAA       TCGGCTAGCCCCA GAAT TAGGGCCAGCCGC        TTTGTGCTTTTCATT 100 48
     lin2785 NONE
     lin2784 2798167 .. 2798178 -  -4.4  -3.68351   TTTCTATCATTCAAA                GAAG CCCC CTTC                 ACTCACGTCAATTGT  55 28
     lin2783 2797340 .. 2797357 -  -6.3  -6.17669   AATAAAATAAAAAAA             CATCCGA TGAT TCGAATG              TTTTTAAGAAGTACG 100 29
        rpsJ NONE
        rplC NONE
        rplD NONE
        rplW NONE
        rplB 2794163 .. 2794183 -    -4  -3.20382   TCGCATAGTCAGGAA           GCTGAGAAC GCTT GTCCTC-GC            TATCCTGCTACCAAT  49 63
        rpsS NONE
        rplV NONE
        rpsC NONE
        rplP NONE
        rpmC NONE
        rpsQ 2791867 .. 2791879 -  -3.4  -4.57341   AACGGGTCGGAAAAA                TTGC ACTCG GCAA                CTTTTCACAATCTAT  62 55
        rplN NONE
        rplX NONE
        rplE NONE
        rpsN NONE
        rpsH NONE
        rplF NONE
        rplR NONE
        rpsE NONE
        rpmD NONE
        rplO NONE
     lin2761 NONE
     lin2760 2785453 .. 2785468 -  -2.5  -4.26903   TGCACTTCATTAAAA              GGCAA CACATT TCGCC               AGCTTTGCAGACAAC  55 271
     lin2759 NONE
        rpmJ NONE
        rpsM NONE
        rpsK NONE
     lin2755 NONE
        rplQ 2782563 .. 2782579 -  -4.4  -3.54436   CACAGAGCTAGACAA              GGAAAC ACGAA GTCTCC              ATATCATGACACTCC  55 63
     lin2753 2781243 .. 2781278 - -17.7  -4.82901   CCTTTCCTATAAAAA    GAAGCCCGTTCGCGA TAGCTT TTGCGAACGGGCTTC     TTTTAAATTTGTTCA 100 28
     lin2750 NONE
     lin2749 NONE
     lin2748 NONE
     lin2747 2776092 .. 2776118 -  -2.4  -3.55444   TTTTTATTGTTTAAA        CACAACAA-CC TTCCGG GGCTTATTGTG         GGGCAAACAATACCA  47 103
        rplM NONE
        rpsI 2775115 .. 2775134 - -13.6  -5.72053   TAAGCAAACAAAAAA            GCACCAGC AAAA GCTGGTGC             TTTGAAACGATTTGA 100 41
     lin2744 NONE
     lin2743 NONE
     lin2742 2769747 .. 2769758 -    -3  -2.52023   CATCCATAGCAAGAT                TTCA ATTT TGAA                 TGCTTATTTTATGGT  42 81
     lin2741 2768066 .. 2768084 -  -4.6  -5.68438   TGAGGAAAGAAAAAA             CTCTCT GCGGGTG AGAGAG             TTTTATTTGTTTAGC  85 413
     lin2740 NONE
     lin2739 2766635 .. 2766660 -  -5.5  -4.49364   AAAGTTAATAACAAA         GAGACCC-AG ATAAATG CTCGGGTCTC         TTTTCTTGTATTAAA  71 36
     lin2737 2763323 .. 2763340 -  -9.1  -3.03619   AACCATCTTTCAAGA             GCGTGGC ATGC GCCACAC              TCTATCATTCGGTAT  74 494
     lin2736 NONE
     lin2735 2756498 .. 2756521 -  -3.8  -4.03995   GCCTCCATAAAAATA          GACCCCAG TTTTATTC CCAGGGTC           ATAAGATACATATTT  57 43
     lin2734 2755478 .. 2755511 -  -7.5  -5.89921   AGTATAATAAAAAAA     GACCAACAAGTCAAT AAAA AGTGACTAGTTAGTC      TAAAATTTATAAAAG 100 32
     lin2733 2753893 .. 2753927 -   -10  -5.77632   AAAAGTATAAAAAAA     CAGGGTCATTTATCCA AAT TGGATGTTTGACCCTG     TTTCGATATTATTTG 100 34
     lin2731 NONE
     lin2730 2749048 .. 2749071 -  -9.6  -3.66178   CTCTCTAAGCCGAAA          CAGCGATACT AGGA AGTCTCGCTG           TTTCAAATGATTATT  82 36
     lin2729 NONE
     lin2728 NONE
     lin2727 2746099 .. 2746109 -    -4  -3.94188   ACTTAGTTTAAAGAA                 GTTT TGT AAAC                 GGAATGTGAATCGGA  57 51
     lin2726 NONE
     lin2725 2744270 .. 2744293 -  -9.6  -5.73672   AAATAACTAAAAAAA          TTTGGCCCCC ACAA GAGGACCAAA           TTTTTATTCTGCTTT 100 29
     lin2724 2741085 .. 2741124 - -18.2  -4.48449   CTAGTAAAAGAGAAA  GAAAGCCGCATATGAA-CA TCA TGCTTCATACGCGGCTTTC  AATTTTTATTTATGA 100 31
     lin2721 2738762 .. 2738786 -  -6.5  -5.63517   TCTTCAAAGAAAAAA          CTTCCACTC TTGATTT AAGTGGAAG          TTTCACACATATTTT  89 39
     lin2720 2737740 .. 2737750 -    -4  -3.33708   TAATTGATATAGTAA                 TCAT ATC ATGA                 AGTTGTATTAATTGC  51 33
     lin2719 2737404 .. 2737428 -  -6.4  -5.38047   CATTTACATAAAAAA          GCCTCCTCAA ATTTA TAGAGAAGGC          TTTAAAAGTTATTTT  85 34
     lin2718 NONE
     lin2717 NONE
     lin2716 2735183 .. 2735193 -    -4  -2.79273   CTCTTCCAATATAAT                 TACT GGC AGTA                 GGCGACAAGTTCCTC  46 14
     lin2715 2734456 .. 2734494 -  -3.1  -5.48825   GATTACGCAAAAAAA  TGACGGACTTCCTGC-CA AATT CGCGCAGAACTTCCGCCA   CCATTATAAACCGAA  77 75
     lin2714 2732713 .. 2732739 -   -11  -5.24129   TTCGGGTACAAAAAA         TGAGTCTAGTAA AGT TAACTAGACTCA         TTTTAAATTAATTTT 100 33
     lin2713 NONE
     lin2712 2731975 .. 2731999 -    -8  -5.74122   TACCATACAAAAAAA          CCTAACTTCT GTAAA AGAAATTAGG          TTCTGTATATCTAAA  93 68
     lin2711 NONE
     lin2710 2729516 .. 2729536 -    -4  -3.45737   TAAGCATTACTAGAA            GCAAGG TTTTAATCG CCTTGC            TTCTTTTATTTTTCT  51 31
     lin2708 NONE
     lin2707 NONE
        argS 2726249 .. 2726261 -  -5.5  -3.17443   CGTAGAGAATATAGA                CTGCG ACG CACAG                AAACACGAAAAGCAG  55 161
     lin2705 2725283 .. 2725314 -  -9.6  -5.85244   AACCAAAATAAAAAA      CACTCCGCCTACTTT TTA AAAGTAAG-GGAGCG      CTGATTCTCATAAAT 100 205
     lin2704 2723492 .. 2723517 - -17.7  -5.70522   AATAATAATAAAAAA         TCTCCCAGCCA TAAA TGGCTGGGAGA          TTTTTTTATTACCTT 100 39
     lin2702 2719915 .. 2719928 -  -3.9  -4.73912   ATAAAAACTAGAAAA               TTTTC TGGT GAAAA                CGCTTTAGCCTCTAA  67 30
     lin2701 2718848 .. 2718883 -  -7.9  -5.37043   ACTTTACATAAAAAA    TAACTGGTCA-AATCA ACAAG TGATTCTAACCAGTTA    TTTTTTATATCATCA  89 52
     lin2700 2717308 .. 2717318 -  -3.2  -3.17723   GCATTGTCAACTTAA                 TCAC GCC GCGA                 TGACCTCTCTTTCCT  47 11
     lin2699 NONE
     lin2698 2715179 .. 2715201 -  -2.6  -5.75342   TTTCTTCAAAAAAAA           GCCGGGAACA GTT CATTCCAAGC           TTTTCATTACGACGA  80 32
     lin2697 2713783 .. 2713809 - -11.7  -3.11732   GTGAAATCGAGGGAA        GGCTGAAGCGAA CTGA TTCGCT-CAGCC         TCTCTTTTTTTATAA  84 35
         rho 2712394 .. 2712404 -    -4  -3.90318   TCATTACCCTACAAA                 TGAT AGT ATCA                 AAATTAATAAGAAAA  57 54
     lin2695 NONE
        gtcA NONE
     lin2693 2709352 .. 2709362 -  -5.4  -2.70932   CTTCGCCCTGAATCA                 TCTG AAA CAGA                 GTAATTAAGTGCTTT  51 126
        rpmE 2709026 .. 2709049 -   -11  -5.63504   AATTCCATAAAAAAA          CACACCCAGC AAAA GCTGAGTGCG           CAAATTATTTCGTTC 100 54
     lin2691 NONE
     lin2690 NONE
     lin2689 2705617 .. 2705639 -  -5.6  -5.14563   GTCTTCATGAAAAAA           GCTATGCC GCAAGTG GACATAGC           TTGATTTTAACGAAA  79 32
     lin2688 NONE
     lin2687 NONE
     lin2686 2702988 .. 2703010 -  -6.3  -5.52384   CTTTCATTAAAAAAA           GACGTCCCT TTTAC AGAAACGTC           TTCATACCAGTATAT  87 27
     lin2685 2701663 .. 2701681 -  -3.2  -2.87344   TATTTCCCGTACAGA             CAAATAAA ATA TTCATTCG             CTAATCCTCCTATTC  44 19
     lin2684 2701227 .. 2701239 -  -4.9   -2.9652   GTAGAAAAGCAAGTA                TTTTG GAG CAAAA                AAACGCAATTTCCGA  52 57
     lin2683 2699853 .. 2699883 -  -9.8  -5.60864   TATACATGAAAAAAA       CCGGATTTCTCTAA AAT TCAGAAAAAACCGG       CTCACTTATTTTATA 100 36
     lin2682 NONE
     lin2681 2697829 .. 2697863 - -10.8  -5.44119   TTCATTCTAAAAAAA     GAGGAAAACTAGACTT TTA ACGCCTAGTTTTCCAC     TGTGTTTTACACGAT 100 32
     lin2680 NONE
     lin2679 NONE
     lin2678 2695577 .. 2695591 -  -7.2  -2.71144   CATTCGCTTGAATTA               TTCGTT CAA AACGAA               AGAGATGAGGTTTTA  61 61
     lin2677 NONE
     lin2676 NONE
     lin2675 NONE
     lin2674 2692031 .. 2692050 -  -2.8  -4.32177   GGACGTTACAAGAAA            CGC-CGACT TCT ATTCGAGCG            CGGCTGCTCCTCCGA  58 15
     lin2673 NONE
     lin2672 2690098 .. 2690120 - -12.8  -5.71712   GGTTATATAAAAAAA           CTTCCTGGCT AAA AACCAGGAAG           CTAAATTATTATTAA 100 37
     lin2671 2689597 .. 2689609 -  -3.5   -3.7941   CACCGCGTACAATAA                TTTTT TCC AAAAA                GAACCCCTCCGCGTT  52 189
        murA 2688279 .. 2688296 -  -7.7  -6.17268   CGATAATAAAAAAAA             CCGTACC AAAA GATACGG              TTTTAACAAATTTAA 100 43
     lin2669 NONE
     lin2668 2686662 .. 2686690 - -11.1  -5.30189   GAGAACATCAAAAAA        GCACCAAAATCCA TTT TGGACTTCAGTGC        TCATTATTTCTATTG 100 35
     lin2667 2685967 .. 2685981 -  -7.2  -2.89304   TTTAAAAGATAGAAT               TGGAAA ATT TTTCCA               TTACAAATAACTCCT  62 124
     lin2666 2684814 .. 2684841 -   -15  -5.63103   TTTTAATCAAAAAAA        GCTGCAAATAGC ATAT GCCATTTGCAGC         TTTTCGATATGGAGT 100 44
     lin2665 NONE
     lin2664 NONE
     lin2663 2681787 .. 2681811 - -14.5  -5.59655   CAAACTAACAAAAAA          CCAACAACTAA TAA TTAGTTGTTGG          TTTTTTTATTTGCGT 100 31
     lin2659 NONE
     lin2658 2677404 .. 2677425 - -11.7  -5.95539   GCCTAAATAAAAAAA           TCTCTAGCT AAAA AGCTAGAGA            TTCTATTATTTTATT 100 31
     lin2657 NONE
     lin2656 2675103 .. 2675135 -  -2.2  -5.34857   TGAAATAAAACAAAA     TAACGATAAAGAAGA GTAT TCTTCTT-ACCCTTA      GTCTACGTGAAAACG  70 156
     lin2655 2674466 .. 2674489 - -16.8  -5.07486   CATTCCTAATAAAAA          TGGGGGCCAA AATT TTGGCCCCCA           TGCTCATTATCTTTG 100 46
        secA 2671731 .. 2671748 -  -5.5   -4.8048   CTTTCATAGCAAAAA             GCGCC ATCTTGCA GGCGC              TTTTTTAGTTGTTTC  74 44
     lin2653 NONE
     lin2652 2669662 .. 2669719 -   -11  -5.09895   TAGGGAGGTAAAAAA CTTGA-AAAAGGCAACATT-TCTCCCCT AAAA AGAGGAGAAAATGTTGCCTTTTATGACG TGAAACCTTCCCCCA 100 18
     lin2650 NONE
     lin2649 2667591 .. 2667601 -  -3.2  -4.58395   TTTACCTCCTAAAAA                 GCTC CCT AAGC                 TTTTTCTTTTAAATT  62 71
         spl 2666324 .. 2666353 -    -8  -5.36441   GTTCCATATAAAAAA       GCACCTTTGT TTTTAAAACG ACAAAGGTGC        TTCTTAACTTTTCAA  90 47
     lin2647 2664912 .. 2664932 -  -8.4  -5.10461   TTCACCTAAGAAAAA            CCATTGAT TTATC ATCAATGG            TTTTCAAATTAAATA  90 34
     lin2646 NONE
     lin2645 2662130 .. 2662163 - -12.7  -4.84359   TTATCTTTACAAAAA     CTTAAAACACCAATG CTGC CACTGGTGTTTTAAA      ATCATCTCGGTTCAA 100 27
        phoP NONE
        phoR 2659497 .. 2659534 -   -13  -5.67711   TAAATAAAATAAAAA   TATCCTGTCCGAAAGA TTACAT TCTTTCAAACAGGATA    TTTATTAGGCTTTTT 100 30
     lin2642 NONE
     lin2641 NONE
     lin2640 NONE
     lin2639 NONE
     lin2638 NONE
     lin2637 2654131 .. 2654162 -  -8.7  -4.03909   CACACACCAAAAAGA      GCCCGATTAACCT GTGGAA AGGAAAATCGGGC       TTTTTTTATCTATTT  82 31
     lin2636 NONE
     lin2635 NONE
     lin2634 NONE
     lin2633 2652101 .. 2652118 -  -4.1  -5.79595   TTTGAAAATAAAAAA             CGCAACC TGTT GATTACG              CTTTTCTTTATTTTA  91 76
        uvrB NONE
        uvrA 2647034 .. 2647059 -   -12  -5.88565   GGCACAAGAAAAAAA         TCCCGCTTAT TAAAAT ATAAGCGGGA          TTTAGATTTATTTTT 100 33
     lin2630 2645573 .. 2645597 - -11.5  -4.18494   TATTTCTATGTAAAA          TCTAGCGCG CTTTCTC CGCGCTAGA          TTTCAATTTATTATT 100 36
     lin2629 NONE
     lin2628 NONE
     lin2627 2643693 .. 2643737 -  -8.1  -4.39166   CTCTACACAGCAAAA CCAGCTACATTTAAAAGGCC GTTTGA AGCC-TTAAAATGTAACTGG AATGTTTAATTTTCT  83 31
     lin2626 2642554 .. 2642600 -  -6.1   -4.2757   TTCAAAAAAAGACAA CTCCGCAACC-AAAC-AAGATTA TCG TACTGTTTGTTTAGGCTGCGGAG AACTTTTCTCTATTT  72 43
     lin2625 NONE
     lin2624 NONE
     lin2623 2640459 .. 2640483 -    -3  -3.73859   GAGTATAACATAGAA          TTTATTTCTT TGGGC AAGAAAAAAA          GCTACTCTGATTTCA  52 38
     lin2622 NONE
        trxB 2637855 .. 2637884 -  -5.2  -5.47821   AGTCACGCAAAAAAA       TGGACCTA-AGAT AAATA ATCTATAGATCCA       TTTTTGTTTTTTTAT  84 40
        galE NONE
     lin2619 NONE
     lin2618 2633905 .. 2633937 -  -5.7  -4.46212   CTTCCCACTAGAAAA     TCCCGGAAAAGTCT CTAAAT AGAGTTT-CCGGGA      TTTTTCTTTTTTAAG  71 36
     lin2617 NONE
     lin2616 NONE
     lin2615 NONE
     lin2614 2629927 .. 2629971 - -17.5  -3.63895   TCCAATCAGTTTAAA TAAAAAAGCTTGAAGACGACA AGT TGTGGTCTTCAAGCTTTATTA ATTATTTCCAAGCTC 100 27
     lin2613 2628305 .. 2628328 - -12.5  -5.99154   GATTAAATAAAAAAA          GTGGGCTTG AAATTA CAAGCCCAC           TTTTTTTGTTGCCTT 100 39
     lin2611 2626064 .. 2626095 - -11.6  -3.34895   TTTATTTTGAATGAA      GAAGCCAGCGCATC CTGA GATTTGCTGGCTTC       AATAGTTAATTTACC  89 31
     lin2605 NONE
     lin2604 2621802 .. 2621815 -  -2.5  -2.59564   TTTCTATGTTATAAT               TAATA CAAA TATTA                TTTCGTAACTCACAG  41 274
     lin2603 NONE
     lin2602 NONE
     lin2601 NONE
     lin2600 NONE
     lin2599 NONE
     lin2598 NONE
     lin2597 2617726 .. 2617737 -  -4.4  -2.97513   ATATGCACAATCACA                GTCA TCCA TGAC                 AAAGTATCCGTGCGC  50 105
     lin2596 NONE
     lin2595 NONE
     lin2594 NONE
     lin2593 NONE
     lin2592 2615717 .. 2615736 -  -5.8  -2.75844   GTTGGTATGTTAAAG            GATGAAAA TCCG TCTTCATC             TTCAACAGTAAGCAG  55 142
     lin2591 NONE
     lin2590 NONE
     lin2589 NONE
     lin2588 NONE
     lin2587 2610136 .. 2610165 -  -2.8  -2.94412   TCTAAGGCTAAAGGA       GGGTGGATAGTT GAAACA AACCCTCCACCT        TTTTTAAAAATTTAA  42 29
     lin2586 NONE
     lin2585 2608826 .. 2608840 -  -2.1  -4.14345   TAATAGTAAATTAAA              CTCTGC TTCT GC-GAG               ACTAAAAAAGCCAAA  54 104
     lin2584 NONE
     lin2583 NONE
     lin2582 2606903 .. 2606924 -  -8.7  -4.52589   CGCTCCTATATAAAA           GCCCAACAC TAAT GTGCTGGAC            TTCATTGTTCTATGT  89 297
     lin2581 NONE
     lin2580 NONE
     lin2579 NONE
     lin2578 NONE
     lin2577 NONE
     lin2576 2601303 .. 2601316 -  -2.3  -4.25104   GGTTTCCCACGAAAA               GGGTA TTTG TCCCC                TTTACGATAAATATG  54 96
     lin2575 NONE
     lin2574 NONE
     lin2573 NONE
     lin2572 NONE
     lin2571 2599350 .. 2599372 - -11.4   -5.9663   AAATATTAAAAAAAA           GAACCTAGAA AAA TTCTAGGCTC           CCGCTGGTGTTTTTT 100 18
     lin2570 NONE
     lin2569 NONE
     lin2568 NONE
     lin2567 NONE
     lin2566 NONE
     lin2565 NONE
     lin2564 2590992 .. 2591008 -  -2.2  -5.24129   TCGGTCCATAAAAAA              TAAGCC TATTC GGCTTT              TGCTTCTTTCATAGC  70 161
     lin2563 2589393 .. 2589411 - -12.4  -2.77598   TTTCAAAATAAAAGC             CCCCCGCT CAA AGCGAGGG             TTTTCGTTTTATTTC  86 34
     lin2562 2588129 .. 2588151 -  -4.2  -5.60993   TTTTGCATAAAAAAA          GCCC-TAAC GGTGGG GTTAAGGGC           CATATATTTCTAGTT  85 35
     lin2559 NONE
     lin2558 NONE
     lin2557 NONE
     lin2556 2582551 .. 2582578 - -11.4  -5.07567   TTATATTTGAAAAAA        GTCCAAGCAC GAGTTGGA GTGCTTGGAC         TTTTTTTATTTTGGT 100 31
        sigL 2581045 .. 2581087 - -15.8  -4.62069   TTTTTATTTTAAAAA GACATTTTTTGTCCCACAGC CTA GTTGTGAGGCAAAAAATGTC TTTTAAAATCTTTTT 100 28
     lin2554 NONE
     lin2553 2578480 .. 2578507 - -13.6   -4.4009   CGTTATTTCAGAAAA        TAAGCGGAAACA ATAG TGTCTCCGCTTA         TTCTTGTTATTGCTG 100 76
     lin2552 NONE
     lin2551 NONE
     lin2550 2574802 .. 2574816 -  -3.6  -3.96387   ATTAATTGAACGAAA               TGAACA AGA TATTCA               CTTCAAATCAAAGAC  57 107
     lin2549 2573421 .. 2573448 - -10.7  -5.63645   TTAAAACAGAAAAAA        CTCCACGAAAA TGTTAC TTTTCGCGGAG         CTTAGCGTTTTATTC 100 48
     lin2548 2573156 .. 2573190 - -14.5  -4.43213   TCTAATATATTAAAA     TACGCCTGATTCTAA TCAAG CTAGAATCAGGCGCA     CTATTTATTTCATAA 100 30
     lin2547 NONE
     lin2546 NONE
     lin2545 2571060 .. 2571083 - -10.4  -5.68489   TACAATAATAAAAAA          CCACCTAAAT TTTC ATTCAGGTGG           TTAACATCTCGTTAC 100 37
     lin2544 NONE
     lin2543 NONE
     lin2542 2567146 .. 2567192 -  -9.7  -5.77988   AGACATATAAAAAAA GCCTAAATCTAGCTTCTTCAAC TGTT GTTGAATGA-CTAGATTCAGGC TTTTATTGTTGGCGC 100 28
     lin2540 2562539 .. 2562565 - -13.8  -2.90615   ACTCCTTTCAAAGCA         CCACCCTCTTCA CCT CGAAAAGGGTGG         CAATGTGTTTATTAT  89 37
     lin2539 NONE
     lin2538 2557597 .. 2557619 - -14.2  -4.86731   CCTCCTTAAAGAAAA           GAGCGGGATA TAT CATCCCGCTC           TATCTAATTATTTGG 100 33
     lin2537 2556469 .. 2556514 -  -2.1  -5.59879   TACAAACAGAAAAAA CTTGTGACACAGCCAAAT GTACAACTATT ATTTAGC-ATGCCACAAG TTTTCAATTAATTGA  78 33
     lin2536 NONE
     lin2535 2554355 .. 2554372 -  -8.5  -3.41378   TATAGCGAACAAAAC             TTGACAG CTAT CTGTCAA              CAATTCAAATTAAAA  75 22
     lin2534 2553809 .. 2553821 -  -4.9  -4.18018   GGCGCTTATTTAAAA                CTTTA TAT TAAAG                AAGACAAAGGCGTAA  63 135
     lin2532 2552912 .. 2552938 - -12.4  -4.37507   AAAATAAAACAAGAA         CCGCTGGAAT TCATTTG ATTCCAGCGG         CTTTTTTAAATTTCC 100 9
     lin2530 2551313 .. 2551331 -  -5.9  -5.89921   ATTACAATAAAAAAA             GCACCGC GATAA GCGGCAC             TTTTCTGTAATCCAT  93 61
     lin2528 2549438 .. 2549465 - -13.6  -5.08601   CCACTTTAATAAAAA        GAAGACTTGGAC TCGC ATCCAAGTCTTC         TTTTTTAATGCGTAA 100 30
     lin2525 NONE
     lin2524 2546235 .. 2546251 -  -2.2  -2.53263   TTTAGTTCTAATGCA              GGTTTC ATGAA GCAACC              CTCCCTCTTTGAAGT  39 13
     lin2523 2545350 .. 2545376 -  -6.6  -5.22039   TTTAAATGTAAAAAA         GCTGCTATTCTT AAA AAGAGCAACAGC         CTTCATCTATTATAA  85 100
     lin2522 NONE
     lin2521 2542862 .. 2542886 -  -6.5  -5.44721   ATCAGTTCAAAAAAA          TACAAAAGCCA CTT CGACTTCTGTA          TTTTTCTTTTAAGAT  87 34
     lin2520 NONE
     lin2519 2541934 .. 2541959 - -11.1  -5.52384   CTCCTATCAAAAAAA         GCCAGCTTCGG TTAT CCCAAGCCGGC          TTCTAATAAATTAAT 100 36
     lin2518 2541593 .. 2541618 -  -4.1  -5.47431   TTAACACAGAAAAAA         TCCCTGTAT CACTCACT ATACAGGAA          TTCAAAAATAGCTGT  82 8
     lin2517 NONE
     lin2516 NONE
     lin2515 2538531 .. 2538547 -  -2.3  -3.01932   ACAAGCAACAACAAT              TAAAACA ATA TGTTTTT              TCATTTTTCTCTCCT  42 108
     lin2514 NONE
     lin2513 NONE
     lin2512 2535423 .. 2535447 - -12.3  -5.95166   GCTAATTAAAAAAAA          TCCTTTTACCA AAT CGGTAAAAGGA          TTTTTTTGTTTACTT 100 35
     lin2510 NONE
     lin2509 NONE
     lin2508 NONE
     lin2507 NONE
     lin2506 2528766 .. 2528797 -   -16  -5.34381   AAATGTAAATAAAAA      CCCCTTCAACCACA AAGC TGCAGTTGAAGGGG       ATTTTTTGTTATATC 100 39
     lin2505 2527558 .. 2527600 - -16.6  -2.62246   TTAATTGGAATTAAG GCATAAAAAAGATGGCGC TACTCAC GCGCCATCTTTTTTATTC TGAAAACAAATCCAT 100 20
     lin2502 NONE
     lin2501 NONE
     lin2500 2523754 .. 2523772 -  -6.7  -5.58074   TAATTATTAAAAAAA             GAGCAGA AAAAA TCCGCTC             TTCTAGTTAAATTTC  87 28
     lin2499 NONE
     lin2498 2521920 .. 2521956 -  -8.8  -5.38326   TTAATTAAACAAAAA    CCAGTAAAACTAGAGG TCATT CCTCCGTTTTTACTGG    TTTTTCTTTGCCACG  95 5
     lin2493 2517262 .. 2517278 -  -4.4  -3.61715   CACTCCCTTTAACAA              TTGGGC GCGCA ACCCAA              TTGTCTTTCAACCTT  55 2
     lin2492 NONE
     lin2491 2516394 .. 2516421 -  -9.8   -5.1356   TTTGATTAATAAAAA        GCGATGAGCCAG ATTA CGCGCTCATCGC         TTTTTTCTATATTAA 100 37
     lin2488 2512976 .. 2513001 - -11.3  -5.64304   TAACATAACAAAAAA         GCAATATCTGC ACTA ACAGATATTGC          TTTTAGAAGTCTTAT 100 37
     lin2487 NONE
     lin2486 2511229 .. 2511248 -  -7.9  -5.30616   TTATGTAAATAAAAA            GCTGACT CATTGT AGTCAGC             TTTTTTTCATGAGCA  89 32
     lin2484 2510207 .. 2510248 -  -9.6  -5.06016   ATCAGAGAAATAAAA TAAGCATGGCGAGAGTTCA TCAAT TGACCTCT-GCCATGCTTT TTATTTTCGTTTCTT 100 26
     lin2475 2501813 .. 2501835 -   -15  -4.62336   ACCGCATTCTAAAAA           GAGCACTTTC TAT GAAAGTGCTC           TTCATTCATTATTTA 100 34
     lin2474 2501332 .. 2501363 -  -8.9  -5.44119   CTTAGTCTAAAAAAA      CAAGTTTTTCATC CTGATT GATGAGAAACTTG       TTTTTTGTTATTTAT  95 33
     lin2472 2499369 .. 2499394 - -12.6  -5.25805   AAGAAAGCTAAAAAA         CCTGCGTGGC TTAACT GCCACACAGG          TTTTTTTACTGTTTA 100 38
     lin2468 2495742 .. 2495752 -  -3.2  -3.06694   ATTTATCCCGAAAAG                 GGCA TTA TACC                 AAGCTGATGGAGATT  45 42
     lin2467 2495163 .. 2495174 -  -4.4  -3.43071   CTTTATATCAATCAA                TGCT TTTT AGCA                 AGGATAGACCTTGTG  53 63
         pgi 2493720 .. 2493742 - -11.3   -5.4148   CAAACAATCAAAAAA           CCTTGGAGC GATTG GCCCCAAGG           TTTGGAAATGAAAAT 100 40
     lin2465 2492551 .. 2492572 -    -6  -3.10236   AATTGAATTTGAATA           CTTATTCA ACACCG TGAATAAG            ATTCCTTGCGTCAAA  57 347
     lin2464 2484303 .. 2484327 - -12.9  -5.17744   ACACATTAATAAAAA          GGCTAGCCTCT CAA ATAGGCTAGCC          TTTTTTCATGTTCTT 100 3
     lin2461 NONE
     lin2460 2477647 .. 2477677 -   -15  -5.80817   TTTAATACAAAAAAA       TCCCTATAAAGTAA TTG CTACTTTATAGGGA       TTTCGCTATTTTAGT 100 36
     lin2459 2476202 .. 2476214 -  -2.7  -3.46304   GCCAAAACATACTAA                CATAA TTT TCATG                TCTATCGTCCTTTCA  47 43
     lin2458 NONE
     lin2457 NONE
     lin2456 NONE
     lin2455 NONE
     lin2454 2471482 .. 2471513 -  -8.9   -5.9218   TATATAACAAAAAAA      CATCGAATAGTAA AAACTG TCACCATTCGATG       TTTTTTATTTTATTT 100 35
     lin2453 NONE
     lin2452 NONE
     lin2451 2469107 .. 2469145 -  -5.5  -5.89921   ATCATAATAAAAAAA  GAGCGAGA-GATAAGTTCT TAA AGAAC-CATCTTCTCGCTT  CTTATGTCTATTTTG  91 116
     lin2450 2468322 .. 2468345 - -10.4  -5.16237   AAGTTCATCAAAAAA          CCACCTAGCAA ATT TTGCT-GGTGG          CTAATAAGGGACTGG 100 116
     lin2449 NONE
     lin2448 2465341 .. 2465355 -  -3.6  -3.25823   CCGTTCTCATACTAA               CAAAAA TAT TTTTCG               AGAACATCCGTCTCT  49 63
     lin2447 2463271 .. 2463302 - -14.7  -5.67063   TTGATGATAAAAAAA      GACAGTTAGACTA AATAAA TAGTCTAACTGTC       TTTTTTCGTTAAAAT 100 34
     lin2445 NONE
     lin2444 NONE
     lin2443 NONE
     lin2442 NONE
     lin2441 NONE
     lin2440 NONE
     lin2439 NONE
     lin2438 NONE
     lin2437 2455381 .. 2455403 -    -4  -5.80364   ATTGTAACAAAAAAA           CGAAGATCCT TAA AGGCGCTCCG           TTTTCTTTCTATTAT  90 37
     lin2436 2454601 .. 2454634 -  -5.4  -5.15969   TTGCAATCTAAAAAA     CGAAAATCCACTTC TTTTAG GAAGAAAATTTTCG      TTTATCGTTATTTAT  79 33
     lin2435 NONE
     lin2434 2452448 .. 2452472 -  -7.1  -5.47159   TTTTAACATAAAAAA          GCTGCCACC ACTTAAA GGCGACAGC          TCTATTGATTATTAG  93 37
     lin2433 2451932 .. 2451946 -  -4.2  -4.09739   CCAATTGCGCTAAAA               CCTTGG GAT CCAATG               GGCTCGCTTGCACTT  62 40
     lin2431 NONE
        fruB NONE
     lin2429 2446812 .. 2446844 -  -9.3  -5.06585   GAAATCACATAAAAA      GAAATCGCCTTTTTA ATT TCAAAAGACGATTCC      TCTCTATTATACTGT 100 32
     lin2428 2446359 .. 2446383 - -14.5  -5.17786   CAATAAAATTAAAAA          CCAGATATACA CAT TGTATATCTGG          TTTCCTTCTTAAATT 100 39
     lin2421 NONE
     lin2420 NONE
     lin2419 2440829 .. 2440859 -  -7.1   -3.9009   AAGTGAGTTGAGAAA      TGAC-TCATCAAAA GTTT TTCTGATGAAGTCA       AATGATGTCCTGTAT  73 51
     lin2418 2439734 .. 2439749 -  -2.6  -2.94924   TTTTTAGCGACAAAT              TAACAA CTTA TCGTTA               TATACTATTGTTAGT  42 92
     lin2417 NONE
     lin2416 NONE
     lin2415 2438601 .. 2438612 -  -2.2  -3.39216   CTCTCAGCCAAAAAC                CTGC GATT ACAG                 ACATAAACGACACGA  45 65
     lin2414 NONE
     lin2413 NONE
     lin2412 NONE
     lin2411 NONE
     lin2410 NONE
     lin2409 NONE
     lin2408 2433081 .. 2433095 -  -5.7  -3.70446   TTAGAGTTAATATAA               TGCGA ATATG TCGCA               TCTGCTTCTTTTCGC  59 420
     lin2406 NONE
     lin2405 2432295 .. 2432309 -  -6.4   -3.0806   TCCAAATCTTCAACA               GGCACT CTA AATGCC               CAATAATTTATGTTC  59 128
     lin2404 NONE
     lin2403 NONE
     lin2402 NONE
     lin2401 NONE
     lin2400 NONE
     lin2399 NONE
     lin2398 2429875 .. 2429909 - -11.6  -5.84381   TGATTAATAAAAAAA    GGACGTCACGA-CAG ATTTAA CTGTTCATGACGTCC     TTCGATTTTTTCGAT 100 45
     lin2397 2429274 .. 2429284 -  -5.4  -3.96337   GCAAAAATTACTAAA                 TTGC CAT GCAA                 AATAAGCTACCGTCA  63 10
     lin2396 NONE
     lin2395 NONE
     lin2394 NONE
     lin2393 NONE
     lin2392 NONE
     lin2391 2423371 .. 2423384 -  -2.4  -3.15999   TGTCTACATAGTTAA               TAGC CATTTT GCTA                TCTCTCCTTTTCTAA  44 41
     lin2390 NONE
     lin2389 NONE
     lin2388 2421963 .. 2421990 -  -2.6  -3.02263   ATAGCCTCGGGAATA        GGCGGTAACTGA AAGC TCATTAACAGCC         ACCTACTCCCGCATA  43 17
     lin2387 2421482 .. 2421494 -  -3.3  -4.22338   ATGATAATTTTAAAA                GCCGA ACT TCGTC                GCAAGTCTCCATACA  57 148
     lin2386 NONE
     lin2385 2420225 .. 2420241 -  -9.4  -4.39386   TCCAAATTAGTAAAA              GCCCTC ACTCA GAGGGC              TTCGTATTTTTAAGC  93 35
     lin2384 2419742 .. 2419767 -  -6.3  -5.36965   TAATACGACAAAAAA         GAAGACT-CGAT TAA ATCAAAGTCTTC         AACTATTCCGTAATA  85 28
     lin2383 NONE
     lin2382 NONE
     lin2381 NONE
     lin2380 NONE
     lin2379 NONE
     lin2378 NONE
     lin2377 2410213 .. 2410229 -  -2.2  -5.24129   TCGGTCCATAAAAAA              TAAGCC TATTC GGCTTT              TGCTTCTTTCATAGC  70 14
     lin2376 NONE
     lin2375 NONE
     lin2374 2408614 .. 2408632 - -12.4  -2.77598   TTTCAAAATAAAAGC             CCCCCGCT CAA AGCGAGGG             TTTTCGTTTTATTTC  86 34
     lin2373 2407350 .. 2407372 -  -4.2  -5.60993   TTTTGCATAAAAAAA          GCCC-TAAC GGTGGG GTTAAGGGC           CATATATTTCTAGTT  85 35
     lin2372 2406642 .. 2406671 - -13.1  -4.80882   ACGGGATACCAAAAA       TAAAGACATCCTC TCAA AAGGATGTCTTTA        TTTTACTTTTATATA 100 256
     lin2370 2405905 .. 2405928 -    -9  -5.46629   AACAGCTCAAAAAAA          CTAAGATAGC TCTT ACTATCTTAG           TTTTTCATATATTCT  95 39
     lin2369 NONE
     lin2368 NONE
     lin2367 NONE
     lin2366 2397336 .. 2397347 -    -3  -2.64034   ACATAACATACCAAC                TTTC TAGA GAAA                 AGAGAAGTCTTTTTT  43 57
     lin2365 2396347 .. 2396359 -  -4.9  -3.22113   ATGGCCTTACAAAAG                TTAGA ATC TCTAA                TTTTTTGTTTCAACC  54 59
     lin2363 NONE
     lin2362 2394181 .. 2394215 - -10.8  -4.84359   TCATTCGTATAAAAA     TAACAGGCACGACGCA ACA TACGCCCTACCTGTTA     ATTTTATTTAATTTA 100 38
     lin2361 2392830 .. 2392846 -  -2.2  -3.66148   CAACGAAATGAAATA              CATCCT TCCAT AGGCTG              ATTTATTGCTAATTT  47 454
     lin2359 2392166 .. 2392193 -  -5.6  -5.86465   AAGAAGACAAAAAAA        GACGCTCGAAAT AAAC ATTTCCAGCGTT         GCCATCATGTTCGGT  91 414
     lin2358 2391527 .. 2391553 - -12.4  -5.45802   CTTTTAAAATAAAAA         GAAGCATTCCCA AAA CGGAAATGCTTC         TTTTTTTAATCTTCT 100 31
     lin2355 2389011 .. 2389041 - -14.9  -5.06816   ACCTTCTAATAAAAA       GAGCAAACTCGCT TCATC AGCAAGTTTGCTC       TTTTTTTTATTTTAA 100 32
     lin2349 NONE
     lin2348 NONE
     lin2347 2381451 .. 2381471 -  -6.2  -4.62069   TGGGTATTTTAAAAA            GCCACAAT ATTAA ATTGTGAC            TTCTGTACAAATCTC  74 14
     lin2344 2379359 .. 2379393 - -11.8  -5.05601   CAGTAGATATAAAAA     TAAATCAATTCCCTTT TAA AAAGAAAATTGATTTA     CATTCTTTTTTTCTA 100 6
     lin2343 NONE
     lin2342 NONE
     lin2341 2376918 .. 2376948 - -18.5  -5.50499   TCATATTTAAAAAAA       GTATCGAGGTTGG GGAAT CCAACCTCGATAC       TTTTTTTGTTATAGT 100 34
     lin2335 2369331 .. 2369360 - -15.2  -4.49316   ATGACTAATAATAAA       GGTAGCTATCCA TTCACT TGGATAGCTACC        TTTTTAAATGCGATG 100 29
     lin2331 2363898 .. 2363929 - -10.4  -5.50925   AAGCAATATAAAAAA      GCACATTTTACT AAGAATAA AGTAAAATGTGC       TTTTTATTAGTTGCC 100 32
     lin2330 2362656 .. 2362666 -  -5.4  -3.84017   GAAGTGCAAAGACAA                 TTGG CAT CCAA                 ATGATTCTCAAACTC  61 90
     lin2328 2360452 .. 2360478 -  -8.9  -4.65168   ATTATACGTGAAAAA        TCCCTAGACAAC AATT GTT-TCTAGGGA         AGTTCATTCTAAAGT  93 47
     lin2327 NONE
     lin2326 2358770 .. 2358811 - -13.4  -5.95539   TTTCAAATAAAAAAA TGGTTCTACTATTTGCTA AATAAA TAACAAATAATAGAACCA  CTTCGATTAATGAAA 100 42
     lin2325 NONE
     lin2324 2354710 .. 2354720 -  -3.2  -3.14132   TTCTTTCTGTAGTAA                 GAAG TTT CTCC                 AACCATTATAGCACG  45 31
     lin2323 2353662 .. 2353688 - -13.9   -4.9445   ATAAGTAACTAAAAA         CACGATTGGAA CTAGT TTCCAATCGTG         TTTTTTTATATAGAA 100 77
     lin2318 NONE
     lin2317 2348973 .. 2348999 - -12.4  -4.93696   GCTAAATAGGAAAAA         GCGATTTGGACC AAA AATCCAAATCGC         TTTTTTTATTCGTAC 100 31
     lin2315 NONE
     lin2314 2346245 .. 2346271 -  -8.7  -5.40072   TTTTTTGCAAAAAAA         GTGCCGGAATA ACGAG TATCCCGGCGC         ATTTTTTTATTTTGT  95 32
     lin2313 2345754 .. 2345776 -  -8.4  -5.37043   ACGGCATATAAAAAA           GCTCGGGATT ATT AGTCCCAAGC           TTTTTATGATTCGTA  90 29
     lin2312 NONE
     lin2311 2344019 .. 2344037 -  -6.7  -5.63504   AATTTCATAAAAAAA             GAAGCGC ACGAG GCACTTC             TCTAAATTAAATCAA  89 27
     lin2310 2343211 .. 2343238 -  -4.2  -4.96848   TTTTTTATAGAAAAA        GACCTACCAA TTTTTATG TTGGCAGATC         TTCAGAATTTCTTAA  73 37
     lin2309 NONE
     lin2308 2339686 .. 2339716 - -17.1  -5.44119   TGCAGCTCAAAAAAA       GAACCTCTTTCCA CATGT TGGAAAGAGGTTC       TTTTTTTATTTATCC 100 31
     lin2306 2337974 .. 2337988 -  -2.8  -2.77994   GAGAAACTTCAATTA               CGCAAT TGG ATTGCT               ACTTTTTATTTTACT  42 31
     lin2305 2336883 .. 2336924 -  -9.6  -4.70921   TATAACATAAATAAA GAAGAGTTGCCCTAAC TAAAATAAAC GTTAGGGCAACTTTCC  TTTTGACGTATTTTT 100 41
     lin2304 2335458 .. 2335485 -  -9.9  -5.40072   TTTTGCTCAAAAAAA        GCCTTGATTCC ATTTTA GGAAACAAGGC         TTTAGTTATTTTAGT 100 36
     lin2303 NONE
     lin2302 2334476 .. 2334515 - -19.6  -4.79683   AACGCAGAAAATAAA  TAAAAGGCGAATACTTGG ATAA CCAAGTATTCGCCTTTTT   ACTATTAATTAACCT 100 34
     lin2300 2330434 .. 2330463 -  -8.7  -4.33708   AAATCATCAGCAAAA       GGAGAGAGCATAT CGAA ATATACTCTCTCT        TTCCGTCAAGCATTT  89 57
     lin2299 NONE
     lin2298 NONE
     lin2297 NONE
     lin2296 2326158 .. 2326185 -  -7.1  -5.41746   AATTTTGTAAAAAAA        CACCAATCAGA TTTTAC CCTGATTGATG         TTTTTATTTTTACTT  93 35
        spxA 2325430 .. 2325464 -  -7.2  -5.75599   TAAATTACAAAAAAA     GTGCCAAGAATCCAAT TGA ATGGAATTCTCGGCAA     CCACTTTTATCAATC  93 41
        mecA 2324556 .. 2324590 - -13.1  -5.15117   TAAAATCGCAAAAAA    GACCCATTTG-GTTGA TTTT CCAACTCAAATGGGTC     CTCTAAATAAAGTTT 100 40
     lin2293 2323356 .. 2323371 -  -3.2  -4.49644   ACTAAAAATGCAAAA              CAGATG TTTA CACCCG               ACTCACGCGATTACC  62 17
     lin2292 2321430 .. 2321459 -  -6.5   -5.9667   AAAAACATAAAAAAA       GACACGA-TGCATA TCA TCTGCAACCGTGTC       TTTTTTTAGTAATTT 100 51
     lin2291 2320861 .. 2320888 -  -4.9  -5.88565   TTCACAACAAAAAAA        TCCATGGAC GGCAACGTTT GTCCACGGA         TTAATAAATATTTAC  91 45
     lin2290 NONE
     lin2289 2318274 .. 2318326 -  -6.4  -5.19275   ATTTATAAAATAAAA TCGGTAAA-GCGAGTTAAGCAAAGG ATAA CCCCAACCTAACTCGCTTTTACCAG TTTTATTAACTCAAT  84 31
     lin2288 NONE
     lin2287 NONE
     lin2286 NONE
     lin2285 2314859 .. 2314885 -  -2.3  -6.12458   CAAAAAAATAAAAAA         GCCCCAAAA ATCATCCTA TTTTGGCGC         TTTTTCATTTTGCTA  87 30
     lin2284 2314310 .. 2314346 - -17.7  -5.15167   TATTATTAACAAAAA    CAACCAAAATCATTAAA AAC TTTAACGATTTTGGTTG    TTTTATTTATCTTAT 100 32
     lin2283 NONE
     lin2282 2305070 .. 2305095 - -14.9  -5.82036   ATAATAAATAAAAAA         GTCGCTATTCT TCAC AGAATAGCGAC          TACAATTATTAATCA 100 34
     lin2281 2299933 .. 2299957 - -12.3  -5.00138   GATTTAAATGAAAAA          GCTATCCTAAA TTT CTTAGGATAGC          TTTTTTTGCTATTTT 100 34
     lin2278 2297920 .. 2297950 -  -9.8  -5.24129   TTTTCTCATAAAAAA       TCCGCAAAAGAAAA TAA TTCTCTCATGCGGA       TTTGTTATTTTTTAG 100 37
     lin2277 2296664 .. 2296674 -  -2.6  -2.64051   TCATTACACAATCTA                 TTAT AAC ATAA                 GACGTCTGCTAGAAG  41 62
     lin2276 2295206 .. 2295228 -  -7.8  -5.83226   AATGCAACAAAAAAA           CCTAATCG CGTATTC CGATTAGG           TTTTCTAAATTAATG 100 35
     lin2275 NONE
     lin2274 NONE
     lin2273 2291214 .. 2291246 - -12.1  -5.00138   GACGCAAATGAAAAA      GGACCAGCAAAATCT AAT AGATTCTGCTGGCTC      TTTTTTATTATTGAA 100 33
     lin2270 2289858 .. 2289878 -  -2.6  -4.02919   AAATTACAAAAAAAC            TGCAGA CTAGGTGCT TCTGCA            AGTTCTTTTTAGTTG  53 34
     lin2269 2288942 .. 2288953 -  -2.2  -3.86903   CACAGAATGAAAACA                CCCT AGAG AAGG                 CTTAAACCAAATAAA  50 223
     lin2268 2288173 .. 2288196 -  -8.2  -5.31275   TTTTAGCATAAAAAA          GAAGACAGCC GGTA GACTATCTTC           TTTTATTTATAAAAT  90 32
     lin2267 2287191 .. 2287234 -    -7  -5.55769   TGTCATAATAAAAAA CCTCCAATAGTTTTG-ATAGT TAC ATCATACAAAACTACTGAAGG TAATTCTTCCTATTT  93 47
     lin2266 NONE
     lin2265 NONE
     lin2264 NONE
     lin2263 NONE
     lin2262 NONE
     lin2261 2282270 .. 2282292 -   -15  -5.66684   TAATTGACAAAAAAA           CAGGCTTGAA AAT TTCAAGCCTG           TTTTTTAACTTATTC 100 35
     lin2259 NONE
     lin2258 NONE
     lin2257 NONE
     lin2256 2277069 .. 2277109 -  -6.9  -5.61596   ACTCTTATAAAAAAA  TGAGCACCAAGCCGCCT ATTTATA AGGAGACTTGCTACTCA  TTAAATTATGCGTTT  93 31
     lin2255 2276673 .. 2276701 - -10.4  -5.50723   CTATTAAAATAAAAA        GCTGCTTTATCA TTATT TGGTAAAGCAGC        TTTTTTTCTATTTTT 100 33
     lin2253 2275926 .. 2275966 -   -10  -5.25735   CTAAAAAACTAAAAA  CGTTTGTATTTTAGGAAA ATTAA TTTTCTTAAATACAAACG  TTTTTTTAATCGATA 100 31
     lin2250 NONE
     lin2249 2272140 .. 2272159 -  -8.6   -5.0916   TTTGCAACATAAAAA            GTAGGACT ATAC AGCCCTAC             TTTTTACCTGAATTT  95 39
     lin2248 2271268 .. 2271295 - -12.7  -5.46706   ATCCGAAAAGAAAAA        CCCCGTGTGGC GAATTT GCCATACGGGG         TTTTTCGATTAGGAA 100 34
     lin2243 NONE
     lin2242 NONE
     lin2241 NONE
     lin2240 NONE
     lin2239 NONE
     lin2238 2262685 .. 2262707 - -13.6  -5.74122   TATTATAGAAAAAAA           CTAAGAGTAG TAG CTACTCTTAG           TTTTTTTCTGTTTAG 100 37
     lin2236 2260743 .. 2260771 -   -12  -5.71712   TTTTATACAAAAAAA        TCATTTAGCATT TAAAC AATGCTAAATGA        TTTTTTCGTTTCACT 100 39
     lin2235 2257709 .. 2257733 -  -6.4  -5.77988   ATATATACAAAAAAA          GTTTCCCACT TTTAT AGCGGGCAAC          TTTTTTTATTTTTCA  95 267
     lin2234 2257084 .. 2257110 -    -3  -5.66684   TAACCCACAAAAAAA         GCATTCTCCC CAAAAAC GCGAAAATGC         TTGGTTTATTATAAT  82 57
     lin2233 2256006 .. 2256033 - -11.4  -5.65927   TACTCAAATAAAAAA        GACGCTAGGAAT AAAG ATTCCTAGCGTT         TTTATTACTCTTCTT 100 30
     lin2231 2253280 .. 2253325 - -11.5  -2.96274   GCGTTTACAAGGAGA TTTCACATG-TTACCGATAACA ACA TTTTTTCGGTAAACATGTGAAA AATTCCTTTACGCCA  84 46
     lin2230 2251835 .. 2251863 -  -6.7  -5.47399   CTAAGTTGAAAAAAA        TGGCGGAGC GCGCTATCTTT GCCCCGCCA        AATCATTATTATTTA  87 34
     lin2229 NONE
     lin2228 NONE
     lin2227 NONE
     lin2226 2246442 .. 2246475 - -10.5  -5.63517   TTGTTAAAGAAAAAA     CTTGCCAAAAACAGT TTTC ATTGTTTTTGACAAG      TTTATTTTTGGTTAT 100 37
     lin2225 NONE
     lin2224 2244094 .. 2244128 -  -5.8  -5.00884   AGCTTTTGTAAAAAA    GCAGGAGTATGAGAC ACGCTG GCCCCACACTCCT-C     AGGTTTATGTGTTTT  81 30
     lin2223 2242482 .. 2242507 -  -7.7  -5.18866   TCGAAAGAAATAAAA         TCCTGATGA AGTTTATA TCATCAGGA          TTTTTTATTTGTAGT  88 42
     lin2221 2241122 .. 2241143 - -11.7  -6.04419   AAAATAATAAAAAAA           GTCCTCTAA TTAT TTAGAGGAC            TTTTTTGCGATATAA 100 13
     lin2216 NONE
     lin2215 2235216 .. 2235253 - -12.4  -6.04953   ATAGAAATAAAAAAA   GCAGAAATC-TTGTATA GTTTT TATACAAAGATTTCTGC   TTATTTGTTATTTTA 100 33
     lin2211 2231344 .. 2231361 -  -9.9  -5.32699   TTAAATAGCAAAAAA             GAGCCTT GATG AAGGCTC              TTTTTTTATTTCGTC 100 31
     lin2207 2227599 .. 2227622 - -11.1  -5.63504   AATGGTATAAAAAAA          GCAGTAGAC AATTTA GTCTACTGC           TTTTGCATATTATTT 100 35
     lin2204 2224442 .. 2224454 -  -6.3   -4.9725   ACCCTTACATAAAAA                TGATG ATT CATCA                CAACTTCTCTTTTGG  83 185
     lin2203 2222365 .. 2222378 -  -4.5  -3.24488   CTTTTTGAAACAAAT               CATGG TAAT CCACG                TGACGCTCACCCCCT  51 32
     lin2202 NONE
     lin2201 NONE
     lin2200 NONE
     lin2199 NONE
     lin2198 2218412 .. 2218443 - -17.6  -5.25772   AAACTATAATAAAAA      GGGATGAAAATCTA GTTT TAGATTTTCATCCC       TTTTTTCATCCTTTT 100 232
     lin2194 2212846 .. 2212867 -  -9.5   -5.7946   TTGTCAATAAAAAAA           TCCACTCTC GTGA AAGAGTGGA            TTCAAAGATTTATTT 100 35
     lin2193 2212183 .. 2212199 -  -3.7  -3.59262   TGTTACACCTCTAAA              TTAAGCT TTT AGCGTAA              TTCCTCTCCAGAAAA  52 9
     lin2192 2210808 .. 2210830 -  -8.5    -4.652   AAATCATCCTAAAAA           GACGAAGAT ACTAG ATCTCCGTC           TTTGTTTTATTTAAA  93 32
     lin2191 2208854 .. 2208885 - -13.2  -2.91306   AGAGAACTACAAGTA      GGTTTCGTAATTGT TCAT ACAGTTACGAAACC       TTTTTTGATAGAACA  87 104
     lin2190 NONE
     lin2189 2207026 .. 2207054 -  -5.4    -5.626   CACTTCACAAAAAAA       CTACCCTGAAATA TTTA CATTTC-GGGCAG        TCGCCTTTGTCCTAT  86 76
     lin2188 NONE
     lin2187 NONE
     lin2186 2205765 .. 2205784 -  -7.8  -5.28481   TAGTTAATTAAAAAA            CGCCCCCT AAAA AGGGAACG             TTTTATTTTGGTGTT  89 28
     lin2185 2204461 .. 2204500 - -10.8  -5.45802   GCGCCAAAATAAAAA  TCAAAAAAACGCAACGAC CTAA GCCGCTGCGTCTTTCGGA   TGAATTAATAACCAG 100 30
     lin2184 NONE
     lin2183 NONE
     lin2182 NONE
     lin2181 2201707 .. 2201744 - -18.7  -5.57054   AACAATGTAAAAAAA   GACTGCAAGCAAAGTGA GAAA TTACTTTGCTTGCAGTC    CCGGGCATGCGAAAT 100 59
     lin2178 2197767 .. 2197801 - -16.7  -5.85178   AAGACGTAAAAAAAA     CCTGTAGAAAGTAAG TGTTG CTTACCTTCTACAGG     TTTTTTTATTCTGTT 100 31
       groES NONE
       groEL 2194662 .. 2194685 -  -8.2  -5.80817   TTTAATACAAAAAAA          GACCCCTGAA AAAA TTCAGAGATC           TTTTTATTGTTCGGT 100 50
     lin2173 NONE
     lin2171 2193826 .. 2193863 -  -7.9  -5.75478   AAGCACATAAAAAAA   CAGGAACCT-AAGTCA TTATTTC TGACTAAAGGTTCCTG   TTTTTTTATTGTTGT  93 31
     lin2168 NONE
     lin2167 NONE
     lin2166 2190093 .. 2190115 - -12.1  -5.59357   ACGAGACCAAAAAAA           GTGATAGCG AATGA CGCTATCAC           TTTTTTATTAGCTTT 100 22
     lin2163 2187144 .. 2187185 - -10.3  -5.77632   AAAACCATAAAAAAA CAATTACGAAAATCCGC GACAAAAT GCGGTTCTCCGTAATTG  CAGTTATTTTTATAA 100 35
     lin2162 2185992 .. 2186002 -  -2.6  -2.91334   TATACCATAGAACGA                 TTAT TTA ATAA                 TAAAATTTTGCGTAT  42 15
     lin2161 NONE
     lin2160 2185148 .. 2185176 -  -8.9  -5.42862   ATAGGTGCAAAAAAA        CAGCAAGACTAGT TGA AATAGTCTCGCCG        TTTTGATTAAATACT  95 32
     lin2159 NONE
     lin2158 NONE
     lin2157 2182951 .. 2182980 - -15.9  -5.27779   TTTAATATGAAAAAA       GCCGTTTTGTCTA TACT CAGACAAAACGGC        TTTTTTTATTGTAGT 100 31
     lin2154 NONE
        rpmF 2178441 .. 2178469 - -16.1  -5.27335   GCGCGCAAACAAAAA        CCTCGAAAGACCC ATG GCGTCTTTCGAGG        TTCGTCTTCAACAAG 100 67
     lin2152 NONE
     lin2151 2176896 .. 2176914 -  -8.8  -5.42265   TGAAATTAGAAAAAA             GCGCCTCC AAA AGAGACGC             TTTGCAAACGAATAT 100 187
     lin2149 2173852 .. 2173876 -    -8  -6.10489   AAGTGTAAAAAAAAA          TCATTCTACT ATTTA AGCAGAATGA          TTAAACCCTTGTTTA 100 119
     lin2148 NONE
        mraW NONE
     lin2146 NONE
     lin2145 2169703 .. 2169743 -  -7.1  -3.54129   TAGATTGCTTTTAAA GTTAGAAGTATGCCA-CT TTACTC AGCTGACATACTTCTATC  TTCCTATTATTCATT  68 32
     lin2144 NONE
     lin2143 2167005 .. 2167017 -  -2.6  -3.53188   GAGATTCACAAAAAC                GACG GAAAG CGCC                AACCAGATTCTGTAA  48 90
        murD NONE
        murG NONE
     lin2140 NONE
     lin2139 NONE
     lin2138 2160715 .. 2160749 -    -3  -3.03474   TGTTATAATCAGATA    CCCGGTCAC--TTAAT CACGC ATTAACAGTGGCCGGG    TGAAATTGTGTTATA  45 45
     lin2137 NONE
     lin2136 NONE
     lin2135 2159155 .. 2159180 - -14.1  -5.48825   CATTATTCAAAAAAA         GCACACCCATT AGAA AACGGGTGTGC          TTTTTAAAATAGCAT 100 29
     lin2134 2158256 .. 2158276 - -10.5  -3.89956   GTACTACATATGAAA            CGAAAGCAA TAA CTGCTTTCG            TTTTTTATTTTAAAT  93 30
     lin2130 NONE
     lin2129 2152357 .. 2152375 -  -2.4  -2.64666   TTATATTGAAAAATG             GTTAGATT AAA AATCCAGC             TTTATCTAGCGCCTT  40 8
     lin2128 2151496 .. 2151518 -  -4.2  -5.88197   TTAAACACAAAAAAA          TCTC-TCCC AAAAAA GGGACGAGA           TTCGCGGTACCACCC  91 243
        ileS 2148639 .. 2148682 -  -6.8  -5.37593   TCTTAAATTAAAAAA GCTTGGGGAACCTCCT TTTTAAACTACT AGGATTTTCCCCAAGC GAGCATTAAGCTTCG  85 31
        dapF NONE
     lin2125 2146841 .. 2146870 - -11.6  -5.30155   TTATTAACTAAAAAA       CCCTGCTATAAG TCAATT CTTATAACAGGG        TTTTCTATTAATCGA 100 33
     lin2124 2146321 .. 2146374 - -14.9  -4.21275   CGAATTTATCTAAAA TAAAAAAACACGCAGCAAGGCTTCTC CCT AAGAAGTCC-GCTGCGTGTTTTATTA GTTTAACGTGATCAG 100 42
     lin2122 NONE
     lin2121 2138974 .. 2138994 -  -2.5   -4.2586   TGATAGTAAGAGAAA            GCCTGAG TTTTTCG CCCAGAC            TTTTCTTTTTTATTT  55 35
     lin2120 2138325 .. 2138336 -    -3  -3.28504   ACTATCAAAAATAAT                GTAA GGGG TTAC                 TTTGGCTCCATCTGT  47 22
     lin2119 NONE
     lin2118 2135039 .. 2135049 -  -2.6  -4.14392   AGATTTATAGACAAA                 TATT AGA AATA                 ATTTTATTGATGGAT  55 29
     lin2117 NONE
     lin2116 NONE
     lin2115 2131510 .. 2131538 - -16.3  -5.71712   TGTTATACAAAAAAA        GAAAGAACTTAGT CAA ACTAAGTTCTTTC        CGTTTCTTATTCTTG 100 32
     lin2114 2129632 .. 2129652 - -11.9  -5.63103   CTTTAACTAAAAAAA            TCTCCCGGA AAG TCCGAGAGA            TTTTTTGCTTTTTAA 100 37
     lin2113 2128517 .. 2128544 - -10.7  -5.93809   TTTCCATAAAAAAAA        GCACGAGTTAG TTTTTT CTAACTCATGC         TCCATATTTTTATTT 100 35
     lin2112 NONE
     lin2111 NONE
     lin2110 NONE
     lin2109 NONE
     lin2108 NONE
     lin2107 NONE
     lin2106 NONE
     lin2105 2122268 .. 2122283 -    -9  -6.35605   GAAGATAAAAAAAAA              GACAGC CGCG GCTGTC               TTTTTTTCTTAAAAG 100 34
     lin2104 NONE
     lin2103 NONE
     lin2102 2119386 .. 2119406 -  -6.2  -4.00042   CGTTTTACTAAACAA            GAACATGT GCTTA ACATGCTC            ACTATATCGTACTCG  67 42
     lin2101 2117941 .. 2117981 - -10.9   -5.7946   TCTTCAACAAAAAAA CTGTAAAAATTTCTTTAG GAAGAG CTAAAGAA-TTTTTACAG  TTAAAATTTTTATTC 100 35
     lin2100 2115480 .. 2115503 - -12.6   -5.9003   AAATTAATAAAAAAA          CTCCTCTAAA AAGT TTTAGAGGAG           TTCTTTTTTTATTTT 100 34
     lin2089 NONE
     lin2088 2101673 .. 2101700 -  -7.1  -3.67843   GAAAACGCCGAAGAA        GAACCTACCTCG TTACT CGAGA-AGGTTC        GTAAACTATTTAATT  68 196
     lin2084 NONE
     lin2083 2097643 .. 2097662 -  -5.8  -5.89921   ATTACAAGAAAAAAA            TACCCTAT TTTC ATAAGGTA             TTTTCTTCTGATTTA  93 38
     lin2082 2096466 .. 2096490 - -11.5  -5.04356   TGAAATAATCAAAAA          GGCTAGCAC TTAAATC GTGCTAGCC          TTTTTTTAAAGTCCT 100 31
     lin2079 2093569 .. 2093586 -  -2.8  -2.57211   AGTTGCTTTTACAAC             TTTAGT GTTGTT ACTAAA              CAGTCAAAATAACAC  41 227
     lin2078 NONE
     lin2077 NONE
     lin2076 2090896 .. 2090921 - -14.8  -5.02074   TTATTGGTTAAAAAA         GGATTCGGGC TCACTC GCCCGAATCC          TTTTTTTCTTCACAT 100 10
     lin2073 NONE
     lin2072 NONE
     lin2071 NONE
     lin2070 2085100 .. 2085122 -  -7.1   -5.7946   TTGCCAATAAAAAAA           GTTTGAGAT ATATA ATCCCAAAC           TCAACTATTATTTTT 100 26
     lin2069 NONE
     lin2068 NONE
     lin2067 2081964 .. 2082016 - -13.7  -5.51046   CAAATACATAAAAAA CTCAGCCCATATTCATTATTTCTCG CTT CAGAAAATAACGAATTTGGACTGAG ATTAGCTACCAATTA 100 43
     lin2066 NONE
        scpA NONE
     lin2064 NONE
     lin2063 2078399 .. 2078418 -  -5.8  -3.02591   ACGATTTAAATTATA            CATGTTTT TCAC AAAACACG             CTATCAGAAAGTATA  57 56
     lin2062 2077488 .. 2077509 -  -2.2  -4.43642   AAAATAACGAACAAA           GCACGTGC GGCATA ACACTTGC            CGATTAAACGTCTTT  57 64
     lin2061 NONE
     lin2060 2075093 .. 2075120 -   -13  -4.82901   TCTTGGTTACAAAAA        TAAAAACCAGAT GATT ATCTGGTTTTTA         TCTATTTACCATGGA 100 31
     lin2059 2074036 .. 2074061 - -13.4  -5.14563   CGTTCCATTAAAAAA         TCCGTGAGTC GCAGTG GACTCACGGA          TTTTATTTATGTTAA 100 37
     lin2057 NONE
     lin2056 2071063 .. 2071087 -  -4.4   -3.8186   ACAACAACACTTAAA          CCGCTTTTTT AGAAG AAAAAAGCAA          TAATCATTATAATTT  57 182
     lin2055 2070151 .. 2070178 -  -9.2   -4.7923   ATTTAAACAAACAAA        TGAGTCTCGGAA GCGT TTCCCAGACCCA         TTCAGTGTTGTTATT 100 39
     lin2054 2069138 .. 2069151 -  -2.5  -3.48276   TTCTTCGTCATAGAA               TAAAA CTCC TTTTA                TCTGAAATTGGTTTG  47 23
     lin2053 2068416 .. 2068451 - -11.4  -3.88396   GGTTAAATTAAAATA    GTGCTACATTTCCA TTTAGTTC TGAAAATGTAGCAC     TTTTTCATTAATTTT  90 33
     lin2052 2066913 .. 2066941 - -10.4  -5.61881   TGTGAAAAATAAAAA       GAGCCTATGGGAA CAGT CTCCC-TAGGCTC        TTTTACGAACAATTA 100 38
     lin2051 NONE
     lin2050 2064422 .. 2064454 -   -10  -5.66684   TAACTCATAAAAAAA      GAGCCAACATAAGC GGAAA ACTTATCTTGGCTC      TCTCTATTAAAATGA 100 32
     lin2049 2063125 .. 2063139 -  -5.8   -4.4017   GTAATTCTGATAAAA               GATTAT CAC ATAATC               CCAGCAACTGCAAGG  72 264
     lin2048 2062625 .. 2062661 -    -9  -6.17184   ATCACCAAAAAAAAA   CTAGCCTAG-CTTAATT ATAA AATTAAGGCCAGACTAG    AGTTAGTGCTTAAAA 100 53
        folE 2061876 .. 2061886 -  -2.6   -4.6951   ATTACGTAAAATAAA                 TTAT ACC ATAA                 AGGATATTTAATTAT  63 33
     lin2046 NONE
     lin2045 NONE
     lin2044 NONE
     lin2043 2058862 .. 2058883 -  -7.3  -5.14563   TTCTCTATGAAAAAA           GAGCCTAGG TTTC CCTAAACTC            TTACTTATTTTAAAT  88 35
     lin2042 NONE
     lin2041 NONE
     lin2040 NONE
     lin2039 2054979 .. 2054989 -  -2.6  -3.85242   AAACACTTACAATAA                 TTTT TCT AAAA                 GTGCAATTACCGCAC  51 6
     lin2038 NONE
     lin2037 2052503 .. 2052538 -  -7.7  -4.86731   CTCTCTTAAATAAAA    TACCAGCGCCGATGTA TTTAG CACA-CAGCACTGGTA    GTCATTATTATTTTA  88 33
     lin2036 NONE
     lin2035 2050520 .. 2050576 -  -9.9  -5.03145   CAACTCCTTAAAAAA TCCTAGCATAGCAATAAAATGAAGCA CTATTT CACTCCATTTTATTACTA-ACTAGGA TTTATTTCTTATTCT 100 34
     lin2034 NONE
     lin2033 2049101 .. 2049118 -  -7.7  -5.33405   TTCACCAAACAAAAA             CCCGAGA AAAT TCTCAGG              TTCGTCGTTTATTCT  89 39
     lin2032 2047719 .. 2047749 - -13.5  -5.29445   GGTTAATAATAAAAA       GTACCAAGCCTTA GAAAA TAAGACTTGGTAC       TTTTTTTATATGTTT 100 31
     lin2024 2036583 .. 2036605 -  -4.8  -2.57683   ATATGGTGGTACAAC           TGGCGGTAGT GAT ATTATCGCCA           AATTACTGAATCATA  49 464
     lin2022 NONE
     lin2021 NONE
        mgsA NONE
     lin2019 NONE
     lin2018 2032255 .. 2032265 -  -5.4   -4.7657   GAAAAACTCGAAAAA                 GTGA TTT TCAC                 ACTGTATTTTCGAGT  74 101
     lin2017 2031713 .. 2031736 -  -9.7  -3.29591   AGTATGTAAATTGAA          GAGAGGTTT ACTCTG AAACCTCTC           CGCTCACTTTATTCA  79 9
     lin2016 NONE
     lin2015 NONE
     lin2014 2029430 .. 2029465 - -16.2  -4.42464   AACGTTTCAAACAAA    CGAGTAGCTTGAGCAG AAAT CCGCTCAAGCTCCCCG     AATTGCTTATAAAGT 100 32
     lin2013 2026497 .. 2026512 -  -3.9  -2.91695   TCTATTTCTAAATTA              CCGGA AAATTG CCCGG               CGATATGCATTTTCA  46 102
     lin2012 NONE
     lin2011 NONE
     lin2010 2023420 .. 2023442 - -12.1  -5.72622   GGTAGAAATAAAAAA           GTGAAGCCA ATAGA TGGCTTCAC           TTTTTCTTAAGGATA 100 32
     lin2009 NONE
         nth NONE
     lin2007 2021402 .. 2021427 - -17.7  -5.30348   ATTGAATAACAAAAA         GCGAGGAAGAG TAAT CTCTTCCTCGC          TTTTTATTCTCTTTT 100 29
     lin2004 NONE
     lin2003 NONE
     lin2002 2016486 .. 2016497 -  -7.2  -3.53444   TCACCTGCCGTCAAA                CCGG AAAT CCGG                 AATGCCCTGGCTTAT  68 171
     lin2001 2016134 .. 2016156 -    -7  -3.34398   GTTTTGTTTTAAATA           GGCATTCAAC CAG GTCGAACACC           CACCTTAAAACTTGC  66 8
     lin2000 NONE
     lin1999 2013191 .. 2013216 - -14.9  -6.09196   TTCAAAATAAAAAAA         CTGCTTCTCTA AATT TAGAGAAGCAG          TATAGAAGCCACCAA 100 200
     lin1998 NONE
     lin1997 2011180 .. 2011205 -  -9.1  -5.38348   AAAAACAGCAAAAAA         GCGAAATTGAT ATAG ACCAATTCCGC          TTTCAAATAAATTAT 100 91
     lin1996 2009986 .. 2010012 -   -16  -5.40072   CTTGTTTTAAAAAAA         CCGATACCCACT TAA AATGGGTATCGG         TTCGTTATTTATTTA 100 34
     lin1995 2009602 .. 2009614 -  -3.4  -2.98072   TGTAGCATAATTATA                TCTG GCTCG CAGA                AAAAAAGGAGCTTTT  45 40
     lin1994 2008638 .. 2008675 - -12.3    -5.626   CAGGCTATAAAAAAA   CAGAAGCAACCTGGT-AT CAA ATAACCAGATTGCTTCTA   TTTTTATTCAATATC 100 29
     lin1991 2007047 .. 2007070 -  -3.8  -5.15634   CAGTGCATCAAAAAA          GCGTGACACC AAGC GATGTAACAC           CATTTTTGATTTCTA  73 90
     lin1990 2005254 .. 2005284 - -17.1  -5.21709   CTTGAGATGAAAAAA       GTTCCAAAAGTGG CGAAT CCACTTTTGGAAC       TTTTATTTTTAAAAT 100 34
     lin1989 NONE
     lin1988 NONE
     lin1987 2001798 .. 2001819 -    -8  -4.62336   ACTCCACTCGAAAAA           CGTTGCCC GCAAAT AGGCAACG            TTTCTACTAATTTCT  84 32
     lin1986 NONE
     lin1985 1999281 .. 1999309 -    -9  -5.61881   TGGTAAAAAGAAAAA        GAACTTGATACG TTTTC CATACCAAGTTC        TTTGTTATTTACATT  95 34
     lin1984 1998526 .. 1998547 -  -9.5  -5.46706   ATCGCAAAAGAAAAA           CCTTGAAGA TTCC TCCTCAAGG            TTAGACATTATTCTT 100 33
     lin1983 NONE
     lin1982 1997058 .. 1997092 - -15.9  -5.74122   TACTATATAAAAAAA     GTCCAGATGGCAATC ACTTA GATTGTCATCTGGAC     TTTTTTATTTTTCGC 100 30
     lin1977 NONE
     lin1976 NONE
     lin1975 NONE
     lin1974 NONE
     lin1973 1988661 .. 1988716 -  -2.8  -3.28712   GCTCCTTTTTCATAA CAATGCCAGAGAATGATTTCGCGATA TTATTC TA-CGC-ATTTCATTTTCTGGCATCG TTTGTTTATTCAAAG  45 31
     lin1972 NONE
     lin1971 NONE
        deoD NONE
     lin1969 1985802 .. 1985831 - -10.2  -6.20267   TTAAAAATAAAAAAA       GAACCATAAACA ACTAAA TGTTTATGGCTC        TAAAGCTTGTTATTT 100 35
     lin1968 NONE
     lin1967 NONE
     lin1966 1982940 .. 1982963 - -11.1  -5.73978   ATGACAAAGAAAAAA          GAGGGATTC ACTCAG GAATCCCTC           TCGCTTCTAAACTTA 100 38
     lin1965 NONE
     lin1964 1980841 .. 1980865 - -11.6   -5.4477   AAATGTCTAAAAAAA          TCCTGTAGTT TTATT AACTACAGGA          TTTTTACTATTTATT 100 32
     lin1963 NONE
     lin1962 NONE
     lin1961 1978190 .. 1978216 -   -11  -5.22039   TTTAAATGCAAAAAA         CGCAGAGATT TCGAGTT AATCTCTGCG         TTTTTTTATTTAGCT 100 31
     lin1959 1975340 .. 1975368 - -10.3  -2.60854   TTAGATAAAAAGTAC        GCGCTCCCCTTTA AAC TTAAGAAGAGCGC        ATTGCTTCTTTGTTA  78 38
        lspA NONE
     lin1957 1973886 .. 1973922 -    -9  -5.33405   CTTATCAAAGAAAAA   GAAGCAAGAAACGCC-AT TAA ATAGGCATT-CTTGCTTC   TTTTTTAGTTTTCTT  95 30
     lin1954 1971880 .. 1971907 -  -4.9  -5.24129   TTTCTTCATAAAAAA        TACCCCTTGCC TCGGTC GACAAAGAGTA         TAGAATAATCCCCTA  80 100
     lin1953 NONE
        pyrB NONE
        pyrC NONE
     lin1950 NONE
        carB NONE
     lin1948 NONE
     lin1947 NONE
     lin1946 NONE
        pyrE 1960965 .. 1960988 - -12.5   -5.5353   TATATTAATAAAAAA          CAGCTCACC GGTAGA GGTGAGCTG           TTTTTTTATTTCCCC 100 31
     lin1942 NONE
     lin1941 1956875 .. 1956891 -  -2.3  -2.61869   CAATAAATTATCAAT              TGATG GATATAA CATCA              TTGTAATCCCTCCAA  40 23
     lin1940 1956658 .. 1956677 -  -8.5   -5.4833   CCAGCTAACAAAAAA            GCCCCGC AATGAA GCGGAGC             AGTTAGGCTTATTTC  95 34
     lin1939 NONE
     lin1938 1952946 .. 1952959 -  -2.4  -3.19602   CCTTTTACATTAATA               CGTA TGGTTG TACG                TCAATCGTTATCGTT  44 1
     lin1937 NONE
     lin1936 NONE
     lin1935 NONE
     lin1934 NONE
     lin1933 NONE
     lin1932 1946310 .. 1946336 -  -9.5  -4.20367   TTTCCTAACAAATAA        GGCTGGAAC-GA AAAG TCTGTCCCAGCC         CCCAAATATTATTCG  89 34
     lin1931 1945600 .. 1945634 - -12.4  -4.56597   TTCTTTGTCTAAAAA     TAAAAAATACAGGCGA AAA TCACCTGTATTTCTCA     TTAATCATTACTTTG 100 26
     lin1929 NONE
     lin1928 NONE
     lin1927 1942222 .. 1942262 - -14.3  -4.32482   ATTTACAACTCAAAA  TAAAGCCAAATGCACGT TTTATTT ACGCACATTTGGCTTTA  CACAAATCGAGCGAA 100 76
     lin1926 NONE
     lin1925 1939123 .. 1939133 -  -3.2  -3.83963   ACTGGCTAAAAAAAG                 GAAG TTA CCTC                 TGCTGGATAACCTTC  52 127
     lin1924 NONE
     lin1923 NONE
     lin1922 NONE
     lin1921 1935694 .. 1935710 -  -2.3  -2.86164   CCTCCAAGTATTATA              TAGGA TTATTTC TCCTA              CGTAAACAAAAATAT  41 85
     lin1920 1935264 .. 1935311 - -15.2  -3.42407   TATACTAGTAAGCAA GTTCATTTTCTAAACAGCCACT AGCA AAAAGCTGCTTAGAAAATGAAC CAACAAATCTTCTTA 100 144
     lin1919 NONE
     lin1918 NONE
     lin1917 1929925 .. 1929949 -  -5.8  -5.65678   ATAAAAGAGAAAAAA         GCCGGAATGAC GAGC ATCATTC-GGC          TTTCTCTGATTATTT  88 35
     lin1916 1929497 .. 1929510 -  -3.8  -2.72511   GCTAGTCCTTCAAAT               GCCA TGATTC TGGC                CTCCTAATCGATATT  45 29
     lin1915 1928116 .. 1928140 - -10.1  -5.18357   TAAGGTATGAAAAAA          GCCAAAACC GCATTAG GGTTTTGGC          TTTTTGAATTAAAAT 100 34
     lin1914 1927083 .. 1927103 -  -8.3  -5.81412   TGTACGCAAAAAAAA            TAGCCCTCT TTG AAAGGGCCA            TTTTTTTTTAGTAAA 100 33
     lin1913 1923922 .. 1923956 - -15.9  -2.57211   ACTCCTTTTTATAAT     TTCCCTGCCGCTAAA ACTAA CTTAGCAGCAGGGAA     TCAATGTTTTGTGGC 100 42
     lin1912 NONE
        rpsP NONE
     lin1910 1921596 .. 1921612 -  -8.7  -5.68039   AAAGTTATAAAAAAA              CTCGCCA ATT TGACGAG              TTTTTGTTATTCGAT  95 32
     lin1909 NONE
     lin1908 NONE
     lin1907 NONE
     lin1906 NONE
     lin1905 1918651 .. 1918682 -   -11  -5.80003   CTAACAAATAAAAAA      GACTAGAAAACCAG TTAC CCAGCTTTCTAGTC       TTTTTTTAGAATCTC 100 31
        rplS 1916306 .. 1916335 - -10.1  -4.39133   TAATAATTAGTAAAA       CAAAAACCCTTGA TTTC TCAAGGGTTTCAG        CCGTTAAATGATTAA 100 37
     lin1900 1915654 .. 1915676 -  -9.2  -5.59564   ATAAATCGAAAAAAA           CAGCTAGGAT TAT ATACTAGCTG           TTTTTTTCTACAATT 100 19
     lin1898 1914430 .. 1914446 - -10.9   -4.2349   CCCGCACATTCAAAA              TCGCGTA AGT TACGCGA              CGAAAGTTTGAATTT 100 172
        infC NONE
        rpmI NONE
        rplT 1913132 .. 1913153 -  -8.8  -5.84432   TATAACATAAAAAAA           TCCTCACT TGTTGG AGTGAGGA            TTTTTGAATTATTTA 100 34
     lin1893 1911735 .. 1911747 -  -2.7  -3.96148   CTTTTTCATTATAAA                CTTGA TTT TCAAA                AAATTCTATTCCTGA  53 31
     lin1892 1910430 .. 1910454 - -13.7  -5.47431   TGAACATATAAAAAA          GGGAGTCTAAC TAA ATTAGACTCCC          TTTTTAAATTATTCT 100 34
     lin1889 1908270 .. 1908291 -    -6  -3.10236   AATTGAATTTGAATA           CTTATTCA ACACCG TGAATAAG            ATTCCTTGCGTCAAA  57 323
     lin1888 1902636 .. 1902660 -    -8  -6.32017   AATAAATAAAAAAAA         GAAGC-TACCA TGCT TGGTAAGCTTC          TTCCTATTTTCTAAC 100 29
        purE NONE
        purK NONE
        purB 1899478 .. 1899516 -    -9  -3.00946   TCTCCTTATAAATTA   CTTAACCTCTTTGAAAAA ACA TATATCAAAGAGGTTAGG   TTGTATTCTGTCCGT  71 43
        purC NONE
     lin1883 NONE
     lin1882 NONE
        purQ NONE
        purF NONE
        purM NONE
     lin1878 NONE
        purH 1890979 .. 1890989 -    -4  -3.16813   CAACTACTAATAAAT                 TCAT TTA ATGA                 CACGTCCTTTTTATG  49 45
        purD 1889681 .. 1889713 -  -4.4  -6.11392   AAATAAACAAAAAAA     GTACTATC-C-AAGCA ATT TGCTTAAAGATAGTAC     TTTTTATTATTCTGC  93 32
     lin1875 NONE
     lin1874 1888979 .. 1889007 - -11.2   -5.4505   TGTTTTAACAAAAAA       GCAATC-CGCTAA GTTT TTAGCGAGATTGC        TTTTATTATATTGCC 100 31
     lin1872 NONE
        pcrA NONE
     lin1870 NONE
     lin1869 1881301 .. 1881312 -    -3  -4.10459   TACAACAGGAAAGAA                CAAT TCGC ATTG                 TTTTTTATTAATCAT  57 33
        gatC NONE
        gatA NONE
        gatB 1877954 .. 1877978 - -12.2  -4.67607   TTCCTAATAAATAAA          GCAGTGAAGC GAAAT GCCTCACTGC          CTAAAAATTAACGTT 100 33
     lin1865 1876893 .. 1876908 -  -2.5  -5.95539   GGCTAAAGAAAAAAA              CTACC AAGCTG GGCAG               TTTTTAGCTATTTTC  86 29
     lin1864 NONE
     lin1863 1874583 .. 1874618 -  -9.2  -3.10558   CACACACTCGAAAAG    CAAAAACCGCCA TTTATCCCATTT TGGCGGTTTTTG     TATGTTTATTTTAAG  74 31
     lin1862 1873699 .. 1873721 -   -15  -5.35354   TAGATAAGTAAAAAA           GAGCGCTAAT AAT ATTAGCGCTC           TTTTTTTATTCCGTG 100 31
     lin1860 1872448 .. 1872480 -  -6.5   -5.1675   GTATTTATCAAAAAA      TCATCTCCCTATTTT AAG AAAACAGAAAAATGA      TTCTTGTTATTATTT  84 35
     lin1859 NONE
     lin1857 NONE
     lin1856 1868841 .. 1868874 -  -6.7  -4.77157   TTAATTTACGAAAAA     CAGGAAGTTCGCG TTTTTTGG CGCTATCTTCCTG      TTTTCTTACTTCATT  80 36
     lin1855 NONE
     lin1854 NONE
     lin1853 NONE
     lin1852 1864601 .. 1864630 - -10.9  -6.01187   AATTAAACAAAAAAA       GACAAGCAAAC AGTTAGTA GTTTGCTTGTC        TTTTTGTTAATCTTT 100 32
     lin1851 NONE
     lin1850 NONE
     lin1849 1862120 .. 1862132 -  -3.4  -2.53263   CCTACTGTCAATCTA                GCTA CTGCT TAGC                GATTTCGTCATCACC  42 14
     lin1848 NONE
     lin1847 1860343 .. 1860374 -  -5.8  -5.67967   ATTACGACAAAAAAA      CGGAACCTATCCCC TTCT GAGAATTTGTTCCG       TTCATTTATTATTTC 100 53
     lin1845 NONE
     lin1844 1853214 .. 1853239 - -12.7  -4.58283   TAATTGGTCCAAAAA         GAGCTTACCCT TTTT AGGATAAGCTC          TTTTTTATTATGGTA 100 33
     lin1840 NONE
     lin1839 NONE
     lin1838 1843289 .. 1843301 -  -6.3  -3.23611   AAAAAAGCGTACTAA                CTGTT TGA AACAG                ATGGACCACTGATTC  61 9
     lin1837 1842202 .. 1842231 -    -5  -5.71983   TCAAGCACAAAAAAA       CTAGGAATCAGC ATGGTA GCTTTTTCCTAG        TTCTTCAAAATTATT  86 36
     lin1836 NONE
     lin1835 NONE
     lin1834 NONE
     lin1833 1838895 .. 1838939 -  -8.8  -5.96521   ATTAAGTAAAAAAAA GT-GCGAATGCTTTTCAATCT ATGA AGAGAGAAAAACATTCGCGAC AGCTTATGATTTTTT 100 29
     lin1832 1836088 .. 1836117 - -15.2  -5.35354   TACACAAGTAAAAAA       GCCAAGTGTGTA AGACAA TACACACTTGGC        AGGTTGTTTTTTCTA 100 38
     lin1831 NONE
     lin1830 NONE
     lin1829 1834140 .. 1834171 -    -6  -5.34055   ATAAATACTAAAAAA      CAGAAACCCTCT AATATAAA AGAGAATTTCTG       CTTTTTTAAAATTTT  84 39
     lin1828 1832374 .. 1832388 -  -4.4  -3.58726   GGTTTCTATATATAA               TTATTT TGG AAATAA               GGAAGCTCTCGTTGC  55 523
     lin1826 1831291 .. 1831323 - -12.2  -4.56597   TGGGCGTCCTAAAAA     GCCGAAAACTCTTGA GAAA TCAAG-GCTTTCGGC      TTTTTACAGTCTTTA 100 64
     lin1821 1825663 .. 1825674 -  -2.2  -3.61465   CTCTAAAAAATAAAG                CCAG ATGC CTAG                 AAAAAAACGTCAAAG  47 112
     lin1820 1824766 .. 1824779 -  -5.3  -3.60627   TTAGCCCACGCGAAA               TGCAA TTAT TTGCA                GAAGAGTTGCGTCGG  59 72
     lin1818 1823587 .. 1823625 - -16.3    -3.445   TCATTCATGAAAAAT   TAAAACGCTAAAACTGC TCACT GCAGTTTTAGCGTTTTT   TAATTGATTTCGCCT 100 25
     lin1816 1822449 .. 1822462 -  -2.3  -5.85737   ATACTAACAAAAAAA               CTGCC ACTT GTCAG                TAGTTTATGGCATGA  83 30
     lin1815 1820897 .. 1820919 -  -9.9  -5.75342   TGGGTGTAAAAAAAA           GACGCTCCT TTTAC AGAAGCGTC           TTTATCATGTAAATT 100 135
     lin1814 NONE
     lin1813 1817952 .. 1817964 -  -4.1  -4.59853   TGAACTTTCCAAAAA                TGAGA TAG CCTCA                TCTACGCTCATTTCT  67 39
     lin1811 NONE
     lin1810 NONE
     lin1809 1815690 .. 1815711 - -13.1  -3.86252   TTGGATGAAAGAGAA           TCCCACCTA ACAA TAGGTGGGA            TGTTTTTATTTATTC  95 31
     lin1806 1813780 .. 1813807 -   -15   -5.4593   TTAAAAGAAGAAAAA        GCCAAGT-GCGCA AAT TGCGCCACTTGGC        TTTTTTTAGTCTCCA 100 31
     lin1804 1811899 .. 1811910 -    -3  -2.57132   CTTTTCTTTCATAAC                TAAG TCTC CTTA                 ACGATTACATTCATC  42 36
     lin1803 1809286 .. 1809312 - -13.9  -4.92783   AATTGATTAGAAAAA         CCAGATTCTGA TTTAC TCAGAATCTGG         TTTTTCTATTTCTTC 100 11
     lin1801 NONE
     lin1800 NONE
     lin1799 1806737 .. 1806754 - -12.7  -5.48825   TAGTATTTAAAAAAA             GACCCGG GATT CCGGGTC              TTTTTTATTTATCTA 100 34
     lin1797 NONE
     lin1796 1803661 .. 1803679 -  -3.2  -4.61482   TTCCTCAAAAAAGAA             CAATTTTT ACG AAAAATAG             CTAATTTTTATCCTT  62 50
     lin1795 1802990 .. 1803016 - -16.7  -5.82036   AGAATAAACAAAAAA         CGAGCTTGGAG ATAAA CTCCAAGCTCG         TTTTTTTAACGATAT 100 31
     lin1792 1799344 .. 1799359 -  -3.4  -3.23855   CCTTCCAAAAATAAT              TATTAT ATTC ATAATA               CCGGAAATAACGCTT  47 71
     lin1791 1798850 .. 1798868 -  -9.6  -5.69068   TAAAAACATAAAAAA             CACCTAGC TAG GCTAAGTG             TTTTTGTTTAATTAT 100 33
     lin1790 1790020 .. 1790041 - -10.9   -5.4505   TTTGCCAATAAAAAA           CCTCCCTAG AGAA CTAGAGAGG            TTTGGAAGTTTCGAT 100 271
     lin1789 NONE
     lin1788 NONE
     lin1787 NONE
     lin1786 1783493 .. 1783515 - -12.1  -5.09895   TATTCATGTAAAAAA           CTGGTTGTC CTAAT GACAACCAG           TTTTTTTATTTGGAA 100 31
     lin1784 NONE
     lin1783 NONE
     lin1782 NONE
     lin1781 NONE
     lin1780 1776165 .. 1776196 - -13.2  -5.55664   TGATTATTAAAAAAA      GAAAGGCACTCTAA TTAA TTAGAGTGTCTTTC       TTTTAATTTATTTCG 100 8
     lin1777 NONE
     lin1776 NONE
     lin1775 1772964 .. 1773002 -  -9.9  -5.10077   AAACAGCTTAAAAAA  CTAGCTACGTTAAAAGAT GAGA ATCTTT-AATGTAGCTAG   TTTTTTTATGGATAA 100 49
     lin1773 1771013 .. 1771040 - -13.6  -5.99154   TAGGAAAGAAAAAAA        CCGAACATTCCT CACA AGAAATGTTCGG         TTAAGCTTATTTTAC 100 32
     lin1772 1769000 .. 1769041 - -14.8   -5.1101   TTATCATCGAAAAAA GAAAACCTAGACAAAGCTA GTAAT TAGCCT-GTCTAGGTTTTC TTTTTATTTTCCAAA 100 29
        leuS 1764621 .. 1764657 -  -9.7  -5.63517   TTTCCAAAGAAAAAA   CGCTTCAAAATT-AGC AACAAA GCTCAATTTCGAAGCG    TTTCTCTAATCAATT 100 35
     lin1768 1764047 .. 1764057 -  -4.6  -3.74184   AACTTAAGCGAACAA                 GCGC CAA GCAC                 CTTCTCAGTCTGTCA  57 126
        rpsB 1763167 .. 1763192 -  -8.4  -5.00616   TTTCTCTTTAAAAAA         GGTGATAAGA ATAGTG CCTTATCACC          TTGAAAGTTTCAAAT  90 47
         tsf 1762183 .. 1762221 -   -17  -5.73563   ATGAAATCAAAAAAA   TAAAAACCCCGTATTTCC TAA GAAAATACGGGGTTTTGA   TATCATATAAAATCA 100 54
     lin1761 1758977 .. 1758989 -  -2.7  -2.83921   AGTATAAAGATATTA                GTTAA TCC CTAAC                TCTTGTATGAGTTTC  42 14
     lin1760 NONE
     lin1759 1757296 .. 1757328 -    -2  -3.75817   TTTGCATAATAAAGA      CCCCTTTCTAAAAA TTAAT TTGTCAAAACGGGG      CTAATCGCATATACT  50 162
     lin1758 NONE
     lin1757 NONE
     lin1756 NONE
     lin1755 NONE
     lin1754 1753302 .. 1753313 -  -7.2   -4.1399   CCACCTATACATAAA                CCGG AACG CCGG                 TCATAGCTTGAATTT  75 3
     lin1753 NONE
     lin1752 1751592 .. 1751605 -  -3.8   -2.8372   GATGGTCCATCAAAT               CCGA CATATT TCGG                CATTTCCTTAGTAAG  46 43
     lin1751 NONE
     lin1750 NONE
     lin1749 NONE
     lin1748 1749940 .. 1749955 - -11.8  -3.29511   CTCACCTCTTTACAA              GGGCGG TTTC CCGCCC               AGCATTTTATTCTTC  89 32
     lin1747 NONE
     lin1746 NONE
     lin1745 NONE
     lin1744 NONE
     lin1743 NONE
     lin1742 NONE
     lin1741 NONE
     lin1740 NONE
     lin1739 NONE
     lin1738 NONE
     lin1737 NONE
     lin1736 NONE
     lin1735 NONE
     lin1734 NONE
     lin1733 NONE
     lin1732 NONE
     lin1731 NONE
     lin1730 NONE
     lin1729 1734694 .. 1734717 -  -4.6  -5.24129   TTTTGGCATAAAAAA          GACACTGA ATCATTTA TCAGCGTC           TTTTATCAATCGTTT  79 11
     lin1728 NONE
     lin1727 NONE
     lin1726 NONE
     lin1725 1731774 .. 1731785 -  -4.4   -4.2828   CCTCATTCACCAAAA                TCCT CTTC AGGA                 ACATATCGTTCTTCT  64 1
     lin1724 NONE
     lin1723 1730795 .. 1730815 -  -2.6  -2.79276   ACTATCCAGTAATGA            TTGGAAAA TCATT TTTTCCAT            TATGACTTCATCACC  42 25
     lin1722 NONE
     lin1721 NONE
     lin1720 NONE
     lin1719 1728516 .. 1728532 -  -9.4  -5.00616   TTTCCTCCTAAAAAA              GCGACC AAAAA GGTCGC              TTAGTATAATATATT 100 41
     lin1718 NONE
     lin1717 NONE
     lin1716 1723250 .. 1723263 -  -2.3  -2.78495   CTACCATTAATATCA               CACCT CTCC AGGAG                TATAAATTCCAACAA  41 9
     lin1715 NONE
     lin1714 NONE
     lin1713 NONE
     lin1712 NONE
     lin1711 NONE
     lin1710 NONE
     lin1709 NONE
     lin1708 NONE
     lin1707 NONE
     lin1706 NONE
     lin1705 NONE
     lin1704 NONE
     lin1703 NONE
     lin1702 NONE
     lin1701 NONE
     lin1700 1715182 .. 1715208 - -10.9   -5.9218   TATATAACAAAAAAA         GACCCCCTAGC GCTAA GCTAAGAGGTC         TTTAAATTTATTTCA 100 33
     lin1696 1712639 .. 1712660 -  -6.6  -5.77853   AATTCTCAAAAAAAA           GCCTCGAT AATTAA ATCGAGAC            TTTTTGTTTATAAAG  95 33
     lin1695 1711594 .. 1711606 -  -4.1  -4.95758   ACTATATCATAAAAA                TAGGA AAT CCCTA                TTTAAATAATAACAA  73 62
     lin1694 NONE
     lin1693 1710282 .. 1710322 - -14.3  -3.61239   TACAGCTATATACAA  TAAAAGCATAACGATACTT AGT AAGCACCGTTATGCTTTTT  GATCATTTCTATTTA 100 38
     lin1692 NONE
     lin1691 NONE
     lin1690 NONE
     lin1689 1705057 .. 1705108 - -19.2  -5.72053   TAACCAAACAAAAAA CAAATAATAAAAAAGACAGCTTCC ATTT GGAAACTGTCTTTTTTATTATCAG GAAGCTGTATCAGTT 100 22
     lin1687 NONE
     lin1686 1700103 .. 1700113 -    -4  -2.93089   CATTACTCTAAACTA                 CTAT TAT ATAG                 GAAAAGACGAGTGAC  46 59
     lin1685 NONE
     lin1684 NONE
     lin1683 1695565 .. 1695588 -  -6.1  -5.88565   CTTATAACAAAAAAA          TGAATGACA ACGAAG TGCCATTCA           CCTTTTTTTATAGAC  93 33
     lin1682 1692703 .. 1692726 -  -8.9  -6.09196   GTGAAAATAAAAAAA          GAAGCGAAC TTATTT GCTCGCTTC           TTTTTTTGGTAATTA 100 38
     lin1681 NONE
     lin1680 NONE
     lin1679 1690804 .. 1690828 - -14.4  -5.16572   AGTTAATCCAAAAAA          GAGGTTGTCC GTTAT GGACAACCTC          TTTTTTTAATGTTTG 100 31
     lin1674 NONE
     lin1673 NONE
     lin1672 NONE
     lin1671 NONE
        trpF NONE
     lin1669 NONE
        trpA NONE
     lin1667 NONE
     lin1666 1675967 .. 1675996 -  -2.1  -6.06723   TCTTTTAAAAAAAAA       GAACAAACCCAAA TAAA TATCGGCTTGCTC        TTTACAAAAAGCTTA  87 38
     lin1665 NONE
     lin1664 1673593 .. 1673616 - -12.6  -5.45652   ATGCTTAATAAAAAA          TCCTCTCTTT ATCT AAAGAGAGGA           TTTTTTTACGATTTA 100 31
     lin1662 NONE
     lin1661 1670702 .. 1670728 - -10.2  -4.82091   AATGAAACAAAGAAA         CTGCCACAAAAC TAA GCTTTGCAGCAG         TTAATTTTTTCAATT 100 48
        daaA 1669739 .. 1669758 - -10.8  -5.88197   CTAAACATAAAAAAA            CCTTCCTT AAAA AAGGAAGG             TTAGGATTTATTATT 100 36
     lin1659 NONE
     lin1658 1667600 .. 1667625 - -11.3  -5.60993   TTTTGCATAAAAAAA         GCGCATTCTCAT TAA ATG-GAATGCGC         TTTTAAATTAATTTT 100 33
     lin1657 NONE
     lin1656 1665963 .. 1665985 -  -9.9  -5.67529   AATTAAAAATAAAAA           CCAGATGCA GCAAG TGCACCTGG           TTTATCCTAGTCAAT 100 36
     lin1655 1665068 .. 1665085 -  -7.7  -5.42862   ATACCCTCAAAAAAA             GAAGCGG AATC CCACTTC              TTAATTTCGATTTTC  93 26
     lin1654 1664677 .. 1664698 - -10.1  -4.77757   GCCTAAAAATTAAAA           CGACTACCC ACTT GGGGAGTCG            TTTTTTTAACGAATA 100 31
     lin1652 NONE
     lin1651 1662846 .. 1662871 -  -5.4  -5.14965   ACGCTCATGAAAAAA         GTCCGGCTCC GTTATA AGAGCCAAAC          TTTTCACCGTACTTT  79 29
     lin1650 NONE
     lin1649 NONE
     lin1648 1660952 .. 1660974 -   -12  -5.30155   TTAGCAAGCAAAAAA           GCGCCCGATA TAG CATCAGGCGC           TTAAAAAAATCAATT 100 43
     lin1647 1658234 .. 1658245 -    -3  -2.75064   CTTTCCATGTAATTA                GAAA AATC TTTC                 AGCAAATATAAGCGA  43 109
     lin1646 1656657 .. 1656678 -  -4.4  -5.05712   ATAAACAAGCAAAAA           GCATGCCA AATAAA TGACACGC            TTTACTGAAAGTTAA  76 37
     lin1645 1655961 .. 1655995 - -14.5  -3.46848   GAAAACTTAGTATAA     GAAAAGCGCTTAGGA TATGC TCCTAAGCGCTTTTA     TAGTTTAAACAATTG 100 30
     lin1643 NONE
     lin1642 1653558 .. 1653573 -    -9  -5.93809   TTTGTATAAAAAAAA              CAGCCT CGCA AGGCTG               TTTTTTAACTTAATC 100 41
        aroA 1652259 .. 1652274 - -10.4  -5.83211   GACCAAAATAAAAAA              CCCTGG CGTA CCAGGG               CTTTTCGAGATTATT 100 36
        ccpA 1650758 .. 1650790 - -19.3  -5.36441   TTTGGACATAAAAAA      CGCCCCTCCGCTAAA CAG TTTAGCGAAGGGACG      TATTAATTAACGTGG 100 278
        tyrS 1649430 .. 1649453 -    -6  -5.28176   TTTATGCACAAAAAA          GCACTCGCCT TTAA AAACAAGTGC           TTTTCTTCTTATTTA  84 34
     lin1636 1646021 .. 1646053 - -15.9  -5.66684   TAATTTAGAAAAAAA      CAAGGATTCCTATTA TTA TAATAGAAATCCTTG      TTTTTTAGGCTTTAT 100 37
     lin1635 NONE
     lin1634 1643553 .. 1643578 - -12.7  -5.43414   ATTATATACAAAAAA         CCGTTTACCCT AAAA AGGATAAACGG          TTTATCTTAAAATAA 100 32
     lin1633 NONE
        argJ NONE
     lin1631 NONE
     lin1630 NONE
     lin1629 1638277 .. 1638296 -  -9.3  -5.55769   TCTTATAATAAAAAA            GTCTGGC GTAAGT GCCAGAC             TTTTTTTATTTCGCT 100 31
     lin1627 NONE
     lin1626 NONE
     lin1625 1635070 .. 1635107 - -22.9   -5.5454   CCAAACAAAGAAAAA   GCAGAAACGGCGTAGCC GTAA GGCTACACCGTCTCTGC    ATAACATATTACTGT 100 78
     lin1622 NONE
     lin1621 NONE
     lin1620 NONE
     lin1619 NONE
     lin1618 1630025 .. 1630056 - -10.3  -5.24531   ATTGTCTACAAAAAA      GCTAGTAACGG TTTTGCTTTG CCGTTACTAGC       TTTTTTCATGTTCTA 100 190
     lin1617 NONE
     lin1616 1627526 .. 1627550 - -17.3  -5.96894   AGCTAAATAAAAAAA          CTCGCTCTTGA AAT TCAAGAGCGAG          TTTTTTTTATTTTAA 100 37
     lin1614 1625669 .. 1625692 -   -14  -5.72254   TCAAATAACAAAAAA          GCAAACTTCC ACGC GGAAGTTTGC           TTTTTTTATTAAATT 100 34
     lin1612 NONE
     lin1611 NONE
     lin1610 1621384 .. 1621410 - -10.3  -5.36441   TTTTTATATAAAAAA         TAAAGCCAGCT AGTTA AACTGGCTTTA         TTTCTTGTTTATTTA 100 34
     lin1609 1617876 .. 1617912 -  -5.3  -4.82162   CACAAGAAGACAAAA   TGC-CAGTCTATCC GAATCAAAAT GGACAGACTGCGCA    GTATTGTTTTCCACG  74 83
     lin1608 NONE
     lin1607 1615880 .. 1615914 - -12.5  -5.01497   ATTACTATATAAAAA    GAAGATGATTC-CTTA AAAA TAAGAGAATCATCTTC     TTTTGGACTTTATAA 100 35
        pfkA 1614639 .. 1614664 - -11.2  -4.55295   TTTTTCACAAAGAAA         GGCTACCATG CTTTGT CATGGCAGCC          AGCTCTTCAGCCGTT 100 41
     lin1605 1612603 .. 1612622 - -12.8  -5.76633   GTAGACACAAAAAAA            GCGCCCCG CTAG CGGGACGC             TTTTTAGAAAGGTTA 100 44
     lin1604 1612109 .. 1612137 -    -9  -3.90112   CTTTTTTCAACTAAA        CCTCTATAGAAA GTTTT TTCCCATAGAGG        TTTCAATTACATATC  82 32
     lin1603 1611537 .. 1611550 -  -3.1  -3.16881   TATTTATTTTATGAA               TGCAA CTAA CTGCA                TTGCCATATACGCAA  47 0
     lin1602 NONE
     lin1601 1608981 .. 1609014 -  -8.4  -5.13344   ATAGGAACATAAAAA     CAAACCACTT-ATCC GAATG GGATTAAATGGTTTG     TTTAAAATACGTACA  90 96
        polA NONE
     lin1599 NONE
     lin1598 NONE
     lin1597 NONE
        dnaB NONE
        dnaI 1601674 .. 1601701 -  -3.4  -5.79595   GGGCAAAATAAAAAA        CCCATCCCTC CTGTTGTC AAGGGACGAG         TTTATGCTCGTGGTT  89 295
        thrS 1599667 .. 1599688 -  -7.3  -5.19212   AGCACCATGAAAAAA           TACTGCCCC ATTT GAGACAGTA            TTTTTCAGATTAGTA  88 35
     lin1593 1598978 .. 1599001 -    -6   -5.1287   TTTAGACGGAAAAAA          GAGCTGGATT TTTC ATTCCAACTC           TCTCTATTATTCCAT  83 32
     lin1592 NONE
     lin1591 NONE
     lin1590 NONE
     lin1589 NONE
     lin1588 1593359 .. 1593390 - -10.3  -5.85244   AAGCAAAATAAAAAA      CTCTTCTCATCCT AATAAA AGGACGAAAAGAG       TATTATTCGCGGTAC 100 283
        valS 1590636 .. 1590667 -  -8.9  -5.07053   AACCACCTTAAAAAA      TGACCTTACCACA CGATTT TATGATAAGGTCA       AATCATTTTATTAAA  95 36
     lin1586 1589208 .. 1589237 - -12.4  -5.31059   AGACTAACTAAAAAA       CACCTATTTTCT ACTAAG AGAAAATAGGTG        TTTTTATTTACTTTT 100 113
     lin1585 NONE
     lin1584 1587492 .. 1587504 -  -3.5  -3.66874   TTAATTTTATCGAAA                TTAAA CTT TTTAA                AGTAATTATTTTTAT  50 235
     lin1583 NONE
     lin1582 NONE
     lin1581 1584669 .. 1584688 -  -4.3  -5.40072   TTTTTCTGAAAAAAA            CAGCTTG AAATCG CAAACTG             TGGATATACTCCACA  82 91
        minC NONE
     lin1579 1583061 .. 1583087 - -12.4  -3.87075   ATCACCTTTTATAAA         GACCCTTCATCC AAA AGATAAAGGGTC         TAATTTTTTATTTTC  95 33
     lin1578 1581639 .. 1581670 -  -2.4  -4.49167   AACATAACAGTAAAA      TGATAG-CATAGAGA AGC TGTCTATGTCAATCA      CTTGTTAATTTTAAT  59 36
        rplU 1581223 .. 1581235 -  -4.9  -2.89569   CTTTCAAATTAAGCA                TTGAT TGC ATCAA                TAGTTAATTTTGTGT  51 6
     lin1576 NONE
        rpmA 1580545 .. 1580560 -  -6.8   -5.9362   GAAAACACAAAAAAA              CCGCCA CAAG TGACGG               TTTTTAATTTTGTAT  95 41
     lin1574 1579347 .. 1579366 -  -8.6  -3.51329   TAGTTTTAAGTACAA            CGAAAGCC CAGA GACTTTCG             TTTAGAGCTAGTTAT  75 50
     lin1573 1577782 .. 1577811 -   -13  -4.95155   TTTACATCACAAAAA       TGCGCCAAATGC TTTTAC ACATTTGGCGCA        TCTTTTAACAATTAT 100 37
     lin1572 1576342 .. 1576366 - -10.8   -5.1675   GTAGCTAGGAAAAAA         GCGTGCGCCAA TTGA TTGGCGCA-GC          ACTTTTTTTAATCCA 100 33
     lin1571 1575427 .. 1575450 -  -3.9  -5.95539   TCGCAAATAAAAAAA          GTTACCGCA ATAAAA TACGATAAC           TCATTATTTAAGTAG  90 33
     lin1570 1574584 .. 1574612 -  -3.1  -4.55287   TTGATTCATATAAAA        CACCCCATTCA GATTGCA CAAAAGGGGTG        TTTTGACTTAATTTA  62 33
     lin1569 1573530 .. 1573541 -    -3  -2.69799   TCACGTCATACATTA                TATG ATAG CATA                 AAAAGGAACATCTGT  43 102
     lin1568 NONE
     lin1567 NONE
     lin1566 NONE
     lin1565 NONE
     lin1564 1569196 .. 1569225 -  -4.3  -5.03314   TTTATGTTTAAAAAA       TGCCACTCCACCGT TTA AAGG-GAAATGGCA       TTTTTATTTCAAGTA  76 41
     lin1563 NONE
     lin1562 1566397 .. 1566427 - -17.8  -4.74801   CAAGTCTATTAAAAA       CAGCCGAACTTCAT TTT ATGAAATTCGGCTG       TTTTTTTAAACTACA 100 31
     lin1561 1565962 .. 1565982 -  -9.8  -5.27335   TCTTCCAAACAAAAA            CGCTAACT AAGTA AGTTAGCG            TCTTCTTTATTATTT 100 35
     lin1560 NONE
     lin1559 1562993 .. 1563016 - -10.4  -5.52384   TTTTTATGAAAAAAA          CTACTCCTAA AATA TCAGGAGTAG           TTCGTTTTTTATAAT 100 34
     lin1558 NONE
     lin1557 1560092 .. 1560130 - -13.4  -5.63103   TTCTAACTAAAAAAA   GCAATCATTCCAGTGA TGAAATT TCACCAGAATGATTGC   TTTTTTATTTTCGCA 100 30
        hisS NONE
        aspS 1555276 .. 1555301 - -17.7  -5.03715   ATGATTTTTAAAAAA         GAAGCTGAGCG CGGT CGCTCAGCTTC          TTTTTTTAGTTAGTT 100 31
     lin1549 1550792 .. 1550820 -  -6.7   -5.1287   TTTACACGCAAAAAA        GAAACCCCAATCG TAC CGTTTAGGATTCC        CTTCCTTTGAACCCG  84 262
     lin1548 NONE
     lin1547 1548355 .. 1548385 -  -3.4  -5.32699   TTAAACAGGAAAAAA      CCGGAG--TCTCGT AGAAA ACAAGATTCTCCGG      TTCTAATTTTAACCA  74 34
     lin1546 NONE
     lin1545 NONE
     lin1544 1544408 .. 1544427 - -12.2  -5.84381   TGAGCAATAAAAAAA            CACCCACT TGCG AGTGGGTG             TTTTTCATCCTGCCA 100 30
     lin1541 NONE
     lin1540 1539861 .. 1539876 -  -3.4  -3.15996   TATCATGTATCAATA              TTTATT CAAC AATAAA               CTAAATTATAAAGAA  47 55
        alaS NONE
     lin1538 NONE
     lin1537 NONE
     lin1536 1535822 .. 1535852 - -12.7  -5.49568   AACGCAAAATAAAAA       GCATGTCTTGACA GTTTT TGTCAGGACATGC       TTTTTTTATATTATT 100 36
     lin1534 1533872 .. 1533912 -  -9.1  -4.68209   ATTTTAACAAACAAA  GCACCTGCCAAAAACATGC AAT ACACGTTTCTGACAAGTGG  TTCATTTTAATTATT 100 32
     lin1533 NONE
     lin1532 1532411 .. 1532432 -  -5.8  -4.54047   TTATTGTATAGAAAA           GCACGGAG ATATCG CTCCGCAC            CTTCATAAAAAAACA  74 156
     lin1531 NONE
     lin1530 1531176 .. 1531204 -  -6.7  -5.43866   TAACCTCCAAAAAAA        GCACAGTCGTTAA CAA CTAACTTCTGTGC        TTTTATCTTTTGTCG  87 28
     lin1529 1530428 .. 1530450 - -12.8  -6.09196   CGTAAAATAAAAAAA           TCCAGGAGAA TCT CTCTCCTGGA           TTTTTTATATTGTTT 100 30
     lin1527 NONE
     lin1526 NONE
     lin1525 NONE
     lin1524 1525701 .. 1525714 -  -3.9  -2.71791   AGGTTTCCTCCAAAT               TTAAG GCAA CTTAA                TTTGTTGCTTATTTA  45 12
     lin1523 NONE
     lin1522 NONE
     lin1521 1524156 .. 1524178 -  -4.8  -5.75342   TCTCCTTAAAAAAAA           CAGACGGA TTTTTTT CCCGCCTG           TTTTTTGTTAGTTAT  86 40
     lin1520 1523383 .. 1523408 -  -8.5  -5.68039   AAACGCATAAAAAAA         GAAAGTAATCT TGGA AAATTACTTTC          TTGCTACGAAAAAGA  95 18
     lin1519 NONE
     lin1518 1522037 .. 1522048 -    -3  -3.72968   ATGATGATAGCTAAA                TATC GCTC GATA                 ACGTTCCCTCCTTAT  52 41
     lin1517 NONE
     lin1516 1518677 .. 1518703 - -12.5  -4.07568   TTTTTGTTTTTAAAA         TAGCTTTGTCT TCTGG AGACAAAGCTA         TTTTTTATACAGTTT 100 30
     lin1514 1516255 .. 1516290 -   -12   -5.0916   CTTTTAACATAAAAA    GATTGTGCTATGAACA TATT CGCTCTTAGCACAATC     TTTGTTATTATTTCG 100 33
     lin1513 1514932 .. 1514951 -  -2.8  -3.06796   TTCTAGCTTAGTCAA            CCGAAAAC ACTC GATTTCAG             ACTAAAGTAGGATTG  43 71
        hrcA NONE
        grpE NONE
        dnaK 1511272 .. 1511295 -  -5.3   -4.9792   TATTTCAGATAAAAA          GCCAAAGCC ACAGTA GACTTTGAC           TCATTATCCTTACCT  77 51
        dnaJ 1510005 .. 1510037 -  -8.5  -4.43844   TTAGTATGTAGAAAA      GGTCGATGGTTGC TTCTCGC ACAACTATCGACC      TCTACGTTCATCAAT  89 36
     lin1508 NONE
     lin1507 NONE
        rpsU NONE
     lin1505 1507358 .. 1507391 - -11.3  -5.96219   TATGTATAAAAAAAA     CAGGATTTCCTTCATA AAA TATGAAG-AAACCCTG     TTTTTTAATGTTTTC 100 60
     lin1504 NONE
     lin1503 NONE
     lin1502 NONE
     lin1501 NONE
     lin1500 NONE
     lin1499 1501869 .. 1501900 - -20.4  -5.47159   CTGAATAAATAAAAA      GCATCTGGTACACA AATT TGTGTACCAGATGC       TTTTTTATTAATATT 100 33
        recO 1500096 .. 1500138 - -23.8  -5.10767   CAGCCAATATAAAAA CTCTCGTCCCTATATGCT GATTTAA AGCATATAGGGACGAGAG TTATCTCGCGGTTCC 100 226
        glyQ NONE
     lin1495 NONE
     lin1494 1496106 .. 1496120 -  -6.4  -5.16572   AGGCAAGTTAAAAAA               CGAGTT TTT AACCCG               TTTTTTTAATATTAT  84 155
     lin1493 NONE
        dnaG NONE
        rpoD 1492466 .. 1492492 - -17.4  -4.72272   CCTTTTCATTAAAAA         GGCAGGAGAACA TTT TGTCCTCCTGCC         CGGTTGTGCATTATT 100 36
     lin1490 NONE
     lin1489 1490577 .. 1490605 - -11.2  -5.57054   AATAACGCAAAAAAA        CGACTAATTTCC ATAAA AGAAATTAGTCG        TTTTTAATTAACAAA 100 33
     lin1488 NONE
     lin1487 NONE
     lin1486 1487240 .. 1487265 - -11.3  -5.54264   AAATAGCCAAAAAAA         CCTGGAAA-GCT TGG AGCATTTCCAGG         TTCGGATAATTATTT 100 35
        zurA NONE
        zurM NONE
        zurR 1485074 .. 1485090 -  -5.1  -6.09196   TGCAAAATAAAAAAA              GGTCC TGAATGC GGACC              TTTTTTACTATTAAG  93 36
     lin1482 1484002 .. 1484050 -    -4  -4.60797   TGGTCATATAGAAAA GCCCTTTACTGGAGTGTGTTT TTGACGGG AATCAAAA-CCAGTAAAGGGC TTTTTTTATTGGTGG  65 54
         sod 1481016 .. 1481033 -  -5.5  -6.02919   TTAGAAATAAAAAAA             GACCCAC CGAA GTGAGCC              TTTCTATTATTATTT  93 35
     lin1477 1478716 .. 1478739 - -10.4  -5.22039   TTGAAATGTAAAAAA          CCACTTTCAC AAGA ATGAAAGTGG           TTTTTTGATTAATTT 100 34
     lin1476 NONE
     lin1475 NONE
        dapA NONE
     lin1473 1473670 .. 1473693 - -12.5  -5.72207   TTTAAACGAAAAAAA          CTGCTGCAC ATCGAG GTGCAGCAG           TTCATACTAGACTTC 100 32
     lin1472 1472269 .. 1472283 -  -2.8  -3.20633   CTATAACATATTTAA               GCTCTA GTT CAAAGC               AGTTAAATCACTTGC  45 14
     lin1471 1471540 .. 1471563 - -10.4  -6.08342   GAATAAATAAAAAAA          CAATATCCCA TTTC CGGGATATTG           TTTTTTTATTTAAGT 100 31
     lin1469 1469210 .. 1469232 -  -4.3  -4.32177   GTACCCCAGAAGAAA          GCAGTTTCTA TTGT TAGAAA-TGC           AATCGCCACAATCCC  64 199
     lin1468 1468566 .. 1468591 - -10.5  -4.88711   ATAACATACTAAAAA         GCCCTATTAGC ATTT ACTAACAGGGC          TTTCCTTTATTTAGG 100 32
     lin1467 NONE
     lin1466 NONE
     lin1465 NONE
     lin1464 NONE
     lin1463 1463308 .. 1463319 -    -3  -4.53036   GCATAAAGATGAAAA                TTTC GAGG GAAA                 GAAATGAGAAAATTA  62 84
     lin1462 1462377 .. 1462402 -  -4.7   -5.5762   ATTAAATAGAAAAAA         GCTAGGTGG TTTTTACG CCACTTAGC          TTTTTTGTTATTGTC  83 33
     lin1459 NONE
     lin1458 1457656 .. 1457689 - -12.6  -5.00616   TCCCCCTTTAAAAAA     CAGGGGTT-TTCCAG CTAAT CTGGAAGAACCCCCG     TGTGCATTACGTATG 100 32
     lin1457 NONE
     lin1456 1455087 .. 1455098 -    -3  -3.10981   ACTTGAAAATAAGGA                CTTT CTTA AAAG                 GATTTAAAGATTTTC  45 29
     lin1455 1454419 .. 1454444 -  -8.4  -5.58074   TAACGATCAAAAAAA         CCGACTAGGCT CATTT AG-CTAGTCGG         TTTTACTTTGAATCG  93 14
     lin1453 1451815 .. 1451841 -  -8.9  -5.96894   ATTTAAACAAAAAAA        GCCTTAATCCAC AACT GTG-ATTAAGGC         TAGTTTAATCTTATT 100 105
     lin1452 NONE
     lin1451 NONE
     lin1450 1448971 .. 1448981 -  -2.6  -4.22442   AAACAAACGAAAGAA                 TTAT TGG ATAA                 TGTGTATGATAAAGA  58 432
     lin1445 1445627 .. 1445649 -   -12  -4.33907   TATAAATAGTGAAAA           CCGGCGAATA CTA TGTTCGCCGG           TTTTTTTATAGTATT 100 31
     lin1424 1419331 .. 1419356 - -14.1  -5.50774   TAGAATAAATAAAAA         GAGGTTGCGAC TAAA ATCGCAACCTC          TTTTTTTAAGAAAGT 100 31
     lin1421 1414309 .. 1414326 -  -7.7  -4.35524   TGCGCAAATTGAAAA             TGATCGC CGCC GCGACCA              AGCCTATAATTTTTT  79 446
     lin1418 NONE
     lin1417 1412452 .. 1412473 -  -2.4  -3.13368   ATAGTAAAATAATCA           TTTCATCT GTTGGA AAATGAAA            AACTGTCTTCATCAT  42 6
     lin1416 1411559 .. 1411583 - -11.5  -5.20783   ATCCAAATAGAAAAA          CCGCAACCT TATAACG AGGTTGCGG          TTTCTTTTATTTTTC 100 32
     lin1390 NONE
     lin1389 1384164 .. 1384179 -  -6.2  -3.06515   TTTCATCCTGAAAAC              TGCTTT TTTT AAAGCA               TCCTTTTCTATTATA  57 43
     lin1388 1383719 .. 1383751 - -12.8   -5.4111   AAGAAGTATAAAAAA      GAAGCCTTGCCATG GATCT CACGGCAAGGCTTT      TTCTTATTTAGATTT 100 29
     lin1384 NONE
     lin1383 NONE
     lin1382 NONE
     lin1381 NONE
     lin1380 NONE
     lin1379 NONE
     lin1378 1375438 .. 1375465 -    -7  -3.56594   CTAAATCTTTTTAAA        CAACGAACTCTT GCTT ATGGGTTCGTTG         TTTTTGTTAGCGTAT  68 12
     lin1371 1370054 .. 1370072 -  -3.2  -4.07568   GCTCCTCCTTTAAAA             TTTAAATC AAT GTTTTAAA             TATTCTTCAATGATT  55 13
     lin1370 1369517 .. 1369541 -    -8  -5.97979   ATAATAACAAAAAAA          GGAAATAAGT TCTAG ACTCATTTCC          TTTTTTAATAATTAA 100 37
     lin1369 1368303 .. 1368351 - -28.1  -3.60475   AAGCCTGAGTCTAAA TAATAGCAAAAAAGCAAGTAGTT TTT AACTACTTGCTTTTTTGCTATTA TCTTTTTGGTCGTGT 100 23
     lin1349 NONE
     lin1348 NONE
     lin1347 NONE
     lin1346 NONE
     lin1345 1341901 .. 1341924 -  -6.8  -4.67942   TTTAACAAAGTAAAA          CCCTTCTA TTATAACT TAGAAGGG           TTTTTTGATTACTTT  80 34
     lin1340 NONE
     lin1339 1337279 .. 1337300 - -13.1  -4.67982   TTGGAGCTAAGAAAA           CCCTGTACA AAAT TGTACAGGG            TTTTTCCTATGCTTT 100 32
     lin1329 1325173 .. 1325192 - -10.7  -5.69793   ATAGTAAACAAAAAA            GCTGCCC GTATTA GGGCAGC             TTACTATTTTTTCAT 100 29
     lin1323 1316532 .. 1316559 - -16.4  -5.45802   TGGTTAAAATAAAAA        CCCAGCAGAGCT AAAT AACTCTGCTGGG         TTTTTATTACATCCA 100 32
     lin1299 NONE
     lin1298 NONE
     lin1297 1293998 .. 1294021 -  -8.2  -5.08824   TTTTTATGCAAAAAA          TACGCTAAAC AAAA GCTTAGCGCA           TTATTTCTTCTTCGA  90 18
     lin1257 1263718 .. 1263746 -  -9.7  -5.04987   AATATTTTCAAAAAA        CTGCGACATAT GAGTAAT ACATGTCGCAG        TAATACAAATAATCG 100 45
     lin1234 NONE
     lin1233 NONE
     lin1232 1248033 .. 1248045 -  -6.2  -4.87803   GAGTTTTAAAGAAAA                GCCC AAGAA GGGC                AAATCATTATTAAAA  81 35
     lin1231 1246277 .. 1246292 -  -3.4  -3.54475   TGTTTGATTATACAA              TAAATT ACAC AATTTA               GCTATAATTTAACAC  50 296
     lin1230 NONE
     lin1229 1244598 .. 1244624 - -12.5  -5.58074   TAATCACTAAAAAAA         GGATTCTAAGA AATTG TCTTAGAATCC         TTTTTTATTATTTTG 100 33
        proB NONE
        proA 1242403 .. 1242431 - -13.3  -5.47159   GTTGAATACAAAAAA        CAAGGAAGCCTAA CTA TTAGGCTTCCTTT        TCATTAATTACGGAT 100 29
     lin1225 1240810 .. 1240835 - -14.8  -4.10552   AACAGCATAAAAATA         CCCCGCGAAA TATAAG TTTCGCGGGG          GTTCATTTAATTAGT 100 32
     lin1223 NONE
     lin1222 1237051 .. 1237073 -  -9.8  -4.20712   TAGAAGACGTTAAAA           GGCCCGAGAA ATA TTCCCGGGCT           TTTTTTATTGAATTA  93 30
     lin1220 1235747 .. 1235782 -  -6.1  -5.71712   TTCCACACAAAAAAA    GACCCAAGAACACCG CGAAAT CGGCACTCTGGAGTC     TTTTTATAAAAAAAG  88 290
     lin1219 1234575 .. 1234615 - -14.3   -3.3771   TTTTAAAGGATAACA  GTAGAAAAGCACTGCAA TCATAAT TTGCAGTGCTTTTCTAT  CCTCTTTTTTTAAAT 100 283
     lin1217 NONE
     lin1216 1232230 .. 1232251 - -10.2  -5.61596   AGTCTTATAAAAAAA           GCATTGCG CTGATT CGCAATGC            TTCCATTTATCAAGA 100 35
     lin1213 1229456 .. 1229489 - -18.3   -5.1286   TAAAAAGTAGAAAAA     GCGCAGTACACCAAG CGGG CTCAGTGTACTGCGC      TTTTTCATTTATTGA 100 34
     lin1207 1224962 .. 1224985 -  -8.2  -4.47786   AATGACTTAAAGAAA          GAACCTGAAA CTTA TCCCAGGTTC           TTTTACTTTTAGGAT  84 34
     lin1206 1224249 .. 1224276 -  -9.9   -5.5454   TTAAATAAATAAAAA        GAGGCGTAACT TTTAAT AGTTGCGCCTC         TTTTTATTAATCATT 100 32
     lin1199 1214020 .. 1214076 -    -6  -4.76311   GATAAATAAAAATAA GCTTGAATTAACGAG-CTACATCCC AGTTAAGA GGGGTGTAGGCAAGTTATTTCAAGC TTATCTTTTTAGTAA  77 34
     lin1191 1204237 .. 1204261 -  -8.5  -4.96646   CTATATAATTAAAAA          CGCCTCGTC TTTATTT GACGGGGCG          TTTTATCATTTTTTT  95 31
     lin1182 1190693 .. 1190741 - -13.7  -4.63932   TATGGTTTAAGAAAA TAATAAAAGTGGTTGATAAGTC GGAATG AACTTATCAACCACTTTT-TTA AATCTCTTCTTGTTT 100 23
     lin1174 NONE
     lin1173 1183789 .. 1183815 - -11.6  -5.74288   AGAAATAACAAAAAA         CCTCTCCAGACA TTC CATCCGGAGAGG         TTTTCTTTATTAAAA 100 35
     lin1152 1166041 .. 1166067 - -12.4  -5.73339   ATAATCATAAAAAAA         CGATTTCGGCAA CAT TTGCTGAAATCG         TTTTTTATTTAAGTG 100 30
     lin1114 1132727 .. 1132757 -  -3.5   -5.2189   TCAAGCAGCAAAAAA      GTCATATTCTGA AATAATCA TC-GAATATGAC       TTTGGAAAGTACTTA  74 38
     lin1104 1125736 .. 1125760 -  -7.9   -5.0916   TTTTGAATACAAAAA          GAAAACGCTTT AGG ATAGCGTTCTC          TTCTTAATTTTATAC  88 35
     lin1103 1125036 .. 1125061 -  -7.7   -5.5454   TTAAAGAAATAAAAA         GGTTCACTT GATTTTGT AAGTGAACC          TTTTTGTGTTATTTT  93 34
     lin1102 1124630 .. 1124654 - -10.1  -6.11229   ACGAAAATAAAAAAA          GGAATTTGGCT TTT AGTCAAATTCC          TTTTTATACGATTTT 100 29
     lin1099 1121388 .. 1121410 - -10.7   -5.4593   GTAAAATAATAAAAA           CAGCTTGTA TAGTT TACAAGCTG           TTTTTTATTTATAAA 100 208
     lin1096 NONE
     lin1095 NONE
     lin1094 1115436 .. 1115457 -  -8.8  -4.78237   TATTCTATAAGAAAA           GAAGACCA TTGATC TGGTCTTC            TTTTTATTGTTTAGA  93 29
     lin1070 1095192 .. 1095223 - -10.3  -4.67011   AAGTTGATGCAAAAA      GAGAGCTGACA AATGAAAAAA TGTCAGCTCTC       TTTTTTTATTTTTTA 100 31
     lin1065 1086391 .. 1086412 - -11.7  -5.95539   CGTTAAATAAAAAAA           CAGAGTGAT TTTA ATCACTCTG            TTTTTTTCGCTTACG 100 36
     lin1057 1074875 .. 1074894 - -10.7   -5.9362   TAAAATAGAAAAAAA            CCGCCCA GTTAAT TGGGCGG             TTTTTTTATTTCTCC 100 31
     lin1053 1070280 .. 1070291 -  -2.2  -2.75992   TTTTATTGAAGAGCA                GCCT TATA AAGC                 GGAATAAGCTCATCA  40 1
     lin1052 1069077 .. 1069112 - -13.5  -5.96894   AGCTAAATAAAAAAA    CGAATGTATTGCCTA TCAATT TAGGCGATACATTCG     TTTTTTATTTTAAAA 100 35
         def 1060000 .. 1060026 - -11.6  -5.54907   TTTATAAAATAAAAA         CCCCACAGGA TATAGAT TCCTGCGGGG         TTTTATTCATTTCAT 100 37
     lin1041 NONE
     lin1040 1057774 .. 1057807 - -19.1   -3.8709   AAATTGGTGGATAAA     TAAAACCATCCGGCC CGCG AGCCGGATGGTTTTA      TTTTTGTCGTTCCGC 100 23
     lin1032 NONE
     lin1031 NONE
     lin1030 1050976 .. 1051033 - -13.2  -5.63504   AATTTCATAAAAAAA CCTCTCTCATGCTTTTCTCTAGTT TACCAAACAT AACTAAAGAAAAGCATAAGAAAAG GTTAAAAAAGTTCAT 100 27
     lin1029 1050156 .. 1050184 -  -9.6   -4.5852   TAATTTAAATCAAAA        GCGAGGCCAC TATTTCAGT GTAGCCTCGC        TTTTTGTTGTTATTT 100 6
     lin1027 NONE
     lin1026 1046963 .. 1046990 - -10.8  -5.59655   GAAATCAACAAAAAA        CGATAAATGATT TTGA AACCATTTATCG         TCTTTAAAACTATAC 100 35
     lin1025 1045887 .. 1045917 -   -12  -5.52023   AGCATCAATAAAAAA       GATGACTGAAGC TTAATGG GCCTCAGTCATC       TTTTATTTTTATTCA 100 34
     lin1012 1034180 .. 1034216 -  -5.9  -5.74086   AAAGCAAATAAAAAA    GACATCAATTCGTTC TCAAAAG GAGCGAATTGGCGTC    TTTTTAATTATTATT  88 29
     lin1005 1028527 .. 1028565 - -16.3  -3.59087   AATATTATCGGTAAA   TAAGAAACACCCGCTAA ATTAG TTAGCGGGTGTTTTTTA   TTTTGCTAAAAATTG 100 23
     lin1000 1023890 .. 1023917 -  -4.3  -4.05905   AAAAACGCAAAAACA        TAAAGCATTGT TAAACG AAAATGCTTTA         CTTTTGCGCAGTTAG  59 51
     lin0999 1022348 .. 1022385 - -16.6  -4.08058   AACGAAGACTACAAA   GAAATCCGAGTAATCA GCTAAT CGATTACTCGGATTTC    TTTTCTTTTTGCAAA 100 13
     lin0997 1020780 .. 1020800 -  -6.9  -5.60993   TTTTTCATAAAAAAA            CATTCCTAT AAA AAAGGAATG            TTTCTAAGTTTTTTA  93 38
        clpE 1018442 .. 1018467 - -13.4  -4.91109   CTTGCATTAGAAAAA         GGCTTGCGTT TAAGTT AACGCAAGCC          TTTTTTATTAAACTG 100 33
     lin0994 NONE
     lin0993 1016333 .. 1016355 - -12.8  -4.72272   TTTTGGCATTAAAAA           CCCCTAACCA ATT TGATTAGGGG           ATAATAATTAATATT 100 33
     lin0980 1003427 .. 1003450 - -15.4   -5.5074   CAATCTAACAAAAAA          GGATTGGCTC AAAG GAGCCAATCC           TTTTTTTAATTTTCA 100 31
     lin0976 NONE
     lin0975  999233 ..  999264 -  -9.8   -5.9218   GAGATAATAAAAAAA      TAGTTATTTCT-TCT ATT AGAAAGAAATAACTA      TTTTTATTAATAAGT 100 32
        dltA NONE
        dltB NONE
        dltC NONE
        dltD  993902 ..  993931 -  -9.4  -6.22691   TAACAATAAAAAAAA       TCCAGGAGTAGT TTAAAT ACTACTTCTGGA        TTTTTTTTGGTCCAT 100 15
     lin0965 NONE
     lin0964  989226 ..  989241 -  -2.6  -4.43397   TGTGAAAAGAAATAA              TTCACT GCTA AGTAAA               AGCTGATACAAAATT  58 177
     lin0963  988296 ..  988320 - -12.9  -5.49234   ATATGTAATAAAAAA          GTAGCAGCCGA GAT TAGGCTGCTAC          TTTTTTTATTATAAG 100 34
     lin0950 NONE
     lin0949  976389 ..  976415 - -12.5   -5.4833   GGACGTAAGAAAAAA         GTAGATTAAGC TTAAT GCTTAATCTAC         TTTTTCAGTTCCCCA 100 17
     lin0947 NONE
     lin0946  973014 ..  973062 -  -9.2  -4.30995   TCCTCTATAAAAGAA GGGGATGTCGTCACTATTTCA GAAACAAA TGAAATAATGA-AACACCCCC AAGAAACTGATGAAA  85 289
     lin0941 NONE
     lin0939  967624 ..  967652 - -11.2  -4.89521   ATAGCGCAAATAAAA        GAACATAACTAG AAAAA CTAGCTATGTTC        CAAATGTTACTTCAA 100 32
     lin0938 NONE
     lin0937 NONE
     lin0936  966056 ..  966094 - -27.8  -5.67529   AATCAAAAATAAAAA   GAGTGGTTTGGCGCATTA TCG TAATGCGCCAAACCACTC   TTTTTTCAGTTATTT 100 35
     lin0932  962604 ..  962628 - -15.1  -5.52986   ACTTTATTAAAAAAA          GAAAGCACGCA TTC CGCGTGCTTTC          TTTTTTATTTAAGGT 100 30
     lin0927  957082 ..  957103 - -14.5  -5.65927   TAGGTAAATAAAAAA           GAGTCCAGC ATTA GCTGGACTC            TTTTTTTATTTAGTA 100 31
     lin0908  938003 ..  938033 - -14.9  -5.43487   AAAGCATAGAAAAAA       CGAGCTTTAGGAA CTAGT TTCCCAAAGCTCG       TTTTTTTATTCTGTC 100 31
     lin0880  914469 ..  914496 - -11.4  -5.85011   TAAAAACTAAAAAAA        GGAAGCGCT-GAA TTT CTCGAGCGCTTCC        TTTTATATTATAGAA 100 33
     lin0869  904520 ..  904561 -  -8.9  -4.12188   TGACTATCCTCAAAA TCACTAGTAACTTTAGAGT TCTA ATTCTAAGGTTGCTAGTGA  TTTTTTGCCTAATCT  85 34
     lin0864  899492 ..  899525 -  -6.9  -5.05301   AAATAAGTATAAAAA     GTTAGAAGGTACA GGTATTAA TGTACTTTCTAAC      TTTTTTTAGTTTAAA  88 147
     lin0861  897401 ..  897422 -  -7.3  -3.03969   ATTGATTAAATGAGA           GAGTCTAAG GGAA CTTAGGCTC            TTTTTATTTTTGTAA  63 29
     lin0851  884945 ..  884972 - -11.4  -5.72207   TGCAAATTAAAAAAA        CCGATTCAGC TCTCAGTT GCTGAATCGG         TTTTTTTGTTTTCGC 100 3
     lin0842  876581 ..  876611 - -15.6  -5.55769   TTTTATAATAAAAAA       GCAATATGCCTGTA TTA TTCAGGCATATTGC       TTTTTTTATTGGTTT 100 31
     lin0836  870588 ..  870622 - -10.2  -3.12104   ATATTTAATAAAGTA     GAATATTCTCACTAGC ACT GTTAGTAAGAATATCC     TTAGATTTCATGGGG  80 373
     lin0831 NONE
     lin0830  862080 ..  862098 - -11.8  -3.65554   CGATTTAAGAAAAAG             GGATTCCA ACT TGGAATCC             TTTTTTAAATTTGCG  91 30
     lin0828  859814 ..  859843 - -12.2  -5.69473   TACAGTATAAAAAAA       GCAAGCAATCCC GAAAGT GGGGTTGCTTGC        TTTTTTAGCCCTCTC 100 30
     lin0826  857889 ..  857906 -  -6.9  -4.96848   TGGTCTATACAAAAA             GACGAGC CGGA GCCCGCC              TTAGAAAACTGGATG  88 26
     lin0825  855580 ..  855617 - -23.1  -5.34365   CGAGAACAAGAAAAA   TAAAGAGAAGACCCAGT GATC ACTGGGTCTTCTCTTTA    TTTGCTTTTGATCTG 100 241
     lin0818  846200 ..  846230 - -11.3  -5.58179   GATTATAATAAAAAA       GTGTGAATCAGTT AGCTA AGCTGATTCACAC       TTTTCTTTACGTCTT 100 6
     lin0813  840699 ..  840721 -    -7  -5.65177   AGATTTATAAAAAAA           GTTGAGCGCA TAC TAAGCTCAAC           TTTTTTTATCAAAAT  93 21
     lin0806 NONE
     lin0805  834577 ..  834602 - -13.5  -3.03085   CATCTCAAACAATTA         GACTCTTGTAT TCTA ATACAAGAGTC          TTTTTTACGGTTCCT  90 40
     lin0792  817224 ..  817248 -  -9.4  -5.41746   AAGTGCGCAAAAAAA          CAGCCAATCT GCAAG AAATTGGCTG          TTACGTATTTTACCA 100 315
     lin0791  815672 ..  815714 -  -9.5  -5.37171   AAGAGTAAATAAAAA CATCTCCTGTATCATTCA AGTAAAAA TGAATGA-ACAAGAGATG TTTTTTTATTTTTGA 100 31
     lin0789  814387 ..  814411 -  -7.2  -5.97575   AAGCTACAAAAAAAA          CCACGAATAG GCTAG CTACTCGTAG          TTTCAGTAATTATTT 100 35
     lin0788 NONE
     lin0787  812621 ..  812648 - -10.7  -5.24531   ATTTCGGATAAAAAA        GTCGAAGGAAGC GTTTT GCT-CCTTCGAC        TTTCGTGTTATTTTC 100 33
     lin0786  811811 ..  811830 -  -3.6  -5.73563   ACGAAATTAAAAAAA            CAGAGA CGAGCGAT TCTCTG             TTTTTTCTTTTAAAA  84 35
     lin0783 NONE
     lin0782  808658 ..  808678 - -14.7  -4.90869   ATGATTAATTAAAAA            GCCGCCCAT CCA ACGGGCGGC            TTTTTTCTATTCAAT 100 32
     lin0778  798708 ..  798730 -  -4.8  -6.09196   TTGAAAATAAAAAAA           GCCAACGTAA CAA TTTTGTTGGC           TTTCTGATGTTTATG  93 36
     lin0777 NONE
     lin0776 NONE
     lin0775 NONE
     lin0774  795611 ..  795640 - -12.2  -5.00851   ATTAAGTAAATAAAA       GGGAGAACCGGA TCTAAT TCCGGTTCTCCG        CTTTTTCATTTTAGT 100 44
     lin0773  795028 ..  795070 - -10.7  -4.73388   AATTGTTAGCAAAAA CGCCATGCTTCATTTCCCTA AAAA CAGGGAAGT-AAGCGTGGCG TTTTTTAGCTATATG 100 30
     lin0772  793408 ..  793425 -  -2.7  -4.08692   TAATTGGTTTTAAAA             GTCTATA AAAA TATAGTC              AATAGAAAAAGAGAC  55 159
     lin0770  791949 ..  791977 -  -5.3  -4.95806   AAATTAGGATAAAAA       GAAGCTGG-CGC AACAAA GTGTCCAGCTTC        TTTTTTTATGCTAAA  77 31
     lin0767  789431 ..  789459 - -12.5  -5.03314   CTTATCGGTAAAAAA        GCATTGTCCCCAT TCA AAAGGGACAATGC        TTTTTTTATTTTATT 100 31
     lin0764  786703 ..  786723 -  -6.8  -5.97979   AGAATAATAAAAAAA            GCACTTCC TACTT GGAGGTGC            TTTTTAGTGGCTCGA 100 12
     lin0742  766106 ..  766116 -  -4.6  -5.27938   ACGGTTAAAGAAAAA                 GCCG TTC CAGC                 GCCTCCAGTTACACC  79 287
     lin0740  761944 ..  761967 - -12.6  -4.68424   TAAGCCATTCAAAAA          GACGATAAAC CGAG GTTTATCGTC           TTTTTTTATTAATTA 100 51
     lin0733  755320 ..  755349 - -13.7  -5.75599   CAAACCATAAAAAAA       CGTTTGGAAGCAT AAGC AAGCTTCCAAACG        TTTTTTTATATTTTT 100 31
     lin0729  749922 ..  749956 - -16.6  -5.72053   CAATCAAATAAAAAA     CAGCAAGTCTCTCCGA ATA TAAGAGAGACTTGCTG     TTTTTTTATTTGCGT 100 31
     lin0682 NONE
     lin0681  708857 ..  708881 -   -13  -4.93696   TTTAAATATTAAAAA          CGAGCTAGAA ATTAA TTCTAGCTCG          TTTTTTTAATGGATT 100 31
     lin0668 NONE
     lin0667  697552 ..  697570 -  -8.1  -5.58179   TATTATAATAAAAAA             CCGCCCA AACAA TGGACGG             TTTTTGTATTATCTA  93 34
     lin0666  697170 ..  697189 -  -9.4  -5.95946   GCAAGAACAAAAAAA            CTTAAGTG AATT CACTTAAG             TTTTTTTGGAGTAAT 100 44
     lin0663  692599 ..  692616 -  -2.1  -5.32944   TTTATAAGCAAAAAA             GT-CTTTA CAT TAAAGCAC             TTATTGAGTGGTTCG  72 381
     lin0659  688980 ..  689016 -  -9.5  -4.79949   TCCGTAAAAAAATAA    GCATCGAATGGGCTGTT TTT AAGAGCTCATTTGATGC    TTTTTTGTTTAATAA 100 34
     lin0656 NONE
     lin0655  686232 ..  686255 - -15.4  -4.11394   AGCGTATCGTTAAAA          GAGCTGTCAC AAAA GTGACAGCTC           TTTTTGATATAAATT 100 8
     lin0650  680730 ..  680764 -  -5.9  -5.95539   CTTTAAATAAAAAAA     GAACTGTTTAAGC GAAAAATGA GCTTAAACAGTTT     TTTGATGCGATAATA  93 68
     lin0647  676317 ..  676344 - -11.5  -5.72207   CCTAAATGAAAAAAA        GTAAGTATCCA TGATAT TGGATACTTAC         TTTTTTTATTTGTCT 100 31
     lin0635  661157 ..  661198 - -14.7  -5.69473   CATACCATAAAAAAA GCAAAAGACGCGCTTTGTA TCTC TAAAAAACGCGTCTTTTAC  TTTTTAATTTGTAGC 100 29
     lin0634 NONE
     lin0633  659908 ..  659948 - -18.6  -5.55698   TAGAACTTAAAAAAA  GAAAGGCTTGAATTCCTA AAAAA TAGGTATTCAAGCCTTTC  TTTATATATATTTTG 100 27
     lin0627  656256 ..  656278 - -12.1  -4.84311   GCGGAGATAAGAAAA           GTCCTATGC ACCGG GCATAGGAC           TAAGAAAAGATTTCT 100 25
     lin0626  655664 ..  655691 - -10.7  -5.28942   GATTTTAAATAAAAA        GAGCCGCAAACA GTGAT TGTTTGCGGC-C        GATTTTTTATTTTAA 100 32
     lin0624  653203 ..  653215 -  -5.5  -2.96989   AATACATAGAAGAAG                GGGCT AAA AACCC                GGGCTCTATTATGTT  53 365
        acpD  650702 ..  650734 - -20.1   -5.2422   AATGAGACTAAAAAA      TAACCGTAACAGAGG TTT CCTCCGTTACGGTTA      TTTAAAATTAAAAGA 100 33
     lin0619  648780 ..  648805 - -13.4  -6.01187   AACTAAATAAAAAAA         GCGAGACTTC CATTTT GAAGTCTCGC          TTTTTTATTTAACTA 100 34
     lin0614  642815 ..  642841 -  -7.3  -5.64274   TCATGTATAAAAAAA         CGCCCCTTCGA AAAAA TCAAAGAGACG         TTTCTTTATATGACT  93 31
     lin0613  642308 ..  642346 -  -5.4  -5.54894   AACGCATCAAAAAAA   CCTCCTAAAGTACACTAT ATT ATAGCATAAATTAGGAAG   TTAGCTTAACATCTA  84 31
     lin0612  641872 ..  641907 -  -9.2  -5.85737   AGAGGAATAAAAAAA    TGTCTATTCTAGTTGA ATAA TCAATTAGGATAGACA     TTTTTTTATTTTGTC 100 31
     lin0607 NONE
     lin0606  637690 ..  637716 - -13.8  -6.13503   TATTAATAAAAAAAA         CAAGCCCGTTTA TTT TAAGCGGGCTTG         TTTTTTTATTTTGCG 100 42
     lin0604 NONE
     lin0603  634273 ..  634299 - -14.6  -5.54885   AAGACTAATAAAAAA         GTTACCTCAGAA ATT TTCCGAGGTAAC         TTTTTTTATATGCTT 100 31
         iap  617928 ..  617956 -  -8.2  -5.45652   ATTTCCAACAAAAAA       CCTGTGAAGC-GA ACTT CCTGCTCCACAGG        TTACTTTAAATTATT  93 47
     lin0590  616663 ..  616707 -   -14  -5.53991   CAGCCAGTAAAAAAA TAATAACAAAACAGCGACCAA GCAA TTGGTCGCTGTTTT-TTATTT ATCCAAAGTGAGGAA 100 20
     lin0587 NONE
     lin0586  614360 ..  614380 -  -9.8  -5.55769   TTCGATAATAAAAAA            GCAATCTC GTCTA GAGATTGC            TTTTTTAAATACGTT 100 30
     lin0582  608633 ..  608653 - -12.6  -5.50723   CGATTAAAAGAAAAA            CCGGGGAT TCCGC ATCCCCGG            TTTTTTTGCTGTCTA 100 38
     lin0580  606787 ..  606797 -  -6.8  -2.57931   TGCATTTTTTAGAAG                 GCCA AGG TGGC                 TTTCGTTCGATTGAT  56 448
        hisZ NONE
        hisG NONE
     lin0576 NONE
        hisB NONE
     lin0574 NONE
     lin0573 NONE
     lin0572 NONE
     lin0571 NONE
     lin0570  599643 ..  599667 - -10.8  -5.26316   CGATGTCATAAAAAA          TAACCGCACC AGGGG GATGCGGTTA          AAGGGAGTATTAGGG 100 231
     lin0569  597928 ..  597952 - -17.3  -5.53436   AGATAACATAAAAAA          CCCTGCTTTCA CAC TGAAAGCAGGG          TTTTTCTATTTAAAT 100 35
     lin0567  595541 ..  595569 - -13.9  -5.67063   CTTAGCATAAAAAAA        TCCAGAGTGGCGC AAT ACGCTACTCTGGA        TTTTTAAATTATTTT 100 34
     lin0562  590422 ..  590455 - -11.2  -5.85244   AAGCAAAATAAAAAA     GCTTGAAAACGAGA TTCGAT TCTTGTTTTCAAGC      TTTATTTTTATTTTT 100 33
     lin0551  578479 ..  578499 -  -9.1  -3.04501   ACGAATCGTGTAACA            TTTGTCACC ACT AGTGACAAA            TGTCATATTTCACAA  74 175
     lin0550  577107 ..  577130 - -12.5  -3.21276   TTCCTCCTTATAATA          GGTGGGAAG GGCTAG CTTCCCACC           ATGTTACCTTTAATT  91 35
     lin0549 NONE
     lin0548 NONE
     lin0547 NONE
     lin0546 NONE
     lin0545  573718 ..  573741 -   -14  -4.88895   AAACAAATAAAGAAA          CTCGATTCTG TTAA CAGAATCGAG           TTTTTATTTATTTAC 100 33
     lin0543  571218 ..  571249 - -19.6  -5.65927   GATTTAAACAAAAAA      CAGCCTCAAGCGAA TTCA CTCGCTTGAGGCTG       TTTATATATCGACTA 100 38
     lin0539  566192 ..  566219 - -17.2  -5.30199   AAAAATTAACAAAAA        GGTTTCCTCGTA AATT TACGAGGAAACC         TTTTTTTATGTCGTT 100 31
     lin0530  555399 ..  555426 - -11.4  -5.96521   ATTAATTAAAAAAAA        CGCGATTTTCGT TAAA AAGAAAATCGCG         TTTTTTTTAATTGTT 100 32
     lin0529  553585 ..  553614 -   -10  -5.54079   GTAAAAATGAAAAAA       CGCTTAGTCGAG TTTAGG CCCGGCTAAGCG        TTTTGTTATTTATGT 100 31
     lin0526  550686 ..  550705 -   -10  -5.53079   AAAATACATAAAAAA            GAGGCAAC ACAA GCTGCCTC             TTTCAAAAAAATATA 100 72
     lin0525  549449 ..  549481 - -12.1  -4.33248   TAATGTGATAATAAA      TCCCCACTTAGCT TTATCTT AGCTAGGTGGGGA      TTATTTTATATAAAC 100 31
     lin0518  538889 ..  538939 - -11.4  -5.50723   TTAGCAAAATAAAAA CCTAGATAAATCGAAAAATAGCCC AAA AAGCCAATTCTCCATTTATCTAGG TTATGCCCAAGTTGG 100 358
     lin0517  538000 ..  538029 - -16.7   -3.5393   ATGATTTTGTTTAAA       GTAAAAGCCCAAA ATAA TTTGGGCTTTTAC        GGTGATTTTTATTTA 100 34
     lin0516  536477 ..  536509 - -12.2  -4.91285   AGCAAGATAAGAAAA      GAGTAGATACTTTC ATCTA GAAGGTATCTACTC      TTTTTGTTTTATCAA 100 37
     lin0513 NONE
     lin0512  532882 ..  532905 - -11.1  -4.86939   TAATAAATCCAAAAA          CCATCTGAC GAGAAA GTCAGATGG           TTTTTTCTTTAATAT 100 34
     lin0491  514037 ..  514060 -  -8.9  -4.78848   TTTTTAAATAGAAAA          GGAGCC-ACC GATTT GGTTGGCTCC          TTTTTTTATAGGAAA  93 31
     lin0471  492311 ..  492327 -    -3  -3.41325   GAGATGCTAATAAGA              GACGTT TTTTT AACATC              TTGTTACCTCTTCTC  48 29
     lin0470 NONE
     lin0469  488985 ..  489010 - -10.5  -4.13805   AAAAATTCATAGAAA         CAAGCCCATAA TAAT TCATGGGCTCG          TTTCATTATTTATCG 100 31
     lin0468 NONE
     lin0467  487390 ..  487421 -  -8.8  -5.95539   CGCGAAATAAAAAAA      TGCCAGCAAAGTGA GAAA TCATTTTGTTGGCA       GTTTTTTTATATTAT 100 32
     lin0464  484713 ..  484753 - -10.6  -4.78326   TCTTAAATAAATAAA  GCAAAACACGGAAATCCA TTCTT CGGATTTCCGTGTTTTTT  TAGATGAAAAAAAGC 100 42
     lin0461  481094 ..  481123 - -18.1  -5.16237   AACTCCAGTAAAAAA       GAGCCATTCTGTT CGCG AACAGAATGGCTC        TTTTTTTATTTATAC 100 31
     lin0460  479691 ..  479715 -  -7.2  -4.87892   CTGCAATAAAATAAA          TACGTCTATC TTCGC GATAGACGTT          TTTTTATAGTTCATC  88 29
     lin0458  478130 ..  478151 - -10.1  -4.24606   AAGTTAGACCTAAAA           CCGCCCAGA GGAA TCTGGTCGG            TTTTTTATTCGGCTT  93 130
     lin0450  459922 ..  459959 -  -8.7  -4.89852   TTAGACTTATAAAAA   GAAAACTTGCTCAAA GCATTTAT TTTGAGCAAGTTTTT    TGTATTAATCGTAAA  95 7
     lin0444  452398 ..  452427 -  -5.2  -6.11243   ACGCAATAAAAAAAA       GACTGTA-AACAA AATGA TTGCTCTACAGTC       TTTGGCTTTTTCTAT  93 37
     lin0443 NONE
        lstR  451284 ..  451294 -  -3.2  -4.00468   AGCAGAACTCATAAA                 GAAG CCT CCTC                 AATTAAATTTTTTAG  55 8
     lin0441  449951 ..  449977 - -15.3  -5.13473   ATTATATGGAAAAAA         GCCAAAGACCA TGAGG TGGTCTTTGGC         TTTTTTGGGGAGTGG 100 78
     lin0439  448592 ..  448613 -    -3  -5.80951   AGGCAAAATAAAAAA           CATCCAAC TTTTTC GTTGCATG            TTGCCTAGCATTTAC  89 37
     lin0433  443763 ..  443791 -  -9.8  -5.16206   AAACCAATATAAAAA        GCAAAATTTCTC GTATT AAGAAATTTTGC        TTTTATTTTTATTGC 100 34
     lin0432  440963 ..  440990 - -11.4  -6.02546   CCAAATTAAAAAAAA        CAGCAAGCGCCAA ATA CTGG-GCTTGCTG        TTTTTTATTTAATCA 100 34
        proC  423886 ..  423897 -  -4.4  -5.27923   GAATTTTATAAAAAA                TGTG GCTT CACA                 GAGCTTGGCCGTATC  79 98
        ltrA  418819 ..  418837 -  -8.1  -4.32951   ATGTGAACGAAGAAA             GGTGAGC GAAAT GCCCACC             TTTTTTTATTTTATA  83 36
     lin0400  411653 ..  411674 - -14.5  -2.60283   TAGCCAAATCAAGAG           GCCCCTTTC ATAT GAAAGGGGC            TTTTCACTAAACCAA  95 32
     lin0395  406921 ..  406948 - -17.2  -3.96696   AAGATTAACATCAAA        TGGCTCTGCTAA ACAA TTAGCAGAGCCA         TTTTTAGATATATTT 100 29
     lin0390  402638 ..  402666 - -12.5  -5.80248   GAAGATATAAAAAAA        CAGCGATTCTCTA ATT CAGAGAGTCGCTG        TTTTTATTAATTCTG 100 32
     lin0382  395095 ..  395109 -  -5.8  -4.08767   TTCATTGGTTGAAAA               TGATAA TCA TTATCA               ACTAATTCTAAATCG  69 55
     lin0381 NONE
     lin0380  394123 ..  394153 -  -9.2   -4.7629   GTATTAATTGAAAAA       TGCCTTGAAATC CACATCC GATTTCAAAGCA       TTTTTTTCATGTTCA 100 18
     lin0373  385865 ..  385885 - -13.3   -5.1517   AAAATAAATGAAAAA            GCAGCTGCA TGA CGCAGCTGC            TTTTTTTGAAACTTA 100 38
     lin0369 NONE
     lin0368 NONE
     lin0367 NONE
     lin0366 NONE
     lin0365 NONE
     lin0364 NONE
     lin0363 NONE
     lin0362 NONE
     lin0361 NONE
     lin0360 NONE
     lin0359  374265 ..  374298 -  -8.3  -5.42975   CTAGACAAATAAAAA     CAGGAATTCTCTA TTTGGATG TAGAGGATTCCTG      TTTTTTACAGTTCAT  93 42
     lin0354  370190 ..  370209 -  -6.5   -5.4492   TAGATATAGAAAAAA            CCTTATC GCGAAT GATAAGG             TTTTTAATCACTATT  87 39
     lin0348  361373 ..  361395 -   -15  -3.80893   ATGTTATAAGTGAAA           GAGAAGACGA TAT TCGTCTTCTC           TTTTTTATGTCCATT 100 30
     lin0345  359471 ..  359525 - -10.6  -5.96219   TATCTATAAAAAAAA CCAAATACTTTTCTAAATA-AATGC AGAGAA ACATTGTACTTAGAAAAATATTTGG TTATGCCCGGCTTGC 100 134
     lin0344  357960 ..  358007 - -15.8  -2.63723   CGGTTATCAAGCAAT TAAAAAACCCAGGTTCCCCCTC CTAA AAGGGCAAACCTGGGTTTCTCA TTTTTATAAATCTTC 100 29
     lin0334  349086 ..  349113 -  -7.1   -4.3467   ATTTGGATATGAAAA        GACAAGCTATT TTCTAT AGTAGCTTGTC         TTTTTTAGTATGAAT  78 40
     lin0332  346497 ..  346545 -  -7.6  -5.06052   TTAAAAAATATAAAA TAAACGCCTCCATTAATTTCAT TTTAG ATGAGATTAGTGGGGGTGTTTA TGATAGAAGTCCTTT  88 23
     lin0329 NONE
     lin0328 NONE
     lin0327 NONE
     lin0326  342010 ..  342044 -  -2.1  -3.99275   TTATACAACACCAAA     TAGAGAAAGAGACGA GTTTT TTGTCCCAATCTCTA     TTTAAGTGGCTATCA  52 38
     lin0325  340076 ..  340100 - -10.1  -4.46926   GATCGGATTAGAAAA          CCCTAGATTGT TTA AGAATCTAGGG          TTTTTTGTTCGCAAA 100 12
     lin0322  337129 ..  337139 -  -3.2  -2.51871   TTCCAGATGAAAAGG                 CACC AGA AGTG                 TTGAGTGATGCGGAA  43 399
     lin0313  326291 ..  326303 -  -4.1  -3.32066   AACAACTCCCTAGAA                TGCAG GTA CTACA                GACCCATTAAATTCT  51 7
     lin0312 NONE
     lin0311  324599 ..  324610 -    -3  -3.72743   TAGTAGTAAAATTAA                TCTT TTTT AAGA                 CGTCTAGATAAGAAA  52 10
     lin0310  323655 ..  323685 -  -4.8  -3.08695   TCCACATAAATGATA       CCAAATTGCCAC TTTATTG GTGGAAATTTGA       AGATTTAATGAGAAA  52 65
     lin0309  322878 ..  322900 -  -8.5  -5.56112   AGAAAAACGAAAAAA           CTCCATCTA TAACG CAGATGGAG           TTTTTATACATCAAT  95 29
     lin0304  317033 ..  317064 -   -16  -4.40561   CCTTTTGAAAAATAA      GAAAATCCCCGCCA CACT TGGCGGGGATTTTT       AAGTATATTAGTCAG 100 33
     lin0302  315135 ..  315145 -    -4  -3.56704   TTCCTATGAAATGAA                 TTCT TTT AGAA                 ATTTGTAAACCCCGT  52 3
     lin0301  314217 ..  314252 - -10.7  -4.05319   ATAAATAACAGCAAA    GAGCTAGGAATA-ACA GCAGT TGTGCATTCCTAGCTC    TTTTAAATAATTTAT  93 37
     lin0300  313327 ..  313350 - -12.5  -5.69793   ATATTAAATAAAAAA          GGATGCAGC GTATAT GCTGCATCC           TTTTACTTATCTTAT 100 32
     lin0298  311838 ..  311861 - -11.1  -5.15381   AAGATAGTTAAAAAA          CGCAGATTC GGAAAG GAATCTGCG           TTTTTATATTATTTA 100 34
     lin0297 NONE
     lin0296  309647 ..  309677 - -12.8    -5.626   CATTGCATAAAAAAA       CCGCTAAAAAGA GTATGCT TCTTTTTAGCGG       TTTTTTTCTTTATTC 100 35
     lin0295  308433 ..  308457 - -10.1  -5.46129   GAAGAAAGTAAAAAA          GCCTAGTTC GTTTTCA GAACTAGGC          TTTTATTATTTATGG 100 35
     lin0242  237506 ..  237523 -  -7.7  -5.59534   AAGTATAACAAAAAA             GCATGCA AAAT CGCATGC              TTTTAGGAATTAAGA  93 44
     lin0241 NONE
     lin0240  236359 ..  236384 - -14.9   -5.1861   GCTAGTAGTAAAAAA         GAAGTATCCGA CCAG TCGGATACTTC          TTTTTGCTTAATAAT 100 33
     lin0214  205201 ..  205243 - -10.8  -5.46129   TAATAAACGAAAAAA GCTAAGTATGAAACTATC GATTTCA GATAGTAACATACTTAGC TTTTTTTATTTCTTT 100 31
     lin0211  202563 ..  202598 - -19.3  -5.95449   AAATAAAATAAAAAA    TCATGCGAGAGATCT TGTTCT AGATCTCTCGCATGA     TTTTTTTAAATCGTA 100 31
     lin0204  197286 ..  197335 - -11.1  -4.49377   TTTAGAAGAAAATAA CAAAAAAGGAACCAAAAGC-AC AGAGATA GTCGCTTTCGGTTCCTTCTTTA TATTGTCCGAGTTTG 100 23
     lin0194 NONE
     lin0190  179094 ..  179118 - -15.9  -4.84311   CTTTATACAACAAAA          CCCAGCAATTT TTA AAATTGCTGGG          TTTCTTCCAAACTGG 100 45
     lin0179  170009 ..  170053 - -15.9  -5.37593   GCCTAAATGAAAAAA TTGGTTGGTGTGAGAATGGTA ATT TACCAAATTCACACCAACCAA TTTTGTTTTTATTTG 100 34
     lin0177  166667 ..  166688 - -11.6   -5.9362   TAAAAGATAAAAAAA           GGAGCGAC TGATAG GTCGCTCC            TTTTTTATTAACTTC 100 33
     lin0161  156392 ..  156403 -  -4.4  -3.29584   CGTACAATAAAATCA                CATC CCGC GATG                 GAGTTTTTTCTTCAT  51 11
     lin0160  155909 ..  155926 -  -8.5  -5.28561   AATATATAATAAAAA             GACTCTA GTGA TAGAGTC              TTCATTAAAATTTCT  95 30
     lin0159  155019 ..  155043 -  -8.5  -4.96996   TTGAAACAAAAGAAA          CCATGGCAATC TTA GAAAGCCATGG          CGTCTCCATTTTCCA  90 44
     lin0156 NONE
     lin0155  149718 ..  149750 - -13.7  -4.11216   TTTCGATGCGCAAAA      TAAAAGGTAACTAGA ATC TCTAGTTACCTTTTT      TCTATAAAGCTTGCA 100 27
     lin0154  148331 ..  148356 - -10.6  -5.10968   ATTAATAGACAAAAA         CAGAGATTCT TTTAGG AGAATCTCTG          TTTTTATTTGAATTC 100 29
     lin0149 NONE
     lin0148  142293 ..  142313 -  -9.7  -5.07971   GAAAATAAGTAAAAA            GCAGCCGTT TTG AATGGCTGC            TTTTTTGTTGGTTAG 100 37
     lin0079   80527 ..   80552 -  -8.4  -3.23637   AAGAGATTAAGTGAA         GCCAAATCTT TGGTGG AAGACTTGGC          TAGCACTATAAACTC  70 248
     lin0075   79065 ..   79076 -    -3  -5.38958   ATGTAGAAACAAAAA                GTTT CTAA AAAC                 GCTTGACAGAAACGT  74 522
     lin0073   78434 ..   78446 -  -4.9  -2.68942   ACGTTTTCACACAAT                GTTAA TAA TTAAC                TTCAATAACAAGTAA  50 84
     lin0072   77436 ..   77460 -    -3  -2.87132   CTCCTTTCGCACATA          TGTTCTTTTT TCGAT AAAAAGAAAA          GCCTATTGGCTCTCT  44 41
     lin0071   76113 ..   76137 - -11.5  -5.04597   ACCCATATATAAAAA          CCGCCTAAACA AAG CGTTTAAGCGG          TTTTTTGTTTGTGAA 100 97
     lin0069   74181 ..   74208 -  -7.8  -4.52266   AATTAAACATGAAAA        GATGGTTCCA AAGTAACG CGGAACCATC         TTTTTTCAATTATTT  82 35
     lin0030 NONE
     lin0029   31312 ..   31329 -  -6.9  -5.77856   AATAAATGAAAAAAA             GCTGTCC ACGT GGGCAGC              TTTTTTTATTAACGA 100 34
     lin0018   21869 ..   21896 -  -7.7  -3.89956   CTAGGATATAGTAAA        CCCCCACTTTC GGTGAT GAAGGTGGGGA         TTTTATTTTAATATG  76 33
     pli0006    5317 ..    5343 +  -6.4  -5.33331   ATCCAAATTAAAAAA         GAACCCCCCCCG ATA CCAGGGAGGTTC         TTTTTCTTATCTTTC  85 30
     pli0012   10540 ..   10550 +    -4  -3.74693   TTCAAAAGCTCAATT                 TCTT CTA AAGA                 TTTAATGACATAAAA  55 253
     pli0017   13676 ..   13728 +  -6.5  -5.74122   ACCCCTATACAACGC TATTAAAACAATCCCCGTTATCTAT TGG ACAGGTAATAGGGGTTGTTTTTATG TTTTTTTATATAATA  89 47
     pli0026 NONE
     pli0027   26770 ..   26805 + -16.4  -3.56273   ATTTCAGTACAGACC    GAAAACCCGAAGAGAG TGCC TTCTTTTCGGGTTTTC     TTATATAATCCTCGA 100 102
     pli0032   30059 ..   30077 +  -3.2  -3.63968   AAATCATAGATACCG             TAAGGGAT TTT ATTCTTTA             TTTAAAACTTTGCAA  50 39
     pli0034 NONE
     pli0035   31102 ..   31127 + -12.7   -5.4833   AACGAAGAAACGAAA         GCCTATGAGAA GAGA TTCTCATGGGC          TTTTTTATTAAGTGA 100 41
     pli0036 NONE
     pli0037   33390 ..   33407 +  -7.1  -2.81738   TTTTTTTAATTGATA             GATAGAA ATTT TTCTATC              TATCATGCACTTATT  62 52
     pli0038   34520 ..   34537 +  -3.5  -3.19048   TTAATCGTTAAGAAG             TTAGTTT AAGA AGACTAA              ATTTATTACTTGGAG  47 37
     pli0039 NONE
     pli0040   37514 ..   37542 +    -9  -5.00616   AAAAATAGTTTGTCG        CAAATGCAGTTG CACCT TGACTGCATTTG        TTTTTTGACAAAAGA  95 237
     pli0041 NONE
     pli0042   38483 ..   38518 + -16.4  -3.56273   ATTTCAGTACAGACC    GAAAACCCGAAGAGAG TGCC TTCTTTTCGGGTTTTC     TTATATAATCCTCGA 100 102
     pli0044   40735 ..   40772 +  -9.3  -5.31072   TTATAACAAATAAAA   GACAGGCG-GTAGACT CTCATTT AATCTACTCGCCTGTC   TTTTTCTTCTATTAT 100 84
     pli0046   42457 ..   42488 + -17.6  -3.74383   AAAAAGCATAATAAA      TACCCTCTAAAATG AAAT CATTTTAGAGGGTA       TTCTATTAATCTGAT 100 11
     pli0047   43740 ..   43783 + -16.9  -5.14563   GACTATGTATTCTAA GGGCATATCTGTGGGACAG TTAATT CTGTTCTACGGGTATGCCC TTTTTTAATACAGAA 100 339
     pli0048   45791 ..   45830 + -15.1  -2.82558   GAACATTTTATGAAA  GAAAGCCCCTGAGACTG ATCAAA CAGACTTGGGGGCTTTC   TAGTGTTGGTTCTGT 100 44
     pli0050 NONE
     pli0051   51126 ..   51136 +  -5.4  -4.08853   TTTATGCTCGGAATA                 CTGA TTT TCAG                 TTATTTCATGTTGAA  66 152
     pli0052 NONE
     pli0053 NONE
     pli0054 NONE
     pli0055   56177 ..   56200 +  -5.4  -5.17353   AATCACTATAAAAAA          GTTTAGGAAT TATA ATTTCTAGAC           TTTTTTGGTAGCTAT  79 63
     pli0059   60703 ..   60735 + -13.6  -3.87364   TTCAGCCAATAAAAA      GTAGCCCTTTTGAT CTAAC AGCAAAAGGGCTAC      TTATATTATTATACG 100 58
     pli0060 NONE
     pli0061   63432 ..   63457 + -10.5  -4.95806   ACACAACAAATAAAA         GAAGGCATGTT TATA AGCGTGCCTTC          TTTTTATGATACTTT 100 40
     pli0063 NONE
     pli0064 NONE
     pli0065   66942 ..   66962 +  -6.1  -5.72254   TGTGTTCATTCGCAA            GCTTCAGTT TTT GGCTGGAGC            TTTTTTATTATTTAA  88 63
     pli0066 NONE
     pli0067   69000 ..   69031 + -16.2  -4.85129   ATCGATATATAAAAA      TATCCCTATATCTA TATA TAGATATAGGGATA       TTTTTACTCTGTCAT 100 347
     pli0070 NONE
     pli0071 NONE
     pli0072   74730 ..   74755 + -12.7   -4.5774   ACGGTGCTACTGCTG         GAGAGCTATGT TGAA GCATAGCTCTC          TTTTCATTGTTAGTA 100 399
     pli0079 NONE
     pli0080 NONE
     pli0077   78638 ..   78662 -  -2.1  -3.10589   TAAAAATTTGTAATA          GGTACTGCG GTTCACT CGCAATACT          TGGCAGATTCTTACA  42 75
     pli0076   77341 ..   77356 -  -7.6  -2.64679   AGGAACGCTAAACAT              CCCTTT CCTA AAAGGG               CTAGAATAATCATCC  63 518
     pli0075   76272 ..   76282 -  -6.8  -2.88249   TATATCGGCTATAGA                 TGGG ATA CCCA                 TGTTAAAAACGATAT  58 28
     pli0074 NONE
     pli0073   74444 ..   74458 -  -4.4  -4.23707   ATAAAGTTCAATAAA               TATTAT GTT ATAATA               TAAAGGCAGTAGCAA  62 486
     pli0069 NONE
     pli0068   69000 ..   69031 - -16.2  -5.04597   ATCGATATATAAAAA      TATCCCTATATCTA TATA TAGATATAGGGATA       TTTTTACTCTGTCAT 100 29
     pli0062   63745 ..   63755 -  -3.2  -2.79965   CAAAAGAAGTATAAT                 CAGC ATA GCTA                 TCATCACTAAACATT  44 332
     pli0058 NONE
     pli0057   57607 ..   57623 -  -5.1   -2.7361   GTAAGTATAAAGGTA              GTTGGCT TCT AGCCAAA              TATTATTCAGTAAAT  50 28
     pli0056   56478 ..   56492 -  -2.8  -3.34102   CTAGTATAAAAATTA               TCGCTA TCA CAGCAA               TTGTTTATCAAGCTA  47 377
     pli0049   45791 ..   45830 - -10.7  -3.76379   GAACATTTTATGAAA  GAAAGCCCCTGAGACTG ATCAAA CAGACTTGGGGGCTTTC   TAGTGTTGGTTCTGT  90 87
     pli0045   40730 ..   40777 - -11.6  -4.30987   ATTCTTTATAACAAA TAAAAGACAGGCG-GTAGACT CTCATTT AATCTACTCGCCTGTCTTTTT CTTCTATTATGTAGC 100 170
     pli0043   38025 ..   38046 - -10.1  -2.82987   CGAAGACTTATGATA           GCTCGAGCA TTAA TGCACGAGC            CACGTCTGCTAATTC  74 419
     pli0031 NONE
     pli0030 NONE
     pli0029 NONE
     pli0028   26459 ..   26476 -  -4.1  -4.32177   TCATGCGATAACAAA             GGCTGAT AGTA ATCATCC              AGCAGGTGTTATCTT  62 276
     pli0025 NONE
     pli0024   21979 ..   22011 - -12.2    -3.484   TTTATTATACCATAA      TACATGGAGAAGGT AATAG ACATTCTCCATGTA      TAAACAGTTTTTTCT  90 164
     pli0023 NONE
     pli0022 NONE
     pli0021   15397 ..   15433 - -22.6  -5.00138   CATTTAAATTAAAAA    CAGCCCCCATTATCTA TTGAT TAGATAATGGGGGCTG    TCTTAATAGTGTTTT 100 73
     pli0020   14331 ..   14366 - -15.7  -3.56273   CCGAGGATTATATAA    GAAAACCCGAAAAGA TGGCAC TCTCTTCGGGTTTTC     GGTCTGTACTGAAAT 100 383
     pli0015 NONE
     pli0014 NONE
     pli0013   10234 ..   10269 - -15.7  -3.56273   CCGAGGATTATATAA    GAAAACCCGAAAAGA TGGCAC TCTCTTCGGGTTTTC     GGTCTGTACTGAAAT 100 211
     pli0011 NONE
     pli0010 NONE
     pli0009    7087 ..    7110 -  -3.8  -3.33696   GTCCGGTTGAATTAA          GCACGTTC TCCGCTTT GAGCGTGC           TTTCTTGTTCGCTTT  51 66
     pli0008    5920 ..    5941 - -11.7  -5.93809   TTGGCACAAAAAAAA           GAACTTCCT TTTT AGGAAGTTC            CTAGCTATCTAATTA 100 78
     pli0007    5317 ..    5343 - -10.8  -5.38497   ATCCAAATTAAAAAA         GAACCCCCCCCG ATA CCAGGGAGGTTC         TTTTTCTTATCTTTC 100 32
     pli0005 NONE
     pli0004 NONE
     pli0003 NONE
     pli0002 NONE
     pli0001      18 ..      52 -  -3.7  -2.76404   GCCACTGAAAATGTA    GGTGAAAGTCGTTTAA ACGT TTTTACGA-TTTCACC     TCTTTGTTTTCGCTA   0 13
