# Supplementary material for: Rapid, accurate, computational discovery of Rho-independent transcription terminators illuminates their relationship to DNA uptake
Source: Genome Biol. 2007 Feb 21;8(2):R22. doi: 10.1186/gb-2007-8-2-r22 (PMC1852404; doi:10.1186/gb-2007-8-2-r22)
Supplement: Additional data file 4 — Best terminators found downstream of each of the genes of the 343 organisms studied. [file gb-2007-8-2-r22-S4.zip › Listeria_monocytogenes_4b_F2365.bag]

        dnaA    1710 ..    1738 +  -3.1  -3.02698   ATAACTGAAACATAC        TTACCCACAAGTT ATC AACATGTGGAAAA        CTTTATGTCGCATGG  45 61
        dnaN    3030 ..    3051 + -10.9  -4.98468   CTCGCAAAAAGCACA           TCCGTCTTG GTTT CAAGGCGGA            TTCTTTTTTTGTTAT 100 42
LMOf2365_0003    4559 ..    4576 +  -2.8  -4.34263   AAAAAGCTGAAAAAC             GAATAT ATGAAA ATATTC              TTTGTATTATTGGCA  58 120
LMOf2365_0004 NONE
        recF    5977 ..    5987 +  -5.4  -3.35746   GTACGGTAAAAAAAT                 CCTA ATC TAGG                 TTAATATAATTTGAT  57 21
        gyrB    8034 ..    8053 +  -2.8  -4.04206   TTGAACTAGATTCAG            CCTTACTT TTGA AAGGGAGG             TTTCTCTAACAATGG  53 89
        gyrA   10602 ..   10615 +  -3.1  -2.76261   AGAATAAAATCAAGC               TGGAG ATGA CTCTA                ATTTGCGAATTAGAA  43 34
       cls-1 NONE
        speG NONE
LMOf2365_0010 NONE
LMOf2365_0011 NONE
        mvaD NONE
LMOf2365_0013   15887 ..   15928 + -21.3  -4.39386   AATGGGGATATATAA TAAAAGCCGAACAACTTTT AAGT AAAAGTTGTTCGGCTTTTG  TTTTAATCATTTAAA 100 39
        qoxA NONE
        qoxB NONE
        qoxC NONE
        qoxD   22345 ..   22383 + -11.1  -6.09196   TTGTTATAAAAAAAA  GCTGATGCTTAGAACGGT TAAA ACCGAACTA-GCATCAGC   TTTTTTTATTTTGCG 100 32
LMOf2365_0021   25178 ..   25205 + -14.3  -5.16132   CTAATATATCAGAAA        TCCCCACTTTC ATCATC GAAAGTGGGGA         TTTTATTTTAATATG 100 37
LMOf2365_0023 NONE
LMOf2365_0024 NONE
LMOf2365_0025 NONE
LMOf2365_0026 NONE
LMOf2365_0027 NONE
LMOf2365_0028   30290 ..   30316 + -14.6  -5.02074   TTCTAATAAAAACGA         GCGCGAAAATGA ACA TTATTTTCGCGC         TTTTTTGGAGGATAG 100 35
LMOf2365_0029   31080 ..   31133 +  -6.2  -5.61881   ATTCATTGGGCAAAA CCTAAGCTGATTTGTAGGAC-ACGTG TATG CGTGGAGTCCT-CGAATGAGCTTAGG TTTTTCTTTTTGCCC  88 129
LMOf2365_0030   33100 ..   33127 +  -9.9  -5.16133   AAATTCATTAATAAA        CAGCTTGGGCG TAAATC TGCTCAAGCTG         TTTTTATGTTATACT 100 40
LMOf2365_0031   34166 ..   34185 +  -9.3  -5.73672   TAAACTCCCTTTTTG            GACCGAC TTGATT GTCGGTC             TTTTTTTAGTTCTTT 100 149
LMOf2365_0038   38728 ..   38745 +  -9.1   -5.7946   AATAAATGAAAAAAA             GCTGTCC GCGT GGGCAGC              TTTTTTTATTAACGA 100 36
LMOf2365_0041 NONE
LMOf2365_0042 NONE
LMOf2365_0043 NONE
LMOf2365_0044   46669 ..   46708 + -13.8  -5.20783   GCATAAGAGAGGCTA  ATAGACTGGAAAAATCCT TATA AGGATTTTTCCAGTCTTC   TTTTTGTATTTGGGT 100 35
      argF-1 NONE
LMOf2365_0046 NONE
LMOf2365_0047 NONE
        arcC   51426 ..   51444 +  -6.7   -5.1523   AGAATAGGGCGAAAT             CCGGGTA CTTGT TACTCGG             TTTTTGTCTTGTAAA  84 42
LMOf2365_0049 NONE
LMOf2365_0050   53409 ..   53425 +  -3.1  -3.18912   AGATGAAACTAGTAG              TTTTTAA TTG TTAAGAA              TTGATAAATAAGTCA  47 19
LMOf2365_0051   54168 ..   54187 +  -5.7  -5.95539   AAATGGACAAAAAAA            GCGCAGA ATAATC TCTGTGC             TTTTTTTATTTCCCG  91 15
        arcA   55638 ..   55656 +  -5.4  -2.52987   ATAATATTTTATTGT             GAGTAATT ATA AATTATTC             CTTGCTCGCTCTTGA  51 174
        rpsF   56070 ..   56087 +  -5.6  -3.72576   AGCATAAGAATTCAT             TCAAGG CTAGGA CCTTGA              TTTACTAAACGAGAG  61 34
       ssb-1 NONE
        rpsR   56948 ..   56972 + -11.6  -5.18357   ATAAATTAATTTTAA          CAGTCTAGAA TTCAT TTCTAGACTG          TTTTTTCATAAATTA 100 37
LMOf2365_0056   57713 ..   57742 + -11.6   -5.1675   TAATAAAATGGAAAA       GCCAACTGTGAA CATTCT TTTACAGTTGGC        TTTTTTAATGAATAA 100 38
LMOf2365_0057 NONE
LMOf2365_0058 NONE
        agrC NONE
        agrA   60857 ..   60873 +  -6.5    -5.626   CTTGAGTTTATAAAA              GTGGCCT TAA AGGTCGC              TTTTTTTGTACAGTG  89 28
LMOf2365_0061 NONE
        rplI NONE
        dnaB   64829 ..   64865 + -12.5  -5.54907   GGCTTAATGAGGAAA    CCTTGTGAAATTCAAAT TAG ATTTGGAGTTCGCAAGG    TTTTTATTTTATGCA 100 34
LMOf2365_0064 NONE
        purA   66387 ..   66415 + -11.8  -5.24989   TAAAATAAATATCAA        GCCCATCTAAGG TGTAT TCTTGGATGGGC        TTTTTTGCTGTATAA 100 41
LMOf2365_0066   66599 ..   66611 +  -2.7  -3.44876   GTATTTTTGTCACAT                TTTAC TTT GTGAA                TTCATGTTATAATTT  47 52
LMOf2365_0067   67021 ..   67042 + -10.9  -4.84359   GATGCTTTACGAAAA           GCCATGCAG TTTT TTGCATGGC            TTTTTCTAAACATAG 100 79
LMOf2365_0068 NONE
LMOf2365_0069 NONE
LMOf2365_0070 NONE
LMOf2365_0071 NONE
LMOf2365_0072 NONE
LMOf2365_0073 NONE
LMOf2365_0074 NONE
LMOf2365_0075 NONE
LMOf2365_0076 NONE
LMOf2365_0077 NONE
LMOf2365_0078   80742 ..   80754 +  -4.1   -2.7186   AGTCAACTACTCTGT                GTTCT TTA GGAAC                TACTTGAGCAGCTTT  47 116
LMOf2365_0079   81285 ..   81301 +  -5.1  -2.64747   TCAGGGAGTAATAGA              TTCCTTC TTA GATGGAA              ATTATCGTACAGTAA  50 111
LMOf2365_0080 NONE
LMOf2365_0081 NONE
LMOf2365_0082 NONE
LMOf2365_0083   84564 ..   84601 + -12.9  -3.42366   CTTCTTTAGTAAACA   GTGTACCCCATAGGGTGA GTT TC-TCCTGTGGGGTATAC   TTATGGGGTTTTAAG  93 106
LMOf2365_0084 NONE
LMOf2365_0085 NONE
LMOf2365_0086 NONE
LMOf2365_0087   87395 ..   87408 +  -2.5  -3.32963   AAGATTTTCAGTAAT               TAAAT TTAT ATTTA                TTATGAAATAAAAAT  45 160
LMOf2365_0088   87787 ..   87811 +  -2.1  -3.60048   TGAAATCATGAACGA          TATGAACGGTA AAC TAGCGTCCATG          GTTTTTTAGCAACAC  47 130
LMOf2365_0089 NONE
LMOf2365_0090 NONE
LMOf2365_0091 NONE
LMOf2365_0092 NONE
         ada   91133 ..   91160 +  -8.4  -5.23016   AATTAAACATGAAAA        GATGGTTCCAAG GTAA CGCGGAACCATC         TTTTTTCAATTATTT  90 10
LMOf2365_0095   92906 ..   92934 + -13.2  -4.43501   ATTAATACCGAAAAA        TATAGCCGCAGC GAGTG GCTGCGGCTGTG        TTTTATCGCTGAATT 100 36
LMOf2365_0096 NONE
LMOf2365_0097   95455 ..   95470 +  -6.2  -2.89683   ATTGGCTAAAGGTAC              TTTCTC ATGA GAGAAA               TATATCAAGTGAACT  56 362
LMOf2365_0098 NONE
LMOf2365_0099   96391 ..   96411 +  -6.9  -5.05601   AAGAACGTCAAAAAA            GACAACC CATAACA GGTTGTC            TTTTTCTATATGCTG  88 14
LMOf2365_0102   98967 ..   98985 +  -3.2  -3.08032   TCTAATGGTATAAGA             CTTGAAAA AAC TTTTTGAG             TACTTTTCCAAGCAC  45 36
LMOf2365_0103 NONE
LMOf2365_0104 NONE
LMOf2365_0105 NONE
LMOf2365_0106 NONE
      atpA-1 NONE
LMOf2365_0108 NONE
      atpD-1 NONE
LMOf2365_0110 NONE
LMOf2365_0111  113213 ..  113231 +  -6.7  -5.28176   AACCAAGAAAAGTGA             GGATGTC TACGT GGCATCC             TTTTTTATAAATGAA  85 62
LMOf2365_0112  114001 ..  114025 +    -3  -5.41143   CAGACCTGTAAAAAA         CCACGCTTAAAT GAC ATTT--GCGTGG         TTTTTTTACGCGATC  77 43
        manL NONE
LMOf2365_0114 NONE
LMOf2365_0115  117022 ..  117061 + -17.4  -3.74077   TAAAAATAAGCTGAT  CGAAAAGAGGCT-GGTGCA ATA TTCACCGAGCCTCTTTTCG  TTTAGATATATGACA 100 38
LMOf2365_0116  117544 ..  117571 +  -3.4  -5.53991   GATTTATACCGAAAA        GCTTCAATGGAT TTAT GTCTGTTGATGC         TTTTTTTCGTACATA  77 44
LMOf2365_0117  118005 ..  118026 +  -5.1   -5.5604   GGAAATAAGAAAAAA           GCAGCCG GATTTGGA TGGCTGC            TTTTTTATTGCTTAG  83 33
LMOf2365_0120 NONE
LMOf2365_0121  121016 ..  121046 +  -9.9   -5.9003   CTTTTGCTTAAAAGA       GGGCAAGGAAATA GCTGA TATTTCCTTGTTC       TTTTTTTGTTCCTTT 100 30
LMOf2365_0122  121492 ..  121512 +  -5.4  -5.77988   AATAATTCATGGATA            GCGTGGGA TATGT TCTCATGC            TTTTTTTATCTGTGT  91 39
        chiB  124050 ..  124075 + -11.3  -5.27335   ATTAATAGACAAAAA         CAGAGATTCTT TTCG GAGAATCTCTG          TTTTTATTTGAAAAA 100 36
LMOf2365_0124  125040 ..  125062 + -13.6  -5.36441   ATGCGCAAAATAAAA           GGTAACTAGA ATC TCTAGTTACC           TTTTTTCTATAAAGC 100 21
LMOf2365_0127 NONE
LMOf2365_0128  130723 ..  130744 +  -9.5  -4.87389   TTAAAGAATAATTTG           CAGGCATTT TCCG GAATGCCTG            TTTGTTTTTGGACTA 100 37
LMOf2365_0129  131987 ..  132004 +  -6.3  -2.97475   CATTCCAAAAAGCGA             GTGTTGA CCAA TCAACGC              ATTTATCATCCAGCG  56 487
        lmaD NONE
        lmaC  134507 ..  134518 +  -2.2   -2.6172   ATAAATTATCAAATG                TGGT CTCG ACCG                 AATTTTACTTTCTGT  40 257
        lmaB NONE
        lmaA  135478 ..  135495 +    -7  -3.75153   AGAATAAAATAGAGA             GCCACT GAAATA AGTGGC              TTTCCCTTAGGAGGA  70 34
LMOf2365_0137 NONE
LMOf2365_0138 NONE
LMOf2365_0139 NONE
LMOf2365_0140 NONE
LMOf2365_0141 NONE
LMOf2365_0142 NONE
LMOf2365_0143 NONE
LMOf2365_0144 NONE
LMOf2365_0145 NONE
LMOf2365_0146 NONE
LMOf2365_0147  143142 ..  143164 + -15.6  -4.91712   GAAAAAGATAAAAAA           GGAGCGGCCA ATT TGGCTGCTCC           TTTTTCTCAATTAAC 100 30
LMOf2365_0149  146479 ..  146533 + -18.2  -4.99947   TAAGATGTATAAATA AAAAATTGGTTGGTGTGAGAATGGTA ATT TACCAAATTCACACCAACCAATTTTA TTTTATTTGATTAAA 100 38
LMOf2365_0151 NONE
LMOf2365_0152  148741 ..  148765 +  -9.4  -4.84017   GCAAAATAAGAAGTG          TAGACTAGGT TTTAT GCCTAGTCTA          TTTTTATAAAAAATT 100 32
LMOf2365_0153  150659 ..  150693 +  -2.2  -4.95876   ATCATTCGTAAAAAA    TCTGG-CCTGCCA TGCTTGTTTT TGGCAGGTTCAGG     TTTTTACTTGTCATT  65 50
LMOf2365_0154 NONE
LMOf2365_0155  152600 ..  152624 +    -8  -6.28401   TATTAAATGTAAAAA          CACTTTGATT TTTTC AGTCAAAGTG          TTTTTTTGTTTTTTA 100 35
LMOf2365_0156 NONE
LMOf2365_0157  153693 ..  153706 +  -3.7  -2.66216   TATAGCTGATTTCCA               CGCCC AAGT GGACG                GTTCTGCTGATGCGA  45 275
LMOf2365_0159 NONE
LMOf2365_0160  155494 ..  155527 + -19.9  -4.65838   AGTATTGTCATTAAA     TGGTCAGAGATAATG AATT CATTATCTCTGACCA      TTTTTGAAATATATA 100 60
LMOf2365_0161 NONE
LMOf2365_0162  156398 ..  156409 +  -4.4  -3.45593   CGAATAAGGGAGAAC                CTAG AAAT CTAG                 TGTTTCGGGTTTATT  53 257
LMOf2365_0163 NONE
LMOf2365_0164 NONE
LMOf2365_0165  157363 ..  157377 +  -2.2  -2.50966   AAAAAATATCAAGAA               TTATAT TCA ATATAG               ATATCTTAATTACAT  39 11
LMOf2365_0166  157822 ..  157846 + -15.9  -4.58395   TTTATAAATCAAAAA          GCCAGCAATTT TTA AAATTGCTGGC          TTTTTCCAAACTGGC 100 115
LMOf2365_0168 NONE
      zurA-1 NONE
      zurM-1  162417 ..  162463 +  -4.7  -4.93365   TAAGTTTTTCAGAAG CCGGACTACTTGCCATTAAGCTT TTA AAG-TAAAT-GTGAGTAGTCTGG TTTTTCATTATGAAA  74 286
LMOf2365_0172 NONE
LMOf2365_0173  166396 ..  166424 +    -9  -5.72053   GAGTCACTATAAAAA       GCCGAAACTTTCT ATAA AGGA-GTTTCGGC        TTTTTTGTTTAATTA  95 107
LMOf2365_0174  168675 ..  168700 + -14.9  -4.46267   CGAAAATAGAAAAAA         CAGGCTTAGAT AATT ATCTAAGCCTG          TTTTAATTAGGTTGT 100 32
LMOf2365_0175  170611 ..  170638 + -14.3  -5.25699   AAATAATTAAAAAAA        CCGTAAGCGAT AATACA ATCGCTTACGG         TTTTTCTTATATAGT 100 35
        holB NONE
LMOf2365_0178 NONE
LMOf2365_0179  173938 ..  173962 +  -7.9  -4.72272   AAAATAACATGACGG          GCCTTTCTC AATTCAA GAGAAGGGC          TTTTTGCTAGAAAAG  83 34
LMOf2365_0180 NONE
LMOf2365_0181 NONE
LMOf2365_0182  175873 ..  175908 +  -9.1  -6.00086   TGAAATAAAATAAAA    TCATGCGCGA-ATCCT TTAAT GGGAACTCGCGCATGA    TTTTTTTTATAATGT 100 28
LMOf2365_0184 NONE
LMOf2365_0185  178610 ..  178646 + -16.9  -3.29874   GTAATAGGACTATTT    TTAAATCACCTCGTAAA AAT TTTACGAGGTGATTTTA    GTTATTTCTTTTTAA 100 135
LMOf2365_0187 NONE
        metG  183124 ..  183153 +  -7.9  -5.44119   GTAAAATAGTAAAAA       CGAGTCCTAATTC ATTT GAGTTAGGGCTCC        TTTTTTTCGCCTAAA  93 32
LMOf2365_0189 NONE
LMOf2365_0190 NONE
LMOf2365_0191 NONE
LMOf2365_0192  187551 ..  187594 +  -2.4  -3.88498   AAATAAGTAAAACGA GTGGCAGGGACGTTTGTAAG TATC TTTACAAATTAGACTGCCAC TTTAGTATATCCAAG  50 35
LMOf2365_0193 NONE
LMOf2365_0194 NONE
      malL-1  194897 ..  194916 +  -7.8  -5.72616   GTAAATCTCAGGAAA            GCCACCAA TTGC TAGGTGGC             TTTTTTTGTATGCAT  93 37
LMOf2365_0196  195756 ..  195766 +    -4  -3.46602   AAAATAAAAGATTGA                 TTGT AAC ACAA                 TTGTAATATAAGGGC  51 26
LMOf2365_0197  197287 ..  197309 +  -4.1  -5.72622   AAATTCGTATAAAAA           CGAGGCT GACTCATAG GGCCTCG           TTTTTTCTTTGTCCA  85 39
LMOf2365_0198 NONE
        ksgA NONE
LMOf2365_0200  199222 ..  199244 +  -9.9  -4.81551   ATAAAGCTGAAGTAG           CCGAACCAT ATAGC GTGGTTCGG           TTTTTGCTATACATA 100 40
        ispE NONE
LMOf2365_0202  200995 ..  201023 +  -8.9  -4.45664   TTTATAAGAGCATGG        GCCTGTCAAAGGA TGT TTATTTGGCAGGC        TTTTCGTTAGGTTAA  89 34
        purR  201976 ..  201995 +  -6.4  -5.75538   ATAGTTGATTCTAAA            CCCTGGAA AATA TTCTGGGG             TTTTTCTTTTTTGGG  89 33
LMOf2365_0204 NONE
LMOf2365_0205 NONE
LMOf2365_0206  204774 ..  204802 + -13.3  -5.52986   TCCGAATAAATAAAA        GAAGCCTGAAATA AGC TGTTTCGGGCTTC        TTTTTTTACTAAAAT 100 32
     spoVG-1 NONE
     spoVG-2  206201 ..  206221 + -12.6  -4.99035   ATTTAAAATTTTCAA            GGGCTAGC TGCGT GCTAGCCC            TTTTTGTGTACATGA 100 40
LMOf2365_0209  207948 ..  207960 +  -3.4  -4.28651   ATCACGGTAAATAAT                TTCC ATTTG GGAA                TTTTAAAATTTTAAT  60 27
       prs-1  208963 ..  208987 + -12.9  -5.41359   GAATAAAATATAAAA          CAGGATGCCTC ATT GAGACATCCTG          TTTTTTGATTTAATT 100 35
         hly  212821 ..  212877 + -11.4  -5.85011   AACACACACGAAAAA TAAGCTTGTTT-TGCACTTTTCATAAA TTAT TTTATGAAGAATGTAGAAACAGGCTTA TTTTTTTAATTTTTC 100 78
         mpl NONE
        actA NONE
        plcB  217572 ..  217595 + -11.8  -3.79419   TTAGGAATATATTCT          TATCCACTCG TTAG CGGGTGGATA           TATTTTATGGGGAGG  91 47
LMOf2365_0217  217987 ..  218010 +  -4.6  -3.16203   TGTCAATCAAAAAAG          TGTTGTGAGC AAAT GTTCACAAAA           TATCTATTGTAATAG  51 67
LMOf2365_0218  218548 ..  218590 + -18.9  -3.13432   AAAATAAATTTGCAA TAAAACAAGAAGTATCCGA TTCAT TTGGATACTTCTTGTTTTA TTCAATAATCTTGCG 100 34
LMOf2365_0222  221619 ..  221651 +  -7.2  -6.17268   TTGAATAAATAAGGA     TGGAAGAT-TCGC TTTTGTTT GCGATATCTTCCA      TTTTTTTTGTTATAA 100 43
LMOf2365_0223  222336 ..  222355 +    -5  -3.98282   ACATCGAAACAAAAA            CCAGTTCA TTCG TGAAGTGG             TTTCGTTCATGTAAG  62 86
         pth  222955 ..  222974 + -12.2   -3.4926   TAGACGATGACGAGG            CGTGGCAA TCTT TTGCCACG             TATTTCGGTCTTTCT  90 38
         mfd NONE
LMOf2365_0226 NONE
LMOf2365_0227  228525 ..  228561 +    -9  -5.52023   GTAGATAAAGAAAAA   TCGTTTGAAAT-GGC ACTGTTTA GCCGATTTCAAACGA    TTTTTTATTGGTCAT  95 33
LMOf2365_0228  229209 ..  229223 +  -2.8  -5.20333   GGGGTTTGTAAGTTT               GACTGT TTG ACACTC               TTTTTATTATAGCTA  69 102
LMOf2365_0229  229737 ..  229768 +  -8.8   -4.7254   TTAATTGTAAAGTAG      ATGCACCGTATTGG ATCA TTAATACGGTGCAC       TTTTTAATAAAAAAT  93 51
LMOf2365_0230  231863 ..  231882 +  -3.6  -2.96979   CATGCAAAATAGTGG            GCA-ATCGA GAT TCGGTATGC            TATCATTAGTCTTAG  47 124
        ftsH  234194 ..  234215 + -12.3  -5.04385   ACGAATAAAATCAAA           GAGGCTGGG CTTT CCCAGTCTC            TTTTTTGAAGCTATA 100 33
LMOf2365_0232  235079 ..  235092 +  -2.5   -2.8194   CCAACTACAGAAAAA               TAAAA GGAG TTTTA                TATAATGAGTGATTA  42 23
LMOf2365_0233  235989 ..  236010 +  -6.6  -4.57341   CTAAATAAAGAAAAA           GGAGC-ACC TAATT GGTTGCTCC           TTTTTAAAAGAGGTT  76 33
        cysK  237032 ..  237052 + -10.5  -5.60993   AGATTAATAATCAGA            GAGCCTAGA TTT TCTAGGTTC            TTTTTTTATGAAAAG 100 34
LMOf2365_0235  237625 ..  237656 +    -3  -5.14563   AAACTCCCTTTTTGA      CCAGTGTGGT TTACTCCCTTTT TCCACACTGG       TTTTTTAATACCAAA  71 48
        folP NONE
        folB NONE
        folK NONE
LMOf2365_0239  240679 ..  240700 + -10.9  -4.84529   CAAGACTAATTAGGA           TTGCCTCGA GATT TCGGGGCAA            TTTTTAAATTTATAC 100 32
        lysS  242286 ..  242322 + -12.5  -5.93809   ACACCGCGACTAATT    AAAAATCCAGAGCTGAT TAT ATCGGTTCTGGATTTTG    TTTTTTTTCTCAGAA 100 28
        ctsR NONE
LMOf2365_0242 NONE
LMOf2365_0243 NONE
LMOf2365_0244  258324 ..  258350 +  -6.6  -5.24129   TAAATAACAAACACG         CCTCCCTTAA TCAATTT TGAAGGGAGG         TTTTTTATGGAAAAA  85 34
        radA  259906 ..  259938 +  -6.5  -2.53263   TGTAAAATAGTGCTA      TATGTATATTTGG TAATAGC CCAATTATACATA      TAAATTAAAAATGGA  56 96
LMOf2365_0246 NONE
        ispD NONE
        ispF NONE
        gltX  264037 ..  264057 +  -5.3  -5.80364   GTGGAACCGCGCAAA            GCGTCTCTG TAT CGGAGGGGC            TTTTTTTGTTGGCGT  91 343
        cysE  264739 ..  264750 +    -3  -3.45571   AAGGAGTAGATCTGA                TTGT CGAT ACAA                 ATTTTTAATACGTTA  48 32
        cysS NONE
LMOf2365_0252 NONE
LMOf2365_0253 NONE
LMOf2365_0254 NONE
        sigH  268536 ..  268550 +  -4.2  -2.71847   TGAAAAAACAATTGA               CTAGCT AAG AGCCAG               ATGTTATATTTATAT  47 38
      rpmG-1 NONE
        secE  269024 ..  269040 +  -3.6  -5.80951   TTACTTGAGACAAAA              CCCGTA CAACT TTCGGG              TTTTTTATTTTGGAT  90 74
        nusG  269645 ..  269671 + -11.7  -4.63218   AAACTTTAAAATGTG         CAACCTCTACA TTATT TGTGGAGGTTG         TTTTATTAGGGAGGC 100 32
LMOf2365_0259  270207 ..  270221 +    -5   -3.6692   GGTATCATATATAAG               TACGTT TTT GACGTA               TGTTTTAACGTGGGA  57 69
        rplK  270719 ..  270729 +  -5.4  -2.76261   ATCCAAGACTAATCG                 TGTG TTT CACA                 ATTTGACAATTAAGG  51 29
        rplA  271597 ..  271621 +  -9.3  -5.52023   TGCATTTTACAAAAA          CCTCTGATGTC TAC GGTGTCAGAGG          TTTTTTGTTGCTGAT 100 178
        rplJ NONE
        rplL  272644 ..  272670 + -12.5   -5.4756   AGTAATTAACTTAAA         GACCTTAGATA CTTGT TATCTAAGGTC         TTTTTTATTGCAATT 100 36
LMOf2365_0264  273570 ..  273597 + -10.7  -6.11644   TCCGTTAAAAGTTAC        GTCCTTCAATC TTTCTT GATTGAGGGAC         TTTTTTTTTACCTAA 100 214
LMOf2365_0265  274911 ..  274946 + -10.6  -5.29445   TCAAAGCATGATGGA    AAAGAAGCAGCATATA TTAC TATTTGCTGCTTCTTC     TTTTTGTTGTTAGAG 100 30
LMOf2365_0266  276024 ..  276060 +  -5.4  -4.82901   TTGAAACAAAACTAA    TAATAAGAGAGACT ACCAAGTAA ATTCTCTCTTATTA    TTTTTATGAAAACGG  74 3
LMOf2365_0267 NONE
LMOf2365_0268 NONE
LMOf2365_0269 NONE
      malL-2 NONE
        gtfA  282760 ..  282791 + -11.8  -4.55004   TAATTTAACATTTTA      TAAACACGAATGAG CCTC TTCGTTCGTGTTTA       TTTCTATTTTCTATT 100 33
LMOf2365_0272  283046 ..  283065 +  -2.2  -4.25873   AATATGAAATCCGCT            TTCTTTTT GTCT AAATAGAA             TATTTTTTGTACGAA  54 8
LMOf2365_0273  283276 ..  283286 +  -2.6  -2.70704   TAACAAGTGTGCTTA                 TAAA TTT TTTA                 ATTAATTTGAGGGGT  41 125
        rpoB NONE
        rpoC  290649 ..  290677 + -11.1  -5.89921   ATTTAATCTTACAAA        GCCAAGTGTGC CGTTCGC GTACACTTGGC        TTTTTTTGTTATACT 100 35
LMOf2365_0276 NONE
LMOf2365_0277  292798 ..  292819 + -13.7  -5.29782   TTAATAGAAAGTTAG           CAGTCCCGC TTTG GCGGGGCTG            TTTTTTATGAATGTA 100 37
LMOf2365_0278 NONE
LMOf2365_0279 NONE
LMOf2365_0280  297335 ..  297361 +  -4.5    -5.626   TTTATACGTTAGTAA         GATAAGTAACG TAATT TGTTGCTTGTC         TTTTTTTATCGAATC  85 431
       inlC2  299376 ..  299412 +  -7.4   -5.5112   AAATAACAACAAAAA    CAGCTGCGGTTTATAG TTTCT TTATAGACTTCAGCTG    TTTTTTGTTAATAGG  93 35
        inlD  301293 ..  301329 + -13.2   -5.7946   ATAACAACAAAAAAA    CAGCTGAGGTCTATAG TTTTT CTATAGATTTCGGCTG    TTTTTTTATTAGCAA 100 37
        inlE  303002 ..  303038 + -12.4  -5.26875   AAATAATTCGATTAA    TGGCTTGGCTTCTGTG AATTA TGCAGGAGCTAAGCCA    TTTTTTGATTGGAGA 100 35
LMOf2365_0284  304318 ..  304349 +  -7.4  -5.61689   CGCAATTAAATAAAA      GTCTAGTATTTGTT TGTA AACAGGTGCTAGGC       TTTTTTCTTGCTTTT  93 78
LMOf2365_0285 NONE
LMOf2365_0286 NONE
LMOf2365_0287  306508 ..  306541 + -11.1  -3.91897   TTAAAATAAGTAGAA     TCTTGGACATATCTC ATTG GAGGTGTGTCCTAGA      TTTATACATAAGAGA  93 32
LMOf2365_0288  308466 ..  308490 +   -13  -3.63464   GAAGAAAGTAAAAAA          GCCTAGTTCT ATAAA AGAACTAGGC          TATTATTATTTAAGG  95 20
LMOf2365_0293  313359 ..  313383 +  -8.6  -5.25906   GATTAAATAAAAAAA          GGATGCAGCT CATAA AACTGCATCC          TTTTTCTTAGTTTAT  95 31
LMOf2365_0297  317083 ..  317100 + -10.5  -4.84761   TGAAAAATAAGAAAA             CCCGCCG AGCT TGGCGGG              TTTTTCTACGAATAT 100 31
        nrdD NONE
        nrdG  321203 ..  321227 +  -8.6  -4.58698   GTATGAGTTGTGAAA          TAGGCCCTCT TTGAT GGAGGGCTTA          TTCTTTTTGCTTTGG  89 28
LMOf2365_0306 NONE
LMOf2365_0307  328059 ..  328092 + -11.8  -5.54264   AATAAATAACAAGAA     GTGGTCGCCGAAGT GAAAAA AATTCGGTGACCAC      TTTTTTTGGGTATTT 100 36
LMOf2365_0308 NONE
LMOf2365_0309 NONE
LMOf2365_0310  332234 ..  332267 +  -2.6  -4.57569   CCAAATAAAAAATGA     GTCAACC-TAATTAT CATGA AAAATTAGGGTTGGC     TTTTTCAAACGATAG  60 33
LMOf2365_0311  333186 ..  333198 +  -2.7  -4.88129   TATTTAAGTTTCACC                GTTTT TTT AAAGC                TTTTTCATCGTTTTT  66 34
LMOf2365_0312  334787 ..  334812 + -10.5  -5.71712   ACATGATAACAAAAA         GCCATTCTCTT GAAA AAGAGGGTGGC          TTTTTTTCTGTGGAA 100 35
LMOf2365_0313 NONE
LMOf2365_0314  335961 ..  335975 +  -4.3  -3.38281   TAGCTGGTTGAAAGG               GTTGT AATCA ACAAC               TTAACTTTTGAATGC  53 42
LMOf2365_0316  337748 ..  337770 +    -7  -5.38326   TTAAATTTATGAGAG           GCTGGAAGAG TAT TTTTTCCGGC           TTTTTATTTGATTGG  89 78
LMOf2365_0317  338539 ..  338562 + -10.4   -5.4505   GATCGGATTAGAAAA          CCCTAGATTT TCAG GAATCTAGGG           TTTTTTGTTCGCAAA 100 20
LMOf2365_0323  344451 ..  344493 + -15.2  -3.78233   ATCTTGTGCTAAAAT CAGCAAAATGCTTCATCT ATTTTTA AGATGAAGCATTTTGCTC TTTAAGTATTAATAT 100 469
LMOf2365_0326 NONE
LMOf2365_0327  347938 ..  347955 +  -7.7   -5.6473   TTAAACGGATTAAAA             GTGCGCA TTTT TGTGCAC              TTTTTTTAGTATTGT  93 41
LMOf2365_0328  349208 ..  349218 +  -2.6  -3.48276   CGAGGTGGAACGGGA                 TTAA CCG TTAA                 TTATATACAAAAAAA  47 207
LMOf2365_0329  349867 ..  349896 + -10.1  -5.80364   ATTTATTTGTGAAGA       CTATTCTTTCGAG GGTC CTCGGGAGGATAG        TTTTTTTGTTACCGT 100 91
LMOf2365_0330  351093 ..  351111 +    -6  -5.63504   AAGCAATTTTCCAAA             CCAGTATT TTA ATTACTGG             TTTTTTTATACGATT  88 47
LMOf2365_0331 NONE
LMOf2365_0332  353202 ..  353243 + -10.1  -5.95946   ACCGGAAAATTTATC GCGGCTGCTGTTTCTTTGC TTAT GCTAAGGGACAGTGGGCGC  TTTTTTTATTGTTCA 100 176
LMOf2365_0333 NONE
        thiM NONE
      thiD-1 NONE
        thiE  356173 ..  356207 +  -5.6   -4.2928   CAAGCAATTAAAAAA     CCCAGGTTACCCCTCT TAA AAAAGGCAAACCTGGG     TTTCTCATTTTTATA  69 7
LMOf2365_0339  360107 ..  360148 +  -9.8  -5.54894   AAGGCGTTTTAAAAA TAAAGCTGT-TTTTTCCTG GAACA TAGGAGAAAGACAGCTTTA TTTTTTTAATAAATT 100 29
LMOf2365_0340  360800 ..  360822 +   -15  -5.72616   ATGTTATGAGTAGAA           GAGAAGACGA ATA TCGTCTTCTC           TTTTTTTATGTCCAT 100 32
LMOf2365_0342  362263 ..  362282 +  -3.6  -5.70829   CCATATTTTTAAAGA            GAATGTGA AAAA TGACATTC             TTTTTTTGTGCTATT  84 65
LMOf2365_0343  363421 ..  363444 +    -9  -6.02919   TTTCTATTTAAAAAA          CACTAAAATG GAGT CGTTTTAGTG           TTTTTTTGTTTGTGG 100 53
LMOf2365_0344  364428 ..  364460 + -10.1  -5.48825   TAAAAACGATGGAAT      GAAAGCTAAAAAGGA CTA TTCTTTTTGGTTTTC      TTTTTTTGAGTAGTA 100 24
LMOf2365_0345  368696 ..  368721 +  -9.7  -4.23054   TAACGTAGATTAAAA         CACCGCCGCAG ATTG TTGTGGTGGTG          TTTTAACTAATATAT  93 44
LMOf2365_0346  369614 ..  369639 + -13.5  -3.33171   TGATAGAATAAAAAA         TAGCCTTATCA CTTA TGATAAGGCTA          TTACTCATTATTAAA  93 144
LMOf2365_0348 NONE
LMOf2365_0349  375368 ..  375391 + -15.4  -5.55664   TGCAACTCACAAGGA          GAGGAGACAG AGAG CTGTCTCCTC           TTTTTTTGATACTGG 100 97
LMOf2365_0350  381030 ..  381084 + -15.7  -2.76815   TGGATAATCTTTAAA TAATAGAAGCCTTATAGAAT-TCATT AAAT AATGATATTTTATAAGGCTTTTATTA CTTATTGAACCAAAT 100 42
LMOf2365_0351  381783 ..  381816 + -11.1  -3.18134   ACCAAAAGAAAATAG     CCCAAAAGCCTGTCT TTAA AGAGAGGCTTTTTGG      TATTGACTTAGTTAG  86 47
LMOf2365_0352 NONE
LMOf2365_0353 NONE
LMOf2365_0354 NONE
LMOf2365_0355  384588 ..  384598 +  -2.6   -3.1552   ATTTAATTATGAGCT                 TTTT GGA AAAA                 TATTAATGGATAAGG  45 146
LMOf2365_0356 NONE
LMOf2365_0357 NONE
LMOf2365_0358 NONE
LMOf2365_0359 NONE
LMOf2365_0360  385903 ..  385913 +    -4  -3.32765   AGATTATTTATTGGG                 GAAA TAG TTTC                 TTAGTCTATGGAATT  49 19
LMOf2365_0361  386388 ..  386424 +  -9.5  -5.24129   TCTAGTCAAATAAAT    ACAGGCATTCTCTTCTT TCT AAATAGAGAATGCCTGC    TTTTTTATGCCCGAG 100 56
LMOf2365_0372  395089 ..  395118 +  -2.1  -5.52384   AAAATAGAAATTGAA       ACTCTTTGGGCGA CAAT TGGTTCAAAGAGA        TTTTTTTGATAGGAG  74 39
LMOf2365_0373  395555 ..  395578 +  -8.8  -5.90231   CAAATGAAATGAAAA          CAGCTCGGGG ACGC CCTCAAGCTG           TTTTTTTATGTTTCT 100 29
LMOf2365_0374  397427 ..  397447 + -12.6  -5.06103   AAAATAAAGGAAAAA            GCAGCTGC ATAAC GCAGCTGC            TTTTTTGAAACTTAT 100 34
LMOf2365_0376  400785 ..  400819 +  -6.5   -5.4833   AATAGAAAATAAAAA     CTTGTTAGGACGCCT TAAAC AGACGTTTTAGCAAG     TTTTTTATTGGCTAA  87 68
LMOf2365_0377  401970 ..  401997 +  -7.7  -5.81412   GTAAATAATGAAAAA        TTGTCCGCGGG AGCAAG CTTGCGGGCAA         TTTTTTTTGGATAAA 100 33
LMOf2365_0379  404885 ..  404916 + -12.4  -3.55444   AAATACTAATAAGAA      GGGTAGAAGCGCTA GTTA TAGTGCTTTTGCCC       TTTAAGGAGTGGAGG  95 32
LMOf2365_0380  405963 ..  406000 + -10.1  -4.58663   ATTATACAACAAAAA   CGCCTTGAAACTT AAACGGATATCC AAGTTTCAAGGCG    TTTTTGGAGAATGCT 100 283
LMOf2365_0383 NONE
LMOf2365_0384 NONE
LMOf2365_0385 NONE
        phnA  409427 ..  409455 +   -14  -5.98781   AGAAGATATAAAAAA        CAGCGATTCTCT AATTC AGAGAGTCGCTG        TTTTTTTTAATTCTG 100 30
LMOf2365_0388 NONE
LMOf2365_0389 NONE
LMOf2365_0390  413431 ..  413455 + -10.7  -5.24129   GGTTAAAAAAGTAAG          GGAGTGTGGCT TAT AGTCGCGCTCC          TTTTTTATCGGGGAA 100 35
LMOf2365_0391  413710 ..  413737 + -17.2  -4.75356   AAGATTAACATCAAA        TGGCTCTGCTAA ACAA TTAGCAGAGCCA         TTTTTAGATATATTT 100 33
LMOf2365_0393  415195 ..  415218 + -13.2  -5.09225   GTAAATAAATTGAGA          GACCCCTTTC GGTG GAGAGGGGTC           TTTTTTCACTAAACT 100 37
        mmsA NONE
LMOf2365_0396 NONE
LMOf2365_0397 NONE
LMOf2365_0398  421418 ..  421449 + -14.7   -4.1466   CTATATTAAGCAAAA      CAAAAACAAGTCC ATCACC GGACTTGTTTTTG       TTTTGCCACTTCAAT 100 32
LMOf2365_0399  421957 ..  421967 +  -2.6  -3.16683   GTAAATCCAGATTTT                 TTAT GCC ATAA                 TTAATAAGCTAAAAT  45 67
LMOf2365_0400  422373 ..  422391 +  -7.4  -5.96894   ACACAGGCGAGGAAA             GGTGAGCG AAA TGCTCATC             TTTTTTTATTTACAT 100 21
       ung-1  424344 ..  424354 +    -4   -5.0133   AAAATTTTGTTTTTT                 CTAT TAT ATAG                 TTTTTTACAAAAGTG  70 57
LMOf2365_0403 NONE
LMOf2365_0404 NONE
LMOf2365_0405  426212 ..  426232 +  -9.8  -5.76237   ATCTATAAAAGCAAA            CCCAAGAA CTAGT TTCTTGGG            TTTTTTGTTTCTGTG 100 33
LMOf2365_0406  427041 ..  427060 +  -8.6  -5.36441   AAATAATTTTACTGA            GCGTCACT TTTT AGTGATGC             TTTTTTGTATGAAGG  95 35
LMOf2365_0407  427661 ..  427675 +  -6.4  -4.57073   TACCTGGATGTTCGC               CGGTTT CTA GAACCG               TTTTTGCGGCACCTA  77 174
LMOf2365_0409  428860 ..  428872 +  -3.5  -3.38072   CTATAAATGGCGTTT                TTATA AGC TATAA                TTGATATTGGATAAC  48 9
LMOf2365_0410 NONE
LMOf2365_0411 NONE
LMOf2365_0412  429326 ..  429350 + -11.6   -4.5442   GAATAAGTTGAAATA          TAGGGTTAAG GCTAA CTTAACCCTA          TTTTCTAATTAAAGA 100 51
LMOf2365_0413  430626 ..  430659 + -10.6  -3.08464   ATAATGCATACTGGA     TGAAAAGAGTATTT TAGATT AGATACTCTTTTCA      TTAACTAGATGGTAA  80 37
LMOf2365_0414  431358 ..  431374 +  -3.7  -4.56775   CAACACATAATGAAC              GCAATGA TTT TGATTGC              TTTTTAAAGAGAGGT  65 2
LMOf2365_0415 NONE
LMOf2365_0416 NONE
LMOf2365_0417 NONE
LMOf2365_0418 NONE
LMOf2365_0419  434609 ..  434643 +  -4.4  -5.77988   AAATCCTTTAGAAAA     GTCGTAAATGAAGC CGAGAAT GCTTTGTTTATGGC     TTTTTTTGTATGTAT  91 39
LMOf2365_0421 NONE
LMOf2365_0422  441287 ..  441309 +  -8.5  -5.19261   AAGAAAAAATAAAAG           CTACTTCCT TTTTT AGGAAGTGG           TTTTTTCGTGAATTT  95 29
LMOf2365_0423 NONE
LMOf2365_0424  442228 ..  442257 + -10.2  -5.26155   TAATAACACCAACGA       GAATCTGCTACCT AATAC AGG-AGCAGATTC       TTTTTATATTTCTAT 100 38
LMOf2365_0425 NONE
LMOf2365_0426  443711 ..  443733 +    -2    -3.737   CAGAAGGCAATCGCA           TCGAAATTAC GTG GTAGTATTGA           TTTGCTAGGAACTTA  50 9
LMOf2365_0427  444171 ..  444185 +  -2.8  -2.70932   AGCTTGGATTTTAAC               GCTAAT CAT AATAGC               TAGTTAGGAGAGAAA  41 8
LMOf2365_0428  444626 ..  444645 +  -9.4  -5.95539   TGTGCCGAATTAAAA            CACACTAA GCGA TTAGTGTG             TTTTTTTGTTTGAAC 100 28
        inlF  447331 ..  447361 +  -4.9  -5.01811   AGCATAATTAAAAAA      CCCAGTATATC-CTA AAA TGGAGAT-TACTGGG      TTTTTGGTTTAATCA  75 34
LMOf2365_0432 NONE
LMOf2365_0433  452539 ..  452570 +  -7.3  -5.77853   TGTAACTATAAATCG      GACACGGTAAAAG CTCCCA CTTTATCCGTGTC       TTTTTTTTGACAATT 100 149
LMOf2365_0434  454115 ..  454145 + -12.1  -5.60993   GTGAAATAAAAATCA       GTAGCTAAGATGA ATGAA TCATTTTAGCTAC       TTTTTTTATACGAAA 100 32
LMOf2365_0435 NONE
LMOf2365_0436  455256 ..  455277 +  -7.3  -6.09196   AAATAGTAAAGCGAA           GTCAACGAA ATTT TTCGCTGAC            TTTTTTTATTTTGGA 100 431
LMOf2365_0439  456783 ..  456809 + -12.4  -5.96894   AGTATATGAAAAAAA         GCCAAAGACC TTGAGGT GGTCTTTGGC         TTTTTTTATTTCAAT 100 12
LMOf2365_0441 NONE
LMOf2365_0442 NONE
LMOf2365_0443 NONE
LMOf2365_0444 NONE
LMOf2365_0445  464303 ..  464330 + -12.2  -6.13503   AATATAGAAAGAAAA        CTTGCTCAAAGT ATTT ATTTTGAGCAAG         TTTTTTTTATTAATC 100 34
LMOf2365_0447 NONE
LMOf2365_0448  466648 ..  466678 + -14.9  -5.80817   GTGGTAAATGGAAAA       GCCTTGAACGGAT TGATT ATTCGTTCAAGGC       TTTTTTTGTATTGCA 100 34
LMOf2365_0449  467381 ..  467411 + -12.8  -5.00616   GTAATATTAGGAAAA       GGACCAGTTTTA TCTCAAT TAAAACTGGTCC       TTTTTTAGAAAGAGA 100 146
LMOf2365_0450 NONE
LMOf2365_0451  474635 ..  474648 +  -5.3  -2.56914   TAAAACATTAAAGAT               GCTTT GAAT AAAGC                TCAATTGCTAAAATA  51 75
LMOf2365_0452  474978 ..  475007 + -10.8  -3.31144   AAAATAAACTAAGAA       TAAGCCCTCCAT TTTTAC AGGGAGGGCTTA        TTCTAAAAGTAAGAG  86 34
LMOf2365_0453 NONE
LMOf2365_0454 NONE
LMOf2365_0455 NONE
LMOf2365_0456  477732 ..  477744 +  -3.5  -3.84772   AAAATGGGTTTTATT                TTAAA TGT TTTAA                TTAATTTTATTGCTT  52 91
LMOf2365_0457 NONE
LMOf2365_0458 NONE
LMOf2365_0459 NONE
LMOf2365_0460  479119 ..  479131 +  -2.7  -3.81339   AAGAAACTGGCTGGG                GAAGA TTA TTTTC                TTTAGATTATCACTC  51 62
LMOf2365_0461 NONE
LMOf2365_0462 NONE
LMOf2365_0463 NONE
LMOf2365_0464 NONE
LMOf2365_0466 NONE
LMOf2365_0467 NONE
LMOf2365_0468 NONE
LMOf2365_0469  483873 ..  483897 +  -4.4  -5.72616   CATACAAAGTAAAAA          GATAACAC AATCACACC GTGTTATC          TTTTTTTGTATACAT  85 29
LMOf2365_0470 NONE
        inlA  486829 ..  486858 +  -8.7  -6.04324   GAAGTAGTGTAAAGA       GCTAGATGTGGTT TTCG GACTATATCTAGC        TTTTTTATTTTTTAA 100 40
LMOf2365_0474  490343 ..  490369 + -13.8  -5.52384   TGAAATAAAAAGGGA         CAGCCTACCTTG ATT TGAGGTAGGCTG         TTTTTTTACTGCGCA 100 33
LMOf2365_0475  491106 ..  491143 + -15.9  -3.53761   TTGGATAGTCAGAAA   TAAGAAAAAGCCATCCT GCTG AGGATAGCTTTTTCTTA    TTTAGAAGGAAATTC 100 23
LMOf2365_0477  493058 ..  493087 + -18.1  -5.72622   AAAGTTAACAAAAAA       GAGCCATTCTGTT CGCG AACAGAATGGCTC        TTTTTTATTTATACA 100 33
LMOf2365_0479  495624 ..  495652 +  -5.3   -4.6856   CTTTAATATTTGCGA        GCCCTCTAGAA ATCATCA TTGTAGGGGGC        TTTTTCCAATCTTTA  74 35
LMOf2365_0480  496689 ..  496719 +   -12  -5.09762   GAAATAACAAAAAAA       CACGGAAGTCCT CATTAAT AGGATTTCCGTG       TTTTTATATTAGAAT 100 34
LMOf2365_0482  498240 ..  498273 + -17.7  -5.86465   AAGTAAAATAAAAAA     CTGCCAACAAAGTGA GAAA TCATTTTGTTGGCAG      TTTTTTTATATTATT 100 30
LMOf2365_0488  505848 ..  505885 +  -8.6  -5.87688   AATAATAAATAAAAA   TAGTGCATTTTTTGTC CAAAAC GACAAAGATTGCGCTA    TTTTTTTTCAATTCT 100 29
LMOf2365_0489 NONE
LMOf2365_0490 NONE
LMOf2365_0491  509943 ..  509984 + -14.7   -4.9792   GTGCATTGCTGACTT CAGACTGGAAACAAAGTAA GAAA TTACTTTGCTTCCAGTCTA  TTTTTGTATAACGTA 100 63
LMOf2365_0493  512136 ..  512159 + -10.4  -6.04953   AAAACTAAAGTCTTA          TCCGAGTAAT GATC GTTACTCGGA           TTTTTTTATTTCTAT 100 82
LMOf2365_0494  514518 ..  514533 +  -3.4  -4.42386   AAGCAAGCCATAAAA              TTTTAA GAAG TTAAAA               TTTTATGGCTCGAGG  60 48
LMOf2365_0495  516728 ..  516741 +  -3.1   -3.3785   AGAATAGTGATCATG               TCACA GTCC TGTGG                TTATGAATAAATTGG  48 53
LMOf2365_0496 NONE
LMOf2365_0497  517768 ..  517783 +  -2.6  -3.44622   GAAAGGAGTTGTGCA              TTTCTT GAAA AGGAAA               TTAGTTCTGGCAATG  47 49
LMOf2365_0498 NONE
LMOf2365_0499  518458 ..  518482 +  -9.4  -5.50313   ATAGGTAGTATGGGA          GAGAGGATGA TAATT TCATCTTCTC          TTTTTTGCTTTTATA 100 66
LMOf2365_0500 NONE
LMOf2365_0501  519837 ..  519855 +  -5.3  -5.32599   CAAGGTCTTAGACTG             GGGAAGA AAAAG TCTTCTC             TTTTTCTGTTTTATG  82 92
LMOf2365_0502 NONE
LMOf2365_0503  521143 ..  521166 + -10.4  -5.66868   ACTCAAACCTCTCAA          GTAAGCAGTG TCAC TACTGCTTAC           TTTTTTTGGTTGCTT 100 95
LMOf2365_0505  522740 ..  522750 +  -5.4  -4.18506   AATTATGTATATGGA                 CACA AGT TGTG                 TTATTTTGAACATAA  66 193
LMOf2365_0506 NONE
LMOf2365_0507  524202 ..  524216 +  -2.8  -3.01726   ATGTACCGCGAAAAC               TAGACA ATA TGGCTA               ATTTGTCTAAAAACC  43 23
LMOf2365_0508  526024 ..  526049 +  -8.5  -5.60993   AGATAAAGTGAAAAA         GTAGCTATT-TG TGA CAGAATAGCTAC         TTTTTTTGTGCGAGA  95 35
LMOf2365_0509  527278 ..  527307 +  -6.5   -5.4182   GAATAATAATTCAAA       CTATCTGGTTTCC ATTT GGAGATTGGATAG        TTTTTGTTTATACTT  87 35
LMOf2365_0510  527847 ..  527877 + -10.7  -4.66163   GAATAGCAAACTAAA       GAACAAATTTCAT TGATT GTGAAATTTGTTC       TTTTTAAATCCCACT 100 35
LMOf2365_0511  528373 ..  528398 +  -6.2  -5.41143   TAAGAAGTGAATGAA         CAAGCCGTTT CGAGGT AGATGGCTTG          TTTTTTTGCGCGCTC  86 38
LMOf2365_0513 NONE
LMOf2365_0514  530745 ..  530759 +  -5.8  -3.53761   CTATAATTCTCTAAA               TGATAA CGT TTATCA               TTTAAGGGGGAATTA  62 226
LMOf2365_0515 NONE
      rpmF-1  531591 ..  531619 + -11.9   -5.9873   TATCGAAAAATAAGA        GGATTTGTTCCAG TGA TTGGAACAAATTC        TTTTTTTTGTGATAC 100 28
LMOf2365_0517  532416 ..  532439 +  -9.6  -5.60993   ATTTTTAATAGAAAA          GGAGCC-ACCG ATT TGGTTGGCTCC          TTTTTTTATAGGAAA 100 33
LMOf2365_0519  535533 ..  535568 + -13.4  -2.77534   TGGCTCTTTGTAATC    CGAA-CTGGCAAGGCGG AGT CCGTCTTGCCACATTCG    CTCTTTATATAAGTT  89 28
        aroE NONE
        aroD  537344 ..  537378 + -17.5  -5.60993   ATAAATACTAAAAAA     GTAGCAAGTTTCTTT GATGA AAAGAAACTTGCTAC     TTTTTTTATCCAGAA 100 40
LMOf2365_0524  541059 ..  541084 + -14.9  -4.96848   GATGACGCTATGAAA         TGCCCCTTAAA GTAA TTTAAGGGGCA          TTTTTCTATAAAAAA 100 158
LMOf2365_0525  542085 ..  542095 +  -2.6  -4.02021   GACTTTTGTTGACCT                 TTAT ATT ATAA                 TTTGGTTAGTTACTT  53 39
LMOf2365_0526  542385 ..  542413 + -10.4  -5.84381   ATATAAGTCATAGAA        GGTTGAAAGAGC TCATT GCTTTTTCAGCC        TTTTTTTGTTGATAG 100 40
      rpiB-2 NONE
LMOf2365_0528 NONE
LMOf2365_0529 NONE
LMOf2365_0530 NONE
LMOf2365_0531 NONE
LMOf2365_0532 NONE
LMOf2365_0533 NONE
       rpe-1 NONE
LMOf2365_0535 NONE
LMOf2365_0536 NONE
LMOf2365_0537  551304 ..  551339 + -13.6  -3.54919   ATAATTGCAATTTAA    TGAAACAAGCATTAGT TTGC GCTAATGCTTGTTTTA     TTTGGACCAATGATT 100 37
       prs-2  552383 ..  552404 +  -5.9   -5.9218   AGAATAAGCAAAAAA           CAGTAACTT AGTA GAGTTGCTG            TTTTTTTGTTATCTG  93 41
LMOf2365_0539  553579 ..  553599 +  -8.3   -5.0133   ATGAGTAAACTTAAA            CACCTGATT AAT AACCAGGTG            TTTTTTAGAGAAATC  90 37
LMOf2365_0540  554347 ..  554370 + -11.1  -5.69793   TAATAAATCCAAAAA          CCATCTGAC GAGAAA GTCAGATGG           TTTTTTCTTTAGTAT 100 18
LMOf2365_0543 NONE
LMOf2365_0544  557952 ..  557983 + -15.4  -5.18726   AGCTAGATAAAAAAA      GCGTAGATATCTTT GTTA GAAGATATCTACGC       TTTTTATTATCAAAA 100 31
LMOf2365_0548  562582 ..  562604 +  -9.2  -6.09196   ATAATAAAGCGAAGA           GAACTTCTCG TAA TGAGAGGTTC           TTTTTTTGTTTTGAC 100 37
LMOf2365_0549  563712 ..  563729 +  -4.1  -5.73672   GCGGATATAAAAAAA             GAGCC CTTTGACA GGCTC              TTTTTTTACTTATTT  85 31
LMOf2365_0551  566018 ..  566043 + -12.7  -5.60993   AATGTAAAAAGCTAC         GTTTTGCTTGG ATTT CCGAGCAAAAC          TTTTTTTGTAACAAA 100 34
LMOf2365_0552  566565 ..  566604 + -10.8  -4.21773   GCTTTTGTAAAAATG  AAAAACGCTTAGTCGAGT TTAG GCCCGGCTAAGCGTTTTG   TTATTTATGTTCGGC 100 31
LMOf2365_0556 NONE
LMOf2365_0557 NONE
LMOf2365_0558 NONE
LMOf2365_0559 NONE
LMOf2365_0560  576541 ..  576576 + -14.2   -4.8622   TATGACGTGTAAAAT    AGAGAGTTACCTTCTA TAAT TAGGAGGTAACTCTCA     TTTTTGATTGGAGGA 100 29
LMOf2365_0561 NONE
LMOf2365_0562 NONE
LMOf2365_0563  579156 ..  579182 + -10.3  -4.86822   AAAACTAACGAAAAA        GGTTTCCTC-CA AATT TGCGAGGAAACC         TTTTATTATGTCGTT 100 33
LMOf2365_0565  581658 ..  581682 +   -13  -5.66684   CTAAATAATTCGCAA          GTGATCCCTA GAAAA TAGGGATCAC          TTTTTTTGTGAGTTG 100 33
LMOf2365_0566 NONE
LMOf2365_0567  584175 ..  584203 + -14.7  -4.16681   AAATTAATAAAAAAA        GCCTCCAGCTAAT TCA ATTAACTGGAGGC        TTTTCGCATGCTATT 100 34
LMOf2365_0569  586669 ..  586692 +   -14  -6.01369   TAAATAATAAAAAAA          CCCGATTCTA TTTG TAGAATCGGG           TTTTTTTATTATTTA 100 34
LMOf2365_0577 NONE
LMOf2365_0578 NONE
LMOf2365_0579 NONE
LMOf2365_0580  596860 ..  596891 +  -5.2  -4.74103   GTTTAACATTTTTAA      GAGAAAACTTCATT TTTG GATGTTGTTTTCTC       TTTTTACATTGAGCA  74 35
LMOf2365_0581  597971 ..  598007 + -14.7  -5.51353   AGCCTAACGAAAAAA    CAGCTTGAAAATGAG AATTTAC CTCGTTTTCAAGCTG    TTTTTATTATTTTTC 100 39
LMOf2365_0583 NONE
LMOf2365_0584  601621 ..  601646 +  -9.8  -5.67063   TAAAGGAATTAAGCG         CACTTTCTCC TTATTT GGAGGAAGTG          TTTTTTTATGCTAGG 100 38
LMOf2365_0585 NONE
LMOf2365_0586  603145 ..  603172 + -14.3  -5.23016   TTTTAGTATAAAAAA        TCCAGAATGGC ACTGAG GCCATTCTGGA         TTTTTTAAGTTATTT 100 30
LMOf2365_0588  605535 ..  605561 + -15.3  -4.75174   TGAGATAACAAAAAA         GCCCTTCTTTC GGATA GAAAGAAGGGC         TTTTTGAATTAAATA 100 33
        hisK  615022 ..  615033 +  -4.4  -3.53224   CATATGTAGTCACTT                TACC GCGC GGTA                 TTTGGCGCACGACTG  53 246
LMOf2365_0601  616200 ..  616220 +  -6.8  -5.60864   GATTAAACGAAAAAA            CCGAGGAT GCGGA ATCCCCGG            TTTTTTTGCTGTCTA  89 35
LMOf2365_0603 NONE
LMOf2365_0604  620020 ..  620057 + -12.3  -5.40072   CGATAAAGTAAAAAA   GAAACTAGAAAAAGTGA GAAA TCATTTTATCTAGTTTC    TTTTTTTAGGAAGAA 100 35
LMOf2365_0605  621935 ..  621985 + -26.8   -3.9392   TAAAGTGAGAAGCCG TGTATTTGAAAAAAACCAATCTCT ATT AGAGATTGGTTTTTTTCAAATACG TTCTTTACGCTCACG 100 38
LMOf2365_0608 NONE
LMOf2365_0609  624258 ..  624279 + -15.9  -5.14477   AAAATAAATAAAAAA           CAGCGACCG CACT CGGTCGCTG            TTTTTTAGATATCTA 100 30
LMOf2365_0612 NONE
LMOf2365_0613  631035 ..  631070 + -10.8  -5.94214   ATTATAAAATAAAAA    CACTATTAGTTAGAAAA TAT TTTTCT-GCTAATAGTG    TTTTTTTGTTGTGTT 100 34
LMOf2365_0614  632002 ..  632032 + -12.1  -5.06414   CAGGAGTTTAAAAAA       TTTGCGTTTAGAA TTCAC TTCTAGACGCAAA       TTTTTATTAAAAACG 100 30
LMOf2365_0615 NONE
LMOf2365_0616  635577 ..  635598 +  -9.5  -5.30189   GATGCTCCGTAAAAA           CCTGTTAGC AAAA GTTAACAGG            TTTTTTCATGTTATA 100 29
        phrB  637097 ..  637120 +  -9.8  -5.61596   TATATAGATAATGAG          TCAATCATTT AATT AAATGATTGA           TTTTTTTGTGGCAGT 100 34
LMOf2365_0618 NONE
LMOf2365_0619 NONE
LMOf2365_0620 NONE
LMOf2365_0621  640861 ..  640884 + -11.8  -5.63645   TAAAAATATTTCAAA          CGAGGACAGA GAAA TCTGTTCTCG           TTTTTTGTGTTTTAA 100 38
LMOf2365_0622  641882 ..  641908 + -15.2  -5.43487   AAAGACTAATTAAAG         GAGACCCCGGAA ATT TTCCGAGGTCTC         TTTTTTATATACTTT 100 32
LMOf2365_0625  645295 ..  645319 +  -8.7  -5.20333   ATAGTTAATAAAAAA          GAAGCTATC TTAGTTT GATAGCTTC          TTTTTATTATGCATA  95 33
LMOf2365_0628 NONE
LMOf2365_0629 NONE
LMOf2365_0630  648912 ..  648935 + -12.6  -4.63592   AAAATAAAAAATCAG          TGCGCTAATT ATTT AATTAGCGCA           TTCTTTTTGTTAAAA 100 34
LMOf2365_0631  649515 ..  649551 + -12.6  -5.99154   AGAAGAATAAAAAAA    TGTCTATTCTAGTTGA ATGAA TCAATTAGGATAGACA    TTTTTTTATTTCGTA 100 31
LMOf2365_0635 NONE
LMOf2365_0636 NONE
LMOf2365_0637  656013 ..  656040 + -12.1  -5.40072   GTTTAAATGTAAGAA        GACAATGTGGC TCACCC GCCGCATTGTC         TTTTTTTGAGCAAAA 100 35
LMOf2365_0638  656428 ..  656453 +  -7.6  -5.65927   TAAATAAAAAAAGAA         GTCGCGACTA AAATTC TAGTCACGAC          TTTTTTATTTAGCTA  93 34
LMOf2365_0641 NONE
LMOf2365_0642  660593 ..  660612 + -10.8  -6.01369   TAAGATTTTCGGAAA            GCTAGATG CTAT CATCTAGC             TTTTTTTGTTGTTTG 100 38
LMOf2365_0643  661256 ..  661266 +  -3.2  -2.63596   TTCTATATCACTAAG                 TTGC TTC GCGA                 TAATATCGGCTCCAG  43 73
LMOf2365_0645  663313 ..  663337 + -14.4  -3.50051   GCTTTTAAATAAAAA          GCCGCAAACA AGCAC TGTTTGCGGC          TGATTTTTATTTTAG 100 33
LMOf2365_0648  665646 ..  665661 +  -6.2   -2.7185   AGAAATCGTGTATAA              TTTAGG GAGA CCTAAA               TGATTGGAGACTAGT  55 49
LMOf2365_0649  666080 ..  666096 +  -8.1   -5.5943   ATTTAAAATGCAAAA              GACAATA ACT TATTGTC              TTTTTTTAGTACTTT  93 35
LMOf2365_0650  666915 ..  666934 +  -7.2  -5.89921   AGATTTAACCTCGGA            CAAGCTAT GAAT GTAGCTTG             TTTTTTTGTTGTCAT 100 33
LMOf2365_0651 NONE
LMOf2365_0652  667559 ..  667586 + -10.8  -5.56673   AGAATAGTAAAAAAA        CAACTTGATTTT CCGG GAAATCAAGTTG         TTTTTTATTATAAAT 100 18
LMOf2365_0656  675606 ..  675629 + -13.2  -5.48213   AAATAAAGAAAACAG          CCGATCCGAG TAAG CTTGGATCGG           TTTTTCTTTTGAATA 100 35
LMOf2365_0657  675962 ..  675972 +  -3.2  -2.68434   CGTGGCACCTACAGC                 TGGC TAA GCTA                 TGATATAATATAAAC  43 19
LMOf2365_0658  676629 ..  676653 + -10.8  -5.27335   AAGTAATATATAAAA          CCGATTCAAG AATTC CTTGGATCGG          TTTTTCTTTAGCCAA 100 116
LMOf2365_0659 NONE
LMOf2365_0660 NONE
LMOf2365_0661 NONE
LMOf2365_0662 NONE
LMOf2365_0663  682065 ..  682101 +    -9  -5.40004   AATTAGCTAAATGAT   GTA-G-AGAGTCTAAGCA CTT TGCTTAGGCTCTTCCTAC   TTTTTTGATTTAATG  95 27
LMOf2365_0664  682861 ..  682882 +  -8.1  -5.32944   GAGATATTTTAAGAC           CTTTTTCCA TTTT TGGAAAAGG            TTTTTTAGTTATGAA  90 29
LMOf2365_0665 NONE
LMOf2365_0666  683994 ..  684040 + -16.2  -5.38054   AAGTAACAGCAAAAA GGTTCACGTCTAAAAATAGC AATCAAA GCTATTTTTAAGCGTGAACC TTTTTATTTCTACGG 100 35
LMOf2365_0667 NONE
LMOf2365_0668  685578 ..  685606 +  -5.4   -5.4433   CTAAATAAACAAAAT       GTAGGTTGGGATA AAAT TATCCTG-CCTAC        TTTTTATTTATGTGT  84 33
LMOf2365_0670 NONE
LMOf2365_0671  687636 ..  687658 + -12.8  -5.80248   CTTAATGAGATCAGA           CACTTGGGCA TTA TGCTCAAGTG           TTTTTTTATGTATTG 100 36
        cadA  689781 ..  689816 +  -3.4  -4.85782   AAGTGATAAATTTGA    CTGCTTGTCTATTCCTA GTC TAAGA-TGGATGAGCAG    TTTCTTTTTGCGAAA  68 35
LMOf2365_0673  690605 ..  690624 +    -5  -5.55769   AATAGCGGTAAAAAA            CACCTC GGCACGTG GAGGTG             TTTTTTGTTGTACAA  83 36
LMOf2365_0674  691389 ..  691425 +   -14  -4.69415   TACCAAAATAAGCGA    AAAAAGAAGTATCCAG ATTTG CTGGATACTTCTTTTG    TTTATTTATCTTCGT 100 30
LMOf2365_0676  694913 ..  694954 + -14.7  -5.08824   TTATTGGAATTTGAA CGCTCCTTATGTTGTAATG AATG TATTACAATAAAAGGAGCG  TTTTTTACATGGCAG 100 65
LMOf2365_0677  695811 ..  695839 +  -7.6  -5.15634   CAAATAAAAAAAGAA        CTGTTTAAGC GAAAAACGA GCTTAAACAG        TTTTTTGATGCGATA  88 34
LMOf2365_0679 NONE
LMOf2365_0680  697872 ..  697894 +    -2  -2.60244   TGTATATTATCCGTA           CATTTAGATA GTA TTTCTAAAGG           TAAATTGCTTAAAAA  40 15
LMOf2365_0681  700658 ..  700672 +  -2.9   -3.5774   GTAGAGGGGGCAGAC               TTTGT GGCAA ACAAA               TTTAAAACATTAGAT  48 68
LMOf2365_0682  701312 ..  701335 + -15.4  -4.81551   GCCTACAGATAAAAA          GAGCTGTCAC TTTT GTGACAGCTC           TTTTTGATATAAATA 100 29
LMOf2365_0685 NONE
LMOf2365_0686  704042 ..  704064 +  -7.8  -5.30155   ATAATTTTAGCCTTA           GTGAGTATCT AAT AAATACTCAC           TTTTTTAATTAATAA  89 68
LMOf2365_0687  706597 ..  706636 + -15.3  -4.37092   GGTAAAAGCTTTTAA  CATCAAAAAAGCCATGT TAATTT ACATGGCTTTTTCGATG   TTTTCTGAGAGAGAT 100 57
LMOf2365_0689 NONE
LMOf2365_0690  708550 ..  708570 +  -6.2  -5.66868   CTCTTCAAAACGGAG            GTCATTCA TAATT TGAATGGC            TTTTTTTGCTTGGTT  89 109
LMOf2365_0692  709919 ..  709953 + -10.2  -5.86061   TCGTAGTAAAGAAAA     CAACCGTTCTCT ATCTAAAATTA AGAGAACGGTTG     TTTTTTTTAGTAAGA 100 70
LMOf2365_0693  712634 ..  712655 + -14.5  -5.43866   GAAAATAGACAAAAA           CCGCAAGTG AAGT CACTTGCGG            TTTTTTTGCCGATTG 100 33
LMOf2365_0693.1 NONE
LMOf2365_0694  715310 ..  715351 + -11.1  -5.11937   GTATTTGAGCGATTT CAGACTGTAGACAAAGTGA GAAA TCATTTTATCTACAGTCTA  TTTTTTGAAGTTATT 100 52
LMOf2365_0698 NONE
LMOf2365_0699 NONE
LMOf2365_0700  718839 ..  718878 +  -8.1  -5.64873   GATATTAAATCAAAA  TAATCGTCTTTTCGC GTTCATTTCA GTGAAAAGACGATTG   TTTTTTCTTATTGGC  93 33
LMOf2365_0701 NONE
LMOf2365_0702  720662 ..  720681 +   -10  -5.66989   CGATTTTTTCAAAAA            GAGAGCGG ATTT CCGTTCTC             TTTTTTTCATGTTTA 100 44
LMOf2365_0703 NONE
LMOf2365_0704  721767 ..  721777 +  -2.4  -3.23853   GTATACGGAATTACC                 GGCG GAG CTCC                 TATTAATTAAAAGCG  44 5
LMOf2365_0705  721998 ..  722036 +    -9  -4.70319   GTTTAGATGAAAAAA   TACTTGGAACGCTAGGCT TTA AGTCTATTGTTTCAAGTG   TTTTAATTTTGATAA  93 42
LMOf2365_0707  723499 ..  723534 +  -8.6  -4.48877   AAAGGCCTGTGAAAA    TAGACACATTTTCAATT AAA AATAGAAA-TGTGTCTA    TTTTATGAATCTTTA  89 185
LMOf2365_0708  724063 ..  724087 + -14.4  -5.54894   TTTTTAAATAGAAAA          CGAGCTAGGA GATAA TCCTAGCTCG          TTTTTTTAATGGATT 100 34
LMOf2365_0711 NONE
        fliP NONE
        fliQ NONE
        fliR NONE
LMOf2365_0715 NONE
        flhA NONE
LMOf2365_0717 NONE
LMOf2365_0718 NONE
        cheR NONE
LMOf2365_0720 NONE
        motA NONE
        motB NONE
LMOf2365_0723 NONE
LMOf2365_0724 NONE
        cheV  739154 ..  739189 + -13.6  -4.96996   CTAGTTTTGTAAAAA    GAAGTGTTTGAACA ACCTTTTC TGTTCAAACACTTC     TTTATTTTATTTAAA 100 29
LMOf2365_0726  740292 ..  740317 + -16.2  -5.48028   CATTGTTTACCCTTA         GCCCCTCGTC ACCCCG GACGAGGGGC          TTTTCTTTTTATTTA 100 66
        cheY NONE
        cheA NONE
LMOf2365_0729 NONE
LMOf2365_0730 NONE
LMOf2365_0731 NONE
        flgD NONE
LMOf2365_0733 NONE
LMOf2365_0734 NONE
        fliM NONE
LMOf2365_0736 NONE
LMOf2365_0737 NONE
LMOf2365_0738  751661 ..  751677 +  -5.3  -3.18433   TTATTTTAAAAAAGA              TATTTTT TGA AAAAATA              TATACTTTTTCAGGT  55 32
LMOf2365_0739 NONE
LMOf2365_0740 NONE
LMOf2365_0741 NONE
LMOf2365_0742 NONE
        fliD NONE
LMOf2365_0744 NONE
LMOf2365_0745 NONE
        flgB NONE
        flgC NONE
LMOf2365_0748 NONE
        fliF NONE
        fliG NONE
LMOf2365_0751 NONE
        fliI NONE
LMOf2365_0753 NONE
LMOf2365_0754  764363 ..  764384 +  -6.6  -5.93809   TTCAATAGAAAAAAC           CTGTTCTC GCCAAA GAGAGCAG            TTTTTTTTATACAAA  95 33
LMOf2365_0755 NONE
LMOf2365_0756  765128 ..  765161 + -12.6  -5.67283   CGATTAAATAAAAAA     CAGAAAGCCTCTCA AAAAAA TGAGAGACTTTCTG      TTTTTTATTTGCGTT 100 30
LMOf2365_0758 NONE
LMOf2365_0759 NONE
LMOf2365_0760  770528 ..  770560 + -12.2  -5.65678   TCACCCATAAAAAAA      TCGTTTGAAAGCAT ATCTC ATGCTCTCAAACGA      TTTTTTATATTTTCT 100 31
        glmS  773040 ..  773064 + -10.1  -5.74122   GAATAAAGTATTCAA          GACCTTTTCGA GAT TAGAAAAGGTC          TTTTTTTATGTAATC 100 35
LMOf2365_0763  773872 ..  773892 +  -4.7  -5.34381   CATATGAAAAACGAA            CTTTCCGAG TAA TTAGGAAAG            TTTTTCTTTACATTT  80 14
LMOf2365_0764 NONE
LMOf2365_0765  774798 ..  774817 + -10.8  -5.80364   CGTGAAGATATCTGA            GACCTTTC ACTT GAAAGGTC             TTTTTTTATTAAAAT 100 26
LMOf2365_0766  775360 ..  775391 +  -9.6  -5.72207   AATCTTAATGCTAGA      CTGTAATAGGATGA GGAA TCATTCTGTTGCAG       TTTTTTTGATTTAAA 100 39
LMOf2365_0767  775836 ..  775846 +  -2.6  -4.47007   TTGCTAATTAGATTT                 TTTA TAG TAAA                 TTATTTTCGTTTTTA  60 95
LMOf2365_0768  777958 ..  777968 +  -5.4  -4.08945   GAAATATATTAGAAC                 TAGG CTG CCTA                 TTTTAAAAGGGTAAT  66 39
LMOf2365_0769  779132 ..  779154 +  -6.3   -5.7946   TCATATATCCAAAGA           GTCCTTATC AATCC GGTAAGGGC           TTTTTTTGTTGACCA  95 427
LMOf2365_0771 NONE
LMOf2365_0772 NONE
LMOf2365_0773 NONE
LMOf2365_0774 NONE
LMOf2365_0775  784425 ..  784471 + -10.5  -5.23016   ACAAACAGATAATGT AAAAAGCGTAATATGATGGAAT TAGA ATTCC-TCGTATTGCGCTTTTA TTTTTTGAATTATTT 100 113
LMOf2365_0776  785623 ..  785649 +  -8.2  -5.52986   GATAAAAATAAAAAA         TTCTGCTAAA GGTTAAA TTTAGCAGAA         TTTTTTTGATGCAGT  93 36
LMOf2365_0777  786422 ..  786435 +  -5.3  -2.86202   TTTATTGAGTAACTA               GTAAC CAGC GTTAC                ATCTTTTCGTATGCG  52 29
LMOf2365_0778  787102 ..  787160 + -18.7  -3.10537   GCTGATGAGTGGTTG CTCCAATAATTTAAAAAGGATAGCTAGT TTTT ACTAGCTATCCTTTTTAAATGAA-GGAG TCTCATTTTAAAATA 100 17
LMOf2365_0779 NONE
LMOf2365_0780 NONE
LMOf2365_0781  789898 ..  789915 +  -9.1  -5.07053   GAGATGTGTATTAAA             GAGCGCT TAAT GGCGCTC              TTTTTTGCGGTCATT 100 27
LMOf2365_0782 NONE
LMOf2365_0783  791870 ..  791889 +    -3  -3.01712   ACGAAACGGAGCTGA            TAAATGATG GAA CA-CATTTA            TATTCCAGGGAAAAA  45 26
LMOf2365_0784 NONE
LMOf2365_0785  793359 ..  793376 +  -4.9  -5.34632   CATTTGAAAGCAAGC             TAGTATC TTTG GATGCTA              TTTTTGTGTTTTCTT  80 270
LMOf2365_0786  794716 ..  794741 +  -2.7  -3.73072   CGAGTTCCAGCTGAA         TTTGCTATAATG AAA CAT-ACAGCAAA         TTTAGTGAGGAGATT  51 43
LMOf2365_0787 NONE
LMOf2365_0788  796647 ..  796669 +   -10  -4.92757   AAGACGTCTAAAAAA           CTCTAAGAAG AAA TTTCTTAGAG           TTTTGTTGTTACTAC 100 41
LMOf2365_0789  797511 ..  797521 +  -2.6  -5.00884   ACATCACGGTCCTTT                 TTAT AAC ATAA                 TTTTTTAGGCACACT  66 20
LMOf2365_0790  798203 ..  798231 + -14.8  -5.59962   CTTATCGTTAAAAAA        GCATTGTCCTTA CTACT TAAGGACAATGC        TTTTTATTTATTTTA 100 30
LMOf2365_0792 NONE
LMOf2365_0793  800712 ..  800741 +  -8.7  -5.31877   AAATTAGGATAGAAA       GAAGCTGG-CAC GAAAAAA GTGACCAGCTTC       TTTTTTATGCTAAAT  95 29
LMOf2365_0795  802168 ..  802198 +  -4.8  -6.25741   GATTGAAATGAAAGA       GGCAGGAAAC AGATAGTGAGA GTTTCCTGTC       TTTTTTTTGTTATTT  95 40
LMOf2365_0796  803115 ..  803157 + -14.4  -5.14477   GTGAACATAAAAAAA CGCCATGCTTCATTTCCCT AAAAAC AGGGAAGT-AAGCGTGGCG TTTTTTAGCTATATG 100 181
LMOf2365_0802  810681 ..  810708 +  -5.7  -4.54681   AAGTAGATTGATCGA        TAAAGTGCTGA ATTAAC TCGGCATTTTA         TTCTTTTTAATTACT  71 158
LMOf2365_0803  812126 ..  812166 + -11.4  -5.42259   ATAATTAATAACTGA  GCAAGCATTCGCTAAA TGGAGCTAT TTTAGGGAATGCTTGC  TTTTTTTCGGCATGA 100 33
LMOf2365_0804  816820 ..  816840 + -14.1  -5.09225   AATGATTAATGTAAA            GCCACCTAT AAA ATAGGTGGC            TTTTTTAGATAAAAT 100 32
LMOf2365_0805  819205 ..  819238 + -14.1  -5.89921   TCTTTTCGGCTGAGA     TTGTAGGCGAAGTAT AAAA ATACTTTGCCTACAG      TTTTTTTATTATAAT 100 59
LMOf2365_0808  821431 ..  821456 +  -9.1  -5.95539   TTTTATATGGCAAAA         CACCAATAACT TTCG GGTTGTTGGTG          TTTTTTTGTTTCCAA 100 43
LMOf2365_0809  822415 ..  822434 +  -3.6  -5.79595   ACGAAATTAAAAAAA            CAGAGA TGAGCGAT TCTCTG             TTTTTTCTTTTAAAA  90 31
LMOf2365_0814  826265 ..  826307 +  -7.3  -6.20267   AAGAGTAAATAAAAA CATCTCCTGTATCATTCA AGTAAAAA TGAATGA-ACAAGAGATG TTTTTTTATTTTTGA 100 29
LMOf2365_0817  829410 ..  829436 + -15.4  -5.25803   AATAATAGAAGAAAA         GCCTAGAATAAA TTT TTTATTCTAGGC         TTTTTTATGAAAATT 100 39
LMOf2365_0818  830201 ..  830243 +   -10  -4.00843   ATAATCTAATAGGGA GCTTTATTTCTTTGCAAGCG GGA TGGATGCATAGAAATAAAGC TGTTTTATATTTGCG  87 37
LMOf2365_0819  832373 ..  832402 + -15.9   -4.3665   TTAGAATGACAAAAA       GCCCTAAGAACAG TGTC TTGTTCTTAGGGC        TTTCTATTTAGCTTG 100 32
LMOf2365_0822 NONE
LMOf2365_0823 NONE
LMOf2365_0824 NONE
LMOf2365_0825 NONE
LMOf2365_0826 NONE
         cah  838749 ..  838802 +  -4.2  -5.03994   CAATTAAAAAACTAG AAAGCCT-CGCTC-GAATCT-TGTATA GTA TAGACATAGATTCTGAGTGGAGGCTTC TTTTTATGTATGAAA  76 34
LMOf2365_0828  839403 ..  839413 +  -2.6  -2.87916   AATTAAAATTATAAG                 TTTT TAG AAAA                 TAAGTTTCTTTTTCC  42 78
        scrK  840369 ..  840389 +  -7.6  -5.23316   ATTAAAGCCGAAAAA            CAGCTCTA GTTTA TAGGGCTG            TTTTTTGATATACTA  89 36
LMOf2365_0830  841378 ..  841413 + -13.6  -5.71983   GTTATAAAATAAAAA    CAGTTATTTTCTGCTT AATA AAGTAGAGAATAACTG     TTTTTTTGTAGTTGC 100 34
LMOf2365_0831 NONE
LMOf2365_0832 NONE
LMOf2365_0833 NONE
LMOf2365_0834 NONE
LMOf2365_0835  844588 ..  844619 +  -5.3  -4.45083   CTAAAAAACCAAAAA      CCAGTTAC-CCA CCAAACTCC TGGCGTAACTGG      TTTTCTAAATCTCAC  69 117
LMOf2365_0837 NONE
LMOf2365_0838  848757 ..  848797 +  -8.6  -4.59773   GCACAGCAATAAGAA  TAAAATGCTATTTGGA GGAAAGTGA TCCTAATAGCATTTTA  TTTTTGCAAGTGGGG  89 29
LMOf2365_0839 NONE
LMOf2365_0840  850099 ..  850139 +   -15  -3.89734   GAAAAAACAACTATA  AAAAAGTGTGGATCAGTT AGCTA AACTGGTCCACACTTTTA  TTTACTGCTTGTTCT 100 25
LMOf2365_0842  851461 ..  851489 + -10.3  -4.91511   CTAATAGTGAAAAAA        TCCCTTCCAGCTT ATC GAACTGGAGGGGA        TTTTTATGCTACAAT 100 37
LMOf2365_0843 NONE
LMOf2365_0844 NONE
LMOf2365_0845  855659 ..  855686 +  -4.2  -6.09888   CGAATAATTCTAAAG        GGAACTAGAC TATTTGAC GTCTGGTTTC         TTTTTTTTGTTAAAA  93 34
LMOf2365_0846  859457 ..  859482 + -17.7  -5.48054   AGGTAAATAAAAAAA         GTAGGCCTAGC TGAT GCTAGGCCTAC          TTTTTTGCTTTTGAT 100 31
LMOf2365_0849  863635 ..  863660 +  -8.4  -5.74122   GAAAATTAAGTGAAA         TCCACTCATA TATTAC TATGGGTGGA          TTTTTTTATGTGGTA  93 32
LMOf2365_0850  864720 ..  864739 +  -5.7   -5.6473   GTTTAAAGTAAAGCA            GGTACCC GTAATA GGGTATC             TTTTTTTGGTCTTAT  86 35
LMOf2365_0851 NONE
LMOf2365_0852  866566 ..  866592 + -12.4  -5.48303   AATAGAAAATAAAAA         CAAGCAATCCGA AAA TAGGATTGCTTG         TTTTTTTACCCTTCT 100 36
LMOf2365_0854  868868 ..  868903 + -17.2  -5.86976   TTTACTAAAAGGAAA    GCAGGAATTAT-TTGGG AAC CCCAAGATAATTCCTGC    TTTTTTGTTTTCTGC 100 72
LMOf2365_0855  870541 ..  870569 +  -6.1   -4.8622   ACTAATTACTAAAAA        GGTATCCTAAT TAATAGT ATAAGGATACC        TTTTTCATTACAAAA  81 66
LMOf2365_0858  875274 ..  875308 +  -8.6  -5.76237   AATAAATTATATAAA     CACAGAAATCACTCGT TTG GCGGAGGATTTCTGTG     TTTTTTCTTTCTATC  95 36
LMOf2365_0859  881844 ..  881869 + -16.3  -5.60993   AGAAGGTAAACTAAA         TACCGACCAGA TTTT TCTGGTCGGTA          TTTTTTTATCGAGAA 100 71
LMOf2365_0861  882833 ..  882864 + -17.6  -5.64274   ATCAGGTAAATTACT      CTTTCCCTTAAAAG CTGT CTTTTAAGGGAAAG       TTTTTTTATACATAA 100 209
LMOf2365_0862  884020 ..  884047 +  -8.6  -5.14985   AATAATAAATGAGGA        GAACTAGC-CGAA GAG TTTGTGCTAGTTC        TTTTTGTGTCTTTAC  95 36
LMOf2365_0863  885214 ..  885239 +  -9.1  -4.01025   AATAACCAATCAGTA         GAAGCTAATTC ATAA GGGTTAGCTTC          TTCTCTTTGTTGTGT  85 25
LMOf2365_0864 NONE
LMOf2365_0865  887555 ..  887589 +  -8.6  -6.02546   TATTATAAACAAAAA     GCAAGATGACTCTGGA ATT TCCAAAAGCATCTTGC     TTTTTTTTACTTTAA 100 33
LMOf2365_0867  890271 ..  890285 +  -3.6  -4.31815   TTGTCATAAATTAGT               CATTAA GTT TTGATG               TTTCTGTTATCCTTT  62 140
LMOf2365_0868  891132 ..  891169 +  -3.7  -4.23104   AAATATATCGAAAAA   TAAAAAATCAAACTT TTTCCTTT ACGTTTGGTTTTTTA    TTTGTTAAAATTTAA  59 23
LMOf2365_0869 NONE
      sugE-1 NONE
      sugE-2  892494 ..  892512 +  -3.2  -5.04987   ATAAGCGTGCACGGT             TCTTATTT AAA AAAGAAGA             TTTTTTCAACCTATT  71 70
         ddl  893725 ..  893748 +  -5.3  -5.24129   AAAATAAACAAGAAA          GCAGTTTTC ATATGC GGAAGCTGC           TTTTTTATGGAAGAG  82 39
        murF  895170 ..  895191 +  -3.8  -2.71712   AAATTGGACAGAACA           TATTACCG CTTAAT TGGTAATA            ATTTGGACAGGAGGA  45 47
LMOf2365_0874  895934 ..  895963 +  -7.9  -5.79595   TGCTCAATAAAGAAA       ACCGATTCAGC TTTCACTC GCTGAATCGGC        TTTTTTGTTTTCACC 100 31
LMOf2365_0876 NONE
LMOf2365_0877 NONE
LMOf2365_0878 NONE
      treC-1 NONE
LMOf2365_0880 NONE
LMOf2365_0881 NONE
LMOf2365_0882 NONE
LMOf2365_0883  905741 ..  905757 +  -5.8  -4.66537   GCCGTGAATCATTTT              GCTTGG TGCGC CCAGGC              TTTTCTATTGCAGAA  77 237
LMOf2365_0884  907491 ..  907532 + -13.4  -5.64274   TAGTTACCAAATAGA TAGACTGTAGATAAAG AAGTTTTTAA CTTTATCTACAGTCTA  TTTTTTTATAAATAC 100 55
LMOf2365_0885  907763 ..  907783 +  -4.7  -5.37043   TAGCAGATAAAAAAA            CGGCTAT ACTCTAA GTAGCCG            TTTTTTATGTGCAAT  80 31
LMOf2365_0886  908400 ..  908421 +  -9.5  -5.69262   ATTGATTAAATGAGA           GAGTCTAAG GGAA CTTAGGCTC            TTTTTATTTTTGTAA 100 32
LMOf2365_0888 NONE
LMOf2365_0889  910414 ..  910434 + -11.2  -5.13344   GGGAATCATTAAAAA            TAGCCACC CGAGA GGTGGCTA            TTTTTCTATTAATCT 100 29
LMOf2365_0891  912103 ..  912127 +  -9.4  -5.75599   TAGTTCAAATAATAG          GCCTTTTACA GTGAA TGTAGAAGGC          TTTTTTTGTGCTTTC 100 38
LMOf2365_0892 NONE
LMOf2365_0893 NONE
LMOf2365_0894 NONE
LMOf2365_0895 NONE
LMOf2365_0896 NONE
LMOf2365_0897 NONE
LMOf2365_0898  918838 ..  918856 +  -6.7  -5.60993   CTATAAAAAGAAAAA             CGTCAGA CTTGT TCTGGCG             TTTTTTTGTGCGCAA  89 35
LMOf2365_0899  920342 ..  920372 + -13.5  -5.58179   GAAATTAACGAAAAA      GGAAGCACTC-TTC TTAT GAATGAGTGCTTCC       TTTTTTATTATAATA 100 33
LMOf2365_0901 NONE
LMOf2365_0902 NONE
        hemG NONE
        acpS NONE
         alr  925965 ..  925984 +  -3.6  -4.01888   AGAAGGTAATATTCG            TGCTTTTT TTAG AAGAAGCG             TTTATAATCTAACAT  57 39
LMOf2365_0906  926471 ..  926515 +  -7.8  -3.30731   TGACGTATACTACGC GGACCT-TTCCCCCGTGGTCG GAAG CGAGCAAGGGGGAATACGGCC TGTTCTCATCATTCA  67 61
        rsbR NONE
        rsbS NONE
        rsbT NONE
LMOf2365_0911  929703 ..  929722 +  -3.6  -3.35597   TCATTCTTTAGAGAG            CATTTACT GGTG AGTAAACG             TATTTAAAGAGTGGA  51 60
LMOf2365_0912 NONE
LMOf2365_0913 NONE
        sigB NONE
LMOf2365_0915  931983 ..  932014 +  -8.2   -5.5112   CCGGAATAACAAAAA      CACCTTTTAAATGA TTCC TAGTTTAAAAGGTG       TTTTTTCTTAATGGA  93 32
LMOf2365_0916 NONE
LMOf2365_0917 NONE
LMOf2365_0918  936758 ..  936785 +   -10  -5.40072   GTAATAACTTATAAA        GACATTGTTTAG GAAA CTAAGCAGTGTC         TTTTTTTACGGAAAA 100 256
LMOf2365_0919 NONE
LMOf2365_0920 NONE
LMOf2365_0921  938291 ..  938315 +  -8.7   -5.8187   AAAAAATAAGAAGGA          GACTTTCATTG TGA TGATGAAAGTC          TTTTTTTGTTCGGTC 100 32
        celB  939748 ..  939767 +  -2.1   -4.8622   CGATATGCTATAATT            TGACTAG AAATGG CTAGACA             TTTTTAATTCAAGCG  65 57
LMOf2365_0923  940887 ..  940909 + -10.7  -5.52384   GGGACCGCTCAAAAA           GAATCCAAG CAAAA CTTGGATTC           TTTTTTTCGTACAGG 100 402
LMOf2365_0924 NONE
LMOf2365_0925 NONE
LMOf2365_0926  942173 ..  942196 +  -9.8  -4.81249   CGACAAGGGAAAAAG          TAACCAAATA ATTT TATTTGGTTA           TTTTTGCGTTTGAAA 100 23
LMOf2365_0927 NONE
         gor NONE
LMOf2365_0929  944898 ..  944928 + -12.7  -6.04419   AAAGCATAGAAAAAA       CGAGCTTTAGGAA CTAGT TTCCCAAAGCTCG       TTTTTTTATTCTTTT 100 32
LMOf2365_0931 NONE
LMOf2365_0932 NONE
LMOf2365_0933  948302 ..  948323 +  -6.5  -5.31275   CATACGTAAGAAGAA           GCCTGGGAC TTTT GTTCTGGGC            TTTTTTATACTAGCA  85 32
LMOf2365_0934  949232 ..  949256 + -12.3  -5.40072   GTTAAGACCGAAAAA          GCTAGTTACAT TCG ATGTAGCTAGC          TTTTTTTGAAAAAAA 100 36
        gabD  950926 ..  950956 + -17.8  -5.28826   AACACAAGCTATTAA       GAAACTCCTTTGCT TCA AGCAAAGGGGTTTC       TTTTTTATGCAGTTT 100 39
LMOf2365_0936 NONE
LMOf2365_0937 NONE
LMOf2365_0938 NONE
      bglH-2  954474 ..  954508 +   -13  -3.74077   TTAATGTAACAGAGC     GCCAGTTGTGGTAGTT GAT AGCTAATACAACTGGC     TTTCGATATATAGGG  95 37
LMOf2365_0940  956448 ..  956471 + -11.1  -3.33261   AATGGCCACACATAA          GCCGTGTAA TTCTAT TTACACGGC           TTATAAAGGTTGAAG  86 40
LMOf2365_0941  958280 ..  958305 + -12.1  -5.06414   AAATTATCACAAAAA         GACAACAATTT AGTT AAATTGTTGTC          TTTTTATTCGAGCAA 100 9
LMOf2365_0942  959469 ..  959485 +    -3  -3.96966   TTTAACCGAAAGAAG              GTGAAA GTATG TTTCGC              GTTTTTATTTTATTT  55 36
LMOf2365_0943  960336 ..  960346 +  -3.2  -3.52652   CTACTTGCGGATTTA                 TGCA GCT TGCG                 TTATCCTTAAATAAA  50 45
        coaA  961326 ..  961363 +  -9.9  -5.67283   TATTTACGCAAATAA   CCGAATGCAGATAGAAG GAAA CTTCTTGATGCATTCGG    TTTTTTCTTTACATT 100 26
LMOf2365_0945 NONE
LMOf2365_0946  963327 ..  963338 +    -3  -3.53012   AGGAGACATTATCCG                TCAA ATGC TTGA                 TTTAACGGAAAAAGA  50 74
LMOf2365_0947  963962 ..  963982 + -14.1  -5.06735   TAGGTAAGTAAAAAA            GAGTCCAGA TAT TCTGGACTC            TTTTTCTCATTTATC 100 30
LMOf2365_0949 NONE
LMOf2365_0950  967618 ..  967640 +    -2  -5.64274   TAAATAATGAGAAAA           GACAGC GGATTTTCTAA GCTGTC           TTTTTTTCTGGATAA  78 34
LMOf2365_0951 NONE
LMOf2365_0952  969478 ..  969506 +   -14  -5.95539   ACTTTATTAAAAAAA        TGGAAAGTACGC ATCCC GCGTGCTTTCCA        TTTTTTTATTTGAGA 100 31
LMOf2365_0956 NONE
LMOf2365_0957  975083 ..  975121 + -29.2   -4.8384   AAATCAAAAATAAAA   GAACGGTACGGCGCATTA AGA TAATGCGCCGTACCGTTC   TTTTTCGGTTATTTC 100 28
LMOf2365_0963  980164 ..  980190 +  -9.5  -5.75342   AAAGAGTTATAAAAA         CTGTGTGGGAT TAATC GTCTCACACAG         TTTTTTTTGCCCCAG 100 39
LMOf2365_0964  980702 ..  980730 + -10.3  -5.45802   ATCCAACATAAATGA        CCGCGTGTAATCA AAT TGATTTCAGGCGG        TTTTTGTTTTAAAAA 100 41
LMOf2365_0965 NONE
LMOf2365_0966  982315 ..  982346 +    -3  -5.60993   CAAACTCCCTTTTAG      CTAGTGCGGT TTACTCCCTTTT TCCGCACTAG       TTTTTTTATGCGCAA  82 174
LMOf2365_0969  985428 ..  985454 +  -8.9   -5.0916   GGACGCAAGAAAAAA        GTAGATT-AGGC GATA GCCTTAATCTAC         TTTTTCTATTCCCCA  95 17
LMOf2365_0972  987811 ..  987833 + -11.4  -5.54338   GATTATAATTCGAAA           CGAGTTTGAA CTT TTCAAGCTCG           TTTTTGTTTTACTTC 100 33
LMOf2365_0973  988139 ..  988172 +  -8.3  -5.71712   CAAATAATGAGAATG     CAGTTTGTATCTTGTG TTA CGCGAGA-ACAAGCTG     TTTTTTTATGTAGAA  93 34
LMOf2365_0974 NONE
LMOf2365_0975  989543 ..  989564 + -13.1  -5.60993   AAATAAAAGTAATTA           GCGCAGAAT AATC ATTCTGCGC            TTTTTTTATAACAAA 100 35
      nagA-1 NONE
        nagB NONE
LMOf2365_0978  992322 ..  992350 +  -8.1   -5.1101   AAACAATAAATAAAA        GCTTGAGGCGG TATCTGT CTGCCCCAAGC        TTTTTTGCATAATGA  90 32
LMOf2365_0979  993490 ..  993514 +  -7.2  -5.60993   AGAAAAAATAGATTA          GAGATTGGTC ACTTA GACTAGTCTC          TTTTTTTATGCCAAA  93 25
LMOf2365_0980 NONE
LMOf2365_0981 NONE
LMOf2365_0982 NONE
LMOf2365_0983  997337 ..  997363 +    -8  -5.33866   AATATGTAAAAAAAA         GAAGCAACCC AGGAATG GGGGTGCTTC         TTTTTTATAAGTTTC  90 32
LMOf2365_0987 NONE
        ppnK NONE
LMOf2365_0989 NONE
        fabI 1002929 .. 1002959 +   -20  -5.54894   ATTTTAAAGAAAAAA       GACCGTAAGTAGTT AAA AACTACTTACGGTC       TTTTTTTGGTCCATT 100 34
        rpiA 1008260 .. 1008291 +    -9  -5.16151   GAGCTAATAAAAAAA      TAGTTATTTCTTCT ATAT AAAAGAAATAACTA       TTTTTATTAAATTTC  95 23
        ilvE 1010754 .. 1010772 + -12.4  -5.71712   TGAAATAATTTTAAA             CCGTCCGT TCA GCGGACGG             TTTTTTTATGTACAA 100 33
LMOf2365_1000 NONE
LMOf2365_1001 1012466 .. 1012487 + -13.1  -5.61881   GGTATAAAATAAAAA           GTTTGGCTC CGCG GAGCCAAAC            TTTTTATTTTTCACC 100 34
LMOf2365_1003 NONE
        bsaA 1015658 .. 1015686 + -16.9   -5.1615   AATAATTAAGGAAAA        CTCGGTAGTGCTA TTA TAGTACTACCGAG        TTTTTTGCATCTTAG 100 32
LMOf2365_1005 NONE
LMOf2365_1006 NONE
LMOf2365_1007 1017848 .. 1017866 +    -3  -3.60112   GAAGCTTTGCGATAA             CACCAGCT TCC AGATGGCG             TATTGTTATTAGTTA  50 301
        prfC 1020075 .. 1020104 + -10.2  -5.63103   TTACTATAATAGCTG       CAACCTATTTGT ACTTTC GCAAATAGGTTG        TTTTTTTGCTTGACA 100 32
LMOf2365_1010 1020617 .. 1020634 +  -7.1  -3.04398   AAAAATTTAACTATA             TAGTTAG AGTT CTAACTA              ATTTTGAGGGGGAAC  63 41
LMOf2365_1011 1022201 .. 1022232 +  -8.1  -5.80003   TAATTTTAAATGTTA     GCGAGACCTTTGCCT TTAC GGGC--AGGTCTCGC      TTTTTTGTTTCTTCA 100 211
LMOf2365_1012 1023076 .. 1023101 + -12.7  -4.18018   ATAATTTCTAATAGA         CCAGAAGTGCA TATT TGTACTTCTGG          TTTTACATACAACCA 100 37
LMOf2365_1013 NONE
LMOf2365_1014 1025320 .. 1025341 + -13.1  -5.28176   CAGGTTAATATAAAA           GCCATTCTG ATTG CAGAATGGC            TTTTTTGTCCATGAA 100 33
       ogt-2 1027468 .. 1027493 +   -12  -5.46657   CTTGCATTAGAAAAA         GGCTTGAGTT TAAGTT AACTCAAGCC          TTTTTTATTACACTG 100 8
LMOf2365_1020 1031364 .. 1031399 +  -9.2  -4.86033   AAAGAAGCGCAGCCT    AAAAAGAAATCCGAAT GATT ACTCGGATTTCTTTTC     TTTTTGTAAAAATTT 100 8
        ptsH NONE
        ptsI 1035547 .. 1035573 + -14.6   -5.1523   TAATATCTGAATAAA         GACCTAGACAAT TTT GTTGTCTAGGTC         TTTTTATGTTGTGAA 100 38
LMOf2365_1025 NONE
LMOf2365_1026 1037556 .. 1037589 + -10.5  -5.52079   AATATTATCGTTAAA     AAAACATCCACTAAT TTAA GTTAGTGGATGTTTC      TTTTTATTTTGCTAT 100 27
LMOf2365_1028 1039188 .. 1039219 +  -6.7  -5.81412   ATTTTAATTATCAAA      GACTGTAGGAAGG TTAATC CCTTTTTATAGTC       TTTTTTTTGGATAAA  95 34
LMOf2365_1029 1039757 .. 1039778 + -11.7  -6.09196   TGGTTTACTTAGGGG           GCTGTGAAT TTAT ATTCACAGC            TTTTTTTGTTTTCAA 100 65
LMOf2365_1030 NONE
LMOf2365_1031 NONE
LMOf2365_1032 1042015 .. 1042044 +  -9.3  -5.00616   TTTAAAAATTAAAGG       GAACTGTTTCGTC TGTT GGCGAAGCAGTCC        TTTTTTAGAAGGAGA 100 36
LMOf2365_1033 1043187 .. 1043223 + -14.6  -5.03201   GAAAGTAAATAAAAA    GACGTCAATTCGTTCT CAAAA GGAGCGAATTGGCGTC    TTTTTAATTATTATT 100 29
LMOf2365_1035 NONE
LMOf2365_1036 NONE
LMOf2365_1037 1047406 .. 1047448 +  -5.1  -5.76633   ATAAACGTTTAAAAA GGCATGAAGAAA--ATCAAGT GAT GCTTGATAGTTTCTCCGTGCC TTTTTTTCTCTATAA  86 37
LMOf2365_1038 1048011 .. 1048040 +    -8  -5.80817   AATAATGAAACAAAA       TCCGTGAAAAGG TAATTT TCTTTTCATGGA        TTTTTTTGTATTCAA 100 36
LMOf2365_1039 1048833 .. 1048844 +  -4.4  -2.78384   CAGGTAGCCTTACAA                GCTT AGAT AAGC                 TATAATGAAACAAGA  48 51
LMOf2365_1040 1049778 .. 1049792 +  -2.1  -3.66999   TAGTAGGGGATGTTC               CAACT AGCGC GGTTG               TTTCAATCAGTAAAT  47 43
LMOf2365_1041 NONE
LMOf2365_1042 NONE
LMOf2365_1043 NONE
LMOf2365_1044 1053059 .. 1053074 +  -3.2  -4.46621   GTTTGCGAATTACCG              CTTGCT ATCT AGCCAG               TTATTTTCTATTATA  62 108
LMOf2365_1045 NONE
LMOf2365_1046 1054905 .. 1054936 + -17.5   -5.4833   AACATAAATAAAAAA      GATGACGGAAGCT CGTTCA AGCTTCCGTCATC       TTTTTTATTCAGTAA 100 30
LMOf2365_1050 1059165 .. 1059191 +  -9.4  -5.43514   TAAAATATCAAAAAA         ACCTGTGCTCAA AAA TAGAGCACAGGC         TTTTTTGGTTATTTT 100 38
LMOf2365_1052 NONE
LMOf2365_1053 NONE
LMOf2365_1054 NONE
      glpK-1 NONE
LMOf2365_1056 NONE
LMOf2365_1057 1068324 .. 1068352 + -13.2   -4.4267   CCAATAAAAACTAAA        GCGAGGCCAC TATTTCAGC GTGGCCTCGC        TTTTGGCTTTTACAG 100 77
        modA NONE
        moeA NONE
        mobB NONE
        moaE NONE
        moaD NONE
        moaC NONE
        moaA 1075936 .. 1075971 + -16.4  -5.01535   AAATTGGAGGATAAA    TAAAACATCCGGTCAC ATGT GTGGTCGGATGTTTTA     TTTTTGTCGTTCTGC 100 27
LMOf2365_1071 1078163 .. 1078191 + -12.6  -4.29326   TCATAAAGTCAAAAA       TCCCCGCA-GAAT CTTA ATTCCTGCGGGGA        TTTATTCAATTTAAC 100 35
        pdhA NONE
        pdhB NONE
LMOf2365_1075 NONE
LMOf2365_1076 1084846 .. 1084874 + -11.8  -5.07275   TGTAATCAACTTAAA        GCGGAGGTATCC TTTAT GGATATTTCCGC        TTTTTATCTATATAA 100 36
LMOf2365_1077 1085349 .. 1085380 +  -8.9  -4.08974   AATAAGATTATTTTG      TAAAAAGCAAAGC GAATGA GCATTGCTTTTTA       TTTATGTGGTCAAGT  85 41
LMOf2365_1078 NONE
LMOf2365_1079 NONE
LMOf2365_1080 1087245 .. 1087283 + -13.5  -5.63012   AGCTAAATAAAAAAA  GCGAATGTATTGGCCTAA AATT TTAGG-TAATACATTCGC   TTTTTGTTTATTTTT 100 31
LMOf2365_1083 1090069 .. 1090092 + -11.2   -4.6951   GAGACGATAGCGACG          GAGGAAAATA AATC TATTTTCCTC           TTTCTTTTGGCTAAT 100 134
        typA 1092007 .. 1092052 + -11.5  -5.75599   ATATATTTGAATCGG CCAAATGGTTTTTAAGTGGTA GGAA TATCCTTTAAAAACTATTTGG TTTTTTTATGCTTTA 100 42
LMOf2365_1085 1093049 .. 1093068 + -10.7  -4.78933   AGTAAAATAAAAAAA            TCCGCCC GATAAA GGGCGGA             TTTTCTCTATTTTCC 100 31
LMOf2365_1087 1093808 .. 1093830 +  -6.3  -5.95539   TGAATCAATTGAAAA           GATGTCTGA TTTTT TCTGACATC           TTTTTTTGTTTGCCA  95 41
LMOf2365_1088 1095185 .. 1095210 + -12.1  -5.72207   ACGTTAAATTATGAA         GAAAAAGCTAA TTAA TTAGCTTTTTC          TTTTTTTGCTTTACC 100 34
         pyc NONE
LMOf2365_1090 1100181 .. 1100195 +  -4.3  -3.80746   ATAGTGAGCTGAATC               TGGTT ATTAA AACCA               TATTATTTTTCGGGA  57 265
LMOf2365_1091 NONE
LMOf2365_1092 1102057 .. 1102084 +   -10  -5.29846   ATTAACTGTAAAAAA        CTTCCAAAAGTT ATCT ATCTTTTGGAAG         TTTTTATTTAAAATT 100 36
LMOf2365_1093 1104603 .. 1104652 + -27.1  -2.56046   TAAATAGACTAAAAA TAATCATATAAAAACAGAGTGAG ATTT CTCACTCTGTTTTTATATGATTA TAGATTAAGATTTAG 100 34
LMOf2365_1095 NONE
LMOf2365_1096 NONE
LMOf2365_1097 NONE
LMOf2365_1098 1113429 .. 1113457 + -10.5  -6.28401   AATGCATGTAAAAAA        GAGATGACAAA ATTTTCA TTTGTCATCTC        TTTTTTTATTTTTTA 100 40
        ispD NONE
LMOf2365_1101 1116371 .. 1116398 +    -2  -2.86264   TATTTTAGGAAGCAA        GAAAATCGAATG TAAG TATTCGATGGTC         ATTTGCTAAATCCTT  41 91
LMOf2365_1102 NONE
LMOf2365_1103 NONE
LMOf2365_1104 NONE
        tagD 1120599 .. 1120655 +  -6.1  -3.55061   TTTAAAATAGTCGTA GCACAAAACAGGCAGACCA-GTAATG TTCAAT TATTAGGTGGTGGGCTTGTTTTGTGC TATTATTATGTATAA  62 31
LMOf2365_1106 NONE
        nadE NONE
LMOf2365_1108 1123374 .. 1123398 +  -7.9   -5.0133   TTTTAACAACAAGAA          TGATTCTGGGG CTC TCCTGGAATCA          TTTTTTGGAGGGATG  88 41
LMOf2365_1109 1123866 .. 1123892 + -13.2  -3.87364   AAAATGAAAGAAGAT         GAAAAGGACAAG TGA TTTGTCCTTTTC         TTATATTATTGTGAA  95 69
        guaA 1125604 .. 1125639 + -11.3  -5.44119   TATGGTTTCCTGCCA    CAAATCCCTGTCAAG ATGATG CTTGACGGGGATTTA     TTTTTTTGAGCTAAA 100 122
LMOf2365_1111 1126192 .. 1126212 +  -7.6   -5.2189   AGCGTAACGCTAAAA            CGACGGAT AATTG ATTCGTCG            TTTTTTGATGCTTAA  89 63
LMOf2365_1113 NONE
LMOf2365_1114 NONE
LMOf2365_1115 NONE
LMOf2365_1116 1129780 .. 1129792 +  -3.5  -4.43012   TGGAAAGGAATGATA                TTTTT ATG AAAAA                TTTTGATATTAGAAT  60 28
LMOf2365_1117 NONE
LMOf2365_1118 NONE
LMOf2365_1119 1132701 .. 1132736 +   -15  -4.40963   TATATTTCCCTACCA    CAAATCCCTGTCAA AATGATGC TTGACAGGGATTTG     TTCTTTTTGAGGGCT 100 138
LMOf2365_1120 NONE
LMOf2365_1121 1134065 .. 1134085 +  -7.6  -5.27779   GATGTAACGCTTAAA            CGACGGAT GTATG ATTCGTCG            TTTTTTGATGTTAGA  89 63
LMOf2365_1125 NONE
LMOf2365_1126 NONE
LMOf2365_1127 NONE
LMOf2365_1128 NONE
LMOf2365_1129 NONE
LMOf2365_1130 1138750 .. 1138764 +  -4.4  -2.68434   CCCTAAAATCTCTTT               TTATTT CAC AAATAA               TAATGTACTATGAAA  47 204
LMOf2365_1131 NONE
LMOf2365_1132 NONE
LMOf2365_1133 1140218 .. 1140239 +  -5.9  -5.38549   TATTCTATAAGAAAA           GAAGACC ATTAATTG GGTCTTC            TTTTTATTGTTTAGA  84 14
LMOf2365_1137 NONE
LMOf2365_1138 1146172 .. 1146194 +  -6.3  -5.72622   CAAAATAAATAAAAA           CAGCTTGCA TAGTT TACAAGCTG           TTTTTTATTTATAAA  89 33
LMOf2365_1140 NONE
LMOf2365_1141 1148161 .. 1148180 +  -4.4  -3.23393   GTAAAATGCAATCAG            TAAGTTTA TTAT TGAACTTA             TGTTATAAAGTAAAC  51 96
LMOf2365_1142 NONE
LMOf2365_1143 1148978 .. 1149005 +  -6.4   -5.2189   ATAAAAAATGAGCAA        GTAAGTTAGATT TAAA AGCCTAACTTAC         TTTTTTAGTAGTTAA  85 37
LMOf2365_1144 1150787 .. 1150811 + -12.3  -4.55721   ACGAAAATAAAAAAA          GGAATTTGGCT TTT AGTCAAATTCC          TTTTCTATACGATTT 100 31
LMOf2365_1148 1152902 .. 1152919 +  -6.3  -5.64304   ATAAAAATGATAAAA             CCTGCTA ATTT TAGTAGG              TTTTTTATTCTATTA  89 18
LMOf2365_1149 NONE
LMOf2365_1150 1154981 .. 1155007 +  -3.7  -4.10657   AGAGTTTTTGAGAAA        GGTACGC-ACTG ACTG TGGTTGCGTGCC         TTTTGAACAATCTGA  59 63
        pduU NONE
LMOf2365_1152 NONE
LMOf2365_1153 NONE
        cobU NONE
        cobS 1157942 .. 1157954 +  -4.9  -4.82901   CTTTGGGGGTTGATT                TAAGT GCA ACTTA                TTTTTGTGCGACACG  72 23
        cobC 1158836 .. 1158859 +    -6  -6.20267   TTTGCTGTGCATAAA          CTCTCATTCG ATGA CGGATGAAAG           TTTTTTTGTTTTTCA  95 341
        pduA NONE
        pduB NONE
        pduC NONE
        pduD NONE
        pduE NONE
        pduG NONE
LMOf2365_1165 NONE
LMOf2365_1166 NONE
LMOf2365_1167 NONE
LMOf2365_1168 NONE
        eutJ NONE
        pduM NONE
        pduN NONE
LMOf2365_1172 NONE
        pduP NONE
        pduQ 1172899 .. 1172910 +    -3  -3.56862   AAAAGGAGGATAAAC                TATG TCAG CATA                 TTTGGCGGAATTTAT  50 52
      glpF-1 1173613 .. 1173642 + -10.2  -3.57144   ATTATAAAAAAGCAT       GGAGTAAACAAG AATGGC TTTGTTTACTCC        TTTAAAAATGAGAAA  86 34
LMOf2365_1176 NONE
LMOf2365_1177 NONE
LMOf2365_1178 1177034 .. 1177060 +  -5.9  -5.88476   CATGTATAATTCTTG        GTTCCAGTGTAG TTGT CT-CACTGGGGC         TTTTTTATTTGTTTT 100 232
LMOf2365_1181 1178670 .. 1178710 +   -10  -4.56159   TATAGCAGAGCAACG GGGCTCCCTCAAAAATATT GCAC AATATTTTTAAGGG-GCTC  TTTCTATTTTCTTGG 100 139
LMOf2365_1182 NONE
LMOf2365_1183 1180875 .. 1180926 + -12.6  -4.72272   TAGCTATGAAAAAGC GATGAAGCTTAAAGCCAAGTAACG ATAC TGTTATTTGTCTTTAAGCTTTTTC TTTTTGCTAGAAAGG 100 38
        eutA NONE
        eutB NONE
        eutC NONE
        eutL NONE
LMOf2365_1188 NONE
LMOf2365_1189 NONE
LMOf2365_1190 1187743 .. 1187753 +  -5.4  -3.35832   GACTCGGAAATTGCC                 CGAA ACT TTCG                 CTTTTTACCAGATTT  57 100
LMOf2365_1191 1188587 .. 1188598 +    -3  -3.19463   GGTGAATATAAAAAG                TAAG GAGG CTTA                 TTCATGAATAATGAG  47 23
LMOf2365_1192 NONE
LMOf2365_1193 NONE
LMOf2365_1194 NONE
LMOf2365_1195 NONE
LMOf2365_1196 NONE
LMOf2365_1197 1192221 .. 1192244 + -11.8  -5.79595   AATAATAATAAAAAA          CGATTTCGGC TTTG GCTGAAATCG           TTTTTTATTTTAAGG 100 39
LMOf2365_1199 1193884 .. 1193907 +  -8.2  -5.64274   CGTAAATCTCAAAAA          GACGCCAA TGTTCTGT TTGGCGTC           TTTTTTTATGGCTAA  93 301
        cobB NONE
        cobD NONE
        cobH NONE
        cbiD NONE
        cbiE NONE
        cbiT NONE
        cobM NONE
        cbiG NONE
        cobJ NONE
        cobK NONE
LMOf2365_1210 NONE
        cbiK NONE
        cobI NONE
        cbiM NONE
LMOf2365_1214 NONE
        cbiQ NONE
LMOf2365_1216 NONE
        cobQ NONE
LMOf2365_1218 1209967 .. 1209993 +  -5.1  -4.86862   AGAAATAATAAAAAA         CCTCTCCAG ACATCAAAG CCGGAGAGG         TTTTCCTTTTTTAAA  75 33
LMOf2365_1221 1211530 .. 1211548 +  -2.5  -3.31263   TGGGGTATTGCAAAT             TATATCG AGCCG TGATATA             TTATAAGCATCAAAT  45 1
LMOf2365_1222 NONE
LMOf2365_1223 1212451 .. 1212502 +  -7.7  -3.99878   AGAAAAACTATCTAA TATAATCAAAAAAAGATTACG ACTTAGTTTG CGTAATCTTTTTTTGATAAGA TTTACTATTATATAT  76 26
LMOf2365_1224 1213695 .. 1213708 +  -2.5  -2.54617   AAATGACTTGTCTTA               TTTAT AGGC ATAAA                GTCCTTTTTAAGCTC  41 61
LMOf2365_1225 1214959 .. 1214977 +  -3.8  -5.61824   AACCTTGCAAAAAAA             GCTGAATA GAT TACTCGGC             TTTTTTTGCGTTTTC  84 42
LMOf2365_1226 NONE
LMOf2365_1227 1216925 .. 1216957 + -14.3  -5.25805   GAAAATAAAGAAAAA      GTGGTGGCTAAGTTG TTT TGACTTAGTCACCAC      TTTTTTAGATTTCTT 100 33
LMOf2365_1229 1217810 .. 1217838 + -10.5  -5.16572   TAATTAAAAAAGAAA        TAATCTCTCCA ACCAATA TGGAGAGATTA        TTTTTTAGCTTGAAT 100 34
        pheS NONE
        pheT 1221638 .. 1221678 +  -9.9  -6.28401   TCGTTAAATGAAGAA  GAACTAGGCTAGCTGGAAA ACA TTTTCAACTAGTTTGGTTC  TTTTTTTGTTTTTTA 100 34
LMOf2365_1232 NONE
LMOf2365_1233 1225919 .. 1225954 + -10.7  -3.75629   TCAGTTGAGTGATGA    TGAAAAGAACTTGTT TTTATC GGCAAGTTCTTTTCA     TTTGACTTAAAAATA  90 29
LMOf2365_1234 NONE
LMOf2365_1235 1229691 .. 1229718 + -12.8  -5.04222   AAATAACATAATAAA        CCGCATTCCTTT AAAA AAGGGGATGCGG         TTTTTAGTTTGCTTC 100 35
       ung-2 1230467 .. 1230491 +  -8.6  -5.85011   CTATATAAATAAAAA          CATCTCGCCA TTTAT TGACGAGATG          TTTTTTTACTTTTTA 100 33
LMOf2365_1238 NONE
LMOf2365_1239 1232410 .. 1232431 +  -3.7  -4.16101   ATACCAGATGTATAC           TCTTAGCCA ATTT TGGATAGGA            TTTCTCTGGTATTTT  59 53
LMOf2365_1240 NONE
      mutS-1 1236597 .. 1236611 +  -2.8  -2.98942   CATGGCTCCAAATAG               GTCTAG GTG CTATAC               TGTGTGTACGAAAGT  43 56
       trx-1 1236977 .. 1237004 + -11.5  -4.72846   TATGCTAAAATGAAA        GAAGCTTAGAA CAAACA TTCTAAGCTTC         TTTTTAAATGTGTAA 100 44
        uvrC 1238865 .. 1238890 +   -12  -4.67982   AAACACGATTTTAAA         CGCCAATAAC TTTGAT GTTATTGGCG          TTTTATTGCATAAAA 100 45
LMOf2365_1244 1240241 .. 1240293 + -15.9  -4.28762   GAACTCGATAAATAA AAATAAGCTTGTAGCATCAAAGAGG ATT TCTCTTTGTTACTACAAGCTTATTG TTTTAATAGCGTTCT 100 26
        murI NONE
         rph NONE
LMOf2365_1248 NONE
LMOf2365_1249 1244143 .. 1244153 +  -6.8   -2.8194   ACATGTTTCACCAGT                 CTCC ATA GGAG                 TGTGGTAGCTGATTG  58 495
LMOf2365_1251 NONE
LMOf2365_1252 NONE
LMOf2365_1253 1245389 .. 1245401 +  -3.4  -4.83615   CAATAATATTAGTTG                GGAT AATTA ATCC                TTTTTCTAAAAAATC  68 16
LMOf2365_1254 1249333 .. 1249353 + -12.7  -5.37593   CATTTCTTGACAAAA            CTCTCCTTA TCC TAAGGAGAG            TTTTTTACTTTACGC 100 44
LMOf2365_1255 1250804 .. 1250827 +  -8.1  -5.54192   AAAATAAATAAAAAA          GCGCAACCT TCACGC AGGGTGCGC           TTTTTTTCGATTAAT  93 34
LMOf2365_1258 1252744 .. 1252761 +  -7.7  -4.77896   GCACTAAATAAAAAA             GCACTCG TCAT TGAGTGC              TTTTTCGCTTCATTG  83 30
        dbpA NONE
LMOf2365_1261 1254928 .. 1254963 +  -6.9  -4.06182   GAAATATCTCACCTG    GCAGCATCCGTCT CCCAATAAAA ACGCGGATGCTGC     TCTTTTTGTGCCTGA  73 98
LMOf2365_1262 1255505 .. 1255526 + -13.1   -3.1211   ATCTTTATAAAAAAA           GCATTGCGA TTAT TCGCAATGC            TTCCATACTATCATG  88 31
LMOf2365_1265 NONE
LMOf2365_1266 1258285 .. 1258299 +  -2.2  -3.03771   CGACTTATTACGATA               TAAAGA ATT TTTTTA               TCTTGACGCATATAG  42 248
        treR 1260332 .. 1260353 + -13.1  -5.63504   AGAAGACGCTAAAAA           GCCTGAGAA TTTT TTCTCAGGC            TTTTTTTATCGAATT 100 29
LMOf2365_1273 1264092 .. 1264119 + -12.1  -5.00851   AGACAACATAAAAAA        TCCCGCGAAAT TTTTAC GTTTCGCGGGA         TTTTATTTAATTAGT 100 30
LMOf2365_1275 1265686 .. 1265715 + -15.2  -4.86621   GGTTGGATGAAAAAA       GAAGGTAGCCTA AAATCA TAGGCTACCTTC        TTTTTAATTACGGAT 100 18
LMOf2365_1280 NONE
LMOf2365_1281 NONE
LMOf2365_1282 1271263 .. 1271292 +  -7.2  -5.44119   AAGTTTAAACGCCCG       TAAGACCTCGGT GTAAAA ATCGAGGTCTAA        TTTTTTTGAAATAAA  93 43
LMOf2365_1283 1272467 .. 1272478 +  -2.2  -3.58505   TTCTTGTTTTCAAGT                CAGG GATA TCTG                 TGTTATTATTAGTGA  47 47
         tig 1273880 .. 1273902 + -10.6  -3.39327   TCATTAAAAAATGGG           GGGCATGAGT TAT ACTCGTGTCC           TTCTGAATGTAGAAA  85 62
LMOf2365_1285 NONE
        clpX 1275294 .. 1275315 + -10.1  -5.36441   TCTGCATGATTAGAA           TGCGCGTCG TAAT TGGCGCGCA            TTTTTTCTATCAAAC 100 32
LMOf2365_1287 NONE
LMOf2365_1288 1276580 .. 1276611 +   -11  -3.10344   TTTGGAAAATAATGT      GAAGTCCGTGAAGA TACT TTTTCGCGGATTTC       TCTATTAAATGAGCG  83 29
LMOf2365_1289 NONE
LMOf2365_1290 NONE
        rnhB 1278896 .. 1278919 +  -8.3  -5.63504   TCATATAGAGAAAAA          CGTATTTTC AACATG GAAAATACG           TTTTTTTATGCCGTT  93 46
LMOf2365_1292 NONE
        topA 1282229 .. 1282259 +    -9  -3.61398   ACAATAATCGGAAAA       TGGCAACACTTGGA TCG TTCTTGTGTTGCCA       TTGTTGCGCGAGGAG  77 34
         gid 1283674 .. 1283688 +  -3.6  -3.61356   GAGTTGATAGTGGTG               GAAAGA CAG TTTTTC               TTTCCGATAAATGGT  52 112
        xerC NONE
        hslV NONE
        hslU NONE
LMOf2365_1298 1287569 .. 1287596 +  -9.2  -5.73563   AAAAAAAGTAGAAAA        GCTTTCTCTGAA AATA TTCGGGGAGAGC         TTTTTTTGGTTTGCT 100 39
LMOf2365_1299 NONE
LMOf2365_1300 NONE
LMOf2365_1301 1289295 .. 1289322 + -11.4  -4.68384   AGGTTAAAACGAAAA        CCCAGAAGA-GCG AAA TGCATCTTCTGGG        TTTTATTACATCCAT 100 34
LMOf2365_1303 1290513 .. 1290534 +  -6.6  -5.60993   CATTTTTGAAGGAAG           CAGGTTCT TATAGC AGAGCCTG            TTTTTTTATGAAAAG  89 49
        parE NONE
        parC 1295104 .. 1295133 +  -7.3  -5.90981   AATAAGGAAGAAAAA       GAGTTCTTGTATA GAAA TATGCAAGGATTC        TTTTTTTTGATATAA 100 36
        luxS 1295652 .. 1295677 + -14.1  -4.87665   TGAATAAAAATGAAA         GCATCTATCGG AATA CCGGTAGATGC          TTTTTATAAATAACA 100 34
LMOf2365_1307 1298101 .. 1298132 + -17.5   -4.2461   AGGAAAAAATAAAAA      TAACTATCCGCCC AATTAA GGGCGGATAGTTA       TTTATTCATGACGCT 100 29
LMOf2365_1309 1301013 .. 1301055 +  -4.9  -6.20267   TGTCTGAGATTCGGA GAGACTGCAAAAGGCGAGCG CAAT CG-TCTTACTTTGCAGTCTC TTTTTTTGTTTTTAA  95 111
        glpD 1302853 .. 1302877 + -10.1  -5.60993   TAAAATTCGAAAAGA          GCGTAAATCTT TCA AGGATTTGCGC          TTTTTTTCTGGAAAA 100 42
        miaA 1303937 .. 1303956 +  -2.8   -2.7641   TTAGCCAACCAATTG            CACAATGG AACT TCATTGGG             GTTTGGGAAATTTTT  41 82
         hfq 1304251 .. 1304286 +  -2.6  -5.93809   GTACTTTACTTGAAA    GGCAGGGAAC-TCGC TTTTTTT GCGATGTTTCATGTC    TTTTTTTTATGCAGA  86 41
LMOf2365_1313 NONE
LMOf2365_1314 NONE
LMOf2365_1315 1306890 .. 1306906 +  -3.8  -3.11732   ATACAACGCTTTAAC              GATAAT GTTAG ATTATC              TTACATAAATTTGAC  47 1
        glnR 1307399 .. 1307409 +  -2.6  -3.54935   ATTTAGAAGTTAATA                 TAAT TAG ATTA                 TTTAGGAGGAATTTA  48 66
        glnA 1308773 .. 1308799 + -12.4   -5.4505   TATTAATAGTCAAAA         GCACGTTTCC TATAGAT GGAAACGTGC         TTTTTTATTGGAAAA 100 35
        arsB 1310200 .. 1310235 + -19.3  -3.48822   CTGCTTATTTGGAAT    TAAAACCCCCTGTAC CAGAAT GTACAGGGGGTTTTA     TTATGCCTTCTTATA 100 23
LMOf2365_1321 1311923 .. 1311952 +  -4.3  -5.24796   GTTTATGATATAATA       TTAGAGAGTAGCG ATTA TGCTGCTTTCTTA        TTTTTATTCTATAGA  79 57
LMOf2365_1322 1312279 .. 1312302 +  -3.2  -4.70626   ATTAAGCAATTTAAA          GCAATTATTA GTTG TGTTAATTGC           TTTTTAGGCTTATTA  65 92
       tkt-2 1314363 .. 1314394 +    -6  -5.77632   CTTTAATTAAACAAT      CAGACCGTTGCTA ATTTTTC TAG-AGCGGTCTG      TTTTTTTATGCTTTT  93 35
LMOf2365_1324 1314831 .. 1314854 + -11.1  -5.70522   TTTTAACAAAGTAAA          CCCCTTCTA TTGATT TAGAAGGGG           TTTTTTATTATTGTT 100 43
        pyrH NONE
         frr 1320607 .. 1320617 +  -3.2  -2.60492   TTAAACACCTTTTAA                 GTTG AAG CGAC                 ATTCCTAATTCTTTC  43 72
        uppS NONE
        cdsA NONE
         dxr NONE
LMOf2365_1335 NONE
        proS NONE
        polC 1331045 .. 1331064 +   -15  -4.20136   CGATAACTCAGCCAA            GCGTGGGC CAAT GCCCACGC             TTTCGTTTTGCAAAT 100 99
LMOf2365_1338 NONE
        nusA NONE
LMOf2365_1340 NONE
LMOf2365_1341 NONE
        infB NONE
LMOf2365_1343 NONE
        rbfA NONE
        truB NONE
        ribF 1338410 .. 1338422 +  -4.9  -2.78672   CTATTTCTGCTTGCT                TTTAG AGC CTAAA                TAGTGTATCTTTAAA  51 45
        rpsO 1338810 .. 1338831 +  -6.6  -5.85178   AAAAACCAGACGAAA           GCGGGATAC CAAAA GT-TCCCGC           TTTTTTTTGAGTATT  95 39
         pnp 1341213 .. 1341256 + -14.2  -5.42862   AAACCAGAATCTAAA TAATACAAAAAGCAAGTAGC CTGA GCTACTTGCTTTTTTTACTA TTTTTTTGGACGTGT 100 23
      rpmG-2 1343668 .. 1343691 +  -8.2   -5.7946   CGCGAAACTAAGTAA          GCAGCAGGAT CTCC ATTCTGTTGC           TTTTTTTATTAACAA 100 26
LMOf2365_1353 NONE
LMOf2365_1354 NONE
LMOf2365_1355 1346115 .. 1346125 +  -2.6  -3.44146   ACGAAAAAATAGTAG                 TTTA AAT TAAA                 TTGATTATAAGGAGA  47 16
        glcK 1347142 .. 1347174 +  -8.7   -4.3898   TAATTTTAATTTGTA      TAAGCTACAATAA CACTCCA TTATTGTAGCTTG      TTTTATAAAGCTAAT  89 50
LMOf2365_1357 1348357 .. 1348385 +    -9  -4.79826   TAAATCTTTTTAAAA       CAACGAGTTCCTT CTTT AAGGG-CTCGTTG        TTTTTGCTAATGTAT  93 28
        gcvT NONE
       gcvP1 NONE
       gcvP2 1356639 .. 1356664 + -11.2  -5.72254   AGAAGTATAAAAAAA         CCTTGCTGTG AATTTC CGCAGCAAGG          TTTTTTCTTATTTAG 100 31
LMOf2365_1371 NONE
         efp 1360283 .. 1360306 +  -8.9  -5.28414   AAGAATCGTTTACTA          CAGCTGGAG TTAATT CTTCAGCTG           TTTTTCTATTTCTTA  95 43
        accB NONE
        accC NONE
LMOf2365_1375 NONE
        nusB 1363120 .. 1363141 + -10.9  -2.72559   AATAAGCTTGATTGA           GTGCAAGGG AAAT CTCTTGCAC            TCCCTTATTTCGTGA  81 36
        folD NONE
        xseA NONE
        xseB NONE
LMOf2365_1380 1366577 .. 1366588 +    -3   -3.1582   TTCACATATATAATT                CAAA TTGA TTTG                 CTTTTCCTAAAATAC  47 70
LMOf2365_1381 1366955 .. 1366976 +  -8.1  -5.65927   TTTGAATAAGAAAAA           GCAAATCAT TTCG GTGATTTGC            TTTTTTATTTGCCTA  93 49
         dxs NONE
LMOf2365_1383 1369755 .. 1369778 + -11.8   -5.1417   GATAAATAATGTATA          CCGGAAAGCA GTGA TGTTTTCCGG           TTTTTGCTTTTATCA 100 32
        argR NONE
        recN NONE
LMOf2365_1386 NONE
LMOf2365_1387 NONE
LMOf2365_1388 NONE
LMOf2365_1389 NONE
LMOf2365_1390 NONE
LMOf2365_1391 1379121 .. 1379144 +  -3.8  -5.75342   CTCCCTAGATGTCTT          GGGTAGTACT TTCG GGTGCTGCTC           TTTTTTTTGAGAAAA  84 101
LMOf2365_1393 NONE
LMOf2365_1394 1380610 .. 1380625 +  -3.2  -3.14132   GTCATGTTGAAGTAA              GACAGA TTTT TCTGCC               TTAATAAACCGGAAA  45 6
         gnd 1382084 .. 1382109 + -11.9  -5.28826   ATTGATGGAAGATAA         GGCATCCACTT TAAC GAGTGGGTGCC          TTTTTTATGAGATTT 100 36
LMOf2365_1396 NONE
LMOf2365_1397 1384398 .. 1384422 + -12.2   -6.4275   ATCTAAATAAAAAAA          CCGCAACCTT ATGAC GAGGTTGCGG          TTTTTTTTATTTTTC 100 31
LMOf2365_1401 NONE
         fni 1387873 .. 1387889 +  -6.6  -4.50686   GTACATTTGGCCGTC              CCAAAG TTCCC CTTTGG              TTTCTTCGTTTTTAC  75 365
LMOf2365_1404 1389721 .. 1389748 +  -9.3  -5.00616   ATAACAAAACAGAAA        CCATATATCTC CTACTT GGGATATATGG         TTTTTTGACGAAAGG 100 37
LMOf2365_1405 1392138 .. 1392162 +  -9.3    -5.252   AGCATGAATAAAAAA          AGGTTGCGATT TGT AGTCGCAACCC          TTTTTTATAAAAGTA 100 30
LMOf2365_1407 1394486 .. 1394506 +  -5.4  -3.72893   AAACCTTTTATGAAA            GTCGGTAT CAAAC GTACCGGC            TTTCATAAAAAAATA  61 79
LMOf2365_1408 NONE
LMOf2365_1409 NONE
LMOf2365_1410 1398408 .. 1398431 + -11.1  -5.31275   AATAATACGAGTAAA          CAGCCTAGA TTAAAT TCTAGGCTG           TTTTTTATGCTAGAA 100 36
LMOf2365_1411 NONE
LMOf2365_1412 NONE
LMOf2365_1413 NONE
LMOf2365_1414 1402884 .. 1402919 +  -7.1  -5.37345   CTGAATAATTTGTTT    TATATGGCGAAATCTA CTCAT TAGATTTCGCCA-ACA    TTTTTTATAATTACA  89 33
        pgsA 1403558 .. 1403573 +  -5.4  -5.36441   TAATAAATGAAAAAA              GCATAC CATT GTGTGC               TTTTTTCTATACAAA  82 38
LMOf2365_1416 1404993 .. 1405006 +  -3.1  -3.55043   ACAAAATAAAAAATA               CGAAT AAAT GTTCG                CTTTTTGCTTGCTTC  50 161
        recA 1406188 .. 1406218 + -13.5  -5.32699   ATAAATAATACTAAA       TACGTGATAGGAA TTTAC TTCCTGTCACGTA       TTTTTTACTATTTAA 100 37
LMOf2365_1418 1408049 .. 1408079 + -13.5  -5.54894   AAATAATAATTAAAA       GATACATCGCAAA TTTAT TTTGCGGTGTATC       TTTTTTTAATCGGTT 100 35
LMOf2365_1419 NONE
LMOf2365_1420 NONE
LMOf2365_1421 1409850 .. 1409867 +  -5.5  -5.79588   ATTAACCACTTAAAA             CTGCCAA AACA TCGGCAG              TTTTTTTCCTTTTGC  91 36
      mutS-2 NONE
        mutL NONE
        glpP 1414934 .. 1414966 +   -13  -3.78934   TTTATGGTAAATAAA     CAGCTAAGTCGTGTA GCAA TA-ACGACTTAGCTG      TTCTTATGAAAAACA  95 31
       pfl-1 1417608 .. 1417635 + -12.9  -3.90744   GCGAGAACGCTTTGG        CAAGGATTGCT CACCGT AGCAATCCTTG         TTATTTAGGAAAGGA 100 48
        pflA 1418415 .. 1418437 + -10.6  -5.38321   TATAAATAGTAAAAA           CCGGCGAA CTTAGTA TTCGCCGG           TTTTTTATAGTATTT 100 32
LMOf2365_1428 1420344 .. 1420365 +  -6.6  -5.67063   ATAAAATAATAAAGA           GACTGAGT AATCCG GCTCAGTC            TTTTTTTATGCTAAA  89 37
LMOf2365_1429 1421030 .. 1421041 +    -3  -3.04461   ATTGGAGCGAAAAAA                CAAT GGCA ATTG                 TATTGAGGCTAGATC  45 40
LMOf2365_1430 NONE
        flaR 1421840 .. 1421870 +    -7  -3.94634   ATTGCTGATAAATAG       CCAATGAATGCTTG GGA TAAGTGTTTATTGG       TTGTTTGCAATAATA  73 33
        mvaS 1426070 .. 1426095 +  -8.4  -4.55798   AAAATAATCAAAAAA         CCGACTAGGCT AAATC AG-CTAGTCGG         TTTTACTTTGAGCTC  84 34
LMOf2365_1440 NONE
LMOf2365_1441 1434016 .. 1434041 + -11.2   -5.9218   TTATTAAATAAAAAA         GCGAAGTGGT TTTTAC GCCACTTCGC          TTTTTTTATTGTCTA 100 30
LMOf2365_1450 1443179 .. 1443202 +  -9.7  -5.54338   ATAATGACAAAAAAA          CAATATCCC ATTTTC GGGATATTG           TTTTTATTTTAGTTC 100 37
LMOf2365_1459 1454397 .. 1454418 + -12.3  -5.26316   GAGAAATAAATGATA           GCCACTTGC TCAC GCAGGTGGC            TTTTTTGTGGCATCA 100 32
        ispG NONE
LMOf2365_1461 NONE
LMOf2365_1462 1456673 .. 1456721 +  -5.4  -4.99035   TATTTGCATAGAAAA GCCCTTTACTGGAGTGTGTTTTT GACG GGAATCAAAA-CCAGTAAAGGGC TTTTTGTATAGGTGG  77 30
        ispH 1464250 .. 1464283 + -14.7  -5.60993   GGCGGAAGCTAAAAA     CCGAGCAACTCCTTT ATTT AAGGGAGTTACTCGG      TTTTTTTATCAACAA 100 29
LMOf2365_1480 1475559 .. 1475594 + -22.1   -5.2112   AAAGAATAATTAAAA    GCATCTGGCGCACAA ACCCAA TTGTGCGCCAGATGC     TTTTTTAATACTCTT 100 32
LMOf2365_1497 1491513 .. 1491546 + -16.9  -5.72254   ATAATATATAAAAAA     GTTGTGCCGTGAACA TTTC TGTTCACAGCACAAC      TTTTTTATTATTTGG 100 30
        rpsT 1493899 .. 1493917 +  -9.6  -5.63517   GAGTTCGGTATAAAA             CATCACAC CTT GTGTGGTG             TTTTTTGTTTGCAAA 100 45
LMOf2365_1512 1505677 .. 1505702 + -11.9  -5.23016   TATCAAATAAAAAAA         TGCCTGGAGCT TAAA AACTCCAGGCA          TTTTTTAAATTGTTT 100 31
LMOf2365_1519 1511066 .. 1511096 + -15.6  -5.56112   AATGCAAAATAAAAA       GCATGTCTTGACAG TTT TTGTCAGGACATGC       TTTTTTAATTTTTAT 100 29
LMOf2365_1526 NONE
LMOf2365_1527 1519647 .. 1519678 + -12.5  -5.31275   CGAACAATAAAAAAA      GAACCACTTTCTA TTTTTT TAGAGAGTGGTTC       TTTTTTATCCTGCCA 100 31
LMOf2365_1534 1528171 .. 1528188 +  -8.5   -4.9792   TATTTAATGAAAAAA             GCCTATT TTCG AATAGGC              TTTTTATCTGCCATC  95 34
LMOf2365_1535 NONE
LMOf2365_1536 NONE
LMOf2365_1537 1530530 .. 1530555 + -13.4  -5.77856   TTTTTAAAACGAAAA         GAAGGTGAGC ATTTGC GCTCACCTTC          TTTTTTTAGTTTGTT 100 34
         ami 1535356 .. 1535381 + -13.5  -5.95539   TCTAATTAAAAAAAA         CAATCATTCAG GAGA CTGAATGATTG          TTTTTTTATTTACGC 100 32
        pepQ 1600906 .. 1600931 +   -12  -5.83226   CGACTAACAAGAAAA         GCGAACTTTC CTTTGA GAAAGTTCGC          TTTTTTTATTAAATT 100 34
LMOf2365_1602 1602753 .. 1602809 + -16.4  -2.50514   TATAAAGAAGAAAAA TAAGGATAGAAAAAAAGGCTAGCTCTT AATT AAGAGCTAGCCTTTTTTACT-TTTTTA GTGATTGTTTTTAAT 100 23
        ppnK 1608330 .. 1608349 +  -9.3  -5.85244   TCTTATAATAAAAAA            GTCTGGC ACTTAC GCCAGAC             TTTTTTATTTTGCTT 100 33
LMOf2365_1617 1618691 .. 1618710 +  -3.5  -2.89564   GAGTGTGTTGTTTAC            CCCCAGA TGTAAT TCTGTGG             TATATCGCGTAACCG  44 103
        rpsD 1619441 .. 1619475 +  -5.9  -5.60993   AATTAGAACTAAAAG    CCTTACAATGCATGAC TTCG GTTGTGT-TTGTAAGG     TTTTTTTATGCACAA  88 39
LMOf2365_1624 1626033 .. 1626055 + -12.1  -5.37593   AGTATAAAAAAAAGA           CGCTTAGGA TTAAT TCCTAAGCG           TTTTTTAGTTTAAAC 100 34
LMOf2365_1626 1627209 .. 1627227 +  -3.9  -4.97312   GTAATACTAAATCTT             CTTTTGA CACCT TCGAAAG             TTTTTAATTCCTTTT  71 472
LMOf2365_1634 1634742 .. 1634763 + -12.3  -5.02074   CTTAAAAAATAAAAA           CGATTCCCC AAGT GGGGAGTCG            TTTTTTAGCGGATAA 100 36
LMOf2365_1644 1643646 .. 1643694 + -10.5  -5.13473   GAAACTGACGAACAT GCTTAATAAAAAATCCTCCCTTT TTG AAAGAGAGGATTTTTTTCTATGC TTTTTTAAATCTACT 100 20
        adhE 1658300 .. 1658325 + -12.6  -3.87551   TAAAGTTAGAAGAAA         GCGCAAGTCC ATCCCA GGGCTTGCGC          TTTCGCTTTAGTACT  95 70
LMOf2365_1657 1658791 .. 1658803 +    -2  -3.38726   CTTAGAAAATGAGTC                TACT ACTAA AGTA                TGATTTTTTCCCGTC  45 10
LMOf2365_1658 NONE
LMOf2365_1659 1660885 .. 1660905 + -13.3  -5.53991   GTTAAATATTAAAAA            GGCTGTCCG CAT TGGACAGCC            TTTTTTTAATGCCTA 100 36
LMOf2365_1668 1675141 .. 1675164 +  -9.6  -5.55769   ATAAATAATAAAAAA          GACAGCTTCC ATTA GGAAACTGTC           TTTTTTATTATCAGG 100 33
LMOf2365_1685 NONE
LMOf2365_1686 1694106 .. 1694147 + -14.8  -5.07652   TTATCATCGAAAAAA GAAAACCTAGAC-AGGCTA ATTAA TAGCTTTGTCTAGGTTTTC TTTTATTTTCCAAAA 100 3
LMOf2365_1689 1698079 .. 1698102 + -15.4  -5.96894   AAAACAGCCTAAAAA          GCTAGCGACA TGTT TGTCGCTAGC           TTTTTTTATTTGCGT 100 29
LMOf2365_1694 1705384 .. 1705405 +  -7.3   -5.9003   CCATTAATCATATCA           TGAATCGGT TTTT GCCGGTTCA            TTTTTTTCTTGCTTT 100 34
LMOf2365_1695 1706476 .. 1706519 + -15.6  -4.25681   GAAGGTCTTAATTAT TAAAAAGAAAGGCGCTCTGT TTAC ATAGAGTGCCTTTCTTTTAA TTTATTGCGTTGAAT 100 23
LMOf2365_1701 1713811 .. 1713833 + -12.1  -5.95539   ATTCATGTAAAAAAA           CTGGTTGTC CTCGT GACAACCAG           TTTTTTTATTTAGAC 100 31
        gsaB NONE
LMOf2365_1710 1733306 .. 1733333 + -10.7  -5.42862   AGAATAAACAAAAAA        CGAGC-TTGGAG ATAGA CTCCAAAGCTCG        TTTTTTTAACGGTAT 100 34
LMOf2365_1714 1737054 .. 1737071 + -12.7  -5.72616   TAGTATTTAAAAAAA             GACCCGG AATC CCGGGTC              TTTTTTTATCTGCCT 100 31
LMOf2365_1718 1739602 .. 1739629 + -12.9  -6.08342   TAGATTGATAAAAAA        CCAGATTCTGA TTTTAC TCAGAATCTGG         TTTTTTTGTTTCTTC 100 33
LMOf2365_1721 1744098 .. 1744125 + -12.8  -5.58454   TTAAAAATAGAAAAA        GCCAAGTG-CGCG GAC TGCGACACTTGGC        TTTTTTTAGTCTCCA 100 37
LMOf2365_1723 NONE
LMOf2365_1724 1746007 .. 1746030 +   -14  -5.63517   TTGGATGAACGAAAA          TCCCGTCTAT AAAA ATAGACGGGA           TTTTTTATTTACGCA 100 33
LMOf2365_1729 1749407 .. 1749436 + -10.9  -5.66868   CATGAAAAATTAAAA       CGCTAAAACAG GCTTTTTG CTGTTTTAGCG        TTTTTTTAATTGATT 100 20
LMOf2365_1731 1750635 .. 1750648 +  -6.7  -5.63517   TAAAACAAATTCCAG               CCACT TTTT AGTGG                TTTTTTGTTTGGAAA  89 38
LMOf2365_1734 1752974 .. 1752997 +  -8.2  -5.85425   AAGGATAATTCGAAA          GCAAGTCC TCTTTTTC GGACTTGC           TTTTTTATTTATTTA 100 33
LMOf2365_1735 1754363 .. 1754401 +  -6.9  -5.00234   AACTTATGCCTTTTG  CGTAAAACCCTTG-TAGCT TTT GGCTTTCAAGGGTTTT-CG  TTTGTTTATTTTTTA  88 52
LMOf2365_1736 NONE
LMOf2365_1737 NONE
LMOf2365_1738 1756916 .. 1756957 + -12.3  -4.23674   AAAAATTAATTGTAG TAAGCATCTGGTCGCATGG TAAC CCTTGCAGCCAGATGCTTC  TTTATCTTGCTGAAA 100 32
LMOf2365_1741 1759318 .. 1759353 +  -9.3   -5.1925   TTCGACAAAATAAAA   CGTCTGCAATCAACATT GAAA AATG--GATTGCAGACG    TTTTTTAACTTGTAA 100 60
LMOf2365_1754 1776603 .. 1776631 +  -6.1  -4.14243   AATAACGAATAAAAA        GGGCAAATG ATTTATTCTGC CATTTGCCC        TTTTAGAATGGACTG  69 36
LMOf2365_1755 NONE
LMOf2365_1756 1778407 .. 1778431 +  -8.6  -5.58179   TAATTAGTCAAAAAA          GAGCTTACCC ATTTA GGATAAGCTC          TTTTTTATTATGGTA  95 38
        gltC 1786087 .. 1786109 +  -3.5   -4.8622   GGCCTCGTAATCTTG           TGGTTGTTC TTTCC GAATAATCA           TTTTTACTTAGCCAC  69 517
        aroK 1798887 .. 1798906 + -10.8   -5.9218   AGATAAGTAAAAAAA            CAACGCTA ATTT TAGCGTTG             TTTTTTTATTCTGTA 100 31
LMOf2365_1786 1814163 .. 1814191 + -11.2  -4.90381   GTTTTAACAAAAAAA       GCAATC-CGCTAA GTTT TTAGCGAGATTGC        TTTTCTTATATTGCC 100 34
LMOf2365_1803 NONE
LMOf2365_1804 1835595 .. 1835620 +   -12  -5.70522   GAGCGCATAGAAAAA         GTGAGTCTAG GATGAA CTAGACTCAC          TTTTTTATTATTCTT 100 11
        exoA 1838299 .. 1838320 + -13.1   -4.8384   ATAACCTAAAAAAAA           TCCTCACTC CAAA GAGTGAGGA            TTTTTGAATTATTTA 100 37
LMOf2365_1815 NONE
LMOf2365_1816 NONE
LMOf2365_1817 1843889 .. 1843919 + -11.3  -5.45726   GCAACAAATGAAAAA       GACTAGAAAACCA ATTAC TGGCTTTCTAGTC       TTTTTTTAGAATCTC 100 20
        rpmB 1870533 .. 1870556 +  -9.6  -5.67283   GAAGGAGAAATCAAG          TGCAGCGACA ATTA TGTCGGTGCA           TTTTTTCTTTGCCTT 100 43
LMOf2365_1857 1885241 .. 1885259 +  -8.1  -5.73978   GAGTTAAAAAATTAA             CGGTTCC TTCCT GGAGCCG             TTTTTTCTTTCTAAT  93 26
LMOf2365_1858 1885936 .. 1885963 + -12.8  -5.45802   ATATTAATAGAAAAA        GAAGCTCACCGT AACA AAGGTGAGCTTC         TTTTTATTTTCCCCA 100 34
LMOf2365_1869 1898003 .. 1898013 +  -2.4  -2.79915   TAGTCCAATTTAACT                 GCTC TAT GTGC                 TATGCTGAAATAGCT  41 59
LMOf2365_1870 1898858 .. 1898894 +  -8.2  -5.31545   CTTATGAAAGAAAAA   GAAGCAAGAAACGCC CGTAAATA GGTGTT-CTTGCTTC    TTTTTTAATATTCTT  90 2
LMOf2365_1874 1903163 .. 1903193 + -14.2  -5.96894   TCTTTCAACACAAAA       GACGCAGAGATT TCGAGTT AATCTCTGCGTC       TTTTTTTATTTGGCT 100 5
     hlY-III 1917805 .. 1917828 + -11.1  -5.02502   ATAACGCAATGCAAA          GACCTTCTC CAATGC GAGAAGGTC           TTTTTATATAGTATG 100 41
LMOf2365_1894 NONE
LMOf2365_1895 NONE
        ppdK 1922017 .. 1922049 +   -15   -4.9934   AACTATCTAAAAAAA      GCCAGATGACAATC AAATA GACTGTCATCTGGC      TTTTTCTCCTATTAT 100 31
LMOf2365_1908 1934725 .. 1934742 +    -7   -5.7946   GACACGGACTTAAAA             CCGGTA TCCTTT TACCGG              TTTTTTTATTGCAAA 100 56
        rnhA 1935196 .. 1935233 +  -4.2  -5.49234   CAGGCTATAAAAAAA   CAGAAGCAACCTGG AGTCAAATAA CCAGATTGCTTCTA    TTTTTTATTCGATAT  82 2
        recU NONE
LMOf2365_1921 1947962 .. 1947991 + -19.5  -5.38321   TAGTTAATACAAAAA       GAGCGGAAGATGT TTAA ACATCTTCCGCTC        TTTTTTATGATCTTT 100 34
LMOf2365_1938 1963900 .. 1963926 + -13.8  -5.18357   CTGCCTTACCTTCTG         CTGTTGGTTTCG TAT CGAAGCCAGCAG         TTTTTTCATGCGTTG 100 302
LMOf2365_1940 NONE
LMOf2365_1941 NONE
LMOf2365_1942 NONE
LMOf2365_1943 1969042 .. 1969067 +  -4.1  -5.28942   ATTAAAAATAAAAAA         GAAAATCTG CTTATTGT CAGGTTTTC          TTTTTGTTTGGAATC  79 36
        sfcA NONE
LMOf2365_1945 1971787 .. 1971812 +  -9.8  -4.97402   GTTGCAAACACAACG         GAAGTCTAGC ATATTA GCTAGGCTTC          TTTTTCTGCCTTTTG 100 17
       pfl-2 1974319 .. 1974349 + -12.8  -5.66684   TTAATAAGAAAAAAA       GAACCAAATCTG CGAATAA CAGATTTGGTTC       TTTTTTTATGCGTTC 100 37
LMOf2365_1973 2000654 .. 2000682 +   -14  -5.95286   ATAATACACGAAAAA        GGAAGGTTTCCG CTGTT TGGAAACCTTCC        TTTTTTATTTTTAAT 100 40
LMOf2365_1990 NONE
LMOf2365_1991 2023808 .. 2023834 +  -7.4  -5.80364   TATTGGTTAAAAAAA        GGATTTTGGGC TCACTC GCCCAAA-TCC         TTTTTTTCTTCGCAT 100 31
LMOf2365_1996 NONE
LMOf2365_1997 2029287 .. 2029311 + -11.5  -5.33785   TGAAATAATCAAAAA          GGCTAGCAC CTAAATC GTGCTAGCC          TTTTTTATAGTCCTT 100 33
         zwf 2033991 .. 2034032 + -14.1  -4.56702   CCAATCGATTAATCA AAAAACCAGAAATATGGCTA CCC TAGCC-TATTTCTGGTTTTC TTTGTTTACTTGCAA 100 29
LMOf2365_2003 2034609 .. 2034619 +  -5.4  -3.41448   TCGCTATTTTGATGG                 CGTT ACA AACG                 ATTTATTTCTTCATC  57 97
        ilvD NONE
        ilvB NONE
        ilvN 2040308 .. 2040319 +  -2.2  -3.74693   ATCATTTACTACAGA                GCAG TCTC TTGC                 TTTGCTAGCATCAGA  50 43
        ilvC 2041394 .. 2041428 + -12.3  -3.76107   CATTAATACTTAATT    CGGATTGCTAGGTGAG ATTT CTTGCCTAGCAA-CCG     TTATCCTTTTTCAAT  95 35
        leuA NONE
        leuB NONE
        leuC NONE
        leuD NONE
        ilvA 2047383 .. 2047407 + -13.7  -5.09762   TTACTTGTATAAAAA          GAGTTCTCGTA TGA TGCGAGAACTC          TTTTTATATTACAGT 100 29
        budA 2048296 .. 2048325 + -15.2  -4.85918   CGGAAAATTGATAAA       GAAAGCTCCCAA ATTAAA TTGGGAGCTTTC        TTTTATTCTGTAATA 100 30
LMOf2365_2040 2076683 .. 2076720 + -11.4  -5.24551   TTTAGCATAAAAAAA   CACGCAGCAAGGCTTCT CCCTA AGAAGTCC-GCTGCGTG   TTTTTATTAGTTTAA 100 31
        nadB NONE
        nadC NONE
        nadA 2087882 .. 2087902 + -12.7  -3.65693   AAGCTAACAAAAAAA            CGAAAGCAA CAA TTGCTTTCG            TTTCAGCTCTATAAT  95 34
LMOf2365_2076 2117582 .. 2117610 +  -7.4  -5.04868   GAAAATAGTGGATAA        GTCAGCGGCCAA CATAA TTCTCCGCTGAC        TTTTCTTTAGTTTGA  88 212
LMOf2365_2080 2120841 .. 2120859 + -10.4  -4.90917   TTCCACCAATTTTAA             CCTTGTAA TCT TTACAAGG             TTTTTGGTTGACTTT 100 18
        drrC 2123165 .. 2123221 + -21.4  -4.88736   TTAACTGCCAAATAT CTTTAATGAAAAAAGCCGTTTTGTCT ATAGC AGACAAAACGGCTTTTTTTATTGTAG TTTTTCTAAATAATC 100 20
LMOf2365_2089 2129490 .. 2129512 +  -9.9  -5.85425   AAAATAACGAACACG           GCTGGCAAC TTTTT GTTGTCAGC           TTTTTTATTTGTTTA 100 34
LMOf2365_2090 2130319 .. 2130341 +  -8.5  -5.88476   ATGAAAATATAAAAA           GTGATAGCG AATGA TGCTATCAC           TTTTTTATTTGTTTT 100 12
LMOf2365_2094 NONE
        mscL 2134042 .. 2134060 +  -5.3  -5.67283   AAATAACTGAAAAAA             TCCTTCT TTTGT GGAAGGA             TTTTTTATTTACATT  86 35
LMOf2365_2101 NONE
LMOf2365_2102 NONE
LMOf2365_2103 2139256 .. 2139290 + -15.2  -5.94214   AAGACGTAAAAAAAA     CCTGTAGAAAGTAAGT GTT GCTTACCTTCTACAGG     TTTTTTTATTCTGTT 100 19
LMOf2365_2105 NONE
LMOf2365_2106 2143203 .. 2143215 +  -6.3  -2.75975   AAAAAGCAGTTATCC                TCTAG GAA CTAGA                TACTATCTGTTAGGA  57 39
        argG NONE
        argH 2160443 .. 2160466 +  -7.4  -5.18357   ACATTGTAAAACTAA          CTGGGATGCT GAAT GGCGTTCCAG           TTTTTTGCTGACTTC  88 32
LMOf2365_2124 2162134 .. 2162165 + -17.6  -5.25656   CAACTATAATAAAAA      GGGATGAAAATCTA CAAC TAGATTTTCATCCC       TTTTTTCATCCTTTT 100 32
LMOf2365_2133 NONE
LMOf2365_2134 2171324 .. 2171347 + -11.1  -4.32951   AATGGTATAAAAAAA          GCAGTAGAC AATTTA GTCTACTGC           TTTTGCATATTATTT 100 31
LMOf2365_2136 NONE
        feoB NONE
LMOf2365_2138 2175068 .. 2175085 +  -9.9  -5.17576   TTTAAATAGAAAAAA             GAGCCTT GATG AAGGCTC              TTTTTTCAGTTCGTC 100 32
LMOf2365_2140 NONE
      nagA-2 NONE
LMOf2365_2142 2179012 .. 2179026 +  -7.2     -3.24   GAAATCTTGTATATT               CCATTT TCA AAATGG               CTTTTATACAATGAT  65 88
LMOf2365_2145 2181219 .. 2181232 +  -2.4  -2.52623   ACTTCCCGTATGTTA               CACT TTAGTT AGTG                ATATTCTAAACAAGG  39 69
LMOf2365_2146 2182027 .. 2182073 +  -6.9  -5.96894   TAATATAAGTAAAAA CTGGAATTCAATCTAACAAA TGACTGAT TTTGTTAGCT-GGATTCCAG TTTTTTTATTTCACT 100 38
LMOf2365_2147 NONE
LMOf2365_2148 2184908 .. 2184941 +  -9.7  -4.62085   GGCAAAAAATAAAAA     AAGAATCCCTCTAAT CTTA ATTAGAGGGATTCCA      TTATTTTTTCGCAAT 100 29
LMOf2365_2150 2186283 .. 2186306 +  -9.7  -5.82036   TTAAAAGAAATAAAA          TCCTGATGA AGTTTA TCATCAGGA           TTTTTTGTTTGTTGT 100 20
LMOf2365_2161 2201205 .. 2201245 + -15.2  -2.80981   CCCATTTTACTCAAA TAA-AAAAACGCTAGGAAT AAAG ATTCCTAGCGTTTTTATTA  CTCTTCTTTTCCAGT 100 23
LMOf2365_2166 2207890 .. 2207913 +    -9  -6.11243   AAAGATACAAAAAAA          CTAAGAGC-CA ACT TGCGCTCTTAG          TTTTTTTTGTTAGAT 100 22
LMOf2365_2171 NONE
LMOf2365_2172 NONE
LMOf2365_2173 2216045 .. 2216062 +  -2.7   -4.0162   AAACTTGGTGTACAA             GCTGA TTTTTTTC TCAGC              TTTGTCATATGCCGG  53 166
LMOf2365_2175 2219125 .. 2219147 + -10.7  -4.87892   TTATAAAAAAGAAAT           GCCTATCAA TATTT TTGATAGGC           TTTCTTTTATTCAAA 100 35
LMOf2365_2179 2223065 .. 2223104 +    -8  -3.44848   GGTTAAGATGTCCTC  GTCACCTCG-ATTTGTGAT ACA ATAGCAAACACGAGGTGAC  TATTTCATGACGAAA  72 35
LMOf2365_2180 2223756 .. 2223796 + -12.2  -5.53991   CTAAAAAACTAAAAA  CGTTTGTATTTTAGGAAA ATTAA TTTTCTTAAATACAAACG  TTTTTTTAATCGATA 100 29
LMOf2365_2182 2224503 .. 2224531 +  -8.2  -6.11392   TTATTAAAATAAAAA        GCTGCCTTATCA TCATT TGGTAAAGCAGC        TTTTTTTATTTCTTT 100 34
LMOf2365_2188 2229977 .. 2230013 + -13.3  -6.01725   GCTGAAAAATAAAAA   CGCTTTGTTATAGCCT GATAAA AGGCTA-AACAAAGCG    TTTTTTGTTTTTATT 100 29
LMOf2365_2200 NONE
LMOf2365_2201 2240968 .. 2241001 + -11.1  -5.30348   ACGTAAATAAAAAAA     GAGTCAGCAAAATCC ACTA GGATATTACTGACTC      TTTTTATTATTGAAT 100 31
LMOf2365_2208 2249308 .. 2249322 +    -5  -3.30039   TTGCTATAATAAAGA               CATCTT AGA AAGGTG               TGTTGATTATGAATG  54 108
LMOf2365_2209 2249687 .. 2249711 + -11.6  -6.37666   GATTTAAATGAAAAA          GCTATCCTAA ATTTC TTAGGATAGC          TTTTTTTTATTTTAT 100 34
LMOf2365_2230 2282554 .. 2282590 + -13.2  -5.79595   TGGCACCGCGGATAA   CCGTTCGTCCCTAACAT TTAT ATGTT-GGGATGGACGG    TTTTTTATTTTCGCA 100 281
        trpS 2283638 .. 2283667 + -10.2  -5.95539   AGATAATATAAAAAA       GCCAATGAC-TAG TTGAT CTAAGTCATTGGC       TTTTTTTATTTAAAC 100 35
LMOf2365_2237 2288852 .. 2288883 +   -19  -5.72622   TGCAGTTCAAAAAAA      GAAGCTCTTTCCAA TATA TTGGAAAGAGCTTC       TTTTTTATTTATCCA 100 79
LMOf2365_2246 2298140 .. 2298166 +   -11  -5.84381   GCTAAATAGGAAAAA         GCGATTTGGA CCACTCA TCCAAATCGC         TTTTTTTATTCGTAC 100 32
LMOf2365_2249 NONE
LMOf2365_2250 2301116 .. 2301131 +  -6.8  -6.04953   AAATAAGTAGAGAAA              CTGGGC GACT GCTCAG               TTTTTTTATTTGTCT 100 35
LMOf2365_2251 NONE
      prsA-2 2302838 .. 2302861 + -15.4  -5.80364   ATAAGCACTAAAAAA          CACGCTTGGA AATT TCCAAGCGTG           TTTTTTTATTCAAAT 100 37
LMOf2365_2263 2315961 .. 2315983 +   -12  -4.66537   GGCTTAGATTTCGTT           GTCCCGCC ATTCGTA GGCGGGAC           TTTTATGTTAAAAAG 100 34
LMOf2365_2264 2317104 .. 2317136 + -10.7  -4.33153   TAAACTAGGAGGTGT      TTGCCTTAGCAGAAA CTA TTTCTGTCAAGGCGA      TTTATTGATATTAAC 100 244
LMOf2365_2265 2318453 .. 2318480 +   -10  -5.71712   ATGACTAATCAAAAA        GTAGCTATCC CTCTCGTA GGATAGCTAC         TTTTTTTATATACGA 100 33
LMOf2365_2267 NONE
LMOf2365_2268 2322521 .. 2322551 + -15.6  -3.33696   AATTATAATTTATCA       TTCTACTCGCTGTA ATG TGCAGCGAGTAGGA       TTCATTCGGAGGAAA 100 33
LMOf2365_2269 NONE
LMOf2365_2270 2324689 .. 2324721 + -12.9  -3.18126   ACTAAATAATTTATT      ATTCAACTGAGCATT TAT GATGCTCAGTTGAAC      TTACATATCATTTGT  91 32
LMOf2365_2271 2326037 .. 2326066 + -18.1  -5.32699   ATCATATTTAAAAAA       GACCGAGAATTGA TTCC TCAATTCTCGGTC        TTTTTTAATGTTTCC 100 30
LMOf2365_2276 NONE
LMOf2365_2277 2330661 .. 2330704 +  -2.5  -4.56914   TGATTTTCACCGCCA GCAAAAGGATATCTTTCTTC ATATA GAAGTTTGGT-TCCTTTTGC TTTTAATTTGGCTCG  62 120
LMOf2365_2281 NONE
LMOf2365_2282 2334539 .. 2334560 + -12.3  -4.98758   CTTTAATATTATTTA           GAGCCTTGC TAAC GCGAGGCTC            TTTTTATACATTTTT 100 35
LMOf2365_2283 NONE
LMOf2365_2284 2336910 .. 2336934 + -12.9  -4.06892   CATAACCAAAGATTA          CGTCTCGCCTA TTT TAGGTGAGGCG          TTTATCTGCACTTAT 100 36
        aspB 2338130 .. 2338160 + -13.4  -5.63645   ACCTTTTAACAAAAA       GAGCAAACTCGCTT CAT AGGCAAGTTTGCTC       TTTTTTCTATTTTAA 100 32
LMOf2365_2287 2340275 .. 2340299 +  -7.2   -5.4505   AATCAATGAATAAAA         GCGTCTA-CTG AACT CAGCTAGGCGC          TTTTTTATTGGACAA  93 39
LMOf2365_2288 2340649 .. 2340677 + -10.4   -5.6473   CTTTTAAACTAAAAA        GAAGCATTCCCA AAATA TGGAAATGCTTC        TTTTTTTAATCTTCT 100 34
LMOf2365_2292 NONE
LMOf2365_2296 2345799 .. 2345818 +  -5.8  -3.53164   TTGTGTCATTATCAT            GACAGTCAG CTT CTGA-TGTC            TTGTATGAATAATGT  60 388
LMOf2365_2303 2356177 .. 2356200 +  -8.9  -3.52539   TAAAACCAAATAAAA          GCCAGTTAC ATAATA GTAGCTGGC           TTCTCCTTAAAATTA  77 44
LMOf2365_2308 NONE
LMOf2365_2322 2373093 .. 2373124 +   -11   -5.4756   TTGATGATAAAAAAA      GACAGCTAGGCTAA AAAA TTAGCTTAACTGTC       TTTTTTATTAAAATT 100 12
LMOf2365_2332 NONE
LMOf2365_2333 NONE
        gadB 2387956 .. 2387980 + -12.9  -5.31545   ACACATTAATAAAAA          GGCTAGCCTCT CAA ATAGGCTAGCC          TTTTTTCATGTTCTT 100 32
LMOf2365_2341 2401245 .. 2401271 + -11.1  -5.41746   AATAGTTTATTCTGG         GAAACTAAGTA GCAAA TACTTAGTTTC         TTTTTTTAGGAAATT 100 36
LMOf2365_2342 NONE
LMOf2365_2343 2403161 .. 2403186 + -10.4  -6.01369   AAGAAAGCTAAAAAA         CCTGCGTGGC TTAAGT GCCACACAGG          TTTTTTTATTGTTTA 100 30
LMOf2365_2345 2405126 .. 2405157 + -10.3  -5.72254   CTTAGTCTAAAAAAA      CAAGTTTCTCATC CTGATT GAGGAGAAACTTG       TTTTTTATTATTTAA 100 31
LMOf2365_2348 2407488 .. 2407517 + -13.8  -3.08658   TTTCCTATACAAAAA       GAGCACTTTCTT AAAACC AAGAAAGTGCTC        TAATTTCATTATTTA  90 12
LMOf2365_2350 2409560 .. 2409585 + -10.6  -5.95946   GTGGATTGAATTTGA         CAAACCTAAG TTTTTT CTTAGGTTTG          TTTTTTTGTTCTTCC 100 32
LMOf2365_2351 NONE
LMOf2365_2352 NONE
LMOf2365_2353 NONE
LMOf2365_2354 NONE
LMOf2365_2355 NONE
LMOf2365_2356 NONE
LMOf2365_2357 2415892 .. 2415927 +  -9.1  -5.56372   GGAGAAATAAAAAAA    GCATGGCGCGAGTTCA TCAAT TGACCTC-TGCCATGC    TTTTTATTTTCGTTT 100 31
LMOf2365_2359 2416911 .. 2416930 +  -6.5  -6.02919   TTATGTAAATGAAAA            GTTGACT CCTTGT AGTCAAC             TTTTTTTGTTTGTCG 100 33
LMOf2365_2360 2418239 .. 2418256 +  -8.5  -5.67967   AAAACAGCATAAAAA             CTAAGGA GAAA TCCTTAG              TTTTTTTATGCTGAT  95 29
LMOf2365_2364 2422598 .. 2422615 +  -7.7  -5.45813   GAATAACAACCGAAA             CCACGAG GCGA CTTGTGG              TTTTATTTTTTACTC  93 35
LMOf2365_2365 2423312 .. 2423339 +  -8.5  -5.47431   TTTGATTAATAAAAA        GCGATGAGC CAAATTACGC GCTCATCGC         TTTTTTCTATATTAA  95 32
LMOf2365_2370 2427253 .. 2427289 +   -14  -3.86776   AGCTAAAATAAATAG    CTAAAACTCTCTTATC AATTG GATAAGAGAGTTTTTG    TTTGGTAATTACTTC 100 35
LMOf2365_2371 2427663 .. 2427686 +  -9.6  -4.96848   TTTAAACAAATATTT          TAGCGACCAA ACAA TCGGTCGCTA           TTTTTGTATAAAAAG 100 36
LMOf2365_2372 2428273 .. 2428310 +  -5.6  -5.30616   TTAATTAAACAAAAA   CCAGTAAAACAAGAGG CTTATT CCTCCAATTTTACTGG    TTTTTCTTTCCCTAA  82 33
LMOf2365_2378 NONE
LMOf2365_2379 2433921 .. 2433943 + -10.6  -5.88565   TAAAAGCATAAAAAA           GATGGCGC TAGCGAT GCGCCATC           TTTTTTTATTCTGAA 100 30
LMOf2365_2387 2441993 .. 2442017 + -15.9  -5.65678   CGCTCAATAAAAAAA          TCCTTTTACCG AAA CGGTAAAAGGA          TTTTTTCTATTTTAT 100 31
LMOf2365_2403 2455122 .. 2455141 +  -6.4  -4.74598   ATTAAAAAATAACGA            GGACCTGT TCGC GCAGGTTC             TTTATTTTACATTTA  80 29
        estA 2456016 .. 2456044 +  -7.5   -5.1675   CCACTTTAATAAAAA        GAAGACTCGGA CTCACCA TCCAAGTCTTC        TTTTTTAGTGCGTAA  88 32
LMOf2365_2406 2458036 .. 2458064 +  -6.1  -5.54894   TCTCGTTAGTTCTGT        ATGATGCGTATTT ATT AAATAGGCATCAA        TTTTTTTCGTACATT  89 174
LMOf2365_2408 NONE
LMOf2365_2409 2459493 .. 2459521 + -11.8  -4.29326   ATAATTACAAAAAAA        GCCGTTGGAATT CATTT GATTCCAGCGGC        TTTCTTGAATTTCCG 100 37
LMOf2365_2411 2460490 .. 2460508 +  -6.7  -4.87626   TAAATAATCACCCAA             TCTCCTC CTTGC GAGGGGA             TTTTTCATATTGAAA  83 34
LMOf2365_2420 2474616 .. 2474663 +  -9.4  -4.89477   CGACATATAAAAAAA GCCTAAATCTAGCTTCTCCAACT TTT GGTTGAATGA-CTAGATTTAGGC TTTTATTGTTGGCGC 100 31
LMOf2365_2439 2494953 .. 2494987 +  -6.5  -5.58454   AATAAAATGAAAAAA    CATCTTACAACATGGC TTTT GCCA-GATGTGGGATG     TTTTTTTAGTATGCC  89 36
      clpP-2 2497389 .. 2497415 + -13.9  -5.66684   GGCTAATAAAAAAAA         GAGGTTTTGCA CAAAA TGCAAAACCTC         TTTTTTTATACCTTA 100 35
LMOf2365_2443 2500217 .. 2500247 + -15.6   -5.5454   ATTTCTACTAAAAAA       GCTGGAAGTTCAAA AAC TCTGAACTTCCAGC       TTTTTATTTATTTCC 100 40
LMOf2365_2489 NONE
LMOf2365_2490 NONE
LMOf2365_2491 2552103 .. 2552131 + -14.8  -5.56372   TTCTAATTAAAAAAA        GACCAACAACTA ATAAA TAGTTGTTGGTC        TTTTTATTTTCGTTT 100 31
LMOf2365_2530 2591256 .. 2591313 + -19.2  -4.46854   CTTAGTGCTACTAAA TAA--TAATAATAAAAATCTCCCAGCCA ATTA TGGCTGGGAGATTTTTATTATTACCTTA TTTATTATTAAGTGC 100 23
LMOf2365_2536 2597294 .. 2597312 + -10.3  -5.95286   TTAAGTGTGTAAGAA             GCAAGGC ATTTC GCCTTGC             TTTTTTATTTTTCCT 100 37
LMOf2365_2550 NONE
LMOf2365_2551 2609121 .. 2609148 +   -20   -5.2189   GAAAATAAGCAAAAA        GGATTGGCTCGC ATAC GCGAGCCAATCC         TTTTTTAATCCTTCA 100 218
LMOf2365_2559 2618738 .. 2618782 + -15.9  -5.99154   CCTTAAAAAAGTATA AAAAACAGGGTCAAACATCCA AAT TGGAAGTTTGACCCTGTTTCA TTTTTTTATTTCGTA 100 25
LMOf2365_2564 2629882 .. 2629903 + -10.2  -5.42514   AGTTAAATAAAAAAA           GGTTCTGC ATTTAC GCAGAACC            TTTTTTCGTTTATAC 100 35
LMOf2365_2567 NONE
LMOf2365_2568 2632697 .. 2632722 + -11.3  -5.65927   AAAAATATACTATTA         CAAAAAAGTCC TTAA GGGCTTTTTTG          TTTTTTATTTAACTC 100 76
LMOf2365_2575 2637892 .. 2637904 +  -2.7  -2.71693   TTTGCAACTCGGTTT                TGTTC ACA GAATA                TCCATTTACTTCCTA  41 58
LMOf2365_2576 2638876 .. 2638899 + -16.8  -4.42851   ATTTTTATAAGAAAA          GAACCCCCGT TCTG ACGGGGGTTC           TTTTAAATTTGTTCA 100 31
LMOf2365_2611 2661325 .. 2661369 +  -4.2  -5.44198   TTTTAAATAAAAACT CGGGAGTGCATCCAAAAGCCA GTTT TGGCATA-GGAGGTGCTTCCG TTTTTATTATTTGTT  82 56
LMOf2365_2612 2661881 .. 2661895 +  -3.6  -3.15841   AGTTCAGGCGATTCA               GATGAT CCG ATTATC               TCTTCCTGACCTTAT  49 2
LMOf2365_2613 NONE
LMOf2365_2614 2663518 .. 2663534 +  -5.9  -3.79906   TCCATATTGAGTTTT              GTTCTAA ATT TTGGAAC              TTATTGTGAAAATAC  65 62
LMOf2365_2615 2664915 .. 2664938 +  -8.2  -5.80817   TAAATCATAAAAAAA          CTGGT-AGCCG TTA TGGCTTACCAG          TTTTTTTGTATTAAC 100 38
LMOf2365_2638 2685844 .. 2685874 + -14.9   -5.4756   CCACTCCATAAAAAA       GTGCTACAAACCG CTAGT TGGTTTGTAGCAC       TTTTTTGTTACGCTT 100 42
LMOf2365_2653 NONE
      rpiB-4 2700185 .. 2700212 +  -7.8  -5.71712   TAAAAAAATAATAAC        GACCAAGTCT AATTTTAC AGGCTTGGTC         TTTTTTTATGTCCAC  93 38
LMOf2365_2655 2700723 .. 2700737 +  -3.4  -2.98789   AATAGAAGATTATAG               CCGTGC ACC GCGCCG               TGATATTTTGTGCAT  45 36
LMOf2365_2656 2702283 .. 2702299 +  -2.3  -3.37245   CATCACTTCCGCCAA              GAAAC GATTCCA GTTTC              TTGCTGTTAAAATAA  45 327
LMOf2365_2663 2711220 .. 2711239 +    -5  -2.57564   GTAAAAAGAGGGTAA            TTACAGCT AGCT AGCTGAAA             ATTATAAAAAACTAA  49 37
LMOf2365_2664 NONE
LMOf2365_2665 2713001 .. 2713023 + -10.6  -5.94214   ATAACACTAAAAAAA           CCAGTTGTCG TCA TGACAGCTGG           TTTTTTTCTTCTATT 100 37
LMOf2365_2670 2720927 .. 2720960 + -11.1  -5.83226   GAGATAGGTCAGAAA     CTGCGGATAAAGCGA GAAA TTGCTTTGTCTGCGG      TTTTTTTATTAAATT 100 65
LMOf2365_2674 NONE
LMOf2365_2675 NONE
LMOf2365_2676 2725793 .. 2725823 +  -3.3  -5.68438   AAATAACTGAAAAAA       ATCCCTTTAGATG CACTT TGTCTAGAGGGAC       TTTTTTATTTAATGG  82 35
LMOf2365_2677 NONE
LMOf2365_2678 2727706 .. 2727720 +   -10  -5.16572   CAAGTTAAGAAAAAA               GGCTGA GTT TCAGCC               TTTTTTACATTGCCT 100 33
LMOf2365_2680 2729143 .. 2729169 +   -11  -6.11392   AGCCTAAAATAAAAA         TCTACTAAACCA ATT TGGCTTAGTAGA         TTTTTTTATTTGTTT 100 39
LMOf2365_2689 2735466 .. 2735485 + -12.2  -5.68438   ATAATTAATAAAAAA            GAGCATCC GCAG GGATGCTC             TTTTTTATTTAATAG 100 33
        acsA 2749020 .. 2749074 + -19.9   -4.1899   CTAGTGTGCACGGAT GAAATGGTAGAAAAAAAGAAGTTCTC GGTT GAGAACTTCTTTTTTG-TACCATTTC TTTTCAGTAAAATCA 100 24
LMOf2365_2704 2753614 .. 2753630 +  -3.7  -2.84307   ATTTCCCATCATTTA              TCAGGTA ATT TATCTGG              ATATTTTCAATTAAT  46 453
LMOf2365_2709 NONE
LMOf2365_2710 2757004 .. 2757033 + -10.2  -4.75967   AATCCAAATAAAAAA       GTGGACCACGATA ACTAA TATC-TGGTCCAC       TTGTTTTTTATAATT 100 8
LMOf2365_2714 2760378 .. 2760405 +  -6.4  -4.75776   TTCAAACAAATAATA        GCAATCATGA ATAAATGA TCATGGTTGC         TTTTTCGCTTGACTT  80 12
LMOf2365_2715 NONE
LMOf2365_2716 2761343 .. 2761371 + -13.2  -4.63107   ATTTATAACAAAAAA        CCCGCTAGCCTT CATTC AAGGTTGGCGGG        TTTTACTTATTTACT 100 33
LMOf2365_2720 2765341 .. 2765368 + -12.9  -2.70704   AATAAAAAAATAGGC        TGACAGGTACT CTCGTT AGTACCTGTCA         CTTAATTTGAGAGGT  87 36
LMOf2365_2721 NONE
LMOf2365_2722 NONE
      garK-1 2771216 .. 2771227 +  -4.4  -3.83644   ACTGAACCAAAAACT                TGCT CATA AGCA                 TTGATTTTTCCATAT  57 388
LMOf2365_2732 2779541 .. 2779566 +  -9.7   -4.9725   CCGGGAAATAAAAAA         ACGACGATGCG AATA TGCATCGTCGC          TTTTTCTATAAGGAT 100 48
LMOf2365_2736 NONE
        pabB 2784402 .. 2784413 +  -2.2  -5.34381   ATCTATATTAGAATA                TGTG TTCG CACG                 TTTTTATTTCCGTTT  70 143
LMOf2365_2738 NONE
LMOf2365_2739 2787999 .. 2788043 + -17.6  -3.76125   TGTCTAACTAGTAAA TTTAAAGCGAGTCCTTATCTT TTTC AAG-TAAGGGCTCGCTTTAAA TTTCAATTGCGCTAG 100 85
LMOf2365_2740 NONE
LMOf2365_2741 2790941 .. 2790981 + -21.6  -4.07124   ACTAAAGTTAGCCAA  TAAAAGAGTCGATTTCCT AATTC AGGAAATCGACTCTTTTA  TTTATATCGGTACTA 100 36
LMOf2365_2747 2800380 .. 2800393 +  -6.7  -2.75844   TAATTCTTTTCCAGC               CGCTA AATC TAGCG                CTTTCCAATAACAAG  57 249
LMOf2365_2750 NONE
LMOf2365_2751 2804323 .. 2804346 +  -8.9  -3.00298   GCTAATTTAGTAGAA          GAACAGGGC AAATAA GCCTTGTTC           TCTCTGCTTCAACCA  71 11
LMOf2365_2752 NONE
LMOf2365_2753 NONE
LMOf2365_2754 NONE
LMOf2365_2755 2807263 .. 2807307 + -13.9  -4.03167   TATAAAAAAATAAGC TAAAGAAAAGCGTGTAGGT CATGAAA ACCTACACGCTTTTTATTA TTCTTCTTGCTCTTG 100 23
LMOf2365_2760 2813423 .. 2813449 + -13.8   -4.7219   ATTTGAATAAAAAAA         TCCCAGCTACTA GTT TCGTAGCTGGGA         TTTTATATTACTCTC 100 31
LMOf2365_2768 2823088 .. 2823129 + -14.6  -4.30441   AAATAACCCTTAGCA AAAAACTGGCCCCGTTTC TATCTT GAAACGGTGCCAGTTTTA  TTTTAAATGTTATCA 100 28
LMOf2365_2799 2852171 .. 2852182 +  -4.4  -4.12188   AGGTATTAACTCTAT                GACT AGAA AGTC                 TTTTAAAAATACTAG  62 156
LMOf2365_2803 2857532 .. 2857556 +  -4.3  -5.12617   TTAACGAATGAAAAA          GAACCTCTC TTTCGCT GAGAAGTTC          TTTTTTAAATAGTTC  76 37
LMOf2365_2806 2859730 .. 2859770 + -12.2  -4.82518   GGATTAGCTTAATTA AAAAAGGAGGAAAA-CAGA GCTA TCTGGTTTTCCTCCTTTTA  TTTTATTGGTCTTTT 100 29
LMOf2365_2812 2870372 .. 2870399 +  -8.3  -4.81551   AAAAATAGTAAAAAA        GCCGGCCAGGA TTAATT TCCCGACCGGC         TTTTTGATCTCAATC  86 33
LMOf2365_2820 2877571 .. 2877599 +  -4.7  -5.45802   ACGTGAAACAAAAAA       TTCCGCG--ACCA TTAAC TGGTATCGCGGAA       TTTTTATTTTGCCAA  83 51
LMOf2365_2832 2891105 .. 2891125 +  -8.3  -6.17669   CCATTTATAAAAAAA            GCACCCTTT TAT AAAGGATGC            TTTTTTTATTTTATT 100 131
LMOf2365_2835 2895374 .. 2895414 + -16.5   -3.4252   ACCGAAAAATATTTA  AAAAAGAGACATGACTTTG CGT TAAAGTCATGTCTCTTTTC  TTATGCTAAATAGAA 100 25
LMOf2365_2841 2901693 .. 2901717 + -10.1  -3.90464   AGAAATAAAAAATAA          GAGTACTGC ATTAATC GCAGTACTC          TTCTATTGTTTCACG  87 26
LMOf2365_2847 2904510 .. 2904524 -  -5.8  -2.99649   ATATTTTTATAGAGA               GAAAAA CCA TTTTTC               GAAAATTATTGTGTC  57 31
        rpmH 2904206 .. 2904226 -  -6.9  -6.34424   TTTTCAAAAAAAAAA            CCACTGA GTCGTTT TCAGTGG            TCTACGCAGATAAAA 100 27
        rnpA NONE
LMOf2365_2844 NONE
LMOf2365_2843 2902225 .. 2902250 - -12.7  -5.40474   ATCCTCCTAAAAAAA         GACTGAGGTTC GTTA AAACCTCAGTC          TAAGAATTTATTTGC 100 33
LMOf2365_2842 2901690 .. 2901720 -  -9.1  -5.80003   GTAAGAAATAAAAAA       TAAGAGTACTGCA TTAAT CGCAGTACTCTTC       TATTGTTTCACGTGA 100 47
LMOf2365_2840 NONE
        rhaB NONE
        rhaA NONE
        rhaD NONE
LMOf2365_2836 2895371 .. 2895417 - -16.3  -2.96405   GTTACCGAAAAATAT TTAAAAAAGAGACATGACTTT GCGTT AAAGTCATGTCTCTTTTCTTA TGCTAAATAGAAAAC 100 23
LMOf2365_2834 2893203 .. 2893213 -  -2.6  -2.52451   AAACAAGGCAAAATC                 TATA TGA TATA                 ATAACTTTTGGTTTA  41 75
LMOf2365_2833 2891105 .. 2891125 - -10.5  -5.64274   CCATTTATAAAAAAA            GCACCCTTT TAT AAAGGATGC            TTTTTTTATTTTATT 100 36
LMOf2365_2831 NONE
LMOf2365_2830 2886730 .. 2886749 - -10.7  -4.15235   AACTGTTAAAAAAGA            CGGGGAG ACTCAA CTCCCCG             CTATTTGATTATTTA 100 34
LMOf2365_2829 NONE
LMOf2365_2828 NONE
LMOf2365_2827 NONE
        ycjR 2883052 .. 2883075 -  -5.3  -4.82901   CTCCTTTTAGAAAAA          TCCGTCC GCTTTAATTG GGACGGA           TTTTCTATTTTAAAT  74 35
LMOf2365_2825 NONE
LMOf2365_2824 NONE
      garK-2 NONE
LMOf2365_2822 2877990 .. 2878003 -  -2.4  -3.21772   AAGGGTTTTAGAATA               GCAA TATATC TTGC                TTTTTGTTCATTTTT  44 68
       trx-2 2877571 .. 2877599 -  -4.7  -5.64421   ACGTGAAACAAAAAA       TTCCGCG--ACCA TTAAC TGGTATCGCGGAA       TTTTTATTTTGCCAA  86 29
LMOf2365_2819 2876378 .. 2876395 -    -7  -5.18726   TTTTGACAAGAAAAA             CAGTCG AATAAA CGACTG              TTCCTACAATAATTC  88 29
LMOf2365_2818 NONE
LMOf2365_2817 2874644 .. 2874678 -  -2.2  -5.21709   TCTGACATTAAAAAA    GCACGAGAAACCGCT ATTTAA AGCAATT-CTCGCAC     TTCTACTTTTTGAAA  70 59
        serC NONE
LMOf2365_2815 2872005 .. 2872046 -  -7.3  -4.25104   TCCTTTTTAGTAAAA GAGCATGAACCCGTCTGGC AATA ACCATAAAGTTTCATGCTC  TCATTATTTCCCGGG  75 49
LMOf2365_2814 2870720 .. 2870736 -  -2.3   -2.9024   CAGAATAAAAGTAAC              TAATTTG CTT CATATTA              AAATTATTTACTTTC  41 29
LMOf2365_2813 2870362 .. 2870410 -  -8.3  -5.93252   TGGAAAAAGAAAAAA TAG-TAAAAAAGCCGGCCAGGA TTAATT TCCCGACCGGCTTTTTGATCTC AATCTTCTTCCACTT 100 24
LMOf2365_2811 2865035 .. 2865055 -  -6.2  -5.66684   GAAGTCACAAAAAAA            GCTCAACT GCTAG AGTTGAAC            TTTTTAAACCGTACT  88 29
LMOf2365_2810 NONE
LMOf2365_2809 NONE
LMOf2365_2808 2861009 .. 2861041 -  -9.3  -4.19238   CCGCCAATTGCAAAA      GAGCATAACCAGA TTCTTTT TCTGACTATGCTC      TTTTCAAAGCTATTA  89 38
LMOf2365_2807 2859735 .. 2859765 - -12.1  -5.27477   AGCTTAATTAAAAAA      GGAGGAAAA-CAGA GCTA TCTGGTTTTCCTCC       TTTTATTTTATTGGT 100 33
LMOf2365_2805 NONE
LMOf2365_2804 2857532 .. 2857556 -  -6.5  -4.93547   TTAACGAATGAAAAA          GAACCTCTC TTTCGCT GAGAAGTTC          TTTTTTAAATAGTTC  83 45
        trmE NONE
        gidA 2852801 .. 2852845 -  -5.3  -4.39166   TTCTAGAGATGAAAA TAATAAAAATGCATGATTTTT GGA AAGACTAATGCATTTCTATTA TTTGAATCGGGAGCA  69 228
LMOf2365_2798 2848489 .. 2848508 -  -7.2  -5.60993   GTGGGCACAAAAAAA            GAATTGGA CGCA TCCAACTC             TTTTAGGTGCAAACC  93 102
LMOf2365_2797 NONE
LMOf2365_2796 NONE
LMOf2365_2795 NONE
LMOf2365_2794 NONE
LMOf2365_2793 NONE
LMOf2365_2792 NONE
LMOf2365_2791 NONE
        gidB 2843940 .. 2843959 - -10.8  -5.61881   TGTTAAAAATAAAAA            GTCCTTTC GTTT GAAAGGAC             TTTGTTAGTTTATTC 100 35
LMOf2365_2789 NONE
LMOf2365_2788 NONE
        mtlA 2840580 .. 2840599 -   -10  -3.68529   ATTTTACTATTCAAA            GCGCTCCT AAAA AGAAGCGC             TTACAAATAAGTTAA  82 37
LMOf2365_2786 NONE
LMOf2365_2785 NONE
LMOf2365_2784 NONE
LMOf2365_2783 2837673 .. 2837707 -  -5.8  -5.12707   TTAAATGTGAAAAAA     TAGATAGAGCTGCTAA AGT TTCACAGTCCTATCTA     TTTTCTTAATGAAAT  83 31
LMOf2365_2782 NONE
LMOf2365_2781 2836350 .. 2836367 -  -7.7  -5.79595   TTTGAAAATAAAAAA             CCCGCTT CAAT AAGCAGG              TTTTGCAGCTATTTT 100 34
LMOf2365_2780 2835427 .. 2835448 -  -3.7  -5.79595   TTTTAAAATAAAAAA           GCAACCAAC CTAA GCTGATTAC            TTTTCTATCTTCAAT  90 36
         soj NONE
LMOf2365_2778 NONE
LMOf2365_2777 2833387 .. 2833415 -  -9.7  -5.08011   AAAAGGCTTAAAAAA        GAACAGACGAC CTAATTC ATCGTCTGTTC        CCTATTATTGTTCAG 100 30
         kaT 2831773 .. 2831798 - -12.7  -5.56264   GTGAAACATAAAAAA         GCGAAAACCCT AAAA AGGATTTTCGC          TTTGATTTATTTTAA 100 32
LMOf2365_2775 2829633 .. 2829671 -  -4.6  -5.95539   GCGGAAATAAAAAAA   GGCCCGTTAACTTTTCTC TCT AAGAAAGTCTAACGAACC   TTTTGGTTATATCGT  91 32
LMOf2365_2774 2828211 .. 2828223 -  -3.5  -3.44793   CACATCAACATAATA                TTTTT CAT AAAAA                TCCCTCCAATTAGGC  48 35
LMOf2365_2773 NONE
      bglX-2 NONE
LMOf2365_2771 2825263 .. 2825293 - -12.1   -5.1675   CCACCCACCAAAAAA       CGAAAACCCTTTA ATCAG TAAAGGATTTTCG       TTTTAATTACTTCAT 100 32
        ychF 2823999 .. 2824032 - -11.3   -5.1848   AACTAACCTAAAAAA     CAATCTTTTGACA TACTTACT TGTCAAAAGATTG      TTTCACGTGAAACAT 100 42
LMOf2365_2769 2823093 .. 2823124 - -14.5  -5.14965   ACCCTTAGCAAAAAA      CTGGCCCCGTTTC TATCTT GAAACGGTGCCAG       TTTTATTTTAAATGT 100 119
LMOf2365_2767 2820859 .. 2820892 - -10.6  -2.73364   TCCTTAGTTTAACTA     TAAAGCTAAGAAAC ATAATA ATTTCTTAGCTTTA      TAGTAATTATTTTGT  78 32
LMOf2365_2766 NONE
LMOf2365_2765 NONE
LMOf2365_2764 2817758 .. 2817779 -  -2.9   -2.7407   CAAAAAAACTAATAT           CTGGTATTG CCCG CATTACCGG            TAACAAGCCTCATGG  41 98
LMOf2365_2763 NONE
LMOf2365_2762 NONE
        bglA 2813423 .. 2813449 - -13.8  -5.80364   ATTTGAATAAAAAAA         TCCCAGCTACTA GTT TCGTAGCTGGGA         TTTTATATTACTCTC 100 33
LMOf2365_2759 NONE
LMOf2365_2758 NONE
LMOf2365_2757 2808086 .. 2808124 - -13.2  -5.27335   CCCGGGAAATAAAAA   CAGGCGACCCAACTCGCA TTA TGCAATCTAGGTCACCTG   TCCGTGTCCATCTTA 100 41
LMOf2365_2756 2807267 .. 2807303 - -13.2  -3.96481   AAAAAATAAGCTAAA    GAAAAGCGTGTAGGTC ATGAA AACCTACACGCTTTTT    ATTATTCTTCTTGCT 100 27
LMOf2365_2749 NONE
LMOf2365_2748 2800123 .. 2800138 -  -6.2  -5.28755   AAATATAGTAAAAAA              TGTTTC ACGT GAAACA               TTTGAAAAAGCCGCC  84 54
        guaB 2798373 .. 2798402 - -12.3  -5.73978   AGTAGAAATAAAAAA       GCAGAAACCTCTT TTGG AAGAGATTCCTGC        TTTTTCGACCTTAAG 100 36
        recQ NONE
        topB 2794261 .. 2794295 -   -26  -3.63336   ACAGACTATGTCAAA     CAAAGCGACCCACTCA ATA TGAGTGGGTCGCTTTG     TCCATTCTTATTTAT 100 33
LMOf2365_2743 NONE
LMOf2365_2742 2790941 .. 2790981 - -22.3  -3.11999   ACTAAAGTTAGCCAA  TAAAAGAGTCGATTTCCTA ATT CAGGAAATCGACTCTTTTA  TTTATATCGGTACTA 100 55
LMOf2365_2735 2781160 .. 2781198 -  -6.8  -4.96848   TTTTCCATATAAAAA  CTCCCGT-ACTTTCCCG AATTAA CAGGAAAGGGACGAGAG   TTAACCGCGTTGCCA  83 287
        serS NONE
LMOf2365_2733 2779542 .. 2779565 - -12.5  -5.95539   CGGGAAATAAAAAAA          CGACGATGC GAATAT GCATCGTCG           CTTTTTCTATAAGGA 100 32
LMOf2365_2731 2776730 .. 2776747 -  -6.3  -5.93809   TTTCCACAAAAAAAA             GAATGCC ACTG AGCATTC              CAAAAAGTTTCACGT  95 50
LMOf2365_2730 NONE
LMOf2365_2729 NONE
LMOf2365_2728 NONE
LMOf2365_2727 NONE
LMOf2365_2726 2773247 .. 2773266 -  -2.9  -3.15544   CCTTATTTTCATCAA            GAAAACG ACCATG CATTTTC             TCTAAATATTCCGGA  45 93
LMOf2365_2725 2771842 .. 2771867 -  -3.1  -5.45652   ATTCCTAAGAAAAAA         GTGCGGACAGA TTTC TCATACCGCAC          TCCTATTTTTATCAT  77 40
LMOf2365_2724 2770356 .. 2770366 -  -2.4  -4.56597   TTCGGTGCTCAAAAA                 GGCG CAA CTCC                 CGAAATGCTCGTTCA  61 517
LMOf2365_2719 2762450 .. 2762460 -  -2.6  -4.87786   GCAATTTCATAAAAA                 TATT TTA AATA                 AGTTTTTTTTGCTGT  66 19
LMOf2365_2718 NONE
LMOf2365_2717 2761343 .. 2761371 -  -8.8  -5.56673   ATTTATAACAAAAAA        CCCGCTAGCCTT CATTC AAGGTTGGCGGG        TTTTACTTATTTACT  95 32
LMOf2365_2713 NONE
LMOf2365_2712 NONE
LMOf2365_2711 2757004 .. 2757033 - -10.2  -5.67283   AATCCAAATAAAAAA       GTGGACCACGATA ACTAA TATC-TGGTCCAC       TTGTTTTTTATAATT 100 33
LMOf2365_2708 2754949 .. 2754966 -  -9.1  -5.60993   CGTCCCACAAAAAAA             GCCAGCA ATAA CGCTGGC              CTGTTTTTAAATATT 100 32
LMOf2365_2707 NONE
LMOf2365_2706 NONE
LMOf2365_2705 2753229 .. 2753241 -  -4.1  -3.18031   TTTTTAAAAATCATA                CCAAC TTT GTTGA                ATAATAAATTAGTCA  51 44
LMOf2365_2703 NONE
LMOf2365_2702 NONE
LMOf2365_2701 2749024 .. 2749070 - -14.9  -3.76224   TGTGCACGGATGAAA TGGTAGAAAAAAAGAAGTTCTC GGTT GAGAACTTCTTTTTTG-TACCA TTTCTTTTCAGTAAA 100 108
LMOf2365_2699 2746573 .. 2746583 -    -4  -3.14136   TTAGGAACTAGTTAA                 GAAA GAT TTTC                 ACTTTATAATGAGTT  47 221
        cydA NONE
        cydB NONE
        cydC NONE
        cydD 2740495 .. 2740520 -   -12  -5.71712   TGCGATACAAAAAAA         CCTTGCTAAG ATTGTA CTTAGCAAGG          CTTAATTTTATAATT 100 33
LMOf2365_2694 NONE
LMOf2365_2693 2738438 .. 2738456 - -11.8  -5.95539   CTCCAAACAAAAAAA             GCTAGAGA AAT TCTCTAGC             TTAGTTGATACCGTA 100 26
LMOf2365_2692 NONE
LMOf2365_2691 2736236 .. 2736262 -  -8.1    -5.252   GATTTGTAGAAAAAA         GACTACTCTGC GCTAA GCAAAATAGTC         TTTTATATATTTAAA  90 437
LMOf2365_2690 2735455 .. 2735496 - -17.7  -3.56269   GAAAACAGATGATAA TTAATAAAAAAGAGCATCC GCAG GGATGCTCTTTTTTATTTA  ATAGAGAAGATAACC 100 19
LMOf2365_2688 2733451 .. 2733483 - -12.8  -2.97747   TTCCTACATGATATA      CTGGCTAGGCACAA TTTAG CTGCACCTAGCCAG      AAACTTATTATTTTC  87 40
LMOf2365_2687 NONE
LMOf2365_2686 NONE
LMOf2365_2685 NONE
        dnaX NONE
LMOf2365_2683 2730096 .. 2730128 - -10.8  -2.96405   TCTATTGAAAAATAG      TTGAGACTCTTG TAAATAAGC CAAGAGTCTCAA      ACCAAACAATATTAC  83 37
        recR NONE
LMOf2365_2681 2729143 .. 2729169 - -13.2  -5.46706   AGCCTAAAATAAAAA         TCTACTAAACCA ATT TGGCTTAGTAGA         TTTTTTTATTTGTTT 100 31
LMOf2365_2679 2727706 .. 2727720 -   -10   -5.5074   CAAGTTAAGAAAAAA               GGCTGA GTT TCAGCC               TTTTTTACATTGCCT 100 30
LMOf2365_2673 NONE
         tmk 2721500 .. 2721516 -  -2.9  -4.54205   ATTATAGCAAACAAA              CGCCATT TTA AAGAGCG              ATATGCACTTGTGGC  60 65
LMOf2365_2671 2721080 .. 2721105 -  -5.5  -5.76633   TTATAGATAAAAAAA         GCAGGTA-GC CCTTATC GCATACCTGC         TTTTTCTCTGTTTTA  86 38
LMOf2365_2669 2718065 .. 2718090 - -12.7  -5.34055   ATAAACATGAAAAAA         GTCCTTACCAA AACC TTGGCAAGGAC          TTCTGAGTTTATACG 100 319
LMOf2365_2668 2715241 .. 2715253 -  -3.3  -3.54447   TATACGTTACAAACA                GCACG CGT CCTGC                CCGCATTTAAATCCA  50 32
LMOf2365_2667 NONE
LMOf2365_2666 2713001 .. 2713023 -  -7.7   -5.6473   ATAACACTAAAAAAA           CCAGTTGTC GTCAT GACAGCTGG           TTTTTTTCTTCTATT  93 13
        kdpA NONE
        kdpB NONE
        kdpC NONE
        kdpD NONE
        kdpE NONE
LMOf2365_2657 2701658 .. 2701682 -  -2.2  -5.69473   TACAGCATAAAAAAA         GGAT-TCAGCC ATCA AGCTAAAATCC          CTCCTACTAGTAGTA  84 326
LMOf2365_2652 NONE
LMOf2365_2651 NONE
LMOf2365_2650 2697490 .. 2697520 - -11.4  -4.25053   TTATAACAGAAATAA       GAACTTCTTAACTA AAT TAGTCAAAAAGTTC       CGCTTGTTTATATTT 100 11
LMOf2365_2649 2696576 .. 2696606 - -12.7  -5.57054   AATAACGCAAAAAAA       GGCGCAAATGATA AAAAA TACCATTCGCGCC       ATAATCAGTTTCTCT 100 39
LMOf2365_2648 NONE
LMOf2365_2647 2693646 .. 2693667 -  -2.1  -3.33815   ATTCCTCCTAATTAA           TTGCTGCGA TTTC CCGCGGCTA            ATTTTCCTGTTTTTT  45 41
LMOf2365_2646 2693329 .. 2693364 -  -3.3  -2.74792   TGATGATTTCTAAAC    TCCCTTGCGCAGCCTT TATTT AAGG-TGCGCAAGTAT    TTCTTCGTCTAATTC  43 5
LMOf2365_2645 NONE
LMOf2365_2644 NONE
LMOf2365_2643 2689744 .. 2689788 - -15.4  -2.58579   TTAACGTCTTATAAT GAAATGGAACCGAGAACATAC GCGA ATATGTTCTCGGCTC-ATTTC TAAGGATGACTACTG 100 127
      rpiB-3 NONE
LMOf2365_2641 NONE
       tkt-3 2686506 .. 2686538 -  -6.4   -3.1505   ATCAGCTGCGAGTAA     CGATG-GCGC-TACGA ATG TCATACGCGCACACCG     GCTTTCGCAATCACA  61 10
       rpe-3 2685844 .. 2685874 - -14.2  -5.26316   CCACTCCATAAAAAA       GTGCTACAAACC GCTAGTT GGTTTGTAGCAC       TTTTTTGTTACGCTT 100 33
LMOf2365_2637 NONE
         dgt 2682256 .. 2682289 - -15.5  -3.07895   GGCACCTTGAATATA     GTAACACCTTGACGT TCGG ATGTCAAGGTGTTAC      TTGAAATTTAGTTAA 100 41
        rpsL NONE
        rpsG 2681161 .. 2681181 -  -6.1  -2.50387   TTCCATAAAACAATT            TTTCAGGCA ATA CGCCTGGAA            TTTGTCAGTGATTTT  54 42
        fusA NONE
         tuf 2677705 .. 2677730 - -14.1  -5.71712   TTTTAGACAAAAAAA         CCGACAAAGCC AAAT GACTTTGTCGG          TTTGAATCGTATCAG 100 44
LMOf2365_2631 2677115 .. 2677150 -  -7.7  -3.51934   CTCCTTTTACAAATA    TAGGGTAAGCTTCCA TTGATT CAGAAACCTACCCTA     TCATTATTTAAATAC  69 33
LMOf2365_2630 NONE
LMOf2365_2629 NONE
LMOf2365_2628 NONE
LMOf2365_2627 NONE
LMOf2365_2626 2673692 .. 2673717 - -14.1  -5.64274   TCAGGCACAAAAAAA         CCGACAAAGCC AAAT GACTTTGTCGG          TTTGAATAAAGCTAC 100 44
LMOf2365_2625 2671477 .. 2671506 - -11.4  -5.00895   GCGAGCATACAAAAA       GCCAGCGCGGCA TCTTGG TGCCCCACTGGC        TTTCTTGCTTATTGT 100 34
LMOf2365_2624 2671346 .. 2671361 -  -4.8  -3.33815   ATCCCTTCTAACTAA              TTGATA GCGC TATCAA               TAACTTACACTCTTA  55 58
LMOf2365_2623 NONE
LMOf2365_2622 NONE
        ulaA 2669243 .. 2669275 -  -4.2  -5.00616   CTTCCTTTCAAAAAA      CCTCTTCCTCTT GAATGCTAG ACAAGGAAGAGG      TTTAGATTTTACTTA  73 38
LMOf2365_2620 NONE
LMOf2365_2619 NONE
LMOf2365_2618 NONE
LMOf2365_2617 2666012 .. 2666031 - -10.8  -5.27399   TAACATAGTAAAAAA            GTCTAGGT GCTA ACCTAGAC             TTTTCTTTCTTATAA 100 35
LMOf2365_2616 2664915 .. 2664938 -  -7.5  -5.75599   TAAATCATAAAAAAA          CTGGT-AGCC GTTAT GGCTTACCAG          TTTTTTTGTATTAAC  93 36
LMOf2365_2610 2658009 .. 2658039 -  -9.7  -5.60993   TTTTCGATAAAAAAA       TCGGCTAGCCCTA GAAAT TAGGACCAGCCGT       TTTGTACATAAATTT 100 47
LMOf2365_2609 2656779 .. 2656793 -  -2.8  -2.61548   TGTGAGCAGAATCCA               GAGC GAATTCT GCTC               ACTTTCTTCTATAAT  41 47
LMOf2365_2608 NONE
LMOf2365_2607 2654931 .. 2654949 -  -3.8  -6.09196   TCCAAAAGAAAAAAA             CATCCGTT AAT ATCGAATG             TTTTTAAGATGTTCT  93 29
        rpsJ NONE
        rplC NONE
        rplD NONE
        rplW NONE
        rplB 2651754 .. 2651774 -    -4  -3.20382   TCGCATAGTCAGGAA           GCTGAGAAC GCAT GTCCTC-GC            TATCCTGCTACCAAT  49 63
        rpsS NONE
        rplV NONE
        rpsC NONE
        rplP NONE
        rpmC NONE
        rpsQ 2649459 .. 2649471 -  -3.4  -4.57341   AACGGGTCGGAAAAA                TTGC ACTCG GCAA                CTTTTCACAATCTAT  62 55
        rplN NONE
        rplX NONE
        rplE NONE
      rpsN-2 NONE
        rpsH NONE
        rplF NONE
        rplR NONE
        rpsE NONE
        rpmD NONE
        rplO 2645294 .. 2645312 -  -6.8  -3.28745   CTTTGAAGAAGTTAA             CTAACGTT TGA AACATTAG             ATCACCTCAGTTTTT  61 22
        secY NONE
LMOf2365_2584 2643047 .. 2643062 -  -2.5  -4.26903   TGCACTTCATTAAAA              GGCAA CACATT TCGCC               AGCTTTTCAGACAAC  55 270
        infA NONE
        rpmJ NONE
        rpsM NONE
        rpsK NONE
        rpoA NONE
        rplQ 2640068 .. 2640093 -  -8.4  -5.83226   AAGGCAAGAAAAAAA         GACCTGCTAT ACATAG ATAACAGGTC          AAACAAAAAAAGCCT 100 143
LMOf2365_2577 2638871 .. 2638904 - -16.9  -3.31263   ATGCCATTTTTATAA     GAAAAGAACCCCCGT TCTG ACGGGGGTTCTTTTA      AATTTGTTCAAAAAT 100 23
LMOf2365_2574 NONE
LMOf2365_2573 NONE
LMOf2365_2572 NONE
        truA 2633786 .. 2633800 -  -5.8   -2.5055   TAGTCCATAATACAG               TTTTTG GAG CAAAAA               GTCAATGCGTTCTGC  54 58
        rplM NONE
        rpsI 2632753 .. 2632772 - -13.6  -6.01187   AACTAAACAAAAAAA            GCACCAGC AAAA GCTGGTGC             TTTGAAACGACATAT 100 40
LMOf2365_2566 NONE
        morA 2629882 .. 2629903 - -10.9  -5.96894   AGTTAAATAAAAAAA           GGTTCTGCA TTTA CGCAGAACC            TTTTTTCGTTTATAC 100 35
LMOf2365_2563 2627034 .. 2627045 -    -3  -3.01712   TGCCTTTCGTCAATA                CTTT TTAC AAAG                 TTTTTATGATAAATA  45 29
LMOf2365_2562 2626563 .. 2626580 -  -5.5  -4.10429   AACCATCTTTCAAAA             GCATGGC ATGC GCCACAC              TTTATCATTCGGTAT  66 384
LMOf2365_2561 2620330 .. 2620363 -  -3.9  -5.89921   AGTATAATAAAAAAA     GACCAACAAGTCA ACAAAAAG TGACTGGTCAGTC      TAATTATTATAAAAG  90 32
      lmrB-2 2618743 .. 2618777 - -20.2  -5.47914   AAAAAGTATAAAAAA     CAGGGTCAAACATCCA AAT TGGAAGTTTGACCCTG     TTTCATTTTTTTATT 100 36
LMOf2365_2558 NONE
LMOf2365_2557 2613895 .. 2613929 -    -8  -3.53444   CCACTCCTCTCTAAA    CTGAAACAGCGACAC ATCTTA GTCTCGCTGTTTC-G     TCTACTTATTTTAAT  73 31
        fdhD NONE
LMOf2365_2555 NONE
LMOf2365_2554 2610952 .. 2610962 -    -4   -3.9392   CCTTAGTTTAAAGAA                 GTTT TGT AAAC                 GGAATGTGAATCGGA  57 51
LMOf2365_2553 NONE
LMOf2365_2552 2609121 .. 2609148 -   -20  -5.07971   GAAAATAAGCAAAAA        GGATTGGCTCGC ATAC GCGAGCCAATCC         TTTTTTAATCCTTCA 100 30
LMOf2365_2549 NONE
LMOf2365_2548 NONE
LMOf2365_2547 2605164 .. 2605188 - -10.8  -5.38047   CATTTAGATAAAAAA          GCCTTCTCAA ACTCA CTGAGAAGGC          TTTAAAACTTATTTT 100 34
LMOf2365_2546 NONE
LMOf2365_2545 NONE
LMOf2365_2544 NONE
LMOf2365_2543 2602216 .. 2602254 -  -3.1  -5.48825   GATTACGCAAAAAAA  TGACGGACTTCCTGC-CA AATT CGCGCAGAACTTCCGCCA   CCATTATAAACCGAA  77 75
LMOf2365_2542 2600476 .. 2600500 -  -9.4  -4.03995   TCGGGTATAAAAATA          GAGCCTAGTT TGGTT AACTAGACTC          TTTTAAATTAATTTT  85 33
LMOf2365_2541 NONE
LMOf2365_2540 2599740 .. 2599764 -    -8  -5.74122   TACCATACAAAAAAA          CCTAACTTCT GTAAA AGAAATTAGG          TTCAATATATCTAAA  93 69
LMOf2365_2539 2599555 .. 2599570 -  -4.7  -3.75832   AAAATTAGATGCAAA              TGGCT TAAAAT AGCCA               TTTAATCATGAATAA  59 55
LMOf2365_2538 NONE
LMOf2365_2537 2597294 .. 2597312 -   -11  -3.63569   TTAAGTGTGTAAGAA             GCAAGGCA TTT CGCCTTGC             TTTTTTATTTTTCCT  89 30
LMOf2365_2535 NONE
LMOf2365_2534 NONE
        argS 2594159 .. 2594172 -  -2.4  -3.27774   GACGTCAACGAGTAA               CCTA TAAATT TAGG                ATATCACATTTTTTC  44 29
        rpoE 2593063 .. 2593093 -  -7.7  -5.85244   AACCAAAATAAAAAA      CACTCCACCTACTT TTAA AAGTAAG-GGAGCG       CTGATTCTCATAAAT 100 206
        pyrG 2591259 .. 2591308 - -28.5   -4.0031   AGTGCTACTAAATAA TAATAATAAAAATCTCCCAGCCA ATTA TGGCTGGGAGATTTTTATTATTA CCTTATTTATTATTA 100 28
LMOf2365_2529 2587683 .. 2587698 -  -6.2  -4.92783   AATTTACCATAAAAA              CTAGAA AATT TTCTAG               TGTAAACGCTTTAGC  81 36
LMOf2365_2528 2586627 .. 2586661 - -11.7  -5.51046   GAAATACATAAAAAA     TAACTGGTAAAATCA ACAAG TGATCCTACCAGTTA     TTTTTATATCATCAT 100 51
LMOf2365_2527 2585087 .. 2585097 -  -3.2  -3.17723   GCATTGTCAACTTAA                 TCAC GCC GCGA                 TGACCTCTCTTTCCT  47 11
LMOf2365_2526 NONE
LMOf2365_2525 2582956 .. 2582978 -  -6.2  -4.56597   TGCTTTCCCTAAAAA           GCTGGGAACA TTA CGTCCCAAGC           TTTTAATCATTGTGG  74 32
      murA-2 2581563 .. 2581589 -  -7.4   -3.1355   GGGATTTAGAGGGAA        GGCTGAAACGA CTTGAT TCGTT-CAGCC         TCATTTTTTATAATT  66 33
         rho NONE
        gtcA 2579678 .. 2579688 -  -5.4  -2.70932   CTTCGCCCTGAATCA                 TCTG AAA CAGA                 GTAATTAAGTGCTTT  51 88
        rpmE 2579352 .. 2579375 -   -11  -5.63504   AATTCCATAAAAAAA          CACACCCAGC AAAA GCTGAGTGCG           CAAATTATTTCGTTC 100 54
         hom NONE
        thrC NONE
        thrB 2575943 .. 2575965 -  -9.8  -5.51402   ATATAGTTAAAAAAA           GCTACGCCGC ATA GGGGCATAGC           TTGATTTTAACGAAA 100 32
LMOf2365_2517 NONE
        prf1 NONE
LMOf2365_2515 2573324 .. 2573346 -  -6.3  -5.27335   CTTTCCAAAGAAAAA           GACGCTTCT TTTAT AGAAACGCC           TTTATACCAATATAT  85 27
LMOf2365_2514 NONE
LMOf2365_2513 2571465 .. 2571478 -  -2.3  -3.34398   TTGCTTTTGTAAATA               GACCA TCTG TGGAC                CCCATCCTTTTCTGA  45 153
        glyA 2570188 .. 2570218 - -16.4  -5.60864   TATACATGAAAAAAA       CCGGTTTTCTCTAT TTT ATAGAAAAAACCGG       ATCACTTATTTTATA 100 36
         upp NONE
LMOf2365_2510 2568165 .. 2568198 - -10.4  -5.03314   TTCATTCTGAAAAAA     GAGGAAAACTAGAC TTCAAC GCCTAGTTTTCCAC      TGTGTTTTACACGAT 100 32
        atpI NONE
        atpB NONE
        atpE 2565913 .. 2565927 -  -7.2  -2.71144   CATTCGCTTGAATTA               TTCGTT CAA AACGAA               AGAGATGAGGTTTTA  61 61
        atpF NONE
        atpH NONE
      atpA-2 NONE
        atpG NONE
      atpD-2 NONE
        atpC 2560433 .. 2560456 - -10.3  -5.72616   ATGCATATAAAAAAA          CTTCCCGGC ACTGTG GCCAGGAAG           TAATATGATTATTAA 100 37
LMOf2365_2500 2559919 .. 2559931 -  -3.5   -3.7941   CACCGCGTACAATAA                TTTTT TCC AAAAA                GAACCCCTCCGCGTT  52 204
      murA-1 2558601 .. 2558619 -  -6.7  -6.02919   TGACAAATAAAAAAA             CCGCATC AAGAA GATACGG             TTTTTAACATTTAAA 100 42
LMOf2365_2498 NONE
        fabZ 2556985 .. 2557012 -    -7  -5.30189   GAGAACATGAAAAAA        GCACTAAAACCC ATTT GGACCTCAGTGC         TAATCTTTTTATTTA  89 34
       ssb-2 2556291 .. 2556307 -  -3.7   -4.4959   GCGAAGTAACTAAAA              TTGGAAA ATT TTTCCAT              TACAAATTGAGCTGA  65 123
LMOf2365_2495 2555133 .. 2555163 -  -9.8  -5.31456   TTAATCTATAAAAAA       GACTGCAAATAGCA TTA CGCCATTCACAGTC       TTTCTATATGGAATG 100 43
LMOf2365_2494 NONE
LMOf2365_2493 NONE
LMOf2365_2492 2552103 .. 2552131 - -14.8  -5.63103   TTCTAATTAAAAAAA        GACCAACAACTA ATAAA TAGTTGTTGGTC        TTTTTATTTTCGTTT 100 29
        degU NONE
LMOf2365_2487 2547713 .. 2547733 - -14.1  -5.52384   TCTCCATGAAAAAAA            TCTCCAGCT TTT AGCTGGAGA            TTTTTTATTTTATTG 100 30
LMOf2365_2486 NONE
LMOf2365_2485 2545409 .. 2545441 -  -2.2  -5.34857   TGAAATAAAACAAAA     TAACGATAAAGAAGA GTAT TCTTCTT-ACCCTTA      GTCTACGTGAAAACG  70 158
        yfiA 2544773 .. 2544794 -  -8.7  -5.63374   CTAAGAGTAAAAAAA           TGGAGACCA AGAT TGGCCCCCA            TCTGTTAATTATTAT  95 47
        secA 2542036 .. 2542053 -  -5.5   -4.8048   CTTTCATAGCAAAAA             GCGCC GTCTTTCA GGCGC              TTTTTAAATTGTTTC  74 44
        prfB NONE
LMOf2365_2481 2539976 .. 2540012 - -15.4  -5.61824   GAAAACTTAAAAAAA    GTACCATTTCCTGACT AAAAA AGTTAGGAAATGGTAC    TTTTTTATGAAGTAA 100 30
        ftsE NONE
        ftsX NONE
LMOf2365_2478 2536620 .. 2536647 -   -10  -5.40625   ATACCATATAAAAAA        GCACCTTTGT TTAAAACG ACAAAGGTGC         TTTTTAACTTTTCAA 100 47
LMOf2365_2477 2535210 .. 2535230 -  -8.4  -5.94214   AACACAAGAAAAAAA            CCATTGAT TTTTC ATCAATGG            TTTTTGAATTAAATA 100 34
       cls-2 NONE
LMOf2365_2475 2532419 .. 2532462 -  -9.8  -4.84359   TTATCTTTACAAAAA CTTAAAACACCAATGCTGCT TTCA AACAACACTGGTGTCCTAAA ATTATCTTGGCTCTA 100 27
        phoP NONE
LMOf2365_2473 2529786 .. 2529823 - -15.2  -5.67711   TAAATAAAATAAAAA   TATCCTGTCTGAAAGA TTACAT TCTTTCAAACAGGATA    TTTGTTAGGCTTTTT 100 30
LMOf2365_2472 NONE
LMOf2365_2471 NONE
LMOf2365_2470 NONE
LMOf2365_2469 NONE
LMOf2365_2468 NONE
LMOf2365_2467 2524420 .. 2524451 -  -8.7  -5.62219   AACACACCAAAAAAA      GCCCGATTAACCT GTGGAA AGGAAAATCGGGC       TTTTTTTATCTGTTT  95 31
LMOf2365_2466 NONE
LMOf2365_2465 NONE
LMOf2365_2464 NONE
LMOf2365_2463 2522394 .. 2522411 -  -4.1  -5.93252   TTGAAAAATAAAAAA             CGCAACC TGTG GATTACG              CTTTTCTTTATTTTA  91 77
        uvrB NONE
        uvrA 2517325 .. 2517351 - -16.7   -4.7871   AAGGACTATTAAAAA         CCCCGCTTATG TTTTG CATAAGCGGGG         TTTTGATTATTTTTT 100 32
LMOf2365_2460 2515853 .. 2515876 -  -8.2  -4.20531   TATATCTATGTAAAA          TCTAGCGCGCA TTC CG-GCGCTAGA          TTTCGTTTAATTATT  81 36
LMOf2365_2459 NONE
LMOf2365_2458 NONE
LMOf2365_2457 2513973 .. 2514017 -   -11  -4.39166   CTCTACATAGCAAAA CCAGCTACATTTAAAAGACTA TTTT TAGCCTCA-AAATGTAGCTGG AATGTTTATTTTTCT 100 31
        hprK 2512838 .. 2512880 -  -7.1  -4.07746   CTTTCAAAAAGACAA CTCCGCAACCAAACA AGCATTTTTGTAA AGTTTGGCTGCGGAG ATGCTTTCACTATTT  73 43
         lgt NONE
LMOf2365_2454 NONE
LMOf2365_2453 2510768 .. 2510795 -  -8.5  -5.60993   TGGGCGACAAAAAAA        GCTACTTTGAC TTTTAC GTCAGAGTAGC         TTTTTCTTTTATTAT  95 11
LMOf2365_2452 NONE
        trxB 2508136 .. 2508164 - -12.6  -4.67755   ATAGTCACGCAAAAA        TGGGTCTAAGAT AAATA ATCTCAGACCCA        TTCGAGTTTTCTTTA 100 44
        galE NONE
         mro NONE
LMOf2365_2448 2504188 .. 2504220 -  -5.6  -4.46212   CTTCTCACTAGAAAA     TCCCGGAAAAGTCTC TAAA GCGAGTT-TCCGGGA      TTTTTCTTTTTAAGC  71 35
LMOf2365_2447 NONE
LMOf2365_2446 NONE
LMOf2365_2445 NONE
LMOf2365_2444 2500217 .. 2500247 - -17.8  -5.14965   ATTTCTACTAAAAAA       GCTGGAAGTTCAAA AAC TCTGAACTTCCAGC       TTTTTATTTATTTCC 100 33
LMOf2365_2442 2497389 .. 2497415 - -14.6  -6.09888   GGCTAATAAAAAAAA         GAGGTTTTGCAC AAA ATGCAAAACCTC         TTTTTTTATACCTTA 100 38
LMOf2365_2440 2494953 .. 2494987 -  -2.1  -5.52347   AATAAAATGAAAAAA    CATCTTACAACATGGC TTTT GCCA-GATGTGGGATG     TTTTTTTAGTATGCC  74 228
LMOf2365_2438 NONE
LMOf2365_2437 2493099 .. 2493110 -  -4.4  -3.28712   GTTTTTGGGCGACAA                CAGA AGGC TCTG                 AATTCGGTAAATCTT  51 266
LMOf2365_2435 2490069 .. 2490096 - -14.3  -5.44119   TCTATTTCAAAAAAA        GTCCAAGCACT TCTTAC AGTGCTTGGAC         TTTCGTTTATTTTGG 100 32
LMOf2365_2434 2488555 .. 2488597 - -12.2  -4.56597   TTTTTGTTTTAAAAA GACGTTTTTTGTCCCACA CACGGCT CGTGAGGCAAAAAACGTC TTTTAAAATCTTTTT 100 28
LMOf2365_2433 NONE
         gap 2485992 .. 2486019 - -13.6   -4.4009   CGTTATTTCAGAAAA        TAAGCGGAAACA ATAG TGTCTCCGCTTA         TTCTTGTTATTGCTG 100 76
         pgk NONE
      tpiA-2 NONE
        gpmA 2482308 .. 2482332 -  -4.4  -3.20723   TTGGGATTAATTGAA          TGAAATGAAC AAAAA ATTCACTTCA          TATTCAAAGACCCAT  51 103
         eno 2480932 .. 2480959 - -10.7  -5.63645   TTAAAACAGAAAAAA        CTCCACGAAAA TGTTAC TTTTCGCGGAG         CTTAGCGTTTTATTC 100 48
LMOf2365_2427 2480667 .. 2480701 - -10.9  -4.26076   CCATTTTCATTAAAA     TACGCCTGATTCT TTTAAAACT AGAATCAGGCGCA     CCGTTTATTTCATAA 100 30
LMOf2365_2426 NONE
       est-2 NONE
        secG 2478570 .. 2478593 - -10.4   -5.4756   AACTCCAATAAAAAA          CCACCTAAAT TTTC ATTCAGGTGG           TTAACATCTCGTTAC 100 37
       est-1 NONE
LMOf2365_2422 NONE
        smpB 2474616 .. 2474663 -  -8.7  -5.76633   CGACATATAAAAAAA GCCTAAATCTAGCTTCTCCAAC TTTTG GTTGAATGA-CTAGATTTAGGC TTTTATTGTTGGCGC  95 28
LMOf2365_2419 2470006 .. 2470034 -    -9  -3.07192   AATCCTTTCAACATA       GCCACCCTCTCTA TCCA TAAA-AGGGTGGC        TTATTGGATTTATTT  71 35
LMOf2365_2418 NONE
LMOf2365_2417 2465064 .. 2465084 - -11.1  -3.97368   CCTCCAATTTATAAA            GGACGAGGA AAT TCCCCGCCC            TTCTATATTATTCTG  93 33
LMOf2365_2416 2463927 .. 2463972 -  -6.5  -5.59879   TACAAACAGAAAAAA CTTGTGACATAGCCAAAT GCGCAACTATT ATTTAGC-ATGTCACAAG TTTTCCATTAATTAA  89 33
LMOf2365_2415 2462556 .. 2462578 -    -7  -5.22039   GGGAAATTTAAAAAA           CACCCCGAAA CAG TTTTGAGGTG           TTTTTGCATTATTAG  89 85
LMOf2365_2414 NONE
LMOf2365_2413 2460938 .. 2460955 -  -2.7  -3.41378   TATAGCGAACAAAAC             CTGACAA CTAT CTGTCAA              CAATTCAAATTAAAA  47 22
LMOf2365_2412 2460446 .. 2460456 -  -3.2   -4.8543   GAAGTCCCAGAAAAA                 GAAG TTC CCTC                 TAAAGCAGCAGAAAA  68 82
LMOf2365_2410 2459493 .. 2459521 -  -8.9  -5.73339   ATAATTACAAAAAAA        GCCGTTGGAAT TCATTTG ATTCCAGCGGC        TTTCTTGAATTTCCG  95 8
        licT 2457893 .. 2457911 -  -4.5  -5.89921   ACTACAATAAAAAAA             GCACCGC GCTAA GCAGTAC             TTTTCTGTAATCCAT  91 63
        gadG 2456016 .. 2456044 - -10.4  -5.08601   CCACTTTAATAAAAA        GAAGACTCGGAC TCACC ATCCAAGTCTTC        TTTTTTAGTGCGTAA 100 30
LMOf2365_2402 NONE
LMOf2365_2401 NONE
LMOf2365_2400 2451928 .. 2451954 -  -6.6  -5.22039   TTTAAATGTAAAAAA         GCTGCTATTCTT AAA AAGAGCAACAGC         CTTCATCTATTATAA  85 100
LMOf2365_2399 2450713 .. 2450732 -  -5.8  -5.10077   AAACAGTTTAAAAAA            GAAAATCA GAAA CGATTTTC             TTTCCCTAAGTTAAC  83 11
LMOf2365_2398 2449432 .. 2449457 -  -5.5  -4.56597   TCGTGGTTTTAAAAA         TACAAAAGCCA TTTT CGACTTCTGTA          TTTTCTTTTTTAAGA  71 35
LMOf2365_2397 NONE
        gcvH 2448502 .. 2448529 -  -9.8  -5.14563   CCTCCTATCAAAAAA        GACCAGCTTCGG TTAT CCCAAGCCGGCC         TCCTAAAAATTAATC 100 35
LMOf2365_2395 2448162 .. 2448187 -  -4.1  -5.47431   TTAACACAGAAAAAA         TCCCTGTAT TACTCACT ATACAGGAA          TTCAAAAATGGCCGT  82 8
LMOf2365_2394 2447108 .. 2447119 -    -3  -3.73402   AGAGCTCGGATTAAA                TTCT GGTA AGAA                 CCCGTTCTTCTTCCG  52 9
LMOf2365_2393 NONE
LMOf2365_2392 NONE
LMOf2365_2391 2444654 .. 2444679 - -16.3   -5.4251   CTGATATACAAAAAA         GCCTTTCTGCT GATG AGCAGAAAGGC          AGCATTTTTTCAAAT 100 280
LMOf2365_2390 NONE
LMOf2365_2389 NONE
LMOf2365_2388 2441993 .. 2442017 - -15.9   -5.7946   CGCTCAATAAAAAAA          TCCTTTTACCG AAA CGGTAAAAGGA          TTTTTTCTATTTTAT 100 37
        sufC NONE
        sufD NONE
LMOf2365_2384 NONE
LMOf2365_2383 NONE
        sufB 2435351 .. 2435370 - -10.8  -5.52986   ATTTCATCAAAAAAA            GACGAACT AAAA AGTTCGTC             TTTTGCTTTATTTAA 100 37
LMOf2365_2381 2434891 .. 2434925 - -11.7  -4.87803   TACTTCGAAACAAAA     CAAAAACTTCAACTG TCTAG CAGTTGAAGTCTTTA     TCATATATTACCACT 100 33
LMOf2365_2380 2433921 .. 2433943 - -10.6   -5.4588   TAAAAGCATAAAAAA           GATGGCGC TAGCGAT GCGCCATC           TTTTTTTATTCTGAA 100 31
LMOf2365_2377 NONE
LMOf2365_2376 NONE
LMOf2365_2375 2430107 .. 2430125 -  -9.6  -5.53991   TATTTATTAAAAAAA             GAGCAGAA AAA TTCCGCTC             TTCTAGTTAAATTTC 100 28
LMOf2365_2374 NONE
LMOf2365_2373 2428273 .. 2428310 -   -10  -5.38326   TTAATTAAACAAAAA   CCAGTAAAACAAGAGG CTTATT CCTCCAATTTTACTGG    TTTTTCTTTCCCTAA 100 5
LMOf2365_2369 NONE
LMOf2365_2368 2424180 .. 2424196 -  -4.4  -3.61715   CACTCCCTTTAACAA              TTGGGC GCGCA ACCCAA              TTGTCTTTCAACCTT  55 2
LMOf2365_2367 NONE
LMOf2365_2366 2423312 .. 2423339 -  -8.5   -5.1356   TTTGATTAATAAAAA        GCGATGAGC-CA AATTA CGCGCTCATCGC        TTTTTTCTATATTAA  95 37
LMOf2365_2363 2419890 .. 2419920 -  -9.8  -5.30189   TATAACATGAAAAAA       GCGCCATATCTG ACAAAAG CAGATACAGCGC       TTCTTGAGTTTTTAT 100 37
LMOf2365_2362 NONE
LMOf2365_2361 2418228 .. 2418269 - -10.6  -5.47399   TTAACTTCAAAAAAA CAGCAT-AAAAA-CTAAGGA GAAA TCCTTAGTTTTTTTATGCTG ATTTTTTTATATAGA 100 18
LMOf2365_2358 2415892 .. 2415927 -  -6.9  -6.02919   GGAGAAATAAAAAAA    GCATGGCGCGAGTTCA TCAAT TGACCTCT-GCCATGC    TTTTTATTTTCGTTT 100 29
LMOf2365_2349 2407488 .. 2407517 - -14.5  -4.96848   TTTCCTATACAAAAA       GAGCACTTTCTTA AAAC CAAGAAAGTGCTC        TAATTTCATTATTTA 100 34
LMOf2365_2347 2405665 .. 2405675 -  -2.6  -2.52342   ATAATAAAAAATACC                 TTTA AGT TAAA                 TCTTAGTATGTATTT  41 21
LMOf2365_2346 2405126 .. 2405157 - -10.3  -5.44119   CTTAGTCTAAAAAAA      CAAGTTTCTCATC CTGATT GAGGAGAAACTTG       TTTTTTATTATTTAA 100 33
LMOf2365_2344 2402925 .. 2402936 -  -2.2  -4.07687   ATCTGGCGGTCAAAA                GCAA CGTG TCGC                 TATTGCTCGTGCGCT  54 229
LMOf2365_2340 2399508 .. 2399551 -  -9.8  -2.71246   AGTCAATTAAATTTA CCAGCTTAGCAATTTATCCCA AAA TGGG-TATATTACCAAGCTGA TTGGGACTTTTATTT  75 35
LMOf2365_2339 NONE
         pgi 2397515 .. 2397537 - -11.3  -5.85425   CAAACAAACAAAAAA           CCTTGGAGC GATTG GCCCCAAGG           TTTGGAAATGAAAAT 100 40
LMOf2365_2337 2396677 .. 2396687 -    -4  -2.67803   TGGTGATTAAATGGA                 GTTT TTA AAAC                 ATTATGTTGTATAAA  45 27
LMOf2365_2336 2396136 .. 2396153 -  -9.1  -4.10429   AACCATCTTTCAAAA             GCGTGGC ATGC GCCACAC              TTTATCATTCGGTAT  89 384
LMOf2365_2335 2387956 .. 2387980 - -12.9  -5.17744   ACACATTAATAAAAA          GGCTAGCCTCT CAA ATAGGCTAGCC          TTTTTTCATGTTCTT 100 3
LMOf2365_2331 NONE
LMOf2365_2330 2381299 .. 2381327 -  -7.5   -5.4505   TCGCGTAACAAAAAA        GCAAGATTCCC ATTTTCA GGAAACCTTGC        TTTTAATTTGTTTAG  93 37
LMOf2365_2329 NONE
LMOf2365_2328 NONE
LMOf2365_2327 2378925 .. 2378959 -  -8.6  -6.41881   CATAATAAAAAAAAA     GCGAGCAAAGAGTTCT CAA AGAACCATCTTCTCGC     TTCTTATGTCCATTT 100 119
LMOf2365_2326 2378137 .. 2378160 - -10.4  -5.16237   AACTTCATCAAAAAA          CCACCTAGCAA ATT TTGCT-GGTGG          CTAATAAGGGACTGG 100 117
LMOf2365_2325 NONE
LMOf2365_2324 NONE
LMOf2365_2323 2373093 .. 2373124 -   -11  -5.67063   TTGATGATAAAAAAA      GACAGCTAGGCTAA AAAA TTAGCTTAACTGTC       TTTTTTATTAAAATT 100 33
LMOf2365_2321 NONE
LMOf2365_2320 NONE
LMOf2365_2319 NONE
LMOf2365_2318 2369309 .. 2369320 -  -2.2  -3.28791   ATCTCTCCTTTATAA                CTCG ATAT CGAA                 AATACTCGTGAATCT  44 8
LMOf2365_2317 NONE
LMOf2365_2316 NONE
LMOf2365_2315 NONE
LMOf2365_2314 NONE
LMOf2365_2313 2365201 .. 2365224 -  -3.8  -5.80364   ATTGTAACAAAAAAA          CGAAGCTTCCT CAA AGGT-GCTCCG          TTTTCTTTCTATTAT  90 37
        rsuA 2364419 .. 2364453 -  -5.8  -5.37593   TTGCAAACTAAAAAA     CGAAAATCCGCTTCTT TTT AGGAAGGAAATTTTCG     TTTAGGTTCATTTAT  84 33
LMOf2365_2311 NONE
LMOf2365_2310 2362266 .. 2362291 -  -5.3  -5.47159   TTTTAACATAAAAAA         GCTGCCCCCAA CTTA TAGGCGACAGC          TCTGAGATTATTAGA  84 36
LMOf2365_2309 2361749 .. 2361763 -  -4.2  -4.09739   CCAATTGTGTTAAAA               CCTTGG GAT CCAATG               GGTTCGCTCGCACTT  62 40
LMOf2365_2307 NONE
        fruB NONE
LMOf2365_2305 2356627 .. 2356659 - -11.5  -4.85267   AGAAATTACTAAAAA      GAAATCGCCTTTTTA GTT TCAAAAGACGATTTC      CATATTTTATACAGT 100 32
LMOf2365_2304 2356177 .. 2356200 -  -6.7  -5.08483   TAAAACCAAATAAAA          GCCAGTTAC ATAATA GTAGCTGGC           TTCTCCTTAAAATTA  84 38
        yhzC 2355026 .. 2355049 -    -9  -5.46629   AACAGCTCAAAAAAA          CTAAGATAGC TCTT ACTATCTTAG           TTTTTCATATATTCT  95 39
        addB NONE
        addA NONE
LMOf2365_2299 NONE
LMOf2365_2298 2346457 .. 2346468 -    -3  -2.64034   ACATAACATACCAAC                TTTC TAGA GAAA                 AGAGAAGTCTTTTTT  43 57
LMOf2365_2297 2345040 .. 2345050 -  -5.4  -3.53224   CATTGTCTTTGGAAA                 CATC CGT GATG                 CTATTAAATCAGATG  57 489
LMOf2365_2295 NONE
LMOf2365_2294 2343302 .. 2343330 -  -8.9  -4.58943   GTCATATAAAAATAA        CAGGTATAACGCA AAA TACGTCCTACCTG        CTTATTTTTATTTAA  89 42
LMOf2365_2293 2342384 .. 2342396 -  -6.3   -3.7791   GAACGACTTACTAAA                CTTGA AAA TCAAG                CGTGAGAGGTCGCTG  66 21
LMOf2365_2291 2341696 .. 2341712 -  -5.9  -3.15161   ATAAAAAGGAAACCA              TTAAAGG TCC CCTTCAA              CTAAAAATTTCTACA  59 22
LMOf2365_2290 2341290 .. 2341317 -  -5.6  -5.86465   AAGAAGACAAAAAAA        GACGCTCGAAAT AAAC ATTTCCAGCGTT         GCCATCATGTTCGGG  91 76
LMOf2365_2289 2340649 .. 2340677 - -12.6  -4.98531   CTTTTAAACTAAAAA        GAAGCATTCCCA AAATA TGGAAATGCTTC        TTTTTTTAATCTTCT 100 31
LMOf2365_2286 2338130 .. 2338160 - -13.4  -5.06816   ACCTTTTAACAAAAA       GAGCAAACTCGCTT CAT AGGCAAGTTTGCTC       TTTTTTCTATTTTAA 100 32
LMOf2365_2280 NONE
LMOf2365_2279 NONE
LMOf2365_2278 2330570 .. 2330590 -  -8.3  -4.62069   TGGGTATTTTAAAAA            GCCACAACA TTA CGTTGTGAC            TTCTGTACAAATTTC  84 14
LMOf2365_2274 NONE
LMOf2365_2273 NONE
LMOf2365_2272 2326037 .. 2326066 - -18.1  -5.13473   ATCATATTTAAAAAA       GACCGAGAATTGA TTCC TCAATTCTCGGTC        TTTTTTAATGTTTCC 100 30
LMOf2365_2266 2318453 .. 2318480 - -10.7  -4.90869   ATGACTAATCAAAAA        GTAGCTATCCC TCTCGT AGGATAGCTAC         TTTTTTTATATACGA 100 31
LMOf2365_2262 2313021 .. 2313055 - -10.3  -5.48063   ATGCAATACAAAAAA     GCACATTTTACTA GAGTTAACA TAGTAAAATGTGC     TTTGAATTTAATTAC 100 33
LMOf2365_2261 NONE
LMOf2365_2260 NONE
LMOf2365_2259 2311025 .. 2311038 -  -2.3   -3.9712   CTATTTTAGTATAAA               GCGGA TGTT TTCGC                AAAACACATGAAAAA  52 47
        fumC 2309575 .. 2309601 -  -8.9  -4.65168   ATTATACGTGAAAAA        TCCCTAGACAAC AATT GTT-TCTAGGGA         AGTTCATTCTAAAGT  93 47
LMOf2365_2257 NONE
LMOf2365_2256 2307893 .. 2307934 -    -9   -5.7946   TTTCCAATAAAAAAA TGACCCTATTATCTGCTA AATAAA TAACAAATAATAGAGCCA  CTTGGTTTAATGAAA 100 42
LMOf2365_2255 NONE
LMOf2365_2254 2303837 .. 2303847 -  -5.4  -3.14132   TTCTTTCTGTAGTAA                 GAAG TTT CTTC                 ACCCATTATAGCACG  54 31
LMOf2365_2253 2302838 .. 2302861 - -15.4  -5.22794   ATAAGCACTAAAAAA          CACGCTTGGA AATT TCCAAGCGTG           TTTTTTTATTCAAAT 100 31
LMOf2365_2248 NONE
LMOf2365_2247 2298140 .. 2298166 - -11.7  -4.93696   GCTAAATAGGAAAAA         GCGATTTGGAC CACTC ATCCAAATCGC         TTTTTTTATTCGTAC 100 31
        hemE NONE
        hemH 2295411 .. 2295435 - -10.8  -4.34482   TGTTTTAAAAAAATA          TGCCGGAATA ACGAA TATCCCGGCA          AGTACTTTATTTAAT 100 36
LMOf2365_2243 2294920 .. 2294942 - -11.3  -5.36441   GCGCCATATAAAAAA           GCTCGGGAC AATTA GTCCCAAGC           TTTTATGATTCGTAA 100 28
LMOf2365_2242 NONE
LMOf2365_2241 2293185 .. 2293203 -  -6.7  -5.63504   AATTTCACAAAAAAA             GAAGCGC ACGAG GCACTTC             TTTAAATTAAATCAA  89 27
LMOf2365_2240 2292377 .. 2292404 -  -6.4  -4.96848   TTTTTTATAGAAAAA        GATCTACCAA TTTTTAGG TTGGCAGATC         TTCTGAATTTCTTAA  83 37
LMOf2365_2239 NONE
         gpm 2288852 .. 2288883 -   -19  -5.44119   TGCAGTTCAAAAAAA      GAAGCTCTTTCCAA TATA TTGGAAAGAGCTTC       TTTTTTATTTATCCA 100 30
LMOf2365_2236 2287140 .. 2287152 -  -6.3  -3.43553   AGAACTATCAATTAA                GCAAT TGG ATTGC                TACTTTTTTATTTTA  62 33
        fabH 2286044 .. 2286085 - -13.2  -4.70921   TATAACATAAATAAA GGAAAGTTGTCCTAACTA AAATAA TCGTTAGGGCAACTTTCC  TTTTTAAATTTACTG 100 42
        fabF 2284618 .. 2284644 - -12.4  -5.40072   TTTTGCTCAAAAAAA         GCCTTACCTC ATTTTTA GAGGTAAGGC         TTTTGATTATATTTT 100 39
LMOf2365_2233 NONE
LMOf2365_2232 2283638 .. 2283667 - -10.2  -5.53436   AGATAATATAAAAAA       GCCAATGAC-TAG TTGAT CTAAGTCATTGGC       TTTTTTTATTTAAAC 100 42
LMOf2365_2229 2279593 .. 2279622 -  -8.7  -4.33708   AAATCATCAGCAAAA       GGAGAGAGCATAT CGAA ATATACTCTCTCT        TTCCGTCAAGCATTT  89 57
LMOf2365_2228 NONE
LMOf2365_2227 NONE
LMOf2365_2226 NONE
LMOf2365_2225 2275317 .. 2275344 -  -7.9  -5.75945   ATTTTGTAAAAAAAA        CATCAATCAAA TTTTAC TCTGATTGATG         TTTTCCTATTATTTC  93 34
        spxA 2274588 .. 2274622 -    -5  -5.75599   TAAACTACAAAAAAA     GCGCCAAGAATCCAAT TGA ATGGAATCCTTGGCAA     CCACTTTTATCAATC  86 41
LMOf2365_2223 2273705 .. 2273738 - -10.4   -5.4588   TAAAATCACAAAAAA     GCCCCGTTTG-GCTA TTTTT CAGCACAAACGAGGC     TTTAAAATACTATTT 100 40
LMOf2365_2222 NONE
        pepF 2270375 .. 2270411 - -17.5  -3.66018   TTAGTATCGTAATAA    CGTAAAAAGCCGTAGCA AAA TGCCACGGCTTCTTACA    GCGCAATCAAAAGGA 100 248
LMOf2365_2220 2270032 .. 2270057 -  -9.1  -5.63857   AAAAACGCAAAAAAA         CCATGAATAGC AACA ACTATCCATGG          TTAATAATTATTTCC 100 43
LMOf2365_2219 NONE
LMOf2365_2218 2267466 .. 2267501 -    -9   -3.6834   AATAAAATCGGTAAA    GCGAGTTAAGCAAAGG AAAC CCCCAACCTAACTCGC     TTTTACTAGTTTTAT  77 40
LMOf2365_2217 NONE
LMOf2365_2216 NONE
LMOf2365_2215 NONE
LMOf2365_2214 2264037 .. 2264075 -    -4  -3.60048   CCCTTTCCAAAAAAG   GAAAAAGCGCCAAA TGTTATTATAT TTTGGTGCTTTCTC   ATTTTGTTACTAATT  52 24
LMOf2365_2213 2263494 .. 2263530 - -16.9  -5.52023   ATTATTAACAAAAAA    CAACCAAAATTGTTGAA GAA TTCAACGATTTTGGTTG    TTTTATTTATCTTAT 100 32
LMOf2365_2212 2259860 .. 2259876 -  -2.4  -2.64679   ATGAATTGGAAACAC              TTTAAA CACCT TTTAAA              ATACTTTTAATATCA  40 38
LMOf2365_2211 2254542 .. 2254567 - -12.7  -5.48787   ATAATAGATAAAAAA         GTCGCTATCCT GTTA AGAATAGCGAC          TACAATTATTAATCA 100 34
LMOf2365_2210 2249687 .. 2249711 - -12.3  -5.00138   GATTTAAATGAAAAA          GCTATCCTAAA TTT CTTAGGATAGC          TTTTTTTTATTTTAT 100 32
LMOf2365_2207 2247674 .. 2247704 -  -9.8  -5.24129   TTTTCTCATAAAAAA       TCCGCAAAAGAAAA TAA TTCTCTCATGCGGA       TTTTTTATATTTTTA 100 38
LMOf2365_2206 2246418 .. 2246428 -  -2.6  -2.64051   TCATTACACAATCTA                 TTAT AAC ATAA                 GCTATCTACTAGAAG  41 62
LMOf2365_2205 2244959 .. 2244985 - -13.8  -5.52096   AAACGCAACAAAAAA         GGCCTAATCGCA AAA TCCGATTAGGCC         TTCTATTTAATGAAG 100 32
         pct NONE
LMOf2365_2203 NONE
LMOf2365_2202 2240968 .. 2241001 - -13.3  -5.96894   ACGTAAATAAAAAAA     GAGTCAGCAAAATCC ACTA GGATATTACTGACTC      TTTTTATTATTGAAT 100 32
LMOf2365_2199 2239613 .. 2239635 -  -4.2  -5.67063   TTGATTACAAAAAAA           CTGCAGAA TAAATGC TTCTGCAA           GTTCTTTTTTAGTTA  85 34
LMOf2365_2198 2238699 .. 2238710 -  -2.2  -3.86903   CACACAATGAAAACA                CCCT AGAG AAGG                 AATAAGCTAAATAAA  50 223
LMOf2365_2197 2237930 .. 2237953 -  -4.6  -5.31275   TTTTAGCATAAAAAA          GAAGACAGCC GTTA AACTATCTTC           TTAAGTTTATAAAAT  79 32
LMOf2365_2196 2236947 .. 2236990 -    -7  -5.55769   TGTCATAATAAAAAA CCTCCAATAGTTTTG-ATAGT TAC ATCATACAAAACTACTAGAGG TAAATCTTCCTATTT  93 47
LMOf2365_2195 NONE
LMOf2365_2194 NONE
LMOf2365_2193 NONE
LMOf2365_2192 NONE
LMOf2365_2191 NONE
LMOf2365_2190 2232024 .. 2232050 - -19.6  -5.52986   ATTGGACCAAAAAAA         GAGCGGCTTGAA AAA TTCAAGCCGCTC         TTTTTAACTTATTCG 100 34
LMOf2365_2189 2229977 .. 2230013 - -13.3  -5.61881   GCTGAAAAATAAAAA   CGCTTTGTTATAGCCT GATAAA AGGCTA-AACAAAGCG    TTTTTTGTTTTTATT 100 39
        nrdA NONE
        nrdB NONE
LMOf2365_2185 NONE
LMOf2365_2184 2224897 .. 2224937 -  -4.7  -5.42259   GTACTTGTAAAAAAA  TGAGCACCAAGCCACCT ATTTACA AGGAGACCTGCTACTCA  TTAAATTACGCGTTT  83 31
LMOf2365_2183 2224503 .. 2224531 -  -8.2  -5.50723   TTATTAAAATAAAAA        GCTGCCTTATCA TCATT TGGTAAAGCAGC        TTTTTTTATTTCTTT  93 31
LMOf2365_2181 2223756 .. 2223796 -   -10  -5.25735   CTAAAAAACTAAAAA  CGTTTGTATTTTAGGAAA ATTAA TTTTCTTAAATACAAACG  TTTTTTTAATCGATA 100 31
LMOf2365_2178 NONE
LMOf2365_2177 2219970 .. 2219989 -  -8.6  -5.09762   ATTCCAATATAAAAA            GTAGAGCT ATTA AGCCCTAC             TTTTTAAACTATTCT  95 39
LMOf2365_2176 2219120 .. 2219151 -  -9.7  -5.31456   GTAATTTATAAAAAA      GAAATGCCTATCAA TATTT TTGATAGGC-TTTC      TTTTATTCAAAATCA 100 28
LMOf2365_2174 2216476 .. 2216503 - -11.2  -5.46706   ATCCGAAAAGAAAAA        CCCCGCGTGACG AAAT CGTCATTCGGGG         TTTTTTGATTCTGAA 100 16
LMOf2365_2170 2211606 .. 2211621 -  -3.2  -3.77831   TTACTAATATCTAAA              TCTTGG ATAT CCATGA               ATTCGCCTCCTATAA  52 35
LMOf2365_2168 NONE
LMOf2365_2167 2207890 .. 2207913 -    -9  -5.82281   AAAGATACAAAAAAA          CTAAGAGC-CA ACT TGCGCTCTTAG          TTTTTTTTGTTAGAT 100 35
LMOf2365_2165 2205911 .. 2205934 -  -9.7  -5.67063   CTCATCATAAAAAAA          CAAGCAAAG AAAATA CTTTGCTTG           TTTTTTTATGATGTA 100 106
LMOf2365_2164 2203132 .. 2203153 -  -4.4  -4.91109   GTTCCATTACAAAAA           CGGAAGAG TTCCCC CTCTTCCC            CCGAAGGTCTCTTCC  73 55
LMOf2365_2163 2202289 .. 2202315 -  -3.1  -5.66684   TAACCCACAAAAAAA         GCATTCTCA TTAAAAGTC TGAAAATGC         TTGGTTTATTATGAA  82 57
LMOf2365_2162 2201205 .. 2201245 - -15.2  -3.65902   CCCATTTTACTCAAA TAA-AAAAACGCTAGGAAT AAAG ATTCCTAGCGTTTTTATTA  CTCTTCTTTTCCAGT 100 23
        nplT 2198473 .. 2198518 - -11.5  -2.96274   GCGTTTACAAGGAGA TTTCACATG-TTACCGATAACA ACA TTTTTTCGGTAAACATGTGAAA AATTCCTTTACGCCA  84 46
LMOf2365_2159 2197030 .. 2197058 -  -6.7  -5.47399   CTAAGTTGAAAAAAA        TGGCGGAGC GCGCTATCTTT GCCCCGCCA        AATCATTATTATTTA  87 34
LMOf2365_2158 NONE
LMOf2365_2157 NONE
LMOf2365_2156 NONE
LMOf2365_2155 2191646 .. 2191670 - -10.8  -5.19212   AGTATCATCAAAAAA          CTCGCATCAG GCTAT CTGATACGAG          TTTTTCATTTTTCAT 100 37
LMOf2365_2153 NONE
LMOf2365_2152 2187892 .. 2187919 - -10.6  -3.23708   CTTTGCCAAAAAGGA        GGAGTATGAGAC TAGC GCCCCACACTCC         TTATGTTATGTGCTT  83 31
        glmM 2186278 .. 2186311 -  -9.8  -4.72007   TTCTATTAAAAGAAA     TAAAATCCTGATGA AGTTTA TCATCAGGATTTTT      TGTTTGTTGTTTTAA 100 37
LMOf2365_2149 2184910 .. 2184939 - -16.7  -6.28401   CAAAAAATAAAAAAA       GAATCCCTCTAAT CTTA ATTAGAGGGATTC        CATTATTTTTTCGCA 100 28
LMOf2365_2144 NONE
        manA 2178994 .. 2179047 -  -3.6  -4.30104   TAAAGCAATAAAGAA GCAGAAATC-TTGTAT--ATTCCATTT TCA AAATGGCTTTTATACAATGATTTCTGC TTATTTGTTATTTCA  62 33
LMOf2365_2139 2175068 .. 2175085 -  -9.9  -5.56264   TTTAAATAGAAAAAA             GAGCCTT GATG AAGGCTC              TTTTTTCAGTTCGTC 100 31
         pta 2171324 .. 2171347 - -11.1  -5.63504   AATGGTATAAAAAAA          GCAGTAGAC AATTTA GTCTACTGC           TTTTGCATATTATTT 100 35
LMOf2365_2132 2168276 .. 2168309 -  -8.2  -5.27779   GGGAATATGAAAAAA     GTGCAAGATAGCTT TAAATC AAGCTTCCTCGCAC      TTTTTTTCTATTAAT  90 10
LMOf2365_2131 2166087 .. 2166100 -  -4.5  -3.24488   CTTTTTGAAACAAAT               CATGG TAAT CCACG                CGACGCTCACCCCCT  51 32
LMOf2365_2130 NONE
LMOf2365_2129 NONE
LMOf2365_2128 NONE
LMOf2365_2127 NONE
LMOf2365_2126 NONE
LMOf2365_2125 2162134 .. 2162165 - -17.6  -5.24416   CAACTATAATAAAAA      GGGATGAAAATCTA CAAC TAGATTTTCATCCC       TTTTTTCATCCTTTT 100 31
LMOf2365_2121 2156541 .. 2156562 -  -8.8   -5.7946   TTGTCAACAAAAAAA           TCCACTCT AATAAA AGAGTGGA            TTCATGGATTTATTT 100 35
LMOf2365_2120 NONE
LMOf2365_2119 2154499 .. 2154523 -  -5.8  -4.59853   TTAATTTCCTAAAAA          GACGAAGATA TCATC TATCTTTGTC          TCATTTTTATTTAAA  74 32
LMOf2365_2118 2152592 .. 2152613 -  -6.6  -5.24291   AAAAGCAAAAGAAAA           CAGCCAGT ATAACA ACTAGCTG            TTTCTAATATTAAGA  85 35
LMOf2365_2117 2150798 .. 2150824 - -16.8  -5.84381   GCATCAATAAAAAAA         TTCCAAGGTTAG AAG CTAACCTTGGAA         TTTTTTTGTATTTTT 100 39
LMOf2365_2115 2148976 .. 2149004 -  -5.4    -5.626   CACTTCACAAAAAAA       CTACCCTGAAATA TTTG TATTCC-GGGCAG        TCGCCTTTGTCCTAT  86 76
LMOf2365_2114 2148570 .. 2148583 -  -2.3  -3.31914   CGAAATTAACTAACA               CGATG CTCA CCTCG                ATTCAAAAGCTTATT  44 2
LMOf2365_2113 NONE
LMOf2365_2112 2147710 .. 2147732 - -10.6  -5.61596   ATTCCTATAAAAAAA           GCGTTCCTTT TAG AAAGGCACGC           TCGCTTTTATTTTGG 100 32
LMOf2365_2111 2146426 .. 2146447 - -12.3  -5.85011   TAAAAATCAAAAAAA           CGCAACGAC CTAA GTCGCTGCG            TCTTTCGATTGATTA 100 38
LMOf2365_2110 NONE
LMOf2365_2109 NONE
        rimI NONE
LMOf2365_2107 2143662 .. 2143703 - -13.9  -5.10461   TTGAGCTAATAAAAA TAGACTGCAGCGAAAGTAA TAGT TCACTTTCACTGCAGTCCG  AAGCGTGCGGAACGA 100 56
LMOf2365_2104 2139256 .. 2139290 - -16.7  -5.85178   AAGACGTAAAAAAAA     CCTGTAGAAAGTAAG TGTTG CTTACCTTCTACAGG     TTTTTTTATTCTGTT 100 31
       groES NONE
       groEL 2136146 .. 2136168 - -12.8  -5.59534   AATCATAATAAAAAA           GATCCCTGGA AAA TCCAGAGATC           TTTTAAAAATGTCAG 100 53
         cbH 2134929 .. 2134955 - -10.3  -5.71712   TTTTACACAAAAAAA         CTACGACAAGA GAATT TCTTGTCATAG         CCTCACAGTTATTTA 100 34
LMOf2365_2097 NONE
LMOf2365_2096 2134110 .. 2134155 -  -9.3  -4.81249   TTCTAAAGCTAAAAA GTTAGGCTATCTATCTCCCTTA AAT TCAGGAAAA-AAATAGCCTAAC TAAATTCTATTTCAC 100 37
LMOf2365_2093 NONE
LMOf2365_2092 NONE
LMOf2365_2091 2130319 .. 2130341 -  -7.8  -5.30339   ATGAAAATATAAAAA           GTGATAGC GAATGAT GCTATCAC           TTTTTTATTTGTTTT  89 22
        ctaB 2127372 .. 2127412 - -10.6  -6.04378   AAATCATAAAAAAAA  CAATTACAAGGAAACGCG TATTG CACGCTTCTTCGTAATTG  TTTTTTATTTTTATA 100 36
LMOf2365_2087 2126217 .. 2126233 -  -3.1  -3.58365   TATTATACCATAGAA              CTATTAT TTA ATAATAA              AATTTTGCGTATAGT  50 12
LMOf2365_2086 NONE
LMOf2365_2085 2125376 .. 2125404 -  -9.7  -5.69379   ATAGAAGCAAAAAAA        CAGCAAGACTA GTTGAGA TAGTCTTGCCG        TTTTGGTTAGATACT 100 32
LMOf2365_2084 NONE
        coaD NONE
LMOf2365_2082 2123179 .. 2123207 - -16.9  -5.26875   TCTTTAATGAAAAAA        GCCGTTTTGTCTA TAG CAGACAAAACGGC        TTTTTTTATTGTAGT 100 31
LMOf2365_2079 NONE
      rpmF-2 2118676 .. 2118704 - -16.1  -5.27335   GTGCGCAAACAAAAA        CCTCGAAAGACCC ATG GCGTCTTTCGAGG        TTCGTCTTCAACAAG 100 67
        panE 2117582 .. 2117610 -  -8.1  -3.39289   GAAAATAGTGGATAA        GTCAGCGGCCAAC ATA ATTCTCCGCTGAC        TTTTCTTTAGTTTGA  72 118
LMOf2365_2075 2114099 .. 2114123 -  -2.2  -6.10489   AAGTGTAAAAAAAAA         TCATCCCA-GC CAAA GCATAGAATGA          TCAATCCCTTATTTA  87 118
        mraZ NONE
        mraW NONE
LMOf2365_2072 NONE
LMOf2365_2071 2109950 .. 2109990 -   -10  -3.66378   CAGATTGCATTTAAA GTTAGAAGTATGCCA-CTT TGTA AAGCTGACATACTTCTATC  TTCCTATTATTAATT  82 35
        murE NONE
        mraY 2107249 .. 2107261 -  -2.6  -3.50133   GATTTTCACAAAAAC                GACG GAAAG CGCC                AACCAGATTCTGTAA  47 93
        murD NONE
        murG NONE
LMOf2365_2066 2103791 .. 2103806 -  -3.2  -4.66609   CATTTTATTCAAAAA              GCGAAC AAGT GTTGGC               ATCTCCTGACTTGAG  65 116
        ftsA NONE
        ftsZ 2100955 .. 2100989 -  -5.6  -3.03474   TGTTATAATCAGATA     CCCGGTCACTTGGCAA TGC TTCAAAAGTGGCCGGG     TGAAATTATGTTATA  54 45
LMOf2365_2063 NONE
LMOf2365_2062 NONE
LMOf2365_2061 2099397 .. 2099422 -  -6.9  -5.84381   TTATTAATAAAAAAA         GC-CACCCATTT TGA AAACGGGCGCGC         TTTTTAAAATAGCAT 100 29
LMOf2365_2060 2098501 .. 2098521 - -14.1  -3.64599   TTACTATATCTGAAA            CGAAAGCAG CAA CTGCTTTCG            TTTTTATTTTAAATA 100 29
LMOf2365_2059 NONE
LMOf2365_2058 NONE
LMOf2365_2057 2094311 .. 2094334 - -10.4  -6.04953   ATAGAAATAAAAAAA          TCCGAGTAAC GATC ATTACTCGGA           CAAGACTTTAGTTTT 100 82
LMOf2365_2056 2092008 .. 2092023 -  -3.4  -4.36914   TTTCCGGCCATAAAA              TTTTAA CTTC TTAAAA               TTCTATGGCTTGCTT  60 48
LMOf2365_2055 NONE
LMOf2365_2054 NONE
LMOf2365_2053 2088834 .. 2088849 -  -2.6  -3.44622   CATTGCCAGAACTAA              TTTCCT TTTC AAGAAA               TGCACAACTCCTTTC  47 49
LMOf2365_2052 NONE
LMOf2365_2051 2088135 .. 2088159 -  -9.4   -5.8901   ATATAAAATAAAAAA          GAGAAGATGA AATTA TCATCCTCTC          TCTTACTACCTATCA 100 64
LMOf2365_2047 NONE
LMOf2365_2046 2082715 .. 2082733 -  -2.4  -2.64666   TTATATTGAAAAATG             GTTAGATT AAA AATCCAGC             TTTATCTAGCGCCTT  40 8
      divIVA 2081853 .. 2081875 -  -4.2  -5.88197   TTAAACACAAAAAAA          TCTC-TCCC AAAAAA GGGACGAGA           TTCGCGGTACCACCC  91 243
        ileS 2078996 .. 2079039 -  -6.8  -5.37593   TCTTAAATTAAAAAA GCTTGGGGAACCTCCT TTTGAAATGAGT AGGATTTTCCCCAAGC GAGCATTAAGCTTCG  85 31
        dapF NONE
LMOf2365_2042 2077197 .. 2077226 - -11.6  -4.63527   TTACTATCTGAAAAA       CCCTGCTATAAG CTAATT CTTATAACAGGG        TTTTTATATTATTCT 100 34
LMOf2365_2041 2076683 .. 2076720 - -12.1  -5.67063   TTTAGCATAAAAAAA   CACGCAGCAAGGCTTCTC CCT AAGAAGTCC-GCTGCGTG   TTTTTATTAGTTTAA 100 51
LMOf2365_2039 NONE
LMOf2365_2038 NONE
LMOf2365_2037 2069329 .. 2069348 -  -3.5   -4.2586   TGATAGTAAGAGAAA            GCCTGAG TTTTCG CCCAGAC             TTTTCTTTTTTTATT  57 36
LMOf2365_2036 2068679 .. 2068690 -    -3  -2.84961   ACTATCACCAATAAT                GTAA GGGG TTAC                 TTAGGCTCCATTTGC  44 22
LMOf2365_2035 NONE
LMOf2365_2034 2065393 .. 2065403 -  -2.6  -4.14392   AGATTTATAGACAAA                 TATT AGA AATA                 ATTTTATTGATGGAT  55 29
LMOf2365_2033 NONE
LMOf2365_2032 NONE
LMOf2365_2031 2061867 .. 2061887 -  -9.8  -4.92669   TATACAAAAAAAGAA            GGACTTAG ATAAA CTAAGTCC            TTTCTGGTATTTATT 100 36
        alsS 2059974 .. 2059994 - -11.2  -5.71983   TTAACTATAAAAAAA            TCTCTCGG GAAAT CCGAGAGA            TTTTTAACGTTTTAA 100 37
LMOf2365_2029 2058853 .. 2058884 - -10.3  -6.02914   TTTACATAAAAAAAA      GCATGAGTCAGAT TTTTCC ATCCAACTCATGC       TCCATTTGATTATTT 100 35
LMOf2365_2028 NONE
LMOf2365_2027 NONE
LMOf2365_2026 NONE
LMOf2365_2025 NONE
LMOf2365_2024 NONE
LMOf2365_2023 NONE
LMOf2365_2022 NONE
LMOf2365_2021 NONE
LMOf2365_2020 2052604 .. 2052619 -    -9  -6.12328   AGAAGATAAAAAAAA              GACAGC CGCG GCTGTC               TTTTTCCTATTAAAA 100 35
        deoR NONE
        deoC NONE
LMOf2365_2017 2049723 .. 2049743 -  -6.2  -4.00042   CGTTTTACTAAACAA            GAACATGT GCTTA ACATGCTC            ACTATAACTTACTCC  67 42
         pyn 2048296 .. 2048325 - -15.2  -4.06179   CGGAAAATTGATAAA       GAAAGCTCCCAA ATTAAA TTGGGAGCTTTC        TTTTATTCTGTAATA 100 28
LMOf2365_2005 NONE
LMOf2365_2004 2034493 .. 2034520 -    -5  -4.13244   GTAGAACAAGAAGAA        GAACCTGTCTC GTTACTT GAGA-AGGTTC        GTAAACTGTTTAATT  64 194
LMOf2365_2001 2032281 .. 2032291 -    -4  -3.88114   AACAGGAAATAAACA                 TTTC TAA GAAA                 AAACCCTTATAATTC  55 52
LMOf2365_2000 NONE
LMOf2365_1999 2030463 .. 2030482 -  -5.8  -5.89921   ATTACAAGAAAAAAA            TACCCTAT TTTC ATAAGGTA             TTTTCTTCCATTTTA  93 38
LMOf2365_1998 2029287 .. 2029311 - -11.5  -5.04356   TGAAATAATCAAAAA          GGCTAGCAC CTAAATC GTGCTAGCC          TTTTTTATAGTCCTT 100 30
LMOf2365_1995 2026160 .. 2026175 -    -4  -3.70902   TCCTCCACACTCAAA              TTGACC ACTT AGTCAA               CTAGAGTATAATCCC  52 462
LMOf2365_1994 NONE
LMOf2365_1993 NONE
LMOf2365_1992 2023808 .. 2023834 -  -7.4  -5.41143   TATTGGTTAAAAAAA        GGATTTTGGGC TCACTC GCCCAAA-TCC         TTTTTTTCTTCGCAT  93 10
LMOf2365_1989 NONE
LMOf2365_1988 NONE
LMOf2365_1987 2018569 .. 2018585 -  -5.3  -2.68354   TAACAATAAATACAG              TTTATAA TAA TTATAAA              TAAAATGCAAGTTAG  51 175
LMOf2365_1986 2018011 .. 2018033 -   -10  -6.02345   TAATCATAAAAAAAA           GTTTGAGATA AAT TATCCCAAAC           TCTTGTATTATTCTT 100 33
        xerD NONE
        deoB NONE
LMOf2365_1983 2014872 .. 2014925 -   -15  -5.18561   CAAATACGTAAAAAA CTCAGCCCAAATCTATTATCTCCT TGCTTC AGAAAATAACAAATTTGGACTGAG ATTAGCTACCAATTA 100 43
        lysA NONE
        scpA NONE
LMOf2365_1980 NONE
        rluB 2011308 .. 2011327 -  -5.8  -3.02591   ACGATTTAAATTATA            CATGTTTT TCAC AAAACACG             CTATTAGAAAGTATA  57 55
        resD 2010398 .. 2010419 -  -2.2  -4.43642   AAAATAACGAACAAA           GCACGTGC GGCATA ACACTTGC            CGATTAAACGTCTTT  57 64
        resE NONE
LMOf2365_1976 2008000 .. 2008027 -   -13  -4.08485   TCTATCTAAATTAAA        TAAAAACTAGCT GCTT AGCTAGTTTTTA         TTAATTCACCATGGA 100 31
LMOf2365_1975 2006948 .. 2006968 -  -8.3  -6.01725   AAGAAAAATAAAAAA            CCACTCTTT ATT ATAGAGTGG            TTTTGGATAAATTAA 100 37
LMOf2365_1974 2000654 .. 2000682 - -13.3  -4.88711   ATAATACACGAAAAA        GGAAGGTTTCC GCTGTTT GGAAACCTTCC        TTTTTTATTTTTAAT 100 46
LMOf2365_1972 NONE
LMOf2365_1971 1997676 .. 1997693 -  -5.7  -2.97802   ACAACACTTAAACCA             CTTTTTT AGAA AAAAAAG              CAAGAATTATTATAA  54 185
LMOf2365_1970 1996757 .. 1996784 -  -9.2  -4.78326   TTTTAAACAAACAAA        TGAGTCTCGGAA GCGT TTCCCAGACCCA         TTCAGTGTTGTTTAT 100 40
        ansA 1995745 .. 1995758 -  -2.5  -4.42386   TTTTTAGTCATAAAA               TAAAA CTCC TTTTA                TCTGAAATTGGTTTG  58 23
         cmk 1995023 .. 1995058 -  -9.9  -5.37593   GGTTAAATTAAAAAA    GTGCTACATTTCCAT TTAGTT AAGAAAATGTAGCAC     TTTTTTGCTAATTAT 100 33
LMOf2365_1967 1993515 .. 1993555 - -10.6  -4.62069   GTTCGATTTGAAAAA GAAAAAGAGCCCATGGGAA CAGT CTCCC-TAGGCTCTTTTGC  GTACAATTATTTATC 100 32
LMOf2365_1966 NONE
        gpsA 1991030 .. 1991062 -  -7.8    -5.626   TATTTCATAAAAAAA      GAGCCAAAATAAGC GGATA GCCCATTCTGACTC      TTTCTATTAAAATGA  93 32
LMOf2365_1964 1989734 .. 1989748 -  -5.8   -4.4017   GTAATTCTGATAAAA               GATTAT CAC ATAATC               CCTACAACTGCAAGG  72 263
         hup 1989237 .. 1989273 -    -9  -5.61596   ATGGGCATAAAAAAA   CTAGCCTAG-CTTAATT ATAA AATTAAGGCCAGACTAG    AGTTAGTGCTTAAAA  95 52
        folE 1988477 .. 1988487 -  -2.6   -5.1101   TTATTATGTAAAAAA                 TTAT ACC ATAA                 AGGATATTTAATTAT  69 33
LMOf2365_1961 NONE
        menG NONE
        hepB NONE
         ndk 1985466 .. 1985487 -  -7.3  -5.60993   TTCTCTATAAAAAAA           GAGCCTAGG TTTC CCTAAACTC            TATACTATGTTAAAT  93 35
        aroC NONE
        aroB NONE
        aroH NONE
        hisC 1981583 .. 1981593 -  -2.6  -3.85242   AAACACTTACAATAA                 TTTT TCT AAAA                 GTGCAATTACCGCAC  51 6
        tyrA NONE
        aroA 1979107 .. 1979142 -  -9.2  -5.27335   TCTCTTAAATAAAAA    TACCAGCGCTG-ATG TGATTAG CATACAGCACTGGTA    GAAGTGATTATTTTA 100 33
LMOf2365_1951 NONE
LMOf2365_1950 1977120 .. 1977175 -  -9.3  -5.00884   AGCTCCCTTAAAAAA TCCTAGCACAGCAAGGAAATGATGCA TCTTT CACATCATTTCCATACTA-ACTAGGA TTTATTTCTTATTCT 100 34
LMOf2365_1949 1976400 .. 1976420 -  -4.1  -2.65007   AAATAAATAATATAC            TGACTAAAC GAC ATTTAATCA            TCTTCCTCCTACTAC  47 105
LMOf2365_1948 1975702 .. 1975719 -  -4.1  -5.68438   TCACCAAACAAAAAA             CCCAAGA AAAA TCTCAGG              TTTTTTGATTCTAAT  85 36
LMOf2365_1947 1974319 .. 1974349 - -13.5  -5.95946   TTAATAAGAAAAAAA       GAACCAAATCTGC GAATA ACAGATTTGGTTC       TTTTTTTATGCGTTC 100 31
LMOf2365_1939 1963497 .. 1963508 -    -3  -4.56597   CGTCGTTGCGAAAAA                TGAA ATAA TTCA                 ATTAAAAAATATTGT  62 130
LMOf2365_1937 NONE
        dapB NONE
        mgsA NONE
LMOf2365_1934 NONE
        birA 1958824 .. 1958834 -  -5.4   -4.7657   GAAAAACCCGAAAAA                 GTGA TTT TCAC                 ACTATGTTTTCGAGT  74 101
LMOf2365_1932 1958282 .. 1958305 -  -5.3  -3.29591   AGTATGTAAATTGAA          GAGAGGCCT ACTCTG AAACCTCTC           CACTTACTTTATTCA  55 9
        panB NONE
        panC NONE
        panD 1955999 .. 1956034 - -12.6  -4.47786   AACGATGCAAACAAA    CGAGTAGCTTGAGCAG AAAT CCACTCAAGCTCCCCG     AACTGATTATAAAGT 100 32
LMOf2365_1928 1953067 .. 1953081 -  -7.8  -2.91695   TCTATTTCTAAATTA               CCGGAA TTC CTCCGG               CGATATGCATTTTCA  64 102
LMOf2365_1927 NONE
LMOf2365_1926 NONE
        asnS 1949987 .. 1950010 - -11.1  -5.63504   AAGTCCACAAAAAAA          GTGAAGCCA GTATGT TGGCTTCAC           TTTTTAACTTACGGA 100 34
        dnaD NONE
         nth NONE
LMOf2365_1922 1947962 .. 1947991 - -19.5  -5.10767   TAGTTAATACAAAAA       GAGCGGAAGATGT TTAA ACATCTTCCGCTC        TTTTTTATGATCTTT 100 30
LMOf2365_1919 NONE
LMOf2365_1918 NONE
LMOf2365_1917 1943049 .. 1943060 -  -7.2  -3.53444   TCACCTGCCGTCAAA                CCGG AAAT CCGG                 AATGCCCTGGCTTAT  68 171
LMOf2365_1916.5 1942697 .. 1942719 -    -7  -3.34398   GGTTTGTTTTAAATA           GGCATTCAAC CAG GTCGAACACC           CACCTTAAAACTTGC  66 8
LMOf2365_1916 NONE
LMOf2365_1915 1939750 .. 1939775 - -14.9  -6.09196   TTCAAAATAAAAAAA         CTGCTTCTCTA AAAA TAGAGAAGCAG          TATAGAAGCCACCAA 100 200
         xpt NONE
        pbuX 1937739 .. 1937764 - -11.3  -5.38348   AAAAACAGCAAAAAA         GCGAAATTGAT ATAG ACCAATTTCGC          TTTCAAATAAATGAA 100 91
LMOf2365_1912 1936545 .. 1936571 - -14.6  -5.75342   TCTGTTTAAAAAAAA         CCGATATCCAGT TAA ACTGAATATCGG         TTGTCCTATTATTTA 100 34
      rpsN-1 NONE
LMOf2365_1910 1935196 .. 1935233 -  -8.6    -5.626   CAGGCTATAAAAAAA   CAGAAGCAACCTGG AGTCAAATAA CCAGATTGCTTCTA    TTTTTTATTCGATAT  95 30
LMOf2365_1907 NONE
         fhs 1931822 .. 1931852 - -14.9  -5.27779   CTTAAGATGAAAAAA       GTTCCAAAAGCGG CTCTT CCACTTTTGGAAC       TTTTACTTTTAAAAT 100 34
LMOf2365_1905 NONE
        thyA NONE
        folA 1928366 .. 1928387 - -12.3  -4.62336   ACTCCACTCGAAAAA           CGTTGCCCG CAAA CAGGCAACG            TTTCTACTAATTTCT 100 32
LMOf2365_1902 1927445 .. 1927459 -    -5  -2.78438   CATTATAGCTTAAAT               TGCGAA ATT TTCACA               TAGCTTTTACAAAAG  51 32
LMOf2365_1901 1925856 .. 1925877 -  -4.4  -4.85177   AAAGCATATTAAAAA           GCAGCCAA AATATA TCAGCTGC            TTTGTAGTTTACATC  73 34
LMOf2365_1900 1924244 .. 1924270 -  -6.7  -5.45802   TTGGTAAAAGAAAAA         GAATTTGGCAT TTTAC ACACCAAATTC         TTTTAAATTTATTTT  87 34
LMOf2365_1899 1923490 .. 1923511 -  -9.5  -5.56263   ATCACAAAAGAAAAA           CCTTGAAGA TCAT TCCTCAAGG            TCCTACATTATTCTT 100 33
LMOf2365_1898 NONE
LMOf2365_1897 1922017 .. 1922049 - -17.2  -5.49729   AACTATCTAAAAAAA      GCCAGATGACAATC AAATA GACTGTCATCTGGC      TTTTTCTCCTATTAT 100 37
LMOf2365_1892 NONE
LMOf2365_1890 NONE
LMOf2365_1889 NONE
        msrA NONE
LMOf2365_1887 NONE
LMOf2365_1886 NONE
LMOf2365_1885 NONE
        deoD 1911694 .. 1911706 -  -3.5  -2.52933   TTCTAAGTTAGTAAT                TAAAA TTA TTTTA                TTGCTGCTTCAAGTG  42 18
LMOf2365_1883 1910780 .. 1910805 - -13.5  -5.88565   CTGAGAACAAAAAAA         GCCATAAACAA ATGC TTGTTTATGGC          TCAAAATCTTGTTAT 100 37
LMOf2365_1882 NONE
LMOf2365_1881 NONE
LMOf2365_1880 1907916 .. 1907939 -   -14  -5.37043   ATGCTACACAAAAAA          GGAGGATTCT GGAC AGAATCCTCC           TTTTCGCTTTTAAAT 100 40
LMOf2365_1879 NONE
LMOf2365_1878 1905819 .. 1905843 -  -7.2   -5.4477   AAATGTTCAAAAAAA          TCCCGTAGTC GATTA AACTACAGGA          TTTTCACTATTATTA  93 38
LMOf2365_1877 NONE
LMOf2365_1876 NONE
LMOf2365_1875 1903163 .. 1903193 - -14.2  -4.66537   TCTTTCAACACAAAA       GACGCAGAGATT TCGAGTT AATCTCTGCGTC       TTTTTTTATTTGGCT 100 31
LMOf2365_1873 1900311 .. 1900348 -  -5.7  -4.99035   TCAGTTAGATAAAAA   GT-ACGCGCTCCCCTT TAAAAAT AAGAAGAGCGCATCAC   TTCTTTGTTATTGTA  77 33
        lspA NONE
LMOf2365_1871 1898858 .. 1898894 -  -6.7  -5.33405   CTTATGAAAGAAAAA   GAAGCAAGAAACGCCC GTAAAT AGGTGTT-CTTGCTTC    TTTTTTAATATTCTT  85 30
LMOf2365_1868 1896855 .. 1896882 -  -7.1  -5.24129   TTTCTTCATAAAAAA        TACCCCTTGTC TGTGTC GACAAAGAGTA         TAGAATAATCCCCTA  89 100
        uraA 1895500 .. 1895526 -    -3   -4.9792   CATTTTATAGAAAAA         CCTCTGTAAA TTTTTTG TCTGCAGAGG         TTTTTTTGTCATGTG  68 41
        pyrB NONE
        pyrC NONE
        carA NONE
        carB NONE
      pyrDII NONE
        pyrD NONE
        pyrF NONE
        pyrE 1885936 .. 1885963 - -12.8  -5.13344   ATATTAATAGAAAAA        GAAGCTCACCGT AACA AAGGTGAGCTTC         TTTTTATTTTCCCCA 100 29
LMOf2365_1856 NONE
LMOf2365_1855 NONE
        rpoZ 1881629 .. 1881648 -  -8.5   -5.4505   GTGGCTAACAAAAAA            GCCCCGC AGGAAA GCGGAGC             AGTTAAGCTTATTTA  95 34
       coaBC NONE
        priA NONE
         fmt NONE
         sun NONE
LMOf2365_1849 NONE
LMOf2365_1848 NONE
LMOf2365_1847 NONE
       rpe-2 1871284 .. 1871311 -  -9.2  -4.15044   TTCTCCCCTAACAAA        TAAGACTGGAAC AGAG GTCCCAGCCCTA         CTATTAGTTTACTCG  89 34
LMOf2365_1845 1870584 .. 1870604 -  -3.3  -6.09196   CTTAAAATAAAAAAA            TACAGGC CGAGTGC ACCTGTA            TTTCTAGTTAATCAT  93 33
LMOf2365_1843 NONE
LMOf2365_1842 NONE
        sdhB 1867208 .. 1867248 - -14.3  -4.32482   ATTTACAACTCAAAA  TAAAGCCAAATGCACGT TTTGTTT ACGCACATTTGGCTTTA  CACAAATCGAGCGAA 100 65
        sdhA NONE
        recG 1864070 .. 1864081 -  -4.4  -3.53012   TCTTTTTTTGTGAAA                GGTA TTAA TACC                 AGCTACTAAACAGTA  55 165
LMOf2365_1838 NONE
        plsX NONE
        fabD NONE
        fabG 1860679 .. 1860695 -  -2.3  -2.86164   CCTCCAAGTATTATA              TAGGA TTATTTC TCCTA              CGTAAACAAAAATAT  41 85
        acpP NONE
LMOf2365_1833 NONE
LMOf2365_1832 NONE
         smC NONE
        ftsY 1854913 .. 1854937 -  -5.8  -5.65678   ACAAAAGAGAAAAAA         GCCAGAATGAC GAGA ATCATTC-GGC          TTTCTCTGATTATTT  88 35
LMOf2365_1829 1854485 .. 1854498 -  -3.8  -2.72511   GCTAGTCCTTCAAAT               GCCA TGATTC TGGC                CTCCTAATCGATATT  45 29
         ffh 1853104 .. 1853128 - -10.8  -5.54894   AAGGTATGAAAAAAA          GCCAAAACCC GGAAT GGGTTTTGAC          TTTTAGAATTAAAAT 100 34
LMOf2365_1827 1852074 .. 1852089 -    -9  -6.11644   GTACGCAAAAAAAAA              GCCCTT TTTC AAGGGC               TTACTTTTTTAATAA 100 34
LMOf2365_1825 NONE
        rpsP NONE
LMOf2365_1823 1846835 .. 1846851 -  -8.7  -5.65177   ATAGTTATAAAAAAA              CTCGCCA AAT TGACGAG              TTTTTGTTATTCGAT  95 32
LMOf2365_1822 NONE
LMOf2365_1821 NONE
        rimM NONE
        trmD NONE
LMOf2365_1818 1843889 .. 1843919 - -14.2  -5.09521   GCAACAAATGAAAAA       GACTAGAAAACCAA TTA CTGGCTTTCTAGTC       TTTTTTTAGAATCTC 100 31
        rplS 1841542 .. 1841571 - -10.1  -4.43309   TAATTCCAAGCAAAA       CAAAAACCCTTGA TTTC TCAAGGGTTTCAG        CCGTTAAATGATTAA 100 37
LMOf2365_1813 NONE
LMOf2365_1812 1839830 .. 1839851 - -10.2  -4.70659   TTTCATATTGAAAAA           GCTCTCGT GACTAT ACGAGAGC            TAAAAGTATACAGTG 100 81
LMOf2365_1811 NONE
        infC NONE
        rpmI NONE
        rplT 1838299 .. 1838320 - -13.1  -5.87688   ATAACCTAAAAAAAA           TCCTCACTC CAAA GAGTGAGGA            TTTTTGAATTATTTA 100 34
LMOf2365_1806 NONE
        pepT 1835595 .. 1835620 -   -12   -4.9792   GAGCGCATAGAAAAA         GTGAGTCTAG GATGAA CTAGACTCAC          TTTTTTATTATTCTT 100 33
LMOf2365_1802 1833433 .. 1833454 -    -6  -3.10236   AATTGAATTTGAATA           CTTATTCA ACACCG TGAATAAG            ATTCCTTGCGTCAAA  57 321
LMOf2365_1801 1827812 .. 1827836 -  -2.9  -6.11392   AAATAAATAAAAAAA         GAAGC-TACC ATCAAA GGTAAGCTCC          TCTTCATTTCCGAAC  91 29
        purE NONE
        purK NONE
        purB 1824662 .. 1824700 -  -7.6  -3.00946   TCTCCTTATAAATTA   CTTAACCTCTTTGAAA AAATAAA TATCAAAGAGGTTAGG   TTGTATTCTGCCCGT  66 43
        purC NONE
        purS NONE
        purQ NONE
        purL NONE
        purF NONE
        purM NONE
        purN NONE
        purH NONE
        purD 1814863 .. 1814895 -  -3.7  -5.87996   TAATGAACAAAAAAA     GTACTATCT--AGGA ATTTA TCCTTGAGATAGTAC     TTTTCAATTATTCTG  90 33
LMOf2365_1788 NONE
LMOf2365_1787 1814163 .. 1814191 - -11.2   -5.7946   GTTTTAACAAAAAAA       GCAATC-CGCTAA GTTT TTAGCGAGATTGC        TTTTCTTATATTGCC 100 31
LMOf2365_1785 NONE
        pcrA NONE
        ligA NONE
LMOf2365_1782 1806483 .. 1806494 -    -3  -4.10459   TACAACAGGAAAGAA                CAAT TCGC ATTG                 TTTTTTATTAATCGT  57 33
        gatC NONE
        gatA NONE
        gatB 1803134 .. 1803158 - -12.9  -4.89838   CTAATAAATATAAAA          GCAGCGAGGCA AAA TACCTCACTGC          TACATTGTTTAACGT 100 34
LMOf2365_1778 1802070 .. 1802085 -  -2.5  -5.95539   GGCTAAAGAAAAAAA              CTACC AAACTG GGCAG               TTTTTAGCTATTTTC  86 29
LMOf2365_1777 NONE
LMOf2365_1776 1799759 .. 1799796 -  -8.6  -4.18401   CCACACACTCGAAAA   GCAAAAACCGCCAT TTATCCCATT ATGGCGGTTTTTGT    ATACTTAATTTAAAT  85 30
LMOf2365_1775 1798887 .. 1798906 - -10.8  -5.69379   AGATAAGTAAAAAAA            CAACGCTA ATTT TAGCGTTG             TTTTTTTATTCTGTA 100 31
LMOf2365_1773 1797635 .. 1797665 -  -8.5   -5.1675   GTATTTATTAAAAAA       TCATTTATCCGTC AAAAA AACAGATAAATGA       TTTTCCTTATTATTT  95 35
LMOf2365_1772 NONE
LMOf2365_1771 1794805 .. 1794824 -    -5  -4.64157   GAAATAACCACAAAA            GCCAATTA CTTT TTATTGGC             CATCACAATTTTGGT  69 11
LMOf2365_1770 1794028 .. 1794061 -  -8.1   -4.7497   TCTATTTACGAAAAA     CAGGAAGTTCGCGTT TTTT AGCGCTATCTTCCTG      TTTTTTCGTCATTCA  86 34
LMOf2365_1769 NONE
LMOf2365_1768 NONE
         ade NONE
LMOf2365_1766 1789789 .. 1789818 - -10.1  -5.64274   TTATTTACAAAAAAA       GTGATACGCCAAT CATA ATTGGTGTACCAC        TTTTTATTAATCTTT 100 32
LMOf2365_1764 NONE
LMOf2365_1763 NONE
LMOf2365_1762 NONE
LMOf2365_1761 NONE
LMOf2365_1760 1785533 .. 1785564 -  -5.8  -5.67967   ATTACGACAAAAAAA      CGGAACCTATCCCC TTCC GAGAATTTGTTCCG       TTCGTTTATTATTTC 100 53
        gltB NONE
        gltD 1778407 .. 1778431 - -10.8  -5.12617   TAATTAGTCAAAAAA          GAGCTTACCC ATTTA GGATAAGCTC          TTTTTTATTATGGTA 100 33
      bglX-1 NONE
LMOf2365_1752 1769479 .. 1769510 -  -3.8  -2.78384   TTTTCTTTTATTATA      CACAAAACAACCTT AGAG ACGGTTATTTTTTG       AAAATTTAATCGTGA  46 6
LMOf2365_1751 1768454 .. 1768466 -  -6.3  -2.91274   TTTATCTTAAGTATA                CCTTA AAA TAAGG                AAAAAAGCGTACTAA  58 37
LMOf2365_1750 1767395 .. 1767424 -  -2.8  -5.71983   TCAAGCACAAAAAAA       CTAGGAATCAGC ATGGTA GCCTTTTCCTAG        CTCTTCAAAATTATT  80 36
LMOf2365_1749 NONE
LMOf2365_1748 NONE
LMOf2365_1747 NONE
LMOf2365_1746 1764088 .. 1764132 - -12.4  -5.66868   AATTAACTAAAAAAA GCG-CGAATGCTTTCCTATCT ATCA AGAGAGAAAAACATTCGGCGC ATCTTAAGATCTTTT 100 29
LMOf2365_1744 1760842 .. 1760857 -  -3.2  -2.71011   ATTCCTCTTCAAGCA              GTCTCG AACT CGAGAT               TATTTCTCAATCATT  43 25
LMOf2365_1743 NONE
LMOf2365_1742 1759313 .. 1759358 -  -9.9    -4.386   TAATTTTCGACAAAA TAAAACGTCTGCAATCAACAT TGAA AAATGGATTGCAGACGTTTTT TAACTTGTAATTTTT 100 42
LMOf2365_1740 NONE
LMOf2365_1739 1757120 .. 1757152 - -10.8  -4.82901   GGGCGCTCAGAAAAA     TCCGAAAGCACTTGA TAAA TCAAG-ACTTTCGGA      TTTTTTATCGTTCTT 100 56
         map 1751476 .. 1751487 -  -2.2  -3.50746   CCTCTAAAAATAAAG                CCAG ATGC CTAG                 AAAAAAACGACAAAC  45 112
LMOf2365_1732 1750415 .. 1750426 -  -2.2  -2.76737   GATGAATCTTGAAAC                CCCT TCAC AGGA                 AAACTTGAATTTTAT  41 241
LMOf2365_1730 1749407 .. 1749436 - -10.9  -4.80167   CATGAAAAATTAAAA       CGCTAAAACAG GCTTTTTG CTGTTTTAGCG        TTTTTTTAATTGATT 100 31
LMOf2365_1728 NONE
LMOf2365_1727 NONE
LMOf2365_1726 NONE
LMOf2365_1725 1746007 .. 1746030 -   -14  -4.45544   TTGGATGAACGAAAA          TCCCGTCTAT AAAA ATAGACGGGA           TTTTTTATTTACGCA 100 34
LMOf2365_1722 1744098 .. 1744125 - -12.1  -5.36364   TTAAAAATAGAAAAA        GCCAAGTG-CGC GGACT GCGACACTTGGC        TTTTTTTAGTCTCCA 100 31
LMOf2365_1720 NONE
LMOf2365_1719 1739602 .. 1739629 - -12.9  -5.29782   TAGATTGATAAAAAA        CCAGATTCTGA TTTTAC TCAGAATCTGG         TTTTTTTGTTTCTTC 100 11
LMOf2365_1717 NONE
LMOf2365_1716 NONE
LMOf2365_1715 1737054 .. 1737071 - -12.7  -5.48825   TAGTATTTAAAAAAA             GACCCGG AATC CCGGGTC              TTTTTTTATCTGCCT 100 31
        mutY NONE
LMOf2365_1712 1733994 .. 1734010 -  -2.3  -4.52589   TTTTTTTACATAAAA              TAGCTAA TTT TTACCTA              TTTTGTTTTACTATA  59 36
LMOf2365_1711 1733306 .. 1733333 - -10.7  -5.82036   AGAATAAACAAAAAA        CGAGC-TTGGAG ATAGA CTCCAAAGCTCG        TTTTTTTAACGGTAT 100 31
LMOf2365_1708 1729658 .. 1729673 -  -3.4  -3.23855   CCTTCCAAAAATAAT              TATTAT CTTT ATAATA               CCGGAAATAACGCTT  47 71
LMOf2365_1707 1729165 .. 1729183 -  -9.6   -5.9667   AAAAACACAAAAAAA             CACCTAGC TAG GCTAAGTG             TTTTGATTAATTATT 100 32
LMOf2365_1706 1720338 .. 1720359 - -10.9   -5.4505   TTTGCCAATAAAAAA           CCTCCCTAG AGAA CTAGAGAGG            TTTGGAAGTTTCGAT 100 253
        metE NONE
LMOf2365_1704 NONE
LMOf2365_1703 NONE
LMOf2365_1702 1713811 .. 1713833 - -12.1  -5.47821   ATTCATGTAAAAAAA           CTGGTTGTC CTCGT GACAACCAG           TTTTTTTATTTAGAC 100 31
LMOf2365_1700 NONE
        menD NONE
LMOf2365_1698 NONE
        menB NONE
        menE 1706482 .. 1706513 - -10.2  -4.81083   CTTAATTATTAAAAA      GAAAGGCGCTCTGT TTAC ATAGAGTGCCTTTC       TTTTAATTTATTGCG 100 8
LMOf2365_1693 NONE
LMOf2365_1692 NONE
LMOf2365_1691 1703338 .. 1703351 -  -2.5  -2.75844   TTCTCCATGGCAAAC               TAATT ATTC AATTA                ACTGAAAAGCTGTTT  41 15
LMOf2365_1690 1698079 .. 1698102 - -15.4  -4.69464   AAAACAGCCTAAAAA          GCTAGCGACA TGTT TGTCGCTAGC           TTTTTTTATTTGCGT 100 31
        metK 1696118 .. 1696145 - -13.6  -5.99154   TAGGAAAGAAAAAAA        CCGAACATTCCT TACA AGAAATGTTCGG         TTAAGCTTATTTTAC 100 32
        asnB 1694106 .. 1694147 - -12.6   -5.1101   TTATCATCGAAAAAA GAAAACCTAGAC-AGGCTA ATTAA TAGCTTTGTCTAGGTTTTC TTTTATTTTCCAAAA 100 28
        leuS 1689743 .. 1689763 -  -7.5  -5.26119   TGGTCAAAAATAAAA            CTGCCAGCC AGA AGCCAGCAG            TTTCCATTATTAGTT  89 35
LMOf2365_1683 1688793 .. 1688826 - -11.9  -5.52384   TTGCTAGTAAAAAAA     TAGGCAGTAGCTTTA ATTA TCAAGCTACTACCTA      TCTTCTTTTATTCTC 100 33
LMOf2365_1682 NONE
LMOf2365_1681 1686252 .. 1686285 - -15.6  -5.03145   TAACTGCGTAAAAAA     GCTTCGAAATTAGT AATAAA ACTAATTTCGAAGC      TTCTCTAATCAAATC 100 82
        rpsB 1684807 .. 1684832 -  -8.4  -5.00616   TTTCTCTTTAAAAAA         GGTGATAAGA ATAGTG CCTTATCACC          TTGAAAGTTTCAAAT  90 47
         tsf 1683823 .. 1683861 -   -17  -5.73563   ATGAAATCAAAAAAA   TAAAAACCCCGTATTTCC TAA GAAAATACGGGGTTTTGA   TATCATATAAAATCG 100 54
LMOf2365_1677 NONE
LMOf2365_1676 1682283 .. 1682309 -  -6.1  -5.58179   TACTATAATAAAAAA        GACATCTAA-TA ATTT TACTTAGATGTC         TTTAATTTTTTATAC  86 35
LMOf2365_1675 1681787 .. 1681799 -    -2  -3.30145   AATGACTAAAAAGCA                TTCT TATTT AGAA                TTATTCTTACTCTTT  44 233
LMOf2365_1674 NONE
LMOf2365_1673 1680350 .. 1680379 - -11.6  -5.39721   CGACTATATAAAAAA       GCATAACGATTC ATGCCA GAATCGCTATGC        TTTATAATGGCTTAT 100 41
LMOf2365_1672 NONE
LMOf2365_1671 NONE
LMOf2365_1670 NONE
LMOf2365_1669 1675127 .. 1675177 - -15.3  -5.72053   TAATCAAACAAAAAA TAAATAATAAAAAAGACAGCTTCC ATTA GGAAACTGTCTTTTTTATTATC-A GGAAGCTGTATCAGT 100 23
LMOf2365_1667 NONE
LMOf2365_1666 1670173 .. 1670183 -    -4  -2.93089   CATTACTCTAAACTA                 CTAT TAT ATAG                 GAAAAGACGAGGGAC  46 59
LMOf2365_1665 NONE
LMOf2365_1664 NONE
LMOf2365_1663 1665635 .. 1665657 -  -7.1  -5.88565   CTTATAACAAAAAAA           TGAATGACA ACGAG TGCCATTCA           TCTGTACTTTAAACA 100 34
        acnA 1662776 .. 1662799 -  -6.7  -5.95286   AGCAAAAATAAAAAA          GAGACGAAC TTTATT GCTCGCCTC           TTTTTAAAGTTATTT  95 35
         tag NONE
LMOf2365_1660 1660885 .. 1660905 - -12.6  -4.93696   GTTAAATATTAAAAA            GGCTGTCC GCATT GGACAGCC            TTTTTTTAATGCCTA 100 31
        trpE NONE
        trpG NONE
        trpD NONE
LMOf2365_1652 NONE
        trpF NONE
        trpB NONE
        trpA NONE
LMOf2365_1648 NONE
LMOf2365_1647 1646034 .. 1646063 -  -4.3  -6.06723   TCTTTTAAAAAAAAA       GAACAAACCCAAA TAAA TATCGGCTTGTTC        TTTACAAAAAGTTTA  93 38
LMOf2365_1646 NONE
LMOf2365_1645 1643659 .. 1643681 - -11.4  -5.45652   ATGCTTAATAAAAAA           TCCTCCCTTT TTG AAAGAGAGGA           TTTTTTTCTATGCTT 100 33
LMOf2365_1643 NONE
LMOf2365_1642 1640767 .. 1640793 - -13.8  -4.82091   AATGAAACAAAGAAA         CTGCCGCAAAAC TAA GCTTTGCAGCAG         TTAATTTTTTCAATT 100 48
         dat 1639805 .. 1639823 -  -8.9  -5.52909   CAAGACGCAAAAAAA             CCTTCCT AAAAA AGGAAGG             TTTCTACTTATTATT  95 36
LMOf2365_1640 1638719 .. 1638730 -  -4.4   -3.1506   AAAGTGTCGGACCAA                TTGC TGGA GCAA                 AGTTCATAGCAAGAC  51 467
LMOf2365_1638 NONE
        trmB 1636030 .. 1636052 - -12.1  -5.67529   AATTAAAAATAAAAA           CCAGATGCA GCAGA TGCATCTGG           TTATCCTTGTTAATT 100 35
LMOf2365_1636 1635132 .. 1635149 -  -8.5  -5.42862   ATACCCTCAAAAAAA             GAAGTGA TTTC TCACTTC              TTAATTTCGCTGTTC  95 26
LMOf2365_1635 1634742 .. 1634763 - -10.1  -5.75538   CTTAAAAAATAAAAA           CGATTCCCC AAGT GGGGAGTCG            TTTTTTAGCGGATAA 100 30
LMOf2365_1633 NONE
LMOf2365_1632 NONE
LMOf2365_1631 NONE
LMOf2365_1630 NONE
LMOf2365_1629 1631013 .. 1631035 -  -8.4  -5.31059   ATAGCAACTAAAAAA           GCGCCCGATA TAG CATCAGACGC           TCAAAATTAAACATT  90 44
LMOf2365_1628 1628298 .. 1628309 -    -3  -3.40597   CTTTCCATGTAAATA                GAAA AATC TTTC                 AGCGAATATAAGCGA  48 109
        murC 1626721 .. 1626742 -  -8.7  -5.74288   ACAAACAAGAAAAAA           GCACGCCAA CGAA TCGGCATGC            TTTATTTAGTTATTA  95 38
LMOf2365_1625 1626031 .. 1626057 -  -9.5   -5.9873   TTAGTATAAAAAAAA         GACGCTTAGGA TTAAT TCCTAAGCGTT         TTTTAGTTTAAACAA 100 33
LMOf2365_1623 NONE
LMOf2365_1622 1623624 .. 1623639 -  -6.8   -5.7946   TTCCTAATAAAAAAA              CAGCCC CGTA AGGCTG               TTTTTTGAACTAAGT  95 41
LMOf2365_1621 1622317 .. 1622346 - -16.7   -4.4261   TTGTTAATAGCAAAA       CAAAAAACCTTGG AATC CCAAGGTTTTTTG        ATGTTACTTTATTTT 100 29
        ccpA 1620823 .. 1620855 - -19.3  -5.36441   TTTGGACATAAAAAA      CGCCCCTCCGCTAAA CAG TTTAGCGAAGGGACG      TATTAATTAACGTGG 100 278
        tyrS 1619495 .. 1619518 - -11.8  -5.28176   TTTATGCACAAAAAA          GCACTCGTCT TTAA AAACGAGTGC           TTTCCCTATTATTTA 100 34
        ezrA 1616074 .. 1616105 -  -6.1  -5.61596   ATTTTCATAAAAAAA      CAGG-ATTCCTATT ATAAA AATAGAAATACCTG      TTTTTACGTTTTTAT  88 37
LMOf2365_1615 NONE
        thiI 1613605 .. 1613630 -   -12  -5.12474   TATAATATACAAAAA         CCGTTTATCC AGAAAA GGATAAACGG          TTAATCTTAAAATAA 100 32
        argC NONE
        argJ NONE
        argB NONE
        argD NONE
      argF-2 1608330 .. 1608349 -   -10  -5.55769   TCTTATAATAAAAAA            GTCTGGCA CTTA CGCCAGAC             TTTTTTATTTTGCTT 100 30
LMOf2365_1607 NONE
LMOf2365_1606 NONE
LMOf2365_1605 1605182 .. 1605203 -    -8  -5.47431   GTAATACAGAAAAAA           GCCCTCCT AACTAA AGGAAGGC            TTTTAAGATTTAAGC  93 35
LMOf2365_1604 NONE
        ackA 1602769 .. 1602794 - -16.3  -5.75478   AAGGATAGAAAAAAA         GGCTAGCTCTT AATT AAGAGCTAGCC          TTTTTTACTTTTTTA 100 38
         ald 1600906 .. 1600931 - -12.7  -4.92757   CGACTAACAAGAAAA         GCGAACTTTCC TTTG AGAAAGTTCGC          TTTTTTTATTAAATT 100 34
LMOf2365_1599 NONE
LMOf2365_1598 NONE
LMOf2365_1597 1596619 .. 1596645 -  -6.7  -4.96848   GTTTTTATATAAAAA         TAAAGCCAGAT AATTA ATCCGACTTTA         TTTCCTAATTATTTA  83 34
        dnaE 1593111 .. 1593148 -  -5.8  -4.82162   CACAAGAAGACAAAA  TGC-CAGTCTATCCGAAT TACA ACT-GGACAGACTGCGCA   ATATTGTTTTCCACG  77 83
        accD NONE
        accA 1591115 .. 1591148 - -14.7  -3.88498   TTGGCATATACCAAA     GAAGCGGATCTCCTA AAAT TAGGAAAGCCGCTTC      TTTTATTGTTTATAA 100 35
        pfkA 1589873 .. 1589898 - -11.2  -4.55295   TTTTTCACAAAGAAA         GGCTACCATG CTTTGT CATGGCAGCC          AGCTCTTCAGCCGTT 100 41
         pyk 1587837 .. 1587856 -   -15  -5.60993   GTGCGCATAAAAAAA            GCGTCCCG CATG CGGGACGC             TTTTAGAAAGTTAAC 100 43
LMOf2365_1591 1587344 .. 1587371 -   -10  -3.90112   CTTTTTTCAATGAAA        CCTCTATAGAAA GTTT TTCCCATAGAGG         TTTTAATTACATATC  87 32
LMOf2365_1590 NONE
LMOf2365_1589 NONE
         icd 1584217 .. 1584250 -  -8.4  -5.13344   ATAGGAACATAAAAA     CAAACCACTT-ATCC GAATG GGATTAAATGGTTTG     TTTTAAAAACGTATA  90 95
        polA NONE
        mutM NONE
        coaE NONE
LMOf2365_1584 NONE
LMOf2365_1583 NONE
        dnaI NONE
LMOf2365_1581 1576910 .. 1576937 -  -3.4  -5.79595   GGGCAAAATAAAAAA        CCCATCCCTC CTGTTGTC AAGGGACGAG         TTTATGCTCGTGGTT  89 134
        thrS 1574902 .. 1574925 -    -6  -5.19212   AGCACCATGAAAAAA          TACTGCCCCC TTTA AGAGACAGTA           TTTTCGTGATTAATA  83 35
LMOf2365_1579 1574213 .. 1574236 -    -6   -5.1287   TTTAGACGGAAAAAA          GAGCTGGATT TTTC ATTCCAACTC           CTTCTATTATTCCAT  83 32
        hemA NONE
        hemC NONE
        hemD NONE
        hemB NONE
        hemL 1568593 .. 1568624 -   -11  -5.80951   AGGCAAAATAAAAAA      CTCTTCTCATCCTC ATAA AAGGACGAAAAGAG       TATTATTCGCGGTAC 100 284
        valS 1565866 .. 1565899 -  -5.4  -4.18094   TAAACCACCTTAAAA     CTGACCCTACCA GTTGATTTCA TGATAAGGTCAG      TTCGTTTTTTATACT  66 34
        folC NONE
LMOf2365_1571 NONE
LMOf2365_1570 NONE
        radC NONE
LMOf2365_1568 1562656 .. 1562675 -  -2.2  -3.34088   ACTATGAGACATTAA            TTTTTCAT GAGA AGGAAAAA             ATTTTAACTTTTCTT  45 102
        mreB NONE
        mreC NONE
        mreD 1559922 .. 1559940 -  -8.9  -3.71649   GCTTGAAATCGCAAA             CTGTGGA TATTC TCCACAG             TCATACTTTTTCAAG  79 75
        minC NONE
        minD 1558298 .. 1558324 - -14.6  -3.87075   ATCACTTTTTATAAA         GACCCTTCATCT TAA AGATAAAGGGTC         TAATTTTTTATTTCC 100 33
LMOf2365_1562 1556884 .. 1556898 -  -2.1   -2.7624   AGTAAAATGATAGCA               TAAGC AAGCA GCCTA               TGTCAACCAATTGTT  40 45
        rplU 1556460 .. 1556472 -  -4.9  -2.89569   CTTTCAAATTAAGCA                TTGAT AGC ATCAA                TAGTTAATTTTGTGT  51 6
LMOf2365_1560 NONE
        rpmA 1555783 .. 1555798 -  -6.8   -5.9362   GAAAACACAAAAAAA              CCGCCA CAAG TGACGG               TTTTGAATTTGTATT  95 40
      glpF-2 1554585 .. 1554604 -  -6.4  -3.51329   TAGTTTTAAGTACAA            CGAAAGCC CGAA GACCTTCG             CTTGGAGCTAGTTAT  62 50
      glpK-2 1553022 .. 1553049 - -12.1  -5.60689   TTACATAACAAAAAA        GCGCCAAATGC TTTTAC ACATTTGGCGC         ATCTTAAAATTTTAT 100 37
LMOf2365_1556 1551581 .. 1551605 - -10.8   -5.1675   GTAGCTAGGAAAAAA         GCGTGCGCCAA CTAA TTGGCGCA-GC          ACTTTATTTAATCCA 100 33
        pheA 1550667 .. 1550690 - -10.4   -5.4756   AATCGCAATAAAAAA          GTTACCGCAA AAAA TTGCGATAAC           TCTTTATTTAAGTCG 100 33
LMOf2365_1554 1549823 .. 1549854 -  -5.2  -4.55287   GTGATTCATATAAAA      CACCCC-TATTCAAA TTG TCCGAAAAAGGGGTG      TGTTGACTTAATTTA  71 33
       ldh-2 1548770 .. 1548781 -    -3  -2.69799   TCACGTCATACATTA                TATG ATAG CATA                 AAACGGAACGTCTGT  43 101
        ruvA NONE
        ruvB NONE
        queA 1546087 .. 1546097 -  -6.8   -3.7642   TTTAATGAATAAACA                 TGGC ATC GCCA                 AAACTAAAGAAGCGA  66 1
         tgt NONE
        yajC 1544439 .. 1544468 -  -8.7  -5.03314   TTTATGGTTAAAAAA       TGCCATTTCACCGT TTA AAGG-GAAATGGCA       TTTTTATTTCAAGTA  95 41
LMOf2365_1547 NONE
       secDF 1541648 .. 1541678 - -11.2   -4.7373   CTAGGCTATTAAAAA       CGACCGAATCTCTT TTT ATGAAATTCGGCCG       TTCGTTTTTATACGA 100 33
LMOf2365_1545 1541214 .. 1541234 -  -5.4   -5.4505   TCTTCTAACAAAAAA            CGCCAACA TATTT TGTCAGCG            TCCCATTTTTTATTT  84 35
        recJ NONE
         apt 1538245 .. 1538268 -  -7.5  -5.26875   TTTTTAATCAAAAAA          CTACCCCTA AAATAA TAGGAGTAG           TTTGATTTTTATAAT  89 34
        relA NONE
         dtd 1535356 .. 1535381 - -13.5  -5.95166   TCTAATTAAAAAAAA         CAATCATTCAG GAGA CTGAATGATTG          TTTTTTTATTTACGC 100 31
        hisS NONE
        aspS 1530530 .. 1530555 - -14.1  -4.67038   TTTTTAAAACGAAAA         GAAGGTGAGCA TTTG CGCTCACCTTC          TTTTTTTAGTTTGTT 100 31
LMOf2365_1533 1526043 .. 1526071 -  -6.7   -5.1287   TTTACACGCAAAAAA        GAAACCCCAATCG TAC CGTTTAGGATTCC        CTTCCTTTGAACCCG  84 262
LMOf2365_1532 NONE
        trmU 1523606 .. 1523636 -  -3.4  -6.01369   TAAACAAGAAAAAAA      CCGGAG--TCTCGT AGAAA ACAAGATTCTCCGG      TTCCAGTTTTAGCCT  93 34
LMOf2365_1530 NONE
LMOf2365_1529 NONE
LMOf2365_1528 1519647 .. 1519678 - -10.3  -5.95946   CGAACAATAAAAAAA      GAACCACTTTCTA TTTTTT TAGAGAGTGGTTC       TTTTTTATCCTGCCA 100 30
LMOf2365_1525 NONE
LMOf2365_1524 1514990 .. 1515000 -  -3.2  -3.33261   TGTTAACGTGGATAA                 GACG GAT CATC                 TAATGGGAGAGCAAT  47 174
        alaS NONE
LMOf2365_1522 NONE
LMOf2365_1521 NONE
LMOf2365_1520 1511066 .. 1511096 - -12.7  -5.49568   AATGCAAAATAAAAA       GCATGTCTTGACA GTTTT TGTCAGGACATGC       TTTTTTAATTTTTAT 100 37
LMOf2365_1518 1509117 .. 1509157 -  -9.1  -4.68209   ATCTTAACAAACAAA  GCACCTGCCAAAAACATGC TAA ACATGCTTCTGACAAGTGG  TTGTTTTAATTATTT 100 31
LMOf2365_1517 NONE
         udk 1507657 .. 1507678 -  -5.8  -4.54047   TTATTGTATAGAAAA           GCACGGAG ATATCG CTCCGCAC            CTTCATCAAAAATAT  74 155
LMOf2365_1515 NONE
LMOf2365_1514 1506427 .. 1506455 -  -6.7    -5.055   GTAACCTCCAAAAAA        GCACAGTCGTTAA CAG CTAACTTCTGTGC        TTTTATCTTTTGTCA  84 28
LMOf2365_1513 1505677 .. 1505702 - -14.1  -5.99154   TATCAAATAAAAAAA         TGCCTGGAGCT TAAA AACTCCAGGCA          TTTTTTAAATTGTTT 100 30
LMOf2365_1511 NONE
LMOf2365_1510 NONE
      aroE-2 NONE
LMOf2365_1508 NONE
        nadD NONE
LMOf2365_1506 NONE
LMOf2365_1505 1499411 .. 1499432 -  -8.7  -5.40072   TTCTCCTTAAAAAAA           CAGACGAGA ATCC CCTCGCCTG            TTCTGTTTTTTATTA  95 38
LMOf2365_1504 1498640 .. 1498665 -  -4.9  -5.63504   AATCGCACAAAAAAA         GAAAGTAAT AATGAAAA ATTACTTTC          TTGCTGCGAAAAAGA  86 18
LMOf2365_1503 NONE
LMOf2365_1502 1497294 .. 1497305 -    -3   -3.8186   ACAATAATAGCTAAA                TATC GCTC GATA                 ACGTCCCCTCCCTAT  52 41
LMOf2365_1501 NONE
LMOf2365_1500 1493935 .. 1493960 - -10.6  -4.56597   TTTTGTTTGCAAAAA         TAGCTTTGTC TTAAAT GACAAAGCTA          TTTTTTATACTCTCT 100 30
        lepA 1491513 .. 1491546 - -19.1  -5.48787   ATAATATATAAAAAA     GTTGTGCCGTGAACA TTTC TGTTCACAGCACAAC      TTTTTTATTATTTGG 100 33
LMOf2365_1496 NONE
LMOf2365_1495 1488619 .. 1488638 -  -2.8  -3.06796   TTCCACCTTAGTCAA            CCGAAAAC ACTC GATTTCAG             ACTAAAGTTGGATTG  43 71
        hrcA NONE
        grpE NONE
        dnaK 1484960 .. 1484983 -  -7.5   -4.9792   TATTTCAGATAAAAA          GTCAAAGCC ACAGTA GACTTTGAC           TCATTATCTTTACTT  88 50
        dnaJ 1483693 .. 1483725 -  -8.5  -4.42386   TTTGTATGTAGAAAA      GGTCGATGGTTGC TTCTCGC ACAACTATCGACC      TCTACGTTCATCAAT  89 36
        prmA NONE
LMOf2365_1489 NONE
        rpsU NONE
LMOf2365_1487 1481048 .. 1481081 -  -7.5  -5.61596   ATCGGCATAAAAAAA     CAGGATTTCCTCC ACAAAATA GGAAGTAATCCTG      TTTCTTAATGTTTCA  93 59
LMOf2365_1486 NONE
LMOf2365_1485 NONE
LMOf2365_1484 NONE
        dgkA NONE
         cdd NONE
         erA 1475554 .. 1475599 - -22.2  -3.14389   CAAATAAAGAATAAT TAAAAGCATCTGGCGCACAA ACCCAA TTGTGCGCCAGATGCTTTTT TAATACTCTTCGCGG 100 25
        recO 1473776 .. 1473818 - -23.8  -5.10767   CAGCCAATATAAAAA CTCTCGTCCCTATATGCT GATTTAA AGCATATAGGGACGAGAG TTAGCTCGCGGTTCC 100 227
        glyQ NONE
        glyS NONE
LMOf2365_1476 1469785 .. 1469799 -  -6.4  -5.16572   AGGCAAGTTAAAAAA               CGAGTT TTT AACCCG               TTTTTTTAATATTAT  84 155
LMOf2365_1475 NONE
        dnaG NONE
        rpoD 1466145 .. 1466171 - -14.5  -4.72986   CATTTTCATTAAAAA         GGCAGGAGAAC GGTTT GTCCTCCTGCC         CGGTTGTGCTTTATT 100 36
LMOf2365_1472 NONE
LMOf2365_1471 1464250 .. 1464283 - -14.7  -4.74103   GGCGGAAGCTAAAAA     CCGAGCAACTCCTTT ATTT AAGGGAGTTACTCGG      TTTTTTTATCAACAA 100 34
LMOf2365_1469 NONE
         nfo NONE
        ppaC 1459909 .. 1459936 - -11.4  -4.86822   AATTAGACAAGAAAA        CCTGGAAAAGTT GCTT AGCTTTTCCAGG         TTAATATAATTATTT 100 35
      zurA-2 NONE
      zurM-2 NONE
        zurR 1457744 .. 1457760 -  -7.2  -5.86976   GCATAAAATAAAAAA              GGCCCG GAATT CGGACC              TTTTGCTATTAAGAG 100 34
      prsA-1 1456673 .. 1456721 -    -4  -4.53303   TATTTGCATAGAAAA GCCCTTTACTGGAGTGTGTTT TTGACGGG AATCAAAA-CCAGTAAAGGGC TTTTTGTATAGGTGG  65 54
         sod 1452653 .. 1452670 -  -7.7  -6.02919   TTAGAAATAAAAAAA             GACCCAC CGAA GTGAGTC              TTGTGATTATTATTT 100 35
LMOf2365_1457 1450354 .. 1450377 -  -7.5  -5.95539   TTTGAAATAAAAAAA          CCACTTCCA AATAAA TGAAAGTGG           TTTTTGATTAATTTT 100 33
         asd NONE
LMOf2365_1455 NONE
        dapA NONE
LMOf2365_1453 1445308 .. 1445331 -  -9.6  -5.72207   TTCAAACGAAAAAAA          CTGCCACACA CGAA TGTGCAGCAG           TTCATTCTAGACTTC 100 32
LMOf2365_1452 NONE
LMOf2365_1451 1443179 .. 1443202 - -10.4  -5.73339   ATAATGACAAAAAAA          CAATATCCCA TTTT CGGGATATTG           TTTTTATTTTAGTTC 100 29
LMOf2365_1449 1440847 .. 1440869 -  -4.3  -4.32177   GTACCCCAGAAGAAA          GCAGTTTCTA TTGT TAGAAA-TGC           AATCGCCACAATCCC  64 199
LMOf2365_1448 1440203 .. 1440228 - -11.9  -4.74453   TAACACACTTAAAAA         GGCCCAAAAGC AATT GCTTCTGGACC          TTTTGGTTATTTTGG 100 32
       opuCA NONE
       opuCB NONE
       opuCC NONE
       opuCD 1436424 .. 1436467 -  -2.7  -3.53563   ACATTCTTTGTCAAA CGAAAAACACAACCGTTTTAT AGAA ATGATA-GGTTGTGT-TTTCG TATATTTTTATAAGG  48 33
LMOf2365_1443 1434945 .. 1434956 -    -3  -4.53036   GTATAAAGATGAAAA                TTTC GAGG GAAA                 GAAATGAGAAAATTA  62 85
LMOf2365_1442 1434016 .. 1434041 - -10.5  -5.68438   TTATTAAATAAAAAA         GCGAAGTGG TTTTTACG CCACTTCGC          TTTTTTTATTGTCTA 100 31
        murB NONE
LMOf2365_1438 1429308 .. 1429341 - -11.9  -5.40072   CCCCCTTCAAAAAAA     CAGGGATT-TTCCAGA AAA TCTGGAAGAACCCCCG     TGTGAATTACGTATG 100 32
LMOf2365_1437 NONE
LMOf2365_1436 1426738 .. 1426749 -    -3  -3.10981   ATGTGAAAATAAGGA                CTTT CTTA AAAG                 GGTTTAAAGATTTTC  45 29
LMOf2365_1435 1426070 .. 1426095 -  -9.1  -5.43514   AAAATAATCAAAAAA         CCGACTAGGCTA AAT CAGC-TAGTCGG         TTTTACTTTGAGCTC 100 14
LMOf2365_1433 1423520 .. 1423548 - -14.1  -5.05228   ACGAAATCATAAAAA        GCTAAAATCAACT ATT AGCTGATTTTAGC        TTTTTACTAACATTA 100 53
LMOf2365_1432 1422031 .. 1422056 - -13.5  -4.55491   TATTTAATTACAAAA         GCCTTAATCAT AATC ATGATTAAGGC          TAAGTAAAACTTATT 100 36
LMOf2365_1427 1418415 .. 1418437 - -11.3  -4.96106   TATAAATAGTAAAAA           CCGGCGAAC TTAGT ATTCGCCGG           TTTTTTATAGTATTT 100 30
LMOf2365_1406 1392139 .. 1392161 - -10.6  -5.84381   GCATGAATAAAAAAA           GGTTGCGATT TGT AGTCGCAACC           CTTTTTTATAAAAGT 100 31
LMOf2365_1403 1387390 .. 1387414 -  -4.3   -3.6682   CTGGAGCTATGGAAA          GAACAACTACG TGG CTTATTTGTTC          TTGCAAATGCGAAAA  55 184
LMOf2365_1400 NONE
LMOf2365_1399 NONE
LMOf2365_1398 1384398 .. 1384422 - -11.5  -5.96894   ATCTAAATAAAAAAA          CCGCAACCT TATGACG AGGTTGCGG          TTTTTTTTATTTTTC 100 32
LMOf2365_1392 1379169 .. 1379191 - -10.6  -6.07374   AGAAAAAATAAAAAA           GCCTGAACCA AAT TGGCTCAGAC           GTCGGATATTTATAA 100 35
LMOf2365_1370 NONE
LMOf2365_1369 1357081 .. 1357096 -  -6.2  -3.06515   TTTCATCCTGAAAAC              TGCTTT TTTT AAAGCA               TCCTTTTCTATTATA  57 43
LMOf2365_1368 1356639 .. 1356664 -  -9.7  -5.73339   AGAAGTATAAAAAAA         CCTTGCTGTGA ATTT CCGCAGCAAGG          TTTTTTCTTATTTAG 100 33
LMOf2365_1364 NONE
LMOf2365_1363 NONE
LMOf2365_1362 NONE
LMOf2365_1361 NONE
LMOf2365_1360 NONE
LMOf2365_1359 NONE
LMOf2365_1358 1348357 .. 1348385 -  -6.8  -4.10453   TAAATCTTTTTAAAA       CAACGAGTTCCTT CTTT AAGGG-CTCGTTG        TTTTTGCTAATGTAT  71 12
LMOf2365_1351 1342958 .. 1342976 -  -3.2  -4.07568   GCTCCTCCTTTAAAA             TTTAAATC AAT GTTTTAAA             TATTCTTCAATGATT  55 13
LMOf2365_1350 1342410 .. 1342459 -  -9.8  -3.90744   TTCTTTCTTAAATAA TAACACAAA-AAAGGAAACAAGC TCTAG ACTTATTTCCTTTTTTTGTATTA ATTTTTATGCGTTAA  87 23
LMOf2365_1349 1341213 .. 1341256 - -16.4  -3.83756   AAACCAGAATCTAAA TAATACAAAAAGCAAGTAGC CTGA GCTACTTGCTTTTTTTACTA TTTTTTTGGACGTGT 100 23
LMOf2365_1329 NONE
LMOf2365_1328 NONE
LMOf2365_1327 NONE
LMOf2365_1326 NONE
LMOf2365_1325 1314831 .. 1314854 - -11.1  -4.21141   TTTTAACAAAGTAAA          CCCCTTCTA TTGATT TAGAAGGGG           TTTTTTATTATTGTT 100 33
        lexA 1310791 .. 1310809 -  -2.4  -4.84642   TTCAAACGAATAAAA             TTAGCGAA TAT CTCGATAA             AGTCCGATTACTTTT  65 7
LMOf2365_1319 1310205 .. 1310230 - -14.8  -4.41494   TATTTGGAATTAAAA         CCCCCTGTAC CAGAAT GTACAGGGGG          TTTTATTATGCCTTC 100 31
LMOf2365_1308 1298101 .. 1298132 - -17.5  -5.77571   AGGAAAAAATAAAAA      TAACTATCCGCCC AATTAA GGGCGGATAGTTA       TTTATTCATGACGCT 100 23
LMOf2365_1302 1289295 .. 1289322 - -10.7  -4.67641   AGGTTAAAACGAAAA        CCCAGAAGA-GC GAAAT GCATCTTCTGGG        TTTTATTACATCCAT 100 31
LMOf2365_1279 1269134 .. 1269169 -  -2.6  -3.93061   ACGCTAAAAGTTAAA    CGAGCAAAGGAACTAA TCGT TTATTTTCTTCGCTTG     TTCATAAAGAAAATT  53 2
LMOf2365_1278 1267894 .. 1267922 - -16.3  -4.91109   TTTTGAGTATAAAAA        TAAGTCCTAAGAA ATT TTCTTAGGACTTA        TTTTTTATTTAGCTG 100 30
        proB NONE
        proA 1265686 .. 1265715 - -15.2  -5.14563   GGTTGGATGAAAAAA       GAAGGTAGCCTA AAATCA TAGGCTACCTTC        TTTTTAATTACGGAT 100 29
LMOf2365_1274 1264092 .. 1264119 - -11.4  -5.53436   AGACAACATAAAAAA        TCCCGCGAAA TTTTTACG TTTCGCGGGA         TTTTATTTAATTAGT 100 32
        treB NONE
      treC-2 1260332 .. 1260353 - -13.1  -4.67556   AGAAGACGCTAAAAA           GCCTGAGAA TTTT TTCTCAGGC            TTTTTTTATCGAATT 100 31
LMOf2365_1269 NONE
LMOf2365_1268 1259026 .. 1259061 -    -4  -5.47218   TTCCATGCAAAAAAA    GACCCAAGAATACC ACTAAACA GGCACTCTGGAGTC     TTTTTATAAAAAAAG  79 159
LMOf2365_1267 1257854 .. 1257888 -   -16  -2.74192   TATTTTTTAACAGTA     GAAAAGCACTGCAA TCAATAT TTGCAGTGCTTTTC     TATCCTCTTTTTTTA 100 286
LMOf2365_1264 NONE
LMOf2365_1263 1255505 .. 1255526 - -13.1  -5.61596   ATCTTTATAAAAAAA           GCATTGCGA TTAT TCGCAATGC            TTCCATACTATCATG 100 36
LMOf2365_1259 1252744 .. 1252761 -    -7  -5.68438   GCACTAAATAAAAAA             GCACTC GTCATT GAGTGC              TTTTTCGCTTCATTG  93 35
LMOf2365_1257 1251537 .. 1251560 -  -5.3  -4.46514   ATGGACTTAAAGAAA          GAACCTGAG TTTTAT CCCAGATTC           TCTTAATTTAAGATA  71 33
LMOf2365_1256 1250804 .. 1250827 -  -8.1  -5.88476   AAAATAAATAAAAAA          GCGCAACCT TCACGC AGGGTGCGC           TTTTTTTCGATTAAT 100 36
LMOf2365_1245 1240244 .. 1240290 - -19.1  -5.38054   CTCGATAAATAAAAA TAAGCTTGTAGCATCAAAGAG GATTT CTCTTTGTTACTACAAGCTTA TTGTTTTAATAGCGT 100 31
LMOf2365_1237 1230467 .. 1230491 - -10.8  -5.42975   CTATATAAATAAAAA          CATCTCGCCA TTTAT TGACGAGATG          TTTTTTTACTTTTTA 100 31
LMOf2365_1228 1216925 .. 1216957 - -10.7  -5.59962   GAAAATAAAGAAAAA      GTGGTGGCTAAGT TGTTTTG ACTTAGTCACCAC      TTTTTTAGATTTCTT 100 30
LMOf2365_1220 NONE
LMOf2365_1219 1209967 .. 1209993 -  -7.3  -5.74288   AGAAATAATAAAAAA         CCTCTCCAG ACATCAAAG CCGGAGAGG         TTTTCCTTTTTTAAA  93 36
LMOf2365_1198 1192208 .. 1192256 - -14.4  -3.35996   GATTGGCAGTCATAA TAATAATAAAAAACGATTTCGGC TTTG GCTGAAATCGTTTTTTATT-TTA AGGAGTCGCGATATT 100 18
LMOf2365_1180 NONE
LMOf2365_1179 1176467 .. 1176477 -  -3.2  -4.64676   TTATCGGCAAGAAAA                 TCAC CAA GCGA                 AATTACTGAAAAACG  64 399
LMOf2365_1158 NONE
LMOf2365_1157 1158887 .. 1158916 -  -2.3   -5.4833   TCAGGCAACAAAAAA       GTCATATTC-CT AAAGGGA AGAGAACATGAC       TTTTAGATAAAACTT  74 39
LMOf2365_1147 1151895 .. 1151919 -  -5.8  -5.47159   TTTGAATATAAAAAA          GAAAACGC TTTAGGACG GCGTTTTC          TCTTCTTAATTTTAT  86 37
      clpP-1 1151193 .. 1151218 -  -9.9  -5.52096   AAAGGGAATAAAAAA         GGTTCACTT-CA TTT TGTAAGTGAACC         TTTTGGTTTTTATTT 100 35
LMOf2365_1145 1150787 .. 1150811 - -10.1  -6.11229   ACGAAAATAAAAAAA          GGAATTTGGCT TTT AGTCAAATTCC          TTTTCTATACGATTT 100 30
LMOf2365_1139 1146162 .. 1146205 - -11.5  -4.30034   AAAAGTGTAGCAAAA TAAATAAAAA-CAGCTTGCA TAGTT TACAAGCTGTTTTTTATTTA TAAATCTACTATCTC 100 23
LMOf2365_1136 NONE
LMOf2365_1135 NONE
LMOf2365_1134 1140218 .. 1140239 -  -5.9  -4.78237   TATTCTATAAGAAAA           GAAGACC ATTAATTG GGTCTTC            TTTTTATTGTTTAGA  77 29
LMOf2365_1123 NONE
LMOf2365_1122 1134065 .. 1134085 -  -5.4  -3.61268   GATGTAACGCTTAAA            CGACGGAT GTATG ATTCGTCG            TTTTTTGATGTTAGA  59 384
LMOf2365_1112 1126589 .. 1126607 -    -4  -3.55622   TTTAATTTTCTGAAA             TAAACAAA GAA TTTATTTA             TTTTGATAATTATAT  52 180
        galU 1113429 .. 1113457 - -10.5  -5.10497   AATGCATGTAAAAAA        GAGATGACAAA ATTTTCA TTTGTCATCTC        TTTTTTTATTTTTTA 100 31
LMOf2365_1094 1104603 .. 1104652 - -27.1  -4.90217   TAAATAGACTAAAAA TAATCATATAAAAACAGAGTGAG ATTT CTCACTCTGTTTTTATATGATTA TAGATTAAGATTTAG 100 30
LMOf2365_1086 1093049 .. 1093068 - -10.7  -6.11229   AGTAAAATAAAAAAA            TCCGCCC GATAAA GGGCGGA             TTTTCTCTATTTTCC 100 32
LMOf2365_1082 NONE
LMOf2365_1081 1087245 .. 1087283 - -11.3  -5.96894   AGCTAAATAAAAAAA  GCGAATGTATTGGCCTAA AATT TTAGGT-AATACATTCGC   TTTTTGTTTATTTTT 100 39
         def 1078163 .. 1078191 - -12.6  -4.84529   TCATAAAGTCAAAAA       TCCCCGCA-GAAT CTTA ATTCCTGCGGGGA        TTTATTCAATTTAAC 100 36
        moeB NONE
        moaB 1075936 .. 1075971 -   -12  -3.98236   AAATTGGAGGATAAA    TAAAACATCCGGTCAC ATGT GTGGTCGGATGTTTTA     TTTTTGTCGTTCTGC  95 23
        modB NONE
        modC NONE
        mobA 1069145 .. 1069202 -  -4.5  -3.96475   ATTGCATAAAAAAAC CTCTTCTCATGATTTTCTCTAGTTT ACCAAAAA AAACTAAAGAAAAGGACAAGAAAAG GTTAAAAAAGTTCAT  59 27
LMOf2365_1058 1068319 .. 1068357 - -14.7   -5.1356   GTTTACCAATAAAAA   CTAAAGCGAGGCCAC TATTTCAGC GTGGCCTCGCTTTTG   GCTTTTACAGAAGTT 100 1
LMOf2365_1051 1059166 .. 1059190 - -12.9  -5.69023   AAAATATCAAAAAAA          CCTGTGCTCAA AAA TAGAGCACAGG          CTTTTTTGGTTATTT 100 35
LMOf2365_1049 NONE
LMOf2365_1048 1055978 .. 1056005 - -10.8   -5.9003   AAATCAACAAAAAAA        CGATAAATGATT TTGA AACCATTTATCG         TCTTGAAAACTATAC 100 35
LMOf2365_1047 1054905 .. 1054936 - -18.2   -5.7827   AACATAAATAAAAAA      GATGACGGAAGCTC GTTC AAGCTTCCGTCATC       TTTTTTATTCAGTAA 100 30
LMOf2365_1034 1043187 .. 1043223 -  -9.5  -5.41941   GAAAGTAAATAAAAA    GACGTCAATTCGTTC TCAAAAG GAGCGAATTGGCGTC    TTTTTAATTATTATT 100 29
LMOf2365_1027 1037560 .. 1037585 - -10.6  -5.42259   TTATCGTTAAAAAAA         CATCCACTAA TTTAAG TTAGTGGATG          TTTCTTTTTATTTTG 100 33
LMOf2365_1022 1032891 .. 1032934 -  -2.2  -3.85325   ATACATATAAAAAAC GCAAAAATATAGAGCATTATC ACTCG GA-AATGCT-T-TATTTTTGC GCGCTTAAAAACTAT  50 50
LMOf2365_1021 1031369 .. 1031394 - -11.3  -4.62336   AGCGCAGCCTAAAAA         GAAATCCGAAT GATT ACTCGGATTTC          TTTTCTTTTTGTAAA 100 13
LMOf2365_1019 1029801 .. 1029818 -  -5.5  -5.93809   TTTTTATAAAAAAAA             CACCCCT AAAA AGGAGCG              TTTTTGTGCTATTTT  91 40
LMOf2365_1018 1027468 .. 1027493 -   -12  -4.91109   CTTGCATTAGAAAAA         GGCTTGAGTT TAAGTT AACTCAAGCC          TTTTTTATTACACTG 100 33
LMOf2365_1016 NONE
LMOf2365_1015 1025361 .. 1025385 - -13.7  -5.14563   TTGTCCATGAAAAAA          CCTCTTGATCA AAA TGACCAAGAGG          TGATTTTTAATATTT 100 32
LMOf2365_1002 1012450 .. 1012503 - -19.3  -5.64274   CTATTTATAAAAAAA TGGTATAAAATAAAAAGTTTGGCTC CGCG GAGCCAAACTTTTTATTTTTCACCG GAAATATGTTTTTTC 100 13
LMOf2365_0998 NONE
LMOf2365_0997 1008260 .. 1008291 - -11.2   -5.8187   GAGCTAATAAAAAAA      TAGTTATTTCTTCT ATAT AAAAGAAATAACTA       TTTTTATTAAATTTC 100 41
LMOf2365_0995 1007240 .. 1007254 -  -5.8  -3.28712   TTTCTTCTTTTAGAA               TTCATT GTA AATGAA               TTTCGCACCTTCAGG  59 5
        dltA NONE
        dltB NONE
        dltC NONE
        dltD 1002929 .. 1002959 -   -20  -5.64421   ATTTTAAAGAAAAAA       GACCGTAAGTAGTT AAA AACTACTTACGGTC       TTTTTTTGGTCCATT 100 14
LMOf2365_0986 NONE
LMOf2365_0985  998265 ..  998280 -  -2.6  -4.43397   TGTGAAAAGAAATAA              TTCACT GCTC AGTAAA               AGCTGATACAAAATT  58 169
LMOf2365_0984  997337 ..  997363 -    -8  -5.85178   AATATGTAAAAAAAA         GAAGCAACCC AGGAATG GGGGTGCTTC         TTTTTTATAAGTTTC 100 30
LMOf2365_0971 NONE
LMOf2365_0970  985428 ..  985454 -  -8.9   -5.4833   GGACGCAAGAAAAAA        GTAGATT-AGGC GATA GCCTTAATCTAC         TTTTTCTATTCCCCA  95 17
LMOf2365_0968 NONE
LMOf2365_0967  982053 ..  982101 -  -7.8  -4.33182   TCATCCATAAAAGAA GGAGATGTCGTCACTATTTCA GAAACTAA TGAAATAATGA-AACATCCCC AAGAAACGGAAGAAA  79 289
LMOf2365_0962 NONE
LMOf2365_0961  976652 ..  976684 - -13.7  -4.89521   ATAGCGCAAACAAAA      GAACATAGCTAGAAA TAA TTCCTAACTATGTTC      CAAAATTTTACTTCA 100 33
LMOf2365_0960 NONE
LMOf2365_0959 NONE
LMOf2365_0958  975078 ..  975126 - -29.3  -5.00138   CATTTAAATCAAAAA TAAAAGAACGGTACGGCGCATTA AGA TAATGCGCCGTACCGTTCTTTTT CGGTTATTTCCGTTT 100 29
LMOf2365_0954  970201 ..  970234 -   -12  -3.08639   AACAGCTTGAATATA     GTTAAAATCCTAGT ATTTTA ACCAGGATTTTAAC      ATTTCTTCTTTATTT  85 35
LMOf2365_0953  969478 ..  969506 - -12.5  -5.52986   ACTTTATTAAAAAAA        TGGAAAGTACGCA TCC CGCGTGCTTTCCA        TTTTTTTATTTGAGA 100 31
LMOf2365_0948  963962 ..  963982 - -14.1  -5.28481   TAGGTAAGTAAAAAA            GAGTCCAGA TAT TCTGGACTC            TTTTTCTCATTTATC 100 32
LMOf2365_0930  944898 ..  944928 - -14.9  -5.43487   AAAGCATAGAAAAAA       CGAGCTTTAGGAA CTAGT TTCCCAAAGCTCG       TTTTTTTATTCTTTT 100 31
LMOf2365_0900  920342 ..  920372 - -13.5  -4.95957   GAAATTAACGAAAAA      GGAAGCACTC-TTC TTAT GAATGAGTGCTTCC       TTTTTTATTATAATA 100 33
LMOf2365_0890  910414 ..  910434 - -11.9  -4.81083   GGGAATCATTAAAAA            TAGCCACCC GAG AGGTGGCTA            TTTTTCTATTAATCT 100 34
LMOf2365_0887  908400 ..  908421 -  -7.3  -3.03969   ATTGATTAAATGAGA           GAGTCTAAG GGAA CTTAGGCTC            TTTTTATTTTTGTAA  63 29
LMOf2365_0875  895935 ..  895962 - -11.4  -5.09762   GCTCAATAAAGAAAA        CCGATTCAGC TTTCACTC GCTGAATCGG         CTTTTTTGTTTTCAC 100 3
LMOf2365_0866  887555 ..  887589 -   -13  -5.40464   TATTATAAACAAAAA     GCAAGATGACTCTGGA ATT TCCAAAAGCATCTTGC     TTTTTTTTACTTTAA 100 32
LMOf2365_0860  881833 ..  881879 - -11.9  -4.12554   GAAAGACAATAAGAA GGTAAACTAAATACCGACCAGA TTTT TCTGGTCGGTATTTT-TTTATC GAGAAATATAGAAGT 100 82
LMOf2365_0857  871915 ..  871939 -  -8.7  -5.77677   TAAAACAATAAAAAA          CAACCTAACTT GAA AAATTAGGCTG          TTACTAGGTTTATTC 100 35
        tetA  870541 ..  870569 -  -6.1  -4.81685   ACTAATTACTAAAAA        GGTATCCTAAT TAATAGT ATAAGGATACC        TTTTTCATTACAAAA  77 64
LMOf2365_0853  866566 ..  866592 - -12.4  -5.60556   AATAGAAAATAAAAA         CAAGCAATCCGA AAA TAGGATTGCTTG         TTTTTTTACCCTTCT 100 31
LMOf2365_0848  861759 ..  861776 -  -6.9  -5.36441   GGTCTATACAAAAAA             GACGAGC TAGA GCCCGCC              TTAGAAAACTGGATG  89 26
LMOf2365_0847  859457 ..  859482 - -17.7  -5.96894   AGGTAAATAAAAAAA         GTAGGCCTAGC TGAT GCTAGGCCTAC          TTTTTTGCTTTTGAT 100 244
LMOf2365_0841  850104 ..  850134 - -12.7   -5.4111   AACAACTATAAAAAA       GTGTGGATCAGTT AGCTA AACTGGTCCACAC       TTTTATTTACTGCTT 100 6
LMOf2365_0836  844588 ..  844619 -  -5.3  -5.25735   CTAAAAAACCAAAAA      CCAGTTAC-CCA CCAAACTCC TGGCGTAACTGG      TTTTCTAAATCTCAC  82 37
LMOf2365_0821 NONE
LMOf2365_0820  832367 ..  832408 - -16.2   -2.8294   GATTTTTTAGAATGA CAAAAAGCCCTAAGAACA GTGTCT TGTTCTTAGGGCTTTCTA  TTTAGCTTGTATTTT 100 23
LMOf2365_0816  827815 ..  827839 -  -9.4  -4.59853   GGAAGTGCGCAAAAA          CAGCCAATCT GCAAG AAATTGGCTG          TTACGTATTTTACCA  93 315
LMOf2365_0815  826265 ..  826307 -  -9.5  -5.37171   AAGAGTAAATAAAAA CATCTCCTGTATCATTCA AGTAAAAA TGAATGA-ACAAGAGATG TTTTTTTATTTTTGA 100 31
LMOf2365_0813  824980 ..  825004 - -11.6  -5.97575   AAGCTACAAAAAAAA          CTACGAATAG GCTAG CTATTCGTAG          TTTCCACAATTATTT 100 35
LMOf2365_0812 NONE
LMOf2365_0811  823226 ..  823252 - -18.2  -5.24531   ATTTTGTACAAAAAA         GTCGAAGGATCA AAG TGATCCTTCGAC         TTTAAGTCTATTTTC 100 33
LMOf2365_0810  822415 ..  822434 -  -3.6  -5.73563   ACGAAATTAAAAAAA            CAGAGA TGAGCGAT TCTCTG             TTTTTTCTTTTAAAA  84 35
LMOf2365_0807 NONE
LMOf2365_0806  819175 ..  819198 -  -9.7   -5.4182   AATCATAAATAAAAA          CCGAAAAGA CACCTT TCTTTTCGG           CTGAGATTGTAGGCG 100 115
LMOf2365_0801  806867 ..  806896 -  -7.9  -5.07652   TTGCTGAAAATAAAA       CAAGCCAACTTAT GAAA AAATGTTGGCTTG        TTTGTAATTATGAAA  88 33
LMOf2365_0799 NONE
LMOf2365_0798  803763 ..  803786 - -11.8  -5.48787   ATAAGACACAAAAAA          GAACCGGAAT TTTA ATCCCGGTTC           TTTTCGAATTATTAT 100 50
LMOf2365_0797  803115 ..  803157 - -10.7  -5.80817   GTGAACATAAAAAAA CGCCATGCTTCATTTCCCTA AAAA CAGGGAAGT-AAGCGTGGCG TTTTTTAGCTATATG 100 30
LMOf2365_0794  800712 ..  800741 -  -8.7  -4.11838   AAATTAGGATAGAAA       GAAGCTGG-CAC GAAAAAA GTGACCAGCTTC       TTTTTTATGCTAAAT  85 30
LMOf2365_0791  798203 ..  798231 - -14.8  -5.03314   CTTATCGTTAAAAAA        GCATTGTCCTTA CTACT TAAGGACAATGC        TTTTTATTTATTTTA 100 33
LMOf2365_0770  779049 ..  779066 -  -2.1  -3.52963   TTTGAAGAAGAAAAG             TTTCTAT TGGT ATAAAAA              AGTAATTGAAACTAA  47 76
LMOf2365_0761  770528 ..  770560 - -15.1  -5.64274   TCACCCATAAAAAAA      TCGTTTGAAAGCATA TCT CATGCTCTCAAACGA      TTTTTTATATTTTCT 100 30
LMOf2365_0757  765128 ..  765161 - -14.8  -5.68438   CGATTAAATAAAAAA     CAGAAAGCCTCTCA AAAAAA TGAGAGACTTTCTG      TTTTTTATTTGCGTT 100 30
LMOf2365_0710 NONE
LMOf2365_0709  724058 ..  724092 - -14.5  -3.36515   TTTGATTTTTAAATA     GAAAACGAGCTAGGA GATAA TCCTAGCTCGTTTTT     TTAATGGATTCCTTC 100 26
LMOf2365_0697 NONE
      thiD-2  715713 ..  715731 -  -8.1  -5.58179   TATTATAATAAAAAA             CCGCCCA AACAG TGGACGG             TTTTCGTATTATCTA  93 34
LMOf2365_0695  715289 ..  715305 -  -5.8  -6.11229   AGTAAAATAAAAAAA              CGCCCA GTATT TGAGCG              ATTTCAGACTGTAGA  95 89
LMOf2365_0691  708105 ..  708117 -  -3.4  -2.90573   GTATCTATATTAAAG                CACT TGCTG AGTG                GTTCTATGGTCACGG  45 371
LMOf2365_0688  706599 ..  706634 - -14.3  -3.06009   TAAAAGCTTTTAACA    TCAAAAAAGCCATGT TAATTT ACATGGCTTTTTCGA     TGTTTTCTGAGAGAG  93 86
LMOf2365_0684 NONE
LMOf2365_0683  701312 ..  701335 - -15.4  -5.03994   GCCTACAGATAAAAA          GAGCTGTCAC TTTT GTGACAGCTC           TTTTTGATATAAATA 100 8
LMOf2365_0678  695808 ..  695842 -  -5.9  -5.95539   CTTCAAATAAAAAAA     GAACTGTTTAAGC GAAAAACGA GCTTAAACAGTTT     TTTGATGCGATAATA  93 68
LMOf2365_0675  691394 ..  691420 - -13.9  -5.23016   AAATAAGCGAAAAAA         GAAGTATCCAG ATTTG CTGGATACTTC         TTTTGTTTATTTATC 100 32
LMOf2365_0655  668807 ..  668851 -  -4.2  -5.69473   CATACCACAAAAAAA GCGAAAGGCGCGATTAGTTC GTTAA GAAAAAATCATGCCTCACGC TTTTATTTAGTTGCT  85 28
LMOf2365_0654 NONE
LMOf2365_0653  667559 ..  667586 - -10.1   -5.6473   AGAATAGTAAAAAAA        CAACTTGATTT TCCGGG AAATCAAGTTG         TTTTTTATTATAAAT 100 33
LMOf2365_0647  663896 ..  663918 - -12.1  -4.84311   GTGGAGAGAATAAAA           GTCCTATGC AGTGG GCATAGGAC           TAGGAAAAGATTTCA 100 25
LMOf2365_0646  663313 ..  663337 - -15.1  -5.27335   GCTTTTAAATAAAAA          GCCGCAAACAA GCA CTGTTTGCGGC          TGATTTTTATTTTAG 100 32
LMOf2365_0644  661037 ..  661050 -  -6.7  -4.00694   TGAATTAATAAAATA               CGCTA AAAG TAGCG                AGTATTTAAAGCTTA  69 180
        acpD  658357 ..  658383 - -19.6  -5.89947   TAAATCGAAAAAAAA         CCGTGAAAGCGA TTT TCGCTTTCACGG         TTTTTTTATTAAAAG 100 34
LMOf2365_0639  656425 ..  656456 -  -8.8  -6.01187   AACTAAATAAAAAAA      GAAGTCGCGACTAA AATT CTAGTCACGACTTT       TTTATTTAGCTATGT 100 31
LMOf2365_0634  650458 ..  650484 -  -9.5  -5.03994   TGTCATATACAAAAA         CGCCTCTTCGA AAAAA TCAAAGAGACG         TTTCTTTATATGACT 100 31
LMOf2365_0633  649953 ..  649991 -  -5.4  -5.86965   ACGCATCAAAAAAAA   CCTCCTAAAGTACACTAT ATT ATAGCATAAATTAGGAAG   TTAGCTTAACATCTA  91 31
LMOf2365_0632  649515 ..  649551 -  -8.2  -5.97979   AGAAGAATAAAAAAA    TGTCTATTCTAGTTGA ATGAA TCAATTAGGATAGACA    TTTTTTTATTTCGTA 100 31
LMOf2365_0627 NONE
LMOf2365_0626  645295 ..  645319 -  -8.7  -5.49234   ATAGTTAATAAAAAA          GAAGCTATC TTAGTTT GATAGCTTC          TTTTTATTATGCATA  95 82
LMOf2365_0624 NONE
        metX  641881 ..  641909 - -13.9  -4.02075   TAAAGACTAATTAAA        GGAGACCCCGGAA ATT TTCCGAGGTCTCT        TTTTTATATACTTTT 100 29
         iap  625510 ..  625538 - -10.3  -5.45652   ATTTCCAACAAAAAA        CCTGTGAAGCGAA CTG CTTGCTCCACAGG        TTACTTTAAGTTATT 100 43
LMOf2365_0610  624247 ..  624290 -   -17   -4.7078   CCAACCAGTGAAAAA TAAATAAAAAACAGCGACCG CACT CGGTCGCTGTTTTTTAGATA TCTAAAGTAAGAAAG 100 19
LMOf2365_0607 NONE
LMOf2365_0606  621950 ..  621970 - -12.7  -5.44119   TGTATTTGAAAAAAA            CCAATCTCT ATT AGAGATTGG            TTTTTTTCAAATACG 100 32
LMOf2365_0602  616200 ..  616220 -    -9  -5.40004   GATTAAACGAAAAAA            CCGAGGAT GCGGA ATCCCCGG            TTTTTTTGCTGTCTA  95 38
       ogt-1 NONE
LMOf2365_0598 NONE
        hisG NONE
        hisD NONE
        hisB NONE
        hisH NONE
        hisA NONE
        hisF NONE
        hisI NONE
        hisE  607212 ..  607236 - -10.8   -5.8187   GATGTAATAAAAAAA          TAACCGCACC AGGGG GATGCGGTTA          AGGGAGTATTAGGGA 100 228
        gdhA  605535 ..  605561 - -15.3  -5.60689   TGAGATAACAAAAAA         GCCCTTCTTTC GGATA GAAAGAAGGGC         TTTTTGAATTAAATA 100 34
LMOf2365_0587  603145 ..  603172 - -14.3  -5.31275   TTTTAGTATAAAAAA        TCCAGAATGGC ACTGAG GCCATTCTGGA         TTTTTTAAGTTATTT 100 35
LMOf2365_0582  597971 ..  598007 - -13.2  -5.27477   AGCCTAACGAAAAAA    CAGCTTGAAAATGAGA ATTTA CCTCGTTTTCAAGCTG    TTTTTATTATTTTTC 100 32
LMOf2365_0576  591536 ..  591559 -  -2.3  -6.02919   TGAGAAATAAAAAAA          GCTCATTCC TTTGCG GGAGAGAGC           TTTTGGATATTTTAA  87 63
LMOf2365_0575 NONE
LMOf2365_0574 NONE
        srlA NONE
        srlE NONE
        srlB  587724 ..  587737 -  -2.5  -3.78042   TGTAGCACAAAAAAT               TTTTA TGTT TAAAA                TTGAATACTATCGCC  51 20
LMOf2365_0570  586654 ..  586707 - -27.5  -3.53444   TTATGGTTTCTTAAA TAAATAATAAAAAAACCCGATTCTA TTTG TAGAATCGGGTTTTTTTATTATTTA CCAGTAATTTGTTTT 100 19
LMOf2365_0568  584175 ..  584203 - -16.9   -5.9003   AAATTAATAAAAAAA        GCCTCCAGCTAAT TCA ATTAACTGGAGGC        TTTTCGCATGCTATT 100 36
LMOf2365_0564  579156 ..  579182 - -10.3  -4.97312   AAAACTAACGAAAAA        GGTTTCCTC-CA AATT TGCGAGGAAACC         TTTTATTATGTCGTT 100 31
LMOf2365_0555 NONE
LMOf2365_0554 NONE
LMOf2365_0553  566570 ..  566599 -   -10  -5.18355   TGTAAAAATGAAAAA       CGCTTAGTCGAG TTTAGG CCCGGCTAAGCG        TTTTGTTATTTATGT 100 31
LMOf2365_0550  563712 ..  563729 -  -4.8  -5.71712   GCGGATATAAAAAAA             GAGCCC TTTGAC AGGCTC              TTTTTTTACTTATTT  86 35
LMOf2365_0547  560399 ..  560449 - -13.6  -5.50723   TTAGCAAAATAAAAA CCTAGATAAATCGAAAACTAGCCC AAA AAGCCAATTCTCCATTTATCTAGG TTATGCCCAAGTTGG 100 216
LMOf2365_0546  559506 ..  559528 -  -9.2  -5.13722   TTTAGTAAAACAAAA           GCCCAAAATA AAT TGTTTTGGGC           TTTTTGTCTGGCTAT 100 41
LMOf2365_0545  557952 ..  557983 - -14.7  -5.72616   AGCTAGATAAAAAAA      GCGTAGATATCTT TGTTAG AAGATATCTACGC       TTTTTATTATCAAAA 100 35
LMOf2365_0542 NONE
LMOf2365_0541  554347 ..  554370 - -11.1  -4.86939   TAATAAATCCAAAAA          CCATCTGAC GAGAAA GTCAGATGG           TTTTTTCTTTAGTAT 100 34
LMOf2365_0523  538339 ..  538357 -  -3.2  -2.64701   AAAGATTGTAAATAG             TAGCTTTA GTA TAAAGTTA             TTAGACTCCATTGAC  43 49
LMOf2365_0522  537344 ..  537378 - -17.5  -5.34055   ATAAATACTAAAAAA     GTAGCAAGTTTCTTT GATGA AAAGAAACTTGCTAC     TTTTTTTATCCAGAA 100 45
LMOf2365_0518  532416 ..  532439 -  -8.9  -4.66938   ATTTTTAATAGAAAA          GGAGCC-ACC GATTT GGTTGGCTCC          TTTTTTTATAGGAAA  93 31
LMOf2365_0504  521147 ..  521162 -  -4.7  -3.35088   AAACCTCTCAAGTAA              GCAGT GTCACT ACTGC               TTACTTTTTTTGGTT  55 19
LMOf2365_0492  509954 ..  509973 -    -8  -3.63805   ACTTCAGACTGGAAA            CAAAGTAA GAAA TTACTTTG             CTTCCAGTCTATTTT  73 131
LMOf2365_0487 NONE
LMOf2365_0486 NONE
LMOf2365_0485  499801 ..  499825 -    -5  -5.25699   ATTACATAAGAAAAA         GCGCC-ATGAA TATT TTCTTAGGCGC          TTTTTCTCTGTTTAT  80 37
LMOf2365_0484 NONE
LMOf2365_0483  498240 ..  498273 - -15.5  -5.85244   AAGTAAAATAAAAAA     CTGCCAACAAAGTGA GAAA TCATTTTGTTGGCAG      TTTTTTTATATTATT 100 31
LMOf2365_0481  496689 ..  496719 -  -9.8  -6.01369   GAAATAACAAAAAAA       CACGGAAGTCCT CATTAAT AGGATTTCCGTG       TTTTTATATTAGAAT 100 34
LMOf2365_0478  493058 ..  493087 - -18.1  -5.52096   AAAGTTAACAAAAAA       GAGCCATTCTGTT CGCG AACAGAATGGCTC        TTTTTTATTTATACA 100 30
LMOf2365_0476  491106 ..  491143 - -18.1  -3.95073   TTGGATAGTCAGAAA   TAAGAAAAAGCCATCCT GCTG AGGATAGCTTTTTCTTA    TTTAGAAGGAAATTC 100 23
LMOf2365_0473  488857 ..  488885 - -11.1  -5.19261   AAATTTATGAAAAAA        GAACTGATTCGCT GAA AACGGATCAGTTC        TTTTTTCTTTGGACT 100 46
LMOf2365_0465  481955 ..  481965 -    -4  -3.99805   CTCCAAAAACTTAAA                 TTCT TCT AGAA                 AAGTAACAAAAGGAG  57 197
LMOf2365_0446  464298 ..  464335 - -10.1  -4.31166   TTAGAAATATAGAAA   GAAAACTTGCTCAAAGT ATTT ATTTTGAGCAAGTTTTT    TTTATTAATCGTAAA 100 7
LMOf2365_0440  456783 ..  456809 - -12.4  -5.59357   AGTATATGAAAAAAA         GCCAAAGACC TTGAGGT GGTCTTTGGC         TTTTTTTATTTCAAT 100 31
LMOf2365_0438  455256 ..  455277 -  -9.5  -3.33833   AAATAGTAAAGCGAA           GTCAACGAA ATTT TTCGCTGAC            TTTTTTTATTTTGGA  79 31
LMOf2365_0437  454870 ..  454891 -    -3  -5.80951   AGGCAAAATAAAAAA           CATCCAAC TTGTTC GTTGCATG            TTACCTAGCATTTAC  89 37
LMOf2365_0431  450137 ..  450165 - -12.7  -4.95487   AAAACAAATAGAAAA        GCAAAATTTCTCA TGA TAAGAAATTTTGC        TTTATTTTTATTGTT 100 33
LMOf2365_0430  447331 ..  447361 -  -4.8  -5.33848   AGCATAATTAAAAAA      CCCAGT-ATATCC TAAAAT GGAGATTACTGGG       TTTTTGGTTTAATCA  80 34
        proC  427355 ..  427386 -  -5.3  -4.32857   TGGCCCAAATAGAAA      GATATGGTAG-AGC AAATA ACTGCCACCATATC      TCCTTAACAACATTT  68 154
LMOf2365_0401  422373 ..  422391 -  -4.5  -3.75933   ACACAGGCGAGGAAA             GGTGAGC GAAAT GCTCATC             TTTTTTTATTTACAT  57 35
LMOf2365_0394  415193 ..  415220 -  -8.4  -2.82263   AAGTAAATAAATTGA        GAGACCCCTTTC GGTG GAGAGGGGTCTT         TTTTCACTAAACTAA  67 37
LMOf2365_0392  413710 ..  413737 - -17.2  -3.96696   AAGATTAACATCAAA        TGGCTCTGCTAA ACAA TTAGCAGAGCCA         TTTTTAGATATATTT 100 29
LMOf2365_0387  409427 ..  409455 - -12.5  -5.48787   AGAAGATATAAAAAA        CAGCGATTCTCTA ATT CAGAGAGTCGCTG        TTTTTTTTAATTCTG 100 32
LMOf2365_0382  405963 ..  406000 - -15.1  -5.25699   ATTATACAACAAAAA   CGCCTTGAAACTTAAAC GGAT ATCCAAGTTTCAAGGCG    TTTTTGGAGAATGCT 100 42
LMOf2365_0381  405426 ..  405444 -  -3.1  -2.93752   AAAAGCATACAATGA             CGCTTTA ACTTA TAATGCG             GATATTGCTTTTGTT  45 270
LMOf2365_0375  397427 ..  397447 - -13.3   -5.1517   AAAATAAAGGAAAAA            GCAGCTGCA TAA CGCAGCTGC            TTTTTTGAAACTTAT 100 37
LMOf2365_0371 NONE
LMOf2365_0370 NONE
LMOf2365_0369 NONE
LMOf2365_0368 NONE
LMOf2365_0367 NONE
      tpiA-1 NONE
      rpiB-1 NONE
LMOf2365_0364 NONE
LMOf2365_0363 NONE
       tkt-1  386387 ..  386425 - -10.4  -4.46112   TTCTAGTCAAATAAA   TACAGGCATTCTCTTCTT TCT AAATAGAGAATGCCTGCT   TTTTTATGCCCGAGT 100 77
LMOf2365_0347  369614 ..  369639 - -13.5  -5.60689   TGATAGAATAAAAAA         TAGCCTTATCA CTTA TGATAAGGCTA          TTACTCATTATTAAA 100 36
LMOf2365_0341  360800 ..  360822 -   -15  -3.44229   ATGTTATGAGTAGAA           GAGAAGACGA ATA TCGTCTTCTC           TTTTTTTATGTCCAT 100 31
LMOf2365_0338  357818 ..  357841 - -10.3  -4.47163   AACGAAAACAAATAA          CACCGACTC TATTTT GAGCCGGTG           TTTTGACTATTTTTT 100 32
      bglH-1  356173 ..  356207 -   -10  -5.32565   CAAGCAATTAAAAAA     CCCAGGTTACCCCTCT TAA AAAAGGCAAACCTGGG     TTTCTCATTTTTATA 100 36
LMOf2365_0325  344453 ..  344491 - -17.8  -3.08032   CTTGTGCTAAAATCA   GCAAAATGCTTCATCT ATTTTTA AGATGAAGCATTTTGC   TCTTTAAGTATTAAT 100 43
LMOf2365_0322 NONE
LMOf2365_0321 NONE
LMOf2365_0320 NONE
LMOf2365_0319  340464 ..  340514 -    -2  -3.54653   ATTGTTATTATACAA CAC-CAAATAGAGAAAGAGACGA GTTTTT TTGTCCCAATCTCTATTTAAGTG GCTATTAATTAGCAG  47 30
LMOf2365_0318  338539 ..  338562 -  -9.7  -4.46926   GATCGGATTAGAAAA          CCCTAGATT TTCAGG AATCTAGGG           TTTTTTGTTCGCAAA 100 12
LMOf2365_0315 NONE
LMOf2365_0305  324745 ..  324757 -  -4.1  -3.32066   AACAACTCCCTAGAA                TGCAG GTA CTACA                GACCCATTAAATTCT  51 7
LMOf2365_0304 NONE
LMOf2365_0303  323053 ..  323064 -    -3   -3.3903   TAAGTAGTGAATTAA                TCTT TTTT AAGA                 CGTCTAGATAAGAAA  48 10
LMOf2365_0302  322145 ..  322169 -  -8.7  -4.98857   ATTTAATGAGAAAAA          GATGCAAAAAA TAT TATTTTGCATC          TTTTAGCTATTTAGT  95 36
LMOf2365_0301  321317 ..  321339 -  -9.1  -5.67283   AATCCAAATAAAAAA           CGCCACCCA TAACT CAGGTGGCG           TTTTTTAATCAACAA 100 30
LMOf2365_0298  317075 ..  317108 - -10.4  -4.56597   TTTCCTTTTGAAAAA     TAAGAAAACCCGCC GAGCTT GGCGGGTTTTTCTA      CGAATATTAATCAGT 100 32
LMOf2365_0296  315181 ..  315191 -    -4  -3.56704   CTCTTATGAAATGAA                 TTCT TTT AGAA                 ATTTGTAAACCCCAT  52 3
LMOf2365_0295  314260 ..  314291 - -13.3  -4.61231   GCATAGTTGGAAAAA      GCCAATAATAAAG TCGTAT CTTTATTATTGGC       TTTTCGTATAAGCAT 100 44
LMOf2365_0294  313359 ..  313383 - -11.5  -5.99154   GATTAAATAAAAAAA          GGATGCAGCTC ATA AAACTGCATCC          TTTTTCTTAGTTTAT 100 32
LMOf2365_0292  311870 ..  311893 - -11.1  -5.15381   AAGATAGTTAAAAAA          CGCAGATTC CTATTC GAATCTGCG           TTTTTGTTTTATTTA 100 34
LMOf2365_0291 NONE
LMOf2365_0290  309680 ..  309710 - -12.8    -5.626   CATTGCATAAAAAAA       CCGCTAAAAAGA GTATGCT TCTTTTTAGCGG       TTTTTTCTTTATTCA 100 34
LMOf2365_0289  308466 ..  308490 -   -13  -5.46129   GAAGAAAGTAAAAAA          GCCTAGTTCT ATAAA AGAACTAGGC          TATTATTATTTAAGG 100 35
       ldh-1  219707 ..  219724 - -11.3  -5.89921   AGTATAACAAAAAAA             GCATGCG AAGG CGCATGC              TTTTAGGATTTGAGA 100 44
LMOf2365_0220 NONE
LMOf2365_0219  218541 ..  218596 - -13.1  -4.66535   AAGTTTCAAAATAAA TTTGCAATAAAACAAGAAGTATCCGA TTCAT TTGGATACTTCTTGTTTTATT-CAAT AATCTTGCGCTTCGA 100 21
        plcA  209915 ..  209959 -  -4.6  -3.54879   GTTAAAATTGAAATA GGGTTAGTATATGGTTCCGA TGGTTGC TCGGAG--ATATACTAACCC TTTTTTTGTAGGAAT  55 49
        prfA  208958 ..  208992 - -15.2  -3.94438   TATTCGAATAAAATA     TAAAACAGGATGCCTC ATT GAGACATCCTGTTTTT     TGATTTAATTTAATT 100 30
LMOf2365_0186  178615 ..  178641 - -16.8  -3.58522   AGGACTATTTTTAAA         TCACCTCGTAAA AAT TTTACGAGGTGA         TTTTAGTTATTTCTT 100 32
LMOf2365_0183  175863 ..  175917 - -14.1  -3.78775   CTGCTTATCATGAAA TAAAATAAAATCATGCGCGAATCC TTTAATGG GAACTCGCGCATGATTTT-TTTTA TAATGTATCACCAAA 100 23
LMOf2365_0176  170611 ..  170638 - -14.3  -5.73672   AAATAATTAAAAAAA        CCGTAAGCGAT AATACA ATCGCTTACGG         TTTTTCTTATATAGT 100 32
LMOf2365_0171 NONE
LMOf2365_0167  157822 ..  157846 - -15.9  -5.04601   TTTATAAATCAAAAA          GCCAGCAATTT TTA AAATTGCTGGC          TTTTTCCAAACTGGC 100 44
LMOf2365_0150  146484 ..  146528 - -15.9  -5.72622   TGTATAAATAAAAAA TTGGTTGGTGTGAGAATGGTA ATT TACCAAATTCACACCAACCAA TTTTATTTTATTTGA 100 33
LMOf2365_0148  143142 ..  143164 - -13.4  -5.69068   GAAAAAGATAAAAAA           GGAGCGGCCA ATT TGGCTGCTCC           TTTTTCTCAATTAAC 100 36
LMOf2365_0132  132870 ..  132881 -  -4.4  -3.29584   CGTACAATAAAATCA                CATC CCGC GATG                 GAGTTTTTTCTTCAT  51 11
LMOf2365_0131  132384 ..  132406 -    -7  -5.64006   ATTCAACCAAAAAAA           GACCCTCC ATAGATA GGAGAGTC           TTTCAAAACTTCTTG  93 28
LMOf2365_0130  131452 ..  131476 -  -9.4  -4.62772   TTGAAACGAAAGAAA          CCATGACTCT ACTAG AAAGTCATGG          CGTCTCGATTTTTCA  88 44
LMOf2365_0126 NONE
LMOf2365_0125  125035 ..  125067 - -13.7   -4.1196   AATGGATGCGCAAAA      TAAAAGGTAACTAGA ATC TCTAGTTACCTTTTT      TCTATAAAGCTTGCA 100 27
LMOf2365_0119  119630 ..  119646 -  -4.5  -4.40894   TAAAGTATATCAAAA              TATTAAC CTG GTTAACA              ATTTTAAAGATGAAA  64 49
LMOf2365_0118  118005 ..  118026 -  -4.4  -5.72254   GGAAATAAGAAAAAA           GCAGCC GGATTTGGAT GGCTGC            TTTTTTATTGCTTAG  85 37
LMOf2365_0101   96873 ..   96885 -  -2.7  -2.96274   TTTTTCATAAGGATA                CCATT TTG AATAG                GAAATGCCTACTTTC  43 33
LMOf2365_0100   96391 ..   96411 -  -8.3  -5.11937   AAGAACGTCAAAAAA            GACAACCCA TAA CAGGTTGTC            TTTTTCTATATGCTG  90 83
LMOf2365_0094   91133 ..   91160 - -10.6  -4.52266   AATTAAACATGAAAA        GATGGTTCCAAG GTAA CGCGGAACCATC         TTTTTTCAATTATTT 100 35
LMOf2365_0040 NONE
LMOf2365_0039   38728 ..   38745 -  -6.9  -5.77856   AATAAATGAAAAAAA             GCTGTCC GCGT GGGCAGC              TTTTTTTATTAACGA 100 34
LMOf2365_0037   37667 ..   37694 -  -9.3  -4.62069   TCGTTATTTTAAAAA        GGAAAGGGA-GT TAAAT ACATCCCTTTCC        TGGTTAGAATAATTA  93 38
LMOf2365_0036 NONE
LMOf2365_0035 NONE
LMOf2365_0034   35423 ..   35436 -  -2.5  -3.89354   TTTGCAAATTAACAA               TTTTA ATCA TAAAA                ATCCTCCGTTATCAT  51 37
LMOf2365_0032   34007 ..   34032 - -12.1   -4.4017   TTAATTGGCACAAAA         GTTAATGTTTC ACGT GAAACATTAAC          AAATTTTTAATAATT 100 184
LMOf2365_0022   25178 ..   25205 -   -15  -4.06505   CTAATATATCAGAAA        TCCCCACTTTCA TCAT CGAAAGTGGGGA         TTTTATTTTAATATG 100 33
LMOf2365_0020   22345 ..   22383 - -11.1  -5.93809   TTGTTATAAAAAAAA  GCTGATGCTTAGAACGGT TAAA ACCGAACTA-GCATCAGC   TTTTTTTATTTTGCG 100 31
LMOf2365_0014   15887 ..   15928 - -19.1   -3.5947   AATGGGGATATATAA TAAAAGCCGAACAACTTTT AAGT AAAAGTTGTTCGGCTTTTG  TTTTAATCATTTAAA 100 63
