# Supplementary material for: Rapid, accurate, computational discovery of Rho-independent transcription terminators illuminates their relationship to DNA uptake
Source: Genome Biol. 2007 Feb 21;8(2):R22. doi: 10.1186/gb-2007-8-2-r22 (PMC1852404; doi:10.1186/gb-2007-8-2-r22)
Supplement: Additional data file 4 — Best terminators found downstream of each of the genes of the 343 organisms studied. [file gb-2007-8-2-r22-S4.zip › Listeria_monocytogenes.bag]

        dnaA    1709 ..    1737 +  -3.1  -2.91924   ATAACTGAAACATAC        TTACCCACAAGTT ATC AACATGTGGAAAA        CTTTATGCAGCATGG  44 61
        dnaN    3030 ..    3051 + -10.9  -4.98468   TCGCAAAAAAGCACA           TCCGTCTTG GTTT CAAGGCGGA            TTCTTTTTTTGTTAT 100 43
     lmo0003    4559 ..    4576 +  -2.8  -4.34263   AAAAAGCTGAAAAAC             GAATAT ATGAAA ATATTC              TTTGTATTATTGGCA  58 120
     lmo0004 NONE
        RecF    5977 ..    5987 +  -5.4  -3.35746   GTACAGTAAAAAAAT                 CCTA ATC TAGG                 TTAATATAATTTGAT  57 21
        gyrB    8034 ..    8053 +  -2.8  -4.04206   TTGAACTAGATTCAG            CCTTACTT TTGA AAGGGAGG             TTTCTCTAACAATGG  53 89
        gyrA   10600 ..   10642 +  -2.9  -5.50499   GAAGAATAAAATCAA GCTGG-AAATGACTCTAATT TGCG AATTAGAACGATTTTCCAGC TTTTTTTCAGTATAA  76 32
     lmo0008 NONE
     lmo0009   12781 ..   12810 +  -8.6  -4.21812   TGGATATTTAAAAAG       TGATTGGCGCGG GAAAAG TTGCGCCAGTCA        TTGTTTTGGGTCAAA  85 30
     lmo0010 NONE
     lmo0011 NONE
     lmo0012   15882 ..   15910 +  -6.9  -5.95539   CTGAATAAATTTTAA        GTAGTAAACTA AGATAAA TAGTTTGCTAC        TTTTTTTGTTTCGAA 100 33
        qoxA NONE
        qoxB NONE
        qoxC NONE
        qoxD   20264 ..   20302 +  -8.9  -6.09196   TGTTATAAAAAATAA  GCTGATGCATGGAACGGT ATAC ACCGAACTA-GCATCAGC   TTTTTTTATTTTGCG 100 33
     lmo0018   23092 ..   23129 + -15.8   -4.2558   ATCGACTAGTATATC   AAAAACCCCCACTTTC ATCATC GAAAGTGGGGGTTTTA    TTTTAATACGAAATC 100 32
     lmo0020 NONE
     lmo0021 NONE
     lmo0022 NONE
     lmo0023 NONE
     lmo0024 NONE
     lmo0025   28209 ..   28235 + -14.6  -5.00616   TTATAATAAAAATGG         GCGCGAAAATGA ACG TTATTTTCGCGC         TTTTTTGGAGGCAAA 100 35
     lmo0026   28999 ..   29052 +  -6.2  -5.61881   ATTCATTGGGCAAAA CCTAAGCTGATTTGTAGGAC-ACGTG TATG CGTGGAGTCCT-CGAATGAGCTTAGG TTTTTCTTTTTGCCC  88 129
     lmo0027   31019 ..   31046 + -12.8  -5.16133   AGACTTTTAAATAAA        CAGCTTGGGCAG TAAC TTGCTCAAGCTG         TTTTTATGTTATACT 100 40
     lmo0028   32088 ..   32107 +  -9.3  -5.66989   AAACTCCCTTTTTTG            GACCGAC TTGATT GTCGGTC             TTTTTTTAATCTTTC 100 150
     lmo0029   32546 ..   32563 +  -9.1  -5.45652   AATAAATGAAAAAAA             GCTGTCC ACGT GGGCAGC              TTTTTTATTAACGAT 100 36
     lmo0032 NONE
     lmo0033 NONE
     lmo0034 NONE
     lmo0035   40480 ..   40522 +  -9.3  -5.20783   GCATAAGAGAGGCTA ATAGACTGGAAAAACCC GTATAAGGA GGGTTTTTCCAGTCTTC TTTTTGTATTTGGGT 100 35
     lmo0036 NONE
     lmo0037 NONE
     lmo0038 NONE
     lmo0039   45241 ..   45259 +  -9.6   -5.1523   AAATAGGACGGAAAT             CCGGGTAA TTG TTACTCGG             TTTTTGTCTTGTAAA 100 43
     lmo0040 NONE
     lmo0041   47225 ..   47239 +  -2.2  -2.51133   GATGAAACTAGTAGC               TTTTAA TTG TTAAGA               ATTGATAAATAAGTC  39 20
     lmo0042   47984 ..   48003 +  -5.7  -6.23545   AAATGGACAAGAAAA            GCGCAGA ATAATC TCTGTGC             TTTTTTTTATTTCCC  95 15
     lmo0043   49345 ..   49366 +  -3.7  -4.17657   TTCAAAATGCGACTT           TCGCTAAAA GTAT TGTTGGCGA            TTTTAAGATGTGCTA  59 64
        rpsF   49887 ..   49904 +  -5.6  -3.72576   AGCATAAGAATTTAT             TCAAGG CTAGGA CCTTGA              TTTACTAAACGAGAG  61 34
         ssb NONE
        rpsR   50765 ..   50789 + -11.6  -5.16237   ATAAATTAATTTTAA          CAGTCTAGAA TTCAT TTCTAGACTG          TTTTTTCATAAAATT 100 37
     lmo0047   51532 ..   51559 +  -7.1  -5.96219   AATAAAATGGAAAAG        CCAACTGTGAA CATTCT TTTGCAGTTGG         TTTTTTTTATGAATA 100 39
     lmo0048 NONE
     lmo0049 NONE
     lmo0050 NONE
     lmo0051   54675 ..   54691 +  -6.5    -5.626   CTTGAGTTTATAAAA              GTGGCCT TAA AGGTCGC              TTTTTTTGTACAATG  89 28
     lmo0052 NONE
        rplI NONE
        dnaC   58647 ..   58683 +  -6.7  -5.54907   GGCTTAATAAGGAAA    CCTTGTGAATTTCTAAT TGA ATTTGGAGTTTGCAAGG    TTTTTATTTTATGCA  87 34
        purA   60205 ..   60233 + -11.8  -5.71712   TAAAATAATTATCAA        GCCCATCTAAGG TGTAT TCTTGGATGGGC        TTTTTTTATATGGCA 100 41
     lmo0056   60853 ..   60874 + -10.9  -4.84359   GATGCTTTACGAAAA           GCCATGCAG TTTT TTGCATGGC            TTTTTCTAAACATAG 100 79
     lmo0057 NONE
     lmo0058 NONE
     lmo0059 NONE
     lmo0060 NONE
     lmo0061 NONE
     lmo0062 NONE
     lmo0063 NONE
     lmo0064 NONE
     lmo0065 NONE
     lmo0066 NONE
     lmo0067 NONE
     lmo0068 NONE
     lmo0069 NONE
     lmo0070   77119 ..   77132 +  -2.5  -3.32963   AAGATTTTCAGTAAT               TAAAT TTAT ATTTA                TTATGAAATAAAAAT  45 160
     lmo0071   77511 ..   77535 +  -2.1  -3.60048   TGAAATCATGAACGA          TATGAACGGTA AAC TAGCGTCCATG          GTTTTTTAGCAACAC  47 130
     lmo0072 NONE
     lmo0073 NONE
     lmo0074 NONE
     lmo0075 NONE
     lmo0076   80854 ..   80881 +  -7.1  -5.77856   AATTAAACATGAAAA        GATGGTTCC AAAGTAACGC GGAACCATC         TTTTTTTCATTTATT 100 10
     lmo0078   82628 ..   82656 +  -9.6  -4.43501   ATTAATACCGAAAAA        TATAGCCGCAGC GAGTG GCTGTGGCTGTG        TTTTATCGCTGAATT 100 36
     lmo0079 NONE
     lmo0080 NONE
     lmo0081   85732 ..   85748 +    -8  -3.47349   AGTATAAAGGTATTT              TCCGCT TAAAC AGCGGA              TTGTGAGTTTGAAAC  72 130
     lmo0082   86233 ..   86253 +  -6.9  -4.96848   AGAACGCCTAAAAAA            GACAACC CATAACA GGTTGTC            TTTTTCTATAGGAAG  88 30
     lmo0085 NONE
     lmo0086 NONE
     lmo0087 NONE
     lmo0088 NONE
     lmo0089 NONE
     lmo0090 NONE
     lmo0091 NONE
     lmo0092 NONE
     lmo0093 NONE
     lmo0094  103065 ..  103083 +  -6.7  -5.64274   AACCAAGAAAAACGA             GGATGTC TACGT GGCATCC             TTTTTTTATAAATGA  89 62
     lmo0095  103854 ..  103878 +    -3  -5.47821   TAGACCCGTAAAAAA         CCACGCTTAAAT GAC ATTT--GCGTGG         TTTTTTTACGTGAGT  77 43
     lmo0096 NONE
     lmo0097 NONE
     lmo0098  106881 ..  106908 +  -9.2  -4.92385   TAAGCTGATCGAAAA        GAGGCT-GGTGCA ATA TTCACCGAGCCTC        TTTTGTTTAGATATA 100 44
     lmo0099  107396 ..  107423 +    -7  -5.53991   GATTTATACCGAAAA        GCTTCAATGGAC TTAT GTCTGTTGATGC         TTTTTTTCGTACATA  93 44
     lmo0100  107857 ..  107880 +    -6  -5.16133   GAAAATAAGAAAAAA          GACAG-CCTCC TTT GAAGGGCTGTC          TTTTTATATTGTAGT  83 33
     lmo0102 NONE
     lmo0103  109261 ..  109291 +  -9.9  -6.08342   CTTTTGCTTAAAAGA       GGGCAAGGAAATA GCTGA TATTTCCTTGTTC       TTTTTTTCTTTCTTG 100 30
     lmo0104  109732 ..  109756 +  -4.3  -5.77988   ATAATAATTAATCGA          TAGTATGAGCG AAG TGCTTGTGCTA          TTTTTTTATCTGTGT  91 37
     lmo0105  112294 ..  112319 + -11.3  -5.27335   ATTAATAGACAAAAA         CAGAGATTCTT TCCG GAGAATCTCTG          TTTTTATTTGAAAAA 100 36
     lmo0106  113284 ..  113306 + -13.6  -5.36441   ATGCGCAAAATAAAA           GGTAACTAGA ATC TCTAGTTACC           TTTTTTCTATAAAGC 100 21
     lmo0109 NONE
     lmo0110  118968 ..  118989 + -11.7  -4.87389   TTAAAGAATAATTTG           CAGGCATTT TTCG AAATGCCTG            TTTATTTTTGGACTA 100 37
     lmo0111  119777 ..  119794 +  -4.9   -3.4072   CCGGTTTGAAAACTA             TCTACTT GATC GAGTAGA              TTCTCGTGCGAGCTA  56 32
        lmaD NONE
        lmaC  122717 ..  122774 +  -3.8   -3.6422   AAATATTCTATTTTG GAAAGTAAAGTTCGG--AGGAATAAATT ATTA AATGTGGTCTTGACCGAACTTTGCTTTC TGTTTTAAAGGAGTG  52 222
        lmaB NONE
        lmaA  123721 ..  123738 +    -7  -3.75153   AGAATAAAATAGAAA             GCCACT GAAATA AGTGGC              TTTCCCTTAGGAGGA  70 34
     lmo0119 NONE
     lmo0120 NONE
     lmo0121 NONE
     lmo0122 NONE
     lmo0123 NONE
     lmo0124 NONE
     lmo0125 NONE
     lmo0126 NONE
     lmo0127 NONE
     lmo0128 NONE
     lmo0129  131386 ..  131408 + -15.6  -4.91712   AAAAAGATAAAAAAA           GGAGCGGCCA ATT TGGCTGCTCC           TTTTTCTCAATTAAC 100 31
     lmo0131  134725 ..  134779 + -18.2  -4.99947   AGCCGGATAAATAGA AAAAATTGGTTGGTGTGAGAATGGTA ATT TACCAAATTCACACCAACCAATTTTA TTTTATTTGATTAAA 100 40
     lmo0133 NONE
     lmo0134  136999 ..  137023 +  -8.6    -5.626   TCTAAATAACAAGCG          TAGACTGGGT TTTCT GCCCGGTCTA          TTTTTTTATAAAATA  95 32
     lmo0135  138922 ..  138956 +  -4.4  -4.95876   ATCATTCGTGAAAAA    TCTGG-CCTGCCA TGCTTGTTTT TGGCAGGTTCAGA     TTTTTACTTGTCATT  73 50
     lmo0136 NONE
     lmo0137  140863 ..  140885 +   -10  -6.28401   TATTAAATTTGAAAG           CACTTTGATT TTT AGTCAAAGTG           TTTTTTTGTTTTTTA 100 35
     lmo0138 NONE
     lmo0139 NONE
     lmo0140 NONE
     lmo0141 NONE
     lmo0142 NONE
     lmo0143 NONE
     lmo0144  144875 ..  144908 + -19.9  -4.65838   AGTATTGTCATTAAA     TGGTCAGAGATAATG AATT CATTATCTCTGACCA      TTTTTGAAATATATC 100 60
     lmo0145  145347 ..  145358 +    -3  -3.03151   AATTACAGGTAGTAG                TTCA CATG TGAA                 ATTTGATTTAGAGAA  45 201
     lmo0146 NONE
     lmo0147 NONE
     lmo0148  146652 ..  146710 + -12.3  -5.12707   TTTTTATAGAGTATT -CTT-AATAAAACAAAGGGCACCTTTAGA ATA TATAAAGGTGCCCTTTGTTTTATTCAATA TTTTTTGACATTTAA 100 21
     lmo0149 NONE
     lmo0150 NONE
     lmo0151  148305 ..  148328 +   -14  -4.58663   GAAAAGAAATAAAAA          CCCAGCAATT ACAT AATTGCTGGG           TTTTTCCAAACTGCT 100 39
     lmo0153 NONE
     lmo0154 NONE
     lmo0155  152772 ..  152782 +    -4  -2.55351   TCTTTGTAAAAACAG                 CTTT TCG AAAG                 GTTACTATAAGAAAG  44 152
     lmo0157 NONE
     lmo0158  156885 ..  156913 + -12.6   -5.5074   ACATTGCTACAAAAA       GCCGAAACTTCCT ATAA AGGA-GTTTCGGC        TTTTTTGTTCAATTA 100 105
     lmo0159  159477 ..  159502 + -14.9  -4.43879   CGCAAATAGAAAAAA         CAGGCTTAGAT AATT ATCTAAGCCTG          TTTTAATTAGGTCAT 100 32
     lmo0160  161386 ..  161413 + -14.3  -5.25699   GAAAATAATAAAAAA        CCGTAAGCGAT AATACA ATCGCTTACGG         TTTTTCTTATATAGT 100 33
     lmo0162 NONE
     lmo0163 NONE
     lmo0164  164707 ..  164731 +  -7.9  -4.72272   AAAATAACATGACGG          GCCTTTCTC GATTCAG GAGAAGGGC          TTTTTGCTAGAAAAG  83 34
     lmo0165 NONE
     lmo0166 NONE
     lmo0167  166646 ..  166681 +  -7.7  -5.69473   GAAATAAAATAAAAA    TCATGTGCGA-ATCCT TGAAT GGGAACTCGCACATGA    TTTTTTTATAATGTA  93 29
     lmo0169 NONE
     lmo0170  169283 ..  169315 + -13.7  -5.43621   TAATAAACAAATGAA      GCTAAGTATGAAACT ATC GGTTTTATACTTAGC      TTTTTTGTGCTTTAT 100 38
     lmo0171  172257 ..  172300 + -13.3  -5.61881   AACATTCTATGGGAG CGTTGTCTGCGG-GTGTCCC TTTTC GGGACATACTGCGGATAACG TTTTTCTTTTTACAG 100 274
     lmo0176 NONE
        metS  177767 ..  177796 + -10.1  -5.72207   GTAAAATAGTAAAAA       CGAGTCCTAATTC ACTT GAATTAGGGCTCA        TTTTTTTCGTTTAAA 100 32
     lmo0178 NONE
     lmo0179 NONE
     lmo0180 NONE
     lmo0181  182194 ..  182237 +  -2.4  -3.88498   AAATAAGTAAAACGA GTGGCAGGGACGTTTGTAAG TATC TTTACAAATTAGACTGCCAC TTTAGTATATCCAAG  50 35
     lmo0182 NONE
     lmo0183 NONE
     lmo0184  189540 ..  189559 +  -6.4  -5.72616   GTAAATCTCAGGAAA            GCCACC ATTTGCTA GGTGGC             TTTTTTTGTATGCAT  89 37
     lmo0185  190587 ..  190597 +  -2.6  -2.72829   GCTTTATATCAACGT                 TTAT CCA ATAA                 GTTTGCGAAAATATG  41 214
     lmo0186  191930 ..  191952 +  -4.1  -5.72622   AAATTCGTATAAAAA           CGAGGCT GACTCATAG GGCCTCG           TTTTTTCTTTGTCCA  85 39
     lmo0187 NONE
        ksgA NONE
     lmo0189  193865 ..  193887 +  -7.7  -4.81551   ATGAAGCTGAAGTAG           CCGGACCAT ATAGC GTGGTTCGG           TTTTTGCTATACATA  83 40
     lmo0190 NONE
     lmo0191  195639 ..  195665 +  -6.6   -5.5074   TTATAAGAGCATGAA         CCTGTCAAAGGA TGT TTATTTGGCAGG         TTTTTTATTACGTTA  87 35
     lmo0192  196619 ..  196639 +  -5.4  -5.75538   ATAGTTGATTCTAAA            CCCTGGAA AAATA TTCTGGGG            TTTTTCTTTTTTGAA  86 33
     lmo0193 NONE
     lmo0194 NONE
     lmo0195  199417 ..  199445 + -14.7  -5.52986   CCGAGTAAATAAAAA        GAAGCCCGAAATG AGC TGTTTCGGGCTTC        TTTTTTTACTAAAAT 100 33
     lmo0196 NONE
     lmo0197  200845 ..  200865 +   -14  -4.96848   ATTTAAAATTTTCAA            GGGCTGGC TTAGT GCCAGCCC            TTTTTGTGTGGAAGA 100 40
        gcaD NONE
         prs  203607 ..  203631 + -15.9  -5.05577   GAATAAAATATAAAA          CAGTATTCCTC ATT GAGGAATACTG          TTTTTGATTTAATTT 100 35
         hly  207462 ..  207518 + -10.6  -5.62552   ACACACACGAAAAAA TAAGCTTGTTT-TGCACTCTTCGTAAA TTAT TTTGTGAAGAATGTAGAAACAGGCTTA TTTTTTAATTTTTTT 100 79
         mpl NONE
        actA NONE
        plcB  212316 ..  212339 + -11.8  -3.79419   TTAGGAATACATTCT          TATCCACTCG TTAG CGGGTGGATA           TATTTTATGGGGAGG  91 47
     lmo0206  212691 ..  212708 +  -2.7  -4.81551   CGAACGAAGAGTAAA             GTTACGA TGAG TTGTGAC              TTTTTCGTGTCAATC  63 27
     lmo0207  213301 ..  213327 + -10.3  -5.68438   ATTTGCAATAAAAAA         GAAGTATCCGA TTCAT TTGGATACTTC         TTTTTTATTTAATAA 100 41
         ctc  216362 ..  216394 + -10.1  -6.17268   TCTAATAAATAAGGA     TGGAAGAT-TCGCA TTTGTT TGCGATATCTTCCA      TTTTTTTTGTTATAA 100 43
     lmo0212  217079 ..  217098 +    -5  -3.98282   ACATCGAAACAAAAA            CCAGTTCA TTCG TGAAGTGG             TTTCGTTCATGTAAG  62 86
         pth  217698 ..  217718 + -11.2   -3.4926   TAGACAATGACGACG            CGTGGCAA TCTTT TTGCCACG            TATTTCGGTCTTTCT  89 38
         mfd NONE
     lmo0215 NONE
     lmo0216  223269 ..  223305 +    -9   -5.4505   GTAGATAAAGAAAAA   TCGTTTGAAAT-GGC ACTGATTA GCCGATTTCAAACGA    TTTTTTATTGAACAA  95 33
     lmo0217  223953 ..  223967 +  -2.8  -5.20333   GGAGTTTGTAAGTTT               GACTGT TTG ACACTC               TTTTTATTATAGCTA  69 102
     lmo0218  224481 ..  224512 +  -8.8   -4.7254   TTAATTGTAAAGTAG      ATGCACCGTATTGG ATCA TTAATACGGTGCAC       TTTTTAATAAAAAAT  93 51
     lmo0219  226607 ..  226626 +  -3.6  -2.96979   CATGCAAAATAGTGG            GCA-ATCGA GAT TCGGTATGC            TATCATTAATCTTAG  47 124
        ftsH  228937 ..  228958 + -12.3  -5.04385   ACGAATAAAATCAAA           GAGGCTGGG CTTT CCCAGTCTC            TTTTTTGAAGCTATA 100 33
     lmo0221  229822 ..  229835 +  -2.5   -2.8194   CCGACTACAGAAAAA               TAAAA GGAG TTTTA                TATAATGAGTGATTA  42 23
     lmo0222  230732 ..  230753 +  -4.4  -4.57341   CAAAATAAAGAAAAA           GGAGC-GCC TAATT GGTTGCTCC           TTTTTAAAAGAGGTT  67 33
        cysK  231775 ..  231795 +  -8.3  -5.24129   AGATTAATAATCAGA            GAGCCTGGA TTT TCTAGGTTC            TTTTTTATGAAAAAA  90 34
         sul NONE
        folA NONE
        folK NONE
     lmo0227  235416 ..  235437 + -10.9  -4.84529   CAAGACTAATTAGGA           TTGCCTCGA GATT TCGGGGCAA            TTTTTAAATTTATAC 100 32
        lysS  237023 ..  237059 + -12.5  -4.17048   ACACCGCGACTAATT    AAAAATCCAGAGCTGAT TAT ATCGGTTCTGGATTTTG    TTGTTTTCCCAGAAA 100 28
     lmo0229 NONE
     lmo0230 NONE
     lmo0231 NONE
        clpC  253063 ..  253089 +  -8.1  -5.24531   TAAATAAGTAGAAAG         CCTTCCTTAAT AAAAA GTTAAGGGAGG         TTTTTTATGAAAAAT  90 34
     lmo0233  254644 ..  254676 +  -6.5  -2.64803   TGTAAAATAGTGCTA      TATGTATATTTGG TAATAGC CCAATTATACATA      TAAATTTAAAAATGG  57 96
     lmo0234 NONE
        ispD NONE
        ispF NONE
        gltX  258776 ..  258796 +  -5.3  -5.87996   GTGGAACCGCGCAAA            GCGTCTCTG TAT CGGAGGGGC            TTTTTTTGTTGGTTA  91 343
        cysE  259477 ..  259488 +    -3  -3.45571   AAGGAGTAGATCTGA                TTGT CGAT ACAA                 ATTTTTAATACGTTA  48 32
        cysS NONE
     lmo0240 NONE
     lmo0241 NONE
     lmo0242 NONE
        sigH NONE
     lmo0244 NONE
        secE  263763 ..  263779 +  -3.6  -5.80951   TTACTTGAGACAAAA              CCCGTA CAACT TTCGGG              TTTTTTATTTTGGAT  90 74
        nusG  264384 ..  264410 + -11.7  -4.63218   AAACTTTAAAATGTG         CAACCTCTACA TTATT TGTGGAGGTTG         TTTTGTTAGGGAGGC 100 32
     lmo0247  264946 ..  264960 +    -5   -3.6692   GGTATCATATATAAG               TACGTT TTT GACGTA               TGTTTTAACGTGGGA  57 69
        rplK  265458 ..  265468 +  -5.4  -2.76261   ATCCAAGACTAATCG                 TGTG TTT CACA                 ATTTGACAATTAAGG  51 29
        rplA  266336 ..  266360 + -12.9  -5.52023   TGCATTTTACAAAAA          CCTCTGACGTC TAC GGTGTCAGAGG          TTTTTTGTTGCTGAT 100 178
        rplJ NONE
        rplL  267380 ..  267414 + -17.5  -4.92756   TTAAATAATTTATTT     TAAAGCCCTTAGATA CTTGT TATCTAAGGGCTTTA     TTTATTTTTAGTAAT 100 33
     lmo0252 NONE
     lmo0253  268961 ..  268983 +  -5.6  -5.89921   ATAAGCTAGTAGAAA           CTTCTCTTTT TTG ATAAGAGGAG           TTTTTTTATTATGAT  91 37
     lmo0254 NONE
     lmo0255  270269 ..  270294 +  -6.1  -5.38326   TTAATAACATAGAAA         CAGACGCTTAA TAAT TAAAGCGCCTG          TTTTTCTTTCATTAG  84 37
     lmo0256  271166 ..  271193 + -10.7  -5.64274   TCCGTTAAAAGTTAC        GTCCTTCAATC TTTCTT GATTGAGGGAC         TTTTTTTATACCTAA 100 214
     lmo0257  272510 ..  272539 +  -6.5  -4.52873   AAGCGTGATCAAAAA       GAAGCGGCA AATATTATAACA TGCCGCTTC        TTCTTTTTCTAGAAA  76 33
        rpoB NONE
        rpoC  280343 ..  280371 + -11.1  -5.89921   ATTTAATTTTACAAA        GCCAAGTGTGC CGTTCGC GTACACTTGGC        TTTTTTTGTTATACT 100 35
     lmo0260 NONE
     lmo0261  282493 ..  282514 + -17.3  -5.44721   TTAATAGGTAGAGTA           CAGCCCCGC TTTG GCGGGGCTG            TTTTTTTACGCTACT 100 37
        inlG  284239 ..  284267 + -10.5   -5.9003   TTAAGATAAAGTAGA        TTTGGTTTCTATT TTC AGTAGAGACCAAA        TTTTTTTGTTAATTT 100 37
        inlH  286023 ..  286055 + -13.6   -5.5112   ATAACAACAAAAAAA      GCTGAGGTCTATAG TTTTT CTATAGGCTTCAGC      TTTTTTATTAGTAGA 100 37
        inlE  287728 ..  287764 +  -8.8  -5.68438   AAATAAACCAATCAA    TGGCTTGGCTTCTGTA AATCA TGCAGAGACTAAGCCA    TTTTTTATTTGGTAA  95 35
     lmo0265  289045 ..  289076 +  -7.4  -5.61689   AGTAATTAAATAGAA      GTCTAGTATTTGTT TGTA AACAGGTGCTAGGC       TTTTTTCTTGCTTTT  93 78
     lmo0266 NONE
     lmo0267 NONE
     lmo0268  291235 ..  291268 +  -8.9  -3.91897   TTAAAATAAGTAGAA     TCTCGGGCATATCTC ATTG GAGGTGTGTCCTAGA      TTTATACATAAGAGA  82 32
     lmo0269  293193 ..  293217 + -15.9  -4.67904   GAAGACAGCAAAAAA          GCCTAGTTCTT TTA AAGAACTAGGC          TTTTTCAAATTCCTC 100 20
     lmo0273  296858 ..  296882 +  -9.4  -5.25906   GATTAAATAAAAAAA         GGATGCAGCTC ATAA GA-CTGCATCC          TTTTTCTTAGTTTAT 100 31
     lmo0277  300585 ..  300602 + -10.5  -4.84761   GAAAAATAAGAAAAA             CCCGCCG AGCT TGGCGGG              TTTTTCTACAAATAT 100 32
     lmo0279 NONE
     lmo0280  304690 ..  304708 +  -7.4  -5.75599   TGAGTTGTGAAGAAA             GTCCTCTG TGG TAGAGGGC             TTTTTTTATGCTTTC  93 31
     lmo0286 NONE
     lmo0287  311656 ..  311689 +    -6  -5.54264   AATAAATAACAAGAA     GTGGTTTCCGAAGT GAAAAA AATTCGGTGACCAC      TTTTTTTGGGTATTT  86 36
     lmo0288 NONE
     lmo0289 NONE
     lmo0290  315831 ..  315863 +  -8.6  -4.57569   CTAAATAAAAAATGA      GTCAACCTAATTAT CATGA AAAATTAGGTTGGC      TTTTTCAAACGATAG  89 33
     lmo0291  316784 ..  316796 +  -2.7  -4.88129   TATTTAAGTTTCACC                GTTTT TTT AAAGC                TTTTTCATCGTTTTT  66 34
     lmo0292  318385 ..  318410 + -10.5  -5.36441   ACATGATAACAAAAA         GCCATTCTCTT GAAA AAGAGGGTGGC          TTTTTTCTGTGGAAA 100 35
     lmo0293  319849 ..  319885 +  -5.3  -5.07053   CGGTATGAATAACAT   TGTTTGCTGAAG-ACG TATAAT CGTTCTTCAGCTAATA    TTTTTTGGACTGATT  78 346
     lmo0295  321326 ..  321360 + -10.2  -4.07647   ATAGGGTTAAAATTA     TGAAAAGCTGGAAGAG TAT TTTTTCCGGCTTTTTA     TTTGATTTGGGCTAT  93 72
     lmo0296  322123 ..  322147 + -10.1   -5.4505   GATCGGATTAGAAAA          CCCTAGATTGT TTA AGAATCTAGGG          TTTTTTGTTCGCAAA 100 20
     lmo0302  327902 ..  327912 +  -2.6  -3.48276   CGAGGTGGAACGGGA                 TTAA CCG TTAA                 TTATATGCAAAAAAA  47 22
     lmo0303  328561 ..  328590 +  -6.5   -5.7946   ATTTATTTGTGAAGA       CTATTCTTTCGAG GGTT CTTGGGAGGATAG        TTTTTTTGTTGAACA  95 91
     lmo0304 NONE
     lmo0305  331021 ..  331048 +  -7.2  -5.38497   ATTTGGATATGAAAA        GACAAGCTA-TGT TCT ATAGTAGCTTGTC        TTTTTTAGTTTGAAT  89 47
     lmo0307  332707 ..  332718 +    -3  -3.28924   GAAGTGAGATTATAT                GTAT AGCA ATAC                 TTATCAACGCGAATA  47 44
     lmo0309  335211 ..  335222 +    -3  -4.02719   TAAATTTATATAAAT                TCTA GCAT TAGA                 TTTGATATTTCATAA  55 41
     lmo0310  336418 ..  336450 +  -2.9  -2.97475   AAAGATAAGATCCGA      TTCAAATAAAATAGT GAT ATTTTTTTATGTGAA      ATTTGTGATCAAAAA  43 17
     lmo0311 NONE
     lmo0312 NONE
     lmo0313  339103 ..  339118 +  -2.6   -2.7535   GGGAATTAGAGTAAA              TTAAGG TATT TCTTAA               TAGTATATTGAAAGA  41 41
     lmo0314  340206 ..  340247 + -14.5  -5.95946   ACCGGAAAATTTATC GCGGCTACTGTTTCTTTGC TTAT GCTAAGGGACAGTAGGCGC  TTTTTTTATTGTTCA 100 176
     lmo0315 NONE
     lmo0316 NONE
     lmo0317 NONE
     lmo0318  343207 ..  343217 +  -3.2  -4.91459   CTAAAAAGGCAAACC                 TGGG TTT CTCA                 TTTTTATAAATCTTC  68 37
     lmo0321  347049 ..  347070 +  -6.7  -5.42514   TAAAGCATGAAAAAG           CTATTAGTT CTCT AACTAGTAG            TTTTTTGATTTCTAG  87 38
     lmo0322  347625 ..  347657 + -12.9  -3.95378   AAATTTCAACATACT      AAAAAGAGAAGACGG ATT TCGTCTTCTCTTTTA      TTATTTCCAGTCTAA 100 39
     lmo0324  349098 ..  349117 +  -3.6  -5.70829   CCATATTTTTAAAGA            GAATGTGA AAAA TGACATTC             TTTTTTTGTGCTATT  84 58
     lmo0325  350256 ..  350279 +    -9  -6.02919   TTTCTATTTAAAAAA          CACTAAAATG GAGT CGTTTTAGTG           TTTTTTTGTTTGTGG 100 53
     lmo0326  351263 ..  351295 + -10.1  -5.48825   TAAAAACGATGGAAT      GAAAGCTAAAAAGGA CTA TTCTTTTTGGTTTTC      TTTTTTTGAGTAGTA 100 24
     lmo0327  355524 ..  355549 +  -9.7  -4.23054   TAACGTAGATTAAAA         CACCGCCGCAG ATTG TTGTGGTGGTG          TTTTAACTAATATAT  93 44
     lmo0328  356369 ..  356404 +  -9.2  -4.93968   AATTAATAATGTTAA    GCTATAGAAAAAGGGG GAAA TCATTTTTTCTATAGC     TTTTTGATTGTACAT 100 71
     lmo0329 NONE
     lmo0330  358198 ..  358209 +  -4.4  -4.08042   ATGGATATCTGCAAG                GAAG GCTG CTTC                 TGTTTTTGTAGTGCC  61 518
     lmo0332  360665 ..  360684 +  -7.2  -5.81032   GAAACGTAAAGAAGA            GAAGATGA TGAT TCGTCTTC             TTTTTTTTGAGCTTA 100 183
     lmo0333  366297 ..  366335 + -10.7  -4.80178   CTTTAAATAATAGAA  GCCTTATAGAAT-TCATT AAAT AATGATATTTTATAAGGC   TTTTATTACTTAGTG 100 50
     lmo0334  367062 ..  367082 +  -2.5  -5.27779   TAAAATAGCCAAAAA            GCCTGTC CATTAAA GAGAGGC            TTTTTTAGTATTGAC  72 55
     lmo0335 NONE
     lmo0336 NONE
     lmo0337 NONE
     lmo0338  369753 ..  369765 +  -3.5   -3.1552   AGTATTTGAAAACAT                TATAA TGA TTATA                TGTTAATAAATGAAA  47 21
     lmo0339 NONE
     lmo0340  370682 ..  370715 + -11.2  -5.10029   CTAGACAAATAAAAA     CAGGAATTCTCTAT TTGGAT GTAGAGGATTCCTG      TTTTTTACAGTTCAT 100 73
     lmo0352  379742 ..  379769 +  -7.8  -5.86061   AAAATAGAAAATAAA        CTCTTTGAGCGA AAAG TGGTTCAAAGAG         TTTTTTTTGATAGGA 100 39
     lmo0353  380211 ..  380240 + -17.3  -5.23765   GTAGGAAATTAAAAA       CAAGCCATCTGCA ATAA TGCGGATGGCTTG        TTTTTATATTATTTA 100 29
     lmo0355  383579 ..  383613 + -11.7   -5.8187   ACTAGAAAATAAAAA    CTTGCTAAGACGCTCT AAAT AGA-CGTTTTAGCAAG     TTTTTTTATTGGCTA 100 68
     lmo0356  384736 ..  384759 +  -6.6  -5.81412   AAATAAAGAATAATT          GTCCGCCGGA GCAA TCTTGCGGGC           TTTTTTTTGGATGAA  95 35
     lmo0357 NONE
     lmo0358 NONE
     lmo0359  387647 ..  387678 + -12.4  -3.55444   AAATACTAATAAGAA      GGGTAGAAGCGCTA GTTA TAGTGCTTTTGCCC       TTTAAGGAGTGGAGG  95 32
     lmo0360  388761 ..  388785 +   -13   -4.3586   CAGGTAATTTGAAAA          GCTCGAAATC CAATT GATTTCGAGC          TTTTAGTATAAATAA 100 319
     lmo0364  391480 ..  391499 +  -4.3  -5.96894   TTGTCGTGAAAAAAA            CTTCGAT TCCATT ATCGGAG             TTTTTTTATTTGGGT  93 32
     lmo0365 NONE
     lmo0366 NONE
     lmo0367  395529 ..  395552 +   -14  -5.74122   AGAAAAACTACTTTA          GTCTAAGGCT CGCG AGCCTTAGAC           TTTTTTTGTATAATG 100 25
     lmo0368 NONE
     lmo0369 NONE
     lmo0370  397306 ..  397333 +   -15   -5.2204   AAGATATAAAAAAAA        CAGCGATTCTCT ACTA AGAGAGTCGCTG         TTTTTATTAATTCTG 100 32
     lmo0372 NONE
     lmo0373 NONE
     lmo0374  401309 ..  401333 + -12.9  -5.24129   GGTTAAAAAAGTAAG          GGAGTGTGGCT TAT AGTCGCACTCC          TTTTTTATCGGCCAA 100 35
     lmo0375  401588 ..  401615 + -17.2  -4.75356   AAGATTAACATCAAA        TGGCTCTGCTAA ACAA TTAGCAGAGCCA         TTTTTAGATATATTT 100 33
     lmo0377  403068 ..  403091 + -13.2  -5.67967   GTAAGTAATTTGAGG          GACCCCTTTC GGTG GAGAGGGGTC           TTTTTTTGTGCTCAT 100 33
     lmo0378 NONE
     lmo0379 NONE
     lmo0380 NONE
     lmo0381  405637 ..  405666 + -10.8  -3.16683   TTTGTGAATATAAAA       AGAAGCCCCATT CCATCA AATGGGGCTTCC        TTCATCACATAAACT  86 55
     lmo0383 NONE
     lmo0384 NONE
     lmo0385 NONE
     lmo0386  411867 ..  411898 + -14.7   -3.5774   CTATATTAAGCAAAA      CAAAAACAAGTCC ATCACA GGACTTGTTTTTG       TTTGGACACTTCAAT 100 32
     lmo0387  412405 ..  412415 +  -2.6  -3.16683   GTAAATCCAGATTTT                 TTAT GCC ATAA                 TTAATAAGCTAAAAT  45 67
     lmo0388  412821 ..  412839 +  -7.4  -5.96894   ACACAGGCGAGGAAA             GGTGAGCG GAT TGCTCATC             TTTTTTTATTTACAT 100 21
     lmo0390 NONE
     lmo0391 NONE
     lmo0392 NONE
     lmo0393  416660 ..  416680 +  -9.8  -5.76237   ATCTATAAAAGCAAA            CCCAAGAA CTAGT TTCTTGGG            TTTTTTGTTTCTGTG 100 33
     lmo0394  417489 ..  417508 +  -8.6  -5.36441   AAATAATTTTACTGA            GCGTCACT TTTT AGTGATGC             TTTTTTGTATGAAGG  95 35
     lmo0395  418340 ..  418354 +  -6.4  -3.44848   CTTCTTTAAGTTCTT               CGGATG TTA CATTCG               TATTTGGTGAAACGG  63 405
     lmo0397  419387 ..  419421 +    -8  -6.30182   AAATCTTTTAGAAAA     GCCGTAAATGAAGC CAAGAAA GCTTTGTTTATGGC     TTTTTTTTTGTATGA 100 39
     lmo0398 NONE
     lmo0399 NONE
     lmo0400 NONE
     lmo0401 NONE
     lmo0402  426066 ..  426091 + -11.9  -4.35675   TGAAGAAAAAATAAA         GGCTACCTCCT TTTT AGGAAGTAGCC          TTTTCGTGAATTTTT 100 27
     lmo0403 NONE
     lmo0404  427008 ..  427037 + -13.1  -5.26155   TAATAACACCAACGA       GAATCTGCTACCTA ATA TAGG-AGCAGATTC       TTTTTATATTTGTAT 100 38
     lmo0405 NONE
     lmo0406  428491 ..  428513 +    -2    -3.737   CAGAAGGCAATCGTA           TCGAAATTAC GTG GTAGTATTGA           TTTGCTAGGAACTTA  50 9
     lmo0407  428951 ..  428965 +  -2.8  -2.70932   AGCTTGGATTTTAAC               GCTAAT CAT AATAGC               TAGTTAGGAGAGAAA  41 8
     lmo0408  429406 ..  429425 +  -9.4  -6.23545   TGTGCCGAATTAAAA            CACACTAA GTGA TTAGTGTG             TTTTTTTTGTTTGAA 100 28
     lmo0409  432104 ..  432134 + -13.4  -5.01811   AGCATAATTAAAAAA       CCCAGCATTTTCTA AAA TGGAGAGTGCTGGG       TTTTTGGTTTAATCA 100 34
     lmo0413 NONE
     lmo0414  437313 ..  437344 +  -7.3  -5.28826   TGTAACTATAAATCG      GACACGGTAAAAG CTCCCA CTTTATCCGTGTC       TTTTTTGTGACATTT  89 150
     lmo0415  438889 ..  438919 + -12.1  -5.14563   GTGAAATAAAAATCA       GTAGCTAAGATGA GTTAA TCATTTTAGCTAC       TTTTTTCATACGAAA 100 32
     lmo0416 NONE
     lmo0417  440030 ..  440051 +  -7.3  -5.79595   AAATAGTAAAGCGAA           GTCAACGAA ATTT TTCGCTGAC            TTTTTTATTTTGGAG 100 431
     lmo0420  441557 ..  441583 +  -7.4  -4.58663   AATACATGAAAAAAA         GCCAAAGATT TTGATCC GATCTTTGGC         TTTTTCGAAAGTGGT  82 12
     lmo0425 NONE
     lmo0426 NONE
     lmo0427 NONE
     lmo0428 NONE
     lmo0429  451517 ..  451544 + -12.2  -5.47159   TATATAAAAAGAAAA        CTTGCTCAAAGT ATTT ATTTTGAGCAAG         TTTTTTGTATTAGGC 100 34
     lmo0431 NONE
     lmo0432  453864 ..  453892 +    -9  -5.67967   GGTAAATGGAAAAAA        CCTTGAACTGAT AAAAG ATTGGTTCAAGG        TTTTTTTATAGTGCT  95 36
        inlA  456951 ..  456980 +  -8.7  -6.04324   GAAGTAGTGTAAAGA       GCTAGATGTGGTT TTCG GACTATATCTAGC        TTTTTTATTTTTTAA 100 40
        inlB  458928 ..  458957 + -10.1  -4.51847   ACTGAAAAAGACCTA       AAAAAGAAGGCGG ATTT TCGCCTTCTTTTC        TTTTATAAATTGTTT 100 40
     lmo0435  465756 ..  465781 + -16.3  -4.83169   TGCAGTAAGACCTAA         TACCGACCAGA GAAA TCTGGTCGGTA          TTTTTATGCGGCACT 100 59
     lmo0437  467371 ..  467397 + -13.8  -5.14965   GAAATAATAATGAAA         CAGCCTACCTTG GAT TGAGGTAGGCTG         TTTTTTACTGCGCAT 100 34
     lmo0438  468134 ..  468171 + -13.7  -3.53761   TTGGATAGTCAAAAA   TAAGAAAAAGCCGTCCT ACAG AGGATAGCTTTTTCTTA    TTTAGAAGAAAATTC 100 23
     lmo0440  470086 ..  470115 + -11.5  -6.28967   AAAGTTAACAAAAAA       GAGCCTTTCTGTT AGCT AACGGAAAGGCCC        TTTTTTTTATTTATA 100 33
     lmo0442  472654 ..  472682 +  -7.6   -4.6856   CTTTAATATTTGCGA       GCCCTCTAGAAAT CATC ATTT-TAGGGGGC        TTTTTCCAATCTTTA  83 35
     lmo0443  473718 ..  473743 +   -12  -5.67063   TAAAGTAAAGCAGAA         CACGGAAATC ATTTTG GATTTCCGTG          TTTTTTTCTAATAGA 100 33
     lmo0444  476723 ..  476753 +  -9.9  -5.54079   GAAGATTAATAAAAA       TAGCTCTATATTC TATAT GGATGTAGAGCTA       TTTTTTAATTTTTAA 100 32
     lmo0445  478459 ..  478476 +  -7.7  -5.09225   ATAGAATAGAAGAAA             GCTGCCA ATTT TGGTAGC              TTTTTTGCGTACAAT  88 37
     lmo0446 NONE
     lmo0447 NONE
     lmo0448  482898 ..  482936 + -18.4  -3.90464   TTTTAAAAGGTTGAC   TGAGCCATTTTGACACTA AAC TAGTGACAGAATGGCTCA   TTATATTGTTTAAAG 100 222
     lmo0449  483897 ..  483928 + -15.4  -5.48825   AGTAAAATAAAAAAA      TGCCAACAAAGTGA GAAA TCATTTTGTTGGCA       TTTTTTTAGATAATC 100 31
     lmo0455  491504 ..  491541 +  -8.6  -5.87688   AATAATAAGTGAAAA   TAGTGCATTTTTTGTC CAAAGT GACAAAGATTGCGCTA    TTTTTTTTCAATTCT 100 29
     lmo0456 NONE
     lmo0457 NONE
     lmo0458  495592 ..  495633 + -24.9   -4.9792   GAGCATTGCTGACTT CAGACTGGAAACAAAGTAA GAAA TTACTTTGTTTCCAGTCTG  TTTTTGTATAACGTA 100 56
     lmo0459  497976 ..  497999 + -10.4  -6.04953   AAAACTAAAGTCTTG          TCCGAGTAAT GATA GTTACTCGGA           TTTTTTTATTTGTGT 100 82
     lmo0460 NONE
     lmo0461 NONE
     lmo0462  501308 ..  501323 +  -2.6  -3.67622   GAAAGGAGTTGTACA              TTTCTT GAAA AGGAAA               TTAGTTTTGGCAATG  48 49
     lmo0463 NONE
     lmo0464  502000 ..  502024 +  -9.4  -4.72986   ATAGGTAGTATGGGA          GAGAGGATGA TAATT TCATCTTCTC          TTTTTGATACACCTA 100 66
     lmo0466 NONE
     lmo0467 NONE
     lmo0468 NONE
     lmo0469 NONE
     lmo0470  507425 ..  507473 + -10.6  -4.16279   AAATTGTAGAATAGC TTAAAGACCATATGAAAAGGAGC CTGG GCATCTT-TCATACGGTCTTTAA TTTTAAAATAATATA 100 453
     lmo0471  508810 ..  508834 + -13.1  -3.28912   GAACATTGTTGCCAA          TCTAACTCAAT GAC ATTGAGTTAGA          TTGGTATAAATGTCG  91 102
     lmo0472  510400 ..  510426 +  -2.3   -3.8591   AAAACAGGCACTTAC        GCTG--TGCCGAA AAG TGCGGCAAACAGC        TTGTTGCTTATGAAA  50 138
     lmo0474  511919 ..  511930 +  -2.2  -3.90112   CAACTAAAAAATGTA                GGAC ATTG GTTC                 TTTAATTCCAAAGCA  52 382
     lmo0475  512278 ..  512301 + -10.4  -5.66868   ACTCAAACCTCTCAA          GTAAGCAGTG TCAC TACTGCTTAC           TTTTTTTGGTTGCTT 100 95
     lmo0477  514390 ..  514414 +  -7.9  -4.10552   GAAGTAGCTTCAAAT          TAAGCGGAGTT AAA AACTTCGCTAA          TTTAGTTTGCTAGGA  78 34
     lmo0478  515135 ..  515161 +    -8  -4.95896   CAACAATAAACTTTA         GAAGAGGTGGAA CAT TTTCGCCTCCTC         TTTTTATAGGTTTAT  90 102
     lmo0479  515773 ..  515796 + -10.4  -5.50925   ACCCAAGCATTTTAA          GTAAGCAGTG CTAC TACTGCTTAC           TTTTTTGTATTACTT 100 48
     lmo0480 NONE
     lmo0481  518456 ..  518481 +  -8.5  -5.14563   AGATAAAGTGAAAAA         GTAGCTATT-TG TGA CAGAATAGCTAC         TTTTTTAGTGCGAGA  95 35
     lmo0482  519709 ..  519738 +  -6.5   -5.4182   AGAATAATATGTAAA       CTATCTGGTTTCC ATTT GGAGATTGGATAG        TTTTTGTTTATACTT  87 34
     lmo0483  520278 ..  520308 + -10.7  -4.66163   GACTAACAAACCAAA       GAACAAATTTCAT TGATT GTGAAATTTGTTC       TTTTTAAATCCCACT 100 35
     lmo0484  520804 ..  520829 +  -8.4  -6.09196   TAAGAAGTGAGTAAA         CAAGCCATTT CGAGGT AGATGGCTTG          TTTTTTTGTTTTCAG 100 38
     lmo0485 NONE
        rpmF  521774 ..  521802 + -11.9   -5.9873   TATCGAAAAATAAGA        GGATTTGTTCCAG CGA TTGGAACAAATTC        TTTTTTTTGTGATAC 100 28
     lmo0487  522599 ..  522622 +  -5.2  -5.60993   ATTTTTAATAGAAAA          GGAGCC-ACCG ATT TGGTTGGCCCC          TTTTTTTATAGGAAA  86 33
     lmo0489  525715 ..  525752 + -14.3  -3.63761   TTGGCTCTTTGTAAT   CCGAAT-TGGCAAGGCGG ACT CCGCTTTGCCACATTCGC   TCTTTATATAAGTTC 100 27
        aroE NONE
        aroD  527527 ..  527561 + -17.5  -5.37043   ATAAATACTAAAAAA     GTAGCAAGTTTCTTT GATGA AAAGAAACTTGCTAC     TTTTTTATCTAGAAT 100 40
     lmo0494  531241 ..  531266 + -14.9  -4.96848   GATGACGCTATGAAA         TGCCCCTTAAA GTAA TTTAAGGGGCA          TTTTTCTATAAAAAA 100 158
     lmo0495  532267 ..  532277 +  -2.6  -4.02021   GACTTTTATTGACCT                 TTAT ATT ATAA                 TTTGGTTAGTTACTT  53 39
     lmo0496  532567 ..  532597 +   -20  -5.83226   ATATAAAATAAAAAA       GGTTGAAAAAGCGA GTG TCGCTTTTTCAACC       TTTTTTTATTCACTT 100 40
     lmo0498 NONE
     lmo0499 NONE
     lmo0500 NONE
     lmo0501 NONE
     lmo0502 NONE
     lmo0503 NONE
     lmo0504 NONE
     lmo0505 NONE
     lmo0506 NONE
     lmo0507 NONE
     lmo0508  543074 ..  543109 + -13.6  -3.54919   ATAATTGCAATTTAA    TGAAACAAGCATTAGT TCGC GCTAATGCTTGTTTTA     TTTGGACCAATGATT 100 37
         prs  544153 ..  544174 +  -5.9   -5.9218   AGAATAAGCAGAAAA           CAGTAACTT AGTA GAGTTGCTG            TTTTTTTGTTATCTG  93 41
     lmo0510  545513 ..  545533 + -12.7  -5.40474   ATGAGTAAACTTGAA            CACCTGATT ATT AATCAGGTG            TTTTTTTAGAGAAAT 100 37
     lmo0511  546282 ..  546305 + -11.1  -5.69793   TAATAAACCCAAAAA          CCATCTGAC GTGAAA GTCAGATGG           TTTTTTCTTTAGTAT 100 18
     lmo0514 NONE
     lmo0515  549875 ..  549906 + -15.4  -5.18726   AGCTAGATAAAAAAA      GCGTAGATATCTTT GTTA GAAGATATCTACGC       TTTTTATTATCAAAA 100 31
     lmo0519  554505 ..  554527 +  -9.2  -5.79595   ATAATAAAGCGAAGA           GAACTTCTCG TAA TGAGAGGTTC           TTTTTTGTTTTGACA 100 37
     lmo0520  555634 ..  555651 +  -4.1   -5.4148   GCGGATATAAAAAAA             GAGCC CTTTGACA GGCTC              TTTTTTACTTATTTA  82 31
     lmo0522  557939 ..  557964 + -12.7  -5.60993   AATGTAAAAAGCTAC         GTTTTGCTTGG ATTT CCGAGCAAAAC          TTTTTTTGTAACAAA 100 34
     lmo0523  558491 ..  558520 + -10.7   -4.5394   TGTAAAAATGAAAAA       CGCTTAGTCGAGT TTAG GCCCGGCTAAGCG        TTTTGCTATTTATGT 100 36
     lmo0525  561783 ..  561813 +   -17  -5.71638   AAAGTAAATAAAAAA       GCCGCGATTTCC TATTAAT GGAAATCGCGGC       TTTTTTTACTTGTTC 100 34
     lmo0527 NONE
     lmo0528 NONE
     lmo0529 NONE
     lmo0530 NONE
     lmo0531  569952 ..  569987 + -10.6   -4.8622   TATGACGTGTAAAAT    AGAGAGTTACCTTCTA TAAT TAGGAGGTAACTTTCA     TTTTTGATTGGAGGA 100 29
     lmo0532  570830 ..  570844 +  -2.8  -4.85782   TACACTTCTTGGCAG               GCGAAG TAA TTTTGC               TTTCTTTTTCACAAG  66 17
     lmo0533 NONE
     lmo0534  572568 ..  572594 +  -8.1  -4.86822   AAACTAACAAAAAAA         GGTTTCCTC GCACATTCG GAGGAAACC         TTTTATTATGTCGTT  90 34
     lmo0536  575070 ..  575094 + -10.1  -5.66684   CTAAATAATTCGCAA          GTGATCCCT TGAAAAC AGGGATCAC          TTTTTTTATGAGTTG 100 33
     lmo0537 NONE
     lmo0538  577593 ..  577621 + -14.7  -4.70266   AATATAACAAAAAAA        GCCTCCAGCTAAT TCA ATTAACTGGAGGC        TTTTTGCATGCTATT 100 34
     lmo0540  580087 ..  580110 + -10.4  -6.01369   ATAAATAATAAAAAA          CTCGATTCTG TTTG TAGAATCGAG           TTTTTTTATTATTTA 100 33
     lmo0548 NONE
     lmo0549 NONE
     lmo0550 NONE
     lmo0551  590258 ..  590289 +  -5.2  -4.74103   GTTTAACATTTTTAA      GAGAAAACTTCATT TTTG GATGTTGTTTTCTC       TTTTTACATTGAGCA  74 35
     lmo0552  591369 ..  591405 + -14.7  -3.95126   AGCCTAACGAAAAAA    CAGCTTGAAAATGAG AAATTAC CTCGTTTTCAAGCTG    TTTCAATTATTTTTC 100 39
     lmo0554  593458 ..  593482 +  -2.2  -3.37344   TAACGAAACTTTTGC          GCAAATCTTT AGAGA AGAAATTTGC          TTACTTAAATAAAAA  45 45
     lmo0555  595019 ..  595044 +  -9.8  -5.67063   TAAAGGAATTAAGCG         CACTTTCTCC TTATTT GGAGGAAGTG          TTTTTTTGTGCTAGG 100 38
     lmo0556 NONE
     lmo0557  596543 ..  596570 + -14.3  -5.23016   TTTTAGTATAAAAAA        TCCAGAATGGC ACTGAG GCCATTCTGGA         TTTTTTAAATTATTT 100 30
     lmo0559  598933 ..  598959 + -15.3  -4.75174   TGAGATAACAAAAAA         GCCCTTCTTTC GGATA GAAAGAAGGGC         TTTTTAAATTAAATA 100 33
        hisJ  608354 ..  608370 +  -2.2  -4.56597   AATGTTTCAGTGTAG              CGCC TACGAGTCT GGCG              TTTTTAGGAAAGCCA  61 180
     lmo0572  609598 ..  609618 +  -6.8  -4.84527   GATTAAACGAAAAAA            CCGAGGAT GCGGA ATCCCCGG            TTTTTGCTGTCTAAA  83 35
     lmo0574 NONE
     lmo0575  613415 ..  613452 + -13.7  -5.14477   ACGATAAAATAAAAA   GAAGCTAGAAAAAGTGA GAAA TCATTTTATCTAGCTTC    TTTTTTGAATATCTA 100 34
     lmo0576  615328 ..  615348 +  -9.8  -5.10497   TTCGATAATAAAAAA            GCAATCTC TAGAC GAGATTGC            TTTTTTAAATACGTT 100 54
     lmo0579 NONE
     lmo0580  617634 ..  617655 + -14.5   -5.1287   AAAATAAATAAAAAA           CAGCGACCA CGCT TGGTCGCTG            TTTTTTAAATATCCA 100 30
     lmo0583 NONE
     lmo0584  624433 ..  624468 + -10.8  -5.70829   TTATAAAATAAAAAA    CACTATTAGTTAGAAAA TAT TTTTCT-GCTAATAGTG    TTTTTTTGTCGTGTT 100 35
     lmo0585  625399 ..  625431 +  -8.6  -5.06414   CCAGGAGTTTAAAAA      ATTTGCGTTTAGAA TTCTC TTCTAGACGCAAAC      TTTTTATTAAGACGA  95 29
     lmo0586 NONE
     lmo0587  628975 ..  628996 +  -9.5  -5.11033   GTTGCTCCGTAAAAA           CCTGTTAGC GAAA GTTAACAGG            TTTTTTGGCATTATA 100 29
     lmo0588  630500 ..  630523 +  -9.8  -5.61596   TATATAGACAATGAG          TCAATCATTT AATT AAATGATTGA           TTTTTTTGTGGCAGT 100 34
     lmo0589 NONE
     lmo0590 NONE
     lmo0591  633603 ..  633613 +  -2.6  -2.67735   GTGATTTCATCTTAC                 TAAT GCT ATTA                 ATTGCTATTTGCATG  41 47
     lmo0592  634264 ..  634287 + -11.8   -5.9362   TAAAAATATTTCAAA          CGAGGACAGA GAAA TCTGTTCTCG           TTTTTTTGTGTTTTA 100 38
     lmo0593  635288 ..  635310 + -16.4   -6.0427   AGACTAATATAAAGA           GACCTCGGAA ATT TTCCGAGGTC           TTTTTTTTATATGCT 100 34
     lmo0596  638700 ..  638724 + -11.6  -5.20333   ATAGTTAATAAAAAA          GAAGCTATCT TAGTT AGATAGCTTC          TTTTTATTATGCATA 100 33
     lmo0599 NONE
     lmo0600 NONE
     lmo0601  642317 ..  642340 + -12.6  -4.32402   AAAATAAAAAATCAG          TGCGCTAATT ATTT AATTAGCGCA           TTCTTTTGGTTAAAA 100 34
     lmo0602  642920 ..  642956 + -12.6  -5.99154   AGAAGAATAAAAAAA    TGTCTATTCTAGTTGA ATGAA TCAATTAGGATAGACA    TTTTTTTATTTCGTA 100 31
     lmo0606 NONE
     lmo0607 NONE
     lmo0608  649414 ..  649440 + -12.4  -5.40072   GTTTAAATGTAAAAA         GACAATGTGGCT GTG AGCTGCATTGTC         TTTTTTTGAGCAGAA 100 35
     lmo0609  649825 ..  649856 + -19.6  -5.31519   AACTAACTAAATAAA      GAAGCCGCGACCTA AAAT TAGGTTGCGGCTTC       TTTTTATTTAGCTAT 100 31
     lmo0612 NONE
     lmo0613  653995 ..  654014 + -10.8  -5.66989   TAAGATTTTCGAAAA            GCTAGATG CTAT CATCTAGC             TTTTTTTGCTGTTTG 100 38
     lmo0614  654627 ..  654640 +  -3.1  -2.92265   TCTTCTATAAGAAAG               GCTAG ATCA TTAGC                TACTTCTATATCACT  44 41
     lmo0616  656710 ..  656751 +  -9.7  -4.42238   GGTTAGGATTTTAAA TAA-AAAAAGCCGCAAACAA TCA TTGTTTGCGGCTGATTATTA TTTTAGTTCAAATGA 100 27
     lmo0619  659051 ..  659066 +  -6.2   -2.7185   AGAAATCGTGTATAA              TTTAGG GAGA CCTAAA               TGATTGGAGACTAGT  55 49
     lmo0620  659485 ..  659501 +  -8.1   -5.5943   ATTTAAAATGCAAAA              GACAATA TAT TATTGTC              TTTTTTTAGTACTTT  93 35
     lmo0621  660320 ..  660339 +  -7.2  -5.88565   AGATTTAACCTCAGA            CAAGCTAT GAAT GTAGCTTG             TTTTTTTGTTGTCCG 100 33
     lmo0622 NONE
     lmo0623  660963 ..  660990 + -15.8  -5.65177   ACAAAAGTTAAAAAA        CGACTTGATTTC CTGA GAAATCAAGTCG         TTTTTTTATAAATAT 100 30
     lmo0627  669000 ..  669023 + -13.2  -5.10933   AAATAAAGAAAACAA          CCGATCCAAG TAAG CTTGGGTCGG           TTTTCTTTTGAATAA 100 35
     lmo0628 NONE
     lmo0629  670039 ..  670063 +   -13  -5.27335   AAGTAATATATAAAA          CCGATTCAAG AATTC CTTGAATCGG          TTTTTCTTTAGCCAA 100 114
     lmo0630 NONE
     lmo0631 NONE
     lmo0632 NONE
     lmo0633 NONE
     lmo0634  675480 ..  675504 + -13.7   -3.4158   GCTAAATAATATAGA          GAGTCTAAGCG TTT TGCTTAGACTC          TTCCTACTTTTTCGA  95 32
     lmo0635  676270 ..  676292 + -11.4  -5.32944   GGAGATATTTTAAGA           CCTTTTTCCA TTT TGGGAAAAGG           TTTTTTAGTTATGAA 100 28
     lmo0636 NONE
     lmo0637  677405 ..  677451 + -16.2  -5.38054   AAGTAACAGCAAAAA GGTTCACGTCTAAAAATAGC AATCAAA GCTATTTTTAAGCGTGAACC TTTTTATTTCTACGG 100 35
     lmo0638  679427 ..  679452 +  -3.3    -5.626   GATTTACATGTAAAA         TACCTCAACTA CGGC TGTTTGAGGTG          TTTTTTTGTGAGGTA  82 329
     lmo0639 NONE
     lmo0640  681288 ..  681310 +   -15  -5.80248   CTTAATGGAAACAGA           CACTTGAGCA TTT TGCTCAAGTG           TTTTTTTGTGTATTA 100 36
     lmo0641  683433 ..  683468 +  -5.6  -4.96501   AAGTGATAAATTTGA    CTGCTTGTCTATTCCTA GTC TAAGA-TAGATGAGCAG    TTTCTTTTTGTGAAA  77 35
     lmo0642  684257 ..  684278 +  -8.7  -5.26875   AAATAAGAGCAAAAA           GCATCTCCG CACG TGGAGGTGC            TTTTTTAGTTGCACA  95 35
     lmo0643  685045 ..  685081 +   -14  -4.69415   TACCAAAATAAGCGA    AAAAAGAAGTATCCAG CAAAT CTGGATACTTCTTTTG    TTTATTTATCTTCGT 100 30
     lmo0645  688569 ..  688610 + -14.7  -5.08824   TTATTGGAATTTGAA CGCTCCTTATGTTGTAATG AATG TATTACAATAAAAGGAGCG  TTTTTTACATGGCAG 100 65
     lmo0646  689467 ..  689495 +  -7.6  -5.15634   TAAATAAAAAAAGAA        CTGTTTAAGC GAAAAATGA GCTTAAACAG        TTTTTTGATGCGATA  88 34
     lmo0648 NONE
     lmo0649  691528 ..  691550 +    -2  -2.60244   TGTATATTATCCGTA           CATTTAGATA GTA TTTCTAAAGG           TGAATTGCTTAAAAA  40 15
     lmo0650  694314 ..  694328 +  -2.9   -3.5774   ATAGAGGGGGCAGAC               TTTGT GGCAA ACAAA               TTTAAAACATTAGAT  48 68
     lmo0651  694969 ..  694988 +   -10  -5.58454   CATACAGATAAAAAA            GCTGTCAC TTTT GTGGCAGC             TTTTTTTGATATAAA 100 30
     lmo0654 NONE
     lmo0655  697591 ..  697627 + -17.5  -5.88471   TCTGTAAAAAAATAA    GCATCGAATGAGCTCTT AAT AAGCGCTCATTTGATGC    TTTTTTTTAATAATA 100 26
     lmo0657 NONE
     lmo0658  699497 ..  699517 +  -6.2  -5.68023   TTCTTCAAAATGAAG            GTCATTCA TCAAT TGAATGGC            TTTTTTTGCTTGTGC 100 102
     lmo0660  700845 ..  700864 + -10.8  -5.06103   GTAATAGAGAAAAAA            CCTTAAGC ACTA GCTTAAGG             TTTTTTGCAAATTAT 100 49
     lmo0664 NONE
     lmo0665 NONE
     lmo0666  704346 ..  704385 + -10.3  -5.64873   GATATTAAATCAAAA  TAATCGTCTTTTCGC GTTCATTTCA GTGAAAAGACGATTA   TTTTTTCTTATTGGC 100 33
     lmo0667 NONE
     lmo0668  706169 ..  706188 +   -10  -5.66989   CGATTTTTTCAAAAA            GAGAGCGG ATTT CCGTTCTC             TTTTTTTCATGTTTA 100 44
     lmo0669  707272 ..  707282 +  -2.4  -3.23853   GTATACGGAATTACT                 GGTG GAG CTCC                 TATTAATTAAAAGCG  44 5
     lmo0670  707503 ..  707541 + -10.4  -4.70319   GGTAAGCTAAAATAA   CACTTGGAACGCTAGGCT TTA AGTCTGCTGTTTCAAGTG   TTTTAATTTTGATAA 100 42
     lmo0671  708541 ..  708562 +  -8.1   -2.7806   AAGTGAACAAAGATA           TGGATGTTT GGGA AAGCATCCA            CTTTGAGAATTTACC  67 346
     lmo0672  709571 ..  709595 + -14.4  -5.54894   TTTTTAAATAAAAAA          CGAGCTAGGA GATAA TCCTAGCTCG          TTTTTTTAATGGATT 100 34
     lmo0675 NONE
     lmo0676 NONE
     lmo0677 NONE
     lmo0678 NONE
     lmo0679 NONE
     lmo0680 NONE
     lmo0681 NONE
     lmo0682 NONE
     lmo0683 NONE
     lmo0684 NONE
     lmo0685 NONE
        motB  721296 ..  721307 +  -4.4  -5.41746   AAGATGAGTAGGTGA                GTTG ATTG CAAC                 TTTTTTTAAGCGGTT  82 30
     lmo0687 NONE
     lmo0688 NONE
     lmo0689  724658 ..  724700 + -11.6  -5.07652   TGAGCTAGTTTTATA AAAAGAAGTGTTTGGACA ACTTTTC TGTTCAAACACTTCTTTA TTTTATTTTAAAAAA 100 25
        flaA  725800 ..  725825 + -12.6  -5.22258   CATTGTTTACCCTTA         GCCTCTCGTC ACCCCG GACGAGGGGC          TTTTCTTTTGATTTA 100 66
        cheY NONE
        cheA NONE
     lmo0693 NONE
     lmo0694 NONE
     lmo0695 NONE
     lmo0696 NONE
     lmo0697 NONE
     lmo0698 NONE
     lmo0699 NONE
     lmo0700 NONE
     lmo0701 NONE
     lmo0702  737169 ..  737185 +  -5.3  -3.18433   TTATTTTAAAAAAGA              TATTTTT TGA AAAAATA              TATACTTTTTCAGGT  55 32
     lmo0703 NONE
     lmo0704 NONE
     lmo0705 NONE
     lmo0706 NONE
     lmo0707 NONE
     lmo0708 NONE
     lmo0709 NONE
     lmo0710 NONE
     lmo0711 NONE
     lmo0712 NONE
     lmo0713 NONE
     lmo0714 NONE
     lmo0715 NONE
     lmo0716 NONE
     lmo0717 NONE
     lmo0718  749870 ..  749897 +   -10  -5.24129   TTTCAATAGAAAAAA        TCCTGTTCTC GCCAAAAA GAGAACAGGA         TTTTTTATGCAAACA 100 32
     lmo0719 NONE
     lmo0720  750640 ..  750674 + -11.6  -5.96894   GATTAAATAAAAAAA     CAGAAAGCCTCTCA AAAAAAA TGAGAGACTTTCTG     TTTTTTTATTTACGT 100 31
     lmo0722 NONE
     lmo0723 NONE
     lmo0724  756042 ..  756074 + -12.2  -5.65678   TCGTCCATAAAAAAA      TCGTTTGAAAGCAT ATCTC ATGCTCTCAAACGA      TTTTTTATATTTTCT 100 31
     lmo0726 NONE
     lmo0727  758554 ..  758578 + -10.1  -5.26316   AATAAATTTTTTCAA          GACCTTTTCGA AAC TAGAAAAGGTC          TTTTTTATGCAATCA 100 36
     lmo0728  759385 ..  759405 +  -4.7  -5.34381   CATATGAAAAACGAA            CTTTCCGAG TAA TTAGGAAAG            TTTTTCTTTACATTT  80 14
     lmo0729 NONE
     lmo0730  760311 ..  760330 + -10.8  -5.80364   CGTGAAGATATCTGA            GACCTTTC ACTT GAAAGGTC             TTTTTTTATTAAAAT 100 26
     lmo0731  760873 ..  760904 +  -9.6  -5.72207   AATCTTAATGCTAGA      CTGTAATAGGATGA GCCA TCATTCTGTTGCAG       TTTTTTTGATTTAAA 100 39
     lmo0732  763640 ..  763669 +  -9.5  -4.22375   AGTAAATAAAAAAAT       TTTCCAAGAACAA TTGT TTATTCTTGGAAA        TTTCTTCGGTAATAT  89 197
     lmo0733  764341 ..  764392 + -13.4  -2.90723   GCTTTTGGGGATGAG TCAGGCTTCAAAATTACTGTTT GCAAAAAG GAACTGTAATTTTGAAGTCTGA TGTGATTAAAAATAA  89 59
     lmo0735 NONE
     lmo0736 NONE
     lmo0737 NONE
     lmo0738 NONE
     lmo0739  771041 ..  771063 +  -6.3  -5.84381   TCATATATCCAAAGA           GTCCTTATC AATCC GGTAAGGGC           TTTTTTTGTTGATCA  95 54
     lmo0741 NONE
     lmo0742 NONE
     lmo0743 NONE
     lmo0744 NONE
     lmo0745  776334 ..  776380 + -14.9  -5.23016   AACAAACAGATAATG TAAAAGCGTAATATGATGGAAT TAAA ATTCC-TCGTATTGCGCTTTTA TTTTTTGAATTATTT 100 112
     lmo0747  777135 ..  777152 +  -7.1  -2.63715   ATAAAACATTTTTTA             TGTCAAA TATA TTTGACA              TAATGTAAAGTGGGT  61 58
     lmo0748 NONE
     lmo0749 NONE
     lmo0750  778260 ..  778295 +  -3.4  -4.29326   CTGCAACTGGAAATT    GTTTGGATATTGCCAAG TGG TTTGACAATG-CCGAAC    TTTATTCAATTTCAC  60 78
     lmo0751 NONE
     lmo0752  779501 ..  779527 +  -8.2  -5.59357   GATAAAAATAAAAAA         TTCTGCTAAA GGTTAAA TTTAGCAGAA         TTTTTTTGATGTAGT  93 36
     lmo0753  780300 ..  780313 +  -5.3  -2.86202   TTTATTGAGTAACTA               GTAAC CAGC GTTAC                ATCTTTTCGTATGCG  52 29
     lmo0754  780980 ..  781038 + -18.7  -3.10537   GCTGATGAGTGGTTG CTCCAATAATTTAAAAAGGATAGCTAGT TTTT ACTAGCTATCCTTTTTAAATGAA-GGAG TCTCATTTTAAAGTA 100 17
     lmo0755 NONE
     lmo0756 NONE
     lmo0757  783776 ..  783793 +  -9.1  -5.10497   GAGATGTGTATTAAA             GAGCGCT GATT GGCGCTC              TTTTTTGCGTCCATT 100 27
     lmo0758 NONE
     lmo0759 NONE
     lmo0760 NONE
     lmo0761  787237 ..  787254 +  -4.9  -5.30339   CATTTGAAAGCAAGC             TAGTATC TTTG GATGCTA              TTTTTGTGTTTTCAT  80 270
     lmo0762  788594 ..  788619 +  -2.7  -3.73072   CGAGTTCCTTCTTAA         TTTGCTATAATG AAA CAT-ACAGCAAA         TTTAGTGAGGAGATT  51 43
     lmo0763 NONE
     lmo0764  790519 ..  790541 +  -7.8  -5.53991   GAATAAAGTTTAAAA           CTCTGAGA TATAGAT TCTCAGAG           TTTTTTTAATGCCTA  93 35
     lmo0765 NONE
     lmo0766 NONE
     lmo0767 NONE
     lmo0768 NONE
     lmo0769  796068 ..  796088 + -12.6   -4.7416   AGAACGATAAAAAAA            GCACCTCC TACTT GGAGGTGC            TTTTTAGCATTTTGA 100 31
     lmo0771 NONE
     lmo0772  798793 ..  798820 + -17.2  -5.59962   CTTATCGTTGAAAAA        GCAGTGTCCTTA TTTT TAAGGACACTGC         TTTTTATTTATTTTA 100 30
     lmo0774 NONE
     lmo0775  801301 ..  801330 +  -8.7  -5.44119   AAATTAGGATAGAAA       GAAGCTGG-CAC GAAAAAA GTGACCAGCTTC       TTTTTTTACGCTAAA  95 29
     lmo0777  802754 ..  802784 +  -2.6  -6.01369   GATTGAAATGAAAGA       GGCAGGAAAC AGGTAGTTAGA GTTTCCTACC       TTTTTTTGTTATTTG  91 40
     lmo0778  803699 ..  803740 + -15.4  -5.14477   GCGAACATAAAAAAA CGCCATGCTTCATTTCCCT AAAAA AGGGAAGT-AAGCGTGGCG TTTTTTAGCTATATG 100 176
     lmo0780  805129 ..  805151 +    -7  -3.61398   TTGTATAAGCTACTA           GTGGAACATA GAT TGTGGTCCAC           TTATTAACAAGGGCG  67 425
     lmo0786  811752 ..  811779 +  -9.3  -4.54681   AAGTAGATTGATCGA        TAAAGTGCTGA ATTAAC TCGGCACTTTA         TTCTTTTTAATTACT  93 157
     lmo0787  813197 ..  813237 + -11.4  -5.58454   ATAATTAACAATCAA  GCAAGCATTCGCTAAA TGAAGCTAT TTTAGGGAATGCTTGC  TTTTTTTACTGTCAA 100 33
     lmo0788  817886 ..  817907 + -11.6  -5.48063   ATGATTAATTAAAAA           GCAGCCCA TTGTAT TGGGCTGC            TTTTTTCTATTCAAT 100 33
     lmo0791  820057 ..  820082 +  -9.1  -6.20267   TTTTATATGGGAATA         CACCAATAACT TTCA GGTTGTTGGTG          TTTTTTTGTTTTTAA 100 43
     lmo0792  821041 ..  821060 +  -3.6  -5.79595   ACGAAATTAAAAAAA            CAGAGA TGAGCGAT TCTCTG             TTTTTTCTTTTAAAA  90 31
     lmo0797  824888 ..  824930 +  -7.3  -6.20267   AAGAGTAAATAAAAA CATCTCCTGTATCATTCA AGTAAAAA TGAATGA-ACAAGAGATG TTTTTTTATTTTTGA 100 29
     lmo0800  828031 ..  828053 + -13.6  -5.35222   ATGAAAATGTCTAAA           GCTTACAGAT TAT ATCTGTAAGC           TTTTTTGTCGGTTTT 100 40
     lmo0801  830119 ..  830144 + -13.5  -5.25803   AATAACAATTTTTTT         GCCTAGAATAA AAAT TTATTCTAGGC          TTTTTTATGAAAATT 100 36
     lmo0802  830907 ..  830953 +  -9.8  -4.78848   AATTAATCTAATATG GAGCTTTATTTCTTTGCA AGTGAGATGGA TGCAAAGAAATAAAGCTG TTTTATATTTGCGAG 100 35
     lmo0803  833080 ..  833109 +   -13   -4.3453   TTAGAATAAGAAAAA       GCCCTAAGAACA ACACAA TGTTCTTGGGGC        TTTCTATTTAAGCTT 100 32
     lmo0806 NONE
     lmo0807 NONE
     lmo0808 NONE
     lmo0809 NONE
     lmo0810 NONE
     lmo0811  839461 ..  839514 +  -4.2  -5.03994   CAATTAAAAAACTAG AAAGCCT-CGCTC-GAATCT-TGTATA GTA TAGACATAGATTCTGAGTGGAGGCTTC TTTTTATGTATGAAA  76 34
     lmo0812  840116 ..  840126 +  -2.6  -2.87916   AATTAAATTAATAAG                 TTTT TAG AAAA                 TAAGTTTCTTTTTCC  42 79
     lmo0813  841083 ..  841103 +  -7.6  -5.23316   ATTAATGGCGAAAAA            CAGCTCTA GTTTA TAGGGCTG            TTTTTTGATATACTA  89 36
     lmo0814  842199 ..  842209 +  -6.8  -5.30155   GCCAGTTCACTTAGT                 GCTG ATA CAGC                 TTTTTTAGTTAGTAG  85 138
     lmo0815 NONE
     lmo0816  843293 ..  843315 +  -4.9  -5.61596   AGATTTATAAAAAAA           GTTGAGC GCATACTAA GCTCAAC           TTTTTTTATCAAAAT  86 31
     lmo0818 NONE
     lmo0819  847446 ..  847486 +  -8.6  -4.59773   GCACAGCAATAAGAA  TAAAATGCTATTTGGA GGAAAGTAA TCCTAATAGCATTTTA  TTTTTGCAAGTGGGG  89 29
     lmo0820 NONE
     lmo0821  848788 ..  848828 +   -15  -4.15849   GAAAAAACAACTATA  AAAAAGTGTGGATCAGTT AGCTA AACTGGTCCACACTTTTA  TTTACTTCTTGTTCT 100 25
     lmo0823  850149 ..  850177 + -10.3  -4.91511   TCTAATAGTAAAAAA        TCCCTTCCAGCTT ATC GAACTGGAGGGGA        TTTTTATGCTACAAT 100 36
     lmo0824 NONE
     lmo0825 NONE
     lmo0826  854397 ..  854437 + -14.2   -4.0641   AGAATAAGATAAAAA  CACCTTCGTTGGATTCAT GTAAA ATGAAACTAACGGAGGTG  TTTCTATGAGTACAA 100 84
     lmo0827 NONE
     lmo0828 NONE
        nifJ  859412 ..  859437 + -17.7  -5.48054   AGGTAAATAAAAAAA         GTAGGCCTAGC ATTA GCTAGGCCTAC          TTTTTTGCTTTTGAT 100 31
     lmo0832  863613 ..  863638 +  -8.4  -5.60993   GAAAATTAAGTAAAA         TCCACTCATA TATTAT TATGGGTGGA          TTTTTTTATGAGGGA  93 32
     lmo0833  864696 ..  864719 + -12.6   -5.6473   TAGTTTAAAGTAAAT          CAGATACCTT TTAT AAGGTATCTG           TTTTTTTGGTCTTAT 100 33
     lmo0834 NONE
     lmo0835  866545 ..  866571 + -12.4  -5.73339   AATAGAAAATAAAAA         CAAGCAATCCTA TTT TCGGATTGCTTG         TTTTTTTATCCTTCT 100 36
        uhpT  870520 ..  870548 + -10.5  -4.72272   ACTAATTACTAAAAA        GGTATCCTTAT TAATAGT ATAAGGATACC        TTTTTCATCGCAAAA 100 65
     lmo0841  875269 ..  875303 +  -5.2  -5.69793   AATAAATTATAAAAA    CACAGAAATTCCTTG TTTGGC TGAGGA-TTTCTGTG     TTTTTTATTTCATAT  86 36
     lmo0842  881901 ..  881926 + -16.3  -5.24129   AGAAGGTAAAATAAA         TACCGACCAGA AAAA TCTGGTCGGTA          TTTTTTATCGAGAAA 100 71
     lmo0844  882889 ..  882920 + -17.6  -5.64274   ATCAGGTAAATTACT      CTTTCCCTTAAAAG CTGT CTTTTAAGGGAAAG       TTTTTTTATACATAA 100 209
     lmo0845  884076 ..  884103 +  -8.6  -5.14985   AATAATAAATGAGGA        GAACTAGC-CGAA GAG TTTGTGCTAGTTC        TTTTTGTGTCTTTAC  95 36
     lmo0846  885270 ..  885295 +    -7  -4.01025   ACTAAACAATCATTA         GAAGCTAATT TTTAAC GATTAGCTTC          TTCTCTTTGTTGTGT  73 25
     lmo0847 NONE
     lmo0848  887612 ..  887646 +   -13  -5.72207   ATTATAAACAGAAAA     GCAAGATGACTTTGGA ATT TCCAAAAGCATCTTGC     TTTTTTTACTTTAAG 100 34
     lmo0850  890334 ..  890348 +  -3.6  -4.31815   TTGTCATAAATTAGT               CATTAA GTT TTGATG               TTTCTGTTATCCTTT  62 144
     lmo0851  891195 ..  891232 +  -3.7   -3.7795   AAATATATCGAAAAA   TAAAAAATCAAACTT TTTCCTTT ACGTTTGGTTTTTTA    TTTGCTAGAATTTAA  55 23
     lmo0852 NONE
     lmo0853 NONE
     lmo0854  892558 ..  892574 +  -2.3  -5.42862   TAAGCGTGTTCGTTT              CTTATTT AAA AAAGAAG              TTTTTTTCAACCTAT  74 71
         ddl  893788 ..  893811 +  -5.3  -5.24129   AAAATAAACAAGAAA          GCAGTTTTC ATATGC GGAAGCTGC           TTTTTTATGGAAGAG  82 39
        murF  895233 ..  895254 +    -6  -2.71712   AAATTGGACAGAACA           TATTACCA CTTAAA TGGTAATA            ATTTGGACAGGAGGA  55 47
     lmo0857  895989 ..  896033 + -12.6  -4.07568   GTTTTAAATACCAAA TAAAGAAAACCGATTCAGC TCTCGCTC GCTGAATCGGTTTT-TTTA TTTTCGCCAACAGAA 100 23
     lmo0859 NONE
     lmo0860 NONE
     lmo0861 NONE
     lmo0862 NONE
     lmo0863 NONE
     lmo0864 NONE
     lmo0865  905517 ..  905546 + -10.9  -5.12707   TGGGACTAATAAAAA       GCTGGAAATCATT TTTG GATGATTTTCAGC        TTTTTTAAAATTTAA 100 32
     lmo0866  907554 ..  907595 + -13.4  -5.28778   TAGTTACCATATAGA TAGACTGTAGATAAAG AAGATTTTAA CTTTATCTACAGTCTA  TTTTTTATAAATGCT 100 55
     lmo0867  908474 ..  908495 +  -5.1  -5.69262   ATTGATTAAATGAGA           GCGTCTAAG GGAA CTTAGGCTC            TTTTTATTTTTGTAA  86 32
     lmo0869 NONE
     lmo0870  910701 ..  910725 +  -7.1  -5.40625   ACGCCGGATTTTTCG          AGCTCGCGCAA TTG TTGTGTGAGCA          TTTTTTGTGTGATGT  91 242
     lmo0872  912177 ..  912201 +  -9.4    -5.243   TAGTTCAAATAATAG          GCCTTTTACA GTGAA TGTAGAAGGC          TTTTTTGGTGCTTTC 100 38
     lmo0873 NONE
     lmo0874 NONE
     lmo0875 NONE
     lmo0876 NONE
     lmo0877 NONE
     lmo0878 NONE
     lmo0879  918912 ..  918930 +  -4.5  -5.60993   TTGTAAATAGAAAAA             CGTCAGG CTTGT TCTGGCG             TTTTTTTGTGCACAA  85 35
     lmo0880  920415 ..  920444 +  -9.4  -5.58179   AAAAGTTAAAGAAAA       GGAAGCACTC ATTTTATTTA GAGTGCTTCC        TTTTTTATTATAATA 100 32
     lmo0882 NONE
     lmo0883 NONE
     lmo0884 NONE
     lmo0885 NONE
         dal  926037 ..  926056 +  -3.6  -4.01888   AGAAGGTAATATTCG            TGCTTTTT TTAG AAGAAGCG             TTTATAATCTAACAT  57 39
     lmo0887 NONE
     lmo0888 NONE
        RsbR NONE
        rsbS NONE
        rsbT NONE
        rsbU  929777 ..  929796 +  -3.6  -3.35597   TCATTCTTTAGAGAG            CATTTACT GGTG AGTAAACG             TATTTAAAGAGTGGA  51 60
        rsbV NONE
        rsbW NONE
        sigB NONE
        rsbX  932057 ..  932088 + -11.8  -5.47399   CCGGAATAACCATAA      CACCTTTTAAACTA GCGA TGGTTTGAAAGGTG       TTTTTTTCAGATTGG 100 32
     lmo0897 NONE
     lmo0898 NONE
     lmo0899  936834 ..  936861 +   -10  -5.60993   GTAATAACTTATAAA        GACATTGTTTAG GAAA CTAAGCAGTGTC         TTTTTTTGTGGAAAA 100 256
     lmo0900  937601 ..  937625 +  -8.7  -5.49234   AAAAAATAAGAAGGA          GACTTTCATTG TGA TGATGAAAGTC          TTTTTTGTTCGGTCT  95 32
     lmo0901  939057 ..  939076 +  -2.1   -4.8622   CGATATGCTATAATT            TGACTAG AAATGG CTAGACA             TTTTTAATTCAAGCG  65 57
     lmo0902  940197 ..  940219 + -11.4  -5.52384   GGGACCGCTCAAAAA           GAATCCAAGT TTT GCTTGGATTC           TTTTTTTCATACAGG 100 403
     lmo0903  940710 ..  940727 +    -7  -5.90981   AAAATGATTTATAGA             CCAAGC CGTGGT GCTTGG              TTTTTTTTCATCTAG 100 39
     lmo0904  941482 ..  941505 +  -9.8  -5.19879   CGACAAGGGAAAAAG          TAACCAAATA ATTT TATTTGGTTA           TTTTTGTGTTTGAAA 100 23
     lmo0905 NONE
     lmo0906 NONE
     lmo0907  944207 ..  944237 + -13.4  -6.28401   AAAGCATAGAAAAAA       CGAGCTTTAGGAAG TAG TTTCCCAAAGCTCG       TTTTTTTATTTTTTC 100 32
     lmo0909 NONE
     lmo0910  947021 ..  947036 +  -2.5  -4.41716   CATCTTGTTTTAACT              TGCCC TCAGGC GGGTA               TTTATTATATGGTAT  58 28
     lmo0911  947611 ..  947632 +  -6.5  -5.31275   CATACGTAAGAAATA           GCCTGGGAC TTTT GTTCTGGGC            TTTTTTATACTAGCA  85 32
     lmo0912  948540 ..  948564 + -12.3  -5.75342   AATTAAGATAAAAAA          GCTAGTTACAT TCG ATGTAGCTAGC          TTTTTTTTGAAAAAA 100 35
     lmo0913  950236 ..  950264 + -12.5  -4.89393   AATAAGCAATATAAC        AAACTCCTTCGCT TCA AGCGGAGGAGTTC        TTTTTATGCAGTTTC 100 41
     lmo0914 NONE
     lmo0915 NONE
     lmo0916 NONE
     lmo0917  953781 ..  953815 +   -13  -3.74077   TTAATGTAACAGAGC     GCCAGTTGTGGTAGTT GAT AGCTAATACAACTGGC     TTTCGGTATATAGGG  95 37
     lmo0918  955999 ..  956021 +  -7.1  -4.78477   GTAGCCCCGCGGATT          CCTCTCTGAA AATA TTCAG-GAGG           TTATTTTTTATGTCT  83 284
     lmo0919  957586 ..  957611 +  -9.9  -5.07486   AAATTATCACAAAAA         GACAGCAATTT AGTT AAATTGTTGTC          TTTTTATTCAAGCTA 100 9
     lmo0920 NONE
     lmo0921  959642 ..  959652 +  -3.2  -3.52652   CTACTTGCGGATTTA                 TGCA GCT TGCG                 TTATCCTTAAATAAA  50 45
     lmo0922  960632 ..  960669 +  -9.9  -5.67283   TATTTACGCAAATAA   CCGAATGCAAAGAGAAG GAAA CTTCTTGATGCGTTCGG    TTTTTTCTTTACATT 100 26
     lmo0923  961417 ..  961440 +  -3.8   -2.6436   AGCTCTCAAGCAAAA          CGTCATCTGG TAAG CTAGAAGATG           CCTTTTTAGAGTTTG  45 221
     lmo0925 NONE
     lmo0926  963268 ..  963288 + -14.1  -6.02919   TAGGCAAATAAAAAA            GAGTCCAGA TAT TCTGGACTC            TTTTTTTATTTATCG 100 30
     lmo0928 NONE
     lmo0929  966926 ..  966948 +    -2  -5.28778   TAATGAGGAAAAAAA           GACAGC GGATTTTCTAA GCTGTC           TTTTTTCTGGATAAT  70 38
     lmo0930 NONE
     lmo0931  968785 ..  968813 + -18.3  -5.95539   ACTTTATTAAAAAAA        TGGAAAGCACGCG GGA TGCGTGCTTTCCA        TTTTTTTATTTGAGA 100 31
     lmo0934 NONE
     lmo0935 NONE
     lmo0936  973462 ..  973500 + -29.2   -4.8384   AAATCAAAAATAAAA   GAACGGTACGGCGCATTA TCG TAATGCGCCGTACCGTTC   TTTTTCAGTTATTTA 100 28
         fri  979543 ..  979569 +  -7.3  -5.76633   AGAGAGTAATAAAAA         CTGTGCGGGAT TAATC GTCTCGTACAG         TTTTTTTGTCTCTAA  93 39
     lmo0944  980080 ..  980108 + -10.3  -5.45802   ATCCAACATAAATGA        CCGCGTGTAATCA ATT TGATTCCAGGCGG        TTTTTGTTTTAAAAA 100 41
     lmo0945 NONE
     lmo0946  981693 ..  981724 +    -3  -5.60993   CAAACTCCCTTTTAG      CTAGTGCGGT TTACTCCCTTTT TCCGCACTAG       TTTTTTTATGCGCAA  82 174
     lmo0949  984806 ..  984831 + -11.3   -5.0916   GGACGCAAGAAAAAA         GTAGATTAGGC GATA GCTTAATCTAC          TTTTTCTATTCCCCA 100 17
     lmo0952  987188 ..  987210 + -11.4  -5.54338   GATTATAATTCGAAA           CGAGTTTGAA TTT TTCAAGCTCG           TTTTTGTTTTACTTC 100 33
     lmo0953  987515 ..  987548 +  -8.3  -6.02914   AAAATAATGAGAATG     CAGTTTGTATCTTGTG TTA CGCGAGA-ACAAGCTG     TTTTTTTTATGTAGA 100 39
     lmo0954 NONE
     lmo0955  988920 ..  988941 + -13.1  -5.28176   AAATAAAAGTAACGA           GCGCAGAAT AATT ATTCTGCGC            TTTTTTATAACTAAA 100 35
     lmo0956 NONE
     lmo0957 NONE
     lmo0958  991697 ..  991725 +   -11   -5.1101   AAACAATAAATAAAA        GCTTGAGGCGGA ATCTG TCTGCCCCAAGC        TTTTTTGCATAATGA 100 32
     lmo0959  992865 ..  992889 +  -7.2  -5.60993   AGAAAAAATAGATTA          GAGATTGGTC ACTTA GACTAGTCTC          TTTTTTTGTGCCAAA  93 25
     lmo0960 NONE
     lmo0961 NONE
        lemA NONE
     lmo0963  996710 ..  996734 +  -9.4  -5.33866   AAATATGTAAAAAAA         GAAGCAACCCA GGAA TGGGT-GCTTC          TTTTTTATAAGTTTC 100 31
     lmo0967 NONE
        ppnK NONE
     lmo0969 NONE
     lmo0970 1002301 .. 1002330 + -18.1  -5.54894   TTTTAAAGAAAAAAA       GACCGTAAGTAGT TTTT ACTACTTACGGTC        TTTTTTTGGTCCATT 100 35
     lmo0975 1007631 .. 1007662 +    -9  -5.16151   GAACTAATAAAAAAA      TAGTTATTTCTTCT ATAT AAAAGAAATAACTA       TTTTTATTAAATTTC  95 23
     lmo0978 1010125 .. 1010143 + -10.2  -5.64274   TGAAATAATATCAAA             CCGTCCGT TCA GCGGGCGG             TTTTTTTGTGAATAA 100 33
     lmo0979 NONE
     lmo0980 1011831 .. 1011862 + -14.6  -4.56775   AAATGGTATAAAATA      AAAAAGGTTGGCTC CGCA GAGCCAACCTTTTA       TTTTTCGCCGGAAAT 100 30
     lmo0982 NONE
     lmo0983 1015026 .. 1015054 +  -9.6  -5.52909   AATAATTAAGGGAGA        CTCGGTAATGTC ATTGC GGCACTACCGAG        TTTTTTTGCATCTTA 100 32
     lmo0984 NONE
     lmo0985 NONE
     lmo0986 NONE
     lmo0987 NONE
     lmo0988 1019445 .. 1019474 + -10.2   -5.7946   TTACTATAATAGCTG       CAACCTATTTGT ATTTTC GCAAATAGGTTG        TTTTTTTCTTGACAA 100 32
     lmo0989 1019985 .. 1020002 +  -7.1  -3.04398   AAAAATTTAACTATA             TAGTTAG AATT CTAACTA              ATTTTAAGGGGGAAC  63 40
     lmo0990 1021569 .. 1021600 +  -8.1  -5.80003   TAACTTTAAATGTTA     GCGAGACCTTTGCCT TTAC GGGC--AGGTCTCGC      TTTTTTGTTTCTTCA 100 211
     lmo0991 1022444 .. 1022469 + -12.7  -4.18018   ATAATTTTTAATAGA         CCAGAAGTGCA TATT TGTACTTCTGG          TTTTACATACAACCA 100 37
     lmo0992 NONE
     lmo0993 1024689 .. 1024710 + -13.1  -5.28176   TGGTTAAATATAAAA           GCCATTCTG GTTG CAGAATGGC            TTTTTTGTCCATGAA 100 34
     lmo0996 1026837 .. 1026864 +  -8.5  -5.09204   ACTTGCATTAGAAAA        AGGCTTGAGTT TAAGTT AACTCAAGCCC         TTTTTATTACGCTGT  95 7
     lmo0999 1030739 .. 1030774 +  -9.2  -4.86033   AAAGAAACGCAAACT    AAAAAGAAATCCGAAT GATT ACTCGGATTTCTTTTC     TTTTTGTAAAAATTT 100 8
        ptsH NONE
     lmo1003 1034921 .. 1034947 + -14.6   -5.1523   TAATATCTGAATAAA         GACCTAGACAAT TTT GTTGTCTAGGTC         TTTTTATGTTGTGAA 100 38
     lmo1004 NONE
     lmo1005 1036934 .. 1036967 + -19.9  -5.69262   TTATCGTTAGACGAA     GAAATACCCACTAAC TAAG GTTAGTGGGTATTTC      TTTTTATTTTTCTAC 100 31
     lmo1007 1038566 .. 1038597 +  -8.9  -5.81412   ATTTTAATTATCAAA      GACTGTAGAAAGG TTCGTT CCTTTTTATAGTC       TTTTTTTTGGATAAA 100 34
     lmo1008 1039135 .. 1039156 +  -8.8  -6.09196   ATAATTTACTTAGGG           GCTGTGAA CTTATA TTCACAGC            TTTTTTTGTTTTCAA 100 64
     lmo1009 NONE
     lmo1010 NONE
     lmo1011 1041394 .. 1041423 +  -9.3  -4.56597   TTAAAAAATCAAAGG       GAACTGTTTCGTC TGTT GGCGAAGCAGTCC        TTTTTAGAAGGAGAG  93 37
     lmo1012 1042565 .. 1042601 + -14.6  -5.03201   GAAAGTAAATAAAAA    GACGTCAATTCGTTCT CAAAA GGAGCGAATTGGCGTC    TTTTTAATTATTATT 100 29
        gbuA NONE
        gbuB NONE
        gbuC 1046783 .. 1046825 +  -5.1  -5.76633   ATAAACTTTTAAAAA GGCATGAAGAAA--ATCAAGT GAT GCTTGATAGTTTCTCCGTGCC TTTTTTTCTCTATAA  86 37
     lmo1017 1047389 .. 1047418 +    -8  -5.80817   ATAATGAAACAAAAA       TCCGTGAAAAGG TAATTT TCTTTTCATGGA        TTTTTTTGTATTCAA 100 37
     lmo1018 1048211 .. 1048222 +  -4.4  -2.78384   TAGGTAGCCTTACAA                GCTT AGAT AAGC                 TATAATGAAACAAGA  48 51
     lmo1019 1049156 .. 1049170 +  -2.1  -3.66999   TAGTAGGCTATGTTC               CAACT AGCGC GGTTG               TTTCAATCAATAAAT  47 43
     lmo1020 NONE
     lmo1021 NONE
     lmo1022 NONE
     lmo1023 1052436 .. 1052451 +  -3.2  -4.46621   GTTTGCGAATTACCG              CTTGCT ATCT AGCCAG               TTATTTTCTATTATA  62 107
     lmo1024 NONE
     lmo1025 1054282 .. 1054313 + -11.7   -5.8187   AACATAAATAAAAAA      GATGACTGAAGCT CGTTCA AGCCTCAGTCATC       TTTTTTTATTCAGTA 100 30
     lmo1029 1058545 .. 1058571 + -15.2  -6.04419   AAAATAACAAAAAAA         GCCTGTGCTCTA TTT TTGAGCACAGGC         TTTTTTTGTTATTTT 100 39
     lmo1031 NONE
     lmo1032 NONE
     lmo1033 NONE
     lmo1034 NONE
     lmo1035 NONE
     lmo1036 1067714 .. 1067742 +  -7.4   -4.4267   CCAATAAAAACTAAA        GCGAGACCAC TATTTCAGC GTGGCCTCGC        TTTTGGCTTTTACAG  81 77
     lmo1041 NONE
     lmo1042 NONE
     lmo1043 NONE
     lmo1044 NONE
     lmo1045 NONE
        moaC NONE
     lmo1047 1075327 .. 1075362 + -21.4  -5.01535   AAATTGGGGGATAAA    TAAAACATCCGGTCGC ATGT GCGGCCGGATGTTTTA     TTTTTGTCGTTCTGC 100 27
     lmo1050 1077553 .. 1077581 + -10.3  -4.29326   TCATAAAGACAAAAA        TCCCCACAGGA TCTTAAT TCCTGCGGGGA        TTTATTCAATTTAAC 100 35
        pdhA NONE
        PdhB NONE
        pdhC NONE
        PdhD 1084236 .. 1084265 + -14.4   -4.2349   TGTAATCAACACGAA       GCGGAGATACTC TTTTTT GGGTATCTCCGC        TTTTAAATATAGAAA 100 36
     lmo1056 1084740 .. 1084771 +  -8.9  -4.49958   AATAAGATTATTTTG      TAAAAAGCAAAGC GAATGA GCATTGCTTTTTA       TTTATTTGGTCAAGT  89 41
     lmo1057 NONE
     lmo1058 NONE
     lmo1059 1086642 .. 1086692 + -12.2  -5.60993   ATAATTAAATAGAAG GAATCCAGTTGATAGAAGCAAAT GTCACA ATTTGCG-CTATCATCTGGATTC TTTTTTTGTGAGAAA 100 37
     lmo1060 NONE
     lmo1061 1088871 .. 1088898 + -12.8  -5.42131   AAAACAGCAAAAAAA        CAGGTAGAGTCC ATGT GAACTCTACCTG         TTTTTTATATGCTTA 100 42
     lmo1062 NONE
     lmo1063 1091058 .. 1091096 +  -9.1  -5.63012   AATGAAATAAAAAAA  GCGAATGTATTGGCCTAA AATT TTAGG-TAATACAATCGC   TTTTTGTTTATTTTT 100 40
     lmo1066 1093882 .. 1093905 + -11.2   -4.6951   GAGACGATAGCGACG          GAGGAAAATA AATC TATTTTCCTC           TTTCTTTTGGCTAAT 100 134
     lmo1067 1095817 .. 1095859 + -17.5  -4.94222   AATTAACGAACAAAA GACCAAATAATTTTTAAGT ATATC GCTTAAAAATTATTTGGTC TTTTTATGCATTATT 100 39
     lmo1068 1096840 .. 1096869 + -16.7  -5.58179   CAATTAAATAAAAAA       GTACGAAGAGATT TGAA AATCTCTTCGTAC        TTTTTTATTCTGATA 100 30
     lmo1070 1097619 .. 1097641 +  -4.1  -5.99154   TGAATCAAATGAAAA           GATGTCTGA TTTTT TCTGGCATC           TTTTTTTGTTTGGTA  93 41
     lmo1071 1098997 .. 1099022 + -12.1  -5.44119   ACGTTAAATTATGTA         GAAAAAGCTAA ATAA TTAGCTTTTTC          TTTTTTTACGATACC 100 34
        pycA NONE
     lmo1073 1104045 .. 1104057 +  -4.9  -3.33315   TTGGGAAGAAGTGTT                TTTGT GAA ACAAA                TTATAGAAGTATTAA  54 313
     lmo1074 NONE
     lmo1075 1105871 .. 1105903 + -11.4  -5.26875   TGGAAATAACACTAA      GCTGTTTGCTTCTT AATAC AAGATGCAGACAGC      TTTTTTGGTTGAAAG 100 32
     lmo1076 1107767 .. 1107795 + -10.5  -5.28778   AATATTAAATTATAA        CACTTCCATAA TCTAATT TTATGGAAGTG        TTTTTTGTAAGTACT 100 33
     lmo1077 1109661 .. 1109707 + -24.3  -3.78329   GAAATCTTTAAAAAA TAAAGAAAGAGGTAACTGTTT ATAAC AAACAGTTACCTCTTTCTTTA TTTAAGTTCATCGCC 100 23
     lmo1079 1113639 .. 1113669 +  -8.5  -5.57396   ATAAATGAGGGAAAA      CGTTAGGTAGCTATG TTA CATAGC--CCTAACG      TTTTTTGTTAGTTCT  95 37
     lmo1080 NONE
     lmo1081 1116490 .. 1116502 +  -3.5  -3.18264   GCGTATGGGCAATAT                TTAAT GAA ATTAA                TTAATAAATAAGAAG  47 2
     lmo1082 NONE
     lmo1083 NONE
     lmo1084 1118922 .. 1118948 + -11.1  -5.82281   AAATAATAAAAAAAA         CAATTATACGA TGCAT TCGTATAATTG         TTTTTTTATATCTTT 100 35
     lmo1085 NONE
        ispD NONE
     lmo1087 NONE
        tagB NONE
        tagD NONE
     lmo1090 NONE
     lmo1091 1126597 .. 1126609 +  -2.7  -3.58162   TCTTAGGCTCTTTTT                TTGTT AGT AACAG                TTAATTTAATAGTGA  48 127
     lmo1092 NONE
        nadE NONE
     lmo1094 1129367 .. 1129391 + -10.1  -5.40474   GCTTAACAACAAGAA          TGATTCTGGGA CTT TCCTGGAATCA          TTTTTTTGGAGGGAT 100 41
     lmo1095 1129860 .. 1129886 + -13.2  -3.87364   AAAATGAAAGAAGAT         GAAAAGGACAAG TGA TTTGTCCTTTTC         TTATATTATTGTGAA  95 69
        guaA 1131510 .. 1131546 + -10.4  -6.11229   GGAATAGTAAACGGA   GAGCTAGAAAGCCTTTA TTGA TAAGGGTTTTC-AGCTC    TTTTTTTATTTTCAT 100 34
     lmo1101 1137657 .. 1137667 +  -5.4  -3.33419   TTAAGATGGTGTGAA                 GTAG TCG CTAC                 TGTTGATTTCACAAT  56 282
     lmo1116 NONE
     lmo1117 1154624 .. 1154674 + -14.4  -5.09245   TCCATTCCTTTTATT TTAGATATCCCTTCAAGTAAATTA TCA TAATTTACTTGAAGGGATAAATTA TTTTTATAGTTTTAA 100 445
     lmo1120 NONE
     lmo1121 NONE
     lmo1122 NONE
     lmo1123 NONE
     lmo1124 1159936 .. 1159950 +  -2.8  -5.36441   TTTCTATTCCATGGG               GAATGC AAT GTGTTC               TTTTTTATATGAACA  72 131
     lmo1125 NONE
     lmo1126 NONE
     lmo1127 1161664 .. 1161685 +  -5.9  -5.38549   TATTCTATAAGAAAA           GAAGACC ATTAATTG GGTCTTC            TTTTTATTGTTTAGA  84 14
     lmo1131 NONE
     lmo1132 1167615 .. 1167637 + -10.7  -5.38958   GCAAAATAATAAAAA           CAGCTTGTA TAAAT TACAAGCTG           TTTTTATTTATAAAT 100 32
     lmo1134 NONE
     lmo1135 1169725 .. 1169752 +  -6.4   -5.1861   TATGAAAGCTATTAG        GTAAGTTAGGTT TAAT AATCCAACTTAC         TTTTTTAGTAGTAAA  84 209
     lmo1136 1171629 .. 1171653 +  -8.7  -5.28481   GAAAATAACAAAAAA          GGAATTTGG CAAATGA CCAAATTCC          TTTTTTACTTAAATG  95 33
     lmo1141 1174115 .. 1174132 +  -6.3  -5.64304   ATAAAAAAGATAAAA             CCTGCTA ATTT TAGTAGG              TTTTTTATTCTATTA  89 18
     lmo1142 NONE
     lmo1143 1176194 .. 1176220 +  -3.7  -4.10657   AGAATTTTTGAGAAA        GGTACGC-ACTG ACTG TGGTTGCGTGCC         TTTTGAACAATCTGA  59 63
     lmo1144 NONE
     lmo1145 NONE
     lmo1146 NONE
     lmo1147 NONE
     lmo1148 1179165 .. 1179177 +  -4.9  -4.56597   CTTTGGGGGTTGGTT                TAAGT GCA ACTTA                TTTTTGCACGACACG  69 23
     lmo1149 1180059 .. 1180082 +    -6  -6.20267   TTTGCTGTGCATAAA          CTCTCATTCG ATAA CGGATGAAAG           TTTTTTTGTTTTTCA  95 341
     lmo1151 NONE
     lmo1152 NONE
     lmo1153 NONE
     lmo1154 NONE
     lmo1155 NONE
     lmo1156 NONE
     lmo1157 NONE
     lmo1158 NONE
     lmo1159 NONE
     lmo1160 NONE
     lmo1161 NONE
     lmo1162 NONE
     lmo1163 NONE
     lmo1164 NONE
     lmo1165 NONE
     lmo1166 1194119 .. 1194130 +    -3  -3.56862   AAAAGGAGGATAAAC                TATG TCAG CATA                 TTTGGCGGAATTTAT  50 52
        glpF 1194833 .. 1194862 + -10.2  -3.57144   ATTATAATAAAGCAT       GGAGTAAACAAG AATGGC TTTGTTTACTCC        TTTAAAAATGAGAAA  86 34
       AckA2 NONE
        cobD NONE
     lmo1170 1198254 .. 1198280 +  -5.9  -5.88476   TATGTATAATTCTTG        GTTCCAGTGTAG TTGT CT-CACTGGGGC         TTTTTTATTTGTTTT  93 232
        pduQ 1199890 .. 1199930 +   -10  -4.56159   TATAGCAGAGCAACG GGGCTCCCTCAAAAATATT GCAC AATATTTTTAAGGG-GCTC  TTTCTATTTTCTTGG 100 139
     lmo1172 NONE
     lmo1173 1202095 .. 1202146 + -16.2  -4.25104   TAGCTATGAAAAAGC GATGAAGCTTAAAGCCAAGTAACG ATAC CGTTATTTGTCTTTAAGCTTTTTC TTTTGCTAGAAAGGA 100 38
        eutA NONE
        eutB NONE
        eutC NONE
     lmo1177 NONE
     lmo1178 NONE
     lmo1179 NONE
     lmo1180 1208962 .. 1208972 +  -5.4  -3.35832   GACTCGAAAATTGCC                 CGAA ACT TTCG                 CTTTTTACCAGATTT  57 100
     lmo1181 1209806 .. 1209817 +    -3  -3.19463   GGTGAATATAAAAAG                TAAG GAGG CTTA                 TTCATGAATAATGAG  47 23
     lmo1182 NONE
     lmo1183 NONE
     lmo1184 NONE
     lmo1185 NONE
     lmo1186 NONE
     lmo1187 1213437 .. 1213478 + -11.2  -5.63517   CATAATTGTGAAAAA GTTAGAATGTCGCTTCGAT TTTAT GTCGAA-CGATATTCTAAC TTTTTTATTTAAAAA 100 36
     lmo1188 1215096 .. 1215122 + -11.7  -5.96894   AGCATAAACAAAAAA         CGATTTCGGCT CTCAC AGCTGAAATCG         TTTTTTTATTTGAGT 100 34
     lmo1190 1216763 .. 1216786 + -11.1  -5.64274   CGTAAATCTCAAAAA          GACGCCAAA GTTCTG TTTGGCGTC           TTTTTTTATGGCTAA 100 301
        cbiA NONE
        cobD NONE
     lmo1193 NONE
        cbiD NONE
        cbiE NONE
     lmo1196 NONE
        cbiF NONE
        cbiG NONE
        cbiH NONE
     lmo1200 NONE
     lmo1201 NONE
        cbiK NONE
        cbiL NONE
     lmo1204 NONE
     lmo1205 NONE
        cbiQ NONE
     lmo1207 NONE
        cbiP NONE
     lmo1209 1232866 .. 1232878 +  -4.1  -5.40474   CCAGACATCAAAGCC                GGAGA GGT TTTCC                TTTTTTTAAAAACGT  82 53
     lmo1212 1234410 .. 1234428 +  -2.5  -3.31263   AAAGCTATTGCAAAT             TATATCG AGCCG TGATATA             TTATAAGCATCAAAT  45 1
     lmo1213 NONE
     lmo1214 1235344 .. 1235367 +  -8.2  -5.16237   AATATAATCAAAAAA          GATTACGACA TTTA TGCCGTAATC           TTTTTTGATAGAATT  90 39
     lmo1215 1236657 .. 1236668 +  -4.4  -2.59881   AGGGCTATATAACAG                CTAC GAGA GTAG                 ATTGTAACATAAGTA  47 143
     lmo1216 1237839 .. 1237857 +  -3.8  -5.61824   AACCTTGCAAAAAAA             GCTGAATA GAT TACTCGGC             TTTTTTTGCGTTTTC  84 42
     lmo1217 NONE
     lmo1218 1239805 .. 1239837 + -14.3  -5.25805   GAAAATAAAGAAAAA      GTGGTGGCTAAGTTG TTT TGACTTAGTCACCAC      TTTTTTAGATTTCTT 100 33
     lmo1220 1240690 .. 1240718 + -10.5  -5.16572   TAATTAAAAAAGAAA        TAATCTCTCCA ACCAATA TGGAGAGATTA        TTTTTTAGCTTGAAT 100 34
        pheS NONE
        pheT 1244517 .. 1244557 + -14.3  -6.28401   TCGCTAAATAAAGAA  GAACTAAGCTACCTGGAAA ACA TTTTCAGCTAGTTTAGTTC  TTTTTTTGTTTTTTA 100 34
     lmo1223 NONE
     lmo1224 1248798 .. 1248833 + -10.7  -3.75629   TCAGTTGAATGATGA    TGAAAAGAACTTGTT TTTATC GGCAAGTTCTTTTCA     TTTGACTTAAAAATA  90 29
     lmo1225 NONE
     lmo1226 1252570 .. 1252596 + -13.8  -5.05577   AAATAACACAATAAA         CCGCATTCCTTT ATA AAGGGAGTGCGG         TTTTTAGTTTGATTT 100 35
     lmo1227 1253349 .. 1253373 +  -8.6  -5.85011   CTATATAAATAAAAA          CATCTCGCCA TTCAT TGACGAGATG          TTTTTTTACTTTTTA 100 33
     lmo1229 NONE
     lmo1230 1255292 .. 1255313 +  -3.7  -4.16101   ATACCAGATGTATAC           TCTTAGCCA ATTT TGGATAGGA            TTTCTCTGGTATTTT  59 53
     lmo1231 NONE
     lmo1232 1259480 .. 1259494 +  -2.8  -2.98942   CATGGCTCCAAATAG               GTCTAG GTG CTATAC               TGTGTGTACAAAAGT  43 56
        trxA 1259860 .. 1259887 +  -9.3  -4.72846   TATGCTAAAATGAAA        GAAGCTTAGAA CAAACA TTCTAGGCTTC         TTTTTAAATGTGTAA 100 44
        uvrC 1261748 .. 1261773 +  -9.8  -4.67982   CCACACGATTATAGA         CGCCAATGAC TTTGAT GTTATTGGCG          TTTTATTGCGTAAAA 100 45
     lmo1235 1263135 .. 1263181 + -11.1  -4.25658   CTCGATAAATAAAAA TAAGCTTGCAGCATCAAAG TAAATTTCT CTTTGTTACTGCAAGCTTA TTGTTTTAGTAGCGT 100 29
        racE NONE
         rph NONE
     lmo1239 NONE
     lmo1240 1266758 .. 1266793 + -21.4  -5.18355   AGGACGTAATATGAA    GCGCCGTAAACGTTGT TAAT ACAATGTTTACGGCGC     TTTTTGGTTTTTCGA 100 219
     lmo1241 1268481 .. 1268508 + -12.1  -5.16071   TTAAATAAACAAAAA        GAGGCGTAACT TTTAAT AGTTGCGCCTC         TTTTTATTAATCATT 100 33
     lmo1244 1270438 .. 1270455 +  -7.7  -4.58213   GCACTAAATAAAAAA             GCACTCG TCAT TGAGTGC              TTTTATGCTTCATTG  82 30
     lmo1246 NONE
     lmo1247 1272622 .. 1272657 +  -6.9  -4.22132   GAAATATCTCACCTG    GCAGCATCCGTCT CCCAATAAAA ACGCGGATGCTGC     TCTTTTTGTGTTTAA  75 98
     lmo1248 1273199 .. 1273220 + -10.2  -3.21726   ATCTTTATAAAAAAA           GCATTGCG CCTATT CGCAATGC            TTCCATATTATCAAG  83 31
     lmo1251 1275541 .. 1275591 + -10.7  -5.47821   AAAACGTTATTTTTT AACAGTAGAAAAAGCACTGCAAT CAATA ATTGCAGTGCTTTTTCTATCCTC TTTTTTTAAATGAAT 100 24
     lmo1253 1278029 .. 1278050 + -10.2  -5.94214   AGAAGACGCTAAAAA           GCCTGAGA AACGAA TCTCAGGC            TTTTTTTATTGTATT 100 29
     lmo1256 1281788 .. 1281813 + -15.5  -4.15201   AACAGCATAAAAATA         CCCCGCGAAAT ATAG GTTTCGCGGGG          TTTCATTTAATTAGT 100 40
     lmo1258 1283384 .. 1283406 +   -15  -4.99947   GAATACAAAAAACAA           GGAAGCCTAA CTA TTAGGCTTCC           TTTTCTTTAATTGCG 100 16
     lmo1263 NONE
     lmo1264 NONE
     lmo1265 1288943 .. 1288972 +  -2.8  -5.44119   AAGTTTTAACGCCCG       CAAGACCTCGGT GTAAAA ATCGAGGTCTAA        TTTTTTTGAAATAAA  76 42
     lmo1266 1290148 .. 1290159 +  -2.2  -3.58505   TTCTTGTTTTCAAGT                CAGG GATA TCTG                 TGTTATTATTAGTGA  47 47
         tig 1291562 .. 1291584 + -10.6  -3.39327   CATTAAAAAATGGAG           GGGCATGAGT TAT ACTCGTGTCC           TTCTGAATGTAGAAA  85 63
        clpX 1292976 .. 1292997 + -10.1  -5.36441   TCTGCATGATTAGAA           TGCGCGTCG TAAT TGGCGCGCA            TTTTTTCTATCAAGC 100 32
     lmo1269 NONE
     lmo1270 1294262 .. 1294293 +   -11  -3.10344   TTTGGAAAATAATGT      GAAGTCCGTGAAGA TACT TTTTCGCGGATTTC       TCTATTAAATGAGCG  83 29
     lmo1271 NONE
     lmo1272 NONE
        rnhB 1296577 .. 1296602 +  -6.2  -5.57729   ATCCTATAAGGAAAA         GCGTGTTTTC GACATA GAAAATGCGC          TTTTTTGTATTGTTT  86 45
     lmo1274 NONE
        topA 1299910 .. 1299940 +  -6.8  -3.61398   ACAATAATTGGAAAA       TGGCAGCACTTGGA TTC TTCTTGTGTTGCCA       TTGTTGCGCGAGGAG  64 34
         gid 1301409 .. 1301430 +  -5.3  -3.03286   TTTTATTAATAAATG           TTGACTTTT TCAC AAAAGTTAA            GTGTTTTATTTAAAT  54 166
        codV NONE
        clpQ NONE
        clpY NONE
        codY 1305250 .. 1305277 +    -7  -5.96521   AAAAAAATTAGAAAA        GCTTTCTCTGGA AATA TTCGGGGAGAGC         TTTTTTTTGATTGCT 100 39
     lmo1281 NONE
     lmo1282 NONE
     lmo1283 1306971 .. 1307008 + -15.1  -3.13591   ACAGTAGGTTAAAAC   AAAAACCCAGAAGA-GCG AAA CGCATCTTCTGGGTTTTA   TTACATCCATTTTAT 100 29
     lmo1285 1308194 .. 1308215 +  -6.6  -5.60993   CATTTTTGAAGGAAG           CAGGTTCT TATAGC AGAGCCTG            TTTTTTTATGAAAAG  89 49
        parE NONE
        parC 1312785 .. 1312814 +  -9.5  -5.90981   AATAAGGAAGAAAAA       GAGTTCTTGTATA GAAA TATGCAAGAATTC        TTTTTTTTGATATAA 100 36
     lmo1288 1313333 .. 1313359 +   -11  -5.56263   TGAATAATAATGAAA         GCATCTACCT CTTGTTA AGGTAGATGC         TTTTTATTTTATGAT 100 34
     lmo1289 1315440 .. 1315467 + -11.4  -5.88197   GTAAAAAATAAAAAA        CTATCCGCTC GAATGCCA GAGCGGATAG         TTTTTTTGTATTTAA 100 30
     lmo1290 1317567 .. 1317598 + -13.1   -4.2461   AGGAAAAAATAAAAA      AAACTATCCGCCC ACTTAA GGGCGGATAGTTA       TTTGTTCATGACGCT 100 29
     lmo1292 1320461 .. 1320503 +  -4.9  -6.20267   TGTCTGAGATTCGGA GAGACTGCAAAAGGCGAGCG CAAT CG-TCTTACTTTGCAGTCTC TTTTTTTGTTTTTAA  95 111
        glpD 1322301 .. 1322324 + -11.8  -5.60993   TAAAATTCAAAAAGA          GCGCAAATCT TTCA GGATTTGCGC           TTTTTTTCTGGAAAA 100 42
        miaA 1323384 .. 1323403 +  -2.8   -2.7641   TTAGCCAACCAATTG            CACAATGG AACT TCATTGGG             GTTTGGGAAATTTTT  41 82
     lmo1295 1323699 .. 1323734 +  -4.8   -5.9873   GCACGTTACTTAAAA    GACAAGGAAC-TCGC TTTTTTT GCGATGTTTCATGTC    TTTTTTTTATGCTCA  93 41
     lmo1296 NONE
     lmo1297 1326279 .. 1326299 +  -7.6  -5.76633   ATTTTTTAATTTTTA           CCGCG-ATG GATT CATTCGCGG            TTTTTTTGTATGTAA  93 68
        glnR 1326849 .. 1326859 +  -2.6  -3.54935   ATTTAGAAGTTAATA                 TAAT TAG ATTA                 TTTAGGAGGAATTTA  48 66
        glnA 1328223 .. 1328249 + -13.8  -5.95539   TATTAATAGTCAAAA         GCTCGTTTCCTA AAA TTGGAAACGAGC         TTTTTTTATTTGAAA 100 35
     lmo1300 1329650 .. 1329698 + -17.9  -2.59431   TTACTTATTTGGAAC TAA-AAAACCCCTCGTACACTT AATTAA AAGTGTGCGAGGGGTTTTATTA TGCCTTATAAAGAAC 100 23
     lmo1303 1331382 .. 1331405 +  -8.2  -4.46587   TATGATATAATAATT          GAAAGTAGCG ATTT TGCTGCTTTC           TTATTTTATTAATGG  84 60
     lmo1304 1331733 .. 1331756 +  -3.2  -4.70626   ATTAAGCAATTTAAA          GCAATTATTA GTTG TGTTAATTGC           TTTTTAGGCTTATTA  65 92
         tkt 1333817 .. 1333848 + -10.3  -5.77632   CTTTAATTAAACAAT      CAGACCGTTGCTAG TTTTT CTAG-AGCGGTCTG      TTTTTTTATGCTTTT 100 35
     lmo1306 1334286 .. 1334326 +   -18   -5.5112   TTTTAACGGAGTAAA  GCCCTTTAAAATTAGTTT GCAAA AAGCTAATTTTAAAGGGC  TTTTTTATTGGTAGA 100 44
        smbA NONE
         frr 1340979 .. 1340990 +  -2.2  -3.02471   GGGAATGTTTTTTAA                TGGG CAAT TCCA                 TCTCTCTCATGAAAA  42 127
     lmo1315 NONE
        cdsA NONE
     lmo1317 NONE
     lmo1318 NONE
        proS 1346880 .. 1346898 +  -3.8  -3.29263   CCAGATGAAACTTCA             CTCGTTCT ATA AAAACGGG             TTATGAGGGACATCT  49 59
        polC 1351359 .. 1351378 +   -15  -4.20136   CGATAACTCAGCCAA            GCGTGGGC CAAT GCCCACGC             TTTCGTTTTGCAAAT 100 99
     lmo1321 NONE
        nusA NONE
     lmo1323 NONE
     lmo1324 NONE
        infB NONE
     lmo1326 NONE
        rbfA NONE
        truB NONE
        ribC 1358717 .. 1358729 +  -4.9  -2.78672   CTATTTCTGCTTGCT                TTTAG AGC CTAAA                TAGTGTATCTTTAAA  51 45
        rpsO 1359117 .. 1359138 +  -6.6  -5.85178   AAAAACCAGACGAAA           GCGGGATAC CAAAA GT-TCCCGC           TTTTTTTTGAGTATT  95 39
        pnpA 1361532 .. 1361553 + -13.1  -5.46629   TAAATAATATAAAAA           GCAAGTAGC TTAG GCTACTTGC            TTTTTTTAAACTATT 100 34
        rpmG 1363976 .. 1363999 +  -8.2   -5.7946   CGCGAAACTAAGTAA          GCAGCAGGAT CTCC ATTCTGTTGC           TTTTTTTATTAGACA 100 26
     lmo1336 NONE
     lmo1337 NONE
     lmo1338 1366423 .. 1366433 +  -2.6  -3.44146   ACGAAAAAATAGTAG                 TTTA AAT TAAA                 TTGATTATAAGGAGA  47 16
     lmo1339 1367438 .. 1367470 +  -8.7   -4.3898   TAATATTAATTTGTA      TAAGCTACAATAA CACTCCA TTATTGTAGCTTG      TTTTATAAAGCTAAT  89 38
     lmo1340 1368653 .. 1368681 +    -9  -5.17744   TAAATCTTTTTAAAA       CAACGAGTTCCTT CTTT AAGGG-CTCGTTG        TTTTTGTTAATGTAT  95 28
     lmo1348 NONE
     lmo1349 NONE
     lmo1350 1376935 .. 1376962 + -16.4  -5.96894   GAAGTATAAAAAGAA        GCCTTGCTGCGA AATT TCGTAGCAAGGC         TTTTTTTATTTAGAT 100 32
     lmo1354 NONE
         efp 1380579 .. 1380602 +  -8.9  -5.24799   AAGAATCGTTTACTA          CAGCTGGAG TTAATT CTTCAGCTG           TTTTTCTATTTATCA  95 43
     lmo1356 NONE
     lmo1357 NONE
     lmo1358 NONE
        nusB 1383404 .. 1383425 + -14.5  -2.72559   AATAAGCTTGATTGA           GTGCAAGGG AATT CCCTTGCAC            TCCCTTATTTCGTGA  95 36
        folD NONE
     lmo1361 NONE
     lmo1362 NONE
     lmo1363 1386860 .. 1386871 +    -3   -3.1582   TTCACATATATAATT                CAAA TTGA TTTG                 CTTTTCCTAAAATAC  47 70
        cspL 1387238 .. 1387259 +  -8.1  -5.76237   TTTGAATAAGAAAAA           GCAAATCAT TTCG GTGATTTGC            TTTTTTATTTGTCTA  93 49
        tktB NONE
     lmo1366 1390038 .. 1390061 + -11.8   -5.0925   GATAAATAATGTATA          CCGGAAAGCA TTGA TGTTTTCCGG           TTTTTGCTTTTACCA 100 32
     lmo1367 NONE
        recN NONE
     lmo1369 NONE
     lmo1370 NONE
     lmo1371 NONE
     lmo1372 NONE
     lmo1373 NONE
     lmo1374 1399403 .. 1399426 +  -3.8  -5.40072   CTCCCTAGATGTCTT          GGGTAGTACT CTCG GGTGCTGCTC           TTTTTTTGAGGAGAA  79 101
     lmo1375 1400832 .. 1400851 +  -3.6  -2.81642   CGGATTGATTCATTG            TCCAAGAA GCAA TTCTTTGA             TATAGTAAATGATGT  46 61
     lmo1376 1402370 .. 1402395 + -11.9  -5.28826   ATTGATGGAAGATAA         GGCATCCACTT TAAC GAGTGGGTGCC          TTTTTTATGAGATTT 100 36
        lisR NONE
        lisK 1404679 .. 1404711 + -11.4  -5.48028   CCAAAATCCAAATAA      AAAACCGCAACCTT ATGAC GAGGTTGCGGTTTC      TTTTATTTTTCTTTC 100 26
     lmo1382 NONE
     lmo1383 1408159 .. 1408175 +  -6.6  -4.50686   ATACATTTGGCCGTC              CCAAAG TTCCC CTTTGG              TTTCTTCGTTTTTAC  75 366
     lmo1385 1410008 .. 1410035 +  -7.1  -5.00616   ATAACAAAGCGGAAA        CCATATATCTC CTACTT GGGATATGTGG         TTTTTTGACGAAAGG  88 37
     lmo1386 1412427 .. 1412449 +   -15  -5.61596   GCATGAATAAAAAAA           GGTTGCGATT TTT AATCGCAACC           TTTTTTTATGAGAGT 100 31
        tcsA 1414773 .. 1414793 +  -3.2  -3.72893   AAACCTTTTATGAAA            GTCGGTAT TATAT GTGCCGGC            TTTCATAAAAAAATA  52 79
     lmo1389 NONE
     lmo1390 NONE
     lmo1391 1418696 .. 1418719 +  -7.5  -5.67063   AATAATATGAGCAAA          CAGTCTAGA TTAAAT TCTAGGCTG           TTTTTTTATGCTAGA  93 36
     lmo1392 NONE
     lmo1393 NONE
     lmo1394 NONE
     lmo1395 1423172 .. 1423207 +  -7.1  -5.37345   GCCGAATAATTTGTT    TATATGGCGAAATCTA CTCAT TAGATTTCGCCA-ACA    TTTTTTATAATTACA  89 32
     lmo1396 1423846 .. 1423861 +  -5.4  -5.71712   TAATAAATAAAAAAA              GCATAC CGTT GTGTGC               TTTTTTTCTATACAA  86 38
        cinA 1425282 .. 1425295 +  -3.1  -3.55043   ACAAAATAAAAAATA               CGAAT AAAT GTTCG                CTTTTTGCTTGCTTC  50 161
        recA 1426477 .. 1426507 + -13.5  -5.36314   ATAAATAACACTAAA       TACGTGATAGGAA TTTAC TTCCTGTCACGTA       TTTTTTACTATTTTA 100 37
     lmo1399 1428338 .. 1428368 + -13.5  -5.18357   AAATAATAATTAAAA       GATACATCGCAAA TTAAT TTTGCGGTGTATC       TTTTTTAATCGGTTG 100 35
     lmo1400 NONE
     lmo1401 NONE
     lmo1402 1430138 .. 1430155 +  -5.5  -6.09196   ATTAACCATTTAAAA             CTGCCAA AACA TCGGCAG              TTTTTTTCTTTTGCG  93 36
        mutS NONE
        mutL NONE
     lmo1405 1435215 .. 1435247 +  -9.4  -4.82901   TTTATGGTAAATAAA     CAGCTAAGTTGTGTA TTAA TA-ACGACTTAGCTG      TTTTTATGAAAAACA 100 31
        pflB 1437889 .. 1437916 + -12.9  -3.90744   GCGAGAACGCTTCGA        CAAGGATTGCT CACCGT AGCAATCCTTG         TTATTTAGGAAAGGA 100 48
        pflC 1438696 .. 1438718 + -11.3  -5.70829   TATAAATAGCAAAAA           CCGGCGAAT ATTAA GTTCGCCGG           TTTTTTTATAGTATT 100 32
     lmo1409 1440623 .. 1440644 +  -6.6  -5.32882   TGAATAAAATCAAGA           GACTGAGT AACCTG GCTCAGTC            TTTTTTATGCTAATA  85 34
     lmo1410 1441311 .. 1441322 +    -3  -3.09968   ATTGGAGCGAAAAAA                CAAT GGCA ATTG                 TATTGAGGTTAGATC  45 40
     lmo1411 NONE
     lmo1412 1442219 .. 1442247 +  -4.7  -4.20106   AAAATTTAAGATTAA        GTAAGAGGA AAAGCATTGCC TCCTCTTAC        TTTTAAATACGCTTT  64 130
     lmo1415 1446369 .. 1446394 +  -8.4  -4.55798   AATAATCAAAAAAAA         CCGACTAGGCT AAATC AG-CTAGTCGG         TTTTACTTTGAGCTC  84 36
     lmo1421 NONE
     lmo1422 1454316 .. 1454341 + -10.5   -5.9218   TATTAAATAAAAAAA         GCGAAGTGG CGTAAAAA CCACTTCGC          TTTTTTTATTGTCTA 100 31
     lmo1431 1463479 .. 1463502 +  -9.7  -5.54338   ATAATGACAAAAAAA          CAATATCCC ATCTGC GGGATATTG           TTTTTATTTTAGTTC 100 37
     lmo1440 1474696 .. 1474717 + -12.3  -5.26316   GAGAAATAAATGATA           GCCACTTGC TCAC GCAGGTGGC            TTTTTTGTGGCATCA 100 32
     lmo1441 1475899 .. 1475919 +  -3.4  -5.27335   AATAGATTTGGAAAG           CCTTAGATA ATCG TATC-AAGG            TTTTTGTTTCAAGGG  74 16
     lmo1442 NONE
     lmo1443 1476973 .. 1477021 +  -5.4   -4.3586   TATTTGCATAGAAAA GCCCTTTACTGGCGTGTGTTTTT GACG GGAATCAAAA-CCAGTAAAGGGC TTTTACTATAGGTGG  69 30
     lmo1451 1484548 .. 1484581 + -12.5  -5.60993   GGCGGAAGCTAAAAA     CCGAGCAACTCCCTT AAAC AAAGGAGTTACTCGG      TTTTTTTATCAACAA 100 29
     lmo1461 1495859 .. 1495894 + -16.3   -5.2112   AGAATAATTAAAAAA    GCATCTGGCGCACAA CTCCAA TTGTGAGCCAGATGC     TTTTTTAATACTCTT 100 34
     lmo1478 1511817 .. 1511850 + -12.5  -5.72254   ATAATATATAAAAAA     GTTGTGCCGTGAACA TTTC TGCTCACAGCACAAC      TTTTTTATTATTTGG 100 30
        rpsT 1514191 .. 1514209 +  -9.6  -5.72622   GAGTTCGGTATAAAA             CATCACAC CTT GTGTGGTG             TTTTTTGTTTGTAAA 100 45
     lmo1493 1525968 .. 1525991 +   -11  -5.57054   CGTAAAATAAAAAAA          GCCTGGAGCT TAAA AACTCCAGGC           TTTTTTTAAATTGTT 100 31
     lmo1500 1531357 .. 1531387 + -15.6  -5.31545   AACGCAAAATAAAAA       GCATGTCTTGACAG TTT TTGTCAGGACATGC       TTTTTTAATATTATT 100 29
     lmo1507 NONE
     lmo1508 1539943 .. 1539974 + -15.4  -5.31275   CGAACAATAAAAAAA      GAACCACTTTCTAA ACTT TTAGAGAGTGGTTC       TTTTTTATCCTACCA 100 31
     lmo1515 1548465 .. 1548482 +  -8.5  -4.98522   TATTTAATGAAAAAA             GCCTATT TACG AATAGGC              TTTTTATCTACCATT  95 34
     lmo1516 NONE
     lmo1517 NONE
     lmo1518 1550824 .. 1550849 + -16.3  -5.48163   TTTTTAAAGCAAAAA         GAAGGTGAGCA TTAG TGCTCACCTTC          TTTTTTAGTTTGTTT 100 34
     lmo1521 1555650 .. 1555675 + -13.5  -5.63517   TCTAATTAAAAAAAA         CAATCATTCAG TTTC CTGAATGATTG          TTTTTTATTTACGCA 100 32
     lmo1578 1621197 .. 1621222 + -12.7   -5.5074   CGAATAACAAGAAAA         GCGAACTTTCT CAAA GGAAAGTTCGC          TTTTTTATTAAATTA 100 34
     lmo1580 1623060 .. 1623085 + -16.3  -5.80727   TAATGATAGAAAAAA         GGCTAGCTCTT TATT AAGAGCTAGCC          TTTTTTATTGTTTTT 100 38
        ppnK 1628622 .. 1628641 + -12.2  -6.11229   TTCTTATAAAAAAAA            GTCTGGCA AATA TGCCAGAC             TTTTTTTATTTTGCT 100 32
     lmo1595 1638986 .. 1639005 +  -3.5  -2.89564   GAGTGTGTTGTTTAC            CCCCAGA TTTAAT TCTGTGG             TATATCGCGTAACCG  44 103
        rpsD 1639736 .. 1639770 +  -8.1  -5.64274   AATTAGAGCTAAAAA    CCTTACAATACATAAC TTCG GTTGTG-GTTGTAAGG     TTTTTTTATGCATAA  93 39
     lmo1603 1647788 .. 1647812 + -12.2  -5.63517   TTAGTATAAAAAAAG          GCGCTTAGGA CAGAA TCCTGAGCGC          TTTTTTATTTAAACA 100 32
     lmo1612 1656494 .. 1656515 + -12.3  -5.41143   GCTTAAAAAATAAAA           CGATTCCCC ATGC GGGGAGTCG            TTTTTTTAGCGGATA 100 35
     lmo1622 1665414 .. 1665436 +  -9.2  -5.75478   TGCCTAATAAAAAAA           TCCTCCCTTT TTG AAAGAGAGGA           TTTTTTTCTATGCTT 100 34
     lmo1634 1680054 .. 1680079 + -12.6  -3.87551   TAAAGTTAGAAGAAA         GCGCAAGTCC ATCCCA GGGCTTGCGC          TTTCGCTTTAGTACT  95 70
     lmo1635 1680545 .. 1680557 +    -2  -3.38726   CTTAGAAAACGAGTC                TACT ACTAA AGTA                TGATTTTTTCCCGTC  45 10
     lmo1636 NONE
     lmo1637 1682638 .. 1682658 + -13.3  -5.53991   AGTTAATATTAAAAA            GGCTGTCCG CAT TGGACAGCC            TTTTTTTAATGCCTA 100 35
     lmo1647 1696920 .. 1696956 + -20.5  -5.86965   TTAGAAACCGTCTCA    GACAGCAAGGAAAGTAA CAT TTATTTTCCTTGCTGTC    TTTTTTTTAGTACAT 100 57
     lmo1659 1708526 .. 1708544 +  -8.1  -3.37017   AGGGATAATAAAAAA             GGGGCAG TTTTT CTGCTCC             TTCCTATTAAACCTT  72 33
     lmo1661 NONE
     lmo1662 1713190 .. 1713231 +  -8.9  -5.07652   TTATCATCGAAAAAA GAAAACCTAGACAAAGCTAG TAA TTAGCCA-GTCTAGGTTTTC TTTTATTTTCCAAAA  95 6
     lmo1665 1717164 .. 1717187 + -15.4  -5.96894   AAGACAGCCTAAAAA          GCTAGCGACA AATT TGTCGCTAGC           TTTTTTTATTTGCGT 100 29
     lmo1670 1724471 .. 1724492 +  -9.5   -5.9003   TCATTAATCATATCA           TGAATCGGT TTTT ACCGGTTCA            TTTTTTTCTTGCTTT 100 34
     lmo1671 1725570 .. 1725601 + -13.9  -4.67942   TTAATTATTAAAAAA      GAAAGGCGCTCTA TTTACT TAGAGTGCCTTTC       TTTTAGTTTATTGCG 100 30
     lmo1677 1732899 .. 1732921 + -12.1  -5.63517   ATTCATGTAAAAAAA           CTGGTTGTC CTCGT GACAACCAG           TTTTTTATTTAGACC 100 31
        gsaB 1751223 .. 1751256 +  -2.4  -2.69151   TTATAATAGAAGAAG     AATGAGCGGGAA AACGAGAAAA TTCCCGCTCAAA      TAGTCTATAGAAAGG  40 72
     lmo1686 1752380 .. 1752407 + -10.7  -5.42862   AGAATAAACAAAAAA        CGAGC-TTGGAG ATAGA CTCCAAAGCTCG        TTTTTTTAACGGTAT 100 34
     lmo1690 1756130 .. 1756147 + -12.7  -5.76237   AGTATTTAAAAAAAA             GACCCGG GATT CCGGGTC              TTTTTTATTTATCTA 100 32
     lmo1694 1758681 .. 1758708 + -12.9  -6.08342   TAGATTGATAAAAAA        CCAGATTCTGA TTTTAC TCAGAATCTGG         TTTTTTTGTTTCTTC 100 33
     lmo1697 1763177 .. 1763204 + -12.8  -5.21709   TTAAAAATAGAAAAA        GCCAAGTG-CGCG GAC TGCGACACTTGGC        TTTTTTAGTCTCCCG 100 37
     lmo1699 NONE
     lmo1700 1765085 .. 1765108 +   -14  -5.63517   TTGGATGAAAGAAAA          TCCCGTCTAT AAAT ATAGACGGGA           TTTTTTATTTACGCA 100 33
     lmo1705 1768485 .. 1768514 + -12.3   -5.1848   CATGAAAAATTAAAA       CGCTAAAACAGGA TTTT TACTGTTTTAGCG        TTTTTTCAATTGATT 100 20
     lmo1707 1769713 .. 1769726 +  -6.7  -5.63517   TAAAACAAATTCCAG               CCACT TTTT AGTGG                TTTTTTGTTTGGAAA  89 38
     lmo1710 1772048 .. 1772071 +  -8.2  -5.80003   AAGGATAATCGCAAA          GCAAGTCC TCTTTTTC GGACTTGC           TTTTTTATTTATTCA 100 33
     lmo1711 1773437 .. 1773475 +  -6.9  -5.00234   AACTTATGCCTTTTG  CGTAAAACCCTTG-TAGCT TTT GGCTTTCAAGGGTTTT-CG  TTTGTTTATTTTTTA  88 52
     lmo1712 1774781 .. 1774803 +  -9.2  -5.38326   TTTCCTAATAAAAAA           CGGCTATCTA CTC TGGATAGTCG           TTTTTATTTGATTAC 100 33
     lmo1713 1775990 .. 1776031 + -12.3  -4.23674   AAAAATTAATTGCAG TAAGCATCTGGTCGCATGG TAAC CCTTGCAGCCAGATGCTTC  TTTATCTTGCTGAAA 100 32
     lmo1716 1778352 .. 1778394 + -16.6  -4.67011   GATAAAAAAAGAAAA AGACCTATAAGATTGACAAA GAA TATGTCAATCTTATAGGTCC TTTTTAAGTGGAATT 100 39
     lmo1730 1796936 .. 1796965 +  -5.1  -4.13945   AATAACGAATAAAAA       GGGCAAATG ATTCTAGTCTGC CATTTGCCC        TTTTAGAATGGAACT  64 36
     lmo1731 NONE
     lmo1732 1798740 .. 1798764 + -11.5  -5.58179   TAATTAGTCAAAAAA          GAGCTTACCCT TTT AGGATAAGCTC          TTTTTTATTATGGTA 100 38
        gltC 1806420 .. 1806442 +  -3.5  -4.90266   GGCCTCGTAATCTTG           TGGTTGTTC TTTCC GAATAATCA           TTTTTACTTAGTCAC  69 517
     lmo1749 1819219 .. 1819238 +  -8.6   -5.9218   AGATAAGTAAAAAAA            CAGCGCTA AAAT TAGCGTTG             TTTTTTTATTCTGTG 100 31
     lmo1761 1834489 .. 1834517 + -11.2  -4.90381   GTTTTAACAAAAAAA       GCAATC-CGCTAA TTTT TTAGCGAGATTGC        TTTTCTTATATTGCC 100 34
     lmo1778 NONE
     lmo1779 1855919 .. 1855944 +   -12  -5.70522   GAGCGCATAGAAAAA         GTGAGTCTAG GATGAA CTAGACTCAC          TTTTTTATTATTCTT 100 11
     lmo1782 1858621 .. 1858642 + -13.1   -4.8384   TTATAACATAAAAAA           TCCTCACTC CAAA GAGTGAGGA            TTTTTGAATTATTTA 100 35
     lmo1788 NONE
     lmo1789 NONE
     lmo1790 1864212 .. 1864242 + -15.6  -5.44119   GTAACAAATGAAAAA       GACTAGAAAACCAG GTG CTGGCTTTCTAGTC       TTTTTTTAGAATCGG 100 20
        rpmB 1891157 .. 1891180 +  -9.6  -5.67283   GAAGGAGAAATCAAG          TGCAGCGACA ATTA TGTCGGTGCA           TTTTTTCTTTGCCTT 100 43
     lmo1829 1905865 .. 1905883 +  -8.1  -5.73978   GAGTTAAAAAATTAA             CGGTTCC TTCGT GGAGCCG             TTTTTTCTTTCTAAT  93 26
     lmo1830 1906560 .. 1906588 + -10.4  -4.32857   ATATTAATCGAAAAA        GAAGCTCACC CGTAACAAA GGTGAGCTTC        TTTCTATTTACCCCA 100 34
     lmo1841 1918587 .. 1918597 +    -4  -3.04894   ACATATTAACAGCTT                 GAAA TAG TTTC                 CTTTTACCAGAAATT  47 19
     lmo1842 1919482 .. 1919519 + -11.5   -5.6473   CTTATGAAAGAAAAA   GAAGCAAGAAACGCCC ATAAATA GGGTGT-TCTTGCTTC   TTTTTTTAATATTCT 100 2
     lmo1846 1923789 .. 1923819 + -14.2  -5.96894   TCTTTCAACACAAAA       GACGCAGAGATT TCGAATT AATCTCTGCGTC       TTTTTTTATTTGGCT 100 5
     lmo1864 1938435 .. 1938452 +  -9.9   -6.0427   CGCACTTAAAAAAAC             CTTCTCC CGTT GGAGAAG              TTTTTTTTATATAGT 100 45
     lmo1865 NONE
     lmo1866 NONE
     lmo1867 1942643 .. 1942675 + -19.4  -5.21506   CAACTATCTAAAAAA      GCCAGCTGATAATC TTAGT GATTATCAGCTGGC      TTTTTCTCTTATTAT 100 30
        cspD 1953745 .. 1953761 +  -9.4   -5.7946   ACACGGACTTAAAAA              CCGGCA TAGCT TGCCGG              TTTTTTTATTGCAAA 100 57
     lmo1880 1954214 .. 1954251 +  -4.2  -5.12068   CAGGCTATAAAAAAA   CAGAAGCAACCTGG AGTCAAATAA CCAGATTGCTTCTA    TTTTTATTCGATATC  76 2
        recU NONE
        pbpA 1966981 .. 1967010 + -19.5  -5.38321   TAGTTAATACAAAAA       GAGCGGAAGATGT TTAA ACATCTTCCGCTC        TTTTTTATGATCTTT 100 34
     lmo1909 1982916 .. 1982944 +  -8.1  -4.77157   TCTGCTTTACCTTCT        GCTGTTGGTTCCG TAT TGAAGCCAGCAGC        TTTTTCATGCGTTGC  87 301
     lmo1911 NONE
     lmo1912 1986340 .. 1986357 +  -2.7  -3.10636   CATCAGGGGGAACTC             GAATGAA ACGA TTCATCC              TAATTCTTATTTTAC  43 20
     lmo1913 NONE
     lmo1914 1988059 .. 1988084 +  -4.1  -5.28942   ATTAAGAATTAAAAA         GAAAATCTG CTTATTGT CAGGTTTTC          TTTTTGTTTGGAATC  79 36
     lmo1915 NONE
     lmo1916 1990804 .. 1990829 +  -6.2  -4.87786   GTTTCAAACACAAAG         GAAGTTTAGC ATATTA GCTAGGCTTC          TTTTTCTGCCGTTCG  81 17
        pflA 1993337 .. 1993367 + -12.8  -5.31456   GTTAAAAATTAAAAA       TGACCAAATCTG CGAATAA CAGATTTGGTCA       TTTTTTATGCATTCG 100 36
     lmo1944 2019649 .. 2019676 + -18.6  -5.22289   CGTTTCATTAAAAAA        TCCGGAAGCCTA CTTA TAGGCTTCCGGA         TTTTTATATTTAATG 100 30
        fhuC NONE
     lmo1961 2036511 .. 2036536 + -13.4  -5.80364   TATTGGTTAAAAAAA         GGATTTGGGC TCACTC GCCCAAATCC          TTTTTTTCTTCGCAT 100 31
     lmo1966 NONE
     lmo1967 2042117 .. 2042142 + -13.4  -5.19261   ATGAAATAAACAAAA         CCCCACTCTT ACGAAA AAGAGTGGGG          TTTTTTCATCCCTTT 100 32
     lmo1978 2052118 .. 2052159 + -14.1  -4.56702   CCGATCGATTAATCA AAAAACCAGAAATATGGCTA CTC TAGCC-TATTTCTGGTTTTC TTTGTTTACTTGCAA 100 29
     lmo1979 NONE
     lmo1980 2053258 .. 2053278 +  -2.6  -3.82864   CATATTTTTGGTTTT            CCTGAT GCAATAATA ATCAGG            TTCGTTTTATTGGAT  51 450
        ilvD NONE
        ilvB NONE
        ilvN 2058435 .. 2058446 +  -2.2  -3.74693   ATCATTTACTACAGA                GCAG TCTC TTGC                 TTTGCTAGCATCAGA  50 42
        ilvC 2059521 .. 2059554 + -16.9   -4.2687   CATTAATACTTAATT     CGGATTGCTAGGCGAG TTT TTCGCCTAGCAA-CCG     TTTATCCTTTTTCAA 100 35
        leuA NONE
        leuB NONE
        leuC NONE
        leuD NONE
        ilvA 2065512 .. 2065532 + -10.5  -5.47159   GCTTGTATAAAAAGA            GTTCTCGTA TGA TGCGAGAAC            TTTTTTATATTACAG 100 31
     lmo1992 2066418 .. 2066457 + -15.3  -3.56562   GCTGCGGAAAATTAA  AAAAAGAAAGCTCCCAA ATTAAA TTGGGAGCTTTCTTTTA   TTCTGTAATAACTTT 100 26
     lmo2015 2094814 .. 2094851 + -11.4  -5.24551   TTTAGCATAAAAAAA   CACGCAGCAAGGCTTCT CCCTA AGAAGTCC-GCTGCGTG   TTTTTATTAGTTTAA 100 31
        nadB NONE
        nadC NONE
        nadA 2106274 .. 2106321 + -13.8  -3.98224   AAATTCTCCTTAAAT AAAAACTAGGTTGCCCATCTT TTTTCTC AAG-TGGGCAACCTAGTTTTA TTATATTTTAGCTAT 100 298
     lmo2044 2129064 .. 2129092 +  -5.2  -4.75309   GAAAATAGTAGATAA        GTCAGCGGCTAA CATAA TTCTCCGCTGGC        TTTTCTTCAGTTTGA  74 213
     lmo2049 2132323 .. 2132341 + -10.4  -4.90917   TTCCACCAATTTTAA             CCTTGTAA TCT TTACAAGG             TTTTTGGTTGACTTT 100 18
     lmo2050 2134661 .. 2134689 + -16.2  -5.89921   TCTCTAAACTAAAAA        GCCGTTTTGTCT ATAGC AGACAAAACGGC        TTTTTTTATTGTAGT 100 34
        ctaA 2140972 .. 2140994 +  -9.9  -5.85425   TAAATAACGAACACG           GCTGGCAAC TTTTT GTTGTCAGC           TTTTTTATTTGTTTA 100 34
     lmo2059 2141801 .. 2141823 +  -8.5  -5.88476   ATGAAAACACAAAAA           GTGATAGCG AATGA TGCTATCAC           TTTTTTATTTGTTTT 100 12
     lmo2063 NONE
     lmo2064 2145524 .. 2145543 +  -6.5  -5.67283   AATAACCGAAAAAAA            TCCTTCT TTTTAT AGAAGGA             TTTTTTATTTACATT  89 36
     lmo2070 NONE
     lmo2071 2150746 .. 2150780 + -15.2  -5.94214   AAAGGCGTAAAAAAA     CCTGTAGAAAGTAAGT TTA GCTTACCTTCTACAGG     TTTTTTTATTCTGTT 100 12
     lmo2073 NONE
     lmo2074 2154781 .. 2154791 +  -5.4  -2.87132   AAAAGAGAGCCATGC                 GTCA ACA TGAC                 TCTCTCGCAAACACC  52 127
        argG NONE
        argH 2171907 .. 2171930 +  -7.4    -5.243   ACTTTGTAAAACTAA          CTGGGATGCT GAAT GGCGTTCCAG           TTTTTTGCTGATTTC  89 32
        betL 2173598 .. 2173629 + -17.6  -5.25656   CAACTATAATAAAAA      GGGATGAAAATCTA CAAC TAGATTTTCATCCC       TTTTTTCATCCTTTT 100 32
     lmo2101 NONE
     lmo2102 2182790 .. 2182813 + -11.1  -4.32951   AATGGTATAAAAAAA          GCAGTAGAC AATTTA GTCTACTGC           TTTTGCATATTATTT 100 31
     lmo2104 NONE
     lmo2105 2186535 .. 2186552 +  -5.5  -5.64421   ATAAATAGCAAAAAA             GAGCCCT TTCC AAGGCTC              TTTTTTATTTCAACT  86 222
     lmo2107 NONE
     lmo2108 NONE
     lmo2109 2190428 .. 2190481 +  -7.1  -4.42118   CATAGAAATAAAAAA GCAGCAATC-TTGTAT-ATGCCATT GTTGGA AATGGCTTTATACAAAGATTTCTGC TTATTTGTTATTTTA  78 51
     lmo2112 2192653 .. 2192666 +  -2.4  -2.52623   ACTTTCCATATGTTA               CACT TTAGTT AGTG                ATATTCTAAACAAGG  39 69
     lmo2113 2193461 .. 2193507 +  -6.9  -5.96894   TAATATAAGTAAAAA CTGGAATTCAATCTAACAAA TGACTGAT TTTGTTAGCT-GGATTCCAG TTTTTTTATTTCACT 100 38
     lmo2114 NONE
     lmo2115 2196346 .. 2196375 + -15.2  -5.54403   AAAAAATAATAAAAA       GAAGCCCTCTAA CCTTAA TTAGAGGGCTTC        TTTTTATTATTTTTT 100 32
     lmo2117 2197723 .. 2197746 +  -9.7  -5.82036   TTAAAAGAAATAAAA          TCCTGATGA AATTTA TCATCAGGA           TTTTTTGTTTGTTGT 100 20
     lmo2127 2211242 .. 2211282 + -15.2  -2.80981   CCAATTTTACTCAAA TAA-AAAAACGCTAGGAAT ACAG ATTCCTAGCGTTTTTATTA  CTCTTCTTTTCCAGT 100 23
     lmo2132 2217930 .. 2217953 +  -2.5  -5.96894   AAGATACAAAAAAAA          CTAAGAG CCGACTTGCA CTCTTAG           TTTTTTTATTTAGAT  91 2
     lmo2139 NONE
     lmo2140 NONE
     lmo2141 2226085 .. 2226101 +  -3.7   -4.0162   AAACTTGGTGTACAA              GCTGA TTTTTTC TCAGC              TTTGTCATATGCCGG  57 166
     lmo2143 2229160 .. 2229190 + -15.7  -4.64676   TAACTTATAGTAAAA       GAAAGCCTATCAA GATTG TTGATAGGCTTTC       TTTTATTCAAAATCA 100 31
     lmo2147 2233104 .. 2233143 +  -5.8  -3.44848   GGTTAAGATGTCCTC  GTCACCTCGATTTATGATA CAA TAGCAAACA-CGAGGTGAC  TATTTCATGACGAAA  61 35
     lmo2148 2233795 .. 2233835 + -12.2  -5.53991   CTAAAAAACTAAAAA  CGTTTGTATTTTAGGAAA ATTTA TTTTCTTAAATACAAACG  TTTTTTTAATCGATA 100 29
     lmo2150 2234541 .. 2234569 + -12.6  -6.32976   CTTATTAAAATAAAA        GCTGCTTTATCA TCATT TGGTAAAGCAGC        TTTTTTTATTTTTTT 100 33
     lmo2156 2240012 .. 2240060 +  -9.9  -5.46657   ATTTAGCTGAAAAAT AAAAAACGCTTTGTTATAGCCT GATAAA AGGCTA-AACAAAGCGTTTCTG TTTTTTATTAAGGTG 100 24
     lmo2168 NONE
     lmo2169 2251010 .. 2251042 + -20.1  -5.64873   ACGTAAATAGAAAAA      GAGTCAGCAGAATCC TGT GGATTTTGCTGACTC      TTTTTTATTATTGAA 100 31
     lmo2176 2259256 .. 2259268 +  -4.9  -3.83144   CTAAAACACAACAAG                TGTAA TCC TTACA                TATTTGTTATGTTAC  59 21
     lmo2177 2259705 .. 2259763 +  -7.1  -6.07969   ACAGAAGAAGATATT TGGATTTAATCAAAAAAGTGGCTATCCT TTGT AGGATAGCCACTTTTTTTAATC-ATTTA TTTTTTTTGATTTTC 100 17
     lmo2197 2287439 .. 2287475 + -13.2  -5.79595   TGGCACCGCGGATAA   CCGTTCGTCCCTAACAT TTAT ATGTT-GGGATGGACGG    TTTTTTATTTTCGCA 100 281
        trpS 2288524 .. 2288554 +  -8.3  -5.99154   AATAATATAAAAAAA       GCCAATGACCTAG TTAAT CTAAGTCATCGGC       TTTTTTTATTTAATC 100 36
     lmo2204 2293739 .. 2293769 + -17.1  -6.02919   AGTAGTTCAAAAAAA       GAAGCTCTTTCCA ATATA TGGAAAGAGCTTC       TTTTTTTATTTATCC 100 79
     lmo2213 2303028 .. 2303054 +   -11  -5.30155   GCTAAATAGGAAAAA         GCGATTTGGA CCAATCA TCCAAATCGC         TTTTTTCATTCGTAC 100 32
     lmo2216 NONE
     lmo2217 2306004 .. 2306019 +  -6.8  -6.04953   AAATAAGTAGAGAAA              CTGGGC GACT GCTCAG               TTTTTTTATTTGTCT 100 35
     lmo2218 NONE
     lmo2219 2307727 .. 2307750 + -15.4  -5.46657   TAAGCACTAAAAAAA          CACGCTTGGA AATT TCCAAGCGTG           TTTTTTATTCAAATG 100 38
     lmo2230 2320850 .. 2320872 +   -12  -4.66537   GGCTTAGATTTCGTT           GTCCCGCC ATTTGTA GGCGGGAC           TTTTATGTTAAAAGA 100 34
     lmo2231 2321994 .. 2322026 + -10.7  -4.33153   TAAACTAGGAGGTGT      TTGCCTTAGCAGAAA CTA TTTCTGTCAAGGCGA      TTTATTGATATTAAC 100 244
     lmo2232 2323343 .. 2323370 +  -9.3  -5.37043   ATGATTAATCAAACA        GTAGCTATCCCT CTCAT AGGG-TAGCTAC        TTTTTTATATACGAT 100 33
     lmo2234 NONE
     lmo2235 2327410 .. 2327440 + -13.4  -3.33696   AATTATAATTTATTG       TCCTACTCGCTCTA ATA TGTAGCGAGTAGGA       TTCATTCGGAGGAAA  95 33
     lmo2236 NONE
     lmo2237 2329578 .. 2329610 + -12.9  -3.18126   ACTAAATAATTTATT      TTTCAACTGAGCATT TAT GATGCTCAGTTGAAC      TTACATATCATTTGT  91 32
     lmo2238 2330925 .. 2330954 + -18.1  -5.32699   GATCATATTTAAAAA       GACCGAGAATTGA TTCG TCAATTCTCGGTC        TTTTTTAATGTTTCC 100 29
     lmo2243 NONE
     lmo2244 2335459 .. 2335479 +  -8.3  -3.51161   TGGGTATTTTAAAAA            GCCACAACA TTA TGTTGTGAC            TTCTGTACAAATTTC  72 29
     lmo2248 NONE
     lmo2249 2339428 .. 2339449 + -10.1  -4.92363   CTTTAATAACTGTTA           GAGCCTTGC TTAT GCGGGGCTC            TTTTTATACATATTT 100 35
        arpJ NONE
     lmo2251 2341800 .. 2341824 + -12.9  -4.06892   CATAAACAAAGATTA          CGTCTTGCCTA TTT TAGGCGAGGCG          TTTATCTGCACTTAT 100 36
     lmo2252 2343020 .. 2343050 + -13.4  -6.09196   ACATTTTAATCAAAA       GAGCAAACTCGCTT CAT AGGCAAGTTTGCTC       TTTTTTTATTTTAAA 100 32
     lmo2254 2345160 .. 2345185 + -15.5   -5.4505   CATTAATAAATAGTA         GCGCCTATCTG AATA CAGGTAGGCGC          TTTTTTATTGGACAA 100 35
     lmo2255 2345535 .. 2345562 + -12.8  -5.30189   CTTTTAAACTAAAAA        GAAGCATTCCCC ATTT GAGGAATGCTTC         TTTTTTAATCTTCTA 100 34
     lmo2259 2347740 .. 2347750 +  -5.4  -2.83403   AACTGCAAGCATCTA                 CAGT AAA ACTG                 CTTTCCTCCACACGC  52 480
     lmo2263 2350487 .. 2350498 +    -3  -2.75963   TTGAGGTCTCCATAA                CATT AATA AATG                 CTTTAGAGTCAAACT  42 192
       comK' 2360791 .. 2360803 +  -7.7  -4.43755   CATTCTTTTTTATAC                GCCTT TGC AAGGC                TTTTAACTTTCTTGT  81 103
     lmo2272 2361782 .. 2361803 +  -3.7  -5.46706   TTCATTAGACAATAG           CCCTGAA TGAAAAAT TTCGGGG            TTTTTATTTTAAAAT  79 16
     lmo2273 NONE
     lmo2274 NONE
     lmo2275 NONE
     lmo2276 2363642 .. 2363665 +  -8.2  -5.47218   AATTGATATAACAAT          TACGCTAAGC TTAT GTTTAGCGTG           TTTTTTTGCATAAAA  93 35
     lmo2329 2399501 .. 2399512 +  -3.6  -2.52015   AACTATGTAACCAGT                TCGC GGCC GCGG                 GTTGGTACATATAAA  45 365
     lmo2330 NONE
     lmo2331 NONE
         int 2402852 .. 2402875 + -12.5  -4.42238   TAAAACTAAATAAAA          GCCAGCTAC GTAATA GTAGCTGGC           TTTTCCTTAAAATCA 100 511
        pepC 2408571 .. 2408588 +  -3.4  -2.51519   GCACAGCTACCACAA             GAAGGG CTTTTT TCCTTC              ATAATTATTTTTGTA  43 143
     lmo2352 2419757 .. 2419788 +   -11  -5.80364   TTGATGATAAAAAAA      GACAGCTAGGCTAA AAAA TTAGCTTAACTGTC       TTTTTTTATTAAAAT 100 12
     lmo2362 NONE
     lmo2363 2434625 .. 2434649 + -12.9  -5.31545   ACACATTAATAAAAA          GGCTAGCCTCT CAA ATAGGCTAGCC          TTTTTTCATGTTCTT 100 32
     lmo2370 2447924 .. 2447950 +  -8.9  -4.42464   AATAGCTTATTTTGA         GAAACTAGGTA GCAAA TACTTAGTTTC         TTTCTTTAGGAAATT  89 36
     lmo2371 NONE
     lmo2372 2449840 .. 2449865 + -10.4  -5.66989   AAGAAAGCTAAAAAA         CCTGCGTGGC TTAAGT GCCACACAGG          TTTTTTTACTGTTTA 100 30
     lmo2374 2451801 .. 2451842 + -14.8  -3.93638   GGTATTCGTTTAAAA TAAAACAAGTTTCTCATC TTAACC GACGAGAAACTTGTTTTA  TTTATGAGCTTCCTT 100 28
     lmo2377 2454356 .. 2454381 +    -7  -6.22691   GTAGATTGAGTTTGA         CAAATCTAAG TTTTTT CTTAGGTTTG          TTTTTTTTGTTCTTC 100 32
     lmo2378 NONE
     lmo2379 NONE
     lmo2380 NONE
     lmo2381 NONE
     lmo2382 NONE
     lmo2383 NONE
     lmo2384 2460683 .. 2460722 + -10.2  -4.43173   TAAATCGGAAAAATA  AAAAAAGCATGGC-GAGAT TTA ATCTCTGCCATGCTTATTA  TTTTCGCTTCTTTTT 100 25
     lmo2386 2461700 .. 2461719 +  -9.4  -6.02919   TTATGTAAATAAAAA            GTTGACTA TTTG TAGTCAAC             TTTTTTTGTTTGTCG 100 33
     lmo2387 2463035 .. 2463059 + -11.6  -5.40072   CCGGGCATAAAAAAA          GCAGAAATTC CCCAA GAATTTCTGC          TTTTTTTCACGAACA 100 31
     lmo2390 2466635 .. 2466652 +  -7.7  -5.45813   GAATAACAACCGAAA             CCACGAG GCGA CTTGTGG              TTTTATTTTTTACTC  93 35
     lmo2391 2467349 .. 2467376 +   -12  -5.47431   TTTAACTAATAAAAA        GCGATGAGCTCG TAAT CTGGCTCATCGC         TTTTTTCTATATTAA 100 32
     lmo2396 2471925 .. 2471961 + -18.4  -3.86776   AGCTAAAATAAACTG    CTAAAACTCTCTTATC AATTG GATAAGAGAGTTTTAG    TTTGGTAATTACTTC 100 35
     lmo2397 2472337 .. 2472360 +  -9.6   -4.9725   TTAAAACAAATATTT          TAGCGACCAA ACAA TCGGTCGCTA           TTTTTGTATAAAAAT 100 37
        ltrC 2472946 .. 2472983 +  -5.6  -5.50723   TTAATTAAACAAAAA   CCAGTAAAACAAGAGG CTTATT CCTCCAATTTTACTGG    TTTTTCTTTTCCTAA  84 33
     lmo2404 NONE
     lmo2405 2478595 .. 2478617 + -10.6   -5.7946   TAAAAGCATAAAAAA           GATGGCGC TAGCGAT GCGCCATC           TTTTTTTATTCCGAA 100 30
     lmo2408 NONE
     lmo2409 2480989 .. 2481017 + -17.7  -6.14618   TTATCTCTAAAAAAA        CCGGCTATAAAAA TAT TTTTTATAGCCGG        TTTTTTTATTTTCTC 100 70
     lmo2416 2488343 .. 2488367 + -11.6  -5.65678   CGCTCAATAAAAAAA          TCCTTTTACC AAATC GGTAAAAGGA          TTTTTTCTATTTTAT 100 31
     lmo2432 2501474 .. 2501493 +  -6.4  -4.74598   ATTAAAAAATAACGA            GGACCTGT TCGC GCAGGTTC             TTTATTTTACGTTTA  80 29
     lmo2433 2502368 .. 2502396 +  -7.5   -5.1675   CCACTTTAATAAAAA        GAAGACTCGGA CTCACCA TCCAAGTCTTC        TTTTTTAGTGCGTAA  88 32
     lmo2435 2504244 .. 2504262 +  -4.5  -4.57755   AACTATAATAAAAAA             GTACCGC GCTAA GCAGTAC             TTTTCTGTAATCCAT  67 33
     lmo2437 2505847 .. 2505875 + -11.8  -4.32607   ATAATTACAAAAAAA        GCCGTTGGAATT CATTT GATTCCAGCGGC        TTTCTTGAATTTTCG 100 37
     lmo2439 2506844 .. 2506862 +  -8.9  -4.87626   TAAATAATAACGAAA             TCTCCTC CTTAT GAGGAGA             TTTTTCATATTGAAA  95 34
     lmo2447 2519885 .. 2519932 +  -8.7  -4.89477   CGATATATAAAAAAA GCCTAAATCTAGCTTCTCCAAC GTATA GTTGAATGA-CTAGATTTAGGC TTTTATTGTTGGCGC  95 31
     lmo2466 2540184 .. 2540218 +  -5.9  -5.32944   ATTAAAATGAAAAAA    CATCTTACACAATGGT TTTT GCCAGT-TGTAAGATG     TTTTTTCATTATGCC  84 36
        clpP 2542619 .. 2542645 + -13.9  -5.66684   AGGCTAATAAAAAAA         GAGGTTTTGCA CAAAA TGCAAAACCTC         TTTTTTTATACCTTA 100 34
     lmo2470 2545448 .. 2545478 + -21.4   -5.4148   ATTTCTACTAAAAAA       GCTGGAAGTTCAGA GTT TCTGAACTTCCAGC       TTTTTTACTTATTTC 100 40
     lmo2516 NONE
     lmo2517 NONE
     lmo2518 2597330 .. 2597358 + -17.7  -5.85244   TTCTAATTAAAAAAA        GACCAACAACTAA TAA TTAGTTGTTGGTC        TTTTTTATTTTCGTT 100 31
         ami 2637928 .. 2637951 + -14.6  -5.59655   AGCAATAATAAAAAA          CTCCCAGCCG GGTA TGGCTGGGAG           TTTTTTATTACTTTA 100 33
     lmo2564 2643950 .. 2643968 + -13.2  -5.95286   TTAAGTGTGTAAGAA             GCAAGGCA AAA TGCCTTGC             TTTTTTATTTTTCCT 100 37
     lmo2578 NONE
     lmo2579 2660376 .. 2660403 +   -12   -5.2189   GAAAACAAGTAAAAA        GGATTGGCTCGC GTAC GCGGACCAATCC         TTTTTTAATCCTTCA 100 256
     lmo2587 2669995 .. 2670037 +   -18  -5.69793   CTTAAAAAAGTATAA AAAACAAGGTCAAACTTCCA AAT TGGAAGTTTGACCCTGTTTC TTTTTTATTTCGTAT 100 26
     lmo2591 2681135 .. 2681156 + -10.2  -5.55698   AGTTAAATAAAAAAA           GGTTCTGC ATTTAC GCAGAACC            TTTTTTTCGCTTATA 100 35
     lmo2595 2684155 .. 2684186 + -14.7  -4.61868   TGATAAATAGAATAG      CGACTCAATGAAA CTTGCT TTTCATTGAGTCG       TTTTCTATATAGCTC 100 124
     lmo2602 2689356 .. 2689368 +  -2.7  -2.70979   ATTTTCACACGTTTT                TGTTC ACA GAATA                TCCATTTACTTCCGG  41 58
     lmo2603 2690342 .. 2690364 + -10.6  -4.88163   TTATAAAAAGAAAAA           CCTCGTTGCG CAC TGCAATGAGG           TTTCTTTTATATTAG 100 35
     lmo2638 2712786 .. 2712830 +  -4.2  -5.44198   TTTTAAATAAAAACT CGGGAGTGCATCCAAAAGCCA GTTT TGGCATA-GGAGGTGCTTCCG TTTTTATTATTTGTT  82 56
     lmo2639 2713342 .. 2713356 +  -3.6  -3.15841   AGTTCAGGCGATTCA               GATGAT CCG ATTATC               TCTTCCTGACCTTAT  49 2
     lmo2640 NONE
     lmo2641 2714979 .. 2714995 +  -5.9  -3.79906   TCCATATTGAGTTTT              GTTCTAA ATT TTGGAAC              TTATTGTGAAAATAC  65 62
     lmo2642 2716375 .. 2716398 +  -8.2  -5.48063   TTAAATAATAAAAAA          CTGGT-AGCCG TTG TGGCTTACCAG          TTTTTTGTATTAACT  93 37
     lmo2673 NONE
     lmo2674 2746889 .. 2746916 + -12.1  -5.50925   CTTAAAAAATTATAA        CGACCAAGTCT CCTTAT AGGCTTGGTCG         TTTTTTATCTTCATT 100 36
     lmo2675 2747423 .. 2747439 +  -2.1  -2.98789   CAAGTAGAAGATTAT              AGCCGTG CGC CACGTCG              TGATATTTTGTGCAT  42 34
     lmo2676 2749075 .. 2749089 +  -4.2  -5.08601   CTGGACAAAGGTATC               GTCTTG GTA CATGAC               TTTTTGTTCGGGTAG  75 417
     lmo2683 2757922 .. 2757941 +    -5  -2.57564   AGTAAAAGAGGGTAA            TTACAGCT AACT AGCTGAAA             ATTATAAAAAACTAA  49 36
     lmo2684 NONE
     lmo2685 2759704 .. 2759726 + -10.6  -5.94214   ATAACACTTAAAAAA           CCAGTTGTCG TCA TGACAGCTGG           TTTTTTTCTTCTGTT 100 37
     lmo2691 2768747 .. 2768780 + -11.1  -5.83226   GAGATAGGTCAGAAA     CTGCGGATAAAGCGA GAAA TTGCTTTGTCTGCGG      TTTTTTTATTAAATT 100 65
     lmo2695 NONE
     lmo2696 NONE
     lmo2697 2773637 .. 2773648 +  -2.2  -5.68438   CTTTGGATGCACTTT                GTCT AGAG GGAC                 TTTTTTATTTAATGG  78 54
     lmo2698 NONE
     lmo2699 2775531 .. 2775545 +   -10  -5.53436   CAAGTTAAGAAAAAA               GGCTGA GAT TCAGCC               TTTTTTATGTTGTAT 100 33
     lmo2700 2776500 .. 2776526 +   -11  -6.11392   AGCCTAAAATAAAAA         TCTACTAAACCA ATT TGGCTTAGTAGA         TTTTTTTATTTGTTT 100 39
     lmo2709 2783046 .. 2783084 +  -6.2  -5.77856   AATAATTACACGAAG  TAACCATC-GATCAGCT CGCTAA AGTGGATCAGATGGTTA   TTTTTTTGGTTTGTT  93 177
     lmo2711 2784878 .. 2784894 +  -3.7  -2.73735   AACTGTGTGGTTACC              TGTTTGA AAA TCAGACG              TAATTCCGCGTATTT  45 229
     lmo2720 2797000 .. 2797036 + -10.3  -4.28254   TGTGCATGGATAATC    AAAAACCCAGCCTTC CTAAATA GAAGGTTGGGTTTTC    TTTTAAATATTCAAC 100 28
     lmo2722 NONE
     lmo2723 2799067 .. 2799103 + -11.8  -5.42265   GTGAATCCAAATAAA    AAAGTGGACCAAGATA ACTAA TATCTTGGTCCATTTG    TTTTTTATAATTTAG 100 5
     lmo2727 2802445 .. 2802472 +  -6.4  -4.75776   TTCAAACAAATAATA        GCAATCATGA ATAAATGA TCATGGTTGC         TTTTTCGCTTGACTT  80 12
     lmo2728 NONE
     lmo2729 2803410 .. 2803438 + -13.2  -4.63107   ACTTATAACAAAAAA        CCCGCTAGCCTT CATTC AAGGTTGGCGGG        TTTTACTTATTTACT 100 33
     lmo2733 2807409 .. 2807436 + -12.9  -2.70704   AATAAATAAATAAGC        TGACAGGTACT CTCGTT AGTACCTGTCA         CTTAATTTGAGAGGT  87 36
     lmo2734 NONE
     lmo2735 NONE
     lmo2736 2813283 .. 2813294 +  -4.4  -3.83644   ACTGGACCAAAAACT                TGCT CATA AGCA                 TTAATTTTTCCATAT  57 387
     lmo2745 2821610 .. 2821635 + -11.9   -4.9725   CCGGGAAATAAAAAA         GTGACGATGCG TAAA TGCATCGTCGC          TTTTTCTATAAGGAT 100 48
     lmo2749 NONE
     lmo2750 2826471 .. 2826482 +  -2.2  -5.34381   ATCTATATTAGAATA                TGTG TTCG CACG                 TTTTTATTTCCGTTT  70 142
     lmo2751 NONE
     lmo2752 2830039 .. 2830071 + -12.9  -5.34655   ACAGTCTGAAATAAA      GTGAGTTCTTACGAG ATT TTAGTAAGAACTCAC      TTTTATTTTTCATTA 100 56
     lmo2753 2830507 .. 2830532 + -14.9  -4.90136   AAGACTATCAAAAAA         GTCGATTTCCT AATT AGGAAATCGAC          TTTTTCATGTTAATT 100 9
     lmo2761 2843853 .. 2843876 +  -8.9  -3.05647   GCTAATTTAGTAGAA          GAACAGGGC AAATAA GCCTTGTTC           TCTCTCTGCTTCAAC  71 11
     lmo2762 NONE
     lmo2763 NONE
     lmo2764 NONE
     lmo2765 2846806 .. 2846832 +  -9.5   -5.3798   TCAACTAATAAAAAA         GCGTGTAGG CCTCGAAAA CCTACACGC         TTTTTGTTATTCTTC 100 33
     lmo2770 2852955 .. 2852980 +    -9  -4.92777   TATTTGACTAAAAAA         ACCCAGCTAC AGTTTA GTAGCTGGGA          TTTTTGATTACTCTT  95 30
     lmo2777 2862617 .. 2862658 + -16.2    -3.727   AAATAATCGCTAACA AAAAATTGGCACCTTTTC TATCTT GAAAAGGTGCCAATTTTA  TTTAAATGTCATCAC 100 28
     lmo2812 2897072 .. 2897096 +  -9.4  -5.09895   TAGTGGCATGAAAAA          GAACTTCTCG TTGAT TGAGAAGTTC          TTTTTTAAATAGCTC 100 38
     lmo2815 2899270 .. 2899310 + -13.6  -4.82518   GGATTAGCTTAATTA AAAAAGGAGGAAAACACAG CTAT CTG-GTTTTCCTCCTTTTA  TTTTATTGATCTTTT 100 29
     lmo2821 2909716 .. 2909743 +  -8.3  -5.00138   AAAAATAGTAAAAAA        GCCGGACAGGA TTAATT TCCCGACCGGC         TTTTTGATTTCAATC  90 33
     lmo2829 2916914 .. 2916942 +  -7.6  -5.45802   ACGTGAAACAAAAAA       TTCCGCG--ACCAT TAA ATGGTATCGCGGAA       TTTTTATTTTGCCAA  93 49
     lmo2842 2930447 .. 2930468 +  -7.3  -4.91084   CCATTTATCAAAAAA           GCATCCCTT TTAT AAAGGATGC            TTTTTGAATTTTATT  88 132
     lmo2845 2934715 .. 2934755 + -16.5   -3.4252   ACCAAAAAATATTTA  AAAAAGAGACATGACTTTG CGT TAAAGTCATGTCTCTTTTC  TTATGCTAAATAGAA 100 25
     lmo2851 2941034 .. 2941058 + -11.5  -3.90464   AGAAATAAAAAATAA          GCGTACTGC ATGAGTC GCAGTACGC          TTCTATTGTTTCACG  93 26
     lmo2857 2943851 .. 2943865 -  -5.8  -2.99649   ATATTTTTATAGAGA               GAAAAA CCA TTTTTC               GAAAATTATTGCGTT  57 31
        rpmH 2943547 .. 2943567 -  -2.5  -6.34424   TTTTCAAAAAAAAAA            CCACTGA GTCGTTT TCAGGGG            TCTACGCAGATAAAA  95 27
        rnpA NONE
     lmo2854 NONE
     lmo2853 2941566 .. 2941591 - -12.7  -5.40072   CTCCTCCTAAAAAAA         GACTGAGGTTC CTAA AAACCTCAGTC          TAAGAATTTATTTTC 100 33
     lmo2852 2941031 .. 2941061 - -10.5  -5.80003   GTAAGAAATAAAAAA       TAAGCGTACTGCA TGAGT CGCAGTACGCTTC       TATTGTTTCACGTGA 100 47
     lmo2850 NONE
     lmo2849 NONE
     lmo2848 NONE
     lmo2847 NONE
     lmo2846 2934712 .. 2934758 - -16.3  -3.11701   GTTACCAAAAAATAT TTAAAAAAGAGACATGACTTT GCGTT AAAGTCATGTCTCTTTTCTTA TGCTAAATAGAAAAC 100 23
     lmo2844 2932504 .. 2932520 -  -3.8  -2.68942   AGTGTTTTAGATAAT              CTTATT CTAGC AATAAG              TAAATAGAACAAACA  45 114
     lmo2843 2930447 .. 2930468 -  -9.5   -5.1675   CCATTTATCAAAAAA           GCATCCCTT TTAT AAAGGATGC            TTTTTGAATTTTATT 100 36
     lmo2841 NONE
     lmo2840 NONE
     lmo2839 2926072 .. 2926094 - -10.5  -5.07107   TAAACTGTTAAAAAA           GGCGGGGAG ACTCA CTCCCCGCT           ATTTGATTATTTGCC 100 32
     lmo2838 NONE
     lmo2837 NONE
     lmo2836 NONE
     lmo2835 2922396 .. 2922419 -  -5.3  -4.82901   CTCCTTTTAGAAAAA          TCCGTCC TCTTTAATTG GGACGGA           TTTTCTATTTTAAAT  74 35
     lmo2834 NONE
     lmo2833 NONE
     lmo2832 NONE
     lmo2831 2917333 .. 2917346 -  -2.4  -3.21772   AAGGGTTTTAGAATA               GCAA TATATC TTGC                TCTTTGTTCATTTTT  44 68
     lmo2830 2916914 .. 2916942 -  -7.6  -5.64421   ACGTGAAACAAAAAA       TTCCGCG--ACCAT TAA ATGGTATCGCGGAA       TTTTTATTTTGCCAA  93 29
     lmo2828 2915722 .. 2915741 -  -7.1  -4.77165   TCTTTGACAAGAAAA            GCAGCCG AATAAA CGACTGC             TCCTACAATAATTCC  83 28
     lmo2827 NONE
     lmo2826 2913992 .. 2914020 -  -2.5  -4.42962   GACATTAAAAAAACA       CGAGAAACCGCT ATTTAA AGCAATT-CTCG        CACTTCTTCTTTTTG  58 62
        serC NONE
     lmo2824 2911350 .. 2911391 -  -7.3  -4.25104   TCCTTTTTAGTAAAA GAGCATGAACCCGTCTGGC AACA ACCATAAAGTTTCATGCTC  TCATTATTTCCCGGG  75 49
     lmo2823 NONE
     lmo2822 2909716 .. 2909743 - -10.5  -5.38348   AAAAATAGTAAAAAA        GCCGGACAGGA TTAATT TCCCGACCGGC         TTTTTGATTTCAATC 100 35
     lmo2820 2904466 .. 2904483 -  -4.2  -6.26417   TATTATAAAAAAAAA             CAAACT AAAAGA AGTTTG              CTTTTTTGCTTAGTT  95 140
     lmo2819 NONE
     lmo2818 NONE
     lmo2817 2900549 .. 2900581 -  -9.3  -4.19238   CCGCCAATTGCAAAA      GAGCATAACCAGA TTCTTTT TCTGACTATGCTC      TTTTCAAAGCTATTA  89 38
     lmo2816 2899275 .. 2899305 - -13.5  -5.27477   AGCTTAATTAAAAAA      GGAGGAAAACACAG CTAT CTG-GTTTTCCTCC       TTTTATTTTATTGAT 100 33
     lmo2814 NONE
     lmo2813 2897072 .. 2897096 -  -8.7  -4.72986   TAGTGGCATGAAAAA          GAACTTCTC GTTGATT GAGAAGTTC          TTTTTTAAATAGCTC  93 45
     lmo2811 NONE
        gidA 2892519 .. 2892557 -  -4.7  -3.12378   AACCACATTATTCAA   CGGAAACTTTCAACTTA GACGG TAAGTTTGAAGTTTTCG   TGAACATGTGGTTTC  52 64
     lmo2809 NONE
     lmo2808 NONE
     lmo2807 NONE
     lmo2806 NONE
     lmo2805 NONE
     lmo2804 NONE
     lmo2803 NONE
        gidB 2887470 .. 2887489 - -10.8  -5.61881   TGTTAAAAATAAAAA            GTCCTTTC GCTT GAAAGGAC             TTTGTTAGTTTATTC 100 35
     lmo2801 NONE
     lmo2800 NONE
     lmo2799 2884110 .. 2884129 -   -10  -3.68351   GTTTTACTATTCAAA            GCGCTCCT AAAA AGAAGCGC             TTACAAATAAGTTAA  82 37
     lmo2798 NONE
     lmo2797 NONE
     lmo2796 NONE
     lmo2795 2881203 .. 2881237 -  -5.8  -5.12707   TTAAATGTGAAAAAA     TAGATAGAGCTGCTAA AGT TTCACAGTCCTATCTA     TTTTCTTAATGAAAT  83 31
     lmo2794 NONE
     lmo2793 2879880 .. 2879897 -  -7.7  -5.79595   TTTGAAAATAAAAAA             CCCGCTT CAAT AAGCAGG              TTTCACAACTATTTT 100 34
     lmo2792 2878957 .. 2878978 -  -3.7  -6.09196   TTTAAAATAAAAAAA           GCAACCAAC CTAA GCTGATTAC            TTTCCTATCTTCAAT  93 36
        parA NONE
        parB NONE
     lmo2789 2876911 .. 2876936 - -12.1  -5.24989   TGACACATGAAAAAA         GCTACTTATTT TTAG AAATAAGTAGC          CGATTTTTATTTATT 100 36
        bvrA 2875876 .. 2875921 - -20.7  -5.36441   TTTGGATATAAAAAA GGCAGTACTCAAACAAGAGGA ATTG TCCTCCTATTTGGGTACTGCC TGATTGCTCAGTTAC 100 49
        bvrB NONE
        bvrC 2872900 .. 2872921 - -11.7  -4.86033   AAAGGCTTATAAAAA           GCAATCTCT TAGG AGAGATTGC            TTTTTATCATTTAAA 100 36
         kat 2871286 .. 2871311 - -12.7  -5.56264   GTGAAACATAAAAAA         GCGAAAACCCT AAAA AGGATTTTCGC          TTTCACTTATTTTAA 100 32
     lmo2784 2869146 .. 2869184 -  -7.7  -5.95539   GCGGAAATAAAAAAA  GGCCCGTTA-ACTTTTCT CTCT AAAAAAGTCTAACGAACC   TTTTAGTTATAACGT 100 32
     lmo2783 2867724 .. 2867736 -  -3.5  -3.29987   CACATCAGCATAATA                TTTTT CAT AAAAA                TCCCTCCAATTAGGC  47 35
     lmo2782 NONE
     lmo2781 NONE
     lmo2780 2864775 .. 2864805 -  -7.7   -5.1675   CCACCCACCAAAAAA       CGAAAACCCTTTA ATCAG CAAAGGATTTCCG       TTTTTAATTATTTCA  88 33
     lmo2779 2863511 .. 2863544 -  -9.1  -5.54192   ATCAACTTAAAAAAA     CAATCTTTTGACA CACTTACT CGTCAAAAGATTG      TTTCACGTGAAACAT 100 42
     lmo2778 2862622 .. 2862653 - -16.1  -5.45652   ATCGCTAACAAAAAA      TTGGCACCTTTTC TATCTT GAAAAGGTGCCAA       TTTTATTTAAATGTC 100 146
     lmo2776 2860386 .. 2860419 - -10.6  -3.05963   ATCCTTACTTTAATA     TAAAGCTAAGAAAC GGAAAT ATTTCTTAGCTTTA      TAGGAATTATTTTGT  80 32
     lmo2775 NONE
     lmo2774 2857252 .. 2857299 -  -2.3  -5.54338   GAAGCAAAATAAAAA GAGCAATACCACACATATCAGCC AAAA AACTAATAT-C-TGGTATTGCCC GCATTACCGGTAACA  74 306
     lmo2773 NONE
     lmo2772 NONE
     lmo2771 2852956 .. 2852979 - -12.5  -5.52986   ATTTGACTAAAAAAA          CCCAGCTAC AGTTTA GTAGCTGGG           ATTTTTGATTACTCT 100 34
     lmo2769 NONE
     lmo2768 NONE
     lmo2767 2847623 .. 2847635 -  -4.8  -3.15131   GGGAAATAAAAACAG                GCGA CCGCT TCGC                ATTATGCAATCTAGG  54 63
     lmo2766 2846806 .. 2846832 - -13.8   -5.5604   TCAACTAATAAAAAA         GCGTGTAGGCCT CGA AAACCTACACGC         TTTTTGTTATTCTTC 100 32
     lmo2760 NONE
     lmo2759 2839654 .. 2839669 -  -6.2  -5.28755   AAATATAGTAAAAAA              TGTTTC ACGT GAAACA               TTTGAAAAAGCCGCC  84 54
        guaB 2837904 .. 2837933 - -12.3  -5.05505   AGTAGAAATTAAAAA       GCAGAAACCTCTT TTAG AAGAGATTCCTGC        TTTTTCGACTTTAAG 100 36
     lmo2757 NONE
        topB 2833792 .. 2833826 - -24.6  -3.63336   ACAGACTATGTCAAA     CAAAGCAACCCACTCA ATA TGAGTGGGTTGCTTTG     TCCATTCTTATTTAT 100 33
     lmo2755 2832033 .. 2832047 -  -2.9  -4.52589   GCGCCGTATATAAAA               CTTTT CGCCC AAAAG               TCTGAGCTTTCTATC  60 36
     lmo2754 2830507 .. 2830532 - -14.9   -5.2112   AAGACTATCAAAAAA         GTCGATTTCCT AATT AGGAAATCGAC          TTTTTCATGTTAATT 100 35
     lmo2748 2823230 .. 2823268 -  -6.8  -4.96848   TTTTCCATATAAAAA  CTCCCGT-ACTTTCCCG AATTAA CAGGAAAGGGACGAGAG   TTAACCGCGTTGCCA  83 287
        serS NONE
     lmo2746 2821610 .. 2821635 -    -9  -5.63517   CCGGGAAATAAAAAA         GTGACGATGC GTAAAT GCATCGTCGC          TTTTTCTATAAGGAT  95 31
     lmo2744 2818799 .. 2818816 -  -6.3  -5.60993   TTCGGCATAAAAAAA             GAATGCC GTTT AGCATTC              CAAAAAGTTTCACGT  89 50
     lmo2743 NONE
     lmo2742 2817670 .. 2817685 -    -4  -4.20531   TATATTTACTTAAAA              TGTTCC ACGT GAAACA               TTTTATACTTCTAAA  59 28
     lmo2741 NONE
     lmo2740 NONE
     lmo2739 NONE
     lmo2738 2813909 .. 2813934 -  -3.1  -5.45652   ATTCCTAAGAAAAAA         GTGCGGACAGA TTTC TCATACCGCAC          TTTTATTTTTATCAT  77 40
     lmo2737 2812526 .. 2812536 -  -2.4   -3.5694   ACCACAAAAAAAGGA                 GCTG GAG CCGC                 TGGTGGTATCGCTGC  48 414
     lmo2732 2804482 .. 2804495 -  -3.9  -2.91873   ATTAGTTTTAAATGA               TGAAA TGGG TTTCA                TGTCAAGCAATTTCA  46 52
     lmo2731 NONE
     lmo2730 2803410 .. 2803438 -  -8.8  -5.56673   ACTTATAACAAAAAA        CCCGCTAGCCTT CATTC AAGGTTGGCGGG        TTTTACTTATTTACT  95 32
     lmo2726 NONE
     lmo2725 NONE
     lmo2724 2799070 .. 2799100 - -11.3  -5.67283   AATCCAAATAAAAAA       GTGGACCAAGATA ACTAA TATCTTGGTCCAT       TTGTTTTTTATAATT 100 33
     lmo2721 2797005 .. 2797031 -  -8.7  -4.93968   ATGGATAATCAAAAA         CCCAGCCTTCC TAAAT AGAAGGTTGGG         TTTTCTTTTAAATAT  95 33
     lmo2719 2794496 .. 2794512 -  -2.3    -2.981   CTGTAATTCACAAAG              CATAATA AAA TAATATG              TAATCCTTATTTTCC  42 268
        cydA NONE
        cydB NONE
        cydC NONE
        cydD 2788472 .. 2788495 - -10.4  -5.39721   CTACGATACAAAAAA          CTTGCTAAGC ATGT ACTTAGCAAG           CCTTAATTTTATAAT 100 34
     lmo2714 NONE
     lmo2713 2786416 .. 2786434 - -11.8  -6.23545   TCCAAACAAAAAAAA             GCTAGAGA AAT TCTCTAGC             TTAGTTGATACCGTA 100 26
     lmo2712 2784553 .. 2784574 -  -6.7   -3.0516   TACCAATAATTAAAT           GCCAAATAA AAAA TTATTTAGC            GCAAACTCTGAAAAG  58 256
     lmo2710 2783442 .. 2783461 - -12.2  -4.62475   ACTTACAAATGAAAA            GAGCATCC CCGG GGATGCTC             TTTTTTATTTAATAG 100 30
     lmo2708 2780886 .. 2780918 -   -15  -2.97747   TTCCTACATGATATA      CTGGCTAGGCACAA TTTAG CTGTACCTAGCCAG      AAACTTATTATTTTC  95 40
     lmo2707 NONE
     lmo2706 NONE
     lmo2705 NONE
        dnaX NONE
     lmo2703 2777450 .. 2777489 -  -8.8  -4.66609   CATTCTATTGAAAAA  TAGTT-GAGACTCTTGAAT ACA AGCCAAGAGTCTCAAACCA  AGCAATATTACATTC  93 33
        recR NONE
     lmo2701 2776500 .. 2776526 - -13.2  -5.46706   AGCCTAAAATAAAAA         TCTACTAAACCA ATT TGGCTTAGTAGA         TTTTTTTATTTGTTT 100 31
     lmo2694 NONE
     lmo2693 2769264 .. 2769281 -  -2.1  -3.39732   GAACTATCGCAAATA             TGAGTTTC AAA GAAA-TCA             ACCCTTCCTAAAAAT  45 125
     lmo2692 2768718 .. 2768739 - -10.9  -3.44381   AGTGAATGTAAAAAG           CCTACCTCG TGAG CGAGATAGG            TCAGAAACTGCGGAT  87 230
     lmo2690 2765888 .. 2765913 - -12.7  -5.66989   TAAACATGAAAAAAA         GTCCTTACCAA AACC TTGGCAAGGAC          TTCTGAGTTTATACG 100 319
     lmo2689 2763087 .. 2763098 -  -2.2  -3.67296   CAGCACGCATTTAAA                TCCA CTCC CGGA                 ATTTCCGAATGTATA  47 9
     lmo2688 NONE
     lmo2687 2760732 .. 2760768 -   -14  -3.58365   GATTATATCATATAA    TTGTTACCGATTAAAC ACATA GCTCAATCGGTAACAA    TTTCACTAATATATG 100 102
     lmo2686 2759967 .. 2760006 -  -9.4  -4.78149   TTGATAATTTAAAAA  GCCCCCAAGAGTTAGA TTTTTAGC TCTAACTTTTGGGGGT   CTTTTATATTAAACA 100 166
        kdpA NONE
        kdpB NONE
        kdpC NONE
     lmo2679 NONE
     lmo2678 NONE
     lmo2677 2748360 .. 2748384 -  -2.2  -5.69473   TACAGCATAAAAAAA         GGAT-TCAGCC ATCA AGCTAAAATCC          CTCCTACTAGTAGTA  84 326
     lmo2672 NONE
     lmo2671 NONE
     lmo2670 2744196 .. 2744226 - -11.4  -4.25053   TTATAACAGAAATAA       GAACTTCTTAACTA AAT TAGTCAAAAAGTTC       TGCTTGTTTATATTT 100 11
     lmo2669 2743282 .. 2743312 - -12.7  -5.57054   AATAACGCAAAAAAA       GGCGCAAATGATA AAAAA TACCATTCGCGCC       ATAATCAGTTTCTCT 100 39
     lmo2668 NONE
     lmo2667 2740354 .. 2740375 -  -2.1  -3.33815   ATTCCTCCTAATTAA           TTGCTGCGA TTTC CCGCGGCTA            ATTTTCCTGTTTTTT  45 40
     lmo2666 2740036 .. 2740072 -  -2.3  -2.74792   TGATGATTTTTAAAC   TCCCTTGCGCAGCCTT TTATTT AAGG-TGCGCAAGTAT    TTCTTCGTCTAATTC  40 5
     lmo2665 NONE
     lmo2664 NONE
     lmo2663 2736451 .. 2736495 - -15.4  -2.58579   TTAACGTCTTATAAT GAAATGGAACCGAGAACATAC GCGA ATATGTTCTCGGCTC-ATTTC TAAGGATGACTACTG 100 127
     lmo2662 NONE
     lmo2661 NONE
     lmo2660 2733214 .. 2733244 -  -4.1  -3.91084   TCAGCTGCAAGTAAA      GATG-GCGC-TACGA ATG TCATACGCGCACACC      GGCTTTCGCAATTAC  59 11
     lmo2659 2732543 .. 2732582 -  -3.8   -3.3517   ATCTACTATATAATA  TAAAAAAACTAGG-CGC TTTTTGG GCAACCTAGTTTTTTTG  GGTGTTTTATTTTTT  51 32
     lmo2658 2731968 .. 2731982 -  -2.1  -2.79327   CCATTTCATTTAAAT               CCCAT CCTTT ATAGG               TTGCTTAGTTTTTCC  41 19
     lmo2657 2730515 .. 2730548 -  -9.8  -3.07895   GGCACCTTGAATATA     GTAACACCTTGA GGTTTAGATG TCAAGGTGTTAC      TTGAAATTTAGTTAA  77 41
        rpsL NONE
        rpsG 2729420 .. 2729440 -  -6.1  -2.50387   TTCCATAAAACAATT            TTTCAGGCA ATA CGCCTGGAA            TTTGTCAGTGATTTT  54 42
         fus NONE
         tuf 2725964 .. 2725989 - -14.1  -5.71712   TTGTATACAAAAAAA         CCGACAAAGCC AAAT GACTTTGTCGG          TTTGAATCGTATCAG 100 44
     lmo2652 2723748 .. 2723777 - -11.4  -5.00895   TCGAGCATACAAAAA       GCCAGCGCGGCA TCTTTG TGCCCCACTGGC        TTTATCGCTTATTTT 100 34
     lmo2651 NONE
     lmo2650 NONE
        ulaA 2721514 .. 2721546 -  -4.2  -5.00616   CTTCCTTTCAAAAAA      CCTCTTCCTCTT GAATGCTAG ACAAGGAAGAGG      TTTAGATTTTACTTA  73 38
     lmo2648 NONE
     lmo2647 NONE
     lmo2646 2718907 .. 2718920 -  -4.5  -3.63744   TCCTCTGTTAAAATA               TGCGA GTGA CCGCA                GCCAAATAAATGGAT  55 161
     lmo2644 NONE
     lmo2643 2716375 .. 2716398 -  -7.5  -5.72254   TTAAATAATAAAAAA          CTGGT-AGCC GTTGT GGCTTACCAG          TTTTTTGTATTAACT  93 35
     lmo2637 2709470 .. 2709500 - -13.3  -5.60993   TTTTCGATAAAAAAA       TCGGCTAGCCCTA GAAAT TAGGGCCAGCCGT       TTTGTACATAAATTG 100 47
     lmo2636 2708236 .. 2708246 -  -3.2  -3.41051   TTATTGTGAGCAGAA                 TCCA GAC CGGA                 TTTTGCTCACTTTCT  48 55
     lmo2635 NONE
     lmo2634 2706393 .. 2706411 -  -3.8  -5.93252   GCCAAAAAGAAAAAA             CATCCGTT AAT ATCGAATG             TTTTTAAGATGTTCT  90 29
        rpsJ NONE
        rplC NONE
        rplD NONE
        rplW NONE
        rplB 2703217 .. 2703237 -    -4  -3.20382   TCGCATAGTCAGGAA           GCTGAGAAC GCAT GTCCTC-GC            TATCCTGCTACCAAT  49 63
        rpsS NONE
        rplV NONE
        rpsC NONE
        rplP NONE
        rpmC NONE
        rpsQ 2700921 .. 2700933 -  -3.4  -4.57341   AACGGGTCGGAAAAA                TTGC ACTCG GCAA                CTTTTCACAATCTAT  62 55
        rplN NONE
        rplX NONE
        rplE NONE
        rpsN NONE
        rpsH NONE
        rplF NONE
        rplR NONE
        rpsE NONE
        rpmD NONE
        rplO 2696756 .. 2696774 -  -6.8  -3.28745   CTTTGAAGAAGTTAA             CTAACGTT TGA AACATTAG             ATCACCTCAGTTTTT  61 22
        secY NONE
         adk 2694509 .. 2694524 -  -2.5  -4.26903   TGCACTTCATTAAAA              GGCAA CACATT TCGCC               AGCTTTTCAGACAAC  55 270
        infA NONE
        rpmJ NONE
        rpsM NONE
        rpsK NONE
        rpoA NONE
        rplQ 2691530 .. 2691555 - -12.7  -5.16151   TAAAGGCAAGAAAAA         GACCTGCTATC CGAA GATAACAGGTC          AAACAAAAAAAGCCT 100 143
     lmo2604 2690342 .. 2690364 -  -7.7  -5.69262   TTATAAAAAGAAAAA           CCTCGTTGC GCACT GCAATGAGG           TTTCTTTTATATTAG  93 32
     lmo2601 NONE
     lmo2600 NONE
     lmo2599 NONE
        truA 2685250 .. 2685264 -  -5.8   -2.5055   TAGTCCATAATACAG               TTTTTG GAG CAAAAA               GTCAATGCGTTCTGC  54 58
        rplM NONE
        rpsI 2684217 .. 2684236 -   -10  -5.99154   CACTAAACAAAAAAA            GCACCAGC AAAA GCTGATGC             TTTGAAACGACATAT 100 40
     lmo2594 2682563 .. 2682579 -  -3.7  -5.86976   TGAGAAAAGAAAAAA              CTCTC TGCGGGC GAGAG              AATTTTATTTGTTTA  90 30
     lmo2593 NONE
     lmo2592 2681135 .. 2681156 - -10.9  -5.96894   AGTTAAATAAAAAAA           GGTTCTGCA TTTA CGCAGAACC            TTTTTTTCGCTTATA 100 36
     lmo2590 2677816 .. 2677833 -  -9.1  -4.10429   AACCATCTTTCAAAA             GCGTGGC ATGC GCCACAC              TTTATCATTCGGTAT  89 494
     lmo2589 2671584 .. 2671617 -  -3.9  -5.89921   AGTATAATAAAAAAA     GACCAACAAGTCA AATAAAAG TGACTGGTCAGTC      TAATTATTATAAAAG  90 32
     lmo2588 2669999 .. 2670033 -   -21  -5.47914   AAAAAGTATAAAAAA     CAAGGTCAAACTTCCA AAT TGGAAGTTTGACCCTG     TTTCTTTTTTATTTC 100 34
     lmo2586 NONE
     lmo2585 2665151 .. 2665184 - -14.7  -2.71924   CACTCCTCTCTAAAT     CGAAACAGCGATACC ATAA AGTCTCGCTGTTTCG      TCTACTTATTTTAAT  95 31
     lmo2584 NONE
     lmo2583 NONE
     lmo2582 2662207 .. 2662217 -    -4   -3.9392   CCTTAGTTTAAAGAA                 GTTT TGT AAAC                 GGAATGTGAATCGGA  57 51
     lmo2581 NONE
     lmo2580 2660376 .. 2660403 -   -12  -5.07971   GAAAACAAGTAAAAA        GGATTGGCTCGC GTAC GCGGACCAATCC         TTTTTTAATCCTTCA 100 30
     lmo2577 2657982 .. 2658017 -  -7.8  -5.45726   TATAGTTCAAAAAAA    GAACCATTAGATTA GTGAAATA TTATCTAATGGTTC     TTTTTCTTATAAAAT  93 32
     lmo2576 2653176 .. 2653200 -  -8.7  -5.61596   ATTCTTATAAAAAAA          CTTCCATTC TTTATTG GAATGGAAG          TTTTTTATGATTATG  95 36
     lmo2575 NONE
     lmo2574 2651820 .. 2651844 -  -8.6  -5.38047   CATTTAGATAAAAAA          GCCTCCTCAA ATTCA CTGAGAAGGC          TTTAAAACTTATTTT  95 34
     lmo2573 NONE
     lmo2572 NONE
     lmo2571 NONE
     lmo2570 2648872 .. 2648910 -  -3.1  -5.48825   GATTACGCAAAAAAA   TGACGGACTTCCTGC CAAATCTAC GCAGAACTTCCGCCA   CCATTATAAACCGAA  77 75
     lmo2569 2647130 .. 2647156 -   -11  -5.24129   TTCGGGTATAAAAAA         GGAGTCTAGT ATGGTTA ACTAGACTCC         TTTTAAATTAATTTT 100 33
     lmo2568 NONE
     lmo2567 2646396 .. 2646420 -    -8  -5.74122   TACCATACAAAAAAA          CCTAACTTCT GTAAA AGAAATTAGG          TTCAATATATCTAAA  93 69
     lmo2566 NONE
     lmo2565 2643950 .. 2643968 - -13.2  -3.63569   TTAAGTGTGTAAGAA             GCAAGGCA AAA TGCCTTGC             TTTTTTATTTTTCCT  95 30
     lmo2563 NONE
     lmo2562 NONE
        argS 2640815 .. 2640828 -  -2.4  -3.27774   GACGTCAACGAGTAA               CCTA TAAATT TAGG                ATATCACATTTTTTC  44 29
     lmo2560 2639717 .. 2639748 -  -9.6  -5.85244   AACCAAAATAAAAAA      CACTCCGCCTACTTT TTA AAAGTAAG-GGAGCG      CTGATTCTCATAAAT 100 207
        pyrG 2637914 .. 2637965 - -15.5  -4.62471   CCTAAGTGCTAAAAA GCAATAATAAAAAACTCCCAGCC GGGTAT GGCTGGGAGTTTTTTATTACTTT ATTTATTTTTAAGTG 100 24
     lmo2557 2633789 .. 2633810 -  -5.9  -2.56596   TCCCTCAGGAATTTA           GGAAAACCA TTTT TGATTTCCC            CTAAGATTTGAATTT  54 145
        fbaA 2632847 .. 2632881 -  -9.5  -5.47431   GTAATACATAAAAAA     TAACTGGCAAAATCA ACAAG TGATCCTACCAGTTA     TTTTTATATCATCAT 100 51
     lmo2555 2631307 .. 2631317 -  -3.2  -3.17723   GCATTGTCAACTTAA                 TCAC GCC GCGA                 TGACCTCTCTTTCCT  47 11
     lmo2554 NONE
     lmo2553 2629176 .. 2629198 -  -4.8  -5.75342   TTTCTCCAAAAAAAA           GCTAGGAACA AAT CATTCCAAGC           TTCAATCTACTATGG  86 35
        murZ 2627781 .. 2627807 -  -5.2   -2.8619   GTAAAATTGAGGAGA        GGCTGAAACGA GTTGTT TCGCT-CAGCC         TCTAATTATTAGATA  52 34
         rho NONE
     lmo2550 NONE
        gtcA 2624907 .. 2624917 -  -5.4  -2.70932   CTTCGCCCTGAATCA                 TCTG AAA CAGA                 GTAATTAAGTGCTTT  51 88
        rpmE 2624581 .. 2624604 -   -11  -5.63504   AATTCCATAAAAAAA          CACACCCAGC AAAA GCTGAGTGCG           CAAATTATTTCGTTC 100 54
         hom NONE
        thrC NONE
        thrB 2621172 .. 2621194 -    -7  -5.51402   ATATAGTTAAAAAAA           GCTACGCC GCATATA GGCATAGC           TTGATTTTAACGAAA  93 32
     lmo2544 NONE
        prf1 NONE
     lmo2542 2618553 .. 2618575 -  -6.3  -5.45802   CTTCCAAAAGAAAAA           GACGCTTCT TTTAT AGAAACGCC           TCTATACCAATATAT  87 27
     lmo2541 NONE
     lmo2540 2616812 .. 2616843 -  -3.8  -4.18638   AATAAAAAAAAGCAA      TTTCCGTTAGTGAA GCGC TTCACTTATAGAAA       ACGTTCGGAAATTGC  59 17
        glyA 2615418 .. 2615447 - -14.5  -5.60864   TATACATGAAAAAAA       CCGGTTTTCTCTA TTTA TAGAAAAAACCGG        ATCACTTATTTTATA 100 36
         upp NONE
     lmo2537 2613045 .. 2613066 -  -8.1  -6.02919   GCACAAATAAAAAAA           CTTCTACCA CTAT TGGTAAAAG            AATTCGATACGATTA 100 394
        atpI NONE
        atpB NONE
        atpE 2611142 .. 2611156 -  -7.2  -2.71144   CATTCGCTTGAATTA               TTCGTT CAA AACGAA               AGAGATGAGGTTTTA  61 61
        atpF NONE
        atpH NONE
        atpA NONE
        atpG 2607592 .. 2607605 -  -3.1  -3.32963   ATTGGGACGTTACAA               GAAAC GCCG GCTTC                TATTCTAGCGCGGCT  47 25
        atpD NONE
        atpC 2605662 .. 2605685 - -10.3  -5.71712   GCGTATATAAAAAAA          CTTCCCGGC ACTGTG GCCAGGAAG           TAATATGATTATTAA 100 37
     lmo2527 2605146 .. 2605158 -  -3.5   -3.7941   CACCGCGTACAATAA                TTTTT TCC AAAAA                GAACCCCTCCGCGTT  52 204
        murA 2603828 .. 2603846 -  -6.7  -6.02919   TGACAAATAAAAAAA             CCGCATC AAAAA GATACGG             TTTTCAACATTTGAA 100 42
         mbl NONE
     lmo2524 2602213 .. 2602240 - -12.8  -5.30189   GAGAACATGAAAAAA        GCACTAAAACCC ATTT GGGCTTCAGTGC         CAATCTTTTTATTTA 100 34
     lmo2523 2601279 .. 2601291 -  -6.3  -3.79678   AACTTTCGAGAATAA                TCGTA CCA TACGA                AACTATCAGCTTGGT  66 366
     lmo2522 2600361 .. 2600391 -   -12  -5.31456   TTAATCTATAAAAAA       GACTGCAAATAGCA TTA CGCCATTTACAGTC       TTTCATATGGAACGA 100 42
     lmo2521 NONE
     lmo2520 NONE
     lmo2519 2597330 .. 2597358 - -17.7  -5.63103   TTCTAATTAAAAAAA        GACCAACAACTAA TAA TTAGTTGTTGGTC        TTTTTTATTTTCGTT 100 30
     lmo2515 NONE
     lmo2514 2592940 .. 2592959 -   -10  -5.14563   GTCTCCATGAAAAAA            TCTCCAGC TAAA GCCGGAGA             TTTCTTTATTTTATT 100 31
       comFA 2591451 .. 2591462 -    -3  -3.54828   AAACAAAGTAAGCAA                TTAG TCAT CTAA                 CATCCCTTCTATCAC  50 14
       comFC 2590637 .. 2590669 -  -2.2  -5.34857   TGAAATAAAACAAAA     TAACGATAAAGAAGA GTAT TCTTCTT-ACCCTTA      GTCTACGTGAAAACG  70 158
     lmo2511 2590001 .. 2590022 -  -5.8  -5.79588   CTAAAAGTAAAAAAA           TGGAGACC TAGATT GGCCCCCA            TCTGTAAATTATTAT  93 47
        secA 2587264 .. 2587281 -  -5.5   -4.8048   CTTTCATAGCAAAAA             GCGCC GTCTTTCA GGCGC              TTTTTAAATTGTTTC  74 44
        prfB NONE
     lmo2508 2585204 .. 2585240 - -15.4  -5.30575   TAAAAACTTAAAAAA    GTACCATTTCCTGACT AAAAA AGTTAGGAAATGGTAC    TTTTTTATGATGTAA 100 30
        ftsE NONE
        ftsX NONE
         spl 2581851 .. 2581878 -   -10  -5.40625   ATACCATATAAAAAA        GCACCTTTGT TTAAAACG ACAAAGGTGC         TTTTTAACTTTTCAA 100 47
     lmo2504 2580441 .. 2580461 -  -8.4   -5.4833   CTATGCAAGAAAAAA            CCATTGAT TTATC ATCAATGG            TTTCTGAATTAAATA  93 34
     lmo2503 NONE
     lmo2502 2577652 .. 2577695 -  -9.8  -4.84359   TTATCTTTACAAAAA CTTAAAACACCAATGCTGCT TTCA AACAACACTGGTGTCCTAAA TTATCTTGGTTCTAT 100 26
        phoP NONE
        phoR 2575019 .. 2575056 - -15.2  -5.67711   TAAATAAAATAAAAA   TATCCTGTCTGAAAGA TTACAT TCTTTCAAACAGGATA    TTTATTAGGCTTTTT 100 30
     lmo2499 NONE
     lmo2498 NONE
     lmo2497 NONE
     lmo2496 NONE
     lmo2495 NONE
     lmo2494 2569653 .. 2569684 -  -8.7  -4.04813   AACACACCAAAAAGA      GCCCGATTAACCT GTGGAA AGGAAAATCGGGC       TTTTTTTATCTGTTT  82 31
     lmo2493 NONE
     lmo2492 NONE
     lmo2491 NONE
     lmo2490 2567627 .. 2567644 -  -4.1  -5.93252   TTGAAAAATAAAAAA             CGCAACC TGTT GATTACG              CTTTTCTTTATTTTA  91 77
        uvrB NONE
        uvrA 2562558 .. 2562584 -   -11  -4.83593   AAGAATCACGAAAAA         TCCCGCTTAT ATTTTGA ATAAGCGGGA         TTTTGATTATTTTTT 100 32
     lmo2487 2561085 .. 2561109 -  -7.2  -4.20531   TATATCTATGTAAAA         TCTAGCG-CGC TTGC ACGGCGCTAGA          TTTCGTTTAATTATT  75 36
     lmo2486 NONE
     lmo2485 NONE
     lmo2484 2559205 .. 2559249 - -10.3  -4.39166   CTCTACATAGCAAAA CCAGCTACATTTGAAAGACT TATTTT AGCCT-TGAAATGTAGCTGG AATGTTTAATTTTCT 100 31
     lmo2483 2558070 .. 2558112 -  -2.7  -4.07746   CTTTCAAAAAGACAA CTCCGCATCCAAACA AGCATTTTTGTAA AGTTTGGCCGCGGAG ATGCTTTCACTATTT  53 43
         lgt NONE
     lmo2481 NONE
     lmo2480 2556000 .. 2556027 -  -4.9  -5.60993   TGGGCGACAAAAAAA        GCTACTTTAAC TTTTAC GTCAGAGTAGC         TTTTTCTTTTATTAT  86 11
     lmo2479 NONE
        trxB 2553367 .. 2553395 - -12.6  -4.67755   ATAGTCACGCAAAAA        TGGGTCTAAGAT AAATA ATCTCAGACCCA        TTCGAGTTTTCTTTA 100 44
        galE NONE
     lmo2476 NONE
     lmo2475 2549420 .. 2549452 -  -5.6  -4.46212   CTTCCCACTAGAAAA     TCCCGGAAAAGTCTC TAAA GCGAGTT-TCCGGGA      TTTTTCTTTTTAAGC  71 35
     lmo2474 NONE
     lmo2473 NONE
     lmo2472 NONE
     lmo2471 2545448 .. 2545478 - -21.4  -5.14965   ATTTCTACTAAAAAA       GCTGGAAGTTCAGA GTT TCTGAACTTCCAGC       TTTTTTACTTATTTC 100 34
     lmo2469 2542605 .. 2542657 - -16.2   -4.0896   AAATCTGGCTTAAAA GGCTAATAAAAAAAGAGGTTTTGCAC AAA ATGCAAAACCTCTTTTTTTAT-A-CC TTATTTTATACGCAA 100 26
     lmo2467 2540184 .. 2540218 -  -5.2  -5.48054   ATTAAAATGAAAAAA    CATCTTACACAATGG TTTTTG CCAGT-TGTAAGATG     TTTTTTCATTATGCC  84 228
     lmo2465 NONE
     lmo2464 NONE
     lmo2463 NONE
     lmo2462 2535308 .. 2535335 -  -8.5  -5.44119   TCTATTTCAAAAAAA        GTCCAAGCACT TCTTAC AGCGCTTGAAC         TTTCGTTTATTTTGG  95 32
        sigL 2533795 .. 2533837 - -16.6  -4.56597   TTTTTGTTTTAAAAA GACGTATTTTGTCCCACA TACCGCT CGTGAGACAAAATACGTC TTTTAAAATCTTTTT 100 28
     lmo2460 NONE
         gap 2531232 .. 2531259 - -13.6   -4.4009   CGTTATTTCAGAAAA        TAAGCGGAAACA ATAG TGTCTCCGCTTA         TTCTTGTTATTGCTG 100 76
         pgk NONE
         tpi NONE
         pgm 2527547 .. 2527573 -  -8.2  -2.56596   GTTGGGATTAATTGA         TTGAAATGAACA TAA TATTCACTTCAA         ATTCAAAGACCCATC  66 102
         eno 2526172 .. 2526199 -  -9.9  -5.63645   TTAAAACAGAAAAAA        CTCCGCGAAGA TGTTGC TTTTCGCGGAG         TTTAGCGTTTTATTC 100 48
     lmo2454 2525907 .. 2525941 - -10.9   -4.1899   TCATTTTATTTAAAA     TACGCCTGATTCT TTTAAAGCT AGAATCAGGCGCA     CCGTTTATTTCATAA 100 30
     lmo2453 2525056 .. 2525079 -  -4.6  -3.14344   CACTTTTTTCACGAA          CCTTAAACAC GTTG GTATTAAAGG           GTTTTAAGGAGGTTT  50 40
     lmo2452 NONE
     lmo2451 2523800 .. 2523823 - -10.4  -5.64873   TCCAACAATAAAAAA          CCACCTAAAT TTTC ATTCAGGTGG           TTAACATCTCGTTAC 100 37
     lmo2450 NONE
     lmo2449 NONE
     lmo2448 2519885 .. 2519932 -  -8.7  -5.76633   CGATATATAAAAAAA GCCTAAATCTAGCTTCTCCAAC GTATA GTTGAATGA-CTAGATTTAGGC TTTTATTGTTGGCGC  95 28
     lmo2446 2515273 .. 2515306 - -11.1  -3.02144   CCACTCCTTTCAATA     TAGCCACCCTTTCTA TCCA TGAAAAGGGCGGCTA      ATTCTTTATTTTTTA  83 31
     lmo2445 NONE
     lmo2444 2510283 .. 2510328 -  -6.5  -5.59879   TACAAACAGAAAAAA CTTGTGACATAGCCAAAT GCGCAACTATT ATTTAGC-ATGTCACAAG TTTCCCATTAATTAA  89 58
     lmo2443 2508910 .. 2508932 -    -7  -4.70879   GGGAAATTTGAAAAA           CACCCCGAAA CAG TTTTGAGGTG           TTTTTGCATTATTAG  83 85
     lmo2442 NONE
     lmo2441 2507292 .. 2507309 -  -2.7  -3.41378   TATAGCGAACAAAAC             CTGACAA CTAT CTGTCAA              CAATTCAAATTAAAA  47 22
     lmo2440 2506844 .. 2506862 -  -8.9  -4.17355   TAAATAATAACGAAA             TCTCCTC CTTAT GAGGAGA             TTTTTCATATTGAAA  85 30
     lmo2438 2505847 .. 2505875 -  -8.9  -5.73339   ATAATTACAAAAAAA        GCCGTTGGAAT TCATTTG ATTCCAGCGGC        TTTCTTGAATTTTCG  95 8
     lmo2436 2504244 .. 2504262 -  -6.7  -5.59534   AACTATAATAAAAAA             GTACCGC GCTAA GCAGTAC             TTTTCTGTAATCCAT  89 63
     lmo2434 2502368 .. 2502396 - -10.4  -5.08601   CCACTTTAATAAAAA        GAAGACTCGGAC TCACC ATCCAAGTCTTC        TTTTTTAGTGCGTAA 100 30
     lmo2431 NONE
     lmo2430 NONE
     lmo2429 2498279 .. 2498307 -  -8.9  -5.22039   TTTAAATGTAAAAAA        GGCTGCTATTCTT AAA AAGAGCAACAGCC        TTCATCTATTATAAT  95 99
     lmo2428 2497064 .. 2497083 -  -5.8  -5.10077   AAACAGTTTAAAAAA            GAAAATCA GAAA CGATTTTC             TTTCCCTAAGTTAAC  83 11
     lmo2427 2495784 .. 2495809 -  -9.1  -4.56597   TTGTGGTTTTAAAAA         TACAAAAGCCG TTTT CGACTTCTGTA          TTTTCATTTTAAGAT  93 34
     lmo2426 NONE
     lmo2425 2494854 .. 2494881 -  -9.8  -5.14563   CCTCCTATCAAAAAA        GACCAGCTTCGG TTAT CCCAAGCCGGCC         TCCTAAAAATTAATC 100 35
     lmo2424 2494514 .. 2494539 -  -4.1  -5.51046   TAAACACAGAAAAAA         TCCCTGTAT CACTCACT ATACAGGAA          TTCAAAAATGGCCGT  82 8
     lmo2423 NONE
     lmo2422 NONE
     lmo2421 NONE
     lmo2420 2491005 .. 2491030 - -16.3  -5.76633   TGATATACAAAAAAA         GCCTTTCTGCT GATG AGCAGAAAGGC          AGCATTTTTTCAAAT 100 280
     lmo2419 NONE
     lmo2418 NONE
     lmo2417 2488343 .. 2488367 - -12.3   -5.7946   CGCTCAATAAAAAAA          TCCTTTTACCA AAT CGGTAAAAGGA          TTTTTTCTATTTTAT 100 37
     lmo2415 NONE
     lmo2414 NONE
     lmo2413 NONE
     lmo2412 NONE
     lmo2411 2481701 .. 2481720 - -10.8  -6.23317   AGAAAAACAAAAAAA            GACGAACT AATA AGTTCGTC             TCTCGCTTTATTTAA 100 37
     lmo2410 2480989 .. 2481017 - -17.7  -5.42259   TTATCTCTAAAAAAA        CCGGCTATAAAAA TAT TTTTTATAGCCGG        TTTTTTTATTTTCTC 100 31
     lmo2407 2479565 .. 2479599 - -11.7  -4.87803   TACTTCGAAACAAAA     CAAAAACTTCAACTG TCTAG CAGTTGAAGTCTTTA     TCATATATTACCACT 100 33
     lmo2406 2478595 .. 2478617 - -10.6   -5.4588   TAAAAGCATAAAAAA           GATGGCGC TAGCGAT GCGCCATC           TTTTTTTATTCCGAA 100 31
     lmo2403 NONE
     lmo2402 NONE
     lmo2401 2474780 .. 2474798 -  -9.6  -5.53991   TATTTATTAAAAAAA             GAGCAGAA AAA TTCCGCTC             TTCTAGTTAAATTCC 100 28
     lmo2400 NONE
     lmo2399 2472946 .. 2472983 -   -10  -5.38326   TTAATTAAACAAAAA   CCAGTAAAACAAGAGG CTTATT CCTCCAATTTTACTGG    TTTTTCTTTTCCTAA 100 5
     lmo2395 2468524 .. 2468538 -  -3.5  -3.53343   AATCCTTCCTGTAAA               GTGCG CCCAC CACAC               AAACTATCATCCTCC  50 32
     lmo2394 2468217 .. 2468233 -  -4.4  -3.61715   CACTCCCTTTAACAA              TTGGGC GCGCA ACCCAA              TTGTCTTTCAACCTT  55 2
     lmo2393 NONE
     lmo2392 2467349 .. 2467376 -  -9.8   -5.1963   TTTAACTAATAAAAA        GCGATGAGCTCG TAAT CTGGCTCATCGC         TTTTTTCTATATTAA 100 37
     lmo2389 2463927 .. 2463957 -  -9.8  -5.30189   TATAACATGAAAAAA       GCGCCATATCTG ACAAAAG CAGATACAGCGC       TTCTTGAGTTTTTAT 100 37
     lmo2388 2463035 .. 2463059 - -12.3  -5.60993   CCGGGCATAAAAAAA          GCAGAAATTCC CCA AGAATTTCTGC          TTTTTTTCACGAACA 100 32
     lmo2385 2460689 .. 2460716 - -13.6  -6.20267   GGAAAAATAAAAAAA        GCATGGC-GAGAT TTA ATCTCTGCCATGC        TTATTATTTTCGCTT 100 29
     lmo2376 2452286 .. 2452311 - -11.3   -5.0538   GCTCACTCGAAAAAA         GCACTTTCTTA AAAC CAAGAAAGTGC          TCTTCATTCATTATT 100 36
     lmo2375 2451801 .. 2451842 -   -17  -4.08767   GGTATTCGTTTAAAA TAAAACAAGTTTCTCATC TTAACC GACGAGAAACTTGTTTTA  TTTATGAGCTTCCTT 100 23
     lmo2373 2449840 .. 2449865 - -12.6  -5.25805   AAGAAAGCTAAAAAA         CCTGCGTGGC TTAAGT GCCACACAGG          TTTTTTTACTGTTTA 100 38
     lmo2369 2446187 .. 2446230 -  -3.2  -2.71246   AGTCAATTAAATTTA TCAGCTTAGCAATTTATCCCA AAA TGGG-TATATTGAATAGCTGA TTGGGGCTTTTATTT  43 35
     lmo2368 2445637 .. 2445648 -  -4.4  -2.69871   CTTTATATCAAACAG                TGCT TTTT AGCA                 AGGCTTGACCTTGTG  47 62
         pgi 2444194 .. 2444216 - -11.3  -5.85425   CAAACAAACAAAAAA           CCTTGGAGC GATTG GCCCCAAGG           TTTGGAAATGAAAAT 100 40
     lmo2366 2443030 .. 2443051 -    -6  -3.10236   AATTGAATTTGAATA           CTTATTCA ACACCG TGAATAAG            ATTCCTTGCGTCAAA  57 342
     lmo2365 NONE
     lmo2364 2434625 .. 2434649 - -12.9  -5.17744   ACACATTAATAAAAA          GGCTAGCCTCT CAA ATAGGCTAGCC          TTTTTTCATGTTCTT 100 3
     lmo2361 NONE
     lmo2360 2427970 .. 2427998 -  -7.5   -5.4505   TTGCGTAACAAAAAA        GCAAGATTCCC ATTTTCA GGAAACCTTGC        TTTTAATTTGTTTAG  93 37
     lmo2359 NONE
     lmo2358 NONE
     lmo2357 2425595 .. 2425629 -  -8.6  -6.41881   CATAATAAAAAAAAA     GCGAGCAAAGAGTTCT TAA AGAACCATCTTCTCGC     TTCTTATGTCCATTT 100 119
     lmo2356 2424807 .. 2424830 - -10.4  -5.16237   AACTTCATCAAAAAA          CCACCTAGCAA AAT TTGCT-GGTGG          CTAATAAGGGACTGG 100 117
     lmo2355 NONE
     lmo2354 2421778 .. 2421802 -  -2.7  -3.13403   GTTCCCGTATCAACA          CCATCCCCCTG AGC CAGAAGCGTGG          CATTTCTTCCGTTCC  43 101
     lmo2353 2419757 .. 2419788 -   -11  -5.67063   TTGATGATAAAAAAA      GACAGCTAGGCTAA AAAA TTAGCTTAACTGTC       TTTTTTTATTAAAAT 100 34
     lmo2351 NONE
     lmo2350 NONE
     lmo2349 NONE
     lmo2348 2415973 .. 2415984 -  -2.2  -3.28791   ATCTCTCCTTTATAA                CTCG ATAT CGAA                 AATACTCGTGAATCT  44 8
     lmo2347 NONE
     lmo2346 NONE
     lmo2345 NONE
     lmo2344 NONE
     lmo2343 2411865 .. 2411888 -  -3.8  -5.80364   ATTGTAACAAAAAAA          CGAAGCTTCCT CAA AGGC-GCTCCG          TTTTCTTTCTATTAT  90 37
     lmo2342 2411084 .. 2411118 -  -5.8  -5.37593   TTGCAAATTAAAAAA     CGAAAATCCGCTTCTT TTT AGGAAGAAAATTTTCG     TTTAGGTTTATTTAT  84 33
     lmo2341 NONE
     lmo2340 2408932 .. 2408956 -  -7.1  -5.09762   ATTTTAACATAAAAA          GCTGCCACC ACTTATA GGCGACAGC          TCAGTATTTATTAGA  88 36
     lmo2339 2408028 .. 2408054 -  -3.6  -5.53991   GATGTATTAAAAAAA         GCCGCCACTGAT CAA ATCAAAGACGGG         GAAACTGTTTGGTTT  83 421
     lmo2337 NONE
        fruB NONE
        fruA 2403302 .. 2403334 - -13.7  -4.85267   AGAAATTACTAAAAA      GAAATCGCCTTTTAA GTT TCAAAAGACGATTTC      CGTATTTTATACAGT 100 32
     lmo2334 2402842 .. 2402885 - -12.7  -4.42851   GCAATAAATTTAAAA CTAAATAAAAGCCAGCTAC GTAATA GTAGCTGGCTTTTCCTTAA AATCATTTTTTATTC 100 28
     lmo2328 NONE
     lmo2327 NONE
     lmo2326 NONE
     lmo2325 NONE
     lmo2324 2396371 .. 2396386 -  -2.6  -2.50816   TTTTTAGCGACTAAT              TAACAA CTTA TCGTTA               TATACTATTGTTAGT  41 93
     lmo2323 NONE
     lmo2322 2395537 .. 2395547 -  -3.2  -2.51471   CATAAGTTTATTAAC                 GCTA ATG CAGC                 CGCTATTATGACTAA  42 64
     lmo2321 NONE
     lmo2320 NONE
     lmo2319 NONE
     lmo2318 NONE
     lmo2317 NONE
     lmo2316 NONE
     lmo2315 NONE
     lmo2314 NONE
     lmo2313 NONE
     lmo2312 NONE
     lmo2311 NONE
     lmo2310 NONE
     lmo2309 NONE
     lmo2308 NONE
     lmo2307 NONE
     lmo2306 NONE
     lmo2305 NONE
     lmo2304 NONE
     lmo2303 2386720 .. 2386745 -  -4.7  -5.35815   TATACCAAATAAAAA         CCACCTGCTCA ATTT TCAACAGATGG          AAAGGGCTATATATT  80 326
     lmo2302 2386135 .. 2386150 -  -3.9  -5.54907   TTGATAAAATAAAAA              GGACC ATCACA GGCCC               TTTATTTTTCTTAAC  79 16
     lmo2301 NONE
     lmo2300 NONE
     lmo2299 NONE
     lmo2298 NONE
     lmo2297 NONE
     lmo2296 NONE
     lmo2295 NONE
     lmo2294 NONE
     lmo2293 2378296 .. 2378306 -  -2.6  -2.75975   ACTGTCCAAAAAATC                 TAAT GAC ATTA                 TAATCCCTCCTCAAC  41 23
     lmo2292 NONE
     lmo2291 NONE
     lmo2290 2377167 .. 2377189 -    -7  -4.27316   TCCTCCAATTTAAAA           GCCCCTAC TATAAAC GTAAGGGC           TTCATTTATTAATCT  78 34
     lmo2289 NONE
     lmo2288 NONE
     lmo2287 NONE
     lmo2286 NONE
     lmo2285 NONE
     lmo2284 NONE
     lmo2283 NONE
     lmo2282 NONE
     lmo2281 2366283 .. 2366299 -  -2.2  -5.93809   CCCCCATAAAAAAAA              TAAGCC TATTC GGCTTC              TATTTCTTCTGACTG  83 14
     lmo2280 NONE
     lmo2279 NONE
        lysA 2364728 .. 2364747 - -12.8  -4.63527   GTAGCAGTTTAAAAA            GCCCCCGC GAAA GCGAGGGC             TTTAAACTAAATCTT 100 32
     lmo2277 2363684 .. 2363707 -  -3.8  -5.60993   TTTTGCATAAAAAAA          GCCCTAATGT TTAT ATAATAGGGC           TTTATATCGTATCCG  84 27
     lmo2271 2360653 .. 2360670 -  -6.3  -4.69962   GATACCAAAAAAGAA             CATCCTC TCAA AAGGATG              TCTTTATTTTTACTA  77 263
     lmo2269 2359911 .. 2359934 -    -9  -5.46629   AACAGCTCAAAAAAA          CTAAGATAGC TCTT ACTATCTTAG           TTTTTCATATATTCT  95 39
        addB NONE
     lmo2267 NONE
     lmo2266 NONE
     lmo2265 2351340 .. 2351354 -    -5  -3.41865   AACATAACATACCAA               CTTTCC AGA GAAAAG               AGAAGTCTTTTTCAT  55 55
     lmo2264 2350245 .. 2350263 -    -6  -4.57569   TGAGTCCGTGAAAAA             TGTTGCCA ACG TGGTAACA             GCATCTAACCAAGAT  74 160
     lmo2262 NONE
     lmo2261 2348186 .. 2348214 -    -6  -4.52873   TTCGTATAAAAATAA        CAGGTACAACGC GAAAT ACGTCCTACCTG        CTCATTTTTATTTAA  74 42
     lmo2260 2347268 .. 2347280 -  -6.3   -3.7791   GAACGACTTACTAAA                CTTGA AAA TCAAG                CATGAGATGTAGCTG  66 21
     lmo2258 2346580 .. 2346596 -  -5.9  -3.15161   ATAAAAAGGAAACCA              TTAAAGG TCC CCTTCAA              CTAAAAATTTCTACA  59 22
     lmo2257 2346174 .. 2346201 -  -5.6  -5.86465   AAGAAGACAAAAAAA        GACGCTCGAAAT AAAC ATTTCCAGCGTT         GCCATCATGTTCGGG  91 76
     lmo2256 2345535 .. 2345562 -   -15  -4.98531   CTTTTAAACTAAAAA        GAAGCATTCCCC ATTT GAGGAATGCTTC         TTTTTTAATCTTCTA 100 30
     lmo2253 2343020 .. 2343050 - -13.4  -4.42639   ACATTTTAATCAAAA       GAGCAAACTCGCTT CAT AGGCAAGTTTGCTC       TTTTTTTATTTTAAA 100 31
     lmo2247 NONE
     lmo2246 NONE
     lmo2245 2335459 .. 2335479 - -10.5  -4.62069   TGGGTATTTTAAAAA            GCCACAACA TTA TGTTGTGAC            TTCTGTACAAATTTC 100 14
     lmo2242 2333359 .. 2333394 - -10.1  -5.74122   CAGTAGATAAAAAAA    TAAATCAATTCTCTT ATTAAA AAGAAAATTGATTTA     AGTTTGCTTTTTCAA 100 6
     lmo2241 NONE
     lmo2240 NONE
     lmo2239 2330925 .. 2330954 - -18.1   -4.7173   GATCATATTTAAAAA       GACCGAGAATTGA TTCG TCAATTCTCGGTC        TTTTTTAATGTTTCC 100 30
     lmo2233 2323343 .. 2323370 -  -9.3  -3.57246   ATGATTAATCAAACA        GTAGCTATCCCT CTCAT AGGG-TAGCTAC        TTTTTTATATACGAT  80 30
     lmo2229 2317909 .. 2317943 - -12.5  -5.48063   ATGCAATATAAAAAA    GCACATTTTACTA-GA GATA TCATAGTAAAATGTGC     TTTTAATTAATTACC 100 32
     lmo2228 NONE
     lmo2227 NONE
     lmo2226 2315913 .. 2315926 -  -2.3   -3.9712   CTATTTTAGTATAAA               GCGGA TGTT TTCGC                AAAACACATGGAAAA  52 47
        citG 2314463 .. 2314489 -  -8.9  -4.65168   ATTATACGTGAAAAA        TCCCTAGACAAC AATT GTT-TCTAGGGA         AGTTCATTCTAAAGT  93 47
     lmo2224 NONE
     lmo2223 2312781 .. 2312822 -    -9   -5.7946   TTTCCAATAAAAAAA TGACCCTATTATCTGCTA AATAAA TAACAAATAATAGAGCCA  CTTGGTTTAACGAAA 100 42
     lmo2222 NONE
     lmo2221 2308725 .. 2308735 -  -3.2  -3.14132   TTCTTTCTGTAGTAA                 GAAG TTT CTCC                 ACCCATTATAGCATG  45 31
     lmo2220 2307727 .. 2307750 - -15.4  -5.58074   TAAGCACTAAAAAAA          CACGCTTGGA AATT TCCAAGCGTG           TTTTTTATTCAAATG 100 30
     lmo2215 NONE
     lmo2214 2303028 .. 2303054 - -11.7  -4.93696   GCTAAATAGGAAAAA         GCGATTTGGAC CAATC ATCCAAATCGC         TTTTTTCATTCGTAC 100 31
        hemE NONE
        hemH 2300299 .. 2300323 - -10.8  -4.36089   TATTTCAAAAAAATA          TGCCGGAATA ACGAA TATCCCGGCA          AGACTTTTATTTAAT 100 36
     lmo2210 2299808 .. 2299830 - -11.3  -5.36441   GCGCCATATAAAAAA           GCTCGGGAC AATTA GTCCCAAGC           TTTTATGATTCGTAA 100 28
     lmo2209 NONE
     lmo2208 2298073 .. 2298091 -  -6.7  -5.63504   AATTTCACAAAAAAA             GAAGCGC ACGAG GCACTTC             TTTAAATTAAATCAA  89 27
     lmo2207 2297265 .. 2297292 -  -6.4  -4.96848   TTTTTTATAGAAAAA        GATCTACCAA TTTTTAGG TTGGCAGATC         TTCTGAATTTCTTAA  83 37
        clpB NONE
     lmo2205 2293739 .. 2293769 - -17.1  -5.44721   AGTAGTTCAAAAAAA       GAAGCTCTTTCCA ATATA TGGAAAGAGCTTC       TTTTTTTATTTATCC 100 31
     lmo2203 2292027 .. 2292039 -  -6.3  -3.43553   AGAACTATCAATTAA                GCAAT TGG ATTGC                TACTTTTTTATTTTA  62 33
     lmo2202 2290931 .. 2290972 - -11.8  -4.70921   TATAACATAAATAAA GGAAAGTTGTCCTAAC TAAAATAAGT GTTAGGGCAACTTTCC  TTGTTTAATTTGTTG 100 42
     lmo2201 2289505 .. 2289531 - -12.4  -5.40072   TTTTGCTCAAAAAAA         GCCTTACCTC ATTTTTG GAGGTAAGGC         TTTTGATTATATTTT 100 39
     lmo2200 NONE
     lmo2199 2288524 .. 2288554 - -12.7  -5.86465   AATAATATAAAAAAA       GCCAATGACCTAG TTAAT CTAAGTCATCGGC       TTTTTTTATTTAATC 100 42
     lmo2196 2284478 .. 2284507 -  -8.7  -4.33708   AAATCATCAGCAAAA       GGAGAGAGCATAT CGAA ATATACTCTCTCT        TTCCGTCAAGCATTT  89 57
     lmo2195 NONE
     lmo2194 NONE
     lmo2193 NONE
     lmo2192 2280202 .. 2280229 -  -5.7   -5.4756   AATTTTAAGAAAAAA        CATCAACCAAA TTTAAC TCTGATTGATG         TTTTCATTTTATTTC  84 34
        spxA 2279474 .. 2279508 -    -5  -5.75599   TAAACTACAAAAAAA     GCGCCAAGAATCCAAT TGA ATGGAATCCTTGGCAA     CCACTTTTATCAATC  86 41
        mecA 2278591 .. 2278624 -  -8.2   -5.4588   TAAAATCACAAAAAA     GACCCGTTTG-GCTA TTTTT CAGCACATACGGGTC     TTTAAAATAATGTTT  93 40
     lmo2189 NONE
     lmo2188 2275261 .. 2275297 - -17.5  -3.66018   TTAGTATCGTAATAA    CGTAAAAAGCCGTAGCA AAA TGCCACGGCTTCTTACA    GCGCAATCAAAAGGA 100 248
     lmo2187 2274918 .. 2274943 -  -8.4  -5.54264   AAATACTCAAAAAAA         CCATGAATAG CAACTC CTATCCATGG          ATAATAATTATTTCC  93 43
     lmo2186 NONE
     lmo2185 2272353 .. 2272388 -    -9   -3.6834   AATAAAATCGGTAAA    GCGAGTTAAGCAAAGG ATAA CCCCGACCTAACTCGC     TTTTACTAGTTTTAT  77 40
     lmo2184 NONE
     lmo2183 NONE
     lmo2182 NONE
     lmo2181 2268930 .. 2268956 -  -2.3  -5.25735   CCAAAAAAGGAAAAA         GCGCCAAAA GCTATTATA TTTTGGTGC         TTTCTCATTTTGTTA  70 30
     lmo2180 2268380 .. 2268417 - -13.1  -5.52023   ATTATTAACAAAAAA   TAACCAAAATCATTAAA TAAA TTCAACGATTTTGGTTA    TTTTATTTATCTTAT 100 32
     lmo2179 2264684 .. 2264701 -  -2.1  -2.64298   GTACTAAAAAATCAC             TTTTCAT GAAA ATAAAAA              ACGGTTTGTGTCTTT  40 96
     lmo2178 2259722 .. 2259747 - -16.3  -5.28481   GATTTAATCAAAAAA         GTGGCTATCCT TTGT AGGATAGCCAC          TTTTTTTAATCATTT 100 31
     lmo2175 2257712 .. 2257743 - -15.4  -5.40474   ATTTTCTCAAAAAAA      GTCCACAAAAGAAA ATGA TTTCCTTTGTGGAC       GAAATTTTTATTAGT 100 36
     lmo2174 2256460 .. 2256470 -  -2.6  -3.24076   TCATTACACAATATA                 TTAT AAC ATAA                 GAAATCTGCCAGAAG  45 62
     lmo2173 2255001 .. 2255027 -    -8  -5.52096   AAACGCAACAAAAAA         GGTCTAATCGCA ACA TCCGATTAGGCC         TTCTATTTAATGAAG  93 32
     lmo2172 NONE
     lmo2171 NONE
     lmo2170 2251010 .. 2251042 - -17.9  -5.20783   ACGTAAATAGAAAAA      GAGTCAGCAGAATCC TGT GGATTTTGCTGACTC      TTTTTTATTATTGAA 100 33
     lmo2167 2249652 .. 2249674 -  -4.2  -5.67063   TTGATTACAAAAAAA           CTGCAGAA TAAATGC TTCTGCAA           GTTCTTTTTTAGTTA  85 34
     lmo2166 NONE
     lmo2165 2247968 .. 2247991 -  -4.6  -5.31275   TTTTAGCATAAAAAA          GAAGACAGCC GTTA AACTATCTTC           ATAAGATTATAAAAT  79 32
     lmo2164 2246985 .. 2247028 -  -4.8  -5.55769   TGTCATAATAAAAAA CCTCCAATAGTTTTG-ATAGT TAC ATCATACAAAACTACTCGAGG TAAATCTTCCTATTT  83 47
     lmo2163 NONE
     lmo2162 NONE
     lmo2161 NONE
     lmo2160 NONE
     lmo2159 NONE
     lmo2158 2242065 .. 2242087 - -12.8  -5.59357   ATTAGACCAAAAAAA           GAGGCTTGAA AAA TCCAAGCCTC           TTTTTTAACTTATTC 100 35
        sepA 2240018 .. 2240054 - -13.3  -5.93252   CTGAAAAATAAAAAA   CGCTTTGTTATAGCCT GATAAA AGGCTA-AACAAAGCG    TTTCTGTTTTTTATT 100 39
     lmo2155 NONE
     lmo2154 NONE
     lmo2153 NONE
     lmo2152 2234936 .. 2234976 -  -8.3  -5.76949   GACTCGTAAAAAAAA  TGAGCACCAAGCCGCCT ATTTACA AGGAGGCCTGCTACTCA  TTAAATTACGCGTTT  93 31
     lmo2151 2234536 .. 2234574 - -10.5  -4.26076   TTATTCTTATTAAAA   TAAAAGCTGCTTTATCA TCATT TGGTAAAGCAGCTTTTT   TTATTTTTTTGGCCA 100 26
     lmo2149 2233795 .. 2233835 -   -10  -5.25735   CTAAAAAACTAAAAA  CGTTTGTATTTTAGGAAA ATTTA TTTTCTTAAATACAAACG  TTTTTTTAATCGATA 100 31
     lmo2146 NONE
     lmo2145 2230003 .. 2230034 - -13.3  -3.15366   TTCAAAATTCCAATA      TAAAAAGTAGAGC GATAAA GCTCTACTTTTTA       TACTATTCTACTGTA  91 33
     lmo2144 2229160 .. 2229190 - -15.7  -4.36931   TAACTTATAGTAAAA       GAAAGCCTATCAA GATTG TTGATAGGCTTTC       TTTTATTCAAAATCA 100 28
     lmo2142 2226515 .. 2226542 - -11.2  -5.46706   ATCCGAAAAGAAAAA        CCCCGCGTGACG AAAT CGTCATTCGGGG         TTTTTTGATTCTGAA 100 16
     lmo2138 NONE
     lmo2137 NONE
     lmo2136 NONE
     lmo2135 NONE
     lmo2134 NONE
     lmo2133 2217930 .. 2217953 -  -3.2  -6.08563   AAGATACAAAAAAAA          CTAAGAGC CGACTTGC ACTCTTAG           TTTTTTTATTTAGAT  93 35
     lmo2131 2216011 .. 2216037 -  -6.8  -5.60993   TTCCCTATAAAAAAA         GATAAACTAT AAATTAA ATAGTTTATC         TTTTACTCAAGTATA  89 42
     lmo2130 2213168 .. 2213189 -  -4.4  -4.91109   GTTCCATTATAAAAA           CGGAAGAG CTCCCC CTCTTCCC            CCGAAGGTCTCTTCC  73 54
     lmo2129 NONE
     lmo2128 2211242 .. 2211282 - -15.2  -3.66874   CCAATTTTACTCAAA TAA-AAAAACGCTAGGAAT ACAG ATTCCTAGCGTTTTTATTA  CTCTTCTTTTCCAGT 100 23
     lmo2126 2208510 .. 2208555 -  -9.3  -2.96274   GCGTTTACAAGGAGA TTTCACATG-TTACCGATAACA ACA TTTTTCCGGTAAACATGTGAAA AATTCCTTTGCGCTA  74 46
     lmo2125 2207066 .. 2207094 - -10.3  -5.53288   GCTAAGTTAAAAAAA        TGGCGGGGC GCGCTACCTTT GCCCCGCCA        ATTCCCTATTATTTA 100 34
     lmo2124 NONE
     lmo2123 NONE
     lmo2122 NONE
     lmo2121 2201674 .. 2201707 - -10.6  -5.63517   TTGTTAAAGAAAAAA     CTTGTTGGAAAC-AT GTGTT ATCGTTTCCAACAAG     TACTATTGTCCTTAT 100 37
     lmo2120 NONE
     lmo2119 2199332 .. 2199359 - -10.6  -3.23708   CTTTGCCAAAAAGGA        GGAGTATGAGAC TAGC GCCCCACACTCC         TTATTTTATGTGCTT  83 31
     lmo2118 2197718 .. 2197751 -  -9.8  -4.72007   TTCTATTAAAAGAAA     TAAAATCCTGATGA AATTTA TCATCAGGATTTTT      TGTTTGTTGTTTTAA 100 37
     lmo2116 2196346 .. 2196375 - -15.9  -5.54403   AAAAAATAATAAAAA       GAAGCCCTCTAAC CTTA ATTAGAGGGCTTC        TTTTTATTATTTTTT 100 32
     lmo2111 NONE
     lmo2110 2190428 .. 2190481 -  -7.1  -5.76237   CATAGAAATAAAAAA GCAGCAATC-TTGTAT-ATGCCATT GTTGGA AATGGCTTTATACAAAGATTTCTGC TTATTTGTTATTTTA  93 33
     lmo2106 2186535 .. 2186552 -  -7.7  -5.34055   ATAAATAGCAAAAAA             GAGCCCT TTCC AAGGCTC              TTTTTTATTTCAACT  89 30
         pta 2182790 .. 2182813 - -11.1  -5.63504   AATGGTATAAAAAAA          GCAGTAGAC AATTTA GTCTACTGC           TTTTGCATATTATTT 100 35
     lmo2100 2179740 .. 2179773 - -13.2  -5.27779   GGGAATATCAAAAAA     GTGCGAGATAGCGT TAAATC ACGCTTCCTCGCAC      TTTTTTGATACTAAT 100 10
     lmo2099 2177551 .. 2177564 -  -4.5  -3.24488   CTTTTTGAAACAAAT               CATGG TAAT CCACG                CGACGCTCACCCCCT  51 32
     lmo2098 NONE
     lmo2097 NONE
     lmo2096 NONE
     lmo2095 NONE
     lmo2094 NONE
     lmo2093 2173598 .. 2173629 - -17.6  -5.24416   CAACTATAATAAAAA      GGGATGAAAATCTA CAAC TAGATTTTCATCCC       TTTTTTCATCCTTTT 100 31
     lmo2089 2168023 .. 2168044 - -11.7   -5.7946   TTGTCAACAAAAAAA           TCCACTCTT TTAA AAGAGTGGA            TTCATGGATTTATTT 100 35
     lmo2088 NONE
     lmo2087 2165981 .. 2166005 - -11.6  -4.59853   TTAATTTCCTAAAAA          GACGAAGATA TCATC TATCTTCGTC          TCGTTTTTATTTAAA 100 32
     lmo2086 2164075 .. 2164096 -  -4.4  -5.17488   AACAGCAAAAGAAAA           CAGCCAGT GTTGCA ACCAGCTG            CTTTTTTGTTTATGA  76 35
     lmo2085 2162283 .. 2162309 - -16.8  -5.30155   GCATCAATTAAAAAA         TTCCAAGGTTAG AAG CTAACCTTGGAA         TTTTTTTGTATCTTT 100 39
     lmo2084 NONE
     lmo2083 2160459 .. 2160487 -  -3.2    -5.626   CACTTCACAAAAAAA       CTACCCTGAAATA TTTG CATTCC-GGGCAG        TCGCCTTTGTCCTAT  82 76
     lmo2082 2160053 .. 2160066 -  -2.3  -3.32516   AGAAATTAACCAACA               CGATG CTCA CCTCG                ATTCAAAAGCTTATT  44 2
     lmo2081 NONE
     lmo2080 2159199 .. 2159221 - -10.6  -5.61596   ATTCCTATAAAAAAA           GCGTTCCTTT TAG AAAGGCACGC           TTTTATTTTGGAGTC 100 28
     lmo2079 2157915 .. 2157936 - -12.3  -5.85011   TAAAAATCAAAAAAA           CGCAACGAC CTAA GTCGCTGCG            TCTTTCGATTGATTA 100 38
     lmo2078 NONE
     lmo2077 NONE
     lmo2076 NONE
     lmo2075 2155151 .. 2155192 - -13.9   -4.1891   TTGGCCTAATATAAA TAGACTGCAGTGAAAGTAA TGGT CCACTTTCACTGCAGTCCG  AAGCGTGCGGAACGA 100 56
     lmo2072 2150746 .. 2150780 - -16.7   -5.4477   AAAGGCGTAAAAAAA     CCTGTAGAAAGTAAG TTTAG CTTACCTTCTACAGG     TTTTTTTATTCTGTT 100 31
       groES NONE
       groEL 2147633 .. 2147656 - -11.8  -5.59534   AATCACAATAAAAAA          GATCCCTGGA AAAA TCCAGAGATC           TTTTAAAAATGTCCG 100 53
     lmo2067 2146414 .. 2146440 -  -9.5  -5.60993   TTCCTCACAAAAAAA         CTATGACAAGG GAATT CCCTGTCACAG         CCTCACAGTTATTTG 100 34
     lmo2066 NONE
     lmo2065 2145524 .. 2145543 -  -6.5  -5.57054   AATAACCGAAAAAAA            TCCTTCT TTTTAT AGAAGGA             TTTTTTATTTACATT  87 134
     lmo2062 NONE
     lmo2061 NONE
     lmo2060 2141801 .. 2141823 -  -7.8  -5.30339   ATGAAAACACAAAAA           GTGATAGC GAATGAT GCTATCAC           TTTTTTATTTGTTTT  89 22
        ctaB 2138853 .. 2138893 -  -9.2  -5.77632   AAAATCATAAAAAAA  CAATTATAAGGAAACGCG TATTG CACGCTTCTTCATAATTG  TTTTTTCTTTTTATA 100 36
     lmo2056 2137699 .. 2137715 -  -3.1  -3.58365   TATTATACCATAGAA              CTATTAT TTA ATAATAA              AATTTTGCGTATAGT  50 12
     lmo2055 NONE
     lmo2054 2136858 .. 2136886 - -11.1  -5.69379   ATAGAAGCAAAAAAA        CAGCAAGACTAGT TGA AATAGTCTTGCCG        TTTTGGTTAGATACT 100 32
     lmo2053 NONE
     lmo2052 NONE
     lmo2051 2134661 .. 2134689 - -16.9  -4.98531   TCTCTAAACTAAAAA        GCCGTTTTGTCTA TAG CAGACAAAACGGC        TTTTTTTATTGTAGT 100 31
     lmo2048 NONE
        rpmF 2130158 .. 2130186 - -16.1  -5.30616   GTACGCAAACAAAAA        CCTCGAAAGACCC ATG GCGTCTTTCGAGG        TTCGTCTTCAACAGG 100 67
     lmo2046 NONE
     lmo2045 2128625 .. 2128645 -  -7.5  -4.64992   TTTAAAAAAGAGAAA            GACGCCTCC AAA AGAGACGCC            TTACAAACGAGTATT  83 186
     lmo2043 2125582 .. 2125606 -  -4.4  -6.10489   AAGTGCAAAAAAAAA         TCATTCCA-GC CAAA GCATAGAATGA          TTAAACCCTTATTTA  93 118
     lmo2042 NONE
        mraW NONE
        ftsL NONE
        pbpB 2121433 .. 2121473 -   -10  -3.66378   CAGATTGCATTTAAA GTTAGAAGTATGCCA-CTT TATA AAGCTGACATACTTCTATC  TTCCTATTATTAATT  82 35
        murE NONE
        mraY 2118733 .. 2118745 -  -2.6  -3.50133   GATTTTCACAAAAAC                GACG GAAAG CGCC                AACCAGATTCTGTAA  47 92
        murD NONE
        murG NONE
       divIB 2115274 .. 2115289 -  -3.2  -4.66609   CATTTCATTCAAAAA              GCGAAC AAGT GTTGGC               ATACCTTAGCTTAAG  65 117
        ftsA NONE
        ftsZ 2112438 .. 2112472 -  -5.6  -3.03474   TGTTATAATCAGATA     CCCGGTCACTTGGCAA TGC TTCAAAAGTGGCCGGG     TGAAATTGTCTTATA  54 45
     lmo2031 NONE
     lmo2030 NONE
     lmo2029 2110881 .. 2110905 -    -5  -5.84381   TTATTAATAAAAAAA         GC-CACCCATT TAAA AACGGGCGCGC          TTTTTAAAATAACAT  91 29
     lmo2028 2109985 .. 2110005 - -14.1  -3.59738   TATTACAGTCTGAAA            CGAAAGCAG CAG CTGCTTTCG            TTTTTATTTTAAATA 100 29
     lmo2027 2108420 .. 2108444 - -10.8  -4.91109   TTTTTATCATAAAAA          CAGCCAGAAA ATTAA TTCCTGGCTG          TTTTTTACTATATTT 100 81
     lmo2026 2106279 .. 2106316 - -13.7  -5.27335   CTCCTTAAATAAAAA   CTAGGTTGCCCATCTT TTTTCTC AAG-TGGGCAACCTAG   TTTTATTATATTTTA 100 38
     lmo2022 NONE
     lmo2021 2100829 .. 2100839 -  -2.6  -3.28791   AGCTTTTTCCTAGAA                 TTTA TAT TAAA                 AATGGTTAGATTAAA  45 31
      divIVA 2099984 .. 2100006 -  -4.2  -5.88197   TTAAACACAAAAAAA          TCTC-TCCC AAAAAA GGGACGAGA           TTCGCGGTACCACCC  91 243
        ileS 2097127 .. 2097170 -  -6.8  -5.37593   TCTTAAATTAAAAAA GCTTGGGGAACCTCCT TTTGAAATGAGT AGGATTTTCCCCAAGC GAGCATTAAGCTTCG  85 31
        dapF NONE
     lmo2017 2095328 .. 2095357 - -11.6  -4.63527   TTACTATCTGAAAAA       CCCTGCTATAAG CTAATT CTTATAACAGGG        TTTTTATATTATTCT 100 34
        cspB 2094814 .. 2094851 - -12.1  -5.67063   TTTAGCATAAAAAAA   CACGCAGCAAGGCTTCTC CCT AAGAAGTCC-GCTGCGTG   TTTTTATTAGTTTAA 100 51
     lmo2014 2088802 .. 2088815 -  -2.3  -2.80816   TTGTCATGTATTACA               CTCCT TTTA AGGTG                ATGATTTCGTTTGGA  41 7
     lmo2013 2087459 .. 2087478 -  -5.7   -4.2586   TGATAGTAAGAGAAA            GCCTGAG TTTTCG CTCAGAC             TTTTCTTTTTTTATT  66 36
     lmo2012 2086809 .. 2086820 -    -3  -2.84961   ACTATCACCAATAAT                GTAA GGGG TTAC                 TTAGGCTCCATTTGC  44 22
     lmo2011 NONE
     lmo2010 2083523 .. 2083533 -  -2.6  -4.14392   AGATTTATAGACAAA                 TATT AGA AATA                 ATCTTATTGATGGAT  55 29
     lmo2009 NONE
     lmo2008 NONE
     lmo2007 2079992 .. 2080020 - -13.4  -5.76633   TTATATATAAAAAAA        GAAAAGACTTAG ATAAA CTAAGTCTTTTC        TCGCATTTATTCTTG 100 32
        alsS 2078100 .. 2078120 - -11.9  -5.58074   TAACTATTAAAAAAA            TCTCCCGGA ATA TCCGAGAGA            TTTTTAATGTTTTAA 100 37
     lmo2005 2076978 .. 2077009 -  -7.4  -6.02914   TTTACATAAAAAAAA      GCATAAGGTAGATT TTCC AATCCAACTCATGC       TCTGTTTGATTATTT 100 35
     lmo2004 NONE
     lmo2003 NONE
     lmo2002 NONE
     lmo2001 NONE
     lmo2000 NONE
     lmo1999 NONE
     lmo1998 NONE
     lmo1997 2070729 .. 2070744 -    -9  -5.80817   GGGAAGATAAAAAAA              GACAGC CGCA GCTGTC               TTTTTCCTATTAAAA 100 35
     lmo1996 NONE
         dra NONE
     lmo1994 2067850 .. 2067870 -  -6.2  -4.00042   CGTTTTACTAAACAA            GAACATGT GCTTA ACATGCTC            ACTATAACTTACTCC  67 42
         pdp 2066423 .. 2066452 - -15.2  -5.79588   GGAAAATTAAAAAAA       GAAAGCTCCCAA ATTAAA TTGGGAGCTTTC        TTTTATTCTGTAATA 100 28
     lmo1982 NONE
     lmo1981 2052620 .. 2052647 -    -5  -4.13244   GTAGAACAAGAAGAA        GAACCTATCTC GTTACTT GAGA-AGGTTC        GTAAACTGTTTAATT  64 194
     lmo1977 NONE
     lmo1976 2048591 .. 2048610 -  -5.8  -5.89921   ATTACAAGAAAAAAA            TACCCTAT TTTC ATAAGGTA             TTTTCTTCCGTTTTA  93 38
     lmo1975 2047418 .. 2047439 -  -4.5  -5.81032   TAAGCGTAAAAAAAA           GAAAAGG CTGGGTGT CCTTTTC            TTTTTTAAAGTCCTT  91 30
     lmo1974 NONE
     lmo1973 NONE
     lmo1972 NONE
        ulaA NONE
     lmo1970 NONE
     lmo1969 NONE
     lmo1968 2042112 .. 2042147 - -13.5  -4.62772   TGGAAATGAAATAAA    CAAAACCCCACTCTT ACGAAA AAGAGTGGGGTTTTT     TCATCCCTTTTATTT 100 35
     lmo1965 2039079 .. 2039089 -    -4  -3.50393   TTCCAGGTGATATAA                 TACA GTA TGTA                 AGAAAGTTTATGGTG  51 377
     lmo1964 NONE
     lmo1963 NONE
     lmo1962 2036511 .. 2036536 - -13.4  -5.41143   TATTGGTTAAAAAAA         GGATTTGGGC TCACTC GCCCAAATCC          TTTTTTTCTTCGCAT 100 10
     lmo1959 NONE
        fhuB NONE
        fhuG 2031272 .. 2031288 -  -5.3  -2.68354   TAACAATAAATACAG              TTTATAA TAA TTATAAA              TAAAATGCAAGTTAG  51 175
         fur 2030714 .. 2030736 -   -10  -5.67063   TTGACCATAAAAAAA           GTTTGAGATA AAT TATCCCAAAC           TCTCGCATTATTCTT 100 33
     lmo1955 NONE
         drm NONE
         pnp 2027577 .. 2027630 - -17.8  -5.18561   CAAATACGTAAAAAA CTCAGCCCAAATCTGTTATCTCCT TGCTTC AGAAAATAACAAATTGGGGCTGAG ATTAGCTACCAATTA 100 43
        lysA NONE
        scpA NONE
     lmo1950 NONE
     lmo1949 2024013 .. 2024032 -  -5.8  -3.02591   ACGATTTAAATTATA            CATGTTTT TCAC AAAACACG             CTATTAGAAAGTATA  57 55
        resD 2023103 .. 2023124 -  -2.2  -4.43642   AAAATAACGAACAAA           GCACGTGC GGCATA ACACTTGC            CGATTAAACGTCTTT  57 64
        resE NONE
     lmo1946 2020372 .. 2020393 -  -8.8  -5.72053   CAAGCAAATAAAAAA           CCTCAACT AAAAAA AGTTGAGG            GAGAGTTTGTGCATT  95 370
     lmo1945 2019649 .. 2019676 - -18.6  -5.14563   CGTTTCATTAAAAAA        TCCGGAAGCCTA CTTA TAGGCTTCCGGA         TTTTTATATTTAATG 100 35
     lmo1943 NONE
        recS 2016681 .. 2016698 -  -5.7  -2.97802   ACAACACTTAAACCA             CTTTTTT AGAA AAAAAAG              CAAGAATTATTATAA  54 185
     lmo1941 2015777 .. 2015804 -  -9.2   -4.7923   ATTTAAACAAACAAA        TGAGTCTCGGAA GCGT TTCCCAGACCCA         TTCAGTGTTGTTTAT 100 40
     lmo1940 2014765 .. 2014778 -  -2.5  -4.42386   TTTTTAGTCATAAAA               TAAAA CTCC TTTTA                TCTGAAATTGGTTTG  58 23
         cmk 2014043 .. 2014078 -  -6.3  -5.37593   GGTTAAATTAAAAAA    GTACTACATTTCCAT TTAGTT AAGAAAATGTAGCAC     TTTTTTGCTAATTAT  85 33
     lmo1938 2012535 .. 2012575 -  -9.2  -4.62069   GTTCGATTTGAAAAA GAAAAAGAGCCTATAGGAA CAAT CTCCC-TAGGCTCTTTTGC  GTACTATTATTTATC  93 32
     lmo1937 NONE
        gpsA 2010050 .. 2010082 -   -10    -5.626   TATTTCACAAAAAAA      GAGCCAAAATAAGC GAATA GCCTATCTTGACTC      TTTCTATTAAAATGA 100 32
     lmo1935 2008753 .. 2008767 -  -5.8   -4.4017   GTAATTCTGATAAAA               GATTAT CAC ATAATC               CCTACAACTGCAAGG  72 264
         hup 2008256 .. 2008292 -    -9  -5.61596   ATGGGCATAAAAAAA   CTAGCCTAG-CTTAATT ATAA AATTAAGGCCAGACTAG    AGTTAGTGCTTAAAA  95 52
        folE 2007497 .. 2007507 -  -2.6   -4.6951   ATTATGTAAAATAAA                 TTAT ACC ATAA                 AGGATATTTAATTAT  63 33
     lmo1932 NONE
        menH NONE
     lmo1930 NONE
         ndk 2004484 .. 2004505 -  -7.3  -5.14563   TTCTCTATGAAAAAA           GAGCCTAGG TTTC CCTAAACTC            TATACTATGCTAAAT  88 35
        aroF NONE
        aroB NONE
     lmo1926 NONE
        hisC 2000601 .. 2000611 -  -2.6  -3.85242   AAACACTTACAATAA                 TTTT TCT AAAA                 GTGCAATTACCGCAC  51 6
        tyrA NONE
        aroE 1998125 .. 1998160 -  -9.2  -4.86731   CTCTCTTAAATAAAA    TACCAGCGCTG-ATG TGATTAG CATACAGCACTGGTA    GAAGTTGTTATTTTA 100 33
     lmo1922 NONE
     lmo1921 1996140 .. 1996195 -  -5.7  -5.00884   AGCTCCCTTAAAAAA TCCTAGCACAGCAATGAAATGATGCA GTTTT CACATCATTTCCCTACTA-ACTAGGA TTTATTCCTTATTCT  77 34
     lmo1920 NONE
     lmo1919 1994718 .. 1994735 -  -9.9  -5.33405   TTCACCAAACAAAAA             CCTGAGA AAGC TCTCAGG              TTTAGTTTCTATATT 100 41
     lmo1918 1993337 .. 1993367 - -13.5  -5.18355   GTTAAAAATTAAAAA       TGACCAAATCTGC GAATA ACAGATTTGGTCA       TTTTTTATGCATTCG 100 30
     lmo1910 1982514 .. 1982525 -    -3  -5.00616   TGTCGTTGCAAAAAA                TGAA ATTA TTCA                 ATTGAAAAACATTGT  67 130
     lmo1908 NONE
        dapB NONE
        mgsA NONE
         cca NONE
        birA 1977842 .. 1977852 -  -5.4   -4.7657   GAAAAACTCGAAAAA                 GTGA TTT TCAC                 ACTATGTTTTCGAGT  74 101
     lmo1903 1977300 .. 1977323 -  -3.9  -3.29591   AGTATGTAAATTGAA          GAGAGATCT ACTCTG AAACCTCTC           CACTTACTTTATTCA  49 9
        panB NONE
        panC NONE
        panD 1975017 .. 1975052 - -12.6  -4.47786   AACGATTCAAACAAA    CGAGTAGCTTGAGCAG AAAT CCACTCAAGCTCCCCG     AACTGATTATAAAGT 100 32
        dinG NONE
     lmo1898 NONE
        aspB NONE
        ansB 1969006 .. 1969028 - -12.1  -5.63504   AAGTCCACAAAAAAA           GTGAAGCCA TTTGT TGGCTTCAC           TTTGTAACTTACGGA 100 34
        dnaD NONE
         nth NONE
     lmo1893 1966981 .. 1967010 - -19.5  -5.10767   TAGTTAATACAAAAA       GAGCGGAAGATGT TTAA ACATCTTCCGCTC        TTTTTTATGATCTTT 100 30
     lmo1890 NONE
     lmo1889 NONE
     lmo1888 1962068 .. 1962079 -  -7.2  -3.53444   TCACCTGCCGTCAAA                CCGG AAAA CCGG                 AATGCCCTGGCTTAT  68 171
     lmo1887 NONE
     lmo1886 1958768 .. 1958793 - -14.9  -6.09196   TTCAAAATAAAAAAA         CTGCTTCTCTA AAAA TAGAGAAGCAG          TATAGAAGCCACCAA 100 200
     lmo1885 NONE
     lmo1884 1956757 .. 1956782 - -11.3  -5.38348   AAAAACAGCAAAAAA         GCGAAATTGAT ATAG ACCAATTTCGC          TTTCAAATAAAGGAA 100 91
     lmo1883 1955562 .. 1955589 -   -15  -5.40072   TTCTGTTTAAAAAAA        CCGATATCCACC TTGA AGTGGATATCGG         TTGACATATTATTTT 100 34
     lmo1882 NONE
     lmo1881 1953745 .. 1953761 -  -9.4  -4.67755   ACACGGACTTAAAAA              CCGGCA TAGCT TGCCGG              TTTTTTTATTGCAAA 100 519
     lmo1878 1952627 .. 1952666 -  -3.6  -2.56596   TGGCTTATTAATGCA  TCAAAAAAGCGCGACACC AAGC GATGTAACACCATTTTGA   TTCTAAAGTAAAGCC  45 80
     lmo1877 1950844 .. 1950874 - -11.3  -5.21709   CCTTAGATTAAAAAA       GTTCCAAAAGCGA CGAAT CCACTTTTGGAAC       TTCTAGTTTTAAAAT 100 435
     lmo1875 NONE
     lmo1874 NONE
     lmo1873 1947388 .. 1947409 - -12.3  -4.62336   ACTCCACTCGAAAAA           CGTTGCCCG CAAG CAGGCAACG            TTTCTACTAATTTCT 100 32
     lmo1872 NONE
     lmo1871 1944871 .. 1944899 -    -9  -5.61881   TGGTAAAAAGAAAAA        GAACTTGATACG TTTTC CATACCAAGTTC        TTTTTTATTTACATT  95 34
     lmo1870 1944116 .. 1944137 -  -9.5  -5.56263   ATCACAAAAGAAAAA           CCTTGAAGA TCAC TCCTCAAGG            TCCTACATTATTCTT 100 33
     lmo1869 NONE
     lmo1868 1942643 .. 1942675 - -19.4  -5.12617   CAACTATCTAAAAAA      GCCAGCTGATAATC TTAGT GATTATCAGCTGGC      TTTTTCTCTTATTAT 100 37
     lmo1863 NONE
     lmo1862 NONE
     lmo1861 NONE
     lmo1860 NONE
     lmo1859 NONE
     lmo1858 NONE
     lmo1857 NONE
        deoD 1932319 .. 1932331 -  -3.5  -2.52933   TTCTAAGTTAGTAAT                TAAAA TTA TTTTA                TTGCAGCTTCAAGTG  42 18
     lmo1855 1931405 .. 1931430 - -13.5  -5.88565   CTGAGAACAAAAAAA         GCCATAAACAA ATGC TTGTTTATGGC          TCAAAATCTTGTTAT 100 37
     lmo1854 NONE
     lmo1853 NONE
     lmo1852 1928542 .. 1928564 -  -7.1   -6.0427   ATGATATAAAAAAAA          GGAGGATTCT TGAC AGAATCC-CC           TTTTCGCTTTTAAAT 100 40
     lmo1851 NONE
     lmo1850 1926445 .. 1926469 -  -7.2   -5.4477   AAATGTTCAAAAAAA          TCCCGTAGTC GATTA AACTACAGGA          TTTTCACTATTATTA  93 38
     lmo1849 NONE
     lmo1848 NONE
     lmo1847 1923789 .. 1923819 - -14.2  -4.66537   TCTTTCAACACAAAA       GACGCAGAGATT TCGAATT AATCTCTGCGTC       TTTTTTTATTTGGCT 100 31
     lmo1845 1920937 .. 1920973 -  -9.6  -4.99035   TCAGTTAGATAAAAA   GTACGCGCTCTTCTGTA AAAA TA-AGAAGAGCGCATTC    CTTCTTTGTTATTGT 100 34
        lspA NONE
     lmo1843 1919482 .. 1919519 -  -9.3  -5.33405   CTTATGAAAGAAAAA   GAAGCAAGAAACGCCC ATAAATA GGGTGTT-CTTGCTTC   TTTTTTTAATATTCT 100 31
        pyrR 1917479 .. 1917506 -  -7.1  -5.24129   TTTCTTCATAAAAAA        TACCCCTTGTC TGTGTC GACAAAGAGTA         TAGAATAATCCCCTA  89 100
        pyrP 1916125 .. 1916151 -    -3   -4.9792   CATTTTATAGAAAAA         CCTCTGTAAA TTTTTTG TCTGCAGAGG         TTTTTTGTCATGTGT  68 40
        pyrB NONE
        pyrC NONE
       pyrAa NONE
        carB NONE
      pyrDII NONE
        pyrD NONE
        pyrF NONE
        pyrE 1906560 .. 1906588 - -12.5  -4.76892   ATATTAATCGAAAAA        GAAGCTCACCCGT AAC AAAGGTGAGCTTC        TTTCTATTTACCCCA 100 29
     lmo1828 NONE
     lmo1827 1902470 .. 1902486 -  -2.3  -2.61869   CAATAAATTATCAAT              TGATG GATATAA CATCA              TTGTAATCCCTCCAA  40 23
     lmo1826 1902253 .. 1902272 - -10.7   -5.4505   GTGGCTAACAAAAAA            GCTCCGC AGGAAA GCGGAGC             AGTTAAGCTTATTTA 100 34
     lmo1825 NONE
        priA NONE
         fmt NONE
     lmo1822 NONE
     lmo1821 NONE
     lmo1820 NONE
     lmo1819 NONE
     lmo1818 1891908 .. 1891935 - -12.8  -4.15044   TTCTTCCCTAATAAA        TAAGGCTGGAAC AGAG GTCCCAGCCCTA         CTATTTGTTTACTCG 100 34
     lmo1817 1891157 .. 1891180 -  -9.6  -2.78526   GAAGGAGAAATCAAG          TGCAGCGACA ATTA TGTCGGTGCA           TTTTTTCTTTGCCTT  76 81
     lmo1815 NONE
     lmo1814 NONE
     lmo1813 1887833 .. 1887873 - -14.3  -4.32482   ATTTACAACTCAAAA  TAAAGCCAAATGCACGT TTTGTTT ACGCACATTTGGCTTTA  CACAAATCGAGCGAA 100 65
     lmo1812 NONE
     lmo1811 1884695 .. 1884706 -  -4.4  -3.53012   CTCTTTTTTGTGAAA                GGTA TTAA TACC                 AGCTACTAAACAGTA  55 165
     lmo1810 NONE
        plsX NONE
        fabD NONE
        fabG 1881305 .. 1881321 -  -2.3  -2.86164   CCTCCAAGTATTATA              TAGGA TTATTTC TCCTA              CGTAAACAAAAATAT  41 85
        acpA 1880876 .. 1880923 - -15.2  -3.53444   CTCTTTAATAAGCAA GTTCATTTTCTAAACAGCCACT AGCG AAAAGCTGCTTAGAAAATGAAC CAACAAATCTCGTAA 100 143
        rncS NONE
         smc NONE
     lmo1803 1875540 .. 1875564 -  -5.8  -5.65678   ACAAAAGAGAAAAAA         GCCAGAATGAC GAGT ATCATTC-GGC          TTTCTCTGATTATTT  88 35
     lmo1802 1875112 .. 1875125 -  -3.8  -2.72511   GCTAGTCCTTCAAAT               GCCA TGATTC TGGC                CTCCTAATCGATATT  45 29
         ffh 1873731 .. 1873755 - -14.4  -5.54894   AAGGTATGAAAAAAA          GCCAAAACCC GGAAT GGGTTTTGGC          TTTCTGAATTAAAAT 100 34
     lmo1800 1872698 .. 1872717 -  -6.4  -5.81412   TGTACGCAAAAAAAA            TAGCCCTT TTTC AAGGGCTT             ACTTTTTTAATAAAG  95 32
     lmo1799 1869482 .. 1869515 - -16.9  -2.57344   CACTCCTTTTATAAT     TTCCCTGCCGCTAAA TTTT CTTAGCGACAGGGAA      TCGTTGTATTGTGGC 100 42
     lmo1798 NONE
        rpsP NONE
     lmo1796 1867157 .. 1867173 -  -8.7  -5.68039   AAAGTTATAAAAAAA              CTCGCCA AAT TGACGAG              TTTTTGTTATTCGAT  95 32
     lmo1795 NONE
     lmo1794 NONE
     lmo1793 NONE
        trmD NONE
     lmo1791 1864212 .. 1864242 - -17.8  -5.09521   GTAACAAATGAAAAA       GACTAGAAAACCAG GTG CTGGCTTTCTAGTC       TTTTTTTAGAATCGG 100 31
        rplS 1861866 .. 1861895 - -10.1  -4.90525   TAATCCCAAATAAAA       CAAAAACCCTTGA GAAA TCAAGGGTTTCAG        CCGTTAAATGATTAA 100 37
        inlC 1860152 .. 1860173 - -10.2  -4.72846   TTACATATTTAAAAA           GCTCTCGT GATTAT ACGAGAGC            TCAAAGTATACAGGT 100 52
        infC NONE
        rpmI NONE
        rplT 1858621 .. 1858642 - -13.1   -5.5208   TTATAACATAAAAAA           TCCTCACTC CAAA GAGTGAGGA            TTTTTGAATTATTTA 100 34
     lmo1781 NONE
     lmo1780 1855919 .. 1855944 -   -12   -4.9792   GAGCGCATAGAAAAA         GTGAGTCTAG GATGAA CTAGACTCAC          TTTTTTATTATTCTT 100 33
     lmo1777 1853759 .. 1853780 -    -6  -3.10236   AATTGAATTTGAATA           CTTATTCA ACACCG TGAATAAG            ATTCCTTGCGTCAAA  57 322
     lmo1776 1848138 .. 1848162 -  -5.1  -6.11392   AAATAAATAAAAAAA         GAAGC-TACC ATCATA GGTAAGCTTC          TCTTCATTTCCGAAC  93 29
        purE NONE
        purK NONE
        purB 1844988 .. 1845026 -  -7.6  -3.00946   TCTCCTTATAAATTA   CTTAACCTCTTTGAAA AAATAAA TATCAAAGAGGTTAGG   TTGTATTCTGCCCGT  66 43
        purC NONE
     lmo1771 NONE
        purL NONE
        purQ NONE
        purF NONE
        purM 1838598 .. 1838627 -  -4.3  -3.41527   GAACCGCTACCAGAA       GCAAAAATGGCTA TATT CATCCTTTTTTGC        CTCCTGCGAAAATAA  53 12
        purN NONE
        purH NONE
        purD 1835189 .. 1835221 -  -7.2  -5.59655   TAAATGAACAAAAAA     GTACCATCT-AGGAA TTTC TCCCTTAGATAGTAC      TTTTTTATTATTCTG  93 33
     lmo1763 NONE
     lmo1762 1834489 .. 1834517 - -11.2   -5.7946   GTTTTAACAAAAAAA       GCAATC-CGCTAA TTTT TTAGCGAGATTGC        TTTTCTTATATTGCC 100 31
     lmo1760 NONE
        pcrA NONE
     lmo1758 NONE
     lmo1757 1826810 .. 1826821 -    -3  -4.10459   TACAACAGGAAAGAA                CAAT TCGC ATTG                 TTTTTTATTAATCGT  57 33
        gatC NONE
        gatA NONE
        gatB 1823463 .. 1823486 - -16.8  -4.67607   TTCCTAATAAATAAA          GCAGTGAGGC AAAT GCCTCACTGC           CCATTATTTAACGTT 100 33
     lmo1753 1822402 .. 1822412 -  -3.2  -5.95539   GGCTAAAGAAAAAAA                 CTAC CAA GCAG                 GGCAGTTTTCAGCTA  89 34
     lmo1752 NONE
     lmo1751 1820092 .. 1820127 - -12.1  -4.65838   CACACACTCGAAAAA    CAAAAACCGCCAT TTATCCCATT ATGGCGGTTTTTG     TATTCTTAATTTAAA 100 31
     lmo1750 1819219 .. 1819238 -  -6.4  -5.69379   AGATAAGTAAAAAAA            CAGCGCTA AAAT TAGCGTTG             TTTTTTTATTCTGTG  89 31
     lmo1748 1817968 .. 1817997 -  -8.8  -5.53991   TATTTATTAAAAAAA       TCATTTATCCGT AAAAAA ACAGATAAATGA        TTTTTCTTATTATTT  95 35
     lmo1747 NONE
     lmo1746 1815138 .. 1815157 -    -5  -4.64157   GAAATAACCACAAAA            GCCAATTA CTTT TTATTGGC             CATCACAATTTTGGT  69 11
     lmo1745 1814360 .. 1814394 -  -4.9   -4.7497   TCCATTTACGAAAAA     CAGGAAGTTCGCGTT TTTTT AGCGCTATCTCCCTG     TTTTTTCGTCATTCA  72 34
     lmo1744 NONE
     lmo1743 1812982 .. 1812994 -  -4.1  -3.33696   GCCTCCGTCAATTAA                GCTTC AAA GAAAC                CTTCATCAAGCAAAT  53 9
        adeC NONE
     lmo1741 1810121 .. 1810150 - -10.1  -5.64274   TTATTTACAAAAAAA       GTGATACGCCAAT CATA ATTGGTGTACCAC        TTTTTATTAATCTTT 100 32
     lmo1740 NONE
     lmo1739 NONE
     lmo1738 NONE
     lmo1737 NONE
     lmo1736 1805866 .. 1805897 -  -5.8  -5.67967   ATTACGACAAAAAAA      CGGAACCTATCCCC TTCC GAGAATTTGTTCCG       TTCGTTTATTATTTC 100 53
     lmo1734 NONE
     lmo1733 1798740 .. 1798764 - -13.7  -5.12617   TAATTAGTCAAAAAA          GAGCTTACCCT TTT AGGATAAGCTC          TTTTTTATTATGGTA 100 33
     lmo1729 NONE
     lmo1728 NONE
     lmo1727 1788788 .. 1788800 -  -6.3  -2.91274   TTTACCTTAAGTATA                CCTTA AAA TAAGG                AAAAAAGCGTACTAA  58 37
     lmo1726 1787729 .. 1787758 -    -5  -5.71983   TCAAGCACAAAAAAA       CTAGGAATCAGC ATGATA GCTTTTTCCTAG        CTCTTCAAAATTATT  86 36
     lmo1725 NONE
     lmo1724 NONE
     lmo1723 NONE
     lmo1722 1784425 .. 1784469 - -12.4  -5.66868   AATTAACTAAAAAAA GCG-CGAATGCTTTCCTATCT ATCA AGAGAGAAAAACATTCGACGC ATCTTAAGATTTTTT 100 29
     lmo1721 1781621 .. 1781650 - -15.2  -5.35354   TACACAAGTAAAAAA       GCCAAGTGTGTA AGACAA TACACACTTGGC        AGTTTTTTTCTTAAT 100 36
     lmo1720 1781181 .. 1781196 -  -3.2  -2.71011   ATTCCTCTTCAAGCA              GTCTCG AACT CGAGAT               TATTTCTCAATCATT  43 25
     lmo1719 NONE
     lmo1718 1779669 .. 1779702 -  -9.1  -5.62219   AAGATAGTAAAAAAA     GCAGAAATTCTCT AGTATAAA AGAAAATTTCTGC      TTTTAAAATTATTAT 100 37
     lmo1717 1778353 .. 1778393 - -20.1  -5.89659   ATAAAAAAAGAAAAA  GACCTATAAGATTGACAAA GAA TATGTCAATCTTATAGGTC  CTTTTTAAGTGGAAT 100 47
     lmo1715 NONE
     lmo1714 1776194 .. 1776226 - -12.2  -4.82901   GGGCGCTCAGAAAAA     GCCGAAAGCACTTGA TAAA TCAAG-ACTTTCGGC      TTTTTTATCGTTCTT 100 56
     lmo1709 1770554 .. 1770565 -  -2.2  -3.50746   CCTCTAAAAATAAAG                CCAG ATGC CTAG                 AAAAAAACGGCAAAC  45 108
     lmo1708 1769660 .. 1769673 -  -5.3  -3.53444   TTAGCCCGCGTGAAA               TGCAA TTAT TTGCA                GAAGAATTACGCCGG  57 72
     lmo1706 1768485 .. 1768514 - -12.3  -4.80167   CATGAAAAATTAAAA       CGCTAAAACAGGA TTTT TACTGTTTTAGCG        TTTTTTCAATTGATT 100 31
     lmo1704 NONE
     lmo1703 NONE
     lmo1702 NONE
     lmo1701 1765080 .. 1765113 - -14.1  -3.75015   AGAACTTGGATGAAA     GAAAATCCCGTCTAT AAAT ATAGACGGGATTTTT      TATTTACGCATTCAA 100 29
     lmo1698 1763177 .. 1763204 - -12.1  -5.36364   TTAAAAATAGAAAAA        GCCAAGTG-CGC GGACT GCGACACTTGGC        TTTTTTAGTCTCCCG 100 30
     lmo1696 NONE
     lmo1695 1758681 .. 1758708 - -12.9  -5.29782   TAGATTGATAAAAAA        CCAGATTCTGA TTTTAC TCAGAATCTGG         TTTTTTTGTTTCTTC 100 11
     lmo1693 NONE
     lmo1692 NONE
     lmo1691 1756130 .. 1756147 - -12.7  -5.82316   AGTATTTAAAAAAAA             GACCCGG GATT CCGGGTC              TTTTTTATTTATCTA 100 34
     lmo1689 NONE
     lmo1688 1753029 .. 1753040 -  -4.4  -2.72263   ATATCGTGCTGAAAC                GGAA GATT TTCC                 TCAAAAAAGAACATT  47 80
     lmo1687 1752380 .. 1752407 - -10.7  -5.82036   AGAATAAACAAAAAA        CGAGC-TTGGAG ATAGA CTCCAAAGCTCG        TTTTTTTAACGGTAT 100 31
     lmo1684 1748731 .. 1748746 -  -3.4  -3.23855   CCTTCCAAAAATAAT              TATTAT ATTC ATAATA               CCGGAAATAACGTTT  47 71
     lmo1683 1748238 .. 1748256 -  -9.6  -5.51165   AAAATTGCAAAAAAA             CACCTAGC TAG GCTAAGTG             TTTTGATTAATTATT 100 32
     lmo1682 1739425 .. 1739446 - -10.9   -5.4505   TTTGCCAATAAAAAA           CCTCCCTAG AGAA CTAGAGAGG            TTTGGAAGTTTCGAT 100 253
     lmo1681 NONE
     lmo1680 NONE
     lmo1679 NONE
     lmo1678 1732899 .. 1732921 - -12.1  -5.47821   ATTCATGTAAAAAAA           CTGGTTGTC CTCGT GACAACCAG           TTTTTTATTTAGACC 100 30
        menF NONE
        menD NONE
     lmo1674 NONE
        menB NONE
        menE 1725570 .. 1725601 - -11.7   -5.2189   TTAATTATTAAAAAA      GAAAGGCGCTCTA TTTACT TAGAGTGCCTTTC       TTTTAGTTTATTGCG 100 8
     lmo1669 1723631 .. 1723642 -  -2.2  -2.69964   TCTTTAATCATAGCA                GAGA TTGC CCTC                 ATTTGACTAGTTTTT  40 32
     lmo1668 NONE
     lmo1667 NONE
     lmo1666 1717164 .. 1717187 - -15.4   -4.6644   AAGACAGCCTAAAAA          GCTAGCGACA AATT TGTCGCTAGC           TTTTTTTATTTGCGT 100 31
        metK 1715202 .. 1715229 - -10.7  -5.99154   TAGGAAAGAAAAAAA        CCGAACATTTC TGAGAT GAAATGCTCGG         TTAGGCTTATTTTAC 100 32
        ansB 1713190 .. 1713231 - -10.4   -5.1101   TTATCATCGAAAAAA GAAAACCTAGACAAAGCTA GTAAT TAGCCA-GTCTAGGTTTTC TTTTATTTTCCAAAA 100 28
        leuS 1708827 .. 1708847 -  -7.5  -5.42862   ATATTTCTAAAAAAA            CTGCCAGCC AGA AGCCAGCAG            TTTCCATTATTAGTT  93 35
        rpsB 1707121 .. 1707146 -  -8.4  -5.00616   TTTCTCTTTAAAAAA         GGTGATAAGA ATAGTG CCTTATCACC          TTGAAAGTTTCAAAT  90 47
         tsf 1706137 .. 1706175 - -20.6  -5.73563   ATGAAATCAAAAAAA   TCAAAACCCCGCATTTCC TAA GAAAATACGGGGTTTTGA   TATCATATAAAATCG 100 54
     lmo1656 NONE
     lmo1655 1704333 .. 1704349 -  -3.6  -2.59101   AAACAATGGAAGCCA              GAGCGG TGAAT CCACCC              CTTCTTTTGTTTGAA  45 294
     lmo1654 NONE
     lmo1653 1702647 .. 1702680 - -11.2  -4.15143   AACTAATCATATAAA     CAGCATAACGATTC TTGTAT GAATCGTTATGCTT      AATGACTAGCTTATT 100 40
     lmo1652 NONE
     lmo1651 NONE
     lmo1650 1698118 .. 1698134 -  -4.5  -2.65476   ATTATTCATTATAAG              CTATTCA TAC TGAATAA              TTCAAGCTGTTTTGG  47 56
     lmo1649 1697370 .. 1697383 -  -2.5  -4.12151   ACAAAAAAACCGAAA               TAAAA GGGC TTTTA                ACTGAAAAATAGCAA  55 118
     lmo1648 1696893 .. 1696916 -  -8.2  -5.88476   AAAATAAATAAAAAA          GACAGCTTCT TTTT AGAAACCGTC           TCAGACAGCAAGGAA 100 49
     lmo1646 NONE
     lmo1645 1691928 .. 1691938 -    -4  -2.93089   CATTACTCTAAACTA                 CTAT TAT ATAG                 GAAAAGACGAGGGAC  46 59
     lmo1644 NONE
     lmo1643 NONE
     lmo1642 1687389 .. 1687411 -  -7.1  -5.88565   CTTATAATAAAAAAA           TGAATGACA ACGAG TGCCATTCA           TCTGTACTTTAAACA 100 34
        citB 1684528 .. 1684552 -  -9.3  -5.67529   AAGTAAAAATAAAAA          GAGGCGAAC TTTTTTT GCTCGCCTC          TTTTTACAAGTTATT 100 36
     lmo1640 NONE
     lmo1639 NONE
     lmo1638 1682638 .. 1682658 - -12.6  -4.88228   AGTTAATATTAAAAA            GGCTGTCC GCATT GGACAGCC            TTTTTTTAATGCCTA 100 31
        trpE NONE
        trpG NONE
        trpD NONE
        trpC NONE
        trpF NONE
        trpB NONE
        trpA NONE
     lmo1626 NONE
     lmo1625 1667789 .. 1667818 -  -4.3  -6.06723   TCTTTTAAAAAAAAA       GAACAAACCCAAA TAAA TATCGGCTTGTTC        TTTACAAAAAGTTTA  93 38
     lmo1624 NONE
     lmo1623 1665414 .. 1665436 - -11.4   -5.7946   TGCCTAATAAAAAAA           TCCTCCCTTT TTG AAAGAGAGGA           TTTTTTTCTATGCTT 100 33
     lmo1621 NONE
     lmo1620 1662521 .. 1662547 - -13.8  -4.82091   AATGAAACAAAGAAA         CTGCCGCAAAAC TAA GCTTTGCAGCAG         TTAATTTTTTCAATT 100 48
        daaA 1661556 .. 1661575 -  -7.9  -5.75599   TAAAGCACAAAAAAA            CCTTCCT GAAAAT AGGAAGG             TTTTCTACTATGTTA  93 38
     lmo1618 NONE
     lmo1617 1659421 .. 1659446 - -11.9  -5.05782   ATTTATGCCAAAAAA         GCGCATTCCAC AAAA ATGGAACGCGC          TTTTTCGTGATTATG 100 36
     lmo1616 NONE
     lmo1615 1657783 .. 1657805 - -12.1  -5.67529   AATTAAAAATAAAAA           CCAGATGCA GCAGA TGCATCTGG           TTATCCTAGTTAATT 100 35
     lmo1614 1656885 .. 1656902 -  -8.5  -5.42862   ATACCCTCAAAAAAA             GAAGTGA TTTC TCACTTC              CTAATTCCGATGTTC  95 26
     lmo1613 1656489 .. 1656520 - -10.2  -5.05782   ATTTAGCTTAAAAAA      TAAAACGATTCCCC ATGC GGGGAGTCGTTTTT       TTAGCGGATAAAACT 100 26
     lmo1611 NONE
     lmo1610 1654663 .. 1654687 -  -2.1  -5.14965   ACGCTCATGAAAAAA          GCCCAGCTC TAGTAAG GAGCTAAAC          TTTTTACCGAACTTT  67 29
     lmo1609 NONE
     lmo1608 NONE
        pheT 1652769 .. 1652791 -  -8.4  -5.31059   ATAGCAACTAAAAAA           GCGCCCGATA TAG CATCAGACGC           TCAAAACTAAACATT  90 44
     lmo1606 1650054 .. 1650065 -    -3  -3.40597   CTTTCCATGTAAATA                GAAA AATC TTTC                 AGCGAATATAAGCGA  48 109
        murC 1648475 .. 1648500 - -10.5  -5.05116   TTATAAACAAGAAAA         GAGCATGCC CTGAATTC GGCATGCTC          TATTTAGTCATTAAT 100 36
     lmo1604 1647787 .. 1647813 -  -7.2  -5.67063   CTTAGTATAAAAAAA         GGCGCTTAGGAC AGA ATCCTGAGCGCT         TTTTTATTTAAACAA  93 33
     lmo1602 NONE
     lmo1601 1645380 .. 1645395 -  -6.8   -5.7946   TCTCCAATAAAAAAA              CAGCCC CGTA AGGCTG               TTTTTTTTAACTTAG  95 42
        aroA 1644073 .. 1644102 - -14.5   -4.4261   TTGTTAATAGCAAAA       CAAAAAACCTTGG AATC CCAAGGTTTTTCG        ATGTTACTTTATTTT 100 29
        ccpA 1642580 .. 1642612 - -19.3  -5.36441   TTTGGACATAAAAAA      CGCCCCTCCGCTAAA CAG TTTAGCGAAGGGACG      TATTAATTAACGTGG 100 278
        tyrS 1641252 .. 1641275 -  -9.6  -5.64274   TTATGCACAAAAAAA          GCACTCGCCT TTAA AAACGAGTGC           TTTTCTTCTTATTTA 100 34
     lmo1597 1639915 .. 1639957 - -16.6   -4.4078   TTTGGCCAATTAAAA TACGCCTCTAAAGTTAGATT AAA AATCTAGATTTAGAGGCGTA CTAAAAATTGGGTGT 100 293
     lmo1594 1636369 .. 1636400 -    -9  -5.61596   ATTTTCATAAAAAAA      CAGG-ATTCCTATTA TAA TAATAGAAATACCTG      TTTTTACGTTTTTAT  95 37
     lmo1593 NONE
     lmo1592 1633900 .. 1633926 - -13.9  -5.48787   ATAATATACAAAAAA         CCGTTTATCCT TTTCT AGGATAAACGG         TTAATCTTAAAATAA 100 32
        argC NONE
        argJ NONE
        argB NONE
        argD NONE
        argF 1628622 .. 1628641 - -12.2  -5.93809   TTCTTATAAAAAAAA            GTCTGGCA AATA TGCCAGAC             TTTTTTTATTTTGCT 100 31
     lmo1585 NONE
     lmo1584 NONE
     lmo1583 1625474 .. 1625495 -    -8  -5.47431   GTAATACAGAAAAAA           GCCCTCCT AATTAA AGGAAGGC            TTTTAAGATTTAGGC  93 35
     lmo1582 NONE
        ackA 1623060 .. 1623085 - -16.3  -5.42131   TAATGATAGAAAAAA         GGCTAGCTCTT TATT AAGAGCTAGCC          TTTTTTATTGTTTTT 100 39
     lmo1579 1621197 .. 1621222 -   -12  -5.00467   CGAATAACAAGAAAA         GCGAACTTTC TCAAAG GAAAGTTCGC          TTTTTTATTAAATTA 100 33
     lmo1577 NONE
     lmo1576 NONE
     lmo1575 1616910 .. 1616936 -  -9.6  -4.96848   GTTTTTATATAAAAA         TAAAGCCAGATA ATG TATCCGACTTTA         TTTTTCATTTATTTA 100 34
        dnaE 1613402 .. 1613439 -  -5.8  -4.82162   CACAAGAAGACAAAA  TGC-CAGTCTATCCGAAT TATA ACT-GGACAGACTGCGCA   ATATTGTTTTCCACG  77 83
        accD NONE
        accA 1611406 .. 1611439 -   -14  -3.88498   TTGGCATATACCAAA     GAAGCGGATTTCCT AAAACA AGGGAATCCGCTTC      TTTCTTTATTTATAT 100 35
        pfkA 1610165 .. 1610190 - -11.2  -4.55295   TTTTTCACAAAGAAA         GGCTACCATG CTTTGT CATGGCAGCC          AGCTCTTCAGCCGTT 100 41
        pykA 1608129 .. 1608148 -   -15  -5.72616   ATGCACATAAAAAAA            GCGTCCCG CATG CGGGACGC             TTTTAGAAAGTTAAC 100 43
     lmo1569 1607637 .. 1607664 -   -10  -3.90112   TTTTTTTCAATGAAA        CCTCTATAGAAA GTTT TTCCCATAGAGG         TTTTAATTACATATC  87 32
     lmo1568 1607065 .. 1607078 -  -3.1  -3.16881   TACTTATTTTATGAA               TGCAA CTAA CTGCA                TTGCCATGTAAGCAA  47 0
        citZ NONE
        citC 1604509 .. 1604542 -  -8.4  -5.13344   ATAGGAACATAAAAA     CAAACCACTT-ATCC GAATG GGATTAAATGGTTTG     TTTCAAAAACGCACA  90 96
        polA NONE
        mutM NONE
     lmo1563 NONE
     lmo1562 NONE
        dnaB NONE
        dnaI 1597202 .. 1597229 -  -3.4  -5.79595   GGGCAAAATAAAAAA        CCCATCCCTC CTGTTGTC AAGGGACGAG         TTTATGCTCGTGGTT  89 295
        thrS 1595194 .. 1595217 -    -6  -5.19212   AGCACCATGAAAAAA          TACTGCCCCC TTTA AGAGACAGTA           TTTTCGCAATTAATA  83 35
     lmo1558 1594505 .. 1594528 -    -6  -5.22039   TTTAAACGGAAAAAA          GAGCTGGATT TTTC ATTCCAACTC           CTTCTATTATTCCAT  84 32
        hemA NONE
        hemC NONE
     lmo1555 NONE
        hemB 1590489 .. 1590500 -    -3  -3.07816   CTCCTATTTATTTAA                GTAT TTAG ATAC                 ATCTTTTGCAAAATA  45 2
        hemL 1588886 .. 1588917 -   -11  -5.79595   GGGCAAAATAAAAAA      CTCTTCTCATCCTC ATAA AAGGACGAAAAGAG       TATTATTCGCGGTAC 100 283
        valS 1586159 .. 1586192 -  -6.1  -4.18094   TAAACCACCTTAAAA     CTGACCCTACCAC TTGGTTTC ATGATAAGGTCAG      TCCGTTTTTTATACT  69 34
        folC 1584735 .. 1584763 -  -8.3  -5.19328   ATTGCATAACAAAAA        CACCTATTTTC ATTAGTG GAAAACAGGTG        TTTTTATATATTTTA  90 112
        comC NONE
     lmo1549 1583111 .. 1583125 -  -3.6  -4.21908   GATTACTAGTGAAAA               GACAAT AAT ATTATC               TTTATATACTCTCCA  59 142
        mreB NONE
        mreC NONE
        mreD 1580198 .. 1580217 -  -7.9  -5.00616   CTTTTTTTGAAAAAA            CAGCTTG AAATCG CAAGCTG             TGGATATTCTCCACA  88 91
        minC NONE
        minD 1578592 .. 1578618 - -14.6  -3.87075   ATCACCTTTTATAAA         GACCCTTCATCT CAA AGATAAAGGGTC         TAATTTTTATTTTCC 100 32
     lmo1543 1577178 .. 1577192 -  -2.1   -2.7624   AGTAAAATGATAGCA               TAAGC AAGTA GCCTA               TGTCAACCAATTGTT  40 45
        rplU 1576754 .. 1576766 -  -4.9  -2.89569   CTTTCAAATTAAGCA                TTGAT TGC ATCAA                TAGTTAATTTTGTGT  51 6
     lmo1541 NONE
        rpmA 1576076 .. 1576091 -  -6.8   -5.9362   GAAAACACAAAAAAA              CCGCCA CAAG TGACGG               TTTTTAAAATTGTAT  95 41
     lmo1539 1574878 .. 1574897 -  -6.4  -3.51329   TAGTTTTAAGTACAA            CGAAAGCC CGAA GACCTTCG             CTTGGAGCTAGTTAT  62 50
     lmo1538 1573313 .. 1573342 - -11.6  -4.84527   TTTACATAGCAAAAA       TGCGTCAAATGC TTTTAC ACATTTGACGCA        TCTTTTAGAATTTAT 100 37
     lmo1537 1571873 .. 1571897 - -10.8  -5.17353   ATAGCTAGGAAAAAA         GCGTGCGCCAA ATGA TTGGCGCA-GC          ACTTTGTTTAATCCA 100 33
     lmo1536 1570959 .. 1570982 - -10.4  -5.45652   ATTCGCAATAAAAAA          GTTACCGCAA AAAA TTGCGATAAC           TCTTTATTTAATTCG 100 33
     lmo1535 1570115 .. 1570146 -  -5.2  -4.55287   GTGATTCATATAAAA      CACCCC-TATTCAAA TTG TCCGAAAAAGGGGTG      TGTTGACTTAATTAA  71 33
     lmo1534 1569062 .. 1569073 -    -3  -2.69799   TCACGTCATACATTA                TATG ATAG CATA                 AAATGGAACATCTGT  43 101
        ruvA NONE
        ruvB NONE
     lmo1531 1566332 .. 1566346 -  -2.9   -2.6244   ACGAAAATTACCAAT               GAAAA CAAGC TTTTC               TATTAATTTTTTCGC  41 44
     lmo1530 NONE
     lmo1529 1564731 .. 1564760 -  -5.1  -5.03314   TTTATGGTTAAAAAA       TACCATTTCACCGT TTA AAGG-GAAATGGCA       TTTTTATTTCAAGTA  77 41
     lmo1528 NONE
     lmo1527 1561940 .. 1561970 - -11.2  -4.72272   CTGTCCTATTAAAAA       CGACCGAATCTCTT TTT ATGAAATTCGGCCG       TTCGTTTTTATACGA 100 33
     lmo1526 1561508 .. 1561528 -  -5.4   -5.7946   CTTCCAATAAAAAAA            CGCCAACA TATTT TGTCAGCG            TCCCATTTTTTATTT  91 35
     lmo1525 NONE
         apt 1558538 .. 1558561 -  -7.5  -5.26875   TTTTTAATCAAAAAA          CTACCCCTA AAATAA TAGGAGTAG           TTTATTTTTTATAAT  89 34
        relA NONE
     lmo1522 1555650 .. 1555675 - -13.5  -5.95166   TCTAATTAAAAAAAA         CAATCATTCAG TTTC CTGAATGATTG          TTTTTTATTTACGCA 100 30
        hisS NONE
        aspS 1550824 .. 1550849 - -16.3  -4.98531   TTTTTAAAGCAAAAA         GAAGGTGAGCA TTAG TGCTCACCTTC          TTTTTTAGTTTGTTT 100 30
     lmo1514 1546337 .. 1546365 -  -6.7   -5.1287   TTTACACGCAAAAAA        GAAACCCCAATCG TAC CGTTTAGGATTCC        CTTCCTTTGAACCCG  84 268
     lmo1513 NONE
     lmo1512 1543901 .. 1543931 -  -3.4  -5.32699   TTAAACAGGAAAAAA      CCGGAG--TCTCGT AGAAA ACAAGATTCTCCGG      TTCTAATTTCAGCCT  74 34
     lmo1511 NONE
     lmo1510 NONE
     lmo1509 1539943 .. 1539974 - -13.2  -5.95946   CGAACAATAAAAAAA      GAACCACTTTCTAA ACTT TTAGAGAGTGGTTC       TTTTTTATCCTACCA 100 30
     lmo1506 NONE
     lmo1505 1535169 .. 1535192 -  -3.8  -5.88565   TTTACAACAAAAAAA          GCCCATATGA TTGC TCACAGGGAC           GATTTTGGTGAAATC  90 272
        alaS NONE
     lmo1503 NONE
     lmo1502 NONE
     lmo1501 1531357 .. 1531387 - -12.7  -5.49568   AACGCAAAATAAAAA       GCATGTCTTGACA GTTTT TGTCAGGACATGC       TTTTTTAATATTATT 100 36
     lmo1499 1529408 .. 1529448 -  -9.1  -4.68209   ATCTTAACAAACAAA  GCACCTGCCAAAAACATGC TAA ACATGCTTCTGACAAGTGG  TTGTTTTAATTATTT 100 31
     lmo1498 NONE
         udk 1527947 .. 1527968 -  -5.8  -4.54047   TTATTGTATAGAAAA           GCACGGAG ATATCG CTCCGCAC            CTTCATCAAAAATAT  74 155
     lmo1496 NONE
     lmo1495 1526717 .. 1526745 -  -6.7    -5.055   GTAACCTCCAAAAAA        GCACAGTCGTTAA GAG CTAACTTCTGTGC        TTTTATCTTTTGTCG  84 28
     lmo1494 1525968 .. 1525991 - -13.2  -6.09196   CGTAAAATAAAAAAA          GCCTGGAGCT TAAA AACTCCAGGC           TTTTTTTAAATTGTT 100 31
     lmo1492 NONE
     lmo1491 NONE
     lmo1490 NONE
     lmo1489 NONE
     lmo1488 NONE
     lmo1487 NONE
     lmo1486 1519703 .. 1519723 -  -7.5  -5.40072   TTCTCCTTAAAAAAA            CAGACGAGA ATT CCCCGCCTG            TTCTGTTTTTTATTA  93 38
     lmo1485 1518932 .. 1518957 -  -6.3  -5.63504   AATCGCACAAAAAAA         GAAAGTAATAT TGAA AAATTACTTTC          TTGCTGCGAAAAAGA  89 18
       comEA NONE
       comEB 1517586 .. 1517597 -    -3   -3.7456   ACAAGCATAGCTAAA                TATC GCTC GATA                 ACGTTCCCTCCCTAT  52 41
       comEC NONE
     lmo1481 1514227 .. 1514252 - -10.6  -4.56597   TTTTGTTTGTAAAAA         TAGCTTTGTC TTAAAT GACAAAGCTA          TTTTTTATACTCTCT 100 30
        lepA 1511817 .. 1511850 - -16.9  -5.48787   ATAATATATAAAAAA     GTTGTGCCGTGAACA TTTC TGCTCACAGCACAAC      TTTTTTATTATTTGG 100 33
     lmo1477 NONE
        hemN 1508923 .. 1508942 -  -2.8  -3.06796   TTCCACCTTAGTCAA            CCGAAAAC ACTC GATTTCAG             ACTAAAGTAGGATTG  43 71
        hrcA NONE
        grpE NONE
        dnaK 1505264 .. 1505287 -  -7.5   -4.9792   TATTTCAGATAAAAA          GTCAAAGCC ACAGTA GACTTTGAC           TCGTTATCCTTACCT  88 50
        dnaJ 1503994 .. 1504026 -  -8.5  -4.43844   TTAGTATGTAGAAAA      GGTCGATGGTTGC TTCTTGC ACAACTATCGACC      TCTACGTTCATCAAT  89 36
     lmo1471 NONE
     lmo1470 NONE
        rpsU NONE
     lmo1468 1501348 .. 1501381 -  -8.3  -5.42862   ATAGGCGTAAAAAAA     CAGGATTTCCTCC-AT AAA ATAGGAAGTAATCCTG     TTTCTTAATGTTTCA  93 59
     lmo1467 NONE
     lmo1466 NONE
     lmo1465 NONE
     lmo1464 NONE
     lmo1463 NONE
     lmo1462 1495859 .. 1495894 -   -17  -5.39221   AGAATAATTAAAAAA    GCATCTGGCGCACAAC TCCA ATTGTGAGCCAGATGC     TTTTTTAATACTCTT 100 30
        recO 1494075 .. 1494117 -   -18  -5.10767   CAGCCAATATAAAAA CTCTCGTCTCTATATGCT GATTTAA AGCATATAGGGACGAGAG TTAGCTCGCGGTTCC 100 225
        glyQ NONE
        glyS NONE
     lmo1457 1490084 .. 1490099 -  -2.5  -5.05782   AGGCACGTTAAAAAA              CGAGT TTTTCC ACCCG               TTTTTAAAATAATAT  69 155
     lmo1456 NONE
        dnaG NONE
        rpoD 1486443 .. 1486469 - -14.5  -4.72986   CATTTTCATTAAAAA         GGCAGGAGAAC GGTTT GTCCTCCTGCC         CGGTTGTGCATTATT 100 36
     lmo1453 NONE
     lmo1452 1484548 .. 1484581 - -16.9  -4.74103   GGCGGAAGCTAAAAA     CCGAGCAACTCCCTT AAAC AAAGGAGTTACTCGG      TTTTTTTATCAACAA 100 34
     lmo1450 NONE
     lmo1449 NONE
     lmo1448 1480211 .. 1480236 - -11.3  -5.75478   AATTAGACAAAAAAA         CCTGG-AAAGCT TGG AGCTTTTCCAGG         TTCGTATAATTATTT 100 35
        zurA NONE
        zurM NONE
        zurR 1478045 .. 1478061 -  -7.2  -5.98675   GATAAAAATAAAAAA              GGCCCG GATCT CGGACC              TTTTTGCTATTAAGA 100 35
     lmo1444 1476973 .. 1477021 -  -6.2  -4.53303   TATTTGCATAGAAAA GCCCTTTACTGGCGTGTGTTT TTGACGGG AATCAAA-ACCAGTAAAGGGC TTTTACTATAGGTGG  74 54
         sod 1472953 .. 1472970 -  -7.7  -5.42514   TTAGAAATTAAAAAA             GACCCAC CGAA GTGAGTC              TTATGATTATTATTT  93 35
     lmo1438 1470654 .. 1470677 -  -9.7  -5.95539   TTTGAAATAAAAAAA          CCACTTTCA AATAAA TGAAAGTGG           TTTTTGATTAATTTT 100 33
     lmo1437 NONE
     lmo1436 NONE
        dapA NONE
     lmo1434 1465608 .. 1465631 -  -9.6  -5.72207   TTCAAACGAAAAAAA          CTGCCACACA CGAA TGTGCAGCAG           TTCATTCTAGACTTC 100 32
     lmo1433 NONE
     lmo1432 1463479 .. 1463502 - -10.4  -5.73339   ATAATGACAAAAAAA          CAATATCCCA TCTG CGGGATATTG           TTTTTATTTTAGTTC 100 29
     lmo1430 1461147 .. 1461169 -  -4.3  -4.32177   GTACCCCAGAAGAAA          GCAGTTTCTA TGGT TAGAAA-TGC           AATCGCCACAATCCC  64 199
     lmo1429 1460502 .. 1460527 - -15.5  -4.74453   TAACACACTTAAAAA         GGCCCAAAAGC AAAT GCTTCTGGGCC          TTTTGGTTATTTTGG 100 32
       opuCA NONE
       opuCB NONE
       opuCC NONE
       opuCD 1456731 .. 1456743 -  -2.7  -4.98531   TTGTCAAACGAAAAA                CACAA CCT TTATG                CATAAATGATAGGTT  66 57
     lmo1424 1455245 .. 1455256 -    -3  -4.53036   GTATAAAGATGAAAA                TTTC GAGG GAAA                 GAAATGAGAAAATTA  62 85
     lmo1423 1454316 .. 1454341 - -11.2  -5.99154   TATTAAATAAAAAAA         GCGAAGTGGC GTAAAA ACCACTTCGC          TTTTTTTATTGTCTA 100 31
     lmo1420 NONE
     lmo1419 1449607 .. 1449640 -  -9.7  -5.40072   CCCCCTTCAAAAAAA     CAGGGATT-TCCCAGA AAA TCTGGAAGAACCCCCG     TGTGAATTACGTATG 100 32
     lmo1418 NONE
     lmo1417 1447037 .. 1447048 -    -3  -3.10981   ATTTGAAAATAAGGA                CTTT CTTA AAAG                 GTTTTAAAGATTTTC  45 29
     lmo1416 1446359 .. 1446405 - -11.3  -4.69962   TATATTAAAAAATAA TCAAAA-AAAACCGACTAGGCTA AAT CAGC-TAGTCGGTTTTACTTTGA GCTCTTTATATTTTC 100 3
     lmo1414 1443817 .. 1443845 -  -9.7  -5.05228   ATGAAATCATAAAAA        GCTAAAATCAACT ATT AGCTGACCTTAGC        TTTTTATTAATATTA 100 53
     lmo1413 1442332 .. 1442357 - -13.5  -4.55491   TATTTAATTACAAAA         GCCTTAATCAT AATA ATGATTAAGGC          TAAATAAAACTTATT 100 36
     lmo1408 1438696 .. 1438718 - -10.6  -4.96106   TATAAATAGCAAAAA           CCGGCGAA TATTAAG TTCGCCGG           TTTTTTTATAGTATT 100 31
     lmo1387 1412427 .. 1412449 -   -15  -5.84381   GCATGAATAAAAAAA           GGTTGCGATT TTT AATCGCAACC           TTTTTTTATGAGAGT 100 31
     lmo1384 1407826 .. 1407843 -    -2  -2.68404   GAAAATAAAAACCAG             CTGCTA TTCATT TAGCAA              AGCTGGTTTTTTTAT  40 41
     lmo1381 NONE
     lmo1380 NONE
     lmo1379 1404683 .. 1404707 - -11.5  -5.67283   AATCCAAATAAAAAA          CCGCAACCT TATGACG AGGTTGCGG          TTTCTTTTATTTTTC 100 32
     lmo1353 NONE
     lmo1352 1377377 .. 1377392 -  -6.2  -3.06515   TTTCATCCTGAAAAC              TGCTTT TTTT AAAGCA               TACTTTTCTATTATA  57 43
     lmo1351 1376932 .. 1376965 - -12.5  -5.05301   AAAGAAGTATAAAAA     GAAGCCTTGCTGCGA AATT TCGTAGCAAGGCTTT      TTTTATTTAGATTTA 100 28
       comGA NONE
       comGB NONE
     lmo1345 NONE
     lmo1344 NONE
     lmo1343 NONE
     lmo1342 NONE
     lmo1341 1368653 .. 1368681 -  -6.8  -4.10453   TAAATCTTTTTAAAA       CAACGAGTTCCTT CTTT AAGGG-CTCGTTG        TTTTTGTTAATGTAT  71 12
     lmo1334 1363266 .. 1363284 -  -3.2  -4.07568   GCTCCTCCTTTAAAA             TTTAAATC AAT GTTTTAAA             TATTCTTCAATGATT  55 13
     lmo1333 1362732 .. 1362756 -  -9.4  -5.55695   TAATAACATAAAAAA          GGAAACAAGC TCTAG ACTTGTTTCC          TTTTTGTATTAATTT 100 34
     lmo1332 1361532 .. 1361553 - -13.1  -5.23765   TAAATAATATAAAAA           GCAAGTAGC TTAG GCTACTTGC            TTTTTTTAAACTATT 100 36
     lmo1312 NONE
     lmo1311 NONE
     lmo1310 NONE
     lmo1309 NONE
     lmo1308 NONE
     lmo1307 1334286 .. 1334326 - -15.8    -3.794   TTTTAACGGAGTAAA  GCCCTTTAAAATTAGTTT GCAAA AAGCTAATTTTAAAGGGC  TTTTTTATTGGTAGA 100 17
     lmo1302 1330248 .. 1330262 -  -2.8  -3.64772   TTTAAGAAATAAAAT               TAGCGA ATA TCTCTA               TAAAGCCCGATTACT  48 10
     lmo1301 1329657 .. 1329690 - -15.4  -5.26875   TTTGGAACTAAAAAA     CCCCTCGTACACTT AATTAA AAGTGTGCGAGGGG      TTTTATTATGCCTTA 100 31
     lmo1291 1317570 .. 1317595 - -14.8  -6.47325   AAAAAATAAAAAAAA         CTATCCGCCC ACTTAA GGGCGGATAG          TTATTTGTTCATGAC 100 26
     lmo1284 1306976 .. 1307003 -   -15  -5.46706   AGGTTAAAACAAAAA        CCCAGAAGA-GCG AAA CGCATCTTCTGGG        TTTTATTACATCCAT 100 31
     lmo1262 1286817 .. 1286853 -  -3.7  -3.93061   ACGCTAAAAGTTAAA    CGAGCGAAGGGAATTAA TCG TTTATTTTCTTCGCTTG    TTCGTAAAGGAAATT  57 2
     lmo1261 1285576 .. 1285602 - -15.4  -5.58074   TAATCACTAAAAAAA         GGATTCTAAGAA ATT TTCTTAGAATCC         TTTTTTATTATTTTG 100 33
        proB NONE
        proA 1283381 .. 1283409 - -13.3  -5.47159   GTTGAATACAAAAAA        CAAGGAAGCCTAA CTA TTAGGCTTCCTTT        TCTTTAATTGCGGAT 100 29
     lmo1257 1281786 .. 1281815 - -12.2  -5.00846   TAAACAGCATAAAAA       TACCCCGCGAAA TATAGG TTTCGCGGGGTT        TCATTTAATTAGTCA 100 30
     lmo1255 NONE
     lmo1254 1278029 .. 1278050 - -10.2  -4.67556   AGAAGACGCTAAAAA           GCCTGAGA AACGAA TCTCAGGC            TTTTTTTATTGTATT 100 31
     lmo1252 1275554 .. 1275578 - -13.7  -4.98436   TTAACAGTAGAAAAA          GCACTGCAATC AAT AATTGCAGTGC          TTTTTCTATCCTCTT 100 292
     lmo1250 NONE
     lmo1249 1273199 .. 1273220 - -10.2  -5.61596   ATCTTTATAAAAAAA           GCATTGCG CCTATT CGCAATGC            TTCCATATTATCAAG 100 36
     lmo1245 1270438 .. 1270455 -    -7  -5.68438   GCACTAAATAAAAAA             GCACTC GTCATT GAGTGC              TTTTATGCTTCATTG  93 35
     lmo1243 1269230 .. 1269253 -    -6  -4.46514   ATGGACTTAAAGAAA          GAACCCGAGA GTTA TCCCAGATTC           ATTTGTTTTCATGAT  74 34
     lmo1242 1268481 .. 1268508 -  -9.9   -5.5454   TTAAATAAACAAAAA        GAGGCGTAACT TTTAAT AGTTGCGCCTC         TTTTTATTAATCATT 100 32
     lmo1236 1263135 .. 1263181 - -15.4  -5.38054   CTCGATAAATAAAAA TAAGCTTGCAGCATCAAAGTAA ATT TCTCTTTGTTACTGCAAGCTTA TTGTTTTAGTAGCGT 100 31
        rnhC 1253349 .. 1253373 - -10.8  -5.42975   CTATATAAATAAAAA          CATCTCGCCA TTCAT TGACGAGATG          TTTTTTTACTTTTTA 100 31
     lmo1219 1239805 .. 1239837 - -10.7  -5.59962   GAAAATAAAGAAAAA      GTGGTGGCTAAGT TGTTTTG ACTTAGTCACCAC      TTTTTTAGATTTCTT 100 30
     lmo1211 NONE
     lmo1210 1232846 .. 1232872 -  -7.3  -5.74288   AGAAATAATAAAAAA         CCTCTCCAG ACATCAAAG CCGGAGAGG         TTTTCCTTTTTTTAA  93 37
     lmo1189 1215096 .. 1215122 -  -9.5  -5.73978   AGCATAAACAAAAAA         CGATTTCGGCT CTCAC AGCTGAAATCG         TTTTTTTATTTGAGT 100 31
     lmo1150 1180059 .. 1180082 -    -6  -3.85698   TTTGCTGTGCATAAA          CTCTCATTCG ATAA CGGATGAAAG           TTTTTTTGTTTTTCA  65 95
     lmo1140 1173094 .. 1173123 - -15.3  -5.05782   ATTTACTTGAAAAAA       CAGTATTGAATAG GGGG CTATTCAATACTG        TTCTATAATTAATTA 100 46
     lmo1139 1172743 .. 1172767 -  -5.8  -5.15969   TTTGAATGTAAAAAA          GAAAACGC TTTAGGTCG GCGTTTTC          TCTGATACTAATAGC  83 55
     lmo1138 1172042 .. 1172067 -  -7.7  -5.66338   AAAGAGAATAAAAAA         GGTTCACTT ACAAAAAG AAGTGAACC          TTTTGGTTTTATTTT  93 34
     lmo1137 1171619 .. 1171664 - -10.2  -4.78029   CTAAGAAAACGAAAA TAA-CAAAAAAGGAATTTGGC AAATG ACCAAATTCCTTTTTTACTTA AATGATTCTTGTCCC 100 23
     lmo1133 1167606 .. 1167646 - -14.4  -4.27192   AAACGTGCAGCAAAA  TAATAAAAACAGCTTGTA TAAAT TACAAGCTGTTTTTATTT  ATAAATTTACCTTCT 100 24
     lmo1130 NONE
     lmo1129 NONE
     lmo1128 1161664 .. 1161685 -  -5.9  -4.78237   TATTCTATAAGAAAA           GAAGACC ATTAATTG GGTCTTC            TTTTTATTGTTTAGA  77 29
     lmo1119 NONE
     lmo1118 1154631 .. 1154667 - -21.3  -2.89564   CTTTTATTTTAGATA    TCCCTTCAAGTAAATTA TCA TAATTTACTTGAAGGGA    TAAATTATTTTTATA 100 222
     lmo1115 1149839 .. 1149874 -  -6.3  -4.96848   CTTTCCATAGAAAAA   CGCAAGG-T-ACGTCAA TGTC TTGTCGTGATCCTTGCG    TCTAACTTTCTATTA  83 38
     lmo1114 NONE
     lmo1113 NONE
     lmo1112 1147490 .. 1147503 -  -4.5  -3.39772   TCAAATTGCGAAACA               CCGCA TAGT TACGG                AAGTTTCTTATTCTT  53 125
     lmo1111 NONE
     lmo1110 NONE
     lmo1109 NONE
     lmo1108 1145129 .. 1145145 -  -6.6  -4.62336   ATTTTATGGCAAAAA              CCATCT TCGTT AGATGG              TGGAAGTAGCTAGTT  76 91
     lmo1107 NONE
     lmo1106 NONE
     lmo1105 NONE
     lmo1104 NONE
     lmo1103 1137893 .. 1137918 -  -4.1  -4.07885   CACTCCTTTTCAAAA         TACATTCAAGC ATAC GTTTGAATATA          ATCTAATGATACCAC  59 104
     lmo1102 1137473 .. 1137485 -  -2.7  -3.41878   TTTTTTAAGCTACAA                CTAAT AAT ACTAG                CTTGTTTAAAAGATA  47 73
        cadA 1134214 .. 1134245 -  -9.6  -6.23317   ATAAAAACAAAAAAA      TACACACTTTTACC TCAT GGCAAAAATGCGTA       TTCTTTCTATATCCA 100 252
     lmo1099 NONE
     lmo1098 1133423 .. 1133458 -  -8.5  -3.32516   ACAAACTAATTAAGA    TTCTCCATGTACCAA AATTAA TTGACACATGGAAAA     ATTGAGACTAAGATA  73 33
     lmo1097 1131510 .. 1131546 -    -6  -2.71059   GGAATAGTAAACGGA   GAGCTAGAAAGCCTTTA TTGA TAAGGGTTTTC-AGCTC    TTTTTTTATTTTCAT  55 37
     lmo1078 1109661 .. 1109707 -   -25  -5.07107   GAAATCTTTAAAAAA TAAAGAAAGAGGTAACTGTTTA TAA CAAACAGTTACCTCTTTCTTTA TTTAAGTTCATCGCC 100 23
     lmo1069 1096840 .. 1096869 - -16.7  -5.72053   CAATTAAATAAAAAA       GTACGAAGAGATT TGAA AATCTCTTCGTAC        TTTTTTATTCTGATA 100 30
     lmo1065 NONE
     lmo1064 1091058 .. 1091096 -  -6.9  -6.01187   AATGAAATAAAAAAA  GCGAATGTATTGGCCTAA AATT TTAGGT-AATACAATCGC   TTTTTGTTTATTTTT 100 39
         def 1077553 .. 1077581 - -12.5  -5.24799   TCATAAAGACAAAAA        TCCCCACAGGA TCTTAAT TCCTGCGGGGA        TTTATTCAATTTAAC 100 36
     lmo1049 NONE
     lmo1048 1075327 .. 1075362 - -19.2   -3.8709   AAATTGGGGGATAAA    TAAAACATCCGGTCGC ATGT GCGGCCGGATGTTTTA     TTTTTGTCGTTCTGC 100 23
     lmo1040 NONE
     lmo1039 NONE
     lmo1038 1068535 .. 1068592 -  -4.5  -3.96475   ATTGCATAAAAAAAC CTCTTCTCATGATTTTCTCTAGTTT ACCAAAAA AAACTAAAGAAAAGGACAAGAAAAG GTTAAAAAAGTTCAT  59 27
     lmo1037 1067709 .. 1067747 - -11.1   -5.1356   GTTTACCAATAAAAA   CTAAAGCGAGACCAC TATTTCAGC GTGGCCTCGCTTTTG   GCTTTTACAGAAGTT 100 1
     lmo1030 1058528 .. 1058586 - -18.1  -2.81683   ACAGTTAAAATTAAT TTAAAATAACAAAAAAAGCCTGTGCTCTA TTT TTGAGCACAGGCTTTTTTTGTTATTTT-- TGGAACGGAACACAG 100 19
     lmo1028 NONE
     lmo1027 1055356 .. 1055383 - -10.8   -5.9003   AAATCAACAAAAAAA        CGATAAATGATT TTGA AACCATTTATCG         TCTTGAAAACTATAC 100 35
     lmo1026 1054282 .. 1054313 - -14.6   -5.7827   AACATAAATAAAAAA      GATGACTGAAGCTC GTTC AAGCCTCAGTCATC       TTTTTTTATTCAGTA 100 31
     lmo1013 1042565 .. 1042601 -  -9.5  -5.41941   GAAAGTAAATAAAAA    GACGTCAATTCGTTC TCAAAAG GAGCGAATTGGCGTC    TTTTTAATTATTATT 100 29
     lmo1006 1036934 .. 1036967 - -19.9  -3.26471   TTATCGTTAGACGAA     GAAATACCCACTAAC TAAG GTTAGTGGGTATTTC      TTTTTATTTTTCTAC 100 29
     lmo1001 1032266 .. 1032309 -  -2.2  -3.85325   ATACATATAAAAAAC GCAAAAATATAGAGCATTGTC ACTCG GA-AATGCT-T-TATTTTTGC GCACTTAAAAACTAT  50 49
     lmo1000 1030744 .. 1030769 - -11.3  -5.01042   AACGCAAACTAAAAA         GAAATCCGAAT GATT ACTCGGATTTC          TTTTCTTTTTGTAAA 100 13
     lmo0998 1029176 .. 1029193 -  -5.5  -5.93809   TTTTTATAAAAAAAA             CGCCCCT ATAA AGGAACG              TTTTTGTGCTATTTT  91 40
        clpE 1026838 .. 1026863 -   -12  -4.91109   CTTGCATTAGAAAAA         GGCTTGAGTT TAAGTT AACTCAAGCC          CTTTTTATTACGCTG 100 33
     lmo0995 NONE
     lmo0994 1024730 .. 1024754 - -11.5  -5.14563   TTGTCCATGAAAAAA          CCTCTTGATCA GAG CGACCAAGAGG          TGATTTTTAATATTT 100 32
     lmo0981 1011836 .. 1011857 - -14.5  -5.86976   GTATAAAATAAAAAA           GGTTGGCTC CGCA GAGCCAACC            TTTTATTTTTCGCCG 100 28
     lmo0977 NONE
     lmo0976 1007631 .. 1007662 - -11.2  -5.87996   GAACTAATAAAAAAA      TAGTTATTTCTTCT ATAT AAAAGAAATAACTA       TTTTTATTAAATTTC 100 32
        dltA NONE
        dltB NONE
        dltC NONE
        dltD 1002301 .. 1002330 - -18.1  -5.95539   TTTTAAAGAAAAAAA       GACCGTAAGTAGT TTTT ACTACTTACGGTC        TTTTTTTGGTCCATT 100 14
     lmo0966 NONE
     lmo0965  997636 ..  997651 -  -2.6  -4.43397   TGTGAAAAGAAATAA              TTCACT GCTC AGTAAA               AGCTGATACAAAATT  58 169
     lmo0964  996710 ..  996734 -  -9.4  -5.54264   AAATATGTAAAAAAA         GAAGCAACCCA GGAA TGGGT-GCTTC          TTTTTTATAAGTTTC 100 30
     lmo0951 NONE
     lmo0950  984806 ..  984831 -  -9.1   -5.4833   GGACGCAAGAAAAAA         GTAGATTAGGC GATA GCTTAATCTAC          TTTTTCTATTCCCCA 100 17
     lmo0948 NONE
     lmo0947  981431 ..  981479 -  -7.8  -4.33182   TCATCCATAAAAGAA GGGGATATCGTCACTATTTCA GAAACTAA TGAAATAATGA-AACATCCCC AAGAAACGGAAGAAA  79 289
     lmo0942 NONE
     lmo0941 NONE
     lmo0940  975031 ..  975063 - -17.3  -4.89521   ATAGCGCAAACAAAA      GAACATAGCTAGGAA TAA TTCCTAACTATGTTC      CAAAATATCACTTCA 100 33
     lmo0939 NONE
     lmo0938 NONE
     lmo0937  973457 ..  973505 - -29.3  -5.00138   CATTTAAATCAAAAA TAAAAGAACGGTACGGCGCATTA TCG TAATGCGCCGTACCGTTCTTTTT CAGTTATTTACGTTT 100 29
     lmo0933  969507 ..  969544 - -11.6  -3.07431   AAAACAGCTTGAATA   TAGTTAAAATCCTAGC ATTTTA ACCAGGATTTTAACTA    AATATTATTTTTGGT  84 30
     lmo0932  968785 ..  968813 - -17.6  -5.52986   ACTTTATTAAAAAAA        TGGAAAGCACGC GGGAT GCGTGCTTTCCA        TTTTTTTATTTGAGA 100 31
     lmo0927  963268 ..  963288 - -14.1  -5.65927   TAGGCAAATAAAAAA            GAGTCCAGA TAT TCTGGACTC            TTTTTTTATTTATCG 100 31
     lmo0908  944207 ..  944237 - -14.9  -5.43487   AAAGCATAGAAAAAA       CGAGCTTTAGGAA GTAGT TTCCCAAAGCTCG       TTTTTTTATTTTTTC 100 31
     lmo0881  920415 ..  920444 -  -9.4  -4.97824   AAAAGTTAAAGAAAA       GGAAGCACTC ATTTTATTTA GAGTGCTTCC        TTTTTTATTATAATA 100 33
     lmo0871  910488 ..  910508 -  -6.1  -4.84363   GGAAATCATTAAAAA            TAGCCACCC AAG AGGTGGTTA            TTTTTCTATTAATCT  81 34
     lmo0868  908261 ..  908271 -  -5.4    -3.695   TCTAAATACGTTAAA                 GGAA TTA TTCC                 GCGGATGATTATTAA  59 253
     lmo0858  895998 ..  896025 - -11.4  -5.20222   ACCAAATAAAGAAAA        CCGATTCAGC TCTCGCTC GCTGAATCGG         TTTTTTTATTTTCGC 100 3
     lmo0849  887607 ..  887651 - -15.3  -3.60538   AAAGTATTATAAACA GAAAAGCAAGATGACTTTGGA ATT TCCAAAAGCATCTTGCTTTTT TTACTTTAAGTTAGG 100 26
     lmo0843  881901 ..  881926 - -16.3  -4.73092   AGAAGGTAAAATAAA         TACCGACCAGA AAAA TCTGGTCGGTA          TTTTTTATCGAGAAA 100 91
     lmo0840 NONE
     lmo0839  870520 ..  870548 - -10.5  -4.81685   ACTAATTACTAAAAA        GGTATCCTTAT TAATAGT ATAAGGATACC        TTTTTCATCGCAAAA 100 64
     lmo0836  866545 ..  866571 - -12.4  -5.60556   AATAGAAAATAAAAA         CAAGCAATCCTA TTT TCGGATTGCTTG         TTTTTTTATCCTTCT 100 31
     lmo0831  861713 ..  861730 -  -6.9  -5.36441   GGTCTATACAAAAAA             GACGAGC TAGA GCCCGCC              TTAGAAAACTGGATG  89 26
         fbp  859412 ..  859437 - -17.7  -5.96894   AGGTAAATAAAAAAA         GTAGGCCTAGC ATTA GCTAGGCCTAC          TTTTTTGCTTTTGAT 100 244
     lmo0822  848793 ..  848823 - -12.7   -5.4111   AACAACTATAAAAAA       GTGTGGATCAGTT AGCTA AACTGGTCCACAC       TTTTATTTACTTCTT 100 6
     lmo0817  843293 ..  843315 -    -7  -5.65177   AGATTTATAAAAAAA           GTTGAGCGCA TAC TAAGCTCAAC           TTTTTTTATCAAAAT  93 21
     lmo0805 NONE
     lmo0804  833080 ..  833109 - -10.8  -5.34365   TTAGAATAAGAAAAA       GCCCTAAGAACA ACACAA TGTTCTTGGGGC        TTTCTATTTAAGCTT 100 33
     lmo0799  826438 ..  826462 -  -9.4  -4.59853   GGAAGTGCGCAAAAA          CAGCCAATCT GCAAG AAATTGGCTG          TTACGTATTTTACCA  93 315
     lmo0798  824888 ..  824930 -  -9.5  -5.37171   AAGAGTAAATAAAAA CATCTCCTGTATCATTCA AGTAAAAA TGAATGA-ACAAGAGATG TTTTTTTATTTTTGA 100 31
     lmo0796  823604 ..  823628 - -11.6  -5.68039   AAAGCTACAAAAAAA          CTACGAATAG GCTAA CTATTCGTAG          TTTCCACAATTATTT 100 35
     lmo0795  822521 ..  822531 -  -2.6  -3.33361   CACCAATGATACCAA                 TTTT CAT AAAA                 AAAGCCCCCTATTCA  45 105
     lmo0794  821852 ..  821878 - -18.2  -5.24531   ATTTCGTACAAAAAA         GTCGAAGGATCA AAG TGATCCTTCGAC         TTTAAGTCTATTTTC 100 33
     lmo0793  821041 ..  821060 -  -3.6  -5.73563   ACGAAATTAAAAAAA            CAGAGA TGAGCGAT TCTCTG             TTTTTTCTTTTAAAA  84 35
     lmo0790 NONE
     lmo0789  817886 ..  817907 - -11.6  -4.90869   ATGATTAATTAAAAA           GCAGCCCA TTGTAT TGGGCTGC            TTTTTTCTATTCAAT 100 32
     lmo0785  807940 ..  807968 -  -8.9  -5.07652   TTGCTGAAAATAAAA        CAAGCCAACTTAT GAA AAATGTTGGCTTG        TTTATAATTATGAAA  95 33
     lmo0784 NONE
     lmo0783  806638 ..  806648 -  -2.6  -4.48967   AATGATAAAAAAAGA                 TAAT TTC ATTA                 TGATGACTGAATAAA  60 147
     lmo0782 NONE
     lmo0781  804839 ..  804862 -  -8.2  -5.48787   ATAAGACACAAAAAA          GAACCGGAAT TTTA ATCCCGATTC           TTTTCGAATTATTAT  93 50
     lmo0779  803699 ..  803740 -   -11  -5.80817   GCGAACATAAAAAAA CGCCATGCTTCATTTCCCT AAAAA AGGGAAGT-AAGCGTGGCG TTTTTTAGCTATATG 100 30
     lmo0776  801301 ..  801330 -  -8.7  -4.11838   AAATTAGGATAGAAA       GAAGCTGG-CAC GAAAAAA GTGACCAGCTTC       TTTTTTTACGCTAAA  85 31
     lmo0773  798793 ..  798820 - -17.2  -4.58395   CTTATCGTTGAAAAA        GCAGTGTCCTTA TTTT TAAGGACACTGC         TTTTTATTTATTTTA 100 33
     lmo0770  796068 ..  796088 - -12.6  -5.73339   AGAACGATAAAAAAA            GCACCTCC TACTT GGAGGTGC            TTTTTAGCATTTTGA 100 12
     lmo0746  776339 ..  776375 -    -6   -4.3487   ACAGATAATGTAAAA   GCGTAATATGATGGAAT TAAA ATTCC-TCGTATTGCGC    TTTTATTTTTTGAAT  72 48
     lmo0740  770958 ..  770975 -  -2.1  -3.52963   TTTGAAGAAGAAAAG             TTTCTAT TGGT ATAAAAA              AGTAATTGAAACTAA  46 76
     lmo0734  764152 ..  764170 -  -2.5  -3.21276   GCGGTCTTTATAATA             CTAAATA GTCCT TACTTAG             GTTGGGATTATAGTG  44 320
     lmo0725  756042 ..  756074 - -15.1  -5.60993   TCGTCCATAAAAAAA      TCGTTTGAAAGCATA TCT CATGCTCTCAAACGA      TTTTTTATATTTTCT 100 30
     lmo0721  750640 ..  750674 - -13.8  -5.99154   GATTAAATAAAAAAA     CAGAAAGCCTCTCA AAAAAAA TGAGAGACTTTCTG     TTTTTTTATTTACGT 100 31
     lmo0674 NONE
     lmo0673  709571 ..  709595 - -14.4  -5.63517   TTTTTAAATAAAAAA          CGAGCTAGGA GATAA TCCTAGCTCG          TTTTTTTAATGGATT 100 31
     lmo0663 NONE
        thiD  701220 ..  701238 - -12.4  -5.58179   TATTATAATAAAAAA             CCGCCCAA ACA CTGGGCGG             TTTTCGTATTATCTA 100 34
     lmo0661  700845 ..  700864 - -10.8  -5.47431   GTAATAGAGAAAAAA            CCTTAAGC ACTA GCTTAAGG             TTTTTTGCAAATTAT 100 37
     lmo0659  699331 ..  699341 -    -4  -3.75295   CATAAATTATGCAAA                 GAAT GGC ATTC                 GGTCATTGATGTTCA  55 94
     lmo0656  697588 ..  697630 - -13.6  -5.40072   TTTTCTGTAAAAAAA TAAGCATCGAATGAGCTCTT AAT AAGCGCTCATTTGATGCTTT TTTTTAATAATACGG 100 29
     lmo0653 NONE
     lmo0652  694969 ..  694988 -  -7.8   -5.4492   CATACAGATAAAAAA            GCTGTCAC TTTT GTGGCAGC             TTTTTTTGATATAAA  93 10
     lmo0647  689464 ..  689498 -  -5.9  -5.95539   CTTTAAATAAAAAAA     GAACTGTTTAAGC GAAAAATGA GCTTAAACAGTTT     TTTGATGCGATAATA  93 68
     lmo0644  685050 ..  685076 - -13.9  -5.23016   AAATAAGCGAAAAAA         GAAGTATCCAG CAAAT CTGGATACTTC         TTTTGTTTATTTATC 100 32
     lmo0626  662209 ..  662253 -  -5.7  -5.69473   CATACCACAAAAAAA GCAAAAGACGCGATTTGTTCC TTA AGAAAAAATCGTGCCTCGCGC TTTTTAATTAGTTGC  86 29
     lmo0625 NONE
     lmo0624  660963 ..  660990 - -15.8  -5.28315   ACAAAAGTTAAAAAA        CGACTTGATTTC CTGA GAAATCAAGTCG         TTTTTTTATAAATAT 100 31
     lmo0618  657301 ..  657323 - -12.1  -4.84311   GTGGAGATAATAAAA           GTCCTATGC AGCAG GCATAGGAC           TAGGAAAAGATTTCA 100 25
     lmo0617  656718 ..  656742 - -17.3  -5.95539   TTTTAAATAAAAAAA          GCCGCAAACAA TCA TTGTTTGCGGC          TGATTATTATTTTAG 100 32
     lmo0615  654440 ..  654450 -  -3.2  -4.00694   GGAATTAATAAAATA                 CGCT AAA AGCA                 GTGAGTATTTAAAGC  55 183
        acpD  651760 ..  651786 - -15.3  -5.49809   TAAATCGCAAAAAAA         CCGTGAAAGAG GTTTT CTCTTTCACGG         TTTTTTATTAAAAGA 100 33
     lmo0610  649825 ..  649856 - -17.4  -4.59212   AACTAACTAAATAAA      GAAGCCGCGACCTA AAAT TAGGTTGCGGCTTC       TTTTTATTTAGCTAT 100 33
     lmo0605  643859 ..  643885 -  -7.3  -4.65895   TTTGTCATGTAAAAA         CGCCCCTTCGA ATAAA TCAAAGAGACG         TTTCTTTATATGACT  83 31
     lmo0604  643356 ..  643394 -  -5.4  -5.19261   AAACGCATCAAAAAA   CCTCCTAAAGTACACTAT ATT ATAGCATAAATTAGGAAG   TTAGCTTAACATCTA  79 31
     lmo0603  642920 ..  642956 -  -8.2  -5.97979   AGAAGAATAAAAAAA    TGTCTATTCTAGTTGA ATGAA TCAATTAGGATAGACA    TTTTTTTATTTCGTA 100 31
     lmo0597  638700 ..  638724 - -11.6  -5.49234   ATAGTTAATAAAAAA          GAAGCTATCT TAGTT AGATAGCTTC          TTTTTATTATGCATA 100 82
     lmo0595 NONE
     lmo0594  635286 ..  635312 - -13.8  -4.28371   AAAGACTAATATAAA         GAGACCTCGGAA ATT TTCCGAGGTCTT         TTTTTTATATGCTTT 100 30
         iap  618886 ..  618914 - -10.3  -5.45652   ATTTCCAACAAAAAA        CCTGTGAAGCGAA CTG CTTGCTCCACAGG        TTACTTTAAGTTATT 100 43
     lmo0581  617623 ..  617666 - -15.6   -4.7078   CCAACCAGTGAAAAA TAAATAAAAAACAGCGACCA CGCT TGGTCGCTGTTTTTTAAATA TCCAAAGTAAGAAAG 100 19
     lmo0578 NONE
     lmo0577  615328 ..  615348 -  -9.8  -5.55769   TTCGATAATAAAAAA            GCAATCTC TAGAC GAGATTGC            TTTTTTAAATACGTT 100 30
     lmo0573  609598 ..  609618 -    -9  -5.40004   GATTAAACGAAAAAA            CCGAGGAT GCGGA ATCCCCGG            TTTTTGCTGTCTAAA  95 36
     lmo0571 NONE
        hisZ NONE
        hisG NONE
        hisD NONE
        hisB NONE
        hisH NONE
        hisA NONE
        hisF NONE
     lmo0562 NONE
     lmo0561  600609 ..  600633 - -10.8   -5.8187   GATGTAACAAAAAAA          TAACCGCACC AGGGG GATGCGGTTA          AGGGAGTATTAGGGA 100 229
     lmo0560  598933 ..  598959 - -15.3  -5.60689   TGAGATAACAAAAAA         GCCCTTCTTTC GGATA GAAAGAAGGGC         TTTTTAAATTAAATA 100 34
     lmo0558  596543 ..  596570 - -14.3  -5.31275   TTTTAGTATAAAAAA        TCCAGAATGGC ACTGAG GCCATTCTGGA         TTTTTTAAATTATTT 100 35
     lmo0553  591369 ..  591405 - -13.2  -5.27477   AGCCTAACGAAAAAA    CAGCTTGAAAATGAGA AATTA CCTCGTTTTCAAGCTG    TTTCAATTATTTTTC 100 32
     lmo0547  584954 ..  584977 -  -2.3  -6.02919   CGAGAAATAAAAAAA          GCTCATTCC TTTGCG GGAGAGAGC           TTTTGGGGGTTTTGT  87 63
     lmo0546 NONE
     lmo0545 NONE
     lmo0544 NONE
     lmo0543 NONE
     lmo0542  581132 ..  581148 -  -4.5  -3.84017   CAAGGTGAAATATAA              CACAAAA AAT TTTTATG              TTTAAAATTGAATAC  57 27
     lmo0541  580073 ..  580125 - -16.3  -3.53444   TTATGGTTTCTTAAA TAAATAATAAAAAA-CTCGATTCT GTTTGT AGAATCGAGTTTTTTTATTATTTA CCAGTAATTTGTTTT 100 19
     lmo0539  577593 ..  577621 - -16.9  -5.94214   AATATAACAAAAAAA        GCCTCCAGCTAAT TCA ATTAACTGGAGGC        TTTTTGCATGCTATT 100 36
     lmo0535  572568 ..  572594 -  -8.1   -5.9003   AAACTAACAAAAAAA        GGTTTCCTCGCA CATT CG-GAGGAAACC         TTTTATTATGTCGTT 100 31
     lmo0526  561783 ..  561813 -   -17  -5.74086   AAAGTAAATAAAAAA       GCCGCGATTTCC TATTAAT GGAAATCGCGGC       TTTTTTTACTTGTTC 100 31
     lmo0524  558491 ..  558520 -   -10  -5.18355   TGTAAAAATGAAAAA       CGCTTAGTCGAG TTTAGG CCCGGCTAAGCG        TTTTGCTATTTATGT 100 31
     lmo0521  555634 ..  555651 -  -4.8  -5.71712   GCGGATATAAAAAAA             GAGCCC TTTGAC AGGCTC              TTTTTTACTTATTTA  86 34
     lmo0518  552322 ..  552372 -   -15  -5.50723   TTAGCAAAATAAAAA CCCAGATAAATTGAAAACTAGCCC AAA AAGCCAGTTCTCCATTTATCTAGG TTATGCCCAAGTTGG 100 216
     lmo0517  551424 ..  551456 - -19.5  -4.29738   CTATATTTAGTAAAA      CAAAAGCCCAAAATA ATC TATTTTGGGCTTTTG      GTCTGGTTATTTATT 100 36
     lmo0516  549875 ..  549906 - -14.7  -5.72616   AGCTAGATAAAAAAA      GCGTAGATATCTT TGTTAG AAGATATCTACGC       TTTTTATTATCAAAA 100 35
     lmo0513 NONE
     lmo0512  546282 ..  546305 - -11.1  -4.86939   TAATAAACCCAAAAA          CCATCTGAC GTGAAA GTCAGATGG           TTTTTTCTTTAGTAT 100 34
     lmo0497  532567 ..  532597 -   -20   -5.8901   ATATAAAATAAAAAA       GGTTGAAAAAGCGA GTG TCGCTTTTTCAACC       TTTTTTTATTCACTT 100 31
     lmo0493  528521 ..  528539 -  -3.2  -2.64701   AAAGATTGTAAATAG             TAGCTTTA GTA TAAAGTTA             TTAGACTCCATTGAC  43 49
     lmo0492  527527 ..  527561 - -17.5  -5.34055   ATAAATACTAAAAAA     GTAGCAAGTTTCTTT GATGA AAAGAAACTTGCTAC     TTTTTTATCTAGAAT 100 44
     lmo0488  522599 ..  522622 -  -6.7  -4.66938   ATTTTTAATAGAAAA          GGAGCC-ACC GATTT GGTTGGCCCC          TTTTTTTATAGGAAA  80 31
     lmo0476  512282 ..  512297 -  -4.7  -3.35088   AAACCTCTCAAGTAA              GCAGT GTCACT ACTGC               TTACTTTTTTTGGTT  55 19
     lmo0465  502368 ..  502379 -  -4.4  -3.37188   ACCGATCTGAAAAAT                GGTA TCTT TACC                 TACATGGCTTAGTTA  53 70
     lmo0454 NONE
     lmo0453 NONE
     lmo0452  485419 ..  485429 -  -2.6  -2.97902   TAATATTATCACATA                 TTTA TGG TAAA                 AAGATAAAAATATTA  43 89
     lmo0451 NONE
     lmo0450  483897 ..  483928 - -13.2  -6.11229   AGTAAAATAAAAAAA      TGCCAACAAAGTGA GAAA TCATTTTGTTGGCA       TTTTTTTAGATAATC 100 31
     lmo0441  470086 ..  470115 - -11.5  -5.52096   AAAGTTAACAAAAAA       GAGCCTTTCTGTT AGCT AACGGAAAGGCCC        TTTTTTTTATTTATA 100 32
     lmo0439  468134 ..  468171 - -13.7  -4.70659   TTGGATAGTCAAAAA   TAAGAAAAAGCCGTCCT ACAG AGGATAGCTTTTTCTTA    TTTAGAAGAAAATTC 100 23
     lmo0436  465875 ..  465918 - -15.6  -5.10461   TCTAGCTAATAAAAA TACGCGCCTAAAGTTAGA TTTTTTGG TCTAACTTTAGGCACGCA CTACAGTGAGTCCTT 100 41
     lmo0430  451512 ..  451549 - -10.1  -5.07275   TTAGATATATAAAAA   GAAAACTTGCTCAAAGT ATTT ATTTTGAGCAAGTTTTT    TGTATTAGGCGTAAA 100 7
     lmo0424  443990 ..  444019 -  -8.8  -6.11243   ACGCAATAAAAAAAA       GACTGTAGA-CAA AATGA TTGCTCTACAGTC       TTTGATTTGTTCTAT 100 37
     lmo0423 NONE
        lstR  442876 ..  442886 -  -3.2  -4.02856   AGAAGAACTCATAAA                 GAAG CCT CCTC                 AATTAAATTTTTCAG  55 8
     lmo0421  441557 ..  441583 -  -6.7  -5.62219   AATACATGAAAAAAA         GCCAAAGAT TTTGATCCG ATCTTTGGC         TTTTTCGAAAGTGGT  89 64
     lmo0419  440030 ..  440051 -  -9.5  -3.33833   AAATAGTAAAGCGAA           GTCAACGAA ATTT TTCGCTGAC            TTTTTTATTTTGGAG  79 30
     lmo0418  439644 ..  439665 -    -3  -5.85244   AAGCAAAATAAAAAA           CATCCAAC TTTTTC GTTGCATG            TTACCTAGCATTTAC  89 37
     lmo0412  434909 ..  434937 - -10.5  -4.95487   AAAACAAATAGAAAA        GCAAAATTTCTCA TGA CAAGAAATTTTGC        TTTATTTTTATTGTT 100 33
     lmo0411  432699 ..  432720 -  -2.3  -3.91084   CTAGCTCGAAGGAAA           GCCAGTTTA TAAA TAAAGTAGC            GGTTAATCATGCCGT  52 458
        proC  417803 ..  417834 -  -8.9  -4.32857   TGGCCCAAATAGAAA      GATATGGTAG-AGC GAATA GCTGCCACCATATC      TCCTTAACAACATTT  83 154
        ltrA  412821 ..  412839 -  -4.5  -3.75933   ACACAGGCGAGGAAA             GGTGAGC GGATT GCTCATC             TTTTTTTATTTACAT  57 35
     lmo0382  405638 ..  405665 -   -15   -5.0916   TTGTGAATATAAAAA        GAAGCCCCATTC CATC AAATGGGGCTTC         CTTCATCACATAAAC 100 40
     lmo0376  401588 ..  401615 - -17.2  -3.96696   AAGATTAACATCAAA        TGGCTCTGCTAA ACAA TTAGCAGAGCCA         TTTTTAGATATATTT 100 29
     lmo0371  397306 ..  397333 - -12.8  -6.08563   AAGATATAAAAAAAA        CAGCGATTCTCT ACTA AGAGAGTCGCTG         TTTTTATTAATTCTG 100 32
     lmo0363  389747 ..  389761 -  -5.8  -4.54727   TTCTTTAAATGAAAA               TGATAA TCA TTATCA               GTTAATTCTAAATCG  74 77
     lmo0362 NONE
     lmo0361  388761 ..  388785 -   -13  -4.19953   CAGGTAATTTGAAAA          GCTCGAAATC CAATT GATTTCGAGC          TTTTAGTATAAATAA 100 47
     lmo0354  380211 ..  380240 - -15.1  -5.01811   GTAGGAAATTAAAAA       CAAGCCATCTGCA ATAA TGCGGATGGCTTG        TTTTTATATTATTTA 100 38
     lmo0351 NONE
     lmo0350 NONE
     lmo0349 NONE
     lmo0348 NONE
     lmo0347 NONE
     lmo0346 NONE
     lmo0345 NONE
     lmo0344 NONE
     lmo0343 NONE
     lmo0342 NONE
     lmo0341  370682 ..  370715 -  -8.3  -5.42975   CTAGACAAATAAAAA     CAGGAATTCTCTA TTTGGATG TAGAGGATTCCTG      TTTTTTACAGTTCAT  93 42
     lmo0331  357477 ..  357520 - -13.3  -5.61881   CTGTAAAAAGAAAAA CGTTATCCGCAGTATGTCCC GAAAA GGGACAC-CCGCAGACAACG CTCCCATAGAATGTT 100 280
     lmo0323  347630 ..  347652 - -12.1  -4.87807   TCAACATACTAAAAA           GAGAAGACG GATTT CGTCTTCTC           TTTTATTATTTCCAG 100 31
     lmo0320  344820 ..  344843 - -10.3  -4.35189   AATGGAAACAAATAA          CACCGACTC TATTTT GAGCCGGTG           TTTTGACTATTTTTT 100 32
     lmo0319  343177 ..  343210 -  -8.1   -5.4148   CAAACAATTAAAAAA     CCCAGGCTCTCCCTC CTAA AAAGGCAAACCTGGG      TTTCTCATTTTTATA  93 36
     lmo0306  331021 ..  331048 -  -5.7   -4.3467   ATTTGGATATGAAAA        GACAAGCTA TGTTCTATAG TAGCTTGTC         TTTTTTAGTTTGAAT  69 40
     lmo0301 NONE
     lmo0300 NONE
     lmo0299 NONE
     lmo0298  324052 ..  324095 -  -2.5   -2.6062   GTTATTATACAACAC CAAATAGAGAAAGAGACGA GTTTTT TTGTCCCAATCTCTATTTA AATGGCTATTAATTA  41 34
     lmo0297  322123 ..  322147 - -10.1  -4.46926   GATCGGATTAGAAAA          CCCTAGATTGT TTA AGAATCTAGGG          TTTTTTGTTCGCAAA 100 12
     lmo0294  319533 ..  319544 -  -3.6  -3.27121   ATCATAAATAGCTAA                CCGC TTGA ACGG                 GTTGTAATCAACAAC  49 41
     lmo0285  308340 ..  308352 -  -4.1  -3.32066   AACAACTCCCTAGAA                TGCAG GTA CTACA                GACCCATTAAATTCT  51 7
     lmo0284 NONE
     lmo0283  306648 ..  306659 -    -3   -3.3903   TAAGTAGTGAATTAA                TCTT TTTT AAGA                 CGTCTAGATAAGAAA  48 10
     lmo0282  305741 ..  305764 -  -8.3  -4.55491   CATTTAATGAGAAAA          GATGCAAAA ATATTA TTTTGCATC           TTTTAGCTATTTAGT  84 36
     lmo0281  304915 ..  304937 -  -7.7  -6.04324   TGAAAAAATAAAAAA           TGCCACCCA TAACT CGGGTGACA           TTTTTTAATCATCAA 100 30
     lmo0278  300576 ..  300610 - -12.4  -4.56597   TTTCCTTTTGAAAAA    TAAGAAAAACCCGCC GAGCTT GGCGGGTTTTTCT-A     CAAATATTAATCAGT 100 32
     lmo0276  298681 ..  298691 -    -4  -3.56704   CTCTTATGAAATGAA                 TTCT TTT AGAA                 ATTTGTAAACCCCAT  52 3
     lmo0275  297759 ..  297790 - -13.3  -4.89852   GCATATTTAGAAAAA      GCCAATAATAAAG ATGAGA CTTTATTATTGGC       TTTTTCGTATAATCA 100 45
     lmo0274  296858 ..  296882 -  -9.4  -5.99154   GATTAAATAAAAAAA         GGATGCAG-CT CATA AGACTGCATCC          TTTTTCTTAGTTTAT 100 32
     lmo0272  295369 ..  295392 - -11.1  -5.15381   AAGATAGTTAAAAAA          CGCAGATTC GAATAG GAATCTGCG           TTTTTGTTTTATTTA 100 34
     lmo0271 NONE
     lmo0270  293193 ..  293217 - -15.9  -5.27399   GAAGACAGCAAAAAA          GCCTAGTTCTT TTA AAGAACTAGGC          TTTTTCAAATTCCTC 100 20
         ldh  214451 ..  214468 - -11.3  -5.89921   AGTATAACAAAAAAA             GCATGCG AAGG CGCATGC              TTTAGGATTTAAGAA 100 43
     lmo0209 NONE
     lmo0208  213301 ..  213327 -  -8.1  -5.45652   ATTTGCAATAAAAAA         GAAGTATCCGA TTCAT TTGGATACTTC         TTTTTTATTTAATAA  93 34
        plcA  204558 ..  204601 -  -6.3  -3.54879   GTTAAAATTGAAATA GAGTTAGTATATGGTTCCGAG GTTG CTCGG-AG-ATATACTAACCC TTTTTTGTAGGAATA  64 48
        prfA  203602 ..  203636 -   -16  -3.94438   TATTCGAATAAAATA     TAAAACAGTATTCCTC ATT GAGGAATACTGTTTTT     GATTTAATTTAATTT 100 29
     lmo0175  173214 ..  173254 - -14.2   -4.0641   TTGTACTCATAGAAA  CACCTCCGTTAGTTTCAT TTTAC ATGAATCCAACGAAGGTG  TTTTTATCTTATTCT 100 80
     lmo0174  172821 ..  172835 -  -2.8  -4.08939   TAATAGGTAGATAAA               GGTACT TGT AGTATC               TGACAGATATCTTTG  55 93
     lmo0168  166646 ..  166681 - -10.6  -5.67711   GAAATAAAATAAAAA    TCATGTGCGAATCC TTGAATGG GAACTCGCACATGA     TTTTTTTATAATGTA 100 31
     lmo0161  161386 ..  161413 - -14.3  -5.77677   GAAAATAATAAAAAA        CCGTAAGCGAT AATACA ATCGCTTACGG         TTTTTCTTATATAGT 100 32
     lmo0156 NONE
     lmo0152  148305 ..  148328 -   -14  -5.59962   GAAAAGAAATAAAAA          CCCAGCAATT ACAT AATTGCTGGG           TTTTTCCAAACTGCT 100 51
     lmo0132  134730 ..  134774 - -15.9  -5.59879   GATAAATAGAAAAAA TTGGTTGGTGTGAGAATGGTA ATT TACCAAATTCACACCAACCAA TTTTATTTTATTTGA 100 33
     lmo0130  131386 ..  131408 - -13.4   -5.9667   AAAAAGATAAAAAAA           GGAGCGGCCA ATT TGGCTGCTCC           TTTTTCTCAATTAAC 100 36
     lmo0114  121115 ..  121126 -  -4.4  -3.29584   CGTACAATAAAATCA                CATC CCGC GATG                 GAGTTTTTTCTTCAT  51 11
     lmo0113  120629 ..  120651 -    -7  -5.64006   ATCCAACCAAAAAAA           GACCCTCC ATAGATA GGAGAGTC           TTTCAAAACTTCTTG  93 28
     lmo0112  119697 ..  119721 -  -9.4  -4.62772   TTGAAACGAAAGAAA          CCATGACTCT ACTAG AAAGTCATGG          CGTCTCGATTTTTCA  88 44
     lmo0108 NONE
     lmo0107  113279 ..  113311 - -13.7   -4.1196   AATGGATGCGCAAAA      TAAAAGGTAACTAGA ATC TCTAGTTACCTTTTT      TCTATAAAGCTTGCA 100 27
     lmo0101  107857 ..  107880 -  -8.2  -5.77677   GAAAATAAGAAAAAA          GACAGC-CTCC TTT GAAGGGCTGTC          TTTTTATATTGTAGT 100 60
     lmo0084 NONE
     lmo0083   86233 ..   86253 -  -8.3  -5.06103   AGAACGCCTAAAAAA            GACAACCCA TAA CAGGTTGTC            TTTTTCTATAGGAAG  90 95
     lmo0077   80854 ..   80881 -  -7.8  -4.52266   AATTAAACATGAAAA        GATGGTTCCA AAGTAACG CGGAACCATC         TTTTTTTCATTTATT  82 36
     lmo0031 NONE
     lmo0030   32546 ..   32563 -  -6.9  -5.77856   AATAAATGAAAAAAA             GCTGTCC ACGT GGGCAGC              TTTTTTATTAACGAT 100 33
     lmo0019   23097 ..   23124 - -16.4  -4.82667   CTAGTATATCAAAAA        CCCCCACTTTCA TCAT CGAAAGTGGGGG         TTTTATTTTAATACG 100 33
     lmo0017   20261 ..   20305 -    -5  -5.24531   ATTTGTTATAAAAAA TAAGCTGATGCATGGAACGGT ATAC ACCGAACTA-GCATCAGCTTT TTTTATTTTGCGGAA  80 28
