# Supplementary material for: Rapid, accurate, computational discovery of Rho-independent transcription terminators illuminates their relationship to DNA uptake
Source: Genome Biol. 2007 Feb 21;8(2):R22. doi: 10.1186/gb-2007-8-2-r22 (PMC1852404; doi:10.1186/gb-2007-8-2-r22)
Supplement: Additional data file 4 — Best terminators found downstream of each of the genes of the 343 organisms studied. [file gb-2007-8-2-r22-S4.zip › Magnetospirillum_magneticum_AMB-1.bag]

     amb0001 NONE
     amb0002    3256 ..    3270 +  -2.8  -3.57852   CTGGGCCGAGGGGCC               GGTG CCGTGAC CACC               TATATTTTGTGTTTC  49 16
     amb0003 NONE
     amb0004    4968 ..    5004 +  -5.6  -3.58343   AGGGCATCCTGCAGC   CGCTGCTGGTGCGCCCG CTGC CGGGCAATCCCGC-GCG    TTTCGAGATCATCGC  55 278
     amb0005 NONE
     amb0006    6747 ..    6767 + -16.1  -2.94416   CCCGGAACGACGAAA            GGCCGGGCT TGC GGCCCGGCC            TGTCTCGTAACACTC  87 162
     amb0007 NONE
     amb0008 NONE
     amb0009 NONE
     amb0010 NONE
     amb0011    9848 ..    9867 +  -6.4  -4.55128   CCAAACCCCAATCGG            GAGGATTC GCCC GAACCCTC             TTTTGCTTTGAAAAT  74 67
     amb0013   11890 ..   11915 + -19.1  -5.08255   GGTGCAAGCCCTCAA         GCCCGGAAGAC TCAG GTCTTCCGGGC          TTTTGTTTTGCCCGT 100 100
     amb0014   13590 ..   13625 + -17.6   -4.1399   CCGCGGGAGAGAGGT    GGAGGAGGGCGCCGGG GAAA CCCGGCGCTCTTTTTC     TTTATGTGTCCCTCA 100 64
     amb0015 NONE
     amb0016   17506 ..   17533 +  -2.6  -3.16039   AACAAAATTCCTCCA        CAATCCTGGCGC CTTG GTGTCGTGGTTG         TTCATCGGGGTGATT  41 46
     amb0017   18366 ..   18397 + -19.5  -4.65153   CCACACGGAGCAATA      GGGCGCCCGGTTA CCCCCC TGACCGGGCGCCC       TTTTCGTTTATATAC 100 179
     amb0018   19367 ..   19392 +    -6  -3.53012   TGAAAAACTCCGCTT         CGCGGCAGGG CTACCA CCCTGACCCG          TTTGGAGGCACAGCC  58 49
     amb0020   21426 ..   21450 +  -4.1  -4.62069   CAGCGGCCATCTGTT          CTGATCGGCAG GAA TTGCCGTCCGG          TTTTTGCCCTGCGAC  70 22
     amb0021   22975 ..   23014 +  -7.8   -3.7732   CTTGGGCCGGTCCAC  GGT-CTCGATGACGTCGAA CAG TGCGACGGCGTCGCGAACC  TTGTTGGTCTGCAGC  66 392
     amb0023   24186 ..   24207 +  -5.9  -3.71848   CGGGCAGCGGATTCA           GTGGGA-AGG GAG CCTGTTCCAC           TTGTTCGTCGCCGCC  59 320
     amb0026   27650 ..   27685 +  -6.7  -4.21194   TCGACCGAATAGAGA    GGGC-GACCGGGCGGC CTGGC GCCGTCCGGCCCGATC    TTTTACCTCATCCCA  69 29
     amb0027 NONE
     amb0028 NONE
     amb0029 NONE
     amb0030   32954 ..   32968 +  -4.3  -3.19018   AATAGAGCGCTGAAT               TCGAA GACTA TTCGA               TTCGGTTGGCGTCTT  47 36
     amb0031 NONE
     amb0032 NONE
     amb0033 NONE
     amb0034 NONE
     amb0035 NONE
     amb0036   42903 ..   42932 + -12.1  -2.52464   CGGTCTGGTACCAGC       CCCAGGGGCGCCAG CCG CGGGTGCCC-TGGG       TGGCTTCGGGCCGGC  63 327
     amb0042   50578 ..   50592 +  -3.5  -3.53091   CACGGGGCCTTTCAG               GCATG AGCGG CGTGC               TTTCCCCCACCACCT  49 20
     amb0043 NONE
     amb0044 NONE
     amb0045   53963 ..   53979 + -10.9  -3.35679   GTTCCTGCTTTAACG              CCTGAAG CTG CTTCAGG              TTGTCCATCACCACC  68 471
     amb0047 NONE
     amb0048 NONE
     amb0049 NONE
     amb0050 NONE
     amb0051 NONE
     amb0052 NONE
     amb0053 NONE
     amb0054 NONE
     amb0055 NONE
     amb0056 NONE
     amb0057 NONE
     amb0058 NONE
     amb0059 NONE
     amb0060 NONE
     amb0061 NONE
     amb0062 NONE
     amb0063   71499 ..   71517 +  -3.1  -3.55122   GCCTGAAATAGGGGC            CGCACGGT GCTG ATCG-GCG             TTGATTTCGATAATA  49 30
     amb0064 NONE
     amb0065 NONE
     amb0066 NONE
     amb0067 NONE
     amb0068 NONE
     amb0069 NONE
     amb0070   77151 ..   77164 +  -2.3  -3.61232   ATATCTGGCGCTCGA               TCCCG ATCA CGGCA                TGTTTGTCTGAAGGC  47 1
     amb0071   77985 ..   77997 +  -4.9  -3.63569   ATCCCAATGACTCTT                TCAAT AGT ATTGA                TTATTCGCGCATTGC  53 163
     amb0072 NONE
     amb0073 NONE
     amb0074   83282 ..   83294 +  -3.4  -3.68662   CGTGCTTGGCGCCAA                GGTA AAATA TACC                TTTCAGATGTTATAT  52 43
     amb0075   84459 ..   84475 +  -2.3  -3.54459   CGTGGCAGACGCCAT              TGTTGAG TTC TTCAATA              TTTGAGAGGCGTTCG  47 4
     amb0076 NONE
     amb0077   86000 ..   86013 +  -2.3   -2.7728   ACACCATCTGAGCAC               CGGGG GATT TTCCG                TGATTCCACTTTGCG  39 30
     amb0078   87144 ..   87160 +  -2.1  -2.80796   GCCGCGGTGGAAGAG              GCGCTGC GAT GAAGCGG              ATTTGCGTCGTCACC  39 14
     amb0079 NONE
     amb0080 NONE
     amb0081 NONE
     amb0082 NONE
     amb0083 NONE
     amb0084 NONE
     amb0085   94285 ..   94304 +  -5.6  -3.01745   ATCAAAGCCGTCTGG            CGACGGAG CACC CCTCGTCG             TGTCGTTGTTGACAA  48 82
     amb0086 NONE
     amb0087 NONE
     amb0088 NONE
     amb0089 NONE
     amb0090 NONE
     amb0091 NONE
     amb0092 NONE
     amb0093  104834 ..  104855 +  -4.3  -2.78058   TTCTCAACGAACTGG           TCCCGGAAG GACG CTGACGGGA            TGCTGTTCAGTTCCT  43 9
     amb0094 NONE
     amb0095  107444 ..  107456 +  -4.8  -3.37796   GCCGATGATGGGAAT                GCTG GTGAA CAGC                TTCTCGATGATCAGC  51 283
     amb0097  110983 ..  110996 +  -5.2  -3.17212   CCGTGTGCAGGGACT               GCCG CAGGAA CGGC                TTGGTGCGGTCATGG  49 412
     amb0099 NONE
     amb0100  116278 ..  116292 +  -3.4  -3.36073   CTGCACGCCAAATCG               GGCGGC GGC GTCACC               TATTTGCGGAATATC  47 149
     amb0101  117326 ..  117345 +   -10  -3.75153   CCGCAATTCTGAGAC            GGGC-AGCG GGC CGCTAGCCC            TTTCCGTTCAGCGCA  75 9
     amb0106 NONE
     amb0107 NONE
     amb0108  125802 ..  125819 +  -8.3  -2.57132   GGAAGCCAGCCCGAT             GCGGACC ACAC GGGCCGC              CTTGTGCGCCGGGGC  52 524
     amb0112  130133 ..  130146 +  -2.5  -3.31248   GAGTCAATGTCTCGA               TATAA TTAT TTATA                TTATGGAGGATCTTG  44 119
     amb0113 NONE
     amb0114  133148 ..  133159 +    -3  -3.36742   GCTTGATGGCATTGG                TCAA CCGT TTGA                 ATTTATTTATGTCGA  47 256
     amb0115  134031 ..  134042 +  -5.8  -3.17075   CCCTGATCGGGTTTG                GCCT CAGC AGGC                 TTGAATTCCGCAGCC  49 35
     amb0116  134963 ..  134978 +  -4.7  -3.01041   TGTTCGAGGACATTC              TCCAG CGCAAA CTGGA               TGTGTCCTTGGAGTT  46 120
     amb0117 NONE
     amb0118 NONE
     amb0119 NONE
     amb0120 NONE
     amb0121 NONE
     amb0122 NONE
     amb0123  143819 ..  143837 + -13.2  -2.52676   TAAATACGAAGAGGG             TTTGGGGC ATG GCCCCAAA             TGGGTTCGGGCGATA  71 117
     amb0124 NONE
     amb0125  145251 ..  145280 +  -7.2  -4.07885   AATTGGTTTTGACCC       GCGCCCGCGAT TGTTCCAGT ATCGC-GGCGC       TTTTCAGCCCCCATC  68 46
     amb0126 NONE
     amb0127  147627 ..  147640 +  -8.1  -3.64703   TGGTGGGTGTCCAGC               GCCGT GAAG ACGGC                TTTCCCTCCCGGCAG  63 210
     amb0129 NONE
     amb0130 NONE
     amb0131 NONE
     amb0132 NONE
     amb0133 NONE
     amb0134 NONE
     amb0135 NONE
     amb0136  157002 ..  157028 +  -4.4  -3.04144   ACCGAATCGGTGACG        ACCGTGACCGC GATCTG GCGGT-ACGGA         TGTTAGCCGTGCCGG  47 82
     amb0137  159222 ..  159242 +  -5.3  -2.72379   CACAGCATGGGAACC            CCGCCCTTG CGA TAGGGGCCG            TGATTGCCGGCTTCG  45 507
     amb0153  178204 ..  178215 +  -7.2  -3.05384   CGTCGGGGTGGGCCG                CGGC GTAG GCCG                 TTCGCTCGGACCGGA  51 80
     amb0160 NONE
     amb0161  185690 ..  185728 +  -3.8  -2.96321   CCAATCTGGGAAAGT  AGACGTCCCCCGAT-GG CCCCCA CCGATCCGGGGAAGTCA   TGATCTTTTCCTCCA  44 24
     amb0162 NONE
     amb0163 NONE
     amb0164  188126 ..  188141 +  -5.4  -3.06183   GCCCGTTGCCGCGCT              GTGATG GGGG CGTCAC               TTCCGTGAGACTGCG  49 131
     amb0165  188697 ..  188722 + -21.9  -4.08557   CACGGTGACGTGAAA         GGGCGGGACGC CACG GCGTCCCGCCC          TTCTTATTTGAGCCG 100 52
     amb0167  191062 ..  191119 +  -5.4  -3.15544   CGGGGGTGGGTCAGG CCCAAGGGGCCGCGCCGCTCATGCGGCGG CGC CCGGCGCCTGAG-GGCG-G-TCCCGGGGA TTGCTCGCAATCACG  49 68
     amb0168  192126 ..  192139 +  -6.7  -3.05816   GAATTTGTCGCCGCC               TGCAC TATA GTGCA                TTGGATGAGCGCTAC  52 39
     amb0169 NONE
     amb0170  196522 ..  196537 +  -3.2  -3.48684   CTCGGGATGACATGT              GGCATG ATGT CATGCA               TTATAATGCTTCTAA  49 139
     amb0171 NONE
     amb0172 NONE
     amb0173  199408 ..  199425 + -10.5  -3.53224   ACGCCATGACCCAGG             GCGCGGC GGTG GTCGCGC              TTTAAGAAGGCCCTC  71 3
     amb0174 NONE
     amb0175  202719 ..  202749 + -22.6  -3.33696   GTTTGCGTAAGGACC       TCTCTCCCCCCGGC TGA GCCGGGGGGAGAGC       TTGATTGGAGCGGGC 100 31
     amb0176 NONE
     amb0177 NONE
     amb0178 NONE
     amb0179 NONE
     amb0180 NONE
     amb0181 NONE
     amb0182 NONE
     amb0183  211928 ..  211984 + -16.5  -3.25802   CCGAGCGAAGTCGAA GGATCTCATCTTGGAGCGGCGTTTTCG AAT CGGCACCGCTGCTCCGGGCGGAGATCC TTCCTCCCTTTGGTC  90 63
     amb0186  214945 ..  214994 + -19.3  -3.31144   AGGTCATGTCGTCGC GGCAAGGCTGATCGCCGCGCCACG CGT CGAGG-GTGGCGAACAGCCTTTCC TTCTGCAGCTCCAGC 100 41
     amb0191 NONE
     amb0192 NONE
     amb0193  220534 ..  220579 + -16.9  -3.19389   CGGGTGGGCAAAGTG CGGGGGCCGGCGTTCGGGAG GGATGAG CTCC-GGGTGCCGGTCCCCG TTACTCGATCCATTC  90 65
     amb0195  222263 ..  222289 + -25.2   -4.7373   ACCCTGAACGGCAAA         GCCCCCCGGAGC ATC GCTCCGGGGGGC         TTTTTCGTGGGCTGG 100 46
     amb0204  230442 ..  230497 + -14.8   -3.9534   GTGGGCGGCGGCGAC GACAGCTTCTAGACCACCGAGCGTCA AATA TGACGCTCGGTGGTCTAGGATTCATA TTTGTCCCTCTGCCT 100 14
     amb0205  230892 ..  230920 +  -2.9  -4.66535   CGGGCTGCCGCCCGT        GCCCGCTTGGGGC GAT GCCCCAAACCCCC        TTTGTTTTCAAAATT  69 50
     amb0212  241509 ..  241527 + -11.6  -2.52676   TGAAATCAAAGGGGG             GCCGGGGC ATC GCCCCGGA             TGGGTTCGGGCGATA  65 101
     amb0216 NONE
     amb0217  247334 ..  247386 +  -7.5  -3.28924   GGGTCTCGATCACCG CGCTCTCGCCATCGACCCGAACCTG CAC CACGTTGGCGTGGGCGGCGACGGCG TTCTCCAGCAGGGTC  56 310
     amb0219  249273 ..  249300 + -19.9  -2.56177   GCTGAGGAAAAGCAA        CGGGGCGGAGG GAAAAA CCTCCGCCCCG         GTTCATATCGGGTGT 100 36
     amb0223  255342 ..  255352 +  -2.4  -2.78384   CAACGGCACCAGACG                 GCCG GCG CGGA                 TGTCGTCGCCCAGGA  38 160
     amb0225 NONE
     amb0226 NONE
     amb0227  258244 ..  258265 +  -4.3  -2.80988   GAAGATGCCCTTCAT           GAAGCGCGA GCGC TCGGGCATC            TGGTTGATGGTATCG  44 438
     amb0229 NONE
     amb0230 NONE
     amb0231  262608 ..  262620 +  -3.3  -3.09327   GGTGCGGCCCATCAC                CACCG TGC CGATG                TGTTCCATGAACTCG  44 391
     amb0234  266242 ..  266256 +  -2.1  -3.78022   GGCGATAGGCATATT              GG-GGA CTAC TCCACC               TTTCATACATATACG  51 33
     amb0235  266871 ..  266894 +  -3.2  -3.48276   TTGGTTGTGATTGCG          TGACACACATC GAC GAT-TGAGTCA          TTCTCTCCCCACCAA  49 77
     amb0236  267472 ..  267530 +  -8.7  -3.07043   CCCGCCATAGACCTC GGGGCGGTGGTG-GCA-GGTGGCATGGTC GAA GACCTTGGCCCCGTGCTCGACGCCGCCGC TCTTGGGGTCGTAGG  55 101
     amb0239 NONE
     amb0240  273811 ..  273827 + -10.8  -3.16564   CCAGCCCGGCGGCGG              GGGCGG TCGGT CCGCCC              TTGGTGCGGTCGCGG  64 53
     amb0244  276960 ..  276981 +  -3.7  -3.25079   AAAAGATCGTTTTGT           GAC-GAACGC ATT GCATTCTGTC           TATTATCCGCTCTTC  47 189
     amb0245 NONE
     amb0246  279225 ..  279236 +  -2.2   -3.8211   GAAATCCTCCACGGC                TCGG ATCA CTGA                 TTCTTGTCCCTCGCC  53 14
     amb0247 NONE
     amb0248  280455 ..  280465 +  -2.4  -3.78597   GGCGGAATACGCGCC                 GGCC TGA GCCC                 TTTACATTCATAAAT  51 19
     amb0249  281499 ..  281511 + -10.5  -3.14132   GCTATAGCTGAAAGT                GCCCC GGG GGGGC                TTGGTGGGGCGGCGC  66 64
     amb0250 NONE
     amb0251 NONE
     amb0252 NONE
     amb0253  285210 ..  285231 +  -2.8  -3.54424   CCGATGACGGCGTGT           TCGGCGCC AGATCC GACGCCGC            TTTCGCCAAATCGGG  49 42
     amb0254 NONE
     amb0255  287172 ..  287208 +  -2.9  -2.64472   GCCCTCGAACAGCAG   CTGAAGCAGGCCCTGT GATGGA ACGGCGCC-GCATCGG    TCCCTTTAGCGCGTC  40 8
     amb0256 NONE
     amb0257 NONE
     amb0258 NONE
     amb0259  290568 ..  290594 +  -3.7  -4.13767   CGCCGAGAACTATGT        GGGGCT--GCCCT TCG AGGACTGAGCCCC        TTTTCCCATAAGCAG  62 4
     amb0260  292133 ..  292153 +  -8.9  -3.83502   GGCGGCCGGAAACGG            CTGCCGGGG CTA CTCCGCCAG            TTTCCTGTCGCGCTC  72 53
     amb0263  296683 ..  296697 +  -3.4  -4.25104   GCACCGCAGCCATAG               TTGCCG CAG CGGCCG               TTTTCGTCGCCCAGG  63 169
     amb0267  300115 ..  300135 +    -9  -3.73224   TCAGGATGGCTCCGG           CCAGCCGCC CCCA GGCG-CTGG            TTTGCTCGGGGCTGC  68 140
     amb0269  302279 ..  302295 + -13.7  -3.30969   CCTCAGACGCCGGGC              GCGTCCG TTC CGGACGC              TTGGCTTTCCTCGCT  82 227
     amb0271  304213 ..  304229 +  -9.3  -2.83233   CGCGATCCTTGGCCA              CGGCGTC CTT GTCGCCG              TCCTTCCTGTCCTTG  56 228
     amb0275 NONE
     amb0276 NONE
     amb0277 NONE
     amb0278 NONE
     amb0279  310178 ..  310189 +  -2.2  -3.20078   CACAAACTCGACTCG                CCGA AAGA TTGG                 TCTTGGTCTAACGTA  44 50
     amb0280  310543 ..  310565 +   -22  -5.61881   GCCGCATACGCGACA           GGGCGGGCCC CAA GGGCCCGCCC           TTTTTGTTTTTACCG 100 44
     amb0285  318723 ..  318733 +  -8.2  -3.28712   TGATGACGTCGACAA                 CGCC CTT GGCG                 TTCTCGGCCACGGCG  58 438
     amb0288 NONE
     amb0289  324950 ..  324988 +  -4.6  -2.86432   GGTGCGCTGAGCGGA AGGCCGCGTGGTGATCCGG GGAA CCG--TCACCG-GCGGCCG  TGTCCTGCTGTTCGC  46 31
     amb0290  326462 ..  326474 +  -4.7  -2.64616   ACCAGCCAGCCGGCC                ACGGC GCC GCCGC                TCATCTGGATGAAGC  42 121
     amb0292  329860 ..  329893 +  -2.9   -4.2558   CCGCTGAATGTCGGC     G-GGTTCCGCCCGGGC GCG GCCCGTTCCGATCCAC     TTTTCGTCCACGGTC  63 104
     amb0294  331881 ..  331896 +  -2.4  -3.05596   GCCTACCGCCCCCAC              CGTCAC GACT GAGGCG               TTCCATGGGCGCCTG  41 14
     amb0295  332596 ..  332617 +  -4.3  -3.21416   GCTGAAAAGCCGTAC           CAGGATGAG ATCC CTCCTCCCG            TTGGTCGTCGGGATG  47 103
     amb0296 NONE
     amb0297 NONE
     amb0298  336346 ..  336366 +  -5.3  -4.19746   CGCCCGCACCCGCAT            GGGGCGATG CCC CATACCCCC            TTATTTTCAAATAGA  66 62
     amb0300  338199 ..  338221 +  -2.7  -4.37886   CCACTTCTGGGTCTG          GCCGCGAAAG CGTC CTTTC-CAGC           TTTTGTCGGCGATGG  66 239
     amb0310  351795 ..  351811 + -10.8  -3.15544   GCACGCTTTCCGGTG              GGCGGC CCAGC GCCGCC              TTGGTCGCCGTGACC  66 259
     amb0311  353477 ..  353519 +  -4.7  -3.28712   CCAGGAGAAGCCGGC GCGGCCCAGGGTGGCCAGGTC CTT GGCCCGGA-ACTC-GGCCCGC TTGTCGGCGGGGCGA  49 80
     amb0313  354956 ..  354971 +  -4.6  -3.53091   GTCCGGAACGCCTGC              GACTGG GCGG CCAGGC               TTTCCACAAGCGCCT  52 191
     amb0315  356514 ..  356552 + -10.3  -2.57132   CCGCTTTCCATGAGC  GCATCGGCGGTTTCGC TCGCTTTC GCGAGGCCGCCGG-GC   ATTCTCGGGAGAGCG  62 122
     amb0316 NONE
     amb0317 NONE
     amb0318  359542 ..  359571 +  -2.7  -3.01924   CTGACCGAGCTGCAG       TCGTCTTGACGGC TCGG GATGTCACGCCGA        TATTGAGCCCACCTG  41 17
     amb0319  360277 ..  360302 +  -2.5  -4.08767   CCTTAAAAACGCGGC         TTCCTCCGATC GAAG GATCGGGCCAA          TTTTCCACGGATAGC  58 97
     amb0321  360705 ..  360728 + -13.8  -4.49756   CGAAGTTTCCTGAAA          GGGTCCGTGG GCAA CCGCGGGCCC           TTTTGGTGTTTCCGG 100 51
     amb0335  374579 ..  374601 +  -5.5  -3.33261   CATTGGCCGGCGTGA          GCGCGGTCCG CAGG CTGAC-GCGC           TTGTCGGCATTGGCC  51 323
     amb0338 NONE
     amb0339  377704 ..  377721 +  -4.1   -4.0616   ACGGCATGCTGCCCA             CG-GCTTG ACT CGAGCGCG             TTTGTCCTTAGACTC  60 18
     amb0340 NONE
     amb0341  380546 ..  380584 + -10.3  -4.58395   GAATAGATTCTCTGA  C-ACATAGAGCCTTGGGC GAAA GCCCAAGGCTCTGCGCCG   TTTTTGGCCAGTAGC  90 256
     amb0350 NONE
     amb0351 NONE
     amb0352 NONE
     amb0353 NONE
     amb0354 NONE
     amb0355  389998 ..  390025 +    -4  -3.28712   ACCACCTGGATCGAC        GGGAGG-GTGCCA TGC TGACGCTCCGCCC        TTATCAGCAGGCGGC  47 8
     amb0356 NONE
     amb0357 NONE
     amb0358  394484 ..  394500 +  -2.9  -4.59511   CCGCCATCCCGGCGG              CCGATGG GAT TCATCCG              TTTTTGCGCCGTATT  69 303
     amb0359 NONE
     amb0360 NONE
     amb0361  396057 ..  396083 + -10.9  -3.63627   AGTTTCCAGCCCAAA        GGCGCGTTTGTC CAAG GACAG-CGCGCC         TTTCGCATATCCGGG  78 294
     amb0362 NONE
     amb0363  399254 ..  399266 +  -3.3   -3.7732   GCCAGCGGCAAATGC                GGCTT CCA GGGCC                TTCTTGATCTGCCAA  56 260
     amb0366 NONE
     amb0367  400208 ..  400220 +  -9.1  -3.30124   GGTGGAGCGTCAGGC                TGCGG CTT CCGCA                TTCTGAGCAATCCGG  63 7
     amb0371 NONE
     amb0372 NONE
     amb0373 NONE
     amb0374 NONE
     amb0375 NONE
     amb0376 NONE
     amb0377 NONE
     amb0378 NONE
     amb0379  409550 ..  409565 +  -3.2  -3.53012   GTTCGGAGGTGAAGC              GCCG CCAGAACT CGGC               TTTGCCCAGCACGCC  49 257
     amb0381 NONE
     amb0382 NONE
     amb0383 NONE
     amb0384 NONE
     amb0385 NONE
     amb0386 NONE
     amb0387  417052 ..  417063 +  -5.8  -3.78934   TCGGACTACCGGACG                CTCG GCAT CGAG                 TTGTTCTGAGGGGAC  58 5
     amb0388 NONE
     amb0389  418045 ..  418059 +  -2.7  -3.57263   CCGACGGGCAGATTG               CCGCC ATTAC GGAGG               TTTGACGATGGACAT  47 6
     amb0390 NONE
     amb0391 NONE
     amb0392 NONE
     amb0393  420754 ..  420768 + -11.4  -2.70932   GCGCGCTGATCTTCG               CAGGGC GCT GCCCTG               TCCTTAGACCCGGGG  66 32
     amb0394 NONE
     amb0395  423593 ..  423608 + -11.8  -5.26875   TTTCCCGTCCCCACA              GCCGCC TCCG GGCGGC               TTTTTTCGTTGGAGA 100 51
     amb0396  424050 ..  424063 +  -2.3  -3.22774   GCAGGGGTTGGCATG               GGGCT GGGG AGCGC                TTGATCATGAATCTG  44 8
     amb0397  424678 ..  424714 + -12.9  -4.81249   GTAAGTCGAGCATGA    CGCAGTCGACCGAGGGA GCA TCCCCCGGTCGACCGTA    TTTTTGCATTTGGGG 100 37
     amb0398  430620 ..  430638 +  -7.4   -4.1822   GGACTTCGAGAATCT             CGCCAG GATGGCG CTGGCG             TTTCTTCGCCTCGCC  71 318
     amb0399  431544 ..  431554 +  -6.8  -2.64679   GGGATCGGAATAAAC                 GCGA GGT TCGC                 ATGTTTAAGATTCAT  50 28
     amb0400  432806 ..  432816 +  -2.4  -3.27022   GAAGCCATTTCGGAC                 GCAG TAA CGGC                 TTAGTCTGAAATCAG  44 11
     amb0402  434830 ..  434875 +  -8.7  -3.04144   GCCCATGCGATGATC CTCGCCGAGCGGGCGGCGCGG CTGG CCGCCGAGTCGGATCGGCGGG TGTTGGACATCGAGA  60 127
     amb0403  436408 ..  436424 +  -3.7  -2.94726   TTCCTGATGTCGGAT              CAGTC CCCGCCA GACTG              TATGATGTTGTGCGA  44 377
     amb0408  439011 ..  439024 +  -6.7  -3.62046   ACATGATGGTCCAGG               GCTGA TCGA TCAGC                TTGTTCCAGGCATGG  58 165
     amb0411  445219 ..  445233 +  -5.6  -2.50195   GCCTGTAGGCTCGAC               CCGGCA ATC TGCCGC               CTGTTCGTCGTCGAT  45 427
     amb0412  446467 ..  446488 +  -3.7  -4.55798   TTTTCGAGCAGCGGC           CGCCATC TCGGTTCT GATGGTG            TTTTCGTTTGGACTA  68 408
     amb0413  449691 ..  449709 +  -4.5  -3.54638   CCGTTCAGGGATGGA             GCCCC TTTTGGGCC GGGGC             TTTCCGCAGGCTTCT  53 155
     amb0414  451187 ..  451213 + -12.2  -3.75292   GCGCTCGCTGCCATA         GGCGGCAAGCTG CTG CCGCTTGCGGCC         TTGTTCCTCCTGCGT  77 290
     amb0421  460103 ..  460140 +  -2.6  -2.71712   TGCGGGAATGGGCCA  GCGGCGGC-GA-CGGCGA GGAA TAGCCGGTCTGCCACCCC   CTTTCGAAGAGGGGG  39 3
     amb0422 NONE
     amb0423 NONE
     amb0430  473084 ..  473095 +  -4.4  -3.31144   AACTCGGCCGAAGGG                GCAT CGGG ATGC                 TTCTCCGGGTAGGCG  49 95
     amb0431  473798 ..  473838 +  -5.2  -2.62616   CGCCGGGCTCCAGCA CGCGGGCGGCCTCGGCCAC CAGG GCGGC-GGGGTCGGTGGCG  TAGTGTAGCACCTGA  44 425
     amb0433 NONE
     amb0434  476297 ..  476334 + -11.3  -3.27476   AATTCCAGCCAGTTC   CAGACTATCGAACGTCA CATG TGGCGGGCGATGGTCTG    TTCATGGTTGCCCCT  71 52
     amb0436 NONE
     amb0437  482755 ..  482789 +  -8.5  -3.21218   ATGGTGTCGATCAGT    TCGATCG-CGCCGCCC TGGC GGGCGACGATGACCGA     TTCATGCTGGCCGCT  56 375
     amb0444  488978 ..  489020 + -11.9  -3.64703   AGATATGGCGCAACC GGCTTCGGG-GAGGGCGGCG TGAT CGCCGCTCTCGCCCATACCC TTTCCCTCCCCGGAG  81 4
     amb0445 NONE
     amb0446 NONE
     amb0447  492664 ..  492674 +  -2.4  -3.96148   ACCGGCAACCCGCCG                 GCCC GGA GGAC                 TTTCTGATGCACCCG  56 8
     amb0448 NONE
     amb0449 NONE
     amb0450 NONE
     amb0451 NONE
     amb0452  494794 ..  494817 +  -2.2  -3.33696   AATCCGAAGAGGCCA          TGCCATGCGG ATGA CCGCCCGCCA           TTCCTTCCGCCGCGC  46 12
     amb0453 NONE
     amb0454 NONE
     amb0455 NONE
     amb0456 NONE
     amb0457 NONE
     amb0458  497294 ..  497304 +  -2.4  -3.10597   GGCCAGGGCGGCTGA                 CGCC TGA GGAG                 ATTTTGCATGGCGCG  41 72
     amb0459 NONE
     amb0460 NONE
     amb0461 NONE
     amb0462  500554 ..  500574 +  -8.1  -2.54634   CTCGTACTGGCAGAA            GCGGCAGAC CCT GGCCGCCGC            CTTGATGGTCTCGGC  50 127
     amb0464  501262 ..  501297 +  -2.5  -3.21416   TGTGAAGCTGAGAGG    CT-GTCCAGCAGCAGG GAACG CCTGCGGATGAACGAG    TTCATCCTGAACGTA  44 36
     amb0465 NONE
     amb0466 NONE
     amb0467 NONE
     amb0468 NONE
     amb0469 NONE
     amb0470 NONE
     amb0471 NONE
     amb0472 NONE
     amb0473 NONE
     amb0474 NONE
     amb0475 NONE
     amb0476  506531 ..  506543 +  -3.4  -3.46602   TGTGGGGCGAGGGCT                GATG GCTGG CATC                TTCTCCTCTCCCAAG  47 24
     amb0477 NONE
     amb0478 NONE
     amb0479 NONE
     amb0480 NONE
     amb0481  512756 ..  512783 + -12.7  -3.28416   TCTCCCAAAGAAAAA        GGCCCTAGCCG GGTAAG CGGCTAAGGCC         TTGATCTAACTGGTG  79 131
     amb0484  515253 ..  515266 +  -3.1  -3.85698   GGAAAAAGCGCGCGA               GCTTA TTGA TGAGC                TTTATCGAAAAGAAG  55 81
     amb0485  516402 ..  516426 +  -5.7  -3.40382   ACTGCGAGCTAATTT          TATTCCTACCT CGT GGGAGGGAATA          TTCTGGAATTTCGTG  53 257
     amb0493  526668 ..  526693 +  -7.4  -3.50853   GGCGCGTCAGGATTT         CCCCGGCGCC GGGCTG GGCGCCCCGG          TTCTCGTTGCACCAC  60 519
     amb0512 NONE
     amb0513  551213 ..  551271 + -13.1  -3.05775   CTGCCATTCTTCATC -GTCACCCCCGGGCTTGACCCGGGGGTC CATG GATGGCCGGGTCAAGCCCGGCCATGACG ATTTTCAGGGGTAGT  76 50
     amb0514 NONE
     amb0515 NONE
     amb0516 NONE
     amb0517  554540 ..  554566 +  -6.5  -3.14132   CTGCTGGTCTGCGAA         GGCGTCATGGG CCTGT TCGATGGCGCC         TTCGTCCCGGCGGGG  52 321
     amb0518 NONE
     amb0519  557419 ..  557466 +  -7.7  -3.05384   GTGACCTGGCCGGAA TAGCCCGGA-GCGCCGAGCATC AAGTG GACGTTCGGCGGATTAGGGCTA TTCGCTCCCAAGGGG  57 23
     amb0523  565044 ..  565058 + -11.4  -3.17075   CCTCAAGCGGCGGGC               GGACGC TGT GCGTCC               TTGCCTTCCGCCGCA  69 87
     amb0525  567567 ..  567600 + -21.9  -3.87815   ATTGCTGCGCTCCAA     CGCAAAACGCCGCCCG ATC CGGGCGGCGTTTT-CG     TTTGTGGGCCTGGAA 100 45
     amb0529  573573 ..  573585 +  -7.7  -2.53263   TGGCCGCGATTGGGG                TCGAG GAA CTCGA                TCCATTCGCCGTCGG  49 442
     amb0538  586049 ..  586065 +  -6.5  -2.73364   TCCTCCGCAATCCAG              GCCGCTA TAT TAGCGCC              TGGTTGAGCTAGACC  49 55
     amb0539  586512 ..  586554 +  -6.8  -2.63723   CCCTCCGTTCCTCGC CGCCTAGCGTCCGGCCCGC CTTGAT GCGGGCCGCTCTCAA-GCG ATTCATTCATCGAGG  50 19
     amb0540  589171 ..  589184 +  -5.2  -3.53012   CGCCGTCTGGCGGCA               GCGG ATCAGG CCGC                TTTCCACCAGGACCG  54 494
     amb0542 NONE
     amb0543  591614 ..  591624 +  -4.6  -3.91911   ATAAAGCCTTGCGCC                 CGCT GAT GGCG                 TTTGGTTAGGCTACC  59 104
     amb0544 NONE
     amb0545  593157 ..  593170 +  -3.7  -3.12895   TCCGTTTGACTCGAA               GCCGC CCCC GCGTC                TATCTTGCTGCACCG  45 96
       mms16  593683 ..  593708 + -18.3  -4.41047   TCGGAACGCTGTCGG         CGGCCGCTCCT GAAA AGGGGCGGCCG          TTTTGATTCCGGCCT 100 54
     amb0551  597949 ..  597967 +    -3  -4.30987   GTTCCTAATAATATT             CGGCCG CAGCGCC CGGCCC             TTTCTTGTGGAACAT  64 33
     amb0552  599835 ..  599857 + -13.4  -2.72461   CGCCGGGCGAAAATG           GGGGGGCGGA CTT TCCGCCTTCC           ATTTCAGAAGGATTA  76 62
     amb0554  603200 ..  603257 + -24.1  -2.74514   ACCCAGGCATCCTGA GTCCGGGCATGAAAAAGCCCCCCGGCC CTGC GGCCGGGGGGCTTTGTCTTGGGCGGCC TACTTCAGGCTTTCG 100 26
     amb0557  607225 ..  607236 +  -3.6  -4.09685   CTCTGACCCGCAGTC                GTCC AACA GGGC                 TTTTCCCGCATCGCC  61 35
     amb0560 NONE
     amb0561  609069 ..  609086 +  -4.7  -3.07816   GACATCTCGGTCTAG             GCAGGGC TTAA GTCCGGC              TTGCGTGACTGGCCG  47 26
     amb0562 NONE
     amb0564  612322 ..  612338 +  -2.2  -2.86747   CGGAACGGAGCGTAA              GGCG ATGGTCGGC CGCC              TGCTTCTGCTCGGTC  40 26
     amb0565  613398 ..  613413 +  -6.8  -3.14132   CTGGGGATGAAGCGG              GGTTCC CTGG GGGACC               TTGATGCGCAGGCCG  54 54
     amb0575  624257 ..  624271 +  -2.7   -4.8143   TTGCAATACTCGACA               GCGGC GGGAA GCAGC               TTTTTGGCTTCTTCC  75 238
     amb0580  629315 ..  629346 +  -3.6  -3.19642   CCGATTCGACGATAG      CCTTCCCCTTCAAG TTTG TTTGACGGGAGGGG       TTCATGGATCGTCGT  47 52
     amb0581  630111 ..  630158 +    -4  -2.52676   CAAGCTGCTGCTCGA CGTGATGTGAGGTGAGTGATGA CGCA TCGGCTTTCGCCTCCCATCCTG TCGCTTGGCGCCCTG  41 16
     amb0582  631122 ..  631162 + -10.5   -3.1886   ACCGGTATCCCAGGC CGGCGCCCAGGGTCACGCCG GAAC CGGCG-GACTC-GG-CGCTG TTGCTCCGATTGGCT  68 239
     amb0585  633676 ..  633687 +  -2.2  -3.64198   GCGGGAGTGCCCTAC                GATG AATT CGTC                 TTCTCTCTCTAGGGC  51 2
     amb0586  635208 ..  635233 + -16.1  -4.13767   CGATTGCACGAAAAA         GGCCCGCGGCA AGTT TCCCGCGGGCC          TTTTCGCATGCGAAG 100 246
     amb0587 NONE
     amb0588 NONE
     amb0589  638203 ..  638218 + -11.8  -3.34043   GCCTCCAACCGGGGC              CGGGGC GTGA GCCCCG               TTATCCCCTAGTCGA  76 121
     amb0591  639360 ..  639394 + -10.7  -3.35073   CCGCTCAGCCGGCCC    TTGGGCAGGG-CACCC TGCT GGGCGGCCTTGCCCAG     TTCCTTGCCGGTCCT  66 187
     amb0598 NONE
     amb0599 NONE
     amb0600  648279 ..  648300 +  -6.5  -3.61398   CGGCGGTCTGGGGCA           GTGTCTACC TGCT GGTCGGCAC            TTATTGCGAGGAACG  58 464
     amb0605  652419 ..  652455 + -16.7  -2.78197   CCGCTGAGGCAACGC    CCTAGAGTGCGTCAGCT TTA AGCTGAAGCACTCTAAG    ATTCTGTCTGTACGA  87 34
     amb0607  655986 ..  656012 +   -18  -2.53876   TAATACGGTTCGGCG         GCGGCGGGAGAT GCG AACTCCCGCCGC         TCCGTTCCGGTCCGC  87 38
     amb0608  657328 ..  657359 + -18.6  -5.75342   GTTCGGTCAAAAAGA      ACCCCGCCGGCGGC CCAG GCCACCGGCGGGGA       TTTTTTTTGGCCGGA 100 53
     amb0614  659943 ..  659961 +  -4.5  -2.70932   TGATCAAGACCGCCT             CGGGC AGCCGCTAG GCCCG             TAATTCCAAGAGCCC  44 12
     amb0615 NONE
     amb0616  660747 ..  660777 +  -4.5  -3.15544   GCGCATGCCCATCTG       ATCGGGTCCGGCC CAGAT GACCGAGCCCGAG       TTGATCGACATCGCC  47 25
     amb0617 NONE
     amb0618 NONE
     amb0619 NONE
     amb0620  665284 ..  665316 + -11.2  -2.90496   CCGCGCCCCCGCACC     CCCAGG-CCAGGGGC AAAG GCCCCTGGACCCCGG      TCCTTTAAACAACGA  68 65
     amb0622  669407 ..  669432 + -16.2  -4.35524   CAGCCCGAAGCGAAG         GGCCATCCGC GAACAG GCGGATGGCC          TTTTCCGTTTCCGGC 100 57
     amb0623  671037 ..  671057 + -12.5  -2.64472   TGAAACAAAATGGGG            TCCGGGGGC ATT GGCCCCGGA            TGGGTTTGGGCGATA  71 70
     amb0626  675707 ..  675725 +  -6.6  -3.70007   TCTTGTCGCGTTCGG             CCTGGGCG CGG CGCTCACG             TTCCTTTTGGGTGAT  59 396
     amb0629  678281 ..  678295 + -11.4  -2.91695   TCGTCCCTTCAGGAC               CGCACC TTC GGTGCG               TCGTTTGCCCCTGCG  68 80
     amb0632 NONE
     amb0633 NONE
     amb0634  683050 ..  683062 +  -3.3   -3.4252   CCTTCGAATTTGCAA                CCGTG TTC CAAGG                TTCTGATCCATGGCC  47 119
     amb0635  683374 ..  683402 + -21.8   -3.1012   TATCCTTAAGAATTT        CAAGGGCCGCGC TGCTT GCGCGGCCCTTG        TCGTTTTGGCGATTT 100 55
     amb0636 NONE
     amb0637 NONE
     amb0638 NONE
     amb0639  690166 ..  690197 + -20.2   -2.8507   CTTGACGCGTAAAAT      GCAAAGGCCGCCCC GGAT GGGGCGGCCTTTGG       TGCTTCCTTAAGTCC 100 92
     amb0640 NONE
     amb0641  692530 ..  692562 +   -20  -2.60194   CTTGACGCGTAATGT     G-CAAAGGCCGCCCC GGAT GGGGCGGCCTTTGGC      GTTCGTTGAAACCAT 100 200
     amb0644 NONE
     amb0645 NONE
     amb0646 NONE
     amb0647  696912 ..  696922 +  -6.8  -3.70722   GTCGACCAACTGGCC                 GGGA CTT TCCC                 TTGTGTGTTCGTCGA  61 192
     amb0650  702296 ..  702322 +  -2.4  -4.21974   AGCGCCCGCGAGCGG        GCC-ATCAATT CGCGCA GATTGATTGGC         TTTGTTACGTAGTCA  62 391
     amb0654  706794 ..  706815 +  -2.9  -3.99592   GAGCCAATTCATGGC           TGTTTCCCA TTTG TGGGCGGCA            TTTGTGATGCTAGCT  58 465
     amb0655 NONE
     amb0656 NONE
     amb0657  710687 ..  710707 +  -6.1  -3.75153   AATTCCCGTTGCGCT            GAATGGGGC CGA GCATCATTC            TTTCGGTTCAGGCCA  61 46
     amb0658  711508 ..  711519 +  -4.4  -4.61284   TGTTCTTGCAGAATA                GTGA TTTA TCAC                 TTTTGCTTTAGTGTT  72 478
     amb0659  712651 ..  712663 +  -9.1  -3.24747   CGTATCGGCGGTGAT                GGAGC GGT GCTCC                TTGATGATCTCGCCA  61 184
     amb0665 NONE
     amb0666  717784 ..  717802 +  -8.8  -3.91897   TTCCGCCGCCCCTAT             TGCGCCAG CCG CTGGCGGA             TTTCTCCCTCGCAGC  72 120
     amb0667 NONE
     amb0668  719954 ..  719968 +   -10  -3.53563   CGACGGCATTCCCTC               GGCGAT CTG ATCGCC               TTTACGCCGGGCTCT  71 16
     amb0680 NONE
     amb0681  733031 ..  733052 +    -3  -3.33696   ATCCCGGCAATCGGG           TCTC-GCTG CTGGT CGGCTGAGA           TTCCTTGCCCCCAGG  47 6
     amb0682 NONE
     amb0683  736184 ..  736208 + -11.3  -2.87132   GGGGAATGTAAGGAA          GCCCGGGGCGA GAA TCGCACCGGCC          TCTCTAGAAAGGAGA  68 297
     amb0684  737838 ..  737866 + -21.9  -5.64274   TGGCGTAGTTTTGGG        GAGAAGAGGTGGC TTT GCCACCTCTTCTC        TTTTTTTGTGGGTGC 100 47
     amb0685 NONE
     amb0686 NONE
     amb0687  741910 ..  741935 +  -3.1  -2.84602   GACGGACGCAACGCT         GAGATGGCGGA CCCC TTCGCCGCCGC          CTTTGCTCGGATCGA  41 24
     amb0688  743394 ..  743430 +  -4.8  -4.05926   GTTAGAAAACCGTTA    ACCCCCGCCGGGCGCC GGTCG GGCGCGGGCCGGGCGA    TTTATGGATTTCTTA  62 484
     amb0690 NONE
     amb0691  744913 ..  744945 + -14.8   -4.8622   GATGCGTCTTTCCGA      TCCCCGGACACGGC ATTGC GCCAGGTCCGGGGA      TTTTTGATTCCACCG 100 51
     amb0692 NONE
     amb0693  747822 ..  747837 +  -7.5  -4.22652   GGTGCTGATTGGAAT              GGCCG CCACGC CGGCC               TTTTCGGTGATGTGG  74 404
     amb0695  749437 ..  749483 + -10.6  -3.07962   GCGACGCCATCTGAA TTTTCGCCCCTCCCGTCGCCTC CAA GGGGTGGCGGGGCGGGCGCGCG TGTTCAACTCTCAAC  66 27
     amb0696  750956 ..  750979 +   -21   -4.8622   AGGTCCGATTGCGAG          CCCCCGCCGG GTCA CCGGCGGGGG           TTTTTCGTTGGGGCA 100 54
     amb0701  757410 ..  757426 + -13.7  -4.84359   GGCTTGATGGAGAAG              CGGGGCT AAC AGCCCCG              TTTTTCTCAAGGTCC 100 17
     amb0702 NONE
     amb0703  761235 ..  761255 +  -8.9  -2.64616   GGCTGAGGCGAGGGG            GCCATGGGC GAG GTCCACGGC            TCCTGTCACTGCGGC  57 35
     amb0704 NONE
     amb0705  762584 ..  762614 +  -5.2  -2.75064   CCCAAGTCAAGCCGC       TTGCGGCCCGCCTG GGC TAGGCTGCCCGCCG       TGATTGCCTGGGGAG  47 50
     amb0706  764133 ..  764148 +  -4.6  -3.53444   ACATGCAGGCGGGTT              TCGCCG TCAC CGGTGG               TTTCGGCCCACATGC  52 168
     amb0708  768533 ..  768543 +  -8.2  -3.17212   AGATGCGGTAGAAGG                 CGGC GCC GCCG                 TTGATCAGGTCGTGC  56 419
     amb0711  772356 ..  772370 +    -7  -3.53012   GGAGGCCCTGGCCAG               CGCCTG ATG CTGGCG               TTTCGCCCGAACCCA  60 19
     amb0712  772859 ..  772880 + -17.3  -3.09933   CATCGACCAGTCGAA           GGCGGTGCC GCGC GGCACCGCC            TTGCGTGCCTTGCGC  91 184
     amb0715 NONE
     amb0716 NONE
     amb0717  777716 ..  777742 +    -5  -2.79183   CGGCGTTTTAAAACC         GGCATCATCGTC GCA GGCGGAGATCCC         TCTCCTGCGGCTCGG  44 97
     amb0718  778892 ..  778917 +  -7.5  -3.64822   GGCCGGCATGCCGAA         GCGCTG-GCGGT AGA ACCGCACGACGC         TTTCGATGCGGCGCT  63 384
     amb0721  782864 ..  782884 +  -4.5  -3.53012   GGAAGCGCAGGCGGC            CTTCCGGCG TGT CGCGGGTGG            TTTCCAGGGCGCGGA  52 183
     amb0725 NONE
     amb0726  789347 ..  789403 +  -6.6  -3.35996   CCTGAGATTTCATAA G-GCAGGACATCATCTGTCCCTGGGTGA GTA TTACCCTGGGGAGGGTGA-GTCATGCAC TTGTCGCTGAAGCTC  56 83
     amb0727 NONE
     amb0728  791503 ..  791513 +  -3.2  -2.94299   TATCAAGGGCGCGGG                 GAGT AGG GCTC                 TGATTTGACGTGTTC  42 134
     amb0729 NONE
     amb0730  794269 ..  794290 +  -6.6  -3.85698   GACCGTTCAAAGCGC           GGTGGACGA GGGAA TCG-CCACC           TTTGTCGGCAAGAAG  64 226
     amb0732  796990 ..  797045 +  -8.8  -3.84246   ATTGAATGGGAGTGA CGGTTAC-CGGCCGGAGTGTCTCGGCG TAA CGCCGAAGCGCTCCGGGCGCGGGAGAG TTTGATGCTTGGGCG  72 26
     amb0733  798385 ..  798399 +  -3.4  -2.68015   TTATCGTTCGATGAC               TGGGGG CTC CACCCG               ATTGTCATAGTTCCG  40 89
     amb0734 NONE
     amb0735  799022 ..  799035 +  -3.7  -3.64703   TGCGCCATCTGATGT               CGCCG GTGA CGGCC                TTTCGCTAGGCACCG  54 3
     amb0736  799383 ..  799407 +  -8.6  -2.73159   TTTTCCTTGAATCCG          GGCGGCAA AGGCGTAAA TTGCCGCC          GTTTCGGCGAATTCG  58 76
     amb0737  800085 ..  800102 +  -3.3  -2.56271   ACCAGATTCTCGATG             CGGATGCC GTA GGCC-CCG             GTCTTGTAGTAGCCG  39 270
     amb0739 NONE
     amb0743  805950 ..  805964 +   -10  -3.14931   CATGGAGGCGGTGAA               GTAGGG GCC CCCTAC               TTCCTCGGCAATCCC  66 22
     amb0747 NONE
     amb0748  809648 ..  809667 +  -6.3  -2.52516   CCACCGATGACCAGC            AGGGCCG TGGCGC CGGCCCC             CTTGCTCATGCCGCA  45 484
     amb0756  814956 ..  814966 +  -4.6  -3.14132   GCCGCGGCGTGCATG                 GCCT TGC GGGC                 TTCGTCCCGCCGCCC  47 105
     amb0758 NONE
     amb0759  817331 ..  817344 +  -2.3  -3.17051   CACCGCTGGACCCGC               CATGC TCCC GCCTG                TATTACTGCTGGGGC  41 44
     amb0760 NONE
     amb0761  819010 ..  819034 + -14.3  -3.38514   TCCCGCCCCGGTCCC          CGGTTGGAGGC GAT GCCTCCAACCC          TCTCTTTCATTTGCA  87 63
     amb0765 NONE
     amb0766 NONE
     amb0767 NONE
     amb0768 NONE
     amb0769 NONE
     amb0770  828862 ..  828878 +  -2.1  -3.72893   TGCTCCACTTCACCA              AGGGGTA AGC TTCCCCA              TTTCCTCCCGCCCTG  51 18
     amb0771 NONE
     amb0772  830491 ..  830542 +  -4.3  -3.95584   AAGATCGTTGGGTGA GGTCGTATCGGGCTATCGCCCGAG CCCAT TTGGGGCGAT-GCCCCAAACCCCC TTTGATTCATAAACG  60 26
     amb0777  835635 ..  835646 +  -3.6  -3.17075   CTGATTCGGCTTGCA                TGGC GGGC GCCG                 TTGGGTTAGCAGGCA  45 37
     amb0778 NONE
     amb0779 NONE
     amb0780  838780 ..  838794 +  -5.6  -3.30159   TGGCGGGCGGACAGG               TCGCTG CCC CGGCGG               TTCTCCAGGCCTTCA  51 108
     amb0782 NONE
     amb0783  840799 ..  840815 +  -2.2  -4.58663   AGTGATGCGTCTTTT             GCGG-CC AGTT GGATCGC              TTTTTGAGCAATAAT  66 36
     amb0785  842915 ..  842936 + -18.7  -4.72272   TACAAGTTTGAAGAT           CCCCGCCCG GCAA CGGGCGGGG            TTTTTCATGACCAAG 100 54
     amb0787 NONE
     amb0788 NONE
     amb0789  845044 ..  845071 +  -2.6  -2.91728   CGTCATCGACGTGGT        GCGCTGACATGA TGAA TCAGGTTGCCGC         TCTGATCTTCGACGT  40 19
     amb0790  845778 ..  845794 +  -2.2  -3.44284   TACGCTGATAGGCTC              CCGG TCGTCGACC CCGG              TCTTCTTCATCACGG  46 86
     amb0791 NONE
     amb0792  849191 ..  849214 + -13.1  -3.09968   ACCCCTGAGCAGGTT          GGCGCCGCT CTGACC GGCGGCGCC           TCTTGCCATTACCTG  76 33
     amb0793  850803 ..  850815 +  -9.1  -3.34517   TTGGGCGGCACGAAG                GCCAG GCG CTGGC                TCTTTCGCAAGGCCT  61 401
     amb0796 NONE
     amb0797 NONE
     amb0798  856882 ..  856938 +  -2.8  -3.81951   CGATGTGGCGGCCTG CCAG-C-CCATGGCGCGGATGCGGGTGG AAT CCACCAGCTTGCGCATCATGCCGTCGGG TTTGGTGGTGTCGAA  56 150
     amb0811 NONE
     amb0812  870629 ..  870658 +  -2.7  -3.35996   TTCCACTGGGCGGTG       GGCTTGCCGAAGCC GGC GGCGGT-GCGAGCC       TTGTCGGTGGAGATG  48 351
     amb0815  872951 ..  873007 + -15.2  -3.15861   CCCGAGAGAAGCGAG GGATCTCCGCCTGG-CAGAGGGATGCCG ATA CGGCA-CCGTCGGGCCAGGATGAGATCC TTCGTCGCGATGCTC  85 57
     amb0819  880335 ..  880372 +  -6.1  -2.62983   GACCGGAGGGAGGAG   GGATCTCCGCCTGGGGC ATGG GTGCCGGGTGGAGAACA    TCGTATCAGGATGAG  48 75
     amb0820 NONE
     amb0821  883904 ..  883917 +  -2.3  -4.10657   TGGGCTACTCGTAGC               GCTTG ATGT CCAGC                TTTTCCGGGGTATCG  59 58
     amb0827 NONE
     amb0828  890077 ..  890090 +  -9.5  -3.05463   TCGGCATAAGCCGAG               GCGCG CGGT CGCGC                TTGCCTCCGGCCGAT  64 91
     amb0831  891466 ..  891496 +   -19  -3.05844   AGGGCTGATGCCTGG       CATCCCCCTCTCCC CAT GGGGGAGGGGGAAG       TCTTGCGCTGCGAAG 100 33
     amb0832 NONE
     amb0833 NONE
     amb0834 NONE
     amb0835 NONE
     amb0836  896545 ..  896586 +  -4.3  -3.32202   CTTTGCCTTGATCCC GCCATGATGTGCGCGCAGCC TTC GGCTGCGTGT-CGCGATGAC TCTTGTCTGGAGGTA  47 46
     amb0837 NONE
     amb0838  899425 ..  899452 + -14.2  -2.89657   CGGTAGGGGAAGAAA        GG-GAAGCGGGCG TGA TGCCCGCTTCGCC        CTATTTCTTCTTGGT  82 35
     amb0840 NONE
     amb0841 NONE
     amb0842  902963 ..  902995 +  -7.6   -5.0133   TCAGGTTCTTTAGAA      AAGGGGAGCCGC GCCCGCCCG GCGGCTCCCCCG      TTTTTTCCCAGGGTG  90 46
     amb0843  903804 ..  903827 +  -4.4  -2.78384   GCGGCCAGCACATGT          ACTGATCCGG TTTT CCGGTTCGGC           TCTAATGGGAAAGCC  44 21
     amb0844 NONE
     amb0845  905399 ..  905416 +  -9.8  -2.78596   CAAGCAGCGCCCAGC             CGGCGG TGCCGC CCGCCG              TGTCCTCGGCCGATC  57 226
     amb0847 NONE
     amb0848 NONE
     amb0849 NONE
     amb0850  912164 ..  912175 +  -2.2  -3.78775   TGATGTTGAGATTGC                TGGT CACC GCCA                 TTTCCTGCTGGCCGA  54 280
     amb0852  913602 ..  913633 + -13.6  -2.60079   CCTTCACGCTGGAGC      GTCCCGCAGGTCGG TCTT CCGACCGGCCGGGC       TCCATTATGCCCTAG  74 364
     amb0858  918661 ..  918711 +  -7.5  -2.78384   CGATGGAGCGGGAAT TG-ACGTCTGGCTCGCC-CCGCC AGGACGA GGCGCCGGCGTGCCAGGCGCGCA TGTCCTCGGGCACCA  51 453
     amb0862 NONE
     amb0863  922838 ..  922853 +  -3.2  -3.53444   AGATTATCTGAACGT              GCGGATG TGG CG-CCGC              TTTAAAGGCCCATAC  49 30
     amb0864  923506 ..  923532 + -16.5  -4.87665   CCAGGGACGGGAACA         AGCCCCCCGCC TGGCC GGCGGGGGGCC         TTTTTATGGCTACAG 100 43
     amb0868 NONE
     amb0869  929637 ..  929664 +  -5.6  -4.14392   GGGCTCTTGGCCGGT        TTCCA-GCGCCTT GCG GATGCGCATGGAA        TTTTCCACCTTGACC  64 130
     amb0871  931852 ..  931863 +  -5.8  -3.06492   AATTTCGCCTTCTTC                GGGT GGGG ACCC                 TATTGAGCTGGGTGA  49 132
     amb0872  932440 ..  932469 + -11.5  -2.64293   AGGATTCCCGCCACC       CGGTCGCCGTTC ATGACCA GAACGGCG-CCG       ATCTTGTGTTGGGCC  61 351
     amb0877 NONE
     amb0878  939096 ..  939124 +   -11  -4.07885   CAGGGGCGGCTGCGC        TTGTCCACCACC GAGAA GGTGGTGGTCGA        TTTTCCCGCCGCGTC  85 309
     amb0879  941244 ..  941258 +  -2.7  -3.73224   ATCTGGCCATGGGCG               CGGAC GTGGA GGCCG               TTTAATACCAGATCC  51 6
     amb0881  942670 ..  942691 +   -13  -3.08798   GGTCAAGGCCATCAA           CCGGGAGG GCTGAG CCTCCCGG            TCTTCGGTCCAAGAT  76 13
     amb0883  944431 ..  944455 +  -4.1  -3.53012   CTTCCTGTCCAGCCT          GCAGGACTGAC ATC GCCGGACTTGC          TTTCACGGGCCGGGC  51 16
     amb0884  945453 ..  945483 +  -5.2  -3.14564   CCAGCCGGTGCCCGC       CGCCAGCAGCAGCG AGA CGATGACGCTGGCA       TTGATCAACAGATCG  49 419
     amb0887  947156 ..  947186 + -11.1  -4.74103   TTCCTTAACCTGAAC       GGCGGCATGGTCG CGGGT TGGCGATGCCGCC       TTTTTCCATTGCAGC  95 53
     amb0888  948140 ..  948181 + -18.1  -2.67021   GGGGCTGACCTGAGG TCTGGACCATCGAGCGTCA AAGA TGACGCCCAATGGTCCAGG  ATTCATATTTGCCCC  95 28
     amb0890 NONE
     amb0891 NONE
     amb0892  953052 ..  953100 + -10.3  -3.50853   CAGCAGGAAGGCGAT CACTCCCAACTCC-TTGCCGAC GATCCA GTCGGCGATGGCGTGGGGAATG TTCTCGTTGGCCAGG  67 378
     amb0896 NONE
     amb0897  958442 ..  958467 +  -8.9  -3.57144   GGCCCAGATTCTTTC         CCAGCGCCG-CT GAC GGTCGGCGCGGG         TTTACAAGTGGCCCG  66 13
     amb0898  959238 ..  959272 + -18.7  -3.53012   ATAGCCGTCCCAAAT    TGAAAGGGGCGCCGGT TTGC ACCGGCGCCCCTT-CG     TTTGACCAGAAAGCG 100 53
     amb0899  960166 ..  960207 +  -4.4  -3.51232   CCATCCCATGTTCGA GCGG--GGGCGCTGAAGCCGC CTT GCG-CTTCGGCGCCAAACCCC TTACTTTCCGCCGCA  53 13
     amb0901  962496 ..  962524 + -16.9  -2.70932   CATAAGGCGAGACCA        GATCCCGATGAGT GAA ACTCATTGGGATC        TGGTTAGGCCCAAGG  87 107
     amb0903 NONE
     amb0904  971478 ..  971512 +  -5.7  -3.85698   TGATTCCCTGGCTCC    GCCGCTCTCCAATGCCG ACT TGGCAA-GGGGAG-GGC    TTTGTCGCGCAGACG  60 194
     amb0906  974906 ..  974918 +  -4.8   -3.5393   TAGTCTAAATCCGTA                TGGC TATCT GCCA                TTTGGGGGGGATGAT  53 221
     amb0907 NONE
     amb0908  977796 ..  977816 +  -6.1  -3.57462   TCCTCTGAAAATTCG            CCTTTCCTG AAC CGGGAAAAG            TTTACACATCGAATG  58 510
     amb0916  986215 ..  986237 +  -8.4  -4.17316   GATGGCCGGTGACCT           GATAGCCGTA ATC TGCGGCGATC           TTCTTTTGCAAAGCT  78 525
     amb0917  986662 ..  986676 +  -5.7  -3.61764   GATGATGCAAGTTAA               TCGCA ACGAC TGCGA               TTTACAACTTGATGG  55 190
     amb0918  987532 ..  987544 +  -3.3  -4.07687   GTTCGATCTGCTCCT                CATCC ACG GGACG                TTTTCGCAAGGCGAT  59 332
     amb0922  992744 ..  992760 +  -5.1  -3.04792   GTTCGCCTCAATGAT              GGGAAGG CGG TCTTCTC              TGTTCAAGATAATGG  47 471
     amb0923 NONE
     amb0924  993726 ..  993780 + -19.2  -3.27525   GTCTGGCGCGGGGTG AGCAATGGGGTCGGGCTTGGAGCCCC GGA GGGGCGGAGAGGCCGACCCCATTGCC TTGAGTTTGGCGGCG 100 25
     amb0926  995347 ..  995368 +  -9.4  -3.10164   GCCGGGGGATTGGAG           GTGGCGGA CGGTGT TCCGCCGC            TTCGGTAGTGCATGG  64 54
     amb0927 NONE
     amb0928  996782 ..  996794 + -10.5  -3.93288   CCCCATAGACCTCGT                CCGCG TCC CGCGG                TTTCGTTCAATCCGG  77 33
     amb0931  998613 ..  998627 +   -10  -2.52795   TGAGAGCAACCTGGA               TGGCCA AAT TGGCCA               TCAATTCCGCCCGTT  56 501
     amb0933  999323 ..  999333 +  -3.2   -3.3782   AACCATTGAAGCCAT                 TGCG GGA TGCA                 TTGATTGCGTCCATC  47 236
     amb0934  999989 .. 1000001 +  -7.7  -2.80816   CGCTTATACTGCATG                TCCTC ATT GAGGA                TGTGGTGAGTGAGCC  52 130
     amb0936 NONE
     amb0937 NONE
     amb0938 1004298 .. 1004311 +  -3.7  -2.73124   GTCTCATGAAGTAAA               ACGCC TTGT GGCGA                CTTTCCAAACTCACA  43 27
     amb0939 1004907 .. 1004933 +  -7.3  -3.56704   CGCTTCTTCGGGTCT        GGC-CGGCATGGC GAT GCC-TGCCGCGTC        TTGATTTCGTGAACA  60 42
     amb0940 1005478 .. 1005504 +  -7.9  -3.91144   GGACTTCAAGTTTGA         GGGTGCCGGAA AGTAA TGCCGGCACCG         TTTATGAAATATAGG  68 10
     amb0941 1007011 .. 1007033 +  -8.4  -3.14564   CTTAAAGGCGACCAT           TCCGATCCTG GCG TGGGATCGGG           TTGGTCGCCCCGTCG  60 44
     amb0942 1008626 .. 1008639 +  -3.9  -4.46112   TGCATCAGAATGTAA               GAATT CATA AATTC                TTTGTTTAAGTCCAA  70 158
     amb0947 1010738 .. 1010751 +  -4.5  -3.14051   ACGATTTCGGTTAAT               TCAGC CCAG GCTGG                TGTTGCTGCAGATGC  47 53
     amb0948 1011354 .. 1011364 +  -2.4  -3.90744   TTCCCGCCGTCGGCA                 TCCC ATC GGGC                 TTGTTTCAGGGACGC  53 92
     amb0949 1013028 .. 1013058 + -13.3  -2.72227   CCAATGCTCGCCTGA      GCGTCGCGCC-TCA TATT TGAAGGCGCGCCGC       TCATTCCAAAATCTT  76 360
     amb0950 1014128 .. 1014185 + -16.8  -3.91352   GATACAACCAGGCCG CCGCCGACGGCGGTCGCGGCCACGGCG GAAAG CGCGGTGGCCA-GGCCGGCGCCGACGG TTTCCTTGCCGGTAT 100 267
     amb0955 1016613 .. 1016636 +  -4.5  -4.18018   TCATGTTATTGATGC          CGCTAGTCT GAAGGG GGGCTGGCG           TTTTCAGTCCCGCGC  64 138
        mms6 NONE
     amb0957 1017516 .. 1017550 + -11.5  -4.13995   GGACCCGATGATGCG    CATCTCGACGTCTCGC TTTG GCGGG-CGTTGGGATG     TTTCGTTTCTGGAGC  88 51
     amb0958 NONE
     amb0959 1020422 .. 1020432 +  -8.2  -2.82516   GCGGTTCAGGGTCGC                 CCGC ATG GCGG                 TGTCGTGCTCCAGCC  54 277
     amb0961 1022895 .. 1022907 +  -9.1   -3.1355   CAGGGGACGACGGGG                TGGCG TAG CGCCA                TTCGCTCTGCATCAA  60 18
     amb0962 NONE
     amb0963 NONE
     amb0964 1026872 .. 1026883 +  -2.2   -2.5934   GCAAGAAAAAATAGC                TGGC AGCC GTCA                 ATTGGTCATTTAGCA  38 27
     amb0965 NONE
     amb0966 NONE
     amb0967 NONE
     amb0968 NONE
     amb0969 NONE
     amb0970 NONE
       mms24 NONE
     amb0972 NONE
     amb0973 NONE
     amb0974 NONE
     amb0975 NONE
     amb0976 NONE
     amb0977 1038154 .. 1038175 +  -5.2  -2.63596   TTGCAAGGTGGTGCG           GTTGCCATG GACGG CA-GGCAAC           TGCTATAGAATAAAC  46 49
     amb0978 1039425 .. 1039445 +  -6.7  -3.33162   CTGAGGGTATCGTCT            CGGGCCGTC AGC GACAGCACG            TTCTGCCATCCGGTC  54 235
     amb0980 1042187 .. 1042209 +  -7.6  -3.53563   ATGACGTATTTTTCC           CCTTCGGCTA TGA TTGCCGACGG           TTTGCCCCGGCCTAT  62 95
     amb0981 1043039 .. 1043080 +  -4.5  -4.12942   GGTTCGGGCGCGCGC GGTGC-CG-CCTGC-GGCTG CTCCC CGGTCAGCAGGACGCGCATC TTTTCGAGAATTTCC  62 427
     amb0983 1044865 .. 1044879 + -12.8  -4.24002   ACCTGCTTCATGCCG               CGCCGC AGG GCGGCG               TTTTCGGATTTCAGC  91 249
     amb0987 1046613 .. 1046623 +  -2.4  -3.55202   GATGGATGTGTCGTT                 TGCC GGT GGCC                 TATTATTTCAACCTA  47 67
     amb0988 NONE
     amb0989 1047670 .. 1047725 +  -6.1  -3.68359   CAAGGGACGAATTAC GAGCATGAAGC-CCC-TCAATCCGGAG AACG CCCCGGATGAATGGGAGCATCAGGCTC TTCTGCTTTTGGAGC  61 141
     amb0992 NONE
     amb0993 1050676 .. 1050686 +  -2.4   -3.5393   CAGGGAAGAAGGTCG                 CGGC AGG GGCG                 TTTGAAGCCGGTCGT  47 211
     amb0996 1057984 .. 1058001 +  -2.1  -3.97368   CGGCCACAGACATCA             C-AGAAAT GGC ATTTCTCG             TTTATCCATTGCCGA  56 85
     amb0997 1060342 .. 1060353 +  -7.2  -3.19192   CATCACACACCGATA                CCGC CATA GCGG                 TTCCGTTCAATCCCC  56 520
     amb0999 1062492 .. 1062509 +  -3.3  -4.19735   TCGGGCGGTCTTTAT             GCCGCTG CCGA TAGCGTC              TTTGCTTTTCCGCCG  60 12
     amb1002 NONE
     amb1003 NONE
     amb1004 NONE
     amb1005 NONE
     amb1006 NONE
     amb1007 1069333 .. 1069358 + -12.5  -3.93288   TGAGCGAGAGAGGGG         CCGCCCGC-GCC ATG GGCGGCGGGCAG         TTTAGTTCCATCGGA  87 38
     amb1010 1070839 .. 1070855 +  -5.1  -3.01712   TGTCGGAAGCCAAAT              CTTGCTG CAC CAGCAAA              TGTTGCGGCGGGGGC  47 228
     amb1012 NONE
     amb1013 1074173 .. 1074202 + -16.6  -3.54459   ATACATAAGATTATA       GCCTTTTGCGTC ACATTC GACGCAAAAGGC        TTTAGGGGGGCTTCC  91 129
     amb1014 1074911 .. 1074928 +  -4.8  -4.07568   GAGATGGCGGCCTCG             GCG-GCG TCGAT CGCGCGC             TTTTCGCCGGCGGCC  62 293
     amb1019 NONE
     amb1020 1081874 .. 1081884 +  -2.4  -2.72344   TCGACGTCGATCTTG                 CCCG GCC CCGG                 TAATTCGCCATGCCG  39 12
     amb1021 1082968 .. 1082985 +    -4   -4.2679   CAAGCATGGTCGGGG             CCGCCG CCTTGT CGGAGG              TTTTGCTCGGCGTTA  65 134
     amb1022 NONE
     amb1023 NONE
     amb1024 1086177 .. 1086199 + -19.2  -3.13403   TGTAGGTCTTGTTCT           GGTGGCGGAG CGG CTCCGCCACC           TCTTGATGAAAGAAG 100 36
     amb1025 1086588 .. 1086634 + -11.5  -2.53015   GAAACGCCCCACAAA AACGCCAACGCCGAGATGACAC CATG GAGTCATCTCGGCGC-GGCGGA TCCGTTCAGCAGTCT  65 44
     amb1028 NONE
     amb1029 1090120 .. 1090131 +    -3  -3.79906   GCTCTTCACTTGCGG                TATC GTCT GATA                 TTATTGTGGCGATGA  55 94
     amb1034 NONE
     amb1035 1097209 .. 1097231 +  -6.9  -2.90723   GCTCCGCTTCATCTC           GTCCGTCCT CCGAT GGGCCGGAC           TCTACTTCAAACTGG  53 371
     amb1039 NONE
     amb1040 1102689 .. 1102715 +  -3.7  -3.66378   ACGCTGAAACATAAT        TGCGCT-G-CCGC CGT GTGGGCTGGCGCA        TTTGACTCCGCTGTA  54 108
     amb1041 1104550 .. 1104569 +  -2.1   -3.2327   GTGGGCCGAATCAGG            GGGGA AGGTCAAATG TCCCC             TTCATGGTCAGTTGA  44 41
     amb1042 NONE
     amb1043 1108293 .. 1108317 +  -2.1  -3.73647   CCTCAAGGAGCCTGA         GATGGACAGG GCGCTA CC-GACCATC          TTGTTCGTCGATGAC  51 26
     amb1044 1109371 .. 1109383 +  -6.2   -4.1021   TCCTTCCGCCATGGG                CGGC GTGGG GCCG                TTTGTGGTTGTAGAA  66 68
     amb1047 NONE
     amb1048 NONE
     amb1049 NONE
     amb1050 1114927 .. 1114944 +  -4.7  -2.50935   ACGGAAACGACTGCT             GTTGGCG ATGG CGCCGCC              CTTCATAAATGACGT  42 197
     amb1053 1117091 .. 1117114 +  -3.8  -2.70138   TGCGGCGCAAACTGG          CGGCTTGACCG GGA CGGA-AAGCTG          GTCTTTCCTATCAGT  42 18
     amb1054 1117814 .. 1117847 + -22.5  -2.80816   TGATGGCCGGAGCGC     ACGGCAAGGCCCTCG CCGT CGAGGGCCTTGCCGA      TGTCCTCGGTGCGGC 100 241
     amb1056 NONE
     amb1057 NONE
     amb1058 NONE
     amb1059 NONE
     amb1060 1122864 .. 1122890 + -13.7   -4.8622   CCCGCAACAAAGAAA         CGCCGCAAACC CAATA GGTTGGCGGCG         TTTTTGATTCCGGGG 100 9
     amb1067 1131725 .. 1131751 +  -7.2  -2.52464   CAAGAAACCGGCGCA         GGCCCCGGCT GCGGCCA AGCCCGGGTC         TCCATTCAGCCCCAG  50 298
     amb1072 1136517 .. 1136529 +  -6.9  -3.94188   GTCATATTCAGGGGG                CCGGT GGA GCCGG                TTGTTTGGGCTCCAT  66 73
     amb1073 1137820 .. 1137832 +  -4.7  -3.74872   CTGGCTTCTGACCCC                GCGTG GGT CTCGC                TTTCCTGGGCTGGCT  56 227
     amb1074 1139024 .. 1139034 +  -2.4  -3.53444   GGGGGCTGCTCAGGG                 CCGC CAG GCTG                 TTTCCAAACGCATCA  47 113
     amb1075 1141994 .. 1142031 +  -5.5  -2.75294   GCTCGCCAAGGGCTA   TCGGGTCATCGGCG-CGT CGC GTGATGCCGAAGGCTCGA   GTTTCGCCAATTTGC  47 175
     amb1076 1143126 .. 1143142 +  -6.5  -3.49475   CCTCCAGCTTTAACA              CTGGTCG TGT CGATCGG              TTCTATAAGGATCGG  58 242
     amb1077 NONE
     amb1078 NONE
     amb1079 1146112 .. 1146125 +  -2.3  -2.54586   CGCCCGCCACGCAGG               CAACC CAAT GGCTG                ATCTTCGGTTTTCGA  38 11
     amb1080 NONE
     amb1081 NONE
     amb1082 1150763 .. 1150776 +  -2.3  -2.90392   CGAGGCTGCCGTGCC               GGCCA AAGA TGGAC                TGTGATTGCGACATG  40 7
     amb1083 1152445 .. 1152458 +  -5.2  -2.73364   GTCCCTGGCGATCCC               GGGG CGTCTC CCCC                TGCTTAGGCTCGGGA  47 5
     amb1084 1152870 .. 1152884 +  -8.5  -3.42459   GATTTGATCGGAGTG               CGGCC CTGGT GGCCG               TTGGTGTTGTCGGTC  64 150
     amb1085 NONE
     amb1086 NONE
     amb1087 1157107 .. 1157125 +  -6.6  -2.94333   AACCGGTTCCAAGGG             TGCAGGAC AAG GTCCAGCG             TGATTGCTTTTCCGC  48 373
     amb1089 1157987 .. 1157998 +  -7.2  -2.75844   GGACCGGCGTGAACT                GCGG CCAA CCGC                 CTTTCACCTCCGAGC  51 95
     amb1090 NONE
     amb1091 1160195 .. 1160211 +  -3.7  -3.27022   TCCGACGCCGAGATA              TTTAACG ATT CGGTAAA              TTGCTCTGGAATCGC  47 41
     amb1092 1160461 .. 1160484 +  -8.8  -2.79796   CTTCAGGCCTAGGGG          GGGCGGAATC ATGC GGTTCCGCCA           TGTCATCGCGTCGGG  58 29
     amb1093 1162340 .. 1162358 +  -8.8   -3.1207   CTGCGCTGAGGGCGC             CGGGTCAG GCC TTGGCCCG             TCTCTTGGCGTTTCG  60 32
     amb1095 NONE
     amb1096 NONE
     amb1097 NONE
     amb1098 1165729 .. 1165763 +  -6.3  -3.13403   GAGCCTATCCCCGGC    GCGGGCCGCACAGCCG GGCC TGGCGTTGCG-CCTGC     TCTTCCTCGGCGGCG  52 47
     amb1100 1167145 .. 1167158 +  -2.3  -4.56597   TTGTAGGTTATGCAA               CGACG AACG CGTCC                TTTTTGGAGGAGCCG  66 118
     amb1101 1168662 .. 1168674 +  -4.7   -2.6176   GGAGCCGACTGATGG                ACGCG GGA CGCGA                ATTGTCCATGGCCTT  42 94
     amb1103 1169476 .. 1169498 +  -4.6  -2.63833   CGCCCAGACCCGTTC           GGAGGCACAG CCT CAGAGCCGCC           AGTTTCTTTCTATTT  43 78
     amb1109 1179839 .. 1179853 +  -8.6  -3.33671   CACTCGCAAAAACTC               GCCTAA CAA TTAGGC               TTGTGCGATGGCTGT  64 140
     amb1110 NONE
     amb1111 1185171 .. 1185186 + -11.8  -3.05384   CCTCATGCGCCGGGC              GCCGCC AGTG GGCGGC               TTGGCTCCCGCGCCA  73 79
     amb1116 1192522 .. 1192532 +  -8.2  -3.19175   ATTAATCGAGACGAA                 GCCG GAC CGGC                 TTGGCTATGTTAGGG  59 36
     amb1117 1192985 .. 1192996 +  -2.2  -3.57561   GCGTTGGGATTGACC                GTCT TGCA GGAC                 TTTCCGGCCTTGCCC  47 69
     amb1119 1195175 .. 1195209 + -10.9  -2.87931   CTACCCGGACATCAT    GATACG-CCCATGTTGC ATC GCAGCATGGGGCG-ATC    TGTATGCCCCCTGCC  68 97
     amb1121 1196092 .. 1196116 + -18.6  -5.14563   CCCTTCTTGTCAAGA          GGCCCGGTGG TCCGT CCACCGGGCC          TTTTTTCATGCCCGC 100 49
     amb1122 NONE
     amb1123 1198924 .. 1198945 + -17.3  -4.45544   CTGCCACCGCAACCA           GGGCGCTCC CAAG GGAGCGCCC            TTTTGCTTGGTCCGG 100 53
     amb1124 1201282 .. 1201313 +  -6.4  -3.05935   TGACTCTCCTTGCCC      TCGGGCGCGCTTTG CCTA TACTGCGCGCCCAA       TTCCCTCCCCCATCT  52 38
     amb1125 1202589 .. 1202612 +   -16  -3.67175   AATGCGAAAAATGTT          GGGGCTTCGC CATG GCGGAGCCCC           TTCCTTTTAGAGCAT 100 55
     amb1126 1205511 .. 1205526 + -10.4  -3.32844   CTCTTCCAGGCCGGT              GGCGGT GCTG ACCGCC               TTGTCCCATCCGGGC  63 361
     amb1128 1207305 .. 1207348 + -19.7  -3.15252   CCCACGCCAAAATGG GCGCACGAGTGATCACGGG TGAGGT CCCGTGATCGCTGGTGTGC TTAACTGATTGATTT 100 63
     amb1130 1208758 .. 1208796 +  -3.8  -3.05596   GCCCTAAAAAGCTCA  GCCCCGGTCGCATGCC AGAGGCAGA GGCG-G-GTCCGGGGC  TTACCTCACGACATA  45 51
     amb1131 1209666 .. 1209686 +  -3.2  -3.69323   ATTCGACGTGATCCA            CGACGATG ATCTG CATTGGCG            TTTCCGTCGTCGTGC  53 157
     amb1136 1214212 .. 1214226 +  -2.8  -3.31322   TAAGTGTAGGTGGGT               TGGACA ATA TGTCGA               TTGTCGAACATTGGG  45 90
     amb1137 1215215 .. 1215231 +  -8.7  -2.72204   TTCCGTACACCACCT              CGGTTCA ATT TGGACCG              CTCTTTGCGTTTTAA  58 55
     amb1138 NONE
     amb1139 1222383 .. 1222397 +    -7  -2.73875   AGCAACCTTAAGACT               GGCGGC AAG GCCGCG               TGATGTTCAGGGGGA  51 8
     amb1140 1224122 .. 1224144 +  -9.9  -3.33261   GCTGGCGATGTGGCA          T-CGGCACGC TGAT GCGTGCCGCA           TTATACGCCTTGGCG  67 14
     amb1141 NONE
     amb1142 NONE
     amb1143 NONE
     amb1144 1228864 .. 1228876 +  -6.3  -3.25823   TATTTACAGGGGGCG                CCAAT ATA ATTGG                TTGCTCTCGGAAAGC  54 263
     amb1145 NONE
     amb1146 NONE
     amb1147 1230721 .. 1230733 +  -3.3  -3.55622   CCTTCGGCGCCCGGT                CAACG CCC CGTCG                TTTCCAACCATTGGA  49 83
     amb1148 NONE
     amb1149 1232330 .. 1232366 +    -3  -2.62184   CAGCCCACTGCGGCT   GGTCCCG-CTTGGCTCAA CGG TTGA-CCGGGACGGCGCC   TGCTATGACCGACGA  40 2
     amb1150 NONE
     amb1151 NONE
     amb1152 NONE
     amb1153 1236527 .. 1236551 +  -4.9  -3.26471   ATAGAGAAGCCAGAC          CCACTCTCCCA CCA TGGGGTAGTCG          TTCGTATAGGCATCA  49 265
     amb1156 NONE
     amb1157 1239217 .. 1239243 + -14.5  -3.66178   AGTTTCCAGCCCAAA        GGCGCGCTTGTC CAAC GACA-GCGCGCC         TTTCACGTTCCCGGC  95 292
     amb1158 NONE
     amb1159 NONE
     amb1160 1243574 .. 1243589 +  -5.4   -3.7732   CCGTCCAGCGTTGTA              GGCCGCT TCC AG-GGCC              TTCTTGATCTGCCAA  58 250
     amb1162 1244011 .. 1244048 +  -4.8  -2.86124   TCGAGGTTTGCCGCC  GCTGATCCGGCCGACTTG GAAT CGAGACGGC-GGG-CGGC   TACTCTTTCGGTCCA  44 21
     amb1163 NONE
     amb1164 1244991 .. 1245004 +  -5.9  -4.15565   CGGGCTGCTGTCGGC               CTCCG TCAC CGGGG                TTTTCGGCTGGTCGG  66 459
     amb1168 NONE
     amb1169 NONE
     amb1170 1248458 .. 1248468 +  -2.4   -2.5294   ACCGTGGCCAGCAAG                 GGGC TGT GACC                 ATGTTGTCGGCCCTG  38 17
     amb1171 NONE
     amb1172 NONE
     amb1173 NONE
     amb1174 NONE
     amb1175 NONE
     amb1176 NONE
     amb1177 1253880 .. 1253900 +  -6.8  -2.75844   CACTATCCATTACGC            CAGCCCAG ATCCG CTAGGCTG            ATTTCCAATCCACCA  51 4
     amb1178 NONE
     amb1179 NONE
     amb1180 NONE
     amb1181 NONE
     amb1182 1259602 .. 1259640 +  -5.9   -2.8805   GGCGGCGGGGACCTA  TCGGTAAGGCTTACCCGC AGCA GCCGGTC-GCCGTGCCGA   TCTGTCGCGCCTGCT  48 19
     amb1183 NONE
     amb1184 1261243 .. 1261254 +  -5.8  -3.78934   TCGGATTACCGGACG                CTCG GCAT CGAG                 TTGTTCTGAGAGGAA  58 5
     amb1185 NONE
     amb1186 1262237 .. 1262251 +  -2.7  -3.57971   CCGACGGGCAGATCG               CCGCC ATCAC GGAGG               TTTGACGATGGATAT  47 6
     amb1187 NONE
     amb1188 NONE
     amb1189 NONE
     amb1190 NONE
     amb1191 NONE
     amb1192 1267789 .. 1267804 + -11.8  -4.86621   AACCCACTCCCCACA              GCCGCC TCCG GGCGGC               TTTTTCATTGGAGGT 100 88
     amb1193 NONE
     amb1194 1268887 .. 1268920 + -25.3  -5.24799   CATACTTCGCACGAC     GCGGCCGACCTGGGG AGAG CCCCCGGTCGGCCGC      TTTTTGTGTTTGTGG 100 48
     amb1198 1272902 .. 1272937 +  -6.6  -2.52464   TCCGCTACCGAATCA    TCCGCCCCTGGATTGC TATG GCGTGCCGGGGGTGGC     TAGCTTCCGAAACAC  48 95
     amb1199 NONE
     amb1200 NONE
     amb1201 NONE
     amb1202 1275511 .. 1275539 +  -9.6  -3.38272   CCTTGCCGAGATAGG       CGGCGTGGCTGAG TTGG CTCACCCA-GCCG        TTCTCGATGATCGTC  63 167
     amb1207 1280692 .. 1280709 +  -5.5  -4.08216   TAACAGGCTGCGGGG             GCACTCCG CTT CGGGG-GC             TTTTGCCCCCGATCC  64 53
     amb1209 1282626 .. 1282673 + -17.7   -2.7728   CTGGGGAGGGATGGG CCGCCGCCTCGATCCGCC-GCC CAATC GGCAGGCAGATCGGGGCGGTGA TACTTCCGGTTTCAG  89 101
     amb1213 1287234 .. 1287268 +  -4.2  -2.70932   AGACGATCTCCGCGC     CATCCTCGGTGACC TTGGACT GGCCGTCGAAGATG     TCGTTGACGAAGGAG  41 248
     amb1215 1290540 .. 1290591 +  -8.7  -2.96692   ATCTAGGTTACCGCA TCGCCTCGCCGAGGAAGCCGAACA TCCGT TGGGCGGATTCCTCGGTGACG-GA TCTGTCGTGGTGATA  59 35
     amb1220 1296349 .. 1296379 +  -5.2  -3.12327   GGCGCGATAGAGGCG       GCCGGGCACCACGG CGA CAGTGGTGGGCTGC       TCTTCCGTCTGGACC  49 339
     amb1223 1298521 .. 1298540 + -12.1  -3.62224   GTCCTTTCCCCGGAA            GGGCGGG CATGAT CCCGCCC             TTCTTCGGCAGATCT  77 47
     amb1224 1300340 .. 1300365 +    -9  -3.54424   CGGGCGGTCAGGACC         TCCGTCACCT TGGCCT GGGTGGCGGA          TTTGAAGGAGTCCCG  64 126
     amb1228 1305079 .. 1305106 + -10.6  -2.56596   TCATAGGGGGCGGTG        ACGATGCCGCCGT CAT ACGGCG-CATCGC        TGGATTCCTCGGAAA  59 221
     amb1232 NONE
     amb1233 NONE
     amb1234 1311682 .. 1311696 +  -3.5  -4.68424   AATGGTATAGGGGGT               TAGCG AAACA CGCTG               TTTTTCAATGGATTG  69 64
     amb1235 1313041 .. 1313054 +  -2.3  -2.75183   GGCTGATGGGCGAGA               TCGCC TAGG GGAGA                TGGTTCCGTGCCGCT  39 18
     amb1236 NONE
     amb1237 1316018 .. 1316036 +    -3  -3.61398   CTCGACCACGTCGGG             GTCCTCGT CCG ACGGGTGC             TTCTTGAAGCCGGCC  49 170
     amb1239 1319610 .. 1319624 +  -3.5  -3.73224   TGGACAAGATCGTCA               TGGGC CTGAA GTCCA               TTTCGTAACACCTCG  52 3
     amb1240 NONE
     amb1241 NONE
     amb1242 NONE
     amb1243 1324840 .. 1324882 + -13.7  -2.78384   CCAGTTGGGGCCAGG CC-CCAAACCCCCTTTATTT TCGA AAATAAGGGAGGTTTGGAGG TCTCCTCCAACCGGG  76 87
     amb1244 1326941 .. 1326973 +  -6.8  -4.36914   GTAGGGCTCTCTCCC      CAATCCTCCCCCGG CAAGC CCGGGGGAGGGAGC      TTTTCTCCAACCAAG  74 37
     amb1245 1328471 .. 1328486 +  -8.2  -4.18018   GCCGGGCGAGGCGAT              GCCTCG CGTC CGGGGC               TTTTCCGTCAGCAGG  76 137
     amb1251 1335130 .. 1335146 +  -4.3  -2.88999   AGCCGCAGCTTTGGA              TCGCCGT GTG AAGGCGG              TATCGTGTGTCGACG  44 51
     amb1252 1336391 .. 1336428 +  -2.5  -4.57569   CGGCTGGGCGACCGC   CCAGGCCCGTTCGGAGGC ACT GCCTCCGAGCCA-CCAGC   TTTTTAAAAAGCTGA  66 75
     amb1257 NONE
     amb1258 1341491 .. 1341506 +  -5.4  -3.57144   TCTTTCCCCCTGAGG              GCG-TCG CAA CGAGCGC              TTTCCAAATAACAAC  55 28
     amb1260 NONE
     amb1261 1345473 .. 1345489 +  -3.6  -3.28712   GCAGCGCGGCCAGCG              GCAGGT AGAAC ACCGGC              TTGTAGGGCACCGCC  47 180
     amb1268 NONE
     amb1272 NONE
     amb1273 1375994 .. 1376023 +  -7.1  -4.07885   GCTCGCGATCAGATC       GG-GGCGGCGGACA CCG TCTTCGTCGCCTCC       TTTTCCGGAGACGTC  68 58
     amb1274 1376599 .. 1376646 +   -14  -3.39595   GGGCCGTGGGATGGC TTGGCCTGGTCGAAGCGGGGGG GGAT CCCGCAGCTTCGTTCGGGCCGG TTATGGGTGGTTGCC  83 232
     amb1275 1387608 .. 1387633 +  -4.5  -2.70932   CCGACGGTGACCAGC         GCCACGGCGGT GAGC ACCGACGAGGA          TCATTCGGGCGCCGG  44 105
     amb1277 NONE
     amb1278 1394930 .. 1394945 +  -8.2  -5.06816   ATGGCCCGGCCCATC              CGGGGC GAGG GTCCCG               TTTTTATTCCACCGT  91 69
     amb1281 NONE
     amb1282 NONE
     amb1284 1404329 .. 1404341 + -10.5  -2.52516   ATCCGCCAGAGCGCA                GCCGC CGT GCGGC                GTTGCTGATGAACGG  62 225
     amb1285 NONE
     amb1286 1406902 .. 1406919 +  -9.1  -2.56715   GGGGATAGGGTTGTG             GCCGGAC TCCG GTTCGGC              TAGATTCCTGACCAT  57 33
     amb1287 1408234 .. 1408249 +    -6   -2.7185   GGTGGCGCGCTGAGG              CGGCGG CCGC CCGCCC               TAATTCGGACATGAT  49 28
     amb1288 NONE
     amb1289 NONE
     amb1290 1411115 .. 1411157 +  -6.9  -3.14132   CGCGTTGAGCAGCGC ATCGCGGCTGACCGAGTTGC GCAT GCG-CTCGGCCAGGTGCGAG TTCATCACCGACAGG  52 283
     amb1296 NONE
     amb1297 1416427 .. 1416445 +  -7.4   -4.1822   GGACTTCGAGAATCT             CGCCAG GATGGCG CTGGCG             TTTCTTCGCCTCGCC  71 318
     amb1298 1418631 .. 1418652 +  -8.7   -2.8474   GGGCTGATCCATCCT           GGTCCG-GGC TTG GCCGTGGACC           TACTTCTCGATGGGC  58 68
     amb1302 NONE
     amb1304 NONE
     amb1305 NONE
     amb1306 NONE
     amb1307 1427088 .. 1427104 +  -6.5   -4.1822   GCCAGCACGATCTGC              TTCACCG CCT CGGAGAA              TTTCTTGGGCTGGGC  70 298
     amb1310 NONE
     amb1313 1430847 .. 1430877 + -12.4  -3.57144   CCCGGAGGGAGGGGC       CTAACCCTGCCGCC ATA GGCGGCAGGGGACG       TTTCCACCTCAGGCG  77 126
     amb1315 1432442 .. 1432460 +  -4.4  -4.97405   GTTCACGGCGGAATA             GGGTGATC CCC GACCCCCC             TTTGTTTTTATCAAT  80 25
     amb1318 1437221 .. 1437232 +  -2.2  -4.89838   GCCGAGTAGTCTTTC                CCTA CGGA TGGG                 TTTTCTCTTTATTGC  74 32
     amb1319 1438079 .. 1438116 + -14.3  -5.24129   ATTACCTGACAGAGA   TTG-GGGGATCGGGAAGC ACA GCTTCTCGATCCCTTCAG   TTTTTTATAAAAAGA 100 32
     amb1320 1440881 .. 1440897 +    -8  -2.58663   CACCTCGGGATGACA              GGGTGA TGGGC TCACCC              CTTCTGGGGCTCGAT  53 196
     amb1328 1448939 .. 1448965 +  -9.2  -3.28712   ACCCGTCGTCGGAAC         GCGGCTAGGCCC AAA GGGCCGCGCGGC         TTATGCCGCGGGAGC  66 349
     amb1330 1449641 .. 1449661 +  -5.3  -3.90112   CCGTTCCACCCCTGA            AGGGTAGGG CGG CGCTACCCG            TTTCATTCAGACCGA  61 108
     amb1331 NONE
     amb1332 1451798 .. 1451822 + -10.7  -3.61398   AAACGCCCGCGCTGA          GGCTCACTCTG TTG CAGAGTGCGTC          TTATTCGCAAAGGGC  71 26
     amb1333 1452413 .. 1452444 + -13.9  -2.62184   CCGCCGATTGAGGGC      GATCCTGATGATC GGTTGA GATCATCGGGATC       TGGTATAAGACGGGG  74 138
     amb1336 1454535 .. 1454554 + -10.6  -3.18264   GATACAATTGAGGTG            GCGACGCC GTCC GGCGCCGC             TTCCTCGGTGGCACG  68 47
     amb1337 1455386 .. 1455396 +  -2.4  -3.63744   CTCGGTCAGATTGAT                 GCCG CGC CGGG                 TCTTTTGCAGAAAGG  51 485
     amb1341 1457027 .. 1457039 +  -4.7  -3.06696   AGTGTTTGCCAAGGG                GGCCG GGG CGGAC                TATGTTACGGCGCGG  47 57
     amb1342 1457775 .. 1457785 +  -2.4  -2.78216   CCGCCACCGGGCAAC                 GCGC CAG GAGC                 TGATTCATGGGAATG  39 12
     amb1343 NONE
     amb1344 1460746 .. 1460760 +    -7  -3.53224   CTGGGCGGTAGCCCA               GCCGCG AAG CGGGGC               TTTGCGCCAGCCCTC  60 243
     amb1347 NONE
     amb1349 1464890 .. 1464906 + -11.5  -2.52933   TGGCACGTTCGGCAA              CGGCGGC GCG GCCGTCG              CTTGATGCGTTGAGC  61 343
     amb1352 1466372 .. 1466384 +  -6.3  -3.53224   TCGGACCAGAGCGAG                TTCCT GGC AGGAA                TTTCAGCCACAGATG  58 109
     amb1355 NONE
     amb1356 1471040 .. 1471062 +  -7.6   -3.2794   TGTCGTCGCCATGGG           CCAGGATGTC CGA GACCTCCCGG           TTGATGTCGATCAAG  56 168
     amb1362 NONE
     amb1363 1479397 .. 1479437 +  -3.8  -3.90045   CGTCTCCATCCCAAG  CGTCATCCCGAGGCCCCT GGCCG AGGGATCTCCGTTTGGCG  TTCTGTTTCCTGTTG  57 44
     amb1364 NONE
     amb1365 NONE
     amb1366 NONE
     amb1367 1484789 .. 1484804 + -11.8  -4.15044   GCCTCCAAGCGGGGC              CGGGGC GGCA GCCCCG               TTTATTGGGGGGAGC  90 378
     amb1368 1485461 .. 1485483 +    -7  -3.63515   GGTTGTTGGCCCGAC           CCTCGGAATG TAG CATTTCCAGG           TTCTTGGCCATCAGC  61 13
     amb1377 1495325 .. 1495352 + -14.2  -2.88544   CCAACTGAAAGATCA        GGTGCTCATGCT CGTA GGCATGGGCACC         TCTCTCGGGATAGGC  82 186
     amb1386 1505184 .. 1505231 + -20.6   -4.3129   GTGGCGGGCCGGGGT TCGGCCGCGCTATCCCTGGGGGG CGG CTCCCGGGGGAT-GCGTGGCCGG TTTTCATGCTAAGTC 100 43
     amb1387 1505687 .. 1505721 +  -4.1  -3.90291   AATGCCCGGCCTGTT     CGAGAGGATTTCGCG ATGAC CGCGAAGATCGCCCG     TTTCCTTGAGGAAGT  57 125
     amb1388 1506861 .. 1506889 + -23.2  -5.00616   AGGATCGAGGCCAAG        GCCCGCCCGGCA AGTTC TGCCGGGCGGGC        TTTTTTGCGCCCAGG 100 54
     amb1389 1508923 .. 1508938 +  -7.5  -3.54424   CGTCCGAGGGCGCCA              GCCGG TCGAAT CCGGC               TTTCGGCAACTCCGC  60 287
     amb1391 1512908 .. 1512930 +  -2.6  -3.53091   TTGCCTCTTGAGGTA           GCTTTGCCGA TGA TCGCCAAGAC           TTTCGCCGCCGCCCT  47 95
     amb1392 1513716 .. 1513739 +   -21    -4.258   CACGGCGACGAAAAA          GCCCCCGGCC GCGA GGCCGGGGGC           TTTCTTCATGCCTCA 100 54
     amb1398 1525411 .. 1525447 + -21.8  -5.14563   GTAAGCTTGGGCAAC   GGGCCGGATGCGG-TAT GGGG ATATCCGCATCCGGCCC    TTTTTTCCTGGGAGG 100 37
     amb1399 NONE
     amb1400 NONE
     amb1401 NONE
     amb1402 NONE
     amb1403 NONE
     amb1404 NONE
     amb1405 NONE
     amb1406 NONE
     amb1407 1530770 .. 1530781 +  -7.2  -3.19192   ATCGCCGACCGCATC                GCCG AGAT CGGC                 TTCAATTACGTGGGC  56 395
     amb1408 1533369 .. 1533405 + -13.1  -3.14602   TCCTCGGCATCGCCG   TCCAGGACCATCACCC CGAGGC GGGTGG-GGTCCTGGG    TCTTGATCACGTCCA  72 208
     amb1410 1536718 .. 1536742 + -14.9  -3.06815   TCCACGGTGGCCACC          GTCAGGCCGGC GCC GCCGGCCCGGC          TGTATTCCAGCAGGT  74 512
     amb1413 1539762 .. 1539776 +  -2.8  -3.56643   AATAATTCGTTTCTT               TCCC TGGGCTC GGGA               TTTCGCCAATCTACG  49 55
     amb1414 NONE
     amb1415 1542134 .. 1542150 +  -5.1  -3.06915   TCTCCGGCCTGGCAA              TTGTGCG GTG CACACAA              TTGCCTCAAGTACCT  47 70
     amb1416 NONE
     amb1417 1544798 .. 1544826 + -18.9  -4.72272   GTCTGGGAGGACGAT        GCGGAGGCAATCG TGC CGATTGCCCCCGC        TTTTTGCTGCGACCC 100 147
     amb1418 1547838 .. 1547869 + -24.6   -3.8211   CCGGAAGGCTGAATG      GAAACGGCGCCGGA GTGA TCCGGCGCCGTTTC       TTCTTGTCCATCCGG 100 47
     amb1420 1550049 .. 1550087 +  -8.1  -2.74144   TCACCTATGGCCAGC  TGGCCGAGCAATCGGGGCG GAT CGCCC-GCGTGCT-GGCCG  ATTTGGGCCTGCAGC  54 483
     amb1422 1551588 .. 1551605 + -14.1  -3.70902   AGTGATCAACGAAAA             CGGGGCC GAAA GGCCCCG              TTTCAGTGTCCGGCC  95 36
     amb1423 1552412 .. 1552432 +  -4.6  -3.25823   GCCGCCCCCAGATGG            CCGGCGAT GGTCA GTCGCGGG            TTCATCTCCAGGAGG  49 513
     amb1425 1553441 .. 1553452 +  -2.2  -2.53911   ACTCTGGCGGACAAG                CATG GGCT CGTG                 TAGCTTCGCCGTTCC  38 11
     amb1427 1555480 .. 1555517 + -10.6  -4.24342   GCGGCGTTCGTCCCG  CCGTCCGTCCC-CGCCCC GCGT GGGCCGAGGGATG-ACGG   TTTGTTGATGAAAGA  82 263
     amb1428 1556995 .. 1557019 + -17.2  -3.90112   TCTCTTGTTTAGCCT          CATGCCCGGC CTTGT GCCGGGCATG          TTTGCTTCAGGGGGA 100 51
     amb1430 1559223 .. 1559253 +  -7.6  -2.88579   TGGGCGACGCCGGGC      TGGTGCGCATCGC GCTCAG GCGGT-CGCGCCA       TGTCTGCCGCCTTCA  56 153
     amb1431 NONE
     amb1432 1561473 .. 1561483 +  -6.8  -2.80291   GGCGGCAGTCGGGCG                 GGTC TTC GACC                 TCTAGTCAGGTCATT  51 10
     amb1433 1561791 .. 1561804 +  -3.1  -3.60296   GCGACGGTTCCATGA               CGGCTC CAT GA-CCG               TTTCGGGTCGGGATA  49 131
     amb1434 1563555 .. 1563569 +  -2.1  -3.18766   ATCACCCGGCCGGGG               TTCCA CGGGT TGGAG               GTTTTGCATTATGAG  44 84
     amb1435 1564511 .. 1564535 + -14.2  -4.24342   CGTGCGGCAGGTCAA          GGGGGCGTCC GCGAG GGCCGCCCCC          TTTCTTCATGGGAGC 100 54
     amb1437 NONE
     amb1438 1567922 .. 1567951 +  -6.9  -3.96148   GAACAGCAGGATGCC       GGGCAGGCGGGCG GTGA CGTCCGCCATCCA        TTTCTCCTGGCGGGG  66 215
     amb1444 1574851 .. 1574898 +  -2.7  -2.62396   GGGCTTGCTGACCCT TTACGGGAGCG-CCGGGTGA-GT CTGG ACATTGCCCGGTCGCTGCGGTGG TCCTATGGCGGGATG  38 7
     amb1445 NONE
     amb1446 1577806 .. 1577816 +  -6.8  -4.93365   AAAATGTTACTTCTC                 TCCC GGG GGGA                 TTTTTCGTTGTGCGA  87 64
     amb1447 1578748 .. 1578766 +  -4.5  -3.22789   CCAGTCTCCGATTTC             CACCCTC ATGTC GAGAGTG             TTCGCTTCATGTCCT  49 51
     amb1448 1580493 .. 1580513 +  -8.1  -3.64703   ATGACCGTGGTCAAC            GCGGCGGCC ATC GGCGGCGGC            TTTACCTACCGCGCC  66 460
     amb1450 NONE
     amb1451 1584673 .. 1584685 +  -4.7  -3.85698   TCGGGCGCCGGGGGA                CGGAC CCA GGCCG                TTTCTGCGACGAACC  58 265
     amb1453 NONE
     amb1455 1589252 .. 1589265 +  -3.7  -3.31144   ACCCGGCGTAGAAAT               CGCGC GAAT GCGGG                TTGTAGAAGTCGACG  47 390
     amb1461 1592470 .. 1592485 +  -3.3  -3.09208   CGTTTTCCTGATTTC              CATCA CGAGCC TGATG               TTCCATGGGTGATTT  43 30
     amb1462 1594373 .. 1594384 +  -2.2  -3.04517   TAATTGACCGCTCTT                TAGC CGTG GCTG                 GTTTTCGAAAGGGGT  41 34
     amb1463 NONE
     amb1464 NONE
     amb1465 1597825 .. 1597847 +  -5.4  -3.90762   CGGCTTCCGGGGTTT           CCCCTGCCGT ACG GCCGTGGGGG           TGTTTTTCCCCGATC  61 96
     amb1466 1604552 .. 1604599 +  -6.2  -3.14132   ACGGATCTTCTCGGC GACCTGATCGGCTTCGGCCGACG GCG TGTCGACC-AGGACGATCAGGAA TTCCTCGCCGCCGAA  51 308
     amb1468 1606831 .. 1606842 +  -2.2  -2.87957   CTTCCCCATCCCCAA                CGCGG CCC CC-CG                TCCTTCTCCTGATTC  40 2
     amb1469 1607599 .. 1607625 + -15.8  -3.72893   AAGGCTGATCCGGCC         TTGGGGGAGGCC GTC GGCCTCCCCCGC         TTTCATAGGGAAATG 100 33
     amb1470 1608957 .. 1608972 +  -3.2  -4.08485   GCGGAGGCAGGAGTT              GCTTCA GGCT TGACGC               TTTCGTTTCAGTCCG  58 105
     amb1471 NONE
     amb1472 1611402 .. 1611427 +  -4.6  -3.01712   CCCGCAAGATGGCGT         GGTCGGGCTGC AGCCA GC-GCACGGCC         TCTTCCCCCGCCGCC  45 476
     amb1474 1612615 .. 1612625 +  -3.2  -3.71848   CGGAGATCAGCACCG                 CGAG GCC TTCG                 TTCTTCATGGCCAGG  53 159
     amb1486 1626179 .. 1626193 +  -5.6  -2.62184   ACACGCCGCCCGCCA               CCACCG TGC CGGTGA               TCCTCTAGACACAAG  46 3
     amb1487 NONE
     amb1488 1629426 .. 1629467 +  -8.5  -3.63627   CCCCCAGCAGGGCCG TCCGGGTCGCCTCGCCGGGC TGG GCCAGATG-GGCGGCCAGGG TTTCCCGTATCCGGG  65 307
     amb1504 1640733 .. 1640747 +  -4.2  -4.67353   TGACGATCGGCAATA               TTAGGC ATG GCCTTA               TTTTTAGGTCAATAA  70 22
     amb1506 1641279 .. 1641297 +  -3.1  -4.01939   TCGGTGAAAGTAATG             GGTTGCG CCGAT TGCAATC             TTTGGTTCTAAATTG  58 77
     amb1509 1642690 .. 1642700 +  -6.8  -3.96483   TCGTCAGGCGGAAAC                 CTGC GAC GCAG                 TTATTTCCATCGCCT  68 42
     amb1511 NONE
     amb1513 NONE
     amb1514 NONE
     amb1515 NONE
     amb1516 1645921 .. 1645954 +  -2.3  -3.33737   CGCCAGCTATGTGGG     GGAGGG-GTGATGC CCAGAAT GCGCCACGCCCGCC     TTCTCCGCCTTCCTC  46 16
     amb1517 NONE
     amb1518 NONE
     amb1519 1649757 .. 1649773 +  -2.1  -3.35679   CCGACTGCGAAAAGG              CGGATAG CGA CGCTCCG              TTCTAGGTCGCGCCC  46 3
     amb1520 1650560 .. 1650599 + -14.2  -3.30124   GCGTCATGCTGTGAC  TG-TTGCGCCCGCCCTGGG AAC CCCGAGGCGGGCGCCGCCA  TTCTGGGCGGTCGCA  86 70
     amb1521 NONE
     amb1522 1652868 .. 1652879 +  -7.2  -3.12351   TGGGGTATCCGCCGG                GCGG CGGC CCGC                 TTCGCTCTCGACCAG  54 88
     amb1523 NONE
     amb1524 1656432 .. 1656452 + -11.1  -4.20136   TGGCGTTCGCAACCC            GGCCCGG CCTCTCA CCGGGCC            TTTCCTTTTGGGGGT  88 78
     amb1525 1656940 .. 1656956 +  -2.2  -2.79183   GGGGGGCAAGCCCCA              TTCGCG GGGGG CGGGAA              TATGATCGGCCTCGC  39 4
     amb1526 1657575 .. 1657604 + -17.1  -5.37593   TGTCTCCCTAAACTC       AGCCCCCATCCGG TTCG CCGGGTGGGGGCG        TTTTTTCGTTTGCGC 100 160
     amb1527 NONE
     amb1528 1660205 .. 1660252 +   -12  -2.63301   GCCGCGCTGGGGGTA TGACCACCTTCGCTCCGGGTGGA TGT TCAACCCGGAGC-AAGGGGCGCA TAATATGCCAATGTC  69 23
     amb1529 NONE
     amb1530 NONE
     amb1531 1662658 .. 1662670 +  -6.2  -4.07568   CACCGCCACGGTGCA                GGCC ATGGC GGCC                TTTTCGCCCAGCAAG  66 243
     amb1534 NONE
     amb1535 1665965 .. 1665988 + -14.6  -3.76224   CCACTTCCAGCAGCA          CCGCCATCTG GTGA CGGATGGCGG           TTTCATCCATGGCGA  87 85
     amb1537 1667144 .. 1667160 +  -3.8  -3.12449   CGCTCTGCCAGATGC              TATATG CATTT CATATA              TATGTATTGCTACCG  45 50
     amb1538 1669313 .. 1669334 + -10.8  -3.05844   CAAGCTCGAAGCACA           GGTGGCGG TTCCGT CCGCCGCC            TCTTCGCGTCCGCGC  66 94
     amb1539 NONE
     amb1540 NONE
     amb1541 1671505 .. 1671534 + -20.9  -3.32647   CCGCCGCCTGAGGGC       GTTGCGGTGATCG GTTC CGATCACCGCAAC        TTGGTATGATTCCGG 100 116
     amb1542 1672421 .. 1672440 +  -4.2  -2.78463   GGGCCGTAACTGGCT            GCGCTGGCG GGT CGCGAG-GC            TCTGCTGCGCGAGGT  43 32
     amb1543 1673827 .. 1673840 +  -9.5  -2.57132   TCTTACCGAGAACGG               GGGGC GGGA GCCCC                GTTCTAGCCCCCCAC  60 148
     amb1545 NONE
     amb1546 1677832 .. 1677855 +   -21  -4.95484   ATAAAGGTCTACACT          GGGCCGCCGG TTTT CCGGCGGCCC           TTTTCTTTGGTCATC 100 55
     amb1549 1679426 .. 1679437 +  -5.8  -3.40403   AAGGGCGAGTGATAC                CGCA GACT TGCG                 TTGTCATCCCGAACG  53 29
     amb1553 1684334 .. 1684360 + -12.3  -3.02511   CGCATTCGCGGCCGT         CCAGCGGTCGA ATATG TCGACGGCTGG         TATTACGGCAATCCG  73 115
     amb1555 1685917 .. 1685970 + -17.4  -3.57144   GCACGAATCGGATTA GGGTCCGGCGCCCCGTCATCCCGGC CTTGA GCCGGAATGACGGGGCAG-GGACGC TTTACACATAGCCGA  95 25
     amb1557 1688154 .. 1688169 +  -4.6  -3.53444   AGGCGGAAGATGGCG              TCCTCG TTCT CGCGGA               TTTCCGCCGCGCTGA  52 413
     amb1560 1691777 .. 1691815 + -18.9  -4.59511   CCCCGGGGAGTACCG  GCCAGATCGGGTCGCCGC GCAA GCGGCGGCCCGATC-GCC   TTTTTGGGGGATGTT 100 173
     amb1571 1701090 .. 1701100 +  -6.8  -3.34192   AGGACGGCCTTCATC                 TGGG CGT CCCA                 TTCCTTGCCGGCGTT  54 445
     amb1575 NONE
     amb1576 NONE
     amb1577 1707335 .. 1707391 + -20.2   -2.6927   GGTCCCCGGACGGTA GCCTATCCCAGCGCGTCCCGTCCGGGGC ATC GCCCCGGACGGG-TGCGG-GCGATAGCC TGATCTATACCGCCT 100 25
     amb1586 1717450 .. 1717464 +  -7.1  -3.14344   GTGATGCCGTTCGTG               CGGTC CATTC GACCG               TTCGTGCAGACACTG  54 37
     amb1587 1717860 .. 1717881 +  -8.7  -2.61264   GCTGAACCGGGTTTA           GGGTATGGT GCGG GCCATGCCC            ATTCTCGCTCCCGCC  57 36
     amb1588 1718420 .. 1718441 +  -6.5  -3.21416   CCTGTTGGACCACAG           CAGGAGGAG ATCC TTCCTCCCG            TTGGTCGTCAGGATG  54 102
     amb1589 1719469 .. 1719524 + -10.4  -3.23692   CGTCGGCGTTCTCCT CGCCGGAGAGGGCGGCG-G--CGGCGA AGCCG TCGCCGATCTCGACGCCCTTGACGGCG TTGATGCTCATCATG  63 512
     amb1595 1723304 .. 1723330 + -17.3   -5.2853   TATTCCCCGCCTTGA         TGGGCGGCCGC AGGAC GTGGCCGCCCA         TTTTCTTTTTCGGTC 100 58
     amb1596 NONE
     amb1597 1724427 .. 1724440 +  -8.1  -5.23644   GAAGGGCGGCCTGCT               GGACG CGGG CGTCC                TTTTTCTCTTTAATT  93 39
     amb1598 NONE
     amb1599 1727066 .. 1727077 +  -7.2  -2.98493   TTCGCAGCGCAGGAT                GCCG CTGT CGGC                 TGATTTGATGGTGAC  51 131
     amb1606 NONE
     amb1607 1734829 .. 1734846 +  -3.3  -4.05446   CAGCAGGTGGTCGGG             ATTGGCC GGGC GGCCGAA              TTTCTCGTTGCCCGC  59 453
     amb1609 1735865 .. 1735883 +  -5.2  -3.34715   CCGGGATCGAGGGCT             TATGCTGC GGC GCAGCAGG             TCTTTGCCCCCGGTG  53 199
     amb1610 1736784 .. 1736819 +  -6.8  -5.65927   GGCAGGGCACCCGCC    CTGACCCGTTCGGAGGC ACA GCCTCCGAACCTC-CAG    TTTTTTATTTCAATG 100 133
     amb1612 NONE
     amb1613 1740168 .. 1740195 + -10.4  -3.53444   TCTGCGCCGGCCCTT        GGCTCTCGCGGC ATAA GCCGCGCCGGCC         TTTGGCCGCAACTCC  71 74
     amb1614 1742564 .. 1742580 +  -2.1  -4.15222   CCGGCAGGGGTGGTT              GCCAGCC CGC GGGTGGA              TTTGTTAAACAAGGT  59 42
     amb1615 1743930 .. 1743955 +  -9.7  -3.30124   CCACAAACAGGTTGT         CGCTTTCGGAGC TTG GC-CCGAATGCG         TTATAACGCCTCGCC  66 44
     amb1616 1745205 .. 1745224 +  -6.4  -4.07568   AGTCCCGCCGCCACC            GGCGG-GTC GAG GACATCGCC            TTTTCCGCCGCCCGC  66 92
     amb1617 1747663 .. 1747682 +  -3.5  -3.14132   TCCTTGTCATTCCGA            GCGAAGA GAGGAA TCTCCGC             TTGATGGCAAGGAGC  43 47
     amb1618 NONE
     amb1619 1749721 .. 1749737 +  -3.6  -3.53012   CGTCGGCGTCTAGTG              TGGCCC CACAC GCGCCA              TTTCGAACCGGGGGG  51 57
     amb1624 1754736 .. 1754746 +  -6.8  -4.08064   ACTTTGTTGGCCCTC                 GGAC GCA GTCC                 TTTTCCCCGCCGATT  68 452
     amb1627 1762126 .. 1762140 +  -2.2  -3.65714   TGAAATGGCATGATG               TAATTT TGT AAGTTA               TTTGGCCTATGGTTT  51 28
     amb1629 1767564 .. 1767601 + -17.2   -4.4078   TATCATCGGATCGCG   TTA-CCGGGGCAGGTTG ATCAC CAACCTGCCCCGGATGA   TTTTAGTTAAGAAAC 100 46
     amb1633 1771886 .. 1771899 +  -2.3  -4.39407   TTAAAGGAGGCGTTT               GCGGT CGTA GTCGC                TTTTGGATTGTTTGA  62 316
     amb1634 1773867 .. 1773883 +  -5.1  -3.86015   TTTCATCAAACCGAA              GGGATAA AAT TTCTCCC              TTTCTGGCACCAGTG  59 495
     amb1651 1789687 .. 1789717 +  -6.7  -3.29511   TGCCACCGAACCACA       TCGGCGGCCAGGG CGGCA CCCTCGGCGGCGA       TTCTGCACACCTGGG  54 289
     amb1655 1794355 .. 1794384 + -20.8  -4.07568   ACCAAATGAGGGAGG       GGCTCGCCGGTC ACAGGC GACCGGCGAGCC        TTTTCAGCCCAGGAA 100 32
     amb1657 1797758 .. 1797772 +  -5.6  -3.16683   GCCGTCGCGTCGTCG               GGCCGA TGA TCGGGC               TTGGTGCCGTGGCCT  49 165
     amb1658 1798158 .. 1798189 + -12.2  -3.72576   CTTCCTGCACTTGGC      CCGCCCCATGCCGG TGAT CCGGCATTCGGTGG       TTTCCTCCCACAGGC  77 154
     amb1661 1800551 .. 1800571 +  -3.2  -2.80512   GCCGGAAAAGTCCCT            TGCGGAAG AGGGG CTTCCACG            CTATTTGTTGCGAGT  41 41
     amb1662 NONE
     amb1663 NONE
     amb1664 1802145 .. 1802159 +  -4.9  -3.75153   TGACGGATGGCGGAC               GGGGC TCAAT GCCTC               TTTGGATTGGGCAGG  56 80
     amb1666 1804852 .. 1804868 +    -5  -2.77926   ACCCTGCGCGACAAG              CGGGCG GAGAA CGGCCG              TGCTTGACTATGATT  44 2
     amb1667 1805767 .. 1805795 +  -4.3  -4.33258   TGGGCTATCGCCCAA        GCCCATCCGGGGC GAG GCCCCGGACCCCC        TTTATATTTGCAAAT  65 49
     amb1670 1810317 .. 1810339 +  -3.3  -2.90496   ATCCGCAAGGGTGAC           TGGGTTCTG ATCGA CTGATCCCA           TGGTTTGCCGGCGGC  42 8
     amb1671 NONE
     amb1672 NONE
     amb1673 NONE
     amb1674 1813745 .. 1813779 + -17.3  -4.07568   CCGGCTGGGAGTAAA    GC-AATCGCCGTCAGC GCCC GCTGGCGGCGATTTGC     TTTTGCGCCGGGCCG 100 53
     amb1676 NONE
     amb1677 NONE
     amb1678 NONE
     amb1679 NONE
     amb1680 1818898 .. 1818917 +   -15  -5.61596   GGAACTGAGATATCG            CTCCCCGC TTCG GCGGGGAG             TTTTTTTGTGGGGGT 100 33
     amb1682 1822977 .. 1823004 + -12.7  -3.36273   CCCAAAAAGATAGAA        GCCGGCGGG AGTTGGGGAG CCCGCCGGC         TTCGTCTTGGGAGGG  79 208
     amb1686 NONE
     amb1701 NONE
     amb1702 NONE
     amb1703 NONE
     amb1704 NONE
     amb1705 1853737 .. 1853752 +  -3.3  -3.87815   CGTTGGCTGCTGTCG              GCAAT CAGCAA ATTGC               TTTCTCGCAATCGCC  55 135
     amb1708 1858198 .. 1858216 +  -5.2  -3.38314   TCCGGAATGACGGTA             TCGTTTCC CAC GGGGACGG             TCTTTGGCGCTTCCG  53 407
     amb1712 NONE
     amb1713 1862443 .. 1862485 +  -9.1  -5.00616   TCTTTACCTCTTGAG GGTGGGTTCCAAGGGAGGGG GGCT CCCCTCCCTTGGC-CCTGTA TTTTTTCGAGAGGGC 100 68
     amb1714 1863433 .. 1863450 +  -3.3   -3.5861   TCCGCCTCGCCAGGA             CGCTGCC ATGA GGGAGTG              TTGATTCTTATAAAT  49 15
     amb1715 NONE
     amb1716 NONE
     amb1717 NONE
     amb1718 1866637 .. 1866663 +  -8.7  -3.83409   TGACATTGGATTAAA         TGGAGATCGCC CAATA GGCGTTTTCCA         TTTAGTGATGTGTGA  72 203
     amb1719 NONE
     amb1720 1868619 .. 1868639 + -11.9  -2.72314   TGCGCATGATGTCTT            TGGTTGCTG TGG CAGCAGCCA            CTGTTCTTATATCTG  70 83
     amb1721 1871011 .. 1871023 +  -4.9  -4.91084   CGATGGAGGTGGATA                TGAAA ATA TTTCA                TTTTGTTCTTGCGTG  80 99
     amb1722 NONE
     amb1723 1874165 .. 1874176 +  -7.2  -4.42788   GAGGGCATTAAGGCG                GCCG CCCA CGGC                 TTTTATGCGGTTGGC  76 65
     amb1725 NONE
     amb1726 NONE
     amb1727 1876950 .. 1876960 +  -6.8  -4.09685   CAACTTAATTGCCGA                 TGGC CGT GCCA                 TTTTGACCAATAACG  68 228
     amb1730 NONE
     amb1731 1879164 .. 1879178 +  -3.5  -3.18505   GGCCAAAATTTTCAT               TGCGG AGAAA TCGCA               CTTTGGTTTTTGAAA  45 205
     amb1736 NONE
     amb1737 1884602 .. 1884619 +  -2.7  -2.71364   TGATGCAGGAAATCA             TGATGAA CTGG TTCATCC              TGATTGGAGAAGTCA  39 48
     amb1738 1885358 .. 1885380 +  -3.2  -2.56122   TGGCGCCCATGCCGA           GGGGGTGGGC AAT GCCTGACGCC           GGTTTTCTCGTCGCC  40 7
     amb1739 NONE
     amb1740 NONE
     amb1741 NONE
     amb1742 NONE
     amb1743 NONE
     amb1744 NONE
     amb1745 NONE
     amb1746 1892753 .. 1892785 + -16.9  -3.02511   GGACGATTGACACCA      GCCTCCCGGCGCCGG CCA TCGGCGCCGGGACAC      TATTCAGGAGATCAC  89 31
     amb1747 NONE
     amb1748 NONE
     amb1749 NONE
     amb1750 NONE
     amb1751 NONE
     amb1752 1896485 .. 1896505 +  -2.5  -4.37658   ATCAAAATCTCTGTC            GTCGCAATA CTT TATAGCGAG            TTTTGTCACAGCGTT  65 149
     amb1755 1897901 .. 1897922 +  -9.4  -4.28656   CCGCCCCTACGCTGA           CCCCCGAT CCATTC GTCGGGGG            TTTTCCATGTTCGAT  83 135
     amb1756 NONE
     amb1757 NONE
     amb1758 NONE
     amb1759 NONE
     amb1760 NONE
     amb1761 NONE
     amb1762 NONE
     amb1763 1902438 .. 1902450 +  -3.3  -2.62184   CGATGGCCGCTTCGG                CCAAG GAG CATGG                TGATGTCCACCCAGA  40 10
     amb1764 NONE
     amb1765 1905565 .. 1905587 + -11.2  -4.10453   CATTATCGCCCTCTC           CGGTCCCGAT TTC AACGGGGCCG           TTTTAAAGCCGTTTA  88 137
     amb1766 NONE
     amb1767 NONE
     amb1768 NONE
     amb1769 1908634 .. 1908666 + -17.7  -2.71011   CTCGCTTGGGCTCCT      TCCCCCGTGGCCG TCCCCAC CGGCCACGGGGGC      TCCTTCGAACCAGCT  89 45
     amb1770 NONE
     amb1771 NONE
     amb1772 NONE
     amb1773 NONE
     amb1774 NONE
     amb1775 1911607 .. 1911638 + -16.6  -3.65529   GTGGAACGCGTTGTG      CCGGCAGTGGGAGGA GAT TCCCCCC-CTGCCGG      TTTCCCTGGCCCTGT 100 51
     amb1776 NONE
     amb1777 NONE
     amb1778 NONE
     amb1779 NONE
     amb1780 NONE
     amb1781 NONE
     amb1782 NONE
     amb1783 NONE
     amb1784 1923404 .. 1923420 +  -3.6  -3.96148   CCGGCTGTTTTAAAA              GGTCGG ACAGG TCGGCC              TTTGTCATCCACCGG  59 76
     amb1786 1924353 .. 1924390 + -15.6  -2.83403   GGGCTGGCCCAAAAG   TCAAAGGCCCCGGAAG CGCTAA CTTCCGGGGCCCCTGA    ATTTGGTGGGCGCAC  83 107
     amb1787 1926242 .. 1926258 +  -9.4  -4.07568   CGCCCTTGGGATTCA              GGGCCT TGCCC AGGCCC              TTTTCCACCAGCCAG  78 265
     amb1794 NONE
     amb1795 NONE
     amb1796 1935746 .. 1935770 +  -9.3  -3.84825   TTGCGCCTAACCAAA          CTGCGATGAGT TGA GCTCATCACAG          TTTGGTGTAACTCCC  75 139
     amb1800 1941403 .. 1941434 +  -3.6  -3.84246   CAACGGAAGTGATCA      TCCGTGTCC-TCCCC CCA GGTAATGGGCGCGGA      TTTCCTCGTTGGCCA  57 479
     amb1806 NONE
     amb1807 NONE
     amb1808 1949790 .. 1949802 +  -4.7  -3.59262   GGAAGAACTGGCGAC                GGCGC CAT GAGCC                TTTGCGCCTCTCGCG  53 16
     amb1809 1951016 .. 1951034 +  -8.9  -3.21218   TCGAATCCCGCTTGA             CCTTCCA TGGGC TGGAAGG             TTCATGCTGAGGCCT  63 54
     amb1810 1951701 .. 1951727 +  -5.6  -2.51464   GCATCCAGGCCGGAC         CCGCCAGGGCGG CGA CCGCCTGGGCCA         CTTCGTCCATGGTCA  44 450
     amb1812 1952761 .. 1952792 +    -5  -5.19275   ATCGGTGGGCAAGGG      GTGAGGCCTTGGGC TGCC GCCCAAACCTTCCC       TTTTATTTTCTCAAT  86 22
     amb1815 NONE
     amb1816 1957280 .. 1957291 +    -3  -2.66316   GGCATAGATGGAATA                TTGA TACA TCAA                 TACTCTCGTAGGGAG  40 94
     amb1817 1958435 .. 1958445 +  -8.2  -2.62184   GCTGTACTGGCTGTC                 GGCC CGC GGCC                 TGCTCTAGGAGGGGC  53 7
     amb1818 1959009 .. 1959038 + -13.5  -5.45726   CCGAGGCGACATTTC       GAGGGCGGGGCCG GAAA CGGTCCCGCCTTG        TTTTTTTGGCCTGTA 100 49
     amb1819 1960020 .. 1960068 +  -5.3  -3.33969   GCCTGCAACAAATCC TTCG-CGCTCTGTGGCCGGTTCC GCATG GGACCCGGTCAT-GGGCGGCTAA TTATCCGGTGGCTTA  53 171
     amb1820 1960457 .. 1960485 + -13.8  -3.53012   ATTCTGAGGGGGCGC       CGCCG-CCCGGCC AAGG GGCGGGGACGGCG        TTTGGGGAAACGCAA  83 57
     amb1821 NONE
     amb1822 NONE
     amb1823 1964357 .. 1964372 + -11.8   -5.1861   GACGAAACGGGGAAG              GGGGCC TTCG GGCCCC               TTTTTTCATGATGGC 100 54
     amb1825 NONE
     amb1826 1967517 .. 1967556 +  -3.7  -3.66178   CCGGACATCGCGGGC CGGAGTGCGTC-G-GCTTCA AGC TGAAGCGCAGCCGTA-TCCG TTTGACGTTGCGCCC  54 2
     amb1827 NONE
     amb1828 NONE
     amb1829 NONE
     amb1830 NONE
     amb1831 NONE
     amb1832 NONE
     amb1833 1972964 .. 1972985 +  -7.1  -5.47218   GAAGCATGGCCCGGA           AGCCGGCGG GGAA CAGCCGGCG            TTTTTTTGCCTAAAA  95 386
     amb1834 NONE
     amb1835 NONE
     amb1836 1975052 .. 1975077 + -20.5  -4.54727   TCTGCCAATAAAGAA         GGGGCGGCATC CGAA GATGCCGCCCC          TTTTGCTTTCGCCCG 100 30
     amb1838 1976265 .. 1976293 +  -9.5  -3.91541   ACCGCCGGAACGGAA        GGCCCGTCATCTT CAG GGGATGGCTGGCC        TTGTTCCTTTACTCG  75 56
     amb1844 NONE
     amb1845 1988454 .. 1988509 + -11.6  -3.39449   CAACCTGTGGTCGAC CGGCGCCCACAGGGCCGCCCCGTCCAG GGA CGGCACGGGGCGCGCCTGAGG-TGACG TTGCTCTTCGTCGGA  73 42
     amb1846 NONE
     amb1847 1990159 .. 1990182 +  -3.8  -2.70138   TGCGGCGCAAACTGG          CGGCTTGACCG GGA CGGA-AAGCTG          GTCTTTCCTATCAGT  42 18
     amb1848 1990675 .. 1990708 + -13.2  -3.76775   CATCTGAAGTATCCG     GCGTGGATGGCCGGG ACAAG CCCGGCCATG-ACGC     TTTCGCTATATTCCC  84 34
     amb1853 1995760 .. 1995777 +  -9.8  -4.25104   ATGGCAGGAACAGCC             GCCCGG CATCCA CCGGGC              TTTTGATCAGCCCCC  80 2
     amb1863 2005134 .. 2005149 +  -3.9  -3.16564   TCGGCTTCTATAATT              CGCTC AAGGCG GGGCG               TTGATGGCGTCGCCG  45 6
     amb1864 NONE
     amb1865 NONE
     amb1866 2007764 .. 2007812 +  -2.5  -3.82097   CGCGGGCCTTGCCAT CG-ATGGAGACCAGG-TGG-GCGT CATA GCGCTCCAGCCCGGTTTCGATGCG TTTCATGACTTTGCC  54 426
     amb1872 2015578 .. 2015598 +    -9  -2.62616   TGGCATCGGCCGACA           GCGCCA-CC ACGG GGATGGCGC            TGATCTCAGGAATCG  54 159
     amb1878 2026540 .. 2026567 + -19.9  -3.07043   TCTGATCTGACGGAG        GAGCCGGCGGC ACTGCC GCCGCCGGCTC         TGTTCCGCTCATCAG 100 41
     amb1879 NONE
     amb1880 NONE
     amb1881 NONE
     amb1882 2029099 .. 2029124 +  -4.5  -3.16336   TCCCAGGGAGGAGGC         CCGGCCATGAC CGTC GTCCAGGCCAG          CTTTTCCCTTCAGCT  47 16
     amb1883 NONE
     amb1884 NONE
     amb1885 NONE
     amb1886 2032201 .. 2032211 +    -4  -3.49169   TACCACTTTCACTGG                 TCAT TAG ATGA                 TATTCTTGCTATTGA  51 91
     amb1888 NONE
     amb1889 NONE
     amb1890 NONE
     amb1891 NONE
     amb1892 NONE
     amb1893 NONE
     amb1894 NONE
     amb1895 NONE
     amb1896 NONE
     amb1897 NONE
     amb1898 NONE
     amb1899 NONE
     amb1900 NONE
     amb1901 NONE
     amb1902 NONE
     amb1903 2049910 .. 2049927 +  -2.5  -3.07962   AATAATTGTCAGATA             CCGCCGG GGGG CCGCCGA              TGTTCGCCTATGCCA  41 79
     amb1904 NONE
     amb1905 NONE
     amb1906 NONE
     amb1907 2053511 .. 2053523 +  -6.3  -3.34715   CTTGCCGCACATAAG                CGTTT CAT AAACG                TCTTTCCCAGAACTC  56 229
     amb1909 NONE
     amb1910 NONE
     amb1911 NONE
     amb1912 NONE
     amb1913 2061499 .. 2061513 +  -7.1  -3.05596   CTCCGTTCGGACCCG               CAGCC CTGAC GGCTG               TTAACTGGAGCCGTC  54 17
     amb1916 NONE
     amb1917 2064796 .. 2064808 +  -6.2  -3.17527   ATCGCAGCCGGCCGC                CGCC AGCAG GGCG                TATTGCTCCTCGGTC  51 108
     amb1921 2069610 .. 2069626 +  -2.1  -2.71364   TCCTTGATGCCAAAA              CCGGCGA GCC TCGCCCC              TGATTCGGAGACTCC  39 6
     amb1922 2070336 .. 2070349 +  -5.2  -3.41569   GAGATCGATATCTGC               CCGC AATGCC GCGG                TGTTTGGCTCGATCG  53 143
     amb1923 NONE
     amb1924 2072524 .. 2072538 +  -8.6   -4.1523   ACCGCGGCGGCAATC               CGTCAA CTG TTGACG               TTTCTCTGTCGTGGG  78 522
     amb1925 2074246 .. 2074270 +  -4.2  -4.68424   CATCGACCCGATTGT          CGCGTTATTC TGGCC GAGAAGCGCG          TTTTTCAGTGGATTG  73 477
     amb1932 NONE
     amb1933 NONE
     amb1934 NONE
     amb1935 2082224 .. 2082244 +  -8.2  -3.35813   CGCCGTCATGGCCGA            GGTGGCGT AATGA ACGCCCCC            TTGGTTCCGATCGAC  61 16
     amb1936 NONE
     amb1937 NONE
     amb1938 NONE
     amb1939 NONE
     amb1940 2085160 .. 2085199 +  -4.8  -3.14344   CTATTTTGTGCGCCA  CGATGCGGTGTATAGTCC TTGC GGACGCCCCACCCCATCG   TTGATCGAGCGCATC  47 230
     amb1941 2086546 .. 2086570 + -10.7  -3.03124   GCGAGGGGAAAAGTT          CCAGGTGGTCG GGG CGACAATCTGG          TATTGGGCGATGCGG  62 243
     amb1948 NONE
     amb1949 NONE
     amb1950 2105407 .. 2105434 +   -17  -3.92659   GGGCGTTGTACCGAA        CGGATGGTCCGC CAGG GCGGGCCGTCCG         TTTGAATTTTCACCG 100 60
     amb1951 2106528 .. 2106549 +  -5.8  -4.15833   AGTTTCTGGTGTTCG           GCGTCGAT GGCCGG ATCGCCGC            TTTTCCACTGCTCAT  64 373
     amb1955 2108776 .. 2108807 +   -13  -2.64735   CGCCCGGCGCTTGAG      GGGCTCCTTGATCG GTTC CGCTCAAGGAGCAC       TGGTCTGAGTCGGGT  71 93
     amb1957 2112119 .. 2112143 +  -3.6  -3.44229   GCCAAGATCGCCATT         GTGCCGGTGGT GGCG ACCATTGG-AC          TTGTCATCATCGCCT  49 248
     amb1959 NONE
     amb1960 2114287 .. 2114313 +   -18  -4.17296   GCGCCGACCATTTCA         TGCCGCCCGCCA ATT TTGCGGGCGGCA         TTTGTATGTGTGGCG 100 50
     amb1961 2115712 .. 2115724 +  -6.9  -4.52857   GCGCGCGCCGATTGG                CCGGG CTG CTCGG                TTTTGTCTGACGGAT  76 3
     amb1962 2116260 .. 2116273 +  -3.7  -3.71378   CGGCTTACGGACCAT               GACGG GGAG CCGGC                TTTGAGTCTGCCCTC  54 24
     amb1963 NONE
     amb1964 NONE
     amb1965 2120272 .. 2120290 +  -8.9  -3.05384   TTGGCCTGGGCCATG             TCCTCGA CGTGA TCGAGGA             TTGGGTGGCCGCCAA  60 308
     amb1966 NONE
     amb1967 NONE
     amb1968 2126928 .. 2126969 + -16.5  -3.14132   CATGACCGTCCCGGT GACCTGGGCG-CCCAGGCTG ACG CCGCCTAGGCCGCCCAGGGC TTCCTGACCGAACAC  81 299
     amb1970 2128712 .. 2128731 +  -7.2  -3.24255   AGCTCGACGAATGAC            GTCCTAAA GGTG TTTGGGAC             TTGCATCTTCTATTG  56 27
     amb1971 2131715 .. 2131758 +   -13  -3.53012   GATGGGCTCGGCCAG CCGGCGGCGTGGCCCGCCATG GGT CGGGGCCTGCCA-GTCGCCGG TTTCAACCCAGCGCC  77 449
     amb1974 2134395 .. 2134413 +  -4.4  -2.87463   ATATTAACGCAAATT             CCGCCGGT CTG ACCTTCGG             TCTATGGGGGGGCTT  46 111
     amb1975 2135761 .. 2135778 +  -9.1  -3.07816   TCCGACTCCGTCATG             GC-GGGCG GCA CGCCCAGC             TTGGCTGGGTCGGCG  57 474
     amb1981 2141965 .. 2141987 + -12.8  -3.06796   ACGTGGACGCCGCAT           TCCGTCAGCA CCT TGTTGACGGA           TTCCATCAGATCGAA  67 498
     amb1983 2143457 .. 2143477 +  -3.2  -3.18429   ATCTACAAGTAAGGA           GGGC-CGGG GATG TTCGAGCCC            TTGATCGCGATTTTG  45 29
     amb1984 2145181 .. 2145209 +   -16  -2.82623   GGCGGGGTAGAAATT        CGGGCCGGGTTG AGTTA CAACCCGGCCCA        TGATTCTGACCCCCA  86 31
     amb1985 2146133 .. 2146161 +  -5.2  -3.15249   TCGGGGCGCGGCCCG       TGCCCGGCCCGTG ACGC CACGG-CGGCGCA        TTCCTCGAAGGTCTC  49 284
     amb1991 2153591 .. 2153616 +  -7.5  -5.10064   ATAATATGGAATGCG         AGCCCGGACCTC TTT GAGG-CCGGGTA         TTTTTATGTGTTGGG  90 427
     amb1993 2155971 .. 2155996 +  -7.5  -2.75064   CTCAACAACGACGAC         CCGGCGGTGCAG GCC CTGGGC-GCCGG         TGATTCCATGACCAA  51 208
     amb1994 NONE
     amb1995 2158019 .. 2158049 +  -6.1  -3.05384   CGCTCAACAATGACG      AC-CCGGCGGTCCAG GCC CTGGGC-GCCGGCGA      TTCCATGACCAAGAC  49 148
     amb1998 NONE
     amb1999 2162262 .. 2162320 + -16.3  -4.06182   AAAATACCCTCTGAA AAGAAAGGAAACGACAGGTGCTGAAAG CGAGC TTTTTGGCCTCTGTCGTTTCCTTTCTC TGTTTTTGTCCGTGG 100 300
     amb2000 NONE
     amb2001 2173877 .. 2173911 + -17.9  -4.87665   TGGTGTACGCGTCAT     AGGGTCCGCCCGCTT AACCG AAGCGGGCGGACCTG     TTTTTGTGGATAGGG 100 46
     amb2002 NONE
     amb2003 NONE
     amb2004 2175741 .. 2175754 +  -2.3  -3.70902   ATATGGCCGCCCAGC               CGGTT GACG ATCCG                TTTGCATATGGCCAG  51 82
     amb2007 2179943 .. 2179953 +  -2.4  -3.63837   AATAGGGAAGGGGAG                 CGGC GTG GCCA                 TTCTTGACACCTTCT  51 36
     amb2008 2180375 .. 2180390 +    -4  -4.23794   GATTAGTGGACTAAA              GCTTAT GGGC GTAAGC               TTTGTGTTGAATTGG  62 112
     amb2009 NONE
     amb2010 NONE
     amb2011 2183359 .. 2183415 +  -6.4  -3.36452   CCCGATGACGGCCGC GTCCGCCTCGGCGGTATCGACGCCACCG GCC TGGGGACG-CGGGACCGCA-AGGTGGGC TTCGTGTTCCAGCAT  56 222
     amb2012 2185045 .. 2185070 +  -5.3  -3.71848   CCAGGATACGGTTGA         CGTCGTTGTCG TCGA CGACCAGGGCG          TTCTTCATGACGGAG  58 234
     amb2014 2188778 .. 2188805 + -14.9  -2.64155   TTCCGATCGATGTCG        TACGGGCCGGC CTGAGT GCCGGTCCGTA         TCGCTTTGGCGCGCC  81 52
     amb2015 2192211 .. 2192230 +  -5.7  -2.57423   GCCCGGAATCCACCC            CG-AGGCC ACGCC GGCCTGCG            TCAATTCCTGCCTGT  46 498
     amb2017 2194270 .. 2194288 +  -6.8  -3.38991   TCTTGCCCCGTCATA             TTGTTTGC TAG GTAAACAA             TCTTGTTGCCAAGGT  58 44
     amb2018 NONE
     amb2019 NONE
     amb2020 NONE
     amb2021 NONE
     amb2022 2199800 .. 2199833 + -10.9  -2.76261   GGCAGCCCCAAAAAC     CAAAAGGCCCCCGGA TCTC TCCGGGGGCCTTGGC      ATTTCACCCTTGGGG  66 161
     amb2031 2210278 .. 2210306 +  -4.5  -4.15222   TCGATCATGGCCTTG        GACGGCAGGATCT TGA AAATCTTGCTGCC        TTTCTTGGCAAGGAT  62 450
     amb2037 2215115 .. 2215153 +  -7.6  -3.73224   AGGGTTGTATTTTGG  CTG-AAATCCGCCTGAT ATTTAA ATCAGGCTGATTTACGG   TTTCGTACGGAATAG  66 519
     amb2038 NONE
     amb2039 2216673 .. 2216690 +  -2.7  -3.14211   CGACAACTACTACCG             GGCATTCA AAT TGG-TGCC             TTAATGGGGGGGAAT  41 4
     amb2040 2219195 .. 2219207 +  -6.2   -4.1021   TCCTTCCGCCATGGG                CGGC GTGGG GCCG                TTTGTGGTTGTAGAA  66 142
     amb2043 NONE
     amb2044 2225269 .. 2225293 +    -7  -2.50113   GCAATTTCTTGAACT          GTGCGTGGCC TGTAC GGCAACGCCC          GTTGATCAAATCGTA  50 71
     amb2046 NONE
     amb2047 NONE
     amb2048 2232308 .. 2232321 +  -2.4  -2.53715   GTCATCCTGTGAACG               CCTT CTGCAT AAGG                ATTCATGATGCTCAC  38 74
     amb2049 NONE
     amb2050 NONE
     amb2051 2234244 .. 2234260 +  -4.3  -3.28712   CGAAGAAGACGTACC              GGATGCC CTT GTCGTCC              TTCTCCCGCCAGACC  49 455
     amb2054 NONE
     amb2055 2240478 .. 2240496 +  -3.8  -3.61178   AGCCCTCGGGCATCC             GGGATTGA ACT TCGATGCC             TTTACCATCAATACC  51 253
     amb2062 2245027 .. 2245040 +  -3.8  -2.78596   ATCGCCTTCCGAAAA               TCGC TATTTT GCGA                TATGATCCGCCCATG  43 66
     amb2063 NONE
     amb2064 NONE
     amb2065 2246353 .. 2246363 +  -2.4  -2.71011   AACACCTGCACAGCA                 CCGG ACA CCAG                 TCCTTCACCGCGAAT  38 464
     amb2068 2249117 .. 2249131 +    -5  -4.07568   GGCAGACGAGTTTAA               TGGAAT GCA GTTCCA               TTTTACCGAGGACAG  62 336
     amb2069 2251064 .. 2251076 +  -5.5  -3.34398   CTTGAGGATGCAAAA                CGTCG TGC CGATG                TCTTTGCCCAGGACG  53 173
     amb2070 NONE
     amb2071 NONE
     amb2072 2252311 .. 2252333 +  -5.6  -4.30576   CCACTTCCCGCTGAT           AGATTTCTTG GAC CAGGAAATCC           TTTTCCTGCTGAAGC  72 79
     amb2077 2257122 .. 2257137 +    -4   -2.8214   GTGCCTTGGCTGATG              TTGAAG TCGT CTTCGA               TGGTGTTGTGATGGT  43 311
     amb2078 NONE
     amb2079 NONE
     amb2080 NONE
     amb2081 2258712 .. 2258727 +  -3.2  -3.90318   GACACAAATGCGACA              CACGCA CCCT TGCGTC               TTTATAACCTACTGA  55 64
     amb2083 2260959 .. 2260994 + -10.2    -2.867   TAGCCCGGGCGATCC    GCGAGCGCCTGCTGCC ATGA GGCGGCTGGTGCCCGG     TGTCGTGCTCTTGCT  64 6
     amb2084 2261884 .. 2261895 +  -5.8  -2.73364   GCCGCGATGGCGATG                CGAG CGGC CTCG                 TCCTTGGGGTAGGCG  45 134
     amb2105 NONE
     amb2106 2281052 .. 2281076 +  -2.8  -2.53392   GACGGGCACTTTCCG         CCTGTCGGGGCC AAT GGCACC--CAGG         TGGGTTAAACAGTTT  39 96
     amb2107 2281369 .. 2281399 +   -14  -3.22777   CTAATCGGTTTTCCG       GATGCCGGGCCG CTCAGGT TGGCCCGGCGTC       TCTTCATCTGTCCCA  82 37
     amb2108 2282716 .. 2282737 + -18.7  -4.21607   ACCGTTTTTCGGCAA           GGCCCCCGG TCAT CCGGGGGCC            TTTGTCTTGCCTGGA 100 49
     amb2109 2283739 .. 2283774 + -11.8  -3.41359   GGCGGGGAAGTAGGG    GGAAAGGGCGAAGGGA CTCG TCCCTTCGCGCATCCC     TGTTGGTTTTGGAGG  76 28
     amb2111 NONE
     amb2112 NONE
     amb2113 NONE
     amb2114 2289324 .. 2289340 +  -7.9  -3.04144   CATCATCGATATCGG              CGACGGC CAG GCCATCG              TCTTCAAGATGGAAA  57 258
     amb2115 2291323 .. 2291363 + -16.2  -4.61231   CTCGGTTCGAACACG  GCGAAGGCCTCTTCATCC CCGGT GGGTGAGGGGGCCTTCTC  TTTTTGCCGGTATCC 100 55
     amb2116 2291771 .. 2291785 +  -4.2  -2.90496   GCCTACATCTCAACC               ACGGAT CCA ATCCGA               TCATTTCCGAGGAAG  44 71
     amb2117 2292163 .. 2292186 + -18.2  -3.75332   TGAGATGCAGATTTA          CGGCCCGGAA GCGA TTCCGGGCCG           TTTGCATTGGCGCCT 100 50
     amb2120 2294942 .. 2294959 +  -8.3   -3.1372   CCCCGAGCGTCTTAT             CGCGCCG TGTC CAGCGCG              TATTCCTCGAAAATG  57 499
     amb2126 2298795 .. 2298809 +  -2.1  -5.08601   TGGATATTAACGCGC               TTGCG CTATA TGCAA               TTTTTCTTACCGTCA  77 286
     amb2131 2306095 .. 2306108 +  -3.9  -3.63073   GTATGTTGATATTTA               TTTGT ATTT ACAAA                TTGTTCGCAACTGTG  51 47
     amb2135 NONE
     amb2136 2313463 .. 2313487 +   -20  -4.09739   GCTTTAAATGAAAAA          CCCCCGCCGG GTGGA CCGGCGGGGG          TTTTCCGAACCTTCG 100 30
     amb2145 NONE
     amb2146 2324490 .. 2324514 +  -2.8   -2.5655   GCCGTGCCCCTGATT         TTGG-GGCGGT GAAG ACCTCCGCCGA          GTTGCTCTCCGTCGC  40 41
     amb2147 NONE
     amb2148 2325780 .. 2325807 +  -9.8  -3.14132   TCAAAAGGACCGGGA        TGCGCGAAGGGA CGAG TCCCTTCGCACC         TTCATAACGGAAGCG  64 415
     amb2150 2327757 .. 2327775 + -17.4   -4.1822   ATATCTGAGGGCGGG             GGCGGCCG TCC CGGCCGCC             TTTCTTCACATCCCC 100 33
     amb2152 2329698 .. 2329731 + -16.1  -3.36273   ATAATCGCCACAATG     CGGGGCCATCCTG ATCATGCC CAGGATGGCCCTG      TTGCTGTTGCGCGCA  89 51
     amb2153 NONE
     amb2154 NONE
     amb2155 2335299 .. 2335312 +  -3.7  -3.28712   GCCCCCAGGTCAGCC               CCACC CGCA GGCGG                TTGTCGCGCACCGGG  47 472
     amb2159 2343129 .. 2343150 +  -9.3  -3.08032   CACCGCCTTTAGCTT           CGGGCCGGG TTTC CCCGTCCTG            TCGTTTTGGCGGCGC  64 29
     amb2160 2343573 .. 2343603 +    -2  -3.34013   TTTATAGTGAATTGG      CAAA-TATGGCGA AAATCA TCGGCATAGTTTG       TTCCTTGGCGGAGTA  46 73
     amb2161 2345366 .. 2345387 +  -2.9  -4.19704   GCGGGCGCGGGCGAT           G-GTGGCGGC CAG GCTGCCGTGC           TTTTCCATCAGCTTG  63 202
     amb2163 NONE
     amb2164 2347364 .. 2347392 +  -2.9  -2.60808   GCACCGCCCGGTCCT        GCGGCAGGTCGGA TTG TCCGTACTAACGC        TGACTTGTAAATCAT  40 0
     amb2165 NONE
     amb2166 2351595 .. 2351644 +    -4  -3.15544   CGATGGTCACTGCCA GCCACGCCTTG-GTGGCGCCGCG ATGGC CGTGGCGCAGCGCGTGGTGAGAC TTGGTCAGCGTCACG  45 328
     amb2171 2355722 .. 2355748 +  -2.8  -3.04501   GCGCGTTACAATACG         CTCCGAGAGGGG GGG CGCCTTGCGCAG         TCTTGCGGCATTCAT  43 54
     amb2172 NONE
     amb2173 2357294 .. 2357314 +  -2.3  -2.57013   TACGCGGGAATCTGC            GCCGACGCC TGG GGCGGCTGA            TACCTTCCGTTAAGG  38 5
     amb2174 2357566 .. 2357585 + -16.4  -2.56596   TGTGAAATGAACCGG            CCCGCCCC TTCG GGGGCGGG             TCAATTCATCCGAGA  84 36
     amb2177 NONE
     amb2178 2360800 .. 2360810 +  -6.8  -3.27029   CCGAGTCCAGGCGCT                 CCTC GTT GAGG                 TATTCGTTGATCAGG  54 519
     amb2182 2366084 .. 2366095 +  -5.8  -3.35046   TTAGGAGTTCGAGAT                CAGG CCAG CCTG                 TGTTTGCAACAATCA  53 496
     amb2185 2367553 .. 2367578 +  -9.1  -3.44146   CCCGATGCCTTGAAA         TTCGTAAGCCA TGAT TGCCTTACGAA          TTCGTTCTGCAAGCA  64 110
     amb2190 2376582 .. 2376605 +   -16   -5.1675   CAATTCACAAATTAG          CCCCGGCGGA GAAA TTCGCCGGGG           TTTTTTCATGCGTGG 100 46
     amb2191 2378983 .. 2379037 +    -4  -3.29471   ACATCGCAGTCTGGC GATGACGGCCCGTTACATCGAGTCCG ATT CGGATTCGCAGCGGCGGCTGGTCAAC TTGATCTGATCACCG  47 158
     amb2193 2381250 .. 2381263 +  -8.1   -3.3353   TTCGCATGAACGACT               CCTGC TGTT GCAGG                TGTATTTATCCCAGC  61 384
     amb2195 2386688 .. 2386715 +  -2.7  -3.76402   ACGGCGGAGGATGTT        TC-CTCGATCTG GGATA CGGTTCGAGTGA        TTTCATCAATCGCCT  56 403
     amb2199 2396454 .. 2396478 +  -5.6  -4.07568   CACTGAACCGGTTCG          GCGGGCTCGA CAGGT TTGGGCACGC          TTTTGGCCCGGCCGC  64 35
     amb2203 2399825 .. 2399843 +  -7.4  -4.44448   GGGTCAGGGCGGTAG             CCCTGC CGCGCAA GCAGGG             TTTCTTTGGACTACT  76 175
     amb2204 2400732 .. 2400748 +  -2.2  -4.56597   CCAGGTCGCCCAACT              GCCC CAGGGCAAC GGGC              TTTTTCAGAACGGCG  67 269
     amb2209 NONE
     amb2210 NONE
     amb2211 2410161 .. 2410177 +  -2.1  -2.98823   AGGACGCTTTCGAGC              GTCTTCG CGC CGGCGGC              TATATGTGAGCAAGG  40 0
     amb2212 2412153 .. 2412177 + -15.7  -5.36441   TCCATTGATGTCGAA          GGGCGCCATCC GTC GGGTGGTGCCC          TTTTTTCTATGGGGC 100 48
     amb2217 2417185 .. 2417239 +  -3.5  -2.66316   GGTGGATTGACTTCC CGCCGAGGATGGGGGGGAGGCTTG ACCAAAAG CAAGT-TCATCCCCACCGTCGGCA TGGTCTACTCCGGGC  40 31
     amb2218 NONE
     amb2219 2418999 .. 2419009 +  -6.8  -3.54424   ATTTGAAGCGATTGA                 GTCG CCC CGAC                 TTTACCAAAGTCACG  60 84
     amb2220 NONE
     amb2221 NONE
     amb2222 2421544 .. 2421569 + -18.3   -3.6682   TCCAAGGGTCAAAGG         CGGGCGGGACT TTCG GGTCCCGCCCG          TTTCCCTCAGTGGCA 100 46
     amb2223 2422472 .. 2422484 +  -2.6  -3.57462   GGTGGAGCCGTTGCT                GGCC GGTTA GGTC                TTTGACCATGAGATG  47 16
     amb2224 NONE
     amb2225 NONE
     amb2226 NONE
     amb2227 NONE
     amb2228 NONE
     amb2229 2427333 .. 2427349 + -11.5  -2.52676   TGAAAAGAAGAGAGG              CGGGGCT GAC GGCCCCG              TACCTTGACGGCGTC  65 101
     amb2230 2429239 .. 2429255 +  -4.3  -3.40403   AGCCCAGGCGCTGCT              GCTCGCC GGC GGTGAGG              TTCTGCTCCCACAGG  51 501
     amb2232 2432499 .. 2432513 +    -7  -3.69323   CCACTGGGGCTCTGG               CCGCCG ACC CGCCGG               TTTCGCTGCTGATGC  63 301
     amb2233 NONE
     amb2235 NONE
     amb2236 NONE
     amb2237 NONE
     amb2238 2441967 .. 2441994 +  -7.7  -2.73124   CAATACTTTCGGGAG        CATCCTTTCCG CTGGGT CGGGAAGGAGG         ATTTGGCGCATGGCA  54 57
     amb2239 2442655 .. 2442677 +  -9.8  -3.18681   TGATGTTCTGGGGCA           GGTCGCCGGT CTT GTCGGCGATC           TTCATGGCGTTCAGC  62 248
     amb2242 2445622 .. 2445636 +  -4.9   -3.5393   GCGCGTCCAGGCAGA               CCGGG ATGGC TCCGG               TTTCCAGGGCGTCGT  52 259
     amb2244 2447523 .. 2447581 + -16.8   -2.7361   TTTCATTTTCTGAAT CCGTTC-ACCCTGCGCGTCC-GGGGGGCG GTAT CGCCACCCAGGACGCA-AGGGTAGGGCGG TGGATTTGTCCTTGA  87 28
     amb2245 2449066 .. 2449095 +  -6.4  -4.19177   GTAGAAATGGTGGGA       TCCGGGTTGG GGCCGAATGG CCGACCCGGG        TTTCTCTTGGGGACT  69 37
     amb2246 2449951 .. 2449977 + -18.7  -3.67102   GGTTCTAAGCCTAAG         GGGCGGCCCGG CAGGA TCGGGCCGCCC         TTCTCGTTTGTGTCC 100 49
     amb2247 NONE
     amb2248 2454692 .. 2454717 +  -3.1  -3.55444   CATCGGCAAGGATAT         GATCCACCAGC CAGC GCTGCAGGAAC          TTTGCCGCCTCGAGC  49 82
     amb2252 2456897 .. 2456940 + -22.7  -6.20267   AATAAGCCTGTGATG CAAGGCCGCCCGTTCCCATCT TGAA AGATGGG--CGGGCGGCCTTG TTTTTTTATTTTTCC 100 36
     amb2253 2459254 .. 2459266 +  -4.8   -4.4296   GAGCGGCCGTGGTCC                CGCA GTCTA TGCG                TTTTGATCTGTGTTC  70 96
     amb2254 2460427 .. 2460447 +  -5.4   -3.9279   CGCGAACATGCTGGG           GTCGCGCTG TTCC CAG-GCGGC            TTTGTAGCCTTGCAT  63 394
     amb2256 2460959 .. 2460990 + -12.3  -2.55351   GGTGATCGTCGAAGC      CCAGCCTGCTTGA CATCGT TCGCGCAGGCTGG       CTTGATCTCGGCGAC  68 13
     amb2257 NONE
     amb2258 NONE
     amb2259 NONE
     amb2260 NONE
     amb2261 2464230 .. 2464245 +  -3.9  -4.06419   CGCCATCCGTGAGGG              GCTGG ACCTGA CCGGC               TTCTTTCTGCAACGC  60 15
     amb2262 NONE
     amb2263 2466925 .. 2466967 +  -6.1  -2.70932   GCCCGCCACAATGCG GGCG-AGGGGGCCAAGTTCA CCCG TGGGCGCGGCCCCTGGCGCC TGATTCACCAGGAAG  49 121
     amb2265 2469229 .. 2469282 + -20.5  -3.91897   CTGGTCCAGGCCGCC GAGTAGTCTAGATCATCGTGCGCCG GATT CGGCGCACGATGATCTAGCTTAATG TTTGTCCCTCGCCGG 100 20
     amb2266 2471168 .. 2471180 +  -5.5  -3.56594   CAGACGAAGAAATTG                TCCGT CTG GCGGA                TTTGAGGGCATTTCA  55 67
     amb2271 NONE
     amb2272 2473955 .. 2473970 +  -2.5  -4.17048   GCNCCCTGAGTTTCT              CACTC AATTAG GGGTG               TTGTTTTGGCGAAGC  59 130
     amb2273 2474466 .. 2474502 + -15.2  -3.92641   CGTCATGAATGAGTG   AGATATGCGGCCGGGGC GTTT GCTCCGGCCGCAT-TCG    TTTATAGGTCCCGTT 100 48
     amb2274 NONE
     amb2275 2475972 .. 2475999 +  -7.8  -3.85909   TGGGATTCAAGCTTG        CCGAACTTGTTGA CGA TCAGCAGGT-CGG        TTTCGGTTTCCATGG  66 260
     amb2277 NONE
     amb2278 2480632 .. 2480654 +  -6.2  -3.56378   CAATTCCATCAATTC           CGATCGCG ACATTTG CGCGACCG           TCTTGTCTTTTCCGC  56 278
     amb2283 2485269 .. 2485282 +  -5.2  -3.38316   GGCGACTGGATCGGC               GGGC GGCGTA GCCC                TTGGTTCAATCCTCC  53 15
     amb2285 2487630 .. 2487670 +  -7.6  -3.37028   AACCACGTATTTGCC CGATTCTTGGGCGGCTCCC GGAC GGGAACCGTGCA-GAATTG  TTGTGCAGTCTTGAT  61 41
     amb2286 2489210 .. 2489235 + -10.3  -2.60496   AGGTTGAGGGCGGCG         CCCAGCCAGCA GGCA TGCAGGCCGGG          ATATTTCAGCACCCG  57 419
     amb2289 2492176 .. 2492215 +  -5.7  -4.20749   CGCTCATCACTTCCT GCTCGCGCGCCTCGGGGGT GGCC ACCTCC-AGCAGC-CGAGC  TTTCTTCAGCTCTTC  69 278
     amb2291 2495148 .. 2495174 +  -2.9  -2.93708   GCCTTGAGAAACAGG        CGGCACGGCATC AGGC GATGGGG-GCCG         ATATTTTTCAGCGAC  41 271
     amb2293 2499929 .. 2499950 + -17.3  -2.63878   GTGAGAAAAAGAAAA           CCGCGCTCC GTGA GGAGCGCGG            CTTGCTTCGATCTTA  87 45
     amb2295 NONE
     amb2296 2501453 .. 2501499 +  -8.1  -4.07885   GCTACTTGCGCCCGC GCTCGATCTCGATGCCCA--CCG AGG CGGCCTCGGCATAGACATCGAGC TTTTCCACCCGGATG  71 100
     amb2301 2504814 .. 2504829 + -10.4  -3.72576   AGGGCGCGGACCTGG              GCGACC TTCA GGTCGC               TTTCGTGGGACAGCG  70 432
     amb2303 2505307 .. 2505326 + -16.4  -5.14965   GAGGAAGGCGAGCAA            GGGGCCGG GTTT CCGGCCCC             TTTTTTCATGGCGAT 100 39
     amb2304 2507558 .. 2507583 + -21.9  -3.50853   GACGACGAAACGTAG         CGGCCCCCGGA GAAA TCCGGGGGCCG          TTGTCGTTGGGAGAG 100 54
     amb2309 NONE
     amb2310 NONE
     amb2311 2512890 .. 2512907 +  -3.3  -3.65529   TTGCCGATTACCCAA             GGCGGTG CCAT CATCGGC              TTTCCGTACCGGTAT  52 56
     amb2312 2514160 .. 2514190 +  -4.8  -4.02736   GGACCCGGCAGTCCG     GC-CGGTAGC-TGGC TTTA GCCAAGCT-CCGAGC      TTTGTGCTATAACTT  62 47
     amb2313 2516456 .. 2516470 +  -5.6  -3.31461   GCGTGGATTTCCTCG               GCGGGC GGC GTCTGC               TTGTGCAGGTAGGTC  51 247
     amb2316 NONE
     amb2317 NONE
     amb2318 2522892 .. 2522927 +  -6.1  -3.54424   TGCTGCTGTAGGGGA   GGCGGTG-CCATGAGCC GCGA GGC-CGTGCACGCCGCC    TTTGCCAGCCTGAAG  58 30
     amb2319 NONE
     amb2320 NONE
     amb2321 2525391 .. 2525418 + -18.5  -3.51924   AGAGTGCGATGACAA        CAGGCTGGCGC CTTTCC GCGCCAGCCTG         TTGTCTAAATCGCCC 100 39
     amb2322 NONE
     amb2323 2527017 .. 2527045 + -11.5  -4.07885   TTCAGAATGGAAAAA        ACCCCCGGCGGAG GAT CGACGCCGGGGGC        TTTTGCCCAGAGGTA  85 55
     amb2330 NONE
     amb2331 NONE
     amb2332 2539138 .. 2539160 + -14.8  -3.92075   TCCGTCTTCCGGAAA           GGGGTCGTCC GCC GGGCGGCCCC           TTTCTGAATGGCCGT 100 46
     amb2333 2541161 .. 2541191 + -15.5  -3.34344   GCCCTCAAGGCGTGA       TGACCGGCGGAAG TGTAC CTTCTGCCGGTCG       TTCGTTGCAGGATGG  87 52
     amb2334 NONE
     amb2335 NONE
     amb2336 2544277 .. 2544304 + -19.8  -3.45945   GTCCGGAAACAGAAA        CGGCGCGGAGCC ACAG GGCACCGCGCCG         TTCATTATCGATCAG 100 202
     amb2338 NONE
     amb2339 2546917 .. 2546943 + -12.2  -2.71712   ATCAACCAAGAACAG         GGGCGGGGGC CAGGGAA GCCCCCGCCG         GTTTCCCGGGGGGAA  70 48
     amb2340 NONE
     amb2341 NONE
     amb2342 NONE
     amb2343 NONE
     amb2344 2550325 .. 2550335 +  -2.4  -3.28712   GAGGCAAGCCCAAGG                 GGCG CCG CGGC                 TTATGCCGCGAAAGC  44 86
     amb2345 NONE
     amb2346 NONE
     amb2347 2552385 .. 2552398 +  -4.5   -3.3353   GATGCTGATCGGCGC               GGTCA TCGG TGGCC                TGTATTTCTGGGGCA  51 284
     amb2348 2555229 .. 2555262 + -19.7  -2.90212   GGAAACAGGCTGAAA     CGGAAACCCCGGTCG GAAA CGACCGGGGTTTTTG      TGTCTGAAGTGGTGA 100 99
     amb2350 NONE
     amb2351 2557028 .. 2557064 +  -2.9  -4.68593   CTCTCAAACAAAAAA   GGTGA-GGGGGGTCAG CATCCC CTTGCCCCGCGTCGCC    TTTTTGGCTAATAAA  69 21
     amb2352 2557335 .. 2557353 +    -3  -2.84878   AGGGGAGTGCGAGCC             GGTGAGCG CAG CTGTCACC             ATTTCCATTGACGCC  41 60
     amb2353 NONE
     amb2354 2559376 .. 2559404 +  -8.7  -3.10622   CGCCCTGGTGCGCAT        GTAATCCCAGGCC GAG GGCCCGGGCATAC        TCTTGCATGGCTGTT  60 22
     amb2355 NONE
     amb2356 2560615 .. 2560644 + -23.7  -3.80625   CCGACCAAAAATCAG       CGGCCCGGCTCAT GAAG ATGAGCCGGGCCG        TTTCACTTATGGGGA 100 254
     amb2357 2563297 .. 2563319 +   -22   -4.1964   TTCTGACAAAAAAAA           GGCCCGGCCG ATG CGGCCGGGCC           TTTTCCCGTATTCGG 100 259
     amb2360 NONE
     amb2361 NONE
     amb2362 2566324 .. 2566356 + -13.3  -2.53263   GGCGGTGACCAGCGA      GCCGGCATGGGCCAG AAA CTGGTCCGAGGCGGC      TCCCTTCCACCTGGC  66 261
     amb2364 NONE
     amb2365 NONE
     amb2366 NONE
     amb2367 NONE
     amb2368 NONE
     amb2369 NONE
     amb2370 2576928 .. 2576966 +    -4  -3.05844   CGGCTGGAATATTTC  TGATG-CCTG-GGACG CCTCTGACC CGTCCGCGGGCCATCA  TCTTCGACTGGGACA  45 23
     amb2371 NONE
     amb2372 NONE
     amb2373 NONE
     amb2374 2580175 .. 2580190 +  -6.8  -3.26433   GAACAGCCCGGCCTC              GGTGGT GAAG GCCACC               TTGCTGGTCTGATTG  54 186
     amb2376 2583149 .. 2583165 +  -2.1  -3.54424   GCAAGGGGGGCCGGC              ATGACCG CAG CGGCCAA              TTTCACCCCGTCGCA  47 22
     amb2377 NONE
     amb2378 2586759 .. 2586782 + -19.6  -3.78329   GGGCCCAAAGAAAAA          CGGCACCGCC TGTG GGCGGTGCCG           TTTGCCTTCGTACGA 100 53
     amb2381 NONE
     amb2382 NONE
     amb2383 NONE
     amb2384 2592329 .. 2592349 + -16.1  -5.64274   CCAAGACCTCGAAAG            CCCGCCGGT TTC GCCGGCGGG            TTTTTTTATGCCTCG 100 170
     amb2386 NONE
     amb2387 NONE
     amb2388 NONE
     amb2389 2595869 .. 2595897 +    -6  -2.90723   AAGTAGGATTTCTTC       GCTTCGCGGCACC GAAG GGT-TCGGGAAGC        TGTGCTTCCCGATCG  51 35
     amb2395 NONE
     amb2396 NONE
     amb2397 NONE
     amb2398 NONE
     amb2399 NONE
     amb2400 NONE
     amb2401 NONE
     amb2402 NONE
     amb2403 NONE
     amb2404 2603628 .. 2603640 +  -3.4  -3.08464   ATTCCTGCCTCCGCA                CGTA ACGTA TACG                TTACGTGGATGATGC  43 42
     amb2405 NONE
     amb2406 NONE
     amb2407 2605565 .. 2605594 + -12.1  -3.08679   ACCGGCGGCGGGGGG       CGGCGGTGATTAC CTTC GAAATCCCCGCCG        TGTTCGATCCGGCCA  73 17
     amb2408 2605920 .. 2605935 +  -4.6  -2.71712   CCGCTACTACCGGTT              GGTCCC ATGA GCGACC               CTTTCGACAGCGGGG  44 16
     amb2409 NONE
     amb2410 NONE
     amb2411 NONE
     amb2412 NONE
     amb2413 NONE
     amb2414 NONE
     amb2415 NONE
     amb2416 NONE
     amb2417 2609553 .. 2609568 +  -4.6  -5.14163   CGTCTAGAAGAACGA              GGCGGC GGAA GCTGTC               TTTTTGTTCATGCCT  86 137
     amb2420 NONE
     amb2421 2611205 .. 2611240 + -13.2   -2.9043   GTCGGACGGGCTGGC    GGCGGCCCATCGGCTGG CGT CCATCCGG-GGCCCGCC    TGATATTCTTCTTCC  69 151
     amb2462 2640030 .. 2640048 +  -3.8  -3.53091   GCTGCTGGCCCGGGT             TCAGGCCA AGC TGGATTGA             TTTCCGGGAAGGAAT  51 7
     amb2463 2640742 .. 2640778 +  -4.4  -4.11216   CAGGCGCCGCCCGAA   CATGAAAAGGGGAAGCC GAAC GGCTTCCCCTGAA-ATG    TTTTCACGATGAGAG  64 52
     amb2467 2647947 .. 2648001 + -14.6  -2.74012   TGAACCACGAAGGAG CGAAGGCACGAAGGAACACGAAGAAG ATATC CTTCCCC-T-TTCCTTCGTGCCTTCG TGGTTCAAATCATCG  80 38
     amb2469 2651844 .. 2651862 +   -16  -3.37975   CTTAACCCATTGGCA             GGGGCGGA TTT TCCGCCCC             TTCTGAATCCTACGT  89 36
     amb2470 2653209 .. 2653234 +  -5.4  -3.34715   GCTCGGCCATGGCCC         TCGCCCCAGCC GGTAA GG-TGGGGCCA         TCTTTCAGGACAATC  51 476
     amb2473 2654389 .. 2654400 +  -4.4  -3.07344   GACCCTCACCTTTTT                TGGA GAGT TCCA                 TGTCTTCCACCGTCC  47 51
     amb2474 2654767 .. 2654793 +  -4.5  -3.16564   CCATGGACAGATCAA        CC-GAAAGAAGC TTAG GATTCTTTCAGG         TTAATGACATCCGAG  47 72
     amb2475 NONE
     amb2476 2656543 .. 2656564 +  -5.7  -2.62983   GCCAGCGGCCCGTCG           TCGGTCAGC AGCA GCAGGCCGG            TGCTGTCCCGATCCA  44 352
     amb2481 2659840 .. 2659855 +  -6.1  -3.05963   AAAGCTTCTGGACAA              GAGGC GCCGAA GCCTC               TATTCCCCTCGGCAT  52 39
     amb2482 2661687 .. 2661702 +  -7.5  -3.53012   ATCACCGCATCGGCG              GCCCG CTTGCC CGGGC               TTTCGCCGCCCAGCC  60 500
     amb2502 NONE
     amb2503 2683241 .. 2683282 +  -7.2  -2.57132   TAAGGGATGGGCATT CCGC--CGGGCCACGCCC GGCGGCAA GGGCAAGGCCCGCCGCGG CTTATGCCGCGAAAG  50 60
     amb2504 2685664 .. 2685683 +    -7  -3.16564   CGTAGCCCAAGGCCA            CCTGCCGG GCAT CCTGCGGG             TTGATGCCGTAGCCC  54 373
     amb2505 2686380 .. 2686391 +  -3.6  -2.79796   TGAACCTGGCCTGCG                CCGT CGAG GCGG                 TGTGATGGACTCCAA  43 9
     amb2506 NONE
     amb2507 2689924 .. 2689941 +  -2.6  -4.58283   GGAAACCCGGCTATC             GAACGG ATTCCA CCGTGC              TTTTTCAAGCACTTG  70 222
     amb2509 NONE
     amb2510 2692901 .. 2692912 +  -4.4  -3.58536   CCTATCTTCCGTCCA                TCGT TTAG ACGA                 TTTCCAAATCGGTTT  53 86
     amb2511 2693574 .. 2693599 + -11.7  -5.26918   CAGGGCCAACGAAAA         GCCCCCTTCCC GCGT GGGTTGGGGGC          TTTTTTGTGCCCTGT 100 46
     amb2516 2698341 .. 2698366 +  -2.6  -4.52415   GCATTCCACACCGGC        T-CTCCC-GGCC GCTG GGCTTGGGAGTA         TTTCTTGTTATGAGT  67 270
     amb2531 2714965 .. 2715012 + -10.6   -3.1886   AATCACCAGCTTGGA CATTGGCCATTGACGCGCCGG TAATTGC CCGGCGTGTCGATGG-CGGCG TTCCTGAGCTTCAGT  68 39
     amb2532 NONE
     amb2533 2716587 .. 2716634 +  -3.6  -2.52543   CCCAACCGGGAAGCA CAGCTTCCCGGACCCTTCAG CGTTTAAAAA CTGGAG-GTTCGG-AGGCTG TGCCTTCGAACGGGT  41 71
     amb2543 2727638 .. 2727648 +  -8.2  -2.62983   CGAGGCGGCCATGAA                 GGCC GCC GGCC                 TGATCTGAGGATAAA  53 7
     amb2544 NONE
     amb2545 2729244 .. 2729258 +  -3.5  -2.73124   CCAAGAACCAATCCA              CCG-GC ATCG GCACGG               CTTTCGACGATGCGA  41 462
     amb2547 NONE
     amb2548 2732921 .. 2732954 +  -5.8  -3.14393   CGCTCCATGGACGGA     AGCGCGCCCCGCAG CCTATC CTGTGCGCCGCGCC      TGTTCCATATGTCGT  49 324
     amb2550 2734725 .. 2734741 +  -3.6  -3.08438   ATGGCGGGGCGTTTC              ACGCAC AGTCG GTGCGC              TCTTCCGCTCTCCTC  45 84
     amb2551 2735652 .. 2735684 + -11.1  -2.53911   GACGAGGAGCGCGAG      GCCGGAGCCCTGGCC GGC GGCGGGGGCTCCTCC      TCGGTTCGCGATTGC  59 245
     amb2557 NONE
     amb2558 NONE
     amb2559 2743553 .. 2743600 +  -3.1  -4.52415   CGATAGACACCCGAT GGCGGGCTGCCGC-CCGCACCC GCTTA GGGCGCGATGCCCCGGTCCCCC TTTCTTCTTATGAAT  66 35
     amb2562 NONE
     amb2563 2747683 .. 2747699 +  -9.5  -3.60475   ATCATCATCCTCTAA              CACCATA AAA TATGGTG              TTTAACATGAACATT  69 146
     amb2564 NONE
     amb2565 2749264 .. 2749276 +  -3.3   -3.2486   CGAGGATACGCCTGA                TCAGC GCC GCCGA                CTTTTCCTTGCGGTC  46 226
     amb2576 2762980 .. 2762990 +  -3.2  -3.33261   GACTGCCGCCTTCCT                 GGTG CTT CATC                 TTCTCCACCTTGCCG  46 145
     amb2578 NONE
     amb2579 2765529 .. 2765554 +  -3.1   -2.5955   GCCGAAGCGTTAGAG         GCGGCCGCCAT GCCC ATGCCGCCCTC          TGCCTTCTCCCGCAT  40 28
     amb2580 2766078 .. 2766090 +  -4.7  -2.72799   CAAGGGACTGGCAAC                GGCGG TCG CCGAC                TCCTATATGTGAGAA  44 44
     amb2581 NONE
     amb2582 NONE
     amb2583 2769040 .. 2769063 + -19.6  -3.60792   TGCCGCAATGAAAAA          GCCCCGCACC TTCC GGTGCGGGGC           TTTCCCCGTTCAGGC 100 49
     amb2598 NONE
     amb2599 NONE
     amb2600 NONE
     amb2601 NONE
     amb2602 NONE
     amb2603 NONE
     amb2604 2792123 .. 2792141 +  -4.4  -2.73483   CCGAAGTCATCAGGA             GCTACACC GGT GGCGAAGC             TGCTTGAAATCGAAT  44 0
     amb2605 NONE
     amb2606 2793315 .. 2793329 +  -5.6   -2.6999   CGACGACCACCGGGA               GGAGGG ATC CCGTCC               TGGTATGGCTTTTCA  46 59
     amb2607 NONE
     amb2608 NONE
     amb2609 2797009 .. 2797019 +  -8.2  -2.64794   CGTGGAAGCCTTGCG                 CGCC AAA GGCG                 TGGTGTAGGCTTGAC  53 7
     amb2610 2799032 .. 2799059 + -14.9  -3.59262   GTGCGCAAGGATAAA        GGGGGAGGCTT GATTTA AGGCCTCCCCC         TTTACCGCTCTCCCC  88 13
     amb2611 NONE
     amb2612 NONE
     amb2613 NONE
     amb2614 NONE
     amb2615 NONE
     amb2616 NONE
     amb2617 NONE
     amb2618 NONE
     amb2619 NONE
     amb2620 2806927 .. 2806975 +  -2.7  -4.25104   CCGATCGGGAGGCAT GCCTCCCGAACCCTCCGTTT-ATT TATG AATGAAAAGGA-GGTTCGG-AGGA TTTTCCTCCGGGCGG  59 72
     amb2628 NONE
     amb2629 2818189 .. 2818200 +  -7.2  -3.79668   GCCCACACCGGCAAA                GGGC CTTG GCCC                 TTTGATCCCTTGGAT  66 62
     amb2631 NONE
     amb2632 2821456 .. 2821491 + -11.8  -3.03124   CCATTTGGGGCGATG    CCCCAAACCCCCTTTG AATT CAAAAGGGGTCCGGGG     TCTTCCCCGGTCGGG  73 67
     amb2633 NONE
     amb2634 2824360 .. 2824381 + -17.3  -5.27335   CGAGCCAAACTTCAA           GGCCGGACG CCAG CGTCCGGCC            TTTTTCTTTCCCCCC 100 114
     amb2635 NONE
     amb2636 NONE
     amb2637 NONE
     amb2638 NONE
     amb2639 2829078 .. 2829088 +  -4.6  -2.63079   GCGCACCCTACATAA                 GCGC TGT GTGC                 TCCATTATCTGAGAC  43 61
     amb2640 NONE
     amb2641 2830697 .. 2830707 +  -2.4  -3.30124   CCAGCCCGCGCACCT                 TGCG CAC CGCC                 TTCTCCGAGGTGGAA  44 463
     amb2653 NONE
     amb2654 2846053 .. 2846076 +   -16  -2.76492   CCCGGCCTCATACCA          TCGGCAGGGC TTCC GCCCTGCCGG           ATTTGGCCTACCTGA  86 54
     amb2655 2847178 .. 2847192 +  -2.1  -3.51934   TGGCAGCAGCCTTCT              TC-GGC ATGT GCCTGA               TCTTTGTCGGCGCAC  48 385
     amb2657 NONE
     amb2658 2850187 .. 2850199 +  -3.3  -3.15663   CGCCGGCATTGACCA                GGGAC AGG GTCCG                TTCCTGGCGGTCGAT  44 354
     amb2660 2853117 .. 2853151 + -12.8  -3.34089   GCCCCTTGGGCCTAA     CCAACCCGCGATGAGT TTC ACTCAGCGCAGGCTGG     TATTACTTCTTCGCG  79 12
     amb2662 NONE
     amb2663 NONE
     amb2664 2856051 .. 2856063 +  -4.7  -3.09518   GCGGTTTCTGCACAA                GGACG GGA CGGCC                TATTAACCCTTTTCG  47 7
     amb2666 NONE
     amb2667 NONE
     amb2668 2860891 .. 2860903 +  -5.5  -3.58343   TCCCGATCTCCTTGA                CTGGT AGG ACCGG                TTTACGGATGATCCA  55 182
     amb2669 NONE
     amb2670 NONE
     amb2671 NONE
     amb2672 NONE
     amb2673 NONE
     amb2674 2866620 .. 2866647 +  -6.8  -5.05113   GGAGTAGGCTAATCG        GGCTGCTCGGGG AGAA CCCCGACCCCCC         TTTTATTTCTATCCA  90 34
     amb2679 2869927 .. 2869957 +  -3.1  -3.34398   GCCGGAGTGTTGCCA       TCCGCGATCCGAC CCCAT GTGGTCTCGCGGG       TATTTCGGAAAAAAG  47 79
     amb2680 NONE
     amb2681 2871183 .. 2871195 +  -3.3  -3.23853   GCTCACCTTGATGAT                GCCGT CGT AGGGC                TGTTCCTTGCGGGAA  46 379
     amb2683 NONE
     amb2684 NONE
     amb2685 2878295 .. 2878324 + -17.1  -2.75074   GAATAGCCCAAAAAA       AGGGCCTCCCGGG GAGT CTCGGGAGGCCCA        TGCTATTGGGGTCAA  87 35
     amb2693 2887873 .. 2887894 +  -5.1  -3.15544   AGTCATGCATGCGGC           GCAG-GATGG TCT CCATCACCGC           TTCCTCGGAATAGCC  49 404
     amb2700 2893985 .. 2894024 +   -12  -2.62184   AGTTCGACCGCATCC  CGGCGCCGCTGGGTCTGT TCCG GCAGGTCCGGCCGCGCGG   TGGTGTCGAGCAGGG  61 408
     amb2703 NONE
     amb2706 NONE
     amb2707 2900009 .. 2900027 +  -3.8  -2.73875   AATTCGGCGAGCCCT             TGCTGATC ATC GAATAGCA             TGATGTTCGAGAAGG  43 9
     amb2708 2901568 .. 2901587 +  -5.6  -4.07687   CGAGCACCCGACATC            CGCCAGTG CCAC CGCTGCCG             TTTTGCGCAGCCCGT  64 220
     amb2721 NONE
     amb2722 2909359 .. 2909401 + -14.8  -4.31397   TTTAGCGTTCGTTCG CAGCTTCGCAGCGGTGGTCG GTG CGAACACCGCTGCGAACCCC TTATTTTCTGCGGCT 100 136
     amb2723 2910034 .. 2910045 +  -5.8  -3.08508   CCAGGCCGCCAGGGC                GGCA AGAA TGCC                 TAGTTTTGAGGCATC  49 11
     amb2724 NONE
     amb2725 2913019 .. 2913031 +  -9.1  -2.94099   CGGCGATACCCGACC                CGCGA CCA TCGCG                TCTGTGATGAGCGGC  59 179
     amb2726 2913745 .. 2913771 + -13.7  -5.19261   CCACTTTGTCCTCAG         TGGCGCCTACC CTCGT GGTAGGCGCCC         TTTTTTCATGGATTT 100 42
     amb2728 2916082 .. 2916105 +  -5.2  -3.28712   TGGCGGATGGCGCAG          TGGCATCCGGC GGC GCAGGA-GCCG          TTATCCACCGGCCGG  51 160
     amb2734 2920454 .. 2920468 + -12.8  -2.75844   ATCCTGCTGCAACGA               GGCGGC ATC GCCGCC               CTTTGAAATGACGGC  73 5
     amb2735 2921985 .. 2922004 +  -3.4  -3.35679   CCTTCTCCAGGCACT            CCGCCTCG ATGC CGATGCCG             TTGTCCCTGACGGAA  48 205
     amb2737 2925867 .. 2925895 +  -7.3  -3.66178   GCGAAGCCATCCTCG        ACCATGCGGGCGA GGA TGGCCCGAATGGA        TTTGGGATTGACCCC  61 350
     amb2740 2928600 .. 2928611 +  -5.8  -4.07568   CGTCTCCTTGTTTCC                GGCA ATCC TGCC                 TTTTCCGCCCCCCGC  64 481
     amb2746 2934928 .. 2934957 + -19.3  -3.02371   GGTCCGCGCAACGAA       GGGCTGGCTCTCC CCCC GGGGGGCCAGCCC        TAATTCTTTGGAAAG 100 76
     amb2749 2936771 .. 2936806 +  -6.8   -4.2586   CGGCGGGCACCCGCC    CTGACCCGTTCGGAGGC ACA GCCTCCGAACCTC-CAG    TTTCTATTGATCTCA  74 68
     amb2751 2938244 .. 2938255 +  -7.2  -3.25223   CGAGGCGATCCGCAG                GGCG TTGT CGCC                 TTCCTCGTGTCCGTA  54 382
     amb2753 NONE
     amb2754 2941014 .. 2941032 +  -4.4  -3.65996   GACCCCGACAGAGGG             TCCCGCCG CTT CGGGAGGA             TGTTTATGTCTAAGA  56 61
     amb2755 2942535 .. 2942547 +  -4.8   -3.3944   GTTGTCGCGGTCGGC                GGTG CGGAT CACC                ATTTTGTATTCGAAC  51 194
     amb2759 NONE
     amb2760 NONE
     amb2761 2947617 .. 2947632 +    -6  -3.13403   TCTGCTGCTGGATTA              CCGCCC ATGA GGGGGG               TGTTCGTCACCGGCA  52 16
     amb2762 2948228 .. 2948243 +  -3.2  -2.87468   CACCTTTACCTGTCC              GGGTGA CCCA TGACCC               TGTCCTATGATGAGC  42 13
     amb2763 2949547 .. 2949576 +  -3.5  -2.97747   GGTCCTGCGGTCCTT       GGCGAAATAGGTG GGGA CACTTATGATGCC        TCTCTGATGTACAAG  42 16
     amb2764 NONE
     amb2765 NONE
     amb2766 2952623 .. 2952659 +  -4.3   -4.0802   GCGGTCACGTGCAGC    TTCACGGTGATCTCGGC CAG GCTGAGGTCGCGGGCAA    TTTCCTTGTTGGACT  62 124
     amb2795 NONE
     amb2796 2986512 .. 2986542 +    -9  -3.53343   CAAGCTGAGCGACCG       GGGTGGGGGG CCTCGTCGCCC CCCCCTACCC       TTTCAGCAGCGCCTT  66 33
     amb2799 NONE
     amb2800 2991258 .. 2991272 +  -9.2  -3.75153   GATAAACTCATCGCC               CCGCCG CGT TGGCGG               TTTCCGTTCCCGCCA  72 58
     amb2801 2993417 .. 2993450 +  -8.7  -2.91199   TTCTTCGGCCAACGC     TCGGGCGCC-TCGGGC CCG GCCCGGCGGCTCCAGG     TGTCCTTGAGGATTC  54 416
     amb2803 NONE
     amb2804 NONE
     amb2805 2998367 .. 2998380 +  -3.1  -3.95584   TAAAGTTCCGGAGTC               TCCGT CATG ATGGA                TTTCCTTGATCGCCG  58 42
     amb2806 2999158 .. 2999171 +  -9.5  -3.14132   GCGAGGAATCGCGCC               CCGCC ATGC GGCGG                TTCATGGCGACCACG  59 469
     amb2809 3001770 .. 3001783 +  -2.4  -2.51225   CGATTGCGGTTCACT               GTAG GGATCG CTAC                GTATTACATTATGTC  38 22
     amb2810 NONE
     amb2811 3003022 .. 3003045 +   -21   -4.2349   GCTCGAAAAAAAACA          GCCCCCGGCC CTGC GGCCGGGGGC           TTTTCCATGTCAGCC 100 150
     amb2817 3008350 .. 3008388 +  -9.6  -5.00616   GGCGTGATCGCCGCT   CCACCCCCATGCCG CCTACCCCTTT TGGCATGGGGGTGA   TTTTTTGCGCAAGGA 100 34
     amb2818 3009500 .. 3009517 +  -7.7  -3.25823   GTGGCGGAATAGACC             GC-CGCCA GGG TGGCGCGC             TTGGTGTACCAGGAG  56 219
     amb2820 3010380 .. 3010406 + -20.2  -3.81539   AGCGACGCCATCGCT         GGCGCCATGACC ATA GGTCGTGGCGCC         TTTCGGTCTTTACCT 100 92
     amb2821 3012660 .. 3012683 + -11.7  -3.50853   TGGGGCATCGCCCCA          GGCGGGC-GC GGGCA GCAGCCCGCC          TTGTGCTTCGCCCAC  77 136
     amb2825 3018350 .. 3018364 +  -2.8  -3.12351   GAGCCCTGAGGCGCC               GGTTTA CCG TAATCC               TTGAGTCTCCCGGCA  43 32
     amb2826 3021027 .. 3021043 +  -4.3  -4.58283   AGACGTGCTTCATGG              CGTCGGC CTC GGCGATG              TTTTTGCCCCCCTTG  75 448
     amb2829 3026509 .. 3026522 +  -3.1  -4.56597   CGGGGGTCGTCACCC               TGTCG CCCG CGATA                TTTTTCGGGGGACCC  69 121
     amb2830 3027508 .. 3027528 +  -8.1  -2.70543   CTGAAGGGCGTTACC            CCACCCCGC CCC GCGGGGCGA            TGATCTCTAGGGTTT  53 37
     amb2833 NONE
     amb2834 3030501 .. 3030511 +  -2.4  -3.56643   GATGACGCTTGTTCC                 CGGC CCC GCCA                 TTTGCGGCATCTGCC  48 86
     amb2836 3035886 .. 3035906 +  -5.3  -4.66609   GACTCCGCCCGGGCC            GCCATCGCC GCT GCCGATGCC            TTTTTCGATCGCGTC  75 126
     amb2841 3043588 .. 3043600 +  -3.4  -5.08601   GAAGGCGCAGCCTCC                GAAC CACCA GTTC                TTTTTATTCCAATAA  78 93
     amb2846 NONE
     amb2847 NONE
     amb2848 3050022 .. 3050032 +  -3.2  -3.53012   GGCCGACGCCCTGGG                 GCAG TTG TTGC                 TTTGACCGGGCCGGA  49 10
     amb2849 3050595 .. 3050628 +  -2.4  -2.64155   GACGTCCCCTTCACC     TGCCTCGCCTCCTAC GACGA GTAGGAG-CGGATCA     TGCCTTTCGCGGGGC  38 2
     amb2850 3053117 .. 3053129 + -10.5  -2.72461   TCGCCGATAACTATA                GCGGC CTT GCCGC                CTTTGGCCAGCCTTC  63 484
     amb2852 NONE
     amb2853 NONE
     amb2854 3058479 .. 3058492 +  -2.3  -4.24204   GCCCGCTCAGCCTGG               GGCGT GACG AGGCC                TTTTCCCTGTCGCTG  59 309
     amb2856 3059632 .. 3059669 + -22.1  -2.62263   CTGAACCATGAACAC   CAACGCCCCCCTTCCTCG CGC CG-GGAAGGGGGGCGTCG   TCATGTGAGGCCGGT 100 37
     amb2858 NONE
     amb2859 3061627 .. 3061637 +  -8.2  -3.21099   CCGCACGCCCGGATG                 CGGC GCA GCCG                 TTCCTCGTCCGAGGC  56 240
     amb2861 NONE
     amb2862 NONE
     amb2863 NONE
     amb2864 NONE
     amb2865 3066573 .. 3066595 +  -2.1  -4.15044   CAGGGAACACGAATA           GAACAAA AGCAGATGG TTTGTTC           TTTGTTCCCGGAACA  59 124
     amb2866 NONE
     amb2867 3067762 .. 3067789 + -18.4  -3.85698   TTCGAGAAATGCAAA        GCCCCCCGGACC ATTT GATCCGGGGGGC         TTTGTCCGCAGCCGA 100 238
     amb2875 3075904 .. 3075957 +  -7.3  -3.92522   GCCGCCGTCGCTGCG GCCTCCGCC-TCAGCTTCCCGTGCTG GGG CGGAGCGTGAAGTTGAAGGTGGTGCC TTTCTGGGGTTCGGA  66 41
     amb2877 3079387 .. 3079403 +  -2.1   -4.3739   CTTGAACGGCAGTAG              GACGCAA CCA TGGCGGC              TTTTGTGCGGCCGTA  65 68
     amb2883 NONE
     amb2884 3084303 .. 3084332 +  -8.5  -2.82193   GGGCGCCCAGATCGT       CCAGCA-CGCCGCC CAT GGCGGCGATGGTGC       TGTCGTGGATGTCGT  58 99
     amb2888 NONE
     amb2889 3088571 .. 3088606 +   -19  -3.21099   GGCGGCCGAATAAGA    GAAGGGCCCGTTCAGC GTCG GCTGAACGGGCCCAGC     TTCGTCCTGGAGAGG 100 28
     amb2892 NONE
     amb2893 3092314 .. 3092325 +  -7.2  -2.90194   TGACCGAGACCTCTC                CCCC GGCA GGGG                 TGTACTTCACGGCAT  50 275
     amb2897 3095162 .. 3095200 +    -6  -3.12351   CGCCACCAAATAGTG  TGGTTTCGGGGCGCTACC CCTGA GGTGGCGCCCC--ACCCG  TTGGGTCTCCCCCAC  52 28
     amb2898 3095885 .. 3095925 +  -6.5  -4.07687   CAGGCCGTGGCGGGG  ACCAGCACCCGTCCGCCGC GCA GCAGCGGCCGGAAGGTGGG  TTTTGCCGCCAAGGT  66 336
     amb2901 NONE
     amb2902 3099563 .. 3099573 +  -5.4  -2.86164   CGTGGCCCTACAGGC                 CGTT GAT AACG                 TGTGATCCTTGAAAG  47 10
     amb2903 3100485 .. 3100499 +  -2.7  -3.16564   GGACGTTGCCCGCTT               CGTCG TTCGC CGCCG               TTCGTGAGGTCCCAA  41 4
     amb2904 3102483 .. 3102510 + -19.2  -4.62471   ATTACTGTAGTAACG        CGGCGCCGTTCA CTTA TGAGCGGCGCCG         TTTTGTATATGGATT 100 55
     amb2905 3103255 .. 3103267 +  -3.3  -3.30159   TGCCGGCTGGGCACA                GGCCT GCA GGGTC                TTGTCCAGGCGTTCG  46 378
     amb2907 3104858 .. 3104871 +  -2.3   -3.3573   TCCCTGATCCCGTCT               CCGAC TCCC GTCGA                TTCTGGCGTGATTTG  46 143
     amb2908 3105469 .. 3105508 + -12.1  -2.68338   CCACAGGCTGAGTAG  CGCCACCGTCGAGGCCGC GCCGG GTGGCCT-GACGCGGGCG  TACGTTTGGATTACT  69 334
     amb2921 NONE
     amb2922 3117539 .. 3117566 + -12.6  -3.05463   CTGGCCTGAAGCTGG        AGGGGGCCGTCC TGAT GGGCGGTCCCCG         TTCCATACCGGCAAT  76 32
     amb2923 NONE
     amb2924 NONE
     amb2925 NONE
     amb2926 3121222 .. 3121243 + -13.7  -3.40403   AGATTCATATTCGCC           CCTGGCCGG GCGG CCGGTCAGG            TTGTCGTCGACGAAA  83 451
     amb2935 NONE
     amb2936 NONE
     amb2937 NONE
     amb2938 3144244 .. 3144254 +  -2.4  -4.09739   GAACACCGACTTCCA                 GCCG GAC CCGC                 TTTTCCGCAGGTTGA  58 480
     amb2951 NONE
     amb2952 3154712 .. 3154730 +  -6.7  -3.54424   GCTACGCATGAACGG            TCCGAGGC GCCT GCC-CGGA             TTTCGGCGAATGCCA  58 54
     amb2953 NONE
     amb2954 NONE
     amb2955 NONE
     amb2956 3161365 .. 3161390 +  -8.9  -2.64794   TGCACCATTATGAAG         CCGGCGCCG CAACACGT CGGCGCCGA          TCCTGTCGAATTGCA  57 148
     amb2957 NONE
     amb2958 NONE
     amb2959 NONE
     amb2960 NONE
     amb2961 NONE
     amb2962 NONE
     amb2963 NONE
     amb2964 3186396 .. 3186406 +  -6.8  -2.64616   GCGGGTCTGGGGACG                 GTCC AGC GGAC                 TGATCTCGGTGGGCG  47 346
     amb2968 3199649 .. 3199665 +  -4.3   -3.4252   TCAGGACCATGCCGG              CCACCTC CTC GGGCTGG              TTGTCGTACATCACC  51 162
     amb2971 3201172 .. 3201188 +    -3  -3.53298   CGGCGCTCGGGAGTG             CCGATCA TGCA TGA-CGG              TTCCTTTCACCTGCT  49 12
     amb2972 NONE
     amb2973 3205756 .. 3205772 +  -3.5  -2.75074   ACCGGGGACTGGCCC              CGACGCC CAA GGCCGCG              TAATCTTCCGGTCGA  41 43
     amb2974 NONE
     amb2975 3209080 .. 3209119 + -16.3  -3.04144   CATGTGGTGAAGTCC  GCCGCCGCCCTGGTGCC CCATCT GGCCCCGGGATGGCGGC   TGTTCGGCATGACCG  88 259
     amb2976 3211962 .. 3211982 +  -5.3  -2.69151   AATAATTCGTAGGTT            CCGCGGTTG AAT TGACCGAGG            TCATGTGTCCGCCCC  46 29
     amb2977 3213140 .. 3213179 +  -2.7  -4.29738   CGCCGACAGGCCCGG  CACCGGCTTGCCGTCCTG CTCCT TGGGCTGGC-AGCTGGGG  TTTTCATGAATGTGG  63 382
     amb2979 NONE
     amb2980 NONE
     amb2981 NONE
     amb2982 3218175 .. 3218226 + -19.6  -3.57144   CTGCCGCAAGACCGT CAAGAACTAACCCATCCTGCGTCA AGGA TGACGCAGGATGGGTCGGTTGGTG TTTGCCCCTCGCCGG 100 16
     amb2983 NONE
     amb2984 3219798 .. 3219815 +  -3.4  -2.50816   AACCTTAATCTAACT             GGCC-CT ACCAC AGAGGCC             CTTCATCCATGCCCC  39 33
     amb2985 3221427 .. 3221450 +    -6  -3.17194   CCTGCGGACAAGAAA          GGTTGCAGTG GCGC TACTACAACC           TTGCCTTGCCCACAT  52 255
     amb2989 NONE
     amb2990 3226720 .. 3226748 + -18.2  -5.41746   TCCCGGATGAACACT       GGGACCCGCCGGC TCCG GCCG-CGGGTCCC        TTTTTTTGCCCGCTT 100 48
     amb2992 NONE
     amb2993 3232182 .. 3232192 +  -2.4  -4.33165   CCGCCTTGGGGAACT                 GGAC CAG GGCC                 TTTTCCTGAATTTCC  65 390
     amb2995 NONE
     amb2996 3236077 .. 3236094 +  -4.1  -2.76162   TGGGGAGATAGGCGG             CCATGGCG CTG CGC-GTGG             ATTTGAACTCGGATC  43 30
     amb2997 3236843 .. 3236855 +  -4.7  -3.05384   GGTATAAGTCCCCCC                CGGCG GAT CGCCC                TTGACTCCGCGCCCG  47 34
     amb2998 NONE
     amb2999 3239060 .. 3239091 + -11.5  -3.28712   TCAACCGACGCGCAA      GGCGCGGAGGC AAGGCCAAGG GCCGCCGCGCC       TTATGGCGCGGAAGC  71 68
     amb3000 3242390 .. 3242415 +  -6.9  -2.72344   TTCATCTTGACACAT         TTTCACTAACC GAAA GGCTGGTGAAA          TGCTTGCCAATCGGG  51 196
     amb3001 NONE
     amb3002 NONE
     amb3003 NONE
     amb3004 NONE
     amb3005 NONE
     amb3006 3251096 .. 3251109 +  -2.3  -3.05384   CCGCATCGAGCTGGC               GTCGC TGGA GCCAC                TTCCATGAGCGACAG  41 4
     amb3007 NONE
     amb3008 3252067 .. 3252102 +  -2.4  -3.77285   GGCAGGGCACCCGCC    CTGACCCGTTCGGAGGC ACA GCCTCCGAACCTC-CTG    CTTTTTATTTCAATG  51 68
     amb3009 NONE
     amb3010 NONE
     amb3011 NONE
     amb3012 3255745 .. 3255789 + -10.2  -3.18582   TGAGCCAGGAGCGAA GGATCTTTCA-CGGGACAGCGG CAG CCGCT-TCAAGCTGAAAGATCC TTCCTCCCTGCGGTC  68 108
     amb3013 NONE
     amb3014 NONE
     amb3015 NONE
     amb3016 NONE
     amb3017 3260968 .. 3260992 + -12.1   -3.9122   CCCGCTGAAGCACAA          GGCCCCGGT GGCGCGA GCCGGGGCC          TTCTTTCAGCCCATC  83 33
     amb3018 3263263 .. 3263291 + -13.9  -5.03994   GCCCCAAAGACAGAA       CGCCCGGCAAGC CATTAA GCT-GCCGGGCG        TTTTTCTGTCTCGCG 100 44
     amb3020 3265704 .. 3265718 +  -4.2  -3.06261   CAGCAGCACCACCTT               GGTCTC GAA GACACC               TCTTGGGGATTCGGC  44 481
     amb3032 3274690 .. 3274707 + -14.1  -4.68593   GTCCTGAGCCAAGAA             CCCCCGC GAAC GCGGGGG              TTTTTCGGTCGTGGC 100 42
     amb3035 3278003 .. 3278013 +  -2.4  -3.73224   CGGGTCGGCAAGGCT                 GGCG AAA CGGC                 TTTCATCGAGACTCA  51 438
     amb3038 3278452 .. 3278485 + -18.1  -3.84712   TAAGTTATCAGACTG     CACGATCGGCCGGCG TTTT CGCCGGCCGAAAGTG      TTTGCTGTGGACTTC 100 92
     amb3039 3280532 .. 3280549 +  -3.3  -3.05343   GGTCCTTGGTCAGTC             CCTCGAGC CGG GC-CGTGG             TGTTGACCGTATCGC  42 197
     amb3042 3282965 .. 3283001 + -17.4  -5.27335   CCCGGGACGAAAAAA   GGGCGGC-ATCCCCG GCCAGCCG CGGGGATCGCCGCCC    TTTTTCTTTCGCCCG 100 43
     amb3047 3287871 .. 3287895 +  -2.1  -4.36914   TCCATGCGATAATTT         TCGGCTA-CC GTAAGG GGATCGCCGA          TTTTGTCGCACGCCA  62 256
     amb3048 NONE
     amb3049 3289675 .. 3289690 +  -6.8  -3.21099   GCGGCGACTGGCGGA              GGGGAG GCAA CTCCTC               TTCCTCCTCCACGAC  52 225
     amb3051 3291072 .. 3291087 + -11.8  -3.90291   GACTTTGTCCATTAC              GGCCGC ATCC GCGGCC               TTTAATTCCCCACAT  83 5
     amb3052 3292756 .. 3292766 +  -6.8  -3.38581   GATACGGGTATCTCG                 CGCA TCA TGCG                 TCTTTCCGGCTTCGT  58 298
     amb3053 3295449 .. 3295470 +   -13   -5.0916   CCGCGGCAAGATCAA           GGCCCGCA CATATC TGCGGGCC            TTTTTCTATTGGAAG 100 55
     amb3054 3297303 .. 3297325 + -17.7  -5.40072   CACGGCCAAGCCAGA           GCGGCGCCC CGAAC GGGCGCCGC           TTTTTTTGCGCACCG 100 56
     amb3055 NONE
     amb3056 NONE
     amb3057 NONE
     amb3058 3302006 .. 3302027 + -10.9  -3.14211   CCGCAAATAGAGCAA           CCTGCGTTA AATC TGACGCAGG            TTGCTCAGCGGCCAT  69 31
     amb3061 3306567 .. 3306602 +  -6.8   -3.9122   GGCAGGGCGACCGCC    CTGACCCGTTCGGAGGC ACA GCCTCCGAACCTC-CAG    TTCTTTAAAACGCTG  66 91
     amb3066 3316357 .. 3316392 + -23.4  -3.53091   GGTTCGCCACGAACC    TCAAAGCGCCCCGGCC TCGC GGCCGGGGCGCTTTCA     TTTCAAGGCCGGGAT 100 44
     amb3072 3323858 .. 3323904 +  -6.6  -3.14132   CCTAACCGGTGACCA CCCGGCGG-CGGCGC-TTCA-CC GCCA GGATGAACGCGACGGCCGTCAGG TTCATGACGAAGGCG  52 29
     amb3087 NONE
     amb3088 3338096 .. 3338124 + -10.9  -2.71422   CGGCGCCGTAAGGCT        GGCCCGGCGGG CTGCCGC CCCGCTTGGCC        CTATTTGTGGCCGTG  66 30
     amb3092 3340240 .. 3340265 + -16.1  -3.06183   CGGCGGCCACCCGGT         CCTTGCCCGGG ACCA CCCGGGCATGG          TTCACTAACCCTGGG  88 41
     amb3093 NONE
     amb3094 3342450 .. 3342460 +  -3.2   -2.6063   AGAGGGCGCAGACGC                 GGGT CGC ATCC                 TCCGTTCTGAATCAG  40 112
     amb3095 3345080 .. 3345090 +  -3.2  -2.79796   TGCCCCCTTCATTAA                 TTCC AAG GGAG                 TGTACTAGGGTAAAG  41 7
     amb3096 3347287 .. 3347303 +  -4.3  -3.29144   TCCCCGGCCCGATCA              GGTCGGC GCG GCCCATC              TTCTGCAGCGCCTCG  49 180
     amb3099 NONE
     amb3100 NONE
     amb3101 3355074 .. 3355118 +  -6.3  -3.76402   AGCGGATGGCTTCCA CCGCCGAGCGGGTC-TCGCC CTGAAT GGCGGTGACCTGCTGGCCGA TTTCCTCGGTGGCCT  62 343
     amb3103 NONE
     amb3104 NONE
     amb3105 3361952 .. 3361966 +  -3.5  -3.13164   GCAAGACGACAGAAT               GGTCT CGAAC GGACC               TTCGATGCTTGCCAG  45 285
     amb3136 3382897 .. 3382925 +  -5.7  -4.73108   AAGTCTAAGGCGGGT        TGCCGCCCGGGGC GAT GCCCCGGCCCCCC        TTTTGATTTTATGAA  79 33
     amb3149 3400117 .. 3400155 + -10.3  -2.62522   GGATTGGCAAACAGG  GCGCCA-GCCTCGGGTTC GGAC GAACTCGACACATGGCGC   ATTGATGTTACATGA  62 257
     amb3154 3402899 .. 3402911 +  -3.3   -2.6342   TGATGAACAGCGACA                TCAGC GCC GCAGA                TCGCTTGATTTCAGC  40 146
     amb3155 3404400 .. 3404436 +  -4.7  -3.23708   CACGGGGAAGAAAGC    TTCATTTTCAATAAGTT ACT GAGTTATTGAAAATAAA    TGGTTTTTCGGCACA  49 81
     amb3157 NONE
     amb3158 3410327 .. 3410344 +  -8.4  -2.81471   TGCGGTCATCGGGCA             CGCCTC GGAATG GAGGCG              TGTCATGAAGTTCTC  58 0
     amb3159 3412171 .. 3412182 +  -3.6  -4.25104   GGCGTTTGGCAGTTC                TCCG CTCA CGGG                 TTTTGGTGGAACAAC  62 516
     amb3163 NONE
     amb3164 NONE
     amb3165 NONE
     amb3166 NONE
     amb3167 3425424 .. 3425456 +  -4.3  -2.93073   TCACCAACCACCATT    TGACCGCTGCTCC-TC CGGC GATGGAGC-GCG-TCA     TCATTATTGGCAAGG  44 180
     amb3168 3429027 .. 3429042 +  -7.6   -2.7634   GGATTTTGATTGTTC              CTGGAT CTCG ATCCAG               ATTTCCGATCGCATT  54 220
     amb3169 3430175 .. 3430209 + -13.2  -3.18264   TAGCCGGTTACGGCC     TCACTAAGTAAATG CCCAATC CATTTACTTAGTGA     TTACTAAGTGCAAGC  79 79
     amb3171 NONE
     amb3172 NONE
     amb3173 3434231 .. 3434265 + -14.2  -3.92592   TGGATATCTAAAAGA     GGCGGCCGGCCAGG ACATCCC CCTGGCCGGCCGAG     TTTCGTCTTGGCAAT 100 76
     amb3180 3443318 .. 3443336 +  -3.8  -2.87564   GAGATGCTCGAAACC             CTTCGAGA GCG TCTTGGGG             TCTATGCCGAGCTGG  44 120
     amb3183 3449043 .. 3449059 +  -5.7  -3.53779   CACGAAGCTCCGTAT              GGGTGGC GAT GCCGACC              TTGGTCTTTTCAGCC  54 358
     amb3186 NONE
     amb3187 3452714 .. 3452734 + -16.1  -5.26918   GGAACCGCAAAAAAG            CCCCCGGCC GAT GGTCGGGGG            TTTTTTGTGAGCTCT 100 49
     amb3195 3465410 .. 3465423 +  -4.5  -2.57132   CGAGACAGCTGCCGC               GCCGT CAGC ATGGC                CTTGTCCAGGCGCCG  42 150
     amb3198 3467293 .. 3467308 + -11.8  -5.02074   CCGGGATCAAGGCAA              GGGGGC AGAA GCCCCC               TTTTTTACGCCCTCA 100 44
     amb3202 3470937 .. 3470954 +  -2.6  -4.09739   CTTCCGCCCTCCAAG             CGGCCA AACTGA TGGGCG              TTTTCACCCCGTTGC  56 14
     amb3203 3471888 .. 3471910 + -11.2  -3.01712   AGCCAGACTCCCCAG           CACCTGGGCA CAA TGCCCGGGCG           TCTTGCCAAAGCCGA  62 451
     amb3221 3486261 .. 3486272 +  -5.8   -3.8211   AGAAACAACACCTGG                GTCG AGCC CGAC                 TTGTTGTCGATCAGC  60 405
     amb3227 NONE
     amb3228 3489927 .. 3489949 +    -4  -3.71848   CGTAATCGGCGACCT           GGAAGATGGG GGC CTCTTCGTCC           TTGTTGATGGCGACG  54 179
     amb3232 3494064 .. 3494074 +  -3.2  -3.03701   AATGATACACTAAAT                 CTTG TTT CGAG                 TATCGTTTCGTAACG  43 36
     amb3233 NONE
     amb3234 3496729 .. 3496776 +  -9.4  -3.02043   TATTTATCGCCCTTT GGCATTCTCACCGGCTTCTGCT AGCCTC AAC-GAA-CCGGTGAGAATGTC TCTTGGCAAAGGATT  64 42
     amb3235 3497371 .. 3497388 +  -6.2  -4.08216   GGGTCTGGGCGGTAG             CCCTGC CGCGAA GCGGGG              TTTTGCCGCAGCTCA  66 197
     amb3240 NONE
     amb3241 NONE
     amb3242 NONE
     amb3243 3507041 .. 3507078 +  -7.5  -2.87344   CCAGGCCGGCGAGCC   GGTG-GGGCCAGCCCCCG AGA TGGGCGACGGCCCCCGCC   TCTATCGCAGCAATC  53 333
     amb3245 NONE
     amb3246 3512779 .. 3512793 +  -3.4  -5.26316   CCACTGAAATAGAAA               GAGGGT AAT GCCCCC               TTTTTTATCAGATGC  81 94
     amb3247 3513798 .. 3513810 +  -6.9  -2.89564   CTTTTCCCGGCTGTT                TCCGC CTT GCGGG                TCTGTGACCTCGCAC  53 418
     amb3248 NONE
     amb3249 3516050 .. 3516074 + -21.5  -4.64861   CTTTGCTGTGCGATC          GGGGCGGGTAG TCA CTACCCGCCCC          TTTCTTTTGCCGAGA 100 48
     amb3250 3516578 .. 3516590 +  -9.1  -2.90075   TGGACACAAGAAATT                TCGGC ATT GCCGA                TCTCCTTCGCAACAG  56 252
     amb3252 3517231 .. 3517289 + -20.9  -2.72144   ATTCAGGTCCGCTAG G-ACCCGGCCGGGGGCTCTCCGACGGGT CCTG GCCTTCCGGAGAGCCCCCGGCCGGAAGC CTTTCGGCCGCATGC 100 26
     amb3253 3518046 .. 3518064 +  -2.2  -2.62263   CCGACCGCAAAGAGA             ATGGCCAG ATC CAGGCCGA             TGATCTCCAGCAGAT  38 469
     amb3256 3520233 .. 3520245 +  -5.5  -3.61398   GGCGTGGTCCGCTTC                TGTCG GAT CGGCA                TTGTTCCGGGGAGAG  55 246
     amb3257 3522202 .. 3522222 + -12.5  -2.79796   GCATCCCGAGGACGT            TGCGCCCCG GCG TGGGGCGCG            TCTGCTCACATGCCG  73 494
     amb3260 NONE
     amb3261 3526613 .. 3526623 +  -2.4  -3.04144   CATCGCCACCCTCAT                 CAGC TGC GCCG                 TCTTGCCGGTGGCGG  41 113
     amb3262 NONE
     amb3263 3528310 .. 3528327 +  -3.3  -5.40474   CGACGACGATCCGCC             TGGCGGC GGGC GTCACCA              TTTTTTTGAGGAAAT  90 449
     amb3266 3529116 .. 3529129 +  -6.7  -2.53876   GGCTCATCACCTCCT               CTTCC TCAC GGAAG                TGACTTCCCATCACG  47 302
     amb3269 3533113 .. 3533125 +  -9.1  -3.59979   CGGCAACATCCCGTC                CGCCA CCC TGGCG                TTTAAGCTGGACGGG  66 49
     amb3278 3555841 .. 3555880 + -15.8  -3.13504   TGACATCGTAAATCT  CTTGGAACTGGCCGTGGT TTTG GCTGCGGCCAGTTCCAAA   TCGTTTTCCTCAGAA  88 472
     amb3280 NONE
     amb3281 3558980 .. 3558996 +  -2.2  -2.87132   CCTCGGTATACTCCT              CTCTGG ACACG CCAGAC              TGTGTGGGAAGAGGG  40 337
     amb3282 3560310 .. 3560324 +  -7.8   -4.3739   CATTCGCGCCGAGAC               GCGAGC AGT GCTTGC               TTTTCTGCGCCAATG  77 183
     amb3283 3560674 .. 3560705 + -24.6  -4.64861   TAAGCCTTCAAATGA      CACGGCCGGCATTC TTGC GAATGCCGGCCGTG       TTTATTTTGGGGACG 100 38
     amb3292 3569844 .. 3569857 +  -3.7  -2.76696   CTCGCCCCAGGACGA               CCGGC CGCC GCCGC                ATTATTGAACGGGAA  43 4
     amb3293 3570297 .. 3570311 +    -5  -4.09627   TTGCCCCAAACGGCC               GCTGAT GCA ATTAGC               TTCTATTTTCTCTTT  62 214
     amb3294 3572148 .. 3572164 +    -5  -3.16564   CGCTGACCTTCCATT              CCCGCG ATGGC CGCCGG              TTGATGGGATACGAC  47 313
     amb3296 3573087 .. 3573102 +  -6.8  -3.16564   ATCGGTACCGGCCAA              GGCTGC GTAG GTAGCC               TTGATGAGCTCAGGG  52 395
     amb3300 3582189 .. 3582214 +  -5.3  -2.71144   CACTTGGCCAATTGA         CGGCGGCCTAAC AGG GCT-GGCGGCCG         TGATTGCAAGGGATC  47 26
     amb3303 3585643 .. 3585688 +  -5.9  -3.09516   TAATCCAGAGTTATG CGGGCGGTGGGGCCGTGTG CAACACAA CTCACCGCCCTGCCACACG TTCACTGATCGGGGG  49 38
     amb3304 3586785 .. 3586817 + -18.4  -2.82666   TTGCCAAGACGAAAC      TCGGCCGGCCAGGG GGATG TCCTGGCCGGCCGC      CTCTTTTAGATATCC 100 86
     amb3308 3590748 .. 3590761 +  -2.5  -4.63863   CAGAAAATAATATTT               TTTAT TTCT ATAAA                TTGTTTTTCTCTTAC  66 353
     amb3310 3592140 .. 3592151 +  -5.8  -3.67558   ATGAGGTGGAAGCCA                TGGC TCCA GCCA                 TTATTGCGCTGTCTC  58 111
     amb3316 NONE
     amb3317 3600762 .. 3600783 +  -6.5  -2.57132   CGGGTCTACCGGATC           GTAACCGTC CTCT GACGGCTGC            CTTGTGCGGCGGGGC  48 11
     amb3318 NONE
     amb3319 NONE
     amb3320 NONE
     amb3321 NONE
     amb3322 3604364 .. 3604388 +  -5.8   -3.0894   GCGTGAGTTCTATGT         TCCAACCCCGTT AAA AACGGGG--GGA         TTACCTGGGTAATTG  49 35
     amb3323 NONE
     amb3324 3606582 .. 3606600 + -10.2  -3.03124   GGCGAGATCGTTGCC             GCGCGACA GTT TGGCGCGC             TGTTCGCGCATCCAG  60 364
     amb3328 3609531 .. 3609543 +  -3.4  -2.94825   GGCCTCAATATCCTC                TGTG ATCCC CACA                ATTTCCTTGGCCTCA  42 344
     amb3332 3623548 .. 3623559 +  -4.4  -2.72344   GGAAGCGATCAGGAT                TGGT CCGC ACCA                 TCCTTGAGCGTGAAG  44 133
     amb3344 3635428 .. 3635454 +  -9.2  -3.53012   AATCGCCCCGGCTTT         GGCGGGCCGCCC GAC GGCCGACCCGGC         TTTGGGGGACCCGGC  64 510
     amb3346 3636721 .. 3636736 +  -3.2  -4.25104   CAGGTCTTCCTCGGG              CAGCGG CTCT TCGTTG               TTTTCCTCGAGCAGG  63 305
     amb3348 3640631 .. 3640648 + -14.1  -5.38047   CAGCAGTTACGAAAA             GGGCCCC GGAA GGGGCCC              TTTTTTGTCTCACTC 100 50
     amb3350 NONE
     amb3351 3644051 .. 3644064 +  -3.7  -2.66316   CTAGATCACCGACAG               GCCGC CGCT GCCGC                TCCTATGCTCGGGCC  42 58
     amb3352 3644313 .. 3644350 + -24.9  -3.37056   GAACTGATCCCCGAT   TTCCCGGCGCCGGTGAC TCCC GTCACCGGCGCCGGGGC    TTCTCAGTCGGTGAT 100 34
     amb3355 3648664 .. 3648684 +    -9  -3.56092   CCAGGCGCTTGAATT           CCGCCA-CC ACCC GGCTGGCGG            TTTCGGGCGTGATGC  66 124
     amb3361 3653157 .. 3653174 +  -6.9  -3.53811   GCGGCTTGGCGCAAT             GGGGGCA AAGG TGCCCCG              TTTCCACCGACTGGC  58 86
     amb3363 NONE
     amb3364 3655874 .. 3655886 + -10.5  -3.54424   CCCACGGGGATCAAA                GGGCC TCG GGCCC                TTTGCGGGCGTGGGC  71 59
     amb3367 NONE
     amb3368 NONE
     amb3369 NONE
     amb3370 3660365 .. 3660377 +  -4.7  -3.28712   CCGAGGCAAGGGCAA                GGCCC GCC GCGCC                TTATGGCGCGAGAGC  49 59
     amb3371 NONE
     amb3372 3661165 .. 3661221 + -17.9  -3.19192   AGCCCTGCGACCGAA GGATCTCATCCTGGAAGGGCTCGGCCG ATC CGGCACCGCCCTTCCAGACGGAGATCC TTCGCTTCGCTCAGG  93 64
     amb3373 NONE
     amb3374 3663537 .. 3663563 +  -6.5  -2.57132   AGGGGCGACAACGCC        CCGAGGCAAGGGC AAA GCCC--GCCGCGG        CTTATGCCGCGAAAG  48 51
     amb3375 NONE
     amb3376 NONE
     amb3377 NONE
     amb3378 3667919 .. 3667931 +  -2.7  -2.74122   GAAGTATGTATTTAT                TAACA AAT TGTTG                CTGTTTGTGCTAAAA  39 64
     amb3379 3669347 .. 3669371 + -12.9  -3.51229   CAGTAGCCCCGACCC          GGATTGGAGAC CAT GTCTCCAAACC          TCTCTTTTGCTTATT  81 88
     amb3382 3674246 .. 3674264 +  -4.4  -4.24948   GATGGTGACGATATC             GGAGATGG CGC CCACCACC             TTTTCGGTCTGCTGC  66 320
     amb3385 NONE
     amb3386 3680853 .. 3680867 +  -4.2  -3.58343   AGATGCCGATGCCGT               TATCGG CCA CCGAGA               TTTGCCAGTACTCGC  51 246
     amb3388 NONE
     amb3389 3684958 .. 3684983 +  -4.5   -4.1585   AGCGGGTGGCCGACC         GCCTGAGGCCC TGAT GCGCCGCAGCC          TTTTCGCCCTTCTCG  64 12
     amb3390 3686438 .. 3686453 +  -7.6  -3.50853   CCTCGCCTCCGCTCG              GGATGA CACT TCATCC               TTATCCTTCCGGAAA  62 125
     amb3393 NONE
     amb3394 NONE
     amb3395 NONE
     amb3396 3692346 .. 3692365 +  -3.4  -2.82516   AGCCCTGTCGCGTCA            TCCCGAGC GAAT GCGAGGGA             TCTCATCCTGGAACG  41 51
     amb3397 3693029 .. 3693049 +  -3.9  -3.55444   AACAGGGGTATTCCA            TCATGTCCG AAT CCGACCTGA            TTTCCCGCCTGCAGG  51 132
     amb3398 3693622 .. 3693641 +  -2.1  -2.78816   GCCCGCTTACGGGCA            GGCGTGCA ACGGC TGCG-GCC            TGTGCTGCGCCGTGG  39 95
     amb3399 NONE
     amb3400 3694193 .. 3694206 +  -5.2  -3.15579   GGGCCAGCAATTCGC               GCCG GTCGCA CGGC                TTGCTCAGGAATTCG  49 198
     amb3406 3698867 .. 3698897 + -12.7  -2.60813   GCTCCGCATCTTCCT      GGGCGAGGCCGATCG CCG CGAT-GGCCT-GCCC      CTGTTTGAAGCCATC  71 77
     amb3407 NONE
     amb3408 3702231 .. 3702256 + -20.5  -5.30616   GTTCTGACGCCAAAG         CCCCCCTTCCC CAAC GGGAAGGGGGG          TTTTTCTTTGGGTAC 100 53
     amb3409 3704832 .. 3704857 + -13.3  -3.81027   TCAAGGAACAGGGAT         GCGCGAAGGGA CGAG TCCCTTCGCCC          TTTCCCTTCCTTCAG  93 60
     amb3418 3715479 .. 3715509 +  -3.2  -4.08394   GTAGGCGTTTTCTCG       TCCGCCTCGTCG CTCTCGA CCATCAGGCGGA       TTTTGGCCGCCATCT  59 37
     amb3424 NONE
     amb3425 3754619 .. 3754664 +   -16  -2.73468   GCCGCCGCCCACGCG GCCGAGGAAGCGCGGGGGCGG TAGAT CCGCCCCCGCGTCGCC-CGAC TACTTCAGGGTCTTC  86 2
     amb3432 3760033 .. 3760067 +  -2.2  -3.95324   GGGCGCCCCTGCGCT   CGGCCT-C-GATGG-CG AAGT CGACCATCAGGATGCCG    TTCTTCTTGACGATG  56 312
     amb3435 3766092 .. 3766109 +  -4.7  -3.64703   TCCGGGCGTCATTGC             GGCCTGC CCGC GCGGCCC              TTTCCCTCACCGCGA  56 114
     amb3437 NONE
     amb3438 NONE
     amb3439 3773344 .. 3773359 +  -6.1  -3.05521   GGGCGGGTCAGCATC              TCGGC CGGAAT GCCGA               TCTTGCCGATATCGT  49 413
     amb3443 3776296 .. 3776312 + -10.1  -2.69468   TCGAACCAGCGACCT              GCCGCTT AGA AGGCGGC              TGCTCTATCCAACTG  62 91
     amb3445 3780572 .. 3780604 +  -6.8  -3.03771   CCGCGGCTGAGCACC     GGCGC-CCCCGGCCG GCGC CGACCCGGGAGGGCC      TATTCCGGCATATGC  54 31
     amb3446 NONE
     amb3447 NONE
     amb3448 3783690 .. 3783700 +  -3.2  -2.57881   CTGCATGAAGGTATC                 CATC TGA GGTG                 CTTATGGAAAACTTG  40 19
     amb3449 3784090 .. 3784100 +  -6.8   -3.6106   GGCGGTCGAGTAGGG                 CCGT TGA ACGG                 TTTCAACCTCTTCGA  60 28
     amb3450 NONE
     amb3451 3786787 .. 3786807 +  -2.5  -3.28712   CGCCTACGTAGGGCA            TAGTGCACA AAT TGTGACCTA            TTGTAGCGGAGGGGG  44 67
     amb3452 NONE
     amb3453 3789179 .. 3789200 +  -2.9  -2.57132   CCGCCGGCCGCATTC           GGCATAATG GTAC CTTAATGCC            ATTATGAGGACCGCC  40 59
     amb3454 3791253 .. 3791295 + -13.7  -3.72576   CCATTTGGGGCGATG CC-CCAAACCCCCTTTATTT TCAG AAATAAGGGAGGTTTGGAGG TTTCCTCCAACCGGG  88 62
     amb3459 3797348 .. 3797366 +  -5.3  -3.30771   GGTCTGCAGGTATTG            CGG-ATCG ATGC CGATGCCG             TTGTCGCCGATGTCG  51 224
     amb3461 NONE
     amb3462 3802481 .. 3802493 +  -6.2  -4.59773   GGCCGCGCAAGAAGC                GGGG CTGAT CCCC                TTTTTCCGAATGACG  78 18
     amb3463 3803253 .. 3803274 + -11.5  -2.84634   GGTGGGGGGATCGGG           GCGCGGCAG TTGG CTGCGGCGC            TATCCTCGTGTGAAG  66 124
     amb3464 NONE
     amb3465 3805608 .. 3805628 +  -4.5  -4.24786   CGCCCGAACCGATCC            GGGGCGATG CCC CGGCCCCCC            TTTATGTCTTATGAA  64 57
     amb3469 NONE
     amb3470 3813660 .. 3813678 + -10.4  -3.20367   CAGCTTCCACAGCTT             GATCTTCT CGC AGAAGATC             TTGATCAGCTTCTTG  62 195
     amb3475 NONE
     amb3476 3822277 .. 3822289 +  -2.6  -2.98823   TTGCCGGGGCCGGCG                CGTC ATCAG GGCG                TATCTCTCGAAAAAG  40 65
     amb3477 NONE
     amb3478 3823818 .. 3823829 +  -7.2  -2.84634   CAGGGTGGCCAGCTT                GGCC TCGC GGCC                 TATGATGGTGTCGCC  50 229
     amb3480 NONE
     amb3481 NONE
     amb3482 3828734 .. 3828751 + -14.1  -3.43961   GCTGCGCATGAAAAA             GGGGGGC TGAG GCCCCCC              TTCTCCATCTTGTCC  87 16
     amb3486 3833966 .. 3833981 + -11.8  -3.08996   TCCGAGGCCGGCGTC              GGGGGG ATAG CCCCCC               TATTCCATGACGATG  73 16
     amb3489 NONE
     amb3490 NONE
     amb3491 3837624 .. 3837636 +  -7.7  -3.37028   CGTGGGGCGAAAGCC                CATCC GGA GGATG                TTCTCCAGTGTTCAT  61 110
       mms67 3839182 .. 3839209 + -22.8  -4.43309   GGCCGACACGGACAA        GGGGCGGGTCCT GCCA AGGACCCGCCCC         TTTTGCTTGGAATTG 100 52
     amb3497 NONE
     amb3498 NONE
     amb3499 NONE
     amb3500 3846446 .. 3846456 +  -3.2  -2.87132   CGGTTTGTTCGGTTG                 CTGG CGG CTAG                 TGTCTCGAAGGAGCG  42 116
     amb3501 3846865 .. 3846879 +  -4.2  -3.04269   TGGGCGATTTCTAAC               GACCTT TGG GGGGTC               TATCTGTCATGTCGG  45 27
     amb3502 3847514 .. 3847531 +  -5.5  -3.05816   AATCGACGCGCTGCT             GGCAAGT TTCG ACTAGCC              TTCCATGAAGGCTGC  49 10
     amb3503 NONE
     amb3504 NONE
     amb3505 NONE
     amb3506 3853802 .. 3853818 + -10.1  -2.59431   CAACACCTCTTGACC              GCCCCGT AAC ATGGGGC              TAGGTTGTGCCCCCG  62 17
     amb3507 NONE
     amb3508 3856190 .. 3856202 +  -4.8  -2.71712   CGTCGCCATTGCACG                CGGA CCGAA TCCG                ATTTAGAAAGCCCGC  44 7
     amb3509 3857307 .. 3857332 + -17.5  -5.24129   CCAAGCGTTCGAGAA         GGCCCCGACGG GAAA CCGCCGGGGCC          TTTTTTATGGAAGCA 100 50
     amb3510 3858312 .. 3858335 +  -5.9  -3.60098   GCGGCGCAGTTGCTC          GCGTCCC-GG ATGGC CCAGGGCCGC          TTTCAACTCCGGCGT  56 279
     amb3512 3861129 .. 3861150 +  -8.6  -2.62184   TAAGCGGCAAAAAAC           CGCCCCCG ACGCCG CCGGGGCG            TGATATAGCACGCGC  57 1
     amb3513 3862277 .. 3862318 +  -8.1  -4.11216   GGCATAAGACCAAAA C--CGTCAGCCCGGA-AGCG TATGT CGCCATCCGGGCTGACGCCG TTTTGGGCCTCGGGA  74 48
     amb3514 NONE
     amb3515 NONE
     amb3516 NONE
     amb3517 3867191 .. 3867213 +   -17  -3.55444   TGGTCCAAAGAAAAA           GCCCCGAGGC GGC GCCTTGGGGC           TTTGGGGGCTGGCGG  91 312
     amb3526 3876614 .. 3876628 +  -4.2  -3.30635   CTTGAGCCGCAAGGC               GGCC CGGCCTA GGCC               TTCTCCCGAGATTTG  47 58
     amb3527 3877985 .. 3878003 +  -5.9  -3.54424   GCTATTTCACCCGCA             CCGGCAA GGGCG TCGCCGG             TTTCGACCGCTACAA  55 338
     amb3532 3882680 .. 3882696 +  -3.5  -4.07568   GTCCGGGCGGGTGCC              CGGCCGC GAA GCGGGGG              TTTTCAGCAGCCCGC  58 145
     amb3537 NONE
     amb3538 3890696 .. 3890707 +  -4.4  -4.14633   CCGGTAGAGCGCACC                CGTT ACAA AACG                 TATTTTTTCGCCCTA  64 34
     amb3539 NONE
     amb3540 NONE
     amb3541 NONE
     amb3542 NONE
     amb3543 3897990 .. 3898037 + -10.5  -2.71144   TATCAGGCCAGGGGA TAGTCTGGTTTCCCGCGGGCGA CGCCT TCGTCCGCGGGGCACC-GCCCA TCATTGCGCCGGGTG  63 23
     amb3546 3899188 .. 3899198 +  -8.2  -3.03635   GTCTGAGCTTTTCGC                 CCCC TGG GGGG                 TGTTCCACGGATTTC  57 35
     amb3547 NONE
     amb3548 NONE
     amb3549 NONE
     amb3550 NONE
     amb3551 NONE
     amb3552 3905251 .. 3905264 +  -3.7  -3.28712   GGACGATCAGGGACA               GCAGC AGCC GCAGC                TTCTCGCCCCCGAGG  47 244
     amb3554 NONE
     amb3555 3909709 .. 3909743 + -18.6  -4.16943   TCAAAGGCAAGCAAC     GAAAAAGGGCCCGGAG ATC CTCCGGGCCCTTGATC     TTTTCGGCTGTCGCC 100 53
     amb3561 3915175 .. 3915204 + -17.1  -5.46657   ATCCCAACCGACCGA       CGCCCCCCGGGAG GAAG CTCCCGGGGGGTA        TTTTTTCTTCGAATA 100 49
     amb3562 3915841 .. 3915883 + -13.3  -3.28712   CCGCCCTCGGCCGCA TGGCGGCCGGGATCCTGCC GACAG GGCGGGATCCCTTACGCCG TTGTCCCAGCCCCCG  82 41
     amb3564 3919770 .. 3919815 + -11.8  -2.82015   CGAGGTTCCGCTTCA CCTTGCCCGGGGGCCAGG CCTGATCATC CCTGGCGCTCGGCCAGGG TGTCCTCGATCTCGC  70 3
     amb3568 3923813 .. 3923829 +  -3.7  -3.28368   CTTCGAATGCCCCTC              GCTTG CCAAGAC CAAGC              TATTCTGACTTGACT  47 1
     amb3569 3924123 .. 3924140 + -14.1  -4.99043   ACAGCAAGGATCAAA             GGGCGCC TTCG GGCGCCC              TTTTCTTTGTCCGCG 100 69
     amb3571 3926136 .. 3926172 +  -3.6  -3.39327   GAGCAGCACCCGATG   CTCGGTG-T-GCCAGCGC ACG GCGCGGGCCAGCACCACG   TTCTCGATGTCGCGG  49 186
     amb3573 3927440 .. 3927465 + -19.7  -3.63627   CCCCGGAACAAGAAA         GGCCCCCCGGT CACC GCCGGGGGGCC          TTTAGCGTGTCCGGG 100 42
     amb3579 3932572 .. 3932585 +  -3.7  -3.14344   TCCGGGATCTTCTCC               CAGCC GATG GGCAG                TTCCTCGGACAGGTC  45 242
     amb3586 NONE
     amb3587 NONE
     amb3588 NONE
     amb3589 NONE
     amb3590 3943764 .. 3943778 +  -3.4  -3.06183   GCGCCATGAGTCCGG               GCGGAG ATC CCTCGC               TTCGCTCGGGATGAC  43 135
     amb3591 NONE
     amb3592 3946207 .. 3946238 +   -13  -3.45571   GGCTGGTAAATCGCT      TGAAGCGGGGGCGGT CAC GCCGCCCCC-CGTCA      TTACTCTTTACGGAA  79 32
     amb3593 NONE
     amb3594 NONE
     amb3595 3950174 .. 3950188 +    -7  -3.14132   GACGGACTTACGGTC               GGCGAC GAA GGCGCC               TTCCTCCAGGCCGGA  52 261
     amb3598 NONE
     amb3599 NONE
     amb3600 NONE
     amb3601 3954365 .. 3954391 + -10.8  -2.78395   GTCTGGCGGGCGCCT         CGGATCCGGCCT GAG GGGCTTGATCCG         TCCTTCCTCGAAGTT  63 12
     amb3602 3956277 .. 3956292 +  -4.6  -3.90744   CAACCGCGTCACGGC              CCAGGC CGCC GCCTGA               TTCTTTCCGCAACCC  59 10
     amb3603 3956983 .. 3957015 +  -2.5  -2.53271   CCCGCGCCGCGTTAG      GCGAAATACCAGCCT GGG AGGTCGGCAGTGCGC      ATATTGTCCCGGTCC  38 91
     amb3604 NONE
     amb3605 NONE
     amb3606 3959247 .. 3959279 +  -8.4  -3.02043   CCAAGGTCGAGGGCC     GGGTGACGGCGGTGC GGTA GGAC-GCCTTCACCC      TATTCGGGAGCCGTT  60 6
     amb3608 NONE
     amb3609 3962861 .. 3962908 +    -5  -2.52464   ATGCCCGTTGACAAG CATGCCTAAAGTCACATCTGATT GAG GATGGGATTTGCCTTT-GGCATG TGCGTTGGGCGGGGG  43 63
     amb3610 3964458 .. 3964474 +    -5  -2.66098   CGCCACGATTGACGC              GCCCCC CTGCC GGGGAC              TAGCTTTCCGCTCTT  43 55
     amb3611 3966583 .. 3966627 + -13.7  -3.11291   CGCTCTCCGTCTTCT TCTTGCCGCC-GATCCGGGGT TCCTC GCCCCGGATCAGGCGG-ATGA TGTTGGCCTTGTGGC  79 505
     amb3616 3972164 .. 3972176 +  -3.4  -4.20354   ACCCGATCCCCGTCG                TGAC ACTTC GTCA                TTTTCCGGTTAGATT  60 48
     amb3617 3974663 .. 3974684 +  -2.9  -2.58758   GTCTTACCCGATGAC           GC-GCCCCAC CTA GTGAGGTAGC           ATTGTCACAACTTGT  40 53
     amb3618 3977115 .. 3977125 +  -2.4  -3.56251   GCGGGAAAGTCTTAA                 GGAC GGA GCCC                 TTATCTGACTATTTA  47 187
     amb3619 NONE
     amb3621 3979721 .. 3979762 +  -4.2  -2.62184   CGCGACAAGACCAAG GTCCCGGGGGCGGCGTGAC CTCCC GTCCCGCC-CCCCGGCTGC TGATCTCGGCCGCCC  42 8
     amb3622 3981163 .. 3981191 +  -4.3  -2.86271   CGGGCCTTTACCCAC        CCGCCGGGCTGTG GAA CAGTGCCCGGCCA        TGATTATCATCGACA  43 56
     amb3623 NONE
     amb3624 3983056 .. 3983069 +  -6.7  -3.35046   GCATTCTGCGCACCT               TCGAG GGGG CTCGA                TCTTTAGGGGGATGG  56 137
     amb3625 3986468 .. 3986480 +  -4.7  -3.76224   CCTTCCGCCACCTCG                ACGGC GCC GCCGC                TTTCCTCGATGGCCG  58 398
     amb3627 3989337 .. 3989357 + -11.1  -3.53563   CGTAGCGGTGCAGCA            CGGCGCAAA GAA TCTGCGCCG            TTTCCAGCACCATCT  70 383
     amb3631 3991790 .. 3991844 +   -18  -2.74605   TTCAGCTGATCGTCG CCGGTCAGGGCCGCCGGATG--CTGAC CAGG GTCAGGTCGTCCGGCGGCTC-GCCCGG TACCTTTTCCCGGAA  89 32
     amb3633 3995007 .. 3995017 +  -2.4  -4.08216   GAACGTTTCCCCCGC                 GGGC TGA GCCA                 TTTTCCCGAGAATGG  58 19
     amb3635 3997725 .. 3997736 +  -3.6  -3.83026   AGCCGGAAGCGGTTC                CGCG CTCC TGCG                 TTTCGTATCACGAAA  57 62
     amb3637 3998478 .. 3998506 + -13.2  -3.92659   ACTCCGACCAAATAA        GGCCAGTCAATC CAACA GGTTGGCTGGCC        TTTACCTTTTCGGGG  87 191
     amb3638 3999722 .. 3999747 + -15.5   -3.6215   CAGCGAAAGCAGAAA         GCCGGTGG-CCA ACA TGGACCACCGGC         TTTCAACTGGCTTCC  88 42
     amb3644 NONE
     amb3645 4007566 .. 4007578 +  -4.9  -4.17316   TCGACGCCTTCGTCG                TGAAA CAA TTTCA                TTCTTTTCACGCACT  64 58
     amb3646 4008380 .. 4008390 +  -2.4  -4.15748   TGGCTTCCCGCATTG                 GGCG CTT CGCA                 TGTTTTTTAGCGTGG  59 86
     amb3648 4011249 .. 4011264 +  -6.8  -3.04144   GATCGAGAGCAGAGG              TTGCGC GACC GCGCGA               TGTTCGACCTGGCGA  54 372
     amb3651 4016198 .. 4016208 +  -4.6  -3.86346   AGACCTTGTCAAACT                 GGTC CAT GGCC                 TTTCTGAAACGGTCG  58 192
     amb3658 NONE
     amb3659 4022692 .. 4022732 + -17.5  -2.83403   GATTCAGTCCGCCTC  CCGCCGCCGGGCGGTACCT GTC AGGTGCCGTTCGGCGAAGG  CTTTCATGGACAGGC  89 46
     amb3667 NONE
     amb3668 4030180 .. 4030192 +  -3.4  -3.66908   TCGCTCTTCGGCCAA                TTCC AACGC GGAA                TTCATTTTGGAAAGG  53 118
     amb3673 4036489 .. 4036499 +  -2.4  -3.53012   CAGCCTGACTCCATA                 CCCC GTC GCGG                 TTTCGGGACACAGCG  48 191
     amb3678 NONE
     amb3679 4044526 .. 4044545 +  -8.6  -3.28924   AGCGGGTCTGGGCGT            CGATTTCC TCGG GGGAATCG             TTCTCGCCGGGGATC  58 415
     amb3681 NONE
     amb3682 4047831 .. 4047852 +  -4.3  -3.36073   CACAATCACGATTCC           GGCCTTGAGC TAA GC-CGTGGCC           TATTTCGAGGATATC  49 13
     amb3683 4049597 .. 4049622 +  -6.1  -2.64155   CCTTGTTCAGGACTT         TGGCCATCCTG AGCA CGGCATGGTCA          TCGATTTCGGCAACG  48 273
     amb3684 4050309 .. 4050320 +  -3.6  -3.68936   ATGTCATTTGCACTG                GTGG CGAG CCGC                 TTCTTCAAGTTGATA  54 272
     amb3686 4051734 .. 4051749 +  -6.2  -2.70932   CTTGAGTTGAGCCTT              GAAGAT ATTA ATCTTC               TGATTGGGGGAAACA  47 212
     amb3689 4056587 .. 4056604 +  -8.5  -3.05022   ATCGAGGGCTGACAC             CTACATC ACAT GATGTAG              TCTATCTATAACGAA  60 29
     amb3690 4058781 .. 4058792 +  -2.2  -4.19483   GCGATGCGGAACAGA                TTGC CCGC GCGA                 TTTATATCTGTGTAG  59 425
     amb3691 4059973 .. 4059998 +  -3.1  -3.14132   GAAGCCGCACCTGTA         GGCAATCGCCA TAGC TGGCCTTGGCC          TTGATGACCGGGACG  43 195
     amb3692 NONE
     amb3693 NONE
     amb3694 NONE
     amb3695 NONE
     amb3696 NONE
     amb3697 NONE
     amb3698 4064710 .. 4064721 +  -7.2  -2.70932   AACCTTCCCCAGGCC                GCCG CTTT CGGC                 TGATTGAGGCGCCAA  51 11
     amb3699 NONE
     amb3700 NONE
     amb3701 NONE
     amb3702 4067771 .. 4067801 +   -12  -3.44146   TGGCTATGCGTTATG       TGAAAAGGACGATT TGA GGTCGTCCTTTTCG       TTGCTTGTCAAACCG  76 9
     amb3704 4069820 .. 4069835 + -11.8  -5.26119   AGTAGAGGAACCATA              GGGGGC TTCG GCCCCC               TTTTCTTTTTGGAGC 100 36
     amb3705 4070235 .. 4070250 + -11.8  -4.61566   TTAAAATTCATGAAG              CGCCGC TGTT GCGGCG               TTTTGTGCTTTCACC 100 77
     amb3706 4073935 .. 4073966 +  -4.3  -2.78463   GGCCTCGCGCTTCCA      GGCGGTGGAGATCG GCAAG TGAGC-CCCCCGCC      TGTCATCCCGAGCGT  43 4
     amb3707 NONE
     amb3708 4077039 .. 4077058 +  -4.2  -3.05384   TCAACCCCGACTTCA            TTGCCCGC GGAC GAGGGTAA             TTCCCTCAAAAAGGG  45 6
     amb3709 4077372 .. 4077404 +  -4.9  -2.96216   TGCATCCCTTGACAC      ATAAGTTTATGTTGC ACT GCAACATAAACTGCC      TATCTCATGGTCAGA  46 22
     amb3710 4078062 .. 4078076 +  -6.4  -3.70902   CCGCCCGGAGCAAAT               TGCGAG TAA TTCGCA               TTTGCATCTCAGGAG  61 51
     amb3711 NONE
     amb3712 NONE
     amb3713 4081955 .. 4081975 +  -4.7  -3.01712   GCCGGCCATGAATTA            GCGAAGG CCCTCAC CTTTCGC            TGTTCCGCCGCAAGG  46 30
     amb3714 NONE
     amb3715 NONE
     amb3716 NONE
     amb3717 NONE
     amb3718 NONE
     amb3719 4089374 .. 4089385 +  -2.2   -4.2828   GGCGTTGACGCATCC                CCTG GCAA TAGG                 TTTTAGTGAGTCCCA  62 77
     amb3720 4090894 .. 4090928 + -17.1  -3.95324   AACGGCATTTTTGCG     GGGGCCGCCTTCTTC AACCG GGGGATGGCGGCCCC     TTCTTGTTGGGCGTA 100 43
     amb3721 4091737 .. 4091768 + -13.7   -3.1382   GCGGGCCGGGCCGGA      CCCGGGAGGGGAG TTCCCC CTCCTCTCCCGGA       TGTTGGGATTATTTC  79 73
     amb3723 4093627 .. 4093646 +  -4.2  -2.75069   TCCGTAGAAACCCTT            GC-CCTCCC CCA GGGAGCAGC            CTATTCTTTCGTCAA  43 83
     amb3724 4096764 .. 4096801 +  -9.1  -4.29302   CGGCAGGGCGACCGC   CCTGACCCGTTCGGAGGC ACA GCCTCCGAACCTC-CAGG   TTCTTTTGATCTCAA  81 70
     amb3726 4100157 .. 4100210 +   -12   -2.6563   CGAGTATTGATGGTT CGGCTGGTTTGAACGGACGTCAGG ACTGCATG CCTGG-GTCCGTTCAAAC-AGCCA TCGATTCTTAACCGC  69 31
     amb3727 NONE
     amb3728 NONE
     amb3729 NONE
     amb3730 4106025 .. 4106055 +  -4.6  -3.72576   CCTAGCTTCGCAGAC       GCCTTCGTCCCTAA AAA TGAGGCACGGAGGA       TTTGATGACGAAGAC  56 460
     amb3733 NONE
     amb3734 4109523 .. 4109542 + -16.4  -2.79968   CATGGTCCAGTGATC            GGGCCGGG TCTT CCCGGCCC             CTTTGCCCTTAAATC  86 28
     amb3735 4112652 .. 4112689 +  -6.1  -3.15579   GGCCGTATTGAAAAG   CGGCCGGTCCCG-GCCGA TAC TCGTCACGGGGACGGGTG   TTGCTGACGGGTTCG  52 57
     amb3736 4113848 .. 4113876 + -16.8  -5.06414   GCGGTCCAAGAAAAA        GAGGCGCTTCTC CCCGT GAGAGGCGCCTC        TTTTTCTTGGAAGCG 100 467
     amb3738 4114328 .. 4114365 + -17.9  -3.89614   AAGTCACCACCAAAA   TAATTGAGGCGCCTTTC CACC GGATGGCGCCTCAATTA    TTTATACGCATTGCG 100 78
     amb3739 NONE
     amb3740 4115933 .. 4115949 +  -2.1  -3.62224   CTGAGGGGATGGGAC              GATGACG GGG CGTCTGC              TTGTTGCGGCGGTGT  47 21
     amb3741 NONE
     amb3742 NONE
     amb3743 NONE
     amb3744 4120687 .. 4120703 +  -3.6  -2.60813   GCGCGATCTGGCCGA              GGCCCT GGGAG AGGTCC              ATGTTTGAGGCCCTC  42 1
     amb3745 NONE
     amb3746 4122813 .. 4122839 +   -13  -3.05384   ATGAAGTAATACCAG         CCTGCGTTGAGT GAA ACTCATCGCGGG         TTGGATAGGCCCAAA  76 32
     amb3749 4124853 .. 4124867 +  -4.2  -2.82516   ATCATAGGGCCCTGA               TCACCT CAG AGGCGA               TGTCATGGTCCGGGC  43 91
     amb3750 NONE
     amb3751 NONE
     amb3752 4127716 .. 4127730 +  -4.2  -2.83403   ATCAAATCCCGATGA               AGCACA TAG TGTGCG               ATTTCATGAGCCAAA  43 409
     amb3755 NONE
     amb3756 4129650 .. 4129664 +  -5.6  -3.55444   TCTCGGCGGCGAGGG               CCAGCA GCT TGCAGG               TTTCCCCGGTCAGGC  54 234
     amb3761 4136025 .. 4136067 +  -5.4  -2.67515   ACCAGAAACATATCG TCCAGTGGCTTGCCCCCC TTTGCCC GGATGGCACACCACTGGG TCGTCTCGTCATAGG  45 355
     amb3766 4144346 .. 4144363 +  -4.1  -3.86244   CTTCAGCAGCTCGCT             GCG-ACGC AAT GCGTTTGC             TCTTTGTTCTTGTCC  57 483
     amb3767 4146150 .. 4146168 +  -3.7  -4.52589   TTGGCAGAGCGTGTT             GGCCGAG AACGC CGTGGCC             TTTTGTGTCACGAGG  70 288
     amb3771 NONE
     amb3772 NONE
     amb3773 4154495 .. 4154506 +  -4.4   -3.3422   ATTTTTGATTCGTCG                TCGA TTGC TCGA                 ATTTTTGGCGGGGTG  51 48
     amb3776 4158102 .. 4158123 + -13.7   -3.6682   CGCTTAAACGCCAAA           CAGCCCCGT ACAA GCGGGGCTG            TTTCCATGAGTGCGA  88 34
     amb3778 NONE
     amb3779 4162778 .. 4162806 +  -7.2  -3.45023   CGGCGCGGTCCAACT        GGGCCGCCACGC GGCCG GCGAAGCGGCAC        TTCTCCTCGTCCTGC  56 227
     amb3781 4164696 .. 4164718 + -17.7  -2.52516   AGTAGGACCGGCCCT           GGGGCGCCG CCCGT CGGCGCCCC           CTTACTCCTCCGGCC  87 36
     amb3783 4167081 .. 4167115 +  -5.4  -3.01712   AGGCGCCCGCATAAG     AAAAGGGCCGGCTCCC CAA GGGAACCGGCCCGAAG     TCTTCCGGGAGGAAG  48 27
     amb3785 NONE
     amb3786 NONE
     amb3787 NONE
     amb3788 4172813 .. 4172826 +  -4.5  -3.31144   GCGTCCTCAACGCCT               CGCAGC TCG GC-GCG               TTCTCGACCTCGGAC  49 520
     amb3790 4185716 .. 4185758 + -11.3   -3.9392   TGAGCTATCCGTGAT C-CCGGATATGAGCCGTCCC TGAA GGGACGGCTCATGGTGGGCG TTCTTTCGCGTCCCC  81 27
     amb3791 NONE
     amb3792 NONE
     amb3793 4192418 .. 4192443 + -16.1   -4.7497   GCCCATCACGACGAA         GTCCCGGCAGG TCGC CCCGCCGGGAC          TTTTTCGTCGATCCC 100 55
     amb3806 NONE
     amb3807 NONE
     amb3808 NONE
     amb3809 4209317 .. 4209336 +  -8.5  -4.11216   CGGGTCAGGGCGGGT            GCCCTGC CGCGAA GCGGGGC             TTTTAAACGTCGAAG  78 162
     amb3811 4211825 .. 4211836 +  -7.2  -3.15544   CTGCCCGAATCCGGC                CGCC ATCA GGCG                 TTGCTGGCGGTCGCC  54 184
     amb3812 4212737 .. 4212759 +  -4.1  -3.62597   CATGAAAAGCCTATG          CGGCCCTGGCG CGA TGCC-G-GCCG          TTCTTCCCGGATCAA  51 110
     amb3818 NONE
     amb3819 NONE
     amb3824 NONE
     amb3825 NONE
     amb3826 NONE
     amb3827 NONE
     amb3828 4230739 .. 4230751 +  -6.9  -2.70932   CCGACGCCCCAATGA                CCGCG ACC TGCGG                TGATTGGGGCGCGCG  51 43
     amb3835 NONE
     amb3836 4237215 .. 4237235 +  -9.7  -5.07652   TATAGCGACAATAAA            GGCCTCC AAATTCC GGAGGCC            TTTTCTTTTGAACGC 100 69
     amb3839 NONE
     amb3840 NONE
     amb3841 NONE
     amb3842 NONE
     amb3843 NONE
     amb3844 NONE
     amb3845 NONE
     amb3846 NONE
     amb3847 NONE
     amb3848 NONE
     amb3849 NONE
     amb3850 4251850 .. 4251860 +  -5.4  -3.06796   CCCCGCGCCGCGCCA                 GGAT GGG ATCC                 TTCGCTGCGCTCAGG  49 117
     amb3851 NONE
     amb3852 NONE
     amb3853 NONE
     amb3854 4256784 .. 4256815 + -17.2  -5.63517   AACGCGCTGTAAGAC      TTGGGCCCGACCGG CTTG CCGGCCGGGCCCCA       TTTTTTGTTTCACCC 100 78
     amb3855 4258014 .. 4258037 + -18.2  -5.40072   TCGACCCCCAAATGG          CCCTCTCCGC TTCG GCGGAGAGGG           TTTTTTTACGGCCGG 100 48
     amb3856 NONE
     amb3857 NONE
     amb3858 4263145 .. 4263157 +  -3.3  -3.53563   GAATGCTGCAGGAAG                TCGCC ACG GTCGA                TTTCGGCCAGGATCT  49 391
     amb3861 NONE
     amb3862 4268622 .. 4268632 +  -3.2  -2.78216   GCCTTCCTGGCCGCC                 CTCA AGA TGGG                 TGATTCGTAACCCTC  41 5
     amb3863 4269655 .. 4269696 +  -4.3  -3.86015   ATCCCTCCTCCCGTT GGTCGTCGGGATG-ACAGCC TCG GGGAGTGCAGCCCCATGACC TTTCTGCCCGGCCTG  57 126
     amb3864 NONE
     amb3865 NONE
     amb3866 4274442 .. 4274460 +  -6.7  -3.28765   CGCGGTGATCCACTT             TTTGCCG TCCAT CGGCAGA             TTCGATTTGGAATAT  54 33
     amb3867 NONE
     amb3868 NONE
     amb3869 4277534 .. 4277546 +  -4.7  -3.57144   AGACAGACGAAGCCA                CCGAC GAA GCCGG                TTTCCGAATGCCAGG  52 313
     amb3871 NONE
     amb3872 4279749 .. 4279762 +  -3.8  -3.06696   GGAATGATTGACTCC               CTCC CGGTCC GGAG                TATGTTCGGGGCCCC  45 132
     amb3873 NONE
     amb3874 NONE
     amb3875 4282514 .. 4282541 + -22.8  -3.07935   GCCTGAAAAGGAAAA        CGGGCCGCATCC CGGC GGATGCGGCCCG         TTCCCTCGATACGCT 100 196
     amb3878 NONE
     amb3879 NONE
     amb3880 NONE
     amb3881 4290328 .. 4290361 +  -2.1  -5.00884   CTGTGCTTCCCGGTT     GGGGGGATCGGGGGC AAAC GCCCCCGAAGCGACG      TTTTTTCAGCAGCCT  74 152
     amb3887 4295567 .. 4295580 +  -4.5  -3.53224   ATTGGCCAGGGCGGC               GCGGCC GAA GGC-GC               TTTCCGCCCCCACTC  52 230
     amb3890 NONE
     amb3891 NONE
     amb3892 4302283 .. 4302300 +  -9.8  -3.57144   AAGCTGGGCGCCGAA             GCCGGC GGACAG GCCGGC              TTTCCAGGTGACCGC  67 154
     amb3895 4306370 .. 4306387 + -12.7  -3.50853   ATCTTGTCCAGATCC             TGGGCGG TGAA CCGCCCA              TTGTCGTTGCCGCCC  74 477
     amb3898 4310047 .. 4310064 +  -2.5  -4.21275   CGGAATCGAACCGGC             ACGCCCG AAGG CGAGCGA              TTTTAAGTCGCTTGC  59 301
     amb3899 4312747 .. 4312786 +  -6.3  -3.09749   GCCTTTAAAGGACCT  GAAACCGGCCCGCAA CATTGACAGA TGGCGGGCCGGCCTC   TATCTCTTGCCGGTC  52 47
     amb3900 4315886 .. 4315909 +  -5.1  -3.01712   CCTGACCGGTATCGC          GCGCCGCCG AGGTGA CGCCGGCGA           TATTGCCCGACACCG  47 357
     amb3906 4322258 .. 4322276 +   -11  -3.03243   GTTCCATCTCGAGGA             CGGCTGAT GGG GTCAGCCG             TGTTCCGCAATCCCT  69 19
     amb3907 4323063 .. 4323084 +  -5.7  -4.99947   TGAGCCGGGCGGAAT           GCCCTCGCG TGGG TGCGGGGGA            TTTTGTTTACTTACG  83 102
     amb3908 4323839 .. 4323872 +   -16  -5.00616   TGTCTCCCTGACATT     G-GGCGGGACGCGGC GATGA GCCGGGTCCCGCCAC     TTTTTTGCCCGCCCC 100 149
     amb3909 4324353 .. 4324367 +  -5.6  -4.08767   CCTCGCCGTGCCGAC               GCCGTC ATA GACAGC               TTTTCAGCCCCTCGC  64 175
     amb3911 NONE
     amb3912 4326897 .. 4326918 +  -3.5  -3.21993   CATCGGCCACCACCA           GCCGCGTCG GCTT CAGCGCGTC            TTCGATCTTCTGCGT  47 321
     amb3914 NONE
     amb3915 NONE
     amb3916 NONE
     amb3917 4332256 .. 4332282 +   -10   -4.2243   AACCTTTCGGGAAAA         GTGGGCTTGGGG CGG CCCGGCGCCCAC         TTTTCGACTCTTTGT  82 39
     amb3919 4333332 .. 4333345 +  -2.3  -3.22851   GGATTCTAGGTTCTG               CGGAT GAGC AGCCG                TGTCTTGTCGTCTTG  44 123
     amb3920 4333980 .. 4333998 +    -3  -2.72511   GCACCTGGACATCGG             CCCGCACA AGC TTTGCGGC             ATTTGAGGACCTCGC  41 1
     amb3921 NONE
     amb3922 4334719 .. 4334729 +  -6.8   -4.2558   CCACCAGCGGGTGGC                 GGAC GAT GTCC                 TTTTCGTCGAGGGTG  72 76
     amb3927 NONE
     amb3928 NONE
     amb3929 4341905 .. 4341920 +  -3.9  -3.53012   TTCTCTAGGCGTTTT              CGGGG GATCCA CCCTG               TTTCCACGGACGCCC  51 159
     amb3930 4342209 .. 4342228 +   -15  -5.00138   GGCCTGACGCCAAAA            GGGCCACC CGAG GGTGGCCC             TTTTTCATTTCCGTG 100 34
     amb3932 4344399 .. 4344415 +  -4.4  -4.36595   CGCGAATGCACAAAA             CGGA-CC AAGC GGCTCCG              TTTTGCCTTTCCGTC  67 173
     amb3933 NONE
     amb3934 NONE
     amb3935 NONE
     amb3936 4347947 .. 4347968 +  -2.1  -3.36273   AGCATGTAACGCCCC           GCCATGG-CC ATC GGTCCCAGGC           TTGATATTCGCCAGA  46 32
     amb3937 4349547 .. 4349571 +  -9.9  -4.25104   CGGGACGGGGACTAT          CGCGCGGTAGA GTG TATCCCGCGCG          TTTTGATGGAAGACC  80 111
     amb3938 4350283 .. 4350303 +  -8.1  -3.95584   CAAAGCCCGTGCGCC            GGGCCGCCC CAA GCGCGGGCC            TTTCCTTAATCACCA  71 218
     amb3942 NONE
     amb3943 NONE
     amb3944 NONE
     amb3945 NONE
     amb3946 4355002 .. 4355014 +  -4.7  -3.97307   GGCAACAGGCAGGAG                CCCCG ACT CGGGA                TTGTTCTTAGGTGCG  62 82
     amb3947 4356383 .. 4356402 +   -10  -3.05384   CATCCCCCGCCGGCA            GGCTGGTGG TCA CCACC-GCC            TTGACTCCGCCCGCC  66 324
     amb3948 4358112 .. 4358137 +  -2.4  -3.57263   GCGCACCGTCACCTC         GGGCGACGTG GCGCTG TACACCGCCC          TTTACGGCTCGCGCT  47 244
     amb3950 4359719 .. 4359735 +  -2.2  -2.78384   CGCGCTGACCGTGCT             GGCCTGG ATCT TC-GGCC              TGTAATCGGGAGAGC  39 4
     amb3951 NONE
     amb3952 NONE
     amb3953 4362744 .. 4362783 + -21.6  -2.54523   CTTTCATGGCATGAA  CGGAAAAGGGGCGGTTCC CGCG GGAACCGCCCCTTTTTCA   TGACTTGCCCTCTGC 100 47
     amb3955 4364321 .. 4364344 + -19.6  -2.70525   GCGGCCATCCATGAC          CGGGCGGGAG GAAA CTCCCGCCCG           CTTCATTTCAGGAGC  95 45
     amb3956 4365731 .. 4365741 +  -8.2  -3.05384   CCGCTTGCCCTTGGG                 CGCG AAT CGCG                 TTACCTAAGCCCCCC  57 222
     amb3957 NONE
     amb3958 NONE
     amb3959 4368915 .. 4368961 + -18.6  -4.21908   CCAACTAGTACCGAA TGGTCCGGCGCATCGCCGGAGC GCC GGACCGCCGGTGCGTCGGACCG TTTTAAATAATAATA 100 42
     amb3961 NONE
     amb3962 4373329 .. 4373359 +  -6.6  -2.78384   CCAAGCCCCCTCCCC       AACCCTCCCCCGCC TGC GGCAAGGGAGGGAG       TCTGATCGAGGACGC  49 110
     amb3963 4374807 .. 4374838 + -15.2  -4.11216   TTTTCGTTCCCGTTG      CGGAAAGGGCGTCC CTCG GGGCGCCCTTTTTG       TTTTGGACGTGGAAG 100 43
     amb3964 NONE
     amb3965 4376067 .. 4376086 +  -3.5  -3.70417   ATAGCGATGGGCTTC            GCAGTCGG GATAG CCGGC-GC            TTTCCATGCTGTGCT  54 227
     amb3967 4377666 .. 4377693 +  -3.2  -4.71828   GGCTTCCGCCCACAC        CGGATCGGGGCG CCCC CGCCCCCCTCTA         TTTTATTCATAAAAT  73 69
     amb3969 4379951 .. 4379974 +    -6  -2.68487   GGCAAACCTGAGTCT          TTCGGATAGG CTGC CCTATCTGAC           TGATGTAATAATTCC  48 44
     amb3970 4382049 .. 4382078 + -16.5  -2.73875   GGTCGGCGAACAGAT       TGGCGATGCCCTC GCAG GAGGGGATCGCCA        TGGTCTTGCCGCCGC  77 268
     amb3973 4384798 .. 4384810 + -10.5  -2.64107   TACGCCACCCCCTTC                GCGCC CGA GGCGC                TCGTCTGACCCTTTC  62 5
     amb3974 NONE
     amb3975 4386841 .. 4386868 +  -5.6  -3.54424   GGACAATGCCCCAAG        CCGCCTTTGATT TATA AATAAAGGGTGG         TTTGGAGGCATCGCC  55 53
     amb3976 4387949 .. 4387973 +  -8.6  -2.72344   GGCGGCCACCGCCTT         GGCC-AGGTCG ACCA TGACCTTGGCC          TGCTTCCAGGTGGCG  52 223
     amb3978 4389367 .. 4389407 +  -4.7  -2.57211   CAATTTATGTATAAA GTCGTGCCTTCCCCCGGCG AATTC CGC-GGGCGTAG-CATGAC GTTATGAACGCCAAT  43 56
     amb3979 4389961 .. 4390013 +  -4.6  -2.70932   AGCTTTCCGACTGAG CCGG-GCGGCGCTATCCTGAAGGGC CATG GCCATTCCGGAGCGCGCCTTGCCGA TCCTTCCCCCGCCCA  44 27
     amb3980 4390857 .. 4390885 +  -5.2  -4.07568   CAGGGCCTGCTCGCC       GCCCGACAGCAGC GAAA GCTGCTG-CAGCC        TTTTCCCCGGGGGGC  64 429
     amb3984 4396595 .. 4396608 +  -2.3  -3.62046   AAGGTGGCGCGTCAC               GCCCT GGCC AAGGC                TTATTGAGGGAATGA  47 5
     amb3985 4397313 .. 4397326 +  -5.2  -3.62046   CGCGGCGCTTGGTCA               GGCC GGGCAG GGCC                TTCTTCACGCCGTCC  54 84
     amb3991 4403365 .. 4403377 +  -6.9  -3.71527   ATGCAAATCAGCATG                CTGGC CGA GCCGG                TTTGAGTCCTTGACA  63 181
     amb3992 NONE
     amb3993 NONE
     amb3994 4404991 .. 4405003 +  -6.2   -3.5936   TCCGCTTAGTTTTTT                CGGG CCTTC CCCG                TTTGGGAGCTTTGGG  58 120
     amb3995 4405504 .. 4405519 +  -3.2  -2.52464   CGCCCTCAAGGAGCA              CGGCAA ATGA TTTCCG               TCGCTTACGCCGCCG  39 16
     amb3996 4406072 .. 4406095 +   -21  -5.08255   TCCGGACCAAACGAG          CCCCCGCCGG GCCA CCGGCGGGGG           TTTTGTTTTGGAGGT 100 51
     amb3998 NONE
     amb3999 4409730 .. 4409746 +  -5.1   -3.0894   TTGGCAATCGTAGCG              GTGGAAT CAG ATGCCAC              TTCCATGCATGATTG  47 46
     amb4000 4410973 .. 4410992 + -12.1  -3.14132   AAGGCAGCCCCTACG            GGCGGCC GCCCCG GGCCGCC             TTGATGAAGGCGCGG  73 185
     amb4010 4418171 .. 4418190 +  -2.8   -2.8547   CAAGGCGCTGGGCGA            CGAGCACCT GGG AGGA-CTCG            TCTGATGTCGCGCAT  41 1
     amb4011 NONE
     amb4012 4419996 .. 4420030 + -15.8  -3.89055   CTTATACTAGCGCGA     AGGTAATACCGAGGCC CTG GGCCTCGGTATTGTCG     TTTGTGGGCGTGTCT 100 79
     amb4013 NONE
     amb4014 4423577 .. 4423591 +  -4.9  -2.87132   GATAGGCGCTCAGTT               CGGCG AAGGG CGCTG               TCTGTCCGGCCGCGG  44 330
     amb4016 4425634 .. 4425656 +  -9.1  -3.49226   GGCTGCCTCGGCCAC          CCGCTTGCCC AGAT GGGC-GGCGG           TCTTCTTGTCGGCTT  64 71
     amb4019 4428425 .. 4428438 +  -4.5  -3.87815   TTCCAGCGATCATGT               GC-GGC TTC GCCGGC               TTTCTCGACCTGACC  59 67
     amb4020 4430584 .. 4430596 +  -9.1  -3.29471   GGCCAGATTGGCCAT                GGCCT CGA AGGCC                TTGATATAGTCGGGG  61 281
     amb4023 4433517 .. 4433528 +  -5.8  -3.68325   TCAGCCTGAGGGCGC                CGAC GAAG GTCG                 TTGTCTTCCAATGTC  57 424
     amb4026 4434703 .. 4434725 + -10.6  -3.14132   TTCCTGTTGTTGGCG           CCCGGCTT TGTGGAC AAGCCGGG           TTGCTCGGCAGGACG  66 103
     amb4027 NONE
     amb4028 4435685 .. 4435705 +  -4.6  -3.53091   ACCGGAAAGGGCGAA            GACCTCGG CGATA TCGAGGCC            TTTGGCGAGCGAGAT  52 198
     amb4032 4439538 .. 4439551 +  -2.4  -2.53911   TTGACGATTGGAGGC               TCCA ATCCGA TGGA                TGAATTCGCCGTTAA  38 37
     amb4033 NONE
     amb4034 4440628 .. 4440650 +  -3.3  -2.91395   AGCGAACTTCCCGAC           GACACTTCC AAGTC GGAAGAGGC           CTTTCTGGCCGAGGT  42 64
     amb4035 4440781 .. 4440799 +  -2.3  -2.83343   ACGACCATGGCCCAT            G-ACGGCG ACGG CGCCGAAC             TCTAGTCGTCCATGT  39 2
     amb4036 4441011 .. 4441024 +  -3.7  -2.80816   CGCAGGTGACGGACG               GCCCG GCTG CGCGC                TATAGTCGGTGGGCA  43 52
     amb4037 NONE
     amb4038 NONE
     amb4039 4442785 .. 4442802 +  -9.8   -5.1417   AACGCGACAATCGCA             GCCCGC CAGTGT GCGGGC              TTTTTCATTTTCTGG 100 401
     amb4041 4443259 .. 4443275 +  -4.4  -4.07568   TGCTCGATCCACAAT              CTGTTG TTTTT CAACGG              TTTTCAAAAAGCCAA  62 276
     amb4042 NONE
     amb4044 4445817 .. 4445836 +  -6.3   -3.6502   GCTGTGAGGGATTGT            GTGGGGC ACATCA GCCCCCC             TTTCCGTGCCACCTC  61 57
     amb4045 4446202 .. 4446227 + -12.5  -4.08144   CCCACCTTTTCCCAA         GCCCCTGCCGG TTCC TCGGTGGGGGC          TTTGTCGTTCCTGAC  91 98
     amb4046 4446850 .. 4446879 + -10.8  -4.73614   TCTCGGATCAACGGA       TGTGGGCAGGGTG CAAGT CACCTTGCCC-CA       TTTGTTTTCATAATC  95 383
     amb4047 NONE
     amb4048 4447643 .. 4447657 +    -7  -3.32844   CAAGCCCACCGAGAG               GCCCGC CAT GCGAGC               TTGTGAAGTCCCGCA  58 199
     amb4049 NONE
     amb4050 NONE
     amb4051 NONE
     amb4052 NONE
     amb4053 NONE
     amb4054 NONE
     amb4055 4451011 .. 4451021 +  -5.4  -3.47345   GAACCCTCGTCGTAA                 GCTT GGG AAGC                 TTCTGCTCTACCATT  53 224
     amb4061 4463608 .. 4463636 + -16.7  -2.90798   GCCTCCGAGGAGGCC        CGCTGGTCCGCGA GTT TCGCGCACCGGCG        TGTAATCGTTTATGG  88 112
     amb4062 4465047 .. 4465070 +  -4.4  -3.77832   CAAAGGTTATTTGAG          GTTCGGGCGG TTCT CCGCCCAAGG           TTATTCGGTTTCGAA  56 49
     amb4063 NONE
     amb4064 NONE
     amb4065 NONE
     amb4066 4467206 .. 4467234 + -18.9  -3.54424   TCCTGCTCTTCCGTT        CAGCCTCCTTCCC ATC GGGGAGGGGGCTG        TTTCGGGGACTGGAC 100 64
     amb4067 NONE
     amb4068 4469354 .. 4469370 +  -2.1  -2.97662   CAAGACGTCCTCTCC              CTGGCTG TAG CCGTCGG              ATTTCGTCTCTTTCC  40 16
     amb4069 4470590 .. 4470613 + -17.4  -5.07652   GCGACGAAAAAAGAG          CGGCGGTCCC GAAA GGGGCCGCCG           TTTTGTTTTGGGGGA 100 48
     amb4076 4480645 .. 4480662 +  -4.1  -3.24708   TCAGATAGCCGTTGA             CTCTGCCC CGG GGGT-GAG             TATATTTCGGCCCTC  47 78
     amb4077 NONE
     amb4078 4481370 .. 4481391 + -15.9  -4.68645   TGCGTTTTTAAGAAA           GGGGAACGG TTCG CCGTTCCCC            TTTTGCTTTTGGATA 100 58
     amb4079 NONE
     amb4080 4483746 .. 4483793 +  -3.3  -3.68351   CCATCGCGACGATCT GGTGATGGAGGGATGAGGTG CGCCTGTTC CTCCTCC-CCCTCCTTCTCC TTTCGCTGCTGGCCC  52 10
     amb4081 NONE
     amb4082 NONE
     amb4083 4486687 .. 4486708 +  -2.9  -3.34962   CATCATCGTCCATCT           GTTCCGC-CC CGA GGTGCGCAGC           TTCTACAATCTGGAA  47 336
     amb4084 4487322 .. 4487334 +  -3.3  -3.17075   GGCGCAAGGATGGCG                GCGGG GAA TCTGC                TTGGATTCCAAGGAG  43 85
     amb4085 4488266 .. 4488284 +  -5.9  -3.47227   CTTGGAAGGGTAGAG             CCGCACC CGGGC GGTGAGG             TTGTGCTCCTTCACC  55 424
     amb4088 NONE
     amb4089 4491793 .. 4491828 + -19.8  -2.79452   CACACCAAAGCCTGT    GAGGCGGCCGTCGTTG GCAA CAACGGCGGCCGTTTC     GTTCTGTTCGCCCCT 100 62
     amb4090 NONE
     amb4091 NONE
     amb4092 4495714 .. 4495734 +  -4.6  -2.59431   TTCCTCGCGCCCCTG           GAGGCG-GC CCAT GCGCGCCCC            TGACTTCTGGCGCAA  43 2
     amb4093 NONE
     amb4094 NONE
     amb4095 NONE
     amb4096 NONE
     amb4097 4500896 .. 4500912 + -10.1  -2.62613   CTGTGATCGTCGCCG              GCTGCGG CAT TCGCAGC              ATGTTTACAATAGGC  62 35
     amb4098 NONE
     amb4099 NONE
     amb4100 4504759 .. 4504791 +  -6.9  -2.62735   CCAGCCGACCGGAAA      TGGAGGCGGAGATCG AGT TGATCACCTCCTCGA      TCATGTCGCAGGTCT  47 350
     amb4102 4506749 .. 4506769 +  -2.5  -3.53811   GCGATGCCCCGAACC            CCATTTGAT TTC ATCGAGGGG            TTTGGGGCCCATGGC  47 76
     amb4103 NONE
     amb4104 NONE
     amb4105 4509743 .. 4509757 +    -7  -3.86015   CCTGGGCGGCAGCCC               CGCCGC GAA GCGGAG               TTTCTCCCCAGCCTA  66 184
     amb4107 NONE
     amb4108 4513367 .. 4513401 +  -3.5  -2.65264   TCGCGCAGCTATTGG    CGGGAGTGACGGCCAGA TGA TC-GACCTTCGC-CCCG    TCCTGTCCATCGTCG  40 17
     amb4109 4515158 .. 4515211 +  -9.9  -2.66008   TGTCGAAGACCTGGG TCAGCG-GCTGGTTGT-CGACGGCCACG GCG CG-GGCC-TCGCAC-ATCAGCTCGCTGA TGCTCTCCATGCTTT  57 352
     amb4114 4519403 .. 4519438 + -10.2  -4.41633   CGGGGCTTCCGCCCC    GGCCCCGACCGGGAGG AATG CCTCCCGGACCCGCCC     TTGTTTTTGAAAATG  88 52
     amb4115 NONE
     amb4116 4520857 .. 4520891 + -15.7  -2.61888   GGGCGTCGCCTGGAA    TG-CACCCGCGCGGGG ATGG CTCCGCGCGGGTGACC     GTATTTGAGCCGTTT  84 67
     amb4117 4523175 .. 4523198 + -13.8  -5.19212   GCTTTGAATGAAAAG          GCGCGGTTCC GAAA GGGGCCGCGC           TTTTTTACTCATAAT 100 52
     amb4118 4523624 .. 4523636 +  -4.7  -3.53012   CATCCCGAGCGGATG                CGAGG GAT CCCCG                TTTGGCACGGCGGCG  53 48
     amb4119 4524221 .. 4524274 +  -3.8  -3.56092   AGCATTGCAGATTGA TC-TGCTGGCACAGCCCGGCCCAGCCG TAA TGGC-GGACCAGGGTG-GTCAGCACGG TTTCCAGCGTGATGC  51 131
     amb4121 4525544 .. 4525588 +  -7.7  -3.59315   CCCCGACGATCACGT CCCGCCAATCCGAGACGGATG GCC CATCCATCTTGGAAATGCTGG TTTACGCATGCTTCA  62 257
     amb4122 4527111 .. 4527136 + -12.5  -3.59979   TCCGATTGCTCCGTT         CGGCGGCATCC CTTA GAGTGCCGCCG          TTTCCCCTGGAGAGC  81 182
     amb4123 4528676 .. 4528697 +  -2.9  -3.41051   GATGGCGCCCAGGGT           GGTCGGC-CC GGC GGCGATGACC           TTGTAGTCGCGCTGG  48 456
     amb4129 NONE
     amb4130 NONE
     amb4131 NONE
     amb4132 4540308 .. 4540365 +  -5.7  -3.42013   ACTTGCCCGCGCCGG C-AGCTCATGCCAGCCTCTCC-TGC AAATAAATAC GCAAGGAGAGGCTGAAATGAGCGAG TTGGTATTGTCCCAT  53 43
     amb4133 4541125 .. 4541175 + -15.4  -3.75153   AAGTGCCGCTAATGC GGCCGGGAGGGCCGCGCTCCTGG ACCAAA CCAG-AGCGCGGGCATCCTGTCC TTTCCCTTACCCCGC  95 29
     amb4143 4549679 .. 4549695 +  -4.3  -2.82623   TGATCTGCACCGCCG              TGGCGTG GGG CATGCCC              TCCTTGTAGACCCGG  44 336
     amb4152 NONE
     amb4153 NONE
     amb4154 4565438 .. 4565461 +  -3.7  -3.35679   CGGGGCGGGAGCCCC          GGGGAAGGG CCGCCT CACTCCCCC           TTGTGGCTCAGCGCC  49 99
     amb4156 4571058 .. 4571085 + -15.6  -4.30719   TGTGCGGGTAAAGAG        GGGGGAGCGCGCC ATT GGCG-GTTCCCCC        TTTATTGTCCGAGAA 100 198
     amb4157 4571337 .. 4571349 +  -2.6  -2.87132   ACGACATGGAATTCG                CCGG CGCCT TCGG                TCTATAGCCCCGCCG  40 6
     amb4161 NONE
     amb4162 4578494 .. 4578511 +  -2.7  -4.11216   TTCCCCTTCCCAAAA             CTGAACT GGTT GGTTTAG              TTTTGCGGCTGGAGG  59 48
     amb4163 4579197 .. 4579215 +  -6.8  -3.58726   TAGCGCGTCACAATA             TTGTTGTT ACA AACAACAG             TTATATGTAACAACA  60 83
     amb4164 4581067 .. 4581104 + -22.8  -4.11216   AAGCGGCACGACGCA   CAGCATCGCCCAGGCC CGTCAC GGCCTGGGCGATGCCG    TTTTCACGGTCGGCG 100 77
     amb4165 4583035 .. 4583064 + -20.8  -4.02132   CCTTGAATCGAAGCG       GGGCGGCTCTCC AAATGA GGAGAGCCGCCC        TTTGTCGCTTTCAGG 100 45
     amb4166 4583531 .. 4583561 +  -8.9  -2.64155   CACGTCGGCGTAGAA      C-TGGGTGGCGGCG AATT CGCCGCCCACCATG       TAGCTTTCCAGCCGG  52 174
     amb4169 NONE
     amb4170 4586659 .. 4586670 +  -3.6  -3.17714   AAATGGGCCAGCACG                GCGT CCAG GCGC                 TTCATCAGCATTTCG  45 173
     amb4172 4587774 .. 4587792 +  -8.1  -3.61398   GTAGCGGCTGGCGGT            GGCGCGCC ATTC GGC-CGCC             TTCTTGGCGACGCCG  60 308
     amb4174 4588423 .. 4588446 +  -3.1  -2.60079   CGTCATCCGCTACAA          GAAGGTCCT GCCCTG ATGGCCTTC           TGGCTTGTCAAGTCC  40 10
     amb4175 NONE
     amb4176 4589206 .. 4589219 +  -3.1  -3.01162   ATGGCATGGCACCTA               CCC-CT TTG AGCGGG               CTTGTTTCGTCATGG  42 54
     amb4177 4591290 .. 4591325 +   -11  -4.08394   CACGCCAAGTGGGAA    GACAGAGGCCCGCGGA GCAA TTCGCGGGCCTCACCC     TTTTCAAGGCCCTCT  85 46
     amb4178 NONE
     amb4181 4596707 .. 4596719 + -10.5  -3.72695   GCCCACACCCGCAAA                GGGCC TCG GGCCC                TTTGATCCCAAGGGT  75 77
     amb4185 NONE
     amb4186 4601750 .. 4601785 +  -3.2  -4.57073   GACAGGGCCACCGCC    CTGACCCGTTCGGAGGC GCA GCCTTCGAACCAC-CAG    TTTTTCAAGAAACTG  69 70
     amb4188 4603998 .. 4604035 +  -4.7  -5.10497   CGGCAGGGCACCCGC   CCGGACCCGTTCGGAGGC ACA GCCTCCGAACCAC-CCGC   TTTTTTCAATGAATT  83 57
     amb4190 4606496 .. 4606514 +  -4.6  -3.57615   CCATCTTCGCCGGGC             CGGAAA AGTAAGC TTTCCG             TTTACCCCCTATTCG  53 15
     amb4193 4608908 .. 4608928 +  -8.9  -3.01712   AGAAGGCATAGATAT            CCGCCCCCA CAT TGGTGGTGG            TGTTGGCCGAGGCGC  55 286
     amb4195 NONE
     amb4196 NONE
     amb4197 NONE
     amb4198 NONE
     amb4199 4613733 .. 4613779 +  -7.2  -3.06183   TCATCCCGAGCGAAG CCGAGGGATCTCATCCTGGTAC TTC GGAGCAGAAGGAGATCCTTCGC TTCGCTCAGGATGAC  54 53
     amb4200 NONE
     amb4201 NONE
     amb4202 NONE
     amb4203 NONE
        mpsA 4618797 .. 4618819 +  -2.6  -2.71483   TGGAGATGGGGCGGG           CGGGCCTG TCGTGAC CAGCCTCG           TGGTTCCGGAACTGT  39 12
     amb4205 NONE
     amb4206 NONE
     amb4207 NONE
     amb4208 4622489 .. 4622508 +  -9.2   -5.8187   TATGAAGCGCCGCGT            CCAGCTCG TGGT CGAGCCGG             TTTTTTTCTTCGGTG 100 226
     amb4213 NONE
     amb4214 NONE
     amb4215 NONE
     amb4216 4629685 .. 4629709 +  -4.3  -3.62096   GGTCGCCCTGCCGCT         TGGCCGCCAG ATAGGC CTGGTG-CCA          TTTGGCATACTGGCC  52 221
     amb4218 NONE
     amb4219 4632814 .. 4632824 +  -4.6  -3.78775   CAGCAGATCGATCTG                 CCTG GTG CGGG                 TTTCATGCTGCCAGG  58 83
     amb4221 NONE
     amb4222 4633948 .. 4633959 +  -2.2  -3.17361   GATGGTATTGGCGAT                CTGG GCCG TCAG                 CTTTTCCTGGATCTG  42 388
     amb4226 4637641 .. 4637689 +  -4.5  -4.07885   GTCGTATGTGTCGAA GGC-ATGCCGCTTCATCAGCAC CCGCTC GTGCGGGTCGAGGGGCGTCGCC TTTTCCAGCACCATA  62 413
     amb4230 NONE
     amb4231 NONE
     amb4232 NONE
     amb4233 NONE
     amb4234 4642718 .. 4642728 +  -2.4  -3.24709   GGGCCTTCACCCAAG                 CACC ACA GGAG                 TTCATCCATGTTTTC  44 40
     amb4235 4643616 .. 4643647 + -15.8  -3.86015   CACTCCAGGCAAGAA      AAAGCCCCCCTCCC GGCG GGGAGGGGGGCCTG       TTTGTCCCGAGCCTA 100 168
     amb4238 4645871 .. 4645886 +  -6.8  -3.63569   GCCTTGCCGCGATCA              G-GCGGC CTT GCCGCGC              TTCTTCAGCAGTTCC  60 106
     amb4244 4653856 .. 4653881 +  -3.9  -2.71712   TGATAAACCAAAGGG         AGGTTTGGAGG CATG CCTCCAAGCGG          GTTTGGGCGGCAGCC  43 45
     amb4253 NONE
     amb4254 4665689 .. 4665717 + -18.9  -4.58773   TCAACACCCGAATTG        CGCCCGGAGCC CGATCAA GGCTCCGGGCG        TTTTCGTTTGATGGA 100 128
     amb4255 4666719 .. 4666746 + -15.6  -3.29144   GGCGCTGATCCTCAA        CGGGACGAGCTA TTCG TAGCACGTCCCG         TTGTACAGCCAATGC  87 33
     amb4257 4668911 .. 4668933 + -18.4   -4.8622   TCGGACAAGACAAAA           GCCCCGGGCC GCT GGTCCGGGGC           TTTTTGCTTGGAAAG 100 51
     amb4259 NONE
     amb4260 4670847 .. 4670872 + -16.1  -3.27704   TTGTCCCAAGGAAAA         GGCCCGGCACC TTGC GGTACCGGGCC          TTCCCTTTAACGGCT  89 175
     amb4264 4675474 .. 4675508 + -17.3  -4.13945   AGCTCCACCAAAATA    GT-GAAGGCCCGGTCA GCGA TGACCGGGCCTTCTGC     TTTTCAGCTACCCCT 100 224
     amb4267 NONE
     amb4268 4677468 .. 4677484 +  -5.7  -4.18018   GCTCACAGCTCCGGC              CCTGGCG CTC CGGCGGG              TTTTCCCTCGCCCCC  66 91
     amb4269 NONE
     amb4270 NONE
     amb4271 NONE
     amb4272 NONE
     amb4273 NONE
     amb4274 4682954 .. 4682984 + -18.2  -4.25104   AGAAGGGGGGAAGCC       CGGCCCACCGGTCG TTC CGACCGGCGGGCCA       TTTTCATGCCCGAAA 100 60
     amb4275 4684250 .. 4684265 +  -6.8  -2.78816   TACCGCATCTCCACC              CGCTTC ACCG GAGGCG               TGTAATGACCCATCC  51 5
     amb4276 NONE
     amb4277 4687053 .. 4687079 + -20.9  -5.24989   TTGCGGAGAGCATCC         GCCCGCCGGTC CTGGT GACCGGCGGGC         TTTTTTCATGTCTGG 100 53
     amb4278 NONE
     amb4279 4688715 .. 4688743 +   -16  -5.04249   CTGGTAAATGACTCC        CCCCGCCGCC CTTTCCCCA GGCGGCGGGG        TTTCTTTTTTCCCAA 100 34
     amb4280 NONE
     amb4281 NONE
     amb4282 NONE
     amb4283 4691408 .. 4691425 + -14.1  -3.66803   GCAGCCATGAAAAAA             GGGGGCC GCAA GGCCCCC              TTTCCCGTCTTCGGC  95 31
     amb4287 4694597 .. 4694618 +   -13  -3.71649   CGGCACTCATGGAAA           CAGCCCCG CTTGTA CGGGGCTG            TTTGGCGTTTAAGCG  84 131
     amb4289 4696637 .. 4696682 + -13.2  -3.09234   GCTGCGTAGGCCAAT CCGCG-TGGCCAGGGGAGTGC GCGCA GCGCTCCCCTGGCCTTCGCAA TTCAATCCAATTTAT  76 32
     amb4290 4697550 .. 4697573 +   -16  -5.10461   TTCCGACAGATACAC          GCCCTCAGGC TCCC GCCTGGGGGC           TTTTTCTTAGGTGGG 100 56
     amb4291 4698202 .. 4698218 +  -4.5  -3.56099   GGGAATATCACTAAG              TCAAATA AGA TATTTGG              TTTACCAGCATTATG  53 294
     amb4293 4700577 .. 4700602 +  -8.3  -2.52291   TTAAACCTACGGACA         CGAGT-GTCGTG TAA CACGACAACGCG         ATATTCCTCTAAATT  53 229
     amb4294 4702154 .. 4702169 +  -5.4  -3.34398   CAGCGTCCAGCGTGG              CGC-TGC TCC GCAAGCG              TATTTACCGCGGAAG  53 159
     amb4295 4702750 .. 4702767 +  -5.5  -4.45187   CTTTGCCATGCTCGC             CTCTTCG CGGG CGAAGTG              TTCTTTTGTGTATTT  74 264
     amb4303 NONE
     amb4305 4712555 .. 4712606 +   -23  -3.17075   TGGGCCTGACGGGAT AGAAACGACTCGGGGCCGCCTTCC TTGC GGAAAGCGGCCCCGAGCCGGTTCG TTCCCTTGGAGAAGA 100 24
     amb4309 NONE
     amb4310 NONE
     amb4311 4717222 .. 4717235 +  -3.7  -4.08216   AGGCGGCGGAGGAAC               ACCCC TTCG GGGGC                TTTTGCCCCCGATCC  60 42
     amb4313 NONE
     amb4314 4719959 .. 4719975 +  -7.9  -2.62184   CGGATTGACCTTGAT              GGCCGGA TCC TCCGGCG              TGATATCCACGGCCG  50 265
     amb4321 NONE
     amb4322 4728967 .. 4728980 +  -2.3  -3.59979   GCCATGGAAGTGCTG               GCGGA ATAA TCCCC                TTTCCGGTCGGGCCG  47 17
     amb4323 4729921 .. 4729942 + -18.7  -2.84574   AACCCCCACGAAAAA           GCCCGCCCC TTTC GGGGCGGGC            TCGTTCATTCACCTG 100 113
     amb4327 NONE
     amb4328 NONE
     amb4329 4736364 .. 4736383 +    -7  -2.52635   GCGGTTCCGATCCGC            CCCCGTCC TACC GGGCGGAG             ATTCCTCCTCCCGCT  50 88
     amb4330 4737055 .. 4737070 + -11.8  -4.13767   TCCGGCAGCAAGAAA              GCCCCC TTTC GGGGGC               TTTTGCCATCGACGG  90 42
     amb4332 4738641 .. 4738667 +  -5.7  -3.53012   ATTGCCCCAGGGGAA         GATGGGCTGGG GGTTG CCCAGCACGGC         TTTCCACACCGCCGG  54 219
     amb4334 NONE
     amb4335 NONE
     amb4336 NONE
     amb4337 4742945 .. 4742988 +  -5.3  -3.05463   CTGGTCATCGCCGTG GGGGTGGCGTGACTCTCATCC GCCT GGAGCAG-GTCAC-CCACGCC TTCGATACCACCCAT  49 14
     amb4338 4743735 .. 4743767 +  -5.6  -3.61398   CCTGAAATGGAGACC     GGC-TTGGAGGTC GGCCCCAG GGCCTCCAGCGCC      TTCTTCAGCCGGGGC  55 109
     amb4343 4749067 .. 4749113 +  -8.5  -3.16668   GAGGTCTGGAGGCCC CGCCTCCAGGCGGGT-CCGGGC GGCA GCCCGGGAGACGCCGTAAGGCG TTCCTCGCCCTATTC  60 105
     amb4345 4751289 .. 4751312 + -13.2  -2.70979   TCCCGCCCCGACTCC          GG-CTGGAGGC GAT GCCTCCAGACC          TCCCTTTCATTCACA  73 48
     amb4349 NONE
     amb4350 4755938 .. 4755954 +  -5.1  -3.54424   TGACCAATGCCAGCC              GGAATTC CCC GAAATCC              TTTCCCAGGATCAGC  54 217
     amb4353 NONE
     amb4354 4757898 .. 4757918 +  -6.8  -3.46511   GAGGCGCCCGATACC            GCCTCACC ACAGA GCTGAGGC            TTCTCAGTTCTGTGG  58 8
     amb4355 NONE
     amb4356 4760100 .. 4760134 +   -12  -4.09864   CCTCAGCGACGAGCA     GGAGAAGGCCGGTCTC ATC GAGGCCGGCCGGCTGC     TTTTCGCGCGTGAAT  86 56
     amb4357 NONE
     amb4358 NONE
     amb4360 4763804 .. 4763824 +  -7.6  -2.86164   CATAGATGCGACGGC           GCA-CGTCG GGGT CGACGATGC            TGTAGTAATTGCGCA  52 88
     amb4363 4768178 .. 4768191 +  -5.9  -3.38272   TCGACAATATACTCC               GGCCC TTCT GGGTC                TTGTGGGTGATGATG  53 70
     amb4364 NONE
     amb4365 4769188 .. 4769233 + -17.5   -2.8805   AGTGTAAGTGGGGGG ACCCGGTGGGGTGCGTGCCTG GAAA CAGGGGCGCACCCCATCGGCA TATCTGGAGGCTGCT  90 42
     amb4366 4770856 .. 4770877 +  -2.2  -2.62983   CAACCGTCTCGAATC           CCTGTTCG CCGCAC CGGAGAGG            TAATATGGACATGAC  38 1
     amb4367 4771364 .. 4771377 +  -3.1  -3.17146   GCGCCGCATCGTGGT               GCCGTG ACC CA-GGC               TGTGTTGTGCCGCCA  43 19
     amb4368 4773825 .. 4773835 +  -2.4  -3.86252   TGACCTTGACGGCGC                 GGCG CAT CGCA                 TTCTCTTTGATGACG  53 135
     amb4369 NONE
     amb4370 NONE
     amb4371 4776405 .. 4776433 +  -4.6  -3.54424   GGCGATGCCCCAAGC        CCCCTTTTCATT CTCAA AATGAAGGGAGG        TTTGGAGGCATCGCC  53 69
     amb4377 4781130 .. 4781174 +  -3.4  -2.52464   ACGGCGTGGGCTGAC CG-GGTTAACCCTG-CTCGCCC ACG GGGCGCGTCAGGGTCCGCAACG TCGCTTCCAACCCCG  39 27
     amb4399 4803109 .. 4803143 + -10.7   -3.6682   ATCCTGCGCGCCGGA    CACCGGGGACCTCGGC AACA GCCAAGGT-CGCGGTG     TTTGCGTGCGTCCAA  75 382
     amb4400 4805827 .. 4805852 + -23.3   -4.8048   CCTGATCAAGGCAAA         GCCCCCGCCGG GAGA CCGGCGGGGGC          TTTTTCCTGTCGGGG 100 51
     amb4411 NONE
     amb4412 4817956 .. 4817975 + -11.4  -2.72379   ATATCAATGTAGCCA            TGCCCCGT GAAA GCGGGGCA             TGGTTCCGCACTTCG  66 66
     amb4413 NONE
     amb4414 4821085 .. 4821098 +  -3.8   -4.1899   CCCTTGATCTTGCCA               TGGC AGGCCC GCCA                TTTTGGCTGGCATCC  62 59
     amb4415 4822906 .. 4822954 +  -3.3  -2.70932   GGGCCGCAACAAGGT GGCGG-TGGG-ATAGCCGGGCA AGGTAAGC TGCC-GCCTATGTCCATCCGCC TGCTTCCCCCCACCC  41 13
     amb4416 4824779 .. 4824794 +  -7.5  -2.53995   AGCCCGCTTGTCAGC              CGGCG CTTGAC CGCCG               TCAATTACCATAGCT  50 39
     amb4417 4825764 .. 4825815 +  -5.8  -3.95584   CGCATGTAGTTCTTG GCGCCGGGCGGC-AGG-CCCTGGGG CAGGT CCTCGGAGTCCTCGTCGCC-GTCGC TTTCCTTGGTGAAGG  63 510
     amb4420 NONE
     amb4421 NONE
     amb4422 NONE
     amb4423 NONE
     amb4424 NONE
     amb4425 NONE
     amb4426 4833072 .. 4833090 +  -5.2  -2.52623   GCGGATCGAGGCCGC             GCTTCAGG GTC TCTGATGC             ATCTTCTCGCCACCC  45 10
     amb4427 4836932 .. 4836947 +  -3.2  -3.53012   TGAGAGGCGCTGAAA              GGCC GCTATTTA GGCC               TTTCAGCCGGAGCCG  49 166
     amb4428 NONE
     amb4429 NONE
     amb4430 4838985 .. 4839018 +  -5.9  -2.90797   GTATATATATGCATC     TCGTCTTGACGCCCCC CTT GGGGG-GCTAGGGCGG     TATCGTATGTGTGCG  48 116
     amb4431 4840104 .. 4840124 +  -7.6  -3.61398   GACTCGTAGCCTGCC           TGTCCGTCG GACC CGACGG-CA            TTCTTCAACGAGCCA  60 103
     amb4438 NONE
     amb4439 4850877 .. 4850888 +  -4.4  -3.76224   GGGACGGATTTGGGT                CGTT CCCT AACG                 TTTGATGGATGCAAC  56 87
     amb4440 NONE
     amb4441 4854237 .. 4854286 +   -12  -2.76696   GACGGAGCCCTCCCC GCCCCCATTACCCCCCTCTCCC TCCTGC GGGAGAGGGCCGGGGTGAGGGC CTTCTTGCGAAGGGA  70 39
     amb4442 NONE
     amb4443 NONE
     amb4444 NONE
     amb4445 4858443 .. 4858485 + -20.6  -2.91264   CCCGGCCTGTGAGGA CTTATGCCCGGCGGGTGGGC CAA GCCCGCCCGCTGTGGATAAG TCTGTGGATGCACAC 100 29
     amb4446 4861232 .. 4861255 + -11.8  -2.80479   CCCGCCCCGGTCCCC          GGTT-GGAGGC TAT GCCTCCAAACC          TCCCTTTTGATTAAG  70 63
     amb4447 4861697 .. 4861721 +  -5.5  -4.07568   CGCCCTGGACGCCGC          CGCCGGGCCGG CAC CCGGCTTGACC          TTTTCGCCCAGCACG  64 157
     amb4449 4864525 .. 4864552 +  -6.2  -3.01791   AACTCCGCCGCTTTG        GGACGCGATGAT CCCC GTCATCGCAACC         TCTTCCCGAAGAGAT  51 70
     amb4451 4865460 .. 4865515 + -13.7   -4.0098   CCTAATTCCTAAAAC G-TGTAATGCAGCGGATCGTATCGGCCA AAT TGGC-GATATAATCCGCTGCAT-ACAAC TTGTTTGAATTGAAA  95 36
     amb4452 4866629 .. 4866643 +    -7  -3.05596   TCCCTACTTTACGCC               GCCGCC AAA GACGGC               TTGGATAGGGGCATG  54 48
     amb4453 NONE
     amb4454 4868584 .. 4868612 +  -5.2   -3.3692   GCCGCCCGTAACCCG       CCTGGAGGCGCAG CCTC CAGA-CCTCCAGG        ATTTTTGAAATCAAG  53 30
     amb4455 NONE
     amb4457 4870461 .. 4870471 +  -2.4  -4.20367   GCAATATCCACACGC                 GGCC AGA GGGC                 TTATTTCTTGCAAAC  59 47
     amb4459 4871319 .. 4871339 + -19.7  -3.18264   GGAACCCCGGCTTGA            CGGGGCGCC CAA GGCGCCCCG            TTCGTCGCTGGACCC 100 105
     amb4460 NONE
     amb4461 NONE
     amb4462 NONE
     amb4463 NONE
     amb4464 NONE
     amb4465 NONE
     amb4466 NONE
     amb4467 4878687 .. 4878699 +  -5.5  -3.05384   CACTGGGCGAGCGGG                GCGTC CTT GATGC                TTCCCTGCCACAGGC  49 16
     amb4468 4879550 .. 4879562 +  -3.3  -4.11484   CGGAGGGGTGTGCCC                GCTCC CGT GGAGA                TTTTGACCGCTTGCC  60 118
     amb4469 4880835 .. 4880845 +  -5.4  -3.72576   GAGCAGCTCAAGAAG                 GCTT TCT AAGC                 TTTCATGGGCAAGCA  58 17
     amb4470 4881638 .. 4881653 +  -5.4  -4.62302   ATTACCGTAACTGCC              CA-GGGG CTT CCCCATG              TTTTTCCGCATGTTC  75 97
     amb4471 NONE
     amb4472 4883400 .. 4883418 +   -16  -2.52676   AAGAAATAAAGGGGG             TCCGGGGC ATC GCCCCGGA             TGGGTTCGGGCGATA  84 122
     amb4475 4885921 .. 4885950 + -19.5  -3.75461   AAATATCAAGCTAAA       TCATTGCGCGTCA AATT TGACGCGCAATGA        TTTAGTGCCCATTTG 100 116
     amb4476 4888871 .. 4888907 +  -9.4  -3.38314   GCGGAATAGCCCCCC   TCCCAACCTCCCCCCACC TGC GGCGGGGGGAGG--GGCA   TGTTTCCGGCTTCAG  67 32
     amb4483 NONE
     amb4484 4897382 .. 4897394 +  -4.7  -2.90615   GATCGGCCGCAAGTC                GGCGG CAA CGGCC                TGATTTCAGCGCCAT  46 10
     amb4485 4897773 .. 4897800 + -14.9  -2.62184   CTGACCAAAACAAAA        CCGCCGCTC-CC GGTCA GGAGAGCGGCGG        TCATGTCGGCAACGC  81 37
     amb4489 NONE
     amb4490 NONE
     amb4491 4903996 .. 4904019 +  -6.6  -2.86242   GCTGCCGCCCAAACC          TGCCTGGAGG TGAA CCTCCAGACC           TCCCTTTCTTTTATC  49 45
     amb4492 4906717 .. 4906735 +  -5.2  -4.57073   GGGTTAGGGCGGGTG             CCCTGC CGCGCAA GCGGGG             TTTTTCCCCAGCCTG  75 315
     amb4495 4911160 .. 4911177 +  -2.5   -4.7261   CCCAAACCCATCCGG             GGCGGAC CCCG GACCTCC              TTTATTTTCATCAAT  70 72
     amb4498 NONE
     amb4499 4914470 .. 4914492 + -10.6  -3.53012   GGGCATGCCCCGGAC           CCCCTTTGAT TTC ATCAATGGGG           TTTGGGACGGCAGCC  71 72
     amb4500 4915757 .. 4915767 +  -8.2  -3.41745   AGATGCCGTCCACCC                 CGGC AAA GCCG                 TTGATGTTCTGCAGC  60 146
     amb4502 NONE
     amb4503 4918350 .. 4918360 +  -2.4  -3.86015   GGCCGTACACTGGCC                 CGAC ATC GCCG                 TTTATCAAGGGAGTG  53 52
     amb4504 NONE
     amb4505 NONE
     amb4506 4921306 .. 4921350 +    -8   -4.1899   GTCCGGCCGGACCGG TTA-CCA-GCCCGGAGCGGT CGGCCGA ACTGCTCCGGGCCTGGGTCA TTTTGGCTCGAATCG  74 521
     amb4507 4922657 .. 4922676 +  -3.4   -4.4078   CCTTCATTGTCGCGA            GCCGCCCA AGAA TGGCCTGC             TTTTCCTTCCACACC  66 283
     amb4509 NONE
     amb4510 NONE
     amb4511 4929859 .. 4929892 + -19.1  -2.86271   CACGTCGGCTTGAGT     GCAGCAAGGAGAT-CC TCG GGCATCTCCTTGCTGC     TGGTTATGGTCAGGC  89 96
     amb4514 4931404 .. 4931418 +  -5.6  -2.62184   TGTCGTCAAAGCCGA               ACGAGC CGC GCTCGA               TCATCTCAAGAAGAA  44 184
     amb4519 4933986 .. 4934009 + -11.1  -2.66963   ATAGAACCGAAAATC          CATATCGCC AATATC GGCGATATG           ATCTTCTTAATGATC  66 135
     amb4520 4934985 .. 4935000 +  -2.5  -3.08679   GACCTCGATAACGTG              GATGC CACTCT GCGTC               TGTTCGATGCCGACA  41 30
     amb4527 NONE
     amb4528 4941903 .. 4941917 + -12.8  -2.89564   GCCTCCCGATGGGGC               CGGGGC AAA GCCCCG               TCTCTACCCTAGGCG  74 103
     amb4535 4946834 .. 4946863 +    -7  -4.36595   CGGGCCGCGACAAAG       GCGGCGAGCGTC TGCTAT GATGCCCGCCCC        TTTTCCATTTGGGTC  74 44
     amb4536 NONE
     amb4537 4948808 .. 4948836 + -11.1  -2.71712   GAGGGGGCCTCCAAA        CCTCCCTTTCTTT TTG AAAGGAATGGAGG        GTTTGGGGCCGAGGC  66 72
     amb4538 4949843 .. 4949894 + -11.6  -3.05384   GCCTCGCGCAGTGCG CGGA-TTCGCGCCCCG-AAGGGAG TCATGC CGCCCTCGCCGGGCGCGAACTCCG TTCGCTGGGCCGCGG  65 405
     amb4544 4954375 .. 4954427 + -17.8  -3.79747   CAGCCCGTCTTATTC CCTCAGC-CACACGGCGTTCTTGAGC TTG GC-CACGAACGCCGTGTGCGCCGCGG TTTCCTCCTCGGTCG 100 146
     amb4550 NONE
     amb4551 NONE
     amb4552 4960990 .. 4961001 +  -4.4  -4.07568   TGGTGATCGTGAAGC                CCTT CTGA AAGG                 TTTTGACAGCACCGC  62 18
     amb4553 4962821 .. 4962848 +  -7.8  -4.09864   CGAGCAATCGCGCAG        CCGTTCCTT-GAC GGC GTCCGAGGAATGG        TTTTCCACCGTCCCT  69 390
     amb4558 NONE
     amb4559 NONE
     amb4557 NONE
     amb4556 NONE
     amb4555 NONE
     amb4554 4962468 .. 4962489 - -14.5  -2.55999   CTAGGCGATATCAAT           GCGAAGGGA CTTG TCCCTTCGC            GCATCCCTCTTTCCT  78 111
     amb4549 NONE
     amb4548 NONE
     amb4547 4955785 .. 4955796 -  -3.6  -2.79302   AGGATCTTCATGACA                GGAC GAAG GCCC                 GCAATTGGTCGCTGA  43 6
     amb4546 NONE
     amb4545 4954285 .. 4954304 -   -15  -2.64472   TATTGCCCAAACCCA            TCCGGGGC CAAT GCCCCGGA             CCCCATTTTTAATCC  81 90
     amb4543 NONE
     amb4542 4951361 .. 4951381 -  -3.1  -3.39595   GCGAAGGATGGACAA            GAGGGGCCT GGA AGGCAACCC            CTACCTCTCGGCCAG  47 26
     amb4541 NONE
     amb4540 NONE
     amb4539 4949465 .. 4949490 -  -4.7  -4.46112   TCCGACTGAAATAAA         GGGAGGG TTCGGGAGGTTC CCCTCCC          GATGGGGTGCGGGGC  70 50
     amb4534 NONE
     amb4533 NONE
     amb4532 NONE
     amb4531 4942712 .. 4942740 -  -8.7  -3.06696   CCCCTGCCTAACAGA        TGGCGGCGGGGCT GTC ACCCCCCCCGCAA        GGGCACCCCTTCAGG  60 36
     amb4530 NONE
     amb4529 4941825 .. 4941839 - -12.8  -3.03159   GGAAGCGGCGGAATA               GGGGCC AAA GGCCCC               AAACCCATTCATTTC  76 112
     amb4526 NONE
     amb4525 NONE
     amb4524 4937943 .. 4937956 -  -2.3  -3.13403   CCGCGGGCAGTAAGA               CTGGC GGGC GTCAG                GTTCGGTTAGATTCT  41 497
     amb4523 NONE
     amb4522 NONE
     amb4521 4934911 .. 4934921 -  -3.2  -4.62069   CCCTCATGGCAAAAA                 GAGC AGA ACTC                 GCTGGGCTGCTGGAG  71 294
     amb4518 NONE
     amb4517 NONE
     amb4516 4931733 .. 4931749 -  -2.1  -3.14801   GCGGATAAAAAAGAG              GGTGGGT GGT ACCGGCC              GGAGGGTGGTCCTCT  41 140
     amb4515 4931257 .. 4931281 - -20.7  -4.42238   GTAGGCCAAGCAAAA          GGCCGCCGGAG CGT CCCCGGCGGCC          TGCTGGTCAACCCCG 100 62
     amb4513 NONE
     amb4512 4929577 .. 4929615 -    -6  -3.62032   AGAGCAACTGGCAAA  CGCCCAATGCCAGCGAC CTTACC ACCCCTGGCA-TGAGCG   ACATGTCGCCGTCGG  56 214
     amb4508 4921806 .. 4921825 -    -5  -3.34013   GACCTGCTGAAGGAA            GGCA-GTCA TTT CGACCTGCC            CATCGCGCTCGGCCT  51 435
     amb4501 4915201 .. 4915216 - -11.8  -4.10657   GGAGATGTGCGAAAA              GGCCGG TCTG CCGGCC               TATGAAATTTCCAAC  82 447
     amb4497 NONE
     amb4496 4911155 .. 4911172 - -12.7  -2.64472   TATCGCCCAAACCCA             TCCGGGG CGGA CCCCGGA              CCTCCTTTATTTTCA  71 106
     amb4494 NONE
     amb4493 4906635 .. 4906684 - -19.5  -2.87132   GCTTTTTCGTACAGA CCGAATC-CTAGAGTGCTTCAGCT TAA AGCTGACGCACTCTAGAGGCTCGG AGGCTGTGCCTCCGA 100 100
     amb4488 4899560 .. 4899573 -  -3.7  -2.64938   CTAAAACCTGACAAT               GAGGC TTTG GCCGC                GCAGTTTCAACCGGG  42 32
     amb4487 NONE
     amb4486 4897773 .. 4897800 - -16.3  -5.13722   CTGACCAAAACAAAA        CCGCCGCTCCC GGTCAG GAGAGCGGCGG         TCATGTCGGCAACGC 100 47
     amb4482 NONE
     amb4481 NONE
     amb4480 NONE
     amb4479 4891809 .. 4891819 -  -2.4  -3.28447   TCATGGACTAGAAGA                 CGCC CCG GGCC                 ACCGAATCACGGACG  44 7
     amb4478 4890312 .. 4890361 -  -7.2  -3.39142   CGCAGAGCGAATCAA GACATGCGCACCGTCCCGGCGGCA AAAA CGCCGACAGGA-GGTGT-CATATC CAACCGATTGCTTTG  58 304
     amb4477 4888810 .. 4888861 -  -7.9  -3.01712   GGCCGCCCTGGAAGA TCCCGCCGCCAAGG--CCG-CCGCGA AGA CCGGGGACGGAACCAAGGCGGCGGAA TAGCCCCCCTCCCAA  56 83
     amb4474 NONE
     amb4473 4883058 .. 4883102 -  -9.7  -2.56728   ATCACCGACATGAAG CAGGTCGACGGCTTCTGCGCC AAT GCCGCCGGTGCCGCCACCCTG TTCGGCGCCACCTGG  54 382
     amb4458 4870486 .. 4870496 -  -6.8  -3.53811   CTTATTTCTTGCAAA                 CCAC AAG GTGG                 TGAATGCCTGTCGGA  60 1
     amb4456 4868657 .. 4868682 - -10.3  -2.70932   GTTTCCTCCCAATCA         GGGCTCGGGGC GGAA GCCCCGATCAC          TCCCTCATCATCCGC  63 22
     amb4450 NONE
     amb4448 4861199 .. 4861231 - -14.7  -3.14211   AGTGCGGGTGAGGAA      GGGTACCCGTGCGGG GCT CCCGCCCCGGTCCCC      GGTTGGAGGCTATGC  83 464
     amb4437 4846307 .. 4846335 - -17.4  -2.57468   CCTTATGACAGGAAC        CGGGGCGCCCGA TTGTG CCGGGCGCCCCA        CGGAACTCCGATCAC  87 47
     amb4436 NONE
     amb4435 4843634 .. 4843646 -  -4.8  -3.43042   GCCGGTACCAAAAAC                CGGT GCCTT ACCG                CTTGGCGACGCCCCA  51 90
     amb4434 4841734 .. 4841762 -  -4.5  -3.17622   GACGCCCAGAACACA        GCGCCTCTATAAC ATG GTGAGAGAAGCAC        GTGAAGCCTACCCTA  49 38
     amb4433 NONE
     amb4432 4839760 .. 4839795 -    -4  -2.52464   GCCGGTCGGAACCTA   CG-CGCCATCGGCAAG CGGCTT CATGCCGACG-CGACG    GAGGGCGTGCGCCAG  40 282
     amb4419 NONE
     amb4418 4825270 .. 4825300 -  -7.5  -3.29144   CGACCTGTTCGACAA      GGCGGCGTGAGGGG GAAC CCCCTCACTCT-CC       GTAGGAGATGGCCAC  56 17
     amb4410 NONE
     amb4409 4812945 .. 4812958 -  -3.7  -3.51232   GCCCGGCCAAATCAA               CCCCG CTTG CGGCG                AACCATCCCCTTGAT  51 8
     amb4408 NONE
     amb4407 4810898 .. 4810916 -  -5.2  -2.92078   GGAATGACAGAAGCA             CGACGCTA TTT CAACGCCG             CCAGCATCTCGGCGG  48 12
     amb4406 NONE
     amb4405 NONE
     amb4404 4808424 .. 4808465 -  -8.5  -2.53894   AGGAGTAGGATGAAG CCCGACCGACGTCCCGATG AATT CATCGGGGCGCCCGGCGAT  TGAGGGCGTATCCTA  57 38
     amb4403 4807738 .. 4807766 - -16.8  -3.86372   CGAACGGAAACAGAA       CATGCCCCG-GGC CGGA GCCACGGGGCATG        CCGATTAAACCGAGA 100 53
     amb4402 4806517 .. 4806530 -  -9.5  -2.87344   CAGGCTGCGGAGAGA               CCCCC CTTT GGGGG                CTTTTGCCCCCGATC  62 198
     amb4401 4805827 .. 4805852 - -23.3  -3.78329   CCTGATCAAGGCAAA         GCCCCCGCCGG GAGA CCGGCGGGGGC          TTTTTCCTGTCGGGG 100 67
     amb4398 4799685 .. 4799715 - -19.1  -3.53444   TCATGGCCCCTGAAA      CGCTCATGGCCGGG ACGA CCCGGCCATG-GCG       AAGGGAGCAAGCCGC 100 50
     amb4397 NONE
     amb4396 4798269 .. 4798281 -  -2.6  -2.54812   AGTGACATCATGAAC                CCCG TTCGT CGAG                TTCGCGATGGCGAAG  38 5
     amb4395 NONE
     amb4394 NONE
     amb4393 NONE
     amb4392 4795213 .. 4795226 -  -3.9  -2.93637   AAACGCAACACGATA               TAAAG ATAT CTTTA                TGTGAGTATGGCCCG  44 45
     amb4391 4793698 .. 4793723 - -20.5  -5.06414   TCTCCCCAAGAAAAA         GCCCCCTTCCG TCAC CGGAAGGGGGC          TTCGTCGGTCTAACG 100 51
     amb4390 NONE
     amb4389 NONE
     amb4388 NONE
     amb4387 NONE
     amb4386 NONE
     amb4385 4786389 .. 4786417 -  -7.4  -3.22298   TTCAGCGACGACGAA       CGG-CAAGGCAGC CCTA ACAGCCTTGTCCG        CTCAGGAAGGGGAAG  56 197
     amb4384 NONE
     amb4383 4785728 .. 4785753 - -17.5   -4.1964   CCCAAGACGCGAAAA         GGGGCCGCCCC ATTC GGGTCGGCCCC          TCTCCAACACAATGC 100 57
     amb4382 NONE
     amb4381 NONE
     amb4380 NONE
     amb4379 4781622 .. 4781639 -  -2.6  -2.54896   GTGCGACGCAACGGA             CCGCGA GCCTAT TCGCTG              CCAATCCGCTCGATA  38 16
     amb4378 4781116 .. 4781155 -  -5.4  -3.36273   CTGGTTCAAGACCAA  CGGCGTGGGCTGACCGGG TTAA CCCTGCTCGCCCACGGGG   CGCGTCAGGGTCCGC  53 4
     amb4376 NONE
     amb4375 NONE
     amb4374 4778589 .. 4778612 - -10.3  -3.01924   CACCCTCGCCGAACA          CTCGCC-GCC GCGAT GGCCGGCGAG          CACGATTCGAAGGGG  66 53
     amb4373 4777847 .. 4777866 -  -4.9  -3.01712   GCGGCGGCTCCAACA            GGGGAGC GTTCAG GCTGCCC             CGATTCGCGGCCGCC  46 53
     amb4372 4776432 .. 4776455 - -11.8  -2.66118   CTCAAAATGAAGGGA          GGTTTGGAGGC ATC GCCTCC-AACC          GGGGACCGGGGCGGG  69 57
     amb4362 4764513 .. 4764523 -    -4  -2.80028   AGGAAGACTTGAAAT                 CAAT CCA ATTG                 GAAAACTTGGGCTTT  43 14
     amb4361 NONE
     amb4359 4761349 .. 4761368 -  -9.2  -3.42459   GACCTACAACATCAA            CGCCGACA CCGC CGCCGGCG             CCATCGCCGGGGCCA  63 473
     amb4352 NONE
     amb4351 4755680 .. 4755691 -  -7.2  -3.72576   CGCGGCGGGATCAAA                GCGC TTGG GCGC                 CTATGCCCGCGCCCT  61 117
     amb4348 NONE
     amb4347 4752433 .. 4752445 -  -3.3  -2.68071   CGCAATTGAAACCCA                TGGAC TCA GTCCT                TCCTGATGATCTTGG  40 18
     amb4346 4751330 .. 4751340 -    -4  -3.91897   CCTTTCATTCACAAA                 TCAA ACG TTGA                 ACAGGAAGTGGAAGA  57 15
     amb4344 4748762 .. 4748793 - -13.6  -3.28712   GCTGCGCGCCCATAA      CCAGGCCCCGGGCG AGCG CGCCCGCATCCTGG       AAATCAACCCCCGCC  73 355
     amb4342 4746470 .. 4746489 -  -5.6  -3.02144   GCATGGGTGGGAAGA            CCCCACCC ATGC GAGCGGGA             ATGACTTAGGCGTTC  49 31
     amb4341 4745425 .. 4745444 -   -15  -2.87243   GCACGAGCATAAGCA            CGCCGAGG AAGA CCTCGGCG             GCCACAACCATGAGC  84 67
     amb4340 4744945 .. 4744971 -  -2.3  -3.36878   TCTACGCATTCACAA        CCCATTCAC-GG TGCG CCTGTAAACAGG         AGAAATCAACACATA  46 174
     amb4339 4743284 .. 4743338 - -16.2  -4.09739   TCAATCTGGGGAAAA GCAAGGCCGAGGCCCGCGAGATCGTC CAC GCCGTGCTCGCCCGCCTGGGCCTCGC CGCCCTGGAAGACCG  95 403
     amb4333 4738431 .. 4738457 -   -10  -3.29511   TTTACGTGCTGAGAA         GCGACAAGGGCC GCT GACCCCGGCCGC         CCGGGGGACGGATCA  68 38
     amb4331 4737055 .. 4737070 - -11.8  -4.24342   TCCGGCAGCAAGAAA              GCCCCC TTTC GGGGGC               TTTTGCCATCGACGG  90 55
     amb4326 NONE
     amb4325 NONE
     amb4324 4729921 .. 4729942 - -18.7  -4.73388   AACCCCCACGAAAAA           GCCCGCCCC TTTC GGGGCGGGC            TCGTTCATTCACCTG 100 51
     amb4320 4724470 .. 4724507 -  -5.5  -2.87522   GGAAGCGATAGCACA   GTCACCCCCCGGGGCT CAACCCC AGCGGCGGGAGG-GAC   ATCCCCGCCCTACGG  48 35
     amb4319 4723993 .. 4724027 - -21.4  -3.57144   GTCTCCATGCGCAAA     CGCCGCCCCACGACCC TCT GGGTCCTGGGCCGGCG     CCGGCTACAATATCT 100 52
     amb4318 4723228 .. 4723243 -  -5.4  -3.45571   CGGCCCAAACATCAA              GCC-GCT TCG AGCAGGC              CCTGCAGCTTCTCGG  53 6
     amb4317 NONE
     amb4316 4721428 .. 4721446 - -10.2  -2.78384   GCCGGGTGGAGTAGA             CCGGGGCT TTC AGCCCCGC             ACCCCGATCGGGAGG  63 132
     amb4315 4719545 .. 4719576 -  -3.6  -3.28712   CTGCGCCGCCGACAA      CCTCAGGAAGGG CGCCAAAT CCCTGCGCGAGG       CCGGCATGCATCTGC  47 174
     amb4312 4717369 .. 4717380 -  -5.8  -4.07568   CGGGCTTGGTCAAAA                TCCC GCCA GGGA                 CCGCACCTCGTCCGG  64 8
     amb4308 4714076 .. 4714116 -  -4.7  -4.57073   GAGTTCTTCGAAAAA  CAAAGTCCTTAACGCCA ATTTTTG TGGCAGTTAGGGCTTTG  GTATTAATGAGTTAG  72 112
     amb4307 NONE
     amb4306 4712560 .. 4712601 - -30.3  -4.05033   CTGACGGGATAGAAA CGACTCGGGGCCGCCTTCC TTGC GGAAAGCGGCCCCGAGCCG  GTTCGTTCCCTTGGA 100 63
     amb4304 4709461 .. 4709487 - -10.2  -3.08197   TCTTACAGACAGACA         CCTGAAGTGCTT CAG ATGCACTTCAAG         TCAGAGCGCCTCAGC  66 36
     amb4302 NONE
     amb4301 NONE
     amb4300 4704445 .. 4704466 -  -6.5  -3.54424   CCTTATTCCTTCAAA           TCTGGGACG AGCC CATCCCTGA            TAGGAATACGCCGGC  58 91
     amb4299 NONE
     amb4298 NONE
     amb4297 4703180 .. 4703197 -  -8.5  -3.83864   AAAATCGGACAAGAA             CAAAGAG CGAA CTCTTTG              GCGTGCGCACTGCGT  72 386
     amb4296 4702413 .. 4702426 -  -5.9  -2.60615   ATCTCGGCCAAATAT               GCCGC TGTG GCGAC                GACCGAGATGGAACT  46 124
     amb4292 4699102 .. 4699132 -    -3  -3.29461   GAATGTCTGGCACAA       GAGCTGGCGCGCGC ACT GCGGTCGTCCACTC       CCATCGGCTTACTTC  45 442
     amb4288 4694597 .. 4694618 - -13.7   -3.6682   CGGCACTCATGGAAA           CAGCCCCGC TTGT ACGGGGCTG            TTTGGCGTTTAAGCG  88 34
     amb4286 4692314 .. 4692350 - -14.4  -3.47573   GCACGGACACGAGAA   GCG-CGTCGAGCCCCGC CAAA GCGGGGCCCGACATCGG    AATGCGAAACGAATT  87 48
     amb4285 4692046 .. 4692056 -  -8.2  -3.10701   TAAATACCGATTTAA                 GGCG CGG CGCC                 GCGTCAGTGCGGCCG  57 29
     amb4284 4691408 .. 4691425 - -14.1   -5.1675   GCAGCCATGAAAAAA             GGGGGCC GCAA GGCCCCC              TTTCCCGTCTTCGGC 100 52
     amb4266 4676016 .. 4676028 -  -3.3  -2.62184   TTTTCCCGCAGATCA                GGGAC GAG GTCCA                GCCGCGCCTCGTGAC  40 105
     amb4265 4675475 .. 4675506 - -18.8  -2.83504   GCTCCACCAAAATAG      TGAAGGCCCGGTCA GCGA TGACCGGGCCTTCT       GCTTTTCAGCTACCC 100 52
     amb4263 NONE
     amb4262 4672698 .. 4672725 - -12.6  -5.42198   TCTCAAAAAAGAAAA        CCACCGCCCAGG GTTG CCCGGGCGGCGT         CAACAGGTTCTGAAT 100 42
     amb4261 4670847 .. 4670872 - -18.3   -4.4078   TTGTCCCAAGGAAAA         GGCCCGGCACC TTGC GGTACCGGGCC          TTCCCTTTAACGGCT 100 59
     amb4258 4668911 .. 4668933 - -16.2  -4.73682   TCGGACAAGACAAAA           GCCCCGGGCC GCT GGTCCGGGGC           TTTTTGCTTGGAAAG 100 347
     amb4256 4666321 .. 4666332 -  -3.6  -4.07568   GCCGGGCCTGGAAAA                GACG ACAA CGCC                 GGCCAAGCTGAGCAA  61 421
     amb4252 NONE
     amb4251 4660321 .. 4660348 - -20.6  -3.02043   AACGCTCCGGGAAGA        GTCGCCCCGAGG CCTG CCCCGGGGCGAC         AAGGTGGCGTGCCTA 100 38
     amb4250 NONE
     amb4249 NONE
     amb4248 NONE
     amb4247 4657196 .. 4657209 -  -3.7  -2.70932   CTGCGCTCGGAATGA               CCCGG GGGT CAGGG                CGACAGCAGACGCTC  43 20
     amb4246 4656568 .. 4656581 -  -2.3  -3.07344   CCAGGCCGCAACAGA               CGGAG ATTC CTCGG                CTTTGCCTCGGAATG  41 74
     amb4245 4653848 .. 4653863 -  -3.3  -3.93695   GTGATTATTGATAAA              CCAAA GGGAGG TTTGG               AGGCATGCCTCCAAG  55 65
     amb4243 NONE
     amb4242 NONE
     amb4241 NONE
     amb4240 NONE
     amb4239 4645815 .. 4645840 - -20.5  -4.41494   GAGCGCCAATGAAAA         CGGGCGGGAAG TCGC CTTCCCGCCCG          TCCGTCCGTGCCTTG 100 53
     amb4237 4644409 .. 4644423 -  -2.7  -3.37493   GGCGGAACAGAGTAA               CGCAC TTCAT GGGCG               GGGTCCTGACTCGCT  46 39
     amb4236 4643619 .. 4643644 - -21.9  -5.10461   TCCAGGCAAGAAAAA         GCCCCCCTCCC GGCG GGGAGGGGGGC          CTGTTTGTCCCGAGC 100 41
     amb4229 4638901 .. 4638915 -  -2.8  -2.90349   CGCCGAAAGGCAAAG               CGGA CAGGCAT TCCG               TTCTCCTCGGCACGA  42 82
     amb4228 4638608 .. 4638627 -  -3.5   -2.7094   GTCCATCCACATAAG            GCGCCAT GCTCAT ATGGCGA             GTTTGGGGTTGCTTT  41 46
     amb4227 4636896 .. 4636906 -  -2.4  -3.71848   GCCGCTGATGAAGAA                 TGGC GGC GCCC                 TGATCACCGTGTCGT  51 373
     amb4225 4634875 .. 4634906 - -14.5  -2.77895   CCCATGCGGAACAAT      GCCGATACCCATC ATATCA GGTGGGTATCGGC       CTTTGTCCATGGACA  80 54
     amb4224 4634455 .. 4634473 - -12.4  -2.59564   TTCGGATTTTACAAG             CCCGGCTA GTT CAGCCGGG             GCTTCTCGTGCGGGC  69 12
     amb4223 4633243 .. 4633263 -  -3.1  -3.16881   CAGCGATTGCAGGAA            GGCCTTGGG GTC CTCTAAGCC            ACCACAGGACGCCGC  44 494
     amb4220 4632742 .. 4632769 -   -12  -2.52543   ACGCCCTTGAATGGA        CTGATCAGGGCC TGAA GGCTCCGATCAG         GCGGTCCCCAGCCGG  68 22
     amb4217 4629486 .. 4629510 -  -5.6  -3.68222   GGGCAAGTCCAAGAA          GTAGCCCCCG GCACT CAGGGACAAC          CGCGCAGTGAACTCT  58 15
     amb4212 NONE
     amb4211 4623116 .. 4623163 -  -3.1  -4.97405   ATTGATAAAAACAAA GGGGGACCGGGGCATCGCGCCC TAGGC GGGTGCGG-GCGGCAGCCCGCC TTGTCATGGACCAGA  76 57
     amb4210 4622563 .. 4622588 -  -7.5    -4.015   TCATCCACGAAACAA         TCGTCGCCGCCC GCT AGGCGGCGA-GC         CTCTTTCTGGGATCA  68 13
     amb4209 4622209 .. 4622231 -  -6.2  -3.91911   CCCACGCCAAGGAAA           GCGCCAGC CAGGTGC GCTGGCTC           GTCCAGGTCCCGGCC  64 89
     amb4194 4608658 .. 4608674 - -10.8  -3.10622   AATAGGCACCTAATA              GCGGCC ATTGA GGCCGC              GGCCAAGCGGGCGGA  66 71
     amb4192 4607021 .. 4607036 - -11.8  -3.85698   CCTGTTGTTCACAAA              GGGGCC GGTC GGCCCC               GGCTTTCCGGTCAGA  83 36
     amb4191 4606048 .. 4606072 -    -5   -3.5774   ATCGAAGCGCGCAAA         TGCGGCAAGCC CACC GGTTTGC-GCA          TCATCCGCCCGCGCA  52 476
     amb4189 4604107 .. 4604120 -  -9.5  -4.08216   GGATCGGGGGCAAAA               GCCCC CGAA GGGGC                ATTCTCCGCAGCCGA  78 41
     amb4187 4601807 .. 4601826 -   -15  -2.59927   AAGAAACTGAAGGGA            TCGGGGGC AAAA GCCCCCGA             CGGGGAGTGGCGCCG  81 46
     amb4184 NONE
     amb4183 NONE
     amb4182 4597547 .. 4597578 - -15.2  -3.91897   TGGCCGAGCCACAAA      CAAGAAGGGCGACC CGAG GGTCGCCCTTTTCG       TTTAGTCGTTCTTGG 100 27
     amb4180 NONE
     amb4179 4591841 .. 4591853 -  -4.8  -3.64703   GCGTCGCCATGGAAA                TGGC CATGC GCCA                CGACATCATGATGCT  55 441
     amb4173 4587417 .. 4587457 - -12.3  -3.05384   GGGGGCGTGATGGAA  TGGCTGGTGGTGGCGGCGG TCG CCGCCGCCACGGCCTTCCT  GACCGGGCTGTCGCC  67 66
     amb4171 4586370 .. 4586382 -  -6.9  -3.14683   ACAGGGCCTGATGAA                GGCCA CCC CGGCC                AAATGGCTGCAGCAC  52 151
     amb4168 NONE
     amb4167 4583032 .. 4583067 - -10.3  -3.17075   TTCCCTTGAATCGAA    GCGGGGCGGCTCTCC AAATGA GGAGAGCCGCCCTTT     GTCGCTTTCAGGGGA  66 342
     amb4160 NONE
     amb4159 NONE
     amb4158 4571122 .. 4571139 -  -3.3   -5.0538   CCTTATGGTAAAAAA             CGGCCCT AATG AAGGCCC              CTGTGGCTGGGAAAA  79 237
     amb4155 4565393 .. 4565416 - -11.8  -2.74747   GATAAATCAAAGGGA          GGCTTGGAGGC ATC GCCTCCAA-CC          GGGGACCGGGGCGGG  70 61
     amb4151 4561118 .. 4561152 -  -2.1  -3.67188   ACGCATTGCAAAACA     GCAGCCAGCGC CCATTAAGGCACC GCGCTAACCGC     TTGTTTTTTCGGGGG  51 216
     amb4150 4558707 .. 4558750 -  -9.6  -3.60151   GGCGGCAAACGAGAA GCCTTCG-CGGATGGATGAGG ACT CCTCATCTATCCGGCAGAGTC CACCTGGGCGATCAG  69 11
     amb4149 4557402 .. 4557428 -  -4.3  -3.48276   CGTCGCGGCACAGAA         GGGAGATGGGC TCCAT GACCATGCCCC         CTCACGCCTGGACCG  51 27
     amb4148 4556425 .. 4556435 -  -2.4  -4.08692   CAATGCGGTTCAAAA                 CGCC CCC GGCC                 TTTGGTGCGGTCTCT  56 81
     amb4147 NONE
     amb4146 NONE
     amb4145 NONE
     amb4144 4549366 .. 4549393 -  -9.2  -4.31085   GAGATCAAGCGAAAA        TAGCGCCACCAT TCCG ATAGTGTCGCTA         TAAACGCATCACATC  83 138
     amb4142 NONE
     amb4141 NONE
     amb4140 NONE
     amb4139 NONE
     amb4138 4543851 .. 4543885 - -24.4  -3.04263   AGGGGATTTTCAAGA     CAAAAGGGCCGCCCCC GGC GGGAGCGGCCCTTTCG     CGAAACGATGATGCG 100 45
     amb4137 NONE
     amb4136 NONE
     amb4135 4541933 .. 4541966 -  -7.3  -2.86271   GGGCCAGCAGAACCA     GCAGCAATGTGGCGA GTAT CCGGCTCATGGCTGC      CTCACTCCGATGGTG  51 16
     amb4134 4540910 .. 4540924 -  -9.2  -3.73953   AGGATCTGGAGGAAA               CCGCCA TGG CGGCGG               CCCGCAAGCTGGCGG  68 453
     amb4128 4532069 .. 4532092 -   -21  -4.56978   GGGCCAAAGAAGAAA          GGCCCGGGCG AAAC CGCCCGGGCC           AGTTTGTCCGGCATC 100 58
     amb4127 NONE
     amb4126 NONE
     amb4125 NONE
     amb4124 4528248 .. 4528269 - -10.1  -4.37886   CGAGCGGGCATAAAA           GACCTGGGC TGCC GCCCAGACC            CGCCTGGAGGCCGAA  85 129
     amb4120 4523605 .. 4523627 -  -7.7  -4.10161   CAGGATTTCTGAAAA           CTCTCATCC CGAGC GGATGCGAG           GGATCCCCGTTTGGC  74 494
     amb4113 NONE
     amb4112 4516489 .. 4516503 -  -3.4  -2.72511   GGGATCGGGGGAAAT               GCTCAC GTT GCGGGC               TATCTCTTCTTGTCG  41 25
     amb4111 NONE
     amb4110 NONE
     amb4106 4509696 .. 4509731 -    -6  -4.57569   TCAGCTTTTTAAAAA    CTGG-TGGCTCGGAGGC TGT GCCTCCGAACGGGCCTG    GGCGGCAGCCCCGCC  78 64
     amb4101 4504110 .. 4504126 -  -7.9  -3.39449   CGCGATGAACATGAA              GCTCCTG GAA CAGGCGC              TGACCATCGCGGGCT  59 380
     amb4087 NONE
     amb4086 4487713 .. 4487746 -  -2.3  -3.92592   AGCTGGAAGAGGAAA     TCGTCAAT-GGCGCCG ACC CGGCGCTGACCACCGA     GCACGTCAAGGCCAT  56 143
     amb4075 4476546 .. 4476562 - -13.7  -5.54079   CTAAAAACGAAAAAA              GTGGGCC ACT GGCCCAC              CCTCACAATCCCGTC 100 119
     amb4074 NONE
     amb4073 NONE
     amb4072 NONE
     amb4071 4471205 .. 4471233 - -15.3  -3.14132   CTCCGCCGCGAGGAA        CACGATCACCCCG TTA CAGGGTGACCGCG        ATCTCCTCGATCTCG  85 10
     amb4070 4470587 .. 4470616 -  -9.1  -5.14563   TGGGCGACGAAAAAA       GAGCGGCGGTCCC GAAA GGGGCCGCCGTTT        TGTTTTGGGGGAAGG 100 162
     amb4060 NONE
     amb4059 NONE
     amb4058 NONE
     amb4057 4455248 .. 4455262 -  -4.2  -3.61764   GCACCAATCCCGAAA               GCCG GTCATCA CGGC               GCGCCCTTCCCCGTT  51 19
     amb4056 4450925 .. 4450947 -  -9.1  -4.45765   TCCAAAATGAACAAA          GCGCCCGACC TTTC GG-CGGACGC           TAACTCGTTGAATTC  82 251
     amb4043 4444206 .. 4444240 -  -7.8  -3.24188   CCACACCATGACCAA     GGAAGCCAAGGCCAAG ACC CTTCACCTCAGCCCCC     GCGCCCAGGCCATCC  56 375
     amb4040 4442317 .. 4442329 -  -6.2   -4.1021   TTCTACAACCACAAA                CGGC CCCAC GCCG                CCCATGGCGGAAGGA  66 102
     amb4031 NONE
     amb4030 4436761 .. 4436773 -  -6.9  -3.14132   CGCTTTGCTTACGAA                GCGCC CCA GACGC                CCCGCCGGTTTTCCC  54 6
     amb4029 4435113 .. 4435163 - -16.2  -2.84173   ACACAAGGCAGGATA CGCACTTTGTCGCACACCTGGG GCACAAA CCCGGGCTTGCGACAAAGCGCA GGGCTTGGAGCGCCC  79 439
     amb4025 4433700 .. 4433716 -  -5.7  -2.52623   GTCGCCGCAGAACAT              CAGGCCG CTG CGGCTCG              CTTGCGTGCGCCGTT  45 8
     amb4024 4432953 .. 4432963 -  -8.2  -3.05384   CTCGGCCGGATTGAA                 GGCC CGC GGCC                 GCCTCAACGATTCGG  55 193
     amb4022 NONE
     amb4021 4430325 .. 4430338 -  -5.3  -3.01712   GGCCTGGCTGGAACA               CTGAT CCGG ATCAG                GAGGCGTATTCGGCC  48 22
     amb4018 NONE
     amb4017 4425210 .. 4425221 -  -3.6  -3.72324   CACCGTCAGGAAGAA                CACC AACC GGCG                 TCCTTCAAGCGCCAG  54 405
     amb4015 NONE
     amb4009 NONE
     amb4008 4414848 .. 4414860 -  -3.3  -3.95378   GCAGAGGGGAAACAA                TCAGG CGG CCTGC                CCCTTGATCTTGGCG  58 13
     amb4007 NONE
     amb4006 4413508 .. 4413537 -  -4.2  -2.58544   GCGCATGGCTATAAT       CCTTC-GTTGCGG AACGG CCGCGACAGCAGG       GCGCGGATGGCGTCG  42 152
     amb4005 4412984 .. 4412996 -  -3.4  -2.57211   ACTCTGGGGGACAAG                TCTC TGAGT GAGA                ACGATTTTTAGCTCT  40 33
     amb4004 NONE
     amb4003 4412315 .. 4412328 -  -2.3  -2.99471   CGATGGCGACATAGA               CGGGA TTGA TCACG                GGGTATCTACCTCAG  40 37
     amb4002 NONE
     amb4001 4410954 .. 4410988 -  -4.1   -4.3255   TTGCGAAGCAATAAA    TCCTAAGGCAGCC-CC TACG GGCGGCCGCCCCGGGC     CGCCTTGATGAAGGC  65 5
     amb3997 4406071 .. 4406096 - -17.5  -2.96873   ATCCGGACCAAACGA         GCCCCCGCCGG GCCA CCGGCGGGGGT          TTTGTTTTGGAGGTC  90 166
        magA NONE
     amb3989 4399354 .. 4399369 -  -3.3   -3.6682   GCGGACCGATTCAAA              TGAGT TGGAGC ACTCA               ATTTGAGTCAAACAT  52 107
     amb3988 NONE
     amb3987 NONE
     amb3986 4396793 .. 4396842 -   -10  -3.14132   GCCGGCTGGCAGGAA GGCGGCACCAGCCGCGGCGG-CAA CGCG CTGACCACC-CAGCTGTTCCCGCC GGGCCAGAATTCCGA  62 443
     amb3983 4394687 .. 4394702 -  -7.5  -2.62184   CCGGGCGGGATATTA              GGGGC TCGGCC GCCCC               GGCACAAGGCGTAGG  50 44
     amb3982 NONE
     amb3981 4390402 .. 4390420 - -13.1  -3.28712   GCGCCTGCGCCACAA             GCGGGCC GCGCT GGCCCGC             ATCCGCGCCCTAATG  73 156
     amb3977 4387816 .. 4387839 - -11.8  -2.66272   CTTGATTCAAAGGGA          GGCTTGGAGGC ATC GCCTCCAA-CC          GGGGCTCATCTCTCC  69 84
     amb3972 NONE
     amb3971 4381549 .. 4381565 - -10.1  -3.21099   GCCGTGGACCAGCAA              TCGGCGG CCA CCACCGA              GATCGCCCGCTCCAT  62 462
     amb3968 4377648 .. 4377663 - -10.4  -3.23274   TTGGCGACAATGCAA              GTGGGC TTCC GCCCAC               ACCGGATCGGGGCGC  68 371
     amb3966 4375642 .. 4375666 -  -5.7  -3.32844   GCCTTGACCTCAGAA          GCCGCGA AATCGCCACCA TCGCGGC          CCTGGCCGCCCTGGG  51 225
     amb3960 4368915 .. 4368945 - -13.3  -3.11687   CCAACTAGTACCGAA      TGGTCCGGCGCATC GCCG GA-GCGCCGGACCG       CCGGTGCGTCGGACC  79 229
     amb3954 4362744 .. 4362783 - -21.6  -3.16564   CTTTCATGGCATGAA  CGGAAAAGGGGCGGTTCC CGCG GGAACCGCCCCTTTTTCA   TGACTTGCCCTCTGC 100 47
     amb3949 4356086 .. 4356098 -  -4.7  -3.76373   CGGCGAAGACCTAAA                CCGGC AGA GGCGG                AAAGAGCGTAGTGGG  56 8
     amb3941 4351249 .. 4351259 -  -5.4  -3.17941   ACCAGAGGGGAGGAA                 GGAT CTC ATCC                 TGGCGCGATCCGTCA  51 101
     amb3940 NONE
     amb3939 4350222 .. 4350259 - -15.7  -3.05816   CCATTTTTGACTTAA   CCTTACCCAGTCCGAGAC CCT GTCTCGGACTGGGGA-GA   AATAAAGCCAAAGCC  88 138
     amb3931 4342209 .. 4342228 -   -15  -4.13767   GGCCTGACGCCAAAA            GGGCCACC CGAG GGTGGCCC             TTTTTCATTTCCGTG 100 56
     amb3926 NONE
     amb3925 NONE
     amb3924 NONE
     amb3923 4334364 .. 4334374 -  -3.2  -3.53012   TCGTCTGTCTCTAAA                 GGAA CCA TCCC                 GTGACCAGAACCTGC  49 332
     amb3918 4332256 .. 4332282 -  -7.8  -4.08064   AACCTTTCGGGAAAA         GTGGGCTTGGGG CGG CCCGGCGCCCAC         TTTTCGACTCTTTGT  71 44
     amb3913 4326301 .. 4326319 -  -8.8  -3.45324   CAGCTTCACCAAATA             CACCGACG CGG CCTCGGTG             CCCATGCTGAAGCGA  60 379
     amb3910 4324137 .. 4324166 -  -7.7  -3.21416   CATGGCGATGACCAA       GGCCGTGC-GCGGC AAA GCCGCCACCCTGCC       CGCCAAGACCACCCC  54 216
     amb3905 4320436 .. 4320448 -  -4.7  -3.14683   AGAGCGGCCCATTAA                TCGGC ATC GCCGG                GCGGAATTTGCTATT  47 73
     amb3904 4319570 .. 4319605 - -11.8  -3.03124   CCCGACCGGGGAAGA    CCCCGGACCCCTTTTG AATT CAAAGGGGGTTTGGGG     CATCGCCCCAAATGG  73 67
     amb3903 NONE
     amb3902 4317595 .. 4317620 - -21.9  -4.98531   CCGCCAAACGAAAAA         GGGCGGGAGGC CATG GCCTCCCGCCC          TGCGTTCCGTCCGGA 100 50
     amb3901 4315643 .. 4315667 -  -7.1  -4.35561   GAATAAACAAAAAGA          GGTTTGGAGAC ATG GTCTCCAAGCG          GGGTCGGGGCGGCAG  74 128
     amb3897 4307035 .. 4307071 - -10.1   -4.1673   GAAGCCGGCAAGAAA   TGAAGCCCGG-CGGGA CCGCAT CCCCGGCCGGGCTCCG    CCGCTCGTCAGCCTT  82 33
     amb3896 4305875 .. 4305919 - -14.9  -2.66435   ATGTCCACCACATCA CCGACGACCTCGCCGCCTG GCTGGAA CTGGCGGCGAGGCCTTAGG GTACTTCAGCAGTTC  81 31
     amb3894 NONE
     amb3893 4301751 .. 4301795 -  -4.2  -3.55801   AGCAACTGGCCGAAA CCGGCGCGGTGGAGCTGGT-GG TGC CCTACCAGTTGCACGGC-CTGG AGGGCGAGAACGGCA  51 381
     amb3889 NONE
     amb3888 4295311 .. 4295323 -  -6.2  -3.30124   CCCCATCCTGCACAA                GCCG GTCAA CGGC                CGCCAGCTTCAGGAC  53 68
     amb3886 NONE
     amb3885 NONE
     amb3884 NONE
     amb3883 NONE
     amb3882 4290222 .. 4290235 -  -4.5  -3.85817   ACGGTCTGCGACAAA               GCCCGC TTC GCG-GC               AGGGCTACCGCCCTG  59 194
     amb3877 4283128 .. 4283149 -  -5.7  -3.10164   GCACCCATCAGGCAA           CCGGTCGTC GAGC GGCGACCTG            AGAAATTTCAGCGGC  49 33
     amb3876 4282509 .. 4282546 - -24.3  -3.05597   CCGATGCCTGAAAAG   GAAAACGGGCCGCATCC CGGC GGATGCGGCCCGTTCCC    TCGATACGCTTGGGA 100 45
     amb3870 4277010 .. 4277054 - -12.1  -2.67423   GGCAACAAGATCAAC TTTCTGCTGGACGCCACCCTG GGG CTGATCGGCATCCAGCAGAAT CAGGTGATCAAGCTG  65 219
     amb3860 NONE
     amb3859 4262458 .. 4262474 -  -2.2  -3.54771   CTCAGAAGAGCACAA              CGTCCA GGCGG TGGATG              ATCTGGTCGCCGCCA  48 266
     amb3838 NONE
     amb3837 4237215 .. 4237235 - -11.1  -4.34488   TATAGCGACAATAAA            GGCCTCCAA ATT CCGGAGGCC            TTTTCTTTTGAACGC  90 196
     amb3834 4234818 .. 4234828 -  -3.2  -2.74192   GATCCGGCAATACTA                 TAGC GAT GCCA                 CGCCGAGGGTGCATC  41 70
     amb3833 4233447 .. 4233462 -  -7.6  -3.29511   GTCATTGTTTGAGAA              GGAACA CGGT TGTTCC               GCTCCCAGTGCCTGT  59 169
     amb3832 NONE
     amb3831 NONE
     amb3830 NONE
     amb3829 4230721 .. 4230771 - -19.2  -2.74488   GAATTATCTGAAGTA GTCC-CG-ACGCCCCAATGACCGC GACCT GCGGTGATTGGGGCGCGCGCGGAC ATCAATCCTGGACGA 100 27
     amb3823 4223291 .. 4223309 -  -2.2  -4.24948   TCAGGACAGGGAAAA             TCAGCCGC GCG GCGACAGC             TTGGCCAACTCAACC  59 7
     amb3822 4222694 .. 4222715 - -13.7  -5.54885   AATACCAACAAAAAA           TGCCCCGCC GGGG AGCGGGGCA            TCGGTAACCATACTT 100 55
     amb3821 4221557 .. 4221569 -  -4.7  -3.14931   GGGATCCGGCATCAA                TGCCG TGC CGGCG                GCCTTGCCCCCTGGG  47 9
     amb3820 4220933 .. 4220948 -    -9  -3.65522   GATCGACCTGAAGAA              GAAGCC GCTG GGCTTC               GACTTCAACATGAGC  68 103
     amb3817 NONE
     amb3816 NONE
     amb3815 4213783 .. 4213801 -  -4.4  -4.03078   TCATGACAGGACAAA             GACCGAAG CGC CAGCGGTC             AGCGCAGCTTGCCCG  62 24
     amb3814 4213264 .. 4213276 -  -5.5  -2.90496   GTTTTTCGGAAACCA                CAGAG GGA CTCCG                CCCGACAGCGCCTTC  48 116
     amb3813 4212775 .. 4212794 - -11.4  -3.14132   TTCTTCCCGGATCAA            GCGGCGAC CGGA ATCGCCGC             TCAGATCTTGACCGA  69 26
     amb3810 4209273 .. 4209310 -  -3.3   -5.0133   CAGTTTTTTAAAAAA   GCTG-GAGGTTCGGAGGC TGT GCCTCCGAACGGGTCAGG   GCGGGTGCCCTGCCG  76 54
     amb3805 NONE
     amb3804 4202097 .. 4202109 -  -3.3  -2.94099   TGGCGGCAGTATAGA                GCCTC CAC GAGCC                GAACGGAGCCCCTTT  42 47
     amb3803 NONE
     amb3802 NONE
     amb3801 4197982 .. 4197997 -  -5.4  -3.48276   TTCCCCTGGACAGAA              TGGC-GG CTT CCTGCCA              GATGCTGCGCCGCAA  55 159
     amb3800 NONE
     amb3799 NONE
     amb3798 NONE
     amb3797 NONE
     amb3796 NONE
     amb3795 4192698 .. 4192708 -  -4.6  -3.21772   AACCCGCGGATAACA                 GGCC CCA AGCC                 TACCACAAGTCAAGA  49 114
     amb3794 4192418 .. 4192443 - -18.3  -3.23216   GCCCATCACGACGAA         GTCCCGGCAGG TCGC CCCGCCGGGAC          TTTTTCGTCGATCCC 100 53
     amb3789 4172166 .. 4172181 -  -5.4  -3.86015   GATTCCTGCCAGAAA              TC-CGGC TGC GCCGAGA              TCGAGGGCGCGCCGC  60 310
     amb3784 4167085 .. 4167111 - -21.6  -4.77165   GCCCGCATAAGAAAA         GGGCCGGCTCCC CAA GGGAACCGGCCC         GAAGTCTTCCGGGAG 100 49
     amb3782 4164630 .. 4164648 -  -7.4  -3.53012   CGGGCTTGCGTGAAA             GCCATGTC CAC GACATCGC             CATCACCAAGGAAGC  60 97
     amb3780 4162141 .. 4162172 -  -2.8  -3.28712   GGTGGCGGTGGAGAA      GGTCGGCGCCC-TGA AGC CCAAGGGCGGCGGCA      AGGTGGTCGGCATGG  46 437
     amb3777 4158801 .. 4158822 -   -13  -3.71649   CGCTTAAACGCCAAA           CAGCCCCG TACAAG CGGGGCTG            TTTCCATGAGTGCCG  84 138
     amb3775 NONE
     amb3774 4154435 .. 4154451 -  -5.1  -4.05245   GAGCATACAAGCAAA              TTCGGGA TGT TCCAGAA              TACTCTTCCTACCTG  62 49
     amb3770 4147703 .. 4147713 -  -2.4  -3.53012   TCTTGGGCGTCCAAA                 GCCC CGA GTGC                 TTGGCTGGCGCGTAT  47 332
     amb3769 4146607 .. 4146632 -  -7.8  -4.14243   GAGGTTATCGCAAAA         CATAAGAAAA GCTGTG TTTTCTTATG          TTATGGCGTTGACGA  74 26
     amb3768 4145842 .. 4145854 -  -6.9  -3.53012   CGTTGCGGCCTTAAA                GAGCG AAA CGCCC                GAAAGCGACCTAGCA  58 102
     amb3765 NONE
     amb3764 NONE
     amb3763 NONE
     amb3762 4135602 .. 4135615 -  -5.9  -3.75153   GGCGGCGAAGGGAAA               CGCCG TCTG CGACG                AGGACCGCGAGGCCG  59 151
     amb3760 NONE
     amb3759 NONE
     amb3758 NONE
     amb3757 4129349 .. 4129361 -  -6.2   -4.1021   TTCTACAACCACAAA                CGGC CCCAC GCCG                CCCATGGCGGAAGGA  66 204
     amb3754 NONE
     amb3753 4127280 .. 4127292 -  -6.2  -4.30416   AGGACGAACTGAAAA                GCGC CTTCC GCGC                CATCGCCACCAGCCT  73 184
     amb3748 4123368 .. 4123415 -    -7   -3.6608   ACGACCTTATTGAAA CAACTTTCGCCGATATT-CGCCG ATT CGGCGCAATCCTGGCGGAATTTG TGTCGCGGCACGACA  63 59
     amb3747 4122809 .. 4122843 - -12.8  -3.27743   GATGATGAAGTAATA     CCAGCCTGCGTTGAGT GAA ACTCATCGCGGGTTGG     ATAGGCCCAAAGGGC  79 121
     amb3737 4113286 .. 4113332 -  -4.9  -4.07885   CACGTCGCGTGAAAA GGTGGCCCAGGCCATCGGCGAG TTGG CCCGC-GAAGGCGTGGTGCGCC GCCGCTCCATGGGGC  62 112
     amb3732 4106460 .. 4106503 -  -4.4  -3.90286   CACGACAAACTCAAA GGCTAGCATACCTTGTTGCCA TGG CGGCA-CAAGGATCGCGCGCC TATCTTGGAGAATGC  59 97
     amb3731 4105819 .. 4105831 -  -3.3  -4.07687   ATGCGCCGCTGAAAA                TGCCC GGC GGCCA                AATACGAAAGATGCC  58 275
     amb3725 4096935 .. 4096956 - -15.1  -5.40072   CCTGTCTCAAAAAAA           GGCGGCCCC CGCA GGAGCCGCC            TTGATCGACCGACCG 100 56
     amb3722 4091500 .. 4091514 -  -4.2  -3.29471   GGCCCAGGAGATCAA               TCACCG GCG CGGCAA               GTTCGTGTGGGAGGC  47 288
     amb3703 4067777 .. 4067795 -    -6  -4.13767   TGCGTTATGTGAAAA             GGACGA TTTGAGG TCGTCC             TTTTCGTTGCTTGTC  69 39
     amb3688 4053254 .. 4053270 -  -5.1  -4.57341   AATCGCCGTCAAAAA              TGAATCG GAA CGAATCA              CAGGCAAAAAAATAA  72 108
     amb3687 4051545 .. 4051569 -  -7.1  -4.65895   GGTGGGATGGAAAAA          TGAGCGAATAG TGG CTCTGCGCTCA          GCTCAGCTGGCTAAG  79 82
     amb3685 4049746 .. 4049760 -   -10  -3.19026   CAGGTGAAGACCCAA               GAGCCA TTT TGGCTC               TGTATCAGAAATCCA  62 408
     amb3680 4044073 .. 4044095 -  -3.5  -4.91712   CTCAACCGAGAAAAA          TCTTGGGCCA ATAC TGGCC-AAAA           TCAGACACAGGCCCG  79 82
     amb3677 4039631 .. 4039645 -  -7.1  -3.90112   GGGCCGGGAAGGAAA               GAGGG TTACC CCCTC               ATCTCGTTCTTTTCC  66 16
     amb3676 4038015 .. 4038034 -  -3.4  -2.92463   CGGATCAGGCAGAGA            TCCCTCGC TTAC GCTCGGGA             TGACAATTTCCTGAC  42 45
     amb3675 4036296 .. 4036308 -  -4.7  -3.07443   CCAGACGGCACCCAA                GGCGC GAA GCGGC                AACACACCTTCATGA  47 35
     amb3674 4034813 .. 4034825 -  -4.1  -3.73224   TGACTGTGTATTAAA                CACTA CTT TAGCG                TCCGATTTCGGGCAA  54 62
     amb3672 NONE
     amb3671 4032823 .. 4032849 -  -8.6  -4.77896   CAAGGAAGCGAAAAA         GAGCCGCCGAAG TTA CCCCGGCGACTT         CATAGATCGGTCTTG  93 101
     amb3670 NONE
     amb3669 4029995 .. 4030007 -  -6.2   -4.1021   TTCTACAACCACAAA                CGGC CCCAC GCCG                CCCATGGCGGAAGGA  66 102
     amb3666 4028084 .. 4028106 -  -7.6  -3.23393   GGCGATCCTAGAATA           CCATGCCGAC GTT GTCGGCTTTG           CCTGTACTGGACCCG  59 104
     amb3665 NONE
     amb3664 4025696 .. 4025720 - -12.2  -3.05463   ACTCCCCTTACGCAA          TCACGAGGGA ATCAG CCCCTCGTGA          ACGGCATAGCGGATC  73 1
     amb3663 NONE
     amb3662 NONE
     amb3661 NONE
     amb3660 4022450 .. 4022469 -  -9.3  -3.06133   GAACCGGGGATTCAA            GGATGCG GTATTG CGCATCC             AGGGTATCCGGGTGA  57 236
     amb3657 4021750 .. 4021764 -  -5.6  -4.14927   ATAAATAAAATACAA               TACGCG CTG CGCGTT               ATCACAAATACCCAT  66 67
     amb3656 NONE
     amb3655 NONE
     amb3654 NONE
     amb3653 NONE
     amb3652 4015736 .. 4015762 -  -2.2  -3.59979   CGGTGGTAGCGCAAA         GCTTCGAGCG TATCCAT CGCTCCAATC         TGGTGGGGATGGGGG  48 375
     amb3650 4011747 .. 4011793 -  -8.8  -3.84587   AGTACCGAAATATAA GACTGGAGAGAATTCCTCGGC TTCAGT GCCGAGGAATTCTG-CCATGC TATCCGCATGACCTG  72 130
     amb3649 4011152 .. 4011166 -  -3.4  -2.84504   ATGTGCGAAAGATCA               GCGGCC GTG GAACGC               GGGCCAAAAGGTTGG  41 213
     amb3647 4008779 .. 4008805 -    -5    -3.737   TAATCGCCGACTAAA         CCTGAAAGCTAC CGC GTGGCTGGCAGG         CTTCCCCGTGAATAA  56 249
     amb3643 NONE
     amb3642 NONE
     amb3641 4003229 .. 4003283 - -18.6  -4.00042   CCTGGCATGAAAGAA GCAACACCGGCGGCCTGAGCGCGCGG ATGGG CCGC-CGCTC-GGCCCCAGGTGTAGC GGGCTTCGCGCACCA 100 446
     amb3640 NONE
     amb3639 4000308 .. 4000328 - -11.1  -3.27476   ATCCGCAACGATCAA            TGGCGGGAG CCG CTACCGCCA            GTCGGCACCCCCATT  71 1
     amb3636 3996101 .. 3996121 -  -2.6  -3.06183   CCGACCTGCATTCAA           GCAATTGCA TACA CGC-ATTGC            CTGAATACAGTGCCG  41 50
     amb3634 3994921 .. 3994936 -  -3.2  -4.17048   TCGCTCCGAAAAGAA              GGGC ATGAAACG GCCC               TGCGCTATAATGAGG  63 69
     amb3632 3991302 .. 3991329 -  -3.2  -3.72695   ACGCCGCGCAGGAAA        TCGCCGACAACC TGGA GGCCGCCGCCGC         CCGCTCGGTGGACGA  53 490
     amb3630 3989701 .. 3989726 - -10.5  -2.90763   CGTAGACTCCATACA         CAC-GCGCCATC TTT GATGACGCAGTG         CAGCATAACCCGGTT  64 127
     amb3629 3989473 .. 3989485 -  -3.3  -3.00525   CGCCCGGAAACGATA                TCAGG CCG CCTGG                GCGAAGATATCGGGG  42 13
     amb3628 3988781 .. 3988798 -  -3.3  -4.07568   CCCCCTGCTGGAAAA             GCAGGCGG TGA CCGGC-GC             GGGCGCCCATCCCTT  59 196
     amb3626 3986061 .. 3986073 -  -7.7  -3.08867   TGAAGCCGGAACAGA                TCGAC GAG GTCGA                CATCTCCGCCTATGT  57 35
     amb3620 3977910 .. 3977923 -  -5.9  -3.28712   GCCTGTCGGTGAGAA               GCGGA GCAA CCCGC                ATTCAGGCCTGCATC  53 66
     amb3615 3968473 .. 3968489 -  -3.6  -2.78384   CGGGCGGCCATCAGA              CGGCTC CTTCC GAGCGG              GTCAGGTCGCGGGTC  43 4
     amb3614 NONE
     amb3613 NONE
     amb3612 3966060 .. 3966086 -  -9.4  -3.53012   TCGGCGTGGCCGAAA         CCATCGCCCTGC TGG ACAAGGCGATTG         CCGGCCAGGACATGT  69 161
     amb3607 3958801 .. 3958827 -  -9.3  -3.14132   CCTGGCCCTGATCAA         CGGCGGCGGCC TGCGC GGCAACCGCCA         GTACCAGCCCGGCAC  59 477
     amb3597 NONE
     amb3596 3949719 .. 3949729 -  -8.2  -3.05268   CAACGATTCCGAATA                 CGGC CTC GCCG                 CCTCCATCTGGACGC  55 221
     amb3585 NONE
     amb3584 3935082 .. 3935106 -  -2.8  -3.40073   ATCCCGAGGAAGCAA         CGC-GACCGAG GGAT CTCAGTCTGTG          ACGGCTTGTCCGAAT  47 98
     amb3583 3933958 .. 3933986 -  -2.9  -4.65895   CCTTTGATTCAAAAA        GGGGGTTTGGGGC ATC GCCCCAAGCCGGT        TCGGGCGGCAGCCGG  69 42
     amb3582 3933005 .. 3933022 -  -5.5  -3.06183   CCTAGTGCCACCGAA             CCTCGCC AACA AGCGAAG              GTTCCGTGACATCCG  49 108
     amb3581 NONE
     amb3580 3932005 .. 3932020 -  -3.2  -3.14931   TCCATGGTCGAGGAA              GGCC TGGTGGAC GGCC               CCATCGCCGAACAGA  44 486
     amb3578 NONE
     amb3577 3929968 .. 3929985 -  -5.5  -3.09878   TGGATGCATTTAAGA             CGGTGACG GAA CGCC-CCG             CTACTCCCCGCTTCC  49 26
     amb3576 3929266 .. 3929284 -  -2.3  -3.21099   CGCCCCCATCATGAA             GCTGCCG GGAAA CATCAGC             TTTCCCGCTCCAGCC  44 21
     amb3575 NONE
     amb3574 3927424 .. 3927482 - -21.8  -3.75292   ATCGACGAGGAATAA TCCCCGGA-ACAAGAAAGGCCCCCCGG TCACCG CCGGGGGGCCTTTAGCGTGTCCGGGGC GCCTCAGCCCACTTC 100 29
     amb3572 3925734 .. 3925778 -  -6.2  -4.11216   CCCTGACGGTGAAAA CGCCCCTGGCCTCGGT-CGGC GTGC GCGGCACCCAGTTCTGGGGCG GCCCGCTGGATGCGC  66 338
     amb3570 3924123 .. 3924140 - -14.1  -3.86106   ACAGCAAGGATCAAA             GGGCGCC TTCG GGCGCCC              TTTTCTTTGTCCGCG 100 139
     amb3567 NONE
     amb3566 NONE
     amb3565 3919404 .. 3919425 -  -2.1  -3.95584   TTCCCATCAAGGAAA           GCGGCGGCA CCGT TACCGTTGC            TCCGGACCTGCCGGA  56 393
     amb3563 3915738 .. 3915748 -  -3.2   -3.4252   CCGCACCTACTACAA                 GATC GGC GACC                 CCAACGTGCGCAAGC  48 153
     amb3560 3914557 .. 3914568 -  -3.6  -3.01791   ATGGCCGCGTCAATA                GCAC GGCG GCGC                 CCTCTCGGCAAAGGC  44 8
     amb3559 3912575 .. 3912594 -  -7.8  -4.07568   CCTTTGGTTGCAAAA            GACTCGGT GGGC ACCGAGGC             GATTCCCTGGTGGAA  71 94
     amb3558 3910794 .. 3910808 -  -4.4  -2.78058   ACCAAGTCAACACCA               TTTAAA TCG TTTAAA               ATCAATATGTTAGAG  44 75
     amb3557 NONE
     amb3556 3909715 .. 3909737 - -20.6  -4.93547   GCAAGCAACGAAAAA           GGGCCCGGAG ATC CTCCGGGCCC           TTGATCTTTTCGGCT 100 56
     amb3553 3904873 .. 3904889 - -13.7  -4.11216   CGCCGAGCTGGAAAA              CCGCCTG CAT CAGGCGG              CCATGGCCGCCAATC  85 304
     amb3545 3898240 .. 3898262 -  -2.7  -2.78384   TGTCCGGTCACCATA          CGCC-CCT CGCCGGTC AGGCGGCG           CAGTCCGCCACTGCC  39 16
     amb3544 3897593 .. 3897623 -    -6  -3.41051   CCAGCTTCAGGACAA      CGCCCTGGCCGGC TTCCTG GCCGGCTCGG-CG       GTGCTGCTGACCCTG  55 440
     amb3536 3886131 .. 3886143 -  -6.3  -2.52676   TAGGCTGTTAAGCGA                TATCG GAG CGATA                TGGAAAAGTCGCAAT  48 40
     amb3535 NONE
     amb3534 3883228 .. 3883259 - -12.8  -2.64155   TTCGTCGGAAATGGA      GGGGCGTCGGGGGC TTTT GCCCCCGGTCCCCC       AATCGGGAAGCACAG  71 263
     amb3533 3882658 .. 3882691 -  -5.2  -4.57569   TCAGTGCTTTAAAAA    GC-TGGAGGTCCGGGC GGGT GCCCGG-CCGCGAAGC     GGGGGTTTTCAGCAG  75 72
     amb3531 3879330 .. 3879388 -   -13  -2.53876   CCCGAGCGTAAGCGA GGGATCTCATCCTGGAACGGTATTTCCG ATA CGGTATCGACGCTCCAGGCGGAGATCCC TCCTCCCGATGGTCG  71 56
     amb3530 NONE
     amb3529 NONE
     amb3528 3877875 .. 3877907 - -10.6  -3.05384   GGTGGCGGCACTGAA     TTGCCGCGGCGACGA TCCC TCGCTGCC-CGGCAA      GTGGAGCAGCTACAT  66 185
     amb3525 NONE
     amb3524 NONE
     amb3523 NONE
     amb3522 NONE
     amb3521 NONE
     amb3520 NONE
     amb3519 3867603 .. 3867614 -  -4.4  -3.23393   TGGTAGCGCAGAAGA                GGAA CGCA TTCC                 AGCCACCCCGATGCA  49 58
     amb3518 3867191 .. 3867213 - -14.8  -5.27335   TGGTCCAAAGAAAAA           GCCCCGAGGC GGC GCCTTGGGGC           TTTGGGGGCTGGCGG 100 42
     amb3511 3857756 .. 3857769 -  -9.5  -2.79302   ATGACCGCCATCAGA               GCGGC CATC GCCGC                CCGCCCCACCCCTTT  55 280
     amb3496 NONE
     amb3495 NONE
     amb3494 NONE
     amb3493 3839549 .. 3839592 - -18.3  -5.00616   CCGCCCGGCAAAAAA TGCC--GAAGGCCCGCCGGAG GTGT CTCCGGCGGGCCTTCCTGGGA AAAGCGTCCGATCAG 100 37
     amb3488 3835171 .. 3835183 -  -4.7  -2.87132   GCGTCTTCTCATATA                GGGGG CGC CGCCC                GGTTTGCAAAGCCGA  46 142
     amb3487 3833780 .. 3833796 -  -5.7  -4.25104   GGCGCCGGAGGAAAA              GACCGGC GAC GCCGAAC              TGCTGGAGCGCCTGG  69 210
     amb3485 NONE
     amb3484 NONE
     amb3483 3828734 .. 3828751 - -14.1  -4.72272   GCTGCGCATGAAAAA             GGGGGGC TGAG GCCCCCC              TTCTCCATCTTGTCC 100 54
     amb3479 3823497 .. 3823507 -  -2.4  -3.25823   GGTCGGCGAGACGAA                 GGGC GAC GTCC                 GCTGGGCACTGACCT  44 105
     amb3474 NONE
     amb3473 NONE
     amb3472 NONE
     amb3471 3813184 .. 3813195 -  -7.2  -3.21912   GGTCGAAGCCATGAA                GCGC CTGC GCGC                 GCTTGCCAAGGAAGG  54 379
     amb3468 3809300 .. 3809332 - -13.3  -3.01905   ACGTCTTACATAAAT      CGGCGGGGCGGATTA TTT CACACCACCCCGCCG      TATTTTCATGCCGCC  79 31
     amb3467 3807443 .. 3807453 -  -2.4  -3.64487   GTATAGCGGCAAGAA                 CGCC CGT GTCG                 AACCGCTGTCAGACG  51 34
     amb3466 3805605 .. 3805623 - -11.6  -2.52464   TGTCGCCCGAACCGA             TCCGGGGC GAT GCCCCGGC             CCCCCTTTATGTCTT  65 120
     amb3460 3798913 .. 3798925 -  -3.3  -3.07816   GCCGCAGCGAGTGAA                CCGGC CGG ACCGA                TGGGGGGCGCGCGTA  43 49
     amb3458 3794241 .. 3794262 -  -5.2  -3.35813   GGGCAGTCTAATCAA           CCCTTATCC CTTCC GGA-AAGGG           CCTTCCTCGGTCTGG  53 7
     amb3457 3793687 .. 3793704 -  -4.8  -3.59738   GATGACACTCTCAAA             CGAGGC CCGACC GCCTCA              CACCTCGATCTCGCC  53 23
     amb3456 NONE
     amb3455 3791260 .. 3791287 -  -7.8  -3.55444   GGGCGATGCCCCAAA        CCCCCTTTATTT TCAG AAATAAGGGAGG         TTTGGAGGTTTCCTC  62 76
     amb3444 3776469 .. 3776507 -  -3.9   -4.8743   GGCAAAACAAACAAA   GCTAAAGAGTGATGC ACGTTCAAG GCATCACGCTTCAGA   AGCGGCCGAACTCCA  78 453
     amb3442 NONE
     amb3441 3774558 .. 3774600 -  -5.7  -2.53876   CTGCACTCGAACCGA CCTCCACCTCGTGATTTGAC TTCT ATCAAATCACG-GCCGGAAA ACGCAATGACTACAG  45 35
     amb3440 3772784 .. 3772806 - -11.2  -3.21593   CACGCCCTTACAAGA           CGCCCTGGCC GGT GGACAAGGCG           GCGGCCTTCCTGGGC  66 169
     amb3436 3765841 .. 3765886 -  -2.9  -3.62096   CGGCAGCAGCCGAAA GCCCAGGATGCCGGCCAGCAC CACC GCGAAGGCCAGCAGCCAGGTG GCGACGGGGCGGCGG  49 224
     amb3434 NONE
     amb3433 3759461 .. 3759476 -  -3.2  -4.07568   GCTGGTGCTGGAAAA              GATCGA CACC TCGGTC               CCGGCGGCGCGCAAC  59 304
     amb3431 3757248 .. 3757260 -  -7.7  -3.53343   AAGCTGTTTTTGAAA                TCGAC TCA GTCGA                TCACTTCCCCGCCTG  62 26
     amb3430 NONE
     amb3429 NONE
     amb3428 NONE
     amb3427 NONE
     amb3426 3754628 .. 3754656 - -18.8  -3.14344   CACGCGGCCGAGGAA        GCGCGGGGGCGG TAGAT CCGCCCCCGCGT        CGCCCGACTACTTCA 100 33
     amb3423 3747530 .. 3747546 -  -2.1  -4.14739   TGATCGACCTCAAAA              GGCCGAG CCA CCCCACC              CAGTTATTTGCAAGA  59 84
     amb3422 3718382 .. 3718414 - -21.4  -3.93369   GGAATGGGAAGGAAA     TGGCCACCGCCCGGC CAGG GCCGGGCGGTGGC-A      TGGCGCGACCTCACC 100 36
     amb3421 3716494 .. 3716532 - -21.1  -4.55295   GTTTCCATAAACAAA  GCCCCCGGCTCCC-CCCT TGGC AGGAAGGGAACCGGGGGC   CCGATGTCGTCTCAG 100 45
     amb3420 3716013 .. 3716040 -  -6.2  -3.24597   AATCGGCAATGAATA        GCCGGAACGCGGC GCG GCCCC-TTCCGTC        ATGCCGCCGGCGGCG  54 24
     amb3419 3715203 .. 3715218 - -11.8  -3.18681   TTTCAATGCCATGAA              GGCGGC CTTT GCCGCC               GAAAACGCCTACCTG  66 258
     amb3417 3712286 .. 3712324 -  -6.3  -3.05816   CGACTCTCGATTTAA  TTGACTAGGAAACTACAT CATT AT-TATCTTCCTAGTCAA   CAAATCTGAAGTCCC  52 119
     amb3416 NONE
     amb3415 3711298 .. 3711313 -    -4  -2.90078   GACGGTATAGTAAAG              TGAACT GATG AGTCCA               GTCGTACGGACGCAT  44 92
     amb3414 NONE
     amb3413 3709575 .. 3709587 -  -2.7  -3.14132   CGGCCGCTTGATGAA                GATAT CGA ACATC                ACTGCACCGTCCCGG  41 24
     amb3412 3706466 .. 3706479 -  -2.3  -2.71364   GCAGGCGCGCAAGCA               GATCC ATGC GGGTC                TAGTCCGCCACCGCC  39 25
     amb3411 3705732 .. 3705754 -  -7.6  -2.78384   TTTCCGGTCAGGATA           GTTCACCCCC GGC GGAGGCGCAC           GTCAAGCGAAATTGC  54 66
     amb3410 3704827 .. 3704862 - -11.8  -3.27029   CGGCATCAAGGAACA    GGGATGCGCGAAGGGA CGAG TCCCTTCGCCCTTTCC     CTTCCTTCAGCCGCT  75 40
     amb3405 NONE
     amb3404 NONE
     amb3403 3695059 .. 3695080 -  -4.4  -3.53224   GATTGCCTGGCCAAA           GCCTACGA CGAAAT CCATAGGC            CGTATAGGAGCTAAT  53 36
     amb3402 NONE
     amb3401 3693498 .. 3693510 -  -9.1  -3.16881   TATCGATCGCACCAA                GTCGG GCG CCGAC                ATCCGCAACAAGGAC  59 523
     amb3392 NONE
     amb3391 3686175 .. 3686201 - -12.9  -2.50816   GCTGGACCGAGGAAC         CGGCCCCCGGC CATGC GCCGGGCACCG         CGCCCCCCAAGCCCA  66 302
     amb3387 3680595 .. 3680629 -  -5.7  -3.85698   CCCTGGGCGGAGAAA    TGTCTC-CCCCCGCCC CCAA GGGCAAGGGCAAGAAA     TAGGCCGTCGCCCCA  61 52
     amb3384 NONE
     amb3383 3673942 .. 3673955 -  -3.7  -3.28712   GGCCGCCCTGGACAA               GGCGC GGTA GTGCC                TCTTCCCCCTACACC  47 34
     amb3381 3671171 .. 3671194 - -12.4  -2.58544   TGCCACGCCCACAAG          GCGGGCAGGCG CAG CGCC-GCCCAC          AGGCTTGGCCCACCG  69 300
     amb3380 3669399 .. 3669446 - -13.3  -4.27483   ATTCATAAAATCAAA GGGGGACCGTGGCATCGCGCCC CGGGC GGGCGCGG-GCAACAGCCCGCC AGGCGGCGGATCGGA  95 60
     amb3366 NONE
     amb3365 3655874 .. 3655886 - -10.5  -3.73775   CCCACGGGGATCAAA                GGGCC TCG GGCCC                TTTGCGGGCGTGGGC  75 52
     amb3362 3652753 .. 3652785 -  -7.6  -3.21276   CCCTGGCGCACAAGA      CCGCCGCCGCCA CCACCGCCC TGCCGCCGGCGG      TGCGTGAAAAGATCT  54 347
     amb3360 3650814 .. 3650829 -    -6  -3.53811   GGGATCGGGGGCAAA              CGCCCC CGAA GGGGAG               CCTTTTCGCAGCCTG  58 41
     amb3359 NONE
     amb3358 NONE
     amb3357 NONE
     amb3356 3648316 .. 3648330 -  -7.8  -3.36749   GATCCTCAACATGAA               GTCCGA GGA CCGGAC               CTTCAAGCTGCGCCT  59 267
     amb3354 NONE
     amb3353 3644305 .. 3644358 - -12.9  -2.60512   TGCAAGATGAACTGA TCCCCGATTTCCCGGCGCCGGTGAC TCCC GTCACCGGCGCCGGGGCTTCTCAGT CGGTGATCCGGAAGG  71 21
     amb3349 3640631 .. 3640648 - -14.1  -4.28994   CAGCAGTTACGAAAA             GGGCCCC GGAA GGGGCCC              TTTTTTGTCTCACTC 100 35
     amb3347 3635940 .. 3635964 - -10.7  -3.04263   ATCGGACCTGGAAGA          GATGGAGGCGA TGA TCGCCTCGACC          CTGGCCTTCGCCCGC  62 506
     amb3345 3634571 .. 3634598 -  -8.4  -3.14132   GCTGGCCCGCATCAA        GGCGGTGCTGCGC CGG ACCCAG-ACCGCC        GAGGAGGCCCCGGCT  56 345
     amb3343 NONE
     amb3342 NONE
     amb3341 NONE
     amb3340 NONE
     amb3339 NONE
     amb3338 3630285 .. 3630323 -  -6.1  -2.62184   GGCCGGCGGAGATGA  GGATCTCGAC-TCGCCC GCTCACG GGGCGAAGCCGA-ACCC  GTCCAGCAACTGCGC  48 5
     amb3337 NONE
     amb3336 3628895 .. 3628929 - -10.7  -4.59853   GCAAGGCCCCAAAAA     GGTTTAGGCCCCAGC TTCTG ACTGGGGCCTAACTC     CTTGATAACAAGGCA  90 201
     amb3335 3626964 .. 3626982 -  -3.7  -3.65902   GGTAGCCGACGTAAA             CCGCGTC ATGCA GGCACGG             TTCCTGGCAAGGGGT  54 285
     amb3334 NONE
     amb3333 3625448 .. 3625493 -  -2.5  -4.17491   AGGAAATGTTCAAAA GGACTAGAAACATAGACCAGA ATGC TCGAGCCTACGACTCTAGCTC TCCCTCCCCTTGATT  59 39
     amb3331 3620300 .. 3620314 -  -2.8  -2.78547   CGACGGTATCAACCA               TTCTCT TTC AGAGAC               CGCATAACGTCTGCC  41 4
     amb3330 3618833 .. 3618845 -  -3.3  -4.49337   GAATACCAATCAAAA                TTGGG ACG CCCAT                TTCCCGCATGACCGC  66 61
     amb3329 3613813 .. 3613830 -  -2.6  -4.11751   ATCAACCCGCCAAAA             GACTGG ATTGCG CCAGAC              AAATTCAGCTGCTCG  59 91
     amb3327 NONE
     amb3326 3607809 .. 3607822 -  -8.1  -3.35813   CTCGACCCGAAGCAA               CGCTG CCTT CAGCG                CGGCGACATCATCGG  61 124
     amb3325 3606030 .. 3606048 -  -4.5  -3.35679   CCGGCTGATGGAGAA             GATGGGC TTGTC GCCGATC             TACCAGAAACCCAAG  51 208
     amb3315 NONE
     amb3314 NONE
     amb3313 NONE
     amb3312 3594119 .. 3594131 -  -7.7  -3.75024   CCGGATCACCAAGAA                GTCCA TCA TGGAC                GCAATCTGGGCATGA  66 131
     amb3311 3591930 .. 3591941 -  -2.2    -4.258   CCACCGAGGAAGAAA                TGGC GGCG ACCA                 TAAACCAGGAAGAAG  62 251
     amb3309 3590661 .. 3590679 -    -6   -3.2048   CGCAAACCCCAGCAA             TTCCGC CATTTCC GCGGAA             CTCCATGGCTACTAA  54 276
     amb3307 NONE
     amb3306 NONE
     amb3305 3586784 .. 3586818 - -14.2  -3.92592   ATTGCCAAGACGAAA     CTCGGCCGGCCAGG GGGATGT CCTGGCCGGCCGCC     TCTTTTAGATATCCG 100 76
     amb3302 NONE
     amb3301 3582089 .. 3582114 -  -4.5   -3.6053   CGTCCCACAAAGCAA         GCCCTGGGCCG TTCA CGCTCCAGGCC          CGTCGCTGACGGCGC  52 152
     amb3299 3576258 .. 3576302 -  -3.6  -3.48276   GCTTTGCCTACAGAA TGCAGCTGCA-TCTGG-GAGGT GAC ACCACACCAGACCGCAGGTCCA GATCACCACCACGCC  51 411
     amb3298 3573390 .. 3573408 -  -7.4   -4.1822   GGCGAGGCGAAGAAA             CGCCAG CGCCATC CTGGCG             AGATTCTCGAAGTCC  71 318
     amb3297 3572369 .. 3572385 -  -5.7  -3.53779   GGCTGAAAAGACCAA              GGTCGGC ATC GCCACCC              ACAATGAGCTTCGTG  55 358
     amb3295 3571770 .. 3571796 -    -5  -3.71149   GGACAAGACATACAA         CCACGCACTGGG AGT CCGAGCACGTCG         GCAGGAACGAGAACG  55 202
     amb3291 NONE
     amb3290 3567132 .. 3567148 -  -5.1  -2.73364   CCCCCAGGGGAATTA              GGGTTTA CCC TAAGCCC              ACCATCAATTGGGCC  44 13
     amb3289 NONE
     amb3288 NONE
     amb3287 NONE
     amb3286 3561928 .. 3561956 - -15.4  -4.74706   CTCAAGACGCAAAAA        CGGCCTGAAACC ACCGG GATTTCAGGCCG        TTCGGAAGAAAGCGC 100 53
     amb3285 NONE
     amb3284 3560671 .. 3560708 - -18.5  -3.57561   CTCTAAGCCTTCAAA   TGACACGGCCGGCATTC TTGC GAATGCCGGCCGTGTTT    ATTTTGGGGACGGGC 100 60
     amb3279 3555838 .. 3555883 -  -2.4  -3.63805   ATTTGACATCGTAAA TCTCTTGGAACTGGCCGTGG TTTTGG CTGCGGCCAGTTCCAAATCG TTTTCCTCAGAATTG  51 146
     amb3277 NONE
     amb3276 3548671 .. 3548701 -  -2.4  -3.90112   TGTCCTTCAAGGAAA       GCTGCCCATCCGAC CTC GTGGGACGATCAGG       ATCTAAACGGCGAAG  53 204
     amb3275 3542366 .. 3542394 -  -9.6  -2.68789   ATCGAGAAAATATAC        GTGGCGATGACG TTGCG CATCATCCCCAC        CGCGCCAGACGGGCC  60 16
     amb3274 NONE
     amb3273 NONE
     amb3272 NONE
     amb3271 3537789 .. 3537821 -  -9.8  -2.52795   AAGCGTGCGAATTGA     CTCATACTGGCCCGG CGTG CCGGGCCGGTGTG-G      TCCTATCTGTCAGGT  59 93
     amb3270 3535619 .. 3535632 -  -3.8  -3.59979   GGCCGGTAGCCGAAA               TGGC TATTCG GCCA                GCAACCGGTAAACGC  51 15
     amb3268 3531700 .. 3531722 -    -4  -2.88544   GCTCAGCTGGATAGA           GCGCTGCCCT CCG AAGGCAGAGG           TCCTGAGTTCGAATC  44 187
     amb3267 3528855 .. 3528889 - -16.5  -2.82623   TGGCGGCCAGAATCA    CGGCGGCACGCC-CTC AAAT GAGTGACGTGCCGCCA     GAAGCCTAAGCGACC  87 31
     amb3265 NONE
     amb3264 3527794 .. 3527806 -  -6.2   -4.1021   TTCTACAACCACAAA                CGGC CCCAC GCCG                CCCATGGCGGAAGGA  66 68
     amb3259 3522183 .. 3522195 -  -3.3  -2.88861   CATCACCTCGAGAGA                CCGAG CAT CCCGA                GGACGTTGCGCCCCG  42 95
     amb3258 3521374 .. 3521402 -  -9.4  -2.82602   CAGCAAACCGAAGCA        GCGGCAGAGGCC GTGGA GGCCCTGGCCGC        CGGTATCCGAGATTT  56 371
     amb3255 3517894 .. 3517909 -  -4.6  -3.48378   ATTGTCACAACAATA              CGTGGC TGAC GGCACG               GCTCCAAGGGCCATA  53 47
     amb3254 3517221 .. 3517268 -  -8.2  -2.53876   CGTCAGCCGAATTCA GGTCCGCTAGGACCCGGCCGGGG GCT CTCCGA-CGGGTCCTGGCCTTCC GGAGAGCCCCCGGCC  53 431
     amb3251 3516375 .. 3516392 -  -2.6  -4.30014   CCCAGCAATCGAAAA             TGTGCC CTAGGC GGCACT              CTTGAGCAGCAATGT  62 14
     amb3244 3507844 .. 3507856 -  -4.7  -2.64616   CGCCCAGCGACACCA                CGGTC ACC GTCCG                GGTGGAAGCCCCCGC  43 248
     amb3239 3503167 .. 3503193 -   -10  -3.34013   CAGGTGGTCAAGGAA         GAGCGCGGCAAC AAG GGCGCCGCTCTC         ACCACCTATCTGTCG  69 52
     amb3238 NONE
     amb3237 3500078 .. 3500094 -  -4.4  -3.02511   CCCATTTCGGCAAGA             GT-GGCC TCTC GGCCTAC              GGCTTGCGCGCCGCC  47 22
     amb3236 3497166 .. 3497184 -  -3.8   -4.4078   CGCGCTGAAGGAAAA             GATCATCA AGG TGATGGCC             GACGCGCGGGGGTGA  65 249
     amb3231 NONE
     amb3230 3490851 .. 3490886 -  -7.4  -3.03124   CCCGACCGGGGAAGA    CCCCGGACCCCTTTTG AATT CAAGGGGGGTTTGGGG     CATCGCCCCAAATGG  54 67
     amb3229 3489804 .. 3489838 - -24.2  -4.66987   GATACGTCAAGAAAA     TGCGGGGGCGGGCCTG TGC CGGGCCCGCCCCCGCC     AGTCAGCGGCCTCAG 100 37
     amb3226 NONE
     amb3225 3488143 .. 3488160 -  -9.1  -2.87132   GTGGGTGGCCATATA             CCGGAAC CAGG GCTCCGG              CAGGGACAGCCCCCG  59 112
     amb3224 NONE
     amb3223 NONE
     amb3222 3485922 .. 3485955 -  -8.7  -3.51232   GTTGTGGCAAAGCAA     CAGGCATCACGCCGC CAAC GCGGCATGTCTCCCG      GGATCGGCTCGAAAA  66 51
     amb3220 NONE
     amb3219 NONE
     amb3218 NONE
     amb3217 NONE
     amb3216 NONE
     amb3215 NONE
     amb3214 NONE
     amb3213 NONE
     amb3212 NONE
     amb3211 3478506 .. 3478518 -  -6.9  -3.33696   GCGCCGCCCAATCAA                GGACG ACA CGCCC                CACCAGTGACATCGT  58 104
     amb3210 3477878 .. 3477918 - -23.4  -4.67353   CGATTCAGGCAAAAA TAAGGCGCCCG-CCCCTGC CGAA GCAGGGGGCGGGCGCCCCA  TTCTTTTCGTCCGTA 100 51
     amb3209 3477302 .. 3477333 -  -4.3  -3.14878   GGGCGCAAGGCAAGA      GGCGATCCCCTGA TTTCGT TCAGGCCCTCGCC       CGGCCCTACTCAAGT  45 31
     amb3208 3476133 .. 3476152 -   -15  -2.52543   ACTCGCCCGAACCCA            TCCGGGGC CAAT GCCCCGGA             CCCCATTTTATTTCA  81 100
     amb3207 3474716 .. 3474729 -  -2.3  -3.36823   CTTGCTAAAATTCAA               GGTAG CGTC CTTCC                CGTCAAGTGCTGTAC  46 54
     amb3206 3472827 .. 3472837 -  -2.4  -2.78384   CGGCTCCGGATCATA                 GCCG GGG CGGT                 TGCCGGGACCGGAGC  39 263
     amb3205 NONE
     amb3204 3471483 .. 3471502 -  -8.5  -5.14563   TTCGGGAGTAAAAAA            GCCCCGC TTCGCG GCAGGGC             TACCGCCCTGACCCG 100 177
     amb3201 NONE
     amb3200 3468746 .. 3468785 - -19.4  -4.07975   GAAGGGAAGGAGAAA  GGGTTGGGCATCCTG-CCC TAC GGGTCAGGACGCCCAACCA  GCTCGAAAATCAAAT 100 40
     amb3199 3467293 .. 3467308 - -11.8  -3.20723   CCGGGATCAAGGCAA              GGGGGC AGAA GCCCCC               TTTTTTACGCCCTCA  75 38
     amb3197 NONE
     amb3196 3465062 .. 3465097 -  -8.2  -3.71873   TCATGGACATGGAAA    TGCCCCAGATGAGCGGC CTG GACGC-CACCCGGGCCA    TCCGCGCCCATCTCA  65 229
     amb3194 3461335 .. 3461345 -  -2.4  -2.71712   CCGCCTTTTTGAAAG                 GCGG CGC CCGG                 TTCACGGTGTTTTCG  39 43
     amb3193 3459634 .. 3459667 - -12.4  -4.74801   GAAGGGCATCAAAAA    GCTGGGGGCCGCGGCG TCAC CGCCGCG-CCCCCC-C     TTGCCGGTATCAGGA 100 52
     amb3192 3457987 .. 3458013 -  -9.3  -3.65314   CGCAACCCGGAACAA         GGGCGGGCGTC GCAAT GACGACCGCTC         GGTTATCTGGCAATG  72 95
     amb3191 NONE
     amb3190 NONE
     amb3189 NONE
     amb3188 3452713 .. 3452735 - -10.4  -5.10029   AGGAACCGCAAAAAA           GCCCCCGGCC GAT GGTCGGGGGT           TTTTTGTGAGCTCTC 100 71
     amb3185 NONE
     amb3184 3448208 .. 3448220 -  -9.1  -3.84712   CAATTTCAGATCAAA                GCCTC AAG GAGGC                ACAATCAATGGCTAA  72 516
     amb3182 3445128 .. 3445144 -    -3  -2.53263   TTTAGCGTCAATGGA             GGTGCTC ATAC GA-CACC              TCCCACGAACTTGCC  39 14
     amb3181 3443229 .. 3443241 -  -6.9  -2.52464   TCCCCCTTGAAGTGA                CCGCC GGT GACGG                CATGAACAAACTTCC  50 391
     amb3179 NONE
     amb3178 3440729 .. 3440758 - -18.7  -4.46656   GGCAGAACATGAAAA       CACCCCGACGAGA TAGA TCTCATCGGGGTG        TGCCTTTGCTCTGTC 100 60
     amb3177 NONE
     amb3176 NONE
     amb3175 NONE
     amb3174 3435289 .. 3435314 - -13.3  -4.30833   TAAATCATGAAGAAA         GGGCCACCCAT TTTC ATGGGCAGCCC          TTAGTTTGACCCGAA  95 87
     amb3170 3430284 .. 3430299 -  -2.6   -5.1485   TAAGTAAGAGAAAAA              CCATTT ATAG AAATGA               AAAATATTATTTTCT  77 355
     amb3162 NONE
     amb3161 3417217 .. 3417233 -  -7.9  -3.37245   CGACCGCAACAGCAA              CGGCATC AGT GAAGCCG              ATGAGATGAGGTCCA  61 185
     amb3160 3411491 .. 3411506 -    -4  -3.08996   CACCTTTACCGAAGA              GAAGAT CGGC ACCTTC               TATAAGGTTCGCTTG  45 254
     amb3156 3404577 .. 3404593 -  -3.7  -3.03701   CCTTAGGAAAGCAGA              TCTCTGA GAC CCAGAAA              GGGCTATCGCCTGCT  45 86
     amb3153 3401763 .. 3401780 -  -5.5  -3.06162   CATTCGAGGGGAACA             GGTCAAG GCGG CTTGGCC              CCGCCAGATGGCCCC  49 291
     amb3152 NONE
     amb3151 3400113 .. 3400159 -  -6.5  -3.57144   GTGTGGATTGGCAAA CAGGGCGCCA-GCCTCGGGTTC GGAC GAACTCGACACATGGCGCATTG ATGTTACATGATGAA  58 404
     amb3150 3399654 .. 3399676 -  -9.1  -3.68302   GGAAGACCTGAAGAA           GGCCGGC TTCTGGACC GCCGGCC           TGGCCGCCGACGCCC  68 265
     amb3148 3397384 .. 3397435 - -15.3  -3.05022   CGCCTTATACAGACA CTCGA-C-GACCTTGGCAACACCGC CGAA ACGGTGCGGCCAAGGCCGGATCGAG AGAGTTACTTGATGA  85 30
     amb3147 NONE
     amb3146 NONE
     amb3145 NONE
     amb3144 NONE
     amb3143 3395119 .. 3395147 - -10.3  -2.62184   CGGTCTCGGACAGGA        TGGAAGCCCCCTT GAT AAGGAGACTTCCG        CCTTCTCCCCTCCCC  62 76
     amb3142 NONE
     amb3141 3393884 .. 3393914 - -20.5   -3.3506   GGTAAAGCGCCAGAA       GGCCGGGATGCGA AAAAA CCGCATCCCGGCC       CCTGGATAAACACCA 100 51
     amb3140 NONE
     amb3139 3384944 .. 3384977 - -17.5  -3.88259   AAACGTCAAAAAAAG     TCATCCCCGCCTCCT TTTC AGGAAGCGGGGATGC      TACCGTTACCAGTCT 100 51
     amb3138 NONE
     amb3137 3382561 .. 3382598 -  -8.3  -3.01791   AGGCCCGCTTCAAGA   GCGC-GCTGGGCAACGAC GCC GCCGCCGCCCATCAGCCC   GCCGTCGATACTGGC  55 443
     amb3135 NONE
     amb3134 NONE
     amb3133 NONE
     amb3132 3377377 .. 3377416 - -13.5  -4.56597   CGGCCTCCCCAAAAA  GAGGAAAGGGCGCCCGG TTTTAC CCGGACGCCCTTCCCGA   AACAGAAGTCCGAAG 100 42
     amb3131 NONE
     amb3130 NONE
     amb3129 NONE
     amb3128 NONE
     amb3127 NONE
     amb3126 NONE
     amb3125 NONE
     amb3124 NONE
     amb3123 3372570 .. 3372584 -  -4.2  -2.88544   CGCCATGGCTAGATA               TCCCCG ATC CGAGAA               ATGAACTTGGTCTTG  44 4
     amb3122 NONE
     amb3121 NONE
     amb3120 3371710 .. 3371725 -  -3.2  -2.67515   GCCATGATTAGAGGA              CCTCCG GAGC CAGAGA               GATGATCTTCATGAA  40 2
     amb3119 NONE
     amb3118 NONE
     amb3117 NONE
     amb3116 NONE
     amb3115 NONE
     amb3114 NONE
     amb3113 3368527 .. 3368546 - -11.4  -3.90112   GTCCTCCCAATCAAA            CGCCGGCGG CAG CCG-CGGCG            GCGGCACCGTCGCGA  81 1
     amb3112 3367737 .. 3367756 -   -15  -3.78597   ACGCATGAAGGGAAA            GAGGGGCC TTGC GGCCCCTC             AACCGCTTCAGCCCT  95 33
     amb3111 NONE
     amb3110 3365486 .. 3365528 -  -8.2   -4.8622   GCCGTTAACCAAAAA CGCGCCCCTGGCCTCGCCCA TGA CGGGGGAAACCGAAGGTGCG GGATTATAGGGCGAT  87 79
     amb3109 3364563 .. 3364621 - -16.8  -3.74859   GGAACAAAAGAAAAC GGGAACGGGCGTGCCGCCGGTCTTCCCT TTCGC AAGGAAGGC-GGCGGCA-GCCCTATCCC AATGAAACCCGATCA 100 38
     amb3108 3363458 .. 3363509 - -20.3  -5.00884   ACGGTCCTTAAAAAA GCCTACGGCGCGACATTGG-GGCC GATCA GGCGGCCAATGTCGCGCCGCAAAC AGATCAGTAGGGCTC 100 29
     amb3107 3362870 .. 3362895 - -19.7  -3.76125   CCACCCCAAGCGAAA         GGGGCCGCCCC TCGC GGGACGGCCCC          TTCCTAAAGTCTATG 100 57
     amb3106 3361531 .. 3361554 -  -4.4  -3.05384   CTGGCGCTGATGGAA          GGCCGACTCG ATCC CGAAGCCGCC           TTCCAGGCCTCGCAA  45 150
     amb3102 3354729 .. 3354753 - -16.4  -4.41494   CACCGCCAAGCAAAA          GGCCCCGGCC GAGAA GACCGGGGCC          TGATGTTTTCCCCGC 100 50
     amb3098 NONE
     amb3097 3346835 .. 3346862 -  -8.4  -3.57561   GGGCAATGCCGTAAA        GTTCACGCCCGCC GGC GGC-AGCGTGACC        CTGCGCGGCGCGCTT  62 298
     amb3091 3339234 .. 3339260 -  -2.3  -2.72144   GCACGCCGGCGAAAG        CCCGACATTGAC CCAG GTCAA-GTCCAG         AAAATATCAGAGCCG  39 32
     amb3090 3338683 .. 3338702 -  -9.2  -2.83613   ACGACACACGAACGA            CCCCACCC CACT GGTTGGGG             GAGGCTGGCTGAAGA  61 73
     amb3089 3337637 .. 3337649 -  -3.3  -4.03234   TTCCGGCCATAGAAA                TCCGC GAC GCCGA                GTCCCGGCCCGCCGG  59 501
     amb3086 NONE
     amb3085 3334197 .. 3334210 -  -3.1  -3.65827   TAATTTCGACGGAAA               CTACCC CTG GGGT-G               CGGGCACCCACATGA  52 12
     amb3084 3333484 .. 3333501 -  -5.5  -2.62263   ACTGGGCGTACATTA             GCCGAAC CGGG GTTCGCC              TTACTTGACTGTGGA  46 26
     amb3083 3332630 .. 3332660 - -18.2  -3.20858   GATCAGAGGGAGGAA       GGGCGGCGGCCGGA AAG CCCGGACACCGCCC       AGTATCCACCTTATA 100 51
     amb3082 NONE
     amb3081 NONE
     amb3080 NONE
     amb3079 NONE
     amb3078 NONE
     amb3077 3327289 .. 3327315 -  -7.8  -2.82516   CGTGCCAGGATGAGA         TCCCTCGGCCGC GCC GCGCCCTCGGGA         TGACATGAACAGAGT  54 43
     amb3076 3326297 .. 3326327 -  -9.7  -3.02144   CCACGGCGTTGAAGA      CCGCGCGGATGCGCG TCT CGCGC-TCCTCG-GG      CGTAACCGACTGGAA  64 67
     amb3075 NONE
     amb3074 NONE
     amb3073 3323828 .. 3323861 -  -5.1  -2.53876   GGCGAGGTCAAGGGA     CGGGTGGTGGTCGAC CCTA ACCGGTGACCACCCG      GCGGCGGCGCTTCAC  43 8
     amb3071 3321289 .. 3321321 -  -5.4  -2.78384   CCGGCGGGCAGCAGA     TGGGCCAGCAGCCGG GACA CCGGC-GCCAGACCG      ACCATCAACCCGGCC  47 369
     amb3070 NONE
     amb3069 NONE
     amb3068 3318430 .. 3318440 -  -6.8  -4.25104   TCCGGGCGAGCAAAA                 GCCT CCC AGGC                 AGTCCCTGGGCAAGG  71 115
     amb3067 3316362 .. 3316387 - -23.3  -3.67976   GCCACGAACCTCAAA         GCGCCCCGGCC TCGC GGCCGGGGCGC          TTTCATTTCAAGGCC 100 45
     amb3065 NONE
     amb3064 NONE
     amb3063 3309219 .. 3309229 -  -2.4  -3.72893   CATTCCGCCATGAAA                 CAGC AGC GCGG                 GCAAGGGCGGTCACG  51 70
     amb3062 3306300 .. 3306342 -  -9.7  -3.51825   CTATCCCAAGGACAA GGC-TCCCAAGCCGCAGGCC GCCC GGCCCGCGCCTCCGGTTGCC AGGGCCGCCCCGGCG  64 400
     amb3060 3303007 .. 3303022 -  -3.2  -4.13728   GATACACTTGGAAAA              GTTTCG CCTT CGAAGC               GTTGAAATGCCCGGT  60 76
     amb3059 3302000 .. 3302033 - -18.3  -3.34398   GGCCGCCCGCAAATA     GAGCAACCTGCGTTA AATC TGACGCAGGTTGCTC      AGCGGCCATTGAGGC 100 139
     amb3050 3289206 .. 3289223 -  -6.9  -3.05384   TCGCTGGCCAGCGAA             GCGGGCA AGGG CACCCGC              ATCACCGTGCTGCTG  51 286
     amb3046 NONE
     amb3045 3284712 .. 3284723 -  -3.6  -4.15222   ATCCTCCTCAACAAA                CCAG TTCG CCGG                 CCAGGAAGGCCCGGG  62 6
     amb3044 NONE
     amb3043 3282965 .. 3283001 - -17.4  -5.14563   CCCGGGACGAAAAAA   GGGCGGC-ATCCCCG GCCAGCCG CGGGGATCGCCGCCC    TTTTTCTTTCGCCCG 100 41
     amb3041 3282053 .. 3282074 -  -3.6  -3.53012   GTGCCCCCGGTCAAA           GCAGGATC AGTGCA GAACCCGC            TGCACCAGCATCTCT  51 10
     amb3040 3279945 .. 3279960 -  -5.4  -3.72695   AGGCCGCCCAGGAAA              TCGTGC GCAA GCACAA               CGCCATCGTGCGCAC  57 439
     amb3037 NONE
     amb3036 3277233 .. 3277251 -   -11  -2.81547   CGCCGAGATCAACGA             GGCCAAGA AGA TCCTGGCC             AACGAGGTCACCCGC  61 367
     amb3034 NONE
     amb3033 3274690 .. 3274707 - -14.1  -3.67597   GTCCTGAGCCAAGAA             CCCCCGC GAAC GCGGGGG              TTTTTCGGTCGTGGC  95 167
     amb3031 NONE
     amb3030 NONE
     amb3029 NONE
     amb3028 3270022 .. 3270035 -  -5.3  -2.54371   AATCATTCTAAGGCA               TTTCG GTAC CGAAA                TGCCCATCCTTTTCC  45 41
     amb3027 NONE
     amb3026 NONE
     amb3025 NONE
     amb3024 NONE
     amb3023 NONE
     amb3022 NONE
     amb3021 3265291 .. 3265314 -  -4.6  -3.53012   GCCGCGGGCCCCAAA          CCCCAT-TGAT AAA ATCAGAAGGGG          GTTCGGGGCATCGCC  53 67
     amb3019 3263263 .. 3263291 - -14.6  -3.76232   GCCCCAAAGACAGAA       CGCCCGGCAAGCC ATTA AGC-TGCCGGGCG        TTTTTCTGTCTCGCG  95 163
     amb2994 3231829 .. 3231878 -  -9.7  -2.62983   CTGAGCCTCACATGA CCCGAGCCTGACGGGTTGCCGCC CCGG GGCGGCGGCCCGTCAGGAAATGA ATCAGACCGCATAGC  60 27
     amb2991 3226643 .. 3226658 -    -6  -4.07568   CCCTCTGCTGGAAAA              GCTGGC CAAG GCCGGC               TCGACCTTCGCCCAG  66 66
     amb2988 NONE
     amb2987 3222390 .. 3222408 -  -2.2  -4.12133   CCAAAGATGAAACAA             GCCCCCCC AAC GGGTTAGC             GGGCTGCGAAAAATG  59 53
     amb2986 3221427 .. 3221450 -  -7.5  -4.30719   CCTGCGGACAAGAAA          GGTTGCAGT GGCGCT ACTACAACC           TTGCCTTGCCCACAT  74 95
     amb2978 3212624 .. 3212640 -  -5.7  -3.25823   GCTGCCCCACAGCAA              GAGCGTC ATC GCCGCCC              GGGTGGGCGTGCGCC  51 252
     amb2970 3199571 .. 3199586 -  -6.8  -3.60234   CGATACAGGGGGAAA              GCCACC CTCA GGTGAC               GAAGGCCACCAGGAA  60 17
     amb2969 NONE
     amb2967 NONE
     amb2966 3188407 .. 3188443 -  -4.3  -2.78463   AGCCCCGCCAGGACA   GCCCAGACG-G-CCCGG CGGCC CCGGGTCACGGCCGGGT   CACCACCACCAGCGC  43 14
     amb2965 3185952 .. 3185975 -  -3.8  -3.53012   CGCGGCCTTTCCAAA          GGAC-ATGCCT CCC AGGCGCCGTCC          TCAATTGCTGCTGCG  51 128
     amb2950 3152873 .. 3152886 -  -3.7  -4.62069   CCGTCAGCCGAAAAA               TGCCC GGGA GGGCG                TTACTTGCCGATGAT  70 26
     amb2949 3151964 .. 3151977 -  -3.8  -3.53811   CGCATTGCGCGCAAA               GGAG CGGACT CTCC                CCCGGCGTGACGGTG  51 62
     amb2948 3150939 .. 3150952 -  -3.1  -4.11371   CAAGATCCGGCAAAA               TCAGC CAAA ACTGA                GCTTCATTGACTTTG  60 432
     amb2947 NONE
     amb2946 3149524 .. 3149544 -  -3.9  -3.53012   CTCCTCCGGTTCAAA            CGTTTCGGA AAT TCCGATAGG            CGGCCAGCTGCTTGT  51 0
     amb2945 NONE
     amb2944 3147679 .. 3147706 - -21.3  -5.00616   TTTCTCCGGAAAAAA        GGGGCGGCCGC CGCAAC GCGGCCGCCCC         GATCCCAAGACTTAT 100 37
     amb2943 3146872 .. 3146892 -  -3.2  -2.93723   GTTCCAGGAAGGACA            GCCAGCTC ATCCG AAGATGGC            CTTTACCACCTCTTC  42 11
     amb2942 NONE
     amb2941 NONE
     amb2940 NONE
     amb2939 3143314 .. 3143328 -  -2.8   -3.5936   CCGAAAGGGGCGAAA               TTCTAC GCC GTCGAA               TTGGCCACCCCTTAC  49 479
     amb2934 NONE
     amb2933 NONE
     amb2932 NONE
     amb2931 NONE
     amb2930 3123913 .. 3123931 -    -3  -2.79796   CCGGAGGGCACGATA             GCCCAACC CCG GGGTGAAC             GGGAAGACGTCATCA  41 48
     amb2929 NONE
     amb2928 NONE
     amb2927 3120808 .. 3120819 -  -5.8  -2.62735   ATAGTGGTCACACGA                TCGG GGCG CCGA                 AGCCCCAGGAATAGG  46 6
     amb2920 NONE
     amb2919 NONE
     amb2918 NONE
     amb2917 3112508 .. 3112518 -  -5.4  -3.55444   TGCGGACGTCGGAAA                 GATG GAT CATC                 GCAGACCTCCGCCTG  55 164
     amb2916 NONE
     amb2915 NONE
     amb2914 3110229 .. 3110242 -  -5.2  -4.25104   GCCTTCGCAGCAAAA               GGCG TATTCC CGCC                CAGAGGCCTTCAAGT  66 101
     amb2913 NONE
     amb2912 NONE
     amb2911 NONE
     amb2910 NONE
     amb2909 3105351 .. 3105366 -    -6  -3.72576   TCGGCCCGCAGGAAA              TGGGCC GGCT GGCCCG               ACTGTTCCAGCGGAC  61 178
     amb2906 3102600 .. 3102638 - -12.4  -4.67234   ATGGAATTGGAAAAA   CTTCAGGAAAGCGCCCGC CGG GCCAGCGCATTGCTGAAG   GCCATGAGCAATGAA 100 462
     amb2900 NONE
     amb2899 3095429 .. 3095450 -  -5.1  -3.55622   CCGAATGGGCGGAAA           CCGTGCT-GG CCG CCGAGGACGG           CTGTGCCAAGGTGGC  54 156
     amb2896 3094082 .. 3094098 -  -2.1  -3.40403   CGTCCTCGATCAGAA              GGATGCG CAT CGTGTCC              GATAACCTAAGTTGT  46 32
     amb2895 NONE
     amb2894 3091742 .. 3091771 -  -8.5  -3.53811   GCGATCTGGCCCAAA       GCACCCAGGACAA GATC CTGGCCCAGGTGC        TGCGCATGTGGCACT  62 299
     amb2891 NONE
     amb2890 3088574 .. 3088603 - -23.7  -3.83318   GGCCGAATAAGAGAA       GGGCCCGTTCAGC GTCG GCTGAACGGGCCC        AGCTTCGTCCTGGAG 100 53
     amb2887 NONE
     amb2886 NONE
     amb2885 3084082 .. 3084101 -  -3.4  -3.01712   GCGCCTGTGGCAATA            TGCCGGCG ACGA CGCCCGGA             CCGGCGGCCCGTTCC  42 114
     amb2882 NONE
     amb2881 NONE
     amb2880 NONE
     amb2879 NONE
     amb2878 3079122 .. 3079133 -  -7.2   -3.8397   ACAGATCGACAAGAA                GGGC GGCG GCCC                 GGCCCAGAAGGTTCT  64 237
     amb2876 3075474 .. 3075497 - -10.2  -3.28712   GCGTTCCGTCTACAA          GTGCACGCCC GACG AGGCGAGCAC           CGCCATCTTCGGCTA  63 441
     amb2874 NONE
     amb2873 3072767 .. 3072777 -  -8.2  -3.27475   CGGTTCATGAGAACA                 GCCC CCG GGGC                 TTCCACAATAGCACC  59 4
     amb2872 3071759 .. 3071782 -  -5.9   -4.1891   GGTCTCGAACAGAAA          GGGAGAGAC GCTCAT GGCTCCCCC           TCCCCTTTCTTGCCG  66 13
     amb2871 NONE
     amb2870 NONE
     amb2869 3068622 .. 3068656 - -18.1  -3.41878   CCGGTGAACGGAGAA    TG-TCGAGGGAGTGTC GCGT GACACTCCCTCGATCA     TGCCGGCACTACATC 100 34
     amb2868 3067757 .. 3067794 - -22.1  -2.91276   GGTTGTTCGAGAAAT   GCAAAGCCCCCCGGACC ATTT GATCCGGGGGGCTTTGT    CCGCAGCCGATCCTA 100 38
     amb2860 3061450 .. 3061469 -  -2.7  -4.03234   GGCGCGCCATATAAA            GCGGCCC TCCTCG GGAGCGC             ATGATGCTTCCGCCG  56 137
     amb2857 3059632 .. 3059669 - -24.3  -2.51815   CTGAACCATGAACAC   CAACGCCCCCCTTCCTCG CGC CG-GGAAGGGGGGCGTCG   TCATGTGAGGCCGGT 100 40
     amb2855 3058119 .. 3058130 -  -2.2  -3.70902   TCCTGGACATGGAAA                TAGC CGAG GCCA                 AGCTGGTGCTGGCCA  51 201
     amb2851 3052499 .. 3052545 - -10.1  -3.35597   GCTATCGCGCAAATA CG-AGGGCAGCGGCCTCGGCCTG CCC CTGGCCAAGGCC-CTGATCTGCG CCCATGGCGGCACGC  65 153
     amb2845 NONE
     amb2844 NONE
     amb2843 NONE
     amb2842 3043535 .. 3043552 -  -7.7  -3.01791   ACGGCGGGCGGAAGA             CCT-CCGC TTC GCGGCAGG             GCTACCGCCCTGACC  56 168
     amb2840 NONE
     amb2839 NONE
     amb2838 3036408 .. 3036443 -  -9.9  -3.72576   GGGCTGCTTAGCAAA   GCCC-CCTGAGGTC-AT CCCG ATAGACCTCAGGCAGGC    TGCCGCCCGCACCCG  72 164
     amb2837 3031919 .. 3031935 - -15.1  -4.72272   CGCGCCCATGAAAAA              GGGGGCC AAT GGCCCCC              TTCCTCGTCTCGACG 100 53
     amb2835 3030052 .. 3030078 - -12.2  -2.80816   GCCCCAGCGAGGAGA         GCGCCGCCGC TGAGAAG GCGGCGGCCC         CTCTGGCCGCCCTCC  66 415
     amb2832 3028612 .. 3028634 -    -9  -3.05384   TGGGCCCGGACGTAA           CCCCGAGCGC GTT GCGCTCGCGC           GATAGTCTAAGGGAG  60 46
     amb2831 3027274 .. 3027304 -  -7.4  -3.63515   GGCCATCCTCAAGAA       CATCCGCGACAAGC AAA GCCTGACGCGTCTG       TGCACCCAGGTGCGC  63 224
     amb2828 NONE
     amb2827 3020523 .. 3020570 - -14.8  -3.78778   CGACGACATGAACAA GGCCTCGGTGGCCGTGGTCACCA TGC TGGAGACCCTGGCCACCGA-GCT TGCCACCCTGGAGGA  87 69
     amb2824 NONE
     amb2823 3013936 .. 3013961 - -19.7  -3.92659   TGCCCAAAAGCGAAA         CGGCGGCCCCC TTCC GGAGGCCGCCG          CCTTTTTCGCACACC 100 217
     amb2822 3012705 .. 3012730 - -19.7  -4.72272   TTCGCCCACGAAAAA         GGCGGCCGGAC CTAC GCCCGGCCGCC          CGAGTTCGCGAAAGC 100 41
     amb2819 3008912 .. 3008927 -  -8.2  -3.64984   AGATCGCCGAAAAGA              GCGGCG GCGA CGCCAC               CAGCGGGTTGACCGC  65 405
     amb2816 NONE
     amb2815 NONE
     amb2814 3005543 .. 3005574 -  -5.6  -2.91681   TGGCAACCCGAGAGA      TTGCCGCCCCCCTG AGAT CAGCGCGGCGGCGG       CGGCCCGCCCTTGGG  48 11
     amb2813 3004197 .. 3004238 -  -7.7  -4.59109   CAGATTGCGGAAAAA CCCCGCTTCGCGGCAGGGC TACC GCCCTGACCCGTTCCGAGG  CACAGCCTCCGAACC  83 144
     amb2812 3003020 .. 3003047 - -18.4  -5.75342   TTGCTCGAAAAAAAA        CAGCCCCCGGCC CTGC GGCCGGGGGCTT         TTCCATGTCAGCCGC 100 41
     amb2808 3000345 .. 3000356 -  -7.2  -3.35679   CCGTTTCAGGCAGAA                GCGG CCCG CCGC                 TCGCGCGCTCCGACC  58 4
     amb2807 2998726 .. 2998736 -  -2.4  -4.44046   CTGAGCGGAAAGAAA                 CGCG AAC CGCC                 GAGGCCCCCGCCCCC  64 109
     amb2802 2992635 .. 2992661 - -13.6  -3.76224   CGGTGATCGAGGAAA         GCGGCGCCAGCG TCT CGGTGGGGCCGC         TGCCGACCATTCAGG  83 387
     amb2798 NONE
     amb2797 2986471 .. 2986484 -  -2.3  -4.12188   GGAGCAGGCGGAAAA               GCTCG CCAG CCAGC                ATGCCTGGACCACAA  59 78
     amb2794 NONE
     amb2793 2981873 .. 2981921 - -13.2  -3.04144   GGCGGACGCCGAAGA TGTTGACCGCCCGCGACATTCA TATGG TGAATGTCGCGGGCTTTGCACA TGAAACCGGGACCTA  76 38
     amb2792 2981132 .. 2981169 - -26.3  -4.00124   GACCGCACAAGGAAA   CGGCCGGGCAAGTCCCC TTGG GGGGACCGGCCCGGCCG    CGGAAACCGATCAGG 100 42
     amb2791 2979710 .. 2979735 - -12.5  -3.94846   GTAGGAAAAGCGAAA         GGCGGACCCCG TTTC CGAAGCCCGCC          CCGCCTTGTCCAAGT  91 52
     amb2790 2977043 .. 2977069 -   -18  -3.82946   CCACCCCAAACAGAA         CCGGCGGCTCCC ATC GAGAACCGCCGG         TTTCCGCCAGGGAAT 100 55
     amb2789 2976547 .. 2976568 - -15.1  -5.07652   GCCCCCAAAACAAAA           CCGGCCACC TGAA GGCGGCCGG            CACATCGTACTTTCA 100 55
     amb2788 2973754 .. 2973779 -  -3.1  -4.43213   TGCAACATACCAAAA         GACTGCGGACA ACCC CGCCCGCGACC          GGCCCAGCCCCTCGC  66 271
     amb2787 NONE
     amb2786 NONE
     amb2785 NONE
     amb2784 NONE
     amb2783 NONE
     amb2782 NONE
     amb2781 NONE
     amb2780 NONE
     amb2779 NONE
     amb2778 NONE
     amb2777 NONE
     amb2776 NONE
     amb2775 NONE
     amb2774 2959467 .. 2959496 -  -4.9  -3.12351   CGCCGGCAGATCGAA       GGTTGTCATCCCG CCGC CGGGAACAGAACC        TGGGCGGCGGCCTTG  47 1
     amb2773 NONE
     amb2772 NONE
     amb2771 2956249 .. 2956261 -  -3.3  -2.52193   ATCATAGGGACCAAG                CGGGA CTC TTCCG                TGTCAGGGCCATGAC  39 52
     amb2770 2954104 .. 2954154 -  -6.9  -3.74693   GGCCAGGGTACCAAA CCGACAGCCATG-GGCAAGGGGC TATCGCG GCCCCCTACCGCCTGACCGT-GG TCAGGAAGGAGTCCA  63 9
     amb2769 NONE
     amb2768 2953216 .. 2953236 -  -8.9  -3.14468   CCCGACCAGACCGAA            CCCCTCGGC CAA ACCGAGCGG            GTGCCTGCCGCATCA  60 384
     amb2767 2952480 .. 2952518 - -11.8  -2.87881   GAACTGGCGCAGACA  GCCGA-CCGCCGCGTCCA TCTGG TGGACG-GGCGGATCGTC  GGCTGATGAGGGGGT  71 45
     amb2758 2944343 .. 2944371 -  -3.7  -4.23723   CAACAGGAGCGAAAA        CCCGTCCAGGTCA TCC TGCGCCAGACAGG        GCGCAGATTCATGTT  62 110
     amb2757 2943230 .. 2943255 -  -6.8  -3.57144   GGTTGGATGTCGAAA         CGCCATCTCCG TAAAT CGG-GAAGGCG         GGCGGAAGCCTGCGC  60 55
     amb2756 2942218 .. 2942233 -    -6  -2.82635   AGCCCTATGACGACA              GCGCCC TGGA GGCCGC               GTCCAAGGACCTGCA  48 237
     amb2752 2937465 .. 2937493 -  -7.4  -3.06133   CAATTGGGCATCGAA       CTGCCCACC-CCG CCCG CGGCGGTGGCCAA        TTACGTCCCCTTCGT  53 428
     amb2750 2936745 .. 2936761 -  -9.3  -3.59979   CGTGGCTACTGGAAA              CCCCCGC TTC GCGGCGG              GCACCCGCCCTGACC  69 179
     amb2748 2935266 .. 2935286 -  -3.3  -3.17075   CCGCTCCCAATTTAA            CCTGATCAT ATT ATCATCAGA            CAAAGCGGGAGGAGT  43 91
     amb2747 2935006 .. 2935032 - -14.4  -5.40072   CCCCCCCCAAAAAAA         CGACCCCAGTCC GGC GGGCTGGGGTCA         AATACGGGAGGGACT 100 51
     amb2745 NONE
     amb2744 NONE
     amb2743 NONE
     amb2742 NONE
     amb2741 2927778 .. 2927800 -  -5.6  -3.16191   CGAGACCTGGATCAA           CGAACAGA TCATCCG CCTGTTCG           TCGAGCTGTTCGAAC  49 366
     amb2739 NONE
     amb2738 2925179 .. 2925189 -  -8.2  -3.38046   GGGCGATCTGAAAGA                 GCGC GAG GCGC                 TGTTCCTGGACGATG  60 363
     amb2736 2921625 .. 2921646 -  -6.5   -3.3785   CGAATCGATTCAGAA           GCTGGCCCTG GTT CAGG-CCGGC           GTGCAGCAATTGTCG  55 185
     amb2733 2918785 .. 2918798 -  -6.7  -2.64155   GGCTCCGCAAACTCA               GATGC AAGC GCATC                GCATCTTCATTCTCA  48 86
     amb2732 2918520 .. 2918547 -  -2.6  -2.79302   ACGACCGCGACCACA        TGGGCCATGA CTAGGTTC TCTTGGCCCG         GAGGATCGCCGCCTC  39 8
     amb2731 NONE
     amb2730 2915731 .. 2915749 -  -3.8  -3.45593   AATAAAGCCGAAATA             GATGATCA GCA TGATCGCC             GACAGCGTCCATGCG  49 315
     amb2729 NONE
     amb2727 2913796 .. 2913823 - -17.8  -3.73224   GGATTTCCCATGAAA        GAAGGGCATCGG TTTC CCGATGCCCCTC         CCTTCAAACCGTATC 100 47
     amb2720 NONE
     amb2719 NONE
     amb2718 NONE
     amb2717 2904666 .. 2904686 -  -7.6  -3.35224   AGATCGCGCCAAACA           CCACGATGG CAAT CCATCG-GG            CCATGTCACACACCC  61 31
     amb2716 NONE
     amb2715 2903739 .. 2903754 -  -3.2  -2.79327   TGATTTCATGGAAAC              GGCG CATTAGCT CGCC               CTCCAAAACTCCATG  41 16
     amb2714 NONE
     amb2713 NONE
     amb2712 2903035 .. 2903062 -  -8.3  -2.87344   GAGCTCGCGCAGATA        CCCGGCGGCGT TCATTT ACGCCCCCGGT         GCCGACGGGAATCGG  56 9
     amb2711 NONE
     amb2710 NONE
     amb2709 2901207 .. 2901217 -  -4.6  -3.01712   TCGTGTTCGGCAACA                 CCCG CAA CGAG                 GCGTTGATGCGTCTG  45 229
     amb2705 NONE
     amb2704 2896769 .. 2896779 -  -8.2  -3.05384   CCTCCCTCCACCGAA                 GCGG CAC CCGC                 CCCCTCCATGCCTTC  57 82
     amb2702 NONE
     amb2701 2893449 .. 2893467 - -10.2  -3.50853   GGCCCTGAAGCAGAA             CTGGGCGG TCC CGGCCCAG             TCCATCACCGTTCAG  67 152
     amb2699 2891956 .. 2891970 -  -4.2  -6.08342   CAAGAAATAAAAAAA               GCCGAA GGG TTCGGG               AAGCTGTACTTCCCG 100 81
     amb2698 NONE
     amb2697 2889932 .. 2889956 -  -3.5  -2.90813   GAGTGTGCGAAATTA          CTTGGGTAG GGGCAGG CCACCCGAG          GTGGGTGGCCAGAGT  42 45
     amb2696 NONE
     amb2695 2887492 .. 2887527 - -14.6  -4.56597   GCCGCCCGGGAAAAA    TAGGCCGGCAGGGGGG AGAG CGACCCCGCCGGCCCA     GTACCGTCGGAAACC 100 42
     amb2694 2884746 .. 2884761 -  -2.6  -3.63922   ACGTTGGTCAAAAGA              CCATGAC GAA GT-ATGG              CTAAAACTTACCGTA  51 49
     amb2692 NONE
     amb2691 NONE
     amb2690 NONE
     amb2689 NONE
     amb2688 2879504 .. 2879517 -  -2.3  -3.23975   ACTCTCGAAAAATCA               TCAGG CGAC CCGGA                CCGACGAAGCGTCGG  44 12
     amb2687 NONE
     amb2686 2878296 .. 2878323 - -18.4  -5.46629   AATAGCCCAAAAAAA        GGGCCTCCCGGG GAGT CTCGGGAGGCCC         ATGCTATTGGGGTCA 100 52
     amb2682 2870650 .. 2870674 -  -9.9  -2.67244   GGACACCGAAATGCA          GCGCCCGCC CTCATCC GGCGGGCGT          TTTGCTATTTGGGGT  60 30
     amb2678 2868603 .. 2868628 -  -3.3  -3.99228   ATACCAAGCCACAAA         GCGGCAAA-CAA GTA CCGATTTACCGC         TTGAAGAACGCCTCG  58 19
     amb2677 NONE
     amb2676 NONE
     amb2675 2866636 .. 2866685 - -23.1  -3.28712   GCTGCTCGGGGAGAA CCCCGACCCCCCTTTTATTTCTA TCCA TAGAATCAAAAGGGGGTTCGGGG CATCGCCCCAAATGG 100 67
     amb2665 2856051 .. 2856063 -  -4.7  -3.28712   GCGGTTTCTGCACAA                GGACG GGA CGGCC                TATTAACCCTTTTCG  49 28
     amb2661 2853015 .. 2853044 - -22.3  -3.27022   CGGACCTTATACCAA       GCTGCGGTGATCG AAAC CGATCACCGCAGC        GCCCTCATGCGGCGG 100 135
     amb2659 2849739 .. 2849773 -  -5.6  -3.59979   CCGGTCGAGCCGAAA    GC-CTGTTCCGGCCG GGGCAT CGGCCAGATCCGCGC     CCTGTGCGAACGGGT  54 95
     amb2656 2846796 .. 2846810 -  -3.5  -3.53012   TCCTGTTCGGGCAAA              CCGCGG CTAT CC-CGG               GAACCTGACCCTGAC  49 125
     amb2652 2842754 .. 2842777 -   -11  -2.75183   ACCGCCATTCAATCA          GGTTGCAGCA AAAT CGCCGCAACC           CTAGCTTCGCGGCCG  66 67
     amb2651 NONE
     amb2650 2839687 .. 2839721 - -18.6  -4.59773   CCCGATCCGTAAAAA     GGAAACCCGCGCCACA GAG TGCGGCGCGGGCTTCA     TCATGCAACGTCCCA 100 82
     amb2649 2836945 .. 2836960 -  -8.2  -4.74103   CCTGGAATTGAAAAA              GGGCCC CGAA GGACCC               TTTTCCTTTTTCGTC  87 39
     amb2648 2836418 .. 2836432 -  -3.5  -3.51365   CCACACTGGAGAGAA              CGCCGG GCGG CCGG-G               ATTATTCCCTGGGCC  49 52
     amb2647 2835997 .. 2836020 -  -5.2  -3.00022   TTCATGGGAGATAGA          TGGC-TACGGC TTG GCCGCGTGCCA          AATATCCTTGAAGCC  48 5
     amb2646 NONE
     amb2645 NONE
     amb2644 2831916 .. 2831937 -  -2.1  -5.13344   ACAGCAACACAAAAA           TCGCCGCCC TTTC GGAATGCGA            CGTTCGATCCCTCAC  77 123
     amb2643 2831417 .. 2831428 -  -2.2  -2.57243   TCATGAGGACAAGAT                CAGGC GTT GCC-G                TCCAGCGTCGGTTTC  38 13
     amb2642 2830264 .. 2830276 - -10.5  -3.16564   GGGGCATCTGATCAA                GGGGC CTA GCCCC                CCACAAATCAGTGAG  66 33
     amb2630 2818189 .. 2818200 -  -7.2  -3.59262   GCCCACACCGGCAAA                GGGC CTTG GCCC                 TTTGATCCCTTGGAT  60 108
     amb2627 NONE
     amb2626 2812250 .. 2812276 - -15.1  -5.77853   AATGCTCAAAAAAAA         GCCCGCCGGAG AAGAA CTCCGGCGGGG         CTCGCAGTTTGCGGG 100 105
     amb2625 NONE
     amb2624 NONE
     amb2623 NONE
     amb2622 NONE
     amb2621 2806644 .. 2806675 -  -5.1  -3.53091   ACTCCGTCCGCCAAA      TCGGCCGCCA-ATG CCGCC CGTCTGGCCGCCGA      GGCCACCCAGTTGCA  54 299
     amb2597 NONE
     amb2596 NONE
     amb2595 NONE
     amb2594 2780338 .. 2780370 - -22.8   -5.4505   TTCTCCAAGAAAAAA      GGGGCGGCGGATTG TTGCC CAACCCGCCGCCCC      CGTCGAATGAAAGAT 100 43
     amb2593 NONE
     amb2592 2777754 .. 2777771 -  -2.7  -3.11272   GATGACCATTCAATA             TGACTGA ATGT TCATTCA              TTCGATGCGCCAAGT  41 181
     amb2591 NONE
     amb2590 NONE
     amb2589 NONE
     amb2588 NONE
     amb2587 NONE
     amb2586 NONE
     amb2585 2770188 .. 2770204 -  -3.7  -3.72576   CGTCGCTGCATTAAA              GTCTCCT CCC AGAAAAC              TTTTGCCGGTTGATC  54 120
     amb2584 2769040 .. 2769063 - -19.6   -4.8622   TGCCGCAATGAAAAA          GCCCCGCACC TTCC GGTGCGGGGC           TTTCCCCGTTCAGGC 100 51
     amb2577 2762452 .. 2762482 -  -4.4  -3.87815   GGGCAGCCTGACAAA       GGCCCTGGCCGACC TGG AGAAGGCCTGGGGC       AAGGACATGAAGACA  58 443
     amb2575 NONE
     amb2574 2759218 .. 2759255 -  -9.7  -2.56914   GAGGCCAGGAACGTA   GGATGCGGCAGGATCGC CAAG GCGGTCCTGTCGTTTCC    CATTTCAGGCCCCCA  60 43
     amb2573 2758084 .. 2758094 -  -2.4  -3.79071   GGGACAATAGGCAAA                 GGCG GCC CGCT                 TGGCAACGCTACCGC  53 34
     amb2572 NONE
     amb2571 NONE
     amb2570 2755716 .. 2755729 -  -4.5  -3.53012   TCGGCTGGGCGCAAA               GCGGGC ACG GCCC-C               AAAGACTCCTTATCC  53 35
     amb2569 NONE
     amb2568 NONE
     amb2567 NONE
     amb2566 2749025 .. 2749047 -  -5.5  -2.57344   CAGCCGCTGCACAAT           GCCAATCTG GGCTT CAGGCTGGC           CAAGACCCTGCCGTG  46 42
     amb2561 NONE
     amb2560 2743629 .. 2743651 - -10.6  -2.73036   ATCAATAAAAGAGAG           GTTTGGAGAC ATA GTCTCCAAGC           GGGGTCGGGGCGGCA  63 54
     amb2556 NONE
     amb2555 NONE
     amb2554 2736323 .. 2736342 -  -2.9  -3.36046   ACCAGAAGCACAATA            GCCA-TAC CACAT GTAGTGGC            TCCGACCTAGTCGCG  47 32
     amb2553 NONE
     amb2552 2735580 .. 2735601 -  -5.7  -3.53224   TAGCGCTGCCGCAAA           GCGGAGCCC TTCC GGCCCCCAC            CCTACCGCGCCGGCA  55 27
     amb2549 2732476 .. 2732511 - -14.6  -2.57931   GGCACGGCGGACAAG    CCGGTGGGCCTGGTGCA TTT CGC-CCTGGCCCGCCGG    GGAGCCGACACCCGG  78 78
     amb2546 2728695 .. 2728709 -  -3.5  -4.08767   TGTATTTCTGGAAAA              GC-GCC AAGT GGCTGC               GCCACATTACCTTTT  61 130
     amb2542 NONE
     amb2541 NONE
     amb2540 NONE
     amb2539 NONE
     amb2538 NONE
     amb2537 2720547 .. 2720578 -  -2.1  -3.53012   TTCGTCTGGCGGAAA      CGTG-AGGGCCGGG TCAGC CCCGGACTTTCTCG      GGATTACTGATGCCC  47 7
     amb2536 NONE
     amb2535 NONE
     amb2534 2716502 .. 2716512 -  -4.6  -4.41494   GAGGGGCAAGGAAAA                 GGCC TCG GACC                 ACACGCCGGTGTGGA  69 193
     amb2530 2712739 .. 2712761 -  -6.8  -2.78816   TTATGCTTGACCAGA           CCCTCCAGGG TCT CCCAGGTGAG           GTTCAGCCCCTCGAA  51 512
     amb2529 NONE
     amb2528 2708862 .. 2708892 -  -8.3  -3.12874   AGAGAGATCACCGAA      TCGGCGGT-GCGGCC ATA GGC-GCGATCGCCGA      TGACGTCGTGGGCAC  57 439
     amb2527 NONE
     amb2526 2706763 .. 2706788 -  -7.7  -3.70902   GCCCCCATATGGAAA         TATTGGGCT GCCGCCCA AGCCCAATA          AACCTCAATCCTCCC  66 30
     amb2525 2706045 .. 2706065 -  -3.1  -3.14051   CCAGGCCCACGAAGA            CCCAGCCGA TGA TCATCAGGG            CGATCTTGCGGCCTC  43 51
     amb2524 2705689 .. 2705700 -  -7.2  -3.52451   AAAAGAAAAGGAACA                CCGC AATG GCGG                 CTTTGGTCATTGAAC  60 32
     amb2523 NONE
     amb2522 NONE
     amb2521 2702874 .. 2702893 -  -7.9  -3.54424   GGCGACGGGCGGAAA            GGTCATC TCAGCC GATGACC             TCCAGACCGCCCATA  62 13
     amb2520 2702104 .. 2702115 -  -3.6  -3.14848   CTTCTTCATCAAAAG                GCCG TCTC CAGC                 GCCTTCATGTCGTCG  45 7
     amb2519 NONE
     amb2518 NONE
     amb2517 2698010 .. 2698022 -  -3.3  -3.35813   GCCCAGGCCAACGAA                TGGTC GGT GACCC                GTGGGTCGCGTTCCG  48 133
     amb2515 NONE
     amb2514 NONE
     amb2513 NONE
     amb2512 2693574 .. 2693599 - -11.7  -4.41494   CAGGGCCAACGAAAA         GCCCCCTTCCC GCGT GGGTTGGGGGC          TTTTTTGTGCCCTGT 100 156
     amb2508 2689810 .. 2689823 -  -3.1  -4.20354   AAGGCAATTTTAAAA               TTGCA CTTC CGCAA                TGTCTTCATTGCGCT  60 54
     amb2501 2678373 .. 2678399 - -15.8  -3.01416   TAGCAGGGACAGAGA         GGCGTGGGGCCG GAG CAGCTCCACGCC         CTTCCCGTCAACCGT  87 33
     amb2500 NONE
     amb2499 2676174 .. 2676190 -  -7.9  -3.37522   ACCGGAGCGAACGAA              CGGCAAG AGA CATGCCG              TCGCCGCGATCCCGC  61 101
     amb2498 2675252 .. 2675276 - -17.2  -3.17075   TGGTTCTCAAGCGAA          TGGCGGCGAC ATCCG GTCGCCGCCA          TCGCAACAGTCTGAC  89 46
     amb2497 2674219 .. 2674248 - -21.5  -5.36441   TGTGGAGAGAAAAAA       GGCCGCCCCTTCC GTCA GGAAGGAGCGGCC        CTCATTGCGGACCGG 100 45
     amb2496 NONE
     amb2495 2672769 .. 2672783 -  -6.4  -3.53012   GGTCGGCGGGGGAAA               GCATGG GCT CCATAC               CGGGTCCTCGCCTCC  58 41
     amb2494 2672046 .. 2672060 -  -2.7  -2.82516   GTTTTCAGCACTACA               CGGGC TACCT GGCCG               TACCGAAACGGCGGT  39 15
     amb2493 NONE
     amb2492 NONE
     amb2491 NONE
     amb2490 NONE
     amb2489 NONE
     amb2488 NONE
     amb2487 NONE
     amb2486 NONE
     amb2485 2662799 .. 2662816 -  -3.4  -2.80796   GGCGATGAGGTAAAT             CAGCAT GGCGTG ATGCCG              GTGACGAACAGGCCC  41 7
     amb2484 NONE
     amb2483 2661215 .. 2661239 - -17.1  -2.90392   GATTCGGGAATGAGA          TCGAGCGGGGC TTT GCCCCGCTCGC          GCAGCGATCACTTCG  88 33
     amb2480 2658807 .. 2658819 -  -2.6  -3.09327   TTAGGTCATGCAATA                CCGG TTTAT CCGA                TCCATGACCAGAGGC  41 157
     amb2479 2658384 .. 2658409 - -16.9   -4.8622   TCCTCGAATCAAAAA         GCCCCTGATCC AAAG GGACCAGGGGC          TTTCCTTGACCGCTT 100 49
     amb2478 NONE
     amb2477 2656015 .. 2656042 -  -8.2  -2.70932   GCTGTGCTTCAAGGA        GGCGCCGGGGGC CACG GCTGTCGGCGCC         GCCAGCGGCCAGTTC  52 162
     amb2472 2652932 .. 2652952 -  -3.9  -2.89797   CTTCGAGAAAGACGA            TGCCCCC CAATCAT GGCGGCA            AACGGGACGCAATCA  44 49
     amb2471 2652389 .. 2652445 -  -2.9  -3.28924   CATCCTGTCCGAGAA GCGAGCCCAGGCGGTTGCCGACCAATT GCGCA AGCTGGGCGTC-ACCGCCCGGA-TCGA AGTGTCGGGTCAAGG  46 342
     amb2468 2647946 .. 2648002 - -16.2  -2.81815   GTGAACCACGAAGGA GCGAAGGCACGAAGGAACACGAAGAAGA TAT CCTTCCCC-T-TTCCTTCGTGCCTTCGT GGTTCAAATCATCGT  86 49
     amb2466 2645444 .. 2645454 -  -8.2  -3.21099   TTCGGCCAGCAGCAA                 GGCG TCG CGCC                 CTTCCGGCGCTCCGG  59 86
     amb2465 2642014 .. 2642026 -  -6.2  -3.55563   ATGTCAGTTCCTAAA                GGCG GGATT CGCC                TATACTCCTTTTTCA  58 38
     amb2464 2640750 .. 2640771 - -15.9   -4.4261   GCCCGAACATGAAAA           GGGGAAGCC GAAC GGCTTCCCC            TGAAATGTTTTCACG 100 52
     amb2461 2637329 .. 2637364 - -16.1  -5.03314   CTCATGGGCAAAAAA    CATCCGACGGCCGCC CTGATC GGCGGCCGTCGGCTT     TTACATCATCAGCCG 100 34
     amb2460 NONE
     amb2459 NONE
     amb2458 NONE
     amb2457 2633860 .. 2633879 -  -8.5  -4.26344   ACAGGCTGAGGAAAA            GCCCCGC TTCGCG GCAGGGC             ACCCGCCCTGACCCG  81 177
     amb2456 2632752 .. 2632765 -  -2.4  -4.41348   GGGGTGGCAAAGAAA               CGAA TATATG TTCG                TTTAAAAACTAGGGT  64 179
     amb2455 2631421 .. 2631434 -  -5.9  -3.09492   GCGTGAAGCGGAAGA               CGGCC CGAA GACCG                CCTTCCACCCCGCCT  49 44
     amb2454 NONE
     amb2453 NONE
     amb2452 NONE
     amb2451 NONE
     amb2450 NONE
     amb2449 NONE
     amb2448 NONE
     amb2447 NONE
     amb2446 NONE
     amb2445 2620893 .. 2620940 - -14.8  -3.63515   TGGCAGGTTTAAGAA GGCTCTGGCCGGGCGAGATGTT TTGA AAAACCTCCCCCGGCCAGTCCC GCGAACCGAGAGCTT  88 356
     amb2444 NONE
     amb2443 NONE
     amb2442 NONE
     amb2441 NONE
     amb2440 NONE
     amb2439 NONE
     amb2438 NONE
     amb2437 NONE
     amb2436 NONE
     amb2435 2616872 .. 2616884 -  -3.4  -3.08464   GCATCATCCACGTAA                CGTA TACGT TACG                TGCGGAGGCAGGAAT  43 42
     amb2434 NONE
     amb2433 NONE
     amb2432 2614918 .. 2614947 - -12.1  -3.08679   TGGCCGGATCGAACA       CGGCGGGGATTTC GAAG GTAATCACCGCCG        CCCCCCGCCGCCGGT  73 17
     amb2431 2614577 .. 2614592 -  -4.6  -2.71712   CCCCGCTGTCGAAAG              GGTCGC TCAT GGGACC               AACCGGTAGTAGCGG  44 16
     amb2430 NONE
     amb2429 NONE
     amb2428 NONE
     amb2427 NONE
     amb2426 2611971 .. 2611981 -  -3.2  -3.86015   CAGGCGCTTGAGAAA                 CCAC TTC ATGG                 TCAGTCTTCCTCATG  55 26
     amb2425 NONE
     amb2424 2611674 .. 2611701 - -18.6  -4.18494   GATCTCCATGCAAAA        TGACGGGTAGGA TCGA TCCTACCCGTCA         GATGTTACCGGCGCT 100 30
     amb2423 NONE
     amb2422 2610741 .. 2610759 -  -6.7  -4.22214   AGTGATGGAAAAGAA            GC-GAGCC GCAC GGCTCCGC             GCACGCCGGGCTGAC  72 317
     amb2419 NONE
     amb2418 NONE
     amb2394 NONE
     amb2393 NONE
     amb2392 NONE
     amb2391 NONE
     amb2390 2595930 .. 2595945 -  -3.9  -4.08216   GGACCGGGGGCAAAA              GCCCC CCGGGT GGAGC               CTGATTAAGAGCGGT  60 30
     amb2385 2592329 .. 2592349 - -15.4  -2.76315   CCAAGACCTCGAAAG            CCCGCCGG TTTCG CCGGCGGG            TTTTTTTATGCCTCG  83 31
     amb2380 2587375 .. 2587389 -  -4.2  -2.91593   GACGCCCCGAGAAAG               GGCTAA TGC TTCGCC               TTGCTTGGCGGGGCG  44 13
     amb2379 2586753 .. 2586788 - -19.8  -3.54424   CGGCACGGGCCCAAA    GAAAAACGGCACCGCC TGTG GGCGGTGCCGTTTGCC     TTCGTACGAATTGGC 100 43
     amb2375 2579846 .. 2579871 -  -8.3  -3.40403   TTTCGCCCATTACAA         CCGCCTGATGCC TTG GG-ATCATGCGG         CGGGCGTCCTGATCC  60 176
     amb2363 2565796 .. 2565819 -   -11  -2.65442   ACATGATTTACATCA          CCGCCTCC AGCCGGGA GGAGGCGG           TGTCCCTGGCCCGCG  59 296
     amb2359 2563297 .. 2563319 -   -22  -5.93809   TTCTGACAAAAAAAA           GGCCCGGCCG ATG CGGCCGGGCC           TTTTCCCGTATTCGG 100 51
     amb2358 2562741 .. 2562773 -  -8.9   -2.6381   ACAACGCCCACACCA      CCGCCAGCGACGCCC TGT GGGCCGGGCTGCCGG      TGCTGACCCGGGTGG  52 316
     amb2349 2555235 .. 2555256 - -17.3  -3.84719   AGGCTGAAACGGAAA           CCCCGGTCG GAAA CGACCGGGG            TTTTTGTGTCTGAAG 100 98
     amb2337 2544277 .. 2544304 - -19.8  -4.32857   GTCCGGAAACAGAAA        CGGCGCGGAGCC ACAG GGCACCGCGCCG         TTCATTATCGATCAG 100 48
     amb2329 NONE
     amb2328 NONE
     amb2327 NONE
     amb2326 NONE
     amb2325 NONE
     amb2324 2527018 .. 2527044 -   -15   -5.1925   TCAGAATGGAAAAAA         CCCCCGGCGGAG GAT CGACGCCGGGGG         CTTTTGCCCAGAGGT 100 182
     amb2315 2516965 .. 2516990 -  -2.5  -3.13403   TTTGCTGGACCAATA         GGC-AAGGAGCG TTT CCATCCTTCGCC         GCCTTAGCTGGCGTT  41 29
     amb2314 2515950 .. 2515965 -  -5.4  -3.76492   GGCAATGCCATCAAA              TACCGG CGCG CCGATA               CCGTTCCACGCATCC  60 317
     amb2308 NONE
     amb2307 NONE
     amb2306 2508029 .. 2508056 - -13.4  -5.14477   GACATAGGCAAAAAA        TCCGCCCCGAACC ATG GGT-CGGGGCGGT        GGAAGTTGCTTAGAG 100 266
     amb2305 2507553 .. 2507589 - -14.4  -3.78775   GTCGCGACGACGAAA   CG-TAGCGGCCCCCGGA GAAA TCCGGGGGCCGTTGTCG    TTGGGAGAGGGCGGT  95 110
     amb2302 NONE
     amb2300 NONE
     amb2299 NONE
     amb2298 NONE
     amb2297 2501213 .. 2501225 -  -6.2  -4.32583   GGAAGAGGAAAAGAA                GGCG CTGGC CGCC                GACATCAAGGACGTC  73 239
     amb2294 2499929 .. 2499950 - -17.3  -5.35224   GTGAGAAAAAGAAAA           CCGCGCTCC GTGA GGAGCGCGG            CTTGCTTCGATCTTA 100 71
     amb2292 2494652 .. 2494669 -  -6.9  -3.53444   GGATCGGGGCCGAAA             GCCATCC CGAC GGCTGGC              TGTTCAAAGTCGAGG  58 287
     amb2290 2491673 .. 2491691 -    -3  -3.09492   GCGCCAACGCCAACA             TTCATGGC CCG GCCATGCT             GGAGCTGTGGCGCCG  44 250
     amb2288 NONE
     amb2287 2488582 .. 2488598 -  -5.8  -3.40403   GGCGCCCGAGGACAA             GGC-GCG GTCG CGCTGCC              TGCTGCTGGATTCGC  53 225
     amb2284 2485215 .. 2485256 -  -5.7  -3.53012   CCGGTTGGGCTGAAA GCATGCGCATGGCG-CCCAA CGA CTGGGACGACCTGCGGAGGC GACTGGATCGGCGGG  55 57
     amb2282 NONE
     amb2281 NONE
     amb2280 NONE
     amb2279 2480097 .. 2480112 -  -7.5  -3.28712   CCTGCGCGGTTATAA              GGCGC TGTCCG GCGCC               CTGGCGGCGATTACC  56 275
     amb2276 2475667 .. 2475682 -  -5.4  -2.50816   CCCGGACTCAGGAAT              TCG-CCC GGC GGGTCGA              GACGCTGGGGGGCTA  44 38
     amb2270 NONE
     amb2269 NONE
     amb2268 2471504 .. 2471531 -  -3.4   -2.8655   GGGAGCCAGAGGATA        GCCGCCCGCCATC GTC GAT-GCAAACAGC        GGGGCGTCAGATCTT  42 32
     amb2267 2470937 .. 2470949 -  -3.3  -4.07568   CTGGGCGTTGGAAAA                TCCCA TGA TGGGC                ATCGTCGAGCCCGAC  59 222
     amb2264 2466982 .. 2467019 -  -3.9  -3.22298   CTGATTCACCAGGAA   GGTCCGCTGCCCCATGGC GAC GCCTTGCGGC-GCGAGGC   GGCCATCAAGCGCGA  47 79
     amb2255 2459617 .. 2459629 -  -6.2  -3.28924   CATCGTGCCGGAGAA                GCGC GAGGA GCGC                ACCACCGAGGGCGGA  53 451
     amb2251 NONE
     amb2250 2455098 .. 2455117 -  -2.9  -2.87344   CACCGCCTCTACAGA            CGGGAAGT CTAGC ACTTCC-G            TATCAATGGAGTATT  42 39
     amb2249 2454310 .. 2454345 - -16.8  -2.78384   TGCTGCTGCAGCAGA    CGGCGGCCCGGCTGCA CCAG TGCATGCGGGCCACCG     ATACCCTGGCGCGTC  80 319
     amb2243 2445202 .. 2445220 -  -5.9  -3.39327   GCGCGACATCGAGAA             GCTGGCC CCGCT GGCCATC             GCGGTGATGAAGGAG  55 194
     amb2241 NONE
     amb2240 2442026 .. 2442062 - -10.1  -2.82635   ACTGGCAGGAGCACA    TGCGGACCGGCATCGAC GTG GTCGATGACGATCACCA    GGAGCTGTTCGCCCT  59 451
     amb2234 2432265 .. 2432287 -  -7.6  -3.08798   AGTGGTCACTGAAGA           TCATCGACCC CTG GGGACGAGGA           GGGGCGATTCCGGTG  57 106
     amb2231 2428785 .. 2428803 -   -16  -2.52676   TATTGCCCGAACCCA             TCCGGGGC GAT GCCCCGGA             CCCCATTTTGATTTC  84 96
     amb2216 NONE
     amb2215 2414925 .. 2414940 - -11.8  -2.73159   CCAACCTTTCCAAAG              GCGGCG GTTA CGCCGC               GTCCTTCCGGCCGCC  70 17
     amb2214 NONE
     amb2213 2412039 .. 2412060 -  -5.7  -4.88407   CCACGGAAGGAAAAA           GCGTCGACG AGAG CGTCGCCGA            TCTGCTGCGCTATAT  84 149
     amb2208 2405984 .. 2406003 -  -4.2  -2.62171   GACACCCGCAAATAT            CACAAGTC GTCA GCCTTGCG             CCCAGGGCAGTGCCG  42 15
     amb2207 2404102 .. 2404112 -  -4.6  -3.15663   ACCGAGTCCGAGGAA                 GCCA CGC CGGC                 TCTTCGCCTTATCGA  47 160
     amb2206 2403284 .. 2403304 -  -4.6  -4.08216   CCACCCGCTGGAAAA           CCCGGGCGG ACGG CC-CCAGGG            GCGGCTTTTCCGGGG  62 304
     amb2205 2400248 .. 2400262 - -12.8  -3.14132   CGTCTTGGGGATGAA               GCCGGC GGC GCCGGC               CTGCACGGCGGAGAC  69 451
     amb2202 NONE
     amb2201 2397100 .. 2397110 -  -2.4  -4.17132   AAATCCGGCAATAAA                 GCCC GGG GGTC                 AACGTCGAAATCGCT  59 73
     amb2200 2396231 .. 2396251 -  -8.1  -3.14132   GTCGGCCCGGATCAA            GCCGGTGCC GTC GGCTCCGCC            GCTGCGGCAGGTGCC  54 212
     amb2198 2392113 .. 2392131 -  -7.4   -4.1822   GGCGAGGCGAAGAAA             CGCCAG CGCCATC CTGGCG             AGATTCTCGAAGTCC  71 318
     amb2197 NONE
     amb2196 2386152 .. 2386162 -  -2.4  -3.76952   TCGATTGAAGGCAAA                 GTGC TTT GCCC                 GATGATCGTCAAGGT  54 301
     amb2194 2382821 .. 2382833 -  -4.7  -3.86897   TGCATGTCCGAGAAA                CCGAC ATG GGCGG                TCCATTCTTCGTCGG  59 87
     amb2192 2379075 .. 2379107 - -14.1  -2.71011   AGGTCGTCGGAATCA      TTCGGGGCAGGTTGA TCA CCAACCTGCCCCGGT      ATCGCGATCCGATGA  80 48
     amb2189 2375131 .. 2375143 -  -7.7  -3.40403   CCGTTCGGACCACAA                GGACT GCG AGTCC                GAAGCCGAAGTGGCA  61 260
     amb2188 2374486 .. 2374496 -  -4.6  -2.70946   GTCCGCGATAAACAT                 CGAC CCA GCCG                 CATTTAAGAACATCA  44 388
     amb2187 2371784 .. 2371795 -  -4.4  -2.98823   TCTTTGGGAGATACA                TGCT CAGC AGCA                 CTTGAAAATTTAAAG  46 35
     amb2186 2369145 .. 2369175 - -15.5  -3.99324   GGCGATCACGAGAAA       GACGGCGGTTGTT TAATC AGCAACCGCCGTC       CTTTCTCGACCAGGA 100 423
     amb2184 NONE
     amb2183 2365921 .. 2365935 -  -2.8  -2.62171   TAGATTTTCAAACAG               CGATCA AAA TCATCG               GGATGGACGCCTTCC  40 262
     amb2181 2364488 .. 2364499 -  -2.2  -2.66912   ATTCAAGGCAGATCA                CAGA TTCC TCCG                 TTACCGACCTTTTAA  38 202
     amb2180 2363598 .. 2363608 -  -2.4  -3.82191   TGAACGCTATAAGAA                 GGGG ATA CCCG                 TAAGCCATTTAAAGC  53 86
     amb2179 2359859 .. 2359873 -    -7  -3.29471   CGTCGAGGAGATGAA               GGCGCG TCG CGCGGC               GATCACGGGGCGCGG  54 476
     amb2176 2357848 .. 2357858 -  -3.2  -3.55444   CGTCCATTCCCCAAA                 CTCC ATA AGAG                 TTGCCCAACCCGTCA  49 87
     amb2175 2357558 .. 2357593 - -17.6  -3.53224   GATGGTCCTGTGAAA    TGAACCGGCCCGCCCC TTCG GGGGCGGGTCAATTCA     TCCGAGATTCCCGGC  95 41
     amb2170 NONE
     amb2169 NONE
     amb2168 NONE
     amb2167 2351129 .. 2351185 - -10.8  -3.55444   GGGCCATCGTGGAAA GCTCCATCGCTCTCGGCCACCGGCTCG GCCT CAAGGTGGTGGCCGAGGGC-ATCGAGA CCGAGGAGCAGATGC  70 133
     amb2162 2345020 .. 2345032 -  -6.9  -2.83164   GCATCCAGCAGGAGA                CCGCC AAG GACGG                CATCGGCTGCTACCT  50 239
     amb2158 NONE
     amb2157 2338497 .. 2338513 -  -2.2  -3.35813   GCCGATGCGAATCAA              GGGC TATTCCGCC GCCC              GCCGCCCGCCATATG  46 12
     amb2156 2334793 .. 2334803 -  -6.8  -3.27525   CTGCTGGAAATCGAA                 TCCG GCA CGGA                 CGTGGTGCTCAAGAC  54 69
     amb2151 2327454 .. 2327505 -   -13  -3.01712   GGTTGCGCGGCAAGA TGGGCCAGGGCAACTATGCC-GCCT CCA AGGCCGGCATGGTGGGCCTGACCAA GACGGCGGCCAAGGA  70 301
     amb2149 2325482 .. 2325503 - -14.5  -3.33696   GCCCGCTTCAAGGAA           GCGAAGGGA CACG TCCCTTCGC            GCATCCCTATTGTGT  87 431
     amb2144 NONE
     amb2143 NONE
     amb2142 NONE
     amb2141 NONE
     amb2140 NONE
     amb2139 NONE
     amb2138 2313845 .. 2313901 - -26.8  -4.15565   CGGATCATTCGAAAA GTCGGCGGTCCTTCCTCCTGACGCTTGG GCT CCAAGCGTCAGGAGG--GGACCGCCGGG CGGATATTACGCCGC 100 32
     amb2137 2313456 .. 2313494 - -21.1  -3.53012   TTGCCCGGCTTTAAA   TGAAAAACCCCCGCCGG GTGGA CCGGCGGGGGTTTTCCG   AACCTTCGGCCGATG 100 48
     amb2134 NONE
     amb2133 2307182 .. 2307192 -  -2.4  -3.60412   GAACTGGAGACAGAA                 TGCC CCA GGCC                 ACCCCAACCGGAGCT  47 63
     amb2132 2306598 .. 2306632 - -15.8  -3.19463   GGGATGACGGAGTAA    CGGAACG-CCGGGGCC GCATT GGCCCCGGACGT-CCG    CCTCGGTCTCAGCGA  89 68
     amb2130 NONE
     amb2129 NONE
     amb2128 2302097 .. 2302123 -  -9.4   -5.4505   CCGCCCAACAAAAAA         GCTGCCCAACAC CAT GTGCCAGACAGC         TTCTTCATCACGTCC 100 77
     amb2127 2299867 .. 2299877 -    -4  -3.56161   TAAGGTATTATATAA                 TACA AAC TGTA                 GGAAATATTATTTCC  51 479
     amb2125 2297290 .. 2297327 -  -4.9  -3.04144   GTGTTAGCGCGAATA   GTGCAGCGAATACGAGTA TTG CACT-GTTTCTGCTGCAC   TTTTTGCGCCATAAA  47 129
     amb2124 NONE
     amb2123 NONE
     amb2122 NONE
     amb2121 2294562 .. 2294573 -  -2.2  -4.19927   AAAAGTATATATAAA                GCGA TTAA TCAC                 TAACTACTGTTGGCC  59 129
     amb2119 2293027 .. 2293041 -  -4.2  -2.72991   TTACAGCCCCAAGCA               GCGC GTTTTCT GCGC               CCAGCACCCCATGTA  43 96
     amb2118 2292232 .. 2292260 - -16.8  -5.26316   GGACCGGACAAAAAA       CAACGGCCCGGAG TTTC CTCCGGGCCGT-G        TCGTCTTGCCGAGAG 100 177
     amb2110 2283744 .. 2283769 - -13.3  -3.59315   GGAAGTAGGGGGAAA         GGGCGAAGGGA CTCG TCCCTTCGCGC          ATCCCTGTTGGTTTT  83 49
     amb2104 2276713 .. 2276724 -  -2.2  -3.21912   TCCCCAATGGACGAA                CAGGC ATA GCC-G                TTACCCCCTTTCGGG  44 118
     amb2103 NONE
     amb2102 NONE
     amb2101 2275915 .. 2275939 -  -9.9  -3.66654   CAGCGGAACGCCAAA          CGACCTGGTCA CGG CGACCCGGCCG          AACCTAAGCTCACTT  72 35
     amb2100 NONE
     amb2099 NONE
     amb2098 2274357 .. 2274385 - -15.3  -5.08255   ACGGGGAAAAGAAAA        CGGCGGCCGGA GCGAATG TCCGACCGCCG        TAACCTTGAAGCGAT 100 49
     amb2097 NONE
     amb2096 NONE
     amb2095 NONE
     amb2094 NONE
     amb2093 NONE
     amb2092 2268670 .. 2268687 -  -4.1  -2.71483   ACATTGCGGCAACCA             GAGGGAT GCTG ATCCTTC              CGCCTATTTGCGGTT  43 29
     amb2091 NONE
     amb2090 NONE
     amb2089 NONE
     amb2088 2264222 .. 2264235 -  -3.7  -3.15663   ACCGATTGTGACGAA               GCCGC AACG GGGGC                TAGGGGGTAGACCTT  45 39
     amb2087 NONE
     amb2086 NONE
     amb2085 2261472 .. 2261491 -  -9.2  -3.29144   CTATGGCCGCGACAA            GGCCCAGG TGCC CCTGGCCC             ATGTGGGCTGTCGCC  61 294
     amb2082 2258705 .. 2258717 -  -4.8   -4.0371   TACTTGCGACACAAA                TGCG ACACA CGCA                CCCTTGCGTCTTTAT  62 44
     amb2076 NONE
     amb2075 2255957 .. 2255967 -  -8.2  -2.60075   GCTTGCGGAACGAAT                 CCGC AAG GCGG                 TTATGGCCTACGATT  53 109
     amb2074 2253958 .. 2253968 -  -5.4  -2.99188   AACATGATAAGCACA                 TTCC AAC GGAA                 GGGTATGGTAGGGCA  48 70
     amb2073 2251905 .. 2251925 -    -6  -3.34894   AAGCGGTGGGAAACA            CCCCGCCG GTCTG CATCGGGG            AGTTGAACGTGGACC  56 343
     amb2067 NONE
     amb2066 2245530 .. 2245542 -  -7.7  -4.64334   AACTTGCGAAGAAAA                TGGGT ACC ACCCA                GTCCGTGGTAGCACG  81 418
     amb2061 2243464 .. 2243488 -  -6.3  -3.66356   ATTCCCAAGCCGAAA          TGGCCGGAAGC CTA ACTTCCGGGCT          GGAATTCTGTGGGAA  61 77
     amb2060 NONE
     amb2059 NONE
     amb2058 NONE
     amb2057 NONE
     amb2056 2239977 .. 2239999 -  -7.6  -2.83345   CCGATACAGCAAGGA           TGCGGAGGGC AAT GCCATTCGCA           AGTCGGTCGCGGCAC  52 340
     amb2053 2234555 .. 2234574 -    -5  -3.16039   AATTATGCTGATGAA            CGGACA GGAAACAA TGTCCG             TCAGTTTCGAACCCG  47 26
     amb2052 2233772 .. 2233782 -  -2.4  -3.68222   GTCCAACTGGAAGAA                 GCAC GCC GAGC                 ATTCGGAAGCATATG  51 74
     amb2045 2226081 .. 2226099 -  -7.4   -4.1822   GGCGAGGCGAAGAAA             CGCCAG CGCCATC CTGGCG             AGATTCTCGAAGTCC  71 318
     amb2042 NONE
     amb2041 2218664 .. 2218679 -  -5.4  -3.14564   GCAGGTGGTCATCAA              GCTACC GGAC GATAGC               AGGCCGGGAACAAGC  49 461
     amb2036 2213575 .. 2213593 -    -3   -3.1372   CATTCGGCATGAAGA             GCGTCGCA TTG TCCGACGA             AAGCACAATGTCGTA  43 318
     amb2035 2212695 .. 2212712 -  -9.9  -3.54653   AGTGTTATGAGATAA             TGGATGC CTCC GCATCCA              GGGCACGTCCTGGCG  69 436
     amb2034 2211822 .. 2211835 -  -2.5  -3.33696   GTGTTTTCGAATGAA               TTTAA TCCA TTAAA                GCCGTGCCATATTAA  46 496
     amb2033 2210369 .. 2210382 -  -6.7  -3.07043   GGCATCAGGCCAAGA               TCAGG ATAA CCTGA                ATGGGCGATACCACA  52 74
     amb2032 2209748 .. 2209766 -  -7.4  -2.70932   GTTCTCGGCCAAGTA             CATCTCGC TCT ACGAGACG             GTCACCGGCCAGACT  51 164
     amb2030 2207345 .. 2207357 -  -3.3  -4.72986   CACGTTCACGAAAAA                GGTGG CGT CCACA                TCCCGGCTCCTGCCC  73 65
     amb2029 2206437 .. 2206494 -  -3.1  -2.58544   CGCCAGGGCGAGAAT CGCCAGCAG-GCCCAGCAGCAGGACGGC ACG GCGGTCTTGCAGCAGCGCGCTCATGGCT TCTTCCCCAGGATGC  40 18
     amb2028 NONE
     amb2027 NONE
     amb2026 NONE
     amb2025 2202123 .. 2202148 -  -4.5  -2.96274   CGGGTCAGAACGAGA         TCCCTCCTCCC CGAT GGGCGTCGGGA          TGACATTTATCGGTC  46 43
     amb2024 2200245 .. 2200262 -  -6.3  -3.60475   AACCCCGAGCTGAAA             GCCCAGTC ACT GA-TGGGC             TTCCGGCCAGCGGGG  58 119
     amb2023 2199805 .. 2199828 - -19.6  -4.77757   CCCCAAAAACCAAAA          GGCCCCCGGA TCTC TCCGGGGGCC           TTGGCATTTCACCCT 100 54
     amb2016 2191371 .. 2191386 - -10.4  -2.62616   CCATGCCCTACACCA              CCGGCA ACAA TGCCGG               CATCCCGCTGATGAA  62 239
     amb2013 2184967 .. 2184981 -    -7  -2.67803   CGCCGAGGAAATCCA               GCGCCG CCT CGCCGC               AATCCACATCCGAAA  50 119
     amb2006 NONE
     amb2005 2175582 .. 2175619 -  -6.1  -3.28712   CGGCCTGGTGGAGAA   CCTGATGTACGCCGCTGG GAC CC-GCGGGGTTCAGCCGG   AATTCGAGGCCGCTC  53 41
     amb1997 2158613 .. 2158631 -  -8.2  -2.89564   TTTTTATGGGACAGA             GTTGAGAA CTG TTCCCAAC             TAAAATGCACGCGGA  56 25
     amb1996 2157558 .. 2157588 -  -6.1  -3.05384   GTCTTGGTCATGGAA      TCGCCGGC-GCCCAG GGC CTGGACCGCCGG-GT      CGTCGTTGTTGAGCG  49 397
     amb1992 2152875 .. 2152893 -  -3.1  -3.53811   CCCATCTTCTTCAAA             GATAGAG AAGGG CGCTATC             TTGGCTGCAACAGCC  49 372
     amb1990 2148863 .. 2148911 - -10.5  -4.04206   TCATCCTGAGAGAAA TGAAGGGTCTTTC-C-ACAGCCG ACGGG CGGTTGTCGTGAAAGACCCTTCT CTTTTGCCTCAGGTG  80 58
     amb1989 NONE
     amb1988 2147413 .. 2147426 -  -4.5  -5.64304   TAATACAACAAAAAA               GCAGGC ATC GCC-GC               TCTCGAACGAGGAGC  91 78
     amb1987 NONE
     amb1986 2145742 .. 2145761 -  -2.8  -3.30441   CACCAGCCTCCACAA            CCTCGC CCATTTCC GCAAGG             TGGTGCGCTGGCTGC  46 171
     amb1982 2141387 .. 2141407 -  -5.3  -2.83271   CTATGCCCAGAAGGA            GCCGCCG TGGCGTT CGGCGGT            GTTCGCCGGCGTGGT  46 117
     amb1980 2138743 .. 2138776 - -27.5   -3.9941   CCCCCTAGAATCAAA     GCCCCGCCCCCGACT GTCA AGCCGGGGGCGGGGC      TGGCGCAATTTACTT 100 35
     amb1979 2137042 .. 2137093 -  -2.1  -2.70936   CCACGAAGGACATGA CCAGCAGCACGAG-GACCGACTGG ATCAG CCTTCCGGTCACTCCCACCGCCAG TTCTCCACCCAATAG  39 10
     amb1978 2136120 .. 2136144 -  -4.1  -3.39449   GGCCAGCAACAGCAA          CAGGATGGCGG CCC CGGCCTTCATG          GCTTGCCGATCCTGG  49 21
     amb1977 NONE
     amb1976 2135042 .. 2135064 - -11.2  -3.15544   TGTCATCGCCATCAA           TCCCGGCCAC GGC ATGGCCGGGC           ACGGGGACGTTCCGG  64 263
     amb1973 NONE
     amb1972 2131173 .. 2131202 -  -9.3  -3.55622   CCGAAGGGGTCGAAA       CGGCGGAGCAGATG GCC CATCT-CGCCGCCA       TCAACTGCGACATCG  64 124
     amb1969 2126660 .. 2126682 -   -22  -5.10767   GACGGAATAGAAAAA           GGGCCGCCCG ATC CGGGCGGCCC           TTGAAGGTTCAGGGG 100 49
     amb1958 2111782 .. 2111796 -  -4.2  -3.05816   GGAGTCTGTACTTAA               GGCCTA TCG TAGGGC               GGCTCCGGCCAAGGC  44 155
     amb1956 2108928 .. 2108963 -  -6.8  -5.96894   ATTGAAATAAAAAAA    CTG-GTGGTTCGGAGGC TGT GCCTCCGAACGGGTCAG    GGCGGTAGCACTGCG 100 65
     amb1954 NONE
     amb1953 NONE
     amb1952 2105892 .. 2105916 -    -7  -3.30771   CGACATCCTCGACAA          GGCCACCGGC GCCCT GCCGGTCCCC          GATGACGAGCGGGAG  54 306
     amb1947 NONE
     amb1946 NONE
     amb1945 NONE
     amb1944 NONE
     amb1943 NONE
     amb1942 2086264 .. 2086278 -  -2.7  -2.91276   TTCTCGGCCATAAAT               CGGCC GAGAT GGCGG               CGCTTTATCGGGACA  41 143
     amb1931 2079526 .. 2079556 -  -5.4  -2.52946   GTGCGTTATAAAACG       CAAGGTCGTTTAGT TAT ATTAAGCGTCCTTG       GTTCCGACGATGACG  45 13
     amb1930 NONE
     amb1929 NONE
     amb1928 NONE
     amb1927 NONE
     amb1926 2073251 .. 2073272 - -10.1  -4.63527   CGACGACGGGAAAAA           GCGGATGGC CCAG GCCATGCGC            TCCCTGATGCTGGAC  93 483
     amb1920 NONE
     amb1919 NONE
     amb1918 2064464 .. 2064490 -  -3.5   -3.6502   TACCGCCGATCCAAA         GCCCTTCACCG CCATC CTGGGACGGGC         ACCGCGTCATTTGCC  54 229
     amb1915 NONE
     amb1914 2061541 .. 2061552 -  -5.8  -3.07816   GTCCGATTTAGTGAA                CGGT ACAG ACCG                 TGGAGGCGTGGGATT  49 161
     amb1908 2053510 .. 2053524 -  -2.8  -3.48276   GCTTGCCGCACATAA               GCGTTT CAT AAACGT               CTTTCCCAGAACTCC  49 78
     amb1887 2031698 .. 2031708 -  -2.4  -3.85704   CGACCAAGTACGAAA                 CCGC CGG GCTG                 AACGCTTCCAGCAGC  54 521
     amb1877 2024623 .. 2024640 -  -9.1  -5.12617   CAATGATCCAAAAAA             TACCGCC CTTG GGCGGCA              TAGGGCGCGGCGGCC 100 103
     amb1876 2023250 .. 2023260 -  -2.4  -2.70532   ATTTGGACAAAGTCA                 TGGC GTG GCCT                 TCTCAAGGGCGAGGG  38 71
     amb1875 2020099 .. 2020111 -  -3.3  -2.87132   TCTTGCGCTTAGACA                TGGTG GTG CACCT                TTTCGGTTCCGGTGA  42 6
     amb1874 2018593 .. 2018605 -  -3.3  -3.08508   CAGCCCCCAAAACGA                GCATC AGT GAAGC                ATGGCTGACGCCGTC  43 89
     amb1873 2015242 .. 2015256 -  -4.2  -2.80816   TGGTGACCGACCAGA               CCATGC CGG GCATGC               GGGGCATCGATCTGG  43 210
     amb1871 2010912 .. 2010935 -  -3.6  -3.18681   GTCGAACGGGAGGAA          GCATGGCGCG AGCC CGGGCCGGGC           GCATTCCGGCAGACG  47 95
     amb1870 2010567 .. 2010582 -  -6.8  -3.14132   GGCGTTCCTCATCAA              GCGGCCC GGC GGG-CGC              GGCCGGGAAACCGGC  54 6
     amb1869 2010087 .. 2010098 -  -3.6  -2.91924   GGATGGGGCAGAAAG                CGGC GCTT GCCA                 TTCCGGCACAGGTAT  44 92
     amb1868 NONE
     amb1867 2007520 .. 2007538 -  -3.7  -3.14132   CCTGGCCGCCATCAA             GGCCAAC GTCAA GCGGGCC             GGCGCCATCGCCGAG  45 147
     amb1862 2002790 .. 2002821 - -19.4  -3.03124   GGGGACTCCGCAAGA      GTATGCGGGGCGGC CGGA GCCGCCCCGCACCC       AGGGTCGCTTAACGT 100 34
     amb1861 NONE
     amb1860 NONE
     amb1859 NONE
     amb1858 NONE
     amb1857 NONE
     amb1856 NONE
     amb1855 NONE
     amb1854 1995225 .. 1995250 -  -7.5  -3.16881   CATCCACGCCATCAA         CTTCGCGGCCCA GGC CGGGCCG-GACG         CCGTTCTGTACCTCA  54 518
     amb1852 NONE
     amb1851 NONE
     amb1850 NONE
     amb1849 1990600 .. 1990633 -  -8.1  -3.30124   CGCCATTCTCGACAA     CACCTCGCTGGCC GACATGCG GGTCAGCAAGGCG      CGCGCCGAAACGGTG  56 106
     amb1843 1984670 .. 1984688 -  -2.3  -2.78996   CATTCCGATCGAAAT            GCGCTCCC TCAC GGG-GCGG             TCCCCTTGCCCGGGG  39 15
     amb1842 NONE
     amb1841 NONE
     amb1840 NONE
     amb1839 1975935 .. 1975961 -  -9.4  -2.57931   GCCACGGCCGAGAAT         CTTCGCGCCG CCATTTC CGGCGAGAAG         CACGAGTTCGAGGAG  54 395
     amb1837 1975052 .. 1975077 - -20.5  -4.20367   TCTGCCAATAAAGAA         GGGGCGGCATC CGAA GATGCCGCCCC          TTTTGCTTTCGCCCG 100 44
     amb1824 1964256 .. 1964284 -  -8.7  -3.51329   CATCGCCAAGTACAA        CCAGCTGATCCGC ATC GAGGAACTGCTGG        GCTCGGCCGCCCGCT  62 119
     amb1814 NONE
     amb1813 1952817 .. 1952870 -  -7.3  -5.47159   CTCAATAAACAAAAA GGGGGTTCGGGGC-ATCGCCCCGA TTGGGGT TTGGGGCAAAAGCCCCAATCACCC CCTACTGCTTCACCA  95 27
     amb1811 1951152 .. 1951199 -  -6.3  -3.76224   CGGCCATTCAGGAAA TCACC-CCC-GGCGCCAAGGTCG AAGT CAACCTGGAGGCCAAGGCGGTGA CCGTGGAAGGTGCCG  62 99
     amb1805 NONE
     amb1804 NONE
     amb1803 NONE
     amb1802 1941386 .. 1941411 -  -3.1  -2.71422   CAGCCCGACAAAGAC         GGCAACGGAAG TGAT CATCCGTGTCC          TCCCCCCAGGTAATG  41 14
     amb1801 1940600 .. 1940612 - -10.5  -2.57136   GCATCAACGACGAAC                GCGGC CAC GCCGC                CGGCGACGAGGCGCT  57 490
     amb1799 1937416 .. 1937433 -  -2.7  -2.54276   AGCGGGAACGAACAG             GCG-CTTC ATG GAAGTCAC             TCCTTGGATTTGGCC  38 22
     amb1798 1936940 .. 1936965 -  -2.5  -2.73124   GGCGAGGGCCGAAAC         GGCC-AGGATGC GCG GGATCATTGGCC         TTCCCTCATCTCGAT  39 17
     amb1797 1935639 .. 1935668 - -19.5  -3.39449   TGCCAGTAATACCAA       GTTACGGTGATCG GGAA CGATCACCGTAAC        GCCCTCACACGGCGG 100 145
     amb1793 NONE
     amb1792 NONE
     amb1791 NONE
     amb1790 NONE
     amb1789 NONE
     amb1788 1925945 .. 1925987 -  -8.3  -3.52539   CAAGCTGAAGGACAA CACCTACGCCGAGGCCGACC TGCA GG-CGGCCCTGGCGGAATTG CCCAACGTGGGGTGA  62 173
     amb1785 1922924 .. 1922939 -  -5.4  -3.55444   CTCCTATGGGGGAAA              GGTG-GC CGG GCGCACC              TTCGGCGTTGATCCC  54 449
     amb1754 1897011 .. 1897021 -  -2.4  -3.21416   TACGGGGACGATTAA                 TGGC TTG GCCC                 GGCGTTGACACAGGT  44 11
     amb1753 1896173 .. 1896196 -  -5.9  -3.53761   CAACCGGCCTTCAAA          GGCCGCC-GC GCCGT GCTGGCCGCC          CAATGGCGCATTCTG  56 197
     amb1735 1883215 .. 1883239 - -20.7  -3.33696   CCCCTGTCGAACGAA          GGGGGCGGACC ATC GGCCCGCCCCC          TCTGCCTTTGGCCGG 100 42
     amb1734 1882492 .. 1882513 - -14.4   -4.5287   GGAAATCAACGAAAA           GGGGCGCC ACGGTG GGCGCCCC            TGCCGATTTCGCCAT 100 123
     amb1733 1881307 .. 1881318 -  -5.8  -3.25459   ATGAATTTTATAAGA                TCGC TGGC GCGA                 TACCTGATTGCTCTC  51 521
     amb1732 1879282 .. 1879300 -  -7.4   -4.1822   GGCGAGGCGAAGAAA             CGCCAG CGCCATC CTGGCG             AGATTCTCGAAGTCC  71 318
     amb1729 1877345 .. 1877362 -  -6.9  -3.01712   CTTCGTTGCCGAACA             GGCCGCC AGTA AGCGACC              CTGCGGTCAGCCCTG  53 291
     amb1728 1876729 .. 1876743 -  -5.7  -3.88232   TCCTCGATATAAGAA               GAGAG GAAAG CTCTC               TTGAAAATAAAATAT  61 221
     amb1724 1874090 .. 1874116 -  -7.9  -2.50016   GGGGATTATGAATAT         CGGGCCGGCAT GAACT ATGCCGTGCCG         TCTGATTGATGGTCC  53 182
     amb1711 NONE
     amb1710 NONE
     amb1709 1857819 .. 1857845 - -18.1  -3.56325   GGCGCAGAAGTAGAA         GCCTCCCCATG GCGTG CATGGGGAGGC         CAGCCGCTTAATTCC 100 33
     amb1707 NONE
     amb1706 1855160 .. 1855171 -  -4.4  -2.99471   GCAGCGCGAGACAGA                TCCA TCCA TGGA                 TAGTTGTAATCTTAA  46 351
     amb1700 NONE
     amb1699 NONE
     amb1698 1845134 .. 1845155 -  -2.3  -4.68593   CGTAGCATGCAAAAA           TTGAT-GCGG CGG CCGCTATTAA           TGATGTAATTGCTAT  66 510
     amb1697 NONE
     amb1696 NONE
     amb1695 1839439 .. 1839452 -  -5.3  -3.66844   GTTATATTTGAATAA               CGTTA TGCA TAACG                CAGGAGTTTTTTGCC  58 47
     amb1694 1838451 .. 1838476 -  -3.9  -3.61268   TACGTAATGTTGAAA         CGCGACCGTGT AACG AGACTGTCGCA          CACGATGATGGTGGT  51 127
     amb1693 NONE
     amb1692 1837484 .. 1837497 -  -2.3  -3.14125   CCGATATAGGCAACA               CCCTC TATC GAGGT                AATGATGACGTGAAT  41 313
     amb1691 1836071 .. 1836087 -  -3.7  -4.72272   GCGGCGCATCAAAAA              GGATG CGGTGGC CATCC              GCTACCTGATTGATC  75 102
     amb1690 1835800 .. 1835821 -    -3  -2.91264   CGGGGTAGCGATAGA           CATAATGG GTCACT CCATTGTG            GGTCTCGTTAGGCTG  42 65
     amb1689 NONE
     amb1688 NONE
     amb1687 1832159 .. 1832181 - -15.6  -3.94811   AACACGATCGACAAA           CACCGGCCCT CAT AAGGCCGGTG           TACGCCTTTCTAAGG 100 317
     amb1685 1825906 .. 1825926 -  -5.3  -3.28041   AAGGCGAAGCATGAA            CCGCTCCCC CCG GGGGATCAA            GCCTCAGGGCTTGGT  51 29
     amb1684 1824422 .. 1824472 -  -3.6  -2.63596   GCCGATCCTAGAGGA TCGAAAAGCCGGGGCGCAAGTGTACA AGC TGTA-A-T-GCGCCG-GGCCTTTCGA CTGAAGTATCACATA  42 42
     amb1683 1822974 .. 1823007 - -16.8  -3.54256   ATCCCCAAAAAGATA     GAAGCCGGCGGG AGTTGGGGAG CCCGCCGGCTTC      GTCTTGGGAGGGCCA  91 130
     amb1681 1818949 .. 1818970 -    -5  -4.08216   GCAGGCGGCTGAAAA           GGCCCCGC TTCGCG GCAGGGCG            ACCGCCCTGACCCGT  62 183
     amb1675 1813745 .. 1813779 - -15.1  -3.72576   CCGGCTGGGAGTAAA    GC-AATCGCCGTCAGC GCCC GCTGGCGGCGATTTGC     TTTTGCGCCGGGCCG  95 1
     amb1669 1807113 .. 1807124 -  -3.6  -3.69216   CTGTCAGGGAAAATA                CCAG ATCA CCGG                 GCGGGGTCCAGTCCC  54 95
     amb1668 1805819 .. 1805842 - -11.8  -3.61331   TGCAAATAAAAGAGA          GGTTTGGAGGC ATC GCCTCC-AACC          GGGGCCATCTTTCCC  77 69
     amb1665 1801676 .. 1801712 -  -9.6  -3.15544   GCTGACCGCCATCAA   CCAATTCTTCCTGCATG CCCG CATGCTG-AAGAACTGG    GGGCTGAAGGACCTG  59 463
     amb1660 NONE
     amb1659 1798044 .. 1798061 -  -6.9  -4.08692   GAAGGCTGCGGAAAA             CCCCGCT TCGC AGCTGGG              CACCCGCCCAGACCC  68 83
     amb1656 1794349 .. 1794390 - -10.7  -3.02568   GTTAATACCAAATGA GGGAGGGGCTCGCCGGTCA CAGG CGACCGGCGAGCCTTTTCA  GCCCAGGAAGCGACG  66 23
     amb1654 NONE
     amb1653 1789925 .. 1789945 - -10.4  -2.75081   TATGTGGAAAACCGA            GGGGTGGC CTCAC ACCACCCC            GTTCTCCCTCAACCG  63 14
     amb1652 1788958 .. 1788975 -  -7.7  -3.37499   GAACACCGTAACCAA             GGCAAAG CGGA CCTTGCC              TCCGAATCCGCCCAT  61 442
     amb1650 NONE
     amb1649 NONE
     amb1648 NONE
     amb1647 1783628 .. 1783659 - -13.6  -4.96848   TCCTCGAGACAAAAA      GACCCCCTCCCGCC GGGT GACGGGAGGGGGAT       TTTACACTTACAGAG 100 33
     amb1646 NONE
     amb1645 NONE
     amb1644 NONE
     amb1643 NONE
     amb1642 NONE
     amb1641 NONE
     amb1640 NONE
     amb1639 NONE
     amb1638 NONE
     amb1637 NONE
     amb1636 NONE
     amb1635 1774726 .. 1774740 -  -2.1  -3.84266   ATATCTTAGATCAAA               TGCCA AGTTA TGACA               AGTTGTGTAAGCCTG  53 108
     amb1632 1769966 .. 1769991 - -10.4   -4.7497   GTTACGCATGAAAAA         GCCCCGGC GAATTTCTAA GCCGGGGC          TAATTTGTAAATTGT  95 45
     amb1631 1769054 .. 1769064 -  -6.8  -2.50935   ACGCGACTGACCAAT                 CAGG CGA CCTG                 GATCATCAGGTCATC  50 14
     amb1630 1768210 .. 1768225 -  -2.6    -4.614   TGTAATTATATAAAA              TCCTAT GTAG ATAGAA               AATGTTGCGGTGATT  66 39
     amb1628 1765378 .. 1765391 -  -8.1   -3.3353   GCTGGGATAAATACA               CCTGC AACA GCAGG                AGTCGTTCATGCGAA  61 390
     amb1626 1759913 .. 1759926 -  -6.7    -3.885   AGTCGCACATAATAA               TGCGT GGCA ACGCA                TTGAAGGTTTCAGAA  64 323
     amb1625 NONE
     amb1623 1752327 .. 1752350 -  -4.5  -3.30731   CGAACGACGACAACA          CCAGAAGGG ACTTTA CCCCTATGG           CTTGTTTGCGTTCGG  49 167
     amb1622 1750823 .. 1750833 -  -8.2  -3.15663   ACGGACGGGGATTAA                 CGGC AGG GCCG                 AGCCGGCGGGATCAC  57 11
     amb1621 1750255 .. 1750297 -    -6  -4.30844   AGGGGAGGATGAAAA CGGCGTGGAAATCCAGTCCC GTC AGGCCCAGGCCCCCGCGCCG GTTCCGGGCGAGGGC  72 98
     amb1620 1749702 .. 1749713 -  -2.2  -3.62522   TAATTGTTGGAATAA                CAGCC GTC GGC-G                TCTAGTGTGGCCCCA  47 214
     amb1611 1736758 .. 1736775 -  -6.2  -4.57073   CAGGCCGGGGAAAAA             CCCCGC TTTGCG GCAGGG              CACCCGCCCTGACCC  78 182
     amb1608 1734453 .. 1734497 -  -5.8  -3.18582   GACTGCAGGGAGGAA GGATCTTTCAACCTGA-AGCGG CTG CCGCTGTCCCGT-GAACGATCC TTCGCCCCTGGCTCA  51 207
     amb1605 NONE
     amb1604 NONE
     amb1603 1729902 .. 1729927 -  -3.3  -3.78775   TTGCCCATCACCAAA         TTTGATGCG GACCTGAT CGCATCGAA          GTCAGAATACCCCCA  52 185
     amb1602 1728662 .. 1728692 -  -5.4  -3.10236   AAGGTAAGCCGAACA       GGCTGAAATCCCAA GTG TCGAGATGTCAGGC       CTTAGTCGCGTCGCG  49 27
     amb1601 NONE
     amb1600 1726702 .. 1726738 -  -4.3  -3.60627   CTATTCCACGTCAAA   GGCGGCGCTTTCG-GG CCTGAC CCGCGAGATGGCCGCC    GAGATGGCGCAATTG  52 254
     amb1594 NONE
     amb1593 1721830 .. 1721854 -   -15  -4.73388   AATCGGCACGAAAAA         GGGCGCGGGCC ACAA GGCC-GCGCCC          CTTCGCGTCGCAGTC 100 50
     amb1592 NONE
     amb1591 1720349 .. 1720361 -  -4.7  -3.29511   CGCAGCCTTTCAGAA                CTGGC CCT GCCGG                AGCAGGCGGAGATCC  49 75
     amb1590 1719166 .. 1719182 -  -2.9  -3.72576   CCGTCGGCTACGAAA              GCCGG GGCTGGG CCAGC              GATCGCAGCAGGTGG  52 1
     amb1585 NONE
     amb1584 1713314 .. 1713338 -  -5.5  -3.51976   AATGGCGGAAATTAA          GGGGTTTCGGC TTT GTCGCATCCCC          GACATGGAGGTCGGG  55 63
     amb1583 NONE
     amb1582 NONE
     amb1581 NONE
     amb1580 NONE
     amb1579 1709601 .. 1709632 - -21.6  -4.19746   CTTATTTCAAAAGAA      TGAAGGGGCGCCCC GCCG GGGGCGCCCCTTCT       CGATCTGCAGGCTTC 100 47
     amb1578 1707111 .. 1707145 -  -2.7  -3.53444   GCACCCCGGGTCAAA     TCCGGGGCGGTGG TGCCCGAGG CCATCGGCGCGGA     CGAGGCCCTGGCCGA  49 276
     amb1574 NONE
     amb1573 NONE
     amb1572 1700709 .. 1700739 - -19.8  -3.60151   TCCCCCAAACGAGAA       GCCCCGGAGAGG GCGGGTT CCTCTCCGGGGC       GGGTCTCACGCGTTA 100 57
     amb1570 1698685 .. 1698727 - -18.6  -3.53012   TGGGGGGTGCGCAAA CGGCAACCGGCCATTGTCG GACATG CGACAATGGCCGGT-GTCG GGGATGCGCTGCTTT 100 40
     amb1569 NONE
     amb1568 NONE
     amb1567 NONE
     amb1566 NONE
     amb1565 1694475 .. 1694488 -  -2.3  -3.01712   TGTCCTCCTGGAACA               GGGTG TTGT CATCC                CGAGCCTTGGCGAGG  40 131
     amb1564 NONE
     amb1563 NONE
     amb1562 NONE
     amb1561 1691946 .. 1691964 -    -8  -3.39187   AATATGGAAGAGGAA             GGGGCGGC GTT ACCGCGCC             GCCATGGGGCGGATT  61 16
     amb1559 1688764 .. 1688774 -    -4  -3.44229   ACGGCAGGATGACAA                 TTTG AAG CAAA                 TTTCAACGAATCATG  49 42
     amb1558 1687826 .. 1687842 -  -3.7  -3.19246   GCAACGGGAATGCAA              CATCC CTTCGCC GGATG              CCGCCTCGCAGCCGG  47 63
     amb1556 1685523 .. 1685561 -   -13  -2.79183   TGGACCCCGAGCACA   CCACCCGCGACGCCATCA GCG CGGCGGCGCGGCAGGTGG   CCCACACCCTGGGGG  67 436
     amb1554 1684255 .. 1684282 - -15.6  -2.59981   CATAATTATACCAAC        GGCCGAAAAGGC TGAC GCCTTGTCGGCC         CCTCATTCATGGCTC  81 165
     amb1552 1682152 .. 1682197 -   -11  -2.72511   TTCATGGGGTCAAAT CCTGAAGGTGGCGGGCCGCC GTCGTG GGCGACCCGCCTGTTTCACG CGGAAGATCAGTCGG  66 33
     amb1551 1680585 .. 1680608 - -14.6  -3.40121   CATAAATCAAAGAGA          GGTCCGGAGGC ATC GCCTCCGG-CC          GGGGTTACGGGGCGG  87 56
     amb1550 1679245 .. 1679269 -  -6.4  -4.07568   CCCCCGTCTGGAAAA         GCAGCAGGAGG ATCA CCTCCGGCT-C          AAGGAATCGGTGATG  66 304
     amb1548 NONE
     amb1547 1677971 .. 1677991 -  -6.7  -3.95435   GCGTGGAAAAGATAA            GGGGGGACC GGG GTTCTCCCC            GGATGGGTTTTGGGC  66 98
     amb1544 1673824 .. 1673854 -  -8.8  -3.36327   CCATCTTACCGAGAA       CGGGGGGCGGGAGC CCC GTTCTAGCCCCCCA       CGCCGCAGACGAATT  64 15
     amb1536 1665788 .. 1665803 -    -6  -3.18735   GGAAGAGGTCAGCAA              GGCCGC CGAC GTGGCC               ATGTACCGGGTCAAG  51 134
     amb1533 NONE
     amb1532 1661943 .. 1661957 -  -7.1  -3.05596   CATCCGCTGACCGAA               CTGGG GCGCG CCCAG               GCGGCCGAGGCCGGG  51 492
     amb1512 1643127 .. 1643147 -  -3.2  -3.53091   AGCGCCGCGCCGAAA           TGGTCGGTG ACGC CGCCG-CCA            TGGCGCGCGCCGGGG  49 77
     amb1510 1642313 .. 1642330 -  -6.9  -4.07568   CGCGCTGGCCGAAAA             GCTGGAG CGTA CTCCGGC              TTCGCTGTCCGGGTG  68 373
     amb1508 1641493 .. 1641518 - -14.1  -2.91276   CGCGCCCTCATAAAG         GCAGTGGCGGAA TCC TTCCGCCAC-GC         GAGGCCGATCCTGTT  82 132
     amb1507 1641023 .. 1641047 -  -5.6  -3.36515   GCGCAGCCTGAAATA         CGCCACCCTGG AACG CCT-GGCGGCG          GCGGAGGGGGTCGCG  53 291
     amb1505 NONE
     amb1503 NONE
     amb1502 NONE
     amb1501 NONE
     amb1500 NONE
     amb1499 NONE
     amb1498 NONE
     amb1497 NONE
     amb1496 1634634 .. 1634686 -    -4  -4.18494   CAGCGCCATGCAAAA CCTCCTCCAGGCATCACCCGGCCGC CGAA GCGGCCGGATAAAGGGTTAAAG-GG CTAAAGAAGACATTT  62 26
     amb1495 NONE
     amb1494 NONE
     amb1493 NONE
     amb1492 NONE
     amb1491 1631052 .. 1631087 - -11.8  -4.44461   AAGAATGGCAGAAAA    GGCGAAAGGCCCCCGG TTTC CCGGAGGCCTTTCATG     GTGCTGCCGAATGGA 100 200
     amb1490 NONE
     amb1489 1628901 .. 1628914 -  -3.7   -3.2794   GGTGACCGACACCAA               CCGGC AATT GCTGG                CCGAGGCGGTCAACG  47 328
     amb1485 1624366 .. 1624380 -  -8.6  -4.19276   TGAAAAGCCGTAAAA               TTGTGC AGC GCACAA               TAATCAGGTGAGGCG  78 29
     amb1484 NONE
     amb1483 1620655 .. 1620665 -  -2.4  -3.09516   TCGCTCATGACGGAA                 CTCC CTT GGCG                 GCACGGATGGCGGCG  41 4
     amb1482 NONE
     amb1481 NONE
     amb1480 NONE
     amb1479 NONE
     amb1478 1615845 .. 1615874 - -14.2  -2.83403   GTCGGGGGAGGAAAG       GGGGCGGCGGGC CTTGTC ACCCGCCGCCCG        GCGTCAGGCTCAGTT  80 35
     amb1477 NONE
     amb1476 NONE
     amb1475 1612056 .. 1612090 -  -6.4  -3.12351   GGGCTGGACACCGAA     GTCATCAAGGACAATG TCT CCCTGTCCTTCAAGAC     CGGAACGGTGCGCGG  51 401
     amb1473 1610462 .. 1610504 -  -8.3  -4.12188   CGATCACGTGGAAAA CCGCGACATCGACGTGC TGTTCTATG GCGCGAAGATGCCGCGG CGCACGGCCATCCTG  72 459
     amb1467 1603917 .. 1603933 -  -5.7  -4.07618   CGGGCAAGAACGAAA              GCGGGCG GAT CACCTGC              AAGGTCGGCCGGACC  64 419
     amb1460 NONE
     amb1459 NONE
     amb1458 NONE
     amb1457 NONE
     amb1456 1588731 .. 1588755 -  -3.4  -4.25104   GGCCGCCGAGGAAAA          CGAAGGCTTC AGCGA GAGGCCGCCG          GTCCTGGAGCGCTTT  63 139
     amb1454 NONE
     amb1452 1584079 .. 1584125 -  -4.3  -3.76224   GGGCGATTCAGTAAA TTGGATGCGTCTGGCCCTGG ACTTGCCG CCGGGGCCGGACGCGGC-AA GGGCCCTGCGGCTGT  58 296
     amb1449 1580227 .. 1580242 -    -9  -3.11559   ACGACAAGGTCAAGA              TCACCG TTTT CGGTGA               GCCGGATCTGTCGGG  60 403
     amb1443 1572342 .. 1572366 -  -7.1  -3.32268   CAAGGAGGGCGACAA         GGCACCGACC GATCAT GG-CGGCGCC          GGTTGGGAAACGCCT  56 13
     amb1442 NONE
     amb1441 NONE
     amb1440 NONE
     amb1439 1567623 .. 1567679 -  -3.4  -4.13767   TGTCCGACCCGAAAA CCTGGGAGCGGACGGGT-CGGGCCGGGT GGG ACGCGGTCCGCACCCG-CTTCACCATGG ACCGGGTGGTCGAGG  59 52
     amb1436 1564163 .. 1564187 -  -6.3  -3.08015   TCAATGACGTCAATA          CGGGCGTCGAC ATT GTCGATACGCG          CACCGAGCACCTGGA  51 379
     amb1429 1556723 .. 1556750 - -15.5  -3.14132   CCCCCGCGCCACCAA        GCCGCCGCAGC CCCATC GCGGCGGCGGC         AAGGGCCACCCTCAG  78 301
     amb1426 1552172 .. 1552200 -  -8.8  -3.12351   TTGGGTGATACGCAA        TCGCAACAACCC GATCA GGGCTGGCGCGA        GATGAGCGCCCGGCT  60 11
     amb1424 1551588 .. 1551605 - -14.1  -4.45945   AGTGATCAACGAAAA             CGGGGCC GAAA GGCCCCG              TTTCAGTGTCCGGCC 100 375
     amb1421 1549387 .. 1549397 -  -8.2  -3.29471   GGGCTATCACATGAA                 CGCG GCG CGCG                 GCTATCCGCGTCTGG  58 234
     amb1419 1547842 .. 1547865 - -19.6  -3.75897   AAGGCTGAATGGAAA          CGGCGCCGGA GTGA TCCGGCGCCG           TTTCTTCTTGTCCAT 100 108
     amb1412 1537730 .. 1537747 -  -8.5  -3.01712   CCTTCTTGCGCAACA             GCATCAT CATC ATGATGC              GGGACAGCCTAAACG  59 80
     amb1411 1535922 .. 1535943 -  -5.9  -3.28712   CCGGCTGCTGCAGAA           CCTGATCGGC AAC GCC-ATCAAG           TACCGCTCGGACGGG  53 316
     amb1409 1532928 .. 1532938 -  -3.2  -4.41494   CATGGGCAAGGAAAA                 GGAC GCC ATCC                 AGATCATCGACCTGT  66 245
     amb1397 NONE
     amb1396 1521762 .. 1521774 -  -3.4  -3.58343   GTGACTATCGTCAAA                TTCC GTCTT GGAA                TGTCTTGAAACTTGT  49 49
     amb1395 1519966 .. 1519991 - -16.9  -5.71983   GGAAGGACAAAAAAA         CCCCGGGAACC TTGC GATTCCCGGGG          GGCGTAGGGTGGAGC 100 51
     amb1394 NONE
     amb1393 1513716 .. 1513739 -   -21  -4.72986   CACGGCGACGAAAAA          GCCCCCGGCC GCGA GGCCGGGGGC           TTTCTTCATGCCTCA 100 38
     amb1390 1508144 .. 1508199 - -13.8  -3.01791   ACGGTGCGGGCAACA TCCTGACCCCCGCCACCGCCGAGCTGA CCG TCGGCTGGACGGCGGCGGGTG-CTGGC TCCAACACCATTACC  72 525
     amb1385 NONE
     amb1384 1502530 .. 1502542 -  -3.3  -4.26903   CTTAGGTCAGGAAAA                GGCCT TGA AGGCG                ATCAGGGTGAAGGTG  64 4
     amb1383 1500567 .. 1500588 -  -2.1  -3.91911   GGCAGGTCAAGCAAA           GGAACACCC GTTC GGGCCTGCC            CGCAAGATTCTTGTG  53 129
     amb1382 1499510 .. 1499523 -  -3.1  -3.76224   TGGTCATCGAGCAAA               CCTCA AGGG TGAAG                GGTTCAAGTCAGGCG  52 34
     amb1381 NONE
     amb1380 1496304 .. 1496335 -  -3.6  -3.85698   GTCCTGTCTTAGAAA      TCGTCATGGCCGGGC GTG ACCCGGCCATC-CAT      GGGACCCCCGGGGCG  57 112
     amb1379 NONE
     amb1378 1494914 .. 1494956 - -11.3  -2.62263   AGGCGGTGGAGATCA CCGATCCGGCCGA-GAAGGC GGCC GCCTTCGCCGCCCTGATCGA GAAGCTGTCGCCGGG  59 230
     amb1376 1492913 .. 1492925 -  -3.3  -3.83026   TTGGTGGACATGAAA                CCTCC GGG GGAGT                GCAACGGGACGAGGG  55 134
     amb1375 1491846 .. 1491880 -  -9.9  -4.56597   GGCGGCCCGGAAAAA     GAAGCGGGGGAAGCC GTCAT GGCTTCCCCCTTTGC     GATCACATCTTCAGT  87 28
     amb1374 NONE
     amb1373 NONE
     amb1372 1488329 .. 1488347 -    -3  -2.72344   TCTTAGGCTGAAGGA             TGCTTCGC GTC GCTCAGCA             TGACAGTTTCTTCCG  41 45
     amb1371 NONE
     amb1370 NONE
     amb1369 1485205 .. 1485262 -    -4  -3.70902   TGGTGGACATGGAAA GCG-GCGCCATGGCCAA-GGTTTGCGCG GCGG CGGGCAAGCCCTTCGCCGTGCTGCGCGC CGTGGCGGACCCGGC  54 183
     amb1361 NONE
     amb1360 NONE
     amb1359 NONE
     amb1358 1471457 .. 1471476 -  -3.4  -2.94235   TGACATATATCAAAG            CCAGCCGG TCCG CCCCCTGG             TACCCTTGACCTGCA  42 201
     amb1357 1470850 .. 1470868 -  -4.4  -3.14132   GTCCCGGTGGACGAA             GCGGCGGA GTA TCTGCCGG             ACGCCCGTGTTTCCG  47 72
     amb1354 NONE
     amb1353 1466367 .. 1466379 -  -3.3  -2.78816   TGATTTCGGACCAGA                GCGAG TTC CTGGC                AGGAATTTCAGCCAC  41 186
     amb1351 NONE
     amb1350 1464112 .. 1464122 -  -2.4  -3.71284   GCCGCATCAATATAA                 GACG CGG CGGC                 TGTCACGCAAACGTC  51 435
     amb1348 1463457 .. 1463472 - -10.4  -3.14051   GCATCGCCATCAAGA              CGGTGG AGAC CCACCG               CACCAAGATCATGCA  62 108
     amb1346 1462302 .. 1462334 -    -4  -4.10657   TTAGATCGCGCAAAA      CCGCGAGGGCCG AAGTGTACA CACCCTTCGCGG      CAATTGCATGGAGTG  62 82
     amb1345 1460295 .. 1460329 - -12.1   -3.1332   GAAGACATGATCGAA    CGCCATCCGCCGCCGGC CCT GCC--CGGCGGGCGGCG    CTACAAGATCCGCTA  69 470
     amb1340 1455889 .. 1455905 -  -2.1  -3.15544   CGCCATCCGGATCAA              TGTTGCC ATC GGCCACC              CCGCCGGTCCTGTAT  41 96
     amb1339 NONE
     amb1338 1454789 .. 1454808 -  -8.5  -4.08394   ACAGGCTGCGGAAAA            GCCCCGC TTCGCG GCAGGGC             TACCGCCCTGACCCG  72 216
     amb1335 NONE
     amb1334 1452303 .. 1452335 - -14.3  -3.04144   GCGTCACGGGTAAGA      CAAATCCCGATGAGC TAA ACTCATGGGGATTTG      GTTAGGCCCAAAGGG  83 296
     amb1329 NONE
     amb1327 1446427 .. 1446452 -  -6.7  -3.28712   GCTCCCGCCGCATAA         GCGGC-GGCGCG CTT CGCGCTTGCCTC         CTCGCTCCGCTCGTC  54 45
     amb1326 1445855 .. 1445867 -  -3.3   -3.3506   GGGAAACCTTTACAA                GACGG TGA CTGTC                AGGTTGCGGTCAGGC  47 35
     amb1325 NONE
     amb1324 NONE
     amb1323 NONE
     amb1322 1440604 .. 1440626 - -10.4  -2.66316   TGGCCGACGAGATGA           CCCGGCGCGG TCC CCGGGCCCGG           CTGGTCACGGTCCCC  62 291
     amb1321 1438219 .. 1438242 -   -11  -2.62184   TCCTCGCCTAGACCA          TCGAGCGTCA AATA TGACGCACGA           TGGTCTAGGCTTATG  66 132
     amb1317 1433579 .. 1433598 -    -5  -2.62983   GTTATCGGGACATCA            CCTGTGCT GCAA AGCACAAA             TTATGGCACTTTGTA  43 70
     amb1316 1432442 .. 1432460 -  -6.6  -3.03124   GTTCACGGCGGAATA             GGGTGATC CCC GACCCCCC             TTTGTTTTTATCAAT  52 108
     amb1314 1430565 .. 1430582 - -11.3  -2.89881   TACGCACCCGACAGA             CCAGGGA CATA TCCCTGG              CCATGTGGGTCTGCT  61 329
     amb1312 NONE
     amb1311 1429295 .. 1429311 - -10.1  -3.31461   GATCGAGGGCGACAA              CCTCGCC ACC AGCGAGG              TGCTGAGCGACGTCG  63 76
     amb1309 NONE
     amb1308 1426517 .. 1426532 -  -7.5  -3.53012   TGGCGCGGCGCGAAA              CCCGC GAGGAG GCGGG               ATCGGACCCCACCGA  60 313
     amb1303 NONE
     amb1301 1420448 .. 1420462 -  -5.6  -3.18264   GCCGGGATTGAGGAA               CTCGGC CTT GCCCAG               GATGTTGCAACCGGT  51 177
     amb1300 NONE
     amb1299 1418597 .. 1418618 - -14.4   -4.8622   GTCTTGAACGAAAAA           CCCCCGCC GGCGAG GGCGGGGG            CTGATCCATCCTGGT 100 59
     amb1295 NONE
     amb1294 1413667 .. 1413678 -  -3.6  -3.72576   GTTCGGGTCAGGAAA                CGGC GCAT GCCA                 GCCGCTCGAAGCCGC  54 6
     amb1293 NONE
     amb1292 1411899 .. 1411916 -  -6.9  -2.90615   AGTGGCGGGAAAGTA             CCTAGGC CAAT GCCTTGG              AATACAAGACACATC  53 108
     amb1291 1410967 .. 1410990 -    -8  -2.82516   CGTGCCAGGACGAGA          TCCCTCCGCC CAGG GGCGTCGGGA           TGACAGGTCGGTATC  54 39
     amb1283 1402016 .. 1402044 -  -2.4  -4.21908   GATGACGACGGAAAA       TGTGATCTAGCCGG CCA CCGGC--GCCCACA       GCACGTCGTCGATGG  59 3
     amb1280 NONE
     amb1279 1394833 .. 1394845 -  -6.2  -3.54424   CCCGACCCGGCCAAA                CGGC CGACC GCCG                AACAATCGGTCCTCT  58 129
     amb1276 1387430 .. 1387442 -  -9.1  -3.01712   TTCCGGGTCGCAATA                CACCG CGG CGGTG                CGCGCCGAGCTGCAG  57 274
     amb1271 1373846 .. 1373861 -    -6  -2.62184   GTCGGTGCGAGATGA              TGGCCG TTCC CGGCCC               GTCTGTCAGGAGGAA  48 31
     amb1270 1373148 .. 1373166 -  -9.6  -3.59979   CGGGTTCAGGCCAAA             TCCGAACG GTT CATTCGGA             TTTGGCCTGGATAAC  69 82
     amb1269 1371099 .. 1371110 -  -7.2  -2.63631   CCAATTTGGACAGCA                CGGC CTCG GCCG                 GCTACAACAACACCT  50 48
     amb1267 NONE
     amb1266 NONE
     amb1265 NONE
     amb1264 NONE
     amb1263 NONE
     amb1262 1345289 .. 1345305 -  -3.5  -4.07568   GGCGGCGGGGGAAAA              CGGCGGC ATG GCGGCGG              ATGGGCCGGCTAGCG  58 35
     amb1259 1341521 .. 1341550 - -24.3  -4.08557   CTTTCCAAATAACAA       CGCCGCCGCCCCG TTGC CAGGGCGGCGGCG        CCGAAACCCAAGATC 100 49
     amb1256 1338896 .. 1338922 - -17.3  -4.65933   CACGGCCAAAATAAA        GGCCGGCAGCCC TGGC GGGC-GCCGGCC         TCTTGGAAAATGCAG 100 46
     amb1255 1337955 .. 1337984 -  -4.9  -3.14132   GTCCTCCTGCATGAA       CCGAGGCGACG GGTGGCGG CGGCGCCTCAA        CCGATACCGGCAGTA  47 110
     amb1254 1337370 .. 1337410 -  -9.6  -2.74523   CCAGGGCGAACAGCA CGCCCCGGCGGTGCTCCGC GCTC ACGGTTCAC-ACCGGAGCG  CAGAGGAAAACGGCG  61 41
     amb1253 1336365 .. 1336384 - -10.7  -4.07568   CGCGGGCTGCGAAAA            GCCCAGC TTCGCG GCTGGGC             GACCGCCCAGGCCCG  80 160
     amb1250 1334216 .. 1334240 -  -2.8  -3.24021   CCCCGAAACAGTGAA          TCCGGACG GACTTCAGG CGTGCGGA          ATCAGAGTCTGGGAG  45 27
     amb1249 NONE
     amb1248 NONE
     amb1247 NONE
     amb1246 1327930 .. 1327940 -  -6.8  -3.15861   CACCACGTTGACCAA                 GCAG GCC CTGC                 CCATGGTGCGCTACC  52 445
     amb1238 1315828 .. 1315856 - -12.4  -2.82623   CCGCGCCGAGAACGA       GGCCCT-GGCCGC CGAG GCGGCCGAGGGCA        AGACGCCTCCGGCCT  70 151
     amb1231 NONE
     amb1230 NONE
     amb1229 1304795 .. 1304813 -  -5.8  -3.57144   TCCGCCAGTTGGAAA             GCGACGGC TTC GCCGAGGC             AGAGCTGCACGCCCT  54 92
     amb1227 1303494 .. 1303508 -  -3.4  -3.53012   TTGCTGCGGCGCAAA               CGCCCG TTT CAGGGG               AAGTATCAGAAGGCC  49 31
     amb1226 NONE
     amb1225 1299728 .. 1299758 -  -2.4  -3.49771   ACAACACCAAGAAGA       TGACCCTGCTGATC CAC GATCTGCTGGACTA       TTCGCGGGCGTCGCG  48 513
     amb1222 NONE
     amb1221 1295947 .. 1295974 -  -3.2  -2.78384   GTCTGGTGGAGGAGA        CGCGTCAGGACC ACGT GACCCCGGCGGG         CAAGGTTCAGGCGTT  40 55
     amb1219 1293815 .. 1293839 -   -10  -3.90112   TTGGGCCTAACCAAA          GTGCGATGAG ATAGG CTCGTCGCAC          TTAGGTCTCAATCCT  77 33
     amb1218 1293194 .. 1293231 -  -3.4  -3.28712   CCTGTCGGCCTATAA   CTTCCAGCGGTGAACGA TCAGG TCGTTCAGC-CGGGATG   ACGCCGGGCGATCAT  45 14
     amb1217 NONE
     amb1216 1290160 .. 1290172 -  -3.3  -3.70902   TGGGCGACATCGAAA                TCCGC AAC GTGGA                AGTGCTGCTGGTGAT  53 385
     amb1214 1286749 .. 1286766 -  -8.3  -3.04144   CGGTCAGCTTCAACA             TGGCGGG CATT CCCGCCG              AGAACCTGCTGCTGT  55 281
     amb1212 NONE
     amb1211 NONE
     amb1210 1282550 .. 1282561 -  -5.8  -3.34398   TCGCCTGCCCAAATA                GGGT CGGG ACCC                 GATTTACAATCCCAT  53 149
     amb1208 1280772 .. 1280797 - -10.3   -3.9122   CAGCTTTTTAAAGAA         CGGGTCAGGGC GGTC GCCCTGCCGCG          CAAGCGGGCTGTTCC  77 78
     amb1206 1278503 .. 1278529 -  -5.1  -4.08064   AAGGTGGTGGCAAAA         TGGACCCCGTA GCAGA TACTGGGTCAA         AAGGTCATGACAGAA  62 119
     amb1205 NONE
     amb1204 1276594 .. 1276605 -  -5.8  -2.87014   AATTCATTAGAATGA                CGGA ATAT TCCG                 TTGCGCCATCATCAT  48 37
     amb1203 1274959 .. 1274969 -  -6.8  -3.28924   CACCGCCCTCCAGAA                 CGCT CGG AGCG                 CCGCATGACCGACAA  56 490
     amb1197 NONE
     amb1196 NONE
     amb1195 1268722 .. 1268734 - -10.5  -3.05963   ATGTGGACGGCAACA                CCGCC GTC GGCGG                CTGCATCATCTCGGT  60 347
     amb1167 NONE
     amb1166 NONE
     amb1165 1244495 .. 1244532 -  -6.4  -3.14132   CCGGCCCTCGATCAA  GCCCTGATGGTGCT-GAC CGAA ATCGAGCGCCATCAG-GC   GGTTTCGTCCACACC  52 20
     amb1161 1243124 .. 1243140 -  -3.5  -3.63515   CCCGATCCTCAACAA              CAGCGCC GAG GGCGAGG              CGGTCTACGAGCCGT  54 221
     amb1155 NONE
     amb1154 1236241 .. 1236253 -  -9.1  -3.53444   CCAGGGTGGGCGAAA                GAGCC ACG GGCTC                CAGGGAATGGCGATA  64 62
     amb1135 1212992 .. 1213005 -  -2.4  -3.22777   TTCCAGAGATCAACA               CTGT AGTCGG ACAG                GCTTGCCGCCCGATC  44 450
     amb1134 NONE
     amb1133 NONE
     amb1132 1209455 .. 1209465 -  -2.4  -2.71364   GGATTTGCCCAAGTA                 CCCG CGA CTGG                 ATCGCCCACCACAGC  38 110
     amb1129 1207302 .. 1207351 -  -9.2  -4.13767   TGTCCCACGCCAAAA TGGGCGCACGAGTGATCACGGG TGAGGT CCCGTGATCGCTGGTGTGCTTA ACTGATTGATTTAAA  80 224
     amb1127 1204781 .. 1204801 -  -3.9   -3.7948   CCAAGATCGAGGAAA            GCGGAGC CGAAATC GCTACGC            CTCCTTCCGTCCTGC  57 465
     amb1120 1195179 .. 1195206 - -10.6  -2.84634   CCGGACATCATGATA        CG-CCCATGTTGC ATC GCAGCATGGGGCG        ATCTGTATGCCCCCT  63 62
     amb1118 1192522 .. 1192532 -  -8.2  -3.30006   ATTAATCGAGACGAA                 GCCG GAC CGGC                 TTGGCTATGTTAGGG  59 459
     amb1115 1189422 .. 1189432 -  -2.4  -2.71712   TCCCCCCCCCTAAAT                 GTCG GTG CGGC                 GCTGGCGCAGGCGCT  39 9
     amb1114 1187842 .. 1187882 -  -3.8  -2.64616   TGCCGACGCAGATGA TGCG-GCG-CGGGCGGCCCA TCT CAGGCCTCCAGACGCACGCG GCCGAGGCTTCGGCC  42 5
     amb1113 NONE
     amb1112 1185124 .. 1185153 - -12.9  -3.25823   CCGGCCTGATACCAA       GTCCCGTTGATCA ATAG CGATCACCGGGAC        GCCCTCATGCGCCGG  79 244
     amb1108 1175531 .. 1175544 -  -3.8  -3.72576   CCTCGCGTCATCAAA               CAGC TTAAGT GCTG                TGAAATAAAAAATTA  54 107
     amb1107 1174591 .. 1174603 -  -4.7  -4.24342   TCGGTCATGAACAAA                CACGC GGA GCGAG                GGGCCGTCAGAAAAG  64 64
     amb1106 1172705 .. 1172725 -  -8.2  -3.18264   CCTTTCATCGAGGAA            GCAGCAGC GGCAT GCTGCGGC            GCAACAATAGCGCGG  59 69
     amb1105 NONE
     amb1104 1169579 .. 1169592 -  -9.5  -4.08216   GGATCGGGGGCAAAA               GCCCC CGAA GGGGC                GTCAACTGGTGGCGA  78 27
     amb1102 1168347 .. 1168357 -  -2.4  -3.14132   CTGCCGCCTGATCAA                 GGCC GCC GGCG                 CAAGCCACGAGACGC  42 271
     amb1099 1165709 .. 1165735 -  -6.4  -2.90075   TCCTGGCCAATTAGA         GGCCGGAGCC TATCCCC GGCGCGGGCC         GCACAGCCGGGCCTG  51 8
     amb1094 1161882 .. 1161900 - -12.4  -2.82516   CGGGCCAGTACGACA             GCGACGGG CGG CCCATCGC             CAGCGACTGGGTGGC  66 469
     amb1088 1156268 .. 1156280 -  -3.3  -3.55071   GCAGACCTCGCCAAA                GACGA GCG TCGGC                CTAATCCGGCGGCTA  49 505
     amb1071 NONE
     amb1070 1133190 .. 1133200 -  -4.6  -3.05596   CATCCCTTGACGCAA                 GCCC ATT GAGC                 GTTACCGATCCCCAG  47 88
     amb1069 NONE
     amb1068 1131217 .. 1131228 -  -3.6   -3.4178   ACTACCTGAGCACAA                GCGA CGTG CCGC                 GTACCTTTGTGGAAT  49 201
     amb1066 NONE
     amb1065 NONE
     amb1064 NONE
     amb1063 NONE
     amb1062 NONE
     amb1061 1122864 .. 1122890 - -14.4  -4.67607   CCCGCAACAAAGAAA         CGCCGCAAACCC AAT AGGTTGGCGGCG         TTTTTGATTCCGGGG 100 164
     amb1055 1117532 .. 1117565 -  -8.1  -3.30124   CGCCATTCCCGACAA     CACCTCGCTGGCC GACATGCG GGTCAGCAAGGCG      CGCGCCGAAACGGTG  56 70
     amb1052 NONE
     amb1051 1114517 .. 1114529 -  -6.2  -3.56092   CCATCACCGCCGAAA                CCGC GCTGT GCGG                CGACTGGGCCGAGAT  56 271
     amb1046 NONE
     amb1045 1109087 .. 1109117 -  -6.1  -2.78384   CGGCCCTGGACCAGA      CCCA-ATGCGCCGG GATG CTGGCCCATGTGGG       TTCGTTGCTGCTGTT  47 199
     amb1038 NONE
     amb1037 NONE
     amb1036 1097804 .. 1097839 - -14.9  -4.14243   CAGTTCATTGCAAAA    TCGACATCCTATTGC TATCTG GCCATAGGATGTCGA     TTTTGAATGTGATCA 100 103
     amb1033 NONE
     amb1032 1094622 .. 1094652 -  -4.1  -4.46742   AAAGAAAGCAATAAA      GCGATT-TAAGGCT TGGA AGCCTCAGAATCGT       CATAAGCTCTCCGGG  68 100
     amb1031 1093014 .. 1093028 -  -5.6  -3.29144   CGATCGCCTCTATAA               CCTCGA CGG TCGGGG               CTTTTCAAGCATCCG  51 5
     amb1030 1091548 .. 1091560 -  -4.7  -2.89564   GCCGGAGGTCAGACA                TGGCC CTC GGCCT                CACGAACGAGTGCAG  46 6
     amb1027 NONE
     amb1026 1086590 .. 1086632 - -20.7  -4.84017   AACGCCCCACAAAAA CGCCAACGCCGAGATGACAC CATG GAGTCATCTCGGCGC-GGCG GATCCGTTCAGCAGT 100 42
     amb1018 NONE
     amb1017 NONE
     amb1016 1075635 .. 1075651 -  -6.5  -3.30441   CATCACCGCCGATAA              GACATGC GCC GCGTGTC              CAGCCTCATCAGCCG  54 34
     amb1015 1074173 .. 1074202 - -17.3  -2.96585   ATACATAAGATTATA       GCCTTTTGCGTCA CATT CGACGCAAAAGGC        TTTAGGGGGGCTTCC  90 502
     amb1011 1070604 .. 1070631 - -10.5  -3.78022   CTCATATTGACGAAA        GCCGCC-CTGGC TCCGT GCCGGCGGCGGC        AGTAGCCCGATCTTC  75 114
     amb1009 NONE
     amb1008 1068894 .. 1068919 -  -3.3  -3.29461   CAATGCCTGGGACAA        CCGGTCCGACG CCATCT CGTCGG-C-GG         CGGTGATGGTCGGCG  46 486
     amb1001 1063030 .. 1063045 -  -3.2   -2.6933   GCTCCGACAAAAACG              GCCG TCCGGTTG CGGC               GGTTGGCTAATCTTT  40 73
     amb1000 1062655 .. 1062670 -    -4  -3.53444   GCACGGCGCTCTAAA              GCATCGG CTC CC-ATGC              GGCCCGACCGATGCC  51 56
     amb0998 1060375 .. 1060415 -    -6  -2.79831   TCAATCCCCACGATA  CATGCCCCACCCGTGC GGGCAAGGG GCACGGAGGTGGCTTG  ACCGGGGGGGGGGGG  49 49
     amb0995 NONE
     amb0994 1055019 .. 1055031 -  -4.9  -4.07885   CATTTCTGGTGAAAA                TTCAA AAA TTGAA                ATGTTCGATTTATTT  62 113
     amb0991 1049093 .. 1049105 -  -7.7  -2.57344   CATCTGGGCGACAAG                CTTCC ACC GGAAG                ACCGAGAAAATTTTG  53 157
     amb0990 NONE
     amb0986 1045958 .. 1045972 -  -2.1  -2.93382   TGCCAGAGTCACATA              GTCAGC CAGC GC-GAC               CAAAAGTCAACCGGG  40 4
     amb0985 NONE
     amb0984 1044518 .. 1044530 -  -6.2  -3.63515   TCTGACGCGCAACAA                GCGC AGCAA GCGC                GGGGCGAGCCGGTTT  59 185
     amb0982 1042341 .. 1042358 -  -8.4  -3.73224   GGAGTTCTCATCAAA             GGCGTG TTCGCG CACGCC              ATGGTGATTCTCGTC  65 414
     amb0979 1039115 .. 1039135 -   -14  -3.53733   GGGATGCGACAAAGA            CCGCCGTC ATCGA GACGGCGG            CGGCGGTGGATGAAT  78 155
     amb0960 1020065 .. 1020100 -  -3.8   -4.1585   CCACAAGCCGGAAAA    TCCGCCCGCCCCCGCGA GTG TCCCGCCGTCGG-CGGA    GGCTCCGCCCGCTCC  61 92
     amb0954 NONE
     amb0953 1015353 .. 1015365 -  -4.7  -2.57344   TACGGCGGCGAGAAT                GCCGC TAT GCGCC                TGAAACCGGCGCGCT  43 58
        mms7 NONE
       mms13 1013814 .. 1013837 -  -3.8  -3.62096   TTCCATCATGCGAAA          CCATGCCG CCCTGGCT CGGCATCG           GCGGTTCTGCGTCAA  51 159
     amb0946 1009429 .. 1009447 -  -5.8  -2.89564   TGGCTACCGCATAGA             GGGGGGCC GCG GTCGCCCC             CAGGTTCGGCTGATC  48 210
     amb0945 1008905 .. 1008915 -  -2.4  -2.78384   TTGGTGCTGATTAGA                 TCGC CTC GCGT                 GCCAGGATGTGATCA  39 128
     amb0944 1008311 .. 1008324 -  -2.3  -3.21099   GGGCGGGATGATGAA               GAGGT GCTG ACCGC                CGCCGCCGCCAACTT  44 197
     amb0943 1007002 .. 1007042 - -16.9  -3.66803   TTCTAACAGCTTAAA  GGCGACCATTCCGATCC TGGCGTG GGATCGGGTTGGTCGCC  CCGTCGCTAAAATGG 100 183
     amb0935  999502 ..  999541 - -11.4  -2.72144   TGATCTGGCTGAAAT  CTCGAGCGTCGTGCCT TGTATGTG AGGCGCGACGCTCAGG   CAGAGGGCGCACCAC  66 391
     amb0932  998025 ..  998051 -  -8.6  -4.07568   GCGTCGGCCCCAAAA         CGGCCACCGC CGTGATC GCGGCGGTCG         GAGATGGCAAGGAGT  72 165
     amb0930 NONE
     amb0929  996568 ..  996584 - -13.7  -2.79183   GTGACCGCGATTACA              CCGACGG TGG CCGTCGG              CGTCGCCGCTGCTCG  69 402
     amb0925  993293 ..  993334 -  -4.3  -3.54543   ATTCACCGCCGGAAA GAGCCTCAAGGACACCATC AATG GCCGATGACATCAAGGCTC  TGACCGCTAAGATTG  52 363
     amb0921  990447 ..  990471 -  -8.5   -3.2794   GGTGACCCAGAGGAA          CTCGCTGGGCA GGT TGTCCAGAGAG          CCATGGCGATGAAGC  63 424
     amb0920 NONE
     amb0919  987072 ..  987087 -    -4  -3.25652   CGTACTGAAGGAAGA              CGC-TGA ACT TCAAGCG              ATCCCTATCATCGCG  47 249
     amb0915  983600 ..  983610 -  -4.6   -2.6348   TCCAAAGCTGATAAT                 GAGG ATA CCCC                 TGAATTTGCGTATCA  43 114
     amb0914  982968 ..  982978 -  -6.8  -3.01791   ACGGTCTGCCGAAGA                 CTGC GGG GCAG                 TGTGTGGCGTTATGT  53 253
     amb0913  980509 ..  980521 -  -4.8  -2.83396   TTGAAACCAAGATTA                TGGG ATCAG CCCA                ACCTGGGGGCATAGC  44 311
     amb0912  979769 ..  979782 -  -2.3  -3.76224   GCTTTAGTGATGAAA               CCCGA CGCT CCGAG                GTCGATAGCAAGATT  51 464
     amb0911  978992 ..  979026 -  -2.7  -2.62515   AACTCCCGGACATGA    GCGACGACGCTACGCC TGAC GGCGG-GCGTCACCAT     TTTTTTGAGGAAATC  38 19
     amb0910  978583 ..  978601 -  -8.8  -2.93858   CAGCAGACTGAGATA             GCTGCTGA CCA TCCGCAGC             GGTTCTCGGAGGTCA  59 127
     amb0909  977914 ..  977928 -    -7  -3.75153   GCCGCTCAAGGCAAA               GGTCCG ATC CGGCCC               CGTTGTGCCATTTCT  63 59
     amb0905  971221 ..  971239 -  -7.4  -3.21924   TTACCGGCCACAAGA             CCCTTCAG ATG CTGAAGCG             CTATGTCCACGTAAA  56 232
     amb0902  962486 ..  962534 - -17.5  -3.32844   CTTTTCATTTCATAA GGCGAGACCAGATCCCGATGAGT GAA ACTCATTGGGATCTGGTTAGGCC CAAGGGGCCGCGCCG  93 172
     amb0900  960313 ..  960325 -  -2.6   -4.0371   CACTTCCTAGAGAAA                GACC TTGTT GGCC                GGCCAGTCGCAGGGC  56 4
     amb0895  954733 ..  954751 -  -9.5  -3.19463   CGGACGAGGGACGAA             GGGGCGC CCAAC ACGCCCC             TTCGCCATCAGACCG  66 44
     amb0894 NONE
     amb0893  952667 ..  952698 -   -18  -4.63089   GATCTGAAAAAAGAA      GAGGGGCAGACCCG GCTG CGGGCCTGCCCCTG       AGGCTTTACATCACC 100 31
     amb0889  948249 ..  948278 - -17.3  -3.54459   TCAATGGCCGCTAAA       GCAACCTGCGTCA GATC TAACGCAGGTTGC        TCTCTTTCCCCGTCC  95 12
     amb0886 NONE
     amb0885  944734 ..  944744 -  -2.4  -3.53012   GCGGCCCGGTGGAAA                 GCGG GCG CGGC                 TTCGTGCTGCATTCG  48 350
     amb0882  942670 ..  942691 -   -13  -3.18681   GGTCAAGGCCATCAA           CCGGGAGG GCTGAG CCTCCCGG            TCTTCGGTCCAAGAT  79 40
     amb0880  941269 ..  941325 - -25.1  -2.73875   GGCCGTTTAATACCA GATCCCCCCTCCCGCCCTCCCCCCACC AGG GGCGGGGGGAGGGGAAGAGGATGGGTC AGCCGATGGTGTAGC 100 24
     amb0876  935365 ..  935381 -  -3.5  -2.82015   GGGAGATTGAGTAGA              CGGGTGG GGC CGCCCCG              TCAAGCTTGGCGGCT  41 40
     amb0875 NONE
     amb0874 NONE
     amb0873  931725 ..  931736 -  -7.2  -3.57309   CAAAACTTCCTGAAA                GGCG TCAC CGCC                 GCCGCCTGAGAAGCC  60 428
     amb0870  929254 ..  929277 -  -6.6  -3.14132   CGGCGTGGCTACGAA          CTGCAGGACC TGCG GGCCCGACAG           TTGAAGAAAAGCGAT  51 307
     amb0867 NONE
     amb0866 NONE
     amb0865  923507 ..  923531 -   -20  -3.65522   CAGGGACGGGAACAA          GCCCCCCGCC TGGCC GGCGGGGGGC          CTTTTTATGGCTACA 100 36
     amb0861  919842 ..  919874 -  -6.1  -2.70932   CGCGCTCCGGAAGGA      GGGGGTCATGGAGCG CAC CTCTCCATGTCATCC      TGAGCCATAGGCGAA  49 117
     amb0860 NONE
     amb0859  918172 ..  918193 -    -8  -3.05343   GCCAGACCGGTAACA           CCCTGCTC AGCCAG GAGCAGGA            GGCCGGCGTCTATAC  53 62
     amb0857 NONE
     amb0856 NONE
     amb0855  915773 ..  915793 -  -3.9  -2.73771   GGAGACCCCTTAAAT            TCAGGCCTC AAC GATGCATGA            TATATCGAAGGATTG  43 114
     amb0854 NONE
     amb0853  913236 ..  913260 -  -5.7  -3.28712   CGCCTTTCTGGAGAA         GC-GCC-CGCC CGTAT GGCGTGGCTGC         TGAGCGAGCCGGGCC  51 40
     amb0851  911799 ..  911813 -  -4.2  -4.56597   GTGCCGGTGGAAAAA               GGCAAC AAG ATCGCC               GAGATCGATCCCCGG  70 209
     amb0846  905075 ..  905089 -  -3.4  -3.28712   TCGCCGGGTCTACAA               GGAGCC CAT GTCCCC               CGAGGACGCTCTGAC  46 147
     amb0839  899425 ..  899451 - -13.7   -4.1822   CGGTAGGGGAAGAAA         GGGAAGCGGGC GTGAT GCCCGCTTCGC         CCTATTTCTTCTTGG  95 27
     amb0830 NONE
     amb0829  890071 ..  890101 -  -8.9  -3.30124   GCTTACTCGGCATAA      GCCG-AGGCGCGCG GTCG CGCTTGCCTCCGGC       CGATGGCCGTCGGGA  63 45
     amb0826  887626 ..  887638 -  -4.8  -3.05963   ACCTCCAGCCTAACA                TCCC ATCGG GGGA                TGGCAAGGCTACGAA  47 54
     amb0825 NONE
     amb0824 NONE
     amb0823  884143 ..  884157 -  -5.6  -3.55548   CAAGACTCCCCCAAA               TGCCGG GCG CCGTCA               ATGCGTTGCGAGGCC  55 23
     amb0822  883741 ..  883753 -  -9.1  -2.93901   ATCCCACCAACGACA                TGGCC GCC GGCCA                GGATCACATCGTGGT  56 165
     amb0818 NONE
     amb0817 NONE
     amb0816  872950 ..  873008 - -11.7  -2.63079   TCCCGAGAGAAGCGA GGGATCTCCGCCTGG-CAGAGGGATGCCG ATA CGGCA-CCGTCGGGCCAGGATGAGATCCT TCGTCGCGATGCTCC  69 70
     amb0814 NONE
     amb0813  869916 ..  869940 -  -3.5  -4.18018   GCTGGCCACGGAAAA         GGCGG-CGTC GTGCAT GACGCCCGGC          ACCCATGGCTGCACC  65 515
     amb0810 NONE
     amb0809 NONE
     amb0808 NONE
     amb0807 NONE
     amb0806 NONE
     amb0805  862486 ..  862512 -  -5.7  -2.78384   GGGCTCGGGATGACA         GGGGGCGTCCG GCCTT CACACGCCCCA         GCGGGGGATGTGGTG  47 14
     amb0804 NONE
     amb0803 NONE
     amb0802  860068 ..  860089 -  -5.7  -2.96274   CCTGCCAGAATGAGA           TCCCTCGGC TTGC GCCTCGGGA            TGACAGGTCAGATAG  48 43
     amb0801  859067 ..  859082 -  -4.6  -3.06183   GTCATCCCGAGCGAA              GCCGAG GGAT CTCCGC               TTGGAGCAGGGGCGC  47 114
     amb0800 NONE
     amb0799  856711 ..  856723 -  -9.1  -3.55444   TCGGCACCCCCGAAA                GCCTG GAT CAGGC                CGCGGACGTCATCAC  64 112
     amb0795 NONE
     amb0794  850479 ..  850525 - -11.1  -3.06183   CCCAGTTGGAGGCAA GCCTCCAAACCTCCCTTCTATTT ATG AATCAAAAGGG-GGTTTGG-GGC ATCGCCCCAAATGGG  69 74
     amb0786  842914 ..  842937 - -15.2  -3.07233   TTACAAGTTTGAAGA          TCCCCGCCCG GCAA CGGGCGGGGT           TTTTCATGACCAAGT  85 77
     amb0784  840763 ..  840777 -  -4.2  -3.53012   TTTCCTGGCTGCAAA               GCCTTG TGG CAAGCC               AATCAAAGTGATGCG  51 28
     amb0781  838485 ..  838496 -  -7.2  -3.18681   GTGCAACTGGATGAA                GCGG GATT CCGC                 GAAGTGTTCACCGCT  52 191
     amb0776 NONE
     amb0775  831923 ..  831970 -  -7.7  -2.70354   GGCTGGAGAAATTCA TGCGCGGC-AGGACGCGGTAGCG GTGC CGC-ACCATGTCCTCGCCCAGCA CGGTGATGGAGCCGG  53 206
     amb0774 NONE
     amb0773  830565 ..  830586 -  -9.5  -2.59526   CATAAACGTAAGGGA           GGTTTGGAGG TTT CCTCC-AACC           GGGGCCGGGGCGGGA  60 53
     amb0764  820726 ..  820751 -  -9.7  -3.96148   GCTCGGGATGACAAA         CCCTGCCGG GGCCTATT CCGACAGGG          CCTGGGGCAGCTTGA  78 12
     amb0763 NONE
     amb0762  818962 ..  818976 -  -2.7  -3.73224   TGATGGTCGAGGAAA               CGGGC GGGTA GCCGG               AGGGCTTGAAGGCGG  51 124
     amb0757  814625 ..  814638 -  -4.5  -3.14881   GAAGTGTGGGAGGAA               GCC-CG CGC CGTGGC               CGAGGTGGACGGCCT  47 258
     amb0755  814030 ..  814045 -  -4.6    -3.254   CATTCAGCCACAATA              CCCGCC GGGG GGCAAG               AGTCTCGGGTCTTCA  49 68
     amb0754 NONE
     amb0753 NONE
     amb0752  812019 ..  812033 -  -2.8  -3.53091   ACCCCCTCGCGTAAA               TTACGC ATC GGGTAA               CAGATTGTTTCGTCC  49 41
     amb0751  811448 ..  811463 - -11.8  -3.09492   GGCGGAAGCGGAACA              GGCGCC CGAA GGCGCC               TGTGTTGGGACCAGA  73 47
     amb0750  810633 ..  810668 -  -8.2   -5.5454   TGAAATAAAGAAAAA    CTGGC-GGTTCGGAGGC TGT GCCTCCGAACGGGTCTG    GGCGGTAGCCCTGCC 100 86
     amb0749  808766 ..  808788 -  -7.6  -4.10657   CGAGATGGTGGAAAA           GCGCGAGTTC CTG GAACACGCCC           GGGTCTTCGACAATT  69 446
     amb0746 NONE
     amb0745 NONE
     amb0744  805848 ..  805876 - -10.1  -3.61398   GGTGGTCGCCAACAA        CGAGCTGGCGGCC TAT GACCGCCGGGCCG        GCGTGGCGGTGCCGT  67 110
     amb0742 NONE
     amb0741 NONE
     amb0740  802357 ..  802403 - -11.5  -2.76815   ACCCGCGCCAACAAG GCGGCCGAACGCCACCGCACCG AGGA CGGCACGGTCGC-TTGGGCCGA GTTCTATGCCGATGA  62 448
     amb0738  799534 ..  799544 -  -8.2  -3.24747   GGTGGAGATGATCAA                 CCGC CTG GCGG                 CAGCCGCTCCGACCG  58 322
     amb0731  794687 ..  794698 -  -3.6  -3.72695   ATCCGTGCCATGAAA                GACG ATTT CGCC                 TCGGTGCTGCGCAGC  54 135
     amb0724 NONE
     amb0723  784324 ..  784336 -  -4.8  -2.93572   ATGCATTGGACAAAG                GGCT GCCTT AGCC                TTTGACCAGGTGGTT  46 20
     amb0722  782276 ..  782316 -  -3.9  -2.78384   TTCCCGTCTACGAGA CCGGGCGGGG-CGGG-CAG TACAC CTATCACGGCCCCGGCCAG CGGGTGGCCTATGTG  41 412
     amb0720  779309 ..  779344 - -24.2  -3.81488   CCGTCCGAAAGAGAA    TGGCCCCGGATGCTTC GGCA AAAGCATCCGGGGCCA     TCATCGCACAGGTTC 100 56
     amb0719  778298 ..  778316 -  -6.6  -3.03159   TCAAGCGCGGCAATA             TCGCCCGC GAG GAAGGCGA             CCTGTCCCACCAATG  49 226
     amb0714 NONE
     amb0713  772739 ..  772795 - -13.5  -3.19192   CCTGAGCGAAGCGAA GGATCTCCGCCTGGAGCGGCGGTGCCG GTT CTGAACGGCCGTGCCAGGACGAGATCC CTCCGCCCGAGGGCG  82 65
     amb0710  769306 ..  769316 -  -2.4  -3.72576   TGTCCGGTTAGGAAA                 CGGC GGA GCAG                 ACGGAGATTCCTCCT  51 70
     amb0709  768126 ..  768139 -  -3.1  -3.02511   GGGAGTGGCTCAAGA               CCATC CGGC GATGA                CCGCCTCGGCCGCCT  43 6
     amb0707  764053 ..  764066 -  -9.5  -3.05384   TGCGGCGGGAGCCAA               GGGCG CTCG CGCCC                GCCCGGCGATTGAGG  64 58
     amb0700  755923 ..  755933 -  -3.2  -3.60805   ACAGGCTACTCCAAA                 TCCC TAC GGAA                 AGGAAGCTCATCCTG  49 112
     amb0699  755405 ..  755433 -  -7.9  -3.00022   CCGATCCCAGATATA        TGGGGCCGGACCC GGG GGGATCAGCCCCC        CAATTCCTTCTTCAC  56 17
     amb0698 NONE
     amb0697  751164 ..  751186 -  -8.5  -2.54896   GGGCGATGGAACGGA          GGTTTGGAGG CGAG CCTCC-AACC           GGGGCCGGGCGGGAG  57 108
     amb0694  747452 ..  747484 -    -9  -3.78775   GGTCTGACGACGAAA     CGGGTG-GCGGGGGC TTCG GCCCTCGCGCTCCCA      CCGGATGGCCCCCAT  69 240
     amb0689  742597 ..  742630 -  -4.4  -3.86897   TTCAGTCTGCAGAAA     GGCCCGGCCGCCGCC GCCCT GGCGG-GGCGAAGCA     TGCCCGCCAATTTCG  58 331
     amb0679 NONE
     amb0678  729222 ..  729232 -  -4.6  -3.07994   CGCAAGGGGATTCAA                 CCGG CTC CCAG                 CACCATCAGCCACAA  47 11
     amb0677  727939 ..  727958 -  -3.4  -2.82516   CGTGCCAGGAGGAGA            TCCCTCGC TCTC GCTCGGGA             TGACAGTTTCACGGG  41 43
     amb0676 NONE
     amb0675 NONE
     amb0674  723339 ..  723383 - -10.2  -2.78384   CCCGCCTGGAGGAGA CCTCCAAACCTCCCTTTCATT CATG AATCAAAAGGGGGTTTGG-GG CATTGCCCCAAATGG  63 65
     amb0673  722391 ..  722404 -  -3.7  -3.20991   GTCAAGCCAAGCTAA               GCGCG GGCG CGGGC                AACCTTCGAGCCCGT  47 8
     amb0672  721745 ..  721774 - -19.3  -3.76402   AGGCCAGCGATTAAA       GCGCCGAGCCTCA AATG TGAGGCGCGGCGC        TCATGCGAGCATTGA 100 135
     amb0671 NONE
     amb0670 NONE
     amb0669  719778 ..  719798 -  -9.6  -3.54129   TACATGGCTGGGAAA            GGCCGCGC CAGTC GAGCGGCC            AAGGAGAGAACCATG  64 197
     amb0664  715461 ..  715496 - -28.4  -2.67747   GCGTCACAGCATAAG    GAGAGGGCGCGCCGCT GGCA AGCGGCGCGCCCTCCC     TATCTTACAAAAGCC 100 41
     amb0663 NONE
     amb0662  713239 ..  713261 - -12.7  -4.89063   CCATTGAAAAAGAAA           GCCCCCGGT TATTC ACCAGGGGC           TAAGTCAAACAGGGA 100 259
     amb0661 NONE
     amb0660  712266 ..  712277 -  -2.2  -3.04792   CCACGATGCCCAAGA                CCAT TCAC ACGG                 AACGTCACCACAAAC  41 249
     amb0653  704336 ..  704359 -  -8.2   -3.0814   AGGCATACGTCAACA          GATTGCCG CTCCGCCC CGGCAATC           ATTGAAGACCGCTAT  57 24
     amb0652  703065 ..  703080 -  -7.6   -3.1637   AGAGATGTCGATGAA              TGGATG GATA CATCCA               TTGACTTTCAGCACC  57 115
     amb0651  701515 ..  701573 -  -6.7  -3.51708   GATTGTCCAAACCAA CCCAGCTGGATCGCTT-GCGTCAG-GCAC TCG GCGCGCCGATGCAAAGCGACCCATCTGTC GACACGCGCCATGGG  58 375
     amb0649 NONE
     amb0648  696481 ..  696491 -  -2.4  -3.36803   CAAGCCCATGCAGAA                 CGGC TTC GTCG                 AGAGCTTCAACGGCA  46 290
     amb0643 NONE
     amb0642  692535 ..  692556 - -18.7  -3.60792   CGCGTAATGTGCAAA           GGCCGCCCC GGAT GGGGCGGCC            TTTGGCGTTCGTTGA 100 200
     amb0631  680066 ..  680097 -  -4.3  -2.83715   CGGATCAGGACGAGA      TCCCTCCTCCCGA TGGTCG TCGGGATGACGGT       TCGCCTCACCGGGCG  43 44
     amb0630  678364 ..  678387 - -11.8  -2.74747   TATAAATCAAAGGGA          GGTTTGGAGGC ATC GCCTCC-AACC          GGGGTTACGGGGCGG  70 58
     amb0628 NONE
     amb0627  675514 ..  675524 -  -2.4  -3.90112   CGGGTGGGAAGCAAA                 GGGC TCA GCTC                 GCGCCACCCTCCCCC  53 125
     amb0625 NONE
     amb0624  670998 ..  671009 -  -7.2  -3.78934   GTTCGGTTAGAAGAA                GGGC TGCC GCCC                 AAACCCCATTCATGA  63 111
     amb0621  666363 ..  666390 -   -12   -2.8293   AATAACGACCAAGGA        TGCGCGAAGGGA CGAG TCCCTTCGCACC         CTTCCTCCCCTTCCG  70 42
     amb0613 NONE
     amb0612 NONE
     amb0611 NONE
     amb0610 NONE
     amb0609  657326 ..  657361 - -18.2  -4.56775   ACGTTCGGTCAAAAA    GAACCCCGCCGGCGGC CCAG GCCACCGGCGGGGATT     TTTTTTGGCCGGATC 100 39
     amb0606  652416 ..  652458 - -10.6  -3.05384   GCGCCGCTGAGGCAA CGCCCTAGAGTGCGTCAGCT TTA AGCTGAAGCACTCTAAGATT CTGTCTGTACGAAAA  66 122
     amb0604 NONE
     amb0603  650270 ..  650282 -  -4.1  -4.07568   GGCTGTTGCCGAAAA                GCAAC AGT GTTAC                GCGGTGGGGGCTTCC  60 22
     amb0602  649058 ..  649081 -   -16  -4.27316   CTTGTGAATCGAAAA          GGGCCCGACC GCGA GGTCGAGCCC           TTGCCGATTTCAGTC 100 52
     amb0601  648419 ..  648445 -  -8.6  -2.71712   GGCTGCCGCCCAAAC         CCGCCTGGAGGC GAT GCCTCCAGACCT         CTCTTTTGATTGCAG  58 59
     amb0597 NONE
     amb0596 NONE
     amb0595 NONE
     amb0594 NONE
     amb0593 NONE
     amb0592  639218 ..  639230 -  -4.7  -3.22475   GGCACCCGTATAACA                GCCGG ATA CCCGC                TCTGTAAACTGGTGC  49 55
     amb0590  638108 ..  638125 - -10.5  -3.17075   CTGTTCGGAAGGTAA             CCCGGGC TATC GCCCGGA              CCCATCTGGGGCAGA  66 126
     amb0584  631804 ..  631820 -    -8  -2.96882   GGAAAGATATAATCA              CCCCAA CGGCC TTGGGG              AAGTCCCCGGGCCGG  56 92
     amb0583  630695 ..  630746 -   -10  -3.28712   TCTCGCCTCGTACAA GACCGAGGCCTGGGCCAGGAAAGGC TGG GGCAT-CCTGGCCGAGCGCTCGGCC AGCCTCAAGGGCTCC  63 381
     amb0579 NONE
     amb0578 NONE
     amb0577 NONE
     amb0576  623819 ..  623829 -  -2.4  -3.37245   CCAGGGCAACATCAA                 GGCG CCG CGCT                 GCGGCTATTGGGGCC  46 245
     amb0574 NONE
     amb0573  619826 ..  619867 - -15.1  -3.53012   CCTTGGCGTCGCAAA CCACGGCGACGCCGACC TTCTTGTT GGTCAGCAGCGCCGCGG  CATCGGCCACCGAAT  88 220
     amb0572  619466 ..  619498 -   -20  -3.99805   GTGCAAAAATGCAAA     CGCCCCCC-GGAATC CAGC GATTCCCGGGGGGCG      TCGAGGGAAAAACTA 100 38
     amb0571  618811 ..  618838 - -15.6  -5.34381   AAACGCAAAGAAAAA        GCCCCGGCCT TGGGAGGG AGGCCGGGGC         TCGTATCCGTCGTCG 100 166
     amb0570 NONE
     amb0569  617482 ..  617504 -  -5.4  -3.16668   GAACAGGTTGAGGAA           CATGGCGGGT CTC AGCCGCCCCG           CGCTCGGGTCCAGGC  49 14
     amb0568 NONE
     amb0567  613934 ..  613946 -  -5.5  -2.82933   TGCTAATGGATGACA                CGGCA CTG TGCCA                CGACCGGGCCGGCGG  47 57
     amb0566 NONE
     amb0563  608945 ..  608965 -    -4  -4.75219   CAAGCAGGAAGAAAA           CGCTGCCAT GGCC ATGGC-GCA            AGTGCTCACCCAGGG  77 136
     amb0559 NONE
     amb0558  606738 ..  606755 -  -6.9  -3.21695   CGAGGAGGAATGGAA             CGCCCAG GCCG CCGAGCG              CAAGAGCCATCCCTT  54 462
     amb0556  604540 ..  604551 -  -4.4  -3.92522   GTGCAAGGGGACAAA                GTTG TATG CAAC                 GAGTAATTGATATTT  59 115
     amb0555  603216 ..  603241 - -23.3  -4.72272   TCCGGGCATGAAAAA         GCCCCCCGGCC CTGC GGCCGGGGGGC          TTTGTCTTGGGCGGC 100 41
     amb0553  599833 ..  599858 -  -3.9  -4.07687   AGCGCCGGGCGAAAA         TGGGGGGGCGGA CTT TCCGCCTTCC-A         TTTCAGAAGGATTAC  60 283
     amb0550 NONE
     amb0549  595739 ..  595756 -  -4.1  -3.54638   AGAAGGCCTCTCAAA             CG-CCGGA ATT TCCGGTCA             GTCGGGTCGCAGCAT  51 23
     amb0548  594390 ..  594408 -  -2.3  -3.55622   CTTAACTCGGGCAAA             GCCTATC ACAAG GGCAGGC             GAACGCGCGCGCGCA  47 12
     amb0547  593594 ..  593622 -  -7.3  -3.62046   CGACCTGCTGAACAA        GCGCTTCACCCAG AGC CTGGACGAGGCCC        GCGAGGTCTTCACCA  58 139
     amb0541  588388 ..  588414 - -10.9  -3.67976   CCCATCAACGGCAAA        GCCGCCCTCGAGC ACG GCT-G-GGGCGGC        TGGACCAATGCGGTC  73 347
     amb0537  582947 ..  582959 -  -5.5  -2.52516   GCGGCGATGATGAAC                GTCAG TTG CCGAC                CACCTTGTTGCTCTC  45 14
     amb0536 NONE
     amb0535  579809 ..  579826 -  -5.5  -5.79595   GGCCAAAACAAAAAA             GGCGTTC CGCG GAAAGCC              CGGCGCCGGCCCATT 100 300
     amb0534 NONE
     amb0533 NONE
     amb0532 NONE
     amb0531  573099 ..  573117 -  -8.8  -3.28712   CCCGCTGGGCGAGAA             GACCGAGA AGG CCTCGGCC             CGCTTCGTCAAGGGC  63 111
     amb0530 NONE
     amb0528 NONE
     amb0527 NONE
     amb0526  567574 ..  567594 - -19.7  -4.27316   CGCTCCAACGCAAAA            CGCCGCCCG ATC CGGGCGGCG            TTTTCGTTTGTGGGC 100 173
     amb0524  565105 ..  565129 -  -5.7  -3.90112   TTGGGCCTAACCAAA          TCCCCATAAGC CGA ACTCATCGGGA          TTTGGTATTACCGTC  61 33
     amb0522 NONE
     amb0521  557872 ..  557885 -  -3.1  -2.52464   TGGTCCCCGAATTTA               CCCTT TGTT AAGAG                TGACTCGGGAAGCCC  39 129
     amb0520  557094 ..  557107 -  -9.5  -3.07233   GCACAAGCTGGAAGA               CGCCG ACAC CGGCG                AGATCCACTACACCA  64 406
     amb0511  547697 ..  547723 - -20.9  -4.13767   TGTCGCAGGGTAAAA         GGCCCGGCCGT TTTCG ACGGCCGGGCC         ATTCAGGCTTTTACT 100 36
     amb0510 NONE
     amb0509  545439 ..  545452 -  -2.3  -2.89267   GGGAATGATATTATA               CCCAC TCCC GCAGG                ATGGCGACCAGGGGG  40 7
     amb0508 NONE
     amb0507 NONE
     amb0506 NONE
     amb0505 NONE
     amb0504  538996 ..  539025 - -20.7   -2.6914   CATTCCGGACAGAAT       CGGACCGGCGGCC TTCT GGCCGCCGGTCCT        TGTCAGGAAGCAGGA 100 58
     amb0503 NONE
     amb0502 NONE
     amb0501 NONE
     amb0500 NONE
     amb0499 NONE
     amb0498 NONE
     amb0497 NONE
     amb0496 NONE
     amb0495 NONE
     amb0494  525809 ..  525859 -  -6.9  -4.20783   ACCGGACGCAAGAAA TTCCATGCCGGCCAG-ATCGTCTTC AGC GAAGGCGATGCCGGC-GACATGGCC TATGTGGTGGAAAGC  72 445
     amb0492  524317 ..  524336 -  -4.8  -2.53263   GGGAGGGGGAAGGGA            GCGATGCC ATCA GGCCACGC             CTCCGCGCCGTGCCG  43 15
     amb0491  523253 ..  523264 -  -5.8  -3.28791   ACCGTCCGGCCAGAA                GGAG ATTC CTCC                 TCCCGATGGTCGTCG  51 56
     amb0490  522204 ..  522227 -  -7.4   -4.4267   CCCGAAAAGCCAAAA          CCACGGCAAAC ACA GTATGCCG-GG          CTCGGCGCCCTTGAA  76 51
     amb0489  520950 ..  520963 -  -9.5  -2.56596   CCTTCCACGAACGTA               CGCGG ACAT CCGCG                ATCCTGTGTGGATCG  60 193
     amb0488  519050 ..  519061 -  -5.8  -2.57132   GTTGTCCTCCATAAT                CCGT ATGA ACGG                 GGATGGATGGACGAT  46 510
     amb0487  518610 ..  518646 -  -9.4  -2.65491   AAATTTCAGCAGAAT   GGAGACTATGGGCCGAC CTGG GTCAGCCC-TGGCCCCC    TGAGGCGATAGATGC  60 227
     amb0486  516469 ..  516483 -  -4.2  -3.90318   GCAGGATTTGATAAA               TCGCGA TGG TCGGGA               TTTCGACAGGTTAAT  57 358
     amb0483  513472 ..  513482 -  -6.8  -3.78736   GATATACTGAGCAAA                 CTGC CCG GCAG                 CCCGATGGGGCGGTG  63 46
     amb0482  512756 ..  512783 - -14.9  -5.27335   TCTCCCAAAGAAAAA        GGCCCTAGCCG GGTAAG CGGCTAAGGCC         TTGATCTAACTGGTG 100 443
     amb0463  500210 ..  500241 - -13.8  -2.70932   TGCGTGCGGGAAGGA      TTC-TCACCGTCCCG TGA CGGGACGGTGTCGAA      GCAACTGCTGCTCTA  69 248
     amb0443 NONE
     amb0442 NONE
     amb0441 NONE
     amb0440 NONE
     amb0439 NONE
     amb0438  482350 ..  482379 -  -9.9  -3.01712   GGCTGTGGGCCAAGA       TCGCCGAGGTGCGC GAG GCGCGC-TCGGCGG       CTCTCCACGCCAAAT  62 61
     amb0435  476271 ..  476281 -  -8.2  -2.55253   ACCAAGTCCAACTGA                 GCCC TCC GGGC                 AATTCCAGCCAGTTC  53 163
     amb0432  473502 ..  473524 -  -2.5  -2.92513   AGAACTCGAAGGAGA           CGCTGACCG GCTTG CGGCAGGCG           GTGGCGATGGGCAAT  40 57
     amb0429  468901 ..  468916 - -11.8   -5.0925   GCGGAAAACGAAAAA              GGCGGC TGAT GCCGCC               CCCTGACCCACGGAA 100 213
     amb0428 NONE
     amb0427 NONE
     amb0426 NONE
     amb0425 NONE
     amb0424  463132 ..  463151 -    -5  -3.14344   CATCTTCGTCATCAA            GAACATCG CCCC CGACATTC             CGCTGCGGGACATCA  47 185
     amb0420  456258 ..  456275 - -12.7  -4.72986   CATTCTGATCAAAAA             GGCCACC CTCG GGTGGCC              TTTGGCATTTGAACA 100 60
     amb0419  455280 ..  455296 -  -8.7  -2.69964   GCCGGAAGGACAGTA              GCTCTCG GTT CAAGAGC              ATTCCTTCGGGCATG  57 95
     amb0418  454839 ..  454872 - -13.1  -3.09823   GCCTCGAAAACGACA     GATGACCCCCGCCAG TTTC CCGGCAGGAGCCACC      TTGGTTGCTCACCAG  76 34
     amb0417  454095 ..  454105 -    -4  -3.11634   CGCCATAGGAGGTAA                 GATA GAG TATC                 GTTTGGTCCCTGAGA  45 79
     amb0416  452911 ..  452922 -  -5.8  -3.25823   CTCGCCTGACAGGAA                GACC GTGA GGTC                 CAGGCTGTCGGGAAG  51 148
     amb0415  450917 ..  450929 -  -4.8  -2.55847   AATCCGGAGATGAAG                GCCT AATCA AGGC                AATCCGCATTTCTGA  43 19
     amb0410  440488 ..  440502 -  -5.7  -3.16881   CATCTAGGTCATCAA               CAGAG TGGAT CTCTG               CGGCAGCCATCATGC  49 467
     amb0409  438875 ..  438886 -  -2.2  -3.40899   AAGGTGGCATGACAA                CCAA GATT CTGG                 CCCTGACCGACGCCT  46 233
     amb0407  438028 ..  438043 -  -3.2  -3.69323   GGACGACCACTGAAA              GACCGA AGCG CCGATC               CAAACCGGCTGGACG  52 190
     amb0406 NONE
     amb0405 NONE
     amb0404  436115 ..  436140 -  -3.2  -3.62046   CGATCTCTCCAACAA         TGCGGCGGAA CGGGCC TTGCGCGGCA          TCGCCGTCGGCCGGC  49 119
     amb0401  433675 ..  433689 -  -2.1  -5.31519   ATATTCAAAGAAAAA               GCTCA TTACG TAAGC               ATATGAATTTTTGCA  80 145
     amb0380  409117 ..  409138 -  -4.3  -3.28712   GCTGGTGGCCGAGAA           CATGCGGGT CCGC ACCGGCAAG            CGGGGAGGCTTCGCC  49 186
     amb0370 NONE
     amb0369 NONE
     amb0368  399998 ..  400022 -  -6.4  -3.15544   CTCGACCTCGATCAA          GTTCAGCACC TCGGC GGCGCTGAAG          AAGTCGCTGTAGCCG  52 205
     amb0365 NONE
     amb0364  398659 ..  398683 - -12.7  -3.61398   TGCCGTGCGCAAGAA          CGCCACCGGCC ATT GGCAGGGGGCG          CGGGATCAGGCCACC  74 348
     amb0349 NONE
     amb0348 NONE
     amb0347 NONE
     amb0346 NONE
     amb0345 NONE
     amb0344 NONE
     amb0343  381898 ..  381909 -  -2.2  -3.01712   GTTCTTTTGTCAATA                TGCA TGGT CGCA                 TCGGGGATTCGCGCC  40 46
     amb0342  381549 ..  381580 -  -7.9  -3.53307   AACAATTGCATACAA      CGACCACCCAGCC GGCAAA GGCAGGATGGCCA       ATCACAATTCAGTTT  62 34
     amb0337  374758 ..  374775 -  -9.9  -3.18274   TGCATGGGAACGGAA             CTAGGGT TTTC ACCCTAG              GACTCCTGGATGGCT  66 22
     amb0336  374211 ..  374238 -  -9.8  -3.06492   TGATCGACCGCAACA        GCGGCCGC-ACCA TGA CGGTGGCGGCGGC        CATGCTGCTCGACCC  60 79
     amb0334 NONE
     amb0333 NONE
     amb0332 NONE
     amb0331 NONE
     amb0330 NONE
     amb0329 NONE
     amb0328  367385 ..  367395 -  -5.4  -2.92712   TATGATACATAATCA                 TACC ATG GGTA                 CAGTCAATAGGTCAT  48 37
     amb0327  366677 ..  366688 -  -5.8  -3.78934   GGGTCTTTAGAAGAA                CCCT GACC AGGG                 TAAATCCGCTTGCGT  58 64
     amb0326 NONE
     amb0325 NONE
     amb0324 NONE
     amb0323 NONE
     amb0322  360837 ..  360862 - -18.3  -4.81551   GAGCGATACGAAAAA         GCCCCTCCCGG TGTT CCGGAAGGGGC          TTTGCGCCGTCCGAA 100 52
     amb0320  359944 ..  359983 -  -9.2  -3.35679   CCTGGCCATCGACAA  GGGCATTTCCGGCGCCTT CAAG AAGGAGCAGGAACTGCGC   TACGAGGCCGCCCTC  63 271
     amb0314  354433 ..  354461 -  -4.7  -3.28924   CATGCCGGTGCACAA       TC-CGGCGCTGAT CGCCT ATCA-CGCCGTGA       TGGGGTCGCTGATGC  49 351
     amb0312  353037 ..  353094 -  -3.1  -3.13403   TCCGCGCCATCAAGA TCCGCGACGGCAACGGCGCCTTGC-ACA CCG TGCCGTTCGGCGCCGTCTCCACCGTGGT CAATTCCAGCCGCGG  44 345
     amb0309  348054 ..  348077 - -18.2  -5.72207   TGGAAATGAAAAAAA          CCCTCTCCCG GCGC CGGGAGAGGG           TTTTCACTCAAGGCT 100 40
     amb0308  346223 ..  346254 - -20.2  -4.29106   GCGCAGATCAACAAA      TTACCGGGCGGAGC GTAT GCTCCGCCCGGTTA       ATTTTGCCCCTCAAT 100 127
     amb0307 NONE
     amb0306 NONE
     amb0305 NONE
     amb0304 NONE
     amb0303 NONE
     amb0302 NONE
     amb0301  337810 ..  337823 -  -5.9  -4.38712   CCGAGGCGGAGAAAA               CGGCC ATGA AGCCG                CTACGCCTGAAGATC  73 203
     amb0299  336312 ..  336342 -  -8.9  -3.04248   GAAGATGGTGTAATA      CGGTCTCCGGGCGG GCTG CCGCCCGCAC-CCG       CATGGGGCGATGCCC  60 192
     amb0293  329360 ..  329372 -  -4.8  -3.53563   AGATGCTGGGCCAAA                GGGT TTCCG ACCC                CCTGGGCGTGGAAGG  52 423
     amb0291  326030 ..  326046 -  -5.8  -4.19704   GAACCTGATGGAAAA              CGCCGT CAAAT ACGGCA              ATGACGGAACCACGG  69 314
     amb0287 NONE
     amb0286  318160 ..  318172 -  -4.8   -3.4072   CACCGGCGAGGAGAA                GGTG GTGTT CACC                TGCTTTGACCAGGAC  51 160
     amb0284  313848 ..  313883 - -13.4  -3.07132   GACTGACATAAACCA    GGATCATTGCGCGTCA TATT TGACGCTCAATGATCT     ATTTCGGCGCCCACA  79 24
     amb0283 NONE
     amb0282  312686 ..  312703 -  -3.4  -3.36749   GAGTGGGAAGAGGAA             GGCTCAG GCCGG CTG-GCC             GAGGGCGCCGGAATT  47 11
     amb0281  310510 ..  310529 -  -7.1  -3.66908   GCTTGCGAAAAGGAA            GCCGGCT GGAAGT AACCGGC             CGCATACGCGACAGG  63 71
     amb0274 NONE
     amb0273  304478 ..  304492 -  -3.4  -2.92111   CGGCGAAAAAATGGA               CGTCAC GGG GCGGCG               GGAATGTCCACGGTG  42 13
     amb0272  303887 ..  303899 -  -3.3  -3.65522   CATGGACGGCAACAA                GTCCA ACA TGGCC                GAGGACCGTGACGGC  53 187
     amb0270  301884 ..  301914 -  -5.3  -2.53263   TCTATCTCGAAGCCA       CCGCCGCCGGC CTGTCGGGT ACCGGCATCGG       CTGCTATCACGACGA  44 163
     amb0268  299618 ..  299630 -  -9.1  -3.53811   CCTATGTGGTGGAAA                GCCTG CGT CAGGC                GGTGGGCTATGATTT  64 406
     amb0266 NONE
     amb0265 NONE
     amb0264  296092 ..  296149 - -19.7  -3.05384   CCTGCTGGCACTCAA CGCCACCATCGAGGCCGCCCGGGCCGGC GAA GCCGGCAAGGGCTTCGCCG-TGGTGGCG GGCGAGGTCAAGAAT 100 417
     amb0262 NONE
     amb0261  292114 ..  292141 -   -14  -3.10164   GCATTGAGGACGCAA        TCCCGGCGGCCG GAAA CGGCTGCCGGGG         CTACTCCGCCAGTTT  79 26
     amb0243 NONE
     amb0242 NONE
     amb0241  273452 ..  273474 -  -5.6  -3.07962   TGGCATATCTGAAGA          GCATCAGGG GGACGG CCCTG-TGC           CAGTCGCATCTGCTG  49 291
     amb0238 NONE
     amb0237  267294 ..  267307 -  -8.1  -3.40403   GTGGTTCGACCAGAA               GGGTG GCGC CACCC                AGTTCCAGACCGATG  59 118
     amb0233 NONE
     amb0232  261834 ..  261849 -  -3.2  -3.35679   GCCGTCCACCGAGAA              GGCG GCCCTGAT CGCC               ATCCATCCCGGCGCC  48 403
     amb0228  257512 ..  257531 -  -7.8  -2.87132   CCGGCGCCGGAGAGA            CGGCCTGT GCCG ACAGCCCG             ATGCGGGTGGGGGAG  52 312
     amb0224  254980 ..  254993 -  -9.5  -3.12668   TAGTCTGAGATGGAA               GGCCG TCTG CGGCC                TTCGAATCGTTTTCA  59 200
     amb0222  254126 ..  254142 -  -2.1  -3.53012   TTTCCGGGCGCGAAA              GTCAAGC TTT GCAAGAC              CTTACTTTGCGGCGG  47 27
     amb0221 NONE
     amb0220  249269 ..  249304 - -16.1  -4.25104   GTGGGCTGAGGAAAA    GCAACGGGGCGGAGG GAAAAA CCTCCGCCCCGGTTC     ATATCGGGTGTCGCC 100 45
     amb0218  247040 ..  247059 -  -9.2  -3.84406   GCCCGAGCACAAGAA            GGGGGGGT GATC ACCCCCCG             CAGGTGCCGCAGCAG  75 16
     amb0215 NONE
     amb0214 NONE
     amb0213  241504 ..  241524 -  -4.5  -4.10953   ATTCATGAAATCAAA            GGGGGGCCG GGG CATCGCCCC            GGATGGGTTCGGGCG  64 53
     amb0211 NONE
     amb0210 NONE
     amb0209 NONE
     amb0208 NONE
     amb0207 NONE
     amb0206  230446 ..  230493 -   -20  -2.78384   GCGGCGGCGACGACA GCTTCTAGACCACCGAGCGTCA AATA TGACGCTCGGTGGTCTAGGATT CATATTTGTCCCTCT 100 524
     amb0203  227489 ..  227514 - -18.3   -4.8622   GGCCCCAACGAAAAA         CCCCCCTCCCG TTGC CGGGAGAGGGG          CTTCGCGTAAGCGCG 100 68
     amb0202 NONE
     amb0201 NONE
     amb0200  225283 ..  225297 -  -2.8  -2.64973   ATCAAGGTTAGATGA               TGAAGT CCA ACTTCT               GATGCGCCTCGCTGG  40 3
     amb0199  224204 ..  224230 - -18.1  -3.90112   GGCCCTTGAACGAAA         TCACCCCCGGA GACGA TCCGGGGGTGA         CGACTATACAGGATG 100 55
     amb0198 NONE
     amb0197  222959 ..  222971 -  -5.5  -3.30443   GCAGGATCAGATGAA                CAGCA TGC TGCCG                GTCTTGGACGCGTCG  51 4
     amb0196  222263 ..  222289 - -25.2  -3.66356   ACCCTGAACGGCAAA         GCCCCCCGGAGC ATC GCTCCGGGGGGC         TTTTTCGTGGGCTGG 100 43
     amb0194  220306 ..  220324 -  -5.8  -3.53091   ACCGGCGGCGGCAAA             GCGGGGTC CAA GGCCCTGC             GCGGAGTCAGATCGA  54 281
     amb0190 NONE
     amb0189 NONE
     amb0188  216599 ..  216619 -  -2.4  -2.64925   AGAGTCCATGATAAC            CGAGGCAG GCGGT CTGTCACG            CGCATTCGCGGGCGG  38 106
     amb0187  214541 ..  214562 -  -7.9  -3.53012   TTCTGGCCTTTCAAA           GGGCCACGA GCTA TCTCGGCCC            GGAGTTCAAGAAGGT  60 364
     amb0185 NONE
     amb0184  211623 ..  211633 -  -2.4  -3.61715   CACCGTGGCCAAGAA                 CCAG CTT CAGG                 CCATGCAGATGAGCT  48 437
     amb0166  188697 ..  188722 - -21.9  -3.60296   CACGGTGACGTGAAA         GGGCGGGACGC CACG GCGTCCCGCCC          TTCTTATTTGAGCCG 100 29
     amb0159 NONE
     amb0158 NONE
     amb0157 NONE
     amb0156  180770 ..  180794 -  -9.1  -2.77791   CCGAATTGAACAGCA          TCAGGCCGACG TGC CGGCGGCCCGT          TCGGCGATGAAGGCG  58 1
     amb0155 NONE
     amb0154  178071 ..  178081 -  -2.4  -3.87815   GGCCATCTCCAGAAA                 GCCC AAG GGCC                 ACGACTTCATTATCG  54 80
     amb0152 NONE
     amb0151 NONE
     amb0150 NONE
     amb0149 NONE
     amb0148  172028 ..  172053 -  -8.3  -3.53012   TTCTGCGTCTTGAAA         CTTCGTAGGAC AAAG GCCCCACGAAA          GCAAGCTACCCCAAC  62 31
     amb0147  169652 ..  169678 -  -2.2  -3.23216   GTCGATGAGGACGAA         GCGCTTCATGAA ACC TTCTCCAAACGC         GCCGCGAAGAATGCA  44 4
     amb0146 NONE
     amb0145  167860 ..  167894 -  -4.9   -4.4078   CCGCGTCAATCAAAA    GATGGCCTGCCTCATC CCTC GATGGTGCCGGCC-TC     GGCCGAGCCCCGGCC  67 2
     amb0144  166474 ..  166490 - -12.3  -2.62263   ATCCGGTGGACAGCA              CCGCATC ACC GATGCGG              CTGGCGGTGATGAAC  69 55
     amb0143  163271 ..  163286 -  -2.5  -2.52676   CATTGTGGCAAGCGA              GATGG CCCGAC CCACC               GCGGCCAAGGGCGAT  38 83
     amb0142 NONE
     amb0141 NONE
     amb0140 NONE
     amb0139 NONE
     amb0138  158683 ..  158699 -  -4.3  -3.38812   GTTCGCCGAACAATA              CGCCCAA GCG TCGCGCG              CGTGGTGGTGGGACT  51 94
     amb0128  147320 ..  147355 - -15.4  -2.57344   GATCTGGGCTACAAG    GCCGGCGACCTGC-CGG TGA CCGAGCGGATCGCCAGC    GAATGGCTGTCGCTG  74 143
     amb0111 NONE
     amb0110 NONE
     amb0109  124853 ..  124890 -  -5.4  -3.44051   GCGCGAGCATTACAA   GGGTCAGAGGGCGGAG GTGATT CCCCGCTTCCTGATCC    GGGTGCTGAACGGCC  53 442
     amb0105 NONE
     amb0104 NONE
     amb0103 NONE
     amb0102  117297 ..  117338 - -12.1  -2.78032   TTCTTGGGAAAAGAC CGGCGCCCTGACCGCCGCA ATTC TGAGACGGGCAGCGGGCCG  CTAGCCCTTTCCGTT  70 40
     amb0098  110187 ..  110200 -  -2.3  -3.72576   TGTTTGTTTATGAAA               CCACG AATT CGCAG                CCGATCGCCTTCTTC  51 476
     amb0096 NONE
     amb0046   53023 ..   53061 - -18.8  -2.57564   CGACTGGTTCAGAAG   CTGGCGCCCGGCTGGCTG CTG CCGCCAGCCACGCGCCAA   GGTCCCCAGCACTTC  87 478
     amb0041 NONE
     amb0040 NONE
     amb0039 NONE
     amb0038 NONE
     amb0037   42519 ..   42536 -  -2.7  -3.72576   CCCGTTTCCACGAAA             TGCAG CCCACGCT CTGCA              TCCGCCTGGACTTGC  53 78
     amb0025   25449 ..   25470 - -17.3  -4.40003   GCTCACAAACAGAAA           GAGGGCGGC CGAA GCCGCCCTC            CCCATGTCGAGATGT 100 51
     amb0024   23458 ..   23486 -  -6.6  -5.00884   ACGGTGCCGAAAAAA       GGCGTCCCATGGC CAAG GCCGTGGC-CGCC        CTGGCGCGACGGCGC  86 438
     amb0022   22562 ..   22578 -  -2.1  -4.51699   ACAAGTACGAGAAAA              GCTCACG TCT CGGCAGC              CCGTCCGCCAGGACC  67 59
     amb0019   19359 ..   19374 -  -5.4  -4.57073   CAGGCTGCTGAAAAA              CT-CCGC TTC GCGGCAG              GGCTACCACCCTGAC  75 164
     amb0012    9554 ..    9578 -  -9.2  -3.71848   GGTCTCCATGAAGAA          GCTGGCCGCC GCCCT GGCGGCCAAA          TCGGCCCAGATGATG  68 347
