# Supplementary material for: Rapid, accurate, computational discovery of Rho-independent transcription terminators illuminates their relationship to DNA uptake
Source: Genome Biol. 2007 Feb 21;8(2):R22. doi: 10.1186/gb-2007-8-2-r22 (PMC1852404; doi:10.1186/gb-2007-8-2-r22)
Supplement: Additional data file 4 — Best terminators found downstream of each of the genes of the 343 organisms studied. [file gb-2007-8-2-r22-S4.zip › Mannheimia_succiniciproducens_MBEL55E.bag]

      MS0001 NONE
        sapB    5175 ..    5197 + -10.6  -4.57581   CCGCCTGATCAAAAA           CATCCCCG CATAAAT CGGGGATG           TTTGTTATTTGAAGT 100 33
      MS0005    6762 ..    6802 +  -2.6   -3.5594   TAAGCTGCCCGCTAA TGCGGCGCCGA-AGTTGTCT GTC GGGAAACTATCCGCG-CGCA TTTCGGCGGTAACTT  48 477
      MS0023   24142 ..   24168 + -12.4  -4.77629   TTATAAAACGCATAA         CTACCGCACT AATAAAA AGTGCGGTAG         TTTTATGTTCATTTT 100 35
        glpR   25035 ..   25055 +  -9.7  -5.28942   TCTACCGATAAAAAA            CCTCCGG CATTGAA CCGGAGG            TTTTTATTTGGAATG 100 87
      MS0029   29024 ..   29038 +  -8.6  -3.68351   CCAGCAAACAAACCG               CCATCA TGC TGATGG               TTTCGATAATAGCGC  72 520
      MS0034   33310 ..   33337 + -13.6  -3.30441   CGCCCGGTTGTGAAA        CAATGCCTTTCG TTAA TGAAAGGCATTG         TTCTACGGGATAATC  93 54
        asnA   35000 ..   35025 + -11.3  -5.63504   TACGGAACCTCCTGA         TTAAAGCGTCT GAAA AGGCGCTTTAA          TTTTTTTATACAATT 100 46
      MS0037   35208 ..   35226 +  -2.5  -4.58663   GAGAGAACAAATCCT             TTATTCG GATTG TGAATAA             TTTTTAGAAACTAGT  60 83
        ilvC   42649 ..   42694 + -20.9  -3.00476   TTAATAATTTTTAAA TAAGAAAACACCGTTTGCAGGT TTA ACC-GCAAACGGTGTTTTTTTA TCTATGATTACGGAT 100 41
        iclR   52320 ..   52332 +  -3.4  -3.31726   CGATTTAATCAATTT                TCTC AAAAG GAGA                TATTATGTCAAAACC  47 45
        sgbH   53071 ..   53086 +  -6.2  -2.62024   GAACATTTAATAAAA              TGTGAT ATTG ATCACA               TAAGTTATAATGGTC  55 82
        tktA   55275 ..   55291 + -12.3  -3.17444   GCCTATAAAAATAAA              CCCGACT TTA AGTCGGG              TCTATCTATTTATGG  91 101
      MS0065 NONE
        pdxA NONE
        dapA NONE
        serA NONE
        eutG   70818 ..   70835 +  -2.8  -3.16414   AACAAGATATTAGAG             GTATTT ATAAAA AAATAC              TCTGATTTGTTTATC  45 3
      MS0070 NONE
      MS0071 NONE
      MS0072 NONE
      MS0073   74051 ..   74078 + -13.6  -4.43208   TTAAACAGAAAATAA        TCCCCTTTGAAG ATGT TTTCAAAGGGGA         TTTCTTTAAGGGTAT 100 37
        glpR   74895 ..   74927 + -14.3  -2.63549   ATTTTTATTATTGAA      CAAAGCCCGCTAGTT TTA AATTAACGGGCTTTG      CTATTATTCCGCATC  93 47
      MS0088   86085 ..   86100 + -10.4    -3.889   CCATTAACAAACAAA              GCCGCT AAAC AGCGGC               TTTCGTATAATTGGC  87 34
      MS0099   92913 ..   92971 +  -2.5   -5.0707   ATCCTCATCGCCAAG CTCCGAGCAGTGCAGTTCAAG-TGTG CGTGCTAA CATTTCTTGACCTGTTTTGCTTGGAG TTTGTTTTTCTCTTT  69 46
      MS0113  102714 ..  102729 +  -4.6  -3.62522   TATTTTTTGAAAAAA              CCACAG GTGG CTGAGG               TTATTCGGGAGATTG  55 112
      MS0115 NONE
      MS0116  103304 ..  103325 +  -2.9  -2.67021   CAAAGTGACGGCTTA           ACGCAAGGT GGCG ACCTTACGC            ATTGCTCTTTAACAA  41 25
      MS0117 NONE
      MS0118  103892 ..  103909 + -12.7  -3.55801   CTGGGGCATTCTAAA             TGCGCCG ACAT CGGCGCA              TTTGAACGGATTAAT  95 27
      MS0119 NONE
      MS0120 NONE
        exeA NONE
      MS0122 NONE
      MS0123 NONE
      MS0124 NONE
      MS0125  109184 ..  109197 +  -8.1  -4.84527   CTGTTAAAAATAAAG               CCACC TTCG GGTGG                TTTTTCGTATATGGA  90 34
      MS0126 NONE
      MS0127 NONE
      MS0128  110252 ..  110272 +    -2  -4.98531   ATGTTTAGAGAGGAT           TAA-AGATG AAAA CATCTATTA            TTTTTAATTTACCAG  65 23
      MS0129  110606 ..  110636 + -12.1  -4.71418   ATCAAATCTAAAAAA       TAACTCAGCTTAG ACTAC TTAAGCTGAGTTA       TTTCTTTTCACTATT 100 30
        topA NONE
        sUA5 NONE
        aroE  115041 ..  115063 +    -5  -3.51976   GCGAGTTAGTACGCC           GTAAAACAAT TTG ATTTTTTTAC           TTCATTTAGGAACTT  55 50
      MS0134 NONE
      MS0135  117279 ..  117289 +    -4  -5.00616   GCCGCTTATTTATAC                 TAAG CGC CTTA                 TTTTTTCAGAAGGAA  70 163
        nhaP  118652 ..  118689 + -10.6  -4.06611   CATATTTAGTCATTT   CGCCTGCATCCGCC TAGTATGAAC GGCGGATGCAGATG    TTGTTCTTATCATTC  93 32
        marC  121336 ..  121354 + -12.4  -5.47159   AGAAACATTCAGAGA             CAGGGGGG ATT TCCCCCTG             TTTTTTATCTTGAAA 100 47
        ftsY  123547 ..  123572 + -16.3  -4.58395   AAGTATACTAAGAAA         CAAGGCGAACA AATA TGTTCGCCTTG          TTTTTAGCCGATGAA 100 47
      MS0143 NONE
        emrE NONE
        rssA  127010 ..  127041 + -10.3  -4.86731   TGGCGAAATAAAAAA      GTGCGGTGAAA TTTTTCTATT TTTCACCGCAC       TTTTATTTGCAGAAC 100 30
        ptsN NONE
        sgaB NONE
        ulaA  131430 ..  131451 + -13.7  -5.07486   GTATAAATAACATTA           TGCCCTGGC TAAA GCCGGGGCA            TTTTTGTTAAAAGTG 100 48
        deoC  132483 ..  132495 +  -2.6  -3.53811   CGCGTTCCATCATAT                GGTG ATGCG CGCC                TTTGGCAAGCATGCG  48 229
        ahp1  134863 ..  134888 + -14.9  -4.96501   ATCGCTAAAAAAGAA         CCGCACTTTTA ATAT TAAAAGTGCGG          TTTGTTTTTCTGAAA 100 51
        fkpA  136075 ..  136107 +  -4.2  -3.93166   ATAACGAAAAATCTA      CCGCACTTTTTT GGTTATTAG ACGAAAGTGCGG      TTCCTTTTTTGCGGG  59 37
      MS0158 NONE
        dsrE NONE
        dsrF NONE
      MS0161  137820 ..  137848 +    -9  -3.69469   TTTCCCTCAATTAGC       G-CTGTAGGATCT TCAA AGATCCTACGGAC        TATTTCTTGACATAT  77 19
        rpsL NONE
        rpsG NONE
        fusA NONE
         tuf  142407 ..  142424 +  -9.1  -5.31275   CGGCAAATCTGAAAA             GGGGCTC GAAA GAGTCCC              TTTTTTATGGTGCAA 100 50
        cspR  143405 ..  143430 + -14.7  -2.80472   AAAATGGAAGAACGA         TGGCGAAGCGG GATA CCGCCTCGCCA          AATTTTTTCCTGCGA  95 336
      MS0170 NONE
      MS0171  145452 ..  145468 +  -7.3  -4.91109   CGCAAGTTTTTTTAA              GAACTTG CGC CGAGTTC              TTTTTATAATCAGCC  88 147
        ribB  146194 ..  146214 + -14.1  -5.15969   AAACAGATAGTAAAA            GTGCGGTAA AAT TTACCGCAC            TTTTTTGCATTACAA 100 48
      MS0174 NONE
        trkG NONE
        fldA  149610 ..  149623 +  -5.3  -3.53444   GAACGGTAGCGGGAG               GAAAG CTTG CTTTC                TTTGCCGACGAGTGG  59 485
      MS0177  151405 ..  151428 +    -6  -3.48024   TGAGTATAAAAAAAT          CTTGGCCG AGCAAAAG CGGTCAAG           TGTTTAGTAATAACG  61 187
      MS0180  155819 ..  155833 +   -10  -5.32396   TTAAGTAAAAAATAA               GGAGCA AAA TGCTCC               TTTTATTTTTAATGT 100 33
        nudC  158175 ..  158188 +  -2.4  -3.28712   TCAAGATAAATAGAA               TAGC TAAACC GCTA                TTGTAACCGGAGGAA  44 28
        hemE NONE
      MS0184  159997 ..  160009 +  -6.3  -3.24188   ATTAAGCTTTACACG                CTGTT ATT AACAG                TTACTGATGGTGTCG  61 96
        himA  160390 ..  160405 + -10.4  -5.60993   ATAATTATTTTTAAA              CCCTGC TTTT GCAGGG               TTTTTTTGTGACAAA 100 48
      MS0186 NONE
        glpR NONE
        glmS  161597 ..  161608 +  -5.8  -2.71011   ACCGACCGAAGCTAA                TGCG CACC CGCA                 TAGTTCAGGCAAAAT  55 26
        glmS NONE
      MS0190 NONE
        proP  164565 ..  164582 +  -5.7  -3.07344   TAAAAGGAAAAGCGC             TGAAATA GGGC TATTTCA              TCTATTGAAAAGTGC  54 18
      MS0192  165302 ..  165331 + -12.3  -5.41746   AAATGTATAAAAAAA       TACCGCACTTTGT TATT AAAAAGTGCGGTA        TTTTTTTGCCGAATT 100 62
        hepA  169415 ..  169441 +  -5.3   -5.4833   AATAAATTATAAAAA         GCTATTTTC CGATAACAA GAAAATAGC         TTTTTTATTAACTCA  84 49
        gdhA  171055 ..  171085 +   -17   -4.9218   AAACTTTGAAATTAT       CCACCGCACTTTGG CGT TTAAAGTGCGGTGG       TTTTTCTCATAAATC 100 58
        secE NONE
        nusG  179779 ..  179795 +    -8  -5.55769   CTTTCTATAATAAGA              GCAGGT GTAAA ACCTGC              TTTTTTATTATAAAA  93 60
      MS0206 NONE
        rplK NONE
        rplA  181145 ..  181161 +  -8.1  -3.22215   ATTCCACGCCTTGAT              TTTGTGA ATA TCACAAA              TGATTTTCTGGTTGG  70 82
        rplJ NONE
        rplL  182339 ..  182368 + -17.3  -5.36441   CGACTTTTGGTTCTG       GAAAACCCCGATG GTAA CGTCGGGGTTTTC        TTTTTTATGTAGAAA 100 61
      MS0211  182612 ..  182624 +  -3.4  -2.62244   CGTTATTGGTATAAC                GTGA AAAAA TCAC                CGTTTTATTGCAGAA  43 22
        rpoB  186905 ..  186949 +  -8.7  -2.66272   ATGCGAAAATTTCCG CTCAAAGTGCGGTAAAAAATT GAA AAATTTCCACCGCACTTTGAA TAAGTTTAACTCCGA  69 89
        rpoC  191291 ..  191316 + -14.7   -5.2291   AGCTCGTCGATTAAA         GCCCTCGGGAC TCTT GTTCCGGGGGC          TTTTTGTTATAATCT 100 76
      MS0214 NONE
      MS0215  192119 ..  192135 +  -2.3  -3.35535   TTACATTAATCGCCC              GTTTTTA TGG TAATAAC              TGTTATAATATTTGC  45 32
         mfd  195676 ..  195691 +  -6.1   -4.8143   AAAGCATTTATCGGG              TGCGG TATTTT CCGCA               TTTTTCACTTGTTCG  80 65
        gmhA  196386 ..  196408 + -12.1    -5.252   CCGGATCTTATAAGG           CTCCCGTAA CCGAA TTACGGGAG           TTTTTTATACGCATA 100 105
        glnQ NONE
        artI NONE
        artM NONE
        artM  199475 ..  199490 +  -4.8  -2.94298   GATTTTTTATTGGTT              TTTCTT ATTA AAGAAA               TAGATTTTTTAATCG  51 132
        mauG  200983 ..  201010 + -13.6  -4.83032   ATAATTTTTCGAGTG        CTTGTGGAAAGT TTAA GCTTTCCACAAG         TTTTATATTTAATGT 100 37
        polA  204794 ..  204808 +  -3.6  -4.80396   TTTATTTCATTTTTG               TTTTTG TAA CAAAAG               TTTTTGAATGTTTTA  67 388
        betT  206950 ..  206982 + -14.3  -4.25104   TTCCCTTAATAAAAA      GTGCGGTGAAAATTT GGA GATTTTTCACCGCAC      TTTTAATGAAGAGAG 100 46
        argC NONE
        argB  213438 ..  213452 +  -5.7  -3.15579   AACGGAAATTGCAAA               GGTAC ATTAC GTACC               TTAATAACGAATTCA  55 39
        argH  214917 ..  214942 + -12.7  -5.10461   TATAAAAACAGATTG         TAAGGACGCCA AGTT TGGCGTCTTTA          TTTTTATTGCATAAG 100 47
        recO  216693 ..  216710 +  -2.1  -2.79131   ACTTTTTACTCAGAC             TATTTTA CATT TGAAATA              ATTTGCCATGGTTTT  41 7
        rumA NONE
        spoT  220295 ..  220326 +   -11  -4.02396   TAACCCACTACATAA      CAAAAAGTGCGG TCAATTTT CCGCGCTTTTTG       TTTGGATTTTATTTA  93 42
        dgkA  221053 ..  221067 +  -2.9  -3.78775   TTCAATTCCCCAACC               GAAAA CGGGT TTTTC               TTTAATCATAAGGAA  52 381
        napF  225789 ..  225812 +  -2.4   -4.1196   AGATTAATCACTTCA          TCACCGCTTTG AAC TAACGCGG-GA          TTTTCAGACTCGGTT  55 139
      MS0249 NONE
        pssA  228320 ..  228372 + -16.7  -3.68359   ATGATCCTGTAATGC TGATATAAAACTGCGGTCGAAATTT TGA AAAATTTGACCGCAGTTTTTTATTA TTATGCTTTTCAGAC 100 29
      MS0253 NONE
      MS0254  231758 ..  231790 +   -10   -5.0916   AAACAGCCCTTAAAA      GTGCGGTGGAAATT CGCGA AATTTTAACCGCAC      TTTTTCTCTTGCGCC 100 69
        pyrG NONE
         eno  235096 ..  235129 + -15.5  -5.86465   AACTCGTAAAATTTA     CACCGCACTTTTGTT GAAA GATAAAAGTGCGGTG      TTTTTTTGTGTTATT 100 62
        mutT NONE
      MS0259  237071 ..  237090 +   -10  -3.25823   ATCGCACTGAAAGTA            GGATGCCA TGCT TGGCGTCC             TTAATATGACAAGAC  79 138
      MS0260 NONE
      MS0261  238180 ..  238211 + -14.7  -5.14985   ACTATAAAAAGAAAA      GTGCGGTAAAATT CGGTGA AATTTTACCGCAC       TTTTTATCTATTTAA 100 82
        typA  242033 ..  242068 +  -7.8   -5.4477   AAAACTTTAATAAAA    TAACCGCACTTTTGG GGCCAGA TCAAA-GTGCGGTTA    TTTTTTTAGGAATTT  93 44
        dapA  243585 ..  243612 + -14.2  -4.07535   ATCCGAATTATCTTT        TAATCCCCTGGC CCTT GCCGGGGGATTG         TTATTTATGAGAATT 100 40
        elaA  244086 ..  244108 +  -4.9  -3.53855   AAGTTAAACTTTTCC          CCGT-CTTTG CTGT CAAAGTGCGG           TATCTTTTTACAAAG  57 34
        nlpB  245183 ..  245211 +  -6.6  -5.00884   ATCATAATCGGACAA        CACCCCGTCGGG AGTAA TCCGAAGGGGTA        TTTTTTGGCAAAAAT  82 51
      MS0269  245718 ..  245735 +  -9.1  -6.14618   GGAAATAACAGAAAA             TCCGCGG TTTG TCGCGGA              TTTTTTTATTTTATA 100 44
        hslV  246359 ..  246369 +  -4.6  -4.88646   ACTTCCTTGCTGTTG                 CCGT TGA GCGG                 TTTGTTTTAGTTTTT  73 50
        hslU  247764 ..  247811 +  -9.4  -4.86001   TTTTATAATCGGAAT TGATAAAAGTGCGGTGAAAATT CAGC AAATTTTACCGCACTTTTAAAA TTTTTCTCCAATAAT 100 33
        cyaA NONE
        citB  255510 ..  255528 +  -7.4  -5.80364   AATTAAATTTTGAAA             CCGGCT TACCCGC AGCCGG             TTTTTTTATTCGCAT 100 49
      MS0279  256726 ..  256745 +  -8.6  -4.32571   TAACTTGAAGGAGAA            TAGCTCTC GAAA GAGGGCTA             TTTAATTTTATGTTC  89 38
      MS0280 NONE
      MS0281 NONE
        dapA  259678 ..  259698 +  -2.7  -3.29144   TTATTAGATAAGATT            TTTTATTTA GAT TGGATAAAA            TTATGAAAAAGCTAA  45 46
        rbsK  260598 ..  260627 +  -5.2  -3.34488   AGAGAAGAAACATTA       GCCTTTCTTAATG AACAA CATTAA-AAGGGC       GTTTTTAAGCAAGTT  57 2
        purR NONE
      MS0285 NONE
      MS0286 NONE
        gppA  269100 ..  269130 + -15.6  -5.35222   AAATTCTGCTAAAAA       GCACCGCACTTT ATCTCGC AAAGTGCGGTGC       TTTTTTATGAATTTT 100 43
        sbmA  272853 ..  272899 + -11.1   -5.1675   AATGTCTTTTAAGCC AAAATGACAAAAAGTGCGGTT TTTTT GACCGCACTTTTTGTTTTTTA TTTTTTGGTAAATAC 100 56
      MS0291 NONE
         hmp  275919 ..  275951 +    -5  -5.72053   AAACGGATCCTAAAA     GTGCGGT-AAAATTT TTCG GATTTTTGACCGCAC      TTTTTTATTTACTTA  86 62
        norB NONE
        norB  278409 ..  278441 +  -9.4  -5.56573   CGATAAATGATAAAA     GTGCGGT-AAAAATT TTTG GATTTTTGACCGCAC      TTTTTGTTTATTTAT 100 94
      MS0312  292738 ..  292776 +  -4.2  -5.12971   GTTAATTAACTAAAA  GGCACAAATATGGAGATT CAGAC AATCTT--TATTTGTGCC  TTTTTATTGCCTGTT  76 44
      MS0318 NONE
      MS0319  297542 ..  297562 + -15.5  -5.88565   TCACGGCATTTGCAA            GCCGCCTTA GTC TAAGGCGGC            TTTTTTTCTTATAAG 100 43
        corA  298923 ..  298943 + -14.1  -4.16943   GCTTTTAAGCTAAAA            GTGCGGTAA ATT TTACCGCAC            TTTTAGCATATGAAA 100 46
      MS0321 NONE
      MS0322  299919 ..  299939 + -10.5  -5.33866   ACTTTAAGTTCTAAG            CCTCGTTTA TGA TAAACGGGG            TTTTTTATAGCTTTA 100 34
        tpiA  301389 ..  301431 + -14.4  -3.65199   ATTGCGCTTTTTTTA GAAAACTGCGGTCAAAATTT TGT GATTTTTGACCGCAGTTTTA TTTGGCTAAGAAATT 100 81
      MS0326  302209 ..  302233 +  -4.3  -3.86307   TTATTAGCAGGCTGA          TTCGACGTC CTTGACT GACGTTGAG          ATTTTTTATTGAAAA  57 73
        secA  304963 ..  304995 +  -8.6  -4.79667   GCATAATTGATAAAA      GTGCGGTTAAAA TTTTTGATT TTTTGACCGCAC      TTTTTGATAGATTTT  93 35
        mutT  305441 ..  305464 + -10.3  -5.52023   GAATTGTTAAAAAAA          CAGCGAGTC AAAATA GGCTCGCTG           TTTTTTATTGCTGAT 100 31
        leuC NONE
        leuD  313192 ..  313204 +  -3.3  -3.53989   GTTAAAACTCTAGTG                TCGCC TTA GGAGA                TTGATTATGTCTATT  50 28
        gntT  314552 ..  314577 +  -6.9  -5.12971   ATTATTTATTCAAAA         GCCATGGTG TTATTATT CATCATGGC          TTTTTGTTAGCTCTT  88 44
      MS0339  318846 ..  318861 +  -6.8  -4.51238   TATTGACGTTTAATT              CGGCTT GAAA GAGCCG               TTTATCTTTTATAAA  76 28
      MS0350 NONE
        mazG  329702 ..  329718 + -12.3   -3.6849   TACCATAAAAATGAA              GGCGGTA TGC TACCGCC              TTCTTCAAATTAAAT  95 44
      MS0354  332131 ..  332147 +  -6.5  -5.04385   TAAATTCAGGATTTT              TGGTGGT CCC GCCGCCA              TTTTTTAGCAATGTA  84 251
        ampD NONE
      MS0366  338374 ..  338406 + -22.3  -4.56597   ATTATAAGTAAAAAA      CTGCGGTCGAAATTT TAA AAATTTCGACCGCAG      TTTTTCAGAAAAGAG 100 45
         ung  345296 ..  345307 +  -4.4  -3.45776   GAAATTGATTGGCAA                TTGG ACAC CCAA                 TTATCCTAGATTTAG  53 5
      MS0374 NONE
      MS0375 NONE
        mMT1  347682 ..  347701 +  -7.2   -3.2964   AATTTTTCTAGAGCG            GATATACC TTAT GGTGTATC             TTATACCCCAAATTT  65 82
        pfkA  348773 ..  348805 + -15.8  -4.64598   AAGCGGCTTGGTAAA      GTGCGGTCGAAATT CTCGA AATTTTGACCGCAC      TTTTTAAAGTGGTTC 100 84
        pdxA NONE
      MS0382 NONE
        rpiB  353448 ..  353484 +  -3.7  -5.04175   TTTCTGACGAACAAT    CCGCCTTATATTCATAT TGT ATCAAAAGATAAGGCGG    TTTTTATCTACTTGC  73 41
      MS0384  354571 ..  354600 + -13.9  -3.62572   TCAGCGAGTTAGAGA       TAAAAAAGAGAGT GAAA ACTCTCTTTTTTA        TTTAAAATGATAGTG 100 29
      MS0385  355192 ..  355241 + -18.3   -2.7747   ACAGAAAAAAGGACA TAAAGAAAAGTGCGGTAAATTTT TGTG AAATTTTACCGCACTTTTCGTTA TAAATTTAATTTTTG 100 48
      MS0387  357325 ..  357336 +  -2.2  -2.61467   TTGATATTCTGGCAA                GTTG TAAG CGAC                 ATTAATTCAAAATTT  40 9
      MS0388  357480 ..  357502 +  -4.9  -4.64861   ATCGGATTAAATTAT           TTAGCGCAA CCGCA TTCCGCTAA           TTTCTTTTCGAAGCG  72 3
        rsuA NONE
        proP NONE
      MS0393 NONE
        mdlB  365119 ..  365149 +  -9.1  -4.82901   GCACTAAAAGTTTTA       AATAGGCTATGCC TGATT GGCATAGTCTATC       TTTTTATCAACAGAG 100 86
      MS0398  368489 ..  368506 +  -5.6  -4.71426   TGCTTTAAGGCAGTT             CTACTC ATTTCC GAGTAG              TTTTATTACTAAGGA  74 217
        focA  369392 ..  369411 +  -9.3  -2.72855   TTAGTTGGGTGAGAG            TGACGGC AAATCC GCCGTCA             TCCTTGCAAGGTTTC  72 37
        pflD NONE
      MS0402 NONE
        pflA  372719 ..  372739 + -10.5  -5.65177   GAAGAAATAAAAAAA            CCGTCGTAA ACA TTATGACGG            TTTTTTTGTCACTAT 100 40
      MS0412 NONE
        uvrD  383501 ..  383517 +  -6.5  -2.94099   GAGAGGCTGAAGGCG              CTCCCCT GCT AAGGGAG              TATGTGGTCAAAAAC  58 173
      MS0416 NONE
        wbbJ NONE
      MS0418  386685 ..  386699 +  -2.8  -2.94595   TTTTTATTATTAATC               ACAACT GCA AGTTGC               TATATCATAAGACTT  42 107
        luxS NONE
        purT  388498 ..  388536 +  -9.1  -4.58685   AAAATCATGAATTTT  TGACCGCACTTT-GAATA AAAA TATGCCAAAGTGCGGTTA   TTTTTAACGGAATTT  88 41
        lpxB NONE
        rnhB NONE
        citT NONE
        mogA  392893 ..  392917 +  -2.8  -3.37655   GTTTCAGACCAAAAT          CCGCACGT CGCTGCTAA AAGTGCGG          TGCTTTTTTGCAAAG  47 9
        glnK  393312 ..  393339 +  -8.6  -2.75708   TTAATTCAACTCAAA        ACGGTAAAAATA GAAT TATTTTTACCGC         ACTTTTTTAAGGAAA  69 48
      MS0427 NONE
        perM  394850 ..  394867 +  -8.5  -5.72622   CAGCTAAATAAAAAA             CGTTTCT GAAA AGAAACG              TTTTTTATTTGTAAG  95 80
        fadR  397887 ..  397915 + -11.9  -5.63103   ATTGTTATAAAATGA        AAAAACCTCTTGA TCA TCAAGAGGTTTTC        TTTTTTTAATTACAA 100 40
        hisB  401454 ..  401500 +  -2.5  -5.32699   ATAATACGCCTCACA CAACGACGCACC-G-TTGT GAAAGCTAACA ACAATCCGGTGCGTCGTTC TTTTTTGCTCTTTAA  72 144
      MS0436  401727 ..  401740 +  -5.3  -3.53444   GAACGGTAGCGGGAA               GAAAG CTTG CTTTC                TTTGCCGACGAGTGG  59 179
        wcaA  409326 ..  409353 +  -4.1  -5.14965   TAATCCAACACAAAG        CTAAGGCGC CGAATTGAAA GCGCCTTTG         TTTTTTAATGCCAGT  76 38
        rpsP NONE
        rimM  411378 ..  411399 +  -2.9  -2.95113   TTGGGACGCTGGTTT           CTAACCTCG GGTA CGCTGTTAG            CTTTGAGTTTTAACA  42 22
        trmD NONE
        rplS  412621 ..  412638 + -11.3   -5.5604   CGCCATACAGAAAAA             GGCTTGG GTTT CCAAGCC              TTTTTTGTTAATTAC 100 54
        priA  418988 ..  419002 +  -2.2  -4.35483   TTTTGTAACTATTTT               TTATTT AGA GAATAA               TTTATTGTGGTGCAA  57 95
        ftsN  419841 ..  419865 + -10.9  -5.24129   TGAATTTTTCCGAAA          GCGTATTTAAT AGA ATTAAATGCGC          TTTTTTATGCGCACA 100 78
        acrR NONE
        acrA NONE
        acrB  424972 ..  425007 +   -15  -5.28826   AAATTATTAAATTTT    TAACCGCACTTTGA TCTTTAAT TCAAAGTGCGGTTA     TTTTTTATCAAATTT 100 56
        fxsA  425729 ..  425739 +  -6.8  -2.74371   AGTAGAAACTCTTTC                 TGCC GGC GGCA                 TCGTATTAACCGGTT  57 179
        groS  425984 ..  426000 +  -4.5  -2.83522   TCGGTTTTGACCAAG              TTTTGAA AAT TTCGAAA              ATTTCATAGAGGCGT  48 52
       groEL  427725 ..  427744 + -12.2  -4.87626   GGTTTTTTTAATGAA            TGCCACGT TTTT ACGTGGCA             TTTTTGATCTTAAAA 100 52
        fabA NONE
        lpxA  429235 ..  429252 + -11.3  -4.18197   TTTTCTCAAATAAAA             GGCTGTC TACA GACAGCC              TTTTCGCTAAAAAAT 100 42
        soxR  435691 ..  435702 +  -2.2  -2.51642   TTAATTTTTCGTTCC                TTGC TTCC GCAG                 ATTGGTGACTGGTCT  39 97
        rpsF NONE
        priB NONE
        rpsR  436670 ..  436683 +  -2.4  -3.10244   CGTTACTTCCGTACA               CTGA CAACCA TCAG                TAATTTATTAGAGGA  42 9
        rplI  437178 ..  437195 +  -9.8   -5.4833   AAAAATTGTTGAAAA             CCCGGC AATCAA GCCGGG              TTTTTTGTTGAGTAA 100 47
        vacB NONE
        spoU  440476 ..  440494 + -11.8  -5.27923   GGATGTAACTGAAAG             TGCGGTAA TTT TTACCGCA             TTTTTTATGCGCTTA 100 45
      MS0478 NONE
        pepP  443697 ..  443716 + -12.2  -5.70829   ACTGAACGATAAAAA            GTGCGGTA TTTT TACCGCAC             TTTTTTTGTACTATT 100 29
        dnaA NONE
        dnaN NONE
        recF  451564 ..  451598 +  -7.3  -2.84126   AATTGAACAATTACT     CTAGGGTTTGTTTAT AAAAG ATAAACAGCCCTTAG     CTTTCCGATTTGTAA  62 22
        gltX NONE
      MS0491  456284 ..  456306 +  -2.1  -4.45024   CGTGAAAAAGTGCGG           TTGAAAAAT GCGAA ATTTTGCAA           TTATTTCTTTATTCT  57 22
      MS0492  456420 ..  456476 + -14.1  -3.55444   GTTTTCCGTTTTAGC GTGCGGCTATCAAAAGTGATTTTTATC AAT GATAAAGATTATTTTTGCTAGTCGCAA TTTGGAAAATAAAGC 100 53
         pnp  458654 ..  458681 + -11.5  -3.02186   TAATTCTAAAGTTAA        TAAATAACCGG AGTTAA CCGGTTATTTA         TCCTTTGTGAGATGT  84 41
        nrfG  459858 ..  459870 +    -2   -4.7497   TGAGCTTTCCTTACT                TACT ATTCG AGTA                TTTTTAATGACTGAA  62 91
        srmB  461727 ..  461760 + -14.1  -3.53761   CAGTTAATAGCTGAC     AACAAATAAAGGAGC CTTG GCTCCTTTATTTGTG      TTTGACGGCAAATTA 100 34
      MS0496  462144 ..  462155 +  -5.8  -5.22312   GTCTGATTTCATGAT                CCGT ATGC ACGG                 TTTTTTCATGTAAAT  83 306
      MS0498 NONE
        proP NONE
        tatA  466584 ..  466599 +    -4  -4.92314   AAGAGCAGGCTTAAT              CCG-TGT TTG ACATCGG              TTTTTCTGAATTACT  70 27
        tatA NONE
        tatC NONE
        hemB  469142 ..  469174 + -20.9  -5.50774   TATTAATTTATAAAA      GTGCGGTCAAAAATT CAA AATTTTTGACCGCAC      TTTTTGTTTGTTATG 100 81
      MS0504  469286 ..  469302 +  -6.6  -5.00895   GTATCTTTTTCTAAG              GCTTCT AACGG AGAAGC              TTTTTGTATAATACA  82 51
         efp  472838 ..  472865 +   -15  -3.52113   TCAGCTTATTACGAA        CAAAAAGCCGGT TATT GCCGGCTTTTTG         TATTTATCGCGCCGT 100 42
        plsC NONE
        sufI  475874 ..  475902 +    -9  -5.38951   ATTCAGTGGATATAA        CACCATCTAAGT ATCTG GTTTAGATGGTG        TTTTTTATGTAACTT  95 50
         ffh  484793 ..  484812 +  -7.9  -4.85782   ATGCAAATGACAAGA            GGCTGAA TATTAT TTCAGCC             TTTATTTTTGAAAAG  88 45
      MS0520  485433 ..  485446 +  -5.3  -3.05463   TAAACCATTTTTGTT               TATGG CAGC CCATA                TTAAATAAAGAACCT  51 465
         tdh NONE
        dctP  491151 ..  491172 +  -5.9  -4.17316   AATCTGTCCAACCAA           GGTATCC ATTATGGC GGATACC            TTCTTTTAAAGAGGT  69 39
      MS0527 NONE
      MS0528 NONE
        mtlD  494440 ..  494452 +  -5.5  -3.33696   ATGCGCCAAGCACTT                CGCGA ATA TTGCG                TTGATTAAGCGGAGA  57 5
        uxaA  495998 ..  496014 +    -8  -4.08919   ATTTACAACAAAAAA              GCCTCT TTAAC AGAGGC              TTTCGTTTAAAATTT  81 63
      MS0534  498575 ..  498598 +  -5.2  -4.88067   AAGGATCATAATAAT          TGCCGCCGTG GCGA CATGGCAGTA           TTTTTGTCCGTAGGT  75 169
        dctP  506793 ..  506811 + -10.3   -4.3623   AATAATGAACGATTA             GGGCATG ATAAC CATGCCC             TTTAATTTTTGGTAT 100 39
        fabG NONE
        uxaC NONE
        rbsK NONE
         eda NONE
      MS0547 NONE
        apaH  511867 ..  511892 + -11.3  -5.80003   AAATGTTGATTTATA         GCCGAAGATCAA AGC TTGATCT-CGGC         TTTTTTATTTGTTAG 100 192
        proV NONE
        proW NONE
        proX  515237 ..  515252 + -10.4  -5.31456   TTTTAAAAGATAAAA              GCCTCG TTTC CGAGGC               TTTTTTGTCGGTTAA 100 89
      MS0558 NONE
      MS0559 NONE
        xseA  523103 ..  523135 +   -10  -3.84284   AAATTCATTCATCAG      TGATCGCTAAGGAA AATTG TTCCGTAGTGATCA      TTTGATCAATTTTAA  83 74
        ompC  524599 ..  524624 + -14.9  -4.61527   ATATCTATAGAATAA         TAAACCGCACT AAAA AGTGCGGTTTA          TTTTTGAGAAATTTT 100 47
        fabG NONE
        rpiB  527201 ..  527226 +  -7.7  -2.80994   GCAACCCGTATTAGA         CCTGCTTAGTT GTTG AATTAAGTAGG          TCTAATCCAATTGAG  64 40
        rbsK NONE
         eda NONE
      MS0567  529248 ..  529271 +   -14  -5.15634   GAACATAAAAGTTTT          GGGACAATAG TTTA CTATTGTCCC           TTTTTTAGTGAAATA 100 104
      MS0568 NONE
         tmk NONE
        holB NONE
        tatD NONE
      MS0572  533496 ..  533512 +  -7.9  -3.22314   GAAGCATAAGAATAA              GGGCGCT AAC GGCGTCC              TGCTTTTCATTTAGG  67 32
      MS0573  534927 ..  534943 + -12.3  -4.15884   CCCTAATGATGATGG              GAGCGCT TTT AGCGCTC              TTGTTATTTCATTCA 100 75
        dnaE  538465 ..  538497 + -12.9   -4.6575   TGAATAATGGAAAAA      GTGCGGTCAAAAA TTTCGTT TTTTTGGCCGCAC      TTTTCTGGTTTCTCT 100 34
      MS0576 NONE
        mmcQ  541025 ..  541041 +  -2.3  -5.12987   GTGCGGTAGAAATTT              TCGGAAT TTT ATTTTGA              TTTCTTTTTATTTCG  67 43
        rarD  542014 ..  542058 + -12.6  -4.76087   TAAAGCCTGATTACA ATAAAAGTGCGGT-AAAAATT TTCG AATTTTTGACCGCACTTTTAG TTTATTTGTTATCTG 100 72
      MS0582  544440 ..  544451 +    -3  -4.30014   CCCAACCGAATTCGT                CATT TTGT AATG                 TTTTGGGTTCATGCC  60 339
        uvrA  549664 ..  549699 + -15.8  -5.66338   AAAAATAAAATTTTT    GACCGCACTTTTCAATT TAT AATT-AAAAGTGCGGTC    TTTTTTATTCTATTT 100 33
        torC NONE
        bisC  553547 ..  553575 +  -7.5  -5.54338   ACGAATGACATAAAA        TCCCAGTCTAATA TTT TGATAGATTGGGA        TTTTTCTTTTAATTA  93 79
      MS0589 NONE
        mreB  554809 ..  554829 +  -9.7  -4.59376   ATTAAGTAAAAAAAA            GTGCGGTAA TTT TCACCGCAC            TTTTGATTTAGTAAT 100 64
        mreC NONE
        mreD NONE
      MS0594  557281 ..  557316 + -13.4  -5.43621   AAAGAATAATAAAAA    GTGCGGTCAAAAAATC TTGA GTTTTTTCGACCGCAC     TTTTTTATGATTTAT 100 32
      MS0600  562960 ..  562981 +  -3.9  -3.89055   TTGGTGATTTATTTC           TTTTAAATA GGAG TATTTAGAA            TTTATACAGATGTAT  55 63
        ccmA NONE
        ccmB NONE
        ccmC NONE
        ccmD NONE
        ccmE NONE
        ccmF  568156 ..  568172 +  -5.9  -2.80511   TAAATAGTTATCGGA              TAGGAAT CAA GTTCCTA              TCGTTACATTATAGG  56 34
        trxA NONE
        ccmH NONE
        nrfG  570159 ..  570169 +    -4  -4.43272   CCTCAAAACAAATAA                 TTCA ATC TGAA                 TTTTGCCTTTTCAGT  62 26
        gloA NONE
      MS0612 NONE
      MS0613  571573 ..  571604 + -13.8  -4.72007   ATCTTAAAAAAATAA      CCGCACTTTGATCC TAAC GAATCGAAGTGCGG       TTTATTTTCGTCAAA 100 43
        ppiB  579939 ..  579973 +  -2.1  -2.81628   TAACCCGTTATTTTA    TTT-GACGGAGCAGGC TTCG GATTGCGCCGTCTGAA     ATGTTTAATTTATTT  41 38
        ppiB  580602 ..  580619 +  -9.1  -5.24531   TTGAATAACGGATAA             GCACGGG AGTT CTCGTGC              TTTTTTGTAGGAAAT 100 33
        tatD NONE
        purM  582601 ..  582621 +  -9.8  -5.19879   GTATTTTATGTTGAA            GCCTAATC CTCTT GATTAGGC            TTTTTATCTTTCAGG 100 44
        purN NONE
        pyrR NONE
        surA  584946 ..  584961 + -11.8  -5.60689   AAATAATTGATTAAT              CCCGGC GTTT GCCGGG               TTTTTTATTATATAA 100 35
        ksgA  585934 ..  585958 +  -9.3  -5.24129   AGAATAAACGTTAAT          GAATGGCGGAC GAG GTTCGCCATTA          TTTTTTATAAAAAAG 100 34
        apaH  586837 ..  586857 + -14.1  -4.19238   GTTGAATAGAAAAAA            GTGCGGTAA TTT TTACCGCAC            TTTTGCCATTAAACA 100 50
      MS0640 NONE
        galT NONE
        galT NONE
        galT  601259 ..  601273 +  -8.6  -3.03124   CAATTATTAGCGAGG               GCGTAT CGC ATACGC               TCTTGACAAATAAAG  71 43
        galK NONE
        galM NONE
      MS0650  603701 ..  603721 + -12.6  -3.96624   CAAAGTCCCCCGTAG            GGGCGGAA TTTAT TTCCGCCC            TTTATAATAACACTG 100 98
      MS0651  604935 ..  604955 + -12.6  -3.98214   CAAAGTCTTTCGTAG            GGGCGGAA TTTAT TTCCGCCC            TTTATAATAACTGAT 100 81
         lnt NONE
      MS0653  606930 ..  606946 +  -8.7   -4.5442   TGCCTGAAATATGAG              CGGTTAC CAC GTGACCG              TTTTCTAATTCAACA  89 125
      MS0655 NONE
      MS0656 NONE
        rfbX NONE
        tagD NONE
        tagB NONE
      MS0660  613322 ..  613358 +  -2.6  -3.54784   AGCTAATGCTTCTAG   GTAAATTGACTAGCTTT ATAT AAATTTA-TCAATTTAC    TTAATTATATTAAAT  48 39
         glf NONE
        wcaJ NONE
      MS0663 NONE
        wcaA NONE
      MS0665 NONE
      MS0666  619772 ..  619793 +  -5.3  -4.11216   TTTGCAGGATAAAGA           TAAATATCGG TAT CCG-TATTTA           TTTTAAAAATGCGAG  66 163
        pepB NONE
         ndk  621805 ..  621824 +  -2.2  -5.25893   AATCCCTTTCGGAAT            TCAAATAC GTTT GTATTTTA             TTTTTTAATATCTAT  70 175
        metK  623150 ..  623169 +   -15  -4.27443   AGTTTAGGTTTTATC            CGGCGGGA ATTA TCCCGCCG             TTATTTTCCTGATAA 100 78
         gsp NONE
        arsC NONE
      MS0673  627491 ..  627512 + -10.1   -3.6106   ATCCGTGTAGGGTGG           GCTTGCCAG CCCA CCGGCAAGC            TTTCGAGATGTTAGA  82 322
        argE NONE
        vanY  630359 ..  630378 +  -7.8  -3.56092   AAAGGAACCTGAAAT            TGCCGGCA TAAT TGCAGGCA             TTTAAGAGCTAATCG  67 512
      MS0678  631514 ..  631529 +  -3.2  -3.37344   ATGAGTTATTGAAAA              CCGAAA AGGC TTGCGG               TTAGTTCCCTACGCC  48 29
      MS0679  631979 ..  631992 +  -3.7  -5.24416   AAATGCAGATTGATA               CCGGC TTCA GCCGA                TTTTTGTTGTAATTC  79 232
        tldD  635661 ..  635684 +  -9.5  -5.84432   TTAGGGTACTAAAAA          GGCCGGAGT GGTAAA ACACCGGCC           TTTTTTTATGTTATG 100 196
         hpt  636569 ..  636579 +  -6.8  -4.93316   CGCCGTCCATATCGC                 CGGA TAA TCCG                 TTTTTGCTGTTGTTG  82 314
      MS0685  637844 ..  637864 +  -4.7  -3.96705   TAATACCTACGATCC            CCATGATGA AGG TCATTAGGG            TTTGGGTTTTATAAC  59 110
      MS0690  643346 ..  643362 +  -5.9  -4.36914   AAAAATACCTATTCT              TAGACAG ATT TTGTCTA              TTTTATAAAAAGAGA  72 152
        pykF  644336 ..  644346 +  -2.4  -2.59565   GACGGATTTAGCTAA                 ACCC GTG GGGA                 GTATTCTCTACAATT  40 53
        mmsB  645287 ..  645304 + -11.3  -3.59649   TTAATTAGATGAAAA             GGAGCGA CTAT TCGCTCC              TTTAAAACCTTATTT  90 37
      MS0693 NONE
        srmR  647750 ..  647769 + -12.2  -2.85019   AAATATCATAAAAAA            TACCGCAC AAAA GTGCGGTA             TAAATTTTTGGAATT  84 71
        rpsO  653331 ..  653367 + -14.8  -3.39216   CTCCGCCATCCAATT   CAGAAAAGCCGTTATTC GAAA GAATAACGGCTTTT-TG    CTTTTTGACTGCAGG 100 300
      MS0705  657992 ..  658015 +  -5.2  -3.11289   GGGCGCGTTCCGCCA          TCGGCTGAGA ATTA TCTACGCCGA           TAATTTTGACATTCG  54 467
      MS0707  658344 ..  658360 +  -3.1  -3.04398   GCTATAATTTGCCAG              TTATTTT TTC AGAATAA              ATTTTAAAGGAAAAC  45 34
        aspS  660168 ..  660191 +  -4.6  -4.17701   TTATTGGACAATTTG          TAGGG-GCATG TCG CATACGCCCTA          TTTGTAATTTATAAC  62 41
        ntpA  660667 ..  660691 + -14.3  -3.39595   AAAGTGCGTGAATTG          CCTAGCACGGC AAA GCCGTACTAGG          TTATGCATAGTTCAG 100 30
      MS0710  661747 ..  661768 + -11.6   -3.8323   TACGCTTTTTTATCG           GGGCGAAC CAAGGT GTTCGCCC            TCTTTATTTGGAGTT  90 41
        ruvC  662359 ..  662374 +  -3.2  -4.63479   CGGTTAAAAATTTAA              CTGGTT ATCT ATCCAG               TTTTAATTTATACTG  62 26
        ruvA NONE
        ruvB  664103 ..  664135 +  -8.6  -5.30155   ATATAAAAACTTAAT      GTAAAAAGCTTATC ATTGC GGTAAGCTTTTTTC      TTTTTTAATTAGTAA  95 75
        cydA NONE
        appB NONE
      MS0717 NONE
      MS0718  668220 ..  668230 +  -2.6  -3.73308   TCGTACTGGGTACAA                 TAAA TCG TTTA                 ATTTTGTTTATTTTA  51 107
        fcbC NONE
        tolQ  669599 ..  669632 +  -7.5  -4.61527   ATTAATGTAAGCTTT     TTTATCGCACTTTAC TGAT GAAAAGTGCGGTTAA      TTTTTGAAGAATTTT  82 36
        exbD NONE
        tolA NONE
        tolB  673072 ..  673083 +    -3  -4.72386   AACCGTCGTGCAGTG                TTAG CATA CTAA                 TTTTTGAATAATTTA  65 486
        hofG NONE
      MS0725 NONE
      MS0726 NONE
      MS0727 NONE
        recC  679480 ..  679498 +  -7.4  -3.77484   AACTTATAATAAAAA             GACAGCAT TTT AAGCTGTC             TTTCCGGTTTTGGTG  73 118
        gltD NONE
      MS0732  687080 ..  687112 +  -9.4  -3.65722   TGCCATTTTCGTGTA      TAAAGTCTGTTTAT AAAAG ATAAACAGACCTTA      TTTACACATTCTTTT  80 213
      MS0734  688768 ..  688807 + -12.4  -4.88736   AAAGAATCTGATATA  AAAAATCCCCATTGAGCGG TAA TCGCT-AATGGGGATTTTC  TTTTTCTGAATAATG 100 125
        ompW  691827 ..  691850 + -11.1   -4.8487   ACTTGGTTAATAACA          GGGCAGTTA TCAAAT TAACTGCCC           TTATTTTTTTAATAG 100 94
        grpE  695370 ..  695406 + -10.3  -5.43329   ACCGGTTGATTAATA    GAAGAAAAGTGCGGTAA ATT TTACCGCACTTTTTGTA    TTTTCTTTTATTTTT 100 52
        plsB NONE
        xerC NONE
      MS0747  702058 ..  702085 +  -8.5  -2.98015   TTGATTGGAGTATTG        TTACGGATGCC TGGCAT GGTGTCCGTAA         TATATGCTGATTACA  71 57
      MS0748  718848 ..  718875 +  -9.2  -5.88197   TTTTATAAATGAGAA        TCCTTGTCGGTGT ACA GC-CCGGCAAGGA        TTTTTTTATATTTGG 100 83
        lacZ  722112 ..  722136 + -17.3  -2.62396   GAATTTTGTAATAAA          TAAGGGCACCT GTT AGGTGCCCTTA          TGATCTCGACGAATG 100 82
        nfnB NONE
        rimK NONE
      MS0758  731907 ..  731932 +  -2.1  -5.26875   CGCCTAATGAGGTCA         TTTCTTTAATTA AAA TAAT-AGAGAAA         TTTTTTCCTTCAACC  74 437
      MS0761  734966 ..  734976 +  -2.6  -2.62613   AAATAAAAGTTGCCA                 TTAA TCT TTAA                 ATGTTTACAGTGAAA  41 39
        tyrR  736154 ..  736170 +  -2.2  -2.53876   TTTTTTCTGATGTTA              GCGTTT TGAAC AGGCGC              TGAATTGCGGTAGAA  39 159
        lysR NONE
        azlC NONE
        azlD  738366 ..  738389 + -11.8  -5.71712   TTATCAATATAAATT          CAGCACTGCT GCGA AGTAGTGCTG           TTTTTTTATATAACA 100 157
        alsT  740092 ..  740116 + -10.1  -6.82322   TTTTGTAATAAAAAA          CGGTAAGTATT GTT GGTACTTACCG          TTTTTTTTTTTGTTT 100 95
      MS0769  741261 ..  741280 + -12.2  -2.76539   AATTTTTTATCAGGT            TGAGCCTG TTAT CAGGCTCA             TCACTTTATTACGTA  84 23
        cpsG  744041 ..  744064 +  -9.6  -4.13767   ACTATAAAAAAGAAA          TGCTATGGGG AAAC TCCCGTAGCA           TTTTAAAATACAAAA  93 115
        birA  748793 ..  748816 +  -6.7  -4.40311   CCCGCATAAAGTAAA          GGCTCCTTT TTTAAT ATAGGAGCC           TTTTGAATTATTTGT  74 32
        cafA  753018 ..  753067 + -22.5  -4.62984   AGTTATCCGTAAAAA GTGCGGTCGATTTTTCCGAAGTT TTAA AACTTTGAAGAAATCGACCGCAC TTTTATATATAATAG 100 51
        tldD  754680 ..  754701 +    -8  -5.38951   TTAAACAATAACGAA           GACCGTAC ATAAAA GTGCGGTC            TTTTTTATGTGAATT  95 37
        argD NONE
        argD  756144 ..  756165 + -10.9  -4.25502   ATAAAACCCTTTTTA           GCCAGAGTA TTTT TGCTCTGGC            TCTTTTCTTTTTAAA 100 164
        ptsG  757750 ..  757777 +  -8.5   -5.9663   AAATCAGTCAAAAAA        GACCGCACTTT TAACTC AAAGTTCGGTC         TTTTTTTTGCTATTT 100 47
        metF NONE
      MS0788  761787 ..  761815 +    -9  -2.60688   TTTAACGGTGCTTTA        GGGTCTGTTTAT AAAAG ATAAACAGACCG        ATTATCGCATCGTTA  69 5
        nlpD  765165 ..  765197 + -15.1  -5.50313   AAATGTAATTTCAAA      GTGCGGTTAAAAATT CAA AAATTTTAACCGCAC      TTTTTTCGTTTTGTA 100 33
        btuC NONE
        btuC NONE
        fepC NONE
        fecB  768925 ..  768943 + -11.8  -4.28049   TAAGAAGAGAACAAA             GGCGAATT AAA AATTCGCC             TTTTGCCGTTTTGAG 100 63
      MS0799 NONE
      MS0800  772809 ..  772829 +    -2  -4.18018   CGTAAAATCAAACGA           TATAAACTC AGCC GAGTT-ATA            TTTTGACTAACAAAC  54 180
      MS0801  773100 ..  773117 + -11.3  -5.24129   GCCTTAGATTAATAA             GATCCGC AACA GCGGATC              TTTTTTATAGAGCCA 100 43
      MS0802 NONE
      MS0803  775192 ..  775208 +    -8  -5.71712   ATTTATCAATAGAGG              CCTCCT TATAC AGGAGG              TTTTTTTATATAAGC  93 83
        purR  783475 ..  783494 + -10.8  -5.42131   ACTTGCAACAAAAAA            CGCCAAAT AAAA ATTTGGCG             TTTTTTATCTCATTA 100 110
      MS0813 NONE
      MS0814 NONE
        pepD  789208 ..  789252 +  -6.1  -5.08011   AAATTTGGAAAAAAA TGACCGCACTTTTTTGATT TATTCTACC AATCAAAA--GTGCGGTCA TTTTTTCAGGATTTT  83 50
        pqiA  793025 ..  793039 +  -2.8  -3.28712   AAACGCCAGCGGTCT               TGTGAT TTC AGCACA               TTATGACAACGCGGA  46 466
        proQ  794083 ..  794107 +  -4.4  -5.80003   GCGGCACAGTCAATA         CATC-CGTAAG TATT CTTATGTGATG          TTTTTTCTTTATTAG  91 73
         prc  796300 ..  796326 + -10.3  -3.19563   AATAATTTAGATCAT         TATGGGGATGT ATTAA ACATCCCTATA         TATTAATGATCTGTC  83 36
      MS0822 NONE
      MS0823  798600 ..  798617 +  -2.7  -2.67973   TTTTATTAAAACAGC             GCATGAA CTAT TTCATCC              TAGTATAAGTTATAT  41 112
        gloB  799287 ..  799304 +  -4.9  -6.06529   ATTTTATGTAAAAAA             CTGCATT TTTC AATGTAG              TTTTTTTTGTATCTG  93 50
      MS0825 NONE
       comEA  800001 ..  800044 +  -4.7  -5.33866   AATCCAATAGAAAGA ATAACCGCAC-TTGGAGC GCCAAAAAA GCTCAAAAGTGCGGTTAA TTTTTTATAAATTTA  80 44
      MS0828  801759 ..  801794 +  -8.4  -3.76379   TAATTAACCGCGTAC    CGCTTTAATCGCATCCG TCA CGGAT-TGTTTGAAGCG    TTTGATAAACTCTTC  75 18
      MS0830  803536 ..  803548 +  -4.9  -3.71284   ATCGTGTTTTTAGGC                TTCAT TTG ATGAA                TTGTATTGGTCACCG  57 198
        sstT  805521 ..  805556 + -10.7  -4.06055   CTATTGTTTAACGAC    TAAAGCTCTTTCTTT ATGAAC GAAGAAAGGGCTTTA     TTTCATTTGCGGGCT  93 57
        modF NONE
        hflC NONE
      MS0835 NONE
        mdaB NONE
        torD  809742 ..  809757 +  -7.5  -4.71382   CTCAACCAGTAAAAA              GGCGC CCCAAA GCGCC               TTTTTCAATAATTAT  83 42
         uup  813220 ..  813248 +  -5.1  -3.53811   AAGATAAAAAGTCGG        CGAGTAGCGCAGC TTG GTAGCGCAACTGG        TTTGGGACCAGTGGG  57 376
      MS0841  815313 ..  815336 +    -6  -3.48024   CTGAGTATAAAAAAT          CTTGGCCG GGCAAAAG CGGTCAAG           TGTTTAGTAATAACG  61 186
        acyP  822382 ..  822401 +   -10  -3.18044   GGTTATAAACATTTT            GCCGGTTT TGGC AAGCCGGC             TAGTTTTGTCGCCTG  79 214
      MS0848  824151 ..  824166 +  -7.6  -4.19817   AAACATTTCTTCACG              CACCAA TTTA TTGGTG               TTTTGCATAAATACA  78 287
        dacC  824880 ..  824935 +  -2.6  -4.07885   CCGGTTTTTCCCAGG CGCTGTTATCAAGCTCTTTGCCGAAA TAAC TTTCGATTAAACGCTTGGTAATATCG TTTTGAGGACGAGTA  56 247
      MS0857  831912 ..  831940 + -10.4  -3.33711   ACTTTCAAACAAAAA        CGGCTACTTAAA TAGAC TCTAAGTAGCCG        TTCGGTTTATGAATA  85 171
        seqA NONE
        caiC NONE
      MS0865 NONE
        aroC  843571 ..  843591 +  -7.5  -5.30155   TAACAAATTTTAAAA            GTGCGGTTA AAA TTGCCGCAC            TTTTTTCCTTGATGA  89 80
        mepA NONE
      MS0868 NONE
        htrB  846290 ..  846303 +  -2.5  -2.85585   CATTTTAGCGTTTGA               TTTTT CAGT AAAAA                TGGTCTGTTTTGGAC  42 90
         apt NONE
        dnaX NONE
      MS0872  849923 ..  849938 +  -2.6  -4.42047   TTTTCATAAAATAGT              TGGG-TA TGA TAGCCCA              TTATTATTTTTTACT  58 63
      MS0873 NONE
      MS0874  851435 ..  851459 + -16.5  -4.96848   TTAGGCGGGTAAAAA          GGCAAGCGGGT TTA ATCCGCTTGCC          TTTTTATATGGCGAC 100 42
      MS0880 NONE
      MS0881  858203 ..  858221 +  -7.4  -3.59981   TTCTGGTTGTTCAAC             CATTGGAC TGT GTCCACTG             TCTTTAATTATGGTC  67 59
        lysR  861317 ..  861341 +  -6.6  -4.46432   CATACAACGGGTTAA         TGCCTGTTGAT TTGG AT-AACAGGCA          TTTTGATCATTTTTT  76 26
        zntA NONE
        zntA  865477 ..  865509 + -12.9  -4.62471   CTTCAGTGAAAAAAA      GTGCGGTAAAAATTT TAA GATTTTTTACCGCAC      TTTTGTCTGTAAGTT 100 51
        fdhD  871358 ..  871378 + -11.2  -4.25104   TGGACGTTATAAAAA            TACCGAGC AAACG GCTCGGTA            TTTTAATGAAAAGCG 100 47
        ilvE  874901 ..  874920 + -12.2  -5.28176   AAGCCGATAAGAAAA            TGCCGAGT TTAC ACTCGGCA             TTTTTTATAGATAAA 100 44
        dnaK  878682 ..  878699 + -11.3  -4.09864   AAATAACTAATTTAA             GGGCGTA GCGA TACGCCC              TTTTAACACATGGGT 100 50
        dnaJ  880048 ..  880080 + -12.2  -6.02914   TAGTAAACAAAAAAA      CTGCGGTCAAAA AATCGAAAA TTTTGACCGCAG      TTTTTTTTATATAAA 100 114
      MS0908  888893 ..  888907 + -11.4  -5.33866   ATTATGACAGAAAAA               GGGAGC TTA GCTCCC               TTTTTTATCCGTTTG 100 34
         rfe  892998 ..  893013 +  -3.4  -2.98942   CATAGTTATCATTGA              TTTAAT AAGG ATTAAA               TATGTCTGAACGAAT  45 36
      MS0912  893821 ..  893836 +    -9  -4.58395   TAAAGTATGAATGAA              GCCTGA AAAT TCAGGC               TTTTTAACAGGTAGA  89 49
      MS0915  895519 ..  895539 +  -3.3  -4.88684   TATATGATTATTACG            CGGATTT AGTTTAA AGATCCG            TTTTATCTTTGTATT  68 44
        mET2  904454 ..  904492 +  -8.4   -3.2327   GATAAAATGAGCTTA  CCGCACTTAATGATGTT TGAGGC AAC-TTGTTAAGTGCGG   TTAATGCTGAATTCA  67 495
       comEC NONE
        mdlB  911625 ..  911649 +  -2.1  -4.32846   AAATTTAAGGACTTT          TAGGATTTATC GGT GTTAGAGCCTA          TATTTTTTATATCCT  57 207
        lpxK NONE
      MS0934 NONE
        kdsB NONE
      MS0936  914321 ..  914347 + -14.6  -5.52986   GCTGTTTTATGAAAA         TAAGGCATGAAC ATA GTTCGTGCCTTA         TTTTTTTGGTAGGAT 100 43
        uvrC  916235 ..  916267 + -12.1  -4.24606   ATTTTCTCATCTAAA      GTGCGGTAAAAAATC AGC GAATTTTCACCGCAC      TTTTCAGTATAAATT 100 41
        metE  918563 ..  918618 +  -8.5  -5.17576   GATTTTAAATAAAAA GTGCGGTCAAAAATTGACGATTTTT TTAGAT AAAAATCCGTAAAATTTGACCGCAC TTTTTTCAATTAATG  91 70
        gloB NONE
      MS0947  923796 ..  923815 + -12.2  -3.28785   AATGCGATAAAGACA            TCCGCTCT AAAA AGAGCGGA             TTCGGTATTTTGAGA  89 39
        gntK  934696 ..  934721 + -10.6  -5.15969   ACAACTAATATTCAA         GCGGTTATTT AAGAGA AAATAACCGC          TTTTTTGGCTTAAAA 100 110
        greA NONE
        ftsJ  939149 ..  939166 +  -2.8  -4.86731   TCAAGTGATAGACAC             CTATTA TGCGAT TAATAG              TTTTGTTTAGCACGG  66 60
        hflB  941155 ..  941181 + -12.5  -5.74288   TTGTATGAATATAAA         GCCTTTTTAGT GAAAA ACTAAAAAGGC         TTTTTTGTTATTTGT 100 41
        folP NONE
        cpsG  943544 ..  943565 +  -5.9  -5.30686   TACTGATTTGCGAAA           GCCAAGA GATAATAA TCTTGGC            TTTTTTATCGATATT  84 57
        nrdF  944861 ..  944900 + -10.2   -5.1361   TCGATCTTTAAATTA  AAAAGTGCGGTGAAATTT TGCA AATTTTTACCGCACTTTA   TTTTTTAGGGTTTGT 100 30
         fdx  945237 ..  945254 +  -9.1  -4.71318   CTAGTTGTGAAGAAA             GGCGTTC AATC GAGCGCC              TTCTTTTTTGATATT 100 37
        sdaC  952521 ..  952545 + -14.4  -5.26875   GATGGAATGAAAAAA          GCCAGTCAGT TTTTC ACTGACTGGC          TTTTTTCGTTAGAGC 100 53
      MS0994  975045 ..  975064 +  -5.8  -4.08064   TCTTGTATTTAATTA            TTGTG-CCA TAT TGGTCACAA            TTTTAAGAAAGCCTT  67 29
      MS0997  977391 ..  977420 + -10.2  -3.77157   TTCCGCATAAAAATA       CCGCAC-TTTAAC GGCAA GTTAAAAGTGCGG       TCTGTTTTTTATTAA  87 48
      MS1001 NONE
        cvpA NONE
        purF  983852 ..  983875 +  -9.6   -4.4009   AATAGCTAAGATTTC          ATAAGGCTCC GCTT GGAGCCTTAG           TTTTATCCGCTAAAA 100 46
        bioD  986764 ..  986782 +  -7.5  -5.89947   AAAATAAACCGAAAA             TCCTCAA TTAGT TTGAGGA             TTTTTTTTGGATTTG 100 34
        metH NONE
      MS1010  991418 ..  991441 +  -6.6  -3.89501   TTAGGCATAGTATCG          TGCTTCCGGC GTGA GCCGTGGGCA           TTTATCAAACTCTTG  66 102
      MS1011  991998 ..  992015 +  -3.4  -4.42386   GTTAGATAAATTCCA             TTGGAG CTCAGC CTCCGA              TTTTCTCAATCCCGC  60 36
      MS1018 NONE
        dsrE 1002130 .. 1002153 +  -7.6  -5.36441   CCATTAAAATAAAAG          GACATATATT TTGC GATATATGTC           TTTTTTATATGAAAA  89 84
        moaA 1004518 .. 1004528 +  -3.2  -4.04355   CAAATTTAGCCAGTA                 TCGG CGG CTGA                 TTTCGTCTGTTTTTT  55 15
        moaC NONE
        moaD NONE
        moaE 1005788 .. 1005820 +  -8.5  -4.21194   AATGGTAACAAAAAA      GTGCGGTCAAAATTT TAA GATTTTTTACCGCAC      TTTTAGCTACTAACA  80 33
      MS1026 NONE
      MS1027 1010925 .. 1010957 + -12.9  -4.43501   CGGAATATATAAAAA      GTGCGGTAAAAATTT TAA GATTTTTTACCGCAC      TTTTGTCCGTAAGTT 100 29
        pepN 1021861 .. 1021881 + -15.5  -5.38326   AATAATCCGGCAAAA            GTGCGGTAG AAT CTACCGCAC            TTTTTGTTTAATTAA 100 36
        pyrD 1022984 .. 1023014 + -17.1  -3.06162   ATATGTTTTTTAAAG       CAAAAGTGCGGTA AAAAA TACCGCACTTTTG       TATTCCGGTGAAGTA 100 40
      MS1036 NONE
        sUA5 1024665 .. 1024686 +  -3.8  -4.55295   GTGAAGGCAGTGGAC           CCTTAGAT CCGTTT ATTTAAGG            TTTGTTTATAAAAGA  65 6
        rsuA NONE
        lysR 1027004 .. 1027039 +  -9.2  -5.35222   AAACTCGCTTTATTT    AAACCGCACTTTTA AAAACCGA TAAAAGTGCGGTTG     TTTTTTATGAATTTT 100 45
      MS1040 1027917 .. 1027944 +  -4.1  -5.03945   AAGAAAGAAGTAAGA        GAAAGGCGAAC CTAACA GTCCGCCTTTA         TTTTTCTACTTATTC  76 459
        folE 1030238 .. 1030258 +  -9.8  -4.60808   TAAATAATCTTTAGG            CGCAGAAT TAAGT ATTCTGCG            TTTCTCTTTTTATGC 100 34
      MS1044 1030849 .. 1030865 + -10.9  -3.78321   TCTCGAAAGTGAGAG              GCAAGAG GTT CTCTTGC              TATTATTTGTTTATC  90 152
      MS1045 1031304 .. 1031330 +  -5.9  -5.42975   ATTTATTTTATAAAA         TCCTGATTGAA TTCAT TCCAGTCAGGA         TTTTTCTTTATATAG  86 63
      MS1047 NONE
        xthA NONE
      MS1049 1033478 .. 1033505 + -14.4  -4.74706   CTAAAGTTCAACGAA        TTAAGGGAAGAT AATG ATCTTCCCTTAA         TTTTTCAGTATTAGA 100 76
        grxB 1035962 .. 1035977 +  -6.1  -5.80003   ACAAAGCAAAAGTGC              GGTGC ATTTTC GCACC               TTTTTTATTTATTCA  93 128
        thrS 1038003 .. 1038027 + -12.2   -5.9003   TGATAATATTAGAAA          CGCCCAAATC ATTCA GGTTTGGGCG          TTTTTTTATTGCTTT 100 55
        infC 1038767 .. 1038792 + -11.1  -4.98103   TATTCTTGCATAAAA         CGGGCGGATCC TATA GAATCCGTCCG          TTTTCTCTTTTATTA 100 44
        rpmI 1039202 .. 1039216 +  -2.8  -3.85891   CGTATAAGCCGTTAA               GTAAGT TAA ACGTAC               TTTAGTGAATTTTTA  51 34
        rplT 1039662 .. 1039679 +  -9.1  -5.79595   GAAGCATAGATATTA             GGGCACC GTTT GGTGTCC              TTTTTTGTTTTACGG 100 47
        thiI 1046335 .. 1046357 +  -9.2  -4.67048   ATTAAATAACGAAAA           GGCATAGATT AAA ATTCTATGCC           TTTGTTTTAAAGTGC 100 36
      MS1064 1047694 .. 1047719 +  -9.1  -5.43487   TCTCATTTGATAAAA         TAACCGCAC GGTAAAAA GTGCGGTTA          TTTTTTATGTAATTT 100 42
        ccmA NONE
      MS1067 1050264 .. 1050288 +   -13  -3.09004   TTGAAAACATAAAAT          TAAGGACGCT AAAAA AGCGTCCTTA          TCATTTTACGGATAA  88 45
      MS1071 NONE
        rluA 1054610 .. 1054630 + -11.1  -2.76227   ATAGTTTCAAAAAAT            AGGGTGCCA TAT TGGCACCCG            TAAATTTATATTAAG  81 162
      MS1074 1055906 .. 1055926 +  -5.4  -4.73108   GCGAAAAAACAAAAA            GTGCGG AAAAATAGA CCGCAC            TTTTGCTTTTATCGC  74 12
      MS1075 1056494 .. 1056523 +  -2.9    -4.614   CCAGTCAATCGGCGT       GAAGAGGATAG AAGTTAAG CTTTCTTCTTC        TTTTGTGTACTTCAC  65 518
        mesJ 1070166 .. 1070186 + -14.1  -5.36441   GAATTAAGACAAAAA            GTGCGGTAA ATT TTACCGCAC            TTTTTTGTATAAAGG 100 34
      MS1093 1075641 .. 1075658 +  -2.7  -2.92917   AAAGAGGTTTAGTAT             GAGTAAT AGCA ATTACAC              CTGTTTTCATTTAGT  42 29
        vapI 1075985 .. 1076019 +  -2.8  -4.66609   TTTCAATGTTTAAAA     TAACGAAAGGCAGGTT CAC ATCCCGCCTTTAATTA     TTTTTAAATAAGATG  63 48
        lysR 1080363 .. 1080376 +  -5.2  -4.56791   ATTTTCAATCAATAA               GCGG CCTAAA CCGC                TTTGTCTTTTTACCT  71 82
      MS1103 1088700 .. 1088723 +  -2.4  -3.90291   AAACACCGTATTTCA          TCTCGGAA ACCTTTTG TTCCGAGC           TTTGGTTACCCGCAT  53 165
        leuB NONE
      MS1106 NONE
        nfnB 1093624 .. 1093646 +  -2.8  -3.55444   TGAAAACGGAAAATT           TTGTTTCT TATTTAT AGAAACAG           TTTAAACCGTAACCG  48 9
      MS1110 1093738 .. 1093751 +  -6.7  -2.58425   TAATCTAATCTAATG               CCTGA TTTT TCAGG                ATATTGATTAGTTTA  56 38
         chb 1095536 .. 1095551 +  -7.6  -4.50193   TCCGCCACAAAAAAA              GCACAA TTTC TTGTGC               TTTTCATTAATTGAT  82 168
      MS1115 1101786 .. 1101810 + -11.5  -3.81146   ACCGCCATAAAAAAA          CACCAATAACC TTA GGCTATTGGTG          TTCTTAATTAAACAA  90 83
        dedA 1103141 .. 1103183 + -15.2  -3.02434   ATATTCGTCTATGTT GTAATGAAAAAGTGCGGTAA AAT TTACCGCACTTTTTTGTTAA TAATTTGATTAAACT 100 187
        acrA NONE
      MS1129 1120942 .. 1120976 + -10.2  -4.13767   AATTTAAGTATCAAA     GTGCGGTCAAAA TTTTTGAATTT TTTTGACCGCAC     TTTTCCACTAAAAAG 100 102
        tolC 1122399 .. 1122449 + -21.6  -5.06735   TGAATTAGCGCTATA AAAAAGTGCGGTGAAAATTTCAAA ATT TTCGAAATTTTCACCGCACTTTTA TTTTTGTAATTTATG 100 49
      MS1136 1125752 .. 1125768 +  -2.9  -5.03145   TCTAATAACATGGTT              TTTACCG TCT CGGTGTA              TTTTTTGCCCGCTTC  73 346
      MS1138 1128019 .. 1128055 +  -8.7  -5.34381   AAACTTTACAAAAAC    CGACCGCACTTTATGCA ATC TCCGTCAAGTGCGGTCA    TTTTTCTTTAACTTT  95 40
      MS1139 1128485 .. 1128522 +  -5.2  -4.81551   AAATATACCTAAACA   GAGATATAATAAA-ATC AATTA GTTATTTATTATATCTC   TTTTTCATATAACTA  74 269
      MS1147 1135633 .. 1135649 +  -7.9  -2.53382   TCATTTTGAACCCTA              GCACGGC AAC GCCGTAC              TAGGTTACGCATAGT  63 97
        trpE NONE
        pabA NONE
        trpD NONE
        trpC 1140494 .. 1140518 + -12.9  -4.38927   ATCGGTTTTAAAAAA          TATCGGGGCCT TAA AAGCCCCGATA          TTTATTCTATCCAGA 100 30
        trpB NONE
        trpA 1142659 .. 1142703 + -11.6  -5.04175   ACCTGAAAAAATAAA TCCGCACCTTAAAAGCGGGGCA ACA TGCCACGATT--AAGGTGCGGA TTTTTCTATGGTTAG 100 47
        feoB 1144251 .. 1144275 +    -2  -4.45168   GTGAGGCGATCTAAT          CGTTGGTGCC ACTTC GGCATCACCA          TTTCTGTTTTGACCG  61 305
      MS1160 NONE
      MS1161 1146529 .. 1146541 +  -6.3  -2.95007   ACTTAATGTGTAATT                CCTTT GAT AAAGG                TACTCTTGTTTCTTT  58 418
      MS1166 1155139 .. 1155151 +  -2.7  -2.81208   CTGACTATTGCAGAC                CAAGT AGG ATTTG                ATATTTTACCTCCCA  41 470
         cls NONE
        gpmB 1170217 .. 1170237 + -11.1  -2.93073   TTAACCGCAAAAAAA            CGCCCGC AATAAAA GCGGGCG            TAATTATTCAAACAA  81 72
        proP 1176017 .. 1176029 +  -7.7  -3.56092   CCTCAAAATTCTACC                GCACT TTA AGTGC                TTTGAAAAATAATCC  71 97
      MS1179 NONE
        marC 1176831 .. 1176863 + -12.9  -5.86976   TCCATGAACAAAAAA      GTGCGGTTGAAATTT TGA AAATTTTCACCGCAC      TTTTTTATTTTATAA 100 87
      MS1196 1194733 .. 1194750 +  -5.6  -5.87996   AAAGCAAAAAAAAAA             CGATGA CTTAAA TCATCG              TTTTTTTGTTCATTG  91 70
        sixA 1197065 .. 1197086 + -12.3  -5.36441   CATCAAATTCACGAT           TCCCCGGTT TCAA AGCCGGGGA            TTTTTTATATAAGCA 100 206
        fepC 1200152 .. 1200166 +  -2.2  -3.54022   CTCAGGTACCGGTTG               TATTTT ATT AAGATA               TATTTATGCGAATTT  47 15
        fecB NONE
        btuC 1202904 .. 1202918 +  -3.6  -2.91807   GGCGCTTATTTTTTA               TTTATG ATG CGTAAA               ATTTAACTTTAATCG  46 5
        mdlB NONE
        cirA 1206716 .. 1206764 +    -6  -3.18617   TATAAATTCTAAAAA AAACGACCGCACTTTGGG CTATTTTCAGGTT CCCAAAGTGCGGTCGAAA ATTTTCAAATTTTTT  59 29
      MS1206 1207435 .. 1207446 +  -5.8  -2.66106   AAAAGCCTAACCCAA                CCCA CTCG TGGG                 TGACTTCTTCAAATA  55 519
        lysR NONE
      MS1211 1211821 .. 1211836 + -11.8  -4.53034   CGACCAACAAAAAAA              CCGCCG TTCC CGGCGG               TTTTCATTATCTAAA 100 100
      MS1213 1212523 .. 1212547 +  -2.1  -3.33003   ACACTAGCACCATTA          GGAATGGAATA TAT TGTTCGAATCC          TTCATCATTCTGTTC  45 160
        glcD 1220556 .. 1220582 +  -6.6  -5.06816   AAACTAAATACTAAA         GGTGAGCC GCACATAATTA GGCTCACC         TTTTTATTAGGGGCT  84 56
        araC NONE
        sfsA 1230282 .. 1230308 +   -11  -6.07627   ACTCCAACATTTCCG         GCGTTTCCTT CCCCACA AAGGAAACGC         TTTTTTTTTCGCCGT 100 118
        tyrS 1231729 .. 1231745 + -12.3  -5.28176   AATCAACATTAACCG              GGGCGTA ATA TACGCCC              TTTTTTATGGCTCCC 100 39
        rbsK 1232772 .. 1232808 +  -5.9  -5.03314   AATAGTTGGTAAAAA    GTCCATTGAAGCCTTAT ATT ATCTAGCTTTAATGGAC    TTTTTTGAAAATGAA  83 93
      MS1234 1232958 .. 1232971 +  -2.3  -3.14463   TTCTATAAAAATTTG               GCATG ATTA CACGC                TTGGTAAACAGACTT  42 54
      MS1235 1233974 .. 1233994 +  -8.2  -5.28176   GTACAGTACAAAAAA            GTCCGGCG CTTAT CACCGGAC            TTTTTTATGCCTAAA  90 255
         uup 1240850 .. 1240874 + -11.6  -3.93166   AACCAGCATAAAAAA          TGGCTAAACT CGTTA AGTTTAGCCA          TTCCTTTTTTAAAAG  93 51
        purR 1243156 .. 1243198 + -14.4  -3.39717   GCGAAAGCATATAGT AAAAAGTGCGGTTGAAATTT TTG AATTTTCGACCGCACTTTTC TTCCTATTACTAGGT 100 27
      MS1243 1244039 .. 1244059 + -14.1  -4.73108   TAATCTGACAAAAAA            GTGCGGTAA ATT TTACCGCAC            TTTTGCTTTTATCCG 100 38
        avtA 1248166 .. 1248213 +  -9.4  -4.32233   GATAAAAAATCAAAA AAATTAACCGCACTTTTGATCGA ATA TC-ATCAAAAGTGCGGTTAAAAA TTTTAAAATTTTTGT  93 56
      MS1257 NONE
        cysU NONE
        cysU NONE
        cysA 1260662 .. 1260694 +  -8.5   -3.4285   TTTTGAATGGCGGAC     TTCAGCCGGACGCC ATATCC GGCGTCCG-CTCAA      TTATCCGTTAAATAA  75 71
        htrB 1263531 .. 1263569 +  -2.2  -4.24326   TGCGCAATAAACATG   TTCGTCAAGGCAAGCCTG AAT CAGGCTTGCCAATTCCAG   TTTTGCCTGCTCTTT  57 324
        hemK 1264958 .. 1264981 + -12.6  -4.34737   GATCCCAAACAAAAA          CGGCATATAA GAAT TTATATGCCG           TTTATTGATTAATAA 100 39
        argR NONE
      MS1268 1267782 .. 1267799 +  -6.3  -4.21607   AATCTGGAACATTTC             GGTCAAT ATGC GTTGACC              TTTATATTCGATCCG  70 252
      MS1272 NONE
        csdB NONE
      MS1274 1272406 .. 1272425 +  -9.4  -4.29325   TCAAATACAAAAAAA            GAGATAGT TAAG ACTATCTC             TTTTGCATATTAGTG  93 75
        glnE 1277913 .. 1277939 +  -8.1  -3.46088   ATTTTTAATAAAAAA         GGGTTAAAGCA CAAAA TACTTTAACCC         TCTTTAATCAACTCT  72 66
      MS1284 1280442 .. 1280459 +  -8.4  -3.23492   ACCAAAACGATAAAA             CCCGCT CAAATA AGCGGG              TCTTAATATATGGTG  70 57
      MS1286 1281254 .. 1281283 +   -13  -5.35222   AAAATCCGAAAAAAA       CAACCGCACTTT TGCTTC GAAGTGCGGTTG        TTTTTTCTGAATTTT 100 58
        lppC NONE
      MS1289 NONE
        gmhA NONE
        osmY 1285569 .. 1285589 + -14.1   -5.4148   ATTTCACTAAAAAAA            CTGCGGTAA AAT TTACCGCAG            TTTTTTACTTCTTTA 100 68
        acrA NONE
        ccmA NONE
      MS1303 NONE
        tolC 1304900 .. 1304932 + -12.2  -4.80882   TGGGTTAAATAAAAA      GTGCGGTCAAAA AATCAAAAA TTTTGACCGCAC      TTTTTAATCTAACCT 100 29
        iscA NONE
      MS1308 1309536 .. 1309550 +  -3.5  -3.13177   ACTGTGATGGGATAA               TCGCA ATTTC TGCGG               TTACCTATGGACTAT  46 141
        sdaA 1311083 .. 1311127 +  -6.6  -5.07107   AAAATTTCACAAAAA CGTACCGCACTTTTA-CTG ATAGTTCA CGGATAAAAGTGCGGTCTG TTTTTTCAAAATTTC  84 83
        mrcA 1313581 .. 1313601 + -14.1  -4.49756   TAACCTATACAAAAA            GTGCGGTAA ATT TTACCGCAC            TTTTGCTATTTAAAC 100 49
        norM 1315719 .. 1315734 +    -9  -4.50988   ATAATCTGATTTTAG              GGCGTA ATCA TACGCC               TTGTTTTTCATATGA  89 37
        cirA 1318060 .. 1318075 + -10.4  -4.79752   CACCGGTCAATCTAA              GGGCAG TTCA CTGCCC               TTTTGTCTTATTCGG 100 45
        sbmA 1319882 .. 1319902 + -14.1  -4.87665   GACAATATAAAAAAA            CTGCGGTAA TTT TTACCGCAG            TTTTTATCAATGGAA 100 31
      MS1320 1324050 .. 1324068 +  -5.9  -2.52018   TGATAAATATTTACC             GGTCTGC ATATC GCCGACC             ACTTTGTTGATTGTC  49 428
         hns NONE
        purU 1326984 .. 1327001 +  -4.1   -5.8901   AAAAACACAAAAAAA             GTGAGCT TAAA AACTCAC              TTTTTTATTTTCTAT  91 40
      MS1329 NONE
        argS 1333501 .. 1333530 +  -9.4  -4.43877   GCACTTTTTTATCGT       CAAGGCAAGC AATTATAAAC GCTTGCCTTG        TTTATTTAGCGCTTC  93 50
      MS1331 NONE
      MS1332 1335594 .. 1335614 + -14.1  -5.88197   AAAATAAAGCAAAAA            GTGCGGTAA ATT TTACCGCAC            TTTTTTTATATTTGA 100 49
        smtA 1345537 .. 1345562 + -10.4  -2.83737   CAGTCACTGCGTGAC         AGCTCCCCCA GCTTCG TGGGGGAGCG          ATATTTTGCCTATTC  79 58
      MS1343 NONE
        modE NONE
        paaI NONE
        hemH NONE
      MS1347 NONE
      MS1348 NONE
        nfnB 1353651 .. 1353683 + -15.1  -5.03314   TGAATAATCTATAAA      GTGCGGTGAAAATTT TTA AAATTTTGACCGCAC      TTTTTTCCGGATCCG 100 34
      MS1362 1368240 .. 1368269 +  -7.3  -3.78953   TGAAGCTTCCCCATA       TTCCCCT-TGCTTT ATT AAAGAAGAGGGGAA       TTTGGTGATCGCACT  70 46
      MS1369 NONE
        tbpA 1377139 .. 1377163 +  -8.6  -5.35224   CAATAAACAAAAAAA          CGGCATTCAA AATCA TCGAATGCCG          TTTTCTTTTTATACA  95 35
      MS1372 1380970 .. 1380993 +   -14   -5.2166   CACTTTTGATAAAAA          TTGAGCGACA TAAA TGTCGCTCAA           TTTTTTGGGTTATTG 100 60
      MS1376 1384385 .. 1384410 +  -7.1  -3.12351   TTTAATCAAAAGTGC         GGT-CAAAAAAA TAG TTTTTTTGAACC         TTGGCTATGCCGACA  63 36
      MS1377 1384495 .. 1384522 +  -4.9  -4.45544   TTTATCATAAATTAA        GTCTTCTTCTG ACCTTA TAGGAGAAGGC         TTTTCATTAATACAC  67 6
        citT 1385962 .. 1385995 + -11.9  -4.58773   TTCCGACAATCAAAA     GTGCGGTGAAAAATT TAAG ATTTTTTTACCGCAC      TTTTACTTTCATCCA 100 47
        gcvR NONE
      MS1380 1387727 .. 1387759 +  -7.9  -5.73672   AATCATATAAAAGTG      CGGTGAATTTTAA TGAAATT TTAAAACTCACCG      TTTTTTTGATTATTT  93 39
        adhC NONE
      MS1387 1390979 .. 1391037 + -17.5  -2.86164   AAGCCAGATGTAGGG -GCGGGTCCTGTGCCCGCCC-GAAATACC TGT GATTTTAAAGGGCGGGCACAGGACCCGCC TCTACTAATTACAAA 100 49
      MS1393 1394666 .. 1394678 +  -3.5  -3.88787   TATGCCTAATTTTTA                TTATT CGG AATAA                TTTATGAAACTATCC  52 80
      MS1394 1395729 .. 1395781 + -11.5  -2.71364   ATATAACCGTAAGGA CAGGCTTTATGTCTGTCCGTTGT GTGTCCA ATTGGGGACAGACATAAAGTCTG TCCTTACGAGGATGG  83 35
      MS1396 NONE
      MS1397 1398565 .. 1398611 + -13.2  -4.17523   AGTTGGATAAGTAAT ACAAACGGTTGGATTTTGCAAA TTT TTTGCGAAATTCGACCGCTTGG TTTTAGAGCTTGTTT 100 27
        araC 1401535 .. 1401558 +  -5.2  -4.67353   AATACTCTATACATA          GCCTAGGATA TTTA TACCCAAGGC           TTTTTAAATAACTGC  74 73
      MS1404 1405318 .. 1405341 +  -8.2  -5.79595   CTTTAAGAGATAAAA          GTCATTTGGG AAAA CTCAGATGAC           TTTTTTGTTTTGCAA 100 104
      MS1405 NONE
        fabG 1406919 .. 1406935 +  -3.6  -2.55487   CTAAAAGATTACGAA              CTGCGG ATAAA CCTCAG              AATTTATTTAAAATT  45 42
        proP 1408366 .. 1408403 +  -9.9  -3.68738   ATCCGCCTGAAAAGT   GCGGTCGATTTTTACAG AATT TTGTAAGTACCGACCGC    TTAGTTTATTGCAAC  82 31
      MS1410 1410419 .. 1410452 +  -3.9  -3.97026   AAAATACATGCAATA     GACCGAACATAAGATG TGA CGTCCTATGT-CTGTC     ATTTTTTATTTGCAA  57 25
        nagC 1414414 .. 1414430 +  -4.4  -2.92111   TGCTCAGTTCGCAAT             CCGC-CT GAAA AGTGCGG              TCGATTTTTTGCAAA  48 199
      MS1416 NONE
        mdaB NONE
         tas 1418418 .. 1418460 +  -9.2  -4.84527   ATGGCGTAACGATAC AAGCGGTTGAATTTTGCAAA AAA TCTGCAAAAATCAACCGCGC TTTTTAATGTCTGCA 100 32
         aes NONE
      MS1420 1419937 .. 1419953 +  -6.5  -5.03314   ATAATGCTTAACAAG              CGGTTGA ATT TCATCCG              TTTTTTACAAATAAA  84 37
        fabG NONE
         tas 1421834 .. 1421862 +  -3.3  -5.60993   TGATTATTAGATAAA        AACTAACAAAT AATTAGG ATTTGTTAGTC        TTTTTTTCTAAACAA  82 38
        thiJ NONE
      MS1424 NONE
      MS1425 NONE
      MS1426 NONE
      MS1427 NONE
      MS1428 NONE
      MS1429 1426548 .. 1426563 +  -6.1  -5.64873   TTCGATAATCTCAAA              TCGGG CGTTTA CCCGA               TTTTTTATTGTTCCG  88 129
      MS1432 1427174 .. 1427213 + -10.8  -2.70128   AAATAGGGTCAAAAG  TGCGGTCGGTTTTGACAA AATT TTGCAAGAACCGATCGCA   GTATTATCTTTCCTG  81 35
        czcD NONE
      MS1435 NONE
        sppA 1430101 .. 1430113 +  -4.7  -5.00616   TGAATATCCGGTAGG                CGGGC GTA GCCGG                TTTTTTCCACAAAGC  75 442
      MS1438 1434775 .. 1434802 +  -5.7  -5.65927   CTCCTCTAACAAAAA        TACCGTTAG CTTATCATCA CTAACGGTA         TTTTTTATTTGCCTA  86 43
      MS1440 1436341 .. 1436370 + -14.5  -4.07246   ACAAGATAAACAAAA       GGCTGATTTCC-GT ATA ACAGGAAATCAGCC       TTTAATTTAAAATGA 100 42
      MS1443 1437902 .. 1437914 +  -3.4  -3.73072   TTAATCTCAACCACT                TCGA ATACC TCGA                TTTGGTCGCCGACTT  53 87
      MS1449 1444335 .. 1444387 + -19.5  -4.56597   AGCGACAAAATAAAA GTGCGGTCAATTTTGCTTAAATTTT ATA AAAACTTTTGCAAAATTGACCGCAC TTTTTGCCGAAAAGC 100 42
      MS1456 1451747 .. 1451763 + -10.1  -2.74263   CGGATTGGCGTTGCG              GCAGCTG CGG CGGCTGC              ATTTAAAAGTGCGGT  75 3
      MS1460 1455248 .. 1455263 +  -6.8  -3.30903   CTTACCTTTTTATCA              TCGGTG ACTT CGCCGA               TTATCGCCGCGTTTT  61 131
      MS1464 1459246 .. 1459260 +  -2.8  -3.12378   GTAGTTTTTTCCACA               GTTTTG TTG CAATAC               TTCACTCATCTGCTT  43 83
        fabI 1460152 .. 1460174 + -11.3  -3.51406   TTTATTCATCTCGCA           GGGACAGGT TTTAT GCCTGTCCC           TTAATATTTATAATA  89 49
        vacB 1462215 .. 1462235 +  -5.4  -5.49579   GTTTAATGGGAAAAA            GTGAGGTA TTTTT TACCGCAC            TTTTCTTTTTTCTAA  84 35
      MS1469 NONE
      MS1470 1462794 .. 1462808 +  -8.6   -3.6715   AAGACTACGGAAAAT               TTAGCC GCC GGCTAA               TTTAACCTTAAATCC  77 6
        pfoR 1469816 .. 1469838 +  -9.2  -4.78981   AAATACTCGAAAAAA           TAGCCACACA AAA TGTATGGCTA           TTTATTTTAATTAAT 100 104
      MS1482 1473219 .. 1473257 +  -9.3   -4.5442   TGTTGCATAAAAAAA  CAGTCGTTTCTGTTATTGT AAG ACAATAA-A-AAACGACTG  TTTTATACTTGCCGG  93 31
      MS1485 1474677 .. 1474690 +  -2.4  -3.53444   TAATGTTGTGCCGCC               CAGT CCAGTA ACTG                TTTACAACGCGATAC  47 226
      MS1502 1493925 .. 1493938 +  -3.1  -3.86311   CAAGGCTTAAAATAA               CCGACA ATA TG-CGG               TTTAGATTTCAATCT  52 26
        fusA 1495583 .. 1495625 + -18.8  -4.41548   ATTAGGGGTTATAAG ATAAAGTGCGGTCAAAATTT TAA AAATTTTGACCGCACTTTGC TTTTATCGGCTATAC 100 40
        ompR 1496535 .. 1496560 +    -9  -5.26875   TCGAATAATATAGTT         TAAGGGCGCC ATATTC GACGCCCTTA          TTTTTTAGTTAACAC  95 33
         orn 1503453 .. 1503476 +  -9.6  -5.20633   TTTTCCTAAAAAATA          AAACGGCTGA TTTT TCAGCCGTTC           TTTTTATCTGTTTTT 100 501
      MS1514 NONE
        amiC NONE
        mutL NONE
        miaA NONE
         hfq NONE
        hflX 1510640 .. 1510674 +  -7.2  -3.10537   TAACAAAAACGGGCA     CCGCAGCCATACAA CATCTAC TTGTATAACTGCGG     TATAATTTTAGACTA  63 52
        ahpC 1512687 .. 1512704 + -11.3  -5.60993   TAGGAACTGTTTTAA             GCCACAC ATTT GTGTGGC              TTTTTTTATGAAAAA 100 69
        ribA 1525065 .. 1525088 +  -9.6  -4.11692   AATAAGAAATAAATA          TAAAGCCCTG ATAA CGGGGCTTTG           TTTTAAGCATAAATA  93 29
        lolB NONE
        ispE 1526815 .. 1526830 +  -4.8  -3.00525   ACCGACAGAATCACG              GTTAAT TTTA ATTAAC               TCTAATTTCAAACCC  52 21
        prsA 1527856 .. 1527873 + -12.7  -4.04023   ATTATAAAAAACAAA             GGGCGCT ATAT AGCGCCC              TTATTGTTACTTGAT 100 50
        prfB NONE
        lysS 1534914 .. 1534938 + -10.1  -4.61482   TTAACGAAAAATCGA          CCGCACTTT TTTATGC AAAGTGCGG          TTCTTTTTTAAGGAA 100 45
        hybF NONE
        hypF 1538137 .. 1538162 +  -6.1  -5.16237   AAATTTACAAAAAAA         GACCGCACTTT TGTT AACGTGCGCTC          TTTTTTCATGGGGTT  83 383
        pepA 1542021 .. 1542054 +  -4.4  -5.18561   CCCTCAGTCACTGCG     TGACAGCTCCCCCG GCCTCG TGGGGGAGCGAACA      TTTTTTGCGTATTTC  76 70
        argE 1548717 .. 1548749 +  -7.2  -4.30034   AATAAAACAAAAAAA     GTGCGGT-AAAAAAT GCTT ATTTTTCGACCGCAC      TTTTGATGAAATTTT  78 39
        queA 1553422 .. 1553445 +  -2.5  -3.68859   GTTTATTACTAAAAA          TAATCATGT AAAGGG ACTTGATTA           ATTTTTTACCTTAGG  48 1
         tgt 1554649 .. 1554667 +  -9.6  -4.02468   TTATATAATCCAAAG             GAGCGTAT CCT ATGCGCTC             TTTCTCGATCTTTTT  87 43
      MS1560 NONE
        sirA NONE
        yajC 1555881 .. 1555894 +  -2.5  -5.66229   TACCGAAAGGCTCAA               TTAAA TCTC TTTAA                TTTTTTATTATTCCT  80 12
        secD NONE
        secF 1558776 .. 1558803 + -17.2  -2.90992   AAATCACGAAAAATC        GACCGCACTTTT TCCA AAAAGTGCGGTC         TAATTTAACGGAATT 100 45
        mltE NONE
        trpR NONE
        mtgA NONE
        dltE NONE
        mdoB 1564989 .. 1565002 +  -8.1  -4.76274   TACATATTACAAAAA               GCCCT CAAC AGGGC                TTTTATGTTAATTTG  86 98
        rnhA 1566775 .. 1566819 + -10.2  -5.15117   TAAAACAAGATTAAA CAAAAAGTGCGGTGAAAAAT CACAA AATTTTCACCGCACTTTTAA TTTTTTAAGGTTTTG 100 38
        serC 1568466 .. 1568482 +  -2.2  -2.53613   TTTATGAAAAAATTC              GAAGCG GAAAA CGCTTA              ATCTTCATATATCCT  39 8
        hisC 1569677 .. 1569690 +  -8.1  -3.02144   TCTGAAGTAATACAA               GGGGT ATTT ACCCC                TGTTAAAACCCATAA  68 31
        aroA NONE
      MS1576 1572065 .. 1572091 +  -6.4  -3.53811   GAGCTGTCGCGTAGC         GACTGAGGGGTA TTT TCCCCCTCCGCC         TTTCAGGCACCTCCC  64 337
        tbpA NONE
      MS1584 NONE
        tbpA 1579615 .. 1579636 +  -6.5  -3.65046   GCACTTTACACTATC           TCGGGCGTA GCAA TGCGCCCCA            TTATTACCCTAAAAA  64 55
        thiP NONE
        malK 1582902 .. 1582942 + -12.7  -5.36441   ATCCTAAAATAAAAA  GTGCGGTGAAAATTTCAAA ACT TTTGAAAAAATCACCGCAC  TTTTTTATCTCCAAA 100 45
      MS1589 NONE
        rimI 1585019 .. 1585039 + -11.2   -5.5112   ACGTACATAAAAAAA            CTGCGGTA TTTTT TACCGCAG            TTTTTTATTAGTAAA 100 40
        dadA 1588538 .. 1588570 + -11.4  -3.90744   ACCCCAATCTTAATG      CTAGGCTTGCGG TGCAAAAAT CCGCAAGCTTAG      TTATTTAACCCCAAA  93 44
      MS1596 1592836 .. 1592869 + -15.5  -2.97662   TTTTTTAGTCAACAA     TAAAAATGCCCCACA TACT TGTGGGGCATTTTAA      ATTTCATCTATTTGA 100 212
        ispA 1594734 .. 1594750 + -10.9  -4.90471   AATTTTTTATCCGTA              GGACACA ATT TGTGTCC              TTTTCTATTTTAGCT 100 39
      MS1601 1595611 .. 1595627 +  -9.5   -2.5639   ATTCTGTCAATAAGT              GTGCTAT ACG ATAGCAC              GGTTTTCTAATAAGT  72 115
        dAK1 NONE
        dAK1 1601274 .. 1601287 +  -3.9  -3.07355   CGGTGAAATAGGAGA               GATTA TGGT TAATC                TGGTTATTGTTTCAC  47 30
      MS1608 1601739 .. 1601756 + -11.3  -3.57161   CACTTCAAAAAACAA             CCGCACT TTTT AGTGCGG              TTATCCTTAATATTT  90 76
        rbsB 1606894 .. 1606926 + -12.2  -5.47159   TACATACATTAAAAA      GTGCGGTCAAAA TTTTTAATT TTTTGACCGCAC      TTTTTGTTTATTCAA 100 46
         fbp 1610972 .. 1611024 +  -2.9  -5.37043   ACACCGATAAAAACA CTCCTGAAATTTAGGGCCTGTTTAT CTTTT ATAAACAGACCCTAAGC--CGGGGG TTTTTTATCTAAAAT  72 40
        hflC NONE
        hflC 1614959 .. 1614975 + -12.3  -5.64274   AATAATTTTCCATAA              GGACGTC TAA GACGTCC              TTTTTTTATACATAC 100 36
        purA 1616475 .. 1616490 + -10.4  -5.80817   AATTAAAAAAACTAA              CCGCAC TTTT GTGCGG               TTTTTTTATGTTAAC 100 49
        rluA 1621129 .. 1621148 + -10.8  -4.85433   TCTTGCCGGATTTTA            TAAGGACG ACAT CGTCCTTA             TTTTTCAATTTATCT 100 138
      MS1629 NONE
      MS1630 1625256 .. 1625296 + -23.5  -5.09173   AAGTATATTCCAAAC  AAAAGGGCCGATTCCCGTA TCT TGCGGGAATCGGCCCTTTA  TTTTTTACCGTCTTG 100 47
         mrp 1628659 .. 1628690 + -14.6  -6.14618   TCCTTACAAACAAAA      GTGCGGTGAAAATT TTAA AAATTTCACCGCAC       TTTTTTTATTTTATA 100 42
      MS1643 NONE
      MS1644 1637556 .. 1637572 + -15.1  -3.53811   CAATTTGACTAACAT              GCCGCCC TAG GGGCGGC              TTTCAGCGAGGTCAG 100 33
      MS1645 NONE
      MS1646 1639221 .. 1639233 +  -3.3  -4.37527   GTTTCAACCCTGTAA                TCCGG ATA CCCGA                TTTTAATAATTCTAC  62 45
        sdhA NONE
        frdB NONE
        frdC NONE
        frdD 1648494 .. 1648515 + -11.7  -5.37345   AATAAAAAGAATTAA           GCCCTTTAT AGCA ATAAAGGGC            TTTTTTATACTTAAA 100 46
      MS1660 1652979 .. 1653000 +  -2.9  -3.20382   CAGGTCGTTGAGCGA           CCGGT-GCTA ACG TTGCTGCCGG           TTCGTCAATATCGCC  45 84
      MS1665 1657624 .. 1657653 +  -2.1   -3.6715   GTTTACTTCAGTCGG       GTGATGCCCGT AATCGTCA ACCAGCATCAC        TTTGCCGTTAGGTCG  49 379
        lysR 1683707 .. 1683738 +  -8.2  -4.46212   ATGACAGAATAGAAA      GCGCGGT-AAAATTT TCG AAATTTTGACCGCAC      TTTTATGCTGAACGG  84 37
      MS1692 1686217 .. 1686249 + -12.9  -4.15565   CCGTTTAATGAAAAA      GTGCGGTGAAAATTT TCA AAATTTCTACCGCAC      TTTTAGAATCATCCC 100 33
        sprT 1692054 .. 1692064 +  -2.4  -3.08046   AATTTGTTAATCTGC                 GCTG AAC CTGC                 ATTTTCAAATGACGA  42 359
      MS1705 1698738 .. 1698754 +  -2.3  -2.65808   GCTATTTTTGGCAGC              CGAAA TTAAGGT TTTCG              TGACTTATTGAAAAT  40 17
      MS1706 1699147 .. 1699162 +  -3.3  -3.76411   GGAATGTGCATAAAA              CGATT CTCAAA AATCG               TTTCGGTAATTTTGC  53 258
      MS1714 NONE
      MS1715 NONE
      MS1716 1705683 .. 1705694 +    -3  -2.77962   TGTAAAACGTGTTTA                TCTT GGTG AAGA                 ATTTAAGCTGTAAGC  44 1
        ptsN NONE
      MS1718 1707162 .. 1707191 + -10.1  -4.04576   TCAATCAAACAAAAA       GGACTGAACGC AATAATAC GTGTTCAGTCC        TTTCGTTATATAAAT  87 55
        suhB 1714993 .. 1715029 +   -14  -5.54403   ATCGAAAAATTATAT    AAAATGAGGGACAAAA ATAGA TTTTGTCCCTCATTTA    TTTTTGTTATTTTTT 100 40
      MS1731 1717154 .. 1717175 + -13.1   -4.7254   TTCCAATCCTATAAA           TAAAGGCGC ATTT GCGCCTTTA            TTTTTACTCAAAAGT 100 51
        gapA 1730580 .. 1730596 +  -9.4  -6.01187   AAATTCCAAACAAAA              CCGCTC TCTAT GAGCGG              TTTTTTTATTTCCTT 100 50
        rpsT 1750383 .. 1750402 +  -4.3  -5.58179   ATCGAATAAATAAAA            CCGC-ACT TTTAT AGTTGCGG            TTTTTTATTATCCTG  82 59
        serB NONE
      MS1759 1752703 .. 1752715 +  -9.1   -5.4505   GATATTCTTTAAAAG                CCGAC TTA GTCGG                TTTTTTATTACCGAA 100 39
        qRI7 1758275 .. 1758299 +  -2.1  -4.51238   TCGCTGGCCGATGAT          CGAACTTGAAG CAA TTTAGGGTTCG          TTTATCTTTTATAAA  59 7
         tdk NONE
      MS1765 1759241 .. 1759274 + -11.2  -5.07652   CGGGAACAGATCAAA     GTGCGGTCAAAAAA ATTAAA TTTTTTAACCGCAC      TTTTGTTTTACCCGC 100 78
      MS1767 1761378 .. 1761388 +  -2.6  -4.22346   CAAAAGTGCGGTCTT                 TTTT TCG AAAA                 TTTTAAATCCGTTTA  55 9
        cysZ 1763644 .. 1763662 + -13.2   -4.9725   GTTTTTATTTATTAA             GGTCGGTA GTA TACCGACC             TTTTTATATAAACGT 100 82
        cysK 1764765 .. 1764793 + -11.2  -5.29782   CCTTTAACCCCCTTT       GCGGTCAATATCA ATTA TGA-ATTGACCGC        TTTTTTATGACTGTA 100 69
        dapF 1780157 .. 1780191 + -13.6   -3.6284   TTTAACCGCACTTTT     CGCGCTCAAAGAGGGA ATT TCTCTATCTGAGCGCG     TTTCCAATGGTAATT 100 53
      MS1785 1780915 .. 1780934 +    -7   -3.0579   CAAGCGGAATAATTA            AGGGCGGG ATAA TCCGCCCG             ATTTTAAGCAAATTT  63 29
        avtA 1792903 .. 1792922 + -13.6  -3.69621   TTATTGAATCAACAA            CGCCTGTC CTCC GACAGGCG             TTTCGGATTATCAAT 100 47
        rdgC 1796060 .. 1796073 +  -5.3  -3.79623   TTAAGTAAAACAATA               CTGTT TTCA AACAG                TTTAATGCACTTTTT  61 63
        nhaA 1797474 .. 1797495 + -13.1  -4.45068   AAATTTCGGAAAAAA           TAACCGCAC TTTT GTGCGGTTA            TTTGTTATTACGCGT 100 50
        eutG 1798903 .. 1798923 + -14.1  -5.24129   AAACCAATAGCAAAA            GTGCGGTAA AAT TTACCGCAC            TTTTTTATGAAGAGA 100 56
      MS1803 NONE
        tra5 1800749 .. 1800763 +  -7.2  -2.97392   AGGTATAAACTTTAC               CGTTAA TTG TTAACG               TGCTGTTTTCGTCTG  59 373
      MS1807 1805468 .. 1805478 +  -2.6  -3.60818   TTTATTTCCCTTGGA                 TATT GTG AATA                 TTTGAGAAATTTTGA  48 79
        artI NONE
      MS1809 1807176 .. 1807204 +  -8.2  -4.69656   AAATCCATAAAAAAA        TACCGCACTTTT GTCAA GAAAGCGCGGTA        TTTTCTTGCCTAATT  86 45
      MS1814 1810950 .. 1810965 +  -6.1  -3.93769   CAATATTGATTTTTG              CCGCA ATAAAG TGCGG               TTCATTTTTTGCCAT  67 112
        rluA NONE
      MS1822 1819586 .. 1819617 + -10.1  -4.49756   AACGTCATTTCAGTC      TATCCCTCCCCCG CGAAGT CGGGGGAGCGAAA       TTTTCGTATTTCAAC 100 122
        folB NONE
        rhaT 1821989 .. 1822021 + -15.1  -4.87291   AATAACGATAAAAAA      GTGCGGTAAAAATTT TCG AATTTTTTACCGCAC      TTTTTGCTTAAGATC 100 36
         rho 1834409 .. 1834427 +  -8.9  -5.16572   TTAACTAAAGAAAAA             TGATCGC TTTAT GCGATCA             TTTTTTGGCTTAAAT  95 46
      MS1838 1834941 .. 1834951 +  -5.4  -3.53012   TCGTTGTTACTTTAC                 CGAA AAA TTCG                 TTTACACCGCCGAAG  57 434
      MS1841 1837049 .. 1837073 + -17.3  -3.76634   ACATATAAACAAAAA          GCCGCTGATTA ATT TAATCAGCGGC          TTCTATCTTTAAAAT 100 198
      MS1845 1841773 .. 1841784 +  -2.2  -4.13767   CAATTGAACGCAAAC                CGCGG GCG CC-CG                TTTTACGCTCAAGGG  55 170
      MS1853 1847193 .. 1847225 +  -4.1  -4.91712   CCCTCAGTCACTACG     TGACAGCTCCCCCG GCTTCG TGGGGGAGC-GATA      TTTTTGTGCATTACG  73 64
      MS1855 NONE
      MS1856 NONE
        nrdG 1850187 .. 1850219 + -12.9  -5.37593   GAATCGAATAAAAAA      GTGCGGTAGAAAATT TCG ATTTTTTTACCGCAC      TTTTTTAATTTAGGA 100 30
      MS1861 NONE
        proB 1853339 .. 1853381 + -15.1  -2.61264   ACCGCATAAGAAGTG CAAAAGTGCGGTCAAAATT ATCGA ATTTTTGACCGCACTTTAG ATTATAAATAAAACA 100 40
      MS1866 NONE
      MS1867 NONE
      MS1868 NONE
        rpmF NONE
        plsX NONE
        fabH NONE
        fabH 1858449 .. 1858468 +  -9.4  -4.18762   TTTAATATATAAACT            CCTCAATA TTTT TATTGAGG             TTTTCACTCGGAATT  89 36
        fabD 1859449 .. 1859468 +  -7.8   -3.5525   TAGCTTAATTATTCG            TGGTGGGT TTTC GCCCGCCA             TTTACCAGGGTCTAT  71 33
        fabG NONE
        acpP 1860759 .. 1860782 +   -14  -5.42131   TCAATAATTAATTCA          TTAAGGCGGT AATA ACCGCCTTAA           TTTTTTATCTCATTC 100 34
        dcuB 1862354 .. 1862398 + -19.7   -3.9392   TCAGACAATATCATC TTAAAAGTGCGGTCAAAATTT TCA AAGTTTTGACCGCACTTTTTA TTGTTTAAAGTCCGA 100 46
        nupC 1882672 .. 1882698 + -15.3  -4.25256   ATTGCCCGTAATTCT         CAACACCACGA GTAAG TCGTGGTGTTG         TTGTTTTAATCAAAA 100 87
        deoD NONE
      MS1901 NONE
        djlA NONE
      MS1903 1885088 .. 1885100 +  -2.7   -2.8165   TCGCCCGGATAAAAA                GTATT CAT AATGC                GTGTTATTTTAGCTC  42 16
      MS1904 NONE
      MS1905 NONE
      MS1906 1886733 .. 1886756 + -11.1  -4.63179   CAAAAATAACAAAAA          CGGCACTTT CAGTTT AAAGTGCCG           TTTTGCTTATTATTT 100 75
      MS1911 NONE
        smpA NONE
        ompR 1892907 .. 1892923 +  -2.1  -3.56541   TGACTAGGGGTTCCA              CCCCAAG TCC CATCGGG              TTATGTCATGATAAT  47 34
        cpxA 1894374 .. 1894398 + -12.9  -4.91109   TCAAACATATAAAAA          GGCGGGCTA ACTTAAG TAGCCCGCC          TTTTTATCATCCGAG 100 77
      MS1916 NONE
        pilF 1897989 .. 1898006 +  -4.1  -4.64334   CGTCAGGATTCATCA             TGTCTCCG TAC CGGGG-CA             TTTTATTCGGGAATT  67 60
      MS1918 NONE
        gcpE 1900210 .. 1900230 +    -4  -5.45726   TTATAATTCATCGTC            CGGTAC TTTTAAACC GTACCG            TTTTTTTAAACTATA  79 35
        hisS NONE
      MS1921 1902200 .. 1902229 +  -8.7  -5.39721   AAATTTAATAAAAAA       GGGTTAAG-TCTTC CGC GAAGTTCTTAACCC       TTTTTTATATAATGC  95 67
      MS1931 1913913 .. 1913928 + -10.4  -4.40358   GACAGCTATAAAAAA              GCAGGC ATCA GCCTGC               TTTTGTGGAATCAGT 100 107
        radC NONE
        radC 1920212 .. 1920228 +    -3  -4.55721   GGTTATAACGTTCAG              GCTTGA TCATT TTAAGC              TTTTGTGTAAAATTT  62 110
        rpmB NONE
        rpmG 1920846 .. 1920866 +  -2.6  -3.41878   GTTATCTATAAAGAA            GCTAAAAT CAAAT AATTTAGC            TTGTAAATTGAGAAA  47 11
         nei NONE
      MS1945 1922249 .. 1922265 +  -5.1  -5.03314   AATCCGTTAAAAGTG              CGGTGGA AAT TTTACCG              TTTTTTGCCCATAGA  79 399
      MS1947 NONE
      MS1948 NONE
        glmU 1924855 .. 1924879 + -10.1  -3.00525   CTCCGCCAAAATCCA          CCGCACTTT TTCATCT AAAGTGCGG          TATAATTTCCCCCAA  77 53
        srmB 1926270 .. 1926292 +   -15  -2.67008   TACGGTGATAAAAAA           TAAGGCGGTA ACA TACCGCCTTA           ACTTTTATTGTGAAA  95 33
        glyQ 1929319 .. 1929339 + -14.1  -2.52742   AAATCTCCCCCTTCC            CCCCTCTTT GCG AAAGAGGGG            ATGTTGTGAAAGAAT  93 45
      MS1954 1929951 .. 1929988 +  -3.3  -2.72144   TCAATTCCGCACAAA   C-CCCAGTCCCCCTCTTT AGC AAAGAGGGGCTAGGGGAG   ATTTGGCAGAAGTGA  43 179
      MS1955 NONE
        glyS 1932822 .. 1932839 + -11.3  -4.78661   AATGCAAAAAGTAAA             GGCTTGG GATT CCAAGCC              TTTTACTTTTTCACT 100 44
        arsC 1934833 .. 1934856 +  -9.6  -5.31275   TAACCTTATAATAAA          CATCGCTCTA TTTG TTGAGCGATG           TTTTTTATGATCCGG 100 51
      MS1960 1935127 .. 1935139 +  -3.4  -3.79419   TCATCGGGTTTTTAT                TAGG GCCTG CCTA                TCTTTTATGAACAGA  52 3
      MS1961 1935673 .. 1935686 +  -3.1  -4.75308   CGTCTTCCACCTGAA               TCTGG CTCA TCAGA                TTTTTACCTGTTAAT  69 195
      MS1963 NONE
        sPS1 1937486 .. 1937502 + -10.8  -3.44792   ACTAAAGATAAAAAA              CGGGGC TTACC GCCCCG              TTATCAATTAATCTT  87 36
        metJ 1938756 .. 1938802 + -20.6  -3.87815   AATATTAATTAACGC TTATTGAAATGAAAGGTACGGA AAT TCCGTACCTTTCATTTTTATAA TTTATCGCAATACCG 100 33
        mrcA 1947971 .. 1947995 + -10.2  -2.78384   CTAAATAACTTTAGA          GTCTGTTTAT CTTTT ATAAACAGAC          TCTAATAAAACAGAC  79 37
      MS1976 1948961 .. 1948986 + -16.3  -4.67011   AAAATCCTAAAAAAA         TGACCGCAGTT TTAA AACTGCGGTCA          TTTTTCAATGAAATT 100 40
      MS1982 NONE
        glpR 1955090 .. 1955115 + -10.5  -5.28826   AAAATCCTAAAAAAA         TGACCGCAGTT TTAA AAGTGCGGTCA          TTTTTTCTAAAGTTT 100 58
         lpd 1958225 .. 1958240 +  -7.6  -5.80003   CCGATAACAACAAAA              GGTAGA GCGA TCTACC               TTTTTTGTTTATTGA 100 46
      MS1986 NONE
      MS1987 1959270 .. 1959290 + -14.1  -4.53036   CTCAATAACAAAAAA            GTGCGGTAA AAT TTACCGCAC            TTTTGCTATTTATAG 100 33
      MS1989 NONE
        glpF 1961953 .. 1961978 +  -4.8  -5.40464   CTATGTAAATTTAAA         GGTTAGCTTA TTCAGT TAAGTTGACC          TTTTTATTTATGATG  83 55
        uhpC 1963736 .. 1963763 +  -7.1  -5.93252   TAAATAATGCGAAAA        GGAAGAGCAGT ACCTCA ATTGTTCTTCC         TTTTTTATTTTTAAA 100 60
        ugpQ 1964958 .. 1964983 + -16.3   -5.4477   AAATTTCCTAATTTT         GAACCGCACTT AAAA AAGTGCGGTTC          TTTTTTTCAAAATTT 100 46
        glpA NONE
        glpB NONE
        glpC 1969513 .. 1969536 +  -6.9  -5.32882   AATGGAAAATCAATC          TGTAACTTT AATAAA AAAGTTACA           TTTTTTGTCGTGATA  89 140
      MS1997 1970249 .. 1970280 + -11.8  -5.74288   GAGCCGGATCTCAAA      GTGCGGTAAAAA AATCAAAA TTTTTACCGCAC       TTTTTTATTATTTCT 100 55
      MS1998 NONE
      MS1999 NONE
      MS2000 NONE
      MS2001 1974276 .. 1974289 +  -5.2   -3.3506   AGAAAGTTTTTACCC               GCCG CGCTCA CGGC                TTCTCCGCCTTTGGC  54 314
      MS2005 1976174 .. 1976199 +  -4.7  -5.31456   CTTTTTTGTCCCTTA         GGCGCTATTGT CTTA AAAATAGCTCC          TTTTTTGTCCCTTAC  80 53
        frnE 1977941 .. 1977970 +  -9.4  -4.23988   AGGATAAATGAAAAG       CCGTCTGAAAGT TACCAC ACTTTCAGACGA        TCTTTTTTCATCTGC  89 41
      MS2009 NONE
        nemA NONE
        gloB 1981670 .. 1981697 + -11.4  -6.01187   GTTTTAAAGTAAGGC        CGTCTGAAAGTT TTCA ATCTTTCAGACG         TTTTTTTATTTCATT 100 77
        nemA 1983290 .. 1983300 +  -5.4  -3.51904   AACGTTTCGAATAAT                 GCTT TTT AAGC                 TGTTTCGCTTTCATC  57 365
      MS2018 1989923 .. 1989933 +  -2.6  -3.65581   AAATTAACCGCACTT                 TTAA CAA TTAA                 TTATTGGAAATTGGT  48 82
      MS2019 1992754 .. 1992769 + -11.8  -3.10975   TAGGCAAATAAAAAA              GCCCGC TATC GCGGGC               TCTTCAATAATAAAT  85 328
        eriC NONE
      MS2052 2010622 .. 2010654 + -13.6  -4.57341   TTCTATCAAATAAAA      CTGCGGTCAAAAAT CACAA AATTTTGACCGCAG      TTTTTAACAGGGATT 100 120
      MS2058 NONE
        trxA NONE
      MS2060 2016773 .. 2016806 +  -9.7   -4.3739   TTGATTTAACTAAAA     GTGCGGTCAAAAATT TGCA AAATTTTCACCGCAC      TTTTATGCCGGGATA 100 416
        malE 2024592 .. 2024617 +  -6.8  -4.19238   AATAGTTTTCTTAAT         TTGAGTGGGC TAATCC GCCCACTCCG          TTTTCAAATTCACCC  71 36
        malF 2026204 .. 2026235 +    -8  -3.51708   GGAATTATAAAAATG      TTTCGGGTTAAGGG ATTG CCCTTAACCCCCAG       TTGATTTAAGGAGTA  72 31
        malG 2027151 .. 2027185 + -11.6  -3.08679   AAAGGTTAAATTTGC     TTGTAATCCCCTCTTT AAC AAAGAGGGGATCAGAA     TATTAAATCCGGCAC  84 32
        malS 2029505 .. 2029544 +  -4.3  -5.14965   AATGCCAGTAATTCT  TTGGTGTAACTGATAGC TTCGTT GCGGTTGGTTACGCCGA   TTTTTTGATAAAGAT  77 121
        glgP 2034746 .. 2034777 +  -9.5  -5.14477   AGAAATAATCACTTT      TAGGCGGCTTCTT TCCGAT AGGAAGTCGCCTG       TTTTTTCACTGTATC 100 33
        malQ 2036925 .. 2036944 + -11.4  -3.28712   CAATGTGATTTTAAC            GGGTGCCG GATA TGGCACCC             TTATCAAAACGACGA  87 55
      MS2080 2039611 .. 2039625 +  -7.1  -3.66378   ACACTTCGCCGCGCA               GCACG GGACG CGTGC               TTTCGGTGAGCTGTA  67 410
      MS2083 NONE
        lysA NONE
         gst 2043804 .. 2043814 +  -6.8  -2.97925   CGGCTCCGCTATACC                 CAGC ATT GCTG                 TCTATCGTATGAAAT  56 227
         tas NONE
        mdaB 2052251 .. 2052283 + -20.1  -3.51556   AGCATAATTTGTGTT      TTCAGGCTGCCTGAA TTG TTTAGGCAGCCTGAA      TCTTTGAATTATTAT 100 34
      MS2095 NONE
      MS2096 2053562 .. 2053592 +  -8.5  -4.34353   TAAATTGATAAAAAA      CCGTCTGAAAACGAT CAG ATCGTT--CAGACGG      TATTTTTTATCTATA  89 38
      MS2098 NONE
      MS2099 2054945 .. 2054971 +    -3  -4.14392   CAATTTCAAACGGCA         TTTCAAAGCGGT TAA ATCGCATTTAAA         TTTTACAAATTAGAA  57 0
        araC NONE
      MS2107 2058945 .. 2058964 +  -2.8  -2.60079   AATTGAATATTACAA            CCTAGATG CGAT TATCTCGG             TGGGTTATCGGGTAA  41 21
      MS2108 NONE
      MS2109 2059487 .. 2059501 +  -8.6  -2.92293   TATCCAGCATAACCA               TCCGAA TAT TTCGGA               TATAATGTTCGACTT  65 170
      MS2112 2060985 .. 2060997 +  -4.1  -3.95153   CCGCCGATTTTGACA                TCGTA GCC TGCGA                TTTGTAGGTGGTTGA  57 519
        lysR 2064623 .. 2064640 +  -5.5  -5.34655   TCAGTCATAAAAAAA             AGCGTAC CTTT GTACGCC              TTTTCTTTTTAATTA  82 300
        pepD NONE
      MS2119 NONE
      MS2120 NONE
      MS2121 2068098 .. 2068111 +  -3.9  -2.54702   TAAAATTTCATTACA               CTTTT TGTT AAAAG                TCGCTTAGAATCTAT  45 4
      MS2122 2069373 .. 2069394 +  -4.3  -2.74604   GTTTTATTGTAATAA           GGCGCACCT GGTT ATGTGCACC            CTCTTTGTAACTTAT  47 55
      MS2123 2070194 .. 2070211 + -11.3  -4.75404   CGCCCAAACTAAAAA             CGGATGC ACAA GCATCCG              TTTTTGCTGAAATTT 100 41
      MS2126 2072426 .. 2072436 +  -2.4   -4.3767   AACAGACTGCCGTAT                 GCCG CAA CGCC                 TTTCTTCTGCTATCG  57 141
        lysR 2076067 .. 2076100 +  -3.7  -3.53779   GTTGTAATGCTCTTT     CAACCAGCCCACCGT TTCG ACAATGCGCTGGCTG      TTGCTGTTTTGCAAG  52 388
      MS2135 2079988 .. 2080005 +  -8.4    -5.098   TGCGCCCCATATTAA             GGCGGA ATAAAA TCCGCC              TTTATTTTATTTTTA  90 71
        kefB 2081866 .. 2081885 +  -7.2  -4.54727   AATAGCAAACTTGAA            GAGCGGGAT AAA AT-CCGCTC            TTTTCATTTCAGGCG  80 46
      MS2138 2082465 .. 2082496 + -15.4  -4.99435   TAACTAAGACTAAAA      GTGCGGTAAAAATT TAAG GATTTTTACCGCAC       TTTTTCATTGTTAAA 100 38
        fabG NONE
        fabG 2086618 .. 2086647 + -18.1   -4.9725   AAGTAAAGGGAAAAA       TGCCTGTCTGAAA CCAC TTTCAGACAGGCA        TTTTTATATCCCCAT 100 104
        marR NONE
      MS2147 NONE
      MS2148 2088420 .. 2088437 +  -6.9  -5.40072   CTTAAACATAGTAAG             GCGGGCA GGAA TGCCCAC              TTTTTTTGGGCAGGC  93 36
        nfnB 2089382 .. 2089411 + -18.1  -5.93252   TTTCAAATACTAAAA       TGCCTGTCTGAAA CCAC TTTCAGACAGGCA        TTTTTTGTTTTTACA 100 214
        nemA NONE
      MS2154 2093422 .. 2093442 +  -4.1   -4.1196   AGTGAAAGATTGGGG            GTATTAAAT GCC ATTTATTAC            TTTTAAAACTAACTT  62 19
      MS2155 2094685 .. 2094701 +  -4.4  -3.14344   AGGATTCTTTGAGCC              GAGCTG CTTCA CAGTTC              TTAATAACAAAGATA  50 29
        mhpC NONE
      MS2157 2097071 .. 2097092 +  -7.3  -2.90496   ATGACAAAATGCTAA           CCTAGGGTA TACG TACCCTAGA            TCGTTTAAGAAAAAC  62 123
      MS2164 NONE
        hsdM NONE
      MS2166 NONE
      MS2167 NONE
      MS2168 NONE
        hsdS NONE
        hsdR 2111442 .. 2111458 +  -7.9  -4.26881   TTTGAGCCGACACTG              CGCGGGT GGA AGCCGCG              TTTGGTTTTGTAGAA  76 375
        araC 2113651 .. 2113675 +  -5.5  -3.60475   CAAGCACCGCCGTAT          CCCGGAACGCC GAA GTCGGTACGGG          TTTGCAATGCCCCTT  59 408
        lysR 2116095 .. 2116127 +  -9.3  -3.57144   CTTGCAAATGCAAAA      GTGCGGTAAAAAA ATCGTTA TTTTTGACCGCAC      TTTGCACATCGCGGA  80 71
        pspE 2122483 .. 2122497 +  -4.9  -3.98383   AGACATGCTTTGTTG               CTGGC TTAAT GCCGG               ATTTTTTTCTAAATT  61 229
        glpG NONE
        glpR 2124390 .. 2124436 + -10.4  -4.77173   CCAAAATAAAACCGA TAAAAAAGTGCGGTAGAAAATT TCA AATTTTTCACCGCACTTTTGCA TTTATTTTCTAAAAA 100 52
        coaA 2127512 .. 2127524 +  -7.7  -2.58812   TTAACCCAGCCTTAT                TTGCG CAC CGCAA                TAGCTTCAATTTCCA  63 135
      MS2191 2132786 .. 2132818 +  -4.1  -4.60924   GCAGCGGATCAGCGG      CTCACTGCGCTTTAA TGT TAAAAGTGCGGTGGA      TTTTTGCAAAATTTC  69 431
        pabA NONE
        trkA NONE
        mscL 2136565 .. 2136584 +  -4.3  -5.69793   AGCGATTGCGGAAAA            TCTTCCT TTTATC GGGAAGA             TTTTTTATTTAATCT  85 39
      MS2197 2137078 .. 2137096 + -10.3  -4.61482   TAATCCGCATACAAA             CCGCACT ATAAA AGTGCGG             TTATTTTTTAGGAAA 100 38
      MS2198 2137825 .. 2137840 +  -4.6  -2.75268   ATTAAAGAATAAAAC              CTTCCG ACGA CGGACG               CTTTAAAAATACTTG  47 29
        slpA 2138618 .. 2138634 +  -5.2  -3.63895   TGTGGCGGACACGGT              CACTAA TCTTT TTAGTG              TTTGCAATCCTTGAA  59 20
      MS2200 NONE
         def 2139388 .. 2139410 +  -6.3  -3.11359   CTTAATTATCCCAAA           GGCTTCC GATTTTGAA GGAAGCC           ATTTCATTTTCAGAC  59 36
         fmt NONE
         sun 2141826 .. 2141852 + -12.4  -4.77157   TTGATACGTTAAAAA         GCCTGTAACC GTTTATA GGTTACAGGC         TTTTTAATAGATTAA 100 37
        greB 2147516 .. 2147537 + -10.9  -5.05113   TAAATTAACAAAAAA           GCTATCGCC GAAC GGTGATAGC            TTTTCTTTATATCAA 100 67
        acrR 2148882 .. 2148902 +  -2.7   -5.2894   TAATTAAAAGTGCGG            TCAAAATTT GGA AAATTTTAA            TTTTATTTTCTATTT  72 87
        dcuB NONE
      MS2217 NONE
      MS2220 2157707 .. 2157726 + -10.8  -3.53012   ACAGATAAAAATAAA            GGCAATTC CAAC GAATTGCC             TTTAAAAAAACGGAA  89 64
         cof NONE
        ccrB 2161840 .. 2161859 +  -2.1  -5.20781   GCAATTTTGCCGAAT            TTAACGC TATAAT GCGCTAA             TTTTATTTTATGGTA  67 57
      MS2227 NONE
        rpoE NONE
        rseA 2163442 .. 2163465 + -11.8  -4.46233   TTAACATTATTTTAA          TTCACCACCT TAAT GGGTGGTGAA           TTTGTTTCCGGTTGA 100 45
        rseB NONE
        rseC 2164884 .. 2164908 +    -8  -3.78953   GAGTATTAAATTAAG          GTCTGTTTAT CTTTT ATAAACGGAC          TTTAATAATAAGAAT  75 27
         cof 2167241 .. 2167273 + -12.9  -4.45386   TAAACTTAAGTAAAA      GTGCGGTCAAAATTT CAA GAATTTTCACCGCAC      TTTATTACTTTATTA 100 38
      MS2238 2172303 .. 2172316 +  -2.5  -3.29584   AAATTCGCAAACGTT               TAAAT GATT ATTTA                TGCTTTTATTCTGCA  45 23
        vacJ 2173173 .. 2173199 +  -8.9  -3.79419   TGTCTCAAGATGATT         TAAACAGTATC GACTA GGTACTGTTTA         TCTTTTATAAACAGA  79 9
      MS2240 2173748 .. 2173768 + -14.1  -3.66908   TCAACGTTAAATCGG            CCGCACTTT TAA AAAGTGCGG            TTAATTTTAGGAGAA 100 44
      MS2241 2175476 .. 2175500 + -15.9  -5.22312   CTATTATAAAGACAA          TAAGCCGTGAT AAA ATCACGGCTTA          TTTTTTAATATCAAT 100 73
        mutS 2179975 .. 2179998 +  -9.6   -5.4477   AATTACTCTGATTTG          CACCGCACTT TTAA AAGTGCGGTC           TTTTTTTCCGGATTT 100 30
      MS2245 2180579 .. 2180593 +  -2.8  -4.27584   ATTTATTCGGCGATC               TCAAGT TGT ACCTGA               TTTTCGCTTGCCCAT  58 146
        gyrB 2187292 .. 2187310 + -14.6  -5.28176   ATTAAGTTATAACTG             GGGCGTAC AGC GTACGCCC             TTTTTTATACATCAG 100 43
        fldA 2187753 .. 2187770 +  -2.7  -2.81604   CGCGGAAAACTGGCT             GCCG-AAT TTC GTTGCGGC             GTTATAATTTTGATG  42 1
      MS2251 NONE
      MS2252 2188510 .. 2188530 +  -6.2  -5.27476   AATATCCATAAAAAA           GCTGAA-CC TTTG GGATTCAGC            TTTTATTTTCTTAAA  84 43
        glpX 2190022 .. 2190053 + -10.3  -4.21676   GAAATATCTTAAAAA      GTGCGGTAAAAAT CCCCGA AATTTTACCGCAC       TTTTACCTGACTTAT 100 65
      MS2255 2191212 .. 2191248 +  -7.6  -2.55074   TATAGTTCAATTCAT   TTTTTCATTA-TGAGAC ATTT GCCTCAATAATGAAAAA    TACGTTCCGATTGGC  63 241
      MS2256 NONE
        dctP 2192375 .. 2192404 +  -6.4  -5.44837   TCCCTTCGATTCTTA       CCGGCCCTACTT ACTCAA AAGTGCGGTCGG        TTTTTCTGTTTTTTT  87 69
      MS2261 2195189 .. 2195208 +  -9.4   -5.4756   GCAAAAAGCAAAAAA            GTGGAATT TTTT AATTCCAC             TTTTTTATTACCATT 100 49
      MS2263 2196729 .. 2196747 + -13.1  -3.18389   CGCCCGAATATTTAA             GCCCGCC AAGGC GGCGGGC             TGCTTTTAATATTAA  91 522
        nlpD 2201520 .. 2201540 +  -3.1  -3.64703   TTTCGCAGCAAATTT            TTCGCCGCC CCA GGCCGCCAG            TTTCGCTACCAGCAG  51 215
        uhpC 2213813 .. 2213844 + -13.2  -5.42259   ATTTAAAATTTAAAA      GTGCGGTAAAAATT GCGA AAGTTTTACCGCAC       TTTTTTTCAAAATGC 100 43
        citB NONE
        baeS NONE
        uhpC NONE
        baeS NONE
      MS2289 2219651 .. 2219684 +  -6.8  -4.12902   AATTTTGACCGCACT     TTTAAGCCCGATAC CCCAAA GTAAAGGGCTTAAA      TTTTAAGGATAATTA  71 79
        potD 2222456 .. 2222476 +  -3.4  -3.67792   CGTTAAAAAGAGCGG            TGAAAAAC AACAA GTTTTTTA            TTTAAATCCGTATAA  50 112
        acrR NONE
        nemA 2226451 .. 2226487 +  -5.9  -5.03314   AATAGTTGGTAAAAA    GTCCATTGAAGCCTTAT ATT ATCTAGCTTTAATGGAC    TTTTTTGAAAATGAA  83 211
      MS2297 2226637 .. 2226650 +  -2.3  -3.14463   TTCTATAAAAATTTG               GCATG ATTA CACGC                TTGGTAAACAGACTT  42 54
      MS2298 NONE
        tra5 2228015 .. 2228026 +  -2.2  -3.94333   TACAATACGACCTTT                TTCG GAAA CGAG                 TTTGGTGTATTGGTA  52 49
      MS2300 2228805 .. 2228822 +  -5.7  -4.03234   TATTAAATACTTATA             TTAAACA TTCA TGTTTAA              TTTCTCTAAAACCGG  63 186
      MS2302 2230189 .. 2230212 +  -8.8  -3.12895   CACAAGCACAAAAAA          AGCCCTCATC TCTC GATGGGGGCC           TCTCTTCATAACAAC  71 56
      MS2305 2236670 .. 2236690 +  -7.6  -5.54079   TTAAATAATAAAAAA            GTGTGGTA TTTTT TACCGCAC            TTTTTTACTTTTTAG  93 33
      MS2308 2239508 .. 2239532 +  -2.9  -3.06133   ACGAGAAGCGGATAC          CTTAAAACG CGAGATT CGTTTAAAG          TTACCTCGCGGGTTA  43 125
      MS2309 NONE
        pitA 2241324 .. 2241355 + -15.4  -3.83318   AAGTAACCCCAAAAA      GTGCGGTAAATTTT GCCA AAGATTTACCGCAC       TTATGTTGTTCCAAA 100 58
      MS2311 NONE
        pcnB 2243454 .. 2243484 +  -5.8  -5.62219   TAAATATTATATCTA       TATATTTAAAAT CATTGAA ATTTTAAATATA       TTTTTTTGATATGTT  88 91
      MS2313 NONE
      MS2314 NONE
        aroE 2245366 .. 2245404 +  -3.8   -4.2828   AATGGTGTTAATTTT  TTCCAGCG-GGCAAACC ACATTC GGGCTGCGGCGCTGGAA   TTTTGATGAGTCCGC  62 155
        gpmA 2250577 .. 2250598 + -13.1  -5.27023   TAAATTGATAATTAA           CGCCTTTCT TTTC AGAAAGGCG            TTTTGTTTTTAAGCT 100 54
        araC NONE
        araC 2252426 .. 2252444 + -11.8  -4.51174   CGTTTCATAAAAAAA             TGAGCTGA ATT TCAGCTCA             TTTTACTTGTAATGC 100 23
         rpe NONE
         gph NONE
        trpS 2261482 .. 2261504 + -13.6  -5.38321   GTCAATAACCTGAAA           GCTGAATATC ATT GATATTCAGC           TTTTTTATACTATTT 100 189
        selA NONE
        selB 2267974 .. 2267994 +  -4.8  -3.07051   TAAATAAAAAGCTAT            TTTTCAGT TCAAT GCTGAAAA            TAATTTAATTCTTAA  52 143
      MS2340 2268688 .. 2268715 + -13.6  -5.95946   TGATTTAACATTCAA        TAAAAACCCGGT TTAT GCCGGGTTTTTA         TTTTTTTATTATTAA 100 54
         tag NONE
         imp 2285740 .. 2285763 +   -14  -4.25458   TTTAATAAAAGCGAA          TAAGGCGTTG AATT CAACGCCTTA           TTTATTACTGAAATT 100 36
      MS2363 2290212 .. 2290231 +  -4.2  -3.52849   GTATGTTGTAAGTGG            GCGGCACGG GCG CCG-GTTGC            TATTTCGTCTAATTG  55 84
      MS2366 2292357 .. 2292367 +  -2.6  -3.45592   TCACAAATATTTATT                 TATA AAT TATA                 TATTTAATAACAATT  47 21
        trmA NONE
        smtA 2294448 .. 2294475 + -14.2  -3.51633   GATAAAGCTAAAAAA        GTAGGGACGTCA TGTT TGCCGTCCCTAC         TTATATGCCGTATGT 100 114
        gltA 2299970 .. 2300011 + -14.7  -4.77757   AATTCTTAATAACAT AAAAAGTGCGGTGAAAATT TTAA AAATTTCACCGCACTTTTA  TTTTACTTTTTAAAG 100 39
        proP 2304576 .. 2304595 + -10.8  -4.04397   GATTTTCATAAATAA            CACACCAT GTTT ATGGTGTG             TATTTTTATGAAAAT  93 47
        purR 2306339 .. 2306365 +  -9.5  -3.22223   TATAGGCAAAAGACA         GGGCAATCTTT GGAGA ATAGATTGCCC         TTAATAATGCGGTTG  77 515
      MS2380 2309351 .. 2309374 +  -5.2  -4.42788   AATTCTGTAAAACCC          TGGCGGGC CAGAAAAT GCCCGGCA           TTTTCTACAGTTAAA  68 73
      MS2382 NONE
      MS2383 2311770 .. 2311796 +   -16  -5.38348   AAAAATCAGGAAATT         CAGACCGCACTT TTA AAGTGCGGTTTG         TTTTTTGATGTTTTT 100 41
      MS2384 2312069 .. 2312081 +  -3.5   -3.0439   GAGTGCTGAACAAAG                TTAAT TTA ATTAA                TGATTTATAGTCAGT   0 51
      MS2381 2309090 .. 2309101 -  -4.4  -5.78622   GCATTTCAAAAAAAA                GCAA ACGT TTGC                 TGATAGAATTAAGTT  91 217
      MS2379 2308059 .. 2308073 -  -3.6  -3.50853   TCCTTTTAATTAGAA               CTTAAT TTC ATCAAG               ACGTTTTTTATCAAG  51 5
      MS2378 NONE
      MS2377 2306339 .. 2306365 -  -9.5  -3.43676   TATAGGCAAAAGACA         GGGCAATCTTT GGAGA ATAGATTGCCC         TTAATAATGCGGTTG  79 48
      MS2376 2305824 .. 2305842 -  -3.8  -3.62176   AAGAATACGGTCAAA             CCCCCAAA GAA TTCAGGGA             ACGCTAAGGTCTGTT  52 75
        xylA 2301520 .. 2301541 -  -7.9  -5.26155   ATATAAATAGAAAAA           GGGCAGGGA TAAC TCCCCGCTC            CTTGTATCTACGACA  89 41
        xylB 2299975 .. 2300006 - -14.6   -5.2015   TTAATAACATAAAAA      GTGCGGTGAAAATT TTAA AAATTTCACCGCAC       TTTTATTTTACTTTT 100 40
         icd NONE
        acnB 2294448 .. 2294475 - -14.2  -5.24449   GATAAAGCTAAAAAA        GTAGGGACGTCA TGTT TGCCGTCCCTAC         TTATATGCCGTATGT 100 60
        hyaA NONE
        hybA 2289985 .. 2290001 -  -3.7  -4.60041   ACCGATGCCGAAAAA              TAAACGT TTA ACGATTA              AAGCCAAACAAATCA  69 103
      MS2362 NONE
        hyaB NONE
        hyaD NONE
      MS2359 NONE
        hypC 2285740 .. 2285763 -   -14  -3.45634   TTTAATAAAAGCGAA          TAAGGCGTTG AATT CAACGCCTTA           TTTATTACTGAAATT 100 100
        mipB 2281553 .. 2281572 -  -7.9  -6.09196   TCTAAAATAAAAAAA            GCACGAT TTTTAC ATCGTGC             CTGATTAAATTTTTA 100 52
        gidA NONE
        gidB 2278538 .. 2278554 -  -6.6  -4.60797   TTTTTACATATAAAA              GCGTAT TGATT ATACGC              ATATTTCCGTTTTAT  76 85
        atpB 2277302 .. 2277316 -  -3.4  -2.85784   TAAGTTAAGGAATTA               GCCCGA AGG CCGGGG               TTAGTTAAAAATTAA  44 37
        atpE NONE
        atpF NONE
        atpH NONE
        atpA NONE
        atpG 2273484 .. 2273504 - -11.9  -3.72576   CTTTTCTCCATTAAA            TTGCTGCGG CGC CCGCAACAA            TTTCATTTAATTCAT  91 0
        atpD NONE
        atpC 2271576 .. 2271607 - -14.6   -4.6526   ACAAACGCCTAAAAA      TAAAGCCGTTCCGA ATAA TAGGAACGGCTTTA       AGTGCGGTTAAAATT 100 39
         cof NONE
      MS2343 2269955 .. 2269975 - -14.1  -5.31275   TCTTACCATAAAAAA            GTGCGGTAA AAT TTACCGCAC            TTTTAGTGATTTTAC 100 58
        rsuA NONE
        mutT 2268688 .. 2268715 - -12.9  -3.19522   TGATTTAACATTCAA        TAAAAACCCGG TTTATG CCGGGTTTTTA         TTTTTTTATTATTAA  91 37
        bisC 2264031 .. 2264041 -  -5.4  -5.00884   ATTGTCGCCAAAAAA                 GTAC CAA GTAC                 ATAAAGAACCGCTGT  77 70
        dmsC NONE
        torD NONE
        napF 2262533 .. 2262543 -  -3.2  -4.09649   TATATGACAAAAAGA                 CTCC GCC GGAA                 TTCTGTCAGTGGCGC  57 40
        mscS 2261482 .. 2261504 - -13.6  -3.72051   GTCAATAACCTGAAA           GCTGAATATC ATT GATATTCAGC           TTTTTTATACTATTT 100 35
        xylB NONE
      MS2328 NONE
        araD 2255071 .. 2255095 - -12.8  -4.62336   ACCGCACTTTAAAAA          GCGGCTCGGC ATCCG GCCGAGCCGT          TTATTTATAAAACGC 100 30
        rhaT NONE
        eutG NONE
      MS2324 2252426 .. 2252444 - -11.8  -5.60993   CGTTTCATAAAAAAA             TGAGCTGA ATT TCAGCTCA             TTTTACTTGTAATGC 100 48
        nlpD NONE
      MS2319 2247609 .. 2247633 -  -5.7  -5.86976   TTACAAAACAAAAAA          GACCTCTTTGC AAA ACAACGAGATC          TTTAGTTTAAACCTA  91 38
         udp 2246747 .. 2246768 -  -3.7  -5.18371   GCGGATAAAATAAAA           GTACGCC GCAAAATA GACGTAC            TTTCTGAATTTAGCC  73 44
      MS2317 2246103 .. 2246120 -  -2.7   -4.4715   TCGCAATTCACAAAA             CCGTGAA TCCT TTCACAA              AAAACATATTGCCTT  60 86
        glpR 2244837 .. 2244850 -  -4.5  -4.56597   GGCGGCGTTTAAAAA               TGCCG GCTT CGACA                ATCTTAAAATCTATG  69 451
      MS2307 NONE
         sms 2236670 .. 2236690 -  -5.4  -5.72254   TTAAATAATAAAAAA            GTGTGGTA TTTTT TACCGCAC            TTTTTTACTTTTTAG  86 42
        tfoX 2228524 .. 2228537 -  -2.3  -4.74917   ATTAAAGATAGAAAA               GACGA CAAA TCGGC                TGGAAGGGCTGTTTA  66 288
      MS2294 2224304 .. 2224322 -  -2.4  -3.97836   AATAATAAAAACTAA             TGTCCC GCATTAT AGGACA             AAAGATACCTAAAAA  52 48
        pckA 2222602 .. 2222625 -   -14  -4.96848   TTTCCGACATAAAAA          TAAGCCCTCT GAAA AGAGGGCTTA           GGATTGAATCAAATT 100 47
      MS2291 2221013 .. 2221040 -    -7  -3.38812   GTTCTTTTAATAACA        GCCGCCGTTTAT TTTC ATCAACAACGGC         AACAAAATTTAATTG  66 239
        dadA 2219481 .. 2219493 -  -2.7  -4.60977   AATATAAGCAGAAAA                GCTTT TGA AAAAC                AAGGGTTTAAACTTT  65 229
        napF 2211447 .. 2211462 -  -4.6   -3.3579   AAACTTCTTTAAATA              GGGGGT TGAT ACGCCC               GTTCTTTTGTTTTAT  53 47
        napD NONE
        bisC NONE
        napG NONE
        napH NONE
        napB NONE
        torC 2205487 .. 2205510 -   -11  -5.67967   AGCAGGATAAAAAAA          GACCGCGCTT AAAA AAGTGCGGTC           GGTTTTTTCATATTT 100 54
        ftsB NONE
        ispD NONE
        ispF NONE
      MS2273 2202869 .. 2202889 -  -5.3  -3.34801   AAAACAGCATAAAAT            CGACCGCAC TTT GAGCAATCG            GGCGATTCGTTATTA  57 42
        surE NONE
      MS2271 NONE
      MS2270 2201157 .. 2201170 -  -5.2  -3.50853   GTGCTTGAACTACAA               GCCG ATAATA CGGC                GACGGCAATAGGTAA  57 81
        nlpD 2199876 .. 2199894 -  -7.4  -5.64274   GCATTGATAAAAAAA             GCCGATCA TGT CGATCAGC             TTTTTATCAAATTAA  93 42
      MS2267 2199583 .. 2199596 -  -2.3  -3.14463   AAGTCTGTTTACCAA               GCGTG TAAT CATGC                CAAATTTTTATAGAA  42 54
      MS2266 NONE
        fAA1 2196729 .. 2196747 - -13.8   -3.1855   CGCCCGAATATTTAA             GCCCGCCA AGG CGGCGGGC             TGCTTTTAATATTAA  93 37
      MS2264 NONE
        hslO 2195189 .. 2195208 -  -9.4  -5.54079   GCAAAAAGCAAAAAA            GTGGAATT TTTT AATTCCAC             TTTTTTATTACCATT 100 39
        rfaF 2193606 .. 2193623 -  -2.6   -3.6579   AATTTATCCGAATAA             CGCACT AAACAA AGGGCG              ATTTCCATCAACAAA  48 80
        rfaF NONE
      MS2258 2192301 .. 2192316 -  -6.8  -4.03885   GCTGAAAAAAATCAA              CGCCTC TATT GAAGCG               GATCGTAAAAAATAA  69 90
      MS2253 2188510 .. 2188530 -  -7.6  -5.30686   AATATCCATAAAAAA            GCTGAACC TTTGG GATTCAGC            TTTTATTTTCTTAAA  89 49
        pspE 2183887 .. 2183913 - -10.9  -3.56675   TAACGGAAGTAAAGA         GGCTGCTCTTT TATTC AATGAGCAGCC         TGTAAGAAAAAGTTG  89 182
        miaB 2182486 .. 2182512 - -12.4  -3.59293   CTAAATTCAAATTAA         GGCTTGTTACCC CAA GAATAACAAGCC         CCATCGTTTTTTAAC  95 36
      MS2246 2180476 .. 2180507 -  -8.2  -5.27938   AGGCGTAAACAAAAA      TAAGGCTTGTAA TGTTACTG CTACAAGCCTTA       ATTAAGAAATATTGA  90 84
        recA 2176090 .. 2176110 - -11.2  -5.07941   AAAATGATAGAAAAA            GTGCGGTA TTTTT TACCGCAC            TTTTGAACGAAATTT 100 39
        recX 2175476 .. 2175500 - -15.9  -3.91882   CTATTATAAAGACAA          TAAGCCGTGAT AAA ATCACGGCTTA          TTTTTTAATATCAAT 100 58
        carA 2170730 .. 2170752 -  -5.6  -4.20368   TGAGGGTAATATAAA           GATCTCAACG CCT CATCAAGATC           GATTCCCCTCTTTAG  66 207
        carB 2167241 .. 2167273 - -12.2  -4.47271   TAAACTTAAGTAAAA      GTGCGGTCAAAATT TCAAG AATTTTCACCGCAC      TTTATTACTTTATTA 100 72
       comFC NONE
      MS2233 NONE
      MS2232 2164844 .. 2164859 -  -6.1  -5.52096   AAACTCAATAAAAAA              TCGGC ATTTGA GCCGA               TTTTATTGAGAGTAT  86 76
      MS2224 2160398 .. 2160409 -  -3.6  -2.70298   GTTTTTAATTATAAC                CGGA TTTG CCCG                 TTAAGCTAGCTTTAG  45 3
        ilvB NONE
        ilvH NONE
         ppa 2157703 .. 2157730 - -14.4  -5.03994   TGCTACAGATAAAAA        TAAAGGCAATTC CAAC GAATTGCCTTTA         AAAAAACGGAAATCG 100 44
        ilvD 2155599 .. 2155639 -  -9.9  -6.11392   AAATAAACAAAAAAA  CCAACAAAAAGTGCGGT CTTTTTT ACCGCACTTTTTAATGA  TTAGAGTTTTGTTTT 100 26
        ilvA 2153946 .. 2153979 - -14.1  -5.37043   AGTGTACACAAAAAA     GTGCGGTAAAAAATT TCCG AAATTTTTACCGCAC      TTTTTAATGTAACTC 100 63
        pspE NONE
        secB 2151304 .. 2151328 - -12.9  -4.89852   TTACAGCGATAAAAA          TAGCACGGACA AAA TGCCCGTGCCA          TCAAGATAATATTAA 100 37
        gpsA NONE
        cysE 2149083 .. 2149093 -  -2.6  -3.53444   TCATTTTTCGCTAAA                 TTTT TGC AAAA                 TTCACTTGTGATTTC  48 350
      MS2210 2147954 .. 2147969 -    -4  -3.71672   TTTTACTAAAAGTAA              CCGTTA TGCT TAACGA               TGTTTATTCCATTGG  55 19
      MS2209 2147516 .. 2147537 -  -8.7  -5.59655   TAAATTAACAAAAAA           GCTATCGCC GAAC GGTGATAGC            TTTTCTTTATATCAA  95 47
      MS2207 2144508 .. 2144518 -  -2.4  -2.71731   GTTATTCGCCAACGA                 GCCG ATT CGCC                 CGATCCCTATTATAG  40 66
        ebgC 2143968 .. 2144000 -  -2.9  -2.52896   CTATCCTGCAATGCA      TTCTTTCATTTTTAA GCG TGAAAAATAAATGAA      ATTACAGTAACGCCA  41 27
        nagB 2143033 .. 2143052 -  -6.4   -4.8622   TTCCTCAATGAAAAA            GGACGC GTTAATTT GCGTCC             TGATATTTAAATCAC  83 32
        nagA 2141826 .. 2141852 - -12.4  -4.64766   TTGATACGTTAAAAA         GCCTGTAACC GTTTATA GGTTACAGGC         TTTTTAATAGATTAA 100 37
        trpE NONE
        ilvE 2132255 .. 2132277 -  -4.8   -5.0538   TCGCAGTTGAAAAAA           GAGGTGCTGA ATA TCAGTACGTC           TTTTTATTTACTACA  79 120
        eutG 2127968 .. 2127994 - -16.8  -5.73672   AAACAATCAAAAAAA         TACCGCACTTTT AGA AAAAGTGCGGTA         CGATTTTTAAGAATT 100 48
        tdcF 2127259 .. 2127272 -  -8.1  -4.08557   CTCTCTAAAGAAGAA               GCGGT TGAA ACCGC                CGCTAATATTTGGAA  74 261
         tuf 2124493 .. 2124510 -  -9.1  -5.41143   TATGCCGTAAAAAAA             GGGACTC TTTC GAGCCCC              TTTTCAGATTTGCCG 100 50
      MS2184 NONE
      MS2182 NONE
      MS2181 2121191 .. 2121202 -  -4.4  -5.95946   CGAATAATAAAAAAA                TGAG CAAG CTCA                 CAATGACATAAAAAG  93 77
        ptsN NONE
        fruK NONE
        fruA 2116868 .. 2116893 - -10.6  -5.65177   ATACTTATAAAAAAA         GCCTTTGTTT TGAGAT AAACAAAGGC          TTTATGCTTGATTAG 100 45
      MS2177 2116095 .. 2116127 -  -9.3  -4.35524   CTTGCAAATGCAAAA      GTGCGGTAAAAAA ATCGTTA TTTTTGACCGCAC      TTTGCACATCGCGGA  93 50
        fabG 2114031 .. 2114041 -    -4  -2.88571   TTTTTTAAACATAAT                 CATT CCT AATG                 GTGAAAAATCCCTCG  46 104
      MS2174 2113385 .. 2113405 -   -14  -4.02456   AAATATTATCATAAA            GGGTGGGG ATAAA CCCCACCC            CTACGATAGACTTTG 100 93
      MS2172 2111100 .. 2111155 - -11.4  -2.87581   GGAAGTGAAATATTA CAAGCGGTGGGTTTTTAAGTTTATTTT GCA AAAAACAGCTTCAAA-CCCACCGCTTG CGCTTATTTCAAATT  83 29
      MS2169 2107389 .. 2107419 -  -8.2  -3.93673   CAAATACCGCACAAA       CCGCCCCCCTCTTT AGC AAAGAGGGGTTGGG       GGAGATTTGTCTAAA  79 88
        fabG NONE
        mdaB NONE
         aes NONE
      MS2160 NONE
      MS2159 NONE
      MS2158 2097111 .. 2097149 -  -9.6   -3.9407   TTTAAGAAAAACCAA   GCGGTCGAATTCTGGAAA AAC TTTGCTAAACCCGACCGC   ACTTTTCTATTTCAT  87 41
        lysR NONE
        lysR 2089377 .. 2089416 - -18.2  -2.60496   TGTTTTTTCAAATAC  TAAAATGCCTGTCTGAAA CCAC TTTCAGACAGGCATTTTT   TGTTTTTACAAGCGG 100 89
      MS2150 2088729 .. 2088741 -  -3.3  -3.74713   GAAAAATTTGAACAA                GGCGA ACT TTGCC                CCGATTTTGCCTACG  53 468
        lysR 2083903 .. 2083931 -  -5.5  -3.20348   GCTATGAATACTTAA        TTTACTATTAGAT TTA AACTAATAATAAA        ATGCAAATTTCATTT  55 158
      MS2142 NONE
      MS2141 NONE
      MS2140 NONE
        mdaB 2082465 .. 2082496 - -14.7  -4.46404   TAACTAAGACTAAAA      GTGCGGTAAAAAT TTAAGG ATTTTTACCGCAC       TTTTTCATTGTTAAA 100 53
      MS2137 2081817 .. 2081832 -    -4  -3.71917   AGCTTAAACTGGAAA              TCCAAA AAAT TCTGGA               CGAAGAAATATAAAA  55 391
        lysR NONE
      MS2133 2078123 .. 2078149 -  -2.3  -3.79788   TCAAAAAATAATTAA         GGCACGTTTAT TCTTC ACAAATGTACC         TCATAAAAAAACAAG  50 60
        putA 2076745 .. 2076761 - -10.1   -5.4251   TTCAGACACAAAAAA              GGCGGAA ATT CTCCGCC              TTTTTTCAATTTACT 100 39
        araC 2075330 .. 2075343 -  -2.3  -5.08824   GCGTTAGTTAAAAAA               CTCGG ACAG CCGAC                CGATCTAACGGATTT  71 464
      MS2129 NONE
        wbbJ NONE
      MS2127 2072242 .. 2072267 -  -4.8  -3.82098   GAGAAGCAATCCAAA         GCACAAACTT TTGCGG AAGTTTTTGC          TAATTCTAATCTATC  59 223
      MS2125 NONE
      MS2124 2070194 .. 2070211 - -11.3  -4.98531   CGCCCAAACTAAAAA             CGGATGC ACAA GCATCCG              TTTTTGCTGAAATTT 100 86
         apt 2064624 .. 2064639 -    -9  -5.96219   CAGTCATAAAAAAAA              GCGTAC CTTT GTACGC               CTTTTCTTTTTAATT 100 45
        nfnB NONE
      MS2114 2061994 .. 2062013 -  -3.6  -5.38398   ATAAAAATATAAAAA            GTTTCAAG TATA CTTTAAAC             TTTTTTAAATTATGT  76 80
      MS2113 2060535 .. 2060545 -  -6.8  -4.07885   CATTTTTTGGGAAAA                 CCGT TTT ACGG                 AAAGCCGAAAGGTTT  69 206
      MS2111 2060066 .. 2060089 -  -2.4  -3.19178   ATAAACTTATTAATA          TGTATTGTCC GTAT GGAAAAAACA           TTTCCACATATTCAA  44 173
      MS2110 2059121 .. 2059146 -  -6.9  -5.08824   CGCTGATTCAAAAAA         CAGCG-AAATCC TCG GGATTAACGCTG         GAAAGCGTTTGGTGG  84 235
      MS2106 2058548 .. 2058559 -  -2.2  -5.51046   CAAACACACAAAAAA                TCGC CAAA GCAA                 CGGAATATTTAAAGG  81 257
         bfr NONE
        pykF NONE
        wecD NONE
        osmC 2055627 .. 2055642 - -10.4  -4.65895   TCTCCTATCTAAAAA              CCCCAC ATAA GTGGGG               TTCGATAAATTACAA 100 35
         gst 2054916 .. 2054944 -  -8.9  -4.75174   CATTCAATGCAAAAA        TGCCGTCTGTAAC TCA ATTTCAAACGGCA        TTTCAAAGCGGTTAA  93 62
        nemA 2053562 .. 2053592 -  -8.5  -5.33866   TAAATTGATAAAAAA      CCGTCTGAAAACGAT CAG ATCGTT--CAGACGG      TATTTTTTATCTATA  95 48
        lysR 2049708 .. 2049741 - -11.9   -4.9725   ATGGGGATATAAAAA     TGCCTGTCTGAAA GCACAAAA CTTCAGACAGGCA      TTTTTATCCAAGATA 100 29
        marR NONE
      MS2090 NONE
        acrA NONE
      MS2088 NONE
        acrB NONE
      MS2086 2043571 .. 2043589 -  -3.1  -4.56775   ATGTCGGCGTAAAAA             CCGTGTT AATAA AACAGGG             AATTTCGGAATAATT  62 211
        cyaY NONE
        recQ 2039121 .. 2039136 -  -6.8  -3.11702   TCAGTCAAGAAAGGA              TCCGGC AACC GCCGAA               CAAATGGAGACGAAA  59 147
        ldhA NONE
      MS2078 NONE
      MS2077 NONE
      MS2076 2037825 .. 2037835 -  -3.2  -3.23899   GCTTAACGAATGTAA                 GCAA TTC CTGC                 GGCGATTTCCGCCAG  47 2
        ara1 2036742 .. 2036764 -  -9.8  -3.09671   ATTCCAACCTGAAGA           CTGGCTCGGT ATG ACCGAACCCG           TCAATATTCCGGGAA  71 283
        malT 2029278 .. 2029295 -    -7  -4.60487   CAGCACTGGCAAAAA             TTGGCG CAATTC CGCCAA              CGTCACCGGGCTGTC  79 204
        malK 2021809 .. 2021822 -  -3.9  -3.28712   GTGTTTTTTTCATAA               TAAGA CCTC TCTTA                TATTTTAGTCTAACT  49 114
        lamB 2020471 .. 2020490 - -13.6  -2.72511   TTTATGTGCTTAAAC            GGTGGGCT GGCA AGCCCACC             CTACGGTAACTATCC  89 55
      MS2065 2019378 .. 2019400 -  -8.4  -5.64873   CTTAACAAGAAAAAA           GCCACCGC AAAATAA ACGGTGGC           GAAGATAATACCAAT  93 62
        pdxH NONE
        proS 2016773 .. 2016806 - -11.3  -4.43477   TTGATTTAACTAAAA     GTGCGGTCAAAAATTT GCA AAATTTTC-ACCGCAC     TTTTATGCCGGGATA 100 43
      MS2062 NONE
      MS2061 2015899 .. 2015916 -  -7.1  -4.45738   TATGTGAATAATAAA             TTCCATA TCAA TATGGAA              GGATTATCCCATGAT  80 475
        mobA NONE
        mobB NONE
      MS2055 NONE
        proP 2012315 .. 2012333 -    -9  -2.90763   TTTACAGGGGACAGA             TAGTTCTA AGA TAGAACTA             AACCAATCATAAAGT  69 70
        oppA 2010617 .. 2010659 - -14.4  -3.73953   ATCACTTCTATCAAA TAAAACTGCGGTCAAAAATC ACA AAATTTTGACCGCAGTTTTT AACAGGGATTTTTAT 100 51
        ansB 2006810 .. 2006840 -   -12   -5.4477   AAATCGTCAAAAAAA       TACCGCACTTTTAA AAC TCAAAAGTGCGGTC       GGAATTTGACAATTT 100 45
        rpsJ NONE
        rplC NONE
        rplD NONE
        rplW NONE
        rplB NONE
        rpsS NONE
        rplV NONE
        rpsC NONE
        rplP NONE
        rpmC NONE
        rpsQ 2001530 .. 2001549 -   -15  -5.05113   TTTACAGAAAGAAAA            GCCCCGGT TAAT ACCGGGGC             TTTCGAGTTTTAATA 100 48
      MS2038 2001360 .. 2001383 - -10.4  -3.14132   CCCTTTCGGGACGAA          CCTATTCACC CTAA GGTAAATAGG           GTGCAGATTTTAGCA  80 35
        rplX NONE
        rplE NONE
        rpsN 1999736 .. 1999750 -  -2.8  -4.67048   CGATTCCAAAATAAA               GTGGTA AAT TACCAA               CTTGCTTTTTTAAGG  63 19
        rpsH NONE
        rplF NONE
        rplR NONE
        rpsE NONE
        rpmD NONE
        rplO NONE
        secY NONE
        rpmJ 1995735 .. 1995757 -   -15  -3.08947   CAAGGACATAAATGA           GTTGAGCAGT ATA ACTGCTCAAC           TGGTTCTTGCAAGAA  95 52
        rpsM NONE
        rpsK NONE
        rpsD NONE
        rpoA NONE
        rplQ 1992754 .. 1992769 - -11.8  -5.65927   TAGGCAAATAAAAAA              GCCCGC TATC GCGGGC               TCTTCAATAATAAAT 100 48
      MS2021 NONE
      MS2020 1992473 .. 1992491 -  -8.1  -2.88268   TTTTAAGCAAAAGAG             CCGCCTC AATTG AAGGCGG             TTTTCATCAAAAGTG  67 12
      MS2017 NONE
      MS2016 NONE
      MS2015 NONE
      MS2014 NONE
      MS2013 1983072 .. 1983089 -  -4.1  -4.07568   TTTTTCTCGTCAAAA             CTGCG GTTTTATG CGCAG              ATAGATGTCTTGTGG  59 2
        lysR 1977941 .. 1977970 - -11.6  -3.37003   AGGATAAATGAAAAG       CCGTCTGAAAGT TACCAC ACTTTCAGACGA        TCTTTTTTCATCTGC  89 43
        lysR 1976276 .. 1976294 -  -4.5  -4.09551   AAAGCGGATAAATAA             CGCCG CGGGGATTT CGGCG             GGGTAAACGATATGC  62 70
      MS2004 NONE
      MS2003 NONE
      MS2002 1973784 .. 1973797 -  -5.9  -4.05788   TTGGCTCAAAGCAAA               CCGCA AGCA CGCGG                TACAATTAAGCGTGT  65 425
      MS1996 1969154 .. 1969167 -  -2.4  -4.69559   AAATTTTAAAACAAA               TTCC GGGACT GGAA                GTGGTTGTGTTGCCG  64 237
        glpK 1959270 .. 1959290 - -14.1  -5.64873   CTCAATAACAAAAAA            GTGCGGTAA AAT TTACCGCAC            TTTTGCTATTTATAG 100 50
        aspA 1955090 .. 1955115 - -10.5  -5.51165   AAAATCCTAAAAAAA         TGACCGCAGTT TTAA AAGTGCGGTCA          TTTTTTCTAAAGTTT 100 49
        mmsB NONE
      MS1980 NONE
        araD NONE
         hfi NONE
        gntT 1948950 .. 1948997 - -16.6  -5.08601   GCACCCGAATAAAAA TCCTAAAAAAATGACCGCAGTT TTAA AACTGCGGTCATTTTTCAATGA AATTTAAATCAACTT 100 106
      MS1974 NONE
      MS1973 NONE
      MS1972 NONE
      MS1971 NONE
        gspD 1941497 .. 1941508 -  -5.8    -3.922   AAAGTCGTAATGAAA                GGGA GATT TCCC                 GAAAAATCTATTTTT  67 33
        aroK NONE
        aroB NONE
         dam 1938765 .. 1938793 - -19.1  -3.65827   TAACGCTTATTGAAA        TGAAAGGTACGGA AAT TCCGTACCTTTCA        TTTTTATAATTTATC 100 51
        glpF 1937486 .. 1937502 - -10.8   -5.5762   ACTAAAGATAAAAAA              CGGGGC TTACC GCCCCG              TTATCAATTAATCTT 100 33
        rfaF 1935566 .. 1935600 - -18.9  -3.07895   TCCATCTTCAATATA     TTAGGGGCTGTTTAT CTTTT ATAAACAGCCCCTAA     GTCGCTCATTTATAT 100 48
        perM NONE
      MS1957 1932817 .. 1932845 - -11.2  -4.91084   AAGAAAATGCAAAAA       GTAAA-GGCTTGG GATT CCAAGCCTTTTAC        TTTTTCACTAAACGC 100 40
        kdtA NONE
        coaD 1926270 .. 1926292 -   -15    -5.252   TACGGTGATAAAAAA           TAAGGCGGTA ACA TACCGCCTTA           ACTTTTATTGTGAAA 100 127
      MS1946 1921573 .. 1921590 -  -9.1  -3.06312   AAACGGGCTATCGAA             CAGGGCG GAAC CACCCTG              AAAGACTTTTTACAA  68 220
        radC NONE
         dfp NONE
         dut NONE
        acrR NONE
      MS1935 NONE
         crp 1915954 .. 1915970 -  -9.5  -5.34055   AGAAATATGAAAAAA              GCCTATT TAA AATAGGC              TTTAAACATAAAATC 100 86
        rpsB 1914960 .. 1914991 - -10.2   -4.5464   TACATAGAATTAAAA      CGAAACAGGGAACT TAAA AGCCCCCTGTTTCT       TATAGGGCTTGCCTA 100 51
         tsf 1913913 .. 1913928 - -10.4  -5.29782   GACAGCTATAAAAAA              GCAGGC ATCA GCCTGC               TTTTGTGGAATCAGT 100 47
        pyrH NONE
         frr 1910764 .. 1910783 -  -7.1  -3.80768   TACAGATAAAATTAA            GGACGCC TACTGT GACGTCC             TACAAGATGTTGATT  70 44
         dxr NONE
        uppS NONE
        cdsA NONE
      MS1925 NONE
      MS1924 1903981 .. 1904013 -  -9.4   -2.5497   ATTAAGATTAAAACT      TTCGCATCAAATCT CATTT AGATTTAATACGAA      CATGGTTATTCGACT  72 70
        hlpA NONE
        lpxD 1902200 .. 1902229 -  -8.7  -5.52096   AAATTTAATAAAAAA       GGGTTAAG-TCTTC CGC GAAGTTCTTAACCC       TTTTTTATATAATGC  95 176
        citT 1894374 .. 1894398 - -12.9  -5.14985   TCAAACATATAAAAA          GGCGGGCTA ACTTAAG TAGCCCGCC          TTTTTATCATCCGAG 100 84
      MS1910 NONE
      MS1909 1888309 .. 1888319 -    -4  -3.14931   CTGATTTTTGATTAA                 TAAC ATT GTTA                 TCTAGTCCTTAGTTG  49 126
        ssnA 1887132 .. 1887150 -  -3.1  -3.75817   TTTTGACAATAAACA            CCGGC-GA ATGT TCAGCCGA             ATTTTGAAAGTCTAG  52 37
      MS1907 1886733 .. 1886756 - -11.1  -5.51353   CAAAAATAACAAAAA          CGGCACTTT CAGTTT AAAGTGCCG           TTTTGCTTATTATTT 100 35
      MS1900 1883396 .. 1883407 -  -4.4  -4.16016   GCACCGGCGAACAAA                CTTC TTCG GAAG                 AACGCCAATTAACCT  64 79
      MS1898 1882366 .. 1882392 -  -6.5  -3.25479   TCACCAAATACTTAA         CGCCTGAAACC CCAAT GGTATTAGGCG         ATAAAACAAAAGCCG  57 246
      MS1896 1880374 .. 1880387 -  -3.9  -5.28281   ATAAAACAAAGAAAA               TTATC GGCG GATAA                CAAGGATTCGATAGC  76 102
        sdaC 1878977 .. 1879006 -  -4.9   -5.9003   AAATCAATAAAAAAA       TACAGGCACGG GAAATTGT CCGTGCCGGTT        ATAAGGCCTGAGCGG  91 46
        smtA 1877968 .. 1877993 - -11.9  -5.67063   CGGAGTATAAAAAAA         CCTCCCGAAAG TTTC CTTCCGAGAGG          TTTAGCAATCCTGTT 100 220
        hisG 1876974 .. 1876997 -  -5.3  -3.54935   TAAATCTCCCCTAAA          TTCCCCCTC TTTAAC AAAGGGGAA           CGGAGAACGATCTCA  59 38
        hisD NONE
        hisC NONE
        hisB 1873314 .. 1873366 -  -2.8  -3.23611   AAAAAACTTTATGAA TTC-TGACCGCA-CTTTGGGGCGTAT GTG ATACGCCCCTAGGATTCGATTATGAA AATTTACAACACGCC  45 29
        pncB NONE
        nadE 1870832 .. 1870845 -  -3.1  -3.25223   TATCCATATCATCAA               TACGC AAAA GCATA                GAGTATTGCATTTAG  47 159
      MS1887 1869841 .. 1869879 -  -8.2  -3.30124   TTTTATTTCTTACAA   GCGGTCAAATTCCCCAAA AAC TTTGCAAAAACTGACCGC   ACTTCTATATTTTAA  70 329
      MS1886 NONE
        hisH NONE
      MS1884 NONE
        hisA NONE
        hisF NONE
        hisI 1865197 .. 1865229 - -16.5  -5.06414   TTTTCCCAATAAAAA      GTGCGGTCAAAATTT TGA AATTTTTGACCGCAC      TTTTAAACCATTATT 100 36
         upp NONE
        uraA 1863151 .. 1863175 -  -2.7  -5.45726   TATAGCTGAAAAAAA          TAGGGGTAGGC AAG GCTCAACCCCA          TTTTTTATTTATTCC  76 34
        dnaA 1862360 .. 1862392 - -16.5  -4.16681   AATATCATCTTAAAA      GTGCGGTCAAAATTT TCA AAGTTTTGACCGCAC      TTTTTATTGTTTAAA 100 36
      MS1876 1860759 .. 1860782 -   -14  -2.63501   TCAATAATTAATTCA          TTAAGGCGGT AATA ACCGCCTTAA           TTTTTTATCTCATTC  93 112
      MS1865 NONE
         psd NONE
        fkpA 1853407 .. 1853431 - -10.1   -5.1104   AAACACAGATAAAAA          TAAGGACACCA ATA TAGCGTCCTTA          TTTTTTATTAAACCG 100 46
      MS1860 NONE
      MS1859 1850742 .. 1850757 -  -5.4   -3.3393   TCTATCAGATAAAAT              TGCGGT CTAA ACCACA               GGTGTGCCCCGATAG  57 16
        folA 1850187 .. 1850219 - -10.7   -5.5074   GAATCGAATAAAAAA      GTGCGGTAGAAAATT TCG ATTTTTTTACCGCAC      TTTTTTAATTTAGGA 100 35
      MS1854 1846940 .. 1846954 -  -7.8    -3.322   AGCTGGATAGAGCAA               CGGCCT TCT AAGCCG               TAGGTCATTGGTTCG  67 470
        folD NONE
        folD NONE
        xkdP 1845162 .. 1845189 -   -10  -5.59962   TAAAACAAAGAAAAA        CCCCTATTTTTA TTAC TTAAAATAGGGG         CTTCAAAATTAATTA 100 51
         tig 1843625 .. 1843657 - -12.2  -5.34857   CTAAATAAAAGAAAA      GTGCGGTCAAAA TTTTGCATT TTTTGACCGCAC      TTAGAAAAGCTAAAA 100 54
      MS1848 NONE
        clpP NONE
        clpX 1841594 .. 1841614 - -11.2  -4.92757   GTAGCAATAACAAAA            GTGCGGTA AAAAA TACCGCAC            TTTTTATTAAATAAT 100 53
         lon 1839050 .. 1839069 - -11.4  -5.98675   GAGAAAAATAAAAAA            GCACGAGC CTTA GCCCGTGC             CGATTGAGTATTTAA 100 45
        surA 1837049 .. 1837073 - -17.3   -5.4433   ACATATAAACAAAAA          GCCGCTGATTA ATT TAATCAGCGGC          TTCTATCTTTAAAAT 100 51
      MS1842 1836880 .. 1836892 -  -4.9   -3.4647   GGCAATATTTAAACA                TGAAT AAA ATTCA                CTGGGTTTATAAGTT  55 78
        menA 1835102 .. 1835118 -  -2.9  -3.80625   CCGGTATAACTCAAA              TCCGCAT TTA AAGCGAA              AATCCGGTTCCGATA  51 54
        menG 1834481 .. 1834513 - -12.2  -5.61881   TTTTAAAAACAAAAA      GTGCGGTAAAAATT TTCGG ATTTTTTACCGCAC      TTTTGCAAACTCAAT 100 52
        srmB 1831518 .. 1831556 -   -12  -5.77632   AAAATCAGAAAAAAA  TACCGCACTTTTG--CCG TGAAT CGGAACAAAAGTGCGGTA  TTTTTTAAGTGAATT 100 41
         cdd 1830460 .. 1830477 -  -7.1  -4.66833   CGTTAATGTCAAAAA             TAATCCT TTCG AGGATTA              TAGATAAAAATTCAA  83 57
      MS1834 NONE
      MS1833 1829408 .. 1829428 -  -4.7  -4.59109   CATATTCTTCAAAAA            TGAGTGAAC GCT ATTCGCTCA            ATATTAATTATTCCC  69 33
        ftsI NONE
        ftsW 1826212 .. 1826225 -  -5.3  -3.00215   AAATTTCCACAGATA               TCAGA CTAA TCTGA                CCGTGAAAACTTTAA  54 41
        rlpA 1825522 .. 1825554 - -13.6  -3.06509   GGCTAAATAAGCAGA      CAAAGTGACGTCAT TTAAC ATGTCGTCACTTTG      TATAATAAAATAAAT  90 55
        dacC 1824185 .. 1824212 -  -8.4  -3.93166   TTTTGAAAAAACGAA        CCGCACTTTGCC ATGA AGCGAAATGCGG         TTTTTAATTAACGCT  79 69
      MS1828 1823737 .. 1823754 - -11.3  -4.42088   AAAACTATAAAAGAA             GAGCCTC AACG GAGGCTC              TCAAAAAACATTCGG 100 47
        lipB NONE
        lipA 1821989 .. 1822021 - -15.1   -5.4111   AATAACGATAAAAAA      GTGCGGTAAAAATTT TCG AATTTTTTACCGCAC      TTTTTGCTTAAGATC 100 47
      MS1823 NONE
        nrfG 1816642 .. 1816668 - -14.6  -5.14985   TGAAACATATAAAAA         GCCGAGTTATCT CAC AAATAACTCGGC         TTTAAATCAGCTAAA 100 98
        nrfA 1814625 .. 1814667 -  -7.9  -2.54896   CTTTGATTTAAGTTA CCGCACTTCGACTTTGTTCT TTTC AGGA-AAACTCAAAGTGCGG TCGCTTTTGTCATTA  63 38
      MS1818 NONE
        hybA NONE
        nrfD 1812259 .. 1812276 -  -7.7  -5.18715   AGAAAAATAATAAAA             GGCGTAC CGAA ATACGCC              TTTATTCTACAGAAA  88 47
        ccmF NONE
        trxA NONE
        ccmH NONE
        nrfG NONE
      MS1810 1807176 .. 1807204 -  -9.7  -5.68039   AAATCCATAAAAAAA        TACCGCACTTT TGTCAAG AAAGCGCGGTA        TTTTCTTGCCTAATT 100 46
        purL 1801302 .. 1801327 - -13.3  -4.85782   CCTCTTAAAAAGAAA         CGGCACAGGCT AGGA AACCTGCGCCG          TTATCTTTTATTATG 100 55
         cah 1800139 .. 1800159 -  -6.9  -3.65902   TTTATGGCAGTGAAA            TCTTTACTG ATT CAGTTAAGA            AACATGGGCTTACAC  64 259
        proC NONE
        proP 1792903 .. 1792922 - -13.6  -3.82604   TTATTGAATCAACAA            CGCCTGTC CTCC GACAGGCG             TTTCGGATTATCAAT 100 136
      MS1796 1791464 .. 1791477 -  -2.3  -3.89938   AGAATTAAAGCTAAA               CCGGC TTAA ACCGA                CAAAATACCCAGCTC  52 75
        menF NONE
        menD 1788385 .. 1788402 -  -5.6  -5.64274   TCACCTATAAAAAAA             CCTTGA AATTTA TCAAGG              TTTTTTACTCATTTT  86 39
        mhpC NONE
        menB 1786524 .. 1786539 -  -3.3  -3.67622   GAGGTGGAAAAGTAA              TGTTG TCTTTT CAACA               TAGCTAGTACCGCCA  50 152
        dgoA 1785316 .. 1785330 -  -3.5  -3.53343   AACCTTTGTTTTAAA               CAGGG CGGTT CCCTA               CAGAGTAAATAACCC  50 41
        aroQ 1784671 .. 1784687 -    -3  -2.53822   CGCACTTTACAATAC              TGAAAC ATGCA GTCTCA              AGCGCAGTTTGCCGA  42 115
        accB 1784123 .. 1784139 -  -9.4  -4.86939   CAACAAATGTAAAAA              GGTGGG ATAAA CCCACC              CTACAAGATTATTCG 100 34
        accC 1782706 .. 1782723 -  -6.3  -6.02345   TAAGTATAAAAAAAA             GTGGATC TAAA AATCCAC              TTTTCTTTTAACTAT 100 37
      MS1787 NONE
        panF 1780916 .. 1780933 -  -9.8   -3.5456   AAGCGGAATAATTAA             GGGCGG GATAAT CCGCCC              GATTTTAAGCAAATT  82 46
        clpA 1776447 .. 1776476 - -16.7   -5.4477   AAAGCCCCAAAAAAA       TACCGCACTTTTA TCTC TAAAAGTGCGGTA        TAAATTGACAGAATT 100 48
      MS1782 1775546 .. 1775574 -    -8  -3.66288   TAGTTGTTAATATAA        GTAGGCACACGC TGGAC GCGTGCGCCATC        TAAATAAGATATAAC  73 40
      MS1781 NONE
      MS1780 NONE
        gspD NONE
      MS1778 NONE
      MS1777 NONE
        maoC NONE
      MS1775 NONE
        nrfG NONE
      MS1773 NONE
      MS1772 NONE
      MS1771 1764775 .. 1764789 -  -5.8  -3.01712   CCTTTGCGGTCAATA               TCAATT ATG AATTGA               CCGCTTTTTTATGAC  57 381
        zipA 1761345 .. 1761373 -  -9.7  -4.13995   TCCTGAGAAAGCAAA        CCGCACTTTTA ACAAACG CAAAAGTGCGG        TCTTTTTTTCGAAAA  93 53
         lig 1759241 .. 1759274 - -13.4  -3.93262   CGGGAACAGATCAAA     GTGCGGTCAAAAAA ATTAAA TTTTTTAACCGCAC      TTTTGTTTTACCCGC 100 52
        rpsU NONE
        dnaG NONE
        rpoD 1752949 .. 1752972 - -11.8  -4.42062   GATTTTTCAAACAAA          TAAGGTCCGG AAAG CCGAACCTTA           TTTTTTTATAGATTA 100 38
      MS1757 1750383 .. 1750402 -  -4.3  -5.10665   ATCGAATAAATAAAA            CCGC-ACT TTTAT AGTTGCGG            TTTTTTATTATCCTG  76 57
        mviN NONE
        rhaT NONE
        rhaT 1746371 .. 1746392 -  -5.3  -4.93454   TAAATAAATAGAAAA           TTATGCCGTA TTA TACG-CATAA           ATTAACTAAGATTAA  77 72
        ribF 1745393 .. 1745411 -  -3.2  -3.98282   TCTATATGAATTAAA             GCAAAA TCAACTG TTTTGC             CGAAAATACTGTTGC  55 13
        ileS 1742437 .. 1742465 - -10.3  -4.18762   AATTTTTACCTAAAA        TATAGGGGCGTAT CGC ATACGCCCCAATT        CATACAACAGCGCAA 100 69
        lspA NONE
        lytB NONE
       comEA 1740389 .. 1740408 - -10.8  -5.80817   TTGAATAGAAAAAAA            GCGGAATA TTCC TATTCCGC             TTTTAGCAAGTTATG 100 65
      MS1747 NONE
        hemN 1738490 .. 1738500 -  -2.6  -2.81312   ACAAGAACAAATTTA                 TAAA AAT TTTA                 GTCCGTTTTATGAAA  42 63
      MS1745 1738341 .. 1738359 -  -3.8  -5.31877   ATTCAGCATAAAAAA             TACGGTTT TTT ACACCGCA             CTTTTAGGGGTTGTT  76 43
        rpiA NONE
        serA 1736284 .. 1736314 -  -2.6  -6.47325   AAAAAACAAAAAAAA       GACTAAGCCTGATA CAA CACAAAACTTAGTC       CTTAATTTAATTGAA  95 78
      MS1742 1733841 .. 1733860 -  -9.3  -5.88061   AAAAAATTAAAAAAA            CAGCACC GGTTAA GGTGCTG             TTCGGATACGGTGAT 100 49
        putP 1731872 .. 1731902 -    -7  -3.93367   TCTGCTAAGAAAAGA       CAATAAATGGGC GATTTAT ACCCATCTATTG       CTATAAGTTAAATCA  73 46
      MS1740 1730580 .. 1730596 -  -9.4  -4.91429   AAATTCCAAACAAAA              CCGCTC TCTAT GAGCGG              TTTTTTTATTTCCTT 100 108
         gmk NONE
        rpoZ NONE
        spoT NONE
        recG NONE
        murI 1722636 .. 1722649 -  -5.3  -3.53444   CCACTCGTCGGCAAA               GAAAG CAAG CTTTC                TTCCCGCTACCGTTC  59 488
        baeS 1714997 .. 1715025 - -14.8  -4.68446   AAAAATTATATAAAA        TGAGGGACAAAA ATAGA TTTTGTCCCTCA        TTTATTTTTGTTATT 100 36
        lasT NONE
      MS1727 NONE
        nifS NONE
      MS1725 NONE
        iscU 1710646 .. 1710668 - -10.6  -3.20723   TCCCGAGTAAGTTAA           GGCGCAAGCA TTA TACTTACGCC           GTCTGTTTTATGCGC  83 33
        iscA NONE
        hscB 1709668 .. 1709683 -  -5.4  -4.35524   TCTCTAAATGTAAAA              CAGGCT TATG AGCCTA               TTTATTCATAAATTG  69 65
        hscA NONE
         fdx NONE
      MS1719 1707162 .. 1707191 -  -8.6  -5.38326   TCAATCAAACAAAAA       GGACTGAACGCA ATAATA CGTGTTCAGTCC        TTTCGTTATATAAAT  95 68
      MS1713 NONE
      MS1712 NONE
      MS1711 NONE
      MS1710 NONE
      MS1709 NONE
        bolA NONE
        murA 1698833 .. 1698851 -   -11  -5.37345   TCTAACCACAAAAAA             TGGCACCC TTG GAGTGCCA             TTTTTGCTTTATAAA 100 56
        sodC 1697038 .. 1697054 -  -9.4  -5.94713   ACTGTATAAAAAAAA              CCCGCA TAAGT TGCGGG              TTTCATGTATTTTTT 100 282
        thrA NONE
        thrB NONE
        thrC 1692199 .. 1692227 -  -6.9  -3.54158   CACTTTAACAATGAA        GGCTTATAAAT GAGCAAT ATTCATAAGCC        CGGATTATTATTTTT  68 33
      MS1700 NONE
        sprT 1691427 .. 1691440 -  -3.8  -3.90922   ATGGTCGCTAAATAA               TCCG ACAAAG CGGA                TTTAACTTATTTAGC  57 181
      MS1697 1690799 .. 1690830 -   -11  -5.88197   GGAAATAGAAAAAAA      GTGCGGTAAAAATT TTGA AAATTTCACCGCAC       TTTTCAGATTCAGGA 100 45
        htpG 1688724 .. 1688753 - -13.1  -4.83169   ATGTTGTCATAAAAA       TAATAAAGCCAGT AAAA ACTGGCCTTATTA        TACGTTAAAATTTTA 100 38
         sfp NONE
        mutT 1687237 .. 1687252 -  -2.5  -3.00767   TATAAAAATTGAAAG              CCAGA TCACAT TCCGG               TTGCGACCAATCAAC  43 36
         icc 1686217 .. 1686249 - -12.9   -4.8622   CCGTTTAATGAAAAA      GTGCGGTGAAAATTT TCA AAATTTCTACCGCAC      TTTTAGAATCATCCC 100 58
      MS1691 1685224 .. 1685238 -  -4.2   -4.2123   CATTCAGTTAATAAA               CGGACA GCT TACCCG               CTCGAATCGGGTAAG  62 155
        miaB 1683707 .. 1683738 - -10.4  -4.31766   ATGACAGAATAGAAA      GCGCGGT-AAAATTT TCG AAATTTTGACCGCAC      TTTTATGCTGAACGG 100 60
      MS1688 1682133 .. 1682176 - -15.6  -4.28067   TTAAGAATATAGAAA TGAAAAGTGCGGTAAAAATT TCGA AAATTTTACCGCACTTTACA GACTTTAGAATTATC 100 62
        artM NONE
        artM NONE
        glnQ NONE
        artI 1678973 .. 1678993 -  -8.3  -5.39755   TATAATGATAAAAAA            GTGCGGT GAAAGCA ACCGCAC            TTTTTAATTTATCGG  93 45
        gshA 1676439 .. 1676457 -  -5.2  -3.34488   AACCTTTCTAAAAAC             TTGCTCCG AAA CAGGGCAA             CATATAGGGAAAGCA  57 205
        phoH NONE
        rhtB NONE
      MS1680 NONE
      MS1679 NONE
      MS1678 1671847 .. 1671865 -  -3.8   -5.1167   AATGTAAGATAAAAA             CGCACGTA TTG TACGTAAG             CGGTGAGAATTGTAA  73 95
        cstA 1670263 .. 1670291 - -15.5  -6.15717   TAAAGATAAAAAAAA        CCGCACTTTATAA ATC CTATAAAGTGCGG        TCTAAAAAGACAGAT 100 48
      MS1676 1669558 .. 1669591 - -14.7  -3.24161   GAAATTTTTATAAGA     GATAATGCGGTGTAC TTAT GTACACCGCCCTATC      TTGCTAGTGCTGCTG  95 67
        mraW NONE
        ftsL NONE
        ftsI NONE
        murE 1664842 .. 1664872 -  -3.4  -3.27278   AAAGTTAATTAAAAG       TGCGGTCAAAATTT GTG AAATTTTAACCTAA       ATATTTTTTCACCGC  47 17
        murF 1663427 .. 1663439 -  -3.4  -3.80697   ACCAAACTAACATAA                GAAG CGATC CTTC                AATGAATTAATAACG  52 4
         rfe NONE
        murD 1660978 .. 1660990 -    -2  -2.65068   ATACATTCAAAAACC                TAGA TAACT TCTA                CTTTATTGAGCAACG  40 28
        ftsW NONE
        murG NONE
        murC 1657171 .. 1657186 -  -3.2  -2.91383   ATTTTCATCTATACA              TTGAGC CTTG GCTCTA               TTATCTACCCTTTCC  44 79
         ddl 1656233 .. 1656243 -  -2.4  -3.35912   TACCACAGACATTAA                 GCGC TAA GCTC                 CAAAATTTTTACCAC  45 11
        ftsQ NONE
        ftsA NONE
        ftsZ 1652788 .. 1652799 -  -4.4  -2.52896   TTATTTCTCAATTTA                TTGC ATCA GCAA                 AAAGTCGAATTTACA  47 47
        lpxC 1651807 .. 1651829 -   -10  -5.80951   ATGGAAAAGAAAAAA           GCTATACTTC TGT AAAGTATAGC           TTTTGTTAGTTATCT 100 46
        ushA 1649813 .. 1649846 - -11.8  -4.64861   TTTCCTCAAAACAAA     CAAGGACGTGATGA TCTCGT TCAACACGCCCTTG      TACATTGTATGGGGA 100 60
        pheA NONE
      MS1656 1648039 .. 1648053 -  -2.1  -3.53012   TCGCTCGGTCTTAAA               TCGGA AGTAA TCCAA               AAGGCATTAAAAGTG  47 442
      MS1651 NONE
      MS1650 NONE
      MS1649 NONE
      MS1648 NONE
      MS1647 1639064 .. 1639074 -  -6.8  -2.68544   AAGATCAAGAAGCCA                 CGCT ATC AGCG                 TCAACGGATACCCGA  57 98
      MS1642 NONE
      MS1641 NONE
      MS1640 NONE
      MS1639 NONE
      MS1638 1633499 .. 1633518 -  -7.8  -5.07107   CAAACTTGTAAAAAA            GGGAGCTA TTTG TCGCTCCC             TGTTTATCTTAAAGT  88 34
      MS1637 NONE
      MS1636 NONE
      MS1635 NONE
      MS1634 1631033 .. 1631054 -  -2.5  -5.09173   CAATAGGTTAAAAAA           CA-TATTTTT GTA AAAAATAGTG           CGATAATAAGTTGGC  69 178
      MS1633 1628654 .. 1628695 - -14.7  -3.91473   ATAAATCCTTACAAA CAAAAGTGCGGTGAAAATT TTAA AAATTTCACCGCACTTTTT  TTATTTTATACAATT 100 58
        metG 1625260 .. 1625292 - -22.1  -4.89521   ATATTCCAAACAAAA      GGGCCGATTCCCGTA TCT TGCGGGAATCGGCCC      TTTATTTTTTACCGT 100 47
      MS1628 1623506 .. 1623522 - -10.9  -2.62616   TCAGTTGGTAGAGCA              CGACCTT GCC AAGGTCG              GGGTCGCGAGTTCGA  81 358
        metC 1621954 .. 1621986 -  -9.9  -4.41882   AAGATAAAAACCAAA      GTGCGGTAAAAAATC GCC GAATTTCGACCGCAC      TTTTACCATTTGCCT 100 39
        trxA 1621445 .. 1621460 -  -6.8  -5.60993   TTCTCCATAAAAAAA              CCCTGC CGAA ACAGGG               TCTTCTTTATTTTAC  89 43
      MS1625 1621132 .. 1621145 -  -8.1  -3.32844   TGCCGGATTTTATAA               GGACG ACAT CGTCC                TTATTTTTCAATTTA  70 38
      MS1623 1619681 .. 1619691 -  -4.6  -4.35524   CCGCCAAATTTAAAA                 CCCG AAA CAGG                 TTATCGACTAATCGC  64 33
        cafA 1616577 .. 1616598 -  -7.3  -5.80817   GCTAATATAAAAAAA           TCCGCAG TTTTCAGG CTGCGGA            TTTAATGTTGAATAA 100 46
      MS1618 1612579 .. 1612621 -  -2.9  -3.21218   AGGCTGCATTATGAA TGAATAAAAAAGTGCGGTC AAAAA AATCGAAATTTTTTATTCA TTAAATTCTTTTGGA  45 100
         gst NONE
      MS1616 1610982 .. 1611016 - -15.3  -2.74515   AAACACTCCTGAAAT     TTAGGGCCTGTTTAT CTTTT ATAAACAGACCCTAA     GCCGGGGGTTTTTTA 100 54
        murC 1608396 .. 1608409 -  -2.5  -3.13742   AAAATCTCAATAAAT               TAAAA AATT TTTTA                CTATTTTTATAAAAA  43 43
        lysC 1606894 .. 1606926 - -12.2  -4.86133   TACATACATTAAAAA      GTGCGGTCAAAA TTTTTAATT TTTTGACCGCAC      TTTTTGTTTATTCAA 100 48
        mglA NONE
        araH NONE
        xylB 1601736 .. 1601759 - -11.8  -5.10077   AAACACTTCAAAAAA          CAACCGCACT TTTT AGTGCGGTTA           TCCTTAATATTTCAT 100 45
      MS1605 NONE
        proA 1597280 .. 1597311 -    -5  -2.82834   TAGTCTACCACTACA      GTTTC-GCTCCCACC TTT GGGGGGAGCTGTCAC      GTAGTGACTGAGGGG  51 55
      MS1603 NONE
        tra5 1595610 .. 1595628 -    -6  -2.77013   TATTCTGTCAATAAG             TGTGCTAT ACG ATAGCACG             GTTTTCTAATAAGTT  55 471
        rplU NONE
        rpmA 1592836 .. 1592869 - -15.5  -3.67597   TTTTTTAGTCAACAA     TAAAAATGCCCCACA TACT TGTGGGGCATTTTAA      ATTTCATCTATTTGA 100 60
        rhaT NONE
        rhaT NONE
         obg 1589687 .. 1589719 - -14.3  -5.28176   TTTATCGATAAAAAA      GTGCGGTGAAAAATC CTG AAATTTTCACCGCAC      TTTTAGCGCTATGGC 100 34
        rfbB 1588126 .. 1588145 -  -2.2  -4.78753   GGAACAGCAAGAAAA            TCAGGCTAA AAT TCAG-CTGA            ATATTGCGGAAGACT  66 447
        fabB 1585019 .. 1585039 - -11.2  -5.72616   ACGTACATAAAAAAA            CTGCGGTA TTTTT TACCGCAG            TTTTTTATTAGTAAA 100 49
        rsmC 1582902 .. 1582942 - -12.7  -5.46706   ATCCTAAAATAAAAA  GTGCGGTGAAAATTTCAAA ACT TTTGAAAAAATCACCGCAC  TTTTTTATCTCCAAA 100 45
         udk NONE
         dcd NONE
      MS1580 NONE
        araJ 1573352 .. 1573377 -  -2.7  -2.82834   TAGTCTACCACTACA         CTG-TCATAATT ATA AATGATGAACAG         TTAGCCTATTTTTAT  42 41
      MS1578 NONE
        tra5 1571705 .. 1571715 -    -4  -3.38674   AAAAGTGGCAAAAAG                 CAAT GTG ATTG                 AAAAACTAAGCGTAT  50 456
      MS1572 1566781 .. 1566813 - -14.3  -5.37171   AAGATTAAACAAAAA      GTGCGGTGAAAAATC ACA AAATTTTCACCGCAC      TTTTAATTTTTTAAG 100 50
        dnaQ 1564989 .. 1565002 -  -8.1  -4.96762   TACATATTACAAAAA               GCCCT CAAC AGGGC                TTTTATGTTAATTTG  90 468
        holC 1551696 .. 1551709 -  -2.3  -2.66964   TTAGGTATGATATGA               CGGCA TAAT TCCCG                ACATCATCATTGTAT  40 79
        valS 1548717 .. 1548749 -  -9.4  -6.17669   AATAAAACAAAAAAA     GTGCGGT-AAAAAAT GCTT ATTTTTCGACCGCAC      TTTTGATGAAATTTT 100 49
        pepE 1546966 .. 1546976 -  -2.4  -3.35867   TGAATGTCGAATTAA                 CGGG TAA CTCG                 GTGAGTTGTATATTC  45 63
        dcuC 1545601 .. 1545623 -  -7.6  -2.64155   CCCGCTTCAAATTGA           GGACCGCCCT AAA AGTGCGGTCG           TTTTTTTACCTGTTT  63 41
        abgB 1544112 .. 1544144 -  -9.4  -5.06414   TTTTTTTAACAAAAA     GTGCGGTTAAAACAT TTTG AT-TTTCAACCGCAC      TTTTTGATTCTTAAA 100 48
        putA 1542428 .. 1542439 -  -2.2  -5.52986   ATCCCACTAAAAAAA                CGGA AATT TCCA                 CCGCACTTTTGCCGC  74 40
      MS1549 NONE
      MS1548 1538137 .. 1538162 -  -6.1  -5.68039   AAATTTACAAAAAAA         GACCGCACTTT TGTT AACGTGCGCTC          TTTTTTCATGGGGTT  88 41
      MS1547 1537650 .. 1537671 - -10.2  -2.52543   AGGCGGTGTAATGCA           TAACCGGC TTTTAC GCCGGTTA            TTAAAAGAAAATCTG  70 222
      MS1544 1534748 .. 1534765 -  -7.7  -3.58269   GAAGCCATGTTTAAA             GATGACG ACTT CGTCACC              GCACTGGAACACGGC  69 159
      MS1541 1532116 .. 1532129 -  -3.1  -2.91997   TGCTATATACAATTA               GCCTT CGAG AAGAC                CTACCAAATTAACGC  44 49
        dsbG 1531283 .. 1531304 - -10.1  -3.09908   CGGTCCTAAAATAAT           TGGTGGGCT AATA AGCCCACCC            GAATAATATGTCTGG  77 42
        recJ 1529451 .. 1529463 -  -3.3   -3.5087   TTTAATAAAAAATTA                CCGCA CTT TTCGG                CTAACTGCGCGGTTG  48 26
        trxA NONE
         pfs 1527856 .. 1527873 - -12.7   -5.1471   ATTATAAAAAACAAA             GGGCGCT ATAT AGCGCCC              TTATTGTTACTTGAT 100 162
        pgpB NONE
        purR 1522509 .. 1522520 -    -3  -4.41609   TACTATAAACATAAA                GTAA TCGA TTAC                 ATTTTAATTTGGAAG  60 79
        proP NONE
        iolE NONE
        mviM 1518982 .. 1518998 -  -3.6  -2.52676   TATTTTTCCAAGTTA              TCCCGT TTTTC ACGGGG              TAATCTGTAATAGTA  45 48
        nagC 1518008 .. 1518023 - -10.4  -4.54323   AATTATAATAATAAA              GCCCGT ATTT ACGGGC               TTGTTTAATTATTTG 100 34
        tbpA NONE
        thiP NONE
        malK NONE
        bioB NONE
      MS1522 1512838 .. 1512870 -  -7.2  -3.93061   ATTGCAAAATCTAAA     GTGCGGTGGAAATTT TGAA AAATTTT-ACCGCAC      TTTTTGCTTTATAAA  73 34
        metC 1510578 .. 1510603 -  -4.7  -5.13521   AAATTAGCGAAAAAA         TTCCCGCAGTT GGAA AAGTGCGGTAA          AAATCTCTAAAATTT  77 109
      MS1513 1502704 .. 1502719 -    -6  -2.89655   TTTCCTAAAAAAATG              GGTGCC TAAA GGCGCC               TCCCCTATTTGCGGC  55 258
      MS1511 1501127 .. 1501139 -  -3.5  -4.16943   TCTGATAGTTCAAAA                TAAAT CTT ATTTA                GTATCAAGATTATTC  57 153
        fruB 1500668 .. 1500719 -  -8.4  -3.08869   ATGATAAACGACATA GCCATAAAACTCTTTTATTAAC AGTGATAA ATCAATAAGAAAGTTTTATGGC CAGACAAATTATTCT  68 34
        ptsA NONE
        nagE 1498264 .. 1498297 - -10.5  -4.22748   TACGAATAAATTAAA     TAAAAAGTCCGCTCT AAAC AAAGCGAACTTTCTA      ACAATTATAATGAGA 100 52
      MS1507 1497842 .. 1497869 -  -9.2  -5.80727   AAAAATAACAAAAAA        CAAACCGCACTT TTAA AAGTGCGGTCTT         ATTTCATAAAATTTT 100 43
        recR NONE
        smpB 1496399 .. 1496414 -  -2.5   -4.4078   GGTCGGGAATTAAAA              CCGCA GGATCG TACGG               TTGACGTCACCATTC  60 223
        wecC NONE
        mviM 1491050 .. 1491068 -  -3.2  -5.04249   TGGTCAAAAAACAAA             TAAAAAAC TTC GTTTTTTG             TGACCGCACTTTTAT  71 86
        wbbJ NONE
        wecE NONE
        rfaG NONE
        rfaG NONE
        rfbX NONE
        rfaG NONE
      MS1493 NONE
        wcaJ NONE
        carB NONE
      MS1490 NONE
        wecE NONE
      MS1488 NONE
         wza 1476624 .. 1476644 - -11.9  -3.34522   ATAGTTTTCAATGAA            GGTTCTCCC AGG AGGAGAACC            TCAGATATTTTCCTT  90 85
        gumC 1474391 .. 1474416 - -14.9  -4.86001   ATCATGTGATAAAAA         TGCCGTTTGAA AAAA TTCAAACGGCA          TTCAAAATTAAGCGT 100 33
      MS1484 1473219 .. 1473257 -  -9.3  -5.60993   TGTTGCATAAAAAAA  CAGTCGTTTCTGTTATTGT AAG ACAATAA-A-AAACGACTG  TTTTATACTTGCCGG 100 47
      MS1483 NONE
        hemH 1472159 .. 1472191 -  -9.9  -4.90079   ATTTTAATAATAAAA      GTGCGGTCAATTTTA TAC CAATTTTGACCGCAC      TTCTCATTATTTAGT 100 32
        wcaG 1471270 .. 1471280 -    -4  -3.11922   TATCAGTGAAAATTA                 TGAA TTT TTCA                 ACCGCACTTTTAACA  47 58
        argG 1469816 .. 1469838 - -11.4  -5.10077   AAATACTCGAAAAAA           TAGCCACACA AAA TGTATGGCTA           TTTATTTTAATTAAT 100 48
         cmk NONE
        rpsA 1465932 .. 1465953 - -11.5  -3.48276   CTCTTTGTGAGATAA           CCGGCGCAC TAAT GCACGCCGG            TTAATTTACTTTACT  89 55
        himA 1465519 .. 1465535 -    -8  -5.50925   AATCAATACAAAAAA              CGACAC TTTAC GTGTCG              TTATTTTGACGATAT  93 56
      MS1474 NONE
      MS1473 NONE
        pyrF 1463147 .. 1463164 -  -6.9  -4.86621   ATTTTTAACTAAAAA             GCGGACA TTAC CGCCCGC              TTCGGATTTTTAACA  88 111
        sUI1 1462727 .. 1462770 -  -7.6   -5.1675   GGAGCGAGTAAAAAA CACCGCACTTTAATTCGTT TCAATTT AACGG-TAAAAGTGCGGTG TTTTACAGAAGACTA  86 49
      MS1466 NONE
      MS1465 1458836 .. 1458856 -  -5.5  -2.59742   GCGAACTTGCACAAC            CAATATCTT TGG AAGATTTTG            CCCGACGTATCGAAA  50 361
        hypB 1457366 .. 1457386 -    -9  -4.04397   ATCGCGATAAAAAGA            CAGGGCGT TCAAT ACGCCCTA            CATAAGAATGTTATT  82 36
        hypD NONE
        hypE 1455070 .. 1455090 - -11.3  -4.74598   CAAATTCAAAAGAAA            GGCATTAAT TTT ATTAATGCC            TTTTTGTTATCTGCC 100 95
        mltA 1453594 .. 1453620 - -20.2  -4.04206   TTATGTTCACATAAA         GCCGGCACGAAC AAT GTCCGTGCCGGC         AGTTTCCAATTGAGT 100 48
      MS1458 NONE
        znuA 1451772 .. 1451804 -  -8.6  -4.18018   CGGCTGCATTTAAAA      GTGCGGTCAAAA AAACGAAAA TTTTAACCGCAC      TTTTGCGTTATTTAG  85 33
         lrp NONE
      MS1454 NONE
      MS1453 NONE
        lolA 1447162 .. 1447181 -  -9.2   -4.4261   TCCGGAAGAGGAAAA            CGGTGGGC AAAT GCCCACCC             GAGAAAAGGTTATTT  93 35
      MS1451 1445759 .. 1445793 - -11.7   -4.1822   CTCTATTTGAATAAA     TAAACCAGTTGAAAA TCCGC TTTTCAACCGGCTTA     TCTTATTTATAACGC 100 28
        serS 1444335 .. 1444387 - -21.7  -5.19275   AGCGACAAAATAAAA GTGCGGTCAATTTTGCTTAAATTTT ATA AAAACTTTTGCAAAATTGACCGCAC TTTTTGCCGAAAAGC 100 43
      MS1448 NONE
      MS1447 1442421 .. 1442433 -  -9.1  -5.71712   TCGGACATAAAAAAA                GGGCT TAA AGCCC                AGTGTAAATATCCAA 100 282
      MS1446 NONE
        nusA NONE
        infB 1437767 .. 1437799 - -12.9  -4.21827   GCAAACAGGTTAAAA      GTGCGGTCAAAAATT TTC AAATTTTAACCGCAC      TTTTTAGTATCTGTT 100 100
        rbfA NONE
        truB 1436332 .. 1436379 -   -16  -3.28447   TTATTTAGTACAAGA TAAACAAAAGGCTGATTTCC-GT ATA ACAGGAAATCAGCCTTTAATTTA AAATGAATAAAATTG 100 47
      MS1439 1434775 .. 1434802 -  -6.4  -5.06414   CTCCTCTAACAAAAA        TACCGTTAGC TTATCATC ACTAACGGTA         TTTTTTATTTGCCTA  84 30
        hrpA 1429454 .. 1429474 -  -5.5  -4.38744   ATTGATAGAAAAGAA            GCAAGAA CGCTTTT TTCTTGC            GTTACCGCAGCAAAT  70 369
        soxR 1427174 .. 1427213 -  -8.6  -3.08603   AAATAGGGTCAAAAG  TGCGGTCGGTTTTGACAA AATT TTGCAAGAACCGATCGCA   GTATTATCTTTCCTG  71 29
      MS1431 NONE
      MS1430 1426548 .. 1426563 -  -6.8  -3.69354   TTCGATAATCTCAAA              TCGGGC GTTT ACCCGA               TTTTTTATTGTTCCG  64 30
        lysR NONE
        mviM 1414326 .. 1414373 -   -15  -2.59881   TAGTTACTTTATAAG GTTATTTCACACTGTCCGGTAT TATG AAACCGGACAGTGTGAAACGGC ATCTAAACGGTGCTT  95 108
        fabG 1412104 .. 1412115 -  -7.2  -4.07885   GACTGTGCCTTAAAA                CGGG AATA CCCG                 CCCGATAACGGGTAT  73 50
        xylB 1410426 .. 1410446 -  -4.7  -3.19442   ATGCAATAGACCGAA            CATAAGATG TGA CGTCCTATG            TCTGTCATTTTTTAT  54 30
        melB NONE
        nagE 1408365 .. 1408404 -  -5.7  -3.04715   GATCCGCCTGAAAAG  TGCGGTCGATTTTTACA GAATTT TGTAAGTACCGACCGCT   TAGTTTATTGCAACT  54 40
        lysR NONE
      MS1402 1402887 .. 1402907 -   -14  -2.75993   GTATTGAGATACAAG            GGACGGGG TTTAT CCCCGTCC            TTTATAATTCAATAT  93 90
      MS1401 1401404 .. 1401418 -   -10   -2.7185   ATCAGTCTGCAATTA               GGCTTC AAT GAAGCC               ACCCATTTTGTGAAA  71 325
      MS1399 1400092 .. 1400124 - -12.2  -4.13945   ATTTCCATCGTAAAA      GTGCGGTCAAAA ATTAAAGTA TTTTGACCGCAC      TTAAGGTTAAATTGC 100 32
      MS1398 1398570 .. 1398606 -  -9.5  -4.29327   GATAAGTAATACAAA    CGGTTGGATTTTGCAAA TTT TTTGCGAAATTCGACCG    CTTGGTTTTAGAGCT  93 171
        lysR 1395729 .. 1395781 -    -5  -2.76721   ATATAACCGTAAGGA CAGGCTTTATGTCTGTCCGT TGTGTGTCCAATT GGGGACAGACATAAAGTCTG TCCTTACGAGGATGG  50 99
      MS1392 1394401 .. 1394416 -    -4  -2.88677   TAGACAAGCATTACA              CTTTCC CATT GGAAAA               TCTATAAATAATCAC  46 37
      MS1391 1394035 .. 1394045 -  -2.6  -3.14132   TTTGTCCCTTAGTAA                 TTAA AAT TTAA                 GCAAGCATACAACGG  43 8
      MS1390 NONE
      MS1389 NONE
        mviM 1391019 .. 1391037 -  -9.5  -2.75844   CCTGTGATTTTAAAG             GGCGGGC ACAGG ACCCGCC             TCTACTAATTACAAA  72 64
        soxR NONE
      MS1384 1388294 .. 1388307 -  -3.1  -2.97747   GCGCGACAGCACATA               GCCTT CTTC AAAGC                GTTTTAACAGCCATT  45 40
      MS1383 1388042 .. 1388055 -  -3.1  -3.48924   CGACTTTCCACACAA               CCG-CA ATG TGTCGG               TCGCCTTTATGTTTA  48 54
      MS1382 NONE
      MS1381 1387726 .. 1387760 -  -6.6  -2.60947   TAATCATATAAAAGT     GCGGTGAATTTTAA TGAAATT TTAAAACTCACCGT     TTTTTTGATTATTTT  57 79
      MS1375 NONE
        ribD NONE
        degQ 1380970 .. 1380993 -   -14  -4.83615   CACTTTTGATAAAAA          TTGAGCGACA TAAA TGTCGCTCAA           TTTTTTGGGTTATTG 100 35
        uvrB 1377131 .. 1377171 - -11.4   -4.1711   ACCAGCCTCAATAAA  CAAAAAAACGGCATTCAA AATCA TCGAATGCCGTTTTCTTT  TTATACAAAAATCCG 100 60
        uvrD 1373577 .. 1373587 -  -5.4   -2.7634   AACTTGATTGCAAAG                 TCTC CCC GAGA                 AGAAAAGAAGCCGAG  51 68
        dppB NONE
        dppC NONE
        dppD NONE
        oppF 1369375 .. 1369397 -  -3.5   -5.0538   CCGCACTTTAAAAAA           GCATATAGT TTAAC AATATATGC           TTTTCATACTTAATC  71 48
      MS1363 1367939 .. 1367958 -  -2.8  -3.75332   ATTCCTTAACTCAAA            CGGAAGAA AATG TTCCTTCG             CCGAGAACCATCGGC  52 359
        dinG NONE
      MS1360 NONE
         slp NONE
        caiC 1362301 .. 1362320 -  -7.8   -5.0707   AAATAGAAAAATAAA            GCACGCCC AAAA GAACGTGC             TGCTTGAAGCTTGCC  88 62
         rnd NONE
      MS1356 NONE
        sucA NONE
        aceF 1356808 .. 1356826 - -10.4  -5.45802   GTTCCAAAAGAAAAA             GCTATCTA TTA TAGATAGC             TTTTTCAGCATAAAA 100 57
      MS1353 1356427 .. 1356437 -  -2.4  -3.86897   TTTATCTTTTATAAA                 CGGC TGC GACG                 AAGTTTATTTTTCGT  50 8
        sucC NONE
        sucD 1354291 .. 1354339 - -14.9  -4.60924   TAAAGGGCTGAAAAA TCAATAAAGTGCGGTGAAAATTT TTA AAATTTCCACCGCACTTTTTTAT AGGGCTATTTTAATA 100 30
      MS1350 1353651 .. 1353683 - -15.1  -4.02253   TGAATAATCTATAAA      GTGCGGTGAAAATTT TTA AAATTTTGACCGCAC      TTTTTTCCGGATCCG 100 42
        modA 1348437 .. 1348463 -  -9.4  -4.39426   GATATTTTTATAAAA         TAAGCGGCGTTA AAT TTACGCCGCATA         ATAAAGCCATTATCC  93 49
        modB NONE
        cysA 1346606 .. 1346625 -  -3.6  -3.59698   TGAGTTTATATACAA            TTCCTTTT AGAA AAATGGAA             CTCAGATCGCAAACA  52 47
      MS1339 1345857 .. 1345889 -  -6.1  -3.53012   GGGTGGTGCCTGAAA      GGCGGAGGGGGAAAA ATT CCTACCCCCTCAGTC      ACTGCGTGACAGCTC  62 337
        ompC 1343092 .. 1343118 - -18.8  -5.63645   GGAAAATAGAAAAAA         CAAAGCCCGGGC AAT GCCCGGGCTTTA         TCAGTAATATCTAAC 100 48
        aceE 1339879 .. 1339896 -  -2.8  -4.46212   TTGCCCACCATAAAA             TTTGAT GTGTCG ATCAAA              TTAAAAATATGAGTT  60 89
        aceF 1337967 .. 1337978 -  -2.2   -2.8511   GACTACATCACTAGA                CGAC GTAA ATCG                 GATAATACACCATTA  41 1
         lpd 1336349 .. 1336373 -  -6.6   -5.4833   TTATTCAATAAAAAA         GCCTTTCT-AT TAAT ATAAGAAAGGC          TTTTAAGCTATTAAG  87 46
         spr 1335594 .. 1335614 - -14.1   -5.1517   AAAATAAAGCAAAAA            GTGCGGTAA ATT TTACCGCAC            TTTTTTTATATTTGA 100 55
      MS1328 NONE
      MS1327 1330703 .. 1330719 -  -5.3  -3.29144   TCATTTTTTTCATAA              TTTTTAA CCT TTAAAAA              AATTAACGAATGATA  55 28
        slyB 1330187 .. 1330219 - -13.7  -4.21086   TAACAAACCAAACAA      TAAAGGCTTTTGATA TTA CACCAAAAGCCTTTA      AAGATCTTAAAAATT 100 45
        oppA 1328414 .. 1328428 -  -4.4  -5.24129   TGCCCGCATAAAAAA               TTTTTA AAA TAAAAA               CCCTGTCATTTTAAT  79 141
        hemA 1326984 .. 1327001 -  -6.3   -5.9667   AAAAACACAAAAAAA             GTGAGCT TAAA AACTCAC              TTTTTTATTTTCTAT 100 37
        nhaC 1323538 .. 1323554 -    -8  -6.18768   AAAATATAAAAAAAA              TGCGAC TTTAT GTCGCA              TTTTATAAAATATAC 100 83
        ilvB NONE
        ilvH 1321090 .. 1321110 - -14.1  -6.01725   AAGAAAAAGAAAAAA            GTGCGGTAA ATT TTACCGCAC            TTTTAGTAAAGAAGA 100 46
        purR 1319882 .. 1319902 - -14.1  -5.84432   GACAATATAAAAAAA            CTGCGGTAA TTT TTACCGCAG            TTTTTATCAATGGAA 100 48
        ribC 1313581 .. 1313601 - -14.1  -5.00642   TAACCTATACAAAAA            GTGCGGTAA ATT TTACCGCAC            TTTTGCTATTTAAAC 100 47
      MS1310 NONE
      MS1309 1309299 .. 1309310 -  -5.8   -2.6381   ATAATCTGGATATGA                CGGA CGGT TCCG                 AGCAAGATTTGGAAG  55 106
         map 1307662 .. 1307688 -   -13  -3.57106   CCTAAGTTAAACGAA         CTAAGGCGGGCT ATG AACCCGCCTTTG         CAATAGAAAGGTTAA  95 55
        glnD 1304900 .. 1304932 - -12.2  -5.27335   TGGGTTAAATAAAAA      GTGCGGTCAAAA AATCAAAAA TTTTGACCGCAC      TTTTTAATCTAACCT 100 29
        acrR NONE
        dsbD 1295927 .. 1295955 -  -9.7  -6.09196   TTTAAAATAAAAAAA        CAGCACGATTTTT AAC AAAATTCATGCTG        TTTAAAACTCATCCA 100 96
      MS1298 1294784 .. 1294797 -  -6.7  -3.61486   ACGAAAACATTATAA               CGCAA ACGT TTGCG                CTTATACAGAAAAAT  64 159
        purH NONE
        purD 1291509 .. 1291541 - -12.2  -4.84761   ATATTTCCATAAAAA      TGACCGCACTTT GCACTGAAA AAAGTGCGGTCA      AAATTTTAACCGTTT 100 31
        glyA NONE
      MS1294 1289746 .. 1289760 -  -2.1  -3.09004   CGACCGGCAAAATTA               CGATA AAAAG TACCG               CACTTAGCATAACCG  42 54
        mMT1 1288391 .. 1288408 -  -6.2  -5.63645   TCAAAACACAAAAAA             GCGAGC CTTACT GCCCGC              TCTTATCAATTAATT  88 74
      MS1292 1285618 .. 1285644 - -12.4  -5.06451   TATTATCTGAAAAAA         CAAAATGGCGCT ATA AGCGCCATTTTT         CATATCCTTAAGCTA 100 33
      MS1287 1281254 .. 1281283 - -12.3  -5.51165   AAAATCCGAAAAAAA       CAACCGCACTT TTGCTTCG AAGTGCGGTTG        TTTTTTCTGAATTTT 100 54
      MS1285 1280290 .. 1280312 -  -4.2  -3.40073   ATCTCGACGAATTAA          TGT-GCGGT GGGAAA ACCGCCACA           TTTACAGGGTCGGAG  53 43
        rplM NONE
        rpsI 1279285 .. 1279306 -  -9.5  -5.86965   ATTGAGCAAAAAAAA           TTGCAAGCC CGAA AGCTTGCAA            TCTCTGAATACAAAC 100 53
         gst NONE
        sspB NONE
      MS1279 1277913 .. 1277939 -   -11  -5.45652   ATTTTTAATAAAAAA         GGGTTAAAGCAC AAA ATACTTTAACCC         TCTTTAATCAACTCT 100 43
        artI NONE
        artM NONE
        glnQ 1272406 .. 1272425 -  -9.4  -5.88197   TCAAATACAAAAAAA            GAGATAGT TAAG ACTATCTC             TTTTGCATATTAGTG 100 35
      MS1271 NONE
        lrgB NONE
         dgt 1267557 .. 1267601 - -10.2  -5.25976   AACGAAAAAAATAAA CCGCACTTTTGACGGTTTCAT CACA ATTTAAC-GCCAAAAGTGCGG TCAGTTTTTGCCAAT 100 44
         mdh 1264952 .. 1264988 - -13.4  -3.61178   CGGATTGATCCCAAA   CAA-AAACGGCATATAA GAAT TTATATGCCGTTTATTG    ATTAATAAGAAAGTA 100 43
      MS1264 1262920 .. 1262937 -  -2.6  -5.26316   CTACGGCAGAAAAAA             TGCGGT TTTCGT ACCGCT              CTTTTCGGTACCTGA  76 460
        rfaE 1260640 .. 1260651 -    -3  -5.00616   GTGCGGTCGAAAAAA                CAAA ATTT TTTG                 AATGGCGGACTTCAG  68 94
      MS1258 1257733 .. 1257752 -  -2.2  -3.97836   AATAACAAAAATGAA            TTTCTTAT AACC AAAAGAAA             TATTCCACCTTAATT  52 40
      MS1256 NONE
         sbp NONE
        cysG NONE
        cysH NONE
        cysH 1253307 .. 1253334 -  -2.1  -4.00348   GGCTAAGCAAGGAAA        CAAGGCAAAGCA GGGGG TGCTTT-CTTTG        GTTACTTTCTTTGCA  52 62
        cysN 1251835 .. 1251866 -    -3  -4.85267   ACAAATTATTAAAAA      TCACTCCCTCCCTT AGCA AAGAGAGGAAATAC       TTCCCGGTACTAAAT  68 35
        cysJ 1250022 .. 1250034 -  -2.7  -3.07895   TTCACTCCTAATACA                CATCA CGT TGATA                GCGTTTATCTTCGCG  43 5
        cysI 1248169 .. 1248210 - -19.9  -5.88061   AAAAAATCAAAAAAA TTAACCGCACTTTTGATCGA ATA TC-ATCAAAAGTGCGGTTAA AAATTTTAAAATTTT 100 50
      MS1247 1246275 .. 1246292 - -11.3  -5.24129   CGTTTCTATAAAAAA             GGCGACA TCGC TGTCGCC              ATTAGTTTAATCGCA 100 56
        ompR NONE
        baeS NONE
        baeS 1244039 .. 1244059 - -14.1  -5.27923   TAATCTGACAAAAAA            GTGCGGTAA ATT TTACCGCAC            TTTTGCTTTTATCCG 100 42
        selD 1240850 .. 1240874 - -12.3  -5.33785   AACCAGCATAAAAAA          TGGCTAAACTC GTT AAGTTTAGCCA          TTCCTTTTTTAAAAG 100 44
      MS1239 NONE
        treR 1237505 .. 1237518 -  -6.7  -3.78141   GAAATAAAGTGTAAA               TGGGA ACGT TCCCA                ATTTTATTCAAAAAT  66 60
        ptsG 1235862 .. 1235874 -  -2.7  -3.24232   TCTTTGCTAAAGAGA                GAAAT TTG ATCTC                TAGATGTTTTAATTT  45 168
        amyA 1233974 .. 1233994 - -10.4  -5.34555   GTACAGTACAAAAAA            GTCCGGCG CTTAT CACCGGAC            TTTTTTATGCCTAAA 100 90
      MS1231 1230226 .. 1230270 -  -9.8  -2.96748   TGACAAGAAAGATGA GAATGATTATCATATTATTAT TCAA ACAATAATA-GATAATCACTC CAACATTTCCGGCGT  77 20
        melB NONE
        galA NONE
      MS1226 1224524 .. 1224543 -  -2.2  -4.16305   ATTGATAAACAAGAA            CAAAAATT TCTG AAATTTTG             ACCGCACTTTTTAGA  54 36
      MS1225 1224341 .. 1224365 -  -5.7  -4.63089   CAGTTGAAAAAATAA          TTGAGTGAACC AAT GACACACTCAA          TCCCAAATCGTTACC  71 59
        pntA NONE
        pntB 1221289 .. 1221315 - -10.3  -4.79949   CTTTTAAAAAAATAA        CCGCACTT-TGA TTGC TCATAAGTGCGG         TTTTAGGCATTTAAT 100 48
         mug 1220556 .. 1220582 -  -7.2  -4.05229   AAACTAAATACTAAA         GGTGAGCCGCAC ATA ATTAGGCTCACC         TTTTTATTAGGGGCT  73 64
        ompA NONE
        ompA 1215943 .. 1215962 -  -7.2  -5.96219   TATCCATAAAAAAAA            GACCTAAA ATAA TTTAGGCC             TTTTTATATAAAATT 100 61
        ompA 1214232 .. 1214252 - -12.7  -5.07523   TATAGATAAACAAAA            GACCTAAAC AAC GTTTAGGTC            TTCTTCAAGTTATTT 100 96
        lemA NONE
      MS1216 NONE
      MS1215 NONE
      MS1214 NONE
      MS1212 1211821 .. 1211836 - -11.8  -5.84381   CGACCAACAAAAAAA              CCGCCG TTCC CGGCGG               TTTTCATTATCTAAA 100 42
        ara1 1208246 .. 1208258 -  -4.1   -3.2703   AAATAATTAACGTAA                TGCAC TTT ATGCA                TAAGCGTCATAGGTT  51 66
        insB NONE
      MS1207 1206719 .. 1206761 - -16.5  -5.82388   AAATTCTAAAAAAAA CGACCGCACTTTGGG CTATTTTCAGGTT CCCAAAGTGCGGTCG AAAATTTTCAAATTT 100 124
      MS1200 1199233 .. 1199243 -  -2.6  -2.78018   AGTTTTCATTAAGTA                 TTTA ACT TAAA                 TTGGGATTTATTCTA  42 75
         dcp 1197115 .. 1197130 -    -9  -5.49569   CAGGAATACAAAAAA              TGCCAC TTTT GTGGCA               TTTTTTATTTAAGAC  95 46
        pykF 1194733 .. 1194750 -  -6.3  -6.50278   AAAGCAAAAAAAAAA             CGATGAC TTAA ATCATCG              TTTTTTTGTTCATTG 100 45
        lonB 1192187 .. 1192202 -  -6.2  -2.98729   TAGAATTAGCAGATA              TTAGCT ATAC AGCTAA               CCATTCGAAGCATTC  57 129
        fabA 1191567 .. 1191590 - -11.8  -6.11229   ATGAAAACAAAAAAA          TCGCTTACGG GAAC CCATAAGCGA           TTTTTTTTATATATA 100 52
      MS1193 1190906 .. 1190924 - -11.8  -5.66684   TAAGCCATAAAAAAA             TCGTGCTA TTC TAGCACGA             TTTTTCATAATTTTG 100 58
        prfA 1189694 .. 1189728 - -15.3  -2.83119   AATTTTCGACAAGTA     TTAGGGTCCGTTTAT CTTTT ATAAACAGACCCTAA     AAGAATGTGCGGGAT 100 85
        hemK NONE
      MS1190 NONE
        kdsA 1186993 .. 1187005 -  -6.3  -3.09516   CTTTTCATCATTCAA                CGAAA TTA TTTCG                AGGTATCTAATTGTG  59 18
        ldhA 1185914 .. 1185942 -  -9.6  -3.84266   ACATCCGAGAGGAAA        CCCCATCCACTC TCATC GAGCAAATGGGG        TGATTATACGTTTAT  83 37
      MS1187 NONE
        phnL NONE
      MS1185 1182541 .. 1182581 -  -3.4  -2.51966   TTAAAGCTTATCAAG  TGCTTAGGGTCTATTTAT CTTTT ATAAACAGACCCTAATGT  TAAGTGAGATTACTC  42 86
        aroG 1181338 .. 1181363 - -11.9  -5.44198   AACAAATAATAAAAA         CCGCACTTAAG TTGC CTAAAGTGCGG          TCAAAATTTTAAAAG 100 47
        dnaB 1179739 .. 1179754 -  -2.6  -4.82901   TCTTTGCTATAAAAA              TAGC-GT TTT ACTGCTA              ATAATCGTCATCATT  63 23
         alr 1178604 .. 1178626 -  -2.1  -3.34222   AGTATCAGGTTATAA           CTAAAAC TCATCGTTT GTTTTAG           TTATACATTTGATAG  45 43
         pgi 1176831 .. 1176863 - -10.7   -5.5112   TCCATGAACAAAAAA      GTGCGGTTGAAATTT TGA AAATTTTCACCGCAC      TTTTTTATTTTATAA 100 54
        dapD 1173669 .. 1173688 - -10.8  -5.35222   AAAATTCATAAAAAA            GCCAAATC CTGC GATTTGGC             CTTTCTCAATGATTT 100 56
      MS1176 NONE
        truA NONE
        accD NONE
        folC 1170217 .. 1170237 - -11.1  -5.47399   TTAACCGCAAAAAAA            CGCCCGC AATAAAA GCGGGCG            TAATTATTCAAACAA 100 42
        rluA 1167248 .. 1167273 - -10.4  -2.65987   AATACGCAACAATAT         CGCTCCCCCA CGAAGC TGGGGGAGCT          GTCACGAAGTGACTG  78 102
        fhaC NONE
        hlyC 1164496 .. 1164511 -  -6.2  -2.54812   ATTCATATCAGGAAT              GATTTC TGAT GAAATC               CCGAAATCGTTCCCG  54 2
        fhaB 1154809 .. 1154819 -    -4  -4.18494   TACGGGTATTTAAAA                 TTAG ATA CTAA                 TAAAAGAATCTCTTA  59 266
      MS1165 NONE
      MS1164 1151632 .. 1151687 -    -7   -3.8125   TCTTTAATTAAAACA CAAGCGGTGTGATTTTCAGAAAAATT TGCA AATTTCTTGGTAAATCGTACCGCTTG GAGGTTATACCTTCT  70 345
        fhaB 1148553 .. 1148608 -  -7.3  -3.73042   TCTTTGATTAAAACA CAAGCGGTATGATTT-TCAGAAAAATT TGCA AATTTCT-TGCTAAATCGTACCGCTTG ACAAGTACACTGGTG  70 292
      MS1162 1146154 .. 1146204 - -18.7  -3.97088   TTGTAGAAGATCAAA CTCAATCTGGCAGTCTC-CCAT TTTATAGT ATGGTGAGACTGCCAGATTGAA GATACCGTGCATATA 100 485
      MS1159 1144929 .. 1144961 -  -8.6   -4.4891   GTGATTATGAGAAAA      TAATCGGGGTACTT TCGCC AAATACCCCAATCA      ATTATTTGTTGATAT  89 27
        feoB NONE
      MS1156 NONE
      MS1155 1142655 .. 1142707 - -10.8  -5.15117   TAAAACCTGAAAAAA TAAATCCGCACCTTAAAAGCGGGGCA ACA TGCCACGATT--AAGGTGCGGATTTT TCTATGGTTAGTTAC 100 177
      MS1148 1135748 .. 1135758 -  -2.6  -3.28712   GCGTGCTGGGTATAA                 TAAA TCG TTTA                 ATTTTGTTTATTTTA  45 74
        sppA 1134307 .. 1134319 -  -3.5  -3.13343   ATTGTAACGATTGAA                TTTTT TAT AAAAA                ACAAACGCACACGTA  45 102
        smpA 1133335 .. 1133366 -  -4.6  -4.93296   CTATTATCACAAAAA      TAAGCGTTTC TTTTTTCAACGG GAAACGCTTA       TTTTTATAATGAATG  73 70
        cspC 1132769 .. 1132794 - -12.7  -3.49102   AGATTTCTCATATAA         TTAAGCCCCTC TAGA AAGGGGCTTAA          CACTATTCAATAAAA  93 43
      MS1142 NONE
      MS1143 NONE
        sseA 1130092 .. 1130106 -  -4.9  -3.33922   ACCTTTTTGAAAAAT               CAGGG TTTAG CCCCG               GCAAGAGTTAGTCTT  55 17
        sseA 1128190 .. 1128205 -  -3.2  -5.49809   TAAACCGCAAAAAAA              TAGTCG CAAA CGACGA               ACAATACGCTTTAGC  86 502
      MS1137 1125445 .. 1125457 -  -3.3  -2.73735   AAACAGTTTTAATTA                TCAGG ATT CCTGC                GTTCGGGTTAAACTC  43 13
        dinP 1124120 .. 1124145 -  -2.7  -4.70117   AAGTTAATAAATAAA         TGTTAAA-GCTT GAA AAGCGTTTACCA         AAATAAACGATATTT  63 118
        htpX 1123189 .. 1123209 -  -8.3  -5.82281   AAAGACATAAAAAAA            GCACGTAAT GTA ATAACGTGC            TTTCCTTTGAAATTT 100 48
      MS1133 1122577 .. 1122587 -  -4.6  -2.60075   GTTTCGGCAAGTAAC                 CGCG ATC CGCA                 TACTCTTTTACCTGA  47 33
      MS1132 1122404 .. 1122444 - -23.7    -5.252   TAGCGCTATAAAAAA  GTGCGGTGAAAATTTCAAA ATT TTCGAAATTTTCACCGCAC  TTTTATTTTTGTAAT 100 54
      MS1130 1120615 .. 1120626 -  -2.2  -4.07568   TCGGTGCGCGTAAAA                GCAA TATT CTGC                 AGCAATTTTTAATCG  55 319
        glnS 1115791 .. 1115804 -  -2.5   -3.0663   ATGACGAGAAACAAT               TTTTT CATT AAAAA                CCTTCTTTTAAACTT  43 19
      MS1126 1115592 .. 1115624 - -12.9  -4.76171   TAAAAAACGACAAAA      GTGCGGTCAAAATTT TTA AAATTTCCACCGCAC      TTTATATTAGAACCG 100 56
      MS1125 1114989 .. 1115003 -  -2.2   -2.5055   CACTCGACAATATAG               TTATAT CTT ATACAA               GCAAACGATAAACTC  39 138
        malQ NONE
        glgB 1110619 .. 1110644 - -11.3  -3.10499   TAACACCTCAAGACA         GGTCTGCTTAT ACGC ATAAACAGACC          CTTCATCTAAGTTAA  84 42
        glgX 1108605 .. 1108616 -  -4.4  -2.55847   AAGTCCGATATCAAT                GACA TAAA TGTC                 TATAAAATTCTACGT  47 25
        glgC 1107281 .. 1107296 -  -2.6  -3.62572   CATTATTAGTCTAAA              TGCGCTT CGG AAGC-CA              CCGATTTGCCGTTAA  48 0
        glgA 1105695 .. 1105741 -  -5.5  -5.63857   AAAAATTCAAAAAAA GTAAC-CGCACTTTTTCT TTTACATATTTC AGAAAAAGTGCGAATTAC CTAAATACGTCGATA  86 26
        glgP 1103152 .. 1103172 - -14.1   -4.8622   TGTTGTAATGAAAAA            GTGCGGTAA AAT TTACCGCAC            TTTTTTGTTAATAAT 100 56
      MS1117 1102160 .. 1102177 -  -3.3  -4.75308   ATTAATATTCAAAAA             CTGCAGG CGAC CCAGCAA              TTTCCATAATCTGAC  65 119
        rplY 1101786 .. 1101810 - -13.7  -5.61596   ACCGCCATAAAAAAA          CACCAATAACC TTA GGCTATTGGTG          TTCTTAATTAAACAA 100 49
      MS1114 NONE
        cDA1 NONE
      MS1112 1095536 .. 1095551 -  -7.6  -5.60993   TCCGCCACAAAAAAA              GCACAA TTTC TTGTGC               TTTTCATTAATTGAT  93 336
      MS1108 1092837 .. 1092859 -  -6.4  -3.43008   AAAAGAGAAAAACGA           TATTCATGAC GAC ATCACGAATA           AAGTTAAGCCCTTTC  62 29
        sppA 1090966 .. 1090997 - -14.6  -5.08169   AGACATCGCAAAAAA      GTGCGGTGAAATTT CAGG AATTTTCACCGCAC       TTTTATCAGACTCAG 100 45
        aroG 1088549 .. 1088569 -    -6  -4.96501   TTTTATAAAAAGAAA            TCCCGGGC TTAAC GCCCAGGC            TGTAGCAATATTATA  81 55
        tyrA NONE
         asd 1086205 .. 1086224 -  -6.4  -5.35224   GTGAGAAAAACAAAA            GGTGAGCC GTTA AACTCACC             TCAATATGGTTAATA  85 35
      MS1100 NONE
        recB NONE
        recD 1080008 .. 1080030 -  -4.2  -2.90723   CTATCGGTAATCAGA           TTTATTGGGA ATT TGCCAACAAA           GGGAAAATCCAACGG  46 337
        topA 1076478 .. 1076510 - -13.6   -5.4251   TTTATACATAAAAAA      GTGCGGTAGAAATT TTGAG AAATTCTACCGCAC      TTTTACACCATTACT 100 43
        cspC 1075985 .. 1076019 -  -7.2  -4.14392   TTTCAATGTTTAAAA     TAACGAAAGGCAGGTT CAC ATCCCGCCTTTAATTA     TTTTTAAATAAGATG  75 66
      MS1092 1074691 .. 1074712 -  -9.5  -5.67063   TGGATTAGAAAAAAA           GGTGAGCACA AAC TG-GCTCACC           CTTTCTTTTTTTAAT 100 48
        pheS NONE
        pheT NONE
        himA 1070704 .. 1070731 - -13.6  -3.34652   CCCTCAAACAAGACA        GGCTATCTACAA AAGT TTGCAGATAGCC         GAATATTAAATAACT  95 58
         spr 1070166 .. 1070186 - -14.1   -5.1485   GAATTAAGACAAAAA            GTGCGGTAA ATT TTACCGCAC            TTTTTTGTATAAAGG 100 42
        mukF NONE
        mukE NONE
        mukB NONE
      MS1083 1062144 .. 1062165 -    -3  -3.05715   AATGCGGTGATGTAA           CCGAAC GCGATCATTT GTTCGG            TTACAACATTAAATT  45 43
      MS1082 NONE
        sbcB 1059891 .. 1059924 -  -9.1  -5.10497   AATTTAGGTAAAAAA     TAAAGCCATTGGA TTTAACTT TCCAATAGCTTTA      CTTATTAAATAATGT 100 53
         ftn NONE
         ftn NONE
      MS1078 1057852 .. 1057864 -  -2.7  -2.62515   AATTTCGGCATACTA                CATAA AAA TCATG                TAAAATTGATCTAAC  41 177
         crp 1057015 .. 1057039 - -15.9   -5.4492   TATAGAGACAAAAAA          TCCGGTTTAGT TGG ACTAAACCGGA          TTCATTATTAATCGA 100 33
        uspA 1055906 .. 1055926 -  -5.4  -5.75538   GCGAAAAAACAAAAA            GTGCGG AAAAATAGA CCGCAC            TTTTGCTTTTATCGC 100 53
        argF 1054609 .. 1054632 - -10.4  -5.04385   TATAGTTTCAAAAAA          TA-GGGTGCCA TAT TGGCACCCGTA          AATTTATATTAAGCC 100 34
      MS1070 NONE
      MS1069 NONE
      MS1068 1050263 .. 1050289 -  -9.5  -4.89567   TTTGAAAACATAAAA         TTAAGGACGCT AAAAA AGCGTCCTTAT         CATTTTACGGATAAA 100 66
        cynT 1047694 .. 1047719 -  -9.1   -4.4009   TCTCATTTGATAAAA         TAACCGCAC GGTAAAAA GTGCGGTTA          TTTTTTATGTAATTT  93 54
        purR 1046335 .. 1046357 -  -9.2  -4.63107   ATTAAATAACGAAAA           GGCATAGATT AAA ATTCTATGCC           TTTGTTTTAAAGTGC  93 74
        xseB 1044325 .. 1044354 -    -3  -3.10134   AAATCATTTGAAAAT       TGATACATAAGT CTCATC ACTTATTCATCA        GTAGGTTGATAATCC  45 16
        ispA NONE
         dxs 1041434 .. 1041455 - -10.9  -5.70829   AAGAGCATAAAAAAA           CCGCTATCC AAAT AGATAGCGG            CGGATTCTTAAAAAA 100 134
        lplA NONE
      MS1057 1039623 .. 1039633 -  -3.2  -4.62069   GCTTTAGTTGAAAAA                 GCAA AAT CTGC                 GCTTTAATTTTTTGA  62 81
      MS1051 NONE
      MS1050 1033478 .. 1033505 - -14.4   -3.3907   CTAAAGTTCAACGAA        TTAAGGGAAGAT AATG ATCTTCCCTTAA         TTTTTCAGTATTAGA 100 36
      MS1046 1031185 .. 1031203 -  -2.4  -5.37865   GGAAGAAGTAAAAAA             TGCCGTAT CCG ATAAAGCA             GCTGAAATGAAAGAA  77 147
        asnS 1027921 .. 1027940 -  -7.8  -4.30231   AAGAAGTAAGAGAAA            GGCGAACC TAAC AGTCCGCC             TTTATTTTTCTACTT  81 49
      MS1041 1027007 .. 1027036 - -10.9  -3.64703   CTCGCTTTATTTAAA       CCGCACTTTTA AAAACCGA TAAAAGTGCGG        TTGTTTTTTATGAAT  83 485
        purE 1018396 .. 1018431 - -17.1  -5.63857   AAAAACCTAAAAAAA    TGACCGCACTTTTCC GTCTTT GAAAAAGTGCGGTCA     AAAAAGCATTAATTT 100 34
        purK NONE
        tyrB 1015896 .. 1015928 - -12.9   -4.7254   ATCCGGCACTAAAAA      GTGCGGTCAAAAATT TCA AAATTTTAACCGCAC      TTTGAAAAATAAAAT 100 49
        bisC 1012599 .. 1012611 -  -3.3  -2.62616   GTACTGCGGACATTA                CAGGG CCT CCGTG                GTTTTTTCGATGTTA  43 10
        hybA NONE
        fdnI 1010925 .. 1010957 - -12.2  -5.10064   CGGAATATATAAAAA      GTGCGGTAAAAATT TTAAG ATTTTTTACCGCAC      TTTTGTCCGTAAGTT 100 46
      MS1025 1005375 .. 1005389 -   -10  -4.28361   GGAATTCGATCAAAA               CAGCGA ATA TCGCTG               GTTGTCACAATCCGA 100 392
      MS1020 1002129 .. 1002154 -  -3.4  -5.13722   CCCATTAAAATAAAA         GGACATATAT TTTGCG ATATATGTCT          TTTTTATATGAAAAA  71 107
         ppc  997295 ..  997344 -  -6.5  -5.27335   CGGGGTAAATAAAAA GTGCGGTCAATTTTCGCCGAGTT TTAA AACTTACAAAAAATAGACCGCAC TTTTGCGATGAAGAC  85 83
      MS1016  996870 ..  996880 -  -3.2  -4.29905   ATCAGATGAAAACAA                 CACA AAG TGCG                 GTCAATTTTTTCGTT  60 57
        cirA  994826 ..  994836 -    -4  -3.51825   TCATCGCAATCAGAA                 TGAA CCT TTCA                 AGCCCACATAAACAT  51 9
      MS1014 NONE
        btuC  992748 ..  992761 -  -3.1  -3.32647   TTTCAATCATATCAA               TCCGT AGGG ACAGA                CTTTATGTCTGTCTG  47 87
        fepC NONE
      MS1008  986850 ..  986870 -    -4  -4.55128   AGTTGGAAAGCAAAA            CGGGATTT ATTCA AAATTCCG            CAAAAATCAACCGCA  65 110
      MS1007  986764 ..  986782 -  -7.5  -4.46617   AAAATAAACCGAAAA             TCCTCAA TTAGT TTGAGGA             TTTTTTTTGGATTTG  82 14
        moeA NONE
        thiF  983856 ..  983871 - -10.4   -3.3676   GCTAAGATTTCATAA              GGCTCC GCTT GGAGCC               TTAGTTTTATCCGCT  85 85
      MS1000  980923 ..  980943 -  -6.9  -3.02211   TAACGTTAAAGGACA            TCCGTTCAC ACA ATGAACGAA            TAGACGTTTGGGAAT  63 247
        ackA  979634 ..  979651 - -11.3  -4.97405   ATGTAGAAAAAGAAA             CTGCCGA GAAG TCGGCAG              TTTATCGATTAATTA 100 38
         pta  977391 ..  977420 - -10.2  -4.03995   TTCCGCATAAAAATA       CCGCAC-TTTAAC GGCAA GTTAAAAGTGCGG       TCTGTTTTTTATTAA  93 63
        gutQ NONE
      MS0995  975002 ..  975029 - -10.7  -4.75404   AAATTTTACGAAAAA        GGCGCG-AATCT TTTTG AGATTACGCGCC        TCTTGTATTTAATTA 100 38
        degQ  973316 ..  973333 - -14.1  -4.98911   TACCATAAAAAGAAA             GGCGCCG AAGC CGGCGCC              TACAAGTTAAAATTA 100 38
        nrdA  970712 ..  970741 - -11.6   -5.4251   TCCATATACAAAAAA       GCGGCTAAAAAC ATTTAA GTTTTTAACCGC        ACTTTTAAATTTAAT 100 40
      MS0991  968237 ..  968250 -  -3.9  -2.57757   AAGCAAGGTAATCTA               TCATT ATGA AATGA                TATTTCTTCTAAATT  45 182
      MS0990 NONE
      MS0989 NONE
      MS0988 NONE
      MS0987 NONE
      MS0986 NONE
      MS0985 NONE
      MS0984 NONE
      MS0983  960109 ..  960123 -  -2.9  -3.29144   CTAGCTGTCTGAGAA               TACTT TTTTC AAGTA               ATATGGCGTGTTAGG  45 132
      MS0982 NONE
      MS0981  957520 ..  957560 -  -2.6  -5.68039   AAATTTATAAAAAAA TG-ACCGCACTTTGATGCG AAAT CAAATTAAAGTGCGGAACA  AATTTAAGAAATCCA  80 59
      MS0980  956989 ..  957006 - -11.3  -2.54655   AAAAGTTTCAATTCA             CGCTCTC GTGT GAGAGCG              GAGAGCCTTAACTAG  82 213
      MS0979 NONE
        tra5  953590 ..  953607 - -11.3  -2.52464   TTTTGTTTCAATTCA             CGCTCTC GTGT GAGAGCG              GAGGCCAATGCTTTA  82 70
        ribH NONE
        nusB NONE
        thiL NONE
        pgpA  948603 ..  948613 -    -4  -3.63645   TGAACAATAATAAGA                 TTCA GCA TGAA                 AGACTACTTAAATAA  52 33
        rhtB  947958 ..  947968 -  -2.6  -4.21974   TTATTATCTAATAAA                 TTAT TGA ATAA                 ATTTGTGTTGTCTCA  55 38
        dapB  947088 ..  947103 -    -9   -5.5604   TCAAGGAATAAAAAA              GAGCCT TTAA AGGCTC               TTTTAACATCATAGA  95 43
        citT  944865 ..  944896 -  -8.8  -4.98531   TCTTTAAATTAAAAA      GTGCGGTGAAATTT TGCA AATTTTTACCGCAC       TTTATTTTTTAGGGT  95 417
      MS0965  941155 ..  941181 - -12.5  -4.23674   TTGTATGAATATAAA         GCCTTTTTAGT GAAAA ACTAAAAAGGC         TTTTTTGTTATTTGT 100 5
      MS0962  938035 ..  938054 - -13.6  -5.18371   TCGGACAAAATAAAA            CTGGCACC TTAA GGTGCCAG             TCGCGTCATAGACTA 100 38
        dacB  935855 ..  935893 -  -6.3  -4.16146   AAAAGATTTTGAAAA  TAAAGCCCGCAAAATA TGATTTTT CATTTT-CGGGCTTTA   TCGAAAGAATTGATT  71 58
        pgsA  934949 ..  934971 -  -3.4  -3.57144   GTTTGGAGCGGGAAA          CGAGGCTCG AACTCG CGA-CCCCG           ACCTTGGCAAGGTCG  50 251
      MS0958  934148 ..  934165 -  -4.1  -4.63527   CCAGTACGGGAAAAA             CTTCCGT GGGT ACTGAAG              TTGCTCACAGATTGG  69 490
         tdh NONE
        fabG  932024 ..  932036 -  -4.9   -4.3953   CGCAATCATAATAAA                GATTA ACA TAATC                TATTTCCTTTATTCC  67 49
        gntT NONE
        gntT  930625 ..  930654 -  -4.9  -4.95487   AAAAGAAATATAAAA       GGCTTGCGAAAGT GCTA ACAGTTGCAAGCC        TTGTAGAAAGTTATA  75 53
      MS0952 NONE
        trxB NONE
        mdlB NONE
        mdlB  924961 ..  924982 -  -7.9  -3.25823   GTGTGCCGAGATCAA           GCTGGGAGG GTCT CCACCCAAC            TCAACCCCTTCTTTT  67 41
        tesB  923792 ..  923818 - -10.3  -3.92522   TTGTAATGCGATAAA        GACATCCGCTCT AAAA AGAGCGGAT-TC         GGTATTTTGAGAAAA  93 84
        smtA NONE
      MS0944  919526 ..  919542 -  -5.8  -4.89009   ATATTCAACTAAAAA              CGCACA TTAAG CGTGCG              TTTTACGTTTGTTGA  81 48
      MS0943 NONE
      MS0942  918518 ..  918546 -  -8.2  -3.34517   AGTCTGGGGTAAATA        GGAGCTGTTTAT AAAAG ATAACCAGCCCC        TGATTTTAAATAAAA  72 5
      MS0940 NONE
        cDC9 NONE
      MS0938  915932 ..  915950 -  -4.5  -4.13206   ATCAGCAAACAAGAA             CGGGAAA TCAAT TTACCCG             CAGACAGCCTTGCGT  61 291
      MS0930 NONE
      MS0929 NONE
      MS0928  906717 ..  906727 -  -3.2  -3.32294   CTAAACTGCGCAGAA                 CCGA GAT TCAG                 GAAAAATCAACATTC  47 22
        dksA  906091 ..  906114 -  -3.1  -5.09245   CTAAAATGAGAAAAA          GCTTTCGCC TTTAAT GATGAAAGC           TATCTGAAAAAAGGA  71 131
        pcnB NONE
        folK  904050 ..  904067 -  -9.8  -2.63623   TTTTTGAAAATAGAG             GGCGCC AAACAG GGCGCC              TATAAATTTTTAAGG  75 35
        sanA NONE
        nqrE  901305 ..  901318 -  -2.3  -2.76492   GTACTCACTTTAAAC               CCGAA TAAG CCCGG                TAAAGCCCATGAAAA  40 6
      MS0921 NONE
        nqrA NONE
        rnfD NONE
        nqrC  896823 ..  896839 -  -3.7   -2.6574   TAATTATTCACATCA              TTTTTGC CCG GCAAATA              GATATTTACCGGTTG  45 31
        nqrD NONE
         nth  895442 ..  895458 -  -4.3  -4.60797   TTTTTATAGATAAAA              CGAAAGG TTT CCGCTCG              TTGTTGGAAAAAATA  71 96
      MS0914  893946 ..  893965 -  -7.9   -4.9448   ATCTATGAAAGAAAA            GGCATGA TTAAAT TCATGCC             TTTCATGTTTTTTTT  88 39
      MS0913  893232 ..  893250 -  -5.2  -3.07831   TGAATAATGAGAAAG             CCAATCAG GAT CCGACCGG             AGATATATTTAATCG  54 455
        hemL  890422 ..  890452 -  -8.4  -5.04377   TGAAAATAAAATAAA       GAAAAGTGCGGT AAAAACG ACCGCACTTTTT       ATCGGATATTAAGCT  90 34
        sacC  888893 ..  888907 - -11.4  -5.01497   ATTATGACAGAAAAA               GGGAGC TTA GCTCCC               TTTTTTATCCGTTTG 100 57
      MS0907 NONE
      MS0906 NONE
      MS0905 NONE
      MS0904 NONE
        wcaA NONE
        wcaA NONE
        mltB  880923 ..  880947 - -12.2  -5.72254   TTAAATAATAAAAAA          GCCGATAGCC TGGCT GGCTATCAGC          TTATAGGTTAAAAAC 100 33
        artI  880048 ..  880080 - -12.2  -5.99154   TAGTAAACAAAAAAA      CTGCGGTCAAAA AATCGAAAA TTTTGACCGCAG      TTTTTTTTATATAAA 100 48
      MS0897  874901 ..  874920 - -12.2  -4.78839   AAGCCGATAAGAAAA            TGCCGAGT TTAC ACTCGGCA             TTTTTTATAGATAAA 100 57
        lysR NONE
      MS0894  871358 ..  871378 - -11.2  -4.85599   TGGACGTTATAAAAA            TACCGAGC AAACG GCTCGGTA            TTTTAATGAAAAGCG 100 43
        bisC  869591 ..  869614 -  -4.6  -2.84051   GCACCGCGACCAAAT          GATGG-AGCAA GAC TTGCTACCGTC          GGTCCGTGTCAGGTA  48 34
        bisC  867151 ..  867163 -  -3.3  -2.62616   GTACTGCGGACATTA                CAGGG CCT CCGTG                GTTTTTTCGATGTTA  43 10
        hybA NONE
        fdnI  865477 ..  865509 - -12.2  -5.47218   CTTCAGTGAAAAAAA      GTGCGGTAAAAATT TTAAG ATTTTTTACCGCAC      TTTTGTCTGTAAGTT 100 46
        soxR NONE
        rhaT  861241 ..  861256 -  -6.1  -4.30576   CCCCTATCAGGAAAA              CACCC CCTTGC GGGTG               ATTCATGTGTTTGGC  73 135
      MS0883  859055 ..  859088 - -11.9   -5.4251   TTTACACATAAAAAA     GTGCGGTCAAAAAAT TCAA AATTTTTAACCGCAC      TTTAATCATAAAATA 100 54
        mhpC  857937 ..  857952 -  -3.3  -4.22948   AAAAGGCATTTAAAA              TAGCA CAAAAT TGCTA               AATTAGTTAAAAATC  57 204
      MS0879  856903 ..  856923 -  -8.3  -5.46657   GATTCTAACAAAAAA            GTGCGGT GTTTTCG ACCGCAC            TTTTAGGTATTTGTT  93 63
        gyrB NONE
      MS0877  854765 ..  854779 -  -2.8  -2.60615   ATTCGCTTGAAAGAG               CGGT GCTTTTT ACCG               AAGTTTTATCAGGTT  41 43
        sufI  853772 ..  853784 -  -3.5  -2.71712   CGGTTTTTTGGAAAT                TTTAA TGC TTAAA                TCCCGTATCGATATC  43 14
        gyrA  851435 ..  851459 - -14.3  -4.57569   TTAGGCGGGTAAAAA          GGCAAGCGGGT TTA ATCCGCTTGCC          TTTTTATATGGCGAC 100 44
        mhpC  836053 ..  836073 - -11.3  -5.37593   TGTCAAAGTAAAAAA            TCATTCTCA TTG TGAGAATGA            TTTTCTTCTTCGGAA 100 94
      MS0861 NONE
        fldA NONE
         fur  834722 ..  834742 - -14.1  -5.88476   AAAAGAAAGAAAAAA            GTGCGGTAA AAT TTACCGCAC            TTTTACAAGAAATTA 100 38
        gyrA  831912 ..  831940 - -12.6  -5.27938   ACTTTCAAACAAAAA        CGGCTACTTAAA TAGAC TCTAAGTAGCCG        TTCGGTTTATGAATA 100 47
        oppA  828566 ..  828588 -    -2  -4.59109   CAGACGGCGTAAAAA           GGAGTAAA GCATTAT TTTTCTCC           TTTCTTGAACGATAA  59 14
        dppB NONE
        dppC NONE
        dppD NONE
        oppF  824817 ..  824829 -  -3.3  -2.59683   ATTCTACTCTATAAT                CGGAC AAA GTGCG                GTCATTTTTTTCAGA  43 44
      MS0851 NONE
        dacC  823752 ..  823774 -  -9.2    -5.252   TATTCCTATAAAAAA           GCCGTAAG TTAATTG CTTACGGC           TTTTTTGTTCCGTAT 100 117
      MS0847  822737 ..  822758 -    -8  -4.82667   TTATTATACGAAAAA           CGCCCCTA ATAAAG TAGAGGCG            TTGGGGATTTTCGTT  86 50
        dsrC  822035 ..  822046 -  -5.8   -3.0166   GTAAAAAATCAACGA                GACG GTTC CGTC                 TATATCCTTGCGGAA  52 348
      MS0844  820990 ..  821012 -  -9.9  -5.28176   GGCATTTATAAAAAA           TCCGGCTAG AAAAG CTAACCGGA           TTTTAAGATTTAGAT 100 87
        fdhE  819752 ..  819769 -  -7.7  -5.40464   TAGTATAAAGAAAAA             GCAAGGC TAAA ACCTTGC              TTTAGATCATTGAGT  93 184
         cof  818845 ..  818866 - -13.1   -4.7254   ACTTTTGAGTAAAAA           TAAAGGCGC AAAT GCGCCTTTA            TTTATAGGATTGGAA 100 55
        mgsA NONE
      MS0838  809742 ..  809757 -  -8.2  -4.81083   CTCAACCAGTAAAAA              GGCGCC CCAA AGCGCC               TTTTTCAATAATTAT  86 37
      MS0831  803193 ..  803212 -  -4.2  -4.56597   TCTGTTTCTTAAAAA            CAGACGCC ATGG GGCATTTG             ACTCGCTACTTATTA  67 318
        argD  801677 ..  801694 -  -6.2  -5.24129   TGGTTTTATAAAAAA             GGCGGG ATAACA CCCACC              CCGCAAGCGATCAAA  87 78
        gadB  800002 ..  800043 -  -8.2  -4.22375   ATCCAATAGAAAGAA TAACCGCAC-TTGGAGC GCCAAAAAA GCTCAAAAGTGCGGTTA ATTTTTTATAAATTT  81 68
        pqiA NONE
        pqiB NONE
      MS0816  788728 ..  788746 -  -3.2  -4.02581   CCGGAGAAAACAGAA             GAAAAACA AGG TTTTTTTC             ATTTGAATTCGTTTC  57 431
        potA NONE
        potB NONE
        potC  784676 ..  784689 -  -3.8  -4.35669   GACATAAAAAAAAAC               GCCT GACTTT AGGC                TATAACAAGCTTTGG  62 95
        potD  783475 ..  783494 - -10.8  -5.45652   ACTTGCAACAAAAAA            CGCCAAAT AAAA ATTTGGCG             TTTTTTATCTCATTA 100 48
        proP NONE
        lacZ  777778 ..  777804 - -12.4  -4.46212   GGTTCTATGATAAAA         GACCTCTTTACC GGG AGTAAAGAGGCC         GTAAGTAAAGAATTA 100 57
        pdxK  776562 ..  776577 -  -6.8  -5.42198   CTTCAAAAAAGAAAA              GAGCCA TAAC CGGCTC               TTTCGTTCAAAAAAA  87 44
        mesJ  775036 ..  775063 -  -4.8  -4.61199   ACTGCAGAGACAAAA        CCGGCCGAAC AAGCTCCG GCTCAACCGG         CTGAACAAGCTCCTG  73 186
        galE  771028 ..  771064 -  -7.4  -3.86015   TATCCTGTTTATAAA   TATT-TTGGCACACGCC GGGA AGCGTGCGCCATCAATA    CTATCAATAGAGATG  73 76
        proP NONE
         adk  768925 ..  768943 - -11.8  -4.51763   TAAGAAGAGAACAAA             GGCGAATT AAA AATTCGCC             TTTTGCCGTTTTGAG 100 44
        znuC NONE
        znuB  761594 ..  761611 -  -5.5  -3.80573   TGGATGAGGATCAAA             CCACCAG AAAT CTGGTTG              CCGCCAGTGTAGCCT  61 263
      MS0786  759115 ..  759135 - -14.1  -5.24129   GGCGGGTAGAAAAAA            GCCCTTTCA TCA TGAAAGGGC            AAAATACATTTGGAG 100 108
        proP  757750 ..  757777 -  -8.5  -5.13521   AAATCAGTCAAAAAA        GACCGCACTTT TAACTC AAAGTTCGGTC         TTTTTTTTGCTATTT  95 35
      MS0781  754593 ..  754607 -  -4.2  -3.34398   CGTGTGCGGTAAAGA               GGGACA AAG TGTGCC               GGTCGGCGTGGGACA  50 48
      MS0779  753018 ..  753067 - -20.3  -4.60041   AGTTATCCGTAAAAA GTGCGGTCGATTTTTCCGAAGTT TTAA AACTTTGAAGAAATCGACCGCAC TTTTATATATAATAG 100 65
        putP NONE
        smtA  748793 ..  748816 -  -6.7  -4.13995   CCCGCATAAAGTAAA          GGCTCCTTT TTTAAT ATAGGAGCC           TTTTGAATTATTTGT  71 33
        guaB  746186 ..  746206 - -15.5  -4.61566   CTTTAAACTAGAAAA            GGTGGGCTT AGC AAGCCCACC            CTAGGGTTAATTTAA 100 45
      MS0773 NONE
        guaA  744083 ..  744109 - -13.2   -5.9362   TAAAATACAAAAAAA         TCACCTAAAGAA TTA TTCTTCAGGTGA         TGTATTTCTAAAATA 100 111
      MS0770  741112 ..  741144 -  -6.4  -3.01712   TTTTTTTTCTCAATA      TAGGGTCTGTTTAT AAAAG AAAAACAGACCTTA      GTTATCACAAAATAA  59 240
        accA  740092 ..  740116 -  -8.7   -5.4505   TTTTGTAATAAAAAA          CGGTAAGTA TTGTTGG TACTTACCG          TTTTTTTTTTTGTTT  95 41
      MS0766  738455 ..  738469 -  -4.4  -3.75657   TTAAATAGGTAAGAA               TTAAAT ATT ATTTAA               TTTAATGTAATATTT  57 11
        fumC  732204 ..  732220 -  -5.1  -5.85244   AATGAAAAGAAAAAA              GGCGA ACCTATG TCGCC              TTTTCGAATTTATTC  91 51
      MS0759  731500 ..  731523 - -13.2  -3.34192   AAGCGGCGTAATTAA          TAAGGACGCC TTGT GGCGCCCTTA           TGGAATAAGTTAGCA  93 35
        grxC  728432 ..  728447 -    -9  -3.19091   ATACGCAGTGACTAA              GGGGAA GAAT TTCCCC               CTCCGCCTTTCAGGC  73 446
        argB  726900 ..  726918 -   -11  -5.20154   ATAGAATGTAAAAAA             GGTGAGCA AAG CGCTCACC             TTTGATATAAATTAT 100 48
        lldP  725096 ..  725106 -  -2.6  -3.44321   AGTAAATTTTAAATA                 TTAT AAA ATAA                 CGGGATTACAAAAAG  47 8
        glpC NONE
      MS0751 NONE
      MS0750  722112 ..  722136 - -17.3   -4.1673   GAATTTTGTAATAAA          TAAGGGCACCT GTT AGGTGCCCTTA          TGATCTCGACGAATG 100 44
        lexA  695373 ..  695403 - -14.2  -3.71284   GGTTGATTAATAGAA       GAAAAGTGCGGTAA ATT TTACCGCACTTTTT       GTATTTTCTTTTATT 100 72
        ppnK NONE
        recN  691827 ..  691850 - -11.1  -3.38991   ACTTGGTTAATAACA          GGGCAGTTA TCAAAT TAACTGCCC           TTATTTTTTTAATAG  87 81
      MS0739  690659 ..  690678 -  -5.8  -3.25317   GTAGAAAGCAATAGA            GTAATGAA CTGG TTCACTAC             ATATAATAATAAAAA  59 22
      MS0738 NONE
      MS0737 NONE
      MS0736 NONE
      MS0735  688773 ..  688802 - -11.6  -5.37043   ATCTGATATAAAAAA       TCCCCATTGAGCG GTAAT CGCT-AATGGGGA       TTTTCTTTTTCTGAA 100 57
      MS0733  686861 ..  686872 -  -4.4  -5.41746   AATGGCGTAAAAAAA                TGGA TAAA TCCA                 TTGCCAAGTTGGTCA  82 125
        topA  680005 ..  680031 -  -4.5  -3.40843   TAAAACGTGCAAATA        CTAGCG-GATTT TCAA AAATCTCGCAAG         TGATTTTATCTAAAT  53 61
        secG  679480 ..  679498 -  -7.4  -5.21236   AACTTATAATAAAAA             GACAGCAT TTT AAGCTGTC             TTTCCGGTTTTGGTG  89 139
      MS0714  664110 ..  664128 -  -3.8  -4.75776   AACTTAATGTAAAAA             GCTTATCA TTG CGGTAAGC             TTTTTTCTTTTTTAA  67 37
        smtA  657463 ..  657481 -  -3.1  -3.93218   AATTATGAAAAAAAT             GACCG CACTTTTAT CGGTC             GGTGAAAATTATTTA  55 87
        artI NONE
        gloA  656199 ..  656222 -  -9.6  -5.03145   TAACCTTTTAAAAAA          CTCAGCAAGC ATTA ACCTGCTGAG           CGCATAAGTAAAAAT 100 40
        dnaQ  655444 ..  655454 -  -2.6  -3.12327   TCCTTAGATTTAAGA                 TAAA AAA TTTA                 TTATTTTTACCGCAC  43 81
      MS0701  654033 ..  654057 - -15.9  -4.87389   CAGCCTAAAAAGAAA          TCTCCCCTAAT TTT ATTAGGGGAGA          TTTTATAGATTAAAG 100 35
      MS0700  653338 ..  653361 -   -14  -4.47551   ATCCAATTCAGAAAA          GCCGTTATTC GAAA GAATAACGGC           TTTTTGCTTTTTGAC 100 116
        dctP  651475 ..  651497 - -10.7   -5.1167   AATTTAAGACAAAAA           TCCCCTTAT TATGG ATAAGGGGA           ATATTTATCTATTTA 100 34
      MS0697 NONE
      MS0696  649474 ..  649488 -  -4.4  -4.17701   TGGATAAATTACAAA               TATTTA TGA TAAATA               GGTGGACTTTATAGT  62 98
        uxaA  647750 ..  647769 - -12.2  -5.38321   AAATATCATAAAAAA            TACCGCAC AAAA GTGCGGTA             TAAATTTTTGGAATT 100 44
        dgoA NONE
        gntT  640156 ..  640183 - -10.7  -4.42062   TATTCTGTAAACAAA        TTTGCCGACAT TGTATG ATGCCGGCAAA         GGGGATTAAAGATTG 100 76
        ara1 NONE
        gntT NONE
      MS0684  636322 ..  636360 -  -8.3  -4.86862   GTCAAAAAATGAAAA  GTTTTGCCGGGCATTTTA AATA TAGAA-GCCCGGCAAAAT   TGAAGTTTTAAGTGT  90 64
      MS0681  633434 ..  633449 -  -7.5  -5.07652   TTTGGTAAAATAAAA              GGCGC ATATAA GCGCC               TTGAGAGAAATTATT  88 36
         hmp  631706 ..  631755 - -16.1  -3.72576   TCCGTCGGTATTAAA GTGCGGTCATTTTTCGGC-ATTTT TCA AAAATCGCAAAAAAACGACCGCAC TTTTATCCGACGATT 100 50
        thiD NONE
        thiE  629691 ..  629702 -  -3.6  -3.64703   TGCCTTTTATGCAAA                CGCC TAAA GGCA                 AAGAAATCGGGCGAG  51 243
         dps  623108 ..  623125 -    -7  -5.02287   TATAAAAACAGAAAA             TCCTCC TTTAAG GGAGGA              TTTTTTACAAGTTTA  88 118
        infA  606738 ..  606774 - -12.5  -3.75863   AAAATTTTGAGCAAA    CTAAAAGCCCTAAGA TTTAATT TCTTAGGGCTTTTTG    CTGATTGTTTGTTGC 100 62
        purR  598896 ..  598939 -    -7  -2.51969   TTAATAACTTAATAC TGTGATCGCTTTCACAATATT GAA AATAT-GTGGAAACGATTACA TAAATTTTATGGGTT  60 32
        rbsB  597753 ..  597778 - -11.9  -4.44461   AATAAGGCTATAAAA         CAGGCATGAGG CGAC CCTCATGCCCA          AACAGAAAAATTATT 100 36
        mglA NONE
        mglC  595141 ..  595163 - -16.4   -5.5943   AAATTAGTAAAAAAA           GACCGCACTT TTA AAGTGCGGTC           AATATATCGGAGAAT 100 45
        rbsB  593797 ..  593823 - -12.4   -5.4477   AAACTTGTAAAAAAA         CGACCGCACTTT ACA AAAGTGCAATCG         TTTTTTTACTCGCTT 100 109
        fadL  592191 ..  592208 -  -6.3   -5.7946   TTCTCAATAAAAAAA             GCATACC CGAA GATATGC              TTTATTATGTCTTAA  95 52
         ada NONE
      MS0636 NONE
        mutH NONE
        terC  590031 ..  590063 - -12.2  -4.93365   CCGGAGAACGAAAAA      GTGCGGTAAAAATT TCAAT ATTTTTTACCGCAC      TTTGAGCTTAATTAT 100 37
        nrdD  587361 ..  587400 -   -11  -3.29959   AGATAATTCATAACA  TTCTCTTACTTTCTTTGC TTGT ACAAAGAAAGTAAGCAAA   GAAATACACCCTAAA  86 266
        nrdG  586830 ..  586864 - -15.2  -3.05844   GCGTCGAGTTGAATA     GAAAAAAGTGCGGTAA TTT TTACCGCACTTTTGCC     ATTAAACAGGGAATT 100 41
        cysS  577840 ..  577872 - -12.9  -5.42975   GTAGATAAAGAAAAA      GTGCGGTGAAAATTT TCA AAATTTCTACCGCAC      TTTTGAGTCGATTAA 100 44
      MS0621 NONE
      MS0620 NONE
        phnA  576251 ..  576283 - -17.9   -4.1891   CCTTGTGAATACAAA      TCGGGTCTGTTCACC AGT GATAAACAGACCCGA      TATTGAAACTTATGC 100 35
      MS0618 NONE
      MS0617 NONE
      MS0616  573339 ..  573364 - -11.9  -5.18355   CGTAAAAATTAAAAA         GGCACGTCCAC CGGA ATGAACGTGCC          GATTATAACAGCTTT 100 44
      MS0615 NONE
        manA  571570 ..  571607 - -12.1  -5.51165   AAAATCTTAAAAAAA   TAACCGCACTTTGATCC TAAC GAATCGAAGTGCGGTTT    ATTTTCGTCAAATTT 100 40
        gloA  570156 ..  570172 -  -2.3  -4.65263   ATTCCTCAAAACAAA              TAATTCA ATC TGAATTT              TGCCTTTTCAGTTTA  62 263
        leuA NONE
        leuB  559938 ..  559949 -  -4.4  -3.79043   TATGATTAACTTAAA                TTGC ATTT GCAA                 TCAGCGTACCCATTT  57 9
        gloA NONE
        leuC NONE
        leuD  557281 ..  557316 - -15.6  -5.40014   AAAGAATAATAAAAA    GTGCGGTCAAAAAATC TTGA GTTTTTTCGACCGCAC     TTTTTTATGATTTAT 100 43
      MS0591  554309 ..  554319 -  -6.8  -3.14344   GACCGTTTTGATGAA                 GCGA TTA TCGC                 TTATGTTCGCCGTAC  59 463
         ssb  546156 ..  546170 -  -9.2  -5.17353   ACAGGGACTAAAAAA               CCCGGC AAA ACCGGG               TTTTTGCATATAAGT 100 43
        malK NONE
        potB NONE
        potC NONE
        potD  542015 ..  542057 - -16.1  -3.41795   AAAGCCTGATTACAA TAAAAGTGCGGT-AAAAATT TTCG AATTTTTGACCGCACTTTTA GTTTATTTGTTATCT 100 35
      MS0579  541463 ..  541479 -  -2.1  -4.05529   AGAACGATTAAATAA              GCCTCAG CTT CTGGCGC              TATGCTTTGCTACCG  55 428
        uraA  538465 ..  538497 - -10.7   -4.8143   TGAATAATGGAAAAA      GTGCGGTCAAAAA TTTCGTT TTTTTGGCCGCAC      TTTTCTGGTTTCTCT 100 152
        iclR  524599 ..  524624 - -14.9  -3.90092   ATATCTATAGAATAA         TAAACCGCACT AAAA AGTGCGGTTTA          TTTTTGAGAAATTTT 100 119
      MS0557  519615 ..  519627 -  -4.1  -4.08767   GGGATTTTTTTAAAA                CTTCG CGT CAAAG                GGCAAGGACCAGTAC  62 20
         pth  518929 ..  518940 -  -2.2  -4.10161   GATTACGCTTTAAAA                CCGT TTAA ACGA                 TTGGTTGCTTTGGTA  54 1
      MS0555  517691 ..  517742 -    -9  -5.00616   GGGTGTTTCAAAAAA TTTTATATAAAAATACCGCACTTT TATA AAAGTGCGGTATTTTTTTAGCAAT TTTTTTAGATCAAAA  95 61
      MS0554 NONE
        mHT1 NONE
        potE  515237 ..  515252 - -10.4  -4.89567   TTTTAAAAGATAAAA              GCCTCG TTTC CGAGGC               TTTTTTGTCGGTTAA 100 41
      MS0541 NONE
      MS0540 NONE
      MS0539 NONE
        fadR  500586 ..  500601 -  -3.2  -2.78996   TATGTTTATTTAAAG              TCCGAC TACA ACCGGA               TTTACACTAAATAGG  44 4
        uxuA NONE
      MS0536 NONE
        rhaT NONE
        prmA  497416 ..  497449 -  -2.6  -4.07885   TACCCCGTTTGAAAA     GCATATTTTTTATA CAAATT TATAAAAAATTAGC      TCTTTTAGGATTGAA  53 42
      MS0532 NONE
         fis  495998 ..  496014 -    -8  -5.56673   ATTTACAACAAAAAA              GCCTCT TTAAC AGAGGC              TTTCGTTTAAAATTT  93 58
        gntR NONE
        xerC NONE
      MS0522  486234 ..  486246 -  -3.5  -4.28762   ATAATTTTACGAAAA                TTTTT GTA AAAAA                GCTGAAAATTGAATT  60 82
      MS0521  484941 ..  484977 -  -8.2   -5.0133   TATTTTTCGAAAAAA   CACCCCGGCTTTAT-AT CGTT ATAATAAAACCGAGGCG    TTTACTCAGGGGTTA  90 38
        ccmC NONE
      MS0517  480958 ..  480990 -  -6.3  -4.80396   CAAAATACGCAAAAA     TATC-GCTCCCCCA CAAAGC TGGGGGAGCTGTCA      CGAAGTGACTGAGGG  80 65
        cirA  478528 ..  478547 - -10.8  -5.01732   AAGTGCGGTAAAAAA            GGGGAAAT TTTC ATTTCCCC             AAGGTTAAAGGATGA 100 48
        tolQ NONE
        exbD NONE
        tonB  476690 ..  476722 - -15.1  -5.72254   GGAAAGAAGAAAAAA      GTGCGGTTAAAAATT TTG ATTTTTTAACCGCAC      TTTTATTGTATTCCC 100 63
      MS0512  475874 ..  475902 -  -7.6  -3.50572   ATTCAGTGGATATAA        CACCATCTAA GTATCTGGT TTAGATGGTG        TTTTTTATGTAACTT  69 45
      MS0509  472838 ..  472865 - -14.3  -3.21747   TCAGCTTATTACGAA        CAAAAAGCCGG TTATTG CCGGCTTTTTG         TATTTATCGCGCCGT  95 29
        kamA  471143 ..  471162 -  -2.2   -5.1361   ATAAATGGCAAAAAA            CCTCTCTAT TTT ATAG-GAAG            TTTGAGCCTTTGCCT  67 72
        oapA NONE
      MS0505  469137 ..  469179 -   -21  -2.56596   CCGTTTATTAATTTA TAAAAGTGCGGTCAAAAATT CAA AATTTTTGACCGCACTTTTT GTTTGTTATGCTCAT 100 107
        sUL1  461729 ..  461758 - -16.7   -3.3676   GTTAATAGCTGACAA       CAAATAAAGGAGC CTTG GCTCCTTTATTTG        TGTTTGACGGCAAAT 100 145
      MS0489 NONE
        brnQ  451424 ..  451440 -  -5.8  -4.10552   CTTGACGAAACTAAA              CGTGCC TTGCT GGCACA              ACGTTTACAAAACAG  65 180
        rpmH NONE
        rnpA NONE
      MS0482 NONE
        yidC  445168 ..  445184 -  -8.7  -5.59534   AATTATAACAAAAAA              GGCATCA AAC CGATGCC              TTTTCTTTTTCATTG  95 45
        thdF  443697 ..  443716 - -12.2  -4.98857   ACTGAACGATAAAAA            GTGCGGTA TTTT TACCGCAC             TTTTTTTGTACTATT 100 36
      MS0477 NONE
      MS0475  440806 ..  440816 -  -6.8  -4.63048   CGCAGAAATAATAAA                 TGCC CTT GGCA                 GAAAGGGTGCAGAAC  76 211
      MS0476  440476 ..  440494 - -11.8   -2.8585   GGATGTAACTGAAAG             TGCGGTAA TTT TTACCGCA             TTTTTTATGCGCTTA  84 30
        smtA  434308 ..  434340 -  -4.2  -3.32844   CCCCTTATCGCATAA      TAGGGCTTGTTTAT AAAAG ATAAACGGACCCTA      AAATTATTTTTGAGC  51 29
        oppA NONE
        dppB  431792 ..  431810 -    -6  -3.22777   CCGGACATATCAATA             TCCTCG TTTTATG CGAGGA             TCTCGCCGGTGTTGC  59 1
        dppC NONE
        dppD NONE
        oppF  429235 ..  429252 - -11.3  -4.86731   TTTTCTCAAATAAAA             GGCTGTC TACA GACAGCC              TTTTCGCTAAAAAAT 100 128
      MS0455  421976 ..  422007 -  -4.5  -4.15565   GTGAGTACCCGAAAA     TGACG-AC-GACGGT AATT ACCGTCAGTACGACA      TACGCAGGGGCGGAT  64 109
      MS0452 NONE
      MS0451  419519 ..  419529 -  -2.4  -5.09173   GAAGAGCGTAAAAAA                 GCCG AGG CGGT                 AAAAGTAGCGGAAAC  71 311
        rpmE  416210 ..  416235 - -15.5  -4.36914   CTCTTTCGCATAAAA         CTAACCCCCGC AGCA GCAGGGGTTAG          TCTAGAATTCAAATT 100 39
        rfaJ NONE
      MS0446 NONE
        rfaF NONE
      MS0444  412621 ..  412638 - -11.3  -5.03994   CGCCATACAGAAAAA             GGCTTGG GTTT CCAAGCC              TTTTTTGTTAATTAC 100 50
        rfaF  408857 ..  408869 -  -3.3  -5.40072   TGCGGTCGAAAAAAA                CGAAG ATT CTACG                CTTTATCAAATTCCA  81 514
        htpX  407558 ..  407586 -  -4.7  -5.03994   TTTTAGATATAAAAA       TAGGTTAG-ACC TTTTTT GGTACTAACCCA        TTTATTTATGGATTA  77 52
         abc NONE
      MS0433  398886 ..  398906 -  -5.4  -3.87412   AATAGTAAAAATTAA            CGATGATC GAAAT GATCAGCG            AGTTTATTTCCGTAT  61 1
        nlpA  397932 ..  397978 - -17.1  -4.05446   TTTTTTAATTACAAA TTAAAAGTGCGGT-CAAAAATT TTTA AATTTTCGTACCGCACTTTTAA CCATTATAACAATGA 100 53
        nhaB NONE
        dsbB  394850 ..  394867 -  -8.5  -5.65927   CAGCTAAATAAAAAA             CGTTTCT GAAA AGAAACG              TTTTTTATTTGTAAG  95 53
      MS0421  388025 ..  388035 -  -5.4   -3.5774   AGGCAATGTCTGAAA                 TTGC GTT GCAA                 AAAGCGCAGCAGGTG  59 445
      MS0415 NONE
      MS0414  383787 ..  383803 -  -8.7  -2.69468   CAGCTGGATAGAGTA              CTCGGCT ACG AACCGAG              CGGTCAAAGGTTCGA  69 113
        mtlA  378945 ..  378964 - -11.4  -4.56159   TCAAGAAAATATAAA            GGTGGGCC AGCA AGCCCACC             CTACAACCATTATGC 100 35
        mtlD  377692 ..  377724 - -15.1  -4.35483   CCTTATTAGAAGAAA      GTGCGGTTGAAATTT TCA AAATTTTAACCGCAC      TTTTACGGCAATTAA 100 37
      MS0409  376803 ..  376816 -  -2.4  -5.39755   CAGAATGATAAAAAA               GATC AAAACA GATC                TTTTAAATTTTAAAC  74 357
        mutT NONE
      MS0407 NONE
         lgt NONE
        thyA  373363 ..  373374 -  -2.2  -3.61178   TTTACGGACGCCAAA                CAGG CATC CCTA                 CATTTTATGTTGAAA  47 95
      MS0404  372719 ..  372739 -  -8.3  -6.08342   GAAGAAATAAAAAAA            CCGTCGTAA ACA TTATGACGG            TTTTTTTGTCACTAT 100 37
         hit NONE
      MS0397 NONE
        bglX  366358 ..  366376 - -13.2  -4.13654   TCGTTAAATTACAAA             GGGCGTAT GCG ATACGCCC             TACGGTATTTAGGAT 100 44
        trmA  365074 ..  365107 -  -7.7  -5.60993   TTTCTGATAAAAAAA     GTGCGGT-AAAAAT ATCGAGA ATTTTTGACCGCAC     TAAAAGTTTTAAATA  93 63
        sfcA  358297 ..  358322 -  -8.4  -5.24129   TTTTTTCATAAAAAA         TAGGCTACTT TTTATT AAGCAGCCTA          TTTTGTAATATTTAG  90 83
        sodA  357431 ..  357453 -  -3.3   -5.4833   TCAGGCAATAAAAAA           GCACGAAAC TTTAT GAATCGTGC           TTTTTTAGCAAATCG  86 48
      MS0386 NONE
        glpR NONE
        tpiA NONE
      MS0378  348480 ..  348490 -  -3.2  -2.87051   CGTTCACCATGAAAC                 CCGT GCC ACAG                 TATTAGGTCATGTTC  44 286
      MS0372  343806 ..  343832 - -12.4   -5.9667   AAAAACATAAAAAAA         CACCTCAAAAGC TAA ACTTTCGAGGTG         TTTTCCGGATTATAA 100 55
        lepA NONE
        lepB  340786 ..  340807 -  -5.3  -4.33105   TAAGCATGAGCAAAA           CAAAAAATT ATTG AATCTTTTG            AAAAATCCGTTCGCT  69 11
        lepB  340065 ..  340077 -  -4.9  -3.11768   TCATATTATTGAATA                GTTTT AAA AAAAC                GAGTTTCTTGTTTCG  52 3
        rncS NONE
         era  338374 ..  338406 - -22.3  -5.33848   ATTATAAGTAAAAAA      CTGCGGTCGAAATTT TAA AAATTTCGACCGCAG      TTTTTCAGAAAAGAG 100 48
        hofG NONE
        gspE NONE
      MS0362 NONE
        hofF NONE
        pppA  333288 ..  333301 -  -3.9  -3.19602   TTCTTCATATTAACA               TCTTT ATAA AAAGA                GTCACAAGGTTAGCG  49 1
        coaE NONE
      MS0358 NONE
      MS0357 NONE
      MS0356 NONE
      MS0355  331855 ..  331872 -  -5.5  -4.63486   AGCGTTTCAAGAAAA             TCGGTCA AAAT TGACCGC              ACTTTTGCGCCTTCG  74 12
        alsT  330098 ..  330111 -  -5.3  -2.52516   CGTTCTATGAGTAAT               GAGTT TTAC AACTC                TGGTTTGAATCCTTG  51 234
      MS0352  329698 ..  329722 - -12.9  -4.95806   AAATTACCATAAAAA          TGAAGGCGGTA TGC TACCGCCTTCT          TCAAATTAAATTTTA 100 54
        uspA  328211 ..  328240 - -11.5  -5.14819   AAATGAAAAAATAAA       CCGCACTTCCATT TGGG AGTGAAAGTGCGG        TCGGAATTTAAAAAG 100 52
        alaS NONE
        csrA NONE
        cpsG  323666 ..  323696 -  -7.6  -4.67478   CAAAGATAAAAAGAA       CCGCACTTTAATAC TTT ATTTAAAAGTGCGG       TATATTTTTTACAAA  83 51
        galU  322699 ..  322730 -   -14  -4.33417   TTTACCGATAAGAAA      GAAACTAAGCCTTA GCGG TAAAGCTTAGTTTC       TTTTGATGTTAAGAA 100 41
      MS0344  321963 ..  321987 -  -2.2   -3.1247   ACTTGTTATATTTAA         GTTCAGTGCTG CAGG CAGAA-TGAAC          TTATAAAGAATAGCG  42 101
      MS0343 NONE
      MS0342 NONE
        copZ  319997 ..  320025 -  -6.2  -3.17075   GGTTTCCTAACTTAA       CAGCTTATTATCC GAAC GGATAA-AAACTG        GGTGACTGAACAGTC  59 208
      MS0340  318688 ..  318701 -  -8.1  -3.93166   CTTTGAAAAAATGAA               CCGCA CTTT TGCGG                CAAATTTATACTTGG  79 207
        leuS  316024 ..  316066 -  -5.6  -2.79919   AGAAAACCTTCAAAT TTTTAACCGCACTTTTAGTT TGA AACGAAAAGTGCGGTCGATT TTTTTAAATTATTTT  52 34
        rlpB NONE
        lysR  314448 ..  314464 -  -5.1  -4.35116   GATTCGATATGAAAA              CAGGGTT GAA AACCTTG              AGTAATGCAAGTATT  68 125
        holA NONE
      MS0331  308639 ..  308659 -  -9.7  -5.53079   AAAATAGATAAAAAA            CCCTACACC AAT GGCATAGGG            TTAATATTAAGTGAT 100 85
      MS0330  305952 ..  305971 -  -9.4  -3.07043   CTTATTACGTCAACA            TTGGCATA TTGC TATGCCAA             TATGATTAGCTGTTT  74 31
        uspA  305441 ..  305464 -  -8.1  -5.43866   GAATTGTTAAAAAAA          CAGCGAGTC AAAATA GGCTCGCTG           TTTTTTATTGCTGAT  93 64
      MS0325  301394 ..  301426 - -13.6  -4.36914   GCTTTTTTTAGAAAA      CTGCGGTCAAAATT TTGTG ATTTTTGACCGCAG      TTTTATTTGGCTAAG 100 45
        wecD  299730 ..  299769 - -10.6  -3.17526   TGACGAATTGAAAAT  TGCGATTACCGCGCCGCC GGTA GATGGCGCGGCAAATGCA   CATTTACTGAAATAT  78 200
        mutY NONE
      MS0316 NONE
        mltE  293757 ..  293780 - -11.1  -5.39721   TGATGACATAAAAAA          GCACATTGG TTTTAT CCAATGTGC           TTTTACATTTTATTT 100 39
      MS0314  293292 ..  293317 - -12.7  -4.64613   TACAAATAAGTAAAA         GGCTGTTAATC TTTC GACTAACAGCC          TTTTTGAATTTGGCT 100 355
      MS0313  292306 ..  292316 -  -2.4  -4.68424   GAACGCAGCCAAAAA                 CAGG TTT CCAG                 TTATGTTCGTGACGG  64 499
        bolA NONE
      MS0310  291297 ..  291333 -  -6.8  -3.29142   TGGATTAACAATATA   GTTACAGCAA-ATTTCC AACT GAAAATATCGCTGCAAC    CTCGTCTTGAGTAAT  61 154
        nqrA NONE
        nqrB NONE
        nqrC NONE
        nqrD NONE
        nqrE  286680 ..  286695 -  -2.6    -2.782   ACCGAAAATAAAATT              GC-TATC CAC GATACGC              TCCTTATAATTGAAT  42 29
        nqrF  285421 ..  285440 - -13.6  -3.85184   TTTAAAATAGTGAAA            GCGGTCAG ATTT CTGACCGC             TTTTTTATGGTTTAA 100 44
        apbE  284288 ..  284298 -  -2.6  -4.79667   AAAAGTGATTAAAAA                 TAAT TTC ATTA                 TTACTTTCCTTCTTT  63 26
      MS0302  283987 ..  284005 - -13.2  -3.38699   TTGATAAATAATAGA             GGGCGTAT TGA ATACGCCC             GATTAGCTGTATAGA  93 71
        trmU  282702 ..  282746 - -21.1  -4.11216   CCGTTACTTTTAAAA CTCAAAGTGCGGTTGAAATTT TAA AAATTTCAACCGCACTTTAGG TTTATTGATTATTTA 100 34
        rimI  282251 ..  282269 -  -3.2   -2.6704   AGAAATATTCACAAT             TCTAAATA AAT TTTTTAGA             GAAATAATTTAGTTT  43 8
      MS0299  282158 ..  282170 -  -5.5  -4.27192   AAAGCCGTATTAAAA                CGCTA GTT CAGCG                GATAACCGAGAATGT  66 7
      MS0298 NONE
        purB  279977 ..  280004 -  -8.6  -4.41817   GAAAATAACCGAAAA        TAGGGATATC TTTTATTG GATATCCCTA         TTTGAATTTTATTTT  89 102
      MS0296  279159 ..  279180 -  -6.6  -4.66318   ATCAGGCTAATAAAA           TGCCAAGC ATAAGG ACTTGGCA            TTTTTCATGGTTATT  80 39
      MS0295  278409 ..  278441 -  -8.7  -4.64846   CGATAAATGATAAAA     GTGCGGT-AAAAAT TTTTGG ATTTTTGACCGCAC      TTTTTGTTTATTTAT  93 139
      MS0289 NONE
      MS0288  269170 ..  269189 - -10.8  -5.49234   ATATTCAAGAAAAAA            CGCACATT TCTC AATGTGCG             TTATAAACTTAAGTT 100 39
        hemC NONE
        hemD NONE
        hemX NONE
        hemY  247826 ..  247849 - -15.4  -3.61517   ATTTTTCTCCAATAA          TAATGCCCGC TTAT GCGGGCATTA           TTTATGGACGATTAA 100 42
      MS0270  245278 ..  245306 -  -7.6  -4.25848   AATTTTTTATCAAAA        TAGTGCATGA TGAATCGTT TCATGCACTA        TTTATATAAGGATTA  78 404
      MS0268  244931 ..  244943 -  -4.7  -3.80862   AAATTGATGAGGAAA                CGGCG GGT CGCGG                TTATCGGGTATTAAA  58 232
         bcp  242033 ..  242068 -  -7.8  -4.70613   AAAACTTTAATAAAA    TAACCGCACTTT TGGGGCCAGATC AAAGTGCGGTTA     TTTTTTTAGGAATTT  83 31
        glnA  238175 ..  238216 - -15.5  -4.98436   TTAATACTATAAAAA GAAAAGTGCGGTAAAATTC GGTG AAATTTTACCGCACTTTTT  ATCTATTTAATGTCG 100 45
         gst  235096 ..  235129 - -12.6  -2.75349   AACTCGTAAAATTTA     CACCGCACTTTTGT TGAAAG ATAAAAGTGCGGTG      TTTTTTTGTGTTATT  86 79
         rph  229089 ..  229110 -  -7.3  -4.15235   AACGGGTAAAAAACA           GGGACAG TATTTAGT CTGTCCC            CCGTTATAAAATTTA  75 38
        pyrE  228330 ..  228362 -   -13  -4.53705   AATGCTGATATAAAA     CTGCGGTCGAAATTT TGAA AAATTT-GACCGCAG      TTTTTTATTATTATG 100 56
        spoU  225683 ..  225715 -  -4.2  -2.93891   AGGTTTAAAACATCA     CCGGCAAAAC-GGTT ACTT ATCCAGTTTTGCCAA      TAGCACGCCCGCTGC  48 5
      MS0246  224480 ..  224491 -  -5.8  -3.32343   CGCAGACCGCCATAA                CGGA TTTG TCCG                 AGGGTTAAAATAACA  59 107
         pgk NONE
         fba  221959 ..  221981 -   -12  -5.91981   AAAATTTAAAAAAAA           GACCGCGCTT TCA AAGTGCGGTC           TTATTCTAGCTTATT 100 51
        rfaL  220295 ..  220326 -  -8.8  -3.56161   TAACCCACTACATAA      CAAAAAGTGCGG TCAATTTT CCGCGCTTTTTG       TTTGGATTTTATTTA  77 365
      MS0238  214923 ..  214936 -  -8.1  -2.75307   AACAGATTGTAAGGA               CGCCA AGTT TGGCG                TCTTTATTTTTATTG  66 106
      MS0234 NONE
        argE  210348 ..  210374 -  -9.4  -2.94924   TTTTTATTGATAAAC         CGGCGGGCAT CAGAACC ATGCCCGCCT         TGAATTACGAGTGAA  73 47
      MS0232 NONE
        rluA  209610 ..  209622 -  -9.1  -3.85698   CTTTTGCCTTAGAAA                TCCGC CAG GCGGA                AAAAGGTCATTTCTT  81 6
      MS0230 NONE
      MS0229  208392 ..  208404 -  -2.7  -4.36914   TGTTTCCCCACAAAA                CAATA TGT TACTG                TTTGATTTTTTGATA  58 20
        hemN  206950 ..  206982 - -13.6  -5.06414   TTCCCTTAATAAAAA      GTGCGGTGAAAATT TGGAG ATTTTTCACCGCAC      TTTTAATGAAGAGAG 100 48
      MS0226  204414 ..  204427 -  -3.8  -2.57132   GGGGTGGGCGATAAC               TGGG ACGAAG CCCA                TTAATGTTATGGAAA  45 69
      MS0224  200599 ..  200639 -  -6.7   -4.7078   TGAATTATTTAAAAA  TGCCAAATGCGACACCTGT CAT ACCGGTACCGCAATGGGCG  GACAATCCTTCGAAT  79 405
      MS0217  195378 ..  195388 -  -5.4  -5.31456   GGAAGCGACAAAAAA                 TCTG ATG CAGA                 TTACGGAACTGCGTT  83 286
        smtA  177591 ..  177610 -  -2.3  -3.81948   GAACTTCACAAAATA            TTTAAAA GTTGTA TTTTAAA             AGTAATAAAAATGGA  50 275
      MS0202  176481 ..  176496 -  -2.6  -4.02606   GAAAAGAAAAATTAA              GAAAAT TATT ATCTTC               CGAGTAAAAATTGAT  53 18
        rbsB NONE
        mglA NONE
        araH NONE
        rpiR NONE
        rbsK  171054 ..  171086 - -12.1  -2.93381   GAAACTTTGAAATTA      TCCACCGCACTTT GGCGTTT AAAGTGCGGTGGT      TTTTCTCATAAATCT  84 129
      MS0194 NONE
        pnuC  165302 ..  165331 - -12.3  -5.68039   AAATGTATAAAAAAA       TACCGCACTTTGT TATT AAAAAGTGCGGTA        TTTTTTTGCCGAATT 100 45
         ndh  155819 ..  155833 -   -10  -4.72473   TTAAGTAAAAAATAA               GGAGCA AAA TGCTCC               TTTTATTTTTAATGT 100 34
        soxR NONE
      MS0178  154798 ..  154821 -  -8.8  -3.12895   GTTGTTATGAAGAGA          GGCCCCCATC GAGA GATGAGGGCT           TTTTTTGTGCTTGTG  71 42
        sirA  146194 ..  146214 - -14.1  -4.43864   AAACAGATAGTAAAA            GTGCGGTAA AAT TTACCGCAC            TTTTTTGCATTACAA 100 35
        nadR NONE
      MS0168 NONE
      MS0167  142858 ..  142868 -  -2.4  -4.79352   GCATTGACAACAAAA                 GGCG GGC CGGC                 ACATAGTGAAGTGAA  66 218
        slyX  134860 ..  134891 - -13.2  -5.08011   AAAATCGCTAAAAAA      GAACCGCACTTTTA ATAT TAAAAGTGCGGTTT       GTTTTTCTGAAATTT 100 48
        lysR NONE
        acrR  132182 ..  132193 -  -3.6  -3.70902   TTCGCGACACTGAAA                CCGC GATG GCGA                 TGATTAACGCGGGTG  51 259
        purR NONE
      MS0147 NONE
        wcaG  127010 ..  127041 - -10.3  -5.63517   TGGCGAAATAAAAAA      GTGCGGTGAAA TTTTTCTATT TTTCACCGCAC       TTTTATTTGCAGAAC 100 77
      MS0142  124378 ..  124399 - -10.9  -4.08557   TTTCCTAAATAATAA           CCCCGCTTA ATTT TAAGCAGGG            TTTCGATTAGCTTAG  93 56
      MS0141  123539 ..  123579 -   -18  -3.01269   AATTGCTAAAGTATA CTAAGAAACAAGGCGAACA AATA TGTTCGCCTTGTTT-TTAG  CCGATGAAAACGGAT 100 22
      MS0139  121336 ..  121354 - -11.7   -2.9704   AGAAACATTCAGAGA             CAGGGGG GATTT CCCCCTG             TTTTTTATCTTGAAA  84 41
         uup  118338 ..  118362 -  -2.2  -3.73224   GGATCCCTTATCAAA         TTATGAGCCGC TTTC GCCGCT-ATAA          TCCTTATACCTTGCG  51 362
      MS0130  110606 ..  110636 - -11.4  -5.22943   ATCAAATCTAAAAAA       TAACTCAGCTTA GACTACT TAAGCTGAGTTA       TTTCTTTTCACTATT 100 139
      MS0114  102714 ..  102729 -  -4.6   -5.0133   TATTTTTTGAAAAAA              CCACAG GTGG CTGAGG               TTATTCGGGAGATTG  73 26
        hipB NONE
      MS0111 NONE
      MS0110 NONE
      MS0109   99685 ..   99716 - -11.1   -5.4251   GGCAGACATAAAAAA      CTCCAGTTACTTGA TTTGT TCA-GTAACTGGAG      TTTATAAAATAGGGG 100 427
      MS0108 NONE
      MS0107 NONE
      MS0106   98648 ..   98664 -  -2.2  -3.44876   AAACGACAATAGCAA              TCCGAC CAAAT GCCAGA              ATTCAACGGTAATCG  45 41
      MS0105 NONE
      MS0104 NONE
      MS0103 NONE
      MS0102   95949 ..   95966 -  -4.8  -2.72899   AAAATAGTAAAAATG             CGCCTG AGAGAA CAAGCG              TTACAAATGCAATCA  50 44
      MS0101 NONE
      MS0100   92892 ..   92903 -  -5.8  -3.78193   CAGCAAAGACAAATA                GAGG TAAT CCTC                 ATCGCCAAGCTCCGA  65 279
      MS0098   92089 ..   92112 -  -8.3  -4.28774   TTATCGAACTTAAAA          TAAAAACGC ACAGCG GCGTTTTTA           GGGCTTATTTTTGAT  83 50
      MS0097 NONE
      MS0096   89763 ..   89778 - -10.4  -4.07568   TTTCTGTTTTGAAAA              CGGTCG CCAG CGACCG               TTTTGCCTAAAGTGC  93 60
      MS0095 NONE
      MS0094 NONE
      MS0093 NONE
      MS0092 NONE
      MS0091 NONE
      MS0090 NONE
      MS0089   86085 ..   86100 - -10.4  -4.70887   CCATTAACAAACAAA              GCCGCT AAAC AGCGGC               TTTCGTATAATTGGC 100 14
      MS0087 NONE
      MS0086 NONE
      MS0085 NONE
      MS0084 NONE
      MS0083 NONE
      MS0082 NONE
      MS0081 NONE
      MS0080   78182 ..   78192 -  -6.8  -2.54732   CTTAAATTGATTAAG                 CCGT ACC ACGG                 TTGTACTGCCCATTG  56 10
      MS0079 NONE
      MS0078 NONE
      MS0077 NONE
      MS0076 NONE
      MS0075   74992 ..   75013 -  -7.3  -5.63504   AACTGCACAAAAAAA           GCGAGATAA TTCA CCATCTCGC            TTTTTTTTCATATAT  93 61
        cpdB   63257 ..   63278 -  -5.9  -5.54264   AAACAGGCAAAAAAA           TCCCTAG TGTTCAGG CTAGGGA            TTTTCTCATAAGAGA  86 44
        rbsB NONE
        mglA NONE
        araH NONE
        araC   58610 ..   58649 -   -10  -5.40474   ACTTTTTTAAAAAAA  CGGGAAATTCCGACCGCA CTTT TGCCGCCGGAATTTAACG   GGAATTGCGGTAATC 100 20
        xylB NONE
        araA   55271 ..   55295 - -13.7  -4.82901   TGCTGCCTATAAAAA          TAAACCCGACT TTA AGTCGGGTCTA          TCTATTTATGGCGTT 100 64
      MS0054   50298 ..   50338 - -10.6  -4.11216   GTGTTATTCCGAAAA CA-TATCGTTCCCTTCCCG TAAA CGGGAAAGGAACGAAAATA  TTAAAGAGATTTCAA 100 26
        ebgC NONE
      MS0052 NONE
      MS0051   48016 ..   48029 -  -2.4  -3.21924   GTATTTTTTACAACA               TCCA ACTTAA TGGA                ACGAGAATAAGTGAA  44 4
        dctP   46913 ..   46933 - -11.1   -4.1585   TCATAAGGCGGAAAA            GCGGCGACA TTC CGTCACCGC            TTATTCAGGCAGGTT 100 39
        dctP   45846 ..   45879 - -11.9  -4.75356   AAACAGACTCAAAAA     GTGCGGTCAAAAATT CGAA ATTTTTTAACCGCAC      TTTTTTGGGGTTATT 100 39
        xylB   44309 ..   44324 -  -3.3  -3.91689   ATAAATTATACTAAA              GCATT GCTTTT AATGC               TGCGGTTAATGTCAC  55 5
        sgaU NONE
        araD   42649 ..   42694 - -18.7  -3.64049   TTAATAATTTTTAAA TAAGAAAACACCGTTTGCAGGT TTA ACC-GCAAACGGTGTTTTTTTA TCTATGATTACGGAT 100 40
        lysR NONE
      MS0043 NONE
      MS0042 NONE
         smf   38725 ..   38735 -  -5.4  -3.29162   AAAAGGTGAAATAGA                 TCAC AGA GTGA                 GCGATTTAATCAAAA  55 111
        oadG   38400 ..   38413 -  -2.3  -3.23899   TTCTAATTAATTTAA               GCCTT GAGT ACGGC                GATGATGTGCTATTG  44 3
        oadA NONE
        oadB   35121 ..   35138 - -11.3  -4.87133   ATCCGGCAAAGAAAA             CGTCCTC AAAC GAGGACG              TTTTTATTATAAACT 100 124
         lrp   33310 ..   33337 - -12.9  -3.53012   CGCCCGGTTGTGAAA        CAATGCCTTTC GTTAAT GAAAGGCATTG         TTCTACGGGATAATC  95 44
      MS0033 NONE
         rbn NONE
         dtd   29799 ..   29815 -  -5.9  -2.95652   TTGATGTAATGAAAG              TCCGATA ATT TATCAGA              AAAGCGGTTTTTTCG  56 100
        gltS   28451 ..   28470 -  -8.6  -5.54894   AATTTATGAAAAAAA            TACCGCAC TTTT ATGCGGTA             TTTTATTTGATGATA 100 46
        murB NONE
      MS0027 NONE
        tehA   25984 ..   26008 -  -5.8  -3.91032   TAATTATTGCATAAA          TCGAAAGAAG ATCAA CTCCTTTCAA          TTTTATGTTAAATAA  67 86
        rpoD   25035 ..   25055 - -10.4  -5.28176   TCTACCGATAAAAAA            CCTCCGGC ATTGA ACCGGAGG            TTTTTATTTGGAATG 100 55
        ulaA NONE
        ptsN NONE
        sgbH   19564 ..   19586 -  -8.4   -5.4756   AACCGTAATAAAAAA           CCGGCTTCTA TTA TTGAAACCGG           CTTTCGTAGGTTTTT  93 77
        mutT   18791 ..   18801 -    -4  -3.10255   ATAAGATGGATCCAA                 TATG AAT CATA                 AAAAGCCATTAAATG  47 128
      MS0018   16648 ..   16701 -  -8.3  -2.89298   TAGTTGAGATAATTA GTGGGGTAAAAGAAAGGAAAAGTGC GGTG GAAATTTTCCTTTTTTTGACCGCAC TTTTAGGGTTTAAAT  67 40
        cysQ NONE
         zwf   14182 ..   14192 -  -2.4  -2.87344   TATGGGGCGTATATA                 TGCG ATA CGCC                 CTACAATTCTTAAAC  41 35
        nagB   13377 ..   13388 -    -3   -2.8655   GTGATGGATACCATA                TTAC GGAT GTAA                 GCATGGCATCTCTAT  44 52
        racX   12495 ..   12506 -  -5.8  -2.83112   ATTGAATTTATTACA                CGGA AAAT TCCG                 GGAATTTTGACCGCA  56 136
         gnd   10963 ..   10983 - -14.1  -4.29396   AATCACCTATCAAAA            GTGCGGTAA AAT TTACCGCAC            TTTTTAGATAATGTT 100 51
      MS0012   10552 ..   10568 -  -5.1   -4.8743   GTTAAAAGAAATAAA              CCGCA ACAAAAG TGCGG              TCTGTTTTATTTGCT  75 101
      MS0011 NONE
      MS0010    9719 ..    9735 -  -3.7   -3.8917   TGCGAATCATAACAA              GTTTAAC GGC GTTAGAC              TATAGGCGGGAATTA  55 25
      MS0009    9302 ..    9326 -  -2.9  -3.67976   TTTACGAATTTTAAA          CCGCACTTTAT TGC ATAAAATCCAG          CGCTTTAATCTGTTC  48 8
        ftsE NONE
        ftsX    7528 ..    7550 -  -6.4  -5.93809   TTTTTATAAAAAAAA           TGACAAAATT ATT ATTTTTGTCA           TTTTTTACTAAATAA  95 49
         asd    6270 ..    6290 - -11.2  -5.56263   ATTATAAAACAAAAA            GTGCGGTA TTTTT TACCGCAC            TTTGCTGTTCAGATG 100 50
        pldB    5175 ..    5197 - -10.6  -4.72272   CCGCCTGATCAAAAA           CATCCCCG CATAAAT CGGGGATG           TTTGTTATTTGAAGT 100 30
      MS0002    4142 ..    4165 -   -11  -4.52589   GGCTTTTAGATAAAA          CGCCCCTG TTGAATTC CAGGGGCG           GAGGCAATATAAGGA 100 257
