# Supplementary material for: Rapid, accurate, computational discovery of Rho-independent transcription terminators illuminates their relationship to DNA uptake
Source: Genome Biol. 2007 Feb 21;8(2):R22. doi: 10.1186/gb-2007-8-2-r22 (PMC1852404; doi:10.1186/gb-2007-8-2-r22)
Supplement: Additional data file 4 — Best terminators found downstream of each of the genes of the 343 organisms studied. [file gb-2007-8-2-r22-S4.zip › Mesoplasma_florum_L1.bag]

      Mfl001    1330 ..    1349 +  -2.9  -6.02914   GAAATAATAGGAAAA            TAGATGT AAATTC GCATCTA             TTTTTTTTGTGTGGA  81 23
      Mfl002    2685 ..    2710 +  -7.7  -5.86465   ACTTATGCATAATAA         AAAAATCAGGA AATT TCCTGATTTTA          TTTTTTTGTATTATT 100 29
      Mfl004 NONE
      Mfl005    5100 ..    5114 +  -3.5  -5.56112   ATTTTGTAATTAAAA               GTGGC TTCTT GCTAC               TTTTTTAATTTTTAT  76 42
      Mfl006    7188 ..    7198 +    -4  -3.23274   AGAAAACGCAGAGTT                 TGTT GAA AACA                 TTGACTTCTAGACAA  47 4
      Mfl007    9718 ..    9729 +  -5.8  -5.94713   AAGAAGATTAAAAAA                GAGG GCAA CCTC                 TTTTTTTTATAAAGT 100 30
      Mfl008 NONE
      Mfl009   13837 ..   13867 +   -15  -4.58466   AAAACAAAAGAAATT       TAAAATAGTGCTCT TTA AGGGCACTATTTTA       TTTTATAATTATAAA 100 23
      Mfl010   14635 ..   14655 +    -2  -6.32017   ATTAATAGTTTAAAC           TACTTTCTA TTTT TAGAA-GTA            TTTTTTTTATTTCTT  86 28
      Mfl011 NONE
      Mfl012 NONE
      Mfl013   18654 ..   18676 +  -4.2  -5.65927   AAATTAATAAAAAAA           CAAAGTTTAA AAT TAAGACTTTG           TTTTTTATTTACCTA  82 34
      Mfl018   25769 ..   25781 +  -4.9  -5.96894   GGCCTTTTATTTTGC                CAAAA ATC TTTTG                TTTTTTTATTTAAAT  90 56
      Mfl019   27680 ..   27695 +  -4.7   -6.4275   AATGATCATAAAAAT              GAACC TATAAT GGTTC               TTTTTTTTGTTTTTA 100 30
      Mfl020   30051 ..   30081 +  -7.1  -5.38326   AACACTTTAATTAAA       GTTTCTTTCAA CATCAAAAC TTGAAAGAAAC       TTTTTATTTAGTTGA  95 189
      Mfl021   31073 ..   31095 +   -10  -5.60689   GACTATAAGTGTAAA           GGTTTTTTGG TTA TCAAAAAACC           TTTTTTATTATCTAA 100 133
      Mfl022   31836 ..   31849 +  -5.3   -5.0065   GAATAAAACAAAAAA               TAGAC ATTG GTCTA                TTTTCTTTGTGACTC  77 35
      Mfl023 NONE
      Mfl024 NONE
      Mfl025 NONE
      Mfl026 NONE
      Mfl027   40047 ..   40070 +  -7.6   -5.1517   ATAAATAATTAAAAA          GTTTTGTTCA TGTT TGAATAAAAC           TTTTTAATTTGTTTT  93 37
      Mfl028 NONE
      Mfl029 NONE
      Mfl030   42956 ..   42972 +  -6.6  -5.01553   TAATATGTTAAAAAA              CAAACC TTAAT GGTTTG              TTTTCTTTATGCATT  82 38
      Mfl032 NONE
      Mfl033 NONE
      Mfl034   48689 ..   48702 +  -5.3  -5.49569   TATAAAAATAAAAAA               CTTTC TTAG GAAAG                TTTTTTGTCTTAATA  88 36
      Mfl036   51102 ..   51116 +  -8.6  -5.63374   AAAAGAGTTAATTAA               TGGCTT TAT AAGCCA               TTTTTTTAATATTAA 100 26
      Mfl037 NONE
      Mfl038 NONE
      Mfl039 NONE
      Mfl040 NONE
      Mfl041 NONE
      Mfl042 NONE
      Mfl043 NONE
      Mfl044   61062 ..   61076 +  -4.3   -5.9362   AAATAGAATTAAAAA               TAACC ATTAA GGTTA               TTTTTTTATCTTTTA  85 35
      Mfl045   61932 ..   61945 +  -8.1    -4.564   AACAAAATAAAAAAA               TCGGG GAAA CCCGA                TTTTAATTTAAAATT  86 31
      Mfl047   63426 ..   63442 +  -3.1   -4.5442   GCAACGCTAAATTAA              TTTTTAA TAT TTAAAAG              TTTTATAATTAAAGA  58 12
      Mfl048   64271 ..   64300 + -13.9  -3.14132   TTTTTCCCAAAAAGA       TAAAAAACTTAGC AAAC GCTAAGTTTTTTA        TTAGTCACAAGCACA 100 23
      Mfl049   64844 ..   64865 +  -6.7  -5.34555   TGTATAATAAAAAAA           TAAAAGCTT TAAG GAGCTTTTA            TTTTTTATAATCTGA  95 23
      Mfl052   66383 ..   66399 +  -6.6  -5.58454   TTTAATATAAAAAAA              GGAAAC CCAAA GTTTCC              TTTTTTTAATCTAAG 100 41
      Mfl057   73454 ..   73473 + -10.8  -4.40037   TTGGTTAGAACTAAA            CACTAGAG CAAA CTCTAGTG             TTTTAGTCATTATTT  93 33
      Mfl058 NONE
      Mfl059 NONE
      Mfl060 NONE
      Mfl061   80121 ..   80151 +  -9.3  -3.47762   GAAATTTCATATAGA       TAAAAAAGCAAAT AAGTA GTTTGCTTTTTTA       TATTTGCTCACTATT  79 7
      Mfl062 NONE
      Mfl063 NONE
      Mfl064 NONE
      Mfl065 NONE
      Mfl066 NONE
      Mfl067   86363 ..   86380 +    -7  -4.55023   AAGAACTGTTAAAAA             CCCACT CTAAAT AGTGGG              TTTTATAGTATTCAA  76 12
      Mfl068 NONE
      Mfl069 NONE
      Mfl070   91663 ..   91674 +  -5.8  -5.92399   AAATGTTGAAATAAA                GTGG AATT CCAC                 TTTTTTCTTTTATTA 100 27
      Mfl071   93106 ..   93125 +    -8  -5.47218   AAATAATAAAATTAA            TCATAAGT ATTC ACTTATGA             TTTTTTTAAATAGAA 100 35
      Mfl072 NONE
      Mfl073   95257 ..   95281 +  -2.3  -2.74144   TATTTTAATTAACAA          TATTTTTATAT ATA ATAAAAAAGTA          ATTTAAAGATAAAGG  39 57
      Mfl074 NONE
      Mfl075 NONE
      Mfl076 NONE
      Mfl077   99682 ..   99698 +  -8.1  -6.20267   AACATAATGAATTTA              TACAACT AAA AGTTGTA              TTTTTTTATTTTTCA 100 17
      Mfl079  102133 ..  102154 +    -3  -5.28414   ATTAAGTATAAAAAA           GCACAG TTTATTACTC CTGTGC            TTTTTATATTTATTA  72 51
      Mfl080 NONE
      Mfl081 NONE
      Mfl082  104522 ..  104537 +  -7.6  -5.79595   TAATTAAAACAGAAA              CCATCA ATCA TGATGG               TTTTTTATTTTAACA 100 38
      Mfl083 NONE
      Mfl084  106443 ..  106456 +  -3.1  -6.17268   AAAGGGTAATTGAAA               TGGGA GAAA TTCCA                TTTTTTTTGTTATAA  93 32
      Mfl085  107953 ..  107966 +  -4.5  -5.99154   AAAAGAATCTTAAAA               GTGTC ATTT GACGC                TTTTTTTGTTTAATA  89 43
      Mfl086 NONE
      Mfl087 NONE
      Mfl088  111056 ..  111069 +  -8.1   -4.8622   TATTCATAGTTATTA               GGAGG TTAA CCTCC                TTTTTAATTAGACAA  89 52
      Mfl089 NONE
      Mfl090 NONE
      Mfl091  112263 ..  112274 +  -4.4  -5.70522   TAATAATTAATAAAA                TGAC GTGA GTCA                 TTTTTTATTATTATT  82 38
      Mfl092  114128 ..  114146 +  -7.5  -5.02502   AACAATAATAAAAAA             GGATCAA ATTAA TTGATCC             TTTTTCTATACTGTA  90 14
      Mfl094 NONE
      Mfl095 NONE
      Mfl096 NONE
      Mfl097 NONE
      Mfl098  123482 ..  123496 +  -8.6  -5.85011   GAAATAAATAAGAAA               GAATGC TTA GCATTC               TTTTTTTACTTTTTA 100 30
      Mfl099 NONE
      Mfl100  127424 ..  127447 +  -8.3  -4.83169   GTATTAGTTAAAAAA          TAAAACCCT CAGTTT AGGGTTTTA           TTTTTCTAAGAGAAT  93 23
      Mfl101 NONE
      Mfl102  129777 ..  129792 +  -7.6  -5.07652   GAAGTTAATTAATAA              TTACCC TTTT GGGTAA               TTTTATTTTAAGGAG  90 29
      Mfl103  130833 ..  130850 +  -9.9  -5.54338   TAAGTAAAAAACAAA             GCAGGTA GTAA TACCTGC              TTTTTATTTTAATTC 100 174
      Mfl105 NONE
      Mfl106  132884 ..  132907 +  -2.6  -2.72511   TATGAACATTTATCA          TATTAATACT TTAT AATATTAATA           ATTTGGACAAATAGA  40 20
      Mfl107  133583 ..  133597 +  -8.6  -5.79588   TTTCTTTTTTAAAAA               CTCCAA TAA TTGGAG               TTTTTTTACTTTTAC 100 50
      Mfl108 NONE
      Mfl109 NONE
      Mfl110 NONE
      Mfl111 NONE
      Mfl112 NONE
      Mfl113 NONE
      Mfl114 NONE
      Mfl115 NONE
      Mfl116  140613 ..  140637 +  -7.3  -6.18768   TAGATTAATTAAAAA          CTTTATCTCTT TTT AAGAAATAAAG          TTTTTTTTGTATTTT 100 33
      Mfl117  141231 ..  141248 +  -5.7  -4.00465   AATATATCAATAAAA             TCTTTTT ACAT AAAAAGA              TATTTTTGACTTATA  66 166
      Mfl118  142896 ..  142934 +  -9.9   -6.0427   TTAAGTTATTAAAAA  TGAGTTTTTTCA-TAGGT TTGC GCCTATTGAAAGAACTCA   TTTTTTTTATCTAAT 100 41
      Mfl120 NONE
      Mfl121  146684 ..  146704 +  -5.4  -6.11229   AGGTGAAGAAAACAA            CGCGAGTT ACTAA AACTAGCG            TTTTTTTATTTTGCT 100 13
      Mfl122 NONE
      Mfl123 NONE
      Mfl124 NONE
      Mfl125 NONE
      Mfl126 NONE
      Mfl127 NONE
      Mfl128 NONE
      Mfl129 NONE
      Mfl130 NONE
      Mfl131 NONE
      Mfl132 NONE
      Mfl133 NONE
      Mfl134 NONE
      Mfl135 NONE
      Mfl136 NONE
      Mfl137 NONE
      Mfl138 NONE
      Mfl139 NONE
      Mfl140 NONE
      Mfl141 NONE
      Mfl142  157721 ..  157734 +  -5.3  -5.85244   TCATATTTGATAAAA               GACTA TCAG TAGTC                TTTTTTCTTTTGGTT 100 28
      Mfl143 NONE
      Mfl144 NONE
      Mfl145 NONE
      Mfl146  159876 ..  159889 +  -6.7  -3.89435   TAATTATAGAAAAAA               TCGAC TTAA GTCGA                TTTAAATTGTTTAAA  71 38
      Mfl147  160064 ..  160076 +  -3.5  -3.51557   AGTCTAAATATAAAA                TTATT AAA AATAA                ATTTTATTTAAGAAA  50 43
      Mfl148 NONE
      Mfl149 NONE
      Mfl150 NONE
      Mfl151  162247 ..  162282 +  -5.7  -3.54672   GAATTAGTTTAGTAA    TAAAAAAATTAAGGT TAATAT GCCTTATTTTTTTTA     TCTATTTTATCTATT  62 29
      Mfl152 NONE
      Mfl153 NONE
      Mfl154  165493 ..  165528 +  -3.6   -2.6583   ACACAATTATTGGAA    TTAGAAATTAAAATAT AATA ATGTTTAAATTTTTAA     TAACTTTAGAATATG  44 15
      Mfl155  166417 ..  166430 +  -6.7  -5.96521   GCACCCTCTAAAAAA               GACAC AATT GTGTC                TTTTTTTTCATTAAT 100 174
      Mfl156 NONE
      Mfl157  173351 ..  173369 +  -8.2   -5.8096   ACAGAATATAAAAAA             TGCGAGTT ATT AATTCGCA             TTTTTATTTTTTATA 100 30
      Mfl159  181438 ..  181451 +  -2.4  -6.25741   TAAAAAATTTTAAAA               CAGA CTTTGT TCTG                TTTTTTTTGTTGTTT  86 45
      Mfl160 NONE
      Mfl161 NONE
      Mfl162 NONE
      Mfl163  186719 ..  186734 +  -7.6  -5.46706   ATAAAGTAAAAAAAA              TGAAGC GAGC GCTTCA               TTTTTCTTTTAAAAT 100 32
      Mfl166 NONE
      Mfl167  191319 ..  191331 +  -9.1  -5.34655   ATCAACATTTAAATG                GCACC ATT GGTGC                TTTTATTTTTGATTA 100 521
      Mfl168  198399 ..  198409 +    -4  -3.07816   TTATTTAAATTATTT                 GATA AAA TATC                 TTAAATACATAAGGA  46 66
      Mfl169  199403 ..  199426 +  -6.2  -5.40464   CATATATATTAGAAA          TACTTATTTT GTAA AAAATAGGTA           TTTTTATTTATAATA  93 158
      Mfl170 NONE
      Mfl171  200937 ..  200951 +  -5.8  -3.67188   CATTTTTTGCTTGCC               TTATAG TTA CTATAA               TGTTTTACAATCAAT  63 41
      Mfl172 NONE
      Mfl173  202694 ..  202706 +  -7.7  -6.01369   GTAAGATAAAACTAA                CCAAC TAT GTTGG                TTTTTTTATTATTTA 100 32
      Mfl174 NONE
      Mfl175  205286 ..  205301 +  -3.2   -6.5058   TTAAAATAATAAAAA              ACTACC GCAA GGTAGA               TTTTTTTTTATTTAT  95 41
      Mfl177 NONE
      Mfl178  208448 ..  208460 +  -2.7  -6.31682   AATAAAAAAAACAAA                TCAAA ACT TTTGG                TTTTTTTTTGGTTTT  87 106
      Mfl179 NONE
      Mfl180 NONE
      Mfl181  212323 ..  212338 +  -3.3  -5.95539   AATATTAAATAAAAA              CCTTA TTTATT TAAGG               TTTTTTTGTTTCCAA  82 39
      Mfl182 NONE
      Mfl183 NONE
      Mfl184 NONE
      Mfl185  215866 ..  215881 +  -6.2  -5.73563   AGAGGACAAAAAAAA              TAATCG GCAA CGATTA               TTTTTTTACTTTCAT 100 23
      Mfl187  217702 ..  217732 +  -7.6  -4.99043   ATAAAAATATTATAA       TGTGTGCTATCTAA TTT TTTGACGGCACACA       TTTTATTTATCCAAA  90 143
      Mfl188 NONE
      Mfl189 NONE
      Mfl190 NONE
      Mfl191  219263 ..  219276 +  -6.7   -5.9667   TGAATAATATAATTA               GATGC TTAG GCATC                TTTTTTTATATTTTT 100 34
      Mfl193 NONE
      Mfl194 NONE
      Mfl195 NONE
      Mfl196  223966 ..  223984 +  -3.9  -6.01369   AAAATGATTAAAGAA             TAGAAGG ATTGC CCTTTTA             TTTTTTTGTTGTTTA  86 23
      Mfl197 NONE
      Mfl198 NONE
      Mfl199 NONE
      Mfl200 NONE
      Mfl201  228038 ..  228053 +  -7.6   -6.4275   AAAATTAAACTAAAA              GTAAGC ATAT GCTTAC               TTTTTTTTATTTTTA 100 28
      Mfl202  228714 ..  228730 +    -3  -6.23317   AGCATTATCTAAAAA              TCATTC ATAAG GAATGG              TTTTTTTATTTTTGT  90 90
      Mfl204 NONE
      Mfl205  230458 ..  230491 +    -2  -2.62642   CATTAAATAAAATAA     TTATTTACCT-TAAT AATTC ATTGGAGGTAAGTAA     ATTATGAGTAATAGT  39 31
        recA  231566 ..  231578 +  -6.3  -2.91511   ATCTATTTTTTTAAT                CTTCA TTT TGAAG                TATAATATATATGTG  58 56
      Mfl207  233139 ..  233150 +  -4.4  -6.04953   AGTATTTAATTAAAA                GGTT GATA AACC                 TTTTTTTGTTTGTCT  89 28
      Mfl208  234165 ..  234175 +    -4  -3.29144   AATTATTGAAAATAA                 TAAC TAG GTTA                 TTATAAAAGAAATGA  47 19
      Mfl209 NONE
      Mfl210 NONE
      Mfl211 NONE
      Mfl212  237549 ..  237581 + -10.8  -5.44837   TTTAATACATAACAT      GGTTTTATTTGGAA TAATT TCCCAAATAAAACC      TTTTTATCTTTTTTT 100 29
      Mfl213  237838 ..  237854 +  -2.3  -3.08776   TTATGGCGTTTTCAG              GATTAAT GAT GTTAGTC              TAATTTTGCACCATT  41 6
      Mfl214  240045 ..  240064 +  -9.4  -5.64421   TATTTAAAAATAAAA            TGCTTATC GTAA GATAAGCA             TTTTTTATTTGAAGT 100 44
      Mfl216  242369 ..  242394 +  -7.7  -5.52023   AACATAATAAAATAA         AAACCTAGTTA TTTC TAACTAGGTTG          TTTTTTCTTAATAAT 100 26
      Mfl217 NONE
      Mfl218  244956 ..  244971 +  -7.6  -5.84381   AAAACTTTTTAGAAA              CTTGGA GAAA TCCAAG               TTTTTTTATTAATAA 100 29
      Mfl219 NONE
      Mfl220 NONE
      Mfl221 NONE
      Mfl222 NONE
      Mfl223 NONE
      Mfl224  250500 ..  250513 +  -2.4  -5.80364   CAACAAAATAAAAAA               GGAA TTAAAT TTCC                TTTTTTTCTTGCAAT  73 30
      Mfl226  251941 ..  251960 +  -7.9  -5.27476   ACTTTTAGAAAAAAA            CACATGC GTTTAA GCATGTG             TTTTATTTTATTAAG 100 33
      Mfl228 NONE
      Mfl229  254318 ..  254342 + -13.1  -4.41206   CAGTAGAATAATTTA          TTAAAACACCA ATT TGGTGTTTTAA          TTTTATAAAATAATT 100 30
      Mfl230 NONE
      Mfl231  256080 ..  256096 +  -6.6  -5.47159   AATAAAGAGCCAAAA              GTGAGA ATTTA TCTCAC              TTTTTATTTCTTAAA 100 36
      Mfl232  259209 ..  259234 +  -7.7  -5.77853   AAACAAAGAATAATT         TAAAAATGCAC ATTT GTGCTTTTTTA          TTTTTTTTGACCCTT 100 28
      Mfl233 NONE
      Mfl234 NONE
      Mfl235 NONE
      Mfl236  264218 ..  264233 +  -3.3  -6.02919   ATGTAATAAATTAAA              TTCTG TATATT CAGAA               TTTTTTTATTTATGA  86 35
      Mfl237 NONE
      Mfl238 NONE
      Mfl239  266477 ..  266489 +  -6.3  -5.95539   AATAAGTATTTAAAA                GCAAA TTA TTTGC                TTTTTTTGTTTCAGA 100 28
      Mfl240  267702 ..  267718 +  -8.1  -5.88565   AAAAATAAAAACAAA              TCACTTT TTA AAAGTGA              TTTTTTTGTTATAAA 100 33
      Mfl241  269673 ..  269687 +  -6.4  -6.04419   AATAAACTATTTAAA               CCGTCT TTA AGATGG               TTTTTTTCTTGTTTT 100 39
      Mfl242 NONE
      Mfl243 NONE
      Mfl244  272724 ..  272739 +  -6.2  -5.71712   TAAAAAGTAATGTAA              TGTAAC TTAG GTTACA               TTTTTTTATGTCAAA 100 31
      Mfl248 NONE
      Mfl249  279939 ..  279968 +  -4.7  -4.56597   AATAGTTTGTTTATG       TATAATTATATTAT GTA ATAATA-AATTATA       TTTTTAAAGGAGAAA  68 36
      Mfl250  280640 ..  280653 +  -5.3  -6.37666   GTAGGTTAATTGAAA               TAGGT TTTT ACCTA                TTTTTTTTATTTTCT 100 32
      Mfl251  281094 ..  281118 +    -3  -2.86432   AATTAATTTTTTTGC          TTGCATTAAA GTAGG TTTAATGAAA          TATGATGATATTGAG  43 35
      Mfl252  282188 ..  282210 +  -3.6   -3.4811   TTCGGTTTTTTTACT           TTATAATTAT TAA ATAAATATAA           TCTTATTATCAGAAA  50 69
      Mfl253 NONE
      Mfl254  284182 ..  284202 +    -7  -7.14698   TATTTTAAAAAAATA            GAACTTTT TCCAT AAAAGTTC            TTTTTTTTTTTTTTT 100 64
      Mfl255 NONE
      Mfl256  285930 ..  285942 +  -7.7  -5.96894   TTTCAATATCTAAAA                TCAGC ATT GCTGA                TTTTTTTATTTCAAT 100 28
      Mfl257 NONE
      Mfl258 NONE
      Mfl259  288803 ..  288822 +  -5.8  -6.04324   AAAAATAATAAACTA            TAAGGGTT TTAG AACTCTTA             TTTTTTATTTTTTAG 100 33
      Mfl260 NONE
      Mfl261  296578 ..  296595 +  -3.5  -2.89154   AAATTATCCAAAAAT             TGATAAG TTTT TTTATCA              TATAGTATAATCTTA  45 64
      Mfl262 NONE
      Mfl263  302370 ..  302394 +  -9.4  -5.47399   AATTATTTAACAAAA          TCACCTTACT AATAC AGTGAGGTGA          TTTTTTTGAAGTTAG 100 31
      Mfl264  304203 ..  304223 +  -2.7  -3.08813   AGTGATGATAAATTT            TTGATTTTG TCT TAAAATTAA            TATATTAAAGTAAAA  42 11
      Mfl265 NONE
      Mfl266 NONE
      Mfl267  306493 ..  306509 +    -8  -5.12916   TTGAAATAGTTTTAT              GTCAGC CAAAT GCTGAC              TTTTGTTATTTTATA 100 59
      Mfl268  307903 ..  307913 +  -2.6  -4.07885   TTTAAAAGCAAAATT                 TTAA TTT TTAA                 TTTTGAAAGGAAGTG  52 22
      Mfl269 NONE
      Mfl270 NONE
      Mfl271 NONE
      Mfl272 NONE
      Mfl273  314061 ..  314086 +  -4.1  -5.41787   ATTTGATTAATATTT         AAAAAAGTAGA ATAT TCTGCTTTTTA          TTTTTATATTTTTTA  78 31
      Mfl274  315684 ..  315706 +  -7.9  -5.48213   AGTATACAAAATGAG           GTATAATCT TTTAT AGATTATAC           TTTTTATTTTAAGTA 100 20
      Mfl275 NONE
      Mfl276  320299 ..  320319 +  -5.5  -5.95539   AAATATTAAGATTAA            CACCTAT AATTAAA ATAGGTG            TTTTTTTATTTAAAA 100 32
      Mfl277  320929 ..  320947 +    -9  -5.59534   TTATATAAGAGTGTA             TAGACTTA TTT TAAGTCTA             TTTTTTGTTATAATT 100 41
      Mfl278  323281 ..  323295 +  -7.2  -5.98675   GTAAAGAGTATTAAA               TAGGTT TTA AACCTA               TTTTTTATTTTTCTA 100 23
      Mfl279  323946 ..  323958 +  -3.5  -3.17146   TTTCCAATCAAGTAT                TTTTA GAT TAAAA                TATATTGTAAAGGGG  47 15
      Mfl280 NONE
      Mfl281  324821 ..  324836 +  -4.8  -6.12458   AAAAAAATATTTAAA              TAAGAT CACG ATCTTA               TTTTTTATTTTTTTG  93 23
      Mfl282 NONE
      Mfl283  326285 ..  326297 +  -2.7   -2.8547   ATTTATTGTAATAAA                GATTT AAA AAGTC                TATAATATAAAAAGT  41 30
      Mfl284  326822 ..  326835 +  -6.7  -6.28401   ATTTAAAAAGTAGAA               CAACC GAAA GGTTG                TTTTTTTATTTTTTG 100 182
      Mfl285 NONE
      Mfl286 NONE
      Mfl287  329995 ..  330005 +  -2.6  -2.90496   AGTAATAGTAACAAT                 TAAA GAT TTTA                 TAGTTTAAAAAAGGA  41 7
      Mfl288 NONE
      Mfl289 NONE
      Mfl290  336351 ..  336370 +  -8.6  -4.54404   TAACAATACGAAACA            GCAAGACT TAGT GGTCTTGC             TTTCTTATTGATTTG  85 64
      Mfl291  336869 ..  336883 +  -2.1  -3.36823   ATGAACAAGTAAAGT               TTGCA AGATA TGCAG               TTAAATTTTAAGGAG  43 0
      Mfl292 NONE
      Mfl293 NONE
      Mfl294 NONE
        infB NONE
      Mfl296 NONE
      Mfl297 NONE
      Mfl298 NONE
      Mfl299 NONE
      Mfl300 NONE
      Mfl301 NONE
      Mfl302 NONE
      Mfl303  348750 ..  348765 +  -4.7  -5.88197   TTTTAGCCAGACACA              TCACC CTAACC GGTGA               TTTTTTTATGTTTAA  90 120
      Mfl304 NONE
      Mfl305 NONE
      Mfl306  353398 ..  353428 +  -6.2  -5.26875   AACAGAGTAAAAAAA       CATAGATGTCTTTT TAA ATAAGGCCTCTATG       TTTTTTGATTAAAAA  86 31
      Mfl308 NONE
      Mfl309 NONE
      Mfl310 NONE
      Mfl311  361529 ..  361551 +  -4.9  -6.01187   TTATTATTGTAAAAA           CCACTTTAA AAAAA TAAAAGTGG           TTTTTTTGTTTGCTT  93 29
      Mfl312 NONE
      Mfl313  365614 ..  365648 +  -8.1  -5.27938   AATTCTAATTTTAAG    TGTAGTACTTATGGCA TGAT TTCC-TAAGTACTACA     TTTTTGTTTAAAAGT 100 47
      Mfl314 NONE
      Mfl315  369472 ..  369483 +  -5.8  -5.80951   TAAAAAGTAAATAAA                CACC AAAT GGTG                 TTTTTTATTTTAACT  91 31
      Mfl316 NONE
      Mfl317 NONE
      Mfl318  375144 ..  375164 +  -6.9  -5.38054   TAATAGAAATAAAAA            CTAGAAGAT ATT AACTTCTAG            TTTTTATTTATCAAA  95 38
      Mfl320 NONE
      Mfl321  377221 ..  377240 +  -3.6  -5.95539   AATTTTATAAACAAA            GAACTTAT TTAA ACAAGTTC             TTTTTTTGTTTGAGA  83 44
      Mfl322 NONE
      Mfl323  380132 ..  380159 +  -4.2   -5.1848   AAGAAAAAAGAAAAA        GACACTAATCCT TTTA AAGATTAATGTC         TTTTTTAAATTAATT  75 2
      Mfl327  385953 ..  385969 +  -8.1  -3.35054   AAATAAGAAAAGTAA              TGCAATA TTC TATTGCA              TATCTTATTTAAAGT  72 116
      Mfl335  392780 ..  392799 +  -6.5  -6.07374   ATTGATATTAAAAAA            CCTTATG TTAATT CATAAGG             TTTTTTATTTTTTAT 100 42
      Mfl337  393978 ..  393998 +  -6.2   -5.2166   TAAAAAAGAAAAAAA           CGTGTAGAC ATAA GTC-ACACG            TTTTTTAAATTATTA  86 19
      Mfl340 NONE
      Mfl341  396941 ..  396957 +  -9.5  -5.95539   AAACGAACTAAAAAA              GAGAACT TAC AGTTCTC              TTTTTTTCTTTGCAA 100 50
      Mfl342 NONE
      Mfl343  399843 ..  399864 +  -7.4  -5.35721   TAAATAAGAAAATAA           CTCACTTT TAAAAC AAAGTGAG            TTTTTATTATTATGT  95 34
      Mfl344 NONE
      Mfl345  400746 ..  400766 +  -4.1  -4.95843   TTAAAAATAGAAGTT            TAATTCAAA TGT TTTGAAGTA            TTTTATATTTTATAT  72 48
      Mfl346  401219 ..  401233 +  -7.2  -5.47846   TTTATATTAAAAAAA               CTCATT TTA AATGAG               TTTTATTTTTTAATT 100 44
      Mfl353  410156 ..  410193 + -16.1  -3.79445   GTTATTAATAAAATA   TAAAATAAAAAACACTT TTAA AAGTGTTTTTTATTTTA    TTTCAATTACTAATT 100 23
      Mfl361  421641 ..  421662 +  -3.1   -5.5112   CCTAAAATAAAAAAA           CTATTAG GAATTAAA CTAATAG            TTTTTTATTAATAAA  75 31
    Mfl368.1  429792 ..  429813 + -11.7  -5.94214   TAAAAAGAAATAATG           TAAGGCAAC AATT GTTGCCTTA            TTTTTTTATTATCTT 100 49
      Mfl376  436448 ..  436466 +  -4.6  -5.99154   AAATATAAAATAAAA             TCTTAGCT TTT AACTAAGA             TTTTTTTGTTTACTA  93 28
      Mfl381  441399 ..  441412 +  -2.4  -5.95449   AAATAAATACTAAAA               TAGG TTTTAT CCTA                TTTTTTATTTTGTTT  77 28
      Mfl425 NONE
      Mfl426  501230 ..  501264 + -13.3  -3.43961   GCGAAAAGAGCTTAA     TATAAAAAATTCACA TTATT TGTGAATTTTTTATA     TTATAAATATTCTGC 100 26
      Mfl434 NONE
      Mfl435  513489 ..  513505 +    -8  -5.54338   ATATTTAGTTATTTA              CGTCAG TTTTT CTGACG              TTTTTATTTTAATTA 100 52
      Mfl466  551692 ..  551703 +    -3  -5.06223   AGATTCGTTCACTTT                TCTT ATAA AAGA                 TTTTATTTCATTTCT  67 451
      Mfl469  555259 ..  555280 +  -7.4   -5.9663   TGATTAAAATAAAAA           TGAACTCA ATATTC TGAGTTCA            TTTTTTTTACTCTTT 100 34
      Mfl512  604571 ..  604596 +  -3.5  -2.67515   CATTAAAAATAATAG         ATTATTTAAAA ATAT TTTTAAATAAA          TAATCTCCTACTCCA  44 70
      Mfl544  638972 ..  638984 +  -6.3  -5.60993   CAAGGATAATTTAAA                CAACT TAA AGTTG                TTTTTTTATACAAAA 100 32
      Mfl569  662300 ..  662316 +  -4.5  -3.57364   ATTTAATAGTTAAAA              CATAAGT AAT ATTTATG              TATGTTTATTTTATA  54 127
      Mfl570  664111 ..  664130 +    -8  -5.58074   ATATTAAACAAAAAA            TAAGAGTT TTTA AACTCTTA             TTTTTTTAATAATTA 100 23
      Mfl574  670038 ..  670051 +  -3.8  -6.17268   AAAAGCATAAAAAAA               CGGA TTTAAC TCCG                TTTTTTTTATTATGA  93 31
      Mfl576  671563 ..  671576 +  -6.7  -5.47431   AGAGTATAAGAAAAA               CAGAC TCAT GTCTG                TTTTTTATATATTAA 100 32
      Mfl586  686752 ..  686770 +  -8.1  -6.09196   AATTAAACTTAAAAA             CGTCAGC TTTTT GCTGGCG             TTTTTTTATTTTACA 100 43
      Mfl590 NONE
      Mfl591  691646 ..  691689 +   -10  -5.26875   TACAAAAAAAATATA AAAAATGAATTGGTGAAAGTT TTT AACTT-CATCAATTCATTTTA TTTTTTAATTGGCAG 100 25
      Mfl600  705425 ..  705451 +  -9.6  -5.18371   AAAAAATTAATATAA         AAAAATCTTGCT CTA AGCAAGATTTTA         TTTTGTTTTGTGGAA 100 26
      Mfl610  715312 ..  715323 +    -3  -3.31777   AAATTTGTTCACTTT                TCAT TTAA ATGA                 GTTTTCTCCTATGTT  46 429
      Mfl614  719906 ..  719956 +  -9.4  -4.64486   ACACTTAATAAACTT TTAAAATAGAAAAAACATCAGT CCAATAA GCTGATGTTTTTTCTATTAAAA TTCTTTTGTTTTCAT  95 17
      Mfl641  747071 ..  747096 + -11.3  -5.86965   CTAAGTCTAATACAA         TGGTTAAGGGT TGAA ACTCTTAACCA          TTTTTTTTAATAAAT 100 3
      Mfl647  752854 ..  752865 +  -4.4  -6.25741   GAATAAAATAAAAAA                TCTC GCGA GAGA                 TTTTTTTTATTATTT  95 30
      Mfl654  762917 ..  762936 +    -5  -5.94214   AACAAAATAAAAAAA            CAAGGTTT TAAA AATCCTTG             TTTTTTTATTATATT  90 31
      Mfl656  764415 ..  764430 +  -7.6  -5.64304   CATACTATAAAAAAA              GATGTG TACT CACATC               TTTTTTATTATCTTA 100 48
    Mfl682.1 NONE
      Mfl682  792432 ..  792447 -  -3.3   -3.3393   TTCATTATACAAAAT              TAGCA CCTCCT TGCTA               TTTTAAAAATCTAAC  47 23
      Mfl681  791159 ..  791174 -  -6.2   -5.7946   TTTTTAATAAAAAAA              TAACAG TTTC CTGTTA               TTTAAATTATTTACT 100 32
      Mfl680  790260 ..  790279 -  -2.3  -2.97902   CAATATTATTATACA            TTTAAAA TTGCTT TTTTAAA             ACTAATCCAATTTAA  41 27
      Mfl679  789697 ..  789707 -  -8.2  -6.09196   TTTAAAATAAAAAAA                 GCCC TAT GGGC                 ATTACTTTATCCTAT 100 37
      Mfl678 NONE
      Mfl677 NONE
      Mfl676 NONE
      Mfl675 NONE
      Mfl674 NONE
      Mfl673 NONE
      Mfl672  781718 ..  781731 -  -5.3  -5.38497   ACTTAAAGTAAAAAA               TACCT TAAC AGGTA                TTTTAATTTTTATAA  85 55
      Mfl671  779717 ..  779728 -    -3  -4.12397   TTATATAATTATAAA                CAAA TTAT TTTG                 CTGAGTGAACTTTTA  54 44
      Mfl670  778176 ..  778198 -  -5.7  -5.95449   AAACAAAATAAAAAA           GGTTTCTTA TTAAC TAAAAAACC           TCTGCGCTTATAGTC 100 184
      Mfl669 NONE
      Mfl668 NONE
      Mfl667 NONE
      Mfl666 NONE
      Mfl665  771731 ..  771748 -  -6.3  -4.87893   AAGTCCAAGTAAAAA             GACACAT ATAA ATGTGCC              TTTAAAAAGTATTAT  79 44
      Mfl664 NONE
      Mfl663  769396 ..  769409 -  -6.7  -5.27938   ATTGCTAAATAAAAA               GGAAC ATAA GTTCC                TTTGTTTACTAAAAT  95 34
      Mfl662 NONE
      Mfl661 NONE
      Mfl660 NONE
      Mfl659  766489 ..  766511 -  -9.3  -5.93809   TTTTTACAAAAAAAA           TAATCGTCT ATAAA AGACGATTA           TTTGGTTGTTAAAAA 100 151
      Mfl658 NONE
      Mfl657  764415 ..  764430 -  -7.6  -5.69473   CATACTATAAAAAAA              GATGTG TACT CACATC               TTTTTTATTATCTTA 100 33
      Mfl655  762917 ..  762936 -    -5  -6.17669   AACAAAATAAAAAAA            CAAGGTTT TAAA AATCCTTG             TTTTTTTATTATATT 100 34
      Mfl653  759499 ..  759511 -  -2.7  -2.58236   TAAATTTATATTAAC                TTACT TAA AGCAA                TATGAATAATATCTG  40 3
      Mfl652 NONE
      Mfl651 NONE
      Mfl650  754995 ..  755011 -  -4.5  -2.65815   TCTATATTTACATTA              CTTCTTT TGG AAAAAAG              TATTTTTTAATTGTT  48 1
      Mfl649 NONE
      Mfl648  752854 ..  752865 -  -4.4  -5.92399   GAATAAAATAAAAAA                TCTC GCGA GAGA                 TTTTTTTTATTATTT  85 35
      Mfl646 NONE
      Mfl645 NONE
      Mfl644  749599 ..  749641 - -14.7   -2.9961   GGAAATAATACTACA TTATTATATATTTTTGGAA ATTTA CTCCAAAAATATATAATAA TCTGTTTTTTTATGG 100 97
        ulaA NONE
      Mfl642  746946 ..  746973 -  -9.4  -4.95155   CTCATATCATAAAAA        TGAAATATTAAG ATTT CCTAATATTTCA         TCTTCTAGTGGCCAA 100 142
      Mfl640 NONE
      Mfl639  744893 ..  744904 -  -3.6  -5.73978   AGCACAAATAAAAAA                CCGC TTTC GCGA                 TTTTTTTAGTTTAAT  79 31
      Mfl638  744500 ..  744515 -    -9  -5.00851   ATTAACTAAATAAAA              GACCAC TATT GTGGTC               TAAATTATTTATTTT 100 30
      Mfl637 NONE
      Mfl636 NONE
      Mfl635 NONE
      Mfl634 NONE
      Mfl633 NONE
      Mfl632 NONE
      Mfl630 NONE
      Mfl629  736351 ..  736365 -  -7.2  -5.13521   AAAGCATCCAAAAAA               CCTTTA TAT TAAAGG               TTTATTTGTTTTATT  93 19
      Mfl628  735285 ..  735313 -  -4.1  -3.61398   TTGCTTTTTTAATAA        TTATATTCTTTTA AAA TAAAAAAACACAA        TCAGCTAACATGCCA  54 55
      Mfl627 NONE
      Mfl626 NONE
      Mfl625  732367 ..  732414 -  -3.9  -3.36742   CTCACATAAATAAAT TATACACTTAATTGATTAAAAGT TCAA ACTTATA-TCAAC-AAGTGTATA TTTTTATATTAAATT  49 29
      Mfl624 NONE
      Mfl623 NONE
      Mfl622  729228 ..  729253 -  -3.5  -3.26319   AACTTTTTACATCAA         TAAGT-GCAATT ATA AATTACTACTTA         CCTGATTTTTTAATA  47 19
      Mfl621  727893 ..  727906 -  -3.1  -6.17268   TGATAACAAAAAAAA               TTGCC GTTA AGCAA                TTTTTTGTTTTGGTA  93 41
      Mfl620  727489 ..  727509 -  -9.8   -5.5604   CTAATCAATAAAAAA            CACCAGTT TATTC AACTGGTG            TTTTATTTTCTAATT 100 12
      Mfl619  724699 ..  724715 -  -5.2  -5.55769   TTTTACAATAAAAAA              GTAAAC ATTGA GTTTAC              TCTTATATTTTATTA  88 38
      Mfl618  723914 ..  723930 -    -3  -5.86965   AGGCATTAAAAAAAA              CTTTCC TATTT AGAAAG              TTTTTTTAACTCGTT  82 14
      Mfl617 NONE
      Mfl616 NONE
      Mfl615  719921 ..  719941 -  -2.6  -5.63645   TTAAAATAGAAAAAA           CATCAGTCC AATA AG-CTGATG            TTTTTTCTATTAAAA  74 35
      Mfl613 NONE
      Mfl612  715868 ..  715884 -  -9.5  -6.09888   TTTTAACAAAAAAAA              GATTTGC TAA GCAAATC              TCTTAAATAAATAAA 100 42
      Mfl611  714426 ..  714436 -  -2.6  -4.08692   CAAGTTTTTGGAAAA                 TATA ATT TATA                 TCCTAATTCAGATAT  53 502
      Mfl609 NONE
      Mfl608  712200 ..  712211 -  -3.6  -5.88565   TTTATAATAAAAAAA                CAGC TAAC GCCG                 TTTTATTAATTAATT  83 31
      Mfl607  711690 ..  711723 -  -4.8  -6.06529   TACATATAAAAAAAA     TAATTCCCAAAAAA TTTTTT TATTTTGGAAATTA      TTAATTATTTTTTAA  93 30
      Mfl606 NONE
      Mfl605  709245 ..  709258 -  -3.9  -6.11243   ACTTAATAAAAAAAA               TAACT TAAA AGTTA                TTTGATTTTTATATT  86 23
      Mfl604  706435 ..  706463 - -10.3  -5.07652   TTTTGTAAAACAAAA        CCCTCGGTTCTTA ATG CAAAGACCGAGGG        AAACGTAAAAATACA 100 185
      Mfl602 NONE
      Mfl601  705430 ..  705446 -  -9.5  -5.82172   ATTAATATAAAAAAA              TCTTGCT CTA AGCAAGA              TTTTATTTTGTTTTG 100 48
      Mfl599 NONE
      Mfl598 NONE
      Mfl597  695268 ..  695286 -  -5.3  -5.56264   GTTAAATATAAAAAA             GCATCAT TTAAC ATGACGC             TTTTAAATAAATATT  88 39
      Mfl596  694166 ..  694184 -  -6.1  -5.82388   AAAGCGCAAAAAAAA             TAAGATG ATTAA CATCTTA             TTATTAATTTTAATT 100 39
      Mfl595 NONE
      Mfl594 NONE
      Mfl593 NONE
      Mfl592  691651 ..  691684 -  -7.7  -5.72118   AAAAAATATAAAAAA     TGAATTGGTGAAAGTT TTT AACTT-CATCAATTCA     TTTTATTTTTTAATT 100 298
      Mfl589  689297 ..  689307 -  -2.6  -4.42653   ATTTTATTCATAAAA                 TTAA CCT TTAA                 ACTCGCTACCTAAAT  56 15
      Mfl588 NONE
      Mfl587  686799 ..  686814 -  -7.6  -4.56358   CATATTTATATAAAA              CTCATC CTAA GATGAG               TTAATTTGTTTTGAG  81 196
      Mfl585 NONE
      Mfl584 NONE
      Mfl583 NONE
      Mfl582 NONE
      Mfl581  676269 ..  676285 -  -5.9   -5.9663   AAACATTAAAAAAAA              CCTATGT TAA ACATAGA              TTTATTTTGTGTTTT 100 59
      Mfl580 NONE
      Mfl579  673997 ..  674036 - -11.2  -5.63517   CTCTTAAATAAAAAA  GAACA-AATTTTTCAAAAA AAA TCTTTGAAAAATTATGTTC  TTTTAGATTGTTTTC 100 18
      Mfl578  672886 ..  672899 -  -6.7  -6.22691   TAATAACAAAAAAAA               TACCC CGAA GGGTA                TTTAAATTTATTAAT 100 49
      Mfl577  671563 ..  671576 -  -6.7   -5.2291   AGAGTATAAGAAAAA               CAGAC TCAT GTCTG                TTTTTTATATATTAA  90 45
      Mfl575  670038 ..  670051 -  -3.8  -5.77632   AAAAGCATAAAAAAA               CGGA TTTAAC TCCG                TTTTTTTTATTATGA  79 70
      Mfl573  667523 ..  667537 -  -8.6  -4.45945   ACTTAGCAAGCAAAA               TACGCA AAA TGCGTA               TTTTAACTATCTTTC  85 58
      Mfl572 NONE
      Mfl571  664111 ..  664130 -    -8  -5.69793   ATATTAAACAAAAAA            TAAGAGTT TTTA AACTCTTA             TTTTTTTAATAATTA 100 31
      Mfl568 NONE
      Mfl567 NONE
      Mfl566  657431 ..  657446 -  -4.8  -2.86785   TATTATATCAATAAG              TTGATA TCAT TATCAA               TTCTTATTAATTAAT  50 36
      Mfl565  657083 ..  657095 -  -6.3  -5.82281   AAACATATAAAAAAA                TTGCT ATA AGCAA                TTTTCATTAATTTTG 100 43
      Mfl564 NONE
      Mfl563 NONE
      Mfl562 NONE
      Mfl561 NONE
         tsf NONE
      Mfl559  650562 ..  650577 -  -5.4  -4.77165   TCTTGTAGAATAAAA              GCACTC CTAA GAATGC               TTTAAACTATTTATT  74 32
      Mfl558 NONE
      Mfl557  649450 ..  649467 -  -4.2   -5.9218   TAGACAATAAAAAAA             GTATTC ATAATA GAATAC              TTGCTATTTATTTTA  85 33
      Mfl556 NONE
      Mfl555  648099 ..  648115 -  -8.1  -5.26875   CTTCTAAGGAAAAAA              CATTTGT ATA ACAAATG              TTTTAATCTATATTG 100 33
      Mfl554 NONE
      Mfl553 NONE
      Mfl552 NONE
      Mfl551 NONE
      Mfl550 NONE
      Mfl549 NONE
      Mfl548 NONE
      Mfl547 NONE
      Mfl546  639846 ..  639861 -  -6.2   -5.9873   TGATTATAAAAAAAA              TAACAC CTAA GTGTTA               TAAAAAGATTTTATT 100 43
      Mfl545  639003 ..  639017 -  -8.6  -5.71712   TTTTATACAAAAAAA               GAGGTT TTT AACCTC               TATCTTACATATAAA 100 30
      Mfl543  637385 ..  637412 -  -3.4  -5.65496   TACTAAAAATAAAAA        GGGTGTCAAGTA AAAC TACTTAACTTCC         CTCATTTTTTATTTA  78 34
      Mfl542  637024 ..  637040 -  -2.4  -3.53224   TACTTCCTTGCTAAA              TTTAAA GTGGT TTTAAA              ACAAATTTTTAATTC  45 49
      Mfl541 NONE
      Mfl540 NONE
      Mfl539  635345 ..  635363 -  -5.3  -6.08342   TAACAAATAAAAAAA             CCCTCAT TTATT ATGAGAG             TTATATTGTTTAATA 100 49
      Mfl538 NONE
      Mfl537 NONE
      Mfl536 NONE
      Mfl535  632555 ..  632565 -  -3.2   -5.8901   ATACAAAATAAAAAA                 CACC AAA AGTG                 TTTTTAAATTTGATT  82 29
      Mfl534 NONE
      Mfl533 NONE
      Mfl532  627274 ..  627284 -  -2.6  -3.53012   TTTGCTCCTTCTAAA                 TATT TTT AATA                 AAATCCTTAATAGAA  46 10
      Mfl531  625499 ..  625513 -  -5.8  -5.01422   GGACATAAAAAGAAA               CTTTAA TAA TTAAAG               AGTGGTTTTTCACTT  79 183
      Mfl530 NONE
      Mfl529 NONE
      Mfl528  621743 ..  621757 -  -6.4  -5.96894   ATGCAAACAAAAAAA               GTGGCT AAT AACCAC               TTAGTTTTTTATTAA 100 37
      Mfl527 NONE
      Mfl526  618593 ..  618608 -  -5.4  -4.91109   TTTTTATTATAAAAA              GCAACC TAAA AGTTGC               TTAATTATTTATTAT  74 37
      Mfl525  616442 ..  616458 -  -2.3  -5.99154   TATTAAATAAAAAAA              CTACT GTAAATA AGTAG              TTGTTTTATTTAAAT  80 43
      Mfl524 NONE
      Mfl523 NONE
      Mfl522 NONE
      Mfl521 NONE
      Mfl520  612935 ..  612950 -  -7.6  -5.95286   ATTAAAAATAAAAAA              TGATGG TAAA CCATCA               TTAAATTTCTTTGAA 100 26
      Mfl519  611067 ..  611086 -  -2.2  -5.61881   TTTTAAAAATAAAAA            TAACGA TCTTAATC TCGTTA             TTCTCAAATATTATT  70 36
      Mfl518  610533 ..  610548 -  -7.6  -6.30182   TGATATAAAAAAAAA              GAAGCT CTTA AGCTTC               TTCGATTAGATCATT 100 17
      Mfl517 NONE
      Mfl516 NONE
      Mfl515 NONE
      Mfl514  605468 ..  605494 -  -5.3  -5.52023   AGCATTAATAAAAAA         GAAAACTAAGA ATAAA TCTTAGTTTTT         TTAATTCAAATGTTC  88 26
      Mfl513  604539 ..  604557 -  -7.5    -5.243   TAAAGTATTAAAAAA             TGAAGCT AAAAA AGCTTCA             TTAAAAATAATAGAT  93 40
      Mfl511 NONE
      Mfl510 NONE
      Mfl509  598921 ..  598949 - -11.3  -5.27335   CCTTTCAAATAAAAA        GTATATAACCTTT TAA AAAGATTATATAC        TAATTTAAATATTAA 100 37
      Mfl508 NONE
      Mfl507  596733 ..  596752 - -10.8  -5.75945   ATTTTGTAAAAAAAA            CCATTCAG ATCC CTGAATGG             TTGGTATTTTATTGG 100 215
      Mfl506 NONE
      Mfl505  592417 ..  592440 -  -8.3  -5.72053   CAATGAAATAAAAAA          GATAACAAC ATTTAA GTTGTTATC           AAAAAATATTTTTAT 100 37
      Mfl504 NONE
      Mfl503 NONE
      Mfl502  589130 ..  589147 -    -7  -5.47159   TTTAACAAACAAAAA             GAGTGC TTAATG GCACTC              TAAATTTTATAAATT 100 39
      Mfl501 NONE
      Mfl500 NONE
      Mfl499 NONE
      Mfl498 NONE
      Mfl497  583450 ..  583464 -  -3.6  -4.82678   GCATAAAAAGTAAAA               TCCATA AAA TATGAA               TTTATTATAGACATC  65 85
      Mfl496  580607 ..  580621 -  -4.3  -5.74122   GATTATATAAAAAAA               TACCT ATTAA AGGTA               TTTATAATCATTCTT  82 27
      Mfl495 NONE
      Mfl494 NONE
      Mfl493 NONE
      Mfl492  578596 ..  578611 -  -3.2  -5.88565   TTCATAATAAAAAAA              GACAGC ATTT GCCATC               TTTTAAATATATATT  82 56
      Mfl491  576590 ..  576611 -  -8.9  -6.28401   TAAAAAATAAAAAAA           GTAATAATC AAAT GATTATTAC            TTGTGATATCTAATG 100 189
      Mfl490  574088 ..  574103 -  -3.3  -6.17268   TTATAACAAAAAAAA              TCAGT GTCAAT ACTGA               TTTTTTGTTTTTTTG  93 46
      Mfl489  572319 ..  572338 -  -7.2  -5.88565   TTTACAATAAAAAAA            GCAATTCC TTAC GGAATTAC             TAATTTTTATTAATA 100 53
      Mfl488  571291 ..  571305 -  -8.6  -4.26903   CTTATTTTAGCAAAA               CCACAT TAT ATGTGG               TCTATTCATTATCAA  85 27
      Mfl487 NONE
      Mfl486  570345 ..  570360 -    -4  -6.08342   TAACAAATAAAAAAA              CCACAT TAAG ATATGG               TGTTTTTATTACAAC  86 50
      Mfl485 NONE
      Mfl484  568902 ..  568917 -  -6.2  -3.04398   CCTCCGTTGTAAAAT              TATGCA TTTT TGCATA               TTTATTTATTATATT  59 57
      Mfl483 NONE
      Mfl482 NONE
      Mfl481 NONE
      Mfl480  564688 ..  564699 -  -5.8  -5.48213   TATTCAAAATAAAAA                TGCC GCAA GGCA                 TTTTTGAATATATTT  90 46
      Mfl479  563270 ..  563286 -  -4.5  -2.83343   ATATTCATGATGAGA              TTTGATT AAA AACCAAA              TCCTCCTTTACCCAT  48 14
      Mfl478  562622 ..  562640 -  -4.5  -5.36441   TTTTGATATAAAAAA             GCCACCT ATTAA AGGCAGC             TTTGTTGTTTTTACT  78 180
      Mfl477 NONE
      Mfl476 NONE
      Mfl475 NONE
      Mfl474 NONE
      Mfl473 NONE
      Mfl472  556269 ..  556284 -  -7.6  -5.59534   AATGATAACAAAAAA              TAACCC TATT GGGTTA               TTTTAATCTTCTTCA 100 28
      Mfl471 NONE
      Mfl470  555259 ..  555280 -  -8.1  -5.50723   TGATTAAAATAAAAA           TGAACTCAA TATT CTGAGTTCA            TTTTTTTTACTCTTT 100 32
      Mfl468  551884 ..  551900 -  -6.6  -5.80817   TTTAATATAAAAAAA              CTAAGC ATAAA GCTTAG              TTTGAATAATTATTT 100 45
      Mfl467  551076 ..  551090 -  -4.4  -3.89938   ATAATGAAACTGAAA               TTAAAA CAA TTTTAA               CTATAGGTAGAAATG  59 198
      Mfl465 NONE
      Mfl464  549427 ..  549463 -  -4.8   -5.0916   TTTGTAATATAAAAA   TAATACCTATT-ATTGA TTTC TTAATCAATAGGTATTA    ACAATTATTTCTTAA  74 30
      Mfl463  548771 ..  548788 -  -8.5  -6.11019   AAAAAGCAAAAAAAA             GAAAGCA TTTA TGCTTTC              TTTAATATTATTTAT 100 60
      Mfl462 NONE
      Mfl461 NONE
      Mfl460  541989 ..  542001 -  -3.5  -4.11216   TGTGTATTTTTAAAA                TTTTA TTT TAAAA                ATCAAACTTTCTAAA  56 20
      Mfl459  539925 ..  539938 -  -3.9  -2.72344   TCTTATTTTTAATTA               TTGAA CTCT TTCAA                TGAAAGTATATCTAC  44 9
      Mfl458 NONE
      Mfl457  537994 ..  538016 - -10.7  -4.78848   TTTCTAAATACAAAA           CCCTTCTTT TATTT AAAGAAGGG           TTCAAAGTTATTTTT 100 57
      Mfl456 NONE
      Mfl455  536568 ..  536590 -  -7.1  -5.63517   TTTTTAAATAAAAAA           GAACCTTAC AGTAA GTAAAGTTC           CTTAAATATATTTTT 100 58
      Mfl454  535691 ..  535703 -  -6.3  -6.11392   AAATAAATAAAAAAA                TGGTT TTA AACCA                TTTTGTTAAATATAT 100 31
      Mfl453  534735 ..  534758 -  -8.3  -5.71983   TTAATCATAAAAAAA          CAAAAGACT ATAGTG AGTCTTTTG           AACTTATTATTAAAG 100 58
      Mfl452  533908 ..  533940 -  -4.4  -7.14698   AAAAAAAAAAAAAAA     GCAAAATTTTG-GAA AAAA TTCTCAAAATTTTGA      TCTTTTTACTCTTTT 100 44
      Mfl451  533146 ..  533157 -  -5.8   -5.8901   ATATAAAATAAAAAA                GACC ATAT GGTC                 TTTTAAAAAATATTT 100 61
      Mfl450 NONE
      Mfl449  531518 ..  531535 -  -7.1  -5.63645   TTAAAATATAAAAAA             CTTACTA TTTC TAGTAAG              TTGCTTTACGATTTT 100 18
      Mfl448  529815 ..  529834 -  -2.3  -4.46617   AAAACAAATTCAAAA            TAATTTA AATTGA TAAATTA             ATATTTATTAAAATA  55 118
      Mfl447 NONE
      Mfl446  524481 ..  524498 -  -9.1  -4.81249   TTTTAAATTGAAAAA             CGCCAGC ATGA GCTAGCG              TTAATTAATTATTTA  93 384
      Mfl444  518467 ..  518481 -  -4.3  -5.80003   TGAATAAATAAAAAA               GAACT ACTTG AGTTC               TTTTACTTATTATTA  82 57
      Mfl443 NONE
      Mfl442 NONE
      Mfl441 NONE
      Mfl440 NONE
      Mfl439  516186 ..  516205 -  -9.4  -6.32017   AATAAACAAAAAAAA            TTAGTCGA GTAA TCGACTAA             TTGATTTTTATGAAT 100 43
      Mfl438 NONE
      Mfl437 NONE
      Mfl436  513608 ..  513641 -  -3.4  -5.55698   TATAACTTAAAAAAA     CAAAG-TTTAACC TTTAAAATT GGTTAAATCTTTG     TTTTTTACTTATTAA  75 55
      Mfl433 NONE
      Mfl432  510653 ..  510689 - -11.2  -5.22258   TAAAGTAAAATAAAA    TACTAAACTAGTTTGT TTTCT AAAAACTAGTTTAGTA    TTCTGTTGTCATTAA 100 20
      Mfl431 NONE
      Mfl430  507553 ..  507567 -  -4.4  -3.74381   ATTTAATTTAAAATA               TTTTAA CAA TTAAAA               TTAATAAAGTCAAAT  56 79
      Mfl429 NONE
      Mfl428  502902 ..  502915 -  -5.3   -5.9362   TAAAATAGAAAAAAA               TAAGC CTAA GCTTA                TTTTTGTTCCTCTTC 100 23
      Mfl427  501232 ..  501262 - -11.5  -3.12289   GAAAAGAGCTTAATA       TAAAAAATTCACA TTATT TGTGAATTTTTTA       TATTATAAATATTCT  90 28
      Mfl424  497339 ..  497362 -  -3.2  -5.04249   TTTTTAAAAAATAAA          TAAAAAATGC TTGC GCATTTTCTT           TTGATTAAAGTTTTA  66 30
      Mfl423 NONE
      Mfl422  493522 ..  493555 -  -7.7  -5.68438   TTATTAAAGAAAAAA     TAAAAAAATCATCTC AATT GAAATGATTTTTATA      TATTAATGTTCAATT 100 28
      Mfl421 NONE
      Mfl420  491973 ..  491986 -  -2.5  -2.87581   TCAATGTAAAGATTA               TAATT CTAA AATTA                TTAATTTTCTTTTCT  41 39
      Mfl419  491065 ..  491092 -  -3.5  -4.66535   AATTCTTAAAATAAA        GAAAAAGTTAC TAAACT GCAACTTCTCC         TGTTATTTTAGCATG  62 8
      Mfl418 NONE
      Mfl417 NONE
      Mfl416 NONE
      Mfl415  485360 ..  485373 -  -5.3  -5.42198   TTTTAAAAAATAAAA               CTAAC AATT GTTAG                TTTTTAAATTTGGTT  85 40
      Mfl414  484018 ..  484053 -  -4.9  -6.28401   CAAAAAATAAAAAAA    GTTTTCG-TCTACGTA AAAAA TACGCATAGCGAAAAC    CATAAAACTCATAAT 100 181
      Mfl413  482382 ..  482397 -  -6.2  -5.95539   CCTTAAACAAAAAAA              TTACTC AAAT GAGTAA               TTTAATTTTAACATA 100 58
      Mfl412 NONE
      Mfl411  480519 ..  480550 - -10.4  -5.14563   TGTGTTATTAAAAAA      TAACTTGCATTTAT AAAC ATAATTGCAAGTTA       TTGATAATATTAGTT 100 35
      Mfl410 NONE
      Mfl409 NONE
      Mfl408  476878 ..  476888 -  -2.6  -2.73854   TAGTAAATTATAGCA                 TTTA ACC TAAA                 AGTTTGAAAGTTTTT  40 21
      Mfl407 NONE
      Mfl406 NONE
      Mfl405  474598 ..  474625 -  -3.7  -4.61231   GTAGAGTGCTAAAAA        TAAAA-AAACCT TTATC AGGTTTGTTTTA        TTTTATAATTATCCG  62 34
      Mfl404  472130 ..  472149 -    -8   -5.4505   CTCCTTAATAAAAAA            TAACTAGT TTTT ACTAGTTA             TTATTTTACTCTTAT 100 37
      Mfl403 NONE
      Mfl402  470100 ..  470112 -  -3.5  -5.25805   AACAAATTTAAAAAA                TTTTT TCC AAAAA                ATAAAAAAAATTTAA  70 87
      Mfl401 NONE
      Mfl400 NONE
      Mfl399 NONE
      Mfl398 NONE
      Mfl397 NONE
      Mfl396  455975 ..  455992 -  -9.9   -5.9667   AAAAACACAAAAAAA             GATGAGG CTAA CCTCATC              GTTTTATTATTAAGA 100 45
      Mfl395 NONE
      Mfl394 NONE
      Mfl393 NONE
      Mfl392 NONE
      Mfl391  451550 ..  451562 -  -6.3  -6.25578   ATGAAATAAAAAAAA                TAAGC AGT GCTTA                TTTTCTAATTAATAT 100 23
      Mfl390  450258 ..  450279 - -10.9  -5.61881   CTTTAAAAATAAAAA           TCGCCCCTT ATAT AAGGAGCGA            CTAACCGCGGTACCA 100 256
      Mfl389 NONE
      Mfl388 NONE
      Mfl387 NONE
      Mfl386 NONE
      Mfl385  444014 ..  444036 -  -4.9  -4.78237   TAGCCTATAAGAAAA           CCTCACA GTCTAATCT TGTGAGG           TTTTTTGTTAATCTA  71 33
      Mfl384 NONE
      Mfl383 NONE
      Mfl382  442018 ..  442033 -  -6.2  -6.09196   TTTAAAATAAAAAAA              GTTGTT AGTC AACAAC               TTTAAATATATCTTT 100 14
      Mfl380  440002 ..  440022 -  -4.1   -6.4753   TTAAATAAAAAAAAA            TAAAATAGT TAA ACTATTTTT            TTTGTTTATGTAATT  95 18
      Mfl379  438857 ..  438871 -  -8.6  -5.90231   ATAAATATAAAAAAA               TGAACC ATT GGTTCA               TTTAAATTAAAATTT 100 32
      Mfl378  437618 ..  437640 -  -7.9  -7.14698   AAAAAAAAAAAAAAA           CACTTTTTT GTCTA AAAAAAGTG           TTTTTGGCGATCTAT 100 37
      Mfl377  436448 ..  436466 -  -6.8   -5.2894   AAATATAAAATAAAA             TCTTAGCT TTT AACTAAGA             TTTTTTTGTTTACTA  95 9
      Mfl375 NONE
      Mfl374 NONE
      Mfl373  433377 ..  433387 -  -2.6  -2.58249   CATAGCTCCTATAAT                 TAAT TTC ATTA                 TTTTTCTCCTTTTAC  40 23
      Mfl372 NONE
      Mfl371  432332 ..  432345 -  -5.3  -6.32976   AAAAAAATAAAAAAA               TCTAC ATAA GTAGA                TTTAATTTTAATTAT 100 37
      Mfl370  431634 ..  431648 -  -2.2  -3.48053   GATATATCAATAACA               TTATTA TTG CAATAA               CTATTCAAGCAGTTA  45 183
      Mfl369  429792 ..  429813 - -11.7  -2.56298   TAAAAAGAAATAATG           TAAGGCAAC AATT GTTGCCTTA            TTTTTTTATTATCTT  87 23
      Mfl368 NONE
      Mfl367 NONE
      Mfl366 NONE
      Mfl365  423895 ..  423913 -  -6.1  -5.60689   GCACAGAATAAAAAA             CTAAACA ATGAA TGTTTAG             TCTTATTTTATTGTT  90 28
      Mfl364 NONE
      Mfl363  422631 ..  422647 -  -3.1  -3.60151   GGTTGTAAATTACAA              TACTTTT AAT AAAAATA              AAAAAATTTAACCTT  48 67
    Mfl362.1  422363 ..  422377 -  -5.7  -6.11243   ATTTAATAAAAAAAA               GATGC AAAAA GCATC               TTTTTAGCAAACTAA 100 53
      Mfl362  421641 ..  421662 -  -3.1  -6.09196   CCTAAAATAAAAAAA           CTATTAG GAATTAAA CTAATAG            TTTTTTATTAATAAA  86 33
      Mfl360 NONE
      Mfl359 NONE
      Mfl358 NONE
      Mfl357 NONE
      Mfl356  415489 ..  415525 -   -17  -3.53563   ACATTTGTGTTTAAA    CGTAAAAAATAATGAG ACAAA CTCATTATTTTTTACG    TTTTTTGTTTTGTTC 100 14
      Mfl355  412766 ..  412779 -  -3.8  -6.01369   GAAATAACAAAAAAA               CGGT GTTTTT ACCG                TTTTTTTACATTTTA  86 31
      Mfl354  410154 ..  410195 - -13.5    -4.731   AAGTTATTAATAAAA TATAAAATAAAAAACACTT TTAA AAGTGTTTTTTATTTTATT  TCAATTACTAATTCA 100 16
      Mfl352 NONE
      Mfl351 NONE
      Mfl350 NONE
      Mfl349  405124 ..  405134 -  -2.6  -3.66178   TTTCTTAATTTTAAA                 TTAT TTT ATAA                 CCTTTTTAATTTTAT  48 15
      Mfl348  404788 ..  404816 -  -6.2  -5.80951   ATTTAAAATAAAAAA       TATGCTTTGG-CT CGAA AGACCAAAACATA        TTTTTAATTATATTT 100 46
      Mfl347  401219 ..  401233 -  -7.2  -5.58454   TTTATATTAAAAAAA               CTCATT TTA AATGAG               TTTTATTTTTTAATT 100 70
      Mfl339 NONE
      Mfl338  393978 ..  393998 -  -6.2  -6.28401   TAAAAAAGAAAAAAA           CGTGTAGAC ATAA GTC-ACACG            TTTTTTAAATTATTA 100 38
      Mfl336  392780 ..  392799 -  -6.5  -5.22312   ATTGATATTAAAAAA            CCTTATG TTAATT CATAAGG             TTTTTTATTTTTTAT  86 30
      Mfl334 NONE
      Mfl333 NONE
      Mfl332 NONE
      Mfl331 NONE
      Mfl330 NONE
      Mfl329 NONE
      Mfl328  385953 ..  385969 -  -8.1  -3.89307   AAATAAGAAAAGTAA              TGCAATA TTC TATTGCA              TATCTTATTTAAAGT  79 186
      Mfl326 NONE
      Mfl325 NONE
      Mfl324  380132 ..  380159 -  -8.6  -5.84011   AAGAAAAAAGAAAAA        GACACTAATCCT TTTA AAGATTAATGTC         TTTTTTAAATTAATT 100 35
      Mfl319  375144 ..  375164 -  -6.9   -5.4659   TAATAGAAATAAAAA            CTAGAAGAT ATT AACTTCTAG            TTTTTATTTATCAAA 100 29
      Mfl307  353398 ..  353428 -    -4  -5.62219   AACAGAGTAAAAAAA       CATAGATGTCTTTT TAA ATAAGGCCTCTATG       TTTTTTGATTAAAAA  76 8
      Mfl247 NONE
      Mfl246 NONE
      Mfl245  272781 ..  272799 -  -8.2  -5.59655   TAAAGTAATAAAAAA             GATGACTT TTA AAGCCATC             TTTTATTTTGTTATT 100 28
      Mfl227  251941 ..  251960 -  -7.9  -5.61596   ACTTTTAGAAAAAAA            CACATGC GTTTAA GCATGTG             TTTTATTTTATTAAG 100 36
      Mfl225  250500 ..  250513 -  -2.4  -5.92399   CAACAAAATAAAAAA               GGAA TTAAAT TTCC                TTTTTTTCTTGCAAT  77 16
      Mfl215  240040 ..  240069 -  -9.5  -4.75308   AGTAATATTTAAAAA       TAAAATGCTTATC GTAA GATAAGCATTTTT        TATTTGAAGTAGTTT 100 25
      Mfl203  228287 ..  228303 -  -8.1  -3.13639   AAGTTTATGAACATA              TCAATTG ATA CAATTGA              AGTTGAGTTACAAGA  70 352
      Mfl192  219305 ..  219320 -  -2.6  -6.30182   TTATATAAAAAAAAA              TAAACC GTGA AGTTTA               TTTTCTATATCAATT  87 23
      Mfl186  215866 ..  215881 -  -6.2  -6.00086   AGAGGACAAAAAAAA              TAATCG GCAA CGATTA               TTTTTTTACTTTCAT 100 23
      Mfl176  205287 ..  205300 -  -6.7  -5.77677   TAAAATAATAAAAAA               CTACC GCAA GGTAG                ATTTTTTTTTATTTA 100 41
      Mfl165  187255 ..  187273 -  -6.1  -5.80364   ATTTTAATAAAAAAA             GTAGTTA ATTAA TAACTAC             ATCTATTTATTTTTT  91 28
      Mfl164  186719 ..  186734 -  -7.6   -6.0458   ATAAAGTAAAAAAAA              TGAAGC GAGC GCTTCA               TTTTTCTTTTAAAAT 100 40
      Mfl158  173351 ..  173369 -    -6  -5.53436   ACAGAATATAAAAAA             TGCGAGTT ATT AATTCGCA             TTTTTATTTTTTATA  90 29
      Mfl119  142896 ..  142934 -    -7  -4.77157   TTAAGTTATTAAAAA  TGAGTTTTTTC-ATAGG TTTGCG CCTATTGAAAGAACTCA   TTTTTTTTATCTAAT  82 32
      Mfl104  130829 ..  130854 -  -9.1  -5.30155   CCATTAAGTAAAAAA         CAAAGCAGGTA GTAA TACCTGCTTTT          TATTTTAATTCATAT 100 25
      Mfl093  114128 ..  114146 -  -7.5  -5.70522   AACAATAATAAAAAA             GGATCAA ATTAA TTGATCC             TTTTTCTATACTGTA 100 31
      Mfl078   99249 ..   99261 -  -4.1   -5.8187   TACGCAACAAAAAAA                TGAGC ATA ACTCA                ATAATTTTCTTTTCA  84 468
      Mfl056   69968 ..   69983 -  -3.4  -3.46783   TATCTAATTTAAATA              TAATTA TACT TAATTA               AGCAAATGTTTGATT  47 19
      Mfl055   68894 ..   68906 -  -2.7  -3.85748   GCATGTCAAAAAAAC                TTCCT ACA AAGAA                AAGTGTTACTGAAAG  50 84
      Mfl054   68080 ..   68092 -  -3.5  -3.38966   AAAATCCATTTACAA                TTAAT AAA ATTAA                AGATATAGAAATTGT  49 146
      Mfl053   66383 ..   66399 -  -7.3  -5.80817   TTTAATATAAAAAAA              GGAAACC CAA AGTTTCC              TTTTTTTAATCTAAG 100 31
      Mfl051 NONE
      Mfl050   64844 ..   64865 -    -6  -5.88565   TGTATAATAAAAAAA           TAAAAGCT TTAAGG AGCTTTTA            TTTTTTATAATCTGA 100 23
      Mfl046   61932 ..   61945 -  -8.1  -6.17669   AACAAAATAAAAAAA               TCGGG GAAA CCCGA                TTTTAATTTAAAATT 100 33
      Mfl035   48689 ..   48702 -  -5.3  -5.98675   TATAAAAATAAAAAA               CTTTC TTAG GAAAG                TTTTTTGTCTTAATA 100 35
      Mfl031   42956 ..   42972 -  -6.6  -5.09173   TAATATGTTAAAAAA              CAAACC TTAAT GGTTTG              TTTTCTTTATGCATT  82 32
      Mfl017   23445 ..   23455 -  -5.4  -6.17669   AACAAAATAAAAAAA                 CACT CTA AGTG                 TTTTAATCGATGTAT 100 28
      Mfl016   21732 ..   21748 -  -7.3   -6.0427   ATTATATAAAAAAAA              GAGTACT TTT AGTACCC              TTGAAATATATTAAT 100 36
      Mfl015   20089 ..   20102 -  -5.3  -5.64873   TTTAACAATAAAAAA               GATTC CGAA GAATC                TAATTGAATTAAGCA  90 34
      Mfl014   18654 ..   18676 -  -2.9   -5.9003   AAATTAATAAAAAAA          CAAAGT-TTA AAAT TAAGACTTTG           TTTTTTATTTACCTA  78 30
      Mfl003    2690 ..    2705 -  -7.6  -5.88565   TGCATAATAAAAAAA              TCAGGA AATT TCCTGA               TTTTATTTTTTTGTA 100 28
