# Supplementary material for: Rapid, accurate, computational discovery of Rho-independent transcription terminators illuminates their relationship to DNA uptake
Source: Genome Biol. 2007 Feb 21;8(2):R22. doi: 10.1186/gb-2007-8-2-r22 (PMC1852404; doi:10.1186/gb-2007-8-2-r22)
Supplement: Additional data file 4 — Best terminators found downstream of each of the genes of the 343 organisms studied. [file gb-2007-8-2-r22-S4.zip › Mesorhizobium_loti.bag]

     mlr0002 NONE
     mlr0003    2435 ..    2463 +  -5.1  -3.87979   CGATCACCTTGCGCT        CCTCGTCGGCGGC GAG GTCGACGGTGAGA        TTGTATTTCGATTTG  60 237
     mlr0006    6214 ..    6227 +  -3.8  -5.06816   GGCCTCAGGCCGGCC               GCAC CAGAAC GTGC                TTTTTCTTGCCGAGT  81 43
     mlr0009 NONE
     mlr0010 NONE
     mlr0011 NONE
     mlr0012   11462 ..   11490 +  -7.9  -3.36803   TTTCCAGCCCCTGTG        CCACGCCGGCGCG ATC TGCGACGGGGCGG        TTCTGGCTGACCTTC  58 121
     mlr0015   14156 ..   14172 +  -2.1  -2.74144   AATTCAGGCTTCGCA              GCCTGGT AGA GCCGTGC              GTTTGCAAGTGGCCG  39 54
     mlr0016 NONE
     mlr0017 NONE
     mlr0019 NONE
     mlr0020   18628 ..   18641 +  -6.7  -4.56597   CGTAGCCGACAAAAA               GCCAA CGAT TTGGC                TTTTTGAGCGACGAA  78 52
     mlr0021 NONE
     mlr0023 NONE
     mlr0024   20932 ..   20944 +  -7.7  -3.33261   GGATTCCTCCGGGTA                GACGT CGA ACGTC                TTGTCGCCCTTGCCG  58 119
     mlr0026   22062 ..   22078 +  -3.6  -3.34962   GCGTCCGGAAGAAAT              GCGCGA TCTCT TCGGGC              TTATAAAGTGTCAGA  47 302
        recA   25176 ..   25209 + -16.8  -4.56597   TCTTTAGTACCGCGT     CCAAAACCGCCGGC CTTCGC GCCGGCGGTTTTCG      TTTTTGGCGGACCAA 100 100
     mlr0032 NONE
     mlr0033   28401 ..   28412 +  -7.2  -4.18762   CCGATGGTGACCCGC                CCCG AACT CGGG                 TTTTGAATGCGGCTT  71 31
     mlr0038 NONE
     mlr0039   34160 ..   34194 +  -2.1  -4.12532   CTTCGCGTCCGCTGA    GCATGACCGCC-TCGGC AAG GTCGATGGCCG-CATGG    TTTATCTGTGAAGCG  58 302
     msr0042   35734 ..   35756 + -16.3  -4.67607   CGACCAAACAGGCAA           GGCCCGCAG CGGAA CTGCGGGCC           TTTGTTTCTTCAAGC 100 59
     mlr0045   37007 ..   37026 + -12.1  -5.06816   CTGCGATACCGAAAA            GGCCGCC CCTGAA GGCGGCC             TTTTTGTTGGCGCAT 100 53
     mlr0047 NONE
     mlr0048   38831 ..   38850 +  -2.7  -3.85698   GGATCATTTTCCGAG            GCCGGCG CTTGAC TGCCGGG             TTTGTGCGGCCGAAG  53 40
     msr0050   39523 ..   39547 +  -5.6  -3.05384   CCAGTATGGACGATG         CCGTGCCGGCC AGCT GGCC-GAGCGG          TTCCATCGCCAAGGC  49 248
     msr0058   44798 ..   44837 + -11.4  -2.89564   GCCCTCGTCGAGGAG  GCGCCG-GATGACGGCAAC GCC GTTGGCGACATCGCCGCGC  TGTCTCGGCTGCGAG  64 83
     msr0060   46603 ..   46643 +  -3.8  -3.62046   TCACCAGGAACAGCG CGGTGATGGCCAAAGCCGC AATG GCGACGCTGGCGG-CACCG  TTCTTGGCGACATCG  53 115
     mlr0071   51003 ..   51023 + -19.7  -5.33026   GACTGGACCAATCGA            CCGCCCGGC CAA GCCGGGCGG            TTTTTCTTTGCCTTC 100 105
     mlr0073   51915 ..   51950 + -12.4  -3.06696   TCAGGCGCTCGCTGC    AGCAGGTGCCGCGGCC ATAG GGCCGCCGCGCCTGAA     TCTGTTGAACAGGGC  73 79
     mlr0078   54890 ..   54910 + -15.4  -5.27335   GTTCGGATACGAAAA            GGCCCGCC GGAAA GGCGGGCC            TTTTTCTTTGGCGCG 100 60
     msr0083   58152 ..   58179 +  -7.7  -2.73364   GCATAGAGGTCGATT        GCCGCAT-CGGC CTCGA GCCGGATGCCGC        TCGTTCCCGTCGCCA  51 153
     mlr0087 NONE
     mlr0088 NONE
     mlr0089   63010 ..   63034 +  -4.2  -3.40175   CCGGTGGATGGAAGC         TGGC-GCGAGG CAGG CCGCGTAGCCA          TATGTTTTCCAGGCT  49 4
     mlr0091 NONE
     mlr0092 NONE
     mlr0093 NONE
     mlr0094   66764 ..   66804 + -13.9  -2.56271   CTGGATGCTGTCGAA  GGCGCCTTGACTGGCGCTG CTC CGACGTCCTTCAAGGCGCC  GTGTTGTAGTCGACG  74 16
     mlr0096   68599 ..   68621 +    -4  -3.21747   AATCGGCGGGCTTGA           TGCCGATATC GGC GCGGTCGGCA           TTGCTCATCGAATGA  47 130
     msr0098   68914 ..   68941 + -14.2  -5.45802   CACTCCTGGCGAATT        TCCGGACTGCAT GAAA ATGCAGTCCGGC         TTTTTGTTTTGAGGG 100 181
     msr0099 NONE
     mlr0100 NONE
     mlr0102   72156 ..   72169 +  -8.1  -3.57462   TCCTGGACGACGACG               CTCGG CAGG CCGAG                TTTGCCAATCGCCTC  63 132
     mlr0109 NONE
     mlr0110   79122 ..   79164 + -14.2  -3.07291   TACAGCACAGCCCCG CCGACGATCGCGCCCAGGCT CAGGA AGCCTTGGCGCGG-CG-CGG TTGCCTGAGATGCTT  83 41
     mlr0112   80745 ..   80776 +  -2.9  -2.84309   TCCAAATCATCACGC      GATAGCCGGCAAA ACGTCA TTGGCGGGCCATC       ATTGTCTTCCTATCT  41 96
     msr0114   81026 ..   81043 +  -6.2  -2.53263   TGTTTCCAGCAATGG             CTGCGC GGTTAG GCGCGG              TCAGTTGGAGCTAGG  48 14
     mlr0116   83032 ..   83055 +    -6   -3.4052   GTGCATGAGTCGATC          CCCTCGCAGAT GTG ATC-GCTAGGG          TTGATTGACTTCGGA  56 70
     mlr0118   83807 ..   83824 +  -3.3  -3.28791   CAGGCCGATCTTCCA             CAATGCC CGTC GGCGATG              TTATCCACGGCGGCT  45 92
     mlr0120   84661 ..   84701 +  -3.2  -2.82516   GAAGCGCGGCTAGGC GCGGCGGTT-CGCTTACGC CGAA GCTTGAGCGCGATCACTGC  TATGATAATCAAGGC  41 28
     mlr0125   87587 ..   87617 + -10.5  -3.36289   GCGGCCGTCAGATGA      TGGCCGACGCGGAT TAGG GTTCGCGTCG-CCA       TTCGTTCAGGTCCTG  69 9
     mlr0127   88105 ..   88123 + -10.2   -3.2794   GGAGCAACGAGACAG             CACGGACG ACG CGTCCGCG             TTGATCTGGATCAAC  68 119
     mlr0132   90490 ..   90520 +  -6.6   -2.9348   CAGGCCGTCATGACG       GGAGAGGGCGCGCG TTA CGCCCGACCGCTCA       TCTCTCGACTTTGCG  51 28
     mlr0133   91549 ..   91564 +  -4.6  -2.62184   TTTCTCGGCGGCGCT              GCCTGG CTCG TCGGGC               TGGTGTGAGGACAGG  43 2
     msr8578   91913 ..   91928 +  -6.8  -3.45118   GAGGTTACGCTAAGT              CCGCGCC ACT GG-GCGG              TTCCTTCTGGCGTAC  58 129
     mlr0138   98810 ..   98839 +  -2.7   -4.4078   CGCACGGCTTCGCTG       GAACTCACCCACT TGCG GGTGCGGGAGTGC        TTTTCCTTCCAGCGG  65 179
     mlr0145 NONE
     msr8579  103485 ..  103497 +  -9.1  -3.28712   AAATGTCTCCGAGAA                GGTCG AAC CGACC                TTATAGGCCCAGCCG  62 302
     mlr0150  106582 ..  106619 +  -9.7  -3.14344   CGGATGTGACGCCGC   CGTCGGTCGCCGCCGGG GCGG CCAGACGCCGATTGACG    TTGCTGAGCGAGGTG  60 357
     mlr0152  108691 ..  108704 +  -2.3  -3.53012   GCATACATGGTCGGC               CCCAT ATCG ACGGG                TTTGCAGACAGAACC  47 281
     mlr0156  110544 ..  110555 +  -5.8  -3.86897   CACGGTCGAGGTGAA                GGCT GAAC AGCC                 TTTGTGAAGGCTGGG  61 7
     mlr0157  112772 ..  112787 +  -3.9  -3.28924   GGCCGCATTGCCGTA              GTCGC CCACAC GCGGC               TTGTCGCCGGAGATA  47 336
     msr8580  113836 ..  113846 +  -4.6  -2.73875   TCACGTCCCGGTCGC                 TGGC AAA GCCG                 TCATCTTCGCGCAGC  44 154
     mlr0162 NONE
     mlr0163  117507 ..  117532 + -14.7  -2.53263   GTGCGAAACGGCAAA         GGCGGCCGG CTTTTACC CCGGCCGCC          TCGCTTCAAGATGGC  78 409
     mlr0168  118879 ..  118899 + -13.3  -2.50197   TGTTTTGCGCCATTG            CTGCGGTGA TCG TCGCCGCAG            GTGCTTTCTTCTATT  74 96
     mlr0169 NONE
     mlr0170  120230 ..  120259 +  -9.1  -2.62184   AGTGGGGAGAAGCGT       GCCCGCGACACCG GGCG CGGTCGCGCGGGG        TAATCTCGGCAAACG  57 75
     mlr0173  121825 ..  121838 +  -2.3  -4.20084   CTTCTGACGGCTCGG               CGATC AAGG GTTCG                TTTTCCATGGCTGCT  59 131
     mlr0175  123198 ..  123226 + -21.8  -3.61239   TGAGCTCGTATCAAA        TGGCAGGCCGCG CCTGA CGCGGCCTGCCA        TTGTCTCTCAATGTC 100 395
     mlr0179  124433 ..  124443 +  -2.4  -2.93572   AGACGATTCGGAGGC                 CGAC AAT GCCG                 CTTTATGCGATCGAT  40 40
     mlr0180  125065 ..  125082 +  -6.9  -3.93236   ACGCAGCAATGAAGC             ACCGGCT TCAA AGCCGGC              TTTGTCGGCTTCCTC  64 125
     mlr0187 NONE
     mlr0188  130049 ..  130061 +  -4.8   -4.4204   GGGTCAGGCATTTGA                CGGA GGCGA TCCG                TTTCTTCTGGTTCTT  70 235
     mlr0190  132038 ..  132072 +  -9.2  -2.73364   CTCGGCATCGAGTAA     GGTCATGTTCGTCCGC ACC GCAGGCGAACGCGATC     TCGTTGCCATCCGCG  61 26
     mlr0192  132574 ..  132591 +  -4.8  -4.54727   TCACCTTCGCGCGAG             CG-GCGC TGCAT GCGCCCG             TTTTCGTTTGACGGC  70 66
     mlr0194  133571 ..  133583 +  -7.7  -3.21593   AGGCTTTCGCGGGCC                TCGAC ATA GTCGA                TCTTCTGGAAGCCTG  57 207
     msr8581  135206 ..  135216 +  -2.4  -3.53012   TGGATATCCGCATGG                 GCGC GCT GAGC                 TTTAGAAAGAGCGCA  47 10
     mlr0198  135778 ..  135800 + -12.6  -3.34043   CTACGACGCCTGGAC           GCCAGGGTCG TAA CGGCCCCGGC           TTGTACGATACTCCG  79 13
     mlr0199 NONE
     mlr0200  137335 ..  137381 +  -5.7  -4.07568   GCAACTGGACATAGG CCTCGCGGATCGGCGCGTTGAT CCAG GTCGA-GCGCCGCTCCTCGCGC TTTTCGGCACAGCCG  66 353
     mlr0210 NONE
     mlr0211  144600 ..  144628 + -16.8  -4.89477   GCCGCACGTGAAAAA       TCCCGCGCCG-TC TTTC GATCGGCGCGGGA        TTTTCTTATTAAAAA 100 54
     mlr0213  149622 ..  149632 +  -2.4  -3.80133   CGCGGTCACGAAATC                 AGGC CTT GCCG                 TATTTTGTCCACATG  53 112
     mlr0215  152226 ..  152248 + -13.4  -3.84719   CCGGATGCGGATCGC           TGGGCTGGCT GGG GGCCGGCCCA           TTTCGCTTTACACAT  93 46
     mlr0216  153495 ..  153546 +  -7.3  -4.15222   TGCGCCCGCTCGCAT TTTCTGC--GGACCAGGTGGGCCGCC TTG GGCGGCCCG-CGGCTCCACGCAGCAA TTTCTTGCGCCGACT  71 57
     mlr0217  154109 ..  154122 +  -4.5   -3.3164   CGTTCAGAGTAGAAC               CTGCT GACA GGCAG                TTGTCAGGATCACTT  49 54
     mlr0219  154564 ..  154593 +  -7.9  -3.45031   TCTGGTAACTGATCC       CGGGAAAAGCCGTC GCG GGCG-CTTTTGCCG       TTCCGTTTTTCGCCG  61 33
     mlr0220  155362 ..  155380 + -13.1  -4.96848   CAACGAATGTGAAAA             CGGCCCC AATGC GGGGCCG             TTTTTGTGTGAGCGG 100 53
     mlr0223  156515 ..  156530 +  -6.1   -3.7732   CGGCGACGGCCGTCT              CAGCC ACATCG GGCTG               TTCTTGCTGTGCGAC  60 351
     msr0226  159497 ..  159509 +  -3.3  -2.78384   CACCTGCCATTCCAT                CCGCA GCT TGCTG                TCTGGTCCAGGGCAA  41 166
     mlr0227  160870 ..  160887 +  -5.5  -3.63805   TCATGCCAGGTGCGG             TCTCGCG ATCG CGGGAGA              TTTCCGATGTCCGAT  58 99
     mlr0229 NONE
     mlr0230  163116 ..  163152 + -12.2  -3.86015   GATGCCGTAGCTGTT   CTCAGGGCC-GCTGCCG CAGA TGGCAGCCGGCCCGGCG    TTTCTGCGCCAGATA  83 31
     mlr0237  168470 ..  168480 +  -6.8  -3.53012   GACGGGATCGAACCG                 CCGA CCT TCGG                 TTTACAAAACCAAAA  60 93
     mlr0239 NONE
     mlr0240 NONE
     mlr0241 NONE
     mlr0242  173001 ..  173011 +  -3.2  -3.53012   TGGGTCGCTTCTATC                 GTGT TGA ACGC                 TTTGACCACCGGACG  49 402
     mlr0244  174625 ..  174635 +  -6.8  -3.53224   GACGGAATCGAACCG                 CCGA CCT TCGG                 TTTACAAAACCGCTG  60 225
     mlr0248  175920 ..  175937 +  -9.1  -4.56314   TCAACAACAGAAAAG             GGGGCTT ACGC GAGCCCC              TTTTCGTTGTCTTAC  86 52
     mlr0251 NONE
     mlr0252 NONE
     mlr0254  181213 ..  181257 + -12.2  -4.83169   CCACCTCTTGTCCTG CACAAG-AACGGGTTCCCGCG CTGT CGCCGGAACCCGTTTCTCGTC TTTTTGTAGAGCGCT 100 74
     msr0259  183572 ..  183597 + -15.5  -4.07568   GACAAAAGGCCTGGA         GCGGT-CGCCGT GAA ACGGCGGACCGC         TTTTGGCGCCAGCCG 100 91
         tuf  186306 ..  186325 + -12.8  -5.00138   GGATCGACAAGAAAA            GGGCGGTC TTCG GGCCGCCC             TTTTTCGTTTCCGTC 100 59
     mlr0266  188117 ..  188141 +  -6.5  -3.40112   TTCGGAAGCTGGCCA         TCG-AGGCAG GTTGAG CTGCCTTCGA          TCTTTCCGCTATCGT  56 49
     mlr0267 NONE
     mlr0268  189619 ..  189652 + -17.5  -2.94144   ACAGAACAGACACGC     GACGCGTGGAGCTGG GAAG CCGGCTTTACGCGTC      TGATTTGCATGGGCG  90 392
     msr0269 NONE
        nusG NONE
        rplK NONE
     mlr0273  192105 ..  192132 +  -9.2  -2.50816   TGGCGAAAGGGGGCA        GGATC-CTCGAGC GTC GTTCGGGAGATCC        GTTACTGGATGGCCC  59 294
        rplJ  192741 ..  192753 +  -6.2  -3.20382   CCCGGAAGGACGAGG                CGGC ATGAG GCCG                TTCCTCGCTATCAAA  54 18
     mlr0275  193263 ..  193302 + -15.8  -4.46581   CGAGATGTACGAGAA  CCTCTTTCCTGAGGGCCG CAAC TGGCCTTCAGGAAACGGG   TTTTCTCCCGTTTTA 100 108
     mlr0276  197622 ..  197642 +  -2.4  -2.71791   AATTCGACGGCCGGT            GGCCGACA AAAGA TGGCGGGC            GTTTGGCCCGCGACT  39 80
     mlr0277  201976 ..  202011 + -16.2  -4.08216   GCAGTAAATCTCAGG    CAACAAGGCCGTCGGG GTAA CCCGGCGGCTTTTTTG     TTTTCCGGAGCGTGG 100 106
     mlr0279  202748 ..  202759 +  -5.8  -3.34222   AGGGCTATGATGGCT                TCGC GATT GCGA                 TTGTCGAGTGATCAT  53 3
     mlr0283  205230 ..  205268 +  -3.8  -2.75712   GCCGTTCGAAGTACG  GCGCCAAGCGTCCGAAG TAAGAT TTTCCGGCCC-TGGCGC   TGCTTGAATGCGTCG  43 6
     mlr0284 NONE
     mlr0286 NONE
         tuf NONE
     mlr0289 NONE
     mlr0291 NONE
     mlr0292  210893 ..  210907 +  -5.6  -3.64703   AAGGCCGCCGTCGAG               GCTCTC GAG GAGCGC               TTTAAATGACCGACC  58 2
     msr0293 NONE
     mlr0295 NONE
        rpsS NONE
     mlr0298 NONE
        rpsC NONE
     mlr0301 NONE
     msr0303 NONE
     msr0304 NONE
     mlr0305 NONE
     mlr0306 NONE
     mlr0308 NONE
     mlr0309 NONE
     mlr0310  216501 ..  216513 +  -5.5  -2.70932   GACCGCAAATTGGAA                TCCGG TCT TCGGA                TCGTTCCGAAGACAG  47 51
     mlr0312  217156 ..  217206 +  -3.3  -5.00616   GGAAGTGTAACGCCG CGGGGAGCGGCC----GCGGGAGGCG TTTT CGCCTACCGCACATGGCGGC-CCCCG TTTTTTGAAGGCAAG  76 84
     mlr0313  217604 ..  217628 +  -3.3  -2.66316   TAAAAAACTTTCGCC          CCCGGTGACCC ACA GAGGCGCCGGA          TCGTATCATCAACCG  40 38
        rpsE NONE
     msr0316 NONE
     mlr0318  219030 ..  219051 + -18.7  -3.24021   GATCTGCTCAATTAA           GCGGCCGCG TCAA CGCGGCCGC            TTGCATGTTTAGAGC 100 101
     mlr0321 NONE
         adk  221128 ..  221138 +  -4.6  -3.27022   GGCTCGCTGCGGTAT                 GGCG GCC CGTC                 TTCCTATCAGGTGCG  49 71
     mlr0323  221674 ..  221723 + -17.3  -3.55444   AGAAGAAGTAAGTGA GCGAGTAGCCATTAGCGAGTAGG GGTC CCTATTCGCTATTCCCTACTCGC TTTCAAAGGTGGAGC  95 30
     mlr0324  222186 ..  222219 +    -6  -3.04144   AGAAATTACCGAACG    CCGC-GCG-AACGCTC ACAG GGGCGTTCCTCCGCGG     TATTCCAGGTCGCCC  52 40
     mlr0325  223389 ..  223401 +  -3.3  -3.53444   AAAGAAGGAAAAGAG                CCATG CGC CACGG                TTTCAAAGGCCGTCG  49 128
     mlr0326  223850 ..  223865 + -11.8   -4.7373   TCGGAACGAATTGAA              GGGGCC CGCG GGCCCC               TTTTTCATGCCCTAC 100 53
     mlr0328  225477 ..  225490 +  -2.3  -3.22388   GGCGGGCAGATACTG               CGCCA GGTG TTGCG                TTACTGAGTTCGGTC  44 5
     mlr0329 NONE
     mlr0330  227562 ..  227577 + -10.4  -2.57132   CCAGGCAACTGCCAG              GCCACG ACGT CGTGGC               GTTGTGCGGCGACCC  62 61
     mlr0331  228684 ..  228722 +   -21   -3.7791   CTTGTCACAAGATTC   GCCGGAGCGGCTCCTGGC GGC GTCAGGGGTGGCTCCGGC   TTTGGTCCGTAGTTC 100 193
     mlr0332 NONE
        ccrB  230862 ..  230877 +  -6.1  -3.53444   ATTGCCGCGCCAAGC              GCAGG CTAAGC CCTGC               TTTGGAAACGGATAA  58 45
     mlr0334 NONE
     mlr0335  233004 ..  233040 +  -5.6  -2.71011   CGCACGCCGGGCAAG    GCGCTGCTGGCGCTCC CGACC GAGGCGGCGGCTGTGC    TGGTTGCAGACGAAT  47 224
     mlr0338  235708 ..  235733 + -20.5  -4.93696   ATCGACCAACAGAAA         GCCCGGCGTGA GCGA TCACGCCGGGC          TTTTTCATGTTTCAA 100 51
     mlr0339  237362 ..  237401 + -23.8  -3.55444   CGACCGAAACTCTGC  AACGAAAAAGCCCTGGCG GAAA CGCCAGGGCTTTTTCGTA   TTTGCGAGGTGCGGG 100 76
     msr0341  237634 ..  237659 + -14.7  -4.93296   CGCGCTGTCCTTGCG         AGAACCCCGGC CTTT GCCGGGGTTCC          TTTTTGTCGTGCTGG 100 55
     mlr0346 NONE
     mlr0347  244335 ..  244365 +  -3.2  -3.99324   GCGCAGATGTTTTGA      GGCC-ATGACGTC ATAAGC GCCGCCATAGGCC       TTTCTGGTGATGACG  58 369
     mlr0349  247441 ..  247469 + -24.7  -4.39166   TAACTGATAGAGAAA        GGGCGGCTGAAGC GAT GCTTCAGCCGCCC        TTTTCGTCTCTGCAC 100 88
     mlr0353 NONE
     mlr0354 NONE
     mlr0355 NONE
     mlr0356  252874 ..  252895 + -10.1  -3.15579   ATGCGCCCGTGACAT           CGGCCGG AACCTGAA CCGGCCG            TTCATCGGCGCTTCA  66 29
     mlr0358  253654 ..  253675 +  -4.4  -4.11216   GACCCGAGCGCATAA           TTTCCGGT CAACAA ACCGGAGG            TTTTCACCATGGCCA  64 167
     mlr0359  254272 ..  254289 + -10.5  -5.65927   CTCGATATCGAGGAA             GCGGGGC TTTG GCTCCGC              TTTTTTGTTTGCCTG 100 146
     mlr0363  257927 ..  257938 +  -3.6  -3.85698   GACGCCCTTTTCCAA                TCGG TCGC CCGG                 TTTGTAGGCACGGAA  56 316
     mlr0365  259797 ..  259816 +  -3.4  -3.68341   TCTAGCTGATGGATT            GATGTGCG GATG CGCGCGAC             TTCTTGAGTGGACTT  52 76
        cpdB  262095 ..  262109 +  -5.6  -3.15663   GTCGGGCTGATGCTG               TGGCCC AGC GGGTCG               TTCATGACGGTCGGT  49 244
     msr0370  264495 ..  264523 +  -9.6  -3.35679   GCTATTCCGCCGATG       TCGTGGCCGGCAG CTGA TTGCCGGC-ACGG        TTCTGGATCCCGACA  67 9
     mlr0372 NONE
     mlr0374  266346 ..  266360 +  -5.6  -3.16039   CCGGATCGCGAAGGG               CCGCTG AAC CAGCGA               TTCCTGCCGCTGCTT  49 19
     mlr0376  267109 ..  267130 + -17.3  -5.06414   AATCACAATCAAAAA           GGGCCCCGT CTCG ACGGGGCCC            TTTTTATTCAACGCG 100 44
     mlr0378  268920 ..  268931 +  -7.2  -3.65902   CAGCCGTGGCGGAAA                GCGC TCAA GCGC                 TTTCCGTGCGATGCA  63 195
     mlr0382  270715 ..  270734 +  -8.6  -2.62184   GAGCTGATCTTCCCA            GGGC-GGAT TTC ATCCTGCCC            TAATGTCCGCAAAGA  57 163
     mlr0383 NONE
     mlr0384 NONE
     mlr0385  274593 ..  274634 +  -5.9  -4.99134   ATGCTGGTCTAGGAA AG-GAAAAGGCTCGTGCGGA AAT TCTTCACCAGCCTTTTCGCC TTTTTCATTTCAGGT  83 29
     mlr0386 NONE
     mlr0387 NONE
     mlr0388  277162 ..  277172 +  -2.4  -3.68366   GCCGCCGGATCTCGG                 CGGC AAG GCAG                 TTCGTTTTCGCATGC  51 72
     msr0389  277495 ..  277534 +   -18  -3.85817   CGTTCCCGGCTATGC  GAAAACGGTTGTAGCGGC ATGC GCCGCTGCAGCCTTTTTC   TTTGTGCCGAAAAGT 100 48
     mlr0392 NONE
     mlr0393  279458 ..  279471 +  -3.7  -3.55444   CGCGGCGATGATCAG               GCCGC CGGT GCAGC                TTTCAGCCGTCGCCA  51 442
     mlr0396 NONE
     mlr0397 NONE
     mlr0398  284622 ..  284656 +  -9.1  -3.90048   CAACGTCTATAAATC     GTCGCGGCCGGGCTG AGCGA CGACCCGGCGACGAC     TCTTTTTCAGGGGAC  72 10
     mlr0399 NONE
     mlr0400  288503 ..  288521 +  -7.4  -2.87132   ATTTTTCCAGGGGTC             GCCAATGC CGC GCATTGCC             TATGTCAACGGGCGC  53 123
     mlr0401  289409 ..  289436 +  -7.8  -3.55191   TCAATATATCTCGTT        CTG-CTTGTCGTT ACT GACGACAAGACGG        TGTTTGTGCGCTTGA  62 64
     mlr0402  289815 ..  289847 +  -4.7  -2.87963   AAAACCAGCGCATCA      TCCCGGGACGG AAGCCAAGGGG CCGACCCGGGC      TGTCGTCATTGTGCC  46 79
     mlr0403  291619 ..  291677 +  -6.6  -3.30124   TACCATTGTCTTCGG GGTCGAGGCCGCGGGCGAGACGGG CTTGCCGCTTC TCCGCCTTCTCCTCGGCCTTGATC TTCTCCCACATGCCC  55 491
     mlr0406  294048 ..  294060 +  -6.2  -3.32844   GTGACTTCGCCCAAA                GCGG CAAAA CCGC                TTCTCCGGTGAAAGC  56 2
     mlr0407  294692 ..  294706 +  -2.8  -3.30771   AGGATCGTGGGAGGT               GAGC CATGAGC GCTC               TTGTCGACCCTGTGA  45 17
     mlr0408 NONE
     mlr0409  296262 ..  296291 + -15.7  -2.60075   CCCTTGATGCGGAGA       CGTGGCCGGGGGA GAGA TCCTCCGGCCACA        ATTCGTTCAGGCAAG  84 76
     mlr0411  297629 ..  297645 +    -8   -3.1355   CGCTTGCCGAGGCCG              GCGATC AGGTC GATCGC              TTGCGTGTAGGTGAG  55 390
     mlr0414  299488 ..  299507 +  -9.3  -2.52464   GGGTGCTCCAGGTGC            TGCCGAG ACAGGC CTCGGCA             TGAATTGAGGCGGGA  59 3
     mlr0415  300407 ..  300427 +   -14  -3.05384   CGGCAGGGGTTCGAG            GGCGAGGG CACCC CCCTCGCC            TTCGATCACGACAGG  76 381
     mlr0421 NONE
     mlr0422  305769 ..  305809 +  -2.4  -3.75153   TCTGGTCGCGGCCGG CAACGGCTTCCGC-GAGCC GATA GGCTCCGCCGATGTCGCTC  TTTCCCTTGGCCACC  53 307
     mlr0432 NONE
     mlr0445  321897 ..  321912 +    -6  -3.71848   CACAGCCTGGAGACG              CGCGGC GGTC GCCGAG               TTCTTCGTGACGAAG  60 354
     msr0466  341222 ..  341238 + -11.5  -3.64283   GCTACCGACAAAAAA              CCCGCCT CGC GGGCGGG              TTCTTGGCGCATTTC  78 51
     msr0471  344141 ..  344156 +  -3.2   -4.2828   TCGACAGGCACCGAT              GAGACA AGTG TGTCGC               TTTTGGTAGATACAC  64 183
     mlr0474 NONE
     mlr0475  347908 ..  347919 +  -2.2  -4.57569   GCTACCCAGATGCCG                TCGG CTCA CTGA                 TTTTTGCACGGATCG  66 279
     mlr0478 NONE
     mlr0479 NONE
     mlr0480  351460 ..  351480 +  -5.4  -4.27686   TTCGCCCGTCGATAT            TGGCGG AAGACTGGA CCGCCA            TTTTCCCTGATTTTG  69 49
     mlr0488  361094 ..  361111 +  -4.9  -5.30155   AACCACAACTCAGAG             CCACT-TC CGC GAGAGTGG             TTTTTTCGTTAATCA  93 186
     mlr0492  363956 ..  363996 +  -6.8    -3.494   ACGGCGCAAGACTTT TGTC-GCTCCAAACTGGCG GTGT CGCCAGGTGGCAGCAGACG  TTCTATCGCGGGTTG  60 53
     mlr0493  364894 ..  364914 +  -2.3  -4.62336   AATGCCGGGTGCGCG            GCCCCCCTG AAG CCGGAAGGC            TTTTTCGCGTCGAAT  66 40
     mlr0494  365657 ..  365675 +  -5.8  -2.58425   CTGAATGCCGGGCCT             TGGCGGGC ATG GCGCGCCC             CTCTTGGTTGATTTC  46 37
     mlr0495  366188 ..  366199 +  -2.2  -3.37198   ACCCCTGCCACGAAA                TTGG TTTT CCAG                 TGTTGTCTGTCGCGG  46 104
     mlr0496  367000 ..  367015 +    -6  -4.00348   GCCCGATGGCGCGGA              CCAGCC TGTC GGCCGG               TTTGCTTGATTGCGC  66 44
     mlr0499  368494 ..  368511 + -14.1  -4.41494   CCCGGCAAATGAAAA             GGGCGCC TCGC GGCGCCC              TTTTCATTCGAAATG 100 58
     msr0510 NONE
     mlr0511 NONE
     mlr0512  378775 ..  378791 + -10.8  -5.27335   CCAGGCACGAAAAAA              GCGGGG CATGA CCCCGC              TTTTTCTTTGACCCG 100 83
     mlr0514 NONE
     mlr0515  382225 ..  382242 +  -6.9  -2.72344   GCCGGGCCATTCCTT             CGCCTGC GAGC GCAGGCC              TACTTCACCGTCACC  51 42
     mlr0519  385292 ..  385309 +  -8.3   -4.2828   TCACAGTATCGCGAT             CGGAGCC ATCG GGCGCCG              TTTTCCTCACTCACC  77 85
     mlr0521  386877 ..  386916 + -12.6   -2.7644   TGCTGTAGCCGTATT  GCTGTCTCCGCCGCTGGC CATG GCCGGCGGCGGCTTCCGC   CTTTCAGGCTTGCCT  73 33
     mlr0528  390816 ..  390852 +  -6.6  -3.05384   CCGGCCTCCCTTATA   TCG-CGGCTCGCTTGGCC TTC GGGCAA-CGAGCGGGCGA   TTAGCTCAGCGGGAG  52 130
     msr0529  391369 ..  391380 +  -7.2  -4.42386   GCCTCTTCATTTCGA                CGGG TCTG CCCG                 TTTTCTCCGTGCACC  76 55
     mlr0530  392287 ..  392297 +  -2.4    -3.767   TGTGCCTGCCCTTGC                 GCCG GAT CGTC                 TTTGATGGCTGACTG  51 85
     mlr0532  393138 ..  393154 +  -2.2  -3.61398   TCTGCGGCGTGTCGT              GCATGT AGATC GCGTGC              TTGTTGGGGAACAGG  50 341
     mlr0535 NONE
     mlr0536  396912 ..  396927 + -10.4  -3.01712   AGCGGCTCAATGCAG              CCGCGA CGGC TCGCGG               TGTTCCGCGACGAAG  64 104
     mlr0538  398677 ..  398697 +  -4.6  -3.61398   GGATCCCGGATGATG            TTGCGCAG CGAAT CGGCGCGA            TTGTTGCCCCGCCGG  55 388
     mlr0541 NONE
     mlr0542  401161 ..  401181 +  -3.1  -2.71712   GCCGCCGGATTTACC            GCCAGCCTG TTC CGGCCTAGC            CTTTCGCCAGAAGCG  41 83
     mlr0543 NONE
     mlr0545  402669 ..  402689 +  -8.9   -3.3771   CGGGCCGGCCATGGC            GCCGGATGG AAT CTAGCCGGC            TCTTGTGATTTCCGG  64 10
     mlr0547 NONE
     mlr0548  403934 ..  403973 +  -4.2  -3.53091   AAAGAATGGGAGTAT  CGCCTC-AGCGGGCGGT CAAAAGC ACCGCCCCATAGAGCCG  TTTCGGAACGACGGT  51 105
     mlr0549  404811 ..  404835 + -21.5  -4.27467   TGATAGACGGATCAA          GACGGCGGGGA AAT TCCCCGCCGTC          TTTCTATTCATCTTG 100 38
     mlr0550 NONE
     mlr0551  406440 ..  406452 +  -4.7  -3.04322   GCTGTGCCAGTCGAT                CGCAC CAC GCGCG                TCTTGACGAATTAAG  47 51
     mlr0552 NONE
     mlr0554 NONE
     mlr0555  408638 ..  408658 +  -7.6  -3.74693   TGCGGCTCGAGCATT            GACGTCAT TTGGC ATGGCGTC            TTTACTCGCCTCCAA  66 24
     mlr0556  409567 ..  409580 +  -3.8   -4.1552   CGCCAGCAGGGCGTG               GTCG ACAGGC CGAC                TTTCTTGGCGACATC  62 440
     mlr0562 NONE
     mlr0564  414703 ..  414744 + -10.9  -2.95598   GAACGCGACGCACTC TAGG-GCAGTTCACCGTTTC ACG GAAACGGCGAACCGCTCCAA CTCTTTGTTTTAACG  68 23
     mlr0565  415589 ..  415608 + -10.6   -3.6682   CCGTCTTCAGCACGT            CAGGCCCG GCGC CGGGCCGG             TTTGCGTCGGTGGAC  71 90
     mlr0568 NONE
     mlr0569 NONE
     mlr0571  419360 ..  419370 +  -2.4  -3.97947   TACTTGTGTTCTTTG                 TGCC GAC GGCC                 TTTGTGCTCCCTGGG  56 352
     mlr0581  430733 ..  430744 +  -5.8  -3.18264   CAAGAAGTACTTGAG                CTCC CCTT GGAG                 TTACTGAATAAGCCA  51 274
     msr0584  434103 ..  434119 +  -5.7  -2.82623   CAAATCGCGTATGAG              GCGCGAC CGG GGTGCGC              TCGTTGTAGGCCGCG  47 132
     mlr0585  441287 ..  441308 + -12.3  -3.53012   TGAGCGGCGAATGGA           CCTGGACCG TGAC TGGTCCAGG            TTTGACAACGGGCGC  77 38
     mlr0587 NONE
     mlr0588 NONE
     mlr0589 NONE
     mlr0590  457362 ..  457372 +  -6.8  -4.19506   AAAAGGATGGAGACA                 GCCA TCA TGGC                 TTTTCCACTTGGGCT  71 478
     mlr0593  461040 ..  461063 +  -8.1  -3.53012   CGCGCACTGATACAC          TGGCCCACG TCGTCC CGTCGGCCA           TTTACGCAAGAAAAC  60 323
     mlr0603  470673 ..  470685 +  -3.4  -3.41878   TTAAGGCCAAAGCCG                GCAA ATGGG TTGC                TTGTCGGTTCCCCAG  47 142
     mlr0604  472551 ..  472565 +  -4.2  -3.58037   ATCGGCCGGAAACGG               ATTGCC GGC GGCAAG               TTTCAGCCATTCCTC  53 353
     msr0611  477518 ..  477529 +  -7.2  -3.92542   CAGTAGGCCGGAAGG                GCGC TATT GCGC                 TTGTTTCAGACTCGG  66 35
     mlr0613 NONE
     mlr0614 NONE
     mlr0615 NONE
        moaC  481772 ..  481785 +  -9.5  -2.73364   GCGACTATAAGGTTG               GCGCC TGAT GGCGC                TGGTTCCGGTGGCGG  61 18
     mlr0617  483224 ..  483267 +  -5.3  -3.14647   CAGCAGGTGATGCGG GCGCCA-TCCAAGGGCCGCAGC AGC GCTG-GGCTCTCGGCCTGG-GC TTCGGTCTCGTCGAT  47 265
     mlr0619 NONE
     mlr0620  487117 ..  487145 +  -5.1  -2.50016   AAAGGCCGCGCATGG        CCCCACCAGCCGC TCA GTGGCTGATGGAC        ATCTTCGTGATGGCG  43 508
     mlr0625  491649 ..  491662 +  -2.3  -4.64464   TGCCGGCCCTGAACC               CGCGA TCGT TGGCG                TTTTGATTTCGTTTC  66 72
     mlr0626  492726 ..  492739 +  -5.9  -4.72272   TACTGAGCAGGAGCG               GCCGG CTTT TCGGC                TTTTTGATAGGGCGG  79 35
        gltX  496828 ..  496838 +  -3.2  -2.72511   TCGACGTGTCGCTTT                 GCAG AAT TTGC                 CTTTGCCGGCATGAG  41 163
     mlr0629  498228 ..  498245 + -10.5  -5.36441   CTTGATCATAAAAAA             GGCGCCT CTCA GGGCGCC              TTTTTTATATGGCGC 100 51
     mlr0648  512535 ..  512550 +  -2.5  -3.99678   AGATAGGCGGTGATC              TTGGC CGGCGC GCCGA               TTTCCTTCTCGGCAT  57 133
     mlr0658 NONE
     mlr0660 NONE
     mlr0661  518809 ..  518842 +  -7.4  -2.74523   GAGTAGCAGGCCTTC     TGGCATGGCCGATC TCGCCT GATCGCCCGTCCCA      TCGTCTTGCCGCTCC  51 35
     mlr0662  519472 ..  519487 + -11.8  -3.65522   CGCCCAAATGAAAAA              GCCCCG TTTC CGGGGC               TTCTTCGAGTGCGTG  81 158
     mlr0666  525141 ..  525154 +  -3.7  -4.07568   TCGAGTGCTGCCGTC               CGCAC CGTT GAGCG                TTTTCCCGGCACCGG  62 504
     mlr0671  528980 ..  529029 +  -3.4  -4.07568   AGCCGCCACGTGCGA GGTTGATGGCGCCCTCGAAGCCG CCGCC CAGCA-CGACGATGCCGTCGACC TTTTGCGGCAGCGGC  60 516
     mlr0681 NONE
     mlr0682  534328 ..  534368 +    -4  -3.53012   AGGAGGTCAGTACGT GTCGCATCGTGGTTCCTGC TTCG GCAGGAATGACAGTG-GGC  TTTGCCGCCCGCCGC  51 411
        pyrB NONE
     mlr0687 NONE
     mlr0688 NONE
     mlr0689  540574 ..  540604 + -14.9  -2.76261   TCCTTCCATGCGCGC      GAACCGGGATTGCC TCAG GGCAATCC-GGTTC       ATTTGGGCATTGCGG  83 264
     mlr0694  547270 ..  547305 +  -6.8  -3.17075   GCGACGCGCTGCGGC    GGCCTGCGAGCGAGG CTAATGT CCTCGCTCGC-GACA    TTCGGTTGCAGCCGA  54 51
     mlr0695  549951 ..  549962 +  -2.2  -5.23644   CCAACGACGCGACAT                TGCT CTCC AGCG                 TTTTTGTGTTTGATT  88 406
     mlr0698  552107 ..  552121 +    -5   -3.2614   CGAACCCATGACCTA               CTGATT AAA AGTCAG               TTGCTCTACCGGCTG  49 95
     mlr0699  552971 ..  552996 + -16.1  -3.18832   GGCAGCTGAGTACAA         GGCCCGCGTCG GAAA CGGCGCGGGTC          TCTCTTATGCGCTTA  89 52
     mlr0720  570331 ..  570356 +  -4.7  -2.63112   CATGAGATAGCGCGG         CTTGTCCGCGGG CAG TTCG-GGACAGG         TGATGTCGAGCATTT  43 435
     msr0731  574975 ..  574994 + -16.4  -3.35197   CCATACTTGCTGCCG            CGCCGGCC AATG GGCCGGCG             TTGCTATGTCTGGAC  89 47
     mlr0734 NONE
     mlr0735  580419 ..  580434 + -10.4  -3.53563   AAAACAAAACCTAAA              GCGCGT CTCG ACGCGC               TTTAGGCGCGCGTAT  71 105
     mlr0738  582042 ..  582062 + -10.3  -2.57132   ACTTTTCAGAAATGG            CGCGCTGGC TTG GCCGGCCCG            ATTGTGAAAAAGAAA  62 171
     mlr0739  583319 ..  583336 +  -3.3  -3.75153   GTGTCGCCGATTGGC             CGGCATC GGAT GAAGCTG              TTTGCCTTGGCGACC  52 67
     mlr0740  584118 ..  584151 + -10.9  -3.17075   CAAGGCGCTGATGGC     GGGGTGAACGGCAGT CCCT ACTGCCGTACTGCCC      TTCACTTCGCCGCCG  69 19
     mlr0745 NONE
     mlr0746 NONE
     mlr0748  586934 ..  586948 + -12.8  -2.82834   ACCAGTCTGGTTCAG               GGGGCG GCT CGCCCC               TATAATCCTGGGATG  73 86
     msr0749  587300 ..  587331 +  -9.5  -4.45083   TTCCTCAAACGAACA     GCCCCG-CCG--TGCC TTA GGCAAACGGACGGGGC     TTTTCTGGATCTCAA  85 71
     mlr0750 NONE
     mlr0751  591359 ..  591380 +    -5   -3.1733   CGACATGGCAAAACC           GGTCGACG AGACCA CGACGGCC            TGATTTTCTGAACGC  49 1
     mlr0752  592288 ..  592302 +  -5.7  -4.11216   GCTGCATGCTGTAAG               CGCAT CATCC ATGCG               TTTTGCGCGTAGCAA  66 64
     mlr0754  593871 ..  593885 +  -5.6  -3.06831   GATCGCAGGAGGGAA               GCTAGG AAG CCTTGC               TTGCGTGAAACTTGC  49 312
     mlr0763 NONE
     mlr0764  602676 ..  602711 +  -5.2  -2.71712   CCGGGGCGGGTCCCG    CGCCGGCGGCAGGCGGC CTA GCGCCCTTCC-CCAGCG    ATTTCGAGCGCCAGC  47 68
     mlr0769  607226 ..  607243 + -12.7  -4.56775   TGCAGCCAACAAAAA             TGGCCGG AAAG CCGGCCA              TTTTTGACAGCAACT 100 108
     mlr0774  608498 ..  608508 +  -2.4  -3.53343   ATCTCTAGGGCAGTT                 CGCC GGC GGCA                 TTTCAAAGCCGGGTT  47 33
     mlr0775 NONE
     mlr0776 NONE
     mlr0777  612033 ..  612054 +  -6.5   -4.2461   TGATCGCTTCCTGCA           GCGCGGCGGC CAT GTC-CTGCGC           TTTCTTGGTCGCGAT  72 259
     mlr0783 NONE
     mlr0784  617320 ..  617336 +  -2.1  -2.80816   CAGCATGCGCGGATG              CGGCACT TCC AGGCCCG              TCTCGTGGATGACGC  40 188
     mlr0789 NONE
     mlr0791  621619 ..  621629 +  -6.8  -3.12668   AAGGGCAGCATGCGC                 GTGC ATG GCAC                 TTCGATATCGCCGTC  51 340
     mlr0794  623327 ..  623339 +  -3.4  -3.84619   CGGCGCCCGGATCAC                GGTT CCGTT AACC                TTATATTTAAAGTTT  55 160
     mlr0796  629892 ..  629909 + -14.1   -5.1417   ACGGAGAAAAGCAAA             GGCGGGC CGGG GCCCGCC              TTTTTCATTTTATCC 100 51
     mlr0803  635794 ..  635819 +  -2.5  -3.61178   GCCCACAGCAGGCCG         ACGA-CGGAATC GCT GATGCCGATCGA         TTTCCAGTAGATGGA  50 453
     mlr0808  638468 ..  638495 +   -12  -2.53876   TCTAGTGATTTTCGA        CGCGCCGCCA-CT TAA AGCTGCCGGCGCG        TCAATTAGCGTCGCG  68 101
     mlr0809  640918 ..  640934 +  -8.7  -2.68434   GCCAGCAGGCTCGAC              CTGGTCT TCC AGGCCAG              TGCTCTCATATGCCG  57 50
     mlr0810  641771 ..  641788 +  -5.5  -2.61602   ACAAGTTCTGACAAT             CGGTGGA GTGA TCTGCCG              TGCCTTGTCGCTTCC  46 30
     mlr0812  643278 ..  643291 +  -4.5  -2.94099   AAGTCACGATCGTCG               TCGGA GAAC TCCGG                TCTGTCCTGCGGCCC  46 172
     mlr0821 NONE
     mlr0822  652534 ..  652561 +  -4.8  -3.02511   TTGAACTCGCGGCTG        AAGGCATCGCAGG CCG CCT-CGATGCCGG        TGTTCAGCACCTCGA  46 182
     mlr0825  654806 ..  654827 + -11.5  -3.95852   AGCTAAAACGAAGAA           GGCGCCGGA TTTC TCCAGCGCC            TTTCCTTAATCGGGT  85 90
     mlr0830  662681 ..  662698 + -11.3  -3.21595   GCAGGGCATGAACAC             GGCGATC AGCG GATCGCC              TTCCTGGTCGAGCTT  68 232
     msr0834 NONE
     msr0835  665687 ..  665699 +  -6.2   -3.9461   TGACCGCTAGTGATC                GGCG CCGGC CGCC                TTCTTCTTCGCCGCC  66 38
     mlr0839 NONE
     mlr0841 NONE
     mlr0842 NONE
     mlr0843  675109 ..  675120 +  -4.4  -3.06796   GAGTGTGACGCGGTT                TTCC GCCC GGAA                 TTGCGTAAGATCAAC  47 55
     mlr0845  676315 ..  676328 +  -2.3  -4.38154   GGTCTGCTTCAGGCT               GGTTC GCAA GATCC                TTTTGTAGAGCGTCT  62 4
     mlr0847  676951 ..  676972 +  -3.6  -4.18674   GCGGAGAAGCTCCGC           CGGGCTTG ACTTTC CAGGCACG            TTCTTTATGTGTCGC  62 69
     msr0848  677242 ..  677288 + -21.8  -3.03429   AATCTGGGTTTTTCC CTTGCAAACAAAAACGCCGCCC ATC GGGCGGCGTTTTTGTGTCTAAG TCATTGTTCTGTTAA 100 39
     mlr0862 NONE
     mlr0864  689204 ..  689236 + -17.9  -3.14132   AAACGTTAGACGCAA      TTCAGGGAAAATCGC CAT GCGCTTTTCCCTGAA      TTGCTGGAAAGCCGA  91 39
     mlr0866  693105 ..  693119 +  -4.2  -3.18681   TTGATTTCCTGAGCC               CATTGG ATG CCAAGG               TTGATCGCGTTGCCC  47 205
     mlr0868  694753 ..  694781 +  -8.7  -3.15544   ATGTTGAGAACATGC        CCGCAGGCCTTGC AGT GCACGGCATCCGG        TTCATGCCGCTGCAG  57 234
     mlr0872 NONE
     mlr0874  703347 ..  703382 + -18.3  -3.54638   AACCCTGTAAGATTT    CAGGCAGGGGCCGGA CATGTT TCCGGCCCCTGTCCG     TTTCGGAGAGATTAT 100 40
     mlr0875 NONE
     mlr0876 NONE
     mlr0877 NONE
     mlr0879  706579 ..  706597 +  -7.4  -3.65224   CTCGGCGCGGCGGGC             CAGGGC CTCGGCC GCCCTG             TTCTTGGCCTCCCAT  63 242
     mlr0883 NONE
     mlr0884 NONE
     mlr0885  712248 ..  712283 +  -3.9  -4.18506   TCTCGGCCTACGCAG    AGCGCAAGGCCG-GCT TGACC GGTTCGGCCTTGCCCA    TTCTTTTGCGGCTGA  62 46
     mlr0901  726492 ..  726506 +  -5.6  -3.76839   GGAAGTGCTGGATAT               CTAGCC GCG GGCCAG               TTTAGCTTGCGCTTC  58 22
     mlr0902  728990 ..  729022 + -11.1  -2.66249   GCTCGCAGTGAGGTC      GCCGCGCAGCCTGAG ATG CTCGATCAGCGCGGC      ATGTTCTTCCTGGCG  66 409
     mlr0905 NONE
     mlr0906  731199 ..  731209 +  -6.8  -2.55351   ACGCGCCAAGGCAGC                 CGGA ATC TCCG                 CTTAGTCTGCCGAGC  50 10
     mlr0908  734911 ..  734938 +  -6.9  -2.62184   GCATAGTCCATATAG        CCAAGACGGGC CACATT GCCGGCCTTGG         TGATGTCGAACAGGC  47 106
     mlr0912  737458 ..  737488 +  -8.9  -3.48276   CTCGGCCATGTACAT      CGGCCCGCTG-ACC AGAT GGAACAGCCGGCCG       TTCTGTCCGGAAAAA  62 328
     mlr0915  741319 ..  741353 +  -9.3  -3.05384   AAGTGTGCAGCGGTT     TTCCCGGGAAAAGCG AGTAG CGCTTTCCCTTGGAA     TTGCCTAGAAACCAG  64 54
     mlr0919  744242 ..  744254 +  -6.9  -3.51329   GGCGAAGCGCCCTTC                CGGCG GCG TGCCG                TTCTCCTTCAGCATC  57 296
        folE NONE
     mlr0923  746039 ..  746053 +  -5.7  -3.25073   GATTCATCATTTCGA               TACGG CCTGT CCGTA               TATTAGTCTTGGGAC  51 67
     mlr0925  747098 ..  747135 +  -9.1  -3.07043   GTTGCGTCCCATCGA   CGGAAGACGCCGCACCCT TGA AGCGTGCGGCAA-TTCCG   TATTGCCGTGCTCGC  60 70
     mlr0926  748056 ..  748078 + -12.7  -4.08216   AGACCGGCGCGACGT          GGCCGGCGCC AAAC GG-GCCGGCC           TTTTCCAGCGCGTCG  89 301
     mlr0937  756984 ..  756998 +  -2.8  -2.91695   ACTTCCAGGCTTGCG               GATTTG ACA CAGGTC               TCGTTTCCGGATCGG  42 139
     mlr0938  758767 ..  758783 +  -6.6  -3.54424   CGCCGAATCCGGCAT              GTCTGA ATGCG TCAGAC              TTTCAGAGACTCGCC  57 449
     msr0944  760717 ..  760737 +  -3.9   -4.2416   CGGTTCGCGCCGATC            CAATCCGCA AGT TGAGGACTG            TTGTTTCTTGCCTTC  62 11
     mlr0945  761379 ..  761410 +  -9.4  -2.77899   GCCGTATCGACTAAC      CGCCGACCAGCGGCA CGG TGACGGTGGT-GGCG      TAGTTGATCGGAAAG  61 62
     mlr0954  777831 ..  777842 +  -7.2  -2.96321   AACCTCGACCGGCCT                GGCC TGCC GGCC                 TGATATTTTAATACG  53 11
     mlr0956  778576 ..  778597 +  -4.5   -2.8092   GATATATATCGTTTT           TTCGACT-TG TCG CAGAGTCGGA           TATCGTGGCATATTG  44 39
     mlr0958  780003 ..  780029 +  -4.4  -4.07568   TGAGACGGGACAGGG         CCGACTTGATTT CTA AAATTCAGCCGG         TTTTGGAAGAACGGA  62 65
     msr0959  780639 ..  780670 +  -3.8  -2.71364   GACATGGCTGGGTCG      TATCTGAATTTAAG ATAA CTGGAAATCAGATA       TAATTGAAGCCCTCA  43 362
     msr0960  781242 ..  781256 +  -8.6  -2.62789   AGCCAAAAAACGAAA               TTGTGC AAT GCACAA               ATTCATATTGCATGT  57 319
     mlr0961  783707 ..  783719 +  -3.3  -3.02511   TTCTCTGCGGCTCAG                TCGTC ACA GACGC                TATTAGGCCGCTAAC  43 380
     msr0965  789553 ..  789572 +  -5.6  -3.28712   GAATGTCTCAATTGG            GGCGATTG CAGA CTGTCGCC             TTCTGACGACGGCAA  51 163
     mlr0967  791139 ..  791150 +  -3.6  -3.53012   CGGGTCGTGCACAGC                GCTG CGGG CGGC                 TTTGCAGCCGGCAGC  51 285
     mlr0970 NONE
     mlr0971  795214 ..  795231 +  -6.9  -3.52906   GGATGATCCCGCAGC             GCCTCTC TGCT GCGAGGC              TGTTTGTACAGATCG  60 204
     mlr0973 NONE
     mlr0974  797741 ..  797754 +  -3.8   -3.4285   CGTCGAACATGGTCT               CGAG CAGGAA CTCG                TTATCGCTTGCCTCG  49 180
     mlr0977  800444 ..  800458 +   -10  -3.38812   GTTTGGGTGGCTCGG               CATCGC GCC GCGATG               TGTTGTTGGGCGCCC  69 407
     mlr0978 NONE
     mlr0979 NONE
     mlr0980  802364 ..  802392 +    -3  -3.78934   CTCTCCAACTACGTC       GCGGG-CGTCGGC TACC GCTGACCTCCCTC        TTCTTCTCAAAAGCG  52 5
     mlr0981 NONE
     mlr0982  803875 ..  803901 +  -2.3  -3.63895   ATGGCCGATTCATTT        CACT-CTCGC GAACCGAA GCGGGCAGTG         TTTCCCATGATTGGA  51 95
     mlr0985  810660 ..  810672 +  -7.7  -3.33696   TGGGGACCCTGAACT                CCGAA CCA TTCGG                TTGGTTCGGGAGCAG  61 29
     mlr0986 NONE
     mlr0987 NONE
     mlr0988  814655 ..  814677 +  -3.3  -3.52192   CGCAAGCTTCGCGCG           GTGGTGCTG ACGTC CTGCATCGC           TTCTATGCCGTTGCG  49 333
     mlr0992 NONE
     msr0993  820250 ..  820268 +  -5.2  -3.08812   GCTCAGTGCGCGCCG             CCGGCT TCAATAT GGCCGG             GTTTCTTCAGAAGCA  49 185
     mlr1005  831792 ..  831825 +  -5.1  -2.53876   TTCTCAGAGCCAATC     GGGGACACGGC-GAAC GTT GTCCTGCCGAGGCCTC     TCAGTTCCAATCGAA  43 46
     mlr1006  832819 ..  832832 +  -5.3  -2.97747   ATCAGGACTCTAGTG               TAGTC GCAG GACTA                TGTCTGCTGTCAGGA  48 62
     mlr1020  846230 ..  846254 +  -9.9  -3.03474   GCGATTGGACCGAAT          GACCGCTAGGG GGC CGCTAGCGGAC          TGTCTGCTTATGGGG  64 77
     mlr1023  851682 ..  851698 +  -5.8  -3.29273   TTTCGTCCAGGTGCG              CGTAGC CACGC GCTGCG              TCTTCTGATCGTACG  51 97
     mlr1025  853948 ..  853989 +  -3.7  -4.72272   TGAAAAGGACCGTCT GGCCGGTGCCAT--TTGGG CAACCT CCCAGCGAGGGTGCCGGCC TTTTTCCTAGCGGGG  75 97
     msr1029  868880 ..  868890 +  -2.4  -4.52857   CGTGTTTCTGACCCA                 CCGC TCG GCGA                 TTTTGTCTGACAGCT  64 147
     mlr1030  870268 ..  870283 + -11.8  -3.12895   GACGGTCGAGCCGTC              GGCCGC AGGT GCGGCC               TATCTTCATCGGCAC  73 395
     mlr1038  874280 ..  874300 +  -3.9  -5.08824   ACCTGCTCAAATAGG            TCGCGGC GGCAAAA GACGCGA            TTTTTTCCGTCAGGA  81 27
     mlr1039  875308 ..  875318 +  -3.2  -2.79183   GCTGAAAAAGGACAC                 GGAG GTG TTCC                 TATGGTCGACATCAC  41 36
     mlr1041  877081 ..  877101 +  -6.1  -3.18023   GGCCCCTCAAGGGAG            CCGGCATGA GCG TCATCCTGG            TCTTCCTGCTCGTCA  54 17
     mlr1042 NONE
     mlr1043 NONE
     mlr1044  878977 ..  878987 +  -3.2  -2.77781   TCGAGCCTCGAACCA                 TCAG CAA CTGG                 TCCATTTTAGTACCG  41 68
     mlr1045  879662 ..  879688 + -15.4  -2.62616   CAAAGAGATAGAGCA         TTTTACCGTTTC CGC GAAACGGTAAAA         TGCTCTGGCCGATGC  81 147
     mlr1050  883237 ..  883255 + -13.8  -3.22388   TTCCGCAACGAAAAA             GGCCGCCT CAA GGGCGGCC             TTCGTCGATTCCATG  82 326
     msr1055  885348 ..  885361 +  -2.3  -2.56596   TTGCCAAGAAGCGGC               GGGTC ATAT GACGC                TCGATTACTGGAACA  38 69
     mlr1056  886252 ..  886267 +    -4   -4.0162   TTATCGCCACCCCGA              CCA-CCA CAT TGGCTGG              TTTGTGATCTCCAAA  60 221
     mlr1059  888168 ..  888202 +  -6.3  -3.14931   TTTGGCTATTTCGTA    CAGTGGCACACGCGCC CTCC GGCGGG-GTACCACAG     TTGGTACAAAATGAG  52 92
     msr1062  890667 ..  890696 +   -15  -3.90744   TGGCCAACCAAACGG       CGCCCGCCGC ACCTCCTCCC GCGGCGGGCG        TTGTTTCCCCGGAGC 100 303
     mlr1064  892679 ..  892703 +   -10  -3.17688   CGAGGTTTCGCGCGA         GCCGTCATGGC TCCA GCC-TGGCGGC          TTGATCAGGTAGTTC  65 136
     mlr1073  899467 ..  899492 + -11.1  -2.73771   GATGTCACTTGGGCG         GCCGCGC-CCGT CGT ACGTCGCGCGGC         GTTTGGCCAATCTCG  66 64
     mlr1075  901292 ..  901321 + -11.5  -2.70932   CTGTGAACCGTGCGG       GCGGGCTT-TGCAG CAA CTGAAAAAGCCCGC       TCCTTGCGGGGCGGG  66 35
     mlr1084  907589 ..  907602 +  -2.4  -5.09225   CAAACATGGCACTCT               GTTC CGACTA GAAC                TTTTTTGGCTCAGCT  77 15
     mlr1094  917781 ..  917794 +  -3.1  -3.39327   CGGTCGCCTCCTGCG               GCTGCG GCA CG-AGC               TTCTCCATCTAACGG  47 0
     mlr1095 NONE
     mlr1096 NONE
     mlr1098  919515 ..  919539 +  -6.4   -3.1552   CGCCGTGCGCCGGTC         GGC-TTCGCCG GCGG CGGCAAAAGCC          TCTTCCTGCATGCCG  51 145
     mlr1105  927616 ..  927634 + -13.8  -3.53444   CCTCATCGACAAAAA             CGCCGCCT CAT GGGCGGCG             TTTCGCGCGCGATCG  83 41
     msr1111  932529 ..  932551 + -14.2  -4.36931   GTTCAGACGCATGTC           GTCCTTTGGC GAG GCCAAAGGGC           TTTTCATATCGGTTG 100 367
     mlr1112 NONE
     msr1113  933332 ..  933346 +  -4.2  -3.89524   ATGAATGTACCGTCA               GGCTGA AGC TGAGCC               TTTGTCGGCTGCGCT  57 270
     mlr1120  939018 ..  939030 +  -5.5  -2.80994   CTCAGCCCCAGGTGC                CGACG ATC TGTCG                TGTCGTCGCGTTCAG  47 143
     mlr1122 NONE
     mlr1123  941035 ..  941049 +  -5.6  -3.09492   CAAATGGAGGAACCG               CGATGC CTA GCAACG               TCTTCCGCTTCGACG  49 84
     mlr1124  941618 ..  941638 + -13.3  -2.52516   CAAAGACCCCGACCA            GCATCGGCC ATG GGCTGATGC            CTTGCTCATAGACGA  67 109
     mlr1131 NONE
     mlr1132  949395 ..  949409 +  -6.4   -2.5937   GCTGGCGCATTTGCT               GGCTTA GAG TGAGCC               CTTCTCCCCGTCTCT  48 19
     mlr1134 NONE
     mlr1135  952122 ..  952136 +  -7.1  -3.04263   ATCGGCTATCGTTTC               CGGCA ATGCG TGCCG               TCTTAAGGGTGGAGT  54 112
     mlr1136  953554 ..  953564 +  -2.4  -3.57561   ACACGATACAGTTGT                 ACCG CTT CGGG                 TTTCCGAGGTTGGGC  47 382
     mlr1139  956523 ..  956535 +  -4.7  -3.57792   TCGGGCCCGGTTTCG                CCGGC AAC GCCGA                TTTCCAGGTCGATCG  55 464
     mlr1142  958653 ..  958667 +    -7  -4.28361   ATGACCAGCGTTTCG               GCCGTC AGC GCCGGC               TTTTCCTCGCCTTCG  72 99
     mlr1147  962027 ..  962039 +  -3.3  -3.61178   GGGTTCCGAGAACCG                GAACG GAG CGTAC                TTTCGGGTACGTGAG  49 103
     mlr1155 NONE
     mlr1156  969326 ..  969341 +    -6   -4.1337   CTCCGGCCTGCTTCA              CGCCGC TGTG GCGGCA               TTCTTTCTGATCTCG  69 291
     mlr1157 NONE
     msr1158  970168 ..  970180 +  -2.6  -2.59431   ACAGTCTGGAATTCA                CCGG CGCGA TCGG                TCCGTTCTGAGAGCC  38 3
     mlr1159  971032 ..  971076 +  -8.4  -3.15544   TGGCCGAAATCGATT GCAGCGGCAGCGCCGATGGCG GCAG CGCCCTTGCCGC-GCAGATGC TTCCTCAGGATGGCG  57 492
     mlr1161  975198 ..  975230 +    -9  -3.22102   CGACGCGCCCGCGAT     CCGGCG-GCAGGTCG GCGA CGGGCGGCACGCCGG      TGTTGTGAAAACTAT  59 421
     mlr1166  978032 ..  978079 +  -6.3  -3.64703   GCAGCGGCCCGCGCG CCGA-GGCGAGGCAGAAGTTCTG GTCG TAGGGCAGCTGC-TCGCCCTCGG TTTCCATGCGCAGCG  57 469
     mlr1170  984614 ..  984634 +  -2.4  -3.89695   GCCAAAAAGTGAGGC            TCGGACGT CTGCA ACGCCCGC            TTGTCTTTGTGCCGG  53 29
     mlr1171  985346 ..  985368 + -11.3  -2.87344   GGCCGCGACAATGCC           GCTTGCGAC AACCC GTCGCAGGC           TCTATAGCCGCGCTC  68 113
     mlr1172  987212 ..  987242 + -24.1  -3.37761   AACCTGACGTAATGG       GAAGGGCCGCCGG GTTGA CCGGCGGCCCTTC       TTGCGTTTCTTGGGC 100 102
     mlr1174  987662 ..  987678 +  -9.3  -3.55444   CTGACGTAGTTGAGC              GCGCGAC CTT GACGCGC              TTTGCCGCCTGACCC  69 37
     mlr1176  988897 ..  988909 + -10.5  -2.63073   GTCAAGTCGACGTAA                GGCGG CGC CCGCC                ATGTTGTTAGAGACA  62 26
     mlr1177 NONE
     mlr1178  991276 ..  991286 +  -2.4  -3.07113   GATCATCCTGCGCGT                 CGCC TGA GGCC                 TTGACTCCGGTGCTC  41 19
     mlr1179  992565 ..  992579 +  -5.6  -3.20723   TTGTCCATCGGCATG               GCCTCG GCG CGAGCC               TTGGCTTCGTCCAGC  51 308
     mlr1181  993649 ..  993665 +  -9.3  -3.08679   CCAGCCCGTCGCGCC              GGCGCCG AGG CTGCGCC              TGTTGAGTCCGGCCC  60 409
     mlr1185 NONE
     mlr1186  999748 ..  999760 +  -9.1  -2.70932   TGGGGTCTACGCGAC                GGAGC TTC GCTCC                TGCTTCGCCCCAAGA  58 224
     mlr1187 NONE
     mlr1189 NONE
     mlr1190 1003712 .. 1003746 + -20.8  -3.06183   GTTAACCAAATCCAT     GCGCAATGCGCTTGGA TCA TCCAAGCGCGATGCGC     TTGGATAGAGGTAGC 100 502
     mlr1193 1004617 .. 1004634 +  -5.5   -3.1978   CTGCGTGTCATGATT             GGTGTGT GATC ACGCGCC              TGTTACTATGGCGCT  51 17
     msr1194 1004876 .. 1004898 + -17.7   -4.4078   AAGTGGGGACACAAA           GCGCCCGGC CAAAA GCCGGGCGC           TTTTGATTCCGGCCC 100 54
     mlr1196 NONE
     mlr1197 1006389 .. 1006401 +  -9.1  -4.07568   GTGAACGATCTCGCG                CCCGT CGA ACGGG                TTTTGGGAGGGAGGA  75 148
     mlr1201 NONE
     mlr1203 1011454 .. 1011475 + -13.7  -4.84529   GCGTATCTGGCAAAG           CCGCGTTCC CGAT GGAGCGCGG            TTTTTGCATTTCTGC 100 244
     mlr1212 1021715 .. 1021728 +  -4.5  -3.46141   GCGCACGGCCGAAGG               CGG-CG CGC CGACCG               ATTTTTGATCGTGCT  51 4
     mlr1213 1024547 .. 1024575 +  -8.7  -3.07043   CAGGCTGAAGCGGAA        TGGGCGGCGGCGG GCA TTGCCGCCCCCGA        TCTTCCGGTGATGCG  60 191
     mlr1214 1025875 .. 1025892 +  -6.9  -3.57792   CCGCCGGCTCGAAAC             GCTGCGC TAAC GCCCAGC              TTTCGCAGTCGATCG  59 154
     mlr1218 1028737 .. 1028758 +  -5.9  -3.05816   TCTGTCTGATCGACC           GCAATCAGGG TCA TCC-GATTGC           TTGGCTCCGACATGG  49 32
     mlr1220 1030067 .. 1030099 +  -7.6  -2.52676   CCGACATTGCAGTGT     GACGCGCCTGCG-CG ACAT CGTCGCTGATGCGTC      TGGATTCGGCCGATG  50 190
     mlr1231 1037513 .. 1037532 + -12.1   -5.4505   TGAACGATGAGAAAA            GCCGCGC CTTGCA GCGCGGC             TTTTTTGTTCCCAGA 100 56
     mlr1233 1038746 .. 1038757 +  -2.2  -2.95139   CAATTCGTTTGCCTT                GGTG TTGG CATC                 TGATTGTTCGATCGT  41 384
     mlr1235 NONE
     mlr1236 1041007 .. 1041035 +  -3.1  -2.76404   GCGAACGAATAAACA        CGCCTTTCATTTT ACG ACATTGAAATGCG        TCGCTTTTGAATGCG  41 112
     mlr1237 NONE
     mlr1239 NONE
     mlr1241 1043107 .. 1043125 +  -3.1  -3.14132   CGCGCATTGATCCGC            GCGGA-GG ACCA CCATTCGC             TTGATCGAAAAGAGA  43 31
     mlr1243 1044381 .. 1044393 +  -3.3  -3.06261   AACCGCGCCGAGAAT                TCCGG TGG CCAGA                TATTGCGGATTGCGC  43 249
     mlr1245 1046674 .. 1046689 +    -4  -3.57144   CTCAAATCTCAAACT              CATTTG CATA CGAATG               TTTCCGGATCGAACC  51 61
     mlr1246 1047090 .. 1047100 +  -2.4  -4.07687   TGCCAGCAACCGGCT                 GCGC GCG GCAC                 TTTTGCCGCGCCGCT  56 105
     mlr1247 1048610 .. 1048640 +  -6.1  -3.33737   CACGATCGGCTCGGT      GAGCAGCAC-CTCG GCGC CGAGCGCGCTGGTC       TTGTAGGAGTTGGTC  53 437
     msr1249 1049553 .. 1049595 + -14.1  -5.10033   ATCGTGTGTACCAAA TGCTGAAGGCCTGCCGCGC CCCCA GCCCGGCAGGCCTTCTTTA TTTTATTTGTATTCA 100 41
     mlr1251 1051315 .. 1051373 +  -5.1  -3.53012   CCGGATCAGGCTCAG GC-CGGCTGCGCCTGCGCCGTGCGCATCG CCT CGACGCGGATGTCCTCGGT-CAGCCGCGC TTTCAGCGCAGAGAA  53 45
     mlr1270 1067195 .. 1067207 +  -2.6  -3.53444   CGGTCTGGCATTTTC                GCCG TGCTT TGGC                TTTCGAAGCCAATCA  47 45
     mlr1271 1068660 .. 1068670 +  -4.6  -3.73534   TGCGATGCGTCCAGT                 TGCC GAC GGCG                 TTGTTGATCAGGTTC  58 493
     mlr1273 1072113 .. 1072128 +    -6  -2.52543   GACGACAAGGGCCAG              GGCGCG AATC CGCGGC               TCCATTAGGAAACAT  48 2
     msr1274 NONE
     mlr1275 NONE
     mlr1276 1076029 .. 1076043 +  -9.2  -3.33492   TACGAGGTGCAGTAG               GCGGCG CGA CGTCGC               TTCTGGCCTCAATGC  67 26
     mlr1277 1077964 .. 1077983 +    -5  -3.31144   AGAAGACGAAGTTGC            GGT-CGTGC TGG GCACGCATC            TTGTCGACCTCGCGG  51 359
     mlr1279 NONE
     mlr1280 NONE
     mlr1281 NONE
     mlr1282 NONE
     mlr1283 1086220 .. 1086232 +  -6.9  -4.27584   TTGCGAATTCGTTAC                GCGCG TCG CGTGC                TTTTGCATTGAGAAT  72 128
     mlr1297 NONE
     mlr1298 1095580 .. 1095600 +  -5.5  -2.80016   CTCCCGTATATGAGA            TTTTGACAA ACT TTGCCAAAA            TGGTTCATACTGGAC  47 75
     mlr1300 NONE
     msr1301 1096656 .. 1096680 +  -2.8   -3.7948   AGCAGCGACAGCATG         CGGTCGGCGCCG GTC CTG-GCC-ACCG         TTTCCTCGATCTTCG  55 498
     mlr1304 1098861 .. 1098895 +  -8.4  -3.31144   TGACGACGATATGCA     GGCCCTCGCGGCGC GCCTTCA GCGCCGCGACCACC     TTGTCGAGATCGAGA  60 153
     mlr1312 1102611 .. 1102636 +  -5.4  -2.78384   ACCGAACGCATGAAG         GCGGTCGA-GC CCAAC GCATCGAGCGC         TATGGTGAAAAAGGC  44 234
     mlr1315 NONE
     mlr1316 1105579 .. 1105605 +   -10   -2.6356   CTTGATCATCAGCTT         GAGCTGCCCGAC CTC GCCCGGCGGCTC         CTTGTACATCTGGAT  58 173
     mlr1320 1108466 .. 1108482 +  -3.7  -3.57144   GGCGAGATCTTACCC              GCCAA GGTGTTG TTGGC              TTTAGCCGTCGAAAC  51 73
     mlr1322 NONE
     mlr1323 NONE
        sucC NONE
     mlr1326 1113258 .. 1113292 +  -5.7  -3.53012   GAATGGATTGCCCAC    CAGGAACCGCATGCTC TTGG GAGTCT-CGGTTCCAG     TTTCGCGGCGCAGAA  55 465
     mlr1331 1116666 .. 1116680 +  -2.8  -3.21354   ACCTGAGATAGTCCG               GAGC ATCGGGG GCTC               TTACTGCCTCTCTGC  45 138
     mlr1332 NONE
     mlr1334 NONE
     mlr1336 1119978 .. 1119993 +  -2.4  -3.54129   CAGGATTGGAAAACA              CGGCCG GAAC TGGACG               TTTGCGCGCAATATC  47 319
        lipB 1121190 .. 1121238 + -12.8  -3.31461   CAGATTGGCGATGTT GAACAGGGCCGCGCAGCCGGCC AGCGC GGCCAGCAGCGCGGCCGCGGCC TTGTGCCCCTCGCTG  77 382
     mlr1349 1129233 .. 1129255 +  -7.7   -2.6563   GCTGCCGCCCCTCAC           CTGGTGACG AAAAC CGTAACCAG           TGGCTTCTTGCCCCA  53 47
     mlr1373 1149345 .. 1149363 +  -7.3  -4.07568   ATCGCCCGGCGGGTT             TCCGGGC AAGGA GCCCGGC             TTTTGGACCAGAACG  68 278
     mlr1374 NONE
     mlr1375 NONE
     mlr1377 1154224 .. 1154238 +  -4.2  -3.32844   CGAGGCGCTGGGAGT               GGCG GCATGAA CGCC               TTCTCACGTCGCGGC  49 16
     mlr1378 NONE
     mlr1379 NONE
     mlr1380 NONE
     mlr1381 1158011 .. 1158024 +  -8.1  -3.61398   TCTTGCCGTACGTGG               CAGCG CCGC CGCTG                TTCTTGGAGACGACC  63 147
     mlr1383 NONE
     mlr1384 NONE
     mlr1385 NONE
     mlr1386 NONE
     mlr1387 NONE
     mlr1388 1163878 .. 1163890 +  -4.8  -2.95341   CGCGGTGCTTCTCGT                CGCT TCCGT AGCG                CTTTCCTCTTGACCT  46 1
     mlr1389 1165324 .. 1165344 +  -3.2   -4.2803   GTGACTTTCCTGTCG            GCCGACAT CTCGA GTGTCTGC            TTTTCCATTGAGGTA  64 407
     mlr1394 1168813 .. 1168830 +  -4.7  -2.75064   GCGCAAGTCATCACC             GCCTCGC AGCT GCGGAGC              TGATTCCGTGGCCGC  44 5
     mlr1396 NONE
     mlr1397 1170788 .. 1170804 +  -2.2  -4.57341   CAGTCGGAAACGCTG              CCGG CGCTCCAAT CCGG              TTTTTGCACAGCCTT  66 48
     msr1398 1171198 .. 1171255 +  -7.6  -3.64703   ATATGCAATGCCAGC CCG-TCCGGCAGGTCGCCGGCATGGCGG ATGA TCACCGGCCCGTCGATCT-CCGGATCGG TTTCGCTGGCGACGA  66 77
     mlr1400 1172828 .. 1172849 +  -9.3  -3.04248   CTGGCGCGTATCGTC           GGACTGCGC GATG GCGCGGGCC            TGTTCCAGCATCTTG  64 412
     mlr1403 1173808 .. 1173826 + -13.1    -4.371   TAGCTAAAATGAAAA             CGGCGCC CTGGT GGCGCCG             TTTTGCTCTGATCAA  93 54
     mlr1408 NONE
     mlr1410 1177513 .. 1177528 +  -4.7  -2.64616   GCCCTGGCATAGGCT              TCGAG CGCTGC CTCGA               TGCTCTGCGTGCGCG  43 217
     mlr1414 1180052 .. 1180085 + -16.8  -2.76696   CAATTCCAGGAAAGC     TAGAGCGGCGGGAG ATCTTC CTGCCGCCGCTCTA      CTTCTTGAGCAGGCC  87 49
     mlr1434 1197702 .. 1197721 +    -5  -3.53091   ACCGAGAGCGGCGGG            CTGATCGA GGGC TGGATCAG             TTTCGAGACCGAAGT  53 314
     mlr1435 1199287 .. 1199324 + -19.2  -3.64703   CCCGCATCGGCAATG   AGAAACCCCGCGCGGC ATCTCC GCTGCGCGGGGTTTCG    TTTCAGTCACGCAGC 100 69
     msr1437 1201326 .. 1201338 +  -4.1  -3.62046   GACCCGCACCGCTTC                CTCAT GGA ATGGG                TTCTTGCGAAAATCG  53 456
     mlr1441 NONE
     mlr1442 1204469 .. 1204485 +  -3.6  -2.87136   GGTGAATTCGAGCCG              TCCGGC AATCA GCCAGA              TCTGCTGCTTGATGA  41 153
     mlr1445 1207163 .. 1207189 +  -2.2  -3.91911   CATAGAGCTGGCGGT        CGGCGCGGCGA TAGAAT TCTTCG-GCCG         TTTCCTTGCGGTCCC  55 307
     mlr1449 NONE
     mlr1450 1210406 .. 1210423 +  -9.8   -5.0538   GCAGGCAAGAAAAAA             GGCGGC CGGTTA GCCGCC              TTTTTTGAGGTCGCC 100 13
     mlr1461 1217274 .. 1217295 + -11.5  -2.82516   GCAGGAAACCGACGA           GGGGTGGCC TTCC GGTCGCCCC            TCTCCTGCTCCCGCC  66 287
     msr1466 1221246 .. 1221268 +   -12  -3.00298   GCCGAAACGATCAGC           CGCCGCGATT GAG GATTGCGGCG           TATCTCCTTGAGAAG  68 453
     mlr1469 1223316 .. 1223333 + -14.1  -4.28361   GGTTGAATTAAAAAA             GGCCGGG AAAA CCCGGCC              TTTTCATGCGCTTGC 100 30
     mlr1472 NONE
     mlr1474 NONE
     msr1475 NONE
     msr1476 1226635 .. 1226651 +  -5.7  -3.79419   CAAGCAAGGTCGAAT              GGTCGCG TTC CTCGGCC              TGTTTTCTCGACCGC  60 87
     mlr1478 1228988 .. 1229001 +  -2.3   -3.7398   GATGGCACCTTTATT               TTCGG GCGC CCGCA                TCTTTTGGCTTCCCG  51 60
     mlr1480 NONE
     mlr1481 1230444 .. 1230502 +  -7.8  -4.34402   TGGCTTGCGGCAACG GCGCAGGCTCGACCCTGGGCGCCTGTTC AGC GGCCCTGCGCTCGGCTTCGAGCCTGGCC TTTTCCTGTGAAGCG  78 168
     mlr1483 1235660 .. 1235685 +  -3.9  -3.95584   AGCCGTGCGTGAATT         GTGTGCGGG ACCGTCCG CCGGCGCAC          TTTGCTTCATGGCCA  60 188
     mlr1489 1238866 .. 1238876 +  -3.2  -4.07568   CGGCACCCGCATTAA                 CCTT ACC GAGG                 TTTTAACGGGAACAA  58 148
     msr1490 1239593 .. 1239632 +  -3.2  -4.07568   CGGCGCCGACAGGCC  GACCGAACGCGCCAGCTC CGCC GTGCTGGCGCGCGCATCC   TTTTGCAGCAGGCGC  60 432
     mlr1493 1240838 .. 1240879 + -10.4  -3.17212   ACCGTGTATTCGACA TGCGCGGCATCGA-GCGCTTT CTT GAAG-GCATCGATGCCG-GCA TTAGTGCGATCGTCC  63 174
     msr1497 NONE
     mlr1499 1242499 .. 1242531 + -15.7  -3.01712   TCCCTTGGGACTAGA      GCAGTTCGCCGTTTC CGT GAAACGGTGAACTGA      TCTTGCGCCAGGACC  87 94
     mlr1501 NONE
     msr1502 NONE
     mlr1503 1249288 .. 1249302 +  -3.4   -2.5294   ACCACCCTCACCTGC               GCGCCG AAA CGATGC               CTGTTGTAGAGCATC  39 462
     mlr1512 1255250 .. 1255262 +  -4.7  -3.37796   GAAATGCTTGAACTC                CTCGC CTT GCGCG                TTCTGCATGATGGCC  51 176
     mlr1518 1262120 .. 1262153 + -21.1   -3.2963   GAAGTAAGACCGTCA     TC-CAGGCGGGCGCGC TTG GCGCGTCCGCCTGAGA     TTCTGAAAGCCTACT 100 34
     mlr1521 1265101 .. 1265114 +  -3.7  -2.77899   GTTCGAAAAACAGCG               CGCCG GCTG CGGCA                TGGTTGGTCACCCGG  43 493
     mlr1523 1266776 .. 1266799 +  -6.1  -3.08813   CTCGACGAACTCGGC          CTGTTTTTC CAGCGC GGAAAACAG           TGTCTTCACCTGGGC  49 188
     mlr1526 1267957 .. 1267991 +  -5.7   -5.1861   TTTCGGAGCTCGCTT    TTG-CGCCACGGCC TTCTTAGC GGCCATGGCGGCGA     TTTTTTCGTCATGCC  90 67
     mlr1532 NONE
     mlr1533 NONE
     mlr1535 1277378 .. 1277406 +  -5.2  -3.40403   TTCCGAGAACCGGAG        CGGAGCGTACGT TTTGT ACGTGAGCTCAG        TTCTACTGCGACGCA  53 127
     mlr1540 1282279 .. 1282297 +    -8  -4.08216   GATGTCATAGGCCTC             GCGTGCCG CGG CGGCCTGC             TTTTCCAGCCCGTGC  71 31
     mlr1566 1306696 .. 1306713 +  -2.6  -4.18042   CCTTTCACCCTTACC             CCGACA AAGTCG TGGCGG              TTTGCTTTCTGTGGC  59 401
     mlr1573 1313508 .. 1313521 +  -5.9  -2.79183   AAGAACACGTCAACA               GGCTG TCAC CGGCC                TGTCATGACGCTGCG  47 40
     mlr1574 NONE
     mlr1575 NONE
     mlr1576 NONE
     mlr1577 1316484 .. 1316496 +  -4.7  -4.30576   CAGGCCTGCCGCGAC                GCCGG CGC CCGGG                TTTTCCTCATCGCCC  68 272
     mlr1579 1319078 .. 1319092 +  -4.9  -3.04398   AACACCCGTTGACAC               CGGGC CTGCC GCCTG               CTTTTCGACACAGCC  47 322
     mlr1581 1320539 .. 1320554 +  -6.1  -3.03771   CCTGCCTTGCTCGAT              CCAGG GCCGAA CCTGG               TATTCAAACATGTAG  48 190
     mlr1583 1322521 .. 1322536 +  -4.7  -4.08692   CGCGCCGCAGACCTT              GAACG GCACGA CGTTC               TTTTCAGCGCCATTG  64 390
     mlr1585 1325015 .. 1325034 +   -15  -4.46656   CTAAGCAATTCGAAA            GGCCGGGT TTTT ACCCGGCC             TTTTGCTGTTCTGGC 100 403
     mlr1590 NONE
     mlr1592 1328396 .. 1328417 +  -9.4  -2.78816   GCGATCGACCAGTCG           GCGCCGGCG TCACC CGCCGG-GC           TCTGGTGGCCACTGC  58 293
     mlr1594 1329835 .. 1329850 + -10.4    -3.737   CGTATATGCCCGAAA              GCGGAG AAGC CTCCGC               TTTCGTCCAAAATTG  75 99
     mlr1595 1330937 .. 1330953 +  -5.8  -4.09864   GCGCGCCGGCTTCGA              TGTCGG CCATT CCGGCA              TTTTCAGCGATCGAT  66 230
     mlr1599 NONE
     mlr1600 1333847 .. 1333885 +  -2.3  -3.60098   CGGGTCAGTCAGGGC  GCCGAC-GGC-GACGCCGA TCA TTGACGGCAGCCTGTCCGC  TTTCCAATAGACCGT  50 182
     mlr1609 1340157 .. 1340188 +  -2.9  -3.35996   CGGACGCCGCCATCG      CCTGGACCAGGTC GGCGCA GTTCTGATCTAGG       ATTTTCTCTGTCGCG  47 0
     mlr1610 1341409 .. 1341420 +  -3.6  -3.64703   ATGAGGGAGAGAGCG                GGCG GCCA TGCC                 TTTCAATCAACAACG  54 166
     mlr1612 1342439 .. 1342465 +  -8.8  -3.85698   CTGCTTTCGCGGCAA         TCATGGTGATTG CGG CAATCACGGTGA         TTTATGGCCGAACCA  72 119
     mlr1614 NONE
     mlr1615 1345302 .. 1345319 + -14.1  -4.37092   GTGATCCAAACAAAA             GGGGCGG CAGC CCGCCCC              TTTTGTCCAAGCGGT 100 37
     mlr1619 1347782 .. 1347820 + -18.1  -2.56539   CATGAACACCATAAA   GGAACGGCGCCTCTGAC ATTTG GCCAGGGGCGCCGCTCC   ATCTTGTCGGTTGAG  95 10
     mlr1626 1352585 .. 1352601 +  -3.6  -3.53012   CTGGTCGCCTGAGGT              CGACGG GATCG CCGTCA              TTTGCACCGCGAGAC  51 29
     mlr1634 1358568 .. 1358597 +  -6.4  -3.72576   CATATGCTCGAACAC       CATC-GCGCCGGC GGTCG GATGGCGCAGATG       TTTCATGCCCGACAG  62 185
     mlr1637 NONE
     mlr1638 1361452 .. 1361481 +  -9.3  -3.17051   GCATCGGATGAATGG       CCTGGAACGGG ACGCACAG CCGGTTCCAGG        TGTTGATCATGCCGA  60 515
     mlr1649 1367875 .. 1367906 + -16.7  -3.22858   GCCGACACGAAGCGA      CGGCCTTTCATCG CACCAT CGATGGAAGGCCG       TATTGCTCTGCTTGC  90 51
     mlr1652 1369136 .. 1369172 +  -7.8  -4.63527   GCCGTCGCTTTCGTC    GGCGATCTCCTTCGGC ACATA GCCGACGGCGACCGAC    TTTTTCGAATGATGC  85 152
     mlr1655 1374207 .. 1374235 +  -4.5  -4.30719   TTGACCGGCGGCACC        TTGGTCTCGCACA GAT TGTCCGGCACCAG        TTTCTTGTAGCCGCA  66 372
     mlr1663 1394310 .. 1394325 + -11.8  -2.79302   CATGATGGAGATCAA              GGCGCC GTAA GGCGCC               TGTGGTGGCGATCAT  70 16
     mlr1664 NONE
     mlr1665 1397296 .. 1397311 +  -2.4  -2.90496   CCAGCGCTTCGATTT              CCCGGT AGGC GCCGAG               TGATTTGCCGGACCA  40 7
     mlr1666 1398568 .. 1398581 +  -5.9  -3.61715   GGCAGTCGCGAAGAA               GCCCG CGAA TGGGC                TTCTTCGGCAAAGTC  55 46
     mlr1667 NONE
     mlr1668 NONE
     mlr1669 1401641 .. 1401651 +  -6.8  -3.62522   GGATCTCGGCCAGCA                 GGTC CTC GACC                 TTCTTGAGCAGCTTG  59 256
     mlr1672 1403335 .. 1403367 + -16.4  -3.89346   CATGGATTGAACAGA      TGAGGAAAGCCGGC CTTGA GCCGGCTTTCTTCG      TTTCTGCCATCAGCC 100 50
     mlr1674 1404136 .. 1404155 +  -7.8  -2.57132   CGGCAACGGCATCGG            CGACGGGA CGCG TCGCGTCG             ATTGTCAGCGCCCGC  50 153
     mlr1689 1415493 .. 1415551 +  -4.4  -4.28361   GGCTCTAACTCTTTA TTTTGACGCAATTCCCTCGGGAAAGCGC CAC GCGCTTTCCCGGGAAAACCGTCTCACAC TTTTCCTGGAATTGC  67 41
     mlr1693 1418724 .. 1418739 +  -2.4  -2.90615   GGCGCCATCGAGCAG              GTCTCG TAAG CGCGGC               TAATTTCACCAGGCT  40 17
     mlr1694 1420212 .. 1420232 +  -5.3   -3.9398   AGCCATGTTCTTTCG            CAAAACGGG ACG CCCGGTCTG            TTTCTCGCCTTCTAC  61 451
     mlr1696 1420820 .. 1420836 +    -5  -2.75081   GCGGGCGAATGCCTG              AGCCCG CCTGC CGGGCC              TGAATTTTCAGACTC  44 25
     mlr1698 NONE
     mlr1700 NONE
     mlr1701 NONE
     mlr1703 NONE
     mlr1704 NONE
     mlr1705 1426204 .. 1426214 +  -6.8  -3.57615   GGGGGGAGATCAGAT                 GCCA CGT TGGC                 TTTCGCCAATCTTCA  60 111
     mlr1707 NONE
     mlr1708 1428401 .. 1428446 +  -5.4  -3.58726   AGCGAGGTCGGATGA GGGGTGCTCCAG-GGAACG CCCACGTCT CACTCCGCTGGAACACCCC TTGTATCTGCACGGA  55 85
     mlr1710 1429849 .. 1429861 +  -3.4  -3.79906   GCTAAGCCCGGCCTG                GAAC AGCGG GTTC                TTCTTGTAGAAATCG  54 298
     mlr1729 1445212 .. 1445226 +  -3.4  -2.75844   CAGGGGAAAAAGGCA               TCGGCC AGA GGCTGC               GTTTCGCATGAGCGC  41 0
     mlr1730 1446803 .. 1446831 +  -7.3  -3.05844   CGGGTCCATGTGCAC        GACGTGCCTGTCC TCG GGATAGGCGCCGC        TGTTGACGTCGGCGA  55 86
     msr1747 1460004 .. 1460014 +  -2.4  -2.89881   CCCGACATGGAGTAG                 CGGC GAC GCCC                 TCTGTAGGCTCGGTA  40 26
     mlr1748 1460470 .. 1460488 +  -9.5  -4.54727   TGACCATTTGGACAA             GGCGGGC CCGGT GCCCGTC             TTTTCCTTTCGGCCA  85 69
     mlr1749 1461916 .. 1461940 +  -4.9  -3.90744   CGGGCCTTGGGGGAG          GATGAAGGGGT GGG ACCCTCTCCTC          TTGTTTCCACGGGGG  59 260
     mlr1753 1465811 .. 1465835 +  -9.9  -3.28712   CGCTTCCATCTTGGC          CGGATCCATCG TGC CGATGGCGCCG          TTCTCCGCGCGCAGA  62 281
     mlr1763 1472405 .. 1472433 + -16.8  -3.11634   CCCAGAAACAAAAAA       TAGCCCGC-CCGG CGAA CCGGAGCGGGCTA        TTGGATGGTATCCGA  89 42
     msr1776 1478570 .. 1478605 +  -3.9  -4.15841   CGGCCGAAACAAGCC    CGCGCCTGGCTTCG GATCGGAAA CGGCGCT-GGCGCG    TTTCTCCTTTGGTCA  62 75
     mlr1777 1478946 .. 1478983 +  -7.7  -2.64942   TCAGCTGTGAGGCCC   GG-GCAGTTCACCGTTTC GCG GAAACGGCGAACGCCTCC   AATTTTGTTGCTCGC  53 31
     mlr1780 1480184 .. 1480200 +  -9.3   -3.1247   GACGAAGTCCTATCT              GGTCCGG TCA CCGGTCC              TTGAGTGTAACGGCT  64 203
     msr1782 1480762 .. 1480785 + -16.8  -3.09834   TGCGGGCCGCATCAA          CCGGGTTGGT AGCT ACCAACCCGG           TTGGCTGGTACGATA  89 89
     mlr1783 1481410 .. 1481430 +  -6.7  -3.61398   GTCGGCGGCGTTATC            CGGCGCCCG TCA TGAGTGCCG            TTGTTGCAGAGCCGC  58 73
     mlr1789 1483836 .. 1483852 +  -2.1  -3.90112   GCCACCCATGCCCAG              CAATGCG CGA CGCCTGG              TTTGGTTGCGCGGAC  53 234
     msr1795 1487551 .. 1487568 +  -3.4  -5.40474   CGTGATCAAGGGAAC             CGTTTG AAACGG CAAGCG              TTTTTTTGCGGACGT  85 458
     mlr1797 1488201 .. 1488228 +  -7.8  -3.44848   CGACGCACCGACACT        CTTG-GTGCCCAA GTC TTTGGCACCCAAG        TCTTTGGTACCCAAG  60 379
     mlr1800 1490000 .. 1490013 +  -3.7  -2.53015   CTGACGCAGATCCCC               CTCCG GTGG CGGCG                TCGCTTCCAACATGT  41 48
     mlr1801 1491238 .. 1491260 +  -2.6  -4.58663   ATACCGAAACATGTT          CG-GCCGAC ATCAGC GCCGGCTCG           TTTTTGCCGCCTGAT  67 94
     mlr1804 1494031 .. 1494048 +  -4.7  -3.86194   GCATGTAACCGGAGT             GTGCCGC CGTT GCGGAGC              TTTCTCGCCACAGTT  60 504
     mlr1806 1496945 .. 1496959 +  -5.6  -3.14564   TCTATCTTCTACGCA               CGCCGT CCA ACGGGG               TTGGTGCGACGGTAA  49 111
     mlr1815 1503122 .. 1503150 + -11.7   -3.5393   CTTTGCAAATGAAAA        GCCCGCCGG AGAGGGGGAAA CCGGCGGGC        TTTGGAAAGCCTCGT  77 29
     msr1816 1503975 .. 1503991 +  -5.8  -3.14211   TGATCGACGGGCTGT              GCAGGT CGGAC GCCTGC              TTCATCAGCACCAGT  49 426
     mlr1821 1508058 .. 1508085 +  -8.5  -3.17206   CGGGCCGCCGCAGAC       CGAG-GCGGTCAG CACG CTG-CCGCCCTCG        TCTTCCTCCATCTTC  60 393
     mlr1823 1508943 .. 1508963 +  -3.8  -3.99228   GCAGCGCCAAACCTT            CCGGCCAG TCGCC CAGGCCGC            TTTCTGCATTGATAT  60 73
     mlr1825 1510005 .. 1510018 +  -3.7  -3.72576   CGGCCGCGAGCTGAT               CCGCG CGAA CACGG                TTTCGTGAGGGCCGA  54 4
     mlr1826 1511546 .. 1511562 +  -3.6  -4.36554   CGCAGATGAACGCAT              TCAGGC GAGCG GCCGGA              TTTGTTGTGATCCTG  65 164
     mlr1828 1514271 .. 1514286 +  -3.2  -2.88579   GCCAACGCCATAGTG              CGTGTA CCTC TCCACG               TCTGTCAGGGGTTCC  42 325
     mlr1832 1518150 .. 1518169 +    -2  -4.58773   CATACTGTCGGCACA            TAGCCGAT TGCA GTCGGCGG             TTTTGATTTCCTGCA  66 111
     mlr1836 NONE
     mlr1837 NONE
     msr1838 1522407 .. 1522421 + -11.4  -3.13403   GTTCGGCAAGCAGCG               GCGCCA TGT TGGCGC               TCTTCATGCCGAGCA  66 256
     mlr1841 NONE
     mlr1843 1525611 .. 1525639 +   -11  -2.61264   AACTCGCGCCAGCCG       GAGGTCGCCGCGC GGGT GCGC-GCGACATC        GTTCTCGATCCAGGC  62 487
     mlr1849 1529365 .. 1529380 +  -3.9  -3.53811   CGACTGCGGCCGAAG              CCCGG CAACCT TCGGG               TTTGGAACGGCTCCG  51 78
     mlr1851 1530695 .. 1530726 + -21.6  -3.96298   CACCGCATTTCGAAA      GAGGCCAGGCGGCG TGAA CGCCGCCTGGCCTA       TTTGCTTACTGGCTC 100 72
     mlr1855 1532697 .. 1532711 +  -8.6  -3.68222   ACGAGGACTTCGGCA               GGAATG TTC CATTCC               TTGTTCAGCTTGAAG  65 136
     mlr1858 NONE
     msr1859 1534824 .. 1534838 +  -3.4  -3.18274   ACATCTTCAAAATCA               GCTCTC GTA GGGTGC               TTACCTTGGCATCGC  45 41
     mlr1860 NONE
     mlr1862 1536676 .. 1536688 +  -9.1  -3.63515   CACCAGGAAGCGACG                GCTGG AAG CCAGC                TTCTTGACGATGACA  68 452
     mlr1864 1538409 .. 1538419 +  -2.4  -3.22298   GGCAGGCATAATAAT                 CGGC AAT GCGG                 TTGATGATGCCTCCG  44 238
     mlr1873 1542636 .. 1542668 +  -3.1  -2.54166   CGTACTGATCGTGAA      GGCGGACCCAATCGC CCA GCGTATGCGACGGCC      CGTTTTCATTGCGGC  39 116
     mlr1877 1545002 .. 1545022 +  -8.9  -3.53811   GTGATAACTCTGAAT            GAGGCGCGA GCA TTGCGCCAC            TTTGACCGCCCTCGC  66 247
     mlr1879 1546901 .. 1546924 +    -3  -3.06815   CGAGACAGATCAGCA          CCGTGCCG ATCCAGTC CGGCGCGC           TCTCTTCCCCGGCCT  43 458
     mlr1881 1547946 .. 1547966 +  -8.1  -4.20516   CCGGATGCGCCGCCG            GCATGCGCG AGA CGCGCCGGC            TTTCTTCGGTCGAAC  75 305
     mlr1883 1550119 .. 1550132 +  -3.1  -2.78508   CACAATTGACTATCG               GGAAT TGCC GTTCC                ATATTTTAAAAAATA  41 52
     mlr1884 NONE
     mlr1886 NONE
     mlr1887 1553518 .. 1553531 +  -2.3  -3.51934   GGAGGACGACGAGTT               GAGCC GCCT GACTC                TCTTTCTGAACGGCA  47 119
     mlr1890 1554654 .. 1554678 + -17.9  -3.18681   GTTTTGATTGTGTAG          CGAGGACGGCG AAC TGCCGTCCTCG          TTCCTCAGCTTAGCG  93 46
     mlr1891 NONE
     mlr1892 1557465 .. 1557498 +  -9.6  -3.30159   CCCCCTCTGTCCTGC     CGGAC-ATCTCCCCC ACGAG GGGGGAGATCGGCTG     TTATCGCGGCCTTCG  66 79
     mlr1893 1559105 .. 1559140 +  -9.1  -3.57797   GCCTCAGCAAGTTAG    GAGCATATGCCCC CTTGTAGATA GGAGCATATGCTC     TTATATCGGTTTGCA  66 413
     mlr1895 NONE
     mlr1896 NONE
     mlr1898 1561030 .. 1561046 +  -2.9  -3.14132   CTGAAAGGACGTTTA              TCATGAC AAA GACATGG              TTCATCACCGGCGCA  43 86
     mlr1899 1562338 .. 1562348 +  -5.4  -2.71712   AGGCGACACTTGGCG                 CGAA GGT TTCG                 ATTTCGGCCGGACCG  44 495
     mlr1901 1564371 .. 1564386 +  -3.2  -3.66288   GGCATCGCGGCGGCG              GGCTGA CCGG TCAGGC               TTGTCTTGCCCCGTG  52 20
     mlr1904 1567524 .. 1567535 +  -5.8  -4.27584   GGCAATGGAGTATGA                GGCA TGGC TGCC                 TTTTAGATTGACGCT  69 162
     mlr1907 1569635 .. 1569680 + -19.7  -2.62184   GCCAGCACCATCACC GCGCGCGCCAGGCGCGGCGCCA GCG TGAAGCCGCGCTTGGTG-GCGC TGATGTCGGCCAGCG  89 363
     mlr1911 NONE
     msr1912 1572379 .. 1572397 +  -6.6  -3.25147   TCGATGCGCTCAAGC             CCGGCGAC AGC GTCGTCAG             TGTCTTCTATCCTTG  54 305
     mlr1913 1573254 .. 1573271 +  -2.5  -3.19192   GAAGGCGCCGGGAAT             CCGGCCG GCCT CGGCCAA              TTGCCTTGCGTGCCA  44 133
     mlr1925 NONE
     mlr1926 NONE
     mlr1927 1585563 .. 1585575 +  -9.1  -3.63694   GTCGCGAAGGTCGGA                CACCG ATC CGGTG                TTGTTGCCGATCACT  68 240
     mlr1930 1587608 .. 1587621 +  -2.3  -2.53125   CACGCTCCACCACTG               CCGAT TTTT AGCGG                GATTTTATCCGGCGT  38 190
     mlr1935 1596472 .. 1596505 +  -9.6  -4.07568   GATCGCCATGCCATA    GGCGGTGGTGCGGGTGC CAA GC-TCCGC-CC-CCGCC    TTTTGCGCCAGCACG  76 410
     mlr1939 1598640 .. 1598654 +  -8.5  -3.95378   GCGGCGGTGTGAGGC               GCCGG CGGGC CCGGC               TTCTTTGCCGTGTGG  75 84
     mlr1941 NONE
     mlr1944 1601618 .. 1601672 +  -2.1  -3.24747   CGATCGTTCGACGGC GCTTGGCCTCG--CCCCGGCCGATCC ACGACC GGAGCGATCGGTGCCCGAGGTCA-GC TTCATCATCTGCACG  44 77
     mlr1946 1602595 .. 1602613 +    -3  -3.14931   AACAAGCCAATGCCG             AGGCACCA CTG TGATGCCA             TTGCTCCCGCCTGGC  43 12
     mlr1948 1604533 .. 1604558 +  -3.9  -2.55668   TCGCGGCGGACCTGT         CGATCCGC-CCG GGC CGGTGCCCATCG         CTTACTCTCCAGATG  42 166
     mlr1953 1609908 .. 1609920 +  -4.8   -3.6284   CTTTGGCATTGAAGG                CGGA GACGA TCCG                TTTGCCCTCCTGCTT  55 271
     mlr1955 NONE
     msr1956 1611320 .. 1611331 +  -3.6  -2.81888   TTGCGGGAATAAAGC                CGGT ATTT GCCG                 TCCTTGAGTTTGCGG  41 437
     mlr1968 NONE
     mlr1969 NONE
     mlr1970 1621736 .. 1621748 +  -4.8  -2.70932   ATCGTTGACGCCCTT                GAGC AGAAC GCTC                TGGTTGAGCAGCACG  44 365
     mlr1973 1623958 .. 1624012 +  -9.9  -4.21194   CAAACTCTCGGCCGT GGCGACGATAGCCTCCTCGGCCGGGCG CGG CGTCCAGCCAAGCAGAC-G-CGTCGCC TTTTCGCTGGTGGCG  81 91
     mlr1976 1626374 .. 1626388 +    -7  -3.36452   TGCGCCTTGGAGAGA               GCGGCC TGC GGCAGC               TTGATGTTGGCGAAT  55 401
     mlr1983 NONE
     mlr1984 NONE
     mlr1992 1637032 .. 1637045 +  -2.3  -3.21276   CCAGGAATGGCTCGA               CCGCT CGAA ATCGG                TGTTATCGCAGGCGA  44 116
     mlr1995 NONE
     mlr1996 NONE
     mlr1998 NONE
     mlr1999 1641669 .. 1641681 +  -4.7  -3.34344   GTGGCGAATGGCATG                CACCG CGT CGGGG                TTGGTTACGGGATAG  51 370
     msr2002 1644235 .. 1644251 +  -2.1  -2.55015   CCGCCTCGACTACCG              GGCCGAA CAT TCCGGCA              TAGATTCCGTCCCAT  38 369
     mlr2005 1647545 .. 1647581 +  -8.6  -3.84451   CGGACATGATCGCGG   CGCGACAGGCCAGCACG ACCG CG-GCTGGCGTGCCGGG    TTTGGCTTTCAGCGC  69 302
     mlr2009 1651272 .. 1651293 + -10.1  -3.14211   CATGGCCCTCGGTGC           CGTCCAAGC ATTG GCCTGGACG            TTGATCCAGAGCCAT  66 393
     mlr2012 1652439 .. 1652453 +  -4.2  -2.77899   CCCGCCTGCCTGACG               CAGAAC AGG GTTCAG               TGATTGATCAACGCA  43 84
     msr2013 1653284 .. 1653301 + -12.7  -4.38472   ACGCCTCCCCGCAAG             GCGACGG TGGT CCGTCGC              TTCTTTTGATTTCAG  93 283
     mlr2016 1654476 .. 1654494 +  -8.1  -3.25192   GTAGGGACGCAAAAA            GGGCG-CG GCGC CGACGCCC             TCTTGTCACCTTCGC  59 37
     mlr2017 1656605 .. 1656630 + -16.2  -4.40804   AGCGAGTGCTAAAAA         GCCTGGGTGC CGCCAA GCACCCAGGC          TTTTCTGCGATGATG 100 106
     mlr2019 NONE
     mlr2021 NONE
     mlr2022 NONE
     mlr2023 NONE
     mlr2024 NONE
     mlr2025 1663786 .. 1663804 +  -8.8  -3.30124   GAGCACCAGGATCTT             GGCGGC CTTTTCC GCCGCC             TTCTGGCCGATGAAC  60 494
     mlr2027 1667290 .. 1667312 +  -7.7  -2.79574   TCCCCACGACGAACA           TCGGACGCT GATCG AGCGTCCAA           TCGTTCGTCCGTGTG  54 201
     mlr2028 NONE
     mlr2029 1669801 .. 1669811 +  -2.4  -3.33483   GCGGTTGTCGGGAAT                 CGCC CCG GCCG                 TTCGTCCTTTGGGTG  46 98
     mlr2031 1670740 .. 1670753 +  -3.8  -4.56597   AGGGCGACGAATTCC               CAGC CCGGGT GCTG                TTTTTCGCGCGCCGC  71 262
     mlr2033 1671683 .. 1671706 + -14.6   -4.4078   ACGGGAAATCCAGAA          GGCGGC-GTCG GCT CGACAGCCGCC          TTTTCCTTGGCCGAA 100 73
     mlr2034 1672676 .. 1672691 +  -6.1  -4.11216   AGCTCCATGGCGTGC              TGGGC GAAATA GCCCA               TTTTCACGCTCGGCC  66 504
     mlr2037 NONE
     mlr2038 1674966 .. 1674994 +  -8.8  -5.10461   TCCTCCCGGGAAAAG       GCCGCCATTCGCT GAAA AGCGCG-GGCGGC        TTTTTCTTGCCTGCA 100 62
     mlr2042 1677350 .. 1677371 +  -2.9   -3.9461   CTCGCCACGCTTCAG           CATCGCGAC GAAG GTCTCGATC            TTCTTCTTGCGGCCG  58 71
     mlr2044 1678842 .. 1678868 +  -5.9  -3.85698   CGGCGTCAGGCCATG        GCGGCGCATGAT CTCC ATCAT-CGCAGC         TTTGTCAGGCGGCCC  62 89
     mlr2046 1679837 .. 1679852 +  -5.4   -5.2696   GCATCATCGGCATTT              CCGATG GCGC TATCGG               TTTTTTCCGTTTTCC  88 62
     mlr2047 1680681 .. 1680694 +  -3.9  -2.53581   GTCTTCGCCAGGGAG               TTGTT TGGA AACAA                TGCCTTGGAGCTGTC  41 50
     mlr2052 1683688 .. 1683710 + -13.4  -4.62069   GGCTGACAAGAAAAA           CCCGCCACCA GAT TGGTAGCGGG           TTTTTCAAATGCCAG 100 51
     mlr2056 NONE
     msr2057 1686275 .. 1686294 + -10.7  -4.09685   TTCGACGAGACATGA            GGGCTGG AAATTC CCAGCCC             TTTTCAGAGCTGCAA  80 26
     msr2059 1687143 .. 1687158 +  -2.4  -4.25283   AAGAAGCCCGGAATT              GTGTCG CTTT CGCCGC               TTTTCGTGCCAAAAT  63 169
     mlr2079 1700857 .. 1700883 + -16.6  -3.77953   CACGGCCATCAATTC         CTGCTCCCGAAG CCG CTTCGGGAGCCG         TTCTTCAATTCTTCA 100 57
     mlr2085 1707441 .. 1707485 +  -6.9  -2.57132   AACGGCCGCTATCGA CCGCC-CCTCGCCCGGCGCG GTATGA CGGGCTGGTCGCGCCGGCGG CTTCTCACCACCGCG  50 1
     mlr2086 1709158 .. 1709184 +  -2.1  -3.65902   GGTTCTCGATGCCCT        GCTCGAGGCCGC TGAT GCGG-CGCAGGC         TTTCGATGAGGTCGA  50 447
     mlr2091 1714187 .. 1714203 +  -5.1  -3.37879   AAACAATCGTTACTA              CCAGC CACCCGT GCTGG              TTGCTTGAGGTTGAT  51 39
     mlr2092 1715498 .. 1715551 +  -6.7  -3.51825   CTCTCCCCCATTGAA GGCAGAGGCGTGTTCCCTTCTTCT CCCTTCA GGGAGAAGGGAA-GCGCGCCAGCC TTGTGATTGCGGTGG  58 53
     mlr2095 NONE
     msr2097 1718650 .. 1718670 +  -2.6  -3.22091   TCTGCGAGCGCTTGA           TGA-CGTTC TACC GGACGATCA            TTCCTCACTTGAGGT  44 378
     mlr2098 1719375 .. 1719396 + -14.4   -4.3255   GCTTTCTAAAGAGAA           GGCCGCCG TCGAAC CGGCGGCC            TTTCTTCATTCGCGG 100 50
     mlr2101 1722017 .. 1722035 +  -6.6  -4.22346   TTGTGCATGGCAAAC             TCCTGTCC AGC GGACTGGG             TTTTCCCTCGCTTTC  69 438
     mlr2105 1723549 .. 1723562 +  -6.7  -4.11216   AACTTCCGTGTCGAT               TCTCG GTTC CGAGA                TTTTCGCCCTCGCAC  68 435
     mlr2110 1726318 .. 1726345 + -10.5  -3.28712   CTTCGGATTCAATAT        CCGGGCCTCGC GCAAAA GCGAGGTCCAG         TTATGCGGCCCAAGG  68 447
     mlr2113 NONE
     mlr2114 1728249 .. 1728265 +  -4.4  -3.41745   CACGCCCCGCTTCGA             CGTAGGC CAAT GCCT-CG              TTCGTCTTCTCGAAC  49 139
     msr2119 NONE
     mlr2120 1731168 .. 1731194 +   -10  -4.09685   CAGACCTCCGATCAA         TGCCTCGCCGGT CCT GCCGGTGGGGCC         TTTTCGAGGCTGACG  80 355
     mlr2123 1732537 .. 1732547 +  -3.2  -3.54424   ACTGCGAAAAGCATG                 TTGC ATT GCGA                 TTTCGGCCGGTCGGG  49 112
     mlr2124 NONE
     mlr2125 1735092 .. 1735114 + -20.6  -3.90744   ATCCCCGTGAACTGA           TCCGGCCGGC ATC GCCGGCCGGA           TTGTTTCGCGCCCCC 100 45
     mlr2136 1739854 .. 1739865 +    -3  -3.96705   GTCGCAGTTTTAACA                CTTT TCCA AAAG                 TTTCCCTTTTATCAA  58 470
     mlr2138 1740334 .. 1740355 +  -2.3  -5.01553   ACACTGGACCAGCCA           TTT-GCGGGT TCC ATCCGCTGAA           TTTTCTTTCTAGATT  74 49
     mlr2141 NONE
     mlr2142 1742158 .. 1742191 + -13.1  -2.65766   GCCGCCGAAATAACA     GCGTCCTTCTCCCCG TTCA CGGGGAGAAGGGAAC      TCATCTACCCTTTGA  71 28
     mlr2143 1744336 .. 1744349 +  -2.4  -2.78813   ATCACGATGCTTTGC               GTGT AGGACG ACAC                ATTGTTGAACTGCAG  40 139
     msr2149 NONE
     mlr2150 NONE
     mlr2151 1750017 .. 1750031 +  -8.5  -4.07568   ACCGCATGGTAGCGC               GCGCC CGGCT GGCGC               TTTTCCACGGCAAGC  72 279
     mlr2155 NONE
     mlr2158 NONE
     mlr2159 NONE
     mlr2160 NONE
     msr8615 1754891 .. 1754907 +  -2.1  -3.18452   CCGCTTCTTCGTCGG              GCGGCCA TCG TGAGCGC              TACTTTGTTTGCCGC  44 13
     mlr2161 1755691 .. 1755714 +  -8.8  -2.87132   GGGGTAGCGGCCGAT          CCGGAGTCCTG GAA CAGG-CGCCGG          TGTCTGAGCCGGGAA  59 34
     mlr2172 1763190 .. 1763213 +  -6.8  -3.10164   AAAACATTTATAGAA          CCATTTAGTT CCAG AACTAATTGG           TTCCATAATGACTGC  54 142
     mlr2173 NONE
     mlr2174 NONE
     mlr2176 1764864 .. 1764880 +  -4.3  -3.06261   GGATTGAGCGACCAG              CCGCTTC GGC GCAGTGG              TGTTGCGGCTTGCGG  45 34
     mlr2177 1765942 .. 1765959 +  -7.7  -3.53012   CAATGTGCGCGCTTG             CCGTAGG CCCT TCTACGG              TTTCGACCAACGCGA  60 266
     mlr2180 NONE
     mlr2181 1768362 .. 1768408 +  -3.7  -3.90112   AGAACTAGTTGCCGT C-TGCAAGGGGCGCGTTAGCGGA CAT TCCG-TACGGCGACCGTTGCACG TTTAATTAGCCACAA  57 33
     mlr2182 NONE
     mlr2184 NONE
     mlr2185 1771173 .. 1771196 + -12.4  -2.80016   TCGCGAAACACGTTC          CAGCCTGGCC GCTC GGCCAGGATG           TCCTTGGTGGTGCGC  66 300
     mlr2187 1773324 .. 1773342 +  -4.5   -3.3579   GCGCGATTTCGACCT            CGC-GGCG CTGA CGCTTGCG             TATTTGCGCCCGTTT  49 86
     mlr2192 1775953 .. 1775966 +  -2.3  -3.28712   AGAGGCCGAGCGCCT               GGATG AGAT CTTCC                TTCTCCAGCCGCAGC  44 279
     msr8616 NONE
     mlr2195 1778332 .. 1778355 +  -5.9  -3.75665   GCCAAATCCTATAGC          CCGCTTCGCC CAGCC GGCGC-GCGG          TTTCGTAGCCTATGC  60 376
     mlr2197 NONE
     mlr2198 NONE
     mlr2199 NONE
     mlr2201 1782574 .. 1782599 +  -7.6  -3.34075   CTATATCGATGCCGT        GC-GCGCCACGC CCTT GC-TGGCGCAGC         TCTATTTCCTCTATT  61 341
     mlr2204 NONE
     mlr2206 1784966 .. 1784981 +  -2.4  -3.72576   GGCTCGAGCCGATAG              CGTCGG CTTG CCGGCA               TTTCGTGGGAGCCGA  51 466
     msr2223 1795768 .. 1795786 +  -3.1  -3.70722   GGCGACTGATCCACC            TGGACTGC GCCC GCAG-CCG             TTCTATCTTCCTGCC  52 32
     mlr2224 1796459 .. 1796495 +   -11  -3.55444   ACCGTTCGTAAAAAT    CGATCATTCCAACCAA AACAA TTCGTTGGAAAGATCG    TTTGAGGAATGACAG  74 270
     mlr2225 1797833 .. 1797858 +  -9.7  -3.64822   GTCCTCGAACGAACT         CGC-CGCCGC ATAGATC GCGGCGAGCG         TTTCGATGCCGGCCT  72 253
     mlr2234 NONE
     msr2235 1802343 .. 1802363 +  -5.3  -3.42605   CCCTTTCTCGGAAAT            CTTGCGGTC GCA GACCTCTAG            TATCTTTTGCCTCAG  51 203
     mlr2242 NONE
     mlr2244 1807148 .. 1807193 + -18.2  -2.73364   GCAGAAGTAGCGGCC GCCTGCCGGCCGCCCGCCTG TCTCCC TGGGCGGGTGGTCGGCGTGC TCCTTACCCTCCCCC 100 31
     mlr2245 NONE
     mlr2246 NONE
     mlr2247 1811111 .. 1811149 +  -7.3  -2.89921   CCCGGCGAGATGCTG  GTGTGGCTGCGGGACGGC TGAG GCC-TCCCGCTGCTCGAC   TATGTCCGGCTTGAT  53 5
     mlr2262 1818966 .. 1818984 +  -6.7   -2.9518   ACTGGATGAGCCTCG            GCACCACG GCAT CG-GGTGC             TGTCTCCCTGTTCCA  51 64
     mlr2264 1821658 .. 1821678 +  -5.3  -3.87994   GTCGGCACAGCCTCT            GTCCCGGAT TGG GTCTGGGTC            TTTCTCCCCGTCGAT  60 379
     mlr2267 NONE
     mlr2268 1829786 .. 1829819 +  -7.3  -3.14132   CATGTACCCCAGCGC     CGCCGCGACGAGCG GAAACAG CGC-CGGCGCGGCC     TTGCTGAAGAAGGAA  55 92
     mlr2279 1839690 .. 1839707 +  -3.3  -3.05844   CCAGGAAACCCTACG             CCG-GCAG CGA CGGCTCGG             TGTTCGGCTCCAGCG  43 67
     mlr2282 1841410 .. 1841420 +  -6.8   -4.7416   CGTCGATAACAATAA                 TCGC AAT GCGA                 TTTTTGGAGTTTTCC  84 182
     mlr2292 NONE
     mlr2294 1850936 .. 1850946 +  -6.8  -3.53012   TGCCCCAATCGCGTA                 CGCT AGC AGCG                 TTTGCGGACCGCAAA  60 20
     mlr2295 1851579 .. 1851591 +  -5.5  -3.76492   GAACACCGGGCCGAA                GCGTA GCT TGCGC                TTTCATGCCCTTGCC  58 20
     mlr2296 1852980 .. 1852995 + -10.4  -2.83908   TTGTCGATGCCGAAT              TCGCGC ATCA GCGCGA               TCTGCTCGTCGGTTT  60 150
     mlr2298 1856578 .. 1856593 +  -4.6  -2.64616   TCGGCGCCCCAGTGG              ATGGCG CTAT CGCCAC               TCATGTAGATCACGG  43 415
     mlr2302 1859702 .. 1859716 +    -7  -3.74251   GGCTGAATTAGGGGC               TCCGGC AAG GCCGGC               TTTCATGAAAATGTC  63 35
     msr2303 NONE
     mlr2305 1861271 .. 1861292 +  -3.6  -3.55444   CGCACCTCGGCCATT           TCCAGCAG CATGTC CTGCAGGG            TTTCGACGGTCAGCG  49 167
     mlr2310 1864164 .. 1864176 +  -3.4  -3.61398   GCTCCGACAACGGCA                CCAT CTCCA ATGG                TTATTCCCGGCAGGA  51 313
     mlr2316 1867682 .. 1867703 + -10.9  -3.35046   CCGACACTGGCTTGA           GCTGA-CCGC CGC GCGGCTCAGC           TATTTCCCGCAATGA  73 26
     mlr2326 1876632 .. 1876655 +   -11  -3.33696   GACCTGCGATCTTAA          CCGGCTG-CTC CGA GGGTCAGCCGG          TTCGTTCCGAAGAAC  73 50
     mlr2327 NONE
     mlr2328 NONE
     mlr2329 1879633 .. 1879647 + -11.4  -3.55444   AATGGCTCTCGAGGC               CGCCTG AGA CAGGCG               TTTGGGACGTGGGCG  74 19
     mlr2330 NONE
     mlr2332 1881635 .. 1881673 +  -4.3  -3.65542   GCGGGCGGCAGCCCT   TCCGGCGGCGCGATGGC CTCTC GCCGCAGCGTCGCGCGA   TATTTTGAGCCTGCC  54 58
     msr2334 1882293 .. 1882307 +  -3.4  -4.57533   AAATCCTTCCGACGA               GGCGCC GAC GGTGAC               TTTTGTCATCTTCTT  69 125
     mlr2336 NONE
     mlr2337 NONE
     mlr2338 NONE
     mlr2339 NONE
     mlr2341 1889912 .. 1889931 +  -5.7  -3.18735   AACCGAATTCCGGGA            GACCTGA GATGGA TCGGGTC             TTCGTGGAGTATTAC  51 19
     mlr2342 NONE
     mlr2343 NONE
     mlr2345 NONE
     mlr2346 NONE
     mlr2347 NONE
     mlr2348 NONE
     mlr2349 NONE
     mlr2350 NONE
     mlr2351 NONE
     mlr2352 NONE
     mlr2353 NONE
     mlr2354 1906083 .. 1906098 +  -4.6  -4.07568   AACGCCGCCATCTCC              GCGTGC TGGC GCACGA               TTTTCGGAAGGACGG  64 347
     mlr2358 1910272 .. 1910282 +  -5.4  -2.53894   AGGGGCCTCGCAGAA                 GAAG CCG CTTC                 CTTGATCATCCTGCT  45 86
     mlr2359 NONE
     mlr2360 1915522 .. 1915555 +  -5.1  -2.95384   GAAGGCGTTCTGACA     TGGCTGTGTTCCAGCG CGC CGCCGGC-CGCAGCCC     TCATTTCGGTACTCT  46 28
     mlr2361 NONE
     mlr2363 NONE
     mlr2364 NONE
     mlr2365 1921992 .. 1922002 +  -8.2  -3.75629   GTTTTCCGGGGATAA                 GCGC GTA GCGC                 TTTCCCTTGGGAGTC  66 65
     mlr2366 1923607 .. 1923631 +  -7.1  -4.13014   TCACAGCCAGTCAAA          GGGAACCCG CGTTGGA CGAGTTCCC          TTTTGCCACTATCGC  71 41
     mlr2370 1924956 .. 1924974 + -12.4  -3.90744   CGCGCCATCCGTCAT             TGCTGGCC TCA GGCCGGCA             TTATTTGCAGCCGCC  83 60
     mlr2375 1928484 .. 1928513 +  -4.1  -5.40072   AGCTGCAAATTGCTA       CTGGCGAGGCGGC GCTC GCTGGCTTGCGGG        TTTTTTTGGAGCAGG  87 83
     mlr2376 1929718 .. 1929735 +  -4.7  -3.36492   GTTCTGCGCCAGACC             GGCCGGC ATCA GCTGTCC              TTATCGGCTTGGGGA  51 148
     msr2379 1931868 .. 1931895 + -13.4  -4.99043   ACCTGCCGCCTCAAG        GCCCGTTCCAGT CCCT ACTGGTGCGGGC         TTTTCTTTATCGCCG 100 71
     mlr2380 1932738 .. 1932758 +  -5.4  -2.94416   AATGAAGTGGTTTTT            GAGGCCAA CGAGC TTGACCTC            TATGTCGTGCCACTC  48 109
     mlr2382 1934285 .. 1934313 +  -5.3  -3.34013   TGCCGCAACACGCTG        CTGTCGTCGAT CAAAAGA ATCGACGGGAG        TTCCTTGCCCGCATC  51 473
     msr2388 1944341 .. 1944377 +  -2.2  -3.71848   GCATGACAGTTCGCG   AGGC-CGTCGCT-GCAAG TGT CTTGCCAGCTTCGAGCCC   TTATTCCTGAAAGAC  51 151
     mlr2389 1945888 .. 1945914 +   -10  -3.53012   ATGACGGCGTCAAAC         GTCACCGGGCTC GCA GCACCCGGTGGC         TTTCGCAGCGCAGGC  69 511
       groES 1946773 .. 1946785 +  -4.8  -3.72576   ACGGTCAAGAAAGCC                GCCT GACCA AGGC                TTTGATCCAACCGCA  56 20
       groEL 1948864 .. 1948883 +  -7.8  -3.20349   AATCAATTTCAGCAT            CCCGTGAG GGTG CTCGTGGG             TCTTGGGTTTCCGAC  59 423
     mlr2398 NONE
     mlr2399 NONE
     mlr2400 1953674 .. 1953691 +  -4.7  -2.91912   TAGGCCCGTCAGAGA             GGCGTGC CTAC GCCCGTC              TCTCTGGCTCCCTGC  46 38
     mlr2403 NONE
     mlr2404 NONE
     msr2405 NONE
     mlr2406 NONE
     mlr2407 1960245 .. 1960258 +  -4.5  -4.07568   CCGCCAACTTGGTCG               CCGGA GATG TCTGG                TTTTGGGCAACCCCC  62 150
     mlr2408 1961639 .. 1961662 + -19.6  -5.00616   CGCATGCATGAAAAA          CCCCGCGGGA TCGC TCCCGCGGGG           TTTTTTCGAGCCGCA 100 97
     mlr2412 1965548 .. 1965571 + -16.7   -5.1861   GCGGGACGCATTGAG          CCCCGCCGG CCCTCT CCGGCGGGG           TTTTTTGCTCCTAGC 100 242
     mlr2417 1970120 .. 1970159 +  -5.2  -2.87132   TCCCTGGACATAACA  TACAGTCTGTATG-TAAAT CGA ATTAAACATACAGGCTGCA  TGTATGCAACAGGAA  48 479
     mlr2419 1970828 .. 1970849 +  -3.5  -2.91274   CGTTCGATCAGCCAA           GCCGCCGCG GGCT TGGGGCTGC            TGTCATTACGATGCA  42 64
     mlr2421 1972445 .. 1972464 +   -15  -5.08601   CATCTGAACTTGAAA            GGCAGGCG CCCG CGCCTGCC             TTTTTCTTGCCGTCC 100 52
     msr2423 1973004 .. 1973019 +  -4.6  -3.20382   TGGACGTATCAAAGC              GACGCG AGAG CTCGTC               TTGGTCGATATCCCC  49 204
     mlr2428 1974823 .. 1974840 +  -3.4  -3.57792   TGCCACAGAGCGGCC             CGCATGC CTGGA GCA-GCG             TTTCGGACTGGATAA  49 45
     mlr2429 1976159 .. 1976192 +  -8.7  -3.86897   GGCCTAAAGCGGATG     GACGGGCGCGGGTGA CAAT TCATCGGCGCCCACC      TTTGTCGAAGCTCAA  72 34
     mlr2433 1979983 .. 1980003 +    -4  -3.71075   AATGGCTTTGCAGCG           CGGTGC-GA AACT TCTGCATCG            TCTTTTCGGTCGTCT  56 116
     mlr2436 NONE
     mlr2437 1983606 .. 1983620 +  -4.2  -3.53012   TTCAGGTCAGGCCGA               GCCG AAAATGA CGGC               TTTCGAGAACCGGAG  51 108
     mlr2439 1984743 .. 1984767 + -20.7  -3.68366   CAAGCGCTAACACTG          GCGGCCGGGGT CCC GCCCCGGCCGC          TTCATTTTGAGGTAA 100 31
     mlr2441 NONE
     mlr2442 NONE
     msr2443 1987193 .. 1987222 +    -7  -4.07568   TCAGATACGATCGCT       CGCCTTTCGGCC ATGCGA GGCCGGACGGCA        TTTTCCCAACAAGGC  68 189
     mlr2444 1988314 .. 1988361 + -13.6  -4.41348   CGCAGCCGGCTTGAT GCGTTAGAGCGTTTCACCGTTTC ATG GAAACGGCGAATC-CTCTAACTC TTTGTTTAGACGCAA 100 19
     msr2448 1990620 .. 1990640 +  -6.8  -3.26471   CGTTCGAGCCCGCTC            TCCAGCGC GTTGA GCTCTGGA            TTCATGTCGCGGTAC  54 476
     mlr2452 1994195 .. 1994210 +  -3.9  -3.51934   GTCGACCTCTTGCAT              CGGCG CCGTGA TGCCG               TGTTTATCGCGAAAA  51 77
     mlr2456 NONE
     msr2457 1996825 .. 1996864 + -15.8  -3.86897   TGATCCACATCGCCC  TGACGAAAAAAGCCCGGG TCGC CCCGGGCTTTTTTCTGCG   TTTATAGCGCCTGGC 100 38
     mlr2470 2007191 .. 2007215 + -17.3  -3.17075   GGCGTTCGCCGGCCT          TTCATCGTGCC ACT GGCACGATGAA          TTCGCTTCGCGAACC  91 194
     mlr2471 2008643 .. 2008679 +  -2.9  -2.92102   CAATCCTCCAGCACA   CCGACAAGCGCTCCCC GGTCGA GGTAAG-GCTTGGCGG    ATTTGTCCGAGATAT  42 149
     mlr2473 2010668 .. 2010689 +  -7.1  -2.78547   GGCGATGCCGATATC           GGCGGCGGC GAGC GCCGGCGCG            TCATTGATGCCGTCG  48 345
     mlr2476 NONE
     mlr2477 2014322 .. 2014355 + -11.1  -3.58533   AAACAAAGACCTGAA     GCGCGTCGCAT-GAAG CCA TTTCGATGCGACACGC     TTTAAAGCGTTCTAC  74 88
     mlr2480 2016307 .. 2016330 + -10.2  -2.56095   GCAGGACAACCAGCT          TCGCGCCGGC CACG GCTGCCGCGA           TCAGTTCGCTGTGGC  58 152
     mlr2482 2018270 .. 2018296 +  -3.6  -3.53012   GCTGCCGCGGATCTC         GACCTGCGCG GATTGGG CGATCAGGTC         TTTGAGCCGCCCCGA  49 259
     mlr2485 2019768 .. 2019789 + -10.1  -2.90212   TGGAATCGGTCATGG           CAGGCCTCG ACTT CGAGACCTG            TATATAGCATGCTAC  64 252
     mlr2489 2021968 .. 2021978 +  -8.2  -3.14132   TGACCATGGCCGCCA                 GCCG TTC CGGC                 TTCATCGACCCCAGC  57 120
     mlr2494 2027509 .. 2027530 +  -5.1   -4.5442   CAGCGTCCGCCTGCC           GCTGACGTCG GTC CGCC-TCAGC           TTTTCTGCTTGGCGC  70 140
     msr2497 2029282 .. 2029324 + -11.4  -4.07885   TCGGTGGCGCTAGCC CGCGGTTGCGAACCCATCGT CCCCA ACGACGGG--CGCAATCGCG TTTTCGCACAACCTC  85 28
     mlr2501 2031402 .. 2031413 +  -3.6  -3.09015   AGCTGCTCTACGACA                CCCT GTTC GGGG                 TTGGCTGAGTCTGGC  45 6
     mlr2502 NONE
     mlr2503 2033333 .. 2033379 +  -6.5  -3.28924   CCAGCCAGGTGGTGA CGGCGAGGTCGGAGCGCACGGT CGCC GTCGTG-GCGTCGATGTTGCCG TTCTCGAACACGGTG  54 272
     mlr2506 2034752 .. 2034795 +  -5.9  -4.12942   GCACCCCCACCCGGA CCTTCGGTC-CGACCTCCCC ACGAG GGGGAGGTCGGGAGCGCACC TTTTGCGGCGTTTCC  66 65
     mlr2509 2036403 .. 2036414 +  -4.4  -3.06183   AAGTGTGAAACGGTT                TTCC GTCG GGAA                 TTGCGTCAAAATGGA  47 54
     mlr2511 2038545 .. 2038561 +  -4.3  -3.39529   GGCCGAGTTCGGTTT              CGGCGTG GCG CACGGTG              TTGATGTTGCCTTGC  49 373
     mlr2514 2039661 .. 2039702 + -13.2  -3.39895   ACGGGCTCAAGACCG GCTTCATGCCGGGC-TGAAG CTTG CTTCATGCCGGGC-TGAAGC TTGCTTCATGCCGGG  79 9
     mlr2516 2041075 .. 2041093 +  -7.3  -5.24129   CGCGAGCACAACCGG             CCGGGTC TTCCC GTCCCGG             TTTTTTGTGCAAGCC  91 213
        carB 2044840 .. 2044855 +  -3.2  -3.73088   TAGACGCGCCAACTG              TTCGGC GCGG GCAGAA               TTGTTGCTCCAATCT  54 231
     mlr2526 2052173 .. 2052214 +  -8.7  -3.35798   CAGGGACGGCGCGAT CTGCCGTAACGGTTCCACCA GAT TGGGGCGGCCGTTG-GGCAG TTCTCGATCACGGCT  60 418
     msr2529 2052789 .. 2052806 + -12.7  -5.42975   TACCAAGCATGGGAA             GGCGGGA TTTG TCCCGCC              TTTTTGTTTGTCTGG 100 195
     mlr2530 2053208 .. 2053240 +  -5.5  -2.76815   GATGCCATTCAGGAC      CCGTCTGTCGTTC ACCCGAG GAACGCCACGCGG      CTTGTTCGGCAGCAT  47 56
     msr2534 NONE
     mlr2535 2055682 .. 2055721 +  -8.5  -2.57683   CATGTCCACGCTTGG  CCGGTCCTGCCATGCGT GGCCAG ACGCATACCATGGCCGG   ATTGTCCCAACGTCT  57 50
     mlr2541 2059872 .. 2059892 + -11.1   -5.4505   TGACGACAACAGAAA            CCCGGCG CAGTCAT CGCCGGG            TTTTTTGTTGGAGGC 100 52
     mlr2543 2062705 .. 2062735 +  -8.8  -3.61178   AGGCAAAAGCATTGT       CGGCCGATATCGCC CGA GGCGCAACCGGCTG       TTTCGGCTGCCTGGA  66 519
     mlr2546 2064419 .. 2064432 +  -5.2  -3.28888   CGCCTGAGACCACCA               CCGC ACGGCA GCGG                ATTTCTATTTTCCTT  51 34
     mlr2549 2066723 .. 2066746 + -13.8  -4.86731   ACAAAAACAAAAAAA          CGACGCCCGG GGAG CCGGACGTCG           TTTTGTTTGCGGACC 100 84
     mlr2550 2068272 .. 2068284 +  -7.7  -3.25823   CACGGCGCGCTTGAT                CGACA AGA TGTCG                TTGATCTGCAGCGAC  57 405
     mlr2554 2070798 .. 2070812 +  -5.6  -3.01791   CTGGCCTTCGCCACA               CCGGCG CCG CGTTGG               TATTCGACAGACGCT  48 73
     mlr2557 2071787 .. 2071803 +  -7.9  -3.21276   CCCGTGTGAGCGGTC              GGGCCTG GAT CAGGACC              TGTTGTCCCGGCCGA  59 32
     mlr2565 NONE
     mlr2566 NONE
     mlr2567 2078581 .. 2078599 +  -3.8  -4.29738   GGCTTCCTGGTCGCC             GACGATCT GGT AGGTCTTC             TTTTCCTCGGTGTCC  66 313
     mlr2573 2081740 .. 2081756 +  -2.2  -3.63744   GATTCCGCCAATGGC              CGGC AAATTTCGC GCCG              TGTTTTCCGCCACCG  51 227
     mlr2577 2083628 .. 2083643 +  -3.2  -3.56821   AGCGATCGCCGCGCA              TTGTCG CCGC CGACCA               TTTCCAGAATATGGT  51 328
     mlr2579 2085544 .. 2085588 + -12.2  -2.78032   CATCAACACAAAGAC TGAAAACGCGACGCGTGTAA TCCAT TTACGCGCAACGCGCTTTCA CTATTTTCGAGCGGC  70 169
     mlr2581 2086914 .. 2086937 +  -7.4  -2.98866   CACCCGCTTGCCCGG          CA-CCCACCGC GAG GCGGTGCGCTG          ATTGTTTGAATGTCA  53 1
     mlr2587 NONE
     mlr2588 2094763 .. 2094781 +  -4.5  -3.61103   TGGTCCACCTCAATG            GGCGTCCG GCGG CGG-TGCC             TTTGGCGTGACGTTG  53 76
     mlr2595 NONE
     mlr2596 2100583 .. 2100607 + -12.9  -3.07947   GCCGCTGTAGTTAGA          TAGGGGGCG GCGCAAG CGCCCCCTA          TCTTCGAGCTTCTTC  76 31
     mlr2600 2103637 .. 2103677 +  -2.4  -4.74103   CGGCAGGCTTCCGGT CGCCCTT-GTCGCCTTGCC GGCA GGCGACGGGCCGAAGGTCG  TTTTTGACTTCGGCA  74 277
     mlr2604 NONE
     mlr2605 NONE
     mlr2606 2109504 .. 2109519 +  -3.2  -4.15044   TTTCCACATCGTCGA              GCGGTT CGAC AACCAC               TTTCTTGCCGCGCAG  60 229
     msr2608 2110907 .. 2110947 + -12.6  -4.34402   GACCGTGTCCTGATC TGACAGGGAGGCGCTGGGA GAAA TCCCAGCGCCGAC-TGTCG  TTTTCCTATCCCGCG  93 23
     mlr2611 NONE
     mlr2612 2113661 .. 2113675 +  -4.2  -2.76696   GCTCATTCCACAATC               GCGG CCAAATC CCGC               CTTGTTCGCGCGCGA  43 55
     mlr2613 2114342 .. 2114353 +  -3.6  -3.48593   ACACACGATCGAAGG                CCTG CCGG CGGG                 TTCTATCCAACGGTG  51 81
     mlr2620 2118829 .. 2118843 +    -7  -3.53811   CGCGACGGCTTCGAA               GGCGAC GAT GACGCC               TTTGAAGGCCGTCGA  57 468
     mlr2623 2122227 .. 2122237 +  -3.2  -4.07687   GCAATTGCGGGAAAA                 TCGT GAA ACGG                 TTTTCCCGGAGAAAT  58 111
     mlr2630 2129356 .. 2129366 +  -2.4  -3.54879   GGGGCATGCGCCTCG                 CCGC ATC GCGC                 TCTTTCCATTTTCGC  47 103
     mlr2631 2132556 .. 2132572 +  -2.2  -3.81414   GGGGAAAACGGGCAG              GCCG GGGAAGTAG CGGC              TTCTTCCTTCCCCCT  53 13
     mlr2632 2133766 .. 2133781 +  -2.4  -4.62471   AGCTTGCAGGGCTGA              CCAGGG ACGG TCCGGG               TTTTTCCCGCTTCGA  66 137
     mlr2633 NONE
     mlr2634 2135435 .. 2135481 +  -4.1  -3.01924   GTCGAATTGACAATA CAGACACGCGGGCCGGCGCTG CCAAA TAGTGCTGGCCCGCAAGAAAG TATTAGCCCGCAATA  45 31
     mlr2636 2135999 .. 2136018 +  -4.9  -3.78934   CCGCGTCCTTGGGAT            GCCGACA CGATGA TGCCGGC             TTCTTCTGAGGAGAA  56 77
     msr2637 2136286 .. 2136311 +  -8.3  -4.08216   GCGTGTCGCCGGAAA         GCG-GCGTCG CCTGCAT CGACGCACGC         TTTTCGAAAGCCTCG  71 98
     mlr2640 2137576 .. 2137613 +  -6.2  -4.07568   AGGGCTGACGCGCTC   ACAG-CGCCGGGTCG TATCCCCGC CGACCCGGCGCCCGC   TTTTCAGCAAAGGAG  66 60
     mlr2642 NONE
     mlr2644 2138704 .. 2138720 +    -3  -3.89346   TCGCGGCACATCTGC             CTGG-CT CTTC AGTCCAG              TTTGTCGAGTAGCGG  55 98
     mlr2648 2141365 .. 2141381 + -10.8  -5.15969   GCCGGAAATAGAAAA              GCGGGG CTCGT CCCCGC              TTTTTTGCGTTCAGG 100 113
     msr2650 NONE
     msr2651 2142163 .. 2142185 +  -9.8  -3.09933   AAGGGCTGACGGCCT           TGGGGTGCCT CGC ATGCGCCCCA           TTCCCTGCCTTGGGC  64 210
     msr2654 2142805 .. 2142821 +  -5.1  -3.75153   GCGCAGACCGGCTCA              TACTGCA TGG TGCAGAA              TTTGGGTTCGGGACG  58 354
     msr2657 2143750 .. 2143772 +   -17   -4.8048   ACAGATTTTTAAAAG           GGCGCGGCGA TTT TCGTCGCGCC           TTTTTCATGTCCACG 100 113
     msr2658 2144233 .. 2144252 +  -4.3  -4.57073   GCTCCGGCAGGGCAG            CCA-GCTC GATCG GAGCCTGG            TTTTTGACGCCCCTC  70 59
     mlr2659 2144832 .. 2144867 + -14.8   -4.2349   CTTCCCTGCCCCAAA    CAAAAAAGCGCTGACC CCAA GGCCAGCGCTCTTTTG     TTTTGACTCTACGAC 100 43
     mlr2665 2147865 .. 2147875 +  -2.4  -3.40403   ACCGGACGACGACGC                 GCCG CAT CTGC                 TTGTGGTCGACGACG  46 62
     mlr2666 NONE
     mlr2667 2150188 .. 2150219 +  -3.6  -3.35867   CGTCATGAAATCATG      GTGAAGAGCGCGCAT GAA ACGCGCGA-CATCAC      TTGATTCGGCCTTGC  49 116
     mlr2668 2151372 .. 2151384 +  -3.3  -3.70742   GCGCAAGCTGGCGGC                CTGAC GGT GACAG                TTGTGTTGGCCTTTT  52 22
     mlr2671 2152552 .. 2152588 +  -3.6   -3.9392   CGCGCAATGATTGTG   CC-TGCCG-GAGTTGCTC GGG GCGCGGCACTCGGCAAGG   TTCTTTGAACTGACC  57 31
     mlr2676 2154692 .. 2154704 +  -4.7  -3.17723   TCCGTCGCGACGCTT                GACGG CGG CCGGC                TTGCCTTGACCCTGC  49 77
     mlr2678 NONE
     mlr2680 2156750 .. 2156795 +  -6.6  -5.06414   CCCTCCCAATCTCCC GTCCGGTAGAAGAGCGGGCG AACCGC CGGCCGCCTCGCTTCCGGAC TTTTTCTTGACGAAA  89 55
     mlr2681 NONE
     mlr2682 2159093 .. 2159109 + -13.7  -3.07816   ACCCGGCTGCAGATC              GCGCCGA TCG TCGGCGC              TTCGGTCGATGCCGC  79 336
     msr2684 NONE
     mlr2685 2160605 .. 2160646 + -12.1  -3.28712   GGGCGGAGCGGACGC CCCTGTTCGCGCCTGCGGG CATC CCCGCGGACGTGATCGAGG  TTCTCCACAAGGCAG  75 68
     mlr2687 2163147 .. 2163171 + -14.2  -3.12351   GAATTCAAATGAAAA          GGCCCCCGCC GGATG GGCGCGGGCC          TTGCCTATACCGCGG  83 54
     mlr2690 2164780 .. 2164798 +    -3  -4.09108   TCGCGGGGAGTTGAC             CTGCAGGC TCT GTCTGCGC             TTTGTCTGGATTCGC  58 163
     mlr2691 2165899 .. 2165913 +   -10  -2.64099   TGGAGGCAACGCGGC               GGAAGG CTG CCTTCC               CTTGTGATCCCGAAC  62 198
     mlr2692 2166709 .. 2166721 +  -4.1  -3.54424   TTTCCGCCCGGAGCA                GACGA TGC TTGTC                TTTGCAGGCCTCGGC  51 44
     mlr2694 NONE
     mlr2695 NONE
     mlr2696 2169456 .. 2169476 +  -6.8  -3.45405   CTGAGCGGCCGATCC           CG-GCCCGG CTCC CTGGGCTCG            TCTTGATTTTGTCAC  58 37
     mlr2697 NONE
     mlr2698 NONE
     mlr2699 2171632 .. 2171670 + -13.3  -3.20573   TGAAGGTGGAGTAGC  GCGGTTCTTCCTTCTCCC ACAA GGGAGAAGGGA-AGTCGC   TCTTAGTGTCCCTCG  82 27
     mlr2709 NONE
     mlr2710 NONE
     mlr2711 2179827 .. 2179841 +  -9.2  -3.02144   AGAAACCGAAGGCTT               CCTGCG GCG CGCGGG               TGTTCAACACGGTGA  64 83
     mlr2718 2185341 .. 2185362 +  -7.9  -3.91032   GGTCCATCGATGGCC           TCGCCGTCG CCGA CGACAGCGG            TTTCTCCGGTCATTC  68 48
     mlr2720 2186117 .. 2186131 +  -7.1  -4.63486   GTGCGCGCTCAGTCC               GGCTC TGATC GAGCC               TTTTCTTCAAGCCAT  82 222
     mlr2722 NONE
     msr2723 NONE
     mlr2724 NONE
     mlr2725 2189748 .. 2189774 + -10.8  -3.53012   CTTCGGCCCCGGCGT         GGCGCCGAGC GCCGTCA GATCGGCGCC         TTTCAGCGGAAACAC  69 227
     mlr2730 NONE
     mlr2732 2194220 .. 2194246 +    -3  -3.01001   GGTCAGCCTGGAAAG        GCGGTCGGCGCA TGAGC TG-GCTG-CCGC        TCTCCTTTGGCGCTC  42 11
     mlr2734 NONE
     mlr2735 2199216 .. 2199232 + -12.3  -2.53876   GTTCAAGACCTTTCA              TCGTGCC ACT GGCACGA              TGAATTCGCCTGCGG  68 109
     mlr2740 NONE
     mlr2741 2203239 .. 2203254 +  -7.5  -2.59431   GCTGCGCCTACCGCT              GGCGG CCTGAA CCGCC               TACCTTCTCAACACC  50 16
     mlr2747 2207438 .. 2207452 +  -2.7  -3.34344   ACCGGCGTCGTCAGG               CGCGG AAAGG CCGAG               TTCATTAGCACATAG  45 235
     mlr2751 NONE
     mlr2752 2209721 .. 2209738 +  -8.5  -2.73364   TTTGCTGGCATGAAA             GTTCAAC GGCA GTTGAAC              TAGTTCCGATCGGCC  58 140
     mlr2754 NONE
     mlr2755 NONE
     mlr2757 NONE
     mlr2758 NONE
     mlr2759 2216292 .. 2216325 +  -5.4  -4.20868   TCTACGGCCTGACTG     ACTAGAACGAAATG AACCGA CATTTCGTTCTAAC      TTATTGTTTTAGCGC  66 21
     mlr2761 2217707 .. 2217732 +   -14   -2.9186   TAAAACAAAAACCAG         GGCGATGGCG AATTTG CGCCGTCGCC          TCTGTCGCATTCGGT  77 207
     mlr2763 2219706 .. 2219729 + -13.8  -4.33258   ATTCCAAACGGCAAA          GGGCGCCGCA GCGA TGCAGCGCCC           TTTCTGTTTGCGGAT  95 50
     mlr2766 2221945 .. 2221971 +  -5.9  -3.40403   AGGCCCGGCCCGAGA        TTGCC-G-CGCTG CCG CGGCGGCAGGCAA        TTGTGCTCGAACACC  53 464
     mlr2767 NONE
     mlr2769 2224094 .. 2224121 +  -5.6  -3.72893   TCTGCATTGGTGCAT        TGCAGCAATGTGC ATT GCGCATAGCT-CA        TTTCCTCGCGCAATC  58 62
     mlr2770 NONE
     mlr2771 2226708 .. 2226738 +  -9.7  -4.26076   GCCCTCGTCACCGAG       GCCCGGCGCAA AGAAGCCGC TTGCGCCGGCC       TTTTCATAGGCATGC  81 222
     mlr2774 NONE
     mlr2775 2231038 .. 2231068 +  -7.4  -3.53444   CAGCCGATAGATCTT       GTCGTCCGACTTCG TTT TGCCGTCGGACGCC       TTTGAGCAGAGATCG  60 319
     mlr2777 NONE
     mlr2780 2233473 .. 2233484 +  -7.2  -2.92463   CGGCGGCCAGTTGAT                GCCG TGAC CGGC                 TATCTGCATACTGAC  53 19
     mlr2781 2233877 .. 2233896 +    -7  -2.74563   CAGCTTTTTTCAGCA            CGGCGGGG TTCG CATCGCCG             TGCTTCGCGTCTAAG  51 50
     mlr2782 2235511 .. 2235535 +  -7.7  -2.57244   CGTGAATCGGGCAGC          TCGCCGCTGCG GAT CGCGACGTCGA          TGCCTTCCTCGATGA  50 519
     mlr2785 2237875 .. 2237910 +    -6  -3.40371   GCTCAAGAACGCGTC    GTCGGCAAAGATGCCT AGAA AGGCTTCCGTGTCGGC     TTCATTGGTGGCCTC  53 273
     mlr2792 2242084 .. 2242123 +  -4.9  -5.40072   CGCGGTAGCATTTGC  CGATTAGCGCGAGAGACC AGAAC GG-CTCTCGCGCCAGCCA  TTTTTTTCAAACCGG  90 33
     mlr2793 2244122 .. 2244179 +   -10  -3.53012   GCAGGCCGGGACTAT TTGGACC-A-TGGAATTGTGCCGTGCTC GCGC GAGCACGGCACAACGCCAATCGGGCTGA TTTGCCGGCCAAGCC  71 47
     mlr2794 2245089 .. 2245105 +  -7.9  -3.23899   CCCCTTCGCCCCAAA              CTCGCCG CCG CGGCCAG              TTGAGTTGCTTAAGG  59 5
     mlr2795 2246170 .. 2246193 +  -3.1  -3.63515   GGCAGATGCGAATGA          CCGTGCAGGA CGAGT TCC-GCACCG          TTCTTGCGAATGACC  51 268
     mlr2797 2247377 .. 2247391 +  -2.8  -3.14602   GAGGTTTTTGGGGAG               GAGC CCGCGTC GCTC               TATTGGTAAGCTCGC  43 2
     mlr2798 2248032 .. 2248050 + -12.4  -2.60054   CCAGTTCCGGCCCGA             CCGGCACG ATC CGTGTCGG             ATTGATCGTTTCGTG  64 112
     mlr2800 NONE
     mlr2803 2250652 .. 2250684 +  -3.9  -3.05715   GCCGAAATAGTATAA      GTCACCCGGAAGTGC GAT GCGGCTCCAGGCGAC      TTGCATAGAACGCTT  45 31
     mlr2805 NONE
     mlr2806 2252081 .. 2252129 + -12.5  -3.34398   CCTCGCTGACGATTT TCG-GAACGTGGCTTGTGCGTC TCTCCC GACGCACGGCCCACGCTCTCGA TATTTGAGCGCAGGA  79 64
     mlr2808 2252956 .. 2252968 + -10.5  -3.18274   TGAGCAAGGGCGACG                GCGGC ACC GCCGC                TTCAGTTCGCGTCAG  68 38
     mlr2813 2255962 .. 2255975 +  -3.1  -2.60992   CATTCGCGAAGAAAA               GCC-TC TGC GACGGC               ATCTTTCCAAAAATT  40 123
     mlr2815 2256498 .. 2256513 + -11.8  -4.80882   TCCGTGACGCAAAAA              CCCGGC CGAA GCCGGG               TTTTTAGTCTGACAT 100 66
     mlr2817 2258279 .. 2258296 +  -3.3  -3.36273   CAGTCCCCCCAGATT             CTGGCCG AGCT CGGTCAA              TTCATATTCGACGCG  47 224
     mlr2819 2259603 .. 2259632 + -22.3  -3.06696   GACACGACCTAAAAG       CAAAAGGGCGCGG AGTG CCGCGCCCTTTTG        TATCTTCAACCCGGA 100 49
     mlr2824 2261609 .. 2261637 +  -9.5   -3.1505   TGGGTGACCGTGCCC        GCCGTCAGGATGC GCA GCACCCTGATCGC        TTCCTCGCCGCTGGT  60 232
     mlr2831 NONE
     mlr2832 NONE
     mlr2833 2267020 .. 2267057 +  -7.7  -3.19602   TTCATCAAATAAAAT   CAGTAAGTTAGGCGCCGT CCA GCG-CGCCTCTCTTGCTG   TCTTGATGTCGCGCC  59 226
     msr2834 2267672 .. 2267686 +  -4.2  -3.64703   CATAGATCGCGTATG               CAGAGT TGA ACTCGG               TTTCGATCCGGAACA  54 281
     msr2836 2268313 .. 2268324 +  -7.2  -3.77196   AAACGGTGATTTCAC                CCCG ATAT CGGG                 TTTCATGCGTGATGG  63 32
     msr8628 2268858 .. 2268886 +  -5.1  -2.90688   GCTCACAAGGAGTGA        GTTCGCGTGGCAC GGT GCGCCGGGCGAAG        TCTATGAGGTCGTTG  45 238
     msr8629 2275006 .. 2275024 +    -3  -4.91109   TGAGCGAAGACCCGT             CAGTACCC GGC GGTTACCG             TTTTTGTGCTGGGCC  76 397
     mlr2838 2276285 .. 2276297 +  -6.9  -3.01712   GGATTACGCGAAGTT                GGCGG CCG TCGCC                TGTTGGGCCCCACAA  53 72
     mlr2839 2277648 .. 2277666 +  -2.2  -3.78934   AACAATTCTTCCTTC             ACCGGCGG CCT CTCCCGGA             TTGTTGTCGCCCAGA  51 477
     mlr2852 NONE
     mlr2853 2291681 .. 2291695 +  -5.6  -3.28791   TGACGGCCTTCGTTC               GCCTGT AGA ACCGGC               TTGTCGCCCACGACT  51 18
     mlr2854 2292200 .. 2292220 +  -3.9  -2.73159   CGTTCCTTAAACCGG            CGTGCTATG CCG CATTGCACA            ATTTCGCGGCCTTGC  43 106
     mlr2855 NONE
     mlr2856 2294101 .. 2294121 +  -6.9  -3.29144   ATCATTTCCGCGCCA            TTCTTGTGC ATT GCACAAAAA            TTGTGCGCGCAATGG  56 40
     msr2857 2294336 .. 2294374 +  -3.7  -3.05667   CCGCTCAGGTCAAAA  CGCGCTCCCGGTCTTTCG GGCG CGAA-GACCTGGCCGGCG   GCTTTTTTGTTTTTG  45 100
     mlr2858 2295786 .. 2295798 +  -4.7  -3.54129   TGGTCGCCCCTACCT                GCCCC CAA GGAGC                TTTCCAAAAGATGTC  53 69
     mlr2860 NONE
     mlr2861 NONE
     mlr2862 2299978 .. 2299992 +  -5.6  -2.62184   GAGTGATGGAGATGT               CTGCGC GAG GCGCAA               TCCTATCAAGCAAAG  46 35
     mlr2863 NONE
     mlr2864 2303362 .. 2303392 + -12.6  -4.62069   GCCGCTCATGATCGT      TCGGCGCCCCAGA CAGATT TC-GGGGCGCCGG       TTTTTCCAGTCGCCC 100 97
     mlr2865 2304435 .. 2304455 +  -5.3  -2.93435   GATACCGGTTTTTGC            GCTTCCGCG CAG CGATGAAGC            TGTGTCCATGATTGC  48 76
     mlr2866 2305723 .. 2305741 +  -8.1  -3.09492   AAAGCACCGCCGATC             TCGGCGC CCGAC GTGCCGA             TATTGACGTTGGCGA  55 300
     mlr2880 2320868 .. 2320892 + -12.7  -4.11216   GGTCGCCGTCTTGAA          GCCGGGGCGCG GAT CGCGGCCGGGC          TTTTCCAGCTCCGCC  89 449
     mlr2892 NONE
     mlr2893 2333053 .. 2333069 +    -5  -5.02476   CCAGAGCGGAAAAAA              GGGCGG CATAT CAGCCC              TTTTTTGCAAACTAT  80 55
     mlr2896 NONE
     mlr2897 2336351 .. 2336370 +    -7  -4.07568   GCAGCGCCGTATTGT            GCTCGGGG TCCT CGCCGGGC             TTTTCGAACGACACG  68 119
     mlr2906 NONE
     mlr2907 NONE
     mlr2909 NONE
     mlr2910 2345366 .. 2345381 +  -5.4  -3.54424   GCAAGGTCCGCGCAA              GACTGG CGGC CTAGTC               TTTGGGCACATGCCC  55 50
     mlr2911 NONE
     mlr2912 NONE
     mlr2913 NONE
     mlr2915 NONE
     mlr2917 NONE
     mlr2918 NONE
     mlr2920 NONE
     mlr2921 NONE
     mlr2923 NONE
     mlr2924 2351681 .. 2351697 +  -5.7  -4.88388   ACAGGAGCGGGCAGT              ACGCCGG ACA TCGGCGA              TTTTTCTCGAATTAT  83 74
     mlr2925 2352890 .. 2352914 +   -20  -4.37711   GACCAATCAAGAAAA          CGGGCCGCGC CAAAA GCGCGGCCCG          TTTTGCGTTTGCTCC 100 53
     mlr2927 2354245 .. 2354271 + -16.5  -4.19735   TGCTCCCTCCAATTC         ACGGGCCGCGC CGCAA GCGCGGCCCGA         TTTCATTTTCGCACA 100 63
     mlr2928 NONE
     mlr2930 NONE
     mlr2931 2358280 .. 2358294 +  -9.2  -3.96327   GCGGCAATCCGGTGA               CCGTCG AGG CGGCGG               TTTCTCGTGCCAAGT  78 311
     mlr2932 NONE
     mlr2933 2360800 .. 2360817 +  -3.3  -2.89564   CCGCCGACCGCTATG             GCGTGCC CGCC GGCATCC              TCTATGCCGTCGGCC  42 97
     mlr2934 2361427 .. 2361443 +  -5.1  -2.86164   GCCAACGGTTACGGC              TTTCCCC ACG GGGCAAA              TGTGCTGATTCGGAG  44 207
     mlr2935 NONE
     mlr2937 NONE
     mlr2938 2364947 .. 2364958 +  -2.2  -2.56839   CCCTGTTGAACGCGG                TGGG ATAA TCCA                 TGACTTCAGTCTCTT  38 18
     mlr2939 NONE
     mlr2940 NONE
     mlr2941 NONE
     mlr2942 NONE
     msr2943 2367761 .. 2367777 +  -2.1  -2.70932   AGGATCAGCACGCCG              TGGCAGG AAC CCATCCA              TGATTGACGAGAAAC  39 281
     mlr2945 2369753 .. 2369764 +  -7.2  -2.50113   CTTGGGTGAGAACGC                GCCG ATGT CGGC                 CTTGGTGAGATCGTG  47 358
     mlr2957 2381982 .. 2382002 +  -3.2  -2.94232   CGTCGAGATCAGGGT            GCTCGGGA CCATA TCGTGAGC            GTTCTTTCGCAGAGC  42 7
     mlr2958 2382726 .. 2382736 +  -3.2  -3.54424   TTCGTCGATGGCTTC                 GTCG ACC TGAC                 TTTGGCGAGGTGAGA  49 2
     mlr2959 2383179 .. 2383193 +  -2.7  -3.54129   GCGCACATACTGAAC               GACGC GAACG GCGGC               TTTGCGCCGCATGTC  47 70
     mlr2960 2384346 .. 2384366 +  -4.6  -3.17075   TCATTGGTAGCTAGT           CGACGC-GG CCCG CCAGCGACG            TTGCATTGACGCCGC  47 72
     mlr2962 2385408 .. 2385420 +  -4.8  -3.90291   CAGCGCGGTCGCCAG                TGGC GCGGA GCCA                TTTCCTTACACCGCT  60 463
     mlr2964 NONE
     mlr2965 NONE
     mlr2967 2388074 .. 2388105 +  -5.8  -2.87132   GGAACCAGCCTCCAG      GATTCGCGTTGACG TAAA CGTCAACCCAAAGC       TATATGCGGCAGCGA  48 77
     mlr2969 2388516 .. 2388535 + -12.8  -4.56914   CGAAGTCACAAAAAA            CGCCGCCT TTCG GGGCGGCG             TTTTCGTTTGAATGG 100 53
     mlr2975 NONE
     mlr2977 2393075 .. 2393088 +  -2.3  -3.23572   CGCGTGAGGTCGCTT               GACCT GCCC AGGAC                TCTTGTGGCGTGCGT  44 24
     mlr2979 NONE
     mlr2980 2395262 .. 2395279 +  -8.4  -3.44794   CTCGTCAAAACTCTT             CTCGGC GCTGAA GCCGAG              TTCTCGTGATCGGTT  62 134
     mlr2987 2399495 .. 2399506 +  -7.2  -2.83164   ATAATTAGCGGCCAG                CCGC CATG GCGG                 TGTCATGATCCGTCG  51 69
     mlr2988 2400357 .. 2400373 +    -5  -3.34895   CCGTTGTTGATGATG              CGCCCG CCCAT CGGTCG              TTGCTTGCGCATGGC  51 405
     mlr2994 2404096 .. 2404106 +  -5.4  -3.31322   CAAAGGTGGCCTTCA                 TGTC GGC GACA                 TTCTCGCGACTTGGC  51 438
     mlr2998 2405463 .. 2405510 +   -15  -4.64861   GCCACTCTGGAAATC GA-CTAGGGCGGTTCACCGTTTC ATG GAGACGGTGAGCCACCCTAACTC TTTGTTTTGACGCAA 100 20
     mlr3002 2411782 .. 2411794 +  -3.4  -2.95223   GAAGTTTTTCCCATA                GCTT TCCAC AAGC                TCTATGATAGCCTTC  42 135
     mlr3004 2412829 .. 2412853 + -18.5  -4.19735   AGACAGATTATTAAG          CCGGCGGGGCC ACA GGCCCCGCCGA          TTTCCTTTTGGCAGG 100 48
     mlr3005 NONE
     mlr3007 NONE
     mlr3009 2415265 .. 2415276 +  -5.8  -3.85817   TTGCTCGGCTCCTAT                CTGC CGGA GCAG                 TTTATGCACACCCAT  61 256
     mlr3010 2416286 .. 2416313 +  -5.6  -2.53263   ACGAAAAGGATCGCC        TCGTGCCGCGA AAGCTCA TC-CGGCGCGA        TGGGTTCGCCCTCGC  45 348
     mlr3013 2417746 .. 2417791 +    -8  -3.76411   CGGGCAGGCCATGGC CTCCCGGTGGCGTCGCCGAG CGCTTC CACAGCGGCGTTCCCGGGCG TTTCGCTGCTTTTCC  66 67
     mlr3014 2419340 .. 2419356 +  -6.5  -3.18274   TCGTGCGATAGCACC              TCGCGCA CTA TGCGCCA              TTGCCTTGCAATCGC  54 30
     mlr3016 2419921 .. 2419946 + -21.9  -5.37345   CGCCGGACTCATCGA         GGACGGCGGCC GATT GGCCGCCGTCC          TTTTTTGTGCTTGCA 100 51
     mlr3017 2422234 .. 2422255 + -15.1   -4.4267   TCCTTCAACGACGAG           CCCGCTCGG GAAA CCGGGCGGG            TTTTGCGTTTTCGGG 100 52
     mlr3019 2423437 .. 2423472 + -13.4  -3.72576   AAGTGTGAAACGGTT    TTCCC-GGGAAAAGCGC ACA GCGCTTTCCCTTGGGAA    TTTCGTCAACCAAAG  88 56
     mlr3020 2424862 .. 2424894 + -12.6  -3.28712   TAAGTCTTTGGTGAA      GTCGGCCGCGGGGG AGTGG CTCTCGCGGCCCGC      TTCTGAGGGAGAGCC  79 97
     mlr3021 NONE
     mlr3022 2426632 .. 2426647 +  -4.6  -3.75024   GTCGTGGAAATGCAC              CACGCC GAGC GGCATG               TTGTTCCTGGTCACC  58 317
     mlr3024 2429842 .. 2429866 +  -3.6  -3.90112   TGCTGCTTCTCCAGC         TTCAGCATCGC GTCG GTGA-GCTGGA          TTTCGTTGCCGGCGC  56 277
     mlr3027 2432189 .. 2432203 +  -9.2  -3.12351   GTCCTGTTGGCGATC               GGCGCC GCC GGTGCC               TTCCATGTGCCGGCC  64 228
     mlr3028 2433806 .. 2433844 + -11.5  -3.13522   TCGCCACCTGGAATT   CGCGCTCCGCGCCCTCG GCCTG CGAGGACGAGGTGCGCA   TCTTGGTCGCCCAGT  66 491
     mlr3032 2441327 .. 2441346 + -16.4  -3.58726   CCGAACAACAAAAAA            GCGGCGCC TTTC GGCGCCGC             TTCTGTCTCGGGAGG  90 48
     mlr3034 NONE
     msr3035 NONE
     msr3036 NONE
     mlr3037 2444863 .. 2444908 +  -5.9  -4.08767   CAGGGCAGCCATGGC GGCCGCGTGAAGTTCCGGCGTC GCC GCCGCCAGCACATCGC-CGCCC TTTTCCGCCGGTCCG  64 79
     mlr3041 2447537 .. 2447551 +    -7  -4.71307   CACTTGTTTGCCGGT               GCGGCG AGA CGACGC               TTTCTTTCCTTTTTC  79 168
     mlr3045 NONE
     mlr3046 NONE
     mlr3047 2453690 .. 2453707 +  -3.3  -2.80994   GGCGCCTCGCTCGGA             GGCGC-GC ATG GCTGAGCC             TCTCGTCACCTTCGA  41 11
     mlr3048 NONE
     mlr3049 2456011 .. 2456028 + -12.7  -2.96695   TGAGTTGGGAAGAAC             CCGGTGG GCTT CCACCGG              TCGTTTAATGCAACA  74 38
     mlr3050 2457329 .. 2457352 + -18.2  -4.37658   CAACGTTCGAAATCA          CCTTCCCCGC TTCG GCGGGGAAGG           TTTTATCCCAGGATT 100 44
     mlr3052 NONE
     mlr3053 NONE
     mlr3054 NONE
     mlr3056 NONE
        fabG NONE
     mlr3058 NONE
     mlr3059 2464981 .. 2464997 +  -7.2  -5.28942   TCCTGACCTTGGCGA              CGCGCT TCATC GGCGCG              TTTTTCTTTGGCATG  91 282
     mlr3061 2466071 .. 2466103 +   -12  -2.80074   CGATGACACCGGCAA     CGATGCTGAGCGCGGC GGC GCCGCGC-CAGCC-CG     TCATCTTCTCGCCAA  66 64
     mlr3078 2481815 .. 2481831 +  -9.3  -3.75024   TGGCGAAGCCGATCA              CGCCCCC CAT GGAGGCG              TTGTTGATGATGGCG  71 431
     mlr3082 2483608 .. 2483621 +  -5.2  -3.90744   ATGTCGGTGCGGAGC               CGGC GCAGTA GCCG                TTATTTCAGCAACCG  61 318
     mlr3096 NONE
     mlr3097 NONE
     mlr3099 NONE
     mlr3100 2492852 .. 2492868 +  -3.6  -3.48063   CCTACCATGCCGTTT              GGGAAC TTCCC GTGCCC              TTGTCCGTTTCCGTA  49 51
     mlr3102 2493624 .. 2493648 +  -4.3   -4.3255   ATGCCCCTCGCTACC         TTC-CCCCGG CCAAAT CTGGGGCGAA          TTTCTTGGTTAACAA  65 63
     mlr3103 2494348 .. 2494367 +  -4.2  -3.48924   ATGCAGCGCCAGCGA            CAGGTCAT TGCC ATGGCCGG             TTGTGTAGCGGCTCG  51 348
     mlr3114 NONE
     mlr3115 2503318 .. 2503341 + -13.9  -3.53012   ACGTGAAGGTTTTTT          GCGGCGAAC AGACCG GTTCGCCGC           TTTGACGCAGGCAGC  83 35
     mlr3116 2503925 .. 2503948 +  -8.8  -3.19602   GTCGACCGCCGCGGA          GGCTAGTGGC TATG GCTACTTGCC           TGTTGATATCAAACC  63 145
     msr3117 2504285 .. 2504312 + -12.1  -5.54338   TTCGAAGGATACCAA        GGTGGC-GCGAT GCGGA ATCGCCGCCACC        TTTTTATTTTGATTG 100 62
     mlr3120 2505230 .. 2505241 +  -5.8  -3.55444   GCCTCGCCCGCGTCA                GCTG ATAT CAGC                 TTTAGCAGATCCGGC  55 21
     mlr3121 2505947 .. 2505989 + -14.1  -4.56597   ACGCTCTCCTCTCTA CCTTGCGGCGCGGAACCAT ATAGG ATGGTTCCGCGCCGTTTGA TTTTTGAGGGGGACG 100 53
     mlr3122 NONE
     mlr3125 2508413 .. 2508431 +    -3  -4.14472   ATCGACGCTGAGATC             GCCGCTCT GGA AGACAGGC             TTTTCGCCCTGTTGC  60 328
     mlr3134 2517481 .. 2517491 +  -3.2  -3.54424   GCCAATCCAGAATGG                 TCAC CGT GTGG                 TTTGCCCAGCTGACG  49 280
     mlr3136 2518632 .. 2518688 +  -3.4  -3.61398   GACCATCATTTGTAA TCGCCGCCCCCGCCG-CAACGCTGCACC ATG GGGGCCG-GAAGATGATGGAGGCGGCGA TTGTTCCCAACCAAC  49 78
     msr3137 2519002 .. 2519028 + -15.1  -3.68351   GTGCAATAAGCGAAA         GCCCGGCTCGG GAGGG CCAAGCCGGGC         TTTCGGTGGTGGCGG  95 99
     mlr3145 2522919 .. 2522962 +  -3.8  -3.68023   TGCCGGAGATCCCTT GGGAAGCATCCAGGATCGGCC GGG GGA-GAGCCTAGATGTTTCGC TTCATTTTCCGCCTT  54 123
     mlr3146 2523316 .. 2523332 +  -7.9  -4.08216   ATCGAGCTGGGCGCA              GCCTGCC CGT GGCACGC              TTTTCCAAAAGGTCA  71 64
     mlr3148 2524508 .. 2524529 + -14.4  -5.26119   ATACTGATTTGCGAA           CCGCCGGG CCTTGT CCCGGCGG            TTTTGTTTTTGGAAG 100 48
     mlr3150 2525335 .. 2525363 +  -8.7  -2.93723   GGCAGGGTCTATCTC        CAGATCGCGCTCG GCC CGTTCGCGATCGG        TATCGTTCATCAGGC  56 326
     mlr3154 2527429 .. 2527440 +  -7.2  -2.60212   CATACGCCAAACTGC                CGGC CTGG GCCG                 ATTATGGGCTGATCC  50 47
     mlr3155 2528542 .. 2528553 +  -4.4  -3.88291   AGGGAAAGGGCGCCT                GACA TGGA TGTC                 TTTATCGCCATCGTG  59 24
     mlr3157 2529629 .. 2529651 + -17.7  -4.08216   TTTAAGGGCCGACGG           CCCGGCGCG TGCCT CGCGCCGGG           TTTTGGACACGATCA 100 138
     mlr3158 NONE
     mlr3159 NONE
     mlr3160 2532607 .. 2532629 +  -9.1  -2.87132   ACGGCGACCTTGCGG          CCGGTCG-GC AGCG GCGCGGCCGG           TCTGTCGGGAACCGA  58 396
     mlr3165 NONE
     mlr3166 2537241 .. 2537257 +  -5.1   -3.2794   CAACTTGCGGCGAGT              TGATTGC ATT GCTATCA              TTGCTATCGGTCAGC  49 66
     mlr3167 2539144 .. 2539158 +  -7.8   -4.0802   ACAGTTCGATCGCCA               GCAGCC GCT GGTTGC               TTTGCTTGTTGAACT  71 408
     mlr3169 2540076 .. 2540093 +  -3.3  -3.92659   CATGATAGGCACCTT             CTGGTGC CCCT GCGGCAG              TTTGGGTTTTGCAAA  55 73
     mlr3170 2540858 .. 2540876 +    -6  -2.55074   AGCTTCGAATACAAA             CTGATTCA ACT TGAAGCAG             TCACTTGACGTTGCG  48 250
     mlr3171 2543957 .. 2543974 +  -2.6  -3.73224   ACAGGCCGGCATGAC             GCAGGA AGCGCA TCCAGC              TTTCCTCGCGCGTGC  53 414
     mlr3174 2545309 .. 2545333 + -15.7  -2.52676   AGATGTCAGCGATGA          CGCAGGCCGGG CAA TCCGGCTTGCG          TGCCTTGCAGACATA  77 120
     mlr3177 2546729 .. 2546741 +  -6.2  -3.21416   CGCCCAGTGAACCTC                GGCG CCCGT CGCC                TTGATGGTCGGACTG  54 223
     mlr3180 2548434 .. 2548450 +  -2.2  -5.24531   AAATTCAGGGCACAA              CCGAGG ACAAC CTTTGG              TTTTTTGTAAGGCGT  80 116
     mlr3182 2549257 .. 2549276 +  -3.4   -3.0464   TTTCCAGCCGGTGGA            CGCCAGGA TCTC TCCGAGCG             TGTTCCAGCTGGGTT  43 249
     mlr3183 NONE
     mlr3184 2550398 .. 2550411 +  -8.1  -4.25283   GTGCGCTGCGAGTGA               GGCGA CAAA TCGCC                TTTTGATAGCCACAT  74 26
     mlr3185 2551511 .. 2551532 +  -4.3  -2.88249   GCCCTGAGACCAAGC           ATGCCGTGCC GCG GGC-CGGCGA           TGTCTGCCGCCTGTC  44 34
     mlr3187 2552935 .. 2552955 +  -6.8  -3.64371   CAGGCCGGCGCCTGA           CGCGCGCGC AACG GCGCG-GTG            TTTCGCGTCTGGCTT  63 26
     mlr3188 2553865 .. 2553896 +    -6  -4.19577   GCAACGCGAAGAAGC      CGTCATGGTCGAT TTCGCGC ATC-ACCATGGCG      TTCTTTTCCCGCTTG  66 234
     mlr3192 2555431 .. 2555445 +  -2.1  -3.36694   CGGAAAATAAATATA               TCGGT GAAAG ACTGA               TCTTTACCGATGGCT  46 11
     msr3193 2556227 .. 2556237 +  -6.8  -4.66833   GCTCGGAAAGCAATT                 GCAG AAG CTGC                 TTTTTGGAGTTCGCC  82 485
     mlr3201 NONE
     msr3202 NONE
     mlr3203 2563216 .. 2563227 +  -2.2  -2.87051   ACCCCGGTGCCTTTC                GTTC CACG GAGC                 CTTTCATGCTGACCA  40 45
     mlr3204 2564320 .. 2564349 +  -6.3  -3.61398   GCCAGCGGTGAAGTC       CAGCCGGTCGAGC AGTG GCTTGATCGGCGC        TTCTTCAGCCACCGC  57 147
     mlr3209 NONE
     mlr3210 NONE
     mlr3211 NONE
     mlr3212 2569563 .. 2569574 +  -2.2  -3.62096   TTTTCCATAATCTTC                CTCT GGCA AGGG                 TTTCGCATGATCGCG  47 153
     mlr3215 2571855 .. 2571868 +  -3.8  -5.00616   GTCGAGGGCCAGGTT               GCAG CTTGAT CTGC                TTTTTTCCAGCCGCG  78 17
     mlr3216 NONE
     mlr3218 2573410 .. 2573424 +  -9.2  -3.21276   GAATATCTTCCGGCC               GTCGGC CGG GCCGGC               TCTTGTAGGACGGAA  66 3
     msr3222 NONE
     mlr3223 2576353 .. 2576388 + -13.4  -3.05596   AAAGTGTGAGCGGTT    TTCCC-GGGAAAAGCGC GTA GCGCTTTCCCTTGGGAA    TTGCGTCAAAACATA  79 54
     mlr3233 2584719 .. 2584752 + -13.7  -2.71712   TGCCAGTGAGCGCAA     ACCGGACCGGCGGCC TCTC GGCCGCCGGTCGAGC      ATTTGCCGCCGAACC  76 67
     mlr3234 2586915 .. 2586936 +  -2.9  -4.14392   CGAGACGAGCAAGGC           TGC-TCTCGC TGA GCGCGACGCG           TTTTCCCCATTCGGC  60 268
     mlr3236 2588647 .. 2588662 +  -7.6  -4.18018   GAGGCGCCTGAGCGG              GATCGT CTCG ACGATC               TTTTCCGTGCCCGGC  71 171
     mlr3248 NONE
     mlr3249 NONE
     mlr3252 2603427 .. 2603452 +  -5.9  -2.71263   CGATGTCGATGCTAT         CGACCGCCGCG ACGT CGAAGCGGGCG          TCGTTGAAGAGCATT  46 496
     mlr3255 2606761 .. 2606781 +  -2.5  -4.10453   TCTGGGTGTCGGTTG            TTCTAGTCT CGC AGACGTGAA            TTTTGGGAAGGTTTG  59 176
     mlr3256 NONE
     mlr3257 2608608 .. 2608632 +  -5.5  -3.05384   GGCACCAGCATCGGA          ACGGCCCGTGC GCC GTGCAGGCCGG          TTACGTGCGACAGCC  49 397
     mlr3260 2611475 .. 2611485 +  -3.2  -3.53224   GACATATGACCGTCT                 TCTG AGC CGGA                 TTTCGACACGCGCTG  49 172
     mlr3262 2612790 .. 2612803 +  -4.5  -2.54639   GTGAAGGCTTGACGG               CGTCCG GGT CGG-CG               AATTTATTTCCCGAT  43 29
     mlr3263 2614427 .. 2614460 +  -6.5  -3.60475   CATTGGTATGCAGTC     CGGTCACCGGGCTCC GCCA GGGAACTGGCGACCG      TTTCGAATCCAAGTT  58 64
     mlr3264 NONE
     mlr3265 NONE
     mlr3266 NONE
     mlr3267 2620656 .. 2620674 +  -4.4  -2.61548   GGGTTAACACGTCGC             CCTCGGGT TCC ACCCGCGA             TCCGTTCTCGTCGCG  43 158
     mlr3268 2621368 .. 2621395 +  -3.3  -3.58533   ATTATCGTCGACCAC        CGCACGAGTGG CGAAGA TCGCCTGTGCG         TTTGCAAGGTTCTGG  51 180
     mlr3270 2623700 .. 2623710 +  -2.4  -2.75577   TTGGCATCATAGGGT                 GCAG AGA CGGC                 TGGATTTTCAGCTGA  39 29
     mlr3271 2624283 .. 2624299 +  -7.9  -3.35046   GAGCATGGCCCGCCT              GCGGTTC TGA GATCCGC              TGTTTGGCCGCATCC  61 16
     mlr3274 2625992 .. 2626006 +  -7.8  -3.21912   CAGCCGTTGCAGCAA               GAGGTC AAC GGCCTC               TTCGTACCTTCCCAG  57 265
     mlr3277 NONE
     mlr3278 2632144 .. 2632172 +  -2.9  -3.55761   ATAAGCTGCGTCGGC        GGACCGTTGTGGG CGT CCCACTGTGCACC        TTTACCCACTAGGTC  49 411
     mlr3281 2635662 .. 2635678 + -15.1  -2.53343   GGCTGGCTTGCCCGC              GCCGCCG TGT CGGCGGC              ATTCCTGCTCGGTAT  81 275
     mlr3284 NONE
     mlr3285 2640128 .. 2640138 +  -3.2  -5.60993   CAGCTTTCTTACTCC                 GTTG TGC CAGC                 TTTTTTTCTCCGCCG  86 155
     mlr3288 2644223 .. 2644248 +  -6.8  -3.06261   GCCCGAGCCATTCTC         AG-CCGCGACC CAGGC GGTCGCGGACA         TGTTCCGCGTTGGGG  54 288
     mlr3298 2651731 .. 2651749 +    -6  -2.68942   GCCTCGGCCCGGCAC             TTCGCG CACGTCC CGCGAA             ATTCTATGACCGCCT  48 231
     mlr3300 2654546 .. 2654558 +  -6.9  -2.52464   CTTCCCGATGGAGAC                GGTGC CGC GCGCC                TGAGTTCCGCCCCAA  50 10
     mlr3301 NONE
     mlr3302 2655790 .. 2655830 +  -3.2  -3.14564   CCGGAACCACCTTCC GCCTCATG-CGT-GCCAGCC GCT GGCTGGCCATGGCTGGAGCC TTGATCACGGCCTCG  43 53
     mlr3303 NONE
     mlr3304 2660816 .. 2660842 +  -7.3  -3.03124   CGGCGATGCTGAAAC        TGTGGATCGACG ACAT CGCCGA-CCACA         TCTTCAGCCGTGCCG  54 362
     mlr3307 2665277 .. 2665297 + -14.7  -5.27335   TGCTTGTCATGAAAA            CGGCGGGAG AGA TTCCCGCCG            TTTTTATTTGCCGGC 100 66
     mlr3320 2674343 .. 2674355 +  -3.3  -3.54424   CGGCACCGGCGCGCC                GGCCT CGG AAGCC                TTTGCCACGATGCGC  49 199
     mlr3330 NONE
     mlr3332 2682936 .. 2682951 +  -6.2  -3.06696   ATATTGACTAATGAA              TGGAAT TAAT ATTCCA               TGTATTCACGAAACG  52 117
     mlr3334 2684258 .. 2684271 +  -4.5  -3.61178   CAGCCTGGGCTAGGT               TGCTC TGGC GGGCA                TTTCGAATGCCTGCC  53 113
     mlr3336 NONE
     mlr3338 NONE
     mlr3340 2688129 .. 2688147 +  -3.8  -2.87132   CGCCGACAGCACGGT             CGATTGCC TGA GATAATCG             TCTATACCGAAGCGG  43 218
     mlr3342 NONE
     mlr3343 NONE
     mlr3344 NONE
     mlr3345 2691622 .. 2691645 +  -7.4  -2.61873   GAGATGCATCCATCC          GGTCGAGTTC ATCT GAATTCGCCC           CTGTTTCCGCGTCCT  50 223
     mlr3346 NONE
     mlr3347 NONE
     mlr3349 NONE
     mlr3351 NONE
     mlr3352 2695650 .. 2695664 +  -5.6   -2.5655   AACAAAACTGACATG               CTGGCG ACA CGGCAG               GTTCATGTGGCTGCG  46 181
     mlr3353 NONE
     mlr3355 2697596 .. 2697617 + -17.3  -4.70659   CGGCGAAATCGGAAA           GGGCGGTGC TGAA GCACCGCCC            TTTTTGCATCTCCGA 100 41
     mlr3356 NONE
     mlr3358 NONE
     mlr3359 2700285 .. 2700295 +  -4.6  -3.53811   CCCCTCGCGATAAAC                 CGCT TCC GGCG                 TTTCGGAAAAATCGC  53 228
     mlr3364 NONE
     mlr3365 NONE
     mlr3366 NONE
     mlr3367 NONE
     mlr3368 2708238 .. 2708267 +  -2.8  -3.01712   TCGGCAGCGAGATCG       CGCA-GAGGTCGA ACTGG TTGGCCACCTGCG       TGTTGCGCAGCAGCA  42 172
     msr3371 2709902 .. 2709918 +  -7.9  -3.54741   TTGCTCTATCGATAC              CCCGTTG CGT CGGCGGG              TTTGCCGGCGTCCTG  62 53
     mlr3373 2711958 .. 2711971 +  -3.7  -4.07568   AGATTGTCTCGATGT               GGAGC ACCG GCACC                TTTTCGAGGAAGGGG  62 506
     mlr3375 2713927 .. 2713950 +    -3  -3.62096   TGACGGACTGGCGAT          TCCACGCTAG AACC CGGGCATGGA           TTTCACATCATCCGA  49 54
     mlr3376 2714918 .. 2714938 +  -3.1  -3.21199   TCCGAAGAACGCTGA            GGCCGCACG GAG CCTGCCGTC            TTGGATTGCTGGATG  45 26
     mlr3377 2715740 .. 2715773 + -13.1  -3.06183   CGGACGGATGCCGAA     GACGAGCGG-GCGACC GTC GGTCGCTCCACTCGCC     TTGGCTCCCCCTGAA  72 281
     mlr3387 NONE
     mlr3388 NONE
     mlr3390 2726294 .. 2726310 +  -2.9  -2.78992   CCGATCTTCATCGTA              CGAGCGA CCC TTGCTAG              GTTGTTGGCATCGCT  41 56
     mlr3395 2730228 .. 2730265 +   -12  -3.63694   GCGCCCTCCTCTGTC   CTGCCGGACATCTCCCC CACAA GGGGGGA-GATCGGCAG   TTCTTGCGCCTCGCT  81 104
     mlr3397 NONE
     mlr3399 2732226 .. 2732239 +  -4.5  -3.05463   CAGGAGAGGCCTGTC               GTGAG CGCG CTCGC                TTCGATCCGCGACCT  47 22
     mlr3400 NONE
     mlr3401 NONE
     mlr3402 2734410 .. 2734423 +  -6.7  -2.81547   CGCCGACCATCAGCT               TGACG ACCT CGTCA                TGGTTGGTCTCGGAA  49 58
     mlr3411 2739748 .. 2739801 +  -2.4  -3.65199   TACCGGCAGAAAGCC GCTGCCTGACAGTTGCGTTGGA-CG AGAGC TGTTCCAGCGAAAGTGTGAAGCGGC TTTGCGTCCGGAATT  51 17
     mlr3412 2741687 .. 2741697 +  -2.4  -3.23692   CGGCCACCGAGGCCA                 CGCC GAT GGAG                 TTGGTGATGATCGTC  44 435
     mlr3415 2743255 .. 2743269 +  -5.6  -3.69354   CAGGAACGTCCAATC               GAGGTC GCC GACCGC               TTTCAGCTTGTCGAG  60 218
     mlr3418 2745483 .. 2745534 + -16.9   -4.0896   TGTTTCGATCGTGCC CCAAACG-CAAA-CGGCCCGC-TGGT TGA GCCATGCGGGCCGATTTGATGTTTGG TTTTGGGGAGGCTTT 100 82
     mlr3423 2762069 .. 2762082 +  -3.1  -3.71848   CGATCAGGCCGCCAA               TGCGCG AGA CG-GCA               TTGTTGATGCCGGAG  54 354
     mlr3426 2764287 .. 2764338 +  -9.3  -3.56325   CGGCTTGTCCAGGGC GATCCACACCGAGCCGACCGGGCC GTTGG GGCCTGG-CGGAATGGTCAGGATC TTGTCGTTCTGGCCC  68 185
     mlr3442 2779983 .. 2780001 +  -3.9  -3.10612   ATCCGGCACACTTTT            CC-TGGAA TTTG TTCCAAGG             TGTGTTGAGATTCAG  45 40
     mlr3446 2782541 .. 2782560 +  -2.8  -2.53715   GCGGGCTGCGGCTTC            GCG-ACAGC CTG GCTCTGCGC            CTTCGTGGTGATGAA  39 51
     mlr3448 2784144 .. 2784162 +  -2.4  -4.62872   TAGATACCGCGTGGG             TCGGTTTC GCC GAAATGGA             TTTTTCGCGCTTCCT  70 136
     mlr3455 2787526 .. 2787540 +    -7  -3.84246   TCAGGCCATATTCGA               CCGCCG TGG CGCCGG               TTTCGTCCTTCAGAA  64 179
     mlr3463 2792000 .. 2792017 +  -8.3  -3.53444   ATGATGCGCTGGCCC             GGGCGCG AATT CACGCCC              TTTGGCGCGACATGA  62 37
     mlr3465 2794042 .. 2794070 + -21.7  -4.57569   GGTCAACAAAAAAAA        GGGCGCGGCAACC CTT GGCTGCCGCGCCC        TTTTTGAAAAGATCG 100 50
     mlr3468 2798234 .. 2798263 +   -10  -3.35996   ACCGCCGATGAGCGT       GGCGA-GGCCGGC CGCAT GTCGGTCATCGCC       TTCTCCATCCGCATC  69 261
     mlr3470 NONE
     mlr3471 NONE
     mlr3472 NONE
     mlr3473 2803189 .. 2803215 +  -5.7  -3.85835   GCGCATCAAAGCGAG        GCGCGTCCCACC GAAT GGATGG-CGCGC         TTTGGGTCTTTGTTT  61 301
     mlr3474 NONE
     mlr3476 2804720 .. 2804736 +  -7.9  -3.76492   CACATCTTGGCGTGC              GCCGGCA TCA TGCCGCC              TTTCCTCAAATTGCA  65 319
     mlr3479 NONE
     mlr3480 2807911 .. 2807964 +  -3.9  -2.53905   TGGGAATTGGAGAAA TGAAGAATTGAGGAACGCAGCGCCA GATA TGGCCAATTTTTCTTCAATTCTTCA GTTCCTCAATTCTCC  41 15
     mlr3482 NONE
     msr3483 NONE
     mlr3485 NONE
     mlr3486 2811549 .. 2811576 + -11.3  -3.05935   AAGACCAGAATTTCC        ATCCGGCCAGA ATTCCG TCTGGCCGGAA         TTCAGTCAGGAATGT  69 146
     mlr3487 NONE
     mlr3488 2813398 .. 2813425 +  -7.7  -4.54727   CGTATTAAATGCTTG        GGGTGGGGTAGA CGAAA TC-GCCCCGCCC        TTTTAGTTTGCACCG  78 56
     mlr3490 2814742 .. 2814760 + -13.1  -2.90194   TTCAGCAAGGCGTCT             CCGGCGG CGTGA CCGCCGG             TGTCGTTGACCAGCT  69 405
     mlr3495 2819047 .. 2819079 + -14.9  -5.08255   AGGACAAACCGACCG      TGCTCCCGCGGGA ATTCACC TTCCGCGGGAGCG      TTTTGTTTTCGAGAT 100 59
     mlr3497 NONE
     mlr3498 2821876 .. 2821910 +  -6.2  -3.61178   CGGCGGCGGCCCCGC     CCGGCGCGCAGTTCAC GCT GTGATGCGTTCGCCGG     TTTCGGCTGAATAGA  58 53
     mlr3504 2829354 .. 2829368 +  -2.8  -4.20918   GAGCGCCTCGACGCC               TGTCTC CTT GAGAAA               TTTCTTCGGCTTCAC  64 228
     mlr3506 NONE
     mlr3507 2831563 .. 2831585 +  -9.8  -2.83715   CTAGAACCGATCAGG           CCGGGTTTGG CCT CCAAGCCCGA           TCTCATCGTGCTCCA  61 37
     mlr3508 2832898 .. 2832915 +  -8.3  -3.29043   CATAGAAGCCGCCCG             CCGGCAG CCTA CAGCCGG              TTCTGGAGGAGCGTT  59 36
     mlr3510 2834213 .. 2834245 +  -2.7  -3.69902   TGATTGCAACCATTC     GGCG-GGC-TTCACA TTTTC TGAGAGCGCCTCGCC     TTTGCCGTGTTTGCT  51 38
     mlr3512 2836966 .. 2836976 +  -6.8  -2.62263   CGGTTCCAACACATG                 CCGA GGC TCGG                 TACTGTCACGCCCGT  50 69
     msr3514 2837649 .. 2837660 +  -7.2  -3.22774   GTTGTAGAGCGCGAT                CGGC ACCG GCCG                 TTCCTCGTGCATGTG  54 340
     mlr3516 2839388 .. 2839426 +  -5.4  -2.57344   GAAGCAGATCAGCGC CCGTTCGACGCGTGAGCGG ATTT CGGC-CA-GCGT-GAACGG  CTTCTGCACGACATC  46 47
     msr3518 2839969 .. 2839998 +  -7.7  -3.28712   AAGCCGACATAGTCG       GCGACCAGCGCCGT CTG GCGGCGCATG-CGC       TTGTCGAGCAGCACG  57 175
     mlr3522 NONE
     mlr3523 2843116 .. 2843126 +  -6.8  -3.69216   GAAGAAACGGCGTAA                 CGCA AAG TGCG                 TCTTTTACCTACCCA  63 77
     mlr3524 2844170 .. 2844187 +  -5.5  -2.80816   CCGTGCCCCAGATCT             TGATGCG CTGG CGCAGCA              TGTAATCGATCAGGA  47 304
     mlr3528 2846169 .. 2846188 +  -4.2  -3.18505   CCGCGCTTCAGCATC            GGC-CGGAA CAC TGCCGCGCC            ATTTCCTTTTTCCCC  47 61
     mlr3529 2847466 .. 2847502 +  -4.9  -2.57132   TATCGAGCCAAGCAC    CGCCATAGTCCCGGTCG CCA CGACCAGCAGCACGGCG    ATTGTGCCGACGACG  43 455
     mlr3533 NONE
     mlr3534 2851764 .. 2851782 + -14.6  -3.21924   GTCACCGATTCCAGA             TCGTCGGC GGT GCCGACGA             TGTTGTAGGCGATGA  83 341
     mlr3538 NONE
     mlr3539 2856007 .. 2856033 +    -2  -3.14132   ACGGTCGCGATATCC         GCAGCGTAGGCC TCT GGAAACCGCTGC         TTGATGGAAAGGGCA  42 341
     mlr3546 NONE
     mlr3548 NONE
     mlr3552 2864692 .. 2864724 +  -2.7  -2.78712   GTGCTCGACTACGAA     GC-GAGCACCG-GCC CGATA GGCATGATGCTCCGC     TGGTTCCATTACCCA  39 125
     mlr3554 NONE
     mlr3555 2866319 .. 2866346 + -10.6  -3.09516   AGAACCTTCGTAACC        CGCGCCACATCGG CCA CC-ATGTCGCGCG        TTCCATGATGAAACC  63 229
     mlr3557 2868030 .. 2868041 +  -7.2  -4.43309   CGGGGCAGCGAAACG                GCCG CAGG CGGC                 TTTTACTTCCACTTC  76 130
     mlr3565 2874758 .. 2874773 +  -2.5  -3.05384   CTGCCCCTCCGAGGC              GCGGT CAGATC ACTGC               TTCGATCAGGAACGG  41 53
     mlr3574 NONE
     mlr3575 2881291 .. 2881303 +  -3.3  -3.57561   GACGATATTTCACCG                CCGGG AGC CTTGG                TTTCAAGGGTTCCGC  49 61
     mlr3576 2882592 .. 2882608 +  -2.2  -2.50816   CGCCGCCTCGATAGC              CATCGC CGGCT GCAATG              ATTCGTCGATGAAGG  38 313
     mlr3577 2883864 .. 2883878 +  -4.2  -3.36273   CAAGCTGCTCGGCAT               GTTCGG CGG CTGAGC               TTGGTCTTGGCCGGG  49 13
     msr3579 2884580 .. 2884632 +  -4.8  -3.73072   TCATGGTGATGGCCG TGGGCATGGTCGTGCGCCGCTTCCTC GCC GAGCCAGCGGCGCAC-ATCG-GCGGA TTTGGTGGCGGGGTT  58 481
     msr3582 NONE
     mlr3583 2887961 .. 2887986 + -10.4  -3.01791   GAGCACCGCCCAAGG         GGCCGGCC AATTGCATAC GGCCGGCC          TCTTGGCGAAACGGT  64 42
     mlr3584 NONE
     mlr3587 2892065 .. 2892078 +  -5.2  -3.18264   TTGCGGTGCACTTGC               GGGC GCCTTA GCCC                TTGATGCCTGCCGAG  51 71
     mlr3601 NONE
     mlr3603 NONE
     mlr3604 2908467 .. 2908477 +  -8.2  -3.79747   GACCGCTTCGAGCAT                 GCGC TTG GCGC                 TTTCCTCGTCGGTGA  67 39
     mlr3606 2910550 .. 2910561 +  -3.6  -2.87274   TGACTCGGGGAGAAT                CTGC ATGC GCGG                 TCATTGCTTATGCGG  44 159
     mlr3608 2911221 .. 2911238 + -14.1  -3.57462   CATGCCCACCATGAT             GCCGGCG GCGA CGCCGGC              TTTGGCCGTCAGCTC  84 294
     mlr3617 2916710 .. 2916720 +  -6.8  -3.64703   CCGCGCAAGCGACGC                 GCTG CGC CAGC                 TTTGACTGCCCGCCA  63 10
     mlr3618 2917993 .. 2918009 +  -9.3  -2.54574   CTATCGGCAGCCAAA              GGCGCTG GTG CCGCGCC              CTGTTGCTTGGCGTC  55 514
     msr3620 NONE
     msr3621 2918882 .. 2918900 +  -4.5  -3.83026   CACCTATGCCGAGCA            CGCCG-CG TGAC TGACGGCG             TTTCGTCTGCGCCAA  59 16
     mlr3634 2932187 .. 2932207 +  -3.1  -2.95073   CGATCGCGGAGATAT            CGGCGCAGT ATG ACCGCATCG            CTTTGGTGTTCCAGG  42 70
     mlr3635 2933342 .. 2933365 +  -7.4  -3.14132   ACAAAGCGGACTTCG          CCCGCGAACGG AAT CC-TTCGCTGG          TTGGTCAACCGACGC  54 72
     mlr3636 2934594 .. 2934613 +   -15  -3.90922   GCCGACAAAGAGAAA            CGGCGCCA CAGG TGGCGCCG             TTCTTTCGAGGGGCT 100 110
     mlr3639 2939078 .. 2939118 +  -8.3   -4.4261   GCGGGCGGCACTACA GCGCCG-AGCGTCCCTTG GACGCG CAAAGGACGCTGTAGCGC  TTTTGATCTTGCGCA  78 57
     mlr3640 NONE
     mlr3641 NONE
     mlr3643 NONE
     mlr3644 NONE
     mlr3645 2944275 .. 2944289 +  -3.4  -4.26076   GCCGAAAATATCCAG               GAGGCC GAG GGTCGC               TTTTCCTCGCAATCA  64 323
     mlr3647 NONE
     mlr3649 2949167 .. 2949188 + -17.3  -5.47218   TAGAAGCCAAAAAAA           GAGGCCGGG AATT CCCGGCCTC            TTTTTTTGGCTGCGC 100 41
     msr3652 NONE
     msr3654 2950725 .. 2950749 +  -3.4    -3.052   GGATCGAACCGGTAG          CCCGCGCCAC GTATG GTGGTGATGG          TCTCTGTGTCGAGCT  43 130
     mlr3657 2952233 .. 2952243 +  -3.2  -2.77344   CCTGTAGGGGTCACA                 GGTT CAC AGCC                 GTTGTTCGCCGATCG  41 50
     mlr3659 2954384 .. 2954432 + -13.9  -4.64861   GCAGGCCGCGTTGAA GGGCTAGAGCAGTTGACCGTTTC ACT GAAACGGCGAACGGCTCTAACTC TTTGTTTTGACGCAA 100 19
     mlr3662 2956739 .. 2956769 + -22.8  -2.73875   GGTCGCGGTCGTAGC       TTCCTTCTCCCCGT GAA ACGGGGAGAAGGAA       TGATGTTACCCCCGC 100 27
     mlr3664 NONE
     mlr3665 NONE
     mlr3666 2961804 .. 2961819 +  -7.5  -2.78547   GACGAAGACGACGAG              CGCGG CATGCT CCGCG               TCCTTGCTGGCGTCG  51 367
     mlr3674 2968390 .. 2968400 +  -2.4  -2.97171   CTCGCATATGAGCCT                 CGCC CAT GACG                 TCATTTGATGCAATC  40 7
     mlr3676 NONE
     mlr3677 2971205 .. 2971216 +  -5.8  -3.87815   CCGCCGCACCGCCAA                TCCG CCGG CGGA                 TTTCTGACCATGGCC  61 7
     msr3678 2971516 .. 2971528 +  -5.5  -3.24924   AGCATACCCAGCCAA                TTGCG ATA CGCGA                TCTTCTCGATCAGCG  51 70
     mlr3684 2976483 .. 2976494 +    -3  -3.70751   TCCTTGGTGAAAGTG                GTAT AGAG ATAC                 TTCTTGCCGTTCTTG  54 170
     mlr3686 2979203 .. 2979249 +  -2.2  -3.64236   TCCGGGAGGCCAGCT TGTCACGGGCCGGTGCATCGGC AAGAC GGCGAAG-ACCGGCATG-GGCA TTTGGGGATTTGGGT  51 323
     mlr3690 2981195 .. 2981232 + -18.6  -2.71712   CGGCAAGCGCATAGA   CGATGGCCGCCGTACGT GCGCG ACGTATGGCGGCCA-CG   GTTTCACCCGAAGCG  87 425
     mlr3696 2983504 .. 2983514 +  -4.6  -3.34233   GCGTTTCCTGAACGA                 GGTC GTC GGCC                 TTGTCGGCATTCTGC  51 497
     mlr3700 2984859 .. 2984887 + -20.3  -4.56597   GGAAAGCAAACCAAA        GGCCGCCCGATGC GAT GTGTCGGGCGGCC        TTTTTGGCAACCGGA 100 61
     msr3702 2985370 .. 2985415 + -12.5  -4.07885   TCAAACGGTTTCCAG C-CACCGCCGGGCGGTATCCTT CAA AGGGAGACCGTCCGGCGGACCG TTTTAGGGGCAGGTC  91 82
     mlr3704 NONE
     msr3706 2986872 .. 2986884 +  -3.3  -3.66844   GCGCTGTTAACCGCT                TGCAG CGC CGGCA                TTATTCGCATGTCCC  52 68
     mlr3707 NONE
     mlr3708 2987641 .. 2987668 + -22.8  -4.13014   TAGTCGAAACTTCGA        TCCGGAGGCCGG TCCG CCGGCCTCCGGA         TTTTGCACGTATGGG 100 49
     mlr3714 2994603 .. 2994634 +  -2.2  -3.92746   CATGAATTCGAGCAG      GCGGAATTCAG-TCG GCC CGAGCCGGATCTCGC      TCTTTTTGCGATAGA  55 242
     mlr3726 3005239 .. 3005285 +  -7.2  -3.06796   TAGAGAGGTCATTCA GCCGGAAAGAAGGCCGG-GC-CG ACCA CGCGCACCGGCCG-CGTACCGGC TTCGATCGACTGCAA  54 416
     msr3733 3008219 .. 3008241 +  -3.3  -3.53811   CAACTGGTCTGATGC           GTCCCTTGC GGACA GCAATGGCC           TTTCGACGCACTCCA  49 175
     mlr3736 3010335 .. 3010348 +  -4.5   -4.2558   AGACAGCCTATTTGA               CCGTT GCTC GACGG                TTTTGATCCACACTC  67 88
     mlr3740 3012533 .. 3012547 +  -4.2  -3.92324   TGGCATTGTTCACTT               CAGCGT GAC ACACTG               TTTCGTGTTGAACAA  57 84
     mlr3741 3013623 .. 3013648 + -21.9  -4.72272   GCGACAAAACATCAA         GGCGGCGCCAG GATA CTGGCGCCGCC          TTTTTCGTACGCGGG 100 51
     mlr3749 3018499 .. 3018509 +  -2.4  -3.53811   GCCCCCGGCGAAACC                 GCGC AAA GCGA                 TTTCGCCGGACTGGC  47 104
     mlr3750 3019673 .. 3019692 + -12.1  -4.98531   TCTCGAGACCTGAAA            CGCCCGG CTTCGT CCGGGCG             TTTTTCATTTGCCGG 100 54
     mlr3752 3021806 .. 3021856 + -13.3  -3.04398   GAAAATTTCGCATCG CGTCGCGGCCAAAGCCTTGCATCG TCAC CGATGCGGGG-TATGGTCCCGGCG ATTTTCCCGAGGAAA  79 109
     mlr3753 NONE
     mlr3754 3024248 .. 3024267 + -12.1  -5.24796   CCGTCATCGTTCAAA            CCCGGGC CAATGC GCCCGGG             TTTTTGTTGTCTGCG 100 52
     mlr3755 3025155 .. 3025166 +  -4.4  -3.05384   AAAGTGTGAGCGGTT                TTCC GTTC GGAA                 TTGCGTCAAAACAAA  47 54
     mlr3756 3026337 .. 3026352 +  -6.8  -3.05384   CAGTGATCTATTTCA              G-CGGCC TGA GGCCGGC              TTCGATCGACGAGCG  54 338
     mlr3762 NONE
     mlr3763 NONE
     mlr3764 3029695 .. 3029711 + -13.7  -5.40072   TATGGAACAAAAAAA              GCCCGCT CGA AGCGGGC              TTTTTTTAAGCGCGA 100 48
     msr3768 NONE
     mlr3769 3033988 .. 3034005 +  -9.9  -2.93623   AGATTCGAAAAACTT             TGCCTCA CAAA TGAGGCA              TGATGTTTTCCGACG  62 40
     msr3770 3034748 .. 3034761 +  -3.1  -3.38036   GGTGGAATGGACGAC               TGATC GTTC GGTCA                TGTTGGTTTCCTTCA  47 505
     mlr3777 3037781 .. 3037799 +  -6.7  -2.87996   GAAACCGGGATTGCT            TCGGCCGG CCGG CCG-CCGA             TGATTGTCCCTTTCC  51 476
     mlr3780 3038558 .. 3038570 +  -7.7  -3.29144   CGACATCATGCGGAA                CGAGA AGA TCTCG                TTCTCCCACGGGTCG  57 323
     mlr3784 NONE
     mlr3785 NONE
     mlr3786 3044615 .. 3044638 +  -6.6  -3.63627   CGCTGCGGCGTCCAT          TCCAGCCATG CCTC CACGGCGGGA           TTTCGCGTGTCGAAG  59 352
     msr3794 3049840 .. 3049872 +    -2  -3.07816   GTCACCCTAGCCTTG     GC-GATG-TCGTCGAT GAA ATCGTCGAGCCTCAGC     TTGCGTCCGTCGGGC  42 241
     mlr3796 3051404 .. 3051415 +  -7.2  -2.66435   CGCCGGCACGCCACC                CCGG CTTC CCGG                 TCATCTGATCCGGAT  50 6
     mlr3797 NONE
     mlr3799 NONE
     mlr3801 NONE
     mlr3802 3054181 .. 3054196 +  -3.9  -2.79501   CCACCATTCGCGAAC              GGCTG GGTTTG CGGCC               TATCATCAACGTCTC  43 97
     mlr3804 3055587 .. 3055605 +  -6.6  -2.94993   CTTCGGCCTGAATCT             CGTGCCCG CGA TGTGCACG             TATCGTCTTGTGCCT  50 272
     msr3806 NONE
     mlr3807 NONE
     mlr3808 3057606 .. 3057635 +  -8.5  -2.90075   CGGTTTAGGCTGGAT       TGTGGCCGTCGGT TGCC GCCGATGCCCGCA        TATCCTTGCGGCCCC  59 33
     mlr3809 NONE
     mlr3811 3059341 .. 3059365 + -10.7  -3.17688   CGCATCGCCTTCCTG          GCAATTGGCCG AGG CGGCGAGTTGC          TTGATGCGGTCATTG  65 98
     msr3814 3060067 .. 3060091 + -12.8  -2.57963   CAGGGTTGAGCTTTC          GGTCGGAGGC TTTTC GCCTCCGCCC          CTTGATGCTTGTCGG  71 32
     mlr3815 NONE
     mlr3816 NONE
     mlr3817 3062473 .. 3062495 +  -3.3   -4.1891   CAGAGGCTAGATGAA          GGC-TGGGAC CATT GCCCCGCGCC           TTTGTATTCCAGCCA  60 31
     mlr3822 NONE
     mlr3823 3065901 .. 3065922 +  -8.7  -3.36327   GGCATTGGCAGAACT           GGTCAGGCG TTTT TGCCTGATC            TTCTCCATAAGATCG  64 76
     mlr3825 3068272 .. 3068284 +  -4.7  -3.32268   GGCGATGTCGGCGTC                CCGGC GCA GCAGG                TTCTCGACCTGGTTC  51 481
     mlr3829 3070031 .. 3070055 +   -20  -3.66654   GAGAACAATGCAAAA          GGCCGCCCGG TTGTT CCGGGCGGCC          TTTGCCGTTCAGATG 100 297
     mlr3838 3078864 .. 3078886 + -12.6  -3.61398   GGGGGTCCGGTCAGG           CCCGGCGGCG CTC CGCTTCCGGG           TTCTTGCGCACCGCG  81 155
     mlr3843 3082937 .. 3082959 +    -7  -3.14564   GCGGCACGACCAGGC          GGCGCGCCA CCATAT TGGC-CGCC           TTGGTGCCGAAGTCG  51 451
     mlr3845 3084459 .. 3084484 +    -9  -4.18506   GCTGGCGCAGGAACG         GGATCGGCAG CATGTT CTGCCCATCC          TTGTTTTCCAGCTCG  72 431
     mlr3847 3086175 .. 3086194 + -16.4  -3.12999   TGAGAAAACGATGAC            CGGGCGGC GCGA GCCGCCCG             TTCCATATCCAGTGA  88 38
     mlr3848 3087003 .. 3087038 + -12.1  -4.56914   AGGCTCGGCAGAGGT   CT-GCTCGCCTGACAAT CGAC ATTGTCAGGCG-GCGAG    TTTTAGTTTGGGTCC 100 50
     mlr3851 3088927 .. 3088968 +  -7.3  -2.62389   CAGCGCTATATCGTG GGGCAGGACGCGCCTTGA GCATCCA TCAAAGCGGG-CCTGCTC GTTATGCATCGCTTG  50 8
     mlr3852 3093012 .. 3093024 +  -4.8  -2.70932   GCTGAAGAAGTAGGC                TCGG TGGGT CCGA                TGGTTGCCGAAGGCC  44 28
     mlr3853 NONE
     mlr3855 3094252 .. 3094265 +  -3.7   -3.6215   GCAGTTCGTGCGGTT               TGCCG GTCC CGGCC                TTTCCGGTGGGTTCA  51 279
     mlr3857 3094978 .. 3094995 +  -9.8  -5.63517   TAAGTTCACGAAGAA             CCCGGC CCTCGC GCCGGG              TTTTTTGTTTAGGCA 100 54
     mlr3862 3098770 .. 3098787 +  -4.7  -4.07885   AGCACGCGGATATGC             AGCGGCT TCAG GGCCGCC              TTTTCAGCGGCACTC  64 209
     mlr3869 NONE
     mlr3870 NONE
     msr3871 3107450 .. 3107463 +  -8.1  -3.14132   GGCTCGGGCGGCAGG               TCGCC ACCG GGCGA                TTCCTGCACCAGCGA  55 504
     mlr3874 3111535 .. 3111548 +  -8.1  -3.19157   GCATGTGCTGACCGA               CCTCG GCGT CGAGG                TTGATGCCCTTGATC  57 328
     mlr3880 3119097 .. 3119124 +   -14  -4.71426   ACAAGGACAGGCAAA        GGCCCGCGATGC ATCT GCTACGCGGGCC         TTTTGTTGCTCGCGA 100 110
     mlr3881 3119816 .. 3119840 + -15.8  -2.62616   CAGACGCTGAGCTGT          GATCCTCGGG CTTGT CCCGAGGATC          TGCTGTCCGCCCTGG  84 71
     msr8645 3129398 .. 3129427 +  -2.8  -4.55287   GCCGAGTCGAAAGCG       GTGGGCTCCG AGAACCGGAG CGGAGCGTAC        TTTTGTGTACGTGAG  66 148
     mlr3893 3131281 .. 3131298 +  -2.6  -3.40611   TGATGGACGTGATCC             GCTCGC TTCACT GAGAGC              TGTTGTTCAAATCAG  46 12
     mlr3905 3137604 .. 3137625 +  -7.9  -3.18264   CTGGTGGTGAACTGC           GCTCGGCAGC AAA GCCGCCG-GC           TTGCTACATCAGGCC  59 43
     mlr3911 3140859 .. 3140883 + -11.4  -3.88498   GAAAAGCGATCCCGA          CTGCCCGCCT GTTCA AAGCGGGCAG          TTTGCTCTATGCCGC  81 71
     mlr3913 NONE
     mlr3914 3143054 .. 3143066 +  -4.7  -3.54424   GTTGATGCCGTGATG                CGCGC CAA GCGCC                TTTGCCCGCGTGAGC  53 442
     mlr3918 3144649 .. 3144667 +  -3.1  -3.12351   ACCGGCTGACCGACT             GGGAC CGATCGGGC GTCCC             TTGCCTCTCCGGACG  43 42
     mlr3919 NONE
     mlr3921 NONE
     mlr3923 3147103 .. 3147136 +  -3.8  -3.34013   TCCGCAGGTGTTCCT     GCTGACCATGGTCA TCTTCC TGGCCATCGTCGCC      TTCATTGCCGCCATC  49 219
     mlr3925 NONE
     mlr3926 3149281 .. 3149293 + -10.5  -2.56596   CGGTCGGAAGGCGAG                GCGGC GCG GCCGC                TCCCTTCCTAGCAGG  62 234
     mlr3928 3149777 .. 3149809 +  -9.8  -5.14563   AGGAAGGGACCACCT     GG-CGCCCACGGG TCCCCAAT CCCGCGGGCGTCC      TTTTTTGCTCACCAG 100 62
     mlr3932 3151983 .. 3152006 + -14.6  -3.22496   ACGCGCCATCGCCGG          GCGGCGATCT TGCG GGATCGCCGC           TACTTTTCTATCACT  86 92
     mlr3933 3154353 .. 3154363 +  -4.6  -3.14132   CTTTCGGCGTCCAGT                 GCCG AGG TGGC                 TTCGTCGAGCAGCAG  47 331
     msr3935 3156361 .. 3156377 + -13.7  -5.46657   GTCGCAGATCAAGAA              CCCGCCT TCG AGGCGGG              TTTTTTGTTGACCTC 100 56
     mlr3937 3157335 .. 3157345 +  -8.2  -3.31461   CGGCGAGTTCGAGCT                 GGCG CAA CGCC                 TTGTCGGCCTGCGTG  60 427
     mlr3941 NONE
     mlr3943 3159193 .. 3159212 +  -9.2  -4.70659   TTGCGAAACGCAAAG            GGCCTCGC TCAG GCGGGGTC             TTTTTGCGTGTGCCC  87 48
     mlr3948 NONE
     mlr3950 3161879 .. 3161892 +  -9.5  -3.30701   CATGCCGGTCTCAAT               GCCCG TCGT CGGGC                TTCGCTTTCCTGCGC  66 50
     mlr3956 3165455 .. 3165467 +  -4.7  -3.14132   CAATAGCGCTTTTCC                CGGCC GTG GACCG                TTGCTGCCAGCCGGA  47 49
     mlr3958 NONE
     mlr3960 NONE
     mlr3961 NONE
     mlr3962 NONE
     mlr3964 3169309 .. 3169326 + -14.1  -4.77438   TAGAATTCCGGCAAA             GGGCGGC TTCG GCCGCCC              TTTTTCATGCTGCGT 100 52
     mlr3966 3170710 .. 3170735 +  -6.7  -4.16842   GCGCTGCCAGAACCA         GGGCCCGCGCCG CAC CAGC-CGTGCCC         TTTCTTCCGGATGCC  68 394
     mlr3982 3186052 .. 3186073 +  -2.9  -4.55491   CGTCACTCCTTCTGG           TTTCCGGTC TGTC GTCAGGAAA            TTTTATCATTCCCTG  66 457
     mlr3986 3187019 .. 3187040 + -18.7  -3.07935   CGCCGCGCAAAAAAA           GGGCGCGGC AAAA GCCGCGCCC            TTAGCTCGGTGAAAT 100 54
     mlr3988 3189635 .. 3189670 + -13.4  -3.05384   AAAGTGTGAGCGGTT    TTCCC-GGGAAAAGCGC GTT GCGCTTTCCCTTGGGAA    TTGCGTCAAAACAAA  79 54
     mlr3990 3191094 .. 3191104 +  -2.4  -5.03314   GCACGCCTGGAGTCG                 CGGC TTC GCAG                 TTTTTTGGCGATGCC  77 170
     mlr3991 3193198 .. 3193231 +  -9.5  -3.01791   ACCTTGGCCGAACCG     CAGGCCATGGTCCAGC CGA GC-GTGCCATGGCCGG     TGTTGAGGAAGAGAT  59 133
     mlr4006 3204157 .. 3204169 +  -3.3  -2.70932   GAGCGAGCTGGACAA                CGCCA CCA TGTCG                TCCTTGCCGGCACGG  40 358
     mlr4014 3210885 .. 3210901 + -10.8  -3.14344   CGCACTTGTGGATCA              CCCGGC GCGAG GCCGGG              TTGATGACCCGGGTC  63 336
     mlr4020 3213535 .. 3213551 +    -5  -5.00616   TTCCCAATAAATGGT              TCGGGC ACGAA GCCCGC              TTTTTTGCACAGGGC  80 108
     mlr4024 3215145 .. 3215166 + -10.9  -2.87468   ATACGTCTCTCTCGG           GCAT-GCGGG TTG CCCGCGATGC           TATCCTCTCCTGGGC  68 40
     mlr4025 3215639 .. 3215656 +  -2.7  -4.03085   GAAAAACGCTTCAAC             TAG-CGCT TCT GGCGTCTA             TTTCGCTTTTTCTCA  56 65
     mlr4028 3218556 .. 3218578 +  -5.6  -3.91897   CCCGACACCTGAACG           TTGAACGAGG CCT TCTCGTTGAA           TTTGTAGGTGCCGCC  62 422
     mlr4033 3223911 .. 3223924 +  -2.3  -3.85698   AGCGCTCGTAGAGAA               TGCCG ACGT CTGCA                TTTGTCAGAGCGAGA  55 357
     mlr4044 NONE
     msr4045 3233146 .. 3233170 +    -7  -4.55128   CGCCCACCATTTTAG          CCCCGCTGCC TCAAC GGTGGCGGGC          TTTTCATTTGGCGGT  76 292
     mlr4046 3234323 .. 3234340 +  -2.7  -3.89501   TCTGACGGCAATTCA             TGCTTTT CGCC AAATGCA              TTTATCCGGGTCTTC  55 355
     mlr4051 3240521 .. 3240544 + -17.4  -2.71011   GCGCCCAGGCAACAA          CCCGCGCCTC TTTT GGGGCGCGGG           TCATTCGCCCGCACT  89 143
     mlr4057 3244898 .. 3244914 + -15.1   -4.2717   CATTTAAACAAAAAA              GCGGGGC AAG GCCCCGC              TTTTCATCAAGTCAT 100 34
     mlr4072 3254627 .. 3254642 + -11.8  -5.56673   GTTTCAATGAGAAAA              GGCCGG GCAA CCGGCC               TTTTTTATTATCCGT 100 50
     mlr4078 3261603 .. 3261616 +  -5.3  -3.96327   CGTTCCTATTTGTTT               TGTGT CATC ACACA                TTTCTCCTGGAGCCT  64 102
     mlr4079 NONE
     msr4080 3262718 .. 3262743 + -16.1  -4.62471   GCGATTTTCTGCAAA         GCCGCGCGTTC CTTC GGGCGCGCGGC          TTTTTCGCGCTTCAA 100 58
     mlr4084 NONE
     mlr4086 NONE
     mlr4087 3267601 .. 3267623 +  -6.9  -3.09671   CGCAGGCGGTGTGAA          CGCCACGCGC CGAA GC-CGAGGCG           TGTTGAGATTCAGGT  54 27
     mlr4089 3270323 .. 3270351 +  -4.5  -2.87344   CGGCAGAACAAGAAG        GGCTGATGCCG GGCGAAG CGGCATTGGGC        TCTGTCAGCCAGCTC  46 20
     mlr4090 3271425 .. 3271441 +  -3.6   -3.7732   GCGCCTTGTATTCCG              GTCCCT TGCGC AGGGTC              TTCTTGATGTCGCCC  54 373
     mlr4094 3276427 .. 3276447 +  -2.3  -4.39989   CCTTCGGCGAGGCAT            CGCCATCGG TTT CAGCGGGCG            TTTTACTGGTTTCGT  65 265
     mlr4097 NONE
     mlr4098 3279032 .. 3279048 +  -3.6  -5.00616   CAAAAGAGGACATAA              GTCACG GCAGA CGCGAC              TTTTTTAGGGACGAC  78 93
     mlr4100 3280911 .. 3280927 +  -2.2  -3.82665   CCGTGCCGGCCACCA              CCAAGC TTGCC GCTTGA              TTTCCTGATGTCATG  53 41
        purH 3282599 .. 3282611 +  -4.7  -2.57274   GCGTGAGGCATTTCC                GGCAC TGA GCGCC                CTCTTCCTTCTCCCC  43 18
     mlr4105 3289956 .. 3289982 + -11.5  -3.06302   GGTTTGGTCCGATGA         TCGGCAGGCGG CATGA CCGCATGCCGG         TTCAATGCCGCTCAT  69 100
     mlr4106 3290376 .. 3290427 +  -8.7  -3.14881   TCAAGACCGCGCCGC GATCGCC-GCGGCGGCACCGGCCAT CGTG GTGGC-GCTGACGCGGTTGGCGATC TTCATGGCGCGCTTG  60 63
     mlr4110 3292104 .. 3292123 + -12.8  -3.27382   CCGACACACTCGCAT            GGCGCCGC ATCC GCGGTGCC             TGTCTTATATTCACG  79 210
     mlr4111 3293177 .. 3293199 +  -7.6  -3.20367   TGAGCTTGACCGCTT           CGTCCTTGCC GGC GGCGCGGATG           TTGGTCAGCTTCTTG  59 262
     msr4113 3294960 .. 3294976 +  -2.3   -3.3761   TCATCAAATCTTAAG              CATCT GCGTGTG AGATG              ATTTTGTTAACCAAG  46 8
     mlr4114 3295448 .. 3295463 + -10.4  -2.72626   CGAAGAACTGCAGGC              CTGCCG ATGG CGGCAG               ATTCTGTCCCTGTTC  59 161
     mlr4117 3299040 .. 3299057 +  -8.4  -2.73741   TTTGGCGATACGTTG             CTCCGG CCCGAA CCGGAG              ATTGTCGTTATGCGT  58 43
     mlr4119 3300024 .. 3300036 +  -6.2  -2.71364   GCCCGACAGCGTGTG                CGGC ACGAA GCCG                TAATTGCCGGGGTAG  46 389
     msr4131 NONE
     mlr4132 NONE
     mlr4134 3306362 .. 3306374 +  -6.9  -4.19238   CCACAATTCTGCATT                GCTCG CAA CGGGC                TTTTGCCGTTAGAGC  71 90
     mlr4135 NONE
     mlr4137 NONE
     mlr4139 3309769 .. 3309781 +  -6.9  -4.27584   TTGCGAATTCGTTAC                GCGCG TCG CGTGC                TTTTGCATTGAGAAT  72 129
     mlr4143 3312149 .. 3312159 +  -2.4   -3.8512   CCCTAGGCCACACAG                 GCCG CCT CAGC                 TTCTTGTAATCCGTC  55 127
     mlr4150 3317575 .. 3317590 +  -3.2  -3.55071   TATTGGGAGCGTGAC              CATGAC CGAC GTCCTG               TTTCGCAACCTGTCG  49 27
     mlr4152 NONE
     mlr4153 3319906 .. 3319916 +  -4.6  -4.07568   TCTCCAGCGCTTGAT                 TGGC GGC GCCG                 TTTTCCGGCACGGCG  64 368
     mlr4157 3321834 .. 3321859 +  -6.1  -3.35046   TTTCGACCTTACCTT         TCCTCAT-GCGG ATC CCGCTGTGGGGG         TCTTTCAACAGATCC  56 202
     mlr4158 NONE
     msr4160 3323702 .. 3323729 +  -4.6  -3.68244   AGGCCGACAGCCTGT        GGGGCGCGGCGG ACGC CTTCCACGCCCA         TTTCGACTTCATGAT  56 292
     mlr4169 3327206 .. 3327233 +  -6.1  -3.30124   CGACAAGGCGACCTG        GGCCGGCGGCC CGGACA GGTCGACCGCC         TTGTGGCCAGTGGCG  53 253
     mlr4172 3329392 .. 3329413 +  -8.7  -3.21194   GTCGACCCTTGGCGC           GGTGCAGGA AGAT TCTTGCGCC            TTAGTGCCCTTTCTA  63 123
     mlr4184 3338202 .. 3338226 +  -8.6  -2.78547   AGGATTTCTTCGTCG          TTTAGGTCGC TTCTC GCGACCTCAA          TGCTTGATGCGGTCC  58 21
     msr8648 3342239 .. 3342257 +  -4.5  -2.70932   GGCGGGCGCCCCGCG            GCTGGCCG CTTG CGGTC-GC             TGGTTGCGGGAGAGC  42 54
     mlr4190 NONE
     mlr4191 NONE
     mlr4192 3346138 .. 3346184 +  -2.3  -2.60992   AGCGGCTGAACAAGG GAGTGATCGGCCAATGAGCGAAC CGC GCACGCT-GTTGGCC-ATCGATC ATGTTTCGAAGAATT  38 9
     mlr4193 NONE
     mlr4194 NONE
     mlr4195 NONE
     mlr4196 NONE
     mlr4197 3349659 .. 3349677 +  -2.3  -3.92522   CGATAATTCTACCCT            GCCG-GAC ACCT GACGCGGC             TTTCTGCGCTTCCGG  53 48
     mlr4198 3351432 .. 3351460 +  -3.2  -3.54459   CCTTGCCGGTCCGCT       GAT-G-CCAGTGGT CGA GCCGCTGGACGATC       TTTGCCGCCCCTTCG  49 150
     mlr4205 NONE
     mlr4206 NONE
     mlr4207 NONE
     mlr4209 3363971 .. 3363984 +  -2.3  -3.87748   ACTGGATACGCCAGA               GACGC TTCA GCATC                CTTTTTTGATTTTGT  53 152
     mlr4210 3364718 .. 3364729 +  -4.4  -3.59979   AGGCTTTTGGCGAAA                TACG GAAA CGTA                 TTTGACCTCAAGCCG  53 224
     msr4212 NONE
     mlr4213 3366255 .. 3366267 +  -3.3  -3.33162   TTTCGGCAGCACTTC                GGCAG TAA CTTCC                TTGTGCGATGGACTC  47 18
     mlr4214 3367700 .. 3367721 +  -4.3  -3.07622   ATACATCACCCCGCA           CAGGAGCTC CCAT GATCACCTG            TTACCTGAAATATGT  45 62
     mlr4215 3368352 .. 3368362 +  -6.8  -3.31144   CTCCATGGAACTGGA                 TGCC CCA GGCA                 TTGTCACCGTAGCGG  55 358
     mlr4224 NONE
     mlr4225 NONE
     msr4226 3376862 .. 3376876 +  -5.6  -3.37612   GAACTGGACGTTCAA               CAAGCC GGC GGCTAG               TTAATTCCGGTTGCC  53 7
     mlr4228 3377335 .. 3377372 +  -5.5  -2.52516   GGGCGGCCTGACGCC   TGCTCCGTGACG-GCG CTGACCC CGCACGGCGCGAAGCA   ATTCATCCTCGACAA  45 16
     mlr4229 3378060 .. 3378071 +  -4.4  -3.05384   AAGTGTGTAGCGGTT                TTCC GTTC GGAA                 TTGCGTCGCAACAAA  47 88
     mlr4231 3378532 .. 3378556 +  -7.1   -2.6155   TGATCGGCTGGTTCG          GCGCCGC GGCAAGCTAAG GCGGCGC          GTTGATCTTCGGCCC  50 9
     msr4233 3380080 .. 3380110 +  -8.2  -3.05844   AGGTGGAAGAAGATG      GCGCTGCCGCGCC CGCGGC GGCGCGGT-GCGA       TGTTCCAGTCGAGCA  57 213
     mlr4237 3381398 .. 3381416 +  -8.1  -3.60627   AACTAGATGGATGGA             GCGGTCT GGGCG GGACCGC             TTTCGGGTGCGATCC  62 106
     mlr4239 3382395 .. 3382407 +  -3.3   -4.2349   ATTGCCGGCGAGCCG                CATCG CCT CGAAG                TTTTCGGTCTCGACC  64 462
     mlr4251 3392556 .. 3392584 + -18.1  -3.28924   TCACCGCGCGGATGA        CGGCCTCGCGCTG CGG CAGCACGGGGCCG        TTCTCGGAAACGATC  93 355
     mlr4254 3394256 .. 3394275 + -12.1   -4.4078   GCCTGAAGCGACAAA            CGCCGGC CTGAGA GCCGGCG             TTTTCATTCGAGCAA  93 49
     mlr4269 3403618 .. 3403644 + -11.5  -2.52464   CCGGCAGCCCGCCAA         TGGGCAGCGCG CCGAA CGCGCTGCGCG         TGCCTTCGGCGAACA  61 295
     mlr4274 3409180 .. 3409193 +  -3.7  -4.77036   CGCGCACGGTGAAGA               TGGCG TGGC CGCCC                TTTTTGGTGATGCGC  78 138
     msr4285 3413462 .. 3413474 +  -7.7  -2.62515   TGCGCCGCTCTCTGG                GGCTT TCT AAGCC                TGATGTAACAGAGTT  53 5
     mlr4286 3414311 .. 3414325 + -12.8  -2.71074   TGCTCCGCCTGCTCC               CGCCGC CAG GCGGCG               ATCTTCTTGTGATTG  68 77
     mlr4290 3416607 .. 3416642 +  -2.7  -2.73364   AGTTAACCGTTTTGC   CGCTTTTCA-G-TCCTA GGAA TGGGATCATGAAACGCG    TCATTGCCATCGCCG  39 62
     mlr4292 3417967 .. 3417981 +  -8.5  -4.07885   TTTCCGGCGGCGCGT               CGGGG TCTGC CCCCG               TTTTCAGCCCAAATG  72 289
     mlr4309 3432365 .. 3432381 +  -7.9  -4.57073   GCGATCGCCAGGAAA              TCGCGCG CGC CGTGCGG              TTTTTCGCACAGATC  81 392
     mlr4313 3434095 .. 3434105 +  -8.2  -2.98823   ATGCTTGCACCAACC                 GGCG CAA CGCC                 TATGTCTAGGGGCCG  56 6
     mlr4314 3435242 .. 3435265 +  -4.6  -3.64703   AGATGAAATCTATCC          TTG-CAGCGCT GAT GGTGCTGGCAA          TTTCGGTGCCGGCGG  55 108
     msr4317 3436171 .. 3436212 +  -8.6  -3.04144   TAAGTCCGGCGTCTT CGCCGTGGCCAGTC-CGGCG TCTT CGCCGTGGCCAGTC-CGGCG TCTTCGCCGTGGCCA  60 38
        dapF NONE
     mlr4319 3438685 .. 3438706 +  -2.3  -3.85698   TGCGCTGAAGCCGGC           TGCC-GAACA GGT TGTTCCGGAA           TTTCTGAAGCGCGAG  53 160
     mlr4320 NONE
     mlr4321 NONE
     mlr4322 3441770 .. 3441789 +  -3.4   -2.8001   GTTTCCCAGCGATTC            GCGCCGGA CCGA TCCCACGC             TGTGCTGAACCTTCT  41 41
     mlr4323 3442615 .. 3442647 +    -7  -3.64487   ACATCGTCATTGCCA     AGTC-CGGTGGCC-TC CAT GATGGCCGCCGTGACC     TTCTTGGCGATGTCA  59 316
     msr4329 3444478 .. 3444528 + -14.6  -2.57013   TCCTTTAACCAACGT CCCGGCATGGATTCCTTGGGCTGC AGA GCAGCTCCAGGGGTCTGCGCCGCG TCGCTTCGCTTCGCC  78 214
     mlr4335 3450078 .. 3450105 + -12.7  -3.06302   CGCTACCACCCACCA        GGCCAGCACCT CGGCGA AGGTGCCGGCC         TTGCATCGGCGTACT  72 165
     mlr4337 3451672 .. 3451698 +  -9.4  -3.02204   TCAGGCATGAAAAAA         CCGACGTCAG CTTGCTT CTGACGCCGG         TCATTTAGGTTTTGG  64 464
     mlr4340 3452886 .. 3452926 +   -14  -3.28712   AGGCCGGGCGCGGCC GGAAGGCGCCG-GCATAGGC GTA GCCGA-GCACGGCGCCGTCC TTCTCCGCCACCAGA  78 485
     mlr4347 3458326 .. 3458340 +  -4.3  -4.56775   GCCGGCCGGAACCGC               TTTCC GTTAG GGAAA               TTTTTAGCAAAGACT  70 42
     mlr4348 3459457 .. 3459471 +  -3.5  -3.53012   TATGCTCATGCGATA               TGCGC CGTTT GTGCA               TTTGGAACCCCAAAA  49 448
     mlr4350 3459903 .. 3459914 +  -7.2  -3.56594   CACCGGCATCTTGCA                GCCG GGTC CGGC                 TTTCACCACATTTCG  60 77
     mlr4351 3460464 .. 3460481 +  -9.8  -3.13403   CCAGGTAGCGCTCTT             CCGGCG CTATGA CGCCGG              TGTTGATCACCCACA  60 147
     mlr4354 3461845 .. 3461879 + -14.4  -4.58395   AAACATCGTTTTGAA    GCGAAAGGGCCGGGC CGCAAA GCTCGGCCCTTT-GC     TTTTTCAGACCTGAC 100 44
     mlr4359 NONE
     mlr4361 NONE
     mlr4362 3466178 .. 3466205 +  -9.8  -3.14132   GGCGAAGAGATAGTC        GACCA-CCCGCGT GAC GCGCGGGCTGGCC        TTCATCGCCGCGGAG  60 63
     mlr4366 3470563 .. 3470580 + -14.1  -5.33405   TCAATGTTCGAGAAA             CCCGGCG GAGA CGCCGGG              TTTTTATTTGGTACC 100 71
     mlr4368 3471105 .. 3471153 +  -7.3  -5.17786   TTCCCAAAGATGCCC GGCGAGCGGCTACGCGCATTATT GAG AACGATGTGCGCAGGCGCTCGGA TTTTTAGTTTTCTTA  90 1
     mlr4369 3471635 .. 3471650 +  -4.6  -3.63991   CCCAGAATTGCCCGT              TGAGCG GTTA CGCGCA               TTATTGAGAGTGATG  56 3
     mlr4370 3472540 .. 3472558 + -13.1  -3.23572   TCCACCAACAAAAAA             GCCCGGC GCATG GCCGGGC             TCTTGTCGGATAAGT  79 358
     msr4373 3473875 .. 3473895 +  -3.1  -3.05844   AACACGCCCGCTTCG            CCCTGTCGG GCG CCGACGGCA            TCTTCCAGTGCACCA  43 142
     mlr4376 NONE
     mlr4377 3475558 .. 3475581 +  -3.8  -3.85817   CGGTCGCCAAGGCGG          CCG-CTGGCGA CAC TTGACAGTCGG          TTTCTGCAGCACCCT  57 51
     mlr4378 3476832 .. 3476862 + -12.4   -5.0925   AGATCCTGGAGGCCA       ACACCCGGCAGCGC AAT GCGCCCCCGGGTGC       TTTTTGGTTTTGGGC 100 187
     mlr4379 NONE
     mlr4380 NONE
     mlr4381 3479368 .. 3479399 + -18.8  -3.02263   CGCTTCATCGCATCG      ACAAAACGGCGGGC CAGT GCCCGCCGTTTTGC       TGTTCAGCCCCATCT 100 45
     mlr4383 3480830 .. 3480849 + -16.4  -4.24404   GTTTTCAGACGAAAA            CGGCGGGC CTGC GCCCGCCG             TTTTGCCGTTTCCGT 100 43
     mlr4389 3483867 .. 3483896 + -10.8  -2.59421   GAGTAAGGCGTCAGC       GCCTG-CGGACGT ACAGA ATGTCCGGCAGGC       CTTCCTCGTTGTTCG  62 35
     mlr4393 NONE
     mlr4394 3488769 .. 3488781 +  -7.7  -3.28924   AGGGTTTAGTGTGGC                GTGCA TAT TGCAC                TTGTGAACAACCCTG  59 32
     mlr4395 3489534 .. 3489545 +  -4.4  -3.14931   CTCCCAAAAGCGGCC                GTTC GGCC GAAC                 TTCGTCACGGCTGAA  47 73
     mlr4396 NONE
     mlr4398 3490869 .. 3490896 +  -8.4  -3.82084   GTCGGGCGCCGAGCC        GTGCACGG-GCTC GTA GAGCGCCTTGCGC        TTCTTGGTCTTGACG  69 372
     mlr4403 NONE
     mlr4404 3494094 .. 3494112 +  -2.3  -4.18018   GCAGCCGGTGGCGTA             GAAGGCG CCCGA CGCTGTC             TTTTCCGTGCCGCCG  58 228
     mlr4407 3496151 .. 3496168 +  -9.9  -3.02511   TCTTGCCGCTTGACA             TGCAACC AAAT GGTTGCA              TATTAAAGCCATGAG  64 84
     mlr4409 NONE
     mlr4414 3498630 .. 3498650 +  -8.1  -3.68222   GACCTCGAAATCGCT            GGGGTCGGC CGG GCCGTCGCC            TTCTTCCGGTTCGGC  63 375
     mlr4422 NONE
     msr4423 3504774 .. 3504790 + -10.9  -3.38951   CCAAGCTCAGCGACT              GGTAGCT GCC AGCTACC              TTCCTCTCTTCGTCA  73 21
     msr4424 3505400 .. 3505425 +  -6.1  -2.92038   GATCTCGTGGATCAG         CACATGGGTGAC GAT GTCGCCCA-GCG         TCTCCTCGTTTTCGG  51 204
     mlr4426 NONE
     mlr4427 NONE
     mlr4428 3512223 .. 3512236 +  -6.7  -3.96216   GCTCCAGCAGCTTGG               GATCG ACAT CGATC                TTCTTTCCGTCACGC  67 524
     mlr4436 3517970 .. 3517987 +  -8.3  -4.67038   CCGGCCTGTCGGCAA             GCCGAGG TTCG CCGCGGC              TTTTCGTTTTGAGAC  83 422
     mlr4438 NONE
     mlr4439 3520052 .. 3520065 +  -3.7  -3.40403   GAGGACACACCATCA               GGTCG TAAA CGCCC                TTGTCCTCGGCGACG  49 62
     mlr4445 3535268 .. 3535285 + -14.1  -2.53715   CCCGGCGGGACTGTT             CCGGCGC GCCG GCGCCGG              CTTCGTGATCATCCC  78 362
     mlr4446 3536401 .. 3536432 +  -3.6   -2.6155   CCCTATCGCCGTAGA      GCGCGACCGCCGG TGATCGC CCAG-GGTCACGC      CTTGATATTGCCAAG  42 48
     mlr4448 3538778 .. 3538790 +  -4.7  -2.52464   TTCGGCCACCAGGTG                CCGCC GAT GGCGA                TGCCTTCCGACACCA  43 435
     mlr4452 3541036 .. 3541050 +  -2.8  -3.40371   GGTTGAAGGCTGTGG               TGGC GGGATTG GCCA               TTCGTTCGTCGGCTA  47 60
     mlr4455 NONE
     mlr4456 3544403 .. 3544413 +  -2.4  -4.02817   GCAATCAACCGGAAC                 GGCG ATG CGAC                 TTCTTCTTGTCGAGG  56 131
     mlr4457 3545078 .. 3545098 +  -2.5  -2.63913   CAGCCTGCACGCACC            GCTTGCG CCATGAC CGGAAGC            TGGTCTCGCCTGCTG  38 13
     mlr4459 NONE
     mlr4460 NONE
     mlr4461 NONE
     mlr4463 3548536 .. 3548554 +    -3  -2.58272   GGCCCGGGGCGGCTG             CCGCATGA TCA TCCTGCTG             TGGATTCGTGGTGTG  40 18
     mlr4464 NONE
     mlr4467 3551727 .. 3551752 + -13.3  -2.53759   CGTGGCCCAATTCCG         TCGGCAGCGGT CTCG ACCGCTGTCGG          TGGGTTCGGCGTCTT  74 47
     mlr4469 3553876 .. 3553901 +  -6.1  -3.28712   ACACGCCCTGCCCGA         CCGCCTGGATGC CGA GCA-CCAGATGG         TTGTCGGCCCGCGCC  51 344
     mlr4475 3560585 .. 3560602 +  -7.7  -4.65838   ATCTGCATGACCCCG             GCGATCG CCGC TGATCGC              TTTTTGCCGTCTATC  85 249
     mlr4484 3569714 .. 3569748 +  -7.7   -3.5944   TTCTGCAGATCCTGA     CGCGGCACCAGCAGG TCTTC CTTGCGGGTGCCGGA     TTTGAGGATGTCCAT  63 317
     mlr4488 3574034 .. 3574061 +    -4  -4.55491   ACCCTAGGATCCATG        CCGTTACAGTGG TTGA CGACCGCAACGG         TTTTCTACTTGGGTG  68 258
         maf 3574696 .. 3574712 +  -2.1  -2.70932   CTGGCGGAACTGCGC              ACGCTGG GAG CCATCGA              TGGTTGAGGCAACGA  39 2
        aroE NONE
        coaE NONE
     mlr4495 3577029 .. 3577062 +  -4.3  -3.44051   CGCTGCCGGCACCGT     GGTGCGGGCGCGCAG GAAA CTGTGCACCAGCCGC      TTCTCCTCGTGCCAC  51 110
     mlr4508 NONE
     mlr4509 3586788 .. 3586799 +  -7.2  -3.85817   CCATGTGGCCAGATT                GCCG GGCC CGGC                 TTTGTCGGCGACAGT  66 458
     mlr4512 3587596 .. 3587616 +  -8.2  -2.71712   GTCTGTGAGGCGCTG            GGCGGCTG AGCGC CAGCCGGC            ATTTACCCCAGCAAC  54 17
     mlr4517 3591395 .. 3591444 + -15.8  -3.84451   CTTCCCTGACGCCGC GCGTGCCTGCCCCGGAACCGC TGACGAGGC GCGGTTTCGGGGCAGGC-TGA TTTCCCTTTGAGAGG 100 73
     mlr4518 NONE
     mlr4519 NONE
     msr4520 3593318 .. 3593330 +  -9.1   -3.1352   GTGAGGGGGCGCCAA                GGAGC TTC GCTCC                TGTATTGCCTTAGGG  60 37
     mlr4524 NONE
     mlr4525 3597911 .. 3597943 +  -7.6  -3.54741   TTGGCGCGCGTGGTG      CGGCGTGGTCCACG CGCGA TGCGGATGACGCCG      TTTCGACGCATGATG  60 267
     mlr4527 3600837 .. 3600850 +  -3.7  -3.05816   ATCCAACTGCCCTTC               GCGGC GATG GCGGC                TTGCCTGACCACTCG  45 55
     mlr4529 3601804 .. 3601831 + -18.4  -3.63895   CCGGTTGGTTCCAGC        AGCGCGGGGAGC TTTG GCTCCCCGCGCA         TTTCCCCTGGTTCCA 100 178
     mlr4536 3607830 .. 3607849 +  -5.6  -3.41738   GGCGGTGGAATGTAC            GAGCGCTT CCTT GAGCGCAC             TCTTCTGTTGGCCTC  53 147
     mlr4538 3610231 .. 3610275 +  -7.2  -3.90112   CGTCGGGCGTCGCCA GCGCCT-TGTCGAGCAGGTCGT CGA ACTCCTTGCT-GGCATAGGCGC TTTCGTTCCAGGCGG  64 391
     mlr4544 3614504 .. 3614517 +  -2.3  -3.01712   ATCAAAACCCGAAGC               GCGTC GCAT GACTC                TCTTCAAACACGACG  40 100
     mlr4546 NONE
     mlr4547 3616191 .. 3616205 +  -2.7  -3.05596   GCTCATGAGGATCGG               AGGCG CATGA CGCCG               TTCGGTGAGAGGCTG  41 33
     mlr4548 3616911 .. 3616922 +  -2.2   -4.3534   CAGTCATTTGAAGTC                TCCA TGGT TGGG                 TTTTCGTCGTTCACG  62 371
     msr4554 3620957 .. 3620977 + -10.4  -2.82742   GGGTGGCCGACCAGG           GCGCG-GGC CAGC GCCACGCGC            TGCTTCTGGCCGCCT  60 522
     msr8655 3625982 .. 3625996 +  -6.4  -3.92542   GTGGCTTTGGCCGCA               TTTCCG CGA CGGGAA               TTGTTTACACCTGGC  64 85
     mlr4561 3627363 .. 3627381 + -11.6  -3.06501   CTGATTTCGGCTCCA             GCCGACGG AAA CCGACGGC             TTCCATCAGCATCTC  69 58
     mlr4566 3630852 .. 3630872 +  -7.5   -4.4648   GTTTCGACAGCACCC            CGGTCATGT GGT GCTTGACCG            TTTTCTCCTGCAGCT  81 202
     mlr4570 NONE
     mlr4571 3634084 .. 3634095 +  -4.4  -3.17763   CCTCGGGCTTGCGCT                CAGA TCAA TCTG                 TTGATGAGGTGTCCA  49 47
     msr4573 3634313 .. 3634323 +  -5.4  -3.72027   AAACATCATGACAAT                 GGTA TTA TACC                 TTATTACTGCAGACT  58 30
     mlr4574 3634640 .. 3634680 +  -7.4  -2.55351   GAGCCGGCATAAGTC GCGACGGCGACCGCCGACA CTCC TGCCGACGATC-CCGCCGC  CTTCATGTGCGGAAG  50 29
     mlr4576 3636844 .. 3636867 + -10.4  -4.77567   CGAAGTCCACGCCGA          GCTTCTTGTT GCTG AACGAGAAGC           TTTTGTTATCGACGT  95 418
     mlr4581 3639486 .. 3639500 +  -4.2  -4.95876   GATCCTTGTGCTCTG               CCCG ATCTCGC CGGG               TTTTTGGTTATCCTT  79 159
     mlr4587 3642220 .. 3642230 +  -6.8  -3.54424   GCCGCTCCTGCAAAG                 GGAC GCC GTCC                 TTTGCCGGCCTGACC  60 2
     mlr4588 3643957 .. 3643978 +  -2.1  -3.60792   CCGAAGCCATCACGT           GTCTGAGGC GATA GCTCCAGCC            TTTGCGGCTTCGGCG  47 113
     mlr4593 NONE
     mlr4594 NONE
     mlr4595 NONE
     mlr4596 3650326 .. 3650353 +  -6.3  -3.28712   CTTCAGATAGGCCAT        GGC-ATCGCGCA TCGCC TGTGCGGTCGCC        TTGTCGGAGACGGCA  51 278
     mlr4601 3653079 .. 3653106 +  -2.6   -3.7347   CGGCAAAGATACCGC        CGC-GGCCGGC CTGCTGC GCCTGCCTGTG        TTCTTCGGTGTTGCG  53 172
     mlr4605 3654468 .. 3654479 +  -4.4  -3.92746   CACCGGGCAAGCAGG                CCTT CGAG AAGG                 TGTTTTTGAGCTGAG  59 0
     mlr4612 NONE
     mlr4613 3661979 .. 3661995 +    -5  -3.74693   TCCATCTCGGCGATT              GCCGCC TGCTT GACGGC              TTTCGTGCCGTCGGC  58 300
         rph 3668309 .. 3668328 +  -5.6  -4.46212   AGCCTGCAACAGATG            GCGGTGGC GTAA GCCATCGA             TTTTCTGGTGACCCC  72 14
     mlr4624 NONE
     mlr4626 NONE
     mlr4627 3670620 .. 3670649 +  -3.4  -4.07568   GTCTGCAGTCAGAAC       CGCTTGCGCAGC CCGACC GCCGAGCAGGTG        TTTTCAACGCGCCGG  58 62
     mlr4629 3671072 .. 3671092 +  -2.4  -4.54727   CGTTCATCGGATGTG            GCGGCACG CCTTC CCTGGCGC            TTTTCGTTTCAAGAC  67 187
     mlr4632 NONE
     mlr4633 3673042 .. 3673054 +  -3.3  -3.62046   CAGGTCGGCCGAGGT                CAGCA CGT TGCGG                TTCTTGAACAGGTCG  51 282
     mlr4635 NONE
     mlr4636 NONE
     mlr4637 3676580 .. 3676593 +  -2.3  -3.12378   AAGGAGTAGGGCAAT               CGAAG CAGG CTGCG                TTGCGTGCTATGATT  41 48
        mepA 3677821 .. 3677837 +  -4.3  -3.55815   ATTGCCGCTGCGCCA              CCGGTCG GCT CAATCGG              TTTAGCGAGCTGTTT  51 40
         glk NONE
     mlr4641 NONE
     mlr4642 3681835 .. 3681847 +  -3.3  -3.07487   GGCCTGAGCTGAAAC                GGCCA ATC TGCCC                ATTTTGCCAATCTGA  43 29
     mlr4643 3682765 .. 3682781 + -10.8  -5.27335   AAACCCAAAGAAAAA              GCCCGG TTCGT CCGGGC              TTTTTCTTTGCCGCC 100 296
     mlr4645 NONE
     mlr4646 3685740 .. 3685756 + -10.8  -4.91109   TCTAGAATCCAAAAA              GCCCGG TTCGT CCGGGC              TTTTTGTCGTCGAGG 100 80
     mlr4647 3686531 .. 3686582 + -14.4  -2.59447   GCACGCGCCATCTTC CGTCGATCAGTCCCGCTTTGGCGCC GCC GGCGCGGGTGCCGGATTG-TCGACG CTGTTCTCGTTCACC  78 44
     mlr4651 NONE
     mlr4653 NONE
     mlr4654 3692738 .. 3692769 +  -4.4  -3.57561   GACAATGTCGCCCAG      GCG-TCGGCCTCG TTCGGGT CGAGTTCGAACGC      TTTGGCGAATTCGGC  53 440
     msr4656 3694506 .. 3694525 + -10.6  -4.53303   TGTCTTTCATACCAG            CGCGCCGG CTTG CCGCCGCG             TTTTCTCTCGCCATC  89 186
     mlr4660 3695603 .. 3695614 +  -2.2  -3.27022   CGTGGCATAAAAGGC                CGTT CGCC AGCG                 TTAGTGTAGGATGAG  44 31
     mlr4661 3695998 .. 3696031 + -11.7  -3.40878   GCCGTTGCGGTCAAA     GCCGCCGATCTCCTCC CAG GGGGAGGATCGG-GGC     TCTTATTGCGGTCAT  76 65
     mlr4662 3698213 .. 3698225 +  -4.7   -3.4252   GCAAATGGCGGCGTC                CTGGG CTT CCCCG                TTCTACTGCGTCGCA  51 60
     mlr4664 3700890 .. 3700920 +  -4.7  -3.31365   CAAAAAGCTCATAGC       CGCACCGGTTC CCAGCGCTA GAACTGTTGCG       TATTATAATATAATC  49 183
     mlr4665 NONE
     mlr4666 3703999 .. 3704055 +  -5.3  -4.89852   GTAGCTGCAGATGCC CTTCGA-CTAAAGCGCGTCACATCGAA ACGGA TTC-ATGCGACGCGCTTTAGATCCTCG TTTTTATGCATGTCG  83 80
     mlr4668 3706962 .. 3706972 +  -2.4  -4.10925   AATGATAAGGAGGTT                 GGGC GAG GGCC                 TTTTCGCCGATCTCT  59 89
     mlr4669 NONE
     mlr4670 NONE
     mlr4671 NONE
     mlr4672 3709201 .. 3709243 +  -4.1  -3.25823   TGCCCGCGGCGCTAC TCCTGTTGAAG-GGCTCTGG CCCG CGAGAGCAACTCCAGCAGGG TTGGTCTCCAACGAA  47 51
     mlr4682 3716585 .. 3716607 + -14.8  -3.18086   GATCGAGTGTGACCG           AGCCTCGCCC TCC GGGCGAGGCC           TTCGGTATGTACTTT  86 47
     mlr4683 3719510 .. 3719523 +  -2.3  -4.39426   CCACCCTGCCAGACG               GACCG TCAA CGGTA                TTTTCTCCCGGTATC  62 95
     mlr4684 3720342 .. 3720359 +  -5.5  -2.58758   CTGGGCGATGTTGAC             GTCGAGA GCCT TCGCGAC              CTTCTCCAACGTTAT  46 167
     mlr4685 3720995 .. 3721030 +  -4.7  -3.44792   TTCTCCACTGCCACT    CGCCGC-AGTAGGCTT TGTGC AAGCGTTTTGGCGGCG    TTCTCGATTGCTGTT  51 61
     mlr4686 3721552 .. 3721562 +  -3.2  -3.55563   GTCGTGTGGTCCGAC                 GTCT GAG GGAC                 TTTCCGGACTGAAAT  49 50
     mlr4687 NONE
     mlr4688 3723241 .. 3723256 +  -4.6  -3.65827   TCTGGCGATGGATTT              TCGCGG ATTT TCGCGG               TTTGAATAGCGATTG  56 448
     mlr4691 3724441 .. 3724453 +  -4.7  -3.36785   CAAGATGATCTCGAA                CGCCG GCC CGCCG                TTGATTAGCCTGTCG  51 33
     mlr4692 3725074 .. 3725087 +  -2.4  -2.71731   CATATGGGGAATGAT               CGTT CGATAA AACG                TCATTAGACGCTCGC  39 155
     mlr4706 3736481 .. 3736491 +  -8.2  -5.61881   GGCCATTGAGGGTCC                 GGCC GGC GGCC                 TTTTTGTTTTTGCCG 100 32
     mlr4711 3741099 .. 3741142 + -14.6  -2.74514   CATTGGCGACGAAAT CGGCATTGAGGTTGCCGGCCA GTT TGGC-GGCAGCCTCCTTGTCG TCGTTGCCGGTTTCC  75 227
     mlr4713 NONE
     mlr4715 3745285 .. 3745309 + -12.1  -5.25803   TTCTGTCCAAACTTG          CCCCGTTTGCT TTT AGCTAGCGGGG          TTTTTTGTGAAAATT 100 136
     mlr4717 3746361 .. 3746392 + -11.5  -2.60763   ACTGGCGGCACCATA      GGCCCCGGCGC CAGGGTGAAT GCGCCGAGGCC       ATTGTGGCATGTACG  66 175
     mlr4720 NONE
     mlr4721 3748469 .. 3748481 +  -3.3  -2.52623   GATCCTCTCGGTAAA                CGACA CGT TGGCG                CTGTTGTCGGAGGAA  39 106
     mlr4722 NONE
     mlr4723 3749861 .. 3749873 +  -6.9  -2.78384   CCCGCTTCGCGGGAG                GGTCG CCT CGGCC                TGTGATGGCGCGACA  51 190
     msr4725 3751486 .. 3751502 +  -8.7  -3.53091   CATTCGCAAGAATAT              GCAGTGA CGC TCGCTGC              TTTCCAGACGGACCT  66 320
     msr4728 3752262 .. 3752277 +    -6   -2.8507   CTACTCTCGAAATGA              CCCGCC TACG GGCGAG               TGGTTCATTCCCTGG  49 351
     mlr4729 NONE
     mlr4731 3754097 .. 3754108 +  -7.2  -3.14931   AGTGGGCTACGCCCT                CGGC ACCA GCCG                 TTGCTAGGGCGTAGA  51 234
     msr4734 3756422 .. 3756455 +  -5.1  -3.28416   GGCGCCGCCAAAACG     CTGCACCTCGCGCAC GCCG GTCGGCGAGGTGACG      TTGATCTCGGTCATG  49 105
     mlr4737 NONE
     mlr4738 3759196 .. 3759208 +  -2.6  -3.05046   GTCCCAGATCGAGCT                GCCT GTTCA GGGC                GTTTTCGCAACATGG  41 48
     mlr4739 3761165 .. 3761188 +  -3.6  -3.85698   TTGACACAAGGTTTA          GCCGGCTTCC CAAA GGCTTCCGGC           TTTCTGCCACGGCAA  57 63
     mlr4740 3762719 .. 3762755 +  -7.1  -4.37886   CAATCGACATTCCGC    CGATGTCGCGGCGCGCT TCC AGTGCGGCGCATTGTCG    TTTTGTCCGACATAA  74 56
     mlr4741 NONE
     mlr4742 NONE
     mlr4743 NONE
     mlr4744 3766232 .. 3766248 +  -9.3  -3.53012   GGCGTTGTCACGCAA              CCGCCCG GCG CGGTCGG              TTTCGCGAAAGCCGA  69 70
     mlr4745 3767549 .. 3767567 +  -6.7  -3.01791   TAGACATGCAGGGCG            CCGG-AGC GGGC GCTGCCGG             TATTGGCGACCGAGT  50 154
     mlr4749 3768823 .. 3768858 + -14.8  -3.33696   AAGTGAGTAGCGGTT    TCCCC-GGGAAAAGCGC ATG GCGCTTTCCCTTGGGGA    TTGCTTCAAAACAAA  87 55
     mlr4758 NONE
     mlr4759 3781045 .. 3781066 + -17.3  -4.72497   GACGCCAGACAGAAA           CCCGCCGGA GCGA TCCGGCGGG            TTTTCTTCATGGCTC 100 51
     mlr4760 3781943 .. 3781957 + -12.8  -2.54325   CTGAAAGGCCTGATT               CGGGCG AAC CGCCCG               CTGTCTTTGCGCGCG  71 64
     mlr4761 3783016 .. 3783042 +  -4.9  -3.66803   ATCCTCGCGACCGTT         CGGCGGACGTG AGGTG CCGGACCGCCG         TTTGCGGTCTTGACG  56 68
     mlr4763 3784661 .. 3784705 + -15.9  -3.81557   AGGATCTCTACACAT CCTAGATCAGTTCACCGTTTC ACG GAAACGGCGAACTGATCTAAC TCTTTGTTTCGACGC 100 21
     mlr4770 NONE
     mlr4771 3794349 .. 3794403 + -12.7  -3.57792   GCCGGCGAAGTAAGA GCTCAGGCA-ACGGAGCCGGCCGGGC GCAT GCCTGGCCGGTTCCGGATACCCTGGC TTTCAGAATAAGTCC  81 28
     mlr4772 NONE
     mlr4774 NONE
     mlr4776 NONE
     mlr4777 NONE
     mlr4779 3799414 .. 3799430 +  -4.3  -2.94299   CGACATAATCCAGCG              CGTCGGC TTC GCTGACA              TACTTTGCCGTCTTG  44 524
     mlr4786 NONE
     mlr4788 NONE
     mlr4789 3810433 .. 3810449 +  -2.1  -3.92522   GAAATTCTACTCTGG              CGGCCAT CTG AAGGCGG              TTTCTGCGCTTCCCC  53 49
     mlr4790 3812138 .. 3812164 +  -8.7  -3.05384   GCGAATGATCGTCCA        GCGGTTGC-CGCC CAT GGCGCGC-GCCGC        TTCGATCAGGCCGGG  57 446
     mlr4795 NONE
     msr4796 3815641 .. 3815670 + -12.1  -4.30576   GCTGATCGCACATAG       GTGGATGCGGGCC TCGC GACCCGCATCCAA        TTTTCCTGCTAGCGC  93 26
     mlr4804 3822519 .. 3822545 +  -2.2  -3.34043   GCCTTGGAAATATTT        CCTC-TAGCGC AAACCA GCGCAGCGAGG         TTGTCCCGTGATCCC  46 156
     msr4805 3823141 .. 3823157 +  -7.3  -2.69468   TCGAACTCCTGACCC              CCAGATT CGT AGTCTGG              TGCTCTATCCAGCTG  50 419
     msr4809 NONE
        rnpA NONE
     mlr4812 3827578 .. 3827594 + -10.8  -5.27335   TCCTCTCTCGAAAAA              GCCCGG TTCGT CCGGGC              TTTTTCTTTGGGCGG 100 45
     mlr4813 3828388 .. 3828427 + -15.8  -4.65895   GAAGTCGTTTTCGGC  GAGGCCGGGGTCCTGT-AG TCC CTCGCAGGGCCCCGGTTTC  TTTTTGCGTACCGAC 100 130
     mlr4814 NONE
     mlr4815 3830048 .. 3830072 +  -4.2  -4.24342   GGCGGCTAGGCCTTT          GCCTCCAG CGCGATCAT CTGGTGGC          TTTCTTCCTCGGCGA  62 32
     mlr4818 NONE
     mlr4819 3833833 .. 3833854 + -11.5  -4.98531   TGACCGCGAAAAAAA           CTCCGGGCC GCAA GACCCGGAG            TTTTTCGTTTCCAAC 100 102
     mlr4825 3838326 .. 3838337 +  -5.8  -3.29947   GCCAATTCCCGCTAA                GACG CCGC CGTC                 TTAATCTGATGCATG  51 93
     mlr4826 3839582 .. 3839592 +  -2.4  -4.07568   GGTTGTCGAAGGCAA                 GCTG GAC CTGC                 TTTTCGAAGACAGGC  58 293
     mlr4831 3843071 .. 3843104 + -11.8  -3.59627   AAACAAAGACCTGAA     GCGCGTCGC-ATGAA TCCGT TTCAACGCGACGCGC     TTTGGACGCTTTGAT  77 77
     mlr4833 3844673 .. 3844685 +  -4.8  -3.01712   AGCAGCCCGATGCAA                TGGC GCTCG GCCA                TGTTCAGCCCGAGCC  46 430
     msr4835 NONE
     mlr4836 3846510 .. 3846524 +  -5.6  -2.82516   TCATGTCGATGCCCA               TGCGCG TGC CGCCCA               TATGATGGTGGCCAG  47 247
     mlr4841 3850248 .. 3850275 + -13.4  -3.61268   GTTGAGCCCGATCGA        CGGCG-CGCCGAC ATC GTCGGCGCCGCGG        TTTCCCGCTTCCATC  81 492
     mlr4843 3851827 .. 3851845 +  -7.3  -2.72344   GCGCACCTTCCGCCG             GCGCGTC AATCG GTCGCGC             TGGTTCAACATGGAG  51 57
     mlr4844 NONE
     mlr4846 3852949 .. 3852995 + -10.1  -3.35046   TCTCGCCGTGCTCGG CCTGCTGGCGC-TGATCCGCAC CGAG GAGCGCATCAAGCGCAAGAAGG TGTTTCGCCAGCTGC  69 374
     mlr4849 NONE
     mlr4851 3856781 .. 3856809 +  -4.6  -3.57144   GTGGCAGAGAAGCGG       GCGTCGAAATCGTC CGG GACGAT--CGCCGC       TTTCAGGATGGCGAC  55 483
     mlr4857 3860687 .. 3860705 +  -4.4  -3.64703   GCCACGTCGAGTTTC             CCGGGGTC CCT GGCCTCGA             TTTCGGTGCGAAGCA  53 131
     mlr4864 3864739 .. 3864764 + -11.1  -3.18728   GCCGCACAAACACCT         TCAGGGCCGCT GCAA GGCGACCCTGA          TTCAATGTTCGAACT  71 68
     mlr4867 3866540 .. 3866555 +  -4.6  -4.25283   CGGCTAAAGGAACCT              TGCTGG CGCG CCGGCG               TTTTCGTCAACGGAT  64 57
     mlr4869 3867759 .. 3867787 +  -7.4  -3.53012   CGTCGACGACAACGG       CAAGGCG-GCG-GC ATA GCGCGCTCGCCGTG       TTTGCGGCGGCCGCG  60 10
     mlr4870 NONE
     mlr4872 NONE
     mlr4873 3869666 .. 3869679 +  -3.1  -2.91395   TCACAAATCGTTGTC               G-CAGG CGG CCTGAC               ATTTATCCGCCAGGT  42 13
     mlr4874 3870611 .. 3870649 +  -2.9   -3.6959   TGGCCAGCAGCTTCA   TGAAGGTGGCGATCTCC TTGGC GGAGAGCGGCGCCAGCG   TTTCCCTGGTGATCT  54 83
     mlr4882 NONE
     mlr4884 3880592 .. 3880625 + -12.4  -2.56596   GGCACATAGGCGACA     CCGGCCT-TCGGCAC TTCAT GCGCCGGCAGGCCGG     TCAATTCCTGGCCGG  64 495
     mlr4895 NONE
     mlr4897 3891245 .. 3891257 +  -6.3   -3.3334   CTCAACCCAGATAAC                CTCAA GGA TTGAG                TTCTCCCGTGGCCTT  56 14
     mlr4898 NONE
     mlr4899 3892904 .. 3892922 + -10.2  -2.64155   AATGTCCATGCTGTA             GTCGGCGG CGA TCGCCGGC             TCCCTTTCGGAACGG  58 364
     mlr4903 3894584 .. 3894625 + -18.3  -3.84266   ACTTGACGCCATAAA TGTGAGGGTTTATCACGTT ACAT AACATGATGAACCCTCACA  TTTGGTGTGCGATAT 100 60
     mlr4905 3895087 .. 3895098 +  -2.2  -3.64103   GACAGGACGAATGAA                GCGCG CGA CG-GC                TTTCCCGTCTCAATG  51 27
     mlr4907 3897730 .. 3897748 +  -7.4  -4.13767   ACTCATGTGACGGAG             TTCGTTGC GGA GCACCGAA             TTTTGCGCTGCACAA  71 77
     mlr4910 3899207 .. 3899265 + -24.8  -2.71712   TAGAGCCATCCTCCC -GCCCGTGGCGCGC-GGTCCGCGGCATTG TACG CAATGCCG-GGACCTGCGCGCCGCGGGGA CTTTGCCGAACGAGG 100 38
     mlr4912 NONE
     mlr4913 NONE
     mlr4915 NONE
     mlr4917 3903236 .. 3903258 +  -8.4   -3.0263   GTCGAAGCGGGCGCC          GGCG-GCCG GGTTGG CGGCACGCC           TCTTGCCGCCCTGCT  56 111
     msr4930 3913604 .. 3913646 +  -3.3  -3.85698   CGGCCGCCAGGATGC CCGGCAG-C-TTGCGCTCGCC CAT GGCGAGCGCAATGACAAGCGA TTTCTCGCGCGACGG  56 173
     mlr4932 3915827 .. 3915877 +  -7.4  -3.08015   CATTGCGATGGATGG CGCCGTGCAGGCCCCAGGCCGTC GGGTCG GGCGCGTTGGGGCCCG-ACAGCG TGTTCGGATCGTTGG  55 498
     mlr4941 NONE
     mlr4942 3922993 .. 3923010 +  -9.1  -3.57263   GACCTGGATCGGCCG             GTCGCCG CTGT TGGCGAC              TTTCAGGGTGACGGT  68 298
     mlr4951 NONE
     mlr4953 3926864 .. 3926880 +  -7.9  -3.66356   GATTAACGTCTGCCG              GGGCGGT TTG AGCGCCC              TTTGGCATTGCGCGT  66 86
     mlr4954 3927913 .. 3927938 + -11.7   -3.7108   TTAGCCGCCGTTCGG         ACGGCACCGGC TTTG GCCGGCGCCGG          TTTGCGTGTGGCGGT  77 200
     mlr4960 3933416 .. 3933428 +  -2.6  -2.78384   ATAGTGGATATGCCC                CGTC ACCTC GGCG                TATCCTCAAACCAGC  39 432
     mlr4962 3934803 .. 3934822 + -16.4  -3.54771   GCGAAGAAGATCAGC            GGGGCGGC ATCT GCCGCCCC             TTCTCATGTTCTCAA  90 437
     mlr4966 3939087 .. 3939116 +  -4.1  -2.62616   AACCCTTCGAGGATC       GTCAGTCTGCCGG AAGG CCGGCCCGCTAAC        TGCTGTCAGGCATGA  42 97
     mlr4967 NONE
     mlr4968 3941748 .. 3941758 +  -8.2  -3.75897   GCTGCCGCACGAAAA                 GCGC GTA GCGC                 TTTCCCTTGGGAATT  66 54
     mlr4984 3954303 .. 3954336 + -14.6  -3.02511   TCGCTGCGGAAATTG     CGGATGGCCTGGCGC AGCTC GCACCAGGCCA-CCG     TGTTCACCGCCTCCG  79 158
     mlr4987 3956029 .. 3956045 +  -9.4  -2.73364   CGACCGAGGCCGCCT              CGACGC TCGCC GCGTCG              TAGTTGGGCTGAACG  56 412
     mlr4998 NONE
     mlr4999 NONE
     mlr5000 3966286 .. 3966302 +  -4.3  -4.14392   TTTCCGGCTCGCCGG              CGGCATG GCG CCTGTCG              TTTTCCGCCTTCAGC  62 118
     mlr5008 NONE
     mlr5010 NONE
     mlr5011 NONE
     mlr5013 NONE
     mlr5014 NONE
     mlr5015 NONE
     mlr5016 NONE
        hisE NONE
     mlr5019 3976305 .. 3976347 + -11.8  -2.57468   TTTAGGGCAATTCCA GGAAATGTGGCGGCCCTGCC ACC GGCAGGCCCGCCACCTCGAC GTTCATGTCATCGGC  69 36
     msr5028 3981242 .. 3981263 +  -3.7  -3.13403   GCAATTGATTCCGTG           GCAATT-CCG GCG CGGCGGTTGC           TGTTCGTAACCGCGC  45 59
     mlr5029 3981991 .. 3982024 + -22.7  -2.72379   TTAGGCCTTTTATTC     GACCATTCGAAACCG GTTC CGGTTTCGAATGGTC      TGGTTCACCACTTCA 100 37
     mlr5032 3983872 .. 3983886 +  -5.6  -5.00616   GATCTTGCCTTAAAA               ACTGGC TCG GCCAGA               TTTTTTCGAGACCCG  83 50
     mlr5033 3985748 .. 3985760 +  -3.3  -4.65916   TTCCAGGCGGTGATG                TAGCC CTC GGCGA                TTTTGTTGAGGTCGG  72 389
     mlr5036 3987390 .. 3987402 +  -3.3  -3.31144   GAACACCGCGCTGAG                GGTTG CGC CGGCC                TTATAGCACTGCGCC  45 197
     msr5037 3988066 .. 3988087 +  -2.8  -3.12999   GATGCTCTCCAATGT           CCGCGCCG TTACCC CGGCACGC            TTGCCTATGGCCTCG  43 247
     mlr5039 NONE
     mlr5040 NONE
     mlr5041 NONE
     mlr5042 3992814 .. 3992824 +  -6.8  -4.36914   CATGATCGCCCAAAG                 CCGA GAT TCGG                 TTTTGTCGGGCAAAC  74 43
     mlr5043 NONE
     mlr5044 3995718 .. 3995750 +  -2.5  -3.14344   AAAGCGCGATCCGGT      GTGGAAGGGAAAGTG AGC CGCCTTACCCTCCCC      TTGATGGGGAGGGTC  41 10
     mlr5045 3996813 .. 3996833 +    -9  -3.53012   GCGGTTTCCGTCTCA           CGACGG-GC CACC GCACCGTCG            TTTCACGCCACCGAG  66 41
     mlr5051 4003336 .. 4003357 +  -2.9  -3.04792   CCCCTCGAAATGCCG           CGCTGCC CGGCGGAT GACAGCG            TCTTCGGCCTCATAG  43 485
     mlr5063 NONE
     mlr5064 4012150 .. 4012168 +    -6  -3.68988   GTCATTTCAAACCCT             TGTCCG GTTTTGG CGGACA             TTGTCTTGAATCGCC  61 40
     mlr5066 4012764 .. 4012793 + -14.3  -5.58179   GCCCGATCGTGAAAA       AAAACGGCGTCGC GTGA GCGGCGCCGTTTC        TTTTTTGTTCTAGTC 100 54
     mlr5068 4013763 .. 4013778 + -10.4  -3.34062   AGATGGGCGATGACT              TCGCGC GCCT GCGCGA               TCTTCTGCTTCAGTT  67 192
     mlr5070 NONE
     mlr5071 4015923 .. 4015942 +  -5.6   -3.5936   GGTGGCCTCGATGCT            GGGCATGG AGAT CTAGGCCC             TTTGGACAGTTTCGA  55 10
        trpA NONE
     mlr5075 4017901 .. 4017927 +  -2.8  -3.57144   GCCATTCCGGATTGA         TTCTGGTGCTCG GGC CATGCGCCGGGA         TTTAGCCATGACAAC  49 111
     mlr5076 NONE
     mlr5077 4020081 .. 4020091 +  -3.2  -3.62046   ACGCCAGCACGGCTG                 GATC CGG GGTC                 TTCTTCAGAGACTCC  51 396
     mlr5096 4040604 .. 4040623 + -11.4  -5.26119   CTCGGCACCATTGAA            GGCCCGGT TTCG ATCGGGCC             TTTTCTTTTTCGCGC 100 52
     mlr5097 4041079 .. 4041112 +  -8.1  -4.17425   AAGAAGCTGCGCGGC     CGCGTCGGC-GACG ACTGATC CGTCAGCCGGAGCG     TTTTCGGGTCGTTGT  74 8
     mlr5099 NONE
     msr8664 4042236 .. 4042267 +  -5.7  -3.49482   GCGCCGGAACTTCCT      CCACCGCGGGTGC GGCAAA GCTCTCCTGGTGG       TATTTCGTCATGTCG  55 298
     msr5103 4044795 .. 4044810 +    -9  -4.19624   AGCAGGTTCTAAAAT              CGAACC GAAC GGTTCG               TTTCTGTTGACGGTG  78 46
     msr5104 4045325 .. 4045343 +  -2.2  -3.57561   AATGGCGGGCTTTTC             GCCCGCCG CTC TGGCCGAC             TTTGACAAATTCAGG  47 56
     msr5105 4045561 .. 4045575 +  -7.1  -2.57931   CGATCGCAACCTCTT               CGGCA GGTGA TGCCG               CTTCTCGGGAATGGC  50 16
     msr8665 4045918 .. 4045938 + -19.7  -5.42259   TTTTCCAAAAAAAGA            GCGGCGGGC CTG GCCCGCCGC            TTTTTTTCGCCCTGA 100 54
     mlr5115 4053906 .. 4053956 +  -3.9  -3.55761   TCCGGGGCTCGGTCG CCGGG-GCGCCGG-CCTAGGATC TGACCTC GATCAAGGGTCCGGTGCGCCCTG TTTGCGCCCTGCGTA  51 9
     mlr5133 NONE
     mlr5134 NONE
     mlr5135 NONE
     mlr5136 4075961 .. 4076001 +  -3.9  -4.43477   TTGGCGGATGGAAAG GCCGTCGCGGCGC-GATTG CTCGA CGACCAGCGCC-TGCCGGC TTTTCATTCCCTCGC  69 309
     mlr5140 NONE
     mlr5142 4081700 .. 4081710 +  -2.4  -3.14564   AAGTTGACAGGGGAA                 CGAC ATG GCCG                 TTGCTGACGACATCG  41 99
     mlr5144 NONE
     mlr5146 4083914 .. 4083941 +  -7.7  -3.01712   ACCGACGAAAGGTTT        GCCGGCGAGATC TTCCT GATCGC-CCGGC        TGTTCGCCGACGAAG  54 470
     mlr5151 4087734 .. 4087762 +  -5.2  -2.74263   CTGTGCACGCGCGGC       CCGTGTCGCCGGC TCGC GCAGGCCA-ACGG        CTTTCGCGGTGAGAT  44 152
     mlr5153 4088982 .. 4089000 +  -2.2  -4.28994   CTTGCCGTCGGCGAG             CTTCCAGC CAT GCAGGGCG             TTTTCCTGCATCGTG  63 430
     mlr5157 4093106 .. 4093129 +  -5.2  -4.25681   GATCAGCGAGGACCA          GCGTCCCGGCG TCA TGCCGA-ACGC          TTTCTTGAATTGCCT  68 68
     mlr5159 4094395 .. 4094424 +  -2.1  -3.87364   CCGCATGCAGGCATA       GCGTGGGAGGCTTG GAC TAAGCCTGGCA-GC       TTCTATTGTTGTGCC  53 25
     mlr5160 4095494 .. 4095510 +  -7.2    -3.695   GATTTGCCCCCGATC              GGTGGC ATAAC GCCGCC              TTTAAACTGTTTAGG  63 39
     mlr5161 NONE
     mlr5162 4097563 .. 4097578 +  -2.6  -4.15044   AGGCTCGCGGCTGAC              T-TGGCA GTT TGCCACA              TTTATTAACGCCGGC  59 27
     mlr5164 4098322 .. 4098339 +  -8.3  -3.15861   GCGCCGAACACACCG             GCCAGGC AGCT GCCGGGC              TTGATCGAAATGGTC  57 303
     mlr5166 4100213 .. 4100245 + -17.7  -4.62783   CCATCGCATTCGTTC      AAAAGACCCCGGGCG ACA CGCCCGGGGTCTCTC      TTTTTCAGGTCCGTG 100 48
     mlr5173 NONE
     mlr5174 4106708 .. 4106718 +  -3.2   -4.2558   GTCCGACGGCATCGA                 TTCC AGC GGAG                 TTTTCGTGGCCAGTC  64 45
     mlr5175 NONE
     mlr5176 4112852 .. 4112862 +  -2.4  -3.34192   ATTAGCTCCGTGATT                 TCGC AGG GCGC                 TTAATTCCCGACGTT  46 11
     mlr5177 4114029 .. 4114055 +  -4.3   -3.6944   GCTAGATCCGCGTTC        TGATGACGGCGG AACG CCGCCG-CTCCA         TGTTTGTCTTCCCAG  54 77
     mlr5181 NONE
     mlr5183 NONE
     mlr5184 4118784 .. 4118817 + -15.3  -4.56597   CCATAGGCGGAAATA     GCAAAGAGCCCGGCC CAGG GGCCGGGCTCTTTCA      TTTTTGACGCAAGCC 100 46
     mlr5192 4127754 .. 4127776 +   -15  -2.80291   TTCCTGCGCTTCCCC           GTTCTACTGC GTC GCAGTAGAAC           TGTGCTCACGTACTT  83 82
     msr5194 4129743 .. 4129755 + -10.5  -3.14132   AGAATTGCGACTGGC                CGCCG GGG CGGCG                TTGATGAACGACAAG  63 364
     mlr5196 4131911 .. 4131948 + -10.4  -3.14132   CCATCAGCGCGATGT   TGGCGCCGCGCTGGCC GCCAAA GGCAAGCATGGCGCCC    TTCATGGCGGCGGCC  63 392
     mlr5205 NONE
     mlr5206 NONE
     mlr5207 4139333 .. 4139366 +  -6.1  -4.51378   CTTGCGTCATCGAAA     TCACCGTCGA-TTGAA GGC TTCAGCTCGGCGTTGA     TTTTCTCGTCTGCAT  74 12
     mlr5208 4140717 .. 4140754 +  -2.4  -4.07885   CTGTAATAGCAGCCG   TCGGCGAGTTCGGCGG CCGGAA CCACCGCTTGCGCCGG    TTTTACCGACAGGTG  58 449
     mlr5215 4146973 .. 4146993 +    -9   -2.7535   CCGCCTGCACTAACG           GCGCGGTGT TCCA AC-CCGCGC            TGATCTCTTCGCCGG  58 135
     mlr5216 NONE
     mlr5217 4150003 .. 4150023 +  -2.3  -3.00239   GCGCGCTGACAAGCC            GAAGCCGGC CTG GCCGGCCAA            ATTTGGTATTTCCGT  40 32
     mlr5218 4151316 .. 4151352 +  -9.4  -3.15861   CACACCAATGAAGGT   TCCCCAGCG-CGCTCGA TCGA TCGGGCGGCGATGAGGA    TTCGTGCGCCTGCTG  64 76
     mlr5219 NONE
     mlr5220 NONE
     mlr5222 NONE
     mlr5223 4155690 .. 4155723 +   -21  -2.76453   ACTGATCAGCCAATG     CCGGGCGCCACGGA CAGGTT TCCGCGGCGCCCGG      TCCTTACGGTTCTCG 100 36
     mlr5224 NONE
     mlr5225 4157817 .. 4157832 +  -5.4  -2.92613   TGGCGAAAATCCGCC              GCTTCA CGCC TGGAGC               TGATTTCCCATCGGC  48 7
     mlr5227 4158493 .. 4158509 +  -3.5  -3.08966   CCGATTGAAATCCGC              GCGGGCG GCT CCCCCAC              TTACGTGCAATTTAC  43 60
     mlr5228 4159178 .. 4159216 +  -7.4  -2.87211   GCCGCCGTTCCTCGT  GCCGTCCATTCCGGGGA CTGCCT TCTCCGGCA-GAACGGC   TCTCTGCGCCCCACT  53 144
     mlr5236 NONE
     mlr5237 4167366 .. 4167376 +  -8.2  -3.72576   ATTGCCGGAATCATC                 CGGC GGC GCCG                 TTTGGTCCAAGCCCG  66 96
     msr5239 4168664 .. 4168685 +  -3.7  -3.72893   GTGGTTGCAAGCGCC           ACCTTGTTT AGCT GAACAAGGC            TTTCGTCAAGCACTG  54 11
     mlr5245 NONE
     mlr5246 NONE
     mlr5247 4178396 .. 4178410 +  -3.5  -2.71712   GGCTTCTATCGCGAA               TGGCT GGGCA AGCCG               CTTTAGCGAACCGCG  41 5
     mlr5248 4179582 .. 4179607 +  -8.9  -3.27923   CCTGTTTGCGGATAT         GCCGGCCGG TTTGCGGC CCGGCCGAC          TTGCTGGTCTTGGGC  63 300
     mlr5249 4181311 .. 4181328 +  -8.4  -4.39696   TGATCTTGATCACGT             CACCGG GCAGCA CCGGTG              TTTCTTCCTTTGCCG  80 380
     mlr5253 4184402 .. 4184420 +  -3.7  -3.31144   CAATCCGTCGATCGA             CCGGGCG ATCAG CGACTGG             TTCTGCCAGTCGAGC  49 260
     mlr5260 NONE
     mlr5261 4192932 .. 4192950 +  -5.3  -2.89564   AGCCGAACTGGCCCC            CGATCGGA CTGG TCCGA-CG             TCTCTCCCGTCAAAA  48 185
     mlr5262 4193571 .. 4193606 +  -3.2  -2.91689   GAAGCGGTTCAAACG    TCGACTTTGGGTTGGG GACG CACAGCACAAAGGTGA     GTTTGGTATGAATTT  42 137
     mlr5264 NONE
     mlr5265 NONE
     mlr5266 NONE
     mlr5267 4197840 .. 4197850 +  -4.6  -3.01924   TGATCCGCCACAGAG                 CGCT TGA GGCG                 TCTTCGACGCGGCTC  47 19
     mlr5268 4199020 .. 4199038 +  -8.8  -4.13282   AAGGCAGCCGATCAG             GCCGGG CGCTTGA CCCGGC             TTTTCAGCGTCTCGT  78 53
     mlr5271 NONE
     mlr5272 NONE
     mlr5273 NONE
     mlr5274 4205918 .. 4205929 +  -4.4  -2.75844   GGACTGAAGTCGATC                TCCT CAGA AGGA                 ATTTGCGATGAAGAA  44 81
     mlr5275 4206963 .. 4206997 + -12.2  -2.71731   CTGCAAGCCCAAGCG     TGATCCCGAAAAGTGG CTC CCGGTTTGCGGGATCA     TGCTTAAAAACTGAG  70 155
     mlr5276 4209664 .. 4209688 +  -4.2  -3.15999   GCGGGATACGAACTC          GGTGAAGAGC CGCAC GCGCTTCGTC          TTGCGTGTCTCGCCC  45 184
     mlr5278 NONE
     mlr5280 NONE
     mlr5281 NONE
     mlr5282 4213504 .. 4213516 +  -9.1  -2.62184   GAAAATCGCCCCATT                GTGCG CCG CGCAC                TCGTCTAAAGCCCAA  57 55
     mlr5283 4214260 .. 4214276 +    -5   -3.6608   GAGGCGACCCTGCTT              GCCGCC AGGAC GTCGGC              TTTGGATGAGCTCGT  56 104
     msr5287 4218326 .. 4218342 +  -4.3  -3.53444   TGCACAATTCCCAAC              GGAACCG CTA TGGCTCC              TTTCAGGGAAAATCG  51 343
     mlr5305 4232105 .. 4232126 +  -2.9  -2.62184   TTTGAGCCGGCGCCG           GTTG-CACGG TGG CCGTGACCGC           TGATATGCGGACGCG  40 36
     mlr5306 4234604 .. 4234622 +  -5.3  -2.80816   GCCGCGCGGCACCTA            GC-GCTTG CCCT CAAGCGGC             TGTAATCCATGGCCA  47 25
     mlr5307 NONE
     mlr5308 4236616 .. 4236630 +  -4.2  -4.42788   AACTTCTACTCTGGC               GGCCAT CTG ATGGCG               TTTTCTGCGCTTCCC  68 51
     mlr5309 4238337 .. 4238350 +  -6.7  -3.85092   CGGTCGACCCGGAAA               TCCTC GATC GAGGA                TTTGATCTCGATGAT  64 331
     mlr5313 4241444 .. 4241475 + -15.3  -5.09426   AACGGACGTCCCAAA      CAGAAAACCGGGC AATTCG GCCCGGTTTTTTG       TTTTTTGCGATTAAG 100 111
     mlr5325 NONE
     mlr5326 4255061 .. 4255073 +  -6.2  -3.89215   CGACGGGGAGATTTG                GGCG AGAAA CGCC                TTTGGATTTCTCGCC  64 49
     mlr5327 4256123 .. 4256143 + -12.5   -2.6155   GGCCACGGAAAACAG            CGGCAGGTC GTC GACCAGCCG            GTTGGTCTTGCCGGA  64 176
     mlr5329 NONE
     mlr5331 4262937 .. 4262978 +  -9.6  -3.53012   ATCGGTGACGCCGGC TTCGCTGCGGCGCGC-GGC TTCGGCC GCCAGCGCG-CGCA-CGAA TTTCGAGGCAAGGCC  65 502
     mlr5337 4265823 .. 4265836 +  -9.5  -3.09327   ATCTCGGGGAGCGTC               CCGCC TGTC GGCGG                TGTTCGCTGACCTGG  64 79
     mlr5338 4266874 .. 4266904 + -13.3   -2.5511   GCGCATAGAGCACGT      CGGC-GCCGGCCTT CTCG AAGGCCTGCAGCCG       CTTGATGGTGTCGTC  67 337
     msr5347 NONE
     mlr5349 4271258 .. 4271278 + -10.4  -2.79831   CTTTCGCGCCCGCAT            CGGCCAGG CTGGC TCTGGCCG            TCTAGTCGCACTTGC  63 0
     mlr5350 4272829 .. 4272869 +  -3.2  -3.53012   AGCAAAGCGCGACAA TCCATAGGGGGCAAGCAGCG GGT CGC-GCTCGCCGTCGA-GGA TTTCCCGGGCCGCAA  49 40
     mlr5353 NONE
     mlr5354 NONE
     mlr5356 4277214 .. 4277225 +  -2.2  -3.44146   GCGACAAGGCGGCGT                GAGC TGTG GTTC                 TTCCTTCTCCCACAA  46 24
     mlr5361 4280765 .. 4280779 +  -2.1  -3.44146   GGTGCGGCACGTGCC               GGAGT GACGG ACTTC               TTCCTTCTCCCGCAA  46 19
     mlr5363 NONE
     mlr5364 4285416 .. 4285442 +  -9.4  -3.64049   GGTTTGGAGAAATGC         CGGCTTCGATGA ATT TTGGCGAAGCCG         TTTCAAGCTTCTTCC  72 407
     mlr5366 4285988 .. 4286005 +  -9.1  -2.52464   TGTAGATGACGACGC             GGCC-GCG CTC CGCCGGCC             TCGCTTCGCCGCCGA  57 236
     mlr5368 4287888 .. 4287919 +  -9.3  -3.01712   CCGCAGCGATTCCAG      CGCCCGGTAGCCG ACCGGG CGGATGCCGTGCG       TCTTGCCAGCCGCCA  62 469
     mlr5371 4292315 .. 4292331 +    -8  -3.31248   TCTTGCCAGCCCTGC              CGCCAT GCTCG ATGGCG              TTCTGCACGATGTTG  58 359
     mlr5374 NONE
     mlr5375 4295653 .. 4295663 +  -8.2  -3.44848   TCGGCTTTCCTTCGC                 CCGG CCG CCGG                 TGTTTAGTCCGGCCA  61 75
     mlr5377 4296820 .. 4296843 + -10.4  -4.07687   CCAGTTCATTCGCCT          TGGCATCGAGG CGC CCTCGAT-CCA          TTTTCGGCAGGCCGT  79 262
     mlr5379 NONE
     mlr5381 4299351 .. 4299367 +  -5.1  -3.05596   ATATCGGCGTCATCG              GCGGA CGGTGAT TCCGC              TTCGCTGAGAACATA  47 15
     mlr5382 NONE
     mlr5383 NONE
     mlr5384 NONE
     mlr5385 4303865 .. 4303877 +  -6.9  -4.27584   TTGCGAATTCGTTAC                GCGCG TCG CGTGC                TTTTGCATTGAGAAT  72 130
     mlr5400 4317031 .. 4317047 +  -6.5  -3.84451   GCTTAAGGCCTAGCG              TGCCTTC ATA GAAGGCC              TTTGCCTTTGCCAGA  64 368
     mlr5402 4318989 .. 4319004 +  -6.8  -3.64198   AATGGTTCGAAGCCC              TAGCGC AGGG GCGCTG               TTGTGTCTATCGCAC  63 524
     mlr5404 4320953 .. 4320994 + -21.7  -2.70932   CGGATGCTTACATAA CGACGAACGGCGGCCTGAT CCGG ATCAAGCCGCCGTTCATCG  TCCTTGACAAGCGCG 100 68
     mlr5406 NONE
     mlr5407 NONE
     mlr5408 4324267 .. 4324288 +  -8.7  -4.25104   GAGCCCGGCAAGGCC           GGCCATCAC GTCG GTGATGCCC            TTTTCGTAGCCGGAC  77 512
     mlr5411 NONE
     mlr5413 4329817 .. 4329843 + -13.6  -3.59979   GGCCTCGAAACGAAA         GACGCCGCTCGG CTT CAGCGCGGCGTC         TTTCGCGTCACCGAA  84 69
     mlr5416 NONE
     mlr5417 NONE
     mlr5418 NONE
     mlr5419 NONE
     mlr5420 4338728 .. 4338762 +  -8.7  -3.28712   GCGCCAGAAGCAGCT    CATAGTCG-CGG-ATGG CGC CCATGCCGGCGACGATG    TTCTCGCGCCGCGAG  59 393
     mlr5427 4343895 .. 4343948 + -16.8  -3.64984   CGGTGAAATACCAGG TCATCGAGGTGATGTGCCGAGGCTCG GCAC CG-GCCTCGGC-CAGCACCGCGACGA TATTTTGCAGCGTCT  91 213
     mlr5444 NONE
     mlr5446 NONE
     mlr5447 NONE
     mlr5448 NONE
     mlr5450 4364244 .. 4364256 +  -6.3  -4.74103   CCATTCAAAGAGTTG                TGAAC GTC GTTCA                TTTTTCACTTGAACA  82 98
     mlr5451 4368072 .. 4368102 + -14.7  -3.20322   GAATATGTGATCGCA       CCACTCACCCGGC ATTCA GCTGGGCGAGTGG       TATGTTGTCCTCGGG  86 234
     mlr5460 4375726 .. 4375736 +  -3.2  -2.90238   TGCAACTGGTGAGCG                 CGGT CTG ACTG                 TCTCGTATCTGGTGT  42 18
     msr5461 NONE
     msr5462 NONE
     mlr5463 NONE
     mlr5464 4378250 .. 4378268 +  -4.5  -3.24879   TACTCCCAAATAACC            GTGCC-GC GACT GCTGGCGC             ATTTTCCCTTTTCAA  49 278
     mlr5472 NONE
     mlr5473 4388111 .. 4388143 +    -7  -4.26076   TTCGATCAGGGTCTT     GAGGACGTGGC-CAT ATCG AGGCGCAACGTCCTC      TTTTGGTGCGAATCG  74 57
     mlr5477 4389984 .. 4390000 +  -2.1  -3.01162   GGCGGCGGTCCGTTA              GGGGTGC CAA GCACAGC              GTTCTTTCGTCGTCG  40 311
     mlr5478 4390773 .. 4390785 +  -4.7  -4.36914   GATAATTTGCCGCCA                CCACC AAA GGCGG                TTTTCTAGAGCCAGG  67 5
     mlr5479 4394539 .. 4394589 +  -4.1  -4.22214   CGCCGACAGAGGACC TCGGTGCCA-GGTTGGACCGCTA GCTGGCG TGGCGGTC-AACCGTGGCGAAGA TTGTTTTCCATCGCT  62 118
     mlr5480 4396414 .. 4396424 +  -5.4  -3.56568   AACGCTCGACCGTGT                 TGTC CCG GACA                 TATTTGTCGATCTGC  55 242
     mlr5485 NONE
     mlr5487 NONE
     mlr5488 4401190 .. 4401221 +  -8.6  -2.82623   TCGCCTCCTTCAACG      TGCCGTCATCCAGC GCCC GCACGATGTCGGCA       TCCTTCTGCAGGCGG  55 243
     mlr5497 NONE
     mlr5498 4412607 .. 4412622 +    -6  -3.53811   AGGCGCGGATAAGGT              GGTGCG CGAT CGCCCC               TTTCGGCGGCGTGAC  55 391
     mlr5503 NONE
     mlr5504 4416532 .. 4416542 +  -4.6  -4.13767   TGCATCTCGCCAAAA                 CCGT GCA GCGG                 TTTTGGGGTAACGAC  64 41
     mlr5505 4417368 .. 4417423 +  -8.9  -3.65046   CGCCGAGTTTCCTGA CGTCGCGCGCCTCCAGCCACTCGCCG AAGGA CAGGGAGTGTCTGGAG-CGGGCAATG TTCTTCGAATCCAAC  69 394
     mlr5508 4418246 .. 4418284 +  -3.1  -3.01924   TTCGCATTGCCACGG  CTTCGCG-TGGCAGCATGG CGA CCATGC-GCGAACGCGGGA  TGTTCCAAAGCGCTC  43 41
        recR NONE
     mlr5511 4420225 .. 4420243 +  -3.8  -3.35679   GATTTTTTTCGTTAG            GCC-GCC TCGATT GGCCGGC             TTGTGCCTCGACGCG  49 55
     mlr5513 NONE
     mlr5514 NONE
     mlr5515 NONE
     mlr5516 NONE
     mlr5517 4425674 .. 4425692 +  -7.4  -4.11216   TTTGTGCGAGCTTAG             CTGGACGT TCT ACGTCGAG             TTTTGGAACTCGACC  71 26
     mlr5521 4432534 .. 4432561 + -11.2  -3.53012   TGAGCCACTTTACCT        CCCC-CTCGGACC GCA GGACCGGGTGGGG        TTTGGCGCCGACCCC  74 38
     mlr5523 NONE
     msr5525 NONE
     mlr5526 NONE
     mlr5527 NONE
     mlr5528 NONE
     mlr5529 NONE
     mlr5530 NONE
     mlr5531 NONE
     mlr5533 4442404 .. 4442416 +  -3.3  -4.25873   CGCCTATCTGCACAT                GCCGA GAA TCGTC                TGTTTTTTGTCACGG  64 53
     mlr5534 NONE
     mlr5535 NONE
     mlr5536 NONE
     mlr5537 NONE
     mlr5539 4447181 .. 4447191 +  -2.4  -3.53811   TACCCGCAACATCTT                 CCGG TGT CCCG                 TTTCGGCGCAATGCC  47 161
     mlr5541 4448976 .. 4448994 +    -8  -3.53012   GAAACTCGGGCCGGG             CGGAGCCG GGT CGGTCCCG             TTTGGAGCGCGGGCC  62 124
     mlr5543 4450700 .. 4450735 +  -3.9  -5.40072   TGAAAATTTCTCGAA   GCCGGTGGATCGTCTGT TGGG GCAGTCG--CCTCCGGC    TTTTTTTGGGCAGGA  87 75
     mlr5544 4451336 .. 4451356 +  -3.9  -4.56597   ACACGTGGCGCGCCA            AAATCGGCA GCC TGCCGATCG            TTTTTCAAGAGGGGA  70 153
     mlr5545 NONE
     mlr5547 4453778 .. 4453801 + -10.2   -5.4833   GGTCGGTATGACGAA          GAGTGGGTCC ACCC GGTCCCGCTC           TTTTTTATTACCTGC 100 434
     mlr5550 NONE
     mlr5551 4456111 .. 4456125 +  -7.1  -3.18582   CGGCCGAAGAAGCAT               CGGCT GACGA AGCCG               TTGGTGCGTGAGGTG  56 0
     mlr5553 NONE
        infB 4459423 .. 4459456 + -16.7  -4.33248   CGCGTGACTTGCCGG     TACCAGGCGGTGGTC GAAA GACCGCCGCCTGGAG      TTTATTGTGAAATTA 100 44
     mlr5557 NONE
        truB 4460988 .. 4461000 +  -6.2  -2.87522   CCCAAGCGGGTCTTT                GCCG GGTGA CGGC                TCTCGTCTAACTTCA  51 17
     mlr5559 4462280 .. 4462290 +  -2.4  -3.73224   ACGACATCCCGGCTG                 AGGG CGA CCCG                 TTTCCTCAAACATAA  51 170
     msr5561 4462889 .. 4462899 +  -2.4  -3.66784   CGTGCCGATAAAACC                 CGAG CCT CCCG                 TTGTCTTGCCCGTGG  51 328
     mlr5562 4465168 .. 4465191 + -17.4  -4.54727   CAGAAAAAATCGAAG          CGGGCGCGGC TTAT GTCGCGCCCG           TTTTCGTTTGGAGCA 100 50
     mlr5563 4466710 .. 4466720 +  -8.2  -3.15544   TCACTTCCAGCTCAA                 GCCG CGA CGGC                 TTGATGCCGGTGGCC  57 456
     mlr5570 NONE
     mlr5572 4471987 .. 4472008 +  -9.3  -2.92157   AGCCCTCGGAGCCAT           CGGCGTCGC GCAC GCGGCGCCA            TGTGTCGAATTCCTG  59 287
     mlr5574 4473433 .. 4473447 +    -7  -3.34089   GAACCTGACGGTATC               GCGGCG GCG CGCCCC               TCTTGGTTCTTCAAA  58 33
     mlr5588 4484528 .. 4484542 +  -2.1  -3.41378   CGTCGTGGTGAGGGA               TTTGG TCAGT CCAAG               CTTTTGTTGGGTGTC  45 116
     msr5592 NONE
     msr5593 4486823 .. 4486848 + -20.5  -4.52897   AGATTGTCTTTCGGA         CAAGGGCCGCC CATG GGCGGCCCTTG          TTTATTGTTGCTTGT 100 62
     mlr5594 4487560 .. 4487575 +  -3.9  -3.06418   GCTTCTTTAACCCGT              GGCGG CGCGGT CCGTC               TAATTTATGTAAACC  45 105
     mlr5595 NONE
     mlr5597 NONE
     mlr5598 4491240 .. 4491273 +  -4.6   -4.2828   GTCATTGCGCCCGTG     TCGATGGC-CGACAT CGTCA GTGTCGTGTCTTCGA     TTTTCGTCGATCCGG  67 489
     mlr5600 NONE
     mlr5602 NONE
     mlr5603 NONE
     mlr5604 4495704 .. 4495739 + -24.2  -3.17194   GCACGCGGAGACAAA    CGAAGAAGCCGCGCTG AACT CAGCGCGGCTTCTTTG     TTCAATTGGGAGCCT 100 48
     mlr5606 NONE
     mlr5607 4498574 .. 4498615 +  -5.2  -3.85817   ATTCCCGTCTCCACG CCTT-CCGTTCCGACCTTGC CGAC GCAAGG-CTGAAAGGCGAGG TTTCTGCCGAGCGCT  61 84
     mlr5608 4499441 .. 4499455 +  -2.8  -3.40741   CCCAAAAGGGGAGAA               GGGA AGAGCGA TCCC               CTTTTGTTCCGATTT  47 60
     mlr5610 NONE
     mlr5611 4502750 .. 4502762 +  -9.1  -2.90212   CTCGATGCTGCGGCC                GGGCT GAG AGCCC                TATCTGCAGTAATAC  59 19
     mlr5616 4508861 .. 4508879 +  -2.4  -4.08767   GGCCGATGACAGGTC             GGTCAA CTCTATC TTGGCC             TTTTCGACCAATGCC  58 341
     mlr5623 4516926 .. 4516948 + -18.4  -4.88407   GTCTCGACCATTAAA           GCCGCGTGGC TCT GCCGCGCGGC           TTTTTCGTTGCCTGC 100 70
     mlr5624 4518977 .. 4518997 + -10.4  -2.52464   TTCTAAAGATGGTTG            CCCTCTCC CTCGA GGGGAGGG            TCGGTTGAGGCAGCG  62 35
     mlr5626 NONE
     mlr5628 NONE
     mlr5629 4523708 .. 4523719 +  -5.8  -3.66896   ACGTGAAACAGGCCG                CCTG ACGG CAGG                 TTATGTATGTCTGGG  58 21
     mlr5630 4524355 .. 4524372 +  -4.9  -2.87132   ATGCAGAGACTAGAA             GGAAAAG GCAT TTTTTCC              TGTCTGGAAGGAGAG  46 113
     mlr5631 4525043 .. 4525055 +  -3.3  -2.82635   AGTAGGTCGGGCTGG                TGCGG TTT CCTCA                TCTCATCATGGCGGT  41 36
     mlr5633 4525950 .. 4525960 +  -8.2  -3.14931   GCGAACGAGCCGAAG                 CGCG GGC CGCG                 TTCCTGGCCGATAAG  57 73
     mlr5635 4528160 .. 4528182 +   -15  -2.80291   TTCCTGTGCTTCCCC           GTTCTACTGC GCC GCAGTAGAAC           TGTGCTCACGTACTT  83 83
     mlr5637 4530140 .. 4530164 + -14.3  -3.12256   GGCGGGGCTACATTA          GCTAGGTCGGC CGT GCCGACCTAGA          ATTTCTTGCCTACGT  83 21
     mlr5638 NONE
     mlr5639 4531637 .. 4531691 + -12.7  -3.33696   ATAGCCCGGCTCGCG GCCTAAGC-AAC-CGCGCCGCGCTGCC GAT GGCCGCGCGGCGCGAGAAGGCCTAGCC TTCCTTGCCGAGGAA  79 20
     mlr5642 NONE
     mlr5643 4534871 .. 4534890 +  -7.8  -2.72144   CGGCGTTAAGCTTCT            CAGGCCTT GATA GGGGCCTG             CTTTCAGGAGGCTGC  54 86
     mlr5644 4535918 .. 4535975 + -10.8  -3.91196   GGGTGGCTGTGAGGG TAGGCAGTAGGCAGTAGGCAGTAGG-CA GTAT TGTCCTACTG-CTGATCCCCACTGCCTA TTTCCTATCTATCGA  77 29
        argD NONE
     mlr5647 4539082 .. 4539114 + -11.1  -4.06384   CGTTTGGACGCATGC      ACCCCAGGGGGCGGC ATG GTCGCGCCCTGGAGC      TTTGTCATGTTGGAA  85 123
        hslO 4540600 .. 4540633 +  -6.8  -3.86346   CATGATCCCGAAAAG     TGGGAACCGGTTTT CTCGGA AAAACGGGTTTCCG      TTTGTCCAGAGATCA  66 494
     mlr5650 4542207 .. 4542223 +  -8.7  -3.63515   GATGGGTGATCAGGC              TCTTGGC GTC GCCGAGA              TTGTTGGAGATCAGC  65 220
     mlr5652 4544606 .. 4544647 +  -4.6  -2.76189   CCGCGCGCTGAACCC CGAT-TGCT-GC-CAGGCAAG ATA CTTGCCTGCGCTGGCACATCA TGCTTGGCTGGCTTG  44 30
     mlr5654 4545511 .. 4545557 +    -2   -4.2349   TTCTCCCACAGGGGA GAAGGGGAAGCTGGCGCTACAG CGC CTTCACCGCCACCTTCACCGGC TTTTCGATCTCGAGC  59 61
     mlr5660 4552664 .. 4552697 + -13.9  -2.87881   CTGCGCGGCTTGCAT     CTG-CGATCGGTGCCG GGT TGGCACCGATCGCCCG     TCTGTGAGGAAATTG  77 512
     mlr5662 4554582 .. 4554592 +  -2.4  -3.61398   TAAAATAGTTCCAGA                 ACCG CGG CGGC                 TTGTTCGGCCGAGAA  47 436
     mlr5678 4566066 .. 4566078 +  -3.3  -3.72576   CCCAGCGCACGAAAA                TGGCC GAT GACCA                TTTCGTCGCGGGCGC  54 157
     mlr5680 4568482 .. 4568492 +  -2.4  -4.36914   CTGCACCAGATCGGC                 CCCG GCG CGGA                 TTTTCTCCAGCGCGG  65 183
     mlr5683 4570296 .. 4570307 +  -2.2  -4.56597   CCTGAGCTTCCTACA                G-CGC CGC GCGTC                TTTTTGGACGCGCAA  66 36
     mlr5684 4571583 .. 4571610 + -12.6  -3.15544   CAACATCGTCAGCCA        GTCCGGCCGCGC GGCG GCGCTGCCGAAC         TTCATCAGGATGAAA  69 481
     mlr5687 4573684 .. 4573721 +  -3.9  -2.89564   GGTTCCGCAATTCGC   AGATGGTGGACAGCCCC GTCT GAGGCTGTCGACCCGCG    TCTGTGCGATGACGC  44 3
     mlr5690 4576633 .. 4576647 +  -5.6  -3.71848   ATCGAGCGCAGCACC               GCCGGT TTC AGCGGC               TTGTTGATCACCGCA  60 114
     mlr5692 4580797 .. 4580818 + -11.5  -4.91977   ATTGCTGGACCAAAA           CCCCGGTCG TTCG CGGCTGGGG            TTTTCTGTTTTCGTA 100 52
     mlr5693 4582246 .. 4582258 +  -9.1   -3.1855   GAGCACGCGCATGAC                CCCGA AGA TCGGG                TTCGATCTTCGGAAA  63 128
     mlr5697 4585006 .. 4585024 +  -4.4  -4.09685   GGCATTCGCGGCAGG             GCGCTGCG CCG CGAAGAGC             TTTTGGGGGATGGCA  62 87
     mlr5698 NONE
     mlr5700 4588235 .. 4588293 +  -8.7  -2.70932   CTGATCGGACGCTAG CAGTGCCGCGCCGATGCTGGTGCCGGTAG TGG CT-TCGGAGGCGACGACGGCGCGGC-CTG TGCTTGCGGCCAGCA  53 143
     mlr5708 4597534 .. 4597550 +  -5.1  -3.23452   CGCGCAGAGCTTTAC              GCGCT GATTTGG AGCGC              TTCCCTTCTCCCCGT  49 19
     mlr5709 4598966 .. 4599001 +  -4.6  -3.79906   AATTGATCCGCCTGG    CCCATCGTTGATGGTGG ACA CGGCCG-CAGCGACGGG    TTCTTCTAGGCGTCC  59 56
     mlr5711 4601260 .. 4601279 +  -9.2  -4.07885   CACCTTCAACACGTT            CCGGCGAC GCTT GTCACCGG             TTTTCCGGCCGCCTG  78 511
     mlr5716 4603023 .. 4603066 + -15.4  -3.10579   GAAGAGCGAAGCTCC GTTGGAGCGG-ACACCGTTTC ACA GAAACGGCGAACCGCTCTAAC TCATTGTTTTGACGC  85 255
     mlr5721 4607571 .. 4607607 +  -2.2  -2.52464   AGCATTCGCGCGATC    GATTGCTTCCGGCCTT CGATT GAGGTCGGAGTCGATG    TCCATTGCCGCGAAC  38 3
     msr5722 NONE
     mlr5723 4608467 .. 4608489 + -18.4  -3.38966   CCATCTCCGACATCG           GCCCGCTGCC GCC GGCGGCGGGC           TTCCTGTATCTTGTG 100 104
     msr5728 4610136 .. 4610153 +  -5.5  -4.10657   TTGAGCGGGACAGGC             CGGTCCT GGCA AGGACGG              TTTTGAGGCGTATGA  66 254
     mlr5732 4615154 .. 4615173 +  -7.1  -3.09273   AATTGTCAAGACAGC            GCTGCTC CGGGAA GAGCGGC             TGTCTGTTGAGCAAG  54 196
     msr5733 4615932 .. 4615942 +  -3.2  -3.81256   TCCAAAACTATGCCG                 GGTT CTC AGCC                 TTGGTTTTTCCAACT  55 440
     msr8675 4616932 .. 4616955 +  -3.6  -5.19212   AAGCAGCAAAGAAAA          ACCCGCCGAC CGAA GCCGACGGGC           TTTTTTCCTCGTACT  84 248
     msr5734 4617860 .. 4617874 +  -8.6  -2.87564   GAAGCCCTTGCTCAA               TGAAGG TCG CCTTCA               TCTCTCCCGGCCTCA  55 337
     mlr5737 NONE
     mlr5738 NONE
     mlr5739 NONE
     mlr5740 4622795 .. 4622814 +  -6.4   -4.0098   CCGGACCAACGCCAT            TACGACAC CGAC GTGTCGAA             TTGTTTGCATTCAAA  66 80
     msr5742 4624537 .. 4624549 +  -6.9  -3.35679   GCGGCTGAAGTGGCA                CGGTG GCT CGCCG                TTCTCGGTAACCGCA  58 269
     mlr5745 NONE
     mlr5746 4629790 .. 4629806 +  -7.9  -3.71917   CGTGGATTATAACAA              CTGGCCT TTA GGGCCGG              TTTAAAGTTTCGGGT  66 206
     mlr5750 4631449 .. 4631471 + -13.4  -5.01732   TCTGTCAAAACTTGC           CCCGCTTGCT CTT AGCTAGCGGG           TTTTTTGAGAAAATT 100 138
     mlr5751 4632364 .. 4632381 +  -6.9  -3.30214   GGCTAAGATTGTCGT             CGCCGGA AAGT TCCGCCG              TTGGTCTGATCGATT  56 35
     mlr5752 4633731 .. 4633749 +  -2.3  -2.93447   CGGAAATTTGTCCGC             CGCGCAG CATAT TTGCCCG             ATTTGTCAGCCTTGG  40 262
     msr5754 4636577 .. 4636631 +  -7.2  -3.09681   GCTCGTTCGCCTGCA TTGGTCAG--GAGCCTGCCG-GGCG CTCTTATC CGCCACGGCAGGCTCTGCGGCCCAG TTCCATACGGTTTTG  54 279
     msr5755 4636979 .. 4637006 + -14.8  -4.56597   CTGGCGCACTTTCAT        ACCCGTCCCGGG TCGA CCTGGGACGGGC         TTTTTGAAGCAGCCG 100 55
     mlr5757 4639214 .. 4639226 +  -5.5  -3.90112   CCTGCTAATCGCGGA                TCGGG ATG TCCGA                TTTGCTTCGAAAGGC  61 170
     mlr5771 4653463 .. 4653502 +  -8.4  -4.08945   CTTGCGCTTGTGGCC  TCCGGTCGCACGTTGCAG TTCG CAGCGAAGGTCGACCGGA   TTTTCGCAGCCTCAT  75 148
     msr5773 4654593 .. 4654605 +  -4.7  -4.07885   GGCATTGGTCCACTC                GCGGC GAG GGCGC                TTTTGGCAGCAGCTG  62 287
     mlr5775 4656265 .. 4656286 +  -9.3  -4.11394   GTTGTCGAGGCAGTT           GCCGCTGCG TGAA TGCTGCGGC            TTTTAAGCATGCCGT  80 201
     mlr5776 4657153 .. 4657177 +  -4.8  -3.43097   CCAACAAGCTCTAGC          CCGACCCGCC CGCCC GGCGGGGTGA          ATTTTATTGCGTTGT  53 333
     msr5782 4664100 .. 4664114 +    -7  -4.11216   GCCTTCGCATGATTT               CCCGGC CAT GCCGAG               TTTTCCGAATGGCGC  68 365
     mlr5785 4665817 .. 4665837 +  -4.5  -2.73364   GTGAAGAGATGGTTC            GGTGCAGAC AAA GGCGGCGCC            TCCTTGGACTGACGC  44 37
     mlr5786 4667257 .. 4667277 + -10.5  -3.53444   ACCCCCGCGTTAGGC            TGCTAAGGC TCT GCTTTAGCA            TTTCGCAGCCAATAA  71 28
     mlr5787 4668511 .. 4668538 +  -3.4  -3.71848   CGGTTGGCACAGAGA        CATGCGGCTT CCTCCTCA AAGCGGCGTG         TTGTTGATAGGCGAA  52 133
     mlr5801 4679024 .. 4679035 +    -3  -2.74012   GACGAGATAGAGGAC                CTTT GATG AAAG                 TGGTTCCGGTCATCA  41 20
     mlr5802 NONE
     mlr5805 4683625 .. 4683650 + -16.3  -3.05384   GAGCTGGCTAGCGAA         GGTCGCAATCA CGAA TGATTGCGACC          TTCACTGGGACGAGA  88 48
     msr5806 4684369 .. 4684382 +  -2.3  -2.77658   CAAAGATATGGATCT               GCCAA ATCG TCGGC                TGATTGACTCTAATG  39 179
     mlr5807 4685384 .. 4685396 +  -6.2  -3.75153   GAGGGCTTCAGCCAC                GCGC CACAC GCGC                TTTAGATTGGAAGCG  60 497
     msr5817 4693846 .. 4693862 +    -8  -2.52676   GCACCGTAATTGTCG              CAAGCG CGACA CGCTTG              TCGCTTGGGAGCATG  53 118
     mlr5819 4696133 .. 4696149 +  -3.5  -5.24129   GCAAAACGGGATGAC              GGGCGCG GGC CGCGGGC              TTTTTTGTCCGCAAC  81 27
     mlr5821 NONE
     mlr5822 NONE
     msr8740 4698596 .. 4698618 +  -6.2  -3.41767   GCTATCCCAAAATCG           GGGCTTGACG TTA CGTAAGGTCC           TATGTTTTCCGATGT  56 227
     msr5824 4698992 .. 4699022 +  -8.3  -2.77899   TTCGCGATGATGGTT      GGC-ACCG-CTGCCG ATG CGGAAGACGGTAGCC      TGCTTGATCGACACG  54 140
     mlr5841 NONE
     mlr5842 4719068 .. 4719083 +  -5.4  -3.54129   TATGGGCTAGGTGAA              GCGAGCC TGA GG-TCGC              TTTCGGAGCGCTATG  55 106
     mlr5843 4720004 .. 4720047 + -10.8  -3.14211   TCGAAATTGCGCCGT CGTTCTGGCTCTCACCGGGC AGTC GCCCGGCATCAGCCAGGGCG TTGATGAAGGACGAT  63 451
     mlr5845 4721997 .. 4722009 +  -3.3  -4.55697   GCTCGCTTACAGCTC                GACGC ATC GCCTC                TTTCTTTGTGGCGCT  66 444
     mlr5848 4723562 .. 4723576 +  -3.5  -4.25283   CTCGCCACGCAATCC              CGC-CG CAGG CGAGCG               TTTTCATGGGCGCGT  60 117
     mlr5849 4724710 .. 4724744 + -11.4  -2.70275   TCCACGAGAGTTATG     CTGACAACGGCGGCGC CAT GCGGGGTTGTTGTCAG     TGCTATGTGGCCTTC  66 22
     mlr8749 4725851 .. 4725866 +  -8.2  -2.84732   CATACATCTCGAGGC              GGCCGC AATA GTGGCC               TGTGCTGACTTTGCA  54 123
     msr8678 4738045 .. 4738060 +  -7.5  -2.55074   TTGTTCAACGCGGAA              CGCCG TTAAAT CGGCG               TGAATTCCGCTTCGC  50 84
     mlr5867 4740495 .. 4740519 +  -8.5  -3.97674   GCGCTTGAGGCTTCC          TCCTGAGGTGG CAG CCGCCTCGCGA          TTATTTAGATCCTGG  75 236
     msr5868 NONE
     mlr5869 NONE
     mlr5871 4742555 .. 4742574 +  -2.8  -4.09739   CGCGCTGATCAAGGC            TGCGGATT AGCC AGTTCGCG             TTTTGGAGGCATTCG  60 522
     mlr5875 NONE
     mlr5876 4746836 .. 4746846 +  -8.2  -2.64218   AAGACAATGGAGGCA                 GCGC TAT GCGC                 ATTATCGTCCACAAT  53 59
     msr5877 NONE
     mlr5878 4747950 .. 4747967 +  -2.5  -3.04461   GAAACTCGCCGTCAC             CAGGACG TCCG CGACCGG              TCTTGCGGCTGACTC  41 138
     mlr5879 NONE
     mlr5880 4749775 .. 4749794 +  -3.5   -3.5393   TGGCGCTTGCCTGCG            GCCGC CGAACGATAA GCGGC             TTTGCGCAAGATCGT  49 141
     mlr5881 4751314 .. 4751326 +  -3.3  -3.49135   TGGTTCGCCAATTCG                GCACG CGC CTTGC                TTCATTGATTCTGTA  49 386
     mlr5882 4752370 .. 4752382 +  -4.7  -3.34398   ACCGGCGTGCGGTAG                CAGGC CCA GCCCG                TCTTTGAAAGCAAAC  51 26
     mlr5883 NONE
     mlr5884 4754446 .. 4754458 +  -3.3  -3.09452   CCGTGGCGGGGGTAG                GAGGA TGA TCCGC                TATCTGTTCGACGCT  43 18
     mlr5886 NONE
     mlr5887 4755982 .. 4755999 +  -4.1  -2.82895   GATGATCGGCGAAAA             GCCGA GCACGTAG TCGGC              GTTATTCGTGCCAAG  43 13
     mlr5888 4757930 .. 4757955 + -12.5  -3.01712   CATGACGAATATGCG         AGCCCGCAGGC GGTC GCTTGCGGGCA          TGTTACAGAAGACCC  74 36
     mlr5890 NONE
     mlr5891 4762115 .. 4762140 +  -9.1   -3.4072   ATGTCTCATCCCGTC         TCGGGAGCGGAT TTC ATTCGCTCC-GA         TTGTCATCCCGACTG  64 156
     mlr5892 4763715 .. 4763734 +  -2.7  -2.55544   ATCTCGGCCCGAAGA            TGCCGCC TGAGCC GGTGGCC             TGAGTTCCATGCTGC  38 3
     mlr5893 NONE
     mlr5895 4765724 .. 4765737 +  -3.1  -3.38514   CTGCCATTTGGTGAG               GCATT GATG AGTGC                TGTGTTTCGTTTCGC  47 19
     mlr5896 NONE
     mlr5897 4767683 .. 4767717 +  -5.6  -2.70932   TCAGGCCAACATAGA     ACAGCCGTCGGC TTTCGCGTCGC GCCGCCGGCTGC     TCGTTGCGCCAGGGC  47 180
     msr5902 NONE
     mlr5903 4770891 .. 4770908 +  -7.7  -3.19192   GCGGACGATCGGCTG             GATGAGG CCTT CCTCGTC              TTCGATTGCATCCGC  57 126
     mlr5905 4772648 .. 4772674 +  -4.3  -3.85698   GCCGCTACCGACAGG         GAGGCGCCG ACCGTGACC TGGCGCCCC         TTTCTACGAAACAAG  57 43
     mlr5906 4774241 .. 4774277 +  -2.8   -2.7185   GGTCGCCGCCGAATG    AGGACTGGCCTCCCTG GCAGG CAGGGAGGCCGATAAA    TGCTTGGGGCGTGCT  41 25
     mlr5907 4775915 .. 4775927 +  -4.7  -3.53012   GACCTCACCCGCTAA                GCCCG TGC CGGCC                TTTCGCCGAGGCCGC  53 26
     mlr5908 NONE
     mlr5909 NONE
     mlr5911 NONE
     mlr5912 NONE
     mlr5913 NONE
     mlr5914 NONE
     mlr5915 4782653 .. 4782696 +   -13  -3.06183   TGCGCCCGCCCCGAA GCCGCTCGCCCGCTCGGCGCT ATG AGGGC-GCGCTCGCGAGCGGC TTCGCTAAAGCTACG  76 266
     mlr5923 4791152 .. 4791164 +  -4.8  -3.06183   CAAAAATTTTCGCGG                CGCA CGACT TGCG                TTGCGTCAGGCTGCA  47 486
     mlr5924 4792634 .. 4792646 +  -4.7  -4.54727   GCTTGGGACGGGAAG                CGCGG GCA CCGGG                TTTTCATTTGGCAAG  70 423
     mlr5926 4794943 .. 4794953 +  -2.4  -3.31144   TTACCGCAGGGCAGA                 CAGC CAA GCCG                 TTCTCGCCCTCAAGC  44 411
     msr5928 NONE
     mlr5930 4796759 .. 4796784 +  -8.3   -3.1371   CCTCGCATTCGTTCC         GTCTAGCAGTCG TCA CGAC-GCTGGGC         TGTTCGCTACTTCTT  57 148
     mlr5932 4799539 .. 4799553 + -11.4  -2.67981   TGTCATTTTGCGGTG               CGGCGA TAA TCGCCG               TAAATTTCATAAAGT  66 247
     mlr5935 4803416 .. 4803429 +  -4.5  -3.73224   CGCCGGCCTGGATCT               TGGCG CTTA CGTCA                TTTCATGGGCGGTCA  56 474
     mlr5943 NONE
     mlr5944 4809310 .. 4809330 +  -3.2  -3.35679   CCGATATCATAGCGA           CTGACCGGC TCCC GCCAG-CAG            TTCTCCCTAGGGCGC  47 44
     mlr5945 NONE
     mlr5946 NONE
     msr5947 4811186 .. 4811204 +  -3.1  -3.79251   AGGTGTCGATCATCT            GCACCGTG CCGT CATGG-GC             TTTGGTGATGGCATC  54 501
     mlr5952 4812868 .. 4812887 +  -2.1  -3.97108   AAAATGTAACGCAGC            CAGTTGC AAGTAA GTGACTG             TTCTATTTTGGAATT  57 444
     mlr5955 4814745 .. 4814760 +  -3.2   -3.8125   CTCGCAACTAATACT              GCGG ACGATCAG CCGC               TGTTTTGCTTGCGCA  55 30
     mlr5962 4821940 .. 4821968 +    -6   -3.4997   TACCGATAGCGCCAT       CTCCTCTCGACGC AGAG GCGT-GAGACGGG        TATTCTTGTGAATGT  58 135
     mlr5965 4827206 .. 4827228 + -10.5  -4.33755   CCAAGGAACGATCCG           GGCATCGCC CTTTC GGCGAAGCC           TTTGTTCGTGTTGCT  85 423
     mlr5968 NONE
     msr8681 NONE
     msr5969 4829886 .. 4829908 +  -4.1  -4.55295   TTCCAGCCAATCGAT          CCCAATAGCG TAGC CGC-ATCGGG           TTTCTTTGTCGAAGC  71 361
     mlr5971 4833848 .. 4833862 +  -6.4  -3.36648   AAGAGCAATATGACT               GAGGGT GTT ACCTTC               TTATCCGCTGTATTG  56 149
     msr5972 NONE
     mlr5973 NONE
     msr5974 NONE
     msr5976 NONE
     mlr5977 NONE
     msr5978 4836986 .. 4837008 + -10.4  -2.98088   TGCGGGATAAGGGTG           CAGCCGCCGC GAG GCGGCGACCG           TATGTGAGTTTCAAC  64 181
     msr5979 4837559 .. 4837570 +  -3.6  -3.26947   CTCGATCTGGAGCGG                TGGC TTGA GCCG                 TTCGTCTCGGCGTTG  47 216
     mlr5980 4839261 .. 4839276 + -10.4  -3.03124   GAATGGCTCGGCTAA              CGTCCC GGCA GGGACG               TCTTAGGCGCTCAGA  66 413
     mlr5983 4841928 .. 4841953 +  -6.9  -3.04203   ATGCTGATCGGCTTT         CCATTGAGCTTC GGT GGGGC-CAATGG         TCATTTGTGGGTTGA  54 366
     msr8684 4843510 .. 4843540 +  -6.9  -4.40358   CGTCGAATAGTCCAG       CTTTGAAGCTGAA AGTTC TGCAGCTTCAACG       TTTTATCGCATAGAT  74 254
     msr5986 NONE
     mlr5987 4845340 .. 4845352 +  -4.8  -2.61274   GGTATCGCCCGCCTG                TGGC ACGAG GCCA                ATTCATTCACATCGA  43 72
     mlr5988 NONE
     mlr5989 NONE
     mlr5990 4849176 .. 4849202 + -12.2  -4.77775   AGGTGTCTTCGCCGA         CGCGATGACCGC GTC GCGGTCAGCGAG         TTTCTTTTCTGAGCT 100 166
     msr5991 4849543 .. 4849553 +  -8.2  -2.57463   ACCGGTCCGGTTACT                 CCGG ACG CCGG                 CTTGTGACGCGGGTT  53 8
     msr5992 4850007 .. 4850036 +  -3.5  -3.64822   ATGAGGAGGTGGATA       GCGATCCGCGCTGT GAC AAAGTGAGG-TCGC       TTTCAATCAACACCT  52 127
     mlr5993 NONE
     mlr5994 NONE
     msr5995 4851373 .. 4851390 +  -5.5  -2.98823   CCTTGTCCGCCGCAA             GCGGGAT GTTG GTTCCGC              TGTCTCTCACAGCGA  48 168
     msr5997 4851957 .. 4851995 + -10.4  -2.60392   CACCTCGCCCTCAAT  GGTTGCG-CGACGAACG ACGCGG CGTTGGTCGCCGCAATC   CTTGGTTGCACAATG  58 115
     msr6022 4868151 .. 4868178 +  -3.4  -2.77182   AGCTAGCAGCGGACC        GTGCGAAAACCC CGGT GGGTTTTTTCAA         TCGTTCGCTGTCAAG  41 137
     mlr6024 NONE
     mlr6025 4870780 .. 4870790 +  -2.4  -2.94199   AAGGCCGCAACTTTT                 CGCC CAT GGCC                 TCTCGTTAGTGGCTG  40 133
     mlr6027 4872218 .. 4872251 + -16.1   -2.9544   AGGGATCCCGACGCT     CGCCTTCGTCGCGTGA TGT TGACGCG-CGAAGGCG     TGTGATCTTGTGGTC  87 137
     mlr6028 NONE
     mlr6030 4873203 .. 4873215 +  -3.3  -3.14881   GAAGAGCGACATCGC                CTCCG CAG CGGAC                TTGATCAAGGAATTG  43 108
     mlr6031 NONE
     mlr6032 4875006 .. 4875044 +  -6.8  -5.02074   CGGACTTCCTGGATA  GACCAGCGGAT-CAGATC CTGAT GGTCGGCATCCGC-GGTC  TTTTTTGGGGCGTCG  87 425
     mlr6034 4876804 .. 4876821 +  -4.8  -3.54459   TTACACCACCCCCGC             GGCGTC ACTGCC GACGTC              TTTGAGCGCGGTTGG  53 89
     mlr6035 NONE
     mlr6036 NONE
     mlr6037 4879042 .. 4879053 +  -4.4  -4.11394   GCCATCATAAGCGAT                GATC GTCT GATC                 TTTTGCCGATGACAT  62 158
     mlr6048 NONE
     mlr6049 4890858 .. 4890878 + -11.1  -2.83271   CACAGCAGCACCCGC            GTTACGCCG CGC CGGCGCAAC            TCCTTCTCCACATAG  64 506
     mlr6056 4895774 .. 4895785 +  -5.8  -3.53563   GCCGACGACCTCTGG                GCTG TTCA CAGC                 TTTCCCGGAGCCTAT  55 184
     msr6061 4900051 .. 4900063 +  -7.7  -2.71712   CATCCTACATTTTCT                CCTGA ATG TCAGG                CTTTGAGCGCAGGGA  54 266
     msr8685 4900305 .. 4900316 +  -4.4  -3.12351   TCGAAAATGGTGTAA                TCGA CCAA TCGA                 TTAAGTCTACGGCAC  45 73
     mlr6063 4903471 .. 4903483 +  -3.3  -3.50572   CGGGGCCGGGTGCCT                TGCCG AAG CGGAA                TTCTGTCCCGTCGCT  49 504
     mlr6069 4907337 .. 4907355 +  -4.4  -3.13343   CAACCATGCACCCGG             CAGCGTCG TCT CGACGCAA             TTACATGCTTGACGT  47 197
     mlr6070 4907908 .. 4907934 +  -4.4  -3.86897   CGACTGTCGTTAGTC        GCCACGC-CAG ATCGGC CTGCGCTTGGC         TTTGTACGCAGTAGC  59 213
     msr6073 NONE
     msr6074 4910091 .. 4910122 +  -2.8  -3.90744   GGCTCGGTTGGGGCG      GCGGGCCGAGGA TTCTTTTT TCCCCCTCCCGC       TTGTTTGAGGCGGCG  56 147
     mlr6076 4911535 .. 4911546 +  -4.4  -3.08032   AATCTTCTCACGCAT                TGCT GACG AGCA                 TCGTTTTCACGAAAC  47 237
     mlr6078 4913043 .. 4913084 + -10.9  -2.94726   CCAGATCTGTGAGTT GGTCGGCGAGGGGGTAA TCTCTAAT TTGCCGCTTTGCCGACC  TATGATATTCTGAAG  68 43
     mlr6079 NONE
     mlr6080 4916442 .. 4916454 +  -9.1  -2.90392   GGGCCACGGCACTCA                CGGCT TCC AGCCG                TATCGTTGCGAGATG  59 398
     mlr6081 4918529 .. 4918541 +  -7.7  -3.66844   AGCGACGGGCAACTA                TCTGG ATT CCAGA                TTGTTGCAATATAAA  66 487
     mlr6082 NONE
     mlr6083 NONE
     mlr6084 4922276 .. 4922289 +  -3.7  -3.67597   CGACGACACGTTCAA               CCCAC GGCG GAGGG                TTATTCCATGACAAA  54 1
     mlr6085 NONE
     mlr6086 4924435 .. 4924454 +  -4.2  -3.17685   AGGACTGGCTATCTG            GATTCTCG ATGG CGGGGGTC             TTCACTCTATGCTTG  47 159
     mlr6087 4927109 .. 4927139 +  -8.3  -3.14344   AGTTTCCCGGCTGCT       TCACGATGGCG GGCTGGTGG CGCCATCGGGA       TTGATCAACGAGATC  57 275
     mlr6093 4930832 .. 4930854 +  -5.5  -3.64703   GCAGCCGACCGGGGT           GGCCTTCCA GCTGA TGGCAGGTC           TTTGACTCAAAAACA  58 104
     msr6094 NONE
     mlr6095 NONE
     mlr6096 4933890 .. 4933904 +  -2.1  -3.35046   GGGGAGTGCGCTCGC               GGTTT GCGAA AAGCC               TGTTTGCCCGGATCA  46 45
     mlr6097 4935361 .. 4935377 +  -2.9  -3.01712   ATGGCAAGAATTCAC              TTGAGTG GAG CACGCGA              TGTTCGACGCCAGGA  42 209
     mlr6098 NONE
     mlr6099 4938367 .. 4938380 +  -3.8  -3.15663   CGGCGTTTGAGCCTT               CCGA CTAAGC TCGG                TTGGTGGGCGTCAAT  45 31
     mlr6100 4938935 .. 4938951 + -13.7  -2.84527   ACGGTGAATGCCGAA              GCCGTGG TTT CCACGGC              GTTTGATGGCGATTC  76 34
     mlr6101 4940786 .. 4940823 + -19.9   -5.0133   AGGGTGTTTGTGCGG   CGCGCCCTGCCGGTG TCCCTCCC CACCGGCAGGGCGCC    TTTTTTGACCCGCTG 100 316
     mlr6102 4941896 .. 4941908 +  -4.8  -4.81551   TCATCAATTCTCTGA                GGGA CAGAA TCCC                TTTTTGATCTACCTG  76 26
     mlr6103 4942871 .. 4942887 +  -2.1  -4.51097   TTTCGCAGGCTCGTT              GAGGCGC GAT GCGGCTG              TTTTCTGGTGCTTCC  67 259
     mlr6104 4943787 .. 4943819 +  -9.9  -3.45434   GCTAATCATATTGAA      TAGGAACGATCGTTC CTA GAACGATAGTTCCGG      TTCTGGTCCCTTCTT  67 383
     msr6106 4944053 .. 4944085 +  -4.7  -4.25104   GCCGCAGTAACAAAG      GCGATCCGGCCCATC CCG GATTGCCCCAATCGC      TTTTGATGGCGCGCA  64 31
     msr6108 4944775 .. 4944804 +  -7.1  -2.55544   GGAAGCGCTCGAAAT       CG-ACCCTTGCGAG GTT CTCGCACGTGTGCG       TCGCTTGCGTGATCG  47 235
     mlr6114 NONE
     mlr6115 NONE
     msr6116 NONE
     mlr6117 4951614 .. 4951639 +  -4.8  -4.64861   CCATCGTGAGCCACG        CCG-G-CATCGT CATG ACGATGACCCGG         TTTCTTTTGCGGAAC  72 369
     mlr6118 4952229 .. 4952258 +  -8.5  -2.65354   TCAGACAAAGAAAAA       GCCCGCTACCG GGAGGAGG TGGCAGCGGGC        TCGATTTAGAATGAG  57 73
     mlr6129 4961571 .. 4961581 +  -4.6  -2.52896   TTCAATAAAGCGCGC                 GGCG AAC CGTC                 TAGCTTGGACGCTCA  43 47
     mlr6130 4962878 .. 4962898 +  -6.1  -3.79162   AAGGCGGCTTCACCG            TACGGTTAC GAA GTAACCGGG            TTGATTTTCTGTAAG  64 192
     mlr6131 4963752 .. 4963762 +  -4.6  -3.95817   CCGTTAATCGGGTCA                 CGCT AAC GGCG                 TTTCCTTGAGTGTTG  62 218
     mlr6132 4964956 .. 4964978 +  -4.7  -5.06414   CTGACGGCGCGTGCC           GGGTGCTCG TGAAC CGAGCCCGC           TTTTTCTTCGGCAGG  83 109
     mlr6139 NONE
     mlr6140 NONE
     mlr6141 4970191 .. 4970205 +  -4.2  -3.54543   GGCTAATCAGCTGCG               GCCGAT GGC ATCGCC               TTTGCAAGCATAGAT  51 35
     msr6143 4971602 .. 4971621 +  -2.8  -4.26076   TTCTTCGTTCTAAGC            GGCTTCGT CCTT ACCAAGTC             TTTTGCTGACACTGG  64 385
     mlr6144 NONE
     mlr6145 4973187 .. 4973203 +    -3  -3.53091   CGGGTTGCAGCCTTT             CT-CAGG AGAG CCTGGAG              TTTCGAGAAAGCCAT  49 217
     msr6149 NONE
     mlr6150 4976668 .. 4976678 +  -2.4  -3.03124   TGCAAATTTGCGATC                 ACGG TCG CCGG                 TGTTGGCGGGTCAGG  41 453
     mlr6154 NONE
     mlr6156 NONE
     mlr6157 4981834 .. 4981868 + -21.4  -3.65351   CCAATAGGTGCCAAG     CCGGGCGGCGGCTCTT TTC AAGTGCCGCCGCCCCG     TTTGCCTGCCGCTGG 100 34
     mlr6158 4983201 .. 4983220 + -10.7  -3.72893   TGACCCAGATCAAGG            CCACGCC CTTGTC GGCGTGG             TTTGATCGCCCAGTC  75 182
     mlr6159 4984750 .. 4984774 +  -4.2  -3.05816   CAGCTTGATGAAGAC         GGGGCT-GCTG AATG CCGCGAGCCTC          TTCCATCGCGGATCG  45 133
     mlr6161 4985772 .. 4985790 +  -4.4  -4.09739   CGGCTCGATGTTCAG             CGCCGCGA GCC TCGAGGGG             TTTTCGCCCGCTTCC  62 177
     mlr8755 4987497 .. 4987509 +  -6.2  -3.16039   TCAGTCAGCGCGACC                CGCC CCCAT GGCG                TTGATCGAGCTGATT  52 59
     mlr6163 NONE
     mlr6164 NONE
     mlr6166 4990958 .. 4990968 +  -3.2  -4.72272   GGCGGCGAACGACAA                 CGCA GCC TGTG                 TTTTTGATCAAACGG  73 254
     mlr6171 NONE
     msr8743 4993515 .. 4993562 +  -9.1  -2.64794   GGGAGCTCACCTAAC CCACGGCCGAATGCCCGTCGCGC ACCT GCGCGATCG-CAAGC-GCCGTGG TGCTGTGCCATTCCA  57 258
     mlr6174 4995649 .. 4995661 +  -3.4   -4.1585   CGTGGATGCTTGTCA                TCGA AACAA TCGA                TTTTGCCGATTGTAC  60 224
     msr8756 NONE
     mlr6175 4996626 .. 4996645 +  -2.8  -3.53444   GAACATCACTGAAAT            GCGAGATCC CAT GGACCT-GC            TTTCCCAGCCAGTAC  49 29
     msr8689 NONE
     mlr6176 NONE
     mlr6177 4998498 .. 4998508 +  -8.2  -3.65351   ATGTCTCAGGAGGCG                 CGGC ACC GCCG                 TTTGGGTGAACGTCG  66 110
     mlr6178 4999508 .. 4999523 +  -6.8  -4.13767   GCGGGAGTAAATTAG              GGCTGCC TGG GGC-GCC              TTTTGGCGTCCCCCG  71 44
     mlr8757 NONE
     mlr6182 5003856 .. 5003881 +  -8.3   -3.2614   CGGGCCGAATCAGAA         GCTGCGGGGC ATGTTCG GCCCCG-AGC         TTCATGTAAGAGATC  59 455
     msr6184 5007208 .. 5007240 +    -9  -3.84406   CCGGCACGGTGTTGA      GCGTGCGGAACCCG CCGCA CGCGTTCCGATCGC      TTGTTGTGCTCACCC  72 233
     mlr6185 5007884 .. 5007942 +  -2.3  -3.03124   CCCTCGCGCCGCAAC -TCGGCGCGGGGGTTCCCGCCGACGCT CGCCCGA AGGGGCGGCGAAAACTCCCAC-CCGAC TCTTCGCCCGTCCCC  41 55
     msr6186 5008275 .. 5008296 +  -2.9  -3.09193   TCAGCCGACGAGGGA           GCCCGCT CATGAGCC AGCGGCC            TTCCATCCATCTGAT  43 14
     mlr6188 NONE
     mlr6189 5009607 .. 5009650 + -12.2  -3.32343   CAGCAAAGCTGTGTG TCAGCCGCGGCGCCGCTGGC GATG GCCGGCGGTTCGGCGGCACA TTCTGCGCCTGTGAA  75 130
     mlr6190 5011169 .. 5011226 +  -9.2  -4.56775   AAACACAACCGATTA AGATG-GCAAGATAAAGGCACCGCCTCC ATGA GGCGGCGAAGCCTTTGTC-TGCACATCC TTTTTGCCGGAGGCT  87 421
     mlr6191 5013333 .. 5013370 +  -2.1  -3.37487   GCGCGTCTGCTTAGG  CGGC-GGAGACATCG CTTAGCTGTA CGATG-CTCTTGCCG   TATTTGCGCCTGTAA  46 80
     mlr6196 5017929 .. 5017941 +  -5.5  -3.63627   GCTGTCGGGCCGCAC                CAGCT TCC GGCTG                TTTGGGCTGTAGCGA  58 1
     mlr6199 NONE
     mlr6200 5019593 .. 5019623 + -11.1  -2.77926   TGCCGACTTCGGACG      CCGTC-GCCGCTTG CCAC CGAGCGGCAGCCGG       TACTTGACTGTGGTT  66 278
     mlr6203 NONE
     mlr6204 5022902 .. 5022944 +  -5.5  -2.96216   AGATACATTTGACCG GAATCTGC-CGTTGCCTGCCG CTT CGACAGGC-ACGAGCTGGGTC TATCTCGTGCTCGAC  48 29
     mlr6209 5029069 .. 5029086 +    -4  -3.07043   TTCAACAGTTCAGGT             GCGACC TCTTGC GGGCGC              TATTCCGGTCATGCC  45 114
     mlr6210 5030963 .. 5030973 +  -4.6  -3.83205   GGTTACTCATCGCCT                 CCGT CGG GCGG                 TTTGCTGTGAACGCT  60 426
     mlr6215 NONE
     mlr6217 NONE
     mlr6218 5036869 .. 5036884 +  -3.2  -3.74516   AGTCGCAATCGAAAC              GCCG GCGCAATA CGGC               TTCTATCTTAGTTTC  52 124
     msr6219 5037367 .. 5037384 +  -3.3  -3.39018   CATAAACGGCTGTTT             TCCCGGA GTTT TCAGGGG              TCTTTGGCCTGCTGA  47 185
     mlr6226 5046180 .. 5046191 +  -3.6  -2.95942   GCCGGTGGAAGGCGG                CGCC GAGT GGTG                 TGATTTGGGTATCAC  44 446
     mlr6241 5060670 .. 5060688 +  -4.4  -5.09204   ACCTCTTGCTTTGCT             TCAGCGGG CCT CTCGCCGG             TTTTTCTTGGAATAT  83 505
     mlr8759 NONE
     mlr6244 5063158 .. 5063175 +  -6.9  -2.55351   TTCGATTTGCTACGA             AGGCGCA TGTC TGCGCCC              ATTGATCTCAGCCAG  50 84
     mlr6247 NONE
     mlr8761 5079600 .. 5079615 +  -4.6  -3.51778   TGACTGTGGCCGCTT              GACGAG CCCA CGCGTC               TATTTGATCTCGTCG  53 144
     mlr6258 NONE
     msr6259 5080587 .. 5080610 + -13.9  -2.83249   AAGGGATTTGCAACT          GAAGGCGGG TTGGTC CCCGCCTTC           TCATATTCTGTGCAG  76 186
     msr6263 5082987 .. 5083043 +  -7.8  -4.07885   CGTCCACAGGCATCG CCGCCTTCGGACGCCGGC-GCCGCTTG CCGC TGAGCGGCAGCCGGTACTCGACAGTGG TTTTGGGACCACGTG  71 403
     mlr6265 5085017 .. 5085029 + -10.5  -3.33696   ATGTGAGCATAAGGT                GGCGC CTG GCGCC                TTGATTGGCCACCAC  69 49
     mlr6266 5085514 .. 5085552 +  -6.1  -4.03234   GCCATCAATACGGTG  AC-TTTTACCGCCA-CCTC CTC GAGGGTGGCGGTAAGGCGG  TTTATCTGCGAGGCG  64 116
     mlr6273 NONE
     mlr6274 NONE
     mlr6275 5092086 .. 5092110 +  -3.6  -2.75382   CCGCTGCAGGTGAAT          TGAGACTCAG GGGCA TTGAATCTCA          TCATTAGGTACAGTG  43 23
     msr6276 NONE
     msr6277 NONE
     mlr6278 5093386 .. 5093398 +  -6.2  -3.78934   TGACCTCGCCGATGA                GCCG CTGCA CGGC                TTGTTGTCGCCACGC  61 165
     msr6281 5095807 .. 5095825 + -10.3  -3.87815   GGCAATTGTCGGCAA             CCCGACA ACTGC TGTCGGG             TTTATCAAAGTCGCG  77 383
     mlr6282 5098710 .. 5098729 +  -4.2  -4.11394   ATCCCCTTGGATAAG            TCGCGCAG ATAG CTGCCTGA             TTTTCGAAGTGAACT  62 27
     mlr6283 5099972 .. 5099987 +  -3.2  -4.03995   CGCTCGCGCATGAGA              TCGAGG AAAG CCTCAA               TATTTTTCTCGAGGA  58 393
     mlr6286 5103952 .. 5103967 +  -3.2  -2.93449   GGTGACTAAACAGCA              GATGAG TCCT CCCATC               CTTTCAGTTTCTCAT  42 78
     mlr6287 5105791 .. 5105805 +  -3.5  -2.82623   GAAGGAAGCGCCGGC               CGTCG CTGCC TGACG               TCGTTGTGAACGGCC  41 13
     mlr6288 NONE
     mlr6289 NONE
     mlr6290 5109320 .. 5109350 +  -2.5  -3.92542   ATGCGAACAAGCAAA      ACGCCTGTGATGCA CAGA TGCAAT-CAGGCGC       TTCTTTGACCGTGAG  53 81
     mlr6292 5111200 .. 5111216 +  -2.1  -2.70932   GATCCGATCGCGACG              TCCGCTC GAA GGGTGGC              TCGTTCGGAAGACGG  39 73
     mlr6294 5112920 .. 5112939 +  -4.8  -3.53091   GCCTGAAGCGTTGGA            CTCGCCCC ATGC GAGGCGCG             TTTCGAGAAGCCCAT  53 112
     mlr6296 NONE
     mlr6298 5115899 .. 5115924 + -13.3  -3.31322   GCAGAGACCATCGCC         GTGGTGGCTTG AGGC CAGGCCGCCAC          TTATCCGCACTTCAA  82 118
     mlr6299 5116710 .. 5116731 +  -2.9  -4.06384   TTGTCTGGCAAGTGA           CCTCCGACA TTTT TTTAGGAGG            TTTGTGATGTTCAGA  58 69
     mlr6301 5117538 .. 5117561 +  -3.1  -3.90241   AAAGCGCTCCAGCCT          GTGG-CCATG AGTGC CTTGGTCCAC          TTCTTCTCATTGGTG  56 124
     mlr6307 NONE
     mlr6308 NONE
     mlr6309 5122766 .. 5122777 +  -3.6  -2.85699   CCGTTCTGGCGCCTA                CGCG CGCT CGTG                 ATTTCGTGCCTCCCT  43 43
     mlr6311 5124839 .. 5124849 +  -4.6  -4.26903   ATGAGCCTCAGCGTA                 CGGC GTG GTCG                 TTTTCATCGGGTGCG  67 214
     mlr6313 5125719 .. 5125743 +  -3.5   -3.5764   ATCTCGACTCGATGA         GCCGCTGCGC GGATTG GCGCAG-GAC          TTTGACGATACAGTT  49 474
     mlr6316 NONE
     msr6318 5131843 .. 5131869 +  -6.7  -4.02535   CATCTCGGCGAATGC        GTCAGAT-CCCTG CTT CAGGGCATC-GAC        TTTCCTTGCTTGTCG  67 442
     msr6320 NONE
     msr6321 5132882 .. 5132903 +  -2.3  -3.53811   GGCGGCGCCATTGCG           CCGAGAT TTAGCGCC ATCTTGG            TTTCCGCCGGATGAA  47 15
     mlr6323 NONE
     mlr6324 5135921 .. 5135942 +  -2.1   -3.0263   TTCTCGAGACGCGCC           CCTACATGC GGGC GCGGGCAGG            TCTTGCCGCGGTACT  41 90
     mlr6325 5136407 .. 5136428 +  -2.1  -3.38112   CGACGACGGCGTAAC           TGACCACCG GAAC CGATGGGCG            TGTTCTAATTTGGGT  46 27
     mlr6326 NONE
     mlr6327 NONE
     mlr6328 5138759 .. 5138774 +  -4.6  -3.53091   ATCTCAACGACCTCG              TCCCCG ATCG CCGGGA               TTTGCAAGGCCGACT  53 320
     mlr6331 5147151 .. 5147163 +  -3.3  -4.05788   GCGGCGAGATAATGT                CGGAT GGG AGCCG                TTTGGTTTCCAGCGC  58 498
     mlr6334 5149074 .. 5149096 +  -7.6  -3.53224   AACTCATTCTGACAC           CGATCGGCGG CCC CCGCACATCG           TTTGCCCGAGACCTG  62 99
     mlr6335 NONE
     mlr8762 5151236 .. 5151247 +  -3.6   -3.7732   CTCATGACGTTGCCT                CGCT GAGC GGCG                 TTCTTCATCTGCGAG  54 205
     mlr8763 NONE
     mlr6339 NONE
     mlr8764 NONE
     mlr6341 NONE
     mlr6342 NONE
     mlr6343 NONE
     mlr6344 NONE
     mlr8766 NONE
     msr8694 NONE
     mlr6345 NONE
     mlr6346 5163431 .. 5163441 +  -8.2  -4.18303   AGACCACTTAAGCTG                 CCGC TGA GCGG                 TTTGTCATTTGTGGT  74 233
     mlr6347 5165831 .. 5165843 +  -3.4  -3.28712   TCAAGCAGAATTGCG                TGGT CAGCT ACCA                TTCTGCCGCGCCCAG  45 54
     mlr6348 NONE
     mlr8765 5168994 .. 5169017 +    -8  -3.53091   GCACGCTTCCAGGTT          GACGCGCTCC AGCG GGAGCCCGAC           TTTGGGCAGCGCGAT  60 375
     msr6351 5169555 .. 5169582 +    -7  -4.15453   GCGTTTCATGGTCCT        TTCGCGTC-GTCG GGT CGGCTGGTGCGAA        TTTTCCGCTCGATTA  71 342
     mlr6358 5175518 .. 5175543 + -10.5   -3.6106   GACGTTATGACCGTG         GTCTGAGGAGCG GCC CGC-CCTTAGAC         TTTGCAGCTGTTAAG  71 264
     mlr6361 5186106 .. 5186133 +    -7  -4.15453   GCGTTTCATGGTCCT        TTCGCGTC-GTCG GGT CGGCTGGTGCGAA        TTTTCCGCTCGATTA  68 230
     mlr6364 NONE
     mlr6365 NONE
     mlr6366 NONE
     mlr6367 5192952 .. 5192962 +  -6.8  -3.41602   ATCCGTCCATGAAAA                 TCCG CAT CGGA                 TTCTCATGAGCTGGC  58 6
     mlr6368 5194122 .. 5194134 +  -7.7  -2.88544   CGGCCGGCGTGAGCG                GTGCA TGC TGCAC                TGTGTCCAAGTCGGC  56 86
     mlr6369 NONE
     mlr6370 NONE
     mlr6371 5198129 .. 5198143 +  -4.2     -3.81   TGGAGACGCTAAGGA               ACGTCA AAC TGACGA               TTCTTGTAACGTGGT  57 193
     mlr6372 5200036 .. 5200087 +  -3.7  -4.11394   ATCCGTCCAGGCGTC CGCGCTGGTGAGACAGGATGGGTTG GAAA CGAGCCA-CCGCTCTCACCATC-CG TTTTGCAGATCGGCT  62 42
     mlr6385 NONE
     mlr6386 5211462 .. 5211481 +  -7.8  -3.18264   TCGTCCTCGCTCGAT            GATTGCGG CTCG CCGCGGTC             TTCGTCGGTGAGACG  59 311
     mlr6387 5212197 .. 5212207 +  -2.4  -4.16909   GAAACGGAGGATGCC                 GCCG ACA CTGC                 TCTTTTTGTTGGCAT  58 384
     mlr6390 5216456 .. 5216469 +  -9.5  -3.21218   AGGGCTTGCCCTCCA               CGGCG ATCT CGCCG                TTCCTGGTGAACGAT  62 454
     mlr6394 5217390 .. 5217403 +  -3.7  -3.53091   GTCTGTGGATCTTTG               CACCC GCCT GGGCG                TTTGAGCAGGCGGCT  51 51
     mlr6395 5220041 .. 5220077 +  -3.6  -2.88663   CGATGATAAGGATAT   CGTCCCCGGCTTCTGAA CGCT TTCCGCAGCTCGGG-CG    TATCTCAGCGTAGAT  44 10
     mlr6396 NONE
     mlr6397 NONE
     mlr6398 5221910 .. 5221926 +  -3.6  -3.05596   TCGAGGGCTTCGAGG              TTCCCG TTCAC CGGGCA              TTGACTGAACCGATC  45 62
     mlr6400 NONE
     mlr6401 NONE
     mlr6402 NONE
     mlr6403 5227406 .. 5227424 +    -3  -2.63301   AAGAATAGAATGTCG             TCGGTCCG TGC CGTGCTGA             TCCTGTCGGCCTCTA  40 40
     mlr6404 NONE
     mlr6405 NONE
     msr6406 5230125 .. 5230135 +  -2.4  -3.72324   TTCAGACCCGTGGGA                 ACGC CGT GCGG                 TTGTTACTCAGAATG  51 226
     mlr6409 5232875 .. 5232885 +  -6.8  -3.53811   ATCACCATGACCGAT                 CGCT AGG AGCG                 TTTCGGCCACCTCGC  57 176
     mlr6411 NONE
     mlr6412 NONE
     msr6413 NONE
     mlr6414 NONE
     mlr6415 NONE
     mlr6416 NONE
     mlr6417 NONE
     msr6418 5241815 .. 5241825 +  -5.4  -4.24204   TGGCGTAAGTGCGCC                 GAAC GTC GTTC                 TTTTCAATATGGGTC  66 370
     mlr6427 NONE
     mlr6429 5251625 .. 5251637 +  -6.2  -3.34895   AGCTCTGGGGTGAAT                GCGG ACAGA CCGC                TTCGTTGCGCCTCCG  56 298
     mlr6435 5258410 .. 5258464 + -13.6  -2.68823   CGGTCAAATCATAAA CTCCCAAGGACGG-GGTCCGGGACGGC TCTT GCCG-CCCGGACCTCCCGCCT-GCGAG CTTGTCTGAAACACC  74 27
     mlr6436 NONE
     mlr6438 NONE
     mlr6440 NONE
     mlr6441 5263532 .. 5263546 +  -5.6  -3.14881   GCGACTTCCTTCACC               GGCAGA AAA TCCGCC               TTGGTCAACAGCTTC  49 212
     mlr6443 NONE
     mlr6444 NONE
     mlr6445 NONE
     mlr6447 NONE
     mlr6448 NONE
     mlr6450 5273452 .. 5273482 + -15.4  -3.36289   GCGCGTGAGCCGCAA       GACCGAGGCCGCCT GAC GGGCGATCTCGGTC       TTACTTGGGCTCGTC  87 10
     mlr6458 5277733 .. 5277765 +  -2.5  -3.66178   GACCAGCGAGACGGA      AGCGCGAAGGTCG GTGGCCA TGACCGGCGCGCC      TTTCAACTTCGCCAC  50 212
     mlr6471 5285325 .. 5285338 +  -4.5  -4.08064   TGAACCTGCCCTGCA               GTTGG CTGT CCAGC                TTTTCAAACCGGCTT  62 340
     mlr6483 NONE
     mlr6484 5296619 .. 5296656 +  -5.5  -3.90707   TAGGGAATTCAGCCA   CGCTGTTGTCGCTCG CTATCTTC CTAGCGGCAGTGGCG    CTTTTTTTGCTGGCC  61 68
     mlr6486 NONE
     mlr6487 NONE
     mlr6488 5298693 .. 5298714 +  -7.1  -2.93252   ATGTGAACAATTGAC           GGGCGCTGG GCTA CCTGCGCGC            TACTTCTTCGGGCGT  53 35
     mlr6490 5300475 .. 5300506 +  -8.7  -3.48395   TGGTGGTCTTCTCGG      TGGCAGCC-GGAGC GATCA GCTTCTGGCCGCCA      TTCTCTGAGCCAAGT  66 65
     mlr6493 5302773 .. 5302795 +  -4.1  -3.05384   GTCTCGAAATATCTG           TTCCGCTGA AGCGA TCGGCTGAA           TTCACTCCAGGCAAC  45 17
     mlr6494 5304706 .. 5304716 +  -8.2  -2.78384   ATCGGCATTTGCACT                 GGCG GCT CGCC                 TGTGATCCAAGGCGA  54 108
     mlr6496 5306190 .. 5306205 +  -3.9  -3.03124   GTTTCGTTGGCAAAA              GCGGG TGGTTC CCTGC               TATTGCCGCATCCAA  45 55
     mlr6497 5307708 .. 5307724 +  -7.2  -3.53012   CTGCTGGCGCAGCAC              GCCGGG TTCCT CCTGGC              TTTCGGCAGCGAGCG  57 170
     mlr6501 NONE
     mlr6502 NONE
     mlr6503 5314180 .. 5314207 +  -3.2  -3.85698   AACGCAGATTGCCAG        CGCCACCAGCGGC GCG GCCTC-GGAGACG        TTTCTGCCGAGAGCG  56 415
     mlr6506 5317929 .. 5317945 +    -5  -2.82623   GCGAACTCACCGAGA              GCCGCG CCCGC CGCCGC              TACTTCTGAGCCACA  44 0
     mlr6508 NONE
     mlr6509 5320103 .. 5320123 +  -5.3  -5.00616   ACGCCTGCCGCTGGG            GCGATCCTG CTG CACGAACGC            TTTTTTCCCCGCCCA  83 65
     mlr6511 5321919 .. 5321937 + -13.8  -4.55128   AGGACAAACAAAGAA             GGGCGGCT CAA GGCCGCCC             TTTTCGTTTGAAAGT 100 49
     mlr6518 5327091 .. 5327130 +  -2.9   -4.3208   TGAAGCGCATCGTCA TTGTGG-CGCAGG-TCGGT TTCG ACCGAGCCTGTGACTTCGA  TTTTGACTTGTACCG  64 38
     mlr6523 5332522 .. 5332536 +  -7.8  -3.10164   CTTGTGAGGGACTGC               GCATCG TCT CGGTGC               TTGAATCCTGGGTCA  55 407
     mlr6529 NONE
     mlr6530 5337344 .. 5337374 + -12.4  -2.60392   CTGTATTTCTGTCCG       CGCGGCGGCGAAAG CTT CTGACGGCGCCGCG       ATTCCTTCCAGCCTC  69 169
     mlr6533 5338633 .. 5338664 + -15.8  -4.56597   TCAATAAGCATCTGA      AGCGACCTCGGCGG ACAG CTGCCGGGGTCGCG       TTTTTGGGGCACAAA 100 34
     mlr6534 NONE
     mlr6536 NONE
     mlr6537 5342067 .. 5342077 +  -2.4  -4.09685   AGGTTGCCGAAACCG                 AGCC GTC GGCG                 TTTTCAAAGATCGAA  58 452
     mlr6539 5345897 .. 5345914 + -10.5  -5.08255   AATCCCATCTCTTAA             GGCGTCC TCCA GGGCGCC              TTTTCTTTTGGACCT 100 238
     mlr6541 5350850 .. 5350873 +  -8.1  -5.27335   CTCGTAACAGGAAAA          GGCCGGC ACCTCCTCCC GCCGGCC           TTTTTCTTTGCCCGA  93 189
     mlr6543 5353224 .. 5353244 + -12.5  -3.15996   TCGACGCGATGCCGC            CGACGGCGC GTT GCGCGGTCG            TATTGGTCGGTCATC  76 422
     mlr6544 5355581 .. 5355607 +  -2.2  -3.55444   GATCTCGCGGAACGG        CGGAGGGCGGC ATGAGC GCCGAT-TCCG         TTTACAACGTGACCC  47 11
     mlr6545 NONE
     mlr6546 NONE
     mlr6547 NONE
     mlr6548 NONE
     mlr6550 NONE
     mlr6551 NONE
     msr6553 NONE
     mlr6554 NONE
     mlr6556 NONE
     mlr6557 NONE
     mlr6558 NONE
     mlr6559 NONE
     msr6560 NONE
     mlr6561 5365349 .. 5365374 +  -5.3  -4.63184   CCGAGCGGCTCGACG         GCGCGGGCGACA AGA TGGCGCGCG-GC         TTTTTCGACTGGCTT  75 206
     mlr6562 NONE
     mlr6564 NONE
     mlr6565 NONE
     mlr6566 NONE
     mlr6567 NONE
     mlr6568 NONE
     mlr6569 5380743 .. 5380757 +  -3.5  -3.43288   CCACATCGGTCCTTG               GTTCG TTGAT CGGAC               TTATGATGGGCTTTA  47 68
     mlr6573 NONE
     mlr6574 5384129 .. 5384140 +  -7.2  -3.29739   GCGATGAACTGAAAG                CGCG CGAG CGCG                 TTGGTGTCCATTCGC  56 51
     mlr6575 5386694 .. 5386719 +  -3.2  -3.40403   GAACGGCAACATATC         GGATGGCTTC ATGACC GATGCGATCC          TTGTCCTGAACGGCG  47 67
     mlr6576 5387990 .. 5388021 +  -6.4  -4.10657   TCGTGACGGTGAAAC      CCATGTCGCGCTCG ACCT CGATCGCAGCACGG       TTTTCACGGCTCTCG  68 106
     mlr6579 NONE
     mlr6580 5391854 .. 5391864 +  -8.2  -3.73775   GGTCGAAGAACAGCA                 GCGG CGG CCGC                 TTTGATGCGCATCAG  66 10
     mlr6581 5392982 .. 5393017 +  -5.4  -4.05788   AATTCAACCTGACAG   CTGCATCGGCGCC-GC AGATGG GCTGGCGCCGGA-CAG    TTTGATTTGGCGCAA  64 387
     mlr6585 5393656 .. 5393672 +  -3.7  -3.21276   GTCGCCGGCTGGATG              CTTGC CGGGGTC GCAAG              TCTTGTCACCGGCGC  47 74
     mlr6591 5401390 .. 5401404 +  -9.2  -4.19704   ATCGGTCCTGCGCCA               GCTGGC CTG GCCGGC               TTTTCGCTGCAATTG  76 147
     mlr6594 5404318 .. 5404354 + -18.1  -3.86194   GCGATTCAACGGCGG    AGAAAAGGGCCAGTGCA GAT TGCACCGGCCCTTTTCA    TTTCTCGCAAGACTT 100 40
     mlr6601 5408332 .. 5408344 +  -9.1  -2.87344   CCCTGATCAGATCGA                GGCGA TCA TCGCC                TATATCAGCAGCCTG  59 364
     msr6604 5409054 .. 5409066 +  -4.7  -3.16564   CTTCTCGATGAAATC                GGCGG CTC CCTCC                TTCATCGCCTGGACG  47 343
     mlr6608 NONE
     mlr6609 5414492 .. 5414505 +  -2.3  -3.53444   GTCCTTTCTCGATCG               CCTCG TGGC CAAGG                TTTAGCGCGCCATGC  47 7
     mlr6616 NONE
     mlr6617 5418430 .. 5418442 +  -7.7  -3.62096   GCGGATTCGGGTACT                TCGTC CCA GACGA                TTTCAGCTGATGGGC  62 3
     mlr6618 5420202 .. 5420256 +  -5.6  -3.23395   CTTGGTTTCACGCCG GGCGGGCAGCGTGAAGT-TGCCG-GC CAGTT GCGCGGCGTGGATCGTGCTGCCCGGC TTCATGGTCATCAAT  51 432
     mlr6622 5424063 .. 5424073 +  -5.4  -2.87051   ACGATCGAGCGCCTT                 TGAG AAT CTCA                 CTTTGCTCCTGGGGC  48 281
     mlr6631 5433365 .. 5433377 +  -5.5  -3.61268   GCCGTTGCCGCTTCG                GCGTT GAT AGCGC                TTTCCACCTTGAATG  57 440
     mlr6633 5435646 .. 5435659 +  -5.9  -3.78775   TATGCTGATCGTAGC               GGCGC CGCG GTGCC                TTTCATCGTGCAAGA  58 484
     mlr6641 5439834 .. 5439848 +  -6.4  -2.53382   CTCTTCGGTGAAGCC               TGTTGC GCA GCAACG               TCAGTTCAAGCTCGT  48 86
     mlr6646 5443925 .. 5443935 +  -5.4  -3.35679   TCGTGGACGCCGCCC                 GTTC CCG GAAC                 TTCTGCATGCGGCCG  51 227
     mlr6648 NONE
     mlr6649 NONE
     mlr6651 5449417 .. 5449460 +  -7.3  -3.73224   CGCTGAGGCGCGCGT TCAGCTGCCGGGGCAATTC CTCCCA GTACTGTCCCGGCAGCGCA TTTCCTCGCCGCTCC  63 35
     mlr6652 NONE
     mlr6653 NONE
     mlr6654 NONE
     mlr6655 5453870 .. 5453886 +  -2.2  -3.11208   GGAGCGGCGATCAGG              GCGATG TGAAC CATGGC              TAATTTTGGATCCGC  41 17
     mlr6656 5455587 .. 5455599 +  -7.7  -3.05596   GCGAACTATCCGACA                TGGCA CGG TGCCA                TTCGATACCGAAGTC  57 84
     mlr6657 5456701 .. 5456732 +  -2.8  -4.48987   GAGGGAGCGGCGCAT      GGCAGCGTCGCCGTT AGT GGCGGCACCGC-GTC      TTTTCGTTCTGACGG  66 184
     mlr6658 5457428 .. 5457450 +  -7.6  -3.68827   TCACTGCATTGAAGT           CACGAACGAC CTT GTCGTACGCG           TTTACATGGTCGATC  65 201
     mlr6668 NONE
     mlr6670 5466824 .. 5466860 + -14.3  -3.08679   GCGCCGAACAATGTC    TGACGGTCGGGGAGGCG GGA CGCCTTTCCGGCCGCCC    TGTTCCGTAGGCAAA  83 203
     mlr6671 NONE
     mlr6673 NONE
     mlr6674 5469837 .. 5469868 +  -2.1  -3.22475   CCAACCATCGATCAA      GGCGCGCGAGGCCA CGCAA TGACGGC-CGCGCC      TCTTCTCAGCGTCGA  44 4
     mlr6675 5471006 .. 5471016 +  -6.8  -3.32022   CCTTCGGCCAGTATG                 GCTG CCG CAGC                 TTGGTGTATGCCAGA  55 151
     mlr6681 5477741 .. 5477764 +  -5.2  -3.66646   GCTGTTGAGCGCGAT          CGCCTAGCTG CGGA CAGCTACGCA           TTTCCATCAGCTGTT  58 19
     mlr6682 5479555 .. 5479581 +  -5.8  -3.08471   CGTAACAGGACAAGA        CGATCCCGCAC CCCGGC GTGCGGGC-CG         TTACATCAGATTCTA  49 103
     mlr6683 NONE
     mlr6684 5481437 .. 5481453 +  -9.3  -2.81815   GCCAAAATCATCGAG              GACGCGG CGA CCGCGGC              TCCTTGATCCTTGCG  61 2
     mlr6689 NONE
     mlr6690 5487766 .. 5487792 +   -15   -3.9693   TGATTGCGCGGCATC         GGCCGGCGCGGG AGA CCCGCACCGGCG         TTGTTTGCATGGATC 100 172
     mlr6691 NONE
     mlr6692 NONE
     mlr6693 NONE
     mlr6694 5492937 .. 5492947 +  -5.4  -3.41222   ATGCTCAGAAATCGG                 CTTC CTC GAAG                 TATTTGGCCTTCAAC  53 487
     mlr6704 NONE
     mlr6706 5499911 .. 5499923 +  -3.3  -3.14881   GAAGAGCGACATCGC                CTCCG CAG CGGAC                TTGATCAAGGAATTG  43 108
     mlr6707 5500429 .. 5500458 +  -4.2  -3.06671   CCAGGCCGTGCGCCA       GACTGATGATCG ATCGCA CGATCGTCTGGC        TCTTGAGATCGGTCT  45 222
     msr6711 5504411 .. 5504424 +  -5.9  -3.31144   GCGCCAGATCATGTT               CCGGC GGAA GTCGG                TTCTGCCGCTGAAAC  51 114
     mlr6712 5505020 .. 5505034 +    -7  -3.86015   GCCTACGCCGTCGAG               GGCACG ATC CGGGCC               TTTCTCCACAAGCTA  66 132
     mlr6714 NONE
     mlr6716 5508539 .. 5508566 +  -5.5  -3.36569   GGTCACGATGTTGCC        CGGCATGACGG CGTTGA CGGTGATGCCG         TATTTCGCCAGTTCG  53 245
     mlr6724 5517153 .. 5517167 +  -6.4  -3.53012   AGACGTGAGATGACC               CAGGTA CAA TGCCTG               TTTGCCCGCCCGAGC  58 454
     mlr6726 5518740 .. 5518772 +  -7.1  -3.86283   CCCATGCAGGGCGAG      TGGTTTGGCAATTCA ACT TGAATTTCCAGACAA      TTTGGTCTAAGTTGG  66 70
     mlr6727 5520603 .. 5520619 +  -5.1  -2.83403   GAGAAGAAACTGCCA              GATGAAG CCG CTCCATC              CTTTCATCCAGAAGG  45 469
     msr6734 5528651 .. 5528663 +  -4.7  -3.14468   CTTCGGCGCAATACA                CCGCG CGG CGCAG                TTACATCTGCTGGAC  47 152
     mlr6736 5530319 .. 5530347 +  -5.1  -3.53444   AGCGCTCGTGCGCAG        TTGCGCCGCGCGG TAA CTGCCCGCGGCAA        TTCCTTGTTCGCGGC  53 124
     mlr6739 5533176 .. 5533195 +    -2  -2.57132   GATGTGAAAGACTGA            CCGG-CTGG CGA CTTGCCCGG            ATTCTGCAACGACAG  38 26
     mlr6740 5534312 .. 5534335 +  -3.6  -4.75309   ACACCACCAATTTAG          CGACCCCGCC TCAT GACAGGGCCG           TTTTCTTGAGTTTAC  75 380
     mlr6747 5542658 .. 5542670 +  -3.3  -2.71791   GATCTTGGAAGAGCA                CGAGA CCG TCCCG                GTTTGACCAGGCGAT  41 7
     mlr6748 5543502 .. 5543512 +  -8.2  -3.05769   TGATGACGTTGTTGC                 CGGC ATT GCCG                 TCTATGGTTTGGGAG  57 415
     mlr6753 NONE
     mlr6754 5550451 .. 5550463 +  -3.3  -3.08934   GGTCCCTGCGATCGT                TCGCC AGA GGAGA                TATTAGAATGTGTGG  43 7
     mlr6755 NONE
     mlr6756 5554887 .. 5554900 +  -3.1  -3.73982   CAGGGCCGGAAGCTT               CGA-CC TTG GGATCG               TTCTGTTCGTCTCCA  52 238
     mlr6757 5557143 .. 5557155 +  -4.8  -4.64861   GACACCCGCGCCGCC                TGCC GGCAG GGCA                TTTATTTTGAGGGCG  72 184
     mlr6758 5558738 .. 5558794 +    -5  -3.56704   CCTGGAGGTAGAGGC ACGT-TGA-CGCGAACGGCGCGGCGGCC AAG GGCAGTCTCGATGATCGCGATCAGACGG TTGATTTCCTCGGGC  55 319
     mlr6761 5562903 .. 5562913 +  -3.2  -3.67792   TTCCGCCATCAGCTT                 GAGG ACG TCTC                 TTTGCCTCGATGTCA  51 343
     mlr6764 NONE
     mlr6765 NONE
     mlr6766 5566651 .. 5566664 +  -2.3  -2.78384   GTAAACCAAGGGAAT               GCGCA GTCA TGAGC                TATAGTGGCAAGAAA  39 63
     mlr6767 NONE
     mlr6768 NONE
     mlr6769 NONE
     mlr6770 5571324 .. 5571341 +  -2.5  -3.76402   CCAGTACACCTTAAA             ACGGCGG TTTT CCCCCGA              TTTAATGCGTCAAAT  51 168
     mlr6771 NONE
     mlr6772 5574736 .. 5574754 +  -7.3  -3.05816   GCTCTGCGACGAACG             CGGCGAG CGGTA CGCGCCG             TTCGCTCCGCCGTCA  55 105
     mlr6774 5579094 .. 5579107 +  -9.5  -3.25823   TCTTGCCGGGGCAAT               CGCCG CCGA CGGCG                TTGATGTGGACGCCG  62 483
     mlr6779 5581748 .. 5581768 +  -4.7  -3.27475   ACCGGCCGCGCGAGA           TGGCGAGC TTGTGC GC-CGCCA            TGTTGTCCTCCAGCA  49 469
     mlr6784 5584572 .. 5584587 + -10.4  -3.35197   GCAGGAGTTCGCGCT              CTCGCC AGCC GGCGAG               TTCATCTCTGTGCCC  67 282
     mlr6787 5587695 .. 5587711 +  -9.4  -3.88232   ACTTCATAGACGCCT              GACGGC CAAGC GCCGTC              TTCTTGTATGCAGCA  75 24
     mlr6788 NONE
     mlr6789 5589514 .. 5589533 + -10.6  -2.92192   CGGCGGCAAATCCGT            CGCCGACC TCAA GGCCGGCG             TCTAGTTCGATCGAA  64 1
     mlr6790 NONE
     mlr6791 5590813 .. 5590830 +  -7.7  -3.57462   AGGCAAGCAGGCCTC             GCCTGAT GTCC ATCGGGC              TTTGAACATCAGCTG  62 20
     mlr6792 NONE
     mlr6793 NONE
     mlr6796 NONE
     mlr6798 NONE
     mlr6799 5596360 .. 5596404 + -10.8  -2.52464   GATGAGCGCCTACCG GCACGCCAGCGTGTCCTGC TCCACGCC GCAGGACACAGTG-CGTGC TCCCTTGGCCGCGCC  62 69
     mlr6801 5597919 .. 5597967 + -15.2  -4.00042   CAGTAAGGCGATGAC GGGTCAACTGCCGGAGGGGTGA TCTGT TCGCCCCTCCGGCTGATTACCA TTCTTTGGTGCAGGG 100 35
     mlr6802 NONE
     mlr6803 NONE
     mlr6804 NONE
     mlr6805 NONE
     mlr6806 NONE
     mlr6807 5604898 .. 5604934 +  -8.1  -4.08216   GGCGGTGTCGACGCC   GATCATCAGC-GCGAC CTCATC GTCGCGGCTGGTGATG    TTTTCCGCCGCGTAG  71 492
     mlr6810 5606693 .. 5606709 +  -2.9  -2.52464   CGATCTTGAATGTCG              GCAATTC GCT GGACTGC              TGGGTTCCCGCCGAG  39 102
     mlr6813 5608086 .. 5608121 +  -8.2  -2.87274   CTGTAGTAGTCTCAG    CCTG-AACCTCGGCTGA GAA TCAGCCGGGGCGGCGGG    TGGTTGATTGTGGCG  56 205
     mlr6815 NONE
     mlr6817 NONE
     mlr6818 5611380 .. 5611390 +  -8.2  -3.75169   GAGCATCGCGAACAT                 CGGG GCA CCCG                 TTTGATACGGTGATG  66 134
     mlr6819 NONE
     mlr6821 NONE
     mlr6822 NONE
     mlr6823 5615008 .. 5615018 +  -6.8  -3.14931   GTTCGCCGCCATCTT                 GCAG GTG CTGC                 TTCATCAAGCGTCAA  54 79
     mlr6825 5616099 .. 5616111 +  -4.7  -5.01732   CCTTCGCGATCGTCG                CGAGC GCG GCCCG                TTTTTTCGGAGGATT  85 454
     mlr6842 5632965 .. 5632977 +  -3.3  -2.77962   GGGCTGAGCCGAGCA                TCCCC GGT GGTGA                CTTTACCGTCTCCAA  41 34
     mlr6843 NONE
     mlr6846 NONE
     mlr6847 5638898 .. 5638919 +  -3.6  -3.58269   TGGCGAGGACGACGC           TCCTTGCC GCCCAG GGCTAGGG            TTTAAGCATGGATTC  51 6
     mlr6848 NONE
     mlr6849 NONE
     mlr6850 NONE
     mlr6852 NONE
     mlr6853 5642841 .. 5642857 +    -8  -2.61681   GTTGCCGCCGGTCCA              CCAGGA ACGAG TCCTGG              CTTATGGCGTTCCCG  53 252
     mlr6855 NONE
     mlr6856 5645249 .. 5645265 +  -2.1  -3.38812   TTTCAAAGGCGCCCG              CTCCAGC GCG GCAAGAG              TCTTCTTCGAGACGA  46 369
     mlr6860 NONE
     msr6861 5647381 .. 5647408 +  -8.4  -3.40403   GCTCTACCTCACGCC        GAT-GCCGGCGGT CAG GCCGCCGTCGATC        TTGTAGTCGGCGCCG  64 61
     mlr6866 5650701 .. 5650713 + -10.5   -3.2614   ATCGGTCGCCAGCAT                GGCGC CTA GCGCC                TTCATGTCGCCGCTG  65 475
     mlr6873 5656555 .. 5656571 +  -5.7  -3.02511   TCAACTCTTCATAGG              CGCCTGC GCG GCCGGTG              TCTTCCGAAAGTCGG  48 378
     mlr6875 5658615 .. 5658642 + -15.6  -3.75629   GTGACAGTAACGAAA        GCCCGCGCCT CCCACCAC AGGCGCGGGC         TTTCGCTTGGCCATG  95 50
     mlr6892 5671178 .. 5671202 +   -15  -4.82901   TATGACCTTCTTTTT         GGCCGGGC-CG GTTT CGCGCCCGGCC          TTTTTCTAGCCGCCG 100 192
     mlr6893 NONE
     mlr6905 NONE
     msr6906 5682605 .. 5682622 +  -2.7  -3.85817   GTCGCGGATCCAGAT             CAG-GTCC TGC GGATTCTG             TTTGTCCAGCGGAAT  55 275
     mlr6914 5686769 .. 5686825 +  -5.2  -2.62616   GCCACAGCGGCATTT GCAACC-AG-CGCGCTTCACTGGTAAAA GAT TTTGACCAGTGAAGCGAAACGAGGCTGC TGATGTCCGGCCTGG  46 92
     mlr6916 5688456 .. 5688470 +  -2.1  -3.66844   CGGGCGTCGTGCTGA              TCGGCG ATAT CGC-GA               TTGTTGACATCTCCG  51 157
     mlr6918 5688930 .. 5688945 +  -3.2  -3.34962   GACTTTCACCCCGAC              GACGTC AGAC GAAGTC               TTGTCGACTATCACC  47 42
     mlr6919 NONE
     mlr6920 5691589 .. 5691611 +  -3.3   -3.5944   ACGCCGCCCGGCACC           GGCGTGATC CAGGA GGCCACGTC           TTTCACACTGTCGGT  51 163
     msr6922 5692901 .. 5692922 +  -5.8  -3.77553   CATCTGCGCTGGCGG           GCGCCAGT CCGGCC ACTCGCGC            TTGTTGGTGATCTTG  60 291
     mlr6925 5694515 .. 5694539 +    -2  -4.56597   CGAACTGCGGCCGGC          CGGAATGACC TCGAC GGTCGATCCC          TTTTTCACCCAGCAG  67 307
        hisS 5697001 .. 5697025 +  -4.1  -3.01712   GAGGGGGGCGCCGTA          GAGCGCCGATC GTT GATCGCCCCCC          TGTTCCCAAACCAGA  44 205
     mlr6929 NONE
        hisG NONE
     mlr6932 NONE
     mlr6933 5701957 .. 5701972 +  -3.2  -3.14132   AGATAAGCGTGCGAT              CAGATG CGGG CATCCG               TTGATCAGGAAGCCG  43 49
     msr6934 5702237 .. 5702256 +  -4.8  -2.62184   GTGATAGAGGAAGAC            GCCCGGCG TCGT CGCCGCGA             TGGTGTCCAGCACGG  43 90
     mlr6936 NONE
     mlr6937 5704749 .. 5704772 +   -11  -3.55444   TCTTGAGGTCGGGGA          TGGTG-CCGGC GGG GCCGGTCGCCA          TTTCGGGGATCAGCG  72 265
     mlr6940 5707889 .. 5707910 + -14.4  -4.27316   CTATCCAACAAAAAA           GGCGCGGG CCGTGA CCCGCGCC            TTTTGCATTCAGGCG 100 54
     mlr6944 5710241 .. 5710268 +  -4.2  -3.05463   CATGGCGGCCGACGG        GCG-AATTGTTGC AGT GCAGCAATTGCGA        TTGCCTGCCGCCCAT  45 66
     mlr6946 NONE
     mlr6947 5711493 .. 5711524 +  -9.4  -2.95491   CGCCCGCGCACAATG      CCGGCCGC-ATCGAC ATA GTCGATAGCTCCCGG      TGTGTGATCGAGTTT  59 99
     mlr6949 5712302 .. 5712326 +  -7.2  -3.87869   GCCGGCGATAAAAAG         GCCG-GC-GTTC AGT GAACAGCGCGGC         TTTGTAACCCATTGC  66 11
     mlr6950 5714103 .. 5714136 + -16.2  -5.31456   CCCGAATTTTTCAAA     GTACCGTCA-GAGCC AATGA GGCTCGTGACGGTAC     TTTTTTGTGCCTTAA 100 193
     mlr6952 5715982 .. 5716010 +  -8.9  -3.66844   CCAGCCGTACCGGGC        TTTCCGCGTCCTT GTA AACGACGCCGAAA        TTCTTCAGGTGTGCA  65 522
     mlr6955 NONE
     msr6956 5717959 .. 5717980 +  -6.6  -2.76093   AAAAGGCAGCACGGT           TCACTGCT TTGGAC GGCAGTGA            TGAGTTTCTTGAGAT  49 150
     mlr6958 5720343 .. 5720359 +  -6.5  -2.94679   GGGCGCTAAACAAAT              TTGACCG CGA CGGACAA              TCGTTTGGCATTCGT  51 135
     mlr6959 NONE
     mlr6961 5721532 .. 5721544 +  -3.3  -3.14881   GAAGAGCGACATCGC                CTCCG CAG CGGAC                TTGATCAAGGAATTG  43 108
     mlr6962 NONE
     mlr6963 5723263 .. 5723290 +    -4  -3.66908   TCCGTGAGGGACTTT        GGAAGCCGGCATG ATC CG-GCCGCCTGCC        TTCCTTTTAGGCAGG  54 12
     mlr6964 5724480 .. 5724514 +  -6.2  -3.83026   CTGCTTCTATCGGTC     CGCTGGCGATGTTTGC GCT GCATTCGACGACAGCG     TTTCCTATCGGCGGC  64 41
     mlr6965 5725729 .. 5725754 +  -2.5  -2.66692   AATCAGCAAGCCGAA         CGCGATGGCT TTTGATC AGCCC-CGCG         GTTCTGGTCGTCATA  38 80
     mlr6966 NONE
     mlr6967 NONE
     mlr6968 NONE
     mlr6969 5730365 .. 5730375 +  -5.4  -4.11897   GCGCATCGAAAATTC                 GATC GCG GATC                 TTTCTATAGATTTGT  64 427
     mlr6972 NONE
     mlr6973 NONE
     mlr6974 5735083 .. 5735093 +  -2.4  -2.74605   CAGCCCGTGACCTGG                 GGCC TCA GGCA                 TGACTTTTGAAGCAC  39 12
     mlr6975 NONE
     mlr6976 5737920 .. 5737949 + -11.5  -2.57344   GTGCGCAGAATACTG       CGCTCTCCCTCC TTGGCTC GGAGGG-GAGCG       GTTGTGAACAAGCTC  66 251
     mlr6981 5742815 .. 5742837 +  -4.1   -3.9712   TAAAGCGGAGATGGT          GG-AGCGTTG AATT CATCGCTGCC           TTTATGCTGAGATGA  60 111
     msr8709 5747510 .. 5747544 +  -6.4  -3.76952   AGCGGCCTCGGTCAA    TCCT-CGCGGCACGG CCTTGA TTGCGCCGCGCAGGA     TTTCGCTTCCATAAG  62 322
     mlr6990 5751861 .. 5751875 +  -5.6  -3.07816   GCGATCCGTCTCTGC               CGGTGC CTC GCGTCG               TTCCCTCCCTCGCCG  49 456
     mlr6991 5754034 .. 5754055 +  -2.9  -3.17392   CGCAGACAATCGGGA           GGGAAG-GGC AAC GCCACTCTCC           TTGCCTTCGAGAATG  45 79
     mlr6992 5755231 .. 5755249 +   -16  -4.07568   TAAACGGGCTATGGA             TGGGGCGG TCG CCGCCCCA             TTTTCCAGCGGCGCC 100 38
     mlr6993 5756436 .. 5756455 +  -3.4   -4.1891   GCACGTTTCGCGGCA            TCGCAGGC TCGC GCCGGCCA             TTTGTATTGAGCGGC  60 54
     mlr6997 5760337 .. 5760350 +  -3.7  -4.56607   GGGATAGTGTGCTTG               CCACC GCGT GGAGG                TTTTGTGGTTGATCG  70 71
     mlr6999 5762511 .. 5762535 +  -4.4  -3.98214   GACGTGAGTTCGTAA         TCGGA--TGGAG CTG CTCCAACTCCGA         TTTCTGCTCGATACT  62 178
     mlr7000 5764673 .. 5764720 + -17.6  -3.65991   AGCTGATATTGAACC TCGTGATGGCCGGCCCCGACAAG CCA CAGGCCGGGGCCGGCCAGC-CGA TTCTCTTGCACCGCT 100 35
     mlr7001 NONE
     mlr7002 5766700 .. 5766713 +  -5.2  -3.66666   CTTTTCGCAAGCGAA               CCGC AGCGTC GCGG                TTTCAGGCTTTTACG  58 160
     mlr7003 NONE
     mlr7004 5769644 .. 5769671 +  -9.1  -3.96148   CATGGCTGGAGGTGT        CTCCGCCG-GCG ATGAC CGCGCGCCGGAG        TTTCTGGTCGACGAC  75 484
     mlr7008 5773362 .. 5773384 +  -6.2  -3.30124   CTCCCCGCGGATTGT           CCTTGGTGGC ACC GCCATAAGGG           TTCTGCCGCATGGCA  53 457
     mlr7023 5788759 .. 5788804 +  -6.2  -2.81464   ATACGTCTTGGACCC CG-GCCATCCTGTCGTGTCAGC TTTG GTTGGCA-GACAGGAAGGGACG TATCATGGATGGTGC  49 65
     mlr7024 5790881 .. 5790891 +  -2.4  -2.60496   TCTGCTGACCTTCGC                 GGAG TGA CGCC                 ATGTTTGACCGCACA  38 19
     mlr7025 NONE
     mlr7027 NONE
     mlr7028 5794813 .. 5794831 +  -3.7  -3.53012   GATATAGCCGGCCCA             GGCCGCG CTGAT CGAGGTC             TTTCGAAGGCCGGGC  51 298
     mlr7030 5796882 .. 5796924 +  -4.7  -3.73224   AGCTCCTTGAGCAGT TCGATCACGGCGGCCGCCAC CACC GTGTCGAGCGCCGAGGT-GA TTTCGTCGCAGATGA  58 303
     mlr7041 NONE
     mlr7042 5807386 .. 5807419 +  -7.4  -3.44848   GAGATATTCCTCGAT    G-CCGGCCTGCG-CGC CCTC GCGACCTAGGCCGGAC     TGTTTGATGCCGCCG  60 114
     mlr7051 5815313 .. 5815331 +  -8.8  -4.09685   AGGGTGCTGATCGGC             CGTGTTGC ATG GCATCACG             TTTTAAACCCTGCGC  72 301
     msr7053 5816943 .. 5816959 +  -2.9  -4.30987   AGGAACAGTTTTAGC              GTCGGTG ATG CATTGGC              TTTATTGTAGCCGAT  64 386
     mlr7055 5818738 .. 5818760 +  -7.7  -3.53761   ACTGCGGGTTGATTG          CGACTGCGAG CGTT CTCGCGG-CG           TTTCGCGAACCATTC  62 29
     mlr7056 NONE
     mlr7057 NONE
     mlr7058 5821239 .. 5821249 +  -4.6  -3.28924   GTTCCGTCGGGCGAC                 GCCG GAG TGGC                 TTATGCCGCCGCGTC  49 497
     mlr7061 5824333 .. 5824353 +  -4.7  -2.62184   GACTATCTCGTCGAG           GGC-GTCG TCGGCT CGACCGCC            TGATCTGAGGGGAGC  43 2
     mlr7062 NONE
     mlr7063 NONE
     mlr7064 NONE
     mlr7066 NONE
     mlr7067 5829361 .. 5829397 +  -3.7  -3.53091   TTGCCTTTGCCGGCC   TGCTCGA-CGGCGGCT GGCGCG ATCTGGCGTTCGAGCA    TTTCCGCGACGGCAT  51 43
     mlr7069 NONE
     mlr7070 5831591 .. 5831604 +  -2.3   -2.7186   ATATGATTCAGGCTG               GCTGC GCAG GCAAC                TCATTCGCCGGATTT  39 74
     msr7071 5832008 .. 5832018 +  -3.2  -3.13343   GGGTCAATTTAGTGG                 CGTT GTT GACG                 TTCCCTGATTCCACT  43 206
     mlr7074 5836853 .. 5836869 +  -7.9  -3.48276   TGACCAGGCCGGCCC              GAGCGGC CGC GCCGATC              TTATGTAGACGGAGG  62 1
     mlr7075 5839040 .. 5839053 +  -3.1  -2.82142   TTCCGGAATGCCATA               GTCGGC CAT GCC-AC               CTTGTTCGGTCTGGA  41 98
     mlr7086 5849200 .. 5849211 +  -3.6  -3.40522   TCAGCGCGAGCTATG                CCGT GATG GCGG                 TTATCCTGAGCGCAT  49 55
     mlr7090 5853820 .. 5853836 +  -5.9  -3.06815   ACTTCAACTGATCGA              TCAGATT GAT GATCTGA              TATCTTGGAGGAGAT  49 118
     mlr7091 5855139 .. 5855153 +  -5.6  -3.60098   GGCCATGCTTTGAAC               GCAACG GGA CGATGC               TTTCGCATCGCGGAT  55 71
     mlr7093 NONE
     mlr7094 NONE
     mlr7095 NONE
     msr7097 NONE
     mlr7098 5859895 .. 5859911 +  -2.1  -3.53091   GGCGTCGTCGGATGC              CGAAGCC CCC GCCATCG              TTTCGCGCGCGAGCT  47 57
     mlr7099 5861139 .. 5861151 +  -4.7  -3.60098   GTGCCGGACAGATCG                ACGCC GAC GGCGA                TTTCAAGTGCAGCGT  55 192
     msr7101 5861576 .. 5861596 + -12.5  -2.59564   AGCACCCATCGCCGA            GGCCATGGC GAC GCCACGGCC            ATTGTAGCCTAGGCA  64 245
     mlr7106 NONE
     mlr7107 NONE
     mlr7108 NONE
     mlr7110 NONE
     mlr7111 NONE
     mlr7112 5870870 .. 5870927 + -11.2  -3.80573   CGCCAAAGGCGGCCA CGAAAC-GGGCGAGGCGC-CGCCGATCC TCCG GGATCGGCGCGCCCATCGCCAGGTCGCG TTTCCTGATGATCGC  81 112
     mlr7114 NONE
     mlr7115 5872476 .. 5872486 +  -6.8  -2.52543   TGGTGTAGTCCCAGC                 GAGG CCT CCTC                 TGCATTGCGCGGAAT  50 33
     mlr7120 5878044 .. 5878058 +  -5.6   -3.6502   ACGGCAGCCCGATCA               AGCTGG GAC CCAGCC               TTTAGATCGGGCGTC  58 6
     mlr7122 5879968 .. 5879994 + -12.9  -3.20991   GTTGCCATGTTGTCG         GGGCCTCCGGC GCCAA GCCGGGGGCCG         TTGAATTCAATTGCA  74 316
     mlr7131 NONE
     mlr7132 NONE
     mlr7133 5890995 .. 5891006 +  -4.4  -3.05046   TCGTAGCTCGAAAAG                CCAA GCAA TTGG                 GTTTTCGCCCGCTAC  47 154
     mlr7135 NONE
     mlr7136 NONE
     mlr7137 NONE
     mlr7138 NONE
     mlr7139 NONE
     mlr7141 NONE
     mlr7142 5897533 .. 5897558 +  -6.1  -4.42653   CGCGGTTCCCGGCGG         TTG-CGGCTGGC CGC GCCGGCCATCAA         TTTTCTCCATCGAAT  74 70
     mlr7143 5898828 .. 5898838 +  -8.2  -3.05384   GGCCACGGCAGCTTA                 GGCG CCG CGCC                 TTCGCTGGGCAGCGC  57 25
     mlr7144 5899728 .. 5899743 +  -5.4  -3.14132   GGCTGGAGCGCATCA              CCGCGTG CGC CAC-CGG              TTCGTAAGAACCGCA  49 62
     mlr7155 NONE
     mlr7156 5909184 .. 5909201 +  -4.8  -2.82516   CGTGATAGAAATTGC             CGGTCG CGGCGT TGACCG              TCTGGTCCTCCCAGG  45 297
     mlr7163 5915730 .. 5915756 +  -2.2  -3.55563   CGAAACTGATGGGCT         GATCGCAAAC AGAGCAG GCTTGCGCTC         TTTGCGGCGTCGCCT  47 24
     mlr7164 5917810 .. 5917854 + -10.7  -3.21416   GATCTCGATCTCGTT GTCGTCGGCCATG-CGGAAT TCGACC ATGCCGACATGGCCGCCGCC TTCATCATGGCCGTA  65 362
     mlr7167 NONE
     mlr7168 NONE
     mlr7169 NONE
     mlr7171 5922978 .. 5923029 + -16.4  -2.62184   CCTGACCAGCCATAG GCAGGCGGCGGCAGGTCCGGCA GGTCGAGA TGCCTGGCCAGCCGCCGCCAGA TCGTGTGCGGCACGC  81 335
     mlr7177 NONE
     mlr7178 NONE
     mlr7179 NONE
     mlr7180 NONE
     mlr7181 NONE
     mlr7182 5931937 .. 5931983 +  -5.1  -2.52464   TGGCGCCGGCATCAA TCGCGTCTTGCCGTGATTGACG CCGG TGTCGCTCACGGC-AGGCGATA TCGCTTGCGCGGCAG  43 51
     mlr7184 5933684 .. 5933708 +  -6.9  -3.65351   CCAAGCCGCATCATC          GCCCACAGCCG GAC CGGCAGCGTGC          TTTGCGTGCCGGTGA  59 181
     mlr7196 5943108 .. 5943145 +  -5.7  -3.63515   ACGGCTTCGTCCTCA  TCCTTC-ACCCGGATCA CCGGCT TGA-CCGGGCCGAAGGA   TTCTTCGGCATAGAC  57 333
     mlr7206 NONE
     mlr7207 NONE
     mlr7208 NONE
     mlr7210 NONE
     mlr7211 NONE
     mlr7212 5955912 .. 5955951 +  -4.1  -3.24924   GGCAGTACGGCCAGC  GTCGCGCCGGCCATCACC AGCCC GGTGTTGACCG-CGCCCC  TGTTGTAGCTGAGCA  47 119
     mlr7217 5960309 .. 5960328 +  -4.8  -3.14211   CCTGCGACCCGCAGA            CGCTCGGC ATAG GCCGTGCC             TTCGTCGGCAAGAAT  47 167
     mlr7221 NONE
     mlr7223 NONE
     mlr7224 5966523 .. 5966543 +  -3.9  -3.33492   AAGAAGACTTCTGAA            TGAAGCAGA CGA TCGGCTGCA            TTGTGCGGTCGATCC  49 93
     mlr7225 5967841 .. 5967898 +  -7.3  -3.61178   TCGACCCGTTCCGGT TTGCT-AT-C-TT-CTGCCGGGTGGCCTG ACTT CGGGCCACCCGGCAACAACGGATCGGCAA TTTGAGATGGCTCAG  60 41
     mlr7226 NONE
     mlr7227 NONE
     mlr7228 NONE
     mlr7229 5971653 .. 5971673 +  -3.2  -2.82015   GCGAGCGGGTTGAAC           TCGC-CTCG GTTT CGGGTGCGG            TCTGATGCGTCTCGG  41 0
     mlr7231 5972475 .. 5972487 +  -3.3  -3.29471   CCCTGAAGTCGCCGC                CTTCC TGC GGGGG                TTGCTCTGATGAGCG  45 4
     mlr7232 NONE
     mlr7233 NONE
     mlr7234 NONE
     msr7236 5975341 .. 5975368 + -21.4   -3.2794   TCACCCACATGAAAA        TGGCCGGAGGCA TCGC TGCCTCCGGCCA         TTCGTATCGCTAAAC 100 46
     mlr7238 NONE
     mlr7239 5980228 .. 5980246 +   -11  -3.09516   GAAATTGCGCCAAAG             GTGTTGCG CTT CGCAACGC             TTCAATCCTACCCAG  69 40
     mlr7240 5980718 .. 5980748 +  -8.9  -2.71364   TAACCTGCCAGCTTT      CCGCC-GCGCATCG GCTG CGGCGCGCCGGTGG       TGCTTGGAAAACTGA  58 38
     mlr7253 5992763 .. 5992775 +  -2.6  -3.65351   CCGGTCGGCTCGCCC                GGCG ACATC TGCC                TTTCGATGCCGATCA  50 250
     mlr7256 NONE
     mlr7257 NONE
     mlr7258 5998486 .. 5998528 +  -9.1  -2.71791   CCACTCACGGACATC CGCCAGACGGACGGCCGAAG CCCG CTTCGGTCG-CCATGTCGCG ATTTGCACAAGGGGT  58 142
     mlr7259 5999573 .. 5999594 +  -2.9  -3.75629   CTCGTGGAAGAGACG           CCGGT-CGGG TAG CCGGTATCGG           TTTCAATTGAAACTA  52 14
     mlr7261 6001077 .. 6001123 + -14.2  -4.24002   GCCGGACTCGGCTAA GTCGCAACGAGTGCCGGCCTGC CTG GCGGGCCGGCCCTCGTCACACC TTTTCACGTTTGCGA 100 26
     mlr7264 6002165 .. 6002183 +  -2.3  -3.86015   CCAGGCATAGGAGGC             CGGGATG GAACA CACCTCG             TTTCTCGAGCGCATC  53 31
     mlr7265 NONE
     mlr7266 NONE
     mlr7267 NONE
     mlr7268 6006867 .. 6006880 +  -2.3  -3.34398   CATTGGCGACAACTT               CATGC TTCC GCAGG                TGTTTCGCGCCAAAA  46 71
     mlr7269 NONE
     mlr7270 NONE
     mlr7271 6010495 .. 6010513 +  -4.6  -3.35813   CGACGCTGCAATGAC             GGCATT CCGCTCC AATGCC             TTGCTTGGCGTCGGG  51 27
     mlr7272 6011485 .. 6011523 + -15.2  -2.51725   CTAAAGGCCGAATGA   AAAAACGGGCAGGGGCCG ATG CGGCTCCTGCCCGTTGAA   CTCTTGATGTGAAGT  81 26
     mlr7274 NONE
     mlr7275 NONE
     msr7277 6015001 .. 6015044 +  -6.8  -2.94466   GTCGATATGCCCGAG CGATCGCTCGCCGA-G-CCGC GAGGA GCGGCCCTTGGCG-GCGATCA TCTCCTTGGTCGCTT  50 94
     mlr7283 6019460 .. 6019470 +  -8.2  -3.05596   GTCGAAGGCCGGATT                 CGCC GCC GGCG                 TTGCCTCGGGCGATA  57 156
     mlr7286 NONE
     mlr7287 NONE
     mlr7288 6025554 .. 6025584 + -17.7   -3.7511   TCATCATCGCGCAAA       CGAAAAGGGCGGC CTTGA GCCGCCCTTTTTG       TTGTCTTCTGGAAAG 100 44
     mlr7293 6030607 .. 6030631 +  -5.7  -2.95068   CATCCTTGGGCCGCT          TGGTTACGTCT GTT GGATGTCACCA          TCTGTCACTATCTTG  48 81
     mlr7295 NONE
     mlr7297 6032726 .. 6032736 +  -8.2  -3.90744   AGATGATTTCGTTTC                 GCGC GCC GCGC                 TTCTTTGAAGCGCCG  68 208
     mlr7298 6035916 .. 6035931 +  -3.2   -3.1211   CGCAACTGGCCCTGG              CCGC GGAATAGA GCGG               TTCCATCGTATCATC  43 15
     mlr7299 6037496 .. 6037519 + -19.6  -3.11072   GGAGGCCGAAAAGAA          TCGGGCGCGC CGTA GCGCGCCCGA           TGTCTGTTAAGTCGG 100 56
     mlr7320 NONE
     mlr7321 NONE
     mlr7322 NONE
     mlr7324 6059132 .. 6059148 +  -2.1  -3.17212   AGCAGATGATCGACA              GATACCG CAT CGGCAGC              TTCGTCAACTGCTCC  42 60
     mlr7328 6061547 .. 6061558 +  -7.2  -3.55563   CGCGACAATGCCGCG                GCCG GAAT CGGC                 TTTGGACAGTGCAAT  57 144
     mlr7339 NONE
     mlr7341 6074183 .. 6074200 +  -9.9  -3.21416   CGGGTCGCGGGCGTG             GACGAAG ATCT CTTCGTC              TTCCTCGTACCAGTG  62 451
     mlr7346 6077477 .. 6077504 +  -8.3  -3.16071   ACCGTTCCCTGGGCG        TGGCCGGCCTG AGGTAG CCGGCCGGCGA         TATCTTGCTATGCCG  57 9
     mlr7355 6087229 .. 6087246 + -11.3  -3.24924   GCGCGGTGATGGTGC             CGGTCGA GTGG TCGACCG              TGTTGTCGATGAAGG  68 396
     mlr7359 6092429 .. 6092458 + -14.3   -2.6583   GGCTGAACGAAAAAA       GCCCGCTGCCG GGAGGAGG TGGCAGCGGGC        TCGATTTCGAATGTG  78 130
     msr8715 6097183 .. 6097199 +  -4.4  -4.08216   TGTCGCCGACCTTGT              GGGTAA ACCCC TTGCCC              TTTTCGCCGCGGTCC  62 134
     mlr7379 6105782 .. 6105793 +  -3.6  -4.59853   CGGCAGGCTTCCCAG                GTCG GCTG CGGC                 TTTTTCGACCATTCG  70 67
     mlr7380 NONE
     mlr7381 NONE
     mlr7383 6108912 .. 6108937 + -14.9  -3.05384   AGGGCGTTCGAAACT         CGAAAAGCCAA GCAA TTGGCTTTTCG          TTCGCTGCGCGAACC  85 198
     mlr7385 NONE
     mlr7387 6110695 .. 6110705 +  -5.4  -3.29511   AGCTAGCCTCATCCG                 CCTT CGC AAGG                 TTGTCGCACAGTCGC  51 35
     mlr7388 6111439 .. 6111464 +  -3.2  -3.72576   CCAACGGGTCCAGAA         GCCGGCGA AGAAGAACAG TGGCCGGC          TTTCGTCACGGGCAA  54 339
     mlr7391 6112379 .. 6112416 + -11.3  -3.14878   ACTGAGGCCGGAAAC   TCCGGCT-TGAGGCCGGA AAC TCCGGCTTCGGAGTCGGC   TCTTCGCTTCGAGAA  69 36
     mlr7393 6113427 .. 6113473 +  -3.6  -3.38218   CATGTTCCTTGCTGA CGCCGCGCGGCCAGATGCGATC GACCA GCACCC-TTTGGCCGT-CGGCG TTGTCGGGTGTTTCG  47 451
     mlr7399 6117409 .. 6117435 +  -5.9  -4.87803   CCATGATTGTGGGTT        TGCTCTGCGCCGG GCA TCGG-GCAG-GCA        TTTTCTTTCCCCCTA  83 35
     mlr7400 6119098 .. 6119120 +  -3.3  -3.71527   ACATAGAGATTGTAA           TCCATGGCG ATAAC CGGCCTGGA           TTTCGGTCCTTCCGG  54 351
     mlr7403 NONE
     mlr7404 6122574 .. 6122632 +   -11  -3.53224   TACGCAACAGGCATG GCGCCTCGAGCGCCA-CCAGCGGCAGCGG TTCG CCGTCGC-GCAGGCTGGT-CTCGATGCGC TTTGCCGGGCCGATC  72 382
     mlr7407 NONE
     mlr7408 6126092 .. 6126103 +  -2.2  -3.53012   AAACCCTCTAACTAT                GTTG CCGG CGAC                 TTTAGAAGCGGACGG  47 222
     mlr7410 NONE
     mlr7411 NONE
     msr7412 6127713 .. 6127729 +  -7.9  -3.23274   CAGGCTGACGAAGGG              GGGCGCA TGG TGCGACC              TTACCTTATGGACAG  59 47
     mlr7413 NONE
     mlr7415 6128862 .. 6128883 + -12.9   -5.4505   ATTTGATATCAAAAA           GCCGCCCGG GCAA CCTGGCGGC            TTTTTTGTTGGGCGC 100 50
     mlr7419 6133409 .. 6133429 +  -8.9  -3.96148   GGCCTCGGTGATGCG            GTCGGCCAG CGT CTGGCCGGA            TTTGTCGTCGGCAAG  72 492
     mlr7426 NONE
     mlr7428 NONE
     mlr7429 NONE
     mlr7430 6140010 .. 6140022 +  -4.8  -3.47349   GCCATGGTTTGTTAA                TCGG CTGGC CCGA                TTGTGAATTTCAGGC  51 80
     mlr7432 6141936 .. 6141957 + -13.7  -4.67038   CTATTTGAATGCGAA           CGGGGCTCT TTTC AGGGCCCCG            TTTTCGTTTTGGAGG 100 47
        glyQ 6143581 .. 6143613 +  -4.2  -2.62184   GAAGACCCAGGCCGG     TGGGTTGGCTGCCTGA GCT TCAGGCAGAC--CTCA     TCGTCTCGAGGGAAG  42 10
        glyS 6146614 .. 6146633 + -16.4   -5.7946   CGGTCGAGAAGTGTG            GGCGGCGC ATCA GCGCCGCC             TTTTTTTGTTCCCGG 100 511
     mlr7439 NONE
     mlr7440 6150338 .. 6150360 +  -5.5  -2.84801   AACCGACTTTCTTAA          GCGCGGCGGT AAGG AGC-CCGCGC           TACTGTTTCCCCATA  47 102
     mlr7441 6151104 .. 6151116 +  -4.8  -3.61398   GCCGAGGAAGATCAG                CCAG CCGAC CTGG                TTGTTCGACCGGAAC  55 117
     mlr7444 6153937 .. 6153959 + -10.5   -3.6502   CGAATTGCCACAAAA           TCGACGGCG ATGGC CGCCGCCGA           TTTCGGTCGGGGATA  75 43
     mlr7447 6155880 .. 6155898 +  -5.3  -3.63515   GGCGGCGTCCGTCGG            CA-CGACG TTGA CGTCGATG             TTATTGGGCGTGCCG  55 427
     mlr7452 6158946 .. 6158957 +  -2.2  -3.23274   TGCCGCCGGCAAGAC                GTTG ATAT CAGC                 TTGAATTCTCACAGC  44 10
     mlr7453 6159920 .. 6159943 +  -2.4  -3.85698   CTCGCCGATGGCGTA         GC-G-CGCCG TGTATT CGGCGACAGC          TTTCTCCAGCGCGAA  55 200
     mlr7455 NONE
     mlr7456 6161925 .. 6161937 +  -3.3  -3.57561   CAGCGCTCTTGTCCC                CCGAA CTG TCCGG                TTTGAGCGCTTGAAG  49 43
     mlr7458 NONE
     mlr7459 6163948 .. 6163958 +  -2.4  -4.26188   ACCGGCTCCGCTGCC                 GGGC AGG GCAC                 TTTTCCATGTCTCAC  62 502
     mlr7461 NONE
     mlr7463 NONE
     mlr7464 6166865 .. 6166890 +  -6.1  -2.73681   CGCAGCAGGAGCCGA         GCGCGCTATTCC GCG GGAACGGCG-GC         TGCTTCGCATCCGTC  49 57
     mlr7466 NONE
     mlr7467 6170006 .. 6170031 +  -5.9  -2.54801   CTCATGATCAGTTCG         GGCAGCGGCAG CCGC CGGCCCCAGCC          ATGTGTTTCCAGGTC  45 131
     mlr7469 NONE
     msr7470 NONE
     msr7471 6172523 .. 6172534 +  -7.2  -3.68351   AAACTGCGGGCAAAG                GCGG CGAT CCGC                 TTTGCCTGATGCGGC  63 5
     mlr7473 6173531 .. 6173549 +    -3  -4.05788   AGGGGACCTGATTGA             TCCGCGTC ATC GACACGCA             TTTACTTTCGCCGGC  58 52
     mlr7474 6175568 .. 6175583 +  -3.2  -3.46106   GCTTGATTTCGTAAC              GCATTG TTAA CACTGC               TGTTTGGCGTTTTGC  47 74
     mlr7475 6176435 .. 6176447 + -10.5  -3.22656   AAGCGATTCCTGTAG                GCCGC GGA GCGGC                TTGATGCATTCGATT  68 499
     mlr7477 NONE
     mlr7480 6178604 .. 6178616 +  -4.7  -2.87146   ACCGGCCGGATTGAC                GCCGC AAA GCCGC                CTTCTTGTACCAGCC  46 97
     mlr7482 6181109 .. 6181119 +  -2.4  -3.50393   AGGCTTGAAACCCGT                 CGCG AGT CGCC                 TTGTGTGAGGTGACC  47 92
     mlr7483 6181782 .. 6181798 +  -5.7  -2.96695   CACGAAGTAGTAGCC              GGTCGCG TTC CACGGCC              TGATTTCGTCGACCA  48 267
     mlr7490 NONE
     mlr7491 6188010 .. 6188027 + -14.1  -4.07568   CGCCCGAATACGAAA             CCGCCGG CCCG CCGGCGG              TTTTGGCCAACGGAA 100 50
     mlr7493 NONE
     msr7494 NONE
     mlr7495 NONE
     mlr7496 6190705 .. 6190734 + -17.9  -4.17048   GATTTCGATTTTCGG       GAAGGCGGCCGCG GCGA CGTGGCCGTCTTC        TTCTTTTCGGCGCAA 100 53
     mlr7497 NONE
     mlr7498 NONE
     mlr7500 6192461 .. 6192493 +  -4.1  -2.91144   CCGACACCCTTGACA     GG-GCCTGCTCTTG ACAGAA CGGGGGTAGGCACC      TCATTTCGGCGCTGA  44 65
     mlr7502 NONE
     mlr7503 NONE
     mlr7504 6195056 .. 6195068 +  -6.2  -3.53012   AGCTATTGAGTTTCG                GCGG CCGGT CCGC                TTTCAGGCAGGAACC  58 32
     mlr7505 6196049 .. 6196068 +   -10  -2.59431   CCGACCGGTCCCCAG            TTCGGCCG TGGC TGGCCGAA             TGCCTTGTGAAGCAG  58 400
     mlr7511 6198408 .. 6198447 + -14.4  -2.54276   CGGACACGCCTGACC  TATCACGCCGACGCAGCCT CTA AGCCTGCGTCAGCG-GATA  CTGTTCCTTCAACGT  78 28
     mlr7518 6205778 .. 6205802 +  -2.7  -4.76644   TTCCGCCGCGAACAG          GAACACGTCCG GCG CGGGTTTGGTC          TTTTTGCTCGGTATT  74 311
     mlr7520 6207523 .. 6207543 +  -9.6  -2.60257   CTCGGCATGGAGCGG            GCAGGGGG CTGAC CCCCCCGC            TGAATTATCGCGTAT  60 14
     mlr7524 6209916 .. 6209935 +    -5  -4.19624   AAGGAAGTCAAAAAC            TCCTTGAA GACA TTCATGGA             TTTGTCTTCAACATC  64 19
     mlr7525 6210825 .. 6210861 +  -9.4  -2.68785   CTCTGCTCTGACGCT   CGCGCAGCGCTGAAGCG GCAG CGCTTCGGCG-TGCCCA    TCCATTTGCCTTGTC  60 30
     mlr7527 6214384 .. 6214403 +  -4.9  -2.79183   CGCCGAGGCGATGCG            CGAGGCG AGCTGA CGCGTCG             TCTGGTCGGGGTCCG  44 13
     mlr7532 NONE
     mlr7533 6219715 .. 6219751 +  -5.8  -3.14931   GAACGGAATGTAGAA   GG-CAGGGGGATAGGGCG CTT CGCCC-AGCACCTTGGCC   TTGGTGGACGATGCG  49 411
     mlr7537 NONE
     mlr7539 6223322 .. 6223334 +  -7.7  -2.70354   TTGGCGATCCGGCTC                TCGAG GAC CTCGA                TAAGTTTGTGCCCGA  51 170
     mlr7542 NONE
     mlr7543 NONE
     mlr7544 NONE
     mlr7545 NONE
     mlr7546 6229616 .. 6229626 +  -2.4  -4.15044   ATGATCGGCCGAAAA                 CAGG ATA CCGG                 TTTCTTCCAGCGCGA  58 458
     mlr7548 6230827 .. 6230871 +  -8.5  -2.56596   GTCGCTGCTGAAGCG CTCCTGAGGTCTGTAGGAAGC GTG GCGTTCAATAGGCGTCAGGGG TCCATTCCTGAGGAA  57 19
     mlr7549 6232047 .. 6232059 +  -2.7  -3.54029   CATGTCAAGGAGAGC                TTCTT GAA AGGAA                TTATCCTTGCTGGAG  47 146
     mlr7550 NONE
     mlr7551 NONE
     mlr7552 NONE
     mlr7553 6235618 .. 6235645 +  -4.8  -2.77899   GCGAATAACTCATCC        CCTG-CGAGCGCA ATC TGTGCATGTCAGG        TGGTTACTGACAAAG  44 192
     mlr7554 6237631 .. 6237647 +  -8.1  -4.10925   CAAGATTGCCGGAGC              CTGAAAT TGG ATTTCAG              TTTTGAAAAATATCT  74 3
     mlr7555 NONE
     mlr7556 NONE
     mlr7557 6240325 .. 6240338 +  -3.8  -3.10761   AAATCCGATTCGATC               GGAG CTGAAC CTCC                TGTGTCTATTCAAAT  45 113
     mlr7558 6241519 .. 6241531 +  -3.3  -2.89881   GAGATGCCTCCATGG                GAGAC GTG GTCCC                TATATCACGTGGATC  42 78
     mlr7559 NONE
     mlr7560 6245479 .. 6245501 +  -7.7  -4.72272   TAAAATCAAACTCTA          GC-CATGGCG AAAA CGCCGTGCGC           TTTTTCCTGGAAGGC  87 38
     mlr7561 6247677 .. 6247712 +  -9.6  -3.83502   TCTCACGTGGCAAGT    CGCTC-GTGAGGGGCTC CAA GTGCCTCTCGCCGCGCG    TTTACTGTCCGCGTG  75 69
     mlr7566 6252485 .. 6252499 +  -6.4  -4.14739   ATCAAGCTGTGCGAG               CTTTCC ACC GGGAAG               TTTTCAAGTCGCTCG  68 371
     mlr7568 6256159 .. 6256179 + -11.9  -3.67068   AGGGGAAAGCGCTAC            CGGCTTTTG CCG CGAAAGCCG            TTTCACACTTTTCCT  81 121
     mlr7570 6256761 .. 6256817 +  -5.1  -2.71712   ACGCTCTATCGCAAG GGGGGCGATTGAGCGTCTCCGAGCCGAG CTAT CTCGGC-C--AGCCGCTCCAGCGTCCCG GTTTCCGGCAGCCAA  44 14
     mlr7575 NONE
     mlr7576 NONE
     mlr7577 6263607 .. 6263627 +  -3.2  -4.66163   CTGGCGTGCCACCAT            CTCGTCTT CGAGA ATGGCGAG            TTTTTCGATGAGGAT  72 417
     mlr7582 NONE
     mlr7584 NONE
     mlr7585 NONE
     mlr7586 NONE
     mlr7587 NONE
        glgC NONE
     mlr7589 NONE
     mlr7590 6279854 .. 6279866 +  -3.3  -2.60723   CCACACCGGCCGCAA                CAAGC CGA GCGTG                ATTACTTGAGGGTGG  40 4
     mlr7591 NONE
     mlr7593 6284081 .. 6284092 +  -5.8  -3.40052   TGTTGCGCGTCGATA                CGGT TTTC ACCG                 TCTTGTTGGCGATGT  53 339
     mlr7597 6287918 .. 6287953 + -17.6  -3.60627   AGGATTGATCCCTGG    CCA-AGCCGCCGCGCAC TTC GTGCGCGGCGGTGCTGG    TTTGCCATCGCATCG  95 33
     mlr7598 NONE
     mlr7599 NONE
     mlr7600 6291953 .. 6291968 +  -3.2  -3.95219   GTGTTGGCGACCCTG              CCGC GGGTGATG GCGG               TTTGTGAGATTTCGC  58 232
     mlr7606 NONE
     mlr7607 6299011 .. 6299047 +   -10  -2.72144   AGGCCGAATTCGGTG    TCGTTGGCGCGGTCGA TCACC TCGTCCTCGCCGTCGA    ATTTCAGCACGCTCA  59 277
     mlr7614 6306456 .. 6306468 +  -4.7  -4.13767   CCGCCCCGACATTAC                AGCGC CGC GCGCC                TTTTGGGGTGCGCAA  64 42
     mlr7616 6308011 .. 6308021 +  -5.4  -3.75024   TGCCGTTGGCCGCGC                 CATC GAC GATG                 TTGTTGCTGATGACA  58 467
     mlr7618 6309920 .. 6309932 +  -6.2   -4.8048   GGCAACGAGGATGCG                CGGC TTGCC GCCG                TTTTTCCTCTCGAAA  82 424
     mlr7622 6315020 .. 6315045 +  -3.3  -3.35867   GTGTAGATCTCGAAG         GGCAGGATGTTT GTG AAAT-TCCCGCC         TTCGTTCGGCGTTGA  47 95
     mlr7624 NONE
     mlr7625 NONE
     mlr7626 NONE
     mlr7627 6320432 .. 6320465 + -10.9  -4.56597   CCGGGCATCTTCCTG     TACGGCCGGCGGA ATGCGTGG TCCGCCGGCCGCC      TTTTTCAACCAACCA  93 67
     mlr7628 NONE
     mlr7629 6321574 .. 6321584 +  -5.4  -2.75343   GGCCGCCCTGCAAGC                 CTTC CGC GAAG                 CTTTCACCATCTGAG  47 1
     mlr7631 6322607 .. 6322651 +  -6.4  -4.07568   GGTTCGCCGTCGCTG CCGCCGCCATCGGCTGGCTGGC GTC GCTGGTCA--CGATGACGGGGG TTTTCGAGGGCACGC  68 212
     mlr7635 6325198 .. 6325222 +  -7.1  -4.87665   GGCGCATTCGGCGTC         GGCCGG-CTG ACGCGC CGGTCCGGCC          TTTTTGTCGCTGCGC  87 16
     mlr7636 6325994 .. 6326021 + -21.4  -4.71061   AGTGATCGACAATCA        GAAAGGCCCCGG CAAT CCGGGGCCTTTC         TTTTTCCGTATCGAT 100 36
     mlr7638 NONE
     mlr7639 6327613 .. 6327645 +  -5.4  -3.83026   AGTTGCAGGTCAGTT     CCT-CGCCGGGCGCG ATGT CGCGCAAGGCATAGG      TTTCCTCTGGCGACG  60 101
     mlr7644 6331317 .. 6331330 +  -6.7  -3.23216   ATCACCCCGTATTGA               TCGAC GGTC GTCGA                TTGATCGTGATGCGG  54 26
     mlr7645 6332221 .. 6332238 + -14.1  -4.19735   TCGAACCGACGTCGA             CGGCGCC TTCG GGCGCCG              TTTGATTTTGAGAAC 100 57
     mlr7649 NONE
     mlr7650 6336386 .. 6336418 + -25.1  -3.64703   AAACAAAGAGTTAGA      GCAGATGGCCGTTTC CTT GAAACGGCCATCTGC      TTTAGATAGCCCGCA 100 169
     mlr7652 6337262 .. 6337272 +  -6.8  -3.28924   TCATGGAGCGCAGCC                 TGCG CCG CGCA                 TTCTCGGCGGCAATG  54 488
     msr7654 6338628 .. 6338647 +  -9.2  -3.16564   CCACCGGCGCGCCGC            CCGCCTCG GCAT CGAGCCGG             TTCATCCGGTAGAGA  60 467
     mlr7672 6354079 .. 6354091 +  -3.3  -4.07885   AGGCTCTAGCCCTAT                TGAGC ACC GCTCC                TTTTCGCCAGACGTG  58 32
     mlr7674 6355295 .. 6355321 +  -8.6  -3.55563   GGAGGACAATGAGCA         TCGGCGCGGC CTGACCT GCCGCACCGG         TTTCCGGACTGAAAT  66 29
     mlr7676 6356463 .. 6356483 +  -2.4  -2.63596   AATACACCAAGATCA            TCTCCGCC TGATC GGCAGCGA            TGATCTGAGATGAGA  38 15
     mlr7677 NONE
     mlr7678 6358155 .. 6358167 +  -4.7  -2.81173   GCACCGAGATGCGGC                CGAGC CTG GCCCG                TCTCCTCGACTTCAT  44 48
     mlr7680 6359205 .. 6359215 +  -2.4  -3.72695   GGACGACAAATGACC                 GCGC CCG GCGA                 TTTGCTGCAGGCACT  53 277
     msr7683 6360116 .. 6360129 +  -3.7  -2.98942   CTCCGTTTCCCAGTC               CGCCG GAAT CGGCC                TATATCTGAACAAGT  44 62
     mlr7684 NONE
     mlr7686 NONE
     mlr7687 6362927 .. 6362957 + -13.3   -3.2794   TGCACAAAACAAAGA      CCGGACCGG-CTCC GGTT GGAATCCGGTCCGG       TTGATGTCGATCAAG  82 89
     mlr7688 NONE
     mlr7689 6364657 .. 6364698 +  -3.6  -2.74792   TAGGTCTGGCAGAAG GGCAGGGGTCAATCATGG GCACAA CCATGGTTGAAACCGGAC  ATTTCGCCCTGGTCC  43 38
     mlr7690 6366665 .. 6366682 +  -3.4  -3.33969   CGTGACGCCCGCGGT             CC-TGCC ATGAA GGCAAGG             TTCTGCGCTGCGTTG  47 16
     mlr7691 6367176 .. 6367191 +  -4.6  -2.85351   TTACCAAAGTTTCAT              GCGTCG GAAA TGGCGC               TGTAATGTGCGCCGC  44 63
     mlr7692 6369082 .. 6369111 + -17.3  -3.53444   AAGATTTTATCGCGT       GCG-GCCTCGATCA TCT TGATCGAGGCGCGC       TTTGGCAAAGGCTAA  95 285
     mlr7695 6369849 .. 6369866 +  -3.3  -3.40597   ACATGCTGAAGGGCG             GCTAGGC GACA GCATGGC              TCTTTCCGTGCCGGC  47 21
     mlr7697 NONE
     mlr7698 6374413 .. 6374423 +    -4  -3.72576   GATGATGGCAGCGTC                 CAAT AAG ATTG                 TTTGATCCAGGCCCC  54 135
     mlr7702 NONE
     mlr7703 6383113 .. 6383164 +  -7.3  -3.53012   CGCCCGGAGGGCTGG GGAGCGATGGCGAAGGGCCG-ATCT CCTC AGTTACGACCGTTCGCTG-CGCTCC TTTGCCAGCCGCACC  60 96
     msr7707 NONE
     mlr7709 6387572 .. 6387582 +  -4.6  -2.98758   CAGAAACGTTGAAAC                 GGCC ACC GGTC                 TATGGTTCCTTCTCT  46 117
     mlr7711 6388298 .. 6388308 +  -6.8  -3.32268   TCGCCGCGAGCGCTG                 TGGC GTG GCCA                 TTCTCGGGCTGCTTG  55 110
     msr7720 6392886 .. 6392917 + -13.8  -4.67353   CCCGATAGGCAAAAA      GCCACGACCAGCC GGAACAA GGCTGG-CGTGGC      TTTTTGCGTAGATGA 100 275
     mlr7721 6394208 .. 6394237 + -22.9  -2.78384   CCTAGTGGCATTGCA       GCGCCGCGCGTTC TTCT GGACGCGCGGCGC        TCTGATGCAGCGGCC 100 53
     mlr7736 6407233 .. 6407245 +  -3.3   -3.4072   GGTCGCCGAGGCCAG                CGGCT TCA ACCCG                TTCTGCTCGGCGATC  47 241
     msr7739 6410401 .. 6410411 +  -6.8  -3.05498   TGAGCGCCCCTGACG                 GCCT ATG AGGC                 TATCTATCTGAGATA  54 351
     mlr7740 6411676 .. 6411703 + -19.9  -5.33405   CTTACAGGTGAAATC        CAGCCCGGGCG AACAAA CGCCCGGGCTG         TTTTTGTTTCGTGAC 100 51
     mlr7741 6413002 .. 6413012 +  -3.2  -3.01329   GTGAGTCGGCGCTCC                 TGCT GGC GGCA                 TCCTTTCCTCTATAG  42 69
        dapA 6418004 .. 6418017 +  -8.1  -3.53224   GGCACCATCATCTGA               CTCGC AGGG GCGAG                TTTCGAAACGGACTC  62 235
     mlr7747 6418554 .. 6418564 +  -5.4  -2.71712   CCTCGAAAAGCCAGG                 TTGG CTT CCAA                 GTTTCGGGCAAGCGC  47 59
     mlr7748 6419457 .. 6419467 +  -2.4  -2.57211   TCAAGGCGGTGATCA                 CCGG CGC CAGG                 CTTCTGCCACGCGGT  38 131
     mlr7750 6420939 .. 6420952 +  -4.5  -3.28712   TTTCTTCCGTCAGGA               CACCG GTGT TGGTG                TTGTAGCGCGAGCAA  47 95
     mlr7753 6422922 .. 6422949 + -17.8  -2.73969   CGTGGCTATCTATGA        CATGCGCCGTAC AGCA GTGCGGCGCATG         ATTCATTTCATCGCT  89 97
     mlr7755 NONE
        pyrE NONE
     mlr7758 6426279 .. 6426301 +  -4.7  -2.61681   GTGTCTCAGGCATCC           GGCTGCGAC AATAA GCCGAAGCC           ATTCTCAAATTCGCC  43 40
     mlr7760 NONE
     mlr7761 NONE
     mlr7763 NONE
        rncS NONE
         era 6430444 .. 6430463 +  -2.8  -4.06419   CTGTTCCGATTGTGC            CATTTGCT ATAC GGCGAGTG             TTATTTGTGCAACAC  58 471
     mlr7768 6431846 .. 6431872 + -23.8  -5.66684   ACTGACCTTACCAGG         CCGCCCGCAGCA TCT TGCTGCGGGCGG         TTTTTTTATGCGTTG 100 48
        recO 6432740 .. 6432768 +  -3.8  -3.27525   GTCGAACGTTATCCG       GACCTGGTTCGTC GCGC GGCGG-CAAGGTC        TTGGCTTTCGGCACC  47 46
     mlr7771 NONE
     mlr7772 6435635 .. 6435663 +    -3  -3.05384   CGGCGAAGGAGAAGA        TACCGGTCGTCG AACAA TGACGGCAGGAA        TTCAATCAAGCCGGG  43 6
     mlr7773 NONE
     mlr7774 6437240 .. 6437281 +  -3.1  -4.07568   AATCAAGGAGCGATA GCGCTTGATGAATACCGGC GCTTCG GCCGGTGTTTG-CGA-CGC TTTTGACCGGGGCCG  58 143
     mlr7776 NONE
     mlr7777 NONE
     mlr7778 6440412 .. 6440434 + -12.6  -3.02144   GCGCGATCACCCTGG           CGGCGGGCCG GAC CAGCCTGCCG           TCTTCCAGCGCCTCG  68 181
     mlr7780 NONE
     mlr7786 6444508 .. 6444527 +  -4.8  -4.13767   CAAGGCCGAGATGAC            GCTGCGGG CAAA CCCACCGC             TTTTGAGCTGCACGG  64 510
     mlr7790 6449589 .. 6449619 +  -5.3   -4.2349   CGACAGCTGGGTCAT       GCTGTCGCCCTTG CCGAT CAGGGGCCGGAGC       TTTTCGATGTCGCCG  68 453
     mlr7795 6452656 .. 6452688 +  -7.6  -3.30554   GATGGCGCGATAGTG     GCTGGCCAGCGCCGG TTGC TTGGCGCGGGC-GGC      TTCCTGCTTGCTTCG  58 196
        cysS NONE
     mlr7800 NONE
     mlr7801 NONE
     mlr7802 6455901 .. 6455921 +  -3.9  -3.07622   CTGGCCGACCAAGGG            TTTGCAGCT ATG AGCAGCCAA            TTGCGTAGCCTCTAT  45 13
     mlr7803 NONE
     mlr7805 6458515 .. 6458534 +    -5  -3.03159   CGAAAGTCCATTGAT            CCATCAGA ACTT TGTGATGG             TCTTGCCAAGGTTAC  47 55
     mlr7806 6459898 .. 6459913 +  -5.4  -3.45118   GTTGCCGGCGCGCCT              CGACCAG CGC CTGG-CG              TTCATTGTGCCATGC  53 422
     mlr7808 6461018 .. 6461030 +  -3.3  -3.14132   TTAGGATAGAGTTCA                GACCT GTA AGGAC                TTGATCGCCAGGGAA  43 80
     mlr7811 6462403 .. 6462441 +  -9.4  -3.72576   GGTCACCTTGCCGCC   GGCCTTGAGCGCGCCTTC TGC GACGGCGCCCATAATGCC   TTTGGTGCCGCCGCC  71 489
     mlr7813 6464278 .. 6464316 +  -6.9  -4.08394   GGATCGCCCAGCTCA  GGGCGGAGATTCATGCTCG GAA TGAG-AT-AATCTCCGCCA  TTTTGCCGACGGTAT  68 106
     mlr7815 6466067 .. 6466077 +  -8.2  -3.26545   CGGAAGAGTAGCTTG                 CGGC GGT GCCG                 TTCATCGTCTATCGC  59 58
     mlr7816 NONE
     mlr7818 6468337 .. 6468364 +  -3.4  -4.00526   TGTCATCGTTCGCCG        GCGGACGTCGG AGGTAAA TTGACG-CCGC        TTTCCTTCTCCCCTT  58 4
     mlr7819 6469048 .. 6469058 +  -3.2  -3.62046   CGCCTTCACGCACCC                 GTAC GCA GTGC                 TTGTTGGGAACATCC  51 246
     mlr7821 NONE
     mlr7822 6471831 .. 6471842 +  -7.2  -3.61398   GTCGGGCACCGCCAC                CGCC GCAT GGCG                 TTCTTCCGGCCACAG  59 287
     mlr7826 6475494 .. 6475506 +  -7.7  -5.02476   TCCGATGATGGTTCC                GTGAC TAT GTCAC                TTTTTTAAGAAATAT  90 176
     mlr7830 6478108 .. 6478132 + -22.9  -3.61715   CGCTGAAAATAACAA          GGCCCGCAGCC AAC GGCTGCGGGCC          TTGTTGCAACGGATG 100 35
     mlr7847 6494235 .. 6494245 +  -2.4  -3.57144   CGCGACATTGTCCTT                 CAGG AAG CCGG                 TTTCGACATAGACCG  50 470
     mlr7849 6497007 .. 6497023 +  -6.5   -4.4009   CTGGCGATTTGACCC              CACCCGT GTG AAGGGTG              TTTTCTCAGATCAGG  72 45
        fabG 6497881 .. 6497893 +  -5.5  -3.27525   GGTTCGGGCAAAAAC                CGGTT CGT AGCCG                TTGCGTTTCCGGCAG  51 122
     msr7851 6498202 .. 6498222 +  -3.2  -2.73441   CGCGGTGAAGTACAT           CGACAAGGC TTCG GCCT-GACG            CTTTCCGCAGTCATC  41 7
     mlr7852 6499518 .. 6499536 +   -16  -2.72991   CGCTACAATGGCTGA             TCGCCCGG CTG CCGGGCGA             TGCTTCGGCATGTCG  86 26
     mlr7854 6500974 .. 6500984 +  -3.2  -4.17048   CCGATTTCGACGCAC                 CTAC GGC GTGG                 TTATTTTCAAGCAGC  60 99
     mlr7856 6501954 .. 6501981 +  -4.8  -3.60098   TGGAGTAGCCGATGG        TCGCCAAGGAACC GAT GGTTCCCAGG-GA        TTTGGGATCCCGCAT  53 33
     mlr7857 6502653 .. 6502688 + -11.2  -3.05384   AAAGTGTGAGCGGTT    TTCCC-TGGAAAAGCGC GTA GCGCTTTCCCTTGGGAA    TTGCGTCAAAACAAA  69 54
     mlr7868 NONE
     mlr7869 6513052 .. 6513106 +   -18  -2.71712   ATGCCATGCACGGAA CAATGGCTGAAGCGCGTCGCAT AAACCCATTCG ATGCGACGCGCTTCAGCCGGCG ATTTGCCGCGGACGA  89 40
     mlr7873 6517119 .. 6517138 +  -4.8  -3.14132   GATCCGGGTTGGGAA            GCGCGGCG CTGA CGCCCAGC             TTCATCCGCGCAAAG  47 14
     mlr7874 6517866 .. 6517921 + -11.9  -3.75153   AGTTGGGGGCCGGAA TCCGGGCGTGAGAGGTCAGGC-GGCACG GGT CGCGCCAGTC--ACCTCCTGCGCCCGGA TTTCCATTCGCGCCC  81 50
     mlr7876 NONE
     mlr7877 6519674 .. 6519714 +  -3.9  -4.37886   TTGATCTAGCCAGCA GCGAGGGATGCTGCCGCC TTGCTT GGCGGCAAT-TCCATCGG  TTTTGTCCGCAATCC  65 37
     mlr7883 NONE
     mlr7885 NONE
     mlr7888 6525765 .. 6525780 +  -2.5  -3.55444   GCGGTGAAAGCGCAG              GATGC GGTCGA GCGTC               TTTGGGCCGTAGCCG  47 224
     mlr7891 NONE
     mlr7893 NONE
     mlr7894 6527967 .. 6527993 + -23.8  -4.54449   TCGATTTTGATGTGG         CGCCTGCGGCTG GAT CAGCCGCAGGCG         TTTTCTGTGCCGTGT 100 57
     mlr7895 6528639 .. 6528678 +  -5.7  -4.08216   CATCATCGCCGCCTC GCGCAGGCCGCAATGAGCC CGCT GG-TCATCG-GGCTCGCGC  TTTTCGCGGCGATCC  64 10
     mlr7896 6529658 .. 6529687 +  -6.9  -2.62184   GCGGCACCTGCCTGT       TCGGCGCGGCATC CGCC GCGGCCGCGCTGC        TGGTGTCACGGAGGC  50 196
     mlr7900 6530558 .. 6530590 +  -4.7  -2.78712   TCTTGCGAAGAAAAG      CGATGTGGCCGCG AAAGGCC CGCCGCCCGATCG      TCGTTGCCTTGACCC  45 185
     mlr7905 NONE
     mlr7906 6533629 .. 6533647 + -13.1  -4.82667   ACAGGCAATAAAAAA             GCCGGGC GCGAG GCCCGGC             TTTTTCGTGTCGTGG 100 294
     mlr7910 NONE
     mlr7912 6537589 .. 6537606 +  -4.8  -3.02511   TCGGCACTTTCCGCT             GGTCAG TCGAAT CTGGCC              TGTTGACCCCCTACA  47 45
     mlr7913 NONE
     msr7914 NONE
     mlr7915 NONE
     mlr7916 6539912 .. 6539930 + -17.4  -4.11216   ATCGCCAAATGAAAA             GGCCGGCG AAG CGCCGGCC             TTTTCCACATCAGAC 100 40
     mlr7920 6542232 .. 6542248 +  -7.9  -2.52623   CCAGGTAAGCGGCCC              GCGCCGA CTA TCGCCGC              ATCTTCTGCAGAAGC  53 42
     mlr7924 NONE
     mlr7925 NONE
     msr7926 6545367 .. 6545379 +  -4.9  -3.53811   TGCCGCTTCCAAGTA                TTAGA TTT TCTAA                TTTGCGCGGCGTCGA  53 22
     mlr7927 6545976 .. 6546004 +  -4.5  -4.30719   AAGGCAAAGGCCTGA       GCGGGC-GGCCT CCTGAA AGGCCCGGTCGC        TTTGTTCTGCGCAAG  67 26
     msr7929 6546282 .. 6546315 +  -6.7  -3.72576   CTACGACCACGATGA     TGTAGTCGCCGTCCTT GGG AAGGGCGCCG-CTCCA     TTTGGTGACGCCCGC  61 26
     mlr7932 6548797 .. 6548837 +   -12  -2.88544   CGGCGGAGTAGGAGA GCGTTCTTTCCTTCTTTCC CTTG GGGGAGAAGGGAAGG-CGC  TATCTGGCCCTACAC  71 30
     mlr7933 6550653 .. 6550670 +  -4.7  -3.59979   GGTGGCGAAGATGAT             CGCGTCG AATT CGCCGTG              TTTGCCGTCGGCGAA  55 284
     mlr7936 NONE
     mlr7938 NONE
     mlr7940 6555963 .. 6555996 + -11.7  -3.81146   CTGATTTATCCGCTT     GGCCGGCGCCTTCT CCTCCCA AGC-GGCGCCGGCC     TTCTTCGTTGCGCCG  83 160
     msr7945 6556915 .. 6556937 +  -9.8   -2.7563   GGAAACGATGCTTGA           TGGGCGATGA ACC TCGCCGCCCA           TGATTCGACCTTTTT  61 158
     mlr7946 NONE
     mlr7948 6559828 .. 6559852 + -10.6  -3.22298   TACATTTTTCACGGC          GCCGCGACTG CCCGC CGGCCGCGGC          TTACTGATCCGTAAG  68 54
     mlr7949 6561019 .. 6561064 + -16.2   -5.0538   AAGAACGCCAAGTAG CAGACCG-TGCCGGCGCGATG AACGA CATCGCGCCGGTACCCGTCAG TTTTTTCACCTCCGG 100 26
     mlr7950 NONE
     mlr7951 6562877 .. 6562920 + -15.8  -4.08216   TCACGTCAACCACCA AACCGCCGGCCGCGCCATCC CGCA GGGTGACGCGGCCGCCGGCG TTTTCGACGACCTCG  95 74
     msr7955 NONE
     msr7956 6565837 .. 6565867 + -17.6  -5.28176   TCCCCGGAAGACGAC       AAAGAGCGGTGGGC CTG GCCCGCCGCTCTTG       TTTTTTATGCATGCG 100 50
     msr7957 6566468 .. 6566497 +  -7.9  -5.08824   AGCAGGCCTCGATGA       CAA-AGAGGTGGGT TTG ACCCGCCGCTCTTG       TTTTTTGCGTGGCAG  91 52
     mlr7958 6567045 .. 6567069 +  -2.7  -3.23447   AAGCGAGCGATGGCT          GCCGTGGGGAA CTT TTCCTCGAGCC          TCTTGTAGGCCTTGG  44 163
     mlr7964 6570081 .. 6570091 +  -2.4  -3.01924   GCGGTGATCGAGGCC                 GCGG CTG CCGA                 TCTTGCCGCGGCCTC  41 51
     mlr7966 NONE
     mlr7968 6572059 .. 6572097 +  -9.4  -3.18274   CAAATCAGGTTGTAG   GCTCGCCGGGAATGAGTT TGG GGTTCTCGCCCGGCGAGC   TTACCTTCAGGTGCA  66 148
     mlr7972 6575032 .. 6575046 +  -2.1  -2.77962   CCAAGCGCCGCCAGA               TTTCC TATGC GGAGA               ATTTCCGCTATGACC  39 502
     mlr7981 6580385 .. 6580402 +  -5.5  -3.53012   GAACAACTGGCCTTG             GCCGTTG TCGG TAGCGGC              TTTCCAGAAGGCAAG  55 40
     mlr7984 NONE
     msr7985 6583506 .. 6583541 + -12.6  -3.14211   GCCTCATCGCCACCG    CGAGGGAGGCGGCATGA TTA TCGT-TCGCCCCCCTCG    TTGCTACCCGCGCGT  76 155
     mlr7987 NONE
     mlr7988 6584848 .. 6584860 +  -3.3  -2.62184   CAAGGCCGAGTTCAT                TGCGG AGG CGGCA                TGATCTCCGCCGGCC  40 10
     msr7989 NONE
     mlr7992 6586463 .. 6586479 +  -2.9  -4.96773   GCCAGCTCACCAAGT              GCGGC CAACACT GCTGC              TTTCTTTTTGCTTGC  78 232
     mlr7995 NONE
     mlr7996 NONE
     mlr7998 6589388 .. 6589402 +    -7  -3.57119   AATATACCCCGGAAC               GGCGGC CAC GACGCC               TTTGCCGCGTGTATC  60 146
     mlr8001 NONE
     mlr8003 NONE
     mlr8004 6595877 .. 6595892 +  -4.6  -3.91858   TCCTTGGCGACGATC              CAACCG GACT CGGTCG               TTTCTCCGCTGTCTG  60 146
     mlr8006 NONE
     mlr8007 NONE
     mlr8009 NONE
     mlr8010 NONE
     mlr8011 NONE
     mlr8012 6599868 .. 6599881 +  -2.3   -3.6682   ACGCAGCGTTCGATA               AGGGA TCGA TCCCC                TTTGGATAGGTCGGC  51 113
     mlr8013 NONE
     mlr8014 NONE
     mlr8015 NONE
     mlr8016 NONE
     msr8017 NONE
     mlr8018 NONE
     msr8019 NONE
     mlr8020 NONE
     mlr8022 NONE
     mlr8023 NONE
     mlr8025 6608294 .. 6608306 +  -4.7   -2.5092   GCGCGCGGCGTCGCA                CCGGC CTG GCCGA                ATTACTGAGGTATTA  43 5
     mlr8026 NONE
     mlr8028 NONE
     mlr8029 6613102 .. 6613112 +  -5.4  -2.89971   AGACAGCTTCTAGGG                 GTTC CAT GAAC                 TGTCCTGTATCATGC  48 273
     mlr8031 NONE
     mlr8032 6615911 .. 6615940 +  -3.5   -5.1287   GAACCGGGTCATTGT       GCGT-AGCAAGCGC CAA GTGCTCGATGACGC       TTTTTTCGCTATGCA  86 480
     mlr8035 6617712 .. 6617734 +  -2.7  -3.78934   CCTTGGGAACGGCTC          CGGC-ATGAG CTTC CTCATCGCCC           TTCTTGTCGGGCGGC  51 18
     msr8036 NONE
     mlr8037 NONE
     mlr8038 6619672 .. 6619682 +  -5.4  -3.05384   CATCCAATGAGAATA                 TTGG CCC CCAA                 TTCGGTCCGCCCGCG  49 235
     mlr8042 NONE
     msr8043 6623675 .. 6623727 + -18.6  -3.30159   CCCGACAAGGGCAGG GTCCTCATTAGGCTCGCGTGGCGCAG CTG CTGCGCCACGCGACGCTGA-G-GGAC TTCTGGGAAGATTAG 100 78
     msr8044 NONE
     msr8045 6624480 .. 6624491 +  -5.8  -4.41348   TTCATCGGTCAGTTA                GCCT AGGG AGGC                 TTTCTTTGACCCAAC  72 80
     msr8048 6625701 .. 6625715 +  -9.2  -2.55544   ATGCAATCAAAGATG               GCCTGG AAG CCGGGC               TCCATTGCCTCCTGG  55 268
     mlr8051 6628236 .. 6628251 +  -4.6  -4.58395   AACTGGCAAAAAGCA              CCCTGC GTCA GCAGCG               TTTTTGCCCACTCCC  72 107
     mlr8052 6630235 .. 6630245 +  -3.2  -2.76696   GAGCTTAGGAAAGGG                 CATG CGC CGTG                 GTTCTTAGCCGACGC  41 371
     mlr8053 6630683 .. 6630694 +  -3.6  -2.55351   CAGCTGCGACCCAAC                GGCC TCAT GGTC                 ATTCCTGTGGGACCG  41 112
     msr8054 6631131 .. 6631150 +  -2.8  -4.56597   GGACGATCAAGGAGG            CCGGGTAT GCCC ATAGCTGG             TTTTTCAGCAAAGCG  69 288
     mlr8056 6632398 .. 6632413 +  -4.6  -5.00616   GCATATTCGGAACAA              AGCAGC ACAG GCTGCG               TTTTTTCAGAGACGA  80 394
     mlr8058 6634057 .. 6634079 +  -6.2  -3.76125   GTCTCGACCGCCAGG           GAACGAGCTG GCT TGGCTCGATC           TTTCACTTGGAGTCG  61 321
     msr8065 6639228 .. 6639251 +    -6  -3.76224   TGTTGTGCAAACATT          CC-AGAAGCTG GCT CAGCTTCCAGG          TTTCCTCGGTCACGA  61 488
     msr8070 6646477 .. 6646503 +  -5.1  -4.03885   CAGAAACCTTGATCG        GCCCGCATTCTT CGCT AAGGC-GCGGGC         TTCCTTTTTTTGGAA  62 430
     mlr8076 NONE
     mlr8077 6650421 .. 6650471 +  -5.5  -3.57144   TGTCGACGCCGCTGC GCGA-GAAGGCATCCATTGCCAG ATCCGCG CGGGCAACG-ATGCCGTCGTCGC TTTCCAGATCCAGCC  57 356
     mlr8082 NONE
     mlr8083 6655399 .. 6655410 +  -3.6  -3.09834   ACTGACCTCAGCAAG                GTGG CGCT CCGC                 TTCGGTGGTGGCCTA  45 36
     mlr8084 6656535 .. 6656555 +  -4.6  -3.34902   ATTGTTTTCAAGCGA            TCGGCGGC GACGA GCTGACGA            TGTTCTATGCTGCGG  51 8
     mlr8088 NONE
     mlr8089 NONE
     mlr8090 6661749 .. 6661770 +  -3.7  -3.08679   AGTCGATGAGAAGCA           GTTTGCC-TG TGC CATGGCGGAC           TATTCGATCGCCGAG  45 165
     mlr8091 NONE
     mlr8092 6663322 .. 6663336 +  -9.2  -3.40371   GATGACCGTCGGCCA               GCCGCG GAT CGTGGC               TTGGTTGGTCAGATC  64 115
     mlr8097 6667302 .. 6667328 +  -4.3  -2.83906   CGCACGAGCGCGGCT         TACCGGGGCCG ATTGC CGGTTTCGGAA         CTATTTTAGCTTAAG  43 389
     mlr8101 NONE
     msr8102 6669098 .. 6669114 +  -4.4    -3.214   GTATTCCTCGCTGAG             CGCTTGG AGGT CCA-GCG              TCTTCGTGTGATGAC  49 334
     msr8103 6670337 .. 6670375 + -10.8  -2.58183   CGTAGGACAGCGGCC   GGCCGGAAAGGCGCGCTG GCG TGGCGCGGCTAGCCGGTC   TAAGTTCGGTCTTTT  62 36
     mlr8105 6671117 .. 6671152 + -11.1  -3.19463   ATAGAGGCCGTTCAC    CGCTTCCTCGCTCGGC AGCAC GCCGGGCG-GGCAGTG    TTCCTCGATCGTGCG  68 228
     mlr8107 NONE
     msr8108 6672714 .. 6672728 +  -2.8  -3.84825   AGGGCGGGGCAGGCG               GACG TAATAGC CGTC               TTTGGTCTCCCTCAC  55 385
     msr8113 NONE
     mlr8114 6676246 .. 6676260 +    -7  -3.32023   CCGACCGCTCACGAC               CCGGCC TGC GGCGGG               TGTTCCTTGTATCGA  56 50
     mlr8117 6679354 .. 6679393 +  -8.5  -3.61398   TCGCCACAAGCCGTA GGCGCGT-ACCGGGC-CAC CGAT GTGAGCCCGGGCGCACGCC  TTGTTGCCCCAGCCA  65 109
     msr8120 NONE
     msr8122 6681669 .. 6681696 +  -9.8  -4.77157   CGCTGTCACCGCCGC        CGGCACGGCATT CTTC ATTGCCGTGGCG         TTTTTCGTCGATTCC  93 259
     mlr8123 6682416 .. 6682435 +  -2.1   -3.3482   ACCTCAGCCTTGCAT           GCGCGC-GC GAAG GCTGC-CGC            TTCCTTGACGCCTTC  46 40
     mlr8126 NONE
     mlr8128 NONE
     mlr8130 6686130 .. 6686142 +  -4.7  -2.70932   CTGTTGAATTTGAGG                GCGGC TTG GCCGG                TCGTTGCAAACGGGC  44 333
     mlr8134 6688443 .. 6688453 +  -6.8  -3.62046   CGGTGGCCGTATGGG                 CGAC CAC GTCG                 TTGTTCACCCACTCG  59 394
     mlr8141 6692107 .. 6692125 +    -3  -3.40522   TGCTTCGGCGTCGAC             CACCGGCA AGG TGCGGATG             TTGTGATCGAGCAGT  47 381
     mlr8146 NONE
     mlr8147 NONE
     mlr8148 NONE
     mlr8149 6697623 .. 6697648 + -19.1  -4.45168   TGACCGAAATGTGAT         CCGGAAGGCAG ATAT CTGCCTTCCGG          TTTCTCTTTTCAGGG 100 38
     mlr8151 NONE
     mlr8153 NONE
     mlr8154 6700872 .. 6700898 + -25.2  -4.00868   CCACACCGAGCGCAA         GAGCCCGGCCGC AAT GCGGCCGGGCTC         TTTGATTATGGATCG 100 47
     mlr8156 6701820 .. 6701840 +  -6.1  -3.58726   ATTGAGCTAATACGA            TACCTCTTC AGT GGAGTGGTA            TTCTATATCAGGCCG  58 235
     mlr8161 6706495 .. 6706513 +  -6.7  -2.90075   GCAAGAAGAACGCTG             CAGCGTC CACCT GATGCTG             TCTGATTCCCAGGGC  51 12
     mlr8162 6708131 .. 6708147 +  -7.9   -3.5393   ATTAAGAAAGTTGTC              GACCCGA GCT TCGGGCC              TTTCGGGGGCGTAAT  62 113
     mlr8165 NONE
     mlr8166 NONE
     msr8167 6711954 .. 6711972 +  -5.2  -3.53811   CAAGAAAGGCTGGAG             GCGATCTT CAA ACGGTCGC             TTTAGCAAGCATCGA  55 2
     msr8169 6712812 .. 6712822 +  -2.4  -3.05384   ACGAGGATGGCGAGG                 CCGC CGA GCAG                 TTCAATCAGGCCGAC  42 206
     mlr8175 6717028 .. 6717044 + -13.7  -3.21099   CAAAGGCAGCGAGCA              GGCGCAC GCC GTGCGCC              TTCATGATGAGCGCC  78 266
     mlr8177 NONE
     mlr8178 6719730 .. 6719749 +  -6.3  -3.59979   GGAGCACATGAAAAA            GGCGGCC CTTGGC GGCCACC             TTTCCGATAGGCCAC  58 30
     mlr8180 6720923 .. 6720933 +  -2.4  -4.15453   CTGGACCAGTTCGAT                 CGGC AAG GCGG                 TTTTGGCATGGATTG  59 141
     mlr8182 NONE
     mlr8183 6722242 .. 6722279 + -10.5  -3.73775   CTTTGGCACAAACAA   GAACGCCCCTCGCAC CTTTTATC GTGCGGGAGGCGTCC    TTTCGTCAGCATCCC  75 151
     mlr8184 6723006 .. 6723024 +  -3.8   -5.0925   CGGCGCTCCAGGGGA             GGTCAG TAGGTGC CTGGCC             TTTTTCATTTTACGC  81 183
     mlr8188 NONE
     msr8189 6724110 .. 6724123 +  -5.9  -2.73875   TCGACTGCCAGAGCT               GCGGC GCGT GCTGC                TCCTATTCGGCCGAG  47 142
     mlr8190 6724367 .. 6724392 +  -8.2  -3.53012   GCCGCGCACGGGCTG         GCGGTGGGGT AGTTCC ATCCCCCCGC          TTTGCGGCGCAAGGA  62 14
     mlr8191 6725341 .. 6725353 +  -6.9  -4.18018   ACGGGCGCCATCAGG                CGCCG GCA CGGTG                TTTTCGATGACGCAC  68 268
     mlr8196 6727935 .. 6727951 + -10.1  -3.36878   AGCTGATGGCGCTGG              CGGCGTT GTA GACGCCG              TTCTGCGTGCATCCG  67 252
     mlr8206 NONE
     mlr8207 NONE
     mlr8208 6735970 .. 6735998 +  -7.5  -3.21099   TCGGGGCCGGCAAAT        CCATATAGTTGAC TCC GTCAAGTAAATGG        TTGATCCTGCGAGAC  56 41
     mlr8209 6737125 .. 6737141 +  -7.9  -3.53761   ATATGGGAACCCACG              GCAAGCC CAC GGCGTGC              TTTACGCCCGGCTTG  62 175
     mlr8211 6737549 .. 6737576 + -16.4  -2.81133   AGGCGAAGCGGCGGA        CCGTACCTTGGC CCAT GTCAAGGTACGG         TCTGCTCGATACCTA  86 39
     mlr8213 NONE
     mlr8214 6741247 .. 6741259 +  -4.8  -3.79519   CAGCGCCAAGGCATC                GCGA TCCGC TCGC                TTTGGTGGTGCGCTT  59 89
     mlr8216 NONE
     mlr8217 6743332 .. 6743353 + -15.9  -3.66908   ACTGAACTTGATGCG           CAAGGCCCC GGGA GGGGCCTTG            TTCGTTTTGGAAGGG 100 59
     msr8219 NONE
     msr8220 6744926 .. 6744936 +  -3.2  -3.38201   TTTCGGTCAGGTAGG                 CATG TCG CGTG                 TGTTTGGAGCTGTTG  47 27
     mlr8221 NONE
     mlr8222 6748400 .. 6748414 +  -7.8  -3.39288   CAGGGATGTGAACAC               GGCGGA GCT TCTGCC               TGTTGTTGCAGCGTA  58 475
     mlr8224 6749057 .. 6749069 +  -4.9  -2.59298   AACATCACTTCAAAC                GTAAT GTT ATTAC                ATATTGTGTGGAGTG  43 82
     mlr8225 NONE
     mlr8227 NONE
     mlr8228 6751585 .. 6751606 +  -5.1  -2.70932   GATCGCCAGGGCGAT           GCATCCGGA AGCG TTCTGATGC            TCCTTGCCCCCGGGC  44 7
     mlr8229 6752768 .. 6752779 +    -3  -3.59202   AGGCATCTTGAATAG                TAAG CACG CTTA                 TTATATATAGCGCTC  49 141
     mlr8230 6753335 .. 6753349 +  -4.2  -3.16191   CGGCCCAGCCGGCTG               CCGC TCCAGTC GCGG               TTGCTCCCCCTGTGG  45 92
     mlr8231 6754575 .. 6754588 +  -8.1  -2.84325   TGAAATCTTCGACAC               GGACC CTTC GGTCC                TCATGTTTCCGGGCG  54 157
     mlr8233 6756359 .. 6756369 +  -8.2  -3.53224   TGGTACCGGCCCATA                 GCCG AAA CGGC                 TTTAGGGAGACGCTA  62 96
     msr8237 6758602 .. 6758624 +  -7.7  -3.79678   GGCGCCCCCGGGGCC          TGCGG-CCCG ACTA TGGGTCCGCA           TTATTATGCCGCCTT  68 193
     mlr8238 6759854 .. 6759887 +  -3.2  -2.74563   GTGGCGATCGAACCG    GCCGTCACCG-CGATG ATGG CATTGACGGTCA-GGC     TGATTGAGATCTGCG  40 188
     mlr8242 NONE
     mlr8243 6765153 .. 6765171 +    -3  -2.57132   GCAGGAAGGTCAGCA             CCGCCG AAGCCAG CAGCGG             ATTGTCGAAAGCGAA  39 278
     mlr8246 NONE
     msr8247 NONE
     mlr8248 6768471 .. 6768484 +  -9.5  -5.40474   CGCCGGGAGTTTCGC               GCGCG CCCT CGCGC                TTTTTTTCAGAACAT 100 177
     mlr8250 6771704 .. 6771727 +    -6   -3.6502   GTAAACACGCGAAAC          TCCGGAAGACA AAT TGTCG-CCGGA          TTTCCGTCGCAAGTG  61 141
     mlr8251 6772507 .. 6772542 + -13.4  -3.05384   CAAAGTGTGAACGGT    TTCCC-GGGAAAAGCGC GTA GCGCTTTCCCTAGGGAA    TTGCGTCAAGACAAA  79 43
     mlr8253 NONE
     mlr8254 6775909 .. 6775932 +  -5.1  -4.07568   TGATACACGGTCGCG          AGCAGCGGC CTCTTT GCCGCCGCC           TTTTGCCGGCAACAA  62 38
     mlr8255 NONE
     mlr8256 NONE
     mlr8257 6780015 .. 6780027 +  -9.1  -3.34398   GAGCGCCTTTAAACT                CGTCG AGG CGACG                TATTTCGGCAGCGCG  64 396
     mlr8260 6782652 .. 6782665 +  -3.7  -3.11569   GAAGGATGCTCCGTG               CGGGC TGCG GGCCG                ATTTTGCGTCACTGG  45 482
     mlr8264 6784205 .. 6784217 + -10.5  -2.79183   TGCTGCGCGACGCCG                CCCGC GAG GCGGG                TGTCATCGCCATGCG  63 82
     mlr8265 6785244 .. 6785262 +  -4.4  -3.19192   ACCGTCTGCTGGACC             CCGACAAC AAG GCTGCCGG             TTGACTTCGATGGAG  49 325
     mlr8268 NONE
     mlr8269 NONE
     mlr8270 6788504 .. 6788517 +  -4.5  -4.09685   TCCAATATTTCAGCT               CGTCC AGGG GGATG                TTTTCCCCGGTCACC  62 126
     mlr8273 6789381 .. 6789396 +  -3.2  -3.21276   ACCTATCGCTCGGCT              TCGATG AATG CCTCGA               TCTTGTCCGGCGCCA  45 60
     mlr8275 6791532 .. 6791548 + -12.3  -5.27399   ACCCCCCAGCCATAG              GTCGCGA ACT TCGCGAC              TTTTTTGATCTCTTC 100 277
     mlr8280 NONE
     mlr8282 6797897 .. 6797907 +  -3.2   -2.8383   GCAAAAAAGCCGGTA                 TGCA GGA TGCG                 TGGTGTTGATTGTTT  41 70
     mlr8283 6798437 .. 6798461 + -14.9  -2.63112   CGGAGTGATTGCCGT          GGCCTCGGCCG TTC CGGCCGGGGCG          TCGTATCGGCGGTTT  81 33
     mlr8284 6799696 .. 6799709 +  -3.8  -3.97307   GACCTGGAGGTGCGC               CGCT GCAATA AGCG                TTCTTGTTGCATGAC  60 15
     mlr8289 6802469 .. 6802493 +  -6.5  -3.39895   GCGCGGATACCAATA         GCCGCCTATG CGCAAC CATAG-CGGC          TTGGTTGCTGCAACG  55 149
     mlr8292 6805230 .. 6805241 +  -7.2  -3.84719   CCATGGCCATTCTGG                CGCG CAGT CGCG                 TTTCAATTTCCGCAT  64 260
     mlr8294 6806421 .. 6806440 +  -5.6  -3.49924   GGTCTTCGCGGCCGG            CTTGCGCG GGGC CGAGCGAG             TTGTCGTCCTTTGAC  55 346
     mlr8297 NONE
         tdh 6811575 .. 6811585 +  -4.6  -2.71497   GGTGATGGATTGGTA                 GGGT CGA GCCC                 ATTGGTTTCACATAG  44 25
     mlr8301 6812423 .. 6812436 +  -4.5   -4.2558   TCAGCGCCAGGTGCT               CGACT CGTC GGTCG                TTTTCATCGGGCGTG  66 215
     mlr8303 6814179 .. 6814225 +  -7.3  -2.73364   GCTGCTGGGCTCGAA GGG-CG-GCCCGGCGCTGCGGCC AGACG GGCCGT-G-GCCGAGCTCGTCCC TCCTTGAGATCGGAG  51 69
     mlr8305 NONE
     mlr8306 6816059 .. 6816070 +    -3  -3.26164   AGGGGATACGGAGGT                TTCA GCGG TGAA                 TCTTCTGGATCATCT  45 39
     mlr8307 6816637 .. 6816650 +  -8.1  -3.87815   GGCGCCGCCCCTCAT               TGCCC TGTC GGGCA                TTTCTCCCCGTGAAC  68 60
     mlr8310 6818943 .. 6818961 +  -8.1  -3.53012   GCCTCGGCCCGAAAA             GGCGGAG ACCGG CTTCGCC             TTTCCGAGAGCGGCG  62 521
     mlr8316 6822686 .. 6822722 + -12.2  -3.14881   CCATAGCACAGAGCC    TGCGGCGGACAGCCCG AGCAA CGCTCTGTCCTCCGCA    TTGCTGCGGCGCTTC  69 503
     mlr8319 NONE
        hutH 6827274 .. 6827300 +  -7.9  -2.53876   ATTGCCGTCCATCGC         GGGAGCGGCAT GATGA ATGCCACACCC         TGGCTTACCGTCAGC  53 13
     mlr8322 NONE
     mlr8323 NONE
     mlr8324 6830606 .. 6830619 +  -5.3  -3.57309   CGGCATAGGGGTTGA               TGCAA CCAA TTGCA                TTTGAACCGGTTTTA  55 233
     mlr8325 6839443 .. 6839458 +  -5.4  -3.79203   CTACTGCCATGATTT              TGCC-GC AAG GCTGGCA              TTTCACCTTTTATCT  61 190
     mlr8326 6841475 .. 6841506 +   -13  -2.98823   TCCGCGCCTGCGACA      CCGCC-GCTCGATTG CCC CGATCGCGCCGGCGG      TCTATGTAAAGCCGC  74 79
     mlr8327 6842330 .. 6842346 + -13.7  -3.53563   TCCCATTTTCCCCCG              CGCTGCC ACC GGCAGCG              TTTCCAGCACGGTCT  83 75
     mlr8329 6844375 .. 6844399 + -14.3  -3.30441   AAAGGTCCTTGAATC          GATCGGCTCGA TCT TCGCGCCGATC          TTGTGACCGATCGTC  80 156
     mlr8336 6851401 .. 6851417 +  -2.2  -3.34517   GGTGATCCCATCTTC              CGGAGT GGCCA ACTCCC              TCTTTAAGCGGGCCT  46 275
     mlr8341 6855033 .. 6855049 +  -2.1  -5.16572   CGGGATCGTATAGGA              CGTACCC TTC GTGAACG              TTTTTTGAGTTCCGT  83 258
     mlr8346 NONE
     mlr8347 6859602 .. 6859615 +  -9.5  -3.21962   CAGCTGCTGGAACAC               CGCCG TGAT CGGCG                TTGCCTTGCTGGTGT  62 400
     mlr8350 NONE
     mlr8351 NONE
     mlr8352 6864058 .. 6864068 +  -5.4  -2.69151   CCTTGAAGGGAAAAA                 TCAG AGC CTGA                 TGGTCTCTCCACAAC  44 506
     mlr8358 6869763 .. 6869782 +   -15  -5.28778   TAATCCAACAAAAAA            GCCCGGCA TCGC TGCCGGGC             TTTTTTGTAGATCCT 100 97
     mlr8360 NONE
     mlr8361 6875107 .. 6875119 +  -4.7  -3.34013   CCGGATGGTGCACCG                CGAGG TCG CCGCG                TTGCTTGCGGCCATC  51 49
     mlr8366 6879410 .. 6879448 + -11.7   -4.2558   GGCCTGCACCCTTTG  CCAGCGGGCTGGATCGGC GAGC GCCCATTC-GCCAGCTGG   TTTTCGTAGCCGATC  88 348
     msr8368 6880045 .. 6880071 +  -2.8  -3.39895   GGCCGATCATATCAC         CGCCGAAGTCCT ATT AGCGGTGCGGCG         TTCCTTCATCACGCC  47 9
     mlr8369 6880507 .. 6880528 +  -4.4  -3.86916   CATCGAGAATGTTTA           GGTGATGG AAGCCA CCATTGCC            TTTCCTGTGCTGATC  59 25
     mlr8370 NONE
     msr8371 6882069 .. 6882083 +  -3.5  -4.52873   GGAAAAGGTTAGTTA              G-CCGC TTAG GCGGTC               TTCTTTTTGTACGGG  66 25
     mlr8375 6884384 .. 6884437 +  -8.8  -2.52464   GGTGGCGAGGGTCAA TCGCTGAGGGGC-GGTCGGTTCAGCC GCGC GGCGGAGCCGACGAGGCCCGCA-CGA TCAGTTCGACAGGCA  57 19
     mlr8380 6888464 .. 6888484 +  -3.2  -3.58269   CCGGCAAAAACCGGC           G-GCGCCTG ATGC CAAGCGCAC            TTTCGGCCTCGCTTC  49 65
     msr8381 6888816 .. 6888833 + -14.1  -4.17023   ACTGGATTGAGGCAA             GGCCCGC ATAT GCGGGCC              TTTTGCCGTCATTCC 100 54
     mlr8385 6890212 .. 6890226 +  -3.4   -3.6215   AGAACCATGTCGGCA               GGGCCG AAG CGATCC               TTTGCCGTCAATTGC  51 78
     mlr8387 6892692 .. 6892704 +  -4.7  -3.68351   CCGCACGTCCTTGCC                GCCGG CGG CCGCC                TTTGCCTGCTCGAGC  55 291
     mlr8392 NONE
     mlr8393 6897216 .. 6897229 +  -5.3  -3.50422   GGGCTGCGATGACTG               CCTAA GCCT TTAGG                TTAATTATCCTTACT  55 82
     mlr8394 6897976 .. 6898001 + -12.5  -4.65933   GTCGACCTCTGGTCA         AGGCCGGTGCC GAAA GGCATCGGCCC          TTTCTTTTGGGCCTA 100 88
     mlr8397 6900574 .. 6900593 + -12.8  -5.27335   ATAGTTCTAACGAAA            GGCCGCTC GAAA GGGCGGCC             TTTTTGTTTGGGGGA 100 48
     mlr8398 6902746 .. 6902762 +  -2.1  -3.54424   TAGGCATAAACAAAT              TGCCCCG AAC CGGAGGA              TTTCAGGCCATGGCA  47 193
     mlr8400 6904105 .. 6904119 +  -3.4  -3.79419   CCTTATCGATTGACC               AGGCGC GGA GCGTCA               TCTTTTATCCGCCGG  55 45
     mlr8401 NONE
     mlr8402 6905167 .. 6905177 +  -6.8  -3.59979   AATCCCGGTCGGAAA                 GGCT CTA AGCC                 TTTCGCCTCACCAGA  60 75
     mlr8403 NONE
     mlr8405 NONE
     mlr8407 6907655 .. 6907677 +  -6.2  -4.44245   CCGGCTTCGGCCTAA           GTCACCGG CAACCCC CCGGAGAC           TTTTATGGCTGGTAT  74 109
        ribH NONE
        nusB NONE
     mlr8412 NONE
     mlr8413 6910988 .. 6911001 +  -4.5  -2.78384   GAAGTAGGACGTTTC               CG-GCG CGC CGCTCG               TGTGGTGCGCCGGAA  44 34
     mlr8414 NONE
     mlr8415 6913115 .. 6913146 +  -8.7  -3.78953   TGGGCTGGTCAAGCG      GGCAGCGAGGC CGGCATGAAA GCCTGGCTGCC       TTTGCTGCTCAGGCT  69 7
     mlr8416 6914057 .. 6914080 +    -3  -3.61232   CACCGATGCGAAGAG          GTGGATTCCG TGCG CGGATTCCGG           TCTTTGTCTCAACGG  49 203
        hppA 6916309 .. 6916332 + -19.6  -5.30616   GTCGTTAGCTAAAAA          CCCGCGGGGA GTGA TCCCCGCGGG           TTTTTGTTTGGCTCG 100 51
     mlr8420 NONE
     mlr8421 6918266 .. 6918289 +  -5.2  -2.78032   CCGCGATGGAAAAGT          CGGTTGTGTG AAAA CCCAAAACCG           CTATTTTCGCCGAAC  47 50
     mlr8423 NONE
     mlr8424 6920410 .. 6920422 +  -4.8  -3.71527   GTTCGCTGGTAAGTG                CCGA ACGGC TCGG                TTTCGGTCCTTGACC  56 29
     mlr8425 6920911 .. 6920936 +    -9  -3.05521   CCGCTGAAATAAGGT         CCGATTCGGC AGCATG GCCGGATTGG          TGTTCCGCGTATGAT  60 104
     mlr8426 NONE
     mlr8427 6921998 .. 6922018 +  -2.4  -3.10715   CCTGCTGTTCAGCCG            GCGCTGAG ATACC CTCTGCCC            TTGGATGATGGTGAC  41 19
     msr8429 6922632 .. 6922667 + -13.9  -2.62616   CGCCCGGCTTGAGAT    CGGCCGGCGTGGCCG GGGCGA CGGTCACGACGGGCG     TGCTGTCGGGGATCG  70 300
     mlr8432 6923723 .. 6923745 + -11.3   -4.5032   AGGCATGCAAAAGAA          CCCGCCAAGG CCCG CCT-GGCGGG           TTTCTTGTTGATGTG  93 50
     mlr8433 6924633 .. 6924645 +  -6.9  -3.01924   TGCCGGCCGCAACAG                CCGCT GAT GGCGG                TATTCGAGCGCAATG  50 290
     mlr8439 6931781 .. 6931791 +  -4.6  -3.92075   TTGGCATCGAGCTTC                 GGCG GCG TGCC                 TTTGTACATGCGGGT  60 93
     mlr8446 6938734 .. 6938748 +  -2.1  -4.07568   TCCAGATCGTCGGGC               TGTTC TTGAC GAACG               TTTTCAGCCGCGCGC  58 108
     mlr8448 6941367 .. 6941404 +  -2.6  -3.01712   CAGGACACGCGCAAC  CCGCGACATCG-GGCGCG ACGG CGTGCCGCGCTG-CATGG   TCTTGCCAGCACGGA  40 368
     mlr8450 6943009 .. 6943020 +  -3.6  -3.72695   GTGACCCGCGCCTCG                GTCG GTTG CGGC                 TTTCCTGAACAGGCT  54 477
     mlr8454 NONE
     mlr8455 6947987 .. 6948004 + -14.1  -4.39407   GCGCAAATACAAAAA             GGCCGCC CGGA GGCGGCC              TTTTCGATTGTTTCC 100 138
     mlr8461 NONE
     mlr8462 NONE
     mlr8463 NONE
     mlr8464 6952427 .. 6952438 +  -2.2    -5.011   TGGCTGAAAGTTCCG                TGCC GAAG GGTA                 TTTTCTTCTTTGCAT  74 96
     mlr8465 NONE
     mlr8466 6954410 .. 6954422 +  -4.1   -4.3586   GGCGTCGAGAAAACC                GTTGA AGT TCAGC                TTTTGCTGTGGCTGA  69 287
     mlr8469 6957916 .. 6957934 +  -6.6  -3.33009   CACCACCGTCTCGGC             GACGCGTT CAT AGCGCGCC             TTGTGCCAAATTTTG  55 235
     mlr8472 6959280 .. 6959294 +  -9.2  -3.05294   TGGATGACACCATCA               CGCGCT TTT GGCGCG               TCTTGCGGCATTTCG  64 56
     mlr8474 6960850 .. 6960868 + -17.4  -4.34402   CATATTTTTGTGGAA             CGGCGCCG TTG CGGCGCCG             TTTTGCTGTGAAGGG 100 56
     mlr8476 6963539 .. 6963557 + -13.1   -4.8048   GTGCACAAACGGAAA             GCCGGGC CTCGC GCCCGGC             TTTTTCATGTGAAAA 100 59
     msr8478 6963998 .. 6964025 + -14.2  -4.82901   TTCTTTTCAGAGACC        AGAAAAGCCGGG CTTG CCCGGCTTTTCA         TTTTTGTCCCCGACA 100 48
     msr8479 6964662 .. 6964688 +  -7.8   -4.5448   CGGGCACCGGCAAAT         GGCCGATAGGCG ACG CGCCTCCCGTCC         TTGTTTTTATGCGTG  78 178
     mlr8483 NONE
     mlr8484 6967506 .. 6967523 +  -9.9  -2.52896   CACGGATGTTGCGTG             CGAACCA GTAC TGGTTCG              TCACTTCACGGCTCC  59 292
     mlr8490 6972659 .. 6972676 +  -2.7  -2.62263   CATCTTTTCGATGCC             GAGAC CGGCAAGC GTCTC              TGATCTCAACGGACT  38 5
     mlr8491 NONE
     mlr8492 6974150 .. 6974160 +  -4.6  -3.75897   GCAATCCCATGAAAA                 GTGC GTA GCGC                 TTTCCGTTGGGAATT  56 83
     msr8494 6975355 .. 6975403 +  -7.4  -3.54489   GAGAAGGTTTTTTGA CAGCCGGCGTTTTGTTCGCA AATCGGGCC TGCGGACAGGGCGCCACCTG TTCATTTGGCCTTGC  60 269
     mlr8507 6981870 .. 6981924 +  -7.2  -3.48593   GCGATCGCTATCAAT GCGGGAT-CCG-CCGTCGAGAAAGTC AGATC GAATTCCGCGACGGTCGGCATCTTGC TTCTGTCGACCCATC  57 164
     msr8509 6982724 .. 6982737 +  -3.8  -2.64973   TGACCGACGACGGAG               GCCA AATCCA TGGC                TGATGTCGCCTTCCT  42 9
     msr8510 6983019 .. 6983033 +  -5.6  -3.09635   CATGTGAAACAGGAG               ACGGTC CAT GACCGA               TTCCATGCTGCCGAT  49 15
     msr8512 NONE
     msr8514 NONE
     mlr8516 NONE
     mlr8517 NONE
     mlr8518 NONE
     mlr8519 NONE
     msr8735 6988387 .. 6988405 +  -2.4  -2.64375   CTAGACCGCCATGGG            GCCTCCA ACCGCA TGG-GGC             TCATCTGGAGATTTT  38 37
     mlr8520 NONE
     mlr8521 6990784 .. 6990832 +  -3.9  -3.05384   GCCGCGCCGGTCGCG TTGCCGGTGCATGTCGAGC-CGAC GATG GGCGAGC-CG-CGTGCATCAGCAA TTCAGTCGGCCGGCG  45 76
     mlr8522 NONE
     mlr8523 NONE
     mlr8524 6994279 .. 6994297 +  -4.5  -2.64616   CTTCGAGGCGATCAA             GCTGCTG AAGTG CAGCACC             TGATCTGGCTGAGAG  43 4
     mlr8526 6994849 .. 6994863 + -11.4  -2.79183   CCGAACGCCCTGAGG               CCGCCA GAA TGGCGG               TCTCATCGCCATGGA  66 51
     msr8528 NONE
     mlr8529 NONE
     mlr8530 NONE
     mlr8531 NONE
     mlr8532 6997316 .. 6997329 +  -5.2  -3.51934   CCCGACGACCTAACC               CCGG CCTCGA CCGG                TCTTTCTGAAAACCA  55 28
     mlr8533 NONE
     msr8535 6998524 .. 6998541 +  -6.3  -3.85698   GAAAAGCAGGACTGA             TCAGTCT GCCA AGACTGG              TTTCTGCGCAGAACG  64 26
     mlr8536 6999141 .. 6999160 +    -7  -4.15222   GCGCATAGAGTTCGA            GCCGGAGC CCTG GCATCGGC             TTTATTGGCAGGCGT  71 126
     msr8537 6999374 .. 6999401 +  -4.2  -2.82516   CTCCGCCAGAAAGCG        TTCCTCCAT-CCT CAT AGGTATGCGGGAA        TCTCATGGTCCAGCA  43 9
     mlr8538 NONE
     mlr8539 NONE
     mlr8540 7003937 .. 7003948 +  -5.8  -3.50853   GCTGCACCTTCCTGA                GCGA CATC TCGC                 TTCTCCTTGGCAACC  55 204
     mlr8543 NONE
     mlr8544 NONE
     mlr8545 7009241 .. 7009259 +  -6.6  -3.24747   CATCACTCGGAGATC             CACTGCCA AAA TGGCGGCG             TTCGTAGTCTGGGCG  54 479
     mlr8547 7010711 .. 7010734 +  -4.4  -3.22223   GCACCTCGCCGCCGC          GCTCGGGACG GCGC CGGCATGAGC           TTCCTCATCACATTG  49 4
     msr8548 NONE
     msr8549 NONE
     mlr8550 7011773 .. 7011785 +  -4.1  -4.56883   CGCCAATTTCATGAG                CGATG AGG CATTG                TTTGTTTAGTGTTGA  70 207
     mlr8551 7013109 .. 7013133 +  -5.6  -4.13561   GAAATAAAGCTCACC         CCCGCC-GGTG ATTT CGCCAGGCTGG          TATTTTTTCAGGACG  66 256
     msr8736 7015434 .. 7015461 +  -4.8  -3.36515   GATCTCGACTTTCGC        CATGGTGGGGTT CTTC AACACGGCCATG         TATTTCGCGCTGGCC  51 66
     mlr8553 7016226 .. 7016250 +  -8.5  -2.87132   CCGCTCGTCCTTTAG          GCGCATCGAAA CAA TATCGACGCGC          TGTGTGAACCACGAG  55 454
     mlr8555 7018930 .. 7018947 +  -2.5  -4.10453   GGTCGGCGTTCTGGC             GCCCTGC CGCT GCCAGGC              TTTTGCCGGCCTTTC  59 460
     mlr8558 7020016 .. 7020033 +  -9.9  -3.66178   TTCGGGAGCCCAAGC             TAGGCTG AAGG CAGCCTA              TTTCGGCTTAAAGGA  72 146
     msr8560 7021333 .. 7021361 +  -5.1  -3.90922   GCTGTTTGCGTATCG        GCGCGCCTGCATG AGC CATTTTAGCGCGC        TTGTTTGCGGGGCGT  59 78
     mlr8562 7022399 .. 7022439 + -19.8  -3.15579   CGGGATGTAGCCACT  CCAAAAGCCCGCCGCGGG TCGCT CCCGTGGCGGGTTTTTCG  TTGGTCAGGGGTTGC 100 120
     mlr8570 7028915 .. 7028964 +  -8.7  -4.64861   GCACGAGCCGGTGAA AAGCTCAGAACAGTTCACCGTTTC AGG GAAACGGCGAACTGCTCTAA-CTC TTTGTTTTGACGCCA  86 106
     mll8577 7034432 .. 7034456 -  -5.5  -3.71687   GCAAAAGAGGCGAAA          CGGCTGGCCGG AAG CCGGCAAGGCC          CGCACGGATGGCGAT  58 113
     mll8576 7032852 .. 7032865 -  -3.1  -3.43042   TGTTTCATGAAAAAG               TCTCCG TCG CGG-GA               AAGAGGCAGCCAGGG  47 1
     mll8575 NONE
     mll8574 NONE
     mll8573 NONE
     mll8572 NONE
     mll8571 7028917 .. 7028962 - -17.9  -4.08945   ACGAGCCGGTGAAAA GCTCAGAACAGTTCACCGTTTC AGG GAAACGGCGAACTGCTCTAA-C TCTTTGTTTTGACGC 100 87
     mll8569 NONE
     mll8568 NONE
     mll8567 NONE
     mll8565 NONE
     mll8564 7022405 .. 7022433 -   -13  -4.14739   GTAGCCACTCCAAAA        GCCCGCCGCGGG TCGCT CCCGTGGCGGGT        TTTTCGTTGGTCAGG  93 122
     mll8561 7021233 .. 7021252 -  -4.2  -3.60296   GACGCGGATCTGAAA            GCCCTCGT CACG AAGAAGGC             GGCGGTGCTTGGTAT  53 201
     mll8554 7015508 .. 7015531 -  -3.6  -3.64703   TTGGTGTCAGCGAAA          CGATTGCGGC GTAC GCCGCCTACG           GAGCCCTTATGCCGG  51 288
     mll8552 7012742 .. 7012768 -  -2.2   -3.1876   AACGTGAGCCATCAA         GACCATTTGATG TAC CATCCAACGTCC         TGTCCATCGAGCGCG  44 243
     mll8546 7008838 .. 7008865 -  -8.4  -3.54424   GCGCATTGCGGGAAA        GAGCCTTG-GGCC GTC GGCCGCTAAGCTC        AAGGCCAAGATGGTG  66 24
     msl8541 7003699 .. 7003742 -  -6.4  -3.92373   TATCCGACCGACAAA TTCTGCGACGGCACCGCTCGC CTG GCGCGCGGCGTCG-CGCCGGC TTGGCCGAATTACTG  64 35
     mll8511 6981293 .. 6981303 -  -2.4  -3.32844   GCCGCGAGCCGACAA                 TCCG GAC CGGC                 CCGACATCGTCACCA  45 456
     mll8506 6979641 .. 6979663 -  -8.4  -4.75174   CACTGAATCCAAAAA           CCCTTTCCCG CCA CGGGAAACGA           CGCCGGGATTTCCCG  93 175
     mll8503 6978823 .. 6978844 -  -8.1  -3.36452   ATGTCTCAACACTAA           TCATGTTGA CACG TCAACACGA            ATGATGTTGTATCCG  61 0
     mll8500 6977788 .. 6977804 -  -5.8  -4.82901   TGCCGCGCATAAAAA              GACGGC AGGGA GCCATC              AAAAATGAGTGCTGA  79 307
     msl8499 NONE
     msl8497 NONE
     msl8496 NONE
     mll8495 6975442 .. 6975456 -  -5.6  -3.55444   TCCCGACCGCTTAAA               GGTCCG CGC CGGAGC               GGGCGATTAGCTCAG  55 200
     mll8493 6974189 .. 6974237 -  -8.1  -4.64861   TTGGGCCAAAACAAA GAGTTAGGGCAGCTCGCCGTTTC CGT AAAACGGCAAACTGCCCTGGATG TCCATCCATAGCCCG  83 46
     mll8488 6969629 .. 6969656 -   -14  -3.06815   ATGCCGGTCAAGACA        GGGGCCGGCGGC TTTC GTCGCCGGACCC         CAGGTTCACGCTACG  79 42
     mll8487 NONE
     mll8486 6967320 .. 6967333 -  -3.7   -3.2614   CACGGCCCAGATGAA               CGTGC CGGC GCCCG                CTATCGCCAAGCGCG  47 216
     mll8482 6964662 .. 6964688 -   -10  -2.74144   CGGGCACCGGCAAAT         GGCCGATAGGCG ACG CGCCTCCCGTCC         TTGTTTTTATGCGTG  63 75
     mll8471 6957378 .. 6957397 -  -3.5  -2.83403   GCGCCGGCATGAAAT            TCGGTTC CGGACT GCACCGA             GTGCCGACGAGCGAT  41 331
     mll8468 NONE
     mll8467 6953894 .. 6953922 -  -7.3  -3.59979   TCGGGCGATCCCAAA        TTCCGCACCTGGA ATG TCGAGGAGCGGGA        CGGCGGCCTCTATGC  63 252
     mll8460 6949193 .. 6949206 -  -2.4   -4.7254   ATGGCTTAGTAAAAA               GGTA TTATTT TACC                ACATCACCAATGCGC  70 16
     mll8458 NONE
     mll8456 6947981 .. 6948010 - -18.7  -3.38581   AGGAATGCGCAAATA       CAAAAAGGCCGCC CGGA GGCGGCCTTTTCG        ATTGTTTCCAAAACT 100 49
     mll8453 6944364 .. 6944380 -  -2.9  -2.50113   CATGACCTGATCAAT              TCCCTGA TAT TCCGAGA              CTATATGCCGTTGCC  39 26
     mll8452 6943431 .. 6943443 -  -5.5  -2.83403   GTGCGTCCATCAAAG                CCCGA GCA TCAGG                TCCATGTTCTGGACG  47 7
     mll8451 6942259 .. 6942277 -  -4.5   -3.0806   TCGAAAGTCCGAAGA             CGGTGCA GTTCG TCCACCG             GCTCGGCGCCTACAC  45 334
     msl8449 6940624 .. 6940661 -  -8.4  -2.79831   TGAACTGGGATGAGA  TCCGCACCGTCGCC-GCG CATC CGCTGGTGACGGT-CGGC   GCCCATACGATCAAC  55 462
     mll8447 6938587 .. 6938602 -  -4.7  -2.82193   ACCACATCGACCATA              TCGAG GCCGAT CTCGA               TCTGCGCGTCAGGGC  45 71
     mll8445 NONE
     mll8444 6935160 .. 6935179 -  -2.8  -3.08679   GTGTTCCAGGGAACA            CCAACG TCTCACTT CGCTGG             AACGCCCCTCATCCG  43 111
     mll8443 NONE
     mll8442 NONE
     mll8441 NONE
     mll8440 6931716 .. 6931744 -  -4.4  -3.53811   CTCAGCGGCCTGAAA        GCTGCCGCTCGG CCTAT CCCAGCTCCAGC        GCCGTCACGCCGAAT  53 10
     mll8437 NONE
     mll8436 6927333 .. 6927360 - -13.5  -2.67803   GGGCCATCAAACTTA        CGCACCGCTTC GGGTGA AAAGCGGTGCG         CGGGATCGATCTCAT  74 134
     mll8435 6925790 .. 6925816 -  -2.1  -2.97171   CACTGGAGGAAATCA         GGGCGGTCAGC TTGGC GTTGACCGCGG         CCCGCGGCAGCTCAT  40 53
     mll8434 6924269 .. 6924295 - -12.9  -3.14132   CGCCGGCGCTACTAA         CGCCGCGGTGC GGATT GCTCCGCAGCG         GATGGTGGAGCTTAC  72 309
     mll8431 6922463 .. 6922502 -   -10  -3.05384   CGTGTTTCCAGGGAA  CCGGCTTCCCGACACT TTATTGTG AGGGCCGAAAAGCCGG   CTCTTGCCGCTAATT  66 45
     mll8419 6916435 .. 6916468 - -20.5  -3.53012   GCTCGTCCTGCCAAA     CAAAAACCCGTGGGA TCGC TCCCACGGGCTTTTG      GTCGCCTGAGATGGT 100 74
     msl8734 NONE
     mll8396 6897929 .. 6897957 -  -5.3  -2.79183   GCCATCCGCATCAGA       TCTGGCCCGCGCC ATAGA AGCGCGG-CC-GA       AATGTCGACCTCTGG  47 472
     mll8391 NONE
     mll8390 6893288 .. 6893305 - -10.5  -2.64099   GGTTCGGATGATAAC             CGGCCGC TGGG ACGGCCG              CCGATCGCCCGACGG  62 229
     mll8388 6892437 .. 6892471 - -12.9  -3.15663   ATTGAGGCGGATGAA    GCTGCGATCTCCCCCC ACGT GGGGGGAGATTAC-GC     TCCCCACCTAACCCC  76 33
     mll8386 6890057 .. 6890093 -  -7.4  -2.72855   GAAATTCTCCAATGA   GC-GAGC-CGAGCAGG CGATCTC CCTGCTCGTGCTCTAC   AAATATTTCGTGCTC  51 110
     mll8382 NONE
     mll8379 6885883 .. 6885899 -  -9.3  -2.73681   CATCTATCGCAACTA              CTGGGGC ATT GCCCCGG              CAGCCGAGCGGCCGA  61 132
     mll8376 6883972 .. 6883982 -  -3.2  -3.48276   TCTGGGGGCAGATAA                 CCTG GTT CAAG                 CTTCCCGTGGTGATC  49 446
     mll8374 6881899 .. 6881917 -  -2.3  -4.45117   CACATGGGAAAGAAA             GCAAAGC AGAAG GCCATGC             AGGCGATTGATGCGC  65 366
     mll8367 6878900 .. 6878919 - -12.1  -3.64703   TGTTCTCGATCGAAA            CGCGCCG CCTGCT CGGCGCG             CACATCGTCGGCGAG  77 470
     mll8365 6876892 .. 6876906 -  -2.1  -3.55622   TCTAAGTCTTGGAAA              CG-CTC CTTC GAGTCG               CTCTACCTTTGGCGC  47 136
     mll8364 6875992 .. 6876003 -    -3  -2.52015   GGGACATGCAGGAAC                TTTC GCAG GAAA                 TGCAGGCCGACGGCT  39 135
     mll8362 6875073 .. 6875090 -  -4.8  -3.08812   GCGTGGCGAAGAAAG             CCAGGG CCTGAT CCCTAG              ACCGGATGGTGCACC  47 22
     mll8359 6869752 .. 6869793 - -21.1  -2.59564   TTTCGATTCGATAAT CCAACAAAAAAGCCCGGCA TCGC TGCCGGGCTTTTTTGTAGA  TCCTGAGGGCGTTCG 100 42
     mll8357 6867111 .. 6867133 -  -4.2    -4.371   TGGAGGACATGAAAA          GGCGATCAC GTATCG GTGATC-CC           TTCTTGAACCATTAC  65 134
     mll8356 NONE
     mll8354 NONE
     mll8353 6863484 .. 6863499 -  -4.6  -3.75024   CCTGACCAGCAACAA              TCTGCG GCTG CGCAGC               CGTTCTTTCTTCGCC  58 111
     mll8348 6858899 .. 6858937 -  -5.4  -3.23274   CCGGCCACAAGCGAA  CCGACCACATCCGCAC CATGCATCT GTGCGAA-GTGG-CGG  CAGATTTCGCGCTGT  49 438
     mll8344 6855562 .. 6855580 - -12.4  -3.14931   CCTATTCCCCAGCAA             GCGCGGTC ATG AACCGCGC             GGGCCGAACGGCTGA  73 172
     mll8342 6854650 .. 6854677 -  -6.9  -4.30576   CCGGGAGGAGGAAAA        GGCGCTGCTCGC CATCT GCG-GCTACGCC        GCGGTCGAGGAAGGC  72 279
     mll8340 6853567 .. 6853581 -  -3.4  -2.76492   CCAGGCATGGCAAAC               GCCAGG ACG CGCGGC               CTTAGCCTGTCTCTT  41 27
     mll8338 6851522 .. 6851532 -  -8.2  -2.75252   ACCAGCCGAAGATGA                 GCGC CTG GCGC                 GGCTCGAGAAAACAG  54 286
     mll8335 NONE
     mll8334 NONE
     mll8333 NONE
     mll8332 NONE
     mll8331 NONE
     mll8330 6843997 .. 6844021 - -11.3  -3.05384   TGCCGGTCGATGGAA          CCATCCACCGG CTG CCGGCGGGCGG          CCTGCTGAAGCTCGA  66 277
     mll8328 6842301 .. 6842318 -  -2.6  -3.48276   CCCCTTGTGAGAGAA             GGGAAG GCCACT CATCCC              ATTTTCCCCCGCGCT  47 19
     mll8318 NONE
     mll8317 6822303 .. 6822322 -   -15  -2.52464   CTGCTTCGCAAGCGA            CCCTCCCC ACAG GGGGAGGG             TAAGAGGCGCTACCC  81 35
     mll8315 6820806 .. 6820840 -    -5  -3.13522   AGGGTGCGATGAAGA    GGCCGTAGAGC-GCGT CCATC AGGCAGCCCT-CGGCC    CGGCGCCATGGTGAT  47 9
     mll8314 NONE
     mll8313 6818943 .. 6818961 -  -5.9  -4.07568   GCCTCGGCCCGAAAA             GGCGGAG ACCGG CTTCGCC             TTTCCGAGAGCGGCG  64 45
     mll8311 6818428 .. 6818442 -  -4.9    -3.922   AAACTTTGAAGGAAA               CCGGC GCGTT GCCGA               TTTAGCCCTTCGACT  59 27
     mll8309 6816257 .. 6816279 -  -4.6  -3.02144   CGATTTTCTCGAAGA           GGGCGGCGTC GGT GCTGCGGCCC           ATGATGATTTCGTGC  46 473
     mll8302 6811923 .. 6811943 -    -4  -3.78811   AGAAGGCAATCGAAA            TCGATCAA GTTCA CCGATCGA            TGTTCCCTTCCGTGC  56 347
     mll8296 NONE
     mll8295 6805653 .. 6805664 -  -2.2  -4.58395   TCCATCTGGGAAAAA                CACC GTCT AGTG                 TCCGGCAATGACGCC  66 480
     mll8293 6804667 .. 6804690 - -10.2  -3.18023   CCATCACCATCAACA          CGCGCCTGCGC TCG GTGC-GGCGCG          AAGGCAATCAACTGG  65 482
     mll8291 6801838 .. 6801863 - -14.7  -3.53012   CGCCCCGCCGGCAAA         CGCCCCGGCGCA GAC CGCGCCGGG-CG         ACGGTGGGTCGCCGC  86 517
     mll8287 6799731 .. 6799762 - -10.1  -2.71268   TTGCATGACAGATCA      TTCCACCGGGCTG TGCTCG CTGTCCGGTGGAA       TGCAGTAAGATCTGC  63 188
     mll8279 6793566 .. 6793602 -  -3.6  -2.85668   CATGGCGACAGTATA   GGCGGATTCG-TGTCGC GCGG GCGAGGGCGAACCTGCC    GTGAAACGACTTACG  43 36
     mll8278 NONE
     mll8276 6791042 .. 6791057 -    -6  -3.01924   CAGCCGTCGCCAACA              CCGCCG GTCT CGGCGC               CGTCATCTTTCTTGG  48 319
     mll8274 6789181 .. 6789213 -   -14  -4.25104   GCCGCTGCAGCAAAA      CGCCGCCACGCTGG GTGCG CCGGCAGGGCGGCG      AATAGCGGCCAATCA 100 180
     msl8272 6788399 .. 6788413 -  -5.6  -3.36671   AGCGCAAGCTGAGAA               GCTAGC TAC GCTTGC               GCAATTCCGGATGCA  53 12
     msl8267 6784998 .. 6785012 -  -2.1  -3.87373   TAGACCTGTCACAAA               CTCAC GATAT GTGAA               GGACCGACATGACCG  53 4
     mll8263 6781817 .. 6781842 -  -6.1  -4.09685   GGTGATGGTGGAAAA         GATCGA-GCCCA ATC TGGGCATCGGCC         GCGCCACCATCCTGT  66 403
     mll8261 6780344 .. 6780364 -  -4.6  -3.05384   TTGCTGTTTAGCCAA            GGTCAGAG GCATG CGCCGACC            TCAGCTGACCTGATG  47 126
     mll8258 6779320 .. 6779345 - -13.3  -3.36327   CGATCTCATCGAGAA         CGACGCCGACA TCAT CATCGGCGTCG          ACGTCGTCGGCGCGC  77 389
     mll8252 6772569 .. 6772601 - -14.8  -3.69373   CAAAGAGCCTAAGAA     CG-GCCGCGCTGCCC TTTC GGGCGGCACGGCGCG      GTTCAGTCGCGACGT  95 28
     msl8731 6767841 .. 6767853 -  -7.7  -2.53164   GCAGCGACGACGAAC                TCGAG GGA CTCGA                TCCGGTGCGCTGGGG  50 467
     mll8244 6764566 .. 6764582 - -12.3  -2.76964   CCACAGCGAATATGA              GGCTTCC CGC GGAAGCC              ACCCTCAAGGAAGGG  65 345
     mll8241 6760547 .. 6760561 -  -9.2  -3.74658   AAAGAAGGAGCCAAA               GCGCCG TTT CGACGC               GGCGCGCCTTAGCCG  72 34
     mll8240 6759492 .. 6759503 -  -2.2  -3.75153   TCTCGGCAATCGAAA                CCTCG GCC CG-GG                CGGTGATGGCAAACC  53 258
     mll8236 6756962 .. 6756976 -  -2.7  -3.71645   AATCTGAGATGGAAA               TGCGG GTTAA CCGCT               CATTTCACAAGCGTG  51 25
     mll8234 6756033 .. 6756048 -  -4.6  -2.82023   CACCCAGATCAACCA              CGCCGA GCTT TCGGCC               TTCATCAACCCGTTC  45 359
     mll8223 6747868 .. 6747902 -  -5.1  -4.49556   TCCGCAGCAAAGAAA    TG-TCGTGC-ACGCTGT TCA ACAGCGTCGCTCAATCA    TCCGACAACGTAGCT  74 149
     mll8218 6743084 .. 6743123 - -13.4  -2.75252   AGCAGGTCAAGATCA  TCGGCACCGACGGCCTGC CCGG GCCGGCCGGCGGCATCGA   GGCCGTTGCCAAGGG  68 389
     mll8212 6737123 .. 6737159 -  -5.9     -2.55   CAATATGGGAACCCA   CGGCAAGCCCACGGCGT GCTTT ACGCC-CGG-CTTGGCG   TTCGGGGTCTTCGCT  45 455
     mll8203 6731453 .. 6731481 - -18.3  -2.99947   GAAGCCGGACATACA        GTTAGCACTCACC AAG GGCGAGTGCTAAC        GTGGCGCTGAAATAG 100 111
       groES NONE
       groEL 6729326 .. 6729345 -   -15  -4.93547   GGAAGCAATGAAAAA            GGGCGGCA TCGC TGCCGCCC             TTTCGTGTGCATAAG 100 55
     mll8200 6728563 .. 6728594 -  -5.9  -3.66178   TCTGTGAAGGTGAAA     CGCCAGCCGGCCGACA AGC CGT-GGCCGG--GGCG     TGACAGCTTTCTCAT  58 37
     mll8197 6727659 .. 6727694 -  -3.3  -3.64703   CGGCGCTGATCGAAA   CCGCGGTGCTTGCCG GCGAGGTT CGGCAA-CG-CGCGG    AGGCGGGTGTCTGAA  52 42
     mll8195 NONE
     mll8194 NONE
     mll8193 6724780 .. 6724802 -  -5.5   -3.4072   CAGCGTCGAGGACAA          TGTCGCGCCG CGCT CGGCCCG-CA           AGGTGATTGCCACCG  53 336
     mll8179 6719730 .. 6719746 -  -9.3  -4.82667   GGAGCACATGAAAAA              GGCGGCC CTT GGCGGCC              ACCTTTCCGATAGGC  93 63
     mll8176 6716618 .. 6716660 -  -7.7   -2.6732   TGCGAACCCAAACAC TGATCATCGCCG--GCGCGTG CGA CCCGCTCTTCGGCGATGAGCA CCAGCAGGCGCTGTC  53 130
     mll8174 6715055 .. 6715066 -  -3.6  -4.22041   AAAGGTCAACAGAAA                CCAG ACCC CCGG                 TTTGTTAAGATCATG  62 468
        fumC 6713086 .. 6713102 -  -7.2  -3.73224   CGACTGTTCACCAAA              GCCGCC TATCC GGCGAC              ACATTGTTCACAGGA  63 127
     mll8170 6712547 .. 6712585 - -20.5  -3.50393   GGCTATCCCAGACAA  CGA-AAAAGCGGCGCGGA AAAT TCCGCGCCGCTTCTATCG   AGGCTTGGGAGGGAG 100 44
     mll8168 6712030 .. 6712056 - -10.9  -4.36903   TGGACGAAAGATAAA        GTAGGCGGCGGCC TCA GGCCGC-GCC-AC        GTCCGTCGGCCGACC  90 12
     mll8158 6702505 .. 6702532 -  -2.1  -3.85698   CTTTGTTTTCATAAA       GCC-T-G-CGCAAG TCC CTTGCGACTACGGC       TGTCACGTGTCTCCA  53 77
     mll8145 6693001 .. 6693016 -  -2.4  -4.53439   TGAAAGTCAAACAAA              TCCGCA AAGT CGCGGC               CTGGCAGAATAATAT  64 151
     mll8143 6691436 .. 6691447 -  -3.6  -3.42503   CCCGAAGAGCGAGAA                GCCC GACG AGGC                 TGTCGCAAGCGTCTT  47 409
     mll8140 NONE
     mll8139 NONE
     mll8137 6687864 .. 6687880 - -10.1  -3.14132   GGCGCGCGGCATCAA              CCTCGGC ATC GCCGAAG              GGCTGTTGGTCGAGG  63 442
     mll8133 6686465 .. 6686480 -    -4    -3.727   TGGATCACATCGAAA              GATGAT ACGC ATCACC               GCCTCCTGGCATTGC  54 80
     mll8131 6685379 .. 6685405 -  -8.7  -3.61103   CAACGGGATCCGAAA        TCCGAGGAG-GC CGCG GCGCGCCTCGGA         CGCCTTGCCTGGCAA  66 380
     mll8119 6679929 .. 6679941 -  -7.7  -3.63744   CCCGCCGTGAAAACA                GCCTA GCC TAGGC                AAATGGGCAAAAGAT  66 110
     mll8118 6678968 .. 6678984 -  -2.1  -3.87075   ATGACCTTTCACAAA              GCCATAG CCG CATTGGC              GCTGACCGCCGCACT  55 305
     mll8116 NONE
     mll8115 6675865 .. 6675904 - -16.5  -3.05384   GCGGTGGTGAGCCAA GC-TGCCTGGCACGCCGCC ATCC GGCGCCG-GCCAGGCATGC  TGCTGATCCACTACA  85 360
     msl8112 6674614 .. 6674627 -  -8.1  -3.36694   AGCCATCCCTAAAGA               CGTCG CTGA CGACG                GGATGTTCCCTTGAA  61 387
     msl8106 6670930 .. 6670952 -  -7.6  -3.14132   TGCGGCCCGCAGCAA           GCCGCGCTTA CGC TTAGAGCGGC           GGCCAGCCGAAACGC  57 64
     mll8100 6667523 .. 6667535 -  -9.1  -4.55287   TGCATTGACAGAAAA                CTCGC CGG GCGAG                GAACCCCAATACCTC  82 188
     mll8096 6665678 .. 6665688 -  -2.4  -3.60048   CTTTCCCCAAAAAAG                 GACC GGC GGGC                 TCTTTTTGCGTATAA  47 280
     mll8095 NONE
     mll8094 6663537 .. 6663560 -    -3  -3.54129   CATAGCGGCGGTAAA          GGCGCTGCGAC ATC GTCGT-GAGCC          ATAGCGCGTCAATGG  49 122
     mll8093 6663205 .. 6663219 -  -7.1  -3.01712   GCCGGCCCCGCAACA               GCCTG GCGAT CAGGC               GCCGCGCAGATAGTA  53 20
     mll8087 NONE
     mll8086 NONE
     mll8085 6656490 .. 6656504 -  -2.8  -3.75629   CACTTCGAAGTCAAA               TCCAGC GCC ACTGAA               GGGACCAGGGTCACC  54 311
     mll8081 NONE
     mll8080 NONE
     mll8078 6650139 .. 6650164 -  -8.3  -3.17075   TCTCTCCCAACGCAA         TTCAAGCGGGT TCCC ATCCGCCTGAA          CCTTGCCGAAAGGAA  57 1
     msl8075 6647972 .. 6648003 - -14.4  -2.57132   TCCTGCGCTGATAAC      GGTTTGCTCGCTGC TTTA GCGGCGAGCGAACC       CGTCAACTTCAATTT  78 34
     msl8074 6647264 .. 6647287 - -15.3  -3.60296   GACCGTCAGTTGAAA          CCCGTCGCC GGGAGA GGCGACGGG           CTTCGGCCGGCAAGG  88 45
     msl8073 6646569 .. 6646581 -  -4.7  -3.34013   TATTGCCGGAAGGAA                GTCCG GAT CGGGC                GGTCAACTGTGAGGT  51 483
     msl8069 6644829 .. 6644844 -    -4  -3.55444   CCGCTACGCCTCAAA              GAGCGAC CAC GTCG-TC              GGGCTGCAGAATGAT  51 207
     mll8068 6643585 .. 6643621 -  -6.5  -2.62184   GGCGCGCTGACAGGA    CCCGAACACGCATTCTC GCT GACAGTGCGTGTTCGTT    AGATAGTCAGTCTGC  48 32
     mll8067 6638874 .. 6638902 -  -6.6  -4.24204   GATGGAGAGCCAAAA        CGCGGAGGCCTC TGAAG GAGGCCTCTGAA        CAAGCTGACTTATGA  69 478
     mll8064 NONE
     mll8063 6636297 .. 6636315 -  -5.2  -2.66748   GATCAGCCAAATCGA             TAGTGCAC CCG GCGCACGA             GTAGGCTTCGACTAT  46 37
     mll8062 NONE
     msl8061 6635103 .. 6635116 -  -5.9  -3.04144   TCTCGACCTCCAATA               CGGGC AACG ACCCG                TAGGAACAGAACACC  49 311
     mll8059 6634060 .. 6634076 -  -5.1  -3.06183   TCGACCGCCAGGGAA              CGAGC TGGCTTG GCTCG              ATCTTTCACTTGGAG  47 31
     mll8055 6630874 .. 6630888 -  -7.1  -2.60075   TGGCGGCTAACCAAC               GTGCC CTGCC GGCAC               TTGCCTAAGGGGATA  50 71
     mll8050 6625960 .. 6625980 -  -4.6  -4.15029   AGGCCAGAGAAACAA           TGCGCG-GC TCTC GCTCGCGCT            GCGCGAGGACAGACC  64 364
     mll8049 6625329 .. 6625361 -  -3.4  -4.28254   TTTGAAGACGGAAAA     GGATTTCAAGGCCGC ATGG ACGGCTATGAAA-CC      TGATGAACAGAAAGC  64 202
     mll8047 6624347 .. 6624390 -  -8.8  -4.65895   GGGCGGAGCCAAAAA CAGGCCCGTCGGCGATCAGCT GGA AGCCGAACTC-GACGAGTCTG CGGTGATCGAACCGA  88 117
     mll8040 NONE
     msl8039 6620957 .. 6620986 -  -3.5  -3.46117   ACTATAGGATGAGAA       CATGCCGGACAGTG AAA CTCCAT-CGGCACG       TCGCTCAGTTCGTCG  47 379
     mll8034 6616444 .. 6616460 -  -5.1  -2.91695   GTGATGCTCAAACGA              TCAATCG GCC CGCTTGA              GACTGTCTATAGCTG  46 94
     mll8033 6615353 .. 6615390 -  -6.2  -3.10164   TCAGCTATTATGGAA   TCGAGCGACCCATCAA CAAGTC TGGATGGGTGGCCCGG    CTGGCTGGTACTACG  49 265
     msl8030 6612784 .. 6612811 - -11.2  -3.01712   TCGTCGGCGGCAATA        TGGGGGCCAGCG CAGT CGCTGGCTCCAA         ATCGCTCACGATCGA  65 77
     msl8005 6595713 .. 6595736 -    -8    -4.258   CGAGCCAGGAAGAAA          TTGCGGCTGC AGCG GCCGCCGCCA           GTCAGAACGCAGGGC  77 42
     mll8000 6590887 .. 6590900 -  -2.3  -4.62069   GTCGGATGTGAAAAA               CGTTC GACT GATCG                TGGACTACACGACCT  66 307
     msl8725 NONE
     mll7993 6585765 .. 6585789 -  -4.1  -3.31144   GCTCGACGGCCAGAA          GGCACCGAAGA CGT TCGCCGGCGGC          AATATCAGCTTGCCG  49 458
     mll7983 6581706 .. 6581723 -  -2.6  -4.34737   CCACGAATGAAGAAA             CGCTCA CCCGGT TGCGCG              GGTTGGCAGACACCA  62 80
     mll7982 6580373 .. 6580391 -  -5.3  -3.35798   AGCGGCGATCTAGAA            CAACTGGC CTTG GCC-GTTG             TCGGTAGCGGCTTTC  53 1
     msl7980 6579176 .. 6579202 -  -5.7  -3.78934   GCGGTCGGAGAAGAA         CGGCGAGAGCA TCAGT CGCGCTCCCCG         TCTGTGGCCAGATCG  58 10
     msl7979 NONE
     mll7978 NONE
     mll7977 6577394 .. 6577434 -  -3.8  -3.01712   GTCGTTCCTTGAAGA GTTCCCCGGCGCGG-TACG CGGA CACAGCCGCGCCGGATCGC  TGGAGGTCAGCCAGC  44 32
     mll7976 NONE
     mll7975 6576432 .. 6576445 -  -9.5  -3.30441   GACTAGCGGGGATAA               GGCGG AAAA CCGCC                GACCCTATCTTGACT  66 117
     mll7973 6574979 .. 6574995 - -12.3  -4.11216   GGCTTACGCCGAAAA              GGAAGGC CTT GCCTTCC              GTGTCGAGGAGCCCA  90 325
     mll7971 6572571 .. 6572588 -  -2.7  -3.63968   CTTGAAATGGTGAAA             CGTGGACG AAG CATC-ACG             CTGTGCAAACGCAAG  51 95
     msl7970 6571863 .. 6571917 -  -7.7  -3.05844   CGCTCGAGCGCAAGA TGCCGATCACCC-GGGCGCTCGCCGC CGAA ACGGTCAGCGCCATGGATGAGGGGCA GCGCGAGTTCGAGAT  57 329
     mll7962 NONE
     mll7961 NONE
     mll7959 6566472 .. 6566492 -  -6.7  -3.96148   GGCCTCGATGACAAA            GAGGTGGGT TTG ACCCGCCGC            TCTTGTTTTTTGCGT  66 487
     mll7953 NONE
     mll7952 6562819 .. 6562833 -  -2.7  -2.71364   CCAGCCGTTGAACGA               GACGC AGTGA GCGAC               ATGGGCTAGCTGCTT  39 31
     msl7943 6556294 .. 6556310 -  -7.3  -2.70932   GCCTGGCTTGAAGGA              TGCATCG CGG CAATGCA              GTGAGGTTTTCTGGG  51 47
     msl7942 6555629 .. 6555644 - -10.4  -3.02511   TCGATCCTCGCAATA              TCGCGG TTGC CCGCGA               GCCGATGACGGCGTC  62 422
     mll7935 6551604 .. 6551640 -  -2.8   -4.6902   TGAGAATGTCAAAAA   CATGGCGGGACGGGCTG AAGC CTGCCC-TCCGGCGAGG    TTCAATCCGGCAACG  69 27
     mll7934 6550282 .. 6550297 -    -6  -3.02144   GCATCTGGCCGAACA              GCGCGC ATGA GCGCGG               CGAGGGCATCAACGT  48 147
     msl7931 6546628 .. 6546638 -  -5.4  -4.10672   GTAACTGAAAGCAAA                 GTTG AGA CAAC                 GCTGTTCTTGGTCAA  66 79
     mll7923 6541876 .. 6541901 -  -8.2  -3.15544   TCGCATCTGGATGAA         GCGCTTCACC GGCGAG GGCGACGCGC          CGACGGCACTGGACG  57 418
     mll7918 6540800 .. 6540817 -  -2.6   -5.1963   CCCAAGGAAGAAAAA             GCTGCC GCGAAA GCCAGC              AAACCGAAGACCAGC  80 151
     mll7917 6539906 .. 6539936 - -19.8  -3.57462   GAGCTGATCGCCAAA       TGAAAAGGCCGGCG AAG CGCCGGCCTTTTCC       ACATCAGACTTGATG 100 49
     mll7908 6533629 .. 6533647 - -13.1  -5.49234   ACAGGCAATAAAAAA             GCCGGGC GCGAG GCCCGGC             TTTTTCGTGTCGTGG 100 51
     mll7904 6530943 .. 6530957 -   -10  -3.24924   GCTTCAGGCAGAATA               CTCTGC CTT GCAGAG               TTGTCTGTCAATCTG  68 403
     mll7902 6530440 .. 6530450 -  -8.2  -4.07568   GCTTTCCCGGGAAAA                 GCGC ATA GCGC                 TTCGCCTTGGAAGGC  71 80
     mll7889 6525092 .. 6525110 -  -6.6  -3.38224   ACTGCACCCGAAAGA             CGCCGCCA GAC TGAAGGCG             GAATTCGCCGGCGAC  55 518
     mll7882 NONE
     msl7881 6522420 .. 6522433 -  -3.1  -3.43965   AAACTGAATGGAGAA               CCGCTG CGT CAG-GG               CGGATTTTGACCGCG  47 119
     mll7879 NONE
     mll7878 6519402 .. 6519435 -    -3  -3.72576   GCGCTCCGCAGCAAA     CCTGTGGTCCTGCCG GTCTA CGTCATGTCCAC-GG     TTCATTCGCTTAGAA  54 254
     mll7872 NONE
     mll7871 6513055 .. 6513103 - -22.6  -3.68569   CCATGCACGGAACAA TGGCTGAAGCGCGTCGCATAAA CCCAT TCGATGCGACGCGCTTCAGCCG GCGATTTGCCGCGGA 100 49
     mll7866 NONE
     mll7865 NONE
     mll7864 NONE
     mll7863 NONE
     mll7861 NONE
        ksgA NONE
     msl7859 6502706 .. 6502750 - -11.5  -3.93868   GCGTCAAAACAAAGA GTTAGAGGGTTTCCGCGTTTC CAG GAAACGGTGAAACGCTCTGAC AGGCGTCATGGCGCT  81 31
     mll7848 6493721 .. 6493738 -  -8.4  -2.71364   CTACGCCGTCAACGA             TCCGGC CAAATT GCCGGA              CGTTTTCCAGCACAT  53 120
        rpsF NONE
        rpsR 6490899 .. 6490924 - -14.7  -4.08216   TCATGGCCGGTAAAA         GGAACGGGCGG CGAA CCGCCCGTTCT          GGAGAATTAGCGGAC 100 32
     mll7843 6490052 .. 6490074 - -16.3  -4.82901   CTTTTGGCATAAAAA           TGCCCGGGC GAGAG GCCCGGGCA           TTGGTCCACAAAGGT 100 92
     mll7842 6488599 .. 6488621 - -15.6  -5.18357   TAAGTCATGAAAAAA           GGCCTCGCGA CGA TCACGAGGCC           TTTTTCAGGGCAGGG 100 77
     mll7841 NONE
     mll7840 6487212 .. 6487230 -  -2.3  -3.31322   CGGAAGGTCCGAGAA             CGCCAAT GGTCG AACGGCG             CAGCTTGGATTCGAC  44 90
     mll7839 NONE
     mll7838 6486075 .. 6486088 -  -3.7  -2.62184   GCGGCGCTCACAGTA               CCGGC CGGG GCTGG                CTGAAGTCGACGACC  42 4
     mll7837 6484636 .. 6484670 -  -3.5  -4.13767   TCCCCGATTTCAAAA    CCCACC-TTGCCGTAG CAGA CCACGTTAAGGGCGGG     TGAAGATTCGTCGTC  60 172
     mll7836 NONE
     mll7835 NONE
     mll7834 6480865 .. 6480899 -  -2.7  -3.51563   AAAATCGCCATATAA    TGC-GGGTTCGCGTCG AAAG CAACGCGCGCCATGCA     GTCGTTCACACCATC  47 66
     mll7833 NONE
     mll7832 NONE
     msl7831 6478105 .. 6478135 -   -27  -4.17048   CGGCGCTGAAAATAA       CAAGGCCCGCAGCC AAC GGCTGCGGGCCTTG       TTGCAACGGATGCTT 100 39
     mll7828 NONE
     mll7827 6475391 .. 6475408 - -12.7  -5.27335   GTCGGCAAAGAAAAA             GCCGACC TTGC GGTCGGC              TTCGGAGTAGGACGG 100 128
     mll7825 6473919 .. 6473957 - -11.9   -3.0782   CAATGTGGGAAGAGA  CGGT-GTTCCTTCTCCCT CCGG AGGAAGAAGGAACGACCC   TTACGCCGCCTTCAA  73 26
     mll7824 6471168 .. 6471193 -  -2.4  -3.99324   CTCGACGACGAGAAA         GCCGAACGCC CGCTGT GGCAGTCGGA          ATATTTCGTCGGCGT  57 429
     mll7820 6468595 .. 6468610 -    -9  -2.51642   AGACGACGCATGAAT              TGCTGC GCCA GCAGCA               GGGTTTCGTGCAGGA  52 263
     mll7814 6463798 .. 6463848 - -15.3  -3.14132   GCCTGCCGGGACCAA GCCGGCGGATGCCAAGCCGGCCGC ACCG GCAGCCGCCGAAGCACCCGCC-GC TCCGGCTCCTGCCGC  80 388
     mll7812 6461667 .. 6461687 - -12.5  -2.55351   CCCGCCGACACCAAC            CGCGGCCAG TTC CTGGCCGCT            TGCATCGAGGCCGGC  64 306
     mll7807 6459030 .. 6459045 -    -6  -2.59431   GGTGCTGACAATCGA              GGGCGG CAAG CTGCCC               TGGGTGTCGCTGGCG  45 459
     msl7797 6452449 .. 6452461 -  -6.9  -3.30441   GACCAGGCGCCAGAA                GCCCG ACG CGGAC                GACAGTCAGATGACG  56 118
     mll7794 NONE
     mll7793 6450617 .. 6450640 -    -6  -3.15579   GTAACGTTTGATTAA          CGTTGTTGCA GAAG TGCAACATCA           GGTTTGCACCAAGAC  52 108
     mll7792 6450098 .. 6450114 -    -8  -3.57462   CACTCGATCGTCAAA              GAACCG GATGT CGGTTC              AGTGCCGCAGCCGCT  62 24
     mll7791 6448925 .. 6448939 -    -7  -4.38712   GGCATGGCCAGAAAA               GGCCGC ATC GCCGCC               GGCTACGATGCCGAC  75 336
     mll7789 NONE
     mll7788 NONE
     mll7787 6443742 .. 6443755 -  -4.5  -3.14132   GCCGCGGGCGATGAA               GAGGT TGTC ACCCC                GTCAGGACCATTGCG  47 322
     msl7785 6442700 .. 6442727 -  -8.4  -2.72043   AAGGTTTCGTCAAAG        TGCTGCTCGG TTATCTGG CCGAGCGGCA         GCATGGAGCCGCCGC  58 313
     mll7779 6439930 .. 6439941 -  -4.4  -3.51232   TTTGTTTTAAAGCAA                TTCC GGAC GGAA                 AACCGCTTCACGCTT  53 359
     mll7752 NONE
     mll7751 6420697 .. 6420715 -  -5.9  -2.82015   TCGAGACGCAGGACA             TGGCCGC GCAGG GCGGGCA             TCTGAACGAGTTGTC  47 187
     mll7749 6419222 .. 6419235 -  -2.3  -3.44051   TTGGCAGTACCACAA               CCAGG GGCG CGTGG                ATGGCATCCAGGGCA  47 173
     mll7744 6414382 .. 6414392 -  -4.6  -3.24708   GAGTGGTCAAACAGA                 GGCG CGA CACC                 GAAGCTACGACCCTC  49 212
     mll7742 6413248 .. 6413261 -  -4.5  -4.44915   GAAGCAGGCAGAAAA               GCCAA TTGC CTGGC                TCGTCGAGTGACGAA  70 174
     mll7738 6408480 .. 6408499 - -16.4  -5.19212   AGCATCATGAAAAAA            CCCGGCGG TTGC CCGCCGGG             TTCCGATTTCGACAA 100 52
     mll7737 6406800 .. 6406826 - -10.1  -3.64703   CCGGCCTGATCGAAA        CGCGCACCGGCC TTGA GGCCC-TGCGCG         GTCGCATCCTCTCGC  71 213
     mll7735 NONE
     mll7734 NONE
     mll7732 NONE
     mll7731 NONE
     mll7730 NONE
     mll7729 NONE
     mll7727 6398918 .. 6398928 -  -6.8  -3.88498   TCTGCAGATATCAAA                 CCCA GAG TGGG                 TATAGGCTATAAATA  66 385
     mll7726 NONE
     mll7725 NONE
     mll7724 NONE
     mll7723 6394012 .. 6394067 -  -8.8  -3.21912   CGCCGAAGGCATCAA GCGTGCCG-GCAGCGACGATCCGGCCA AGG TTGCCGAAGCGTTGAAGAACGGCACGC CGATCAGCACCGTTG  59 210
     mll7718 6391546 .. 6391564 - -17.4  -4.58773   CCGATGAAACGAAAA             CGGGGCCC GTC GGGCCCCG             TCAGGATGTCACAAG 100 51
     msl7717 NONE
     msl7716 NONE
     mll7714 6389373 .. 6389385 -  -4.8  -2.90307   GCAAGACGACGAAAT                GCCT CGCCC AGGC                GCTGCGGCCGCCTAT  46 37
     mll7713 6387767 .. 6387777 -  -2.4  -4.55287   GCGATGGACAGAAAA                 GGCC CCC GGCA                 CGGCTTCATGACGCA  67 502
     mll7708 NONE
     mll7705 NONE
     mll7704 6383069 .. 6383082 -  -6.7  -3.65902   CGTAGCGGACGGAAA               GCCAA TTGC TTGGC                TTTCCGAACGACGAA  61 86
     mll7701 6376902 .. 6376912 -    -4  -5.00616   GGTCCGGCGAAAAAA                 GATT AAA AATC                 GACTAAAATAATGCG  78 95
     mll7700 6374128 .. 6374176 -  -9.4  -2.64616   CGCTGACCCAGATGA CCCGGCTGTGCCTCACCG-GCTC GTTC GAGCGCGACGACGTTCCGCCGGG ACTATCGGATCTGCT  55 313
     mll7682 6358571 .. 6358595 -  -2.1  -3.34344   GCACGTTCGAAGTAA         CGCAT-CGCG TGCTCC CGCTTATGCG          ACGAGCGGGAAAGGG  45 470
     mll7671 NONE
     mll7670 6350527 .. 6350542 -  -6.1  -3.28712   CGCCCCGCCGTATAA              CACCG GCGGGG CGGTG               ATCCCTTACGCTGCT  54 31
     mll7669 6349701 .. 6349735 -  -4.4  -3.39505   AGCGCAGATGCATAA     TTCAAGATACTTGA TTTCTTG TCAAGTGACTTGAA     TTAGCGTCTGCGAAA  51 61
     mll7668 6348626 .. 6348679 - -14.3   -3.1247   ATGCGGCATATTCAA TCGGTCGCCGGGCTGCGCAACGACC ACTA AGTCGATGCGCGGCCCGGCGGTCTG GGGAGGATCTTACTT  83 35
     mll7666 NONE
     mll7665 NONE
     mll7664 NONE
     mll7663 NONE
     mll7662 NONE
     mll7660 6343132 .. 6343144 -  -3.4  -3.55563   ATCCGAGGCGTCAAA                CTCA TCGCT TGAG                GCCACTGATGAAGGC  49 14
     mll7658 6341661 .. 6341671 -  -2.4  -4.68593   CTGACCATTCAAAAA                 CCCG GCT CGGC                 TGTGGCGTGACCTGA  66 246
     mll7657 NONE
     mll7656 NONE
     mll7655 6338249 .. 6338265 -  -8.7  -3.91897   GCTCTGAGCTAGAAA              TCCTGCA GCT CGCAGGA              GCTTTGATCGAGAAA  72 2
     mll7653 6336378 .. 6336426 - -14.7  -4.85782   TGCGTCAAAAACAAA GAGTTAGAGCAGATGGCCGTTTC CTT GAAACGGCCATCTGCTTTAGATA GCCCGCACGCTTTCG 100 376
     mll7648 6332754 .. 6332795 -    -8  -4.64763   TCACGGAAAAAACAA GGACACCGCAGG-CGTC GAGAGGGCA GACGGCCCGCGGTGCGC CGTCGAGACGGCTTA  83 38
     mll7646 6331793 .. 6331805 -  -5.5  -3.87641   AACACCTTCCAGAAA                CAACG ATG CGCTG                ATCGAGCTGACCGCT  62 499
     mll7643 6328708 .. 6328730 -  -3.5  -2.70532   ATGTCGACAAATCGA          TCATCGGAGG GTCT CCTC-GATAA           GCTGCGCCTTGCCTG  40 3
     mll7642 6327976 .. 6327998 -  -2.6  -3.53444   TCATCGCCCGGGAAA           GTCGTGCA GGGGTAA CGCGCGAC           CATCGCAATTGCGAG  47 112
     mll7640 6327260 .. 6327272 -  -3.3  -4.71426   GCGGCACCAAGAAAA                GCGAG TGG CTGGC                AGGTGCCGTGGCCGC  72 298
     mll7634 6323462 .. 6323511 -  -9.9  -4.55697   ACGTGGACAAACAAA GGCGAAGCTGTGACTGCGCCGCCA CTG TGGCGCCAGGGCCACAGC-TCGAC AGCTCAGGCGGTGAC  85 29
     mll7632 6322077 .. 6322095 -  -6.7  -2.90615   AGCGCCTTGAAACCA            TCGGCTGC TTCG GC-GCCGA             GCTGGAAGTGGTGCC  49 436
     mll7623 6314631 .. 6314645 -    -7  -3.55563   AGCTGATCGTGGAAA               GCCCGG TCA CCGGCC               AGTATGACCAGGTCA  57 369
     mll7621 6311657 .. 6311667 -  -6.8  -3.16055   GAAATCCGGGATCAA                 GAGG CAG CCTC                 GATCGATTGGTCGAT  54 11
     mll7619 6309376 .. 6309391 -  -4.7  -4.13945   AGGTGCATTGGAAAA              TCGTC GGCGAG GACGA               GGCCGATCCCACCAA  64 167
     mll7617 6307230 .. 6307244 -  -8.5  -3.57561   GGCCAAGGCGGCAAA               GCGGC TGCTG GCCGC               CTGCATGGCGGAGCC  65 343
     mll7613 NONE
     mll7612 NONE
     mll7611 NONE
     mll7609 NONE
     mll7608 6298301 .. 6298313 -  -3.3  -3.86897   TCGACTGGCGAGAAA                GGGTC CTG GACCG                AGCCTGGCCATCATT  56 479
     mll7605 6294361 .. 6294376 -    -6  -3.18264   GGCCGCACCGAGGAA              GGCGGG TCAT CTCGCC               GTATTTTCAAGTGAG  54 240
     msl7604 6293663 .. 6293686 - -15.3  -3.29263   AGATTTCTTCCAGAA          GGCCCGGCT GCAAAG AGCCGGGCC           TTTTGGTCGATCAAT  87 36
     mll7603 6292338 .. 6292365 - -19.8  -2.59837   ACTGGAAACGAAGAG        GGCCGCCCCTGC TGAC GCCGGGGCGGCC         TTTCGTCGATCCTTG 100 122
     mll7601 6291461 .. 6291487 -  -3.8  -3.75629   GATCCTGAAGCCAAA        GATGGTCGTGCT GGACG AGC-CGACC-TC        GGCGCTCGATCGCTC  56 331
     mll7596 NONE
     mll7595 6283826 .. 6283838 -  -6.9  -3.06831   CCAAGCCTTACTGAA                CGAGC ACC GCCCG                TCCGCAGGTCGCTCC  54 5
     mll7583 NONE
     mll7581 NONE
     mll7580 6264386 .. 6264398 -  -4.1  -4.59773   TGTCAGCCTCAAAAA                CGATT TTT AACCG                GGCGGTTTAGCCAAA  70 262
     mll7579 6263138 .. 6263153 -  -3.2  -3.59979   TTGGCCTACGGCAAA              CG-CGAC CAG GCCGACG              ACGAGGATTTCGCCA  51 101
     mll7573 NONE
     mll7572 6256354 .. 6256368 -  -4.2  -3.53444   TGATTTTTTCGCAAA               CGCG GGTCGGT CGCG               ATGGTGCGTTGTTTC  51 408
     mll7567 NONE
     mll7565 NONE
     mll7564 6249206 .. 6249220 -  -2.8  -3.59262   CTCGATATCGCGAAA               CGCT TTAAGCC AGCG               ACTCCACCCGCCCAG  49 15
     mll7563 6247655 .. 6247666 -  -4.4  -3.10611   CGCAGTGCAACAAAC                TGAG CTAT CTCA                 CGTGGCAAGTCGCTC  47 91
     mll7547 6228750 .. 6228763 -  -3.1  -2.90075   GCTCGGGCAAGCAGA               TCGTA TGTC CACGA                TGCGCGGCGGTTCTG  41 482
     mll7541 6222812 .. 6222824 -  -6.2  -3.65224   ACGCCAGGCGAACAA                CGGC TGCAG GCCG                ACAGCTATCCGCTGG  57 450
     mll7536 6219955 .. 6219984 -  -2.8  -2.84962   GCATCACGAAAACAG      GC-GCGCCAAATCC CCAA GG-CGTGGCGCTGC       AGCGCTTCGAGTGGC  41 50
     mll7534 6219209 .. 6219236 -    -9  -2.83345   CTCACACATCAACCA        GCCGACCCACGCC GCC GGCGAGGG-CGTC        GTGCAGGGCCTGTTG  55 276
     mll7529 6214931 .. 6214944 -  -3.8  -2.90075   CCGGTCGCAATGAGA               TGGC TGGGGC GCCA                GGATTCGAACCTGGG  44 214
     mll7528 6214178 .. 6214195 -  -6.3  -3.14132   TGCGTGCTCGACGAA             GTCGA-CG CGC CGCTCGAC             GATCACAATGTCGAA  49 275
     mll7523 NONE
     mll7522 6207574 .. 6207592 -    -3   -4.4078   TGCGTTGAATCAAAA             TCTCAGCG GAT CGCCGCAA             GCGATTCAGATCGCG  64 9
     mll7519 6205039 .. 6205088 - -13.6  -2.64759   GAAGCTCAAGAAGAC CGGCGACGCC-GCCGCGG-ATG CCGCGGCC CAGGCCGCGGCTGACGCCGCCG CTGCCACGCCGCCCG  74 472
     mll7517 NONE
     mll7516 6201906 .. 6201920 -  -4.2  -2.80589   GGCGAAAGAAAGGGA               GCGC GAACACG GCGC               TTTGGGGGGCTTAGA  43 36
     mll7514 6201245 .. 6201256 -  -3.6  -3.17714   GCAAAGGCCGACGAA                GCCG CGCA CAGC                 GTCAGGATTGCCGCG  47 88
     mll7513 6197955 .. 6197980 -  -9.7  -3.21099   GGGCCTGATCATCAA         CCAGACACAGC AGAT GCTGTTTCCGG          ATCTGTTGGTTCAGC  62 472
     mll7509 NONE
     mll7508 NONE
     mll7507 6195332 .. 6195346 - -11.4  -2.86747   GATGCATGAGAATGA               CCGGTC CGC GACCGG               CTTTCTGCCGCCGCC  64 358
     mll7488 6184363 .. 6184375 -  -3.3  -3.28712   GCCGCGCCCGCACAA                TCGGC AAT GACGA                TCGGCGTCGGCGAAT  45 123
     mll7487 NONE
     msl7485 6182506 .. 6182529 -    -3  -2.59431   CGCCGGCACAAGGCA          GTGCGCTAGG CCGT CATCGCACAC           TTCTTGCACGTCCCA  40 82
     mll7484 6181522 .. 6181538 -  -7.9  -3.96068   CGACTGCAAGAAGAA              CGGTGGC AAA GCCACCT              GATCAACAGCTGATT  71 155
     mll7476 6175431 .. 6175474 -  -2.4    -5.055   CCAAGCCGGAAAAAA TGTATGC-CGATGCCGG GCTCGATGCCG CCGGCATCGTGCGCACC GTTTTCACCGCGCTC  79 509
     mll7468 6169558 .. 6169573 -  -3.2  -3.63991   GACCATGGTCAAGAA              CGCC GTCTGGCT GGCG               GTCATCATGTGGGGC  52 205
     mll7465 6166843 .. 6166865 -  -6.2  -3.03771   GCATAGGGCGGAACA           CCCGGCCC GCAGCAG GAGCCGAG           CGCGCTATTCCGCGG  52 30
     msl7460 6163508 .. 6163522 -  -2.8  -3.66874   CGAAGTCCATTCAAA               TAGGTT AAA ACCCTA               GTTCGTGTCGCTGTC  52 23
     mll7454 6159275 .. 6159298 -  -5.9  -4.58395   GCCAGGGTCGAAAAA          GCCATCGTC TCCGGC GTCGACGGC           ATCGCGGTCGGCATC  76 485
     msl7451 6156683 .. 6156693 -  -6.8  -3.53012   TCCCCGTTGTTCAAA                 CACC GAT GGTG                 AACCGCTATGGTTAA  60 72
     mll7449 6155230 .. 6155247 -  -2.5  -4.64766   GGCACACCGGAAAAA             GGCTCGG TTAT CCGCGGC              GTCGAGCAGGCGGCG  70 274
     mll7443 NONE
     mll7442 6150879 .. 6150911 -  -6.8  -3.13403   GCGCCGCCATCAAGA      CGCTGCCGCCGCAG GATCG CCGCAAGGGCCGCG      TTTCCAACACGCGCC  51 158
     mll7438 6147145 .. 6147167 -  -7.7  -2.92463   TCGAGCAGCCAGATA          TGCCGGCACG AACT CGCGC-GGCA           ATGGTGCGCAGGGCG  56 86
     mll7437 6146482 .. 6146496 -  -5.6  -4.00445   GATGAGGAAGAAGAA               GACGCC GAT GACGCC               GTGAAGGCCGAAGGC  64 185
     msl7436 6145839 .. 6145850 -  -3.6   -4.9645   AGGAGAAGAAGAAAA                CGGC GGTC GCCA                 AGACCGTTGAGCCGG  78 270
     mll7433 6141569 .. 6141579 -  -4.6  -3.37796   GGCGATGATCCAGAA                 GGCC GTC GACC                 TCAGGCCGAGCGACG  51 438
     mll7427 NONE
     mll7424 6134766 .. 6134778 -  -6.9  -3.53012   TGCGCGGTTTTCAAA                GCCCG AAG CGAGC                CCACAGAGCGCGCTC  60 8
     msl7423 NONE
     mll7422 NONE
     mll7421 6132776 .. 6132795 -  -8.6  -3.73775   TCTATGGCGAGCAAA            GTCCGGTGA CGC TCACCGG-C            GAAGCCGGCCTCGGC  67 204
     mll7417 6129969 .. 6129980 -  -3.6  -3.59979   CCGTGGCAGCTCAAA                CCGC CGCG GCGA                 ATTGCAGTCTTAGAG  51 35
        rnhB 6128862 .. 6128883 - -12.9  -4.80882   ATTTGATATCAAAAA           GCCGCCCGG GCAA CCTGGCGGC            TTTTTTGTTGGGCGC 100 286
     mll7406 6122209 .. 6122223 -    -7  -4.20516   GGTCGAGCCAAGAAA               CGCGGC TGA GCCTCG               GTGCTCGTCCGATCA  71 38
     mll7402 6118791 .. 6118816 - -15.5  -4.18018   GGGTTTGATGTAAAA         CGGGTTGGCGGC TCA GCCGCCAAC-CG         AGGCCTGCTTCTGGC 100 12
     mll7397 6114840 .. 6114855 -  -3.2  -2.98823   TCTGCCCCATACATA              GACCGC TGCC ACGATC               CTTTCCACCAGGTTT  42 55
     mll7396 6113515 .. 6113526 -  -3.6  -3.12668   GACGGCGATATCGAA                GGCC ACCG GACC                 CTCCGCAACTCTGCC  45 42
     mll7394 6112701 .. 6112734 -  -8.2  -3.64487   CGACACGGTCAAGAA    GGCGCGCGTC-TGGCT GGAG AGCCATGACGTG-GCC     TATCGTTTTCACGAT  65 449
     mll7390 6110621 .. 6110667 -  -7.9  -2.52543   AGGGGTTTCAATTCA GCA-TTGGCGACGTAGCGCATG TCAG CCTGCGCCGTGGCGCCAACTGC CCCATGCTGCCGAGC  53 506
     mll7378 NONE
     mll7377 NONE
     mll7376 6101757 .. 6101786 - -17.9  -2.55015   ATTCGAGGCAAGGGA       CCACCCGGCAGTG CGAA CACCGCCGGGTGA        ATACATGGCGGGCGT  87 45
     mll7374 NONE
     mll7373 NONE
     mll7371 NONE
     mll7370 6098276 .. 6098288 -  -3.3  -2.71483   ACACGCCCTGAAGCA                GCATG TGC CAAGC                GACAGACGGTCAACG  41 95
     mll7369 6096971 .. 6096983 -  -3.3  -2.84687   GCAAGCAGGACCAGA                GCACC GGT GGTGA                AGGCGACCCGGATGG  41 82
     mll7366 6095671 .. 6095713 - -12.7  -4.15044   TCGCGGCGCAAGAAA GATGTCTGGCGCCGCGTATC AGAC GAG-CGCGGCGCCAGGGATC GCGGTTTATTTGCCG  93 31
     mll7365 NONE
     mll7362 6093802 .. 6093812 -  -8.2  -2.57132   GGCTGGTTCGACAAC                 GCGG CTT CCGC                 CCTCAGTGCGCCGGC  53 28
     mll7360 6092429 .. 6092458 - -13.6  -5.26875   GGCTGAACGAAAAAA       GCCCGCTGCC GGGAGGAGGT GGCAGCGGGC        TCGATTTCGAATGTG 100 226
     mll7357 NONE
     mll7356 6086834 .. 6086873 - -18.5  -3.53012   CGGCCTGCTTGTAAA  TGCGGCGCCCACGACCC GTGGGT AGGTCGAGGGCGCCGCG   CGGAAACCGGGCCTG 100 49
     mll7354 NONE
     mll7353 NONE
     mll7352 NONE
     mll7351 6081384 .. 6081395 -  -5.8  -3.07501   AGAGAATGGCTAAGA                CTCC TTGT GGAG                 CCAGCCCCCACGCGG  49 77
     mll7348 NONE
     mll7349 NONE
     mll7347 6077327 .. 6077342 -  -8.2  -3.24924   GGCGCATCGACAACA              CGCCGG TGTT CCAGCG               GCCAATCTATCTCGC  59 195
     mll7344 NONE
     mll7343 6074583 .. 6074599 -  -7.9  -3.67976   TCGAGCAAGGGGAAA              TGCGGTC CGC GACCGCG              CAAATGAGGCTTGCG  66 245
     mll7342 6073276 .. 6073290 -  -3.5  -3.73793   GGATACAAGAAAAAC               TGGAC GCACG GCCCA               TCCTCATTCCGGCTG  54 513
     mll7338 6069324 .. 6069342 - -10.2   -3.1211   CAGCAGATGACTGAA             CACGACGC CAA GCGCCGCG             ATGCCGCGAAGTCCC  66 205
     mll7337 NONE
     mll7336 6066973 .. 6066983 -  -6.8  -2.84634   CGGGATAGTACCAGA                 CGAG ATT CTCG                 TGGAGATGCCCTTGT  51 102
     msl7335 6066794 .. 6066806 -  -6.2  -3.14564   CCATGTTTCGATCAA                GCGC TCAAT GCGC                AAGCCGGCAGGGGGC  52 49
     mll7334 6065901 .. 6065936 -  -4.7  -3.24235   TTATATATACCAACA    TTCATCTCGCGCAACG ACTAA CGCTTCGCG-GATGCA    CAAATTCAGACCGCA  49 65
     msl7333 NONE
     mll7332 6064531 .. 6064563 -  -9.7  -2.54723   CTGGAACATCAAGAT      TTGAGGCCCGGCCAT TCA ACGGCCGGGTCTCGC      TTTTCCAGTCGGAAC  59 43
     mll7330 NONE
     mll7329 6061410 .. 6061439 - -10.6  -3.17723   CTATCTCGAAGTGAA       GGGCGTCGCGGC GGAATA GCCGCGACGCAT        CGTCCTGCCTATCCC  68 34
     mll7326 6058821 .. 6058831 -  -5.4  -3.30124   GGTGACCCCGGAGAA                 TGTC GGC GACA                 AGGTGCATCTGCGCG  51 288
     mll7319 NONE
     mll7317 NONE
     msl7316 NONE
     mll7315 NONE
     mll7314 NONE
     mll7312 NONE
     mll7311 NONE
     mll7310 NONE
     mll7308 NONE
     mll7307 NONE
     mll7306 NONE
     msl7305 NONE
     mll7304 NONE
     mll7303 6041975 .. 6042005 - -17.7  -2.58579   CGAAGGTGGCACAAG       CTCCCCTTCTCCC CTTGT GGGAGAAGGGAAG       AGCGCGCGCTAGGCT  87 39
     mll7302 6039454 .. 6039479 - -16.1  -2.64872   CGCACGTAACAATAC         GCCTCGCGGCG CTGC CGGCGCGAGGC          TCTGCCTGTCCGGAC  84 49
     mll7301 6037496 .. 6037519 - -19.6  -4.18506   GGAGGCCGAAAAGAA          TCGGGCGCGC CGTA GCGCGCCCGA           TGTCTGTTAAGTCGG 100 45
     mll7290 6027699 .. 6027728 -    -5  -2.67021   TGGTGAAACAGGAAT      GCCGCGACGCCTTG ATGA CAATGCG-C-CGGC       GAAGGGTTGCTTTTT  43 40
     mll7289 6025560 .. 6025578 - -13.8  -4.54727   TCGCGCAAACGAAAA             GGGCGGCC TTG AGCCGCCC             TTTTTGTTGTCTTCT 100 48
     mll7285 NONE
     mll7284 6019290 .. 6019308 -  -7.4  -3.35679   CGGCGTCACCGACAA             GTGGCC AACGCCG GGCCAC             ATGAGCAAGCCGCTG  58 63
     mll7282 6017467 .. 6017485 -  -4.5  -4.13945   AGGCCGAGTCGAAAA             CGGTGCT TTCCG AGAACCG             GAGCGGAGCGTACTT  64 112
        ribH 6016618 .. 6016644 -  -3.7  -2.84325   TTTTCGCAAATACTA         CCGGGTG TTATCGCGATTTC CACCCGG         CCGGGAAGATTTCAT  43 37
     mll7280 NONE
     mll7278 6014710 .. 6014746 -  -7.1  -3.61715   GATCTCGGCCAACAA    GGTGCCGGGAATCCGCG CCG CGCTCACCCACGACACC    TATTCGGCCGAGCGC  59 208
     mll7273 6011490 .. 6011518 - -21.7  -5.26875   GGCCGAATGAAAAAA        CGGGCAGGGGCCG ATG CGGCTCCTGCCCG        TTGAACTCTTGATGT 100 55
     mll7255 5994062 .. 5994084 -  -2.6  -3.68366   GCATTTCAAAACCAA           TTGCGCGATC TGC GATCGCAACA           TAGAGGCAAGAAGGC  51 106
     mll7254 5992493 .. 5992514 -  -4.3  -3.31792   CGACTATGTCCACAA           CAGCGAGGC GGCG GTCTCGGTG            CTGAAGGCCGAGCGG  47 54
     mll7251 NONE
     mll7250 5989353 .. 5989367 -  -7.2  -2.54723   CGTCAACAGCAATAT               GGAATA TTT TATTCC               TACCTTCGCTAAGCC  50 34
     mll7248 5988260 .. 5988272 -  -6.2  -2.71712   CCGTCTTGTCTAAAG                CGGC TTCTT GCCG                TCTTGTCCCAGGCGG  49 43
     mll7247 NONE
     mll7246 NONE
     mll7245 5984782 .. 5984797 -  -2.5  -2.53581   CAGATCGCGAACGGA              CAGCA ACGTCA TGCCG               GCGCCCTCCGCATCC  38 18
     mll7244 5982954 .. 5982964 -  -4.6  -3.56643   TGGAGATTGGCGAAA                 GCCG CGA CGAC                 ATCCGATCTCCCCCT  53 109
     mll7242 NONE
     mll7241 5980697 .. 5980709 -  -3.3  -4.30719   TTCCTGCAGAAGAAA                CTGGT TTA ACCTG                CCAGCTTTCCGCCGC  64 18
     mll7237 5975341 .. 5975368 - -21.4   -4.3586   TCACCCACATGAAAA        TGGCCGGAGGCA TCGC TGCCTCCGGCCA         TTCGTATCGCTAAAC 100 52
     mll7220 5962459 .. 5962480 -  -8.7   -3.1272   GGAGAAAATGACAGA           CATCAACGG CCGA CCGCCGATG            CGAATCCCGTGGGTC  60 87
     mll7219 NONE
     mll7218 5959941 .. 5959956 - -10.4  -3.01712   CGCGTGGGCTGAAGA              TCGGCC GCCG GGCCGA               TTGCGATTTCCGGGT  62 224
     mll7216 NONE
     mll7215 5956630 .. 5956647 -  -4.7  -2.66274   GGTCTGATAATGAAG             CCCGGCC GATC AGCCGGT              TGCGCTGGCGAAGAT  43 17
     mll7213 5955545 .. 5955561 -  -4.3  -3.57561   CGCCAAGGGCCTAAA              CCTCGCC GCC AGCGATG              TACGCTATCTCTTTA  53 288
     mll7205 5949803 .. 5949820 -    -7  -2.60392   GAGGTGGCAATGAAC             TGGCGT CGCGAC ACGCCA              CGAATACTGGATTTG  50 200
     mll7204 NONE
     mll7203 NONE
     mll7202 NONE
     mll7201 NONE
     mll7200 5945092 .. 5945103 -  -4.4  -3.61398   TCGTCTTGCCAAGAA                GCAT GGTC ATGC                 CTTCTCCTGATCAAG  53 20
     mll7199 5944316 .. 5944330 -  -7.1  -3.50853   GCTTCGCAATTAGAA               GCCGA GCCCT TCGGC               GTTGATCGATGCTTC  60 5
     mll7197 5942587 .. 5942624 -  -6.8  -3.01791   ATCCTGGCCCGAACA   CGGACGGCGACTGGAC ATCGAG GCCGAGGCGCCGCTCG    ATTTCCTTGTCCTCT  50 232
     mll7194 NONE
     mll7192 NONE
     mll7191 NONE
     mll7189 NONE
     mll7188 5936399 .. 5936419 -  -9.7  -2.71712   TCGGGCTGCGGAAAG            GATCAGGGC GTC GCCTTGATC            TCGTTCCACATGTCG  61 7
     mll7187 NONE
     mll7186 NONE
     mll7185 5933533 .. 5933552 -  -3.4  -3.96148   TCCCCCGATGACAAA            TGTCGTCC TGTA GGCCGGCA             GTCAGCTCCGCTCCG  58 27
     msl7183 5931743 .. 5931759 -  -4.4  -3.14132   GCTTGGCCTGATCAA             GGA-CGG CAAG CCGATCC              GCTACGAAGGCGTCA  45 149
     mll7176 NONE
     mll7175 NONE
     mll7173 NONE
     mll7174 NONE
     mll7172 5922341 .. 5922353 -  -9.1  -2.98823   GCTGGTCGAGATACA                GGCGA CGC TCGCC                GGCATGCAGCGCGCC  59 364
     mll7165 5917200 .. 5917216 -  -8.7  -3.01712   CCTGCTGCTGGAAGA              CCATGCC TAT GGCATGA              TCCGCTGGAAGCAGG  56 319
     mll7162 5913619 .. 5913637 -  -3.8  -2.62263   AGCGGTCCGACATCA             CAATCACC AGA AGCGATCG             TCAGAGGGGCCCGGC  42 125
     msl7161 NONE
     mll7160 5912140 .. 5912154 - -11.4  -3.01712   GGCGCGCCGTCAAGA               TCGGCG CCG CGCCGA               TGTGCCTAAGGATCG  68 82
     mll7159 NONE
     mll7158 NONE
     mll7157 5908459 .. 5908471 -  -4.7  -3.41745   TCGCGACAACATCAA                GCGGC TTG GCGGC                ATCGGCCTGACTTTC  51 523
     mll7154 NONE
     mll7153 NONE
     mll7152 NONE
     mll7151 NONE
     mll7149 NONE
     mll7147 NONE
     mll7146 NONE
     mll7145 5899277 .. 5899287 -  -8.2  -2.66748   GATCAGCGAAATCTA                 CGCG GTG CGCG                 AATTGCTCGAATGCG  53 509
     mll7129 5886956 .. 5886968 -  -7.7  -2.70932   GGGTGTCCTGAAGTA                GAGAG ATT CTCTC                TATTGTGCCGCCTCT  54 60
     mll7128 NONE
     mll7127 NONE
     mll7125 5882858 .. 5882879 -  -2.9  -2.98761   AGGATCAGGAAACTA           TGCCTGCCGC TCC GCGAT-GGCA           TCGGGGACGACCACC  42 1
     mll7124 5881185 .. 5881218 -  -5.1  -4.07568   GTTCGCGCCGGAAAA     TCCGGATACCGATCC TGGC GGATCGGCCCTCGGC      TCAGCAGCGCGGACC  62 26
     mll7123 5879402 .. 5879412 -  -6.8  -3.67976   GTGACCAATGCCAAA                 GGCA CCG TGCC                 GCCGGGTTATCTCTC  59 361
     mll7118 5874503 .. 5874522 -  -3.4  -2.62184   CCCGCGTCGACATCA            TGCGGCTC CCTC GAGCCGGT             CGTCATCCGGCCGCA  40 3
     mll7116 5872509 .. 5872538 - -14.3  -2.56164   CGCGGAATGACGAAG       CAGCC-GTCCCGGA ATA TCCGGGCCCGGCTG       TCCCTGCTCACATCA  78 95
     mll7105 5862873 .. 5862883 -  -6.8   -3.3771   CGGGAAATCACAACA                 GCTG CGA CAGC                 GCGGCCATGAAGTGG  58 7
     mll7103 5861263 .. 5861273 -  -2.4  -2.55544   GGACGAGGCAAGGCA                 CGTC ACC GGCG                 TCGACTGGCTGATCG  38 163
     msl7102 5860591 .. 5860618 -  -4.8  -4.57073   GATCGCGCTCAAAAA        TCCCGAGC-GCTT CAA AAGCTGCTCGGCC        TTCGCGCCGATCGTG  74 404
     mll7089 5851452 .. 5851471 -  -7.1  -4.26903   TCCATGGCAGGAAAA            GGC-GCCC AGTCG GGGCCGCC            CCGCTGCGTTTCACC  74 373
     mll7088 NONE
     mll7087 5849348 .. 5849358 -  -3.2  -3.90112   GGTGCCGGAACCAAA                 GCCA GCC TGAC                 CGCAGTCGTGCGCCC  55 80
     mll7085 NONE
     mll7083 NONE
     mll7082 5845486 .. 5845514 - -21.1  -3.07043   CCGAGCAGTTGAAGA        GCGTCATGCGCCC TGG AGGCGCATGACGC        AGGTCCGGCTCAGTG 100 35
     mll7081 NONE
     mll7080 NONE
     mll7079 5842024 .. 5842034 -  -4.6  -3.02511   GCCATGGCCTGAACA                 GCGG CGG CCAC                 GGTCGAACCGCGCCA  47 116
     mll7078 5841607 .. 5841619 -  -4.7  -3.25539   CAATGGGAAGTAACA                GCGGC AAT GCAGC                AGGCAGGCGTGCTGA  49 130
     mll7076 NONE
     msl8712 5838533 .. 5838551 -    -8  -2.58861   GATGATCGCGAGAAC             GCGCGGCG TAT CGCCACTC             TGGCGTTGCAGACCG  50 403
     mll7073 5833504 .. 5833549 -  -5.3  -3.65046   CGGGCATCTCAACAA TCTCCGAC-CTGCTTCGGGACG AGC CGCCCCGCCGGATTGTCGAAGA TTGTCACGACATATC  58 81
     mll7072 5831681 .. 5831700 -  -2.2  -4.09739   CGAATGTGCCGAAAA            TCTGAA GAACAAAG TTCAGA             GGTCGCCATGTTGGA  58 321
     mll7060 5822222 .. 5822248 -    -3  -2.63596   CCGGAGGCGACATCA         TCTGCGGACA TTCGGGC TGTCCGGAAA         TTTTCAGGCCACGTC  40 29
     mll7059 5820925 .. 5820937 -  -3.3  -3.53779   GGTTCAAAAGAGGAA                CGGCA GCT TGCTG                GCCAGTTTGTCCCAA  49 338
     mll7054 5816712 .. 5816726 -  -5.6  -3.53012   TGCTGCTGCCTGAAA               CCAGAC ATC GTCGGG               CACCCACAATGCCGT  55 130
     mll7052 5814802 .. 5814820 - -10.2  -3.53012   CGGTCGTGGCGGAAA             GCGACGCC GAT GCCGTCGC             TGTCGTCCGGCCGCA  69 444
     mll7049 5812769 .. 5812781 -  -6.3  -3.15354   CATCGGAATTGAACA                GGAAT GTC ATTCC                GCTCCCTTCAAGCCG  52 33
     mll7048 NONE
     mll7047 5811358 .. 5811372 -  -7.8  -3.14931   GCTATTCTGGACGAA               CCTAGC GCG GCCAGG               AGCGCAGCATGCGCC  57 131
     mll7045 NONE
     mll7044 NONE
     mll7043 5807277 .. 5807312 -  -4.6  -2.64099   GGGCTCTACTACAAG    GCGCTCGACCGGA-TTC AGT GATCTCCGATCCGGCGC    GGGAGGGCTTCGGCC  43 48
     msl7040 5805045 .. 5805076 -  -2.2  -2.57132   TCCGTCTGCCATAAG      TCTCGACCATCGGCG CGC CGCAGATCGTCT-GA      AGGCGCCGGTCTGGG  38 148
     mll7039 NONE
     mll7037 5802746 .. 5802761 -  -5.4  -3.67737   CACAAAATTGCGAAA              TCGTCCG CCC CGG-CGA              TATTTCGAGACACGA  58 56
     mll7035 NONE
     mll7034 5800117 .. 5800150 - -12.3  -3.03771   CCATATTGCGCAATA     GGTGCCAGGGGCCGG CTGC CCGGTCCCTGGCAGG      CGCCTCTCAGGCTTC  73 32
     mll7033 NONE
     mll7032 NONE
     mll7031 5796300 .. 5796336 -  -5.7  -3.19602   CCGCGCAGATCAACA    TCGGCAAGCTTGGCCAG ACG CTGACCGTGTTCACCGA    AATCACCTTGAAGAA  51 309
     mll7029 5794587 .. 5794599 -  -4.7  -2.91924   TCACCTCTTAGAAAT                CGGCG ACC CGCCC                CCAGGCCGAAGCATC  46 5
     mll7022 5786153 .. 5786165 -  -6.9  -2.68823   GTCTGGTCAGACAAG                CCCGG ATC CCGAG                GGTCAGGTCGAGCCT  50 442
     mll7019 NONE
     mll7018 5782356 .. 5782391 -  -4.6  -3.34398   TTCTGGGCCCAAAGA    GTGAAGGCGGACAACG CGTT CATTGTTCGCTCTCGC     GGTCCGCGGTCAGGC  51 9
     mll7017 NONE
     mll7016 5780222 .. 5780234 -  -6.2  -3.78775   GCTCCGATCAGCAAA                GCCG CTTGC CGGC                TTTTCGACCGAACCG  61 211
     mll7014 5779128 .. 5779160 - -17.7  -2.64155   TCCTGGTGAAATGGA      GGCGAGGGACGAACC CCT GGTTCGCCCCCCGCT      GTTCGAGTTTCGCCG  87 43
     mll7013 NONE
     mll7012 5776783 .. 5776813 -  -3.3  -2.74012   CCAGCACGGCAATCA      GCGC-GATGAAGGT CCTG AGCTTCATCAGCGT       CAGCAACGCCGAGCC  41 78
     mll7011 NONE
     mll7010 NONE
     mll7009 5772850 .. 5772864 -  -3.4  -4.33417   CGCATCGAGAAGAAA               GATGCC GAT GGCGCC               GAGAAGGCGATGATC  66 98
     mll7006 NONE
     mll7005 5768989 .. 5769027 -  -5.7  -3.72141   ATATCGACAGCGAAA   CCGGCGCCGCGGCGAAG GTGAT CGTCGTCGAGCCGACGG   GCGCCGAGACGCATC  60 445
     mll6996 NONE
     mll8747 5757284 .. 5757307 -  -4.4  -3.65812   GGGTCTCCAACAGAA          TGGCCCGCCC GTAC GAGCGAACCC           GAGTCGCGAAGCCGT  56 277
     mll6995 NONE
     msl6994 5756503 .. 5756549 -  -4.8  -2.70932   CGTGCCGCTTAAGGA GGCTATGCGGACGAGGCGGCGT AGA ACGCCGCCTCTGCCCCTGATCA GACATGCCTTGGTGA  44 23
     mll6988 NONE
     mll6987 NONE
     mll6986 NONE
     mll6985 5747123 .. 5747163 -  -6.1  -2.85351   TCGCTTGACACGACA CGGCAGCGCGTCGCTCGGC TTTTC GAC-AGCGGCGCA-TGCCG CCAGATCTCCTCGTC  49 57
     mll6984 5745444 .. 5745454 -  -8.2  -3.31799   GACAATTGTCCACAA                 CCGG AAG CCGG                 TTCTCCAATCCCCGA  59 47
     mll6983 NONE
     mll6982 5742766 .. 5742777 -  -7.2  -3.56325   GGCGTAGAACCAGAA                GCCG TAGC CGGC                 CGCTTGTCGAAAAAC  60 112
     mll6980 NONE
     mll6979 NONE
     mll6978 NONE
     mll6977 5737918 .. 5737951 -  -4.5  -2.52623   GTGTGCGCAGAATAC     TGCGCTCTCCCTCC TTGGCTC GGAGGG-GAGCGGT     TGTGAACAAGCTCTC  43 59
     msl8708 5737504 .. 5737523 -  -2.8  -4.37658   AACTCGCCCACAAAA            CA-GCGCAG AAC CTGCCCCTG            TCCAACTTTGCGATC  66 190
     mll6971 5730969 .. 5730979 -  -4.6  -5.00616   GGTGGTCTCAAAAAA                 CACG TCG CGCG                 CACCTCCTGCACTAC  80 360
     mll6970 5729710 .. 5729745 -  -3.8  -2.78816   TTATTCCCTACGATA    CCGAGGCGGACGCCAT ACGG ATCGCGAACGACTCGA     TCTACGGCCTGGCCG  43 352
     mll6957 5717940 .. 5717951 -  -5.8  -3.30741   AGGCAGAACGAGCAA                TGCC AAAA GGCA                 GCACGGTTCACTGCT  51 196
     msl6954 NONE
     mll6953 5715347 .. 5715372 -  -2.5  -3.79113   AGGTGTCTACAATAA         GGCTGAGTATGA AGT TCA-ACGCCGCC         ACATGATGCAGGAAT  53 276
     mll6948 5711359 .. 5711390 -  -2.9   -4.2828   TGTTATCGACGAAAA      GCTGGCCGACGCCG TCATG CGGC-TCGAACAGG      CGATCGGCTCAGGCC  64 34
     mll6943 5707889 .. 5707910 - -15.1   -5.4833   CTATCCAACAAAAAA           GGCGCGGGC CGTG ACCCGCGCC            TTTTGCATTCAGGCG 100 46
     mll6938 5704488 .. 5704506 -  -4.4  -3.14132   GCCCCGTGCGATCAA             GGACGAGG CCA CCGCTTCC             TAGGTCATCATCTGG  47 119
     mll6935 5702119 .. 5702129 -  -8.2  -3.21276   TGGTGGCGCAGAAGA                 CGGC GTA GCCG                 GGGAAGCGCCAAGGC  59 52
     mll6927 5694799 .. 5694812 -  -5.2  -3.30972   TCAGAAAATATGGAA               CCCG ACGAAG CGGG                CAGGTTCAGGTGCCG  51 31
     mll6926 5693861 .. 5693880 -  -7.8   -2.8474   CTTCACCGACAAGGA            TGTCGAGC GCCT GCTCGGCA             ATGCCGGCATCATCC  52 525
     mll6923 5692522 .. 5692554 - -19.2  -5.14965   ACGCCGATCAAAAAA      GAAGGGCAGCGCGG TTTCC CCGTGCTGCCCTTC      CTGACCGACCGCATC 100 120
     mll6921 5691280 .. 5691304 -   -10  -4.66833   CCGCAAGGTGAAAAA          CATCGAGGCG ACGGG CGCCTCGATC          GTCGCCACCGGCAAC  91 183
     mll6911 NONE
     mll6909 5683153 .. 5683167 -  -5.6  -2.80077   CGTCGAGAAAATGGA               TGCCGG GTT CCGCCA               ACGCGTCGTGGTCTC  47 64
     mll6908 5682115 .. 5682130 - -10.4  -3.58905   ACCTCCGATACAGAA              CGCGCT TAGA AGCGCG               AAATCGTCGAAACTT  71 296
     mll6904 5680481 .. 5680497 -  -3.6  -2.78018   ATGGCCGAGGAATGA              GCGAGC CGGCC GCTGGC              GTCAAGCCTTGGCGG  43 27
     mll6903 5679666 .. 5679685 -  -3.6   -4.7629   CGATCAAGCGAAAAA            TCCTGAGCC ACA GG-TCAAGA            GGAATTGAAGGCCAC  75 73
     mll6902 5678128 .. 5678141 -  -9.5  -3.06133   CAACGGTCGATTGAA               GCGGC TTTT GCCGC                TCCCTAACGCGCCAG  64 42
     mll6900 5677037 .. 5677063 -  -6.5  -3.85698   TGGCCTGCTCAGAAA         GGGCCGTAGGT TTGGC ACCTACCGCCG         GTCCATGTCCCGCTT  64 17
     msl8707 NONE
     mll6897 NONE
     mll6896 5673848 .. 5673866 -  -5.2  -3.31144   CGGTCATGGTCAGAA             CAGCGATC CCT GATTGCCG             GGTTCTTTGGCCTTT  51 1
     mll6895 5672568 .. 5672609 -  -7.3  -3.70773   GGCGACATCCAAGAA CTCATCGCGTCCCGGCTCG AGGAAG CG-GCCGAGGC-CGACGAG CACCAGCATGCGGCC  63 119
     mll6891 5668309 .. 5668326 -  -4.1  -2.76696   GCCTGGTCGAAGAAC             CCGT-GCG CAT CGCCACGA             TCCTTCTTGTTGCAC  43 50
     mll6889 5666941 .. 5666962 -  -5.1  -2.78384   GTCTTGCGCAGCAGA           TTGTCCACGG CAA CCGTGG-CAG           GAGACCGAAATTTCG  44 89
     mll6887 NONE
     mll6886 NONE
     mll6883 NONE
     mll6882 NONE
     mll6881 NONE
     mll6880 NONE
     mll6879 NONE
     mll6878 5659414 .. 5659444 -  -4.7  -4.63218   GGCGTCCCAACAAAA      CT-GCCACGCCG CCGAACCC CGGGGTGGCCAG       TATGAATGCTGCATA  72 116
     mll6877 NONE
     msl6876 5658610 .. 5658647 - -22.9  -3.25823   CCCGCGTGACAGTAA   CGAAAGCCCGCGCCT CCCACCAC AGGCGCGGGCTTTCG    CTTGGCCATGGGGCA 100 95
     mll6874 5656332 .. 5656349 -  -7.7  -2.53273   GCAAACGATGAACAG             CGGCAAG TGGC CTTACCG              TACGCTTCGATAGGC  53 73
     mll6871 5652208 .. 5652223 -  -3.2  -2.72344   GCGCACCGGGAACGA              CGGCTT CGGA AAGCCC               TCCCTCACTTCGGAA  41 295
     mll6870 5651326 .. 5651342 -  -2.1  -3.03159   GGAACTCGGTCAAGA              CCGCCGT CCG ACCGAGG              TGAAGCCAGAGGGAC  41 119
     mll6869 5650368 .. 5650387 -  -3.4  -3.92522   CCGGAAGCGCAGAAA            GCCGCCGT TTGC AGGCCGGC             ATCACCTGAATATCA  55 48
     mll6865 NONE
     mll6862 5647082 .. 5647100 - -10.3  -3.39895   GTGCTGATCAATGAA             TACCGGC CTGGC GCCGGTA             TCGGCTGGCATCGCG  67 294
     mll6859 5646339 .. 5646350 -  -2.2  -3.71848   GGCTTCGAGGAAGAA                CAAC GCGC GTCG                 GACGAAAAGGTTTGC  51 66
     mll6858 5645242 .. 5645257 -  -3.9  -2.71791   ATCGCTCTTTCAAAG              GCGCC CGCTCC AGCGC               GGCAAGAGTCTTCTT  43 114
     msl6857 5644699 .. 5644710 -  -5.8  -3.85698   TCGGCTGTGCAGAAA                GCCA GGCT TGGC                 CGCGAGGAGGAAATC  62 256
     mll6844 5633888 .. 5633909 -  -8.7  -3.45788   TCGCACAATACAACA           CCGTCG-CGG CTT CCGCCGACGA           CCGGCTGCCGACGCT  62 306
     mll6841 5630418 .. 5630435 -  -5.5  -4.80737   GAACAGAAAAAAGAA             CACTGTG CAGA CTCAGTG              AATGTTCGACGGATC  79 260
     mll6839 NONE
     mll6838 5623571 .. 5623594 -  -3.8  -4.06004   AGCCAAGCAAAAATA          TGCAGCGTTT CGCC AAGCGCCACA           AAGGTCGCCATTATC  60 520
     mll6836 5622492 .. 5622510 -  -3.2  -2.71011   AGTTCCGTTTAATTA             GATTTC CCATATT GAAATC             TATCATAGTTTTACC  41 215
     mll6834 NONE
     msl6833 5620757 .. 5620769 -  -5.5  -2.62735   ACATGGTGTAGATGA                GACGA CCT CCGTC                TTCTAGCAATGTCAT  46 331
     mll6832 5619660 .. 5619674 -  -2.9  -4.66609   TATTCGATCGAAAAA               CATAT CGCAC ATATG               ATGTGCTTGGGTCTT  69 231
     msl6830 NONE
     mll6829 NONE
     mll6828 NONE
     mll6827 5615420 .. 5615434 -  -3.4  -4.37886   CCATCGTCCAGAAAA               CGCGGC GCG GCAGCA               AACCTGGTGCAGCGG  66 281
     mll6811 5604465 .. 5604489 - -11.3  -3.17194   AGCCTCGCAATGCAA          CCGGCGGCCGT ACT ATGGCCGCCCG          TCGCACTTGCCGGGC  69 41
     mll6800 5596299 .. 5596313 -  -4.3  -3.91897   GTCTTTACCGACAAA               TTCCT GGCCA AGGAA               TAGGCCGCGCTATGT  57 66
     mll6786 5585919 .. 5585934 -  -2.4  -3.39803   CACCGACACGGAGAA              GGCCCG CGCA CGGATC               CGCGTTCGGCCGATC  46 97
     mll6785 5584256 .. 5584266 -  -4.6  -2.71125   ATCGCCCAGAAATAT                 GCCA AGG CGGC                 GCACCGGCCCGCCGT  44 71
     mll6783 5582185 .. 5582203 -  -5.8  -2.58812   GTCAAATTCAATGCA             CCAGGGAC AAG GGCCCAGG             GTCTCCCAGCAGCTA  46 197
     mll6782 5581255 .. 5581288 -  -2.4  -3.65827   TAACGGGCAGCGAAA    CGAGCC-TGCTGCTGGC CAC GCC-GC-GCACGACGCG    AGCACGACTGACGTA  51 183
     mll6778 NONE
     mll6776 5578685 .. 5578711 -  -8.6  -3.26164   AGACGATCGACAAGA         CCCGCGGTCACT ATC AATGCCTGCGGG         ATCGCTCGCGGCATC  63 52
     mll6773 5574689 .. 5574721 -  -9.1  -3.36694   AGCGAGCCGCAAATA      CGATCAGCTCTTCTT CCT ACGAAGCGCTGAGCG      CTCTGCGACGAACGC  64 9
     msl6763 5563601 .. 5563627 -  -2.2  -4.11751   ACTAATTTGCGAAAA         GCCGCCTTTA TTTTTTT TAACGCCGGC         GTTCCGTCCCTGCCT  59 241
     mll6762 5562318 .. 5562334 -  -2.1  -3.99405   CGAACTGACGACAAA              CTCCGTG AAA CATGGCG              CGTTGGGCGACTCTC  57 426
     mll6760 NONE
     mll6759 5558146 .. 5558171 -  -3.2  -3.76402   AGTTGAGGCATGAAA        GCCTGGCCGCGC GTTG GGGCG-CC-GGC         GTGGGCGACGCGTCC  54 417
     mll6752 5544880 .. 5544895 -    -4  -3.12449   CGTCAGCAAGATACA              CGAG-CA TCC TGTCTCG              ATTCAGCCTCCGGGT  45 55
     mll6750 5543097 .. 5543125 - -14.7  -4.81852   GTATAATCAAGAAAA        CGTCAGACCCT TGTGATC AGGGTCTGACG        TTCCCCAAGGCTCAC 100 37
     mll6746 5538885 .. 5538895 -  -3.2  -2.65766   TGAAATGTGAGATCA                 CGTC GAT GACA                 GATCCTCCCTTTTGC  40 12
        nadE NONE
     mll6743 NONE
     mll6742 5534311 .. 5534336 -  -6.7  -2.58272   GACACCACCAATTTA         GCGACCCCGCC TCAT GACAGGGCCGT          TTTCTTGAGTTTACC  48 11
     msl6741 5533681 .. 5533724 - -15.3  -4.41548   CTACATTTCAGAAAA GCGGCTCGAGGGCGACC GCGCACATCT GGTCGAGCTCGAGCCGC GTGAGGCGTTCGCGG 100 313
     mll6738 5530507 .. 5530521 -  -7.1  -3.87815   GTCTACGCCCAGAAA               GACCG TTATT CGGTC               GTCTTGCCATTGAAA  66 16
     msl6737 5529776 .. 5529786 -  -2.4  -3.73106   TGAAAATCGCAACAA                 CGTC CCG GCCG                 CCGCGCTGTGGCTGA  53 456
     mll6735 NONE
     mll6733 5525782 .. 5525806 -  -3.5  -3.08278   CTAACCAGAGAGACA          CCCATCTCCGA TCC TCGGAAATGCT          CTGCCGTCAGTAGTC  43 32
     mll6732 NONE
     mll6731 NONE
     mll6730 NONE
     mll6729 5520104 .. 5520123 -  -5.6  -3.58343   TGGACGAGGTGGAAA            CCGC-CGCC CCC GGCCTGCGG            TTGGGCCAGCTCCTT  57 172
     mll6723 5514347 .. 5514365 - -13.2  -2.90901   AGATGGCCAACGACA             TTGCCCTG TTT CAGGGCAA             GCGACCGAGATGTCG  74 17
     mll6722 NONE
     mll6721 NONE
     mll6720 5510783 .. 5510794 -  -2.2  -2.80816   CGTGCAGCCACGACA                CTAC GGAC GCAG                 CGTCACTTTGCCAAG  39 28
     mll6718 5509113 .. 5509139 - -15.9  -3.10091   AGCTCCAAAATGAGA         CGGGGACAGAG TGATG CTCCGTCCCCG         TGAGGCAAGAAAATC  88 57
        fabG 5507882 .. 5507896 -  -2.8  -3.54424   GTCGACGCCGCGAAA               GCCA GGCTTTT TGGC               CGCACCGCGGAGCTG  49 455
     mll6713 5504676 .. 5504691 -    -6  -3.17794   AATTCATGACCAAGA              CGGCGC CGTG GCGGCG               GTGAGACCATCGTTC  51 381
     mll6710 5501972 .. 5501987 -  -6.8  -3.61398   CTCTGGGTGCAAGAA              CCACCT CCAT AGGCGG               TGCGAATCCACGTCC  60 316
     mll6708 5499712 .. 5499730 -  -3.1  -3.79251   GATGCCATCACCAAA            GC-CCATG ACGG CACGGTGC             AGATGATCGACACCT  54 524
     mll6703 5498136 .. 5498148 -  -3.3  -4.10161   GATGATCCTCGAAAA                GGCGT GAA ACGCA                GCGCTGTTCATCTGC  60 225
     mll6702 NONE
     mll6700 NONE
     mll6699 NONE
     mll6698 5493842 .. 5493861 -  -3.4  -3.19157   CAGGAAGCGCAGGAA            GCCGCCGT TCGC AGGCCGGC             CTCACCTGAACGTCG  45 48
     mll6696 5492913 .. 5492925 -  -3.3  -3.28712   GCGGTTGCGGCAGAA                GCGTC GTC GATGC                TCAGAAATCGGCTTC  45 26
     mll6695 5491997 .. 5492051 -   -10  -3.53811   CCGAGGCGCCGGAAA CGCT-GAGCGTGCTCGCAC-GGCAGCG CACG CGCTGGCAGCGCG-GCGCGCTCGAGTG CTTCTTCCGCTACCG  69 458
     mll6688 5483717 .. 5483741 -  -5.5  -2.82516   GTCCCGACCAGGACA          GGGCTTGCGCA TTT TGCGCCGGCCT          TTCCAATTCTCGCGA  47 58
     mll6687 5483167 .. 5483177 -  -2.4  -2.72463   ACTGATCTTCAAGGA                 TCGG ATT CCGC                 TTGCGGGACGCGCCG  39 47
     mll6686 NONE
     mll6685 5481429 .. 5481460 -  -3.6  -4.07687   ATGCGGTGGCCAAAA      TCATCGAGGACGCGG CGA CCGCGGC-TCCTTGA      TCCTTGCGGCAATGT  60 142
     mll6679 5473965 .. 5473993 -  -8.2  -2.74514   GCAAACGGGCAACGA       CCGCGTCGA-GTCG GCC CAACTTCG-CGCGG       TCAGGTCAAGCTGAT  54 26
     mll6677 5473074 .. 5473084 -  -8.2  -3.17229   ACGCGATGATGAAGA                 GGCC GAC GGCC                 TGGATGCCACTCGAC  57 215
     mll6676 5470827 .. 5470839 - -10.5  -2.57564   TCACCGCCGGACAAG                GCGGC ATG GCCGC                GCTCGGTACGATGTC  58 145
     mll6667 5463013 .. 5463023 -  -8.2   -3.1855   CGCGTCAAGATTGAA                 GGCC ATT GGCC                 GATCTCCCCCCAAAA  59 47
     mll6666 NONE
     mll6665 5459935 .. 5459948 -  -2.3  -3.84185   GCCATGCAAACAGAA               GTAGC TGGT GCTGC                AGAAATGATCGACCT  53 116
     mll6664 5458965 .. 5458975 -  -3.2  -2.71712   CTTCCTGTTTCAAAG                 TAGC TCG GCCA                 TCGACGACAGCAGCC  41 86
     mll6661 5458158 .. 5458168 -  -4.6  -4.50976   CCCTAGACGATAAAA                 CGCA CCG CGCG                 CTGAATATCGAAGAA  70 2
     msl6660 5457687 .. 5457701 -  -2.8  -3.14881   GAACGTTGTGAGGAA               GGGT GCCTTTA ACCC               CGACGACTATAAGAG  43 173
     msl6659 NONE
     mll6647 5443286 .. 5443303 -  -8.5  -2.61912   TCATCGATCTACAAG             GGATTTG TCCT CAAATCC              GCATTCTGCATTTAC  53 489
     mll6645 5441527 .. 5441539 -  -4.7  -3.44622   GATGTCGACAAGGAA                GCCCG TCC CCGGC                ACGTACACGCCGTCA  51 253
     mll6643 NONE
     mll6642 5439636 .. 5439656 -  -3.1  -2.60808   ACGACGGATAAGCTA            GAGGTGAGA GCG CCGCACCGC            GTATCCGAGATAAAT  39 449
     mll6640 5437810 .. 5437827 -  -5.5  -3.53444   TCATCGCCCCGGAAA             CAGCTGG CGGG CCAGATG              TGTCGCACAATTGCG  55 65
     mll6639 5436211 .. 5436223 -  -7.7  -3.42346   AAGAGCCGATCAGAA                GAAGC CGA GCTTC                TTCGGGCTATAGCTG  61 7
     mll6637 5435774 .. 5435794 -  -3.1   -3.6682   TTTCACCGAGGTAAA            GGCGAAGCA GCC CGATGCGCC            GACATCACATCTGAA  52 30
     mll6635 5435085 .. 5435100 -  -4.7  -4.11216   GCTCGATGGTGAAAA              CTTCG TCGTAC CGAAG               GACAGCCGCCCGCTT  64 125
     mll6632 5432564 .. 5432579 -  -2.4  -3.99324   GCGCATGACGAGAAA              CTCCGC CTTT GCGATG               CTCTGGAAAGAATCG  57 399
     mll6630 NONE
     mll6629 NONE
     msl6627 NONE
     mll6628 5428852 .. 5428880 - -21.7  -3.17146   CGGGCCTAGAATACA        GTCGAGGCCCGGC AGG GCCGGGCCTCGTC        GCTTGGACGGAGAGG 100 63
     mll6626 NONE
     mll6625 NONE
     mll6624 NONE
     msl6623 5424105 .. 5424115 -  -2.4  -3.02144   CCATCCCCTGGAAGA                 GCGG CAG CTGC                 GATATCAGCGATCTG  41 127
     mll6621 NONE
     mll6620 NONE
     mll6619 5419287 .. 5419306 -  -7.8   -3.2699   ATGAGATCGAGAAGA            GCGCCG CTGCGATC CGGCGC             CATGTCGAGCGGGAG  57 522
     msl6615 NONE
     mll6613 5416462 .. 5416477 -  -3.2  -2.78679   TCGGTCGAGGCAAAT              GGTCCA AAGC TGGAGC               CGTGAGTGACGGGGC  41 50
     mll6611 5415269 .. 5415288 -  -7.8  -3.14344   GAGCGCCCGGATCAA            CGCTGCCA AAAG CGGCAACG             CCATTTCTGTTGTGG  57 407
     mll6610 5414575 .. 5414618 -  -6.7   -3.2794   GTTGATCGAGATCAA CGCC-GCCCGCC-GCCAACAT GCCA ATGATGGCCAGCAGGCAGGAG TGATCACCATGACCT  54 58
     mll6607 NONE
        fixJ 5408468 .. 5408479 -    -3   -4.4009   GGCGATTCCAGAAAA                TGAT GCAG ATCA                 AAGCGTGGCCCATCG  66 285
     mll6600 5406026 .. 5406043 -  -2.5  -2.81642   AGACGATTGAGCACA             TGGCGGC TTCA GCCTCCG              GCCTTCGCCATGATC  39 16
     mll6598 NONE
     mll6596 NONE
     mll6595 5404324 .. 5404348 - -17.9    -4.386   CAACGGCGGAGAAAA          GGGCCAGTGCA GAT TGCACCGGCCC          TTTTCATTTCTCGCA 100 56
     mll6593 5401172 .. 5401184 -  -7.7  -4.18018   CGTGCTCAGTGAAAA                CAGCA AGA TGCTG                GCAATGTGCCGTGAA  71 129
     mll6590 NONE
     mll6589 NONE
     mll6588 NONE
     mll6587 NONE
     mll6586 5393716 .. 5393738 -    -4  -2.72344   TCCGACTGCTAACTA           GGATCGCCGT GCT AAAGCGCTCC           CTCGCCGAGCCCACG  43 14
     msl6584 5392664 .. 5392682 -  -4.4   -2.7185   ATTACGCGGGAACGA             GGCCGCCA AAT TGTCGGCA             AAGTTTGTGCAATCA  44 272
        fixK NONE
     mll6577 5387792 .. 5387805 -  -5.9  -3.18912   GGAGCTAGTCAGCAA               CGCGA CTTC CCGCG                TCGATGTCCTTGTCA  51 130
     mll6572 5380637 .. 5380653 -  -2.1  -3.30771   TGAGAGTGTGCAGAA              GGTCCGG ATG CGGGAAC              ATCTCGCGTTCCTTG  45 142
     mll6540 5345827 .. 5345856 -  -4.9  -3.92641   AACTTGAGGGAGAAA       TCCCGTTCCTCAG CCCC CCGAGGATCTGAA        TTCGCTCAAGCCCCG  59 100
     mll6538 5341658 .. 5341673 -  -4.6   -3.5393   ATGATCGTGCTCAAA              GGAACG AAAG CGCCCC               TCTACTCGCCCGAGA  53 27
     mll6527 NONE
     msl6526 5332781 .. 5332809 - -17.6  -5.26119   TGCGTAAAAATAAAA        TTCACCTGCGCA TACAC TGCGCAGGTGAA        GGGCCGGTTGCAACG 100 49
     mll6524 5331644 .. 5331661 -  -4.8  -3.68351   TGTCGATGATCGAAA             CGGCGA TCGAGG TCACCG              ACGGGCGCGTACCGG  55 512
     mll6521 5329766 .. 5329782 -    -5  -3.86194   AATGGCCGCGAGAAA              GCGCGC CGTCT GCGCTC              ATCCATCCAGTATGA  59 88
     mll6520 5328157 .. 5328168 -  -7.2  -3.48505   TCCCAAAAATCAACA                CGGG CAAG CCCG                 CAGCAATCCCCGAAT  60 285
     mll6519 5327025 .. 5327066 -  -4.9  -3.16564   CTGGCATCGGATGAA GCCGCCTTC-ATCACCGGCG TGG CGCTGGAGGTCGATGGCGGA CGCTGCATCTGAAGC  47 153
     mll6516 NONE
     mll6514 5323855 .. 5323868 -  -2.3  -4.37711   CCACTAAATCCAAAA               TCAGG GCGC CCAGA                AAACCTCTACGGGTC  62 12
     mll6512 5321916 .. 5321940 - -11.4  -4.59342   GGCAGGACAAACAAA          GAAGGGCGGC TCAAG GCCGCCCTTT          TCGTTTGAAAGTCAG  93 46
     mll6504 5313638 .. 5313664 -  -8.1  -3.14344   CACGGTTCGGAGGAA        TTCTGCCGCGTCC ACT GGACG-GGC-GAA        GCACTGTCGGACGAT  57 280
     mll6500 NONE
     mll6499 5308388 .. 5308404 - -10.1  -3.64703   TGTTCGTCATCGAAA              GCCCTCC GAA GGAAGGC              TTTGACATAGACGCT  75 64
     mll6498 5307066 .. 5307083 -  -3.3  -5.00616   CTGTTGTTGAAAAAA             GGCGTCG TCGA CTACACC              ATCGGCAAGGGTGTG  81 509
     mll6491 5300361 .. 5300379 -  -6.6  -3.36273   TTCCCTGAATATGAA             GGATACGC TCG GCGCGTCC             CAATGCTTCTGCCGC  55 136
     mll6489 5298537 .. 5298551 -  -2.7  -3.28712   TTCTTGCTTCCACAA               GGCGC CTTCC GCGTC               TACGTGCAACACCTT  44 177
     msl6482 5293032 .. 5293064 - -11.2  -3.63744   CTCCGGTTGAAAAGA      GGCAGGCCCAAGCA TTTTG CGCCAAGGCCTGCC      GAGTGTCACTAAGCG  78 455
     mll6480 NONE
     mll6479 5290222 .. 5290235 -  -4.5  -3.01924   TAGTTGTTGGCAACA               GCG-GC TGC GCGCGC               ACCATCGCCTCCTAT  47 201
     mll6478 NONE
     mll6477 NONE
     mll6476 NONE
     mll6475 NONE
     mll6473 5285624 .. 5285638 -  -4.2  -3.05463   ATCGTCGTCATTGAA               CCACCA CCT TGGTGC               CAACTGGCACGCGCT  45 3
     mll6472 5284640 .. 5284663 -    -6  -3.06696   TGTTCTGGCAACAGA          TCGACCCATA TCTC TACGGTTCGA           TGGCCCTGGATGCCG  49 409
     mll6469 NONE
     mll6467 NONE
     mll6466 5282693 .. 5282703 -  -2.4  -3.48276   CCGGTCCCCACATAA                 GTGG CCG CCCC                 AGCTGTCGTCAGCTG  47 51
     mll6465 NONE
     mll6464 5281040 .. 5281058 -  -5.2  -2.71011   ATTGCCGTCGAAGGA             GTCTGCCG TCA CAGCAGAG             ATGCTTATGCTCCTG  47 46
     mll6463 5279379 .. 5279395 - -10.9  -2.62983   CTCAGTGGTAGAGCA              CTCCCTT GGT AAGGGAG              AGGTCGAGAGTTCAA  66 149
     msl6462 NONE
     mll6459 5277290 .. 5277312 -  -4.1  -3.83026   GCCTCCCAGACGAAA           CGGTTCATG GTCAG CACGAAACG           CTTGGCCGCAGGCAG  58 305
     mll6456 NONE
     mll6455 5275170 .. 5275213 -  -2.8  -2.79321   CGCACAGGAACAGGA TCGAGCGGGGCGGGGCGCCGG GTA CCAGGGCTA-GCCCCGCCAGT GCAGCACGCAAACCA  41 12
     mll6454 5274682 .. 5274697 -  -6.8  -2.93853   ACAGACCTGAAATCA              TCCGAC TCTA GCCGGA               ATTTCGGCGGAACCT  53 70
     msl6453 NONE
         maf 5273680 .. 5273697 -  -4.8  -2.53263   TGGAGTCGGAATTCA             TGGCCG TGCGGT CAGCCA              GCTCTGATGGATCTT  43 5
     msl6451 5273454 .. 5273480 - -11.5  -3.04144   GCGTGAGCCGCAAGA         CCGAGGCCGCC TGACG GGCGATCTCGG         TCTTACTTGGGCTCG  69 28
     mll6442 5262904 .. 5262914 -  -2.4  -3.51329   CACCGGCAAGCAGAA                 GCCC GGC GCGC                 TTTCCAACAATTTCT  47 474
     mll6433 5255883 .. 5255898 - -11.8  -3.16683   ACCGGATTTCATGAA              GGCGCC TTGG GGCGCC               CCTTGAAAGCGCGTG  73 287
     mll6432 5254190 .. 5254204 -  -3.4  -3.08032   TCCTGTGGAAAACGA               TGACCC TCC GGGCCT               GCAACATTGGTCGCC  43 65
     mll6431 NONE
     mll6430 5251423 .. 5251436 -  -6.7  -4.14392   TCCGAAGCGGTAAAA               GAGGT CCGC ACCTC                CGACAGCTATTCGAT  69 371
     mll6426 5246775 .. 5246791 -  -4.4  -3.31144   CGTCGACGGTGAGAA             CG-GTCC CGAT GGACACG              GGCCCCAGCACGGAA  49 111
     mll6424 5245366 .. 5245379 -  -2.3  -2.54634   CCCGACAGGAGCAAG               GCGGT AGTC ATCGC                GGCAGTCTCCAGACA  38 19
     mll6423 5244347 .. 5244366 -  -2.1  -3.86015   CATGTCGGCCACAAA            CCG-AAGC GTGCA GCCTGCGG            CCCCCGGAAGCAGTT  53 439
     mll6421 5242196 .. 5242211 -  -4.6  -2.84325   GGCGGGGAAACAGTA              GGCGCA GTTA TGCGAC               GCTAAGTTTCCGGAA  44 27
     msl6419 5241548 .. 5241562 -  -7.2  -2.83747   GAAGCTCCACAACCA               GTTAAG TCG CTTAAC               GTAGATTTGTGAAAA  51 345
     mll6410 5232353 .. 5232405 -    -4  -3.48064   CGGATAATGAAGGAA TCACCGGGACTCGAGCATCGCCTGC TCAA GCAGACGCTGGACGAA-CTCGACGA GGCACTTGAATGGAT  51 348
     mll6408 5230067 .. 5230082 -  -3.9  -3.53012   TGGGCGGCCCGGAAA              CCGCG AACAGG CGCAG               GGCGTGCTAGCCGCA  51 405
     msl8698 5219566 .. 5219597 -  -7.8  -3.73224   TGAGCCGCCAGGAAA      CCGCCCGCCCGCTG CTGA CACCGGGCGAGGTG       ATGCAATTGCCGCCC  65 510
     msl6392 NONE
     mll6391 5215588 .. 5215598 -  -2.4  -4.52589   CGCTGGCACAGAAAA                 CCGG TCG CCTG                 CGGCGCAACTCGCTG  67 456
     mll6389 5212177 .. 5212187 -  -5.4  -3.44146   TCCCGTTAGAATGAA                 CGTT CGA AACG                 GAGGATGCCGCCGAC  53 5
     mll6384 NONE
     mll6383 5206141 .. 5206175 -   -12  -2.87564   GGACCTCGGCATAGA     GCCGCTCCCCGACCGG CGC CCAGCCGCGCAACGGC     GCCGATGAACACCAG  71 70
     msl6380 5206008 .. 5206027 -  -4.9  -3.50853   GGGTCGGAACCAGAA            CCTGCTC GACATA GAGCCGG             AACCGCTCGCCGTTG  53 77
     mll6379 5205428 .. 5205452 -  -7.1  -2.61274   TCGAGCGCAAGCAAT          CCATGACCGGC GCG ACCAGTCACGA          TCGCTTCCCTGACTG  50 162
     mll6378 5204640 .. 5204658 -  -8.8  -2.57564   TCAGCCCTTGATAAT             CTCGATCG GAT CGATCGCG             CCGGATGCCCCGGGC  57 72
     mll6377 NONE
     mll6376 5203002 .. 5203014 -  -4.8  -3.85698   GGCGTGGCCGAGAAA                GGTC GAGAG GACC                GGCAGTTCCCGCTCG  59 87
     mll6374 5201870 .. 5201913 - -16.1  -2.75349   AACTTTCAAAATCCA CGTCTGCCGGGTGGCGCGATG CAAG CATCGCACCACCCG-CTG-CG GCATCGATCTGTCGA  86 152
     mll6363 5186809 .. 5186851 -  -6.1  -2.52896   GCATTTGGCAATTCA GCGCGCAGGCCTGGCAG CGCCAGCTT CTGCCAGGCGATCGCCC TCAGGCGTGGCGGCA  48 26
     mll6362 5185582 .. 5185601 -  -5.6  -2.84687   TGAACGATGAGCAGA            CCCGGCGA CTCA TCGCCGAC             AAAGCGGTCTCGATC  47 353
     mll6359 5175183 .. 5175202 -  -4.2  -3.61398   CTCCCGGGCTAAGAA            GGGTTACG ACAA CGCAATCC             ACCGCGGCAAGCTCA  53 453
     msl6356 5171611 .. 5171626 -  -3.3  -3.90588   CAGTCGTTAACGAAA              CTTAC GACACA GTAAG               ACTAGGGGCCAGTTT  55 442
     mll6355 NONE
     mll6354 NONE
     mll6353 NONE
     mll6352 NONE
     mll6350 5168605 .. 5168621 -  -5.1  -2.71483   AGAGCCTGGGAATCA              GATGGTG CAG CACAATC              TCGACCTGTCGCTTG  44 131
     mll6338 5153875 .. 5153887 -  -3.4  -3.53444   TTAGCTTTCGGTAAA                CTGA CGAGT TCAG                AGGAATTCACAATTT  49 87
     mll6337 5151588 .. 5151609 - -11.5  -3.74693   CGCCATCCTACGAAA           GCGCCACGG GCGA CCGCGACGC            GGACTTTTTCAACAA  78 263
     msl6332 5146947 .. 5146969 -    -9  -3.75115   CGGCCACAAAATCAA           CGGCGGCCGT CAG AAGGTCGCCG           AGTGGATGTGGCACG  69 463
     mll6319 5131352 .. 5131397 -  -4.6  -3.12668   CATGGTGATATGGAA CCAGTCGAGGACATGCTCGC GCCGGT GCGATCATTTCCGCGAGCGA GCGGACTTCTTCCCC  47 213
     msl6314 5125027 .. 5125043 - -12.3  -3.36327   GGACGGTATCGAGAA              CCTGGTG TTG CACCAGG              CTTGCCGCCTTGACA  76 188
     mll6306 NONE
     mll6304 5118920 .. 5118932 -  -5.5  -3.53444   CGATCCGCTTTCAAA                GAGCA GCT TGCCC                TCGTCTCACACCCGA  55 63
     mll6303 5117960 .. 5117986 -  -7.9  -4.15565   CCGACCATTTCAAAA         CGAAGGCCCGG CTAGT CCGGGTCTTTG         TTTTTTATCCGTTCA  74 10
     msl6302 5117089 .. 5117100 -  -7.2  -3.72576   CGTTTCTTCAGGAAA                GCGC TGGA GCGC                 CATGGGCGTCCCGAT  62 390
     mll6291 5109321 .. 5109339 -  -5.2  -4.56133   TGCGAACAAGCAAAA             CGCCTGTG ATG CACAGATG             CAATCAGGCGCTTCT  72 58
     mll6285 5101436 .. 5101456 -  -6.7  -2.75992   TTCCAGCCAACAGGA            CCCGCGCGG CTT CCACAAGGG            CGACAGCGCAGAGAA  49 70
     mll6284 5099505 .. 5099529 -    -5  -2.93853   CTGGCTTAAGGAAAT         CTGCCGACGTCG TGG CGA-GCCGGC-G         CTTATAGAAAAGGCC  46 179
     mll6280 NONE
     mll6279 5093235 .. 5093245 -  -2.4  -4.18018   CCCTGTCATCGAAAA                 CCGC CAG GCTG                 ATGGTCTTCAAGCTC  59 98
     msl6271 NONE
     mll6272 5087437 .. 5087453 -  -3.7  -3.56092   CGATCATGGCGGAAA              TGTCG GGTTCGT CGACA              TGCAGCCGCGACCCG  51 84
        bioD 5086736 .. 5086757 -  -4.4  -2.52464   GCTTGCGTGAACGGA           TGCCACAG ACGAGA CTGCGACA            TCATTGGCGTCCGGC  43 26
     msl6268 5086060 .. 5086071 -  -2.2  -3.37655   TTCTGCAAAAAACGA                TGCC AGGA GACA                 AATGCGCCCTGTCCC  46 343
     mll6267 5085053 .. 5085066 -  -4.5  -3.40299   CCACCACACTGAGAA               CCACC GTCG GATGG                CGACCGATAGGCTGA  51 403
     mll6264 5082560 .. 5082583 -  -6.6  -2.62184   TTGCTGGCTACATCA          TGCCGGGG TTTTCGGG CCCCGGCG           AGATTGGTGCCGACG  47 82
     msl6262 5081809 .. 5081846 -  -3.3  -3.22298   CCGAGGCATCATGAA   GTTTGGCCGGTACTCCCG ACA CGGGAGGACCTGA-AAGC   CAAGAGGTTAAGGTG  45 317
     mll6261 NONE
     mll6260 5080590 .. 5080607 -  -9.8  -3.17723   GGATTTGCAACTGAA             GGCGGG TTGGTC CCCGCC              TTCTCATATTCTGTG  66 90
     mll6256 5076329 .. 5076353 - -15.8  -4.57569   CCAGTCTCCGAAAAA          CACCGTTGCG AATAA CGCAACGGTG          TTGCTACAATCGCAT 100 393
     mll6255 NONE
     mll6253 NONE
     mll6252 NONE
     mll8760 5071323 .. 5071335 -  -2.7  -2.97382   GCCAATAAAGACAAG                CTTCA GAA TGAAA                TGCTGCTCCGCGAAA  40 85
     mll6251 5069751 .. 5069766 -  -2.4   -3.6581   ATTAGGTTCAAAAGA              GGCCCC AACG AGGGAC               GACGTTACATCCACA  51 92
     mll8746 5068186 .. 5068198 -  -6.2  -3.75378   ATTTGCATAAGATAA                CGGC AATTG GCCG                TGAACAGGTCCTTTG  61 335
     mll6250 5065887 .. 5065911 - -17.2  -3.02144   TTATCCTCGGGAACA          CGGGGAAGCG GGTCT CGCTTCCCCG          CTGGCGCAGCCGACT  89 41
     mll6249 5064744 .. 5064757 -  -3.8  -3.54741   CATCAGCCTCGCAAA               TGGC CACCTC GCCA                AAGACATCGACGCCC  51 54
     msl6246 5063159 .. 5063174 - -10.4  -3.14931   TCGATTTGCTACGAA              GGCGCA TGTC TGCGCC               CATTGATCTCAGCCA  66 3
     mll6243 5060239 .. 5060250 -  -2.2  -4.67755   ACACGCAGTCAAAAA                GCTGC AGC GC-GC                GGGGTTCGGCCGCCG  66 445
     mll6240 NONE
     msl6239 NONE
     mll6238 NONE
     mll6237 5053975 .. 5054000 -  -2.5  -2.58544   CTTCATCTTTAGAAT         CTCAACG-CCTC TCG GAGGGCCTGGAG         CCCGTCCGACTTTGG  38 104
     mll6236 5052729 .. 5052784 -  -6.1  -3.53091   AGTGTGTCTTGCAAA GCGGGTCGGATGTACGTCA-GGCGG TCTGTTTG CCGCAATG-CGTGCTTTCGACCCGC TTCAAGCCCGAGGCT  58 136
     mll6233 NONE
     mll6232 5049958 .. 5049986 -  -5.3  -2.81642   AGATCACGCAGCATA        GTGTCCTCCTT GTTGTGG ATGGAGAACAC        GATACGGGTGGTTCA  47 38
     mll6231 NONE
     mll6230 NONE
     mll6229 NONE
     mll6228 5046738 .. 5046752 -  -9.2  -2.96183   CCACATAATATTAGA               GGCGGC GCA GCCACC               CGGTGATATCCTCCC  62 6
     mll6227 5045933 .. 5045963 -  -2.4  -3.89957   TTGAAGAATGAAGAA       TGGGAGGTTGTGCA TCA TGCTTGACGTCCCA       AATATCTGATTGTAT  53 389
     mll6225 5043442 .. 5043460 -  -5.9  -4.87626   CCCCAACAGGAAAAA             CCACCGG CATAC CCGGTCG             ACCGTGATCACCAGA  83 93
     mll6224 NONE
     mll6223 5041120 .. 5041138 -  -2.2  -4.35483   GCGGATGACAATAAA             GGCAGGTC CGC GCCCCGAC             CGAAGTGATGCCACC  62 104
     mll6222 NONE
     msl6221 NONE
     mll6220 5037154 .. 5037166 -  -2.6  -4.14243   CAGGGCATCTCAAAA                GCAG GCAAT CCGC                GGGGCGTGGTGATGG  58 395
     msl6213 5032846 .. 5032856 -  -2.4  -3.59979   TGCTTTCAGGGCAAA                 GGGC AAT GCCG                 CGCGTATCCGGTCGA  47 5
     mll6212 5032297 .. 5032319 -  -2.8  -3.01924   TATGTCGCCGCAACA           TTTATGAAAT ATC ATTTCACAGA           ACGAGTAAGCAATAA  43 188
     mll6211 5030568 .. 5030579 -  -7.2  -2.52464   TTTCTTCTGAACTCA                GCCG TCGT CGGC                 CGACCTGCGAAATTG  50 347
     mll6207 NONE
     mll6206 NONE
     msl6205 5023416 .. 5023438 -  -5.5  -3.28001   CACTGTTAAAGCGAA           GAGACGACA GAGCT TGCCGCCCC           TATTCCGCCGCCTCG  51 25
     msl6202 5019725 .. 5019739 -  -2.1  -4.36914   CCCGGCGTTACAAAA              CGA-GC GTGA GCATCG               ATGGCGACCCTGTCA  62 83
     mll6195 NONE
     mll8758 NONE
     mll6193 NONE
     mll6192 5013087 .. 5013099 -  -6.9  -3.78235   GGAGAACGAATAGAA                GGCAC GCT GCGCC                GATCGGTCGAGCTTG  62 254
     mll6183 5003853 .. 5003884 - -12.4  -2.70932   TTTCGGGCCGAATCA      GAAGCTGCGGGGC ATGTTCG GCCCCG-AGCTTC      ATGTAAGAGATCAGG  70 316
     mll6179 4999145 .. 4999164 -  -4.9  -3.54902   CGATCGAAGAACGAA            GCGGCTA AGGCCA TTGCCGC             CATTGATGGCCAATC  53 365
     msl6173 4993147 .. 4993157 -  -4.6  -3.37796   TGCGAGCATGCATAA                 CGCC TAT GGCA                 GTCGAGGATCAGTAA  51 378
     mll6153 NONE
     msl6152 NONE
     msl8688 NONE
     mll6151 4976493 .. 4976504 -  -4.4  -4.31085   GAGATGAAGCTAAAA                CGAT CGGA ATCG                 ATGGCTAAACGGTAC  67 260
     msl6147 NONE
     mll8754 NONE
     mll6146 4972933 .. 4972977 - -11.3  -2.54098   TTCGCCAAGGAACAT GCCGGCGACGAACTCGTGGAC GAG GTCCTCAATTCCGTTCCCGGC CTTCCCCAGTTCGCC  65 9
     mll6142 4970077 .. 4970098 -  -5.7  -3.14468   CGCGAGCAGATCGAA           GCCGGCCGC GCCT ACGACCGCC            TTCTCAAACGCGGCG  49 109
     msl6138 NONE
     mll6137 4966923 .. 4966951 -  -3.1  -3.05384   TGGCTGCGTAGCCAA        TCGGCAGTGAAAT GTA ATTTCATGGTCGA        CTCCTCTTGCTAGTG  43 35
     mll6136 NONE
[truncated: 291,380 more chars]
