# Supplementary material for: Rapid, accurate, computational discovery of Rho-independent transcription terminators illuminates their relationship to DNA uptake
Source: Genome Biol. 2007 Feb 21;8(2):R22. doi: 10.1186/gb-2007-8-2-r22 (PMC1852404; doi:10.1186/gb-2007-8-2-r22)
Supplement: Additional data file 4 — Best terminators found downstream of each of the genes of the 343 organisms studied. [file gb-2007-8-2-r22-S4.zip › Methanobacterium_thermoautotrophicum.bag]

        MTH1 NONE
        MTH2 NONE
        MTH3 NONE
        MTH4 NONE
        MTH5 NONE
      rps19p NONE
      rpl22p NONE
       rps3p NONE
        MTH9 NONE
       MTH10    6054 ..    6066 +  -4.1  -3.14132   ATACGATTGAGATAA                GGTAG GGG TTACC                TTGATAACCCCCAGG  48 21
       MTH11 NONE
       MTH12 NONE
       MTH13 NONE
       MTH14 NONE
       MTH15 NONE
       MTH16 NONE
       MTH17 NONE
       MTH18 NONE
       MTH19 NONE
       MTH20   10182 ..   10197 +  -5.4  -3.86346   CTTTTTAAGGGGATA              CCTGAA ATTT TTCGGG               TTTATCAGCAAATGC  63 82
       MTH21 NONE
       MTH22 NONE
       rps5p   11912 ..   11923 +  -2.2   -2.6518   CCTCGGTGTTTGCAG                TACC TGAA GGTG                 ATTCTAGATGTTCGC  40 19
       MTH24   12367 ..   12381 +  -2.8  -2.62263   GCGAAAAGATAAATG               ACCTTT TGA AAAGGA               TGATCTAGGAGGAAT  41 3
       MTH25 NONE
       MTH26 NONE
       MTH27 NONE
       MTH28 NONE
       MTH29 NONE
       MTH30 NONE
       MTH31 NONE
       MTH32   17515 ..   17533 +  -4.4  -2.53876   CAAGACTGGAAATCT             TGTGGAGC TTT GCTCCTCC             TGGGTTCAAATCCCA  47 129
       MTH34 NONE
       MTH35 NONE
       MTH36 NONE
       MTH37 NONE
       MTH38 NONE
       MTH39 NONE
       MTH40 NONE
       MTH42 NONE
         eno   22920 ..   22933 +  -3.8  -4.28254   TTCCATATTCAAGGA               TGGC TGATCT GCCA                TTTTAAATATTGAAA  61 6
       MTH44 NONE
       MTH45   24384 ..   24398 +  -7.8  -3.41602   GACCGCAGCTCGGTG               GTGGGC TAC GCTCAC               TTGTCCTGAGATAAG  66 2
       MTH46   25335 ..   25351 +  -3.7  -2.84955   AAGGGACTCATCTAA              TATTCAC AGG GTGCATA              TGTAATGATCATTCT  46 26
       MTH47   26212 ..   26228 +  -2.4  -3.01497   AGGGTGATGGAAAAT              TTTTAA GGGCG TTAAAA              TATGATTTCGGATAG  42 81
       MTH48 NONE
       MTH49 NONE
       MTH50 NONE
        gltX   31299 ..   31327 +  -5.3  -5.79595   GGGGTTTATAATTCC        TTTTTTAACAGGG TAT CCCTGAGAAAGAA        TTTTTTGTTTTCCAG 100 55
       MTH52   32806 ..   32817 +  -5.8  -3.15346   GGTACCCATGTCGAG                GTCC CTCT GGAC                 TGTTGATGGGCTCTT  53 140
       MTH85   53627 ..   53639 +  -6.3  -3.22938   GTATGCAATGGGATC                CTTCA TAC TGAAG                TATTGGATTCTTTGA  58 243
      MTH101   63464 ..   63498 +  -2.1  -2.94298   CAGGCACAACCACTG    TCAGTGGAGAGAAGCT GTAT AGCTTCAC-CCACCCA     TCCATTTTTTGGTGA  42 4
      MTH102 NONE
      MTH103   64719 ..   64740 +  -5.8  -3.02043   TGATAATATGTTTAT           CAGGGCCT GTCCAG ATGCCCTG            TGTTCGGGGGGAGTT  52 275
      MTH107   69642 ..   69657 +  -4.8  -2.93585   CAATACCTGATTGAG              GTATAA GTAT TTATAC               TACTTTCAACTATAC  51 356
      MTH109 NONE
      MTH110   70371 ..   70383 +  -3.3  -3.55444   TCTTTATTTGATGTC                GGTTG ATG CATCC                TTTGCAGAATAAAGG  50 20
      MTH111   71501 ..   71518 +  -5.6  -2.99947   CCTCTGTGTGAACAT             TCTCTG CCTCCT CAGAGA              TGTGTATACCCATTG  49 361
      MTH115   73753 ..   73763 +    -4  -2.59526   GAGGAAAAATGAGGT                 TCTT GTG AAGA                 TAGATTGAATTTCTA  45 7
      MTH116   75049 ..   75068 +    -5  -3.91798   ATAGAATCTACCCTT            CCTCTGGAG CAT CTC-AGGGG            TTTCATTGAGCATTC  61 492
      MTH118   76410 ..   76428 +  -3.9  -4.38927   CTTGGCGATGTACAC            CTCTG-TG GCCC CATCAGAG             TTTATTATCTGGACC  64 510
      MTH121   77872 ..   77898 +  -9.4  -2.67456   TCCCCTCATGAATCT         GAGTATTCCCCC TAA GGGAGAATCCTC         CTTATCCTCCTCTAT  61 56
      MTH125   80913 ..   80928 +  -3.4   -3.0438   AATAAAAAGACATAT              TAATTA AAAA TAATTA               TAATTATTATTCATA  45 77
      MTH126   81943 ..   81955 +  -3.4  -3.00298   AAAAGATTTTAGGAG                TCCT GGACA AGGA                TATATAATTGCACCA  45 110
      MTH127   83013 ..   83027 +  -2.8  -2.83748   AGACGGGATTATCAT               TACTGA GGG TCTGTA               TGATTGAGTTTCTAT  42 57
      MTH128   83625 ..   83646 + -11.5  -3.48924   AATGGATTCTATTAT           CCCTGCTGC TGCA GCTGCAGGG            TTATCTGCAAGGTAG  77 99
      MTH130 NONE
      MTH131 NONE
      MTH132   86183 ..   86194 +  -2.2  -3.45849   GGTCTTCTTTTCACG                TCAG GGGT CTGG                 TTATGATCCTCTGAG  47 8
      MTH133 NONE
      MTH134 NONE
      MTH135 NONE
      MTH136   88962 ..   88973 +    -3  -3.31792   CCAGCACCTCAGTGG                GTAT AAGG ATAC                 TTCTGAGGCTGATCC  46 20
      MTH137 NONE
      MTH138   90529 ..   90541 +  -4.7  -3.23358   CAGGGATGAATGATT                CCCCC CAT GGGTG                TATTCGTGGTTCTTT  51 28
      MTH139   91254 ..   91267 +  -2.3  -3.28712   ATGGACATTACAGAT               GCTCC TATC GGAAC                TTATCAGGAGGAGAA  45 46
      MTH140   92547 ..   92557 +    -4  -4.56775   TGTTTCTTGGGATAT                 TCAT TCC ATGA                 TTTTTACCAGGAGGT  66 96
      MTH141 NONE
      MTH142 NONE
      MTH143   95883 ..   95895 +  -7.7  -3.24747   AGGCCCTCGTAAGGT                CACCT GCA AGGTG                TTCATAGTCTGAAGG  61 508
      MTH151 NONE
      MTH152  102413 ..  102425 +  -4.1  -3.09208   TTTGTCGTAGGTGAT                CATGT GAG GCATG                TTGAGTAGGTGGTTT  47 5
      MTH153 NONE
      MTH154  103212 ..  103224 +  -9.1  -2.62184   ATCTTCTTTTTATCA                GCAGG TAC CCTGC                TCCTATGGCAGCCCA  67 122
      MTH155 NONE
      MTH156 NONE
      MTH157 NONE
      MTH158 NONE
      MTH159 NONE
      MTH160  106687 ..  106700 +  -2.4   -4.2757   AACCAGTAATCACAG               GAGA TCATCC TCTC                TTATCTTTTTTTCAA  56 39
      MTH161 NONE
      MTH162  108992 ..  109003 +  -3.6  -2.78384   TATGGTCACCTTACC                CCGC TGGA GTGG                 TATGGTCCCCCCGAG  44 354
      MTH171  116734 ..  116747 +  -8.1  -3.03338   CATCAAAGTATTCAG               CGTCG ACCT CGACG                TCTTCAAGGGCTTCT  62 516
      MTH174  120978 ..  120990 +  -4.1  -2.74525   AGTTGTTCCTTACCG                TCGGA GGG TCTGA                TGATCTGTGATTTGA  45 13
      MTH175  122381 ..  122399 +  -6.1  -2.83343   AGGATTTTTAGGGTG             CTGATTA CATAT TAATCAG             TATCATCGTGGATAT  55 91
      MTH176 NONE
      MTH177 NONE
      MTH178  125438 ..  125465 +  -4.2  -3.11768   TAACTGCCGGGACGG        TC-TCATCCCTCA AAC TGAGGGGTAAAGA        TATTAACTCATATAA  48 38
      MTH179 NONE
      MTH180 NONE
      MTH181 NONE
        argJ NONE
      MTH183  130482 ..  130493 +  -5.8  -5.07053   CCGGTGTCATGATAC                CCCT CATG AGGG                 TTTTTTGGAGTGCTT  86 204
      MTH185 NONE
      MTH186  132663 ..  132675 +  -7.7  -2.71681   GAAATAGGGGAACCC                GCTGT TGA ACAGC                TCATTGAGGCCCTTG  61 51
      MTH187 NONE
      MTH188  134165 ..  134175 +  -6.8  -3.02881   TCAGTGTGCATTCAA                 CCTC CCT GAGG                 TCATTTCCTTCCATC  59 86
      MTH189 NONE
      MTH190 NONE
      MTH191 NONE
      MTH192 NONE
      MTH193 NONE
      MTH194  139275 ..  139292 +  -3.5   -3.6682   ATAGTAATAACCAGT             TTTTTCT GGAG GGAAAAA              TTTGAATGAGTACAA  52 164
      MTH195  140961 ..  140975 +  -4.3  -3.75718   CCATTTAACCTCGAT               GAGAA TTGCT TTCTC               TTCCTTTTCATTGAA  56 316
      MTH198  143296 ..  143306 +  -6.8  -3.43944   GGTTAACAGAGTTCA                 GCTC AAG GAGC                 TTATCCCTTACTGAT  60 154
      MTH207 NONE
      MTH208 NONE
      MTH209  151008 ..  151025 +  -4.1  -4.34402   GATGATATCAGTCAG             CTTAAGG AGAT CCTTTAG              TTTTCATGTAAGGAG  64 8
      MTH210 NONE
      MTH211  153608 ..  153623 +  -4.6  -2.62396   TTATAGTTCTATTTC              CAGTCC TATG GGACAG               TGGTCTGAGCCCATG  47 90
      MTH225  168620 ..  168635 +  -5.4  -3.20637   ACTCTGATAATGCAT              GGTTTC ATCA GAGACC               TTAAATATTCACTTT  54 67
      MTH226 NONE
      MTH227 NONE
      MTH228  172228 ..  172244 +  -2.2  -4.59027   CGGTTTTTATCTCTT              TGGGGG TTCTC TCCTCA              TTTTCTATGCTCCTT  62 365
      MTH231  174308 ..  174324 +  -5.3  -3.05596   TAGGACCGTTAATCG              TATTAAT TAA ATTAATA              TTAACTGACCGGATG  51 41
      MTH232  175130 ..  175170 +  -2.6  -3.39803   TGAGAGAAGGTTCGG CGTCTAGCACAGC-CCCTTG ATT CATGGGAGGTATG-TAGACG TTATCCATATCAATC  46 19
      MTH233  175958 ..  175989 +  -2.2  -5.63645   GAAAGAGTGTTTGGT      TTATAGGACTCCCG GGGC TGAGAGTCCCATTA       TTTTTTCTCTTTTAG  80 20
      MTH235 NONE
      MTH236 NONE
      MTH237  181934 ..  181966 +  -4.9  -3.29511   GTAAAGACTTTTGGT      GGTTTACCTAAATTA CAC TGAATTAGGAGAACC      TTCTGAAAAGATGCG  54 137
      MTH239  183701 ..  183715 + -11.4  -2.83164   TGGAGCTCACTGACT               GCTGGC AGT GCCAGC               TATCCTGATGGCTGA  80 63
      MTH243 NONE
      MTH244 NONE
      MTH245 NONE
      MTH246 NONE
      MTH247  192427 ..  192442 +  -6.8  -3.66424   GCCCTGAAGGATTTC              CCCTGG AGGG TCAGGG               TTTGAGATAATTTTA  66 190
      MTH248 NONE
      MTH249 NONE
      MTH250  194344 ..  194356 +  -4.8  -2.62933   TGTCGACTGGATAAG                GCCA TGATT TGGC                TACTATGACGGCTTA  49 19
      MTH251 NONE
      MTH252  196169 ..  196186 +  -8.4  -3.04609   TTACAGCTACATAAA             GGGGTC CATCTA GACCCC              GTTTAATTTCCCTGG  67 13
      MTH253  197465 ..  197482 +    -4  -2.65808   CATTATAAGGGGTAC             GGGGTC CTCCTA GCCCCC              TGAATTCTTGAAGAT  45 13
      MTH254  198108 ..  198126 +  -6.1  -3.16921   TCACCCACTTCATGT             TAATCCA TAACT TGGATTA             TTGATCCAGATTGGT  58 231
      MTH255  198566 ..  198588 +  -7.8  -2.91807   AACTTAAGAAATAGA           TGAAAGGC ACTAAAA GCCTTTCA           ATTTCAATTTAATAA  62 27
      MTH256 NONE
      MTH257 NONE
      MTH258 NONE
      MTH259 NONE
      MTH260 NONE
      MTH261  202903 ..  202918 +    -4  -2.86102   GGTATCATCAAATAG              GGTGGTC ATA GAC-ACC              AATTTTTTATGATAC  46 26
      MTH262 NONE
      MTH263  203837 ..  203848 +  -5.8  -3.79874   GGAGTAATTCTTTAA                TGGG GGAT CCCA                 TTGTATTATGTAACA  63 34
      MTH264 NONE
      MTH265 NONE
      MTH266 NONE
      MTH267 NONE
      MTH268 NONE
      MTH269  207066 ..  207076 +    -4  -5.06505   GAAATTTCCTGACAG                 TTTC CCA GAAA                 TTTTTATATATCCTT  74 143
      MTH270  207548 ..  207564 +  -6.5   -2.6836   CAGTGGAGAGAAGGT              CACCGAA TAT TACGGTG              TCAATTTCCATATTT  52 322
      MTH272  209398 ..  209412 +    -7  -2.87564   TGTGAACACCTGAAG               GCGGGC ACG GCCCCC               TGTATCCGAGGGTCC  54 358
      MTH274 NONE
      MTH275  211332 ..  211346 +  -8.6  -4.83169   CTCCTGCCCTCTATT               TCAGGA GAG TCCTGA               TTTTTCTGGAGAGGT  88 92
      MTH279  214393 ..  214409 +  -3.7    -3.679   TCATCAATGCGCATG              CTCAG ACCCTCC CTGAG              TTCTCTTCCAGCTTT  54 208
      MTH283 NONE
      MTH284 NONE
      MTH285  221844 ..  221868 +    -8  -3.06679   GAACAGGATTTCCAT         TGATC-CAGCT GGAC AGCTGGGATCA          TTCCATCGGCCTGTT  63 43
      MTH286 NONE
      MTH287 NONE
      MTH288 NONE
      MTH289  225814 ..  225830 +  -4.3  -3.86897   CAAAATAGGCCCTTT              CACCTGG TCC CAGGGTG              TTTATGAGGGATGAC  59 217
      MTH292 NONE
      MTH293  229862 ..  229883 +  -8.6  -3.39895   TAACTGTACGAGAAG           GGAGCCCC ACAGTA GGGGCACC            TTGATTGGTCCACCC  65 368
      MTH295  230766 ..  230779 +  -3.1  -3.89368   TTACAGGGATAATCC               TGGAG AAAG CTTCA                TTTCAATATTTTTAT  54 72
      MTH296 NONE
      MTH297 NONE
      MTH298 NONE
      MTH299  235082 ..  235092 +  -2.6  -5.87688   ATACATACCAGCATC                 TAAA GAC TTTA                 TTTTTTTTGAATTGT  85 100
      MTH300 NONE
      MTH301  235777 ..  235787 +  -6.8    -3.272   GTCCACGGGTAAACT                 CCCT GAC AGGG                 TTACTGTACCATGAT  62 1
      MTH306  239702 ..  239715 +  -5.9  -2.63102   TATCATCGCCGGGAT               GGTCC TTGA GGGCC                TCATCTAAAGATACT  51 4
      MTH307  241171 ..  241199 +  -2.4  -2.54801   AGTGGTATGCGGGTA       GGGGATG-AGTAG TTTG CTGCCGCATCTCC        ATGTCTTTGGGGGTA  39 14
      MTH308  241696 ..  241706 +  -6.8  -3.40382   CTGATCAGCTATTCT                 CAGG AAC CCTG                 TTCTCCCATTTCATA  62 37
      MTH310 NONE
      MTH311  246064 ..  246074 +  -2.4  -2.69545   GGCCGTGCCAGGCAC                 GCAC CGG GAGC                 ATTCTCATGTCTGCA  40 59
      MTH312  248222 ..  248235 +  -2.4  -3.14593   GTTGCAGATGCAACA               GTTG CAATGA CAAC                ATTTATATATGTTTT  43 58
      MTH313 NONE
      MTH314  250133 ..  250153 +  -2.6  -4.88388   TCAGAAGCCTTTTTT           CTTCA-ACG GCAG CGTGTGAGG            TTTTTATCAGCTTAT  68 100
      MTH315 NONE
      MTH316  251907 ..  251920 +  -8.1  -4.17698   GAATGTTCTCCATTG               CCCTC GTTT GAGGG                TTTATCTGTATCAGT  76 523
      MTH321  257679 ..  257692 +  -3.1  -2.75081   TATTATCCAGGTGTC               CACGA GCAG TTGTG                TAACTTTTCCCACTA  44 394
      MTH329  265309 ..  265319 +  -5.4  -3.72363   AAAGGTAAAATTTTG                 GGAT TAT ATCC                 TTTCGGGTTTGAGTC  60 33
      MTH331 NONE
      MTH332 NONE
      MTH333 NONE
      MTH334 NONE
      MTH335 NONE
      MTH336 NONE
      MTH337  273408 ..  273418 +    -4  -3.92869   ATAACTCTTGATCAA                 TCAA AAC TTGA                 TTTCTGGGTGAATCC  57 37
      MTH338 NONE
      MTH339  276953 ..  276968 +  -4.8  -3.70676   TCTTAAGGAGGAGGC              GAATTT GGTG AAATTC               TTGGTTTTGGGTGTC  58 258
      MTH340  278470 ..  278509 +  -5.8  -2.90219   GTCCTCCCTTTCTTT  TCGTCTTTG-AGTTCCTTG AGC CAGGGATCTGCAAAGGAGA  TGTCTGAGAGTTCTG  52 336
      MTH349 NONE
      MTH350 NONE
      MTH351  294826 ..  294847 + -10.1  -2.79183   CTGATTCCCTCAGAC           GGTGGGGCT TCGA GGCCTCACC            TCTCCTGAGGATGGC  65 424
      MTH355  297109 ..  297119 +  -2.6  -3.34109   ATATTATAAATTAAT                 TAAA ATT TTTA                 TTAATATATACCTTT  46 32
      MTH356  299235 ..  299245 +  -6.8  -3.42548   TCCAGTTCTTTATGA                 CTCC AAG GGAG                 TTCATGTTGCTTGAT  60 266
      MTH361 NONE
      MTH362  309914 ..  309945 +  -4.3  -4.19817   CAGGATCAGACGCCT      CCACTTCTCCCCG ATAACC TGGGGGGACCTGG       TTTTCAGTACATGGG  63 114
      MTH365  312707 ..  312731 +  -4.9  -3.37895   GATGAGGGACTAGCG          CAGGACCTTCT TGT GGAATGCCCTG          TTAATGTGTCTTGGC  54 474
      MTH370 NONE
      MTH371 NONE
      MTH372  318276 ..  318291 +  -5.4  -2.57013   GGATGTTGAGGTGAT              TCTCTC TGGC GAGGGA               TGGATTCGCTTAACA  50 27
      MTH373 NONE
      MTH374 NONE
      MTH375 NONE
      MTH376 NONE
      MTH377 NONE
      MTH378  324786 ..  324799 +  -2.3  -3.87815   CTGACCCCAGGAGGC               TGGAG CTCA CACCA                TTTATGAACATGAAG  53 488
      MTH384 NONE
      MTH385 NONE
      MTH386 NONE
      MTH387 NONE
      MTH388 NONE
      MTH389 NONE
      MTH390 NONE
      MTH391 NONE
      MTH392 NONE
      MTH393 NONE
      MTH394 NONE
      MTH395 NONE
      MTH396 NONE
      MTH397 NONE
      MTH398  337589 ..  337599 +  -6.8  -2.81133   AGAGAGTGGGGAGAG                 GGAG ATA CTCC                 TCTAATAAATGCGTG  57 10
      MTH399 NONE
      MTH400 NONE
      MTH401 NONE
      MTH402  340923 ..  340935 +  -3.3  -3.61398   TTCAGAGGTGACTAC                CCGAT CAT AACGG                TTATTGAGGAGGCAG  50 73
      MTH403 NONE
      MTH404  342831 ..  342852 +  -3.7   -3.4934   GACCGGCCCTGGATG           TCCTCAG GAGGTACG CTGAGGG            TTGATCTTTAATGTG  52 7
      MTH405 NONE
      MTH406  344500 ..  344510 +  -5.4  -3.29892   TTAGCCTGCCCTTGC                 GGAA TAG TTCC                 TCTCTCTTTATTCTT  56 135
      MTH408  345302 ..  345324 +  -2.7  -3.36273   TGTTGAAAGATACCT          GG-AGGTTTC CATA GAATCCTGCC           TTGATATTGGAGAAA  46 153
      MTH409 NONE
      MTH410 NONE
      MTH411  347946 ..  347973 +  -8.4  -3.11634   TGTGTCACCCACAAG        CACCTGTGCCCA CACA TGGCCGTAGGTG         TTACCTGATGTGAAG  62 262
      MTH413 NONE
      MTH414  352194 ..  352204 +  -5.4   -2.9176   GCACCATAGACTTTA                 TGTG TTT CACA                 TGTATCCATCAAGTT  52 185
      MTH415 NONE
      MTH416 NONE
      MTH417  353954 ..  353966 +  -3.3  -3.75845   GGAGGAAGTCTGGAG                GGCGT TAA ACCCC                TTTACGGTTCTTTTC  52 18
      MTH418 NONE
      MTH419  357247 ..  357258 +  -3.6  -4.80882   TCCCTGTGGAGTACA                CCGG CTTC CTGG                 TTTTTCCTGTGAAGT  72 428
      MTH421 NONE
      MTH422 NONE
      MTH423  362124 ..  362149 +  -7.5  -3.53444   CCTGTTGATGACCAG         GGCACGGTACTC AGG GGGAACCG-GCC         TTTCAAAGGAGATGC  64 210
      MTH425 NONE
      MTH426 NONE
      MTH427 NONE
      MTH428 NONE
      MTH429 NONE
      MTH430 NONE
      MTH431 NONE
      MTH432  369263 ..  369273 +  -6.8  -3.15544   TCCTTTTCTCAAGGA                 CCTC CTG GAGG                 TTCCTGAGGCTCCCG  56 285
      MTH436 NONE
      MTH437  372274 ..  372286 +  -5.5  -3.83042   TCAATAATTTTTTTA                GCTGG ACA TCAGC                TTCGTTTTTCCGTCG  63 47
      MTH442 NONE
      MTH443  381848 ..  381884 +  -3.7  -4.89852   CATGAAACGCATGGC   TCTTCACGGATCTCTG CTCTTC CAGAGGTCCG-GCTGA    TTTTTCTGACTCTCC  71 97
      MTH444 NONE
      MTH445  383517 ..  383534 +  -6.3  -2.72661   CAATAAAATTTCCAG             GCTTAAG GTGT CTTGAGC              TCATTAACCGTAATG  54 77
      MTH446 NONE
      MTH447 NONE
      MTH448 NONE
      MTH449  387420 ..  387439 +  -2.9  -2.83249   TCTCTTAATAGTTTT            TTGAGGT AGATTG ACCTTAA             TCATGTTCTGTCCAC  42 17
      MTH450  388657 ..  388671 +  -2.9  -2.88822   AGGTCTACCGTCAGG               TTTCA TGAAC TGAAA               TGGTTATATACAGGA  42 18
      MTH451  390601 ..  390616 +  -2.5  -3.06326   TATGAAAAAACATGA              CACGC ATGGAG GTGTG               ATTGTTGTTTAGATT  43 54
      MTH452  391153 ..  391164 +  -7.2  -2.59686   TAAATGAGCTCAGAA                GGGC CGGC GCCC                 TGGATTAATGTCTCA  59 6
      MTH453 NONE
      MTH454 NONE
      MTH455  394215 ..  394229 +  -3.4  -3.87815   ATCGAGGAGTACATG               GGGGAC GTG GACCTC               TTTGTCAACATGCAG  54 85
      MTH456 NONE
      MTH457 NONE
      MTH458 NONE
      MTH459  400784 ..  400802 +  -8.8   -3.0517   TTCCACCCTTCCAGC             GCCCCTGA GCA TCAGGGAC             CTTTCTATCCTGGCT  67 45
      MTH461 NONE
      MTH462  403957 ..  403974 +  -3.5  -3.29511   AGTCTTCAAGGCGGT             TTGCA-AG GAC CTCTGCAA             TTATGGCAGGGTCAA  48 218
      MTH467  407733 ..  407743 +  -5.4  -2.62515   AACTCAGAATAACCT                 TCGT TAA ACGA                 TAATATAGCGAAGTT  51 353
      MTH470  411035 ..  411083 +    -7  -3.15708   AAAACTAACAGCAGT CTTCTGGCAGC-GTTCCAGTCAG TGCCGC CTGA-TGGAACAGCT-CCAGCAG TTAAGTGTGATCTGT  60 87
      MTH473  415388 ..  415409 +  -2.1  -2.80873   ACACATCATAGTTCA           ACCGGTGGC CCCT GCCACTGAA            AATTTTTTCATGAAT  41 49
      MTH474  416034 ..  416053 +    -5   -3.1364   TCCTTCGTGAGGAAG            TTCCTGGA ATAA TCCATGAA             TTCAGTGGTTCCATG  53 81
      MTH475 NONE
      MTH476  417967 ..  417990 +    -6   -2.7044   CACGGCGCTTCATCT          GACCTTCACAG GAG CAG-GAAGGTC          TCATCTGATTACATG  54 24
      MTH481 NONE
      MTH482 NONE
      MTH483  423502 ..  423519 +  -3.3  -4.27316   AGAAGAAGAATTAGA             GGGGCTT TAGA ATGTCCC              TTTTAAGTTCAAAGG  59 251
      MTH493 NONE
      MTH494 NONE
      MTH495  436000 ..  436014 +  -7.8  -2.91395   ACTTTATGAAATCTA               CAGGGG GGA CCTCTG               ATTTCTGAAAAGGAT  62 10
      MTH496 NONE
      MTH497 NONE
      MTH498 NONE
      MTH499  445485 ..  445496 +  -4.4  -3.59262   TAATTTCCAGTCTTC                CAGA GGTT TCTG                 TTTCCACGTATCACA  54 448
      MTH501  448480 ..  448490 +  -2.4  -2.78547   ACACCCTGAAAACCC                 AGCG CTA CGCC                 TCCTTCATCAGGTAG  41 0
      MTH502  450320 ..  450349 +  -7.1  -2.80035   TCAAAAAAAGAATTT       AC-CCGAGAAGGTC ACT GACCCTCTCGGAGC       TCCTCTTCATCTCTA  60 127
      MTH505  453141 ..  453173 +  -3.4  -4.36914   GGCGAAGAATACCAG     TATGGCGCTCAGGGC ACCT GTGCTG-GCCCCATA      TTTTCTCCCGGCGAC  61 460
      MTH508 NONE
      MTH509  455228 ..  455238 +  -8.2  -3.36131   GGGTATCTCGCTGAG                 GGGC TTT GCCC                 TTGTAACATCGTTTT  65 149
      MTH512  460003 ..  460017 +  -4.2  -3.64703   TAATAGCACTGCTTG               CAGTGA TAC TCACAG               TTTCACTCACAGGAG  54 162
      MTH513 NONE
      MTH514 NONE
      MTH515  464846 ..  464856 +  -8.2  -2.94354   AGCTGTCAATGAAGA                 GGGG AAG CCCC                 TCTGTGAGTCTGTAG  60 423
      MTH518  466818 ..  466855 + -11.3  -2.83894   AACAGAGTTCAGCCA   CCAAGGC-CGGCGTTCCT CAT AGGGGCACTGTGCCTTGG   TATGATACTGGTAGT  80 90
      MTH519 NONE
      MTH520  467596 ..  467609 +  -3.1  -3.00081   TCCTTGCCCTCATAA               GGTAGG GCT CC-ACC               AATTTTTTTATATGG  45 21
      MTH521 NONE
      MTH522 NONE
      MTH523 NONE
      MTH524 NONE
      MTH525 NONE
      MTH526 NONE
      MTH527  471344 ..  471362 +  -4.5  -3.48593   GATACCGCAGGCTGG             TCCCCTG CGGCA CAGAGGA             TTATGTCCCCCCCTG  52 439
      MTH534 NONE
      MTH535 NONE
      MTH536  480476 ..  480493 +  -4.1  -3.33671   TCATCGAGGAGGTTC             TCCTATG AGGC CAGAGGA              TTATGACATGAATGT  50 18
      MTH537  481349 ..  481361 +  -6.3  -3.62235   GAGGATGGTGTAGCT                TCAGT CAA ACTGA                TGTATTTTATTTAAT  64 28
      MTH538  482210 ..  482224 +  -4.2  -4.05004   GTGCTGGTTCTGTAG               GCGG CCCGCAC CCGC               TTCTTCTTGTAGTAC  61 512
      MTH545  491316 ..  491330 +    -5  -2.91239   AAAAAACAGGACGGT               GGATGT TAT ATATCC               TCTATAGACTATCTC  50 4
      MTH546  492702 ..  492715 +  -2.4  -3.62577   TAAAAGGCTGCGCCG               CTGA AGGGCC TCAG                ATTTTTTGGAACTTA  49 22
      MTH551  499276 ..  499287 +  -4.4  -4.16016   CTCCAGGCTTCATAT                GAGA TAAC TCTC                 TTTATTCCCAGATAC  63 42
      MTH557 NONE
      MTH558 NONE
      MTH559 NONE
      MTH560  505870 ..  505882 +  -5.5  -3.41878   CACAACCTCAAGGCT                CGTCC TCA GGATG                TTCTCCCTTGAAACC  54 355
      MTH565 NONE
      MTH566 NONE
      MTH567  510938 ..  510949 +  -4.4  -3.80855   GCAACATTATTTTTT                GATG ACAC CATC                 TTCCTTTTTGAGGAC  59 76
      MTH570  513569 ..  513590 +  -7.3  -3.14463   AAAATTGGCTCCGTT           TCCTCATCA ATTT TGTTGAGGA            TTACTCCAAAACGTT  59 336
      MTH575  516087 ..  516103 +  -5.1  -3.48924   ACCATTACCAAGGCA              GTGCC CCTTCCT GGCAC              TTATCTCAAGGGTCA  54 478
      MTH577  517714 ..  517728 +   -10  -3.46511   GTAGACTCTGAAAAC               TCCAGC ACC GCTGGA               TTATGCCTTATATGA  79 208
      MTH578 NONE
      MTH579 NONE
      MTH580 NONE
      MTH581  520845 ..  520856 +  -2.2  -3.61715   GACTACAGCTACATA                TCAG ATGA CTGG                 TTCTTCACCCGCCTC  49 122
      MTH582 NONE
      MTH583  521995 ..  522006 +    -3  -3.85698   GTTTACTTCAATTCT                TCAT GGTG ATGA                 TTTATGACCACAGAC  53 151
      MTH584  523857 ..  523872 + -10.4  -2.87931   GCGGCTCCCTTGCAC              CTGCGG TGTA CCGCAG               TATCTCAGCCCTCAC  70 508
      MTH587 NONE
      MTH588 NONE
      MTH589  530105 ..  530115 +  -5.4  -3.91882   GTATAACCTTTAAAT                 TCTG TGC CAGA                 TTATGTTTATGGTGA  63 144
      MTH590  531152 ..  531169 +  -4.1  -4.29432   TTCAGAAGTTCAAGG             GTAACTG ACTC CAGTTCC              TTTTCATCGAGTTTC  64 71
      MTH598 NONE
      MTH599  537546 ..  537561 +  -7.6  -2.72344   TGCGGCGGATGCAGA              GGATAG AATA CTATCC               TGCTTCGGGATACAC  59 474
      MTH600  538041 ..  538059 +  -5.2  -2.82635   GGTCGTGGCCTATCT             CCTCTTCT ACA GGTAGAGG             TATCATGATGAGGAT  50 10
      MTH601 NONE
      MTH602  540228 ..  540240 +  -3.5   -4.3351   ATAAATGTTTATATA                TTTTA TGT TAAAA                TTTATTAAATTTTAT  62 513
      MTH604 NONE
      MTH605 NONE
      MTH606  542845 ..  542861 +  -3.8  -3.28497   GTGCTGTTCAGTTCA              TCAAAA GACGG TTTTGA              TTACATTTGAACTGA  50 9
      MTH607  543583 ..  543605 +  -9.9  -3.92522   CAACTATCTTCTCAA          GGGT-GTGGG CGGC CCCACCACCC           TTTATAAGGTTGAGG  78 465
      MTH611 NONE
      MTH612 NONE
      MTH613 NONE
      MTH614  549399 ..  549416 +  -6.9   -2.7682   TGGATATTATGGTAA             CCGGGAC CCCC GTCGCGG              ATTCTATATCCTCAA  53 312
      MTH617  552467 ..  552487 +  -9.1  -3.55761   AGAAACTCCTTCCAT            CTCAAGAAG CCT CTTTTTGAG            TTTAACACCTCCCTG  70 105
      MTH619 NONE
      MTH620 NONE
      MTH621  556701 ..  556711 +  -2.6  -3.08073   CTATCGATGACATAC                 TTAT TAC ATAA                 TATGTTAGGAGTGAT  43 102
      MTH622  557898 ..  557916 +  -4.5  -2.87132   GGGACTGTATGCTAC             CCCCAAT GAAGA ATAGGGG             TATGTGCCAGAGCCC  47 333
      MTH627  560610 ..  560620 +  -6.8  -3.32109   TTCCTCCTCATCAAC                 CTCC TCT GGAG                 TGTTGTAGTATGTCC  58 387
      MTH629  561031 ..  561049 +  -3.7  -2.63596   CGTAGTACTAGAATA             GCTGTCC CAGGA GGGCCGC             TGATATCCCATCAAG  45 36
      MTH631 NONE
      MTH632 NONE
      MTH633  565981 ..  565999 +    -3  -3.53444   ACTCTCAAGGACGTA             CCTGCCCA TTA TGGCAAGG             TTTGAAGGCGCCTCA  49 350
      MTH641  569598 ..  569608 +  -2.4  -3.55444   GGGGGATATGACTAT                 CCCC TCA GGAG                 TTTAACCCCTGCAGC  47 30
      MTH650  576090 ..  576101 +  -2.2  -3.24825   GATGCCATCTGGGAA                CTGG AGGT CTAG                 TGTTGGTTGAGCTGA  43 14
      MTH651 NONE
      MTH652  579197 ..  579215 +    -6  -3.04334   TTTCCCTGGCTTGAA             ACATCGAT CTT ATCGATGC             TGTACTTCTCTTTGG  56 298
      MTH654 NONE
      MTH655  583609 ..  583641 + -10.5  -3.54653   CCAGTGCTATGTCCA      GGGGTCTCCTTGAAG CCC CCTTAAGGTGGCCCC      TTATGTACTCGGCAT  77 521
      MTH661 NONE
      MTH662  590711 ..  590724 +  -6.7  -3.37487   CTTACTCTCATTGTC               GGAAG TTAC CTTCC                TATTTCCGACTATGA  62 161
      MTH663 NONE
      MTH664 NONE
      MTH665  593051 ..  593067 +    -8  -2.96538   ATTAAAAATAATAAA              GGATGG ATTTA CCATCC              TCTATCCTGCATTCT  63 217
      MTH667  594534 ..  594544 +  -6.8  -3.52906   CCAGCATACGCAGAG                 CCCT CAG AGGG                 TTATCTGAGATTGTC  62 273
      MTH676  608121 ..  608135 +  -5.8  -3.72527   CACGACATATAAATA               CTTTTT GAA AAAAAG               TTATTACATGCTTTT  60 214
      MTH694  618933 ..  618943 +    -4  -2.64331   CTCTCAGGTCCTTCA                 TTAG AAT CTAA                 GTGTTCTCCTTTTCC  45 81
      MTH695 NONE
      MTH696 NONE
      MTH697  621686 ..  621715 +  -7.9  -2.60512   ATTCCTGCAGTTCCT       GGATGGTC-ACACC GTA GGTGTAGACCGTCA       TACCTTCCTCTTCCA  61 89
      MTH700 NONE
      MTH701 NONE
      MTH702 NONE
      MTH703 NONE
      MTH704 NONE
      MTH705 NONE
      MTH706 NONE
      MTH707 NONE
      MTH708  632263 ..  632279 +  -2.2  -3.04983   TGAGTATCAAACACT              CCTTCC CCGCA GGAAGA              TGTATATGATGTATG  42 137
      MTH709 NONE
      MTH710  634197 ..  634211 +  -2.9  -3.63627   CATTAACTAAATAAG               TTATG AGTCA CATAA               TTTGACGTATGAAAG  50 169
      MTH711 NONE
      MTH712  635175 ..  635186 +  -4.4  -3.28119   TTCTATATCCATGAA                CTCA TCCC TGAG                 TTCCTGTGGATCCCT  50 272
      MTH718  649654 ..  649678 +  -3.5  -2.87132   GATTTCACCTGATAT          GTTCCTGAACA CTC TGCTGAGGAGC          TATATAACCAAAAAA  44 137
      MTH720 NONE
      MTH721  653716 ..  653733 +  -4.1  -2.62184   ATGGGGGCGACTAGG             CCACGGT GAGC ATTGTGG              TCCTCTCCAGGAGGG  45 17
      MTH727  659975 ..  659989 +  -6.4  -3.50853   CCTTGAGGTCTGCGC               CTGATG CCC CATCGG               TTATCCTTGCAAGGA  59 413
      MTH729  661687 ..  661700 +  -3.1  -4.40572   TTGCAGGAATAAAAA               TGGAT TAAA GTCCA                TTTTCTAAAAATTAT  62 92
      MTH740 NONE
      MTH741  670727 ..  670747 +  -5.3    -3.675   CTCTGAGCCATCCGA            GGTCGCTCT GGT AGAGCATCC            TTATATCCTTTATAT  59 112
      MTH747  676587 ..  676600 +  -3.8  -3.21962   TGGTTAACACCCATG               CTCC CCTCAA GGAG                TTAGATTGATACTGT  48 8
      MTH748 NONE
      MTH749  679132 ..  679144 +  -3.3  -4.22949   AAACTCCCATCTGGT                CCCTG TTC CAAGG                TTTATATGTGTTCTG  59 185
      MTH753 NONE
      MTH754 NONE
      MTH755  685533 ..  685561 +  -5.4  -3.93288   CGGCCGTTAAATCCA       TGTCTAAGCAACA AAAA TGG-GCTTAGACA        TTTCATTCCCTCAAC  63 31
      MTH756 NONE
      MTH757 NONE
      MTH758 NONE
      MTH759  687788 ..  687798 +  -2.4  -3.88498   CTCCTATAGCTGCCT                 GGAC TGT GGCC                 TTTGGTATGTACGCC  53 209
      MTH763  693789 ..  693805 +  -5.8  -3.30701   ACATGATAGAAGCCT              GCCTTC CTGAT GAGGGC              TTCGATTTCCTCGAG  55 517
      MTH768  699156 ..  699167 +  -4.4  -3.43961   CAAGGGTTACAGTGC                CAAG GAAC CTTG                 TTGTGGGTATTCTGG  52 280
      MTH770  702138 ..  702151 +  -2.3  -4.29472   CATGGATTCAATGTC               GCTGA GGAG TCTGC                TTTCATTTTCATTTA  60 278
      MTH784  712528 ..  712546 +    -3  -2.80816   CTGTGACTCCTCCAA             CAGGGAGA ACA TCTCCGCG             TATGCTCAGTGAGCC  41 482
      MTH787  717271 ..  717281 +  -5.4  -2.74605   CCATCATCGAGGAGA                 TCCT TGA AGGA                 TAGATTTTAAGGACC  51 12
      MTH792 NONE
      MTH793  722956 ..  722982 +  -2.2  -3.80516   GGGGGATGCCTTACA         TTGGAGGCAT TCCGCCC ATGCCGCCCA         TTTCCTCCATTCCTT  51 354
      MTH795 NONE
      MTH796  726598 ..  726612 +  -6.4  -3.41602   AAACTCACCTCTTAA               CCTTCT CCC AGAGGG               TTCTCCTGCCCTCAC  60 40
      MTH806 NONE
      MTH807 NONE
      MTH808 NONE
        moaC NONE
      MTH810 NONE
      MTH811 NONE
      MTH812  739722 ..  739733 +  -5.8  -3.99553   GACCCGTACCAGAAG                CCTG AAAG CAGG                 TTATTCTCTCTTCTT  65 51
      MTH816 NONE
      MTH817 NONE
      MTH818 NONE
      MTH819  744861 ..  744877 +  -4.4  -2.99471   GGAGAATTACATTAC              GGATGT GCTAG ACGTCC              TCTATCTCACGGTAA  49 127
      MTH821 NONE
      MTH822  747322 ..  747333 +  -4.4    -4.183   CCATCCGGGAATGCA                TGCT TCAC AGCA                 TTTGTTAAAAGTTCA  63 342
      MTH832  756552 ..  756564 +  -9.1  -3.23216   GAGAAGGGAGCTGCT                GCTCC TGA GGAGC                TTGATGGTCATGAAA  70 276
      MTH841  765828 ..  765847 +  -7.8  -3.57561   GGATGTCATCAGCCA            GACCCTCA GATA TGAGGGCC             TTTCCGAGATTAAGG  68 395
      MTH843 NONE
      MTH844  767938 ..  767958 +  -3.9  -3.92178   AAGAGATCTCCTCAT            CCGAAACCT GGC AGTTATCGG            TTTCCTTCAGATAAT  57 503
      MTH846 NONE
      MTH847 NONE
      MTH848 NONE
      MTH849 NONE
      MTH850 NONE
      MTH851  774643 ..  774653 +    -4  -5.00616   AAGGACCTCATCACC                 TGAA ACT TTCA                 TTTTTTCAAAAAAAC  71 23
      MTH856 NONE
      MTH857 NONE
      MTH858 NONE
      MTH859  782741 ..  782764 +  -8.2  -3.40611   TCAGATCTTCTTCAT          CGGATGC-CGT CTA ACGTGCATCTG          TGTTCTTCACCTCAG  66 335
      MTH862  784990 ..  785006 +  -8.7  -2.99593   ACATAGATGGTTACG              TCCTCAG GGG CTGAGGG              GTTTACTTGTCCGGT  67 12
      MTH863  785792 ..  785806 +  -2.8   -4.3739   TAAACCGTCATTAAA               ATGTAC TAA GTACAG               TTTTATACACAAATA  60 133
      MTH864  787056 ..  787066 +  -5.4  -4.50058   GTAAGTACTTGTCCA                 GCAT CAG ATGC                 TTTTAATTCTACATC  71 450
      MTH870 NONE
      MTH871 NONE
      MTH872 NONE
      MTH873 NONE
      MTH874 NONE
      MTH875 NONE
      MTH876  797629 ..  797674 +  -8.5  -3.31726   TGGAGTCACTCATAA GGGTTAGCAGGCTGGGATGA TTTACCT TCATCT-AGTCTACTAACCC TCTTGTCTCACCGAA  70 6
      MTH877  799192 ..  799211 +  -7.8  -2.74263   CAACCGCACCCATCT            GGAGGTGC TGTC GAACCTCC             CTTTCACCGTAGGAT  56 424
      MTH879 NONE
      MTH880  801510 ..  801522 +  -3.3  -2.72511   CCTCCATGTACCTCC                GCCCT CTG ATGGC                ATTTGCGAGCATCCA  41 360
      MTH883 NONE
      MTH884  805611 ..  805621 +  -6.8  -2.86426   CGCCAAGATCAAGCT                 GCTC TGT GAGC                 TCCTTGTACCTGTTC  53 218
      MTH890  809497 ..  809511 +  -3.5  -3.64703   TTGATAACCAGTCAT               TCCTC AAAAG GAGGG               TTTACATGGGAAAAG  52 65
      MTH891 NONE
      MTH892 NONE
      MTH893  813337 ..  813350 +  -2.5  -3.77177   CAATCCCAATTTACC               TTTAT ATCC ATAAA                TTTGAATATATTGAT  50 177
      MTH894 NONE
      MTH895 NONE
      MTH896 NONE
      MTH897 NONE
      MTH898 NONE
      MTH899  816444 ..  816456 +  -2.7  -3.03619   ATTGAAGCAAGTGAT                TACTA AGG TGGTA                TCTTGACCGGTGATT  43 20
      MTH900  817882 ..  817898 +  -2.2  -3.35522   CGATGTGTATCTCAC              CGCC CCCACTTAA GGCG              TGTTTGAGGGAATTG  46 351
      MTH903 NONE
      MTH904  822759 ..  822769 +  -6.8  -3.51825   CCTGTGTAACAGCCT                 CCTG GCC CAGG                 TTGTCATTCCACTGC  64 285
      MTH905 NONE
      MTH906  823754 ..  823764 +  -4.6  -3.55622   CAGTTCTGGGTATAG                 GCGT TAT GCGC                 TTTCCAGAGGTTGAC  54 101
      MTH907  824779 ..  824792 +  -2.3  -3.08133   CTCTGAACTCAGGAG               GCTCC ATGA GAAGC                TTGGATAGGTGAATC  42 4
      MTH908  825049 ..  825062 +  -3.9  -2.85999   CCAGATCACACCAAC               CATAA TGAC TTATG                TATCATATAACATAG  46 66
      MTH909 NONE
      MTH910  826491 ..  826506 +  -4.8  -2.97709   TTTATAAAAACTCAT              CTAAAT TTTA ATTTAG               TATATAAATATTTTG  51 108
      MTH911  828701 ..  828718 +  -2.6   -4.8048   AAAGAGAAATATAAG             AAGGGG CTAACC CCCCTA              TTTTTCATATAAGAA  65 16
      MTH915 NONE
      MTH916  834750 ..  834769 +  -6.6  -2.56095   CTAAATTCCTAGAAT            CTATAAAA AAAT TTTTATAG             TACCTTCCATATACA  56 29
      MTH917 NONE
      MTH918 NONE
      MTH919  838077 ..  838102 +  -2.7  -3.49475   TTGAAGTTTCTATAA         TGTCTTCAA CTGTACCC TTGAAGATA          TTCTGTGCAGATGCC  47 209
      MTH930  850308 ..  850322 +  -4.9  -3.21934   CCTCACCTTCACAGG               CCTGG CGTCA CCGGG               ATTTTCTACCGGGGA  53 265
      MTH931 NONE
      MTH932  851589 ..  851601 +  -2.7  -2.92475   ACGCAAGGTTCAACA                TAAGG ACG CTTTA                ATTTGTCCGGATCAC  43 12
      MTH933 NONE
      MTH934  853085 ..  853095 +  -5.4   -4.7078   CCTCAGATCTAACTG                 CTTC CCT GAAG                 TTTTTGAATGATTCC  73 254
      MTH937 NONE
      MTH938  854799 ..  854811 +  -7.7  -2.72977   CTCAGCTCAATCCTC                GGGTT CTT AACCC                TCCTGTATATGACCT  56 521
      MTH943  862697 ..  862713 +  -2.2  -3.33671   TCCACTGTAAGACCA              CCCG GCCTTCCCA CGGG              TTCTGGCATCAGTCT  45 121
      MTH944  863657 ..  863670 +  -8.1   -3.6372   GGCTGGTGTTCATAG               GGGTG TTCT CACCC                TTCTAGTTCTATTTT  70 6
      MTH947  865289 ..  865299 +  -5.4  -2.75039   TGGATTTAAGATACC                 TCTG GAG CAGA                 TCCTTAAGGTATCTG  48 153
      MTH950  866472 ..  866491 +  -3.5  -2.51464   ATAGAGTTAAGGATA            CATCTCC AGTAGG GGTGATG             GTTGATGGATCCTGA  42 14
      MTH951  867225 ..  867249 +  -7.8  -3.35996   GCAGCTACGAAGGTG          GCATGGTCTG CCTTA CGGTCCATGC          TTATGGGTAGGGGTG  62 332
      MTH967  882806 ..  882819 +  -8.1  -3.41988   CTGCAGTTAGTGTAT               GAGGG TATC CCCTC                TGTTCTTAGGTGAAC  66 31
      MTH970  886387 ..  886397 +  -8.2  -3.52316   CAACCTCAAAATCCA                 CGGG ATC CCCG                 TTCCTTGTGTATGCC  68 295
      MTH975  890097 ..  890111 +  -4.2   -4.1552   CTCCTTAGGGTTCCA               GGGGTT GAG AACCCG               TTTGTTGCGAGGATA  63 521
      MTH983  896892 ..  896912 +  -5.4  -3.14931   CGGAGCCGACAGGTC            CTCCTTGT GACCG ACAGGGGG            TTAATGAAGACTGGA  54 16
      MTH984 NONE
      MTH985  899044 ..  899054 +    -4  -3.30338   ATTAAATACAATTAA                 CATT TTT AATG                 TTCTGAGAGGATTAT  50 36
      MTH986 NONE
      MTH987  900972 ..  900986 +  -5.7  -3.49475   GGGCGTCGCATCAGG               TCCTC CATCT GAGGA               TTCTGTAAAGATCCG  58 14
      MTH988 NONE
      MTH989 NONE
      MTH990  903372 ..  903401 +  -5.7    -3.484   GGTTCTTAACTGCAA       CTGTGAGAACC-CC CCT GGAGGTTCTCAGCG       TTATCCTCTGGTCAG  57 476
     MTH1000  912637 ..  912650 +  -3.8  -3.16881   CTAACCATGTAAATG               GGTG CCTTGC CACC                TTGATCCCGTAACTA  48 49
     MTH1001 NONE
     MTH1002  916561 ..  916586 +  -3.9  -3.66666   TAGTGCACCCTGCCC         CTTGATGAGTG GAGC CGCTCTGCAAG          TTTAAGGGTTTTAAC  54 258
     MTH1004 NONE
     MTH1005  919035 ..  919045 +  -2.6  -3.73775   AAACAGCATAATCCA                 TAAA CCA TTTA                 TTTCATCGAGGTGAA  50 185
     MTH1006  919768 ..  919783 +  -4.7  -3.14602   ATATATCCATATGAA              CATGG CAGTCC CCATG               TATTAATCCCATGAA  51 162
     MTH1007 NONE
     MTH1008  922512 ..  922524 +  -4.8  -5.07652   AAGAAAAAACTGATC                GCTG CTAAC CAGC                TTTTATTTTAGACAC  79 86
     MTH1009  923853 ..  923863 +  -2.4  -2.65815   CATGAAGACCAACAG                 GGCC ATG GGCA                 TCCTCTAAATCTCCC  40 7
     MTH1010 NONE
     MTH1011  926361 ..  926383 +  -4.8  -3.34715   TGCCCCTCACCTCTG           CAAGGAGG GGTTCAA CCTCCATG           TGTTTGAGGGACCTC  52 394
     MTH1026 NONE
     MTH1027 NONE
     MTH1028 NONE
     MTH1029 NONE
     MTH1030 NONE
     MTH1031  943202 ..  943213 +  -4.4  -3.64703   ATGAAATGGAGAATC                TCAG GTAT CTGA                 TTTACATAGGCCCCG  56 48
     MTH1032 NONE
     MTH1033 NONE
     MTH1034 NONE
     MTH1035 NONE
     MTH1036  947351 ..  947364 +  -4.5  -3.14211   TTCCTTATAACAAAC               CCTGA AACG TCGGG                TTAATGCACACCAGT  51 108
     MTH1040  951769 ..  951781 +  -6.3  -2.97289   ACGCGTTGTGAAGAC                CTACA ACA TGTAG                TATAATGTTTACAAT  56 13
     MTH1041 NONE
     MTH1042  954389 ..  954401 +  -6.2  -3.17075   TGCGGGCCTGTCGAG                CCCG CGACT CGGG                TTCAATTCCCGGCCA  58 516
     MTH1048 NONE
     MTH1049 NONE
     MTH1050 NONE
     MTH1051 NONE
     MTH1052 NONE
     MTH1053 NONE
        nusA NONE
     MTH1055 NONE
     MTH1056 NONE
     MTH1057  966176 ..  966189 +  -2.3  -2.52795   TCCTGAACCTTACAG               GGCAG ACCA CTACC                TGGGTTAACCCCATT  39 4
     MTH1058 NONE
     MTH1059  967948 ..  967962 +  -2.8  -4.58424   AAACTATATAAATAA               GAGTTT ATC AATCTC               TTTTATCTGATACTG  62 78
     MTH1063 NONE
     MTH1064 NONE
     MTH1065  970557 ..  970570 +  -3.1  -2.87243   CAAAGCCCATGATGG               TCGTT GGTT AACGG                TGATTGTAATGATAG  44 15
     MTH1066  971383 ..  971398 +  -3.2  -3.65046   ATCCTCAAGTTCAGA              GACAAG GTAG CGTGTC               TTCTTAACCTCCCCG  49 419
     MTH1073  978239 ..  978249 +  -8.2  -2.72471   CCTATCAGCCATACG                 CCGG TTA CCGG                 ATTGTATGATCCCAC  59 432
     MTH1075  983806 ..  983832 +  -4.5  -4.05026   TCTGATTTTAACTTT        CACGATG-ACTC TGTT GAGTTCATCGTA         TTCTTTCCATTTCAA  61 525
     MTH1094 NONE
     MTH1095 NONE
     MTH1096 NONE
     MTH1097 1013681 .. 1013696 +  -3.2  -3.36803   GCTGTGGCCCTATCC              TGACCC CTGA GGATCA               TTATGGCTGCCCTTA  47 410
     MTH1099 NONE
     MTH1100 NONE
     MTH1101 1017012 .. 1017032 +  -3.4  -4.96848   TACCTTATTCTGGTC           TGATAG-TC TCAT GATCTATCA            TTTTTATATCGGCAG  73 387
     MTH1103 NONE
     MTH1104 1018356 .. 1018368 +  -4.1  -3.45849   CTTCCTCCTGATAAG                GGTGA GCC TCATC                TTCTACTGATCTGGA  52 4
     MTH1105 1020006 .. 1020018 +  -4.9  -3.84619   CATGCATCACATTCA                TCATA ATC TATGA                TTATCTTTGCCATTT  59 355
     MTH1107 1022281 .. 1022305 +  -2.8  -3.07816   CACACGAACACCATC          CAGGGTCC CTATCTCCA GGAGCCTG          TTGAATGCATCAAGG  44 392
     MTH1111 NONE
     MTH1112 NONE
     MTH1113 NONE
     MTH1114 1027451 .. 1027461 +  -6.8  -3.01791   AAAATCAGAGAAAAA                 CCAG TTA CTGG                 TGTTCACGACAGGGT  59 75
     MTH1120 NONE
     MTH1121 NONE
     MTH1122 NONE
     MTH1123 1035379 .. 1035390 +  -7.2  -2.78018   CTTAACAAGCTCCAG                GCCG ATGC CGGC                 TGATTCCTGAAGGCT  56 235
     MTH1127 1039856 .. 1039867 +  -2.2  -3.22894   TCCTCTTAACCATGT                GTTC GAAT GGAC                 TTCCTGCCTCTTCTA  43 105
     MTH1128 1040332 .. 1040350 +  -8.9  -2.66634   AAAAAGAAAATATTT             GCTGGAA TTATT TTCCAGC             TGGTATGATGAGGTC  67 127
     MTH1142 NONE
     MTH1143 NONE
     MTH1144 NONE
     MTH1145 NONE
     MTH1146 NONE
     MTH1147 NONE
     MTH1148 NONE
     MTH1149 NONE
     MTH1150 1062205 .. 1062223 +  -7.5  -3.30972   ACCGCTGTCCACCTT             GATAACC ACGTC GGTTATC             TTACCTGTTTTATCG  65 256
     MTH1170 NONE
     MTH1171 1078853 .. 1078885 +    -2  -4.07885   GGATGCATTTTTAAT     G-ACCTCCTCAAGGGA TGA TCCCTCT-GGAGGTAC     TTTTCCAAGAAGATA  55 50
     MTH1182 NONE
     MTH1183 NONE
     MTH1184 NONE
     MTH1185 1090429 .. 1090439 +  -4.6  -4.36914   TCACTCTCAGGCGTG                 CTCC AGA GGGG                 TTTTATGCGCGGCAC  66 388
     MTH1187 NONE
     MTH1190 1095108 .. 1095129 +  -5.9  -2.78395   CTTCAAGCAGTAGAG           GTAT-GCTCC AAT GGGGCCATAC           TCATTCCTGGCAATT  51 187
     MTH1192 1096528 .. 1096538 +  -6.8  -2.50252   GATAAACATTTATAA                 GGGA ACA TCCC                 CTATCTTATAAAAGT  56 74
     MTH1193 NONE
     MTH1194 NONE
     MTH1195 1098805 .. 1098823 +  -4.5  -3.37935   GAACTCTGAGGATAT             TCTGGAG TTACT CTCCTGA             TTCCTGATTTTCCAT  52 7
     MTH1196 NONE
     MTH1197 NONE
     MTH1198 1101692 .. 1101704 +  -9.1  -2.63913   GACTGCTCCGGCTAT                GAGGG CGT CCCTC                TGGTGTACACTCATC  61 163
     MTH1201 1104414 .. 1104430 +  -3.7  -4.05033   GGACAGCCCTTTGCA              GGGTT AAATGAA AACCC              TTTATATACCATAAA  59 177
     MTH1202 1105153 .. 1105172 +  -9.4  -2.52112   TCCTATTTTTAATTG            CAGTAAAC ACCT GTTTACTG             ATATTCCCTGTTTTT  70 47
     MTH1203 NONE
     MTH1204 NONE
     MTH1205 NONE
     MTH1206 NONE
     MTH1207 1110519 .. 1110534 +    -9  -3.31157   TATCTTCCTCTCCAT              GGGATC ATCT GATCCC               TTCATCTCCTCCTTG  67 281
     MTH1209 NONE
     MTH1210 1113883 .. 1113897 +  -2.8  -4.21194   AGCTGCAACTTACAA               CAGTAT CTC ATACAG               TTTTCACTGATCAGA  57 217
     MTH1214 NONE
     MTH1215 1118651 .. 1118690 + -17.4  -4.86862   ACTGCAGGCCATAAT  TTCACCTCCGGGTTATTG TTCA CAATAACCTGGAGTTGAA   TTTTAATTTTTTGCG 100 116
     MTH1231 NONE
     MTH1232 NONE
     MTH1233 NONE
     MTH1234 1134211 .. 1134221 +  -2.6    -5.055   AGATGAGCTGAACAT                 TTTT TCT AAAA                 TTTTTTACCCCTTAC  70 30
     MTH1254 1146997 .. 1147016 +  -2.1  -2.80492   AGGGTGTGCAGGAAG            GAGAACT GATGGA AGGTCTC             TCATTCCTCATACTC  41 17
     MTH1255 1147566 .. 1147577 +  -5.8  -4.63932   CTCCAACAGTCATTC                CAGG ACAC CCTG                 TTTTGTTCAGACGTA  76 317
     MTH1257 1149305 .. 1149317 +  -7.7  -3.05844   GCAACCGTGGTTACG                GGGAT ATA ATCCC                TGTTAACATACCCCA  63 17
     MTH1258 1151382 .. 1151400 +  -4.5  -3.06969   TTGATCCTGAAGCAA             CCACTCC ACCAG GGAATGG             TGTTACAGTACCTTC  48 358
     MTH1263 1155477 .. 1155507 +  -2.7  -5.12785   AGATTAGGTTATGTA      TTTCTG-GAGTAGA CTCT TCTACTCATCGAAA       TTTATTTTTTGGTTC  70 39
     MTH1264 1157284 .. 1157300 +  -3.7  -3.53811   TTATAAGTGGAAAAA              CCTTATT AAT GATGAGG              TTTAACACAAGTAAA  52 84
     MTH1265 1158096 .. 1158106 +    -4  -4.90266   CGTGCCATGACCCTA                 TTGA AAT TCAA                 TTTTTCGTTCATAAA  72 97
     MTH1278 NONE
     MTH1279 NONE
     MTH1280 NONE
     MTH1281 NONE
     MTH1282 NONE
     MTH1283 1165438 .. 1165448 +  -6.8  -2.68434   ATAACCTCCGGCCCC                 CTGG ATG CCAG                 TACTATCCTGTCAGG  52 483
     MTH1285 1166651 .. 1166672 +  -2.3  -2.90763   ATTCCTCTGCAACCA           CCC-TTGC CTCCTCT GCAACGGG           TATGTCCGATGTCCC  41 388
     MTH1287 1169731 .. 1169744 +  -9.5  -2.66321   ATGTCATAGTACTTA               CGGGG CCTT CCCCG                CTCTATTTTCCTGAA  65 333
     MTH1289 NONE
        dnaK NONE
     MTH1291 1173812 .. 1173822 +  -8.2  -2.64872   ATACTGATTTCCGTA                 CCCC TCA GGGG                 CTCTTATTGGATCAC  61 156
     MTH1296 1176567 .. 1176586 +  -6.4  -4.57516   AGTGTGTAGACATCG            TCCTGGGT GTAG ACCCAGAA             TTTTCCTTTACCTAT  73 414
     MTH1301 NONE
     MTH1302 1181020 .. 1181036 +  -2.3  -4.60648   ATGTAAAAGTTTATA              TATTAGA AAA TCAAATA              TTTCTTTACTCTTTT  61 35
     MTH1321 NONE
     MTH1322 NONE
     MTH1323 NONE
     MTH1324 NONE
     MTH1325 NONE
     MTH1326 1196104 .. 1196118 +  -2.8  -3.16564   AGCAGAGCATATAGA               GGATCT CTC AGGTTC               TTCCTGAGCTGGGCC  44 4
     MTH1327 NONE
     MTH1328 NONE
     MTH1329 1197498 .. 1197508 +  -2.4  -4.07124   CCCATCGATTTATGG                 CGAG TCC CCCG                 TTTATATACCTACTA  53 102
     MTH1330 NONE
     MTH1331 1198965 .. 1198979 +  -2.9  -2.71712   ATATCGAAAGCTAGA               TCAAA ATCCC TTTGA               GTTTCCGCAGACCCC  41 11
     MTH1332 1199814 .. 1199826 +    -2  -2.88398   AGAAGATTAAAACTT                TTGT TTTAC ACAA                TAGTTCTGGCTTTAT  41 263
     MTH1333 1200503 .. 1200517 +  -2.8  -3.55205   CCTGAACAGTCTTAC               TTTCCT TAG GGGAGA               TATTTAATGTATTCC  48 252
     MTH1336 1204013 .. 1204030 +  -6.9  -2.92265   TTGGATACCCGCCGC             CCATGGC CTTT GCCACGG              TAGTTATATCTGGCT  54 469
     MTH1338 1205545 .. 1205558 +  -3.7  -3.36694   TGTCCAGGGAGTAGC               CGAGG AGCC CCCCG                TATTTACCGCTGGAT  50 306
     MTH1346 1212193 .. 1212244 +  -3.1  -4.38712   TAGGTGTAGCAGGAG TCATCATGGGCCCTCATTCCACGCC CATA GGCCTGCA-TGAGGGTC-ATTATGG TTTTGTAGGCGTACC  61 330
     MTH1348 1215119 .. 1215129 +  -8.2    -3.002   TCTGAAGAATTCAAG                 GGGG TCA CCCC                 TCTCTGTGAGGTGCT  60 468
     MTH1350 NONE
     MTH1351 NONE
     MTH1352 1218138 .. 1218156 +  -2.2  -2.87564   GTGCTGGAAACACTG             TGCCGCCC ATG GGGTGACC             TATGTAGACCGCTGC  41 420
     MTH1355 NONE
     MTH1356 1221165 .. 1221175 +  -2.6  -3.53811   CATTATTATTCATAA                 TAAA TTA TTTA                 TTTAAGGGACATCAA  48 99
     MTH1357 NONE
     MTH1358 NONE
     MTH1359 NONE
     MTH1360 1223195 .. 1223213 +  -4.5  -3.53012   GTGGACCGTTCCGAA             GGTGCTT ATGAC AAGCTCC             TTTGCCGCGAAACCA  54 365
     MTH1364 NONE
     MTH1365 NONE
     MTH1366 1230669 .. 1230682 +  -2.4  -2.90645   GTCTTGAGGTGCCCG               TGGA CTGACC TCCA                TACTCTTCTCTTTTT  41 18
     MTH1367 1231278 .. 1231291 +  -4.5  -3.21416   ATGCAACGGAGTCCC               TCACC CGTA GGTGG                TTGCTGGTCCGGATG  50 374
     MTH1370 NONE
     MTH1371 NONE
     MTH1372 1237133 .. 1237144 +  -5.8  -3.08679   TGATGATGGCTGCAT                TGGC CACA GCCA                 TGTTGAATCCAAAGA  53 379
     MTH1377 1244606 .. 1244617 +  -2.2  -3.96148   CAGTGCACACGCATA                TCTG ACTC CAGG                 TTTATCATCCGAGAG  53 234
     MTH1386 NONE
     MTH1387 NONE
     MTH1388 NONE
     MTH1389 1257920 .. 1257931 +  -2.2  -2.64616   TCCTGAGTACCATTG                CAGG TGCA CTTG                 TACTCTAAATGGAGG  40 91
        ribH NONE
     MTH1391 1259319 .. 1259341 +  -2.7  -2.59668   GCCAGGGTCTACTAC           TAGTACGGA ATAAA TCCATGCTA           CTTATGGGGCTCTTC  41 23
     MTH1393 NONE
     MTH1394 1263580 .. 1263594 +  -4.2  -4.46267   CAGGTCAGAGTAACC               GGGG CCTCAAC CCCC               TTTTCCTTAAGTTAT  64 28
     MTH1399 NONE
     MTH1400 1268743 .. 1268755 +  -7.7  -2.87132   AAGGTGGGCCAGAAG                CCCTA TGG TAGGG                TATATGAGGAGGGAC  57 278
     MTH1405 NONE
     MTH1406 1274715 .. 1274740 +  -5.3  -3.66772   ATATAACTGTACTGG         CCCTGACGGTG CTGT CCTCATCAGGG          TTATTCAGAATTTCG  59 257
     MTH1410 1277664 .. 1277678 +  -3.4  -3.53012   TGTAAAAGGTTCTTT               CCTGGT TCG GCCTGG               TTTACAGAGCGAAAA  50 315
     MTH1412 1279595 .. 1279605 +  -5.4  -3.65671   ACTCCTCAGGGTCAG                 GGAA ACG TTCC                 TTCTGTATCCTTGTA  59 292
     MTH1419 NONE
     MTH1420 1286882 .. 1286903 +  -8.9  -4.17657   CCCTCCAGAGGAAAA           GTTATAACT TATA AGTTATAAC            TTTTAAGGTCTGATG  85 12
     MTH1426 NONE
     MTH1427 1294090 .. 1294105 +  -3.2  -4.02132   GTAGTAGGCGAATAT              GTAGAG GTCC CTCTCC               TTTATGAGTTTAAGG  56 198
     MTH1433 1297460 .. 1297473 +  -3.1  -4.87133   CTCCTCATCCTCATC               TTCAG GGAC CTGGA                TTTTCTTTGAGAAGT  70 491
     MTH1435 1298869 .. 1298887 +  -8.8   -3.9534   TTATCCACAGCCATC             CAGGTCTC AAC GTGACCTG             TTTATCCCTGTGAAT  77 55
     MTH1436 NONE
     MTH1437 NONE
     MTH1438 NONE
     MTH1439 NONE
     MTH1440 1301176 .. 1301204 +  -5.1  -3.07013   GGCACTGATTTTATC        GGTGGAGGACCGG TAG CTAAACCTCCACC        TCTATTCCAAGGATC  51 44
     MTH1445 1306975 .. 1306996 +  -6.7  -2.89881   CCTGAGGGAGTTGGG           CAGAT-GAAG CAC CTTCTATCTG           TATGTGACATGGATA  57 36
     MTH1446 1308108 .. 1308131 +  -5.3  -2.62263   CAAAAAAAATTTTAA          TGAAGGATC CGAAGT GATCCTACA           TGGTCTCCGGGGCAT  49 250
     MTH1450 1312484 .. 1312498 +  -3.4  -3.07816   CCTGACACCGCAACT               GGCCCC TAG GGTGTC               TTCAATCCCTACCAG  45 17
     MTH1451 1313314 .. 1313331 +  -4.1   -4.3739   TTGAAGGGTTTCACC             GCCATCAC GGC GTGG-GGC             TTTTCTGCAGGCATG  64 106
     MTH1454 1316090 .. 1316101 +    -3  -3.62046   TCACCTTAAAAACAA                TAAC ATTA GTTA                 TTCTTACCAAGGTGA  50 187
     MTH1455 1318105 .. 1318122 +  -7.7  -3.84406   CTATCAGCAGCACTT             TCCTCCT TGAC AGGAGGG              TTCTTGTAATCGACA  73 192
     MTH1456 NONE
     MTH1457 1319089 .. 1319113 +  -5.6  -3.11173   TTTTCTGAACTTTAG          GCGCCCGTGG ATCGC CCATGGCTGC          TTCACTCCCTTCTAT  54 26
     MTH1459 1321276 .. 1321302 + -14.5  -2.61457   CCGCAGGGTATCTTA         CGGGGCTGATG CATTC CATCAGCTCCG         GTCATTTTTCTCTGT  93 73
     MTH1460 NONE
     MTH1461 NONE
     MTH1462 1324971 .. 1324981 +  -2.6  -3.65522   ATTTATTAATAACAT                 TTAA TAA TTAA                 TTATTAACATCAGTA  50 154
     MTH1463 NONE
     MTH1464 1326415 .. 1326446 +  -2.3  -5.68039   AAAACTGATCTTCTG      GCCAAACCAGAAT AGATCA GTTCTGGTTTTAC       TTTTTTTCTCCCTTT  80 11
     MTH1477 NONE
     MTH1478 NONE
     MTH1479 NONE
     MTH1480 1337228 .. 1337241 +  -9.5  -3.45054   GTAAATTACCTGGCA               CCCGG GAAC CCGGG                TTATAACTTATAAGA  77 50
     MTH1481 NONE
     MTH1482 NONE
     MTH1483 1340434 .. 1340480 + -15.6  -3.31322   AGCTCCGAAAGGATT AAAAATATAAAAGATGGAAGCC ACA GGTTTCCATTTTTTATATTTTA TTATCAAAGGTTGCA 100 24
     MTH1489 NONE
     MTH1490 1347401 .. 1347411 +  -4.6  -3.53174   CCCCTCAAGGCCGGC                 GTCC ACC GGGC                 TGTTTCTCGCGATGT  54 466
     MTH1496 NONE
     MTH1497 1354651 .. 1354679 + -11.1  -2.60992   TGAATCCCCGTCTTT       GGGATCCCAGCC ATCAGG GGCT-GGATCCC        CTATTTCCGGGAATT  76 38
     MTH1502 1360554 .. 1360566 +  -2.7    -3.551   TCTCTTCATTTATGT                TATGT TTC ACGTA                TTCTCTGAGTTCCCG  49 500
        hisG NONE
     MTH1507 1363994 .. 1364006 +  -4.1  -5.28755   GTCTGGATATTCTTT                TGAGG AAT TCTCA                TTTTTTCATATGTTT  78 104
     MTH1511 1369347 .. 1369368 +  -4.5  -5.00616   ACTTCTTAATGTATT           TTAGGATGCT GGG GGC-TCCTAA           TTTTTTCAAAGAAAA  74 250
     MTH1512 1370493 .. 1370505 +  -4.9  -5.40072   TTTTCCTTATCTTAT                TTTGT GCA ACAAA                TTTTTTTGAGACCAA  87 45
     MTH1515 NONE
     MTH1516 NONE
     MTH1517 1380431 .. 1380442 +  -4.4  -2.92246   TCATGAATGGGGCAT                CATC GAAG GATG                 TGTCCTTCCCATTGA  47 159
     MTH1519 1381090 .. 1381103 +  -3.7  -3.53811   TAGACGAATGGCTGG               CCGCG CCTT CGCTG                TTTACAGACAGTAAC  52 41
     MTH1520 1382579 .. 1382592 +  -6.7  -2.58183   CAGAAAATCAATCCT               GCTTC TGCC GAAGC                TGCATTCCCTCTTTT  52 417
     MTH1522 NONE
     MTH1523 NONE
     MTH1524 NONE
     MTH1525 NONE
     MTH1526 NONE
     MTH1528 1389286 .. 1389312 +  -2.3  -3.07816   GACATCATCATGGAC        GGATAGTTTCAG GGAA CTGAGCCT-TCC         TTCAGTGGATAGCGA  42 67
     MTH1529 NONE
     MTH1530 1391178 .. 1391206 +  -3.2  -3.02511   CCAAGGAATCCAAGG       CTCATAT-CACCT GCAA GGGCGTATATGAG        TATTGAGAGGATCGG  42 77
     MTH1532 1392317 .. 1392335 + -10.2  -2.77135   AGGTATCGGTTCTGG             CTCCGGGC CAG GGCCGGAG             GTGTTATTTGTCGGC  69 160
     MTH1534 NONE
     MTH1535 1396554 .. 1396577 +  -6.7  -3.66784   TGCACTTTGTGCACC          GGACCTTCT GGCGTG AGAAGGCCC           TTATGTTACCCATCA  64 298
     MTH1537 1401260 .. 1401276 +  -2.3  -3.18264   GCTCTGATCGGTCTG              GAAGA CGCATAT TCTTC              TTAATACCTCAAAAA  43 34
     MTH1538 1402431 .. 1402443 +  -4.7  -3.85092   CGATGATTTTTAAGG                GGGGC GCG GCACC                TTTAATATGGGTGGT  59 206
     MTH1539 1405119 .. 1405129 +  -4.6   -2.6914   CGAGAACAACATCAG                 CGGG GCT CCTG                 GTTATATGGACCATG  44 317
     MTH1546 1412962 .. 1412972 +  -3.2  -2.80816   GAGGATGTTGGGGCG                 GCGT TGG ATGC                 TATAATCGGTACCCC  41 307
     MTH1548 NONE
     MTH1549 1416408 .. 1416427 +  -2.8  -4.59069   CCATCTATATAGTAC            TTCTTGCG GTCC TGCATGAA             TTTTCTGGTTCTGAT  64 366
     MTH1552 NONE
     MTH1553 NONE
     MTH1554 NONE
     MTH1555 NONE
     MTH1556 NONE
     MTH1557 NONE
     MTH1558 NONE
     MTH1559 1426731 .. 1426750 +  -2.2  -4.00912   CCCATTTTCTTCTCA            TGAAAACT GTTC AGTTTTTG             CTTTTTTGTTCTTTA  53 68
     MTH1560 NONE
     MTH1561 NONE
     MTH1562 NONE
     MTH1563 NONE
     MTH1564 NONE
     MTH1565 NONE
     MTH1566 1434036 .. 1434051 +  -6.2  -2.84602   AATTTAATAAGGATA              TTCCTT AAAT AAGGAA               ATTTGATGGGATAAG  55 91
     MTH1567 1436542 .. 1436554 +  -9.1  -3.31263   TCCACTGGATTATAT                GCACC TAT GGTGC                TTATAAAAATAAGGT  67 361
     MTH1573 NONE
     MTH1574 1443086 .. 1443109 +  -2.4  -3.87815   GGCAAGCAGAATGTC          CCTG-TGGGTT ATG AGCCCAACAAG          TTTATCACCCTCCAC  53 244
     MTH1576 1444583 .. 1444603 +  -4.7  -3.15544   GAATCACAGCCTCGA            TCCTTAACA TGC TGGTAAGGG            TTAATAGAGATCAGA  51 39
     MTH1577 NONE
     MTH1578 NONE
     MTH1579 1446156 .. 1446171 +  -3.2  -2.60808   TGGCGGAAGCGCCAG              CAGACA AGGA TGACTG               TGAATTGTAGGTGCT  43 0
     MTH1580 1447945 .. 1447955 +    -4  -4.37092   TTTAAATAGTACAAA                 GTAA TAA TTAC                 TTTTATGGGAACCCT  64 46
     MTH1581 1448427 .. 1448444 +  -4.1  -3.46602   TATGTCTATTATCAG             TCCGTGG ACCC CTATGGA              TTCTGGTATGAGGGG  50 79
     MTH1583 1450323 .. 1450335 +  -2.7  -3.00617   ACCGGGACTTTTCTG                TTTAC AGA GTGAA                TGTCTGACTTTATTC  43 6
     MTH1584 1451937 .. 1451956 +  -4.2  -3.16564   CGAATCTTTCAAGTT            CAAGGAGGG CAA CCC-CCATG            TTGGTCCAGTAGACA  48 140
     MTH1601 1468195 .. 1468228 +  -3.7  -3.03124   GAGGCGGGGTTCACC     TGACTCAAGGGCCCT CTCC ACGGCACCTGAGACA      TCTTCCAACCTGAGG  46 313
     MTH1603 NONE
     MTH1604 1471786 .. 1471807 +  -8.7  -2.74144   CTGGTTTTCATGCCA           GGCATACCG TTGC CAGTATGCC            ATTTGCCGATGGGAG  65 81
     MTH1606 1476251 .. 1476261 +  -6.8   -2.8007   GAATGGTTCCTCATG                 GGAG TGT CTCC                 TCGTTGATACATTCC  57 8
     MTH1622 1485750 .. 1485769 +  -4.4  -4.93288   TGGCCAAGCGATACT            GAAGT-TCT GCC AGAAACTTC            TTTTATTTGCCTGTT  74 24
     MTH1628 1493728 .. 1493738 +    -4  -3.64716   AAGAGTGGTAATGGA                 GTTT CTG AAAC                 TGTTTTAGAGCATCC  54 30
     MTH1629 1494380 .. 1494397 +  -3.5  -3.41602   TATTTTCAAATTCAC             TGATGCAG TCT CTG-ATCA             TTATCATACCATAAC  48 58
     MTH1630 NONE
     MTH1631 NONE
     MTH1632 NONE
     MTH1633 1498941 .. 1498953 +  -3.3  -2.80761   TTATAACTGCAAGGT                CCGCT TCA AGGGG                GTTCTGTATTGAGGT  41 430
     MTH1637 1502788 .. 1502813 +  -3.3  -3.91897   CTATGTAGTTATAAG         CATCTGATCAA AAAA TTGATCAAAGG          TTTATAAGTGAGAAA  54 19
     MTH1638 1503623 .. 1503657 +  -4.8  -3.51924   ATTGAGACCTCCTCG     GCGTCCATGTTATCCC TGA GGGTCAGCATGGCGGC     TTCTCTGCATACAGC  54 298
     MTH1642 NONE
     MTH1643 NONE
     MTH1644 1511133 .. 1511155 +  -9.8  -2.57132   CCATCTTCAATTTAC           CCTCCTCCAG CTT CTGGAGGGCG           CTTATCAGGCCACGG  65 431
     MTH1646 1513326 .. 1513337 +  -4.4  -2.88861   GGTGCTGGACCACCC                CTCA GGGA TGAG                 TATCTCAAGATAATC  48 1
     MTH1647 1513976 .. 1513990 +    -7  -3.05596   CCCCGGTCCTGCAAG               GCCGGG TAT CACGGC               TTCCCTCCCACCCTC  56 295
     MTH1649 1515374 .. 1515398 +  -7.9   -3.8823   AAGAGGAGGACAGCC          TGGAGCTGTGA TGC TAACAGTTCCA          TTCATTTATTTTTCT  73 15
     MTH1650 1516101 .. 1516112 +  -4.4  -3.59516   TTATTATGAATGCTA                TCAG TAAG CTGA                 TTATAATTGGTTTAT  54 204
     MTH1655 NONE
     MTH1656 1520965 .. 1520994 +  -4.3  -3.23393   ACCGTCATTAGAAAT       TTCCTCAGGATGT GAAC ACATGCTCAGGGA        TATTATAAGGTCAAA  51 11
     MTH1657 NONE
     MTH1658 NONE
     MTH1659 NONE
     MTH1660 NONE
     MTH1661 1525720 .. 1525748 + -11.1  -3.11134   ATATTAAGAATCAGT        GGGGTGATTCCAA CTT TTGGAGTTACTCC        TATATATGCTTTTCT  79 145
     MTH1675 1535290 .. 1535316 +  -3.1  -3.63868   CGCCCAGATTCATGA        TATTCATGG-CC ACGT GGACCATCAATA         ATTTTATTTTGCCCC  52 72
     MTH1676 NONE
     MTH1677 NONE
        nusG NONE
     MTH1679 NONE
     MTH1680 NONE
     MTH1681 NONE
     MTH1682 NONE
     MTH1683 1542794 .. 1542813 +  -2.8  -2.96274   AGGCGAGAGCTGCAC            TCAGTACT GTGA GGAACTGA             TGTCATTGTGGCCGA  43 6
     MTH1684 1544094 .. 1544113 +  -4.4  -3.11208   ATAGAAAACGGGGAT            TTC-CTCAT GGG ATGAGCGAA            TGGTTTTGGATGAGG  51 11
     MTH1685 NONE
     MTH1686 1546771 .. 1546781 +  -5.4  -3.26471   CCCTGAGCCTCCCGC                 TGTG ACT CACA                 TTCCTGTCAAAATAG  53 281
     MTH1692 NONE
        radB 1550197 .. 1550224 +    -5  -4.54205   TTTATTACAGAGGCT        CCTC-TGGTAAAC AAA GTTTATTAAGAGG        TTTGTTTAATATGGT  71 89
     MTH1694 1551841 .. 1551863 +  -5.4  -3.16881   CCCTCCGGAAGGTTA           TGCCCACCTC TCC GAGGAAGGCG           TTCATGGCATCCCTG  51 368
     MTH1697 NONE
     MTH1698 NONE
    MTH1698a 1555321 .. 1555335 +  -5.8  -3.86524   AAAATATATAAATCA               GTATTA ATT TAATAC               TTTCTAGGGAGGTAT  63 43
     MTH1699 1555635 .. 1555650 +  -2.5  -3.24747   TGTGATCTTGCCTTT              CCTGT ATTGCA GCAGG               TTAGTGATGTAAGAA  44 36
     MTH1700 1556901 .. 1556930 +  -7.3  -3.29144   CCCACTGTACCGGTA       CAAGTAAATCCCAT CTC ATGGG-TGTACTTG       TTATCCCGGCAGTGG  65 19
     MTH1702 NONE
     MTH1703 1560851 .. 1560875 +  -7.8  -3.23984   GCAGTCTGTGGTATG          CATCTCCACC CAGGA GGTGGAGGAG          TTCATGGTAGGTTTC  61 274
     MTH1708 NONE
     MTH1709 NONE
     MTH1710 NONE
     MTH1711 NONE
     MTH1712 NONE
     MTH1713 NONE
     MTH1714 1571900 .. 1571917 +  -9.9  -3.81885   GGATTTCAACGTGAA             GGGTGTT TATG AACACCC              TTATATATTTATATG  78 66
     MTH1722 1578151 .. 1578163 +  -2.7  -2.55351   CATCAATAAATTCAT                TTTTG ATG CAAAG                CTTGATATACCAGCA  41 58
     MTH1723 NONE
     MTH1724 1580130 .. 1580147 +  -8.5  -4.37886   GCCGTCGTACTGTAT             TTCTTCG ATTT CGAAGAA              TTTTCTGAAGGCTGG  85 380
     MTH1727 1581891 .. 1581911 +    -4  -2.97131   GTACCGGCAAAGGCC            TAGTGGTT TTCAC AACCACAA            CATTTTTTCTTTCCG  47 23
     MTH1728 NONE
     MTH1729 NONE
     MTH1730 NONE
     MTH1731 NONE
     MTH1732 NONE
     MTH1733 NONE
     MTH1734 NONE
     MTH1741 1593850 .. 1593860 +  -6.8  -3.14132   CAGGACAGCTACTCT                 GCAG CGA CTGC                 TTCATAGAGACAACA  60 214
     MTH1742 NONE
     MTH1743 NONE
     MTH1744 NONE
     MTH1745 NONE
     MTH1746 NONE
     MTH1747 NONE
     MTH1748 1598279 .. 1598299 +  -5.3  -3.20326   CGCAGGTTCAGACCA            GCCTCCACC TTT GATGGAGGA            TTCACTCTGTGTTTG  53 349
     MTH1765 1620214 .. 1620226 +  -3.3  -4.21098   TATGTGAAATCAGCT                CTCTG AGC CGGGG                TTTTCGAGTTCCTCT  59 82
     MTH1772 1625473 .. 1625484 +  -4.4  -3.00525   AGGCCCTGAGTGATG                TGAG GGCC CTCA                 TGTAGTTTCAGGGGA  49 9
     MTH1775 1627468 .. 1627484 +  -2.3  -4.11281   TTTATGTCTCGGAGT              CCTAAAA AAC TTTTAGA              TTTATAGTTATCATG  53 21
     MTH1776 1629315 .. 1629330 +  -6.1  -3.21099   GAAGACCATGGGCAT              GGGAC CCTCCT GTCCC               TTACTCCTGGCAACA  55 355
     MTH1780 NONE
     MTH1781 NONE
     MTH1782 NONE
     MTH1783 1633415 .. 1633427 +  -3.3  -4.57073   AGTCTATGGTCCGGT                CCATC TCG GAGGG                TTTTTCACCGGGATA  64 415
     MTH1788 1637299 .. 1637320 +  -2.9  -2.89881   CAGAACAAGGTCAAC           TGCCCTGCA GTGG TCCAGGACA            TGTATCCAGTCCCTG  42 412
     MTH1795 NONE
     MTH1796 1642372 .. 1642387 +  -3.2  -3.06696   GAGGGTGTTTGCTGT              TCCATG GATG CTTGGA               TCTGTTGACAGCGCA  45 62
     MTH1797 1642925 .. 1642937 +  -7.7  -3.68738   ATGGTTCTTCAACAT                CCCTT ACG AAGGG                TTCTATCTTGCAGTC  67 108
     MTH1801 1645036 .. 1645054 +  -3.8  -4.19506   CCTGTCAAGGGCCTT             CTTGAGCA CAT TCCTCAGG             TTTTCAGGTTCAAGT  61 455
     MTH1806 1649618 .. 1649629 +  -2.2  -4.98352   ATGCAAGTAAATTAT                CAGT TTTT GCTG                 TTTCTTTTCTTTAGT  67 42
     MTH1807 NONE
     MTH1808 NONE
     MTH1809 1653136 .. 1653146 +  -2.4  -2.72839   GTTTCACTGGATATA                 ACCC AAC GGGA                 TACTTCACCATAATT  40 25
     MTH1813 1656521 .. 1656533 +  -4.1   -3.6682   CTAATTCTGGAGACC                CCATT GGC AGTGG                TTTGAATGAATACAA  54 76
     MTH1814 NONE
     MTH1815 1658595 .. 1658610 +  -5.4  -3.35679   TCCTCCTCCAGCATC              TCCATG GCAT CATGGG               TTATGGATGGAGCCA  54 116
     MTH1817 1661013 .. 1661024 +  -2.2  -3.39328   TCACTGCACTCATCA                TGGC TGTA GCTA                 TCCTTTTTTCCGATT  46 193
     MTH1819 NONE
     MTH1820 NONE
     MTH1821 NONE
     MTH1822 NONE
     MTH1823 1664202 .. 1664216 +  -4.3  -5.73672   GTCCACGAGAATCAC               CCATA TGATT TATGG               TTTTTTTAGTTATTT  95 488
     MTH1826 1668055 .. 1668076 +  -6.5  -3.74012   TTGTGGACGTAGCAG           TGCCCCTCC TCTG GGATGGGTA            TTATGGTTTTGTCTG  64 429
     MTH1832 1673039 .. 1673055 +    -3  -2.78547   AGTTTTAATTCTGGT              GATTGG AACCC TCAATC              TACTTAATGGGATAC  42 40
     MTH1833 1673544 .. 1673565 +  -7.3  -2.80779   TAAACTCAGGGACGT           GGATGAGGA TTAA TCCTCATCA            TCATTCCCTTCTGAT  60 13
     MTH1837 NONE
     MTH1838 NONE
     MTH1839 1678188 .. 1678198 +  -2.4  -2.85351   TAAGGTCAACTGTTG                 CCCG GAT CGGA                 TATCCTGTCCAGAAC  41 46
     MTH1840 1679106 .. 1679119 +  -6.7   -4.7261   ATGGGGCGGAGATGA               TCACC CCCC GGTGA                TTTATTTTGATGCGT  81 26
     MTH1841 1680300 .. 1680314 +  -2.8  -2.70215   TTCTCTCCAACAAGA               TCTACT ATC AGTGGG               GTTATCTCGGCCTTT  40 363
     MTH1843 NONE
     MTH1844 NONE
     MTH1845 1682556 .. 1682577 +  -5.9  -2.62545   ATGAGGTGGTCCCGG           CAGAGGA ATGATTTA TCCTCTG            AGTTTTTCAAGTGTG  51 15
     MTH1851 NONE
     MTH1852 NONE
     MTH1853 1691387 .. 1691407 +  -6.9  -3.21703   CTTCAATCTTCCCTT            TCTGTTTTC AAG GAATACAGA            TATCTGTTTCAGTTT  58 466
     MTH1856 NONE
     MTH1857 1694773 .. 1694789 +  -4.4  -2.69987   TTTGTTTAAAAATCA             GGCCTCT GTGA AG-GGCC              ATGTTAGTTTTTATG  47 129
     MTH1859 1697220 .. 1697235 +  -3.2  -4.63932   GGGGAATCTGCAGCA              TCTGCG GGCG TGCAGG               TTTTCTTCACACGTG  64 73
     MTH1860 1698094 .. 1698112 +    -3  -3.48924   TCCTTTTCAAAGATC             CCCCTGAG TGT CTCAACGG             TTATATCACGGCTCC  47 263
     MTH1862 NONE
     MTH1863 1700579 .. 1700589 +  -5.4  -3.37796   AACTTTTAAAAAGGA                 TCTG CTA CAGA                 TTATAGATAATACAG  56 65
     MTH1864 NONE
     MTH1865 NONE
     MTH1866 NONE
     MTH1867 NONE
     MTH1868 NONE
     MTH1869 NONE
     MTH1870 NONE
     MTH1871 NONE
     MTH1872 1708177 .. 1708187 +  -3.2  -3.97307   TTCTGTATCTGAAGA                 GGGA GTT TTCC                 TTATTCTTGCGTCGA  56 102
     MTH1874 1710124 .. 1710141 +  -7.7  -4.11484   TTTCAACATTCTGGA             GGGGGAT GATT ATCTCCC              TTTTCCCGAATTCCC  71 65
     MTH1876 1711188 .. 1711201 +  -2.3  -3.31144   GAGGTGTGTATCTCT               GGAGG AATT CCTGC                TTCTCACGGTCCAGA  45 100
     MTH1878 NONE
     MTH1879 1713970 .. 1713980 +  -2.6  -5.00884   AAGCGGATAAACCCC                 TAAA TTA TTTA                 TTTTTTCAGGGGAGT  70 31
     MTH1880 NONE
     MTH1881 NONE
     MTH1882 1715514 .. 1715524 +  -6.8  -2.62389   TTAAATATATAAAAA                 CTGG ATT CCAG                 ATTATCACTGAATTC  56 37
     MTH1883 NONE
     MTH1884 1717191 .. 1717206 +  -3.2  -3.73072   AAGGCCGATGGCCCC              CAGGAT TCTG ATCCAG               TTTCCTCCGAAACTT  52 352
     MTH1892 1724432 .. 1724447 +    -4  -4.20834   TTCCCGGAAAAGTCA              GGGTTA ATTT TAATCC               TTTAATTATTTTCAG  61 19
     MTH1896 NONE
     MTH1897 NONE
     MTH1898 1731698 .. 1731719 +  -7.3  -3.05343   ATTACTTCGCTTATG           TTTCCTGCT ATGG AGCCGGAAA            TGTTGAAAATGTAGG  61 112
     MTH1899 1732163 .. 1732174 +  -4.4  -2.78384   GTTTTGTTCATAATA                TCAC AAAG GTGA                 TGTGATGCCACGGAA  48 44
     MTH1900 1732883 .. 1732900 +  -4.7  -3.14683   AAAGAAGTATATACT             CGCGGCT CCTT GGCCGCA              TTCATCCAAAACTAT  51 181
     MTH1901 NONE
     MTH1902 1735139 .. 1735153 +  -2.8  -2.77899   ATCCTCGATGTCGGA               GGATTC TAT GAATAC               TGATTAATCAAGGAA  42 8
     MTH1903 NONE
     MTH1904 NONE
     MTH1905 NONE
     MTH1906 1739089 .. 1739117 + -12.6  -3.14463   CAACCACCCCGATGG       CTATCTTGAGGGG AACA CCCCTC-AGATAG        TTCCTGGACCCCCTT  79 404
     MTH1908 1741502 .. 1741525 +  -2.3  -4.30719   AGTTCAGTGGAGTTG          GTGGGTCCA AGGGTG TGGAGCCCC           TTTATTCTAACGACC  60 211
     MTH1910 NONE
     MTH1911 1744876 .. 1744898 +  -2.6  -2.67143   CGTTTAGGTGAGGTG           GTCTGTATGA TCT TCCTTCAGGC           TCATATCATAGCTCT  41 47
     MTH1912 1745409 .. 1745419 +  -2.6  -4.59342   AGTGAAGAATTCTAC                 TTTT AAG AAAA                 TTTATTTATAATAAC  62 36
     MTH1913 NONE
     MTH1914 NONE
     MTH1915 1748572 .. 1748602 + -11.1  -2.63631   TTTTTAATCGAGGTT       GCCCCCTCCCTGA GGTCA TCAGGGAAGTGGC       TGATATCAACGTTGG  70 376
     MTH1918 1751346 .. 1751359 +  -2.3   -3.3442   CTCCGTAGGGGTGGT               CATCC TGAG GGTTG                TGTTCTGATGTTCTC   0 4
     MTH1917 NONE
     MTH1916 1748259 .. 1748273 -   -10  -3.28181   CAAATTTAAGGAACA               GACCCT CAA AGGGTC               AGATTATCTGTGTAT  77 29
     MTH1909 1741133 .. 1741145 -  -3.3  -3.23708   TTTTGGGAAAAATCA                GGCCC TAG GAACC                TTCGCGGGTCTTGTG  46 264
     MTH1907 NONE
     MTH1895 1726558 .. 1726576 -  -3.8  -2.53822   TTGATCTCAGAAGAT             TCTCTCAA TGC CTGAGTGA             GGGGCAGCTATCCAT  44 11
     MTH1894 NONE
     MTH1893 1724415 .. 1724427 -  -4.9  -4.57353   GTTTACCATAGAAAA                TTTTC CCG GAAAA                GTCAGGGTTAATTTT  71 103
     MTH1885 1716747 .. 1716764 -  -4.9  -4.19258   AGATGCCATTGAAAA             GATGAAT GACT ACTCATC              TGATGAGGGAATCAT  63 122
     MTH1877 1710980 .. 1711005 -  -5.3  -3.22339   AGAAAATTCCAGGAA         CCCCGGGTCCA CACC TTGACCTGAGG          CTATCTGAGGATGAG  53 185
     MTH1875 1709885 .. 1709908 -  -5.3  -3.56568   CAATTAGTGGCGAAA          CCCTTGC AGTTGTCATA GCAAGGG           CTGGCTCTGAGAAGC  56 203
     MTH1873 1707673 .. 1707684 -  -7.2  -4.00756   TATGTGATGAAACAA                GGCC AGTC GGCC                 AGGGTGCAAGGCTCA  71 476
     MTH1861 1697801 .. 1697827 -  -5.8  -4.31085   TAGACGAATTTAAAA         GGGAGGGCATAA CCC TCATACCCCTCC         TTTCGGTATCTGACT  71 78
     MTH1858 1694773 .. 1694789 -  -4.4  -3.23708   TTTGTTTAAAAATCA             GGCCTCT GTGA AG-GGCC              ATGTTAGTTTTTATG  51 131
     MTH1855 NONE
     MTH1854 1690759 .. 1690778 -    -2  -3.86283   TCAATGCAGAGGAAA            TTGCCCTG AAGG CAGGTCAC             ATACTCTCCCTCAAC  53 241
     MTH1850 NONE
     MTH1849 NONE
     MTH1848 NONE
     MTH1847 NONE
     MTH1846 1682070 .. 1682093 -  -3.8  -2.76629   ATGAAGATAAATGTA          TTCAGGGACG CATA CACCCTTGAA           GCCAGCCCGGGTAAA  44 500
     MTH1842 1679876 .. 1679896 -  -6.9  -3.32844   GGTTTCATGTCAGAA            TGGCTCA GGGGATA TGAGCCA            TTAGAATGTCTCAGG  58 110
     MTH1836 NONE
     MTH1835 NONE
     MTH1834 1673445 .. 1673467 -  -9.8  -3.33483   CATTGAAAGGATCAA           CCAGGAGAAG GAA CGCCTCCTGG           CCCACCTTGAGGCAA  70 111
     MTH1831 NONE
     MTH1830 NONE
     MTH1829 1669829 .. 1669850 -  -4.5  -2.71364   CTATCTCTTCAATTA           TTCTAAAAC CCCC GTTTTAGAT            GTTCTCCTTCTTTAA  47 20
     MTH1828 1668648 .. 1668663 -  -3.2  -3.87869   TTAATCTTTTATAAA              GGTTTC CATG GAGACC               TTTGGGTCTAGGTGA  54 97
     MTH1827 1667231 .. 1667242 -  -4.4  -3.15249   CATAGCCTGTATGAA                CTGT ATGG ACAG                 CTGTCCAAATGAGGT  48 438
     MTH1825 NONE
     MTH1824 1663422 .. 1663432 -  -5.4  -4.09818   AAGAGGAATGAGAAA                 TTCC TTG GGAA                 CCTCAGGAAGGATGA  63 381
     MTH1818 1660609 .. 1660635 -  -3.6   -3.5393   ATGACCCTCGGTAAA         CCTGAGGTAC TGGCCAG GGCCCTCAGG         AAGATAGGTTACCAG  52 267
     MTH1816 1658308 .. 1658320 -  -7.7  -2.70932   GGGCCGGTCCAAGGA                GGGAT GGT ATCCC                TGAGAGCGTTGAACT  55 206
     MTH1812 NONE
     MTH1811 NONE
     MTH1810 1653075 .. 1653087 -  -4.7  -3.06162   TACCCCATGTTAACA                CTGCC CTC GGCGG                CCTTCTATTCCTTGC  48 89
     MTH1805 1648384 .. 1648395 -  -2.2   -3.3382   GCCATTACAGAGTAA                CCCA TGGC TGGA                 AATATGAATCCGGTG  45 195
     MTH1804 NONE
     MTH1803 NONE
     MTH1802 1644191 .. 1644206 -  -4.8  -4.50218   AAGCATTAAAAAGAA              TTAAAG ATAC CTTTAA               ATGGGAATTCTATAA  68 447
     MTH1800 NONE
     MTH1799 NONE
     MTH1798 1642688 .. 1642704 -  -5.7  -3.28712   GTGTTTTCTCTACAA              GGGCTCC TGC GAGGCCC              AACCCTGTGGGGCTC  55 205
     MTH1794 NONE
     MTH1793 NONE
     MTH1792 NONE
     MTH1791 NONE
     MTH1790 NONE
     MTH1789 1636666 .. 1636677 -  -2.2  -4.05446   TCGTGGAAGGACAAA                CCTG GCCT CAAG                 ATTCAGGTCGCAGAT  55 302
     MTH1787 1635855 .. 1635870 -  -4.7   -2.7185   AGTATCCTTGAAGCA              GGGTT TTCAGC AACCC               TCCGGAATGTATCTG  47 67
     MTH1786 NONE
     MTH1785 NONE
     MTH1784 1633009 .. 1633019 -  -6.8  -3.28712   TGGGGGTGTTCAGAA                 TGCC AGT GGCA                 CCCTGAACCCACCAC  62 86
     MTH1779 NONE
     MTH1778 NONE
     MTH1777 1628775 .. 1628787 -  -7.7  -2.91695   CTCATCGTCAAATTA                CATCC TCA GGATG                AGTGATCACCGACGC  57 307
     MTH1774 NONE
     MTH1773 1625340 .. 1625353 -  -2.4  -3.82603   AATGCTGAAATAGAA               CTTG TGAAGG CAAG                GTCAGCTATAGACGA  53 216
     MTH1771 NONE
     MTH1770 NONE
     MTH1769 NONE
     MTH1768 NONE
     MTH1767 NONE
     MTH1766 1620209 .. 1620223 -  -7.8  -2.77043   CTTATTATGTGAAAT               CAGCTC TCT GAGCCG               GGGTTTTCGAGTTCC  62 10
     MTH1764 NONE
     MTH1763 1615596 .. 1615610 -  -4.2  -2.65808   AGGTGCAATAATTCA               CATCGA AGG TCGCTG               CTGATGGGTATGGCA  45 47
     MTH1762 NONE
     MTH1761 1612456 .. 1612470 -  -4.2  -2.96882   TCAAATAGATAATCA               GGCATC CAG GACACC               CTTAATTCTATCAAA  47 8
     MTH1760 NONE
     MTH1759 NONE
     MTH1758 NONE
     MTH1757 1607309 .. 1607325 -  -2.2  -3.88291   CATCATTCTCATAAA              GGCATG GCGGT CATGGC              GCAGGGGTTATACCT  51 348
     MTH1752 1600285 .. 1600297 -  -6.9  -3.25015   TGGAAGGATCATGAA                GAGGC CCG GCCCC                TGCCAGAATAAAGGA  60 332
     MTH1751 NONE
     MTH1750 1599117 .. 1599140 -  -2.2  -3.68222   CCTCAACTGGAACAA          CCCTGTCTGC TCCG GCCTTCAGGG           CATCTCCTTACGGGC  49 20
     MTH1749 1597793 .. 1597809 -  -2.1  -4.08216   GGAGTGTGCTGAAAA              CCTCATG GGA CTTGTGG              GTAAAAGGATCATCG  55 221
     MTH1740 NONE
     MTH1739 NONE
     MTH1738 NONE
     MTH1737 NONE
     MTH1736 NONE
     MTH1735 1587118 .. 1587138 -  -3.9  -2.53905   TGAGAAGCCATGAAG            GCTGTCAGC ATT GCTGATAGG            ACGATCTTCATCATG  44 265
     MTH1726 NONE
     MTH1725 1579735 .. 1579753 -  -9.6  -2.86271   TCCCGAGGACAACCA             CACCTGAA CGC TTCAGGCG             GAGGGAGAGAGAGGA  71 55
     MTH1719 1576841 .. 1576853 -  -2.7  -2.89421   CCAATAACCACCACA                TCATA TTT CATGA                TAGCACCTTATTGCA  42 13
     MTH1718 NONE
     MTH1717 NONE
     MTH1716 NONE
     MTH1715 1571692 .. 1571704 -  -3.4  -4.11838   AAATCAGCAGAGAAA                TGCA CACTC TGCA                TGGACGCAGAAGTCA  56 177
     MTH1707 NONE
     MTH1706 1562492 .. 1562516 -  -2.8  -3.03657   CAGAAAAAAATTAAT          TGGGAGGA TCACTCCTC TCCTCCCT          CTTCACCTGCAGCTT  43 9
     MTH1705 NONE
     MTH1704 1560585 .. 1560602 -  -5.5  -4.08042   TTCATGATAAAAAGA             CTTGAGC CAAA GCTCTAG              CATCCGGTCGACAGC  65 164
     MTH1701 1556910 .. 1556922 -  -7.7  -2.99325   CCGGTACAAGTAAAT                CCCAT CTC ATGGG                TGTACTTGTTATCCC  63 88
     MTH1696 1553587 .. 1553605 -  -6.7  -2.97408   GGTTACTTAAACAAG             GAGGGAA ACGCA TCCCCTC             TGAAGGAAAAAGGCG  59 75
     MTH1695 1551313 .. 1551324 -  -7.2  -3.54089   GACATATATGAAACA                GGGG TTAA CCCC                 GTTGACCTTACAGAC  64 429
     MTH1691 NONE
     MTH1690 NONE
     MTH1689 NONE
     MTH1688 NONE
     MTH1687 1546224 .. 1546247 -  -6.6  -3.33162   GAGGGGATCCCACAA          CGGACCACTG ATGC CTGTGGCCCA           GAGGGATGCAACACC  58 343
     MTH1674 NONE
     MTH1673 NONE
     MTH1672 NONE
     MTH1671 NONE
     MTH1670 1530566 .. 1530584 -  -7.4  -4.41633   CAGCTTGAAAAATAA             CTGCATAC CGG GTATGCTG             ATCATCAAATTTTTT  78 129
     MTH1669 1529912 .. 1529924 -  -3.3  -2.67803   CCCGGAGTAAACGTA                GGCTC AAG GAGAC                ACCACTATGATTGAT  43 104
     MTH1668 1529416 .. 1529435 -  -2.1  -3.21416   GATGGCTATTACGAA            GCCCT TTAAGTCTCC AGGGC             TTATAGGTGTCCCAG  43 26
     MTH1667 NONE
     MTH1666 NONE
     MTH1665 1526692 .. 1526703 -  -4.4  -3.31263   ATGCTATTTTGATAA                TCAC TGTA GTGA                 TTCTCTATTTTTAAG  52 120
     MTH1664 NONE
     MTH1663 1525538 .. 1525562 -  -4.1  -3.83768   AAAAGAACAGTTAAA          TCTGGAGCTGC CCT GGAGCTCCTGG          AAGAATTTGTATCAT  57 250
     MTH1654 1518385 .. 1518404 -  -4.3  -2.66274   TTCTCCACAATCAAT            GATCTCA GTATAT TGAGACC             CTCTTGACGCCATCT  47 10
     MTH1653 NONE
     MTH1652 1516720 .. 1516734 -  -2.9  -2.71712   GGGGTCTGCGGAAAC               TCAAA GGGAT TTTGA               TCTAGCTTTCGATAT  41 11
     MTH1651 1515921 .. 1515932 -  -4.4  -2.54723   TTCTAATATTAATAT                GAAC GTAA GTTC                 CTTTTCCTTTCATCC  47 298
     MTH1648 1513514 .. 1513526 -  -3.3   -2.5602   CAAGTATGGAAGGTA                CCACA ATA TGGGG                GCTGTATTCAGGGGC  40 229
     MTH1645 1510544 .. 1510560 -  -7.9  -3.55444   GGGTGAGGTCGGAAA              CCACAGC TTT GCAGTGG              CCCTGGGACTTGCAT  64 347
     MTH1641 NONE
     MTH1640 NONE
     MTH1639 1503227 .. 1503240 -  -5.2  -2.63301   TACAGTTCCAGATCA               GCCC AGGGAA GGGC                AAAAGAGTGAGCAAT  47 320
     MTH1636 NONE
     MTH1635 NONE
     MTH1634 1498330 .. 1498342 -  -4.7  -2.91681   CTTGAAGCTGACATA                GGTGG CGA CCCCC                AGGTTCTCAGGAGGA  47 232
     MTH1627 NONE
     MTH1626 NONE
     MTH1625 NONE
     MTH1624 NONE
     MTH1623 1485698 .. 1485712 -  -4.2  -2.87944   GACGATGAGATCATA               GGCG TGATAAG CGCC               ACTGATATATTGAGG  47 195
     MTH1621 1484141 .. 1484154 -  -3.1  -3.31461   CATGTATTTCCATAA               GAAGC GGTC ACTTC                TTTATTATGATCCTC  48 19
     MTH1620 NONE
     MTH1619 NONE
     MTH1618 NONE
     MTH1617 NONE
     MTH1616 NONE
     MTH1615 NONE
     MTH1614 NONE
     MTH1613 NONE
     MTH1612 NONE
     MTH1611 NONE
     MTH1610 NONE
     MTH1609 NONE
     MTH1608 NONE
     MTH1607 1476324 .. 1476334 -  -5.4  -2.78467   CCGAGAAAGCAGAAT                 TCAG AGA CTGA                 GTCTTTATGTGGCCC  52 65
     MTH1605 1475056 .. 1475078 -  -4.1  -2.94322   ATGGGATTGAAATTA          GGAGGGAGGA GTGA TCCTCCC-CT           TTCTTTCTCAGTTAA  47 461
     MTH1602 1468121 .. 1468140 -  -8.6  -3.09516   GCCCTCACCATGCAA            GGGGATCAG GGC CTGA-CCCC            GGGAAGTGGTATGTC  67 11
     MTH1600 NONE
     MTH1599 NONE
     MTH1598 NONE
     MTH1597 NONE
     MTH1596 NONE
     MTH1595 1460973 .. 1460986 -  -8.1  -2.71791   AGGCCCTCCCGAAAT               GGAGG TCAA CCTCC                TCCCCCTGGAGGAGG  61 58
     MTH1594 1460509 .. 1460520 -  -2.2  -3.06261   CCTTAATCTTTAACA                CCGT AAAA ACAG                 CTGGATTTAACATAA  42 197
     MTH1593 NONE
     MTH1592 NONE
     MTH1591 NONE
     MTH1590 NONE
     MTH1589 NONE
     MTH1588 NONE
     MTH1587 NONE
     MTH1586 1452920 .. 1452930 -  -2.4  -3.28712   TTTTGCCTGTTACAA                 GGTC AAT GTCC                 CTGCTGCTGAATGAG  45 91
     MTH1585 1451701 .. 1451714 -  -5.9  -3.78934   GGTGGGTCATAATAA               GGCCC TCAG GGACC                GAGCCAATATTCAGA  62 138
     MTH1582 1447945 .. 1447955 -    -4   -4.1043   TTTAAATAGTACAAA                 GTAA TAA TTAC                 TTTTATGGGAACCCT  59 440
     MTH1575 1442465 .. 1442475 -  -6.8  -4.49981   CATAGGACCAGAAAA                 GGTC CTT GACC                 CCGAAAAAGCCACGA  76 420
     MTH1571 NONE
     MTH1570 NONE
     MTH1569 1436541 .. 1436555 -  -5.6  -2.79796   TTCCACTGGATTATA               TGCACC TAT GGTGCT               TATAAAAATAAGGTT  52 40
     MTH1568 1436212 .. 1436231 -  -3.6  -2.95116   CTATGAGTGAAACTA            TCTGAATG GCTG CATTCACA             GTATCACCTCATTCA  45 34
     MTH1551 1417111 .. 1417127 -  -2.1  -2.73243   ATTTACCTCTGAAAT              TGGGTGG ATG CCTCACA              TAATGTTTCAGTCAC  40 65
     MTH1550 1415801 .. 1415815 -  -2.7  -4.58424   CATGACCACATAAAA               GGCAG GTGCA CAGCC               GCAGCATGCAGTGAA  64 386
     MTH1547 1412585 .. 1412602 -  -4.7  -2.69151   CTCTTTGAGATATCA             GCCCTGG TATT CCTGGAC              GGCATCATAGCTGAG  44 273
     MTH1545 1410985 .. 1410999 -  -5.6  -3.06183   TTCATGCTCAGTGAA               GCGGCT CAA AGCCGG               ATTCAGCAACCAGGG  53 3
     MTH1544 1409661 .. 1409674 -  -3.9  -2.93089   GATCAGCGGAAATGA               GATAT ATGG ATATC                ATATTGATTGGTTCC  47 179
     MTH1543 NONE
     MTH1542 1406612 .. 1406629 -  -2.7  -2.76815   ATCCCTTTCAACAAT             CCTGA CCTTCATT TCAGG              CCTCCAGTCTTAGCC  42 21
     MTH1541 NONE
     MTH1540 1404528 .. 1404557 -  -7.9  -2.56571   CACATATTCAATGCA       TGGCTGGGTGAGGC GAA ACCTGACCCAGC-A       GCCCTTGAGGGTCTC  55 474
     MTH1536 1395921 .. 1395942 -  -5.7  -3.01918   GGACGGTATAAACGA           TGCCCCCGC ACTT GCAGAGGCC            GACCTCGGAGTGGCG  52 389
     MTH1533 1392119 .. 1392137 -  -8.8  -3.34344   GGACCTCTCAATGAA             CATGGCCG GTG CGGTCATG             GTAGCTGCACTCATC  69 175
     MTH1531 1391116 .. 1391133 -  -2.7  -4.68593   CTGATGAGGGAAAAA             TCAGG TTCTAGTC CCTGA              AGGACCCCAGTATGC  65 15
     MTH1521 1382091 .. 1382101 -  -6.8  -3.20403   TGAACTCATAATAGA                 CCCT CCA AGGG                 ATTACTCCTTCAGGG  58 131
     MTH1518 NONE
     MTH1514 1375064 .. 1375080 -  -2.1  -2.99319   AATTCGTTATATACA              GTCACGG CTT CGGTGGC              AGAATATTTCAGCTG  42 97
     MTH1513 1370262 .. 1370280 -  -8.8  -3.52204   GGAGCGCTAAATCAA             TGCACCTC CTT GAGGAGCA             GGAGGAACTGGATGC  70 360
     MTH1510 NONE
     MTH1509 NONE
        leuS 1363803 .. 1363828 -  -6.1  -3.27022   GGGACGTCATAGCAA         CTGGCACAC CTCCCGGC GTGGGCCAG          ATGGTACCTGGGGAC  55 279
     MTH1505 NONE
     MTH1504 NONE
     MTH1503 1359984 .. 1359998 -    -5  -2.57468   TCCCATTACAGGAAG               GATTTC CCT GAAACC               AGACCTGAATGGCTT  47 130
     MTH1501 1356610 .. 1356621 -  -3.6  -2.82623   TTCCTCTGATAATCA                GAGG TTCA CCCC                 CTTAACCTGCACCTT  44 19
     MTH1500 NONE
        ribB NONE
     MTH1498 1354623 .. 1354643 -  -8.3  -5.09521   TGAAGAAATCAAAAA            GGTATTCAG TCC CTGAATCCC            CGTCTTTGGGATCCC  90 95
     MTH1495 1350304 .. 1350351 -  -7.8  -2.74523   TCAGGGCGAATAGCA GGATACTGATCATGATTCCACGG CTT CAGTTGTATC-TGTTCAGTATCC TCATTATCTCTGAGA  61 257
     MTH1494 1349655 .. 1349670 -  -3.3  -2.63479   AAGATTTTGAGAGGA              TACAG TGGCAC CTGTA               AGCGAGACCCATAAA  43 45
     MTH1493 NONE
     MTH1492 1347339 .. 1347355 -  -5.1  -2.74523   CTATGTGGAAGACCA              CACGGTA ATC CACCATG              ACACCACCTCCGCTA  49 38
     MTH1491 1346948 .. 1346964 -  -2.2  -3.83205   AGTTCTCATATTAAA              GAGGCT CCTTT AGCTTC              GTGGCACTTTTTCAG  51 74
     MTH1488 NONE
     MTH1487 1343916 .. 1343933 -  -5.6  -2.58544   TTTCATTTCCATAAC             GGTTAC CTCCCT GTAACC              TTCATAAATACGTCC  51 10
     MTH1486 1342753 .. 1342763 -  -2.6  -2.91668   ATCACCACATTAAAC                 TAAT TAC ATTA                 AATGTCCCTGTTGAA  42 23
     MTH1485 1341509 .. 1341524 -  -3.4  -3.33744   TCCCCCTTTAAAAAT              TAAAAT GGGT ATTTTA               TCTTCTTCCTGCAAC  48 23
     MTH1484 1340439 .. 1340475 - -11.1  -4.84363   CGAAAGGATTAAAAA    TATAAAAGATGGAAGCC ACA GGTTTCCATTTTTTATA    TTTTATTATCAAAGG  93 95
     MTH1476 NONE
     MTH1475 NONE
     MTH1474 NONE
     MTH1473 NONE
     MTH1472 NONE
     MTH1471 NONE
     MTH1470 NONE
     MTH1469 1328473 .. 1328490 -  -2.7  -2.78712   TCTTCAAGTGAACCA             CTCCCAT CTTC ATGAAAG              GTTAATGCGTTTTGA  42 56
     MTH1468 NONE
     MTH1467 1327551 .. 1327561 -  -5.4  -3.35798   ATGGCTGAGGCACAA                 TCCA CCA TGGA                 GGTGACTCATGTTAA  56 157
     MTH1466 NONE
     MTH1465 1326404 .. 1326434 -  -4.9  -4.50241   AAACATTAAGCAAAA      CTGATC--TTCTGGC CAA ACCAGAATAGATCAG      TTCTGGTTTTACTTT  71 147
     MTH1458 1318881 .. 1318900 -  -3.6  -3.68557   AAAAGATACCGGAAA            GGATG-ATG ATG CACGCATCC            AGGAGGTCATACGGG  54 240
     MTH1453 NONE
     MTH1452 1313172 .. 1313183 -  -5.8  -4.14615   AAAAATTCGGGAAAA                GGGT GGGG ACCC                 TTTTCGTTGCAATCA  68 113
     MTH1449 NONE
     MTH1448 NONE
     MTH1447 1307881 .. 1307893 -  -6.3  -2.87931   CTCATGGGGGATATA                TGAGT TCC ACTCA                GCAGGTTTATGGGCT  55 259
     MTH1444 NONE
     MTH1443 1303253 .. 1303263 -  -2.4  -2.92168   TTAAAATAAAATTTA                 TGGG AGT CCCG                 GTCTGATCCGGAATT  42 56
     MTH1442 NONE
     MTH1441 1301101 .. 1301113 -  -4.1  -2.98942   ACGGTTCTACAGACA                GAAGA GGG CCTTC                AGTTTATTAAGGGCA  45 104
     MTH1434 1296976 .. 1296996 -  -9.1  -2.52635   ACTTGGAGCAGGAAT            GGTTATCTC AAG AAGATAACC            CAAAAATTTATTTTT  67 105
     MTH1430 1294896 .. 1294914 -  -3.9  -3.37975   AGTTATCACTTATAA            CCT-CATC ATCA GATGTAGG             TGAGCCATCCGAAGC  50 15
     MTH1429 NONE
     MTH1428 1294006 .. 1294028 -  -3.2   -5.4505   GCTTTGAATAAAAAA           GGTGGTGCGG ATA CAGCTTCACC           ATTAGATGAGGGCGG  79 27
     MTH1425 NONE
     MTH1424 NONE
     MTH1423 NONE
     MTH1422 NONE
     MTH1421 1286882 .. 1286903 -  -8.9  -4.34402   CCCTCCAGAGGAAAA           GTTATAACT TATA AGTTATAAC            TTTTAAGGTCTGATG  86 28
     MTH1418 NONE
     MTH1417 NONE
     MTH1416 1283351 .. 1283363 -  -7.7  -4.09685   TTTCAGTGCTGAAAA                TCAGG TTA CCTGA                GGCTTTGGCCTTCCT  75 131
     MTH1415 NONE
     MTH1414 NONE
     MTH1413 1279202 .. 1279218 -  -6.5  -3.89524   ATTTGACTTCATAAA              CGAGCTT GAA ATGCTCG              GCCTCATATCCACAA  67 160
     MTH1411 1277354 .. 1277365 -  -4.4  -3.60631   GAAGAAAGACCAGAA                CATG ATAG CATG                 TATGTCTAGGGGAGG  54 340
     MTH1409 NONE
     MTH1408 NONE
     MTH1407 1274549 .. 1274559 -    -4  -4.68994   ATCATCACTTAAAAA                 TAGT AAA ACTA                 TCTTAACCTCTGGAA  69 68
     MTH1404 1271712 .. 1271726 -  -6.4  -3.76379   TAAGACTTGATTAAA               TCCCTC TAA GAAGGA               CACTGATCATGAAGC  64 58
     MTH1403 NONE
     MTH1402 NONE
     MTH1401 1268085 .. 1268098 -  -2.4  -4.13767   GGTCGCAGGTGAAAA               CATC AGCGGG GATG                AGATCTCAGTGATGA  57 418
     MTH1398 NONE
     MTH1397 1265679 .. 1265697 -  -4.7  -3.05963   AGTTGGATGGGAACA             GTTAAAT TGCTG ATTTAAC             CCTGTCCCTGATTAT  49 8
     MTH1396 NONE
     MTH1395 1263205 .. 1263220 -  -6.2  -3.61715   CAGGGCCGTTAAGAA              TACAGT CCCC ACTGTA               AGGAACGTTGTTCTG  59 455
     MTH1392 1259163 .. 1259182 -  -6.4  -4.10161   GAGTACTCTGCAAAA            TCCAAGAG GACC CTCATGGA             AGTGGAGGAAGCCGA  66 239
     MTH1385 NONE
     MTH1384 NONE
     MTH1383 NONE
     MTH1382 NONE
     MTH1381 1246981 .. 1246994 -  -3.1  -3.14962   TGACCATGAAAATCA               TCTCC AATA GGAAA                ATAGTTGCAATGACA  46 186
     MTH1380 NONE
     MTH1379 NONE
     MTH1378 1244052 .. 1244064 -  -3.3  -3.73088   AGAGGTCATTAATAA                GACGC GGG GCACC                AGTCTGGGTGCCGTC  52 426
     MTH1376 NONE
     MTH1375 NONE
     MTH1374 NONE
     MTH1373 1236440 .. 1236451 -  -5.8  -2.52742   ACCTGTGTATAACAT                GCCA TTAC TGGC                 CCTTCTCCTCCTCAT  49 438
     MTH1369 1232259 .. 1232277 -  -2.4  -3.37259   AAGGATCCCTAAACA             TCCATTAT ATT ACCATGGA             ATCAAAGAGGAGCAC  45 11
     MTH1368 1230965 .. 1230975 -  -5.4   -5.6473   AGAACATCAAAAAAA                 TCAG GTC CTGA                 TAGAAAGGACAGATC  93 44
     MTH1363 1225188 .. 1225207 -    -5  -4.19024   TAAATCATATATAAA            GTTTTAGG TTTA CCTAAACC             ATGTTGCAGTTAAAA  65 56
     MTH1362 NONE
     MTH1361 1222561 .. 1222576 -  -6.8  -3.85698   TTTTCTCGTGACAAA              GAGCCC TTCA GAGCTC               AGCTTCAAAACATTT  67 368
     MTH1354 NONE
     MTH1353 1217770 .. 1217780 -  -6.8  -3.37732   AGATTAACTTCACAA                 CGGT GCC ACCG                 AAGCCCCTCTGATTC  62 39
     MTH1349 1214408 .. 1214420 -  -9.1  -3.29144   CCACCGCTGGCAGAA                CCCTC GTT GAGGG                TGATGAGATCCTCCT  67 313
     MTH1347 1211594 .. 1211611 -  -6.3   -3.8448   TAACACAGGAGGAAA             CCA-GGGA GGT TCCCATGG             TGGTTCAACTGGAGG  64 498
     MTH1345 1208375 .. 1208385 -  -2.4  -3.53012   GGTCGGGGGTTCAAA                 TCCC CCC GGGT                 CCGCTTTTTTATTAA  47 51
     MTH1343 NONE
     MTH1342 1206306 .. 1206320 -  -2.8  -3.06183   CTCACCGGTATGTAA               TGACCC ACC AGATCA               GGATTGTGTTATCCA  43 34
     MTH1341 NONE
     MTH1340 NONE
     MTH1339 1205048 .. 1205066 -  -2.3  -4.38927   CGGTTACACAATAAA             GTGCGAG ATAAA CCCGAAC             AGGCACGTTAAGGGG  60 238
     MTH1337 1203369 .. 1203393 -  -4.2  -3.27475   GGCCTCAGGATAACA          CCTCTGCACC TGCTG GGTGCATATG          AGCAGGTGTTCCCCC  50 217
     MTH1335 NONE
     MTH1334 1200700 .. 1200718 -  -2.4  -4.56775   ATCCCCTCTTAAAAA             GCTTTTCG AGA CAAAAACC             GCTGAAAAATTGAAG  61 249
     MTH1320 1190494 .. 1190508 -  -2.1   -2.7736   AGTGACATTTAATCA              TG-CGG CCCC CCGGCA               GGGATATCCTCAACC  41 4
     MTH1319 1189447 .. 1189463 -  -5.8  -2.81464   TTACCATGCATGAGA              GCCAGC CGCAC ACTGGC              CTATCTGTAGATACC  52 56
     MTH1318 NONE
     MTH1317 NONE
     MTH1316 NONE
     MTH1315 NONE
     MTH1314 NONE
     MTH1313 NONE
     MTH1312 NONE
     MTH1311 1184771 .. 1184785 -    -5  -3.12847   AATCTTCATATCTAA               TCACCT CGT AAGTGA               AAAAGTAAGCCTTTA  53 227
     MTH1310 NONE
     MTH1309 1184286 .. 1184301 -  -5.4  -4.00443   TTACCATGAAAAACA              CCTAGA TTAA TCCAGG               ACCTCTAGAATCTGG  65 16
     MTH1308 NONE
     MTH1307 1183108 .. 1183128 -    -4  -3.08798   ATCCCTGAGGTAATA            GAACTCAT TCCTC ATGGGTTC            AACTATACCATCCTC  47 219
     MTH1306 NONE
     MTH1305 1181147 .. 1181165 -  -4.4   -3.7046   TAAAAAAGGTGCAAA             GGAAACGG GGC CCGTAGCC             TAGCCAGGATAGGGC  56 222
     MTH1300 NONE
     MTH1299 NONE
     MTH1298 NONE
     MTH1297 1176031 .. 1176045 -  -3.5  -3.65351   GTACTTCGATGCAAA               GAGAC TGAAT GCCTC               CATGAGAATGCTGAT  54 222
     MTH1295 NONE
     MTH1294 1173862 .. 1173874 -  -2.6  -3.73386   ATATAATGATTGAAA                CCGG GCATG CCGA                GAGTAACCCACCTTC  50 460
     MTH1288 1169121 .. 1169138 -  -5.5   -2.6927   ATCCTGGACACATCA             GCCATCC TGCT GGATGTC              ATGGAACTTATTGAT  47 347
     MTH1286 1166280 .. 1166294 -  -5.6   -3.9009   AATTCAGGTGAGAAA               GCCCCC TGA AAGGGC               TGCGGGGAGTTAGAG  63 35
     MTH1284 1164872 .. 1164882 -  -6.8  -3.50358   AAAGAATGATGAGAA                 CCTC GTG GAGG                 AGGCAGCCGACCTCA  62 181
     MTH1277 1160509 .. 1160519 -  -5.4  -2.71731   GGCACCTGCCAAGTA                 CAAG TCC CTTG                 CTTGCAACAAACCGG  51 151
     MTH1271 NONE
     MTH1270 1159034 .. 1159045 -  -5.8  -3.81488   TTTCTTCAAAGACAA                CTGG AGTC CCAG                 ATGATAGCCTGGTTA  63 189
     MTH1267 NONE
     MTH1266 1157858 .. 1157881 -  -6.6  -4.07687   AGGTTGTTGGCAAAA          GGGTCGGGGA TGTC TCCCCTACCG           ACAAATACATAATAG  69 158
     MTH1262 1154543 .. 1154559 -  -5.1  -2.73124   TCTGATTCCTGAAAT              TGCTCCT TAA AGCAGCA              TGGCTCTGAACCGTT  49 51
     MTH1261 NONE
     MTH1260 1152283 .. 1152296 -  -6.7  -3.48276   TCTCCGCTCAGAGAA               TCTGC ATCT GCAGA                CACTAAGACCCAATC  64 69
     MTH1259 1151035 .. 1151046 -    -3  -4.72386   GAAATGATGGAAAAA                TTCT GCAT AGAA                 TAAAAAAAGGTCAAC  65 71
     MTH1256 1146917 .. 1146931 -  -7.1  -4.46926   CATTTGAGGATAAAA               CCCTC GATCA GAGGG               AGATGGCCGGGATGG  76 445
     MTH1253 1144822 .. 1144837 -  -3.2  -4.34947   AATACAGCATCAAAA              CCCTGG AATC CCAGAA               ATTTAACCTCAAAGT  62 100
     MTH1252 NONE
     MTH1251 NONE
     MTH1250 NONE
     MTH1249 NONE
     MTH1248 NONE
     MTH1247 NONE
     MTH1246 NONE
     MTH1245 NONE
     MTH1244 NONE
     MTH1243 NONE
     MTH1242 NONE
     MTH1241 NONE
     MTH1240 NONE
     MTH1239 NONE
     MTH1238 NONE
     MTH1237 NONE
     MTH1236 NONE
     MTH1235 1134167 .. 1134177 -  -3.2  -4.74103   TGCCGAACTCAAAAA                 CGCT GCA AGCA                 AGCTCATAAGGGCAA  66 64
     MTH1230 1130196 .. 1130224 -  -4.6  -3.65529   AGATCCGGAGTGAAA       CTCCTGGGTGCTC ACTC AAGGAC-CAGGAG        TTCCCGGTAGCCTGT  56 8
     MTH1229 1129412 .. 1129422 -  -2.4  -2.80946   AACACCTTAAAAGAT                 CCGG GTC CTGG                 CCATATCCTCAGACA  41 79
     MTH1228 NONE
     MTH1227 1128141 .. 1128151 -  -8.2  -3.06312   AAACCTCCTACCTAA                 GGCC AAG GGCC                 CTATGCATCTGTGGT  63 7
     MTH1226 NONE
     MTH1225 1126687 .. 1126700 -  -2.5  -4.22883   TATTACTTAAAATAA               TTTTA TTAA TAAAA                ACTGGGTTCTGGATG  57 72
     MTH1224 NONE
     MTH1223 NONE
     MTH1222 NONE
     MTH1221 1122835 .. 1122850 -  -5.4  -3.06162   TAGGCTATGGGAAGA              GATCTC AGTA GAGACC               CCCCTTAAGGTAGTT  53 14
     MTH1220 NONE
     MTH1219 NONE
     MTH1218 1120725 .. 1120739 -  -5.6  -3.09823   GGTGTGAAAATCAGA               GGAACC TCA GGGTCC               TGACAATGAGGTCGA  54 6
        nusA NONE
     MTH1216 1118651 .. 1118690 - -15.2  -2.59683   ACTGCAGGCCATAAT  TTCACCTCCGGGTTATTG TTCA CAATAACCTGGAGTTGAA   TTTTAATTTTTTGCG  95 152
     MTH1213 NONE
     MTH1212 NONE
     MTH1211 1113885 .. 1113895 -    -4    -3.281   CTGCAACTTACAACA                 GTAT CTC ATAC                 AGTTTTCACTGATCA  50 113
     MTH1208 NONE
     MTH1200 NONE
     MTH1199 1101279 .. 1101296 -  -7.7  -2.79796   CCTGATGTGAGCATA             CAGGTCC CTCC GAACCTG              AACAGGGAAACCGGT  56 316
     MTH1191 1094606 .. 1094642 -    -5  -3.53091   ACTGCGGTGCCGAAA    TGGATGTGGCCGGCCC CCTCT GGGTCGGTGATATCCA    GGACAGTAAATTCAT  56 371
     MTH1189 1092656 .. 1092670 -  -2.9  -3.93026   AACACCCGAATGAAA               GTTAA CTGGT TTAAC               TATATCGTGCTGGCA  53 151
     MTH1188 1091426 .. 1091438 -  -3.3  -3.36492   GCCCTAATCTGAGAA                CGGGA ATT TCCTG                GAAGCAAATCTTACC  48 142
     MTH1186 1090012 .. 1090026 -  -5.7  -2.84745   GGGTCAGAAGATAAT               CTTCC GTGAG GGAAG               GAGCAAGGGCATAGG  51 142
     MTH1181 NONE
     MTH1180 1085264 .. 1085281 -  -4.1   -3.1364   CACTGAATCACTGAA             TCACTGA ACTC TCAGGGA              GGAGCTTCACCAGGA  48 0
     MTH1179 1084057 .. 1084077 -  -4.1  -3.02511   GGCATGTTTTGAATA            TATATTCAA AAC TTGTATATA            TAGTTTTTGCACCAG  47 102
     MTH1178 NONE
     MTH1177 NONE
     MTH1176 NONE
     MTH1175 1081870 .. 1081886 -  -2.9  -3.21416   TATTGCTACCATTAA              GGGCTTC ATC GAAACAC              CGGCTCATCATGGAT  44 48
     MTH1174 NONE
     MTH1173 NONE
     MTH1172 1078737 .. 1078753 -  -5.1  -3.77832   TTTTAAAGTCAATAA              CTGAGGA GGT TCGTCAG              CAGCAGGAGCATATA  59 92
     MTH1169 NONE
     MTH1168 NONE
     MTH1167 NONE
     MTH1166 NONE
     MTH1165 NONE
     MTH1164 1071037 .. 1071055 -  -2.4  -6.09888   TTTGAATAAAAAAAA             TTAGGTGC ATT ACACTTAA             AAAGTTTGTGCAATG  91 54
     MTH1163 NONE
     MTH1162 1069414 .. 1069424 -  -3.2  -2.64616   CTGCTACTGACATTA                 GAAG ACA CCTC                 CATATACGAGTAATG  43 12
     MTH1161 NONE
     MTH1160 1068289 .. 1068305 -  -2.2   -3.2661   CAACCACTCATAACA              CCTCCT ATAAG AGCAGG              GCAAACAGGATGATC  43 13
     MTH1159 NONE
     MTH1158 NONE
     MTH1157 NONE
     MTH1156 1066118 .. 1066130 -  -3.5  -5.76949   GATGTTGAAAAAAAA                TTAAA TGG TTTAA                CTGCTCCTAGAGCAG  87 32
     MTH1155 NONE
     MTH1154 1064520 .. 1064532 -  -3.3   -3.6834   AATAAAAGGTTTAAA                GGGGA TCT TCACC                CGAGAAAGTCTGGTG  52 56
     MTH1153 NONE
     MTH1152 NONE
     MTH1151 1062038 .. 1062051 -  -3.8  -2.82261   GAAAGAAAGTACAAG               CCTC TACTCT GAGG                ATATAACCCGGAAAG  46 62
     MTH1141 NONE
     MTH1140 NONE
     MTH1139 NONE
     MTH1138 NONE
     MTH1137 1049296 .. 1049310 -  -4.2  -3.40403   CCCCTTCCACCAGAA               GGCTCC TAT GAAACC               TACACAAGCGTCACC  50 25
     MTH1136 NONE
     MTH1135 NONE
     MTH1134 NONE
     MTH1133 1045000 .. 1045020 -  -8.5   -3.8297   AAGAAAAATTTTAAA            TATGAAAAA TCA TTTTTCATA            AAAATATTAACAGTG  77 100
     MTH1132 NONE
     MTH1131 NONE
     MTH1130 NONE
     MTH1129 1040322 .. 1040346 -    -3  -5.31456   TGAAGTCATAAAAAA          GAAAATATTT GCTGG AATTATTTTC          CAGCTGGTATGATGA  75 18
     MTH1126 NONE
     MTH1125 1036468 .. 1036499 -  -2.9  -2.98666   CAAAAACAGATTACA      GGATATGGGGGAA TTAATC CTCCCCTGCATCC       TCAACCTCTTCCTCC  43 7
     MTH1124 1034837 .. 1034855 -  -7.4  -3.89614   TTGAACTGCGACAAA             CACCCTGA ACG TGAGGGTG             TGGCCTCATGCATAA  69 524
     MTH1119 NONE
     MTH1118 NONE
     MTH1117 NONE
     MTH1116 NONE
     MTH1115 1027451 .. 1027461 -  -6.8  -5.07941   AAAATCAGAGAAAAA                 CCAG TTA CTGG                 TGTTCACGACAGGGT  85 158
     MTH1110 NONE
     MTH1109 NONE
     MTH1108 1021860 .. 1021873 -  -3.8  -3.14745   TGTTGAGAAGATATA               CACC GCTGAG GGTG                AAAAGGTTGAGACCG  46 226
     MTH1106 1019666 .. 1019680 -  -2.8  -3.53444   TCATTGCCGGTGAAA               GGGA GAGATAA TCCC               TTCACAGAATTCTCT  48 191
     MTH1102 1016701 .. 1016713 -  -4.1  -4.09739   TTAACCTGTTGAAAA                CAAAG CAG CTCTG                GAACTCAGGTGACCG  59 75
     MTH1098 1013363 .. 1013391 - -10.4  -3.43414   TATAAAGAAATTCAA       TGGTTCCAGGTGG TTAA CCACCCGGAAC-A        GGTTAGGGGGATGAA  77 200
     MTH1093 NONE
     MTH1092 1008625 .. 1008643 -  -5.4  -4.66833   CTTCAACCTTAAAAA             GAATAATA TAA TATTATCC             TGGGAATTTGATGGC  75 88
     MTH1091 1007751 .. 1007764 -  -3.1  -2.63631   TGAATTCGTAGATCA               TGATG TAAC CACCA                TACCAAAACCCATAC  43 9
     MTH1090 NONE
     MTH1089 NONE
     MTH1088 NONE
     MTH1087 NONE
     MTH1086 NONE
     MTH1085 NONE
     MTH1084 NONE
     MTH1083 NONE
     MTH1082 NONE
     MTH1081 NONE
     MTH1080 NONE
     MTH1079 NONE
     MTH1078 NONE
     MTH1077 NONE
     MTH1076  992298 ..  992331 -  -2.4  -4.21737   ATTAAAACAATTAAA     GCACCACAGTTAAT CCATGC AATGACTGTGGTGA      CGGGGGCTTCGCAGA  56 164
     MTH1074  977933 ..  977958 -  -2.1  -4.43213   CTCAATATACCAAAA         TAAAAAAAT GAAGGGAA ATTTTTTTA          TCTTCTCCTTGCTAT  59 23
     MTH1072 NONE
     MTH1071 NONE
     MTH1070  973775 ..  973785 -  -2.4  -3.04404   TCATGAATGATAAAT                 GGGG TTA CCCT                 GTGACATGAACATCC  42 19
     MTH1069 NONE
     MTH1068 NONE
     MTH1067  970625 ..  970669 -  -6.3  -3.29043   AACTTGCTGTGATAA CCTTTACAGGGCCCTTCAGTA AAA CACTGGAGGTCCTTGAAGAGG TTTCAGACTTTGTAT  55 466
     MTH1062  968203 ..  968225 - -10.6  -2.58961   GAAAATAGGAGGAAG           TGACCGCC TTCTGGT GGCGGTCA           GACCCTTAAAAAAAA  76 44
     MTH1039  949555 ..  949573 -  -3.8  -3.35679   TCTGGTCATCCAGAA             TCCGGC GCCCTAA GCCAGA             AGAACAACCCTGCTC  50 16
     MTH1038  948628 ..  948651 -    -9  -4.42748   GCACTCTAAAAATAA          TCTATGGGGAT GCA ATCCCCAT-GA          TGTAGTTGTAGATGC  86 3
     MTH1037  946947 ..  946957 -  -8.2  -3.41587   CCTCATAAAACTGAA                 CGGG GAA CCCG                 CCACATTCCTCGACA  65 449
     MTH1025  937340 ..  937352 -  -4.9  -3.53563   AGATTTCTTTCCAAA                TGAAA ACA TTTCA                CTCCTCCTCGAATAT  56 23
     MTH1024  936236 ..  936252 -  -2.2  -3.83155   CATCAATACCAAGAA              CCTTCA TCTGC TGGAGG              CCCCTTCAAATCAAA  51 51
     MTH1023 NONE
     MTH1022 NONE
     MTH1021  934216 ..  934235 -  -8.6  -2.75064   TTCCTCAGTGAATGA            CTATGAGG GAGT CCTCACAG             CCCTTTCTACTGGAA  66 6
     MTH1020 NONE
     MTH1019 NONE
     MTH1018 NONE
     MTH1017 NONE
     MTH1016 NONE
     MTH1015  928396 ..  928424 -  -3.7  -3.54741   CACCACCCCTGCAAA        CATGGGATGGTGC ATC GCTCCATACCAAA        CAAAGTCCTCCTTTA  52 152
     MTH1014 NONE
     MTH1013 NONE
     MTH1012  926115 ..  926125 -    -4  -4.18983   GCACAGAAAGAATAA                 TCTT CTT AAGA                 GTTCCTCATTTTAGA  61 31
     MTH1003  916159 ..  916173 -  -2.8  -3.56821   AGGAGAGCGGTGAAA               CAGG TGGGCTC CCTG               AGAAGGTTGAGGCGG  49 235
      MTH999 NONE
      MTH998 NONE
      MTH997 NONE
      MTH996 NONE
      MTH995 NONE
      MTH994 NONE
      MTH993 NONE
      MTH992 NONE
      MTH991  902666 ..  902681 -  -4.6  -3.95073   CCTTACAGGGAGAAA              GACCCC TGAC GAGGCC               ATGATCTACAGGCCC  59 348
      MTH982 NONE
      MTH981 NONE
      MTH980 NONE
      MTH979  893756 ..  893769 -  -3.1  -2.96249   CGCCATCAATAATCA               TCTCC ATCT GGAAA                CACCCCGTAAAGGAT  45 114
      MTH978  892005 ..  892016 -  -4.4   -3.4948   AAGTACATTAAAAAT                TGGT ATGA ACCA                 TATTTACCTAGAAAT  54 404
      MTH977 NONE
      MTH976  889382 ..  889398 -  -2.9   -4.1822   TGGGAGGTCAATAAA              GGTCGTC ACC AATGACC              TCGATGTCCGTGAGA  59 225
      MTH974 NONE
      MTH973 NONE
      MTH972  886820 ..  886841 -  -2.3  -3.09635   ACTCTTATTACGTAA           TC-TCCGG CTAAACC CCGGATGA           TACACTCAGATATTA  43 51
      MTH971  885884 ..  885916 -  -4.2  -3.60098   AGGGTCGATGTGAAA     CCTG-AGGGTACCAT GATA ATAGCACGCTACAGG      GACCTCCCGGGTACC  54 473
      MTH969  883624 ..  883643 -  -2.8  -3.82191   CTAACTCCAGAATAA            GGGAGA ATCCATCA CCTCCC             GAAGAGTTCGCTGAA  53 17
      MTH968  882526 ..  882552 -  -2.3  -4.52803   TAGAAACCCACAAAA         CCCCCTTTG ATGCCGTGG CAAAGGAGA         TCAAGTTTGATAATA  62 465
      MTH966 NONE
      MTH965 NONE
      MTH964 NONE
      MTH963 NONE
      MTH962  876395 ..  876408 -  -2.5  -2.84602   GTCATTTTATGAAAT               TTAAT TTGA ATTAA                GACAATATTTAAGTC  42 84
      MTH961 NONE
      MTH960 NONE
      MTH959 NONE
      MTH958 NONE
      MTH957 NONE
      MTH956 NONE
      MTH955 NONE
      MTH954 NONE
      MTH953 NONE
      MTH952  867096 ..  867112 -  -3.7  -3.89814   TCATCACATAAAACA              TTCCC TGAGCGT GGGAA              CTGGAGCAACTTTAA  57 50
      MTH949 NONE
      MTH948  864977 ..  864992 -  -5.4  -4.96848   TGGGTGAGATAAAAA              CCATGG GGGT CCATGA               CCTTCCTGTCCCGGG  79 221
      MTH942 NONE
      MTH941 NONE
      MTH940 NONE
      MTH939  854145 ..  854170 -  -4.7   -4.1891   CTCCTGGAAGAGAAA         CCTGAATCCAT AATC ATAGGCTCAGG          GGTCCATGGAGCCCT  63 155
      MTH936  853186 ..  853198 -  -3.4   -3.5627   ACATCATCCCTTAAA                TACC TTCAG GGTA                TGGGTATGCCGTGGG  50 18
      MTH935  852596 ..  852606 -  -6.8  -2.62515   AATGCTGTGATAGGA                 GCCA ATC TGGC                 TGCGAATGCCTGTTT  52 286
      MTH929  848615 ..  848637 -  -9.2  -3.56594   TTAAAGCCCTTTAAA           CGTTTCAGAA AAA TTCTGAATCG           ATCAATCAACTGAAG  74 107
      MTH928 NONE
      MTH927 NONE
      MTH926 NONE
      MTH925 NONE
      MTH924 NONE
      MTH923 NONE
      MTH922 NONE
      MTH921 NONE
      MTH920  837559 ..  837570 -  -2.2  -3.88137   ACAACCCCGGAGAAA                CAAC TATA GTCG                 ATCTTCTCCAGAGAA  53 356
      MTH914  832273 ..  832290 -  -2.7  -2.82987   CGAACACGTACCAGA             GAGGT GTCTACGT ACCTC              TTTTGAGGGAGTATA  42 15
      MTH913  830644 ..  830665 -  -4.3  -3.01712   GGCTGGCGGTTAACA           GCCTCGATG ACCC CACCGGAGC            TGAAACTCTTAGCAT  49 323
      MTH912  828703 ..  828714 -  -7.2   -4.0777   AGAGAAATATAAGAA                GGGG CTAA CCCC                 CCTATTTTTCATATA  73 85
      MTH902 NONE
      MTH901  817558 ..  817585 -  -7.8  -3.72576   CTCTTTTTCATTAAA        GCGGAGGATT TTGAAGGG AATCCTCCAC         CAGATTTATTTTTGT  70 86
      MTH889 NONE
      MTH888 NONE
      MTH887  806807 ..  806842 -  -3.6  -3.12283   TAATTCACCGAAAAT    TTTATATACT-GTATTC TCT AACTACTAGTATATAAA    TGTTTCGATAATTTT  46 62
      MTH886 NONE
         tfb  805525 ..  805546 -  -7.3  -3.03429   TTAATAGAATAATTA           TGTGTGACC CGAG GGTCACAAA            AACATCAAAGTTCTC  61 64
      MTH882  801792 ..  801802 -  -5.4  -2.83409   CATGAACCCATCATA                 GAAG CAT CTTC                 AAACCTGTAAACAGT  52 10
      MTH881  801004 ..  801024 -  -4.7  -3.59946   GGTTGAACCACACAA            GCACTGC CCTGTAT GCAGTAC            CCCGATACCCATGGA  54 182
      MTH878  798842 ..  798852 -  -5.4  -3.54585   AGCCATGACAAAAAG                 GGAT CTG ATCC                 TTCACCGTACGCTGA  58 60
      MTH869  791061 ..  791085 -  -2.1  -2.57211   ATGGGTGTGGATAAG          CAATTCAGG TGTCCTT CCAGAACTG          TAAAAAGAGATTTGT  39 49
      MTH868  790073 ..  790097 -  -2.2  -3.28447   GTATTCATGATAACA         CCACTTGA-GA CTGA TCATTAAGTGG          TTGGCCTCCAAGATA  45 131
      MTH867 NONE
      MTH866 NONE
      MTH865  786617 ..  786630 -  -2.5  -5.10029   AGTAATTTTAAAAAA               TATTT GAAA AAATA                ATCGTTTCAGAACTA  70 366
      MTH861 NONE
      MTH860  782594 ..  782610 -  -5.7  -3.67389   AGAAATCACACAGAA              GCCCCCC AGC GGGGTAC              ATCCAGCAGGATATG  60 310
      MTH855 NONE
      MTH854 NONE
      MTH853 NONE
      MTH852  774687 ..  774697 -    -4  -5.41787   TAAAAAAGATAAAAA                 TGAA CCC TTCA                 TTTTTCAGAAAAAAA  82 89
      MTH845  767370 ..  767386 -  -2.2  -3.62616   CAGGAGGATAGAGAA              GTACAG GGACG CTGAAC              TTGACAGCACCTGCA  47 167
      MTH842  765493 ..  765506 -  -2.4  -3.74101   GAAATGTAATAAAGA               TCAG TGCCCC CTGA                AAAAAGTGAAGAGAA  49 54
      MTH840  763329 ..  763353 -  -7.1  -3.14683   ACAGTTTTTGATGAA          TTCAGGGTATG AAC CATGCCCTGGA          TGACACCGGTACAAC  63 209
      MTH839 NONE
      MTH838 NONE
      MTH837 NONE
      MTH836 NONE
      MTH835  758331 ..  758344 -  -2.4  -3.56758   AATCAACAGTAAAGA               TCAG TATCCC CTGA                AACCTTCAGTGACCT  47 12
      MTH834 NONE
      MTH833  756044 ..  756068 -  -5.7  -2.78463   ATTGGCGTCATTACA          GGGCTCC TTCTCGGATTC GGAGCCC          TTATGGGTGATGCTG  51 488
      MTH831 NONE
      MTH830 NONE
      MTH829 NONE
      MTH828 NONE
      MTH827 NONE
      MTH826  749734 ..  749744 -  -5.4  -3.74251   TATATTTTGAGTAAA                 GTCT TTG AGAC                 CCTAAAAAATTAATT  60 239
      MTH823  746714 ..  746724 -  -6.8  -3.42996   GAGTACCGAGGAGAA                 CCTC AGG GAGG                 CAATAGAGGGAGAAA  60 463
      MTH820  744770 ..  744782 -  -4.7  -3.55801   AGTAACCTGCTGAAA                GGGGC TGA GCCTC                CCTGAATTCCTCCCA  54 111
      MTH815 NONE
      MTH814  740330 ..  740352 -  -2.7  -5.28831   AGCAAGAAAAGAAAA           GGTGATG CAGATCAAC CACCACC           ATCACATACCTCTGA  75 14
      MTH813  739480 ..  739494 -  -7.2  -4.98672   GGCAAAAACAGAAAA               TGAAAG GTG CTTTCA               GAAGATCGCCCGTAT  87 285
      MTH805 NONE
      MTH804 NONE
      MTH803 NONE
      MTH802 NONE
        dapA NONE
      MTH800 NONE
      MTH799 NONE
      MTH798  727197 ..  727207 -  -3.2  -3.72324   CAGCTGCATTAACAA                 GGAA AAC CTCC                 CAAAGCATAGATGAG  52 156
      MTH797  726176 ..  726187 -  -4.4   -3.1739   ATAGGACTGGAGGAA                CTCA CAGG TGAG                 GGTTTCCTTGTATCC  48 425
      MTH794  722579 ..  722595 -  -6.5  -3.37796   CGGCATGACCCACAA              CATCGGT GGA ACCGGTG              GAACAGCGGCGGTCC  60 381
      MTH789 NONE
      MTH788  717245 ..  717276 -  -5.8   -4.2558   GATCGTTGAGGAAAA      CATGGATCTCTCCA TCAT CGAGGAGATCCTTG       AAGGATAGATTTTAA  67 253
      MTH786  714314 ..  714330 -  -6.5  -3.05963   ATTTTTATTTTAATA              TATGGGG GTT CCCCTTA              TAAAGGTATCTCCAC  56 54
      MTH785  712225 ..  712238 -  -2.3  -4.22949   CAGAACACAGATAAA               TCCTG AAAA CAGGC                TGGAACTTCCAAAAA  56 61
        hypA NONE
      MTH782 NONE
      MTH781  708886 ..  708900 -  -2.8   -4.1899   CCAGTCCACTCAAAA               CTGTTT TTT AAACTG               TTTTTATTGTCCTGC  57 161
      MTH779  708155 ..  708184 -  -5.8  -2.62613   GGGGACTGCAAACAT       GTTTCAGGGC AAAAATCCGG ACCCTGAAAC        CAGAGATATGGGGTT  51 64
      MTH778 NONE
      MTH777 NONE
      MTH776 NONE
      MTH775 NONE
        thyA NONE
      MTH773 NONE
      MTH772  702457 ..  702470 -  -4.5  -2.77791   CTGAAGCGAATACTA               GCC-GC ATT GCTGGC               TACTTCAGCACCCCT  48 25
      MTH771  701443 ..  701462 -  -5.6  -3.80573   TTGAGGAGGATGAAA            GGGTTGAG GTTG CCCAGCCC             ATTTCCCAAGACAGG  59 470
      MTH769  698785 ..  698796 -  -5.8  -3.10344   TTCTCATCGAATATA                CAGC TCTG GCTG                 GTCCACGAGTGTCTG  53 353
      MTH767  695846 ..  695867 -  -5.1  -4.89852   TGAGATCCATAAAAA           CACCTGCAG ATAC CTCCAGATG            GATCAGCGCACTATT  77 28
      MTH766 NONE
      MTH765 NONE
      MTH764  693326 ..  693342 -  -3.6  -3.82865   TAAATAAGATTGAAA              CAGGGC ATGGA GCCATG              AGTGGCGTTAAATTT  54 54
      MTH762 NONE
      MTH761  689010 ..  689042 -  -6.2  -4.33739   TAAAAAAGTGGAAAA      TCTCCGGGACCAGG GAATT CATGTTCCAGGAGA      AGGCATTTAACCAGC  74 32
      MTH760  687178 ..  687214 -  -3.5  -3.86015   GAGTGGGTGTATAAA    CTCGGGAAACGGCAG CATAAAC CAGCTGGTGCCCGAG    ATAAACGACCATATA  57 441
      MTH752 NONE
      MTH751  678956 ..  678967 -  -7.2  -2.84625   GTGATAAAATAAGAG                CCCC GGGC GGGG                 ATTGAACCCGCGACC  60 515
      MTH746 NONE
      MTH745  674251 ..  674264 -  -3.1  -3.14132   GGGGCCCTTCATGAA               CACCA CGGT TGATG                TATGGAGATCATGAC  46 34
      MTH744  673154 ..  673181 -  -8.4  -3.35597   GCTATCCTTGAAACA        TGGAGGGGATCC ATCT AGATCACCCCCA         GGAGATCAGGTGCGA  70 12
      MTH743 NONE
      MTH742  670674 ..  670698 -  -2.1  -4.65895   CCTGCCAGGTAAAAA          CAGGGAC TAAAGCTCCAG GTCCCCG          GTTACAGGGAGACCT  61 7
      MTH739 NONE
      MTH738 NONE
      MTH737  667683 ..  667706 -  -5.3  -3.66658   AATACCCTCAAAATA          CAGGGCTGA TTGAAT TCAACCCTA           AAAATCATCCGCAGC  58 30
      MTH736 NONE
      MTH735 NONE
        murE  663804 ..  663820 -  -3.7  -3.44051   TCTTTATGAGCATAA              CAGTTCA CCT TTAACTG              CGTTTCATCACAGTT  50 201
      MTH733 NONE
      MTH732 NONE
      MTH731 NONE
      MTH730  661687 ..  661700 -  -2.4   -5.1356   TTGCAGGAATAAAAA               TGGA TTAAAG TCCA                TTTTCTAAAAATTAT  69 72
      MTH728  659441 ..  659454 -  -8.1  -2.57564   TCAGCCGTTGAGAAT               GCCCT TGAA AGGGC                TGATGACTTCAGGGA  58 385
      MTH726 NONE
      MTH725 NONE
      MTH724 NONE
      MTH723 NONE
      MTH722  653254 ..  653267 -  -3.1  -3.30918   AGTGACATCATAATA               GCATCC ACA GG-TGC               CCCGAAGACCGTGAA  46 469
      MTH719  649628 ..  649639 -  -3.6  -5.56568   AGATCAGCAAAAAAA                CCCG GACC CAGG                 ATTTCACCTGATATG  83 94
      MTH717 NONE
      MTH716  642138 ..  642148 -  -2.6  -2.87931   TTCATTGTTTATATA                 TTTT ACC AAAA                 AAGTATTACTAATTA  42 155
      MTH715 NONE
      MTH714  635683 ..  635693 -  -2.6  -3.25479   CTACCAAATATTCAA                 TTTT CCA AAAA                 AAGAAATGTGGTTAA  44 37
      MTH713  634633 ..  634647 -  -2.8  -3.16881   GAGGTACTGCATGAA               CTCAGC GGC ACTGAA               GTTCATCCCGAGGGA  44 307
      MTH699  622333 ..  622352 -  -6.4  -3.28453   AACTGAAAAGAGAGA            CTGAAGGA CGAA CCCTCCAG             CTTCAAAAAAATGTG  60 50
      MTH698  621304 ..  621317 -  -5.3  -3.55444   GGTCCAGCTGGGAAA               GTATG ACTT CATAC                TTGTTGCGCCGTGCA  56 377
      MTH693 NONE
      MTH692 NONE
      MTH691 NONE
      MTH690 NONE
      MTH689 NONE
      MTH688 NONE
      MTH687 NONE
      MTH686 NONE
      MTH685  612531 ..  612541 -  -3.2   -2.8474   TTTCATTTACAAGTA                 GCAC GTT ATGC                 CTCCCTGTTTTTTGA  44 61
      MTH684 NONE
      MTH683  610892 ..  610904 -  -4.8  -2.80935   ATTTTATTCACCATA                CCTC TTTCT GAGG                GCCTCCTTCTGCACC  50 1
      MTH682 NONE
      MTH681 NONE
    15679904 NONE
      MTH680 NONE
      MTH679 NONE
      MTH678 NONE
      MTH677  608121 ..  608135 -  -5.8  -3.67067   CACGACATATAAATA               CTTTTT GAA AAAAAG               TTATTACATGCTTTT  60 115
      MTH675  606172 ..  606192 - -14.1  -3.26719   TTCAGAAAGAGGGAA            TTCATGGGG AAA CCCCATGAA            CTGATTGCTGGAGGG  95 196
      MTH674  603035 ..  603063 -  -2.5  -3.98859   GGCAATCGAAAAATA        GAGTATTAATAAA CCG TTAACTATTACTC        ATTTTATATGTGTAT  55 89
      MTH673  597770 ..  597798 -  -4.1   -3.8969   GGATCCAGATAATAA        TTCATTCAAATAA ATT TTATTTAAATTAA        AGTTAATGTGATATT  57 78
      MTH672 NONE
      MTH671 NONE
      MTH670 NONE
      MTH669 NONE
      MTH668  594199 ..  594209 -  -2.4   -3.4252   TGTTATGGATGATAA                 CCGG GAC CAGG                 TCCTTGCAGGTGTGG  46 135
      MTH666  593047 ..  593071 -  -9.4  -4.54753   AAAGATTAAAAATAA          TAAAGGATGG ATTTA CCATCCTCTA          TCCTGCATTCTGCCC  91 13
      MTH660  588375 ..  588389 -  -4.2  -2.60032   TGCTGTTTAAAAATG               TGCAGA GCA TCAGCA               TATGCATGACGAACT  45 151
      MTH659 NONE
      MTH658 NONE
      MTH657 NONE
      MTH656  582707 ..  582718 -  -4.4  -3.37796   GGGCATCATTTACAA                TGAG CATA CTCA                 ACAGATTATCCGCAC  52 425
      MTH653  579198 ..  579214 -  -9.5  -3.53012   TTCCCTGGCTTGAAA              CATCGAT CTT ATCGATG              CTGTACTTCTCTTTG  77 57
      MTH649 NONE
      MTH648 NONE
      MTH647 NONE
      MTH646 NONE
      MTH645 NONE
      MTH644 NONE
      MTH643  569812 ..  569834 -  -3.4  -3.48671   ACCATGAAAGACCAA           CCTGTGAT AGGATGA ATCTCAGG           AACCACCTTCATTAA  50 37
      MTH642  569582 ..  569604 -  -7.1  -3.15544   GCTGAGGTCCATGAA          TG-GGGGATA TGAC TATCCCCTCA           GGAGTTTAACCCCTG  63 15
      MTH640 NONE
      MTH639  567918 ..  567929 -  -4.4  -3.62046   TCAGGTCGCTAATAA                CTGA GAAT TCAG                 CTTTCAGCCTATCGG  56 382
      MTH637 NONE
      MTH636 NONE
      MTH635 NONE
      MTH634  565601 ..  565613 -  -5.5  -3.36327   GCATTTCAGGGATAA                CCGTA TCC CACGG                CATATCGAATTCCAT  54 144
      MTH630  560845 ..  560869 -  -2.3  -5.03747   AAATTTCGCAAAAAA         CTGTGTTAGA TCACAT TCTAACA-AG          GATCACACCAGCAAC  70 179
      MTH628  560152 ..  560168 -  -8.7  -3.55622   CGCAACGCTGTCAAA              CCCCTAC TTT ATAGGGG              GCTTCGGTGTAAGCT  70 176
      MTH626 NONE
      MTH625 NONE
      MTH624 NONE
      MTH623  557300 ..  557316 -  -6.5  -4.36914   GGCCCCTGGATAAAA              CCCGG GCACATA CCGGG              CGCAGTTAACCTCCC  74 335
      MTH618  551969 ..  551981 -  -4.9  -4.09685   GGTGACTGCTGAAAA                TTAAC TGC GTTAA                ACTTCCATATTACGA  63 481
      MTH616  550433 ..  550451 -  -3.8  -3.21747   CCACCTCATCATTAA             CCCTCCAA GTT TTCAAGGG             GTTTTTCACACCTCA  48 104
      MTH615  548856 ..  548870 -  -2.7  -2.83822   GCGATGTCATAATCA               CGGGG GGTCA CCTCG               GCGGGAGGAGTGTAA  41 489
      MTH610 NONE
      MTH609 NONE
      MTH608  543079 ..  543097 -  -8.8  -3.75718   TTGAATTAAAATTAA             GGGGTGGT AGA ACCACCAC             CACTGTCATAATACC  73 143
      MTH603  539562 ..  539574 -  -3.3  -3.01712   TGGCCGTTGTTAAGA                GGGCA TCC TGGCC                GGATGAAGAGGTTGT  42 264
      MTH597 NONE
      MTH596  535182 ..  535192 -  -2.4  -2.50622   ATACACCCCAGTAAC                 CCTG TGA CCGG                 TTATCATAAGCCGCA  39 147
      MTH595 NONE
      MTH594 NONE
      MTH593 NONE
      MTH592  532138 ..  532156 -  -5.9  -3.98214   ATGAGTGATTATAAA             GATGGGC CAATT GCCCTTC             ATGTTATCAGCCCAC  65 100
      MTH591  531000 ..  531010 -  -4.6  -3.39327   GGTGGATACTGAGAA                 GGCC AAT GACC                 GAGAAGAAGGTTGTC  52 133
      MTH586 NONE
      MTH585  523321 ..  523358 -  -4.2  -3.69437   GAAGCTGAAAAGGAA   TTTCTGGAGTTCATGGA TGCAT TCC-TGAACCCCTGGAA   GGCCCTTGAAAGATG  54 78
      MTH576  515781 ..  515791 -    -4  -3.54475   CTGCGGATTATATAA                 GATA TTC TATC                 TGAATCAGCAGCAGA  52 114
      MTH574 NONE
      MTH573  514474 ..  514485 -  -4.4  -2.94416   CATTCCCACGACACA                GATC AGAC GATC                 TTCCTGTTTAGAGTG  49 33
      MTH572 NONE
      MTH571  512981 ..  512994 -  -3.7   -2.7419   ACATCACTTCAAGTA               GCCCG GCTG CGGGA                GCTGTAACCTCAAGG  44 431
      MTH569 NONE
      MTH568  511087 ..  511099 -  -4.1  -3.55814   GATGAACTCAGACAA                TTCCC TCA GAGAA                AGATAAAAAAGAATC  52 39
      MTH564  508614 ..  508629 -    -9   -2.8333   TTAAGGATAATATGA              CTCCAC ATCG GTGGAG               GTCACTGAAAAAATC  68 39
      MTH563 NONE
      MTH562 NONE
      MTH561  505565 ..  505595 -  -7.4  -4.62069   CCCTCATCTTAAAAA       CCGGATCTCAGGGG CTA CCCCTGAGTAACAG       AGCCCCTGGATAAAG  81 231
      MTH556 NONE
      MTH555  501035 ..  501052 -  -3.5  -2.86773   TGAAAAAGGTAACCA             TTCATAC AGCA GTATAAA              CTGAAGATATCCAAC  44 61
      MTH554 NONE
      MTH553  500311 ..  500328 -  -3.3  -3.26783   TAGTAAAAAAGGAGA             GGGGGCT GCTT AACCCCT              TGGTTCCTTGGCCTT  46 17
      MTH552  499220 ..  499236 -  -2.2  -3.63968   TCCTAAACTTGTAAA              TCTGCA AGAAA TGCTGA              ATCAAACTGACTCCT  49 329
      MTH550  494861 ..  494876 -  -3.2  -3.65902   CCCATCCTATTTAAA              CCTGAA ACAT TACAGG               GCTCAGGGATTGGCC  52 76
      MTH549 NONE
      MTH548 NONE
      MTH547  492407 ..  492430 -  -3.2  -2.89564   TCGGCACCCCACACA          TGAGCATCCTG GTC CAGAAC-CTCA          CAGCCCTCTTAGCGG  42 347
      MTH544 NONE
      MTH543 NONE
      MTH542 NONE
      MTH541 NONE
      MTH540  482617 ..  482627 -  -6.8  -5.18371   TTCCATAAAATAAAA                 GCTC TCT GAGC                 TTCTTTAATCAAAAA  89 369
      MTH539  481602 ..  481617 -    -4  -3.83262   CAAAGCCCATAATAA              CCGTGAG ACC CT-ACGG              CCTTGAGAATGTACC  57 359
      MTH533 NONE
      MTH532  475843 ..  475859 -  -3.7  -3.93984   AAATGCACCCATAAA              CGTTTTT ATT AAACACG              CGTTCCTTCCTGATT  57 283
      MTH531  474831 ..  474874 -  -2.4  -3.06261   TTTCAATGTTGAATA TGCCCGGGACCCTGAGG TTTATCCTCTC CCTCAGGGGCCCC-ACA GAGACGGCCTCATCA  42 38
      MTH530  472773 ..  472802 -  -7.1  -2.52464   CGTTCCCTCAAGGTA       CCGGCCGCCAGCCG CTG CAGCTG-CAACCAG       AATTATTAAAATGAT  59 48
      MTH529 NONE
      MTH528  470865 ..  470876 -  -5.8  -3.55801   AGGAACGTCGGTAAA                CTCC TCGA GGAG                 GTTGAGGACCGTCTG  59 162
      MTH517  465414 ..  465427 -  -3.7  -2.62616   TCATGTTTTAGAGTA               CTGCG AGTT CGCCG                GCTGAGGTTATTTCA  45 4
      MTH516  464484 ..  464495 -    -3  -3.75115   GGCTCATAAAATTAA                TCAT GGCC ATGA                 GCTGCATCAGCTCTT  50 56
      MTH511 NONE
      MTH510  454998 ..  455029 -  -7.3  -3.44051   GGGTTACCATTATAA      GCACACCACGC GGACGCTATT GCCTGGTGTGC       CGTGCAAGGAGTGAG  62 128
      MTH507 NONE
      MTH506  452467 ..  452495 -    -9  -2.69468   TACGGGGACATAGTA       CCTGT-AACCTCC CTGG GAAGGTTCACAGG        TATGGTCATAATGTT  61 239
      MTH504 NONE
      MTH503  450329 ..  450339 -  -6.8  -3.33969   GAATTTACCCGAGAA                 GGTC ACT GACC                 CTCTCGGAGCTCCTC  62 4
      MTH500  444891 ..  444901 -  -3.2  -4.30978   TTTAACTGATGAAAA                 GCAA TCG CTGC                 ATCAACGGTACCACA  61 197
      MTH492 NONE
      MTH491  430030 ..  430053 -  -3.8  -3.07962   GGCCACACTCCAACA          TGCCATCCTC CTCA GCAGATAGCA           GAGGTCACATGGGGG  47 13
      MTH490 NONE
      MTH489  429243 ..  429253 -  -5.4  -3.26471   GGATGTTCACATTAA                 GGAT TCT ATCC                 TAGATATTCCTCTCC  54 25
      MTH488 NONE
      MTH487 NONE
      MTH486 NONE
      MTH485  424372 ..  424394 -  -4.8   -3.1211   GATGATATGATTGAA           TGGGGGAT TCATTTC AGCCCCCA           GCTGTCTATTCCCCT  53 44
      MTH484  423186 ..  423208 -  -5.4  -2.87344   GACCGGTCCCACACA           GGGGTCCCCT GTA ATGGATCCCC           TCGCTGATACCATGT  49 314
      MTH480 NONE
      MTH479 NONE
      MTH478 NONE
      MTH477  417767 ..  417777 -  -2.4  -2.70298   CCTTGCAATGATAAT                 GCAG GAG CAGC                 GTGTTGAAGGATTCC  39 239
      MTH472 NONE
      MTH471  410877 ..  410888 -  -5.8  -4.21462   ACGCACCAGCGAAAA                GCTG GAAA CAGC                 TTTTAAATGTCCTGA  68 404
      MTH469  409912 ..  409925 -  -3.1  -3.14132   CCCTGTTTCCATCAA               TCCTC CCTG AAGGA                CCTCCTGGTTCTCAT  46 8
      MTH468  407727 ..  407738 -    -3  -3.47617   ATGCTAAACTCAGAA                TAAC CTTC GTTA                 AACGATAATATAGCG  48 432
      MTH466 NONE
      MTH465  404879 ..  404906 -  -3.4  -3.81027   TGGAAGGAATGTAAA        TCTCTGTATCTG CATT CAGTTACTGAAA         AAGTAGAACTGGAGG  54 43
      MTH464 NONE
      MTH463  403849 ..  403861 -  -6.3  -2.91873   AGGATCTCTAAATTA                GATCA TCA TGATC                CCGGTGAAAAGCCTC  55 41
      MTH460  400614 ..  400633 -  -3.4  -3.62535   TGAAATATCAGATAA            CGGCAGGG GGCT CCCTGAGG             ACTTCAACATTGATG  49 158
      MTH441  374860 ..  374888 -    -4  -2.52519   TCAGGATATTAAGAC        CCACACATTA TCCAGATAT TAATATGTGG        CCAGTTGTTATAAAT  44 108
      MTH440 NONE
      MTH439  372733 ..  372755 -  -4.1  -3.54424   GGGCACCGGCTGAAA           CCTGTAGAA GATTA TTCCTCAGG           GTTTTCAATAACTTC  52 14
      MTH438  371796 ..  371806 -  -6.8  -2.74515   AAAGAGGGTTGAAAC                 CGGT GCA ACCG                 TTTATGGTGTTGGAA  53 490
      MTH435 NONE
      MTH434 NONE
      MTH433  368853 ..  368867 -  -2.8  -3.89822   GAGGTACGGTATAAA               CCCT GCATTTG AGGG               TGGTGAAGCCGAATC  54 182
      MTH424  361512 ..  361524 -  -7.7  -3.66896   TCTACAGACAGATAA                GGGTA ATG TACCC                CGGGGACTTTGAGGC  67 517
      MTH420  356520 ..  356535 -  -4.7  -4.14977   GAAGAGGATAAAGAA              CATGG GGGGTA CCATG               CGCCTCGGCTCCTAC  63 405
      MTH412  347799 ..  347827 -  -4.6   -6.3578   ATCCTAAAAAAAAAA        TAAAATGGTGGT GCTGG ACCACCATTAAA        AGGGAAGGCTGGCGT 100 21
      MTH407  343994 ..  344010 -  -3.6  -4.56914   TCATGTAAATGAAAA              CGACCC GGCCA GGCTCG              CCGTCCTGGAAACAG  66 492
      MTH383  329408 ..  329422 -  -4.4  -3.79906   TTATCCCTATAATAA               TTTATT ATC AATAAA               GGTCTCACAGCATGA  59 116
      MTH382  328764 ..  328774 -  -2.6  -3.01712   GTGCCCGGCGGAACA                 TAAT AAA ATTA                 GAATAGATAAGGTTT  43 86
      MTH381 NONE
      MTH380  325821 ..  325841 -  -2.5  -2.73681   GACTCATTTCAATCA            CTGATAGGA GGA TCCTATCTT            CAGTCTTTCCAGGAA  41 2
      MTH379  324201 ..  324212 -  -3.6  -2.90075   CTGGCTGGAAGCATA                GCCC TGGT GGAC                 CGTATAATATCATTC  45 207
      MTH369 NONE
      MTH368  313578 ..  313605 -  -2.8  -2.59564   CTCTGACCTGATAAG        TCCCATGAG-ATC CCG GATACTCATCGAA        ATAAACTCCTGATTA  41 42
      MTH367  312537 ..  312547 -  -2.4  -3.17486   AAGAACGGCGAGGAA                 GGGG TAG CCCA                 GGGAGTATCGAGGGG  43 210
      MTH366  311861 ..  311871 -  -5.4  -3.11459   AAGAGGAGGAGGCAA                 GAAG ATT CTTC                 AGTGAAATGGACAAC  51 499
      MTH364  310681 ..  310699 -  -6.6  -3.44051   TGCGGATCATCATAA             GCCCCCGA TGA TGAGGGGC             CCATGGACGTGTATG  62 1
      MTH363 NONE
      MTH360  305104 ..  305122 -  -9.6  -3.29144   CTATCGCCTCCAGAA             TGCAGGAC GGA ATCCTGCA             GCTAATATTTCTGCC  75 162
      MTH359  303455 ..  303472 -  -4.1  -5.95286   ATCAAAAAGAAAAAA             TGAGGTT TATT AACCTCT              AAAAGGGTAAACTCG  90 24
      MTH358  301506 ..  301519 -  -4.5  -4.07746   CTCCTAAAAAGATAA               GAGCA TTCG CGCTC                CGGATCTAATTTCGG  61 134
      MTH357  299168 ..  299178 -  -2.6  -6.12458   CAAAAAAATAAAAAA                 TAAA AAA TTTA                 AAATGGCAGTTCCGC  95 23
      MTH354 NONE
      MTH353 NONE
      MTH352  294336 ..  294346 -  -4.6  -4.13767   CTGTGCAGGCGAAAA                 CAGG TCT CCCG                 GTAGCAGCCATACTG  63 263
      MTH348  287281 ..  287293 -  -4.1  -3.09516   TCTCTGATGAGTTAA                TCCCT ATG AGGAA                TGCCGGGACCTCCAG  47 46
      MTH347 NONE
      MTH346 NONE
      MTH345  283206 ..  283219 -  -3.1  -2.63234   GAACATGACAATGCA               CCTAA ATTT TCAGG                TAATTCATTCCTATT  43 13
      MTH344 NONE
      MTH343  280853 ..  280879 -  -2.9  -3.11292   ATCCTGAAGATAAAC         TGGGAACGGTG CGGAT CACAGTCGCCA         TTCAGTATCTGAAGT  44 165
      MTH342 NONE
      MTH341  278063 ..  278085 -  -4.8  -3.29704   CCGGGAGGAAATACA           GGACCACCTC AGA AAGGTCATCC           CTGAGGTTAAAATGA  50 82
      MTH330  264947 ..  264964 -  -4.1  -3.99324   GGGGAGGAGGATAAA             TGGACCC GTTA AAGTCCA              GACCGTGGATGAGTG  59 373
      MTH328 NONE
      MTH327 NONE
      MTH326 NONE
      MTH325  259227 ..  259239 -  -2.7   -3.0094   CTGCATGCATATATA                GTCAA GGT TTAAC                ATCAGTTCCCACCTG  43 14
      MTH324 NONE
      MTH323  257748 ..  257768 -  -7.5  -3.85698   GTCCTTTTCCATAAA            TGGTGATCC ACT GGACCTCCA            TGCAGTAAATGCACC  71 227
      MTH322  257282 ..  257300 -  -6.6  -2.79302   ATGACTGGGAGGATA             CCGCCCCT ATC AGGAGTGG             AAGTCTGTAAAGCTC  57 172
      MTH320 NONE
      MTH319  255740 ..  255758 -  -5.4   -3.6692   GTTTATTTTAAAATA             TTTCAAGT AAA ACTTAAAA             AAGGAGGTATATAAA  60 57
      MTH318 NONE
      MTH317  251124 ..  251135 -  -5.8  -4.09243   GATACGGCTGGAAAA                GCAC ATCG GTGC                 ACTGCTGGCTTTCAG  66 511
      MTH309  241650 ..  241664 -  -2.8  -4.42386   TCCTGAGGGATAAAA               CCAG TGATGTT CTGG               ATTATGTGGGGTTGC  60 46
      MTH305 NONE
      MTH304  237581 ..  237591 -    -4  -3.90112   GCCCGGGTAATTAAA                 TCAT GGC ATGA                 TCAGATCTTCTGCCC  57 128
      MTH303 NONE
      MTH302  235844 ..  235864 -  -2.5  -3.56987   GACACCATGATAGAA            GAGAATACC AGT GATATGCCC            ACCTTCTGTGCCTTT  48 52
      MTH294  229492 ..  229505 -  -8.1   -4.4773   GGACATGAAGGAAAA               CCCTG AATA CAGGG                ACTGGCTCTATTGAT  80 183
      MTH291 NONE
      MTH290  225266 ..  225278 -  -3.3  -4.58424   GAGGAGGACATAAAA                CTTCC AGG GGAGG                TCACAGAGAGGAGCA  64 436
      MTH282  216652 ..  216662 -  -5.4  -3.00498   GATATGGCACATATA                 TGTG CTG CACA                 CAGTACCTTGTACCA  53 284
      MTH281  216298 ..  216308 -  -3.2  -3.18912   TTATTCATTGATCAA                 CCTC CGT AAGG                 TCTTCAAGGGACCTG  46 4
      MTH280  213847 ..  213864 -  -5.5  -3.16177   ATGGGAGACATTTAA             CCCTGAG AATG CCCAGAG              TGCCTTCACAAAGGA  51 382
      MTH278 NONE
      MTH277  211885 ..  211896 -  -4.4  -2.62184   TTTCGTCTCACAGGA                GATC TCAG GATC                 TTAAAAAGTAGGATT  47 156
      MTH276  211227 ..  211239 -  -2.7  -2.78384   GTTCTTGTGACCATA                TACAT GAT ATGCA                TACTTGTGCTCCTCT  41 210
      MTH273  209027 ..  209052 -  -3.1  -3.92075   ACCTGCACGTATAAA         GGCCCTCCCGGC GAA GCTGAG-GGTCC         CAATAACATTTGAGG  54 219
      MTH271  206917 ..  206928 -    -3  -2.78384   TTGCGGTTGAGGAGA                TGAA GTCC TTCA                 TTGAATCTGAGAGGA  42 361
      MTH242 NONE
      MTH241 NONE
      MTH240  183604 ..  183623 -    -5   -3.1984   GATAAGATGAAGAGA            TCCCTCGAA TAT CTCG-GGGA            GCTTGCTGAGGCCGG  53 185
      MTH238  181584 ..  181601 -  -6.9  -2.63549   CAGGCGGAAGAACAG             GCACTGG GTCC CCAGGGC              TATCTCCAGGTGTAT  52 380
      MTH234  175893 ..  175911 -  -7.4  -3.39327   GGGCGATAGCCAGAA             TCAAGGAC ATG GACCTTGA             GGATGTTGACAGTAT  62 143
      MTH230 NONE
      MTH229  171642 ..  171654 -  -4.7  -3.04144   CCTGGACCTTGAATA                CCAGG TCA CCGGG                CCAGCATCAATGTTC  48 288
      MTH224  166538 ..  166548 -    -4  -3.87641   AACACCTGTTATAAA                 TAAC TCT GTTA                 TAGATATGGGATTGG  57 164
      MTH223 NONE
      MTH222 NONE
      MTH221  163578 ..  163589 -  -2.2  -3.54475   TTTTGTAGCAGACAA                CTAG TCTG CCAG                 TAAATATGATGTGAT  47 76
      MTH220 NONE
      MTH219 NONE
      MTH218  159924 ..  159941 -  -6.9  -2.62263   AGGTGGGTTACATCA             TGGGGGG CATT CCACCCA              TTCCACCCATTCCTT  56 0
      MTH217 NONE
      MTH216 NONE
      MTH215  157204 ..  157228 -  -4.1  -3.05384   GGTTCCCCTAGGGAA          TTTGAGGGGGA TGA TCCCCCACCAT          TCAGGTTCAGGTGGG  47 32
      MTH214 NONE
      MTH213 NONE
      MTH212  153504 ..  153533 -    -8  -3.09516   CGTTTCAGCATGGAA       GACCGGGGAAGAT CCTGT AT-TTCCCCAGTC       ACGCCAGTAGTTTTC  63 85
      MTH206 NONE
      MTH205 NONE
      MTH204  146702 ..  146716 -  -2.7  -2.62184   TTTCTCTTTAGACCA               CCCGG GGTAT CCGGT               CATCCAGGAGGGGCC  41 3
      MTH203  144989 ..  145025 -  -5.9  -4.62783   CAGGCATCTTAAAAA    TAGCGGCTGATGGAT CTTTTTC ACCCATCAGCTGTTA    TGATAATTTAAAGCG  73 102
      MTH202 NONE
      MTH201 NONE
      MTH200 NONE
      MTH199  142970 ..  142995 -  -4.7  -3.97947   GTCATCCATGATAAA         CAGAAGAGG TGCGAGGG CCCCCTCTG          GGTGAGGGGTGGCAT  61 201
      MTH197  142176 ..  142192 -  -3.7  -4.95806   AAACTATTATAAAAA              TTTTGGG ACA CTCAAAA              GGGCCTTGTGGATAG  71 0
      MTH196  140568 ..  140584 -  -5.2  -3.53343   AATCTCTCCTGCAAA              CTATGA CCTCC TCATAG              AGAGCACAAGGATAT  56 195
      MTH184  130263 ..  130274 -    -3  -3.53224   CACTGCTCCTTGAAA                TCTT CACA AAGA                 AGGGAATAGGGACCA  49 147
      MTH173 NONE
      MTH172  115782 ..  115798 -    -3  -3.40371   GATGGCATCAAGGAA             CTTGCAG CCAC CTGCA-G              TGACGTGAGTGACTT  47 524
      MTH170 NONE
      MTH169 NONE
      MTH168 NONE
      MTH167 NONE
      MTH166 NONE
      MTH165 NONE
      MTH164 NONE
      MTH163  108458 ..  108487 - -10.7  -3.53012   TGGTTGCGGTTGAAA       TGGATGACCGGCC AGGG GGCCTTTCATCCA        TCCTCGAGGTGCTGA  77 209
      MTH150 NONE
      MTH149 NONE
      MTH148   97778 ..   97795 -  -4.2  -3.02511   TTCATGTGGGTAACA             TTCAGA AGATCA TCTGAA              CCGGAGGTAGTCCGG  47 17
      MTH147 NONE
      MTH146 NONE
      MTH145   95684 ..   95694 -  -2.6  -4.88228   AGCCAATATTAAAAA                 TTTA AAT TAAA                 ATATGAAATCTTTCT  68 71
      MTH144   95288 ..   95299 -  -4.4  -3.43674   CCAAAAATAAAAGGA                GAGT GGGG ACTC                 TGATTGAATCCATTA  52 116
      MTH129 NONE
      MTH124   79579 ..   79598 -  -2.8  -3.29511   GGGACCCTCCTACAA            GGTGTTACC ATT GGTT-CACC            TCTTTAAATGTCAAG  46 29
      MTH123 NONE
      MTH122   77710 ..   77733 -   -11  -3.98842   CAGAACAGGGATAAA          CTCAGGGAGG CAGG CATCCCTGAG           GACCAGGAGATTGTG  86 137
      MTH120 NONE
      MTH119   75908 ..   75918 -    -4  -5.03715   AGCATTCTCAAAAAA                 GAAA GGG TTTC                 GGAGTAAATCCGAAT  74 88
      MTH117   74244 ..   74265 -  -2.9  -2.93382   CTCTACAGGTACATA           CCTTCAACC CACC AGCTGATGG            TCGAGTACCGTGATG  42 371
      MTH114 NONE
      MTH113 NONE
      MTH112   71205 ..   71236 -  -5.2  -3.21593   GACCCCTTCAGAACA      GCATACCCCCTAACC AAA GGTT-GAGGATATCC      AGTCCCCTGCATAGT  53 3
      MTH108   69339 ..   69352 -  -2.4  -5.84432   TACAATATAAAAAAA               CCTT AAAAAA AAGG                GGTTATTCCATGGGG  84 28
      MTH106 NONE
      MTH105 NONE
      MTH104   64102 ..   64134 -  -4.8  -3.28791   AGTGTGCGGGTATAA      CTGCAGCCACCA TAGGTGGAC TGGGGGCCACAG      CACCCTTCCCGGGAA  50 412
      MTH100 NONE
       MTH99   61158 ..   61169 -  -5.8  -3.69395   TTTATGAGGTAAGAA                CCTG TGAG CAGG                 CCTCCTGCAGTGTTT  60 39
       MTH98   60540 ..   60552 -  -4.9  -2.81464   CCACTATTCACCACA                TATCA GGT TGATA                ATAAATCTATAAGAA  50 291
       MTH97 NONE
       MTH96 NONE
       MTH95 NONE
       MTH94   58785 ..   58806 -  -9.5  -5.29445   CCTGAATAAGAAAAA           TGGTGGTAC TTTA ATACCACCA            CCCACAATGTGTACG 100 14
       MTH93   58231 ..   58245 -  -2.1  -4.39002   AAATGCGCTATAAAA               TATCC GGTCA GGACA               AAATGTCATCCTAAT  59 170
       MTH92 NONE
       MTH91 NONE
       MTH90 NONE
       MTH89 NONE
       MTH88   56672 ..   56682 -  -2.6  -3.22851   TAATATGATAACACA                 TTAT AGT ATAA                 AAAGATTACTATCTC  44 15
       MTH87 NONE
       MTH86   53521 ..   53531 -    -4  -4.41616   ACCTTCCCAAACAAA                 GATT CAT AATC                 CAAAAAAGACCCTTC  64 123
       MTH84 NONE
       MTH83 NONE
       MTH82   51245 ..   51259 -  -2.7  -3.35679   GCCCGTCACTGATAA               GCGTG TAATT CTCGC               TTTCGAGGATGTTTA  46 68
       MTH81   50460 ..   50470 -  -4.6  -2.64933   CATCCACTTAGACTA                 CCCC ATT AGGG                 TTCGTTTGAGAATTT  47 93
       MTH80 NONE
       MTH79 NONE
       MTH78   49413 ..   49425 -  -2.6  -3.05384   TTTTCTTTTATGCAA                GGCC AAAGA AGCC                TATAATTACAAGCAA  43 5
       MTH77 NONE
       MTH76   48171 ..   48181 -  -2.6  -3.22851   TAATATGATAACACA                 TTAT AGT ATAA                 AAAGATTACTATCTC  44 213
       MTH75 NONE
       MTH74 NONE
       MTH73 NONE
       MTH72   43153 ..   43165 -  -5.5  -2.77013   TATTGGGCTAATAAG                GCCTC TTG AAGGC                TTTTCTCGCGTTGTC  52 87
       MTH71 NONE
       MTH70 NONE
       MTH69 NONE
       MTH68 NONE
       MTH67   41336 ..   41350 -  -2.7  -3.35679   GCCCGTCACTGATAA               GCGTG TAATT CTCGC               TTTCGAGGATGTTTA  46 68
       MTH66 NONE
       MTH65 NONE
       MTH64   40050 ..   40066 -  -5.2  -2.84634   CTGCATACCATGATA              TGATCA TTTCT TGATCA              TTCCAGACCCTACTT  50 343
       MTH63   39332 ..   39364 -  -3.6  -2.74144   GTTTCACCTCGAAAT     GCCAC-TATAT-CCTT CGT ATGGTATATATGTGGC     GGTCAATTTTGGCAT  43 130
       MTH62 NONE
       MTH61   37910 ..   37928 -  -3.2   -4.0162   TCGTGACACCAGAAA             CATATATT TGA AGTATATG             TGACTGAGTTCACAA  56 112
       MTH60   37259 ..   37273 -  -4.4  -2.56046   TTAAATCTTAAGGTA               TTAAAA GAT TTTTAA               AAATAGGAAAAAAAG  47 60
       MTH59 NONE
       MTH58   36235 ..   36257 -  -7.8  -3.08471   GAGAACTGTATGGAA           TTATCCTGAG ATG CTCAGAACAA           AATAGTTTTAGAAGA  63 152
       MTH57 NONE
       MTH56 NONE
       MTH55 NONE
       MTH54 NONE
       MTH53   32450 ..   32462 -  -3.3  -3.87576   GGATAATAAGGGAAA                GCCTT GAA AGGGC                AGGTTTAAGGTACTA  54 315
