# Supplementary material for: Rapid, accurate, computational discovery of Rho-independent transcription terminators illuminates their relationship to DNA uptake
Source: Genome Biol. 2007 Feb 21;8(2):R22. doi: 10.1186/gb-2007-8-2-r22 (PMC1852404; doi:10.1186/gb-2007-8-2-r22)
Supplement: Additional data file 4 — Best terminators found downstream of each of the genes of the 343 organisms studied. [file gb-2007-8-2-r22-S4.zip › Methanococcoides_burtonii_DSM_6242.bag]

   Mbur_0001 NONE
   Mbur_0002 NONE
   Mbur_0003 NONE
   Mbur_0004 NONE
   Mbur_0005 NONE
   Mbur_0006 NONE
   Mbur_0007 NONE
   Mbur_0008    5139 ..    5173 +  -3.8  -3.56099   GCACGAATTGAAGGA    GATCTGAATTGGAAG CATTGC CTTCTAATTT-GATC     TTTCACGAGCTTATC  52 19
   Mbur_0009 NONE
   Mbur_0010 NONE
   Mbur_0011 NONE
   Mbur_0012 NONE
   Mbur_0013 NONE
   Mbur_0014 NONE
   Mbur_0015 NONE
   Mbur_0016 NONE
   Mbur_0017 NONE
   Mbur_0018 NONE
   Mbur_0019 NONE
   Mbur_0020 NONE
   Mbur_0021 NONE
   Mbur_0022 NONE
   Mbur_0023   11928 ..   11949 + -10.3  -4.91194   CGTAGAACTTAAAGA           GTAATGTCT TTTT AGACATTAC            TTTTATATTTGTTAT 100 22
   Mbur_0024 NONE
   Mbur_0025 NONE
   Mbur_0026   14811 ..   14836 +    -4  -2.53273   GTAAAGCACTTAATA         TCGGTGGCGT CTAAGC ATGCTACTGA          CTATTAGTGGTTTGC  45 12
   Mbur_0027   15336 ..   15346 +  -3.2  -3.65369   TAAGAAAGCAATTGA                 TGCC TCT GGTA                 GTTTTTAATTTTAAT  50 7
   Mbur_0028   16472 ..   16482 +  -2.4  -3.16246   CGGGAGTTCGAATCT                 CCCC CTC GGCG                 TATAATTCTTTTTTA  44 127
   Mbur_0029   17480 ..   17490 +    -4  -3.21622   TATTTTTTTTTAATT                 TTGA TTC TCAA                 TTAATAAATATATCT  49 224
   Mbur_0030   19321 ..   19378 +  -3.3  -4.26881   ACCTTCCAGCAATCC CGCATTGGCAAGGACCACAGGTGCGAT ACAG ATTGCACCAATGATCTTTCCCTGTTCG TTTGCTTTTCTGACA  61 257
   Mbur_0032   22680 ..   22690 +    -4  -4.57569   AAATATAAAGTCGAT                 TATC TCT GATA                 TTTTTGAAAGGGTGA  65 55
   Mbur_0035   24972 ..   24983 +  -5.8  -3.61398   TCCGAGGCTACGGGG                TGCG ATAT CGCA                 TTCTTAAGGAGGACA  62 303
   Mbur_0036 NONE
   Mbur_0037 NONE
   Mbur_0038 NONE
   Mbur_0039   27242 ..   27256 +  -7.2  -5.13137   GTACATTGTAAATTG               GGAAAT CTG ATTTCC               TTTTTACTTTATTTA  88 30
   Mbur_0044   31432 ..   31449 +  -4.1  -3.37198   TGGTAATCCTTGTCC             CAGGTCA TACA TGAACTG              TGTTCTGTCTCCACC  53 142
   Mbur_0051 NONE
   Mbur_0052   39867 ..   39883 +  -5.1  -3.39643   TAAGCTCCTTTGCTT              CCTCCTT TGT AAGGACG              TGTTCCTTTCCTTTG  55 227
   Mbur_0055   41789 ..   41803 +  -5.8  -3.76888   CTAAATCAAAAAGCT               TTATAC GAT GTATAA               TCTTTATTGTACCTA  65 153
   Mbur_0056   43137 ..   43161 +  -2.8  -4.07885   CAATGTCTTCCAATG          CTTCCTTTTC GGACA GGAATGGAGG          TTTTAGCAACAGATA  57 452
   Mbur_0059   46363 ..   46384 +  -4.5  -4.06778   CCAGCGCAGAAAGAA           TGAGTAAGG ATTT TCTTACTTA            TTTCACTTTTTTACT  59 19
   Mbur_0060   48178 ..   48199 +  -9.5  -4.53225   CCAGCGCAGAAAGAA           TGAGTAAGG ACTC CCTTACTCG            TTTCATTTTTTTACT  93 19
   Mbur_0061   50470 ..   50490 +  -8.3  -3.47709   CCCCCTGTTGTGAAT            CGATGTGAT ACG ATCCCATCG            TTCTCCTCGTATTGT  71 229
   Mbur_0064   52861 ..   52874 +  -6.7  -3.20435   AAAGGGCTGGATGAA               GTTCC GAGC GGAAC                TTGCTGAATGATTCC  61 1
   Mbur_0065 NONE
   Mbur_0066   54773 ..   54787 +  -3.6  -4.10178   ATAAAGGAAATTCCA               TTCAAG TGG TTTGAA               TTTATGATGTTATTG  60 422
   Mbur_0071   61811 ..   61837 +  -3.1  -3.96618   TATCATATTGTTCAA        TTGAGCATACGT GTCC ACA-ATGCTCAA         TTATTTCGACTTGAG  56 255
   Mbur_0075 NONE
   Mbur_0076   66692 ..   66709 +  -3.5  -3.13908   GAACTACCCATTTTC             CTTTAAG ATCA TTTAAAG              TTACATCATTGCCTT  48 484
   Mbur_0083   75659 ..   75677 +  -4.7  -4.05322   CAAGTCGATATTCGT             TTTCAAA TTGAC TTTGAAA             TTTATCTGCAACTTT  62 290
   Mbur_0088 NONE
   Mbur_0089 NONE
   Mbur_0090 NONE
   Mbur_0091 NONE
   Mbur_0092 NONE
   Mbur_0093 NONE
   Mbur_0094   83046 ..   83067 +  -7.5  -3.36273   AGGCTTCAAGATATA           TGTATATAT ATGC ATATATACA            TTAATGTTGAGACAC  69 173
   Mbur_0095 NONE
   Mbur_0096   86706 ..   86727 +  -7.3  -3.03487   CCATTTAATTTTATT           ATGCCACTT TTGA AAGTGGCAA            TCCTTGTTTAAAGTT  63 33
   Mbur_0098   88680 ..   88690 +  -6.8  -4.65263   CAAGTACCCAATTCG                 GCTC AGT GAGC                 TTTGTTTTGACAAGT  79 343
   Mbur_0105 NONE
   Mbur_0106   94510 ..   94537 +  -3.5  -2.88386   AATAAATATTATGTA        CATGTATATAC TTTAAT GTACATACGTG         GTTATTATGCACTCT  44 60
   Mbur_0107 NONE
   Mbur_0108 NONE
   Mbur_0109   97359 ..   97376 +    -7  -4.07618   CATAAATTAAACTTA             GAGGGA GTTAGA TCCCTC              TTTAATTATTCGAAC  73 45
   Mbur_0120 NONE
   Mbur_0121 NONE
   Mbur_0122  106417 ..  106429 +  -4.9   -2.8194   GCTCTGCCCGGAACA                TACAT TTG ATGTA                TCTCATCCGTAATTC  49 173
   Mbur_0124 NONE
   Mbur_0128  111636 ..  111656 + -11.3  -4.30995   GGTTCTGTGAGAGCA            TTTCCAGAA ACG TTCTGGAAA            TTATTTTATACCCAA 100 115
   Mbur_0129  113291 ..  113320 +    -8  -2.52742   CGCTTCTGTTACGTT       TTTGCTTCAAAC TATGTT GCTTGAAGCAAA        CTCTTATAACAGAGT  66 495
   Mbur_0132 NONE
   Mbur_0133 NONE
   Mbur_0134 NONE
   Mbur_0135 NONE
   Mbur_0136 NONE
   Mbur_0137 NONE
   Mbur_0138 NONE
   Mbur_0139 NONE
   Mbur_0140  122747 ..  122768 + -10.2  -2.67613   TAATAAAATAGGAAC           TTCGGAGG CACATC CCTCCGAA            CTTACTTAATTACTA  78 52
   Mbur_0142  125032 ..  125049 +    -2  -2.64313   CAATCATTGATACAA             CCATTT CATTTC AAGTGG              GTATTATTGAAGTCT  40 59
   Mbur_0143  125953 ..  125965 +  -3.4  -4.08644   CATTGAATTCCTGAA                GCAA CCCTT TTGC                TGTTTTTCTGATAGT  58 143
   Mbur_0145 NONE
   Mbur_0146 NONE
   Mbur_0147 NONE
   Mbur_0148  129380 ..  129409 +  -7.9  -3.91858   TTAAAAATATTGATA       CACACCCTTGACA GATA TGTCAAGATTGTG        TTTATGGCATATCTG  76 68
   Mbur_0149  130338 ..  130359 + -10.9  -4.30719   AGGAGCAAGATACCC           TTCTGCAGG TGGA CCTGCAGAG            TTTCTTATAAGGGGA 100 298
   Mbur_0161  141176 ..  141202 +    -6  -3.29211   TAGAAGCTCAAACAA         TTGTTGGAAT AAATGGC ATTCCAGCAA         TTGCATTTCGAATTG  59 328
   Mbur_0164 NONE
   Mbur_0165  144719 ..  144740 +  -5.9  -4.10566   TATTTCATAACAAAT           GATGGTCAT TAAT ATGGCTATC            TTTCTATGATGATGT  69 49
   Mbur_0166  145956 ..  145972 +  -8.7  -3.34192   TTTTAAAAAAAGAAA              GAGCCAG AAG TTGGCTC              TTAATTAACCAAGTT  75 1
   Mbur_0169 NONE
   Mbur_0170 NONE
   Mbur_0171  151085 ..  151109 +  -7.3    -4.386   GTTCATCATTCACAG          GTTTATGTTTT AAT AAAACTTAAAC          TTTTATAAACAATTC  78 396
   Mbur_0172 NONE
   Mbur_0173  154132 ..  154158 +  -5.3  -4.14874   ATTCTCTCCTCTCCG        TT-CTGGTAATG GCGA CATTACCGGCAA         TTTTGGAACTATTAT  66 194
   Mbur_0180  163117 ..  163133 +  -6.6  -2.98942   GGCTTGACAAGGATG              CCTTTC CTATC GAAAGG              TATCTATACAAGAGT  59 443
   Mbur_0187 NONE
   Mbur_0188 NONE
   Mbur_0189 NONE
   Mbur_0190 NONE
   Mbur_0191  175985 ..  175998 +  -4.5  -3.61398   GTTCTTAAGAATTGA               CTGTC GTAA GGCAG                TTGTTCGGAGAGACC  55 277
   Mbur_0192 NONE
   Mbur_0193 NONE
   Mbur_0194 NONE
   Mbur_0195  178712 ..  178722 +  -2.6  -2.80236   AAAGACATAAACAGA                 TATA TAT TATA                 ATTTGGAATTACCTT  42 31
   Mbur_0196 NONE
   Mbur_0197 NONE
   Mbur_0198 NONE
   Mbur_0199 NONE
   Mbur_0200  183073 ..  183087 +  -2.8  -3.57406   GATCATAAATAGGAA               TCTGCT TCA AGGAGA               TATTTATAATGGCAA  48 96
   Mbur_0201 NONE
   Mbur_0202 NONE
   Mbur_0203 NONE
   Mbur_0204  184245 ..  184263 +  -3.8  -3.41107   TAAGAATGCCAGATA             CGGTGTAT GAG ATACCCTG             CTTTTCATTTTGATA  51 16
   Mbur_0205 NONE
   Mbur_0206 NONE
   Mbur_0207 NONE
   Mbur_0208  187559 ..  187588 +  -3.6  -4.74676   CAGAATATCTGATAC       TGGAAAATGCAC ATTTTA GTGCATATTCTG        TCTTTTTTTTTAATT  67 29
   Mbur_0209 NONE
   Mbur_0210  189058 ..  189087 +  -2.9  -4.98461   TCTTTCACTTGTATA       TGTCTGGTCTGCGA TCA TCGAAGAC-AGGTA       TTTCTTTTCTTGTTT  66 84
   Mbur_0212 NONE
   Mbur_0213 NONE
   Mbur_0214 NONE
   Mbur_0215  193209 ..  193222 +  -2.4   -4.5774   CTAACATTTCAGTTT               GAAC CTAGCA GTTC                TTTTGCTTCTTCCTC  59 48
   Mbur_0217  197037 ..  197049 +  -3.4  -3.60762   TTTAAATATTAGATA                CGAT AATGC ATCG                ATTTTTTGGAGAGTA  50 141
   Mbur_0218  197909 ..  197926 +  -2.7  -5.11881   TTGGTGAACCTGCTT             GGTGA TTTTGTTC TCACC              TTATTTTTTTTATTT  69 21
   Mbur_0219 NONE
   Mbur_0220 NONE
   Mbur_0221 NONE
   Mbur_0222  199429 ..  199440 +  -2.2  -2.74182   TTCAGGTACAAGTGG                CCGA TAAT TTGG                 TCCTCTGTCATTGTT  40 76
   Mbur_0223 NONE
   Mbur_0224  201797 ..  201824 +  -9.2  -4.10085   AAGAAGTTGAAGCAC        CAGCAGAGTGAT ATTT GTCACTCTCCTG         TTTCATTCATTTTTA  89 15
   Mbur_0225  203330 ..  203355 +    -2  -2.99871   ACAAGAAAAAGAAGT        C-TGATCTGATC AAAT GATC-GATCAAG         TGATTTAATATGGGG  42 9
   Mbur_0226 NONE
   Mbur_0227  204509 ..  204532 +    -6  -3.67068   TTCCCATAATCGCTG          GAGTGCAAGT TTAA ACTTGTACGC           TTTAGCAGTTTTAGT  61 345
   Mbur_0235  211316 ..  211333 +  -2.7  -3.89412   AAACTTGCTTTTTTA             TGTCC TTTTCATC GGACA              TTTCCTGATTTCAGT  51 47
   Mbur_0236 NONE
   Mbur_0237  212610 ..  212628 +  -4.6  -4.04752   CAAGGAGAGGTCGAG             TGTTTTTG TGG CAAAGGCA             TTTATCATATCCTTT  59 212
   Mbur_0239 NONE
   Mbur_0240 NONE
   Mbur_0241  215350 ..  215362 +  -6.3  -4.11664   ACTTCAATAGTTCTG                CAAAC GAT GTTTG                TTTCCTTGTTATCAA  71 372
   Mbur_0243  217584 ..  217596 +  -3.3  -4.54253   GACAATTTTGAGACA                GGGAT AAC AACCC                TTTCTTTAATCGTTT  62 64
   Mbur_0245  219664 ..  219705 +  -6.2  -2.76689   GCAGTCAGTAATTGA GCATTTTTTCAGTTCATGAA TCTA TTCATGGGCTG-AAAA-TGC TAATGTCTGTTCCTG  55 30
   Mbur_0250 NONE
   Mbur_0251  227068 ..  227079 +  -2.2   -3.6269   TATTGCCGCGGCGCT                CTCT TTCA AGGG                 TCTTTATCTCACTCG  49 465
   Mbur_0255 NONE
   Mbur_0256  232929 ..  232960 +  -2.3   -2.9856   TATTAACAATGTGAA      AGAAGAGTGAGAA CTTCGT TTTTCACTCATCC       ATTATTTCACATTTA  42 16
   Mbur_0257  234211 ..  234227 +  -4.4  -3.97406   TCATCAACAGAAACG             CC-CCTG TTAA CAGGCGG              TTTATCGAATTTTCC  59 120
   Mbur_0259  236694 ..  236714 +  -6.2  -4.30177   ATGTTCATCTGCCAT            GGGGAAAA GGTTA TTTTCCTC            TTTGTTGATGTGCTG  72 482
   Mbur_0261  237763 ..  237784 +  -2.3  -3.74587   GGCCTGTAATAAAAT           CTGCAAAAG ATGC TTTTTACAG            GTTTTCTTTTTACAA  50 108
   Mbur_0262  239554 ..  239570 +  -3.7  -3.39895   CATAGAGAAAACTGG              GAACTTT GTA GAGGTTC              TTAATTCGTAACACA  51 85
   Mbur_0268  246162 ..  246179 + -12.7  -4.88485   GAGAAATTGAGATTT             CCTGCCC TTAT GGGCAGG              TTATTTTTTTAATTA 100 51
   Mbur_0269  247255 ..  247269 +  -5.7  -5.65678   GGCATATGCAAGAGA               GAGGA AATAA TCCTC               TTTTTTATATTTTGT  86 16
   Mbur_0271  249564 ..  249583 +    -5   -4.0492   TATGAGGAGCATTTT            TTGCTGGA CCAC TTCAGCAG             TTTCTGTAAGAATTA  61 295
   Mbur_0297  271659 ..  271670 +  -4.4  -3.04223   GAAAGTACACAATTA                TGTC ACCT GACA                 ATTGTTAATTTTTTT  50 195
   Mbur_0298 NONE
   Mbur_0299 NONE
   Mbur_0300  275665 ..  275680 +  -2.6  -3.06515   CTTTTGTAAACTCGA              GCAT-TG CCT CATATGC              ATTTTCAAGATCAGG  43 171
   Mbur_0308  282993 ..  283019 +  -5.1  -3.08464   ATTTTCCACGCCCTC         ATGTCCTATGC CTGTT GCATTGGACAG         TTCGGTAGCTGCTGA  53 243
   Mbur_0313  288706 ..  288726 +  -4.8  -3.44529   TTCACCCCGCTTGGA            TTCTGTAT ATATG ATGCAGAA            TTAATTCATGTGTGG  55 245
   Mbur_0318  298665 ..  298680 +  -5.4  -4.20707   GGATATTAAAACGAT              CTATGG ATAT CCATGG               TATTTTTTAATAGCA  66 259
   Mbur_0320 NONE
   Mbur_0323  303623 ..  303639 +  -7.3  -3.22246   ACCAATAAACCGATC              CAGCAGA TTT TTTGCTG              TGGTTTGTTTAGTTC  65 151
   Mbur_0327  309162 ..  309181 +  -7.9  -2.77235   AATAAGAAATTCAAA            GATGCTC GTATCA GAGCATC             TCATTAACTGCTTCA  63 137
   Mbur_0330  311155 ..  311175 +  -8.3  -4.10164   ATTGCAACTGGAGTG            GGGGTCATT CCA AGTGATCCC            TTTGTGTGGTGGTAA  81 234
   Mbur_0331  312234 ..  312249 +  -4.7  -5.85425   GCACCGTAAGATAAA              GAGGA CTTTTC TCCTC               TTTTTTCTTTATTTC  91 32
   Mbur_0332 NONE
   Mbur_0333  314441 ..  314453 +  -7.7  -3.24195   CGAATTCATGATCGC                CCACA AAA TGTGG                CTTTCATTTTTATTA  67 30
   Mbur_0334  315615 ..  315625 +  -2.6  -3.92746   TCGCATCCCTTCTTT                 TTAA ATT TTAA                 TATTTTTCAGGTGAA  53 51
   Mbur_0335 NONE
   Mbur_0336 NONE
   Mbur_0337  317756 ..  317767 +  -4.4  -5.42514   GGTCACTAGTTTTGA                TGAG TGAC CTCA                 TTTTTTGATTTATGA  82 19
   Mbur_0340  321688 ..  321714 +  -4.5  -3.63073   GATATTTGGAATGAA        GTCCATCACCATC TTC GG-GGTG-TGGAC        TTATTACGACATGTG  55 449
   Mbur_0342  323609 ..  323625 +  -2.3   -3.3095   ATGCATATGTTCTTA              CAAAATT GCA GGTTTTG              TTCTAAGAGGTATCT  44 136
   Mbur_0343  324650 ..  324675 +  -5.4  -5.94214   TAGTGGGGCAATAAA         AGGGTACCAT TGATAT GTGGTACCCC          TTTTTTTATTGTATT  91 27
   Mbur_0346 NONE
   Mbur_0347  327980 ..  327994 +  -2.8  -6.09196   TAATGACACTCTATT               AATGAG TGT CTCATC               TTTTTTTATTTTCGG  91 24
   Mbur_0348 NONE
   Mbur_0349 NONE
   Mbur_0350 NONE
   Mbur_0351  330497 ..  330516 +  -2.1  -2.50514   AAAATTATTCCTATC            TCTCACG CAAAAA CGTGATA             ATAATTATTTTTAGT  39 8
   Mbur_0352 NONE
   Mbur_0353 NONE
   Mbur_0354  335011 ..  335022 +    -3  -3.95036   TTGATTTCATTCAGT                TTCA ACAA TGAA                 TTCTTTCAAATAATT  55 78
   Mbur_0355  335485 ..  335501 +  -5.9  -3.97834   TCAGAAATAATTTGT              TTGGTAT CTT GTACCAA              TTTATAATGAACTTA  67 149
   Mbur_0356 NONE
   Mbur_0357 NONE
   Mbur_0358 NONE
   Mbur_0359 NONE
   Mbur_0360 NONE
   Mbur_0361 NONE
   Mbur_0362  343916 ..  343927 +  -5.8  -4.03234   GGATGGACTATGACC                TGCG ATAT CGCA                 TTTGTCTCAACAGCA  67 28
   Mbur_0363 NONE
   Mbur_0364  345474 ..  345485 +  -2.2   -2.7623   GCAATATTTATATTA                TGGT CTAA GCCA                 ATTCATTTCATATTG  40 124
   Mbur_0365  346684 ..  346698 + -11.4  -4.32177   ACCTACAATAAATTT               GCACCC GAA GGGTGC               TTTCTTGTCAGATAC 100 45
   Mbur_0368  348718 ..  348734 +  -5.3  -2.62912   TGTTGAAGAGATCCA              TATTTAA AAG TTAAATA              ATCTATATTTTTTAG  51 379
   Mbur_0369  350427 ..  350452 +  -4.1  -3.93769   AATTCAAAAGGTAAG         TATGGATGTTA TATT TAATATCCAAA          TTCATTTTTTAGAGT  59 27
   Mbur_0370  351844 ..  351869 +  -6.2  -4.09739   AGTTTCGATACCTTT         CCTGATGCTA TTGTTC TAGGATCAGG          TTTTGAAGAACTTGA  69 256
   Mbur_0371 NONE
   Mbur_0372 NONE
   Mbur_0373  354007 ..  354029 +  -2.7  -3.14463   GAGTTTAACTATTAC           TGATCGAAA GTATA TTGCGGTCA           TTGATAGAAACAGTT  43 23
   Mbur_0374  354778 ..  354807 +  -4.9  -2.57863   TGAACTGATCTTAAA       AGGACCATTACTC TTTC GAGGTATGGTCCA        ATTCATACATTTTTT  49 33
   Mbur_0375  356774 ..  356796 + -10.6     -3.67   CCTTGAAACTATAAG           GCTGGTGTGA TAC TCACACCAAC           TGTTTTAGGAATTCC  86 16
   Mbur_0377  357957 ..  357980 + -10.4  -4.65263   CGGCTTAAATAAGTT          GGATATCCTT ATAT AGGGATATCC           TTTATTTTGCAAGAT 100 80
   Mbur_0380  361005 ..  361020 +    -6  -2.63301   GAGCTGCGAACAGTT              GCTGGC GGTG GCCTGC               TGCTATCACGATATA  52 220
   Mbur_0382  362963 ..  362975 +  -3.3  -2.71364   GCGTTTGAGAAGCAT                CAGGG TGA CCGTG                TCATTGGCGAAGTGA  43 448
   Mbur_0384  364298 ..  364308 +  -2.6  -4.11216   GTTTGTTTTGGTCTA                 TATA AAT TATA                 TTTTCCCAATGAACA  55 56
   Mbur_0391 NONE
   Mbur_0392  372406 ..  372418 +  -2.7  -3.77491   CTTTTCAATACTTTT                TTGAT CAA ATCGA                TATTTATTATAGCTT  51 102
   Mbur_0394  374599 ..  374626 +   -10  -2.78463   ATACTGGGATAAGAC        GTGGTGGGTAGAC TGA GTTTACCCAC-AC        TATACTAAAAAAAAT  76 29
   Mbur_0395  375049 ..  375062 +  -5.3  -3.50219   TGATCCGATCGATAA               GTTAC ATAA GTAAC                TTATATCAGCATCTT  57 58
   Mbur_0398 NONE
   Mbur_0399 NONE
   Mbur_0400  382946 ..  382972 +    -6  -3.29211   TAGAAGCTCAAACAA         TTGTTGGAAT AAATGGC ATTCCAGCAA         TTGCATTTCGAATTG  59 330
   Mbur_0403  387663 ..  387674 +    -3  -3.61356   CCTGCGAGCATACTT                TGAA TCTC TTCA                 TTTGACATACCTGCT  51 522
   Mbur_0407 NONE
   Mbur_0408 NONE
   Mbur_0409  391980 ..  391993 +  -4.5    -5.055   GAAGGATTAGGATTT               CGTTC AATT GGACG                TTTTTTAGGAGTTAG  76 239
   Mbur_0412  393595 ..  393606 +    -3  -4.15222   AATAAAAAATTCATT                TACA GTTT TGTA                 TTTGTTCAGAAGCAT  57 134
   Mbur_0415  397677 ..  397691 +    -5  -3.43492   TCAGTTGGAAAATAG               CAATTG ATA CGATTG               TTGTCGTCAATATCA  55 429
   Mbur_0418  400752 ..  400763 +    -3  -2.82005   AATGAGCCGATCTAA                TTGA TATA TCAA                 ATTTAAAATTATATC  44 101
   Mbur_0419 NONE
   Mbur_0420 NONE
   Mbur_0421 NONE
   Mbur_0422  407133 ..  407147 +  -5.6  -3.14211   AGGTTAATATTAATT               CCCTCC ATT GAAGGG               TTGATCAACAAGGAT  54 215
   Mbur_0424 NONE
   Mbur_0425  410402 ..  410418 +  -9.4  -4.21073   AAATCTATGACATTG              GGCAGC ATTTA GCTGCC              TCTTTCTTTTTTTAC  89 54
   Mbur_0426  411308 ..  411319 +  -5.8    -3.124   AGGCCATCATGAAAA                GCTC GATT GAGC                 ATTCTTCTTTTGCAT  57 16
   Mbur_0427  411935 ..  411953 +  -2.5  -3.61178   CTGTGATGTCGCGTA            GGATATTC TTAC GAA-ATCC             TTTCCACTGAGTCCG  50 127
   Mbur_0430  414711 ..  414751 +  -6.4  -3.54307   TAACTTTTCAATAAT TGGTCGATCG-GTCAAACAA GTA TAGTTTGACATGATC-ACCA TTTCAGGAAAGTCTT  64 57
   Mbur_0433 NONE
   Mbur_0434 NONE
   Mbur_0435 NONE
   Mbur_0436 NONE
   Mbur_0437 NONE
   Mbur_0438 NONE
   Mbur_0439  429724 ..  429759 +  -9.3  -4.36433   AATCAGTGTGCATCA    CGATTAATCATGATA CATATC TATAATGATTAATCG     TTTATTAATGTTTCG  93 392
   Mbur_0440  431513 ..  431527 +  -2.1  -3.04902   AGGAGGCACTTTATG               GTCAA ATCGA TTGGC               ATTTATATGGTCACA  42 271
   Mbur_0445  435847 ..  435876 + -10.9  -2.68532   CATCCAAACTAAAAA       CACAGTCTTGATG AACT TATCAAGATTGTG        TAATATCACTTTGAA  81 79
   Mbur_0448 NONE
   Mbur_0449 NONE
   Mbur_0450  444215 ..  444225 +  -6.8  -3.64685   CACAAAATAAACACT                 GTGG CGC CCAC                 TTATTCAACACTTTT  64 251
   Mbur_0452  446874 ..  446913 + -15.2  -3.83154   GCAAGGGATGAATAT  TATTTGGAGAAAGGACTC CTGT GAGTCCATTCTCCAACTA   TTTACCTTATAATTA 100 2
   Mbur_0455  449540 ..  449555 +  -3.2   -3.1315   AAGGCGGGAAGATGA              CCACAA TGTT TTGAGG               TATTGCACTTATTGT  45 237
   Mbur_0456  450213 ..  450253 + -11.4  -3.66018   AAAAATAGGAAATGA TAACC-GAAGGAGAAGCTT AGTC AAGCTTTTCCTTCAGGTAA  TTCTTGAACTGCTCA  90 269
   Mbur_0458  453082 ..  453120 +  -2.8  -3.91897   TTACCTCATACATAA  TTTGCAA-AT-GAGTTAG TTTCT TTAACTCCATTTTGCAAA  TTTGTAGCTACAAGC  53 124
   Mbur_0460  454752 ..  454765 +  -6.7  -3.64866   AAAATGTGAGTATAA               CAGGT GTTC ACCTG                TTTGAAATATACTCT  64 7
   Mbur_0465 NONE
   Mbur_0466  459561 ..  459579 + -11.8  -3.16961   GAACAAAAGATGGCG             GCACAATG TCA CATTGTGC             TATTCCATCTTATCG  89 53
   Mbur_0468  462072 ..  462085 +  -2.4  -2.95081   TTCTTTTTTTGTAGT               CCTT CTAAAA AAGG                TAATGTTTTAAGTCA  41 58
   Mbur_0469  463555 ..  463570 +    -4  -4.05208   AGCTTGATCAGTTGG              TCGAGT GATC ATTCGA               TTGTTTGATCTGCCT  57 18
   Mbur_0471  465977 ..  465992 +    -4  -3.57971   TGTGCGATGGTATTG              TTCATG TTCG CATGAG               TTTAAGGATAACTAT  52 11
   Mbur_0472  466790 ..  466811 +  -3.2  -4.13728   TTTTCTATTATCGCT           TATAATAA TCACCT TTATTATA            TTTTAAAAATATGTG  58 255
   Mbur_0475 NONE
   Mbur_0476  469818 ..  469831 +  -2.5  -4.41302   ATTTATATGTATGGT               TTAAA AAAG TTTAA                TTTCTTGATTTCATC  58 59
   Mbur_0479  472590 ..  472600 +  -5.4  -3.54424   CCTGCTTCAATGGCG                 GCTA TTT TAGC                 TTTGACAGGCTCGAA  59 421
   Mbur_0485  481277 ..  481287 +  -3.2  -3.20382   TATACGCCGTGAGAA                 TAGC AAT GCTG                 TTGATGAGTATGAAA  46 330
   Mbur_0501 NONE
   Mbur_0502  497935 ..  497949 +  -7.1  -3.03243   CTCTTTACTTTTTAT               TGCGG AACTA CCGCA               TATTACCCCATAAAT  63 50
   Mbur_0503  498850 ..  498879 +  -4.4  -5.26158   AGTAAATGAATGGTT       GGGAGAAGAATA AATATA TATTCTTCTTCA        TTTCTTTTTTATTTG  79 13
   Mbur_0505  501871 ..  501910 +  -5.8  -5.25735   TGATAGCAATGGGAA  GTATGTACTTTGCATTGA AGAA TTGATGCAGGGGACGTAC   TTTTTACTTTTTTAC  84 0
   Mbur_0511  511991 ..  512003 +  -4.9  -3.23447   CCTTAAATACTATAA                TTACT ATC AGTAA                TATTATGCAACTTCC  54 76
   Mbur_0512  512625 ..  512635 +  -2.6  -3.74792   TATATTTATAATCAA                 TATA TAA TATA                 TTTGAGTCTGTGATA  51 85
   Mbur_0513  513837 ..  513859 + -10.7  -2.60794   ACTAAACAATAATTA           GTGAAGATC AATAA GATCTTCAC           ACTTTCTATTTTTTG  81 36
   Mbur_0514 NONE
   Mbur_0515  516224 ..  516236 +  -4.8  -4.56597   ATCCGGATCTGCCCA                GGGT TCTCT ACCC                TTTTTGAAAACAGAA  68 469
   Mbur_0517  517330 ..  517346 +  -2.2  -4.11295   GCACGTGCTTTAAAA              TCCTGA TTATT TCTGGA              TTTATCTGCATTTGA  54 157
   Mbur_0519  519673 ..  519684 +  -3.6  -3.92324   CATCTTTTGATTCGT                GGTC ATCT GGCC                 TTTCATCTTCCCCAC  57 277
   Mbur_0520 NONE
   Mbur_0522  521671 ..  521681 +  -2.6  -3.32963   TCACATATATTTCTA                 TTTT TTA AAAA                 TTCTGAAATCAAAAT  45 80
   Mbur_0526  528668 ..  528685 +  -2.7  -4.70879   AGTGGATAGTGAAGA             GAAAATG CCCC CATTTCC              TTTTTAAAATTTCAA  63 351
   Mbur_0527  529637 ..  529651 +  -4.2  -3.55444   AAAGATACATTCTCA               GCTTAG AAG CTATGC               TTTAGAAAATACGCA  55 229
   Mbur_0529  532077 ..  532106 +  -8.1  -3.11761   TGAAAATCCAGATTA       TGAAGAA-GTATCG GTT TGATACATTCTTCA       ATTTAATTTTCCAGT  68 7
   Mbur_0532  535593 ..  535611 + -11.8  -2.80715   GTAGCTGTTGCTACC             TGGGTTAG ACC CTAACCCA             CCTTTATTTTTTTAG  84 11
   Mbur_0533  536674 ..  536696 +  -2.7  -3.39595   CCGACAATTACTACA           TGGGCTGAT AAAAA ATCAGTACA           TTGTCAGTAATTAAA  47 504
   Mbur_0534  537475 ..  537513 +  -2.8  -3.91897   TTACCTCATACATAA  TTTGCAA-AT-GAGTTAG TTTCT TTAACTCCATTTTGCAAA  TTTGTAGCTACAAGC  53 265
   Mbur_0536 NONE
   Mbur_0537  541377 ..  541390 +  -4.5  -4.32951   AGCCAAATAATTCAA               CACTC ATTC GGGTG                TTTTAAATATTCTTT  64 212
   Mbur_0539  543817 ..  543830 +  -5.3  -2.62091   TCTCTCTCGGATATA               TCAAG TTTG CTTGA                GTTATAGGTAAATCT  51 155
   Mbur_0540  544577 ..  544608 + -16.8  -4.05208   TCGTTATTCGATATT      CTTCTTGCATCCTT TTCC AGGGATGCAAGAAG       TTCTTTGGTGTCCAT 100 499
   Mbur_0545  552055 ..  552070 +  -3.2  -2.78049   AGGGATAATTTCATC              CTGATC ATTC GCTCAG               TCAGTTTTGATCGAT  44 22
   Mbur_0546  552648 ..  552660 +  -2.7  -4.25016   GGCTACCAAATTTAT                TTTGG AAG TCAAA                TTATTTATTGCTGAT  55 185
   Mbur_0551  558643 ..  558653 +  -2.6  -4.77157   TATTATATATTAGCA                 TATA AGT TATA                 TTTTTACTAAATTCA  63 76
   Mbur_0552 NONE
   Mbur_0553  562491 ..  562501 +    -4  -4.20883   TTCTTTTGATAGGTT                 TCAT CAA ATGA                 TTTTCGCCATTTTTC  61 160
   Mbur_0555  564093 ..  564115 +  -3.5  -5.64421   GACGGATCAGATTGA          TGTTATGGTC TATT GACCAT-GCA           TTTTTTCTTTAACAT  82 10
   Mbur_0556  565178 ..  565192 +  -4.2  -3.46088   GTCAAAAATTCCCAT               CACATG ATA CAGGTG               TATTTCGTCCCATAT  53 213
   Mbur_0557 NONE
   Mbur_0558  566049 ..  566059 +  -2.6  -3.53174   GAAACTCTTTAAAAA                 TTTA GAA TAAA                 TATTTATAAAACTAT  48 185
   Mbur_0559 NONE
   Mbur_0562 NONE
   Mbur_0563 NONE
   Mbur_0564  573197 ..  573227 +  -2.7  -5.21709   TAATAAAAAGTGAAG       GAAGGTATTAAAA TCAAC TTTTGTTATCTTC       TTTTTTCATATAAGG  72 38
   Mbur_0566  575898 ..  575912 +  -2.9  -3.59946   ATATTTATAACCTAT               TACAA TAATT TTGTA               TTATGTCCTTAACAA  48 442
   Mbur_0567  577174 ..  577184 +    -4  -4.16943   TTAAAAGTACTTCAA                 TATG GTT CATA                 TTTTCAGGTCTCCCA  59 343
   Mbur_0572 NONE
   Mbur_0573  584256 ..  584274 +  -4.6  -3.48395   ATGTTTATCTTGTAT             TATGGGGA ATG TTCCTATA             TTATATGGAGAAGGT  53 126
   Mbur_0574 NONE
   Mbur_0575  585324 ..  585352 +  -2.6  -3.93953   TAGATTAGAAACCAA       TGATGAAGAATGA AATG TTA-TCTTCATCG        TCTTTATTATTTTAG  53 13
   Mbur_0576  586863 ..  586881 +  -2.4  -3.25652   TTTTGTTAAGATTTT             GAGTGA ATTTATA TCGCTC             TATTCATTAACTCCC  44 24
   Mbur_0582  593139 ..  593150 +  -4.4  -4.43877   GGAAACTACACATTT                GTCA TAAA TGAC                 TTTCTTTCCAGGTTC  66 256
   Mbur_0585  597456 ..  597467 +  -4.4   -3.5511   TGTTCTCTCTTTAGG                TCTC ATAA GAGA                 TATTTATCAATGGAA  55 139
   Mbur_0586  598228 ..  598243 +    -4  -4.15044   ATATCCCCAGGTCCC              TCAGTT GCTC AGCTGA               TTTCTTCCCGAAACC  61 355
   Mbur_0590  600518 ..  600535 +  -2.7  -4.58685   TTCTTTATTTTTCAT             GAGGT AATCGAAC ACCTC              TTTTTGAAAAGATTT  64 177
   Mbur_0593 NONE
   Mbur_0594  606389 ..  606407 +  -4.6  -3.25941   GATAAAAAGAAAAAG             TGAAATGA TGT TCAATTCA             TGTTCGTTGAGATTT  51 23
   Mbur_0595 NONE
   Mbur_0596 NONE
   Mbur_0597 NONE
   Mbur_0598 NONE
   Mbur_0599  610410 ..  610424 +  -5.7  -2.70932   TGAAAGAGGTATTGG               CGATG TTGGT CATCG               TGCTTGAGAACGCAC  51 4
   Mbur_0600  610890 ..  610905 +  -2.5  -3.57971   GTGGGGATAAACCGA              CTCGT CATCGA ACGGG               TTTCGGAGTAAATAT  48 222
   Mbur_0601  615504 ..  615538 +  -4.3  -4.76088   AGAAATGGTTATGAT     GCTGAATATGCAGAT ATGTG ATCTGCTTATTCCCC     TTATTTTTTAATTTA  70 5
   Mbur_0611  628236 ..  628277 +  -4.6  -3.63694   AAATAATGGCATGAA GAGGCATTTCTACAACAACA AAAG TGTTGCTGC-GAA-TGCCTC TTCTTAAAAGTAAAT  55 71
   Mbur_0614  633014 ..  633024 +  -4.6  -4.27316   CATATCTATCAGCAA                 GGTC TCT GGCC                 TTTTCCCTTACAAAC  66 475
   Mbur_0622  640149 ..  640167 +  -3.9  -3.51161   TGCCAGTTGCTCTCA            TCGTATGG CTGG CCA-ACGA             TTATGTGACAATTTC  51 438
   Mbur_0625  642439 ..  642453 +  -7.2  -3.61398   CCATTGCGAACATGA               TTGCAA AAA TTGCAA               TTATTGCCGACCCGC  68 322
   Mbur_0628  646252 ..  646264 +  -7.7   -3.6682   CCTTTTGTTATACAG                TGCAG AAG CTGCA                TTTGGATCGATCGCA  70 375
   Mbur_0633 NONE
   Mbur_0634 NONE
   Mbur_0635  654419 ..  654451 + -10.7  -3.76885   TCGATAAATTAATGA      TGAGAACTGAAAAAC GAG GCTATTCAGTTCTCA      TATCTTTTTTTGGCA  90 43
   Mbur_0639  660213 ..  660225 +  -3.4  -3.35813   TATACTTTCAATAAT                TGCA ATAGA TGCA                TTGATTACAATCGGA  48 222
   Mbur_0640 NONE
   Mbur_0641 NONE
   Mbur_0642  661646 ..  661662 +  -6.6  -3.67918   TTAGCCAACTTATCA              CCATCT TCATC AGATGG              TTTGAGATCTTCCTT  65 515
   Mbur_0647  666821 ..  666847 +    -6  -3.29211   TAGAAGCTCAAACAA         TTGTTGGAAT AAATGGC ATTCCAGCAA         TTGCATTTCGAATTG  59 475
   Mbur_0651 NONE
   Mbur_0652  671163 ..  671177 +   -10   -2.5838   TCAAGTCGGCCTTAA               GGCAGT TGA ACTGCC               ATATTCCCTTTTTTA  75 51
   Mbur_0653  672271 ..  672293 +  -8.5  -3.36588   TAAAATAACAATACA           TGCAGCCAT TAACT ATGGCTGTA           TCATTTCTTTTTTAG  75 38
   Mbur_0654  672991 ..  673004 +  -6.7  -4.84311   ACATCTCTACCAAGC               GATGC CACT GCATC                TTTTATTCTCTGGAC  82 226
   Mbur_0656  674894 ..  674905 +  -5.8  -3.11281   AAATGCTCAATGAAT                GGAC AATA GTCC                 TCTAGTTTTCCATCA  57 51
   Mbur_0661 NONE
   Mbur_0662 NONE
   Mbur_0663  680917 ..  680935 +    -3  -3.18605   ATCTGAACAACATAT             CCGGAGCT AAA AGCTCCAC             CCTTTTTTTTGTTTT  47 49
   Mbur_0665  683283 ..  683305 +  -2.6  -4.11061   AATGGAAAGTAATTA           TCGCAATAGC CCC GCTGCTGCCA           TTGTATTTTATTGTG  55 314
   Mbur_0675 NONE
   Mbur_0676  696525 ..  696544 +    -8   -3.3514   AAACTAAAAACACAG            TCTTGATA AACT TATCAAGA             TTGTACAATATCACT  72 518
   Mbur_0678  697947 ..  697957 +    -4  -3.37935   ACTCAATAAAAGTGA                 TGAT ATG ATCA                 TTGCTAATTTTAAAT  51 51
   Mbur_0680  701196 ..  701229 +  -2.3  -3.11291   TCCTCATGGGAGACG     GGCTCTACATGCAGC ACAC GCAGGATTTAGACCC      TCTTAAAATTCTGCC  42 220
   Mbur_0681  703365 ..  703376 +  -5.8  -4.21827   GTGCATGTGACACCA                GCAC AATA GTGC                 TTTTACAATCTTTAC  68 316
   Mbur_0684  705401 ..  705419 +  -7.6  -4.27192   GCAAAATGAACCGGT             TTTATTCA TTG TGAATAAA             TTTTCATAGAAATTT  78 245
   Mbur_0685 NONE
   Mbur_0686 NONE
   Mbur_0687  708019 ..  708035 +  -3.7  -4.99568   GGCATTAAAGATCCC              CAATTAC ATA GAAATTG              TTTTATTTAGTGTTC  70 129
   Mbur_0688  709508 ..  709523 +  -7.6  -2.89881   CTCCTATTGTGATGA              CATTGC GATA GCAATG               TCTGTCGGCTAAGTC  64 408
   Mbur_0692  714410 ..  714425 +  -3.2  -4.08111   TTTTGAAACAGAGCA              CAACGG AAAA CCTTTG               TTTGTGATCTCTTTA  55 74
   Mbur_0696  718412 ..  718446 +  -3.1  -3.96506   GTTCTATGGACGACT     TGAAAAAATGAAA CTCTGATTT TTTCGTTTTTTCG     TTCTATTTTCAACTC  55 7
   Mbur_0702  724219 ..  724231 +  -4.1   -4.4195   CTGAATCTGAGGAAA                TGTCA TAA TGGCA                TTTTCTCCAATATCT  64 18
   Mbur_0704  726412 ..  726437 +  -5.6  -5.59962   TGGAAGTTCTGGTAG         TA-AGGTGAAC CTTTT GTTCACCTCTA         TTTTTATTTGTTTTC  86 18
   Mbur_0705  729336 ..  729358 +    -2  -5.67283   CTTCATTAAAAACAG           TTTGAGTATA GTT TTTACTCCAA           TTTTTTGTTTCAATT  82 449
   Mbur_0716  742898 ..  742908 +  -5.4  -2.87132   ATGGCGAATATGATC                 CATC CCA GATG                 TGTGTGGACGACCCG  50 333
   Mbur_0718 NONE
   Mbur_0719  745760 ..  745779 +  -2.2  -3.10493   AGTTTATAGGGGATT            GAAGTGAT GTTT ATTATTTC             TGTATATGTTGACAA  42 19
   Mbur_0720 NONE
   Mbur_0721 NONE
   Mbur_0722 NONE
   Mbur_0723 NONE
   Mbur_0724 NONE
   Mbur_0725  752144 ..  752155 +  -2.2  -4.31433   ATATTAAAAAAATAA                TGTC ATTT GGCA                 TTTATTCTCACAGTA  57 26
   Mbur_0726  753386 ..  753404 +  -2.4  -2.90571   GCAAAAAGAACAATT             GAAGTG TACTTAT CGCTTC             TGTAATTGCCAGGTT  41 2
   Mbur_0727  754842 ..  754877 +  -3.4  -6.07627   AAAAGTGATCAACCA    CCTAAAAACTTATTTA TAAT TCAATTTGTTTTTAGG     TTTTTTTTTAAACAT  93 7
   Mbur_0728  759267 ..  759287 +  -9.8  -5.68023   GCGAAACAGTAGAAT            GAGATGCA GAGAG TGCATCTC            TTTTTTTCGTTATGG 100 24
   Mbur_0729  760623 ..  760640 +  -4.9  -4.28369   AATATTAAGGATTTC             TACAGAG CCTA TTCTGTA              TTATTTTAAGTTGTT  67 371
   Mbur_0730 NONE
   Mbur_0731 NONE
   Mbur_0732 NONE
   Mbur_0733  766777 ..  766790 +  -4.5  -3.77196   GGCTGTAGAAAGGTC               GGGCT AAAT AGTCC                TTTCGTACCTCATAC  57 75
   Mbur_0737  771056 ..  771068 +  -4.1  -2.59526   CTACTGGCACCACTC                TGAGC ATA GCTTA                TGCATTGCATTTATA  47 150
   Mbur_0738  772476 ..  772495 +  -2.2  -4.77795   CTTGTACTAAAAAAG            TTATAAGT TATT ACTTCTAA             TTTATCTTTTTTTTG  62 287
   Mbur_0741  775264 ..  775284 +  -2.5  -3.38522   ATCGAGAATCACTCA            TGGATGTCA GAC TGACAGGCA            TATTTGAAATGGATC  47 11
   Mbur_0742 NONE
   Mbur_0744 NONE
   Mbur_0745  779356 ..  779372 +  -5.1  -4.06001   GTAGGAATGGCAGAA              GGAGCAA ATC TTGCTGC              TTTCGTTGCTTTATG  62 470
   Mbur_0753 NONE
   Mbur_0754  789439 ..  789454 +  -3.2  -5.13521   GGGGTAGCTCTAAAA              CTAGAG TAAT CTCTCG               TTTTTTAAGTAATTT  71 63
   Mbur_0756 NONE
   Mbur_0757 NONE
   Mbur_0758  794260 ..  794283 +  -2.4  -3.65542   ACCACCGTGTTAAAA          GCTTGTTTAC TGCT GTAGGAAAGC           TCTTTTACAAGTGGG  49 408
   Mbur_0763  799975 ..  799989 +  -3.6  -5.42198   ACATTGAATATTACA               TTTGAT CCT ATCAAG               TTTTATTTTTTGAAA  79 21
   Mbur_0765  804037 ..  804066 + -10.9  -5.00138   TTCAAAGTAATATTG       CACAATCTTGACA GATT TGTCAAAATTGTG        TTTTTAGTTTGGATG 100 411
   Mbur_0767  805779 ..  805793 +  -3.6  -4.90013   ATTGGTATATCAGGA               CTAAAT GTT GTTTAG               TTTTTAGTTCAATTA  70 117
   Mbur_0768 NONE
   Mbur_0769  808267 ..  808285 +  -2.4   -4.4017   TAGTTGAGCACAAAG             TCGATGGA TAT TTCATTGG             TTTTATCGGGCTTGG  57 421
   Mbur_0772  811541 ..  811559 +  -3.1  -4.35327   CGATTGTCTCCCTGA             TGTGGGG ACAAC TCCCATA             TTTCATTTTTAATGG  60 26
   Mbur_0773  812765 ..  812785 + -10.5  -2.91735   GTACATCTGGAACTC            TCGCAGATT TCT GATCTGCGA            TATGTCCCATCTTCA  79 509
   Mbur_0777 NONE
   Mbur_0778 NONE
   Mbur_0779 NONE
   Mbur_0780 NONE
   Mbur_0781 NONE
   Mbur_0782 NONE
   Mbur_0783  818796 ..  818814 +  -4.6  -3.99374   TATCTTTAACACAAA             CGATGAAG ACT TTTCATTG             TTGTTCTTAATCGAG  59 179
   Mbur_0785  821633 ..  821650 +  -3.3  -2.56177   GGGACTAAGGAGAGA             GCCTGTG AAGT CACGGAC              GTTGGTCTGGGCTAT  42 195
   Mbur_0793 NONE
   Mbur_0794  829743 ..  829754 +  -4.4  -2.79183   AAACATGCAAAGACA                TTGC TATC GCAA                 TGTCATCACAATAGG  48 56
   Mbur_0796 NONE
   Mbur_0797 NONE
   Mbur_0798  835824 ..  835843 +    -5   -3.4503   TCGATAGTGAGGACA            TCAACCGA CTGA TAGGTTGA             TCCTTTTGTTTTTAT  55 6
   Mbur_0800  839933 ..  839949 +  -3.6  -3.75863   TTTTAAAAAAAAGAA              GGCAGA TTGAC TCCGCC              TTTAATCGCCCTTTT  55 122
   Mbur_0808  851308 ..  851336 +  -8.9  -4.94811   TCTTAACATCCAATC        GGAAAGGTCTTGT TGT GCAGGACCTTTCA        TTTATTTCTTTTTGA  95 74
   Mbur_0809 NONE
   Mbur_0810 NONE
   Mbur_0811 NONE
   Mbur_0812  859146 ..  859194 +  -7.1  -4.68779   CGAAAATATCGAAAT TAATATGTATATATACTTATTAT TTA ATAATTTGTGTATATACAGATTA TTGTTTTATTTTGTT  83 201
   Mbur_0813 NONE
   Mbur_0814  862001 ..  862015 +  -2.8  -3.04515   CGGGGCTACTCCCAT               CACCTT GAA AATGTG               TATTGCACGATATTT  43 89
   Mbur_0815  863149 ..  863159 +  -5.4  -2.86475   GCCTTAGTTCATCAC                 TTCG TAC CGAA                 TATAATCTCACATTA  52 300
   Mbur_0817 NONE
   Mbur_0818  867483 ..  867504 +  -9.5  -3.29263   TAGTGGCTCATATTG           TTCCGGATA CATG TATCCGGGA            TTCTACCACCCATAT  74 429
   Mbur_0827  875880 ..  875892 +  -6.3  -2.88275   TTCTACTTCCAGAAG                TGTCT GAA AGACA                TCCCTTTTTCATATT  58 19
   Mbur_0848  894122 ..  894140 +  -7.4   -3.1241   TGACAATCTGATCTC             TGGCCAGT TCC AATGGCCA             TATATTCACTATAAT  66 314
   Mbur_0849  895035 ..  895049 +  -2.8  -2.58714   TTATTCCGTAGCACA               GCTTGT CAA ATGAGC               TAAATTGATGTGAAA  41 13
   Mbur_0850 NONE
   Mbur_0851  896508 ..  896522 +   -10  -3.39657   AACAAATAAAACAAT               GGGCAT CTG ATGCCC               TAATTTTCTTTTGAT  81 16
   Mbur_0852 NONE
   Mbur_0853 NONE
   Mbur_0854  899403 ..  899420 +  -8.5   -2.5294   TGAGGAAATGATCCG             CAATGTG CAGT CACATTG              ATGTTCTGACAAATA  68 7
   Mbur_0858 NONE
   Mbur_0859 NONE
   Mbur_0860 NONE
   Mbur_0861  907100 ..  907127 +  -2.8  -2.58999   GGTCTTTGATCACTG        TCATTATTTCAC ATAA GTAAAATGGTGA         ATTCATATGTCAAAC  41 32
   Mbur_0862 NONE
   Mbur_0863  909878 ..  909900 +  -9.2  -2.58303   ATTCTATCTATATCC           TCCGTGTC TATACCT GACACGGA           AATCTTTTTTTATTT  72 40
   Mbur_0864  910890 ..  910911 +  -6.6   -2.9294   AATAAAAAATGAATT           TGGCATCT GTTTAA GGATGCCA            TGATGTTCTTATTTT  58 36
   Mbur_0866 NONE
   Mbur_0867 NONE
   Mbur_0868  920469 ..  920480 +    -3  -2.80975   AATAAATCATGCAAG                GTTA CCTA TAAC                 ATTTCACTACTAACT  44 227
   Mbur_0870  922969 ..  922984 +  -3.3  -3.04263   GATAAATTTTTAAAA              GGATT AATATG AATCC               TCTTGAGAATAGGGT  45 105
   Mbur_0871 NONE
   Mbur_0872 NONE
   Mbur_0873  928700 ..  928726 +  -2.8  -4.97159   AGAACTAATCATATT         ACACGTGTGCGG ATT CCACATACGGGC         TTCTTTTTTCTTTTT  66 33
   Mbur_0875 NONE
   Mbur_0876 NONE
   Mbur_0877  932477 ..  932498 +  -9.5  -4.81523   AATTAAAAAAATACT           GGAAAAGGG ATTA CCTTTTTCC            TTTTAATTTTTAGTT 100 35
   Mbur_0880 NONE
   Mbur_0881 NONE
   Mbur_0882 NONE
   Mbur_0883  940239 ..  940252 +  -6.7  -5.75538   TAATATATGTCAAAA               GGGAT TAAT ATCCC                TTTTTATTTTTTGGC  89 50
   Mbur_0885  951020 ..  951039 +  -6.4  -3.16981   TTTTATAAAAAATGA            GGCAGGAT ATAA ATCCTGCA             TTCAATGTAATTATC  61 187
   Mbur_0887  953301 ..  953318 +  -2.1  -3.97602   ATGGCATGCAACTGA             TATAGTA GATA TATTATA              TTTATCAGTATATTA  52 71
   Mbur_0888  954036 ..  954066 +  -4.9  -3.38378   GTAAAAAAGAAAAAA      GTCAGATGAAGCTAT CCA GTAGCT-CATC-GAC      CTTTTTAGGATCTGC  55 52
   Mbur_0894 NONE
   Mbur_0895 NONE
   Mbur_0896  963647 ..  963669 +  -5.8  -3.15999   GTTATTACGCATAAA           TTATTTTTTA TAA TAAAAGATAA           TTGGCTCTGTAGAAA  59 124
   Mbur_0898  965120 ..  965134 +  -5.8  -3.14136   AAAATGGTGTTTTTC               TAAGTA GTA TACTTA               TTAACTAGTTGGTCA  57 331
   Mbur_0910  976347 ..  976363 +  -4.5  -4.55721   GGAATACAATATCAT              TAATGTT TCA GACATTA              TTTTATATGAGCTTT  67 69
   Mbur_0911  978235 ..  978246 +    -3  -5.01823   AATAGCTACCGCTAT                TCAT CCTA ATGA                 TTTTCTTCTTATTGT  68 270
   Mbur_0913  982260 ..  982271 +  -4.4  -3.30124   ATTAAATGACAAGTT                CCAA GATC TTGG                 TTGTAGAGGATGAAC  51 55
   Mbur_0917  986714 ..  986732 +  -6.6   -5.5112   TAGTTTTAGAAATAA             ATGCCGGG TAA TCCGGCAC             TTTTTTATTAGTAGA  87 47
   Mbur_0918  988510 ..  988524 +  -7.2  -2.73994   ATATTCGATGCATTA               TCATCA TTA TGATGA               TACTATTCGGACGAT  61 405
   Mbur_0919 NONE
   Mbur_0920  993532 ..  993544 +  -2.7  -3.69373   ATTTATGAGATTTCT                GTTTT TAA AAAGC                TTATTAAAGTCTTTC  48 81
   Mbur_0922  994439 ..  994456 +  -5.6  -5.66338   TCCAACAAAGAACAT             TCTGGT ATTCCG ACCAGA              TTTTTTCTTATATTT  86 51
   Mbur_0923 NONE
   Mbur_0924  996895 ..  996909 +  -8.6  -3.09749   GATACTGAATCAGCG               TGCTTC ATA GAAGCA               TATCTGTTCGGCATC  71 33
   Mbur_0927  998804 ..  998822 +  -7.4  -5.67283   GAAGTAAATTCAGAT             GGTATCCT TAA GGGATGCC             TTTTTTATTTAAATT  93 34
   Mbur_0931 1003375 .. 1003387 +  -3.4  -3.91674   TGCTATAGTCACTCT                TGCT CCAGT AGCA                TATTTTGTATATACA  55 431
   Mbur_0933 1004655 .. 1004665 +  -6.8  -3.38046   GCTTTTCGGAGCACT                 TGCC ACA GGCA                 TATTTGCGGTCGCAG  62 61
   Mbur_0934 1005267 .. 1005281 +  -7.2  -2.54523   TACATTCCATTATTA               CTGATT CGT AATCAG               TACCTTAAAGTATCA  60 241
   Mbur_0935 1005985 .. 1006022 +  -3.5  -5.14563   TGACTTGGAATAAGC   CCTG-CGTATCGTGCATT AGA AATGCATGAAATGCCAGC   TTTTTTGCTGGAGCG  71 28
   Mbur_0936 1006934 .. 1006953 +  -9.3  -3.46219   AAGTAAATTGACTAA            TGAGGGC TATTTT GCCCTCA             ATTTTATTATCGACT  79 48
   Mbur_0946 1026075 .. 1026091 +  -4.5  -2.60075   GAAAGAATAAACTCC              TGTTTTT AAG AAAAGCA              ATTGCTTCACCAACA  47 31
   Mbur_0947 NONE
   Mbur_0948 1027663 .. 1027686 +    -9  -2.72851   TACTAAAAACTAAGC          GGATGAT-ACC AAT GGTGATCATCC          ATATTATCTTTCTTG  69 35
   Mbur_0949 1028614 .. 1028635 +  -8.1  -3.05982   TGCCTTTCCTGCTTC           GATCTTTGA AATT TCAAGGATC            TCATTTATGATCTCT  62 511
   Mbur_0955 1036861 .. 1036871 +  -3.2  -3.68569   CTTCCATTAATAAAA                 GGGT ATG ATCC                 TTATTCGATCAATGA  50 18
   Mbur_0956 NONE
   Mbur_0957 NONE
   Mbur_0958 1040647 .. 1040659 +  -4.9  -3.52668   AAATTAGTGCGAGTG                TTAAC ATC GTTAA                TTATATCGATAAGTT  57 285
   Mbur_0959 1041446 .. 1041464 +  -7.5  -3.44602   ATTTAAAACTACATA             GCCATTA TTTAT TAATGGC             TTCAGTTCTTTTTTT  69 51
   Mbur_0965 1047148 .. 1047180 +  -7.9  -2.66098   CACTACCGAACACTG      TCCTGAAAATGCAAA TAA TTTGGATTTTAAGGA      TAAATTTCAGATGTT  63 81
   Mbur_0966 1050080 .. 1050117 +  -3.6  -5.24796   CAAACAATAAACAAC   ATTGACAATATCGTGT TAAAAT GTACGATATTGTTAAC    TTTTTATTATATCGG  76 31
   Mbur_0972 1056284 .. 1056321 +  -2.7  -5.36965   CAACTACGAAGGAAT   GTAAATGGATAGTAAGG GAAA CCTTACGATCCATAGAA    TTTTTTATAGTCTTC  72 22
   Mbur_0976 NONE
   Mbur_0977 NONE
   Mbur_0978 1061302 .. 1061312 +  -6.8   -3.4158   CCATTATACTAAGCA                 GAGG TTC CCTC                 TTAATCCTTTTTGAC  63 261
   Mbur_0984 NONE
   Mbur_0985 NONE
   Mbur_0986 1068838 .. 1068850 +  -3.4  -3.19038   TGGGGTTCTCATAAG                GTAC ATTCA GTAC                TTCGCTAATTTTACC  47 97
   Mbur_0987 1069670 .. 1069693 +  -6.7  -5.04908   TGAAACAGCTTAAAT          GTGGAGGTA ACTTTC TACCCCCAC           TTCTTTTTTTATTTT  84 522
   Mbur_0991 1074407 .. 1074424 +  -7.1  -3.16492   GTACCCCCACATAGC             TGATAAG TTCA CTTATCA              TATTGATCGCTATCG  62 237
   Mbur_0993 1076307 .. 1076322 +    -4  -4.03167   TTTTCCGCCATATTG              GC-CATC TTC GATGAGC              TTCTTTGCGTTATCC  59 490
   Mbur_0997 1081008 .. 1081018 +  -5.4  -4.67755   CAAGATAAGCTATCC                 TGTC GCA GACA                 TTTTTCAGTAGATCT  73 327
   Mbur_0999 NONE
   Mbur_1000 NONE
   Mbur_1001 1085267 .. 1085281 +  -4.2  -2.94578   AAAGAACAGTTAACC               TGTCAC TTT GGGACA               TACATTTTATTTTTA  48 28
   Mbur_1002 1086297 .. 1086323 +  -9.5  -2.94454   ACTGAAAAAATGAAT         GAACTGTCTGG AAATA TCAGGCAGTTC         TGGTTGCTTTATTCA  73 49
   Mbur_1004 1088557 .. 1088570 +  -2.4  -3.70902   GTACAAATATTCATA               TCGA TTTATT TCGA                TTTCAATATAAAGGA  47 164
   Mbur_1005 NONE
   Mbur_1006 1090277 .. 1090306 +  -2.9  -4.94672   GAAAACTGCGTAGAG       GTATGATCAGG-AT CTA ATACCTGATCTCAC       TTTTTACTATTATTT  66 20
   Mbur_1008 1091998 .. 1092013 +    -6  -3.79113   CTTCCACCTCCATCA              GGGTGC ATGA GCTCCC               TTATTATAGAACCGT  63 335
   Mbur_1011 NONE
   Mbur_1012 1095067 .. 1095085 +  -6.6   -2.5304   TAAAAAAGAACATGA             AGCCACCG AGA TGGTGGCA             CTGTTCAATTATTTA  56 103
   Mbur_1015 1098498 .. 1098510 +  -3.3  -3.05844   TTTCAGAAGGCATGA                CCACA TAA TGAGG                TGTTCGGATGGGGAA  45 18
   Mbur_1016 NONE
   Mbur_1017 1100484 .. 1100497 +  -4.5    -4.183   GAAGGATTAGGATTT               CGTTC AATT GGACG                TTTATTAGGAGTTAG  62 401
   Mbur_1020 1102672 .. 1102692 +  -4.7  -2.56426   CTTTACGAGATAAGT            CTGTTTGAT CGC AACGAACAG            GTATTGTGAATATTA  49 73
   Mbur_1023 NONE
   Mbur_1024 1107965 .. 1107984 +  -3.6  -3.34398   AAGCATCATTCTTTT            TTCCATTT CAGT ATATGGAA             TATTTAAAGAAACCG  51 39
   Mbur_1025 NONE
   Mbur_1026 1110889 .. 1110908 +   -10  -4.48902   AAAAAAAGAAAGATA            TTGGCGCA ATTA TGCGCCAG             TTTCTTTAAATGTCT 100 77
   Mbur_1032 1115824 .. 1115840 +  -5.1  -2.62788   TCTCTATAAGAAGAG              CGGGTTT GAT AAACCCA              TAAATTATCATATAT  50 78
   Mbur_1033 NONE
   Mbur_1034 1117165 .. 1117176 +    -3  -3.65351   GGTTTACTTCATATT                TTCT TTAC AGAA                 TTTGCGTCCACATAA  50 143
   Mbur_1035 NONE
   Mbur_1036 NONE
   Mbur_1037 NONE
   Mbur_1038 NONE
   Mbur_1039 NONE
   Mbur_1040 1123742 .. 1123756 +  -2.8  -3.69354   ATGAAAAACATTTAT               TAAGGA TAT TCCTGA               TTTCCCATTATGGAA  48 55
   Mbur_1041 1124457 .. 1124470 +  -5.3  -3.10244   ACAGGAGGATCTATT               TCAGA TTCT TCTGA                TCATTTATTGAACAA  54 12
   Mbur_1046 1128949 .. 1128974 +  -3.3  -2.72144   CAACACATACTCAAA         TCTGGACCTTT AGTG AAACTTCCAGA          GTTTGAAGAACCTCC  43 200
   Mbur_1047 NONE
   Mbur_1048 NONE
   Mbur_1049 1132678 .. 1132692 +  -2.8  -2.73364   AATAAAAGAGCATTC               TGCC CATGCCA GGCA               TCCTTCAACTCCGGG  41 293
   Mbur_1051 NONE
   Mbur_1052 1134726 .. 1134736 +  -2.6  -3.05997   TACGTGCAAGCGAGC                 TTTT AGA AAAA                 TGTAATTTATGAAAA  43 3
   Mbur_1053 NONE
   Mbur_1054 1136990 .. 1137014 +  -7.1  -5.36018   GAGTGAACGAATGTT          TGCAGGACATC CTT GACATCCTGCA          TTTCTTTTTTTTAAT  89 35
   Mbur_1056 NONE
   Mbur_1057 1139950 .. 1139971 +  -3.7  -5.50925   GCACTTCTTATGAAG           CTGATGG CATAACCC CCATCGG            TTTTTTCTATTCATT  79 14
   Mbur_1060 1142422 .. 1142435 +  -2.3  -5.10154   CACTTTGCAGAAATT               GAAGG CACA CCTAC                TTTTTAATTTTCCCT  67 117
   Mbur_1062 1144158 .. 1144170 +  -2.7  -3.31288   ACATCTTAAACAGTT                CTATT GTT GATAG                TAATTTGTTTTATTG  45 84
   Mbur_1063 1145884 .. 1145908 +  -2.3  -2.76162   GATCCGATCTTATGA         TTTGT-CCTT TTATTC AAGGTACAAA          CTTTACCCTCAACTC  40 107
   Mbur_1064 NONE
   Mbur_1065 1147023 .. 1147047 +  -7.9  -2.57136   TTTGTTGTCTTTATC          CGTTTCCAATG TTC CTTTGGAAATG          CTTGATAATTGGTCA  60 518
   Mbur_1069 1148956 .. 1148967 +  -2.2  -4.40003   TTTTTGGTGAATTGA                TGTC ACAT GGCA                 TTTCTATTTATACGG  57 48
   Mbur_1070 1149796 .. 1149825 + -12.3  -4.14725   TTCAAAGTAATATTG       CACACTCTTGACA GATT TGTCAAGACTGTG        TTTATAGTTTGGATG 100 150
   Mbur_1071 1150268 .. 1150288 +  -6.9  -2.80901   CCAATTTCTATGCGA            GGATTAGCT CAA ACCTAATCC            CTTATTAAAATATTT  62 133
   Mbur_1073 1152247 .. 1152259 +  -2.7  -5.56568   GGAGTTTTATCATCT                TCTTT TTC AAAGG                TTTTTTTCATGATCT  80 266
   Mbur_1076 1155753 .. 1155779 +    -3  -4.48741   TAGTTTCTTGAGGAG         TATGGATGGATG GTC CATATCTCCATA         TTTTGTGATAAGTTC  63 112
   Mbur_1080 1159668 .. 1159679 +  -2.2   -2.8719   TTTCTAGTCAAATTG                CCGA ATTA TTGG                 TCATATTGATTTTTC  41 108
   Mbur_1081 1160325 .. 1160335 +  -5.4  -3.80858   TGTTCTGGGATGGCT                 GAAC ATC GTTC                 TTTCCTGGCTTGTAG  61 152
   Mbur_1085 NONE
   Mbur_1086 NONE
   Mbur_1087 NONE
   Mbur_1088 1167958 .. 1167986 +  -7.6  -4.98917   ATATTGAAAAAAAGG       TAGTGGG-TGCAA AATA TTGCAATCCACTA        TTTTATTATGTTTTA  88 260
   Mbur_1089 1169937 .. 1169947 +  -2.6  -4.32177   TAGGGTGGATTGAGT                 TTTA TCA TAAA                 TTTATTCTAAAATCA  58 28
   Mbur_1090 NONE
   Mbur_1091 NONE
   Mbur_1092 NONE
   Mbur_1093 1173495 .. 1173508 +  -3.1  -2.56596   GGCAGAATATCAGCC               TTTCC TGAA GGAAG                TAAATTGATACAGCC  42 4
   Mbur_1094 NONE
   Mbur_1095 1175658 .. 1175669 +  -2.2  -3.33696   AAATTGTTTATCCCT                TCCG AGCA TGGA                 TTCATTGAACCCGCA  45 156
   Mbur_1099 NONE
   Mbur_1100 1181294 .. 1181310 + -12.3  -2.55402   GAATGATCCGGGAAA              GCGGCTT TTA AAGCCGC              ATTCCTCATAGTTTC  86 35
   Mbur_1102 NONE
   Mbur_1103 NONE
   Mbur_1104 1186230 .. 1186251 +  -5.1  -4.89605   TGATCATGGAACAGT           TGTTGCTTG TGAT CTGGCAACA            TTTCTTCTTTTTTTA  75 38
   Mbur_1105 NONE
   Mbur_1106 1188085 .. 1188100 +  -2.6  -3.34013   TATTGCGGAACTGTT              GAGCCAT CGG AT-GCTC              TTCGTTACGGGCGTG  47 101
   Mbur_1113 1195631 .. 1195651 +  -3.4  -2.96678   ACCCAGAACAGAAAA           CAACATATC GCAA GA-ATGTTG            TACTCTATTTTTTTT  44 175
   Mbur_1117 1200620 .. 1200640 +  -9.8  -4.44548   AGTTTTAAAAAATGT            GCCATCAT TTATC ATGATGGC            TTTTAATTCAATATG 100 170
   Mbur_1121 NONE
   Mbur_1122 NONE
   Mbur_1123 NONE
   Mbur_1124 NONE
   Mbur_1125 NONE
   Mbur_1126 NONE
   Mbur_1127 NONE
   Mbur_1128 1212420 .. 1212431 +    -3  -3.28873   AGACCCATTGAAATC                GATA CAAT TATC                 TAATTTTTCGTGGAT  47 11
   Mbur_1130 1215640 .. 1215658 +  -6.6  -3.36823   CTATCTTCTCGACAT             GGGTATCC ACA GGGAACCC             TTCCATTTTCGCAAA  61 215
   Mbur_1136 1222291 .. 1222319 +   -14  -3.57144   GAGATCTGCTGCCAG        TGAGGTGATGAG GTACG CTCATCACCTCG        TTTCACAATCCAGAA 100 519
   Mbur_1138 1224901 .. 1224920 +  -6.6   -3.9712   TCCAAGTAATCCGAT            CAATAATA TGCT TATTATTG             TTTGTAATAGACTAA  69 165
   Mbur_1140 NONE
   Mbur_1141 1227620 .. 1227651 +  -3.1  -2.55015   GAATGGAGATGATCG      GTTTCCAATTTCA TTTTTT TTAAATTGGAATC       TACATTAACTACACT  42 39
   Mbur_1142 1230917 .. 1230950 +  -2.5  -3.23183   AGCCATTTCCTTAAC     TCCATCTCATCATC GTAAACA GATGGTG-GAAGGA     TTGCATATTCTCTCA  44 180
   Mbur_1144 1232236 .. 1232247 +  -2.2  -3.64822   AAAATGTCAGAGTCG                TACC GGTG GGTG                 TTTGAATGGAAGCCT  47 9
   Mbur_1145 1233101 .. 1233120 +  -7.2  -3.06312   TTCTTGCTTCTTAAG            GCTACGAA TTAT TTTGTAGC             TTAAATAAAGACTTT  63 76
   Mbur_1146 1233676 .. 1233686 +    -4  -3.12999   ATGTTCATGTGGAAA                 TGAT CTG ATCA                 TTAAATCTAAAGTAA  47 18
   Mbur_1147 NONE
   Mbur_1148 1235805 .. 1235825 +  -8.3  -5.04265   TGAAAAAGAACAGAT            TGGGATGTA ATT TCCATCCCA            TTTTTACTATTTTTT  90 251
   Mbur_1153 1239837 .. 1239847 +  -5.4   -3.7511   TTCCTCTTCCCATGT                 TCTG ACC CAGA                 TTGTATTCTCAAGAA  61 161
   Mbur_1158 1247862 .. 1247889 + -15.8  -2.90194   GGAATGAAGTTTAAT        TGATATCTGACC CACA GGTCAGATATCA         TGTCCTTCAAAGCAT 100 55
   Mbur_1161 NONE
   Mbur_1162 NONE
   Mbur_1163 1252314 .. 1252329 +  -5.4  -3.23335   GTACATTTGATCGGA              TGACTG AGAA CGGTCA               TATCTGTTTGTCAGG  55 148
   Mbur_1165 1253555 .. 1253571 +  -6.5  -2.59564   TCCGTGGCGGGCCCG              CCGGG AATCGAA CCCGG              GTTCTAAGCTCCGGA  57 60
   Mbur_1166 NONE
   Mbur_1167 1257695 .. 1257716 + -10.3  -2.74756   AGTAGGAGGAGAAAT           GTTACAGAT AAAT ATCTGTAAC            TAATTCAAGTCGTTT  78 519
   Mbur_1188 NONE
   Mbur_1189 NONE
   Mbur_1190 1281695 .. 1281715 +  -7.6  -3.72051   AAGAATAAAGGGATA            TCCTTCAG CGATC CTGAAGGG            TTTCCACTTCTTCCA  73 33
   Mbur_1192 1282861 .. 1282884 +  -7.4  -3.28712   CGATTTTTAAAAATG          GCTGAGGGTA TATT TGCCCTCACC           TTCTACGAACACAAG  67 43
   Mbur_1197 1286103 .. 1286128 +  -6.3  -2.62522   TAAATGAAGTATAAG         TGGATGAAA GCATAGAA TTTCATCCA          GTTAATATTACATCG  57 146
   Mbur_1199 NONE
   Mbur_1200 NONE
   Mbur_1201 1291200 .. 1291224 +  -7.1  -2.59431   CTCTTTCCAGTAATC          GTTTGCGAACC TCG GGTCCGTAAGC          TCACTTCTAAGCGCA  58 279
   Mbur_1210 NONE
   Mbur_1211 1299342 .. 1299378 +  -3.2  -3.44146   CTTAAGATTAAAAAT   TAAGCAGTATCCTTTGG ATTG TTAAAGGATAA-GCTTA    TTCATTCTCAAAGAC  48 78
   Mbur_1212 1300286 .. 1300301 +  -3.3  -3.16117   ATTATGCGGTATAAA              TTAGG GTAGGA CCTAA               TATTCCATTCCGTCT  47 93
   Mbur_1223 1314169 .. 1314192 +  -2.4  -2.92463   TCACTAAAAAAAAAC          GAATGAGGTCT TTT AGACC-CGTAC          TCTCTGACTGCTGGA  41 34
   Mbur_1234 NONE
   Mbur_1235 NONE
   Mbur_1236 1326123 .. 1326160 +  -4.3   -3.8046   TTTACTATTTATTTG   TTCTGAC-AACTATGGAC AAA GTTTGCAGTTAGTCAGAA   TTTAAGATTTTTCGC  57 76
   Mbur_1237 NONE
   Mbur_1238 NONE
   Mbur_1239 1328816 .. 1328840 +  -8.7  -3.93256   TATTAAATAAGTAGA          TTTAAGAGCTA TTT TTGCTCTTAAA          TTCTTTGGAGGTGTC  82 31
   Mbur_1240 NONE
   Mbur_1241 NONE
   Mbur_1242 NONE
   Mbur_1243 NONE
   Mbur_1244 NONE
   Mbur_1245 1334568 .. 1334598 +  -4.7  -5.47159   TCATGCAACAAAACT      CATCTGATCGGCCA AATC TGGCCGA-CAGAGC       TTTTTCTTTATTAAC  83 48
   Mbur_1246 1337386 .. 1337399 +  -5.3  -2.98866   GAAAATGATCACAAA               GGATA GAGT TATCC                CTTATTTGCATGTAC  54 346
   Mbur_1251 1342043 .. 1342065 + -10.6  -4.54404   GTGAGATTCTGTTTT           TAGTTGTGCC AAT GGCACAACTC           TTTGTTGTTAATTTG 100 37
   Mbur_1252 1343690 .. 1343718 +  -5.3  -2.74514   TAGCTAGCTCTTTAT        TTCTGTACTTCAT CAA AAGAAGAACAGAG        TACTTCAGCATTTCA  51 434
   Mbur_1255 NONE
   Mbur_1256 1346702 .. 1346712 +  -5.4  -3.39407   TTTGCCAGCTCCGTT                 TCGA CAT TCGA                 TTCTGCACTTATCTT  55 348
   Mbur_1266 1358607 .. 1358623 +  -2.9  -3.26834   ATAACATACCCAGAG              TTCCGAT GGT ACCGGGA              TTACTGATATCCTTT  46 387
   Mbur_1275 NONE
   Mbur_1276 1367031 .. 1367053 +  -2.8  -3.05715   AGCAGCGACTTATAA           TAATGGAAAT AAC ATATTCATTA           TTGACTGGAGAACTT  43 26
   Mbur_1277 1367470 .. 1367484 +  -7.2  -3.63878   TTATGACGTCATTGG               CTACTA TAA TAGTAG               TTATAATTGTTGTAT  68 75
   Mbur_1279 1369496 .. 1369507 +  -4.4  -3.79747   CGGTTATATATCACC                GACA CCCA TGTC                 TTTGCTACTGCATAC  57 252
   Mbur_1281 1371326 .. 1371340 +  -2.8  -3.50393   GTTCTTTCCAGAAAA               GATCAT CCC ATGTTC               TTCTATACGGTCCAC  48 273
   Mbur_1285 1374765 .. 1374783 + -11.8  -3.13432   AAGAAATAAAAGAAA             GGTCAGTA TAG TACTGACC             TTCAGTGATGTTCAC  85 50
   Mbur_1300 NONE
   Mbur_1301 NONE
   Mbur_1302 NONE
   Mbur_1303 NONE
   Mbur_1304 NONE
   Mbur_1305 1391881 .. 1391896 +  -3.2  -2.74416   AATACATGGAAGATC              GTAGCT ATGA AGCGAC               CTTACTGTTTCTTTT  43 83
   Mbur_1307 NONE
   Mbur_1308 1394033 .. 1394047 +  -2.1  -3.34233   CAATATTACCTAATG               TTGCA ATCGA TGCAG               TTATAGAGCTTGTAA  45 239
   Mbur_1315 NONE
   Mbur_1316 NONE
   Mbur_1317 NONE
   Mbur_1318 NONE
   Mbur_1319 1404832 .. 1404852 +    -4  -5.20216   AATGGATGAACCCGT            GATAATGC CATCA GCATTCTC            TTTTTTCATGATCTC  78 514
   Mbur_1321 1406226 .. 1406270 +  -2.5  -5.28166   AAAGTGCCACACGAT TAGTCACACATCGTGATCAGAT ATCG ATCTGATCACCA-GT--GACTA TTTTTCTTAATTTTA  72 171
   Mbur_1331 NONE
   Mbur_1332 NONE
   Mbur_1333 1420041 .. 1420056 +    -9  -3.40743   TAACAAAGCGAAAAA              GCCGTA TTCT TACGGC               TTACTTGAACTTTTT  75 48
   Mbur_1343 1430543 .. 1430554 +  -5.8  -3.55071   AGCCATGCATCCTGT                GGCA AGCC TGCC                 TTTAGACAGGTATGG  59 167
   Mbur_1349 1438733 .. 1438759 +  -9.6  -4.30057   CTCTTTCAGCATAGT         AGCCAAATTATT ATT AATAATTTGGCA         TATTTTTTATAATAT 100 50
   Mbur_1350 NONE
   Mbur_1351 1440548 .. 1440581 + -10.3  -3.08173   TACAAAATTTCAGCA     TGCAGAGGATGAGCA ATAT TGCACACCCTTTGCA      TTCCATAGAATTAAT  80 47
   Mbur_1352 1442579 .. 1442599 +  -2.5  -3.91716   GAATCCAACTTAATG            GTATCGCAA AGT TTGTGAAGC            TTATTTGAGCGCTCG  54 236
   Mbur_1356 1448539 .. 1448566 +  -7.8  -2.86705   CCATCTATCTTGAAT        GAT-GTGAAGGGA TCA TCCCTTCACTAGC        CCTTTTTTATGATCT  64 24
   Mbur_1358 NONE
   Mbur_1359 NONE
   Mbur_1360 1451451 .. 1451467 + -10.9  -3.66844   CATCAAAAAAGAAAA              CTGCACA AAA TGTGCAG              TTGTTAAGATATCAG  89 184
   Mbur_1372 1465517 .. 1465529 +  -6.3  -2.75844   TTATTAGCCTGATAT                CTCAT GAG ATGAG                CTTTAAAGTGCCCGC  57 102
   Mbur_1375 1468337 .. 1468351 +  -2.8  -4.65168   TGTCCCATACTTCTC               CATACT CTC AGAATG               TTTTTGCCGTGTCCT  64 249
   Mbur_1387 1478326 .. 1478339 +  -2.3  -4.71482   AAAGACTGGTTTCCA               CCTCC TCAT GGAGC                TTTTTGAAATTTCCT  63 322
   Mbur_1389 1479765 .. 1479779 +  -8.6  -2.87564   ACCATTTTCCCCTGT               GAACGT TCA ACGTTC               TGTATAAGACCATCA  64 145
   Mbur_1392 NONE
   Mbur_1393 NONE
   Mbur_1394 NONE
   Mbur_1395 NONE
   Mbur_1396 NONE
   Mbur_1397 NONE
   Mbur_1398 1487020 .. 1487045 +  -4.7  -3.35639   CGGGTAAGATGGTCT         GATGCAGATCA ATGC TGATCTTCACC          TTCATTCAAAATATT  55 34
   Mbur_1399 1488379 .. 1488390 +  -5.8  -2.78891   GCTCGAGACCTGTTT                CTCC TAAC GGAG                 TGCTTGGGTTCGAAT  56 154
   Mbur_1403 1491944 .. 1491960 +  -3.7  -4.85129   ACGGCGAACAATTCC              GAGAG CATCGAA CTCTC              TTTTTAGTCTATCAT  70 191
   Mbur_1407 1493938 .. 1493957 +  -8.6  -3.04183   AGGAGAATAAGTGGT            CATTTCGG ATAT CCGGAATG             TATCATTTCAATTCT  71 31
   Mbur_1412 NONE
   Mbur_1413 NONE
   Mbur_1414 1499580 .. 1499590 +    -4  -3.16982   GAATCTTTTATACAA                 TTGT TTT ACAA                 CTTTATTGATATACC  49 277
   Mbur_1415 NONE
   Mbur_1416 1500818 .. 1500828 +    -4  -2.78438   TTGAAGAAGGAAGAA                 GAAA CAG TTTC                 ATTTCAAATATAGTA  46 304
   Mbur_1418 1501219 .. 1501233 +  -5.7  -2.62616   ATCACTCTTCAGGAA               GTGGA GATAA TCCAC               TGATATCAACGGTAA  51 8
   Mbur_1422 NONE
   Mbur_1423 1504502 .. 1504515 +  -8.1   -3.1505   CTCGCATTTGCAGAA               CGCGT TTAA ACGCG                TTCATCCCACATCAT  70 17
   Mbur_1424 NONE
   Mbur_1425 NONE
   Mbur_1426 NONE
   Mbur_1427 1508899 .. 1508926 +  -8.5  -2.96101   GGTATGTCAATTAAA        GGATTAAGCAG ACATTC CCGCTTAATCC         CTATTTCTTATTTTT  69 19
   Mbur_1432 1512609 .. 1512623 +  -4.2  -2.74799   GCGACTAAAACTAAA               AGGGTA ATG TACCCA               ATTTCGGGAATTGTG  47 169
   Mbur_1433 1513887 .. 1513901 +  -8.6  -2.70525   ATGTGATAGTTGATC               CGAAGA ATT TCTTCG               ATTCATTTAAGAAAG  69 284
   Mbur_1435 NONE
   Mbur_1436 NONE
   Mbur_1437 NONE
   Mbur_1438 NONE
   Mbur_1439 1518579 .. 1518609 +  -6.4  -3.53779   CGTTACAGTCTTCAA      TAAAGCTGTGGAA TGATAT TTCCACA-CTTTA       TTACTATTTTGACCC  64 10
   Mbur_1440 1520042 .. 1520064 +    -2  -3.63298   ATTTTAGTAAGAGAT           TTTAAGCTAT TGG ATAGCTACAA           TATTCTTTGATTCCA  47 230
   Mbur_1443 1522580 .. 1522602 +  -8.5   -4.1021   CCAAAACATGATTTA          GAAGGTGCCT AATA AGGC-CCTTC           TTTGTGGTTATCCGG  85 14
   Mbur_1446 NONE
   Mbur_1449 1527999 .. 1528009 +  -6.8  -3.43773   CCTGCTTCCTCAATT                 GCAG CAA CTGC                 TGTTTCCCTGTAAGC  63 313
   Mbur_1451 1529629 .. 1529662 +  -2.7  -2.75183   AGAATAATCGACATC     CCATTAATATATA ATTGCGCA TATATATTAATGA      TACTTGGATCGAAAT  41 12
   Mbur_1452 NONE
   Mbur_1453 1530227 .. 1530245 +  -8.9  -5.03747   CAGTAGTGGGAACTT             TGAAGGC CTGAA GCCTTCA             TTTTTTCGAGGCTTT  95 15
   Mbur_1454 NONE
   Mbur_1455 NONE
   Mbur_1456 NONE
   Mbur_1457 NONE
   Mbur_1458 NONE
   Mbur_1459 1534817 .. 1534827 +  -5.4  -2.82516   CATGTCCGAATGCGC                 TCGA CCA TCGA                 TGTCATCCTGAAGGA  52 4
   Mbur_1466 NONE
   Mbur_1467 1544331 .. 1544342 +  -4.4  -2.62111   ATGCGACACTTGATC                GCAA ACAT TTGC                 CTGCTTTTTTAGAGA  47 63
   Mbur_1468 1545732 .. 1545750 +  -3.1  -3.07935   AACTTTGAAAGCAGA             GCTTCGA CCTTA TCGAACC             TTGGCTGAATACCAT  46 509
   Mbur_1476 1553315 .. 1553327 +  -3.4  -4.20516   TGAACTTTTCCTCGT                GCTT TTCGC AAGC                TTTCTTCCATCAGGG  58 255
   Mbur_1483 1557754 .. 1557766 +  -6.3  -3.75629   CTTGAAGTCACCGTT                CCTTT CGG AAAGG                TTTGCCTTGAACGTA  65 457
   Mbur_1486 NONE
   Mbur_1487 NONE
   Mbur_1488 NONE
   Mbur_1489 NONE
   Mbur_1490 1562280 .. 1562294 +  -4.2  -4.37763   TTTTTAAAATTGTCA               TCGGTC ATT GAACGA               TATTTTTTTGAATAA  64 104
   Mbur_1493 1569716 .. 1569734 + -11.8  -3.58533   AAAAAGAGGTTAAAA             GTAATGCC AAT GGCATTAC             TTTGCGAGATTGTAG  91 338
   Mbur_1503 1584504 .. 1584528 +  -4.4  -2.71967   GCAGGTTTGTTTGAA          AGTATTATCA ATGTC TGATAATACA          ACTTCTTTTTTTTCA  47 8
   Mbur_1504 1585705 .. 1585721 +  -4.3  -4.57073   ACTGAAGATTGTCGA              GCTGGGT CAC ACCTTGC              TTTTTGACGAACATA  66 364
   Mbur_1507 1587741 .. 1587760 + -12.2  -3.95725   AAAAGTGTGGGGAGA            GGTCGGTA TAAA TACCGACC             TTCTTCTTGGGGGTT  95 209
   Mbur_1509 1589093 .. 1589115 +  -2.8  -2.87931   TCCTAATGTAGAAGT           CATAATTCTT TAA AATGATTATG           TGTATACACAATAGG  42 13
   Mbur_1510 1589905 .. 1589918 +  -5.3  -4.55798   TCCATAAAGGCAATC               GCATT ATAT AATGC                TTTTCATTTGAAGTG  71 469
   Mbur_1512 1590612 .. 1590637 +  -9.2  -4.40173   CAATCAATATAAAAA         TGAAAGTAGT ACATGC ACTACTTTCA          TGTTTTTTTAAATTA  93 29
   Mbur_1516 NONE
   Mbur_1517 1595555 .. 1595567 +  -4.1  -3.66784   CCCGGATTTTATTTT                TTGGC CAT GTCAA                TTATCTTCCGAATAA  55 292
   Mbur_1528 1603636 .. 1603653 +  -4.9  -4.13282   TTGCTTGCGATCTGA             C-CTGCAA CCA TTGCAGCG             TTTTCCGAATATCCT  63 388
   Mbur_1530 1604748 .. 1604761 +  -2.5  -5.14698   AAATAACATATAGCT               TAATT GTAA AATTA                TTTTATTTTGAATTT  69 78
   Mbur_1531 1605642 .. 1605654 +  -6.3  -3.26842   TGCCGTAGCATAAGA                TACAC CTT GTGTA                TTCATGACTTCTTTT  59 180
   Mbur_1535 NONE
   Mbur_1536 NONE
   Mbur_1537 1611829 .. 1611848 +  -2.1  -3.14647   TCACAGTCCAAGATG            CAGCTGT GGTAGA ACAGATG             TTAGATGTGATAAAT  42 85
   Mbur_1538 1613976 .. 1613986 +  -5.4  -3.28712   GGCCTACAGAGATTC                 CATG TAC CATG                 TTATCCGCGAGAAGG  55 93
   Mbur_1548 1626755 .. 1626780 +  -3.9  -2.61272   ATTTGATGAACGGAA         TTGTCGGGAAA ATCA TCTCCCGACGC          ACTTTTTAAAAATAT  45 50
   Mbur_1549 1628818 .. 1628840 +  -7.7  -5.74684   AACCCTTAAAACACA           TCAGATGGC CACCT GCCATCTGC           TTTTTATTTTTATTA  93 44
   Mbur_1550 1631725 .. 1631750 +  -5.5  -4.43669   CCGTTAGAACTCTTT         TGATAGCTCTT TTTT AAGGGCTGTTA          TTTGCTTTTTTGAAT  69 338
   Mbur_1555 1635761 .. 1635777 +  -2.9  -3.95852   GTCATCCACTAAACG              GTCTGCA TTT TTCAGGC              TTTCCTTACTGACAT  54 122
   Mbur_1568 1645971 .. 1645992 + -10.3  -3.12923   CAGATGCTATATCAA           TGGAATAAG CCAA CTTATTCCA            TACTATTTTTATTTT  80 18
   Mbur_1569 1646817 .. 1646844 +  -3.6  -3.21225   GAACACGTATAATCG        GATGAAAGAA AAATACAC TTTTTTCATC         TTACCTGCTTTTTAA  49 21
   Mbur_1570 NONE
   Mbur_1571 NONE
   Mbur_1572 NONE
   Mbur_1573 NONE
   Mbur_1574 NONE
   Mbur_1575 1653709 .. 1653724 +  -7.6  -2.80821   GTCACCAAAAAGGTT              TGTGGT CACC ACCACA               TCATATCTTTCCGGA  64 420
   Mbur_1580 NONE
   Mbur_1581 NONE
   Mbur_1582 NONE
   Mbur_1583 NONE
   Mbur_1584 NONE
   Mbur_1585 NONE
   Mbur_1586 NONE
   Mbur_1587 NONE
   Mbur_1588 NONE
   Mbur_1589 1669201 .. 1669214 +  -3.1   -3.0264   TAATTTCAATTCTAG               TCCAG AGAT TTGGA                TCTTGAGAGGGGTTT  45 260
   Mbur_1590 1670092 .. 1670102 +    -4  -4.52347   AAACGTTACCAGTAA                 TCAA ATT TTGA                 TTTTAATCTTGTTTA  65 42
   Mbur_1591 1671564 .. 1671574 +    -4  -3.21225   AATAATACATCTTGG                 TTGA AGG TCAA                 TTCGATAATTTTTAG  49 69
   Mbur_1592 NONE
   Mbur_1593 NONE
   Mbur_1594 NONE
   Mbur_1595 NONE
   Mbur_1596 NONE
   Mbur_1597 NONE
   Mbur_1598 NONE
   Mbur_1599 NONE
   Mbur_1600 NONE
   Mbur_1601 NONE
   Mbur_1602 NONE
   Mbur_1603 1684549 .. 1684563 +  -2.8  -2.71681   GGAACAAGGACAGAG               TTGGGT GAA ACACAA               TGATTGAAGGGGTTA  41 4
   Mbur_1604 NONE
   Mbur_1605 NONE
   Mbur_1606 NONE
   Mbur_1607 NONE
   Mbur_1608 1689029 .. 1689039 +    -4  -3.19602   ATAATACAATTGAAC                 GATA GTT TATC                 TGTTAATATGAAAGA  49 52
   Mbur_1609 NONE
   Mbur_1610 NONE
   Mbur_1611 1692172 .. 1692183 +    -3  -4.56597   GCCACTTATAATACC                GTAA CTGC TTAC                 TTTTTCACGGGGAAC  63 413
   Mbur_1615 NONE
   Mbur_1616 1697286 .. 1697305 +  -2.2  -3.08464   AATAATGATATCTAA            TAAAACCT GAAT AGATTTTA             TTCAATAAATAATAA  42 36
   Mbur_1617 1699428 .. 1699447 +  -6.6  -3.44529   AGAAAGCACATGTTG            CATAAATA ATAG TATTTATG             TTCATTGATATGTAC  63 436
   Mbur_1619 NONE
   Mbur_1620 NONE
   Mbur_1621 1702367 .. 1702377 +  -3.2  -2.85351   CATGCATCAGTTCTT                 GTTG ATG CAGC                 TATCCTATCAAAACA  44 59
   Mbur_1622 NONE
   Mbur_1623 1704097 .. 1704115 +  -3.1  -3.51232   GTTCTCTAAGCTCTT             CATCTGA CCTGT TCAGAAG             TTCCTTTGAAGAAGA  49 369
   Mbur_1626 1706448 .. 1706468 +  -2.4  -3.19003   ATTATAAGTGCCATT            GATGCGGC ACCCG GCCGGAAC            TTAATGGCATATTCT  44 55
   Mbur_1630 1709991 .. 1710022 +  -8.1  -2.75712   GGAACTACATCAACT      TTTTATACCGGCA GTGTTA TGCCGGTAGAAAG       TACTTAAATAACTAA  66 41
   Mbur_1631 1710563 .. 1710585 +  -7.1  -3.43826   TAAAGGAATACACAA           GGAAGATCA TTAAC TGATCTTTC           TATTCCTTGTTTTTG  66 9
   Mbur_1632 1711837 .. 1711862 + -10.4  -2.86667   ACTTTTTCTTTTTTG         CCTTCACGCC AGGATC GGCGTGGGGG          ATATTTCGTTTTTTA  79 52
   Mbur_1634 1714200 .. 1714212 +  -4.1  -3.64703   TCCCTGAGTTTGCCT                GCGAA ATC TTTGC                TTTCCCTGAAACACA  54 523
   Mbur_1641 1718812 .. 1718822 +  -5.4  -3.40173   CATCCACGATCGGTT                 CGAT TAG ATCG                 TATTTGAGCATTTCT  55 193
   Mbur_1643 NONE
   Mbur_1644 1724004 .. 1724052 + -14.2  -3.01924   AAGTGTTCTTAGTTA TGTTGTGGCTGTCAAAAACTTTG GTGT TAGAGTTTTTGACAGCC-CCACA TATTGAAGCAAACTA  93 68
   Mbur_1645 NONE
   Mbur_1646 1726774 .. 1726792 +  -2.3  -3.85698   TATGCCACCATATAC             CGGTTTC ACAGG GATGCCG             TTTCTGAGAAGCACC  51 455
   Mbur_1658 1739286 .. 1739311 +  -6.1  -2.52676   GACAAATAAAAAAAA         TCCATTCCGGA AATT TCCAGAACGGA          TGGATTCACAGGATG  54 500
   Mbur_1660 1742656 .. 1742669 +  -3.8  -4.89562   AAGAGGATCTGACGA               GGCT ACTCTA AGCC                TTTTCTTCCTTTTCA  70 15
   Mbur_1661 1743143 .. 1743154 +    -3  -2.53908   AACATCTACAAAAAG                TGAA ATGC TTCA                 ATTGATGATAGCTTT  42 23
   Mbur_1662 NONE
   Mbur_1663 1744894 .. 1744905 +    -3  -4.27694   ATTTAAATCCATATC                TCAA AATT TTGA                 TTATTTCTTCATTAA  60 354
   Mbur_1670 NONE
   Mbur_1671 1752574 .. 1752584 +  -6.8  -3.04537   ACGCCAGCCTCACCT                 GCCA TTT TGGC                 TATCTGTGGTGTGAT  58 506
   Mbur_1673 1753801 .. 1753817 +  -5.1  -3.23393   TCATTTTCATACTTT              TCACTTG TTG CAAGAGA              TATTGTAAGGTACCA  53 158
   Mbur_1676 1755431 .. 1755448 +  -6.3  -4.96996   GAGAAATTGAGAAGT             GAGATCT GAAA GGATCTC              TTTATTTTATTTCCA  83 17
   Mbur_1677 NONE
   Mbur_1678 1758812 .. 1758826 +  -4.3  -2.77962   TTTTTTATCCCCCAC               GATGT CTTCA ACATC               CTTTACGATCTCACG  46 316
   Mbur_1682 1762221 .. 1762231 +  -2.6  -3.34232   TTAAAATCGATGTCA                 TAAA CTA TTTA                 TTGGATTCTTATTGT  47 46
   Mbur_1683 NONE
   Mbur_1684 1764735 .. 1764750 +    -4  -3.38522   ATTGACCTTAAATGA              TATCCT TAGC GGGATA               TTCACTCTTTTTTTA  51 36
   Mbur_1685 1765517 .. 1765529 +  -4.7  -2.81936   AGAGAGTAATATTTT                GCGGG TCT CCCTC                TGCATTTTGTCCTCT  49 174
   Mbur_1687 1767187 .. 1767205 +   -11  -2.96735   GAAGATCTTGGAGAT             GCTGCACG TTA TGTGCAGC             TCTGATCATTTTTTT  83 2
   Mbur_1691 1774291 .. 1774316 +  -3.2  -3.01831   CGAAAAATAACAATG         ATGGCATCCC TATCCT GGGATGTCGC          TGCTCTTTTTAAAAG  45 47
   Mbur_1693 1777792 .. 1777831 +  -3.7  -5.40474   ATGCCGTTGAGTTTG  GATTCAGGTACGAAGTCG ATTAC TGACTTCGCAC-TCAATC  TTTTTTTGACCAGAT  79 0
   Mbur_1706 1792372 .. 1792385 +  -3.1  -3.56092   TACCATTGTATTTCA               GG-CGA ACA TCGACC               TTTACGACATCATCG  49 442
   Mbur_1718 1807327 .. 1807346 +  -5.7  -4.07568   TATAAGCTAATTTCA            GGGAAGG GTTATA CTTTCCC             TTTTCCAAAAACAAA  66 361
   Mbur_1722 1810385 .. 1810400 +    -6  -2.52635   GACCAGGCTACCCTA              CGGCCC CACG GGGACG               ATTGATAATAAGACT  54 195
   Mbur_1725 NONE
   Mbur_1726 NONE
   Mbur_1727 1815083 .. 1815111 +  -3.1   -2.9594   CATAATCTTTGATAC        TGGAGTGAAGCAA ATA TTTCTTCAAACCA        ATCTTTTATTGCAGT  44 200
   Mbur_1728 1816125 .. 1816150 +  -3.3  -5.70761   CACACAAGTTCAACC         TTCATGACCTT TTCT AAGGTCATCCA          TTTTTATTTTATTTT  82 9
   Mbur_1729 1816834 .. 1816856 +  -3.5  -3.66782   CAAAATGAAGATAAA           TGATAGATT ATAAA AATCTACCA           TTCCATTTTTTTTTA  50 23
   Mbur_1733 1822992 .. 1823010 + -11.8  -2.74061   AGTGATAACAGCACA             GATGCATC TAT GATGCATC             AATTTTTGATTGTTA  84 13
   Mbur_1737 1826574 .. 1826588 +  -8.6  -2.79831   GAACATAATCATCAG               GTTGCA AGA TGCAAC               TATAATCCCAATTGA  69 137
   Mbur_1738 NONE
   Mbur_1739 NONE
   Mbur_1740 1829930 .. 1829943 +  -6.7  -3.14801   TGCTTTGAGGTCTTT               GGATC CTGT GATCC                CTATTTTTTGTAAGA  59 33
   Mbur_1741 1832366 .. 1832377 +  -5.8  -3.76224   AAAAGTAAGGATAAA                TGCC AATT GGCA                 TTTCCTCAATACAAA  65 286
   Mbur_1743 1834641 .. 1834655 +  -4.3  -3.37245   GTACGCAGAGTTCCA               TAGGT ATAAA ACCTA               TTGCTCTTGAAGTGC  53 91
   Mbur_1744 1835370 .. 1835405 +  -4.2  -3.91506   ATGATGATTTCAAGA    TGGGTAAATACAGA TTATATTT TCTGTGTTTATTCA     TATTTTTCAGAATGA  59 42
   Mbur_1745 1836503 .. 1836522 +  -7.2  -3.48064   GGCATGGTAATGTTG            GCTTTGAG GACA CTTAAAGC             TTGCTTGGTTGTGCC  66 188
   Mbur_1746 1837088 .. 1837105 + -11.3  -3.28159   TAATTTCTCAATTCG             GTGCCTC CTTT GAGGCAC              ATTTTCAATTTTTGA  87 68
   Mbur_1747 NONE
   Mbur_1748 1839266 .. 1839285 +  -7.2  -3.48064   AGCATGATAATGTTG            GCTTTGAG GATA CTTAAAGC             TTGCTTGGTTGTGCC  66 229
   Mbur_1749 1840218 .. 1840241 +  -2.5  -3.33009   TGAAATGGGGTGATT          TTGAATAGT CTCAAA ACTATTCCA           TTATCCCCCATTTTC  45 45
   Mbur_1750 1840732 .. 1840742 +    -4  -2.52946   ATGATAACGTGGATC                 CTTT CGA AAAG                 CGTTTTATAAAAAAG  45 206
   Mbur_1751 1841313 .. 1841329 +  -4.4  -4.17762   AATTGATGTTGTTTT              CCTCAT TGTAC ATGGGG              TTATTTTCAACCATG  62 156
   Mbur_1754 1846576 .. 1846600 +  -2.9  -2.84518   CTAAACGAAAAAAGA         TGCAGG-AGC ATAACA GTTACCTGCA          AATTTTTTGATTAAC  42 37
   Mbur_1755 NONE
   Mbur_1756 1848087 .. 1848106 +  -6.4   -3.0215   TCATAGCTCCCTGTG            GCATGAAC TGTG GTACATGC             ATTGCTTTTTTTGGT  59 79
   Mbur_1765 1857412 .. 1857425 +  -2.3  -3.90588   GTTCCTCTTTTGCCA               GGTAC GAAA GAACC                TTTCATTCCACAATA  51 290
   Mbur_1768 1860393 .. 1860407 +  -3.6  -3.52341   ATAGTAAATGCAGCC               GAAAGA TCT TTTTTC               TTCTACTCTTGAGAT  51 108
   Mbur_1769 1861938 .. 1861966 +  -7.5  -5.04908   GTTTTAACAGCATCT        GATTTTTGATCCT CTA AGGATCAAACCTC        TTCTTTTTTTATTTT  88 17
   Mbur_1773 NONE
   Mbur_1774 1867677 .. 1867715 +  -2.5  -4.56597   CTTTTATGATAATGT  GTATGTCCC-CGTTCTCT TCCG AGGCAATGAGGGAGATAC   TTTTTCCAGAGGGGG  61 279
   Mbur_1779 NONE
   Mbur_1780 1874147 .. 1874169 +  -8.5  -3.17206   ATTGCATGCTCACGC           TGCTCCTTA TTTTT TGAGGAGCA           TGTTAATAGCTGTTA  73 166
   Mbur_1782 NONE
   Mbur_1783 1884995 .. 1885006 +    -3  -3.91352   GAGTTCCCCACAAAA                TATC TGCA GATA                 TTTGATTGAAAATAT  55 272
   Mbur_1785 1887074 .. 1887086 +  -6.3  -3.14229   ACCTGTTCAACACCC                TCGAT CTG ATCGA                TATTGATGCCCATCT  57 438
   Mbur_1790 NONE
   Mbur_1791 1892090 .. 1892108 + -13.2  -4.40037   TACAATAAAAAAATA             TGAGGGGA CTA TCCCCTCA             TTTTCCTCATTCTTT 100 33
   Mbur_1794 NONE
   Mbur_1795 1895096 .. 1895112 +    -3  -3.74397   ACATTCGTTTACATT              TCTTCT ACTTA AGGAGA              GTTTTTTGTGAAAGT  52 85
   Mbur_1796 1896614 .. 1896626 +  -2.7   -3.4149   ATACACTATCACTGA                TTTTG GAT CAAGA                TATTTCCAATTGGGT  48 224
   Mbur_1801 NONE
   Mbur_1802 1900756 .. 1900782 +  -6.6  -3.40522   CAAAGAGGATCCCCA         TCACGATCGT GGGTGTA ACGATCGCGA         TTATCATCGACCGCT  61 289
   Mbur_1805 1904873 .. 1904884 +  -5.8   -4.8048   GAACAAAAAAGAAAA                GGGA GCTT TCCC                 TTTTTAATCTACACG  77 77
   Mbur_1809 1908439 .. 1908458 + -10.8  -3.52503   GCGACTGGTTATCTT            GATGGGAA CACT TTCCCATC             CTTTTTGCTCTCTTT  89 24
   Mbur_1811 NONE
   Mbur_1812 1911598 .. 1911610 +  -2.7  -3.27704   TAATTTTCAAGGAAC                GATAT AAT ATGTC                TTACATTTCAGAGAT  45 126
   Mbur_1813 1912829 .. 1912849 +  -5.5  -3.12702   TTGCAGTCGCTTCCC            TATCTATGA GCA TCTTAGATA            ATTTATTAGATAATA  54 4
   Mbur_1814 1913730 .. 1913748 + -11.8  -3.63741   TATGTCCGCTCAGAA             GACTGCAT AAG ATGCAGTC             TGTATTTTCTTTCTC  91 16
   Mbur_1815 NONE
   Mbur_1816 NONE
   Mbur_1819 1918077 .. 1918094 +  -9.9  -2.83903   TTTCTACTATTAAAA             GGAGAAG ATTT CTTCTCC              TACATTTTTAAACAA  76 28
   Mbur_1820 1919063 .. 1919085 +  -7.1  -5.07523   GTCGAAAGTTAAGAA          GAAGATGCCT TTAG AGGC-TCTTC           TTTTCTTTATGTATC  88 71
   Mbur_1821 NONE
   Mbur_1822 1920964 .. 1920976 +  -3.3  -4.46854   CCAAATCCAGTTGAA                GAGCT AAA AGCCC                TTTCTTCTTAGATCA  62 460
   Mbur_1824 NONE
   Mbur_1825 1923177 .. 1923191 + -11.4  -2.82623   GTCTGTACGGAAGTC               TGGCGG CAG CCGCCA               TCGTTGTGCAGAAAG  83 336
   Mbur_1827 1924292 .. 1924317 +  -2.5  -3.92522   GGGATGCCAAGGATA         GATTGGTGAAG TGAG CTTTCCCGGTC          TTTCTGCAATTGGAG  53 12
   Mbur_1828 1925765 .. 1925791 +  -9.6  -4.78326   ATATTTTAAATTTTT         TGTCAAATTACG AGT TGTAATTTGGCA         TTTCTTTATTTCAAC 100 50
   Mbur_1832 1928976 .. 1928988 +  -4.8  -2.71402   ATTTCAGAAAAGATT                GGGA AAATA TCCC                CTCTCTTCTTTTTTT  50 54
   Mbur_1833 NONE
   Mbur_1834 NONE
   Mbur_1835 NONE
   Mbur_1836 NONE
   Mbur_1837 NONE
   Mbur_1838 NONE
   Mbur_1839 1936503 .. 1936519 +  -2.3  -4.37711   TATTTTAATTCAATA              GACAA CAATTCA TTGTC              TTTTGACTTTAATAC  58 404
   Mbur_1844 NONE
   Mbur_1845 1944839 .. 1944855 +  -2.3  -3.20841   TGGTGTTAAAATAAA              CAAAAAT ATA ATTTTAG              TATTACTCTCCCTGT  44 358
   Mbur_1846 NONE
   Mbur_1847 NONE
   Mbur_1848 1947899 .. 1947913 +  -2.1   -2.5547   ATGGCTGATTATTTG               TCGGA AGGTG TCTGA               ATTGGTGTCAGAGCT  39 11
   Mbur_1849 NONE
   Mbur_1850 NONE
   Mbur_1851 1949587 .. 1949598 +  -2.2  -2.90992   CTTGAACTCGTCCAT                TGCC CAGA GGTA                 TCATTTGAACAGATT  41 106
   Mbur_1852 NONE
   Mbur_1853 1951081 .. 1951095 +  -2.8  -3.19138   GTGACATGGACATTG               CTGTTG AAC TGACAG               TATTCATGCTACTTT  45 14
   Mbur_1854 1952927 .. 1952947 +  -4.7   -5.4659   TTATTACTACAAGGT            GGATGAG TGAATAT CTCGTCC            TTTTTATTTCTATTA  83 16
   Mbur_1857 NONE
   Mbur_1858 1956423 .. 1956441 +  -4.6  -3.36569   TTGTTCTATCATTCG             TTTCAGAT AAG ATCTGACA             TCTTTCAAACATTGA  53 96
   Mbur_1859 NONE
   Mbur_1860 1957727 .. 1957746 +  -6.4   -5.4387   TATTTTGTGAACAAA            TGAGTGAG TTTT CTCTCTCA             TTTTTTAATTTATAT  87 23
   Mbur_1861 NONE
   Mbur_1862 1960671 .. 1960685 +  -2.8  -3.82378   AAGGTTATGGGGATA               GTTCTG AAC TGGAAC               TTATTCTGGATGGGT  51 25
   Mbur_1863 1960993 .. 1961011 +  -7.5  -4.21194   CTTTTAGCTTATCTT             GGTATCA CTTTC TGATACC             TTTTGAATGATGCCG  78 11
   Mbur_1869 1967579 .. 1967610 +  -3.8  -4.07651   GTACGTGGACTCATG      GAATAAATGGGGAC TTTT GTTTCTTTTTATTC       TTACTTTTTTTAATT  57 44
   Mbur_1870 NONE
   Mbur_1871 NONE
   Mbur_1872 NONE
   Mbur_1873 1971643 .. 1971658 +    -4  -4.51743   ATTTGTTCAAAGGGT              TGAGCT CAGA AGTTCA               TTTATTTCGTCATCG  65 44
   Mbur_1881 NONE
   Mbur_1882 NONE
   Mbur_1883 1980458 .. 1980479 +  -7.3    -5.055   AACTGACCCCAGAAA           GATCTGAGA TATC TCTCAGTTC            TTTTTTAGAAGTTGA  88 19
   Mbur_1885 1981986 .. 1981999 +  -5.3  -4.37544   TTTGACTGATTTTTT               TGGTA GTGA TACCA                TTTCTGTTATTGTGA  68 402
   Mbur_1887 1984085 .. 1984098 +  -8.1  -4.58395   TGTGGGCCGGTAGTG               GCAGC AAGG GCTGC                TTTTTGCGCAATGGA  86 372
   Mbur_1900 1994116 .. 1994126 +  -5.4  -4.33907   TATCATCCAATGAAG                 GCAA TAT TTGC                 TTTTCGGTCTTTCTC  69 28
   Mbur_1901 1995145 .. 1995163 +  -4.6  -4.50358   TGGTAATGTTATTCA             CAAAATGA GAT TCATTTGG             TTTTGATATTTACAT  67 174
   Mbur_1902 1996869 .. 1996896 +  -4.3  -3.24076   TTTGTTTGTTGCTCA        GGAAGCATAAGT TTAAC ATTTA-GCTTCC        TATATTATCTAATGG  51 16
   Mbur_1903 NONE
   Mbur_1904 NONE
   Mbur_1905 NONE
   Mbur_1906 NONE
   Mbur_1907 NONE
   Mbur_1908 2002134 .. 2002152 +  -3.2  -2.94144   GCAGGTCTGAGGTAG             CAAATATT TAA AATATCTG             TAGTTTAAGTGAGGA  44 15
   Mbur_1909 2002632 .. 2002655 +  -6.8  -3.39117   GATTGAAAAAAGCAC          GATGATGC CGTTTTAA GCATCATC           TGTATTTAATTTAAT  62 35
   Mbur_1911 2004265 .. 2004278 +  -4.5  -2.64155   TAAGATTCAAGGGAG               TGCGT ATAT GCGCA                TCAATTTAGAACCAA  47 170
   Mbur_1912 NONE
   Mbur_1913 2006095 .. 2006105 +  -5.4  -3.76759   CACCTTTGGTGATGG                 GATG AGA CATC                 TTTCCTCCCCTTCGT  61 496
   Mbur_1920 2013766 .. 2013786 +  -3.2  -5.02421   ATCTTTCAGTCAAAA            AATGGGGC CGATA GCTCCATC            TTTATTTTTGATTTT  71 65
   Mbur_1921 2016958 .. 2016970 +  -4.1  -3.65996   TCTGGTCAAAAAATC                TGTTG TTC CAGCA                TATTTCTATCTGGCC  55 252
   Mbur_1923 NONE
   Mbur_1924 2019181 .. 2019214 +  -6.9  -3.54424   AATTCAGGACAGATC     GGGATGCATGTCTTTT TTG AAAAGGC-TGTATTCC     TTTGCCAGCATGACG  68 39
   Mbur_1926 2021760 .. 2021784 +  -6.5  -5.40464   TAGTGTGGATCGAAG          GTTAAAGAGAT ATA ATCTCTTTTGC          TTTTTCTTTGTAATG  87 41
   Mbur_1931 NONE
   Mbur_1932 NONE
   Mbur_1933 NONE
   Mbur_1934 NONE
   Mbur_1935 2031376 .. 2031389 +  -9.5  -3.40444   GTTAATTTTGTTAAA               GGGGG AAGT CCCCC                TCATTTTTTCAGTGT  79 41
   Mbur_1937 2035127 .. 2035163 +  -5.9  -2.63596   AACGGAAAGGGTCCG    TCTGCATGTTCTGGA AAATAGA TCCAGAATGGGCAGG    TCCTCTCACGTGGAC  55 335
   Mbur_1939 2037047 .. 2037069 +  -2.1  -3.14647   TGCTAGCTTCAATCC           CTCTTATTT AAATC AAATAAGAA           TTAACTATCCTGCAT  42 54
   Mbur_1940 NONE
   Mbur_1941 2039940 .. 2039950 +  -2.6  -3.38072   ATACTAATCTCTATA                 TATT ACG AATA                 TTAATATTCCATACA  47 59
   Mbur_1942 2041108 .. 2041121 +  -4.5  -4.14792   TTCGTAAAATGATTG               GGGGA TCTG TCTCC                TTCTCTTTTTAATTT  62 29
   Mbur_1943 NONE
   Mbur_1944 2042035 .. 2042049 +  -2.1  -2.52742   AAATTTAAAAAGGTG               TTGCT CGAAT GGCAA               GTGTTGTAGAAGCAT  39 95
   Mbur_1945 2042573 .. 2042605 +    -7  -4.08945   TATATCAAATTCAAA      CTGGTTGGTCAGTC TTCTT GGTTGACCGACAAG      TTTTAAACAGATGCT  75 70
   Mbur_1946 NONE
   Mbur_1947 NONE
   Mbur_1948 2044794 .. 2044816 +   -15  -2.71967   AGCTATTTTTAATCC           GATACTCGCA TTA TGCGAGTATC           AATTCTTTTTTTTAA  95 40
   Mbur_1951 2049207 .. 2049224 +  -7.7   -3.4724   ATTAATGGTTCAAGG             GTCCACA TTCA TGTGGGC              TTGAATTTTATTATC  69 161
   Mbur_1952 2051179 .. 2051204 +  -7.5  -5.40072   GACTAAACATATTAG         GACACACTCCC TTTT GGGAGTGCTTC          TTTTTTTCAACAACC  93 35
   Mbur_1953 2052237 .. 2052254 +  -8.5  -4.11751   TAAGTTCCATTCCGT             CATATCC CAGT GGATATG              TTTTAACGGCTTCAT  85 52
   Mbur_1957 2055779 .. 2055793 +  -4.2  -4.68908   TGAGAAATGTACCCG               GTGGGT TTC ACCAAC               TTTATTTTCGATAAG  70 344
   Mbur_1960 2059617 .. 2059636 +  -4.9  -4.72556   TGTTTCAAACCCTTA            CGTGCCG TCTTTC CGGCACA             TTTTATCATTTTTCA  72 44
   Mbur_1961 NONE
   Mbur_1962 NONE
   Mbur_1963 NONE
   Mbur_1964 2062700 .. 2062717 +  -4.9  -3.38951   TAACAGCATTAATGC             TATATGC ATGA GCATATG              TTCATATGTTCATGC  55 15
   Mbur_1965 NONE
   Mbur_1966 2064379 .. 2064392 +  -4.5  -4.34008   ATTGCTACTATTTTT               CCGAG ACTC TTCGG                TTCTTTTAATTCGTG  64 186
   Mbur_1967 2066716 .. 2066740 +  -8.7  -3.48853   TGTTGAAAAGCATTT          GAAAATTCGAT ATT ATCGAATGTTC          TTCCCTTTCTTTTTT  75 47
   Mbur_1969 2068570 .. 2068590 +  -9.8    -5.093   CTGCAAAAATAGTTC            GGGATCAT ATGGC ATGATCCC            TTTTCTTCTTTTAAA 100 9
   Mbur_1973 2072234 .. 2072248 +  -4.2  -5.03145   CTTGGTCTGAAGGAA               GGGATA TCT TCTCCC               TTTTTTAAACCATTG  76 69
   Mbur_1974 2073120 .. 2073142 +  -2.9  -2.93455   AAATCAGAAATGGTC          TTGGT-ATAA ATAT TTATTACCAA           TGATTATATATCTCA  42 44
   Mbur_1975 2074722 .. 2074739 +  -4.1  -4.72373   TATCTCAATACTGTG             TGAGAGT TCTT ACCCTCA              TTTCTCTTTTTTTGA  70 23
   Mbur_1976 2078954 .. 2078966 +  -4.9  -3.09175   TATAGTTGAGGGGGA                TTTCT ACG AGAAA                TGTTCCATAAACGTT  52 32
   Mbur_1977 2079581 .. 2079593 +  -4.1  -3.15583   ATATGATCATTTCTG                GCTAT TGC GTAGC                TGTTCGATATCTTCC  51 35
   Mbur_1982 2085006 .. 2085022 +  -3.1   -3.3197   TCCTGCCATCCCAAC              TGTTTAT TGC ATAAATA              TTATGGGAGTGGTAT  47 98
   Mbur_1983 2085494 .. 2085509 +  -3.2  -4.18191   AAAAACAAAGATCAA              GATCGA GTGA TCGACC               TTCTTCTCTTTTTTA  57 16
   Mbur_1984 2086416 .. 2086428 +  -4.1  -2.78547   TTATTAGAAAAGGAT                TGAAG TGT CTTCG                TCATTCCTGAGGTGG  48 3
   Mbur_1986 NONE
   Mbur_1987 NONE
   Mbur_1988 NONE
   Mbur_1989 2092388 .. 2092398 +  -2.6  -3.71527   AGGCATGTCATTTAA                 TAAT ACA ATTA                 TTCCTTTATTCATAT  51 121
   Mbur_1990 2092967 .. 2092981 +  -2.9  -3.59946   ATATTTATAATATAT               TACAA TAATT TTGTA               TTATGTCCTTAACAA  48 202
   Mbur_1991 NONE
   Mbur_1992 2094886 .. 2094896 +    -4  -4.58859   ATCATCATGAATTTT                 TGAT GAG ATCA                 TTTGTTGTTATCTTT  65 62
   Mbur_1994 2097014 .. 2097031 +  -5.5  -4.96028   TGACCGATTTTTAAG             CGTGCGA TTAT TCACACG              TTCTTTTTTTTAGGG  77 27
   Mbur_1995 2097816 .. 2097829 +  -3.8  -4.68705   ATGAACAACAACAGC               GTGG AGAATC CCAC                TTTTATTGACATTGT  67 121
   Mbur_2002 2103788 .. 2103805 +  -2.7  -3.71649   GACTTTTTTGATTTA             GTATCTT TATC AAGATCC              TTTGGCCTTTGCACA  51 116
   Mbur_2003 2105333 .. 2105358 +  -2.6  -6.32017   GTTCCTTACAATGAG         AAGAAGGGAA GAGTAA TTCCTTTCTC          TTTTTTTTATTTATT  95 10
   Mbur_2004 2109598 .. 2109627 +  -3.6  -5.00138   TTCAAAGTGATATTA       CACAATCCTGAT AAGTTC ATCAAGACTGTG        TTTTTAGTTTGGATG  70 417
   Mbur_2008 NONE
   Mbur_2009 2114388 .. 2114423 +  -4.7  -3.06133   TTCCTTTTCGGAGTT    CTGCCCCATCTGG-CA TGATC TGATCTTATGGGGCAG    TTGGCTGGAACCTTA  52 8
   Mbur_2016 2121771 .. 2121781 +  -3.2  -2.72954   GTGTCAACATCTTCA                 TCCT CAA GGGA                 TCGTATGTCCTCTTC  42 156
   Mbur_2018 2123689 .. 2123700 +    -3  -5.01823   AATAGCTACCGCTAT                TCAT CCTA ATGA                 TTTTCTTCTTATTGT  68 102
   Mbur_2020 2125245 .. 2125261 +  -4.4  -3.39165   ATGATTCTGAATCGT              TTACGG TTTGT CCGTAG              TATGTTTAGTTGTTT  53 51
   Mbur_2021 NONE
   Mbur_2022 NONE
   Mbur_2023 NONE
   Mbur_2024 2129588 .. 2129600 +    -2  -4.01135   GAAACAGTACGTTCA                TTGT TATCT ACAA                TTTAATATTATTAAG  52 8
   Mbur_2026 NONE
   Mbur_2027 2132686 .. 2132696 +    -4  -3.26471   TATCAACAACGTAAT                 TATC TGT GATA                 TTGATGTAGCACTAG  51 107
   Mbur_2033 NONE
   Mbur_2034 2140636 .. 2140652 +  -5.1  -3.90922   CATCCGTGGCCATGA              CCTGTTT ATT GGACAGG              TTCTTTGCAAACACT  63 270
   Mbur_2038 2145470 .. 2145483 +  -2.3  -2.58812   AAGCTAAAACATGAA               TTGCG GCAA CGCTA                TCCCTTCCATTTGGG  40 34
   Mbur_2039 2148593 .. 2148608 +  -5.4  -2.52464   TTCTTAGGCGAGAAA              GAGGGA GTAA TCTCTC               TGACTTAGCCGACAG  51 70
   Mbur_2040 2149413 .. 2149424 +    -3  -3.44206   TGAACATCTGGTAAA                TCAT AATG ATGA                 TTATAATCACTCTTC  48 423
   Mbur_2042 NONE
   Mbur_2043 2152418 .. 2152443 +  -7.6  -2.91976   AAAGTGTTGAACGAG         GACGGTAATC TTCACT GATCACCGTC          TGATTATCATTGTTC  64 8
   Mbur_2050 NONE
   Mbur_2051 2160011 .. 2160023 +  -2.7  -4.13816   CTTTTTATTTTAAAA                CTTTA TGT TGAAG                TTCTCTTTTTGTAAA  55 55
   Mbur_2052 2160804 .. 2160815 +    -3  -2.96216   CTATGGGAAGGGATG                TAGT ATCG ACTA                 TATGTAATGATGGGC  45 125
   Mbur_2065 2170933 .. 2170953 + -10.5  -4.29139   ATCGGAAGTTTCTTC            CTTTTCCGG TAT CTGGAAAAG            TTCTTTTAGCTTTGC 100 68
   Mbur_2069 NONE
   Mbur_2070 2176462 .. 2176483 +  -3.1  -3.44529   CGGAGATAGCTCAAG           TCCTGTG-AT ATT ATCCATAGGA           TTGATTCATCTCTCA  49 448
   Mbur_2081 2185089 .. 2185105 +  -9.5  -4.48869   TAAAGAAAAAAGAAT              TGGACTT AGT AAGTCCA              TTTCTCTTCTTTTTA  93 103
   Mbur_2087 2192554 .. 2192565 +  -5.8  -2.72508   AGTATCTTGGGAAAA                GGCA ATAG TGCC                 TCATCTCTGATGTGT  55 4
   Mbur_2088 2193348 .. 2193359 +    -3  -3.17075   CAGCATTGGTTTTAA                TTCA ATTA TGAA                 TTCCCTTAAAGAAAG  47 112
   Mbur_2089 NONE
   Mbur_2090 NONE
   Mbur_2091 NONE
   Mbur_2092 NONE
   Mbur_2093 NONE
   Mbur_2094 NONE
   Mbur_2095 2199615 .. 2199627 +  -7.7  -4.60808   TTTTCCAGATATCTT                GCAAG CCT CTTGC                TTTCTATTTTTATAA  86 399
   Mbur_2097 2200622 .. 2200650 +    -6  -3.95214   GTGCTGCGTATAGCA        CATCCGAGGTAT CGATT GTATCTCGGAGG        TCTTTTTACCTGGGT  67 167
   Mbur_2102 2204828 .. 2204840 +  -6.3  -2.79796   GAGGTTCCCTTTTGT                GATGT TTA ACATC                TCTGGTCAGGTACCA  58 17
   Mbur_2103 NONE
   Mbur_2104 NONE
   Mbur_2107 2209532 .. 2209552 +    -4  -3.35639   CAAGAAGCGAATTGT            GGAATTCC TTGTT GGAATTGC            TTAATTAGAGATATT  51 1
   Mbur_2108 NONE
   Mbur_2109 2212172 .. 2212182 +  -5.4  -3.76815   CTTTGTTTTATCTGA                 TCCA CCT TGGA                 TGTTATTTGTTTCGT  61 218
   Mbur_2113 2215548 .. 2215559 +  -5.8  -2.57822   AGAACATGTTCTGGT                GACC AAAA GGTC                 GTGTTGGTATTTCAT  54 24
   Mbur_2116 2217885 .. 2217907 +  -7.1  -3.60412   CAAGGAAGCACGAGG          TGGC-TGATC TTCG GATCATGCCA           TGTATTTTTGATCTT  68 19
   Mbur_2121 NONE
   Mbur_2122 2226253 .. 2226283 +  -5.4  -3.33696   GGATATTATCTAACT       CCATCTGCGGTT ATGGTGA ATTCGCAGGTGG       TTCCTTCCGGGCGGG  57 41
   Mbur_2124 NONE
   Mbur_2125 2229998 .. 2230010 +  -4.1  -2.72568   ATTCAGCCGATATGG                TCTGA AGT TCAGG                GTGTTTGATATTAAA  47 21
   Mbur_2126 2230819 .. 2230829 +  -2.6  -2.53581   AAACTGAAGTTTAAG                 TAAA AAC TTTA                 TACGTTCGGGATATC  41 34
   Mbur_2127 NONE
   Mbur_2128 2232771 .. 2232781 +  -2.6  -3.02461   AGATTTGATAACTTA                 TAAT CAT ATTA                 TATTCGGAGAAATTA  43 23
   Mbur_2129 2236727 .. 2236755 +  -4.5  -6.32017   TAAGGACACATATCG        AACGTTGCCGGCA AAG TGTCGGTAACCTC        TTTTTTTTATTTATT  95 38
   Mbur_2131 NONE
   Mbur_2132 NONE
   Mbur_2133 2240170 .. 2240197 +  -4.2  -3.03072   AATTTTTTTCACATA        TCGGAACGAA CGATTAGT TTTGTTCCGG         ATTCTATTTCTTTTA  50 47
   Mbur_2143 NONE
   Mbur_2144 NONE
   Mbur_2145 2251881 .. 2251911 + -11.2  -4.31859   TATTAATAAAAAAAG       TAGGTCAGGGCGTA AAA TACGCCCTGATATG       TTATTGTTTTATTGA 100 121
   Mbur_2148 NONE
   Mbur_2149 2257522 .. 2257538 +  -2.9   -5.2894   CAAATCCCTTCCGGC              CCGCTTA ATT TATGTGG              TTTTCTTTTATCTTT  72 171
   Mbur_2150 2258053 .. 2258069 +  -2.1  -4.67556   GGTTCCACTTCCTGT              GGGCAGA TGT TCGTCCC              TTTTTCCCATGTTAT  63 205
   Mbur_2154 2260939 .. 2260960 +  -2.3  -4.61633   TACACAATTAAACAT           TGCATTTAG ACTG CTATATGTA            TTTTTGGCAGTCTAT  59 189
   Mbur_2155 NONE
   Mbur_2156 NONE
   Mbur_2157 NONE
   Mbur_2158 2263995 .. 2264012 +    -7  -3.58476   TAATATTGAGAAGTT             CGGGTT ACAGTA AACCCG              TTCCTCTTTTCGTTT  68 13
   Mbur_2160 2267042 .. 2267066 + -10.1  -2.83522   CAGAGATTTAACAGG          AGTTGCAGATT ATC AATCTGCAACA          ATTTCCTGCAAAAAT  76 431
   Mbur_2162 NONE
   Mbur_2163 NONE
   Mbur_2164 2275249 .. 2275259 +  -2.6  -2.64877   TATGTAAATTATCTG                 TAAA TTA TTTA                 TAAATTATCTGTAAG  41 55
   Mbur_2165 2276060 .. 2276083 +  -5.4  -3.59836   CGTCAGGGACCTCAA          CAAGCATT TCTCTGTT AATGCTTG           TTCCTTTCCTACTTT  59 42
   Mbur_2166 NONE
   Mbur_2167 2278835 .. 2278846 +  -4.4  -4.41616   TAAACCACAGAATCA                GCAT AAAT ATGC                 TTTCTTTCAAGAACT  64 394
   Mbur_2173 2282924 .. 2282938 +  -5.7  -3.28497   CAATCTTCTATTTTG               CCTTG ATAAA CAAGG               TTAACTTTACAGTCA  55 376
   Mbur_2175 2285052 .. 2285072 +    -4  -4.17789   CCGAACATGAGCATT            GAGAGTAA ACGGC TTACACTC            TTTGCTTTCTGCTTC  61 103
   Mbur_2178 2289808 .. 2289826 +  -7.4  -3.76169   ATGATGACCTTTCTA             TCCCTGAG GTT CTCAGAGA             TTGTGTTCATCTTAA  70 412
   Mbur_2182 2293278 .. 2293292 +  -4.3  -4.02534   GGTTATCCTCTCTCC               CTTCT CCATA AGAAG               TTTGTGCCTTTCAGT  59 300
   Mbur_2187 2301087 .. 2301102 +  -2.5  -3.43033   GAAATAAATTTGCTT              GGGAC TGTTCT GTTCC               TGTTAATTTTAGATT  47 39
   Mbur_2188 2301954 .. 2301988 +  -8.1  -3.01119   CAACTTTTCAGAAAT    TGAACATCTGA-TGTG ACCT TACGGTCAGATGTTCA     TATATCTCCCTGGAT  68 10
   Mbur_2191 2306627 .. 2306644 +  -4.1   -5.1244   ATAAATGCTTACTGA             GGG-GGAG TTT CTCCTTCC             TTTTTCTCTTCATGC  76 37
   Mbur_2196 NONE
   Mbur_2197 NONE
   Mbur_2198 2311474 .. 2311493 +  -7.9  -3.31625   AATTAATGGAAAAAG            TGAAGGG TAGTGT CCCTTCA             TTGATCATTGCTTTG  67 48
   Mbur_2200 NONE
   Mbur_2201 2317598 .. 2317612 +  -2.8  -3.15579   ATCACTCTGAAAAAA               GGATGA TCA TCGTTC               TTCCTACCAAATTGG  45 20
   Mbur_2202 2318271 .. 2318281 +  -5.4  -4.09556   AAGGCAATTCTTCCT                 GAAG GAA CTTC                 TTTCCTTTAACTGTA  65 263
   Mbur_2211 2325964 .. 2325976 +  -6.3  -2.80988   ACCAGAGGAGTATTC                TTCCA TTC TGGAA                TGGTTGATAATCTGA  58 111
   Mbur_2214 2330285 .. 2330301 +  -8.1   -2.8547   ATATATGAGCTGGAA              TTGGAAT TCT ATTCCAA              TATCATGTAACACAT  67 347
   Mbur_2217 2331347 .. 2331376 +  -6.5  -5.00138   TTCAAAGTGATATTG       CACAATCTTGACA GATT TATCAAGACTGTG        TTTTTAGTTTGGATG  83 196
   Mbur_2219 NONE
   Mbur_2220 2334251 .. 2334261 +  -5.4  -4.99435   AGGGATCGTGAAATA                 GAAC GTA GTTC                 TTTTTCCTTCTTCAG  77 104
   Mbur_2238 2354309 .. 2354326 +  -7.7  -3.28783   AAGAAATAAAAATAA             TCCCCTG AAAA TAGGGGA              TTCAGTTCCTTTTGC  67 18
   Mbur_2243 2359246 .. 2359258 +  -4.7  -2.52623   TATATAGAAACTGTT                GCCTG TGA CTGGC                CTGTTGTAAAAGGGG  49 49
   Mbur_2244 2361134 .. 2361145 +    -3  -3.14587   CGAAAATAAGATCCG                TGAT ATGA ATCA                 TCTCGTTTTATCCCG  45 468
   Mbur_2247 2366281 .. 2366309 + -11.9  -4.10552   ACCACCGGTTTCAAT        CTCGCATTAAATC GAA GATTTAATGGGAG        TTTCATTTCATCGAA 100 85
   Mbur_2252 2371970 .. 2371984 +  -7.2  -5.28778   CTTGATTTTACCACC               TGCAAA GAA TTTGCA               TTTTTTATCGGTGGT  91 248
   Mbur_2257 NONE
   Mbur_2258 NONE
   Mbur_2259 2376275 .. 2376286 +  -4.4  -4.27007   TCAGGAAATGACACC                GGAT CCTG ATCC                 TTTATTGGCTCTTTA  62 17
   Mbur_2260 2381721 .. 2381744 +  -9.6  -2.65933   AAAAAAGGTTTCATT          CCCCTGCATT TTTT AATGTGGGGG           CTAATTTTATTTTTT  75 48
   Mbur_2261 2383049 .. 2383061 +  -3.3  -4.53303   GGCAACAGGGATAAT                GGTTC ACA GATCC                TTTTATCTGAAAGTA  62 27
   Mbur_2262 2384483 .. 2384502 +    -5  -3.38134   CTCTTGGAGAATATT            GAAAAGCT TAAG AGCTTATC             TTAATCTACTTTTCT  55 2
   Mbur_2263 NONE
   Mbur_2264 2386537 .. 2386563 +  -8.3   -3.9941   GTGCTAAATTTAATG         TTTGTTTATAA TTTTT TTATAAACAAA         TTTGCTTGTGCAAAA  79 424
   Mbur_2267 2393664 .. 2393676 +  -3.4  -4.38712   TAAGAAACGAGATCT                GAAC AGGAA GTTC                TTTTATAGGGATAGG  60 24
   Mbur_2268 NONE
   Mbur_2269 2396873 .. 2396883 +    -4   -4.6856   GTTTACCGAAAACCA                 CATA AGC TATG                 TTTTTCAACTGTTTA  67 85
   Mbur_2270 2397259 .. 2397278 +  -2.8  -5.09895   ACTTCAATAAGTGAT            GCCTTTTC GGAT GAGAATGC             TTTTTTAAGTGCATC  69 86
   Mbur_2274 NONE
   Mbur_2275 NONE
   Mbur_2276 NONE
   Mbur_2277 2406111 .. 2406132 + -10.9  -4.87389   GTTTCAAAGAAAGAT           GGCGATGAG TGAT CTTATCGCC            TTTATTTTTGAAGTG 100 14
   Mbur_2278 NONE
   Mbur_2279 2407948 .. 2407959 +  -2.2  -3.78329   ATGATCATATTATAA                TTGC AGTG GCAG                 TTTAAATTAATACAG  50 37
   Mbur_2280 NONE
   Mbur_2281 NONE
   Mbur_2282 NONE
   Mbur_2283 NONE
   Mbur_2284 2409823 .. 2409846 +    -9  -6.31682   ATAATATTTAAAAAT          GGCATCACCAT TGA AT-GTGATGCC          TTTTTTTTTAGTTTT 100 37
   Mbur_2288 2414883 .. 2414894 +  -4.4  -3.38316   GTGTAGGTATTCCTG                CAAG CAGA CTTG                 TTGGTTCAATGATCC  53 321
   Mbur_2292 2418388 .. 2418415 +  -3.4  -6.11243   TCCTTTATTTGTCCA        AAGGTTCCTGAA TATT TACAGGAACTTA         TTTTTTTTATTCAAT  93 52
   Mbur_2293 2419370 .. 2419391 +  -2.3  -2.59668   TTTGCTTCGATCTGA           CCTGATGAT CTTT ATTATTGGG            GTTATGGGACTATTG  40 21
   Mbur_2294 2419935 .. 2419947 +  -4.9  -2.73676   ACAATGCAGGGGATG                TGTAT TTT ATACA                TCGGTTTCATTTCCG  50 116
   Mbur_2295 2420754 .. 2420768 +  -4.4  -3.01831   GATGTTTTAAATTAT               TAATTT TAT AAATTA               TGATCTTTTTCAGCC  50 454
   Mbur_2296 2422035 .. 2422056 +  -2.3  -4.62392   TAACCAATAAACCGA           TC-CAGCAGA TTT TTTGCTGTGG           TTTGTTTAGTTCTTC  63 368
   Mbur_2298 NONE
   Mbur_2299 2425431 .. 2425443 +  -7.7  -3.86935   TTAAATTATATTTTT                GAGGA CCT TCCTC                TTATTCTGATCCTTA  73 252
   Mbur_2302 2430584 .. 2430594 +  -5.4  -4.83615   TTGTGGCAATGTGGT                 CACA TCC TGTG                 TTTTTGTGAAACCTG  77 132
   Mbur_2303 2432890 .. 2432911 +  -4.5  -3.57901   TTTCTAATAGTGATG           TCTTTGGTT CTAA AATCAAAGG            TGTGTTTTTCATGCA  55 269
   Mbur_2304 NONE
   Mbur_2305 2434980 .. 2434996 +  -3.8  -2.82623   CGTGGGGCTTATATA              TTAGTT AGCCA AACTAA              TCATTATGCCCGCGC  46 56
   Mbur_2306 NONE
   Mbur_2307 2436795 .. 2436835 +  -6.3  -3.07994   GAATGAAGTTTATAA TGCTGCGATAAGGTCATG CAGAGA TATG-CCTTGTCGCATCA  TTGCATAAGATTAAA  59 35
   Mbur_2308 NONE
   Mbur_2309 NONE
   Mbur_2310 2440302 .. 2440320 +  -4.6  -5.60689   GTAAATAAGAAAATA             TGCATC TATTAAT GATGCA             TTTTTTCTTCTATCA  85 37
   Mbur_2311 NONE
   Mbur_2312 NONE
   Mbur_2313 2443965 .. 2443977 +  -3.5  -5.25893   TCTTATTGTCCTTTA                TAATA AAA TATTA                TTTTTTAATATCTGT  74 345
   Mbur_2316 2447317 .. 2447339 +  -4.8  -4.07568   TTGATTATAGGAAAA           GAACAGCTCT TGG AGTTCTGTTC           TTTTGGGGAAGGCAA  62 371
   Mbur_2321 2453405 .. 2453415 +  -4.6  -2.71681   CGAGAATGACATGGT                 GGGC AAG GTCC                 TCATTAACAAGGTTG  48 511
   Mbur_2325 2455944 .. 2455979 +  -4.2  -2.50035   CAGCTAAATATTTTC    TACTCCCAATTA CGATATAATAAA TAATTGGGGGTA     ATCTATTGATATCTG  47 125
   Mbur_2326 2456532 .. 2456549 +  -5.6   -3.9749   CCTTACTTCCCTTTT             GATGTC TGTCAT GACATC              TTTCATATTATCGGT  63 120
   Mbur_2330 NONE
   Mbur_2331 2460486 .. 2460503 +  -4.1  -3.71848   AGAATGGCAGCAACA             TTGCACT GGTG AGTGCCA              TTCTTGGTCGGGCAC  54 177
   Mbur_2333 NONE
   Mbur_2334 2462205 .. 2462215 +  -3.2  -3.41341   CTACAATTAATTTGA                 TCCT ATG AGGG                 TATTTAGATGACCTT  48 75
   Mbur_2335 2463950 .. 2463970 + -12.6  -4.43392   TCAAAGTGTATGAAC            GAGACCGG TATTT CCGGTCTC            TTGTTTTAATTTTGA 100 43
   Mbur_2349 NONE
   Mbur_2350 NONE
   Mbur_2351 2486658 .. 2486682 + -10.1  -3.47392   GTGATCTTAGATATT          TTGAAAGGAGG TTT TCTCCTTTCGA          TACTTTTTTAATTTA  81 37
   Mbur_2352 NONE
   Mbur_2353 2488059 .. 2488069 +    -4  -4.48987   AGTGAAATTATTTCA                 GATA ACC TATC                 TTTTACTTATGGGGA  65 40
   Mbur_2354 2488962 .. 2488976 +  -4.2   -4.1413   TACCTACACATGTGA               TGGATG GGA CCTCCA               TTTTACGGATCTCTT  61 250
   Mbur_2361 2494822 .. 2494849 +  -4.1  -3.53761   GGTTTCATTGTGAAT        GTGAACCTTGA GCCTTG TCCCGGTTCAC         TTTCCACCAGGATTG  55 102
   Mbur_2363 NONE
   Mbur_2364 NONE
   Mbur_2365 NONE
   Mbur_2366 NONE
   Mbur_2367 2499485 .. 2499505 +  -4.7  -3.55444   CTTATCAGGGGTGAT            GCCATAATA TTC TGTTCTGGC            TTTACCCCATGGACA  55 56
   Mbur_2369 2500270 .. 2500290 +  -9.8  -3.23667   CTGATTAATTATATT            TGATGGTG TCTTT CACCATCA            CTGTTTTTATTTTTG  79 75
   Mbur_2373 NONE
   Mbur_2374 2503911 .. 2503926 +  -3.4  -3.81146   CTGATCACATTGATG              TTTATA AATT TATAAA               TTATTAATTAGGGAG  52 37
   Mbur_2375 NONE
   Mbur_2376 NONE
   Mbur_2377 NONE
   Mbur_2378 NONE
   Mbur_2379 NONE
   Mbur_2380 2508353 .. 2508386 +  -3.3  -5.14949   GTGTAGAAAAATAAG    TGATG-G-TTTCCGG CTAGTT CCGGAAGTCCCATCA     TTTTATTATTTTATT  71 27
   Mbur_2383 NONE
   Mbur_2384 2511887 .. 2511899 +  -4.8   -4.0964   AATACAATATATGAA                GGAC ACATG GTCC                TTTCACTTTTTTCTT  64 53
   Mbur_2385 2513681 .. 2513713 +  -7.1  -3.36538   CACTTTGAAATTGTC      TTTATGTATGGGC AGTGAGG GCCCATGCATACA      TTCCTGGTTTGTATC  66 33
   Mbur_2386 NONE
   Mbur_2387 NONE
   Mbur_2388 NONE
   Mbur_2389 2515620 .. 2515630 +    -4  -2.57463   GATGTAAGCCGTCAG                 TTAG GTT CTAA                 ATTCTAAGGGAGATT  45 8
   Mbur_2390 NONE
   Mbur_2391 2516360 .. 2516386 +    -8  -2.62983   TCACATCTCAGCGGT         TCCATTAGCCCA TTG TGGGCTAACTGA         TAATATCAACCTGCA  66 127
   Mbur_2392 NONE
   Mbur_2393 2517401 .. 2517430 +  -5.9  -5.08601   TGAAGCAAGTGAATT       TGA-AACAGGTC TTTAATT GACCTGTTCTCA       TTTTTCTTAACCTCA  83 10
   Mbur_2394 NONE
   Mbur_2395 NONE
   Mbur_2396 NONE
   Mbur_2397 2521133 .. 2521153 + -11.3  -2.71984   AAATTCACAGTCATT            TTTTGGTCA AGA TGACCAAAA            GTTATCATTGAATTA  83 58
   Mbur_2398 NONE
   Mbur_2399 2523727 .. 2523746 +  -3.7  -3.56325   CTTTACAACACCCTT            TTATAGA TAAATC TCTATAA             TTATGATTATGCGCA  52 215
   Mbur_2400 NONE
   Mbur_2401 NONE
   Mbur_2402 2528325 .. 2528348 +  -9.6  -4.18702   GGTTGAATTCAGTAT          GGGTGCCTTA TTGA TAAAGCACCC           TTTCTTAAAGATTAT  93 12
   Mbur_2404 2530974 .. 2530993 +  -5.6  -4.00103   GAATGTCACAGGTTC            GAGCCCTG TTGG CGGCGCTC             TTTAATCCTTTTTTT  63 217
   Mbur_2409 NONE
   Mbur_2410 NONE
   Mbur_2411 2537532 .. 2537542 +  -2.6  -3.63715   TATTTGCACGAAAGG                 TTTA TAT TAAA                 TTATATCGTTCTATA  48 78
   Mbur_2412 2538613 .. 2538623 +    -4  -3.17486   TGTAAGGTCTTAACA                 CATT GTC AATG                 TTGCTGAGGATTATT  49 219
   Mbur_2422 2550978 .. 2550990 +  -3.3  -3.54721   CATTTTCTCCACCAT                GGTCC CAA GGGTC                TTGTATGCACTTTTG  49 462
   Mbur_2424 2554635 .. 2554648 +  -5.3  -3.53622   GAGTTGTATAAATAT               TGCAT TAAA ATGCA                TATTTCGATTTCTCT  59 30
   Mbur_2425 NONE
   Mbur_2426 2558106 .. 2558133 + -10.7   -2.8881   AACAGCAGTCAAATG        GTCAACAGACT AAATAA GGTCTGTTGAC         ATATTGTTTTATTAT  81 9
   Mbur_2427 NONE
   Mbur_2428 2559760 .. 2559770 +    -4  -3.80419   AGATCTCAGCAAATA                 TTCA TAA TGAA                 TTGTTCATCTATCGT  55 85
   Mbur_2434 NONE
   Mbur_2435 2566019 .. 2566030 +    -3  -5.26875   TAAAAATGAGGTCCG                TATC GTGT GATA                 TTTTTTCCTTGCACG  74 16
   Mbur_2436 NONE
   Mbur_2437 2568421 .. 2568441 +  -7.6  -3.04424   TCACTTGATGATTGT            GTGGAGAG TTGAT CTCTCTAC            CTTTCGTTAATTTTT  66 14
   Mbur_2438 NONE
   Mbur_2439 2569868 .. 2569880 +  -7.7  -3.58522   ATGCAAAGCTTCCCA                TCAGC AGG GCTGA                TTTGGGAATGGTCCT  71 107
   Mbur_2440 NONE
   Mbur_2441 2571041 .. 2571052 +    -3  -5.01823   AATAGCTACCGCTAT                TCAT CCTA ATGA                 TTTTCTTCTTATTGT  68 161
   Mbur_2443 2572657 .. 2572672 +  -3.2  -4.00782   TAGGTATTATTTGAT              TGGAAC TTAG GTGCCA               TTTATAATAATGTGG  55 87
   Mbur_2444 NONE
   Mbur_2445 2573673 .. 2573684 +  -5.8  -3.08224   GAAGACCTTATCGGG                CGCA TCAA TGCG                 ATTTTAGGGTGAGAT  57 2
   Mbur_2446 2573224 .. 2573247 -  -6.8  -2.57294   AATATTGATATTAAC          TGACATTTTG ACGA CGAAATGTCA           AAAAAACATTAAGCT  56 501
   Mbur_2442 2570535 .. 2570552 -  -2.7  -3.50639   CAAGTGATAATAATA             TCAAAAC ATTT GGTTTGA              ACACTGTGGGGCTAA  48 514
   Mbur_2433 2563940 .. 2563954 -  -8.6  -2.83299   TTATTATATTGAAAG               GATACC TCA GGTATC               GGAGATATCAGAATA  69 103
   Mbur_2432 NONE
   Mbur_2431 NONE
   Mbur_2430 NONE
   Mbur_2429 2559897 .. 2559927 -    -4  -5.86976   GTATAAAATAAAAAA       TGAGATAATAAGCT TAA AGCTTAAGATCTCC       CTTCTCCATCAATAA  90 8
   Mbur_2423 2550570 .. 2550601 -   -16  -3.48718   CGTAATTAAAATACA      GACCTTCCGACCTC ACAT GAAGTCGGAAAGTC       CCATCTGTTTTGACT 100 6
   Mbur_2421 NONE
   Mbur_2420 NONE
   Mbur_2419 NONE
   Mbur_2418 NONE
   Mbur_2417 2543925 .. 2543940 -  -6.8  -5.80727   AAAAAGAAGAAAAAA              GCAGAC AAAT GCCTGC               TTTTTAGGTTGTTGA  95 43
   Mbur_2416 NONE
   Mbur_2415 NONE
   Mbur_2414 NONE
   Mbur_2413 2538401 .. 2538416 -  -7.6  -4.95854   CAAAAAAGCTAAAAA              GGCTTT TGGT AAAGCC               TGACATTTCATTTTA  88 46
   Mbur_2408 NONE
   Mbur_2407 NONE
   Mbur_2406 NONE
   Mbur_2405 2531052 .. 2531066 -  -4.2  -3.28712   GCGCCCGGCTCATAA               CCGG GCGATCA CCGG               TTCAAATCCGGTTAG  51 234
   Mbur_2403 2528321 .. 2528352 -    -8  -2.52543   ACTCGGTTGAATTCA      GTATGGGTGCCTTA TTGA TAAAGCACCCTTTC       TTAAAGATTATTTTT  66 43
   Mbur_2381 2508154 .. 2508164 -  -2.4  -4.18401   GCACAGACCGCAAAA                 GGTG ATA CGCC                 TATCTATATTCTTGC  55 310
   Mbur_2372 2501870 .. 2501887 -  -6.3  -2.52834   TATTTTAGGATTAAC             CATCAGT TCCC ACCGATG              ATCTCCTTTCCGATG  56 10
   Mbur_2371 NONE
   Mbur_2370 2499897 .. 2499907 -    -4   -2.9675   GATGTGATAAGTACA                 TCAT TTG ATGA                 TCTTGATGATGCTTA  47 435
   Mbur_2368 2498950 .. 2498963 -  -2.3  -3.06515   GGGTACTGGTAAAAC               GTCTG TTAG CAGGC                TTCTTCAGGAGCATG  42 520
   Mbur_2360 NONE
   Mbur_2359 NONE
   Mbur_2358 2491018 .. 2491032 -  -6.4  -2.60079   TCAGGTTAGAATCGA               CTACCA CTA TGGCAG               GATCTTCCCACTTAT  57 212
   Mbur_2356 NONE
   Mbur_2355 2488834 .. 2488860 -  -8.9    -3.965   TTTTAAAATTAATAA        GAGATGTGAGTA GATT TACTCACA-CTC         ACAACAGCACTTGCA  82 14
   Mbur_2348 NONE
   Mbur_2347 NONE
   Mbur_2346 NONE
   Mbur_2345 2474917 .. 2474940 - -13.2   -3.0166   TTAAAAAAGTAATTA          GATGCTCGGC ATGA GCCGAACATC           AATAAATTGACAAGA  88 54
   Mbur_2344 NONE
   Mbur_2343 NONE
   Mbur_2342 NONE
   Mbur_2341 NONE
   Mbur_2340 NONE
   Mbur_2339 NONE
   Mbur_2338 2466960 .. 2466975 -  -6.2  -3.44229   AGGTGAGTACCAGAA              TGAATG TGAT CATTCA               TTTTCCCAGATATAG  61 19
   Mbur_2337 2465290 .. 2465302 -  -6.3  -2.88236   GAAAGTGATATCACA                GGAAT CGA ATTCC                CTTTGGTACCTCTCC  58 8
   Mbur_2336 2463950 .. 2463970 - -12.6  -2.51966   TCAAAGTGTATGAAC            GAGACCGG TATTT CCGGTCTC            TTGTTTTAATTTTGA  86 463
   Mbur_2332 2460065 .. 2460077 -  -2.7  -4.66264   GAAAATCTCCAAAAA                CATAA TTC TCATG                AAAAAAAGGGGGAGG  64 288
   Mbur_2329 NONE
   Mbur_2328 2457250 .. 2457263 -  -3.1  -3.53343   AACCGGCGGCTTAAA               CATTG ATGG CAACG                GATTGTTCTTTGCTA  50 181
   Mbur_2327 2456193 .. 2456207 -  -2.8   -3.1855   TTCCTGAATATGGAA               TCATAC TTG GTATGC               ACCGGCTTCTCGGCT  44 509
   Mbur_2324 2454976 .. 2455021 -  -3.6  -3.63054   GAAATCGATATATAA TCCTCTTTAAATTTGTAAAG CTGGGT CTTTATAAATTTACAGAAAA AATATGTGCAGTAAT  52 51
   Mbur_2323 NONE
   Mbur_2322 2452721 .. 2452731 -  -5.4  -4.07568   TGTTCCCCGTGAAAA                 GATC TAT GATC                 GGTACACAAAGACCA  63 409
   Mbur_2320 2450304 .. 2450314 -  -5.4  -3.48024   TGGTATTAGTAAAGA                 CCTT ACG AAGG                 CACATAGTTATATGC  57 98
   Mbur_2319 NONE
   Mbur_2318 2447317 .. 2447339 -  -4.8    -4.371   TTGATTATAGGAAAA           GAACAGCTCT TGG AGTTCTGTTC           TTTTGGGGAAGGCAA  67 233
   Mbur_2314 2443582 .. 2443592 -    -4  -3.61894   AAGCCCTGTGAACAA                 TGAT GTA ATCA                 AAGACATCGATAATT  54 415
   Mbur_2301 2427815 .. 2427842 -  -7.8  -3.01247   GTCAAAAAAAGTAAT        TGGAA-GTTCGCA TTA TGCGAACATTCCG        GCCGGTGTGTTGACC  66 10
   Mbur_2297 2421702 .. 2421718 -  -4.5  -4.78326   CTTTAAATAAATAAA              TAAATAG TAA CTATTCA              GCCTACCTATAATCA  70 80
   Mbur_2287 NONE
   Mbur_2286 NONE
   Mbur_2285 2409823 .. 2409846 -    -9  -3.44703   ATAATATTTAAAAAT          GGCATCACCAT TGA AT-GTGATGCC          TTTTTTTTTAGTTTT  75 87
   Mbur_2273 NONE
   Mbur_2272 NONE
   Mbur_2266 NONE
   Mbur_2265 2386645 .. 2386658 -  -5.3  -5.06451   TATTATTCTAAAAAA               TCAAC ATCT GTTGA                AGTTATTGGTCTTTT  79 359
   Mbur_2256 NONE
   Mbur_2255 NONE
   Mbur_2254 2372633 .. 2372648 -  -3.2  -4.56597   CGTTTGTGTGAAAAA              GAGACG TATT CCTCTC               CACCTTACGGAAGGA  62 80
   Mbur_2253 2371713 .. 2371739 -    -6  -3.29211   CAATTCGAAATGCAA         TTGCTGGAAT GCCATTT ATTCCAACAA         TTGTTTGAGCTTCTA  59 76
   Mbur_2250 NONE
   Mbur_2249 2367434 .. 2367453 - -12.2  -2.56164   CTTTGAAGCAGGAAG            CCACCCAT TTTA ATGGGTGG             TAGTTCACCAGTGTT  84 56
   Mbur_2246 2362721 .. 2362745 -  -2.7  -3.99986   TTAATAAAATGGAAA          GGTCAGCTGCA TGG TGCAGCTTTAC          TCTCTGATAGCACCT  53 22
   Mbur_2245 2361074 .. 2361085 -  -3.6  -3.56643   CGCAGATCTGGTAAA                CCGC ATAG GCGA                 ACTCGAAGACCTGGA  52 83
   Mbur_2242 2356713 .. 2356754 -  -2.6  -5.56372   AAATGAAAAGAAAAA GGCTAGAAATAGTTGACAAA AGGC TTTGTCAA--ATTTCTCACC CGACGATCTCATGAT  76 54
   Mbur_2241 2355127 .. 2355154 -  -3.5  -2.72049   CAGATCTCCTAATTA        CTAAAAGCACA GCTAAT CGTCCTTTTAG         CATTTTCATCTGTAT  43 197
   Mbur_2240 2354638 .. 2354657 -    -5  -5.34555   TTATACCATAAAAAA            TTAGATCC AAGG GGATCTCA             TGGTATCACTAGTGT  80 125
   Mbur_2239 2354306 .. 2354329 -  -5.3  -5.63012   AAAAAGAAATAAAAA          TAATCCCCT GAAAAT AGGGGATTC           AGTTCCTTTTGCTCA  86 24
   Mbur_2237 NONE
   Mbur_2236 NONE
   Mbur_2235 NONE
   Mbur_2234 2349738 .. 2349750 -  -4.8  -2.93878   GAAGATGCAAGTATA                TGCC ATTTG GGCA                TCATGCTGGAATCTC  51 189
   Mbur_2233 NONE
   Mbur_2232 NONE
   Mbur_2231 NONE
   Mbur_2230 NONE
   Mbur_2229 NONE
   Mbur_2228 2344488 .. 2344499 -  -4.4  -2.94322   ATCCTATTCAAATTA                TTGG AAAA CCAA                 ATTTTTAATTCATGC  48 264
   Mbur_2227 NONE
   Mbur_2226 NONE
   Mbur_2225 2338576 .. 2338591 -  -6.2  -3.01791   ATCGTTCGGTCAATA              TGATAC AGGC GTATCA               TCACACCCGGTTCAG  57 26
   Mbur_2224 NONE
   Mbur_2223 2335691 .. 2335711 -  -2.6  -2.67925   ATCCCATATGATAAT            GATAACAA TTGGT CCGTTATC            TTCAAGTGATTTGTT  41 114
   Mbur_2222 2334742 .. 2334765 -  -5.4  -5.86609   TTAAAAAAATAAAAA          TGGAAGGGTCA ATT TAACCCTTC-A          GTATTACTCAATATC  91 29
   Mbur_2218 2331023 .. 2331054 -  -8.8  -3.70674   TCATGATGCAAAACA      TGCAAAGACATTGC TATC ACAATGTCATCGCA       ATAGGAGATCTATAT  75 351
   Mbur_2216 NONE
   Mbur_2215 2329869 .. 2329880 -  -4.4  -3.06569   TGAATGCTTTAAAAG                GTTC CATG GAAC                 TTATAGAAACTCCTG  47 121
   Mbur_2213 2326819 .. 2326833 -  -5.8  -3.28984   CAATTCAACGATGAA               TGATTT TTT AAATCA               TTTTGAGTCAAATGT  59 59
   Mbur_2210 NONE
   Mbur_2209 NONE
   Mbur_2208 NONE
   Mbur_2207 NONE
   Mbur_2206 NONE
   Mbur_2205 NONE
   Mbur_2204 NONE
   Mbur_2203 2318030 .. 2318053 -  -8.9  -3.49789   AATTGATAAAATAGA          CTGACCACT TATGAT AGCGGTCAG           ATGTCGGAGAAGGCT  75 22
   Mbur_2199 2311473 .. 2311494 -  -4.4    -4.788   AAATTAATGGAAAAA           GTGAAGGG TAGTGT CCCTTCAT            TGATCATTGCTTTGC  70 29
   Mbur_2195 NONE
   Mbur_2194 2308549 .. 2308562 -  -2.3  -2.74038   AGATCATATATATTA               GTCGT ATTC ACGCC                ATGTGTAGCTGCACT  40 9
   Mbur_2193 NONE
   Mbur_2192 2306184 .. 2306197 -  -5.3  -3.34962   CTCCATATCGCAGAA               CTTGA ACGG TCAAG                CACGACAAAGAAGCT  55 448
   Mbur_2190 2303905 .. 2303917 -  -4.8  -3.73068   GTCTGAATTGAAGAA                CGGA TACAT TCCG                TGGTTGTTTGGGCTA  59 370
   Mbur_2189 2301865 .. 2301882 -  -7.7  -4.65838   CACACAGCCGAAAAA             GGCACTG ATGT CAATGCC              ATAGAAAAAGGTCAC  86 205
   Mbur_2186 2297645 .. 2297679 -  -4.1  -5.39755   TATAATTATAAAAAA     GTGCCTTCAGGTCAG GAACA CTGACCTGTGGGCGT     TTGGCTTCAATTACC  82 73
   Mbur_2185 2296292 .. 2296302 -  -2.6  -3.30771   TGAGAGGTTTTAGAA                 TATT TAA AATA                 TCTGGTTGGAACTCA  45 88
   Mbur_2184 2293580 .. 2293611 -  -9.5  -2.69661   AATTCATAATAATAT      CTCCGCAATAGTT ATAGAA AACTATCGCGGGG       CAGAAAATAACTGTT  72 45
   Mbur_2183 2292994 .. 2293019 -  -5.5  -3.79687   ACGTCTTACAAAAGA         GCAGGCATAATT TAA AATGA-GCCTGC         TATTATCCATTTCTT  61 47
   Mbur_2181 2291174 .. 2291184 -  -5.4  -2.91582   TAGGTTACGGAGACA                 CGTA GAC TACG                 TTATCCCCTCTGATA  52 4
   Mbur_2180 NONE
   Mbur_2179 2289068 .. 2289079 -  -4.4  -2.76492   TTATCGACCTCAAAG                GAGA AAGT TCTC                 TATTATTGTTCGATG  46 408
   Mbur_2177 NONE
   Mbur_2176 2284924 .. 2284939 -  -3.2  -5.39755   GATAAGCACAAAAAA              GTGCAG GATG CTGCAA               AGAGATCATTAAAAA  79 83
   Mbur_2169 2278835 .. 2278846 -  -4.4  -2.93149   TAAACCACAGAATCA                GCAT AAAT ATGC                 TTTCTTTCAAGAACT  48 355
   Mbur_2168 2278140 .. 2278160 -  -8.3  -2.60571   AATGTTCCAATGAAC            CGTTCTGAT GCA AACAGAACG            TTTGTACTTGATAAT  63 450
   Mbur_2159 2263839 .. 2263852 -  -6.7  -3.21807   CTATGAAATGGAAGA               TGGTG AGCT CACCA                AGGCTAAGAAGATCA  59 261
   Mbur_2153 NONE
   Mbur_2152 NONE
   Mbur_2151 2257848 .. 2257858 -  -2.4   -3.0682   TGGATGATATAGACA                 GGCG TCA CGGC                 AGAATGGATGATTGA  42 91
   Mbur_2147 2253831 .. 2253847 - -10.1  -3.55761   GAGCTATTGTGTAAA              GGACTGC AAT GCAGCCC              TTTAAAATAGTATGA  82 41
   Mbur_2146 2251880 .. 2251912 -  -3.3  -5.84381   GTATTAATAAAAAAA      GTAGGTCAGGGCGTA AAA TACGCCCTGATATGT      TATTGTTTTATTGAT  89 42
   Mbur_2142 NONE
   Mbur_2141 NONE
   Mbur_2140 2245898 .. 2245909 -  -4.4  -4.09685   TTCCATGCGCTAAAA                GATG TCTG CATC                 GTTATTTAGTGTTTT  62 27
   Mbur_2139 2244714 .. 2244735 -  -7.5  -2.70275   CAATCTGATACAGGA           TATTTTAGA TATT TCTAAAATA            GAAGCTGGAAAGCTT  63 474
   Mbur_2137 2243430 .. 2243444 -  -3.6  -2.51642   ACATGACCCATGAAC               TAAGAA CAC CTCTTA               ATCCTGTCATCGGTT  45 209
   Mbur_2134 2239795 .. 2239809 -  -4.2  -3.28119   AGTTATCCATATGAA               CTTTCC GGC GGAATG               CGACAGAGGGTGGCC  51 379
   Mbur_2130 2236652 .. 2236668 -  -2.1  -4.08394   ACAGCTGGTGCAAAA              GCAGGTG AAG CAGCAGC              AACACTTTCTGAGAA  55 210
   Mbur_2123 2226151 .. 2226180 -  -3.6  -3.10112   ATCGAATGTATCGAA       CGTGCCATG-TCT TTTTC AGACCGTGGCACA       CGTCCTTCAACATCC  48 88
   Mbur_2120 NONE
   Mbur_2119 NONE
   Mbur_2118 NONE
   Mbur_2117 2217777 .. 2217788 -  -4.4  -4.87786   GGAAGCTGATAAAAA                GTAC CCTC GTAC                 CTGGTGGGAATCAAG  71 277
   Mbur_2115 2216094 .. 2216118 - -11.5  -2.69151   GGGTGGCACACATGA          TCGCCACAG GTATAGT CTGTGGCGA          ATCACGTGGCAAAGC  83 47
   Mbur_2112 NONE
   Mbur_2111 2212707 .. 2212717 -  -2.6  -3.32159   CCACATCAAACCGAA                 TTAA AGT TTAA                 TGAACTAAATTATGG  45 112
   Mbur_2110 2212035 .. 2212055 - -11.2  -3.48981   AAAATACTAGTATAA            GGTGCTTC GTAGT GAAGCACC            ACCTATTTCGTGCCG  89 305
   Mbur_2106 NONE
   Mbur_2105 2207126 .. 2207152 -    -6  -3.29211   CAATTCGAAATGCAA         TTGCTGGAAT GCCATTT ATTCCAACAA         TTGTTTGAGCTTCTA  59 283
   Mbur_2101 2203347 .. 2203369 -  -9.2  -3.75517   AGTGTATAAAATGAA           TGATCGGGTA ATT TACTCGATCA           ATATTGCGTTGACAA  81 15
   Mbur_2100 2202808 .. 2202821 -  -2.4  -3.36613   AAATTAGAAAAAGCA               GATC TGCGAG GATC                TCTTATGGTGAGACA  45 28
   Mbur_2099 2201560 .. 2201577 -  -9.9  -3.30797   CTTAAATCTACAACA             TGAAGCC TATT GGCTTCA              TTGCATGCGTAAAAA  79 48
   Mbur_2098 2200541 .. 2200559 -  -3.1  -4.96848   TTGTTGATATAAAAA             TGGATCA ATTTA TGATCCC             TTGACAAAATTATCG  68 189
   Mbur_2096 2199260 .. 2199277 -  -9.9  -5.10461   TTTACGGAACAAAAA             GGTACCT TTTA AGGTACC              TAATTTTAAACTTTT 100 59
   Mbur_2086 NONE
   Mbur_2085 NONE
   Mbur_2084 NONE
   Mbur_2083 2186213 .. 2186229 -  -3.7  -3.48529   ATAATCACTAAAAAG              GTACTTA GGC TATGTAC              TTAGCATATATATAC  51 171
   Mbur_2082 2185085 .. 2185109 - -10.1  -5.74086   AAAGTAAAGAAAAAA          GAATTGGACTT AGT AAGTCCATTTC          TCTTCTTTTTAAGAT 100 50
   Mbur_2080 NONE
   Mbur_2079 NONE
   Mbur_2078 NONE
   Mbur_2077 NONE
   Mbur_2076 NONE
   Mbur_2075 2180572 .. 2180583 -    -3  -4.29396   AATGATCCACTAAAA                TAGT ATAA ACTA                 ATATAAAATAAAATA  60 47
   Mbur_2073 2177430 .. 2177445 -    -4  -2.78384   GGTCTCTGGACTATA              GCCTTT CGGT AAAAGC               TCCTTAAAGGCCGGC  46 29
   Mbur_2072 NONE
   Mbur_2071 2176022 .. 2176043 -  -4.5  -4.61566   CTTGAAACGATAAAA           GAGCTTA TGAAAAAG TAAGCTC            ATGCGTGGTCTTCAT  67 24
   Mbur_2068 2172330 .. 2172353 -  -3.2  -3.67188   AGGTATCTCAAAAGA          GGATCTGGATA AAT TATTC-GATCC          ATTTGTACAGTTGGA  50 239
   Mbur_2066 2170780 .. 2170798 -  -7.4  -3.40597   GGCTGTACTCAAATA             CTACTGGA TGA TCCGGTAG             CAAAAGGGAACAAGC  66 103
   Mbur_2064 2168670 .. 2168689 -    -5  -5.61881   TCCGAAAAAGAAAAA            TGCTGTAT TAAC ATACAGCC             TGGCAAATTGCATCA  86 13
   Mbur_2063 2167153 .. 2167184 -  -5.4  -5.55695   GAAGAATAGAAAAAA      GAAGAA-AAAAGAAT CTC ATCCTTTTATTCTCC      TTAGTATTATGAGGA  84 9
   Mbur_2062 2165775 .. 2165793 -  -4.7  -3.09452   ATTTGCGAATATAGA             CTTTTAT TTTAG ATAAAAG             AAGTATTTATCATAA  52 426
   Mbur_2061 2165105 .. 2165126 -  -9.5  -6.07969   TAAAATTAAAAAAAA           TACTGGTGT TGAA ACACCAGCA            ATAGTCTTAAAGTTA 100 38
   Mbur_2060 NONE
   Mbur_2059 2163960 .. 2163974 -  -3.5  -3.09897   TTAGAAATTATAAAT               CCCTC CTTTT GAGAG               CAGCTAAGCTCATTG  45 3
   Mbur_2058 NONE
   Mbur_2057 NONE
   Mbur_2056 NONE
   Mbur_2055 NONE
   Mbur_2054 NONE
   Mbur_2053 2160764 .. 2160778 -  -4.3  -2.83788   AGTGAACTCAAGAAG               GGTAA TATCT TTACC               GTAACTTTGTCTATG  48 245
   Mbur_2049 2156881 .. 2156920 -  -2.9  -5.55698   CATAATTCAAAAAAA GGACCTGTGATCAATACCA GCAA TGGTATGG-CCAC-GGACC  GTCCATTATTATTGT  76 93
   Mbur_2048 NONE
   Mbur_2047 NONE
   Mbur_2046 NONE
   Mbur_2045 NONE
   Mbur_2044 2152417 .. 2152444 -  -6.3  -2.73123   AAAAGTGTTGAACGA        GGACGGTAATC TTCACT GATCACCGTCT         GATTATCATTGTTCT  57 17
   Mbur_2041 2149413 .. 2149424 -    -3  -3.57615   TGAACATCTGGTAAA                TCAT AATG ATGA                 TTATAATCACTCTTC  50 293
   Mbur_2037 2143116 .. 2143143 -  -3.4  -3.84246   TTCTGAATGATTAAA        CACATCGTCCCG GTTT CAAAAGGATGTG         CGGGTTTTGTTCAAC  52 315
   Mbur_2036 2140709 .. 2140727 -  -2.5  -2.56747   TATCTATTAGAACAT             TTACATG TATCC CATATAA             GAACTTGTTTCTTGT  41 7
   Mbur_2035 2139902 .. 2139921 -  -3.4   -4.4009   CGTGATCGCAGAAAA            TGGTGGCG TGAT CTCCACCG             GTTTTGACAGTCCTT  61 510
   Mbur_2032 NONE
   Mbur_2031 2136511 .. 2136522 -  -2.2  -3.48924   GTATTCTTTATACAA                CACC CGAG AGTG                 CAGCACAGATCTCTA  45 301
   Mbur_2030 NONE
   Mbur_2029 2133942 .. 2133963 -  -2.4  -3.73647   GCTATTTATCAATAA           GAGAATGTT CAGTT AACAT-CTC           CTCTTCCAATACCAC  50 12
   Mbur_2028 2132409 .. 2132419 -  -2.6  -2.94912   TCCTGAAGCTATAGA                 TAAT GGG ATTA                 ATGGAATTTTAGTTG  43 232
   Mbur_2019 NONE
   Mbur_2017 2121173 .. 2121205 -  -8.5  -3.82097   TCCAAAGGCACCAAA      TCTGCTAAACGTCTT CTT AAGAAGATCAGCAGA      AAGGAAAGACGGTTT  75 485
   Mbur_2015 2119563 .. 2119575 -    -2  -3.53012   TCTTCCTTTTCCAAA                TTCA CTGTC TGAA                AGTATCCTGCAGCAG  47 14
   Mbur_2014 NONE
   Mbur_2013 2117659 .. 2117669 -  -5.4  -3.23152   AGATCAATGGATCAA                 GGAT ATC ATCC                 GGTAGATACTGGTTC  55 3
   Mbur_2011 2115174 .. 2115186 -  -6.3  -5.63517   TTCTCAAATAAAAAA                GATCA TGG TGATC                TCTTTCGTTCATTAT  89 37
   Mbur_2010 2114741 .. 2114754 -  -6.7  -4.58395   TGTAGCTTCTAAAAA               CGTTG GGCT CAACG                ATGTTGATAAAACAT  76 106
   Mbur_2007 NONE
   Mbur_2006 2109849 .. 2109863 -  -8.6  -4.74406   ACAAAAAAAGAGAAA               GAGTGA ATT TCACTC               TTTGATATGTTTCTT  93 20
   Mbur_2001 2102141 .. 2102151 -  -2.4  -2.87468   GTCCATCATATTATA                 CGCC ATT GGAG                 TTTATCATTTAAGTG  41 30
   Mbur_2000 NONE
   Mbur_1999 NONE
   Mbur_1998 NONE
   Mbur_1997 NONE
   Mbur_1996 2097349 .. 2097383 -  -4.2  -3.71378   GAGTGCAGATTGAAA     CTTGCTGACATCGAAG CTT CTGTGACGGCAGCAAA     AGGTGAAGGTCTTCG  54 424
   Mbur_1993 2094807 .. 2094817 -    -4  -3.90744   TTCTTTTTCAAAGAA                 CATT TTT AATG                 CCATGAGGGCTATTG  57 102
   Mbur_1985 2086381 .. 2086395 -  -7.1  -2.84636   TGTAAAAGAAATGTA               TCGCC GGGAA GGCGA               GGATATTATTAGAAA  59 59
   Mbur_1981 NONE
   Mbur_1980 NONE
   Mbur_1979 NONE
   Mbur_1978 NONE
   Mbur_1971 NONE
   Mbur_1970 2068434 .. 2068445 -    -3  -3.76492   GGCAAGTTCAGCAAA                TTTG CTAT CAAA                 GAGTTCTTTGACAGG  53 234
   Mbur_1968 2066614 .. 2066629 -  -7.6  -4.81249   GTGGAAATCGAAAAA              CAGGAA ATAA TTCCTG               ATGGCTGGTCGCATC  91 478
   Mbur_1959 2055692 .. 2055724 -  -4.9  -3.13164   GTCCGAAGGAGTCAA      TCTTCCATCTTTCAC ATC ATGAAGAATGGAAGT      GATCGCCTTTGTTAT  52 462
   Mbur_1956 2054381 .. 2054397 -  -8.1  -4.23434   GAAAATATGGTAAAA              TTCAATG GAT CATTGAA              CTATTCTAATATAAC  81 18
   Mbur_1955 NONE
   Mbur_1954 2052207 .. 2052217 -  -2.6  -5.27335   GGGCGGAAATAAAAA                 TTAA CGC TTAA                 GGGATAAGTTCCATT  72 22
   Mbur_1950 2045983 .. 2045997 -  -4.3  -5.24129   CGGTGTTATAAAAAA               TAACC GGTTA GGTTA               TTCTCTCTTCCTTTG  79 23
   Mbur_1949 2044741 .. 2044761 -  -5.3  -3.97741   AAAGCTGAAGAAGAA            GAGAGCGGC ATG GCTGGTCTC            GGCGCACTCTTTGGC  63 193
   Mbur_1938 2035575 .. 2035590 -    -9  -4.24963   GATAATGATGTAAAA              GGTCTC CTTT GAGACC               TTTGAACCTTTCAGC  85 36
   Mbur_1936 2031376 .. 2031389 -  -9.5  -3.55622   GTTAATTTTGTTAAA               GGGGG AAGT CCCCC                TCATTTTTTCAGTGT  80 34
   Mbur_1930 NONE
   Mbur_1929 NONE
   Mbur_1928 2022803 .. 2022828 -  -6.9  -5.24129   GGGTTCTATAAAAAA         GTATGTGTGCA AAAA CGCACACATAG          GCGGTGATCAGTGAA  89 33
   Mbur_1927 2021766 .. 2021778 -  -6.3   -3.6715   GGATCGAAGGTTAAA                GAGAT ATA ATCTC                TTTTGCTTTTTCTTT  64 8
   Mbur_1925 2018824 .. 2018835 -  -4.4  -3.59979   GGTTTGCAGGGGAAA                CATC CTGG GATG                 ACCAATACCGTGCTA  54 359
   Mbur_1919 NONE
   Mbur_1918 2010822 .. 2010843 -  -2.5  -5.44119   TGTATCTTAAAAAAA           CTAT-TTAAT ATC ATTAAAATAG           AATTCTAATTGTTTT  76 138
   Mbur_1917 NONE
   Mbur_1916 NONE
   Mbur_1915 2007257 .. 2007282 - -13.4  -2.72856   TATTAAAAGAGTAAT         GTTCCTGCCA GTGTTT TGGCAGGAAC          TATGTAATGTCGGCA  89 47
   Mbur_1914 2005207 .. 2005220 -  -2.4  -4.61482   GCTTCCAAAAAAGAA               CATC TACGTG GATG                TTAAACCCGAGGTCT  63 426
   Mbur_1910 2002628 .. 2002639 -  -2.2   -5.1101   TCATGATTGAAAAAA                GCAC GATG ATGC                 CGTTTTAAGCATCAT  67 110
   Mbur_1899 NONE
   Mbur_1898 NONE
   Mbur_1897 NONE
   Mbur_1896 NONE
   Mbur_1895 NONE
   Mbur_1894 1988165 .. 1988184 -  -3.4  -2.63823   AAGTGATACAATGTA            TGTGGACC CGCC GGTCCGCT             GTATCTTTCGTGTTT  43 139
   Mbur_1892 NONE
   Mbur_1891 NONE
   Mbur_1890 NONE
   Mbur_1889 NONE
   Mbur_1888 1983759 .. 1983786 -    -7  -4.86029   AGAAATAATATAAAA        TGAACATGTCCT TTAA AGGACCTGGTCA         GAGTACTTTTTCCAT  88 23
   Mbur_1886 1981610 .. 1981629 -  -9.4  -3.26842   AAAAGAAGGCATTAA            GGTCATAT CAGC ATATGACC             AGTTCATGCAATACA  77 13
   Mbur_1884 1980458 .. 1980479 -  -7.3   -3.9009   AACTGACCCCAGAAA           GATCTGAGA TATC TCTCAGTTC            TTTTTTAGAAGTTGA  73 185
   Mbur_1880 NONE
   Mbur_1879 NONE
   Mbur_1878 NONE
   Mbur_1877 NONE
   Mbur_1876 1973146 .. 1973158 -  -3.4   -2.6914   CATGCGGCACATAAT                CCAT TATGT ATGG                TTATGATGCATGCAA  43 47
   Mbur_1875 NONE
   Mbur_1874 1971595 .. 1971615 -  -8.3  -2.88544   GCCCACGTTCATACA            CTTAGCATC ATG GATGCAAAG            AAAAAGTGAGTTATT  67 44
   Mbur_1868 NONE
   Mbur_1867 NONE
   Mbur_1866 1963332 .. 1963342 -  -5.4  -4.12198   TAGAATCTTGCAAAA                 TGTG TGG CACA                 ATTGTCTGGTTCTTT  66 150
   Mbur_1865 NONE
   Mbur_1864 1960856 .. 1960870 -  -5.6  -3.35224   ATATGGTTGTAAACA               CGGTGC TTG GCATCG               TTATCCTTCTTGTGG  57 136
   Mbur_1856 NONE
   Mbur_1855 1952663 .. 1952673 -  -6.8    -3.885   ATTTGCAGAGAATAA                 CGGT AAG ACCG                 CAATGGTCGTAGACC  67 316
   Mbur_1843 NONE
   Mbur_1842 NONE
   Mbur_1841 1937912 .. 1937937 -  -6.1  -2.87564   CTAGTTCTTTATATA         CTCATGGTCAC GGAC GTGACCAACAG          TTTATATGCAAACAA  56 84
   Mbur_1840 1936283 .. 1936293 -    -4  -4.41797   AAAATTACAGCAAAA                 TAGT GAC ACTA                 TCTGTGTTGTGAATG  62 87
   Mbur_1831 NONE
   Mbur_1830 1927016 .. 1927035 -  -9.3  -4.50976   TGGTACAGGAGAAAA            GAAGGGG TGGTGT CCCCTTC             TATTTCTTTAATAGT  93 69
   Mbur_1818 NONE
   Mbur_1817 1915382 .. 1915394 -  -3.3  -3.62046   TTATCCTGCCAACAA                CACCG ACT CGCTG                GGTGCCATGACAGGG  51 435
   Mbur_1810 1907932 .. 1907942 -  -4.6  -3.07994   TTGAAGTCTACCGAA                 CAGC AAT GCCG                 GATATTGATGGTGCA  51 515
   Mbur_1808 NONE
   Mbur_1807 NONE
   Mbur_1806 1904868 .. 1904889 -  -5.9  -5.61689   AAAAGGAACAAAAAA           GAAAAGGGA GCTT TCCCTTTTT            AATCTACACGTGTGA  88 24
   Mbur_1804 NONE
   Mbur_1803 1900482 .. 1900510 -  -4.5  -3.61609   TTATGGAAATGATAA        GAGGAAAGTGAGT ATC ATTCTCCCTCCTC        TTCTATTTTTTTAAC  55 11
   Mbur_1798 NONE
   Mbur_1797 1896517 .. 1896529 -  -4.9  -2.74983   TATAGACCACACAAT                TTGAT TAA ATCAA                CAGCAAAGGAGGTAT  50 62
   Mbur_1793 NONE
   Mbur_1792 1892088 .. 1892110 - -10.6  -5.94214   AATACAATAAAAAAA           TATGAGGGGA CTA TCCCCTCATT           TTCCTCATTCTTTGA 100 43
   Mbur_1789 1888867 .. 1888886 -  -6.4  -4.57341   AATCTTTTCCAAAAA            CGATCAGA GAAC TCTGGTCG             TGGTCTCCAGTTCAA  76 9
   Mbur_1788 1887626 .. 1887643 -  -3.4   -4.2349   TTGTCATACTTAAAA             GTTCGC AAAACA ACGAAC              GATCATACAAATTCC  57 28
   Mbur_1787 NONE
   Mbur_1786 1886797 .. 1886813 -  -5.8  -2.74947   CAATAAAAAAACTAG              GAACCC ATTAA GGGCTC              ATGAGGAAAGAGCGA  55 24
   Mbur_1781 NONE
   Mbur_1778 NONE
   Mbur_1777 NONE
   Mbur_1776 NONE
   Mbur_1775 1867407 .. 1867420 -  -3.1  -4.26881   TGGCACAAAAGGAAA               GGCTGA AGG TC-GCC               TAAGTTCATTTATTT  57 31
   Mbur_1772 1863019 .. 1863040 -  -3.8  -5.14949   AAGAAAATAAGAAAA           GGTACTAA AGTAAA TTAATACC            TTAGTCAGCTTTTTT  73 26
   Mbur_1771 1862023 .. 1862043 -  -9.9  -4.00308   AAAAATAAATCGAAA            CCTATTTAT ATC ATAAATAGG            AATAGCTCGTCCGCG  87 408
   Mbur_1767 NONE
   Mbur_1766 NONE
   Mbur_1764 1855100 .. 1855112 -  -4.9   -3.7732   TTCCCACATCAATAA                TAGAA ATG TTCTA                CTTTATAGCATATAT  59 54
   Mbur_1763 1854438 .. 1854460 -  -3.4   -2.8655   CCCATTCATATGACA           GATGAAGAAG TTT CTTATTCGTC           TTCTTCCTCTCTACA  44 17
   Mbur_1762 1853550 .. 1853570 -  -6.2  -3.05832   TCCAAAAATATTATA           TGGG-CTGT GGGT ACAGTCCCA            ATTGTTTAATTATAT  57 92
   Mbur_1761 NONE
   Mbur_1760 NONE
   Mbur_1759 NONE
   Mbur_1758 NONE
   Mbur_1757 1848309 .. 1848321 -  -4.9  -3.39668   CCGTAAACGGTACAA                TATCA GTC TGATA                GACAATCTCATCTCC  55 223
   Mbur_1753 1844077 .. 1844087 -  -4.6  -3.32803   ACCACAGTAAATAGA                 GCCC CAT GAGC                 ACTGCTCCCATACCT  51 254
   Mbur_1752 1842680 .. 1842693 -  -3.9  -3.42621   AATTCCAATGTATAA               TTGAA TTCC TTCAA                GGCTGATAACTCTCC  51 341
   Mbur_1742 1832366 .. 1832377 -  -5.8  -4.12841   AAAAGTAAGGATAAA                TGCC AATT GGCA                 TTTCCTCAATACAAA  69 31
   Mbur_1734 1822992 .. 1823010 - -11.8  -2.94993   AGTGATAACAGCACA             GATGCATC TAT GATGCATC             AATTTTTGATTGTTA  84 65
   Mbur_1732 1819654 .. 1819672 -  -6.2  -3.05597   CTCATCCGTGAAAAT             TTAAAAAA CGA TTTTTTAA             CCTTTTTGTTCACTT  57 35
   Mbur_1731 NONE
   Mbur_1730 1816834 .. 1816856 -  -5.7   -4.3341   CAAAATGAAGATAAA           TGATAGATT ATAAA AATCTACCA           TTCCATTTTTTTTTA  69 85
   Mbur_1724 NONE
   Mbur_1723 1810175 .. 1810187 -    -2  -3.40784   AAGCAAATCGGACAA                TTGA AATAA TCAA                ACAAATAATCAAATT  47 310
   Mbur_1721 NONE
   Mbur_1720 NONE
   Mbur_1719 1807038 .. 1807054 -  -3.7  -4.43397   GCTTAAAAGAAATAA              CAGTTGT TCC AAAACTG              CTGTACCATTTTAAG  62 224
   Mbur_1717 NONE
   Mbur_1716 1803194 .. 1803207 -  -6.7   -2.9635   AAAAAAAGAGATAAG               GTCTG ATTA CAGAC                GCAGTCTCGGATGTG  59 100
   Mbur_1715 NONE
   Mbur_1714 1801526 .. 1801539 -  -3.9  -2.64803   TTATTTTTAAAGTTA               TCTAA GGAG TTAGA                ATTATGTGGATTCTG  45 157
   Mbur_1713 1800888 .. 1800902 -  -5.6  -3.93225   AAAAAAAGAGAAAGA               CCGGGA TCA TGCCGG               AAAGATCAAAGATCA  63 38
   Mbur_1712 1799165 .. 1799182 -  -7.1  -5.77571   ATCAAAAAAGAAAAA             GTAATAC ATGT GTATTAC              TTGAGTTACTGATAT 100 31
   Mbur_1711 1798458 .. 1798486 -  -3.3  -3.97413   GTTAGCAAGAAAACA        GCCATGAAAAT GTGTGTA ATTTTCATAAC        TTATACCTCCTCTTC  55 141
   Mbur_1710 1797555 .. 1797574 -  -7.9  -5.43329   AAAAATAAAATAAAA            GGCTGAT TTAAAT ATCAGCC             AATTTCATATGATGA  93 20
   Mbur_1709 1796334 .. 1796351 -  -8.5  -3.62864   TAAACTTAGCTTAAA             CTTCGAA ACTG TTCGAAG              CTATAGAACTCATTC  77 394
   Mbur_1707 1792017 .. 1792050 -  -8.3  -5.62288   CGAATAAAATAAAAA     TTATGTGAAGAGGTA TTTC TACCCCTTCAAACAA      CGGTCACGTTCATAC  93 18
   Mbur_1705 1790921 .. 1790938 -  -2.7  -2.82681   TAAAATTTTATCATA             TTCTCAT AAAA ATGAGAC              TCAACCCAATTTCTG  42 26
   Mbur_1704 NONE
   Mbur_1703 NONE
   Mbur_1702 1785184 .. 1785195 -  -5.8  -3.15249   TATATGGCTCAGCAA                GCTC TAGC GAGC                 GCTTTGAACCATAGA  59 116
   Mbur_1700 NONE
   Mbur_1699 1783259 .. 1783281 -  -8.5  -3.95153   CGAAGGAGGGAGAAA           GAACAGTCT TAATT AGACTGTCC           TTTACCTTTATAGTA  82 11
   Mbur_1698 NONE
   Mbur_1697 1781029 .. 1781044 -  -3.9  -4.92828   AAAGTTAAAAATAAA              GGAGG ATTAGA CCCCC               AGCTCTTCCCTTTCA  70 16
   Mbur_1696 NONE
   Mbur_1695 NONE
   Mbur_1694 1777635 .. 1777657 -  -4.8  -3.79481   CAAATGGAAGGCAAA           GCATCATTTG TAA CAGATGAAGC           AGAATTAGGTCAGAT  59 239
   Mbur_1692 1774292 .. 1774315 -  -2.3  -3.13046   GAAAAATAACAATGA          TGGCATCCC TATCCT GGGATGTCG           CTGCTCTTTTTAAAA  42 224
   Mbur_1690 1770884 .. 1770907 -  -8.3  -4.41355   AAAAAAAAGAAAAGA          TAAGAAGGA TTTTCG TCCTTCTTA           GATTTTAGAAAATTA  83 38
   Mbur_1689 1770241 .. 1770264 -  -7.4   -5.1675   TTAGGTATTAAAAAA          GTAACCGGAT TAAA ATCCGGTCGC           TTCTGCAAGATCCAA  88 11
   Mbur_1688 1767113 .. 1767124 -  -5.8  -4.27617   GAGATCTTATTAAAA                CAGG TGCG CCTG                 CAAGAAGTGAACGCA  70 139
   Mbur_1686 1765386 .. 1765398 -  -2.7   -4.5528   TAAAATTAATCAAAA                TAACC GGA AGTTA                ATCTACTAAATTGCG  60 23
   Mbur_1681 1760358 .. 1760375 -  -4.9  -2.54193   CACGACTCCAACGGA             CCGGCATA CAA TAT-CCGG             TTATGTGATAAACAT  49 55
   Mbur_1680 NONE
   Mbur_1679 1758079 .. 1758098 -    -5  -5.40072   GGCTTGTCAAAAAAA            CACCTGAT AGGC ATGAGGTG             AAGATACCATCACAT  82 454
   Mbur_1675 1753974 .. 1753988 -  -2.2  -3.12803   CACCCATATTCAATA               TAAATT GAA AATCTA               TTCATTTACCTGACC  42 31
   Mbur_1674 1753630 .. 1753652 -  -5.7  -4.34932   AAAGAAATAGAGAAA          GATGTG-TTG CAAG CAATCACATC           GATCATTGAAAGTTA  69 38
   Mbur_1672 1751858 .. 1751870 -  -6.2  -2.76453   CCACAATCGGAATCA                CCGG AAGAG CCGG                TATCAGTGGCGACAA  55 296
   Mbur_1659 1739427 .. 1739458 -  -2.2  -4.56358   TACATTTATAGAAAA      CGCCAGTGCAGAAT CACT ATTCTCGACCGGCT       GTAAATATAGCAAGG  59 483
   Mbur_1657 1737445 .. 1737456 -  -2.2  -5.22312   AGGCAGATCAAAAAA                GAAG GAAA CTCC                 ACATGGATAAAATAT  70 87
   Mbur_1656 NONE
   Mbur_1655 NONE
   Mbur_1654 1733861 .. 1733876 - -10.4  -3.10522   ATGGCAGCGAACAGA              CTCCGG CAGA CCGGAG               TGAAAGCAACTTCCC  80 306
   Mbur_1653 NONE
   Mbur_1652 NONE
   Mbur_1651 1730869 .. 1730900 -  -5.4  -3.83998   TCATCCCACATCAAA      TCAAAGATTTAA TGTGCATG TTAAATCTTCGA       TTTAACGTGCCTACC  61 125
   Mbur_1650 1729576 .. 1729595 -  -6.4  -2.71144   TAGTTTGGTGAACCA            CTCCACGC TTAC ACATGGAG             CTTCCTGCTTCATAG  57 94
   Mbur_1649 1729198 .. 1729213 -  -7.6  -3.58766   AATTAGATGATAGAA              GACGAA TTTA TTCGTC               TTTCATCTTTTCCTT  71 17
   Mbur_1648 NONE
   Mbur_1647 1726024 .. 1726039 -  -3.2  -4.04579   TCGATAAACATCAAA              CATCTC ATAC GAGAGG               TGAAGGTCAACTCAC  56 337
   Mbur_1642 1718300 .. 1718312 -  -2.7  -3.18945   CTGATTGATAATATA                CTTAA TTA TCAAG                AAATAATGAATATTT  44 388
   Mbur_1639 1715950 .. 1715961 -  -4.4   -5.4756   AATTTCAATAAAAAA                CCAT GAGT ATGG                 AATTAACAGAAAAGA  82 407
   Mbur_1637 1715088 .. 1715101 -  -3.9  -3.73402   AGATGGCTCACCAAA               TATAC AATC GTATA                GCCTTAATTTATGGA  55 163
   Mbur_1636 NONE
   Mbur_1635 1713804 .. 1713823 -  -5.6  -5.00884   ACCCCTCCCAAAAAA            CCAGGTGG TCAC CCATCCGG             CCATTTGGAATACTG  77 14
   Mbur_1628 NONE
   Mbur_1627 1706340 .. 1706356 -  -9.5  -4.28994   CATGATCGAGGAAAA              TCTTTCC ACA GGAAAGA              GGATCGCACAGGAAA  88 233
   Mbur_1625 NONE
   Mbur_1624 1703525 .. 1703537 -  -5.5  -2.85351   TGCGGTCATAGCAGA                TCCGC CAT ACGGA                AGGTCAGCAAGGATA  50 265
   Mbur_1618 1699027 .. 1699042 -  -4.7  -5.61881   TCCTAAAAATAAAAA              CGTTG ACCTCA CAACG               AAGCGATCCCAAGCA  86 18
   Mbur_1614 1694061 .. 1694077 -  -5.8  -3.33261   GCTCAACGGCCACAA              GCGAGT TCCAG ACCCGC              CAGCAAGAATTATTG  59 183
   Mbur_1613 NONE
   Mbur_1612 1691441 .. 1691456 - -10.4  -3.53811   CTTATGCTTTTGAAA              GCTGGC TGAT GCCAGC               ATACGGAAAACAAAG  80 375
   Mbur_1579 1655808 .. 1655828 -  -8.4  -3.80083   AAAATTGAATGGAAA            TGTGATCA GATGT TGATCACA            TCGCCCTCAAGAACA  75 10
   Mbur_1578 NONE
   Mbur_1577 1654062 .. 1654085 -  -2.3  -3.39327   CTGTCACACCGATAA          GCCCGGGAA GCGGTT TTATCGGGC           GGATATTAGCATACA  45 322
   Mbur_1567 NONE
   Mbur_1566 1642554 .. 1642571 -  -3.4  -3.18768   CATGAGAAGGGAATA             GAACAG AAGTTA CTGCTC              GTCATTATCCATAAA  47 17
   Mbur_1565 1642006 .. 1642017 -  -4.4  -3.55122   TATTACGTAAAGGAA                GAAC ATCA GTTC                 CAAACTATCACTTGC  55 61
   Mbur_1564 1641338 .. 1641355 -  -3.3  -4.70266   AACACTATTGAAAAA             TGAGGCT GTTA AGCCCCG              GAAAGTTAACTGGAA  65 31
   Mbur_1563 NONE
   Mbur_1562 NONE
   Mbur_1561 NONE
   Mbur_1560 NONE
   Mbur_1559 1637448 .. 1637471 -  -7.4  -3.24924   TTTGTATCCATAAGA          GCCGATGAAG GTAG CCCCATCAGC           ATTGGTGACAACAGC  67 480
   Mbur_1557 1636439 .. 1636456 -  -2.1  -3.75465   GAACATGAAAAGCAA             TGAAATCC GGA GGATTT-A             CTTTAAACGGATCTC  50 23
   Mbur_1556 1635373 .. 1635398 -  -7.6  -2.77999   CATCCACGAACATCA         CCTGAACGGT GTGGGT ATCGTTCAGG          GAGGAGCAATATTTA  61 277
   Mbur_1554 1634390 .. 1634413 -  -7.6  -2.51872   GTCACCATAATATAC          CGTTATGTTT AATA AAACATAACA           AAATGTGATTGGATT  63 87
   Mbur_1553 NONE
   Mbur_1552 NONE
   Mbur_1551 1631666 .. 1631682 - -10.1  -2.71447   AGCCAGGATATAGCA              CCGGGCT TCT AACCCGG              GGGTCGTGGGTTCAA  75 127
   Mbur_1547 NONE
   Mbur_1546 1622494 .. 1622506 -  -4.8  -2.91274   TTTACTTCAAGCATA                GAGG CTTTT CCTC                CTTTTTCTTAGAAGA  51 4
   Mbur_1545 1621681 .. 1621692 -  -2.2  -3.82604   GCATGCAATTAAGAA                GACC ATCA GATC                 AACTCTGAAATAACA  50 19
   Mbur_1544 NONE
   Mbur_1543 1619933 .. 1619954 -  -5.9  -2.59927   AAGAAAGGGAAGTGA           GAATGATCC TTTA AGATCACTC            AAAGATAGGTGTACC  55 20
   Mbur_1542 NONE
   Mbur_1541 1617138 .. 1617152 -  -2.9  -4.21462   ATCTACCACTTAAAA               TCTAA CCTTT TTAGA               CAAGTCTTTTGCTTT  55 414
   Mbur_1540 1616553 .. 1616567 -   -10  -3.04018   TGACTAAAAATATTA               GGCAGA AAA TCTGCC               CACGTTAAAGTAGGA  77 68
   Mbur_1539 1614151 .. 1614163 -  -3.4  -4.16279   GATAGGAGTGTAAAA                GAAC TAATG GTTC                TGTTAGTTCTCAAAC  57 186
   Mbur_1534 1607366 .. 1607378 -  -6.3  -3.48395   AGTTGTGGGATATAA                GGTTT CTA AAACC                CTTACTCTCGGGATG  62 252
   Mbur_1532 1605106 .. 1605117 -  -5.8  -4.46073   CTGCAATATAATAAA                GGGA AAGA TCCC                 ATCACATAAGATCTA  73 439
   Mbur_1529 1602831 .. 1602848 -  -4.9  -3.44051   TTGGCAGGATGACAA             CAAATCT GAAA AGACTTG              CAGCTTTTGCATCAG  55 464
   Mbur_1527 NONE
   Mbur_1526 NONE
   Mbur_1525 NONE
   Mbur_1524 NONE
   Mbur_1523 NONE
   Mbur_1522 1598018 .. 1598028 -  -3.2  -2.87647   ATCTACCATATTATA                 GACC TCC GATC                 AAACTGAGGATGTAT  44 10
   Mbur_1521 NONE
   Mbur_1520 NONE
   Mbur_1519 NONE
   Mbur_1518 1595837 .. 1595855 -    -6  -4.83677   AAAAGAAAATGAAAA             GCTGGT TGTTTAG ACCAGC             TTGTTGATTGGGTGG  81 16
   Mbur_1515 NONE
   Mbur_1514 NONE
   Mbur_1513 1590612 .. 1590637 -  -9.9   -5.1485   CAATCAATATAAAAA         TGAAAGTAGTA CATG CACTACTTTCA          TGTTTTTTTAAATTA 100 47
   Mbur_1511 1589204 .. 1589221 -  -6.9  -3.65112   AGCGAAAGGATAGAA             CGCCTGT TCAA ACTGGCG              GCCGAGGAATACAGT  65 270
   Mbur_1508 1587694 .. 1587708 -  -4.3  -2.62613   TGGTAGTTCAAATAT               CTGAT GAATG ATCAG               TAAAAATAATAAATG  47 114
   Mbur_1506 NONE
   Mbur_1505 1584958 .. 1584974 -  -6.5    -4.128   AGTGGTACAGATAAA              GAACGGG CAA CCGGTTC              GTTTTACTGATGTGG  69 421
   Mbur_1502 NONE
   Mbur_1501 NONE
   Mbur_1500 1578585 .. 1578599 -  -2.8  -3.68962   CCTTAATATACACAA               CATTCC CCG GTAATG               GATTATAAAGATCTT  48 28
   Mbur_1499 NONE
   Mbur_1498 NONE
   Mbur_1497 NONE
   Mbur_1496 NONE
   Mbur_1495 1571083 .. 1571099 -  -2.3  -3.93166   TTGTCAAAAAATGAA              CTTGA GAGCTAA TCAAG              TAAAGTTGAATACAG  52 373
   Mbur_1494 1569716 .. 1569734 - -11.8  -4.24338   AAAAAGAGGTTAAAA             GTAATGCC AAT GGCATTAC             TTTGCGAGATTGTAG 100 22
   Mbur_1492 1566158 .. 1566168 -    -4   -2.5304   CAAACAATTCAAGAT                 TTCT GAT AGAA                 TTGGTATAATCATGC  45 46
   Mbur_1491 1562361 .. 1562390 -  -9.5  -5.88471   TATTATCAAAAAAAA       GTAATAACGTTTT CATG AAAGCGTTATTAC        ACCTTTTGGCCTGAT 100 8
   Mbur_1485 1558436 .. 1558450 -  -4.3  -3.91737   TTAACAAAAAGAATA               GATAC TATCT GTATC               ACTCTTCTTCTACTG  59 24
   Mbur_1484 1557566 .. 1557586 -  -5.3  -5.63103   GCCGAATTAAAAAAA            GGGCGGGAT CAC ATCCTGCCA            ATAATATCAAATACG  86 13
   Mbur_1482 1556179 .. 1556194 -  -6.1  -5.74288   ACAAATAAGAAAAAA              GGGCT ATTTGA AGCCC               TCAGTTTATGAAAGA  88 51
   Mbur_1481 1555278 .. 1555290 -  -4.1  -3.54129   GACATGCCTCGGAAA                CAATG TCG CATCG                AAGTACTGCTATTTT  55 90
   Mbur_1480 NONE
   Mbur_1479 NONE
   Mbur_1478 1553620 .. 1553633 -  -3.1  -4.33803   AAATAGATGAAGAAA               TAGAC ATCA GTCCA                ATTTACGCATTACTA  60 18
   Mbur_1477 1552879 .. 1552901 -  -2.7  -4.44448   ATTATTTCAAAGAAA          CATGTGACCC CAGG GGGACA-ATG           GTACGATCAAGACCG  61 229
   Mbur_1475 1551218 .. 1551232 -  -3.6  -4.09243   CATATTTGTTCAAAA               TATTCC CTC GAAATA               CCTATGTTCAAAAAT  59 140
   Mbur_1474 1550712 .. 1550729 -  -4.2  -2.69449   TTTTAGATAATGAAT             GTTATC TTAAAT GATAAC              TTATTGCAATGGTAC  47 50
   Mbur_1473 NONE
   Mbur_1472 NONE
   Mbur_1471 NONE
   Mbur_1470 NONE
   Mbur_1469 1545242 .. 1545261 -  -7.2   -3.6692   CCGCATCTCAAAAGA            GAAATGAG ATCA CTCATTCC             AGCTACCGCTGAGCT  68 15
   Mbur_1465 NONE
   Mbur_1464 1540489 .. 1540517 -  -4.8  -3.49924   GTCAAACCATTACAA       TATAGGTTA-CGA TACA TCAATAACCTATA        AGATGTTTTTTCAAA  55 13
   Mbur_1463 NONE
   Mbur_1462 1538192 .. 1538221 -  -9.3  -4.78981   AGGAACTAAAATAAA       GAACTACCGGTAC GAAA GTACCGGGAGTTA        AGATCAAATGTTGTC 100 29
   Mbur_1461 NONE
   Mbur_1460 1534314 .. 1534334 -    -4  -3.52113   GTTCAAAAGGCAGAA            GACAAGGA TTCAC TCCTCATC            TGCAATATTGGATAC  52 492
   Mbur_1450 1527450 .. 1527484 -    -5  -4.74706   CGGAATACTGAAAAA     GGAAGGTATTTTCGTA ACG TTCGAAAATACGGCCC     CGGAGACAGAGAAAG  74 305
   Mbur_1445 1523974 .. 1523998 -  -9.4  -4.06335   AATAAAAAGTAAGAA          TGGAAAACCA AAACG TGGTCTTCCA          ATCACGTGCTTAATT  85 59
   Mbur_1442 1520839 .. 1520849 -    -4  -3.57462   TACTCTACTCCTAAA                 TCTT CAT AAGA                 TCCTGATTTTGATTC  52 200
   Mbur_1441 1520003 .. 1520019 -  -7.9  -2.61681   TCCCAAGCTTAGAAC              CCGGGTT CGA ATCCCGG              CAGCCGCATTTTAGT  63 49
   Mbur_1431 NONE
   Mbur_1430 NONE
   Mbur_1429 NONE
   Mbur_1428 1508899 .. 1508926 - -11.4  -3.91911   GGTATGTCAATTAAA        GGATTAAGCAGA CATT CCCGCTTAATCC         CTATTTCTTATTTTT  93 19
   Mbur_1421 1502422 .. 1502436 -  -3.6    -4.011   TGAACATCGAAATAA               TATAAG CAT CCTATA               TACTATATAGAAAGA  57 86
   Mbur_1420 1501530 .. 1501541 -  -2.2  -2.55392   AATTTATTTAAGTTA                TACC TTTC GGCA                 GCACATGTAAACAAT  39 74
   Mbur_1419 1501157 .. 1501175 -  -5.2  -5.56673   ATTCAGAAGAAAAAA             TCAGGGAG ATA CTCCCAAA             CATAAGAAAGATGGT  87 89
   Mbur_1411 1495994 .. 1496004 -    -4   -4.2558   TATTGTTGAGCAAAA                 TGTT TGC AACA                 CTTATTTACTAAATT  59 248
   Mbur_1409 1494652 .. 1494669 -  -9.9  -4.50241   AAATATGAATTAAAA             GAGGTTC TTAA GAACCTC              ATTCCATTACATTGT 100 24
   Mbur_1406 NONE
   Mbur_1405 NONE
   Mbur_1404 1491725 .. 1491738 -  -2.4  -3.74519   AATACTTTCACCAAA               CCTT ACTGGG AAGG                AGTGATTCGGTCCAA  51 165
   Mbur_1402 NONE
   Mbur_1401 1489743 .. 1489764 -  -8.8  -4.35327   CTATGAAAAAGGAAA           CAACTGTG GAATTT CACAGTTG            TTAATGTAATATTTT  89 40
   Mbur_1391 1480744 .. 1480754 -  -3.2  -2.94099   TTCCCGGACCATATA                 TCCA TAA CGGA                 AAACCGTTATTTCCT  44 32
   Mbur_1390 1479315 .. 1479335 -  -2.5   -3.1544   CCAGATGATACTCAA            CCCTTACGC AGG ACACAAGGA            CGAACATCGCAACCT  44 358
   Mbur_1388 1478037 .. 1478058 - -10.1  -3.13177   ATATCTGACATGGAA           GGGGCATGA GATA CCACGCCCC            ACTTCTTTTTGCATA  77 45
   Mbur_1386 NONE
   Mbur_1385 1474985 .. 1474999 -  -2.8  -3.47322   TGTCACGACAATCAA               CTCCTT AGA AAGCAG               GCTCCCTTTCAACTT  47 15
   Mbur_1384 NONE
   Mbur_1383 NONE
   Mbur_1382 NONE
   Mbur_1381 1471483 .. 1471499 -  -2.9  -2.67903   AAAAGACTTACATCA              GCAGCCA TAT TAGCCAC              CCCTTGCAAGCTTCT  41 18
   Mbur_1380 NONE
   Mbur_1379 NONE
   Mbur_1378 1469709 .. 1469729 -  -9.8  -4.21073   TTAAAAAAACAAAGA            TCATGTGC AAAAA GCACATGA            AAATTACAACTGAGA  93 57
   Mbur_1376 1468079 .. 1468104 -  -4.1  -3.40645   AGGAAGATATAAAAC         TGGC-TTATGAA ATG CTCACAAAGCCA         CGTAATTGAACTTCC  53 51
   Mbur_1374 NONE
   Mbur_1373 1465397 .. 1465409 -  -4.1  -4.07455   GATTAATATCACAAA                CCCTT GCA AAAGG                TGTTGAAAATATTAG  59 134
   Mbur_1371 1464036 .. 1464058 -  -5.6  -4.59653   AATGAAAAAGAGAAA           GTGACAAAAT GAG ATTCAGTCAC           ACTGACAACATTCAA  71 18
   Mbur_1370 1462238 .. 1462265 -  -5.6  -4.09805   AAAATAAAAAAGTAA        TTGAACACGCAT GCAC AAGCGCATTCAA         TGTTTGACAGTGATA  66 22
   Mbur_1368 1459269 .. 1459297 -  -2.4  -5.49809   GAAATTCTAAAAAAA       GGAAGAAGGACCC GAGC GAGTCCCT-TACC        TTTTTATAGAGAGAT  74 41
   Mbur_1367 NONE
   Mbur_1366 1457710 .. 1457737 -  -5.6  -3.28712   CCTGGCCTGCCACAA        TGCAATCAATGC AATA ACAATGACTGCA         ACCATCCAAGTATAT  55 133
   Mbur_1365 1456573 .. 1456584 -  -4.4  -3.38316   GGATCATTGAACCAA                CAAG TCTG CTTG                 CAGGAATACCTACAC  53 321
   Mbur_1363 1453419 .. 1453440 -  -2.3  -3.54459   GTAAGCGGGGTGAAA           GTAATCGCA GAGC TGAAATTAC            CTACCCAAAAGGTCT  47 22
   Mbur_1362 NONE
   Mbur_1361 1451451 .. 1451467 - -10.9  -5.45813   CATCAAAAAAGAAAA              CTGCACA AAA TGTGCAG              TTGTTAAGATATCAG 100 37
   Mbur_1357 1448541 .. 1448563 - -10.6  -2.72463   ATCTATCTTGAATGA           TGTGAAGGGA TCA TCCCTTCACT           AGCCCTTTTTTATGA  78 49
   Mbur_1355 1444769 .. 1444781 -  -2.7  -3.69216   GGGTGAGGCAAAATA                TCATC TCC GATAA                ACGTATGTAGCTGAC  48 119
   Mbur_1354 1443679 .. 1443696 -  -5.5  -2.98947   GTCAAGGAACAATTA             CAGACGC AGAG GTGTCTG              TTCTTTGTCGCCGAT  54 5
   Mbur_1353 1442277 .. 1442287 -  -6.8  -4.49981   GAGATGATGACAAAA                 GCCT TCT AGGC                 ATCATTACAAGAAGT  76 109
   Mbur_1348 1435731 .. 1435741 -  -2.6  -3.04696   TAACTAACCAAATTA                 TATT GAG AATA                 CTGATAGATAATGTT  43 80
   Mbur_1347 NONE
   Mbur_1346 1432437 .. 1432451 -  -2.8  -3.95647   TAAAAGAATGAAGAA               GATCAG AGG CCAATC               AGCGACATCAGCTCT  53 13
   Mbur_1345 NONE
   Mbur_1344 1430395 .. 1430419 -    -8  -3.73445   GACCATGAAGAAATA          TAGATGAAAG CATTT CTTTCACCTA          CTCTATTTTCACTTA  75 34
   Mbur_1342 NONE
   Mbur_1341 NONE
   Mbur_1340 NONE
   Mbur_1339 NONE
   Mbur_1338 NONE
   Mbur_1337 1424264 .. 1424280 -  -2.3  -4.03586   TCTGAAAGATAATAA              TACATCC TTT AAATGTA              TGTACGAAAATATAT  52 46
   Mbur_1336 NONE
   Mbur_1335 NONE
   Mbur_1334 1420041 .. 1420056 -    -9  -4.86939   TAACAAAGCGAAAAA              GCCGTA TTCT TACGGC               TTACTTGAACTTTTT  95 26
   Mbur_1330 1416292 .. 1416302 -  -2.6  -3.03243   ATCTATGTCCCAATA                 TATA AGA TATA                 TCGAAATTAGAAAGT  43 32
   Mbur_1329 NONE
   Mbur_1328 1413302 .. 1413330 -  -8.3   -5.9362   CAAAATATAAAAAAA       GAGATGGCAGAT CAATAT ATCTGCCA-CTC        ATCCAATTATTTTGA 100 32
   Mbur_1327 1411173 .. 1411197 -  -2.3  -2.66517   ATGTATGAATAATAT          TAATTAGTATA TAA TATAGCAATTA          CACCCTATTAAAAGT  40 59
   Mbur_1326 1410020 .. 1410034 -  -3.6    -4.371   TCCATTATATTAAAA               GATAAT CTC ACTATC               AGCAATAAACTGAAA  62 68
   Mbur_1325 1409496 .. 1409520 - -10.1  -3.36073   TACATTCTTTAAATA          TCCTTTGTGAT GAG AACACAAAGGA          ATTTAGAAAAACAGA  81 155
   Mbur_1324 1407439 .. 1407449 -    -4   -3.9777   TTCAACACCGACAAA                 TCAT TAA ATGA                 ACTTTGGCCTCATGG  57 18
   Mbur_1323 NONE
   Mbur_1322 1406236 .. 1406263 -   -10  -2.92642   ACGATTAGTCACACA        TCGTGATCAGAT ATCG ATCTGATCACCA         GTGACTATTTTTCTT  76 4
   Mbur_1320 1404754 .. 1404764 -  -4.6  -2.99987   GAGAGGATGATAAAG                 CGGG ATT CCCA                 GACCCTATACTTCAG  50 30
   Mbur_1314 1400685 .. 1400711 -  -2.8  -4.65512   AAAACAAGCACAAAA         GCCAGTCCCGAT CTA ATAGGATCAGGC         ATAATCAGTTTGCAT  63 20
   Mbur_1313 1399966 .. 1399977 -  -2.2  -3.53224   TATTTCTTTCGTAAA                CGAT ACGA ACCG                 TTCATTCCTCATCCG  47 27
   Mbur_1312 1397998 .. 1398020 - -12.1  -4.96468   TAAAGGTAAATAAAA           GTGCAGATG GAAAT CATCTGCAC           ATATTGCCTTCAGGT 100 43
   Mbur_1311 1396685 .. 1396695 -  -2.6  -4.10925   ACAGACCTGTTAAAA                 TAAT AGA ATTA                 TAAAGATGGATAATG  55 111
   Mbur_1310 NONE
   Mbur_1309 1393778 .. 1393798 -  -2.5  -3.78233   AGAGGAATATTTAAA            GATGTCATC AAG GGTGAGATC            GATTTTAAGTACAAA  51 96
   Mbur_1306 1391415 .. 1391429 -    -5  -3.27029   TTCCATTAATGAATA               CTTGCA AAA TGCAAA               CGAACCCATATTGAT  53 396
   Mbur_1299 NONE
   Mbur_1298 1385230 .. 1385244 -  -2.8  -4.57205   AAAAAGTCAAAGAAA               GCAG GACATAT CTGC               TTTACAGATATCAGA  60 36
   Mbur_1297 NONE
   Mbur_1296 NONE
   Mbur_1295 NONE
   Mbur_1294 NONE
   Mbur_1293 NONE
   Mbur_1292 1380968 .. 1380982 -    -5  -4.09818   AAGAGCAACGATAAA               GAAGAT GAT ACCTTC               GATTATACCTATCAT  64 42
   Mbur_1290 NONE
   Mbur_1289 1378069 .. 1378085 -  -3.1  -3.48738   CAGCACGATCAAAGA              TAATATT GGT AACATTA              GAAGACCTCCGTGAT  48 23
   Mbur_1288 NONE
   Mbur_1287 NONE
   Mbur_1286 1374761 .. 1374786 -  -9.9   -5.3472   AAAAAAGAAATAAAA         GAAAGGTCAGTA TAG TACTGACC-TTC         AGTGATGTTCACCAC 100 24
   Mbur_1284 NONE
   Mbur_1283 NONE
   Mbur_1282 1370949 .. 1370959 -  -5.4   -3.3879   AACTGATCCGAAATA                 CTTC ATC GAAG                 AAGATGAGCTCAACG  55 218
   Mbur_1274 1363991 .. 1364001 -  -6.8  -2.78977   CGCCAAAAAAGAGAT                 GGGT ACA ACCC                 TTTTAATAAAAATAT  58 129
   Mbur_1273 1362856 .. 1362888 -  -9.9  -3.07119   TAAAAATAGAACAAT      GATCAACATACCAGT ATA ACTGGCTTGCTGACC      CTAGAATGATCTACC  77 160
   Mbur_1272 NONE
   Mbur_1271 1361415 .. 1361433 -  -9.6  -2.78816   GGAGCTTCCATTAGA             TCACATCC AGA GGACGTGA             TTTTCGCAGGTCCTT  76 2
   Mbur_1270 NONE
   Mbur_1269 1360304 .. 1360316 -  -4.9  -3.77241   AAATCTGAACTTAAA                TTAAG ACC CTTAA                AGATATAGATATAGG  59 53
   Mbur_1268 1359316 .. 1359331 -  -6.2  -5.25803   AATGTCCATAAAAAA              GAATGA AAGA TCATTC               ACTGTGATCTTTCTT  84 20
   Mbur_1267 1358263 .. 1358295 -  -6.4  -3.23733   CTTATCTGATAAAAG     GAATGGC-CTGATGGC AGT GCCA-CAGAGTCATTC     ACCATCTTCTACACT  61 20
   Mbur_1265 1356820 .. 1356835 -  -3.4  -3.46705   AATCGAAAAATGTAA              TATATT TAAT AATATA               TATTAAAGCAAGGTA  48 284
   Mbur_1264 NONE
   Mbur_1263 NONE
   Mbur_1262 1353883 .. 1353909 -  -7.2  -3.05844   GGCGTGATTTGAACA         CGCGACCTCG TCCTTAC CAAGGACGCG         CTATACCCCTAAGCC  63 111
   Mbur_1261 1353202 .. 1353217 -  -2.6  -2.58758   ACAATTGGTCACAAT              GCAGACT TGA AGT-TGC              CACACACCTCACTAT  41 3
   Mbur_1260 NONE
   Mbur_1259 1347551 .. 1347565 -  -2.1  -2.98015   TGCAATCATTATATA               TAGCA CCTAT TGCCA               ACTTTGCAATTAAAA  42 429
   Mbur_1258 NONE
   Mbur_1257 1346350 .. 1346373 -   -11  -3.92745   AAAAATGTGGAGAAA          TGGTATCCCC TCTG GGGGATGCCA           TTCTGAATCTTTTTT  93 39
   Mbur_1254 1344156 .. 1344169 -  -4.5    -5.055   CTAACTCCTAAAAAA               CGTCC AATT GAACG                AAATCCTAATCCTTC  76 486
   Mbur_1250 NONE
   Mbur_1249 1339555 .. 1339578 -  -5.4  -3.50393   CCCGATTGCATAGAA          TACTATAAAG TGTA CTTAATAGTA           AACTGTAACAAAAAT  57 141
   Mbur_1248 NONE
   Mbur_1247 1337386 .. 1337399 -  -5.3  -4.05816   GAAAATGATCACAAA               GGATA GAGT TATCC                CTTATTTGCATGTAC  63 84
   Mbur_1233 1322208 .. 1322222 -  -5.7  -3.31248   TAATATTTCCCATAA               CCAGA GTTCA TCTGG               GATTATATATACAGT  55 18
   Mbur_1232 NONE
   Mbur_1231 NONE
   Mbur_1230 NONE
   Mbur_1229 NONE
   Mbur_1228 1318166 .. 1318185 -  -2.8  -3.53012   GTTGTTGCCCTCAAA            GCTCATTT AAGC ATACGAGC             GAGATCTTTTGCGAA  48 8
   Mbur_1227 NONE
   Mbur_1226 NONE
   Mbur_1225 NONE
   Mbur_1224 1314175 .. 1314187 -  -7.7  -3.05426   AAAAAAAACGAATGA                GGTCT TTT AGACC                CGTACTCTCTGACTG  66 19
   Mbur_1222 NONE
   Mbur_1221 1310279 .. 1310307 -  -8.3  -2.67289   ATTCTAAACACCAAT        GTGCACAAAAT TTCCATC ATTTCGTGCAC        TCCTCTGCATGTATG  66 102
   Mbur_1220 NONE
   Mbur_1219 NONE
   Mbur_1218 NONE
   Mbur_1217 NONE
   Mbur_1216 NONE
   Mbur_1215 NONE
   Mbur_1214 NONE
   Mbur_1213 1300286 .. 1300301 -  -3.3  -3.87075   ATTATGCGGTATAAA              TTAGG GTAGGA CCTAA               TATTCCATTCCGTCT  52 472
   Mbur_1209 1297713 .. 1297724 -  -2.2  -3.29829   TATACCGGCGCAGAA                GCCA CCGA TGAC                 CACCAGCATTTCTTT  44 306
   Mbur_1207 1296502 .. 1296524 -  -4.8  -3.42378   TGAACAAGATAGGAA           GCAAACCG TACTACC CGGTCCGC           CTGACCCCGATGACT  55 197
   Mbur_1206 1296095 .. 1296110 -  -3.3  -2.58253   AGAGAATGTAAGTGA              GTGAT CGAGAT ATCAC               TTGATAGGAACATAT  42 22
   Mbur_1205 NONE
   Mbur_1204 1294239 .. 1294273 -  -2.1   -3.7829   ACCAGATCCACGAAA    TGACATACCGGAGCAG GATA CTACACCGA-ACGCCA     TAGCAGATCATTTTA  50 44
   Mbur_1203 NONE
   Mbur_1202 1290977 .. 1291026 -  -9.6  -3.52063   TAAAGTAAATAGGAA CGTTCTTAGTTGTATTTGAATC GACCAA AATTCAAAAGCAACTAAGAACA AGCATTTTTTTAACG  81 61
   Mbur_1198 1285748 .. 1285767 -  -3.6  -5.28683   ATCAACAGCAAAAAA            CCCTGACAT AAA AT-CCAGGG            AAATGCTCCACACTG  80 403
   Mbur_1196 NONE
   Mbur_1195 NONE
   Mbur_1194 NONE
   Mbur_1193 1282758 .. 1282784 -  -7.2  -3.07455   TCATCACAAAGGAGA         CTGCACTCAAGA TCG CCATGGGTGCAG         GACTAACTGATTCAC  62 93
   Mbur_1191 1281678 .. 1281701 -  -4.7  -5.73563   ATTAAATGAAAAAAA          TGAAGAATA AAGGGA TATCCTTCA           GCGATCCTGAAGGGT  86 23
   Mbur_1187 NONE
   Mbur_1186 1277050 .. 1277062 -  -3.3  -3.83502   TACCCTGAGATCAAA                CATCC AAA GGAAG                GAGATTGCAAGAGCC  52 8
   Mbur_1185 NONE
   Mbur_1184 1275218 .. 1275231 -  -3.1  -2.76696   TGTCTTTTCAATAAG               GGTCA TGCC TAACC                TCACTATCCATAATA  43 4
   Mbur_1183 NONE
   Mbur_1182 NONE
   Mbur_1181 1271970 .. 1271992 - -12.8  -5.73563   ACTAAATCAAAAAAA           TTGCAGGACA TTA TGTCCCGCAA           TCCCATCCTTCCATA 100 13
   Mbur_1180 1271011 .. 1271023 -  -4.1  -2.63596   TTGCAGGCCACAGTA                TCAAC TCG GTCGA                ATGCACTCTCGAAAC  47 112
   Mbur_1179 NONE
   Mbur_1178 NONE
   Mbur_1177 NONE
   Mbur_1176 NONE
   Mbur_1175 NONE
   Mbur_1174 NONE
   Mbur_1173 NONE
   Mbur_1172 1261709 .. 1261729 -  -3.2   -5.8901   ATATAAAATAAAAAA            GGAACACG ATTAA CGTGCTGC            CTTTGCGACTCTTTC  89 14
   Mbur_1171 1259459 .. 1259476 -  -6.3  -5.28176   CTCAGGTAGAAAAAA             GATGGAT TTAC ATCCACC              TTACATGCTCATAAA  85 26
   Mbur_1170 1258081 .. 1258107 -  -2.4  -3.64523   ATAAAAAAAAGTGAA         GAGTGTTA TTTCTTCTGTG TAACACTC         ATGCACATGCCCGCA  47 4
   Mbur_1169 1257695 .. 1257716 - -10.3  -2.99541   AGTAGGAGGAGAAAT           GTTACAGAT AAAT ATCTGTAAC            TAATTCAAGTCGTTT  80 52
   Mbur_1168 1257337 .. 1257360 -    -9  -5.33848   AGTATAACTAAAAAA          TGTTACACAA ATAA TCGTGTAACA           TTAATATTTTTTAAT  95 36
   Mbur_1164 1252349 .. 1252359 -  -5.4  -3.64703   TGTTTGTCAGGTAAA                 CCAT GCA ATGG                 ATATGAGGATGGGGA  59 398
   Mbur_1160 NONE
   Mbur_1159 1247865 .. 1247886 - -11.7  -2.55253   ATGAAGTTTAATTGA           TATCTGACC CACA GGTCAGATA            TCATGTCCTTCAAAG  82 19
   Mbur_1157 1243484 .. 1243495 -  -2.2  -2.82623   CGCCTCCCATAATTA                CACC TCCA GGTA                 TCCTTCTTTAATCAG  41 11
   Mbur_1156 NONE
   Mbur_1155 NONE
   Mbur_1154 NONE
   Mbur_1150 NONE
   Mbur_1149 1235805 .. 1235825 -  -8.3  -2.67636   TGAAAAAGAACAGAT            TGGGATGTA ATT TCCATCCCA            TTTTTACTATTTTTT  66 43
   Mbur_1143 1230361 .. 1230374 -  -4.5  -3.00651   CCTGACACGACAAAC               GCTGC ACTC ACAGC                CTGGTTAACGTTCGA  50 465
   Mbur_1139 1224525 .. 1224536 -    -3  -4.42235   AACGCTGAAAAAGAA                TTTC AGGG GAAA                 TGTACTTGATTTACT  60 342
   Mbur_1137 1222359 .. 1222374 -    -9  -2.56596   GGCTGGAGGAACTCA              GTCCTC CAAT GAGGAC               ACATCCCCAGGATCC  68 7
   Mbur_1135 NONE
   Mbur_1134 NONE
   Mbur_1133 NONE
   Mbur_1132 1216363 .. 1216397 -  -2.2  -5.45813   TATGAAAAAATAAAA    TGTGAAGTTATGGTC TTATTC GACCATA-CTTCTCC     CCATCTCAAAGGCCT  74 6
   Mbur_1131 1215165 .. 1215177 -  -5.5  -2.76291   GAATGTCAAAATGCA                CAGAG GTC CTCCG                GTATGGGTACGTGAT  50 324
   Mbur_1120 NONE
   Mbur_1119 1202220 .. 1202242 -   -10  -5.27709   CCACAAAAAAATAAA           TTAAGGCTTA ATT CAAGCCTTAA           AATCCGATCAGTTCC 100 22
   Mbur_1118 1200192 .. 1200213 -  -2.3  -4.62392   GAAGAACTAAACAAA           CCACAGCAAA AAA TCTGCTG-GA           TCGGTTTATTGGTTA  63 480
   Mbur_1115 1196049 .. 1196064 -  -6.1  -5.61881   TCTGAAAAATAAAAA              GGTGG ATTGAA CCACC               CCTGAATACTATTCA  88 69
   Mbur_1114 1195145 .. 1195160 -  -3.3  -3.33815   ATCCGTCGTAACCAA              GGAAT ATGCGG ATTCC               ATATCAGAAAAAGTA  47 450
   Mbur_1112 1192854 .. 1192870 -  -3.7   -6.4753   CTAAACAAAAAAAAA              GGAGT TCGATAG ACTCC              GCTTTTAGCTTACGA  95 102
   Mbur_1111 1191360 .. 1191370 -    -4  -4.32607   TGAAAATCTAATAAA                 TGTT AGT AACA                 ATAAGATCATCAAAC  62 119
   Mbur_1110 1191014 .. 1191027 -  -6.7  -3.89822   GATTTATGTCAGAAA               CAGGA TAAT TCCTG                AATATTTTTCATGAA  66 0
   Mbur_1109 1190013 .. 1190033 - -10.5  -5.26875   TTTGTAATTAAAAAA            TATCTCGGA TAA TCCGAGACA            TGAACACAACTTCGT 100 50
   Mbur_1108 1189243 .. 1189264 - -11.7  -3.21925   ATAGGTTATGATGAA           GAAGAGTGA GTTA TCACTCTTC            AAGTTTCTCATTTTA  87 214
   Mbur_1101 1181294 .. 1181310 - -12.3  -3.56568   GAATGATCCGGGAAA              GCGGCTT TTA AAGCCGC              ATTCCTCATAGTTTC  95 60
   Mbur_1098 1177533 .. 1177551 -  -3.8  -3.58247   CTTAAAAAAAGTTAA             GCTGAG TTAACGC CCCAGC             TCTGCGTGTGCTTTT  52 13
   Mbur_1084 NONE
   Mbur_1083 1161410 .. 1161424 -  -2.8  -3.40164   AAAAGAAAGTATCAA               GTCGAA TGA CTCAAC               TTTCATACTTCTTCG  47 28
   Mbur_1082 1160159 .. 1160178 -  -9.3  -3.28784   GATAAAAGTAATACA            CCTGACC GATCCT GGTCAGG             TAGATCTTTTCATGT  77 50
   Mbur_1079 NONE
   Mbur_1078 NONE
   Mbur_1077 1155196 .. 1155214 -    -3  -4.64144   AATAAGTTCGAAAAA             CACCCTGC ACA GCAGAAGG             TAATCAAGTTACTCT  65 483
   Mbur_1075 1153484 .. 1153494 -  -2.6  -3.10715   GTTATGATCATCGAA                 TTTT AAA AAAA                 GAATGCTGCTTATCC  43 61
   Mbur_1074 1151961 .. 1151981 -  -5.4  -3.53444   TGATCTTGGTGGAAA            GGCATCTC TTAGC GAGATGAC            CGACGCTATCATCTC  59 170
   Mbur_1072 1150036 .. 1150046 -  -6.8  -2.79785   TGACACTTGAAGAAG                 CAGG AGT CCTG                 TCTGATGCCAAACGT  57 250
   Mbur_1067 1146720 .. 1146734 -  -4.2  -4.30719   TGTTTTGAGAACAAA               GACGAA CAA TGCGTC               ATAAAAAGTGATATA  64 142
   Mbur_1061 1142270 .. 1142285 -  -5.4  -3.04443   TTTAGAAGAAGGAGA              GCCACA GGAT TATGGC               TGGATGTACGGACGC  52 288
   Mbur_1058 1140516 .. 1140552 -  -6.7  -2.91582   TAGTGTAGGGATATA    GGTAAGTAGAAAAAACA CTA CGCTTTTTGTTCTTACC    ATTTAATAACTCTTA  58 344
   Mbur_1055 1136870 .. 1136880 -    -4  -3.21218   ATCGGCGATGAGGAA                 GAAA GCG TTTC                 AAGGGACATGCTTAT  49 196
   Mbur_1050 1131957 .. 1131969 -  -4.8  -3.58522   ATTATTAGGCCGAAA                GCCA CATAT TGGC                TGGAATGTTGGAGAA  57 512
   Mbur_1044 1126724 .. 1126741 -  -3.3  -4.99665   GAAAAAAAACTAAAA             GGCGGTA AAGT TTCCACC              TTTAATGATCTAATT  68 41
   Mbur_1042 1124443 .. 1124469 -  -4.4  -4.01101   CAAAGGGAAGAATAA         CAGGAGGATCTA TTT CAGATTCTTCTG         ATCATTTATTGAACA  59 50
   Mbur_1031 NONE
   Mbur_1030 1113053 .. 1113074 -  -5.9  -4.38154   ACAGTCGTTATAAAA           GACTTATTC TTAA GAATAAGAC            CATTATTCTAAAAGA  72 52
   Mbur_1029 1111815 .. 1111833 -  -3.1  -5.77734   AAATAAAAATAAAAA             GAAGCTC AGACG GAGCTTA             AAATGTCCGGATCAT  89 37
   Mbur_1028 NONE
   Mbur_1027 1110881 .. 1110916 -  -7.6  -5.57054   AATAATTTAAAAAAA    GAAAGATATTGGCGCA ATTA TGCGCCAGTTTCTTTA     AATGTCTTAGAACCT  93 32
   Mbur_1014 NONE
   Mbur_1013 1095068 .. 1095084 -  -9.4  -3.57601   AAAAAAGAACATGAA              GCCACC GAGAT GGTGGC              ACTGTTCAATTATTT  80 90
   Mbur_1010 NONE
   Mbur_1009 1091335 .. 1091351 -  -5.8  -2.64726   GGGGATAACATCAAT              CCGGAA CTCGT TCCCGG              CAGCCTGCCTGAAGA  52 386
   Mbur_1007 1089890 .. 1089900 -  -2.6  -4.11585   ACCGATGATAAATAA                 TATA GAA TATA                 CAGCAAAGGAGTGAT  55 451
   Mbur_1003 1086297 .. 1086323 -  -6.6  -2.95779   ACTGAAAAAATGAAT         GAACTGTCTG GAAATAT CAGGCAGTTC         TGGTTGCTTTATTCA  58 15
   Mbur_0998 1080861 .. 1080871 -  -5.4   -3.3785   GCAATTTATTTATAA                 TGGT GGG ACCA                 AAAGAATAAACAGCG  57 112
   Mbur_0996 1078602 .. 1078620 -  -3.1  -3.50684   CATATAAAAATGTAA             TGCATCC TTGGG GGATGAA             GAGGGGAAGGAGGTT  48 485
   Mbur_0994 1076093 .. 1076113 - -11.1   -3.6222   AAAAAGAAAAGAAAT            GGACCGGGA TAT TCCCGACCC            GAAATTCGTTTTTAA  89 51
   Mbur_0992 1073896 .. 1073908 -  -4.1  -4.07568   GTCCTGCGTGCAAAA                CCTCT GCG AAAGG                TTCCCGAAAAGGAAG  59 366
   Mbur_0990 1071675 .. 1071699 -  -4.3  -4.02532   TAACAATAAATATAA          TTTCGTATACG ATT CTTGTACGAAA          ATTAAAGAATAATGT  59 274
   Mbur_0989 NONE
   Mbur_0988 1069670 .. 1069693 -  -9.6  -2.81218   TGAAACAGCTTAAAT          GTGGAGGTAA CTTT CTACCCCCAC           TTCTTTTTTTATTTT  76 341
   Mbur_0983 NONE
   Mbur_0982 1063812 .. 1063828 -  -5.2  -2.53409   GATCAACTTAGGAAC              GATGTA AGTAG TACATC              TCCCCCGATATATAA  51 44
   Mbur_0981 NONE
   Mbur_0980 NONE
   Mbur_0979 1060759 .. 1060791 -  -2.8  -5.24129   TTTGTCCACAAAAAA      CCAATTTATCTGTA GATTA TTCATACAAATTGG      AACTAAGGGCACAAC  73 423
   Mbur_0974 NONE
   Mbur_0973 1056289 .. 1056316 - -11.4  -3.81428   ACGAAGGAATGTAAA        TGGATAGTAAGG GAAA CCTTACGATCCA         TAGAATTTTTTATAG  90 16
   Mbur_0971 1053693 .. 1053709 -  -3.7  -3.15037   TTAAAAAGGAGAAAG              TGATAGA ACA TCAATCA              ATATTCTCAAGGATC  49 19
   Mbur_0970 NONE
   Mbur_0969 NONE
   Mbur_0968 1051182 .. 1051194 -  -2.7  -3.08966   TCAAACTCCACTCAA                TCGAA CTC TTCAA                CATCCACAACGTTCA  43 9
   Mbur_0967 1050227 .. 1050239 -  -6.3  -4.84359   CTATGTTCAGAAAAA                CAACA ATC TGTTG                AAAAAAAGATACTGA  83 48
   Mbur_0964 NONE
   Mbur_0963 1044220 .. 1044248 -  -3.2  -5.61277   TAGAAAAAAATAAAA       CTACAAAGGCCAC ACCA GCA-CCTTTGCAG        TTTCTGTAAAACAAT  82 42
   Mbur_0962 NONE
   Mbur_0961 1042359 .. 1042383 - -10.8  -3.06087   AAGACATTTTTAACA          CCTGTCCTGT TCCTG ACAAGACAGG          TGCTACCTTGAATCA  83 174
   Mbur_0954 NONE
   Mbur_0953 NONE
   Mbur_0952 1030269 .. 1030292 -  -2.6  -4.89393   CAAATTTTATAAAAA          TTATTTAGAA TTTA TTGTAAATAA           TTAATATTGATGACA  66 76
   Mbur_0951 NONE
   Mbur_0950 1027662 .. 1027687 -  -7.7   -2.9082   ATACTAAAAACTAAG         CGGATGAT-ACC AAT GGTGATCATCCA         TATTATCTTTCTTGG  64 469
   Mbur_0945 1023821 .. 1023837 -  -8.7  -2.79803   GAAGGTGATTGAAAG              TCCACCC ATT GAGTGGA              ACACTTAATATGTTT  69 252
   Mbur_0944 NONE
   Mbur_0943 NONE
   Mbur_0942 1016212 .. 1016224 -  -4.9  -3.07895   GTTACGTTCAATAGA                TTTCA ATT TGAAA                TTATCTCAGAAACTA  52 15
   Mbur_0941 1014654 .. 1014672 -    -6  -3.23853   CGTTTTTAATGAACA             TCAATGAG TTA CTCTTTGA             CATCCGCGATCTTTT  59 15
   Mbur_0940 1013677 .. 1013690 -  -5.3   -4.0274   CCGATCACCAAAGAA               TTCCT GCAT AGGAA                GAAATACCAATCGAA  63 1
   Mbur_0939 NONE
   Mbur_0938 1011276 .. 1011288 -  -3.5  -4.29738   CCATATTTATTAAAA                TATAT GAA ATATA                ATATAAAAATCAAAA  60 80
   Mbur_0937 1006934 .. 1006953 -  -9.3  -3.26204   AAGTAAATTGACTAA            TGAGGGC TATTTT GCCCTCA             ATTTTATTATCGACT  77 171
   Mbur_0930 1000154 .. 1000166 -  -2.7  -3.39589   AATTACAAATGAATA                CATAA ATT CTATG                ATACGAAAAAAATAA  47 318
   Mbur_0929  999082 ..  999096 -  -5.7  -4.28925   ATTAAAAAAAGAGAA               GTGTC AAAAA GACAC               TTACTGTTGTTTTTC  69 26
   Mbur_0928  998640 ..  998659 -    -5  -2.89881   GATTCAGGTTATATA            CCCGTATC AAAG GATACAGA             GGTTATCGCCATTGG  49 202
   Mbur_0926 NONE
   Mbur_0925  996384 ..  996412 -  -2.5  -4.82819   GAGATGATAACAAAA       GCACGCAAGG GTGAGAGTTT CCTTGC-TGC        CTCCCAAAGCTGCCC  67 502
   Mbur_0921  993175 ..  993198 -  -8.9  -3.52079   CAATACTTCACACAA          GAGATGCAG AGGACA CTGCATCCC           TGATCGGCATACTGG  73 375
   Mbur_0915  983299 ..  983311 -  -5.5  -4.08945   ACGATGGGTGGAAAA                CCACG TTA CATGG                TTGATTGAAAAAGAG  66 523
   Mbur_0912 NONE
   Mbur_0907 NONE
   Mbur_0906 NONE
   Mbur_0905  972374 ..  972388 -  -8.6  -3.14878   CCTGCTAATGCAATA               GCAGAT GCT ATCTGC               CAGATGGACTTCCGT  71 103
   Mbur_0904 NONE
   Mbur_0903 NONE
   Mbur_0902 NONE
   Mbur_0901 NONE
   Mbur_0900 NONE
   Mbur_0899  965243 ..  965253 -  -5.4  -3.23975   AGTGCCCAAAAACGA                 TTGC TTC GCAA                 ATTATTATATAAATC  55 366
   Mbur_0893  957902 ..  957924 - -13.6   -2.7808   AAAGATTTAACAGGA           GTTGCAGATT TCT AATCTGCAAC           AATATGGTTATAGTC  89 484
   Mbur_0891  956639 ..  956651 -  -7.7  -3.78934   CCCCTTTGATAATAA                GATCG TTT CGATC                AGAAACTTCTCTATG  73 36
   Mbur_0890 NONE
   Mbur_0889  953692 ..  953727 -  -6.2  -4.05875   GCCAAAAAATTCAAA    GGTTCAGTAGGCCCG GTGTCTG CAGGCATACTGA-CC    ACTGCTCTGAATCCT  67 335
   Mbur_0886  951017 ..  951043 -  -4.5    -5.252   TATTTTTATAAAAAA        TG-AGGCAGGAT ATAA ATCCTGCATTCA         ATGTAATTATCACTC  79 35
   Mbur_0884  939864 ..  939886 - -12.2  -2.74203   GCAACTGACAAAGAC           GGATTGATAA AAT TTATCAATCC           CTTTGCAGAAGCACT  83 414
   Mbur_0879 NONE
   Mbur_0878  932477 ..  932498 -  -7.3  -2.53767   AATTAAAAAAATACT           GGAAAAGGG ATTA CCTTTTTCC            TTTTAATTTTTAGTT  60 40
   Mbur_0865  910819 ..  910829 -  -6.8   -2.6252   TGACAGCACAAGTCA                 CGGT TAT ACCG                 GTCTGATGCATCCGG  56 121
   Mbur_0857  900672 ..  900688 -  -4.3  -2.64616   CTTTCAGTCAGATCA              CCTTCGA AAA CCGTAGG              AATTCTGACTGCGCG  47 6
   Mbur_0856  900188 ..  900219 -  -5.9  -3.08224   ATTCTATGCTAAAAT      CCCTCAGTCAATT CCCAAT AAATGAATGAGGG       GATATTATATATATA  57 56
   Mbur_0855  899045 ..  899055 -  -5.4   -3.6608   AGCATGGTATTGAAA                 CGTA TGA TACG                 ACCAAACTGAACAGC  59 471
   Mbur_0847  892507 ..  892523 -  -3.6  -2.79831   GGAATTGTCATCAGA              TCCCAG TCATC CTGGGT              ACATTTCTCACCTTT  46 109
   Mbur_0844 NONE
   Mbur_0843 NONE
   Mbur_0842 NONE
   Mbur_0841  886003 ..  886013 -    -4  -2.74605   TGGCTTTAAAATCGA                 CAAT AGC ATTG                 AAAAGTTGAATATGA  45 102
   Mbur_0840  884988 ..  885004 -  -3.6  -2.79831   GGAATGGTCATCAGA              TCCCAG TCATC CTGGGT              GCATTTCTCGCCTTT  46 107
   Mbur_0838 NONE
   Mbur_0837 NONE
   Mbur_0836  881485 ..  881508 - -10.4  -3.83378   TTTGAAAATATATAA          GTTGTCAGCA AAAA TACTGACAAC           CTTTCTCACATGTTC  87 39
   Mbur_0835  880899 ..  880916 - -11.3    -3.257   AAAAAAGAAAAAGAT             CCGGAGT ATCA ACTCCGG              GTTTAGTAGTTATGA  87 71
   Mbur_0834  880426 ..  880436 -  -5.4  -4.78107   TACTATTACTAAAAA                 CATG ATG CATG                 ATCAATTTGCAATAA  74 27
   Mbur_0833 NONE
   Mbur_0832 NONE
   Mbur_0831  878324 ..  878337 -  -3.8  -4.59117   AAATTAATTATAAAA               CAGG AAAAGA CCTG                CAATATAACTGAAAT  65 0
   Mbur_0830  877723 ..  877743 -  -5.5  -2.82422   AACAAAAACAATGGA            TAAGCAG TATTTAC CTGCTTA            TAATACAAAAGGAAA  52 41
   Mbur_0829 NONE
   Mbur_0828  875434 ..  875445 -  -4.4  -5.41143   CAGCTTGCAAAAAAA                CTTG GCTA CAAG                 TTCATAGATATTGAT  81 488
   Mbur_0826  873653 ..  873667 -  -2.8  -2.86591   ATAAAATGTATGATA               TTCAGC TCA GCTCAA               TCTCGGTTTAGAAAA  42 22
   Mbur_0825 NONE
   Mbur_0824 NONE
   Mbur_0823 NONE
   Mbur_0822  869677 ..  869695 -  -3.9   -2.8012   AAATGGGTAAAACAT            CCA-TTGC TCCT GCAAATGG             CCTATCCTTTGTCAG  46 312
   Mbur_0820 NONE
   Mbur_0819  866981 ..  866995 -  -2.8  -5.85178   AACATGGAAAAAAAA               GAACTT GTG AAGATC               GTCGATACCTTCGCA  86 357
   Mbur_0807  848174 ..  848189 -  -3.3  -3.90048   TGCCTGCTAAAAATA              GTTTG TGATGG CAAAC               TTTAGCTTTTAATGA  55 27
   Mbur_0806 NONE
   Mbur_0805  846247 ..  846260 -  -5.3  -2.57013   TGTTAATGTAATTTA               TCGAT GAAC ATCGA                TGTTAATTTAATGAT  51 98
   Mbur_0804 NONE
   Mbur_0803  844256 ..  844270 -  -2.8  -4.08945   AGTATGTTCGCAAAA               GGCA TTACATG TGCC               TCCTGTTGATGGCAT  55 15
   Mbur_0802 NONE
   Mbur_0801  839848 ..  839869 - -11.5  -3.37056   ATGATTTACTTACAA           GCCCCCTTC GTCA GATGGGGGC            AGTTGACTACTTTAA  89 107
   Mbur_0799  835917 ..  835944 -  -2.8  -5.20756   TGAAAAAAAAAAGAA        GAATGAATGAAT AATA ATAAATTCATTC         CATCTCTTTTTCGGT  69 20
   Mbur_0795  829739 ..  829758 - -10.8  -3.85184   TGCAAAACATGCAAA            GACATTGC TATC GCAATGTC             ATCACAATAGGAGAT  90 354
   Mbur_0792  827415 ..  827427 -  -2.7  -3.82191   CGAACGGTATAATAA                CTCAT AAC ATAAG                CACCACCTTTGCAGA  51 14
   Mbur_0791 NONE
   Mbur_0790  825446 ..  825479 -  -6.9  -2.67708   AAATTTACGATATGA     TACATAACCTTGATA GGGA TGTAAAGGTTATGTA      TTCAATTTAGTTGAG  61 60
   Mbur_0789  824588 ..  824609 -  -4.5  -4.04174   GCTGAGATAATCAAA           TCATTTCAA CTTG TTGAACTGA            TTATAGATGGTCTCC  59 4
   Mbur_0788 NONE
   Mbur_0787 NONE
   Mbur_0786  821452 ..  821463 -    -3  -5.01823   ACAATAAGAAGAAAA                TCAT TAGG ATGA                 ATAGCGGTAGCTATT  68 270
   Mbur_0784  818847 ..  818859 -  -3.4  -3.36878   TTTATTGATGTATAA                GGTT GATCA AACC                CTTTAAATACCCATT  48 28
   Mbur_0776  813835 ..  813850 -    -4  -4.29325   TAGTAATATCCAAAA              CGCGTAC TTC GTACG-G              AAAGTATGTGCGAAA  62 210
   Mbur_0775  813026 ..  813050 - -10.1  -2.83522   ATTTTTGTAGGAAAT          TGTTGCAGATT GAT AATCTGCAACT          CCTGTTAAATCTCTG  76 355
   Mbur_0762 NONE
   Mbur_0761 NONE
   Mbur_0760  795490 ..  795500 -  -5.4  -3.11459   AAGAGTATTATGTAA                 GGAT TTT ATCC                 CTCATTGTTTATTTT  54 102
   Mbur_0759  793737 ..  793747 -  -5.4  -4.45485   ATGAGAGCTACAAAA                 GTTG ATA CAAC                 GCCTCAGCCATTCCG  70 132
   Mbur_0755  789559 ..  789572 -  -3.1  -4.45544   TTCCATCAAGCAAAA               CTACC AGAT GGTAA                AGCAAATACAAAATC  60 44
   Mbur_0752  784318 ..  784334 -  -5.8  -3.53783   TATTAAAAAAGTTAA              GCAGGG AAGTA CCCTAC              TTCAAAGATAGTTTC  62 5
   Mbur_0751 NONE
   Mbur_0750 NONE
   Mbur_0749 NONE
   Mbur_0748  781047 ..  781077 -  -6.2  -3.66605   AAAAGAAAAAAATGA       TGTCGATAAGGCTC ATT GAACCTTATGTACA       TTTTTTTAATTCAGG  62 31
   Mbur_0747  779820 ..  779839 -  -6.4  -2.57136   CTATGAAGCAGGAAG            CCACTCAT TTTA ATGGGTGG             TAGTTCACATTGAAC  56 30
   Mbur_0736 NONE
   Mbur_0735 NONE
   Mbur_0734 NONE
   Mbur_0717  742594 ..  742606 -  -7.7  -2.54841   AAGGTGAATTAAGAT                GATCG AAA CGATC                CTGATGAAAAAGTTC  63 253
   Mbur_0715  738799 ..  738818 -    -8   -5.7506   TAAAAAAAAACAAAA            GTTGATAT TTCG ATATCAAC             AACTTAATATCTCGA  93 43
   Mbur_0714  738127 ..  738146 -  -9.4  -3.22832   TAAAAAAGTATGTAA            GAAGAGTA AGCT TACTCTTC             TTTGCGGCGCTGAAG  77 17
   Mbur_0713 NONE
   Mbur_0712  736330 ..  736347 -  -7.1  -2.82104   AAACAGGAGGAAGTA             TTCTGAT ATTT ATCAGAA              ATACTTGTCAATGTT  62 20
   Mbur_0711  734305 ..  734331 -  -2.4  -2.53343   ATACTGACTATCAAT         TTGATATTGAAA TCT TTTAATTATCAA         TAAATTATCTGTTCT  39 40
   Mbur_0710 NONE
   Mbur_0709 NONE
   Mbur_0708  730925 ..  730951 - -13.2  -2.69457   CACAAAAAAAGAAGG         TTTTTCAGGACA TAA TGCCCTGAAAAA         GTATTTAGTTTATAT  87 49
   Mbur_0707  729948 ..  729959 -    -3  -3.05816   TGATTTCTGATTTAA                TTTG AGCA CAAA                 TAATTGGCTTTTGTT  45 436
   Mbur_0706  728547 ..  728557 -  -2.4  -4.16842   CGTACTTGCAAGAAA                 GGCG GAG CGGC                 TGTTTTGAAGGTGGG  55 496
   Mbur_0703  724456 ..  724471 -  -3.3  -5.05153   ATTGTAAAAAAGAAA              GATCT ACAGAA AGATC               AATTGTCTTTCTGCC  71 24
   Mbur_0701 NONE
   Mbur_0700 NONE
   Mbur_0699 NONE
   Mbur_0698 NONE
   Mbur_0697  718193 ..  718206 -  -6.7  -2.75498   GACTGCACAGATAAC               GGTTC TAAA GAACC                TAATTCAGCATAAAG  57 313
   Mbur_0695 NONE
   Mbur_0694 NONE
   Mbur_0693  714794 ..  714813 -  -2.8    -4.086   CAATATATGAAAGAA            CCTGCCTA TATA TAGAAAGG             TTTAAGTATTATTCA  55 410
   Mbur_0690  709540 ..  709555 -  -5.4  -2.52464   CTGTCGGCTAAGTCA              GAGAGA TTAC TCCCTC               TTTCTCGCCTAAGAA  51 70
   Mbur_0689  708736 ..  708748 -  -6.2  -2.69288   ACAATTAACAACCGA                CCGG TTTTT CCGG                AAGTCGGTACTCCTG  54 457
   Mbur_0683 NONE
   Mbur_0682  702832 ..  702847 -  -5.4  -2.54192   GATAGCATCATGAAG              CTGGCAC AAG GTGCC-G              ATATGCTCATTCATG  49 298
   Mbur_0673  691400 ..  691417 - -11.3  -3.01668   CTGAAAAAGAAAGAC             TGGGCGT TACT ACGCCCA              TATACGTTTGTTCAT  84 37
   Mbur_0672 NONE
   Mbur_0671  689346 ..  689356 -  -3.2  -3.06737   TATGAATCTTCAACA                 GACC GAT GATC                 CAAAATAATATTTCG  45 240
   Mbur_0670 NONE
   Mbur_0669 NONE
   Mbur_0668  686237 ..  686256 -  -5.8  -3.72324   CAGGGCGATCAATAA            GTGTGTCTG TTT CAGACA-AC            GTACACCTCGAATTC  65 17
   Mbur_0667  683688 ..  683704 -    -3  -3.62046   TCATTTGGCTAATAA             GGGTCAT ATAG ATG-CCC              TAACTCTATAATCCA  50 46
   Mbur_0660 NONE
   Mbur_0659  676429 ..  676445 -  -5.9  -3.39668   GGTCAAAGCTTAGAA              CTTAAAG ACT CCTTAAG              ACATCTTTGATAGTA  61 10
   Mbur_0658 NONE
   Mbur_0657  674894 ..  674905 -  -5.8  -2.61467   AAATGCTCAATGAAT                GGAC AATA GTCC                 TCTAGTTTTCCATCA  55 126
   Mbur_0655  672400 ..  672411 -  -4.4  -2.58887   CTCAAACAAAATTAT                GTTC ATTG GAAC                 TGCCGGATTCTGCAC  45 511
   Mbur_0650  669134 ..  669154 -    -4  -2.94199   TATTCATTAACGAGA            CTGCTACC ACTAA AGTAGCAA            CTATACCACATATTA  46 167
   Mbur_0649  668472 ..  668492 -  -5.4  -3.75803   AAAAAAAGTACAGAA            GCATGCTG TCGGG CAGCACAC            TTGTATTATTATTTA  61 46
   Mbur_0648  666742 ..  666758 -  -4.5  -4.73108   TTCAGAAAACTAAAA              TAAATAG TAA CTATTCA              GCCTACCTATAATCA  70 80
   Mbur_0646  663747 ..  663761 -  -4.2  -4.59414   GGACAATAATGAAAA               TTCGTC TCT GTCGAA               GTCTTCAATATTTGG  67 298
   Mbur_0645  662771 ..  662783 -    -2  -2.63636   AAAGATCAGAACTTA                TTCT TTATT AGAA                GTTGGTATGGCTTTT  40 286
   Mbur_0644  662031 ..  662042 -  -2.2  -2.51462   ATAAAAGATACATAT                CTCC AATC AGAG                 TGATCTTTACAAGTC  39 52
   Mbur_0643  661256 ..  661272 -  -2.2  -3.48479   TAAAAGCCAATAATA              TCCCAG CACCT CTTGGA              CTCAAAGAATTAAAC  45 373
   Mbur_0638  657288 ..  657306 -  -3.2  -2.79188   CATTGAAGGTAAGGA             TATTTCAA AAT TTGAATTA             GGGGTCATTTTGCAA  44 88
   Mbur_0637 NONE
   Mbur_0636  654419 ..  654451 - -12.9  -2.92267   TCGATAAATTAATGA      TGAGAACTGAAAAAC GAG GCTATTCAGTTCTCA      TATCTTTTTTTGGCA  87 404
   Mbur_0632 NONE
   Mbur_0631  649879 ..  649895 -  -3.7  -5.02502   CATAGGATATAAAAA              CCATTTT AGA AAAAAGG              TAAACTACAATTCAG  73 37
   Mbur_0630  649203 ..  649213 -  -2.6  -4.92828   AAAGCTAAAAATAAA                 TAAT AAT ATTA                 TATTACATTTTTATA  66 203
   Mbur_0629  646010 ..  646033 -  -2.4  -5.93809   TTGTTATAAAAAAAA          GGATCGAACTC AAA GAGT-CATTCC          TTTACTGAAGTTGTT  83 19
   Mbur_0627 NONE
   Mbur_0626  642132 ..  642145 -  -4.5  -4.32951   AAAGAATATTTAAAA               CACCC GAAT GAGTG                TTGAATTATTTGGCT  64 122
   Mbur_0624 NONE
   Mbur_0623  640011 ..  640051 -    -2   -4.7908   AAAAAGACAAATAAA  TTATAGCACATTACAACA TCAAT TGTTGTAAGGCATCATAA  AAGATCTTCATCATC  62 20
   Mbur_0621 NONE
   Mbur_0620 NONE
   Mbur_0619  636017 ..  636033 -  -4.4  -6.00814   AACAAGCAAAAAAAA             GATCCCC CATA GGGG-TC              TTTCATTCCACTTAT  93 37
   Mbur_0618 NONE
   Mbur_0617 NONE
   Mbur_0616  633500 ..  633528 -  -3.2  -3.69618   TCCAATCTCAAAATA       TCTCGGGAA-ACA TCAG TGTGTTCCCATGA        TGACCCTGACATCAC  50 9
   Mbur_0615  632351 ..  632384 -  -4.7  -3.37354   CATAGGTACGGAGAA     CGGACTC-CTTCAC AGGCTGA GTAAAGAGAATCCG     GAAAAGAAGTTATAT  53 245
   Mbur_0613  631164 ..  631179 -  -2.6  -2.78032   TCTGTCTGAAAATAC              TGCTTAC CGT GTA-GCA              TAAAAAAATAATAAA  42 52
   Mbur_0612  628236 ..  628277 -    -9  -3.20769   AAATAATGGCATGAA GAGGCATTTCTACAACAACA AAAG TGTTGCTGC-GA-ATGCCTC TTCTTAAAAGTAAAT  73 40
   Mbur_0610  625109 ..  625121 -  -4.8  -5.71638   GAAGAAGTAAAAAAA                GGCA TTGCG TGCC                ATGTTAACATATGAC  86 56
   Mbur_0609 NONE
   Mbur_0608  622650 ..  622685 -  -3.4  -3.79251   TATTCGAGTATCAAA    GTATGTTTCAGG AATTATTGTGAG CCTGAAACATTC     TATGATCTTTATCAG  52 106
   Mbur_0607 NONE
   Mbur_0606 NONE
   Mbur_0605  619783 ..  619808 -  -9.1  -4.84918   TGTATAAACATAAAA         TGTATCCGG TTACAGTG CCGGATACA          ATGTGATTTATTTAA 100 33
   Mbur_0604  618843 ..  618868 - -13.5  -4.79384   ATAAGAAAATTAAAA         TGGAAGATCAA ATAA TTGATCTTCCA          ATTATGTTTTTAATT 100 52
   Mbur_0603 NONE
   Mbur_0602  615589 ..  615603 -  -2.8  -4.35327   TTATCAAAAAGTAAA               TCAGAT ATT ATCGGA               GTCAGGTTTTTCTGC  58 27
   Mbur_0592 NONE
   Mbur_0591  600078 ..  600093 -  -3.3  -4.15044   CCTTTCTTCAATAAA              GAATG CCAGAT CATTC               ATAGAAATAAGAGAT  58 357
   Mbur_0587  597779 ..  597798 -  -4.2  -4.00038   GATGACTATGACAAA            GCCTATGC CGGA GCAAAAGC             AATAGGAGACAAATT  59 231
   Mbur_0584  593900 ..  593914 -    -5  -3.71378   TACTTTATAGCCAAA               GATCCA CTT TGAATC               AAACTAAACAGGTGT  59 298
   Mbur_0583  592946 ..  592969 -  -2.5  -5.78622   GGACGTTAAAAAAAA          GAAAAGAAA TAGTAC TTCCTCTTC           AATCAAGTCCTCTTT  86 24
   Mbur_0580 NONE
   Mbur_0579  589709 ..  589719 -    -4  -2.64099   TTTTGGTATGACAAT                 TCTT ACA AAGA                 GGCTTTACCTAATCT  45 34
   Mbur_0578 NONE
   Mbur_0577  586610 ..  586622 -  -4.9  -4.24623   TCAAACAGAGATAAA                TTTCT AGA AGAAA                AGCAGAAACGTGTGG  66 274
   Mbur_0571 NONE
   Mbur_0570 NONE
   Mbur_0569  577740 ..  577753 -  -6.7  -3.12407   AATATAATGTTAATA               TCCTC AAAG GAGGA                CATTACTGATATGAT  59 415
   Mbur_0565  572923 ..  572934 -  -4.4  -4.41616   AGTTCTTGAAAGAAA                GCAT GTTC ATGC                 TGATTCTGTTATTTA  66 301
   Mbur_0561  568201 ..  568212 -    -3  -3.99775   ATTTAGCAATAACAA                TTTC ATTA GAAA                 TCACTCTCCTTCAGG  55 19
   Mbur_0560  566878 ..  566903 -  -4.1  -4.62336   ACGGGATGTCAAAAA         TTCAAAATGTA TCGC TACATACTGAA          AAAATATTTTTATTT  67 120
   Mbur_0554  562131 ..  562146 -  -5.4  -4.09862   AGAGGAAAGAAAACA              CCCTGA CCTC TCAAGG               ACCATTGAGGTCGAG  65 321
   Mbur_0548 NONE
   Mbur_0547  553261 ..  553274 -  -2.3  -3.74608   AATAAATATAAAAAG               GACTC TGTA GAGAC                TCTGTCTAAACCGCT  50 406
   Mbur_0544  551082 ..  551105 -    -4  -4.44914   TATGTAATAAAATAA          GTTTACTATA AGTA TATACTAAAC           ATTATACTTCGATTA  62 27
   Mbur_0543  545085 ..  545098 -  -6.7  -3.07895   CTCAGTTCCAACACA               TCCTG ATAT CAGGA                CCAAAGTAATGATAA  59 138
   Mbur_0542 NONE
   Mbur_0541  543653 ..  543679 -    -6  -3.29211   CAATTCGAAATGCAA         TTGCTGGAAT GCCATTT ATTCCAACAA         TTGTTTGAGCTTCTA  59 439
   Mbur_0535  536956 ..  536967 -    -3  -4.18018   CTTTGCCATCGAAAA                TCAT GGCA ATGA                 TAATCATACAATTGA  58 523
   Mbur_0524  523389 ..  523424 -  -4.8  -4.56702   GGGTAATTAAAGAAA    CTGATCAAGTAATAAC TAAA ATCAATTCTTGATCAG     ACCCACCAAAACCCA  69 332
   Mbur_0523  521766 ..  521803 -  -7.1  -2.97543   AAAAACTTCAAATTA   TCCACCGTAGAACCA TTTCATTT CAGTTCTACGGCAGA    ATATTAATATTTTAC  63 53
   Mbur_0521  520391 ..  520405 -  -2.1    -4.431   TATTTATGTAGAAAA               TCTCC GAAAA GAAGA               GGAAGAAGAGACTGA  60 337
   Mbur_0518  517133 ..  517146 -  -3.1  -5.54192   ACTAATGCAAAAAAA               CCAAT GGGA ACTGG                TGAAAAATTCCAAGA  82 343
   Mbur_0516  515494 ..  515517 -  -7.4  -3.32498   GATGCGACATAGTAA          TAGCTCTTGG AATG CCAGGAGCCA           AGGAACAGGACAAGA  64 432
   Mbur_0510 NONE
   Mbur_0509 NONE
   Mbur_0508 NONE
   Mbur_0507  503455 ..  503469 -  -5.7  -2.74537   AGGACATTACAGAAG               CTCCA GACCT TGGAG               ACAATGGATGATGTA  51 44
   Mbur_0504  499181 ..  499193 -  -4.9   -5.2189   TTAAGTACTAAAAAA                CTTAT ACA ATAAG                TGAAGATCAAGACTT  80 321
   Mbur_0500 NONE
   Mbur_0499 NONE
   Mbur_0498 NONE
   Mbur_0497 NONE
   Mbur_0496  489575 ..  489592 -    -7  -3.24708   TATTGTTGAAATATA             GTCCAG TCCTTT CTGGAC              AGTCTTTGAATATTT  65 299
   Mbur_0495  489207 ..  489222 -  -7.6  -3.87378   AAATCAAGGATCAAA              GGCTTT CTAC AAAGCC               GAAGATAATTCTTCT  73 16
   Mbur_0494  488684 ..  488723 -  -3.6  -3.91911   TTGAGTCTAATCAAA  CCCATTATTTGTGGGGAT TAAA ACCTTCACAAAAAATGGA   GACCATGGGACTCAT  57 146
   Mbur_0493  488244 ..  488260 -  -3.7  -2.97925   ATTTTATACCATAGA              GTTCG ATACATG CGAAC              TTCGTTGATTTAATC  47 35
   Mbur_0492  486910 ..  486923 -  -2.3  -3.78775   TCTTTCACGATCAAA               GGCTA TTAA TTGCC                AACATACCAAAATTT  50 438
   Mbur_0491 NONE
   Mbur_0490  484617 ..  484633 -  -2.3  -4.32946   AAAATAATAAAAATA              GTTGA ATTAATG TCAAC              GATGTTTTCAAAAAA  57 103
   Mbur_0489  483563 ..  483597 -  -2.3  -4.44448   ATGATGCGAAATAAA    TAAATTGA-AGGGGAA GTTA TTCCTCTGCCAATTCA     CTTTCGATCAATCCA  57 7
   Mbur_0488 NONE
   Mbur_0487 NONE
   Mbur_0486  480707 ..  480717 -  -5.4  -2.73875   GTGGGGTGAATAGTA                 TACC TGT GGTA                 TTTCATCTTACAAAT  50 409
   Mbur_0484  477061 ..  477080 -  -9.4  -3.94368   CGAAAAAACAGAGAA            TGTGAGAT CGAT ATCTCACA             TATCATCAGGATACA  85 21
   Mbur_0483  475195 ..  475209 -  -2.8  -4.20531   TACACCTATTTAAAA               GATCCA GCT TCGATC               AGGCATTAAATATCA  55 31
   Mbur_0482 NONE
   Mbur_0481  473106 ..  473118 -  -4.1  -3.10611   GCCATTTCAATAAAT                GAAGC TTC ACTTC                CTTTTTTAATCATTC  50 124
   Mbur_0477  469757 ..  469777 - -14.1  -4.00348   TGCCAATGAATCAAA            GGATCAGCA GAT TGCTGATCC            TGAGTAAATTTTTAT 100 110
   Mbur_0474  466821 ..  466831 -    -4  -4.65168   ATTATATTTTAAAAA                 TATG TGG CATA                 TATTGTTCATTGTCA  67 224
   Mbur_0473  466288 ..  466298 -  -5.4  -3.70902   GGTCCGATATGGAAA                 GAAG GCG CTTC                 AGGTGAGGGCAATAA  59 313
   Mbur_0470  463609 ..  463623 -  -2.8  -3.90744   TGTGTTCTTAAAGAA               CGCTCT CCA AAAGCA               GTTCAGTAATATCCT  53 3
   Mbur_0467  459554 ..  459588 -  -3.7  -4.78572   GTCTAATGAACAAAA    GATGG--CGGCACAATG TCA CATTGTGCTATTCCATC    TTATCGAAAGATCGA  67 57
   Mbur_0464 NONE
   Mbur_0463 NONE
   Mbur_0462 NONE
   Mbur_0461  454752 ..  454765 -  -6.7  -3.43689   AAAATGTGAGTATAA               CAGGT GTTC ACCTG                TTTGAAATATACTCT  62 19
   Mbur_0459  452810 ..  452820 -  -2.6  -2.62396   TATGCGTTGATATCA                 TTTA TGT TAAA                 AAATGCATGGGTATC  41 277
   Mbur_0457  450216 ..  450249 - -13.3  -3.64523   AATAGGAAATGATAA     CCGAAGGAGAAGCTT AGTC AAGCTTTTCCTTCAG      GTAATTCTTGAACTG  95 5
   Mbur_0453  446874 ..  446913 - -15.2   -2.5007   GCAAGGGATGAATAT  TATTTGGAGAAAGGACTC CTGT GAGTCCATTCTCCAACTA   TTTACCTTATAATTA 100 65
   Mbur_0447  436864 ..  436889 -  -6.1  -4.88485   CAATTAAAAAAAGAA         TTTTTCCCGGA TATT TCCGGGAATAG          AAAAGGGTTCATTCT  81 34
   Mbur_0446  435471 ..  435481 -  -5.4  -3.34936   AAGATGATATATCAA                 GGAT GAT ATCC                 AGCATCCCCGAGCTT  57 199
   Mbur_0444 NONE
   Mbur_0443  432303 ..  432324 -  -6.7  -3.35934   CTACAGAGCCGAGAA           TCCTTAGTCA TTA TG-CTAAGGA           AGCAATGGGAAAAAC  62 354
   Mbur_0441  431065 ..  431075 -    -4  -3.06341   AATATTCTCCAAAAG                 CAAA GAT TTTG                 ATCAAAAATAGAGAT  47 493
   Mbur_0432  418160 ..  418176 -  -5.2   -3.2091   CATAAAAGAGATAGA              TGAAGA ATATA TCTTCA              AGTTGCTCAAAGTAG  55 32
   Mbur_0431  414711 ..  414751 -  -4.2   -2.7782   TAACTTTTCAATAAT TGGTCGATC-GGTCAAACAA GTA TAGTTTGACATGATC-ACCA TTTCAGGAAAGTCTT  48 20
   Mbur_0429 NONE
   Mbur_0428  411642 ..  411659 -  -2.7  -4.09685   TTTGAGCCTTTAAAA             GAGATCA ATCC TGATATC              ATCGTTCTGGGACAT  57 238
   Mbur_0423  407017 ..  407061 -  -8.2  -3.40558   CATACATCCCAAATA TGACAGTTTCAATCAATTTTC ATTA GAAAA-TGCTCAAAACTGTCA AACTTGTAATGGATG  72 167
   Mbur_0417 NONE
   Mbur_0416  396932 ..  396945 -  -5.3  -4.48741   GAAGCCACCATAAAA               CCTAT TGGG ATAGG                TTCTCCTGAATTAAG  70 392
   Mbur_0414 NONE
   Mbur_0413  393220 ..  393231 -  -4.4  -2.74987   GGAGATATAAATTCA                CTTC CTTT GAAG                 ATTGGGGTTCATGAT  46 516
   Mbur_0404  387248 ..  387266 -  -3.2  -4.74801   CAATTTTAGCAAAAA             TAGAAATA TAC TATCTCCA             TATACTACACTTAAA  65 52
   Mbur_0402  385215 ..  385235 -  -2.6  -3.60296   CATTTTTAGCTTAAA            TTTAACCG GAAGT CGTTTAAA            TTTAACATTTTATCT  48 233
   Mbur_0401  382684 ..  382695 -    -3  -3.21354   GTACATATGCATCAA                TCAT GCCT ATGA                 TAATGTTTTGTTGAC  47 268
   Mbur_0397  376090 ..  376108 -    -3  -3.54743   CATCAGTAATTACAA             GCTCTATG TTC CTGAGAGC             TTCCTAGCTTCCAAC  50 29
   Mbur_0396  374599 ..  374626 -  -7.8  -2.53449   ATACTGGGATAAGAC        GTGGTGGGTAGAC TGA GTTTACCCAC-AC        TATACTAAAAAAAAT  63 462
   Mbur_0389 NONE
   Mbur_0388 NONE
   Mbur_0387  365741 ..  365758 -  -6.9  -2.78935   ACAGTTCTGATGATA             CGGCCAG TAAA CTGGCAG              TGTTTTCAAAATTCA  62 318
   Mbur_0385  364038 ..  364050 -  -3.3   -5.2166   CAAGAAGTCAAAAAA                GCAGG CAA CATGC                TCACGTAAGTGTGCT  75 310
   Mbur_0383  362072 ..  362084 -  -6.3   -3.9009   AAGCCAGCTCACAAA                GATAC GTG GTATC                GGTCCTGCTAAAGCT  65 514
   Mbur_0381  360632 ..  360644 -  -4.9  -2.97613   TACCAACTAATCAGA                TCAAA TTG TTTGA                GCAATTTTACCAGGT  50 276
   Mbur_0379  358542 ..  358556 -  -4.4  -3.17763   TCTATACTCGATTAA               TATTTA ATA TAAATA               TATAAATTTTTAATC  51 136
   Mbur_0378  357709 ..  357724 -    -4  -3.06276   GCACAACAATTAAAG              TCAAGA TATT TCCTGA               TACCCCGGATGGGCA  47 283
   Mbur_0376  356774 ..  356796 - -12.8  -2.75769   CCTTGAAACTATAAG           GCTGGTGTGA TAC TCACACCAAC           TGTTTTAGGAATTCC  86 16
   Mbur_0367  347263 ..  347287 -  -5.1  -3.87576   GCAAAAAGATAAACA         TGTCCTGCGA TCTTGC TCGCAGGA-A          GTCTTTGTTTAAGCA  59 34
   Mbur_0366  346541 ..  346551 -  -6.8  -3.64685   AAAAGTGTTGAATAA                 GTGG GCG CCAC                 AGTGTTCATTTTGTG  65 98
   Mbur_0345 NONE
   Mbur_0344  324651 ..  324674 -  -8.2  -4.63486   AGTGGGGCAATAAAA          GGGTACCA TTGATATG TGGTACCC           CTTTTTTTATTGTAT  84 68
   Mbur_0339  318718 ..  318732 -  -2.9  -3.30243   ACTGATTTTTGAGAA               CAATT GTTCT AATTG               GATATTCAATAGTAA  45 55
   Mbur_0338  317741 ..  317764 -  -3.9  -4.39386   TGCAAAGGATGAAAA          GGTCACT AGTTTTGATG AGTGACC           TCATTTTTTGATTTA  62 100
   Mbur_0329 NONE
   Mbur_0328  309162 ..  309181 -  -7.9  -3.95772   AATAAGAAATTCAAA            GATGCTC GTATCA GAGCATC             TCATTAACTGCTTCA  76 16
   Mbur_0321  300015 ..  300032 -  -3.5   -3.4247   ATAATTGCAATAAGA             TCCAGATA AAA TATC-GGA             AAAAGAACATCTGGT  51 423
   Mbur_0316  294159 ..  294208 - -13.9  -2.84745   TTTTTAGAATATAAT GAGTCCATCAAATTAGCATGTAA ATCC TCCCATTCTAATTTGATGAACTC TTAAAGAAATAAGGT  89 143
   Mbur_0315  292168 ..  292203 -  -6.2  -3.20078   TACCCTACATTAAGA    CCAGATCAAGCAGAAA TACA CTTATCCTTGACCTGG     GAAAACCATATTAAA  59 331
   Mbur_0314  289044 ..  289060 -  -5.8  -4.65305   GAAAAAAAGAAAGAA              GGACAG ATAAA CTGCCC              ACATCATTTTTTATT  77 29
   Mbur_0312  285634 ..  285644 -    -4  -4.00084   ATGATCAAAACATAA                 TTCA AAT TGAA                 ATAAATAAAAAGAAT  57 77
   Mbur_0311 NONE
   Mbur_0310 NONE
   Mbur_0309  282793 ..  282815 -  -8.5  -3.66286   AGACTATTTTAATAA          TGGCAG-ACC AAAC GGTACTGCCA           AATATTTTTCAAAGC  77 53
   Mbur_0307  280313 ..  280354 -  -2.5  -5.46698   TTGAAAATTAAAAAA GT-ATATGTTGACCGAAA ATATCCG TTCCGATCAACGTATGAC ATTACTGGATTATAT  76 27
   Mbur_0306  278779 ..  278789 -  -5.4  -3.76641   ATCCTAACACCTAAA                 GATC AAA GATC                 ATCGTCCTGTGAATA  61 17
   Mbur_0305  278301 ..  278318 -  -2.7  -5.36181   AAATAAAAAAAGAAA             GGAGTGTT AAT AAC-CCCC             ACCAACCTGCAGTAT  72 14
   Mbur_0304  277855 ..  277889 -  -8.1  -3.74519   AAGACTGTCAGTAAA    TGGTATG-AAGAAAGA TCAC TCCTTCTTTCACACCA     GATATGAACACTGAG  75 44
   Mbur_0303 NONE
   Mbur_0302 NONE
   Mbur_0301  275246 ..  275267 -  -5.9  -2.74514   GGAAAGCCGGAATGA           GATCCCAAT AGAT ATCGAGATC            TTCGACTTTTTCAAT  53 292
   Mbur_0296  270392 ..  270417 -  -4.9  -5.12916   GACAAAATAATAAAA         GTGAAAATGATA ATA TATCACTTTC-C         ATCGATGTAACCGTT  77 17
   Mbur_0295  269181 ..  269200 - -10.8  -3.34222   ACTATTAGTGCACAA            CCTTGACA AATA TGTCAAGG             CCGTCCTAATAATTC  87 84
   Mbur_0293 NONE
   Mbur_0292  267340 ..  267354 -  -7.2  -2.66733   CCTGAATTGATACCA               TCTTTC AAG GAAAGA               ATGCATCAATGCTTT  61 518
   Mbur_0290  265921 ..  265952 -  -4.5  -4.65895   GCCGTGATTCAAAAA      GATGA-ACAGGCAG ATAAA CTACCTGTTTCAAC      AAAGATCATACGGAT  70 264
   Mbur_0289 NONE
   Mbur_0288 NONE
   Mbur_0287  263366 ..  263394 - -10.3  -3.22306   AAATAACACATCGAA        TCAGCCAGATCCT TAT AGGCTCTGCCTGA        TAGCATAGCCTCTAA  83 219
   Mbur_0286 NONE
   Mbur_0285 NONE
   Mbur_0284 NONE
   Mbur_0283 NONE
   Mbur_0282 NONE
   Mbur_0281 NONE
   Mbur_0280  256408 ..  256427 -  -2.2  -4.07877   GGACCTTATAAACAA            TGTGTT AATCATAG AACACA             TCAAACATATAAATA  52 171
   Mbur_0279 NONE
   Mbur_0278 NONE
   Mbur_0277  253529 ..  253547 -  -4.5   -3.8512   TAGTTACTACAATAA             CCACTTG TGAAT CCAGTGG             AATCAATTGCAGTAA  57 348
   Mbur_0275  252972 ..  252985 -  -2.4  -3.75606   TAAAATAAAAATACA               CCTA CATTAT TAGG                TCGTGTATTCCATAA  50 21
   Mbur_0274 NONE
   Mbur_0273  250666 ..  250689 -  -4.7  -4.47611   CACGATAAAAAAAGA          TGATCGATA AATAAA TATCAATCA           GTCTGAAAGGTTCGA  69 19
   Mbur_0272  248904 ..  248935 - -14.6  -3.70674   TCATGATGCAAAACA      TGCAAAGACATTGC TATT GCAATGTCATTGCA       ATAGGAGATCAAGAT 100 444
   Mbur_0270  247255 ..  247269 -  -5.7  -3.12142   GGCATATGCAAGAGA               GAGGA AATAA TCCTC               TTTTTTATATTTTGT  54 217
   Mbur_0266  240334 ..  240352 -  -2.5  -3.55946   GGATTTCAAATAATA             TTGAAAC TTTCT ATTTCAA             ATAATGTCGAAATTT  48 466
   Mbur_0264  239904 ..  239934 -    -4  -3.08438   CATTATATTTTAACA       TTCTTTTCGTTTTC ACA GAGAGCGAACAGAA       AAGCTTGACACACTT  47 132
   Mbur_0263  239409 ..  239421 -  -4.7  -3.92071   TAGCAAAGAAGATAA                CCGAG CTG CACGG                CGGACACATTGGAGT  61 194
   Mbur_0260  236494 ..  236509 -  -2.6  -3.33922   ATTCTTTTCAAAAAG              TTCATA ATAT CATGAA               AATGCTTTTCGAAGA  47 63
   Mbur_0258  234127 ..  234164 -  -8.7  -5.77856   AATAAATTAAAAAAA   TTGATCGCATACTTCATC AAA AATGAAGTA-ACGACCAA   AGGTCAACATTCTTT 100 202
   Mbur_0254 NONE
   Mbur_0253 NONE
   Mbur_0252  226570 ..  226583 -  -3.9  -3.12283   GAATCGATGCAAAAG               GAAAA GATT TTTTC                ACATCCATAAAAGAA  48 184
   Mbur_0249  224408 ..  224422 -  -4.3  -3.29959   ACAGAAGGGACAATA               TCAGA ACATG TCTGA               AAAAGAACCGAACTG  51 11
   Mbur_0248  222517 ..  222527 -    -4  -3.67792   TCAGATCTATGTAAA                 TGTA TTG TACA                 CTTAGAATCCGTGTA  52 27
   Mbur_0246  219688 ..  219700 -    -2  -2.56914   CAGTTCATGAATCTA                TTCA TGGGC TGAA                AATGCTAATGTCTGT  39 292
   Mbur_0244  217736 ..  217756 -  -9.7  -2.90763   TCTAGAGGGGATAGA            GGGAGATAC AAA GTATCACCC            TCGACACATAAAATA  76 162
   Mbur_0234  208971 ..  209006 -  -6.2  -2.54702   AGATAGGGCAATGTA    TCCAACGAAAACATGC TTCT GTATGTTGTCTTTGGA     TTTTTTTTGAAATTT  54 282
   Mbur_0233  208385 ..  208395 -  -5.4  -2.81815   TGCAACCACCAATCA                 GATC TGT GATC                 CAATGTATTCATAGA  52 139
   Mbur_0232  207694 ..  207715 -  -2.3  -3.57185   TTTATCTAAACAATA           TTTTCATGA AATT CCATGCAAA            ACTTCTTTAGGATTT  47 32
   Mbur_0231  206782 ..  206801 -  -3.6  -2.50699   TTGGAAGGAACATAT            GTCAACAT GCAC ATGTTTAC             TATTTATGTATTGTT  45 29
   Mbur_0230 NONE
   Mbur_0229  205484 ..  205496 -  -2.7  -5.13473   AGGAGATCCAAAAAA                TTGAA TAA TCCAA                TCGAGAAGACATATA  69 257
   Mbur_0228  203860 ..  203875 -    -4  -4.40963   ATGGTTGAAAAACAA              CCAAAA CCTG TTCTGG               TAATGTTCTATCTGA  63 362
   Mbur_0216  193174 ..  193194 -  -5.5  -3.75803   AAAAAAACCAGATAA            GAGAATG TATTGAT CATTCTC            TAACATTTCAGTTTG  61 33
   Mbur_0211  188868 ..  188882 -  -4.2  -3.54488   GTTGCTGAAAGAATA               GGCAAG CAT CTTGAC               CTGAAACCCGAATTG  52 190
   Mbur_0186  169747 ..  169757 -  -2.6  -3.54926   TATGTTAAAAAGACA                 TATA TTT TATA                 AAAAATGTGATCTGT  48 77
   Mbur_0185 NONE
   Mbur_0184  165695 ..  165713 - -10.4  -3.14051   TTATTGCTATCAATA             TTTATGGG TGA CCCATAAA             ATAATATCAACAAGG  80 151
   Mbur_0183 NONE
   Mbur_0182  163527 ..  163537 -    -4     -2.89   AGCTCTAGATAATGA                 TGAA AGG TTCA                 GAAAGTTCATTGAAG  46 137
   Mbur_0179  159118 ..  159141 -  -2.4  -3.06341   AACATCGCTTAAAAG          GGTTTGTCCC ATTC AGAACAAACT           TCTTCTCAGCCTTCA  42 31
   Mbur_0178 NONE
   Mbur_0177 NONE
   Mbur_0176  157722 ..  157732 -  -2.6  -3.17075   TCTGTGTTAACGGAA                 TTTT CAG AAAA                 GATGCTTAATTGTAA  45 240
   Mbur_0175 NONE
   Mbur_0174  154267 ..  154282 -  -7.5  -2.73721   ATCAATTGTGAAGCA              GGGGG CTAAAT CCCCC               AAGCTCAAATATGAA  63 143
   Mbur_0168 NONE
   Mbur_0167  145956 ..  145972 -    -8  -5.20328   TTTTAAAAAAAGAAA              GAGCCA GAAGT TGGCTC              TTAATTAACCAAGTT  90 30
   Mbur_0162  140915 ..  140927 -  -6.3   -2.7674   TATATTAGTGAAGTA                CTGAT ATT ATCAG                CATCTCCCTTCCTGA  57 266
   Mbur_0160 NONE
   Mbur_0159  138365 ..  138386 -  -5.3  -5.02323   TTAGTATAAATAAAA           TCATAATAC TTAA GTATTATAA            TGAACCCTAATGTAC  79 179
   Mbur_0158  137133 ..  137145 -  -3.3  -2.66787   TCAATATTGATATCA                GACCG AGA CGGTG                CTCATCCTCTCAACC  43 228
   Mbur_0157  135677 ..  135688 -  -5.8  -3.34398   TGGGTTTTTGAAATA                TCGG TGGT CCGA                 TGATTCGAATAAGAA  61 275
   Mbur_0156 NONE
   Mbur_0155  133746 ..  133771 - -11.3  -5.29445   TTTGAACAATAAAAA         TAACCCTGACA TACC TGTCAAGGTTA          TGCACTAATAATTTG 100 494
   Mbur_0144  125678 ..  125693 -  -3.3  -4.66938   ATCCGCAATACAAAA              GAAAG TTTATC CTTTC               GGACATTTCAGAACT  65 181
   Mbur_0141  122747 ..  122768 - -10.2  -2.75579   TAATAAAATAGGAAC           TTCGGAGG CACATC CCTCCGAA            CTTACTTAATTACTA  78 47
   Mbur_0131 NONE
   Mbur_0130  113054 ..  113070 -  -5.1  -3.31322   TCGAACCGGGGACAA              CTGCC TCTTCAG GGCAG              CGCTCTCCCACTGAG  54 363
   Mbur_0126  109290 ..  109304 -  -7.2  -4.96657   ATAAATATAATAAAA               GATATC TCG GATATC               ATATTTAGTTTTTGG  88 256
   Mbur_0125  107881 ..  107891 -  -3.2  -4.98522   AACCTTACAGAAAAA                 CAGG CAA CCTA                 TGCAATGTATGCACT  71 115
   Mbur_0123  106271 ..  106285 -  -3.6  -3.61589   TCAAGATCAAATGAA               GAAATA TAT TATCTC               ATTGTGTCTTTTTTC  52 24
   Mbur_0119  102003 ..  102016 -  -5.3  -3.58343   TTGATTATTTGCAAA               CTTGT TGCC ACAAG                TTATGCTCTATCACA  59 164
   Mbur_0118  101424 ..  101437 -  -3.1  -3.53419   ATTATACATCAAAGA               TAACC GCTG GGTCA                TTGACAGGCAACTTA  50 79
   Mbur_0117 NONE
   Mbur_0116  100394 ..  100412 -    -6  -2.59482   TAAATCATTAATCTA             TGGGCAAT AAG ATTCCCCA             TCTGATATCATCTTT  55 63
   Mbur_0115 NONE
   Mbur_0114   99875 ..   99893 -    -6  -3.06671   AGATCCATCTTAAGA             TCAAGCAA GTT CTGCCTGA             ACTTCTCCATCTTCG  57 7
   Mbur_0113   99173 ..   99183 -  -3.2  -3.81428   ATTAATTAATTTAAA                 GACC AAT GATC                 AAGCAAAGAATAGTG  52 24
   Mbur_0112 NONE
   Mbur_0111 NONE
   Mbur_0110   97359 ..   97376 -    -7  -2.74747   CATAAATTAAACTTA             GAGGGA GTTAGA TCCCTC              TTTAATTATTCGAAC  61 31
   Mbur_0104   92137 ..   92164 -  -4.2  -5.66926   TTAAAAAAAATAAAA        GGATAAGGTGAA TAAA TTCACCTTATGG         CCAGAGTGCAATTGA  85 20
   Mbur_0103   91071 ..   91087 -  -3.7  -3.79044   AAAATAAAGGTGAAA              TACCCGA TAA TCGAATA              CGCGTATCCTTACTG  55 35
   Mbur_0102 NONE
   Mbur_0101 NONE
   Mbur_0100   89364 ..   89375 -    -3  -3.43049   CAACAACGCAATTAA                GAAA GACG TTTC                 CTTGATTCCTCCACT  48 10
   Mbur_0099   88222 ..   88236 -  -8.6  -4.30844   AGTGCAGCAGCAAAA               GCAAAG GAC CTTTGC               ATCGACAACCGGATA  82 203
   Mbur_0086 NONE
   Mbur_0085 NONE
   Mbur_0084   75444 ..   75455 -  -4.4  -3.65693   AGCATATACCTGAAA                CAAG ACAA CTTG                 TTGACCATTAGCCGT  55 403
   Mbur_0081 NONE
   Mbur_0080 NONE
   Mbur_0079 NONE
   Mbur_0078   66858 ..   66872 -    -5  -3.37056   ATGATCCATCTATAA               GATATG ATT CACATC               AGCCCTTTCTTAAAG  55 24
   Mbur_0077   66291 ..   66309 -  -5.3   -4.2092   TAAAATGATAAAGAA             GGAACGA ATGAA TCATTCC             GCTTTAATCATCTTC  66 19
   Mbur_0074 NONE
   Mbur_0073 NONE
   Mbur_0072   61463 ..   61481 -  -3.8  -5.28778   ACCATTTACAAAAAA             TCGAGTTG GAT CAACTCAT             TGAACACAATACAAA  80 293
   Mbur_0070 NONE
   Mbur_0069 NONE
   Mbur_0068   55572 ..   55583 -    -3  -5.42131   CAATCAGATAAAAAA                TCTA ACTT TAGA                 ATAAATAATCTCTAA  77 260
   Mbur_0067   54362 ..   54381 -  -7.9  -2.71268   TCCGATGATATAGGA            GAGCATC TGCTCT GATGCTC             ATATCTTGGCTCTGT  63 134
   Mbur_0062   50240 ..   50260 -  -6.9  -3.21269   TTTATGAAAGAGATA            GTTGCCTTT GAA AAAGGAAAC            AAGTAAATTCCATTT  65 39
   Mbur_0058 NONE
   Mbur_0057   42698 ..   42717 -  -9.3  -3.30441   TACGATGGTTTATAA            GGACACC AAATAA GGTGTCC             CCTCATCTTTTTTTG  77 44
   Mbur_0054 NONE
   Mbur_0053   39478 ..   39496 -  -7.4  -3.37198   CTTCTATATACAATA             TCGATCAC GAT GAGATCGA             TCATGTCCTTTCATA  64 313
   Mbur_0050   37507 ..   37525 -  -4.6  -3.58247   GTGAAAAAAATCGAA             TTTTCATC AGG GATGGAAA             TCTATTATGGATGGT  55 148
   Mbur_0049   35782 ..   35807 -  -4.8   -4.3179   TCAAAAAATTATAAA         GATG-GCAGTT CTTTC AACTGCTCACC         TTTTTTTAAAAAGAG  67 54
   Mbur_0048   34915 ..   34931 -    -3  -3.41002   ATAACATTCAAGGAA             CTCC-GA TAGT TCAGGAG              GTTCTATGTATATTC  48 284
   Mbur_0047 NONE
   Mbur_0046   32450 ..   32461 -  -4.4  -2.69799   TGATGTCATAGAGTA                TGAC CAGC GTCA                 CAATATTGAACTTGA  47 515
   Mbur_0043 NONE
   Mbur_0042   29523 ..   29533 -  -5.4  -3.97741   AAATTGTAACAATAA                 CTGT TTG ACAG                 TACCAAAACTGATCA  63 76
   Mbur_0041   28472 ..   28494 -  -2.8  -3.07947   GAAGAATTTCTAAGA          GTTTGCAGA TGAGTT TCTGCAA-C           ATTCAGCCGTAGTTT  43 120
   Mbur_0034   23334 ..   23362 -  -4.6  -3.04461   CATGTATTTTTAATA        TCCTCGCATTCA GTCTG TAAATGCAAGGT        ATCCCGGGAGGATCA  50 6
   Mbur_0033   22356 ..   22371 -  -5.4  -3.14132   TGGTTTTGCGAGGAA              CAGGAA AATA TCCCTG               CAAACGGAAGCTGGA  53 310
   Mbur_0031   18799 ..   18828 -  -2.7  -5.50723   TCATTAAAAGAAAAA       GCAGGCAATGCAC TTGA GAGCATTAACGGC        ACTGACTCATATGAG  80 338
