# Supplementary material for: Rapid, accurate, computational discovery of Rho-independent transcription terminators illuminates their relationship to DNA uptake
Source: Genome Biol. 2007 Feb 21;8(2):R22. doi: 10.1186/gb-2007-8-2-r22 (PMC1852404; doi:10.1186/gb-2007-8-2-r22)
Supplement: Additional data file 4 — Best terminators found downstream of each of the genes of the 343 organisms studied. [file gb-2007-8-2-r22-S4.zip › Methanococcus_jannaschii.bag]

      MJ0003 NONE
      MJ0004    6533 ..    6545 +  -7.7  -4.22369   CCCTAACTTGTATTG                CCTTC TCT GAAGG                TTGTTTAATTTTAAT  80 449
      MJ0007   10028 ..   10044 +  -6.7  -3.17377   CTTTTTACTTTTAGT              TATTAGA TTT TCTAATA              TATACTTTTATATAT  63 48
      MJ0008 NONE
      MJ0009 NONE
      MJ0010 NONE
      MJ0011   13527 ..   13543 + -10.9  -3.95584   TTCGGATTTTGTAGC              TCGAACC TTC GGTTCGA              TTTCCTTACTGGAAG  90 90
      MJ0015 NONE
      MJ0017   17562 ..   17575 +  -2.5  -4.30477   AAAACTTAATAATAA               TATTT ATCT AAATA                TTTATATATTATTTG  55 137
      MJ0018   19228 ..   19244 +  -3.8  -5.29782   ATTATAAGAAATGGA              GTTAAA TCTCC TTTAAC              TTTTTTCTCAATATA  74 21
      MJ0021   23926 ..   23944 + -13.2  -4.34737   ATTACTAAGGTTATT             TGAACGCC AAA GGCGTTCA             TTTCTTCATTAATAC 100 62
      MJ0022 NONE
      MJ0023   25651 ..   25661 +  -2.6   -5.3104   GATAGAAAATATAAT                 TATA TTG TATA                 TTTTATTTTTCATCC  68 36
      MJ0029   31214 ..   31227 +  -3.1  -3.17571   AACTGCGAAAGTCCT               GTTTC TTTG GAAGC                TTAAATTAAACCCTT  46 154
      MJ0030 NONE
      MJ0031 NONE
      MJ0032   33374 ..   33408 +  -8.4  -3.15592   ACCTATTCCATACTA     AGAGGCACTGCCGAGC GTA GCGAGGCAGTGCATCC     GTTTTGATGAACCTT  74 25
      MJ0033   35297 ..   35314 +  -2.1  -4.07885   GCGTTCAAACCTTCC             TTAGTAA ATTT TTATTAA              TTTTGAAAGACACTA  52 74
      MJ0036 NONE
      MJ0037   38785 ..   38814 +  -4.5  -3.47494   TTGCTAAAACACATT       TATGACTATTCTTT TAG ATAGAAT-GTCATA       TTATCCTCATTCAAT  53 21
      MJ0043   45481 ..   45493 +  -3.4   -4.1413   TCTCCATGAATAACT                GGAA CTAAA TTCC                TTTTAAGCATCTCTT  56 394
    MJ0047.1   49584 ..   49594 +  -6.8  -3.86202   CTCCACCAACTACAG                 CTCC TTT GGAG                 TTTGCTATAATGCAA  69 446
      MJ0051   52905 ..   52918 +  -5.3  -5.06585   TCAACAATATCTGTT               GCTAT TTCT ATAGC                TTTTTCTCTACTTTC  76 236
      MJ0059   59416 ..   59437 +  -3.2   -4.8083   TTATTTTAAAGTTAT           TAAATAAA ACTTAG TTTATTTA            TTTTTAATCATGTTA  62 124
      MJ0060   60289 ..   60309 +  -9.7  -2.73441   AGGTGTTGGGGTATC            CCAATAGGG TTT CCCTATGGG            CTTTAAAACATGCTA  75 89
      MJ0061 NONE
      MJ0062   61256 ..   61277 +  -3.2  -3.05715   ATACCTAAAAATAAG           TAATTATA ATATGA TATAATTA            TTAAGTAAAGAACTT  44 40
      MJ0063 NONE
      MJ0064   62548 ..   62558 +  -2.6  -4.00057   TAGCAGTATTTTTTG                 TTAA GGT TTAA                 ATTTTTTTCTAATAT  53 116
      MJ0067   65483 ..   65507 +  -4.5   -6.4275   ATAAAATTATAAAAT          TTAATTTAATT TAA AATTTAATTAA          TTTTTTTTATTTTTC 100 37
      MJ0069   66907 ..   66917 +  -2.6  -3.24137   ATGATAACAAGAGAT                 TAAA GTT TTTA                 TATTATAAACTACTT  43 23
      MJ0070 NONE
      MJ0071   67484 ..   67504 +  -3.3  -2.91457   TATAAAAATCCCTAA            GCTATTAAA AAT TCTAATGGC            TACATTTTTATATCT  45 26
      MJ0072 NONE
      MJ0073   68399 ..   68415 +  -3.7  -4.04188   TTAACTCTTTATCTT              CATTAGT TAA GCTGATG              TTATTCTCTTTAGCT  56 414
      MJ0076   72003 ..   72031 + -11.8  -4.64383   ATACATAAGGTTATA        ATGAACGCCTTC TTATT GAAGGCGTTCAA        TTTTCCTTTATAATT 100 67
      MJ0081 NONE
      MJ0082 NONE
      MJ0083   78495 ..   78505 +    -4  -5.42198   CATAATCTTTATTAT                 CTTA TTT TAAG                 TTTTATTTTTTGGAC  76 36
      MJ0084 NONE
      MJ0085   80741 ..   80751 +    -4  -5.27769   TTAAGAAATTAGAGT                 TTAG CAG CTAA                 TTTTTAATTTTTTAT  74 15
      MJ0086 NONE
      MJ0087   82977 ..   82995 +  -6.2  -2.74515   ATGTATAAAAGAGTA             TAATAATA GTA TATTATTA             GTTTGCCAAATATTT  57 23
      MJ0088 NONE
      MJ0089 NONE
      MJ0090 NONE
      MJ0091 NONE
      MJ0092   88066 ..   88077 +  -2.2  -4.39227   ATATTGTCTCTCTAT                TGGC TAAA GTCA                 TTTAATTTTATTTAT  55 9
      MJ0103 NONE
      MJ0104  101703 ..  101715 + -10.5  -3.07043   TATCCACACCATAAA                GGGGC TAC GCCCC                TCTTGGGATACTCCC  84 494
      MJ0107 NONE
      MJ0108  106084 ..  106102 +    -6   -4.4521   TAAAAATTCGTAGGT             TAAGCCAT AAT ATGGCTCA             TTATTTTTAAATACT  72 461
      MJ0111  108355 ..  108369 +  -4.4  -4.51799   GTCTGATTTTAATTC               TTTTAA TAT TTAAAA               TTTTCTCCCTTTAAT  66 232
      MJ0114  113003 ..  113018 +  -6.8    -5.093   TAGCAAGCTCATAAT              CCCTGT AAGG GCAGGG               TTTTGTTATTTTACA  85 243
      MJ0118  115703 ..  115719 +  -5.3    -4.652   GATAAAATAAATAAT              TAAAAAA ATA TTTTTTA              TTTTTAAAATACTTT  73 31
      MJ0129 NONE
      MJ0136  132966 ..  132976 +  -6.8  -3.37881   TCAGGGAGGTAGGAG                 GGAG GTT CTCC                 TTGGATTTCTATTAA  65 439
      MJ0139 NONE
    MJ0138.1  138286 ..  138298 +  -4.9  -3.73775   GAGATACAAATGAAA                CTTTT AGA AAAAG                TTTCATCAAAATGGA  59 66
      MJ0140 NONE
      MJ0141 NONE
      MJ0142 NONE
      MJ0143  141737 ..  141748 +    -3  -5.67529   ATTTTAGTTAAAAAT                TCTT TTAA AAGA                 TTTTTATTTTTCATT  77 365
      MJ0150 NONE
      MJ0151  147289 ..  147306 +  -2.7  -4.08706   TGTATATGGTAAATT             CGAATAT TTGA AAATTCG              TTTATATGGTGAAAC  53 275
      MJ0152  149715 ..  149729 +  -2.9  -4.09685   TTTAGTCATAACAAA               CTTTA TATAT TAAAG               TTTTAAAAACTAACC  55 198
      MJ0153  152118 ..  152128 +  -2.6  -3.93236   TTAACTCCTAATTCT                 TTTA CTT TAAA                 TTTCTGAAGTTGGTG  51 37
      MJ0154 NONE
      MJ0155 NONE
      MJ0156  154955 ..  154968 +  -4.5  -3.53444   CAGATAGCAACCAAC               CTGTC TCAC GACGG                TTTAAACCCAGCTCA  55 501
      MJ0157  160110 ..  160124 +  -4.4  -4.88388   ATTTTCCTTTTATTT               TTTAAA TTT TTTAAA               TTTTTATAAACTTGT  71 50
      MJ0158  161343 ..  161379 + -12.9  -3.33696   TCTTTAAATCCATAG    GGGAAGCCCCTATTGGG ATA CCCGAGCGGGGCTTCAC    TTCGTTCAGCCCCAC 100 92
      MJ0162  167066 ..  167097 +  -5.2  -3.00585   TAATATATTCAAATA      TGCTCGATGCAGTAG CTC CAACTTCATC-AGCA      TCCTTTAATGTAGTG  54 292
      MJ0169  172137 ..  172169 +  -9.1  -3.60035   GCTTCACCAAAAATG      GATGCATCATCTCGC TTT GCTCGATGATGCCTC      TTAGTTATCTTTCTC  80 130
      MJ0173 NONE
      MJ0174  177435 ..  177451 + -10.9   -3.2891   TGAATTTGGAATTTA              GATGCCT AAA AGGCATC              ATTTTCCTTATAGAG  90 75
      MJ0176 NONE
      MJ0177 NONE
      MJ0178 NONE
      MJ0179  181302 ..  181314 +  -6.3  -3.41979   GAAGAACTGGAGTCA                GGAAA TAA TTTCC                TCTCTTATTTATTAA  62 18
      rps19p  181850 ..  181862 +  -4.9  -3.76218   GTTCGTTCCAATCAA                GTAAA TTC TTTAC                CTTTCTTTTTTTATT  59 22
      MJ0184  183881 ..  183893 +  -4.1  -2.83894   ATACTGCCATTAATG                CCATG TGT TATGG                TATAATAGTGATGAT  46 79
      MJ0185 NONE
      MJ0189 NONE
      MJ0190 NONE
      MJ0191 NONE
      MJ0192 NONE
      MJ0193 NONE
      MJ0194 NONE
      MJ0195  190540 ..  190558 +  -6.8  -5.10933   TATTTTACAATTTTT             GGAAAGAT ATT ATCTTTTC             TTTTATTTTGGGTGA  84 44
      MJ0196  190794 ..  190805 +    -3  -4.70626   TCATGACGAGAGATA                TCTA TAAT TAGA                 TTTTTAAACTTATTA  62 19
      MJ0197  191216 ..  191234 + -10.4  -3.07935   CGTAGCTTCGAGCTA             CAAAATCC AAA GGATTTTG             TTAAATCCGTAGGAT  84 127
      MJ0198  192246 ..  192266 +  -2.5  -5.14698   TAATGAATCCAAATA            TAAGGAGGT TTT AGCTCCATA            TTTTATTTTAAATTT  65 12
      MJ0199  192938 ..  192952 +  -4.4  -3.83644   TGTTTTTAGTATTAA               TAAAAA TGT TTTTTA               TTGCTTTTTAAGTAT  57 393
      MJ0202  194514 ..  194526 +  -3.5  -3.14564   TGCAAATTGGATGTT                TAAAA AAT TTTTA                TTCCTACAAAAATCG  47 85
      MJ0203 NONE
      MJ0204  197297 ..  197315 +  -4.6  -2.50665   AATAATCTTTTGAAA             GGTTTTTT CAA AATAAACC             CGTTTATATTATATT  48 180
      MJ0207  199763 ..  199775 +  -4.9  -2.79878   ACTGGAACTATTAAA                GATTT AAC AAATC                CTTTCCCTGCCTGAG  51 369
      MJ0210 NONE
    MJ0210.1 NONE
      MJ0211  203705 ..  203715 +    -4  -3.16328   GTTTAAATAGATGAT                 GAAA TTA TTTC                 TATATATCTTTAATC  49 101
      MJ0212 NONE
      MJ0213  204616 ..  204627 +    -3  -3.17194   TAGTTTTGATTAAAC                CTTT TTAA AAAG                 TTGGATTAAGGAAAT  46 58
      MJ0214  205282 ..  205298 +  -3.7  -3.72695   CTCTAACATACTCTA              TTGGATT TTT AATCCCA              TTTAATCCAGCCCAT  52 260
      MJ0225  216343 ..  216355 +  -5.5  -3.88787   GAGGGTGTTAAACTG                GGGAG ACA CTCTC                TTTATAAAAATATAC  63 128
      MJ0226  217056 ..  217072 +  -2.3  -4.91084   ATTTTGGAACTAAAA              TGACATA TTT TGTGTTA              TTTTTAGATTTTATT  62 109
      MJ0227 NONE
      MJ0228  220840 ..  220851 +    -3  -3.10134   ATTGAAAGAATAAAA                GAAT AGCT ATTC                 ATTTTCAAATAATTT  44 28
      MJ0233 NONE
      MJ0234 NONE
      MJ0235 NONE
      MJ0236  227827 ..  227847 + -11.3  -3.70674   GTAATTAAATTTATT            TAAAAACCC ATT GGGTTTTTA            TATTTTCCATAGTAA  93 213
      MJ0237 NONE
      MJ0238 NONE
      MJ0239  231395 ..  231405 +    -4   -3.9318   TCTTCTCTTGTTTTT                 GATA TTT TATC                 TATTTTTGGACCTTT  56 432
      MJ0247 NONE
      MJ0248 NONE
      MJ0249 NONE
      MJ0250  236302 ..  236312 +  -2.6  -3.93262   GTTTGCTGGTTTGAT                 TATT TGG AATA                 TTTAAGTTTATTGAA  51 158
      MJ0252 NONE
      MJ0253 NONE
        radB  240619 ..  240632 +  -2.4  -2.56828   AACCTTTCCAAATGT               GTCT CCTCTA AGAC                CTCTTCTCAATGTTT  40 40
     MJ0255a NONE
      MJ0256  242655 ..  242687 + -13.5  -2.70354   TTAATGGACGTGGGG      TATCCCAATAGGGGG TTT CCCCCTATGGAGATA      TAGATTTATGGAAGC 100 79
      MJ0257  243757 ..  243771 +   -10  -2.83822   AATGGGGTATCCCAA               TAGGGC GAA GCCCTA               TGGTTGTAAAATGAA  80 86
      MJ0262  251149 ..  251163 +  -4.4  -4.63486   CATGGGCATCATCTT               TTTTAA TAC TTAAAA               TTTTATTCACACAAT  68 466
      MJ0271 NONE
      MJ0272  257916 ..  257927 +    -3  -4.11216   CTTAGAGGATTTAAT                TGTT GATG AACA                 TTTTAGAGGTAGAGG  55 292
      MJ0273  258416 ..  258426 +  -2.6  -4.65969   CTTGCTAAATGATTT                 TAAA TTT TTTA                 TTTTAATTATTTATT  60 29
      MJ0279 NONE
      MJ0280  266787 ..  266798 +  -4.4  -3.63817   TTCCTCTATCCTGTA                GCTT TTTT AAGC                 ATTTTTTGCAATATC  56 54
      MJ0282 NONE
      MJ0283  268927 ..  268944 +  -7.7  -2.56596   GGTAAGCTATGGAAA             TGGGTTG TCCT CAGCCCA              TAGCTTCATCGGGAA  64 154
      MJ0291  275286 ..  275296 +    -4  -5.53079   AAATATGTATCCTTG                 CATA AAT TATG                 TTTTTTCTATCTTTT  81 194
      MJ0293  276550 ..  276560 +    -4  -2.55392   TATTTATTTCTTTCC                 TTTC ATT GAAA                 TAAATTCCATAACTT  45 410
      MJ0296  280813 ..  280823 +  -2.6  -4.18817   CCATTACAACAAATT                 TAAA CTC TTTA                 TCTTTTTCTTCAATT  55 478
      MJ0298  281905 ..  281918 +  -5.3  -3.88175   CAATCTGTGTGGTTG               GAATG GACC CATTC                TTCTTATAATATCTG  61 191
      MJ0300  284424 ..  284441 +  -2.1  -5.03715   ATAGACCTTATTAAT             TCCACTTA TTT TAA-TGGA             TTTTTTCACCATACT  65 282
      MJ0305  287807 ..  287831 +  -4.5  -4.84527   AAAAGAGAAATTTGA          GAATTTTAA TCCATAT TTAAAATTC          TTTTTAATGTCTCAC  71 54
      MJ0314  294517 ..  294527 +    -4  -3.20804   TTTGTATTGATTTTG                 GTTT TAA AAAC                 TCTCTTATAACTTCT  49 173
      MJ0319 NONE
      MJ0320 NONE
      MJ0321  299062 ..  299092 +    -7  -4.70659   TTAAAAAAGGAATTT       CGTTGCAATC CTCATTGTTCA GATTGCAACG       TTTTTGCCTATGAAA  81 47
      MJ0326  303599 ..  303611 +  -2.7  -2.52015   CTCCTATTTTCCAAA                TCATA TTT TGTGA                GTTGATAAATATGAA  40 72
      MJ0327  304036 ..  304054 +    -8  -2.53876   CTGGACTTGAGATCC             AGTGGGGC TTT GCCCCGCC             TGGGTTCAAATCCCA  67 134
      MJ0334 NONE
      MJ0335 NONE
      MJ0336 NONE
      MJ0337 NONE
      MJ0338 NONE
      MJ0339 NONE
      MJ0340 NONE
      MJ0341 NONE
      MJ0342 NONE
      MJ0343 NONE
      MJ0344 NONE
      MJ0345 NONE
      MJ0346 NONE
      MJ0347 NONE
    MJ0347.1 NONE
      MJ0348 NONE
      MJ0362 NONE
      MJ0363 NONE
      MJ0364 NONE
      MJ0365 NONE
      MJ0366 NONE
      MJ0367  334441 ..  334459 +    -8  -2.53876   TATTCCTTGAGATCC             AGTGGGGC TTT GCCCCGCC             TGGGTTCAAATCCCA  67 185
      MJ0368  334880 ..  334900 +  -7.1  -5.25735   CTACAACCCTGAATT            TTTATAAAA TAT TTTTATAAA            TTTTTAATTTTTTAA  91 19
      MJ0370 NONE
        secE  337745 ..  337756 +    -3   -2.7948   CTTTTTTTATATCAC                GTTT CACT AAAC                 CTCTATTTTATTTTT  43 131
        nusG NONE
      MJ0373  338879 ..  338891 +  -4.9  -3.68084   TTTTTATGTATTTTT                TAGAT ATT ATCTA                TTAATTTGTATATAT  57 83
      MJ0375  340844 ..  340868 +  -4.5  -3.46146   TTTATTTTCATATAC          TTTATATATAA GCT TTACATATAAA          TGTTAGTTTATTTAT  53 188
      MJ0376 NONE
      MJ0377  343838 ..  343852 +   -10  -2.62396   TCCTGGGTATCCCAA               TAGGGC GAA GCCCTA               TGGTATCAGAAAATC  78 111
      MJ0378  344879 ..  344892 +  -2.4  -4.67168   AGCCGTTAGTTGCAT               GGTT TTAGAT AACC                TTTTTAACAATTTTT  60 18
      MJ0380 NONE
      MJ0381 NONE
      MJ0382 NONE
      MJ0383 NONE
      MJ0384 NONE
      MJ0385  351495 ..  351509 +  -4.3  -5.23765   GAACCCAATTTAAGT               GCTTT CTCAA AAAGC               TTTTTATCTTATTTA  77 216
      MJ0389  354840 ..  354850 +  -2.6   -3.9638   TAGAGTCAGCTATAA                 TAAT ATC ATTA                 TCTTTTCTATTAGTA  53 120
      MJ0392  357232 ..  357243 +    -3  -4.78848   ATCGTGGTCTACAAT                GAAT CTGT ATTC                 TTTTCTCTTTAACAA  65 452
      MJ0398  360375 ..  360388 +  -3.9  -4.13246   TAATATATTTTTGGT               CTTTA ACTC TAAAG                TTTATCTCTCCACTA  58 477
      MJ0400  362401 ..  362429 +  -3.4  -5.56372   CGTTAAAAGAGATTA       GGA-AGAAATAAA TTCC TTTATTTTTATCC        TTTTTATTTTAATTT  79 15
      MJ0403  364106 ..  364123 +  -4.3  -4.74706   TATAAAATAAAAAAA             TAATAAA TTTA TTTATTA              TTTTTAAATCTTCCC  68 46
      MJ0406  366450 ..  366460 +  -2.6  -3.60762   TAGAAAAACACCGAA                 TATA AAA TATA                 ATTTTTTGAGGGATG  47 21
      MJ0407  367433 ..  367459 + -11.6  -3.16039   TTATTAATGAACTTT         TGAACGCCTTCC AAA GGAAGACGTTCG         TTAGTGCAAATGGTT  93 62
      MJ0408 NONE
      MJ0409 NONE
      MJ0410 NONE
      MJ0411  371936 ..  371963 +  -2.8  -4.24338   CTCATCAACGCTATG        GGTGACGAAAAAC ACT GTTTTTT-TCTCC        TTTTGCCATATTTTT  55 236
      MJ0415 NONE
      MJ0416  375939 ..  375953 +  -4.4  -3.56836   AACAGCTCGTCAGTT               TTTATT TTC AATAAA               TTTAAGAACTCCTTT  54 173
      MJ0418 NONE
      MJ0419 NONE
      MJ0420  379531 ..  379557 + -15.3  -3.08642   CTTATAAATGAACTT         TGAACGCCTTC CTATT GAAGGCGTTCA         TTAAATACATAATAT 100 23
      MJ0421  381213 ..  381227 +  -5.7  -3.14211   CTTTTATAATCTCAG               CTGCT CTCAA AGCAG               TTCCTGAAGGAGCGT  57 519
      MJ0423 NONE
      MJ0424 NONE
      MJ0425  382736 ..  382749 +  -5.3  -2.90913   TATGCTCTTCAATAT               CGAAA TCTA TTTCG                TAATATTTATAGATT  53 49
      MJ0429  386322 ..  386351 +  -2.9  -5.39755   TGTTATATGAGATGA       GGAAAAAGAGAAA ATAA TTTCTCTTTAATC        TTTTTTATGATTGTC  73 9
      MJ0438  393440 ..  393455 +  -2.6  -4.82855   TCTCCTTAATGTCCT              CTAAGA AGTA TTTTAG               TTTTTGCATTTCATC  63 232
      MJ0440  395278 ..  395293 +  -2.6  -2.65161   GACTTGTTTAGGACA              GTTATG GGTG TATAAC               GTATTATTCAAATTT  40 11
      MJ0441  396276 ..  396291 +    -9  -3.54408   TTATTAAGGTAATTT              GATGCC CAAA GGCATC               TTCATTTAAATAAAA  80 65
      MJ0446  400609 ..  400622 +  -3.9  -4.27753   TATCTGCTTTTTTAA               GATAT TCTC ATATC                TATTTTTTAATATTT  60 57
      MJ0448 NONE
      MJ0449  402912 ..  402924 +  -4.9  -3.72576   GAGATACAAACGAAA                CTTTT AGA AAAAG                TTTCATCAAAAGGGA  59 141
      MJ0450 NONE
      MJ0451  404577 ..  404598 +  -3.8  -4.24891   TTATGGAAGGCTCTT           GCAGTATA AACCCC TATATTGC            TGTTTTTTAATGTCT  60 86
      MJ0456 NONE
      MJ0457 NONE
      MJ0458  409878 ..  409888 +  -2.6  -3.05463   GACGTTATCATTAAA                 TAAA AAA TTTA                 TTAGGTGGGAGAGAT  42 60
    MJ0458.1 NONE
      MJ0459  410710 ..  410736 + -15.2  -3.23598   TTATGAAGGAATGTT         TGAACGCCCTCC TTT GGAAGGCGTTCA         TTAGTGCCTTAGTTA 100 381
      rpl22p NONE
       rps3p NONE
      MJ0462 NONE
      MJ0463 NONE
      MJ0464  412965 ..  412985 +  -2.6  -3.92604   AGAATAATGATACAG            TAGCCA AAAATTCCC TGGCTA            TTATTATATACTCTT  51 64
      MJ0465 NONE
      MJ0466 NONE
      MJ0467 NONE
      MJ0468  415030 ..  415040 +  -2.6  -2.55213   GAGACGAAGAGCCAA                 TAAT TAA ATTA                 TAAATTAGATAGATG  40 12
      MJ0469 NONE
        rpsN NONE
      MJ0470 NONE
      MJ0471 NONE
      MJ0472  417320 ..  417330 +  -2.6   -3.2024   TTCAATCCCTCACTC                 TTTA AGA TAAA                 TCTGCTTTTGTTATA  43 47
      MJ0473 NONE
      MJ0474 NONE
       rps5p  419123 ..  419133 +  -2.6   -4.2717   ACCAAGTGGCTATTT                 TAAA ACT TTTA                 TTTTAATAAGGTGAT  55 62
      MJ0476 NONE
      MJ0477 NONE
      MJ0478 NONE
      MJ0479  422452 ..  422469 +  -2.8  -4.08872   ATTTTTAAATAACCA             CATTAA GGTGAG TTAATG              TTTGGTTCTATATTT  53 64
      MJ0480  423405 ..  423415 +  -5.4   -3.6053   CCAGCAGATATCTTT                 GGTT CAA AACC                 TTGGTTTATAACGGC  59 367
      MJ0481  424389 ..  424402 +  -2.4  -4.51743   GTTGATAAAACAACA               CCAA CCTTTT TTGG                TTTGTTTAATAATAG  58 329
      MJ0484 NONE
      MJ0485  428183 ..  428199 +  -3.8   -4.0174   ATAGGCATAGGATTT              TCAATT TTGTT AATTGA              TTTATGGATTGTCTT  56 104
      MJ0487 NONE
      MJ0488  432841 ..  432851 +  -5.4  -4.15249   AGCATTAAGTAGAAT                 TGGA ATT TCCA                 TTTAATTTAATCTTT  65 10
      MJ0489  433666 ..  433683 +  -3.4  -5.05577   ATCTATTCTTTTGTT             GAGGAG CTTTAA TTCCTC              TTTTTAATTTAATTT  69 14
      MJ0490 NONE
      MJ0491  435505 ..  435515 +  -2.6  -4.72497   TTATTATTCTTTCTA                 TTAA ATT TTAA                 TTTTATTGATACCTA  60 422
      MJ0494 NONE
      MJ0495 NONE
      MJ0496  439156 ..  439167 +    -3  -4.09586   TACAGCAAATCCCTC                CTTT TCTA AAAG                 TCTTTTTAATTCTCT  55 356
      MJ0502 NONE
      MJ0503 NONE
      MJ0504 NONE
      MJ0505  447194 ..  447210 +  -5.2  -3.89614   GGTGGAATTGGGTGG              CAAAGA CATTA TCTTTG              TTTATAACGCTTGGA  61 100
      MJ0530 NONE
      MJ0531  467765 ..  467781 +  -2.3  -3.19138   AGATTTTTCTATACT              TTAAATG GCT CATTAAA              TATTCATAATGCTTT  44 186
      MJ0534  470461 ..  470473 +  -3.4  -2.92171   ATATCCATCTAAAAA                TGCT GGTGG AGCA                TACTTTAAACCTATA  45 195
      MJ0549  486067 ..  486083 +  -3.8  -4.74504   TATTTTCAACTTCGA              TATATG CATTC CATATA              TTTTTACATTCACAT  68 89
      MJ0555  491918 ..  491930 +  -6.3  -4.60713   TGTAGAAACTTACAA                GAGTT TTT AACTC                TTTTATAATATTTTC  76 109
      MJ0559  495040 ..  495051 +  -5.8  -4.74598   GATGTCATATTTTAT                GGGT TTAT ACCC                 TTTCTTTTCCATTTC  78 192
      MJ0561  497023 ..  497037 +  -7.2  -3.17219   GACTGCTTATTCAAA               CCTTTT AGT AAAAGG               TTCATCAAAATTATA  66 426
      MJ0568  505294 ..  505305 +  -5.8  -2.78807   CAATTTTACATTTAA                CCTC TCCA GAGG                 CATTTTTTAACTCAT  55 96
      MJ0571 NONE
      MJ0572  510133 ..  510145 +  -3.5  -3.98204   GAATAAACTTCTTTA                TTTTA TTT TAAAA                TTTATCGATATATTT  55 39
      MJ0573  510820 ..  510832 +  -3.4  -4.17516   TTGAGAAGAATGTCA                TCCT TGAAT AGGA                TTTGTCTCATTTGAA  57 15
      MJ0574 NONE
      MJ0575  511805 ..  511818 +  -2.5  -4.13561   AAGGGATAATTTTCA               TTTAA ATAT TTAAA                TCTTTTTTAAAAACA  53 21
      MJ0576 NONE
      MJ0577  513648 ..  513665 +  -3.5  -4.27467   CAATTAAATATTCAA             CATTAAA GAAA TTTAGTG              TTTCTATTAATCTTA  58 213
      MJ0581 NONE
      MJ0582  516331 ..  516348 +  -4.3   -4.4959   TAAGGAATAACCCTA             TATTTAT TTTT ATAAATA              TTTTGATTAATTAAC  66 31
      MJ0583 NONE
      MJ0584 NONE
      MJ0585 NONE
      MJ0586  519417 ..  519430 +  -2.4   -3.5456   AGAGGTTGATGAGTA               TGGA ACTTAA TCCA                TTGATTATTGGAGTT  47 383
      MJ0589  521765 ..  521778 +  -3.9   -5.0133   AATCTTATTTATAAA               GAATA ACTT TATTC                TTTTTTAAAGAGATG  71 20
      MJ0590  524134 ..  524147 +  -2.5  -4.55295   GTGATGCAAGAATAA               TTAAA TAAA TTTAA                TTTATTTCTGAAAAA  58 18
      MJ0591 NONE
      MJ0592 NONE
      MJ0593  526706 ..  526721 +  -3.4  -3.74587   TTTAGCATTATTATT              TTATAA ATTT TTATAA               CTTTTATTTTTGGGG  53 51
       RPC10 NONE
      MJ0594  527385 ..  527397 +  -6.3  -2.50381   TAAGTTGTTTGACAG                CCTTT TAT AAAGG                GATTTTCATGAATTC  57 16
     MJ0594a NONE
      MJ0595  527993 ..  528003 +  -2.6  -2.85019   TTTTTGTTTATTTTT                 TTAT TTT ATAA                 TCCATTTTTAACATT  41 128
      MJ0596  528513 ..  528531 +  -7.6   -2.7644   CCAAAAGCTTATAAG             TTCATTAT TAA ATAATGAA             GTTTGAAGATTGACT  65 61
      MJ0597  529599 ..  529616 +  -2.8  -3.38726   TAAAGTTTTAAGGAA             GATTAA AGCCAG TTAATC              TAATTTTTTGGGATA  45 10
      MJ0598  530497 ..  530507 +  -2.6  -4.18094   GTTATTGATTATGAA                 TTAT TGA ATAA                 TTTTAAGGTGATTTA  53 19
      MJ0599 NONE
      MJ0600  532066 ..  532084 +  -5.4   -2.7395   TTAGATTTAAAATTG             TGAATGAT ACC ATTATTCA             ATTTCCAAAATGTAT  52 43
      MJ0601  533399 ..  533409 +    -4  -4.10781   TTTAGGATGAGTTTA                 TCTT CAT AAGA                 TTTGTATGGCTTCTT  58 461
    MJ0610.1 NONE
      MJ0611 NONE
    MJ0611.1  542242 ..  542254 +  -4.9  -3.74251   AACCTAACAATGAAA                CTTTT AGA AAAAG                TTTCATCAAAATATA  59 62
      MJ0612  543795 ..  543813 + -11.8  -3.90112   AAGAGTTTTCATAGC             TGGAAAGC GTA GCTTTCCA             TTTCATTAAAACAGG 100 180
      MJ0617  547731 ..  547747 +  -2.9  -5.42605   TCCTTGTTTGCCTTC              CCTTCTG TTG CAGGAGC              TTTTATTTTTATTGA  74 171
      MJ0620  550550 ..  550568 +    -4  -4.00447   GAAAAAATAATTCAA             TATGTTAA ATC TTAATATA             TTATTCATTTATTTT  56 11
      MJ0623 NONE
      MJ0624 NONE
      MJ0625  554639 ..  554652 +  -2.5  -3.54475   TTTTAAGGCTAAACC               TAAAA GATT TTTTA                TTATGTAATGAAACC  47 49
      MJ0626 NONE
      MJ0627 NONE
      MJ0628 NONE
      MJ0629 NONE
      MJ0630 NONE
      MJ0631 NONE
      MJ0632  559428 ..  559442 +  -4.2  -3.78436   GTTAAATTAATAAAT               GGAGTT TTA AACGCC               TTATTAATATACCTT  54 71
        leuS  562568 ..  562582 +  -2.8  -5.27938   CTAAGTTTTTAGCTA               AAGGAA TTT TTCCTA               TTTTTATTTAAAGAT  68 245
      MJ0634  564755 ..  564774 +  -3.6  -3.01924   TAGAAAAAAGCAGTG            GGTTATAA CTAA TGATAACC             TGTTAGGGGGAGGTG  46 213
      MJ0635  565678 ..  565692 +  -3.6  -3.98907   TTTTCTTTTTATTTT               CTTTTT AAG AGAAAG               TTATTCTCATTTTTG  55 65
      MJ0636  567516 ..  567531 +    -9   -2.7873   TTCAGCAACAATTTT              CACAGC CTTA GCTGTG               CTTTCCACTGCTTTA  72 470
      MJ0642  572435 ..  572445 +    -4  -3.94188   TAATGATTTAAAATA                 CTTT ATA AAAG                 TTGTTTAAAATAAAT  56 7
      MJ0643  573464 ..  573494 +  -3.3  -3.62597   AATAAAATTTATAAA      GGAAATT-GATGCC TTTA GGCATCTAAGTACC       TTATTAAAACCTACA  50 36
      MJ0644 NONE
      MJ0645 NONE
      MJ0646  575402 ..  575435 + -10.6  -2.83743   TCCTCCCCTCTGGAA     GAGATTTCAAGAAGT CAATT ACTTCTTGAAA-CTC     ATTATTCAGCTTTTT  83 177
      MJ0649  577419 ..  577429 +    -4  -3.10164   TAGCTGCTGAAGATG                 CTTT GAA AAAG                 TTGAGTAATAAATAA  48 0
      MJ0650 NONE
      MJ0653  582347 ..  582369 +  -3.5  -5.59357   TTCCCACTTAAGCCT           CCAAATTTA TTAGC TAAAATTGG           TTTTTTTGCTCTAAT  79 368
      MJ0655  583438 ..  583452 +  -4.4  -3.16564   AAACCTCTAAATTAA               TTAAAA TTA TTTTAA               TTAATGCCATCAAAA  52 31
      MJ0656  584084 ..  584099 +    -4  -3.50853   CGATATTAAACCTCC              CTCATT GGAG GATGAG               TTGTGATTCGCGAGA  50 52
      MJ0657  584423 ..  584462 +  -5.2  -3.66095   TTTTATTTTTATTTT  GAAACTATATTTGTAAAT TTAA ATTTACAAATATAGAAAC   TTTAAATAACAATTT  59 62
      MJ0658  585522 ..  585532 +  -2.6  -2.72144   TATAGATGTCCAATA                 TTAT GAC ATAA                 ATTTACACAAAATAG  40 70
      MJ0659  586049 ..  586059 +  -2.6  -4.81163   GAAAATAAACTCTAA                 TTAA TAA TTAA                 TTTTGTTAATCTTTA  60 33
      MJ0663  589231 ..  589248 +  -4.3  -4.44974   GCCTAAACCAAATAT             TTAAATT TAAC AATTTAA              TTTTATAAAATTTGA  66 22
      MJ0664  590551 ..  590570 +  -2.2  -4.79826   ATTACAGTCAATTCT            TTTTTGAA GCTT TTCAATAA             TTTTTGGTAGTATAT  62 411
      MJ0667  594276 ..  594298 +  -3.6  -2.87334   CCAAAAGACATCATA           TTTCAATAAA ACA TTTATTAAAA           GTTCTATTAATTTAA  45 88
      MJ0673  599655 ..  599665 +  -2.6  -5.38249   ATAAATTTTTCAAGC                 TTAA TTT TTAA                 TTTTTTATACTTCAT  71 37
      MJ0674  600725 ..  600741 +  -6.7  -5.00339   GAAATATAATTTAGA              TTTAATC TAT GATTAAA              TTTTTAATTATTCAT  84 10
      MJ0685  613990 ..  614016 +  -6.1  -2.86432   CATTGGATATGCCTT         TATTTCTTAAA AATCC TTTAGGAAATA         TATGATGGTCTTCAA  58 348
      MJ0688  617166 ..  617197 + -12.6  -2.57013   TCATCAAAACTCGTC      CATTAAGTTAGGGCT TTC AGCCCTAA-TTAATG      TCCATTCACTTAAGC 100 79
      MJ0694  621447 ..  621461 +  -2.8  -3.27639   ATAACTACAATAGCA               GTTGAT ATA ATCCAC               ATTTTATCCATATTC  43 105
      MJ0697  623300 ..  623316 + -10.9  -2.70932   CGGGAGGTATCCCAA              TAGGAGG TCT CCTCCTA              TGGTTGGAGAAAGAC  84 87
      MJ0698  624162 ..  624172 +  -6.8  -3.13592   AAACTTCGTTTCCAT                 CCTC CAA GAGG                 TCTGATTTTAATCTC  62 188
      MJ0700 NONE
      MJ0701 NONE
      MJ0702 NONE
      MJ0703  630553 ..  630565 +    -2  -2.78596   ATAAAGTTCTATCAG                TTGA TGAAT TCAA                TCTAATGAAAAAATA  40 40
    MJ0703.1  631062 ..  631083 +  -2.3  -3.10597   ATTGCTTATGCTTTT           CTTTACATG TTTG CATTTGAAG            GTTTTAAATGGGAAA  41 115
      MJ0704 NONE
      MJ0705 NONE
      MJ0706  634298 ..  634328 +  -4.2  -5.41787   CAGATTTTTAATAAA       CATATTAAAACTTT TTA AAACTTTTTATATG       TTTTTATGTTTTTTG  76 240
      MJ0709 NONE
      MJ0710  637610 ..  637626 +  -3.7   -3.3676   CAGCCTGGGAGAACG              CTGGA CTGAAGA TCCAG              TTGTCGGGTGTTCAA  49 186
      MJ0711  645104 ..  645120 +  -5.1  -3.63148   CCAAGTTCTTTGGCA              GTTGTTG GAG CATCAAC              CTTTTTTAAACTCAT  58 167
      MJ0714 NONE
      MJ0715  649970 ..  649989 +  -2.2  -3.09844   TACTTATACTGAATA            TTCGAAAT TATT ATTTTGGA             ATTTTACAATATAGG  41 55
     MJ0716m  650675 ..  650694 +  -3.6  -4.21908   ATCTTCATTCCTTTT            GATGGA ACTTTTTC TCCATC             TTTTAAATCATACTC  58 242
      MJ0721  656633 ..  656659 + -18.2  -3.61424   ATTAAATATGAAAAT         TGAACGCCTTCT TAT AGAAGGCGTTCA         TTATAATTCCTTTTT 100 340
      MJ0723  657183 ..  657195 +  -3.5  -3.22849   AAATAAACTTATTGT                TTTTA TTT TAAAA                CTTTTCCTGTCCTTA  47 35
      MJ0729  663199 ..  663216 +  -4.9  -3.94787   TCTTATTCCCTGGCA             GAATTGT CTCT ACAGTTC              CTTTTTTGTTATCTG  60 182
      MJ0768  690366 ..  690393 + -10.8  -3.36983   ATTTTTTAAGTTTAA        TGTTGGACTTTT GTGC AAAAGTCTAACA         TTGGTTAAAAATTTT  90 54
      MJ0771 NONE
      MJ0772  693759 ..  693771 +  -3.5  -4.91977   TATAAGTTAAAATAG                TAAAA ATT TTTTA                TTTTATATTTTAATA  67 295
      MJ0774 NONE
      MJ0775 NONE
      MJ0776 NONE
      MJ0777 NONE
      MJ0778  699719 ..  699757 +  -2.4   -3.5936   TTTTTAAACCAAATA   TTGGAATTGCAAATAAAG CTC CTATAATTGCCGTTCCCA   TTTGCACAATTTCAA  48 139
      MJ0783  706729 ..  706739 +    -4  -3.08508   CTATCAGATGTATCG                 CTAT TTT ATAG                 TCATTTTCAAAACTA  48 15
      MJ0784  708212 ..  708223 +    -3  -5.40072   TTAAAAAATTTACAG                GAAA ATTG TTTC                 TTTTTTTGCAAAAAA  73 146
      MJ0785 NONE
    MJ0785.1 NONE
      MJ0786  710666 ..  710686 + -11.3  -2.90075   AAACGAGATGAGTAA            TGAAATTCC AAG GGAATTTCA            TCTGATTGCCGAGCA  89 69
      MJ0787 NONE
      MJ0788 NONE
      MJ0789 NONE
      MJ0790  713679 ..  713689 +    -4  -3.56972   ATGTTTGGAAATATA                 TGAT TTT ATCA                 TTACTTTGATAAAAT  52 6
      MJ0792  715776 ..  715798 +  -2.1  -4.46432   TACTACGGTATTAGC           TTAAAAATG TTTTT CTTTTTTAA           TTTTAATAATTTTTT  57 22
    MJ0792.1 NONE
      MJ0793 NONE
      MJ0794 NONE
      MJ0795 NONE
    MJ0795.1 NONE
      MJ0796 NONE
    MJ0796.1 NONE
      MJ0797 NONE
      MJ0798  722762 ..  722772 +  -2.6  -2.55668   GAAAAAGCTAAAGAA                 TTTT ATA AAAA                 GTTGGTGTGAAAATG  40 5
      MJ0799  723721 ..  723740 +  -5.1  -3.33261   AACAATATATTTTGA            TGAAACT AAGAAA AGTTTCA             TTACTATATAAATAT  55 77
      MJ0800 NONE
      MJ0801  726337 ..  726353 + -10.9  -2.72661   CGGGAGGTATACCAA              TAGGAGG TTT CCTCCTA              TGGTTGCGAATGCTA  84 187
      MJ0802 NONE
      MJ0803 NONE
      MJ0804 NONE
      MJ0805  729294 ..  729305 +  -4.4  -2.96982   ATTCCTTCCTTTAAA                TGCT CTTC AGCA                 ACTTTTTTTGCTTCA  49 323
      MJ0807  730675 ..  730702 + -12.8  -2.77781   CAGTATAGATTAAGA        GGCATTGCTTCC TTAC GGAAGCAATGCA         TCCATTTTRATGAAA 100 28
      MJ0808 NONE
      MJ0809 NONE
      MJ0810  734743 ..  734754 +    -3  -4.28254   TCAAAGGCAATGTAG                TAGA TATC TCTA                 TTTTCCCTCTTGGCA  57 511
      MJ0823  745660 ..  745677 +  -4.1  -3.18582   ATGGTTCTAAATTCT             CTCCTTT TCTT AATGGAG              TTAATACATCAACTA  49 83
      MJ0826 NONE
      MJ0827 NONE
      MJ0828 NONE
      MJ0829  750389 ..  750405 +  -3.7  -5.04987   ATATTTAGCTCTTTA              GCTATCT CTA AGATATC              TTTTTTACCAATCTT  69 311
      MJ0831  752378 ..  752392 +  -5.7  -3.37368   TTTAAAATATTTAAG               CGGAA ATCCA TTCCG               TTAGGTTTATATGTT  60 156
      MJ0832  757968 ..  757986 +  -8.8  -2.58418   AATATTATTATTAGC             TCCCCAAG TTC CTGGGGGA             CATTTTATATAAACA  69 234
      MJ0837  763707 ..  763732 +  -8.9  -3.71672   TTGCGTATTAATTTA         CACCTCCGAGC GTAA GCGAGGAGGTG          TTAGTTTTGATGAAA  82 124
      MJ0838  764844 ..  764864 +  -3.3  -2.77547   CATATTTGATAGTGC            GTTAAGTCC TTA GGATTTAAG            TAATTCAAATTTAAT  45 51
      MJ0840  766951 ..  766962 +  -4.4  -3.09208   GCTGTAGCTAAATTA                TTGC AAAA GCAA                 TTAGATAAATAATTT  50 2
      MJ0842 NONE
      MJ0843 NONE
      MJ0844 NONE
      MJ0845  771695 ..  771707 +  -9.1  -3.74347   AGAAACTCTAAGATT                TGGGC TTT GCCCA                TTTAACCTTTATAAC  82 30
      MJ0846  773488 ..  773498 +  -2.6  -3.96142   CAGCTCACTAAATTC                 TAAA TTT TTTA                 ATTTTTTATTATGTT  51 30
      MJ0847 NONE
      MJ0848 NONE
      MJ0849 NONE
      MJ0850 NONE
      MJ0851 NONE
      MJ0852 NONE
      MJ0853 NONE
      MJ0854  778954 ..  778965 +  -4.4  -3.12187   GTATATACAATACAG                GACT TCGT AGTC                 TATATATTAACTGTT  50 267
      MJ0855 NONE
      MJ0865 NONE
      MJ0866  790408 ..  790418 +    -4  -3.47928   TTTTCCTTCTGAATT                 CATT TAC AATG                 TCTTTAAATTCATCT  51 437
      MJ0869  792915 ..  792931 +  -2.4  -4.65838   AAAGGGAATTCATGA              TTAATT CTTTA AATTAA              TTTTTAAAATATATC  60 22
      MJ0871  796194 ..  796212 +  -7.6  -4.44211   ATTCAGCAAAGTTTG             GATTTATT TTT AATAAATC             TTCTTTTGTCTTAAC  82 242
      MJ0873 NONE
      MJ0874 NONE
      MJ0875  801236 ..  801254 +  -2.3  -2.79919   AACTTTTCGCATACT             GCTCTCC AAACA GTAGGGC             GTTTAAAGATTTTAT  41 405
      MJ0878  804511 ..  804523 +  -3.5  -3.16914   TAACACTATATAATA                TTTTA TAA TAAAA                ATTTTGGTGAATAAT  47 146
      MJ0879  805400 ..  805417 +  -2.1   -3.6608   ATTTTTTTGGGATAG             TATGGATA TCT TA-CCATA             TTTAACTAAAATAAT  46 46
      MJ0880  806442 ..  806459 + -11.3  -3.72576   AAAAGTTTTTGTAGC             CCGAAGC TAAC GCTTCGG              TTTCATCAAAACAGG  93 140
      MJ0882  808366 ..  808380 +  -4.4  -3.00353   TTAAAAAGTAAGAAA               TTATAA AAA TTATAA               TAATTTGGTGATTCT  50 20
      MJ0883  809793 ..  809806 +  -2.5  -3.76125   CAAACGTAGTTGAGT               TAATA AAAC TATTA                TTTGGATTAAAATAA  49 412
      MJ0884 NONE
      MJ0889  821111 ..  821121 +  -2.6  -4.48221   TTTTAGTTTCATTAC                 TAAA TAG TTTA                 TTTTATCCATTACTA  58 134
      MJ0891 NONE
      MJ0892 NONE
      MJ0893  823859 ..  823879 +  -9.9  -3.37188   ATAAATTCTATTTAA            TTTAAGTGT TTT ACACTTAAA            CTTTTTAAGGTGAAT  85 37
      MJ0894 NONE
      MJ0895 NONE
      MJ0896 NONE
      MJ0897 NONE
      MJ0898 NONE
      MJ0899  827630 ..  827642 +  -3.4  -2.89068   TATCGCTGTTGAAAT                TGCA TCTGT TGCA                TAATTGTAGATTTTG  45 10
      MJ0900 NONE
      MJ0901 NONE
      MJ0902  831715 ..  831728 +  -3.1  -2.91322   TAGGTATCTTTTTAT               CAGTC TTTG GATTG                TAATTTGGAGCATAT  43 9
      MJ0903 NONE
      MJ0904 NONE
      MJ0905 NONE
      MJ0906  836121 ..  836133 +  -6.3  -5.43329   AACATCCTTTACTTT                TTACC TTT GGTAA                TTTTATTTTATTTTT  88 88
      MJ0908  840712 ..  840727 +  -3.4  -3.06261   TGATTGAGGAAAAAC              TATAAA ACTT TTTATA               TCTTAAAAGTTACAA  46 21
      MJ0909  841217 ..  841235 +  -4.6  -2.95942   ATTTATAAAAGATTT             CCATAAAT GAA ATTTTTGG             TGGTTTAAATGTCAG  50 20
      MJ0912  844851 ..  844866 +  -2.6  -4.37554   AATCCTTCTTAACTC              TTCTAA AACT TTAGGA               TTTCTCTTTAACTTT  58 458
      MJ0917  850150 ..  850161 +  -4.4  -3.82923   ATTAAATTTTTATAA                CTTC CATT GAAG                 TATTTTGGTTCAGTT  58 502
      MJ0923  854412 ..  854432 +  -2.6  -4.38927   TAAGGCATCAACGAT            TTTGTCGA TTTCT TCAACAAA            TTTCTTGTCTGAAGA  58 177
      MJ0926  857008 ..  857038 +  -6.2  -4.49337   AAAAATTCCAACTCT       TCCAAGTCCATTAT CAT ATAAGGGCTTTGGA       TTTTCTAAATTATAA  74 393
      MJ0929 NONE
      MJ0930 NONE
      MJ0931  862071 ..  862081 +  -2.6  -3.45839   ACTTGTATAAAGACA                 TTTT ATA AAAA                 TTCCTATTTCCCAAT  45 31
      MJ0932 NONE
      MJ0933  863830 ..  863848 +  -3.7  -4.08945   AGGGCCCGTAGCTCA             GTCTGGC AGAGC GCCTGGC             TTTTAACCAGGTGGT  57 463
      MJ0934 NONE
      MJ0935  865443 ..  865455 +  -4.9  -2.90571   TGAATATTTAAAAAA                GAAAT AAT ATTTC                TCTCATTAAAAAATT  51 19
      MJ0936 NONE
      MJ0937  867670 ..  867685 +  -4.7  -5.28778   CATTTGAGGTATTAC              TGCTG ACTTTA CAGCA               TTTTTTATAAATGGT  79 253
      MJ0939  869316 ..  869327 +    -3  -3.79874   CTTTAAATATTCAAT                TCTT TATA AAGA                 TTATATTCTGTGGAA  51 237
      MJ0940 NONE
      MJ0941 NONE
      MJ0942  873436 ..  873448 +  -3.5  -5.67529   AAGTTTATGAGTCAG                TTTAA AAA TTAAA                TTTTTATTTTTAGTT  79 14
      MJ0944  875660 ..  875670 +    -4  -3.39138   ATATTCATAATAAAT                 GATT GAA AATC                 TTAATATAATTTTTA  50 24
      MJ0953  884798 ..  884808 +  -2.6  -5.06505   TGATTAAATTGATTT                 TTAT TTA ATAA                 TTTTTATCTCTCCTT  65 34
      MJ0955  887377 ..  887391 +  -2.2  -3.90588   TTTTATATGTAAGTC               TTTTGA TAA TTAAAA               TTTACTTAAAAAATA  50 112
      MJ0956 NONE
      MJ0957 NONE
      MJ0958  890754 ..  890778 +  -6.5  -3.28912   TGCTTCTGCCCACCA          GCAACAACTAT GTT GTATTTGTTGC          TTAATATACCTCTAA  61 224
      MJ0961 NONE
      MJ0962  895535 ..  895549 +  -2.1  -5.46629   AATATAAAGTATCTT               TTCCA GATAA TGGGA               TTTTTTTACCATCTT  71 238
      MJ0965 NONE
      MJ0966  901564 ..  901576 +  -3.5  -3.98745   CTGAGACAACCTTAT                TTTTA TTG TAAAA                TTCTTTAACTAATTC  56 390
      MJ0968  902808 ..  902825 +  -2.1  -4.11304   ATGCAAATTAAGGAG             TGTTCTTA ATA TAAGA-CA             TTATTTATAGATTAA  52 17
      MJ0971 NONE
      MJ0972  906890 ..  906905 +  -3.4  -4.47183   TTGAGCCATCAATTG              TATAAA CTCT TTTATA               TTTCTTTAAATACTC  61 425
      MJ0976 NONE
      MJ0977 NONE
      MJ0978  911860 ..  911870 +  -3.2  -3.70149   GTTATTAAATCTATT                 GGAG TGA CTTC                 TTTACCTCCTGTAAG  50 195
      MJ0984  916789 ..  916802 +  -5.3  -3.04515   CTCTCCTCCTTAGTG               TATGC ACTT GCATA                TCTTAACGGGTCTTT  54 360
      MJ0987  918311 ..  918323 +  -3.5  -3.68416   ATTATTTTTAGAAGT                TTTAA GCT TTAAA                TTATGATTGTTTTAA  50 87
      MJ0988  919679 ..  919699 +    -4   -4.2131   TTCTGTAATGATTAC            GGTGAATT TCATT ATTTCACC            TATTTTTTGATGACT  60 355
      MJ0991  920586 ..  920604 +  -3.8  -3.45602   TGGATTTTTAATTGT             TACCTCTG ACT TGGAGGTG             TTGTAAGTGTTTAAT  50 1
      MJ0992  921572 ..  921588 + -12.3  -2.53213   GTTTTATTGTATATA              GACACCC TTT GGGTGTC              TAAGTTCCAAACTTA  93 453
      MJ0996  925752 ..  925770 +  -3.2  -4.62069   TTTTTAATGTATTCA             GAGATT ATCTTTA AATCTC             TTTTTAAACTCAAAC  60 49
      MJ1000 NONE
      MJ1001  930918 ..  930932 +    -5  -3.26449   TTTTAATATATCCGT               TTTGGT TAT ACCGAA               TTGAATTATGTAAAG  53 67
      MJ1002  931905 ..  931919 +  -2.2   -3.7956   TTAGGTTTGGTTATA               TTTTTT GCA AAAAAG               TTATTAGGTTATTTG  48 37
      MJ1003  933321 ..  933331 +  -2.6  -3.64882   CAAGTATAATATTAT                 TTTA TCA TAAA                 TATTCTTTGTGATAC  47 89
      MJ1004 NONE
      MJ1005 NONE
      MJ1006  935513 ..  935523 +    -4  -3.59315   TATTAAATTAAAAAC                 TCTT CAA AAGA                 TTTGACGGTGATTCA  52 99
      MJ1007  938505 ..  938521 +  -9.5  -3.41913   CTCTGATAAACTGGG              GGAGTTT TTA AAACTCC              ATTTTTAACTATAAA  80 353
      MJ1016 NONE
      MJ1017  947680 ..  947693 +  -5.3  -3.70709   CTCTTTTCTTCCTAC               TTGCA TACT TGCAA                TATTTATTCCATAAT  59 161
      MJ1019  950328 ..  950342 +  -4.4  -4.72029   TAGGAAATAAACTTC               TAAAAA ATA TTTTTA               TTTTATTGCCTTGAA  68 31
      MJ1020  951551 ..  951566 +  -7.6  -4.36595   ATTTTATAATATCAG              CATCTC TTTT GAGATG               TTTTAAATTTACATC  82 380
      MJ1023 NONE
      MJ1024  956222 ..  956241 +  -6.4  -4.26202   CCCATATTTCCACTA            CCAGCAAT AGCC ATGGCTGG             TTTATTGATACCTAT  70 501
      MJ1027 NONE
      MJ1028 NONE
      MJ1029 NONE
      MJ1030 NONE
      MJ1031  963897 ..  963907 +    -4  -2.96369   ATATATAACATTAAA                 TAGT GTA ACTA                 TAATTATCTGTTATT  48 65
      MJ1032 NONE
      MJ1033 NONE
      MJ1034  966586 ..  966599 +  -3.1  -3.98083   CAGCCATGGCCTTTG               CCTTT GCGT AAGGG                TTTGTGAATTCCATA  55 299
      MJ1036  968337 ..  968347 +  -3.2  -3.02511   CTAAAATTATCTTTT                 TGGG GTG TCCA                 TCTTGAAGAAATACA  44 84
      MJ1037  969691 ..  969705 +  -7.2  -3.61894   TAAGATTTTGATCAA               CCTTTT CTA AAAAGG               TTGTTCGGGCAGCTT  69 161
      MJ1038 NONE
      MJ1039 NONE
      MJ1040  972493 ..  972508 +  -6.2  -4.77442   TCCTTTGGAATAAAT              GTTTCT TAAA AGAAAC               TTTATTTATTATGTT  77 17
      MJ1041 NONE
      MJ1042 NONE
      MJ1043  981289 ..  981301 +  -3.5  -4.21408   ATGGAAGAGTAAAGT                TTTTA TAT TAAAA                TTTACTTTTAACATT  57 29
      MJ1044 NONE
        nusA  982541 ..  982551 +  -2.6  -2.69151   AAAAGTATTTATCTT                 TATA TGC TATA                 TGCTGTATGGGAAAA  40 51
      MJ1046 NONE
      MJ1047 NONE
      MJ1048  986369 ..  986387 +    -6  -3.32844   TTTTGAAAGACACTA             TGGCATTC TTT GAGTGTCA             TTATGCAATCAAACA  58 367
      MJ1049  987373 ..  987396 +    -2  -4.56636   GAAAATGTGTAAAAC          TAATTAATATA TAA TA-ATTAATTA          TTTTAGTTCATTTTT  57 29
      MJ1050  988396 ..  988409 +  -2.4  -4.29325   ATTTCCCAAAGCTCT               TGGA CCAAAC TCCA                TTTTCCCTCTTGATA  55 451
      MJ1054 NONE
      MJ1055 NONE
      MJ1056  996479 ..  996489 +  -2.6  -2.63568   AAGTTTGTATAGGAA                 TTAT TTG ATAA                 GGTTGTTTTTGTTTA  40 312
      MJ1057 NONE
      MJ1058 NONE
      MJ1059 NONE
      MJ1060 1002565 .. 1002580 +  -4.8  -3.68007   CCAAATCTAACAACA              GAAAAA GCCG TTTTTC               TCTTTCCTTTATATA  58 522
      MJ1081 NONE
      MJ1082 NONE
      MJ1083 1022710 .. 1022722 +  -4.9  -4.93365   TTTTTTACCTTCTCT                TTGTA ATT TACAA                TTTTTAATTATAAAA  72 67
      MJ1084 NONE
      MJ1085 NONE
      MJ1086 NONE
      MJ1087 1027545 .. 1027567 +  -3.3  -4.64861   ACTCTCTTTTTTTGT           CCTCCACTT AAATG ATGAGGAGG           TTTATTTTCAAAACC  63 439
      MJ1092 1030757 .. 1030777 +  -2.7  -4.21142   TAATTGTTTATCTAT            TTTTTATTT TAG AAATACAAA            TTTGTATATTCAAAT  53 38
      MJ1093 1031820 .. 1031846 + -14.6   -3.0894   ATAATAATGAAAATT         TGAACGTCTTCT ATA AGAAGGCGTTCA         TTAAGTCCATACTTA 100 67
      MJ1100 1041871 .. 1041884 +  -2.5  -2.51207   GCTTTAAGTGCTTTA               TAAAA CTAT TTTTA                AATTTTGGTGATATA  40 23
      MJ1101 1043174 .. 1043188 + -11.4  -3.80018   CAAGAGACATTAAAA               GGGGCT GTA AGCCCC               TTCTTAATGTATCCC  93 72
      MJ1102 1043868 .. 1043880 +  -3.5  -2.56761   TCTTAATATCTAACT                TTAAA TCA TTTAA                TGAGTTAGAATTTTG  44 179
      MJ1109 1051068 .. 1051099 + -12.6  -2.76291   GGGATACTCCCCGTC      CATTAAGTTGCTCCT TTC AGGAGCAA-TTAATG      TCCATTTTAAGCTTA 100 79
      MJ1117 NONE
      MJ1118 1059375 .. 1059389 +  -4.3  -4.16284   TAAAAACTAACTAAG               GAAAG TATGC CTTTC               TTTATTACAAAATGT  61 69
      MJ1119 NONE
      MJ1120 1061333 .. 1061352 +    -8  -3.13546   ATATTGCCAGCAATC            TTTGATGA TTTA TCATCAAA             ATTTAGTTTTGGTAA  70 183
      MJ1123 NONE
      MJ1124 1066022 .. 1066039 +  -4.3  -3.17184   GCAAAAACTAAGTTT             TTAAATT TTTG AATTTAA              CTTTTAAGTTGGATT  52 22
      MJ1126 1068178 .. 1068188 +  -2.6  -2.79501   GTATAATTAGAAAAA                 TTTA AAT TAAA                 TCTGGTGAAAATATG  41 63
      MJ1127 1069110 .. 1069130 +  -6.2  -3.32294   ATTGTAAAGCCATAG            CATCTGCA GTCTA TGTAGATG            TTCATAATGTTTATT  61 92
      MJ1133 1074875 .. 1074888 +  -2.5  -2.99593   GTAAAAAGGAATGAT               TTAAA AAGA TTTAA                GTTTAATTATCAACT  42 48
      MJ1136 1078008 .. 1078037 +  -8.9  -2.60075   ATAATGAATAAGGTA       TTTATA-AAAAGCC TTT GGCTTTTATATAAA       GTTCATTAGAGAACA  73 158
      MJ1138 1079256 .. 1079280 +  -4.9  -3.22728   GATATATAATGCACT          GATGAACGCCT TTA GGGCGTTCAAA          TATCATTTTTAATTT  53 66
      MJ1141 NONE
      MJ1142 1082484 .. 1082494 +  -2.6  -5.63236   GCCAATAAATTATTT                 TTAA TTT TTAA                 TTTTTCTTTTTAACT  74 33
      MJ1143 1083906 .. 1083916 +  -5.4  -2.71125   CAAAGGCATCCACTC                 TCCA AAC TGGA                 ATATTTCTCAAAAAT  52 327
      MJ1147 1088161 .. 1088176 +  -3.4  -3.64822   TTCATGGTCAAAAGC              TAATTT AGGC AAATTA               TTTAAATCAAAGAAT  52 400
      MJ1150 1089322 .. 1089340 +  -3.2  -2.98545   ATATAGTAGTATGTT             CAAAAATT AAA AATTTTAG             TGATTATTATGAAAC  44 117
      MJ1151 NONE
      MJ1152 NONE
      MJ1153 1090229 .. 1090245 +  -5.3  -3.56366   TTTAGCTGAAGAACT              TTATAAA CTA TTTATAA              TTTAACAAAATTATT  59 167
      MJ1157 1098642 .. 1098652 +  -2.6  -3.78644   AATTAAATAGAATTC                 TATT CAA AATA                 ATTTTTTATGGTGAT  49 31
      MJ1159 NONE
      MJ1160 1102014 .. 1102026 +  -3.5  -3.16564   TTTTTGATGAATTTT                TATTA TTT TAATA                TATTAAATTAAGTTC  47 68
      MJ1161 1102760 .. 1102770 +  -2.6  -4.79752   TTTATAAAAAAATCA                 TTAT ATG ATAA                 TTTTATATTCTTACA  60 156
      MJ1163 1104738 .. 1104752 +  -2.8  -3.09995   GATTGGAGAACCATT               GGAATT ATA AATCCC               GTTATCTTTTTTAAC  42 16
      MJ1165 NONE
      MJ1166 NONE
      MJ1167 NONE
      MJ1168 NONE
      MJ1169 NONE
      MJ1170 NONE
      MJ1171 1111475 .. 1111494 +  -6.6  -3.20345   GAAGCATAAAACTAT            TTATACAA ATAT TTGTATAA             TATTAATATCACATT  63 112
      MJ1172 NONE
      MJ1173 1112217 .. 1112231 +  -2.1  -4.10007   TATAAACTCTGCCAA               TCTTC CATCT GGAGA               TTTTCCAGAAATTGT  52 176
      MJ1177 1118634 .. 1118654 + -15.5  -2.64616   TGGGGAGTATCCCAA            TAGAGGGGC GAA GCCCCTCTA            TGGTGTGGATACCCC 100 192
      MJ1179 1119465 .. 1119485 + -12.7  -4.23104   TCAACAAAGGGTATT            TAAAACCCC TTT GGGGTTTTA            TTTGTTCCAATTTAA 100 205
      MJ1180 1119969 .. 1119991 +  -2.7  -2.50947   TGTTGTTAGAAAGGA           TATTCCAGT AAATA ACTGGAAAG           AGTTTGTTAATTGGA  40 15
      MJ1181 1120941 .. 1120951 +    -4   -3.9534   CTGACTTATAAATAT                 TTTC ATA GAAA                 TTTATAAATATAACT  56 289
      MJ1182 NONE
      MJ1183 NONE
      MJ1184 1123440 .. 1123451 +  -4.4  -3.02966   CAGTTCTTTTAATAC                TGGT TTTA ACCA                 CTTTCTGTGGAATCT  50 305
      MJ1186 1126410 .. 1126425 +    -4  -3.03124   TCTGATTTTCTTAAT              GGAAAG TGGT CTTTTC               TATTAACAACTCCAG  48 204
      MJ1187 1128024 .. 1128037 +  -2.5  -5.47846   CACTTAGCTACTGAA               TAAAT CTCC ATTTA                TTTTATTTTTTAGTT  71 23
        HdrA 1131522 .. 1131538 +  -5.3   -3.5756   GTGCCCTCATCCAAA              TTAAATT ATA AATTTAA              TTCTCATGTTGTTAT  59 189
        flpD 1132057 .. 1132072 +  -4.6  -3.31322   CCGAGAGAACAACCG              CCCCAT AAGT AAGGGG               TTCTCCGGCATTGCA  52 87
      MJ1191 NONE
        vhuA 1134541 .. 1134569 + -12.6  -3.18031   TATGCAGGGGGAATT        CGCTAAAATCCT TTTTT GGGATTTTAGCG        TATAATTTTTAGGAG 100 85
      MJ1193 NONE
        fwdB 1137214 .. 1137247 +  -6.8    -5.093   GCGTTACACGTCGTA    TGTTGGAGGGGAACCC GTAA GGGA-CCC-TCCAACA     TTTTATTATTTTGGA  84 138
      MJ1197 1142187 .. 1142200 +  -2.5   -2.7173   ATAACAATTGATATT               TTATT TTTA AATAA                CTATTTGCTGTCTAT  40 108
      MJ1198 1144941 .. 1144957 +  -8.7  -3.10052   GGAATTCCACTCTGA              GCAGCTG ATG CAGTTGC              CTTTGTTACAACTAT  72 361
      MJ1207 1151321 .. 1151331 +  -2.6  -4.68539   GATTAACTTTAAATA                 TAAA AAA TTTA                 TTTTATCATTTTACT  60 92
      MJ1208 1152867 .. 1152883 +  -3.8  -4.66609   ATGTTGTTTCAAATC              TTCTTT CTCTA AAAGAA              TTTTTAACTGAAATG  65 297
      MJ1221 1165406 .. 1165422 +  -2.3   -3.6258   GATGTTGCCCATCTG              CATCA AAGGTAA TGATG              ATTTTTGGTTTATAT  47 473
      MJ1225 NONE
      MJ1226 1170378 .. 1170393 +  -2.6  -2.73441   AAATTGATTAGGTGA              TAAAGT GAAA GCTTTA               GTTTCAGGAATAGTA  40 30
      MJ1227 1171217 .. 1171229 +  -3.4  -3.49176   CAATACCTTCTGGAA                TTGG CAACT CCAA                TGTTTCGTAAGTTTG  50 138
      MJ1233 1177438 .. 1177452 +  -5.6   -3.8211   TAAACGAATTTGAAG               TCCCCG TTT CAGGGA               TTGTTATAAATGCAA  64 152
      MJ1239 1185311 .. 1185326 +  -3.3  -2.94099   TTGTTAGATGTTTTA              GTGTA TAATTT TACAC               TGTATAATAAAACAA  45 18
      MJ1247 1190919 .. 1190936 +  -4.9  -3.09772   TCCATAATCCAATAT             TGT-GCTC TTG GAGCTACA             CTTTTCCACATTTCA  52 260
      MJ1249 NONE
    MJ1249.1 NONE
      MJ1250 1193998 .. 1194022 +    -3  -5.31877   CATGGCATTTTTTAC          CTTTTTAAAA TTTCC TTTTAAAATG          TTTTTTATAATCCAT  71 292
      MJ1251 1194948 .. 1194970 +  -3.6  -3.56006   AAGGTTTTTAGAGAT           TTTAAAAAAA GAG TATTTTTAAA           TATTTAATTAAATCT  50 4
      MJ1254 NONE
      MJ1255 NONE
      MJ1256 NONE
      MJ1257 NONE
      MJ1258 1201015 .. 1201040 +  -5.4  -2.57822   TAAATAAGGCACACA         ATGAACGTCC CAAATA GGGCGTTCAA          ATATTCATATTTAAT  52 165
      MJ1259 1202026 .. 1202036 +  -2.6  -3.60792   TTTAAAACCAAAAAT                 TATT TAA AATA                 TTATGTCTCAATAAT  47 233
      MJ1260 1202865 .. 1202875 +  -8.2  -4.43501   GGAATAAATATAAAA                 GCCC GTA GGGC                 TTTTATAAATGCATT  81 212
      MJ1261 1204287 .. 1204306 +  -9.4  -2.79133   CGTAGGGGCGAGTAA            TGAAATCC TTTA GGATTTCA             TCTGATGGAGGCTTC  77 115
      MJ1262 1205570 .. 1205596 + -14.6  -3.22884   TTTATTAAGGAAATT         TGAATGCCTTCT ATA AGAAGGCGTTCA         TTAATACATTAATAG 100 65
      MJ1263 NONE
      MJ1266 1211799 .. 1211819 +  -2.7  -4.64766   AAAAATTCCTAAAAC            TTTAAATAA CTC TTTTTTAAA            TTTTTAAGATATGCA  60 40
      MJ1267 1212787 .. 1212799 +  -7.7  -3.34488   TTGGACCTAATGGTA                GTGGA AAA TCCAC                ATTTTTAAAAACGTT  70 158
      MJ1268 1213384 .. 1213394 +  -2.6  -3.49687   TAGGAATAACTGCTG                 TATA AGG TATA                 ATTTTTATAAAACCT  45 21
      MJ1269 NONE
      MJ1270 1215507 .. 1215523 +  -5.3  -3.86897   CTCCTATAATACCCA              TTAATAA ATT TTATTAA              TTTCTGAAAGATACC  61 105
      MJ1271 NONE
      MJ1272 NONE
      MJ1273 1217692 .. 1217706 +  -4.4  -3.67188   ACAACATAAAAAATT               TTTAAA ATT TTTAAA               TATTTTCACATAAAT  55 32
      MJ1275 1219852 .. 1219862 +  -6.8  -3.09823   CATAAAGGTTTCCAT                 CCTC CAA GAGG                 TCTGATTTTAACCAG  62 113
      MJ1280 NONE
      MJ1281 1228122 .. 1228139 +  -7.7  -2.56596   GGTAAGCTATGGAAA             TGGGTTG TCCT CAGCCCA              TAGCTTCATCGGGAG  64 153
      MJ1282 1229895 .. 1229929 +    -3  -4.30576   ATGTTTTTTTCTCTT     CCTTTTCTTCATTT ATATTGG GAATTAAGGAAAGG     TTTTCATCATCCCCC  57 151
      MJ1292 NONE
    MJ1292.1 NONE
      MJ1293 1242351 .. 1242377 +  -8.1  -2.84307   CCCTCTATTCCATCA         GAGGGCTTTAA CATCT TTAAAGCACTC         ATGTTTTCGCTTCCT  68 512
      MJ1297 1245336 .. 1245351 +  -3.4  -3.34517   CCATTTATTATAAAA              TAAAAA GGGA TTTTTA               TGTTTAGGGAGAAAT  49 23
      MJ1298 NONE
      MJ1299 NONE
      MJ1300 1248717 .. 1248759 + -11.4  -3.99678   GCTAAATTATCTAAT TAAGGAATATTTAGAAGCCC AAA GGGCTTCTATAAGTGCCTTA TTTAATTATAAAACT  95 92
      MJ1311 NONE
      MJ1312 1258281 .. 1258291 +  -8.2  -3.05844   TGTATCTAACCCATA                 GGGC TTC GCCC                 TATTGGGATACCCAG  70 25
      MJ1313 NONE
      MJ1314 NONE
      MJ1315 NONE
      MJ1316 1261952 .. 1261965 +  -8.1  -3.31537   CACAACTGTATAAAA               CAGCC CTAA GGCTG                TTGCTCTAATATCCT  71 146
      MJ1319 1266596 .. 1266612 +  -3.7  -3.56378   GCATCATTATATATT              TATATGG ATT CCATAGA              TATTATATTTTAGAA  50 188
      MJ1324 NONE
      MJ1325 1275737 .. 1275755 + -13.2   -3.2614   CTCCCGTCCATTAAG             TTGGGGCT TTC AGCCCCAA             TTAATGTCCAAGCTC 100 70
      MJ1326 NONE
      MJ1327 NONE
     MJ1327a NONE
      MJ1328 NONE
      MJ1329 NONE
      MJ1330 1281262 .. 1281272 +  -2.6  -2.79684   CAGAGACAATTTTAA                 TAAT ATC ATTA                 TGCTTCAATTCGTAA  42 497
      MJ1333 NONE
      MJ1335 NONE
      MJ1336 1285350 .. 1285361 +    -3  -3.21416   GGGCGTTTGAAAAAG                CTAA GGAG TTAG                 TTAATACTCAAAATG  46 95
      MJ1337 1286256 .. 1286266 +  -2.6  -2.83715   AAGAAAAATAAATAA                 TAAA GTA TTTA                 TATAATAATCATCAG  41 67
      MJ1338 NONE
      MJ1339 NONE
      MJ1340 1288437 .. 1288447 +  -2.6  -5.42862   ATTGTCCAATTTTAT                 TAAA CTG TTTA                 TTTTTTTAGAGATAT  72 198
      MJ1342 NONE
      MJ1345 1292886 .. 1292912 +  -8.8  -2.80522   CGTAAATTATATATA         TATGGAAGTAGG AAA CTTACTTCCAGA         ATTATTCAATCAAAT  71 72
      MJ1346 NONE
      MJ1347 NONE
      MJ1348 1296464 .. 1296476 +  -4.8  -3.25941   CTTTTTAACTTCCCA                TGGC TCTAT GCCA                TCTTCATTAAGCTTT  54 365
      MJ1354 NONE
      MJ1355 NONE
      MJ1356 1307653 .. 1307664 +  -4.4  -5.17786   GAGACACTACTCTAT                TAGC CCCA GCTA                 TTTTTAATTTTCTTA  77 385
      MJ1361 1311248 .. 1311261 +  -2.4   -4.4767   TAAAATAATTATTAT               TGCT GTTTTA AGCA                TTTTCTCATAACTCA  58 45
      MJ1364 NONE
      MJ1365 1316239 .. 1316262 +  -6.8  -4.12198   CTAAGTAGTCGTATT          CTGCATTTAG GATT TTAGATGCAG           TTTTAGCAAATTCTA  71 363
      MJ1369 NONE
      MJ1370 NONE
      MJ1371 NONE
      MJ1372 NONE
      MJ1373 NONE
      MJ1374 NONE
      MJ1376 1325516 .. 1325526 +    -4  -4.23213   TTGCATCTTTATCAA                 TAAG CTC CTTA                 TTTATTGCATATAAA  60 525
      MJ1378 NONE
      MJ1379 NONE
      MJ1380 1329044 .. 1329060 +  -2.4  -4.21768   GGTAGGATTAAGAAA              TATTTA ATTCA TAAATA              TTTTGGGATTGATTA  53 19
      MJ1381 1331198 .. 1331223 +  -7.7  -4.20918   CTTCTTTTAATTTAA         CCCTATATGGGA ATT TCTCAT-TAGGG         TTTCTTGGAGTTGGC  80 192
      MJ1386 1334205 .. 1334217 +  -4.9  -3.91897   TTTAGGTGTTGGAAT                GTTAT TAG ATAAC                TTTATAGCTGGAGCG  61 224
      MJ1388 1337119 .. 1337130 +    -3  -4.31737   TTAACCCCTCCCCCA                CAAT TTTA ATTG                 TTTCTTAATCATTTT  57 94
      MJ1392 1341849 .. 1341866 +  -5.7  -2.88427   GGTTCTTTTTCTAAA             TTTTTGA AAAA TCAAAAA              TGTCTAAAAAATGTT  56 148
      MJ1393 NONE
      MJ1394 NONE
      MJ1395 1347668 .. 1347686 +  -3.2   -3.6608   TATACATTACTTTAC             TTTTGAAC AGT GTTAAAAA             TTTCAATGGGATAAT  49 124
      MJ1396 NONE
      MJ1397 1358031 .. 1358042 +  -4.4  -3.82276   CATCCATAATAATTT                CTGA AATT TCAG                 TGTTTATATTTGTTG  57 153
      MJ1398 1359605 .. 1359619 +  -2.8  -3.80877   GAGTGAATGGCTATT               AAAACC AAA GGTTTA               TGTTTTCTAAAATAA  51 277
      MJ1401 1362717 .. 1362729 +  -3.5  -5.14965   TTATAATAACACATA                TAAAA ATT TTTTA                TTTTTTAATAAAAAT  69 62
      MJ1404 1367356 .. 1367366 +  -5.4  -4.70319   AGAGTTTAAGAAAGA                 GGAA TAA TTCC                 TTTTAATTTTAATAA  73 19
      MJ1405 NONE
      MJ1406 1368260 .. 1368284 + -15.7  -4.12532   TTGCTATACTCCAGA          GCGGGGTTGCC AGA GGCAACCCCAC          TTTCTATCTGGGGAG 100 109
      MJ1407 1368806 .. 1368820 +  -3.6  -4.86613   GAAAATAAAAATCAT               TCTTTT ATT AGAAGA               TTTATTTTAATTTTA  67 39
      MJ1408 1369984 .. 1369994 +  -2.6   -3.8049   CTATATCTCCATATT                 TATT GGC AATA                 TCTTTAATTTTTTCA  51 80
      MJ1411 NONE
      MJ1412 1374830 .. 1374840 +    -4  -4.51765   ATCCCAATAATTGCA                 TTAG CTC CTAA                 TTTCTTTGCATTATC  62 154
      MJ1415 1377333 .. 1377347 +  -3.6  -3.72078   AATACCTCAAGCATC               TCTAAA ACC TTTGGA               TTGATTGTTTTATAA  52 368
      MJ1417 NONE
    MJ1417.1 1380813 .. 1380825 +  -3.5   -3.6502   TCACTATTATCTAAT                TATTA ACT TAATA                TTTAAATAAGGGCTA  50 20
      MJ1418 1381789 .. 1381799 +  -5.4  -2.60512   GGTCGTTGCTAATCT                 CATC TAA GATG                 TGGATTGCTGTTGCA  52 124
      MJ1420 1385764 .. 1385774 +    -4  -2.59177   TATCGATTCCTATTC                 CTTT TAA AAAG                 CTTCCTCTCTACGAT  45 369
      MJ1424 NONE
      MJ1425 NONE
      MJ1426 NONE
      MJ1427 1397632 .. 1397642 +    -4  -2.76815   CATAAAATTTGGTGA                 TTCA CAA TGAA                 CTTGTTCAGAAAGAT  45 26
      MJ1428 1399316 .. 1399329 +  -3.1  -3.14745   AAATAAAAGAGCTTC               TCCAA AAAC TTGGG                TGTATGTTATGAAGG  46 0
      MJ1429 1400827 .. 1400879 + -11.6  -3.18467   GAGAATGGATGGGTT TAGATGATTGGTA-ACCA-TAGGAGG AAA CCTCCTATTGGTATACCACCCGTCTA TTAAGTTAGGACTTT  93 12
      MJ1430 NONE
      MJ1431 NONE
      MJ1432 NONE
      MJ1433 NONE
      MJ1434 1404323 .. 1404333 +    -4  -3.09313   GTAATTTTTTGCTAT                 CTTT AAA AAAG                 TATATATATGTGATT  48 37
      MJ1435 1404677 .. 1404693 +  -2.3  -2.95113   TTATAAAAATAAATA              TAAACTA TTT TAGTTAA              GTTTAAATTTTGGGA  40 90
      MJ1436 NONE
      MJ1437 NONE
      MJ1438 NONE
      MJ1439 1407219 .. 1407245 +  -7.2  -4.57482   GGTTCATCAAAATGA         GTGGGGCTTCAC TTC GTTCAGCTCCAC         TTTATTTATAGCTAC  78 93
      MJ1440 1408268 .. 1408286 +  -2.4  -3.35996   GTTATTAATATTACG             GTGGTGTT ATG AAAATCAC             ATTTTATATGTGGGC  45 162
      MJ1441 1411972 .. 1411982 +  -2.6  -4.89729   ATTGGACTATTTTTA                 TTTT TGT AAAA                 TTTTTACCTTTTATA  63 41
      MJ1442 1412744 .. 1412754 +  -2.6  -3.75535   AATAAAATTCATCCT                 TTTT ATA AAAA                 TTTACGTATATATAG  49 36
      MJ1443 1413226 .. 1413253 +    -7  -2.72745   ATAACTAAGGTATTA        ATGAACTCCTTC TTTG GAAGGCGTTCAA         ATCTTTATCAATAAA  62 149
      MJ1444 1414301 .. 1414311 +  -2.6  -3.14587   ATTAGATGCATGGTT                 TAAA TAA TTTA                 TATAATTTTGTGGGA  43 19
      MJ1445 NONE
      MJ1446 1415747 .. 1415761 +  -7.2  -3.62224   TTTAGTTTTGATCAA               CCTTTT CTA AAAAGG               TTGTTCGGGGAGTAT  69 59
      MJ1447 NONE
      MJ1448 NONE
      MJ1449 NONE
      MJ1450 NONE
      MJ1451 1422509 .. 1422535 +  -6.8   -3.2056   ATCCCCTATATATAT         TTTTTCATTTTT GAA AAATATGAAAAA         TTGATGCATATAGGT  63 216
      MJ1452 NONE
      MJ1453 1424377 .. 1424395 +  -3.9  -5.52096   AATATCAACAAATTT            GGC-ATTG CATT CAATTGCC             TTTTTTATTAAGTTT  81 431
      MJ1456 1426998 .. 1427011 +  -2.5  -2.87963   CTGTTAGAAGAAGAT               TAAAA TAAT TTTTA                TGTGATGGTTATGAC  41 18
      MJ1457 1427440 .. 1427456 +  -8.1  -3.11564   TAAATAATATTATTT              TTGATGA TTT TCATCAA              TATTAAATAAATTTA  70 45
      MJ1458 1428187 .. 1428205 +  -4.6  -4.45175   GTTAGCTTTGGGTTA             TGAAACTC CAT GATTTTCA             TTTAATTTTTTCCTA  66 74
      MJ1459 1430281 .. 1430291 +  -5.4  -3.89215   TATAATGAGGTTTCT                 GAAC CAA GTTC                 TTTAACTTTATCAAA  61 360
      MJ1464 1433773 .. 1433790 +  -7.7  -2.56596   GGTAAGCTATGGAAA             TGGGTTG TCCT CAGCCCA              TAGCTTCATCGGGAA  64 297
      MJ1467 NONE
      MJ1468 NONE
      MJ1469 NONE
    MJ1469.1 NONE
      MJ1470 1442603 .. 1442613 +  -5.4  -2.79023   ACAATGTCACCATTG                 TGGT GAA ACCA                 TGATTAATAGCGTTG  53 12
      MJ1471 NONE
      MJ1472 1445066 .. 1445076 +    -4  -3.24925   ACCAAATTTTTTTTA                 TTTG AAG CAAA                 TTCATGGTCTAAAAT  49 297
      MJ1474 NONE
      MJ1475 NONE
      MJ1476 NONE
      MJ1477 1448878 .. 1448904 +  -5.1  -3.09491   TTCTTTAAAAATTTA         TCATGAGCTGG AAGAA CTGGCTCATGC         TTAGCTAAATATCTA  52 368
      MJ1479 1451293 .. 1451303 +  -2.6  -2.90219   ATCGCTCTATCTTTT                 TTAA ATC TTAA                 TGTATGCAAATTATC  42 317
      MJ1480 NONE
      MJ1481 1453362 .. 1453372 +  -2.6   -3.6608   GGATGCTGATGAAAT                 TTTA GAT TAAA                 TTTCGGTGGAATAAT  47 16
      MJ1482 NONE
      MJ1483 NONE
      MJ1484 NONE
      MJ1485 1456667 .. 1456677 +    -4  -5.58522   ATGTTTAAGTCTAAA                 TCTT CAA AAGA                 TTTTTATTTTATATA  80 46
      MJ1487 NONE
      MJ1488 NONE
      MJ1489 NONE
    MJ1489.1 NONE
      MJ1490 1465641 .. 1465651 +  -2.6  -2.72344   AAAAAATAAAAATTT                 TAAT GTA ATTA                 TAATTAAAAATAAAC  40 71
      MJ1491 NONE
      MJ1492 NONE
      MJ1493 1467706 .. 1467723 +  -4.9  -3.73775   TAAACACTATACATG             GAGCACTC TCA GA-TGCTC             TTTGATACAACTCCC  58 498
      MJ1495 NONE
      MJ1496 NONE
      MJ1497 NONE
      MJ1498 1472039 .. 1472059 +  -3.4   -4.0641   GAACATTTTGATTTT           GAGCAA-TA AAAT TATTTGCTC            TTTGTATCCATGGGC  56 420
      MJ1507 NONE
      MJ1508 1481932 .. 1481946 +  -7.2  -2.98088   TAAATATGGGAACTA               TAAAGG AAA CCTTTA               TATATAAGTTTCGCA  65 68
      MJ1509 1482967 .. 1482979 +  -2.7  -4.99568   GTTGTGTAATAATTA                TCGAT TTC ATTGA                TTTTGTTTAGTATTG  66 512
      MJ1511 1483611 .. 1483632 +  -7.5  -3.46509   TTTTTTAATATTATA           TCTATATAT TTAA ATATATAGA            TTAATGTTCTTACAA  70 66
      MJ1512 NONE
      MJ1514 NONE
      MJ1515 NONE
      MJ1516 1491461 .. 1491471 +  -2.6  -5.00884   CTTCAGCAAAGATGA                 TTAA TTT TTAA                 TTTTTTGGAGGAGAT  65 22
      MJ1517 NONE
      MJ1518 NONE
      MJ1519 1498086 .. 1498098 +  -2.7  -5.24989   GCCAGTAGAAAATTC                TGTTA TTG TAGCA                TTTTTTAATATCTCC  69 495
      MJ1521 1500176 .. 1500196 +  -2.7   -3.8802   CCTCCTAATTTCAAT            TTTTAAATT TTT AATTCAAAA            TTTAACTTATATTTT  49 33
      MJ1522 NONE
      MJ1523 1501368 .. 1501379 +  -4.4  -3.41569   ATTTTGGTAGGGTTT                TAGC TTTA GCTA                 TCTTTAGGTAGGTGA  53 3
      MJ1524 NONE
      MJ1525 1504577 .. 1504587 +  -5.4    -3.967   GTCTTGACTAACTCT                 GGAA TTT TTCC                 TTTAATTCCTACCTT  64 104
      MJ1529 1506906 .. 1506922 +  -2.4  -2.74784   TGGTGTCTTTCAAAT              TTAATA AAGTC TATTAA              TGAATTTTGAACGCT  40 9
      MJ1530 NONE
      MJ1531 1508852 .. 1508871 +  -2.2  -3.69323   ACCTAAACAATATCA            TTACTTAT TCAT ATAGGTGA             TTTAAATGATAATAA  46 35
      MJ1532 1509703 .. 1509717 +    -5  -3.22091   CTGTCCCGTCATTTC               TAACAG TTA CTGTTG               TTAATAACTTCCCAT  54 138
      MJ1534 NONE
      MJ1535 1514136 .. 1514147 +  -4.4  -3.53307   ATTTCAACATTGTTG                GCTT CTTT AAGC                 TTATCTAACATTATT  54 397
      MJ1538 NONE
      MJ1539 NONE
      MJ1540 1517765 .. 1517781 +  -3.7  -2.70994   GCTTTAACAACAGTT              GGATTTA AAT TAACTCC              CTTATGTAAGATTGC  44 326
      MJ1543 1522491 .. 1522512 +  -2.4  -3.97388   TCCACTTCCAGAATG           GAACAATCT CTATC AGA-TGTTC           TTTATCATCAACTGT  53 112
      MJ1545 NONE
      MJ1546 NONE
      MJ1547 NONE
      MJ1548 NONE
      MJ1549 1527734 .. 1527747 +  -2.4  -4.39652   TTTTTGTTGATTTCT               GCAA TAATAT TTGC                TTGTTTGTTTGTAAT  55 159
      MJ1550 NONE
      MJ1551 1528254 .. 1528288 +    -7  -3.15592   ATAGTAGCTAAGCTA     AGAGGCATCACCGAGC GTA GCGAGGTGATGCATCC     ATTTTGATCAACCTT  66 65
      MJ1552 NONE
      MJ1553 1529245 .. 1529256 +    -3  -2.75385   CGGAGATAACCGAAC                GATT TAGA AATC                 ATTATATAGTATCTT  42 32
      MJ1554 1531193 .. 1531206 +  -2.5  -5.93252   GGGTTTAAATAAATT               TAATT TTTT AATTA                TTTTTTATTTTTGAC  82 29
      MJ1555 1532683 .. 1532693 +  -2.6   -3.4252   TTTTTAATGAGAAAT                 TAAT AAG ATTA                 TTATGATGGATAAGA  45 52
      MJ1556 NONE
      MJ1557 1534424 .. 1534460 +  -3.1   -4.7153   TAAATATATCTTCAT   GCTGGACAATGACTTG AACACC CAATTC-TTCTCCAGC    TTTTTCAAGTTCTTT  62 61
      MJ1559 1535626 .. 1535637 +    -3   -3.9392   CCAATTTATCGTAGA                GTTT TCCA AAAC                 TTCTTTGAAGTAAAG  52 391
      MJ1564 NONE
      MJ1565 1542342 .. 1542357 +    -4  -4.09739   CAAGTATTTTAATGT              GATGAA GTAT TTCGTC               TTTTCCAGAAGTTAA  58 133
      MJ1569 NONE
      MJ1570 1546088 .. 1546098 +  -2.6  -4.62203   TAATTATAAAAATTG                 TAAT GTA ATTA                 TTTTGATTGTTTAAA  58 135
      MJ1571 NONE
      MJ1572 1548042 .. 1548061 +  -3.6  -2.95774   ATAACTGCTTTATCC            TTAAACAG ATTT CTGTTGAA             TCTCTCATAGCTGTA  45 251
      MJ1575 1551489 .. 1551502 +  -3.9  -3.67296   AAAACTTTTGTAAAG               TTTGT GGTT ACAAA                TTTGAATAACTAATA  52 3
      MJ1576 1552158 .. 1552168 +  -2.6  -4.77757   ACCTAAGATTAGCTT                 TTAA TTA TTAA                 TTTTAATTTTTAGGG  60 22
      MJ1577 NONE
      MJ1578 1554834 .. 1554856 + -10.8  -3.53184   CATAAAAAATTTTGA           TGAAACTTTT TTG AAAAGTTTCA           TTCTGACTTTTGATA  90 26
      MJ1581 NONE
      MJ1582 NONE
      MJ1583 1558030 .. 1558043 +  -2.5  -4.20696   TTTACAGCACTTGCT               TTTAA TTCC TTAAA                TTTTCCAGTTACTGA  55 250
      MJ1586 1560681 .. 1560691 +    -4   -2.5304   AATGTCTTAAAAATC                 TTTC AAT GAAA                 CTATTAAATTATTTA  45 17
      MJ1587 NONE
      MJ1588 1561615 .. 1561640 +  -9.3   -2.7263   AAAATGAAAGAAGTT         TAATAGTTTTT TGCA AAAAACTATTA          GTTTGAGAACATGAT  75 23
      MJ1589 1562672 .. 1562682 +  -2.6  -2.74215   ATAATTATTAGATTC                 TTTT GCA AAAA                 ACTTTTTATAATTAG  40 321
      MJ1590 1563087 .. 1563099 +  -4.7  -2.94872   TAGTTATTAATTTTT                GGCCC TTT GGGCA                TCATTATTCAATAAA  51 31
        selD 1564316 .. 1564354 +  -6.1  -3.57715   GTTTTTATAACGTTC  TTACGATGTGCCGAACCCT TTA AGGGA--GGCACATCGAAA  TCTTTGATATATTTT  64 79
      MJ1592 NONE
      MJ1593 1565599 .. 1565622 +  -2.6  -4.07675   AAATTGAATAATTAA          TTTTATTAAA CTTT TTTATTAAAA           TTTACTTAATTTTAA  53 30
      MJ1594 1566678 .. 1566688 +  -2.6   -3.8572   TCCCATCCTCTCTTA                 TTTT TAA AAAA                 TTTCATACTGTTGTA  51 408
      MJ1597 1570112 .. 1570122 +  -2.6  -3.93262   GTTTGCTGGTTTGAT                 TATT TAG AATA                 TTTGAGTTTATTGAA  51 248
      MJ1600 NONE
      MJ1601 NONE
      MJ1602 1575129 .. 1575145 +  -3.8  -4.39107   GTTTTTATGGGATTT              TCAATT TTGTT AATTGA              TTTATTGATTGTCTT  61 109
      MJ1603 1577366 .. 1577388 +  -3.4  -4.61633   CTTGATATTGTATCT           CCTAAACCTA CTG TAGATTTTGG           TTTTTCAACATATCT  63 104
      MJ1607 NONE
      MJ1608 1583157 .. 1583170 +  -3.9  -3.05384   AATATTTTTTTGGTG               GAATT ATGA AATTC                TTCAATAGAGAAAAG  48 59
      MJ1609 1584366 .. 1584394 +  -4.5  -2.78197   ATAAAATTCTATGAC        GAATAAAGATGCC TTT GGCATCAAAATTC        CTTATATGTATAAGA  49 105
      MJ1610 NONE
      MJ1611 NONE
      MJ1612 1589199 .. 1589220 +  -4.5   -3.9074   ATTATCTGTTCCAGT           TCCAGTAGCT TGA AGTT-CTGGA           TGTTTTGTGCTTCTT  58 187
      MJ1616 NONE
      MJ1617 1593495 .. 1593513 +  -2.4  -5.15969   GGGGAGTTTTTGGAG             GGATATAT ATA GTATCTCC             TTTTTTAACTTCAAA  69 142
      MJ1620 1596284 .. 1596297 +  -2.4  -2.57468   CTTAGAATATTAACA               GTTG GCATAG CAAC                ATTCCTATAATCAGC  40 228
    MJ1621.1 1597479 .. 1597496 +  -2.7  -3.73775   TCTCCAAAATCTATT             TAAACTC GGAG GCGTTTA              TTTCATCCCAATAAA  49 165
      MJ1623 1599529 .. 1599569 +  -8.5  -2.93381   TACATACGAAAATAA  GCTTTCTATCAACCTTTTT AGA AAAAAGGTTGATCAAAAAC  TAATTTAGCGGTTTC  71 83
      MJ1625 1604294 .. 1604307 +  -2.5  -4.98672   GTTTATTTTCTCATT               TAAAA CCTG TTTTA                TTTTGTATTTTTCCC  66 98
      MJ1631 NONE
      MJ1632 1613925 .. 1613945 +  -5.5  -4.45771   GAAGGTATGCTGCTG            CTTCAAAAT CCA ATTTTGACG            TTTCTCTTTTAAAGT  69 507
      MJ1635 NONE
      MJ1636 1618204 .. 1618219 +  -3.4  -3.31097   GGCTGGACAGAGTTA              TAAAAA ACTT TTTTTA               ATTTTAATTATCTAA  47 23
      MJ1637 1619830 .. 1619840 +    -4  -5.24989   AACTCATTTTTAGCT                 CAAT GCC ATTG                 TTTTTTAATATCTCC  74 172
      MJ1639 1621343 .. 1621356 +  -5.3  -3.33045   TAAATTCCAGGAGTT               GATTG ATTC CAATC                CTTTCTTTGCTCTTC  56 335
      MJ1642 NONE
      MJ1643 1627038 .. 1627052 +   -10  -2.62983   TCCCGGATATTCCAA               TAGGGC AGA GCCCTA               TGGTGTGAAAATGGA  78 80
      MJ1644 NONE
      MJ1645 NONE
      MJ1646 1629069 .. 1629084 +  -3.4  -4.11447   AATGTAGAGCAAAAA              TAAAAT AAAC ATTTTA               TTATCTTTATTTTTA  57 23
      MJ1647 1629469 .. 1629488 + -12.2  -3.19389   TTAAGGAAGTTTGAA            CTCCTTCC ATTA GGAAGGAG             TTCATCAGTGCCTTA  95 67
      MJ1648 1630497 .. 1630509 +  -4.7  -5.39721   ATTTAAAGATGCATA                AGCCC TTA GGGCA                TTTTTTATGTCATCC  82 259
        topA 1635786 .. 1635805 +    -5  -3.27177   AATAAAATGGTGAAT            TAGCTATG ACTA CAAAGCTA             TATGTTGATTTTGGA  53 36
      MJ1653 NONE
      MJ1654 1637673 .. 1637692 +  -2.2  -3.57144   GAACCAAGACCTGGT            GTTTATAA GGTA TTATAACC             TTTGGAGGTGGAAGA  46 8
      MJ1655 1638536 .. 1638552 +  -3.7  -4.08557   CCAAAAACAGAGGTT              GATAATG AAT CATTAAC              TTATTATTTAAGAGA  57 302
      MJ1656 NONE
      MJ1657 NONE
      MJ1658 1640768 .. 1640781 +  -3.9  -3.42407   GCCAGATTTAATTAG               CTTAA AGTT TTAAG                TTGGTTGATAGTATG  50 13
      MJ1659 NONE
      MJ1660 1643760 .. 1643774 +  -3.5  -4.70515   TCAAAGCTATCTACC               TGCCT TCCAT AGGCG               TTTCTTTTAACTGTA  63 285
      MJ1663 NONE
      MJ1664 1647620 .. 1647640 +  -8.3  -3.04517   TAAAGCCAATGCTGC            TGTTGAACC ATG GGTTCCACA            CTTTTCCAAACCCAT  70 469
      MJ1675 1659500 .. 1659521 +  -6.5  -5.28414   CCGGGCTGTCGCTCA           TCCCCCGCGG TTT CC-CGGGGCA           TTTTTATATTTATTA  86 99
      MJ1676 NONE
      MJ1677 NONE
      MJ1678 NONE
      MJ1679 NONE
      MJ1680 1662957 .. 1662971 +  -6.4  -4.21462   TTGGAATTCCACATA               CAGAGC CAA GCTTTG               TTTTAAATACTCCAT  70 119
      MJ1682 NONE
      MJ1681 1662755 .. 1662769 -  -5.8  -2.89298   TACTGGAGATAAGGA               CTTAAT ATC ATTAAG               AGACGAAAATAAATA  56 109
      MJ1674 NONE
      MJ1673 NONE
      MJ1672 NONE
      MJ1671 NONE
      MJ1670 NONE
      MJ1669 1652354 .. 1652380 -  -2.4  -4.78661   AGTTAAAAATTAAAA         TTAATTAAAACT GTT AGTTAAAATTAA         TCCCTCCCCAAATTT  60 12
      MJ1668 NONE
      MJ1667 NONE
      MJ1666 1648593 .. 1648607 -  -5.8  -3.78027   CATAATTAAGAAACA               GTTTAT TAT ATAAAC               TTAGTTATTATTAAG  64 95
      MJ1665 1646821 .. 1646831 -  -5.4  -2.81133   TATTTATGTATTACA                 CTCT CAT AGAG                 TTCTTTAAAGAAAAT  53 367
      MJ1662 1644073 .. 1644083 -  -2.6  -3.37493   TTGCTAAGACACCAA                 TAAT CAT ATTA                 TCCCTCTTTGAAATT  45 69
      MJ1661 1643309 .. 1643319 -    -4  -3.93695   GGGATTATCTATAAA                 TTAG TAG CTAA                 GATTGAAGAGGCTTT  56 225
      MJ1651 NONE
      MJ1650 NONE
      MJ1649 1630150 .. 1630164 -  -3.6  -3.24146   GTTTGCAATGAAAAT               CAAAAC TGC GTTTTA               TTAATGCCACACCCA  48 121
      MJ1641 1621753 .. 1621778 -  -7.5  -3.30701   TTTCATCAAAGCTAA         CACCTCTTCGC TTAT GCTCAGAGGTG          TAAATTAAAAATTCC  68 42
      MJ1640 1620880 .. 1620890 -    -4  -3.88998   ACTTAAACTAAAAGA                 TGAT TCT ATCA                 TAACTCATAATCTAA  56 183
      MJ1638 1619274 .. 1619308 -  -2.8  -4.18762   AATTGTTATTTAAAA     TCTATCCTTATGGTTC AAT GGACAAAAAGGTTAGA     AAATCCCAAAAGATA  55 386
      MJ1634 NONE
      MJ1633 1613041 .. 1613051 -  -5.4  -2.65081   TTATTTAAAAGATAT                 GCTT GAT AAGC                 TTGAAGTTGATGAGA  52 432
      MJ1630 NONE
      MJ1629 1606206 .. 1606221 -    -9  -2.71483   ACAGTGCCGGAACCA              TAGGGC TACC GCCCTA               TTGGTATACCCAGGG  73 213
      MJ1628 1604695 .. 1604705 -  -2.6  -3.51825   TTATCCCAATCAGAA                 TTAA ATG TTAA                 ATGTTGATAACGATA  47 95
      MJ1627 1604058 .. 1604068 -    -4  -4.60487   CAGCACCTCCAAAAA                 CTTT ACA AAAG                 AGTTTTATTAAGTGG  65 179
      MJ1626 1600016 .. 1600050 -  -4.8  -3.15592   AAGGTTGATCAAAAC     GGATGCACTACCTCGC TAC GCTCGGCAGTGCCTCT     TAATTATGCCTATGA  53 53
      MJ1624 1599529 .. 1599569 - -12.9  -4.30909   TACATACGAAAATAA  GCTTTCTATCAACCTTTTT AGA AAAAAGGTTGATCAAAAAC  TAATTTAGCGGTTTC 100 49
      MJ1621 1595752 .. 1595767 -  -3.3  -2.50789   ATTGATAAAATAACC              GTCTA TAAATT TAGAC               CCCTTCCAATGTCTG  44 376
      MJ1619 NONE
      MJ1618 1593208 .. 1593218 -  -3.2  -4.86773   GAAAATTACGAAAAA                 CCAG AAA CTGA                 AAAAACTGAAAGTAG  65 195
      MJ1615 NONE
      MJ1614 NONE
      MJ1613 1588649 .. 1588660 -    -3  -2.74263   ACTTCATGGGCAAAG                CTAA AGCT TTAG                 TTGAGGCTTTAAAGG  42 414
      MJ1606 NONE
      MJ1605 NONE
      MJ1604 1577285 .. 1577301 -  -2.4  -5.19916   AAAACACTTAAAAAA              TAAAAA ATTAG TTTTTA              GCTCATTCTTTTTTT  68 23
      MJ1599 NONE
      MJ1598 1570957 .. 1570967 -  -2.6  -3.32448   TTGAAAAATAGAAAT                 TATT GAA AATA                 GCATTACAATAATAA  43 75
    MJ1597.1 1570461 .. 1570471 -  -6.8  -3.11281   CTAGTTAAAATCAGA                 CCTC TTG GAGG                 ATGGAAATGTTTTTA  62 65
      MJ1596 NONE
      MJ1595 1565813 .. 1565827 -  -2.9  -3.17714   TTAAATTTTGAGCAA               TCTTT AAGAA AAAGA               GTTAGTTTATTAAAA  45 521
      MJ1585 NONE
      MJ1584 1557702 .. 1557715 -  -2.5  -4.82548   TAAAAATACATAAAA               TTTAT AGAA ATAAA                ATTTTCATTGACAAA  63 117
      MJ1580 NONE
      MJ1579 1554839 .. 1554851 -  -4.9  -3.75863   AAAATTTTGATGAAA                CTTTT TTG AAAAG                TTTCATTCTGACTTT  59 102
      MJ1574 NONE
      MJ1573 NONE
    MJ1572.1 1547390 .. 1547401 -  -4.4  -3.69094   AATTTATCATTTAAA                GGAT AGGC ATCC                 TTATAATCTAAGTGG  56 437
      MJ1568 NONE
      MJ1567 NONE
      MJ1566 NONE
      MJ1563 NONE
      MJ1562 NONE
      MJ1561 NONE
      MJ1560 1534764 .. 1534775 -  -7.2  -3.40299   TGAGGATATTTATAA                CGGG AATG CCCG                 GAGTTGGAAAAACTA  68 517
      MJ1558 NONE
      MJ1544 1522295 .. 1522310 -  -5.4   -3.9009   AATGGAGCTTAGAAA              GAGAAG CTGG CTTCCC               ACACTTGAATGCTTT  61 177
      MJ1542 NONE
      MJ1541 1516964 .. 1516976 -    -2  -4.15453   GAAGCGAGGTTAAAA                TTGT ATTTA ACAA                ATTGACCATTGATGG  54 510
      MJ1537 NONE
      MJ1536 1513695 .. 1513706 -    -3  -4.60143   AGATAGTATAGAAAA                TCTA AGAT TAGA                 TTTTAAAATGGGAAA  62 115
      MJ1533 1509316 .. 1509327 -  -2.2  -4.68446   AAAAAGTAGATAAAA                CTCC AATA GAAG                 TTATTAAGGAATTTG  59 300
      MJ1528 NONE
      MJ1527 NONE
      MJ1526 1504496 .. 1504506 -  -2.6  -4.21462   ACTGATTATCTAAAA                 TAAA CTT TTTA                 AACTTTGATGAGTTA  53 38
      MJ1520 1497162 .. 1497179 -  -2.7  -3.18264   TTTCTGACTTAGCAA             GGAGA AAAACTAA TCTCC              TTGAAAATTTTAACA  44 494
    MJ1516.1 1491445 .. 1491457 -  -2.7  -3.68341   AACTTTATTCAATAA                TCTTC AGC AAAGA                TGATTAATTTTTAAT  47 36
      MJ1513 1488418 .. 1488434 -  -8.7  -3.34232   ATAAGAATAAGTTAA              TCCCAAC AAA GCTGGGA              ATTGAAGTCTATAAT  74 189
      MJ1510 1481992 .. 1482006 -  -4.4  -5.60556   AACATAAAATAAAAA               TTTTAA AAA TTAAAA               AGAGGGGATAGAATG  82 517
      MJ1506 1478625 .. 1478641 -  -2.3  -2.53208   AAATTATAAAAGTAG              CAAAAAA TAG TTTTTAG              TATCTAATAGAACTT  39 143
      MJ1505 NONE
      MJ1504 1475087 .. 1475102 -  -3.2  -3.68071   TAAATTTGGAAAATA              GATGCC TTTA GGTATC               ATTGTTCAATAAAAA  49 64
      MJ1503 NONE
      MJ1502 NONE
      MJ1501 NONE
      MJ1500 1472175 .. 1472201 -  -2.5  -4.34932   AAATAAATACATAAA         TTAATTTTTAT GAGTA ATAAAAATTGA         AGAGAAGATAAGCGA  55 47
      MJ1499 1471314 .. 1471340 -  -2.2   -3.1241   AGGAGATTTAAGAGA         TAGGGGAAATAC GTG GTTTATCCCTTA         TGAAACAATCCAATC  42 326
      MJ1494 1466928 .. 1466940 -  -4.9  -4.63486   ATTGGCTTAATAAAA                CTAAT TCC ATTAG                AGAGAAAAAATATTT  69 315
      MJ1486 1457587 .. 1457597 -  -2.6  -3.93262   TTTAATAAACTCAAA                 TATT CTA AATA                 ATCAAACCAGCAAAC  51 148
    MJ1479.1 1450666 .. 1450678 -  -4.9  -5.26918   ACAGCCTACAAAAAA                CTAAA AGA TTTAG                ATGGTGTTATAGCAA  79 345
      MJ1478 1448405 .. 1448418 -  -3.9  -5.11063   ATGATGGAACAAAAA               CAAAT GAAA ATTTG                AAGAGAGTTGAAGAT  70 139
      MJ1473 1444774 .. 1444786 -  -3.3  -4.08974   ATGCCAGGATATAAA                CCACT TAT AGAGG                AAAATTAATTATATT  57 34
      MJ1466 1435687 .. 1435698 -    -3  -3.56762   ATTAAAAATTTAGAA                TCTA TAAA TAGA                 GTAAACACGAGATGT  49 75
      MJ1465 1433968 .. 1433981 -  -3.9  -5.80364   ATTTTAATAAAAAAA               CAATA TTTA TATTG                TGATATTGTTTATTA  84 240
      MJ1463 NONE
      MJ1462 1431203 .. 1431213 -  -2.6  -4.68607   TATAAAAAATATAAA                 TTAT GGT ATAA                 AAATATTAAGAATTT  60 62
      MJ1461 1430515 .. 1430551 -  -2.6  -3.64685   AAAACTTTGTAATAA    TAAATATTAAAAAATA GGTAT TATTTATTAATTTTTA    TTAATTAATATTCAT  47 26
      MJ1460 1429460 .. 1429472 -  -6.3  -3.20751   TCTAATAACTGAAGA                GCTAA TAT TTAGC                ACTGAAGAAATAAAA  61 488
      MJ1455 1424654 .. 1424664 -  -2.6  -3.07575   AAAAGTTTTATTTAA                 TTAA AAA TTAA                 AAAGCAAAATATTTT  42 82
      MJ1454 1423956 .. 1423972 -  -2.4  -4.19336   AATTATGCTAAGAAA              TTTAAA TTTAC TTTAAA              TCCATTAGTCTCCAG  53 16
      MJ1423 NONE
      MJ1422 1387594 .. 1387604 -  -2.6  -3.65351   CTATCTTTATGGAAA                 TAAT AAA ATTA                 TTCATGAAAAAGAAG  47 47
      MJ1421 1385964 .. 1385975 -  -4.4   -3.1506   AAATTTTTTCAGGAA                TCTC ATAT GAGA                 TTTTTCTTTCATTCT  52 51
      MJ1419 1381532 .. 1381551 -  -2.1  -4.14739   GCAGGTAGTTTAAAA            TTAGCTG AAGAAA CAGCAAA             AAGAGATGAGGACGT  52 180
      MJ1416 1376949 .. 1376962 -  -2.4  -3.38966   GAGAAGAGAGAGCAA               GCAA AGGAAA TTGC                TGTAAAAATCTTGGA  46 50
      MJ1414 NONE
      MJ1413 1374482 .. 1374495 -  -3.1  -4.07568   CTTGTTGCCTGAAAA               CATCC CAAC GGATA                AAGTTGAACCCTGCT  55 254
      MJ1410 1370761 .. 1370804 -  -3.7  -2.68491   AATTCAGATTATAAT TAATAGTAAAATTTA-ATTT TGGAT AAATATAAATTTTAGTATTA TGTAGTTACTCTTGA  44 47
      MJ1409 1369426 .. 1369438 -  -2.7  -3.56594   CCAAACGTTGGTAAA                TCAAC ACT ATTGA                AAAAACTCACTGGAG  46 518
      MJ1403 1364486 .. 1364510 -  -3.7  -4.52589   TTCGTCTATATAAAA          TTTTCTATATA ATT CATAAAGAAAA          TTTTAAATATGAAAA  62 180
      MJ1402 NONE
      MJ1400 NONE
      MJ1399 1358922 .. 1358936 -  -2.8   -5.1356   CTTGATGAAGAAAAA               GTCCTT CTA AATGAC               ACAAGAAGAGAAATT  69 420
      MJ1391 1338499 .. 1338509 -  -2.6  -5.02231   TAAAAATATGAAAAA                 TTTA AAA TAAA                 TAAAAATCAATTATT  65 36
      MJ1390 1337898 .. 1337908 -    -4  -3.58864   GTAGTACTATAAATA                 TCTT TCT AAGA                 TGTTTATTATTATGA  52 120
      MJ1389 1337404 .. 1337423 -  -5.8  -3.16106   TTAAAATTTTAAAAT            TTAAAGAG CAAT CTCTTCAA             TAATATTCTCAGCTG  58 6
      MJ1387 1334088 .. 1334111 -    -4  -5.42131   GAATTAGATAAAAAA          TTATCCTCCAA ATC TTGGAAGA-AA          GAGAAATAAACCTTT  76 203
      MJ1385 NONE
      MJ1384 1332406 .. 1332435 -  -3.6   -3.2624   TAAATAATGTATTAA       TGAACGCTATCC TTTAGG AAAAAGCGTTCA        TAGGGCTTTTATAGA  47 178
      MJ1383 NONE
      MJ1382 1330841 .. 1330853 -  -4.1  -3.83566   ACTTAATAATAAACA                CTTCC TCT GGAAA                GAAGGCAAAGTCAGA  56 200
        gltX 1325014 .. 1325030 -  -2.4   -5.2696   TTAAAATCTAAAAAA              TAAAAA AATTA TTTTTA              TCTATGTGCATAGCA  68 23
      MJ1375 1322868 .. 1322892 -    -8  -4.10925   ATATATTTCCCAAAA          TACTGGAATA GAGGT TATTCCAGCA          AGATTAGGACTGAAA  79 78
      MJ1368 NONE
      MJ1367 NONE
      MJ1366 1315906 .. 1315918 -  -3.5  -5.31275   TTTTAGGATAAAAAA                TTAAA AAT TTTAA                AAATTATAATAAATC  72 29
      MJ1363 1312322 .. 1312332 -  -2.6  -4.42386   TTCTCACTCATAAAA                 TTTT ATA AAAA                 CCTCATTTTCCTTCG  55 28
      MJ1362 1311124 .. 1311141 -  -3.5   -4.8543   GAAGTTTTAGAAAAA             TACAACA CCTA TGTTATA              ACTGAAGAGATTTTG  66 182
      MJ1360 NONE
      MJ1359 1309102 .. 1309112 -  -2.6  -4.60487   CACTACTCCCAAAAA                 TAAT AAA ATTA                 AGATAAAATTAAGAT  58 69
      MJ1358 NONE
      MJ1357 1307215 .. 1307246 -  -5.3  -3.26947   GAACTTTGAGAGCAA      GGTTTTAGATTAT ATTGGG ATAAACCAAAACC       TAAAAAAGAATGCCG  56 67
        fdhF 1301970 .. 1301987 -  -4.2  -2.53822   CTCACCCCATAACAT             TAGGAA ATATGA TTCCTA              TTATATAAACAATTC  45 47
      MJ1352 1301183 .. 1301193 -  -2.6  -4.57516   ATATTTAAACTAAAA                 TTAA AAA TTAA                 ATCTCTGGTGTTGGA  58 22
    MJ1351.1 NONE
      MJ1351 1298293 .. 1298307 -   -10  -2.52896   TGATTTTGGAATTTA               GATGCC AAA GGCATC               ACCCTTCAATAAAGT  78 64
      MJ1350 1297431 .. 1297443 -  -4.9  -3.73224   CGAGTTTTGATGAAA                CTTTT ACT AAAAG                TTTCACATTAAGTCA  59 28
      MJ1349 1295784 .. 1295796 -  -4.9  -4.39989   ATGAAATCATTAAAA                GATTT GAC AAATC                AATGAGTGATTTATT  67 360
      MJ1344 NONE
      MJ1343 1289446 .. 1289457 -  -4.4   -3.5013   TTTTAAATCAAGGAA                CAAC AAAT GTTG                 TGGGTTCTGGGTGGG  54 402
      MJ1341 1287832 .. 1287848 -  -3.8  -5.01553   AACTTATAAATAAAA              TTATGT CCCAC ACATAA              CAAATAAATTTAAAA  71 455
      MJ1334 NONE
    MJ1333.1 1282614 .. 1282631 -  -2.1  -3.57615   TGAATACTTGTTAAA             TTTGATAG AAC CT-TCAAA             AAGAGAGAAATTTAA  47 217
      MJ1332 NONE
      MJ1331 1280551 .. 1280570 -    -5  -3.44146   TTGTTGGATAATGAA            GGCAGA GCTAACAA TCTGCC             ATTCAACTACAACGA  56 248
      MJ1323 NONE
      MJ1322 NONE
      MJ1321 NONE
      MJ1320 1267696 .. 1267706 -  -6.8  -3.11281   GGAGTTAAAATCAGA                 CCTC TTG GAGG                 ATGAAAACTTTAGCA  62 113
      MJ1318 NONE
      MJ1317 1261621 .. 1261632 -    -3  -4.10269   TAAAGAAATATTAAA                CAAA ATCT TTTG                 GCATCCTGATTATAA  55 207
      MJ1310 NONE
      MJ1309 NONE
      MJ1308 NONE
      MJ1307 NONE
      MJ1306 NONE
      MJ1305 NONE
      MJ1304 NONE
      MJ1303 NONE
      MJ1302 1250109 .. 1250128 -  -5.8  -4.45077   TAAAAATCACCAAAA            TTCCCATT ATAA AATGAGAA             TATATAGTAAATTTA  72 38
      MJ1301 1248664 .. 1248682 - -11.8  -3.30854   AATAATGGACATTAA             TTAGGGCT GAA AGCCCTAA             CTTATAACCAATTAT  95 256
      MJ1296 NONE
      MJ1295 NONE
      MJ1294 1241885 .. 1241901 -  -6.7  -3.53811   TCTATTTTTTTCAAA              TCAATAA AAT TTATTGA              AGAAGGTTTGAACAC  66 96
      MJ1291 NONE
      MJ1290 NONE
      MJ1289 NONE
    MJ1288.1 1235905 .. 1235928 -    -4  -2.74836   TATTACCATAAATAT          CACTCTATATA AAT CATATAG-GTG          TTATTGACCTTTTTA  45 1
      MJ1288 NONE
      MJ1287 NONE
      MJ1286 NONE
      MJ1285 NONE
      MJ1284 NONE
      MJ1283 NONE
    MJ1282.2 NONE
    MJ1282.1 1229313 .. 1229323 -    -4  -4.00042   GTGGGTAGCAAACAA                 CATA AAG TATG                 ATTATGATAAGTGTA  58 448
      MJ1279 NONE
      MJ1278 NONE
      MJ1277 1222552 .. 1222564 -  -7.7  -2.65933   AAAAAATAAAATTAT                TGGCT TTC AGCCA                TCTTTTTCTTTAAGT  65 9
      MJ1276 1220421 .. 1220431 -  -2.6  -4.54343   ACAAATCCAAATAAA                 TAAA ATT TTTA                 AAATAAGCTACCCTT  58 239
      MJ1274 1217525 .. 1217548 -  -4.6  -4.48713   GTTATGAAGAAGAAA          CAAGAGCT TGGAAATT AGCTCCTG           TAAAGAAAAAACCAG  65 179
      MJ1265 NONE
      MJ1264 1207635 .. 1207645 -  -2.6  -3.80103   AAAAAAATAAGAATA                 TTTA ATC TAAA                 GCTCTCCCATCATCT  49 21
      MJ1253 1194694 .. 1194707 -  -5.3   -4.0616   GATTTTAATTATAAA               TATGC AAAA GCATA                TAGCGAAGAGAAAGA  64 296
      MJ1252 1193291 .. 1193307 -  -7.9  -3.01924   TATTGGGTTGTAACA              GCCCCAA CTT TAGGGGC              GATAACAATTTTAAA  67 464
      MJ1248 1190709 .. 1190719 -  -2.6   -5.8901   ATATAAAATAAAAAA                 TAAA GCG TTTA                 TTCTAAATCCTCAGC  78 23
      MJ1246 1188802 .. 1188812 -  -2.6  -4.62471   TTTAACTGTTAAAAA                 TATA GAA TATA                 AAGTTTTTCATTTAG  58 119
      MJ1245 NONE
      MJ1244 NONE
      MJ1243 NONE
      MJ1242 1185866 .. 1185878 -  -6.3  -4.87291   CATTTTAATTAAAAA                GTAGT ATG ACTAC                ATATTTAAGATTTTG  80 164
      MJ1241 NONE
      MJ1240 1184896 .. 1184908 -  -3.4  -2.99704   GTTTTAGGAAACAAG                CAGT ATTTA ACTG                AAAAAGAAAGAAAAT  46 438
      MJ1238 1183134 .. 1183144 -  -2.6  -4.20749   TAATATTTCAATAAA                 TAAA AAT TTTA                 TTTTGTTCATAAATC  53 64
      MJ1237 NONE
      MJ1236 1180188 .. 1180198 -  -2.6  -3.06162   GATTTGATTTTAATA                 TTTT GAA AAAA                 TTTAACAAATAGAAT  42 71
      MJ1235 NONE
      MJ1234 1177898 .. 1177912 -  -2.2  -5.06451   TATTACTTCAAAAAA               TAAAAA CTT TTCTTA               TGCATTTTATAAAAT  64 54
      MJ1232 1175240 .. 1175250 -  -2.4  -4.92385   CACAGCCAAATAAAA                 CGGC AAT GCAG                 TTCCGTTATTTGGTT  63 216
      MJ1231 NONE
      MJ1230 NONE
      MJ1229 1171633 .. 1171655 -  -5.8  -2.57092   AATCTTATTAATCTA           TTAAATTTAA TAT TCAAATTTAA           CAAAATTTCAATAAC  55 81
      MJ1228 1170875 .. 1170889 -  -7.2  -3.80733   TTGAGTGTAGAACAA               CTTTTG TCC CAAAAG               TTATGGATGAGGAAG  72 255
      MJ1224 1166199 .. 1166214 -  -3.3  -4.62051   AAATATCATATAAAA              TTGCT CCAAAC AGCAA               GCTAATGTAAATAAT  62 405
      MJ1223 NONE
      MJ1222 1164563 .. 1164585 -  -7.8  -2.76418   TTGGGAGATAAAGAG           TTATTCATCC AAG GGATGAAAAA           AGAACTCCTCTGCTC  65 418
      MJ1220 NONE
      MJ1219 NONE
      MJ1218 1160572 .. 1160584 -  -3.5  -5.31855   TATTAACAATAAAAA                TTTTA TTT TAAAA                ATTTAAATTTTTTAC  72 20
      MJ1217 NONE
      MJ1216 NONE
      MJ1215 NONE
      MJ1214 NONE
      MJ1213 NONE
      MJ1212 NONE
      MJ1211 NONE
      MJ1210 1154076 .. 1154086 -  -2.6  -2.81966   AAAATGGATTTAAAT                 TTTT AAT AAAA                 TAAGGGAAAACCATT  41 81
    15669901 1152426 .. 1152437 -  -4.4  -3.80858   GAATATTAAGCCAAA                TTGG TAAG CCAA                 TCAATGAGCCAAAGG  58 195
      MJ1206 1148682 .. 1148694 -  -4.1   -3.6682   CTTTATGCATTTAAA                TCACC GAA AGTGA                TGAGTGTTAAATTAA  52 0
      MJ1205 NONE
        hisG 1147283 .. 1147307 - -10.8  -5.00616   CTCTTTGCTAAAAAA          TGGGCAATCC GGAGG GAATTGCCCA          CTCCTACAGGGCTTT 100 195
      MJ1203 1146840 .. 1146850 -  -2.6  -2.57564   GTAGTGTTTCATAAT                 TTAT ATA ATAA                 TAACTATATACTATT  40 70
      MJ1202 1146528 .. 1146545 -  -4.3  -4.14739   TCAGTGATTTTAAAA             TAATTTA AGAT TAAATTA              TTTATCTTCTTCTGT  61 27
      MJ1201 1146234 .. 1146249 -  -3.4  -5.43553   ATTTAAAAAATAAAA              TAAATT TAAA AATTTA               AATTAAATACCAAAA  75 53
      MJ1200 NONE
      MJ1199 1144228 .. 1144238 -    -4  -4.07746   GCTTTAAAAACAGAA                 TTCT TAG AGAA                 TGGAATTATATTAAA  58 412
      MJ1196 1139014 .. 1139042 -  -2.6  -4.11484   CTTAACCTTTCAAAA        TGATAGATTAAA GTTCA TTTAATTCATCA        ACTAAAGAATAATAA  53 27
      MJ1195 1137298 .. 1137312 -  -4.4  -4.15669   AATTCATAAATTAAA               TTTTAT AAA ATAAAA               AATAATTTTATTTTT  61 65
      MJ1189 1127593 .. 1127604 -  -3.6  -4.95547   CTCATAACAACAAAA                CAGC AATT GCCG                 GAGCTTTAGCTATAG  69 475
      MJ1188 1125825 .. 1125843 -    -9   -2.9356   AGTTAGATGTAGATA             CTAACAAA TTG TTTGTTAG             AAGTAAGGAGACAGA  73 414
      MJ1185 1122886 .. 1122899 -  -6.7  -3.14564   TTATGGCCTTAGGAA               TGCCT GGAA AGGCA                GAGAAAGACAAAGTC  62 287
      MJ1178 NONE
      MJ1176 NONE
      MJ1175 1113773 .. 1113787 -  -4.4  -5.92399   TAATAAAATAAAAAA               TATAAA AAT TTTATA               AGCTACACGGATGAA  86 21
      MJ1174 1111922 .. 1111943 -  -5.3  -3.20011   TAAAAACCTAAGACA           TCCTTTAAA TGAT TTTAAAAGA            GTTCATATCGATAAA  56 158
      MJ1164 1105041 .. 1105057 -  -2.3  -2.68232   CATAGAAAACAAATG              TACAAAA AAT TTCCGTA              ATTTACTTTTTAAAT  39 57
      MJ1162 1103066 .. 1103084 -    -6  -4.33708   AAACCAGTATTAAAA             CTACCTTC GGA GAAGGCAA             CTTTAACAATAACTG  70 236
      MJ1158 1097156 .. 1097173 -  -2.7  -3.79113   ATCTTTTTATAATAA             TTTTCTC ACTG GAGATAA              TATACCGTTGAAGTT  49 91
      MJ1156 1094311 .. 1094323 -  -3.4  -3.74178   GAACCAAATTCTAAA                CCTA ATAGA TAGG                ATGTTTTGTAAAACG  53 110
    MJ1155.2 1094001 .. 1094027 -  -2.4  -4.91459   CAACAGCCACAAAAA         TAATTGCTAAAA TAT TTTTATCCATTA         TTTCACCGATTTAAT  63 23
    MJ1155.1 NONE
      MJ1155 1091863 .. 1091873 -  -2.6  -5.56372   AAACTAAAATAAAAA                 TTAA AGT TTAA                 TTTAACCTATTCTTT  74 22
      MJ1154 1089755 .. 1089769 -  -4.2  -2.64735   AGCTGAGTCAGAGGA               GGAAGA TAT TCTACC               AGATTGGATTGTAAA  46 496
      MJ1149 NONE
      MJ1148 1087582 .. 1087594 -  -3.5  -2.53012   AATTTTAGCATCAAT                TTTAA GAT TTAAA                GGAATGGAATGGGAT  44 219
      MJ1146 1085243 .. 1085261 -    -6  -2.82516   TTTTGTAGTATTATA             GACTCAAA TAT TTAGAGTC             ATAAATATAATGTAA  56 64
      MJ1145 1084916 .. 1084930 -  -6.4  -3.16154   TAATAGGATACTTAA               GCCTTC ATT GAAGAC               TTATAAGCTTGACAA  61 7
      MJ1144 1083283 .. 1083297 -  -2.8  -4.44608   TCCATCTAAAAATAA               GTGGAA GGT TTCAAC               AACTATAGGAGTAAC  58 329
      MJ1140 NONE
      MJ1139 1079049 .. 1079060 -  -2.2  -5.14894   AAAAAAGCACAAAAA                TCCC TATT GAGA                 TTAAGGGAGATATAG  68 295
      MJ1137 1078008 .. 1078037 -  -8.9  -2.69288   ATAATGAATAAGGTA       TTTATA-AAAAGCC TTT GGCTTTTATATAAA       GTTCATTAGAGAACA  73 17
        moaC NONE
      MJ1134 1074642 .. 1074654 -  -3.5  -4.10164   TGATGATGACATAAA                TATAT TTG ATATA                AATGATGTTGAGTAT  56 246
      MJ1132 NONE
      MJ1131 1072063 .. 1072079 -  -3.8  -3.69069   TTAATGTCAATATAA              TAAACT AAAAA AGTTTA              AAAAAGTTTTTTTAT  52 37
      MJ1130 NONE
      MJ1129 NONE
      MJ1128 1068901 .. 1068914 -  -2.3  -4.68593   TTGATGATTTAAAAA               GGCCA GGAG TTGCC                TTAGGAATAAAAACA  59 155
      MJ1125 1066079 .. 1066098 -  -9.3  -2.60075   TTGTCGCTAAGGAAG            CTCCGAG CTTTAT CTCGGAG             AGAAGGTCAGAAATA  75 320
      MJ1122 NONE
      MJ1121 NONE
      MJ1116 NONE
      MJ1115 1055845 .. 1055855 -    -4  -3.18897   AATAAATAAAAATAT                 TAGA ACT TCTA                 TATATAACTTTCTAT  49 46
      MJ1114 1055057 .. 1055083 -  -4.6  -3.20455   GGATAACTAAAACTA         TTAAAAAAATTG CAC CAATGCTTTTAA         AGTCCATCATAAAAT  52 156
      MJ1113 1053916 .. 1053947 - -12.6  -2.67428   GTTATTAATAATGGA      CATTAA-TTAGGGCT GAA AGCCCTAACTTAATG      GACGGGAGGTATCCC 100 81
      MJ1111 NONE
      MJ1110 1051074 .. 1051094 -  -8.3  -3.14132   CTCCCCGTCCATTAA            GTTGCTCCT TTC AGGAGCAAT            TAATGTCCATTTTAA  70 43
      MJ1108 1047082 .. 1047098 -  -3.7  -3.41125   TTCATATATTTAGAA              TTTAGGA AAT TCCTTAA              AAATTTTTAAAAATT  49 85
      MJ1107 NONE
      MJ1106 1045980 .. 1046008 - -15.3  -3.12351   CTGTGGTATACCCAA        GAGCGGGGTTGCC AAA GGCAACCCCACTT        TAATAGAGATTTGAA 100 64
      MJ1105 NONE
      MJ1104 NONE
      MJ1103 1043215 .. 1043229 -   -10  -3.25823   TCCCGGGTATACCAA               TAGGGC AGA GCCCTA               TGGTGGTGAAATTAA  83 518
      MJ1099 1039398 .. 1039410 -  -2.7  -2.73956   ACAACCAACCATAAG                GAATA ACC CATTC                TTTTTTTATTCTTCT  40 229
      MJ1098 1038576 .. 1038592 -  -5.1  -5.03145   GAACCCCTGAAAAAA              CTGGC TCCGCAG GCCAG              CGCCCTATCCTGGCT  74 55
      MJ1097 1037085 .. 1037099 -  -2.2  -4.16016   TTAGTTTTTAATAAA               CTTTTT GTA AAAAAA               CAGGATTTTAGATGG  52 123
      MJ1096 1035836 .. 1035846 -  -2.6  -5.04385   TACATCGCCAAAAAA                 TATT AAA AATA                 ATTATGGATTTAACC  65 27
      MJ1095 1033078 .. 1033092 -  -4.4  -2.92439   AAGATTTTTAAATTA               TTTAAT TAA ATTAAA               TCTATTAACTGTATT  49 16
      MJ1094 1031820 .. 1031846 - -12.4  -2.59654   ATAATAATGAAAATT         TGAACGTCTTCT ATA AGAAGGCGTTCA         TTAAGTCCATACTTA  93 71
      MJ1091 NONE
      MJ1090 1028796 .. 1028810 -  -4.4  -3.58536   AAACCCACCTTTAAA               TTTTAA AAT TTAAAA               AAGTAAAAAATTAAA  55 44
      MJ1089 NONE
      MJ1088 1026736 .. 1026746 -  -2.6  -3.64487   GGAGAGTTTGAAGAA                 TTTT TAA AAAA                 TTGCAAGTTTTTAAT  48 412
      MJ1080 1020626 .. 1020636 -    -4  -2.72049   TACACTCTTTAACGA                 CTTT ATA AAAG                 AATAATCCATATTTA  45 71
      MJ1079 1019045 .. 1019065 -  -7.1   -3.4926   ATAAACATTGAAAGA            TAATATATT AAA AATATATTA            AAAATGCATCTTTTA  67 271
      MJ1078 NONE
      MJ1077 NONE
      MJ1076 NONE
      MJ1075 NONE
      MJ1074 1013702 .. 1013717 -  -3.4  -2.59191   TGACAGCTCTATAAT              TTTTAA TATT TTAAAA               TCTTCATCCTGTGCC  44 103
      MJ1073 1012835 .. 1012848 -  -2.5  -2.58767   TCAAGCATTAATTTA               TATAA TTCA TTATA                GATACTCATGATTTC  40 51
      MJ1072 NONE
      MJ1071 NONE
      MJ1070 1010806 .. 1010825 -    -5  -3.29144   TTATTTTTCTCATAA            TACAACCC TTAA GGTTTGTA             GGTTATGTATCCTTA  53 124
      MJ1069 NONE
      MJ1068 NONE
      MJ1066 NONE
      MJ1065 NONE
      MJ1064 NONE
      MJ1063 NONE
      MJ1062 NONE
      MJ1061 1001594 .. 1001604 -    -4  -3.91369   AATTGATAAATATAA                 CTTT CCG AAAG                 ATAAAGTTATTGTCT  56 484
      MJ1053 NONE
      MJ1052 NONE
      MJ1051  987518 ..  987531 -  -3.9  -4.74215   AGATTAGGAATAAAA               GTTAT TGAT ATAAC                TGAGGCTGTTAAGAA  68 440
      MJ1035  966169 ..  966185 -  -3.7  -5.54894   AAGGCATTAAAAAAA              CTTGGCT TAG AACCAAA              GATTTATAGGGATAA  79 175
      MJ1026 NONE
      MJ1025  955730 ..  955746 -  -3.1  -4.92363   AAAGAGTTATAAAAA              TTATCTT TAA AAAATAA              TTATTTCTTGTTTTT  65 26
      MJ1022  951919 ..  951941 -  -7.6  -3.36327   CGACGGTAGGGAGAA           GGGTGTTCCC CGT GGGAACCTCC           GAGCTTTAGCTCGGA  70 48
      MJ1021  951230 ..  951246 -  -2.3  -4.20883   CAAAAATTCTTAAAA              TAATAAG ACA CTAATTA              TACGCTTCTTCTTTT  52 19
      MJ1018  947178 ..  947188 -  -2.6  -4.89063   TGAGGTAAAAATAAA                 TTTT GCT AAAA                 GAATAGAAATTGAAG  63 388
      MJ1015 NONE
      MJ1014 NONE
      MJ1013 NONE
      MJ1012  941939 ..  941950 -  -2.2  -2.71246   ACTTAACCAAACCTA                CCAC TAAT GTAG                 TCATCTGTCTCCTTC  39 1
      MJ1011  941270 ..  941295 - -19.1  -3.04983   TATATAGGATATATA         TGAACGCCCCC AAGT GGGGGCGTTCA          AATTTTTATTTTTAA 100 197
      MJ1010 NONE
      MJ1009 NONE
      MJ1008  937894 ..  937915 -  -2.3   -4.2142   AAGAGCTTAAAATAA           TCAAAGG AAAACCAG CCCTTGA            ATCAAAGATTGTTGA  54 335
      MJ0999  926826 ..  926837 -    -3  -5.05601   CACTATATATAAAAA                TACA TTAA TGTA                 AGGAAATAAAAAATA  67 74
      MJ0998  925964 ..  925979 -  -2.6  -3.37655   TTCTTTAAAAAATGA              TGCAAT AATT ATTACA               TATTTCACATAATTA  45 54
      MJ0995 NONE
      MJ0994 NONE
      MJ0993  921572 ..  921588 - -12.3  -2.89564   GTTTTATTGTATATA              GACACCC TTT GGGTGTC              TAAGTTCCAAACTTA  93 269
      MJ0990 NONE
      MJ0989  919287 ..  919301 -  -5.7  -4.43859   GAGAAGGTTATAAAA               GAGGT ATTAA ACCTC               TGCTATAAGAGGTTT  72 70
      MJ0986 NONE
      MJ0985 NONE
      MJ0983  915005 ..  915024 -  -2.1  -4.65895   TCGGGGATTTAAAAA            TTAGTGG TTGTTT CCCCTAA             AGGATAGAAATAAGT  59 68
      MJ0982 NONE
      MJ0981 NONE
      MJ0980  912765 ..  912782 -  -3.5  -4.32034   GTATGATTATTAAAA             CCTTTAA AATC TTAAAAG              TCCTTTGGATTTTTA  59 174
      MJ0979  911720 ..  911735 -  -5.4  -4.34557   AATTTAAAAATTAAA              CCTTCC TAAT GAAAGG               ATATGCAATTAACGC  67 5
      MJ0975 NONE
      MJ0974  907751 ..  907761 -    -4  -3.70919   TTTAAATTTCAATAA                 TTTC TAA GAAA                 TCTACTCTTTTAAAA  54 1
      MJ0973  906110 ..  906122 -  -3.3  -3.63744   TTGCTCTTTAAAATA                GCTTG GGA CATGC                TTCACGCAGAAATTC  52 395
      MJ0970  904150 ..  904175 -  -8.9  -3.11634   TGGGATACCACTTAA         CACCTCCTCGC TTAC GCTCGGAGGTG          TAAATTGACATGTTT  76 45
      MJ0969  902800 ..  902816 -  -2.3  -3.81741   AAGGTAGAATGCAAA              TTAAGGA GTG TTCTTAA              TATAAGACATTATTT  48 331
      MJ0967  901285 ..  901297 -  -4.9  -3.14401   AAAAAATAAGAATCA                TCTAA ATT TTAGA                AAAAACAATAAAAAT  53 50
      MJ0964 NONE
      MJ0963  895085 ..  895099 -    -5  -3.17762   AATAGCCATGAAAAT               GAGAAT AAG ATTCCC               TAAAAAATGGAAGAG  52 234
      MJ0960  891739 ..  891773 -  -2.2  -3.31461   CATCTATTTTCATAA     TCTCCCTCCATAAAAA TTA TTTTTATGAATTGGGA     TTATTCTTTATTTTC  43 33
      MJ0959  890578 ..  890594 -  -3.8  -5.13648   TAAATATAAATAAAA              TCTATT CTTTC AATAGA              ACTTCTTTTGCTACC  71 10
      MJ0954  884450 ..  884460 -    -4  -4.64334   AATGCCTTAATAAAA                 CTTA TTG TAAG                 CATGGTTTTTATAAG  66 363
      MJ0952  883720 ..  883732 -  -9.1  -3.28791   ACGTCGCCCTTACAA                GGCGA AGG TCGCC                GGTTCGAATCCGGCT  78 171
      MJ0951  882524 ..  882536 -  -7.7  -2.62255   CTAAGAGACATTAAG                GGACT GAA AGTCC                ATTTAATGCATCGTT  65 55
      MJ0950 NONE
      MJ0949 NONE
      MJ0948 NONE
      MJ0947  877527 ..  877542 -  -3.4  -3.56206   AGTATTAAAGAAAAC              TAAAAA GAAA TTTTTA               TTTATTTATTCTCTC  50 23
      MJ0946 NONE
      MJ0945  875660 ..  875670 -    -4   -3.1997   ATATTCATAATAAAT                 GATT GAA AATC                 TTAATATAATTTTTA  49 38
      MJ0943  873540 ..  873560 - -11.3  -2.78679   GGCGGGGATTCAAAC            GAACCTTTT AGT AAAAGGTTC            ATCAAAACAGGATAC  89 331
      MJ0938  867368 ..  867383 -  -6.2  -2.92546   ATTAAAGGAGAAGTA              TATCAC AGAA GTGATA               TTGGTAAAAAAGAGT  58 111
      MJ0928 NONE
      MJ0927  856663 ..  856674 -    -3  -4.54727   TTTTTTAAATTAAAA                TTAG AAAT CTAA                 ACTAATTATTTCTAA  60 14
      MJ0925  855180 ..  855190 -  -2.6  -4.10159   AACATTTAAAGGAAA                 TTAA GTT TTAA                 CAGCATGTTTTTTGT  53 43
      MJ0924  853966 ..  853988 -  -5.6  -2.50443   TTACATTTCAGTAAT           TCCTCTCTTT ATT AAAGAGAGAT           TAATAATGACTGTAA  51 359
      MJ0922  852580 ..  852593 -  -3.1  -3.60074   TACAAAGGTGTTAAA               GTTCC AAAT AGAAC                TTTTTTGTAGTTTAA  49 191
      MJ0921 NONE
      MJ0920 NONE
      MJ0919 NONE
      MJ0918  849501 ..  849516 -  -2.6  -3.81488   CCGCGTCAAATAGAA              TTAAAC TAAA GCTTAA               ATTGGAAAAACCTGC  51 184
      MJ0916  847539 ..  847551 -  -3.5  -5.33124   AACAATAAAATAAAA                TTTTT TAG AAAAA                TAAATAATAAGCCTA  72 79
      MJ0915  846496 ..  846519 -    -7  -3.15699   ACTTATTTATCAATA          TTTTATATAA TTAA TTATATAAAA           ATTTTATTGAAATTT  66 209
      MJ0914 NONE
      MJ0913  844177 ..  844188 -  -4.4  -2.79581   TAAATTCTGAAGAAG                GCAA TTTA TTGC                 TTCATGAAGGAAAAA  49 415
      MJ0911  842201 ..  842212 -  -4.4  -3.29263   ATATGCCTTCCAGAA                CCAT ATCT ATGG                 ATATTATCTTTAAGT  52 198
      MJ0910  840977 ..  840990 -  -3.9  -5.41143   TATCTTTTAAAAAAA               TCTTT TATT AAAGA                TTTAAAGGAGTTACC  77 464
      MJ0907  836007 ..  836020 -  -3.9  -2.67694   ATCATTAGGATATGA               TTTCA AAAT TGAAA                GCTTAGGAAATGGAA  46 73
      MJ0890  820969 ..  820987 -  -7.6  -3.22339   AGAAAAGGGGATTAA             TATTTCAA TCT TTGAAATA             AAGATAATAAAGTAA  68 53
      MJ0888  818879 ..  818892 -  -2.5  -2.60079   TTATCCCACAATTCA               TTTAT TTAT ATAAA                AAGTTTTGCATAGCT  40 17
      MJ0887 NONE
      MJ0886 NONE
      MJ0885  811360 ..  811385 -  -9.1  -3.24019   AGAAAGAAGATAAAG         GAAAGCAACTA ACTT TAGATGCTTTC          TTCAAATAAATTTAT  78 37
      MJ0881  806478 ..  806502 -  -9.9  -3.02856   CATCAAAACAGGATA          CACTGCCTCGC TAC GCTCGGCAGTG          CCTCTTAGATTACTT  81 35
     MJ0877m NONE
      MJ0876  800583 ..  800595 -  -3.3   -4.0827   AGATATTGATATAAA                GGGAG ATA CTCTC                AAAATAATCTATAGC  56 289
      MJ0872  795995 ..  796010 -  -2.6  -5.28942   TATTTTAAATAAAAA              TAAACC AAAA GATTTA               ATTAATTTTATTTGA  68 33
      MJ0870  792693 ..  792703 -  -5.4    -3.002   ATTAGCTGATATATA                 CAAC TGT GTTG                 TTATAGTAACTAACC  54 307
      MJ0868 NONE
      MJ0867  789858 ..  789871 -  -2.3  -3.98378   TATAGTCAATAACAA               CGGCA GAGT TGCGG                GGCAAGAAGTTAATC  52 140
      MJ0864 NONE
      MJ0863  786430 ..  786448 -  -3.3  -3.56099   TATAACTTTGTGAAA             TTTTAAT AACAA ATTAAAA             ATAGACACATTATAA  50 136
      MJ0862  785284 ..  785300 -  -8.1  -3.41126   TCATAAATGGGATAA              CAGTATT AAC AATACTG              TTTTATTTTAATCTC  73 28
      MJ0861 NONE
      MJ0860  782852 ..  782870 -    -4  -3.61922   AATATTCACCCCAAA             TAAAATTT AAT AAATTCTA             CTCATTATAAAATCA  52 13
      MJ0859 NONE
      MJ0858 NONE
      MJ0857  780981 ..  780996 -  -3.4   -3.1505   ATGATTTTTTAGCAA              TATTTT GGTT AAAATA               AGGGGATAAGTCTTC  47 124
    MJ0856.1  780607 ..  780622 -    -9   -2.8085   GTAAGCTATGGAAAC              GGGTTG TCCT CAACCC               ATAGCTTCATCGGGA  74 19
      MJ0856  779515 ..  779528 -  -2.5  -4.41422   GCATATATAAAAGAA               TATTT GAGG AAATA                TTATTTAGGAAATAA  58 489
      MJ0841  766503 ..  766528 -  -5.5  -2.80612   TGGAACTTTAAGAAC         TCCTGTTAGCT TCTT AGCCAACAAAA          TAGAGTTTAGAGGAA  53 474
      MJ0839  764548 ..  764563 -  -6.2  -3.67402   AGAATTTCTAAAATA              TTTTGG AAAA CCAAAA               GTAAAATTATACATT  64 315
      MJ0836 NONE
    MJ0835.2 NONE
    MJ0835.1 NONE
      MJ0835 NONE
      MJ0834  759072 ..  759087 -  -2.6  -3.07135   TTTCATAAACAATCA              CCAAAA TTTA TTTTAG               ATTAAACATTTCTTT  42 17
      MJ0833  758239 ..  758256 -  -4.3  -3.17194   ATCCCCGTAAGTTAA             TTATTAT ATTT ATAATAA              ATTATGTAATAAAAC  52 4
    MJ0832.1  757696 ..  757712 -  -2.3  -4.45485   AGGATATCTACAAAA              TATTTCA AAC TGGAATA              GAGCTAAGCAAAAAG  57 104
      MJ0830  750017 ..  750030 -  -5.3   -3.0806   GCTAAACTTGTAACA               GTTTC ATCA GAAAC                AGAAGAAGGGGCTAT  54 92
      MJ0825 NONE
      MJ0824  745277 ..  745291 -  -2.8  -5.06816   ATTTCGGAAGAAAAA               CAATAG ATA CTGTTG               ATTTAATGTTAATTG  66 329
      MJ0822 NONE
      MJ0821  742576 ..  742600 -  -2.9  -3.55444   CTTCTACTCTCTAAA          TCCACAAAAAG GAA CTATTTATGAA          AACAAACCATCAGTA  49 19
      MJ0820 NONE
      MJ0819  741851 ..  741871 -  -9.9  -4.09685   TTTGAGGTTTTAAAA            GAAACTTTT AGA AAAAGTTTC            ATCAAAATTGAATAT  91 49
      MJ0818 NONE
      MJ0817 NONE
      MJ0816 NONE
      MJ0815 NONE
      MJ0814 NONE
      MJ0813 NONE
      MJ0812 NONE
      MJ0811  734141 ..  734154 -  -2.3  -4.07885   CATCTCTGCTTAAAA               GCTGG ACTA CCACC                AGATATGTGGCTGGC  52 226
    MJ0808.1  731493 ..  731503 -    -4  -3.37975   ATTTATTATTTATAA                 TACA CTT TGTA                 AGGGATGAGTTAGGG  51 460
      MJ0806  728805 ..  728816 -  -4.4  -3.65902   TGTATTGCATGTAAA                GGAA CTGT TTCC                 GCAAAAATTCATTTG  56 202
      MJ0791  713725 ..  713739 -  -2.2  -4.35747   TAAAAATAAATTAAA               TTTCAT AGG ATAAAA               GTATCTCCTTAACTT  55 6
    MJ0782.1 NONE
      MJ0782 NONE
      MJ0781 NONE
      MJ0780 NONE
      MJ0779  699392 ..  699418 -  -4.5  -3.19657   AGGAATAACAAAGGA         GGAGGCAAT AGAACTTGG ATTACCTCC         AAAGGATTATCTACC  52 216
      MJ0773  693828 ..  693848 -  -2.7  -5.04987   AATATTGTTAAAAAA            TGTTATTTT AAA AAAATAAAA            ATAAAAAAACCATAA  65 189
      MJ0770 NONE
      MJ0769  690168 ..  690179 -  -4.4  -4.67353   GTAGGGAGTTAAAAA                CAAC TGAA GTTG                 CCATTGCTGATGAGT  68 323
      MJ0767  689082 ..  689092 -  -2.6  -3.46169   AATTATAATTTATAA                 TTTA TGA TAAA                 AAACTAAAAAATAAT  45 29
      MJ0766  688487 ..  688497 -    -4   -3.6106   TTTAATATCTGCAAA                 CATT TAC AATG                 TATTTGACAGATGCT  52 253
      MJ0765  686771 ..  686781 -  -2.6  -5.00136   AAATAAAAGATAAAA                 TTAA AAA TTAA                 AGGTTATTTTGGATT  63 52
      MJ0764 NONE
      MJ0763  685873 ..  685888 -  -3.4  -3.16191   GCATATTTTCACCAA              TTAAAA ATAA TTTTAA               AAATAGGGCTTTTTA  47 22
      MJ0762 NONE
      MJ0761  684067 ..  684081 -  -4.4  -2.96882   TTAAATATATAATTA               TTTATA ATC TATAAA               ACCCCTTCGCATTCT  50 12
      MJ0760 NONE
      MJ0759  682692 ..  682708 -  -3.1  -2.83613   ACTACATACCAATTA              TATTTTA AAA CAAAATA              ACATTCCCTAAAGCC  43 13
      MJ0758 NONE
      MJ0757  681412 ..  681430 -  -3.3  -4.37527   GCACAACCATGAAAA             TAAAAAA TTTAT TTTTTTA             GGGCTTTTTCCACTA  59 15
      MJ0756  680841 ..  680854 -  -3.9  -3.85864   GCATGATGATAACAA               CATAT TGGC ATATG                TCACACCATAAATAT  54 56
      MJ0755  679580 ..  679590 -  -2.6  -2.93455   TCACATACATAACCA                 TTTA CAA TAAA                 AAATAAAAAAATGAG  41 50
      MJ0754 NONE
      MJ0753  678088 ..  678103 -  -2.6  -2.58663   AGTTATGCCTATAAC              GTCATGT TGG ACA-GAC              CCCTGTATTGAGCAG  40 64
      MJ0752 NONE
      MJ0751 NONE
      MJ0750  675937 ..  675950 -  -3.9  -4.93898   ATAGGAGGATAAAAA               TTAGA TAAA TCTAA                TAAAAAATTTGTATA  68 68
      MJ0749  675077 ..  675089 -  -3.5  -3.23869   TACTATTTCACAATA                TAAAT AAA ATTTA                CTTAAAGATTTATAT  47 83
      MJ0748  673676 ..  673693 -  -3.5  -4.07346   AAAAAGTAAAAAAAG             GATTAAA TTCA TTCAATC              TTCATCTCTTTAATT  57 16
      MJ0747  672880 ..  672890 -  -2.6  -2.86164   TTTTTAATTATTACA                 TTAT AAA ATAA                 ACAATCACGATTATA  41 92
      MJ0746  672392 ..  672414 -  -2.2  -5.35354   TACAGAATTAAAAAA           TAAAAATT AAATAAA AATTTTTA           ATTAAATTTATTTGA  67 33
      MJ0745  671639 ..  671655 -  -4.5  -4.12226   ATAATGAGAAAAAGA              TATTTCC TCC GAAAATA              GAAAGAAAATTTTGT  61 41
      MJ0744 NONE
      MJ0743 NONE
      MJ0742  669469 ..  669486 -  -2.1  -3.68025   AATAAATTAAATTAA             TAAATAA AAGA TTATCTA              TAAGTTTAGAGTTTT  46 31
      MJ0741  668943 ..  668953 -  -2.6  -3.22668   AAATTTCGCATAATA                 TAAT GAA ATTA                 AAGACGATTATCGTA  43 109
      MJ0740 NONE
      MJ0739 NONE
      MJ0738  667860 ..  667870 -  -2.6  -4.43911   AAAGTTTAATTAAAA                 TAAT TTT ATTA                 TTTTATTGCTTTATT  55 28
      MJ0737 NONE
      MJ0736  666890 ..  666900 -    -4  -3.40082   TTAAATATATAGTAA                 TTTC ATT GAAA                 GTTTTAATCTAACTT  50 29
      MJ0735 NONE
      MJ0734  665903 ..  665921 -  -3.3  -2.52543   ATTTGTTTTAATTGA             TTAAATT AATTA AATTTAA             TATTTTTCACATTTA  43 22
      MJ0733 NONE
      MJ0732 NONE
      MJ0731 NONE
      MJ0730  662717 ..  662741 -  -7.9  -4.87273   AAGATTTTATAAAAA          TCTCCCCAAAT GAT ATTGGAGGAGA          AGTTGTTCAAACTCT  87 328
      MJ0728 NONE
      MJ0727  659560 ..  659580 -  -4.7   -3.1506   AAACGTGTCCATTAA            GTTAGGGCT TTC AACCCTAAT            TAATGTCCATTAGTT  53 77
      MJ0726  658781 ..  658797 - -10.9  -2.62933   CAAGTTCCTACACCA              TAGGAGG ATA CCTCCTA              TTGGGATACCACGGA  84 86
      MJ0725  657840 ..  657850 -  -2.6  -5.41787   TAAAAAACAGAAAAA                 TTTT ATT AAAA                 ACTAAATTCATATCT  71 79
      MJ0724  657140 ..  657150 -  -5.4  -3.21774   AGGAATAAAAAAGAT                 TTGC CCA GCAA                 TTATTTTAGAGCAAA  56 60
      MJ0722  655879 ..  655889 -  -6.8  -3.08201   TAACATTGGCAAAAG                 CCCT TGG AGGG                 GGGGTCCCAATAGGA  62 455
      MJ0720  653894 ..  653908 -  -5.8   -4.6313   TTTAAAATAAAAGAA               TAGAAA AGC TTTCTA               AAGAAAAATAGATTA  75 43
      MJ0719 NONE
      MJ0718  650831 ..  650857 -  -2.4  -3.39216   TTCTCACCTAAAAAT         GTTTTATAATAT TAA ATATCCCAAAAC         TAAGCTTAGTAATAC  45 2
      MJ0717  650024 ..  650035 -    -3   -4.2717   ATTATGGCATTAAAA                TTCA CCAT TGAA                 GAGTTATCAAATCAA  57 445
      MJ0713  646060 ..  646078 - -13.2  -2.50816   CCGTTATCCATTAAG             TTGGGGCT TTC AGCCCCAA             TTAATATCCATTTTT 100 26
      MJ0712  644528 ..  644539 -    -3  -2.69987   GATAAAAATGAAGAT                TTCT GGGA AGAA                 GTTGATATTATCGAA  42 445
      MJ0708  634298 ..  634328 -  -4.2  -4.17556   CAGATTTTTAATAAA       CATATTAAAACTTT TTA AAACTTTTTATATG       TTTTTATGTTTTTTG  58 118
      MJ0707  633642 ..  633662 -  -4.1  -4.10161   TATCATCTTCCAAAA            TTTTCAAAA ACA TGTTGAAAA            TCTAAAAATTACGTT  58 491
      MJ0699  624545 ..  624559 -  -2.2  -4.13995   CCCTTAGAAATTAAA               TTTAAA ACC TCTAAA               TAAATAAATAATTCC  52 160
      MJ0696  621843 ..  621853 -  -2.6  -2.56596   TCCTCTATTAATTGA                 TAAA AAT TTTA                 TAAAATCCCAAAATC  40 101
      MJ0695  621161 ..  621172 -    -3  -3.27498   TATATTGCAGATGAA                CTTT TAGA AAAG                 TTAAATAAGAGAGTT  46 335
      MJ0693  619062 ..  619089 - -12.8  -2.77781   TTTCATCAAAACGGA        TGCATTGCTTCC TAAC GGAAGCAATGCC         TCTTAATTTACACCT 100 234
      MJ0692 NONE
      MJ0691 NONE
      MJ0690 NONE
      MJ0689  617176 ..  617188 -  -9.1  -2.56596   TCGTCCATTAAGTTA                GGGCT TTC AGCCC                TAATTAATGTCCATT  73 44
      MJ0687  615458 ..  615476 -  -6.2   -5.5943   AAACGATTAAAAAAA             TAAAAAAT AAA ATTTTTTA             TTCAATCATTGAGTT  95 23
      MJ0686  613244 ..  613256 -  -3.3   -3.9392   CTGCAGTGTAAATAA                CTGGC TTA GGCAG                ATTATAGATAACTTA  54 433
      MJ0684 NONE
      MJ0683 NONE
      MJ0682  607854 ..  607864 -  -2.6   -5.1615   TTAAGATTTAAAAAA                 TAAT ATC ATTA                 CTCAATGAATTAATA  65 144
      MJ0681 NONE
      MJ0680 NONE
      MJ0679 NONE
      MJ0678  604232 ..  604248 -  -4.5  -2.83522   AGTTTGTTATGAAAT              TATAGTC TCC AACTATA              TATGTTTAATTTAGT  49 36
      MJ0677 NONE
      MJ0676  602021 ..  602057 -  -7.6  -2.66249   TCCTACCAACAATAT   GTCTCGCATGAAACTTT TAGA AAAGTTTCAT-CAAAAC    TTTTAAAAATTGCAT  65 49
      MJ0675  600520 ..  600535 -  -7.6  -3.85209   AGGAAGTTATAATAA              GGCATT TAGT AATGCC               AAACCACTTAGATTG  74 239
      MJ0672 NONE
      MJ0671 NONE
      MJ0670  595842 ..  595866 - -10.2  -3.61536   AATTTAATTTTTAAA          GATGCTAAAA AGAGA TTTTAGCATC          CTCAACAACTATGGG  86 42
      MJ0669  594672 ..  594682 -  -2.6  -3.32022   TGGGTGATATATTAA                 TTTA AAA TAAA                 TAAAATAAAATTTAT  43 63
      MJ0668  594276 ..  594298 -  -5.8  -2.97059   CCAAAAGACATCATA           TTTCAATAAA ACA TTTATTAAAA           GTTCTATTAATTTAA  57 37
      MJ0666  591303 ..  591327 -  -9.9  -4.33258   ACCTCCAAATAGAAA          GTGGGGTTGCC AAA GGCAATCCCGC          TCTGGATATCCCAAT  91 112
      MJ0665  590162 ..  590172 -  -2.6  -5.27938   ATTTCCAAAGAAAAA                 TTAA TAT TTAA                 TATTTATTTTAAATA  68 29
      MJ0662 NONE
      MJ0661  586416 ..  586428 -  -3.4   -3.9461   TTCGCTCAATAACAA                CCTT GTCAA AAGG                GGTATAAATACTTAT  55 89
      MJ0660  586107 ..  586120 -  -5.3  -3.78922   AAAAAAGTATTGAAA               GGTTT AGCT AAACC                TTAAAGAGATTTTAA  61 37
      MJ0654  581683 ..  581701 -  -8.2  -4.12198   TACAATCCCTCAAAA             TGCTTCAA TTA CTGAAGCA             GCTAAAATTATGGCA  79 397
      MJ0652 NONE
      MJ0651  579422 ..  579432 -  -3.2  -4.01853   GAATACCACTATAAA                 GAGA AAT CCTC                 GTATAATAATTACTT  55 108
      MJ0648 NONE
      MJ0647  575155 ..  575173 - -10.4  -5.25656   AAAATCATTAAAAAA             GGCAATAA CTA TTATTGCC             CAGTAAAAAATAAAC 100 144
      MJ0641  570008 ..  570018 -  -2.6  -4.47259   AGTAGAATATTAAAA                 TTAA AAA TTAA                 ATTAATTTACTATTT  58 39
      MJ0640 NONE
      MJ0639 NONE
      MJ0638 NONE
      MJ0637  567017 ..  567027 -  -5.4  -3.80174   AGATGTTTATAACAA                 CTTC ATG GAAG                 TTCATCCATCAACTG  61 91
      MJ0622  551135 ..  551147 -  -3.5  -5.19261   AAATTTATTAAAAAA                TTTAA AAG TTAAA                AATTAAAATTTTAAA  72 67
      MJ0621  550379 ..  550395 -  -3.7  -4.86939   GAAGAAATTGAAAAA              TTGGCTT TAA AAGCAAA              AAATGCTCTTGGTTT  66 199
      MJ0619 NONE
      MJ0618  547239 ..  547252 -  -2.4  -3.64487   CTATAGGCCCAACAA               CATC TGCAAG GATG                AATGATGTTGAAGAG  48 353
      MJ0616 NONE
      MJ0615  545582 ..  545602 - -11.3  -4.03085   TTAGAAAAAGTTAAA            CAAAAACTC TTC GAGTTTTTG            TAGCCAGAAAGCAAA  95 117
      MJ0614  545034 ..  545047 -  -2.5  -4.38748   TCTATAAAGAAATAA               TAAAA AAGT TTTTA                GTAAATTACTTACTC  55 35
      MJ0613  543913 ..  543935 - -17.8  -2.64616   TGGGTATCCACACCA           TAGAGGGGGC TAC GCCCCCTCTA           TGGTTTCAAATAAAA 100 23
      MJ0610 NONE
      MJ0609  537761 ..  537782 -  -4.6  -3.68222   CTTTAATGTTAATAA           TGTTAAAA TTTAGC TTTTAACA            TACATATTGTTGGAG  55 13
      MJ0608 NONE
      MJ0607 NONE
      MJ0606  535913 ..  535926 -  -3.1  -3.67112   ATCATATTCTAATAA               CCGAT TTAA ATCAG                CCCATTAAACTTCAA  49 17
      MJ0605 NONE
      MJ0604 NONE
      MJ0603  533785 ..  533799 -  -2.2  -3.33511   AATTATAAAAATAAG               TTAAAA TTA TTCTAA               ACCCTCAAACACATC  44 17
      MJ0602 NONE
     MJ0589a  521765 ..  521778 -  -3.9  -3.92641   AATCTTATTTATAAA               GAATA ACTT TATTC                TTTTTTAAAGAGATG  56 20
      MJ0588  519990 ..  520006 -  -2.9  -3.20382   CTTTATATTCATTAA              CCATGGC AAC ACCATTG              GGGGCTTATTTTTTT  46 133
      MJ0587  519246 ..  519266 -  -3.3  -3.85184   CTGAAAATACCCAAA            CAGTAAAAA ATA TTGCTACTG            TATCTACTATTATCA  53 291
      MJ0580 NONE
      MJ0579 NONE
      MJ0578  513118 ..  513134 -  -6.6  -5.08367   AAGAGAAATCAAAAA              GAGAGA TATAT TCTCTC              TACTCTTAGGTGTTG  85 348
      MJ0570 NONE
      MJ0569  504783 ..  504797 -  -5.8  -2.92936   AATGATTTAATTATA               GTTAAA ATT TTTAAC               CGTAGTTAAATAATA  56 448
      MJ0567 NONE
      MJ0566 NONE
      MJ0565  501972 ..  501982 -  -6.8  -3.78172   TAAATTAAAATAAGA                 CCTC TTG GAGG                 CTAACAAAAACTATT  68 85
      MJ0564  498079 ..  498099 -  -9.7  -3.14463   AACTCGTTCCATTAA            GTTGGGGCT TTC AGCCCCAAT            TATGTCCATTATTAA  79 134
      MJ0563  497023 ..  497037 -  -7.2   -3.6502   GACTGCTTATTCAAA               CCTTTT AGT AAAAGG               TTCATCAAAATTATA  69 36
      MJ0562  496545 ..  496564 - -10.8  -3.75144   AACAAGATTGAAGAA            GTTACTGG AGTT CCAGTAAC             TATAATCTCCACAGG  89 148
      MJ0560  494777 ..  494788 -  -4.4   -5.4505   TGTTCTAAGAAAAAA                GAGA CATA TCTC                 AATAACTCCTCTAAC  81 124
      MJ0558 NONE
      MJ0557  492559 ..  492572 -  -2.5  -4.18737   CTAATAAAAATATAA               TTTAA AATT TTAAA                AGCTTAATGAATAGC  53 21
      MJ0556  491508 ..  491518 -  -3.2  -5.30155   CCAGGAATTAAAAAA                 GAAG ATG CTCC                 GGTAGATTTAGGTAA  71 378
      MJ0554  489670 ..  489682 -  -4.9  -3.97689   GAGAATCTGAAACAA                GATTT TTT AAATC                TTCAAAAGATTAATA  61 249
      MJ0553 NONE
      MJ0552 NONE
      MJ0551 NONE
      MJ0550  485773 ..  485788 -  -2.6  -2.65091   AGCGTAATTTACAAC              CATCATG CCT CA-GATG              TTATGGAAAAAATTA  40 245
      MJ0548  484545 ..  484557 -  -2.7  -2.84636   AATTAATTGAATAAG                GTTAT CTA ACAAC                ATTTGCTTATTGAAC  41 53
      MJ0547 NONE
      MJ0546 NONE
      MJ0545  482613 ..  482624 -    -3  -2.77926   AATCATAGGTAATCA                CAAT ATAA ATTG                 GATGCTAGTAAATTT  43 108
      MJ0544 NONE
      MJ0543  481189 ..  481199 -  -2.6  -3.52093   ATATTTGAATGATAA                 TATT ATA AATA                 AAATAGTAGAGTTAT  47 83
      MJ0542  477546 ..  477556 -  -2.6  -3.79508   TCATAAAAACAAAAC                 TTAA AAG TTAA                 AGGTAATTACTCCCT  49 32
      MJ0541 NONE
      MJ0540  476623 ..  476648 -  -9.1  -2.53243   GTTATATAATAAACT         TATAGAAGCTC AAAA GGGCTTCTATA          CCAATAACCTTAGAA  73 66
      MJ0539  474830 ..  474846 -  -3.8  -3.92041   AAAAAAGTAAAAAAT              TATTCA AATAA TGAATA              TCTTCTTATAACAAA  56 8
      MJ0538  473980 ..  474012 -  -9.1  -3.73042   GCGTTGATCAAAACA      GATGCATTACCTCGC TAC GCTCGGTAATGCCTC      TTAGCATAGCTATTT  82 35
      MJ0537 NONE
      MJ0536  472314 ..  472328 -   -10  -2.78395   AACCCTTACTAACCA               TAGGGC TTC GCCCTA               TTGGGATACCTGGAT  80 74
      MJ0535  469906 ..  469918 -  -4.8  -2.92898   AAAAAATAGCCAAAG                CCCT TGGAG AGGG                ATTATCTGAAGAAGG  51 433
      MJ0533 NONE
      MJ0532  467181 ..  467203 -  -2.7  -2.54537   GTATAAAAAAATAGT           CATCCCAAC TGATG GTTCAGATG           TTTCACTTGAAGCTG  40 429
      MJ0529  465438 ..  465458 -  -9.7  -2.98282   ATGAATTATTATACA            CCATAGGGC TTC GCCCTATTG            GGATACCCAGAGCGG  78 83
      MJ0528 NONE
      MJ0527 NONE
    MJ0526.1  464384 ..  464406 -    -2  -2.59177   ATTCCAGATACTAAT           GGTAAAACCT CCA AATTTTCACC           TATTCAATATGTTTT  39 25
      MJ0526 NONE
      MJ0525  463789 ..  463801 -  -9.1  -3.05844   GGGTGTATCCCAATA                GAGGG TTT CCCTC                TATGGTTTCCAAGTT  76 59
      MJ0524 NONE
      MJ0523  462453 ..  462484 - -12.6  -2.72559   TTATTAAATAATGGA      CATTAA-TTAGGGCT GAA AGCCCTAACTTAATG      GACGGGTGGTATAGC 100 71
      MJ0522 NONE
      MJ0521  461419 ..  461437 -  -7.4  -3.72893   TAGTTTTTGATGAAA             TGGAGAGC TAT GCTTTCCA             GCTATGAAAACTCTA  71 133
      MJ0520  460305 ..  460333 - -17.5  -3.21924   TTAGTCTGTATAAGA        CCCATAGAGGGGC TTC GCCCCTCTATTGG        GATACTCCCCAAATC 100 157
      MJ0519 NONE
      MJ0518 NONE
      MJ0517  459231 ..  459258 - -11.4  -3.15197   CAATAAATTTTAAGA        GGCATTGCTTCT TTGC AGAAGCAATGCA         TCCTGGGTATCCCAA  93 84
      MJ0516 NONE
      MJ0515 NONE
    MJ0514.2 NONE
    MJ0514.1 NONE
      MJ0514 NONE
      MJ0513  454023 ..  454054 -   -13  -3.08173   ATTAATTGGATTGAA      TTTACACCTCCGCC ATAA GGCGGAGGTGTTAG       GGTGTGTCCCAATAG 100 116
      MJ0512  453123 ..  453141 - -13.2  -3.25823   TTGCTTGGACATTAA             TTGGGGCT GAA AGCCCCAA             CTTATAACCAATTAT 100 172
        thyA NONE
      MJ0510 NONE
      MJ0509  448867 ..  448879 -  -5.5  -2.68545   CGGTTAGAACAATAG                GGCTA ATC CAGCC                GCTCCTGTATCTTCT  52 1
      MJ0508  448419 ..  448432 -  -2.5  -4.68612   AAAGAAAGTAGAAAA               TTTAT CCGA ATAAA                GCTGCCAATCCAGCA  60 13
      MJ0507 NONE
      MJ0506  446742 ..  446758 -  -3.1   -4.8048   GTGGCAGAGGAAAAA              TTAAATA AAT CATTTAA              AATTTTAGAGGAATG  65 387
      MJ0501 NONE
      MJ0500  441461 ..  441487 - -12.4  -3.57629   TAATAAGGTATATAA         TGAACGCCTTCT ATA AGAAGGTGTTCA         ACTTTCCTTAGTCAA  95 71
      MJ0499 NONE
      MJ0498 NONE
      MJ0497  438810 ..  438821 -    -3  -4.33754   AATCATAAGCGAAAA                TCTA AAGT TAGA                 TTAAATCATCTATTT  57 21
      MJ0493  435444 ..  435473 -  -3.1  -4.45117   TATACCCCAAATAAA       TCACAGAATTATAA AGT TTATTATT-TGTGA       TATTAGTATTTTTAT  60 70
      MJ0492  434910 ..  434926 -  -3.8  -3.16079   TAGTAGAATAAACGA              GATTTT AAAAG AAAATC              CTCTTTATCCAGATA  49 196
      MJ0486  429302 ..  429314 -  -4.9  -3.75629   GATTCGGAATGGAAA                CTTAT AAC ATAAG                ATTTTTATGTGTTCT  59 387
      MJ0483  423914 ..  423926 -  -6.3  -3.91164   AACTTTTGAAAAATA                TCCAA CAG TTGGA                GAGGTTGGAGAGTGT  68 199
      MJ0482 NONE
      MJ0455 NONE
      MJ0454  405299 ..  405313 -  -2.8   -3.6502   TAGTCTCTACCTAAA               GAGCTT TAA AATCTC               ATCCCTATTTGGCTT  47 2
      MJ0453 NONE
      MJ0452  404518 ..  404531 -  -3.9   -3.8374   TTAAAAAAGTTTAAA               GATTT GCTA AAATC                TCCTTTATTCTATTT  54 7
      MJ0447  400400 ..  400414 -    -5  -2.82895   TTCTCCACTAACAAG               GGACTA CGT TAATCC               AGAGGCAGAGTGGCC  51 160
      MJ0445  398810 ..  398826 - -12.3  -3.73224   TTAGCTTTGATGAAA              CCGAAGC GTA GCTTCGG              GCTATGAAAACTCTT  95 71
      MJ0444  397714 ..  397732 -  -3.2  -5.58522   CATATAAAATAAAAA             TTAGAAAT AAG AATTCTAA             TTTACAATTGCTTAA  77 27
      MJ0443 NONE
      MJ0442  395848 ..  395860 -  -3.4  -4.45485   ATCATATTGATAAAA                TCTC AGATA GAGA                AGATAAATTGGAACC  61 492
      MJ0439  393009 ..  393023 -  -7.2  -2.69869   ATTATAGCAAATCCA               CCTTAT GGC ATAAGG               ATAGGTAGCAAAAGA  62 230
      MJ0437  391338 ..  391348 -    -4  -2.93549   TATCTGTAACAATTA                 CTTT ATC AAAG                 CCAATTAATTTGTGA  46 338
      MJ0436 NONE
      MJ0435 NONE
      MJ0434 NONE
      MJ0433 NONE
      MJ0432  387784 ..  387799 -    -4  -4.55093   TTATACAAGAATAAA              GGCTTA TTTA TAAACC               TAATAACAACTTTAA  63 72
      MJ0431  387039 ..  387049 -    -4  -3.61764   GCATTAATTTTTAAA                 TTTC TTT GAAA                 ATTATAATTATATAT  52 105
      MJ0430  386329 ..  386344 -  -6.2  -4.79223   TGAGATGAGGAAAAA              GAGAAA ATAA TTTCTC               TTTAATCTTTTTTAT  77 27
      MJ0428 NONE
      MJ0427 NONE
      MJ0426  382626 ..  382640 -    -5  -3.02986   GATGGAGAAAAAGAG               TGCTAC ATC ATAGCA               AAGAGTATTGAAGGA  52 83
      MJ0422  380787 ..  380808 - -10.2  -3.35531   CAGTAAAAATATACA           CCCTACCT ACTCTG AGGTAGGG            TTAAAAATAACCTCA  85 131
      MJ0417  375626 ..  375645 -  -3.6   -3.6292   AGAAAGATGTCCAAA            CTGTAATA ATTA TATTTCAG             ATTCTTGGAAATACT  52 174
      MJ0414 NONE
      MJ0413 NONE
      MJ0412  371621 ..  371631 -  -4.6  -2.78679   TTTGTTTATGGAAAG                 GCAG ATG CCGC                 ATTAATGGCAGGGAT  48 141
      MJ0405  364889 ..  364912 - -10.4  -3.61591   TAAAAACTTATACAA          GCA-TAGGAGG ATA CCTCCTATTGC          TATACCACACGTCCA  88 109
      MJ0404  364106 ..  364123 -  -4.3  -6.14618   TATAAAATAAAAAAA             TAATAAA TTTA TTTATTA              TTTTTAAATCTTCCC 100 251
      MJ0402 NONE
      MJ0401  362461 ..  362482 -  -6.1  -4.04206   TTATTTTTAGATAAA           TATATTTAA ATAC TTAAATATA            AAAAATAAAAAAGAA  68 57
      MJ0399  359886 ..  359907 -  -5.9  -4.27846   AAAGAAAACGAGAAA           GACTCCAAA AACT CTTGGAATC            TATGGATAAACATTA  70 269
      MJ0397  357967 ..  357978 -  -2.2  -2.63585   TTACATTTTAAACAT                GCTC TCAT AAGC                 TCACCTTATTCTTGA  39 31
      MJ0396 NONE
      MJ0395 NONE
      MJ0394 NONE
      MJ0393 NONE
      MJ0391 NONE
      MJ0390  354385 ..  354404 -  -3.6  -5.14563   GCTTTTACCAAAAAA            GGTTGT TTGTATTC ACAACC             CTGTCTTAACGGGTT  72 375
      MJ0388 NONE
      MJ0387  352723 ..  352733 -  -2.6  -3.56268   ATACATCCAAATTAA                 TAAA ATG TTTA                 AAATAAGCCACCCTT  47 135
      MJ0386  351028 ..  351038 -    -4  -3.30771   TTACACTCTCGAGAA                 TGTT GAT AACA                 ATCAAGCAATACGAT  49 288
      MJ0379  344563 ..  344574 -  -5.8  -3.28119   AGTTATTTACATGAA                CCTC ATGA GAGG                 AGGTTTTCCTTGGCA  59 334
      MJ0374  338537 ..  338553 -  -7.3  -3.28269   AAGTTTGAAATTGAA              GTTGGAA TTC CTCCAAC              AACTGCTCTAATTAA  66 350
      MJ0369  334889 ..  334919 -  -2.8   -4.4017   TGAATTTTTATAAAA       TATTTTTATAAATT TTT AATTTTTTAAAATA       ATAATTTTTTATGGT  55 34
      MJ0361  328978 ..  328999 -  -8.1  -2.56124   GTTATCTAAATATAT           CGGTTTAAA TGTC TCTAAACCG            CATAAACTTAATAAA  67 202
      MJ0360  327502 ..  327549 -  -8.8  -2.79133   GAACTTTCCAGTATA TTTTATAGTATATATACAGG AGTATATA CCTGTATATATACTATTATA TACTCTATCTGATAC  71 240
      MJ0359 NONE
      MJ0358 NONE
      MJ0357  325825 ..  325839 -  -4.3  -3.64858   TACAAAAAGAGAATA               CATTG AATTA CAATG               GCATACAAAAAAGAA  55 123
      MJ0356 NONE
      MJ0355 NONE
      MJ0354 NONE
      MJ0353 NONE
      MJ0352  323168 ..  323178 -  -2.6  -5.55664   TCATCACCAAAAAAA                 TTTT AAA AAAA                 TTAATAAGTGATAAT  71 26
      MJ0351  322695 ..  322707 -  -6.3  -5.58074   GAATCACCAAAAAAA                GAGTT TAA AACTC                TGTCAATTTTTTAAC  95 17
      MJ0350 NONE
      MJ0349  321848 ..  321861 -  -2.4  -5.05153   ACTTCAAAAAATAAA               CAGT TCAATT ACTG                TAGATTATAATGGAC  66 211
      MJ0333 NONE
    MJ0332.1 NONE
      MJ0332  308673 ..  308688 -  -3.3  -3.23733   TGTAGTCCATAAAAT              CACTT CAATTT AAGTG               GTTTTCCAGTTAGGA  47 9
      MJ0331 NONE
      MJ0330 NONE
      MJ0329 NONE
      MJ0328  304248 ..  304261 -  -2.5  -5.09762   ATTTGAAGATAAAAA               TATAA TTGC TTATA                AAAAATATGAAAGTG  65 76
      MJ0325  301100 ..  301129 - -13.7  -2.97297   AGTTATTAAGGAAAT       TTGAACTCCTTCC TAAA GGAAGGAGTTCAT        CAGTGCTTAGTTATT 100 62
      MJ0324 NONE
      MJ0322 NONE
      MJ0318  296404 ..  296426 -  -2.8  -2.71791   ATTTTGGCTTCAAAC           CAAAAACC TCCTATT GGTTTTTA           TAAATTTAAATTCCA  40 131
      MJ0317  295666 ..  295678 -  -3.5  -2.88588   GCAAAAAAGAAAATT                TTAAA AAT TTTAA                GACCTTTAAGTGTTA  45 74
      MJ0316  294871 ..  294881 -    -4  -4.26953   AATTAATGTAAGAAA                 CTTT TAG AAAG                 TAAAAATTATCTTTA  61 102
      MJ0315  294345 ..  294358 -  -5.3  -4.52873   TTGTGAGAAAAATAA               CAGAT ATAA ATCTG                GATACCTCTGAAGAA  70 116
      MJ0313  292044 ..  292054 -  -2.6  -4.64992   TCGAAAAAATACAAA                 TTTT TAT AAAA                 TATTGAACAAGTTGG  60 525
      MJ0312  291043 ..  291055 -  -3.3  -3.32844   GTTGTTACGTGATAA                CACCT TAT AGGAG                TATATATAGAATTAT  47 192
      MJ0311 NONE
      MJ0310  290180 ..  290205 -  -2.7  -3.44752   GAAGAATAAAAACCA         TAGCACATATA AAAA TATATATCCTA          ATCATTAAAAATAAA  45 82
      MJ0309 NONE
      MJ0308  288313 ..  288335 -  -5.1  -3.36492   CTCTTAAGTTTATAA           TAAAAATTT TATCC AAATTTTTA           TAAATAGTTTTCCAA  55 70
      MJ0307 NONE
      MJ0306  287646 ..  287664 -    -6  -3.96327   ATCTGCTACTACAAA             TGCTCC ATTGGGA GGAGCA             GTGTTATGCACAGAG  67 173
      MJ0304  285977 ..  285992 -  -3.3  -2.78495   TTACCATCAATACCA              CCTTT TACTTC AAAGG               ATTTTTGTTATTTCT  45 55
        ribH  285491 ..  285517 -  -6.6  -3.23598   TAACTAAGGCACTAA         TGAACACCTTTC TTT GGAAGGCATTCA         ATTTCATAAAAATTT  63 60
        hisE NONE
      MJ0301  283974 ..  283988 -  -4.2  -3.37975   ATTCAGCAGTTATAA               CTGCAG TTT CTGAAG               GTTATGGAGTTAGCG  51 251
      MJ0299  281704 ..  281717 -  -5.3  -5.23316   GATGATATTAAAAAA               GCAAA AGAG TTTGC                AAAAAGTATTTTAAA  80 63
      MJ0297  279895 ..  279911 -  -8.1  -3.63018   AATTATTACAGACAA              CAACAAT ATA ATTGTTG              ATACTTCAACAAAAG  75 514
      MJ0295 NONE
      MJ0294  276030 ..  276042 -  -3.5  -4.53853   ATTTGAAAAAAAAGA                TTTTT TAA AAAAA                GTTCAGGATAAATAT  61 521
      MJ0292  274987 ..  274998 -  -4.4   -3.0792   CAATAGGCTATGCAA                TTGG AAAA CCAA                 TTTTATATTTAGGAG  50 158
      MJ0290  272841 ..  272851 -  -3.2  -3.22491   AAATTTTATTAGCAA                 GGAA AAC CTCC                 CCCAATTATTGAGAG  46 289
      MJ0289 NONE
      MJ0288 NONE
      MJ0287  270838 ..  270851 -  -2.5  -3.57309   CAAAACCGTTCCAAA               TTTTT TCAT AAAAA                TCCCCTCACAATTTA  47 38
      MJ0286 NONE
      MJ0285 NONE
      MJ0284  269122 ..  269135 -  -3.9  -5.80364   ATTTTAATAAAAAAA               CAATA TTTA TATTG                TGATATTGTTTATTA  84 58
      MJ0281  266255 ..  266277 - -12.2  -4.24534   TAACCAATACATAAA           TATAAAACCC CAA GGGTTTTATA           AATACCCAATGACTT 100 503
      MJ0278  264675 ..  264690 -  -3.4  -3.05455   AAAATTGAAATCATA              TATAAA AATT TTTATA               CTAAGGATTTAGCAT  46 142
      MJ0277 NONE
      MJ0276 NONE
    MJ0275.1 NONE
      MJ0275  260509 ..  260525 -  -3.1  -4.83677   AAAATAAAATGAAAA              TTTATTC CTC AAATAAA              CTAAATACATATTTT  65 10
      MJ0274  258690 ..  258700 -    -4  -4.67942   CGGAACAAATCAAAA                 GAAA TAA TTTC                 AACATTTTCATAAAC  66 138
      MJ0270  255937 ..  255950 -  -2.5  -2.86151   TCAATCATTAACAAT               TATTA AAAG TAATA                TATAAAGTTTTGGAG  41 257
      MJ0269 NONE
      MJ0268 NONE
      MJ0267 NONE
      MJ0266 NONE
      MJ0265  252406 ..  252421 -  -2.6  -5.41787   TAAAAAAGATAAAAA              GTTATA ATAT TACAAC               AATTTAAGGTTTAAC  71 29
      MJ0264  251782 ..  251799 -  -2.1  -2.76589   ACATTGAAGATATTA             TCTATAT AAAA ATATAAA              ATTTACTCTTGTGAA  39 148
      MJ0263  250588 ..  250611 -  -3.2  -2.91395   AGCTGTTCCAGAAAG          TCATGTTAGA GAGC TCTACCATAA           ATACATGGATAGGTT  43 135
      MJ0261 NONE
      MJ0260 NONE
      MJ0259  245060 ..  245070 -  -2.6  -2.82257   CCACAAAAAAGAGAT                 TTTT ATT AAAA                 TTAAAATTTTATTAA  41 61
      MJ0258  243717 ..  243739 -   -12  -3.30701   TTTCATCAAAGCTAA           CATCTCTGCC AAA GGCAGAGGTG           TAAATGGGGTATCCC  95 120
      MJ0255  240345 ..  240361 -  -2.9  -4.64676   TCATGCTCAATAAAA              TGCTCGG CAA CCAAGTA              AAAACTTTATTAAAA  62 265
      MJ0251  237859 ..  237873 -  -2.9  -3.71378   TACATCTAATAAACA               GATTT GATTA AAATC               AGACCGTTTCGGAAT  51 434
      MJ0246 NONE
      MJ0245 NONE
        dapA NONE
      MJ0243 NONE
      MJ0242  232092 ..  232105 -  -2.5     -3.24   AAATTAATTGATTAA               TTTTT CTAT AAAAA                TAAAATAAGGAAAGT  43 41
      MJ0241  231622 ..  231638 -  -2.2  -2.90322   CTCTATCATAACAAC              TCACCA AAGAA TGGAGA              TTTTTTCAACCACAT  40 9
      MJ0240  230976 ..  230988 -  -3.5   -4.2687   TGGAAAAATTAGAAA                TTATT TTA AATAA                TCTAAAAACCCATTA  59 125
      MJ0232  222865 ..  222876 -    -3  -4.43208   ACATTTTGAAAGAAA                CTTT TAGG AAAG                 ATTGGATGAAAACCT  57 72
      MJ0231  221406 ..  221423 -  -3.5  -2.74499   CCTACAAACAAAATT             TGTAATC TCTT AATTACA              TGTAATTTCCAATTA  44 143
      MJ0230 NONE
      MJ0229  220840 ..  220851 -    -3    -5.011   ATTGAAAGAATAAAA                GAAT AGCT ATTC                 ATTTTCAAATAATTT  67 20
    MJ0226.2  217747 ..  217773 - -13.8  -3.23598   TAACCAAGGCACTAA         TGAATGCCTTCC TTT GGAAGGCGTTCA         AATCTTCCTTAATAA 100 47
    MJ0226.1  216470 ..  216486 -  -5.3  -2.91872   AAGAAGCAAATATTA              TTTTAAA AGA TTTAAAA              GATGTAGAGATCGAA  53 494
      MJ0224  214549 ..  214559 -  -2.6  -3.74693   TCTGACTCTATCAAA                 TATT TTT AATA                 TCAAATGTATTTAGT  49 26
      MJ0223 NONE
      MJ0222 NONE
      MJ0221  211253 ..  211263 -  -2.6  -4.19735   CCTGTTAAAATTAAA                 TTTT TAT AAAA                 ATTTTTAAATTCAAA  53 57
      MJ0220  210568 ..  210595 -    -2  -4.34402   CCCTCCATAGGAAAA        CCCTATTGAAAT ACCG AATTCATTAGAG         AGGCAATTAGTATCT  55 48
      MJ0219 NONE
      MJ0218 NONE
      MJ0217  207180 ..  207204 -  -2.2  -2.94597   AAGTTTTAAGGAAAG          GAATTTAGTT TAATG AACCTAATTC          ATTCTTAATTTTCTC  40 5
      MJ0216  205707 ..  205724 -  -2.1   -4.8083   TAATATTATCAAAAA             TCTTAAA AAAG TTTAAAA              ATTAAAATTTAGAAT  59 41
      MJ0215  204892 ..  204917 -  -3.3   -4.4715   GTTGAATTTATAAAA         CCAAAGTGTAA ATGC TTAGACTGTGG          ATATGAGGGAGAACC  61 292
      MJ0209 NONE
      MJ0208  199257 ..  199272 -  -3.3  -3.40592   GATATCAAAATGCAA              TCTCT GCCCAA AGAGA               ATTTGTGGCTATGAA  50 176
      MJ0206 NONE
      MJ0205  197287 ..  197311 -    -3  -4.31697   AGAGATAACAAATAA          TCTTTTGAAA GGTTT TTTCAAAATA          AACCCGTTTATATTA  57 118
      MJ0201  192938 ..  192952 -  -4.4  -3.21099   TGTTTTTAGTATTAA               TAAAAA TGT TTTTTA               TTGCTTTTTAAGTAT  52 74
      MJ0200  192249 ..  192263 -  -4.2  -3.86372   TGAATCCAAATATAA               GGAGGT TTT AGCTCC               ATATTTTATTTTAAA  54 378
      MJ0188 NONE
      MJ0187 NONE
        argJ NONE
      MJ0183 NONE
      MJ0182 NONE
      MJ0181  181551 ..  181571 -  -6.1  -2.89314   CAGAGAAGAACATTA            TTGAGAGGT TTA ACCCCACAA            CAGAAAAAATTAGCT  58 366
      MJ0175  177435 ..  177451 - -10.9  -2.53911   TGAATTTGGAATTTA              GATGCCT AAA AGGCATC              ATTTTCCTTATAGAG  84 43
      MJ0172  175155 ..  175176 -  -4.6  -4.24933   GAATAAAATAAAAGA           GATAATAA TTTATC TTATTATC            ATTTTACCCTTGGAA  61 29
      MJ0171 NONE
      MJ0170  172137 ..  172169 -  -9.1  -2.65504   GCTTCACCAAAAATG      GATGCATCATCTCGC TTT GCTCGATGATGCCTC      TTAGTTATCTTTCTC  73 26
      MJ0168  170785 ..  170797 -  -3.5  -5.31855   TATTAATAATAAAAA                TTAAA AAT TTTAA                AAATAAAATTTATTT  72 35
      MJ0167 NONE
      MJ0166  169409 ..  169419 -  -2.6  -3.04894   AATTCCCTCCAAAAC                 TTTT AGA AAAA                 ACATTTAAACTCTTT  42 30
      MJ0165 NONE
      MJ0164 NONE
      MJ0163  166588 ..  166601 -  -3.8   -5.2853   CATTTAAAAATAAAA               TCCC TATAAG GGGA                AAAGTTGTTAAAATA  74 236
      MJ0161  164523 ..  164548 -  -8.9  -2.56046   TTAAATTTTAATTTA         CACCTCCGAGC GTAA GCGAGGAGGTG          TTAGTTTTGATGAAA  73 130
      MJ0160 NONE
      MJ0159  161340 ..  161354 -   -10  -2.64651   AACTCTTTAAATCCA               TAGGGG AAG CCCCTA               TTGGGATACCCGAGC  78 95
      MJ0149 NONE
      MJ0148 NONE
      MJ0147  143677 ..  143695 - -13.2  -2.58758   ATAATTGGTTATAAG             TTGGGGCT TTC AGCCCCAA             TTAATGTCCATTCAG 100 26
      MJ0146  143160 ..  143183 -  -5.2  -3.46824   CTACTAATTAAGGAA          CATTGATGCC AAAA GGCATCTTTG           TGCAATAATAAATTT  57 40
      MJ0145 NONE
      MJ0144  141081 ..  141095 -    -5  -4.73973   AGAGAAAAGAAGAAA               TCCCAA AGG TTGAGA               TGATTATTTGTGAAG  72 324
    MJ0139.1  138281 ..  138303 - -10.8  -4.12532   CTCGGGAGATACAAA           TGAAACTTTT AGA AAAAGTTTCA           TCAAAATGGAATGGG  95 201
      MJ0138  135040 ..  135071 -  -5.8  -2.83903   CTCTCTAAAAAGTTA      TCTCCCCATAGGGC TATC GCCCTATTGGTATA       CCCGGGATGCATTGC  56 70
      MJ0137  134097 ..  134107 -  -2.6  -3.50491   CAACATAAAAAAGTA                 TAAT GTA ATTA                 ATTATTCTATTTAGC  45 32
      MJ0135 NONE
      MJ0134  129530 ..  129551 -  -5.7  -3.07962   TGGGATACCCTAACA           CCTCCTCGC TTAC GCTCGGAGG            TGTAAATTATTTTTA  57 38
      MJ0133  128555 ..  128584 -  -4.5  -3.34332   ATCACCATACAAAAT       TAGGTAGA-TAATT TTA ATTTAATCTACCTA       TCTCTTATATATACT  53 45
     MJ0132a  127462 ..  127483 -  -3.7  -2.79679   AACATCTTCATTATA           TCCATCCAAG TTC CATGG-TGGA           TTGGCAATGGTATAA  45 41
      MJ0132 NONE
      MJ0131  126461 ..  126486 -  -3.3  -3.68957   ATAGAACATAAAAAT         CCCTCCAAATT AAAT AATTTGAGGAG          TATCATTATTTCCAG  50 9
    15669898  125091 ..  125104 -  -2.4   -4.4634   AACTCCAACAACAAA               TGGA TTTAAT TCCA                TAGTCATCAACCTCT  58 99
      MJ0128 NONE
      MJ0127 NONE
      MJ0126 NONE
      MJ0125 NONE
    15795175 NONE
      MJ0123  119161 ..  119171 -  -2.6  -4.93696   TTTAAACACCAAAAA                 TTTA TTT TAAA                 TTAATTTTTTATCTC  63 46
      MJ0122  118026 ..  118038 -  -4.1  -5.61277   GATAAAAAAAGAAAA                CACCT CTT AGATG                AAATTTATTTCTAAA  80 218
      MJ0121 NONE
      MJ0120 NONE
      MJ0119  115703 ..  115719 -  -5.3  -3.27364   GATAAAATAAATAAT              TAAAAAA ATA TTTTTTA              TTTTTAAAATACTTT  56 29
      MJ0117 NONE
    MJ0116.1 NONE
      MJ0116  113222 ..  113250 -  -3.2  -2.87132   CTCCTCCCCTACATA       TATGAGAT-GGAG CATT CTCCCAGCCCATA        ATTTCACCTTATCAT  43 29
      MJ0115  112423 ..  112435 -  -3.5  -3.83006   ATATCCAATGAAGAA                TTAAA TTC TTTAA                AAAATCAATATCCTG  54 372
      MJ0113  110271 ..  110289 - -13.2  -3.26319   AAGCTTGGACATTAA             TTGGGGCT GAT AGCCCCAA             CTTAATGGACGGGAG 100 64
      MJ0112  108243 ..  108258 -  -3.4    -3.889   TTGAATTAGACTAAA              TAAAAA ATTA TTTTTA               TTCCATATTGGTCTG  55 458
      MJ0110  106538 ..  106551 -  -5.3  -2.91274   GGTATCGCAAGCATA               TAGAG GAAC CTCTA                TTACTATACTCCGAG  53 85
      MJ0109  105194 ..  105214 -  -6.2   -4.0825   TCTCCAACGAAACAA            CTATTGGA AAATA CCCAATAG            AGGCGATAAAGGTAT  68 472
      MJ0106  101703 ..  101715 - -10.5  -4.02334   TATCCACACCATAAA                GGGGC TAC GCCCC                TCTTGGGATACTCCC  91 147
      MJ0105  100824 ..  100840 -  -3.7  -4.08485   GGGATTGAAAGGAAA              GATAAAG AAT CTCCATC              TTATTACAACATAGA  56 421
      MJ0102 NONE
      MJ0101   94875 ..   94903 -  -8.3  -2.60079   TTACGGTATAAGGTA        TTTATAAAAGCCC TAT AGGCTTTTATATA        AGTGCCTTAGAAATT  67 172
      MJ0100 NONE
      MJ0099   92818 ..   92836 -  -6.2  -3.91072   GCAAACCCTTAGAAA             TTAAATAA ATA TTATTTAA             ATAAAGAAATAAAGC  68 91
      MJ0098   91602 ..   91619 -  -5.7   -4.5774   TATTAATAAGGAAAA             TTTCAAA GTGT TTTGAAA              GATACTATAAATTCA  72 78
      MJ0097   90979 ..   90997 - -13.2  -3.27022   CCTATTGGACATTAA             TTGCCCCT GTA AGGGGCAA             CTTAATGGACATGTG 100 73
      MJ0096 NONE
      MJ0095 NONE
      MJ0094 NONE
      MJ0093 NONE
      MJ0080 NONE
      MJ0079 NONE
      MJ0078   72004 ..   72030 - -15.3  -3.39005   TACATAAGGTTATAA         TGAACGCCTTC TTATT GAAGGCGTTCA         ATTTTCCTTTATAAT 100 46
      MJ0077   70382 ..   70393 -    -3   -2.6583   GAGATTGCAAATTTA                TAAC TTTT GTTA                 AATCAACATATCAAA  42 23
      MJ0075   69173 ..   69193 -  -9.9  -2.73124   TTTGAGGCTTTAAAG            GAAACTTTT AGT AAAAGTTTC            ATCAAAACTCGTCCA  78 65
      MJ0074   67775 ..   67785 -  -2.6  -2.87257   AAAAGATAGCTAAAT                 TAAA AAT TTTA                 GAAGAGTTAAAAAAA  42 253
      MJ0068   65483 ..   65507 -  -4.5  -3.40401   ATAAAATTATAAAAT          TTAATTTAATT TAA AATTTAATTAA          TTTTTTTTATTTTTC  53 32
      MJ0066   63604 ..   63643 -  -5.3   -4.0825   TTTGTAAGGAAATAA  TTATAAAATGTTTCCCT CCATAT AAAGAAACATTATATAA   AGCTTAAAGTTTATT  65 36
      MJ0065   61934 ..   61960 -  -5.9  -3.68738   GGCTTAATAAATTAA         TAGAAGAACTC GACAA GAGCTCTTCAA         GCGTTTTAGAAACAG  62 525
      MJ0058   57519 ..   57529 -  -2.6  -3.19705   AATCTAAAAATCATA                 TAAA TAT TTTA                 TCGAGGAAAATAATT  43 84
      MJ0057 NONE
      MJ0056 NONE
        ribB   55066 ..   55076 -    -4  -4.78345   AAGAAATAAAAATAA                 TTAG TCT CTAA                 CCTTTAATCTTTTAA  66 29
      MJ0054   54063 ..   54076 -  -2.3  -3.39923   ACCATTAAAACTTAA               TCCCA TGTC TGGGT                ATAAATATGTTATTA  44 105
      MJ0053 NONE
      MJ0052 NONE
      MJ0050   50652 ..   50666 -  -2.9  -4.45024   ATAACAAATAAATAA               TCTTA CTCTC TAAGA               GCTTTCATATACTCT  60 406
      MJ0049 NONE
      MJ0048   49349 ..   49359 -  -2.6  -3.99805   TTTCAAAAATCCAAA                 TAAT TTA ATTA                 AGTTAAATATTTTAA  51 182
      MJ0047 NONE
      MJ0046 NONE
      MJ0045 NONE
      MJ0044   44614 ..   44625 -  -5.8   -2.8194   TAACTATGGATTAGA                CCCA AAAT TGGG                 GAAGTATCATTTAAC  56 517
      MJ0042   41862 ..   41872 -  -2.6  -3.15985   ATAATATAGTTAATA                 TTAA AAA TTAA                 GTAAGTTTTAAATCA  43 33
      MJ0041   40426 ..   40465 - -14.6  -2.73007   AATAGGTTTTTAAAT  GAGGCATTAA-TTGCCTCT GAA AGAGGCAACTTAATGCATC  TGTTTTGATCAACCT 100 34
      MJ0040   40053 ..   40071 -  -6.2  -4.95957   TAAATCAAGGAAAAA             TAATTAAA GTG TTTAATTA             ATAGAGATTTTTATG  80 52
      MJ0039   39550 ..   39567 - -11.3  -3.72893   TAGGTTTTGATGAAA             CCGAAGC ATTA GCTTCGG              GCTATGAAAACTCGG  93 109
      MJ0038   38768 ..   38779 -    -3  -2.91239   TAGAGATTTGAGAGA                GTTT GCTA AAAC                 ACATTTATGACTATT  43 36
      MJ0035   36487 ..   36511 -  -9.9  -3.39327   TTGCGATACCTATAA          CACCTCCTCGC TTC GCTCGGAGGTG          TAAATTATTTTGTAG  85 43
      MJ0034   35261 ..   35288 - -13.6  -3.93583   TAACTGAGGTATAAA        TGAACGC-CTTCC GAA GGAAGGGCGTTCA        AACCTTCCTTAGTAA 100 174
      MJ0028 NONE
      MJ0027   27989 ..   27999 -  -8.2  -4.43501   AAGGTATTGATAAAA                 GCCC AAA GGGC                 TTTTATATTACTTCC  81 44
      MJ0026 NONE
      MJ0025 NONE
      MJ0024   25285 ..   25304 -  -9.4  -3.16881   TAGTGAGGTGAGTAA            TGAAATCC ATAA GGATTTCA             TCTGATTATCGAGCG  76 407
      MJ0020 NONE
      MJ0019   19041 ..   19051 -    -4   -4.1711   ATGACGCTTAATAAA                 GTTA ATA TAAC                 AAAATTATCTATTAA  60 203
      MJ0016   16083 ..   16100 -  -2.7  -3.73775   TTTATTGGGATGAAA             TAAACGC CTCC GAGTTTA              AATAGATTTTGGAGA  49 165
      MJ0014 NONE
      MJ0013 NONE
     MJ0012m   13358 ..   13370 -  -6.3  -3.77071   AAAGAGGAAGAAACA                CCAAA GAA TTTGG                GATTTACATTGTGTG  66 79
      MJ0006    7311 ..    7324 -  -3.9  -2.53581   TATATCCTCAAGGTA               TTTAG ATGC CTAAA                AGCGTCAATTTCCTT  45 39
      MJ0005    5895 ..    5905 -  -5.4  -3.92314   TACTATCAAAAAAAG                 TTCC AAA GGAA                 GGCATTTTAATGGGC  61 231
      MJ0002 NONE
      MJ0001    2039 ..    2055 -  -2.1  -3.20722   GTTAATGATTAAAAT              CAGACCG TTT CGGAATG              GAAATCTATGTCTGT   0 186
     MJECL01    1202 ..    1221 +  -5.8  -4.41047   TTCTTGGTCTAACAA            GGATAATC TTTG GATTATTC             TTTTAATTACACCCT  72 176
     MJECL04 NONE
     MJECL05    3762 ..    3787 +  -7.7  -2.69546   TTTTATAATTTAATT         GTTAATTGACT TTGA AGTCAATTCAC          CTTATCAATTTCTCA  65 334
     MJECL09 NONE
     MJECL10    8796 ..    8808 +  -3.4  -2.71268   TGTTTAAACTGAATA                TGGA GTTTA TCCA                TACTATGTAATGGGA  44 34
     MJECL11 NONE
     MJECL12    9989 ..   10003 +    -5  -5.42198   CACAATTACCTCAAT               GTTCAA TAT TTGGAC               TTTTATTTTTTGAGA  79 124
     MJECL13   12691 ..   12703 +    -2  -3.76411   GAATTTTTATTGATT                TAGA GTTGG TCTA                TTTGAGTACTTTTAA  48 230
     MJECL14 NONE
     MJECL15 NONE
     MJECL16   17254 ..   17273 +    -5   -4.7889   TCTCTTTTAGAATTT            CTGCTATA TGTT TAAAGCAG             TTTTTCAATATTTAT  70 465
     MJECL18 NONE
     MJECL19   22225 ..   22243 +  -4.6  -2.51438   GATACTCTAAATGAG             GTGAAGTT ACT AACTTGAC             GATCTTTTTTATTAA  48 228
     MJECL20   23480 ..   23494 +  -2.8  -3.77303   TTTTAATTAAGTCTT               TACATG CTT CTTGTA               TTGTGTATTTACATA  51 212
     MJECL24 NONE
     MJECL25   29396 ..   29408 +  -2.7  -4.11773   CATCTAAATCGGTTG                TATCT ATA AGGTA                TTTTAGCCCATCTTT  53 251
     MJECL37   47178 ..   47191 +  -3.9  -3.85724   AATTCCTTCTGTGAT               TATTG TTAT CAATA                TTTCAATTAGTTTTT  54 335
     MJECL44 NONE
     MJECL43   56104 ..   56119 -  -3.3  -4.62622   TTAATGATAAACAAA              TCTCT TTACAT AGAGA               GGTTATGGCACTCCT  62 90
     MJECL42   54262 ..   54272 -  -2.6  -3.79533   CAAACCACCAAAATA                 TTTA TTT TAAA                 ACCCTAAAGCATCCA  49 21
  MJECL41.1N NONE
        hsdS   52598 ..   52612 -  -4.4  -2.53112   ATCTAATTTAGCAAT               TAAAAA AAA TTTTTA               TAATTCTTCAACTCT  48 23
        hsdR NONE
     MJECL39   48259 ..   48302 -  -3.6  -3.50905   ACATTATAAAATATA TGTTCTATATATTTAAATGAT TAT AT-ATTTAAATAAATAGAATA ATTATTATAAGAGTG  49 49
     MJECL38   46755 ..   46765 -    -4  -3.73953   AGTATGCCCAGTAAA                 TTGT ATA ACAA                 TTCAGATAAATTAAC  53 454
     MJECL36   45293 ..   45307 -  -4.4  -3.93148   TAAGTAAATTAATAA               TTTTTA AAC TAAAAA               ATAAAAAATTAAAAG  59 109
     MJECL35 NONE
     MJECL34   41926 ..   41938 -  -3.4  -3.14564   GTACTTCCTTATTAA                TGGA AATCA TCCA                TTATTGCTTATGTGG  47 315
     MJECL33 NONE
     MJECL32 NONE
     MJECL31 NONE
     MJECL30   36801 ..   36830 -  -8.2  -3.65974   AATTAAACAATAACA       TAATAACATAAT TATTAC ATTATGTTATTA        TTTAAAATAACCATA  74 343
     MJECL29   35756 ..   35769 -  -5.3   -2.9183   AAAAAGGTTTATATA               CTATG AAAT CATAG                TATTGCTTGATTACA  53 473
     MJECL28   31313 ..   31324 -  -5.8  -3.77206   GAGAATTTTAGTAAA                GGGA ATTA TCCC                 TTACATAATACACGC  64 232
     MJECL27   30521 ..   30548 -   -10  -2.65046   TAAAAATAATAAAGT        GGTGAATTGACT TTGA AGTCAATTCACA         GTTATAGATAAATAA  78 45
     MJECL26   29010 ..   29020 -  -5.4  -3.62746   TGTATGGGAAAAAAG                 TTGG TAG CCAA                 GGAGAAGTTGTAGAT  59 180
     MJECL23 NONE
     MJECL22   24632 ..   24662 -  -2.8  -4.32857   GTTCTTAAATATAAA       TTAATATAAATTTT ATA AATATTTACACTAA       AAGCTCTGCTAATAT  55 214
     MJECL21   22997 ..   23015 -  -2.4  -2.85351   TGGTGTGAGATTATA             GAATATCC GAT GAAAATTC             CAACTTTATACGTGC  42 305
    MJECL13a NONE
     MJECL08    5819 ..    5832 -  -2.5  -3.84719   ACCCCTAAACGTAAA               TTAAA GGTT TTTAA                ATTTTTAAATTTTTA  49 22
     MJECL07    4182 ..    4197 -  -6.2  -3.10012   AAGTCTATTAGTGAA              TTGACT TTAA AGTCAA               TTCAGCATTATTATA  60 386
     MJECL06    3343 ..    3353 -    -4  -4.09243   GAGAGGTTTTTAAAA                 GATT TAG AATC                 ATCACAAGGAATGGA  58 456
     MJECL03 NONE
     MJECL02    1022 ..    1033 -  -4.4    -4.652   AAAGCAGTTGAAAAA                TTCC TTGA GGAA                 ATTTATGAAGAAGTT  68 74
     MJECS05    6815 ..    6825 +    -4   -3.3782   GGCTACAAAAGTTAT                 TAAG TAT CTTA                 TTCCTTAGATGCATC  50 23
     MJECS11   15037 ..   15050 +  -2.5  -4.05905   CTAAATGCATAATTT               TATTT ATCT AAATA                TATTTTTAGATTTTT   0 29
     MJECS10   12848 ..   12860 -  -4.8  -4.59982   GTATAATTAAACAAA                CACC ACTTA GGTG                AAAAATATACCAGTA  68 343
     MJECS09 NONE
     MJECS08 NONE
     MJECS07 NONE
     MJECS06    6641 ..    6653 -  -4.1  -5.33026   GAATTTAAACAAAAA                CTCCT ACC AGAAG                CATACTACATTTGTA  77 378
     MJECS04    5269 ..    5281 -  -6.3  -3.66178   CTTGGGAATTGGAAA                TGTAG CTC CTACA                ATTTTATCATCCATA  64 200
     MJECS03    4830 ..    4852 -  -5.1   -5.1615   CTAACATCTAAAAAA           TTTAAATTA TTGAT TAATTTAAA           GTTTCTTTAAAATTT  74 21
     MJECS02 NONE
     MJECS01     367 ..     379 -  -3.4   -3.0264   AAATTGTTTCTAATA                GATG TTCTT CATC                CCCACTGTATAATTT   0 75
