# Supplementary material for: Rapid, accurate, computational discovery of Rho-independent transcription terminators illuminates their relationship to DNA uptake
Source: Genome Biol. 2007 Feb 21;8(2):R22. doi: 10.1186/gb-2007-8-2-r22 (PMC1852404; doi:10.1186/gb-2007-8-2-r22)
Supplement: Additional data file 4 — Best terminators found downstream of each of the genes of the 343 organisms studied. [file gb-2007-8-2-r22-S4.zip › Methanococcus_maripaludis_S2.bag]

     MMP0001 NONE
     MMP0002   11585 ..   11595 +  -6.8  -3.48105   CACAACCGACTACTT                 CGCA TTT TGCG                 TATTTCATAACTTCA  62 130
     MMP0006   16413 ..   16434 +  -2.5  -5.72207   AAAGAAACAATTATA           G-AAAAATAA TTT TTATTTTTAC           TTTTTTTAATTTAAA  74 17
     MMP0007   17880 ..   17891 +  -5.8  -4.42235   TTCCCCCATAAGTTG                GGCA CAAA TGCC                 TTCTTTTTAAAAGTT  72 332
     MMP0012 NONE
        argH   24340 ..   24350 +  -5.4  -4.84353   ATCTGAAACTATCGT                 TGGA AAA TCCA                 TTTCTTTTAATTTAT  77 318
     MMP0018   28617 ..   28632 +  -6.8  -4.51196   AAAGAAATAAAATTG              GCGGGT TTTG ATCCGC               TTTTGTAAATTTGAG  76 2
     MMP0021   30524 ..   30541 +  -4.2  -4.60713   TCCAAGGAATTAAGT             TTGTTG CAATAT CAACAA              TTTTATCATCTTTTA  67 143
     MMP0024   32850 ..   32863 +  -2.5  -4.68528   TTCTACTCCATTAAA               TTTAT ATGG ATAAA                TTCTTTTTTAAATTT  58 13
     MMP0028   44854 ..   44868 +  -4.3  -3.23216   ATATTGCAATTAGCA               TTCCA ATAAA TGGAA               TTAATCCTGCTAAAA  51 167
     MMP0030 NONE
     MMP0031   49192 ..   49208 +  -5.3  -2.63631   ATTATAAAAAAGCAT              TATATAA TTA TTATATA              TAATATAACCCTTAA  52 462
     MMP0033 NONE
     MMP0034   52735 ..   52747 +  -2.7  -3.01745   ATTTATTTTTTAGTG                GTTTT ATG AAAGC                TCTCGTTGTTGGGGC  42 46
     MMP0035 NONE
         tfe NONE
     MMP0037   55115 ..   55127 +  -3.4  -3.02324   ACAGCCCAAATAATC                CAGA ACCCA TCTG                TATCGTTTCAATCGC  45 192
     MMP0043   61491 ..   61504 +  -2.5  -3.24924   ATTGGAAGGATCAGA               TTTAA TAAT TTAAA                TATTATCCATCGGAA  43 21
     MMP0044 NONE
        idsA   63906 ..   63916 +  -2.6  -3.63589   ACTAGCTATTTTAAC                 TTTT TTT AAAA                 TTTAAAGGTGTTTTA  46 50
     MMP0046   64540 ..   64557 +  -4.1  -5.35459   GGCATAAAATAATGT             GCATGGA CTTT TCCATTC              TTTTTTATAATGTAT  79 181
     MMP0048 NONE
     MMP0049 NONE
        ribH NONE
        hisE   67168 ..   67178 +  -5.4   -3.8062   ACCTTCAATTAGATT                 CAGA ATA TCTG                 TTCTTGTAAGAATTC  61 81
         mer   73673 ..   73687 +    -5  -3.78156   TTTCAATCATTTTAG               CTTCGA TTT TTGAAG               TTATTCCTAGTCTTT  59 134
        argB   76613 ..   76630 +  -7.1  -2.63479   AAATAACCGACATTA             CCTTATT AAAA AATAAGG              TAATATACCCCTATT  60 279
       glnK1 NONE
        amtB   78383 ..   78400 +  -2.1  -5.04987   AAATAGATACTATTA             TATATTT TTCA GAATATA              TTTTTTCAAAATGTT  62 66
        glnB   78789 ..   78804 +  -3.4  -4.80853   ACGCTATTTAAATTC              TAAAAA TATT TTTTTA               TTCTTTTTTTCAAAT  63 30
       glnK2   79322 ..   79332 +  -2.6  -2.50493   GGTCCAGATGCTATA                 TAAT ATT ATTA                 AATTTTAATGGTGCG  39 23
        amtB NONE
     MMP0069   81046 ..   81067 +  -2.2  -4.00589   GGGGTTTAATATTCA           TTGTGGGG TATTGT CCACACAG            TTTACTATATTTTCA  49 123
     MMP0070   82343 ..   82372 +  -5.3  -4.12043   ATTTTTTATTAATTT       TTTTATAAAATTA AATC TAATTTTTTAAAA        TTATTTAATTCATTA  64 228
     MMP0072   84896 ..   84916 +  -2.7   -3.6502   AGATAATATATTGAA            TAAATTTTA GAT TACAATTTA            TTTACATCAAAAATA  46 92
        argG   86191 ..   86209 +  -3.3  -3.59087   TTTAATATTTCTCAT             TTTAAAA ATTTA TTTTAAA             TTTCCACGTGATATT  48 61
     MMP0074   86645 ..   86657 +  -4.1  -2.69073   TTTTCTCTCTTTTAT                CATTC CAA GGATG                TAGCTTATTATAAAT  47 89
     MMP0077   89113 ..   89128 +  -4.6  -3.92542   TCCTATATCGTTTAA              CTGCGC TTTT GCACAG               TTGTTTGGGCATCCG  59 449
     MMP0079   90353 ..   90369 +  -5.3  -4.15748   TGGTGTTGTTGATAT              TAAAAAA TAA TTTTTTA              TATTTTTTAAAATAA  64 16
     MMP0080 NONE
        gltB NONE
     MMP0082 NONE
     MMP0083   95373 ..   95383 +  -2.6   -4.2573   AACCCCATGTACCTT                 TAAA AGA TTTA                 TTTTACAATTATTTC  54 335
     MMP0095  106279 ..  106292 +  -4.5  -3.48115   GGAAAATGACGAGGT               GTGCA AATC TGCGC                TCTGTTTTATAAAGA  53 412
     MMP0097  107802 ..  107815 +  -3.8  -3.80858   TATTGGCAGCATCCA               CAGG TTTTTT CCTG                TTTAATGCATTCTAC  52 72
     MMP0099  109371 ..  109388 +  -4.9  -3.06569   ATATTGTAATGAATA             TCATTGT CGCA GCAATGA              ATTTTCCAACATTGG  52 119
         pcm  111716 ..  111728 +  -3.5  -3.03124   AATATTAATTATCTT                TTTTA AAT TAAAA                TATTAAAAAATCAAC  46 39
     MMP0103  112797 ..  112811 +  -4.4  -3.53012   CATAAAACACGATAA               TTATTT GAA AAATAA               TTTACCAAGAAGAAC  54 102
     MMP0104  114411 ..  114446 +  -3.4  -2.90726   AACATTTATATATTA    CTTTCTCAGATATGAAT AAT ATTCAT-TCGGGGGAGG    AATTTTTTTGAAATA  43 72
     MMP0105  115036 ..  115052 +  -5.3  -4.28762   ATTTTTTTATTGGGT              TTATTAA CTA TTAATAA              TTTTAATGACATTAT  66 47
     MMP0106 NONE
     MMP0107  116188 ..  116199 +  -4.4   -3.0464   AACCGGGCAAGATCG                CTTC TTTC GAAG                 TGTTACGACTGAATT  50 2
     MMP0108 NONE
      afuB_1 NONE
     MMP0110  120144 ..  120172 +  -4.7  -3.56042   TTAAAAATTTACATT        CTCCTTTAAAAAT ATA ACTTTTAAAAGAG        TCTATTTTTACATCA  57 178
     MMP0115  124030 ..  124044 +  -4.4   -4.6902   TCTTTAAAAATCTTT               TTTAAA ACT TTTAAA               TTTTTAAACTTATGG  66 34
        argC  125195 ..  125207 +  -3.5  -4.96427   CCTTAACTTAAATTT                TAAAA ATA TTTTA                TTTATTTTCTTATTA  68 35
        purT NONE
     MMP0129 NONE
        fumA NONE
     MMP0131 NONE
     MMP0132  139391 ..  139410 +  -5.2  -3.60048   TATTTTTTAAATTAT            TTTAAAAA ACTA TTTTTAAA             CTTTTTTCAAAGAAA  59 44
     MMP0134  141561 ..  141573 +  -3.5  -3.81689   TGATTAATGATACAT                TTATA TTT TATAA                TTTGATAGTGGTATT  52 245
        thrC NONE
        leuD NONE
         dys  144462 ..  144490 +  -6.2  -3.19509   AAAGCTCTTTTAAAG        GATATAAAGAAA AGATA TTTCTTGATATC        TCTCTATTGTTGGGA  61 76
        fdhA NONE
        fdhB  148453 ..  148470 +  -4.9   -4.7254   CAATACTTTGTTTTT             TTGCAGT TTCA ATTGCAA              TTTTTGATAACCCGT  72 259
        acsA  159958 ..  159968 +  -2.6  -5.36441   CTTTTTTTTCTTTTT                 TTAA GTT TTAA                 TTTTTTCTGTAAACG  69 52
     MMP0150 NONE
     MMP0151  161915 ..  161930 +  -2.6  -3.86346   TGATAGAATGAAACA              TTATCT ATTC AGGTAA               TTTGTCGGAGACTAA  50 190
     MMP0152  163908 ..  163924 +  -6.7  -4.42088   CAAACATATTCCCAC              CTTAAAA AAG TTTTAAG              TTATTTTATGATTTT  76 461
     MMP0155  167261 ..  167280 +  -3.6  -2.94739   CTCCTTAAGAGATAA            TACGTTAT TTTA ATAACGGA             TGATATTTTAACCTT  46 26
     MMP0156 NONE
     MMP0157 NONE
     MMP0158 NONE
     MMP0159  169496 ..  169511 +  -4.6  -2.99762   ATTTTTAGCATTCTC              GCGGTA GTTC TTCCGC               ATTTACATTTTTCGT  50 449
     MMP0162  172028 ..  172040 +  -4.9  -3.15056   ACCTATAAAAACGTG                TAGTT ACT AACTA                TCTTAGATTAGCGAT  53 47
        arsA  173106 ..  173126 +  -2.7  -5.81032   TAATTGTAGCTTAAT            TAAATAAAA TAC TTTTTTTTA            TTTTTTTTAAAATTA  74 27
     MMP0169  178496 ..  178506 +  -2.6  -4.14739   GATTTATTCATTTAT                 TTAA ACG TTAA                 TTTTCAGGTGGATGA  52 22
        cofF NONE
     MMP0171  180239 ..  180263 +  -5.2  -2.54841   AAGTGCGAAAATAAC         TATTGCGGTTA CCAC TAAC-GCAATA          ATACTTTTGTTAACG  51 136
     MMP0173  181859 ..  181876 +  -6.3  -3.82097   AGTTTTGTAACTCCC             TGAACGG TTCC CTGTTCA              TTTAATACGTTTAAA  66 185
     MMP0175  183900 ..  183919 +  -2.1  -3.64198   CTTAATGCAATCATT            GCAGCTT CTCTAC AAACTGC             TTCTATATCTGCACC  47 246
        mtaP  194499 ..  194516 +  -6.9  -2.62184   CATGCTTTTGTAAAT             CCGCGCT TGAA AACGCGG              TAATGTAAAAAAAGG  60 0
     MMP0186  195445 ..  195460 +  -4.6  -3.43756   TCCTTTTGCAACGTC              TGCAGC CTGT GCAGCA               ATTTTTGATGCAATC  53 311
     MMP0188  197985 ..  198025 +  -5.7  -4.23892   ATTTCAAATAAAAGA CCTTTCATGTAGTATATT ACTATC AATA-ACTACGTGAGGGG  TTTTGAATGATTCGA  69 482
     MMP0189  198533 ..  198555 +  -4.3  -3.24422   CTCCATTTCCCAAGG          TATTT-CCCA CCTT TGGGCAAATA           TAATTTTTAAAAATA  51 149
     MMP0192  202195 ..  202205 +    -4  -4.09685   TTTTTTATCAGCGCA                 TATG TAC CATA                 TTTTGAAAGATCAAC  59 306
     MMP0194  203413 ..  203423 +  -2.6  -5.47218   TAAAATCATTAAGCT                 TTAA TTT TTAA                 TTTTTTTAAATAGGA  71 106
     MMP0195  203876 ..  203892 +  -5.3  -3.85891   AATTTCAAAAATCTT              TTTTAAA CGA TTTAAAA              TTTCATAACTTTTTA  62 52
     MMP0196 NONE
     MMP0197 NONE
     MMP0198 NONE
     MMP0199 NONE
        fmdE NONE
        moeA  209875 ..  209892 +  -5.7   -3.6187   CCAAATTAGCCAATA             GTAATTT TTAT AAATTAC              TTAATTTAATTAAGT  62 521
     MMP0202  211123 ..  211133 +  -2.6  -4.65895   TTCAATATCCTCCTT                 TAAT TTA ATTA                 TTTTTAACTAAAACA  58 23
     MMP0203 NONE
     MMP0204  212485 ..  212502 +    -7  -3.49777   ATATTTTCCCATAAC             CCGGAA TAGTAC TTCCGG              TTATAATATATAAAG  67 509
        modA NONE
        modB NONE
        modC  215243 ..  215258 +  -6.2  -3.05343   AAAACAAAGTACTAT              TTGACT GAGT AGTCAA               TCTTAAAAATATGCC  59 110
     MMP0208  216864 ..  216885 +  -2.3  -3.94812   TGTCGTCGTAAATTG           GTGAAACTT TTTT AAGTTCTAC            TGTTTTTACATCAGC  52 346
     MMP0210  218198 ..  218210 +  -3.5  -3.71267   AAATTTCTAAAAAAA                TTTAT TTC ATAAA                TTCTATAATTTTATT  52 73
     MMP0211  219397 ..  219413 +  -2.3  -4.58724   TCGAAGTCTCTTTTG              CATGTTT TTA AAACATA              TTTTCCTTCTGTTTC  59 508
     MMP0215  222714 ..  222724 +  -6.8  -3.89501   TGCAAATACTGCCTG                 CCAC ATC GTGG                 TTTCTCCAAATATTC  66 117
     MMP0218 NONE
        ppaC  227221 ..  227237 +  -5.3  -4.58242   TATTCAAATTAATTA              TTTTAAA TAT TTTAAAA              TTTTATACATTTTTT  70 29
     MMP0220  228994 ..  229009 +    -4  -4.14511   TACCAAATAGGATTT              TCACAT TGCG GTGTGA               TTTTCCAATGGAGTT  56 186
        putP  230556 ..  230566 +  -2.6  -4.23077   GATAAGTACCAATCA                 TATT TAA AATA                 ATTTTTTTATTTTGG  54 72
     MMP0222 NONE
     MMP0223 NONE
        hemL  232396 ..  232417 +  -2.5  -5.54079   AATCGATATTGCAAT           GAA-AAAATT GTA AATTTTCTTC           TTTTTTAATTTTTAA  71 13
        trm1  238016 ..  238044 +  -4.7  -4.26386   AAATTATTAGTTGTG        CGAAAGAATTTTT CCA AAGAAGTTTTTCG        TTCTTTCATTTTTAG  64 68
     MMP0231 NONE
     MMP0232 NONE
     MMP0233  241338 ..  241356 +  -2.4  -2.57261   ACAACAAAATATGAT             TTTACCAT AGC ATGGTCAG             GTTAATAACTTTTTA  38 2
     MMP0234 NONE
     MMP0235 NONE
     MMP0236 NONE
     MMP0237 NONE
     MMP0238 NONE
     MMP0239 NONE
     MMP0240 NONE
     MMP0241  248599 ..  248613 +  -2.9  -5.08824   CAGACATTGCAATTT               CTAAA CTTTT TTTAG               TTTTTTCGCTGACAG  69 524
     MMP0252  253965 ..  253980 +  -3.3  -4.34402   TCGATCAAAACACCA              TCGAT AATTCC ATCGA               TTTTCCTATCGAACA  60 467
     MMP0254 NONE
     MMP0255  258583 ..  258597 +  -3.6   -4.4009   CATATGGGGGATTTT               TTCAGA ATG TTTGAA               TTTTATAACGTCCCC  62 328
        tyrS NONE
       MscMJ NONE
     MMP0265  266664 ..  266694 +  -5.4  -3.13382   CACTGATTGAACCCG       GTCCCGTTAGTAGT GGA ACAGTTAAAGGGAC       TATTGCGATTTCATC  54 310
     MMP0269  270160 ..  270172 +  -7.7  -2.53995   TCCGCTGTGGACTTT                CTGCA TCA TGCAG                TGGGTTGGGATAAAT  63 127
        hypE  274410 ..  274423 +  -5.3  -3.06837   TTATTTAAACAATAA               GCTAT AATA ATAGC                GTTTTAGAAAGTTAT  54 187
     MMP0275  277294 ..  277304 +    -4  -4.07885   TAACACGAAATTGAG                 GATT CAT AATC                 TTTTAACCCAACATA  57 141
     MMP0278 NONE
        mptG NONE
        hisI  281434 ..  281462 +  -4.1   -5.2696   TACCGTTATTGGGAC        TAAATTAGATTAA TAT TTAATTTAACTTA        TTTTTTAAATTTTAA  75 13
     MMP0281  283438 ..  283452 +  -2.9  -4.75518   ACTTCTGCATCATCT               GAAAA TATTT TTTTC               TTTTGATTTTCTCTA  63 64
         ndk  284528 ..  284560 +  -7.9  -3.84619   TTTATTTTCAAGTTT      GTTAGTAAACTATAT AAT ATTTAGATTACTAAC      TTCTGTTTCGGATTT  79 68
        infB  286504 ..  286518 +    -5  -3.09518   CTCATTACGTTAAAT               GTAGTT ATG GACTAC               TATTCGGAATTTTCA  52 88
     MMP0285  288019 ..  288031 +  -4.8  -2.75159   ATCGAAGAAGAAGAA                CCTG CTGGA CAGG                ATTAGTTTGGTATAA  50 8
     MMP0286 NONE
     MMP0287  289080 ..  289090 +  -2.6  -4.20932   CTTGAGCTTTAAATT                 TTAA TTA TTAA                 TTTTAAATGGATGTT  54 29
     MMP0288  290018 ..  290029 +  -5.8  -2.65692   CCCCTTAAAATTTCA                CTGC AAAT GCAG                 GCTTTGTTTATTGTT  55 191
     MMP0290  291607 ..  291621 +  -2.2  -5.67529   AATTTTTTTAATTAT               TGAATA TTT TATTTA               TTTTTATTTTTAATT  73 46
     MMP0291  293008 ..  293019 +    -3  -4.35693   TAAGAATTAATCAGT                CTTA ATAT TAAG                 TTCTTTTATCAATTT  56 31
     MMP0294  295206 ..  295227 +  -5.3  -3.08349   ATCTATTTTTACTTA           TTGTTTATT GAGC GATAAACAA            TATTCAGGATTATTT  54 102
        thrB  296166 ..  296180 +  -4.4  -6.04324   TTGAATAATTTAAAT               TAAAAA ATT TTTTTA               TTTTTTATTTTTTAG  89 33
       rpl15  298862 ..  298880 +  -8.2  -3.53733   TTTAACAGTAGATAT             CGTTTCGA TTT TCGAAATG             TATTTATAAAATAGA  74 318
     MMP0299  299822 ..  299832 +  -2.6  -4.56887   AAAGTATTTTTCGCA                 TAAA TTC TTTA                 TTTTGTAAATTTTTA  58 54
     MMP0300 NONE
        hypA NONE
     MMP0302  301800 ..  301810 +    -4  -3.35088   GGCGGAATTTTTGCG                 GTTT TAG AAAC                 TTCATTCCAAAATTT  51 373
     MMP0307  305936 ..  305952 +  -3.8   -2.8806   CAATGTTTTAAAAGA              TATTAG TATAT CTAATA              TATATCGGGAGGTTT  45 146
     MMP0308 NONE
     MMP0309  306528 ..  306538 +  -2.6  -4.42491   AAGCAGATAAAACAA                 TTAA CTT TTAA                 TTTCTCTATTTTTTG  56 15
     MMP0310 NONE
     MMP0311 NONE
     MMP0312 NONE
     MMP0313  308965 ..  308975 +  -5.4  -3.36518   CTACTCTTTTTTTCG                 CTTC TTG GAAG                 TTCTCCAACTTTTAA  57 380
     MMP0317  314333 ..  314346 +  -2.5  -4.89063   AATGACTGATTCATC               TAAAT CAAC ATTTA                TTTCTTTTTCAATCA  66 243
     MMP0321 NONE
        rfcB  319910 ..  319928 +  -3.2  -4.17523   GTTTCTTACATCCTC             TAAAATTG GGA CTATTTTA             TTTTCAAGATTATTT  57 302
        metS  324423 ..  324449 +  -2.4  -5.49568   TTTTTTGTTAAATTT         CTTTTTTTATAA AAT TTTTTAAAAAAG         TTTTTATTTTAAGTT  70 59
        deoA NONE
     MMP0328 NONE
     MMP0329 NONE
        cbiC  328358 ..  328374 +  -5.3  -3.11704   GGTTTAAATGGTATA              TAAAAAT GAT ATTTTTA              ATTTTAAAATGTTGT  54 473
     MMP0332  330639 ..  330650 +    -3  -4.84918   GGCTAGGTATCGTAA                GATT TAAT AATC                 TTTTGTGTTTATGAA  63 325
     MMP0333  331379 ..  331404 +  -5.5  -3.57576   TGCAGTTTTATTTTA         CCAGCTTGT ACTTTAAA ATAAGCTGG          CTTTTCTGTTTTTCG  59 10
     MMP0334 NONE
     MMP0335  333188 ..  333200 +  -4.9  -3.54307   GATCCTTTCTGATAT                TTATG TGC CATAA                TTTCCCAAAAATATT  57 470
     MMP0339  335488 ..  335498 +  -8.2  -2.64616   CTAAATGGAGACGGG                 GGCC CGT GGCC                 TAGTCTGGATACGGC  67 137
        pycB NONE
        pycA  339294 ..  339320 +  -2.3  -3.86397   GACACGGCGGTGATC        GG-GAGTTCG AATCTCCC CGGACTCACC         ATTTTTATTTTAGAA  49 180
     MMP0342  340171 ..  340196 +  -4.1   -4.6971   AAAATCAATTCCTGA         TC-TTTGTGCCA GAG TGGTGCAAATGA         TTTTATTCCAATTTC  70 330
     MMP0350 NONE
  aspB-like1 NONE
     MMP0352 NONE
     MMP0353  349768 ..  349788 +  -8.5  -3.38291   TTAAAGTTGGAAATT            TGAAATAAA TTT TTTATTTCA            TTGTGAAATTATGGA  75 18
     MMP0354  351109 ..  351131 +  -8.5  -2.96779   TTTTTAAATGATTGG           GTATTGTCC CAACC GGACAATGC           ATTATATTTTGCGCG  71 100
     MMP0360  357848 ..  357868 +  -6.9  -5.95539   ACAAAGAAATGATCG            TAGGGATTA GTA TTATCCCTA            TTTTTTTATTTAAGA 100 173
     MMP0366 NONE
     MMP0367 NONE
     MMP0368  364686 ..  364700 +  -4.2  -2.52516   ATAGCTATTCTGTTA               GGCTTG AAC CAAACC               ATTAATCGTCGAAGG  47 6
     MMP0369  366929 ..  366940 +    -3  -4.28589   ACAAATATCCGGAAA                TCTT TCCT AAGA                 TTTTAAATACTTTTT  56 16
     MMP0370 NONE
     MMP0371  369299 ..  369315 +  -5.1  -4.90455   GCGTGAGGTTTTCTT              GAAACAG CGT CTGTTGC              TTTTTCTAACTCTCT  75 172
     MMP0373  370583 ..  370595 +  -3.5  -3.55072   TTTTTGGCTTTTTCT                TTTTA TCA TAAAA                CTTTTTACCTTTTTT  50 91
     MMP0375  373025 ..  373035 +  -5.4  -4.48263   TTACCATAAATTACC                 GTCA AGG TGAC                 TTTTAATCTTATCTG  68 505
     MMP0381  379533 ..  379543 +    -4  -3.38316   AAACGATTTAACAAA                 TTTG ATA CAAA                 TTAATTAGATAGTAA  49 46
     MMP0382  381373 ..  381387 +  -4.4  -5.43866   GAATAAATGACTTAC               TTTTAT TTA ATAAAA               TTTTTTTACAGATTA  78 35
         slp  383545 ..  383562 + -11.3  -5.75538   TCAAAACCTGATTAA             GTGGGTC TTTT GACCCAC              TTTTTCTTTTTTAGA 100 62
     MMP0387  386326 ..  386346 +  -5.6  -2.87211   CAAAAAATATTAATT            TTTTAAAG TAATT CTTTAAAA            TGTCTCAAGAGCGAT  53 55
         eno  394488 ..  394500 +  -3.5  -3.92075   ATTTTTAATTTAAAG                TTATA TAT TATAA                TTTATGAATACAACT  54 116
        alaS NONE
     MMP0398 NONE
        htpX NONE
        ehbQ  399752 ..  399768 +  -2.3  -3.44998   TTTTATTTTTTTGGT              GATTTTA TGA TAAAAAC              TGTTGTTGGTAGCTA  43 55
        metE  400687 ..  400697 +  -2.6  -3.11073   TGAGATTGAAAAGGA                 TTTA ATT TAAA                 CTTTTAGGTAAGATA  42 16
     MMP0402  402065 ..  402084 +  -4.4  -3.26947   TCAGATGACTTAGAT            GGATCGATT TAA AAT-GATCC            TTCATCTAAACCTTA  51 14
     MMP0403 NONE
        cofD  404414 ..  404424 +  -2.6  -3.70109   AAATCCAGATAAGGA                 TATT AAT AATA                 TTATTGAGTAATATA  48 29
        gch3 NONE
     MMP0406  406206 ..  406216 +  -4.6  -4.15328   TTTCGCTGTTAATTA                 CCGG TAA CTGG                 TTTATGATTTCCCTT  62 117
     MMP0408  407702 ..  407712 +  -4.6  -4.20696   CCTAAAATTGGTGGA                 GCGC CTG GTGC                 TTTTGGAATTACTGA  62 106
        prsA  409965 ..  409976 +  -2.2  -4.62336   TTATTAATTTATACG                CTTC ATCA GGAG                 TTTTTGGACTGAAAT  59 194
     MMP0412 NONE
     MMP0413  414144 ..  414155 +  -4.4   -3.9243   GTGGAAGCGGTCTTT                TTGG TGCG CCAA                 TTGTTTCAGAACTTA  59 141
     MMP0415  417787 ..  417804 +  -2.1  -2.70907   CTTTAATTTTTTTAT             TTTATGTC GGG GAC-TAAA             CTTAATTATATATAA  39 35
     MMP0416  418476 ..  418487 +    -3  -3.75905   AATTCTTCCATTTAC                CTAA ATTT TTAG                 CTTTTTTAGCTTTTT  50 39
        hisA NONE
     MMP0418  420395 ..  420408 +  -2.5  -3.06885   CGATTTGTTCAAATC               TAAAT GACA ATTTA                TATATAATTTAAATT  42 97
     MMP0419  422126 ..  422139 +  -2.5  -2.53213   ACTTTTTTTTTACTT               TTTTA TTTT TAAAA                TAAATTAAAAAATTA  39 174
     MMP0420  423235 ..  423246 +  -4.4  -3.39668   TTTGGAACTATTACG                GTCA GGAT TGAC                 TTCTAACCTTTAAGG  52 8
     MMP0421 NONE
     MMP0422  424722 ..  424734 +  -4.9  -2.77029   AACTTTTTTAAGCGG                TCTTT TTT AAAGA                ATTTAACAATATTTA  50 80
     MMP0423  426334 ..  426346 +    -2  -3.82117   GAACTTTTAGAACCT                TTGA GGCCA TCAA                TCTTTTCTAAATCAG  47 171
     MMP0425  427563 ..  427575 +  -4.1  -2.67803   GCTTGTTGTAGGAAA                GAGTC TTG GATTC                TAAATTTGGTGAAAG  48 10
     MMP0426  428499 ..  428513 +  -7.2  -2.95481   TAATTTCATCAGGTC               TTGCTT TTG AAGCAA               CTTTATAAACTATTT  62 363
     MMP0429 NONE
     MMP0430  432050 ..  432068 +  -4.6  -3.21354   TAAATATTAATGAAT             TTTTTGGA TCT TCCATAAA             TTCGTGGATATATGG  51 408
     MMP0432 NONE
     MMP0433  434897 ..  434913 +  -2.4  -2.97902   TTTAAATCGATTTTT              TAAATT ACATA AATTTA              TATATCCTGATGTTG  41 446
     MMP0435 NONE
        rimK NONE
     MMP0437  437661 ..  437675 +  -5.8    -2.782   CTGTTTAAGAGAAAA               TAAAAC TAT GTTTTA               ACTTTTATTTTCACT  56 10
        pyrD  439618 ..  439629 +  -2.2  -4.06687   TAAAAGTTTAATCTG                CTAC TGAG GTGG                 TTATTTGTACAAAAT  51 165
     MMP0440  440183 ..  440207 +  -2.2  -3.15621   GAAAACGAAACACTA          AGTGAAGAAA ATTAA TTTTTTCACC          ATTATTTCTATTTAA  42 11
       rpoE2 NONE
     MMP0442 NONE
     MMP0443 NONE
     MMP0444  441751 ..  441762 +  -5.8  -3.18134   TGCGTCTTCATACAT                TGCC CAAT GGCA                 TATTACGTTAATTAG  59 327
     MMP0457  451877 ..  451899 +  -2.8  -4.98672   AATTCTTTTTTTAAA           TTTTTAACAG AAT CTTTTAGAAA           TTTTATATTTTTCGA  63 72
     MMP0458  454103 ..  454115 +  -4.7  -4.98531   AACCCGAGTTCAAAT                CTCGG TCT CCGCG                TTTTTGATTTAACGC  74 169
     MMP0459  455059 ..  455072 +  -2.5  -5.75538   GGGTTAAAAAAGAAC               TTAAA TGAT TTTAA                TTTTTCTTTTTTAAA  74 246
     MMP0460  458490 ..  458500 +  -2.6  -5.03715   CTTGAATTCCCTGAG                 TTTT GTA AAAA                 TTTTTTAACCATAAT  69 471
     MMP0466 NONE
     MMP0467 NONE
     MMP0468 NONE
     MMP0469 NONE
     MMP0470 NONE
     MMP0471 NONE
     MMP0472  469134 ..  469144 +  -2.6  -4.58685   TGTTTTTTGGATATT                 TTAT TTG ATAA                 TTTTTGGGAAAATTT  58 87
     MMP0473 NONE
     MMP0474  471488 ..  471498 +    -4  -3.10056   TCTTCCATCTGGGAT                 TTGA TTT TCAA                 TATTAAGTAAATCAT  47 505
     MMP0480  476337 ..  476378 +  -4.5  -5.17054   TTGGTTCTGTTTTTT TAGGGTTATCTAAAATAGA TATT TCCTTTTCAGTTAACCCTA  TTTTTTCAATATTCT  76 113
     MMP0485  482784 ..  482799 +  -6.2  -3.30908   AAAACAAAGTATTAT              TTGACT GAGT AGTCAA               TCTTAATATTTAATA  62 325
     MMP0486  483406 ..  483422 +  -2.3  -5.28481   ATTTTTGAATTAAAT              TTAGTAA TAA TTACCAA              TTTTTTAGTTACCTA  68 136
     MMP0487  485820 ..  485839 +  -2.2  -5.33405   GTAAATTTCGCTTTT            TAATAGTT CTTC AACTTTTA             TTTTTATTTCATCCC  68 130
     MMP0496  501345 ..  501358 +  -3.1  -4.88407   TATAAATTTAGCATC               GGGTT TTAA AACTC                TTTTTAATTCACTAA  68 244
     MMP0498  503155 ..  503167 +  -3.3  -4.72272   TAACGGTTTCAGAGT                AGCAG ACA CTGCA                TTTTTCATAAGGGAG  65 522
     MMP0500  504422 ..  504438 +  -2.3  -5.41143   GCCCTCCTTAATAAT              GATATAT CTC ATATTTC              TTTTTTTAAAGAGTG  68 71
     MMP0502  507750 ..  507760 +  -2.6  -3.17146   CATTTAGAAAACATG                 TTTT ATA AAAA                 TATATTCTAACCGAA  43 202
     MMP0503  508564 ..  508584 +  -4.7   -3.9281   TTGAAACTATAATAT            CTTTTGGAA ATA TTCCAAGTG            TTATTTCACCATAAT  62 299
        fmdE NONE
        fmdA NONE
        fmdC NONE
        fmdB  517312 ..  517322 +    -4  -4.26792   ATACAAAAAACATAT                 CAAA ACA TTTG                 TTTTGGAGTTTATGT  58 96
        fmdB  518920 ..  518941 +  -8.1  -4.67173   TATCATATACAACAG           GCAGGTAAA ATCT TTTATCTGC            TTCTTTTTTAAATTC  86 248
        modA NONE
        modB  521667 ..  521681 +  -2.2  -3.53444   GATTTGGTGTTTGGT               TTAAGT AAT ATTTAA               TTTAAAAAAACCTAA  45 106
        modD  522952 ..  522968 +  -3.1  -4.76312   ATCCATATTGATCTT              TTTATTT TTA AAATAGA              TTTTTAGATCTTCTG  65 416
     MMP0526 NONE
     MMP0527  533438 ..  533464 +  -7.4  -3.05294   ATAGAAAATTTATAT         TATCCCAGAA TTAATTT TTCTGGGGTA         TATTGGGGAGTTTAA  65 478
     MMP0530 NONE
     MMP0531  536766 ..  536778 +  -4.1  -4.39386   CATTTAATATTATAT                CGGAT TTA ATCTG                TTTTGGTGGTTTAAA  64 156
     MMP0532  538351 ..  538361 +  -2.6  -3.92373   ACTTTTTTATACCCA                 TTAT GAT ATAA                 TTTATAAATGGGGTG  50 114
     MMP0533  539350 ..  539364 +  -5.6  -4.34345   GTCATACCATTTTTC               GCTCGG AGT CCAAGC               TTTTACTGATATATC  69 423
     MMP0538  543261 ..  543295 +  -2.4  -4.32342   TTCCACTAATTTTTG     TAAAAGAAAAAGATTA AAT TAATTTTTTTATTTAA     TTCTTATTTATTTTT  53 9
        leuB  544958 ..  544972 +  -5.8  -3.81602   TTACTATCTAATTTA               TAACAA TAA TTGTTA               TTATATTATAATTTG  63 78
        purC NONE
        serB  546432 ..  546452 +  -3.3  -5.08011   AACTAACTTTTTTCA            GCTTTTTTG ACT TAAAACAGC            TTTTTTCGAACTTTT  66 35
     MMP0542  547147 ..  547157 +  -2.6   -4.2461   AGTTGAAGAAGAACT                 TTAA TTT TTAA                 TTTATTGATAACAAT  54 22
     MMP0543 NONE
     MMP0544 NONE
     MMP0545  550593 ..  550607 +  -3.6  -5.85011   GGAAAAATAATTTAT               GAATGT TAA ATATTC               TTTTTTTAATTTTTA  83 17
     MMP0546 NONE
     MMP0547 NONE
        hisB NONE
     MMP0549 NONE
     MMP0550  554947 ..  554967 +    -7  -4.18697   AAGACAAATGGTTGA            GTTTAGAA TAATT TTCTAAAC            TTTTAAACTAATTTT  73 15
     MMP0551  555647 ..  555659 +  -4.9  -2.53759   ATGGTGCATTTGAAA                GATAA TTT TTATC                TAACTTAGCAATATT  49 21
     MMP0552  556972 ..  556988 +  -2.2  -5.00616   CCTTCCCCGTATTTT              GCGATT ATTTC AAGCGC              TTTTTTAACGAAAAG  65 378
     MMP0554 NONE
        flaK  559304 ..  559319 +  -2.6  -4.42667   AGTGATGTTTTATGA              CTTTTT CTGG AGAAAG               TTTTACTGATTTTGC  58 312
     MMP0559  561223 ..  561235 +  -3.5  -3.79445   ATAAGTATTTCTCTT                TTTAA TTT TTAAA                TTTAGATTAATAATT  52 37
     MMP0560  562400 ..  562416 +  -5.9  -4.13963   ATTTTTTCAATAATG              TATGGGA CTT TTCCATA              TCTTTTTTCAACGAT  69 391
        mobA  573549 ..  573574 +  -5.7  -5.08086   AATTTAAAAAAAGGG         TAAATAATTAA TTAC TTAATTATTTG          TTTTCTCTTTTTTCT  79 412
     MMP0581 NONE
     MMP0582 NONE
     MMP0583  579376 ..  579389 +  -3.9  -2.55392   CTTTTGAAACAGCAT               TGAAA TCTT TTTCA                TCGCTTACGTACATT  45 425
     MMP0585  582645 ..  582662 +  -4.2   -5.4477   ATCAGCGCATGGTAT             TCTTGA TATATT TCAAGA              TTTTTTTCGACATTT  82 121
        dph5  585712 ..  585740 +  -3.3  -3.05769   TCACAGACCGTAACT        TAAAAAAGATTTT TTA AACATCTTTTATA        TATCTAATTTAAACA  44 406
     MMP0589  587694 ..  587707 +  -2.4  -4.45175   ATTCCAAAAACGGCA               TCTG CATTTT CAGA                TTTCATTTTTTCGTA  57 388
     MMP0596 NONE
        flpA  594055 ..  594065 +  -2.6  -3.12449   CCTTAAAATATTTCT                 TTTT TAT AAAA                 TATATATTGATCGAA  43 72
     MMP0598  595806 ..  595816 +  -2.6  -5.77853   TTTTAATTCCAGACA                 TATA AAA TATA                 TTTTTTTTAGAAATT  86 380
      aIF-1A NONE
     MMP0604  599994 ..  600004 +  -2.6  -2.84325   AAATCTTTTTTTAAG                 TATA AAT TATA                 TAATATTTAACGAAA  41 54
     MMP0605  601097 ..  601118 +  -3.7  -4.55446   TAACATCTGGTTTTT           CTGGTAAAA GGTC TTTTGCCTG            TTTTAATATTTCTTC  65 522
        tgtA  606940 ..  606957 +  -2.1  -3.32536   TATTAACTTAAACTT             TAAATAA AATA TTGTTTA              TTCTGGACGTGATTT  43 44
     MMP0611  607814 ..  607828 +  -7.2  -2.58887   GGATATATTCTTCAT               TTGGAA ACG TTCCAA               CTCCTTTTATTTCAG  61 323
     MMP0613 NONE
     MMP0614  610122 ..  610133 +    -3   -4.1822   GAAATTTCCAAAGTC                TTCA ATTT TGAA                 TTTCTTCAAATCAAG  57 398
     MMP0616  612666 ..  612676 +  -2.6  -3.49878   TATAAGGTAAATTAT                 TTAT TAG ATAA                 TTATACATTTCATTA  46 31
        radB  613367 ..  613377 +  -2.6  -2.75521   CAATAAACTTTTTTC                 TAAT TAT ATTA                 ATTTAAACCTGTGCT  40 35
     MMP0618 NONE
     MMP0619 NONE
        atwA  615813 ..  615827 +  -4.4  -5.09521   TGAAATGATCGGCCA               TTAAAA ATA TTTTAA               TTTTTAGTTTATTCA  75 22
     MMP0622  617613 ..  617625 +  -3.5   -3.6638   TAAATAAAGCGAAGA                TATAT AAA ATATA                CTTTTTATATTAATA  52 38
     MMP0623 NONE
     MMP0624  619294 ..  619305 +  -4.4  -3.70109   CTTTAGCGTCCCATT                TCGA GGAC TCGA                 TTGTTAAATCGTATA  55 521
     MMP0628 NONE
     MMP0629  621180 ..  621197 +  -4.3  -3.08934   TTATGTTTTTAAAAA             TATTAAT CGTT ATTAATA              TATTAAAATATCTAA  50 61
     MMP0631  624275 ..  624288 +  -2.5  -3.79909   CGTAATTAAATATTA               TATTT TTTT AAATA                TTATTCATAATTTAG  48 46
     MMP0632 NONE
     MMP0633  626423 ..  626434 +    -3  -3.80893   TTAAACTCTTTCGTT                TAAG TGAA CTTA                 TTTAAATTATCAACT  50 125
     MMP0634 NONE
     MMP0635 NONE
     MMP0636 NONE
     MMP0637  630453 ..  630472 +  -5.7  -2.74515   TTTTCAATTAAGCAC            TGTTCGG AATTCA CCGAACG             ATTTAAAAACTATTT  55 52
     MMP0638  632917 ..  632940 +  -8.2   -5.4477   GTCCATTTTAATTTT          CTTCCAACTC TTCC GAGTTTGAAG           TTTTTTTCACACTTT  93 170
     MMP0643  636419 ..  636445 +  -3.7  -3.74813   AGGCATCTGCAAGAA         GTGCAGAAC TTTCAATTT GTTCAGCAC         CTTTTTTAGTGTATT  55 464
     MMP0646  638565 ..  638597 + -11.5  -4.56597   TAATATTTGATAAGC      CTCTTGCAGAATTTT CAA AAGATTCTTCAAGAG      TTTTTCCAAAAGCAA 100 356
        ilvB NONE
        ilvN  643931 ..  643948 +  -2.7  -5.47821   TTTTGGATTATTATA             TTTCGAT TATT AACGAAA              TTTTTTTAAATGCAT  71 293
     MMP0652 NONE
        ilvC  646713 ..  646735 +  -4.3  -3.46611   TGCGGTCTTGAAAAA           GAAGAATAA TTTAT TTATTTTTC           ATTTTTAACTATTTT  52 17
     MMP0655 NONE
     MMP0656  647707 ..  647717 +  -6.8  -4.68908   ATTTAAATATATTTT                 CGTG TTG CACG                 TTTATTTTAACTCCG  80 132
     MMP0661 NONE
     MMP0662 NONE
     MMP0663 NONE
     MMP0664  654537 ..  654571 +  -2.3  -4.04397   GTGTTGAAAGTCTAT     TTGGATAATTAGATA CTATT TAATTAATAATCCAA     TATTTTTGTGAAAAT  51 18
     MMP0665  655531 ..  655545 +  -2.2  -5.18355   GGCTTGTAACGTTAC               TTATAA GGC TTGTAA               TTTTTAATTTTTGAC  67 480
     MMP0667  657800 ..  657810 +    -4  -4.17516   GAAGAAGATAATTCT                 TCTT AAA AAGA                 TTTATGTGGTTTAAA  56 30
     MMP0668 NONE
     MMP0669 NONE
     MMP0670 NONE
        ywbE  660364 ..  660374 +  -2.6  -4.10672   CTATTTTTACAGATA                 TTTA AAT TAAA                 TTTAGTTTAACTTGA  52 86
     MMP0672  661414 ..  661425 +  -5.8  -4.88129   AATTGCTTTATCATA                GCAC ATCA GTGC                 TTTTTCATAATTTTT  81 113
     MMP0678  666667 ..  666679 +  -3.5  -5.40279   AAAGAATTCTTTTTT                TAAAA TTA TTTTA                TTTTATTTTATTTTA  73 70
       hsp20  672994 ..  673005 +    -3   -4.3372   GATTTAAAATCAATC                TAAG AATA CTTA                 CTTTTTTTTATTTAT  56 43
     MMP0685  673748 ..  673762 +  -2.8   -5.2853   AGTATAAATTAAACA               CCGT TTAAATT ACGG               TTTTATTTTTGAATA  69 34
     MMP0686  675149 ..  675165 +  -2.9  -4.81249   AATCAGGAGTTACTA              TCGGGGT AGC ACCTCAA              TTTTTAGATTTAAGA  61 216
        tpiA  675694 ..  675713 +  -2.2  -5.43866   AGAGAATTAATTGCA            GAAATTTA AAAA TAAAATTC             TTTTTTTAAAAATTA  68 17
     MMP0689  679162 ..  679174 +    -2  -3.36515   GCATACTCCGCAAAT                TACA TAAGT TGTA                TATTTAAAAGTCAAA  45 422
        leuS NONE
     MMP0698  689831 ..  689846 +  -3.4  -3.67026   TTTTTATAAATACTT              TTTTTA AAAA TAAAAA               TTTAAAATAATTTTT  50 57
     MMP0701  692421 ..  692431 +  -2.6   -3.8772   AAATGTTTTCAGATT                 TTTA ATG TAAA                 TATTATTTTTATAAT  50 21
     MMP0702  693368 ..  693382 +  -2.9  -3.54935   GAAGATATATCTTTT               TCATT TTTTT AATGA               TTTCAGAGGAATTTA  46 53
     MMP0708  700202 ..  700214 +  -4.9  -4.19704   TTAAAATAAAGTTTA                CATTT TTC AAATG                TTTTGCCTGAAGTTG  64 288
     MMP0709  701026 ..  701042 +  -3.1  -2.87581   TTTAATAATATAAAT              TTAAAAT TCT ATTTTGA              TAATCTTTAAATTAA  43 68
     MMP0710 NONE
        corA  705015 ..  705043 +  -2.8  -2.58822   TATCCGAAAATTATA       TTTAA-TATTAAT GATA ATTAATAATTAAA        ATATTATATCCCCCG  40 52
     MMP0712  706023 ..  706038 +  -7.6  -2.80715   TTATATATAAATTAA              CTGGAT ATTT ATCCAG               AATTTCTTTTTTTCA  64 228
       iorA2 NONE
       iorB2 NONE
     MMP0715 NONE
     MMP0716  710404 ..  710423 +  -5.8  -2.62735   CAAGATGGGTTTTAC            CAGTTACA AGTA TGTAATTG             TCGTGTAAAACATAT  55 127
     MMP0718  711583 ..  711599 +  -2.3  -3.10481   GTATTAATTCCAAGA              TAACTTT TTT AATGTTA              ATTATTTATCTATCG  41 23
     MMP0719 NONE
     MMP0720  713940 ..  713950 +  -2.6  -4.62872   CTCCTAAAATCCATA                 TTAA ATT TTAA                 TTTTTAAAAATTACT  58 42
     MMP0721 NONE
     MMP0722  715362 ..  715378 +  -3.8  -3.29543   GCCCAACAAATGCAA              TAACTT ACAAA AAGTTA              TGATTTTTCATGGTG  47 6
     MMP0723  715733 ..  715743 +  -2.6  -5.31158   CTCCTGAAGAAGCAA                 TTAA ATG TTAA                 TTTTTACTTTTTTTA  69 15
     MMP0724  716639 ..  716655 +  -5.9  -2.76468   CTGCTCCAATAACCC              CAATCAA TAT TTGGTTG              TGCTGTTCACTGCTC  55 347
     MMP0726  717748 ..  717764 +  -3.7  -5.28481   AGTTTTCTTCTTCTT              TCAGTTT CAG AAACTGC              TTTTTTAATTGAATC  76 305
     MMP0734 NONE
     MMP0735  728927 ..  728939 +  -2.7  -5.08169   GATTCAATGCAATCT                TTGTT TTG AACGA                TTTTTTCCCATATAT  63 153
     MMP0736 NONE
     MMP0737  730641 ..  730654 +  -2.4  -4.68506   TTTTACGTCTCTATC               GTGT ACCTGA ACAC                TTTTTACCATTGCTT  62 461
     MMP0742  737565 ..  737576 +    -3  -4.10657   ACACGTTTACCATTT                TGAA TCAT TTCA                 TTTTGAAAGATATAA  57 356
     MMP0752  743215 ..  743240 +  -7.1  -3.08201   GGGAAAATTGTTATT         TATTTTTGTAT GTAT GTACAAAAATA          CTTTTCGGGATATTA  62 195
     MMP0753  745266 ..  745286 +    -4  -4.53703   CAACTAACATGAAAT            CAGGGA TTTTCGTTT TCCCTG            TTTTAATATTGTTTT  65 482
     MMP0755 NONE
     MMP0756  750001 ..  750012 +  -4.4  -4.29981   AAGTAATTTGTTACG                GCAT TCCA ATGC                 TTTTACATCTGTTTC  64 488
     MMP0761 NONE
     MMP0762  753694 ..  753706 +  -6.3  -2.89007   AATAGCAATTCCTGT                TGCAA TTC TTGCA                CTTATTGGATTTTAT  58 57
     MMP0763  754415 ..  754425 +    -4  -4.45544   TATGGTTTTAATTAA                 TAAC TAA GTTA                 TTTTAATTGGTAAAA  60 358
     MMP0770  762715 ..  762738 +  -7.5  -3.71804   AAATGGGTTTGGAAT          CTGAAGTGG TTTCTT CTACTTCAG           TATTTTCAGGTTTAG  73 295
     MMP0783 NONE
     MMP0784  775727 ..  775743 +  -5.3  -3.11738   TGCCTATATCCATAA              TTAAAAA AGG TTTTTAA              ATTTCTATTGAAATA  54 66
         dop  776589 ..  776602 +  -2.5  -3.61223   ATTTAAAAAATTACT               TTTAA AAAT TTAAA                TTCGTTCATTTTTTT  46 48
     MMP0786  778170 ..  778189 +  -3.6  -4.97666   CCCTAATTCCTGCGG            GGTTAAAA CTTC TTTTATCC             TTTTTATCGTATATT  70 457
     MMP0788  780972 ..  780984 +  -4.9  -3.18578   AAATCGAATCAATTC                GAAAT TTA ATTTC                ATTTATATTCTCTAT  53 17
     MMP0790  783892 ..  783906 +  -2.2  -3.68052   ATAACTCGATTTTTT               TTAAGT TTT ATTTAA               GTTTTATTTTAATCT  47 110
     MMP0791 NONE
     MMP0792 NONE
     MMP0793 NONE
     MMP0794  787318 ..  787332 +  -2.8  -3.47361   TTTAAAATATATGAA               TAGAGT AAG ACGCTA               TATTTGATAGGTATA  44 4
     MMP0795 NONE
     MMP0796 NONE
     MMP0797  790892 ..  790902 +    -4  -3.22774   CGACAGCGCCAGTTA                 TGAA TTC TTCA                 TTGATAATAAGTCTA  49 327
     MMP0799  792205 ..  792217 +    -2   -4.2536   TAGTCTGGAACGGAC                TAGT CAAAA ACTA                ATTTTTTTTTAACTA  53 12
     MMP0800 NONE
     MMP0801  794738 ..  794766 +    -4   -4.9445   AGACAGGCTAAAAAT        GAAAGAAAGTAA TTTTT TTCCTTTTTTTC        TTTTTAGTTACTTCT  68 428
     MMP0802 NONE
     MMP0803  797278 ..  797289 +  -2.2  -4.18197   AAAGGACTCATAGAA                CCAG TATT TTGG                 TTTTAGCTGAAAAAT  51 64
     MMP0804  797964 ..  797974 +    -4  -4.59853   AAAAAAACATAATCT                 TTTC AAA GAAA                 TTTTTGAAGGGTTGG  62 147
     MMP0805 NONE
     MMP0806  799341 ..  799362 +  -3.1  -3.16636   GTATTAACTGAAACG           GATTAATTA AGGT TAATTAAAC            TAATTTTCATCATTT  45 20
     MMP0807 NONE
     MMP0808 NONE
     MMP0809  802738 ..  802759 +    -3  -3.58522   TACTGCTTCAAATGC           TGAACCAT CATAAA ATGGTGCA            TTTGGAACTAATACT  50 398
     MMP0813  807645 ..  807666 +  -8.9  -3.04032   TTCTCCAGGGTAGTC           GTTTGAAAT TGGC ATTTCAAAC            TGGTTGTTATATTCT  71 371
        vhcD NONE
        vhcG NONE
        vhcA NONE
        vhcB NONE
        hdrA  821480 ..  821507 +    -8  -3.11564   TTGAGGTCAAAAATG        TTAAAGATTTGT GGCT ATAAATCTTTAA         TATTCGATAGATTTG  69 117
     MMP0827  822747 ..  822757 +  -5.4  -5.54192   TTTTTGATTTATTTC                 CTTC ACA GAAG                 TTTTTTTGACTTAAT  84 282
     MMP0829 NONE
        mtaA  824963 ..  824973 +  -2.6  -3.24827   TTGATTTTTTTAAAT                 TTTA GTT TAAA                 TTAATACATTATATT  43 95
        mtbA NONE
     MMP0832 NONE
     MMP0833  828767 ..  828789 +  -3.6  -4.35474   GAAGCAGTAAGTGAA           TTATTTAATA ATT TATAAAATAA           TTATTCTTTTATTTC  58 8
     MMP0836  832864 ..  832874 +    -4  -3.66666   AAATAATCTTCTGCA                 TCTA TTT TAGA                 TTTAAAACTTTTAAA  52 521
     MMP0838  834100 ..  834111 +  -4.4  -4.57073   TAGTGACGGTACAAG                GTAG CAAT CTAC                 TTTTTCAAAACCCTC  67 118
     MMP0841 NONE
     MMP0842 NONE
     MMP0843  837467 ..  837489 +  -2.2   -4.3014   ACTTTATAATTTATC           TTTTTTTA AATAAAA TAAAAAAA           TTTTGGTCGGTATAT  53 51
     MMP0844  838709 ..  838725 +  -5.3  -3.16667   TTTGATTTAGATTTT              TTTTAAA TTT TTTAAAA              TGGTTTAGTTTTTTA  55 495
     MMP0846  839182 ..  839192 +  -2.6  -4.18702   ATAGATTATCTTTTT                 TTAA TTT TTAA                 TTTATTCGGGATTAT  52 42
     MMP0849 NONE
        potE  842616 ..  842629 +  -2.5  -5.40464   TATTTTTTTTATTCT               TTATT TTTG AATAA                TTTTTCTTTATAATA  69 76
        nifH NONE
       NifI1 NONE
       nifI2  845689 ..  845712 +  -3.8  -4.23213   CCTTTAAAAATTTTT          TAGGAGGGCA AACA TGCCATTCTG           TTTATTGGATGTAGA  58 62
        nifD NONE
        nifK NONE
        nifE NONE
        nifN NONE
        nifX  851917 ..  851943 +  -8.9  -3.38434   TTTTAAAGAATTTAC         TGGAGGTTTAA TTATC TTAAACCTTCA         TATTATCGTTGTTAT  77 281
        kamA NONE
        yodP  854422 ..  854433 +    -3   -4.4634   AATTTTCTCTTTTTT                GATA AGTA TATC                 TTTATTCTTAAAATT  58 84
     MMP0863 NONE
      napA-2  856143 ..  856161 +  -5.4   -2.7012   TATAACTCCACCACT             CTTAAAAA AAG TTTTTGAG             TGATATAATATATTG  52 4
     MMP0869 NONE
     MMP0870  862574 ..  862594 +  -7.1   -2.5607   ATCCTATAAATGTTG            TAAATAAAT AAT ATTTATTTA            AGTTTAATTTTTTTA  60 15
     MMP0871 NONE
        hemC  864864 ..  864888 +  -5.9  -4.39407   TATTAGTTCTTTTTT          CTTTTTTTAAA ATA TTTAGAGAAAG          TTTTAAATTATTTAA  71 35
     MMP0873  866649 ..  866667 +    -4  -4.64361   TTCAAAAAAGTTAAT             TATTTAAA TAT TTTAGATA             TTTTGCTCTTTTTTC  62 27
        slpB  869534 ..  869544 +  -2.6  -5.60993   AAATTATTTTTTAAT                 TTTT TCT AAAA                 TTTTTTTATCAACCC  71 47
     MMP0878  872052 ..  872080 +  -5.5   -2.7159   CACATAGTTTACATC       CATAATGTACAC CCCCCA GTG-ACATTATG        TACTGTGTAGATTAT  52 154
        purM  876417 ..  876436 +  -4.4  -3.68827   AAATTATATTTTTTG            GCAATT-TC TTT GATAATTGC            TTTAAATACTGGATC  55 99
     MMP0890  884198 ..  884213 +  -4.8  -2.79581   ATATATATAGTTGAG              TTATCT TGAA AGATAA               ATTATTGAAAATTTA  50 189
     MMP0891  884820 ..  884834 +  -4.4  -3.79788   CCATATAAAAAAAGA               TTAAAT TTC ATTTAA               TTAGTTCTTTTTTCA  56 22
        pyrG NONE
        guaA  888104 ..  888118 +  -2.9  -3.66541   CCACCAGCAACAATT               GAATT TGAAT AATTC               TTTAAAATATCTCTT  48 14
     MMP0895  888818 ..  888832 +  -2.2  -3.57927   ACAATGGTTCAAAAG               TTAATT AAG AATTGA               GTTTATTTTGTTTGT  45 11
     MMP0896  890122 ..  890141 +    -3  -4.29928   AATTAAATATAATAG            TTAAAATT TAAT AATTTTAG             TTTTAAATATTGCTT  56 22
        argJ  891578 ..  891591 +  -6.7  -2.59921   GTTTTCTGTCCATTC               GACCA TGAT TGGTC                CTTCTGGCAATTCAT  57 151
     MMP0899 NONE
     MMP0900  896563 ..  896575 +  -2.7  -3.09784   TTACGAATAAAATCA                TGTCT GAA AGATA                ATTTATTGCAACTAC  43 339
     MMP0908 NONE
     MMP0909  902772 ..  902788 + -10.9  -3.09015   TATATTGGGTAAATC              CTCAGGA ACG TCCTGAG              TTGGGTAAATCTGAA  83 409
   cobY/cofC NONE
     MMP0916  905876 ..  905888 +  -6.3  -3.13772   GATTTACAAAAATAC                CCATA TTA TATGG                TGGTTTTAATGAAAT  61 68
        dapF  906727 ..  906740 +  -2.5  -2.75957   AGGAGAAATTGACAT               TTAAT TAAA ATTAA                TACTTAAAATTAATA  41 22
     MMP0921 NONE
     MMP0922 NONE
        dapB NONE
     MMP0924 NONE
        cheW NONE
        cheB NONE
        cheA NONE
        cheD NONE
     MMP0929  919414 ..  919433 +    -3  -5.77856   TTTAAAACAGAATAA            TTATTTTT TTAA AAAAGTAA             TTTTTTTAATTTATT  78 26
     MMP0935 NONE
        aroE NONE
        cofE  925526 ..  925543 +  -7.1  -5.04222   AAAAAGAAGAAGATG             TATTCAG ATAA CTGAATA              TTTTTAATTTAATTA  86 15
     MMP0945  933231 ..  933249 +  -7.6  -4.98616   AAATTGACTGGAAAT             TAAAAGAA TAA TTCTTTTA             TTTTTACTATTTTAA  90 15
     MMP0948  936438 ..  936448 +  -2.6  -3.10894   ATTTTCAGGTGGATA                 TTTT GAA AAAA                 TTAAATGCTGATGAT  42 81
     MMP0949 NONE
     MMP0950 NONE
        chiB  940422 ..  940440 +  -4.6  -3.68936   TGTCCTTTTCTTTTG             TCGATG AGTGGTA CATCGA             TTCTTGAGCTTGCTG  55 299
        sucD NONE
        topA  946566 ..  946576 +  -2.6  -3.85698   TTCATGTTCGATAAT                 TTTT TTG AAAA                 TTTCTGGAAAACACC  51 355
     MMP0961 NONE
     MMP0962 NONE
     MMP0963  952079 ..  952094 +  -3.4  -5.02074   TAAATCGCGAATAAT              TAAAAA ATCT TTTTTA               TTTTTTGAAAAATAC  66 27
     MMP0964  952505 ..  952520 +  -4.8  -4.58283   AAAAAGAAAAATAAT              TTAGTT AATG AACTAA               TTTTTGGAAACATTC  68 71
     MMP0967 NONE
        hisD NONE
     MMP0969 NONE
         lig NONE
        purB  959477 ..  959494 +  -4.3  -3.66028   TAATAACTATATTCT             TTTTTTA AAAT TAAAAAA              TTATTCAAAATTATA  56 57
     MMP0976 NONE
        CooC  964282 ..  964294 +  -3.5  -2.68886   TATCTGCCTATTGTT                TAAAA TAC TTTTA                TAAATTATTACTTAA  44 256
     MMP0990  978358 ..  978377 +  -2.3  -2.72049   GCAGAGAGTTTGATA            TTAATTT ACTGGA AAATTAA             TGATTAAAAAATATA  39 28
     MMP0991  980393 ..  980419 +  -2.4  -4.74989   TATGAATAACATCTA        CCTGTTCGCAA TATCTC TTG-GAATAGG         TTTTATATGTTCTTT  60 97
     MMP0992  981571 ..  981589 +  -3.9  -3.41291   AAAAACCCACGAATA             TGCAAGT CCCGT ATTTGCA             ATTTTTCGAATTCTT  51 509
     MMP0998  984234 ..  984249 +  -3.4  -4.53349   AACGAAAATAGGCTT              TTTTAA AAAT TTAAAA               TTTATTTAATGGTTA  58 66
     MMP1001  986548 ..  986563 +  -3.4  -5.07971   AAGTTCTTCTAATTT              TTAATT TCGC AATTAA               TTTTTAGTTATTTTC  66 29
        carB 1001374 .. 1001384 +  -2.6   -5.5074   TTAAACCCCGATTAT                 TTTA TTT TAAA                 TTTTTTATTAACTTA  71 41
     MMP1014 NONE
     MMP1015 1002918 .. 1002939 +  -2.3   -4.0616   ATTAATTATTAATGG           TTCTTTTGT TAAA ACAACGGAA            TTTATGATTAACATA  51 36
     MMP1016 1004346 .. 1004360 +  -2.1  -5.88476   ACTCCTACTGAAAAC               GAGGA GTAAA TTCTC               TTTTTTATTTATTTT  77 17
        cimA NONE
     MMP1019 1008703 .. 1008715 +  -3.3  -3.61178   AATTCCAACAATTAC                CGATG TAA CAGCG                TTTCCAATAAATAAC  50 433
     MMP1028 1021536 .. 1021549 +  -2.5  -3.68859   AGTCCGAAATAAAAC               TAAAA TAAT TTTTA                ATTTTTTAAATTCAA  48 18
     MMP1029 1022395 .. 1022409 +    -5  -4.39386   CCCAGGTGTAAATCA               TGGGTT TAA AACTCA               TTTTCATCATTTCCA  67 431
     MMP1033 NONE
         tmk 1029098 .. 1029114 +  -2.3  -3.62597   ATTCCAGATATTATA              CAATAAA CTA TATATTG              TTCTTAGCAAATAGA  45 20
     MMP1035 NONE
     MMP1036 NONE
     MMP1037 1030987 .. 1030999 +  -3.5  -4.50058   CGGGGAGCCTTATCA                TAAAT AAA ATTTA                TTTTCCTTATCAATA  60 19
        atpH NONE
        atpI NONE
        atpK NONE
        atpE NONE
        atpC NONE
        atpF NONE
        atpA NONE
        atpB 1039913 .. 1039925 +  -6.3  -3.73709   TTACCTAAAAAATAA                TTCAG AAG CTGAA                TTATTCCCATTTTAT  66 26
        atpD 1040606 .. 1040616 +  -5.4  -2.54961   TGAAGAAGCATAATT                 CAAC ATC GTTG                 GTGGTTTTATGTTCA  52 28
     MMP1047 NONE
     MMP1048 NONE
     MMP1049 1042253 .. 1042267 +  -4.3  -3.56854   AAAAATCTGCATCCC               TTGTC ATGTA GACAA               TTGTATCAATATTTT  55 375
     MMP1052 1044594 .. 1044606 +  -3.5  -5.06414   CGAATAAATATTATT                TTTAA ATT TTAAA                TTTTTATTAAAAAAA  68 34
     MMP1055 1046528 .. 1046541 +  -2.5  -3.06261   TTTTAAAAAAGGAAA               TTAAA TCAA TTTAA                TCTTACCAATTAAAG  42 12
     MMP1056 1047791 .. 1047801 +    -4    -3.767   AGTTTTAGCGTGTGG                 GAAT GTA ATTC                 TTTGATAAATGAATC  55 50
     MMP1058 1049959 .. 1049985 +    -3  -5.04597   CCCAGTCTGAGCTAT         CAGCCCAATCTA GCT TAGATTTGATTG         TTTTTCTATATAAAT  66 115
     MMP1059 NONE
        cysS NONE
     MMP1061 1053599 .. 1053609 +  -2.6  -2.71497   AATAAAATAAAAATC                 TATA ATT TATA                 ATTGATTTGACATAA  40 14
     MMP1062 1055546 .. 1055557 +  -4.4  -2.90065   TCAAATATTTCTGCT                CCAT TGTA ATGG                 TGATATTTATGGAAT  48 89
        leuA 1057584 .. 1057598 +  -3.6  -3.99091   CTAATTTTTTACCCT               TGTATG TAA CATATA               TTGTTCCTTTGTTTG  57 499
     MMP1066 1059090 .. 1059105 +  -6.2   -3.6543   CAATGAATTTCAGCT              TTGGAA TGCT TTCCAA               TATTTTACGAGGTTC  62 310
        ehbC NONE
        ehbD 1065513 .. 1065529 +  -5.9  -3.95153   TCAGAAAAAACAATC              TGTGCAA TTT TTGCATA              TTTATACATCGTTAC  67 160
     MMP1078 1069526 .. 1069536 +  -2.6  -4.52703   ATGGAACATTAGGAA                 TTTT AAA AAAA                 TTTTGTGGTAATTTA  56 4
     MMP1079 1070456 .. 1070468 +  -3.5  -3.18737   TTATCCAATCCTGGG                TTATA AAA TATAA                TATTACTAGTAATTC  47 121
     MMP1080 1071611 .. 1071628 +  -4.3  -4.17048   GAATACGGTGTTTTG             TTAAATA TAGA TATTTAA              TTCTTTTAAGGAGAA  60 8
        wbpG NONE
     MMP1082 NONE
     MMP1083 1075044 .. 1075060 +  -8.1  -3.41229   CATTTTTTAAAAAAT              TTCTGAA TTC TTCAGAA              TTATAATACCAATAT  72 223
     MMP1088 1081112 .. 1081128 +  -3.7  -4.92757   AAAATCAATACATAT              TCATTGA GAA TCATTGA              TTTTATTATTAATAA  70 314
     MMP1095 1089260 .. 1089272 +  -3.5  -5.41746   TATAATTTAATTATT                TAATT TCC AATTA                TTTTTTTAAAAAATT  73 41
     MMP1096 NONE
     MMP1097 NONE
        pstB NONE
     MMP1099 1092728 .. 1092747 +  -2.2  -5.16472   CAACCATTATCAAAT            CATTCA ATTTTTCC TGAATG             TTTTTTGAGATTTTT  67 117
     MMP1102 NONE
     MMP1103 NONE
        pyrI 1096289 .. 1096299 +  -2.6  -2.62983   CTGCGAAAAATTCAT                 TAAT TCA ATTA                 TAATCTCAAAATAAA  40 1
        sucC NONE
     MMP1106 1097869 .. 1097886 +  -4.1  -3.06303   ATATATCCGCAAATT             TCCCAAG ATTC CTTAGGA              TAGCTTTTTTTATTT  50 111
     MMP1116 1107125 .. 1107151 +  -3.2   -2.7806   TTTTAATTAACCCTA         TTTTTTAATTTT TAG GATATTAAAAAA         ATTTAAAAATTTAAA  43 41
     MMP1117 1107966 .. 1107976 +  -5.4  -3.63744   TTCTCCGCCACATAC                 TGGA CAT TCCA                 TATTTTCACCAAAAA  59 315
        yjlA 1109096 .. 1109106 +  -2.6  -3.17608   AAAACGAACAAATAA                 TTAT TTA ATAA                 TATTCCTAAATATTT  43 60
     MMP1120 1111387 .. 1111399 +  -3.4   -5.1361   ATCAATTAAATTTTT                GGAA AGTCC TTCC                TTTTTTAAAATTTCT  71 381
     MMP1124 NONE
     MMP1125 NONE
     MMP1126 1116861 .. 1116891 +  -4.2  -2.60854   TTTTTCATTGCGAAA       TTTAGAAAAACTAA AAA TTAATTTTTCAAAA       ATCATTTTTATCTAA  48 5
     MMP1127 1119271 .. 1119296 +  -6.3  -2.59797   GTAATTTTGATCATT         TTGATAATCCA AATA TGAATTATCAA          CTGTGTTTATGAAAA  57 222
        endA NONE
        comC 1123928 .. 1123944 +  -2.3   -2.6252   AAATATAAAATTATA              TAAATAG ATT CTTTTTA              TAAATTATAATATCA  39 78
     MMP1134 1125259 .. 1125275 +  -3.1  -4.11484   TTTTTTTAAACATTA              TTTTTAA AAT TTAAAGA              TTTTGCAACCTTAAA  54 63
     MMP1135 NONE
     MMP1136 1127574 .. 1127590 +  -4.5  -3.70919   TGATCCCCTGTTGAA              GTAAAGA CCT TTTTTAC              TTCTTCAAATTTACA  55 369
        thiM NONE
        thiE 1129516 .. 1129527 +  -5.8  -2.54186   TTTAAAAAACTATAT                TCCC TCGG GGGA                 CGTTTTCTGAACTAT  55 64
        fdxA NONE
     MMP1141 NONE
     MMP1142 1133453 .. 1133463 +  -2.6  -5.34381   TTTAATTTTTAATTT                 TTAA TTT TTAA                 TTTTTATTTAAATTT  69 36
        minD 1135967 .. 1135982 +  -2.6  -4.12942   TCAACATGACCTTTT              TATCTT TTAA AAGGTA               TTTTACAGGGTTTAA  55 426
        leuC 1139381 .. 1139391 +    -4  -4.24002   ATTACAGATTTTCCA                 GAAA CTT TTTC                 TTTTGCAATTTCGAG  59 340
       hdrC1 NONE
       hdrB1 NONE
     MMP1156 NONE
         rbo NONE
     MMP1158 NONE
     MMP1159 NONE
     MMP1160 NONE
     MMP1161 NONE
     MMP1162 NONE
     MMP1163 NONE
     MMP1164 NONE
     MMP1165 1150623 .. 1150633 +  -2.6  -3.46178   ATGGATTTAAATTCT                 TATA AAT TATA                 TTATCGTAAATTTCT  44 146
     MMP1166 NONE
     MMP1167 NONE
     MMP1168 NONE
     MMP1169 1153825 .. 1153835 +  -2.6  -4.04353   ACAAACAAGTGTTTT                 TTAT ACA ATAA                 CTTTTTTTATATATG  52 60
     MMP1170 NONE
        pssA 1155388 .. 1155406 +  -8.2  -4.28762   ATATGGCTAGAGCAA             GATCATAG GTT CTGTGATC             TTTTCCTGCAGTTAT  83 186
     MMP1174 1157642 .. 1157663 +  -6.1  -3.71888   TTTTTTAACTGAGGA           TATATTTAA TAAT TTAAATATA            TTGTTAAGTATGATT  63 54
     MMP1175 1158876 .. 1158886 +  -2.6  -5.30189   ATCTTATTTTTTTAA                 TATT TTA AATA                 TTTTTTAATATTATA  69 64
     MMP1176 NONE
     MMP1177 NONE
     MMP1178 1161371 .. 1161391 +  -4.9   -2.6732   ATTTCTTTTTTTTCT            TTTTTAAAA TTT TTTTAAAGA            GTATTTAAATTCAAC  50 40
     MMP1179 NONE
     MMP1180 1164199 .. 1164216 +  -3.5  -5.42265   TGCATATTTTAATGT             GTAATTA ATAT TAGTTAC              TTTTTTATAGTTTAA  73 98
     MMP1181 1165452 .. 1165466 +  -4.4  -5.41746   AAATTAGACCTTAAC               TAATAT CAT ATATTA               TTTTTTTAAAAAATT  78 23
     MMP1182 NONE
     MMP1183 1167550 .. 1167564 +  -5.8  -3.61652   AAATTTTGTAGTTTT               TTGAAA TCT TTTCAA               TTAATTCTTTAAAAA  62 187
     MMP1185 NONE
         lon NONE
        fucA 1171551 .. 1171567 +  -3.8  -5.03314   GAAATATTTTTAAGT              TTATCT GCTGG AGATAA              TTTTTTGGCGCTAAA  73 338
         mch 1174178 .. 1174191 +  -2.5  -3.63315   CTAAATTTTAATATC               TATTT TTTA AAATA                TATTTCGTGTTTTGT  46 73
     MMP1192 1175543 .. 1175561 +  -4.6  -5.33866   TAAGTTTTATAAATG             GGATTTTA ACA TTAAATCC             TTTTTTATAAGTTTA  80 203
     MMP1193 1180495 .. 1180518 +  -6.8  -2.90309   AGTAAATACTAATAA          TGGCTGAA AATTAAAA TTCAGCCA           TCCTCTTCTTTGGGG  61 36
     MMP1194 1182569 .. 1182593 +  -4.4  -4.52214   TCAAAAGAAAAACCA         GAAGTTG-TGC CTCA GCAGTAACTTC          TTTATATTTTACTTT  64 5
        yneG 1183074 .. 1183085 +  -4.4  -2.54504   GATTAACAGGTTTTA                CGAA CGAT TTCG                 ATATATTTAAAAAGT  47 35
     MMP1196 1183687 .. 1183700 +  -2.5  -4.37346   GATTGCAATGCTTTC               TTAAA TTTA TTTAA                TATTTTTTAGTTTTT  54 22
     MMP1197 NONE
     MMP1198 NONE
     MMP1199 1186402 .. 1186427 +  -2.7  -3.60316   AATTTAAAATAATTA         CTTTATAAAAA TCTT TTTTGATAGAG          CTTTTTTAACGAGAT  46 29
        lysA 1187997 .. 1188015 +  -7.4  -4.86385   CGTATCTTAACATTA             TATCCACC CAA GGAGGATA             TTTATTTTTAAAAGT  86 178
        glnA 1194137 .. 1194148 +  -4.4   -2.6838   TACCCCAAATTCTGT                CGAT TCTA ATCG                 CTGTTGCTTTTTGCC  48 74
     MMP1207 1194786 .. 1194797 +  -4.4  -2.90813   TTTTATATGGATTTT                CAAG TATT CTTG                 TAATTTAAAAAACTA  48 139
  aIF2_gamma NONE
     MMP1209 1197240 .. 1197251 +    -3  -5.10933   GACAACTTCGACATA                TATC GAAT GATA                 TTTTATTTTAAATCG  69 98
     MMP1210 1198008 .. 1198025 +  -2.8  -3.81146   TTTTTTTTGTTTATA             TTGTTA TGAATT TAACAA              TTGTTCATTAACAAA  48 41
     MMP1211 NONE
     MMP1212 NONE
     MMP1213 1201218 .. 1201228 +  -2.6  -3.67112   TCGCTCTTTTTTTAA                 TAAT GCA ATTA                 TTCTTCCAATATACT  48 511
        radA 1212219 .. 1212233 +  -2.8  -4.57073   CGTGTGCAATCTTTA               TCAATC TTT GAGTGA               TTTTTGAAGAAACTA  60 423
     MMP1224 1214496 .. 1214508 +  -3.5  -3.05816   ATTTTCAGTTATTTT                TATTT AAA AAATA                TTAAATACCCCCTCA  46 75
     MMP1225 1215394 .. 1215411 +  -5.5  -5.04601   TTTTACAACCGTTGA             GGGGTTA TCCA TATCCCC              TTTTTCATTTATAAA  79 93
        cbiE NONE
     MMP1228 NONE
     MMP1229 1218298 .. 1218314 +  -3.1  -2.89683   GGGTTAAAACAGGGA              TAATTTA AAT TGAATTA              TATGTACCATAAAAT  43 23
     MMP1230 NONE
     MMP1231 1220042 .. 1220055 +  -3.1  -5.88476   AATCCACAATCTCGC               GCAAT TTCT GTTGC                TTTTTTATTTATTTT  89 158
     MMP1234 NONE
        moaE NONE
     MMP1236 1223575 .. 1223591 +  -3.7  -3.28416   TTGAAATGGTTTGAT              GTAAACT TAT AGTATAC              TTGGTGTAAATCATG  47 27
     MMP1237 1223864 .. 1223878 +  -3.5  -5.00884   ATTTTAGAAACTTAT               TCACC ATAAA GGTGG               TTTTTTGAAGGAAAT  68 85
        bioB NONE
     MMP1239 NONE
     MMP1240 NONE
     MMP1241 1227190 .. 1227207 +  -7.1  -3.82864   AATAAAAAAATTAAA             TTGAAAG CATT CTTTCAA              TTGCTTTTCTTGCAT  69 41
        fwdH NONE
        fwdF NONE
        fwdG 1230748 .. 1230771 +    -4  -3.07755   TGTTGATGCCATTAA          ATTAGTTATT GTAA AATAACTAAG           ATTTTAAGCATATCT  46 7
        fwdD NONE
        fwdA 1232918 .. 1232930 +  -2.7  -4.13748   GCTACGGAAATACAA                TAAGG AAA TCTTA                TTTAATCTTTTTAAG  52 23
        fwdC 1233781 .. 1233797 +  -5.3  -2.96152   AATCTAATACTTTTT              TTAATTT TTG AAATTAA              TGCTATTTTGAATTA  54 34
     MMP1250 1234403 .. 1234413 +  -2.6  -2.76009   TCAAATAAAAATTTA                 TATA AAT TATA                 ATTTGCACACTTTTA  41 60
     MMP1251 NONE
     MMP1252 1235945 .. 1235959 +  -3.6  -4.45259   GGCATTTATTTTTTA               TAGTGA AAT TTACTA               TTATTTTTCAAATTT  60 89
     MMP1253 NONE
        purM NONE
        pheT NONE
     MMP1256 1240574 .. 1240590 +  -4.5  -3.48378   AAATTAAAATCAAGT              TTTGATG TAG CATTAAA              TATTATTATAGGAAT  53 315
     MMP1268 NONE
     MMP1269 1254046 .. 1254064 +  -4.6  -4.25104   CATTGCCTCATTTTT             TGGAACTA CAA TAATTCCA             TTTTCATCCCCGACA  62 200
     MMP1276 1261544 .. 1261555 +    -3  -4.66938   CTGAATCATATACTT                TTGA AATA TCAA                 TTTTCTCTTCAGCAT  65 439
     MMP1281 1264993 .. 1265009 +  -2.3  -4.13437   TGATTCCTTCAATTA              TAACAAA ATC TTCGTTA              TTATATTTTTCATTG  54 365
     MMP1284 1268282 .. 1268292 +  -2.6  -3.64466   ACCAAGTATATTCCT                 TATT TGT AATA                 TTATATGTATAAACT  48 270
     MMP1286 1270650 .. 1270675 +    -2  -4.35524   TTATTTTCATTTGAC         GAAATTGT AGCTTAAATA ACAATTTC          TTTTAAATTTAAAGG  53 11
     MMP1287 NONE
     MMP1288 1272327 .. 1272337 +  -2.6  -5.45802   TAAAAAAACTTATAC                 TTTT TTA AAAA                 TTTTTATTTTGAAAA  71 44
        glgA NONE
     MMP1295 NONE
        pfkC 1282644 .. 1282678 +    -7   -2.9914   GTTGGGCATGAGCCT     CCGAGAGCTGGTGGTG CTT CATCATCAACACCCGG     TCTGTATCCAAGCTC  62 71
     MMP1305 1292693 .. 1292712 +  -3.7  -3.36837   TACTGAAGTTAACCT            TTTTGAA ATCAAA TTCAAAA             TATTTCGCAAATTCT  51 78
        rpsM NONE
     MMP1320 NONE
        rpsK NONE
        rpoD 1307909 .. 1307924 +  -6.2  -2.62091   ATTAATTACTCTTTC              TTCCAA ATTA TTGGAA               ATTATGAATCAATAT  58 36
     MMP1323 NONE
     MMP1324 1308734 .. 1308744 +    -4  -2.70774   GAATTAAGCCAATTC                 TTAG GTG CTAA                 ATTCTAATTGAGGTG  44 8
        rpsI NONE
        rpoN 1309550 .. 1309577 +    -5  -3.57144   AATTTATAACGTCCT        TTTGGGTGATTT TATG AAATTAACCAAA         TTTGAAACTGCGCGA  56 161
        rpoK NONE
     MMP1328 1310698 .. 1310720 +    -5  -3.22618   CCCAATATTACAAGA           TTTTAATACT TTG AGTTTTAAAA           TATATTGTGTAAAAA  53 20
     MMP1329 1311128 .. 1311138 +  -5.4  -5.45802   ACGCCCTCTATGAGT                 GCAA GTT TTGC                 TTTTTGTTTTACACC  84 214
        aroC 1314422 .. 1314433 +  -5.8  -3.78736   AAAAGGCCCGTAACT                CGCT AAAT AGCG                 TTTAATGAATATATA  63 248
     MMP1334 1316228 .. 1316240 +  -3.4  -3.38072   AGTGAAATCGTTGCA                GTGT CCGTT ACAC                TTGCTCTTCCCTGAA  48 517
     MMP1337 1318741 .. 1318753 +  -3.5  -3.90888   TTAAAAATTAAGAAA                TATTT CAA AAATA                CTTTTTTTAAATTAG  54 51
     MMP1338 1319375 .. 1319385 +    -4  -5.32944   AGGATATTATTAAAT                 CAAA TTT TTTG                 TTTTTTAATTCTGGA  76 361
       mre11 NONE
       rad50 1324047 .. 1324065 +  -4.6  -2.53015   AAAAATCGGCGAAAA             TTCAAAAG TAT CTTTAGAA             TAGGTTAAAAAATGT  49 4
     MMP1342 1324920 .. 1324934 +  -2.8  -3.63782   TTAATTCATCATCAG               GACTTA AAA TATGTC               TTTCCCCTACTCTTG  48 473
     MMP1354 NONE
     MMP1355 1335896 .. 1335906 +  -2.6  -4.18164   TTCTGGAATTTTTTC                 TAAA GGT TTTA                 TTCTTTTAACAAATT  55 361
        rpoH 1339352 .. 1339365 +  -4.5  -2.96517   TCTATGGGGGAAAAT               CATGG AATC CCGTG                TCGTTGTTGATGCAT  50 106
       rpoB2 1340849 .. 1340874 +  -2.7  -2.52676   GCTCACAAAGGAAAA         CTAAATTTAAT ATTG ATCGAATTTAG          TCAATTAAGAAGGTG  39 22
       rpoB1 NONE
       rpoA1 1345443 .. 1345461 +  -4.7  -3.14686   AGTTAATTCAAGATA             TGAAAAT TAATT ATTTTCA             ATTTCTTAAATTAAA  53 16
       rpoA2 1346674 .. 1346688 +  -2.2  -3.56036   TTAATACTTTTTTAA               TTATTT TTA AGATAA               TCGTTTTTTTATACC  45 42
     MMP1365 NONE
        nusA NONE
        rpsL NONE
     MMP1368 1348825 .. 1348841 +  -5.9  -3.29511   AAAAGGGTAACAATA              GTTCGTA TAT TATGAAC              TTCTCAAAAAATAAA  58 84
       aEF-2 NONE
 aEF-1_alpha NONE
        rpsJ 1352963 .. 1352973 +  -2.6   -4.6155   CATTGTTCAGAGTAA                 TTAT GGT ATAA                 TATTTTTTATTTTTT  58 210
        manB 1354368 .. 1354378 +  -2.6  -3.12684   AAATAAAAGAGATAA                 TTAA TTC TTAA                 ATTTTAAATAACTTT  43 15
        rnhB NONE
     MMP1375 NONE
     MMP1376 NONE
     MMP1377 1358828 .. 1358838 +    -4  -4.16392   AAATACTTATTTTTG                 TTGT ATT ACAA                 TGTTTTTAATTTTAA  56 170
     MMP1378 1359098 .. 1359115 +  -4.3  -3.41393   ATTATTTTTTATTAT             TTTAAAA ACGA TTTTAAA              TTGTCAATATCTCGT  52 44
     MMP1380 1360913 .. 1360924 +    -3  -4.04326   GTTGATTCAAAGTTT                TTAG TTTG CTAA                 TTTAATGTTTAATTA  54 14
     MMP1381 1362274 .. 1362287 +  -2.5   -4.2558   CCACATATTCTCTTT               TTTAA TATT TTAAA                TTTTGATAACCGATA  54 46
        fruA NONE
        fruD NONE
        fruG NONE
        fruB 1365973 .. 1365983 +  -2.6   -3.6993   TAAATTTTCGACAAT                 TATA TTA TATA                 GTTTTTTCATAAGTT  48 74
     MMP1386 NONE
     MMP1387 1368277 .. 1368291 +  -4.4  -4.47485   ACCAGATTATATCAT               TTAATT AAT AATTAA               TTTTGTAAAATTTTT  64 361
     MMP1393 1373381 .. 1373399 +  -3.1  -5.02074   AATATCTATAAATTT             CGCATTA TTTTT TATTGCG             TTTTTTAAAAGCTCG  68 436
        smc1 NONE
        dapE NONE
     MMP1399 NONE
     MMP1400 NONE
  aEF-1_beta NONE
     MMP1402 NONE
      rpl22p NONE
       rps3p NONE
        rpmC 1385393 .. 1385407 +  -3.6  -3.30159   ACCATCAATCAGTAT               GTATAT CCA GTATAC               TTATAACAAAATTAG  49 55
     MMP1406 NONE
     MMP1407 1386163 .. 1386173 +  -2.6  -2.57211   AATTGAAAATAAGAA                 TTAA AAT TTAA                 GTTCTAAACAGGCGT  39 67
        rpsQ NONE
        rplN NONE
        rplX NONE
     MMP1411 NONE
        rplE NONE
        rpsN NONE
        rpsH NONE
        rplF NONE
     MMP1416 NONE
     MMP1417 NONE
     MMP1418 1391372 .. 1391386 +  -4.3  -2.64933   ACTGAAAGAAAAAAT               CCTTA ACTTA TAAGG               TGATATAAATGGCTG  48 13
       rps5p NONE
        rpmD NONE
        rplO 1393176 .. 1393187 +    -3  -4.07786   ATCACAATTACACTA                TTTG ATAA CAAA                 TTTGTAAATTTTCTC  54 187
        secY 1394824 .. 1394835 +  -5.8  -3.57792   TTTTTTGTAACTCCT                GCAG TAAA CTGC                 TTTAAAAGTGCATCA  62 279
     MMP1424 1398155 .. 1398171 +  -5.2   -4.5187   TTATGGAACTGACTA              TCTCAA TTAAT TTGAGA              TTTAATTTTTTTAAC  68 16
     MMP1425 NONE
         dcd NONE
     MMP1427 NONE
     MMP1428 1401161 .. 1401176 +  -4.8  -3.02211   AAGTATGACTGCATT              TTTTAC ATTT GTAAAA               TCTGGTTTCAGGTTC  52 112
       top6A NONE
     MMP1438 1410358 .. 1410369 +    -3  -3.61328   ATCTTTTTTTATTTT                TTTC AACC GAAA                 TTTAAAGCTATTGCT  48 56
     MMP1439 1411707 .. 1411725 +  -6.1  -3.95047   GTGCTTAAATTAAAA             TCCAAAA TCTAT TTTTGGA             TTAATTTTTCTATTT  66 33
        mobB NONE
     MMP1442 1413898 .. 1413927 +    -6  -4.14392   ATTTTATATACCTTA       TATCACTATTAGT GAATA ACTAA-AGTGATA       TTTTGAGACTTGAAA  67 86
     MMP1443 NONE
     MMP1444 NONE
        guaA 1416644 .. 1416657 +  -2.5  -5.48303   AATTAGTTAATTAAA               TAAAA AAAG TTTTA                TTTTTTTAAAATTAT  71 40
     MMP1447 1418053 .. 1418063 +  -3.2  -3.24516   GACTGCATGATTGTA                 CACT GCT GGTG                 ATTTTCATGGTTTTA  45 14
        ehaA NONE
        ehaB NONE
        ehaC NONE
        ehaD NONE
        ehaE NONE
        ehaF NONE
        ehaG NONE
        ehaH NONE
        ehaI NONE
        ehaJ NONE
        ehaK 1422822 .. 1422832 +  -3.2  -4.37092   GATATTTCGCATTTA                 TCGC AGG GTGA                 TTTTATGAACGAAGT  56 15
        ehaL NONE
        ehaM NONE
        ehaN NONE
        ehaO NONE
        ehaP NONE
        ehaQ 1426886 .. 1426899 +  -3.1  -4.21194   ATTAAACTTGAATAA               TACCT AAAA AGGTG                TTTTAGATGATAACC  56 26
        ehaR NONE
        ehaS NONE
        ehaT NONE
        pdfA 1431078 .. 1431090 +  -9.1  -3.29263   AGCCGGATTCGAACC                GGCGA CCC TCGCC                TTGTAAGGGCGATGT  75 180
     MMP1471 NONE
     MMP1472 NONE
     MMP1473 1433400 .. 1433413 +  -2.5  -3.11023   AATTGAAGAATCACA               TTAAT CTAA ATTAA                ATTATTTTAAAAATT  42 22
        ileS 1437020 .. 1437031 +  -7.2  -3.53012   GGCATTTTCATCCAC                CGGG TTTC CCCG                 TTTGCAACAGCCCCC  68 498
        cbiA NONE
        cbiA NONE
     MMP1479 1440679 .. 1440689 +  -2.6  -3.67296   TATAAATATTCTATT                 TTAA AAT TTAA                 TTTAAATCCCTCATA  48 42
     MMP1480 1442057 .. 1442070 +  -2.5   -2.9155   TTTGTTTCTCTTTTT               TAAAA TTAG TTTTA                TATAGTATTACCAAC  41 50
        cbiM NONE
     MMP1482 NONE
        cbiQ NONE
        cbiO NONE
        moaB 1445349 .. 1445377 +  -4.8  -2.71422   ATCGGCCATATAAAA        TAAAAAAAAGTT ATAAA AACTATTTTTTA        ATATTTATGAACATG  50 23
        gapN 1447724 .. 1447734 +  -2.6  -2.50113   AAATGAATTATCTTA                 TTAA TTA TTAA                 CTTGGTGAAATCGTG  39 49
     MMP1488 1449457 .. 1449468 +  -4.4  -3.85235   TATTCCCATCAATTA                CTAC ATAC GTAG                 ATTTTTTTAAGAGTT  57 359
     MMP1490 1452130 .. 1452146 +    -3   -4.8622   CCCCTGAGTTGATAT             TGAGTGC TTTT GCAC-CA              TTTTTGGTTCCAAAA  68 270
     MMP1493 1455260 .. 1455293 +    -2  -4.29432   GAATATTATTTTATT     TTCCTTTCTTTTGTA TAATT TA-AAAAGAAAGAAA     TTTTGGTGAAATTTA  53 77
     MMP1494 1455907 .. 1455920 +  -2.5   -5.8096   AACACTTCCATTATT               TTAAT TTAG ATTAA                TTTTTATTTTTTATA  74 22
     MMP1496 1458498 .. 1458509 +    -3  -2.60211   AAAAACTGCCGTTAA                TGAA TAAA TTCA                 ACTTTTTGAAGGGAT  42 19
     MMP1497 NONE
     MMP1498 1459766 .. 1459781 +  -6.2  -4.24338   TATTTCAAGAGTAGA              TTCCTT TGTT AAGGAA               TTTTAAACTCTTTTT  72 4
     MMP1501 1463001 .. 1463021 +  -3.3  -4.88222   GACGATGCAGTAACT            AAAGAAAGG AGT CCTTTTTTC            TTTTTGGATTTTCCT  68 504
     MMP1508 NONE
     MMP1509 1467513 .. 1467532 +  -3.6  -4.00038   GAGTACTTTTTCATC            TTCAAGAGG TGC CC-CTTGGA            TTTGTAATCCTACTG  57 206
        tyrA 1474894 .. 1474906 +  -2.7  -3.67878   CATCAGCGAATGCCC                TAACT GCG AGTTG                TTCTCTTCCGCTAAT  48 461
     MMP1520 1480561 .. 1480571 +  -2.6  -4.57837   TTCAGAATCCCCAAT                 TAAA TTA TTTA                 TTTTTGCAACCATAT  60 235
     MMP1525 NONE
        rncS 1486430 .. 1486444 +  -2.8  -4.74504   TTCAGGGTGTCTTAA               GCAG TGAATTC CTGC               TTTTTGGATTGGAAT  63 434
     MMP1533 NONE
     MMP1534 1493288 .. 1493298 +  -2.6  -3.95567   AAAGTTCTGATTGGG                 TATA TTC TATA                 TTTAATGATTTTATT  53 341
     MMP1537 NONE
     MMP1538 1495972 .. 1495984 +  -3.5  -3.08173   AATTAATTTCTACTA                TTTTT TTG AAAAA                TTAGCTCAACTTGGT  46 52
     MMP1539 NONE
     MMP1540 1497777 .. 1497787 +    -4  -4.55798   ATATGCCTGCAATGG                 GTAA TTA TTAC                 TTTTGGTTTGAAATA  62 417
     MMP1543 NONE
     MMP1544 1500688 .. 1500699 +  -5.8  -3.97088   CAATACGAGGTGAAT                GGCA TGGA TGCC                 TTTGATGTTATAAAA  66 44
     MMP1545 NONE
     MMP1546 NONE
      rps19p 1502265 .. 1502275 +  -2.6  -3.69992   AATCTCTTTTTTTAT                 TTTT GGA AAAA                 TTAATTTGTATATTT  48 52
     MMP1549 NONE
     MMP1550 1504479 .. 1504490 +    -3  -3.60048   TAAACCTTTAATATC                GAAT TACC ATTC                 CTTTTTTCCAAAAAA  48 30
        mcrB NONE
        mcrD NONE
        mcrC NONE
        mcrG NONE
        mcrA 1514640 .. 1514657 +  -9.1  -5.73339   AATTCTATAATTTAA             GGGAGCC ACTT GGCTTCC              TTTTTTTATACTTAT 100 40
        mtrE NONE
        mtrD NONE
        mtrC NONE
        mtrB NONE
        mtrA NONE
       or900 NONE
        mtrG NONE
        mtrH 1520409 .. 1520429 +  -8.5  -4.78266   AGAACACCCACTAAA            CAAATTAAT TTA ATTAATTTG            TTTCTTCTTTTATTT  93 13
     MMP1572 1523410 .. 1523432 +  -3.6  -3.56862   AAAAAATTTAGAAAG           TTTAAAAAAA TAA TTATTTTAAA           TTTAAAGCAATTTCT  50 13
     MMP1576 1526366 .. 1526380 +  -3.6   -4.2008   ACCTATCCCGCTATT               GATTAA TAC TTGATC               TTTATTGAACTCTCT  59 125
     MMP1578 NONE
     MMP1579 1529383 .. 1529393 +  -2.6  -4.56636   TTAGGAGTATTTCCC                 TTAA TAA TTAA                 TTTTGGTTGATTTTT  60 267
     MMP1581 NONE
        pdaD NONE
     MMP1583 NONE
     MMP1584 NONE
     MMP1585 NONE
     MMP1586 1536134 .. 1536146 +  -4.9  -3.61398   GTAAATGATAACTGC                TCTTT TAA AAAGA                TTATTGCCAGAACCG  57 123
        carA 1539359 .. 1539377 +    -4  -4.14243   AAAAATTTAAGACTA             TTAAAAAT ATA ATTTTTAG             TTTTACAGTGAAATC  56 65
     MMP1590 1540678 .. 1540688 +  -5.4  -4.17023   AATAATTTTTTAGAA                 GCTT TCC AAGC                 TTTTGGAATAATTAA  66 513
     MMP1597 NONE
     MMP1598 NONE
        trkA 1548325 .. 1548339 +  -4.3  -5.88061   TAGGGTACAAATTCC               TGAAC AAAAA GTTCA               TTTTTTTCATTTTTT  91 387
     MMP1603 1551439 .. 1551457 +  -2.5   -5.0666   TTATTTTCAGAATCC             GTGTTTT CTTCC AAAATAC             TTTCTTTTTTAGATA  63 72
     MMP1605 NONE
     MMP1606 1554955 .. 1554967 +  -4.1  -2.92613   TGAAATTGTAAATAA                TCTCT AAA AGGGA                TACTTTGGGATACAA  48 19
     MMP1607 NONE
     MMP1608 1555977 .. 1556000 +  -5.4  -2.81539   AAAGTAAATATCAGT          TAAAGAGC CATTTTAA GCTCTTTA           CTATTGTTGTTTTAT  53 48
         ftr 1557149 .. 1557163 +  -5.8   -4.7329   CAAATAAAATTACAA               GAATTA TTC TAATTC               TTTTTAACTACTTTT  73 14
     MMP1610 1558261 .. 1558277 +  -3.7   -4.4773   GAAAGTTCTTTCGAG              GTTGATG CGA CATAAAC              TTTTAATTCGTCTGA  65 382
    ssh10b_1 1559797 .. 1559811 +  -5.8  -4.45664   TTTAAAATTCAATTA               GATATT TAA AATATC               TTTTAATTCAATTAA  71 64
     MMP1619 1565611 .. 1565633 +    -2  -3.62906   TTTACTTGTTTTAAT           CAGGTGGTTT TAT GAATTATCTG           TTAATTCTTCTATTT  45 27
     MMP1620 NONE
     MMP1630 1574398 .. 1574408 +  -2.6    -5.252   TATGAATCAATAAAC                 TTAT TTT ATAA                 TTTTTTCTGAAAATC  66 28
        yqiX 1575855 .. 1575868 +  -2.4  -4.00742   AAAACAGGCCAATTA               TCAG GCATTA CTGA                TCTTTTAATTTTTCT  49 48
     MMP1636 1579042 .. 1579059 +  -5.5  -2.87725   AACCGTTGCATCCAA             GTGTTGC GTTT GCTACAC              CTCTTGTTTTTACAG  52 161
     MMP1638 NONE
     MMP1639 NONE
     MMP1640 1583268 .. 1583280 +  -2.7  -3.62276   TATATCAACTATTTC                TGAGA TAT TTTCA                ATTTTTATCTGTGCT  48 75
     MMP1642 NONE
     MMP1643 NONE
     MMP1644 NONE
     MMP1645 1586710 .. 1586724 +  -2.2  -5.55855   GGAACATTGATAAAC               TAATTT ATT AAGTTA               TTTTCTTTTTTTAAC  70 23
        psmR 1588753 .. 1588763 +  -2.6  -5.48825   TTTTTTCAACTTATT                 TTTA TTT TAAA                 TTTTTTTAAGTGATG  71 51
     MMP1648 1590290 .. 1590309 +  -4.4   -3.6943   GAAACATCTAAAACT            GAAATATT TCCA GATATTTC             TTCTACTTTTGAATC  55 343
     MMP1653 NONE
     MMP1654 NONE
     MMP1655 1600613 .. 1600637 +  -5.2  -2.92475   GATAAATCCATAACT         TACCATCAATT TTCC AATTG-TGGTA          CTTTCTCCCCCTGGA  52 420
     MMP1657 1603051 .. 1603077 +  -3.1  -5.03747   GTGTTTGTTTGCTTT        GTTGTCGATAAC ATTT GTTA-CTACAAC         TTTTTTACAAACTTT  71 213
     MMP1660 NONE
     MMP1661 1605034 .. 1605046 +  -4.9  -4.21908   ATTCGTGTTCAAAAT                CTTTA TCG TAAAG                TTTTGAATAATCATA  64 57
     MMP1664 1608200 .. 1608212 +  -4.1  -2.81218   TAAAGCAACAATTAC                TGGAG GTT CTTCA                ATTTCAGGTCTTTCC  48 280
       flaB1 1610617 .. 1610628 +  -2.2  -3.23452   ATTTAAAAAATTCAT                CCTT ATTG GAGG                 TTCAATTATGAAAAT  42 44
       flaB2 1611284 .. 1611298 +  -4.3  -4.83615   GTAGTTTCATTACAA               TAAGC CCCTT GCTTA               TTTTTATCCGAGGTG  69 23
       flaB3 NONE
        flaC NONE
        flaD 1613467 .. 1613479 +    -2  -2.79878   AATGGGCTGAAGAAC                TACA AAAAA TGTA                ATTTAAGTAACTACA  40 12
        flaE NONE
        flaF NONE
        flaG NONE
        flaH NONE
        flaI NONE
        flaJ 1618828 .. 1618845 +    -2  -4.27211   TGACTGGAAGCCTCC             TTGGAA CGAGCC TTCCGA              TTTAATTTATTTAAA  53 3
         nfo 1620621 .. 1620642 +  -3.1  -3.63817   TGAACTGGAACTATT           GAAATTTTT TTAA GAGAATTTC            CTTTTTTACAGTCTA  48 51
        glmS 1623048 .. 1623068 +  -6.9  -4.21351   CCAAAAACCCCTTAA            TACTTCGCT TTC AGGGAAGTA            TTTCTTAAGATATTT  75 126
     MMP1683 1626465 .. 1626476 +    -3  -5.02502   ACAAATCATGTATCT                CTAA ATTT TTAG                 TTTTTGTATCATATA  66 43
        cbf5 NONE
        korD NONE
     MMP1688 1629991 .. 1630003 +  -2.7  -3.37028   AACTAAGTTTATGTT                TGGAA CGT TTTCA                TTGTGAGGTCTTGCT  47 98
     MMP1698 1640454 .. 1640470 +  -5.3  -3.29056   TACTGAGCATATAGT              TTATAAA AGT TTTATAA              TGTGTTATATTAGTT  55 281
     MMP1699 NONE
     MMP1700 1642314 .. 1642324 +    -4  -5.59502   AAAAGTGCTTTAAAG                 GAAT TTA ATTC                 TTTTTTCGTTTTTTA  76 18
     MMP1701 NONE
         hom 1644097 .. 1644107 +  -6.8  -3.71998   TATCTTGGCTTCGTG                 GCAC GGG GTGC                 TTATCTTGGTAGATG  69 123
     MMP1703 1645216 .. 1645229 +  -3.9  -4.64157   GCTTTAACGCCTTCT               TCAAA CAAT TTTGA                TTTTCTGATTATTTC  65 137
     MMP1713 1651340 .. 1651356 +  -3.1  -5.50925   AAACTGTTTAATACC              TTAAAAT GCG GTTTTAA              TTTTTTCTGTTGCTT  75 197
     MMP1720 NONE
     MMP1721 NONE
        hisF NONE
     MMP1719 1654808 .. 1654820 -  -3.5  -3.11459   AATACTATTAGCCAA                TATAA TCT TTATA                CCCAGTATTAATTTT  46 42
     MMP1718 NONE
     MMP1717 NONE
       hmdII NONE
     MMP1715 NONE
     MMP1714 1651308 .. 1651342 -  -8.8  -2.63357   AATTATTTCAAATAG     TAAGGTCCTAAACAAT TAA ACTGTTTAATACCTTA     AAATGCGGTTTTAAT  72 23
     MMP1712 NONE
        pcnA 1648389 .. 1648403 -  -2.8  -3.10908   AAATTTAGGATTCAA               TTCTTG GTG CAAGTA               AGAATACAAGTTTTG  42 0
     MMP1710 NONE
     MMP1709 NONE
     MMP1708 1647280 .. 1647297 -  -4.3  -3.46007   ATAAAATTGAACTAA             TTTTAAA GACG TTTAAAA              AAGAATAAAAAGAGT  52 40
  aIF2_alpha NONE
     MMP1706 NONE
     MMP1705 NONE
     MMP1704 1644882 .. 1644906 -  -2.2  -4.59109   TATACTTCCTAAAAA          TCCATCAATT GTAGA AATTGTTGAA          AAAAATGCGGTGATT  59 220
        hdrA NONE
        vhuD 1636301 .. 1636311 -  -5.4  -3.05816   TTATCTGCCATTTAA                 TCAC CTT GTGA                 TTGTTAAAAATTCCC  54 110
        vhuG NONE
        vhuA NONE
        vhuU NONE
        vhuB NONE
        fwdB 1631278 .. 1631288 -  -2.6   -3.6445   ATAACAATTTTGAAA                 TAAA TAA TTTA                 AAAAGAGATTTTTGT  46 108
     MMP1690 NONE
        comE 1629442 .. 1629452 -    -4   -4.8543   GAACTTTTAGAAAAA                 TATG CGT CATA                 TGATTTTGACATCTG  70 504
     MMP1685 NONE
     MMP1684 1626449 .. 1626461 -    -2   -2.6914   GACGTTTGAGATAAT                TACA AATCA TGTA                TCTCTAAATTTTTAG  39 12
        recJ NONE
     MMP1681 1622755 .. 1622779 -  -5.8  -4.49531   AATAAAAGCAAGAAA          CGGCAAAATT ATCGG AATTTCACCG          GTTGAAGATAATTTA  74 180
     MMP1679 1620351 .. 1620371 -  -4.1  -3.34517   ATTCGTTTTCAAATA            TATTATCAA AAC TTGAAAATA            ATCTTGGGAAAAAAG  53 253
     MMP1677 1618699 .. 1618721 -  -3.4  -3.09933   TTGTAATTTATTCAA           TTGTTTCAGG CTA CCTGATAAAA           TTAATGGATGGAGGA  45 168
     MMP1665 1607600 .. 1607633 -  -6.1  -3.02739   GGTAATCGATACAGA     TGCAACATACCGATT TTTT AACTGGTACGTTACA      GCACTTCCAATTGCA  57 370
     MMP1663 NONE
        cbiF 1604608 .. 1604620 -  -4.9  -3.55622   GGTAAGTTTTCCAAA                TTTTC TTG GAAAA                ATTGCAAACAGTTTG  57 404
        pyrB 1603454 .. 1603464 -  -2.6  -4.16033   GTTAAATAAGAATAA                 TAAT TTA ATTA                 TTTTACTGAATCTTC  52 23
     MMP1658 1602886 .. 1602908 -  -3.6  -5.29885   AATTGAAAAATAAAA           TTTTAATTTT TTT AAAATAAAAA           AAGAGAATTATTCTG  73 33
     MMP1656 1599897 .. 1599915 -  -7.6   -2.7497   AGAGCATCCTGAAAT             TTCTAAAA AAG TTTTAGAA             TTGATAAGTGACGAT  63 330
     MMP1652 1592684 .. 1592700 -  -3.7  -4.96028   TGCGAAAAAAAATAA              GGGAT TTTAATT ATCCC              ATTACGACTAAGTCA  68 19
        modA NONE
     MMP1650 NONE
        modC 1589621 .. 1589632 -  -4.4  -3.61652   TTGCGAAAGAATTAA                TGGT TTAA ACCA                 ACCTTCAAATGTTGA  55 370
     MMP1646 1586443 .. 1586458 -  -3.4  -5.40072   TTTCTTTCAAAAAAA              TTAAAT CCTG ATTTAA               GCCTCCATGCATCAG  77 289
     MMP1641 1583057 .. 1583067 -  -3.2   -4.1721   AGCCAGATTGGAAAA                 CCAG TTA CTGA                 ACCAAAAATCCTCGA  57 166
     MMP1637 1578673 .. 1578695 -  -4.8  -4.88918   TCAGTTGAAAGAAAA           TTTGCAGGAG TTG CTTCTGCAAT           GCTTGCAACTGTAAG  75 247
     MMP1635 NONE
     MMP1634 NONE
     MMP1633 1575815 .. 1575827 -  -6.3  -3.97139   GAACTTGAACAAGAA                GGTTA TTT TAACC                AGTGATTATTTTAAA  68 145
     MMP1631 1573896 .. 1573914 -  -3.1  -4.58283   GAATTTCCCCAAAAA             TGGTTGA TGGCC TCTACCA             GCTTTTAGACCTTCC  62 509
        ehbE NONE
        ehbF 1570761 .. 1570772 -  -4.4  -2.98493   TTTATCACCAAATCA                GACT ATAA AGTC                 CATACCCTTCCAATT  50 16
        ehbG NONE
     MMP1626 NONE
        ehbJ NONE
        ehbK NONE
        ehbL NONE
        ehbM NONE
        ehbO 1565918 .. 1565932 -  -4.4  -4.16943   CGGCAGATCTTAAAA               TTAATT AAA AATTAA               AATTCAAAAAAGTAA  60 49
    aIF-2B_I NONE
     MMP1617 1562864 .. 1562880 -  -2.3  -3.53444   TGATTCGTTCGTAAA              CATTAAC AAA ACTAATG              ATTATTATGGTATTT  45 166
        aspS 1561493 .. 1561516 -  -4.7  -3.87914   GATTTAATAAAAAAG          CAAAGATTA TGGAGT TAATCTCTG           TCTGTCTCTTGGGAA  60 8
     MMP1615 NONE
        hisS 1559710 .. 1559720 -  -5.4  -3.36715   TATACAAGGAGAAGA                 TGGA AAG TCCA                 TTAACGTATCCACAA  57 99
     MMP1612 NONE
     MMP1611 1557780 .. 1557790 -  -5.4  -3.58305   AAGTAACCCTCGAAA                 TGGA CTA TCCA                 CGAATAAATATAGAT  59 159
     MMP1604 1551205 .. 1551234 -  -2.9  -4.40963   ATTTGGGAAAAAGAA       CACTTCCAAACGAA AAC TGC-TTTGGATGTG       GAGTCTGTGTCGATT  58 208
     MMP1602 NONE
     MMP1601 NONE
     MMP1600 1547972 .. 1547990 -  -3.3   -4.8143   GGAATAATTTAAAAA             TTAAAAA TAACT TTTTTAA             AATTTATTTTAGGTA  63 29
     MMP1596 NONE
     MMP1595 1543840 .. 1543850 -  -2.6  -3.57792   TTATTGAGTTGTAAA                 TATT TCA AATA                 TCATTTAACATGCCG  46 26
     MMP1594 NONE
     MMP1593 NONE
        trpS 1541206 .. 1541224 -  -3.2  -4.12151   ATAAAAAAATTTAAA             GAAGTT TTGCAGC AACTTC             TTTTGCCTGCTCCCG  54 2
        cbiG 1539818 .. 1539829 -  -5.8  -3.68674   AAAATCTGGAAAATA                CCAC CCCT GTGG                 AAGATGTCACAGTAC  62 387
        serA NONE
     MMP1587 1535843 .. 1535859 -  -5.1  -4.14908   AAATAGAATCACAAA              TCTCCCA AGA TGGTAGA              TACATAGAACTTGTA  64 224
     MMP1580 1529100 .. 1529114 -  -4.2  -3.53444   GTATTGCCTGCTAAA               TGGAGA TAC TCACCA               GAAACTGCAAGATTA  55 119
         hat 1526000 .. 1526014 -  -4.2  -4.41137   GATAATTATAATAAA               GACGGA TAA TCTGTC               ATTATTTTTAATTAA  64 293
        bioW NONE
        bioF NONE
        bioD 1523144 .. 1523164 -  -4.1  -5.57396   ACAATCAATAAAAAA            TTTAACGTA AAT TACCTTAAA            AAACAGTTAACCATA  82 295
     MMP1571 NONE
     MMP1570 NONE
     MMP1569 NONE
     MMP1568 1520020 .. 1520038 -    -6   -4.8543   GAACTTGCAGAAAAA             GCAGGTAT TAA ATACCCAC             TCATCGACGTTGCAG  81 495
     MMP1554 1508020 .. 1508031 -  -5.8  -3.53012   TTGGGTCCTGGGAAA                CCGA GAGG TCGG                 GGGTTCAAGTCCCCC  62 121
        rdxA 1506834 .. 1506861 -  -2.2  -5.31545   AATAACACCAAAAAA        TAACCCATAAAT TTAA ATTTATAAATTA         TTTCATTTAAAAAAA  68 127
     MMP1552 NONE
         ffh 1504637 .. 1504653 -  -2.2   -5.4505   CCTTGCAATAAAAAA              GCAATG ATGAA CAATGC              CACGCTTGTTATTAA  68 203
     MMP1548 1502239 .. 1502249 -  -5.4   -4.0825   GTTCCAATTAAATAA                 TTGG AAT CCAA                 AATCTCTTTTTTTAT  64 101
     MMP1542 1497801 .. 1497814 -  -3.9  -3.53091   ACTTTTGGTTTGAAA               TACAT TCAA ATGTA                ATACTCGTAGAAAAG  50 228
     MMP1541 1497072 .. 1497094 -    -2  -5.28166   CAAAATTAATAAAAA           TGGCATAT ACGCAAA AAATGCCA           AAAAATATGGTTGTA  70 342
     MMP1536 NONE
     MMP1535 1492918 .. 1492930 -  -3.4   -5.1287   TTTAGACTCAAAAAA                TCCA GAATA TGGA                AATGTAAGCTGGCTT  71 75
         pgk 1490242 .. 1490261 -  -6.6  -5.03145   TAATGTCCGAAAAAA            CTATTTTA ATAA TAAAATAG             TAAGTTGATTCTTAT  82 118
     MMP1531 NONE
     MMP1530 NONE
     MMP1529 NONE
        pheA NONE
     MMP1527 1486018 .. 1486041 -  -2.6  -5.86609   TGAAAAAAATAAAAA          TTAAATTAAT TTAG ATTAAATTAA           AAATTTAAAAAAAGT  78 48
        secF NONE
     MMP1523 1481895 .. 1481905 -    -4  -3.04322   CTTAATGTTTTAATA                 CATA TTG TATG                 ATCCTTGAAAATGCA  46 1
     MMP1522 NONE
     MMP1521 1480252 .. 1480276 -  -5.8  -3.83466   AAAAATTAATAAAGA          TATGGAAGTT CTTCT AACTGCCATA          AAACATGACAACGGC  65 127
     MMP1519 NONE
     MMP1518 1477722 .. 1477734 -  -2.7   -3.6806   ATACATTTATTTAAA                CTACT TAA AATAG                TAAGTGCTTCAAAAT  48 81
     MMP1517 NONE
     MMP1516 1476364 .. 1476374 -    -4  -2.96695   TGGGGCATTAAACCA                 GAAA TTA TTTC                 TTCAATTCTAGGTTT  46 19
       hsp60 1474414 .. 1474431 -  -5.7  -3.70741   AAATTGGAAGAAACA             TTCAATA AAAT TATTGAA              AATATCGGCGGAAAA  59 147
         ald 1471648 .. 1471665 -  -2.7   -3.0771   TGTGAAACCATAAAC             TTCACCT TATA AGTTGAA              AAATGTTGCTTTTTA  42 60
         alr NONE
     MMP1511 1468926 .. 1468936 -  -2.6  -3.21806   TTAATTAATAGGTAA                 TTAA TTG TTAA                 TTTAAGCGTTTTTAG  43 27
     MMP1510 1467397 .. 1467409 -  -4.9  -4.52589   TTTTTTTAGATAAAA                TTATC TTT GATAA                TTTAAAAAAGTAAAA  66 81
        porC NONE
        porD NONE
        porA NONE
        porB NONE
        porE NONE
        porF 1462248 .. 1462260 -  -4.9  -3.06743   AATATGAAATAACCA                TTGAA AAT TTCAA                AATTGGAATAATTCA  52 300
       ftsz2 1460366 .. 1460378 -  -3.5  -3.31443   GTTAGAATAATGCAA                TTATA CAA TATAA                TCAATTCCAAGAGAA  49 13
     MMP1499 1459738 .. 1459763 -  -4.1  -4.21319   ACGAACTTGAAGAAA         TACTCTCTAAA AATA TTTCAAGAGTA          GATTCCTTTGTTAAG  62 67
     MMP1495 1455759 .. 1455775 -  -4.4  -5.28414   GAATAAACATAAAAA             GTGGTGG TGTT CCACC-C              TACGTTTCTGCAGTT  79 174
        pyrE 1453192 .. 1453204 -  -3.5  -2.82432   AAATTAGTTAATAAT                TAATT AAA AATTA                TTTATTGAGTCCAAG  45 23
        trzA 1451888 .. 1451899 -    -3  -5.14698   AAATTTAAAATAAAA                TTAG TTGG CTAA                 TTCAAAGTATGCTTC  69 14
     MMP1489 1448890 .. 1448905 -  -6.2  -3.01912   GGACAGGTAGATACA              GGAAAA GGGC TTTTCC               AGTTTAATGCTGTTG  57 446
     MMP1486 1445349 .. 1445377 -  -4.8  -4.52857   ATCGGCCATATAAAA        TAAAAAAAAGTT ATAAA AACTATTTTTTA        ATATTTATGAACATG  66 23
     MMP1476 NONE
     MMP1475 1436550 .. 1436567 -  -4.3   -5.3472   AAAAAATAAATAAAA             TAAAAAA ATCT TTTTTTA              TATTTTTATTATCAA  78 42
        ehbA 1429979 .. 1429989 -  -2.6  -3.97385   AAAATAAAAATAATA                 TTTT AAA AAAA                 TTAATTTAATCAAAA  50 31
     MMP1468 1428669 .. 1428687 -    -6  -3.69094   AATTTATTATTGAAA             CCAAGC CTGGGCC GCTTGG             AGGATATAAATTATT  62 88
     MMP1446 1416198 .. 1416226 -  -6.2  -3.32684   CCGGAAATAAAAGGA       GTAATAT-TGAGC GGTG GCCCAGATATTAC        AAAAGCTACAAACTG  59 468
     MMP1440 1411707 .. 1411725 -  -6.1  -4.54727   GTGCTTAAATTAAAA             TCCAAAA TCTAT TTTTGGA             TTAATTTTTCTATTT  71 1
       ftsZ1 NONE
        secE NONE
        nusG NONE
     MMP1433 1405036 .. 1405056 -  -2.6  -3.65827   GAACCTCCATTCAAA           TCCT-CAAG CATA CTCGGAGGA            GTTCATATCCAATAA  48 94
        purA NONE
        2pgk NONE
     MMP1430 NONE
         rpm 1400849 .. 1400864 -  -6.2  -3.46056   AAATTAAAATGAATA              CCTAAA AATT TTTAGG               AAAGTTTATAAACTT  62 290
     MMP1423 1394598 .. 1394617 -  -2.3   -5.4182   AATTAGAAATAAAAA            TTTTTTA CTTTTT TAAAAAA             TATTAAACCCGAAGT  68 18
     MMP1396 1375999 .. 1376014 -  -2.6  -4.00308   AAAAATAAACCTAAA              TCAAGA GTAA TCTTAA               GTAAATCTGATTTTA  50 65
     MMP1395 NONE
        aroD 1372640 .. 1372652 -  -3.3  -5.33124   AATAACAAAAGAAAA                CCACG TGA CGTGT                ACTGGCGACTGCATC  74 346
     MMP1392 1370961 .. 1370985 -  -4.4  -3.86252   TTTTATTAAATAGAA          TTTAAAAGGA AATTA TCCTTTTACA          ACTCCCATCGGTTTC  58 13
         asd 1369749 .. 1369774 -  -4.9  -2.84977   TATAATTCAAAACAG         GATATATTTAT AACT ATCAATATATC          GATTAATTTTAATAT  50 99
     MMP1390 NONE
     MMP1389 1368281 .. 1368291 -  -2.6   -3.1211   GATTATATCATTTAA                 TTAA TAA TTAA                 TTTTGTAAAATTTTT  43 22
     MMP1388 1367499 .. 1367515 -    -3  -3.23183   TGAGAGAACACTCAA              TAGAAG TACAG CTTCCA              TTTTTAAAGCATCTT  47 497
        thyA NONE
     MMP1373 1354178 .. 1354194 -  -3.7  -5.86061   GCTGACCAAAAAAAA              TCAATTG AAT CTATTGA              AAAAAAATATGAAAA  90 272
     MMP1359 NONE
     MMP1358 1336820 .. 1336838 -  -4.7  -3.38096   AAAAATTAAATTTAA             TTGAAAT ATTAG ATTTCAA             ATATTTTAATTGCAT  54 15
     MMP1357 NONE
     MMP1356 1335429 .. 1335442 -  -3.9  -4.46828   ATAATTAAAAAAAGA               TTTTC CGAT GAAAA                AATAGAACTTCTTTT  65 161
     MMP1353 NONE
     MMP1352 1331688 .. 1331701 -  -2.5  -4.27584   ATTCTTAATTTAAAA               TTTAA AAAT TTAAA                AAAGTTAATTAAAAG  54 45
     MMP1351 NONE
     MMP1350 1329736 .. 1329757 -  -3.1  -2.81872   CTCATCATAATACTA           CCTCTTAAT TTAG ATTAAGAAA            TCCCGGTACTTAAAT  43 13
     MMP1349 NONE
     MMP1348 1327816 .. 1327826 -  -2.6    -3.406   CGAATATCCAAGTAA                 TAAA TAA TTTA                 AAAAAAAGAATTATA  44 41
        HMmB 1327322 .. 1327333 -  -4.4  -2.98223   TACCGATAGCATACA                TGGT GTCC ACCA                 TACTTGAATAATATT  50 144
     MMP1346 1326570 .. 1326580 -  -3.2  -3.03899   TAAAATTTAAATAAC                 GGCA AAA TACC                 ACCAGAGTTTTTAAA  44 36
     MMP1345 NONE
     MMP1344 NONE
     MMP1343 1324242 .. 1324252 -    -4  -4.29845   GAATTTAAGGGAAAA                 GAAA AGC TTTC                 TGCGAATATTGCCCT  62 262
     MMP1339 1318991 .. 1319009 -  -7.6  -2.52731   AATTAAAGATAAATC             TTTTGAAA TTC TTTCAAAA             ATAGAAATACTTGGG  63 74
        selB NONE
     MMP1335 1315744 .. 1315758 -  -4.4  -5.14698   AAAGGTAAAATAAAA               TAAAAT AAA ATTTTA               ATTGGCCATTTTACA  75 23
     MMP1332 1311811 .. 1311821 -  -2.6  -2.68612   ATCCATACTATACCA                 TTTT TTA AAAA                 ATATAATTTAATTCG  40 44
     MMP1331 1311312 .. 1311322 -  -2.6  -4.92363   AAATATCGATAAAAA                 TTTT AAA AAAA                 GATCATTAAAAAGGA  63 31
     MMP1330 1310784 .. 1310798 -  -5.6  -3.90286   TACGATAAATGTAAA               GGCCCA GAA TGTGCC               GAATGTGTAAATACC  63 192
        lysS 1303438 .. 1303451 -  -2.5  -2.80791   GATTGATAAAATCGA               TTTAA GTAA TTAAA                AAATAAAAAAAAGAG  41 53
     MMP1317 1302519 .. 1302531 -  -4.9  -2.70023   AAAAAAATTAAAATC                CAAAT ATA ATTTG                TTTAAGTCATTCTTA  50 51
        korB NONE
        korG 1301058 .. 1301072 -  -4.4  -3.90318   TTAGTATTTTAGAAA               TTTAAA CAA TTTAAA               ACGGTTTTAATATGA  58 70
     MMP1314 1298502 .. 1298514 -  -3.5  -3.85748   TTACGCCAAAAAAAG                TTAAT TTG ATTAA                TTTTTTTCTTTCATT  54 22
       fen-1 NONE
     MMP1312 NONE
     MMP1311 NONE
        purO 1296046 .. 1296056 -  -2.6  -5.63857   AAAAAGTTAAAAAAA                 TAAT AAA ATTA                 AATTGTTGCAAGTTT  74 23
     MMP1309 1295405 .. 1295415 -  -2.6   -4.1196   AATGTAGCTTGAAAA                 TTTT ATA AAAA                 TGTTAAATTAAATTC  52 17
         tal NONE
     MMP1307 NONE
     MMP1306 1292665 .. 1292675 -  -2.6  -5.25154   AAAAAAATAAGAAAA                 TTTA AAT TAAA                 TCTACTGAAGTTAAC  66 16
     MMP1304 NONE
     MMP1303 1288691 .. 1288701 -  -2.6  -5.00616   TTTTCCTTTAAAAAA                 TTTT AAA AAAA                 TTAATATAATAATTT  63 39
     MMP1302 1288171 .. 1288200 -  -2.3  -4.18294   GAAATTAAATAATAA       TTTTTGTTAATTA GTAG TAATTAACATCAA        GTGGTTGAAATTTTT  51 85
        fdhC 1287168 .. 1287189 -  -4.5  -4.87626   TTTTAACACCAAAAA           GATGAAG TTAGTAGT CTTCATC            TTTAGATTTTTTTAC  69 27
     MMP1300 NONE
     MMP1299 1286088 .. 1286101 -  -3.9  -2.78679   TTTGGCTAGTTAAAC               TCTAA TGGG TTAGA                TACGGGATGTGTCCG  45 71
        fdhA 1283804 .. 1283817 -  -3.8  -4.07687   ATCCCTCGTTTAAAA               TCCC GATTTT GGGA                AAATTATATTTTTTC  56 29
        fdhB 1282596 .. 1282612 -  -2.4  -5.14819   AAATTAAAAAATAAA              TAATTA ATAAA TAATTA              ATAAATAATTTATTG  65 35
     MMP1293 NONE
     MMP1292 NONE
     MMP1291 NONE
     MMP1290 1273005 .. 1273029 -  -3.7  -3.05522   GAATGGGTTGAAAAT          TCAAAAAAG GTCGTTA CTTCTTTGA          TTTTTTAAAGATATT  46 14
     MMP1289 1272023 .. 1272035 -  -4.1  -4.62336   AGGCGATGGTAAAAA                CGCAA TCC TTGCA                GCACTTGCAGCACAC  67 361
     MMP1285 1268015 .. 1268025 -  -5.4  -6.01187   AATTAAAGAAAAAAA                 TGGA AAA TCCA                 TATAAAAATTAACTA 100 34
     MMP1283 NONE
     MMP1282 1264479 .. 1264490 -    -3   -3.7948   TGAATATTTATCAAA                TCTT GCAA AAGA                 ACGGAATTGCGGAAA  52 232
     MMP1280 1263728 .. 1263751 -  -2.6  -5.19212   ATTATTATTAAAAAA          TTTAAAAGAT TACC ATTTTTTAAA           GATAAAAACTGCTGC  66 11
     MMP1279 NONE
     MMP1278 NONE
        frdA 1261154 .. 1261164 -  -2.6  -3.10677   AAGTAATTTATTCAA                 TTTT TAC AAAA                 TTAATTTTTCCGTCA  42 7
     MMP1275 NONE
     MMP1274 1258110 .. 1258134 -    -3  -2.56596   TTTTCGATCAATGTA          TCTTAAAAAA AATAA TTTTTTATGA          TAGTTAATTATTTAT  42 33
        vorC NONE
        vorB NONE
        vorA 1255319 .. 1255335 -  -5.2  -4.12841   AAAATTAATTATAAA              GCTAAA TTTTC TTTAGC              CCATGAAATTCCTGC  64 2
     MMP1270 1253591 .. 1253609 -  -5.4   -3.3164   AATTCATGTTTATAA             TTTCTGTA ACT TACAAAAA             ACCAATAGAAATCGT  55 327
     MMP1267 NONE
     MMP1266 NONE
     MMP1265 1248354 .. 1248366 -  -3.5   -3.9638   GACTAATATAAAATA                TTTAA AAG TTAAA                AATACTTAAAAAAAT  54 61
     MMP1264 NONE
     MMP1263 NONE
     MMP1262 NONE
     MMP1261 1244841 .. 1244851 -  -2.6  -4.74013   TTTAAATATATAAAA                 TTTA CAG TAAA                 AAAATATAAACTTGA  61 85
     MMP1260 NONE
     MMP1259 1242010 .. 1242026 -  -2.3   -3.5125   GTCGTAATCAAAAAT              TATAGTT TAA AACAATA              TAATAGTTTTTGTTT  45 91
        hemB NONE
     MMP1257 1240049 .. 1240065 -  -2.3  -5.24989   TTAGATACGAAAAAA              TTCATAA ATC TTCTGAA              CTTTTAAAATATTTA  70 245
     MMP1243 NONE
        nadA 1227190 .. 1227207 -  -7.1  -4.57518   AATAAAAAAATTAAA             TTGAAAG CATT CTTTCAA              TTGCTTTTCTTGCAT  78 3
     MMP1233 1220848 .. 1220860 -  -3.5  -2.89569   TCTTTAAATTAATTA                TATTA TTG TAATA                AAAAATAGAATTTTA  45 38
     MMP1232 1219856 .. 1219868 -  -3.4  -2.98651   AACAATATAAAAGAT                GCAA TAAAT TTGC                TTTTAAATGAAAAAA  45 87
     MMP1226 1215156 .. 1215166 -    -4  -3.78736   CACATATCCACTAAA                 TGTA ACG TACA                 AAAAAGATATTTAGA  55 205
     MMP1223 1211552 .. 1211576 -  -2.2  -4.90217   GAAAGACAGCAAAAA         TTAG-GTAGGC ACAT GGCTACACTAA          ACAAACTTGCAGATT  65 363
     MMP1221 1210153 .. 1210166 -  -2.5  -3.66995   TCTAAAAAAGACTAA               TAAAA TCTA TTTTA                AAGTAGCTGTTATGA  48 18
        glgP NONE
     MMP1219 1206361 .. 1206373 -  -3.5   -2.9854   ATAAAAAGAACATTA                TTAAA TTA TTTAA                AAAAAGAGCTATTTT  46 18
     MMP1218 NONE
     MMP1217 NONE
        hisC NONE
     MMP1215 1201511 .. 1201522 -    -3  -3.52455   ACCAATATTAAAAAT                CTTT AAAA AAAG                 TATTAAAAATTTAAA  48 53
     MMP1214 1200713 .. 1200729 -  -5.2  -3.03525   GCTACGGATACAAAT              TTGTTC CAACT GAACAA              TAAATAATTACATTT  54 70
        aroA 1191276 .. 1191286 -  -2.6  -4.47485   AAAAATTTTATAAAA                 TAAT TAA ATTA                 CTTTAATGTTACTTC  56 18
     MMP1204 NONE
     MMP1203 NONE
     MMP1202 NONE
     MMP1201 1187785 .. 1187801 -  -8.7  -2.93723   GTTTCATTAATTAGA              GCAAGAG AAA CCCTTGC              TGATTTGATTTCAAA  69 319
     MMP1190 1172494 .. 1172518 -    -3  -3.67773   TATTGAAAAAAGACA          TAATTTTGTT AAAAA AGCAAAATTA          AAGTTTTTCTATAAT  50 23
     MMP1189 1171621 .. 1171633 -  -2.7  -5.63517   GTTTTAAATAAAAAA                GAACT GTA AATTC                AACTATTGCATAATA  74 120
     MMP1188 1171260 .. 1171270 -  -2.6  -4.62069   TCTCTATTCTAAAAA                 TTTT AAA AAAA                 GTTTAAATTTAAAAT  58 65
     MMP1184 1166930 .. 1166944 -  -4.2  -4.63218   CTTTTGGGAAGAAAA               CCACAT ATA AAGTGG               GAAATTTCAAAAAAA  67 470
     MMP1173 1155897 .. 1155907 -  -2.6  -4.25074   GATTAAATGTTAAAA                 TTAA ATT TTAA                 AGGTTTTAAACAAGT  54 49
     MMP1172 1155111 .. 1155123 -  -3.3  -5.10077   AAATACCCGAAAAAA                CCTCT TTT AGTGG                TTTTTGGCATTTCCA  71 159
        ehbN NONE
     MMP1152 1141009 .. 1141024 -  -3.4  -4.43397   GTTCAAAATAAATAA              TAAAAA AGAA TTTTTA               TTTGAATGTTAATTT  58 23
        mtbC NONE
        mtaA 1138958 .. 1138969 -  -4.4   -4.3453   AACTTCAAACAGAAA                CTTC AGAG GAAG                 AGAAGGTTCTTTAGA  64 199
     MMP1148 1137453 .. 1137463 -  -5.4  -4.04295   GGAATTATAATGAAA                 CGTA GAG TACG                 TTGTCTCCCCTTACA  64 4
      RPL37A 1136996 .. 1137012 -  -2.3  -3.02074   CAAAGATACCACACA              TGATTAT CAC AAAATCA              AATTAATAGATTATA  41 184
        purF 1135518 .. 1135528 -    -4  -4.50661   AATTTACAATGAAAA                 TTTC TTT GAAA                 AATTAAAAAGAAGCA  65 114
     MMP1144 1133883 .. 1133899 -  -2.3  -4.86001   ATTAGTCTACAAAAA              CATTATT ACA AAAAATG              ACGCTAAAAAGCAAT  60 0
     MMP1143 1132981 .. 1132991 -    -4  -4.05322   AAAGTCCCATACAAA                 GTTT ACG AAAC                 GATTCGAGAATTAAA  57 512
     MMP1137 1127360 .. 1127383 -    -9  -3.57561   GTTCAACCTTTTAAA          CCGTACAAATC AAA GATTTGT-CGG          CACCACAAATTGAAA  79 74
     MMP1131 1120836 .. 1120846 -    -4  -2.88386   ATATTTTAGAATAAT                 TACA ATT TGTA                 CCTTAAAATTGCAGC  45 14
     MMP1130 1120263 .. 1120273 -  -2.6   -4.4648   ATTTTCACCAGAAAA                 TAAA TTT TTTA                 ATCAATTTTTCAAAA  56 114
        ppiB 1119717 .. 1119734 -  -5.7  -2.74605   CGTTTTTAAAATCCA             TATTTTC ACCA GAAAATA              ACTAAAATAAATAAA  55 50
        ppiB 1119094 .. 1119104 -  -2.6  -4.96523   AAATGAATAATAAAA                 TTAA ATA TTAA                 TCTATTTTTTAATTG  63 27
     MMP1123 NONE
     MMP1122 NONE
     MMP1121 1111046 .. 1111064 -  -3.2  -5.63857   AAAAACTTAAAAAAA             TTACTTTT TAA AAAAGTTA             AATTTTAAAATTAAT  78 36
     MMP1118 1107220 .. 1107234 -  -4.2  -5.19916   AAAAGACTTAAAAAA               CATTGC ATG GCACTG               TACAATGTGCGGTGG  76 472
     MMP1115 NONE
         rpe NONE
     MMP1113 1103195 .. 1103207 -  -3.5  -4.83677   AAAATAAAATTAAAA                TAAAT GTT ATTTA                GAACTAATTTAAAAA  65 41
     MMP1112 NONE
        modA NONE
     MMP1110 NONE
     MMP1109 NONE
        corA NONE
     MMP1107 1097401 .. 1097411 -  -5.4  -3.81879   CTGAAAATGGAATAA                 GCTT CGA AAGC                 TCGATGGAAGGGGCT  61 398
     MMP1101 NONE
     MMP1100 1092176 .. 1092187 -    -3  -4.21607   GCGATTTAAGAGAAA                TCAT TACA ATGA                 TTAAAATTATATCAA  57 471
        ppsA NONE
        coaD NONE
     MMP1092 NONE
     MMP1091 1083502 .. 1083514 -  -6.3   -3.3095   ATATATTCTCTACAA                CCTTT GAA AAAGG                TTGATCAAAGTAATG  62 47
     MMP1090 1082533 .. 1082546 -  -2.5  -3.97385   AAAATAAAAATAATA               TTAAA TCTT TTTAA                TCCCGTCATCCAATT  50 12
     MMP1089 1080939 .. 1080951 -  -4.9  -2.95668   AACCCACCCATAAAC                TTGAA TGT TTCAA                CCATTATAGGCATTT  52 74
     MMP1087 NONE
     MMP1086 NONE
     MMP1085 NONE
     MMP1084 1074872 .. 1074882 -    -4  -2.93712   AATAAAAGCATTATA                 CATA ATT TATG                 ATATCTCTTGTTTTT  45 101
     MMP1077 NONE
     MMP1076 NONE
         dut 1065401 .. 1065421 -  -7.1  -3.79203   ATATAAAACTTTAAA            TTTTTAAAA TTT TTTTAAAAA            GTTTGAAAAAAGAAA  69 53
     MMP1072 NONE
     MMP1071 1063094 .. 1063108 -  -4.4  -3.79788   CTAAAAAATAATTAA               TTTAAA AAA TTTAAA               GATTATTCATTTTTC  56 28
     MMP1070 1062406 .. 1062422 -  -5.1  -3.39384   AATTAAATTACAATA              TCCTGTA ACT TCCAGGA              TTTGGCTCGTAAATT  57 1
     MMP1069 1061436 .. 1061450 -  -4.4  -3.72576   GCGTGTTTTATTAAA               TTTATT AAT AATAAA               CTTGGTAAGATTTAA  56 15
     MMP1068 1060325 .. 1060338 -  -2.5  -4.15632   AGTATCACACATAAA               TTTTA AAAA TAAAA                ATTAAATCAAAAATC  52 127
     MMP1067 1058449 .. 1058459 -    -4  -5.28315   ATAAAACTTAAAAAA                 TCAA CCA TTGA                 AAAAATTACAAAAAA  76 390
     MMP1065 NONE
     MMP1064 1056810 .. 1056851 -  -7.5  -3.64162   AGTAATTACTGGAAA TCATGTACTTCCAACTGCAA GCG TTGC-GTTGAAAGTAAAAGA TAAAATTTATAAAAC  71 414
     MMP1057 1047266 .. 1047279 -  -6.7  -3.29459   GATTTAACAAGCGAA               GTTGG AATT CCAAC                CGTTGCTGCAATTTC  61 509
       hdrC2 NONE
       hdrB2 1044156 .. 1044169 -  -6.7  -5.02476   ATACGTTTCAAAAAA               CATCG AATC CGATG                CAACTGCAAAAGTAT  84 489
        surE NONE
     MMP1050 1041529 .. 1041542 -  -3.9  -3.35495   AAAAAATTTATAAGA               TACTA TTCC TAGTA                AATATATGGGTTTGG  49 422
         rpa NONE
        adkA NONE
     MMP1030 1021887 .. 1021901 -  -8.6  -2.61341   TAAAAATTTAAGTGA               GGATTG CTA CAATCC               GACAGAAAATACGAT  69 229
     MMP1027 1017839 .. 1017850 -  -4.4  -3.35597   TGCATTTGGCAAATA                CCTT AAAA AAGG                 GAAAATAAAAGAGAT  52 366
        argS 1015734 .. 1015744 -  -2.6   -4.5577   AAAGATAAAAAAAGA                 TAAA AGC TTTA                 ATTTACATCTTTCCA  58 28
     MMP1025 1015100 .. 1015116 -  -5.3  -4.49981   CATATTATCACAAAA              TTAATTT TGT AAATTAA              AATCGTATTTTTTAA  68 9
     MMP1024 1012851 .. 1012870 -    -5  -2.66964   GTACTCATGATACCA            TACCTACC AGAA GGTATGTA             CTTTACATTGACGTT  50 110
     MMP1023 NONE
     MMP1022 NONE
     MMP1021 1009408 .. 1009420 -  -3.5  -5.06052   TTAAAAAATAGAAAA                TTAAA AAA TTTAA                AAAAGATTATTCAGT  68 32
     MMP1020 1008168 .. 1008188 -  -7.7  -3.80877   CTATTTCAGAAAATA            CTTCAAAAA ATG TTTCTGAAG            TTTCCGAAATTTCAA  73 138
        lysC 1004386 .. 1004399 -  -2.5  -5.40474   ATTTTTTTAAAAAAA               TTAAA AATT TTTAA                AAGTTTATTTCATCT  69 22
        exoA  997127 ..  997154 -    -5  -3.02223   AAATAAAAAAGTAAG        GAACAGATATTT TTCA AAAGATCTATTC         AAATATAATTCCAAC  52 20
        gltX  995262 ..  995278 -  -2.4  -3.51708   TATTTTTTAAATTAA              TTATAA ATTTG TTATAA              AAACTCGTAAATTTT  45 74
     MMP1010 NONE
        pyrC  992893 ..  992904 -  -4.4  -3.11832   CACTAACAAATTACA                CAGT GATT ACTG                 CCACCACTGGAATAA  51 163
        trpC NONE
        trpD NONE
        trpE NONE
        trpG NONE
        trpF NONE
        trpB NONE
        trpA  986086 ..  986096 -  -5.4   -3.3692   GTGTACTTTAAAAAT                 TTCC TCG GGAA                 TAGATATGCAGTTCT  57 500
     MMP1000 NONE
     MMP0999  984050 ..  984064 -  -7.2  -3.08036   GGAATCAAAGCAAAT               GACATT GCG AATGTC               GAATCAGAACGATCA  63 239
     MMP0997  982748 ..  982758 -  -2.6  -4.71061   AGTGATATTTAAAAA                 TTAT TTT ATAA                 ATTTTTAGATTTTTA  58 150
     MMP0996  982366 ..  982376 -  -2.6  -5.25799   AAAATAATATAAAAA                 TAAA AAA TTTA                 AAAAAGAAATATTAC  66 37
     MMP0995  981754 ..  981765 -  -2.2   -4.7871   AAGCATTATTAAAAA                CCCA AACT TGAG                 TCTATTTTTAAATTT  60 59
     MMP0994 NONE
     MMP0993  981046 ..  981058 -  -6.3  -3.86653   ATTGACGAAAGAGAA                CTTCA AAA TGAAG                TTATAGAAATCCTCG  66 173
       top6B NONE
     MMP0988 NONE
     MMP0987 NONE
        thyA  972463 ..  972479 -  -5.3   -2.8076   AATTACCAGCAATTA              TATTTAA AGG TTAAATA              TTGTTGTTAAGCCCA  53 89
        cdhA NONE
         cdh NONE
        cdhB NONE
     MMP0982 NONE
        cdhD NONE
         cdh  964796 ..  964811 -  -4.8  -3.25282   ATCAACTACCATTAA              TGATTT CATG AAATCA               CCATATCTTTGCTAA  53 23
     MMP0979  964335 ..  964349 -  -5.7  -5.52347   AATAAAATTAAAAAA               GGATG TTATT CATCC               CTGTACATTTTTAGA  90 16
     MMP0978  963855 ..  963866 -    -3  -4.86731   GCGTTTTAAATAAAA                TTTC AAAT GAAA                 CTGAAAAAAGTTTTG  68 215
        modA  961533 ..  961543 -  -2.6  -6.20267   TTAAAAATAAAAAAA                 TAAT AAA ATTA                 GTTATTTAATGAAAG  87 23
     MMP0974 NONE
     MMP0973 NONE
     MMP0972  959366 ..  959382 -  -2.3  -5.22943   ATGAAATTGAAAAAA              TGTTTGA TTA TAAAACA              TATATCGGATTAGCT  70 138
        cobA NONE
     MMP0965  952341 ..  952351 -    -4  -4.96435   TGAATAAAAAAATAA                 TTTC AAA GAAA                 AAAAGATTGAAAAGC  70 183
     MMP0960  948247 ..  948261 -  -2.8  -3.63315   ATAAAATATTAAATA               TCGGCT TTA AACCAA               TTTAGGGCTTAAATG  46 27
        trxB NONE
     MMP0958  946903 ..  946919 -  -5.3  -4.08571   CCATAACATCACAAA              TTTAAAT ATT ATTTAAA              ATATTCTTCTGCTTT  64 17
        dsbD  946115 ..  946129 -  -2.1  -5.13016   AAGCAAAACCAAAAA               CTACT AAAAA AGCAG               CTCCAAAAAAGACCG  67 134
     MMP0954  941798 ..  941808 -    -4  -5.08824   TCTTGATTTAAAAAA                 TTCA AAA TGAA                 AAAAAAAGAAAAATT  68 39
        cbiH  940670 ..  940700 -  -7.8  -3.54424   TTGTAGTGTTTGAAA       TTATATAGCAATTA TCT CAAATGCTATATAA       GCTAGTTAGTCCTGA  74 104
      aIF-5A  940232 ..  940251 -  -4.4   -3.6185   TAAAAAAAGTTATAA            TCAGACAAA TTA TTTG-CTGA            TAACTCTTGTGATTT  54 15
        hisG  934732 ..  934745 -  -5.3  -3.37018   AATAAATTATATTAA               CATGT TCTA ACATG                CCGAGATTTTAAGAA  57 158
     MMP0946  933278 ..  933290 -  -4.9  -5.63857   AAAAATTTAAAAAAA                GATAA AAT TTATC                CATCAATTTTTTTCT  86 21
     MMP0944 NONE
        taqD NONE
     MMP0942  928968 ..  928981 -  -2.5  -3.45762   TTAATTAAAATAAAT               TAATT TTAA AATTA                TTCGGGGGTTGATTT  44 44
     MMP0941 NONE
     MMP0940  927073 ..  927083 -  -2.6  -3.04144   TTTTCACCGGTAACA                 TATA ACT TATA                 AATTTGCTTTTTTAA  42 21
     MMP0939 NONE
        cobS  925370 ..  925381 -  -4.4  -4.90013   GAAGGGAATTAAAAA                CAAC AGAG GTTG                 GAATTGCAGATGAAC  73 234
     MMP0934 NONE
        cheY  921665 ..  921679 -  -3.6  -3.71527   TCTCAATTAGGGAAA               CAATTT GTT AAACTG               TTCTAAAATTTTTGG  52 2
     MMP0932 NONE
     MMP0931 NONE
        cheR  919157 ..  919171 -  -2.8  -4.91778   TAAAGATAAAAGAAA               GTGTAG AAA CTACAT               CTGAAAAAATAAATT  66 293
        ahcY  909201 ..  909217 -  -5.3  -3.93218   AATCACTAAAAAAAG              TTAAATT AAA AATTTAA              GTTCCTTCTTTCCAG  62 22
     MMP0919 NONE
        asnB  906471 ..  906485 -  -2.9  -4.84017   AATTCCCGAGAAAAA               CAAAT GTCGA ATTTG               TTGAATTAATCGACA  66 316
     MMP0914 NONE
     MMP0913  903779 ..  903791 -  -3.5  -3.36515   TTTTAGTTTTAAAGA                TTATT AGT AATAA                TTAGAGTTCATATAC  49 26
     MMP0912  903515 ..  903529 -  -2.2  -4.57837   ATATCTTGTTAAAAA               TTAAAA AAA CTTTAA               TGAAAAATAGAATAA  57 52
     MMP0911 NONE
     MMP0910  902147 ..  902159 -  -4.9  -4.09864   ATGTATTTTTGAAAA                TTTTC AAA GAAAA                ATATTTTATCAAAGG  64 293
     MMP0907  900915 ..  900930 -  -3.4  -2.87564   TCATGTTTTCACATA              TAATTT TATC AAATTA               CTTTAAATTAAATTG  43 28
     MMP0906 NONE
     MMP0905 NONE
        selD  898167 ..  898177 -  -5.4  -4.53857   ATTAAAAACAAATAA                 GACA AAA TGTC                 CAAAATGCGGAAAAG  68 144
     MMP0903 NONE
     MMP0902  897351 ..  897361 -  -2.6  -4.55849   TAAAATGTAAATAAA                 TATT CAA AATA                 GTAGGAAAGTATGTT  58 47
     MMP0901  895938 ..  895948 -  -2.6  -3.65991   AGGTCCCCAAGAGAA                 TTTT CTG AAAA                 AACAATACCTGATGC  48 356
     MMP0898  891064 ..  891084 -  -3.3  -3.41636   AACTAATTGAAGCAA            CTGTTTTTG GTG CAGAAACAA            AGGAAGATGCAAAAA  48 486
     MMP0892  884820 ..  884834 -  -4.4  -4.50122   CCATATAAAAAAAGA               TTAAAT TTC ATTTAA               TTAGTTCTTTTTTCA  64 38
     MMP0889 NONE
     MMP0888 NONE
     MMP0887  880161 ..  880171 -  -2.6  -2.79632   TAAAAAACCATATTA                 TTTT GAA AAAA                 ATAGGAGAAAATAAT  41 66
     MMP0886 NONE
     MMP0885  877949 ..  877961 -  -3.5  -3.55444   TGTTCACGTTTGAAA                TAATA ATG TATTA                AAGTACTGAATTTTA  50 38
     MMP0884 NONE
     MMP0883  876364 ..  876374 -  -2.6  -3.69216   TTTTTATTTAAAATA                 TTAA ATT TTAA                 AGTAATTTTGAAAGA  48 22
     MMP0881  874931 ..  874941 -  -2.6  -3.82857   ATCAAAATAAATGAA                 TAAT TAA ATTA                 AAATTTATTCATCAT  48 30
        aksF NONE
        serS  872043 ..  872063 -  -3.3  -2.95298   TGTATTTATCACATA            GTTTACATC CAT AATGTACAC            CCCCCAGTGACATTA  44 157
        nadC  870602 ..  870612 -  -2.6  -2.59569   CCCTTAAATTAATAT                 TTTA AAG TAAA                 TCAAGTCCGATATCA  40 16
        cofG  869477 ..  869487 -  -6.8  -3.10354   GATAGGGATGCAACA                 GCAG AAG CTGC                 AAATGCTTTAATTGC  62 60
     MMP0874  866447 ..  866460 -  -5.3  -5.36965   GAACACTACAAAAAA               GCAAT TGAA ATTGC                TCCTGATTACTGGGC  82 226
        proV NONE
     MMP0867 NONE
        proX  857752 ..  857774 -  -5.8  -4.47118   AACATTTAAAAATAA           TTTTTTTAAA ATT TTCAAAAAAA           AAGAAGTTTCATAAA  71 47
     MMP0865  856072 ..  856082 -    -4  -3.37464   GGAGTAATTTTAGAA                 GAAA ATA TTTC                 AAAATTCATTGCAGC  51 165
     MMP0852 NONE
     MMP0851  842563 ..  842576 -  -2.5  -4.76193   AATTATAACATAAAA               TAATT TATA AATTA                AAAAAATAGCGGATT  61 58
     MMP0848  839897 ..  839910 -  -2.5  -4.88222   ATCAAAATTTAAAAA               TTTAA AAAT TTAAA                ATGGAATTATTCTTT  61 13
     MMP0847  839152 ..  839165 -  -2.5  -2.59607   TTAAAACATCAAGAC               TTAAA AATT TTTAA                AATAGATTATCTTTT  40 76
     MMP0845  838203 ..  838220 -  -5.7  -2.75343   GTTATATCTTGAAAT             TTTGAAA TTAC TTTCAAA              GTTAAGAAGCAGGGA  55 87
     MMP0840 NONE
     MMP0839  833503 ..  833524 -  -5.3  -4.13304   AAAGCATCTGGAAAA           TTTTGAATC GTTA AATTCAAAA            TCAGTTGCAAAAAAG  66 520
     MMP0837  832280 ..  832294 -  -3.6  -3.29973   TTAAAAATTTAGGAA               TTCCAA TAA TTAGAA               TAGAAACAGACTATT  49 114
     MMP0835  829719 ..  829729 -  -5.4   -3.3485   GAAAAAAATTTAATA                 GACT TAA AGTC                 CTTTTTCTTCAGAGA  57 18
        mtbA  828742 ..  828753 -    -3  -5.11033   CATAATTGGAAAAAA                TCTT GAAA AAGA                 AGCAGTAAGTGAATT  71 62
     MMP0828  822241 ..  822255 -  -4.3  -3.47431   ATATTCAAATATCAA               TCAAC AAAAA GTTGA               TTTGATGATTAAAGA  53 275
     MMP0826  821576 ..  821595 -  -4.3  -4.53765   AGATATATTACAAAA            TCTCAGA GGTCAT CCTGAGA             TACATTAACTGTGAG  64 79
        frcA NONE
        frcD NONE
        frcG NONE
        frcB  811585 ..  811595 -  -2.6  -3.66995   TTGAAAAAATATGAA                 TAAA AAA TTTA                 TTTTGTATCTGTAAA  48 69
     MMP0816  811172 ..  811197 -  -2.7   -4.1021   GGCCATAATTATAAA         TTTTTGACATG AATA CATATTAAAAA          TTTTAAATAAAAAAT  52 93
     MMP0815 NONE
     MMP0814  807171 ..  807181 -  -5.4  -3.25015   TTGAATGATTACGAA                 GAAG GTT CTTC                 AGGTTATGCAGATAT  55 276
     MMP0812  803716 ..  803726 -  -2.6  -2.95139   ATTATTCAACAACTA                 TAAT GCC ATTA                 TCATTCCATTCAACA  42 1
     MMP0811 NONE
     MMP0810  802102 ..  802116 -  -4.2  -5.72254   CTAAAGAATAAAAAA               CCCGAT TCA ATCGTG               GTTGCTGCTGGAAGA  85 323
     MMP0798 NONE
     MMP0789  781339 ..  781353 -  -4.4  -3.27489   TGAATTTTAAATATA               TTTTAA AAT TTAAAA               TGTGACACTTTTTCA  51 268
     MMP0787  777562 ..  777579 -  -2.7  -5.63857   AAAAATGTAAAAAAA             TTACAAC AACA GTTGAAA              AAAATGGACACTTAT  74 490
     MMP0782 NONE
     MMP0781 NONE
     MMP0780 NONE
     MMP0779 NONE
     MMP0778  767646 ..  767658 -  -2.7  -4.10429   AATGATTCCTGAAAA                CTCAA GGT TTGAA                AGATTCAAGAATCCA  52 193
     MMP0777 NONE
     MMP0776 NONE
     MMP0775 NONE
     MMP0774  765189 ..  765199 -  -5.4  -4.07651   AACTAAAAAAATGAA                 TACG ACA CGTA                 AATTAAATTCCAAAA  64 28
     MMP0773 NONE
     MMP0772 NONE
     MMP0771  762432 ..  762456 -  -4.4  -3.90163   AATTAAAAGAAAAAT          GGAATATTGA TTAAC TAAATATTCC          CTTTCAAAGTTTCTT  58 15
     MMP0769 NONE
     MMP0768 NONE
     MMP0767  757131 ..  757156 -  -7.7  -5.57054   AACAATTTAAAAAAA         GTTAGAAAAAC ATTT GTTTTTCAAAC          TTAGAAACTATGTCC 100 41
        resP  756404 ..  756416 -  -7.7  -3.29511   TTTATTTCCCCATAA                TCCAG ATT CTGGA                GATGTTTTTAAATGG  67 63
     MMP0765  754441 ..  754451 -  -2.6  -4.14392   TTTTAATTGGTAAAA                 TTTA AAT TAAA                 TACCGATTTCTTTTT  52 79
     MMP0764  753887 ..  753900 -  -6.7  -3.53012   TTCTGCGGGGGCAAA               TGTGG GTCC CCACA                TGGGAATTATAAATT  64 239
     MMP0760  752136 ..  752151 -  -4.8  -3.66379   AACTGAAAACAAAAC              GAATTT TTCT AAATTC               TCGTATAATTTAATT  58 124
     MMP0759 NONE
     MMP0758 NONE
     MMP0757  749161 ..  749180 -  -3.6  -4.46432   AAAAAATCAGGAAAA            TTTGAAAC AATA GTTTCACA             GGGAAATGGTTATTT  65 412
     MMP0754  744707 ..  744729 -  -7.8  -3.75897   AAGGCCCAAGGTAAA           CAGAATGTTT GAA AAACACCCTG           ATAAAATAGAATTGA  73 152
     MMP0751  742302 ..  742312 -  -2.6  -2.74012   GTATTATTTTAATTA                 TAAT TAA ATTA                 TAATAATATATAAAT  40 84
     MMP0750 NONE
     MMP0749 NONE
     MMP0748 NONE
     MMP0747  739135 ..  739156 -  -6.7  -3.36175   AATTCGGATCTATAA           TTGTACAAT TCGC ATCGTACAA            ACTTATCGATTTTGA  65 69
     MMP0746 NONE
     MMP0745 NONE
     MMP0744 NONE
     MMP0743  737143 ..  737153 -  -2.6  -4.74103   TGGTTAATTTAAAAA                 TAAT TGA ATTA                 GAAGAAATGGATAAA  63 166
     MMP0741  734249 ..  734270 -  -5.1  -4.13945   ATTTCTAGTTCAAAA           TCCTTCGGG CGCT CCTGAAGAA            CCCAATAATGTAATT  64 250
     MMP0740  732991 ..  733003 -  -2.7  -3.77219   ATCATTTAATCCAAA                CTCTT CTG AAAAG                TTGTTTATTTTTTTA  48 150
     MMP0739  731837 ..  731847 -  -5.4  -3.57561   TTGGAATCTCTGAAA                 GAGA TAA TCTC                 GAATTAATTGGAAAT  59 332
     MMP0738  730109 ..  730120 -  -5.8  -4.17048   TTGTGTGGAAAATAA                TCCC TGTA GGGA                 CAATCCAAAAACATC  69 192
     MMP0733  725979 ..  725989 -  -2.6  -2.72558   ACAACTCGCTAATGA                 TTAA ACA TTAA                 CCTATTTTTTAGCCC  40 34
        xseA NONE
     MMP0731 NONE
     MMP0730  723917 ..  723927 -  -2.6  -3.75015   ATAATTTGGATTAAA                 TTTT TAT AAAA                 ATATAAGTAACGATG  48 111
        uvrA NONE
        uvrC NONE
        uvrB NONE
     MMP0725  715995 ..  716005 -    -4  -3.92143   CAAAACTTCCAGAAA                 TACT CGA AGTA                 GTTTCTCAGGAAATT  57 345
     MMP0717  709955 ..  709974 -    -5   -4.6856   GAAATACTCGAAAAA            GCAGGAAT AAAT ATTTCTGC             ACTGAGTGTTGCAGA  72 366
     MMP0707 NONE
     MMP0706 NONE
        wbpI  695342 ..  695355 -  -4.5  -4.12748   TACTATATAAAAATA               TACCC ATAT GGGCA                AATATATTCTTGATT  60 40
     MMP0704  694395 ..  694405 -  -2.6  -4.89339   AATCAGGGATAAAAA                 TAAA AAA TTTA                 AGTTATTCTTTTTTA  61 28
     MMP0703  693244 ..  693271 -    -7  -3.93556   AGTTATCGAAGTAAA        TGCATGTCCTTC ATGG GAAGGACTTTCA         AGAATTTCTGAAGTA  73 99
     MMP0700 NONE
     MMP0699  689416 ..  689433 -  -3.5  -4.92828   AAAGGCAAAAAGAAA             TTTGCAA TACC TTACAAA              CCTGCAATATACATG  68 461
        proS  684879 ..  684889 -  -2.6  -3.45134   TTAATCAATTTATAA                 TAAA TGC TTTA                 TATACTCACCGGTTT  44 78
        psmB  684136 ..  684157 -  -4.5  -6.18768   AAAACATAAAAAAAA           TTTGAAAAG AATA CTTTTCAAT            AGTAGAATTTGAGAT  95 55
     MMP0694  682090 ..  682102 -  -3.5  -3.61239   TATATCTATATATAA                TTTTT TGA AAAAA                GGGGTATATCTATTA  50 68
     MMP0693  681135 ..  681157 -  -4.2  -4.86033   AAATGTCCATAAAAA           TCCCTCTAAA CGT TTTAAAGGCA           ATAAAATAGTATTAT  69 63
     MMP0692  680098 ..  680108 -  -2.6   -3.1478   ATCATTTCACCAATA                 TAAT AAT ATTA                 TGAAACGAATTTAAA  43 87
     MMP0691 NONE
     MMP0690 NONE
     MMP0688  675418 ..  675428 -  -6.8  -4.08394   ATACCTGTTTCAAAA                 GCAG TTT CTGC                 GTTAAATCCAACTTC  69 353
        ftsY NONE
     MMP0682  670390 ..  670400 -  -2.6  -3.37655   TCCTCCAAAAAAGTA                 TTAA CAA TTAA                 AAACGTGTTTATCCA  44 156
     MMP0681 NONE
     MMP0680 NONE
     MMP0679  666333 ..  666347 -  -7.2  -2.92792   ATTTACTTGAAACTA               CAAAAG CTC CTTTTG               ATGCCGTAGCAGAAG  62 403
     MMP0677 NONE
     MMP0676  663446 ..  663461 -  -6.2  -2.62933   TAATGGTTTACATTA              TGTAAG CATA CTTACA               CATAATGTTAAGTAT  58 114
     MMP0675 NONE
     MMP0674  662744 ..  662758 -  -4.4  -3.82604   GTACGCAATTAATAA               TATTTT TAA AAAATA               ATATCAAAATGGATG  56 80
     MMP0673  660947 ..  660959 -  -2.7  -4.62302   CAATATGGTCAAAAA                CAATT TAT AACTG                CGCATTAAATCCACT  60 408
     MMP0666  655122 ..  655132 -  -2.6  -5.00616   TCTGTTTTTAAAAAA                 TTAA AAA TTAA                 AATTTTTTATGCATC  63 32
         apt NONE
     MMP0659 NONE
     MMP0658 NONE
     MMP0657  647509 ..  647520 -  -4.4  -4.44915   CAATTAGGGATAAAA                CCAT AGTA ATGG                 TTGCATCAGAAAAGC  64 180
     MMP0653  644520 ..  644531 -  -2.2  -5.24291   AAAACTAAAAGAAAA                GAAG ATAC CCTC                 CATATTATGGGGTTT  70 138
     MMP0649 NONE
        rtcA  638661 ..  638671 -  -3.2  -3.84394   TATACATAATTTAAA                 CACC TTT AGTG                 GATATTATGTATCCG  52 10
     MMP0647  637920 ..  637948 -  -4.1   -2.9914   TATCTTTTACAGATA        TTTATATATATCA TAA TAATATATTTAAA        ATTAGTATTATTATA  50 313
         mdh NONE
     MMP0644  635575 ..  635587 -  -2.7  -4.17355   CAACGGGAAAAAAGA                CATTA TTC CAATG                ATAATTGATAAATTA  55 423
     MMP0642  633695 ..  633707 -  -4.1  -3.11609   AATTTAACATATACA                GCCAT ATT ATGAC                CTCCTTCATCACTTA  50 165
     MMP0641 NONE
     MMP0640 NONE
     MMP0639  632532 ..  632543 -  -7.2  -4.30034   AAAACTTGATGAAAA                CCCG ACAA CGGG                 ATACACGTGGAATTA  78 350
        feoB  621099 ..  621109 -  -5.4  -4.60889   AATTAGCGGTAAAAA                 CGTT GAA AACG                 CTTTAAAAGTTGCTA  71 238
     MMP0627 NONE
         cmk NONE
     MMP0625  618455 ..  618469 -  -7.2  -3.15544   TTTTATTTTTAGCAA               CATCTT CAA AAGATG               GAGTTCCAAATGTAG  65 472
     MMP0621  615323 ..  615339 -  -8.1  -3.33925   GTGCAAAAAGATACA              TTGGAAT GTT ATTCCAA              GAATACAGTCTTTAT  72 522
     MMP0615  609896 ..  609908 -  -4.8  -3.35679   GCCTTGTAGGTAGAA                CTGC TATTG GCAG                TATCACGAAATCAAC  54 80
        LigT  607440 ..  607461 -  -3.8  -4.03885   TTTCAAAAAAATCAA           TCCAAAGA ATAGTA TCTTTGAA            AAAACACGTTATAAC  57 82
        pth2  604445 ..  604455 -  -2.6  -3.57883   ATAATAGTGCTTAAA                 TTTT TAT AAAA                 CTCTTGTAAACTTAA  46 44
     MMP0608  603091 ..  603113 -  -6.5   -4.7629   CTATTAACCTAAAAA           CTTAAAAAA AGTTA TTTTTTAAG           ATTCCTATATCCTGA  79 14
        nrpR NONE
     MMP0606  600485 ..  600499 -  -4.3  -4.70879   TTGAAACTGCAAAAA               TTGCA AAAGA TGCAA               TTGAAATGCTTTTAA  70 180
        pyrF  597943 ..  597955 -  -3.5  -4.44608   GGTAGTTAAAAATAA                TTAAT AAA ATTAA                GTTAATAATATATAC  60 93
     MMP0601  596992 ..  597004 -  -3.5  -3.29508   AGAATAAATACTTAA                TTAAA AAG TTTAA                AAAAGAAGGATTATT  47 36
     MMP0600 NONE
        cbiJ  595075 ..  595091 -  -3.7  -3.32294   TGAAATGCTGTAGAA              TTTCTGA AGG TCAGATA              AAGGATCCGGTGGAG  49 390
     MMP0595 NONE
     MMP0594 NONE
     MMP0593 NONE
     MMP0592 NONE
     MMP0591 NONE
     MMP0590  587077 ..  587093 -  -2.3  -2.96808   AAACGAAAAAATCTA              TTTTTGA AGT TCAAAGA              AAAAATAAGGACTGA  42 268
        napA NONE
     MMP0586  582167 ..  582177 -  -6.8  -2.85581   AAATATCAATAGAAG                 CTGC AGA GCAG                 GCAATTGATTTGGCA  58 402
        valS  579007 ..  579017 -  -2.6  -4.44318   AATATTAAAAAAAGA                 TTTT GAA AAAA                 GTTAAGTTAAATTAT  56 37
         act NONE
     MMP0579  575487 ..  575500 -  -3.9  -3.63744   TGGTTTTTTAAAACA               TCTAA GAAA TTAGA                TTAGGGCATGAACTC  50 26
        aroQ NONE
     MMP0577 NONE
        dapA  573948 ..  573960 -  -7.7  -2.67143   ACATCTATCATAGTA                TCACG AAC CGTGA                TTATTTTAAGAGGCC  63 26
     MMP0575 NONE
     MMP0574  573553 ..  573570 -  -4.3   -3.8615   TAAAAAAAGGGTAAA             TAATTAA TTAC TTAATTA              TTTGTTTTCTCTTTT  58 23
        slyD NONE
        moaA NONE
     MMP0570 NONE
     MMP0569  568528 ..  568540 -  -3.5  -2.75624   CAATTAAAAATACAT                TAAAT AAG ATTTA                TGAGGGATAATACTG  44 12
     MMP0568 NONE
     MMP0567  567371 ..  567383 -  -3.4  -3.45945   CGCACTTACAATTAA                TCGA TTCCT TCGA                TGAAATGTTCCATTA  47 9
     MMP0566  565691 ..  565701 -  -2.6  -4.40357   AATTAATAAAAAAGA                 TATA TAT TATA                 ATTCTTCTTTTTTCT  56 21
     MMP0565 NONE
     MMP0564  563784 ..  563800 -  -2.4  -3.85184   TTTAAAATAGTTAAA              TTTTTA GAATT TAAAAA              AATTTATAAAAATTC  49 29
     MMP0563  563158 ..  563173 -  -3.4   -3.5393   ATTATTTTTTTTAAA              TAATAT ATAC ATATTA               CGGGTATATTTAAAA  48 110
     MMP0562  562708 ..  562731 -  -5.2  -3.33737   GATGAATTGCCAGAA          GGACCAATCA TGAT TGAATGGACC           GCAAATGGACCCGTA  57 111
         cmd  561977 ..  561988 -  -2.2  -4.91657   AATTAATAAAATAAA                GAAG TATT CTCC                 GGGAGTCTGGCACAT  65 85
     MMP0558 NONE
     MMP0557 NONE
     MMP0556  558971 ..  558985 -  -4.2  -3.18264   TTTCTTACTTAGTAA               CTCCAA TAA TTGGGG               ATAGGATACTTGATC  51 54
        argF NONE
        nth1 NONE
     MMP0536  541021 ..  541031 -  -2.6  -4.22883   TATTATTTAAAAGAA                 TTAT TTC ATAA                 TAATTTAAAATTTTG  54 58
     MMP0535 NONE
     MMP0534  538913 ..  538924 -    -3  -5.43621   AGAAATTACAAAAAA                GTTT GAAA AAAC                 GGAAAATAAAGAATC  77 295
     MMP0529  533305 ..  533324 -  -3.6  -2.71268   TTTCAGGAGACATTA            CTTCCAAA CAAA TTTGGAAT             ATATATAAATTAAAA  44 334
     MMP0528  532831 ..  532852 -  -5.2  -3.60925   TTGTAAAAATATTAA           TGGATCAT GGGGAG ATGACCCA            GAGTGAACTTTTTGA  59 160
     MMP0525 NONE
     MMP0524  529926 ..  529944 -  -4.6  -3.03624   TGACTAATGAAATCA             TTCCAAAT ATG ATTAGGAA             TACCATTATCAGGGG  52 126
     MMP0523 NONE
     MMP0522 NONE
     MMP0521 NONE
     MMP0520 NONE
     MMP0519  523492 ..  523504 -  -2.7  -2.71831   CCCCTAAAAAGATAT                TTCTG GTT CAAAA                GTGTTCATAATATAT  40 87
     MMP0518 NONE
     MMP0517  522139 ..  522149 -  -5.4  -4.81863   AAACCGACAATAAAA                 GCAA TAG TTGC                 AGGCGGAGCATATCC  74 465
        MoeA  518508 ..  518522 -  -4.2  -3.74251   GACATCTGTAGCAAA               CGTGGT TTT ACCAGG               AGTTATAGATGCACT  57 277
        modA NONE
        modB NONE
     MMP0505 NONE
        modC  508280 ..  508297 -  -2.8  -4.62475   ACGCAGAAACTAAAA             TTGATA GTTAAT TATCAA              TATTATACTTAATAA  58 74
     MMP0501  504210 ..  504221 -  -7.2  -3.75461   CAAACCCTGACGAAA                GCGC ATTT GCGC                 CATACATTGAAAACA  70 326
     MMP0499  502787 ..  502798 -    -3  -3.88259   AAACTGTAAAAAAAG                GTTT TAAA AAAC                 TTTACCATAAATTCC  52 17
     MMP0497  500737 ..  500750 -  -2.5  -3.71998   TATCGAGCAAGAGAA               TTTTT TAAT AAAAA                TGGAATAACAGATAT  51 437
     MMP0495 NONE
     MMP0494  496020 ..  496043 -  -4.8  -3.75532   GAATAATAAATAATA          TTGGTTATTTT TCA AAAAT-ACCAA          CTATTTTTTCAAGGA  58 6
     MMP0493  489207 ..  489225 -  -6.2  -4.86731   TTTTTTTAAATAAAA             TTTTATTT AAA AAATAAAA             AAAGAAAAGGATTAT  79 37
     MMP0492 NONE
     MMP0491 NONE
     MMP0490 NONE
     MMP0489  486275 ..  486298 -  -6.2  -2.87211   ACTGTTTTTTATATA          CCAATATATA TCCA TATATATTGA           TGTTTCCAACAGCTG  58 152
     MMP0488  485547 ..  485565 -  -2.5  -5.03715   AGGAGCTTTAAAAAA            TGCA-CAA GAAA TTGCTGCA             CTATCAGAAGAATTT  69 262
     MMP0484  479333 ..  479359 -  -5.3  -3.01924   CACTTTTTTCTAAGA         TCTACCAAT TTAGTAATT ATTGGTAGA         TTTTGGTAGTCATCT  54 182
     MMP0483 NONE
     MMP0482  478569 ..  478582 -  -2.4  -5.59502   TAAAAAAGTAAAAAA               GCTT AAGCTG AAGC                AGGAACTGCTGAAAC  70 14
     MMP0481  476007 ..  476029 -  -6.5  -3.91072   CGAAATGTGGATAAA           GTATTATTA TTGCT TAATAATAC           TGGTGAAATGTACTT  69 247
     MMP0479  475097 ..  475107 -    -4  -3.76413   TTTTAAAATGTTAAA                 TGAA TTA TTCA                 TAAAATAGATATTCA  52 295
     MMP0478  474293 ..  474315 -    -5  -2.69674   ATATATATTATATCA           TTATGATATA TAT TATATCATTA           AATTATATATAATCT  50 123
     MMP0477 NONE
     MMP0476  473631 ..  473642 -  -5.8  -3.82218   ATTTATACGATTAAA                CGCA TTAT TGCG                 GTAAAATAGATTTAA  63 100
     MMP0475  470794 ..  470808 -  -3.5   -3.0701   ATAACTCGTATTCAA               TGGGC GATAT ACCCA               TATTGGCTGTTAATG  45 360
     MMP0465  463365 ..  463390 -  -8.5  -5.26119   TCTGGAAAAATAAAA         TGTACACTTTA AAAA TAAAATGTACA          TAAAATAAACTAATA 100 247
     MMP0464  462391 ..  462427 -  -6.9  -5.00196   CCTCAAATAATAAAA    TGTACATTTTATTCT AAGAAAA ATAATAAAATGTACA    ATTAATAATTATCGA  86 119
     MMP0463  459168 ..  459188 -  -2.7  -3.20382   TCTGATACTTAGTAA            TTTAATTAT TAT ATAATTATA            CTGATATTATAATAA  43 145
     MMP0462 NONE
     MMP0461  457884 ..  457894 -  -5.4   -3.7282   TTATTGCATTAATAA                 TGGA AAA TCCA                 GAAATAACAATTTTA  61 449
   xerD-like  448493 ..  448526 -  -3.3   -3.6869   TATACTAAGTTTAAA     CTTTATGGTAAAAAT ACTT ATTTATTCCATAAAA      TTGTCCGAAAAACAT  50 52
     MMP0455 NONE
     MMP0454  447029 ..  447042 -  -2.5   -4.3208   TGGGATAATTTAAAA               TATTT AAAA AAATA                GCCGATGTAGTTTAT  54 49
     MMP0453 NONE
     MMP0452  445545 ..  445559 -  -2.8  -2.61004   GCATTCTCAAAAATG               CTGTCT AAA ATACAG               TAATAAAATATATTT  40 77
     MMP0451 NONE
     MMP0450 NONE
     MMP0449  443207 ..  443220 -  -2.3  -2.60079   GTAGTCTATAATCCA               TGTGG TTCA CCCCA                TTTCATAACATATGT  39 169
     MMP0448 NONE
     MMP0447  442520 ..  442532 -  -3.5  -5.09685   TTTAAAAAAAAAGAA                TAATT TAA AATTA                GTTTAATTTTGTTAA  70 23
     MMP0446  441957 ..  441968 -  -4.4  -3.59293   TTAAACTTAAATTAA                TCGT TGAT ACGA                 CGACTTTTAAAAAAT  54 47
     MMP0445  441540 ..  441558 -  -2.5  -3.02324   TTTAGTGAAATTATA             CTTTTAA TTAAT CTAAAAG             CCCGAAAACATCTGC  42 14
     MMP0438  437661 ..  437675 -  -5.8  -4.66537   CTGTTTAAGAGAAAA               TAAAAC TAT GTTTTA               ACTTTTATTTTCACT  73 23
     MMP0434  434354 ..  434374 -  -5.5  -5.30189   GAGAATATGAAAAAA            GAACTCATT GAC AATGAACTC            ATTGGTGGAACCGTA  82 166
     MMP0431  431625 ..  431637 -  -3.5  -4.62069   GCTTTATTTGAAAAA                TAAAA ATG TTTTA                ATGCCTGGACTCGAA  62 118
     MMP0428 NONE
        rfcA  427789 ..  427805 -  -3.7  -4.66609   TACCGTATCTAAAAA              GACTCTC GCA GAAAATC              CAGAATCAATGAAAA  67 444
     MMP0424  425824 ..  425845 -  -3.1  -4.87893   AATTCGAAGGAAAAA           CACTTATAA ATCG TTATAAGTT            TAATGAAGAAGGCAC  68 495
        thrS  413669 ..  413679 -  -5.4   -5.5604   GGAATTAACAAAAAA                 GTTG AAA CAAC                 AATTGATTTAGGCCT  84 437
        comD  409808 ..  409836 -  -5.6  -5.19998   ATAATTAAAATAAAA        TAATTTTAACTA TTTTT TAATTAAAATTA        GAAAAAAGGAAAAGA  81 56
     MMP0409  407480 ..  407494 -  -2.8  -3.84825   TGCAGTTACACTAAA               TTCAAG ATG CATGAA               TGAAGAAAATTTGGA  51 172
     MMP0407  405966 ..  405984 -    -6  -5.46629   AATACTTGAAAAAAA             TTAGGGAA AAT TTCCCTGA             AAAAATAATAATTGG  86 170
     MMP0395 NONE
        hemD NONE
     MMP0393  391223 ..  391233 -    -4  -4.27512   GGGTACAATAAATAA                 CTTT AAA AAAG                 TTTTTAAAAAATAGG  58 53
        purD NONE
        aspC  388429 ..  388443 -  -4.4  -5.18357   TAACTCACCAAAAAA               TAATTA CAT TAATTA               AAAAAATGAAAATAA  75 61
     MMP0390 NONE
     MMP0389 NONE
     MMP0388  386311 ..  386330 -    -3  -3.62649   AAAACTAAATAAAAC            CAAAAAAT ATTA ATTTTTTA             AAGTAATTCTTTAAA  48 23
        HMmA  385211 ..  385223 -  -4.9  -4.55491   TATTGAATCACAAAA                TCAAA GAT TTTGA                TATCTGATAATTAAC  68 84
        pyrH  384340 ..  384365 -  -7.7  -2.83403   CTTTTCCCATTAAAG         GCTTTTCTTTC TTTA GAAAGAAAAGG          GTTTAGGGAGTAATG  64 28
     MMP0384  384048 ..  384068 -  -7.1  -3.35597   CTTATGGGTTAAATA            TTTAAAAAA ATT TTTTTTAAA            ATGGCCGTTTATTAG  65 37
        dnaB NONE
     MMP0379 NONE
     MMP0378 NONE
     MMP0377 NONE
     MMP0376  372842 ..  372861 -  -3.4   -5.0538   TTTTAGTTTAAAAAA            GCCAGTCG TTTT CGAGGGGC             ATATAACTTTCAGGT  66 174
     MMP0374  370345 ..  370363 -  -3.2  -4.17301   ACTTAAAACAAAATA             TAAAAGTT ATT AACTTTAA             AATTGGTTCAATGGA  57 219
         mtd  369172 ..  369184 -  -3.5   -3.8679   TATAAAACATCTAAA                TTTTT TTT AAAAA                TCAAAAAAAGAGAAA  54 73
     MMP0365 NONE
     MMP0364 NONE
     MMP0363 NONE
     MMP0362 NONE
     MMP0361  357639 ..  357673 -  -2.3   -5.4505   CGCCCGAAGAAAAAA     TAAAATTTGCATTGA ACGGG TCGATACAAAGTTTA     AAGTTAAATATCAAC  74 54
     MMP0359  355914 ..  355924 -    -4  -3.43217   TAGCAATATTCATAA                 TTAG CCT CTAA                 TACGCTTTTTTTCCA  49 22
     MMP0358 NONE
     MMP0357 NONE
     MMP0356 NONE
     MMP0355  350639 ..  350661 -  -5.8  -3.29187   ACTGAAAACAGGGAA           CTTTTAAAAA CCC TTTTTAAAAA           AGCATTTATATTTTT  59 379
     MMP0349  344943 ..  344957 -  -2.8  -3.30439   AACAGTGAAAGTTAA               GGTTTT TCC AAAGCC               ATGATGCAGGCTCCA  44 7
     MMP0348  344186 ..  344200 -  -2.2  -2.89323   AAAATCGCTTATATA               TAATTA AGC TAATCA               AAAAAAGAACAATGA  40 44
     MMP0347  343672 ..  343694 -  -2.1  -2.61582   TACCTTACGTATAAG           CTTTTATTT ATAAA ATATAAAAG           TATCTATTAAATTAG  39 145
     MMP0346  342473 ..  342486 -  -3.9  -2.92924   TTTAAATCATTAAAT               CATTT CAAC AAATG                CTTCAATTCTTGTTT  45 6
     MMP0345  341590 ..  341605 -  -4.8   -4.3155   AAAAAATAAAAAAAG              GTAAAT TTTA ATTTAC               GGGTAAGAATCCATC  64 17
     MMP0344  340554 ..  340570 -  -3.1  -4.20106   AAATTTCACTTAAAA              TCTTTTA AAA TAAAAAA              GTAAAAAATAGTTTA  56 46
     MMP0343  339386 ..  339408 -  -3.6  -3.67588   CAAACTCTATTTAAA           TATTGAAAAA CCT TTTTTTAATA           TCAAACTTAGGACTT  52 484
     MMP0338 NONE
     MMP0337 NONE
         hjc  332703 ..  332723 -  -6.9  -3.14944   GAGCAGCATACTTAA            GCATTTCCA TAA CGAAAATGC            TGATAAATACAATGG  63 93
     MMP0331  327728 ..  327738 -  -3.2  -4.81306   TTGAATAAAAAAGAA                 GGAA TAA CTCC                 TAAATTAGTTATAGG  65 199
     MMP0325 NONE
     MMP0324 NONE
     MMP0323  319380 ..  319409 -  -3.7  -4.78572   TTTTAACTAACAAAA       CAATTACAAAAAA GATA CTTTCAGTAATTG        CAGGTAAAAAACCAA  67 259
     MMP0320  316639 ..  316649 -  -2.6  -3.09635   ATTTTCACCAGTTAA                 TTAT TTA ATAA                 AGTATTTTAGCTCCA  42 19
        cbiL  315931 ..  315944 -  -3.9  -3.61988   CGATGTATAAATTAA               TGAAA CTTA TTTCA                ATTTTTTAATAATTG  50 18
        ilvD  314106 ..  314125 -  -6.5  -3.01393   AAGAGAAAGAGGAGA            CATGGAA TAATTT TTCCATG             AATTACTATTTTTTT  59 107
       iorA1 NONE
       iorB1 NONE
     MMP0314  308880 ..  308892 -  -3.5  -5.07652   TTCTTCAAAACAAAA                TTTTA AAA TAAAA                ATAAAAATAAAAATA  68 58
     MMP0306 NONE
     MMP0305  302431 ..  302441 -  -2.6  -3.30159   CCAAGTTTCTCATAA                 TTTT CAC AAAA                 TTTTTTAGTATTTAA  44 59
     MMP0304 NONE
     MMP0303  301419 ..  301429 -    -4  -3.64984   AGATGCTGCAAAATA                 CATA AAA TATG                 TTAAAAAAAGTAATA  50 63
  aIF-2_beta NONE
     MMP0296  296166 ..  296180 -  -4.4  -2.90751   TTGAATAATTTAAAT               TAAAAA ATT TTTTTA               TTTTTTATTTTTTAG  48 41
     MMP0293 NONE
     MMP0292  292944 ..  292954 -  -5.4  -4.98758   AAAAAGTTAGAAAAA                 CATG CGA CATG                 GCAATAGAAAAGAAA  77 70
        hypD  289749 ..  289767 -    -9  -2.95538   TTTTTAATAAAATAT             GTATTTTG GGG CAAAATAC             GCTAATAATTTATAT  69 134
        purE  282945 ..  282961 -  -2.3  -5.56673   ATGCAGAAGAAAAAA              TTTCAGA AGT TTTGAAA              AAACACCTTCCAAAA  74 465
     MMP0277  278330 ..  278344 -  -2.9  -3.61506   TTATTTTTAAAAAAG               CTATT AAAAA AATAG               ATTTCTGGAAAATAC  46 48
     MMP0276  277149 ..  277162 -  -6.7  -2.60808   ACCAGCGATAATTCA               CCTGA AGAA TCAGG                AGATTCAGTAGCTTA  60 66
        comA NONE
     MMP0272 NONE
     MMP0271 NONE
     MMP0270  270063 ..  270073 -  -2.6  -3.90922   ATGGTTTTTAAATAA                 TTAT ATT ATAA                 TATATAAATTACCAT  50 34
        truA NONE
     MMP0267 NONE
     MMP0266  266394 ..  266406 -  -3.5  -5.05442   ACATAAAAAAAAGAA                TAAAA AAG TTTTA                AAAATAATTAAATTA  68 38
     MMP0262 NONE
     MMP0261  261691 ..  261704 -  -3.8  -3.13164   CCTGTAATTATTTAA               TCGC GCCAAT GCGA                TCTAAACATGGGGCA  47 165
        rplA NONE
     MMP0259  259920 ..  259936 -  -5.9  -2.93572   ATGTATTCCATAAAG              TACACCT CCA AGATGTA              TGAACCTTTTTTTGA  56 92
          P1  259601 ..  259626 -  -7.7  -2.82923   AAAATAAAAAGAGAG         TATTCGGAAAA GTAA TTATCCGAATA          AAGCACCAAGACCTG  64 15
         tbp NONE
        hisH  258117 ..  258129 -  -4.9  -3.38046   AAAAAGACGATAATA                TTGTA AAT TACAA                TTGTTCAAAATTTAA  55 212
         acd  253470 ..  253484 -  -4.2  -5.03715   ATTATCGTTAAAAAA               TCCGTT TTC AGCGGA               AAATACCTGGCAGTA  76 127
        psmA NONE
     MMP0250 NONE
     MMP0249  251129 ..  251139 -  -2.6   -5.0925   GCTTAAAATGAAAAA                 TAAA TGG TTTA                 AAAATAATTAAATTA  63 38
     MMP0248 NONE
     MMP0247 NONE
     MMP0246 NONE
        pfdB NONE
     MMP0244 NONE
     MMP0243 NONE
     MMP0242  247955 ..  247969 -  -4.3  -3.06133   CAAGGGGTTATGGAA               CAGTT TATGG AACTG               AGGATTCTGAAAACT  50 158
     MMP0230 NONE
     MMP0229  237545 ..  237555 -  -6.8  -4.11216   CGGGGAGCCGGAAAA                 GCAG ATT CTGC                 AATTGAAAATTTAGG  71 477
        nrdD NONE
     MMP0226 NONE
        gldA  232378 ..  232393 -  -6.2  -3.81144   AGAAAAAACAATGAA              TGCAAT CGAT ATTGCA               ATGAAAAAATTGTAA  66 88
     MMP0217 NONE
     MMP0216  222179 ..  222189 -  -2.6    -5.252   TAGCCTTACAAAAAA                 TAAT TTT ATTA                 TAAACTATCCGGGGG  66 481
     MMP0214 NONE
     MMP0213  220649 ..  220660 -    -3  -2.50791   TATCCATAAAATCAC                CTTT TAAT AAAG                 TATCGTTTTTTCGTT  42 17
     MMP0212  218438 ..  218454 -  -4.5  -4.70772   ACAGATTTAACAAAA              GATTTTA AAA CAAAATC              TATTGCAATCGATGG  70 487
     MMP0209  216478 ..  216488 -  -5.4  -3.43674   TTAAAAATAAAACTA                 GCTA AAA TAGC                 AATGTCGATTTATAG  57 96
     MMP0193  201626 ..  201637 -  -4.4   -3.9279   AGGGAATGTTACAAA                TCAC GATG GTGA                 CGGTACTTTCAATGA  59 387
     MMP0191  199798 ..  199815 -  -2.8   -3.1704   AATAAAATTTTAATA             TTGAAT TTAATT ATTCAA              TTTCTTTTTTTAACC  43 18
     MMP0190  198291 ..  198301 -  -5.4  -4.18164   AACGCTTTAAAAGAA                 CTCA TAA TGAG                 TGGAAGGATTATCGA  66 370
        thiC  194927 ..  194953 -  -4.5  -3.76219   ACGTTATAAGAAAGA         TTGCAGTTGTT CCATT AACAACAACAA         GTGCAAATATCAGTG  57 301
     MMP0184 NONE
        ribB  192380 ..  192397 -  -3.5  -3.91465   TTTTAAAAAAGAAGA             TAAATTC GAGT GAATTCA              AAAAATAAATTATTC  54 35
     MMP0182  192015 ..  192042 -  -8.6  -5.25735   TTAAAAAATTAAAAA        TAAAAAGGCTTA TTTT TTAGCCTTTTTA         GTTTTTCTACCTTTT 100 7
     MMP0181  191203 ..  191217 -  -2.2  -6.25741   AAATAATAAAAAAAA               TAAAAC AAT ATTTTA               AACTCGAACAAAATT  86 48
        ribC  190592 ..  190624 -  -2.9  -4.44099   AATAAATAACATAAA      TCCTGAATTTTTAAA ATC TTTTAAAATTAAGAA      TTATGAAAAAAGTAA  56 42
        purL NONE
        purQ NONE
     MMP0177 NONE
     MMP0176  183320 ..  183342 -  -6.4  -4.62069   TCTGGATTTGAAAAA           GATTCTTTCA AAG TAAAAGAACC           ATATGTTTACGTAAA  76 387
     MMP0174  181384 ..  181397 -  -3.9  -5.04601   TGTAGAAACGAAAAA               CAATT ACGC AATTG                TTAAAAATATTAATC  73 324
     MMP0172  179904 ..  179917 -  -3.8  -5.00884   ACGTTTGTTAAAAAA               GCAG TTCGAG CTGC                ATTAACGCCACATTT  70 239
     MMP0168 NONE
     MMP0167 NONE
     MMP0166 NONE
     MMP0165 NONE
     cbiX(s)  172743 ..  172756 -  -5.3  -3.35963   CAAGAATTACAAAAG               CAAGA GGAA TCTTG                GCAAACCCTGAAAGA  57 421
        comB  170504 ..  170526 -  -4.3  -3.55801   ATTAAGTCTGCGAAA           TTAAACGTT GATTA AACATTTAA           ATTTAAAAATAATTC  54 96
      ftsA-2  168806 ..  168828 -  -4.9  -3.83066   AATCAGACTATGAAA           CCGAAATAA GGGAG TTAATTCGG           CAAAGAGGAATCGAT  59 341
     MMP0154  165140 ..  165154 -  -2.9  -2.51471   TATAATTTTACTAAT               TTGAA TTAAC TTCAA               GGATGTATATATTTT  39 6
        aksA  163712 ..  163722 -  -2.6  -4.62069   TTTCTATTTTAAAAA                 TTTT TTA AAAA                 AGTTAAATCAAAAAA  58 228
     MMP0149  159908 ..  159922 -  -7.2  -3.11448   GAAGTTAAAAAAGAG               CTTGAA GAT TTCAAG               TATGATTAAATAAAT  65 68
     MMP0147 NONE
     MMP0146 NONE
         hpt  154809 ..  154820 -    -3   -4.2349   GTTTTATATCCAAAA                TTTC ACCT GAAA                 ATTATTCTAAAATGT  56 27
        hpcE NONE
     MMP0143 NONE
     MMP0142 NONE
     MMP0141  150610 ..  150643 -  -2.1   -3.6185   CAAAAAAATCGATAA     TTAAA-AAAAAAGAAA TAT TTTATTTTTTATTTAA     GAATCGTCTGTAAAG  45 11
     MMP0140  147794 ..  147812 -  -3.8  -3.75418   TACATAAATGTTAAA             GCACCTTC TGA AAAAGCGC             TTGAAATCAGGGGAA  55 481
        guaB  139378 ..  139399 -  -6.1  -2.77999   TATCGAGTAATATTA           TTTTTTAAA TTAT TTTAAAAAA            CTATTTTTAAACTTT  56 71
     MMP0128  134737 ..  134755 -  -3.2  -4.68724   CTAGGTAATATAAAA             GCTATTAA GGG TTAATACC             TATATAAATATTAGT  60 266
         hmd NONE
        bioB NONE
        flpA  130959 ..  130977 -  -7.4  -3.12766   CCACCAAAAGAAGCA             CCTGCC TCTTTTT GGCAGG             TTTAAAGTAATGATA  67 27
     MMP0124  129930 ..  129945 -  -7.6  -2.59971   TCACGATACAGGAAT              GGTTAC AATG GTAACC               CAGAAGATGAGCGAG  63 344
     MMP0122 NONE
     MMP0121 NONE
     MMP0120 NONE
        birA NONE
     MMP0118 NONE
     MMP0117  125018 ..  125060 -  -6.4  -2.63723   GTTCGAGGAACCAAC TTCTGCGACATTGGCGGATT TGA AATTGACCAATATGGCAGAA TTGTTGTAGTTTCAG  57 174
     MMP0114 NONE
     MMP0113 NONE
     MMP0112 NONE
     MMP0111  119505 ..  119516 -    -3  -3.34344   CGAGCCTTTAAGTAA                TTTG GATG CAAA                 ATTAAGAATAAAAAT  48 504
     MMP0101 NONE
     MMP0100  108865 ..  108875 -  -5.4  -3.21938   TTAAAATTGGAGTAA                 TGCT TGC AGCA                 ATGAATCTGGTTCTT  55 447
     MMP0098  107662 ..  107672 -    -4  -5.75342   TTTCCTTAAAAAAAA                 TGAT ACA ATCA                 GGTTTAATGCCAATA  84 139
     MMP0096  105591 ..  105604 -  -3.1  -4.37552   AATACCACAAAATAA               TTCCG CTTG CAGAA                ATCATTTCACTTGCA  60 316
     MMP0094 NONE
     MMP0093  102885 ..  102906 -  -3.1   -3.8599   TCTAAAAAAAAGATA           TCTAAAATA ATTA TAATTTAGA            TTCTCTTAAGTGTTG  52 14
        rpoF NONE
     MMP0091  101809 ..  101821 -  -3.5   -3.3782   TATGGAGGGAAGTAA                TATTT TCA AAATA                ACACCAAAAAAAGAG  49 42
     MMP0090 NONE
     MMP0089  100123 ..  100138 -    -4  -3.53444   TGCTCTAACAACCAA              CATAGA TTCA CCTATG               TTTTTCAATAAGTTT  50 17
        gtrA NONE
        hmgA   97733 ..   97752 -  -2.2  -4.58395   TTTATTCTTTAAAAA            TTCAAAAA AAGT TTTTAGAA             ATGAAAAATTATCTT  57 34
     MMP0086 NONE
     MMP0085 NONE
     MMP0084   95120 ..   95141 -  -3.1  -4.45544   TTTGATTAACTAAAA           TTTAACTTT ATAA AATGTTAAA            AAGACGATTTATATA  58 265
     MMP0078   88664 ..   88675 -  -4.4  -3.89346   TGTGCACGCCACAAA                TCCA CAAA TGGA                 TGGGAATGTTATAAT  58 55
     MMP0076 NONE
     MMP0075   86274 ..   86284 -  -2.6  -5.95286   ATGAAAAAGAAAAAA                 TAAT AAA ATTA                 AGTTCGGAAATGTTT  86 311
     MMP0071   82163 ..   82177 -  -4.4  -3.57808   TTGAATGTATAAATA               TATTTT CCC AAAATA               AAAAACGAGCTTCAG  54 509
     MMP0062 NONE
        aIF6 NONE
     MMP0060   74119 ..   74138 -  -2.2  -3.92324   AAATTATATAAAATA            GTTTCAAT TGAA ATCAAAAC             AATTTAAAAAGAGTA  49 47
     MMP0059   73470 ..   73482 -  -7.7  -5.33785   AAGCATTAGAAAAAA                TGGGT GTA ACCCA                AGTTGTTGCTGGATC  89 172
        cofH   71304 ..   71314 -  -2.6  -3.08464   TTAGGATTTATTCAA                 TTAT TTC ATAA                 AGTGTTGTTCTTTCT  42 7
        cofH   70013 ..   70029 -  -5.3  -2.65942   TTCACAGTTAAATAT              TTTTTAA GAT TTAAAAA              CAGTTTAAAATAGTG  52 98
     MMP0055 NONE
     MMP0054 NONE
     MMP0053 NONE
     MMP0052   66734 ..   66747 -  -3.8  -3.37634   GATTACGGTAAAAAC               GCAG TAGAAG CTGC                TGTTAAAATGGTAAA  51 392
     MMP0047   64280 ..   64305 -  -4.8  -3.58396   CTTGAAAGTAAAAAG         GGAGATTTAA GGTATG TTAATTCTCC          AGTAAGTGGAACGGT  57 109
     MMP0042 NONE
         tfb NONE
     MMP0040 NONE
     MMP0039   55884 ..   55901 -  -3.5  -3.08471   CATAATTTCACTCAA             TCTTCAT TTTA ATAAAGA              TGGTAAATATAATTG  46 0
     MMP0038   54933 ..   54949 -  -6.7  -4.38748   TTTAGAAATAAATAA              GTTAATT GAT AATTAAC              TAAAATTAATTAAAA  76 51
     MMP0032   49283 ..   49297 -  -4.3  -5.49568   AATTCAAAACAAAAA               CATGT TATAT ACATG               AAACTCGAAAACCCG  80 116
     MMP0029 NONE
     MMP0027   41954 ..   41978 - -12.3  -2.75957   GATCAACCGGAATTA          GTAGCGTAAAA GAA TTTTACGCCAC          CCTCTCGTGGAGTAC  88 228
         DP2   33240 ..   33266 -  -3.2  -3.37727   GAAGATATATATTAA         TTTCTAAATAAT TTC ATTATTTAAAGA         AATCTTCAATTTTAA  47 15
     MMP0025   32660 ..   32670 -  -3.2  -5.28176   TCTATGCAGAAAAAA                 TGCC GAT AGCA                 GTAAATGCAGACCTG  74 271
     MMP0023 NONE
     MMP0022   29945 ..   29968 -  -3.2  -5.42514   TCAGAAATCAAAAAA          CACGTTCAAA AACT TTTGAAGATG           AGTGCCCGCGAGATT  77 468
     MMP0020 NONE
     MMP0019   28488 ..   28499 -    -3  -5.08169   AGATACGTTAAAAAA                GATT ATTT AATC                 AAAACTCCAGATTAT  71 196
     MMP0017 NONE
     MMP0016 NONE
     MMP0015 NONE
     MMP0014   23821 ..   23838 -  -2.1  -4.12947   AAATTAAGGAAATAA             TTTC-AGA GGT TCTTGAAA             AGAATAACCTTTCAT  54 248
     MMP0011 NONE
     MMP0010 NONE
     MMP0009 NONE
         DP1 NONE
     MMP0005 NONE
     MMP0004 NONE
        korA   11124 ..   11148 -    -5  -4.14392   TCTGAAGGTTTAAAA          TTTGGACTTG AAGCG CAAGCCCCAA          TAATGGCCGCAGTTG  64 394
