# Supplementary material for: Rapid, accurate, computational discovery of Rho-independent transcription terminators illuminates their relationship to DNA uptake
Source: Genome Biol. 2007 Feb 21;8(2):R22. doi: 10.1186/gb-2007-8-2-r22 (PMC1852404; doi:10.1186/gb-2007-8-2-r22)
Supplement: Additional data file 4 — Best terminators found downstream of each of the genes of the 343 organisms studied. [file gb-2007-8-2-r22-S4.zip › Methanopyrus_kandleri.bag]

       RPP1A    3989 ..    4005 + -12.3  -2.57132   CCTTTCACCCGCTCT              CTGCGGA TCT TCCGCAG              CTTCTCGCGAACGCG  65 207
        DsrE    9224 ..    9239 +  -4.6  -3.07222   CCCCTCGGACCGGTA              CGGGCA GGGA TCCCCG               TGTTACGGTGGTCGT  46 88
      MK0009   10844 ..   10856 +  -6.2  -3.79678   ACGCCCCAGTCGCGC                GGCG AACTC CGCC                TTGTTCTCCCCAATT  60 419
         Mtd   12338 ..   12356 +  -4.4  -2.87132   ACCCGACTTCGACAC             CTCATCGG GTT CCGGCGGG             TCTATGCCCAGAAGG  44 345
         Hmd NONE
      MK0014 NONE
      MK0015 NONE
      MK0016 NONE
      MK0017 NONE
      MK0018 NONE
      MK0019 NONE
      MK0020   19844 ..   19858 +  -5.6  -3.19936   GGCGGGTCGCCGGAC               CTCGAG CGT CCCGAG               TTCACTTAAGTGCTT  50 184
      MK0037 NONE
      MK0038   32842 ..   32863 +    -3  -3.32765   GGAGTATCTCGACGT          C-GTGACCGG CCAG CCGG-CACAG           TTCATCTATGAGGTT  44 85
      MK0040 NONE
      MK0041   37309 ..   37319 +  -6.8  -3.18264   GCGTGCGACAGCCGA                 GGGA GTT TCCC                 TTCATAGCTGAGGCA  54 251
      MK0045   43076 ..   43092 +  -6.5  -3.20858   TCCGTAAAAAAGCAT              CGTGGAG GGA CTGCACG              TTGATAGCTCTAGTG  54 183
      MK0046   43847 ..   43863 +    -5  -3.86015   CGCACTCTCCGACCT              CGGGCG GCACG CTCCCG              TTTATACCCGGCATG  60 234
      MK0048 NONE
      MK0049 NONE
      MK0050   50373 ..   50392 +  -9.2   -3.1085   GAGACTCACCGTGTT            CTTCGGCG AGCT CGCCGACG             TCTTCCCTCGGTTCC  60 449
        GlpG   51904 ..   51919 +  -3.2  -3.01712   TCAGTGACCGAAGAC              GCAGGT GCTC ACCTGA               TATTAAAAGGGGAGC  43 435
    20093493 NONE
      MK0054   53685 ..   53705 +  -6.9  -3.32844   CCCCCTCCGCCGTAA            TCGTTACTG GTT CAATAACGA            TTGTCGCATGCGGGA  56 51
      MK0064   60880 ..   60892 +  -4.1  -3.18023   TTCGTGACGGTAACC                TTACC CGT GGTAG                TCTTGGTGATGATAG  47 185
      MK0071   67034 ..   67048 +   -10  -2.72829   CGGAGACTGGAAGAG               GGGCTA GGA TAGCCC               GTTTCACGAACTCTA  60 114
      MK0075 NONE
      MK0076 NONE
      MK0077 NONE
      MK0078 NONE
      TyrA_1 NONE
      PorG_1 NONE
        PorD NONE
      PorA_1 NONE
      PorB_1 NONE
      MK0084 NONE
        TtdA NONE
        FumA NONE
      MK0087   80440 ..   80464 +  -4.2   -3.6761   GCGCTCGTTTCCAGG          CTCCAAGACG CCGTA CGTCATGCAG          TGTTTCTTCACGGCG  53 174
      MK0090 NONE
      MK0091   86081 ..   86109 +  -4.4  -3.58343   GCGGAAAAGACAGTT        CGGAGCGTGGGC GGGGA GTCAGAGCTCCG        TTTCGAACTCCTCAG  54 405
      MK0097 NONE
        RibD NONE
      MK0099   91903 ..   91928 +  -5.3  -3.02829   CCCATCCTCATCCCA         CCGGAGG-GCAC ATG GTGCGCCACAGG         TATTAAACGGATCTC  49 100
      MK0100   93235 ..   93249 +  -9.2  -3.28712   GGGCCGGGATTTGAA               CCCGGG ACC TCCGGG               TTATGAGCCCGGCGG  63 96
         Tmk NONE
      MK0102   94664 ..   94699 +  -8.3  -3.40403   TCCGGGAGTCCGAGC   TCCGCCGCGA-CGCGCC TCAG GGCGCGCTTGCG-CAGA    TTGTCCTCGGGCCCC  63 304
      MK0104   99287 ..   99301 +   -10  -2.78283   TCCCCTCGGCTACGG               CGGACT CGA AGTCCG               GTTTGACCTGGTTCT  61 474
        LysC NONE
      MK0110  105492 ..  105516 +  -7.8  -2.87468   GGCTTCGGCCAGATC         CCGGACGGAGT GATA AC-CCGCCCGG          TATAATCTCATCGCC  53 117
        PaaY  108367 ..  108377 +  -3.2  -4.07885   AGCCTGCGGGCGCAC                 TCCT CTG GGGA                 TTTTCCGCGACCGTC  59 334
      MK0115  111348 ..  111367 + -10.7  -3.16191   TCATCGCTTCCTTGA            CGGCCTC CTCATT GAGGCCG             TTGATCACGATCTCG  67 213
      MK0123 NONE
      MK0124 NONE
      MK0125 NONE
      MK0126  120587 ..  120623 +    -8  -2.92246   GGACCGTGCTTGAGC   TCACCCGCCGGGTACGC CTCC GCGTGC-TGGTAGGTGA    TCTCCTTGAGCTTCA  53 353
         Ada NONE
      MK0131 NONE
   FrdB/GlpC  127799 ..  127813 +    -7  -3.07816   TCCACCCTAACGATT               CCCGGC GCA GCCAGG               TTGGCTCCGTGGCAG  51 213
      MK0138 NONE
      MK0139  139790 ..  139802 +  -4.9  -3.32695   AAGATTGAAAGATTC                TTGAA TAA TTCAA                ATTTCTTTATAGGGC  49 54
      MK0140  140724 ..  140734 +  -8.2  -2.52742   CTACCAAGTCCGTGA                 GGCC CTG GGCC                 ATCTTGTACGCCGCT  53 232
      MK0142  142243 ..  142261 +  -8.8  -2.91452   CCCGTGAGCGATGCT             ACCGCGAT GTT ATCGCGGA             TCTCGTTCCCCTCCT  55 377
      MK0145  144253 ..  144282 +  -6.3  -2.82015   CCAGGAAGTACGCCT       TCGCCAGCTCCCGC ACC GCGTCGGC-GGCGA       TCTCGTACGTATGGA  49 329
      MK0147  147703 ..  147718 +  -6.8  -2.57931   CTCCACGAGCCCGGA              GC-CCGC TAT GCGGAGC              GTTGTCGGCGGTAAG  48 407
      MK0151  151123 ..  151156 +  -6.6  -3.51597   ACCGTAGGAAGGTTC     GATCACGTGCGGGT AGAACC GCTCGCCCGTGACC      TTCTCCTTGACGATT  57 402
      MK0156 NONE
      MK0157  158579 ..  158597 +    -3  -2.86773   GATCCGAAAAGAGTA             CGATGTCC GTA GAACACCG             TGATTCCCTTTTTAC  42 257
      MK0164 NONE
      MK0165  163729 ..  163739 +    -4  -3.00022   TGACGGGAGATCTGC                 TATG CCT CATA                 TATGTATAAGATGCG  43 38
      MK0166 NONE
      MK0167 NONE
        MreB NONE
      MK0169 NONE
      MK0170 NONE
        HtpX  168719 ..  168734 +  -7.5  -3.68222   ATCGATCCTTCGGAC              GCGGC GGAGGA GCCGC               TTCTTGACCTTAGCC  65 93
      MK0174 NONE
        TroR NONE
      MK0176  172080 ..  172091 +  -7.2  -3.32765   AATCCTGTAGTCTCT                GGGG ATCT CCCC                 TTCGTGTCTGGACTT  56 109
      MK0177  172695 ..  172721 +  -6.4  -3.10894   GGTCCCGTTAGGGTT         CCCCCGGGCC ATCATCC GGCCGGGGCG         TTCAATCCTCATCCT  52 30
        CbiM NONE
        CbiQ NONE
        CbiO NONE
      MK0183 NONE
      MK0184  178119 ..  178131 +  -3.3  -2.80816   CTGGCTTATGTGGAG                GCGCT GAA GGTGC                TGTAATGAATCGAAG  41 8
      MK0185  178428 ..  178446 +  -3.2  -3.55444   TCGCTCTCACGGCAT             CGTTAT CGGGCAA ATAACG             TTTCCCGCGTGGCGC  49 53
        RnhB NONE
      MK0187 NONE
         Tgt NONE
      TRM1_2 NONE
      MK0190  184243 ..  184261 +  -4.4  -3.73414   GGTAGGACACCTTTC             ACGGCGTG TGG TGCGCCGG             TTTCCATGTGATCTA  57 252
      MK0199  193704 ..  193714 +  -5.4  -3.39556   GGCGTCGCTCCTTCA                 GCTT TTC AAGC                 TCTTCTTCCACGGTT  53 238
      MK0201  195442 ..  195452 +  -4.6  -3.29511   TGGTGTGTACGTACA                 CGTC TAG GGCG                 TTCTCCCGGGATGCG  50 456
      MK0203 NONE
      RecJ_1  197709 ..  197734 +  -3.8  -2.94412   TCCTCGAGCACCACG         GGCTCGGCGC CTAACC GCATCGTGCC          TCCTTTCCGCTTCAC  44 289
      MK0206  200432 ..  200442 +  -5.4  -4.64676   CGTGGATCGCGAACA                 GGAT ATT ATCC                 TTTTCTTCCAGGTAG  74 384
      MK0209  201702 ..  201724 +  -5.6  -3.90316   CAATAGCAGCCAGAG          CGCGCCGTA CCTCGT TAC-GCGCG           TATTTTTCAGCAGCT  62 331
      MK0216 NONE
      MK0217 NONE
      MK0218  209162 ..  209172 +  -5.4  -2.73364   TGATCAGCAAGCGCT                 CGAT ATC ATCG                 TCCTTGACGTACGCG  44 381
        LSM1 NONE
      RPL37A NONE
      MK0222  210637 ..  210654 +  -5.5  -2.92472   AGGAAAACGAAACGA             CTCCAGG AGAT CCTGAAG              TCTGATGATTTCTTT  48 3
        PepP NONE
        CobT  213163 ..  213173 +  -2.4  -3.75024   ACAGTTCCGAGGATC                 GCTC GAA GTGC                 TTGTTCCTCCTCCGG  52 462
      MK0228  215224 ..  215252 +  -5.3  -3.57144   GGTAGCCGAGTACGT        GGTCGACTTGT GAAGGGG GCAGGTCGATC        TTTGAACCTGGACCG  57 13
      MK0229  216604 ..  216621 +  -3.3   -3.4811   CTATTGGAGGGGGAA             CCTCCGT GCGG ATGGTGG              TGTTGTTCTCCGGAG  49 197
      MK0230  217228 ..  217242 +  -6.4  -2.57132   GGTTACGCTCTACTC               CTTGAG TTC CTCGAG               CTTCTCCGCGAGGCC  49 21
      MK0232  218616 ..  218654 +  -4.3  -2.67803   CGGCACCCTCTTAAC   GCCGTCCCTCCCCGCCC ACCCG GGGTGCGAACGTGCGGC   TGGCTTTCATCGGAG  43 43
      MK0233  219373 ..  219399 +  -2.8  -4.40358   GGGACTTTGTCTTCA         TCCCCCAGGGGG CGC CGCGTTGAGGGA         TTTTCTGAGGTGCGT  63 79
        UbiD  221012 ..  221022 +  -8.2  -3.06831   CGGGAACGGTCCTTC                 CCCG ACC CGGG                 TTGCGTACGCCTTGA  57 356
        GatA  226990 ..  227010 +  -3.9  -4.07885   ACGGCTCGGTCGGTA            CCGACGC TATTTGT GCGTCTG            TTTTGGGGAGGGGTC  59 327
      MK0239  228261 ..  228271 +  -6.8  -3.31792   CCTCGGTGTCGAATC                 GCTC CGC GAGC                 TTCTCCGAGTAGTCG  55 319
      MK0242  231646 ..  231664 +  -3.8  -3.14132   ACCGTGACGCCAGGT             CGTCAAGA CCC TCTAGATG             TTCCTCCAACGGAAC  47 411
        CysH  236451 ..  236476 +  -3.9  -4.28254   CGAAAGAGATTATCT         CGAGGGGAAAG AGGG CTTACTCCTCC          TTTTCGATCTTCACA  62 486
        RplP NONE
        PpsA NONE
      MK0253  245675 ..  245692 +  -6.9  -3.32844   CGACGTTCACCTCTT             CCAGGAG CTCG CTCCCGG              TTCTCCAGTGACAGA  55 188
        HgdB  248453 ..  248473 +  -5.3  -3.05463   GGGTACTGAGTCCAT            TCGGTAGGC GGT GCCTTCCCA            TTCGATGCCGGCGAT  47 144
      MK0261 NONE
      MK0262 NONE
      MK0263  252345 ..  252368 + -13.8  -3.37464   CCATGGGGACCGCCG          CACTGGCCGC CGCG GCGGCCCGTG           TTCTGGAGTTCCTGG  81 143
      MK0264  253201 ..  253218 +  -2.6  -3.48593   TTCGGCCACGAGCTT             CCCGTC CTTCTC GACGAG              TTCTATGGCACCGTA  47 178
      MK0269  259389 ..  259424 +  -6.6  -3.73534   AAGTAGTTCCTTGTA    GCCGTCGCGCTCCGGG AACT CCTCGAGCTCCTCGGC     TTCTTCCTCCAATTC  62 35
        PheS  261719 ..  261732 +  -5.2  -3.61715   CCCGGATCACGGACT               CGGG CCTGAA CCCG                TTGTTCGCGAGGGTC  55 148
      MK0273  262659 ..  262677 +  -8.1  -2.50988   AGCGACGGGCTCATC            GG-CGGCG GAAC CGCCGACC             CTCTTACTAGTGTCC  52 132
      MK0274  263837 ..  263855 +    -3  -3.16881   GCCTGATCAGCTACG             CTTGCGGG CCA TCAGCGAG             TTGATACCGTCGATG  43 35
      MK0277 NONE
      MK0278  268956 ..  268973 +  -3.4  -2.74461   CTCATCGCGAACATA             CGAGTC ACCGGC GACTTG              GTTTAAGAGTGCGTG  41 2
      MK0279  271372 ..  271402 + -10.5  -3.08679   GAACGCATCGTGGTC      GG-CCGAGTTTACG TCGG CGTAATCTCGGACC       TCTTCGATCCCGAAG  62 344
         Pcm NONE
      MK0283  275303 ..  275324 +  -3.8  -3.33261   CGACGCCCGCCGGAG           CTCCTCTAA GGGTA TTAG-GGAG           TTGTCGCGCTTCACG  47 450
      MK0290  280523 ..  280536 +  -5.2  -3.01712   ATCCCCGGTCCACCG               CCCG CGCCCT CGGG                TATTAACGGCCCGAA  46 6
      MK0292  282111 ..  282121 +  -4.6  -3.73402   CTTCACTTCGCGCGG                 TGGG ATC CCCG                 TTTCCTCACCGATCT  58 106
      MK0294  284235 ..  284249 +    -7  -3.14344   ACCCGGTCGAACTTA               CCCACG TAC CGCGGG               TTCCTACCCAACCTG  53 416
      MK0301 NONE
    20093742  292672 ..  292682 +  -6.8  -3.53531   GATCGTCCCGGCCCT                 CACC CTC GGTG                 TTCTGGTCTTCGTGC  58 220
      MK0303 NONE
      MK0304 NONE
      MK0305 NONE
      MK0306 NONE
      FwdF_1  297771 ..  297782 +  -5.8  -2.57132   CCACCACGTCTCGAA                CTCG CCCC CGAG                 CTTCTCCGACAGCCA  46 256
      MK0312  303180 ..  303205 + -10.3  -2.57795   TCGCGCGCGTGGTGC         CCGCACCGAGC GAGG GCGGGGTGCGG          TAGGTTGCTCCTCCC  60 92
      MK0313  303929 ..  303941 +  -6.3  -2.60496   CGTAACGATAGAGCG                TTTCG GCG CGAAA                ATCTTTAACGCGGAG  46 223
      MK0316  308303 ..  308315 +  -3.3  -3.33162   GTGACGTTGAGCATT                TACCG CGT CGGCA                TTCTGCACTCCAGTG  47 104
      MK0321 NONE
      MK0322  314902 ..  314940 + -11.7  -4.85599   CGGCTGGCGGAGCCG  GCGGAGGAGTAGACCGGCG ACG CCCCGGTCC-CTCC-CCGC  TTTTTCTCCCGTGCA 100 14
      Fwd_F2 NONE
      MK0326  318485 ..  318504 +  -8.6  -3.91984   CCTGTGGTTGATAGG            GGGATAAC GCCC GTTGTCCC             TTCTTTACCAGGTCT  69 19
      MK0327 NONE
      MK0328  320459 ..  320479 +  -8.2  -3.09015   GTGGGGAGGTCGAGG            CCTCAGCC ACCTC GGCCGAGG            TTCCCTCGGTGTACG  56 385
      MK0329  321236 ..  321253 +  -6.2  -3.67976   TTCGACCCTTACCCT             CCGGCT TTTACC GGCCGG              TTTCGGGTTGATGGG  57 119
      MK0331  323981 ..  324002 +  -2.2  -3.60792   GTCCATGTGAGCTGA           CGGCGG ATCGTCGTGC CCGCTG            TTGTGTGTCGGTCGT  49 188
        ThrB  325842 ..  325866 +  -5.6  -3.21276   ACCAGGGACTCGCGG          CGCGCGTCGG CCACC TTGGCGTGCG          TGTTGTACGCGCCCG  51 441
      MK0336  328765 ..  328781 + -10.9  -3.36538   ACGAACACGTGGAGA              GGATCCA CCG TGGATCC              TTCGTACTTTATGTA  69 365
      MK0339 NONE
      SEN2_1 NONE
      MK0342 NONE
        TrpS NONE
      MK0344  336228 ..  336244 +  -5.1  -3.55071   CTCGGAAGGTGTGAT              CAGCG TTCCGGC CGCTG              TTTCGAAGGATCTCA  52 27
      MK0345 NONE
      MK0346  338277 ..  338319 +  -5.5  -4.16943   CAGGGCCCGCTGGAT C-TCCGCGGCCATCTTCATCG AAC CGCTGGCGA-GGCCACGGACG TTTTCAGGTGTCCCC  67 368
      MK0350  341091 ..  341104 +  -2.3  -3.05596   CGTTTGGCGGCGTTC               CCGAG GTCT CTCAG                TTCCCTCGGAAACTC  41 154
      MK0352  342402 ..  342415 +  -8.1  -3.24245   TGACCCGCTCGAGCA               GCTCG GCCA CGAGC                TTACCTTCTCGCTCG  57 38
      MK0354  343827 ..  343841 +  -6.4  -3.32647   TTACCGGCGGCCGCG               GAGCCT ACC AGGTTC               TTCCTGTAATTGACC  55 407
      GuaA_1 NONE
        HisA  352767 ..  352801 +  -6.6  -3.28924   ATGGAGGAGGATTAG    GGTATCATCCT-CTC GATGGG GAGGACGATGATACC     TTCTGCACCCAACTC  56 26
      MK0366  355425 ..  355439 +  -4.2  -3.39327   GTGGTGGCAGTGTCT               GCGC CTGAGCC GCGC               TTATCGCTATCAGGA  49 482
      MK0368  358392 ..  358409 +  -4.8  -3.08812   CGATGTCGTCAAGGA             GCACGG CGTTCT CTGTGC              GTTTGTTGCCACCGA  46 145
      MK0369  358836 ..  358846 +  -4.6  -3.14463   ACGGAGTGGAGGAGA                 TCCC TAA GGGG                 TTCCTGGACGAGCTT  48 264
      MK0370 NONE
      MK0371 NONE
      MK0373 NONE
      MK0374  364379 ..  364398 +  -9.2  -4.07885   TTTCGATCTCCCTAA            GCTGCAGC TCCA GCTGCTGC             TTTTGCGCGACGATG  76 517
      MK0391  375388 ..  375419 +  -2.2  -3.76393   CGTCGGAACTCCGGC      TCTCCCGGAAGGAGA ACA TCATC-TCCGGCGGA      TTTAACTTGCGATAT  52 140
      MK0394 NONE
      MK0395  378564 ..  378593 +  -9.3  -3.23393   TACATAAGTGGGCCT       CTCGCCGAGTTTT TCAG ACAACTCGTCGAG        TGTTATCGACTCAAC  61 379
      MK0402 NONE
        TrpA  384520 ..  384540 +  -2.5  -3.53012   CCCTAACTTGAGGTG            CTTCTCGAG CTC CTCCAGAAC            TTTGCGAACGCCGCG  47 412
      MK0405 NONE
        MobA  387204 ..  387214 +  -2.4  -3.85698   GACGTAAAGCACGAA                 CACC GGC GGAG                 TTTCTAACCCAGCGA  54 357
      MK0408  389313 ..  389330 +    -7  -2.78384   TCAGGATGAGTTGCC             TGGCGA CGGAGT TCGCCA              TGTGATCGCCGCAGA  50 32
      MK0410 NONE
      MK0411  390636 ..  390693 +  -5.3  -3.14132   GTCACCTCTGGCGAT CGTCGTGGGCTTACCCGGGCTCTGGTGG TTA CCTCCACCGAACGGGTG-GTCGACGGCG TTCATCGCGACGCCA  48 100
      MK0416 NONE
      RPL42A  394664 ..  394683 +  -4.3  -3.14881   GAGTAGGGGGTGAGA            TCGCTTT GGATGA GAAGCGA             TTCCTGAAGAGGTTC  48 35
      RPS27A NONE
        SUI2 NONE
      MK0420 NONE
      MK0421  396999 ..  397015 +  -5.1  -2.52516   TACTCCGCCGTGGGA              GGAGC CGCAGTA GCTCC              ATTGGTACTCCGAGC  42 314
      MK0422  397567 ..  397625 +  -6.7  -2.61027   TGCGGCTCCTAGGGC TGATGCCGGGGTGGTGAGGGGT-GG-ACC TAA GGTACCTAACCAGCGCCATCTCGGTATCG CTGTTCGTTTACTCG  49 9
      MK0423 NONE
      MK0424 NONE
      MK0425 NONE
      MK0426 NONE
      MK0427 NONE
      MK0428  402688 ..  402698 +  -2.4  -3.21218   AGGCGAGGAATAACC                 GGGG CCT CCGC                 TTGATCATCGCCACT  43 28
        AroD  403805 ..  403823 +  -8.8  -3.61715   GACCTGCCTCAGCGG             GACGGAGT TCG ACTCCGAC             TTCTTCCAGCACCTC  65 484
      MK0440 NONE
      MK0441 NONE
      MK0442  414019 ..  414030 +  -5.8  -3.29471   CCCAGCAGGTAAGCC                CGTG GGCT CACG                 TTGATCTCCTCGGGC  52 273
      MK0445  416773 ..  416795 +  -5.4  -2.74192   GCTGAACTCAGTTAC           GGAGTGACGC ACC GCGACCTTCC           TCGTATTCGACGCTA  46 36
        NadC  418223 ..  418244 +  -5.1  -3.53444   GTCCCAATCGGCTTC           GCCGGTAGGT TCG ACCT-CAGGC           TTTCCAGGCGGATGG  53 487
      MK0449  420654 ..  420668 +  -6.4  -3.97947   GATCGGAAGCGATTC               CTCGGA AGT TTCGAG               TTTCTCATCGATGGA  67 431
      MK0455 NONE
      MK0456  425863 ..  425874 +  -7.2  -3.06183   TTTAACTTTCCACGC                CGCC GTAG GGCG                 TTACATACCCCTGAG  52 518
      MK0478  437950 ..  437973 +  -3.1  -3.65812   TGGTGGCACGCGCTA          TCGTAGCGG AAGAAC TCGCTAAGA           TTCTGTTCAAGGAGG  51 310
      MK0479  440087 ..  440106 +    -5  -4.57569   ATCCTCGTACCATAC            CGAGCA TTCACGCC TGCTCG             TTTTTACCACCATCC  74 94
      MK0481  441969 ..  441979 +  -4.6  -3.06969   GTGGCGAAAGAGGCC                 CCCG GGC TGGG                 TCTTGAGCTGGGTTG  47 359
      MK0486  449407 ..  449423 +  -3.5  -2.55544   AACTGAAGGAAGAGT              ACCAGCG CCT CGCGGGG              TGACTTCGGTCCTCG  40 6
      MK0487 NONE
      MK0488  450999 ..  451009 +  -2.4  -4.02051   GCTCCCGGACCTCCT                 CGTC GCC GCCG                 TTGTTTCCCTTGCTC  57 493
      MK0492  454801 ..  454812 +  -7.2  -3.14132   AGCCAGGACGCCGGG                GGCG TCGA CGCC                 TTCATCGAACACCAC  56 152
        hisE  462587 ..  462603 +  -4.3  -3.40403   CGGTGCGGGCGAGGC              CGACATG GAG CGAGTCG              TTATCGTCGGCGCGG  49 404
      MK0501 NONE
      MK0502  465012 ..  465028 +  -3.7  -2.71924   CACCAACGCCATATC              GTTATGA TCC TCAAAAC              ATTTCGGACGAACTC  41 143
      MK0503 NONE
      MK0504 NONE
      MK0505  468249 ..  468260 +  -5.8   -2.8474   CCCTACGGCGCTAGG                CGCT CGGG AGCG                 TAATTATAGGTCCCG  48 281
      MK0507 NONE
        TrpF  470058 ..  470075 +  -3.3  -3.54424   GCGGAGACCGCCGGG             CTCCGTC CCAC GCTGGAG              TTTGAGACGGTGGAG  51 361
      MK0510 NONE
      MK0511  476641 ..  476662 +  -2.9  -3.60971   CGTCAGGACACGCGA           GCTCCTCGT TGAG ATGAGCGGC            TTTGGCACTTCCACT  51 251
      MK0520  486192 ..  486207 + -11.8  -2.78738   CTTGGCGATTTCGAT              GGCCGC TTTG GCGGCC               TGCTTAGCGTTTTCC  66 406
      MK0522  486920 ..  486934 +  -8.6   -3.1637   TTTGGCTAACTCCGC               GATCTC GGC GAGATC               TTCCTCGGACTGTAT  58 222
      MK0525  489100 ..  489111 +  -5.8   -2.7728   CGAGGAGTGATCACC                CGTG CTGA CACG                 TCGTTCCGGTTTGCC  46 31
      MK0526  490423 ..  490436 +  -6.7  -3.63068   ATTCGTGTGAAGGCG               TACGC TGGT GCGTA                TTTAGGATCATATCG  59 490
      MK0528 NONE
      MK0529 NONE
        PyrC NONE
      IlvB_2  496912 ..  496950 +  -3.8  -3.08032   ACTTCCGGATAGAGC  GTGGAGGACGCGTCCGA AGTTCA TCGGG-GCCTCCCCTAC   TCGTTTTACCCCCAA  43 181
      MK0532 NONE
      MK0533  498460 ..  498477 +  -7.7  -3.21099   AAGACGAGTCCTACA             GCGATTC CCAA GGATCGC              TTCCTCATCGCGAGA  57 143
      MK0534  499467 ..  499477 +  -2.4  -3.55563   GATAGTACGTCGAGA                 CGAG CTC CCCG                 TTTCGGCGCTCCGGT  49 165
      MK0536  501796 ..  501806 +  -2.4   -3.3568   GAAGATCGAGGAGAA                 GCGG AAA CGGC                 TTGGTATCTAATTCT  44 4
      MK0537 NONE
      MK0538 NONE
      MK0539 NONE
      MK0540 NONE
      MK0541 NONE
      MK0542  507134 ..  507157 +  -9.5  -3.25015   CTTGGCCGGTTCACC          GGGCTTCCG GGACAA CGGCAGCCC           TTCATACTAGTTGGA  61 324
        ThrS  509574 ..  509587 +  -2.3  -4.25388   GCTTGACTACTTGCT               CGATC GTTT GCTCG                TTTCCTTTTACTGTA  62 329
        TatD NONE
      MK0547 NONE
      MK0548 NONE
      MK0549  512269 ..  512296 +  -7.6  -2.62616   CCGCCGGGATTTGAA        CCCGGG-CTACGG GCT CCGCAGGCCCGCG        TCCTATCCAGGCTAG  52 124
      GltB_1  513675 ..  513687 +  -6.2  -2.53894   CGTCGAGCTGGCCTA                GGGG CCTCT CCCC                GTTGATCCTCATAAT  45 25
      GuaA_2 NONE
        NhaP NONE
        MoaB  516520 ..  516555 +  -3.3  -4.16842   GTCCTCGGTCAGCCT   GAGGA-ACCCGC-TAGC TTCG GCAATGCGGATCTCCTC    TTTCTTCCCGGTGAC  61 417
      MK0555  519047 ..  519076 + -13.6  -2.62263   GTGTCTCGCAACGAT       CCCGGAGG-GGTC GAGCG GGCCGCCTCCGGG       TACTGTCACAGGCCT  72 152
      MK0558  522033 ..  522043 +  -2.4   -3.5944   CGAGGTGACGGGGTA                 GGGG GGT CACC                 TTTGGGGGTGTACGT  49 25
        SIK1  523297 ..  523311 +  -4.2  -2.75844   GGCGCCGCTCACGTC               GAAGGC GGT GACTTC               ATTTCCCCTGAACAC  43 15
        NOP1  524029 ..  524064 +  -5.4  -2.78679   GCGTGATCACGTGGG    GATCGTCGCGGAGTACC ACG GGTAA-CCGTGATGAGC    GTTTCGCTAGCCGAC  46 1
        PitA  525259 ..  525270 +  -3.6  -3.36273   CTTGTCGGTGCGAGG                GGCG GCGG TGCC                 TTGATCTTACGCCCG  47 10
      MK0562 NONE
        PyrD NONE
      MK0564 NONE
      MK0565 NONE
         Exo  529891 ..  529916 +  -3.9  -3.34013   GGCACTAGGTAAGCG         GCGATACG-GCC GAC GGTGCGAGTCGC         TTCGTTGAGGGCGTC  48 481
      MK0568 NONE
      MK0569  532575 ..  532592 +  -6.9  -3.21747   GGCGTTCCCTCGTAA             GGTCCCG ATTC CGGCACC              TTCCTGATCACCTCA  53 140
      MK0571  533890 ..  533926 +  -5.1  -3.21276   TTCAGCAGGTGGCAA   CCG-TAGTGAACCGCT ACCTTC AGCGGCTCACCGTCGG    TCTTCTCGAGCGGCC  48 471
      MK0574  535964 ..  535992 + -11.7  -3.36273   GGACCATCCGGTCCC        GGTTCAGGTGCTC CTG GAGCACCACAACC        TTCCTCTTGGCAGAC  72 171
      MK0576 NONE
      MK0577  538001 ..  538015 +  -4.2  -3.75571   CACAACCACGAGCTC               GCCG TTCTTTC CGGC               TATTTTCCTGGCTTC  56 458
      MK0579  538615 ..  538625 +  -4.6  -2.74144   CTTGGAGTCGTTGTA                 GGGG TGG TCCC                 GTTTGGCCGTCCAGA  43 25
      MK0580 NONE
      MK0581 NONE
      MK0582 NONE
      MK0583  542483 ..  542494 +  -7.2  -3.37487   CGCTAAAACTGTCAG                GCGG CCTC CCGC                 TGTTTCACCCTGTCG  56 242
      MK0585  544752 ..  544770 +    -3  -3.07013   CGAAGCGTTCGGGGC             ACCTCCAC CGA GTTGAGGG             TATCTTCGGACGGTA  41 10
        PRI1 NONE
      MK0587  546504 ..  546529 +  -3.9  -3.24022   TGGCGAAGATTGCGC         GTTCCGTC-GTC GAA GTCTGACGGCAC         CTTTTGTGCGACTTT  45 6
      MK0588  547685 ..  547697 +  -3.3  -2.75382   GCTCGGGACAAGGGG                CTCCT CGA AGGCG                TCGTTACCTGACCTC  41 2
        ThiD NONE
      MK0590 NONE
      MK0591 NONE
      MK0592 NONE
      MK0593 NONE
      MK0594  552927 ..  552937 +  -2.4  -4.57073   AGTCAGGAGGAGCAC                 GGCC TGA GGCG                 TTTTTCGACGCCCTC  66 19
      MK0595  554356 ..  554372 +  -5.8  -3.61517   CATGATCCGGTAGCA             C-GGGGG AGTA CCCCCAG              TTGTTCGGCGACAGT  57 458
      MK0597 NONE
      MK0598 NONE
      MK0599  558217 ..  558227 +  -4.6  -3.13164   GTCGCTTTACCGGCT                 CGTG GTC CGCG                 TTCACTGATTCAGAC  48 7
      MK0601 NONE
      MK0602 NONE
      MK0603  561240 ..  561253 +  -3.1  -3.28924   CGAGCGTTTGCCGGT               CC-GAG GCC CTCAGG               TTCTGGAAACGACTG  47 67
      MK0604  562131 ..  562154 + -13.2  -3.21912   TACCCCCTACCTCTC          CCG-AGCTCCC CAT GGGAGCTGCGG          TTCATCGGTTCGGGG  78 123
       Kch_1  565345 ..  565355 +  -3.2  -3.16267   CCGATCCGGTGGAAC                 GCAT TCG GTGC                 TTGCGTATCCTTCGA  45 302
        NIP7 NONE
      MK0609 NONE
      MK0610  569134 ..  569147 +  -6.7  -3.16564   TCTTCCCACCGGACG               TCGGA GAGT TCCGA                TTCGTCGCGTACGAG  53 332
      MK0612  570716 ..  570747 +  -5.6  -2.72799   CTCACCGATGGCCCT      CCCGACCTCGCGAC ACTC GACGCCCGGTCGGA       TCGTCTCTATGGCCG  46 468
      MK0614  572072 ..  572091 +  -5.8  -3.61894   ACTTCTTCACCCCTC            CTCTTC-AG CTC CTCGAAGAG            TTCTTCCAACAGCTT  57 297
      MK0623  583156 ..  583197 +  -3.6  -2.92246   GGCGATAAACCCGGG TGACCCATCACCGGGCCCGC GAGA GCGGGTC-GGCG-TGGGCGA TGTAGTTGACGTTCG  42 63
      MK0624  583925 ..  583937 +  -6.2  -3.15544   CATGAAACGCATCCG                GGGC GGATA GCCC                TTGGTGAGCGTGAAC  50 16
         Mch  585267 ..  585303 +    -5  -3.05384   GGGCGGGGGCCAACC   GGC-CCCGCCGGGTCGGC TAA GCCG-TCGGGTGGATGCC   TTGGCTCGGGCGCCG  46 404
      MK0626  589941 ..  589954 +  -8.1  -2.62933   TCTCGACGCGCTCCG               GCTCG ATGC CGAGC                TCCTCTAGCAGCTTC  53 355
        AroA  591672 ..  591703 +  -7.2  -2.80816   CTTGGCCTCCCTCAC      CTTATGCGGCTCTC GGCC GAAAGCCGCGAGAG       TCTCGTGGATGAACC  52 101
        AroC  594223 ..  594255 +  -7.6  -3.73775   TGCCCTCTCGTCCAG     CCCGTCGAGCCG-CG GAAC CGTCGGCTCCCTGGG      TTTCCTCCCGATCCG  65 479
      MK0633  596247 ..  596260 +  -3.7  -3.29144   GACACACCTCCGCGA               CCTCG GCCA CGCGG                TTCTCCGCCGCGTAC  48 364
        SUA5 NONE
      MK0636 NONE
      MK0637 NONE
      MK0638  599225 ..  599239 +    -7  -3.15544   GCTCCAGCGACGTCA               CGGGCG GGA CGCCGG               TTCCTAGCGCTACCG  53 314
      RPL40A NONE
      MK0642  602443 ..  602496 +  -8.7  -3.45118   CCCACATTATCAACC TGAGCGTCCTCGGGATTGACGGG TACTCCAC CCCCTCACCCCCGAGGACCCCCG TTCATTCTCACGTAA  63 389
      MK0644 NONE
      MK0645  604822 ..  604832 +  -2.4  -3.38314   CGGCCTCCTGAGCCG                 CACG ACC CGCG                 TCTTTGGCCATTACC  45 437
      MK0647  606370 ..  606397 +  -8.4  -2.69799   GAACACCCCTCCCGT        G-ATCGCGACGGG TTC CCCGTCCCGGTGC        TCATCTATCACCTCG  54 206
        McrB  612391 ..  612402 +  -3.6  -3.03701   CGGAAGAACGCCCTC                CCGC ACCC GTGG                 TATCGTTTCGTAACC  43 56
        McrD NONE
        McrC  613621 ..  613633 +  -5.5  -3.20207   TGATCTATTACTTCT                CACGG TTA TCGTG                TTACTGCGTCCTCTT  50 38
        McrG NONE
        McrA  616399 ..  616409 +  -2.4  -2.50994   CTCAACTCGAGTTTA                 GGGG GTA CGCC                 CTTGGTAGGGTTCAC  37 143
        MtrE NONE
        MtrD  618103 ..  618138 +  -3.2  -2.62616   GACCCTCATGTAACG    GGGGAGTGTG-AGGAAC CTT GATCCTGCGTACACTCC    TGATCTCCGCCGTAG  40 28
        MtrC NONE
        MtrB  619285 ..  619299 +  -4.2  -2.73364   CTTCTCGGCCTCTAA               TCCCTT CGT AGGGGG               TGCTTGAGGTGCCCG  43 26
        MtrA NONE
        MtrG NONE
        MtrH  621408 ..  621451 +  -2.2  -3.04894   TCGATTTTCTCGTAA CACT-CGCTCGGGACGCGACC CGT GGTCGCATCCCAGCCGAACAG ATTTTCCACGCGCTT  41 147
      MK0664 NONE
      MK0665  625857 ..  625870 +  -2.3  -2.82623   AGTCGGTGGAAACGT               GTCGA GACC TCGCC                TACTTATGCCGCGAG  39 82
      MK0666 NONE
        MetE NONE
      MK0668  628026 ..  628038 +  -6.9  -2.53876   TCCGGCCACCGCCAT                CGCGG CTA TCGCG                TAAGTTAACATCAGG  48 415
      MK0673  631635 ..  631653 +    -3  -3.16564   ATTTAGTGTACGACC             GTCACCCT CCG AGTGGGAC             TTAATCACGTCCACC  43 43
      MK0674 NONE
      MK0675 NONE
      MK0676  634950 ..  634978 +  -5.9  -3.58343   AAGGTAAAAAGAAAA       CCGCCGCGGCTC GTGGTG GGGCGGC-GCGG        TTTGAGCGTCCTCGA  57 249
        TrpD  636194 ..  636226 +  -7.8  -2.90392   CGGCGTGCTCGGTGG     TCCAGATCGCGCGACC CTC GGTGGC-CGATC-GGA     TGTCGTTCGCGAATC  53 220
      MK0697  662110 ..  662124 +  -2.8  -3.85698   GGAGCCCGATCCCCG               CCAACA AGC TGTTGA               TTTGTCGAACCACGG  56 314
    Ssh10b_1  680566 ..  680581 +  -7.5  -4.61231   GATCGTGCTCGAGAA              GCCCG TGTAAT CGGGC               TTTTTAACCCTGTCA  78 16
      CdhA_1 NONE
        CdhB NONE
      CdhA_1 NONE
        CdhC NONE
      CooC_1 NONE
        CdhD NONE
        CdhE  692442 ..  692453 +  -2.2  -2.50492   CCTGGCGCTAGGGAC                CTCG GGGA TGAG                 CTGTTGATCCTGGTG  37 65
      MK0724 NONE
        HycB NONE
      CooC_2 NONE
      MK0727 NONE
      PorA_2 NONE
      PorB_2 NONE
      PorG_2 NONE
        SucC  698356 ..  698366 +  -8.2  -3.65046   CGGTCGAGTTAGCGG                 GGGC TTA GCCC                 TTGTTAGACTCAGAC  64 18
        SucD  699207 ..  699227 +  -2.5  -2.72991   CCGTGGGAAGTGCCG            GAGCTGCTT CGG GAGTACCTC            TAGTTGAAACTCTCC  39 2
      MK0733 NONE
      MK0734  700277 ..  700298 +  -6.5  -3.29144   CCCCAGTTCAGGTCC           CGA-CCCCGG GCA CCGAGGATCG           TTATGGACACCATAA  56 42
      MK0740 NONE
        SuhB NONE
      MK0742  706178 ..  706196 +  -7.4  -3.72632   GACGCCGAGGACTCC             GTCGGC GGATCGG GCCGAC             TTCTTGAGTATCTCT  65 329
      MK0744 NONE
      MK0745 NONE
        HemC NONE
        DPH5 NONE
      MK0748  709767 ..  709780 +  -6.7  -4.57353   AATCTCGCCGTCATC               CTACG CCTT CGTAG                TTTTATGTACTCCGA  78 205
        PyrH NONE
      MK0761  725209 ..  725226 +    -7  -3.77607   TACTACCTCCCACTC             CACGTC GTGCGG GACGTG              TTTCCTGAGGTTCTT  62 464
      MK0768 NONE
      MK0769 NONE
      MK0770  731968 ..  732008 +  -5.4  -2.53905   GATCCCAGGATAGCC GGAGAGATCGAGGAAGACG ACCA CGTCATCGTCGA-CTTACC  CTTGATACCTTCTCC  45 182
      MK0771 NONE
      ThiI_1 NONE
      MK0779  741814 ..  741830 +  -2.9  -2.80511   GATGCCGTCTACACA              CTGGCGA AAG TAGCTAG              TGATTGACTTCTGAC  39 2
      MK0780 NONE
      LeuD_1 NONE
      LeuB_1  744668 ..  744694 +  -4.4  -3.81146   GGGTCCAGTAGTGGG         TCCAGTGGTGGA CGA TCCAGTAGTGGA         TTCTTCCTTCCCCGC  57 30
      MK0783 NONE
        TrpB NONE
      MK0786 NONE
      MK0787 NONE
      MK0788 NONE
      MK0789  751340 ..  751350 +  -8.2  -2.62735   TACACACTCCCAGCA                 CGGG GCG CCCG                 TCCTCTGCACACTCT  53 393
      MK0793 NONE
      MK0794  755171 ..  755186 +  -6.8  -3.14931   CAAGGCGAAAGAGAC              CTCAGC GTGA GCTGGG               TTCCTCACCACTCGG  54 16
      MK0795  756208 ..  756242 +  -3.5  -3.05844   CAGAATCCTCGGGGT     GTCTCCACGTTGA GAGTATACG TCGACGGGGAGCC     TGTTGACGTACCCGA  43 13
      MK0796 NONE
      MK0797 NONE
      TyrA_2  760435 ..  760449 +  -4.2  -3.62522   GATCGTGTCGGCCAA               CCGC TCTTTCT GCGG               TTCTTCCGCCAGTTC  53 145
      MK0800  762799 ..  762811 +  -3.3  -2.75382   TGCGGATGTTCCGAG                GTCCG GCC CGGAG                TGATTCAATCCCCTG  41 10
      MK0801  763457 ..  763468 +  -5.8  -2.64616   CACCGGGAGCTTGAG                GCCT ATGT AGGC                 TCCTATCGATGCCGC  46 60
      MK0803 NONE
        ApaH  766197 ..  766214 +  -6.9  -2.69151   ACCTCCTGGTAAGGC             CGGTGGG TCTT CTCGCCG              TCGTCTATGAACGCG  49 290
      MK0807  768831 ..  768855 +  -9.1  -3.16564   ACCGTGCGGAAGCGG          ACCGCGCGGGG TTC CCCGGTGCGGA          TTAATCCCGTCGCAC  61 40
      HypB_1 NONE
      MK0811  772673 ..  772683 +  -8.2  -2.87344   TTAAGAGGAAACGCG                 GCGG TTT CCGC                 TATGTCGGAGCCCTG  55 88
        MscS  776123 ..  776153 +  -9.7  -3.94877   GGATGACGATTAACC      GGGAGCCGGGAGCGG ATT CCGC-CCCGA-TCCC      TTATTGTTACACAGT  73 42
       Ftr_2 NONE
      MK0817  778148 ..  778158 +  -2.4  -3.41125   AGGTCGTGCTCAGAG                 CCCG TCG CCGG                 TTGTAGGTATATCGG  47 147
        PheT NONE
      FtsZ_1 NONE
        Sss1 NONE
        nusG NONE
        RplK NONE
        RplA  784307 ..  784320 +  -5.2  -2.82516   TAAAACCACGATGGG               CCCG GCGGAG CGGG                TGTACTGATGGGGGA  43 4
        RplJ NONE
      MK0827 NONE
        SdhA  787810 ..  787820 +  -5.4  -4.18934   ATCAACTCGAGCACG                 TCCT CGT AGGA                 TTTCTTCACCTCCTC  65 178
      MK0834 NONE
      MK0835  797278 ..  797290 +  -5.5  -2.90685   CAGATCGGAGATCAT                CGACT TGA GGTCG                TCTAATATCTCATTG  48 287
      MK0838  800018 ..  800033 +    -9  -3.22223   GCCTGTATACGAGTC              CCGGAA ACTG TTCCGG               TTCGTACTCCCCTTG  61 467
      rpl22p NONE
       rps3p NONE
        RpmC NONE
        SUI1  803236 ..  803254 +  -4.4  -2.78596   CTTGAGGAGCCTATC             CGTGAGCG TAC CGCACAGG             TGTAATCCCACGATG  43 309
      POP4_1  804070 ..  804083 +  -9.5  -2.92175   TCAGCTTCCGCCTGT               CGGGC TATC GCCCG                TCTCATCTCTTCGGG  58 219
         Lpd  806786 ..  806796 +  -4.6   -3.0281   TTCGGGAAAATGGGC                 TCGG GCT CCGG                 TATCTCCTTAGTCTC  47 445
      MK0856 NONE
      MK0857  814435 ..  814462 +    -4  -3.90744   CGAGCGCCTCCGCGA        TCTCGCGGGC AGTCCGGG GCACGCGAGC         TTCTTTACACGCGGC  58 390
      MK0861  816273 ..  816284 +  -2.2  -3.28712   TCGGGTTTCCACGGA                GGTG ATAT CATC                 TTGTACCCGAGAGGA  44 44
        PhoU  817207 ..  817231 +  -4.9   -3.4252   GCACCCTACCCGCTG          ACGGCACTC ATTAGGG GGGTGCCGG          TTGTACTACATCGGG  52 12
      FtsZ_2 NONE
      MK0864  818220 ..  818254 +    -4  -3.45945   ACTCGGGTCAGGGGC     CCCTCCAGGGAACCGC GTT GCGGGCACCTGAAGGC     TTCCTTCTAGGTGGC  49 48
        argJ  819427 ..  819438 +  -7.2  -3.10522   TTAAAGGATGATTCG                GGGC GTCG GCCC                 TCTGTTCAGTCACAT  52 52
      MK0866  821031 ..  821049 +    -8  -3.31365   CCTCGGCGATCACGT             CCGCGGGG ACG CCCAGTGG             TATTATCATATCATA  58 194
      MK0868  822085 ..  822102 +  -3.3  -3.10612   AGAGCTATCCAAGAG             CGTCTCC TGGT GGTGATG              TATCTTGACGTTCCG  43 10
      MK0869  822608 ..  822633 +  -3.9  -3.86194   GGACCAAGAGCGGCT         ACGAGGTTAGG GGCC CCAAATCTCGG          TTTCTGAGGGCCCTT  56 110
      CpsB_1  825911 ..  825921 +  -6.8  -3.33492   GGCGGCGAAATACGC                 CGTC GAG GACG                 TTCTGCGGTGCGTAA  56 225
      MK0874 NONE
      MK0875 NONE
      CitG_2 NONE
      MK0877  828661 ..  828673 +  -5.5  -3.17075   GAGTCGAAGTCCGGT                TACCC AGG GGGTG                TTAACTTGACGGAAA  50 9
        RPT1 NONE
      MK0879 NONE
      MK0880 NONE
      MK0881  833015 ..  833034 +  -6.4  -3.14463   GAGCTCCTTAGGGAG            GAGCTTCA CTCA TGAAGCGC             TTCCTCAGAGACCTT  54 11
      MK0882 NONE
      MK0883 NONE
      MK0884 NONE
      MK0885  835040 ..  835056 +    -8  -2.87881   ACGTCTCCCAGATAT              CGTGAG CCGTT CTCACG              TATCTCGACGACTTC  53 106
      MK0891  839996 ..  840009 +  -2.3  -3.21416   TAACCCCATCACCCA               GTACG GCTC CGAAC                TTCCTCCTACCGGTA  43 244
      MK0894  843304 ..  843318 +  -2.8  -4.08216   GACCGCGGACCGCTC               CTGATC TGT GATGAG               TTTTCGGGGAGCTGA  57 48
        IleS  851610 ..  851620 +  -2.4  -3.57462   CAGGACGATCCGCAT                 CGCC GTG GTCG                 TTTCGGGGTGAAGTG  49 4
        AlaS  854772 ..  854794 +  -2.6  -4.62069   GTCAAAGCTCGTGAC           GCAGGCGC TCCTTAT GCTCTTGC           TTTTTACCGTCCACG  68 413
      MK0903 NONE
      MK0904 NONE
      MK0905 NONE
      MK0906  860875 ..  860887 +  -9.1  -2.65264   CTTCATCCTCGCCTC                CGGAG AAC CTCCG                TGATATCGGTCCTGG  56 10
      MK0909  864675 ..  864696 +  -5.1  -3.55071   ACCCACGTAGCGGAC           GATCG-CGGG CTT TCCGTCGGTC           TTTACCAGCATATAG  55 289
      MK0912 NONE
      MK0913  871342 ..  871355 +  -2.3  -3.72893   TACTATGAGTATATC               TCCCG ACCA CGGTA                TTTGCTCGGCGGATA  52 484
      CpsG_2 NONE
      MK0921  880025 ..  880049 +  -2.1  -2.53263   CCATCGATAAAACTT         CGTCCCTCGT AGGGTC AGGAGGG-CG          TCACTTGCCCGTCCA  37 291
      MK0922  881485 ..  881496 +  -4.4  -3.85509   GCTCTCGCCGGTCGA                TCGA ATAG TCGA                 TTTCCCTTCTCTTCC  58 155
      MK0924  883459 ..  883469 +  -6.8  -3.34947   AGACGAACCGACCCC                 GTGG TTC CCAC                 TTGTCGCCCTTCTTC  56 158
      MurE_1 NONE
      MK0927 NONE
        PflX  887722 ..  887752 +  -8.9  -3.05463   ACGATCACGGTGCTC      CAGCCGTC-CGGTG AACC CACCGAGCCGGCGG       TTAGATCGGAGAGCT  57 239
      MK0932 NONE
      MK0936  895462 ..  895478 +  -6.5  -2.78463   CCTGAACCGGCTATC              GTGTAGC CGG GCGACAC              TCTCCTCGACGCACT  50 20
      MK0939  898677 ..  898722 +    -8  -2.80113   CCTACCTCCCACGGC CCGGCGACGCCGGCGCCCCG ATAGTC CAGAACGACCGCGTCGTCGG TATGCTCGCCTCCTA  53 372
        ArgG  902951 ..  902965 +  -5.6  -2.80935   GGAGGGCCGCCTTCC               TGGCGG CGT CCCCCA               TGTAGTACATCGGGT  46 218
      MK0946  906203 ..  906213 +  -6.8  -3.34398   TAAGATGTTGGCTCG                 GTCG CGC CGAC                 TCTTTCCCCGGACGA  56 38
      MK0947  908177 ..  908204 +  -2.6  -2.79183   GGACCGAGGACGGGA        GCGTCATCTACG TACC CGTGGGTAACGA         TATCGTCCCGATCGA  39 1
      MK0948 NONE
      MK0949  911496 ..  911508 +    -2  -4.26393   CACAAATACTCTTAC                TAGT ATCAC ACTA                TTTATGTATTGTCTA  60 251
     ECM27_2 NONE
      MK0952  915205 ..  915222 +  -2.5  -2.72144   CGGTGGAGGTCGGGG             ACGCACC GGGC GGAGCGA              GTTTAAGGCAGGTAC  39 162
        UbiA  916461 ..  916471 +  -6.8  -2.71364   GGCACCGCACGATGG                 CGAC CGG GTCG                 TCCTTACCCACGTAC  49 409
        TldD NONE
        PmbA  920788 ..  920798 +  -4.6  -4.25104   GCACCGGAATAGTAA                 CTCC GCG GGGG                 TTTTAGTGACCGGGG  65 140
      MK0959 NONE
        GatB  922823 ..  922834 +  -2.2  -2.98719   TCCAGAAAGAGCCGA                CTGA GGGC TCGG                 TATATCCTATCCTGC  41 101
      MK0962  923712 ..  923749 +  -5.3  -2.59431   GGGTGAGCCGACGTG   TCATCGGGGGCCGTGGA GCGA TCCCCGGCCGTCGCGGG    TCAGTTCTACCCCGC  46 35
      MK0963 NONE
      MK0964 NONE
      MCM2_1  926982 ..  926996 +  -5.6  -2.72463   GCCCGGAGTGTACCT               CCCGAT GTG AACGGG               TGGTTGAACATGAGT  46 16
      MK0966 NONE
        GCD7 NONE
      MK0968  928412 ..  928422 +  -3.2  -3.60098   CTACATCCTCCCGCG                 GGAG CCG TTCC                 TTTGACCTCGGGAGT  51 10
      MK0969  929704 ..  929727 +  -3.8  -3.73224   CTTCGATGAAGATCT          TCGG-GTTGGG CTT CTCCACGCCGA          TTTCCTCGGAGATCA  56 247
      MK0971  931025 ..  931058 +  -7.4   -3.2794   ATAGTACGATGATAC    CCCGGGTAGCTCGGGC CGAA GCCCGGG-T-CCGGGG     TTGATGTAAGTCGGG  56 124
      MK0972 NONE
      MK0973 NONE
        ThrC  935528 ..  935538 +  -6.8  -2.71731   ACTCACAGGGCAAGG                 TCGC TCC GCGA                 TCCTTCCAACGTCGG  50 70
      MK0976  938156 ..  938166 +  -8.2  -3.19192   GAGGGTATACTGTAC                 GGCC TTC GGCC                 TTGGATTCGGTCACG  57 47
      MK0977 NONE
       SEC59 NONE
      MK0979  940812 ..  940835 +  -4.6  -3.98661   TAGGGCCGACGAAGC          CTCCT-GAACG TAA CTTTCGAGGAG          TTTCTCGTACCTCTC  59 102
      MK0982 NONE
      MK0983 NONE
      MK0984  945255 ..  945265 +  -3.2   -2.8294   CGCCTGTTCTTTTCC                 CATG ACA CGTG                 TACTTCTCCGGAGTC  41 67
        LysS NONE
      MK0987 NONE
      MK0988 NONE
      MK0989 NONE
      rps19p  950920 ..  950941 +  -2.1  -3.04517   GCGCTCTACATCGTA           CTCCCTGAG GTAG CGTAGGGCG            ATTTTCAAAGCACCT  41 296
      MK0992  953009 ..  953030 +  -7.3  -3.16683   GGAGACGTTCAGGGC           CGCCAAC AGCCCGTG GTTGGCG            TTCATGAGCTCCCCT  56 207
      MK0994 NONE
      MurD_1 NONE
      MK0996 NONE
      MK0997  957582 ..  957611 +  -2.9  -2.76263   ACGCTGTCCGCGCCC       GTATGGGTTGGT CTCCACT ACCACCCCA-AC       TCCTTCCCTACTGCG  39 155
      MK0998  958518 ..  958534 +  -5.1  -3.40403   CGACCTTACCCACCT              CAAGCAG GTT CTCCTTG              TTCTCGTCCCAGACG  53 306
      MK1000  961142 ..  961161 +  -3.5  -2.52543   CATTACACGTCGCGA            TGGGGGA TAACGT TCCCCGA             TGAATTCGACAGGGT  40 97
      MK1001  962126 ..  962145 +  -3.5  -2.75708   AACGTCTCCTATGAG            CGCTCCG GTGAGA TGGAGTG             AGTTTTTTCACCCAC  41 5
        MhpD  963112 ..  963123 +  -3.6  -3.75024   GGTATTATACGTAAG                TCGG CAAT CCGG                 TTATTCGTCATCGGG  54 156
      MK1004 NONE
      MK1005 NONE
        GroL  967587 ..  967605 +  -3.1  -4.07568   TGCCTTCGCACCAAT             CGTTTTG GATCA CATAACG             TTTTCGAGGACGCGC  59 62
        SecF  968715 ..  968732 +  -3.4  -3.86897   GGTCATCCGCGAGAA             GATCGC GGGGAG GTGATC              TTTGTCCGGGCTGGG  56 10
        SecD NONE
        TrkG  971447 ..  971466 +  -9.2   -3.2963   GGTAGGGACTGATCC            CCTCGCCC TCCA GGGTGGGG             TTCTCCGGGGGTCGT  63 29
        TrkA  972448 ..  972466 +  -3.1  -2.82742   AGACTGGATGAAGCC            G-CCGATG CCGT CGTCGGGC             TAGTTCTGGGGGAGT  41 316
        NtpI NONE
        NtpK  977516 ..  977531 +    -6  -3.02263   GATCCTGATAGTGTT              CGCCGC CCTC GCGGCC               TCTTAACCACCATAT  49 4
        NtpE NONE
        NtpC NONE
        NtpF NONE
        NtpA NONE
      MK1018  982229 ..  982252 +  -3.9  -3.61517   CTCCCCGATCGCACC          CTCTTCG CGGCTCTAGA CGAAGAG           TTCTTACCGGAACGT  51 159
      MK1021  984800 ..  984816 +  -6.6  -3.69216   CTGCCTATGGCGTAC              GTGTCA CGTAC TGACAC              TATTTTCACTAGCAC  62 91
      MK1025 NONE
      MK1026 NONE
      MK1027  989446 ..  989464 +  -9.5  -3.02461   TAAACGCAATCCGTT             CCCCCGC CGAAT GTGGGGG             TGTTCGAAGGGATTG  60 66
      MK1028 NONE
      MK1029  990729 ..  990740 +  -2.2  -3.20901   CCCTCGCGCCAGAGT                GCAT CGGG GTGC                 TTAAGTTGGTGGAGT  43 220
        DnaN  991714 ..  991725 +  -7.2   -4.2349   CTCCCTTGGTGATGA                CGCC CTCC GGCG                 TTTTGGCTATCACCC  72 232
      RadA_1  993492 ..  993505 +  -3.7  -3.01497   GGACGTTCTCAGGAT               CGGCC GGAC GACCG                TCTCCTTTCACATAC  45 363
         Lhr NONE
        CobF 1000510 .. 1000548 +  -6.6  -4.58395   TACCTGTGCACGATA  GTCGCCCTCCGGCCCTG AGATAC CAGGG-CGGGGGCCGGG   TTTTTACCCGGTGAC  78 8
        PolB 1003123 .. 1003143 +  -5.4  -3.51329   ATCGGTGATCGGCTT           CACCC-TGG CCGA CCGTGGGTG            TTCTCCTTGCGAGTG  55 67
      MK1040 1005072 .. 1005099 +  -7.6  -3.67597   CGCCCTCGACACCGA        CCCCGAGGGGAGG TTA CC-CACCTCGAGG        TTGTTCGCTCGAGGC  62 306
      MK1043 NONE
      MK1044 1011402 .. 1011421 +  -7.9  -3.88946   CGTTTTCTGTCCTCA            CGGATAC TCTTTC GTATCCG             TTCTTCTCTGAGGTG  69 43
      MK1045 1013431 .. 1013456 +  -5.3  -2.82516   AACGCTTAAAGCCAC         TCCCTCGGCTG AACC CAGCCCGTGGA          TGTCCTCCTCCGACG  44 374
      MurD_2 NONE
        HyuB NONE
      MK1049 NONE
      MK1050 NONE
      MK1051 1018832 .. 1018850 +  -7.3  -3.21099   CGCATCCAGCTCGCT             GGCGGCG AGCTC CTCCGCC             TTCCTCATCAGCCGC  56 131
      MK1053 1021479 .. 1021500 + -11.5  -3.28712   GTCCGCGAGCGCCAT           CCTGGCCAG ACCA CGGGCCAGG            TTCTCGACGGCCAGC  69 248
      MK1055 1023916 .. 1023943 +    -4  -3.62522   CTCACGCGGTAACTC        GCGCCGGTGT CGACACTT ACTCCGACGC         TTCTTCGCCACGTTA  51 132
      MK1057 NONE
      MK1058 1028853 .. 1028867 + -12.8  -2.90496   GCTAACATCTGCATT               CGGGGG AAT CCCCCG               TCATTTAACCCCCGA  70 419
      MK1060 NONE
      MK1061 1030451 .. 1030478 +  -2.6  -3.59946   ACTGTTTGAAGCGTT        AACG-GCTGGTCG CCA CGGCCGGTGCGTA        TTATATCCTTCCGAC  49 32
        PDX2 NONE
      GltB_2 NONE
      GltB_3 NONE
      MK1065 NONE
      MK1066 NONE
      MK1067 1035639 .. 1035653 +  -6.4  -3.84246   GATCCAGGCGATATA               GTAGGG GTT TCCTAC               TTTGGTAGTTAGGGC  65 487
      MK1074 NONE
        SIR2 1043283 .. 1043294 +  -5.8  -3.53012   ACTCTCAACTCCACT                CCCA CCTT TGGG                 TTTCGCGGCGAGAGA  55 133
        ArgC 1045745 .. 1045761 +  -4.4  -3.23216   TCGTAGCCCATATCC             GC-GACG AGCT CGTCCGC              TTCGTCCTCCTGGAC  47 279
        MobB 1048245 .. 1048274 + -14.3  -3.40878   ACTCCAACCGCTCGC       CGG-GTTCCGGGAC TTC GCCCCGGAACACCG       TCTTCTTCGCGTGCT  83 292
      MK1088 NONE
    Ssh10b_2 1058896 .. 1058943 +  -8.4  -2.85351   AAACGCCCCTCCCTC CCCTCCCCTGA-GGGTGC-CCG ACTTGC CGGAGCTCCCATCAGTGGAGGA TCTGATGTCGCGAAA  55 40
      MK1090 1059724 .. 1059739 +  -3.9  -2.94045   CTTACTGGTGGAAGA              GCTGG AGGCGG CCGGC               TAATTCTTAACCTCC  42 7
      HyuA_1 1061948 .. 1061966 +    -3  -3.02263   ACCGCCTCGGTGATA             ATCCCCGT CGG ACTGGGAA             TCTTGGGGACCGTGT  41 145
      MK1092 1062250 .. 1062270 +  -4.7  -3.41878   TGAGCCCCCGGGATA            TTGTTACAG TTT CCGTAACGA            TTCTGGGTTGGAGCC  52 38
      MK1100 1071249 .. 1071279 +  -7.5  -2.92712   CTCGGGTATGGGATC      GCCGG-GGGCC-CCG GTC CGTCGGCTCACCGGC      TCGTTGTGTCTGGTG  51 160
      MK1101 NONE
      MK1103 1074401 .. 1074412 +  -3.6  -3.20723   TGTAAGGCGTGTGAA                CTGC TGGA GCGG                 TTGGGTTAGTCGGAG  45 5
      MK1106 1077119 .. 1077158 + -10.6  -3.08679   AACATGGGTCGGGCC  ACGTCGCTGAGGGCGCACC GCA GGAG-GCCCTCAGAGGCGA  TCTTGAATGCCGCAA  62 401
      MK1111 1082663 .. 1082677 +  -4.2  -2.87132   GGGTGTGACGGGCCC               TCCCTG GAG CAGCGA               TGTCTCCGACCGAAG  44 175
      MK1121 1096100 .. 1096117 +  -5.5  -3.07344   ACGGGCCATGCTAGT             TCTTCCC GCGT GGGACGA              TATGTTAAGCCATCG  49 126
      HmdIII 1097236 .. 1097252 +  -2.2  -3.74693   CGAGGAGCGGCGATG              GGGC TCGTGAACC GCCC              TTTCCTCGGGTCGCC  52 16
      MK1124 1099631 .. 1099646 +  -2.4  -3.57144   CGACCCTTCAGCTCG              TCGACG TCCC CGCCGG               TTTCACGGTGGAACC  49 470
      MK1127 1102491 .. 1102505 +  -5.6  -3.07816   TGAAACCGCGCTGCG               GCGGTC CTT GACCGG               TTCGATCGGTCGGGC  49 38
      MK1129 1105365 .. 1105413 +  -7.3  -3.53012   GGGCCCGGGTCGTCC CGGCGGGTCGGGA--GAGCGGGG CGGAC CCCCGCCCGATGACGGCCCGTCG TTTCCGCCCGGGCAC  58 70
      MK1130 1105702 .. 1105739 +  -5.6    -3.551   AGTCTCAGTAAGGTT  CCCTAC-GG-GCT-CCGGC ACC GTCGGTGGCTCCAGTGGGG  TTATGTGGGTTCGAA  55 40
      MK1132 1110181 .. 1110211 +  -8.2   -3.2327   GATCGGAGAGCTTCC      CGCGT-CCGGCGG GTGCGA CCGACGGTGCGCG       TTCGTAGTCCCTTGC  57 179
      MK1134 NONE
      MK1135 1115434 .. 1115472 +  -5.1  -3.04792   TACTCAGGAGAGGGT  CCGGCGGGTGAGCTCG ATCGGGTC CGCGC-CTCCCGGCGG   TCTTCGGCCTCGTCC  46 15
      MK1136 1116604 .. 1116622 +  -3.7  -3.14564   CCACCGCGACACGAA             CTCCCGG TAGTT CCGGCGG             TTGATCCGGGCCTCG  47 376
      MK1138 NONE
      MK1139 1117051 .. 1117087 +  -2.8  -2.70932   GTGGAGAGGGACCAC    GGACCGGCCTCACG ACCGTGACC CGGGTGGTCGGTAC    TCCTTCAGCCCCGCC  39 5
      MK1145 1123222 .. 1123234 +  -6.9  -3.28712   CACCTCCTCCGGCTC                GGGGG ACT CCTCC                TTCTCCAAGCACAGG  55 440
      MK1148 1130806 .. 1130838 +  -2.5  -3.15574   GTCGGTTCGGGGTGG      GGAGGGCGGTGAGTA GGC TCCTCCCCGTGGTCC      TGTTCCTAGCCTTGG  43 10
      MK1149 NONE
      MK1150 1137084 .. 1137101 +  -3.3  -2.71364   AGTCTCACACTGTTA             TCGACCC TCGG GGGATGA              TGGTTGGGCCACTCG  41 8
      MK1151 1137943 .. 1137965 +  -7.7  -2.62463   CCTCTCACCCCTATG          GCCGTG-GGA TTCT TCCTCGCGGC           ATTGTGGATAGTCGG  52 216
      MK1152 1139027 .. 1139038 +  -5.8  -3.35046   CTCGGCACAACTGGA                GGGT CAAG ACCC                 TGTTTGACCCCCTCC  52 61
      MK1153 1139816 .. 1139856 +  -8.2  -4.10159   CCCGAGCCCGCGCTC GG-GTGGTACGGGCGGGCC TACC GGGCAGCCCTTACTACTCC  TTTCCTTTCCGTATT  71 190
      MK1154 1141357 .. 1141407 + -13.9  -3.14931   GTAGATGCCTACTGG GAGGGG-GTCGGGACGTTCCGGTC CGCC GTCCGGTTCGTCCTGGTGCCCCTC TTCGTCCCGGCTCCG  78 178
      MK1155 NONE
      MK1156 1143280 .. 1143293 +  -2.3  -3.07935   GCGGGGACGTCCTCG               CCATC TAGG GTTGG                TTCCCTCGGTCGGAT  41 363
      MK1159 1146784 .. 1146818 +  -7.9  -3.87815   ACACCATCGGATCGT    CACGGG-GATC-CCGGT GGA GCGGGCGATCGCCCGTG    TTTGTGGGGATCCGA  69 132
      MK1160 1147792 .. 1147804 +  -3.3  -3.18033   TCAGAATAAGTGTCT                CGAAG ATT CATCG                TATTAGTAGCTTGTA  45 129
      MK1161 NONE
      MK1162 1149700 .. 1149712 +  -5.5  -3.57561   CACATCCGACTCACG                TTCCG TGC CGGAG                TTTCCAGCGTTCGAG  57 322
      MK1167 1156147 .. 1156175 +  -8.7  -3.84185   CGTCCCCACGGGAAC        CCGGTACGTGACG GTA CGTCCCGAAACGG        TTATCTTTCGATCGA  71 15
      MK1168 1157646 .. 1157672 +  -2.8  -2.64472   ACGTCGGCCACCTTG         CGCCTACGATAG AAC CTGCCGGACGCG         TGGGTTTCCGACATC  38 516
      MK1172 1163533 .. 1163548 +  -4.6  -3.62096   CGAGCCCTCTCGGGG              GAACCG GATG CGGTCC               TTTCCCCTCCTACCG  54 126
      MK1173 1164673 .. 1164689 +    -3  -2.94912   GGACATCACCTGGCT             CC-TCCA GGAG TGGAAGG              TGTGTGAGTTGGCGC  40 436
      MK1174 1166664 .. 1166675 +  -7.2  -3.36581   GTCTGACGGTCCCGG                CGGG AGGA CCCG                 TTCGTTACGGATTTC  56 502
      MK1177 1171130 .. 1171143 +  -2.3  -3.66772   CTCCTAACGTTCCTT               CGACC CACA GCTCG                TTCTTCGAGATTTCG  49 34
      MK1178 1174574 .. 1174590 +  -2.1  -4.59109   ACGCGAGGGGTGTCC              CCCCGTC AGG GACCGTG              TTTTTCCGGAATCTC  68 499
      MK1181 1177362 .. 1177372 +  -6.8  -2.56095   CTCGGCTGCCACGAC                 GCAC TCG GTGC                 TGAATTCAGTGTCGG  48 442
      MK1186 1182000 .. 1182019 +  -6.4  -2.80113   GCTAGAGTCCGATGA            GGAGGG TAGGTGGT CCCTCC             TATGATCGCATCCTG  50 1
    20094623 NONE
      MK1188 1184326 .. 1184358 + -12.7  -3.06133   GACGGGATCGAGGTC      TCCGAAGGGCTCGTC GAG GAGGAGCACTTCGGG      TTCGGTGGCGAGTTC  72 421
      MK1191 NONE
      MK1192 1187523 .. 1187580 +  -8.4  -3.04322   CGACATCACGATCAT TCGGTGACCGCGTCGCTACGGTGGGATG CGCG CGTTCC-CCG-GTCGACGCCGTCGTCGG TGTTCGAGAGTTGGG  56 19
      MK1193 NONE
      MK1194 NONE
        PurE 1190553 .. 1190563 +  -6.8  -3.35679   CCTCTAAGTTCTCGG                 GCTC ACC GAGC                 TTCTCGGTCCACCGC  55 524
      MK1198 NONE
      MK1199 NONE
      MK1200 1194976 .. 1194992 +  -2.1  -2.88961   ATCAGCAGCAGTTCC              GAGGTGC CCA GCCCGTC              TATCATCCTCTTTTC  40 200
      MK1213 NONE
      MK1214 NONE
      LeuB_2 1205891 .. 1205916 +  -8.9  -2.72463   TGGGATCACCCCCGA         GCTCCACGAGG GCCA CCTCGGGTAGC          TCCTTAACCCTGCGT  57 71
      POP4_2 NONE
        RpsQ NONE
        RplN NONE
        RplX NONE
       RPS4A 1208618 .. 1208628 +  -4.6  -2.62463   AGGAAGGAGGAGTAG                 GGGG AGC TCCC                 GTTGTCCGTCGTCGA  43 26
        RplE NONE
        RpsN NONE
        RpsH NONE
        RplF NONE
       RPL32 1210893 .. 1210918 +  -6.9  -3.04792   CGATCTTCGCCTCCA         CGTGCTTCGACA CCG TGTCGACG-ACG         TCTTCGGCCTCCTCC  51 122
        GldA 1217304 .. 1217315 +  -7.2  -2.73364   TACACCAGCGCTTTA                CCCG CCAG CGGG                 TGGTTGAAGTCGACC  52 274
      MK1234 1221063 .. 1221088 +  -2.3  -3.31144   CCCGAGGTGGTCCGC         GAGCGCCTCCG CCGA CGGGTGCACCC          TTCTCCCCATCACGA  45 499
      MK1245 1227622 .. 1227633 +  -5.8  -3.88232   TGTTAGGGGAGTGAG                CCGT TGAA ACGG                 TTGTTCTATCCCGAG  62 27
      MK1246 1228965 .. 1228984 +    -5  -3.05463   GGCGGAAGTATTATA            ATGTTAGG CGCA CCTAACAA             TTGAGTACCGACGGT  46 25
        FeoA NONE
        FeoB 1231185 .. 1231205 +  -4.5  -2.54902   CGCGCTCGTGGCACT            CGGCGGCTG AAC CCGCCGTCA            CCTTATTTTTCCGTG  43 16
      MK1253 NONE
      MK1254 1241380 .. 1241410 +  -4.6  -3.20164   ATCCGAAAGCGGGTC      CTCCCGCCGCCCG CGACGT CGCTCGG-GGGAG       TTCAGTTGCGTGTGA  48 210
      MK1255 1242362 .. 1242377 +  -7.6  -3.39327   CGTCATGTTCGCGCT              CGTGAT CGCC ATCACG               TTGTCCGTGTAACAG  58 405
      MK1258 1245926 .. 1245948 +  -5.5  -3.61398   TGAGCGCGGTGAGTA           CCGCGTGGA GCGCG TCCACCTGG           TTGTTCACGCGGCCC  57 272
      MK1260 1251115 .. 1251125 +  -4.6  -3.05384   TGGTGAGAGAGGACC                 TCCC TCA GGGG                 TTGGATAGGGCCGGG  46 379
       Fur_2 1254167 .. 1254184 +  -3.4  -4.26881   TGAGGGAAAGCGCGG             CC-CCGT GTGGG ACGGTGG             TTTAATTTTCTCGGC  62 38
      MK1262 NONE
      MK1263 1255869 .. 1255879 +  -5.4  -3.54424   CAGTGACTAGAGGAT                 CTCT CGG AGAG                 TTTAACGGACTGGGG  55 53
      MK1264 NONE
      MK1265 NONE
      MK1266 1259712 .. 1259725 +  -2.3  -3.06796   TACCGTCAGGAAAGC               CCTCC GAAC GGACG                TTCCATCGACTAAAA  41 122
      MK1267 1261287 .. 1261303 +  -6.5  -2.71712   CCTCGGCGTCGTAGG              GTGAGGA GGC TCCGCAC              GTTTCCGCAGACCCG  50 147
      MK1269 1264799 .. 1264809 +  -6.8  -2.71712   GAAAACGCGACCTCC                 CTCG TAT CGAG                 CTTTCGCACCCACCG  50 351
      MK1277 1274828 .. 1274862 +  -5.5  -3.18264   ATCGGGGACCGCGGA     CCACCTCGGACCGTC CTCTC GACGCTCCTCGGGGG     TTCCTCACTCGACAA  50 81
      MK1279 1278325 .. 1278358 +  -7.5  -2.64218   TGCGCCGACCCCGTG     CGGTGT-CGACCGA TTCGGGT TCGGTCTCACACCG     GTTCTCGTAAGGCCT  49 55
      MK1280 1279381 .. 1279397 + -10.1  -2.52896   CCGCCACCTCACCGA              CGGCGTC CCA GACGTCG              TCCGTTCCCCCGTCA  60 398
      MK1285 1284805 .. 1284822 +  -4.7  -3.41602   CGTTCGACGGCTGGG             TCCCGAC CCTC GCCGGGG              TTGTGGTGCGGTCGG  49 44
      MK1286 1286415 .. 1286445 +  -4.6  -4.03234   CGTCGAAGGCCAGTG      CGAGCCCG-CGGG CCAGTA CTCGTCGGGCCTG       TTTGTATGGCAGACC  63 395
      MK1289 NONE
      MK1290 1291541 .. 1291563 +  -3.3  -4.03413   GTCAGCGCGAGCCCG           CGGGTCAGG ACACG TCTCGCCCG           TTTGTATGGGAGGCT  58 444
      MK1293 1294224 .. 1294234 +  -6.8  -3.57144   CAAAAGTTCCACGAT                 CGGA CGG TCCG                 TTTCCCGATGACCGA  60 106
      MK1294 1295696 .. 1295720 +  -5.5   -2.6914   CCCAACGGGCGATCG          CGGTGCTCCCG GCC CGGTGCCGCCG          ATTCTCTCACGCCTC  46 61
      MK1297 NONE
      MK1298 1304787 .. 1304817 + -10.2  -2.80988   ACGCCCTGAGCCTAC       CGGGGGTGAGCCCG TGA CGGACGCCCTCCCG       TACTTCCTCGTGTGC  61 9
      MK1299 1306321 .. 1306339 +  -3.7  -3.58329   GTGTCGAGGTTCGGG             GGCGGGG ATTGA TCCCACC             TTTCACCCGTCTTTC  51 518
      MK1302 1312250 .. 1312280 +  -3.9  -3.87815   TCGGCGGCGGCACTA      TCGGCGGAAC-CGG TAGC TCGTGCTTCGCCGG       TTTCTCCCGCTCGGG  58 59
      MK1309 NONE
      MK1314 NONE
      MK1315 NONE
      MK1316 NONE
      MK1317 NONE
      MK1318 NONE
      MK1319 1339135 .. 1339147 +  -4.7  -2.76267   GGCCGCCGTGATCAC                ACCCG ACC CGGGG                TAACTTATTTTCCGT  43 45
      MK1320 1340014 .. 1340040 +  -3.5  -3.24902   GACCAGTACTACCGG         CACGGCCGGCC CGGCA GGCCCACGGTG         TTCGTCGTGCTCTTC  45 52
      MK1321 1340183 .. 1340196 +  -3.7  -4.25104   TGGCGCGTCACGGGC               AGCGG TTCA CCGCG                TTTTGATCGCCGGAC  62 6
      MK1322 1341384 .. 1341399 +  -2.4  -2.57211   CGTCGCGCGGTTCCA              CCCCGG CTTC CTGGAG               ATTGTGCAACAGGAT  38 514
      MK1324 1342855 .. 1342866 +  -5.8  -4.36854   CTTTAACGCGCGTCG                GGGT TCGA ACCC                 TTTATATTATCTTTA  71 177
      MK1325 1343724 .. 1343750 + -10.8  -2.90075   GCGCTCCAACGGCAG         TGACGACCGATG ACG CGTCGGTCGACG         TGTCATTCCCCGGGC  62 417
      MK1326 NONE
      MK1327 1345234 .. 1345247 +  -9.5  -2.88544   GAAGGGATAGTGCGG               GCGCG TTTC CGCGC                TCTCTCCCCCTGGGG  59 31
      MK1332 1351685 .. 1351705 +  -5.3  -2.65766   ATCTCGTGAAATCCG            ACGGGTAGG GCG CCTACCGGG            TCGTCTGCGATTTGA  46 18
      MK1333 NONE
      MK1340 NONE
      MK1341 NONE
      MK1342 1362582 .. 1362596 +  -5.6  -3.97444   GACGAGTACCTCGCG               CCTGGC GCA GTCGGG               TTTCATTACTCATAT  62 275
      MK1343 1365121 .. 1365135 +  -3.4  -2.53263   CGGACGCGGCGTACG               GGGGCC GGG GGTCCG               TCCGTTGGACGTGCG  40 69
      MK1344 1366127 .. 1366146 +  -2.9  -4.23794   GGACGCGCCGTGGAC            CAGGATAC TAAAC GTA-CCTG            TTTCTCTTCACTTAG  60 139
      MK1352 NONE
      MK1353 NONE
      MK1354 1378018 .. 1378051 +  -8.1  -3.14344   CGCACCCCCGCGGCC     CTCCGCCGATCCCGTG CCC CGGGGGATCGACG-AG     TTGCTGGAGCCCCTG  57 330
      MK1355 1378957 .. 1378970 +  -9.5   -2.5333   TAGGCCCGGGAGGGA               CGGCG GCCG CGCCG                ATATATTATCGTTCC  56 94
      MK1356 1380120 .. 1380143 + -13.8  -2.77899   GGCATGGCCCTCACC          CGCGGCCCTC CTAC GGGGGCCGTG           TGATTGCTGGAGGCC  73 145
      MK1357 1380962 .. 1380985 +  -6.6  -3.57144   TGTCAACGGGGGTGT          CGTCGTCCAC CGAG GCGGACAACG           TTTAGCGCTCCCGCG  60 125
      MK1358 1381914 .. 1381927 +  -2.3  -2.71763   GCTCACCTACTCGCT               GGGAG GGTC CTGCC                TGATCTCATTCTGGG  39 253
    20094796 1383578 .. 1383602 +  -6.4  -3.30124   AGCTAGCCGAATTCG         CCGTCAAGACG TGGG CGTCC-GACGG          TTCTCACGGCTAGGG  56 423
      MK1361 1386132 .. 1386146 +  -4.2  -3.01712   GAGAGCAGATCCTCG               CCCG AGGGTTC CGGG               TCTTCCGACAGCAGC  45 336
    20094799 1389823 .. 1389836 +  -2.3  -3.01712   TCTCCTGGAGTCGAC               GGCTC ACGT GATCC                TCTTCGGACGGAACC  41 205
        leuS 1392878 .. 1392895 +    -7  -2.72661   GCCCGGTAGCACGAC             GAACCG CTCGAC CGGTTC              TCCTTCGGGCTCCTC  49 140
      MK1368 1397561 .. 1397576 + -11.8  -2.75712   GACCCCGACCTCGAG              CGCGGC CTCC GCCGCG               TCCTTGAGTGGCTCA  66 432
      MK1372 NONE
      MK1373 1401660 .. 1401674 +  -6.4  -2.99471   AAAATACACTCAGGT               GGTACT CAA AGTGCC               TGTGTATAAGAGTGC  52 84
      MK1374 1402070 .. 1402086 +  -4.4  -2.77182   CCATCGCGTCGATGA             CACGGCG CATC CGC-GTG              TAGTTCCCTCTCCCC  43 6
        CobM 1402940 .. 1402975 +   -11  -2.63367   CTAGACCGCGTCGTG    GTCTACGAGTTCCGGG ATCT CCCGGTGCTCGACGAC     GTTCTGGAGTTCTTC  64 70
        CobJ 1404527 .. 1404551 +    -7  -3.63991   GGGACAGACCACACG          CGGCGGGAAG AACAC CTCCCCGCAG          TTCTTGCACCTCGTC  59 298
      MK1381 NONE
      MK1382 1411095 .. 1411119 +  -6.4  -3.52207   AGCCAGATCGTGCAC         GCGGGTGTGTT CCAG ACCAC-CCCGC          TTCATTATCATTTGA  57 289
        NifD NONE
      MK1387 NONE
      MK1388 1415665 .. 1415689 +  -6.4  -5.42862   GGCGCGGATGGTCAC         GG-CC-CGGCCG GTC CGGCTGCGGTCC         TTTTTTTAACGGTGT  95 88
         Asd 1416909 .. 1416924 +  -4.6  -4.56597   TGACGTCAGGCCCAC              GACGGG CTTC CCCATC               TTTTTGGCCAGGGAG  74 136
        TrpC NONE
      MK1392 1419479 .. 1419498 +  -5.6  -3.41602   CCAGGGTGAGCGTGA            GCACGTCC CCGA GGATGCGC             TTGTGCTGGCGTGGA  55 400
        PRI2 1421522 .. 1421533 +  -5.8  -3.98064   CTTACGCTCGACTTT                CGGA GGTT TCCG                 TGTTTTCTTGGCTTT  65 476
      MK1401 1425882 .. 1425900 +  -8.8  -3.21993   AGCCGTTCCCCAGAC             CGCCGTTG ACG CGACGGTG             TTCGGTGTTCTCAAT  61 132
       Kch_2 1442691 .. 1442716 +  -5.3  -4.15044   TCCACCGATACCGAA         GGAGGTGATCG AGGT CGATCGCCACG          TTTATTCCAAAGGCG  65 411
        CobQ NONE
      MK1415 1445240 .. 1445252 +  -2.6  -3.35679   TCTAGAATCCGAGTC                TCGG GAGCG CCGG                TTATGGATAACCCCA  45 359
      MK1417 1446707 .. 1446719 +  -2.7  -3.08522   AAACAAAGAAAAAAG                TGTTT AAG AGACA                GTTTTGGAGTGAATC  41 105
        NadE NONE
      MK1419 NONE
      MK1420 1448728 .. 1448742 +  -7.8  -3.65046   TTAAGCGCCCTAGCG               TGAGGG GGA CCCTCG               TTGTTCAAGTCCAGA  64 23
      MK1421 NONE
        DapB NONE
      MK1423 1451608 .. 1451620 +  -4.8  -4.58663   CACACCACTAACGGA                GTGG AAGGC CCAC                TTTTTGGGAAATCGT  73 125
      MK1425 NONE
        HisC 1457196 .. 1457214 +  -6.6  -3.01712   GGAAGGTACAGCGAA             CGGATCAC GGG GCGGTCCG             TGTTCACGGCGAACC  51 480
      CobL_2 NONE
      MK1429 NONE
        ModE 1460309 .. 1460335 +  -2.2  -2.69151   TGACAGTGCTCTCCG         AGAACTCGATCA CGT TGAAAGAGTTCC         TACTGTATCCCCGGA  39 155
        KptA NONE
         Nfi NONE
      MK1436 1467649 .. 1467659 +  -6.8  -4.57569   GCACGCAGATGTTCC                 GCTC ACC GAGC                 TTTTTACCCACCTCC  78 186
      MK1439 1472807 .. 1472837 + -11.8  -3.05384   GCTCGGCCTCGTACC       GGGCGTCCGGGT CCGGCTC AACCGGGCGCCC       TTCCGTACCCGCACG  68 497
      MK1441 NONE
      RadA_2 NONE
      MK1443 1477200 .. 1477212 +  -3.4  -3.48208   TAGGATCGTGCCATC                GTTC TTGAC GAAC                ATTTTTCCTGTCCCT  49 154
       RPS6A NONE
      MK1447 NONE
      MK1448 NONE
        MenG NONE
         Ppa 1480819 .. 1480831 +  -6.2  -3.30441   GTACGAGGAGGAGCA                CGGG TGAAT CCCG                TTGTACGAGCTCGTG  52 19
       RpoE1 1481386 .. 1481410 +  -8.5  -2.53263   GTGGTGGGAATGACC          TCGCCCTGAGC GGG GTTCAGGACGG          TCCCTTCCGACTCCA  52 28
       RpoE2 NONE
      MK1453 NONE
      RPS24A NONE
       RPS31 NONE
      MK1456 1483608 .. 1483618 +  -3.2  -4.56597   CCTCGATCTCCCCAC                 GTTC TTC GAGC                 TTTTTGAGGGCAACG  69 69
        QRI7 1485592 .. 1485621 +  -5.7  -2.71731   ATACCCACGGAAATC       CGGGCTCACGAGCT CAG AGTTA-TGGGCCCG       TAATTAACGGCTGGG  46 116
      MK1459 NONE
        SerS NONE
       RPS1A NONE
      MK1462 1490269 .. 1490289 +  -5.3  -3.50853   GGCGTATTCGGGACA            GCCGCTCGA ACA TCGATCCGC            TTCTCCTTCGGACCC  55 210
      MK1463 NONE
      MK1464 1492229 .. 1492242 +  -5.9  -2.64091   TCGATCCGATACGTG               CCGCT AGCC GGCGG                TGCTGTGAGGTCCTT  46 350
      MK1467 NONE
      MK1468 1494107 .. 1494132 +  -3.9  -2.52464   CACGACCGGGGTGAT         GCGCTCGTGAT CGGT ATCGCGACGGC          TGACTTCCACGGGGA  40 71
      MK1469 NONE
      MK1470 1495373 .. 1495386 +  -3.7  -5.04385   TGACGGGGTTTACCC               GACGC CTCC GCGAC                TTTTTTAAGACTATC  80 66
        RpsM NONE
        RpsD NONE
        RpsK NONE
        RpoA NONE
      RPL18A NONE
        RplM NONE
        RpsI NONE
       RPB10 1499396 .. 1499406 +  -4.6  -3.61774   TAACGATGTTGGCGA                 GTCG ATT CGGC                 TTTAGGACTCTTGTG  54 197
      MK1479 1501148 .. 1501160 +  -5.5  -2.86164   CCATACACGTCGCGT                TGGAG GGC CTCCG                TGTCGTCCTTCGCGA  48 306
        pyrB NONE
        PyrI 1502553 .. 1502569 +  -2.9  -3.16564   GCTGATACGCCCTAG              CTAGTCT CCG GGACCAG              TTAATGCGATAAAGA  43 22
      MK1482 1503858 .. 1503886 +  -6.5  -3.01712   CGGAGAAGGAGGCTA        CCGATCCGGGGAC CAC GTGCTCGGCCCGG        TATTCCACCCCCGGA  52 323
      MK1488 1508843 .. 1508858 +    -6  -3.66921   TCAGGTATGCTCGAT              CCCCAC AGGC GCGGGG               TTTGAACTTGCGATT  57 131
      MK1489 NONE
        NfnB NONE
      MK1491 NONE
        CutA 1511908 .. 1511937 +    -2  -2.70932   CCGAGGTAATCGATG       TCGAGTTCGTCG AGCATC CGGAGGACGCGA        TCGTTGACGAGGGAG  39 373
      MK1494 1514099 .. 1514112 +  -3.7  -3.60098   GTCGACGCGGTTAAC               GAGCG ACAA CGCCC                TTTCCAATCGGGCGT  53 382
      MK1507 NONE
      MK1508 1524731 .. 1524747 +  -6.5  -2.63079   TCCTCATGAGCCTCT              CGACCTC CTT GATGTCG              TCGGTTCTATCGAGC  48 174
        HisH NONE
      MK1511 NONE
      MK1512 NONE
      MK1513 NONE
      MK1514 1528411 .. 1528451 + -13.9  -3.31443   AGGACTGACTCCTCG  TCTTGCGGGGGTGGGGGTT TCT GAACCCCACCCCCGAACGG  TTCACTTGTTCTCGC  81 33
      MK1515 1529703 .. 1529727 +  -8.5  -3.55622   GAAGCAACTTTCCAC          CGCAGCCGAAG CTA CTTCCGCTCCG          TTTAGACGGCTTACG  65 480
        CbiG NONE
      MK1519 1532433 .. 1532454 +  -4.3  -2.76696   CCGAAGAGGGCGTGA           TACTCACCG AGCG CGGGGAGGA            GTTCTTCGGCAGAAC  43 412
      MK1521 NONE
      MK1522 NONE
      MK1523 NONE
        MoeA 1537231 .. 1537247 +  -2.1  -3.15861   GAGCGGGTGCGAAGA              CCGGTGG GGG TCGCGGG              TTGGTAAAGATAGTC  43 102
        FwdG NONE
        FwdD NONE
      FwdB_2 1539350 .. 1539364 +  -2.7  -2.79878   AAGCGGGGGCAAGTC               CCCCG CGGCC CGGGC               CTTTCACTCCGTAAC  39 93
      MK1528 NONE
        FwdA NONE
        FwdC NONE
      MK1531 1542770 .. 1542794 +  -3.4  -3.10715   CCGGCTCGGTTGAGG          GCTATCCCCG GTTGA CGAGGACGGC          TTACGTGCTGCTAGC  43 100
      MK1532 1544932 .. 1544949 +  -5.5  -2.64416   CTGGGATACGAGCCA             CTCGACG GTGG CGTGGAG              GTTGTACTCCGGGTC  46 329
      MK1534 1551726 .. 1551743 +  -6.9  -2.85351   CGTTCAGGGCTTCCT             CCGCGCT CCTC AGGGCGG              TCTCCTCTACCAGGA  50 221
      MK1542 1561455 .. 1561471 +  -7.9  -2.80113   AGAGTCAGAGAAACG              GCCACGG GTA CCGTGAC              TCTCCTCGGGTGATC  52 246
       RPS8A 1563771 .. 1563784 +  -3.7  -4.52589   AATCGGCTGGGCATA               CGAGG TTTC CCACG                TTTTCTATGAACAGC  69 294
      CysG_2 NONE
       Kch_3 1566503 .. 1566519 + -12.3  -2.52464   GGTGTTCGGAGTGGA              GGCGTGA GTT TCACGCC              TCGATTACCCGGAGC  68 19
      MK1553 1569259 .. 1569275 +  -2.1  -3.17051   CGGTGGAGGTGATAC              AGTGCGT CAG GCGCGCC              TCTTCGTGATCGGCC  43 0
        ThrA 1570746 .. 1570762 +  -2.1  -3.91798   CGTACAGCACGGTAC              CCAGCTC GAC GAGCGGC              TTTCCTTCGGACTTC  54 498
      MK1560 1574550 .. 1574563 +  -3.1  -4.21936   CCTTCACGCGATCAC               GG-CGT TCG ACGTCC               TTTTCCGATTGTACC  62 192
      MK1563 NONE
      InfB_1 1580197 .. 1580212 +  -3.2   -3.1247   AGGAGAGGGGTGAGC              CGACGT GCTG GCGTTG               TTCCCTCTGGCGCAT  43 28
      MK1565 NONE
       Dcd_2 NONE
      MK1567 1582213 .. 1582231 +  -3.1  -5.00616   TCACCACGGACACCT             CGTTCAC CCGCC GTGAAGG             TTTTTTCCGCACGAC  77 351
      MK1569 1583255 .. 1583293 +  -3.1  -3.03159   CGATAACACTGGTCT   CGCTCCTCGGGGT GAGGCGTTGAGCG GCGTCGAGGAGCG   TCTTCAGGAAGTTCG  43 3
        MMT1 1584384 .. 1584409 +  -7.7  -3.85817   GTAACCGTCTCCATA         CCTGTATACAA AGGT TTATATACAGG          TTTATCCGAAGCGCT  69 254
      MK1572 1585627 .. 1585642 +  -6.1  -4.13561   TCATCCAGGTCCCCC              TGGCG TTCAAT CGCCA               TATTTTTTACGCGGA  65 159
      CobB_1 NONE
      MK1574 1587835 .. 1587849 +  -9.2  -2.82516   GTTTCGGTCATCGGT               CGCCCT GTG GGGGCG               TATCCTCATCGGCAG  57 118
      MK1581 1594078 .. 1594095 +  -5.5  -2.87564   CGTACCCACTTCTAA             CGGGTCA GCGG TGACCCC              TGTCTGCGCACCTAC  48 334
      MK1584 NONE
      MK1585 1597794 .. 1597808 +  -7.8   -3.9122   GCTGGCCCGGACGCC               GGGGGA CTG TCCCTC               TTCTTTCAACGCCTC  69 138
      MK1587 NONE
      MK1588 NONE
      MK1589 NONE
        MurF NONE
         Ndk 1601739 .. 1601763 +  -7.7  -2.63102   CTCCAGCCGATCTTC          GGGGACTTCGG CAC CCGCAGCCCTC          TCGTGTCCCCCTCCT  51 68
      InfB_2 1606266 .. 1606283 +  -7.7  -3.72576   GCCACGGATCTTATC             GAGC-CCC TCG GGGCGCTC             TTTACTAAGGGCACG  65 305
       RPL8A 1607836 .. 1607851 +  -6.8  -3.12895   GTTAGGTGGCTCTCG              CCGTTG CGCC CGACGG               TATCTTGGTACCCCC  54 100
      MK1599 1609349 .. 1609360 +  -5.8  -2.87931   CGGCGCCCGCGGCGA                TCGC CTTG GCGA                 TGTCTCCGGAGTACC  48 425
      MK1603 NONE
        TopA 1614362 .. 1614392 +  -7.6   -2.9162   CATCTATTCAATCCG       GCAATAATGTGACT ATA AGCCACATTGTAGC       TACTTTCACCGATTC  55 188
      MK1605 1615845 .. 1615879 + -12.8  -3.14602   CGGTTCGTCCCATGC     CGGACTGCACCTCATC GAC GATCAGGAGCAGCCCG     TGTTCGTCGCATAGC  73 517
      MK1623 NONE
      HyaD_2 1627355 .. 1627367 +  -3.3  -3.77196   CGTAAGGCCGACCAC                CCCTG AAT CACGG                TTTAATGCGTCCTAG  54 476
      MK1628 NONE
      MK1629 1631471 .. 1631512 +  -3.5  -3.60296   CCGCTCCCCTCGGAA CTCCTCGATCCCGGGGGAC CCTA GTACGCCGGCGTCGACCAG  TTTCACGTCGAACTC  51 155
        ArgB NONE
      MK1632 NONE
      MK1633 1634467 .. 1634485 +  -4.6  -2.83382   CCCAATCCGCAATAA             TGTTACGA TCC TTGTAACG             ATTTGAGGTTTGGTG  43 55
      MK1635 1636521 .. 1636531 +  -4.6  -3.57406   ACTCTAACCCCACGT                 CGGG TAC CTCG                 TGTTTCTCGTCGAGG  55 408
      MK1639 1640509 .. 1640523 +  -5.6  -3.64703   AATCATAAGTAGGAC               GACGTC CGG GACGGC               TTTGGGTCGGGGCCG  57 49
        FtsJ 1642878 .. 1642888 +  -4.6  -3.53224   TAGGGCACGGAGTCG                 CGCG GAC TGCG                 TTTCAAGACCCGGTA  53 355
      MK1644 1644963 .. 1644975 +  -9.1  -3.09327   TTTCAGGAAGGAGGC                GGACG TGT CGTCC                TCTTCGATCGCCTCG  60 455
         Eno 1649519 .. 1649547 +  -5.9  -3.61398   TGAAAAACGCGCGAA        CTCCGTGAAGCTC CAC GGTCTTCACGCGG        TTGTTCAACAGGAAC  57 468
      MK1653 1659620 .. 1659652 + -11.2  -2.78715   GGCGGTGTAGCCCGG     TC-AAGGGCCCGCGG GTGA CCGCGGGCCCGCCGA      TATCATGCGGGACTT  65 8
      MK1657 1662820 .. 1662843 +  -6.6  -3.53012   CGTTATCATAACAAT          TTCCGGTTGG CGGA CCCGCCGGGA           TTTGAACCCGGGACC  58 41
      CarB_3 NONE
        PrsA NONE
      MK1668 1670995 .. 1671011 +    -3  -3.83169   GCGTATTCTTTCGAC             G-GTTGC ACCA GCAACGC              TTTGATGCATTTATC  56 144
        NtpB NONE
        NtpD NONE
      MK1675 NONE
      MK1676 1678184 .. 1678204 +  -2.5  -2.73875   TAACCCTGATCGTGG            GTTTTACGG TGT TCGTGATAC            TAGTGTTGACGGGGC  39 91
      HHT1_3 1679277 .. 1679294 +  -4.8  -2.52933   CGGCACGGTCGAACT             CTCGGG TCATCT CTCGAG              CTTGATCCATTAACC  43 477
        ArsA 1682876 .. 1682893 +  -2.7  -3.14132   ACTGTACGGTGAACC             GGC-CTGA GGG TCAGCGTC             TTGGTCAGGAAGCCG  43 19
      MK1681 1683945 .. 1683976 +   -10  -3.32022   CTCCGTGCTTCTTCA      GGGCCTCCTCCGAG AAGG CTCGGGTGGCGCCC       TTCCTGTGTACCACC  66 393
      MK1685 NONE
      MK1686 1689475 .. 1689491 +  -2.9  -3.55447   GTCTGTCCTCCACCT              GGTCG AGTAGTG CGGCC              TTCTCTAGTGCCTCG  51 378
      MK1691 1693695 .. 1693711 +  -3.7  -3.04398   GGGGACTAAAATCAC              TTTCAGA ACT TCTGGAG              CTTTTAAGGAAAAAA  43 32
      MK1692 1694567 .. 1694577 +  -2.4  -2.88663   CCCCAGCCTGAGACT                 ACGG GTT CCGG                 TCTCTCACGCTCCAT   0 92
        PstS 1691722 .. 1691737 -  -3.2  -3.11272   TAGGAGGATCGAAGA              GGAGCC GCCC AACTCC               GTTACTTAACTAGCG  43 27
        PstA NONE
        PstB 1688804 .. 1688820 -  -3.7  -3.39327   CGGCGAGAGGTACAA              TCACG ATATTTA CGTGA              CAACCGAAGGGAAGG  48 324
      MK1684 NONE
      MK1683 NONE
        RtcB 1683485 .. 1683507 - -11.2   -3.2048   CTGAAACCCGAGGAA           GCCGCCACGG CGG CCATGGGGGC           GGGACTTCCAGAAAA  67 92
      MK1679 NONE
  MPH1/MUS81 1678726 .. 1678744 -    -3  -3.29144   GGAGCTGGGTGAGAA             GGCCGC CGAGTAT GCGGAC             GAAGACGGCAGGAAG  46 163
        PgpA 1672458 .. 1672477 -  -5.6  -2.73483   ACTCCACCCGAATCA            CCCCCTGCG GAA CGC-GGCGG            TCATGGCACCGGCAA  46 3
        CobS NONE
      MK1670 NONE
      MK1669 1670564 .. 1670584 -  -7.7  -3.66178   GGCGCCAACCCGAAA            TCGTTATAA AAC CTATAACGA            TCTACGACGAGGGGG  64 318
        RpiA NONE
        TpiA NONE
      MK1663 NONE
         Pgk NONE
      MK1661 NONE
      RPL21A NONE
      MK1659 NONE
      MK1658 1662871 .. 1662903 -  -6.9   -3.2963   ACCACGGGGTTAGAA     GCCCCGC-GCTCTG TCCAGG CTGAGCTGCGGGCC      CTCCTCCCAATCCGC  56 76
      MK1656 NONE
      MK1655 NONE
      MK1654 1659732 .. 1659766 -  -2.2  -3.72576   GGCCGGGGCACCAAA     CCGACAATCGTTAT GGAAATA ATAACGATCCTTGG     ATGATACTAGAGCGA  52 52
        LldP NONE
        SplB 1655976 .. 1655986 -  -4.6  -2.57132   CGCTCTGTTCACAAC                 GGGA CGT CCCC                 TTCAGCGGTTTTCCT  43 445
      MK1650 1652116 .. 1652139 -    -3  -3.62522   CAAGCGTGGCAAGAA          CCGCGGCG GGCGTCAG CACGGCGG           AGGATCTGCTGACGG  49 136
        PurF NONE
      MK1648 1649001 .. 1649041 -  -3.9  -3.51329   GACGGCCAAGTACAA CCGCCTGCTCCGGATCGAG GAAGA CTT-AGCCGGGGC-GGCGG AGTTCGGACCCCGGA  51 57
      MK1646 NONE
      MK1645 1644616 .. 1644656 -  -8.3  -3.05384   CGGCCCGGTACGCAA CGGCGCCCATCCCGGGAGG GGACA CCTCCCAAG-TCG-CGCCG CCACTGGGAAGTTGT  56 86
      CobB_2 NONE
      CpsB_2 1642182 .. 1642201 -  -9.2  -3.30771   GCAGATGGCGGAGAA            CGTGGTCG CCGT CGACCCCG             CGAGGTTGGAGGATC  63 320
      MK1640 1640505 .. 1640515 -  -6.8  -2.94331   GGAAAATCATAAGTA                 GGAC GAC GTCC                 GGGACGGCTTTGGGT  51 184
      MK1638 NONE
      MK1637 1637219 .. 1637230 -  -2.2  -3.54653   ACTCGTACCATACAA                CTCC TGTG GGAA                 GGCAACTCGGGCCCG  47 90
      MK1636 1636226 .. 1636240 -  -2.1  -2.98304   AAATAGCACTATATA               TGCAT TGTTT ACGCA               TTATTATGTGATAAC  41 262
      MK1634 1634406 .. 1634416 -  -2.4  -3.39842   GTACCGAAAAAACCA                 CCGC ACC GAGG                 AAAGTCAGCTCTTGG  44 215
      MK1630 1630897 .. 1630911 -  -5.6  -3.33696   TTCGTGTTCAACGAA               CGGGAG GGC CTACCG               GTACGTCGAGGAGTA  52 480
        IlvE 1628923 .. 1628939 -  -6.5  -2.62463   TTGAGGAGGGACAAC              GAGAGAC CCC GTCACTC              CTCGTACACCGGCGT  49 20
      MK1626 NONE
      MK1625 1626719 .. 1626732 -  -3.1  -3.55447   GGATGGAGCATAGAA               TCC-GC ACT GCTGGA               CCTCAACGAGAGGAT  51 173
        RPR2 NONE
      MK1621 1624485 .. 1624511 -  -5.7  -3.09015   CGTACACGGACCTAA         CCCCCCTCCGC CGGCC GCAGAGGGCGC         GTTAATGGGTTTAAC  49 36
      RPS19A NONE
      MK1619 NONE
       RPL39 NONE
      RPL31A NONE
        TIF6 NONE
      RPL20A NONE
        GIM5 1621768 .. 1621794 -  -3.6   -2.5409   ACAAGCTCGAAGGCA         CCCCCGAAAAAC GTC GGGTTTCGGGAA         GGATTACCCTCCACC  40 29
        FtsY NONE
         Ffh 1619323 .. 1619339 -  -4.3  -3.03124   CGTGAGTCTCGAATA              GGGCCTC TTG AAGGCCT              ACGATAAACGCTTTG  46 65
      MK1611 1618822 .. 1618838 -  -7.9  -3.14564   TTATCCGCCGATGAA              CCGCCGT TCA ACGGCCG              GGGTACACGGGCGAT  57 118
      MK1610 NONE
        PheA NONE
      RPS17A 1617406 .. 1617416 -  -2.4  -3.66178   GCCCTCAATCTGAAA                 TCCC AAC GGGT                 ACGCCCCTCCCGGTC  49 39
        dapA NONE
        ArgD 1614904 .. 1614916 -  -4.7  -3.57971   ACACCGAGGCTCAAA                CGTGG CTT CCTCG                TCGTGAAGAACCCTA  55 445
      MK1602 NONE
      MK1601 1610418 .. 1610454 - -23.1  -3.14564   GTACCGCCCGACCAA    GCCCCCGTTCCCCGC GCCTTTT GCGGGGAACGGAGGC    GGGGGGAGTTAAAGG 100 55
        GuaB 1608727 .. 1608739 -  -3.3  -2.71144   CATCCTCGCGAACTA                TGGGA ACG TCCCT                TTCGCGATCACGGCA  40 195
      MK1597 1606859 .. 1606884 -  -3.9  -3.17219   CAGAACCGCGATCAA         CCCTCCGTCAC CTCA GTAACGGCAAG          TCGCCCGTAACTCGG  45 7
      MK1596 1605968 .. 1605980 -  -9.1  -3.28181   CAAACGCAAGGAAGA                CCCGT TCT ACGGG                ATGTAACCTCGATAC  63 88
      MK1594 NONE
        RpsO NONE
      RecJ_1 1601503 .. 1601524 - -10.1  -2.77523   TCGTGAGGAACATTA           TCGGCGCGA CGGA TCCCGCCGA            AGCTGCACCGGGTAC  60 192
      MK1586 1597501 .. 1597526 -  -8.9  -3.01712   CGTGTGGGTGGAATA         CCAGCCGCCCG GAAG CGAGCGTCTAG          CTGAAGCCGTGGCGA  57 164
        HYS2 NONE
      MK1582 1593673 .. 1593689 -  -2.2  -3.54424   TCCCAGTGGTGGAAA              CATCCA CGGAC CGGACG              AGTGGGTCAAAGTGG  49 102
        RpoZ NONE
      MK1579 NONE
        RpsB NONE
      MK1577 NONE
      MK1576 1589273 .. 1589289 -  -2.9  -2.57564   GTATGGGGGGAGAAG              CCCCC TTACTCC GGAGG              TATAGTCATTAGACG  38 14
      MK1575 1587710 .. 1587731 -  -2.9  -3.28712   GTCGTGGGTGGAGAA           CCCGCGTACG TGC CG-ATGCGGA           TGCGGTTCTGATCTC  44 218
      MK1571 1584084 .. 1584103 -    -5  -3.74251   GATACCGTCAGGAAA            CGGATC GTGGAGGG GATCCG             CCGAGAGATATCTGC  58 107
      MK1568 1581767 .. 1581780 -  -8.1  -3.31322   TCCAACTCCGGATAA               CGCGT TGGA ACGCG                TACCGCCGGCGATCA  60 129
      MK1562 NONE
    20094997 1574386 .. 1574409 -  -2.4  -3.57144   GGGCGGAGCGTGAAA          GTCCCAAC CGTATGTT ATCGGGAC           GTGCAGCGCTGCGAA  49 498
      MK1559 NONE
      MK1558 NONE
      MK1557 1571424 .. 1571446 -  -3.4  -2.86343   ACCTCAAGGACGATA           CCGCGTCT GGGACGT AAACGCGA           TCCAACAGTCCGTGA  42 83
      MK1556 NONE
      MK1555 1570152 .. 1570164 -  -3.3   -3.1372   GAGGCGTCATGAACA                TCGTG AGA CTCGA                GACTGACGTAGCGGG  44 185
      MK1552 NONE
       SEC65 NONE
        HemD 1566288 .. 1566304 -  -7.9  -2.82516   GGGTGGAGGATGAGA              GCGACGT GAA ACGGCGC              CTGGAAATGCACGAA  52 234
        HybF NONE
      HypB_2 1563150 .. 1563164 -  -7.8  -2.78547   CGACCGGAGGAAGGA               TCCGGC CGC ACCGGA               AGAAGCGGAAGTTCG  52 360
      HypE_2 1562049 .. 1562061 -  -3.3  -2.86432   CGCAACATCAGCACA                CCCGT GGT ACCGG                ATCTCCGACGGGCTT  42 5
      MK1543 1560991 .. 1561004 -  -6.7   -3.2794   GTCCATGGACATGAA               GCTCA TCGG TGAGC                TCTACGAGCCGGAGG  55 313
      MK1541 NONE
        MoaA NONE
      MK1539 NONE
        HisS NONE
      HisI_2 NONE
      MK1536 NONE
      MK1535 1551032 .. 1551047 -    -9  -3.36785   CGAGAGGTTAACGAA              CCTGGT GATG ACCAGG               GCGGCGAGTGAGAGG  63 474
      MK1533 1544193 .. 1544203 -  -8.2  -2.52623   CGGCGGCCATAACAT                 CGGC GAC GCCG                 TCATGCTGACGGTAA  53 385
         Dcm 1532351 .. 1532379 -    -6  -3.75024   TCGTACCACGAAGAA        TCGTACGAGTAC GGAGG GTACGAGTACGA        GGAGCGTGAGGTGGA  60 287
        DPH2 1530105 .. 1530134 -  -7.7  -3.08471   GAGAAGGGGATCCAA       CGGCATCACCGCC GTAG GGCGTTGAGGACG        TCCTCGGGGGTCGGA  56 1
        CbiB 1528733 .. 1528753 -  -6.7  -3.82824   TACGACCCAGAAGAA            GGCCACGCG TAC CTCGTGGCT            AACGAGGACACCGTA  63 486
        AnsB 1524312 .. 1524328 -  -2.1  -3.90744   CGCCGCCGGAAAGAA              CCCCGTG AAC CACGTCG              GGAAACTCTACAACG  54 333
      MK1506 1521787 .. 1521803 -  -2.9  -2.51413   GATGAAGTAAGACAT              GTCGGAA CGA TCCCTAC              CTACGATCACTAGCG  37 52
      MK1505 NONE
      MK1504 NONE
      MK1503 NONE
      MK1502 NONE
      MK1501 NONE
      MK1500 NONE
      HyaD_1 1516949 .. 1516962 -  -8.1  -2.78384   TTGTCCCTCAGGATA               CGCAC GTCG GTGCG                TTCGGTCTCGGTTTC  53 90
      MK1498 NONE
      MK1497 NONE
      MK1496 NONE
      CysG_1 1513427 .. 1513446 -  -6.4  -3.60296   CACTCCTAGCTTAAA            GGATAGTG TACC CCCTATCC             CAGTCCGTCGAGATG  60 438
      HypE_1 1511398 .. 1511417 -  -9.3  -3.06492   CGAGCTATGCGAAGA            CGAGGAG TATGCC CTCCTCG             TCAAGACGACCGCGG  60 188
        MrtA 1507117 .. 1507139 -  -8.4  -3.39842   CCATCGAAAAAACGA           TCGGGGCG TCAGCTG CACCCCGA           GATATCGTAGTACTC  59 87
      MK1486 NONE
        MtrF 1506334 .. 1506344 -  -2.4  -3.38291   TTTAGAACGCGAGAA                 GCAG CAA CGGC                 ACCAACAACACGCCG  44 1
      MK1484 NONE
        FolP 1503850 .. 1503895 -  -4.5  -3.28924   CAGCGCCTCGGAGAA GGAGG-CTACCGATCCGGGGAC CAC GTGCTCGGCCCGGTATTCCACC CCCGGATCGAGTAGA  49 165
      MK1466 NONE
        UbiX 1491407 .. 1491427 -  -6.7  -3.17392   GAGGTCGCAATCGAA            CTCGACCGC ATC GGGGACGAG            CTAGAAGGCGAAGAG  53 475
      MK1457 1483505 .. 1483520 -  -5.4  -3.73302   GAAGAGAGGGAAGAA              GCCACCG ACA CGGTG-C              TCCGGGCCTTGGAGG  58 66
      RPS28A NONE
      RPL24A 1476635 .. 1476656 - -10.1  -4.56597   GTCTGGCCTTAAAAA           CGCTCGACG AGCT CGTCGAGGG            TCCCTTATCCGAGCT  95 437
      LeuC_1 1471909 .. 1471919 -  -2.4  -3.57561   TGTGAAGCTCGGAAA                 GGTC GAA GTCC                 GGGTGTGCGGAGTGG  49 416
      MK1438 NONE
        CsdB 1467183 .. 1467198 -  -6.1  -3.37879   ACCAAGGTGAAGGAA              GCTCC CGTCTC GGAGC               TGGTGAGAGTCCCGG  52 318
      MK1433 NONE
      MK1432 NONE
      MK1431 1460144 .. 1460164 -  -3.9  -3.72893   GAGCGGGCTATGAAA            GAGGTCC GCGAGAA GGGCCTC            AAGCCGATTCTCTGA  54 24
      MK1427 1456761 .. 1456786 -  -9.7  -3.15427   AACACGCCGTAGTAA         GCGACGC-CACG GTT CGTGCACGCCGC         CGTTACAGCGCTACA  61 56
        ValS 1451591 .. 1451612 -  -6.5  -3.85698   CTTTCCCCCGACAAA           TCCACACCA CTAA CGGAGTGGA            AGGCCCACTTTTTGG  65 500
        NifH 1444588 .. 1444616 -  -5.9  -4.29432   GAAAGTCTACGAAAA        GAGCGTGACGTTG AAG CACGGTGACGCTC        GGGAGTACCTCGAAG  71 400
      MK1413 1442307 .. 1442319 -  -6.9  -3.90112   CCTTTCGGAACTAAA                CCGGC GGT GCCAG                CGCCAGTTCCCGTCT  65 8
      MK1411 NONE
      MK1410 NONE
        FbaB NONE
      MK1408 1437705 .. 1437732 -  -6.2  -4.32048   TAACAATAGCGAAAA        GCGGGGAAGGAG GAAG CTACTTCTCCAC         GATGGTTTCCTCCAC  71 14
      MK1407 NONE
      MK1406 NONE
      MK1405 NONE
      MK1404 NONE
      MK1403 NONE
      MK1402 1426027 .. 1426038 -  -2.2  -3.22314   GGGAAACTAAAACCA                CAAC CTCC GCTG                 AACTGGTGACCGAAG  43 212
        PncB 1423994 .. 1424008 -  -3.4  -3.10164   GGAGCCACGAGGGAA               CGGGGC CTT ACTCCG               TCAGGTCGAGGCCCT  43 18
      RIO1_2 NONE
      MK1398 NONE
        ribB NONE
      MK1396 NONE
      MK1395 1420787 .. 1420802 -  -3.2  -3.62597   CGGAGGGCCCAAGAA              GGGG AGAACTTG CCCC               ACGAGGCCCGCTTCG  51 264
      MK1393 1418901 .. 1418912 -  -2.2  -3.53012   GCGGTTTCGGTGAAA                CCCA AGGG TGGA                 TCGGCCCACATCGGC  47 401
      MK1390 1416619 .. 1416641 -  -9.8  -3.01637   GAGGAAGAGGACAGA           CCGCAGCCGA GGT TCGACCGCGA           CGTCGACGGCGGCAT  62 173
        CitT 1412327 .. 1412370 -   -11  -3.02013   ATGCGAAGAAGGAGA CCGCCTACC-TCTTCGCGGAC CCC GTCCTCGAAGTCGGTAAGCGT GGGGCTTGGGTCCTA  66 415
      MK1384 NONE
      MK1383 1410392 .. 1410408 -  -3.5  -2.82516   CCCCCGAGGAGGACA              CCGTGGC ATC GGCGCGG              CTGGCCCGCGAGTGC  40 427
      MK1380 1406873 .. 1406894 -  -2.9  -2.52676   CACGCTCCGAAGGTA           TCAACCACG ATCC CCCGGCTGA            ACTTCGGTAAGCTCC  37 4
        PksG NONE
      MK1378 1404606 .. 1404623 -  -4.1  -2.57211   ATGCTCCGCCAGAAG             CG-GGGTA CGC CACCCACG             ACGGATCCCCCCTAA  40 37
      MK1377 1403978 .. 1403993 -  -3.2  -3.28712   CCTGGTCGTGTACAA              CCCGAA CAGT TCCGAG               CGTAGGCACATCTTC  46 250
        SNZ1 1399084 .. 1399096 -  -3.4  -2.81888   CGTTAAATCTAACCA                GTAC CCGCC GTAC                CTGATGGGAACCCGC  41 58
        thyA 1398375 .. 1398395 -  -6.7  -3.28924   GAGGCTCCGGCAGAA            CTAGCCGCC GAA GGCCGCGAG            GGCCGGATGACTTCA  56 38
        SelD 1397150 .. 1397180 - -11.1  -2.88999   TCCGTATATACCACA      GGTAGTAGCCCGCC GCGT GGCGGGCC-CTCCC       CCGCCGGGTCCCCAC  66 64
        LigT 1395287 .. 1395300 -  -5.2  -3.06183   TCGAGGCTCACCGAA               CCCG CCCCGC CGGG                CTACTGGAGCGATTA  46 168
        CCA1 NONE
       HmdII 1392719 .. 1392752 - -10.2  -2.57468   CCGGAGGACAGGAAG     GCGGGA-GCCCGGCC GCTCA GGCCGGGCATCTGGC     TGGAGGAGTAAACTT  60 40
       Nth_2 1385426 .. 1385458 -  -6.9  -2.52464   CCCGTCGTCAACGGA      CGACCCGTCGGCG AGGGCTA CGTCGACAGGTTG      AACCGTCTCCTCGAG  48 404
      MK1359 NONE
      MK1351 1371512 .. 1371535 -  -6.6  -2.75064   TTCTTGATGTAATCA          GGTTGGTTGG CGAC CCAACCGGCC           CATGGGGGTAGGTCG  50 257
      MK1350 NONE
      MK1349 NONE
      MK1348 1369017 .. 1369041 -  -2.7  -3.43553   ACAATCACTAACCAA          CCCCACTTGCG ACG CACCAACAGGG          ATATTAGACACCAGT  47 106
      MK1347 NONE
      MK1346 1367180 .. 1367203 -  -7.3  -2.89447   GTGGAAGGACAAGGA          CGGCGGCCC CGGGTC GGACCGCGG           GACGGGGACGAAAGC  51 119
      MK1345 1366062 .. 1366101 -  -6.9  -2.52464   CGCTCGGGGAATGCA  CACGGGCCGGGAGTCCG TGGGGT CGTATCCCCGTCCCGAG   GACTACCCGTGGACG  48 243
      MK1339 1357502 .. 1357512 -  -6.8  -3.72576   CTTTCCCGGAGTAAA                 GCGA CGT TCGC                 GGCCTCTCCACCGGC  63 339
      MK1338 1356723 .. 1356739 -  -2.2  -4.64048   CATCATACAAACAAA              CACGAA TCAGT TTCGAG              TTATGGTCGGAGTCC  68 79
      MK1337 1356071 .. 1356082 -  -5.8  -3.53012   GTCGCGTTTCGGAAA                CCGA TGCG TCGG                 AACGGGGAGTCGGCC  55 214
      MK1336 1354394 .. 1354441 -  -6.2  -4.08945   ACTACGGTCCGAAAA TCCGCGGGGTGGGCGCCGGAGG GACTCA CCTCCGACGC-CTCCGGG-GGA CGATCACCGGGACCG  65 273
      MK1335 NONE
      MK1334 1352746 .. 1352762 -  -7.3  -2.90075   CTCCCTCGAAGGATA              GTTACGA TTA CCGTAAC              GATCTCGAGGGCAGA  51 16
      MK1331 1349220 .. 1349263 -  -5.7  -3.24021   TTCCGAAAGAGCGAA CCGGGGCGCGAGGGGGGAG ATCAGG CTCGGGCCCGGCGCCTCGG TGGGATCACCGGGAC  50 2
      MK1330 1346776 .. 1346790 -  -3.4  -3.53012   CGCCGGCCCTTGAAA               CCCGCC GGC GATGGG               AACTGAACTCTCGTG  49 92
      MK1329 1345552 .. 1345564 -  -2.6  -2.79796   GTGGACTCCACGACA                CCCA CTCCC CGGG                ACACCGATCCCGACC  39 69
      MK1328 1345009 .. 1345042 -  -3.7  -3.14344   CATCGCCCTGATGAA     CGTGG-GGACGTGGGC GCG ACGGACGTCCGCCGCG     GGTGCGTGCGTCGCG  47 291
      MK1323 1340685 .. 1340697 -  -3.3  -3.28712   CGTGGTCCCGGAGAA                CCTGG TGC CGAGG                GTCGCGTTCGAGATC  46 218
      MK1313 1329097 .. 1329107 -  -5.4   -3.4914   AAGTATGAGTAAATA                 GAGT AAT ACTC                 AATACTCAAGCGCCC  55 370
      MK1312 NONE
      MK1311 NONE
      MK1310 1324216 .. 1324226 -  -4.6  -4.03234   TCCTTTTTAGATAAA                 CCGG TTT CCGA                 ATAGGATCTTAGGAC  61 134
      MK1308 1319534 .. 1319562 -  -4.3  -3.18912   CCACCTAGTCACGAA        CGGCCGGTACTCC GGG GGGACCTCGGCCG        CGGTCCCGTGCTAGG  48 36
      MK1307 1318776 .. 1318788 -  -5.5  -3.77119   CATGAACGAAGAGAA                CACCT CGA AGGCG                CCCGGTACCGACGCC  60 474
      MK1306 NONE
      MK1305 NONE
      MK1304 NONE
      MK1303 1311960 .. 1311972 -  -4.8  -4.09685   GGCCAGGGGCGAAAA                GCCT GAACG AGGC                GTTGGAGTGCGCCTG  61 238
      MK1301 NONE
      MK1300 1307585 .. 1307600 -    -9  -3.34895   CTGACTCGCAATTAA              CCCGTA ATAA TACGGG               TAATGAAATCCCACT  63 445
      MK1296 1297803 .. 1297813 -  -2.6   -3.5947   AAGCCTTATATATAA                 TATT GGT AATA                 CCGAAAACCATAGCT  49 394
      MK1295 1295511 .. 1295527 -  -5.8  -3.53012   GTCTGCGCGTTCAAA              CCCTCG AGGGG CGAGGA              GTGGCTGACGCCGCT  55 269
      MK1292 1292042 .. 1292055 -  -4.5  -3.54475   TCGGTTACCATACAA               GCTCC GCAG GGAAC                TCCCTCCACCCGCGG  52 62
      MK1291 1290883 .. 1290894 -  -5.8  -2.57344   CAGGTCGGTGACAAG                CACG TGGA CGTG                 GCGAACGTCATGGTG  46 410
      MK1288 1286800 .. 1286819 -  -4.2  -3.16564   GTGCGATCCGACCAA            CCCCGG CACGCGAT CCAGGG             TAGTGGCTCCAGATT  48 215
      MK1287 1286177 .. 1286193 -  -5.7  -3.63569   CCAATCGGGCAATAA              CGCGGGC GTT ACCCGTG              TCTCAGCTTCCAGCG  57 17
      MK1284 NONE
      MK1283 1282155 .. 1282165 -  -4.6  -4.04318   CCGACACACTAGAAA                 CCCC ATC GGAG                 GCCGTACCGGCGTCG  61 74
      MK1282 1280794 .. 1280821 -  -5.6  -3.18274   GGTAGTGGAAGGGAA        CGAG-GTGATCGA TCA TCGACCACGCTCT        CCGACCTATCCCGCG  50 160
      MK1281 1279128 .. 1279146 -  -4.4   -2.6563   TCTCCCAAGAATCGA             GAGTTCCG CGT CGGTCCTC             CCATCCCCACCACGA  43 478
      MK1278 1275793 .. 1275825 -  -6.9  -3.14564   GTAGGGCGCGAGGAA      CCGGCACGAGG GGTACTACGAG CCACGCGCCGG      ACCGTCCCCGCGGGT  54 8
      MK1276 NONE
      MK1275 1271592 .. 1271610 -  -8.8  -2.52516   GGTCTGAGGAGCAAC             GGACGCCC CGG AAGCGTCC             AGTTCTCCGGAGGAT  56 146
      MK1274 NONE
      MK1273 1269351 .. 1269369 -  -2.3  -2.65354   GGCACTCGAAACTCA             GTGGTAG GACGT CCACCTC             CCTGACGCCATAACC  38 4
      MK1272 NONE
      MK1271 1265895 .. 1265905 -  -2.4  -3.08679   CGTGTCCACCCAACA                 CCGG AAC CAGG                 GCCGTGGTCGCGTCC  41 232
      MK1270 1264629 .. 1264641 -  -5.5  -4.24342   TCGGCCACGAAGAAA                GGTCC CAG GAACC                TGTAAGTGACGGTGA  68 319
      MK1268 1261540 .. 1261563 -  -8.8  -3.28745   TCCGTAATAACTCAA          CCGGTATCGT CACG ACGCCACCGG           ACCGCGCGCCGTCCG  63 246
      MK1259 1245472 .. 1245508 -  -4.9  -3.06183   TCGAGTCGGAGTGAA    GTACGCGTACGTGATCC CCA GGTCCGGGCACGCGTCC    CGACCCGAGATAACC  47 198
      MK1257 1243419 .. 1243429 -  -3.2  -3.36273   CGGTCGGAAGAGGAA                 GACA GTA CGTC                 ATTCGGCGCTTCCCG  47 150
      MK1256 1241554 .. 1241566 -  -9.1  -3.53811   CTCATCGGGCTGAAA                CCCTC CTC GAGGG                AGCAACGTGTGGAAT  68 425
      MK1252 1236127 .. 1236140 -  -5.3  -3.63968   CGTGAAATTGCTAAA               GTTTG GGTA CAAAC                ACTTGAGATATTCTT  57 118
      MK1251 1233862 .. 1233891 -  -6.5  -3.14878   GTCTCGAAGGGAAGA      CACCGG--GGGAC ACGTGA GTCCCTTCCGGTG       GAAACTCGGCGGACC  54 505
      MK1250 1232356 .. 1232367 -  -5.8  -2.87344   GATCTCGCCCACAGA                TCGG GCAA CCGA                 CGACCGATGAAGACC  48 109
      MK1249 1231706 .. 1231760 -  -9.4  -2.71785   CCGTAAAAGAGGAAT GAG-GAGGCCGAGGAACGCCGATC GATGACGAG GGTCGGTGTTCC-CGACCTCACTC CAGACGTTTCAGCAG  57 20
      MK1244 1226736 .. 1226758 -  -4.1  -3.13403   CGTCGTGCACGAACA          CCGCCT-GAG GTGT CTCGACGCGG           GTTATTCCTTCTCCT  45 27
      MK1243 NONE
      MK1242 1226311 .. 1226331 -  -4.7  -2.72344   GGCCACGCGCAATTA           CCTGGGAC CCCCTC GTCCC-GG            ACCACCGCGACCTCC  43 2
      MK1241 NONE
      MK1240 NONE
      MK1239 NONE
      MK1238 NONE
      MK1237 NONE
      MK1236 1221342 .. 1221375 - -11.6  -3.14211   ACCGCGGCGGAGCAA     CGGACCACCGCCCG ACTCGG CAGGCGGATGTCCG      ATCGTCGATCACCCG  69 150
      MK1235 1220071 .. 1220084 -  -5.9  -3.31322   GCGAACTTCGGAGAA               GCCCC GCAC AGGGC                TCGACTCGACGCGAT  52 506
        SufC NONE
        SufB NONE
        SlpA 1216942 .. 1216957 -    -6   -3.1211   GAGGAGATCATCGAA              GCGCTC TGCC GGGCGC               ACAAGATACGTCCGG  51 113
        ProS NONE
      HslV_2 1213896 .. 1213906 -  -6.8  -2.83164   TGAGGGATCACGAGA                 GGAG CTT CTCC                 ACCTCCTCCTCGGGT  50 7
      MK1227 NONE
        PurM 1210475 .. 1210491 -  -5.7   -3.6849   ACTCAAGCGGAAGAA              GCCGAAG TTC CGCCGGC              AGGAGTGGCACCGGT  60 347
      MK1212 NONE
        CrcB NONE
      MK1210 NONE
        LeuA 1200032 .. 1200053 -  -7.2  -2.64616   GGGTTACGGATAGCA           CCCACCGG GGACGA CCGACGGG            ACGGGCTGGTGAGAC  49 143
      LeuC_2 NONE
      MK1207 NONE
      LeuD_2 1197448 .. 1197458 -  -6.8  -2.62263   ACGTTTCGTAGACGA                 TCGG AGT CCGA                 GTGGCGGGCCGGAGA  49 41
      MK1205 NONE
      MK1204 1196282 .. 1196298 -    -8  -2.54634   CCCGAGATCAGCAAC              GACCAC AGTAG GTGGTC              TTGAATACTGAGGCT  52 419
      MK1203 NONE
        HyaB NONE
        TatA 1194543 .. 1194565 -  -9.8  -2.70932   TGGTGCCCCGAACGA           GGAGGTCTCC GGC GACGACCTCC           TCGGTCACGGGCCGC  60 258
        IlvD NONE
        CobH 1189664 .. 1189691 -  -6.8  -3.40403   CGGCGTCGACTACAA        CGTGCGGGTGGC CTCC GCCCACCGGACG         CCGGAGCGTATCGAC  57 369
      MK1190 NONE
      MK1189 1183707 .. 1183721 -  -7.8  -3.01712   CTCCGCCCCGGAACA               CGAACC TCA GGTCCG               AGTGTACGCCGGACA  54 405
      MK1185 NONE
      MK1184 1179454 .. 1179464 -  -6.8   -3.1739   ACACGATTGGAGGAA                 GAGC GGA GCTC                 AGTGACAGGGGTTCG  54 24
      MK1183 1178222 .. 1178236 -  -5.6  -2.57092   AAGGTGAGCAAGGTA               CCCGTC AGG GAGGGG               AGGAAGATCCCGGTG  46 360
      MK1182 1177012 .. 1177024 - -10.5  -2.75064   CCGTGCACCGAAGGA                CGGCG GAC CGCCG                CGGGACTTATCGTTA  61 72
      MK1180 1174610 .. 1174622 -  -3.3  -3.36492   TCCGGAATCTCACAA                CAACC CTC GGTGG                TCGTCCCACTTTAAA  47 143
      MK1179 1173845 .. 1173864 -  -4.2  -3.51825   CGACCCGAACGAGAA            GGA-TCCGG TGA CCGGTCTCC            AGGGTACGTATAAGG  51 264
      MK1176 NONE
      MK1175 1166765 .. 1166777 -  -3.3  -3.14944   TACGACCATAGGGAA                CGTCC TCA GGACC                ACCTCCAGGAGATCG  45 276
      MK1171 1161450 .. 1161461 -  -4.4  -4.07568   GGCGCGCGCCGAAAA                CGTT TCGG AACG                 TCACAACCAGACCCC  61 267
      MK1170 1159630 .. 1159652 - -11.2  -3.53012   GGGGGTCCCGGGAAA           CGGCTCCCCG AAC CCGGAAGCCG           GTGACGGCGGGATCG  74 458
      MK1169 1157557 .. 1157575 - -10.4  -3.53012   CCCCGGTCCGTGAAA             CGTTAACA GAA TGTTAACG             AATAAAAAGACTGTT  70 523
      MK1166 1152915 .. 1152925 -  -2.4  -3.53811   CTGATCGTCGCCAAA                 GGTG TGA CCCC                 TCGCCGCTCACGCGC  47 67
      MK1165 1151847 .. 1151861 -  -5.6  -2.78384   GCTCCCCCCAGTACA               TCGGCG CGT CGGCGA               TCCCACGGTTCATAA  46 130
      MK1164 1150893 .. 1150914 -  -4.3  -2.73994   ACGGTGGTAACACCA           CCGGAACAG AGGC CCGTACCGA            GGTTCCCGTGAGTCC  43 222
      MK1163 1149328 .. 1149340 -  -4.7  -2.64155   CGTGGGGGAAAGGGA                GGCAG AGG CGGCC                GAGAAGTGTGCCCTT  43 380
      MK1158 1144361 .. 1144371 -    -4  -3.51924   GGGGGACGGACAGAA                 TTAC CCA GTAA                 TGTAGGGACGTCTAT  49 37
      MK1157 1143073 .. 1143091 -  -5.2  -3.83568   GGAGAGGGAGAAGAA             GAGGGGCA AAC TACCCGTC             CTCCCACCTCCGGTG  57 446
      MK1147 1124987 .. 1124999 -  -4.8  -3.24232   GCGTGTCCAAAGAGA                GTCC CAGTC GGAC                TTTATTATCATCCTA  48 197
      MK1146 1122711 .. 1122745 -  -8.5  -3.14931   CGCAGCGTGGAGGAA    GCTGGGCG-GTC-GAGC CTC GCTCCGCCTCGCCCCGC    TCCTGGTGCTCCCGT  58 43
      MK1144 1120052 .. 1120065 -  -2.3  -4.02108   GTCATTAGAATTAAA               CTAGC GACG GCTGG                ATGGAGTACTATCGG  57 241
      MK1143 1118564 .. 1118602 - -13.1  -2.77899   CGTCCGGAGGAATCA   CCCCAGGAGCCCGCGGA TCCCG TCCGCAAGGTCCCGAGG   CAGTTAAGACCCCGT  69 424
      MK1142 1117877 .. 1117895 -  -5.8  -3.69323   GTACGATGAGTTAAA             CCGCGTGG AAC CCGGGCGG             GCGTCGACACCCCCG  57 49
      MK1141 1117377 .. 1117390 -  -3.7  -3.21099   CGCGGGGATCACGAA               CCTCG GGAG CGCGG                GCTTCGGAACCCCGG  45 5
      MK1140 1117015 .. 1117034 -  -2.8  -3.14931   GGGACCGTCGAGGAA            CTCTTCGAG CTG CTCGA-GCG            GGTGGAGAGGGACCA  44 125
      MK1137 1115995 .. 1116013 -  -3.8  -3.88232   TCTCCCATACAAGAA             GGCGAG ACGTGTG CTCACC             CGCGGGCTCGCACTG  58 307
      MK1133 1110031 .. 1110054 -  -5.3   -2.9006   AAGGTACGCTAGATA         CCG-GGG-GAC TGAC GTCACCCTCGG          CACCGCGGACGGGTC  48 211
      MK1131 1107309 .. 1107320 -  -7.2  -3.30124   CCGGACGGCGCAGAA                CGGG CACG CCCG                 GATGCGCACGATCAC  56 237
      MK1128 1102481 .. 1102491 -  -8.2  -3.57792   CTACCTATCGTGAAA                 CCGC GCT GCGG                 CGGTCCTTGACCGGT  64 130
      FtsZ_3 1100699 .. 1100711 -  -6.2   -3.1247   ATCGGCCAGATCCAA                GGCC TCCTT GGCC                AGTCTCAGGACCCGA  49 375
    20094561 NONE
      MK1123 1097504 .. 1097537 -  -4.5  -3.06183   CCCACCTCCATCGAA     GCCGGAGCGGA GTAGGAAGGGGG TCCGCCCGGGC      GTCGAGGGCGGACTA  46 38
      MCM2_2 1092303 .. 1092313 -    -4  -3.21276   CCTGCTCGTATAATA                 TCAT AAT ATGA                 ATACAGAGAGCATAG  45 76
      MK1119 NONE
      MK1118 1090911 .. 1090927 -  -2.2  -2.52896   CGACGTCGTAAGCGA              GTACCG TCAGC CCGTAC              AGGAACAGCCCGTAG  37 15
      MK1117 1090247 .. 1090258 -    -3  -4.16016   GTAGTTGGTAATAAA                CTTT CCCC AAAG                 TACCCGCGCCACTGT  60 264
      MK1116 NONE
      MK1115 NONE
      MK1114 1085186 .. 1085198 -  -3.3  -3.44527   GATCGAGGATGACAA                CGGGT TCG ACCCT                CGGGACGTGCGGGTT  49 150
      MK1113 1084161 .. 1084181 -  -6.7  -3.04026   ACACCAACGAAAGTA            GCACCGCCG GAC CCCCGGTGC            ATATCCCGGGCTTGG  52 218
      MK1112 1082533 .. 1082544 -  -2.2  -2.85351   TCCGGTGACATCACA                CGAG GTCC CTCA                 AAACGTTTCGGATAT  40 116
      MK1110 NONE
      MK1109 NONE
      MK1108 1077801 .. 1077832 - -11.6  -3.59262   CGCGACAGCTGTAAA      CTTCCCGGAAAAGA CTTA CCTCTTCCGGGATG       GGGAGGACCTTTGGG  77 80
      MK1107 1076702 .. 1076734 -    -7  -3.30651   CGGTACACGATAATA      GTGACCGACGTGGA GGAGA TCCACGTGGATTAC      GGGCGTTAGTGGAAC  56 31
      MK1105 NONE
      MK1104 1073899 .. 1073920 -  -5.8  -3.02144   GGAGGTCGTGGAAGA           CGTGGACG TATCCG CGTGCACG            TTGTGTGGTGTCCTG  49 523
       Fur_1 1072382 .. 1072398 -    -3  -2.85351   TTCCGGGACACGAGA             TCGAGAG GCTT CTC-CGA              CCCTGGATCGACGCA  42 391
      MK1099 1068235 .. 1068248 -  -3.1  -3.68445   AAAAACCGCCAATAA               TC-CCC CTA GGGCGA               TATGGAGGTACACCG  51 207
      MK1098 NONE
      MK1097 NONE
      MK1096 1065992 .. 1066004 -  -3.3  -3.61398   GCGCCTCGGCAATAA                GGGAC GTC GTCAC                CCGTCGGTAAGCCGG  51 260
      MK1095 1064469 .. 1064492 -    -8  -2.73364   CGGTTAGGGTAACCA          CCGTCCGCTG TCTT CGGCGTACGG           GGGCCGTACGATGGA  53 304
      MK1094 NONE
      HyuA_2 1061949 .. 1061965 -  -6.5  -3.28712   CCGCCTCGGTGATAA              TCCCCGT CGG ACTGGGA              ATCTTGGGGACCGTG  56 487
      MK1087 1056807 .. 1056837 -  -3.2  -3.14344   GACTTTCCGGACCAA       TCCACGCCCC TGAATGATGAG GGGGCGTAGG       GGAAGAAGTTCGTTA  45 38
      MK1086 1055549 .. 1055573 -  -4.2  -2.53911   TGAACGGGCAACTCA         GAGCCCCCTCC GGTC GG-GACGGCTC          TCCGCATCCCTCGTG  42 86
        PurB NONE
      MK1084 1052492 .. 1052503 -  -2.2  -2.80344   TCTTTAGGTAATAAC                CCCA GTGA TAGG                 AGTCACCCCCGTCCG  39 111
      MK1083 NONE
      MK1082 NONE
        MiaB 1047876 .. 1047898 -  -8.3  -3.46602   GCGGGGAGAGGAGAA           CCCGGACGG GTGCG CCGCCCCGG           AGGACGTCACGGTGC  63 310
      MK1079 1045989 .. 1046032 -  -2.5  -4.12902   CAACCATCTGCAAAA TG-TC-CTCCAGCCTCACGCTG GCC CCGCG-GAGTCTGAAGTGATCA CGGTGATAATCATTT  57 66
      MK1078 1045227 .. 1045237 -  -6.8  -2.73681   GATCGAGCCGAAGGA                 GCTC CGG GAGC                 TTTACGTGGAATACT  49 361
      MK1076 1043677 .. 1043691 -  -7.8   -3.1917   AGTAATATGAACAGA               GAGCCA GAG CGGCTC               ACCTCCGCTGGCCAT  57 73
        CdsA NONE
        PyrE NONE
        PurD NONE
        ArgF NONE
         Ldh NONE
      MK1068 1034952 .. 1034968 -  -3.5  -3.51825   CGACGTGAACTACAA              GGCCCTG GGG CTGGTCC              GGGACGGCGGCCTCT  49 231
      MK1059 1028162 .. 1028175 -  -5.2  -3.21747   GTACCGGACGATCAA               CCGG CCGCAT CCGG                ACATGTCGCTGGAAC  48 300
      MK1056 1024144 .. 1024168 -  -2.7  -2.82516   TTTCGGACGATGACA          CCGGTGAGACG CAG CACGTCAACGG          CTACTTCCGGACGTT  39 214
      MK1054 1021277 .. 1021312 -    -6  -3.15663   ATCCACCTGGACTAA    CCGACCCATTCGAGGA TACG TCCCGGTACGGTTCGG     ATCTTCACCGTTCCC  50 135
        ELP3 1018662 .. 1018679 -  -2.6  -3.54475   GGTTCGAGGATATAA             CGTTCC GACGGG GGATCG              AGGGGCACGTGAGGG  49 64
      MK1046 1012748 .. 1012774 -  -2.1   -4.4648   AGGGTCAGGAGAAAA         CCCGGACGGTG TACAT CAACGCTCGGA         TCTACCGGATCCCGA  65 388
      MK1042 NONE
      MK1041 1004576 .. 1004599 -  -6.6  -2.62184   GTGGCCTGCAGACTA          CTCGCCGAGC GGGA ACCCGGTGAG           TGGGTCGACGGCCTG  48 219
      CobL_1 NONE
      MK1036  997990 ..  998027 -  -7.5  -2.72344   CGGGACCTGGAACGA   CGCAAGCTGTGGCTCGG CTGC CCGAACTGCGGCTGGCG    CGGTCGACGCTCCGT  52 335
      MK1034 NONE
      MK1033  992935 ..  992945 -  -4.6  -3.30124   CTGCACCGCTTACAA                 CGCC CTC GGCA                 TGGTCACCACTCACG  50 318
        LepB  991058 ..  991078 -  -5.3  -4.00124   GAGGTGATAATCAAA            CTCGGATCC AGC GGCTACGAG            CGTGAGTTCAGGCTC  63 518
      MK1024 NONE
      MK1023  984995 ..  985008 -  -3.7  -3.35679   CTCCTTCACCGAGAA               CGCGG ATTT CCGGG                AATTCACATTACTTA  47 187
      MK1022  984742 ..  984770 -  -6.7  -3.04183   AGAACTGAAACGATA       CGTGTGGGCGGT GGGGGA ACCGCCC-CACT        AGATTTCAACAATTC  52 24
      MK1020 NONE
      MK1019  982577 ..  982600 -  -4.4  -3.08187   AAAGAGGTCACGGAA          GTCGCGGAAC GTGT GCTCAGCGGC           CTGCTCGGTCGCGTT  46 52
      MK1007  967524 ..  967560 -  -7.2  -3.24902   GAAGAGGAGGAGGAA    GAGGAGGGCGGTAGCA GCGAG TTCTAACGCCCCTCTC    CCGAACAAACATGCC  54 86
      MK1003  963200 ..  963212 -  -6.9  -2.78816   TGACCCGCGAGGACA                GGAGG AAG CCCCC                GGGCGTAGACGAGCT  50 160
        CDC9  957730 ..  957768 - -12.5  -4.03234   CCTCCCCCAGATAAA  GCC-GGGTGAGGACGA GCTCAGTG TCGTCCGCACCCTGGC   GTTGTTCGTGTCCGA  86 491
       ERG12  952701 ..  952720 - -13.6  -2.71731   CCGACGGCTGAAGGA            GGACGGCA TCGA TGCCGTCC             GTGTGACCGGAACGA  72 83
      MK0991  950591 ..  950622 -  -7.2  -4.35461   CCAAGACCAGGAAAA      CCGTCGAGCACGGA GGAA TCGGTGCTACACGG       AGCTCGTTGTTCGTG  76 53
      MK0985  945099 ..  945117 -  -3.1  -3.86252   CGGCAGGAAATACAA             GCACCTA CGACT CAAGTGC             GCAGTATGTGGCGGC  56 269
      MK0981 NONE
      MK0980  941161 ..  941175 -  -4.9   -3.5393   AGGACCTCGCCCAAA               GGCGC TGTGT ACGCC               TTCAACTCCCGTCCC  52 27
      MK0975  935728 ..  935763 - -20.5  -3.53012   CGGTGCCCCGGCAAA   GGCGGTGGCGCGCCGCC CTCC GGCGGCG-GCC-CCGCC    ACCCCGGGCCCCCGG 100 229
      MK0970  929080 ..  929095 -  -4.6  -2.87344   CACGGTGCCCATAGA              GGCCCT ACTC AGGGAC               CCGGAGACGGAGGCC  46 398
        SpeE  922381 ..  922394 -  -5.3  -3.98378   GATACTCAACAAGAA               GGAAA TGAC TTTCC                GTGAAGCTAAGATAA  63 375
      MK0956 NONE
        EGD2 NONE
      MK0954  915558 ..  915571 -  -2.3  -3.35813   GGCCACCGTAATCAA               CCGGA TGTG TCTGG                CGATCGCCGCCCTGA  45 520
      MK0950  911657 ..  911676 -  -7.8  -3.07994   CCGAACGTGAGGGAA            CGCGTTCC CGTA GGAACGGG             CGGGGAGAGCCCACC  56 300
      MK0945 NONE
      MK0944 NONE
      MK0943  902677 ..  902697 -  -2.4  -4.71828   ATCGTACGAAGAAAA            GCAGTTCG ATCAG CGGACGGC            CGAAGGAGCCGTGAA  72 160
      MK0941 NONE
      MK0940  898708 ..  898718 -  -6.8  -3.34962   CCCGATAGTCCAGAA                 CGAC CGC GTCG                 TCGGTATGCTCGCCT  56 108
      MK0938 NONE
      MK0937  895550 ..  895561 -  -7.2  -3.34344   TGAGCTGTGAAGGAA                CGCC CGTC GGCG                 TCATCAGTGTCACGG  56 56
      MK0935  894333 ..  894344 -  -2.2  -3.07935   ACGCGAGGTACTCAA                CGCT TCTC AACG                 CCGACGGACACCCTC  41 10
        KsgA NONE
      MK0933  891997 ..  892035 -  -7.9  -3.06796   TCCCAGTCCACGTAA   CGACGAGGCGAGCCGGC TCATT GCGGACACGGCGCGTCG   TTTGAACGAGGCGCT  54 448
      MK0931  889271 ..  889293 - -12.7  -3.74693   GGTGAGGTGAGGAAA          CCGGCCCCCC ACGT GGGGGGC-GG           TCGCGCCGCGGGTCC  85 83
      MK0930 NONE
      MK0929  887433 ..  887444 -  -3.6  -2.76418   CCCGGAGATAAACAG                GCGA CCGT CCGC                 GGACGAACTGGAAGA  40 86
      MK0925  882878 ..  882892 -  -2.1  -3.13522   ATGGGCCGAGTAAGA              TCACGC TCGT GCG-GA               ACCCTTGGCGCACTG  43 353
      MK0923  881335 ..  881351 -  -2.1  -3.20348   GTCAGGAAGATCGAA              CGGGAGA TAC TCAACCG              ATGATCTCTTTCACT  43 19
      MK0919 NONE
        AgaS NONE
      MK0917  874136 ..  874168 -  -4.8  -3.64703   TTTCCCGGATGCAAA     TCCGTAAGGCGCGAC CCGT GTCGT-CCTCTCGGA      GTGCCTCCTCGAGTT  54 347
      MK0916 NONE
      MK0915 NONE
      MK0914  870558 ..  870574 - -10.9  -2.53263   TCGAGGTCCAACCGA              GAGTGGT AGC ACCACTC              ATTTCTTCACCATCG  64 235
      CarB_2 NONE
      MK0910  864215 ..  864241 -  -2.2  -2.82516   CTCCGTACGACGAGA         GGATTAGACGGT TGG AGCGTATGATCC         GTCGTGCCGGTGCAA  39 351
      ThiI_2 NONE
      MK0907  860645 ..  860655 -  -2.4  -3.28041   AACTCGAACGAGGAA                 GAGG TTT CCGC                 CATCCGAGAGCGGGT  45 232
      MK0902 NONE
        NrdD  854389 ..  854424 -  -8.9  -3.71848   CCGGGGGATGAAGAA    CACCCCCGGCACCGA GGACGA CCGGTGAGGAGGGTG     GTCCTTACGTCCTGA  71 359
      ThiH_2 NONE
      ThiH_1 NONE
      MK0896 NONE
      MK0895  843025 ..  843046 -  -6.5  -2.86728   AGGAGGTAGACGAGA           TCCTAGACG AGCC CGTCCAGGC            CGCCGCCGTGGACCC  50 313
      CpsG_1 NONE
      MK0892  839688 ..  839710 -  -3.4   -2.9914   GAGGCTCTAGAGAGA           CTCTCCAC GATCTCG GCGGAGAA           GAAAGAGGAGCTGAG  43 144
      MK0890 NONE
      MK0889 NONE
        TruA NONE
      MK0887 NONE
      MK0886  834768 ..  834781 -  -2.4  -4.00782   GGAGAGGACGATAAA               TCGA AGATTA TCGA                GGACTTGGAACACAT  57 193
        EriC NONE
        CyaB NONE
      MK0870  822518 ..  822532 -  -2.8  -4.23213   TGGATAGCGAAGAAA               CTGTGA GGG TCAGAG               CGCGGGAAGCGCCGG  60 240
      MK0867  820514 ..  820544 -  -4.7  -2.62449   GAAAGATGGGATAAT      GTACGAGTGCATCG TCAA CGATGTTC-CGTAC       GTGTTGGCAGGCTCG  43 315
      MK0860 NONE
        GAR1 NONE
      SUA7_2  813838 ..  813864 -    -3  -3.46144   ACATGATGAAGAACA        GTGA-CGTAGG GAGGTT CCTGCGCTCAC         GTGGGCTTTCCTTCC  49 222
        HisB NONE
      MK0854  811216 ..  811226 -  -3.2  -4.10855   AAAACTTCCTGAAAA                 TCCC GTC GAGA                 GGCGTATCGGCCAGA  59 92
      MK0853 NONE
      MK0852  809792 ..  809811 -  -2.8  -3.14931   CCTATCGCCTATTAA            CGTTCCCT GGTC ATAGAACG             TATCCCCACTTCACC  43 16
      MK0851 NONE
        MetG  805921 ..  805932 -  -2.2   -3.4178   ATGATGGGATGAGAA                CACC GCGT GATG                 GAGTTTACGCTGCAG  47 461
      MK0848 NONE
      MK0847  803793 ..  803826 -  -4.5  -3.20322   GGTGATCAGAAGATA     CTCCCTC-TCCGCCAC ATC GTGATGGAAGTGGAAG     GGTTGCGCGTGGATG  48 49
      MK0845  802445 ..  802475 -    -7  -3.89822   GAGCGACGGGAGAAA      CTCAAAG-AGCTC AAGGCG GAGCTACTTCGAG       AGATGACTTCGAAAT  65 495
      MK0840 NONE
       SPT15  799199 ..  799215 -  -5.7  -3.14881   GAACTCCGCGAGGAA              CTCCGCC GTC GGCGAGG              CGTCGACGTGTCGGT  51 376
      MK0837  798294 ..  798329 -  -8.3  -2.77523   CCGCGAGGAATACCA    TCGTGAGGAGAGTGG GGAGAA CTAGCCTCCTCACGA     CTCCTTACCCTCCTT  53 20
      MK0836 NONE
      RPL14A NONE
        IlvC  791658 ..  791673 -  -3.2  -3.31144   CGGCCAGCGCCAGAA              GCACGCG CTT CACG-GC              GGTTTCACCCCCAGC  47 93
      MK0831  790607 ..  790633 -    -3  -3.20703   AGAATCATCGAGTAA         GGATCGTTATGG TTT CGATAACAATTC         CAGCTGGGGGCGTAA  43 55
      MK0830 NONE
        AdeC  787144 ..  787154 -  -2.4  -3.53811   CCGACTCGGCGGAAA                 CGCC CTG GCCG                 ATACACAGGTTTTCG  49 503
      MK0819 NONE
      MK0818  778042 ..  778055 -  -3.1  -3.40403   TGGCTCCGAGGATAA               TCACC TCGG GATGA                AGTCCACGAGCTTGT  47 12
      MK0814 NONE
      MK0813 NONE
      MK0812  772739 ..  772763 -  -8.6  -3.05596   GAGTGGTGGAGTGAA         GAG-GGGTCGA CTTA CCGACCCTCTC          ACCTCACGATTTCCC  56 24
      MK0808  768597 ..  768610 -  -3.8  -3.24902   GAACATCATCACGAA               CGTC CTGTAC GACG                AGGTGGACCTGCCCG  47 271
      MK0806  766720 ..  766740 -  -3.3  -4.18018   CGTGCGGATCCAAAA           TGCCGACC CCGTTC GGTCGG-A            CCGTGGCCCCCTCCT  62 206
      MK0805  765422 ..  765435 -  -3.8  -2.72344   CGTGATGGGTAACCA               CGAC TACGGC GTCG                TCACCGGAGATGTCG  42 519
      MK0802  763218 ..  763228 -  -2.4   -2.8474   GCCGAGTGAGAATGA                 CCTG GGC CTGG                 TAGCAGTAGGTGGGG  40 173
      MK0799  759951 ..  759969 -    -6  -3.11634   TCCTACAGGAGGGAA             TCGAGG CCATCCT CCTCGA             CGTGTACACGAACGA  51 419
        PurC NONE
        PurS  751641 ..  751662 -  -7.9  -2.72344   GGGGAGTCCCAAGTA           CGCCGAGGG GGTT CACTCGACG            ACCTCGATCTCGTAG  53 16
      PurL_1  750814 ..  750843 -  -4.1  -3.55548   GAAGAGCTGGTGAAA       CTGGCCCGAGGTG TCGA CCCGTGGGACCAG        TCGGACGTGGAACGT  53 85
      MK0785  746743 ..  746753 -  -6.8  -3.33399   CTGAACGAAACCGAA                 GGGA TAC TCCC                 AGCGCTCGAATCCGC  55 177
      MK0777 NONE
        LldD NONE
      MK0775 NONE
        IspA NONE
      MK0773 NONE
      MK0772  733853 ..  733869 -  -5.1   -4.0492   GAAGCTCTACATAAA              CACCGAA CCG TTCGACG              ATCCCGTCGCTAACA  63 189
        UppS NONE
        PhoH NONE
      MK0765 NONE
      MK0764 NONE
      MK0763 NONE
      MK0762  724363 ..  724384 -  -5.1  -3.53444   CCAGGCGCGCGCAAA           CTCCGGG AACTGAGG CCCGAAG            AGCTGGAAGAACTGG  53 379
        eRF1 NONE
        ArgS  720734 ..  720768 -  -5.8  -4.25104   GCCGGCCCACCAAAA     TGCTCAATTGTTATGA AGA TCATAACATTCGAACG     GTTCGGGGTAAACCT  68 106
        gltX NONE
      MK0756  717629 ..  717680 - -12.8  -3.09516   CGGTCGACCAGGGAA GTTCGGCCAACCGCGCACCCCGCC GAGG GGCTGGGGACGCGGTGAGTTGAAC CTGTCGGGGATCACG  72 36
        MurC NONE
      CarB_1 NONE
        MraY NONE
      MurE_1 NONE
      MK0751 NONE
      MK0750 NONE
      MK0749  709496 ..  709508 -  -4.7  -3.60792   TGTTCAACGCGGAAA                GCGAG GAA CACGC                CATTCGCATCGCTAA  55 109
      HHT1_2  705897 ..  705919 -  -2.8  -3.24925   ACGCGACACGATCAA          GGAA-ATCG GTGAGG CGATCTTCC           GGGCGTTTCTAGTGG  43 74
         Efp NONE
      MK0738 NONE
        DYS1 NONE
      MK0736 NONE
        PyrF  700060 ..  700070 -    -4  -3.58037   CAGGAATTTCCGAAA                 TTCA GTG TGAA                 CGGGGACTGAGAGAT  51 304
      MK0716  680130 ..  680152 -  -4.1  -3.66921   AACTCCAACTTCAAA           CCCCCGA GAATCAGGT TCGGGAG           GCCGCCGTGGGAATC  51 414
        nusA NONE
         Dfp NONE
      MK0712 NONE
        HisD  676441 ..  676457 -  -2.1  -3.61398   GGCTGCCCTTAAGAA              CCCTCAG GAC CTGCGCG              CCCTCACCGCCTCCG  49 12
        AsnS  674814 ..  674828 -  -6.4  -3.82433   ATAATTAGGATTAAA               GAACAG CTT CTGTCC               CCTAACGACTTATGT  63 302
        RsmC NONE
      MK0708 NONE
      MK0707  670219 ..  670233 -  -2.1  -2.78495   TTACCATGAACACGA               CGTAC TCCGC GTACA               GACCTACGCGTTCAG  39 126
      MK0706 NONE
      MK0705  668014 ..  668026 -  -4.1  -4.25256   CGGCGATTAAAATAA                GGTAC TCT ATACC                GCCTTGGCCGGAGCT  62 47
      MK0704 NONE
        PppA NONE
      MK0702 NONE
      MK0701 NONE
      MK0700 NONE
      MK0699 NONE
      MK0698  661779 ..  661795 -  -3.6  -4.05004   GGACGAGAAGAACAA              GCAGTG GGTGA CGCTGC              TCACGGATCAGGGTC  58 191
      MK0696 NONE
      MK0695  658205 ..  658252 -  -4.6  -3.07443   CGACACCTGACCGAA CGTGCGCGCGCCCA-TCGGGGGC TCA GCCCCCGGGTGGTATCACGTACA GGCCGAACTCGAACG  46 0
      MK0694  657498 ..  657519 -  -4.3  -3.87075   ACCACGCTCCAGAAA           CCGGTCGAG CTCC CCCGACAAG            GGCGACGTTCTCCCC  59 255
      MK0693 NONE
      MK0692 NONE
        SbcD NONE
        SbcC  650706 ..  650725 -  -9.2  -2.89039   AACCAGCGGGACACA            CCGCGGCG CACT CACCGCAG             GCTACGCATGCCCGG  59 89
        RPB5 NONE
      RpoB_2 NONE
      RpoB_1 NONE
      RpoC_2 NONE
      RpoC_1  641978 ..  641992 - -12.8  -2.84634   CTGTATACGACGATA               CGCGGG CTA CCCGCG               ACGGGGCACTACCGG  70 302
       RPL30 NONE
        nusA NONE
        RpsL NONE
        RpsG  639840 ..  639858 -  -5.2  -2.76671   ACGACCCAAAACCTA             CGACCC CCTTATC GGGCCG             CCTCCGCGATGCGCT  43 15
        FusA  635860 ..  635874 -  -5.6  -2.63631   CGAAGGTCCAGATGA               CGGCGT TCA ACGCGG               GTGCCGCTCTCTACG  46 211
      MK0677  634374 ..  634395 -  -5.7  -2.62184   TCCTCTCGGAGAGGA           TCGCCCGGG GTCT CCCGGTCCA            CCGGCCCGTCGAGGG  46 353
      MK0672 NONE
      MK0671 NONE
      MK0670  628323 ..  628338 -  -4.6  -2.96216   GTTCACGACCAGAGA              GACCGC CTTG GCGACC               CGCTCGATCGCGCCA  45 50
      MK0669  627289 ..  627299 -  -2.6  -3.86252   GGCGACGAAAGACAA                 TATT AAT AATA                 TTCGACCTTATGATG  54 506
      MK0663  620823 ..  620841 -   -11  -4.25283   AGGGCCGTATGAAAA             TCCTCACC GAG GGCGAGGA             GGGAGTATCCGAGAA  89 270
      MK0650 NONE
      MK0649 NONE
        HypF  606212 ..  606229 -  -6.9  -3.86346   GGAGCGCCGGAGAAA             CCGGGGA GAAA TCACCGG              AGTTCCAGGACCGCG  65 19
      MK0646  604296 ..  604326 -  -8.2  -2.71364   CGACGTGCTCAACCA       GCTGTTGGGCGTCC TTG AAACGGCCACCAGC       CCGCTGTACGCGGCC  54 432
      MK0643  601718 ..  601728 -  -2.4  -2.52464   TCGGGCTGGAATCGA                 TCCC GAC GGGC                 TACCTGATCGTGGGC  37 363
      MK0640 NONE
      MK0639  598723 ..  598763 -  -3.2  -2.71681   TAACCCCGTCAACTA CGGCAAAC-CCTGCAAGCT GAGC ACCGTGGAGGCGCTCGCCG  CCGCCCTGTACATCC  40 260
      MK0634  595567 ..  595577 -  -6.8  -3.05596   TACCGTCTCATGCAA                 CGGA TCG TCCG                 CGAGGGGATCCGGGC  51 342
      MK0632  593274 ..  593298 -  -9.2  -3.30124   GGTGATCGCGGAGAA          CGTGCCACCC GGCCT GGGTGACCCG          GTCTTCGGGCGGCTG  63 491
      MK0630 NONE
      MK0629  591505 ..  591517 -  -3.3  -4.09685   TCGCACGGGGTAAAA                CGGTC GTC GAGCG                CGCGGACGCGGTGTC  58 96
      FlpD_2  589666 ..  589723 -  -4.7  -3.53811   CCGAGCCTGGTCAAA GGGGCGGGAATGAGGATCCCGTGGCCG TAGGGC CGTCC-CGGGTTCAA-ATCCCGGCCCC CGCACCAAGCGGGAA  52 136
        ArgH NONE
      MK0621 NONE
        SelA  578180 ..  578194 -  -4.2  -3.09671   AGGCCAACCCCAATA               TCACGG CCT CCACGA               TCGGCGCCGCCAGGT  46 62
      SUA7_1  576441 ..  576487 -  -2.2  -3.13403   CTCCCGCGATTAACA CTCCCCGGTCACCGG-TCA-CC GGACT GGCTCATCCCTTGTCCGGGGAG GACCCTCGCGCGGGA  43 391
        GapA NONE
        DnaG  573882 ..  573892 -  -6.8  -3.74747   GCAAGCCCGAGGAAA                 GCAC GTT GTGC                 GGCATATGAAACCAC  63 65
        LonB NONE
      MK0615  571849 ..  571873 -  -9.9  -3.73587   AACAGATGGAAAAGA          TCGCCCAGCAG ATC CCGCCCGGCGA          GACATGCTAAGAATA  76 190
         Map  569835 ..  569846 -  -7.2  -3.30441   CAGCATCGGGTACAA                GGGG GCCA CCCC                 GCTGATCGAGGAGCG  56 418
      MK0611  568665 ..  568687 -    -9  -3.14132   CGTCGGGTTGATCAA           CGCCCTCGAC GAC GTCGGGGCCG           AGATCGAGGACGTGG  61 156
        ThiL  566035 ..  566045 -  -8.2  -3.30159   TTAATTGTTGGAGAA                 GCCG GGG CGGC                 CGAGCCCGGTCCAAG  59 135
      MK0605  561868 ..  561886 -  -5.9  -3.63515   GGTTATCGGGAACAA             CTCGGTC CGCAC GCCCGAG             GACGTCGACCGCATG  57 295
      MK0600  558152 ..  558175 -  -8.8  -2.89921   AGGAAGGCCGATAGA          CCGGTGGAAC TCGA GTCTCACCGG           GAGGTGAAGCCGTAC  55 79
      MK0596  553571 ..  553582 -  -5.8  -3.54459   GGAACGTCCTCGAAA                TCGC CGGT GCGA                 ACCCTTGGTCGCGAG  57 335
      MK0584  542043 ..  542057 -    -5  -3.24735   TAGTGAAAGATCGAA               TCAACC GGG AGTTGA               AGATCGAGGAGAGGT  48 447
        TagD  537274 ..  537285 -  -5.8  -4.40882   GAGAAAGTAAAAGAA                CTCG GGCT CGAG                 AACCTCAGGATAGTC  74 387
      MK0575  535926 ..  535959 -  -5.1   -3.6215   CGAAGGTATCTGAAA     CCGG-CGGTCAACCGG CAC CCGCAGGACCATCCGG     TCCCGGTTCAGGTGC  54 212
        HdrC NONE
        HdrB  533451 ..  533464 -  -3.1  -5.47218   TTGGAGTGAAAAAAA               TCAGGC GAG GCC-GA               GCTTCTCGAGTACGG  88 12
      MK0570  532157 ..  532172 -  -7.5  -2.52464   GGGTGCGTTAAGCCA              CCCGG CGTATT CCGGG               GTTACACTGGCTATC  50 295
      MK0567  529096 ..  529114 -  -8.1   -3.4252   GGGCACGGACTACAA             CCCGGAT GGAGT ACCCGGG             ATTGGTCCGAAGCGC  63 414
      MK0557 NONE
      MK0556  519046 ..  519077 -  -7.9  -2.70932   GGTGTCTCGCAACGA      TCCCGGAGG-GGTC GAGCG GGCCGCCTCCGGGT      ACTGTCACAGGCCTC  53 298
        moaC  515709 ..  515725 -  -2.1  -3.61398   GCGCGCGGCGAAGAA              CCCGAGG ACA CTTCCGG              AGATATCCTTGAATC  49 436
        IlvH  509174 ..  509184 -  -6.8  -2.63913   GATGACGTTAGAGGA                 GCTC GTA GAGC                 GGTTGGAGCGCGAAA  48 113
      MK0543  506619 ..  506635 -  -5.1  -3.40522   ATTCCGTCAGGAGAA              CGACC GTGTGGT GGTCG              AGATTGAAGGATGCC  53 197
      MK0535  498868 ..  498882 -   -10  -3.31537   AGTATACGAGATTAA               GGCACT GAT AGTGCC               CGTCGAGGAACCCGA  66 479
      MK0527  489792 ..  489812 -  -2.6  -4.15044   TGCCGGTGGAAGAAA            TTATGACA GAAGA TGTCATTA            CAATCGAGCCTGACG  59 143
         Mer  487144 ..  487154 -  -2.4  -3.47349   CGGGCAAACCGAGAA                 CCCG TAA CGGT                 AGGATGCATTCCTGG  47 135
      MK0523  486299 ..  486317 -  -6.6  -3.25896   TCACCACGTATAATA             CCGTAACG CTT CGTCTCGG             GGGGTAGACCTTGCA  54 385
      MK0521  485452 ..  485462 -  -6.8  -3.10715   GTGACCATCATCGAA                 GACC TGT GGTC                 GGTGACCGGGGACGT  51 371
        LasT  482727 ..  482740 -  -6.7  -3.53444   CGAGTTGGCGCTAAA               GAACC CGGC GGTTC                ACTTACTCTCGGCGT  58 435
      MK0518 NONE
        NMD3  480465 ..  480475 -  -5.4  -2.64155   CGTCCGTTAAAGGTA                 TTCC TCA GGAA                 CCACTACGGCGACAC  46 6
        TyrS  479243 ..  479254 -  -3.6  -3.53444   GTACTTCCTCGGAAA                CGCG GACA CACG                 CCAGTAGCGCGTCGA  49 220
        InfA NONE
      RIO1_1 NONE
      MK0513 NONE
      MK0512  476067 ..  476083 -  -5.8  -3.13299   GTACGACAGTGAATA              CGGTCC GGAAG GAACCG              CAGCTCCGTGTCCAC  51 317
      MK0509  469344 ..  469354 -  -6.8  -3.05294   GGAAACCTGTGAAGA                 GCTC AGC GAGC                 TCGGGTTAGACGTCA  51 377
      HHT1_1  467903 ..  467946 -  -4.6  -3.31144   GGTGTACGTGGACAA CGTC-CCCATCGCCGTCGGA GGTGAT TACGACCACG-TGGGTGACG CCGTGGAGAACGTAG  50 69
      MK0499 NONE
      MK0498 NONE
      PurL_2 NONE
      MK0496 NONE
        TFA1 NONE
      MK0494 NONE
      MK0493  454533 ..  454546 -  -4.5  -4.08394   AGAGGGGCTCGAAAA               CGTCC TTCC GAACG                TGGATTCCATCGAGG  61 157
        CarA NONE
      MK0490 NONE
      MK0489  449999 ..  450015 -  -2.2  -3.90316   AGTCCGGCAAAAAGA              TCGAGG AAAAG CCTCCA              ACTCAACGACTCGCA  54 524
      MK0485 NONE
      MK0484 NONE
        LysA NONE
      MK0482  441528 ..  441546 -  -5.3  -3.15249   CACACCGTCGAGGAA            GTCC-TGC GCGC GCATGGAC             TCCAAGGTTCCCCGA  48 65
      MK0480  439595 ..  439607 -  -4.7  -2.92094   GGGGATAGAAAACAT                CGGCC TGT GGGCG                TTCAGATCGGAGGTC  46 433
        EhaA NONE
        EhaB NONE
        EhaC NONE
        EhaD NONE
        EhaE NONE
        EhaF NONE
        EhaG NONE
        EhaH NONE
      MK0469 NONE
        EhaJ NONE
      MK0467  431867 ..  431877 -  -6.8  -2.84732   TCGAAACCGATCATA                 GGTG ACC CACC                 CTTAGCGCGTGTATC  51 10
        EhaL  431516 ..  431529 -  -5.9  -3.21218   ACGTCTTATTAGGAA               CCGCA TCAT CGCGG                TCCTAACCCCTCAAG  50 17
        EhaM NONE
        EhaN NONE
        EhaO NONE
        EhaQ  428816 ..  428831 -  -3.2  -2.50779   AGGAGAAGTGAAGAT              CGACCA CCAC CGGTCA               CCCCCGGAGCGAAGC  40 23
        EhbK NONE
        EhaP NONE
      MK0459 NONE
      MK0458 NONE
      MK0457  425181 ..  425209 -    -6  -3.65522   CAGGTACTGGAAGAA       CG-TCCGCATCGA GCTA CCGATGAGGAACG        AAACCATGCGGGTTG  57 183
      MK0454 NONE
      MK0453 NONE
      MK0452 NONE
        FtsA NONE
      MK0450  420181 ..  420200 -  -7.8  -2.92522   TGAGTGAAGAGGACA            CCGGATCC GTGG GGATCGGG             AGCGGCGAGCTGACG  53 77
      IlvB_1 NONE
      MK0447  417567 ..  417584 -  -8.3  -3.97088   CTGGATAATATGAAA             CCGGCGG AGAT CCGGCGG              GCGGTGAACGAAGTT  73 220
      MK0444 NONE
      MK0443  413669 ..  413681 -  -2.6  -3.32343   TTTATACGCGGAGAA                CGCG GAGGA CACG                GGAGGCGATGTCATC  45 89
      MK0439  409815 ..  409831 -  -2.1     -3.94   GGAACCCTGAAATAA              GGAAGAC GTC GGCTACC              GTCACGATGTAGCGC  54 119
      MK0438 NONE
        TrpE NONE
        PabA NONE
        DapD NONE
        DapF NONE
        SurE  404836 ..  404863 -  -4.1  -2.84812   ACGGAGACGACCATA        GGTTGC-AGCAG GACCT CCGCGAGCAACC        TTTATCCCCGCAGGG  42 27
      MK0432 NONE
      MK0431 NONE
      MK0430  403054 ..  403070 -  -3.5  -3.67402   ACAACTTCGAAAATA              CGCCGCC TAA GGAGGAG              CTGATCGGCATCAGG  51 290
        RplC NONE
        RplD NONE
        RplW NONE
        RplB  390475 ..  390485 -  -6.8  -4.00868   CTACCGATAACGAAA                 CCGT GCC ACGG                 GAGCTTCGTCGTGAA  67 98
      MK0409  388856 ..  388870 -  -2.7  -3.56092   CGATCACGTCCGAAA               CCACC CGGCC GGAGG               CCTCTTAGGTTTATC  47 448
      MK0407  386404 ..  386416 -  -4.7  -3.06915   ACTGATGGGAGGTAA                GGGCC GAA GGCTC                GGCGGCGACAAACCT  47 471
     ECM27_1  384864 ..  384883 -  -4.8  -4.35874   GAAGATAATGGAAAA            CCTCCGAC AATG GACGGGGG             GTCGGGAAGTCCGCC  68 263
      MK0401  380929 ..  380941 -  -3.3  -3.34517   ACGTTCTCCGAAACA                GAACG ATC CGTAC                AGATATTTTAAGACT  47 33
        CoaE NONE
      MK0399 NONE
      MK0398 NONE
      SEN2_2  379176 ..  379190 -  -6.4  -3.75153   CTTTCGCAAGTGAAA               GTTCCC CTA GAGAAC               TAGTTCTGAAAACAC  63 17
      MK0396  377899 ..  377917 -  -3.8  -3.85698   CTCGCGGGCGAGAAA             CCCGCACT GAT AATGCAGA             ACTCGGGTCTCGGTA  58 303
      MK0393 NONE
        ComC  374957 ..  374967 -  -8.2  -2.75825   CCGGGAACAAATTCA                 CGCC GAC GGCG                 TCGGTCCGTGTGTAC  54 328
      MK0390  372952 ..  372966 -  -4.2  -2.72344   GTTTACCGTGAAGGA               TCATCC ACG GGTTGA               CGCCTATGGGGACGA  43 29
      RPL15A  372283 ..  372299 -  -5.7  -2.56095   GGGAGAGTCAAGGTA              CGACCCC GAT GAGGGCG              CGGCGAAGGGGATCA  46 38
      MK0388 NONE
       RPP30 NONE
        POP5 NONE
      HslV_1 NONE
      MK0384 NONE
      MK0383 NONE
        RRP4 NONE
         Rph NONE
      MK0380 NONE
      RPL43A NONE
       RPC10 NONE
        IMP4 NONE
      MK0376 NONE
        GimC  363851 ..  363869 -    -3  -4.19624   TATCGCGAAGAGAAA             GAGGAGAG AAG CGCTCGTC             AAGGTTCCCGCAGCA  60 269
        MurG  360764 ..  360774 -  -4.6  -3.46602   TTCGGGAGAGTAGAA                 GCGA AGT CCGC                 GCACGGATCAGCTGT  53 367
      MK0367  355369 ..  355397 -  -4.6  -3.09492   TCCGGAATGTGAAGA       TCCACCTCCGG TTCCTCCG CCGGAAG-GGA        TGGACGGCGGCGGTG  46 77
        hisG  352310 ..  352320 -  -6.8  -3.03159   CGAACGCGCGGAAGA                 GCTC ATC GAGC                 TGGGTGCCGATCGTC  51 468
      MK0362 NONE
      MK0361  349434 ..  349447 -  -3.1  -3.01712   CCGGGCCGGTGAAGA               CG-GAC GAC GTCACG               ATGTGCGGAGAAGGT  43 163
        AmpS NONE
        GatC  348041 ..  348053 -  -4.8  -4.04174   TGTTACAGAAGGAAA                CGAC GCCAT GTCG                ACCGAACGGTACCGA  61 98
      MK0358  346397 ..  346418 -  -2.9  -4.62302   TAACAGTGTGAAAAA           GTGTCCC TGGACCGT GGGACCC            CCTCTCATCCCGGCG  68 293
      MK0357 NONE
      MK0356  345047 ..  345067 -  -3.1  -3.51161   TAAACGCCGATACAA            CCGCAGAGG TCC CGTCCGCCG            GACCACTCTCTACCT  49 274
        HMG1  343415 ..  343428 -  -6.7  -2.78891   AGGGGAAGGGAAGGA               GGAGT TCCC ACTCC                CGATTTTCGAAGCTT  50 39
      MK0353  342377 ..  342391 -  -2.8  -4.18167   AAAGAAGGAGAGAAA               GCTCAT CGA ATGACC               CGCTCGAGCAGCTCG  60 13
      MK0351 NONE
      MK0349 NONE
      MK0348  339348 ..  339359 -  -3.6  -3.86015   GAGTCCCCTCATAAA                CGGG TCAT CCCA                 TGAACAACAGCGTCT  56 18
      MK0347  337443 ..  337475 -  -4.8  -3.87994   AGCGATGCCGACAAA      GAGGAGCTCGTCGA GAGTG TCGACGACTTCTTC      GGGAGGCTCTCCGAG  60 491
      MK0340  331913 ..  331930 -  -5.5  -2.57211   ACTCGCTGGGACAAG             CGGCGAT CGGA ATCGCAG              AGACCGCCCAAGAAT  46 218
        GlnA NONE
      MK0337  328318 ..  328336 -  -2.4  -2.77344   GGACCTCCGAAGAAG            CTGCCCG AAAGAG CGGG-AG             GAGAGGAGTTGAAAG  39 108
        GCN3 NONE
        CbiD  325072 ..  325089 -  -7.7  -3.17212   CGAGGAGGCCAGGAA             GGCC-CTC AGG GAGCGGCC             GCCCTCGCTGGACGA  56 477
      MK0332  323744 ..  323756 -  -4.8  -3.72893   CACTCCCGCAGGAAA                TCCC TCGAC GGGA                AACACGAGATCCCCG  58 330
      MK0330  321379 ..  321398 -  -3.5  -3.57561   TGTTAAGGTTGGAAA            GGTCTCA GGTTCA TGGGACC             GGTGGAGGAGCGTAA  51 238
      MK0325  316231 ..  316256 -  -5.4  -2.62184   TCCTCGTGTATAGGA         TCCGTCACCA GAATCT TGGCCACGGA          GACACCCCCGGCCGG  46 154
      MK0324  315776 ..  315789 -  -8.1  -3.18912   GCACGGACCGATGAA               GAGGC CCCA GCCTC                ATCCCGACCGCCACC  57 91
        SerA NONE
      MK0319  309996 ..  310015 -    -5  -3.63744   CGCCCGTCCAAAATA            CTCCCAAT CCTT ATCGGAAG             CCGCCCGATACTCCC  54 324
      MK0318 NONE
      MK0317  308765 ..  308783 -  -5.9  -3.38768   GTACAGCACGTAGAA             GCTGGCC TACTC GTCCAGC             TCCCCAGCCTCCAGC  52 268
      MK0311  301945 ..  301959 -  -3.4  -4.10657   TCAGATTTCCTAAAA               GCGGCC CGC GAGCGC               CCGCACCCCCACACC  59 184
      MK0310  299279 ..  299334 -  -5.8  -3.22223   GAACCCCACTAGGAA CGGCGCCGCGGGCTCCCGGGAG-GGCA ACC CGCATCCCCCGCGAGCTCGAGGCATAG GGCCGGTAACCGGTG  50 314
      MK0309  298372 ..  298390 -  -5.2  -3.53224   GACGCCTCGGTCAAA             TCCGGACC CCC GATCCGTA             CCTCCGTCTGTTCCA  52 2
      MK0308  297632 ..  297648 -  -7.9  -3.84719   ACCGTGAAACGGAAA              CGGTACG GGC CGAACCG              CGGGCCTACTTCCCG  67 31
      MK0300  289257 ..  289270 -  -5.9  -2.92463   TGTAGTACCGAGAGA               CCCGC GAGC GCGAG                CCCCACGACCGCCCC  48 127
      MK0299  287944 ..  287963 -  -4.2  -3.16564   GTGCGACTCGATCAA            CCCCGG TACGCGAT CCAGGG             TAGTGGCCCCAGATT  48 151
      MK0298 NONE
      MK0297 NONE
      MK0296 NONE
      MK0295  283503 ..  283534 -  -3.6  -3.53012   CCCCTCTCCCTGAAA      CCCGCGGTGAAG CTAGGTCT CCTCATCTCGGG       ATTCTCGATGACCCT  49 332
      MK0293 NONE
       Dcd_1  280175 ..  280222 -    -4  -2.89564   CGCTGATGCGAGATA GCCCCCGGAGGCACCCGT ATAGTGGAGGGG ACGGGGAGCTCCGACGGC CAGGGTATCCGGGTA  42 364
      MK0289 NONE
      MK0288 NONE
        PaaD NONE
      MK0286 NONE
      MK0285 NONE
      MK0284  275261 ..  275295 -  -5.7   -3.4252   GGTGATCGAGGAGAA    GGCCGTCGGTATTCCGC CCC GCTGA-T-CCGACGCCC    GCCGGAGCTCCTCTA  55 134
        ribH  272500 ..  272522 -  -3.2  -3.17075   GTCCTCGTAACCCAA           GCTGAGCCCC GAT GGGGCATAGG           AGCAGGTGCTTAATG  45 415
        HemL  270766 ..  270777 -  -5.8  -3.23393   CGTCAGGTGATAATA                CACG TTAA CGTG                 GTTAACTACAGTTGG  51 455
      MK0276 NONE
      MK0275  263805 ..  263827 -    -2  -3.55447   GGATGGAGGAGATAA           TCAGGC AGTGGGGCTTG GCCTGA           TCAGCTACGCTTGCG  47 26
      MK0272  261237 ..  261251 -  -5.7  -3.08996   CAGTGTGAGGGAATA               GTCCT GGCCA AGGAC               GTCTCGTTCCGGGAC  49 371
      MK0270  259037 ..  259062 -  -3.1  -3.74693   GGTGACTCTAGGAAA         CGCCGACCTCC AGGT GGGAACCGACG          GCAAGACGTTGGTCA  54 304
      FlpD_1 NONE
      MK0267 NONE
      MK0266 NONE
      HdrA_2  252966 ..  252977 -  -5.8  -3.53444   GGAGGCTCGGTGAAA                TCGC GAAC GCGA                 CTCCGACAACTAGGA  55 102
      MK0260  249729 ..  249743 -  -4.2  -3.85817   ATTCGTGTTCATAAA               GGGC GCAACAA GCCC               AATATTCATTTTTCT  59 31
      FwdB_1  247827 ..  247846 -  -5.7  -3.84394   CACAGAGAAGGTAAA            CGAACTC AACGAA GAGCTCG             AAAAACGGGTGGAAG  62 521
      MK0257 NONE
      MK0256 NONE
        EFB1 NONE
      MK0254  245294 ..  245323 -  -8.5  -3.34895   CTTAGGGCTAAGGAA       GGGTCCGAGGTCG CCGA CGAACTGGAACCC        GATGTGAAGGCACCC  60 177
      MK0250 NONE
      HdrA_1  238852 ..  238872 -  -3.3  -3.55444   GTCCCATGCCGTAAA            TTGTTACGA ATA TCATAACGA            TTCGCGCCGGGCGTG  49 118
      MK0248 NONE
      MK0247  236441 ..  236451 -  -5.4  -3.54741   CACCACCTCCCGAAA                 GAGA TTA TCTC                 GAGGGGAAAGAGGGC  55 41
        RpsJ  235669 ..  235683 -  -7.8   -3.4252   GCCCACCCATGAGAA               CCGATG GTG CACCGG               TGTGAAGCTTTCCGG  60 457
      MK0244  232568 ..  232584 -  -2.1  -3.18264   TGGCCGACGGAGGAA              CTGGACG CTA CGTCATG              CTACATTCCGTCGGT  43 89
      MK0243  230888 ..  230907 -  -2.1  -3.17051   GGGCGAGGAGGAACA            GGCGT TCAGGGGACT ACGCC             GGTACCTCGTCCCGG  43 360
      MK0241 NONE
      MK0240 NONE
      MK0237 NONE
      MK0236 NONE
        PurA  220367 ..  220393 - -10.8  -3.07994   CGGAAGCGCACGGAA         GGTGAGGCCG TGAACGC CGGCCTCGCC         GCGCTGGCGGCCCAT  66 305
      MK0231  216768 ..  216780 -  -3.3  -3.60296   TACTCCCAGGTGAAA                CGTGC CAC GGACG                CCGAGGTAGAGTGGA  51 467
        HypC NONE
        HypD NONE
      MK0225  212466 ..  212498 -  -2.5  -3.84246   GTCGGAACTACCAAA      TACGTGGTCGAAGAC GAG GACTCCGACATCGAA      AGTCTGTTCCGGCAA  54 250
      MK0219  208459 ..  208475 - -10.1  -2.89742   GTCAACCCCGAGATA              GCGTCGA TCA CCGACGC              TCTTAAGGTTAAAGC  61 353
      MK0215 NONE
      MK0214 NONE
      MK0213 NONE
      MK0212  203525 ..  203544 -  -2.8  -2.63102   ATTATGGGGAGAGGA            TGGCTGGCC GAG GGTCA-CCA            CCACCCCTCCTTCAG  38 20
      MK0211 NONE
      MK0210  201393 ..  201415 -  -2.6  -4.19238   GCTGGAAGGGGAAAA           TTAGACCGGA TGT TCCGATCGAT           CGGTGGACATCCTGC  60 169
      MK0208 NONE
      MK0207  199756 ..  199784 -  -4.6  -2.77182   TTCGAGATCGAAGGA       GTGCTCGGAGTCTG CAC CAG-CTCCG-GCAA       GTTCGGCCACTCTTA  44 317
        PyrG  197223 ..  197239 -  -4.3  -3.07816   CGTCGATCGATTGAA              CCTCAGA TGC TCCGTGG              TGGTCAACCTCGCCA  45 200
        Mra1  194864 ..  194894 -  -4.7  -3.30124   GGCGATCGCGGAGAA      GGCGATGGAGTTCG GAGT CGAAC-CCATCCAC       ATCTGCACTGCCCTC  50 139
        HemA  193117 ..  193128 -    -3  -3.60074   GAGAAATTGCCGAAA                TTCT TCGA AGAA                 TCGTTTAAAGATAGC  51 359
        HemB NONE
        PgpB NONE
      CitG_1 NONE
      MK0195 NONE
      MK0194  188239 ..  188260 -  -2.1  -3.64822   AGCCCGGTACCGAAA           GGCCGCCGCC ACC GG-GGTGGTC           CCCGGGCCGGACTTC  49 125
       Nth_1 NONE
   ChlI/ChlD NONE
      MK0191  184178 ..  184188 -  -6.8  -3.28791   ATCGGGTCTCTACAA                 CGGA AGC TCCG                 ACGGCGTACGGGTAC  56 128
      MK0179 NONE
      MK0178  172661 ..  172680 - -12.8  -3.19602   TGGTGGACAGGAAGA            CCCGGACC GTCC GGCCCGGG             GTCCCGTTAGGGTTC  74 210
        HisF NONE
      MK0172  168216 ..  168247 -  -2.9  -3.65046   CGCTCACGTGAAGAA      CCGC-GACACGCTC GTCAT GACCGTAGCTGCGG      CCGTGAGCACCGCCA  51 395
      MK0163 NONE
         Psd NONE
        PssA  160760 ..  160782 -  -3.2  -3.37612   CGGAATCTCAACGAA           GTTCGTCGGT CTC ACCGGCGGCC           GCGGAAGCACCCTCT  47 14
      MK0160 NONE
      MK0159 NONE
        SrtA  158070 ..  158114 -  -5.6  -3.01712   CCGGCCCGGGCAAGA CGTGCGGGCTCGTCCACGACC TGAA GGTCGAGGAAGAAGGCG-ACG ATGCAAAGGTAGTGA  49 255
      MK0155 NONE
      TRM1_1 NONE
        SgbH NONE
        GRS1  150635 ..  150656 -    -3  -3.25823   GGTGGTCGATATGAA           GCCGT-ACC TACCC GGTTACGAC           GAACCCGATGGGGAG  46 69
      MK0150 NONE
      MK0149 NONE
      MK0148  146993 ..  147003 -  -3.2  -3.74747   CCAAGCTGGACGAAA                 TCAG AAG CCGA                 TTAGATGTTCCGGTC  54 422
      MK0146  143744 ..  143765 - -10.9  -2.79501   TAGAGGTTTACGAGA           CGTATCCGCG AGC CGCGGA-ACG           CTTCATCAGGCTACA  65 178
    20093584  142648 ..  142663 -    -9  -2.78384   GGGTCGGGTATCATA              GGGGAA TTTC TTCCCC               TCCGCGCTCTGCGCG  57 66
      MK0143  141897 ..  141912 -  -4.6  -3.25823   CCGCCGCTAGACCAA              GCGCAG GCCG CTGAGC               ACCATCTTAGCCCCT  48 1
      MK0141  140262 ..  140280 -    -3  -3.72576   GGTGTCCGGAGGAAA             GATCCGGA CTG TACGGGTC             GTCCGAGGCGCTCCG  54 293
      MK0137  137455 ..  137465 -  -2.4  -4.67607   CGGTTAATAAATAAA                 TCGC CGT GCGG                 TTACCGGACTGACTT  68 111
      MK0136 NONE
      MK0135 NONE
      MK0134 NONE
        TruB  127533 ..  127543 -  -3.2  -3.65812   GTTCTGCGAATACAA                 CCTC AGG GAAG                 GACTGGAGCGCAACG  51 73
        GatE NONE
      MK0128 NONE
        GlmS  120060 ..  120080 -  -3.3  -2.82933   CGCGAACGGACGATA           TC-CGCCT GAACAT AGGCGAGA            TAATGAAAGAAGCGT  42 207
        GlyA NONE
        SerB NONE
      MK0120 NONE
        UbiC NONE
      MK0118 NONE
        AroE  112122 ..  112132 -  -4.6  -3.04144   TTTCCACCCGGAACA                 CCCC GCA GGAG                 CCACCCGACCTGGCC  46 58
       Ftr_1  111167 ..  111183 -  -7.9  -4.30844   ATGGGATGAGGAAAA              GAGGCCC GCG GAGCCCC              GCGATGACGAGTGTC  77 65
      MK0114 NONE
      MK0113  107722 ..  107735 -  -5.9  -3.44206   CAATATCCAGGACAA               CGCGG TGGT CCACG                TCTCTAAAGGGTATC  55 356
      MK0111  105061 ..  105095 -  -5.7  -3.03243   AGGTACCGGCGAAGA    GGAACCCGATCTCGAC CTGC GTCT-GATCGAGGTCC     TCCTAGCGCTCGACG  49 317
      MK0108 NONE
      MK0107 NONE
        ThiC NONE
      MK0105   98624 ..   98646 -  -8.4  -2.71364   GTACCGCCCTAATCA           CGGAAGTACC GGT AGTGCTTCCG           CCCACGGAGTCCCAT  54 154
        AsnB   94179 ..   94199 -  -2.4  -2.78596   GAGGGTCTGACGACA            TTCGCGGA GCGGT TCCGCGCG            GAGCCGTTGATAGCT  39 180
      MK0096 NONE
      MK0095 NONE
      MK0094 NONE
      MK0093 NONE
      MK0092   85888 ..   85900 -  -2.7  -3.70417   ATGATAGTACGTAAA                TAGTA TGG TACCA                ATGCATAGATTACAT  49 224
      MK0089 NONE
      MK0088   80053 ..   80068 -  -3.2  -3.57792   TCACGGACGGCGAAA              CGTTCT GGCT AGGACG               GGTCGCACCGGAGGA  51 250
      MK0074   69004 ..   69017 -  -2.3  -2.53164   TGAGCCAGCACGAAC               GTCTC CACG GAGCC                CTACCCCCTCTACCC  37 35
        NadA NONE
      MK0072   66548 ..   66563 - -10.4  -3.33815   ACGTCTCGGAATTAA              CCAGGG GCCG CCCTGG               CCTCCGAGCGTTGTA  66 419
      MK0070 NONE
      MK0069 NONE
      MK0068 NONE
      MK0067 NONE
        TolQ   61086 ..   61107 -  -3.6  -2.87132   CCGTCGTCTCAGATA           CCGGGGCA ACGTCA TCCCCCGA            ACTCGCGTTGGAGTA  42 15
      MK0065   60546 ..   60556 -  -4.6  -4.63218   CGGTTGGGAAGAAAA                 CGCC ACG GACG                 CGTTCATTATCGATG  74 186
      MK0063 NONE
      MK0062 NONE
        RecJ NONE
      MK0060 NONE
      MK0059 NONE
       RPB11 NONE
      MK0057 NONE
      MK0056   55231 ..   55251 -  -4.7  -3.61764   CCACCAAGGCCCAAA            TCGTTATGA AAA CCATAACGG            TAGCTCCGTCGGTGG  54 58
      MK0055   53225 ..   53239 -  -5.7  -4.01853   GAAGAGGAGGAGAAA               GGTCT GGACG AGACC               GAGTTCGGCGTCAGC  65 521
      MK0051   49500 ..   49510 -  -4.6  -4.17556   GAGACGTTCAAGAAA                 GCCC TGA GGAC                 CGTAGAACGCGTTGT  65 433
      MK0047   43485 ..   43498 -  -3.7  -3.72576   TGCGGTGGTACGAAA               CGCTG GTCT CTGCG                AGTTTCTGAAGCTGG  56 198
      MK0044   40376 ..   40395 - -16.4  -3.28712   TGGGCGGGCCGAGAA            GGGCCCCG GCGA CGGGGCCC             GAGCTAACCCGCAGA  89 272
      MK0043   38389 ..   38421 -  -2.5  -3.37464   GGACCAACGCTAGAA      GTGCTAGGGCTCGCA TGT TACATTCCCCCGCAC      TTATAGTAGACTGAA  44 99
      MK0042   37123 ..   37141 -  -4.6  -4.11692   CATCCAGTGGGAAAA             CGTTAC GGTTCTT GTAACG             ATTTGAGGCTTGGTG  61 335
      MK0039   33061 ..   33077 -  -2.2  -3.97388   ACATCCGATCACAAA              CGTCCT TCACT ATGACG              TCGACAGAGACTCGT  54 201
      MK0036 NONE
      MK0035 NONE
      MK0034 NONE
      MK0033 NONE
      MK0032   27307 ..   27320 -  -2.3  -3.32946   GTCCTAATTAGAATA               TTCCC CGGA GGGCA                CCAGCGGGCGGAATA  44 0
      RPL19A NONE
        RplR NONE
       rps5p NONE
        RpmD NONE
        RplO   24387 ..   24409 -  -3.2  -5.02074   CGAGCCTTGAAAAAA           CCGGCGGGCA CTA TGCTTCCCGG           GCTTCCCCACCTGCT  80 13
        SecY NONE
        AdkA   22313 ..   22350 -  -3.2  -4.10161   GACGAGTGGGTAAAA   GTGCCGCGCAAGGCCT TCAGTG AGTCCGTGCACGTCTC    CCTCCCCGTCAGAGG  59 34
      MK0024 NONE
      RPL34A NONE
         Cmk NONE
         Pnp   19741 ..   19760 -  -9.2  -3.53012   TGTGCCCGGTCCAAA            GGACGGGG CGGT CACCGTCC             GGTCGGACGACCATC  66 373
      MK0012   11802 ..   11812 -  -6.8  -3.30771   GGAGATCGCCGAGAA                 CGTC GCC GACG                 TCTCCGTCGAAGGAT  55 212
      MK0010   10087 ..   10102 -  -3.2  -3.11072   GGGATGGAAGATACA              CTTGAC TCTG GACAAG               ACACTGGTAGGTGTA  43 323
       TIP49    7296 ..    7308 -  -4.8  -4.82901   CGCCCGTGATAAAAA                CCGA TTCGG TCGG                AGGAGATCAGCCGGT  78 32
      MK0006    5340 ..    5359 -  -4.9  -2.57013   TCTCAACCCAAGGGA            CCAACGG TGCTAC CCGCCGG             AGTACTCGTTACCGA  43 15
      MK0005    3657 ..    3699 - -16.8  -3.09327   CGAGGCTATCGAAGA GGCCGCCGTCCCAGCCGCCG CAC CGGCGGCCGCAGCGCCAGCC GAAGAGGAGGAAGAG  84 137
      MK0003 NONE
        IbpA    1801 ..    1826 -  -9.7  -3.15544   GTCGATCTCTATCAA         GCTCATCACCG GCAC CGGCGATGAGG          AGGGTCCGGATGGCC  61 87
        RCL1     467 ..     486 -    -5  -3.06694   ATGGACCTCCAAAAT            TTTTCCCT ACCC AGGGAGAA             CCAGTCGTCGTGGAT   0 287
