# Supplementary material for: Rapid, accurate, computational discovery of Rho-independent transcription terminators illuminates their relationship to DNA uptake
Source: Genome Biol. 2007 Feb 21;8(2):R22. doi: 10.1186/gb-2007-8-2-r22 (PMC1852404; doi:10.1186/gb-2007-8-2-r22)
Supplement: Additional data file 4 — Best terminators found downstream of each of the genes of the 343 organisms studied. [file gb-2007-8-2-r22-S4.zip › Methanosarcina_acetivorans.bag]

      MA0003    5365 ..    5397 + -10.6  -3.14344   GAAAACATAATATGA      GAAACGTTTCCCCG TCATC CGGGAAAACGCTTC      TTGATCCACAAAATG  79 41
      MA0006   10841 ..   10857 +  -4.4  -4.14764   GATGATTTAGTTTAT              GAGTCA ATTTG TGGCTC              TTTGCTTATTTAAGG  61 108
      MA0007   12886 ..   12904 +  -5.4  -4.07595   CCATTTTACGGATCA             GTTATATA ACA TATGTAAC             TTATTTAATGTGTAT  65 458
        traB   14705 ..   14716 +  -2.2  -5.30686   CGGGATGACATCTTT                GCTT TCCA GAGC                 TTTTTTCTACCTCTT  73 158
      MA0018   25585 ..   25596 +  -2.2  -3.60661   CTGGTTGAATAATTC                TCCT GCCT GGGA                 TTCTCTGGTTGAATA  47 33
       mcp-2 NONE
       cheW2 NONE
      MA0021 NONE
      MA0022   30956 ..   30966 +  -3.2  -4.29327   ATATGCCAAATTTAT                 CTTG TTC CAGG                 TTTATCTTACTTATA  59 258
        znuA   32130 ..   32151 +  -2.9  -3.97139   GTTCCTGTTTAAGTT           CTCATTCAG GTTC CTGTTTGAG            TTCTTATTCAGGTTC  52 53
        znuC   33012 ..   33027 +    -4  -3.27525   GCAGCACAAAGGGAA              TTCTTG AAGT CAAGGA               TTGGGTTTGAAAAAC  48 19
        znuB   33870 ..   33899 + -10.8  -6.07627   GATATACTTGAAGGC       GGGCAGGTTTCA AAGAGC TGAAACCTGCCA        TTTTTTTTTCAAGGT 100 5
      MA0026   35434 ..   35455 +  -3.1  -2.83161   CTATATCGTGCAAAA           CAATAAAAT TTTA ATTATATTG            ATATATTTTTTCTAT  44 354
      MA0027   36991 ..   37011 +  -4.7  -3.59995   CTCATATTTTGAATA            CCTGAGTTT TGT GAAATCAGG            TCTTTGTAAATTTAA  57 257
      MA0037 NONE
      MA0038 NONE
      MA0039   50992 ..   51015 +  -2.5  -4.04587   TACTAATTATTCAGT          TTCGCAT ATTACACGCC ATGCGAA           TATTTATTTTTCGGA  55 95
      MA0040   52508 ..   52518 +  -6.8  -3.18735   CCAATTAGAGTATCA                 TCCC ACA GGGA                 TTAATCCAGTATTAA  61 350
        erf1 NONE
        argS NONE
      MA0044   56781 ..   56804 +  -4.7  -3.33696   ATTGAATGAATGACT          GTAAT-CCGT TTCAT ACGGCATTAC          TTGATTGACAGGACA  55 89
      MA0045   57416 ..   57435 +  -2.8  -3.10513   AAAAGGTTGAAATAA            ATTTCCTG AAAG CGGGAAAA             TCTGTCTTCAGCTAT  43 112
      MA0046   58260 ..   58279 +  -2.1  -3.18571   GGAATGTGTTGCCCC            GCTGAAT GGCAGA ATCCAGC             TCTGTGTTTAGGCAG  43 21
      MA0047   59021 ..   59038 +  -6.3  -3.32402   CCGCTTTCCGAGTAT             TGATCTG TTTC CAGGTCA              TGTGTTTAATCTGCA  59 23
      MA0048   59424 ..   59436 +    -2  -3.44381   ATTCTGAGGACTGAA                TTCT GAGAG AGAA                CTTTTTGGATTGAAT  45 34
      MA0049   59824 ..   59865 + -10.5  -3.29958   TACTTTCAAGTATTA TACTTAAGAATATACTACT TTAA ATTAGTATACTCTTAAGTA  TCTTAATGTTCTTAA  80 114
      MA0050   61571 ..   61584 +  -5.9  -2.52795   TAAAGAGGCCTTTTT               GTCGG GTAG CCGGC                TGGCTTCAGAACCTT  54 317
      MA0052   64036 ..   64048 +  -3.3  -5.03747   TTAATTGCCTTTTTT                TCCCC ACA GGAGA                TTTTTTAGGGAATTT  70 134
      MA0053 NONE
      MA0054   66586 ..   66596 +    -4  -4.62471   AAAGTTGTTAACTCT                 GAAA TCA TTTC                 TTTTTGAGAATTAGC  66 30
      MA0056 NONE
      MA0057 NONE
      MA0058 NONE
      MA0059   69446 ..   69478 +  -9.4  -5.50925   TTATCAGAACAACAG      GACTGAAAAATAAT AAAAA ATCATTTTTCAGTC      TTTTTTCTGTTAATT 100 51
      MA0062   72239 ..   72259 +  -7.6   -2.6583   TTTCTGTTCCCATAT            CTTCAGGA GTTCA TCCTGGAG            TACATTTCGAGTCTG  63 356
      MA0067   75810 ..   75841 +  -2.4  -4.87786   TTTTTCAGTTAACGC      GGGAGTTTAAAC TCGTTTTT GTTTAAGCTTTC       TTTTTCTCAGCTTAC  64 170
      MA0070   81402 ..   81412 +  -3.2  -4.55798   TCCAGACTGCTATCC                 GGGA AAT TTCC                 TTTTCGTTTCCGATG  65 496
      MA0073   85180 ..   85201 +  -8.9  -3.18033   TACAAAGAACTTCCT           TTGTTATCA GATC TGATAACAA            TCTTAATGGCTTCTG  71 172
        radB   86331 ..   86348 +  -5.5   -4.4715   GGAAAAAAGTAGGGT             TCCCGAA TATT TCCGGGA              TTTTCTGGGTTAAAC  70 159
      eif2B1   89208 ..   89218 +  -2.4  -4.70879   TCTTGTCTGAGATCT                 CCCG CCT CCGG                 TTTTTGGAATTTGAG  61 31
      MA0077   90761 ..   90790 +  -8.1  -2.81966   TATTCCATAACAAAA       CTGTTATATAACA AATT TGTTATATAACAA        TATGCTGAACTTTGA  66 155
      MA0078 NONE
      MA0079   94502 ..   94520 +  -2.4  -4.41616   ATACATAGTTCGACA             GTAAGCTG CAC TAGCTTAA             TTTGTTTGCCAAGGT  58 74
      MA0080   96829 ..   96841 +  -2.7  -4.32402   GTGAACGATTTCCCC                TTTAC ATT GTGAA                TTATTTTACTTCAAA  57 126
         ppk   99743 ..   99764 +  -3.7  -4.12448   GCTTAAAACGGAAAA           GAGCTGAAA AAGT TTTCAGTCC            TCTTTTTCCTTCTTT  58 19
      MA0082  100149 ..  100172 +    -4  -2.92618   AAATGTGAAATGATA          TTGTGAAGCTT ATG AAGCTT-GCAA          ATTCTTCTATAAAAA  46 150
         ppx  102255 ..  102280 +  -3.3  -3.53091   ATAACGCAGCCCTTT         GGCTGCA ATCCTTAGCCTG TGCAGCC          TTTCAACCGAAACAT  51 432
        cdc6  106671 ..  106693 +  -5.6  -4.88407   CGAACTTTATAAAAA          GGG-GCAGT ATGGAA ACTGCACCC           TTTTTGATTCAATCA  75 302
      MA0087 NONE
      MA0088  111823 ..  111844 +  -6.5  -2.91264   TAGCACATCAAAGGT           GCCCCTGTT AAGG GACAGAGGC            TCTATCGCTACGGAA  54 369
      MA0093  117162 ..  117174 +  -3.3  -3.12304   ATTTGCTTGAAGAAT                CTGGA TTT TCCTG                CTCTTTTTTCGTCCT  47 343
      MA0098  125808 ..  125832 +  -4.3  -3.18126   AATCAACTTAAGTTA          TCACATCAACA ATT TGATGATCTGA          TTCGATGTCCTTTAT  51 219
      MA0099  126507 ..  126521 +  -2.8  -2.99195   GACAGGTTTGAGACA               GCTATT AAT GATGGC               CTGTTTTTCAATTCT  43 225
      MA0100 NONE
      MA0101 NONE
      MA0102  127926 ..  127948 +    -7  -3.36694   GGTGGGGTTAAGTAA           GGCATTTTCA ATA TGGGGATGCC           TCTTTGAGACTACGT  65 331
        surE  130888 ..  130903 +    -4  -5.64421   ACCGCTTTTTTATTC              CGGAAA AAGT TTTCTG               TTTTTTATTTGCACT  85 253
       cbiA1  133940 ..  133970 +    -4  -4.76041   GTTGAAGCAGTATAG       GAGAGATAAGAATA CCC TTTTCAAATCTCTC       TTTTTACTGGCTGTA  69 133
      MA0108  135866 ..  135888 +  -3.3  -3.13299   CAGGGGGTTTGTACT           CGTTGCCCG TAGCC CCGGCGATG           TGTTCGATCTGGTAG  47 294
      MA0114 NONE
         psd NONE
         pss NONE
      MA0117  142434 ..  142453 +  -7.9  -4.70879   CTTAATTAAGGTAAC            CAGAGGT GTTCAA ACCTCTG             TTTTTGAAATTTCAA  84 71
      MA0122 NONE
      MA0123  149965 ..  149979 +  -2.2  -3.89226   TTCTATCTGTTCTCG               TTATAT GTT ATATGA               TATTGTTTTTCTGTC  51 109
      MA0124  151383 ..  151393 +  -2.6  -4.07877   GGGACTGTCCTCTCC                 TTTT TGA AAAA                 TTGTTTGTGGAATAC  55 109
      MA0125  152333 ..  152347 +  -8.6  -3.79687   AAGGGAAAACAAACA               GCTACA GAC TGTAGC               TCTTTTGTCAGCCCT  78 446
      MA0128 NONE
      MA0129  156045 ..  156063 +    -3  -3.90048   TTTTCCACCGGTAAG             CTCTGCAG CTT TTGCGGCG             TCTTTTTCCGGCAGG  54 343
      MA0132  160270 ..  160300 +  -6.9  -5.50723   CTGAAGTTTTTAATT       TCTCCGGAAATTC CTCCC GGGTTTTCGGGGA       TTTTTATTTTCATGA 100 210
        hspA  161138 ..  161157 +  -5.1  -4.20834   TGCTCGATCTGAAAA            GTACTTT CATTCA AAAGTAC             TTTCATTCTTTTACA  65 254
      MA0135  163082 ..  163095 +  -2.4  -3.55133   GTGTCAGGATCAGGT               GTTG AGTATA CAAC                CTTTTTAATATTTGA  47 214
      MA0138 NONE
      MA0139 NONE
      MA0140  168678 ..  168702 +    -5  -3.31915   ACAGACCTGAGATCT          CAGGATACAT CTGAA AGGTGTCCTG          TACTTTTTATAGGGG  55 325
      MA0147  176254 ..  176264 +  -5.4   -3.6292   ACATTGATGTTTTCG                 GTCA GCC TGAC                 TTTACCGGTATTTAT  58 34
      MA0148  177132 ..  177145 +  -2.5  -3.57389   CATCACTACACAAAA               TTATA ATCC TATAA                TTATGTAATGATGTT  48 111
      MA0149  178573 ..  178596 +  -6.8   -3.0353   ACAGAAGTAAAAGAA          TTCTTTGGCA GAAA TGCCAAAAAA           ATTGTTTCTCAAGGG  60 121
        ramA  180516 ..  180529 +  -3.8  -3.51998   AAAAATAAGATTTTT               GGGA TTCATT TCCC                TCTCTTTTCCTTTAC  52 33
      MA0157  189592 ..  189607 +  -2.5  -3.31853   GGAGGAAGGTGCAAT              CAGCG CTCCTT TGCTG               TTCCATTTCAGTTTG  46 67
      MA0158  190152 ..  190165 +  -3.1  -3.40371   AATTCAAAAATGAGT               CCATT AACT GATGG                TTCATTGATGGGCTC  48 52
      MA0159 NONE
      MA0160  192008 ..  192018 +  -6.8  -3.55444   ATTCCTCATCATCGG                 GAGG GAG CCTC                 TTTGCCAGCTCAGCA  64 270
      MA0163  194184 ..  194200 +  -3.8  -2.87243   TCTCGGGGATAACTT              CAAAAA GGGAG TTTTTG              TGATTGTCATGCTGC  46 90
      MA0166  200530 ..  200541 +  -2.2  -2.96873   GGGTGATTTAATGTT                CGGA ATAA TTCG                 TGGTTTGATGAAGAT  42 35
      MA0167  201401 ..  201416 + -10.4  -3.31915   ACCTGAAAACACTTT              GAGGGG GAAT CCCCTC               TCCTTTTTCTCCGGA  80 24
      MA0170  204418 ..  204432 + -11.4  -4.08692   GGAGGTGGCCGGGCG               CGGCTG AAC CAGCCG               TTTTCAGGCAAATTG  91 77
      MA0173 NONE
      MA0174  209112 ..  209127 +  -3.2  -4.62872   ATCCCTGCCCGTAAT              CACAGG TTCG CCTCTG               TTTTTCGGCATTGAT  65 411
      MA0180 NONE
      MA0181  215811 ..  215823 +  -4.8  -3.38046   AAATAATTAGTAGTC                TGCC CGGAC GGCA                TCTTTGAAATAAAAA  55 388
      MA0186  221493 ..  221525 +  -4.2  -2.70766   GTCTGATAGGTCATG     CCTGAGTGTTTG-CT GACA GGACAAATCCTCAGG      ATTCTATGCAGTCTT  47 21
        moaB  222212 ..  222228 +  -2.3  -3.53224   TTGGGAGATGGGCTT              CTCAT GAAATAA ATGAG              TTTGAAGAAGAGGTA  47 53
      MA0189 NONE
      MA0190  229522 ..  229549 +  -4.4  -3.72788   CTTATTATTCTTAAT        TAGTTAAAAT ATTCTTTA ATTTTAACTA         TTCTATATTCTAAAA  57 126
      MA0192  231352 ..  231369 +  -3.3  -4.87803   ATCGGTATTTTTTAG             TGTCACC TATT GGAGGCA              TTTTATTTGGGGGTA  67 213
        alaS  235106 ..  235129 +  -8.8  -5.57888   CGGGATCAAAAACCA          GCACCGGGTC TTAA GACCTGGTTC           TTTTATTTTTTTACT 100 402
      MA0196  237206 ..  237217 +  -5.8  -4.07246   ATCAATCGCATTCAT                CAGG TAAT CCTG                 TTTCATTTCAACTGA  66 159
      MA0203  247331 ..  247349 +  -6.7   -2.8676   TTCACTTCCCATTTT             CTTCAGG TATGT CCTGAGG             CTTTCCTGCATATAT  54 406
      MA0205  250149 ..  250167 + -10.4  -3.59315   TGAAAATTTCAATAG             TTCTGGAA TAC TTCCAGAA             TTTCAGAATACTTCA  82 196
      MA0207 NONE
        truA  253332 ..  253345 +  -6.7  -4.22927   TGAGAAACATTTAAA               GGTGA AAAA TCACC                TTTCTATCTTACTCC  73 38
      MA0215  260718 ..  260732 +  -4.2  -3.10612   TCCTTTTTTAGTGAT               TCCTCT CTA AGAGGC               TGTCTTAAAATTCAA  50 191
        hisG NONE
        hisA  264673 ..  264690 +  -2.7  -2.90283   TACCCTTGAGGCAGC             TATCGAA ACTA TTCGAAA              TGATTGATTTGCATG  42 1
        hisF  265755 ..  265768 +  -6.7  -4.03978   AGTCCCCGGAGGAAG               GCAGT CCCC ACTGC                TTTGTCTACGGCATT  69 450
      MA0224  270846 ..  270862 +  -5.1  -5.63236   TAAATTAAATCTTAA              GCACCTT AAA AAGGTAC              TTTTTCTTTTTAACT  88 38
      MA0225  272921 ..  272947 +   -11  -4.25074   AATTCAGTTTTGAAC         CTGAAACCGA TTCTTTT TCGGTTTCAG         TTTTCAAGTTTGATG  91 74
      MA0237  284797 ..  284809 +  -2.7  -3.76373   GTCCTTTAGAGGTGA                TATCA AGA TGGTA                TTTCCCTCTTCCAAA  52 299
      MA0241  288418 ..  288437 +  -6.4  -4.25401   TACAAATTCATGTGG            GGCTCAAA TTGA TCTGAGCC             TTTATCTTCCCTTTC  73 84
      MA0247  297040 ..  297074 +  -6.7  -5.41359   TGGTAACCTATTAAC    GT-AAAAGACAGAGAG TTAT CTTTCTGTTTTTTCAC     TTTTTTGATTTAATT  91 74
      MA0248  298174 ..  298188 +  -2.8  -5.04356   AATAACCACTTCTCA               CTTCTG CTT CAAAAG               TTTTTAGTTATTTCA  68 263
      MA0252  305722 ..  305740 +  -3.2  -4.06851   TTTCCTATTATCAGG             GAAAAG ATGCGGG CTTTTC             TTTCGGTTTTTATTT  56 183
      MA0255  310209 ..  310227 +  -5.4   -2.5294   TAACTTAAAATAAAT             GAAAAAAT GAG GTTTTTTC             CTGTTCTAAGGAATC  51 173
      MA0256  311431 ..  311441 +  -6.8  -4.05446   AGCTTTTGTATTCGG                 GGCT ATG AGCC                 TTTATGGTTGCACCA  70 185
      MA0258  313304 ..  313314 +  -6.8  -2.78384   TCCTTACCTTTTCAA                 GGCT TAC AGCC                 TATGATACCCAGAAA  58 183
      MA0260  316510 ..  316522 +  -7.7  -4.07687   TGCTTGAAAACGGAC                TCCTG TAG CAGGA                TTTTGACGGGGGAGT  76 34
        thiC  318228 ..  318240 +  -6.3   -4.2828   CTTGAAGGTGATAAA                TAACC CCA GGTTA                TTTTAGTACCTGAGG  69 23
      MA0263 NONE
      MA0264  322028 ..  322038 +  -3.2  -5.12707   CTTCGATTTTAGTCT                 TCGA GTT TCGG                 TTTTTTGAGGTTTGG  73 153
      MA0265  322780 ..  322804 +  -4.3   -2.7806   AGCTATAAATCCGGA          GTAGATTTTGA TAT TCCAAATCAAC          CTTTCACGCTTTAAC  48 179
      MA0266  324580 ..  324611 +  -4.6   -3.8646   CCTTTTCTTTCCCAG      GAGCTTCA-TTCTTT TGA AAAGAAGTCGAGCTC      TTTGAATTCTTCCTC  59 115
      MA0277  333632 ..  333644 +  -2.7  -3.10409   AGAATTAGAATTAAC                TTCAG AAT TTGAA                TTAAATCCATTGGTC  43 52
       tbp-3  334763 ..  334789 +    -3  -5.28176   GCCAAGCACTTTTTT         CAGCTCTTCATA AGC TGTGAAAAGCTC         TTTTTTCTGCCTCCC  79 290
      MA0280  338157 ..  338178 +  -2.3  -3.34715   TAGTATAAAAGTGAA           GCTTTTTCCG CGT CCGAA-AAGC           TGTTTCAAACAACTG  45 33
      MA0281 NONE
      MA0282 NONE
        modA  340819 ..  340847 +  -5.3  -4.56636   TCAAAAAGGGACTGT        GTGCCTGTAAGAA TTA TATTTACAAGCAC        TTTTCCTTGATTTTT  73 127
      MA0287  346672 ..  346693 +  -3.1  -2.83161   CTATATCGTGCAAAA           CAATAAAAT TTTA ATTATATTG            ATATATTTTTTCTAT  44 245
      MA0288 NONE
      MA0289 NONE
      MA0290  349844 ..  349855 +  -4.4  -3.01497   CTCTTTTTTTTCTTA                TCTC CAGT GAGA                 TCTGCTTTGCAATGA  47 426
      MA0293  350543 ..  350556 +  -6.7  -2.64313   GAATGCTTCAGGTGA               CTCAG AAAC CTGAG                CTGTTCTTACACTAT  57 13
      MA0294  351668 ..  351681 +  -2.3   -5.0917   AAAGAAATAAACAAG               GGGCA AGTA TTCCC                TTTATTTTTTGCTAA  69 31
      MA0295  352734 ..  352755 +  -5.7  -3.17075   TAATTGTCTTACATC           CGGTAGCGC TATT GAGCTTCCG            TTGAGTTCAAGCCGG  55 304
      MA0296  354706 ..  354718 +  -2.6  -3.61652   CTCTCTGGAATAGTG                CCCT TTTCT GGGG                TTCCTTCTTTCGGCA  49 511
        fmdE NONE
        fmdF NONE
        fmdA NONE
        fmdC NONE
        fmdD NONE
        fmdB  368844 ..  368858 + -11.4  -2.78977   ACGCAGTGAATAAAA               GGGGGA AAA TCCCCC               CTCTGTTTTTTGAAA  82 81
      MA0310 NONE
      MA0311  371761 ..  371774 +  -2.3  -5.92399   TGACATTATCTGGAT               ATCCG AAAC CGGAA                TTTTTTGTTTTATTG  83 260
      MA0315 NONE
      MA0316  377061 ..  377078 +  -2.1  -2.52623   GAAAGTATTGATCAA             GA-AAGTA TAA TACTTATC             CTGTTATGGAAAGGA  40 256
      MA0317 NONE
      MA0318  378046 ..  378056 +  -2.4  -3.64703   AGTTCTATCCATTCG                 TCCG CTC CGGC                 TTTACATGAAAACGA  49 91
      MA0319  378606 ..  378622 +  -4.5  -3.53563   GTTCCATTAAAAGTC              CAAATTA ATT TGATTTG              TTTCAAAAACGCTAT  55 133
      MA0320  379400 ..  379428 +  -3.7  -4.11484   TGCGGGGAGGATTTC        TCTGGCTTTTCCC GAA GGGAGAGTCCTGG        TTTTAGGGGATTCGA  59 384
      MA0333  389097 ..  389107 +  -6.8  -2.74461   ATGAGGGAGCAAAAA                 CCTC TGA GAGG                 CTTTCACAGTAACTG  57 3
      MA0335  393586 ..  393605 +  -3.6  -3.57128   AATGTAATGGAAAAA            TGGAATTT TGTA AACTTCCA             TTATCATTCCTTCAT  52 172
      MA0337  397597 ..  397612 +    -4  -4.67011   ACTTTTGGGTCTTCA              GATAGT CAGG GCTATC               TTTTTCCCTCAACTT  66 90
      MA0338 NONE
      MA0339  399658 ..  399673 +  -2.6  -3.51411   ATCTTCGGAGGCTCC              G-GTTGA AAA TCAACAC              TTGGTTTGGAAGCCT  48 20
      MA0340 NONE
        fibM  401416 ..  401433 +  -5.5  -3.27985   ATATTCTGTTAAAAA             CAGCTCT AGAA GGGGCTG              CTTTATCTTTTAATA  55 87
      MA0343 NONE
      MA0344 NONE
      MA0345  404485 ..  404516 +  -2.2  -3.46088   TCATCAAAACCCTAG      CTGCCATCCTTTTT TTGA AGATCGGATGGTGG       TGTTTCGTGAGCTGT  45 244
      MA0346  409752 ..  409774 +  -6.3  -6.23317   AATTCCTGTGTGAAA           TACGGCG CAATATAAC CGCCGTA           TTTTTTTCTTTTTGT 100 40
      MA0347  410556 ..  410567 +  -4.4  -3.39061   AATCATAATATGAAC                TCAG CACC CTGA                 TCGTTTTTCTTCGGG  53 247
      MA0348  416318 ..  416338 +  -4.7  -5.81622   AAATCTCCAGTGAAA            TACGGCG CAATAAC CGCTGTA            TTTTTTTCCTTTTAT  91 39
      MA0350  418597 ..  418609 +  -2.7  -3.76487   TTTGTCCTGAAATAA                TTTCG CTT TGAAA                CTTTTTTCCTCTTGT  50 26
      MA0355  423074 ..  423087 +  -6.7  -3.84674   AACAGATGCCCTGCC               TGGGA ATGT TCCCA                TTCTTCTCGTAGAAT  66 332
        pyrH  439611 ..  439652 +  -5.1  -4.56597   CTACATACATTCATA TTGCAGAGAGCCAGA-TAGG TCT CCGACTCTGGTTCCCGGCAG TTTTTGGAAAAAGGA  71 145
      MA0373  440914 ..  440925 +  -3.6  -2.64872   ACAACTTAAAACGCA                TCCG TATA CGGG                 ATTACTATGTTTGAC  45 77
      MA0374 NONE
      MA0375 NONE
      MA0376  442721 ..  442732 +    -3  -4.15453   TTACAATAAAACTCG                TTTC CGAT GAAA                 TTTTACCATCAATTA  55 67
      MA0377  443810 ..  443822 +  -3.3  -3.12283   CCTTATTTTTATCCA                GCCAT TCC AGGGC                ATTTTCCATCAATTG  47 238
        fwdE NONE
      MA0382  448642 ..  448656 +  -2.8  -4.66833   GGGTTTCCCCTTTTC               CAGATA CCT TAGCTG               TTTTTAACATTCGGG  62 240
      MA0389  472925 ..  472942 +  -7.1  -2.80344   AACCCGTTAATATCA             TCCAAAA CATA TTTTGGA              ATTATTAAATACGAC  61 451
        cbiQ NONE
        cbiO  477882 ..  477893 +  -2.2  -2.62933   AGGATTAAAGGAAAA                TACG GAAG CGTG                 TAATCTCGAGACTTC  40 33
      MA0396 NONE
      MA0398  481481 ..  481504 +    -9  -4.36586   CCCTTGAGAAACAAT          TTTTTTGGCA TTTC TGCCAAAGAA           TTCTTTTACTTCTGT  90 65
      MA0399 NONE
      MA0400 NONE
      MA0401  484645 ..  484668 +  -2.4  -2.58069   TATTATTCACAATAG          CTGTGACTGA TCAG TCAATCATGG           ATATTATCATCTAAA  40 224
      MA0402 NONE
      MA0403  486375 ..  486385 +    -4  -3.22298   TACCAGTCACAATTT                 CAAA TAG TTTG                 TTGCTGGTACCTGCA  48 65
      MA0404  487973 ..  487991 +  -2.4  -4.00042   ACTGATCCGTTCAGC             TGTAAAGC TTG GTATTACA             TTCTTTGATACAGCA  51 398
       isf-3  489472 ..  489485 +  -2.5  -3.61267   GGATGTCTACGAATT               TTATT CGGG AATAA                TTATCATTTGGAATT  48 12
      MA0407  490220 ..  490248 +  -2.5  -3.56704   ACATTAAACAAATTG        GTAGATACGTTTT TGG AAAAAGGATTTAC        TTACTTTGATACCGC  48 166
        pcaC NONE
        nodL  492739 ..  492764 +  -3.3  -3.61517   AAAACTCGCCAGACA         TGATTCCTTTT GATA AATTGGAATCA          TTCTTCAAAGAAAAT  50 116
      MA0411 NONE
      MA0412 NONE
      MA0413  494954 ..  494975 +  -3.9  -5.04249   GCACGGTTAGAGAAT           TTAAATAAA GCTA TTTATTTGA            TTTATTTTTTCCACA  72 160
        linC NONE
      MA0416  497499 ..  497511 +  -4.9  -3.34222   AGTTAGAATAACTCA                GAATA CGA TATTC                TTGTAAAATAATACT  55 30
         fdh  498973 ..  498988 +  -3.3  -3.09671   TTAAGTATCTGATGA              TTGAC CAATCA GTCAA               TATTGACATTCACAT  45 256
       isf-4  499765 ..  499793 +    -7  -2.67439   ACTAAAACCCCTATC       TATTACTGACTGA TCAG TCAGT-AGTAATA        CTATTTGATACAATT  60 173
      MA0419  501147 ..  501167 + -10.5  -2.71369   GAGATGAGGTCTTTT            CTGGAACGA TTA TTGTTCCAG            TACCTTGTTTGGAGT  76 358
      MA0421  502075 ..  502085 +  -5.4  -3.86897   TTGAATTGATTCGCA                 GATC ATG GATC                 TTTCTGGGAAATCAG  63 150
      MA0422  503802 ..  503820 +   -11  -5.37593   ATAGGACTTACGCAT             TTGCCTGC TTT GCAGGCGA             TTTTTTAATTTCCAG 100 224
      MA0423  504592 ..  504612 +  -4.1  -3.33815   CGAACTCTAAGCTTT            GAAGTTAAT GTT ATTGATTTC            TTAGTTCAACCGCAT  50 491
      MA0424  504954 ..  504973 +  -6.4  -3.53787   TTCTTTAAGATTTAG            GGCAGAGT TAAA GCTTTGCC             TTATGAATTTTGCTT  64 33
      MA0426  506480 ..  506493 +  -3.8  -2.73799   GTTAGGAAATCAATA               CGGA GTCATA TCCG                TGAGTTATTTATCAG  45 97
      MA0427 NONE
      MA0428 NONE
      MA0429  510545 ..  510573 +  -3.1  -3.64882   AGAGTTTTAAGAAAA        GTAAAAGTCCGGA TTT TCAGACCTTTTAC        TTCTCATTCTTATTC  52 199
      MA0436 NONE
      MA0437  518346 ..  518362 +  -7.3  -3.61536   CAGCAGGCACCCCAT              TGTTTCC ACT GGAGACA              TTTGCAGATTAACTT  67 213
      MA0441  523242 ..  523253 +  -4.4  -5.53079   GAGAAAAGAGTGAAG                GGAA TTTT TTCC                 TTTTTTATCTATTTT  84 99
      MA0443  524837 ..  524857 +  -2.6   -2.9856   CCGTCGTTTATACTT            TTGCTCAA AAACG TTCAGCAA            CTTATTTAAAATTTG  43 159
       isf-5  525593 ..  525609 +  -2.3  -4.73388   TATTACTTTTCATTT              TCTTTTT CGG AGGAAGA              TTTTTGATGAGAGTT  64 126
       isf-6  526506 ..  526521 +    -6  -4.17762   TCGTATTCGGGCCTC              GGGCAG CCTT CAGCCC               TTCTTTTACGAACTC  67 367
      MA0447  528201 ..  528218 +  -2.5  -3.74792   TAGGGAATATAAGAG             GCCAGGC GTAA GCCCAGC              TTTCCGTGTCTCCTG  50 251
      MA0449 NONE
      MA0450  529688 ..  529703 +  -4.8  -3.45634   AAGCAAACAGAGAAT              CAAATT CAAG AATTTG               TTAAATTTTCTTCAA  55 153
      MA0451  530525 ..  530553 +  -3.8  -4.38712   GGGAGTCTCACACTT        GATGAGTCTCGT CCCGA ATGGGGCTCTTC        TTTTCTGAGAATCCG  63 24
      MA0454  534950 ..  534969 +  -7.8  -4.06055   AGGGAGTCAAGAGAT            GCCTTTGC GTCT GCGAGGGC             TTTGGTTTCGAACCT  73 194
      MA0459  538895 ..  538914 +  -2.9  -3.37017   AAATTATTCGGGAAT            TATTCCG AACAGC TGGAATA             TTCCTGTTCAAACTT  46 140
      MA0460  539886 ..  539897 +  -5.8  -3.22476   ATCTGGTTATTTTAG                GGGA ATCT TCCC                 TTACTCCTCAATGAT  58 103
      MA0462  542877 ..  542891 +  -7.1  -3.27768   TGGCAAGTATAGGAT               CCAGG TAAAT CCTGG               TCTAATTTTTATTTA  63 438
      MA0469  551645 ..  551664 +    -5  -2.60496   TAGAAAGTTGGAAAG            GAGATGAT TTGA ATCTTCTC             ATCTTTCCAGACGGA  49 347
      MA0471  552804 ..  552816 +  -7.7  -4.06851   TTTAAATTGTACAAT                TGGGT AAT ACCCA                TTTCAATTTTTATTT  76 73
      MA0473 NONE
      MA0474 NONE
      MA0475 NONE
      MA0476  557144 ..  557154 +  -2.6  -3.17486   GGTTAAAAACTATCA                 TTTT GGG AAAA                 TTCATAGACGTTCTT  45 500
      MA0477  558284 ..  558307 +  -3.2  -3.69354   TTTCCGATCCGATTT          TCTTTCC-GAA GAA TACAGGAAAGA          TTTGAGGTTCTCGGA  52 76
      MA0483  562997 ..  563014 + -11.3  -3.83155   ATTCAATAAAATGTT             GTGGTGG ATAT CCACCAC              TTATTACTATTAATC  89 201
      MA0485  565178 ..  565188 +  -3.2  -2.71681   ATAATGCATCTTCCC                 CGAG TAA TTCG                 TAGTTGACAAGCTTC  41 239
      MA0487  567492 ..  567504 +  -2.7  -4.74453   ATGATTTTTTTTGCT                TCTTA TCT TGAGA                TTTTTAGGTATATTG  65 158
      MA0488  570858 ..  570881 +  -3.2  -3.46236   TGGTGAATGATAATC          TTTTTTGAGCG GTA CGC-CAGAGAA          TTCCATTTTATTCAT  47 160
      MA0490  573880 ..  573890 +    -4  -3.08966   TTCTATTTGTGCCAG                 GATT GCG AATC                 TTGAGTGGCCTTTCC  47 192
      MA0493  578395 ..  578405 +  -6.8  -3.79993   TTCATATAAATATCT                 GGAC GAA GTCC                 TCTTTTAATATATAG  66 239
      MA0494 NONE
      MA0495  579476 ..  579488 +  -5.5  -3.74693   CCATTTTTCATATGA                GCAGT TCT GCTGC                TTTAATCAGGTGGGA  60 79
      MA0496  580047 ..  580061 +  -2.8  -3.72576   CATTACTGCCCGGAA               CCGTTA CAT TAACAG               TTTCATACACAGCAC  52 231
      MA0498  582494 ..  582512 +  -4.6  -3.31144   AAATGGAATATGAGC             CTTTGAAT TCT GTTCAAGG             TTGTACAACTCGAAG  53 176
      MA0499  583318 ..  583330 +  -4.1  -4.00042   CCGGACTTTACATGG                TTGCT TCT GGCAA                TTGTTTGGTACGCCC  56 93
      MA0500 NONE
      MA0501  584527 ..  584541 +  -6.4  -3.75665   AGTTTAAAAGTACTT               TTCGGG TTA CTCGAA               TTTCATAAAATATGC  66 93
      MA0502  585448 ..  585458 +  -2.6  -4.42765   TTCCTTTTTTTGATT                 TAAA GGT TTTA                 TTTGCTTTTTTAACA  62 193
      MA0505 NONE
      MA0506  588165 ..  588184 +  -4.4  -5.08015   TATACGCCATCGAAG            GAG-GATTA ACT TAATCTCTC            TTTATTTTTTAAATT  76 12
      MA0507  589466 ..  589484 +  -2.4  -4.71828   GTTTTAGCATCTCCT             GGTGAAGA ATT TTTTCACA             TTTTATTCGTAGAAT  64 47
      MA0508  591264 ..  591281 +  -8.5  -4.56367   AACCAGCCAAAGATT             GAGGTTT ATCG AAACCTC              TTTGTTTATAAAGTG  88 101
      MA0509  592941 ..  592967 +  -5.8  -2.87132   TGAAAAAGTGGGCCC         GCTGAGGTTC GAACTCA GGACCTCCGC         TGTGTGAAGACCGGC  55 159
      MA0510  594409 ..  594422 +  -3.9  -3.18118   GCTACACTGCCCAAT               TTCAA AAAG TTGAA                TATATTCTGAACTAA  48 341
      MA0511  595252 ..  595263 +    -3  -4.13244   AATTAGATTTAACTA                TTTC ACCT GAAA                 TTATTCTTCTTGTAA  55 54
      MA0512  597007 ..  597017 +  -5.4  -4.02302   TAGTTGAATTGAGAC                 TGTG ATG CACA                 TATTTTTGATCTGCG  65 288
      MA0516  601812 ..  601827 +  -4.8  -3.40709   TGTAAATATCAGTTA              GTTATT AGTT AATAAC               CTTTTATTACATAGT  55 78
      MA0517 NONE
      MA0518  602596 ..  602607 +  -4.4  -3.05798   GTTTGAACCTCAACT                GCAT GCTT ATGC                 CTATTTTTCATTTAC  50 99
      MA0519  604144 ..  604160 +  -5.8  -4.10657   CTTTTGCGATCCTTT              CTTCGG GGTAA CCGAGG              TTTTCACAGGTATAG  66 203
      MA0524  612297 ..  612315 +  -8.8  -2.52795   CTCTTTTGGAAAAGG             CCGAATGC TTC GCAGTCGG             TGAGTTCCCCGGGTT  68 243
        hdrD  614847 ..  614858 +    -3  -4.72201   TTTTTCCTGGGATTC                TTTC TCTT GAAA                 TTCTTTTTTCTGGAA  65 71
        mtbC NONE
        mttB  617866 ..  617879 +  -2.3  -2.96274   GGACAGAGCTGACAA               AGCCT TCAG AGGCA                TGTAATTATACCAGA  42 7
        mttC  619002 ..  619014 +  -3.3  -3.05935   GCTGAGACGGACTCA                TGCCC TGA GGGAA                TTCCATAGCGCATCT  45 464
      MA0530 NONE
      MA0531 NONE
        mtbB  622065 ..  622101 +  -8.8  -5.24129   GGTAAGAACAGACCT   TTGAAGGAATCTCAGGC ATGA GCCTGCG-TTCCTTCTA    TTTTTTGTGCAGCAG 100 64
      MA0533  623750 ..  623775 +    -7  -3.02043   ATACTTTTATTTATT         GGGAAATCAA ATTTAC TTGATTTTCC          TCTTAAAGCGCCATT  62 376
        lysK NONE
        lysM  626556 ..  626576 +  -8.4   -3.3095   GAAAACTTCGAACTT            GATTCAGA CATTT TCTGAATC            TTCTGACCCATCTGT  70 24
      MA0547 NONE
        ribB NONE
      MA0549 NONE
        aroC  640581 ..  640592 +    -3  -5.08824   TTCTCCCGAATATCG                TTCT GCAC AGAA                 TTTTTTAAGTGAAAG  70 214
      MA0551  645010 ..  645026 +  -4.3  -5.59655   TTTTAGCCAACTGCT              GTGAGGG TGT CTCTCTC              TTTTTTCTTGCTTTC  84 286
      MA0552 NONE
      MA0553  649822 ..  649834 +  -7.7  -3.36518   GCCTGAACTCCATGC                TCCTG GGG CAGGA                TTATGCCGGTTTTGG  67 81
      MA0554  650805 ..  650819 +  -7.8  -2.91593   TTAAACTGTTGAGTT               GCGACT ATT GGTCGC               CTTTGTCAGAGCCTC  64 37
      MA0555  652868 ..  652890 +  -2.7  -3.55202   ATAAGGGCATTGATA           GTTATCTTC CTGCT GGCGATAAC           TCTTATTTCCGGGTC  48 186
      MA0556  655153 ..  655163 +    -4  -4.88295   AAAGATGCTATTTTG                 GATA GGC TATC                 TTTTTCACTTTCTTT  69 40
      MA0557  657526 ..  657536 +    -4  -4.88295   AAAGATGCTATTTTG                 GATA GGC TATC                 TTTTTCACTTTCTTT  69 40
      MA0558  659933 ..  659951 +  -4.7  -2.92496   CCGGAATGGGTTGAG             TCTTTTA AGGCG TAAAAGA             TGCTGTTCTTTATGG  50 11
      MA0559  661142 ..  661152 +  -5.4  -2.73771   CAATTAGTTTTTGGG                 CTTC GTA GAAG                 ATTTAGAGCCTATCC  51 513
      MA0560  663957 ..  663971 +  -2.8  -2.62389   GATAAGTTCCTTTAG               GGGATA AAA TATGCC               ATTCTGAATAGGTTA  41 19
      MA0561  666376 ..  666394 +  -4.7  -2.92496   CCGGAATGGGTTGAG             TCTTTTA AGTCG TAAAAGA             TGCTGTTCTTTATGG  50 11
      MA0562 NONE
      MA0563  668365 ..  668385 +  -4.7  -5.05442   TCAGAATGAAGTATG            GGTGAAGTT ACA GACTTCACA            TTCTTTTTTTTCTGT  76 55
      MA0564  670038 ..  670057 +  -2.8  -3.14915   AAGATATGACAATAA            GGGTGA GACCTTAA TCGCCC             ATTATATTTTTTTGA  45 90
      MA0565  671178 ..  671190 +  -7.7  -3.06515   TCTGAAAAGAGTTTA                CCTGA AAC TCAGG                ATTTTGAAAGTGAAG  65 452
      MA0566  672778 ..  672796 +  -4.7  -3.90082   AGGGGGCTTAAACAT             TAATTTC CAAAA GAAATTA             TTTCATCCTTTGATA  61 108
      MA0567  673322 ..  673335 +  -2.4  -3.65827   GCAGATATATGGAGT               GATG CTGAAT CATC                TTTCAGTAACAGTTG  49 128
      MA0568 NONE
      MA0569  674554 ..  674567 +  -3.1  -3.24924   CCGTTGTTCCCGGAG               GCATG AGTT TATGC                TATTATAACTAAGCG  47 144
      MA0570  675153 ..  675173 +  -5.5  -3.61001   TCATTGCAAAAAAAG            TACTGGTAA TAT TTAACAGTA            TATATTTTTCTGACC  58 102
      MA0571 NONE
      MA0572  676732 ..  676764 +  -7.2  -3.36273   AACCACCATATTTTT     TCATTTTG-GCTTTC AGGA GAAAGCTCAAACTGA      TTAATGTTAAAACCG  65 181
        nirJ NONE
        nirD NONE
        nirH  679328 ..  679362 +  -5.7  -2.53908   AAATAAGACTGAGCG     GCTTTGAGGCTGGCT GTAAA AGCGGGCTTTAAGGC     ATTAATCATCCATTT  51 52
        cysG NONE
        hemA NONE
        hemB  683169 ..  683216 +  -5.1  -4.31085   ATTTGCTCTGGTTTG CTTTAATTTGCTCAAGTGAGT CGGTTA ACTCAATTGATTAAGTTAAGG TTTTAAATTAATCTG  65 390
      MA0579 NONE
      MA0580  684778 ..  684813 +  -4.1   -2.7808   AGTCTATCTTAGATA    TGGAGTCATTTCTTG ACACCA TAACAAAAGACTCCA     TGGTCTTCAATATTT  46 211
        hemL  686395 ..  686405 +  -5.4  -3.66666   TCTCTCAGGATTTAT                 CGTT GAA AACG                 TTTGAGGATTTTACA  60 64
        hemC  687351 ..  687361 +  -3.2  -3.30203   GAAATGCGTGCGGTA                 CGGA GAA TTCG                 TTCGATTATTGATAC  48 3
        pyrD NONE
      MA0584  689086 ..  689096 +  -2.6  -2.84393   CCAGCGGGCGAAGAA                 TTAA AAT TTAA                 GTTTCGATATATCCT  42 15
        hpcE NONE
      MA0586  690322 ..  690339 +  -4.1  -4.93898   GGATTTTTCTATGGA             GTC-CCGG GCT TCGGTGAC             TTTTTATAATCCTAT  72 134
        gltX  692556 ..  692566 +  -4.6  -4.89477   GTCCCAGGCTAGGCC                 CGGG GGC TCCG                 TTTTCTTCTTCGGCC  73 225
      MA0590 NONE
      MA0591 NONE
        serA  698134 ..  698175 +  -4.6  -4.19735   ATTCAAAAAATCTTC TG-CTTCGGCAC-GGGATTA GAGC TGATTTCTGTGCCGGAGACA TTTACTTTTCCAGGA  63 40
      MA0593  698804 ..  698815 +  -4.4  -4.91109   GGCTCTTCTTATTAA                CGAA GCTA TTCG                 TTTTTCTGGTGGGGA  74 26
      MA0595  701665 ..  701677 +  -9.1  -3.06162   GCAAATCCGAAAGGA                TCCGG TAT CCGGA                TATTCCGCTGAGGTG  70 2
      MA0596 NONE
      MA0597 NONE
        rpoN  702912 ..  702923 +  -2.2  -3.14132   AGCGTTTTTAAGTTT                CAGG GTGA TCTG                 TTGGTCAAGGAAAAG  43 201
        rpoK  703123 ..  703140 +  -2.1  -2.71657   AAACGTAATGGGATA             CATTTCAG ATG CT-AAATG             CGTTTTATTGTTGAT  40 42
      MA0600  703968 ..  703987 +  -3.6  -2.72344   CATTTATAAAAATTG            CCCATA TCTTATAT TATGGG             TGATTGGAAATGAGA  45 71
      MA0601  704938 ..  704954 +  -5.1   -3.5292   TTTACATATGGTCGG              CCTTTTC GAG GATAAGG              TTCATTAATTTATAT  57 169
         mvk  705899 ..  705933 +  -2.9  -4.67556   AACCCACAGAACAGG     GCTTAAGGTTAGAAT GAATA ACTCAAATCTTGAGC     TTTTTGGAATCTTAT  62 9
      MA0603 NONE
         idi  707951 ..  707965 +  -2.7  -3.66497   CCTTCTATCTTCCAA               GTGCC TGCAT GGCCC               TTTACAGATTTATTC  50 78
      MA0605 NONE
        idsA  712104 ..  712118 +  -4.4  -5.49568   ATGATCCCGCCAGGG               TTTTAA AAT TTAAAA               TTTTTATTTTGCGTT  84 472
      MA0609 NONE
         tfb  716621 ..  716640 +  -2.8  -5.43621   AAGTTTTTGTTTATG            GAGGGT ATAGACGC GCCCTC             TTTTTTCTGCTTTCT  77 86
      MA0611  717411 ..  717425 +    -5   -3.6151   CCCATTCAACTGTCG               TGAGGT AAG ACCTTA               ATTTTTCTCATTTAA  57 23
        trmM  719080 ..  719090 +  -5.4   -3.5393   TCTTCCTCTGCCATC                 TCCT GGC AGGA                 TTTGAAAAGAATGCT  58 45
      MA0619  729917 ..  729929 +  -3.5   -5.2889   TGTTCGCGTTGAAAT                TTTTA ACA TAAAA                TTATTTTTTTTTTTA  76 119
      MA0620  732521 ..  732558 +  -4.9  -3.54447   GAATTAAAACGCAGC   CTCATGGGGTT-AAGAAA ATA TTTCTTCAGCCCCCAGGG   TATTTCTACAGTATA  57 211
      MA0622 NONE
      MA0623  736323 ..  736335 +  -3.3  -3.47431   CAACCGCTTCCTCCG                CATGC CCT GCAGG                TTCCTGTTTCCATGT  49 114
      MA0626  738005 ..  738019 +  -2.8  -3.31144   TTTAAAATGTACCTC               CTCC GAACCAG GGAG               TTGTGAACATGGCAG  46 152
      MA0627  740054 ..  740083 +  -2.9  -5.36441   CGTATCAAATTCTCA       GTCCCTGTT AAAAGCCGTGCA AGCAGGGAC        TTTTTTATCTCCACC  79 87
       groES NONE
       groEL  743923 ..  743945 +  -4.9  -4.51477   AGGACGACAGGACAG           CTGCAATAA TTATC TGATTGCAG           TATTTTTTTCTCTCT  68 9
      MA0633 NONE
      MA0634  746083 ..  746106 +  -7.4  -3.06302   CTTTGATCCGGAAGT          GACCCGGGGA TACA TTTTCGGGTC           TTGAATCCCAATGCT  62 92
      MA0635  746846 ..  746858 +  -2.7   -4.8667   AAAAACTCATGTATA                TTTGA AAC TCAAG                TTTTTATAGAATCTA  65 67
        aspC  748350 ..  748380 +  -6.4  -4.59993   CTAATTTATTTGGCG      TGAAAGTA-CTGT GATTTG ACAGGTACTTTCA       TTTCTTTATGCCTTT  78 82
      MA0649  762156 ..  762174 +  -2.4  -3.45593   ATCTGGGTTTTCGCC             TATTGAGG GAT CCGTAATA             TCTTTAAACTTTATT  45 9
      MA0650  763395 ..  763411 +  -9.5  -2.78384   ACATCGCAACTCCCA              GGAAATC TCT GATTTCC              TGTGATCCCGAAGCG  73 297
      MA0651 NONE
        pelA  767258 ..  767269 +  -4.4  -3.43925   TGTCTTCACTTTTTG                TTGC ATTT GCAA                 TCTGTTTGTTGCTCC  53 390
      MA0653  769464 ..  769511 + -15.2  -3.08318   GAATAATGAGAGAAT TATTCTCTCAGAAAATTATCTC TTAG GGGTTTATTTTCTGAGAGAATA TCTCTAATGTTTTTT 100 58
      MA0656  772486 ..  772520 +    -5  -3.57263   GCATACGGTATATCT    GGACTGA-CAGGCTG CCTGCA CAGCCGCATCAGTCC     TTTAACCCTGACCAT  57 19
      MA0658 NONE
        nqr1 NONE
        nqr2 NONE
        nqr3 NONE
        nqr4 NONE
        nqr5 NONE
        nqr6  781135 ..  781158 + -10.3  -5.47399   CCCGCAGAAGGCAAT          CGAGCTCCGG TAATT CCGG-GCTCG          TTTTTTTGACCTTGA 100 13
      MA0665  781711 ..  781730 +  -2.8   -2.8838   GATTCTTTACTGGTC            TCAGTCCCT AGT AGGGCC-GA            TCATTCAGTTTTTTA  42 204
        rfcS  786249 ..  786259 +  -6.8  -3.55444   GGGGGCAATCCCCGT                 TGCC ATA GGCA                 TTTACGAGATGAGAC  64 268
        fwdG  787109 ..  787133 +  -7.2  -4.64657   TCTTTGGTAAAAATA          GGAAATGCTG TTTTT CAGCATTTCG          TTTTTACCCCTTTCA  81 41
      MA0673  788888 ..  788916 +  -7.6  -2.73875   TTATTTTTCTGGCCC       GGGAGCTTCTTTT GGGA AAGAGAAG-TCCC        TAATGTTAACGGCAG  63 177
        pycB NONE
        pycA  792503 ..  792526 +  -4.6   -3.0614   TCCCGTTTACTCTTT          GGAAATCATT AAAA AGAGATTTCC           TGATTGTTTGGTATG  50 41
         bpl NONE
      MA0677  794255 ..  794268 +  -2.3  -4.19817   CCGAGTTTCGCTTCG               GGAGC ACGA GGTCC                TTTTCACTCGCTCCG  56 91
        fprB  800986 ..  801001 +    -9  -3.90744   AGTAAAAACTATTAA              CGGATC TACT GATCCG               TTCTTTCCCAGCAGA  80 36
      MA0685  803053 ..  803072 +  -2.3  -4.27861   TTTCAGAATGGGACT            TTATAAT CCATTT ATTATAA             TTTTCCGTCTCTCTT  58 483
        hdrE NONE
        hdrD  805391 ..  805411 +  -9.8  -3.76387   AACCCAAAAAAGAGT            GAAAGCTG TTTTC CAGCTTTC            TTCATTTCTCTTTTT  84 39
      MA0689 NONE
      MA0690 NONE
      MA0691  808228 ..  808253 +  -5.3  -3.36878   GTAAATCATTCATTT         GAGGCTGTCTG TTCA CGGCAAGCCTC          TTATCCATAAATAGG  57 202
      MA0692  809534 ..  809545 +  -5.8  -3.08679   TCAGTGGGAGGAACG                GTCC CTGG GGAC                 TCTTGCATCGACGGC  56 111
      MA0693 NONE
      MA0694 NONE
      MA0695  813214 ..  813224 +  -6.8  -3.52177   TTTAAGTTACCTTTC                 CCTG TCC CAGG                 TTACCTTTTTTAGAA  64 112
      MA0696  813978 ..  814002 +  -6.5  -3.57309   AAAGCCCGGAAGCCA          TTCTGGAATTA TTT TAAATCCAGGA          TTTCAGCCCATTTTC  64 9
      MA0702  820663 ..  820676 +  -2.3  -4.98255   ACTTTTCCGCAAGGG               CGATC GTGA GCTCG                TTTTTCTGCTTGAGC  70 462
      MA0704  821975 ..  821986 +  -4.4  -3.15699   TATTTTTTATCATTC                TGCT TTTC AGCA                 TATTCATGCGTCCCT  51 73
      MA0705 NONE
      MA0706  823967 ..  823983 +  -2.9  -4.55721   AGTAAACTGAGTAAC              GTGGGCA GTG TGCCTAA              TTTTCTGTAAAATTT  62 54
      MA0708 NONE
      MA0709  828996 ..  829026 + -10.5  -4.02997   AAAAAAGAGTCATCA       GCGCATGCCTG CTTGAAGTA CAGGCATGTGC       TTCTTCTCTTATATT  89 228
      MA0714  833614 ..  833640 +  -4.5  -3.54919   ATTAAACTCTATTTT         TCTGACAAATA TTATC TTTTTGTCAGG         TTTAAAGAACTGATT  55 350
      MA0715  836057 ..  836072 +  -3.3  -3.39488   AGCTATATGAAGTAC              TTCAG TGTTTC CTGAA               TTCGATTTATCTTTC  48 332
         hpt NONE
      MA0718 NONE
      MA0719  838579 ..  838590 +    -3  -2.77899   CACTTTAAAAGGCGG                GATT GATA AATC                 TCCTTAATGGAGAAC  42 113
      MA0720  840120 ..  840140 +  -6.1  -2.91383   ATTATGCATTTTGCG            GCAGGTTGT AAT ATAACCAGC            TATATCACTCACCAT  55 91
        rpoL  840482 ..  840497 +  -4.7  -4.33739   GGACGTCTCTTAAAA              CGTCT CTTAAA AGACG               TTTTGCCCTTTTTTC  65 57
      MA0722  842443 ..  842453 +    -4  -5.58522   TTTGCCATGCTGTCG                 TTCA GGT TGAA                 TTTTTCTTTTATCTC  86 524
      MA0725  844679 ..  844689 +  -3.2  -4.86731   CGTCGTATTTATGGA                 CAGG GGG CTTG                 TTTTCTTTCCCGAGG  69 469
      MA0731 NONE
      MA0732  853826 ..  853842 +  -2.1  -3.10597   GAGATTGAGGTTGCC              CTTCCGG TTT CAGGCAG              ATTTTCAGTCGAAGA  42 62
      MA0733  854091 ..  854112 + -10.9   -4.2757   GAGGTAATCTATGCG           TTGCTCCAG AAAC CTGGAGCAG            TTATCTTTTTTTCAA  90 34
      MA0734  855329 ..  855347 +  -2.5  -5.27206   CGCCTCCCTGCACTG            C-CCTTAA AGCA TTAAGGTG             TTTTTCTTCTATCTC  73 431
      MA0736  856514 ..  856526 +  -3.5  -5.63103   CGGGCTACTATCTTT                TATAA GTT TTATA                TTTTTTTCCTTCAGG  84 56
      MA0741  861057 ..  861075 +  -2.4  -5.53991   GTTTTTTTGATAGAT             CGGGTTTT TGA GAAATCTG             TTTTTTTGATAGATC  76 146
      MA0742  862433 ..  862444 +  -5.8  -2.70932   TGATTCAGGTGGAAA                CGGA TGCT TCCG                 TCGTTGAGGGAGGAA  54 400
      MA0745  865601 ..  865625 +  -2.2  -3.02144   ATTCGTAATTCTCTT         TCCTG-AAAGA AATG TCTGTGCAGGA          TATTCAGGAAAATGA  42 78
      MA0746  866430 ..  866440 +  -8.2  -4.85433   AAACAGGACAGAGGT                 CGGG TCA CCCG                 TTTTTCCGTTTGTAT  95 188
      MA0748  868294 ..  868307 +  -2.3  -2.95538   ATTCTTTTTTTCCAC               CCGGA AACT TCAGG                CTGTTTTATTCAGGG  42 40
        cysS  870081 ..  870103 +  -6.2  -2.90496   CTGCAGGTGAAAGAG           CAGGTTTCCG CCT CTGAGGCCTG           TGATTTCGGAAAAGG  54 250
      MA0751 NONE
      MA0752  873225 ..  873253 +  -4.6   -3.8297   TTTTTAAAAAGTTCT        GAAAAGGGATTT TTTCT ACATCCCTTTCC        TTTAACCTTTTTGTT  59 65
      MA0753  874241 ..  874251 +  -3.2  -4.18042   TGTCTACTTTTTTTG                 GTAG TAG CTGC                 TTTAATTTCTCTAAA  57 376
      MA0754 NONE
      MA0755 NONE
      MA0757  877644 ..  877661 +  -2.8  -4.74103   GCTCTGGCTTTCATG             GAAAAT TGGTAC ATTTTC              TTTTTGACTTCCAAA  65 101
      MA0758  881057 ..  881076 +  -4.2  -2.74038   AAAAAGTTTTATTAG            ATGGTTCC AGGA GGAACCGG             TAATCTATGTCCTGT  47 69
      MA0759  885730 ..  885747 +  -4.2  -3.86776   CTTACTGATCAGCTG             TTGATC GGAATA GATCAA              TTTGCTGATTACTTA  59 482
        lysS  887726 ..  887737 +    -3  -4.04587   ATTTTGAGCGTTATT                TGAA GAGT TTCA                 TGTTTGTTTTTGAAA  55 332
        aepA  890005 ..  890017 +  -3.5  -3.28712   TTACTACTCAATACG                TTTAT CTA ATAAA                TTCTAACCAAAAACC  47 487
      MA0762  893002 ..  893020 +    -6  -3.89614   CTTTTATTGATCTTT             TGGCTC GTTCTGA GAGCCA             TTTGTAGAAATTCCA  63 114
      MA0764 NONE
      MA0765 NONE
      MA0766 NONE
      MA0767  898705 ..  898715 +  -2.6  -3.41701   GTCTCCATATATAAG                 TTTT CTC AAAA                 TGATTTTTTCATACA  46 150
      MA0768  899431 ..  899457 +  -8.8  -4.18763   TGAAGACTATTCTTT         TTCGGAAGGACA TTT TTTCCTTCTGAA         TTTTAGAGATTTCTT  79 130
      MA0776  908953 ..  908965 +  -3.5  -4.64844   TATTTTACATTTAGA                TTTTT ATG AAAAA                TTTTATATATGTCCA  64 164
      MA0777  912177 ..  912199 +  -3.6  -3.40674   TATTTTTTATATTTG           TTTTTATTAT ATT ATAATAACAA           GTTTTTCAATAATAC  50 501
        cmtM  913358 ..  913373 +  -5.4  -3.36166   GTCTTTTAAAAAGCC              TGGAGG CGTT CCTTCA               CTTATTTTTTCAGGA  56 80
      MA0781  915398 ..  915415 +  -2.7  -4.59293   GCGGATAGTTTTGAA             CATCACA TTCA TGTGATA              TTTATTTGCTATTTC  65 315
      MA0786  919502 ..  919517 +  -7.6  -3.07622   TTCTACTCTAAATTG              GGTTCA TAGA TGAACC               TTCAGTGAACTCTAT  65 13
        glnP NONE
        glnQ NONE
      MA0789  921069 ..  921083 +  -6.4  -6.10295   TTGCTCCGGGACCCG               GAGAGG AAA TCTCTC               TTTTTTTTCTCTTCC 100 107
        ubiA NONE
      MA0791  923446 ..  923466 +  -2.5   -4.9041   ACTTTTTAGTTTTTC            GGATCTCAG GCT TTCAGGTCC            TTATTTTTTTCTCCT  68 46
      MA0795  927960 ..  927972 +  -7.7  -3.07344   TGAACTTTCATGTCT                CAGGT TTT ACCTG                TCTGTTCGGACATGC  65 94
      MA0802  935280 ..  935294 +  -4.3  -3.52113   TCATCAAAAACGTCC               TACTC GAAGA GAGTA               TTATGGCTTTTCGAC  55 228
      MA0803  936484 ..  936496 +    -2   -5.1517   TTCTCTTTGAGTTCT                TTCA CGCGC TGAA                TTTTTACTTTCTTTT  69 31
        czcD  940306 ..  940316 +  -5.4  -3.89614   TGGAAGGCAGAAGCG                 CGTT TTA AACG                 TTTATCCCGGTTGAA  63 1
      MA0812  945708 ..  945718 +    -4  -4.54047   TTACATTGGATTCAT                 TAAC ACT GTTA                 TTTTCTATCCAGTCC  67 444
      MA0820  955246 ..  955256 +  -2.6  -4.28791   TGTCAATTAATAACT                 TATA TGC TATA                 TTTCTATTCTGGATT  57 102
      MA0821  956114 ..  956127 +  -4.5  -3.49668   ACAGGACTATATGGG               CTTCC TGGC GGGAG                TTCTGTGAGGGGTTT  55 4
      MA0822  957178 ..  957204 +  -4.4  -3.62859   TTCAAGGAAATGAGC         CGGATTGAAGAT CTG GTCTGAAATCCG         TTTGCAACTTCTGCT  55 5
      MA0825  960386 ..  960410 +  -7.2  -4.68545   GTTTTTATTTTTAAA          ATCAAAGCCT GGAAG AGGCTTTGAA          TTTTATATATTACGT  81 206
      MA0828  964877 ..  964887 +  -3.2  -4.56597   GGAACAATTTTTCCC                 GCTT CAA GAGC                 TTTTTAAAACAGGCA  64 101
      MA0829  967364 ..  967391 +  -9.9  -4.43173   ACAACTAAATTTTCT        GAGTGAAGGGT TTTCCT ACCCTTCTCTC         TTTTAAATTCTTTTT  91 33
      MA0830  968126 ..  968141 +  -3.3  -4.82091   TTCCTTTTCAGTAAA              GTTGA TATTTC TCAAC               TTTCTTTATTTCCTT  67 41
      MA0831  969679 ..  969696 +  -8.5  -3.56006   AAAACGGATAAGAAA             GAAACTC CTTG GAGTTTC              TGTTTACTTCGATCT  72 493
        dppA NONE
      MA0841 NONE
        oppB NONE
        dppC NONE
      MA0844 NONE
      MA0845 NONE
      MA0846  987229 ..  987251 +  -2.7  -2.64375   TTTTTGTTTTAAAAC           GGAAGGATA TGGAT TTTCTTTCC           TGCTCTCCGAATTTT  41 44
        mtbA  988625 ..  988645 +  -2.5  -4.21317   AGATTACCGGGACTC            TGTAAGTGG TTT CCATTTTCG            TCTTTTATTTTCTCC  57 191
      MA0854 1010189 .. 1010203 +  -3.6  -4.51799   CTATCAACTCTTCTA               TGTGTT TCA AATACA               TTTTCTACATTTCAT  63 53
      MA0860 NONE
      MA0861 1022952 .. 1022963 +    -3  -4.85782   CTGAGAGAAGTTGAG                TACA GAAA TGTA                 TTTCTTTTTAAAAGA  65 152
      MA0865 1028134 .. 1028146 +  -2.7  -4.14013   TTGATGTAAAGACAG                GAGAT CTG ATTTC                TTTTCAGCAATTTTC  55 109
      MA0866 1029720 .. 1029732 +  -7.7  -3.86816   ATTTCCCGGGTTAAG                GGGAA ATT TTCCC                TATTATTTTTCTCCA  74 277
      MA0876 NONE
      MA0877 1047897 .. 1047915 +  -6.7  -3.81879   ATGCTACTTTGTGCC             CTTCTCC GATCA GGAGAGG             TTCTTCAATTTTGCA  64 125
      MA0884 1060484 .. 1060495 +  -2.2  -4.20084   TTTTTAAGCGTCCCA                GGTT AAGG AGCC                 TTTTCAGTCACTCCT  56 34
      MA0885 1063563 .. 1063579 +  -2.3  -3.47916   CTCCCTCAAGATGAC              TAACTTA TGG TAAGTAA              TGTTAATTTTCTCTT  47 115
      MA0886 1064298 .. 1064309 +  -4.4  -3.69934   AAGCATTCAGCCTCG                GAGA ATAT TCTC                 TTTGAAATCTTATTT  57 218
        pstS NONE
        pstC NONE
        pstA NONE
        pstB NONE
        phoU 1068916 .. 1068934 +  -4.5  -2.52451   GATTTGTACCTGTTG             GCAGCCT TTGAT AGGCTAC             AATTTTCCCTTCTTT  47 164
        pyrC 1070704 .. 1070715 +  -7.2  -3.95787   CTTTCCGCAAGCTCT                CGGG TTCG CCCG                 TTTCTGCCTATAATC  68 265
      MA0905 1084501 .. 1084517 + -10.9  -2.68338   AAAAAGGAAATGTTT              TGTCCCT TTA AGGGACA              TGAATTTAACTTACT  78 73
      MA0908 1086324 .. 1086353 +  -5.1  -3.96841   ACTATTGCCTCAATA       TTAAGCCAATCCT GCCC AGTATTGACTTAA        TTATGTTTATTGAGC  61 125
      MA0909 1088750 .. 1088764 +  -8.6  -2.65274   CTTTCCTTTTTCAAT               TTGCAC TTT GTGCAA               CTTCCTCTATTTCCT  68 153
      MA0910 1090056 .. 1090068 +  -4.1  -4.31835   CAAAAAGCATCGGTG                TTTGG CAT CCAGA                TTTATTATGAAACTT  61 369
        hisH 1092364 .. 1092394 +  -2.5  -2.91383   TAATTCCCGAATTAT      CCTG-CCCTGCTTC TTTT GGAGCAGTGACAGA       TATCTGCATGAGGAT  42 166
      MA0914 1093973 .. 1093985 +  -3.3  -3.21395   AACCCGGGTTTTTCG                GGCCT ATC GGGTC                TATTGTCCGGGCAGT  47 247
      MA0917 1098694 .. 1098707 +  -6.7  -4.01045   GTTGAGTATTAAATT               GGCTT TAAT AAGCC                TCTTTTTCATCCTCT  70 29
      MA0923 1103574 .. 1103590 +  -5.1  -3.51563   TTGAAGAGAGCCCTG              CCCCT CCTTATC AGGGG              TTCTGTGCCAATTTT  57 41
         lrp 1104102 .. 1104116 +  -4.2   -3.2032   ACCGGAGTCGATTAA               GAGGCT TCC GGTCTC               GTTTTAATGTGAAAC  51 4
        tyrB 1105393 .. 1105407 +  -8.6  -4.03751   AAACAGTGAATCTGG               CCGAAT CTT ATTCGG               TTTAACTTTTATTTT  81 32
      MA0927 1107633 .. 1107649 +  -3.7  -3.39892   TATGCATTGTAAGCT              TCCATAG CAG CTATAGA              TTGTACCATATTTTT  50 239
        hisS 1123127 .. 1123139 +  -7.7  -4.06851   TTTAAATTGTACAAT                TGGGT AAT ACCCA                TTTCAATTTTTATTT  76 84
      MA0945 NONE
      MA0946 NONE
      MA0947 1127072 .. 1127093 +    -3   -2.6162   GGAAAGGATCTCTGA           TTCAGGGG GTGAAA TCTCTGAA            GTCTTTGAAAGCTTC  41 90
      MA0948 1128491 .. 1128505 +  -3.6  -3.68359   GCGTTCTCTAGTCAT               GTTTTT ACC GAAAAC               TTATGCTTTTGCAGG  54 87
      MA0949 1129154 .. 1129173 + -12.2  -3.13042   TGATTTAATTAATAG            GGTTTGCC AGAA GGCAAACC             TCTCTATACTTTTTT  87 53
      MA0958 1143528 .. 1143550 +  -9.2  -4.66833   TGACTCTAAATTGCT           TGGAATTCGG TAT CCGAATTTCG           TTTTTAGGATTGAAA  91 104
        nadA 1144838 .. 1144861 +  -5.4  -4.10791   TTTCTTCTTTTGGCA          TGAAAGTACT TTCA ATTACTTTCA           TTATTTGTGCCTGTT  65 185
        ubiA 1148562 .. 1148573 +  -5.8  -3.64703   TCTGGGGCTGGTCAA                TCGG GGTT CCGA                 TTTCACTGAGGAGCC  58 315
      MA0964 1151898 .. 1151911 +  -2.4  -4.62712   CGGTTCTGTTCCCCA               GCTT TTTCTT AAGC                TTTCTTCTCTTTTTT  61 177
      MA0965 1152765 .. 1152792 +  -3.5  -2.62735   TTCCTGTATATTTCT        TTTTTGACCAG CCCACA CTCGTCAAAAG         TGGTATGGACAGTGT  43 108
      MA0968 NONE
      MA0969 1156410 .. 1156420 +  -2.6  -3.85539   GAGGCACCTGTTAAA                 TATT TTC AATA                 TTTAATGTAAATCTC  52 149
      MA0970 1160159 .. 1160177 +  -6.1  -3.05647   CTACATGTATCGTGG             CAATAAC AGTAA GTTATTG             TGTCTATAATTGAAA  56 398
      MA0972 1163124 .. 1163141 +  -7.1  -3.01712   GATCGAGTAGAAATG             TCTTCAA GGGC TTGAAGA              TCTTCAAAACAAAAG  62 39
      MA0973 1165026 .. 1165039 +  -2.3  -3.85522   GCACTCACTTTGGCT               TCTGG GTTG CCTGA                TTGTTATGCTAGATT  51 320
      MA0974 1165504 .. 1165523 +  -6.4  -2.75064   ATGTTAAGGAAGGTA            TGCACTCC ATCT GGAGTGAA             TCATTAGCTGAAGAA  57 34
        frhA NONE
        frhD NONE
        frhG NONE
        frhB 1169203 .. 1169224 +  -9.5  -2.80925   TTTCGGTGTTAATAA           GGCGTTAAGG GAT CCTTA-CGCC           TGAATTTATCTTTTT  73 1
      MA0981 1173596 .. 1173606 +  -2.6  -3.13867   CAAGCTTGAAAACGC                 TATT GGA AATA                 TGTCTTAGTAAATCG  45 367
      MA0982 NONE
      MA0983 1174994 .. 1175007 +  -3.9  -3.70081   TAAAACTCTCCTATT               TTTCA CCGT TGAAA                TTATTAGCGTTATCT  54 188
      MA0984 1176748 .. 1176760 +  -6.3   -3.1158   CTTCTGAAGCATTCC                TGGAT AAA ATCCA                TATTGACATTACTTT  58 225
      MA0986 1179235 .. 1179247 +  -5.5  -4.48902   AAAAATAGAGAATTC                GAGGG TAT CCTTC                TTTATTTCAATATAT  70 152
      MA0987 1180793 .. 1180810 +  -5.7  -3.37205   TCTTTCATTTCAATA             CAAAAAT CATT ATTTTTG              TCTATGTTTTTATAC  56 204
      MA0989 1182511 .. 1182532 +  -7.9  -5.51612   TGCGTAGTTTTCGTA           CAGCTCCGG AATT CTGGAGCAG            TTTTCTTTTTTGTCT 100 66
      MA0995 1187857 .. 1187869 +  -7.7  -3.17212   AAATAATACACAGAA                GATGC TTA GCATC                TTACTGGAATGATAA  66 1
      MA0996 1188811 .. 1188825 +  -4.2   -4.0162   AAGAAATAACACAAG               GCCG CAGGACC CGGC               TTTCTGGTCTAAACA  61 32
      MA0998 1190519 .. 1190540 +  -3.7  -2.78813   CGTCTAACAGTAAGT           CTT-CCCGCA ATG TGCGGATAAG           CTTGTTCAGATGGGG  46 507
      MA0999 1191823 .. 1191861 + -12.5  -2.74605   ACCGCAGGATCCGGC   TCGCCGGGCCTAACATA AAAGG TATGTAAGGCCCGGTCA   TCGCTTTTAGGGCCG  85 190
      MA1000 1192800 .. 1192814 +  -2.8  -3.62291   GCAGAATAAAATCCC               CATTGT CAT ACAAAG               TCTTTATCGTCTTGG  48 277
         fur 1200188 .. 1200203 +  -3.9  -3.34895   TAATCTGCAAGCCAT              GCCGG AAGACA TCGGC               TTGCTTCAGCGTAAA  50 175
        cydA NONE
        cydB 1202597 .. 1202635 +  -6.1  -5.88476   CAGGGAAAAGATAAC   AGAAACAGAACAGGTCG AATAC TGACCTGTTTTCTTTCA   TTTTTTATTTCTTTT  93 1
        erf1 1204399 .. 1204424 +  -6.9  -4.16397   CGAATTTCTTGATAT         TGATAGCGGCA TTTA TGTCTCTATCA          TGTTTTGTTTTACAA  71 268
      MA1017 1217875 .. 1217903 +  -8.9  -3.01712   GAATCCGAAACAAAA        CTCCGGATATCCA GAT TGAATATCCGGAA        TCTTCAAAAGCCGGG  70 217
      MA1021 1223938 .. 1223972 +  -9.5  -4.48987   TTTAACACTGATTAA    CAGGG-AAATGCATTT TTAG AATTGCATTTTCCCTG     TTTTAATTGTGGAGA  91 372
      MA1022 NONE
      MA1023 1226403 .. 1226423 +  -2.6  -5.53079   GGAAAGCTGAAAGTA           G-GGAAGAC TTCA GTCTTCTAC            TTTTTTCTCTATTTT  77 31
      MA1024 NONE
      MA1025 NONE
      MA1026 1228371 .. 1228389 +  -5.4  -3.09516   AGAAGTTTTTTGTAA             TTAAAGAC TAG GTTTTTAA             TTAAATAGTAAAAAA  53 133
      MA1027 NONE
      MA1028 NONE
      MA1029 1231268 .. 1231286 +  -3.3  -2.52464   TAAACACTCAAATTC             TTTTAAT TGAAC ATTAAAA             TCACTTCAGGAGAAA  43 65
        nadE 1232284 .. 1232299 +  -4.8  -3.71998   TGTTCCGCCTGTATA              TTATCT TAAT AGATAA               TTATCTTAATAGATA  59 10
      MA1031 NONE
      MA1032 NONE
      MA1034 1236827 .. 1236837 +  -2.6  -3.04792   TTTTTATATCTTATG                 TTAA ATA TTAA                 TCTTAACAATAATGA  43 135
      MA1038 1239928 .. 1239940 +  -2.7  -5.02074   TGAGTGTTTCAGGAT                TTAGG ATT CTTAA                TTTTTTCACCCGTAG  68 366
      MA1039 NONE
      MA1040 1241471 .. 1241481 +  -2.6  -4.06055   CAACATTTAGTAATA                 TTTA ATT TAAA                 TTTAATTTAAAACGT  55 291
      MA1043 1246276 .. 1246288 +  -4.9   -2.9621   ATAGTGATGTGGATA                TTGAA GGC TTCAA                TGATTTCGATATGCT  52 223
      MA1044 1247225 .. 1247237 +  -3.3  -3.60967   TATCCTCCATCAAAT                GTTCC CTA GGATC                TCTTGTTATTGTCCT  51 363
      MA1047 1250486 .. 1250500 +  -3.6  -5.40873   TAGCAATTTTCTTTG               TGAACT TCC AGTTTA               TTTTCTTTTTATCTT  78 81
      MA1052 1254795 .. 1254810 +  -4.6  -4.21922   GCCTCCTTGCAGCGG              GGTGCG CCAC CGCAAC               TTTGATTTTAGCTCG  63 75
      MA1053 1256827 .. 1256837 +  -2.6  -2.82317   AAATCCTCAATATTT                 TAAA TTA TTTA                 TAACTTTATTGTTTA  42 125
      MA1054 1259206 .. 1259238 + -10.7  -3.17289   ATTATGAATATACTA      CACGAGGAATTTTTC GTA GAAAAATTCCTCCCG      TCTGTTCAATTTGTA  79 222
      MA1056 NONE
      MA1057 1263269 .. 1263285 +    -3  -4.46615   GTTGAGATTTGTTCA              TAACGT AGAAA ACGTTG              TTTTCCTTGGTCCTC  60 321
      MA1069 1282483 .. 1282505 +  -4.2  -2.98866   CCTTTCAGGATCAAG           TTTCTGGGAA GAG TTTACAGAAA           GTTCTTTCAATATGG  50 292
      MA1071 1285336 .. 1285360 +  -7.9  -3.53733   CATCAGAGATGTGAG          GTTTCAGGCAT AAG GTGTCTGGAAC          TCTTTATCAGATCAA  69 358
      MA1072 NONE
      MA1073 NONE
      MA1074 NONE
      MA1075 NONE
      rps19p NONE
      rpl22p NONE
       rps3p NONE
        rpmC NONE
      MA1080 NONE
      MA1081 NONE
      MA1082 NONE
      MA1083 NONE
      MA1084 NONE
      MA1085 NONE
      MA1086 NONE
      MA1087 1293958 .. 1293969 +  -4.4  -3.61902   TAAGAAGATTGGTGG                GCAA CTTC TTGC                 TTATGTGTACTGAGG  55 1
      MA1088 NONE
      MA1089 NONE
      MA1090 NONE
      MA1091 NONE
       rps5p NONE
      MA1093 NONE
      MA1094 1297546 .. 1297572 +  -8.9  -5.10656   TGCATCGATGCCGAA         TAAGTAGTGTC AATCC GACATTACTTA         TTTTATTCTTTTAAT 100 23
        secY NONE
         adk 1299883 .. 1299911 +  -8.9  -3.64451   TTTGAGGACCTGAAG        GCAATTCTGGCAA AGT TTGCCTGAATTCC        TCCTTTTTTTTCCTT  75 2
      MA1097 1300620 .. 1300631 +  -4.4   -3.6106   AACGGACCTGTGAAG                GACA AGCG TGTC                 TTTCCCGATATTGCA  53 268
      MA1102 1305946 .. 1305959 +  -6.7  -4.38748   AACAATTTAAATAGG               GCTCT CCTT AGAGC                TTGTTTATTTGTGCG  76 312
      MA1103 NONE
         cmk 1307237 .. 1307267 + -11.9  -4.17316   CTATTGATGCTCTTG      TCGGACCGGAGTGA TTTT TCTC-CCGGTCCGA       TTATTTTCGGGACAT  93 12
      MA1105 1308630 .. 1308642 +  -4.9  -4.04474   TTCTTCCTTATCTAT                TCTTA GAA TAAGA                TTTATATACCACTAT  63 76
      MA1106 NONE
      MA1107 1311638 .. 1311657 +  -3.4   -4.4009   TGTAAACTAAAAAAA            GGGCAGAT GTTG AACCGCCC             TTTTCTGCAGTAGCA  62 52
      MA1108 NONE
      MA1109 NONE
      MA1110 1313595 .. 1313614 +  -5.1  -5.46629   AAAGCGAATTATTCA            GAGAATT CTTCAA AATTCTC             TTTTTTTAAGGTATT  88 39
        czcD 1321869 .. 1321889 +  -6.9  -5.24449   ATCATCAGGCTTTAA            GAAAGGG TTTGGTT CCCTTTC            TTTTTTCCGTTTATC  90 243
      MA1123 1329469 .. 1329482 +  -3.9  -3.29096   TCGCCATTAAATGAT               TGAAA ATAA TTTCA                TTCATGGTTAATGAC  50 485
      MA1124 1330012 .. 1330024 +  -2.7  -3.76487   TTTGTCCTGAAATAA                TTTCG CTT TGAAA                CTTTTTTCCTCTTGT  50 31
      MA1126 1333657 .. 1333689 +  -5.7  -4.06533   AAGAAGATAATTAAG      TTAGATGGTGGGATA GTT TACTCTACTATCTAA      TTATTTGATCCTTTG  65 31
      MA1130 1339224 .. 1339236 +  -6.2  -2.74012   CTCTTGCAGACTATA                CCGG GCCGG CCGG                TAATTCAGATGCTGG  54 153
      MA1131 NONE
      MA1132 1341512 .. 1341527 +  -6.2  -4.18441   ATTTCTGATTATTTC              TGATCA TTTC TGATCA               TTTCTGATTATTTCT  69 226
      MA1135 1343836 .. 1343859 +  -4.4   -4.5287   GGCTTCTTCTTCAAA          GCCGGCTTTG ACTC CGATGACGGC           TTTTCCTTCGTTTGC  67 285
        vhtG NONE
        vhtA NONE
        vhtC NONE
        vhtD 1353262 .. 1353272 +  -3.2  -3.41767   AAACTTATCAGGAAA                 GAGG TCT CTTC                 TCTATTTTGACCTCT  48 5
        vhtG NONE
        vhtA 1358224 .. 1358240 +  -2.9  -3.54459   CGGAAAGCATCCGGG              GCATACT ATC AGGGTGC              TTTAAGGGGGATTGG  48 4
        vhtC 1359314 .. 1359327 +  -3.9  -2.98668   AGGTAAGAAAAGCAG               GATAA GGTT TTATC                TACATTTTTTATATT  47 318
      MA1150 1363383 .. 1363393 +  -5.4  -3.02568   CATGAAGGAAGTTCT                 GAGT TTA ACTC                 TGCTTTGCTATTCAG  52 416
         fbp 1365263 .. 1365286 +  -5.5  -3.66178   CATTTTCTTTACCCT          TTTTTGAAA CACAAA TTTCAAAAA           TTTCGAGTTAAAACA  60 64
      MA1153 1366586 .. 1366597 +  -4.4  -3.82262   CAAAGCCCGGCTATT                TCCT GGGG AGGA                 TTATTGATTGAGGTT  57 3
      MA1155 NONE
      MA1156 1372026 .. 1372036 +  -5.4  -4.57073   TTTCCTGCATTAACC                 GCAT CGA ATGC                 TTTTTCAAAGAGCTG  74 335
      MA1160 1374576 .. 1374586 +    -4  -3.54475   CAGATTCTAAAAGTG                 GATT GAA AATC                 TTATCTGCTAAAAAA  53 354
      MA1163 NONE
      MA1164 1382387 .. 1382398 +  -5.8  -3.49475   GCTTTCAATCCAGCT                GACC ATAT GGTC                 TTCTATGAAGATCGG  58 299
      MA1169 1386709 .. 1386720 +  -4.4  -4.18197   GTTTCCTGTCCTGTT                CAGA AGGG TCTG                 TTTTCCGTCAGAAAT  61 361
      MA1171 1390282 .. 1390300 +  -7.5  -2.56349   AAAAGTAGAAATGGA             GGAAAGA TTTTC TCTTTCC             CTCTATTCTCTTGAT  62 137
      MA1175 NONE
      MA1176 NONE
      MA1177 1398542 .. 1398554 +    -2  -2.64551   AATGGAAGATCTGAG                TTCA GGATG TGAA                ATTGTGGATACTTTT  40 27
      MA1178 NONE
      MA1179 NONE
      MA1180 1403556 .. 1403570 +  -6.4  -4.89393   GTTGGTAAAAAAATA               GGTGGT CCT ACTACC               TTTTTATCAACTTTA  82 25
      MA1182 1408679 .. 1408689 +  -2.6  -3.17146   GCTTAAATTGGTTTG                 TAAT TTT ATTA                 TCTCTTATACCAACA  45 137
      MA1188 NONE
      MA1189 1415804 .. 1415821 +  -3.3   -4.5536   GAGGACAAAGAATTC             TTTCCCG CAAA CGGGGCA              TATTTTTTTTACGTA  64 239
      MA1190 1419294 .. 1419316 +  -6.2  -3.98826   CCAGCAGAACTTCCA           GGACGACGTC ACG GACTTCTTCC           TTTCTGGATTCATCG  66 447
      MA1193 NONE
      MA1194 1423727 .. 1423744 +  -3.3  -5.35354   AAGAAATACCGGCTC             CCGGGGA ATCC TCATCGG              TTTTTTCGTTATCTG  81 358
      MA1196 1427061 .. 1427092 + -10.4  -3.79668   AAAATTTTTGAGAAA      TTAATTAAGAGGGT TCAT ACCTTCTTAATTAG       TTTCCTCCGTTCGGT  86 105
        anfH 1438435 .. 1438448 +  -5.9  -2.57996   TAAAATAACTGACTA               CTGGC AGAA GCCGG                GTATTATCGCTTTAA  54 114
      MA1206 1439281 .. 1439295 +  -8.6  -2.68775   CAGCAATAAATCAGA               TAGTGG AGT CCACTA               TGGATTTGCTAGTCA  68 115
        vnfH NONE
       nifI1 NONE
       nifI2 NONE
        vnfD NONE
        vnfG NONE
        vnfK 1451256 .. 1451266 +  -5.4  -2.62246   GTGGTAGCTTTCTGA                 GCAA CAA TTGC                 CTTGATTCCCGTTCA  51 118
        vnfE NONE
        vnfN 1454239 .. 1454250 +    -3  -2.52543   GAGGAATTGAGGTGG                CAAT ATGG ATTG                 TGCATTCACAGCCCT  41 45
      MA1221 1454933 .. 1454945 +  -2.7  -5.01732   CAACCATTATTTTCC                TTTTG ATG CAAAG                TTTTTTGGAAGCATT  68 158
      MA1222 1456191 .. 1456216 +  -2.7  -3.03865   GGAAAATTTTGGTGC         TTTTTAAGGTA TAAA TGCATTAAAAA          ATTTACTTTCAGGTG  43 61
        leuC 1457181 .. 1457193 +  -6.9  -3.30243   GGGTTTCAACAGGAA                CCGGT TTT GCCGG                TTCTACGGACTCCAT  61 474
      MA1240 1473914 .. 1473934 +  -8.5  -3.98661   GTCGGAGGCTGGTGA            TTATGTTTT TCA AAAACATAA            TTTGTCCTGCCTGTG  77 115
        fmdB 1475286 .. 1475296 +  -4.6  -3.90291   AACGCAGATATAAGT                 CCGG ACT TCGG                 TTTGATTGGGAAAAT  59 70
      MA1243 1482570 .. 1482586 +  -2.2  -4.54727   GTTTCTGGATAACAA              TGTCTG GATTG CAGTCA              TTTTGCTTTCCAGCA  61 229
      MA1251 1492121 .. 1492133 +  -6.9  -3.74361   CGTGCAGCAGTAGAC                GCCTG CAA CGGGC                TTATTACTCCCTCTC  69 100
      MA1252 1493595 .. 1493608 +  -2.3  -3.01712   TATGCCGCAGCTATT               GGACT ATTG AGCCC                TATTAAAAGGACAAA  42 16
      MA1271 NONE
      MA1272 NONE
      MA1273 1522435 .. 1522446 +    -3  -3.60792   AGTATCCATATCAAA                GAAA ACGT TTTC                 TTCTATGTCCATACT  49 519
      MA1281 1536030 .. 1536040 +  -6.8  -2.93853   ATAGAGTATCGGACC                 GCTC GCA GAGC                 TGATTTCCAGTCTCT  56 400
      MA1283 1537747 .. 1537758 +  -4.4  -3.08135   AAGTATAAAAATGCA                CAAG AAAA CTTG                 ATTTCATTCTTTAAC  50 333
      MA1284 1539228 .. 1539252 + -13.1  -3.99374   GAATAATTTTTTTCT          GGAAATATTCT ACT AGAATATTTCC          TTCTTATTAATCAAA 100 35
      MA1285 1539876 .. 1539901 +  -7.7  -3.53722   AGAAAAAGAATATGG         TAAACTGTTCT TGAA AGAACTGTTTA          TTCTATAAATCTAAC  69 199
         slg 1541880 .. 1541893 +  -3.1  -2.62263   AATTATTTTCTTACG               CGTCT GATC AGATG                TGCTCTAACCAGCAT  43 42
        rrmJ NONE
      MA1289 1544694 .. 1544711 +  -3.5  -3.90048   ATTTATATAAGTAGA             TCATAAT TAAT ATTATGG              TATTTTTAAGAAAGA  55 363
      MA1290 1546442 .. 1546460 +  -8.2  -3.47227   GATAACGGAAAATCA             CTCATCTT TGA AAGGTGAG             TTATAGTAGTTACAG  72 98
      MA1291 1547272 .. 1547298 +  -2.8  -5.24989   GAAAATAAAGTTTCC         GGGCGGGAATCC AGA GGAGTCTAGCCA         TTTTTTAATGTCTAC  74 55
      MA1292 1550566 .. 1550580 +  -7.1  -2.71074   TGTAAAAAACAGAGA               GGGGA ATTAA TCCCC               ATCTTCTTCTCCTTC  60 65
      MA1293 NONE
      MA1294 1553551 .. 1553567 +  -5.2  -4.54047   GCATCGTAACTTCCA              GGAAAT CTCCA ATTTCC              TTTTATCTCGAATCG  71 393
      MA1295 NONE
      MA1296 1554535 .. 1554545 +  -4.6  -4.16397   ATGAGAAATCGATTT                 CCGG GCG CTGG                 TATTTTCTTTTCGGG  61 286
      MA1300 NONE
      MA1304 1563948 .. 1563964 +  -9.5  -2.78384   GCAGTGCAACTCCCA              GGAAATC TCC GATTTCC              TGTGATCCCGAAGCG  73 347
      MA1305 1564639 .. 1564663 +  -3.6  -5.09173   TTTTCTTTCATCGAA         CGGTCGCTG CTCAGCTT CAG-GACCG          TTTTTTCGACTCTTG  74 341
      MA1308 1567748 .. 1567765 +  -4.1  -3.30605   ACATCTGAATTTTTA             GCCCT CTTTTTTC AGGGC              TTCAATTCTTAATAT  50 96
      MA1312 NONE
      MA1313 1575545 .. 1575561 +  -3.7  -3.67569   TCAACAAGATCTCTC              GAAACAG GGC CTTTTTC              CTTTTATTCTTTTTA  54 69
      MA1319 1584039 .. 1584051 +  -5.5  -3.83724   CAGAGCACCTTGAAT                TTCCG GAC CGGAG                TTTCGATTATGTGAT  63 375
      MA1323 1591464 .. 1591477 +  -5.3   -2.5088   CAAAGATTCTGAGAG               TCTGA GAAA TCAGA                ATAGTTTTCATTCCT  47 476
        aarF NONE
        merP 1594549 .. 1594560 +  -3.6  -3.43689   GCAATCCGGGAAGCC                GGGT ACGA GCCC                 TTATAATCCGGTTTT  50 8
      MA1327 1595134 .. 1595144 +    -4  -3.53012   AAAAATATGTGGGGA                 TATC GGA GATA                 TTTGCCAGGGGAAAA  52 105
      MA1328 1597208 .. 1597222 +  -4.2  -2.71731   CTTACTTCTACCTAT               ATCCAG TAA CTGGAA               TAATTGCAGGATAAG  47 302
      MA1330 NONE
      MA1332 1600349 .. 1600383 +    -3  -3.05597   TACCGTATTTTTAAT    CGGCTGTAC-CATCAT CATCC ATGATTTGT-CAGCCG    GTTTTAGACAATCGC  43 80
      MA1333 1601089 .. 1601102 +  -3.1  -3.53811   ACTGTTTTTTCAACT               TTTCC TGCA GGAAG                TTTGACGAGAATCCC  50 501
        hprA NONE
      MA1335 1602545 .. 1602556 +  -5.8  -3.54653   TAAAAGTCGAAGGTA                TGCC CTCG GGCA                 TTGTGTAATGAGAGT  61 222
      MA1336 1602865 .. 1602879 +  -2.9  -3.08133   AATCATGCAGTAGTC               CATAA AATTA TTATG               TTAAATCAGTCAATA  43 21
        merP 1603153 .. 1603172 +    -5  -5.15969   TTAACCCTCAAAATA            ATGAGTCT TGAA AGACTCAA             TTTTTTGGGTTCGAG  79 56
      MA1338 1603599 .. 1603610 +  -4.4  -5.14965   ACTGCCAGAAAAGGG                TAGC AGAG GCTA                 TTTTTTCATGAAGAT  76 122
        cooC 1605273 .. 1605287 +  -3.6  -4.72631   TTCATGGTTTGGGAT               TGAATT TTC GATTCA               TTTTATTGGATTAAT  69 261
      MA1341 1606206 .. 1606216 +  -5.4  -3.29013   AGGGGTGAAGGAATA                 TCCT GTA AGGA                 TTGCGTTATTAGAGT  55 232
      MA1342 1609617 .. 1609656 +  -6.5  -2.91144   AGAAAAGCCAAAAAA  CGCATGCATGAAGGATA TCTTGC TAACTTTTCTGCATGCG   TACTTTCAAAACTCC  58 92
      MA1343 NONE
      MA1344 1610577 .. 1610593 +  -6.7  -5.65496   CTTACTTTGAAAGGT              TCTTAAA GAA TTTAAGA              TTTTTGTTTTTAATA  93 254
      MA1347 1617080 .. 1617093 +  -5.3  -3.85909   GTTCCTTGGTCCATT               TCATC GTCC GATGA                TTTGCCTTTCCCTGC  63 508
      MA1350 1618387 .. 1618416 +  -3.8  -4.88222   ATTTCTTAATACAAG      GTGTTGCCCTGTAA GCTC TTACAG--CAACAC       TTTTTCACTTTTCAT  69 12
       eif1A 1619429 .. 1619440 +  -2.2  -4.34402   TCAGGGCTATCTCAA                GAGT TTCT GCTC                 TTTTCATGTCCCGCG  56 153
      MA1352 1620727 .. 1620741 +  -2.1   -4.2349   ATAATGTTTGAGTCG               GAGGA TTTTT TCTTC               TTTTACATGTGCAAA  56 181
       eif1A 1621805 .. 1621825 +  -2.6  -4.02581   TCAGGAGTTAGAAAC           TGTGCTGGA CCGT TCCA-CACG            TTATCTTTTCTACCC  55 155
      MA1356 1626262 .. 1626273 +  -4.4  -3.32963   ACTATATTCAGAATC                TGGT AGGA ACCA                 TTATAAAATCAAACT  53 490
      MA1357 1627032 .. 1627044 +  -5.5  -3.57387   CTGAAAGAAATTCCT                GCCAG AAA TTGGC                TTTAAAGAATCTGTT  58 299
      MA1358 1628019 .. 1628034 +  -3.3  -3.46509   ACTTCTAAAGGTACA              GGAAT CGTTAA ATTCC               TTCATGTTATTGGGA  48 51
      MA1359 1628322 .. 1628332 +    -4  -3.07344   TACTTGTTTTTATTT                 TAGT AAC ACTA                 TATCTTCGAAAATAG  47 61
      MA1360 1629627 .. 1629638 +  -4.4  -3.75169   GACTCTGAGGTCTCT                TCCA AGGC TGGA                 TTTGATGAACTCCTG  56 439
      MA1363 1633320 .. 1633330 +  -3.2   -4.2028   ATGGCTTTTTCGAAA                 GCTT CCA GAGC                 TTCTTTGTATCTCTC  60 459
      MA1367 1636449 .. 1636462 +  -8.1   -3.1676   TCAATATATTCGTTC               GCAGC CGTG GCTGC                TATTGCTCCGTCTCT  65 399
        dph5 1638655 .. 1638666 +    -3  -2.93869   AATCGATGGAGTAAC                CATT GCTG AATG                 ATTTCTCAGGTGGTC  43 82
      MA1371 1639433 .. 1639451 +  -2.5  -3.29947   TATAAATACAAACGC             TTATTCG AAGCC TGAATAA             TTGATGTCCTGAATA  46 492
      MA1372 1639996 .. 1640007 +  -2.2  -4.46926   CGGGGCAGAGGAAGG                CGTG CCTG TACG                 TTTTCTAATAAGATA  58 66
      MA1373 NONE
      MA1374 1641940 .. 1641970 +  -6.9  -3.26097   CTCATAAAGGCAGAT      GCCCGGA-GCAG TCTCATTC CTGCATTCGGGC       TTCCCTGTTCTTGTT  63 62
      MA1375 1643249 .. 1643260 +  -5.8  -3.31248   CACTTATTAAGATCT                GCTC ATAA GAGC                 TTATAAGACCTGTTC  59 232
      MA1380 1647724 .. 1647734 +  -2.4  -3.15027   TTCCAGTAACGGAGC                 ACCC GGA GGGA                 CTTTTCCTGAGAAGT  43 465
      MA1381 NONE
      MA1382 NONE
      MA1383 1650026 .. 1650063 +  -4.9  -2.90688   CTAAATTCAGTTTTA   CATTCCGTACTTACGGT AGAT ATGGTAAATACGGTATG    TATCTACGATAATTA  50 148
      MA1384 1650918 .. 1650936 +  -2.4  -3.06073   GAATAAACGGATTAG             GTTGCTTA AAA TAAGCAGG             ATTTTAAAGGATGTA  42 80
      MA1385 1652535 .. 1652555 + -11.2  -4.14257   GCTTTTATGTACCTA            TCACACGC TTCCT GCGTGTGA            TTTGTCATTCTTGCA  89 465
      MA1389 1655413 .. 1655424 +  -2.2  -4.69656   GAGGGCTCTTCTGAA                GC-CC GAA GGCGC                TTTTCTTCAATCATT  63 165
      MA1391 1658166 .. 1658181 +  -7.6  -3.63589   GGAGGACAGAAGCCC              GGGTTT TTCA AAACCC               TTTCAACCTCTTTTA  69 249
      MA1395 NONE
      MA1396 1663026 .. 1663048 +  -5.5  -2.59431   TTTACCCCCTATACG           CAGTCCTGG TCATT TCAGGCCTG           TGGGTTGTAACAAGA  51 194
      MA1397 NONE
      MA1398 1665141 .. 1665152 +  -4.4  -2.92653   CCGCCTACTGAAATT                TCCA CAAA TGGA                 TGTCTCCGATTATCA  48 112
      MA1399 1665961 .. 1665973 +  -6.2  -3.14132   CAGCTCAGCTGCCGC                CCCG CGTCT CGGG                TTGGTCAGCACAAGA  57 495
      MA1402 1669948 .. 1669958 +  -3.2  -4.43351   AAAGAATGAAAAATT                 CAGG TCA TCTG                 TTCTTTTTCGACTAT  62 204
      MA1404 NONE
      MA1405 NONE
      MA1406 1672908 .. 1672928 +  -3.2  -3.87627   AAATTCGCTCCTGTC            CCGCTC GATGCAGGA GGGCGG            TCTTTTCTATAAAAA  55 99
      MA1408 NONE
      MA1409 1676713 .. 1676760 +  -8.2  -4.05788   ACGGAATTTTGAGCG GTGGCGCGAACATACCCCGTTG CTTG CAGCGGGGTGCGCCAGCGCAAC TTTGATTTAAGAAAA  79 186
      MA1411 1679985 .. 1679999 +  -5.6  -4.05033   CGGACAACTGGCAAA               TACCGG ATA CCGGGA               TTTCTGTGAAATCAA  65 147
      MA1412 1680675 .. 1680685 +  -3.2  -3.71148   TTAACTTACTTTCTT                 TCTG GTG CAGG                 TTTAACTCCGTTTTA  52 267
      MA1413 NONE
      MA1414 1681763 .. 1681776 +  -5.3  -3.10164   TGGAAGGTCTAAAAA               GATCT TGAA AGATC                TTGGATAATACATCC  53 125
      MA1415 1682431 .. 1682451 +  -6.9   -4.5528   GAGCACCAAATTTTT            TTTCGGGTA TTT TACCGGAAA            TTTTGATTCCTTTTC  81 355
      MA1417 NONE
      MA1418 NONE
      MA1419 1686830 .. 1686859 +  -8.6   -3.7732   GGGACTGGGAGTGGT       GCTTGGCGGGTT GATGTA AACTCTCCAAGC        TTCTTCCTGTGAGCA  78 7
      MA1434 1704990 .. 1705008 +  -3.8  -4.01902   AACGGCTATTTTCTA             GACAGAAT TTA GTTCTGCC             TTGTTTGGTAACTAT  58 134
      MA1443 1713467 .. 1713485 +    -3  -4.39426   TGATTTTAGAGAACT             GTTCCGCA TGA TGCAGGGC             TTTTCTAAAGCTGTA  62 379
      MA1445 1714522 .. 1714550 +  -6.1  -4.20918   TGATTCAGATGAAAT        CCAGATTGATTTA GAT TGGATCGATTTGG        TTTATTCAGATTAGA  69 500
      MA1449 1718203 .. 1718215 +  -3.3  -3.51948   CGTAATTAGCGAGTT                CGGTT TTG ATCCG                GTTTTTGTGGAATTC  50 472
      MA1450 1719513 .. 1719527 +    -5  -4.11216   GCACCTTCATATCAG               GATAGG AGT CTTATC               TTTTCAAAATAAAGA  63 75
      MA1452 1720674 .. 1720688 +  -5.8  -2.92496   TGAGTAATAAAGAAC               TTCTTA AGG TAAGAA               CTGTTTTATCTGGCT  55 260
      MA1454 NONE
        trm1 NONE
      MA1456 NONE
      MA1457 1725654 .. 1725675 +  -2.3   -4.4261   CGCCTTCAAGGATGC           CTTCTCT AAGCACAC AGAGAGG            TTTTCCTATTGCCGG  61 317
      MA1460 NONE
      MA1461 1728077 .. 1728096 +  -3.5   -3.4811   TTGATCTGAAGAATC            GTTCCTC TAACCC GAGGGGC             TGTTCTTCTAACCGG  50 145
      MA1464 NONE
      MA1465 1732842 .. 1732854 +  -3.5  -4.47707   CCGCAATGTACCATT                TTTTT CAG AAAAA                TTCTTTTTCCTGAAA  62 68
        thiI 1734267 .. 1734282 +    -9  -4.33004   CTGGCATTATATAGA              GCTGGA ATTC TCCAGC               TTATTTTAATTCAGT  83 69
      MA1476 1745022 .. 1745033 +  -4.4  -3.29263   GCTTCCTCTGGGATA                TCTG CTAT CAGA                 TTATCCAAAAACTAT  53 54
        grpE 1745923 .. 1745935 +  -3.4  -2.82862   TAAGTATTTTCCGGG                TTCC TTGAC GGAA                GTTTAACTGATTAAT  44 201
       hsp70 1747925 .. 1747947 +  -8.5  -3.21853   ATTCCCAGGCCTGAC          CGGAAACCTG GGAA CAGGTT-CCG           TCTCCTTTATTTTTT  69 78
       hsp40 1749493 .. 1749505 +  -4.9  -4.74598   AAGGATTGAACCTGA                CATAT TCT ATATG                TTTATTTTAGCTTTA  74 387
       trkA1 NONE
        trkH 1752631 .. 1752648 +  -4.1  -4.08317   TCAGTTTTTCTGTTT             TTTCCGG GTAT CCAGAAA              TTTAATTTCCACTTC  58 195
       trkA2 NONE
        trkH 1755973 .. 1755989 +  -8.7  -3.62022   TAAAAAGAGTAGAAA              TGCCTGG TTT TCAGGCA              TTATGTCCTGTTCTT  75 130
      MA1494 NONE
        fpoA NONE
        fpoB 1768255 .. 1768268 +  -3.1  -3.24488   CCGGGGCACGGAATA               CTGAG GAAT TTCAG                GTTTATTTGAGGGAA  47 22
        fpoC NONE
        fpoD NONE
        fpoH NONE
        fpoI NONE
        fpoJ NONE
        fpoJ NONE
        fpoK NONE
        fpoL 1774202 .. 1774219 +  -2.7  -2.91466   TAACGGAGGTACTCT             GATGC TGCCGGTC GCATC              GTTGTTGATTCTGGT  42 24
        fpoM NONE
        fpoN NONE
        fpoO 1777542 .. 1777577 +  -9.3  -5.22104   TGGATATCATTAAGT    GAAATCAAAGCTGCTT ATTAA AAGCGGCTTT-ATTTC    TTTTCTTATTTTTTC 100 28
      MA1508 1780813 .. 1780827 +  -4.4  -4.78933   TCATAAAATTTTTTA               TATATT TTT AATATA               TTTTGTCTATTTTGA  71 208
        fpoO 1781218 .. 1781238 +  -2.7  -3.85698   ACATATTTCATCTTG            TATATCATA TTT TATCATATA            TTTGTAAAAAAAGGA  52 146
      MA1510 1788030 .. 1788050 +  -6.7  -3.68073   AGTTTTATCGAGTTT            GGATCGTCC AGT GGTCGTTCC            TTCTTCAGTAGGCTA  66 182
      MA1511 1789014 .. 1789029 +  -4.7  -2.66979   TTCATGATATTTCCG              GTCCA AGTATC TGGAC               ATTACTTGCTGTTCC  47 525
      MA1513 NONE
      MA1514 NONE
      MA1515 1792846 .. 1792857 +  -4.4  -4.23723   TTTGAAAGTCAGAGC                GGAA TCCT TTCC                 TTTTGAATGCTCTTC  63 321
      MA1517 1796151 .. 1796163 +  -3.3  -4.81863   GGCTGAGAAGATTTG                AGAGG TCA CCTCC                TTTTCTTCTCCATTT  67 25
      MA1519 1800354 .. 1800364 +  -5.4  -3.30243   CTGATGTGGAATTCC                 GAAC CGA GTTC                 TTCTGAAACCTGCCT  56 178
      MA1521 NONE
      MA1522 NONE
      MA1523 NONE
         ndk 1802636 .. 1802652 + -10.9  -2.61602   GTGCGCCAGATCCTT              TTCGTGC CTG GCACGAA              TCCGTTATCCGTTAC  78 46
        infB 1804517 .. 1804530 +  -3.8  -2.62616   AAACAATCCTTTCTG               GGCA AAGTAA TGCC                TGATATGCAGGGTAG  45 16
      MA1526 1805121 .. 1805138 +  -9.1   -3.6284   CAGAGTAAATTCAAG             TTCCGCC CTCG GGCGGGA              TTTCAAATACTCATT  75 33
      MA1542 1824222 .. 1824245 + -10.4  -3.54575   TAAAATCAAATCTTC          CATTCTGGTG CAAA TACCAGAATG           TATTCATTTTTTAAC  82 38
      MA1543 NONE
      MA1544 1826861 .. 1826877 +  -2.3  -3.34398   GCGGCTTCATACATT              TCATTTT TGA GAGATGA              TATTTAAGGAGGGAA  45 2
      MA1545 1827841 .. 1827864 +  -5.4  -4.65666   CATTAGTATCATTTT          C-ATTCTGGTG CTA TACCAGAATAG          TTATTTTTTAAGTCT  73 85
      MA1555 1838875 .. 1838885 +    -4  -3.97368   ATAATCTATGTATTA                 GTAA CTA TTAC                 TTTATAGATTAACAA  56 113
      MA1556 1842381 .. 1842395 +  -2.8  -2.62263   GGGAAAAAAATACGG               TTGACA CGG TGGCAA               TAATATAAAGCAAAT  41 393
      MA1558 NONE
      MA1559 1845238 .. 1845267 +  -6.4  -2.95166   TAAATTGCCGTATTC       CGTCAACCGGAA AACCTC TTCCGGTCAACG        CTCTTTTTGACATAA  60 125
      MA1564 1852206 .. 1852226 +  -4.1  -4.42081   TTTCTCTTGATACCG            TTTTACTAT TTA ACAGTAAAA            TTTTCAATTTCTCTT  63 424
      MA1568 1858929 .. 1858942 +  -5.3  -3.76281   GAACCGGAATCAATT               CTCAA AAAA TTGAG                CTTTTTATTTCCGAT  60 69
      MA1570 1861475 .. 1861496 +  -3.1  -4.43213   ATTTCGTTCCCTCAG           TTTTATATC CCGT GATATATAA            TTTTCATATATTCGG  62 270
      MA1571 NONE
      MA1572 1863901 .. 1863922 +  -3.8  -5.12617   TTATCTGGTGATATT           TTACTCGA CACTTT TTGAGTAA            TTTTTTAGATAATTC  74 72
      MA1573 1865690 .. 1865708 +  -3.1  -4.58085   TTTCCGATTATTATG             TCGAGAA ATATC TTCCCGA             TTTATTTCTGAATCT  64 182
      MA1575 1867676 .. 1867688 +  -4.9  -3.29324   TTATAGCTGCTTGAA                TTTAG TTG CTAAA                TTGCATTTGCATGAA  55 114
      MA1576 1868967 .. 1868991 +  -6.5  -3.55071   AAGAATTATTTTGGG          TGAAATTACAG AAT CTGAAGTTTCA          TTTCAAAAAATATCA  64 23
      MA1577 1870321 .. 1870331 +  -2.6  -4.35675   AGAATTTGCCAACCT                 TTTA ATA TAAA                 TTTTACTCAATTTTT  57 39
      MA1580 1874328 .. 1874341 +  -5.2  -2.54504   ACCGCCTGCTCAACA               GGCG TATGGC CGCC                CTGTATTTAAGAAAT  49 60
      MA1581 1876124 .. 1876140 +  -2.2  -4.60924   GTTTCAAGCAGTTTT              GCATTG AGATC CATTGC              TTTTTCGAGGGTTTC  63 336
      MA1585 1884811 .. 1884821 +  -6.8  -3.42056   GTGCGCTTATGTCCT                 GCTC GGT GAGC                 TTGTCGGTTGAAAGT  62 219
      MA1592 1893430 .. 1893449 +  -2.9  -4.66625   AGATATTGGAAGTAC            G-CAGGTT CTCTA AACCTGAC            TTTCTTTATATCTCT  62 13
      MA1593 1894370 .. 1894395 + -10.5  -5.59502   TCACTGTTGAGGTTG         CCTGAGAGGCA TTTT TGTTTCTCAGG          TTTTTTACTTTTTTA 100 21
      MA1595 1896210 .. 1896242 +  -3.6  -3.95449   ATGCAGACCAAAACT      GAAGGGAAATAATT GTTTA AATTGTTTACTTTC      TTTAGTATCTTCTAA  56 501
      MA1596 NONE
      MA1597 1898394 .. 1898404 +  -6.8  -2.87931   AAACGGAAAAAACTT                 GCCT GTC AGGC                 TGTCTCAAAACTCAA  58 282
      MA1599 1899630 .. 1899644 +    -5  -3.51651   ATTGTCGAGGTCAGC               TGAGAG TTA TTCTCA               CTTTTTAGTTCCAAT  57 23
      MA1600 1900458 .. 1900472 +  -4.2  -5.10497   TATTTCCGCTTTTCA               GATACC ACA GGCATC               TTTTTTCAATAGATT  76 370
      MA1602 NONE
      MA1603 1904753 .. 1904775 +  -5.6  -3.10908   AGGTACCACAGAACA           TTGGTGGA TACAAAT TCCACCAG           TTAACTAATACCTTT  53 120
      MA1604 1905449 .. 1905463 +  -2.8  -4.88736   TATTACTCTCATAAC               TTTCAC TAG GTGACA               TTTTTATGAATAATA  65 330
        pepN 1908359 .. 1908387 + -16.1  -2.55282   AACCGGAACCGGTTT        CTTTGCTCCGGGA AAA TACCGGAGCAAAG        CCTTTTACTTGAATT 100 69
      MA1606 NONE
      MA1607 1909571 .. 1909583 +    -2   -3.7511   AGCTGTAAATAACCT                TTCA CCGTA TGAA                TTCTCTTCTAAACCC  49 254
      MA1608 NONE
      MA1609 1911105 .. 1911117 +  -4.7  -2.72661   GGGTACTACTCAAAA                CCCGG TAT CCGGA                TAATTCAAAATCATC  49 337
        thrC 1912615 .. 1912625 +  -2.6  -2.91997   CGTATTCAGATTCTT                 TTAT ACC ATAA                 TAATTATCTGTGGGC  42 272
        leuS 1915802 .. 1915822 +  -6.7  -4.62069   TGAACCGTTCTTTCC            CCGCTCGAC GTA GGAGAGCGG            TTTTTCCCGTAAAAA  78 291
        cmtM 1925041 .. 1925053 +  -3.5   -4.6902   GGGGAGCACCAATTT                TTTAA GTT TTAAA                TTTTTGAGGTTCTGC  64 407
      MA1624 1938060 .. 1938087 +  -3.3  -3.13299   TGTGAGTCAGGATCC        GG-CAGGCCTGG ATCTG CCAGGACGGGCC        TATTCGGTATAATAG  47 110
      MA1625 NONE
      MA1626 1940835 .. 1940850 +  -2.6  -3.68988   ATCAAATTTGACTAC              GTTTTA TGTA TAAAGC               TTATATTCGATGAGC  50 415
      MA1627 NONE
      MA1628 1947100 .. 1947112 +  -2.7   -4.9645   TTTCCCTTTTTGATC                TGGAA TCG TTTCA                TTTTCTTCTTCTAAT  72 378
      MA1630 1952393 .. 1952414 +  -5.3   -4.4727   AATAAGAAAAACATT           TATCTCCATG CAA CAT-GAGATA           TTTTATGACTCTTGA  70 148
        vnfE NONE
        vnfN NONE
        nifH NONE
      MA1634 NONE
      MA1635 1957844 .. 1957880 + -13.8  -4.08692   TAAATTACTTTTATA   C-CTCCTCCAGACAGGC ATCA GTCTGCCTGGAGGAGTG    TTTTCCCAAGGATTA 100 501
      MA1637 1960426 .. 1960444 +    -6  -3.16935   AGGTTACTGGGAGAA             GGTGTTCT CCC ATAACACC             TTAATGACGATGTTT  58 388
      MA1638 1962062 .. 1962074 +  -3.4  -3.38088   GCTGATGCTGGTTAT                TCAG GACAG CTGA                TTGATTGGGTAAATT  48 303
      MA1645 1972837 .. 1972847 +    -4  -4.70879   TTTTAGAAAATTACT                 TAGT TCA ACTA                 TTTTTCGCCTTTGAC  66 378
      MA1646 1976356 .. 1976376 +  -5.5  -4.75174   GCACTAAAATACTCG            TCAAAATGA TAC TCCTTTTGA            TTTTTCAATTCCATA  78 203
      MA1651 1979920 .. 1979934 +  -2.8  -5.35222   ACAATTTTGCCCCTG               TGAGTA AAA TTCTCA               TTTTTTATCGCTTTT  74 387
      MA1653 1983797 .. 1983813 +  -2.1  -3.57627   CTGCAAATTAGTCTG              CTTGAGC AGA GCTCCCG              ATTTTTATCTGCAAA  47 449
        pfpI 1985158 .. 1985168 +  -2.4  -3.41878   TATTCGATAGCAAAG                 CTGG TGC CCTG                 TTATGAATTCAGAAC  45 201
      MA1655 1987320 .. 1987332 +  -2.6  -3.25015   CAGCACCATTACAGG                CTCG TCTGT CGGG                TTGGTGATGATTACC  45 498
      MA1657 NONE
      MA1658 NONE
      MA1659 1991444 .. 1991467 +  -3.2  -5.09204   AAGTTGTTGAAGGTC          CCTAAAATTG ATCC CAATTTTGTG           TTTTTATTAACCTAT  73 159
      MA1660 1994992 .. 1995030 +  -5.6   -4.7657   CACAGTAAAAATTGA  TGGGGATTTT-A-CTCTG GATAA CAGAGATCAAAATCCTCA  TTTTTGAAATTTTTG  75 52
      MA1661 NONE
      MA1662 1996798 .. 1996821 +  -5.4  -4.13973   TACCAATTCTTCATC          CGTTATGT ATGAATGA ACATAACG           TTATTTATACTATGT  65 185
      MA1663 NONE
      MA1664 1997843 .. 1997855 +  -2.7  -3.84587   AAAATATTAAGTTCA                TATCT TCC GGATA                TTCTCTTTCGGTCCT  52 49
         nrd 2000108 .. 2000125 +  -2.8  -2.53271   ACTTTTTGCGAAGTT             TTCATA TTTTTT TATGAA              GTGTTATACCACTAA  41 97
      MA1666 2001192 .. 2001208 +  -3.7  -4.23298   CTTTCTTTTTTTATT              TTCTTTC CCG GTAAGAA              TCTTTTTTAGATTTC  61 49
      MA1667 NONE
        lolD NONE
      MA1669 2003946 .. 2003962 +    -3  -2.55545   GAGCCAATTTCAAGT              TTTGGG ATTAG CTCAAA              GTGTGTTATTGAAGA  41 104
      MA1670 2005184 .. 2005199 +  -5.4  -2.73771   CGCGGTAGCCTCTGT              CCTCGGG AGT CCC-AGG              CTTTGGAGCATATCA  49 506
         eno 2007294 .. 2007310 +  -2.3   -4.8622   CCGTTTTAGTTTCAT              TTGAGCT TTT AGTTTAA              TTTTTCATTGGCCCC  64 129
      MA1674 2009270 .. 2009289 +  -3.6   -5.8096   GTCCTTTTTAGCAAG            TTCTGAAA TCCC TTTCAGCA             TTTTTGTTTTTTCTG  90 87
      MA1676 2011411 .. 2011434 + -12.4  -2.85124   GAACCCCGGACTCTC          ACCGGTCGTG CAGC CACGACCGGC           CTTTCCCTAATTTTA  84 96
      MA1678 2015935 .. 2015960 +  -6.9  -4.07687   ATGAAATGGGCTGGA         GTTTTTTCGGA ATCT TCCGAAGAATC          TTTTAGAGAGAAACT  73 37
      MA1679 2016696 .. 2016710 +  -2.8   -4.4078   AGCTCCGCAGCGGCA               GAGTGT GTA ATGCTC               TTTTGATTGCGGAAC  62 285
      MA1685 2022798 .. 2022811 +  -6.7  -3.32468   TGAAATCAAAATTAG               GGAAC GATT GTTCC                TATTCATCTTCTTTT  62 69
        cpdA 2024702 .. 2024713 +    -3  -3.88703   TAATGTGAAGGTGCG                TCAA AAAT TTGA                 TATTTCTTTATCGAC  52 33
      MA1688 2026833 .. 2026843 +  -3.2  -3.33696   TATCTACCATTATTC                 TGGC GGA GCTA                 TTGATTAAAAACAAA  48 325
      MA1689 2028287 .. 2028297 +    -4  -3.83844   CTGCTCAAGATCCCC                 TTGA TAC TCAA                 TTGTTGCTTCATCGG  58 436
      MA1692 2032779 .. 2032822 +  -4.1  -3.72241   GTTAAAAAACTAACA TC-CTATTCAGAGAGTAA AATGGCAAA TTACTCTCTGAATTGAGG TTTACATAATTAATC  54 205
      MA1693 NONE
      MA1694 2034004 .. 2034016 +  -3.5  -3.81022   TTGCCTTTTCCTTTC                TTTTT CCG AAAAA                TTCTTCTAAGACTTT  54 48
      MA1698 2037284 .. 2037304 +  -4.7  -2.91264   GAAACTGATGAAAAT            TGGAAGAGT TAT ATTCATCCA            TATCTCCCTAAAGAA  50 158
      MA1699 2038485 .. 2038507 +  -7.7  -3.18264   GTCCAGCCTGCGCCT           GGGCGACTT TATGC AGGTCGCTC           TTAATGCGTGGAAAG  66 180
      MA1701 NONE
      MA1702 2041039 .. 2041049 +  -2.6  -3.33922   TCACAAAACTTGATT                 TAAT CGC ATTA                 CTTTTTAGGGAGACT  46 53
         cat 2042204 .. 2042227 +  -8.2  -2.76361   CCTGTACGTTCAGGA          CTCCGAGATT GTGT AATCTCCGAG           CTTGTGTAATTGATC  66 145
      MA1705 2044981 .. 2044994 +  -4.5  -3.87438   TTAGAGGTGATTTAA               TTCCC TGAT GGGAG                TTTAATAATGTTTAT  59 235
      MA1706 2045717 .. 2045729 +  -3.3  -4.94992   AAAAGTAGTTTTTTC                ACCAG GCC CTGGA                TTTTTCTCAGTTTGC  70 318
      MA1708 2048083 .. 2048095 +  -4.9   -5.1485   TTTTATAAAACTTGT                TAGTT CTT AACTA                TTTTTATATTACTTA  79 420
      MA1709 2049926 .. 2049945 +  -5.1  -2.87443   CGAATCTTTATAATC            TGATCAA TTGTAT TTGATCA             ATTGTATTATCTAAG  50 23
         mch 2051420 .. 2051455 +  -2.6  -6.60239   AGTCCTTCGGAATCA    GAAACGTTTAAAGAGC ATTT GTTCTTTTTACTTTTC     TTTTTTTTTCTTTTT 100 15
      MA1711 2052320 .. 2052331 +    -3   -4.8487   AACTGCTTATAACAG                TTTG CCAA CAAA                 TTCTTTTTTTCATCC  65 96
      MA1712 2054431 .. 2054482 +    -5  -3.84619   CCGGCCCGTAGCGGG CTTGAAGAGCCTGCAGGGCGGTTCC GAC GGTGTCGCCGGGAAGGATC-TCAAG TTCTATTTCGGGTTT  61 406
         slg 2059956 .. 2059969 +  -4.5  -3.44319   CCCCAAAAATATCAG               CCTGT AGTA GCAGG                TTGTCGTAAATTCCA  53 120
      MA1722 2064802 .. 2064827 +  -6.9  -5.30616   TGTTGCGTATGCCAG         AGAAAGGAAGT AATT GCTTCCTTTCA          TTTTTCTTTAAATGA  95 13
      MA1723 2068200 .. 2068221 +  -3.7  -5.15634   TTACAAGAGAAAAAG           GAAGCTTCA ATTA TGGAACTTC            TTTTTTACTCAAATC  74 187
      MA1724 2069813 .. 2069826 +  -5.3  -4.92239   ATAAAGTCCTTGAAG               GCTTT TCCC AAAGC                TTTTTCGGTTTTTGC  78 303
      MA1728 2075384 .. 2075398 +  -2.8  -4.20354   TGCTTTTGGCTTCTT               GCTGTT ATA AAGAGC               TTTTAAAATTACATT  57 153
      MA1729 2076420 .. 2076434 +   -10  -3.08992   CGGCAGCATTCGTTG               CCGTCA GGC TGACGG               TGTATTCCCCTGCCT  70 176
      MA1731 NONE
      MA1734 2080725 .. 2080737 +  -2.6  -5.00616   GTATTTAATATTCTG                TCCG AAAAC CGGG                TTTTTTCAGCCGAAA  68 371
      MA1736 2082969 .. 2082980 +    -3  -3.22898   TATCCCTATTCCGTT                TTTC CGGA GAAA                 TCTTCACTATTTTTT  45 104
      MA1737 2083600 .. 2083618 +    -4   -2.7497   TCTTTCTATACTAAC             TTTTGATA TTT TATTAAAA             CTTTCCAGGTCCTAT  45 235
      MA1744 NONE
      MA1745 NONE
      MA1746 2099788 .. 2099807 +  -6.4  -3.74693   GAAACGGTAAGCAGC            CGGGGAAT GTCT ATTCCCAG             TTTCCTGAGGTCAAG  64 152
        cbiQ 2102640 .. 2102653 +  -8.1  -3.10843   CCTGGATTTTCTATG               CCGGA AGCT TCCGG                GTTTTCAGAGTTTTC  63 189
      MA1750 NONE
      MA1751 NONE
      MA1752 2108339 .. 2108353 +  -2.9  -4.61231   CTCTATATCTCTTAG               TTTGT GTCAG ACAAA               TTTTTCGGCATCTAA  62 411
      MA1757 2126281 .. 2126296 +  -6.2  -2.84317   TCCAAGTTAACGAAT              CAAAGT TTTT ACTTTG               CGTTTTTTCTAAACT  55 348
       isf-7 2178943 .. 2178968 +  -9.1  -4.87626   TTAAGTATTGTTCAT         TCGCATCAGTT ATAA AACTGATGCTA          TTTTTAATATTAAGC 100 57
      MA1774 2180287 .. 2180305 + -10.3  -2.64354   TTTTACCAGGATCCT             GTGTCCG CAGTA CGGACAC             CTTATACCTGTGTAC  71 295
      MA1780 2186463 .. 2186473 +  -3.2  -4.91873   GCCTAAAAGTTCCAG                 CTGA TAT TCGG                 TTTTTACTTCATATA  70 230
      MA1785 2190665 .. 2190689 + -15.1  -3.83844   ATTGGGGTGTGAACT          GCCACTCAGTT AAA GACTGAGTGGC          TTCTTGGTTCATCCA 100 29
      MA1787 2194289 .. 2194299 +  -3.2    -4.431   CGATGTTTCTCGTTT                 TGGC CTA GCTA                 TTTTCTAACTGAGTA  62 524
      MA1788 2195678 .. 2195693 +  -4.8  -3.65522   ATATTGGTGGTTCTG              TATCAA CCAG TTGATA               TTATTCAGATGCCTG  59 230
        thiC 2201473 .. 2201521 +  -3.4   -3.9122   AAGAAATACATATTT GAGAGAGATCAGACAGAAC TTCAATCTTTTT GATCTGTTTGAT-TCTCTC TTATTTACAGGCATC  55 422
      MA1792 2203973 .. 2203992 +  -4.3  -4.30844   GCCCTATAAAGGGAA            GGTTTGC AGCCGC GTAAACC             TTTTCGTCATCAGCT  64 352
      MA1794 2205977 .. 2205996 +  -4.2  -3.30635   TTATGAAGTTTTACT            GAGGCAGT GGGT GCTGGCTC             TTCTGGACCGGTTTC  53 58
      MA1795 2206737 .. 2206748 +  -2.2  -4.37534   AGGCCTGTTTTTATC                TCCT TACC GGGA                 TTTTCCTGTCACTTT  58 336
      MA1796 2207332 .. 2207343 +  -2.2  -4.51777   TCAGCATAGACTTTA                TCCT ATAT GGGA                 TTTTCCTTATACTCT  58 48
      MA1797 NONE
      MA1798 2209267 .. 2209289 +  -7.1  -2.62111   GGAAACGAGTGGAAA          TGGCCCTGAA ATAA TTCAGG-CCA           CTCATTTTTTGACAG  60 12
        ilvD 2216495 .. 2216511 +  -8.7  -4.72617   AATATTTTATTTTCA              CGGAGGA CTA TTCTCCG              TTTATTCTTTTCTGA 100 49
      MA1803 2217691 .. 2217703 +  -7.7  -4.14013   CCTATCTTAATCCGC                TGGGA ATT TCCCA                TTTTAAGGAATTTTA  76 31
      MA1807 2221815 .. 2221845 + -15.7  -3.07192   CTGTGTATTATCATT       CAATACTTCATGC CAAAA GCATGAAGTATTG       TGTATTGGACGCGTT 100 2
      MA1808 2223207 .. 2223220 +  -2.3   -3.2964   GACCCACTGATCAAG               GGCAC AATT GTTCC                TTATGAAGAACGTTT  45 446
      MA1809 2224391 .. 2224406 +  -2.6  -3.35344   AGATAAGGTTTCATA              TAAGGA AATT TTCTTA               TTGGTATGGTTTAAG  46 478
      MA1810 2226258 .. 2226285 +  -8.6  -4.88687   CGTTAATCGCTTATT        TTTTTCCGGGTT GGAG AATTCGGAAAAA         TTCTTTTTTGTTTGC 100 53
      MA1811 2228697 .. 2228709 +  -2.6  -4.21194   CGTGCTTTCTATTTT                TCGG TCTTT CCGG                TTTTCGATCGTCCAC  57 123
      MA1812 NONE
      MA1813 2232448 .. 2232458 +  -5.4  -2.53233   CCAATTCTAGCATTA                 TCCA TAT TGGA                 ATCTTGCTCTCATTA  51 380
      MA1815 2234791 .. 2234812 +  -4.5  -3.40788   ATGAATTATATACTA           GGATTCA TTTAAACC TGAATCC            TTAATTAAATTCGAT  53 91
        aspC NONE
        ribC 2236729 .. 2236740 +  -5.8  -3.59262   GAGGCAGGGTTTTGA                GGAC GCTG GTCC                 TTTGAGAATGTGAAG  61 1
        ribH NONE
        aspB 2238482 .. 2238507 + -11.9   -3.5394   TTTTTTCATTAAAGA         CGGTAGGGGTA AGTT TACCCATACCG          TTTAAGGACCGCTTT  90 111
      MA1821 NONE
      MA1822 2241181 .. 2241191 +  -5.4  -5.61689   GGGAATGAAAGAAGA                 CTGA AAC TCAG                 TTTTTTCTTCCTTTT  88 33
      MA1823 2241899 .. 2241914 +  -6.2  -3.31263   AAGGGAGTATAGTTG              TGGATA CTGA TATCCA               TTCTGAAACTCCCAT  59 16
        thyA NONE
      MA1826 2245104 .. 2245117 +  -5.3  -4.59773   TTCATAAGGTCAAGA               GCTAT CCGG ATAGC                TTTTTCAAGATCCGA  72 489
      MA1828 2247153 .. 2247173 +  -4.7  -5.36364   TTTTTGAAATTTATA            TTACGGGTT GAT AATCCGCAA            TTTTTCTCTTTTTCA  84 83
      MA1829 2249827 .. 2249839 +  -4.1  -5.02715   CAAGCGATTCTTTTT                TCTCT GTG GGAGA                TTTTTGATTTACTAT  72 376
      MA1830 2250441 .. 2250459 +    -6   -2.6675   TAAAAAAGATTGGAG             GAAACCCT AGA AGAGTTTC             GTTCCTTCTACCGTA  54 89
        uppS 2251707 .. 2251719 +  -2.7  -6.28401   TTGCCTTTTACCGAT                TCAGT AAA ATTGA                TTTTTTTCTTTTTTG 100 50
      MA1835 2256675 .. 2256704 +  -8.7  -3.59252   ATACAGAGCTTGAAT       GATTGCTGTTTTA TAAC TAAAACAGCAGAC        TGTTCTTTACTAAGA  75 463
       isf-8 2257470 .. 2257484 +  -2.2  -2.93358   GAAGCACTGGAGAAA               TGATTA AGG TAATTA               ATTTCATACTTATTT  41 23
      MA1837 2259204 .. 2259215 +  -4.4  -2.70044   CAAAACTCACATACA                CAAC ACAG GTTG                 CATTTTTGTGAAATC  47 223
      MA1842 2272325 .. 2272339 +    -5  -3.95073   GCCTCCGTGCTTCTG               TATCTG ATT CAGGTA               TTTATCGATGTCCGG  61 209
      MA1845 2277849 .. 2277860 +  -4.4   -3.8374   GGCATTTTATTGATT                CTTC AGGA GAAG                 TTTGGGATTTTTTGC  59 404
      MA1854 2287965 .. 2287981 +  -2.9  -4.24002   GCAAGGTAAAGTAGA              TAGGCTG CTC CGGCATA              TTTTACGATTTCGAA  60 498
      MA1858 2292104 .. 2292114 +  -2.6  -4.30909   CCTGCAAAATAAGCC                 TAAA TTA TTTA                 TTATTTTAGTATGTA  57 307
      MA1859 2293406 .. 2293419 +  -3.1  -3.52204   GTAAAAATCAGGAGC               TTTGC TCAA GCAGA                TTAATTTGCAAGTAA  50 247
      MA1861 2296654 .. 2296680 +  -2.8  -3.29658   GCAGGATTACTTTCT         TTATGCCTGCCC TGT GGGCTGCCAGGA         CTTTCTCTTTTATGC  45 370
      MA1867 2304334 .. 2304346 +  -4.9  -3.14134   AAATCAGGTCTTTTC                TATCA ATT TGATA                TGTCTTGATAGATCT  53 176
        pepF 2308820 .. 2308832 +  -3.3  -4.45544   CTTTTTCACTCACAA                GCGTC TCA GAAGC                TTTTACTTGCTGGCA  62 292
      MA1871 2309427 .. 2309439 +  -3.3  -4.01115   AAAAAGAGAATAGTG                CAGGG ACT CCATG                TGTTTTCTTATAGCT  56 189
      MA1873 2310864 .. 2310892 +    -6  -4.99035   ATATTCGTAGAATGA       GCCCAGGAAAGGC ATAA GCTTTTCC-GGAC        TTTTTCTGTAGCTGG  80 9
      MA1875 2313602 .. 2313616 +    -7  -2.78032   TGCTTTTGCGGTTGA               GAGGGC GCA GCCCAC               CTGTTTTGCGACAAA  56 225
      MA1879 NONE
      MA1880 NONE
      MA1881 NONE
      MA1882 NONE
        istB 2320799 .. 2320813 +  -3.6  -4.37886   CTTTATTTTCCAAGT               TTTGAG AAC CTTAAA               TTTTCTGCAAAATAG  63 436
      MA1885 2323366 .. 2323387 +  -2.3  -3.01888   TATTGCTCTTGACTG           TGCATTTGC TTCA GTAAATTCA            TAATCTTTCTTTTCA  42 501
      MA1888 NONE
      MA1889 2326139 .. 2326160 +  -4.5  -3.21699   TGAAAGACCAGTGAA           GATAGTTCA CCAT TGAATTGTC            CTTTATCTATTTTTC  51 10
         adh 2342877 .. 2342920 +  -7.4     -2.59   TAAGCGAGTCAACTC CCCTTCC-CTGAACTCTTCGC AAA GCTCAGAGTTTTGAGGGAGGG ATATTCTCTCCCCAT  60 38
      MA1907 2356452 .. 2356466 +  -5.8  -2.99837   GGCATGCGCCTGTGT               TTTCAA TGT TTGAAA               CTTTAATGTTTGAAA  56 158
      MA1908 2357517 .. 2357527 +  -6.8  -2.74784   TATCAACCATGTAAA                 GGTG GCC CACC                 TACCTTTTAGACCAT  57 368
      MA1909 2358936 .. 2358948 +  -2.7  -3.95852   GGGAATCATCTTCGG                CATAG ATA TTATG                TTTCATTAATGGAGT  52 273
      MA1917 NONE
      MA1918 2371112 .. 2371125 +  -8.1  -3.22858   GGAATGTCCAGCCAA               CCCAG GCGC CTGGG                TCTTCCTGTCCTTGC  65 465
      MA1921 NONE
      MA1922 2375801 .. 2375825 +  -3.6  -5.58179   ATCTCCACGATGAAG         C-CTGAACTCG CCTT CGAGTTCATCG          TTTTTTCTTATCCTG  85 118
      MA1924 NONE
      MA1925 2377597 .. 2377611 +  -7.2  -4.05788   CAAAGTCCAGGTATC               GGATAT AAG ATATCC               TTTCATTTCACAGCA  73 308
      MA1926 2378427 .. 2378441 +  -5.8  -3.49653   TAAACCAGCTGTCAA               TTCATT TTC AATGAA               TTATCTGCCGCTGAT  61 49
      MA1928 2382304 .. 2382314 +  -2.6  -3.30443   ACATCAGTTAGTTCA                 TTTT CGA AAAA                 TTAATATGCTGCTGA  46 278
      MA1929 2383378 .. 2383390 +  -2.7  -3.76487   TTTGTCCTGAAATAA                TTTCG CTT TGAAA                CTTTTTTCCTCTTGT  50 31
      MA1931 NONE
      MA1932 NONE
      MA1933 NONE
      MA1934 NONE
      MA1935 NONE
      MA1936 NONE
      MA1937 2394379 .. 2394392 +  -2.5  -4.82756   TAGAAGAAATAAAGA               TTATA AGAA TATAA                TTTTCTTCCTTCTCT  65 12
      MA1938 NONE
      MA1939 2395912 .. 2395926 +  -4.3  -4.10657   CCCATCAGAAAAGTA               GTTAC CTGCT GTAAC               TTTTACAACCTCTGA  61 314
      MA1940 2396779 .. 2396796 +    -7  -4.57063   GGGAAGATTTAATTT             CCAGCT CTGGAA AGCTGG              TTTATTCTCTTTTGG  81 214
      MA1941 2398692 .. 2398706 +    -7  -3.93695   GAAGCAAAATAACCA               GCCCTG AAC CCGGGC               TTTCTCCGTGGTAAG  68 248
      MA1944 2402711 .. 2402730 +  -7.9  -3.81447   ACCCTATTAACTGCA            CAGGATG TTTGTC CATCCTG             TTCTTATAACATCTA  72 144
      MA1945 NONE
        dhpS 2405248 .. 2405269 + -10.9  -2.56596   GAAAAATAACATATT           CCT-TCCCGG AAT CCGGGATAGG           TGGGTTAATAAAAGA  77 476
      MA1949 2410257 .. 2410267 +  -5.4  -5.02074   TGAAAACTTGCATTT                 CAAG CAG CTTG                 TTTTTTGAAAAATCG  78 38
      MA1950 2412273 .. 2412284 +  -5.8  -3.30651   CAACCCTGAATCCCA                GGCT GTTG AGCC                 TCTTATCCTGTGGCG  56 288
      MA1952 2414124 .. 2414144 +  -8.5  -3.06492   TAGTTTTTCATAGTC            TTATTTGAA TTT TTCAAATAA            TATTGCAATAAATAA  67 450
      MA1953 2415467 .. 2415477 +    -4  -4.67038   CGACTTCCCTGACCT                 TTTC CCT GAAA                 TTTTCGTTTTCGACC  69 399
      MA1955 2416940 .. 2416953 +  -4.5  -4.21194   CCTTCAAGGAAAGCC               GGGTC TTCG GACTC                TTTTACCTCATAGGG  64 271
        rnhB NONE
      MA1960 2424062 .. 2424084 +  -4.2  -5.66868   AAATTTCATCCTTTC           TCTTCTTTTA TGT TGAATGAAGA           TTTTTTTAATTCGTT  86 10
         asn NONE
        cooC 2432318 .. 2432339 + -10.9  -2.52635   TACCAGGAAAAAACA           TCCTCAGGG TTGA CCTTGAGGA            CTTCGTCATAACACT  73 428
      MA1972 2438019 .. 2438033 +  -8.6  -3.93659   AGGCAGTAAAATAAC               TCCCAT TGC ATGGGA               TTTCCTGATTTTCAT  74 153
      MA1974 NONE
      MA1976 2444638 .. 2444661 +  -3.1  -3.60296   GATATATTTCTGAAT          CGATACCAG CTCTTA CTGATGTCG           TTTACAATGAGGGTC  50 187
        radC NONE
      isf-11 2449053 .. 2449073 +  -4.1  -3.05463   AAAAATTCATTGTAA            TTGAGATGA AAT TCATTTTAA            TTGGGTAAAAACAGT  47 22
      MA1981 2450313 .. 2450345 +  -3.5  -2.98356   AAATGATACTTAAAA      CCAATTAAATGGT ACTTAAA ACCAATTAAATGG      TATCTGAATTTACCT  45 28
         ior 2452167 .. 2452186 +    -8  -4.46212   TTTCTGTATCAGGCA            TCAGTTAT TTGC ATAACTGA             TTTTGTGATCCCGGA  82 150
      MA1983 2454753 .. 2454764 +    -3   -3.6185   CCTAACTCATTCTGA                CTTT TTCC AAAG                 TTCTGACTTTTTTTA  48 161
      MA1984 2455684 .. 2455695 +  -5.8  -3.06696   CAGTCCAAATACCGT                CCTG TGTT CAGG                 TATCTTCGGCAGAGC  56 525
      MA1987 2460227 .. 2460238 +  -5.8   -3.8709   TTCTTCGTAGCCTTT                GCTG TAGC CAGC                 TTTGTAGCCAGCTTT  63 469
      MA1989 2464618 .. 2464632 +  -2.1  -2.64155   ACTGAAAAAGGATAT              GCTCAG ATAG CTG-GC               TAACTTTCGCAAAAA  40 36
      MA1990 2465218 .. 2465230 +  -7.7  -3.17146   ATTAATTTAAAATAA                CAACG AGA CGTTG                TATATTATAACGGGG  66 244
      MA1995 2472223 .. 2472237 +  -5.8  -4.46233   TTTTACCTTTTTTAA               TTCTAT TTT ATAGAA               TTTATTTAAGATTCA  73 230
      MA1996 2473284 .. 2473303 +  -3.6  -4.24443   AAACGCTGGAGTCGT            GAGAAG CTTTAATA CTTCTC             TTCTTTTCCAATTTT  61 55
      MA1997 2474398 .. 2474411 +  -5.3  -2.80244   TCACTGATCCAGGCC               TTTGC TTCG GCAAA                CTCTTTGTTCCGGAA  52 489
      MA1999 2477359 .. 2477380 +    -3  -4.66163   CGGTCCCATTGTCCT           GGCAGTAA GCGTTG TTGTTGCC            TTTTTGGGTCCGCCT  65 509
      MA2002 2484920 .. 2484933 +  -2.3  -4.44608   ATCCCTACTTCGATT               GCCAG AGTT CTTGC                TTCTTTTTCGCTAAG  61 427
      MA2004 NONE
      MA2005 2487751 .. 2487761 +  -2.4  -3.65351   TTTTTCGTAAAGGGT                 GCGC TGG GCGA                 TTTCAATCCCGCTCC  47 224
      MA2007 2491335 .. 2491346 +    -3  -3.68222   CTTTTTACTGAAAGC                CTTT AATA AAAG                 TTATTCCGATTACAG  50 233
      MA2008 2492920 .. 2492941 +  -4.3  -3.84304   TATCGGCATCCAGGC           GGTGCACGG CAAC CTTTGCGCC            TGTTTTCTCCCTTAG  58 481
      MA2011 2494746 .. 2494757 +  -2.2  -5.61824   CTTTGTAAAACAGCT                CTTG TGTA CAGG                 TTTTTTTGCCTTTTG  80 56
      MA2015 NONE
      MA2016 2502793 .. 2502806 +  -3.8  -4.78933   TACCATTTTCGCTGC               CTCC TTTGGT GGAG                TTTTCTGTATTTTCG  71 203
      MA2020 2510228 .. 2510238 +    -4  -2.61912   GAGAAATCTACGAAA                 TTTG GAG CAAA                 CTTCTGAATGCGTGA  45 362
      MA2023 2514163 .. 2514179 +  -4.5   -3.1319   GAATAGTTCTGAGAA              TTCTTGA GGA TTAAGAA              TTAAATAGCTTTTAG  51 137
      MA2024 NONE
      MA2025 2516661 .. 2516679 +  -3.1   -3.5044   CTAAAGGGCTTAGAA             CAGAAAC TAAAC GTGTCTG             TCTTTGAATTATATT  49 232
      MA2027 2518454 .. 2518467 +  -2.4  -3.61517   GGAACATTTCCAGGG               TCTC CTGAGT GAGA                TTCTTAAAGAGAACT  47 18
        istB NONE
      MA2029 2520428 .. 2520442 +  -4.2  -4.64861   AAAGCTGCTTTATTT               CAGTTC CCT GGGCTG               TTTGTTTTCAGGCAG  68 511
      MA2030 2521290 .. 2521312 +  -3.4  -2.89913   AAACAGAAACAGGCT           GGCAGAAACG GGT CTTTTTTGTC           CTTTCACTTCTGTCT  44 42
      MA2031 2521608 .. 2521621 +  -2.4   -3.4252   GCAGGATTGTCAAGC               GCAA ATCTAA TTGC                TTATCATAACTAAAG  45 93
      MA2032 NONE
      MA2033 2525779 .. 2525794 +  -3.4  -3.65827   TTAGTGACTGTAGGA              TTATAT GATA ATATAA               TTTAAATGAAAGTTG  52 397
      MA2034 2527927 .. 2527943 +  -5.8  -2.77013   ATATGCCCGCTCGGA              TCGGTG TACTT CACCGG              GTTGTTCAGAGCATA  55 153
      MA2046 NONE
      MA2047 2543625 .. 2543637 +  -9.1  -3.46859   CATCTTCGGGGGTCT                GGCAG TTG CTGCC                TGTTATGTTGTGCTC  70 245
      MA2049 2544497 .. 2544509 +  -4.7  -3.27185   ACTTCATTCGAATCC                GCCGG AAA CCGCC                ATTTCTTTCCCTGCG  53 259
      MA2052 2547799 .. 2547811 +  -3.4  -3.43919   AACAATGAGAGGAAC                GATG AAAAG CATC                TGTTTGAGCTTTAAA  48 81
      MA2053 NONE
      MA2054 2549033 .. 2549059 +  -8.2  -2.64061   ATACAATTAATTTGT         TGTAAATATCAA TTA TTGATAATTACA         TCAGTTATAGTTCTC  65 239
      MA2055 2550082 .. 2550094 +  -4.9  -4.64861   AAATTATTCGAATAA                TTTTC ATG GAAAA                TTTGTTTTGAACAGC  71 417
      MA2056 2552641 .. 2552665 +  -4.2   -4.4715   AAATAATTGATGGAA          GACCGGGAGT CACGA ATTCTCGGCC          TTTTGTCCCTTCAGG  66 136
      MA2057 2553401 .. 2553420 +  -2.1  -5.80364   GGGATTTGTAGATCT            CCTTAAC CTCTTT GATAAGG             TTTTTTTCTTCGGCT  83 407
      MA2059 2554912 .. 2554931 +  -2.2  -5.39221   TTTTTCTCCATTTTT            TAAATCTT TTTT AAGATTTC             TTTTTTAGTTCTTGT  73 48
      MA2060 2555810 .. 2555820 +  -3.2  -4.09556   CGGCTTTAACTAAGG                 TACG ATA CGTG                 TTTACTTTGAATGTG  57 462
      MA2061 2556707 .. 2556722 +    -4  -3.63305   GATTAAAACAATTTT              CC-GGAA TAT TTCCTGG              TTTGCGGATTATCTC  52 274
      MA2063 2557714 .. 2557739 +  -8.4  -4.08064   CAGCTTTTTTTATCC         TTTCTTCAGG CCTGGT CCTGAAGAGA          TTTTCAGGCACCGTT  76 212
      MA2065 NONE
      MA2066 2560520 .. 2560534 +  -4.2  -3.11732   ATGAATTTTGCAGAA               GCCCTA AAC TAGGCC               TTAAATAAGTTTCCA  51 14
      MA2067 2560943 .. 2560971 +  -2.3  -3.17763   TACTTCCGAAAGAAA        CACTGGAACATCT AAA AGAAGTTTCCGGG        TTCATCAAATATAAA  43 74
      MA2069 2562681 .. 2562710 + -10.9  -2.97158   TTCAAATAATTAGTC       TATAACCTTGACA GGTA TGTCTAGGTTATA        CTTATTATTCAAATG  79 95
      MA2070 2563697 .. 2563707 +  -5.4  -4.23758   ATTTTCCTTGCTAGA                 GCAA CTA TTGC                 TTTTGAGTGTCCAAT  69 377
      MA2073 NONE
      MA2074 NONE
      MA2075 2570929 .. 2570941 +  -9.1  -2.87211   TGTGTTTTTCTCTGA                CCAGC CGG GCTGG                TCTATGGCCAGGAAT  65 176
      MA2077 2573191 .. 2573214 +  -4.7  -4.57787   TGAACTCGAATTTCA          G-GTTTGACT TTTTC AGTCAAACAC          TTTATTTGCTCTTCT  71 19
      MA2083 2582854 .. 2582864 +  -5.4  -2.95598   TCTTTATTCTTACTC                 GCTT CAA AAGC                 ATCTTTATTTTCCAG  53 372
      MA2084 NONE
      MA2085 NONE
      MA2086 2586191 .. 2586202 +  -4.4  -5.59534   TCAAGACTATTACGT                GGAA GATT TTCC                 TTTTTTCTTCTGATT  86 521
      MA2088 NONE
      MA2089 NONE
      MA2090 2590772 .. 2590787 +  -5.4  -4.74801   GACACCGTATCCGCT              TCTCTG GGAA CAGGGA               TTTTTAATGCCGTTA  75 133
      MA2095 2594338 .. 2594355 +  -6.3  -3.78529   GGGATTCAAGATGGT             GGCTCAGA ACC TC-GAGCC             TGTTTTGCTGGTTGT  64 502
      MA2097 2597803 .. 2597815 +  -5.5  -2.95521   GCCTTCCCGCATGCC                GGGTC GCA GATCC                TGTCATTGATATCAG  53 435
      MA2099 NONE
      MA2100 2601823 .. 2601836 +  -3.9  -2.72094   TTTCGATCTCTTCTG               TCTTT TGGA AAAGA                TCACTTTCCTTCGTT  45 444
      MA2101 2602267 .. 2602297 +  -9.8  -2.53798   ATGCTTATTAAACCA       GCTCTCTTGTAAAG GAT TTTTGCATGAGAGC       GTCTATTACTTTGCT  73 183
      MA2104 2607845 .. 2607860 +  -6.2  -3.55761   AAAATTAAAAAGACT              CTGATT TTAC AATCAG               TTTGCAAACTCGCTG  61 244
      MA2107 2612282 .. 2612303 +  -2.9  -4.24385   TAGATATACATCGAG           TGTGTGGTG AAGT CTTCACACG            TTATCTTTTTCTTTT  57 16
        htpX NONE
      MA2113 2617163 .. 2617173 +  -8.2  -4.26076   AATGGTACCCTCTCT                 GGGG AAT CCCC                 TTTTAATGACGGTCA  81 9
      MA2114 NONE
      MA2123 NONE
      MA2124 2633213 .. 2633229 +  -2.9  -3.33696   GACTTAAAATCCTTA              CGGGAGA ACA TATCCTG              TTGCTTGCAGCGGGA  46 229
      MA2126 NONE
      MA2127 NONE
      MA2128 2635285 .. 2635301 +  -5.1  -3.68988   TCATCTGAAAGGAAT              CTTCTTC CTT GAAGTAG              TTCTATTGAATCACA  59 51
      MA2132 2637985 .. 2638009 +  -5.6  -3.39784   TACTGCATCCAGAAG          CCCCTGTCTG GCTCG CAGACTGAGG          TATTCTTGAGAATAA  56 310
      MA2134 NONE
      MA2135 NONE
      MA2136 2640105 .. 2640136 +    -6   -3.2632   AAACCCGTGATTTTT      TCAGCTTTAGAAAT AGTA ATTTTAAGAGCTGA       TCTATTTCACAATTT  58 163
      MA2139 NONE
        uvrD NONE
      MA2141 2648529 .. 2648542 +  -2.3   -3.6849   CAAGTTCGGACCACT               GTTCG TCGA CGATC                TTCTTGAACTTCAGT  50 306
        proV NONE
        proW 2657274 .. 2657294 +  -6.9  -3.30124   TCGCTCCTGATTTCG            CCCTGAA ACAGGTA TTCAGGG            TTCTCAGAAATCAGG  65 79
        proX 2658364 .. 2658382 +  -4.6  -4.09862   ATAGGAGAAAAGTCA             GAAGAG TAAATCT CTCTTC             TCTTTTCTTTCCTCT  61 17
        fecC NONE
        fecD NONE
        fecE NONE
        ubiE NONE
        ubiE NONE
      MA2153 NONE
      MA2154 NONE
      MA2155 2666339 .. 2666358 +  -6.6  -2.83176   ATTGTCGATATTATA            CTAAATTA TAGG TAATTTAG             TCAGTTTTATGTAGT  58 476
      MA2156 2667977 .. 2667987 +  -2.6  -5.36364   CGTACGTTTTTGATA                 TTTT TCC AAAA                 TTTTTGTCTTTTTGC  79 495
      MA2159 NONE
      MA2160 2669539 .. 2669553 +  -4.3   -3.3705   TGCATATGCCCTCCA               GTGAT CAGTC ATCAC               TTCTCCAATCTCTTT  53 235
        cmtM 2671841 .. 2671854 +  -5.3  -3.27525   GCATATTTCTCGAGT               TGGAA AATT TTCCA                TTGAATTTGAAGGGA  55 234
      MA2166 2674606 .. 2674618 +  -3.3  -3.74693   CAATCGCTTTTCTCC                CCTGC CCG GCAAG                TTTGCTCGAATAGCG  54 403
      MA2168 2675737 .. 2675754 +  -2.7  -2.64747   TAAAAATTTAAAATA             CGTTTAA AGGT TCAAACG              GTTGTACTCCAATAC  41 347
      MA2169 2676851 .. 2676862 +    -3    -4.128   TATTCTGTAGCACCT                GAAA TTAA TTTC                 TTTCTATGTAAAAGT  55 70
      MA2170 NONE
         cps NONE
      MA2172 2678957 .. 2678972 +  -2.6  -2.74681   TAAAAAAATATATCT              TTTCAA TTTC TTGAGA               TACATTTCTGGTTTG  41 12
        pigA NONE
      MA2174 NONE
      MA2175 2682011 .. 2682032 +  -3.8  -2.54059   GATACCTGAACGAGG           TGG-TTCTG TGAAC CAGAAACCA           ATGTTCATATGTATC  45 15
      MA2176 2682705 .. 2682715 +    -4  -2.71097   GCAAGGATGGCTGTC                 TCAA AAC TTGA                 TCCATTTCTACAATT  45 41
      MA2177 NONE
      MA2178 NONE
      MA2179 2687079 .. 2687089 +  -2.6   -4.1196   TGATTGGGTTGACAG                 TTTA TTA TAAA                 TTTTCACCATCAATT  55 264
      MA2180 2688835 .. 2688850 +  -2.6  -4.15106   GATCTACAATAATAT              CAGATA GCTC TATTTG               TTTTAAGACTTCATC  56 289
      MA2188 2697966 .. 2697979 +  -6.7  -3.10732   GCCAATCGATGTGTG               CAGCA GACA TGCTG                TGTTCGCGTTCGTAT  55 367
      MA2190 2699204 .. 2699216 +  -3.3  -3.74693   CAATCGCTTTTCTCC                CCTGC CCG GCAAG                TTTGCTCGAATAGCG  54 404
      MA2192 2700067 .. 2700085 +  -7.5  -2.72855   TATATATTATAAAAC             TCCAGAT TTTTT ATCTGGA             TAATTAACAGGTTTA  63 78
      MA2193 2701082 .. 2701116 +  -2.7  -3.20878   CTGCGGGTGCAAAAA     AGATGTCCAGTACCG TTGAC CGTTTCGGGACATCC     TTAAATTGAATCTTC  45 57
      MA2194 2702200 .. 2702210 +  -2.4  -2.62263   CTTATGCGCTTGTGT                 CCAG AAT CAGG                 TGATGTGCAGCAACT  40 12
      MA2195 NONE
      MA2196 2702810 .. 2702830 +  -6.7  -2.62515   TGTGTCGTTCTTTTT            CCGCTCGAC GAA GGAGAGCGG            TCGTCTCAAAAAATT  57 84
      MA2198 2705290 .. 2705337 +    -3  -5.31456   TAAATGACCTTTCTT CGTTTCATTTTATCTCACAA ACAAAACG TTCTCATATAAAATGAAACG TTTTTTATAGGTTAC  74 256
      MA2206 NONE
      MA2207 2716144 .. 2716157 +  -4.5  -3.44146   TGACTGAAAAACAAG               TCTCC TAAG GGGGA                TTCCTTATAAAAAAC  53 268
      MA2208 2718660 .. 2718674 +  -8.6  -3.42241   AACTTAATGCATGAA               GAGAGA AAT TCTCTC               TTCTCAGTCTCTCTT  73 116
        trkH NONE
        trkA 2721399 .. 2721411 +  -4.1  -2.60941   TAAAGAGACGCAGGA                GAGAG GTC TTCTC                ATTCTGAAGTCTGCT  45 353
      MA2211 2722252 .. 2722270 +  -5.2  -2.93367   AAGGTAATGCGATTG             GCTCAGGG GAA CTCTTAGC             TGTGTGAAATTATTG  50 34
      MA2212 2723043 .. 2723053 +  -5.4  -3.57144   GCAAATTTGTCTATT                 GAGT TTT ACTC                 TTTACCAATACCGAC  58 330
      MA2213 2724771 .. 2724785 +  -4.2  -2.65993   TGGAAGGACGCACAT               AGACAC GGG GTGTCC               TGATGTACATCTAAT  47 219
      MA2214 2726384 .. 2726394 +    -4   -3.5525   GAACTTTTTTGACTT                 TTTC TCA GAAA                 TTTCCGGCCCTGTCT  52 149
      MA2215 2727294 .. 2727311 +  -3.5  -4.05026   AGGTACCGGCACTTG             CTTA-AGG ACC CCTGTAAG             TTATTTGGGTTTACA  57 21
      MA2217 2729022 .. 2729042 +  -6.3  -3.00298   TAGTGGATAGATGTC            TTTTTAATC ATT GATTGAAAA            TATATAATTGGGGAG  56 195
      MA2218 2729560 .. 2729579 +  -3.7  -4.12599   TCGGAAAGTTGAGGG            GAAAAAA ATAAGG TTTTTTC             TTTTCCAGACTTCTT  58 15
      MA2224 2736150 .. 2736170 +  -6.9    -3.695   AAAGGAAGCCGACAA            CGATTTGAT AAT AACAAATCG            TCTTTAATTTTGGCA  69 146
      MA2225 2736887 .. 2736901 +  -2.8  -3.81414   TTATCCAGGGCATCC               TTTCCC AGG GAGAAA               TTCTTCCTTGCAGCT  50 86
      MA2226 2737348 .. 2737391 + -13.7  -3.23692   CCAGAATACTCCTTG GAGAATTCACTATTATAATA TTAAT TATTATAATAGTG-ATTCTC TTAATGGTAATGATC 100 79
      MA2229 2739305 .. 2739317 +  -6.3  -3.57418   TTCCAAGCATTCCTT                TGCTT TCC AAGCA                TTCCTTTCCTAGATC  61 1
      MA2233 2744452 .. 2744466 +  -4.2  -3.32963   GAAGGATCCTGGCGC               CCAGGA AAG TCATGG               TTCTGGCCTGCAGAT  53 125
      MA2234 2746161 .. 2746174 +  -2.5  -3.44325   ATTAGAGTTTAATAC               TTTAA CTGT TTAAA                TTGATTATAAAAGAT  46 510
      MA2237 2750439 .. 2750453 +  -2.8  -4.82111   TTTTCGGTTATGATT               CTTTCT TCA AGAATG               TTGTTTTTATTTTCT  65 123
      MA2241 2756932 .. 2756942 +  -5.4  -2.53233   CCAATTCTAGCATTA                 TCCA TAT TGGA                 ATCTTGCTCTCATTA  51 330
      MA2245 2762568 .. 2762582 +  -5.8  -3.21062   CAAAGTTTACTTGGG               GAAAAT CGA ATTTTC               TTGCATATTCATATA  58 337
      MA2246 2764069 .. 2764101 +  -9.3  -4.09649   GTTGAAAGTCCTGAA      TATGAGAAAATGTCA TAA TGGCATTTTCTCAAG      TATTTTTCTCATCTC  85 8
      MA2248 2765452 .. 2765462 +    -4  -3.00704   ATTTTATCTCTGGAG                 GTTT GAC AAAC                 TCTAATTTAGCAAAT  47 48
      MA2249 NONE
      MA2250 2767349 .. 2767361 +  -7.7  -2.87683   CCGGGAACTGCCAGC                CTCCA TCA TGGAG                TATATCAAGGGCTGT  59 427
      MA2252 2768673 .. 2768683 +  -2.6  -4.30057   TTACATTAATTTATT                 TTTT TGT AAAA                 TGTTTTTTATACTAT  57 108
      MA2253 2770244 .. 2770256 +  -3.3  -3.88998   ATAAGGAGTAATCTT                GACTC CTG GAGCC                TCTTTTAGTTTACAT  55 170
      MA4671 2775156 .. 2775169 +  -2.3  -2.55508   TCTTAGATACCTGCA               CGGGT GGTT ACCAG                GTATTGTGAAATTTA  40 3
      MA2256 2778207 .. 2778222 +  -3.2  -3.17586   CAGACGCCGTTATTT              TTCAGG GTAG CCAGAA               TGTTGGTGAATTCAT  47 325
      MA2262 2783526 .. 2783551 +  -8.3  -3.09831   AACACCGCAAAAAAC         CTGGCTAGCCT CTTC AGGTTAGCCAA          TCCTTTTCCGGTGAA  67 39
      MA2265 2787528 .. 2787552 +  -2.9  -3.53761   CAGTTCCGGATCAAG          CTTCCCAAA TTCGGGT TTTGTGAAG          TTTCGGACGAGCTTC  48 96
      MA2267 2790515 .. 2790526 +  -4.4    -3.767   ATAATACAGCGAAAA                CTTC AACC GAAG                 TTTCGTCAGTAGCTA  57 181
      MA2269 2791959 .. 2791975 +  -3.6  -4.59853   ACTGCAGCGGTCAAG              CAGGGC ACCAA GGCCTG              TTTTTGAAGGCTTCA  67 169
      MA2271 2794067 .. 2794092 + -11.2  -2.65339   CTCAGTTTTTCCGGA         GGCTCTGTAG TGATTC CTGCAGAGCC          ATTCTCCACTTTTGT  78 81
      MA2274 2797165 .. 2797175 +  -5.4  -2.80816   TCGGCTTGCAAAGCC                 TGCA AGG TGCA                 TATCATGAGTGACCA  50 113
        brkB 2801910 .. 2801925 +    -4  -3.30007   CGATCCTTAGTTCAA              TTGCGT AAGT ACGTAA               TTATAAAAAAATATT  50 260
        modA NONE
        modB NONE
        modC 2804977 .. 2804996 +  -7.2  -2.66274   CATCAACTGTACAGA            CTTCCCCGA ACA TCGGG-AAG            ATTCCTTCTACGGCA  55 224
      MA2284 2809808 .. 2809818 +  -3.2  -3.41989   CGGTATCGGAAAAGC                 CGTT AAT AGCG                 TTACATTTTATAACT  48 366
      MA2286 2812006 .. 2812016 +  -5.4   -4.2349   CTCATGCGTTAAGGG                 CTTC CCG GAAG                 TTTTCACTCTCCGGG  67 143
      MA2289 2815900 .. 2815925 +    -9  -3.51597   CTATTTTCGGACAGA         GCTCAGGTAG AGAATA CTCCCTGAGC          TTATGCTTCCCGATT  75 45
      MA2291 2819373 .. 2819390 +  -6.3  -5.07486   AGTTGCAAGTTTTAC             TCGAGTG GGAT CATTCGA              TTTTTCTTGCCCGTA  83 291
      MA2292 2821353 .. 2821368 +  -2.6  -3.36216   AAAATACACAGTAAA              TGTATC TATA GATATA               ATTTTATCCTTTAAA  46 330
      MA2294 2824456 .. 2824468 +  -4.8  -4.45117   TTTCCGCTTGCAATG                CCGA AATAA TCGG                TTTCTTTCACATATG  70 362
      MA2296 2825185 .. 2825197 +  -6.3  -3.75629   AAACAAACAAACTAG                CAGAA CCA TTCTG                TTTAAATTCAAAGTA  63 60
      MA2297 2825940 .. 2825955 +  -3.2  -5.82388   ATAGAACTTTAAGTA              ACAGAG CTTT CTCTGA               TTTTTTTTAAAATTT  88 40
      MA2298 NONE
      MA2299 2827315 .. 2827327 +  -2.6  -3.74397   TTGATCACTATTTTT                CTGG CTTCC CCGG                CTTTTTTGTCACCAT  52 242
      MA2301 NONE
      MA2302 2834430 .. 2834447 +  -5.5  -3.40899   AAATGATAGGGTAAT             GCAGCTT ATCA AAGCGGC              TTCTGATAAAAGCTT  57 406
      MA2303 2835762 .. 2835779 +  -3.5  -3.86897   TTCGATCCATTCACA             GAGGCATT CTA AAT-CCTC             TTTCTCGACGGTAGC  56 175
      MA2305 2837729 .. 2837739 +  -5.4  -3.36658   AGCTTAATCCCTTCG                 GACT CGG AGTC                 ATTTTTACCGCTGTT  56 189
      MA2307 2840660 .. 2840693 +  -3.1   -5.2696   AACTGAAGGAGAACA     GGGAATGAAAGGGTT TGAG GGCCCCTTCATTTAC      TTTTTTCCATTTTGA  76 35
        adeC 2845407 .. 2845432 +  -4.7   -2.5294   ACTACAATATCTATT         CCATGTGTACA TCCC TGTGCGCATGC          CTATTGTAAAAACTG  49 515
      MA2318 2852241 .. 2852262 +    -6  -3.66803   ATATTTTTGTTCATT           TTTATTCC TTTTTT GGAATAAA            TTTACGGTATTAACA  63 74
      MA2321 2856525 .. 2856538 +  -3.1  -4.11216   TTTATCTGATTGGCA               GG-CTG TTC CAGGCC               TTTTGCAGCTGCAGG  57 199
      MA2323 2859356 .. 2859391 +  -2.8   -4.0964   ATTTTGCTGCGTTTT    TGAATTGGTGTAGTTCT GAA AAAACTAT-TCAATTCA    TTTCCATTTTTTCTT  55 45
      MA2324 2860606 .. 2860620 +  -2.8  -4.64861   CTGCAGATTATCGGG               GACTTT TAA AAAGGC               TTTGTTTTAAAAGAG  62 17
      MA2325 2863228 .. 2863242 +    -5  -3.22521   ACCTTCTTACTGCAA               TACGTT TTG GACGTA               TTGGGTTCATATGAA  53 148
      MA2327 2866000 .. 2866028 + -10.5  -4.89562   AATTCCACTGCAAAA        TAGCTACCTTT ATAGATA AAAGGTAGCTA        TTTTCTTGATTTTGG 100 107
      MA2328 NONE
      MA2329 2868185 .. 2868205 +  -4.7  -3.52192   ACGTCAGACTTATGC            TTCGGGTCT GAA AGGTCTGAA            TTATGTAGCCTTCCA  56 152
      MA2331 2869369 .. 2869389 +  -7.6  -5.46698   GAGAGGAGAGAAAAG            GGAGGCTT AAATC AAGCCTTC            TTTTTTGATTTTCCG 100 175
      MA2334 2871698 .. 2871708 +  -2.4  -4.82901   GTATTACATAGAGCA                 CCGG GCC CGGG                 TTTTTGTAGAACAGA  64 30
      MA2335 2875025 .. 2875059 +  -5.1  -4.76312   AAGGGAATAAATGCA     GTAGATGACAGGAAT AATTG ATCCCTGTTATCTAA     TTTTTCCCTCTTATA  74 47
      MA2336 NONE
      MA2337 2877699 .. 2877715 +  -5.3  -4.62471   TGAGTTTTAATAAAA              TATTTTT AAA AAAAATA              TTTTTAGAAGTTAGC  73 137
      MA2338 NONE
      MA2340 2880783 .. 2880794 +  -2.2  -3.24386   TATGACGCCTCCGAT                GG-GG CAG CCGCC                TTCATCATAGCTTTT  43 465
      MA2343 2883417 .. 2883445 +  -2.6  -3.14261   AATTATAGATACAAA        TAACGAATTAAA TAGAT TTTAAGTTGTTA        TTAGGTAAATTTTTC  45 509
      MA2345 2887626 .. 2887648 +  -3.4  -3.28447   GACGTGAAAAGGAAA           TGTGACACCT TGA AGTTTTCACA           TGTTCTACTCCATAA  47 172
      MA2347 2890415 .. 2890431 +  -3.7  -3.66883   TTTATGTTTGCTCTT              TAGTTCT GGT AGTACTA              TTTAGAATATGTTCA  54 130
      MA2350 2897938 .. 2897952 +  -2.2  -5.39755   GAAATTGTACCCGAA               TATTTT TTT GAAATA               TTTTTTCTGCTTCTC  76 180
      MA2353 2902037 .. 2902060 +  -5.4  -4.09519   CAATTTCATTTGGTA          TGAAAGTAAT TGAA AGTACTTTCA           TTATTTGTGCCTGCT  65 153
      MA2356 2907222 .. 2907252 +  -3.5  -5.42164   TGTAGAAAATCAGTA       TATGCATAGATAA CGCTA TTATATATGTATA       TTTTTCTTATTTCTA  76 68
        pcrA NONE
      MA2359 NONE
      MA2360 NONE
      MA2361 2913878 .. 2913888 +  -6.8  -3.97368   AGAGCTGGTTGCCCG                 GGAC AAG GTCC                 TTTATGGCTTCACAG  68 372
      MA2367 2926777 .. 2926791 +  -4.3  -2.83299   CTTTGGCTCCTGATA               GAACA TATTC TGTTC               CTTTCCCTGTAGTGC  48 391
        atsA 2941363 .. 2941401 +  -8.2  -2.58686   AGAAAAATATATGAT   TTTTCTTGTAGTTGCGAT GTA ATCGCAACATCACGAGAA   CCTTTTCTCTACGCT  65 78
      MA2376 2941969 .. 2941979 +  -3.2  -2.74563   GATAGGAAAACATGT                 CCTT TCA GAGG                 TAGTTGAGGTATGAA  43 1
      MA2377 2942313 .. 2942323 +  -5.4  -2.53233   CCAATTCTAGCATTA                 TCCA TAT TGGA                 ATCTTGCTCTCATTA  51 55
      MA2380 2944856 .. 2944875 +  -2.1  -4.04206   CAAGGCCTTCGCCGC            TGACCAC ATACCA GTGTTCA             TTTCTGTGAGCATGG  55 415
      MA2384 2953931 .. 2953945 +  -6.4  -2.53263   TTAGCTTCAGGAATG               CATCTC TAC GGGATG               TGGGTTGAGCATGAG  57 50
      MA2385 2954615 .. 2954626 +  -4.4  -2.96321   CTAAAGTACTGATGG                GTAC GAAG GTAC                 TGATATTTTGATGGA  50 56
      MA2386 2955762 .. 2955785 +  -9.6  -4.07618   AGCAAAGGGCAAAAG          TGCCTGTTTG GATT CAGGCAGGCA           TTTCCTTATTCAGGA  85 246
      MA2390 2959408 .. 2959418 +  -5.4  -3.41913   TATAATCTACTCTAT                 GTGT TTT ACAC                 CTTTTTCAATATACA  57 391
      MA2391 2963017 .. 2963029 +  -4.9  -3.35774   TATTTTTGCTGATAT                TGTTT TTT AAACA                TTCTGCAAATTTGTA  55 83
      MA2392 2963641 .. 2963651 +  -5.4  -2.53233   CCAATTCTAGCATTA                 TCCA TAT TGGA                 ATCTTGCTCTCATTA  51 322
      MA2394 2966188 .. 2966204 + -10.1  -3.66784   GTTCGGAAAATCAAT              TCCGGGG TAA TCCCGGA              TTCTCTTAAAGATGA  84 221
      MA2395 2966749 .. 2966760 +    -3  -2.65751   ACCGAACACCAGTGT                CAAT TATA ATTG                 GTCTTATATTGGTAA  41 82
      MA2396 2967129 .. 2967144 +  -2.5  -2.72263   GAGATAAAGTCGTAA              TCACC CTTTCT GGTGG               CTTTGAGCAGGATCT  41 93
      MA2397 2970159 .. 2970171 +  -2.7  -3.54459   TATATATAAGTCTGC                CGAAA TTA TTTTG                TTTGAAGAGGGTTAA  48 315
      MA2398 NONE
      MA2399 2972261 .. 2972288 +  -7.8  -3.54256   GCACAGACAATTACA        TTTTTTCCGTCC TGAA GGATGGGAAAGA         TCTCTTTTTCGAAAT  66 317
      MA2402 NONE
       rad25 2975928 .. 2975950 +  -4.9  -2.71763   AAAAGAAAAGCCTAG           GAGGTGA TTCGCCTGC TCACCTC           TGATCTGCTTGTCAC  49 0
      MA2404 2977979 .. 2977992 +  -3.9  -4.17109   TCTTCTGCTTTGGCA               TGAAA GTCA TTTCA                TTTACTTTCATTATT  59 295
         pfl NONE
      MA2411 2985819 .. 2985833 +  -2.8  -3.53343   AAAGAGATTTATGTA               TTACTG TCA CAGTTA               TTTAAAGAAGGAATT  48 58
      MA2412 NONE
        recG 2989175 .. 2989197 +    -9  -2.66216   GGACCCCGGGCTCTC           ACCGGTCGGC GGA GACGACCGGC           CTTCTCATGATGAAA  68 352
        hsdM NONE
        hsdS NONE
      MA2416 NONE
      MA2417 NONE
        hsdR 2998759 .. 2998790 +    -6  -5.83822   CATGAAAATAAATAT      GAA-ATTGTGCAGCA GCT TGCTGCATAATCTAC      TTTTTTTTGCCTGTA  93 136
        sodC NONE
      MA2423 3003109 .. 3003123 +  -5.8  -3.93166   CGTTTTAATTTCAGA               TTTTCA AGT TGAAAA               TTCCTTTTTTGGAAG  65 150
        mtbC 3004065 .. 3004083 +  -5.3  -4.30978   ATCCGGTTTAACCAT             TCGGATT TGGCC AGTCCGA             TTTTAATCAGTTAAA  67 126
        mtbB NONE
      MA2426 3007194 .. 3007213 +  -9.3  -3.77789   GAAACGAAAATCAAG            CCGGAAC CTTCCT GTTCCGG             TATCTTTTTTTCAGT  81 149
      MA2429 3012680 .. 3012693 +  -3.1  -3.39407   CCATTGTGCGTAGCC               TTCTG CAGT CAGAG                TTATACACTTATCTT  48 271
      MA2442 3030655 .. 3030669 +    -5  -4.07687   GCCTCAAGTTCAACA               GCTTTT TCC AGAAGC               TTTTCCACAACGAGT  64 383
      MA2444 NONE
      MA2445 NONE
      MA2450 3041077 .. 3041101 +  -3.5  -4.56775   ATTAAGATCAAGATG          CATTCGGGAGA GCA TCTCTCACATG          TTTTTGCAAAGCCGT  67 422
      MA2453 NONE
      MA2454 NONE
      MA2455 3047867 .. 3047887 +    -6   -4.4648   GGAGTTCGGCTGCAG            CCTGCACC ATTTC GGAGCGGG            TTTTGTCGTGAAGGT  72 336
      MA2459 3054929 .. 3054942 +  -4.5  -3.17598   AGTTCATGTGTTTTT               GGCTA TGAT TGGCC                TACTTTTCTACAGAT  51 75
      MA2470 NONE
      MA2471 3065832 .. 3065851 +  -5.2  -3.04988   ATGATATAAATATTG            TTATTAAT GTTA ATTAATAA             GTTGTTTATAAATGA  52 397
        ybtQ NONE
        ybtP 3069821 .. 3069833 +    -2  -4.05561   ATCCGGTATCTCGCC                TTCT ATGGG AGAA                ATTTTTTGTTTATTG  55 248
      MA2475 3071121 .. 3071149 +  -3.2  -2.89564   TCGAAAAGAATGGCC        TGTACGTACA CCTACCCTC TGTACGCACA        TCTGTGAAATAAGCA  44 108
      MA2483 3081261 .. 3081275 +  -4.2  -2.69468   AGGACCGGGTAGTCT               CGCG ACATAAC CGCG               TCATATATAAGCGTG  45 192
      MA2492 3091411 .. 3091421 +  -5.4  -4.68479   AAAAAGATTGTTTTG                 GTCT CAA AGAC                 TTTTAATTATTTTCT  73 368
      MA2493 3092337 .. 3092360 +    -9  -4.36586   CCCTTGAGAAACAAT          TTTTTTGGCA TTTC TGCCAAAGAA           TTCTTTTACTTCTGT  90 160
      isf-14 NONE
      MA2496 3095812 .. 3095823 +  -2.2  -4.17211   ATCAATCCATTTTAG                CCAT TTTG GTGG                 TCTTTTTGTCTTCAA  53 214
        fumA NONE
        fumB 3097357 .. 3097371 +  -7.2  -4.07975   GCCTGCACCAGTTAT               CTGAAA TCT TTTCAG               TTTGTACTTGCATTC  73 121
      MA2508 NONE
      MA2509 NONE
        topA 3117164 .. 3117190 +    -3   -4.9755   CACGATAGAAGAAGA         GTAAAAGCAGAT AAT ATCTACTTCTGC         TTTTTACTTCTATAT  68 307
      MA2512 3120299 .. 3120309 +  -2.6  -4.33182   TGAGTTTTTTCTTCT                 TTTT TGT AAAA                 TTATTTTATAGATAC  57 99
      MA2513 NONE
      MA2514 3122674 .. 3122686 +  -3.5    -5.252   TTCTATCATTTCTCA                TTTAA ATG TTAAA                TTTTTTGTAGAGATA  76 170
      MA2519 3130340 .. 3130352 +  -4.1  -3.47975   TAGCTTTTCACTCCA                GTGCA GAG TGTAC                TCTTATGTTATGTGC  52 297
      MA2521 3132840 .. 3132855 +  -3.3  -4.08394   AAAATCTTTTTAAGA              TACCA TAATCC TGGTA               TTTTGAGGAAAATAT  57 473
      MA2523 3135488 .. 3135513 +  -3.3  -5.24989   CTTATTTTTCATCAG         CAGAGCTGCAGC TCT GGTGCA-CTTTG         TTTTTTGCTCTCTCA  76 366
      MA2524 3136223 .. 3136241 +  -2.5  -2.53213   GAAAACGCGATGGGA            GGTT-TTC AATG GAAGAACC             TGAATTCCAGGCTTA  41 4
      MA2525 3140100 .. 3140115 +  -2.5  -3.53012   AGTCAACTTTTAATT              GCGACG TCTAC CG-CGC              TTTCAGGCAGGACAA  48 193
      MA2527 3143288 .. 3143316 +  -5.3  -3.58329   AATGGTTATTCACCA        GTAGTTTAAATCC ACC GGATTTGACCAAC        TTTAACGGCTCTTTA  58 441
         prt 3146586 .. 3146634 +  -7.5  -2.62184   CAATGAGGAGGAATT TTATGGATTGCTTCCAGTGCCTT GTA AAAGTGTTGGGAGCTTTCCATAA TCATATAGGAGCAAG  63 168
      MA2530 3147341 .. 3147355 +  -3.5  -4.41548   GATTCCTATCCAGCA               GGTAG CTTTC CTGCC               TTTTATCACGTCTGC  65 390
        pncB NONE
      MA2534 3151257 .. 3151281 +  -2.1   -3.1243   GATACTGAGCGGTTA          TCTCTCCGG TATTTCC CTGGATAGA          ATTTCCTTTTGAATA  43 463
        mitM NONE
      MA2538 NONE
      MA2540 3159539 .. 3159553 +  -4.2   -4.2461   GTTGTCTTTAATATT               GGCC AGGGTGG GGCC               TTTATTAGTCAGGCT  64 180
      MA2544 NONE
      MA2545 NONE
      MA2546 3167401 .. 3167416 +  -6.2  -4.73432   CAGCTTTTGTTTCTT              TGTTTC TTCT GAAACA               TTTCTTTGTGTTTAA  80 164
      MA2548 NONE
      MA2549 NONE
      MA2550 3173421 .. 3173444 +    -6  -5.40072   GGAAGAGAGAATTTT          AAAGAGAGGG CCAA CCCTTTCTTA           TTTTTTTGCCAAGGA  89 62
      MA2551 NONE
      MA2552 3175750 .. 3175760 +  -3.2  -4.30576   CTATCTGGCTGAAAG                 GCTT GAA GAGC                 TTTTCATGGTCGGCA  60 233
      MA2554 3179403 .. 3179415 +  -7.7  -5.40474   TTCAATCATTTGACC                CAGGT CTT ACCTG                TTTTTTTCAAAAGGT  95 88
      MA2559 3185147 .. 3185161 +  -4.2  -4.21997   GGTTGTTAAGGATGT               TCTGGA CTT TCCGGG               TGTTTTTATTGGTTG  64 407
      MA2565 3190634 .. 3190658 +  -3.6  -4.15899   TGAAGGTCGTTTTCT         TCGTTGACAAC GTCT GCTG-CAACGA          TTATTTGCTCTTTTT  59 390
      MA2567 3193271 .. 3193281 +  -2.6  -3.64882   TATTTTTAGACAAAG                 TATA AGT TATA                 TTGTAATTGTTATTG  50 369
      MA2568 3195130 .. 3195148 +  -3.8  -4.78237   GATTTCGGATGTTTC             CGGGTTTT CCG GGAATCCG             TTTTCTTCTAAGCTA  69 63
      MA2569 NONE
      MA2570 3197325 .. 3197348 +  -3.8  -5.03961   ATTTGATTCCTGGCT          CTGACCTGAT ATTA AACAGATCAG           TTTTATTCTTTACTT  72 35
      MA2575 NONE
      MA2576 3204065 .. 3204091 +  -5.8  -3.48236   GCCCTAAGTAAACAC         TGAAAGCACGGA AGA TCTGTGCCCTCA         TTGCTATTGTCTTTA  61 41
      MA2580 NONE
      MA2581 3211300 .. 3211313 +  -3.9  -2.64794   AGATTATTTTTTAAT               TAAAG AATA CTTTA                TAATGTAAGGTTAAA  45 147
      MA2582 3212859 .. 3212882 + -11.2  -3.48772   TCTTTCTTAATGGTA          GTAAATCAAG TTTA CTTGATTTAC           TTATGTGGGCGAATT  84 312
      MA2583 3213708 .. 3213727 +  -9.4  -3.88618   TGGTAAAAATTAATG            TCCTAAGA TTGC TCTTAGGA             TTTGATCGTTCTGTT  83 35
      MA2595 3225673 .. 3225691 +    -3  -5.03314   CTACCACAACCAACC             CCGGTCTA AAA TTGACCGA             TTTTTTACAAATAAA  68 17
      MA2596 NONE
      MA2597 NONE
      MA2598 3226816 .. 3226842 +  -6.7  -4.08853   TGTTGTTAAAATAAT         CCTTCAGTTTT CCTTT AAAACTTAAGG         TTATTTCATGTTAAG  70 32
      MA2601 3231374 .. 3231387 +  -2.4  -4.65747   TATTGATAGCGTTTT               TGTG GGAAAA CACA                TTTTCTTCCACATTA  61 274
      MA2608 3240407 .. 3240426 +  -4.4  -5.62219   GGGTTTTCTAACTTC            GA-GTATCA TGC TGATACCTC            TTTTTTTACTCTGTT  86 515
      MA2609 3241533 .. 3241543 +  -5.4  -2.82015   GCGTGCTCTCACAAT                 TAGG GCA CCTA                 TCTGGTGGCTCTCCA  50 415
      MA2611 3243091 .. 3243101 +  -5.4   -3.7175   CTATCGTTTATATTT                 CTGA TAT TCAG                 TTTAACTGCGTTTTT  60 228
      MA2620 NONE
      MA2621 3249978 .. 3249994 +  -5.3  -3.64812   GGCATTCAAGCTGGC              TAAAAAA TCT TTTTTTA              ATTTTTTCCATGGAC  60 57
      MA2622 3250551 .. 3250573 +  -7.1  -5.40474   TAAAAATAAGGAAAA           GATGTTCTT CAAAT AAGAACGTC           TTTTTTTAGAGCAGT  95 10
      MA2627 3255625 .. 3255651 +  -6.6  -5.12707   AACTCAAACACAAAA         ACTCTCTATGTT TCA AACATTGAGAGG         TTTTTTCAGATTTGA  86 77
         adh 3260899 .. 3260923 +  -5.6  -3.32343   AGTGCTACTACAGTT          TCCCGGGCTG GGAGG CAAACCGGGA          TTATCCCCCTATCCC  57 202
      MA2631 3261553 .. 3261569 +  -9.4  -3.21934   CACTTGACCAGATGG              CCCACG ACTGA CGTGGG              ATTTTGTAAGAAAAA  75 15
      MA2632 3262656 .. 3262670 +  -2.8  -2.54193   CTCACACTGTTTGCC               GATGCT TCC AGGATC               TAACTTGGGGTGCTG  41 203
      MA2633 3263776 .. 3263786 +  -5.4  -2.53233   CCAATTCTAGCATTA                 TCCA TAT TGGA                 ATCTTGCTCTCATTA  51 180
      MA2635 3266983 .. 3266995 +  -3.4  -3.89354   CCTGCCGGATTTCAT                CTCT TTTGT AGAG                TTATTGATTTCCACC  55 104
      MA2636 3267855 .. 3267878 +  -3.8  -4.07568   TGGTTACGGGGTAAA          GGGCAG-CAGT TCC ACAGGTTGCCC          TTTTGCAAGCAACAC  58 145
      MA2638 3268872 .. 3268891 +  -2.8  -5.05601   CCATCCTGTGTTGGG            TGCAGGGT AACA AACTTGCA             TTTTTGTATCTGCTC  68 86
      MA2639 3270158 .. 3270185 +  -7.8  -3.29043   GAAAAGGAAAAGATA        GCCGCAGAAATGT GGG AAATTTC-GCGGC        TTATAGAACAACCTT  66 469
      MA2640 3271031 .. 3271041 +  -5.4  -4.17089   AAAAAGTGGAGAAGA                 TGGA ATT TCCA                 TTTTCCAGCTTTAAA  65 174
      MA2641 NONE
      MA2642 3272327 .. 3272338 +    -3  -3.27923   AGAAAAGCTACGTTA                CTTA TCCA TAAG                 TTAGTCCTCTTGAGC  45 379
      MA2644 NONE
        atsA NONE
      MA2646 NONE
        atsB 3278822 .. 3278844 +  -4.1  -3.15257   AGAATTTAAGGACGT           TCGGGGC ACAACCACG GCCCTGA           TCTATGTGTTTCCCG  48 3
        atsA 3280905 .. 3280928 +  -3.7  -4.48823   AGCACTTTACCTCCA          CCCACCACC GCAGAA GGAGGTGGA           TTTTATGACTTCGTT  63 473
      MA2649 3282008 .. 3282029 +  -2.9  -2.90763   CTCAAAGGGGGATCA           GGTACAGTC AGAA GATTGAGCC            TGTATAAAATCTGGG  42 147
        atsA 3284543 .. 3284560 +  -4.1  -3.02511   TTTCGAAACGGTAAA             GAAAGGC CGAA GCATTTC              TCTTCACGGGATAGG  47 112
      MA2651 3285219 .. 3285231 + -10.5  -2.99584   ATCATCATAACTTTG                CCCGG GAA CCGGG                ATCTTTTATTGTCGG  78 104
      MA2652 3286188 .. 3286205 +  -3.3  -4.59109   AAGCCCCGCATGTAC             GACCTCG ATCC CGGGCTC              TTTTTCAAAGGTCTG  67 204
      MA2657 3292637 .. 3292647 +  -5.4  -3.19568   CAGTTTTCATTCTTA                 CGAT TTC ATCG                 CTTTCTTCTGGATCA  55 227
      MA2658 3293520 .. 3293530 +    -4  -4.40184   CATGATATGGAAGGT                 TTGA TGG TCAA                 TTTGTATTTGATTGG  63 451
      MA2659 3294859 .. 3294873 +  -2.8  -4.34008   ATCAAAGTCGGAAAT               GGTCTT TCC AAGAGC               TTCTTTTACTTCCTC  60 338
      MA2661 3296199 .. 3296209 +  -2.4  -3.00022   TGGAGTCTTTATCCT                 GCTG AAC CTGC                 TATATCTCGGATACC  42 53
      MA2662 3296608 .. 3296618 +  -3.2  -3.19389   GCTTTGAAAGTTAGG                 GCTT TAC AGGC                 TTCCTGAGTCAGTTC  47 8
      MA2663 3298657 .. 3298681 +  -2.1  -4.39287   GGAGGCGCCAGGTAA          TGCCGGG GAAATGGCAGG CCCGGTA          TTTTGATATAATTGG  58 26
      MA2664 3299545 .. 3299555 +  -2.4  -4.82863   CTATTACGGATTGTA                 CCTC TTT GCGG                 TTTGTTTTCTGATTA  64 313
         pmm 3301265 .. 3301295 +  -2.6  -3.10164   TATCCTTCCTGTTCC       CCATTGTAGATTTT CAG AGACTTTTCAATGG       TTGCATCCTCAATGG  43 115
        ppsA 3305209 .. 3305221 +  -4.9  -3.35774   TATTTTTGTTGATAT                TGTTT TTA AAACA                TTCTGCAAATTTGTA  55 312
         pgk NONE
        yibO 3313443 .. 3313455 +  -3.3  -2.53125   CCCGTACACTGCAAC                GAGGG TTG CCATC                ACTTTTGTAACCACT  43 478
      MA2672 3316906 .. 3316920 +  -3.5   -5.1971   ACCCTGACTTTTTCA               CCGGT TTTTC ACTGG               TTTTTGATTTTTCAT  73 153
         ppa 3320719 .. 3320733 +  -2.9  -2.94588   AAATGGTTTGAATTT               TAAGA CCGCC TCTTA               GTTACTTTTTATCTT  43 406
      MA2677 3323316 .. 3323328 +  -3.5  -3.17447   AGTTCCGAAAGGCGT                TTAAA AGT TTTAA                CTTTGTGATTTTTTA  47 375
      MA2678 3324711 .. 3324726 +  -7.6  -3.89182   GACACACCCGAAAAT              TTACCC GGTT GGGTAA               TTTGGCTTGTTATTA  74 128
      MA2681 3328923 .. 3328949 +  -8.1  -3.02511   GTTTGTTCCTGGAAG        GGGAGGACAGGA GTAA TCCT-TCCTTCC         TATTCGACAAATAGA  67 127
      MA2690 3345264 .. 3345291 +  -6.2  -3.54935   AATAAGAAAGGCGCT        GGGTTGAGGGTA AAAA TTCCCTTTACCC         TTTGAAGCCGGTTTA  61 19
      MA2691 3347120 .. 3347136 +  -2.9  -4.08394   CATCCATTTTTTATG              CGAGAAG CAC CTTTACG              TTTTAAACCGGCTCT  55 245
      MA4661 3349849 .. 3349870 +  -8.7  -2.93326   TTAAAGGGGTTTGAA           CACCCGAAT TGCG ATTCGGGAG            TCTGCTGTCTGTTTC  69 27
      MA4675 3352065 .. 3352075 +    -4     -2.89   AGCCCATTTATACAT                 TACA AAT TGTA                 TGCTTCTGTCAAAGT  46 393
      MA2693 3352941 .. 3352957 +  -2.2  -2.78816   AAAAATAGTTTTGCA              GCCTGA GGGGG TCAGGG              TATGGTAAGCGATGA  41 1
      MA2694 3354498 .. 3354530 +  -7.1  -3.34455   AATTCCCAACTTTAT      TTTTTGCCTTCTGGT TTA ACTAAAGGGCAGAAA      TTCCCTTTCTCCTCC  65 44
      MA2695 3357781 .. 3357792 +  -7.2  -2.85699   AGCCCCGAGACAGAT                CCCG AGCA CGGG                 CTTTCCTGCATCGAT  56 508
      MA2699 3361383 .. 3361407 +  -3.6  -2.64045   GAATGGGCAAATGAA          GTCGCACA AGCAGTAAG TGTGTGAC          CTGTTGTTAGAATGA  45 2
      MA2702 NONE
      MA2703 3366138 .. 3366151 +  -2.4  -3.92267   CCCAACTGCGTAACT               CCTA TACTAT TAGG                TTTGATCTCTATATA  51 331
      MA2704 3366778 .. 3366788 +  -3.2  -5.86061   AACAGATCATGGGTG                 TGCG ATT TGCA                 TTTTTTTTACTCCAG  88 237
      MA2706 3371090 .. 3371103 +  -3.8   -4.0274   GTAACTCTGGAACAA               CACC TCTAAC GGTG                TTATTTGCTGCTACA  58 59
      MA2707 NONE
      MA2710 NONE
      MA2711 NONE
      MA2712 NONE
      MA2713 3381530 .. 3381540 +  -2.4  -5.26875   TTGTCTCCCTGATTT                 CCTG AGA CTGG                 TTTTTTGATTAGCAG  73 61
      MA2719 NONE
        cysK 3391162 .. 3391178 +  -5.1  -3.41073   CCGATCTGTTTAGCT              GATCTGT TTG ACTGATC              TGTTTGACTGAGCTA  55 24
      MA2721 3392539 .. 3392564 +  -4.7  -2.91695   TCGCAACAGTACGCA         GTCCGTTT-CGC TGC GCTCAAGCGGAC         TAGTTTGCAGGTAAA  50 195
      MA2727 3401248 .. 3401262 +  -2.2  -4.21465   TTTTATAAATTGGAC               TATTTA TAA TGAATA               TTCTTTGATTTTAGC  56 361
      MA2728 3402695 .. 3402706 +  -7.2  -4.40692   CCTATCTAATCTGAA                GGGC AGCT GCCC                 TTATTCTTTTTTAAG  79 27
      MA2737 3416135 .. 3416153 +  -3.9  -3.95153   AAATGGAATTGAAAA            GAG-TTCC TCTT GGAAACTC             TTTCTGGGTGCTTGG  56 378
      MA2738 NONE
        istB 3420263 .. 3420273 +  -2.6  -4.04206   ATGTCAGTCAGTTCA                 TTTT CGA AAAA                 TTTATATGCCGCTGA  55 419
      MA2740 3422984 .. 3423000 +  -2.2  -4.17296   ATTAAAGGTCACTTC              GCACGT AGGAG AAGTGC              TTTCTGTCTGTACCG  53 249
      MA2741 3423379 .. 3423391 +  -4.1  -3.18126   GTTACTTCAAGAGGC                TTCCT GCG AGGGA                TTCCGTATACTTTGT  48 77
      MA2747 3429094 .. 3429108 +    -5  -3.61213   GTAGTATGAACCTAT               CAAGGA GAT TCTTTG               CTTTTGTTTGTGCTT  56 254
      MA2749 3431690 .. 3431702 +  -3.3  -2.99568   CGATTATGGCATCGA                CAGGT GCA ACCGG                ATTCTCTTTTGGTAT  45 360
      MA2751 3433563 .. 3433585 +  -4.8   -3.1875   CACGACAAAAATATC           GAGCCTATCT GAA AGACAGCCTC           TTAGATTCACCTGTA  53 384
      MA2762 3446591 .. 3446601 +  -5.4  -4.16182   TCCCGTACCACGGCT                 GTCT CAC AGAC                 TTTGCTTTCTCCTGA  65 361
      MA2770 3455276 .. 3455299 +  -3.1  -3.13546   TGTCGGACAGCCTCC          TTGCAGCGGG GTACG CCAGC-GCAA          CTTTGATTTTGATAA  47 66
      MA4670 3455985 .. 3456000 +  -6.8  -3.49778   ATAGCCCAATTAATG              GCCTGG ATTC TCAGGC               TCTTTCGTCCATTTT  64 440
      MA2772 NONE
      MA2773 NONE
      MA2774 NONE
      MA2775 NONE
      MA2776 3461829 .. 3461839 +  -3.2  -3.60296   CCGCGAATTTTTCAG                 GGTA TGC TGCC                 TTTGCGATAACCATC  49 436
      MA2784 3472625 .. 3472644 +  -2.2  -2.88645   CTATTGCTCCCACTG            CTTGAA CTGTTATC TTCAAG             TACTGTTATTGTAGT  41 137
      MA2785 NONE
      MA2786 3474204 .. 3474214 +  -2.6  -3.01712   AAGAGAAAGAATGAA                 TTTT TCA AAAA                 TCTTGAGGGAAAAGA  43 75
      MA2787 NONE
      MA2788 3475568 .. 3475579 +  -2.2  -3.35526   TTTTTAATGAAGCTG                GCTA TATC TGGC                 TTGGGTTTGTACTTG  45 418
      MA2790 NONE
      MA2791 3476841 .. 3476854 +  -3.9  -3.08581   AGTTATCTATTCTAT               GAAAT GTCT ATTTC                CTTTTCCGAATTCCT  47 24
      MA2793 3485641 .. 3485667 +  -8.2   -2.8967   AGCCTCTTTTTCAAT         TCAAACATATGT TTG AAATATGTTTGA         TCCTTGTACCTTTTT  66 441
      MA2794 NONE
      MA2795 3489475 .. 3489498 +  -5.2  -3.21395   AATTTAGTTGAATAA          GAAAGAGCGA TTAC TCGCTCTCCC           TCTTCTAAGAACCGT  53 349
      MA2798 3492421 .. 3492445 +  -9.3  -4.04174   TTGCCTAACAACTTT          GGCATTGGAGA ACC TCTCCAACGTC          TTTAATTCTGTGCAG  79 202
      MA2800 3494938 .. 3494950 +  -6.3  -2.63585   AATTGATAGAAAAGC                CTATG GTT CATAG                CTATTTAACATATCA  54 133
      MA2801 NONE
      MA2802 NONE
      MA2803 NONE
      MA2804 3498666 .. 3498679 +  -2.3  -3.45321   ATTTTGTAAAGAAAT               CCTTG TATC CGGGG                TTGTGAGTTATGAGT  45 6
      MA2805 3499296 .. 3499318 +    -5  -3.50722   CTTTATCATGGAAAC           TTTTGATTTT TTC ATAATCAAAA           TCTTTGATCCTTGAC  56 276
      MA4678 NONE
      MA2807 3503225 .. 3503242 +  -2.8  -5.01546   TTTATTCTTTTTTAC             TTCTAT TTAAGC ATAGAA              TTTTTGTATGAATTT  68 76
      MA4677 3503710 .. 3503729 +  -2.2  -3.13191   AAGATTCAGTTAATT            GAAAGAGT TTTT ATTTTTTC             TATATATATTATCAG  43 78
      MA2808 NONE
      MA2809 NONE
      MA2810 3507138 .. 3507149 +  -5.8  -4.95211   TGTATGCTACAGCTT                GCTG TTGT CAGC                 TTTTGTTAATTTTTT  80 271
        ssrA 3509888 .. 3509905 +  -2.7   -5.7946   CGCGATTGCTTATAC             TTTCCCA ATAC TGGTAAA              TTTTTTTATTCGAGA  86 334
      MA2814 3512910 .. 3512920 +    -4  -3.64933   TCGCCTATTGATCAC                 TTCT GTG AGAA                 ATTTTTTGAAATTAG  54 89
      MA2815 3514041 .. 3514062 + -13.7  -3.10344   CGTTGTGCTGGCTCA           CCCCCGCTG CAAA CAGTGGGGG            TATGTTCGCTCCACC 100 456
      MA2816 3515410 .. 3515436 +  -2.4  -3.74868   AAAATGCTATTTAAT         GGAGTTAA AGCTTACCTGA TTAACTCC         TTAATTGTTTTTACA  49 7
      MA2817 3517083 .. 3517103 +  -6.7  -3.05844   AGGGTCGTTCTTTTC            CCGCTCGAC GAA GGAGAGCGG            TCTTCCCATAAACAA  60 249
      MA2824 3524621 .. 3524631 +  -2.4  -2.87443   TTTTTTTATATAGAT                 GCCC TCA GGTC                 CTTCTCTTGTATCAA  40 286
      MA2827 3530829 .. 3530857 +  -3.1   -3.1637   ATTTTTCATGAGATA        TCGGTTTAAACAG CAC CTGTTGGAGCAGA        TTACTCAAGGTATCT  47 439
      MA2829 3533221 .. 3533233 +  -4.9  -3.35774   TATTTTTGCTGATAT                TGTTT TTT AAACA                TTCTGCAAATTTGTA  55 47
      MA2831 3535802 .. 3535813 +  -2.2  -3.19653   TAATTTAAAATTAGA                TTGC GTGG GCAG                 TTAATGGAATTCTCA  43 73
      MA2832 3536185 .. 3536208 +  -2.5   -3.6292   AAACATTTTAGGTAT          TTTTGATTG AGTGAA CAATCAAGG           TTTGGGGGTATTTAT  48 94
      MA2833 NONE
      MA2834 3539892 .. 3539923 +  -6.6  -2.87501   TCATAGCCGCATAAA      TGAAGGCTTGACTG GACT CTGTTAATCCTTCA       TAATCTTTGCTCAAA  58 213
      MA2836 3541696 .. 3541708 +  -2.7  -4.56978   AGGACAAAACAGAGC                GAAGA ATT TTTTC                TTTATTATTTAACCG  62 84
      MA2837 NONE
      MA2838 NONE
      MA2839 NONE
      MA2840 3547031 .. 3547053 +  -5.1  -3.67068   GAAAGTTAAATTCGA           TTTAAAAAA TACTC TTTTTTAAA           TTTCAAAATTTTCCT  59 422
      MA2841 3548381 .. 3548391 +    -4  -2.87211   ATATTTTGAAGCACT                 TTCA TCC TGAA                 TCTGTCCCCCCGAAT  46 16
        moxR NONE
      MA2843 NONE
      MA2844 NONE
      MA2845 3555273 .. 3555283 +  -2.6  -3.58905   TAAAATAATATTAAG                 TATT AAA AATA                 TTATATATGAGAAAT  48 346
      MA2847 3559936 .. 3559953 +  -2.7  -5.53991   ATTTCCCTTATTCTC             CATTTTG CATC CGGAATG              TTTTTTTCCTGCATG  77 265
      MA2852 3565911 .. 3565928 +  -4.1   -3.8647   GGTGTAGTTCCCACT             GCCG-TTG TTA CAGTCGGC             TTTGATATGATACGT  58 345
      MA2854 3567549 .. 3567565 +  -3.7  -2.55297   TTGACCCGAGAACCT              TCAGG CCCACAC CCTGA              GTATCTTTAACCTAA  45 9
      MA2855 3568161 .. 3568174 +  -6.7  -3.39749   CTTATTCTTTTCTTG               CCTCA GATG TGAGG                TTGTGAGCTTCTTCC  62 254
      MA2856 3569765 .. 3569782 +  -7.7  -5.14626   TAACTTCCATTAAAG             GGGCAGT CAAT ACTGCTC              TTTTCTTTTAGTAGT  93 66
      MA2858 3572217 .. 3572246 +  -9.3  -3.02043   GCAGTTTGCCTTAAC       CAATCTTCGGGAA ACAT TTCCCGAAGAGAG        TCTTCGAGAGAGATT  74 102
      MA2863 NONE
      MA2864 NONE
      MA2865 NONE
      MA2866 3582039 .. 3582049 +  -8.2  -3.02829   ACGGTCAACCCCCTT                 CCGG ACT CCGG                 TCTTCAGGGACTCTA  63 453
      MA2870 3587192 .. 3587218 +  -9.6  -3.18849   TCCAGCCTCTCAAAG         CTTTTCACTTAG AGC CTAATTGAAAAG         TCTTGCTGCTCTGAA  75 135
      MA2873 3588289 .. 3588305 +  -3.7  -4.90918   ATTTTTTCGAAGAAC              ATCTCAA TGT TTGAGAA              TTTTCTTAGTTTTAT  72 91
      MA2874 3589147 .. 3589157 +  -2.6  -3.05769   TCCTGAAAGTTCTTG                 TATA GTG TATA                 TATGTACTTTGAAGC  43 35
      MA2875 NONE
      MA2876 3590112 .. 3590128 +  -3.7  -3.10354   AAAGCAATAGTTTAA              GGTGGAT TAA ATTCATC              TCTTAAATAAATCTA  47 401
        fwdG NONE
        fwdB NONE
        fwdD NONE
      MA2880 NONE
      MA2881 3594047 .. 3594064 +  -2.7   -4.3613   TGGCGATCTCTGGTT             TTTCACA GACC TGTGACA              TATTTTTGTTTTGGC  60 80
      MA2882 3595106 .. 3595125 +  -6.4  -3.86106   TCCTCGGGAGTATGG            CCCTTCCT GGCG AGGAAAGG             TTTCATCGTTGCTGT  66 304
      MA2887 3602969 .. 3602990 +  -6.5  -3.79519   GTCACATAACCCTGG           CAGTCAGGG CACA TCCTGACAG            TTTCCTCCTGGAATT  64 329
      MA2891 3609706 .. 3609727 +  -8.1  -4.23999   CAGCCGGACAGTAAG           GTTTATGCG CTTA CGTATAAAC            TTCTTTTGAATGTCC  81 27
      MA2894 3615699 .. 3615720 +  -2.8   -4.1721   ACGGAACTGACCACT           CCGGCGCG CTTGAA CCCCCCGG            TTTTAAGCTATCAAT  55 41
      MA2895 NONE
        thrS 3619844 .. 3619856 +  -6.3  -3.25166   CCCAAAAACCTCTTT                GAAAG GTA CTTTC                TGGTTTTTGAGATGG  58 333
      MA2897 NONE
      MA2898 NONE
      MA2899 3623788 .. 3623801 +  -3.9  -2.83012   ATTAATTATTTGATA               TTTTG AGGA CAAAA                TATAATAATGACATT  46 54
      MA2900 3624975 .. 3624985 +  -5.4  -3.04792   TCCCTTTTACTTCTC                 CCTT TTC AAGG                 TGTTCCAGCTCATGA  52 179
      MA2902 NONE
      MA2903 NONE
      MA2904 3628581 .. 3628596 +    -4  -4.17048   TGTGCTCCGCTAAAA              GGGTCTG ATG CA-ACCC              TTATTTTGGCAAAAA  58 302
      MA2905 3629932 .. 3629942 +  -2.4  -3.39327   CCCTCAGGTGAAACT                 CCAG CGA CAGG                 TTATCCGTATAGAGG  45 460
      MA2916 3644213 .. 3644232 +  -7.2  -3.36983   GAAGAAAATGGTCCC            TTTTTCGG CATT CCGAAAGA             TTGCTTCAAGGTTTT  61 197
      MA2918 NONE
      MA2919 NONE
      MA2920 NONE
      MA2921 3647863 .. 3647876 +  -8.1  -4.16943   CTCTTGCAGGTCACT               CGAGG ATTT CCTCG                TTTTCCACTCTCCAG  79 414
      MA2923 3650136 .. 3650150 +  -4.4  -3.43007   TGTTTTTTCTTTGGA               TAATAT CTC ATATTA               TATATTTTAAATCAT  53 187
        mauG 3651549 .. 3651575 +  -9.4  -4.03885   AACCGAATCTCGAAC         GTGCACGCTTAT CAT AAATGCGTGCAC         TTAATTTTTTTGGGG  85 39
      MA2927 3655583 .. 3655594 +  -7.2  -3.91674   CACAGACAGCTGAGT                GGGC AATC GCCC                 TGTTTTCTATGTGAA  71 56
      MA2931 NONE
      MA2932 3660599 .. 3660619 +    -9   -3.9318   ATTGCCTTCAGATTT            TCTCCAGG CGGCA CCTGGAGG            TCTTTTTCACCGTTT  77 469
      MA2936 3665785 .. 3665797 +  -4.9  -2.81543   AAGATCAAAAAGAAG                TACAA TCA TTGTA                GATTTTTTCATACTC  50 161
      MA2937 3667060 .. 3667074 +    -5  -3.32022   CTGAATATAGATACA               GGATGT ATG ACATTC               TTGATCTGTACGAAG  55 71
      MA2938 3667323 .. 3667338 +  -5.4  -3.79906   CACAATTCGTCAAAA              TTCTCG TTAC CGAGGA               TTATTCTGAAGCTGA  60 77
      MA2939 3670452 .. 3670464 +  -2.7  -3.76487   TTTGTCCTGAAATAA                TTTCG CTT TGAAA                CTTTTTTCCTCTTGT  50 117
      MA2941 3672508 .. 3672530 + -13.6    -5.093   TTCCATGACAATTTG           TTCTCCTTCT GAC AGAAGGAGAA           TTTTGTTCTTTTCAA 100 265
      MA2945 3679750 .. 3679766 +  -6.7  -4.13805   CTCTGTAGAAATCCT              TAATTTG ATG CAAATTA              TTTCTATAACTTTTT  70 53
      MA2946 3680565 .. 3680575 +  -2.4  -3.31501   TTAAAGAACCTTCTC                 GCCC TTA GTGC                 TTCTCCAAACTTCCT  45 319
      MA2948 NONE
      MA2949 NONE
      MA2950 3683714 .. 3683728 +  -7.8  -3.47617   CCATTTACAATCTCT               CGGGCA CTC TGCCTG               TTCTCCCTTTCCCGT  64 307
      MA2952 3685446 .. 3685456 +  -5.4  -3.07113   TTTATCGTATTTTGT                 CCAT GCG ATGG                 TTGAGTAAGATCCTA  53 7
      MA2953 3687381 .. 3687395 +  -2.8  -3.40191   TAACAGTATTTGCTG               CTTCAG TTA TTGGAG               TTAATCTGTTATGAG  47 285
      MA2955 3688033 .. 3688045 +  -3.4  -3.59698   AATGAATTTATGCTT                TCTC TTGAC GAGA                TTGTCTGTGAAATCC  50 36
      MA2956 NONE
      MA2959 3694092 .. 3694115 +  -4.6  -4.18465   TAGGTGATTAAATTT          GGGAGCAA TAACTTCT TTGCTCTC           TTCTCTTTTTTCCAA  63 431
      MA2961 3696566 .. 3696586 +  -7.6  -5.00884   TTTCTGCCCTGAATA            CCCTGGAA AATAA TTTCAGGG            TTTTTTAACAGGGAT  89 80
      MA2964 3700281 .. 3700304 + -12.6  -2.71731   CTTGATTTCCTCAAA          TTCATATCGC ATCA GCGATATGAA           TAATTGAGCAATAAA  78 314
      MA2968 3705907 .. 3705917 +  -4.6  -2.78725   TTTAATCTTATAATT                 CCGG TTT CTGG                 TGGTTGGTAAAATGT  48 277
      MA2969 3706775 .. 3706788 +  -2.5  -4.53439   TTTTCTATTGAATAT               TATTT TTTA AAATA                TTTATTTGGATTTCA  60 521
        mtmC NONE
       mtmB2 3709086 .. 3709110 +  -9.3  -5.45652   TCTTCAAAAAATTAA          GGTCCGGGAGT TCT ATTCCTGGATC          TTTTTTCTTACGGCT 100 61
      MA2975 3711409 .. 3711425 +  -4.4  -4.57569   GAATGCCGGCTAGAC              CGTCTG AGACA TAGACG              TTTTTCCGGGGATAA  68 127
      MA2976 3712503 .. 3712514 +  -4.4  -2.84999   CAAGACCCCTGTCAC                TGAC TATG GTCA                 TATCATAACTTTCGT  46 233
      MA2978 3713754 .. 3713774 +  -6.9  -2.56596   ATTTTTTTGTGCAGC            AATCAACCT TTC AGGTTGATA            TCAGTTGCTGCCACC  60 289
      MA2982 3718549 .. 3718562 +  -5.3  -3.01497   GGAGCTTCAAGAAAA               GGTTT ATTC AAACC                TCTAATTTGAGATGA  53 7
      MA2983 3719870 .. 3719890 +  -3.3  -4.08692   TTTTTAGACTAATTT            TTGAATCGA TTT TTGAATCAA            TTTTCGAACCGATTC  57 203
      MA2984 3720680 .. 3720712 +  -7.9  -4.64992   CCGAGGGACCCTGTC      GAGATGCTGTAAA ACAATTC TTTAAAGCATCTC      TTTATCTTTTTTCAA  84 56
      MA2985 3722434 .. 3722444 +  -2.6  -5.12707   AAACAGCTGGCTGCC                 TTTT AGT AAAA                 TTTTTTGAAATTTCA  70 107
      MA2996 3732933 .. 3732953 +  -4.7  -4.32233   TCAATTCTAACGAAC            CTTCAGATG CAA CTTTTGAAG            TTTTCAGCTTTTTAT  65 189
      MA2997 3733407 .. 3733430 + -12.6  -3.08133   TCGGAACTGATGACG          GTGTGGATTT AACC AAATCCACAC           TTGCGTACATACCTA  88 31
      MA2998 NONE
      MA2999 3734166 .. 3734176 +  -6.8  -3.01712   TGTCAGGTTCTAACC                 GGCA GAA TGCC                 TCTTGCCAGAAGGAC  60 28
      MA3000 3735434 .. 3735446 +  -3.4  -4.57569   GACGTTTAAAAAACT                CAGA AACTA TCTG                TTTTTCCAACCCTGA  64 264
      MA3001 NONE
      MA3002 3737460 .. 3737472 +  -4.1  -3.25823   GGGTTTATGGTAATA                TTCCT GAT AGGGA                TTGCTATAACGGAGA  48 104
      MA3003 3738076 .. 3738088 +    -2  -4.03183   TCTCCTGAATCATGT                TTCA TCTCC TGAA                TTATGTTTTATCGGT  53 149
      MA3006 3739704 .. 3739715 +  -5.8  -3.72576   TGAGTAAAGTAGAAG                CGCT AAAA AGCG                 TTTCCTCCGCACCGA  63 68
      MA3007 3741438 .. 3741450 +  -2.7  -3.78419   GACTATTATAATGTT                TTCTT CCT GAGAA                TTATGTATTTCATGC  52 481
      MA3012 3744788 .. 3744802 +    -7  -3.31054   TTTCATACCGAAACT               CCGCTG GAA CTGCGG               TTAATGCTGTTGTTT  65 48
         dys NONE
      MA3014 NONE
      MA3015 3747865 .. 3747886 +  -5.1   -5.4505   AGTATTCAGGACTTT           CG-GGTTCGG AAT CCGAACCACC           TTTTTTCTTAACAGG  88 69
      MA3016 3748652 .. 3748674 +  -7.1  -3.33261   CTGAAAAAGGTGACA           TAAGAACCC GCTAA GGGTTTTTA           TTGTCAGAATTCAGG  65 74
      MA3021 3754756 .. 3754781 +  -9.9  -2.96989   AAATTAGAATGTCCT         TTACTCTTCAA AGTC TTGAAGAGTGA          CTTCTTATATATATT  76 63
        rfbA 3756134 .. 3756150 +    -5   -2.6472   CATTTACAGAGACCT              CCCCCG TGATT CGGTGG              TCCTCTGAGCTCTTA  49 1
        glmS NONE
        pmmB NONE
        rfbA 3760844 .. 3760854 +  -5.4  -2.94032   AGAGTCTTCATTCAT                 CTGT TCT ACAG                 CTTTCCTTAAAGGAT  52 229
      MA3027 3761697 .. 3761709 +  -3.3  -3.01712   AAAAAGGATCTATTC                GTCCC CAC GAGAC                TCTTCAAAAAACCGG  45 142
      MA3028 3762691 .. 3762710 +  -8.6  -4.35581   TTTAGTATGTGGTAC            GCTGGTAA TTAA TTACCGGC             TTTTAACTATTTTGA  83 323
      MA3029 3764611 .. 3764621 +  -3.2  -5.42862   TTATCCTGCTTTCGG                 CAGG TAA CTTG                 TTTTTTTCGCAATAT  79 211
      MA3030 3765415 .. 3765432 +  -4.9  -4.07568   TTTTTGAACCCTGCT             TTTGAAG GAAA CTTCAGA              TTTTCCGCAAAAAGC  63 108
      MA3033 NONE
        hemD 3770645 .. 3770684 +  -6.4  -3.40403   ACTGAAATCTGTTGA  GAGCCGCGCTATATGGGA ACGA TCTCATAAAACATGGCTC   TTCTCATAAAACCGG  62 61
        pqqE 3773950 .. 3773961 +  -5.8  -3.36569   TTGTGTGCCAAAAAT                CTCC AGGG GGAG                 TATTTGGGAAATTGA  59 367
      MA3037 NONE
      MA3038 3776058 .. 3776074 +  -4.5  -4.11484   AGGATTGGCAAACAC              TGTGAAT TAA ATTTACA              TTTTAGGCCGTTGGG  61 142
      MA3039 3777223 .. 3777239 +  -5.9  -3.26031   CAGGCGGGCCTGAAA              TATACCA TTC TGGTATG              TATGTTTCAAATCCA  58 241
      MA3042 NONE
      MA3043 3780974 .. 3780995 +  -3.7  -3.58726   TCGTACCTGAGGCAC           CCTTCCATG CTCG TATAGAAGG            TTATATATCACCGGG  51 443
        oppD NONE
        oppF NONE
        oppA NONE
        oppB NONE
        oppC 3788177 .. 3788190 +  -3.9  -2.79679   ATATAGAGAAATACC               TTCAA AAAA TTGAA                TCTAATAGGAGTATT  46 174
      MA3051 3789312 .. 3789325 +  -5.2   -2.7693   ATGTTAAGGGATATT               CCGG GGATCG CCGG                CTATTTGCTTTCAGG  50 382
        valS 3792166 .. 3792200 +  -8.7  -2.64155   AAAAATCGGAGATTT    C-CCGGGA-GTTGCGAT TAC ATCGCAACATCCCGTCG    TCCGTTTCGGCAGAG  68 43
      MA3072 3813963 .. 3813973 +  -2.6  -5.82316   TAAAATTTATTCAAA                 TTTT ATC AAAA                 TTTTTTTTAAATAAT  85 200
        hmgA 3815881 .. 3815893 +  -4.9  -3.36803   CTATTGATAACGAGT                TATTC ATA GAATA                TTATACATCAGGTTA  55 277
      MA3075 NONE
      MA3076 3819519 .. 3819537 +  -2.5  -2.66478   TGAGAATCTTTTTAT             TAGCTTA TAAAC TAAGTTA             TGGATTCTGATTTTT  41 129
        flaB 3820474 .. 3820488 +  -2.1  -4.25256   TAATCCCTAATCCAA              GG-GGA TATT TCCTCC               TTCTTTTAGTGGAAA  56 38
      MA3078 3821392 .. 3821407 +  -3.3  -3.09117   GAAATATCATCTTTA              TCAGA GTATCA TCTGA               CTTATTTCATTTGAT  45 179
      MA3079 NONE
      MA3080 NONE
        flaH NONE
        flaI NONE
        flaJ 3826907 .. 3826924 +  -2.7  -4.54727   TATCGAGTGTATTCA             CATTCCA GATA TGAAATG              TTTTCATTTGAGGCA  62 12
      MA3084 3828168 .. 3828184 +  -2.9  -3.93256   AGAAAACCGTCTTTT              TTGGCTT TCT GAGCCCA              TTCTTTAAAACTCTG  52 274
        prp1 3836330 .. 3836348 +  -3.9  -3.84284   CCCTCTGTCTCTGTA            TAG-CCGT GCTT ACGGACTA             TTTACTAACTTTTCA  56 49
      MA3089 NONE
      MA3090 3837081 .. 3837093 +  -4.1  -3.14013   TCAGAGAAAAGAGAC                TATGG AAA CCGTA                TCTTAAGTATAGTTG  48 7
      MA3091 3839610 .. 3839625 +  -3.4  -4.42386   ATAATACCTGATACT              TTTAAA TACT TTTAAA               TTTTATAAATAGCAG  62 196
      MA3092 3840791 .. 3840801 +  -5.4  -3.88498   CAGAGTTTCCCGTAT                 TTCC CCA GGAA                 TTTCCTATATGAAAC  63 151
        pstS NONE
        pstC NONE
        pstA NONE
       tadA2 NONE
      MA3097 3847199 .. 3847211 +  -4.1  -2.68532   ATGCTCTGGATGAAA                TACTC GAG GAGTG                TCGTATGAATTTGAA  45 5
      MA3098 3848678 .. 3848695 +  -5.5  -3.99805   AAAAACCGCGTCGCA             TGGACAG TTTC CAGTCCA              TTTCAGTTTTTGAAG  63 126
      MA3100 3850839 .. 3850853 +  -5.8   -3.7331   TAGATGTAAATTACT               TATTGT AGT ACAATA               TATTTTAATCAAACT  63 166
      MA3101 3855559 .. 3855571 +  -6.9  -4.59773   AAAAAAGCTGAAGAA                CCTCC CTC GGGGG                TTTTTCGGCATGCCC  81 108
      MA3102 3856776 .. 3856789 +  -3.9  -4.50058   ATAGAGTAATGACTT               TAACT AAAT AGTTA                TTTTCCTTATGGATC  63 402
      MA3104 3860139 .. 3860153 +  -2.8  -3.58731   TAAAGAAGATCTGAA               CCTGAA AAT TTTGGG               TTTCAAGACTCTTTT  48 27
      MA3105 3861825 .. 3861841 +  -2.3  -2.94681   AACGATCCTCTTCTA              TTGCTTT TTA AAAACAA              TCCTCTTTCTATTGC  42 104
      MA3106 3862100 .. 3862114 +  -5.8  -3.63744   TAAATTAACAAAAAG               TGTTAA TTA TTAACA               TATTTTAAAAAGAGC  61 13
      MA3107 3863015 .. 3863031 +  -3.6  -5.02074   TTCTGGAAATTGCAA              GAACGG TAACT CCGTAC              TTTTTTCGGAGATCA  74 523
      MA3112 NONE
      MA3113 3869092 .. 3869129 +  -5.1  -3.83692   CCACTGCTCCGGTTA   TAGCGGCTATTAAAAATC AAA GATTTTTA-TATCCGATA   CTTTTCTTTTTTCCA  61 125
      MA3115 3871428 .. 3871445 +  -6.3  -3.21595   TCAAGCATATTATGA             GCCAATG CAAG TATTGGC              TTAGTAAACTTTATT  57 420
      MA3117 3872740 .. 3872750 +  -3.2  -3.16534   GAATCCATGAGGAAT                 CGAT GAT GTCG                 TTACATGTCGTTACT  47 259
      MA3118 3873943 .. 3873955 +  -4.1  -3.53811   TGTGAAGCCTTGAAA                TTCCT CAG AGGAG                TTTGACAAAACTCGG  52 150
      MA3119 3874843 .. 3874854 +    -3  -4.46621   AATTAGATTTAACTG                TTTC ACCT GAAA                 TTGTTTTGTCTTGTA  60 54
      MA3120 3876465 .. 3876479 +  -3.6  -3.65812   TATTCTATTTTTTGA               TTATTG CAG CAATGA               TTGTATTGCAGCACG  54 51
      MA3121 3878548 .. 3878558 +    -4  -5.00765   AATATACTTTTATCA                 GAAA TTG TTTC                 TTTTTGTAATTCGTT  72 191
      MA3122 3880533 .. 3880546 +  -3.8  -3.77196   TCCTTCCTCATCAAA               TGGG AGATAA CCCA                TTTCATCAATGATCA  54 423
      MA3125 3883576 .. 3883590 +    -5  -3.99324   GGGGTTTCCGATTAC               GTCAAG GTA TTTGAC               TTTATAATAGTGGCA  61 525
      MA3129 3888503 .. 3888516 +  -2.5  -2.87564   GCAGCCCACATTTTA               TAATT TTTC AATTA                TGTATCCAAAGATAA  42 309
      MA3130 3889679 .. 3889699 +  -6.7  -3.34398   CGGGTCGTTCTTATC            CCGCTCGAC GCA GGAGAGCGG            TCTTTCCCACGGAAA  62 352
      MA3131 3890488 .. 3890508 +  -3.4  -4.55697   TTTTTAATCCTGTAC           CCTCTA-TA AAGA TATTAGAGG            TTTGTTTCTGGAAAT  64 167
      MA3132 3891431 .. 3891443 +  -3.3  -4.68724   TTGAGGGTAATTGAA                GCCTG ATC CACGC                TTTTATCTTCCATCC  67 429
      MA3134 NONE
      MA3135 3896381 .. 3896405 +  -2.2  -2.58651   CTGACGCTCTTTTTA          TCAGTATGTT TATCT AACATGCTCA          CATTTTGTCATATTG  40 160
      MA3136 NONE
      MA3137 3897472 .. 3897495 +  -3.8  -3.54146   AAAGTATGAGTAAGT          TAAACCGGCT TAAA ATCCGGCTTA           TATTTCATTAAAAAG  52 39
      MA3138 3898226 .. 3898256 +  -6.4  -3.53012   ATAACCGAAGATAAA       TTAATCTTTAATGA AAT TCATTAAAAGTTAA       TTTCAAAAACCAAAA  64 160
      MA3139 NONE
        rfbM 3900375 .. 3900405 +  -5.5  -5.01811   GATCCTAATTTATCA       TGAGGATCCTAAT TTATC ATGAGGATCCTAA       TTTTTGCTTTAGTGA  78 396
      MA3142 NONE
      MA3143 3902630 .. 3902653 +  -4.5  -3.53012   GGAAATATCAGACAT          C-CCCGCCAG CTTTT CTGGCGGCCG          TTTCCAAAACGAAGA  53 194
      MA3153 NONE
      MA3154 3916409 .. 3916419 +  -3.2  -2.70932   ATTGTTTTATTTTTT                 GGAG GTA TTCC                 TGATTGAGACAGGAA  43 64
      MA3155 3917290 .. 3917308 +  -5.8  -2.60496   TACCGGCGTTCTCAC             CGGCCGAC GAA GGAGGCCG             ATCTTTCCCGAAAAA  54 134
      MA3166 3923916 .. 3923936 +  -5.4  -4.44667   TAAAGAACTCTACTA            TCCTGTCA ACGGC TGCCAGGA            TTTCTTCTTCGGAGA  72 187
        acdA 3926495 .. 3926508 +  -3.1  -3.62746   GCACGTAAAGAATCC               CCTTT TCAT AGAGG                ATTTTTTCCGCTCCC  49 413
      MA3170 3928703 .. 3928718 +  -3.2  -3.02461   GTTCGGATTCAGAAT              CGCACA CTTT TGTCCG               TATTAAGCCCGCTTC  45 191
      MA3171 NONE
      MA3172 NONE
      MA3173 3933236 .. 3933246 +  -5.4   -5.3236   TAGATTCTTTTATTT                 GGAA TTT TTCC                 TTTTTTATAGATTCT  86 330
      MA3175 NONE
      MA3176 3937643 .. 3937669 +  -5.8  -4.11484   ATTCCGGAGCCGGTA         CTTGACTCCGGA GCT TTCGGGGTAGAG         TTTTCCAGAGTTGGC  66 400
      MA3181 3944286 .. 3944298 +    -2  -4.02424   CAGGAGATAGCCTTC                TTGA CCGGA TCAA                TTTCTCCTAGTTGCT  55 505
      MA3187 3949557 .. 3949569 +  -3.3  -3.46904   AATAAGGGTGTCTGA                TAGGG ATT CCCGA                TATTTGAATATATTT  49 273
      MA3189 NONE
      MA3191 3952540 .. 3952555 +  -5.4  -4.41616   CTCAAAGATAAAAAT              CCTGAA GCTC TTCGGG               TTTCTTTCAACAAAT  70 257
      MA3192 3954341 .. 3954366 +  -6.1  -3.33815   AAAGTAAAGAAAAAA         GTCCCTTAAGG GTTG CCTGAAGAGAC          TTACTTAGAGGAACT  59 100
        thiD 3958441 .. 3958461 +  -2.5  -5.28315   TGAGTAACAGCAGGA            GAAAAGCCG GCA CAGATTTTC            TTTTTTCGCTTTTCT  74 200
        trpB 3960082 .. 3960098 +  -8.7  -2.64561   GTATGGGACAGATAA              GATGCCT TTC AGGCGTC              CTCTGTTTCTTAGAG  68 170
      MA3208 3972937 .. 3972947 +  -6.8  -2.64616   TGAGTTTCTAGCCTC                 CGGT ATG ACCG                 TCCTATCAATCCGGG  57 69
      MA3209 3973905 .. 3973915 +  -5.4  -2.53233   CCAATTCTAGCATTA                 TCCA TAT TGGA                 ATCTTGCTCTCATTA  51 180
      MA3214 NONE
      MA3216 NONE
      MA3217 3982459 .. 3982479 +  -2.6  -4.63218   GAGATTATAGGAACA            GGATATCT GTCCA ATATATCC            TTTTATTCAGGAGAC  62 64
      MA3218 3983059 .. 3983085 +  -5.2  -2.84962   CGATCATAGATCTTT         TTTACGTCACTA TTT TGGTGAAGTGAA         GTCTTTTACTCCTCA  50 0
      MA3225 NONE
      MA3226 NONE
      MA3227 NONE
      MA3228 NONE
      MA3229 NONE
      MA3230 3993446 .. 3993457 +  -3.6  -3.43492   TACACAACAAACAAA                CTGG AGTT CCGG                 TTCTACTGGATATAC  50 116
      MA3231 3994683 .. 3994695 +  -6.3  -2.71364   GCTACTAATGTAATC                CTTAC AGG GTAAG                TAGTTGAAGACGTAG  54 14
      MA3232 3996172 .. 3996189 +  -4.1  -3.54382   AAATAAAAATAAGGT             GAGGTGT CTCT ATGCCTC              TTCCTTCTGTTCGGG  52 24
      MA3233 3996593 .. 3996607 +  -2.9  -3.93288   ACATAATACATATAC               TACTT ATGTC AAGTA               TTTACTTAGATAAAG  52 55
      MA3234 3997459 .. 3997472 +  -2.3  -2.72166   CATGCTGCACCTTGA               CCTCG ACTC CAAGG                CTCTTTCCTTCGGCG  39 523
      MA3236 3998713 .. 3998732 +    -5  -2.66255   GATCTTCGGATCAGG            GCTCTG ACCCAAAA CAGAGC             TGAATTATCTTCCCC  49 195
      MA3238 4000113 .. 4000124 +    -3  -4.40804   TAAAAAATGGAGTAT                TAAG GAAG CTTA                 TTTTCTCAGATGCTG  60 111
      MA3250 4012642 .. 4012671 +  -8.6  -2.59876   ACTGAAAACACTCTC       TTCAGGCGCTGC TATCCT GCAGTACCTGAA        CCTTTTATATAATAC  68 69
      MA3251 4014402 .. 4014415 +  -2.3  -3.14564   GCTGAAAAATTTCTT               CTCCG GTTC CGGAA                TTGATCAAACAGTAA  43 348
      MA3253 4016919 .. 4016929 +  -2.4  -4.82901   TAGGTTTCCGCTTCG                 AGGG GCT CCCC                 TTTTTCTACAAGGAG  67 487
      MA3259 4022598 .. 4022620 +  -8.4  -2.60341   TTGCTTTTGTATACT           GCACTTTGGC CTC GTCAAAGCGC           CTCATTTTTCTCATT  61 390
      MA3261 4025284 .. 4025302 +  -4.6  -4.72556   GATCTATCTAATCCG             TACAGC ATTATTC GCTGTA             TTTTGTCGTTTTTGG  71 264
      MA3264 NONE
        nifU 4029351 .. 4029370 + -12.2  -2.91452   AATTGCGGACGGCCA            CCCTACCT TAAA AGGTAGGG             TATGCTTCGGGTCAT  84 512
      MA3266 NONE
      MA3267 NONE
        rimK 4034638 .. 4034650 +  -3.4   -3.6878   CCAATATTAGGAAGA                TCTC CAATA GAGA                TATTTTCAACTCTGT  52 144
      MA3269 NONE
      MA3270 4036647 .. 4036660 +  -3.8  -3.21551   TCTGCATCAGACAAT               CAGC CGATTA GCTG                TTAATCAGTAGTTTT  48 100
      MA3271 4038123 .. 4038135 +  -6.3  -2.97423   CTTGAAAAATAGACT                TTTCG AGC CGAAA                TCTGCTGTTATTGCC  56 80
      MA3277 4042862 .. 4042874 +  -3.4  -3.50995   AATCTGGCCGGAAAT                GGAT ATAAA ATCC                TTATAATGATTTATA  50 85
        cooS NONE
        cooF NONE
      MA3284 4052120 .. 4052137 +  -9.9  -2.63688   TTTTCAGGGCAGGAG             TCCCGAA CTTT TTCGGGA              TAGATTGATTTACCT  74 217
      MA3285 4053356 .. 4053369 +  -2.3   -5.1971   GCATGCCTTTTAGAT               TCCTG CTGA CAGGC                TTTTTGATTTTTACT  69 269
      MA3286 4055213 .. 4055230 +  -6.9  -3.48276   TAACGAAGTTCCTGA             GCCCTAC TGAG GGAGGGC              TTGTATAGGAGGACC  63 503
      MA3290 4061100 .. 4061121 +  -5.1  -2.64806   ACCCTCCGCTTCATC           CCGGGGT CGTGCGGA ATCCCGG            CTTCGTCTTCGTTCA  47 209
      MA3292 4062688 .. 4062699 +  -5.8  -3.08508   ATTTTCCTCCTCACA                GCCT GAGC AGGC                 TAATTTTCGCGAATA  56 42
      MA3293 NONE
      MA3294 NONE
      MA3296 NONE
        thrC NONE
       comDE 4071582 .. 4071594 +  -6.3  -4.64591   TTTCGGAATCAGGGA                GAAAG AAT CTTTC                TTTTATCTCTCCTTG  76 95
      MA3300 4075671 .. 4075691 +    -6  -2.75986   TGTTACAGGTGGCTG            ACCTGCCC CCAAA GGGCGGGG            TCCCTTCTTTATTGC  55 25
      MA3306 NONE
        pyrE 4081454 .. 4081474 +  -8.2  -3.01712   AGAAACCTAAGCACC            CCCGCCAG CTTGT CTGGCGGC            TCTTCACAAAAAGCA  67 201
      MA3308 NONE
        purD 4083798 .. 4083812 +  -3.5  -3.19463   AATGAAGGAGTACAG               CGCGT AAATA ATGCG               TTAATAAATACTGCG  47 36
        argF 4085038 .. 4085054 +  -8.7  -3.23447   GCCAGGTCAAAGGCG              CCAGGTT CAG AGCCTGG              TCTTGTAGGAGTTCG  71 261
      MA3311 NONE
      MA3312 NONE
      MA3313 4088043 .. 4088053 +  -3.2  -4.67943   AGACGTCTGGAACGC                 CGAG CTT CTTG                 TTTTCTGTCTTGCCA  64 429
      MA3315 4090562 .. 4090575 +  -6.7  -2.75294   GGAAATATTCGGGGT               GGGTT TGAA AACCC                CTTTAAAAGATTTGA  57 408
        atsB 4092057 .. 4092069 +  -4.1  -3.94853   ATAATCTTTTTTATA                GCTTT TTA AGAGC                TTTAATATTGAATTA  56 100
      MA3320 4093224 .. 4093234 +    -4  -3.31853   GTTGCTTACCGCTTC                 TATG TAG CATA                 TTACGTTTAACTTTC  50 5
      MA3321 4094001 .. 4094011 +  -3.2  -4.39329   AAAAATTGAGACAAA                 GAGT AAA GCTC                 TTTCTTCTCTGAAAT  62 367
      MA3322 4095577 .. 4095587 +  -5.4  -3.31144   TCTTTGAATCTCTGA                 GGAA GCC TTCC                 TTATCCGCATCAAGG  56 497
      MA3326 NONE
        istB 4105243 .. 4105254 +  -4.4  -4.32402   GAAAATATTTTCCTG                GCAT AGTA ATGC                 TTATTTTAGTTAAAA  63 243
      MA3328 4106196 .. 4106222 +  -2.3  -4.95487   ATGACAGCAACGTTT         TCTGATAAAAC ATTGA GATTTTTCAGA         TTTTATATTTGTTTT  66 37
      MA3332 4114916 .. 4114944 +  -3.1  -4.12942   CAATGAAAGAATCCG        GAAACCGGGTAAC CCT GATATTCGATTTC        TTTTCAAAGATTTCA  56 90
      MA3334 4117459 .. 4117481 +  -2.6  -5.77856   GGAGTGGACTTCGAC           ATATGGGGCT TAA AGCCCTAAAA           TTTTTTTGATTTCTT  81 13
      MA3335 4118641 .. 4118692 +  -5.4    -3.137   TTCTATAAAAATAAA TACTCTTATTTTCGTTATTGGTTT GATG AATCTAAAAACAAAAATAAGAGCA TTCCCTACTATTCCT  55 266
      MA3336 4119533 .. 4119556 +  -2.4  -3.06183   CATTAAGCTGATACA          GGAAGATAAG ATGA CATATCTTAC           TTCCATGAAACTGAA  42 359
      MA3337 4120140 .. 4120152 +  -4.9  -3.09491   TATTTTTCACGATAC                TGTTT TTA AAACA                TTAGCTAAATATATG  52 50
      MA3352 4140289 .. 4140302 +  -3.8  -3.77196   TCCTTCCTCATCAAA               TGGG AGATAA CCCA                TTTCATCAATGATCA  54 351
      MA3355 4143530 .. 4143542 +  -4.9  -3.29043   GACGATATTATTTTA                TTACT AAC AGTAA                TTGTCGGACAGCCTT  53 372
        fecE 4146704 .. 4146715 +  -3.6  -3.90112   TACTACGGAGGATAT                CGGC AGCT GTCG                 TTTAATTAAACAGCA  56 5
      MA3362 NONE
      MA3363 4152847 .. 4152869 + -10.6   -4.2573   AGTTGACGCTTATAT           CCCCTGAG CTAAAGA CTCAGGGG           TTTTACGCTTCTTTA  90 19
      MA3365 4154612 .. 4154657 +  -3.3  -4.12942   AAAGGCTGAAGAGCC GCTGAAGGCTTTTAAAATGCC TCCG GGTTTTTAAAAAGTCTCAAGC TTTTAAGAAGTTTCA  57 32
      MA3366 4156693 .. 4156704 +  -2.2  -5.01732   CAGTCCACTCCAAAA                CGTT CGGC AGCG                 TTTTTTGCAAACCTT  70 252
      MA3368 4161807 .. 4161823 +  -5.2  -3.68445   GTCTTCTTTCTCGAT              CTTGTT TCAAT AACAAG              TTGTTCAGCATTTTT  59 256
      MA3369 4164013 .. 4164031 +  -5.3  -3.15758   GCTAGGTACTGAGCC            GACTCAGG GATA CCTG-GTC             TTCATCACCACTTAT  55 99
      MA3370 4167912 .. 4167934 +  -6.3  -2.87881   GATTTTGAAGATAAA          GCGCTGGAGG AGAA CTTCCAG-GC           TATCTCAGAAGCTTC  55 53
        ilvD 4171596 .. 4171609 +  -2.4  -5.31877   GTTTATGGAGGATTT               TTCC TCTACT GGAA                TTTTTTCTGCTGGAT  73 69
      MA3376 4173350 .. 4173360 +    -4  -5.10497   TATTCCCTGTCCGGA                 CTAA AAA TTAG                 TTTTTTCAGTCAATT  74 515
      MA3377 4175743 .. 4175759 +  -3.7  -4.66609   GATAGGTGGGTTCGT              TCTGGTT TTC AATCAGG              TTTTTAAGTACGGTC  67 465
      MA3380 4179556 .. 4179572 +  -2.9   -3.9398   CATCCTGACATCCAC              TCCTTCT TTT AGCAGGG              TTTCTGCAATTGTCC  54 433
        glnA 4182395 .. 4182421 +  -6.6  -2.91383   CTCCATAAAAATGCA        GGGCTCATGCT TGCCAC GGCA-GAGCCC         TGTATAAATCCACAT  58 80
      MA3385 4184650 .. 4184664 +  -2.8  -4.51812   TAAAAATCAAAAGCG               GAGAAA AGA TTACTC               TTTCTTCTTATCGAC  60 255
      MA3386 4185714 .. 4185729 +  -4.8  -5.10933   GCATTATTGACTTAT              TTATGA GCAG TCATAA               TTTTGTTTTAAGTCC  79 398
      MA3388 4188682 .. 4188699 +  -5.5  -2.90725   TTCTCCCCATTGGCG             GGCTTCG GGGC CGAAGCA              TATGATGTCGTTTGC  50 191
      MA3391 4193410 .. 4193423 +  -2.4  -3.57462   TCCCTGTTTAAGGTT               CAGA TATAGC TCTG                TTTAAGACTCAGGTA  47 273
      MA3395 NONE
      MA3396 NONE
      MA3397 4201783 .. 4201806 +  -4.6  -5.56264   ATAAATTTCCTGTTT          G-AAGCAGCAT CCA AAGCTGCTTAC          TTTTTTATATTTCAC  84 49
      MA3400 NONE
      MA3401 NONE
      MA3402 4207177 .. 4207187 +  -3.2  -3.72576   GCCTCGTCAAAGAGA                 GGTA AGT TGCC                 TTTGATACGCAGGGG  52 168
      MA3403 4207873 .. 4207883 +  -6.8  -2.58418   GTGACCCTGCACCCA                 CGTG CTG CACG                 CCTTTTGTGTGGCCG  55 460
      MA3407 4212957 .. 4212967 +  -2.6  -2.56124   CTTCCTACAAAGTCA                 TTAA AAT TTAA                 ATGTCTTTAAGTACC  41 296
        ppsA 4215505 .. 4215523 +    -3  -3.22113   GAGGTCAAATTTCCA             GCCGGTAA ATG TCAGCGGC             CTTTTATCAACAACT  45 98
      MA3409 4216125 .. 4216145 +  -6.2  -3.56123   GGCTGAACTGATCTT            GATATCCT TTAAC GGGATATC            TTGAGTTTTTCTTTT  61 352
      MA3410 4217718 .. 4217732 +  -4.2  -3.66356   TTAAGAGTTCTGGGC               CCTCAA ACC TGGAGG               TTTCAAGTTCCCAGT  57 67
      MA3413 4220325 .. 4220340 +  -5.4  -3.67134   TATGGACTTGCGGGA              GGAATC TTTG GGTTCC               TTGTTGGCGTAATTT  61 310
      MA3417 4222746 .. 4222764 +    -3  -4.91473   ATCAGGTCTCTTTTT             CAGGGACA TCT TCTCCCAG             TTTCTTTTTCAGTTC  68 425
      MA3421 NONE
      MA3422 4227632 .. 4227646 +  -3.4  -3.20367   AATTTCAAAGCACTG               GGCGGT ATA GCCTCC               TTCCTCAGATTCTTC  47 226
      MA3424 4229457 .. 4229467 +  -2.4  -3.69684   TAGCCTGAAGTCTTT                 CGTC TAC GCCG                 TTGTTCAATAAATTT  49 4
      MA3425 4229750 .. 4229760 +  -3.2  -2.76037   AAAATTCCTGTTCAC                 CTGT GCA GCAG                 CTTCTCGTTTGCGGT  44 99
      MA3430 4234810 .. 4234834 +  -7.9  -4.92828   AAGTTTAGCAACAAC          CGGGAAACT GAATCAG GGTTTCCCG          TTTCTTTTTAAATTT  89 46
      MA3437 NONE
      MA3438 4243432 .. 4243442 +  -2.6  -5.91981   TTCTTTTCTTTGATT                 TTTA CAT TAAA                 TTTTTTTTAAATTTT  85 28
      MA3439 4244353 .. 4244377 +    -5  -2.95521   CTTGGATTTGAAAAA          TATAGGGAAG AAGTC CTTCCCTGAA          TGTCCTTAATCTCGC  52 2
      MA3443 NONE
      MA3444 4250436 .. 4250447 +  -2.2  -4.67755   TCTATGTACTTTTCA                GCTT CATT GAGC                 TTTTTCCCTAAATGT  61 193
      MA3445 4251937 .. 4251949 +  -4.1  -4.68846   AAAGAGGAAGTTGTG                TGTAG AAT CTGCA                TTTTACTTTCTTCCT  66 133
      MA3446 4253626 .. 4253649 +  -5.2  -2.87132   CTTTTTCTTCTTTTT          TGCGGGAAAG ACCG CTCTCCTGCG           TCTATCGGGACAAGA  50 446
      MA3448 4255631 .. 4255643 +  -5.5  -4.07687   ATCAATTGATTAATC                CGAGG ACA CTTCG                TTTTAGAAGGAGAAT  65 161
      MA3449 NONE
      MA3450 NONE
      MA3451 NONE
      MA3452 NONE
      MA3453 4260942 .. 4260952 +  -4.6  -5.28942   GTTTCTGCTGAATAA                 CCGG AAA CTGG                 TTTTTGTTTGAACTC  81 203
      MA3461 NONE
      MA3462 NONE
      MA3463 NONE
      MA3464 NONE
      MA3465 4275820 .. 4275838 +  -2.4  -4.33808   ATCTCCAATTGATTT             TCGATTAG CTT CCAATTGA             TTTTCGATTAGTTTC  56 40
      MA3466 NONE
      MA3467 4279436 .. 4279468 +  -2.8  -3.85518   TTATATATTCACCTG      TCTGGACAAAATAT CTGAA ATGTTCTATCCAGA      TTCTTGATTCATCTT  54 373
      MA3482 NONE
      MA3483 4310479 .. 4310491 +  -4.9   -3.3785   TTTTCGCGCCCTTCT                TCAAA GAT TTTGA                TTATCCCTGCCTTCA  54 228
        tatC 4314957 .. 4314994 +  -4.9  -2.94232   ATGTTATGGTAAATA   GTTTTTCATTTTTGCCT GTGA AGGCAGCACTGGAAAGC    CTTATTTAAACCAAC  52 430
      MA3489 4315968 .. 4315987 +  -3.6  -3.51934   AGGATTTATTCCTTG            GATAAGTA ACGT TACTTTTC             TCTTTGTCAGAAGAA  52 75
      MA3490 4322893 .. 4322907 +  -4.2  -4.07455   TACCTCTTTCAATTT               CAGGTG CTA CGTCTG               TTTCTGATATTACTC  61 377
      MA3492 4325820 .. 4325830 +  -6.8  -2.64806   GAGTGTGAAAGTGCA                 TCCG ATC CGGA                 ATTACTGTTAATTAA  57 41
      MA3493 4328165 .. 4328181 +  -4.5  -4.03413   TCTGACTTTTCCCAT              TTGTTTT CTT AAAACAG              TTTATATGAGCGCGT  61 408
      MA3494 4329091 .. 4329103 +  -4.8  -2.85351   ATTTTTTCATCCTTT                CAGG CCGAA CCTG                TCTCGTCTGCAACGC  50 43
      MA3495 4330816 .. 4330834 +    -3  -5.27023   ACTTATCTTTTTTTA             ATCCCGGA GCT TCCGTGAA             TTTTCTTTTTGAACT  74 25
      MA3499 NONE
      MA3500 NONE
      MA3501 4338683 .. 4338705 + -13.6    -5.093   TTCCATGACAATTTG           TTCTCCTTCT GAC AGAAGGAGAA           TTTTGTTCTTTTCAA 100 130
      MA3503 4341112 .. 4341124 +  -4.9  -3.16359   TAACTTCTGCTTAAA                CTAAA TTA TTTAG                GTTTATTGCCTTCTT  53 259
      MA3509 NONE
      MA3517 4353708 .. 4353724 +  -5.2  -3.08046   AGGTAGATTTGAATA              GAGTTT ACAAA AAACTC              ATTTTAGCATCCGAA  52 323
      MA3521 4357463 .. 4357475 +  -2.6  -3.53012   CAAAAGCCTGTTTCT                GGGC ATGAA GTCC                TTTGAAAGCCGGAAG  49 286
      MA3523 4358603 .. 4358617 +  -6.4  -3.69483   AATGCAGGAAATGCT               GCTCAT CAG ATGGGC               TCTTTTGACTACGGT  66 415
      MA3525 4361268 .. 4361283 +  -6.8  -4.88918   TACTTCGTGTAATAG              CCGAGG AGGA TCTCGG               TTTTGTTTCCCGTCC  82 438
       cdc48 NONE
      MA3528 4365489 .. 4365511 + -13.6  -3.14522   CCTTCGTAAAAGCAA           TTTTTCCTCG TTT CGAGGAAAAA           TTGGATATAAATTGA 100 323
      MA3529 4367107 .. 4367125 +    -9  -3.52093   TTTCGCTTCGGGACA             GAAAAATC TAT GATTTTTC             TTGTAGTTGCGATAT  75 127
      MA3531 4368268 .. 4368286 +  -3.1  -2.95116   ATGATGGAAGTCGAG             GGTGGAA ATTAC TTCAACC             TGGTTTAGATAATAG  45 215
        phzF NONE
      MA3533 4369624 .. 4369645 +  -5.1  -2.82516   CCGACCAACGCCCGA           CTCTGAGCC CGGG GGTTGAGAG            TCTCATAATAACACC  50 57
      MA3534 NONE
      MA3535 4371355 .. 4371376 +  -4.5  -4.57341   CGGACACTACAACTA           CCGATTAAA AGAA TTTAATCTG            TTTTTGAAAAAAATT  68 292
      MA3537 4373671 .. 4373684 +  -3.1  -2.64739   TAGTAGTTTTTTCGC               CTTGA AATA TCGAG                ATATATTTTCAAGTT  41 268
      MA3539 4374950 .. 4374960 +  -3.2  -3.06133   AATGTAACTTCGGCT                 GGGA GTA TTCC                 TTCCATGCCCGGTTC  45 80
      MA3540 NONE
      MA3541 4376829 .. 4376842 +  -2.3  -5.39407   GAAAAAAGAGAGACG               CCGGT CTGA ACAGG                TTTCTTTTTTTTATG  73 219
      MA3546 NONE
      MA3547 4385690 .. 4385704 +  -5.8  -3.58536   ATGCTTTCTAAAAGG               GATATA AGA TATATC               TTTGAAGATACATTT  61 156
      MA3548 4386567 .. 4386592 +  -4.8  -4.43012   TGGAATTATAATCTT         GGAATTCC CTTTAATCTT GGAATTCC          TTTTAATCTTGGAAT  68 30
         cca 4399525 .. 4399535 +  -2.6  -3.22678   TAAAAAGAAACCGTT                 TTAA GCT TTAA                 GTTTTATCGGAACTT  45 148
      MA3560 4403253 .. 4403263 +  -5.4  -3.21934   CATGGGTGTCAACAG                 GGAA GGC TTCC                 ATTTTCTCAAAGGCG  54 243
      MA3568 4411640 .. 4411650 +  -5.4  -3.48558   ATTTTTCATTACAAT                 GTTC CGG GAAC                 TTCCTTCATCTTTCT  58 217
      MA3570 4412774 .. 4412804 +    -6   -3.7948   GGTTTTGATGGAATG       GGAATAAAGTCCCG GGC CGGGGCTTCAGGCC       TTTGATGCATGTTCA  63 19
      MA3571 NONE
      MA3572 4414300 .. 4414316 +  -2.9  -4.36592   CAGGAAAACTCTGTT              CGCTTTC TGA GAAGGAG              TCTTTTTTCTTAAAG  60 183
      MA3576 4417992 .. 4418014 + -13.4  -3.43203   TAAGAAGATGCAGTT           GCCGCAGAGA AGT TCGCTGCGGC           TTCCTGTTCTCATAA  95 53
      MA3578 4420810 .. 4420829 +    -5  -4.17762   TTTAAAACCGCCTGC            CGGATTTG AATT CAAATCAG             TTCTTTTGCCGGCTC  63 511
      MA3579 NONE
      MA3581 4422287 .. 4422297 +  -6.8  -2.74461   ACCTGTTTTGAGTTA                 CTGG TGT CCAG                 GTTTGCACATGGCTC  55 232
      MA3589 4430941 .. 4430961 +    -4  -4.66609   TTCATTAACATTTTT            CATTAACG TTTTT CGTTAACG            TTTTTCCATAAACTA  66 393
         udg NONE
      MA3594 NONE
      MA3595 4436611 .. 4436623 +  -3.4  -2.59431   TGCAGAAGCTATCGA                GCTT GTTGA AAGC                TGAATTCTAAGACCA  43 10
      MA3596 4437389 .. 4437403 +   -10  -2.77861   ACCAGCAAAACCGGC               TGCTCC GCA GGAGCA               TAGATTTTGACTTCA  69 382
      isf-15 4450046 .. 4450059 +  -5.3  -2.69725   TTCAGGAAAATAAAA               TTCAG AACC CTGAA                GATTTGTTTTTGCAA  51 192
      MA3609 4452218 .. 4452228 +  -5.4   -3.5594   CACATAAAAAGGCTT                 CAAG CTT CTTG                 TTTCCAGAATCGATT  58 357
      MA3610 NONE
      MA3611 4453869 .. 4453880 +  -2.2  -3.10796   CACCCATGCCGGAGA                CCAG GTGA TTGG                 TATTCCCTGATGGCC  42 18
      MA3612 NONE
        cmtM 4458741 .. 4458754 +  -6.7  -3.09635   AGACCAGCTTTTTAG               CTGTC TCCG GACAG                TTACGTAGTACCCGT  60 109
      MA3614 4460591 .. 4460608 + -12.7  -3.08046   CAACCATTTCTTGTC             CCGCTCG CCTG CGAGCGG              CTTTTCACGTGAAAA  88 293
      MA3616 4462434 .. 4462463 +  -2.2   -3.3164   TGGAATCCCCTTTTC       TGACC-TCGAATT CTTCC GATCCGAGGGTCA       TTATCCCGCTGCCTT  45 174
        cadA 4478489 .. 4478507 +  -9.6  -3.20382   TTTATTGGCTCGGCA             TGGTTTCC TCA GGGAACCA             TTCCTGGATATCCGC  75 263
      MA3639 NONE
      MA3640 NONE
      MA3641 NONE
      MA3642 4490820 .. 4490832 +  -3.4  -3.54543   ACCCCGGTAGTACGG                TGAG ATGTA CTCA                TTTCCGGCAATGAAT  50 127
      MA3643 4491471 .. 4491499 +  -3.3  -3.83732   GCTGAAAGATGCAGA        TAAAAATGCTT ATTTTTC AGGCGTTTTTA        CTTTTTTATCATTTA  55 66
      MA3645 4495472 .. 4495506 +  -7.2  -5.25906   TTTTTATTTTAGCAT     GAAAGTATATGAGGAG ATC TTCCTCACGTACTCTC     TTTTTCTTCATTTCT  95 275
      MA3649 4501117 .. 4501133 +    -3   -3.6543   GAAGAAGATTAAAAA              GGAGTT ATTAG AATTCC              TGTTTTAGCGGCTTC  50 458
      MA3651 4503028 .. 4503045 +  -5.7  -3.08992   ATCAAGTAAATTTGA             TTTACAT AATA ATGTAAA              TGTGTTAAAATACAT  53 9
      MA3653 4505332 .. 4505353 +  -2.3  -4.74504   GTATAAAATAAAGCA           CAGTAGACAT TAA ATG-CTACCG           TTTTTCGGTTCAAAT  64 171
      MA3655 4507532 .. 4507548 +  -3.7  -5.31877   CCTCAACGCAAAAAA              TAAACTC ACA GAGATTA              TTTTTTGTGGTCACT  78 391
      MA3656 4508604 .. 4508622 +  -2.4  -2.82516   ATATTATAAATGATA             TCCGGAAT TAA ATTATGGA             TATGCTCATAGAAAA  41 427
      MA3657 4509733 .. 4509745 +  -2.7  -3.85237   TTCTGTGTTGTATCC                TGAAA TGA TTTCG                CTTTTTTAATTTCTT  52 4
      MA3659 NONE
      MA3663 4515616 .. 4515634 +  -8.9   -2.8076   AGAATTGAAGAAGAT             CTTCGCA AAGAC TGCGAAG             TAATTACTCCTCCTT  69 463
      MA3674 NONE
      MA3676 4532668 .. 4532679 +  -4.4  -3.60323   AAGAGTTATTAGCTC                TCCT GATA AGGA                 TATTCTTTAATAGTC  55 141
      MA3677 4533559 .. 4533569 +    -4  -3.49475   TACTTGCGGACTGGC                 TCTA AAT TAGA                 TTGTATCAAAATGGA  52 77
      MA3678 4534988 .. 4534999 +    -3  -3.63225   TATCCTGCTTCATCA                GATT CCGG AATC                 GTTTTCTATTTTTTT  48 95
      MA3679 NONE
      MA3680 NONE
      MA3681 NONE
      MA3682 4539963 .. 4540018 +  -6.1   -4.4078   TATGCTGAGGGTTGA TAGCGCTGACGCGGACATACCGTCGT TTGCT GCGG-GATATGTCCGCGCCATTGCAA TTTTAATTCAGGACA  73 298
      MA3683 4541691 .. 4541704 +  -2.3  -4.48221   TTATCCGAGGCTTCG               GCATC GACT GCTGC                TTTTATAAGTTCATC  61 463
      MA3687 4545633 .. 4545677 +  -2.8  -2.74322   GTCTGCAGCCGGCAC TCGGAGATCTGAAAGGAATGG AAAA CCGTTGCTTGCTGAAC-CCGA ATTTAAGGGGTTAAA  41 59
      MA3688 4546687 .. 4546704 +  -7.7  -2.91582   TGGAGAGAATCACAC             GGGATCA CATC TGGTCCC              TATCTCACTGGAGTA  64 260
      MA3689 4548065 .. 4548082 + -11.3  -2.62263   GTAAATTCAGGATTT             GCCCGAA GGGA TTCGGGC              TCATGTAAAACCCGT  78 174
       eif2G NONE
      MA3691 NONE
       rpoE1 NONE
       rpoE2 NONE
      MA3694 NONE
      MA3695 4551611 .. 4551621 +  -3.2  -2.88544   AAGAAGAGGCTTAAG                 CCTT ACT GAGG                 TGTATAAACATGGCA  44 27
      MA3696 4551818 .. 4551837 + -13.6  -3.04468   ATTTTTCAACTCGAA            CCGCAGGA GTTT TCCTGCGG             CTTCTTTCATTCACG 100 63
      MA3704 NONE
         gcp NONE
      MA3706 4586838 .. 4586850 +  -6.3  -3.53091   TCTGGTATCTGCCCC                TGGAA ATA TTCCA                TTTGCCGGAGACAGT  61 509
      MA3708 4588168 .. 4588188 +  -4.7  -3.61328   TTCTCTTATCGCTTT            TTTCGGCCT GAG AGCCTGAAA            TTTCGGAATCTTCCT  56 362
      MA3711 4590236 .. 4590249 +  -4.5  -3.36823   TGCCCTGAAGAGATC               TGGAC TTTT GTCCG                TTCCATTTTAAAGAA  53 47
      MA3712 4591875 .. 4591894 +  -2.1  -4.78764   TAAATCAGGTTTGAA            GCTCG CCTACTCCAT CGAGC             TTTTTAATAACTTTA  64 233
      MA3722 NONE
        uppS 4603307 .. 4603336 +  -6.5  -3.28712   ATATCTAATTTTTCA       GTTCCCGGGGATAT CAG ATA-CCCTGTGAAC       TTATCGCACACCCGG  57 247
      MA3725 NONE
      MA3726 4605789 .. 4605805 +  -2.2  -3.14564   AAAGCTGCTTAATGT              CTGAGT TCCGC ACTCCG              TTGATACGAGCCTCA  43 22
      MA3727 NONE
      MA3728 NONE
        ppsA NONE
      MA3730 4608231 .. 4608250 +  -3.4  -3.35798   AGGATTGTTCGAGTA            CACCACGT CAAA ACGAGGGG             TTCTGGATGCGACGT  49 298
      MA4664 4611645 .. 4611656 +  -5.8  -2.71791   AAAATTCGGATAAAA                CAGG ATTT CCTG                 ATTTGGAGGGAAAGT  54 108
      MA3734 NONE
      MA3735 4612116 .. 4612127 +  -3.6  -3.47349   TGCATCAGTTCTATT                CTCG GGGA CGGG                 TTCTGCGTTTGAAAA  52 2
         cmd NONE
      MA3737 4613449 .. 4613476 +  -6.1  -4.11394   CCTGGCAGACCCGAG        CGGGCCCGGGG ACTTTA CCTCGAGCCAG         TTTTCCAAGTCCGGT  69 365
      MA3739 NONE
      isf-17 4615705 .. 4615726 +  -2.3  -4.25283   CATCAGAGATTGGAT           TAAAACCTT AAGG AGGGTGTTA            TTTTGGTAGAACCGT  56 160
      MA3741 NONE
      MA3742 NONE
        fprA 4618238 .. 4618250 +  -2.7  -3.36492   TTTCAGCCCGATCTC                TTGAA ATT TTCAG                TTATAGGGTTACAGC  46 108
      MA3745 4621491 .. 4621507 +  -2.1  -3.66178   GTCAAAGGTTCCTAT              CCCAAAG TCT CCGTGGG              TTTCAAGTTCCGCAA  50 255
      MA3756 NONE
      MA3757 4638955 .. 4638969 +  -4.2  -3.78312   AAATAAATTAGGCAA               GAGACA TAC TGGCTC               TTTGATGCATGCTTT  56 161
      MA3759 NONE
        istB 4642508 .. 4642518 +  -5.4  -2.53233   CCAATTCTAGCATTA                 TCCA TAT TGGA                 ATCTTGCTCTCATTA  51 329
      MA3764 NONE
      MA3771 NONE
      MA3772 4658762 .. 4658796 +  -4.5  -3.80516   CTATCAGATCCTGCA    TCAGCGATCACAAAAA ACGG TTTTTCTG-TTGCTGA     TTTCATACATTGGTT  56 474
      MA3775 4660157 .. 4660169 +  -3.3  -3.32963   AATTTACAGCAAAAT                CGTGA CAC TCCCG                TTCTCCCATAGGACT  48 133
      MA3785 4668941 .. 4668958 +  -9.1  -2.95091   CCTTTCTTCTTGCCT             CCCCTCT TTTC GGAGGGG              TGTATCGGTTCAACT  70 155
        pyrK NONE
        gltD 4672343 .. 4672372 +  -8.1  -3.14881   CAGAATCTGTTGGGA       TTCGGAAAA-TTTC TCG GAAGCTTTTCCGAA       TTCATCGGCGGCTTC  65 444
      MA3794 4682456 .. 4682466 +  -5.4  -3.68725   TGCTCATTTCCGAAT                 GGAT TAA ATCC                 TATTTGTTGAAAATT  61 521
      MA3798 NONE
      MA3799 4687141 .. 4687159 + -11.8   -3.0263   ATCGCTTCATCATCA             CTAAGCTC TTC GAGCTTAG             TCTTAAAAGAATAGT  78 399
      MA3807 4694295 .. 4694321 +  -5.8  -4.99035   GCTCTTCATCTGTGA         CAGGGGTTGCGG ATC CTGCAACGTTTG         TTTTTGTGTCAATCC  80 497
      MA3820 4702396 .. 4702422 +    -3  -2.96779   AGACAACTTAAAGCA         TTCTGACGAAGA AAT TTTACTTCAGAA         CTTATATTTTAGGGG  43 128
      MA3821 4703617 .. 4703629 +  -3.3  -5.39721   TCGGGCGATCATATT                CAGGC TCA GGCTG                TTTTTTGTGTGGTGA  81 287
      MA3836 4715951 .. 4715993 +  -7.5  -2.93089   GCTACACTACAGGGC TACACGTGCCCCGTCCCGG TTATC CCGGGACGGGGGTAGACTA TGGTTTACAGTGGTC  64 49
      MA3838 4717758 .. 4717774 +  -2.9  -3.84185   AGTTATCCCCATCTG              TGCTGCT GCT GGCAGGA              TTGTGTTTGCATGGA  52 82
      MA3839 4719107 .. 4719128 +  -4.5  -3.61398   TTCACGGACCGATTG           GGTAAAG ACTCCTTC CTTTACC            TTCTTAGCAAAGAAC  53 525
      MA3842 4724525 .. 4724537 +  -2.7  -5.30575   TTACAAAACAATACG                CATAT TAT GTATG                TTTTTTGAATTTTTC  74 323
      MA3843 4725409 .. 4725430 +  -5.1  -4.17186   CTATACTTTGTATCC           CCCTTTCCT CCAC AGTAAGGGG            TTATATTTTATTTTA  63 8
      MA3844 4726239 .. 4726252 +  -3.9  -3.37487   CAGCAAAAACTAAAT               GTTTT TGAG AAAAC                TGTTTAGCAGTATAA  50 28
      MA3845 4727071 .. 4727085 +  -3.5  -4.27316   TATAAAAGCTGATAA               CAGGG CAGTC CTCTG               TTTTGGATTGACACC  59 358
        pfdB 4731705 .. 4731720 + -10.4  -4.20531   GAGATTGTGCCGAAA              TCCCGG AGCT CCGGGA               TTTTCGATACCTATA  90 95
      MA3851 NONE
        ftsA 4736284 .. 4736298 +  -4.2  -4.28371   AGAATACCGCTTCCC               TCCGGA GAT TCCTGA               TTTCTGTTCCTCTTT  63 124
      MA3854 4737002 .. 4737016 +  -2.8  -3.18268   CTAATCGGCATGAAG               GAACTT GAA AAGATC               TGATTTTGATTGAAC  45 8
      MA3855 NONE
      MA3856 4738869 .. 4738880 +  -3.6  -4.87665   GCCTCGTCATCATAA                CCGC TCAT GTGG                 TTTTTGTCCATGAGA  71 151
        cdhA NONE
        cdhB NONE
        cdhC NONE
        cooC 4747616 .. 4747647 +  -6.4  -2.70946   TTTAAAGTAATAAGA      GTAACGGGACAGGG AAAT TCCTGCCCCGATCC       CTGTTTATAAAGGGA  57 130
        cdhD NONE
        cdhE 4750947 .. 4750967 + -11.2  -4.14257   GCTTTAATGTACCTA            TCACACGC TTCCT GCGTGTGA            TTTGTCATTCTTGCA  89 504
      MA3868 4753585 .. 4753609 +  -4.9  -3.10164   GATTTGCTGATATAG          CGGACTGGCAT ATC ATGTCAGACAG          TTACCTGATGAGTAA  52 168
      MA3869 NONE
      MA3870 4756056 .. 4756076 +  -2.5  -3.90048   AGTTGCGAAAGTACA            GCTTTTTCC AGA GAAGAGAGC            TCTTTTTGAGAAAAG  52 46
         tfe NONE
      MA4682 4757155 .. 4757169 +  -5.6  -2.59748   CTCGCTGAAGAAGTA               GAGGGA CTT TCCCGC               TAAATTCTCCGGATA  51 8
        psmB NONE
      MA3874 4760091 .. 4760105 +  -6.4  -5.40072   ACTGTGACCCCAAAA               GGGGTT CAC AACCTC               TTTTTTTAGACAAAG  91 34
      MA3876 4763011 .. 4763050 + -15.8  -4.25104   GGTTTCCGAGCTCCC  CTCAGGTTATTCTCCGGA CTTT TCCGGAGAGCAACCGGAG   TTTTACTGGGAAAAA 100 70
      MA3877 NONE
      MA3878 4765295 .. 4765316 +  -8.1  -4.91852   AAAATTTTTGAAAAT           GTCGCTGAAC CCT GTTCAG-GAC           TTTATTTTTGATGAA  95 174
         ppa 4771002 .. 4771016 +  -2.1  -5.18355   TCATTGAATTTTCAT               CGAAT TTTTT GTTCG               TTTTTGATTTTTACC  69 114
      MA3881 NONE
      MA3882 NONE
      MA3883 4775324 .. 4775341 +  -2.7  -3.72395   AGGGAGTTATATTTT             GAGTTTT TCAG AGAGCTC              TTAATTTTGAATTCT  50 40
      MA3884 NONE
      MA3885 4776594 .. 4776610 + -10.1  -3.08183   GCCCAACCAGGATTT              TGGGGGT AGT GCCCCCA              TATAGTTATTTACTT  76 65
        proS 4778516 .. 4778526 +  -5.4  -3.78699   CCTGATAAAGCTCTC                 CTTC AGA GAAG                 TTATATCTATTTTTA  60 224
      MA3887 4780472 .. 4780487 +    -9  -4.57073   AAAAGTAAAAATTAA              GAGCCT TTGC AGGCTC               TTTTTCGAAAAACTA  90 314
      MA3889 NONE
         pyk 4785172 .. 4785186 +    -5  -4.13995   ATTCAGAATAATTTA               CCTTAT GTT ATGAGG               TTTCATTTATGAAAC  63 182
      MA3891 4786137 .. 4786148 +    -3  -5.01042   GGCAAACTTTCATTT                CAAA CTTT TTTG                 TTTTTGATTTCAATT  68 44
      MA3892 NONE
      MA3893 4787623 .. 4787642 +  -5.7  -4.11216   TACTTTTTTCCGCGG            CTCAGGGC CTGAA GCCC-GAG            TTTTACAGGTCCGGG  65 126
        nifH NONE
       nifI1 4790437 .. 4790455 +  -4.5  -4.07687   ATAAGGACGGGAAAA             GCCGG GCTTTAAAA CCGGC             TTTTCGGAGGGAAAT  61 14
       nifI2 NONE
        nifD NONE
        nifK NONE
        nifE NONE
        nifN 4797303 .. 4797317 +  -2.9  -3.62096   AATAAAAAAGGGAGG               GATTT GATGG AAATC               TTTCAAATAATCGCG  48 212
        modB NONE
      MA3903 4799169 .. 4799187 +  -5.3  -3.11073   ACTCGCCCGAATTGC            GACT-CGG GAGC CCGCAGTC             CTTTTCGCTGCGCTA  53 70
      MA3904 NONE
        oppA 4802747 .. 4802757 +  -5.4  -3.17146   ACGGTTAGTATCGAA                 CCTT AAG AAGG                 TGTATTATGGCCGGA  55 20
        oppB NONE
        oppC NONE
        oppD NONE
        oppF NONE
      MA3910 4807626 .. 4807649 +    -6  -3.64703   ACCTGCGTAAGAGCC          GGCGGATTCGG GTG CCGAA-CTGTC          TTTCGATCCGCCACC  63 59
      MA3912 NONE
      MA3913 4810522 .. 4810533 +  -2.2  -4.40159   AGGGCCACAGGGCTT                CAGG AAAT TCTG                 CTTTTTTTTCTTTTT  58 69
        glnK NONE
        amtB 4816765 .. 4816786 +  -8.8  -3.15037   GCATATAACATTTGA           GTACAGGT AAACCC ACCTGTAC            CTTTCTGATTTTTAA  71 26
        amtB 4818501 .. 4818517 +  -2.2   -4.4017   CTATTTTTTATGTTT              ACTCAC TTGTT GTGAGA              TTTTATGAAAATTAA  58 211
      MA3923 4823604 .. 4823616 +  -3.3   -4.7497   CAATCTTTTTTGATA                TCCGG CTT TCGGG                TTTTTAATAAGTGAA  67 411
      MA3924 4824670 .. 4824681 +  -2.2  -3.97331   ACTTGAAAAATACCA                CCTT AACC GAGG                 TTCTTTGAATACATT  51 65
      MA3925 NONE
      MA3926 NONE
      MA3927 NONE
      MA3928 4827011 .. 4827028 +  -2.7  -4.74103   ACATTTAACGGACTT             TACAGGT TCTA ACGTGTA              TTTTTACCTTAGCCC  65 94
      MA3929 4827554 .. 4827572 +  -6.7  -4.25074   ACTCTATATCTCCCT             GGTTGTG CTGAT CGCAACC             TTTTCGGGTTTGATC  73 200
        crcB NONE
      MA3935 4832297 .. 4832309 +  -2.7   -3.4811   TTACCCCTATGATCA                TATCT GTC AGGTA                TCTTCTTATCGACAA  49 159
      MA3937 NONE
      MA3938 NONE
      MA3939 NONE
        cadC NONE
      MA3941 4836966 .. 4836989 +  -3.9  -3.33492   ATACTGCTGTAACAC          CAACGTTGG ACAATG CTAATGTTG           TTCTGCCCTAAATCC  50 29
      MA3942 NONE
      MA3943 4837872 .. 4837884 +  -6.3  -3.08046   GACGATCCTTCTTTT                GAGAA TCG TTCTC                CTTTTGAAATGCCAC  56 148
      MA3944 NONE
      MA3945 4840133 .. 4840144 +  -5.8  -4.96848   CCTTTCTCTTTTTCA                GCCT CCTC AGGC                 TTTTTCTCTCCAAAC  80 176
      MA3947 4841245 .. 4841257 +  -2.6  -5.47218   TTTTGTCACCGACTC                CGGG CTGTA CCTG                TTTTTTTCGATCGCG  77 77
      MA3948 4842186 .. 4842205 +    -3  -4.35091   TCTTGTCGCACGATA            TGAAAG-TA CTT TACCTTTCA            TTTATTGTGCCTGTT  57 405
      MA3949 4843294 .. 4843311 +  -2.7  -2.52623   TGCTCGAGTTTATAA             CTGAGAA ACTG TTCTAAG              GTATTATCGCAGACC  40 231
      MA3952 NONE
        deaD 4851047 .. 4851059 +  -2.7  -3.61517   GATATGTTAACAGCC                CTAAA TAT TTTGG                TTCTTCAACCGAAAT  48 339
      MA3957 NONE
      MA3958 NONE
      MA3959 4857566 .. 4857579 +  -2.3  -3.12505   ATCCCAAAACTCAAA               ATCGG CTCT CCGAA                TCTTGAATCTGAAAT  43 211
      MA3960 NONE
      MA3961 4860276 .. 4860329 +  -6.1  -4.61527   AGATAAGCTGCTGAA GAACC-TGGGAGTACAGGCAGCAT CAACTGC ATGCTACCTTTACAGCCATGGTTC TTTTTGCAGGATTTT  76 35
      MA3963 4864163 .. 4864173 +  -5.4  -3.53811   CGGATTCAAATTTTT                 GCTT ATG AAGC                 TTTGCGGAGGATGAA  58 488
         flr 4864857 .. 4864879 +  -2.7  -2.85176   AATAATTTTGAATTT           TGAGCTG GAGAGAAAA CGGCTCA           TAGGTTTTACTTTTT  42 82
      isf-18 4865799 .. 4865810 +  -5.8  -3.75153   TAACTCCCAAATTTA                CTGG ATTT CCAG                 TTTGCCTTCAACAAG  63 177
        purB 4871371 .. 4871403 + -14.3  -3.53012   CTCTTCCTCTCTTTT      TTCCGTTTCTTTCCG GAC CGGAAAGAAGCGAAA      TTTAGAAGCACAGAA 100 42
      MA3974 4876434 .. 4876465 +  -3.2  -3.66769   TCTTTTTTAGAACAT      CAAT-TTTTGTGTTT TCA AAACGCAAAACATAG      TATATTTTTTCAAAT  52 219
      MA3975 NONE
      MA3976 4881248 .. 4881268 +  -3.9  -4.60041   GGGATTCTGGGCGCT            TCCGGAGGT TCT ATCCTCGGA            TTTTTAACCCTGAAT  66 45
      MA3977 4882316 .. 4882331 +  -7.6  -3.76968   AAAGTTCTTCTTCCA              GAGCTT TGAT AAGCTC               TTTCATCAATCCCTT  69 247
        kefC NONE
      MA3982 4887453 .. 4887464 +    -3  -5.27923   TTCAAATATGATTAG                TTGA AACT TCAA                 TTTTTTATAAAATTG  74 255
      MA3983 NONE
      MA3984 4888541 .. 4888554 +  -8.1  -3.86031   CGAGAAATGAGAGCT               GCCCT GAAA AGGGC                TTATTCCTTAATTCA  77 31
      MA3990 4895966 .. 4895984 +  -3.2  -4.05313   AGTTTCAACTCTCAT             TTGAAG TATTTAT CTTCAA             GTTTTTTTCGTTTTC  57 52
      MA4002 NONE
      MA4003 NONE
      MA4004 NONE
      MA4005 4914052 .. 4914069 +  -6.3   -4.2349   TTCAAAATAATTTAA             CCCGG-AT TAT ATCCCGGG             TTTTAAGTATCGGAC  69 69
      MA4008 4918104 .. 4918119 +    -9   -5.7946   TCAGGAATGTTTTTT              TGGGCT ATTA AGCCCA               TTTTTTTATTAAACC 100 57
      MA4009 4919122 .. 4919143 +  -6.5  -4.61747   AGTTGGCGCTTATCC           CCCTGGGCT TAAA AACTCAGGG            TTTTGTGCTTCTTCA  78 333
      MA4010 4921662 .. 4921677 +  -4.6  -4.56775   CACAAGGTCATGCCT              CGGATC AAAG GTTCCG               TTTTTGAAAAACAGT  69 385
         gor 4926598 .. 4926618 +  -2.5  -3.36515   AAATAAAAAGAGATC            CAGATGCCT TTA AGAAATCTG            TGTTTACGGCTGAAA  46 146
      MA4014 4927544 .. 4927570 +  -4.3  -4.07568   GAAAAAACATGAGAA         GCCGCGTCTCT CCGGA AGAAGAGCGGC         TTTTCAAAAAGGAAA  61 198
      MA4016 NONE
      MA4017 NONE
      MA4018 4932021 .. 4932033 +  -3.3  -4.95758   AACAGAAAAAAAACA                TCCGG AGT CCTGA                TTTTTGTCCTGTAAT  74 157
      MA4024 4937984 .. 4938013 +  -5.9  -3.33814   ATATATAAAAGAAGA       TTCAAATTCTGTT TGTT AATTGAATTTGAA        TATTGTGTCGGGTTT  59 346
      MA4025 NONE
      MA4026 4940876 .. 4940888 +  -4.9  -3.17956   TACAGATTACATTAA                TTGAT GAA ATCAA                TTGATACAGTAATTT  53 236
      MA4027 4942243 .. 4942253 +  -8.2  -2.92091   TTTGTACATATTTTT                 GGGG ATA CCCC                 TGTATCACTGCCTGT  66 54
      MA4028 4942979 .. 4943001 +  -8.4  -4.26903   CACGGAGCCTGAGGT           CCAGGCAAGG TAA CCTTCTCTGG           TTTTAATCCCATCCG  81 55
      MA4030 4946004 .. 4946028 +  -2.1  -3.05343   GGCTCAAAAAAAGGC          TTCAGGGTAGA ACT TTTGCACTGAG          TGTTAGCAGTGTCCC  42 2
      MA4031 NONE
      MA4040 NONE
      MA4041 NONE
      MA4042 4959966 .. 4959978 +  -2.7  -3.17571   TATCGAGGGAGAGGT                GATAT CCG ATGTC                TTCCGTTCCAAGATT  45 24
      MA4043 4960394 .. 4960416 +  -4.2  -3.96298   CAGGACTTTTCCTTC           CTGGAAATTT AAT AAATTTACGG           TTTAGTTAATAAATA  59 47
        cyaB 4961107 .. 4961117 +  -2.6  -3.62597   TCAGAATCTTTTTCA                 TTAT CTT ATAA                 TTCTTGAGGACTGGA  48 129
      MA4047 4966089 .. 4966133 +  -4.6  -3.11072   TTTTTATTTGGACAG TTAT-CTGTTTTTCAGGACAGG CAT TCTG-CCTGAAAAATAGCAAAA TATATATTAGCTAAC  50 79
        serS NONE
      MA4049 4967774 .. 4967788 +  -8.5  -2.93073   ATTTATCCACCTGTT               CGGGG AGAAG CCCCG               TGCTTGTTGACCCGG  62 144
      MA4057 4977205 .. 4977218 +  -2.5  -3.09878   CGGATATTATACAGA               TATAT TTAT ATATA                TATTAAGTACATAAA  43 490
        sui1 4978048 .. 4978059 +  -5.8  -2.59191   CAACGGAAAAAATAG                CCTG AGAA CAGG                 ATTATCAGCCTATAA  54 58
      MA4060 NONE
      MA4061 4979824 .. 4979835 +  -4.4  -4.09739   TAATTATAAATCCGT                TGCA CAAC TGCA                 TTTTGAACACATTAA  61 38
      MA4062 4981291 .. 4981304 +  -2.4  -4.72986   TCAAGCTTGAAGTCG               GGAA GCAGGA TTCC                TTTTTCATCAAGGTA  63 442
      MA4064 NONE
        phnP 4984328 .. 4984338 +    -4  -4.60041   AATCTATTTGAATCT                 GATT TTC AATC                 TTTTTGGAACTGAAT  66 39
         phr 4986125 .. 4986161 +  -4.7  -4.37658   TAAACAGAATTCGCA    TAAAAGCATTAAATTAA TAT TTATCTTAATGTTTTTA    TTTTATCAAAGGATT  68 254
      MA4067 4987499 .. 4987509 +  -4.6  -3.14463   AGACCTTTAAAATTA                 TCCC TTC GGGG                 TTGATAAGGAAAGTT  49 403
      MA4070 4989617 .. 4989634 +    -2  -3.77993   CTTCTTCGAGGGACA             TCTCAA CTTTAT TTGGGA              CTTTTTTAATATTTA  49 95
      MA4071 NONE
      MA4072 4990960 .. 4990974 +  -6.4  -3.31726   GAAGAAAATGGCAAG               GTCCTT TGT GAGGAC               TGTTATATAGAGAGC  59 122
      MA4074 4993134 .. 4993150 +  -6.7  -3.51825   ATATATAGTAATACT              TACATTA ACT TAATGTA              TTATCATTCGGATAA  64 314
      MA4075 4993899 .. 4993916 +  -3.3  -3.62591   CACGCAGACGCAGAG             GCTCTGG ACTT CGAGGGC              TTTGAGAATTCTCAG  51 313
       aldH6 5000783 .. 5000814 +  -5.9  -4.21812   TAGGAAATAAAGATC      TTCAGTGAGCC ATCATCAACC GGCTCACCGAA       TTCTTTTAGGTAAAC  69 153
      MA4080 5001178 .. 5001213 +  -3.2  -4.08557   CCGCCCATACCCCTG    CCCGGAAGCTCAGGCAG CCC CTAT-TCAGCATCCGGG    TTCTTATTTGAGAGC  57 72
        pacL 5006474 .. 5006488 +  -2.8   -3.0464   AGGGGGACAAAAATA               CCTG CATTTAC CAGG               TCTTGAAGGTCAATT  43 410
        moaD 5010408 .. 5010432 +  -5.5  -5.00616   GGATGAAATCGGGAT          TCTGCCCCCTG TTT CCGGGGGATGA          TTTTTTCCAGGGGGC  78 1
      MA4087 5011752 .. 5011765 +  -8.1  -3.79021   AGGAGGTAATGGGAA               GGACG TAAC CGTCC                TTTACTCCAATTTTC  74 130
        crcB NONE
        crcB 5012587 .. 5012601 +  -2.8  -3.80573   AGCAGGTACCCAGAC               CAGGTT AAA AAACTG               TTTAGTAGTACTAAG  50 59
      MA4090 5013264 .. 5013275 +  -3.6  -3.54935   TGTCTGCTTTATCGC                CGGC CACT GCTG                 TTTGCCGCGGATTTA  52 282
      MA4091 5014550 .. 5014562 +  -3.4  -3.53012   AAATAACTTCATTTT                TCCT GTAGA AGGA                TTTCAAGGCCCAAAC  50 97
      MA4096 NONE
      MA4097 5019497 .. 5019507 +  -3.2   -3.3993   GGAATGAAAAAAGAA                 TTGC AAG GCAG                 GTTTTTACATAAATC  48 34
      MA4098 5020211 .. 5020224 +  -5.3  -3.53091   ATTAAATCACAATTA               TCTGA CCTC TCAGA                TTTGGGGAAAGGCAT  58 171
        proA 5023089 .. 5023118 +  -3.6  -3.61777   AAGCTTGACCTTAAG       TTTGCGGATGTG AATTAA CACATCCCTGAA        TATTTATGATATGTT  52 8
        proB 5024488 .. 5024498 +    -4   -3.5627   CAACCGGGCTATTGA                 GTTT CCG AAAC                 TTTAACAGGTAATAT  52 111
        proC 5025681 .. 5025691 +  -3.2  -4.93898   TGACCCTGCTTTCGG                 CAGG TAA CTTG                 TTTTTCTCGTAATAT  70 218
      MA4104 NONE
      MA4105 NONE
      MA4106 5030443 .. 5030460 +  -2.7  -3.23009   CCAGTTTTCGTTCCT             CTGCT ACCAAAAG AGCAG              TTGATGAACTTTTTC  45 375
      MA4121 5040086 .. 5040096 +  -5.4  -2.53233   CCAATTCTAGCATTA                 TCCA TAT TGGA                 ATCTTGCTCTCATTA  51 236
         pan 5042607 .. 5042631 +  -6.4  -3.40743   TCCTATAGTTCTCTG         CCGGGAAAGGT AAAC ACCCT-CCCGG          TTGCTTCAAATTTTT  62 132
      MA4125 NONE
      MA4126 5043946 .. 5043966 +  -6.9  -3.06261   GGGCATCACAACCCC            GGATACAAA GAT TTCGTATCC            TCTTCAAAATTAGCG  62 56
      MA4129 5046975 .. 5046991 +  -5.9  -4.67353   TAAAATCTGCTCCGG              TTCTTTC GTG GGAAGAA              TTTTTCAATAAATGG  76 401
      MA4131 5049198 .. 5049233 +  -4.8  -4.55093   GTTTCTTTATGTTTT    TTTGCATTCATCCTGCT ACC AGCAGGAGGAAA-CAAG    TTTATTCTTATATGA  71 404
      MA4132 NONE
        istB 5051703 .. 5051728 +    -4  -2.98181   TTTCCTTGCCCACTT         TCCCGGT-CTG CAGGC CAGGACCAGGA         CTTTCCTTCCATTTC  47 215
      MA4134 5052296 .. 5052306 +  -2.6  -4.52502   TGAATATTACTTACA                 TATA TAT TATA                 TTATTTCTTTTTAAG  60 255
      MA4135 5054749 .. 5054770 +  -3.1  -4.10657   ATAGAAAAAATATAT           CAATATAAT TAAA ATTTTATTG            TTTTGCACGATATAG  57 477
        draG NONE
      MA4145 NONE
      MA4147 NONE
      MA4148 5064772 .. 5064788 +  -7.9  -3.11222   GGTTAAATGCGCCGA              CCGGGAT TCG AACCCGG              GTTTTGGGCTTGGAA  65 371
      MA4149 NONE
      MA4150 NONE
      MA4151 5068812 .. 5068825 +  -2.4  -4.82548   AGCTTTTTATCTTAC               CTGA CAATCT TCAG                TTTTATCTCTTTTTC  64 199
        atpH NONE
        atpI NONE
        atpC 5072206 .. 5072230 + -11.6   -4.1673   TCAATTCTGCTTAAA          TTTAAGAGCG TAACC CGCTCTTAAA          TTTCTTAGAGCATTA  91 27
        atpE NONE
        atpC NONE
        atpF NONE
        atpA NONE
        atpB NONE
        atpD 5078276 .. 5078296 +  -3.9  -4.83715   TTTCCAAACTTTACC            GTGACCTGA AAT TCAGGACAA            TTGTTTTTTTAAGTT  69 204
        hypF 5080931 .. 5080946 +  -3.2  -3.36175   ATAAAAGATTTACTG              CCACCA CTTC TGATGG               TTCTGCCTCCCGCTT  48 49
      MA4162 5081749 .. 5081778 +  -2.2  -5.13741   TTCTTCTCCTGCATA       TCCAGAGAG-TTG TTTTT CAAGCTTTCTGGC       TTTTTCTTCACTTGA  73 260
      MA4164 NONE
        cmtA 5086235 .. 5086289 +  -8.6  -2.84393   CCCAGGGACAGAAAA GGAGGGATCGGGATTCAGAACATCC GTTTAA GGAT-TTCTGATTCCCGTACTCCCC ATTTACATCTGTAAT  69 178
      MA4166 5088202 .. 5088219 +  -2.7  -2.65354   CAGAGTGGTTCCAGA             CACGAAA ATGC TTTCCTG              TGAGTTTGCAGTAAA  41 520
      MA4167 5089531 .. 5089548 +  -7.1  -6.20267   ACAAAAGCCAGTAAA             TTCTGAA TTGT TTCAGAA              TTTTTTTGTTTTTAC 100 20
      MA4168 5090653 .. 5090681 +  -4.7  -3.63352   ATCTTCAAGATCTAT        TATCTTCAAGGTA TGT TATCTTCAAGGTA        TGTTATCTTTTTACT  57 267
      MA4169 5091953 .. 5091968 +  -7.6  -4.71401   GATTTATTTGTGTTA              CCCTTT AAAT AAAGGG               TTTTATAGTTTTATT  84 116
      MA4173 5096612 .. 5096633 + -11.7  -3.68709   CATATGGAAAAAAAA           CAGAACTGA TATT TCAGTTCTG            TTCTAATTTCTCTTA  91 134
        fmdF NONE
        fmdA NONE
        fmdC NONE
        fmdD NONE
        fmdB 5102932 .. 5102949 +  -4.9  -3.48668   AAGTTTTGGGATCTG             CTCAATA TTAA TATTGGG              TTGTGCTGTCCTCAT  57 207
      MA4179 5103365 .. 5103379 +  -7.2  -3.85389   TATCCTGGTCCATAA               TCATAG ATC CTATGA               TTTCCGTTATTCACC  71 209
      MA4191 5116509 .. 5116519 +    -4  -4.17089   AATTCTGGAAAAGTG                 CTAT TAT ATAG                 TTTTACAGATTTGCA  58 186
      MA4194 5118912 .. 5118933 +  -8.7  -4.13945   AAAATAAGTCAGAGA           GGCGGAGTT CTCA AACTCCACC            TTTTCGGCTCCGGCT  81 48
      MA4200 NONE
      MA4201 5124465 .. 5124480 +  -4.6  -4.08974   TGCCATGATAGCTTC              GTCCGG GGTC TCGGGC               TTTATGTACTCGAAT  61 337
      MA4204 NONE
         amt NONE
        glnB NONE
      MA4209 5133248 .. 5133282 +  -7.2  -5.95286   TAAAAAATTCTCCTT     TATAAAGAAGCTCCTT ATT AAGGAGCCTCTCAATA     TTTTTTCTTTTTAAT 100 38
      MA4213 5137847 .. 5137866 +    -5  -3.01712   ATCCGAAATATTACT            CATGAGAA CATA TACTCATG             TATTAAGAACCCAGA  52 269
        glnA 5140506 .. 5140530 +  -5.7  -3.28712   AAAACGTCATGCTTT          GCAGTATTACT GTA AGCAATTCTGC          TTCTGAAAAAAGAAA  55 480
      MA4217 NONE
      MA4218 NONE
      MA4219 NONE
      MA4220 5145237 .. 5145258 +  -5.9  -5.23016   TCAAAATCGAATTTA           GATGGAG CCAACAAA CTCCATC            TTTTTTACGTTCTTT  83 49
      MA4223 5147859 .. 5147870 +  -5.8  -2.82933   CTGGATGATATTGTA                GGGT AAAA ACCC                 TGTACTGAATTAGAA  55 20
      MA4226 5150089 .. 5150101 +  -7.7  -4.06851   TTTAAATTGTACAAT                TGGGT AAT ACCCA                TTTCAATTTTTATTT  76 150
      MA4231 5155393 .. 5155407 +  -2.1  -3.53012   TACAAATCAGGAGAT               CTCAG AAAAA TTGAG               TTTGAACAAAAGCAC  47 12
      MA4233 5158047 .. 5158062 +  -4.6  -2.60032   GATCTCATTTGATTC              CGCAGC CGAA GCTCCG               AATTTTTCCAAGGAC  47 202
      MA4235 5161233 .. 5161245 +  -4.1  -2.50779   ATTCAAAACCGTTCA                GAATC TAA GGTTC                GTCTCTTGATCTTGG  45 383
        hdrC NONE
        hdrB 5163378 .. 5163410 +  -5.5  -4.25104   TCTTCCGGATCTTCT      GAGAAAGGACCGATT CCT GAACGGTGCATTCTC      TTTTGCTGGGGCAGG  69 373
      MA4245 NONE
      MA4246 5170148 .. 5170158 +  -2.6  -3.88787   CCAGTAAGACAGTGA                 TAAT GTG ATTA                 TTTATGCAGATCTGG  52 393
        dppA 5171903 .. 5171937 +  -7.3  -4.08216   TGATTAGAAAACTTT    GCAGGGAGA--ACTTCT GCT AGAAGGGATCTCCCTGC    TTTTCAGGCCAATAG  73 38
      MA4248 5173206 .. 5173217 +  -2.2  -3.34398   GTCTGAGAGGAGCAT                TGGT AAAG ACCG                 TGTTTAAGCGAAGAG  45 439
        oppB NONE
        oppC NONE
        oppD NONE
        oppF NONE
      MA4254 5178520 .. 5178536 +  -3.7  -3.53811   CCGGCCGAGTTTAGA              CTGAAAA CAG TTTTCCG              TTTAAAAAACGTACC  52 105
      MA4255 5179222 .. 5179238 +  -5.1  -5.95166   CCTATCAGAACCACC              TCAGCTG GCT CATCTGA              TTTTTTTTACTTAGC  91 9
      MA4264 5187214 .. 5187233 +  -6.4  -3.66178   AGAACAAAAAAGAAA            GCAAACGA AAAC TCGCTTGC             TTTCGGATTCCCACA  66 62
      MA4266 5189710 .. 5189744 + -14.4  -4.21194   AAATTTCCGTCAGAG     CTGTTTCCGGAAGG AAAAAAC CCTGCCGGAAACAG     TTTTCGCTACTGGAA 100 243
         pan 5191656 .. 5191671 +    -9  -2.93708   AGAAATTCGGTAGTT              TGCCCT TTTA AGGGCA               CTATTTTTACCGGAA  70 41
      MA4269 NONE
      MA4270 NONE
        ftsZ 5194215 .. 5194235 +  -5.5  -3.06815   TTATGTGAGTGAGAA            TCCTGAA TCTAAAT TTCAGGA            TGTGTTAAAGGCCGT  53 236
        secE NONE
        nusG NONE
      MA4274 5195882 .. 5195892 +  -8.2  -2.88544   CGACCACCGTAGTAA                 GCCG GAA CGGC                 TGTCTGGACATCAAG  66 206
      MA4275 NONE
      MA4276 NONE
      MA4277 5197990 .. 5198009 +    -7  -3.13589   AATTGCAATACCAAC            AGCTCGCC TCAC GGCGGGCA             ACTTTTTTTTTGGAT  63 39
      MA4279 5201636 .. 5201649 +  -3.8  -3.90112   GAATACCGTATCAAA               CGTG TCTTGT CACG                TTTGCTTGCAAACGG  56 152
      MA4284 5212310 .. 5212342 +  -4.1   -5.0666   GACAATAACCTTCTG     GGCGGA-GGCAGCC GAATAA GGCTGTTATCCTCC      TTTCTTTTTTGAATG  72 7
      MA4285 5218997 .. 5219029 +    -5  -4.42765   GACAATGACATTCTG     GGAGGAGAA-AGC CGAATAGA GCTGTTTTCCTCC      TTTCGTTTTTTGAAA  68 157
      MA4286 NONE
      MA4287 5226510 .. 5226542 +    -5  -4.42765   GACAATGACATTCTG     GGAGGAGAA-AGC CGAATAGA GCTGTTTTCCTCC      TTTCGTTTTTTGAAA  68 166
      MA4289 5232878 .. 5232912 +  -6.4  -4.67173   GGACAATAACCTTCT    GGGCGGAGG-CAGCC GAATAG GGCTGTTTTCCTCCC     TTCTTTTTTGAATTA  78 146
      MA4290 NONE
      MA4291 5241125 .. 5241156 +    -8   -5.0666   AGACAATAACCTTCC      GGTGGAGACAGC AGAATATA GCTGTTTCCTCC       TTTCTTTTTTGAATG  89 145
      MA4292 5248482 .. 5248512 +  -7.7  -4.19369   AAGAAAAAAGATGAC      GGGAAAATGGAGAA AACT TTC-CCATGTTCCC       TTCTATTTTTTCCCT  78 45
      MA4296 5261380 .. 5261394 +  -4.2  -3.91412   AGCTTCTTCAAGCGT               GATGTG CTA CACAGC               TTTGTACAATGTCAT  59 506
      MA4297 5268157 .. 5268167 +  -2.6  -3.57674   CTTTTTCCTTTCTTT                 TATT TAA AATA                 TATTTATAGTGAGGT  48 106
      MA4298 NONE
      MA4299 5272634 .. 5272669 + -11.9  -3.88464   GGGAGTATAACCTTC    TGGGCGGAAGCAGCC GAATAA GGCTGTTTTCTCCCA     TTTAAATATTTTTAA  93 5
      MA4300 NONE
      MA4301 5277135 .. 5277168 +  -5.2  -5.08015   GGACAATAACCTTCT     GGGCGGAGGCAGCC AAATAA GGCTGTTTTCCTCC      TTTCTTTTTTGAATT  79 6
      MA4304 5280383 .. 5280399 +  -9.4  -4.08285   TGATACAGTAATTCA              GAGGGG CATGC CCCCTC              TTTAACTTTTTTGTA  85 30
      MA4305 5288062 .. 5288081 +    -8   -2.7264   AAACAAAAAGGGGAA            TTGAGAAA AACT TTTCTCAA             ATTTCCCACAACTTT  63 66
      MA4306 NONE
      MA4307 5293181 .. 5293215 +  -2.9  -3.65046   AGGTCCGAAACCTGA    TCTGACTGTAGTATCG AATT CGAAA-TGCAGACAGA     TTCTTCCGCTCAGAC  50 331
      MA4308 NONE
      MA4309 5297855 .. 5297889 +  -6.4  -3.65046   AGGTCCGAAACCTGA     TCTTTCTGCAATACGG AAT TCGAAATGCAGACAGA     TTCTTCCGCTCAGAC  66 330
      MA4310 5300701 .. 5300713 +  -2.7  -3.19192   CGTTTTCTTTGTGTT                GAAAT GCT GTTTC                TTCCGTTCGATCACC  45 507
      MA4312 5307184 .. 5307199 +    -9  -4.52101   TCTTCCGGGTGGAGG              CAGCCT AATA AGGCTG               TTTTCCTTCCTTCTT  90 160
      MA4313 NONE
      MA4314 NONE
      MA4315 5314835 .. 5314866 +  -6.6  -2.98312   GACAATAACCTTCTT      GGAGGAGGCAGC CGAATAGA GCTGTTTTCTCC       TATCTAAATATTTTT  60 136
      MA4325 NONE
      MA4326 NONE
      MA4327 NONE
      MA4328 5329997 .. 5330027 +  -3.3  -5.25805   GATGAAAGAAAAGGT      GAGAAAGTAAAGCC CTTA GGCCTTACTT-CAC       TTTTTTAACTTTATT  76 210
      MA4340 5347160 .. 5347171 +    -3  -3.53091   CCCCAGACTCTAAAA                TTTC CATG GAAA                 TTTAAAAAAAAGAAT  48 61
      MA4341 NONE
      MA4342 NONE
      MA4343 5350198 .. 5350219 +  -4.5  -3.14132   TTAGAAAGAGATTAA           TATATGAAC AACT GTTCATACA            TTAATGCAAGAAAAA  51 445
        smtB NONE
      MA4345 NONE
      MA4346 5352860 .. 5352872 +  -2.7    -3.767   TCCTTTAAAACCTTA                TTCTT ATC AGGAA                TTTCCTGAATAACTG  52 305
      MA4348 5354288 .. 5354298 +  -6.8  -2.88822   TCTAAGCCTTGCCCG                 GCTG AAG CAGC                 TCCTTGTCTGAGCAG  58 274
        ilvE 5356030 .. 5356041 +  -5.8   -3.0054   ATCTATTTCTTTCGA                GGAC CATG GTCC                 ATTATTTCGATGTTT  56 149
        moeA 5358196 .. 5358206 +  -8.2   -2.7127   AATCTAAAAATTAAA                 CGGG CTT CCCG                 GTTCATTCCTTTCTT  65 56
      MA4351 5360586 .. 5360607 +  -4.6  -3.38056   TTTTGAACACGATTT           TTTGAATA CTATTT TATTCAAA            TGATTTTTTCGAACT  53 193
      MA4362 5378250 .. 5378265 +  -6.8  -3.13919   ACAGATTCTAAATAT              TTGCCC ATTA GGGCAG               CTTTTGGAGTTTGCC  61 255
      MA4363 NONE
      MA4364 5381188 .. 5381216 +  -4.6  -4.00469   ATCAATGAAGTAGGT       TTCTGGATCGGTT TTCA AGCCG-TCCTGAA        TTTGCTTCATCTTGC  61 251
        ribD 5384978 .. 5384990 +  -3.4  -4.58242   GAAATAAGTTACCAT                CTCT TTTTC AGAG                TTTTGTCGATTTTTT  64 421
      MA4368 NONE
      MA4369 5388172 .. 5388182 +  -3.2  -3.43853   TTCAGCCCTTACCAT                 CCTT ATC GAGG                 TGTTTGCATGATTGA  48 4
      MA4370 NONE
      MA4371 NONE
      MA4372 NONE
      MA4373 5392651 .. 5392682 +  -7.4  -5.27779   TATCCAATAATTGTG      GAACTC-CTTCTGCT TCG AGCAGAGGAGACTTC      TTTTTTAATGTTGAG  95 44
      MA4374 NONE
      MA4375 5394903 .. 5394917 +  -4.2  -3.55444   AGCACATGTTTAAGA               CAGAGG CGG CATCTG               TTTAAAACATAAGAC  55 59
        mtaA 5403534 .. 5403566 +  -8.4  -2.87294   TTTTCTACGGGCAGA      TCCCGGAGCTCTAA AGTAA TCAGGACTCCGGGA      TATCCTGTCCCTGTT  66 62
      MA4380 5405478 .. 5405509 +  -6.6   -2.7728   AAACGAAAAAAAGAG      GAAAGCCCGTGAAC TGAA GTTTGTGGACTTTC       TGCTTCACATTTCAG  58 62
      MA4381 5408158 .. 5408173 +  -6.8  -3.95535   AGCTGCACCCATTAT              GCTTGC AACT GCAGGC               TCTTTTTAACGTTAT  68 436
      MA4382 5410015 .. 5410028 +  -2.3   -4.8083   AGCAGGTATTATATT               CGTCT TCAA AGTCG                TTTTTCATCCTGTTA  67 451
      MA4384 5413654 .. 5413682 +  -5.1  -3.03798   GCCAGGCTTGCCAGA        TGCTGGATGGGCT TCC GGCCCATCCTCCC        CTTATTTATCAAAAT  52 74
      MA4385 NONE
     hsp60-4 5416849 .. 5416874 +  -6.2  -2.69545   CTACTGCTAACCCCA         GGCAGGAA AGGGGTAATA TTCCTGCC          CTTATGATGTATGAG  53 468
        cobW 5418315 .. 5418326 +  -5.8  -2.60982   AGCCTTCCAGAAAAA                CCTG GCTT CAGG                 ATTGTAACAGTTTAT  54 163
       mtaC2 NONE
       mtaB2 5421461 .. 5421473 +  -3.5  -2.52543   CTTCTTTTTTTTAAT                TTTTT TCA AAAAA                TGGCTTCAGGGGAAT  43 49
      MA4393 5422250 .. 5422270 + -11.3  -4.11692   TCCAACCCTTGAAAA            CACAGATTA ATC TAATCTGTG            TTTTCAAAATACATA  89 201
      MA4394 5423864 .. 5423880 +  -3.7  -3.57615   TCAGAATCAGATATC              CATTTAG CTA CTACATG              TTTAACAACTATTCA  52 430
        hyuA NONE
        hyuA 5428198 .. 5428208 +  -2.4  -2.91144   TTTACAGTTGTGTCC                 CCAG AAA CAGG                 TAGTTTGAAAAATGC  41 43
      MA4397 5429468 .. 5429479 +  -4.4  -2.53255   TAAGAGAGGGAATCA                GATG GAAT CATC                 ATTACTGGATGTTCT  47 388
      MA4398 5430656 .. 5430693 + -10.2  -3.37245   AGTAGTAGTGTAAAA  CTGCTCCTTATCTTTTGT TCTC ACAAAAG--AAGGAGCAG   TTAATATTGAAATCA  78 424
      MA4401 NONE
      MA4402 NONE
      MA4403 5437519 .. 5437529 +  -5.4   -4.7497   GACTATTTAAAAGAA                 GGAT TTA ATCC                 TTTTTGATCAATCGA  75 384
      MA4404 NONE
      MA4405 5439514 .. 5439561 +  -9.6  -3.34104   TCTTCCCAACAATAT TTCCCTT-TCAAAAATGATTTTT TAA AAAAACCATTTTTGACAAAGGAA TTAATGTAGTTGTAA  76 112
      MA4406 NONE
      MA4407 5442002 .. 5442030 +    -6   -4.8667   AAAAAGTGTGTGGAT        CCGGCAGG AAAAAAGGAGAAA CCTGCCGG        TTTTTGTGGAGTATA  78 204
      MA4408 NONE
      MA4409 5443653 .. 5443670 +  -5.6  -3.07414   TAATCCGAAAAAGAA             TTCGGA CTCACA TCCGAA              TATATAATATTTTTA  53 137
      MA4410 5446919 .. 5446939 +  -9.7  -5.04222   AATAGAACTTACGCA            TTTGCCTGC TTC GCAGGCAAC            TTTTTAATTTCCTTA 100 83
      MA4412 5448843 .. 5448860 +  -4.1  -3.07895   AAAGAACCTCGTGCT             CCCGA AGCGAAAC TCGGG              TGTATTAAAAGTACC  47 108
     hsp60-2 5450687 .. 5450725 +  -8.9  -2.79272   ATACTAAACTAAACT   GGGGGCTCCCGGAAAAT CCCAA ATTTTCCGGAACCTTCC   CTCTTTTAGAAATCT  69 43
      MA4416 5453648 .. 5453660 +  -4.1  -2.82516   AGTTTTTTGGCAAAT                TCCTT TGG GAGGA                TGTCGTGCTGCCCAA  46 462
         tgt 5456342 .. 5456353 +  -2.2  -5.06103   GCCCTTTAGGAAGCC                TCCG AGCC TGGA                 TTTTTTACAGATTCT  66 51
      MA4420 NONE
      MA4421 NONE
      MA4422 5460404 .. 5460436 +  -6.5  -3.05046   TACTGTTTGCATTTT     CCGAA-TAGTACTCC TCTTT GGAG-ACTACTTCGG     CTTTTGCCCCGGTGC  60 397
         mtd 5475652 .. 5475662 +    -4  -6.01725   TTCATTTTCTTTATA                 GAAT GCA ATTC                 TTTTTTCTTTTTCTT  93 178
         tmk 5478057 .. 5478069 +  -4.9  -4.46926   CCATACTGTAACCTC                GTAAA CTC TTTAC                TTTTATGCTGAAATA  68 419
      MA4436 NONE
      MA4437 5480503 .. 5480515 +  -5.5  -3.53012   TTCTGCGTCCTGCAG                GGTTG CAG CAGCC                TTTGAAGGCAAAAAA  58 103
      MA4439 5482807 .. 5482832 +  -4.7  -3.22223   TTCTGGTATCCAATC         GCTCAACAAAT AATT AATTGTTGTGC          TTGATGCTCAGGTTA  53 13
      MA4442 5488598 .. 5488628 +  -6.9  -3.79113   TATATAAGAAAAAAT       TCAGGCTAAAACA CTATC TGGTTTAGCCAGA       TTCTTCTACCAACCT  69 135
      MA4444 5491987 .. 5491999 +  -6.3  -2.92936   ACATATAGATATAAA                TGAAG ACT CTTCA                TGTCCTTCGATGCTT  55 189
      MA4445 NONE
         idh 5496762 .. 5496776 +  -4.3  -2.96216   TTTAGGATGGAATAT               GTTTC ATCGG GAAAC               TATATAATCCTAAAG  50 183
      MA4449 NONE
      MA4450 5500618 .. 5500636 +  -6.1  -3.08934   CCCACAAGTTCACCG             TTTATGG AACAA CCATAAA             TCTTAAAGTCTCTGG  55 337
      MA4457 NONE
      MA4458 5508108 .. 5508124 +  -2.9  -4.59109   CCGATATTAGAAGGA              GCCTCTT CGG GAGAGGG              TTTTTCCACGATATC  65 395
      MA4460 5510138 .. 5510152 +  -4.3  -3.00022   GCCCGCTCCCACCGC               TTCGA AAAGC TCGAA               TATATCTGAGATAGC  47 327
      MA4462 5513728 .. 5513740 +  -2.7  -3.76487   TTTGTCCTGAAATAA                TTTCG CTT TGAAA                CTTTTTTCCTCTTGT  50 31
      MA4465 NONE
      MA4466 5518086 .. 5518097 +  -5.8   -4.6391   CAAACAGAGCAGGGC                CAGG ACCC CCTG                 TTTTGTCTACTTATT  76 152
      MA4467 NONE
      MA4468 NONE
      MA4469 5519882 .. 5519896 +  -4.2  -2.65264   TGCTTCTGACAGGGC               TCCTTG ACC CGGGGA               TGCTGTGAATAATAG  47 3
      MA4470 NONE
      MA4472 NONE
        dapA NONE
        dapB 5523293 .. 5523323 + -10.5  -2.64299   TGAAGAAACTAAAAA      GGCCCGTGTCTGAG ATCG CTCAGA-ACGGCCC       CTGTTTCAGGTCTTA  76 50
      MA4483 5533096 .. 5533127 +  -6.8   -4.3255   GTCGATGCAGAAGTT      TCCTTG-CGTATTTT TTA AGAATATGCCAAGGA      TTTCTTCCTTACAGC  73 463
      MA4485 NONE
      MA4486 NONE
      MA4487 NONE
      MA4488 NONE
      MA4489 NONE
      MA4490 NONE
      MA4491 NONE
      MA4492 NONE
      MA4493 NONE
      MA4494 5540109 .. 5540120 +  -2.2  -3.72027   TCCCTTAAGTATCCG                GAGG AAAT TCTC                 TTCTTCCTGACAGGT  50 269
      MA4496 NONE
      MA4497 5541404 .. 5541422 +  -3.8  -3.09516   GAAACCAGCCCCTGT             TGTTGAGG GAC CCTTATCA             TTCCATAATCACAGA  47 90
      MA4498 5542348 .. 5542369 +  -3.1  -3.17212   GGCGCATGAAATGAT           TTTTGTGAA ATAC TTCAGAAAA            TTGATGGGCTGGTGC  47 131
      MA4499 5543572 .. 5543582 +  -6.8  -4.18934   AACTCACTCCTGAGG                 CTCC AGA GGAG                 TTTGTTCCGCTCCTG  71 503
      MA4504 NONE
      MA4505 5548972 .. 5548983 +  -4.4  -3.41051   AGTATGAAATAAGCC                CAGA CCCG TCTG                 TTGTCCTGGAAGTAG  53 506
      MA4508 5555545 .. 5555555 +  -5.4  -3.16336   GCAAAATACTCTTTC                 TCAG CTA CTGA                 ATTTTAGATTAAACT  55 302
      MA4509 5556957 .. 5556976 +  -4.4  -2.56596   AAAAGTTTACGCTAT            CTAGAG-AT CTT ATCCTCTAG            TAAGTTACTGGCCAG  47 421
        guaA 5558330 .. 5558364 +  -7.3  -6.11019   GAATAAATAAAATAA    TTCCCGAAAG-CTTGT AAAT ACGGGGTTTTCGGGAA     TTTTTTTTGCTTTTT 100 35
      MA4512 5559388 .. 5559401 +  -2.3  -3.21099   GGAGTTATGTGTCAA               GCGAG GTTT CTGGC                TTCATAGTGGGCACA  43 75
      MA4513 5561031 .. 5561058 +  -6.2  -3.18033   AGCAATGGTTTCGGT        TGCCAGGGCAAG TGTA TTCGCCCTGACA         TCTTCCTGCCTTCTC  57 470
      MA4517 5564180 .. 5564195 +  -2.5  -2.65906   CCTCTATTAAGTTTT              TTCGG GCTTTA CCGGA               GGTTTTTGAGTTGAG  41 125
      MA4518 5564642 .. 5564661 +  -8.6  -2.78049   CCGGAGGAGGAGGAG            CAGGAGGA TAAT TCTTCCTG             TCAATTTTCCTGCCT  69 15
      MA4520 5568014 .. 5568030 +  -2.9    -3.052   TCCTTCACTTTTTAA              TCCTCTT GAA ACGGGGA              TCTCTATATGGGACT  43 96
        gatC NONE
        gatA NONE
        gatB 5572389 .. 5572409 +  -6.2  -4.78205   TCAAAGAACTTAAAG           GGT-AACCC GGAA GGGTTTACC            TTTTCTAATTTTTTT  78 21
      MA4526 NONE
      MA4527 5574449 .. 5574461 +  -4.9  -3.58305   GCTGGTGTAAATCAC                TGTAA TAT TTACA                TTTAGGAGGTTGGTT  57 261
      MA4528 5575088 .. 5575104 +  -6.6  -2.99859   AATTGCTTGGTAGCT              TCTTCC ACATC GGAAGA              TCAATTTTTTTCCAT  60 56
      MA4540 NONE
      MA4541 5590465 .. 5590476 +  -4.4  -3.56568   GCATTCAGCTTGAAA                GAAG CATC CTTC                 TTTAGACACTGATTA  55 48
      MA4542 5591931 .. 5591944 +  -2.5  -3.38911   GATTCTAAAGCCCTC               TAAAA CATT TTTTA                CTTTTACTTTCTCTT  46 33
        thyA NONE
        aroA 5594876 .. 5594888 +  -3.3  -4.61873   CTTTTACACTCACAA                GCGTC TCA GAAGC                TTTTACTTTCTGGCA  64 378
      MA4545 5596628 .. 5596645 +  -6.9  -3.41767   AAAAGAGGGAAAAAA             GCAGGCC CGAA GGCCTAC              TCTGTTTTAAAGTGT  65 231
      MA4551 5603540 .. 5603553 +  -3.8  -4.62336   TTATTAATAAACATT               CCGA TTTGCT TCGG                TTTTTAGACTGCCCT  66 296
      MA4577 5640629 .. 5640643 +   -10  -3.05343   TCCACTGTCTGAAAC               CCTGCA ATT TGCAGG               TATTCCGGATCTGAA  70 375
      MA4582 5645471 .. 5645486 +  -2.6  -2.73364   CCGGAAGTACTGCAT              TTTTTG TAAT CAAGAA               TCCTTAAACTGAACA  41 152
      MA4585 5647237 .. 5647254 +  -3.3    -4.323   TTTCGAGCGAGTTCA             CGGGATC CCAA GAGCCTG              TTTTAAGTCTTTGAG  59 155
       srp54 5650587 .. 5650599 +  -4.9  -4.08644   TGAATTTCCATTGTT                TTTCA ATT TGAAA                TCTTTTTCTCCTCGT  63 330
        deoC 5667752 .. 5667762 +  -3.2  -3.53012   AGAATTTACGAACGG                 GGTT GAA AGCC                 TTTGAAAAAGAAAAG  50 121
      MA4592 NONE
        aroD NONE
        aroE NONE
      MA4595 NONE
      MA4596 5674156 .. 5674176 +  -5.5  -3.31144   TAGGCTCATCGGCTA            TTACCAG ATCAGGA CTGGTAA            TTATCGCCCTGGCAA  56 508
      MA4603 5680300 .. 5680310 +  -5.4  -3.54424   AACCGTGGTTATGAG                 CAGT GAA ACTG                 TTTACACAGCTCCCG  58 253
      MA4604 NONE
      MA4605 NONE
      MA4606 5683852 .. 5683866 +   -10  -3.30338   AGTCTGGCTCAAGGG               CTGCAG CTG CTGCAG               TTGTAGGGACGTTAT  73 459
      MA4611 5690328 .. 5690341 +  -4.5  -3.07895   CAGTAAGGAACGCGG               GCAGG CTTA TCTGC                TGTGTTCGGGATGGG  50 233
        leuA NONE
        mttC 5698186 .. 5698198 +    -2  -3.10134   AACGCACGCAGGATT                TTCA AGATA TGAA                GTTTTAAAATAGTTT  42 14
      MA4617 NONE
      MA4618 5701237 .. 5701249 +  -4.9  -3.33483   TCGGAAGGAACCAGA                TTTTC GGG GAAAA                TTAATGGTTTCCCTC  55 81
      MA4620 NONE
        emrB NONE
      MA4622 5705081 .. 5705093 +  -4.1  -4.36914   AAGGAATTTTCTTGC                TTGAC GGT GTCGA                TTTTGTACCAGAAGC  63 90
         tgt 5717524 .. 5717548 +  -7.9  -3.03085   AACTTTAACCTTGAA          GCCTTGAAGCT GAA AACTTTAAGGC          TGATTATTTAGCCTG  65 33
      MA4633 5718579 .. 5718598 +  -6.4  -5.14163   AATAAAAGAATTACC            CGAGGAAG CTGG CTTCCTAG             TTTTTGTTAATAAAT  86 354
         ndh NONE
        rtcA 5724931 .. 5724946 +  -4.6   -4.2558   TTCAGTGTGGATAAG              GGCAAC TTCA GCTGCC               TTTTCATAGGAAGTA  64 321
      MA4639 5726121 .. 5726133 +  -4.8   -3.6018   AACATTTAACCTTTT                GAGC CGCCT GCTC                TTGTATCGTATATTG  57 249
      MA4640 NONE
      MA4641 NONE
      MA4642 5728533 .. 5728553 +  -8.4  -3.01712   GATATTAAACCTATT            GTTGTTAG CCTCA CTAACAAC            TGTTGCGACGGCAGA  67 153
      MA4643 5732818 .. 5732833 + -10.4  -4.56775   AATTTTCGGATTAAA              GGCACC TTCA GGTGCC               TTTTTCCCACCAAGT  95 65
      MA4645 5736543 .. 5736556 +  -4.5  -4.97402   TTTATCCGTTTTTTA               CCGGT TTCT ATCGG                TTTTTATCAATTTTA  74 93
      MA4647 5738151 .. 5738172 +  -5.9  -2.78032   ATTGCTAAGATCCAG           CTTAGAACC GCCT GGTTTTGAG            GTCTTTTGCCCCCAG  55 41
      MA4648 5739314 .. 5739327 +  -2.4  -3.66666   AGCCGGGTATCTAAA               TGTC TCTGAT GACA                TTTAACCCTTTTAAG  49 55
      MA4649 5740634 .. 5740644 +  -3.2  -3.71649   TTACAGAGAGCGATT                 TCCT GAG AGGG                 TTTGACCTTTAAACA  52 3
      MA4650 NONE
      MA4651 5743044 .. 5743066 +  -8.5  -3.32807   AAGAGAGGGAAAAAA          GGTCTG-CCT CTTA AGGACAGACC           TTCCTGATCTTTTAA  70 52
      MA4653 5745652 .. 5745667 +  -2.5  -3.79043   CAAAAAACTGGCTTA              TCCTG GAAATA CAGGG               TTTAAATTAATCCTG  50 286
        selB NONE
      MA4655 5747875 .. 5747893 +  -3.1  -2.87132   ACAGATATTATTGAG             TTTGCAG AAAAA CCGCAAA             TCTATGCGGAAGGGA  44 451
      MA4656 5749111 .. 5749125 + -11.4  -2.62118   CCAATCTATATTACC               CTCCCC GAG GGGGAG               ATGTTCATCTTTTTT  73 446
      MA4660 NONE
      MA4659 NONE
      MA4658 5748980 .. 5749016 -  -3.8  -3.55764   AAAAAGGAAAATAGA   GCCTTGAAAACTCACAG TTTT CT-TAAGAATTCAAGGC    TTTTGATCCCTCCTT  52 0
      MA4657 5748580 .. 5748591 -  -2.2  -4.20749   GAAGACCTGAAGAAA                CTGC TGAA ACAG                 GAAGGCTTTGAAAAA  58 114
      MA4652 5743044 .. 5743066 -  -8.5  -5.15381   AAGAGAGGGAAAAAA          GGTCTG-CCT CTTA AGGACAGACC           TTCCTGATCTTTTAA 100 190
      MA4646 5736367 .. 5736392 -  -8.3  -2.69799   TTATGTGATAGAGGA         CCTGGATATCG ACTC CGAAATCCAGA          TTATTGACGCTTACG  61 496
      MA4644 5732818 .. 5732833 - -10.4  -3.73072   AATTTTCGGATTAAA              GGCACC TTCA GGTGCC               TTTTTCCCACCAAGT  86 408
      MA4638 5724608 .. 5724625 -  -4.1  -3.99327   GATCGAGGAAAAAGA             GGGACTT TTTG AAGTCTC              GGTAGACTGATTAAA  56 187
      MA4635 5718919 .. 5718944 -  -3.2  -4.68479   AGAAAAGAAGTAAAA         GACCTGCTCA GAGCAT TGCGGAGGTC          AAAACTTCCATATCT  64 7
      MA4634 5717970 .. 5718009 -  -2.8  -2.55213   TAGGCACGGAACTGA  TTTATGCCATATGCGACA TTTT TGTTGCAAACGGCCTTAA   ATACGCGAGACTGGA  40 250
      MA4631 NONE
      MA4630 5712673 .. 5712689 -    -3  -4.72986   TACTTTCAGGAAAAA              CTAAGC AGAAA GCTTAA              AACATCTGGCAAATG  65 204
      MA4629 5711799 .. 5711811 -  -3.4  -4.05446   CCTTTCAAGCATAAA                CCTT TTTAC AAGG                CGCTGAAGAAAAAAG  57 106
      MA4628 5709703 .. 5709714 -    -3   -4.0127   ACATTCATAATTAAA                CAAT CCCT ATTG                 CTTTCGTGACCAATG  55 436
      MA4626 5706629 .. 5706645 -  -7.9  -3.63922   AGTGTCTGGAAAATA              TCCGAGG AGA CCACGGA              ATTATGGTAGTTAGC  69 414
      MA4624 NONE
      MA4623 5705263 .. 5705273 -  -3.2  -3.05384   TCCCTGCTTACTCAA                 TACC CCT GGCA                 TTCACGCAGGAAAGC  45 11
      MA4619 5701300 .. 5701310 -    -4  -4.07568   TGGTTTCCCTCAAAA                 TTTC GGG GAAA                 ATTAATGGTTTCCCT  58 245
      MA4610 5686652 .. 5686668 -  -6.5  -3.30767   GAGAAAAAGCCAAGA              TCCGGAT TCG AACCGGA              ATGGAATCGCTCTGC  62 235
      MA4609 5685688 .. 5685698 -  -6.8  -2.83822   TTGATTCCATAATTA                 CGGA ATT TCCG                 GAAACTCCTGCTTAA  58 37
      MA4608 5684288 .. 5684303 - -10.4  -5.67529   AATGAAAAAGAAAAA              GCGTGG AAAC CCACGC               TTTTAGAAGTCGGTC 100 28
         tpi 5683157 .. 5683212 - -12.6  -3.95584   CCTGCACGAACCAAA CCATGCCCTGCTGTTTTCTGACGAGA TCAT TCTCCTGAGAAAACTGCATGGCCCGG AAAACGAAAATATTT  95 390
        fwdE NONE
        oppA NONE
        oppB NONE
        oppC NONE
        oppD NONE
        oppF 5673704 .. 5673720 -  -5.8  -4.51654   AAAATTCAAAAATAA              GCGGCT GAAAA AGCCAC              ATTCCTTTTTTATCC  73 147
        guaA 5665768 .. 5665788 -  -8.3  -3.27774   GAGGTTAATGATCAA            TGACCGG ATTAATA CCGGTCA            CAGACCTCAAAGAAG  69 13
      MA4589 5660034 .. 5660063 -  -9.4  -3.13743   AAATTTGATATGTAA       GAGGACCTGTTT ATTTTG AAACAGGTCTTC        AGAAAAAAGTGTATG  75 451
      MA4588 5650503 .. 5650539 -  -8.8  -3.53563   ATACTGGCTTTTAAA    TCTGACAGAACAGG ATGAGTTTG CCCGCTCCGTCAGA    TTTGAACAATAAATT  75 100
      MA4586 5646864 .. 5646875 -  -3.6  -4.27617   GAGACTTGAGGAAAA                CCCA ACAA CGGG                 ATACTCCTGGGAGCT  62 384
      MA4584 NONE
      MA4583 5645094 .. 5645104 -  -3.2  -3.82531   AAAGAATTTATGAAA                 GGCT GAG AACC                 GACTTTGAAAAAAAA  52 247
      MA4581 5643358 .. 5643377 -  -3.6  -3.05384   TTCTTTGGCATGGAA            GTACTC AATTTGAA GAGTAC             TTTCGTCATTTTGTA  47 166
      MA4580 NONE
      MA4579 NONE
      MA4578 5640374 .. 5640390 -  -3.7  -3.19176   TAAAGTCATTAAAAT              GCTCTGA TCA TCAAAAC              TTCACTCCCGTAATT  48 2
      MA4576 NONE
       cdc48 5635378 .. 5635393 -  -7.5  -2.67161   ACAAAAATTAAAAGG              GCCGG AATTTA CCGGC               ATTTCAGGCAAAGCC  63 44
      MA4574 5634728 .. 5634745 -  -4.1  -3.02144   TCACGCTCCCGAAGA             TCAGTCG ATAT CGATTGA              AGTTCGAGAACTGGA  47 8
      MA4573 5634113 .. 5634130 -  -5.5  -2.87881   TAATTCTTCCATATA             GCTGGTT CTGC ACCCAGC              ATATTTGTCAGGGTT  52 92
        mrpA NONE
        mrpB NONE
        mrpC NONE
        mrpD NONE
        mrpE NONE
        mrpF NONE
        mrpG 5626801 .. 5626829 - -10.5  -5.89659   ATAAAAAAACAAAAA        GATGAATGTGTTT CCC AAACACATTCATT        ACAGATTCATTTTTT 100 32
      MA4565 NONE
      MA4564 5625074 .. 5625089 -  -4.6  -4.23652   AAGTAACAAATCAAA              GTTGCG CTGG CGCACC               CCGCAGCAAGCTAGC  63 196
        hyuA 5622731 .. 5622751 -    -4  -4.17274   AAGGAAATAATTAAA            GGGTTTGA GATTA TCAAAGCC            CGTGACAAAATCAGG  58 118
        hyuA NONE
      MA4561 NONE
      MA4560 NONE
        cmtM 5615291 .. 5615309 -  -7.6  -3.15197   GAAGAAACCCGAAGA             TTATCAAA CGC TTTGATAA             TATCAATGCCCTATT  66 277
      MA4558 5612954 .. 5612981 -  -3.5  -4.62069   CTTTTATTGGAAAAA        GAAGATAGAAT TTGTTT ATCCTATCATC         TTCTGGAGTTCTGGT  64 13
      MA4557 5612239 .. 5612259 -  -5.4  -3.66844   GCGAGAGCGGAATAA            GTCATTCC CGCCT GGAAAGAC            GGCTTCCCGACTTTC  60 395
      MA4556 5610086 .. 5610096 -  -5.4  -3.59979   TTTGTTCATTTGAAA                 GCTT TGG AAGC                 AGGGTAGAAGTGCAA  58 213
        rbcL 5608625 .. 5608641 -  -2.2  -2.76696   CTTTTTCTGAATAAC              CTGGAC TTATT GTGCAG              CCGCTCATTATGCAG  41 43
      MA4554 5607447 .. 5607463 -  -2.1  -3.41341   AATCCTATTCAAACA              GCATACC TTA GGGAGGC              AGCTTCTCTTAACCG  45 2
      MA4553 5607104 .. 5607121 -  -9.9  -3.35029   AAGAAGGAAAAATTA             TCTCTGC TTGC GCAGAGA              TCCCGCAGCAAAGAG  78 5
      MA4552 5603471 .. 5603488 -  -2.7  -4.53607   AAAATGACCAGAAAA             TGAAAAG ACTG CTTTTCC              AGAAGAAAAAAAATT  60 167
      MA4550 NONE
      MA4549 NONE
      MA4548 NONE
      MA4547 NONE
      MA4546 5596628 .. 5596645 -  -9.1  -5.19916   AAAAGAGGGAAAAAA             GCAGGCC CGAA GGCCTAC              TCTGTTTTAAAGTGT 100 55
      MA4538 5586564 .. 5586577 -  -2.3  -3.29013   AGCTTAACAATCGAA               TAGGG CGAT CCCTG                AGTTCAGATATTCCG  43 61
      MA4537 5585349 .. 5585365 -  -2.9  -5.30339   ATGAAAACAGAAAAA              CACGGTA CTG CACCGCA              TATTACCATTCCTTT  74 58
      MA4536 NONE
      MA4535 NONE
      MA4534 NONE
      MA4533 NONE
      MA4532 5579320 .. 5579331 -  -7.2  -3.14132   TGCTCCCGGTATCAA                GGGG AATG CCCC                 TGATTTCAACCGACG  63 298
      MA4531 5578051 .. 5578087 -  -5.4  -4.93079   AATAAAAGAAACAAA   GCAATGAAAGTACCT TTCAAATC AAGTACTTTCAT-GC    CAGGAAAAAAGGAGG  78 74
      MA4530 5576133 .. 5576146 -  -2.4  -3.61517   AGTTCTCTTTAAGAA               TCTC ACTCAG GAGA                CCCTGGAAATGTTCC  47 18
        istB 5574860 .. 5574874 -  -4.3  -5.26918   AGATCTGACAAAAAA               TCCAT AAAAA ATGGA               CTGAAACTTTCCGGA  79 392
      MA4525 5572193 .. 5572207 -  -4.2  -5.11063   ATCATCGAAGAAAAA               GGCCTC TTC AAAGCC               GAAGACGACCTGGTT  79 299
      MA4521 5567810 .. 5567846 - -10.2  -2.80443   CTATAGGGCACGAGA    TCTTCAATGAAGCCGT AGACA ACGGCTACATCGAAGC    CCGGAACCTCACCGA  72 303
      MA4519 5564371 .. 5564384 -  -3.8   -5.4505   GGGCGCAACAAAAAA               CCCA TCCTAG TGGG                AAATGCTGTCAAATA  81 371
      MA4516 5562397 .. 5562411 -  -4.9  -4.53966   AAAGAAAATAAAGAA               CCCCG ATTTA CAGGG               CATATGAGTAATAGG  71 42
        argB NONE
      MA4514 5560128 .. 5560142 -  -5.7  -5.49809   GAAACTGCAAAAAAA               TACGG GGTAA CCGTA               AAAGTCTACCTTATG  88 506
      MA4510 5556281 .. 5556291 -    -4  -4.25538   AACAAGAAACAAGAA                 TGAA TGC TTCA                 GAGGAAACTATCCGG  64 307
      MA4507 5551772 .. 5551793 -  -4.4  -4.95155   GTTACAGGAGAAAAA           TCCGGGAA AACCAA TTCCGGGA            TATTTTATCAGCGAA  74 195
      MA4506 5549368 .. 5549380 -  -4.8  -3.69934   AAAGAATACTCGAAA                GCCT TTTTC AGGC                AAGGGCGTTTTCCTC  59 20
      MA4503 NONE
        pyrB NONE
        pyrI NONE
      MA4500 5542784 .. 5542800 -  -7.3   -3.6279   AAATTTCGGTAACAA              GGAACGA AAA TCATTCC              CTGCGCTGGTTGATC  63 403
      MA4495 5539354 .. 5539372 -  -5.2  -3.05963   ATTTTGATGCGAATA             TCCCGACC AGA GGTGGAGA             TACCGGAAACTCGGA  52 458
      MA4484 5532760 .. 5532799 -  -2.4  -4.67234   AGTTAATCTCAAAAA  CTCAGATTTTATCAAAACA ACA TATTTTGAACAAAT-TGAG  ACCCACCACATCCAG  61 298
      MA4482 5530786 .. 5530798 -  -3.5  -3.34988   GTATCGATAAATAGA                TTTTT GAC AAAAA                TTCCGAAAAAAAGAC  48 346
      MA4481 5528658 .. 5528668 -  -3.2   -2.7242   ACCACTATAAATGTA                 CCAG TTT CTGA                 AGTCTGTGTCTCTGC  43 101
      MA4480 NONE
      MA4479 5526509 .. 5526522 -  -2.5  -3.43944   ATCACTAACCTACAA               TTTAA TTTC TTAAA                ATATACATTTTCTGG  46 208
         slg 5525145 .. 5525163 -  -4.5  -2.64803   TTACCGTTAAATTCA             GCTCCCC TTCCT GGGAAAC             AGGCTCTCTGTCCCC  47 208
      MA4477 5524689 .. 5524701 -  -2.7  -2.73364   GGGGCATCTGAAGCA                CTGAA TTC TTCAA                CTTATCCGTTCCCTG  41 27
      MA4476 5524132 .. 5524142 -  -3.2  -3.33009   TAAAACTTCTCATAA                 GGAT TTC ACCC                 GATCCTGATTACTGA  48 34
      MA4475 5523293 .. 5523323 - -10.5  -5.09521   TGAAGAAACTAAAAA      GGCCCGTGTCTGAG ATCG CTCAGA-ACGGCCC       CTGTTTCAGGTCTTA 100 415
      MA4464 5514709 .. 5514735 -  -5.2  -2.96979   ATTACAACCGACATA         TTTAGCGCGAAA TAA TTTCGGGATAAA         ACATTTTTTAAGAAA  52 54
      MA4463 5513582 .. 5513619 -  -9.1  -2.87931   TCTATGCTTGATAGA   GTTCGATCATCGCGAGC GATA GCTCGCAATGTTCGAGA    AAATATAGTTTACAT  65 170
      MA4461 5509516 .. 5509529 -  -3.1   -4.2349   CTTGGAGACGGAAAA               CAGGA AAAA TCCTA                CCTTCATGTGTCGGA  60 508
      MA4459 5507549 .. 5507562 -  -4.5  -3.08032   TGCTGGTGAAAATCA               GCAGA AATT CCTGC                CCCTCACATTTTATA  50 270
      MA4456 5505550 .. 5505564 -  -5.8  -4.87389   TAGTTCAAAAATAAA               TAGTTT TGG AAACTA               AGGTTCTGAACTAAA  78 190
      MA4455 NONE
      MA4454 NONE
      MA4453 5502083 .. 5502097 -  -3.6  -3.18452   ACCACCTTAATCCAA               TATTCC ATT GAAATA               TCTTAGGGTGTTCAT  48 37
      MA4452 NONE
      MA4451 5500236 .. 5500248 -  -5.5  -3.69395   TCTATTATGCAATAA                CCCTC CAC GAGGA                TCCCATGTTCAGAAA  61 268
      MA4447 5494452 .. 5494464 -  -3.3  -4.30793   GTATATAAGAAAGAA                CCAGA ACT CCCGG                ATTTCGGTTTTTGAA  59 498
      MA4446 5492621 .. 5492646 -  -8.3   -3.2128   AAATACTTAAGGGAA         GGACCTGGAAGT TTT ACTTCC-GGACC         TCAACGAGCAAGTCC  69 26
      MA4443 5488597 .. 5488629 -  -3.4  -5.60689   TTATATAAGAAAAAA      TTCAGGCTAAAACA CTATC TGGTTTAGCCAGAT      TCTTCTACCAACCTT  84 332
      MA4441 5484457 .. 5484467 -    -4  -3.74902   ACATTTAGTAAAATA                 TGAA GGC TTCA                 TTCAAAGCAAGCTAA  54 37
      MA4440 5482873 .. 5482889 -  -6.7  -3.83868   TATCAATAAAAGTAA              TTTTATC ATA GATAAAA              ATCCTTAAGAATTAA  68 387
      MA4438 5480710 .. 5480735 -  -4.7  -3.14977   TATAACCCAAAATTA         GCCCTCTTGAGC GAA GCG-AAAAGGGC         AGCGTACTGCAGAGT  53 98
        hisA 5478154 .. 5478172 -  -4.5   -3.3452   TATACCAGGGCATAA             GGCAGGA ACAAA TCCTTCC             CGGAAATTCATCAAT  53 36
      MA4434 5477273 .. 5477283 -  -5.4  -3.57615   CGAACACTTGGCAAA                 GCTT GTA AAGC                 CTGCCCTTGAAGACG  58 515
      MA4432 5476195 .. 5476215 -  -2.7  -3.39327   CTGCCATATTTAGAA            TATATTTTT CCA AAGAATATA            TAATCACTCCTCATT  46 29
      MA4431 5475503 .. 5475520 -  -7.7  -3.51436   AAGCCAGAGTAAATA             CCGGAAA ACTC TTCCCGG              TTTTAAAATCAATGC  69 219
        serB NONE
      MA4428 5472598 .. 5472621 -  -7.4  -4.20888   GGAAGGTAAAAAAGA          GATGCAGGCT GGAT AACCTGCTTC           GGAAATTAAAAATCC  75 67
      MA4427 NONE
      MA4426 NONE
      MA4425 5470104 .. 5470118 -  -2.8  -5.52096   AAATTGAAGAAAAAA               GGAATC ACC AATCCC               GGAAATAAAATTCAA  77 113
      MA4424 5465345 .. 5465372 -  -3.5  -3.86392   CCAAAATGAAAAAAT        GAAGACAGGGAA GAATT CTCCCT-TCTCC        TGAACTATGTTAATT  55 35
      MA4418 NONE
      MA4417 5453321 .. 5453341 -  -5.5  -2.91994   TAAAAATACGGAAAG            GATTTACAA TAT TTGTAACTC            AACCCTCTTGATCGA  52 166
      MA4415 NONE
      MA4414 5450685 .. 5450698 -  -3.7  -4.13341   AGATACTAAACTAAA               CTGGG GGCT CCCGG                AAAATCCCAAATTTT  58 367
      MA4411 5447502 .. 5447517 -  -3.2  -3.79687   ACTTTCTATAAAACA              CCCAAG GAAC CTCAGG               AAACAATTTCAAGCT  52 21
      MA4400 5433716 .. 5433742 -    -5  -5.00616   GTGGTCTTTAAAAAA         GGGAGAACAGAA GTT CTCAGCTCACCC         TTATTGTAACGTTCA  76 15
        cdhA 5430656 .. 5430693 - -10.7  -4.15833   AGTAGTAGTGTAAAA   CTGCTCCTTATCTTTTG TTCT CACAAAAGAAGGAGCAG    TTAATATTGAAATCA  89 214
      MA4390 5418709 .. 5418720 -  -5.8   -5.7946   CCCGCAAGAAAAAAA                TCCC CCCC GGGA                 CAGAATAATTGCCCG  93 307
      MA4388 NONE
      MA4387 5416335 .. 5416351 -  -6.5  -4.46233   GCAACGGTAAAGAAA              CTCGCAA TTA TTGCGGG              TACGGAAACGGCAAA  75 70
      MA4383 5409356 .. 5409366 -  -2.4  -4.39375   ATTAAATCAAAAGAA                 GGTG CTA CCCC                 GACATTCAAAATCCT  61 453
      MA4378 5398759 .. 5398772 -  -3.1  -3.58208   TTCGATAAGAATCAA               GACAA TAAT TTGCC                AAAAATATTAACTAT  50 382
      MA4377 NONE
      MA4376 5394844 .. 5394861 -  -9.9  -3.37299   TATATTATAAAGATA             TGTCCAG GCGG CTGGACA              AAATATAATTTTCCA  78 292
      MA4366 NONE
      MA4365 5381566 .. 5381586 -  -2.5  -2.90054   TATTAAACGAGTAGA            CCTCTTTTA TCT TAAACGGGG            GTTCTGGTTTGTCCA  42 78
      MA4361 NONE
        gldA NONE
      MA4359 NONE
      MA4358 NONE
      MA4357 NONE
      isf-19 5370629 .. 5370642 -  -2.4  -4.21194   TCTGAGTACGGAAAA               TCAG TATATC CTGA                AGTCCCGGGAATCGG  56 180
        cmtM 5366933 .. 5366946 -  -3.8  -5.08255   ATTCTGAAAACAAAA               GCCT GAAAAA AGGC                TTCAAATCCCGGCTT  74 27
        phoA 5364619 .. 5364641 -  -8.5  -2.61272   AGAGGTTGAAAAATT          CCTGGGAGAA GAAC TTC-CCCAGG           GCTTTTCGAAAATTG  65 93
      MA4352 5360709 .. 5360719 -  -5.4  -2.89564   TTTCGAGTTTATACA                 CTCT TAA AGAG                 CCTGCATTGTTTGCG  52 18
        menG 5352158 .. 5352180 -  -3.3  -5.14645   ACAATGGAAGAAAAA           GAAGCCGGC ATAGA GCCTACTCC           CCAGGAAAGAATAGA  77 512
      MA4339 5345117 .. 5345145 - -11.7  -2.63073   GCCTTGTAATAAGAG        CCTGGGATTCAGG AGT CCTGAAGTCCAGG        AAGTCCTGAAGGTTC  81 50
      MA4338 NONE
        feoB 5342065 .. 5342083 -  -3.1  -3.45037   GCAAAAACGACAAGA             TACAGCG AATAA CGATGTA             TGGATTAGATAGATC  48 161
      MA4336 5340692 .. 5340706 -  -2.8  -4.75308   AGGAAGAGGGAAAAA               TGCTTT GAG AAAGCC               GGGACTGTTTGCTAC  65 470
      MA4335 NONE
        smc1 NONE
      MA4333 NONE
      MA4332 NONE
       tbp-1 NONE
      MA4330 5331521 .. 5331533 -  -3.5  -4.65969   AACAAAGAATTAAAA                TATAA TTT TTATA                AAGAGCTTTTAAATT  64 268
      MA4329 5330003 .. 5330022 -  -8.6  -3.98009   AGAAAAGGTGAGAAA            GTAAAGCC CTTA GGCCTTAC             TTCACTTTTTTAACT  80 41
      MA4324 5323644 .. 5323655 -    -3   -3.1552   TCTGATCCATTAATA                TTCA GGAG TGAA                 TCTCAAAATAGTCTG  45 320
         ogt NONE
        gldA NONE
      MA4320 5320296 .. 5320319 -  -2.4   -4.9218   CAGGTATTACAAAAA          CTTTCTGTAA AACC TGACTGAAAG           TTATATATGCATCCT  66 26
      MA4319 NONE
      MA4318 5318192 .. 5318213 -  -6.6  -3.63464   CTGGAAATAATAACA           CTACCAGT TATAAG ACTGGCAG            TTATAAGACCTTAAT  64 26
      MA4317 5316421 .. 5316441 - -12.6  -3.18854   AGCGGAAACAAAGTA            GGGGCTCT TTATG AGAGCCCC            AAATCCTCCCAATTT  90 174
      MA4316 5315346 .. 5315369 -    -6  -3.25823   TTTGTTTTATATGAA          CTGAAAGTCA GGTA TGCCCTTCAG           CAAAAATCGAGACAA  58 310
      MA4311 5300576 .. 5300587 -  -5.8  -5.01732   AATTTTTCCAAAAAA                CTGG AAAT CCAG                 GTATGCCTTTCAGCA  80 35
      MA4303 NONE
      MA4302 5277771 .. 5277798 -  -6.4  -4.54306   TTCAATAAAAAAATA        GTATGCAAAAGT TTGC ACCTTTGCATAA         ACCTCTTTACTTAAC  78 32
      MA4295 5252518 .. 5252555 -  -2.1  -5.95286   ATGAAAAAGAAAAAA   GTGAAAC-CTGACCTT TCAATCG AAGGTCAGAGTTTCTT   TCTTCTTATCCCTAT  83 14
      MA4294 5250339 .. 5250352 -  -2.5  -3.39005   TACAGAACTTTACAA               TAATT TGAA AATTA                AAATAATGAAGTCAG  46 105
      MA4293 5248947 .. 5248961 -  -5.8  -2.64354   TCAGAGATGTATAAC               TCAAAA AAA TTTTGA               AGCTGTGATGAATGT  54 225
      MA4288 5226823 .. 5226833 -  -3.2  -4.58395   CTGACGCTTCAAAAA                 GGTC CGA AACC                 TGATCCGGTAACCCC  64 204
      MA4283 5203568 .. 5203582 -  -4.2  -3.56704   GCTCCATGAAATTAA               GGGC AAAAGCA GCCC               ATAACTCATCTTCTT  55 122
      MA4282 5202916 .. 5202928 -  -6.3  -2.62184   TTGTTTTCCAGATCA                GCATT TCT AATGC                AAGACTCCAGCAATG  54 137
      MA4281 5202098 .. 5202111 -  -3.9  -3.63895   CCGAACCACTCTAAA               TTTTC ATTC GAAAA                TGTCAGAAACGTCCC  52 15
      MA4280 5201510 .. 5201531 -  -8.7  -3.07113   TACGAGTGGATGTAA           CGCCCGAAT TGCG ATTCGGGAG            CCCACCGTCCTTTTC  70 307
      MA4278 5197991 .. 5198008 -  -8.3  -3.25341   ATTGCAATACCAACA             GCTCGCC TCAC GGCGGGC              AACTTTTTTTTTGGA  69 484
      MA4267 5189698 .. 5189741 -   -14  -3.93695   GTCAGGAGTTAGAAA TTTCCGTCAGAGCTGTTTCC GGAA GGAAAAAACCCTGCCGGAAA CAGTTTTCGCTACTG 100 83
      MA4265 5187210 .. 5187237 - -13.6  -5.72254   GTAAAGAACAAAAAA        GAAAGCAAACGA AAAC TCGCTTGCTTTC         GGATTCCCACATTTC 100 56
        cbiT NONE
        cbiL NONE
        cbiF 5182926 .. 5182946 -  -3.9  -2.56271   CCCTTACCACAATAC            CCGTAGCAA AGA CTGCAACGA            TTGCCCCGTAGTTTT  45 140
        cbiH NONE
        cbiC 5180502 .. 5180512 -  -2.6  -4.42513   AACTACAAATATAAA                 TTTA TCG TAAA                 GGAGAAAATAATGTC  60 128
      MA4257 NONE
      MA4256 5179135 .. 5179150 -  -2.6  -3.74587   CTTCAAAAATAAAAC              TCATAT CAAA ATACGA               TGCGGCCTTCAAAAA  52 217
      MA4249 5172684 .. 5172695 -  -2.2  -3.76781   AAACACTGCAGTAAA                TCCC CTTC AGGA                 AGCGCAGAAATTTAA  50 255
      MA4244 NONE
      MA4243 NONE
      MA4242 NONE
      MA4241 5165555 .. 5165573 -  -3.2  -4.03141   ACGATTACTAAAGAA             TTCATCAA CTA TTTATGAA             TAAAATTAAAAGAAC  57 114
      MA4240 5164795 .. 5164805 -  -4.6  -5.50774   GAGAAGAAATAAAAA                 CCCC AGA AGGG                 TTATTTCTGCCTAGC  84 26
      MA4239 5163720 .. 5163730 -  -3.2  -4.40358   ATTCACTCTATAAAA                 TCGA TTT CCGA                 ATCTCCGAGATAGGG  62 2
      MA4238 5162793 .. 5162834 -  -3.7  -3.59979   TGCCTGCATCCGAAA TG-CAGGAGTGGACTGCATT GTC AATGCATGCCCCTTCTGTCA CCTTCAATTTGACAG  51 372
      MA4234 5157566 .. 5157599 -  -9.5  -2.98494   TAGAAGAATACGATA     CGTCAGGATGCAAGG ATGT CCTTGAAGCCTGGCG      AAAGCTTCGGAAGAG  70 448
       pepQ1 5155139 .. 5155165 -    -3    -5.626   TATTTTACAAAAAAA         GAATGTGAAGTC TGT AACTTCACCTTT         TATTTTATTCGTTCT  82 486
      MA4230 5153871 .. 5153895 -  -3.6  -3.83378   TCTTAAAATATAGAA          GGACGATATT TAGGC AACATTGTCC          TTGAACTTCATAAAA  56 52
      MA4229 5153358 .. 5153368 -    -4  -2.75818   AATACTTCAATAGCA                 TCTT AAC AAGA                 GGACTGTCTTTCCGC  46 17
      MA4228 NONE
      MA4227 5149978 .. 5149993 -    -9   -4.1196   AATGCAGTTTGAAAA              CTCCAG GACA CTGGAG               ATTGGTAACCTGTTG  81 180
      MA4225 NONE
      MA4224 5147994 .. 5148012 -  -3.8  -3.16743   AAGGTACATATGTAA             TCCACCAT TAC ACGGTTGA             TGTTTTTCATGATTA  48 277
      MA4222 NONE
      MA4221 5145237 .. 5145258 -  -7.3   -2.6027   TCAAAATCGAATTTA           GATGGAGCC AACA AACTCCATC            TTTTTTACGTTCTTT  60 56
      MA4215 NONE
      MA4214 5137551 .. 5137565 -  -6.4   -3.1505   AGCATCGCGTATCAA               CCCTTC TGG GAAGGA               GCTGCGGTTGCGGTG  57 322
      MA4212 5136269 .. 5136279 -  -4.6  -3.37283   CAAATTCCGTAAAGA                 CGCC AAA GACG                 GAAATAGTGGTAGAC  53 320
      MA4210 5133636 .. 5133658 - -16.4  -3.05066   AAGAAGTTCTTAAGA           CACAGCCAGT TTT ACTGGCTGTG           TCTGCACCAAACACG 100 332
      MA4206 5129044 .. 5129054 -  -3.2  -3.73107   GCACGAAACTGGAAA                 CTCA TGC CGAG                 ACCCCCATCGGTTCT  52 16
      MA4205 5127725 .. 5127736 -  -4.4   -2.5639   AGCCAGGACAAAAGC                CACA AAAG TGTG                 TTATGACCTGCTGAA  44 504
        hyuA 5125013 .. 5125039 -  -5.9  -6.08342   TAAGAAAGAAAAAAA        CCTGAAACCTGA AGAA TCCGGTT-CAGG         GGGAAAGCTCCCGCA 100 21
      MA4202 5123760 .. 5123776 -  -3.7  -3.33286   ATCGAAAGAAAAGGA              GCAAAAA GAA CTTCTGC              AAAGCAGGCTTACTG  49 414
        exsB 5122024 .. 5122052 -  -4.6  -2.52464   GCTTTCTGTAACTCA        TTCTCTAGAGCA TTCCT TTCTCTAGAGCA        TTCGATTCAGCTGCG  47 78
      MA4198 5121428 .. 5121438 -  -4.6  -2.65993   AGGACATTTACACCA                 CCCC GAG AGGG                 CGGGACTTCCGGAGG  47 7
      MA4197 NONE
      MA4196 NONE
        nifB 5118912 .. 5118933 - -10.9  -2.99842   AAAATAAGTCAGAGA           GGCGGAGTT CTCA AACTCCACC            TTTTCGGCTCCGGCT  79 80
      MA4193 5117410 .. 5117427 -  -5.5  -4.01564   TAAAACATGCAGAAA             GGTCCGA TTAT TCGGAAC              CTATACCTGTTTCGG  65 15
      MA4192 5116712 .. 5116729 -  -2.7  -3.77789   ATGCAAAAAAAGAGA             TATGACT GGAA AGTCTTA              ATCCAGACCAAGAGA  50 369
      MA4190 5114805 .. 5114825 -  -2.5  -2.96274   CCTTCCAGAACTATA            CCTCCAG ATAAATG CTGCAGG            ATATTATTGATAATG  43 67
      MA4189 5113977 .. 5113996 -  -3.6  -3.39327   TTCCCACATCCACAA            TTTCACCT CTTT ATGTGAAA             AAGTGGGCTTTAAAC  50 314
      MA4188 5112383 .. 5112411 -  -6.2  -3.14261   GAAAAATTTATCTAA        TAACGACTTAAA ATCTA TTTAATTCGTTA        TTCTTATCTATAATT  58 495
      MA4186 5110063 .. 5110076 -  -2.4  -3.54475   TTCGTCATGACACAA               CATG GGATGT CATG                ACCAGGCTTCGATGC  47 166
      MA4185 5108839 .. 5108852 -  -2.3  -3.17723   TCATGCGTAATTCAA               CCTGC TTTC GCATG                TTGCAAGTCACGACC  43 112
      MA4184 5107602 .. 5107618 -  -7.3  -2.65993   AGCATAGTTACACTA              TGCGACA TTC TGTCACA              CGGATTCGCTTTCGT  60 1
      MA4183 5105766 .. 5105807 -  -9.3  -4.00445   CAGCAGTAACAATAA GGTGAG-TAGCCCGGGGGAG TTT CACCCCCAGGCCCTCTCAGC ACCGGACTTGAACCT  85 61
      MA4181 NONE
      MA4180 5103059 .. 5103078 -  -2.1  -3.05844   TTTTTGATTCTAACA            TCAACTG CGGCTT CAGCCGA             TAAATGTACAAAAAT  42 272
      MA4172 5094741 .. 5094751 -  -5.4  -3.12408   AAAGAAATGATAAAT                 GAGT TAA ACTC                 GGATATAATGAGCTT  55 78
      MA4171 5093865 .. 5093876 -  -4.4  -4.23244   CATAAAAGAATGAAA                GTCT AACA AGAC                 TTAAGTTGGAGATTA  63 119
      MA4170 5092471 .. 5092492 -  -3.7  -2.57471   ATTATGAAAGAAACC           GTCG-CCTCC AAG GAAGGACAAC           TTATCTTAATTGGGA  45 373
      MA4163 5081091 .. 5081101 -  -5.4  -2.56164   AGTAGTAACCAACAG                 GGAT GAA ATCC                 TTAGTTTGGAACACG  49 463
      MA4146 5061930 .. 5061942 -  -7.7   -2.9234   TACAGGAAAGATAAC                CCTCT TTC AGAGG                TCAAAGGGATTTTTG  59 120
      MA4143 NONE
      MA4142 5059071 .. 5059089 -  -4.5  -2.61602   CCAATCCACAAGCGA             GGATTGC AAGGA GCATTCC             AGTGATGTAGACAGG  47 64
      MA4141 NONE
      MA4140 NONE
      MA4139 NONE
      MA4138 NONE
      MA4137 5054873 .. 5054889 -  -6.7  -5.25735   GGAAAAAATGAAAAA              GAAAATA GTT TATTTTC              GGTTTTTACAGGTTC  91 18
      MA4136 5054284 .. 5054294 -  -5.4  -2.53233   TAATGAGAGCAAGAT                 TCCA ATA TGGA                 TAATGCTAGAATTGG  51 55
      MA4130 5046308 .. 5046318 -  -5.4  -3.38991   ACTGCTGGAAGAAGA                 TGGA GAC TCCA                 ACTTTGATGAGCAGA  56 275
      MA4128 5045070 .. 5045080 -  -2.6  -4.79053   AAATAGTAAAACAAA                 TATT TCA AATA                 TTACGCTATTAACTA  65 162
         ssr 5043788 .. 5043802 -  -6.4   -3.1355   GGCATCCAGATGGAA               GGACCA CTA TAGTCC               CAATGCACCCGACAG  57 371
         ssr 5042441 .. 5042461 -  -6.2  -3.74693   GCGGACTTCATGAAA            GCTTACGA AAAGG TCGTAAAC            GTGCAGGAACCCACC  64 500
      MA4122 5039797 .. 5039808 -  -2.2  -4.49389   AGTCCAGAACGAAAA                CATG AAGG CACG                 ACTCCTTGAAGCCAG  61 300
      MA4120 NONE
      MA4119 5037655 .. 5037674 -  -7.9  -3.39018   TGATTATCGTAAACA            TAAGCCC TGAATC GGGCTTA             ACCTTAATAAGGTTT  67 444
        purA 5036254 .. 5036271 -  -6.9  -3.06694   ACGGACTCTTAAAAT             TTGGGCC AGAA GGCCCGA              TAATGCCGGTTAATA  62 135
      MA4117 5035594 .. 5035615 -  -6.5  -2.95307   TAATATATATGAAAG           GGGATCCGA ATAT TCAGGTCCC            TTTCCGAAGGATCTT  60 46
      MA4116 NONE
      MA4115 5034522 .. 5034536 -  -6.4  -3.23393   CTTTATTCCAGAATA               TTCCCC TTC AGGGAA               GCCTCCAGTTTTCAA  61 59
      MA4114 NONE
      MA4113 NONE
        eif6 NONE
      MA4111 NONE
        pfdA 5032298 .. 5032308 -  -2.6  -3.67898   AGTAAAAAATAGGAA                 TTAA GGT TTAA                 TAAAGTAATTAAGAT  50 190
      MA4109 5030901 .. 5030923 -  -9.2  -3.27525   TGCCTGCAAATTTAA           GTGCGCTT TAAATGT AAGCGCAC           TCTAAATGCAAGGTC  75 109
      MA4108 NONE
      MA4107 5029836 .. 5029848 -  -2.6  -3.71369   AATAAGGGAAAAAAT                CAGG AAAAA CCCG                GTATAATTAGAAAAA  50 334
        ahpC 5026435 .. 5026448 -  -2.5  -3.90707   TCTCATCAAAAAAAG               TAAAA TATT TTTTA                GCTTATTTTTTGCTA  52 28
      MA4099 5020493 .. 5020507 -  -2.8  -4.07687   ACTTTCGCCTGAAAA               GAGAAA GTA TTACTC               TTTATGCATCGGATT  55 20
      MA4095 NONE
      MA4094 NONE
      MA4093 5016013 .. 5016051 -  -6.9  -2.98866   TTAGACTGAAATAAG  TTTGAGCTGGGGTTTAAA CTAT TTTTAACCCG-GCTCAAA   ACTGTATTCAACCCG  62 54
        ribD 5015013 .. 5015026 -  -6.7   -2.5507   TGATTGAAGGAATAC               TTCCG CATT CGGAA                CACGCATATACTAAA  57 184
      MA4085 5008374 .. 5008389 -  -6.1  -2.80878   TTAGAAAAGAAAATC              TGGGC TTATCC GCCCA               TTTCAAATTTCTTCT  55 15
      MA4084 5007340 .. 5007353 -  -2.3  -3.64184   AAATAGTATCTGAAA               CAGAG CACT CACTG                CTGTTAGTCCCCCAC  47 55
      MA4083 5005928 .. 5005954 -  -3.6  -2.78816   GCAGTCCTGACCACA         GTAATCCTGCAG TTG CTGGTGGTTTAC         ACCCCTTTCCTGCAA  44 241
      MA4081 5001294 .. 5001306 -  -6.2  -4.07568   TGTGTGCCCCCAAAA                GCCG ATTTG CGGC                AGAAATTCAGAACAT  67 501
      MA4078 4995973 .. 4995988 -  -3.2  -2.72144   GTACTGTTCCGAAAG              CCGG GAAGCTAT CCGG               TCCGTACCGTCCGTG  43 495
      MA4077 NONE
      MA4076 4993533 .. 4993544 -  -2.2  -3.69681   CGAAGAAATTAAAGA                GCTC GCTG AAGC                 TATAATGGCCCTTAA  50 194
      MA4073 4990576 .. 4990592 -    -5  -2.57471   AGGATGAAAGAAATG              GCCGGG GAACT CCCGGG              TGTGATGAAAACTAT  47 300
      MA4069 4987914 .. 4987924 -  -2.4  -3.28712   TTTTCCCCCTGATAA                 GCCG GTG CCGC                 TTATATGCGGTTACT  43 152
      MA4068 4987140 .. 4987170 -  -8.5  -4.24338   AAAAAGATTGGAAAA      GCTCCTTTC-CAGTA TAA TACTGTGAAAGG-GC      CCTAACCAGCTATAA  81 268
        purC 4980980 .. 4981003 -  -3.2  -5.47914   AAAAAGCAGAAAAAA          TGAAAGTGCT TTAG AACACTTTTA           TGCTGAAATTAGTAA  79 117
      MA4058 4976793 .. 4976808 -  -6.2  -4.46926   TATTTCAGGACAAAA              CAGAAT ACGT ATTCTG               CAAAAACGGATATAA  73 140
      MA4056 4975495 .. 4975508 -  -3.9  -3.24091   TATAACGATAATAGA               TTATG CGCA CATAA                AGGGACAGGGATTAG  48 12
        purL 4973218 .. 4973236 -  -8.9   -4.9138   ACTAGGGAAAGAAAA             GGGATGA AGCGA TCATCCC             ATCATGAATCGAGTG 100 19
      MA4054 4972902 .. 4972921 -  -9.3  -2.81547   GTTCCAGATTAATTA            GGGATCC TGCTCC GGATCCC             GGAAAAGGAATATCT  73 3
      MA4053 NONE
      MA4052 NONE
      MA4051 4969602 .. 4969615 -  -2.4  -2.57931   GTCATTTCCGAGAAT               GACA TTCGGT TGTC                GGATCACCGGGTGTC  40 29
      MA4050 4967497 .. 4967507 -  -6.8  -5.28826   AAATTCGATAAAAAA                 GACG GCT CGTC                 ACAGGCAGCCTTTCA  90 164
        metG 4962214 .. 4962229 -    -4  -4.09864   ACTTATGGTTGAAAA              TCACAT TTAA ACGTGA               TGTTTCTCTTTTTTT  58 147
      MA4045 4961062 .. 4961072 -  -5.4  -4.78107   CATCAGCAGTAAAAA                 TGGA ATG TCCA                 ATATAGCCGATTACA  75 187
      MA4039 4955516 .. 4955527 -  -4.4  -5.13473   ATCACATTCAAAAAA                TGGT GAGA ACCA                 CAGAAATAAACAAAA  76 483
      MA4038 NONE
      MA4037 NONE
      MA4036 4953325 .. 4953337 -  -4.9  -4.83759   AAGGAAACGCAAAAA                TTTAG GAT CTAAA                TCCGGGTTTTGGGAA  74 127
      MA4035 4951924 .. 4951938 -  -4.3  -4.12899   ATTATAACCAAATAA               GGAAT TAGAG ATTCC               ATAAATGCTGCAATA  61 340
      MA4034 4948806 .. 4948828 -  -5.7  -3.23274   TCTTCTATAATTTAA           TTCGATTTC CGGAT AAAATCGAA           TCTGATAAGGTTTTA  55 114
      MA4033 4947127 .. 4947143 -  -2.3  -4.66953   CCAACACCGCAAAAA              GATGAAA GGT TTTAATC              CCTCACAGTATGCTT  61 164
      MA4032 4946327 .. 4946337 -  -3.2  -4.36592   TCGGAATAAAAAAGA                 CTGC AAA GCAA                 ATGATAAGCAATACG  62 202
      MA4023 4935894 .. 4935904 -    -4  -5.98675   GATAAAAACAAAAAA                 TGAA CCA TTCA                 GCTGTTAGTCCTTGA  93 30
      MA4022 4934934 .. 4934947 -  -2.3  -2.85351   TGTTCCCATATCATA               TCACC TGAT GGTGT                TCTGTGAGATCAACA  41 12
      MA4021 NONE
      MA4020 NONE
      MA4019 4931700 .. 4931713 -  -6.7  -3.28592   TGAACCCAAAAAGGA               GGTGT TCGA ACACC                TGGCAAAAATCCTTC  57 275
        purH 4922760 .. 4922770 -  -2.6  -5.28778   ATCAGGGATAAAAAA                 TTAA CAT TTAA                 GGCCCGGCCTTTTGC  74 366
      MA4011 4921376 .. 4921390 -  -5.8  -3.14229   ACATCTGGAGCAAGA               CTTTTA AGT TAAAAG               CATTTACCAAAAGAG  58 198
        yibO 4915399 .. 4915411 -  -3.3  -3.36719   AGAACGACAGAAAAC                CCGGT AAA ACCCG                AAAGAGACCAGAAAG  48 262
      MA4006 4914052 .. 4914068 -  -6.5  -3.37556   TTCAAAATAATTTAA              CCCGGAT TAT ATCCCGG              GTTTTAAGTATCGGA  62 92
      MA4001 4907364 .. 4907380 -  -2.3  -5.36364   GTAAAAATAGAAAAA              CAGTAAA TAC TTTAATG              GAATTACCTCCATCT  73 88
      MA4000 4905987 .. 4905997 -    -4  -4.25111   ATAAAATAAAAAAAT                 CTTT GTA AAAG                 CCCGGAAAAATAGAC  61 104
      MA3999 4905066 .. 4905076 -    -4  -3.39274   AACAACTAGATAAGA                 GTAA ACA TTAC                 ATAAACATAACGCAT  50 101
      MA3998 NONE
      MA3997 4901655 .. 4901671 -  -2.3  -2.63079   TTTTTATATAATTCA              GTATATT TCA AATATTC              GGGTTATCAGTTCTC  40 32
      MA3996 NONE
      MA3995 NONE
      MA3994 NONE
      MA3993 NONE
      MA3992 4897687 .. 4897701 -  -2.9  -3.04398   GTTTTCCGGGAAAAG               CTTTA CAGTT TAAAG               GATGAGTGAAGAGGC  43 92
         cmd 4897034 .. 4897050 -  -5.3  -3.18505   TTTTAAAAATTAAAT              TTAAAAT GAA ATTTTAA              GAAGTGAGCCTGAAA  55 126
      MA4674 4895858 .. 4895869 -  -4.4  -3.07259   AAGTATTCTCAAAAT                GGAA ACGC TTCC                 TGCTTATTTCAAGGA  47 118
         aor 4893296 .. 4893308 -  -2.6  -4.55689   ATTACCCATACAAAA                CAGC GAAGA GCCG                ATTTTCTCTTAATTT  62 235
      MA3988 4891856 .. 4891873 -  -3.4  -3.02511   GTTACTGCCTGAATA             CCTGTA TAACCT CACAGG              TCGAGAACTAATACG  45 147
       eif5A 4891229 .. 4891253 -  -7.2  -5.53991   TAGTTATTAAAAAAA          GAACTCAGGT TATTG ACCTGAGTTT          TCACTGCCGTTAAAA 100 44
      MA3986 4889898 .. 4889919 -  -6.7  -3.89212   GATGGAGACACGAAA           TCGAAATGT GTGA ACATTTCAA            AAACGCACGTTTGAA  68 425
      MA3985 4889267 .. 4889284 -  -2.7  -2.59431   TGTGCGGATAATGTA             CTCACTC TCGA AAGTGAA              GGAAAACTAACACAT  41 246
      MA3980 4884450 .. 4884461 -  -5.8  -2.95358   GGAAGAAAAATCAAG                GGAC AGAT GTCC                 AGAATATAGTACATG  56 314
      MA3979 NONE
      MA3978 4881911 .. 4881941 -  -3.2   -4.7923   ATTCAAAGAAAGAAA       TGAGCCGGTGATCT TTG AAAACAAAGGCTCA       GGAGAAGGGGAAAAA  69 218
      MA3972 4872825 .. 4872836 -  -5.8  -4.34402   CTTTTCATATCAAAA                GGAC CTGA GTCC                 TGATCCATGACATCC  69 49
      MA3970 4869264 .. 4869295 -  -4.5  -3.71848   CGTCCTGATCAATAA      TCTTCTGGAGGTG TGCTTC CACCTGCAAAAAA       GATCATGCTCCCTTG  57 28
      MA3969 4868415 .. 4868434 -  -7.8  -2.60486   AATAAGGTTCAGAAC            GGAGCGAA AGCT TACGCTCC             CCAGGAAAAACATGA  63 139
      MA3968 4867807 .. 4867823 -  -5.1  -5.07652   TTTGGGAAAAGAAAA              GCCTATC GAA AACAGGC              AGTTTGAGAGGAAAG  79 169
      MA3967 4865326 .. 4865343 -  -7.7  -3.59979   TGTTGTGATTTCAAA             TG-CCGGG CTG CCCGGGCA             GACAAATTTCGAAGT  66 478
      MA3962 4860279 .. 4860325 -  -4.4  -3.62522   TAAGCTGCTGAAGAA CCTGGGAGTACAGGCAGCAT CAACTGC ATGCTACCTTTACAGCCATG GTTCTTTTTGCAGGA  55 246
      MA3955 4848083 .. 4848113 -  -2.6   -3.0771   GGGCAAAGTAGAAAG       GTTATTATTATCAG AGG CTGAAAATAAAGAC       GTAACAGGAGATGAA  43 55
      MA3954 4847435 .. 4847449 -  -4.2  -3.55071   CCACAGTCTTTCAAA               CCTGCT GCC AGCATG               CAGAAAAGGTCCATC  55 6
      MA3953 4846445 .. 4846455 -    -4  -3.27744   AAAACAAATTGAAGA                 TTGT AAA ACAA                 ATGCAGGAGAAAAAA  48 115
      MA3951 4844859 .. 4844876 -  -3.4  -4.59853   GTAATCCTGTAAAAA             CAGAGT GATACT ACCCTG              ACCAATATTCTCAGG  64 186
      MA3950 4842951 .. 4842963 -  -6.2  -2.91582   TACGTGATCGATAGA                GCGC AGGAA GCGC                AGTGTTCCTCAAACT  54 247
         cmd 4839971 .. 4839983 -  -6.3  -4.77216   AAGAACAGGGAAAAA                TTCAG ATT CTGAA                GAGGCTCTTGTAGAA  78 117
      MA3936 4831724 .. 4831736 -  -3.5  -4.26189   TTAGAAAGTTCAAAA                TTAAT GCA ATTAA                CAATGAATATAGTGG  62 384
        fepC NONE
      MA3932 NONE
      MA3931 4828693 .. 4828711 -  -4.5  -3.29273   TTCAGCACCACAACA             GAGATGC CCATC GCCTCTC             CATCGCCTCTATGCC  53 212
      MA3930 4827932 .. 4827947 -  -6.2  -3.03124   CCTGATTTCCCAACA              TTGCTT TCCG AAGCAA               TTTTCAGAACCTGAT  56 93
      MA3922 NONE
        hemU NONE
      MA3920 NONE
      MA3919 4818428 .. 4818451 - -12.4  -3.06162   TATTTCAGTTTAATA          CTCCCCGCAG TAAG CTGCGGGGAT           GAAAGCTTCTCACAG  85 108
      MA3915 4814034 .. 4814045 -  -4.4   -3.8482   GAAAATGAATTGAAA                GATC ACAA GATC                 CAGATTTGTATGCTG  59 100
      MA3914 4810494 .. 4810516 -  -8.5    -5.243   TAAAGCAGGAAAAAA          CTGT-GCCCT CACA AGGGCCACAG           GGCTTCAGGAAATTC 100 156
      MA3911 4807494 .. 4807506 -  -4.8  -4.37886   CTATTCGGGAGAAAA                CTCG GTCTT CGAG                TAACCTGCGTGGAGG  70 193
      MA3894 4787527 .. 4787541 -  -2.1  -5.24449   CAGAAAGTTAAAAAA               CGAAA AAGTG TTCCG               GAAAAATTCCCTGAC  69 91
      MA3888 4780472 .. 4780487 -    -9  -3.91947   AAAAGTAAAAATTAA              GAGCCT TTGC AGGCTC               TTTTTCGAAAAACTA  80 84
         ppa 4765658 .. 4765687 -  -8.7    -3.695   CGGAAAGATTTGAAA       TACTCGAAGAAAG GGCA CATTCTTCAAGTA        TTCAAGCAAAAAAGG  78 173
      MA3875 4760122 .. 4760139 -    -7  -3.61232   TTTTTTAGACAAAGA             CTGGAG AGATTA CTCCAG              GTTAAGAAGATGTTC  67 17
      MA3867 NONE
      MA3866 4750501 .. 4750519 - -10.3   -2.7728   TTTAAACCTGAAGCA             CCGTGTC TATCT GACACGG             TACTTATTCTCTTTT  77 320
      MA3859 NONE
      MA3858 4739796 .. 4739806 -  -2.6  -2.93633   CTATAACACACGAGA                 TATA TTT TATA                 GAATTATAATTTATC  43 29
      MA3857 4738438 .. 4738450 -  -4.8  -3.73904   AAAGACAGGGAAGAA                CTGC TCAAG GCAG                CCGGGAAAGGAGAAA  59 350
      MA3852 4732700 .. 4732710 -  -3.2  -4.14013   GAAAATCCTTGAAAA                 CTCC CTT GGAA                 CAACCTCAACAGAGA  56 341
      MA3849 4729688 .. 4729699 -  -2.2     -3.67   TCAACTCGGAAAATA                GTCC GCTT GAAC                 GAGCAAATCTAGAGA  49 52
      MA3848 NONE
      MA3847 4728617 .. 4728642 -  -4.7  -4.58213   TAACCAACTACAAAA         CCTTGTGCTGT GTCA ACAGCAAAATG          TCTTCTAAAACCAAT  71 110
      MA3846 4726987 .. 4726997 -  -3.2  -4.28254   CTTGAAGATCGAAAA                 CGAG AGA CTCA                 CATGAAGGTATTGAG  59 174
      MA3841 NONE
      MA3840 4718431 .. 4718441 -  -5.4   -3.2614   GAGCTCTTAGAGGAA                 GTTC CAC GAAC                 TCCAAAAGAAAGAGC  54 223
      MA3837 4716040 .. 4716054 -  -3.4   -3.5594   AACTGACCCCTGAAA               CCGCCC GTG GGGCCA               GCAGGTTTAAACTTA  50 445
      MA3835 NONE
      MA3834 4713694 .. 4713704 -  -8.2   -4.0371   GATCTCGTACACAAA                 CCGG GCC CCGG                 GAGAATTTCGCTTCT  79 83
      MA3833 4713075 .. 4713090 -  -2.5  -3.79788   CCAAAAAAGAAGGAA              GGGTC ATTTCA AACCC               CCTGCAAAACCGTTT  50 18
      MA3832 NONE
      MA3831 4712215 .. 4712228 -  -8.1  -3.91465   CTTGAAAAAATAACA               GGGGA AAAT TCCCC                ATTTAAACAATCCAG  77 28
      MA3830 4711507 .. 4711520 -  -4.5  -3.05384   GTTGTCTTTAGTCAA               GGAGA TCGG CCTCC                TTTAATTTTGAAAGA  50 4
      MA3829 NONE
      MA3828 NONE
      MA3827 4708584 .. 4708597 -  -2.5  -2.93045   ATCTATACATCAAAT               TATAA AAAA TTATA                TGCATTGTTAATTAA  42 11
      MA3826 4707050 .. 4707076 -  -4.6  -5.47431   TTAATATATAAAAAA         TATTTGTTTTCT AAG AAAAAACAAAGA         ATTTTCAGAAAATTA  84 38
      MA3825 NONE
      MA3824 NONE
      MA3823 NONE
      MA3822 4703076 .. 4703093 -  -2.7  -5.36441   TTTTGACACAAAAAA             CTATCAT AAAG AAGATAG              AGTAAATAGATTTAA  79 426
      MA3819 4699795 .. 4699808 -  -2.4  -3.21924   GGATTCCGGACAAGA               GTCA TTGACC TGAC                TTCGATATTTTTTAT  43 37
      MA3818 NONE
      MA3817 NONE
      MA3816 NONE
      MA3815 NONE
      MA3814 NONE
      MA3813 NONE
      MA3812 NONE
      MA3811 NONE
      MA3810 NONE
      MA3809 NONE
      MA3808 4693582 .. 4693599 -  -3.5   -2.6927   ATTTTTTACAGATCA             TTG-AGAC GAC GTCTGCAA             TGTCTTCTACCATCT  43 215
      MA3806 NONE
      MA3805 NONE
      MA3804 NONE
      MA3803 NONE
      MA3802 4689054 .. 4689065 -  -2.2  -3.17212   CTATGATTTTAGTAA                CAGG TGTC CCTA                 TTGTCATTCTGTCTC  43 29
      MA3801 4688124 .. 4688175 -  -5.4    -3.137   AGGAATAGTAGGGAA TGCTCTTATTTTTGTTTTTAGATT CATC AAACCAATAACGAAAATAAGAGTA TTTATTTTTATAGAA  55 33
      MA3800 4686425 .. 4686437 -  -6.3  -5.24416   GAATCACAATAAAAA                GATTG AAA CAATC                ACGTTCTATTTTAAT  85 500
      MA3797 NONE
      MA3796 NONE
      MA3795 4681733 .. 4681743 -  -3.2  -4.97159   AAAAAGAAAAAAGAA                 GACA CCA TGCC                 AAAACTTACCAGCCG  72 283
        leuA 4678928 .. 4678945 -    -7   -3.0462   ACAGGAAAAAGAGGA             GAGGAC AGAAAA GTCCTC              CTGAGAAACCTTTGA  62 62
      MA3792 NONE
      MA3791 4676280 .. 4676300 -  -8.3  -4.41047   ATTTTTTAATGAAAA            TTCCCTGCA TTA TTCAGGGAA            GTACCTGAATTTAAA  86 238
        ilvC 4675100 .. 4675114 -  -7.8    -3.671   AAAGAAATTGCCAAA               CCACCC GAT AGGTGG               CCTGAAACCGAAAAA  72 55
      MA3789 4673970 .. 4673980 -    -4  -3.66819   ATCAAATTATAAATA                 TTCT TAA AGAA                 AGTTGATCAAAATAA  54 246
      MA3788 4671794 .. 4671827 -  -5.1  -3.78775   TTGCTGACGAGGAAA     CCGGCGCAACCTCCA AATG CGGAGTCTTTGCCGG      CGGAGACGCGGTCAC  59 346
      MA3784 NONE
      MA3783 4666914 .. 4666945 -  -7.3  -2.74523   GCATTCGGAAGACCA      GACATGGAGTCCC GGGTCT GGAACACCATATC       ATTAAAAAATAATAA  60 341
      MA3782 4665395 .. 4665407 -  -2.7  -3.30201   CCAAATAGAAGAAAC                CATTC TTT GAATA                TAAATCATTGATTAT  46 407
        rfbM NONE
        rfbC NONE
        rfbB NONE
        rfbD NONE
        rfbA 4660722 .. 4660732 -    -4  -3.93148   ATTAGTCTAAAAATA                 CAAA CCG TTTG                 CTTATAGTTTTACTG  56 62
      MA3776 4659842 .. 4659860 -  -4.6  -3.63515   CCTCACTCTTAACAA             TAAAAGGT TTA ACCTTGTA             AGGGATATTAATTTT  53 520
      MA3774 NONE
      MA3773 4657899 .. 4657922 -   -14  -3.34013   CATTCTTGCAACCAA          TGATCTGGAG TTGA CTCCAGATCA           ACTCCTAGAATACTA  90 486
      MA3768 NONE
      MA3767 NONE
        neuA NONE
      MA3765 4648151 .. 4648169 -  -7.6  -2.89191   TTATAGTTCTACATA             TATTCAAA ACA TTTGAATA             TGAAGAAACAATTAT  59 235
      MA3763 4644650 .. 4644661 -    -3  -4.65512   AAAAGAATCACAAAA                TTTC ATTC GAAA                 TTAAGTAAAAAATCC  62 281
      MA3762 4644273 .. 4644301 -  -4.8  -5.06505   AATTATAGATAAAAA        TAACAAATTAAA TGGAT TTTAAGTTGTTA        TTAGGTAAATTTTTT  76 106
      MA3761 4642236 .. 4642246 -  -2.6  -4.35675   AAAAATTGAGTAAAA                 TTTA TAT TAAA                 AGGTTGGCAAATTCT  57 284
      MA3758 4638615 .. 4638639 -    -5  -3.69354   CGTCATAACCTCAAA          CACATCCTCA CTACC TGAAGTTGTG          GGAGATGCTGCAATT  59 208
      MA3755 4635257 .. 4635268 -  -2.2  -3.30453   GAGAACTCATAGTAA                TCCC CTTC AGGA                 AGTGAAACTAATATG  45 122
      MA3754 4632334 .. 4632351 -  -4.9  -3.92996   CCTCAGAGATAATAA             CACATTT TCAA AAACGTG              CAAGATACATAATAC  61 394
      MA3753 4629415 .. 4629433 -  -8.2  -3.92996   CCTCAGAGATAATAA             CACGTCTT CAA AAAACGTG             CAAGATACGTAATAC  77 264
      MA3752 4626563 .. 4626589 -  -3.8  -3.30187   ATTAGAAGAAAAGCA         GATGTGCA GAAGGATATAA TGCACATC         TTACACTTTGACTTT  50 63
        leuD 4625791 .. 4625803 -  -5.5  -2.71681   CAACTCTTTCAAGCA                GATCG TTA CGACC                TATTAAGCAATTGTT  51 89
      MA3750 NONE
      MA3749 NONE
        leuB 4622947 .. 4622970 -  -9.8  -4.71828   ATGCCAGTAATAAAA          GGAATTTTAA AATA TTAAAATTCC           CCTGAGGAAAGAAAA 100 116
      MA3747 4621848 .. 4621860 -  -3.5  -3.65426   CGATAAACTTGCAAA                TATTT ATC AAATA                TGAGGTAGAAGTACT  52 388
        aldC 4621066 .. 4621078 -  -2.7   -4.9645   ATTAGAAGAAGAAAA                TGAAA CGA TTCCA                GATCAAAAAGGGAAA  72 228
        aldC NONE
      MA3738 4612949 .. 4612971 - -11.4  -5.71983   TCAACGACAAAAAAA           TAAGGAGAGC GGA ACTCTCCTTA           GAAAACAAGAAGGCT 100 314
         mer 4609719 .. 4609738 -    -8  -3.12803   AAAATGATTATGCAA            GATGTAAT AAAA ATTACATC             TTTGCAATGATCTCT  66 19
        fpoF NONE
      MA3731 4607840 .. 4607857 -  -8.4   -3.3197   ACACGACTGGCAGAA             CTGCGG AAGAGA CCGCAG              GAGATGTGGAAAAAA  67 165
      MA3724 4603036 .. 4603059 -  -4.6  -5.04987   AATACGGGGAAAAAA          GCGAAGAGCTA GGA CAGCTCCT-GC          CGTTAAAAAAGCAGG  76 56
      MA3720 4599051 .. 4599073 -  -9.9  -2.73364   CTGTTATGTGAACTA           CCACTCAGC TAAAG ACTGAGTGG           CTTCCTGATTCATTC  74 92
      MA3719 4598199 .. 4598209 -    -4  -3.60814   AAAGCCCACATATAA                 CTAT GCG ATAG                 AACTATATAAATAAT  52 133
      MA3718 NONE
      MA3717 NONE
      MA3716 NONE
        nadE 4593926 .. 4593950 -    -8  -4.02302   TTCAGAGGAAAAACA          TCTTAAGAGA AAGTG CCTCTTAAGA          CAAAAACCTCAACGC  76 214
      MA3713 4591856 .. 4591868 -  -4.8  -5.63012   AAAAACAAATAAAAA                CCTG TAAAT CAGG                TTTGAAGCTCGCCTA  88 21
      MA3710 NONE
      MA3709 4587656 .. 4587697 -  -9.4  -2.80077   GCTTTATAAAAGGCA CCCGGAATTCGGAAGGCA TATGGG TCCCTGCCGAAATCCAGG  ATGGAAACCAGACGG  65 191
      MA3703 NONE
      MA3702 4577229 .. 4577239 -    -4  -4.62783   CAGGGAGTCCAAAAA                 TCTT ACT AAGA                 ATTAACCCAGCTCCT  66 362
      MA3701 4575318 .. 4575331 -  -4.5  -3.66424   GAAAAGGAGGTGAAA               GACCC TATC AGGTC                GTTTCTACCTGAAAA  57 168
      MA3700 4569367 .. 4569396 -    -5  -2.58544   TTCGACTCTGAGAAT       TCCTCGCCTG TAAATGTACG CAGGTGAGGA        GTTTCAGGTAGAGAA  49 268
      MA3699 4560410 .. 4560439 -  -6.4  -2.58544   TTCGACTCTGAGAAT       TCCTCGCCTGTA AATGTA TGCAGGTGAGGA        GTTTCAGGTAGAGAA  57 263
      MA3698 4552877 .. 4552894 -  -8.5  -3.25234   TGAAGAAATTGAAGA             GCAAATG AAAG CATTTGC              GGTCAGAATATAACC  69 357
      MA3697 4552369 .. 4552379 -  -4.6  -3.04267   AACCTGAAAGTAAAG                 GGCC TGA GACC                 AAAACCTCTTATTAT  50 64
        gldA 4542731 .. 4542742 -  -5.8  -2.86728   AGTATTGAGATTAGA                CCTG AAGT CAGG                 CACTTAAGACGGATT  55 209
      MA3685 NONE
      MA3684 4541355 .. 4541378 -  -6.1  -5.01732   AACGGGCCCAAAAAA          TGAAAGTAC TTGAAG GCACTTTCA           TGCCAAATTGTATAT  80 121
      MA3675 4530612 .. 4530622 -  -6.8  -3.87543   CAAAATACCAAAACA                 GGCA AAA TGCC                 AAAACAGACAAAATA  68 204
      MA3673 NONE
      MA3672 NONE
      MA3671 NONE
      MA3670 NONE
      MA3669 4525852 .. 4525864 -  -6.3    -3.068   AGGAATGAAATTACA                GATCT GGC AGATC                AAATTATGTTGCTTG  56 24
      MA3668 NONE
      MA3667 NONE
      MA3666 NONE
      MA3665 4517874 .. 4517912 -  -7.6  -5.86609   CCAAAAAAAGAAAAA   GCAGAATCCTTTGT GTTTGGGTGCT ACAGAGGATTCTGC   TTTGGACAACTTTTT 100 206
      MA3664 4515507 .. 4515521 -  -4.2  -5.80951   ATGGAAAAGAAAAAA               GGGC ATGCATA GCCC               TTGTTCATGAGTACG  91 152
      MA3662 NONE
      MA3661 4512174 .. 4512186 -  -6.9  -2.62265   ACTCAGAGACAAGAC                CGGAC CTT GCCCG                CGAATGAATTGATGA  60 318
      MA3660 4510787 .. 4510799 -  -4.9  -5.05113   CGCAGACAAAGAAAA                TATTG TTT CAATA                CTTGTTTTAGTGGAT  76 380
      isf-16 4509962 .. 4509974 -  -7.7  -3.34902   TTTCAGGATACAACA                GTGCA TTA TGCAC                AGGCTCTGCGCATGG  67 173
      MA3654 4505454 .. 4505474 - -11.3  -2.77043   CCGATGACTTGAAAT            TTATGAACC AGC GGTTCATAA            GCCGCCAGCTCCGAG  79 72
      MA3652 4503295 .. 4503310 -  -5.4  -3.14931   TCGATCCTTGAGCAA              CG-CCAG CAT CTGGTCG              GCTTTTTCTGTATAC  55 317
      MA3650 4501350 .. 4501360 -    -4  -4.23794   CCAATCGAATACAAA                 TTGA CCA TCAA                 AAGAAATGATTTGGA  61 302
      MA3648 NONE
      MA3647 4496785 .. 4496799 -  -4.2  -3.40522   ATTTGGGCAGTAGAA               TTGCCT CAA AGGCCA               ATTTAGCATCCGTGA  53 247
      MA3646 4495476 .. 4495502 -  -5.9  -3.79251   TATTTTAGCATGAAA         GTATATGAGGA GATCT TCCTCACGTAC         TCTCTTTTTCTTCAT  63 18
      MA3644 4492448 .. 4492461 -  -3.1  -3.92716   TTAAAATAATTTAAA               CAGTA TTTT CACTG                TCGTTGCTGACGATG  55 7
      MA3638 4483602 .. 4483617 -    -4  -4.27467   TAACAGGAACAGAAA              CGAAAC TTAT GTTTCA               ATTGCTGCTTTAAGA  61 75
      MA3637 4482889 .. 4482923 -  -5.1   -3.2268   ATTATAAAAATTAGA     GAGGCTTTTCATC AATTCTCCA GAAGAAAAACCTC     TGTTACGAATTCTCC  53 2
      MA3636 NONE
      MA3635 4481155 .. 4481173 -  -8.8  -5.02074   TTAGTGCCCAAAAAA             GAAGCCGT AAA ACGGCATC             AAAGGATACTGTGAC 100 88
      MA3634 4480520 .. 4480537 -  -5.6  -4.56597   TCTTCGTTTTAAAAA             TATCCC GCATTT GGGATA              ATCGAGTCCCTCACA  73 186
      MA3633 4479420 .. 4479434 -  -2.8  -4.54047   GCAGGGGAGAGAAAA               GATGAA AAT TTCCTC               CCGAATTCCGGAAGA  62 106
        cbiX 4475320 .. 4475331 -  -5.8  -2.91695   CTGAGCCTTAAATTA                CAGG GCTT CCTG                 AACCCTCTTGAAAAC  55 11
        murD 4473800 .. 4473812 -  -4.8   -4.3255   TTTCGAAGGAACAAA                CTGC ACGAA GCAG                CTTTTATGAAACTAC  65 85
      MA3629 NONE
      MA3628 NONE
        nifH NONE
       cbiA2 NONE
      MA3625 NONE
        endA 4468335 .. 4468379 -  -3.8  -3.16556   AAATATGATATGTAA TCGACTATAGAACCACATTGC AGAG GAAATATGAC-CTATAATCGA TTATAGAACCACATT  48 85
      MA3623 4467723 .. 4467741 -  -6.7  -2.93382   CCCGACAGGGACATA             GCCTGCA GCCCT TGCAAGC             TCCCTGAGTTCTTCA  58 135
      MA3622 4466205 .. 4466223 -  -2.4  -5.69068   TAAAAATACAAAAAA             TCCAGTCC TGT AAACTGAA             TTATAAAGAGAGGAA  80 373
      MA3621 4465219 .. 4465238 -  -2.1  -5.15634   CATTTTACTAAAAAA            CCTTCAG GACATG CCGAAGA             GTTTTTTCTTTAACT  69 9
      MA3620 4464004 .. 4464024 -  -4.1  -3.91506   TCATCTCCAAAAATA            TGTTATTAG AGA CTAATAAAA            TCTAAAGTATATATA  56 358
      MA3619 4463471 .. 4463481 -  -2.4  -5.14563   TCCCCGATCAAAAAA                 CCCC TTT GTGG                 AATTAAAGGTCACAG  69 243
      MA3618 NONE
      MA3617 4461912 .. 4461925 -  -2.4  -4.62669   GAAGTAAAGAAGAAA               TGCT CTTGTC AGCA                GGGATATAATGGTTT  61 403
      MA3615 4460363 .. 4460374 -  -5.8  -3.55761   GATCTATTGTTTAAA                GGCT GGTA AGCC                 TTATTTCGAGGCCTG  61 347
         pta 4448033 .. 4448045 -  -4.1  -4.75309   TGAAAGTTAATAAAA                CGCTT CCG AAACG                TTTTCGATTATTTGT  69 33
         ack 4446466 .. 4446483 -  -4.2  -5.09173   TAATATTTGAAAAAA             TTACAC CGAATT GTGTAA              AAGGTGATAAAAATA  76 264
         cpa 4444301 .. 4444316 -  -5.4  -4.55287   GTTAGCGAGACAAAA              CCCGTCA CAT TG-CGGG              TTTCTTTCTGGCCCG  73 90
      MA3603 NONE
        acdB 4442832 .. 4442851 -  -3.6  -2.97636   TGAAAAATAAGAGGA            TTTATCTC TGGT GAGATGAA             AAATAAGCCAAGACA  47 204
      MA3601 NONE
      MA3600 NONE
        cpcE 4439578 .. 4439598 -  -3.2  -3.91897   GTTGTTACCCATAAA            GACCCGGA AAACA TCAAGGTC            TTTTATCAGAACCCC  55 116
      MA3598 4438015 .. 4438036 -  -5.3  -4.07568   TTGTTTTTCTGAAAA           CTGAATGACA ATT TGT-ATTCAG           TATGATCAGTTTTTA  65 38
      MA3597 4436747 .. 4436759 -  -4.1  -2.74515   AAACAGCGGTTAAAG                CCTGA ATT TCAGA                AAGAAACCAAAATTC  45 411
         pgk 4433457 .. 4433496 -  -2.8  -3.00525   GCTGGTTAAAGTACA  TTTCTGGCATTGTCCGGA TTCC TGCAGAAAATGCCAGGTA   AAAATCTTTTCTGAC  43 67
      MA3591 4432675 .. 4432685 -  -5.4  -2.94563   AAAAGTTTCATAAAT                 TGAG ATG CTCA                 GAAACCTCAAAACTT  53 32
      MA4663 4430721 .. 4430744 -   -11  -2.62396   GATTTGCCGACAGGA          CCTGCAGGTT ATCA AGCCTGCAGG           CAAACCTTCGTGGCC  78 481
      MA3586 4426073 .. 4426087 -  -6.4  -3.28712   TTTGCGTCGTTATAA               CTTAGG TAA CCCAAG               TTGTACCATGCGTTG  61 292
      MA3584 NONE
      MA3583 NONE
      MA3582 4422026 .. 4422042 -  -2.2  -4.18018   GCTTGCTACTGAAAA              CATCCT CAAGC AGGCTG              AACTGCTCTGCAGGG  55 107
      MA3580 4421467 .. 4421484 -  -6.9  -3.09028   CAGAAGCTTTAAAAC             TCCCCTG AAAA CCGGGGA              TGAACGGGCCCTCCA  62 1
      MA3577 4417775 .. 4417796 -  -5.1  -4.22346   GAAAGCCACCGAAAA           TTCCGAAGA ATTC CCCCCGGAA            ATGAGAGAGGAACTG  67 311
      MA3575 4414945 .. 4414960 -  -6.2  -3.85698   CTTGCCTGCGACAAA              GAAAAC AGCG GTTTTC               GGGACCGACGCGGAG  65 487
      MA3569 4411862 .. 4411881 -  -2.9  -4.21607   TTTATTCAATATAAA            TTATCTC CCAAAT GAGACAA             AGCTTAAAAAATATT  57 40
      MA3567 4410401 .. 4410413 -  -6.9  -3.26471   CCACTCTTACAGTAA                CCGGA TCT CCCGG                CACCAGCTCCATTGC  63 108
        argC NONE
      MA3565 NONE
        argJ 4407269 .. 4407287 - -11.8  -3.13906   CCGAATTCAAAATCA             TGCTGTAG ATT CTACAGCA             ATTAAACATCACGCT  84 91
         pfk 4405418 .. 4405445 -    -4  -4.83615   TATCCGTTACAAAAA        GAGGCAGGGAAA AAAT CTGCCCTCCCCC         TAACTTTTATAATTG  69 116
        glkA NONE
      MA3561 4402714 .. 4402740 - -10.3  -3.56558   GCACAATTCAGACAA         TCAGGATGAAA TTATT TCTCATCCTGA         AGACCCGAAGAGAGT  79 353
      MA3558 4397266 .. 4397300 -  -5.8  -2.87132   TCCTCTCCCCATAGA     CTTCATTGATCATGTC CAC GACCTGAGCAATAAAA     GGATAGATGAAAACT  55 244
      MA3556 4393706 .. 4393733 -  -7.9  -5.54403   AAAAAAGAAGAAAAA        GACCGGAA-TTA GAAAT TAATTTCCGGTC        CTTGCTACGGAAGAA 100 54
      MA3555 4392666 .. 4392678 -  -6.3  -4.38927   CCTTTAGAGAAGAAA                TCTTG CAA CAAGA                TCGCCAGAGACGGTA  73 381
        cbiM NONE
        cbiN 4391032 .. 4391054 -   -12  -5.28983   GGCAAAAGATAAAAA           CTTTCCTCCC ACA GGGAGGACAG           TAGAAGGGGAGAAGA 100 46
        cbiQ NONE
        cbiO 4388559 .. 4388569 -  -5.4  -2.84962   GGATCATTAAAATAC                 CAGA TGC TCTG                 TCCCCCAAACAATGT  52 262
      MA3550 4387808 .. 4387829 -  -2.3  -3.72642   AACGAATTATCTAAA           TTTTGC-ACC GCT GGTCGCTAAA           AAAAGAAGTCTCAAA  49 363
        metE 4386284 .. 4386303 -  -6.4  -3.20432   ATACATGCAAGGGAA            GGAAAGGA AAAC TCCTATCC             CGAATTTACGGCAAT  57 419
        radA 4383356 .. 4383390 -  -2.8  -2.76404   TTCATTGAAAAGGGA     TTGGAACGGGGAGATA AAA TACTTCCCCATTCATA     GTTTTTAATTGATTA  42 47
      MA3544 4382396 .. 4382410 -   -10  -2.59055   TAAAGCTTTTACAAC               CGGTAG TTG CTACCG               ATTTAAACGAGAAGT  74 280
      MA3543 NONE
      MA3542 4376370 .. 4376386 -    -3  -4.39166   TGGGATATATGAAAA              TTCAAC CAGAC GCTGAA              ACTTTTGTTTCGGAC  62 492
      MA3538 4373070 .. 4373083 -  -5.3  -2.52574   TGATATAAAAGAAGG               CTTCA GGCA TGAAG                GATTTTCCGGAATTT  47 450
      MA3536 4372322 .. 4372345 -  -5.4  -5.30686   AACAGGCAGAAAAAA          TGAAAGTAAT TGAA AGTACTTTCA           TGCCAAAATAACTTA  86 425
        nadE 4360728 .. 4360738 -  -5.4  -4.59773   GGGCATCCTCAAAAA                 TTCG GTG CGAA                 GCCGAAAGAGACCTG  74 215
      MA3524 4358330 .. 4358340 -    -4  -5.27206   GAGAGAGAACAAAAA                 GAAA AGA TTTC                 CTCGGGGTTTTGGCA  78 114
        purN 4356998 .. 4357010 -  -4.7  -3.54307   AACAGGTTCTCGAAA                CCTGC TCC GCCGG                GAACTACCTGATTTA  56 236
        glyA 4355354 .. 4355379 -  -4.7  -3.05644   CTGACAATGATAAAC         CTCCCCGATTA GCTG TAAACAGGGAA          CCTTGAGCAGAGGTC  52 8
        folD 4354458 .. 4354480 -    -2  -5.81622   ACAAAATGAAAAAAA           GCCTTAAA ATAGAGA TTAAAGGC           TTTTCTCCGCACACA  83 18
      MA3518 4353624 .. 4353640 -  -4.3  -3.79071   CGGATAAGAGTGAAA              CCGGAGA TCA TCCCTGG              AATACAGGGCCAACC  57 334
        dhpS NONE
      MA3515 NONE
        metF 4349981 .. 4349992 -  -2.2   -4.5366   GGAAAAAACTCAAAA                TCCG TCAA CAGA                 TCCAGACCTTTTCAC  58 327
      MA3513 4348948 .. 4348959 -  -4.4  -4.18058   AATCAGACCGTAAAA                TACC GGAA GGTA                 TTGATAAATGTATCC  61 186
      MA3512 4347831 .. 4347842 -  -5.8  -3.99805   TGCCAAAAATTGAAA                TGGG ATTA CCCA                 ATTGTAGAATGAAAA  65 245
      MA3511 4347011 .. 4347033 -  -2.6  -5.04222   CAACCAAAGTAAAAA           CTGAGGGGAT TTT AACCCCTAAA           TACATTATATTTTGA  68 327
      MA3508 4344779 .. 4344798 -  -7.8  -3.02263   ATATTTTCTCGAACA            TTGCGAGC TATC GCTCGCGA             TGAACGAACTCTATC  65 511
      MA3506 NONE
        istB NONE
      MA3504 4341013 .. 4341033 -    -9  -3.06162   TATTTCAGTCGAATA           CCCCGCTAG CTTG CT-GCGGGG            ATGGAAAACTTCCCC  70 214
      MA3502 NONE
        hyuA 4334725 .. 4334745 -  -7.5  -4.46775   GAGGGAAAATATAAA            TGTTCCGGA TGT CCCGGAACT            CAGACTTTCGGCATC  82 25
        hyuA 4332272 .. 4332297 -  -4.9  -3.68529   ATTTCATGATCCAAA         TGTACATTT CATGATCC AAATGTACA          GGGAAGTTATGAACT  59 51
      MA3496 4331434 .. 4331452 -  -7.4  -5.28831   ATCAATAAAACAAAA             GATCTCGG TTT CGGAGATC             AGGATAATATCAACC  95 124
        tatC 4312070 .. 4312093 -  -2.3  -2.74605   TTCTTGCAAAAGGCA          GGGCTGGCA GTTTTA TCCAAGCCC           GTTTCCAGGATATTA  40 38
      MA3486 4311530 .. 4311552 -    -5  -3.62849   GTCAGCAAATTATAA           TAATTTTAGT AGA ACAAAAATTA           TTCTGAATACTGCTG  57 148
      MA3485 4311079 .. 4311091 -    -2  -4.49041   AGACAAAAAATGAAA                TTCA AAAAA TGAA                ATTCGATGAAATAAT  58 74
      MA3484 4310348 .. 4310363 -  -6.1  -3.72576   CTGTTTTGTAGGAAA              GACGC TCTCCT GCGTC               AAGGGGACAGGAACG  63 113
      MA3481 4306491 .. 4306508 -  -6.9  -3.06815   AGGGGCGCGAACATA             CCCGTTG CTTG CAGCGGG              GTGAGCCCCGCCATT  62 65
      MA3480 4305468 .. 4305485 -  -7.1  -4.32903   AGTAAATATTTAAAA             TTTTCGT ATAT ACGAAAA              TTTTGTGGGCAAATG  75 281
      MA3479 NONE
      MA3478 NONE
        feoB NONE
      MA3476 NONE
      MA3475 4301618 .. 4301637 -  -9.2  -3.08813   GGGGACGCGAACATA            CCCCGTTG CTTG CAGCGGGG             CGCGCCAGCGCAACT  74 506
      MA3474 4301036 .. 4301054 -  -6.8  -4.88067   AGCCACGCATAAAAA             CTGACATT TGA AATGTCAA             TCGATTGGGGAGCTG  80 88
      MA3472 4295561 .. 4295577 -  -3.7  -3.08446   TAACGAAAGAACAAC              TGCCATC GTT AATAGCA              TGGTGAGAATTCTTC  47 384
      MA3471 4282838 .. 4282859 - -11.5  -2.84634   TTGGAGAGTATTATA           GCGGCGCTC AAGG GAGCGCCGT            TAACTCATACCCTGA  82 45
      MA3469 4280172 .. 4280182 -  -2.6  -3.61465   TTTTAAAAAAGAAAT                 TTAT ACG ATAA                 GAAATTATATTCAAA  48 137
      MA3468 4278967 .. 4278977 -    -4  -2.96692   GAGGATCAGGATACA                 GTTT CGA AAAC                 AGCGTACCCTTTTCC  47 416
      MA3460 4269808 .. 4269821 -  -3.9  -2.78384   GTTTGGCTTACGATA               TCAAA TTTA TTTGA                AAATTTGCTGATTTT  46 161
      MA3459 4268229 .. 4268241 -  -3.3  -4.61231   GGACATTTTTAAAAA                CCGCA CTT TGTGG                ACAAAAGCCCAACTG  64 131
        nikB NONE
        nikC NONE
        nikD NONE
        nikE NONE
        nikA NONE
      MA3454 4261858 .. 4261874 -  -2.2  -3.61232   GTTTTCATACAAACA              GGCC AGAATTTAA GGCC              GGCTTCTAATGCAAA  47 218
      MA3447 4253754 .. 4253779 -  -3.3  -3.84304   CTAATCTATAAAATA         GTCTGCTTGAGC GGA GCG-AAACAGAC         CTCGTGCTCCCGAAG  55 159
        cysE 4246401 .. 4246413 -  -4.9  -4.31397   AGGCTCAGAAAATAA                TTGAA AAA TTCAA                AAGAAAAGCTGCTGA  65 96
      MA3441 4245589 .. 4245601 -  -3.3  -2.66634   GAGGGTATTATACCA                GGCTA TTT TTGCC                AGTATATTCCCCTTT  43 185
      MA3440 4244357 .. 4244373 -  -8.7  -3.54926   GATTTGAAAAATATA              GGGAAGA AGT CCTTCCC              TGAATGTCCTTAATC  75 73
      MA3436 NONE
      MA3435 4240713 .. 4240733 -    -9  -4.46155   TATATAGTTAGAAAA           GC-GGCAGG GCGC CCTGCCAGC            TTTGAACATCAGTAG  90 213
      MA3434 4238547 .. 4238560 -  -2.4  -3.61517   AGTTCTCTTTAAGAA               TCTC ACTCAG GAGA                CCCTGGAAATGTTCC  47 18
        istB 4237190 .. 4237204 -  -2.1  -3.59979   GGGTCGGAGTTGAAA               GGAAA GGGTT TCTCC               TCTCATATTTTGGCG  47 476
      MA3432 NONE
      MA3431 4234810 .. 4234834 -  -7.2  -2.83639   AAGTTTAGCAACAAC          CGGGAAAC TGAATCAGG GTTTCCCG          TTTCTTTTTAAATTT  61 144
      MA3429 NONE
      MA3428 NONE
      MA3427 NONE
      MA3426 4229325 .. 4229351 -  -3.1  -3.14881   TAAGTTCGGTATCAA        GGAAGGAACTGT TGAG ACA-TTCCTTAC         ACAGCGTGGATTTAC  45 420
      MA3423 4227816 .. 4227829 -  -5.3  -3.38725   AACTTGGAAGAAAAG               CTTCT CTCT AGAAG                ATTCGGATGTGAAGA  57 152
      MA3420 NONE
      MA3419 4225410 .. 4225428 -  -6.8  -3.56251   GAAAGATCGATATAA             TCATGAAA AAG TTCCATGA             GTCCAAGTTGCTTCT  64 180
      MA3418 4222500 .. 4222513 -  -6.7  -4.69415   AGTAAGATAAAGAAA               CCTGT AAAC ACAGG                AAAGGAGTACTGTGG  78 244
      MA3416 4221358 .. 4221382 -  -9.3  -3.49289   TTAAAATATATAATA          CTGACCATCCG TTG CGGATGACCAA          TTTTCAAATAAAAAA  78 45
      MA3415 NONE
      MA3414 4219978 .. 4219992 -  -8.6  -3.61175   TACAGAGGAGAAAGA               TACAGG TTG CCTGTA               GTCGGGCCTTTTGCA  69 193
      MA3412 4218490 .. 4218506 -  -2.3  -2.74605   TTTTCTTAAAATTGA              GTTATAA AGG TTAAAAC              AATATAATCTGTATA  40 211
      MA3411 4217233 .. 4217244 -  -2.2  -4.29106   GGGGAGAGCAAGAAA                CTCG AGTT CAAG                 TCCACGCTGCGGATG  58 516
      MA3406 4211547 .. 4211568 -  -2.3   -4.8622   CCGCTTAAGCAAAAA           GAAAAAGTA ATGT TACTTATCC            ATAGGTTAGTCCTAT  64 186
      MA3405 4208376 .. 4208394 -  -2.5  -3.53012   CTGGCTCTCTTCAAA            TGGTAAAC TTTT GTTT-CCA             TAACCCGTAACTTGA  48 207
      MA3404 NONE
      MA3399 NONE
      MA3398 4202111 .. 4202123 -  -7.7  -3.09018   CTATTATGGGAAAAG                TGAGC TTC GCTCA                AGAGGGCTGCATTAC  65 341
      MA3393 NONE
      MA3392 4193697 .. 4193716 -  -2.8  -3.42548   ATGAAGGAACAGTAA            CTGCTATT TTCA AACGGCAG             AAGGCAGAGGTCATA  46 416
      MA3389 4188349 .. 4188359 -  -6.8  -3.57629   GAAGAAGGTACAGAA                 GCTG CCG CAGC                 AACAATGGAGGAGAT  63 282
      MA3387 4185454 .. 4185468 -  -4.4  -3.76321   AGCAAGTAAAAGCAA               TTTTTT TAA AAAAAA               GGAAGTTTAGTGCTT  57 281
      MA3384 NONE
      MA3383 4182391 .. 4182425 -  -6.5  -4.84359   TTATCTCCATAAAAA    TGCAGGGCTCATGC TTGCCACG GCA-GAGCCCTGTA     TAAATCCACATTTCT  80 360
        fprA 4179115 .. 4179145 -  -3.3  -3.59867   CAAAAAATTAAGGAA      GGCTCCTCGGCCGGA TTG CCCGG--GAGAAACC      TGAGAAATCGGCAAA  50 85
      MA3379 4176220 .. 4176233 -  -3.1   -4.2772   CCTAAGGAAGACAAA               CAAAC TTAA GCTTG                AAGTTAACTAAGAAT  59 442
      MA3378 4175084 .. 4175096 -  -9.1  -2.84617   CAGGGGAAAAAGTGA                CCTGG AAG CCAGG                GATTTACTTACCAGG  65 463
      MA3375 NONE
      MA3374 4171288 .. 4171301 -  -3.8  -2.52543   AGCCCTGGTAACTGA               CGGA CGTTTC TCCG                GCGGGACTCGCGGAC  42 439
      MA3372 4168664 .. 4168706 -  -3.2  -4.17698   ATTCACACATATAAA TAAATTATATCTATAGATA AATTTG TATTTATAGATA-AATTTA TACTGAAAACCTACA  57 88
      MA3371 4167857 .. 4167870 -  -5.3  -3.99405   CGAATTTATTATAAA               CTTCA GTGT TGAAG                AAAAAAATAATTAGT  63 153
      MA3367 4156349 .. 4156362 -  -8.1  -3.74747   CGAACCCGCAGGAAA               TCCCG AGGA CGGGA                AATTTCCCGAACATC  72 172
      MA3364 4152746 .. 4152760 -  -2.8  -3.64984   ATAGGGGCGAAAACA               CATTGT GGA ACGATG               GATATTTTGCTTCTA  49 238
      MA3361 4151187 .. 4151209 -  -4.1  -2.78422   AGATATAGTGAACTA           CCACTTAGC TAAAG ACTGAGTGG           CTTCTTGGTTCATTC  46 92
      MA3360 4150120 .. 4150132 -  -9.1  -3.67188   AGTTACCGGAAAATA                TCCGG AAG CCGGA                AATCCTGAAAAGTAT  78 97
      MA3359 NONE
      MA3358 4146385 .. 4146398 -  -3.7  -3.30039   CATTGATAAGGAATA               CCTGC TTGA GCTGG                ACCCTGAAATAATCA  49 461
      MA3356 4144226 .. 4144249 -  -3.8  -4.21438   CATTGTAATAAAGAA          GGAAGGGGTT TAAA AAACTCTTCC           AACTGGCGCTCATTA  61 44
      MA3354 NONE
        istB 4139767 .. 4139802 - -12.6  -2.91924   CGATGCTTGATAAAG    TTCGATCATCGCGAGC GATA GCTCGCAATGTTCGAG     AGAATATAGTTTACA  79 266
      MA3351 4137810 .. 4137832 - -11.4  -4.32678   TCGGGAAATAAAGAA           GGAAGAGCTT GGA AAACTCTTCC           AACCCGCGTTCATGA  91 35
      MA3350 4136783 .. 4136811 -  -6.9  -5.64421   ATGGGAAATAAAAAA       GTTGGAAGAAGT TTGAAG AC-TCTTCCAAC        TAGCGTTCATTTCGA 100 32
      MA3349 4135345 .. 4135361 -  -2.2  -3.14522   GGAAGGCACAGCCAA              CCTCCT CATAT AGCAGG              CGGGTCAACCGCGGG  43 14
      MA3348 4134325 .. 4134349 -  -6.4  -4.16943   TGCCATACTGTAAAA          GCTTACTACG AATAA CGCAGTTAGC          ATCAAACTTACCAAG  70 340
      MA3347 4132998 .. 4133008 -    -4  -3.36823   CTGCTTAAAATTGAA                 TTTG TAG CAAA                 ATAGATTTTCAATAC  50 322
      MA3346 4130673 .. 4130690 -  -4.1  -2.82834   TATCTGATCATTATA             TCTGATC ATTA GATCCGA              AATAACATTGATATA  46 198
         gap 4129011 .. 4129027 - -10.1  -2.89564   TTCTCAGGTTACACA              GGCACCT ATT AGGCGCC              TGGGGCTGAGGATTC  75 115
      MA3344 NONE
      MA3343 4127322 .. 4127332 -  -2.6  -5.30348   AGTTAACAATAAAAA                 TTAA ATC TTAA                 AGAAAATTCTTTCAG  74 37
        leuA 4125437 .. 4125462 -  -3.5  -3.98745   TAACTATTTAAACAA         TTTTTTATTTT TCTT AAATTAAAAAA          TGATATAAGATTTTC  55 281
      MA3341 NONE
      MA3340 NONE
      MA3339 4122551 .. 4122564 -  -3.9  -3.68988   TTTCAGTGAATATAA               CTATT CTAA AATAG                AGGTTATCATTTCCG  54 200
      MA3338 4119856 .. 4119874 - -11.8   -3.0263   ACTATTCTTTTAAGA             CTAAGCTC GAA GAGCTTAG             TGATGATGAAGCGAT  78 386
      MA3333 4114598 .. 4114609 -  -5.8  -4.33767   AGAAAGCCAGGAAAA                CCAC TATC GTGG                 CTGATGTCCATACCG  69 279
      MA3331 4111551 .. 4111575 -  -7.2  -3.72695   ATCGTTTTTATGAAA          TTGCAGCAAT AAAAA AATGCTGCAA          TTACCTTATATACGA  69 486
      MA3330 4108356 .. 4108381 -  -3.3  -3.28783   GCAAAATGAAGTGAA         GCCGACA TGTAAAATGGAT TGTCGGC          TTGAGCCCTTTAAGT  47 99
      MA3329 4107553 .. 4107573 -  -9.7  -2.93207   AATAGGACTTACACA            TTTGCCTGC TTT GCAGGCAAC            TTTTTAATTTTTTCA  75 150
        uvrA 4099027 .. 4099045 -  -8.2  -3.74056   CAAGAATCACTTAAA             GTGCTTGA CCT TCAAACAC             CTCATCCGGTCCTTC  74 2
        uvrC 4097223 .. 4097237 -  -3.6  -3.51161   GAAACTTTCATAGAA               TCAAGA CCT TCTTAA               GTAAATGGAATTAAT  52 115
        uvrB 4094977 .. 4094994 -  -4.1  -4.60041   ATGGATTTTGAAAAA             GCAAAAC CTAT GTCCTGC              GTCCTGGGATCAAAA  69 237
      MA3319 NONE
      MA3318 NONE
      MA3316 4089727 .. 4089738 -  -7.2  -4.01078   AAAACTGAGGAGAAA                GCCC AACA GGGC                 TACTTCTTAAAAGTA  73 515
      MA3305 NONE
      MA3304 NONE
      MA3303 4077111 .. 4077125 -  -5.8  -3.40592   TATATTAAAAGGGAA               TTGAAA AAC TTTCAA               CCACACCTGACATTA  59 199
      MA3302 NONE
      MA3301 4075519 .. 4075535 -  -3.7  -3.35438   GAGCAGACCGTAGAA              GTAGC CGAGAGC GCTAC              CTACGAAGACCTGCT  49 377
      MA3299 4072090 .. 4072115 -  -3.3   -3.5511   TCTTACCCATAAATA         GTCTGCTTGAGC GAA GCG-AAACAGAC         CGCGTACTCCCGAGG  50 162
      MA3295 4067513 .. 4067538 - -14.1  -3.75153   GCTCCCGAAGCGAAA         CTCGGGTAGGAC ACC GTCCT-CCCGAG         ACGGGACTCGGGCGG 100 115
      MA3291 4060805 .. 4060820 -  -6.8  -5.12707   CGAAACCGCAAAAAA              GGCCCT GGAA AGAGCC               CTGGAAATGCAGGAA  87 142
        lonB NONE
      MA3288 NONE
      MA3287 4054802 .. 4054814 -  -4.1  -5.02476   ATATTTTTCAAAAAA                GAGAT TTG ACCTC                AGGAGTGTACCTCGA  72 119
      MA3281 4047496 .. 4047520 -  -2.7  -2.84878   TGCTCCAAGTTAAAC          CCTCACATCAG TTT CTGAGGTCCGG          AGGAAGCAAATTCGG  42 8
      MA3280 4046622 .. 4046645 -  -5.4  -3.98113   TAAGTAGGAAGGAAA          TTCAGATAAA CGAG CTTATCCGAA           AAATCCTGCCAACTG  63 131
        pyrG 4044489 .. 4044506 -  -5.6  -3.12878   AAAAAAAAGATTATA             GAGAGA GCAAAT TCTCTC              CAATCACTCTGGTAG  55 64
      MA3278 4042832 .. 4042862 -  -9.1  -5.40625   AGATTACAGAAAAAA      CATT-CAGGCCAGA AAAA TCTGGCCGGAAATG       GATATAAAATCCTTA 100 48
      MA3276 NONE
      MA3275 4040089 .. 4040103 -  -2.8   -2.8294   CAGTGTCGAGAACTA               TTTCAG TCG CTGAAG               CTCCTGAGATGAAAG  42 143
      MA3274 4039312 .. 4039323 -  -5.8  -3.07936   AATAGCAGACACATA                TCCG TCTC CGGA                 CGTGTTGATAAATAG  56 402
      MA3272 4038108 .. 4038129 -  -2.3   -5.4833   GGACTGAAGAAAAAA           CTTGAAAAA TAGA CTTTTCGAG            CCGAAATCTGCTGTT  76 226
      MA3263 NONE
      MA3262 4025149 .. 4025161 -  -7.7  -2.61912   CTATTTATGGAGAAG                TGAGC TGC GCTCA                AGAAGGCTAATTTAC  63 473
      MA3260 4022234 .. 4022249 -  -3.2  -3.42621   AACCGGAACCGATAA              GACAGA AATT TCGGTC               AGAAAAGAATTTTAG  48 300
      MA3258 NONE
      MA3257 4018536 .. 4018556 - -10.5  -4.52345   ACACTATGAAACAAA            GTGCAGAAT TTA ATCCTGCAC            AAAATAATTTAAATG  95 196
      MA3256 NONE
      MA3255 NONE
      MA3254 4016334 .. 4016344 -  -5.4  -3.85362   AACCGAAGGAGGAAA                 GCTT GAA AAGC                 AGCTTGTTGTCGCAA  63 239
         ocd 4014364 .. 4014376 -  -5.5  -3.03792   ACGACTGAGACAAAT                CTCGC GCA GCGAA                GGATAGAAAAGCTGA  53 198
      MA3249 4010259 .. 4010271 -  -4.8  -2.62184   CCTCCTTCCAGATTA                CAGG TGGTT CCTG                ACTAACTGCTGATAT  49 148
      MA3248 NONE
      MA3247 4007194 .. 4007227 -  -2.6  -5.38348   AAAAATAGGAAAAAA     GAATTCCCATGCA GTGATCAGT TGC-TGAGAATTC     ATGCACAAGGTCTTT  74 524
      MA3246 4006347 .. 4006368 -  -2.4  -4.15453   TAAGTGATTGGAAAA           TTAAGTTT TCAGAG AAACTCAA            GGCAAAGGCATACGT  53 12
      MA3245 NONE
      MA3244 4004759 .. 4004771 -    -2  -3.11292   ACCCGGAAGACAAAG                TACA TAGAC TGTA                TCACTCGGGATGCGC  43 101
      MA3243 4003574 .. 4003596 -  -4.1  -4.07687   AGTGGCTCCGTAAAA           CTCCATTCC GGGAG GGAAGAGAG           TCTCGGGAAAAAAAC  58 180
        deoA 4001728 .. 4001738 -  -3.2  -4.08216   TCATGCCGGCTAAAA                 CCCT TAC AAGG                 TATTAAAGGGTTTCA  57 83
      MA3241 4001111 .. 4001124 -  -2.5  -3.07443   CGAGATCGCACCTAA               TTAAA GACT TTTAA                CTCTCAGAGACCCCT  43 84
      MA3240 4000610 .. 4000624 -  -2.8  -3.18718   TTCAATTAAAATAAG               TCAGAA GTT TGCTGA               AAACAGGTTCAGGCT  45 61
      MA3239 3999813 .. 3999839 -  -8.1  -3.53366   TAGAGGGAACCAGAA         TACAGATCCAG GAGCT CTGTATCTGTA         AATCATGCCTTACAT  69 308
        aroK 3998668 .. 3998683 -  -5.4  -4.54026   TGGGAAATAAAACAA              TACAGG TTAA CCTGCA               AGCCTCTGAAAGTTG  73 50
      MA3235 3996917 .. 3996929 -  -7.7  -3.99216   AATAGAAAAGTGAAA                GCTGA CCC TCAGC                AAAGTGATGTAAAGC  71 508
      MA3224 NONE
      MA3223 NONE
      MA3222 NONE
      MA3221 3985272 .. 3985297 -  -7.5    -3.989   AAAAAAGAAAATCAA         CTGCCCTGTTG CAGT CCACAGTGCAG          ATTCTCCTGCCTATT  74 171
      MA3220 3984589 .. 3984599 -    -4  -3.52678   AACTGCTTAGAAAGA                 GAAT CGA ATTC                 TTATTGACTGAACAG  52 26
      MA3219 3982859 .. 3982884 -  -4.7  -3.60419   ACGCTTAAATGAGAA         TCCCACCACCGG CTA CCGATGG-GAAA         TTGAAACTGCCGGAG  56 453
      MA3215 3979618 .. 3979635 -  -5.5  -2.77007   AATATGACCGAATTA             CCTGAAG AGAT CTTCCGG              ATATGGATACACTCC  52 5
      MA3213 NONE
         trx 3976517 .. 3976529 -  -4.9  -3.35011   ACATTCAAAGGAATA                TTTCA GAA TGAAA                AACCTCCGGCTGGGA  55 143
      MA3211 3975384 .. 3975397 -  -3.1  -3.94773   GATTCAAAAAAGCAA               TTGAG TAAC CCCAA                TTTACCTGATAATGG  55 234
      MA3210 3973449 .. 3973461 -  -3.3  -4.87807   TGAAGATACTAAAAA                GTGTC AGT GACTC                TGGAACATATCTTTT  71 466
        alkA 3970678 .. 3970689 -  -5.8  -3.09933   TCTTAATTTATTCAA                CAGG CTGC CCTG                 AGATAATAAGCCCAA  56 10
      MA3206 3969427 .. 3969437 -  -3.2  -3.49924   GTTAAATTATTAGAA                 CCGA ATC TCAG                 AGATTTAAATAAATT  50 30
      MA3205 3968501 .. 3968522 -  -3.7  -4.57073   GAGCCCGGGTAAAAA           GGCCTTC TTTTTTGG GAAAGCC            TTTTTTGAAGCCCAG  66 55
      MA3204 3966082 .. 3966092 -  -8.2  -2.60032   TTTCCTGCAAAAAGT                 CGGG GTC CCCG                 TTTTAGGGAAACCCT  65 169
      MA3203 3963617 .. 3963635 - -10.4  -3.28924   CATTGTTTCTCATAA             CTGTAACA CCG TGTTACAG             GTCCCTTTTTTTGGC  79 194
      MA3202 3963223 .. 3963239 -  -2.2  -3.05775   ATTACCTGGTAAAAC              CTGATC CGATT GATCCG              ATAAGTTTGGTATAA  42 107
        hisD 3961824 .. 3961855 -  -5.4  -2.80344   CTCTTATTTAAGAAT      CAAACTTTTATTTA TTTA TAAATCAAAATTTG       GTTACGCACTTACAT  52 69
      MA3200 3961263 .. 3961287 - -13.1  -4.29981   GAAATATATGGAAAA          CTTTTTAAGAC AGA GTCTTAAAAAG          TTGCCCTCCACCTCC 100 123
      MA3199 3960328 .. 3960342 -  -7.2  -3.69216   CCCGGATGCAAAATA               TACATC CTG GATGTA               CTTTAAAAGGAACCT  69 42
      MA3196 3956684 .. 3956697 -  -4.5  -3.89215   TTTCAGAAATTTAAA               CCTGC AAAA GCAAG                TTCTTCATCAAAGCT  59 39
      MA3195 3956178 .. 3956188 -  -3.2   -2.9294   TAGATTACGGAGATA                 CGTA TAC CACG                 TTGTCACCGCGGATA  44 4
      MA3194 NONE
        purF 3954341 .. 3954366 -  -8.3  -5.74086   AAAGTAAAGAAAAAA         GTCCCTTAAGG GTTG CCTGAAGAGAC          TTACTTAGAGGAACT 100 26
      MA3188 3949036 .. 3949082 -  -7.9  -4.49314   GAGGATGAAAAACAA CCCCGGAATCAACTACAGCAT TGCAT ATGCGGTTGTGGGTCCCGGAG AAAAAAACCTCCCAC  79 322
      MA3186 3947517 .. 3947537 -  -6.9  -3.84105   CAAAAAAAGTAAAGA            GTGCATC CGAGAGT GATGCAC            TACAAAATTCAGCTT  71 39
      MA3185 3945955 .. 3945970 -  -2.6  -3.59023   TTCATAGAACCACAA              TTTAAC TGTT GTCAAA               ATTAAACTGTTATCA  48 79
      MA3184 NONE
      MA3182 3943397 .. 3943412 -  -6.1  -3.76952   TTTACGCAACGGAAA              TCGGC TTTCTT GCCGA               AGCCCTGATAGGCAT  64 517
      MA3180 NONE
         kup 3939569 .. 3939579 -    -4   -4.1822   CTGGATTTTAATAAA                 TACA TAA TGTA                 CTGAATTCAAATATA  61 354
      MA3178 3938846 .. 3938869 -  -5.4  -3.31854   TAATCACAACTAACA          CTTTTATTGT GGCG ACAATAAGAG           ATACCACACATTCTT  57 5
      MA3177 3937058 .. 3937074 -  -3.7   -4.4518   AATTAAAACGGAAAA              GATCGAA ACA TTCGATT              ACGAGGGTCTTCGTT  65 273
      MA3174 3932958 .. 3932988 -  -8.3  -5.49579   GGAGAAAAAACAAAA      GACCTGCAGA-CAG AGCA CAGATCTGCAGGCC       ATATGTCCGGGGAAT 100 345
        gdhA 3926148 .. 3926166 -  -4.6  -5.52986   ATTTGATCAAAAAAA             GCTGAAAT AAA ATTTGAGC             GCAAAAAAACTGAAA  84 91
      MA3167 3923698 .. 3923708 -  -5.4  -4.07568   CGCTGGGGGCTAAAA                 TGGA AAT TCCA                 GAATGAAGAGTGTGA  66 123
      MA3165 3922355 .. 3922402 -  -9.3  -3.16039   AACTATTCTGATTAA CCCGCCGTTA-GCAGTTAACCT GAAAA AGTCTAACTGCATAATGGCGGA TAGCTGAACAATGGT  75 85
      MA3164 NONE
      MA3163 3921676 .. 3921689 -  -4.5  -3.91897   CTCTTCAGTCATAAA               CCGCT TTAC AGCAG                ACGGGTTTGTTCAGT  59 17
      MA3162 NONE
      MA3161 3920569 .. 3920582 -  -3.8  -3.57971   AGACTGACGTTGAAA               TGGC CAATTT GCCA                GAGTGCATGACCAGG  52 47
      MA3160 NONE
      MA3159 3919445 .. 3919471 -  -5.2  -2.96979   ATTACAACCGACATA         TTTAGCGCGAAA TAA TTTCGGGATAAA         ACAGAAAAGATATTG  52 196
      MA3158 NONE
      MA3157 3918250 .. 3918262 -  -6.3  -2.96783   GATTAAAAAATCAAT                TGCAA TCT TTGCA                TTCTTTGGCTGAGAG  56 0
      MA3156 3917130 .. 3917148 -  -4.6  -2.57944   GATGATTATAGGAAT             TTTCTACT TAA AGAAGAAA             GATGAGAAGCAAAAG  44 509
         cmd 3913048 .. 3913073 -  -7.7  -2.80592   TTAATGCAAAAAAGG         TTTCTGGTATT GGAA AGTACCAGAAA          AAATATTCGTGACCT  64 65
      MA3151 NONE
        pheA 3910969 .. 3910982 -  -6.7  -2.89602   CTGCTTATACGAAAT               TCCTG AAGG CAGGA                TAGGAACCCAGTACT  58 1
      MA3149 3909553 .. 3909563 -    -4  -3.01712   TCCGTTTCTGCAACA                 GAAT GTC ATTC                 AAAACAGCCTGTTGT  47 220
        moxR 3908342 .. 3908358 -  -3.6  -4.27584   ATCTTCAACTGAAAA              GCCCGG TTCTG CCGAAC              CTGAAAAGCCTGGTA  61 167
      MA3147 NONE
      MA3146 NONE
      MA3145 3903070 .. 3903094 -  -5.6  -5.19879   TCCTAAAGAGAAAAA          GGAGGCAGAC AATTA GGCTGCCTCT          TCTGCTCCGGTTTCA  81 13
      MA3144 3902071 .. 3902087 -  -4.3  -3.12803   GATGTACAGGGAACA              CGAAGCC GAT AGCTGCG              GAGGGCACATCTACT  49 471
      MA3141 3899662 .. 3899675 -  -5.9  -4.16943   TGTCATAGGGGAAAA               CACCG TAAT CGGCG                ATAGCGTCCTTATCG  66 327
      MA3133 3891052 .. 3891073 -  -6.6  -4.68446   AAAAATTATATAAAA           TGAAACGC TTTGAG GCGTTCCA            TTTTCACGTCCTTAT  78 37
        hdrA NONE
        hdrC NONE
        hdrB 3883143 .. 3883156 -  -2.4  -3.87914   GATGTAATAAAAAAG               GTAG CCAGTT CTAC                TTTGAAACTGGACAT  51 40
      MA3124 NONE
        istB 3880010 .. 3880020 -  -5.4  -3.08535   TCAAACAATAATAAT                 TCAG AAT CTGA                 TAATGATAATGGCTC  52 292
      MA3116 3871020 .. 3871030 -  -5.4  -2.53233   TAATGAGAGCAAGAT                 TCCA ATA TGGA                 TAATGCTAGAATTGG  51 55
      MA3114 3868697 .. 3868714 -  -3.4    -3.745   TGACCGATGAAAAGA             CCGTTG TAGTTG CAACAG              GTAATAACCGCACGT  54 419
      MA3111 NONE
      MA3110 3866970 .. 3866995 -  -3.3  -2.50699   TTCGAATTAATATAG         GACTTACGCGGT TGA ACCGAG-AAATC         AATGGCATTAAACCT  43 485
      MA3109 3865153 .. 3865163 -    -4  -3.50447   GGAACCCGGATATAA                 GTTT TTA AAAC                 CTGAGACATGAAGAG  52 77
      MA3108 3862402 .. 3862421 -  -2.8  -3.18735   GGAAGAGCGGAGCAA            TCCCGGACA TAA TG-CGGGGA            TTTGGCATGCTTCCG  45 482
        arsC 3857556 .. 3857572 -  -3.6  -5.06052   TGAAAAAAGACAAAA              CACCGG TAATG CTGGTG              AAGTCCCCCTTATCC  72 90
      MA3099 3848347 .. 3848361 -    -2  -2.64735   ATGTCAGGTATACCA               CCCAGG GAA CCTGTA               GTTTTTAATGTCACC  39 490
      MA3087 3831040 .. 3831060 - -11.1  -3.53012   CTGGCTGTGCTCAAA            TCTGCCTGC AGC GCAGGCCGA            CTGGGTATAAGATAT  84 275
      MA3086 3829765 .. 3829778 -  -3.1   -3.2963   ATTAGGGTTTCAGAA               CTCAC TATA GTGAA                ATATATTTTATGCCT  48 221
        leuC 3827982 .. 3828005 -    -8  -4.93333   AAGCAAAAGAGAAAA          GGTGGCGGGC ACAT GCCCGGCACA           TAAATAATTAAGAAA  89 475
      MA3074 3815843 .. 3815854 -  -3.6  -3.34344   TCATTTGGCAATTAA                GCCG CAAT CAGC                 ACTTTTACTGCCTAT  50 323
       mcp-1 NONE
       cheW1 NONE
      MA3069 NONE
       cheY1 NONE
       cheB1 NONE
       cheA1 NONE
       cheC1 NONE
       cheD1 NONE
        cheR 3802735 .. 3802755 -  -8.2  -2.71712   TGCTTTTTGTGAAAG            GCCGCCAG ACAAG CTGGCGGA            GGCGCTTATATTTAC  65 368
        flaB 3801059 .. 3801075 -  -5.1   -2.8478   ATCACCTCAGTAAAC              CGGATAA TAG TTGTCCG              TGACAAGTGCAGCAG  50 0
        flaB 3800423 .. 3800448 -  -9.1  -4.42765   CGTTAAAAAATGAAA         TAATGGCACTC AAAG GAGTGTCATTA          TTGCTTGAATTTTAG  90 43
      MA3060 3799691 .. 3799710 -    -5  -3.05471   AGTATTAAAGAATCA            GGCGACAGA CCT TCTGCC-CC            TCCAACCACCTTATT  52 36
      MA3059 NONE
      MA3058 NONE
        flaH NONE
        flaI 3796086 .. 3796097 -  -4.4   -3.3858   AAACCAACCTCAGAA                CTGA ATCC TCAG                 CATCCCGGCCTTTGT  53 8
        flaJ 3794453 .. 3794464 -  -2.2  -2.93382   GTCCAGATTCATACA                CCTC CTGC GAGA                 CTATCAAGTACTCCA  41 7
      MA3054 3793437 .. 3793452 -  -7.6  -3.16564   GGTTCACCTCATGAA              CGGTTT TTAT AAACCG               TTTATAAGTTATGAC  66 27
      MA3053 3792932 .. 3792959 -  -5.6  -4.12151   AGAAAAAAACTGAAA        GATTCTTCCCTGG ACC CCGGGAAAG-ATC        AACAATTAATCAGGA  65 188
      MA3045 NONE
      MA3044 3780496 .. 3780510 -  -7.1  -4.15044   CCTTCCGGCAAGAAA               GCTCG GGATG CGAGC               AATGACCATTGAAGA  71 255
      MA3041 3778143 .. 3778154 -  -4.4  -3.56378   CTGGAAAATAGAATA                TCCA GCTA TGGA                 CCCACCGAAGATTCG  55 124
      MA3040 3776847 .. 3776858 -  -3.6  -3.53012   CCCTGCCGCCCGAAA                GAGG GTTT CCCC                 TGCAGCTTGTAGCTG  51 370
      MA3036 3773603 .. 3773622 -  -7.9  -3.24925   ATCGGATACGATGAA            GCCTGAA AAATAA TTCAGGC             GCCCTTTACCTTTTT  66 465
      MA3032 3766492 .. 3766507 -  -2.6  -4.73613   CCAGTACCAAGAAAA              GTTATGC GAA GCATA-C              TGAACTCAGTAACAC  65 163
      MA3031 3765274 .. 3765295 -  -3.7  -3.50486   AAATAGAAGACAAGA           CCAT-GAGGG TTA CCCTCTACGA           CGCTGAAGACAAAAA  51 318
      MA3026 3760602 .. 3760618 -  -6.5  -3.97368   GTGGTAATGCACAAA              GGAAGAG CCA CACTTCC              CGGAGAAGTGGTCAA  68 167
      MA3020 3751464 .. 3751478 -  -7.2  -2.62263   ATGTTTTCCACAGCA               GAGAAA AGA TTTCTC               TTCCTTCCCAAGTCC  60 148
      MA3019 NONE
      MA3018 3749278 .. 3749311 -  -7.5  -2.71712   TTCCTGTTTTGAAAG     CGTGGA-TTCAGGGTA AAA TCCCCTGAATTTCACG     ATTACTTATCACTGC  63 83
      MA3017 3748647 .. 3748680 -  -6.2  -2.60211   AGGGCCTGAAAAAGG     TGAC-ATAAGAACCC GCTAA GGGTTTTTATTGTCA     GAATTCAGGCACATG  54 93
      MA3011 NONE
      MA3010 3743020 .. 3743031 -    -3  -4.72272   GGTTTTCAGGAAAAA                GAAA AAAT TTTC                 AGGGCACCAGAGTTG  65 24
      MA3009 3741922 .. 3741934 -  -6.3  -2.53995   ACGCATTTGAACTGA                GAAAC CGG GTTTC                AATCAAATTGCGGGC  54 111
      MA3008 3740893 .. 3740903 -  -5.4  -4.13246   GACTGGACACAGAAA                 TTGC TTG GCAA                 CAAAAAAGAACGCTT  66 365
      MA3005 NONE
      MA3004 3737642 .. 3737654 -  -4.9  -3.25522   TTATAGAAACAGAGA                CTATT GCT AATAG                GATAGATATGAGTTT  53 479
      MA2995 3731796 .. 3731810 -   -10  -2.53263   CTTACCCTGAATTCA               TCACGC AGC GCGTGA               CAAATTTGAGAATTC  73 413
      MA2994 NONE
      MA2993 3729974 .. 3729984 -  -2.6  -3.07439   CACAAAAACATCACA                 TAAA TTC TTTA                 AGATTGCAGGAACCG  43 120
        trpC 3728921 .. 3728934 -  -3.1  -4.06055   AGTTTTGAAACGAAA               GCTGA TTTT TCAAC                CTCGTTTCTGCAGGC  57 71
        trpB NONE
        trpA NONE
        trpD NONE
        trpF NONE
        trpE 3723013 .. 3723026 -  -3.9  -4.26327   TATTTATGAAAACAA               TTTTC ACCT GAAAA                CACCTCCTGCAGCTT  61 222
        trpG 3722152 .. 3722165 -  -6.7  -4.58213   GAAGGAATTATAAAA               GCTTC CGAA GAAGC                CGGGTTTGTTCCCAG  78 277
      MA2981 NONE
      MA2980 3715439 .. 3715460 -  -9.5   -5.0666   GAGGTAAAAAATAAA           GAGTAAACC AAAA GGTTCACTC            CAAATTTATTATTTC 100 47
      MA2979 3713756 .. 3713772 -  -9.5  -3.14132   TTTTTTGTGCAGCAA              TCAACCT TTC AGGTTGA              TATCAGTTGCTGCCA  75 17
      MA2977 3712068 .. 3712086 -  -6.7  -3.11072   CTTACGGAACACAGA             GGAGAGA TTCAT CCTCTCC             AGTATCTTCCTGTTT  55 248
      MA2974 3709373 .. 3709384 -  -4.4  -3.02947   CATTCAGGACAGAGA                CACA TTAA TGTG                 ACCATTTGTTCCTGT  50 389
      MA2973 3708895 .. 3708912 -  -9.9  -3.88985   AAAATCCTCGACAAA             CTCGTAG CCCT CTACGAG              AAGAATTACGCAAGC  80 302
      MA2970 3706016 .. 3706028 -  -3.4  -3.61774   GAGAACAGCCTGAAA                GAAG GAAAA CTTC                TGCACGTTGAACCCG  51 385
      MA2967 NONE
      MA2966 3702162 .. 3702176 -  -7.2  -3.01924   TAGGGTTGTTTAATA               TCCTTT ATG AAAGGA               TTCAAGGACATTTTG  62 205
      MA2965 3699872 .. 3699888 -  -5.1   -3.8969   CGAGGGAGACAAGAA              GGGAAAC TTA GTTTCTC              TCGGATTCAGGGTTA  61 256
      MA2963 NONE
      MA2962 3696679 .. 3696703 - -12.9   -3.1005   AAATAGATTTGAAGA          CTCTGAGGCTG CGG CAGCTTCAGAG          AGCCTTAACTCCTCT  88 20
      MA2958 NONE
      MA2957 3689199 .. 3689212 -  -3.1  -3.03829   GCACTGAAATAATCA               CTCCT TCCG AAGAG                AAAGAAAACAGGACA  45 289
      MA2954 3687123 .. 3687133 -  -6.8  -4.03321   ATACGAAAGAGTAAA                 TCCG GCC CGGA                 ATCCTGGAAGTTATG  70 76
      MA2951 3683224 .. 3683234 -  -5.4  -3.21126   AAGTACATGTACGAA                 TCCA GGC TGGA                 GCTCTCTGTGGGGCC  54 457
      MA2947 3680216 .. 3680233 -  -2.7  -3.23009   GAAAAAGTTCATCAA             CTGCT CTTTTGGT AGCAG              AGGAACGAAAACTGG  45 308
      MA2944 3677706 .. 3677716 -    -4   -2.7563   AAAAATCCGTAACTA                 TGAA GTG TTCA                 GGACCAATATCCTTT  46 58
      MA2943 3674107 .. 3674117 -  -2.4  -4.09864   AGTCAGGTTCTAAAA                 GCTC CTG GTGC                 TCTTATCAGATCATG  53 2
      MA2942 3672051 .. 3672068 -  -5.5  -3.28973   TAAGCGAAGAAGAGA             TGGCCTC TTAT GAGGGCA              GCTATTTCAACACCC  54 399
      MA2940 3670095 .. 3670106 -  -4.4  -3.39895   TCCTGGATGAAGCAA                CAAG TTCA CTTG                 ATAACATAGCTGAAC  51 407
      MA2935 NONE
      MA2934 3662605 .. 3662615 -  -4.6  -4.14243   TACTTGATTTGAAAA                 CCAG TTT CCGG                 AGTTGGGGAAAGTAC  61 251
      MA2933 3659932 .. 3659944 -  -2.7  -3.76487   ACAAGAGGAAAAAAG                TTTCA AAG CGAAA                TTATTTCAGGACAAA  52 478
      MA2930 3658394 .. 3658412 -  -2.4  -3.74347   GCTAGAAATCCCAAA             TCTGCTTC CGA AAACCAGA             ATTAGCGATCTCGAG  49 56
      MA2929 3657381 .. 3657402 -  -3.1  -2.83161   ATAGAAAAAATATAT           CAATATAAT TAAA ATTTTATTG            TTTTGCACGATATAG  44 373
      MA2928 3655840 .. 3655858 -  -4.6  -3.39681   GGAATAAATCAAAAG             CTTAAAGA TTT TCTTTATG             AGTCTTTTTAATTTT  53 244
      MA2926 3652076 .. 3652104 - -11.2  -4.52949   TTCTGAAAAAAAAGA       GTAATTGCTCCAG GTTT CTGGAGC-ATTAC        AGGAGTTGTTCTGTT  95 39
      MA2922 3647728 .. 3647748 -  -3.3  -2.78384   TTTGGCTTTATTACA            TGAAATCGA TAC CCAATTCCA            GTCCACAACGCATTA  44 135
      MA2917 3644038 .. 3644063 -  -9.1  -4.83518   AAGAAGAAGACAAAA         GTGATATCCCT TAGA AGTGATATCAC          CTGAGAAAAGAATAG 100 46
      MA2914 NONE
      MA2913 NONE
      MA2912 3638607 .. 3638620 -  -3.9  -3.90112   TCTTCCTTAAGCAAA               CTTTT CAGG AAAAG                TTTAAAGTACTTATT  56 183
        vorC NONE
        vorB NONE
        vorA 3635302 .. 3635332 -  -8.3    -3.211   GAAGCGAAACAGACA      GCGTACTGCAGAGC CGCA ACTCTGCTG-ACGC       AACTCTGCTGACGCA  69 334
      MA2908 3632213 .. 3632226 -  -5.3   -3.3993   TAGGGATTGAAAAAT               GCATT AAAA AATGC                TTATGATTGGTTTGA  57 236
      MA2907 NONE
      MA2906 3629721 .. 3629731 -    -4  -3.84017   GAACTCTAAAGACAA                 TGAA AGT TTCA                 GCAAATATTCAGCAT  56 23
      MA2901 3624451 .. 3624473 -  -3.4  -3.63627   TGTGGATATCTCAAA           TCCAACAGGT TAC ATCTACTGGA           GACCTTCCCGATGGC  51 474
      MA2893 3611516 .. 3611526 -    -4  -4.67168   AAAAATGTCCAAAAA                 TCAT AAG ATGA                 AAGACAAAACTTTGA  66 266
      MA2890 3606303 .. 3606328 -  -4.7  -3.16683   ACGGGATCTTATTAA         CCAGAGGGT ATTTATTA ACCATCTGG          CAAAGAAGAAAAAGA  53 113
      MA2889 NONE
      MA2888 3602403 .. 3602425 -  -3.4  -3.40625   AAATTAATATATTAA           CACTGTTTAC CCC GGAAAAAGTG           ATATCTTCTCTAAAA  49 340
      MA2886 3598990 .. 3599001 -  -4.4  -3.06583   AGAAGAGTGTCAATA                CCAA TCCG TTGG                 GCCAAACTCAAGAAT  50 208
      MA2885 3596631 .. 3596659 - -13.9  -2.89955   AAATAAAGACATAAT        CGGGATGAAGGAG TTA CTCCTCAATCCCG        TCTCTTTTCGTGCTG 100 177
      MA2884 3595627 .. 3595655 -  -6.1  -3.63744   TTCCCTTTGAAAATA        TGAGTGAAAATAC TCT GTTTTTTCATTCA        TTATTATATTAATCA  61 55
      MA2883 3594910 .. 3594926 -  -8.1   -4.8855   AAAAAACAAAAAGAA              CCTTAAT CTA ATTAAGG              CATTTCTCTATTTTT  95 99
      MA2869 3585820 .. 3585834 -  -2.7  -3.71672   GTGCAGTAAAAGTAA               GGTCC TGTAT GGTCC               GGTTCATATTATTCT  50 34
        hdrA NONE
      MA2867 3581432 .. 3581444 -  -4.1  -2.71011   ATCCTGCTTGAAGGA                CATCC GGC AGATG                AGCTGATCCGTTATG  45 398
      MA2862 3576681 .. 3576698 -    -7  -5.97575   AATGCAGAAAAAAAA             TCAGGG TTTTAT CCCTGA              CCGATAAAGTTATCT 100 16
      MA2861 3575588 .. 3575602 -  -7.2   -3.1505   ACGATTTCGGATGAA               CTGAAA TAT TTTCAG               AGTGTTCTACTGATT  63 201
        aldH NONE
        argD 3572220 .. 3572243 -   -14  -3.33696   GTTTGCCTTAACCAA          TCTTCGGGAA ACAT TTCCCGAAGA           GAGTCTTCGAGAGAG 100 391
      MA2857 3570763 .. 3570780 -  -2.7  -3.07816   GGTTTATGGAGTGAA             GGAAATG CGAG CATTTCA              TGAATGTTGACTTCA  43 342
      MA2853 3565219 .. 3565242 -  -3.2  -3.15008   TTTCACAATAAATGA          CTTGCT-TCCC GCA GAGAGAGCAAA          ACCCACCAATAAATT  45 481
      MA2851 3564067 .. 3564104 -  -4.9   -4.4648   AGTTTGAGTATAAAA   GTCCCGCTTCAGATTAGC TCA GCTAATTTCAAGCGCG-C   TTGAGGTAGGTTTCT  68 70
      MA2850 3561777 .. 3561789 -  -6.3  -4.24569   TAAAAAGAAGAATAA                TTCTG ATT CAGAA                TGAAGACTTAGAGTG  69 148
      MA2849 3561302 .. 3561318 -  -3.6  -4.63932   TATTCTGGAATAAAA              CCTTGC TGCCT GCAGGG              TAAACTCATGCTTCA  66 31
      MA2846 3557060 .. 3557088 -  -2.5   -4.8083   GAATATTAGTAAAAA        TTGGAAAGATA TTGGATT TATCTCTCCAG        CTTCCTTACAGCTTT  65 61
      MA4676 3555747 .. 3555757 -  -3.2  -3.26675   GAATTGAATGAAAAC                 CAGA CTA TCCG                 CTTACAGACAACAGT  47 49
      MA2835 3539426 .. 3539439 -  -2.3  -4.42619   GAAGACCCGAGAAAA               GTCCT CCGC AGGTC                TGAAGGCTGGGTTTT  61 413
      MA2830 3533714 .. 3533737 -    -9  -4.36586   ACAGAAGTAAAAGAA          TTCTTTGGCA GAAA TGCCAAAAAA           ATTGTTTCTCAAGGG  90 412
      MA2828 3530756 .. 3530767 -  -4.4  -3.68738   GCCGGAATAAATCAA                CTGA GTAA TCAG                 GAAGCACCAAAATGC  57 116
      MA2826 NONE
      MA2825 NONE
      MA2823 NONE
      MA2822 3521434 .. 3521447 -  -2.4  -3.61517   AGTTCTCTTTAAGAA               TCTC ACTCAG GAGA                CCCTGGAAATGTTCC  47 18
        istB NONE
      MA2820 3519291 .. 3519305 -  -4.2  -5.01732   AATTTTCGTAAAAAA               GCCTGT CAT ACAGGA               TTAAGTTACATTAAT  74 478
      MA2819 3518133 .. 3518152 -  -2.2  -4.32233   ATAAAAACTGGAAAA            GAAAAAAT ATGC ATCTCTTC             TATCCCTCAAGGTCC  56 501
      MA2818 3517388 .. 3517398 -  -3.2   -3.5485   CAGGTAAAATACCAA                 CTGC TTA GCAA                 TGACCCTCGCTGGAA  50 127
        slyD 3510610 .. 3510629 -  -2.1   -5.0133   GACTGCTCGAAAAAA            CGTTCTT GAGATT ACGAACG             AAGAAAGATATTTTG  66 300
      MA2812 3509498 .. 3509509 -    -3  -2.70667   CAGAAAGGAAGCAAT                TGAT ATTT ATCA                 TCACATTACACATGA  41 114
      MA2806 3498794 .. 3498806 -  -7.7  -3.73336   AGTGCAATGGAAGAA                CCTGA GTA TCAGG                CTGGTTATCAGGATG  69 267
      MA2799 3492199 .. 3492223 -  -7.2  -3.64487   TGATATGTCGAATAA         CAGGGTAG-GA TTAC TCTCTACCCCG          TCTTCTAGGAACCGG  67 97
      MA2797 3490194 .. 3490239 -  -8.1   -2.8076   AATTAGCAGTAACTA TGAGGTGAGTAGCCCGGGGGAG TTT CACCCCCAGGCC-CTCTCAGCA CCGGACTTGAACCTC  66 60
      MA2792 3477386 .. 3477402 -  -9.5    -3.767   TATTTATTGAGTAAA              CGAATTC AAC GAATTCG              CTAGATTTTATTAAT  81 300
      MA2789 3475789 .. 3475803 -  -6.4  -2.66882   AAAAAGGCTACACTA               CCAAGA CGT TCCTGG               GTACCAAGATACTGT  57 88
      MA2783 3467304 .. 3467320 -  -3.7  -5.28281   AGAAAATAAAGAAAA              TAAAGGA AGT TCCTTTT              GACAGGAACTCCAGA  78 67
      MA2782 3466571 .. 3466584 -  -5.3  -3.99986   TTAACAAAAGTTAAA               TTTCC AGGT GGAAA                CGATAGTCATTTACT  63 7
      MA2781 3465430 .. 3465462 -  -2.1  -3.55202   TAGTCGTAAATAAGA      TATTTTGTATTCGTA TTG TAAGAATACTAACTA      ATTGATAGCAAATTA  47 395
      MA2780 NONE
      MA2779 NONE
      MA2778 NONE
      MA2777 3461619 .. 3461630 -  -4.4  -5.27335   TGCTGGAAACAAAAA                CATC CTGA GATG                 TTAGGATATAAAGGG  81 93
      MA2771 3455466 .. 3455496 - -11.3  -3.32769   TTCCCAAACCAGGAA       TCGGTATCAAGAC ATGTA GTCTCAATACCGA       TCGATACAAATGAAG  79 524
      MA2768 NONE
      MA2767 3450902 .. 3450915 -  -3.9  -3.76775   GCTAAGATAGTTAAA               TAACT ATTT AGTTA                TTAAATGACTATTTA  54 131
      MA2766 NONE
      MA2765 3449010 .. 3449026 -  -5.1  -4.92812   GGATAAGAAAATAAA              TAGCCGA GTG TAGGCTA              TTTGTTAACCTCGTT  76 107
      MA2764 NONE
      MA2763 3446244 .. 3446278 -  -7.2  -5.25906   AGAAATGAAGAAAAA     GAGAGTACGTGAGGAA GAT CTCCTCATATACTTTC     ATGCTAAATAGTTAC  95 448
      MA2761 NONE
      MA2760 3442859 .. 3442872 -  -2.3  -3.57418   GACGCAGTAAATTAA               TTCCC GAAA GGGTA                AATAGAATAAGCTAC  47 48
      MA2759 3442044 .. 3442065 -  -3.1  -2.83161   ATAGAAAAAATATAT           CAATATAAT TAAA ATTTTATTG            TTTTGCACGATATAG  44 20
      MA2758 NONE
      MA2757 3438718 .. 3438731 -  -6.7  -2.57404   ATATCAATCAGTAAT               TCTGG GTCA CCAGA                TTAATCATTATCCAT  57 33
      MA2756 3437152 .. 3437169 -  -3.4  -2.76815   ACGGTTTTCAATAAC             TCACGG GCACAT CCGTAA              CTTTCAAACTTGACG  44 199
      MA2755 3436393 .. 3436403 -  -3.2  -3.47804   ATAACCTATAATTAA                 CTCA ATC CGAG                 GCAGTACGGGCAGAT  50 133
      MA2754 3435502 .. 3435517 -  -2.5  -2.64472   GATTGCCTAAATTCA              GAGAC AGATTG GTCCC               AACTACGTCGTATTT  41 106
      MA2753 3434958 .. 3434973 -  -2.6  -3.54676   ACTCATCCAAAGTAA              GCTATTC TGA GAAT-GC              TTTATCCGGTCTTTT  48 76
      MA2752 3434430 .. 3434444 -  -2.8  -4.13343   ACAAACTCTGTAAAA               TCCTCA CAA CAAGGA               AAATCTCGAACGTTC  55 173
      MA2750 3431342 .. 3431352 -  -5.4  -2.53233   TAATGAGAGCAAGAT                 TCCA ATA TGGA                 TAATGCTAGAATTGG  51 55
      MA2748 3428419 .. 3428440 -  -3.1  -4.10657   CTATATCGTGCAAAA           CAATAAAAT TTTA ATTATATTG            ATATATTTTTTCTAT  57 425
      MA2746 3426833 .. 3426851 -  -3.1  -3.05521   ATGATATTTCCAATA             GCATCCG CTATC CAGATAC             AGGCACATTCTTTTG  45 76
      MA2745 NONE
      MA2744 3425444 .. 3425461 -  -5.5  -3.72695   AGCGCTTTCATGAAA             GAGCCCT TTAC AGGGTTC              TTATAAATCTTAGGT  60 15
      MA2743 3424348 .. 3424360 -  -4.1  -5.38054   TGTCATAAAGAAAAA                GGATC TTA AATCC                TGGCTTCCTGCGCTT  78 148
      MA2742 3423320 .. 3423334 -  -7.1   -4.6759   AATATTTGAAGAAAA               GGGAC TGAAT GTCCC               TCAAAATTTTTCAAA  81 45
      MA2735 3411238 .. 3411254 -  -3.1  -4.63928   ATATTATGTCAAAAA              TATAAAA GCC TTTCATA              TTAATTATTAATTTA  64 343
      MA2734 NONE
      MA2733 NONE
      MA2732 3408074 .. 3408085 -  -4.4  -4.04209   TTAAACGATCATAAA                TCTC GGTA GAGA                 TTTGATTCTCGATGC  61 78
      MA2731 3406835 .. 3406847 -  -3.4  -4.69053   GAGGACTTAAGAAAA                CTGA AAAAA TCAG                TTGAGAGCTGGCACA  64 105
      MA2730 3405550 .. 3405577 -  -5.6  -3.91281   CCATATAAAAATTAA        TTATCAGGGCTT GCCG AAGCCCGTATAA         ACCGTACGACAGGGC  63 40
      MA2729 3404005 .. 3404031 -  -5.9  -3.79747   TTATTTAGCATGAAA         GTATATGAGGA GATCT TCCTCACGTAC         TCTCTTTTTCTTCAT  63 18
      MA2726 3398369 .. 3398381 -  -9.1  -4.45068   ACTGGTAACAACAAA                CCGGA ACT TCCGG                TAAGTTAAAGCTATC  90 63
      MA2725 3396676 .. 3396699 -  -3.9   -3.0353   CCCTTGAGAAACAAT          TTTTTTGGC GTTTCT GCCAAAGAA           TTCTTTTACTTCTGT  47 121
      MA2724 3394983 .. 3394995 -  -2.7  -3.49419   TCCGTGTATAAAAAC                TCTAC TCC ATAGA                TTGCGGTGTTCCTTG  48 303
        thiM 3393702 .. 3393712 -  -5.4  -4.06419   GTCTTTTAGAAATAA                 TTGG GAG CCAA                 CCGGTAAATTGGTAA  65 246
        thiE 3392848 .. 3392861 -  -8.1  -3.98661   TATATTCAGGAGAAA               TGGCC TTGG GGCCA                AAAAAAGGTATTTCT  77 140
      MA2718 3387610 .. 3387623 -  -2.5  -2.60763   CCGATATCCCAGAAT               TTTTT GTTT AAAAA                TTCCCGTTTATTCAT  41 51
      MA2717 NONE
        nadA 3385849 .. 3385860 -  -5.8  -3.89305   AGGTATAAATAAATA                CCTG TTTA CAGG                 AAAAAAGATAGCAGG  65 136
        metY NONE
        metA 3382688 .. 3382702 -  -7.1  -3.17529   TCAGAGATGAAGAGA               GGGCA CATAC TGCCC               TTTATCTAAAACTCT  63 44
      MA2709 3372126 .. 3372136 -  -2.6  -2.66638   TGAAATATGTATAAG                 TTTA ATA TAAA                 GTTATCACAAAATTA  41 224
      MA2708 3371090 .. 3371103 -  -3.8  -3.63569   GTAACTCTGGAACAA               CACC TCTAAC GGTG                TTATTTGCTGCTACA  51 486
      MA2705 3366855 .. 3366876 -  -7.3  -2.88427   AACAGGCGGGAGAGA           CACTTCAGG TAGC CCTGAATTG            AATCTCTCATTTAGT  61 126
      MA2701 3363347 .. 3363364 - -14.1  -2.95204   TTATCCCCAAATAAT             CGGGCGG GCGG CCGCCCG              CAATTTGATTTTAAC 100 520
      MA2700 3362024 .. 3362047 -  -3.8  -4.35518   AAGCGTACACCAAAA          CAGGAAGTAA ACTA TCCCTCCCTG           CCTCCTTCGGAGTCG  61 451
      MA2698 3359534 .. 3359550 -  -5.9  -3.55203   AAAACTTTTGGCAAA              GGAAATA TAA TATTCCC              ATCAACTACTGTTTT  61 476
      MA2697 3358257 .. 3358292 -  -5.6  -3.34517   ATTTTTGTGGAAATA    TTCTACAGCT-ACGGCT ATA AGCCATCAACTTTAGAA    ACTAATTTTTCCCCT  57 50
      MA2696 3356825 .. 3356836 -    -3  -4.28651   ATGAAAACCGGAAAA                GAAA AGGG TTTC                 TCAATCGGGTTTTTT  60 508
      MA2689 NONE
      MA4681 NONE
      MA4680 NONE
      MA2688 NONE
      MA4679 3338367 .. 3338391 -  -2.9  -2.98312   AAAAAGAGGGATATA          TTTTTGGAAAC TAA GTTTCTGAAAA          AAGATTCGTTTTTTG  43 185
       fabG1 3337467 .. 3337481 -  -2.9  -5.04987   AATATCCCTAAAAAA               GAAAA GGGAA TTTTC               CGGTAGATAAGGTAT  68 129
       fabG2 3336435 .. 3336450 -  -2.4  -3.95042   AAAACCTGAATTAAA              CCACCC TTAT AGGAGG               CCTGTAAATCTCAAT  51 5
      MA2685 3335311 .. 3335335 -  -8.7  -3.01146   AAAAACGAGCACATA          CTCCATGTTTA AAA TAAATATGGAG          AGACTTGGAGGCTTC  70 314
      MA2684 3333971 .. 3333981 -  -2.6  -5.52986   ACCTTATTAAAAAAA                 TAAA CAA TTTA                 AATATAAATAATTTA  77 89
      MA2682 3330021 .. 3330044 -  -5.2  -3.01712   TTCGTTCGTGTAAGA          GGACGGCTCA AAAT TGAGCTGTCA           CTTCAGGGAAGTTGG  52 108
      MA2680 3326192 .. 3326204 -  -7.7   -2.6348   TTTAAATTGTACAAT                TGGGT AAT ACCCA                TTTCATTTTTATTTC  63 71
      MA2679 3324865 .. 3324885 -  -5.5  -4.46615   CATTAGGAACTAAAA            TTGAATGTC TTA AACATCCAA            TTTAGTTTATGCAGA  70 109
      MA2675 3318019 .. 3318033 -  -2.8  -3.19192   TGGTATTCAAGGCAA               CAGGAA ATA TTTCTG               CTCTATTGTTTATTG  45 389
      MA2670 3308228 .. 3308256 -  -5.3  -3.03771   GGAGATCTTCCAATA        GCTGATATTGGCC CGG AGACAATATCAGA        TTATTCTAAGTTTCT  50 461
      MA2668 3305329 .. 3305342 -  -2.4  -4.65747   TAATGTGGAAGAAAA               TGTG TTTTCC CACA                AAAACGCTATCAATA  61 132
      MA2666 3301149 .. 3301165 -  -4.4  -3.54307   AATATGGTCCTGAAA              GCAGAG AAGAG CTCTAC              TCTCAAATGAATTTG  55 109
      MA2660 3294414 .. 3294426 -  -4.1  -4.79451   ACTGGAAAGACAAAA                CCTAA CCT TCAGG                CAGGATAACAACAGA  73 251
      MA2656 3288932 .. 3288946 -  -2.8  -4.34488   TATATCCAGAAGAAA               TGAACC CTG GGTTGA               GAGGATATTTTATAA  57 124
      MA2655 3288327 .. 3288337 -  -6.8  -3.41203   AAAATCTAACAGGAA                 TCCG AAT CGGA                 ATTCAACTCATAATA  62 5
      MA2654 NONE
      MA2653 3285604 .. 3285616 -  -3.4  -3.14344   GATCGTGGTTATCAA                TACC CTGAT GGTA                GGCATTAGTGAAGAA  47 426
      MA2643 3272029 .. 3272039 -  -4.6  -2.74461   GAGTGAGGTTCAAAG                 CCAG GTG CCGG                 ACAGAAAACTACGTG  47 9
      MA2637 3267909 .. 3267922 -  -3.1  -4.56775   ATGCCTTTCCAAAAA               TCGCA ATCT TGCAA                CGGCAATCCAGGGCA  64 188
      MA2634 NONE
      MA2629 NONE
      MA2628 3255626 .. 3255650 - -10.1  -5.20783   ACTCAAACACAAAAA          CTCTCTATGTT TCA AACATTGAGAG          GTTTTTTCAGATTTG 100 255
      MA2626 3252215 .. 3252227 -  -3.5  -4.09108   TTCAATTCATATAAA                TTAAT AAA ATTAA                GAGCAAAAAGACACA  57 260
      MA2619 3247549 .. 3247562 -  -4.5  -3.48026   TGCAAAGGCAAAAAG               GGCAT CAAC ACGCC                GGACTATTTCTTGCT  55 254
      MA2618 NONE
      MA2617 NONE
      MA2616 3245871 .. 3245882 -  -2.2  -3.11604   GAGGAAAAGGATACA                CCAC AGGA GTGA                 CCGGAGAGGATGAGG  43 155
      MA2615 NONE
      MA2614 NONE
      MA2613 NONE
      MA2612 3242862 .. 3242873 -  -4.4  -2.66291   GAGAGAGTGATACTA                TTCG TAGA CGAA                 TGTAAGGGAAAGTGA  47 297
      MA2610 3240945 .. 3240955 -  -5.4  -5.18297   CAACAATAAAGAAAA                 CGAA CAG TTCG                 AGCGCGATATCTGGA  82 304
      MA2607 3238771 .. 3238785 -  -3.4  -2.76696   CGGCTCCGTAAGAAT               CTACCC GCA GGGCTG               TTCATGCGAACCACC  44 213
      MA2606 3238058 .. 3238081 -  -3.1  -2.98447   GCAGCGAGTATAAAG          GGGAGTG TTCAAAGCTC CACCCCC           TGAGCCCGGAGGGTT  45 10
      MA2605 3237507 .. 3237529 -  -3.4  -3.73068   TGGTGAAGGGAAGAA           CCCCTAAAAT AAT AATTCAGAGG           TTTGTATCCGAGCCC  52 116
      MA2604 3235843 .. 3235853 -    -4  -3.90729   AATAATGTGGACAAA                 GAAT ACA ATTC                 ATGATATTATGCTGC  56 120
      MA2603 3234767 .. 3234781 -  -4.3  -3.01269   AACTTTTAAAGTACA               GGTTT AAATA AAACC               TAATTAGAGTTTCAT  50 449
      MA2602 3232619 .. 3232647 -  -6.1  -3.14132   TTTCTTTTCCATTAA        TGCACAGCTTTTA ACG TAAAACCTGTGTA        TAAATATGCAGCGAG  58 65
      MA2600 3227810 .. 3227838 -  -3.9   -4.2577   AAAGAGAAAAAAAAT        TCAAGAAAACTAT CCA ACAGTGGTCTTGA        CGTTAATATTATAAC  61 67
      MA2599 3226816 .. 3226842 -  -6.7  -3.09908   TGTTGTTAAAATAAT         CCTTCAGTTTT CCTTT AAAACTTAAGG         TTATTTCATGTTAAG  60 134
      MA2594 NONE
      MA2593 NONE
      MA2592 NONE
      MA2591 NONE
      MA2590 3222307 .. 3222324 -  -4.9  -4.37013   AAGGAAGTAGGAAAA             TAGTTTC ATCA GAAACCA              CTCCCTTGTTTCTGA  68 16
      MA2589 3220132 .. 3220161 -  -2.2  -4.11216   TTTCTACGGGCAAAA       TATCAGCAGC TACAAAAAAC GCTACTGACA        GATTGACAAAGATTA  53 65
      MA2588 NONE
      MA2587 3219452 .. 3219462 -  -6.8  -4.45485   ATGATATCCAGAAAA                 CCCA TTA TGGG                 CTCAGTCAATACGAA  76 94
      MA2586 NONE
      MA2585 3216641 .. 3216664 -  -4.7  -5.01553   AACGCAGAAATAAAA          TTA-ATCCCG AGGAA CGGGATATAA          ATAAGAGAGTGTAGA  76 174
      MA2584 3213859 .. 3213879 -  -8.3    -3.494   TAACCCCGCAGATAA            GAAGGCG TATTTAC CGCCTTC            CTTTTTTACCTGGCC  72 15
      MA2579 NONE
      MA2578 NONE
      MA2577 3204428 .. 3204441 -  -2.3  -3.05832   TGGAAAAACACTACA               CATCG TATT CGAAG                TTGTGCATAAAATTC  42 451
      MA2574 3200960 .. 3200973 -  -2.5  -4.04579   TTTATAAATATCAAA               TAATT TATC AATTA                AATAAATGTCAAATT  55 301
      MA2573 NONE
      MA2572 NONE
         lig 3197035 .. 3197047 -  -7.7  -3.05463   ACCGTTGGGATTCAA                GGGAT CAG ATCCC                TATCGACGTTGAAAT  61 482
      MA2566 3189793 .. 3189809 -  -3.6   -4.4767   GGAGCTATGACAAAA              GCACCA TTGGG TGGAGC              TGGAACAGGAGCAAA  65 438
      MA2564 3188985 .. 3188997 -  -7.7   -2.6348   TTTAAATTGTACAAT                TGGGT AAT ACCCA                TTTCAATTTTTATTT  63 72
      MA2563 3186851 .. 3186863 -  -4.8  -3.53563   ACATTGCTGTTTAAA                CGAC TATAG GTCG                GAACCCTGGAATTGT  57 328
      MA2561 3185558 .. 3185570 -  -4.8  -5.63374   GGAATAGCAAAAAAA                GAGC AAGTG GCTC                AGAGAAAAGAAGCAT  88 156
      MA2560 3184687 .. 3184698 -  -4.4  -3.01712   TGCGTGCTCCGAAGA                GCTT TCAA AAGC                 TGCAATGGAAATTAT  47 202
      MA2558 3183558 .. 3183591 -  -2.5  -3.20348   TGTACGAATACTTAA     TTTGACCGGAA-ACAC GGC GTATTTTCCGGTTAGA     GAAGTTTCGTTCCTG  45 21
      MA2557 NONE
      MA2556 3181833 .. 3181843 -    -4  -2.82156   ATTGAAACTCAATCA                 TTTC AGA GAAA                 AAGTGAGAATGAACT  46 62
      MA2555 3178977 .. 3179012 -    -4  -3.10091   AGCTGGAAAAGTACA    TTTCACGATAGACGAC TGGT GCCAGCTATCAAGAAA     AAAAGCTTGCAGGAC  47 489
      MA2553 3175072 .. 3175084 -  -7.7  -3.40565   AATGATGAAGAGGAA                GAGTG GCT CACTC                CTACTGAGTTTCTGG  64 518
      MA2547 3166955 .. 3166966 -  -2.2   -3.9442   AAGATCGGAAAAAGA                GTCC GGAA GAAC                 CATCTCCAGAAAAGT  53 407
      MA2543 3161786 .. 3161808 -  -2.6  -5.16071   AATCAGGAATAAAAA           TCCATCCAGG TCT CCTGAAGGTA           ACATGTGCCAGAAAA  70 270
      MA2542 3160891 .. 3160926 -  -2.6  -4.86033   AAACGGTTAGAAAAA    GGAAAGGACAGATCC TTCTATT GGATA-GACCTTTCC    ATTTTTGCTCCTGAA  65 92
      MA2541 3159351 .. 3159373 -  -7.7   -5.2696   GGAAAAGGTAAAAAA           CCTCGGAAC TTCAG GTTTCGAGG           TTTCAGAATAACGCA  95 65
         cam 3153160 .. 3153182 -  -4.2  -5.06816   ATTCGGGAAGAAAAA           CATTATTGTT TAA AACCATAACG           TAGTCCTCTTGAGCG  74 393
      MA2535 3151009 .. 3151021 -  -4.9  -2.89191   TCAGATCCTCAGATA                TATTC ATT GAATA                CTCTGTAGAATACCT  50 16
         mgl 3147877 .. 3147893 -  -2.3  -2.88452   TGTTGAAATAAAGAT              TATTTCC GCG GCAAATA              TACCTTGTCTGGTTC  41 62
        pfpI 3147058 .. 3147076 -  -7.6  -4.33803   AAACATATCAACAAA             TGAAAATT CTC AATTTTCA             ATATTCCATTATAAA  78 143
      MA2528 3142926 .. 3142939 -  -5.3  -3.87815   CGTCATTCGTAGAAA               CACTT TAAA AAGTG                AAGTTTGATTTTCGG  63 445
      MA2526 3140280 .. 3140296 -  -5.1  -3.57648   GAATGTAAAAATACA              CCTGC AAGAGAA GCAGG              GATTACAGATTCAAA  57 165
      MA2522 3132269 .. 3132280 -  -4.4  -2.75992   CCTTATGGAAGATCA                GATG TGGG CATC                 GCCTCGAACTTTATT  46 193
        pyrE 3130557 .. 3130584 -  -4.8  -4.00782   CCATAGGATGACAAA        CTCTTCAGGCACA GGC TG-GCCTGCTGAG        GGTACAAAGCGAAAT  63 155
      MA2518 3127391 .. 3127403 -  -4.8  -4.67641   AGTTCAAAACTAAAA                TCCG TTCGG CGGA                ACAACTTAATTTCCC  71 288
      MA2517 3124450 .. 3124464 -  -2.2  -4.55118   TAATTCCAGATAAAA               TAACAT GAG ATATTA               ATTTAAGGTAATATC  61 247
      MA2507 3107997 .. 3108015 -    -9  -4.51777   ACATCACAACTAAAA             GAAAAATC ATA GATTTTTC             TGTCCCGAAGCAAAA  90 238
      MA2506 NONE
      MA2505 3106094 .. 3106125 -  -8.7   -5.1963   TCCAAGGAAGAAAAA      GGCTCCTGCCAGA GAGTTG CCTGGCAGGAACA       AAAATGGATTATTGG 100 71
      MA2504 NONE
        varS NONE
      MA2502 NONE
      MA2501 NONE
      MA2500 3098942 .. 3098952 -  -6.8   -4.4017   TCAAGCCGGAGAAAA                 CCAG AAG CTGG                 AAAGCATCTCAAGTA  76 185
      MA2499 3097660 .. 3097680 -  -6.7  -2.98823   CCTTTTTGAGACAGA            CCGCTCTCC TTC GTCGAGCGG            AACACGAACGACACA  60 169
      MA2494 3092337 .. 3092360 -  -6.8   -3.0353   CCCTTGAGAAACAAT          TTTTTTGGCA TTTC TGCCAAAGAA           TTCTTTTACTTCTGT  60 121
      MA2491 NONE
      MA2490 NONE
      MA2489 NONE
      MA2488 3085331 .. 3085342 -    -3  -3.62746   TGGAGTTGAAAAAAT                CTAT AGGG ATAG                 GGATGTGTTTCTTCC  48 65
      MA2487 3084675 .. 3084687 -  -4.1  -3.08464   TCATGACTTATGGAA                TAACG AAC CGTCA                ACATCCATATGTCTA  47 277
      MA2486 NONE
      MA2485 NONE
      MA2484 3080649 .. 3080661 -  -2.7  -5.86061   CTTGACGAAAAAAAA                TGATA CGT CATCA                CCTCCGTGGTATGTC  85 489
      MA2482 NONE
      MA2481 3077705 .. 3077715 -    -4  -2.69151   TGTCGCTATACAGTA                 TGAT CAA ATCA                 TTGGTGATCTTGTTT  45 57
      MA2480 NONE
      MA2479 NONE
      MA2478 NONE
      MA2477 3073081 .. 3073093 -  -6.3  -3.82656   TGGAAAATATAAATA                TACAG TAT CTGTA                TTTAGTATTGATAAT  65 236
      MA2476 3070975 .. 3070991 -  -3.7  -3.32986   GATCCAGAAAAAGCA              TATGCCT TTT AGGTATA              AGGTCGCCTACAAGT  49 292
      MA2474 3069339 .. 3069359 -  -6.1  -2.50816   TGGTCATGGACGAAG            CAGTTTCCA GCC TGGACACCG            AATCGGAGGTCGCAG  52 346
      MA2469 3063608 .. 3063618 -  -2.4  -2.81272   CAGTAGGACTCAAAC                 GCGG ATT CCGT                 CAAAGGAAAAGGTCC  41 9
      MA2468 3062475 .. 3062489 -    -5  -5.08169   ACATATCCGAAAAAA               CATGTC TCT GACATA               ACAACAAGCCGCACG  79 73
      MA2467 3061641 .. 3061654 -  -5.3  -3.04461   TATTTATTTGTAATA               GCTTT CAAA AAAGC                ATTATAGCTGGTAAT  53 82
      MA2466 3060326 .. 3060338 -  -4.9  -3.80855   TCTGTTAAAAAGTAA                TATTG AAC CAATA                TATTTTCAGGGAACG  59 507
         dpm 3059529 .. 3059550 -  -2.9  -3.12773   CAATTTAATAAATTA           GGTACACGA GTAA TCCTGAACC            ATTCCACGTTTGACT  45 223
      MA2464 NONE
      MA2463 NONE
        icaA NONE
      MA2461 NONE
      MA2460 3054959 .. 3054977 -    -6  -2.98942   ACTTTTCTACAGATA             CTTGGCCT GAG AGACCAAA             ATATACGGTTATTCT  56 72
        ppsA NONE
         slg 3048523 .. 3048533 -  -6.8  -5.99154   GAGTAAACAAAAAAA                 GGCA TTG TGCC                 GATTTTTCTGTAAAA 100 427
      MA2456 3047494 .. 3047504 -  -5.4  -3.36557   AATCAGTTCAAGGAA                 TTGG CCA CCAA                 AAGCGAAGAACAGAT  56 305
      MA2452 3042016 .. 3042037 -  -3.1  -4.78149   GGCATAATTGAAAAA           TATGTTAAT TGAG ATTAACGTA            AAATCGAGAAATATG  67 62
      MA2451 3040673 .. 3040695 -  -7.7  -3.40597   GGGTCCATGTAAACA           GCTCGTGAG AAAAA CTGACGAGC           CCACAGCCTGAGCCC  67 292
      MA2449 3037642 .. 3037660 -    -3  -3.15999   CTTTTATAGAGGGAA             GGCCGGTC CGG AACCAGCG             CGGCGAAGGGAGAGA  45 265
      MA2448 NONE
      MA2447 3034956 .. 3034976 -  -2.6  -4.05319   ACAAATAAGAGTAAA            CAGTTC AAATCACAG GAACTG            AAAGTACAGAAACCA  55 136
      MA2446 3033837 .. 3033850 -  -4.5  -4.85653   TAGAGAGAAAAGAAA               GAAGC TCCT GCCTC                ATATATCCTTATTTC  71 80
      MA2443 3029962 .. 3029981 -  -2.1  -3.99407   ATAAAGGTTAAACAA            GCAACAA ACCTCG TTGGTGC             GGGTGTGTTAGGGGG  53 500
      MA2441 NONE
      MA2440 NONE
       atp-1 NONE
      MA2438 NONE
      MA2437 3026037 .. 3026051 -  -4.2  -3.30474   TCGTATAAGTATCAA               GAGTCA TGG TGTCTC               CTTCCGTTGTTAGAG  53 56
      MA2436 NONE
      MA2435 NONE
      MA2434 NONE
      MA2433 3021952 .. 3021970 -    -6  -4.01564   TAAAATATGGACAAA             TCTCAGAA AAT TTCAGAGA             ATCCCAGATCAGCGC  67 305
      MA2432 3020329 .. 3020345 - -10.9  -2.88544   CTCGATGCTTAGAGA              CTTGAGC TTC GCTCAAG              AAGTCAAATTTTATA  79 330
        ileS NONE
      MA2430 3015253 .. 3015271 -  -3.2  -5.40464   GAGTATAAATAAAAA             TATATACG TAA CACATATA             AAATCAACAGAATTA  76 435
      MA2428 3010570 .. 3010601 -  -8.3   -2.9652   TAAAAGCCAATCATA      TTC-TGTATTTCTG TGACG CAGAAATACATGAA      GAAGTTCTTCGCTAC  67 482
      MA2427 3007194 .. 3007213 -  -9.3  -2.86315   GAAACGAAAATCAAG            CCGGAAC CTTCCT GTTCCGG             TATCTTTTTTTCAGT  73 251
      MA2421 NONE
      MA2420 2999244 .. 2999261 -  -5.7  -3.71873   GCATGTATACTGAAA             TTTTTTC CATG GAAAAAA              CTCAATGGAACGTTT  60 151
      MA2419 2998688 .. 2998710 -   -12   -4.2461   AGGGTTATGAACAAA           TTGTCGCCGC ACT GCGGAGACAA           TTGAGTTGAACACAC  93 125
      MA2409 NONE
        menG 2981843 .. 2981853 -  -5.4   -2.7976   CTTAATATTTGAAAT                 GACA TGT TGTC                 CCCAGCAACTATCGA  52 465
        porB 2979677 .. 2979713 -  -2.4  -4.55689   ATTACCCATACAAAA   CAGCGAAGAGCCTAAAT TAAA ATCCAGG-TTTTCACTG    AAGCCCGTAATACTC  61 20
      MA2406 2978123 .. 2978138 -    -4  -3.83502   TATTTTCAGAGTAAA              TGAAAG TATT CTCTCA               GCCCGGAAATATTTT  56 263
      MA2405 2977723 .. 2977738 -  -6.2  -2.76162   GACTGGACTCTAAAT              TACAGA CACT TCTGTA               TCGTACAACCTTACT  55 48
      MA2401 2972941 .. 2972963 -  -3.5  -2.98447   GTATGGATTATAAAG           TATGGTTTA AAGTA TAAACCTTA           AGGTATGATTTTAAA  45 107
        gpmA 2972053 .. 2972068 -  -5.4  -3.72968   ATCAGCAGAGGCAAA              TTCGGA TGGA CCCGAA               AAAATAAATCAGAGA  60 34
      MA2393 2963184 .. 2963194 -  -3.2  -3.61908   ATACTTGGAAAAAAT                 CAAG TTA CCTG                 CCGAAAGTAGGATAC  49 469
      MA2389 2957506 .. 2957520 -  -2.1  -2.57132   GGCGTTTTTCACAAG               CGACA TTGTC TATCG               GTAATTGGATTGAAT  40 51
      MA2388 2957033 .. 2957046 -  -3.9  -3.57808   TTTAATTTAGAAACA               TGAAA TATT TTTCA                AAATGAAGTATTATC  52 89
      MA2387 2955754 .. 2955765 -  -5.8  -2.84527   TAATCTTCAGCAAAG                GGCA AAAG TGCC                 TGTTTGGATTCAGGC  55 35
      MA2383 NONE
      MA2382 NONE
      MA2381 2944450 .. 2944461 -  -3.6  -2.55002   AAACATATGAAAACT                CCGA ATGT CCGG                 CCTGAAAACCTGATT  45 223
      MA2378 2941949 .. 2941959 -  -3.2  -3.55203   AAAACTGCTCTGAAA                 CCCA GGA TAGG                 AAAACATGTCCTTTC  49 376
      MA2374 2939098 .. 2939108 -  -3.2  -3.51307   TGAAAACCTAAAAAT                 CTCC TGC AGAG                 TAATCCCAAACAAAT  50 49
      MA2373 NONE
      MA2372 NONE
      MA2371 2930605 .. 2930617 -  -3.3  -3.10905   TGATAAGGGATTGAA                GGTTC ATT GCACC                CGATTCCTTATTATT  45 211
        recG 2928928 .. 2928940 -  -3.3  -3.07443   TGATAGGGGATTGAA                GGTTC ATT GCACC                CTATTCCTTATTTTT  45 320
        recG 2927173 .. 2927195 -  -9.3  -3.53224   CATGTGGCTTTCAAA           TTCATCACA TGGCT TGTGATGAA           TTCGCTGGTTTCCAT  78 75
      MA2366 2924503 .. 2924519 -  -3.7  -2.78547   TTACTCTATTAATTA              TGGAATA AGC TCTTCCA              GTTCCCATACAGGAA  46 6
      MA2365 NONE
      MA2364 2919052 .. 2919076 -  -2.3  -3.05769   TTTTGAAAGCAGATA          TTTAAAATTAA TAA TCAATTTTACA          ACTATTTTATAAAAC  42 102
      MA2363 NONE
      MA2362 2913498 .. 2913509 -  -2.2  -4.40652   AACTACAGAAAACAA                TCCG GATA CAGA                 CGATCCTGAAATTCT  58 293
      MA2355 2904432 .. 2904443 -  -2.2  -3.88731   TAAGATGATATCAAA                TGCA GGAT CGCA                 AGAAAAGAAAAAGGT  51 480
      MA2354 2902388 .. 2902398 -  -5.4  -2.50492   CAGGATCACGAATAC                 CCTT CTT AAGG                 TCGGAGATGAAGTGA  51 57
         ppx 2897367 .. 2897382 -  -7.6  -2.71681   GAATGGGTCGAAGGA              CCACAT GTCT ATGTGG               AGAGGTTACACAGGC  58 506
      MA2349 NONE
      MA2348 2890485 .. 2890500 -  -4.7  -3.24613   TATTAATTAAGTGAA              GGTCA TACTCG TGACC               TCTCCGAACAAATCC  53 398
      MA2346 2887626 .. 2887648 -  -3.4  -4.20806   GACGTGAAAAGGAAA           TGTGACACCT TGA AGTTTTCACA           TGTTCTACTCCATAA  59 306
      MA2344 2884283 .. 2884295 -  -4.8  -4.12188   CGACCAGCTGTAAAA                CAGG AAAAG CCTG                TTCCTTCCGCACACA  63 342
      MA2342 2881035 .. 2881058 -  -4.6   -3.2218   TTTAAGATTGATTAA          TTTGATGCGG TTTA CCACATTAAA           TCGCATTAACAATTA  51 110
      MA2341 2879924 .. 2879951 -  -7.8  -3.94746   TCAGATGCAAGGAAA        GTACTGCCCAGAT GGT ATCTGG-CAGTCC        CGTTTTGTATTTCAC  71 473
      MA2339 2878335 .. 2878345 -    -4  -2.64099   GCGTTCCACGAGAAT                 TTAC TCA GTAA                 CTGGTCCCTGGTTCC  45 453
      MA2333 NONE
      MA2332 2869368 .. 2869390 -  -2.6   -4.5954   GGAGAGGAGAGAAAA           GGGAGGCTTA AAT CAAGCCTTCT           TTTTTGATTTTCCGA  62 147
      MA2330 2867878 .. 2867888 -  -5.4  -2.93367   CAAGAACCTGACATA                 TGAG GAC CTCA                 ATACACTCGACAAGA  50 183
      MA2322 2857116 .. 2857136 -  -2.5  -2.64933   TATTCAGGTATATCA            GTGAAGAGA GCG TCGATTCAC            TTTGAGGTACTGTTA  41 38
      MA2320 2853982 .. 2853993 -  -4.4  -2.90392   GATGCTCTAAGTAGA                GAGT CCTG ACTC                 AAATCCCGGGTATAG  48 199
      MA2319 2852704 .. 2852740 -  -8.7  -4.79667   AAAATGGATGAAAAA    GCTGCCGGAAGAATTAC TGC GTAATCCTTCTGGCTTC    AATATAGTACCTTTT 100 2
      MA2315 NONE
      MA2314 NONE
      MA2313 2847898 .. 2847908 -  -5.4  -2.56571   GATATATGCAATCCA                 GATC TGG GATC                 ATTAATTCCAAGCAT  51 234
      MA2312 2846455 .. 2846465 -  -5.4  -2.55074   CTGAATTTTAATTTA                 CGAT GAT ATCG                 GATATCTCCGCCAGC  51 454
      MA2311 2845370 .. 2845381 -  -4.4  -4.15453   GAACTTATCCTAAAA                GTCA ATAA TGAC                 ACGCTGTAAGACTAC  61 194
      MA2309 NONE
      MA2308 2840862 .. 2840883 -  -4.5  -4.36931   CAAGCTATATCAAAA           CCAATTTTA ATTC TACAATTGG            GTAATATTTTCTTTT  66 241
      MA2306 2837416 .. 2837435 -  -4.4  -3.53012   GGCCGTTTCCTTAAA            GAATT-GGA TGA TCCTAATTC            TAATTTTAGCAAGAT  53 138
        serC 2835340 .. 2835350 -    -4  -4.89339   AACCAGGGAGAAAAA                 GTAA GAA TTAC                 GATCACAAACCTGGC  73 398
       oplAH 2826846 .. 2826858 -  -3.4   -3.4914   AAGTATTACGAAAGA                GACT GTAAT AGTC                AAAAGTTCCGCATCA  51 433
      MA2295 2823915 .. 2823928 -  -4.5  -3.31461   TACCCAGCTTGAGAA               CTCCG AATA CGGAA                AACAGAAAGGAACAG  51 234
      MA2293 2821426 .. 2821437 -    -3   -4.5538   AGAAAACTCACAAAA                CAAA CTTG TTTG                 TAAAGAGTAGTCAGG  62 227
      MA2290 2815900 .. 2815925 -    -9  -2.87564   CTATTTTCGGACAGA         GCTCAGGTAG AGAATA CTCCCTGAGC          TTATGCTTCCCGATT  69 62
      MA2288 2814376 .. 2814407 -    -3  -3.00022   GGTATTTTATACATA      TGGGCATCTGAAAA ACTT TTTTCAAACCCCCC       ACTTTCCCATTCCCC  43 427
      MA2287 2811842 .. 2811864 -  -4.8  -2.52464   TTGCTGCCGAATGGA           CCTACAGAAA ATA CTCCGGTAGG           CTTATAAAGGAAAGG  49 181
      MA2285 2809593 .. 2809604 -    -3  -3.39482   TAAGACTATGGAGAA                GTTT CAGG AAAC                 AATCCCAGTTCATCG  46 384
      MA2283 2804933 .. 2804945 -  -4.1  -4.57073   GAGTTTTTGGAAAAA                CCGAA GGT TTCAG                GAAACAATCTCCAGT  66 22
      MA2278 2798950 .. 2798967 -  -4.1  -3.80745   AAATAACCAATATAA             TGATGGA TAAA TCCAACA              AAATATGCATTATAT  54 252
      MA2277 NONE
      MA4668 2797808 .. 2797820 -  -6.3  -2.70932   TTTTCTCCTGAAGGA                CTTAC TTA GTAAG                TATAATGTAAGATTT  54 350
      MA2275 2796872 .. 2796890 -  -3.2  -5.69379   ACAGAATCAAAAAAA             TAAAACTT GCA AAGTTTTT             AAACCCCATTTTTGG  86 213
      MA2273 NONE
      MA2272 2793759 .. 2793771 -  -5.5   -2.7438   TACGAAGAATAATAG                CCGTG CGG CACAG                GTCGAAGCAGGAATA  49 413
      MA2270 2791499 .. 2791517 -  -2.5  -2.71888   GTAAAATAAAGAGAC            GTAGAAAG CAGT CTTTCT-C             AAAAAGATATGAGAA  41 431
      MA2268 2790515 .. 2790526 -  -4.4  -4.28977   ATAATACAGCGAAAA                CTTC AACC GAAG                 TTTCGTCAGTAGCTA  63 100
      MA2266 2787427 .. 2787445 -  -5.2  -3.03441   GATGATTGCCGAAGA             CCTTGCAG AAG CTGCGAAG             TTAATTAAGTAAGCG  52 236
      MA2263 2784159 .. 2784173 -  -2.8   -3.9009   AAGGCAGGTTAGAAA               GGCATT AAA AATCCC               CTGCTTTAACCAAGT  52 15
      MA2261 2782440 .. 2782459 -  -4.2  -4.91511   AGCCCATCACAAAAA            CCCACAGC AGAA GCCGTGAA             CTTCAGGCAGGATAT  74 227
      MA2260 NONE
      MA2259 NONE
      MA2258 NONE
      MA2257 2777966 .. 2777980 -  -2.7  -3.60627   CGATCCTAGCTGAAA               CGGCC TGAAT GGCTG               AATCCATCCAAATAG  48 233
      MA2255 2772188 .. 2772198 -    -4  -5.60993   CCGGGGAGAAAAAAA                 TGAA ATA TTCA                 TTTACGTCTTCTCTG  85 161
      MA2251 2766688 .. 2766705 -  -3.3  -2.90496   CTGCGGCCGAAATCA             CCGAGTT TGGC AGCCCGG              CAGAGCTGGAACTGG  44 346
      MA2244 2759689 .. 2759702 -  -4.5  -5.75945   ATTCTGCAAAAAAAA               CAGCT TTAG AGCCG                CAGTAGATAGCTCCA  86 197
      MA2243 2758302 .. 2758318 -  -5.1  -5.47964   AGAAAATAATAAAAA              GTCTCTA AAT TTGAGAC              CGAATTTGGTACAGA  88 198
      MA2242 2756610 .. 2756620 -    -4  -2.91593   GATCGGGCTATAAAG                 TTTG ATC CAAA                 AAATTAAGGTAAAAA  46 334
      MA2240 2753952 .. 2753970 -  -4.5  -3.28864   TGATTATCATAAAAG             CTGAACC AGAAA GGTTCGG             GGACGTTTACAGGTC  51 278
      MA2239 2751649 .. 2751659 -  -5.4   -4.1711   ACGATTGTTAAGAAA                 CCTA AAT TAGG                 AAAAAACTGTTGATA  65 232
      MA2238 2750630 .. 2750641 -    -3  -3.16858   TGAGAGGAAAAGAAG                TATC TGAG GATA                 AAATAAAATGAAAGG  45 141
      MA2236 2749083 .. 2749094 -  -3.6  -3.05384   TCTTTTTTCATTCAA                GGCG TATC CACC                 CCAGCGACAGTTAAA  47 171
      MA2235 2746354 .. 2746368 -  -4.4  -5.31275   GTGGATGAGAAAAAA               TATATA GAA TATATA               AAAAAATAAAAAATA  81 316
      MA2232 2741235 .. 2741253 -  -2.2  -3.14647   ATTGATGAGAGCCAA             CCACCAGG AAG CCAGCCGG             TTCAAGCTTCAAAAA  43 97
        ssrA 2739667 .. 2739678 -    -3  -2.74192   GATTCTGGAACATTA                TTTC CCGG GAAA                 TAGTTCAGGGCTTAA  41 30
      MA2230 2739158 .. 2739172 -  -2.8  -4.28432   AATTTCAATCCAAAA               GGAACT TCC ATTTCC               GACGAAGCTTCCATT  60 179
      MA2228 NONE
      MA2227 2737354 .. 2737386 - -12.4  -2.57344   TACTCCTTGGAGAAT      TCACTATTATAATA TTAAT TATTATAATAGTGA      TTCTCTTAATGGTAA  82 198
      MA2223 2733599 .. 2733618 -  -6.4  -3.33492   TGAGGCACTGTAGAA            TCTGGGTT AGAG AGCCCAGA             ATATACAGAAGTATT  62 310
      MA2222 NONE
      MA2221 2732196 .. 2732214 -   -11  -2.80303   GAATAAAGAAGGAAG             GCAGGACT TAA AGCCCTGC             TCTGTCAACAATTGT  79 14
      MA2220 2730651 .. 2730667 -  -6.5  -4.74103   TGTGCAACTGAAAAA              GCTCCCA AAA CAGGAGC              CAGATGTGGTAAAGC  80 432
      MA2216 2727246 .. 2727277 -  -8.2  -4.42806   GCAGGTGGAAAGAAA      TTCCAAAGGATATT CCGA AAGATCCTTTGAAA       AAGGTACCGGCACTT  86 70
      MA2205 NONE
      MA2204 NONE
      MA2203 2711196 .. 2711216 -    -4  -3.38272   CAGCATGATTCACAA            TCCTCGAA CTTTT CTCAAGGA            TTGAGAATTGGGGAA  50 262
      MA2202 NONE
        istB 2708866 .. 2708877 -    -3  -3.54951   TATTTTATGAGATAA                TTCA GTAA TGAA                 AGAGTTTAATGTATC  48 320
      MA2200 2707207 .. 2707217 -  -5.4  -5.75342   TTTCTGGAAAAAAAA                 GAGT ATG ACTC                 AGAAGAGGCTCTATC  88 91
      MA2199 2705316 .. 2705337 -  -2.4  -4.99645   ATCTCACAAACAAAA           CGTTCTCAT ATAAA ATGA-AACG           TTTTTTATAGGTTAC  66 289
        nimD 2703099 .. 2703119 -  -3.3  -4.68994   ATGATGACTCAAAAA            TCTTGGAAA TTT TCTCCAATA            AGGCAACAGGAAGAT  64 230
      isf-13 2698640 .. 2698654 -  -3.5  -3.05844   GGGGTTACGGTAATA               GGCTG CGTGT CAACC               CCTAGGACCCTTTTC  45 354
      MA2189 2697694 .. 2697718 -  -4.3  -4.33151   GAGGATAACGGAAAA          TCACTCATCTT TGA AAGGTGAGTTA          AAGTCACTATCCCAT  63 1
      MA2187 NONE
      MA2186 NONE
      MA2185 2692200 .. 2692220 -  -8.3  -2.79175   AATCGGTACTGAAAT            GAACAAGTG GCG CACCTGCTC            TGGCGCAGGCTTCTG  66 466
        rbfA 2690799 .. 2690818 -  -3.6  -2.70932   TTTTCGTTTTAATGA            TCTCAG GCTTTGTG CTGAGA             GTAACTGCAATCTTC  45 168
      MA2182 NONE
      MA2181 2688290 .. 2688303 -  -4.5  -2.76539   TATGGAATAAACGGA               GCTGC GTTA GCAAC                AACCATCTCCTTACT  46 270
      isf-12 2674099 .. 2674110 -  -4.4  -4.14472   TGAAGACGTTGAAAA                GGAA GCTT TTCC                 CTGCATGGAAAGCGG  61 300
      MA2165 2673019 .. 2673041 -  -7.1  -3.33265   ACGCCATAAATCGAA          TTGCGTATGG TCAC CCAT-CGCAA           ATAGGCTGTCTGAAA  65 255
      MA2164 2671873 .. 2671885 -  -6.3  -3.15621   AATTTGAAGGGAATA                CAAAG AAA CTTTG                AAGTGTGATAAACGT  58 306
      MA2162 NONE
      MA2161 NONE
      MA2157 2667701 .. 2667722 - -12.3  -4.07687   ACCTTGCCGGCAAAA           CCTCGAGGT CTGG ACCCCGAGG            AAGGCCTTCCCTGAA  93 152
      MA2144 2653135 .. 2653151 -  -6.5  -2.78384   CGTTTTGGCATCAGA              GATCCCC TCC GAGGACC              TTTACAACCTTGCCG  58 4
      MA2143 2649726 .. 2649747 -  -3.6  -3.05597   TTTACTCCTGAAAAT           TCGACAGC TAACAG GCTGCCGG            GTTCAAAAACTGATT  47 196
        argG 2648215 .. 2648239 - -11.5  -4.59919   AAATGATAAAAAGAA          GTCTGCTCCTC TAA AAGGAACAGAC          AAAACCTAACATTAT  95 37
      MA2138 2641464 .. 2641480 -  -3.7  -3.40139   TAATGTTAAGAAAAG              CGAATTT GAA AAACCCG              TGATTTTCGCAGCTT  50 378
      MA2137 2640085 .. 2640107 -  -8.6  -2.90583   TAAGAGAAGTGAAAT           TGAAAAAACC CGT GATTTTTTCA           GCTTTAGAAATAGTA  69 103
      MA2133 2637766 .. 2637781 -  -5.4  -3.84284   TTAAAAGTTATTAAA              GCAGTT TTTG AACCGC               CTGTCCAGGCAATGA  63 136
      MA2131 2636473 .. 2636483 -  -5.4   -3.9712   CCATTGCATCATAAA                 TGTC CCA GACA                 TAGTCTTTTGCTTCG  63 58
      MA2130 2635914 .. 2635927 -  -3.1  -4.82901   TTCCTTGCATAAAAA               CATCG CTTA CGATA                AAGAAAGCCGGTTGA  67 266
      MA2129 2635337 .. 2635387 - -12.7  -2.91144   CCATGTTCTAAAGCA TCCAGCTGGTTGCAGCGGAAGGCGC TAT GCGCC-TCCACTG-AACCGAATGGA TCAAGAAAACCATTT  86 199
      MA2125 2633311 .. 2633330 -    -5  -2.79574   TATAGCTATTAAGGA            TAAGCAGA TAAG CCCGCTTA             ACGAAGTCAAACAAA  50 515
      MA2122 NONE
      MA2121 2626360 .. 2626376 -  -3.7  -2.73364   TTTTCATCTTAATCA              GTCAAAG CCT CTTTTAC              TTGTTAATAACATCG  45 135
      MA2120 NONE
      MA2119 NONE
      MA2118 NONE
      MA2117 2621056 .. 2621066 -    -4  -2.83403   GCTTCCTTACGAAAC                 TTGA TTT TCAA                 TATCTATTGCCGGCT  46 6
      MA2116 2619493 .. 2619512 -  -5.8  -4.64763   GCAGGGAAAAAAGAA            GAAATTGA TATT TCAATTCC             CTTCATCTTCACCGT  76 18
      MA2115 2617992 .. 2618005 -  -2.3  -4.80455   TATTGAAAGAGAAAA               GCCCT GATG AGGTC                GTAAAAAAGCAGTTC  64 301
      MA2110 NONE
      MA2109 2613223 .. 2613235 -  -2.6  -3.57462   GACTTTAGCCCTAAA                CCGA GCTTT CCGG                AAGAAAAAAAGGCGC  48 41
      MA2108 2612051 .. 2612061 -    -4  -2.98137   AACGCAAATAGGATA                 CATA GCT TATG                 TTATTCCTGAAATTA  47 404
      MA2106 NONE
      MA2105 2607613 .. 2607623 -  -5.4  -2.53233   TAATGAGAGCAAGAT                 TCCA ATA TGGA                 TAATGCTAGAATTGG  51 236
      MA2103 2604960 .. 2604979 -  -9.4  -3.00923   GTGTAACACCACACA            TAACTCTC TGGC GAGAGTTA             ATTCAAAACTGAGGG  74 405
      MA2102 2602758 .. 2602776 -  -4.6  -3.44334   CGAAATTAAGATGAA             GGAAAGAT TCG ATCTTTTC             ATAAAAATTAACCTT  53 336
      MA2096 2593829 .. 2593842 -  -5.3  -4.38141   GGCGATATAAAAGAA               GAAGA CGGC TCTTC                GCTGTTTCGGGTAGG  70 123
      MA2094 2592686 .. 2592697 -    -3  -3.38047   AAACACAAAAATAAT                TGTT TTCG AACA                 TCTGTTATTATTTTT  46 456
      MA2093 NONE
      MA2092 NONE
      MA2091 2590823 .. 2590836 -  -3.9  -3.34894   AAGTTTTTCCAAAGA               TATTC ATGC GAATA                ATTGTCGAATCTTAA  50 15
      MA2087 2585735 .. 2585758 -  -3.9   -3.0353   CCCTTGAGAAACAAT          TTTTTTGGC GTTTCT GCCAAAGAA           TTCTTTTACTTCTGT  47 121
      MA2082 2578455 .. 2578471 -  -6.5  -3.31461   TAGGGACCTCGAGAA              TAGGGAC TCG GACCCTA              CCATCTACTTCTAGA  62 240
      MA2080 NONE
        istB NONE
      MA2078 2572926 .. 2572946 -  -6.1  -3.13487   AAGAAAACGAAACCA            CCTCGGG CTTCCTC CCCGAAG            AAAGAGCCTGGATGG  57 406
      MA2076 2570715 .. 2570729 -  -2.8  -3.79747   CCAGGCAGCAGGAAA               TGAAGG AAG CCTTGA               CATCTGGGGGCTGTG  52 195
      MA2072 NONE
      MA2071 2563531 .. 2563547 -  -5.9  -3.28712   CCTCTTTCTTTACAA              TAGCGAA GAT TTCACTA              ATTATTGATACCTTT  58 27
      MA2064 2557559 .. 2557570 -  -2.2  -4.20136   AGCTTGAAAATTAAA                CCCT TATT AAGG                 CCCGGTAAAGTCTTC  56 50
      MA2062 2556210 .. 2556224 -  -2.8  -4.10925   ACAGAGGTCCGAAAA               GATGGA ATC TACATC               CGTTTAATACCTCTG  56 226
      MA2058 2553082 .. 2553120 -  -2.4  -5.34381   AAATTCAAATAAAAA   GTGAAGTAATGCAAAAAG CTC CTATTTTCCTCACTTCTC   CACATTCATTCTTCC  73 31
      MA2051 NONE
        dinF 2544330 .. 2544340 -    -4  -3.11999   AGGAAATGTATGTAA                 TTGA GGT TCAA                 ACTGATTTTGAAACA  48 170
      MA2048 2543214 .. 2543227 -  -2.3  -2.79273   GGCCTGGAATATAAG               GGCAG TGAA CTGCT                GTCTGTGACCGAGCA  40 277
      MA2045 NONE
      MA2044 NONE
      MA2043 NONE
      MA2042 2532016 .. 2532033 -    -7  -4.68479   ATAAAAGAAGTAAAA             GTGCCT AATAAA AGGCAC              AAACTAAGGGTAAAA  81 79
      MA2041 NONE
      MA2040 NONE
      MA2039 NONE
      MA2038 2530139 .. 2530159 - -12.7  -3.68071   CAAATTTTGAAAAGA            TCTCGAGTT GAA AACTCGAGA            ACGTGAGTCAGTTTT  95 223
      MA2036 2528358 .. 2528376 -  -8.9  -3.83768   AAAAGAAGATTTAAA             CATCCAG CAATT CTGGATG             TTTTTTAATGATATG  80 81
      MA2035 2527576 .. 2527588 -  -7.7  -3.34233   TCATAACCCTCACAA                CCGTA GGC TACGG                GGACATTGTCCCTGT  64 407
      MA2026 2516206 .. 2516221 -  -3.2   -3.9392   TGTTATCCGAAAGAA              CCTGAA ATAG TTCGGG               TGGATAATAAAGAAA  55 436
      MA2022 2512199 .. 2512210 -  -5.8  -4.36378   TAAAAAGAGAAATAA                CCCT TCTC AGGG                 CATTTCAAAAGCTTT  73 77
      MA2021 2510136 .. 2510147 -  -5.8  -4.32233   ATAAAAAGTTTAAAA                GAGG ATAA CCTC                 ACCATTTTTTACGTC  69 24
        pspA 2506726 .. 2506744 -  -4.6  -3.40971   AAAGAAAAACACACA             TGATATTC TTC GAATAACA             GGCAAAAATAAATGA  53 279
      MA2018 2506303 .. 2506315 -  -7.7  -2.62038   CTGAAAAGCAGGAAT                TCAGG GCT CCTGA                CAAAACAACAGAAAC  63 93
      MA2017 2502503 .. 2502525 -  -2.7  -2.79004   CGATTGTCAAAAGAG           GCCCTCA GGTAATAGA TGAGGAC           AAGTTCAGATTTAGA  42 189
      MA2014 2498736 .. 2498748 -  -2.7  -4.74598   TAAATCTAAAAGAAA                TATCC TTA AGATA                ATATTCATTTCCGAT  65 48
      MA2013 2495252 .. 2495272 - -11.2  -4.07568   GCCTCCTGTTGAAAA            CCGGTAAC TGAGT GTTACCGG            TCCCGATCTAACAGA  89 33
      MA2012 2494447 .. 2494467 -  -4.7  -3.54638   AGAAGCCTTTTGAAA            CGATGGAAT ACT ATCTCATCG            AAACGGAAGACCTTG  56 414
      MA2010 2493282 .. 2493295 -  -2.4  -2.72511   TGCAGTTTCTTAAAG               CTTC GGCATA GAAG                AACGAACTTTCAATT  40 35
         bla 2492237 .. 2492256 -  -2.2  -2.72263   ATAGCCCTTGGAAAC            GTGATA GGATCGAA TATCAC             AAATATATTTTTGAT  39 255
      MA2006 2487364 .. 2487378 -  -3.5  -4.10161   GAGTACTTTCCAAAA               GAAGC CCTTT GCCTC               TCTTTTGAGATCCAG  59 326
      MA2003 2484622 .. 2484648 -  -3.6  -4.87807   TGAATACAGGAAAAA         CCGGGAAATC TGTTGTT GTATTCCCGG         ATTTTTCCTGCTTCC  69 95
        pepO 2480531 .. 2480546 -  -4.7  -3.37245   TTATCGCAAGATCAA              CACTC AGACTG GAGTG               AAAAAGGCTTCCCGG  55 49
        treX 2476522 .. 2476543 -  -4.3  -4.56597   GTTCCGCTTGAAAAA           GGCCAGCAA GCTG TTGAAGGCC            TGTTAATCTACCGTT  69 386
      MA1998 2474067 .. 2474080 -  -6.7   -4.1348   AAAAAATAAAGAGAA               CGACT CAAG AGTCG                CAAGAGAATTTTCAA  70 324
      MA1994 2469862 .. 2469872 -  -3.2  -3.36175   AAGGTTTACCGATAA                 CCCT GTT AGAG                 TCAGATGATTTATTT  48 166
      MA1993 NONE
      MA1992 2468460 .. 2468474 -  -2.8  -3.39564   AAAAATCAAAAAGCA               CATGTT TAA ATCATG               CATTTCTTCTTGGGC  46 89
      MA1991 2465218 .. 2465230 -  -7.7  -4.26461   ATTAATTTAAAATAA                CAACG AGA CGTTG                TATATTATAACGGGG  78 421
      MA1988 2459754 .. 2459765 -  -2.2  -4.83169   ACTTTTGCAGAAAAA                CACCG TAC CGG-G                CATCATCTCAGGGAT  64 292
      MA1986 2457669 .. 2457680 -  -4.4  -3.66286   ATAGTATTGCAACAA                CACA CACA TGTG                 ATGTTAAAAAATTCA  57 182
      MA1985 2455946 .. 2455960 -  -2.9  -3.82484   ATAGCATAACCTAAA               TTTAG AGATG CTAAA               AATAAGTGAAAAGGT  52 75
        mobB NONE
        mobA 2445322 .. 2445336 -  -4.2  -3.60762   TAGGTTCTAAAAAAC               CCGG GCACTCA CCGG               TCGTCGAAGGCGACC  55 218
      MA1975 2442641 .. 2442653 -  -2.7   -5.5112   TGCAGGAAGAAAAAA                CTGAA AAC TTCAA                GATCCGGGCACGGAA  77 126
      MA1973 2437515 .. 2437526 -  -5.8  -5.41746   AAGCTTCGAAAAAAA                CCCT TGAT AGGG                 TCCCAATGGTAGAGG  85 482
      MA1971 2436092 .. 2436104 -    -2  -4.84527   TTCATAGATTAAAAA                TTCA TAGAT TGAA                AATTCATAGATTAAA  64 122
      MA1970 2434681 .. 2434692 -  -4.4   -4.9792   TATGGTAGAGAAAAA                GAGA TAGA TCTC                 AGAAAAAGAAGAACG  74 93
      MA1969 NONE
      MA1968 2431917 .. 2431931 -  -7.1  -4.09805   CGAGTAAGAAGTAAA               GGCTG AAACA CAGCC               CTACAATTTTGTATT  73 219
      MA1965 2428092 .. 2428102 -    -4  -3.78004   GCACCATAATAAATA                 TAAG ATG CTTA                 AAAACGTTGCGTATA  54 235
      MA1964 NONE
      MA1963 NONE
      MA1962 2425731 .. 2425750 -    -5  -3.31177   GAGAATTCAAATATA            CTGTCAAA CACT CCTGACAG             ACAATTGAGATATAA  55 154
      MA1961 2423986 .. 2424014 -  -4.6  -3.84648   CTCAAGAGTACGAAA        CTCCTCAAGAGT ACGAA ACTCCTCAAGAG        TACGAAACTCCTGAA  58 101
      MA1958 2420336 .. 2420351 -  -4.7  -3.82528   AATTTCAAAAAGTAA              TTCCC TGTTTC GGGAA               AAGGTAAGGGCAAGA  61 357
      MA1957 2418579 .. 2418592 -  -4.5  -4.07568   TTGCTTTTCCCAAAA               GCCTC AACA GAAGC                CGCATCAGAAGCCTC  61 61
        pheT 2416709 .. 2416723 -   -10   -2.9854   AGAAAAAGAAGAGGA               GAGGGA AGT TCCCTC               GATCTGAAAATTATT  76 82
      MA1954 2414876 .. 2414897 -  -2.3  -4.10925   AGAGACTTTTCAAAA           GCGAAAATT CAAA AATATTCAC            CTGCCAGAAACCCTC  55 242
      MA1951 2411779 .. 2411794 -    -9  -3.30159   TGAATGCTTTGAGAA              GCTGGA TTCT TCCAGC               CGGTATCCTTATGGC  70 475
      MA1947 2404982 .. 2404993 -  -3.6  -5.42265   GTAAATGAGAAAAAA                CAGC TCCG GCCG                 GAGTAAATTCAGTAT  78 386
      MA1943 2399472 .. 2399492 -  -2.5   -3.2963   ACCATCTGTTTATAA            GTAAGTGGT TAA ACAACTGAC            CATCCCGGGAAAAAA  46 47
      MA1942 2398301 .. 2398316 -  -3.2  -4.86731   TGTCCTGAAAGAAAA              GGGAAG CGTT CTTCTC               GGAATTGAACTGAAA  69 288
      MA1930 2383308 .. 2383319 -  -3.6  -3.07043   TTGACCATCTCAAGA                CCGC CTGT GCGA                 TCGCTTCCTGTATTT  45 120
      MA1927 2380126 .. 2380136 -  -3.2  -2.82668   GTTCAAATTTCAAAG                 CCAC TAC GTGA                 ATTCGCGAGCAAGAT  44 447
      MA1923 2375294 .. 2375307 -  -2.3  -3.16079   AATAGAATTATGGAA               CCGGA TAAT CCCAG                AAAAATGGAATATGG  43 471
      MA1920 2372807 .. 2372823 -    -8  -3.67864   GAATTTAAGTGCAAA              GCCTCA GTCCT TGAGGC              CTTTGTATATATAAA  72 12
      MA1919 2370577 .. 2370587 -  -5.4  -4.23758   ATTTTAGAGCCAAAA                 TCAC AAA GTGA                 AATGTCAGATGTTAT  69 201
        dppA 2366523 .. 2366538 -  -2.6  -5.75538   TTTAAAAAATAAAAA              TAACAC TAAA GTATTA               CTTTCTCAACTAATA  81 492
        dppA 2364677 .. 2364708 -  -3.9  -5.54079   TCAAAAAGGAAAAAA      GGGAGTTCAAGT AATGTCGAA ACTT-AACTCCC      GGTTTAGTTTTCCGT  81 29
        dppA NONE
        dppB NONE
        dppC NONE
        dppD NONE
        dppE 2358864 .. 2358902 -  -5.4  -4.02468   AAAAACATGCACAAA   GGAACGAAAGTGCTTT TCAAATC ACAGTACTTTCATTCC   AAATAAAATAAAGCT  65 177
      MA1906 2354405 .. 2354458 -  -6.1  -3.19293   AAGTTGAAGATTTAA GCTGGCGATTAGATACGACAGAA CAACCCAT TTCTATCCGATCTAATCTCCGGC AAACACCTACTCAAA  58 77
        cstA 2352289 .. 2352313 -  -5.9  -4.08945   ATTAGCTTTGTAAAA          TTTTCCCAATA TTT TATTGAAAAAA          TTATAAAAATAGTTC  67 418
      MA1904 2346939 .. 2346949 -  -5.4   -4.4959   CCCAATTAATTAAAA                 CTGA ATG TCAG                 GACATCTTTTGATAA  70 125
      isf-10 2343131 .. 2343149 -  -4.6  -3.06073   TATACCCCGGAAAAG             TCCAGATT AAA AACCTGAA             AAATTTATATTCAAG  50 98
      MA1900 2339896 .. 2339915 -  -6.5  -4.42653   ATCTTATCGAGAAAA            GTCTTGT CTCAAT ACAAGAC             CTCTTTTTTTATCTA  76 403
      MA1899 2339228 .. 2339238 -  -2.6  -3.72588   TAATCGAGAGGGAAA                 TTTT GAA AAAA                 AGGTGTCAGGAGGCA  50 90
      MA1898 2338832 .. 2338856 - -11.5  -3.22475   TTTACGCTCACAACA          GAAGTCCTGAT CCA AACAGGACTTC          AGTTTTTTATACCAT  84 66
      MA1897 2337924 .. 2337945 -  -3.1  -2.83161   ATAGAAAAAATATAT           CAATATAAT TAAA ATTTTATTG            TTTTGCACGATATAG  44 12
      MA1896 2336359 .. 2336381 -    -2  -3.59627   ATGAAATTTTGCAAA           TTCCATTCAT AGG ATCTATGGAA           AAACCATATGGAATT  47 264
      MA1895 2334254 .. 2334270 -  -2.3  -5.84432   TAGAAGAGAAAAAAA              GAAAATA ATT TATTATC              TATTTATTTTTAGCA  83 204
      MA1894 2332796 .. 2332816 -  -6.1  -3.35046   CTATTTTCGGAAACA            GAGGATTCA TTT TGTACCCTC            TTTATTTTCTTTCTT  59 11
      MA1893 NONE
      MA1892 NONE
      MA1891 2327191 .. 2327217 -  -5.2  -2.96979   ATTACAACCGACATA         TTTAGCGCGAAA TAA TTTCGGGATAAA         ACAAGACCTGAGAAG  52 447
      MA1890 2326027 .. 2326043 -  -5.1  -3.68859   GCGAACTTAAAAAAT              TGCAACC CAA GCTTGCA              TTCGGAAAAAAGAAA  59 228
      MA1887 NONE
      MA1886 2323166 .. 2323178 -  -3.4  -3.93695   GGCATCACGTAGAAA                GCTT TTGAG AAGC                CCTAGAAAACAAATC  55 84
      MA1884 2320691 .. 2320714 -  -5.4  -4.85653   TAGAGACAAAATAAA          GTCATTTTGA GATG TCAAAATCAC           TATCAGCAAAAATGA  75 318
      MA1878 NONE
      MA1877 2314009 .. 2314022 -  -2.4  -4.64676   TTATGTGGAAGAAAA               TGTG TTTTCC CACA                AAAACGCCATCATTA  61 226
      MA1876 2313408 .. 2313419 -  -2.2  -4.42806   CGACGTCTAAATAAA                CACC TATT GATG                 TCGAAAACTGAAAAA  58 109
        malP 2310864 .. 2310892 -    -6  -2.83449   ATATTCGTAGAATGA       GCCCAGGAAAGGC ATAA GCTTTTCC-GGAC        TTTTTCTGTAGCTGG  55 300
      MA1872 2308913 .. 2308933 -  -5.4  -3.34398   TCTTCTTGGGAAAGA            CCGCTC TCCTGCATC GAGCGG            GACAGGAAAGACTCG  57 343
      MA1869 2305932 .. 2305944 -  -3.3  -2.54988   AGTAAAATTGAAGAT                TGACG ACT CGACA                TCAGCCAGTAAAAAA  43 207
      MA1868 NONE
      MA1866 NONE
      MA1865 2300948 .. 2300961 -  -2.3  -3.36803   GAATTTTATGCACAA               CTTCG AATA CGATG                TGTAGTGTTTTTCCA  45 95
      MA1864 NONE
      MA1863 NONE
        lonA 2296205 .. 2296218 -  -5.2  -4.06185   CAGACAAACATGAAA               CCCC TTCTCT GGGG                AGTGCCACTTCTGGG  64 267
       isf-9 2293360 .. 2293374 -  -4.2  -4.63527   CTATTATGGGAAAAA               GTGAGC TTT GCTCAA               GTAGATTAATTTGCA  68 327
      MA1857 2289302 .. 2289312 -  -2.6  -3.62775   ACGACCTTTTAACAA                 TTAA AAG TTAA                 AAAGGACCCTGCTAT  48 209
      MA1856 NONE
      MA1855 2287538 .. 2287552 -    -5   -5.4833   GCACTTAAGAAAAAA               GAAGAA AGT TCCTTC               CTCGACAGCCGTTGG  88 59
      MA1853 NONE
      MA1852 2283793 .. 2283805 -  -4.9  -3.24255   TAATAGAACATTGAA                TTATG CAA CATAA                TAGAAAACTGAATTA  53 167
      MA1851 NONE
      MA1850 NONE
      MA1849 NONE
      MA1848 2279551 .. 2279593 -    -5  -2.62983   GTCATTCCGAGAGCA TCGTT-ATGACTGCGCTTG TCTAAC CAAAAGCAGTCATAAACGC ACCTCCTTAATGGGG  49 276
        hemU NONE
      MA1846 2277633 .. 2277651 -  -7.5  -5.98781   TATAAGTAAAAAAAA             TTCTCCA GGGGA TGGAGAA             AACAAAAAACCCCTA 100 214
      MA1844 2272767 .. 2272785 -  -2.4  -3.18738   CATTATGACCAAAAT             GTGCAC TCAGTAT ATGCAC             TCAGTATATTGAAAC  43 231
      MA4669 2272110 .. 2272123 -  -2.4  -4.95487   AAAAGAAAGAGAAAA               GCTT CAAATT AAGC                CTGGAAATTGAGGCC  66 101
      MA1841 NONE
      MA1840 2267202 .. 2267232 -  -2.7   -3.5774   ATCTAACTTTCGAAA       CCATGTAAATT AATATTTCG ATTTTACATGG       ACTCCCATGTTTGAC  48 136
      MA1839 2262909 .. 2262949 -  -3.6  -4.78981   AGGAAGTAAAAGAAA  TATTTAAAAACAAAACAT TTTTT ATAATTTGTTTTGAAATA  AATATGAATCATGAA  69 176
      MA1838 2259204 .. 2259215 -  -4.4  -3.05268   CAAAACTCACATACA                CAAC ACAG GTTG                 CATTTTTGTGAAATC  50 132
      MA1834 2254285 .. 2254313 -  -7.5  -2.67803   CTTCCATGAAATCGA        TGATGTTCTATGG AAT CCATAGAACCTTA        TTCTCCCCAAAATCA  63 126
      MA1832 2252276 .. 2252290 -  -2.2  -3.92542   CTTATTTTCAAACAA               TTAATT AAC AACTAA               AACCAAAGGTGAAAC  51 295
      MA1827 2244721 .. 2244757 -  -5.1   -2.7386   AATTCATTTTAACGA    GGCAGAGCTGTCTTATT TTT ACTGAAATAGCCCTGCC    CTGCAATTAATTCGT  49 137
      MA1825 2242950 .. 2242963 -  -3.1   -5.2197   GAGAAAAAGGAAAAA               GCCAGA ATT TC-GGC               AAGCTGCGTTGATGA  75 397
        taqD 2238482 .. 2238507 - -11.9  -3.44848   TTTTTTCATTAAAGA         CGGTAGGGGTA AGTT TACCCATACCG          TTTAAGGACCGCTTT  89 14
      MA1814 2231990 .. 2232006 -  -2.1  -4.21631   AAGCGATTGAAGAAA              CGGGACC ATC GGTCACT              CCTGATACGATGAAA  58 464
        mtxX NONE
        mtxA 2219715 .. 2219732 -  -2.1  -3.38966   TATAATACATACTAA             TTAAAAA TATA TTTTCAA              ACTGACATCATTCTT  45 85
        mtxH 2218176 .. 2218201 -  -3.3  -2.52543   ATTGTTTTTAAGTTA         GTCTGCTTGAGC GGA GCG-AAACAGAC         CGCGTACTCCCGAGG  43 426
      MA1801 NONE
      MA1800 2210209 .. 2210221 -  -3.5  -4.91459   CAATAGTTATAAAAA                TTATT TTA AATAA                GGATTTCGTCTCCCG  70 70
      MA1799 2209267 .. 2209289 -  -7.1  -3.65353   GGAAACGAGTGGAAA          TGGCCCTGAA ATAA TTCAGG-CCA           CTCATTTTTTGACAG  69 348
      MA1793 2203647 .. 2203679 -  -4.2  -4.40561   GCGCTTGAAAAATAA     GTTTGAGAG-AGCCT GCAC AGGCTCCTGTCCAAC      TCTTATCCTCTCCCA  66 92
      MA1791 2201417 .. 2201444 -    -4  -3.95348   CACAGATAAATATAA        GCGCCTCC-GCCA GCT TGTCTGGTGGCAC        TGCCCAAAAAAGAAA  56 226
        topA 2196322 .. 2196335 -  -4.5  -4.00001   CAACAAAAAAGAATA               CCGAA AAGC TCCGG                AATACGTTTCTTCAC  59 37
      MA1786 2190547 .. 2190559 -  -3.4  -3.21912   TCTTGAAGTCATCAA                TTCC GATCA GGAA                CCGATGGGTTCGAAC  47 427
      MA1784 NONE
      MA1783 2188688 .. 2188703 -    -4  -4.72556   GCAAAAATCATAAAA              TTTAGG CTTA CCCAAA               CAACTCCTCCACTAT  69 17
        rnpA 2187989 .. 2187999 -  -5.4  -4.08216   GCAGGCGTTTCAAAA                 GAGA TCC TCTC                 CTTCAAGCACTTCAA  65 9
        rnpB 2187472 .. 2187485 -  -2.3  -4.21275   CGAAGCGAGTGAAAA               GGACC TCGT GCTCC                CGAAGCGAAACTCGG  56 128
        psmA 2184845 .. 2184859 -    -5  -3.31263   ATGTGAGTTTGAGAA               TCAGAA ACT CTCTGA               TTGCTCATTCTTTAA  55 54
      MA1778 NONE
        rrp4 2183120 .. 2183132 -  -5.5  -2.65007   CATTCAAGATAACAT                GAACC ATC GGCTC                GCGAAAGTACACCGA  51 216
       rrp42 NONE
      MA1775 NONE
        rpoP 2180214 .. 2180232 -  -7.4  -3.01712   TCTTGCTTGCCAAGA             GGAGTAAC TAA GATACTCC             TTACTCGGCCTTGAT  62 26
      MA1771 2175583 .. 2175602 -  -9.4  -2.64061   GATAATTAGAATCCA            TCTACCTA TATA TAGGTAGA             TTCGGGATGGGAAAA  72 44
      MA1770 NONE
      MA1769 2173482 .. 2173494 -  -3.4  -3.86307   GTCGGAAGAAAAAAG                CTTC TTGAG GAAG                ATTATCTACCATTAC  55 314
      MA1768 2167356 .. 2167371 -  -6.8  -5.09685   GAATATACAGAAAAA              CAGCCC TATC AGGCTG               CTTCTGCCCAGAAAA  86 18
      MA1767 2162616 .. 2162647 - -10.2  -5.75478   AATTATATAAAAAAA      GAAAGAAACAGCCT TATC AGGCTGCTTCTGCC       CAGAAAATAAGGCTT 100 10
      MA1766 2156169 .. 2156185 -  -3.7   -3.3579   AAATCGTGGGAAATA              TGTGAAA ATT TTTCTCA              ATTCCCCTTTGTTTT  50 63
      MA1765 NONE
      MA1764 2152433 .. 2152468 -  -6.2  -5.67063   TTTATTACAAAAAAA   GGGAAGGAGGTCAGCC TTATTC GGCT-ACCTCCG-CCC    AGAAAGTTATCGTTC  91 6
      MA1763 2150507 .. 2150525 -  -3.8  -3.35679   CCGGTTGATCGATAA             CCGGTTAA TCT TTCACCGA             TCCTGCTTTTCTAAT  50 510
      MA1762 2137754 .. 2137772 -  -4.6   -2.7264   AAAGTTGTGGGAAAT             TTGAGAAA ATT TTTCTCTA             TTCCTTTTGTTTTTT  47 63
      MA1761 2133508 .. 2133526 -  -4.6   -2.7264   AAAGTTGTGGGAAAT             TTGAGAAA ATA TTTCTCTA             TTCCCCTTTTTGTTT  47 89
      MA1760 NONE
      MA1759 2129327 .. 2129339 -  -6.3   -3.4072   CAGGCTGTACGATAA                TTACC TTC GGTAA                TAAATGAATTCCTTT  59 205
      MA1758 2126248 .. 2126269 -  -7.3  -5.01732   AATCTTCTTAAAAAA           GGGAGGTTT TGAT AAACCTCCA            AGTTAACGAATCAAA  85 75
      MA1756 2121128 .. 2121139 -  -4.4  -4.56597   CGTTCTGTCTAAAAA                TGTC TGAA GACA                 ACAAAACAGACACCA  68 360
      MA1754 2113509 .. 2113535 -  -4.4  -5.15682   AAAAGAGAAACAAAA         GGTGGGCAGA TTTTATT TGTACCCACC         TTGAACATTGAGTTT  76 106
      MA1753 2108971 .. 2108995 -  -4.3  -4.90381   CTGAAGACAACAAAA          CAGACACGTCT CCT AAATATGTCTG          CGAAGTATTCGACTC  74 324
      MA1749 2102106 .. 2102118 -  -3.4  -2.79632   GAAAAAATTACAGGA                TAGG CCTTC CCTA                CGAGCTTGCATTCAT  44 426
      MA1747 2099491 .. 2099506 -  -2.4  -3.20078   TACGGCATATCAAGA              GGGGCG GTCT CAACCC               TTGTTTTTTATCTGC  43 177
      MA1743 2094708 .. 2094719 -  -4.4  -3.57627   GCTGCAGACAAAAAT                TCAG TATT CTGA                 GGTGGATTCCAGAGA  55 14
      MA1742 2093003 .. 2093035 -  -2.7  -2.84961   ATTACTATCAATAAT     TGTCGGCCAGCC TCTTAGGGTT GGGTGGCCG-CA      CGCAAGTTGATTTCT  42 73
      MA1741 2089929 .. 2089944 -    -4  -2.73159   TGAATTGCCTGAAAT              TTCCGA ACAT TCAGAA               CAAAATGAAATTCCA  45 78
      MA1740 2089541 .. 2089552 -  -2.2  -3.38604   CATTAAAAGCAGTAA                CAGA TAGA TCCG                 TGCACGTGACCCGGA  45 93
      MA1739 2087011 .. 2087037 -    -8  -2.55309   TTGGAATAACAAATT         CCACGGAAAAAG GTG CTCTTCCCCTGG         CTTTTCGCCTGAAGT  62 50
      MA1738 2083479 .. 2083516 -  -3.5   -5.1287   TCCAGATGGAAAAAA   TGCCGGAAAGCGCAAAAA ACT TTTTTCTGCTTGCCGG-A   CTCAAATGAATTATA  73 278
      MA1735 2080460 .. 2080475 -  -4.8  -3.73107   TTATGAAAGCTTAAA              GATTTT AAAT AAAATC               CATTCAGGGCTATAA  59 313
      MA1733 2078940 .. 2078958 -  -3.8  -3.39772   GGAAACCGCTAAAGA             TCTTCGGG TAT CACAAAGA             GATTATTATTACTGA  50 246
      MA1732 2078539 .. 2078549 -  -3.2  -3.38683   ATACTCAAAATTGAA                 TCCG GAC CGAA                 GTAAGGGCGGGAATT  48 122
      MA1730 2075917 .. 2075937 -  -2.6    -3.182   CTGAAATAGGTAACA            CCATAAAA TTAAC TTATATGG            AGATATCTCTGATCG  45 446
        iorA NONE
        iorB NONE
      MA1725 2069539 .. 2069569 -   -12  -2.63817   AATGGTCAATAAGAC       TGAACCGGTTCAAT AAG ACTGAATCGGTTCA       ATAAAACTGAAACAG  83 160
        corA 2062506 .. 2062520 -  -4.9  -3.30124   GGGCATGTTTCATAA               CCCCG GAGAT CAGGG               AATTCGGGAAATCTG  55 45
      MA1720 NONE
      MA1719 NONE
      MA1718 2060095 .. 2060116 -  -3.1  -4.89852   TTACAGGCACAAAAA           TGAAAG-CAC TCC GTAACTTTCA           TGCTAATGAATACAC  70 151
      MA1716 2057567 .. 2057587 -  -5.3   -4.4078   GGGGTTTAATGAAAA            CCGGAATTC AAC GAAAACCGG            GGTTTCCTGATAACG  70 431
      MA1715 NONE
      MA1714 NONE
      MA1713 2053788 .. 2053798 -  -2.4  -4.27474   AAATCTATGAAGAAA                 GGCG CAA CGTC                 CTGATTGAAGGGCTT  58 488
      MA1707 2045572 .. 2045588 -  -3.7  -3.19482   CCAGATGAGGAAAAT              CATTGAG GTC CTGAATG              GGAACAACATGAGAA  48 186
      MA1704 2042598 .. 2042610 -  -3.5  -5.76633   GGATATACAAAAAAA                TAAAA ATG TTTTA                AACCGATGAGACGAG  84 390
      MA1700 2038278 .. 2038288 -    -4   -3.4529   ACACTATTATTATAA                 GAAA TAA TTTC                 GTGCAATGTATCACT  51 480
      MA1697 NONE
      MA1696 NONE
      MA1695 2033556 .. 2033584 -  -2.5  -4.14633   TAGCGGTAAAAAATA        TGGTACCAAAA AAACTCA TCTTGGTACTA        AAAAAGCTTATCCTC  55 401
      MA1691 2029847 .. 2029860 -  -2.4  -4.36127   GGTAAGAACTGAAAA               TCAG CATGTT CTGA                CTCCATGAAAGTATG  58 240
      MA1690 2028039 .. 2028062 -  -5.4  -4.09519   AGCAGGCACAAATAA          TGAAAGTAAT TGAA AGTACTTTCA           TACCAAAGAGAAAAA  65 178
        gptA 2024625 .. 2024645 -  -2.6  -4.06864   TGGAGAGAACAACAA            CTGGAA TGTCCGCGT TTCCAG            GGTTTTTCCGCAGGG  56 141
        aspS 2020485 .. 2020499 -  -2.2  -5.25735   CTAAAAAAGGAAAAA               TATTTT TCA AAAACA               TGATGTCCTTTCAAG  73 64
        rpiA 2019576 .. 2019587 -  -4.4  -4.57569   GCAGCTTTGCAAAAA                GAAC ACTG GTTC                 CGCTTCCTGTTATGC  68 182
     hsp60-3 2017591 .. 2017606 -  -7.6  -3.34078   GAGAAAAATAAACCA              GAAGTG AGAA CACTTC               TTTTAAAAAAAGAAT  67 136
      MA1681 NONE
      MA1680 2016356 .. 2016370 -  -2.1  -4.20074   AAAGACATCCGAAAA               GATGA GGAAA TCACC               ATAAACTATAACTGC  58 221
      MA1675 NONE
      MA1673 2006998 .. 2007008 -  -6.8  -3.86015   CATGGCTTCCAGAAA                 CGGT TAC ACCG                 TAATTGTAAGCCACC  68 365
      MA1671 NONE
      MA1656 1986510 .. 1986523 -  -2.4  -2.62522   TTATGGAAGAGGAAT               TGCA TCATTT TGCA                GCCCAGCTTTCATGT  39 438
      MA1652 1979728 .. 1979738 -    -4  -2.96792   AAAGAGAGAAAATAC                 CATA GAT TATG                 CAGGTTTGATCTGTT  47 269
      MA1650 NONE
      MA1649 1977504 .. 1977515 -  -2.2  -2.72568   TTGAACATGAAATAT                TGAC CTGT GCCA                 GAAGAGTTCGAATAT  40 297
      MA1648 NONE
      MA1647 1976025 .. 1976037 -  -2.7  -4.09864   AGGCATTCCTGAAAA                TCTGA ATG TCAAA                GATCTTAATAGTCTT  56 289
      MA1644 NONE
      MA1643 1967984 .. 1967995 -  -5.8  -3.29935   CAACTATGACAAAAG                CACC ATTG GGTG                 GAGGTGGGACCGGAA  59 513
      MA1641 1964629 .. 1964640 -  -2.2  -4.82901   CGCTTCTCACAAAAA                CCGA ATGG TCAG                 ACTGGTCACACATCC  64 490
      MA1640 1962212 .. 1962222 -    -4  -3.14026   GATATTGACATTTAA                 GTAA GGA TTAC                 GAATTCTTGACATAA  48 160
      MA1636 1957573 .. 1957583 -    -4   -3.2048   GCTAAAGTTCACGAA                 TTCT AAA AGAA                 AATGCATGAAAGAAT  48 335
      MA1629 1946817 .. 1946837 -  -3.4  -4.20918   TCTAACGTTAACAAA            TTACTGAA ATGAA TTCAATAA            AATTCCGTTATAATT  59 105
      MA1623 1933354 .. 1933367 -  -4.5  -3.07895   CCCATCCCGAACACA               GCAGA TAAG CCTGC                CCCGCGTTCCTTACT  50 361
      MA1621 NONE
      MA1619 1929765 .. 1929779 -  -7.1  -2.66274   CGGGCTACAATGAAT               GGGAC AATGG GTCCC               TCCCCTGAAAAGGGC  60 312
       mtaC3 NONE
       mtaB3 1924813 .. 1924823 -  -2.4  -4.27316   TCTGCGAATCGAAAA                 GCGG GCT CCGG                 GCTTGAGGATAGTAT  56 460
      MA1614 1922404 .. 1922423 -  -5.2  -2.80307   TAAATTTTCATTACA            TTAAATAT TTTT ATATTTAA             TCTGTTTTATTAAGC  50 373
      MA1613 1916398 .. 1916409 -  -2.2  -3.29461   GAATCCTTTGCAGAA                CCCT TAAT AGGA                 CTCTTCTTCCTTCTC  45 17
      MA1612 1915554 .. 1915572 -  -3.1  -5.58074   GAAGGACGAAAAAAA             GCCTCTT GATTT AAGAGGA             CTTTTGATTATCTGA  79 342
      MA1601 1901409 .. 1901438 -  -6.5  -3.45839   ATTTTTAAATATTAA       TCTCTGAAATTCA TATC TGAATCCCCGAGA        TAATTTTCAACTTCT  62 6
      MA1598 1898192 .. 1898214 -  -2.8  -3.50488   ATAAAAATATATTAA           TTAAGTTG TTCACTG CAACTCAA           TACGGGGCAGGTAAC  48 298
      MA1594 1894905 .. 1894919 -  -4.2  -3.61894   AATTGCCTTCAACAA               TTTGCG GTA CGCATA               TATGAAAGAAATGCC  55 213
      MA1591 1890840 .. 1890852 -  -4.1  -3.90574   AATAACGACAGCAAA                TCCCA TTT TGGAA                CTTACTTCTTCCTTA  56 27
      MA1590 1889329 .. 1889343 -  -2.8  -3.25823   TTTTGCTCATATTAA               CCACTT CAG AAGTTG               TGGAGTTTAATCCCT  45 159
      MA1589 1888383 .. 1888397 -  -3.5  -4.60143   AGAGATCACATAAAA               CCTAC TTTCG GCAGG               TAACTTGATTTTTTC  64 349
      MA1588 1887729 .. 1887742 -  -5.3  -3.72494   GTAAGGTAATAAATA               TTAGC GCCT GCTAA                AAAAGATAACGATTC  60 86
      MA1587 NONE
      MA1586 NONE
        gyrB NONE
        gyrA 1878801 .. 1878815 -  -7.2  -3.45737   GAAGCATTAGCAGAA               GAATTC AGT GAATTC               AGGTAAAAATCTAAC  65 412
      MA1582 1875629 .. 1875650 -  -7.4  -3.07816   GGGTTAGTGAGGCAA           TTCAGGTT TCAGTG AACCTGAA            CAATCCGGAAACAAA  61 330
      MA1579 NONE
        istB 1870104 .. 1870137 -  -3.8   -4.0057   CCCAAAAAAAGAACA     CCTTACGCTCGTGC GTTGAT GAACGAGGGTAATG      CAAGACAAAAACTTG  56 251
        sodB 1865576 .. 1865591 -  -2.5  -4.84359   GCATTTTGAGAAAAA              CCGGA GTCGTT TCCGA               TTACACTTCATCCAA  65 144
      MA1569 NONE
       pyrOA 1855471 .. 1855507 -  -5.4  -5.04249   CCCTGAAAAAATAAA   CTGATTTCATTCTTACA AACC TGCAAGAAT-AAATCTG    TTTTTAAAAAATTGA  78 191
       pyrOB 1854457 .. 1854477 -  -4.9  -4.13728   CAGACAGCCTTAAAA            TCATTTTTT TTT AAAAAATAA            CCATATCCACAAAAA  63 355
      MA1565 1852582 .. 1852594 -  -3.4   -3.6135   AAATATATTGTCAAA                TGAC CAAGT GTCA                GCATGGGAGGAAAGT  50 65
      MA1563 1849654 .. 1849672 -    -4  -4.98352   ATTAAACAAAATAAA             TTAATCAA ATA TTAATTAA             AAATAATGCTCAGCA  72 290
      MA1562 NONE
      MA1561 1846285 .. 1846300 -  -3.3  -2.62184   TTGTGTTTTATATCA              TCATG TGTCTG CATGA               GAGGTTTCTGATAGA  43 126
      MA1560 1845888 .. 1845906 -  -3.2  -5.24449   TACAAATTTAAAAAA             TGTAATCA TCT TCATTACA             AAAAATAAGACTTGT  73 154
      MA1557 1842455 .. 1842475 -  -6.1   -3.8211   GTTTACCCACAACAA            CCCACCACA CTG TGTATTGGG            GGTGGGGAGAAGCAC  63 261
      MA1554 1836953 .. 1836990 -  -5.2  -4.46212   TGCGTCAGGATAAAA   TCTGAAAT-TTTTTAGA TAGCC TCTAAAAGGATTTCAGA   GGAGCTGCTTTCCGG  68 21
      MA1553 1835525 .. 1835546 -  -7.4  -2.74926   AGAAATGAGAGATTA           TGAGAATG TATTTT CATTCTCA            ATGTCAGAATAAAAT  60 207
      MA1552 NONE
      MA1551 1834099 .. 1834112 -  -5.3  -3.17075   TTTCCTTTAATTGAA               CCTTT ATTA AAAGG                ATTTCATGTACGTTT  55 18
      MA1550 1833143 .. 1833163 -  -4.7   -3.2856   GAAATCTTAAATATA            TGGAAAAGC CGC GCTCTTCAA            AGGCATTTTTATTTT  53 383
      MA1549 1831925 .. 1831941 -  -2.3  -4.03234   TGTTGCGTAGATAAA              GATAATT TAT AATGATC              CCCGTTTAATAACTA  53 285
      MA1548 NONE
      MA1547 NONE
      MA1546 1827987 .. 1828001 -  -3.5  -3.70902   CTTCCGATATGCAAA               TCCCG ATAAA CAGGA               TTTATACTGTATATC  52 375
      MA1540 NONE
      MA1539 NONE
      MA1538 NONE
      MA1537 NONE
      MA1536 NONE
      MA1535 1814719 .. 1814737 -  -5.4  -4.69214   GAGGCAAGAAACAAA             CTTTAAAA TAG CTTTAAAG             TGATCTATTTCTCGC  73 308
      MA1534 NONE
        istB NONE
      MA1532 NONE
      MA1531 1809818 .. 1809831 -  -2.5  -2.85351   TCGTTCCAGAGCATA               TTTTA ACTC TAAAA                TTCACATATTATCGA  42 123
      MA1530 1807676 .. 1807687 -    -3  -4.77157   TGAATTGAGGAAAAA                GAAA TAAG TTTC                 AATTGGACATCATAG  65 166
      MA1529 NONE
      MA1528 1805886 .. 1805897 -  -4.4  -3.82604   CCATTCAAGCAACAA                CAAC CATG GTTG                 CTTCTTTCTCTCCTT  59 68
      MA1527 1805085 .. 1805105 -  -5.3  -3.53012   TTCTCGGCCTCGAAA            CCGCAGAAG AAG CTCCGGCAG            CAGAGTAAATTCAAG  58 292
      MA1520 1800255 .. 1800282 - -14.3  -3.58533   GGATAACTCCTGAAA        GGGTAACTCCT GAAATA AGGAGTTACCC         CAAATATCCTTTAAT 100 36
         net 1796730 .. 1796746 -  -2.9  -4.20696   TTATGAACCCGAAAA              CAGCCAT CAG AAAGCTG              CCTGTTGAGAGCAAC  57 44
      MA1516 1792455 .. 1792481 -  -8.1  -3.14132   GGGGCTTTTGATGAA        CTGATAGCAGCA ATTA CGCTGCT-TCAG         GAAGAGCAGATAGTT  65 366
      MA1512 1788560 .. 1788580 -  -8.3  -3.73224   GTATTTGGCATGAAA            TGCGGGT TTGGGTT ACCCGCA            TAAAATTTCTTTTAT  74 396
      MA1493 NONE
      MA1492 NONE
        bioB NONE
      MA1490 NONE
      MA1489 NONE
      MA1488 1760478 .. 1760498 -  -8.2  -2.80016   CTTTACTATTAAGGA            GCCGCCAG TAGAG CTGGCGGG            AGTATTTTCAGACTA  66 47
        tetR NONE
      MA1486 1757756 .. 1757768 -  -5.5  -3.28712   TTGGCTCTCTTAGAA                GAGCG ACA CACTC                AATACAAAATCTTCT  55 249
      MA1485 NONE
      MA1484 1755973 .. 1755989 -    -8  -4.16121   TAAAAAGAGTAGAAA              TGCCTG GTTTT CAGGCA              TTATGTCCTGTTCTT  76 26
      MA1475 NONE
      MA1474 NONE
      MA1473 NONE
      MA1472 NONE
        ef1B 1740361 .. 1740373 -  -5.5  -3.75332   ACTCGGGAAGTGAAA                CTCGG GTG CCGAA                GCTTTCGAAAAAGAA  60 242
      MA1470 NONE
      MA1469 NONE
      MA1468 1734921 .. 1734932 -  -4.4  -4.37886   CCAGGCGTTAGAAAA                TTCC CACT GGAA                 TTTCTTGATCAGACA  66 316
      MA1467 1734382 .. 1734399 -  -2.1  -5.45726   TATACTTTAAAAAAA             TATACTT TAAA AAATATA              TGAAATTGAAATGGT  76 302
      MA1463 1728911 .. 1728924 -  -3.1   -4.2803   GATTCTAAGTTAAAA               CACAA TCAC TTGCG                TCTTATTTCAGGTTT  59 94
      MA1462 1728176 .. 1728230 -  -8.7  -3.09505   ATAGTTGACTGAATA CCATGAACAACTTCCGGATAATCCGG TACT CCAGATAAACTGGAAACTGTTC-TGG CAAATTTGGAATCCT  70 76
      MA1459 1726287 .. 1726298 -    -3  -3.28924   CAGGTTTTGCCATAA                TATC TTTA GATA                 AGTTGCGTTTTGAAT  45 140
      MA1458 1725283 .. 1725295 -  -2.6   -5.0133   TATGCCGTGAAAAAA                CCGA CGGAC CCGG                AATCGTGGCAGCAAT  72 274
      MA1453 1721116 .. 1721127 -  -2.2  -4.39696   CTGGAAATGAACAAA                CCTC CCCG GAAG                 AAAATGTGACACCTG  58 67
      MA1451 1719886 .. 1719913 - -11.4  -4.47888   GCAAGCCAAAAAGAA        CCTTTGTCCTTG TAAA CAAGGACAAACG         GTGGGGAGATTTTTC  95 65
      MA1448 1716095 .. 1716105 -  -2.6  -3.38656   GGATTAGAGATAATA                 TTAA AGA TTAA                 ATTGAGGGAGATGCG  46 161
      MA1447 1714455 .. 1714465 -    -4  -3.70149   TGGATATTATTTAAA                 TGAA CCG TTCA                 TTAAGCCACTCATTC  54 153
      MA1446 1714031 .. 1714061 -  -4.7  -4.64334   AATTTCGGAAGAAAA       GGGAGATTAGGTT GTAAA AACCTAACTGCCC       AGAATCAGTACTTCT  71 30
      MA1444 1713060 .. 1713077 -  -8.5   -3.0263   ACTATTCCCCGAACA             CCAGTTT TCGG AAACTGG              AGACTGACCTGTATC  67 203
      MA1442 1712071 .. 1712089 -    -3  -4.21351   AAATACTTCAATAAA             CCCCCAGG GCA CCTGGATA             AATTCTCAAAGGTTG  57 95
        ksgA NONE
      MA1440 NONE
      MA1439 1709254 .. 1709268 -  -3.6  -5.40873   AAGATAAAAAGAAAA               TAAACT GGA AGTTCA               CAAAGAAAATTGCTA  78 156
      MA1437 NONE
      MA1436 1706537 .. 1706554 -  -2.7  -2.79273   TGTCCTGAATAGAAG             TGTTACT GTTA AGTCACA              TCCCATTTATATAAT  42 32
      MA1435 1705125 .. 1705140 -  -4.7  -3.11476   AGCGAGCGAAAAGGA              CTTCG TGCTCC CGAAG               CGAAACTCGGGCAGA  53 98
      MA1433 1702763 .. 1702779 -  -5.1  -3.63761   CAATTCATAGAAATA              CCCCA ATTATTA TGGGG              CTGTCGAAAATAAAT  57 192
      MA1432 1701550 .. 1701561 -  -2.2  -3.55447   GTATTCAGGATAGAA                TCCC GGGT AGGA                 TCTTTTTCTCTGCTA  47 56
      MA1431 NONE
      MA1430 NONE
        ccmB NONE
        ccmC 1697958 .. 1697969 -  -4.4  -3.89055   ATAGACCGCCAGAAA                TCAG GCTT CTGA                 TCCGGCAGATCTGCG  59 14
      MA1427 1696779 .. 1696799 -  -3.9  -3.96618   GGGAAGGGTAAATAA            TTATCCCGG ATT CCTGGAAAA            AAGGAAGAGAAATTA  56 122
      MA1426 1695518 .. 1695540 - -13.6  -3.14522   TCAATTTATATCCAA           TTTTTCCTCG AAA CGAGGAAAAA           TTGTAGCCGTTAAAA 100 135
      MA1425 1693887 .. 1693899 -    -2   -4.9041   ATGATAAAAAAATAA                TTGT AAACA ACAA                GCAAAAATCAGTTAG  66 174
      MA1424 NONE
      MA1423 NONE
      MA1422 1690809 .. 1690830 -  -8.7  -5.46698   CTGAAAATTAAAAAA           CCATCGACC CGAA GGCCGATAG            TATTGAATTATTCTT 100 33
      MA1421 1689003 .. 1689029 -  -2.4  -3.66438   CAAACAACCATATAA         TTTAATGGAAAT GTA ATTTCTAATAAA         AATTATGAAACTAAA  49 229
      MA1420 1687180 .. 1687205 -  -2.5   -4.2778   AAAAAGAGAAAAATA         GGAAGTGAAAC CTTA GTCTTGCTTCC          TTGAAATCACATAGC  57 12
      MA1416 1682219 .. 1682231 -  -3.3  -2.92513   ATGGCAAAAAATTGA                GGGGA CTG TCCCA                ATATACGGATGTATA  44 425
      MA1410 1676727 .. 1676746 -  -9.2  -3.06696   GGTGGCGCGAACATA            CCCCGTTG CTTG CAGCGGGG             TGCGCCAGCGCAACT  74 78
      MA1407 NONE
      MA1403 1669939 .. 1669949 -    -4  -3.96216   CTTTCAGGGAAAGAA                 TGAA AAA TTCA                 GGTCATCTGTTCTTT  56 23
      MA1400 1665495 .. 1665506 -  -4.4  -3.10597   GGCCGTATTTAAAAG                GATC TACA GATC                 TCTCTATTGCTTCCC  50 96
      MA1394 1660167 .. 1660183 -    -3  -4.90778   TGCAGGGAAAGAAAA              CTGAAA TTTTT CTTCAG              GGACTCAGGAATCGT  68 44
      MA1393 1658667 .. 1658690 -  -9.6  -3.97003   AAAAAGAAGTAATAA          CAGGAGGGTT TTCA AACCTTCCTG           GGGTCGGTAATTTCT  83 13
      MA1392 1657882 .. 1657903 -  -2.9  -3.54158   TATTGTAACAATCAA           CGGAGTTCCC AAG GGGA-CCCTG           TCAAAAACCGATGTT  49 411
      MA1390 1655351 .. 1655388 -  -4.9  -4.92385   GATATTCAAATAAAA   GCCAGATAAGGAATC AGAGCGTG GACTCCTCATCCGGT    TCTTCCGTTGAGGGC  76 1
      MA1388 NONE
      MA1387 NONE
      MA1386 1651997 .. 1652014 -  -5.5  -3.01712   GTTGTCCCGGGAACA             GCCTTCG GAAG CGAAGGT              GACGGCTATATAAGA  52 413
      MA1379 NONE
        aroL 1644133 .. 1644143 -  -3.2  -3.07994   TTCAAGTTCACTCAA                 GAGA ACC CCTC                 CCTTTAAAAGATATT  45 7
      MA1377 1643848 .. 1643860 -  -3.3  -2.54896   CTTTGAGGCAAGTCA                GGGCA GGC TTCCC                TTTCCACTTAATTCG  43 10
      MA1376 1643377 .. 1643397 -  -6.9  -2.60977   TGCGAAAAAATAAGT            TTCAGGAAT CGG ATTCCTGCA            GTACCAGCTTAAAAT  60 56
      MA4683 NONE
      MA1368 1636297 .. 1636327 - -10.4  -3.34242   GAGAAGAAGTATTAA       CCGGAATAACCGCA ATT TGAGGTCGTTCCGG       TCAGAGAAGCAAATT  80 119
      MA1366 1634846 .. 1634891 -  -6.3  -3.59262   TTGGAGATTGCTAAA GAGGACATCTCAAGAAGTATA TGAA TAAATATCTTAAGATATCCTC CGACAATCTGAAAAA  61 170
      MA1365 1634275 .. 1634295 -  -2.5  -4.10925   ATAGAGTTTTTAAAA            TCGAATCCG GGG CAAAGTCGA            TTTTTAGCAAATGGT  55 135
      MA1364 1632709 .. 1632731 -  -6.9  -2.55585   CCTCAAAAGAGACAT          GGCTCCTGCC CGCA GGCTGG-GCC           TGAAAACAGCATATG  55 463
      MA1362 NONE
        rimK 1629210 .. 1629221 -  -4.4  -5.04249   GTGGGAAAAAACAAA                CTGA ATGG TCAG                 AGCATGCAGCGGACA  74 104
      MA1355 1623619 .. 1623646 -  -5.6  -2.77899   CCCTGTTATCAATTA        CGATCCAGCT ATTTTCGA ACCTGGATCG         CCGCTGCTGAACTCC  52 138
      MA1354 1621661 .. 1621682 -  -7.3  -4.86731   TGGCTTGAAAGAAAA           GGTTACCTT AATT AAGGTCACC            TCAAAAACCTTTTAT  83 252
      MA1349 1617507 .. 1617545 -  -4.9  -3.66438   TAAAGAATCATATAA   TCTGTTATTAAAAAC TTCATTTTT GTTTTTAATAAAAGA   ATGTATAGGATCTTA  59 61
        ebrA 1616465 .. 1616477 -  -3.5  -2.63715   ATTTATTGCACATCA                TTTTT CCG AAAAA                GAGCTTGTGTTCCTG  43 256
      MA1346 NONE
      MA1345 1610692 .. 1610702 -  -3.2  -3.21704   CAAGAATAGAGCGAA                 CCGA AAG TCAG                 TGTTCTATCTATTGT  47 522
      MA1339 1603504 .. 1603518 -  -7.1  -3.57309   TAAAAGCTTTTTAAA               CGGAC AGGCA GTCCG               AAAACTCTGGATAGG  67 290
      MA1331 1598201 .. 1598211 -  -2.4  -3.57587   ACTAGGGAAACAACA                 CCAG TTT CAGG                 CCCAATAAAAGTATA  47 1
      MA1329 1596830 .. 1596843 -  -3.1  -4.36914   CTTCTGTTGACAAAA               GCATC TACC GATAC                TTTATTGGTAGTCAT  60 492
      MA1324 1591036 .. 1591057 -  -2.4  -4.07568   TTCTCTTTTTTAAAA           TGAATAAA GGAGGA TTTACTCA            ACTTTTACTGATTCC  53 376
      MA1322 1585404 .. 1585418 -  -5.8  -2.90688   TAACCATTCGATATA               TCTTTT GAC AAAAGA               TAGCGCGATATGAAA  55 413
      MA1321 1584272 .. 1584283 -  -4.4  -3.24423   CTGAAGAATATTGAA                GAAG CCGG CTTC                 ACCGTACTGGAAGCA  51 265
        argH NONE
        ansA 1579440 .. 1579452 -  -6.3  -4.73105   ACCGACAAAAAAGAA                TTTGC TCG GCAAA                AAAGTGCTTCCTTAG  78 209
        putP 1576723 .. 1576736 -  -5.2  -2.80816   GCTCGACGCAGGAGA               GCGG TCTTTC CCGC                AAAAAAGAAAAGAAA  50 504
      MA1315 NONE
      MA1314 1575300 .. 1575312 -  -6.3  -2.53822   CGGAGGGCACAAGAG                TGCAA TTG TTGCA                ATAGCCGCAAAGAAG  52 302
      MA1310 1570122 .. 1570141 -  -2.1  -3.98083   CATGGAAGGCACAAA            CAGACAC AAAGAA GTACCTG             CCTTCTTTTTTGTGC  51 90
        cooS 1567512 .. 1567524 -  -6.2  -3.01422   TATGGGGATAAAGGA                GGCC GTAAA GGCC                GTGGAACTCATTGAG  55 339
      MA1307 NONE
      MA1303 1562682 .. 1562696 -  -8.6  -4.24786   TCCAGAATAGACAAA               CATCCA TCT TGGATG               TCATTTTCCAAACAA  83 174
      MA1302 1561183 .. 1561195 -  -4.1  -2.52464   TCTGTTCTCAAGTCA                CGACA GGA TATCG                AGAAATTAATAAGTC  45 46
      MA1301 1560522 .. 1560540 -  -4.4  -2.60496   TTTCGCGGGAAAGAT             CGCTCTCC TGC GTCGAGCG             GGACAAGAATAGTTT  47 280
      MA1299 NONE
      MA1298 NONE
      MA1297 1554208 .. 1554222 -  -4.2   -4.0162   CTGGGATACCATAAA               GGAGGA TAT TCCTGC               TCTCAAAAAAATAGT  61 197
      MA1287 1541464 .. 1541480 -  -4.5  -3.89354   TGTTGAAATTAATAA              TATCAAC TGG ATTGATA              ATGGGGCAATAAATG  58 412
      MA1282 1535533 .. 1535556 -  -7.4  -3.63059   CAACTCATAAAGGAA          GTCCAGAGGC GTTT GCCTCTCAAC           CTTGAAATTATTGAA  66 324
         dfp 1532659 .. 1532671 -    -2  -2.87132   TCTGTTTTGTAGATA                TTGT GCAGG ACAA                TTTGCAGGATCAGCC  41 104
      MA1279 1531658 .. 1531675 -  -3.4  -4.41616   ATCTTCCGAAATAAA             GAGCTC TGTCTG AAGCTC              AGTCATAAAGTAATC  62 24
      MA1278 NONE
      MA1277 1530003 .. 1530024 -  -6.6  -3.19038   CTTAAAATTAGCTAA           CTGACAGT TTTTTC ACTGCCAG            GATTTTTATTTGTCG  61 31
      MA1276 1528016 .. 1528028 -  -4.1  -3.01905   AGTTCTCAGATAAAT                GCTTG AAT CAAAC                GACTGATTAGGCCGG  47 208
       ahcY2 NONE
      MA1274 1521575 .. 1521587 -  -5.5  -3.18024   TTTCAGCAGGAAAAC                TCCCG TTA CGGAA                CTTTCAGGGGGCCAG  55 510
      MA1270 NONE
      MA1269 NONE
      MA1268 NONE
      MA1267 1510056 .. 1510077 -  -5.3  -2.65774   TATATGTACGAGAAT           TTTCACTTT TTAA AAAGTAAAA            TTAAATTCAATTTGT  51 340
        rpoH NONE
       rpoB2 NONE
       rpoB1 NONE
       rpoA1 NONE
       rpoA2 NONE
      MA1261 1501357 .. 1501367 -  -2.4  -3.14211   ACTCCTTTTTATCAA                 GCTG TAG CTGC                 CAGGATATCCGATTC  43 11
        nusA NONE
      MA1259 NONE
      MA1258 1499787 .. 1499800 -  -3.7  -4.11216   TGTTTATTTTCAAAA               GTGGG CAAG CCCGC                ATAACTTATTAGCGT  58 34
         ef2 1497529 .. 1497543 -   -10  -3.51633   ACAGAGGGGAGAGAA               GCGGAA AAA TTCCGC               TTACATTGAAAGGAA  80 26
        ef1A 1495943 .. 1495966 -  -5.4  -3.48747   AAAATGAAAAAAGGA          GAGTGTTA TTTCTGCT TAACACTC           ATGCACATGCCTGCG  58 7
      MA1255 1495561 .. 1495588 -  -4.9  -3.07005   AAGGAATTTGCAAGA        CCTGG-TACAGA GTTTT TCTGTAACCTGG        CATTTTTTGCATTTA  52 38
      MA1254 1495140 .. 1495152 -  -4.9  -3.35774   TACAAATTTGCAGAA                TGTTT AAA AAACA                ATATCAGCAAAAATA  55 145
      MA1253 1494470 .. 1494485 -  -4.6  -3.37975   ACTTACCATTTATAA              CAGGGG TTTG CCCTTG               TAAATGAAAGACGAG  53 126
        oppA 1488534 .. 1488549 -  -2.6  -3.40444   ACAGTCAAAAAATTA              CTATCCA ACC TGGAT-G              AAACAAGCTCAAAAT  46 198
        oppA NONE
      MA1248 NONE
        oppB NONE
        oppC NONE
        oppD NONE
        oppF 1482570 .. 1482586 -  -2.2  -3.78934   GTTTCTGGATAACAA              TGTCTG GATTG CAGTCA              TTTTGCTTTCCAGCA  49 23
      MA1242 1475349 .. 1475372 -  -2.5  -3.22223   CAATTTCACTATTAA          TGCTTTAAA ATCAAA TTAAAAGCA           CTAAACTTCCTTTTT  45 65
      MA1239 1473094 .. 1473110 -  -4.5  -2.81464   TCATTAGTGACGATA              GATCAAA GCT TTTAATC              TGTGCCTATCATCAC  48 20
         mop 1472279 .. 1472297 -  -3.1  -3.13164   GCTTCAATCATCTAA             GTCCGTA TAAGG TATGGAC             CCTGAAGAGAGTAAT  47 333
        modA NONE
        modB NONE
        modC 1468898 .. 1468909 -  -2.2  -4.51933   GAATAAAATAAACAA                CTCG CCTG CGAA                 TATATGAAAAGACAG  58 468
      MA1234 NONE
      MA1233 NONE
      MA1232 NONE
      MA1231 NONE
      MA1230 NONE
      MA1229 NONE
      MA1228 NONE
      MA1227 NONE
        nifV NONE
        nifV 1457775 .. 1457785 -    -4  -2.90218   TGACTAAAAATGAAT                 CAAA TTT TTTG                 CTTTAACTCATATTC  46 88
      MA1224 1456733 .. 1456747 -  -4.2  -4.11183   GGTGAGCATAAATAA               TAACGG AAT CCGATA               ACTAATTCGTATCTC  61 88
       nifI1 NONE
       nifI2 NONE
        anfD NONE
        anfG NONE
        anfK 1440313 .. 1440323 -  -5.4  -2.91593   GATCCTGCCAGAAAT                 CAGT AAC ACTG                 TGAACTGGCAGACCC  52 105
      MA1207 1439281 .. 1439295 -  -8.6  -3.11832   CAGCAATAAATCAGA               TAGTGG AGT CCACTA               TGGATTTGCTAGTCA  71 38
      MA1204 1434566 .. 1434588 -  -4.8  -2.60392   TATGTTGCAATGAAT           TCCGGTTCAA ATA TTGAACTGGT           TTGTTGGTTATCGTT  49 274
      MA1202 1432461 .. 1432473 -  -6.3  -3.84825   TGTAGTCACACGAAA                CAAAG GTA CTTTG                GGAGAAATTCATGAA  65 424
      MA1200 1430340 .. 1430352 - -10.5  -3.98745   TAAGGATCCAAAGAA                CCCGG TTT CCGGG                ATCAAAACCGGAAAT  88 60
      MA1199 NONE
      MA1198 1428390 .. 1428403 -  -3.1  -2.91276   TTTTGTGGTATAAAT               TGAAC ATCA GCTCA                GCATCGGAATACAGG  44 18
      MA1197 1427062 .. 1427091 -  -9.5  -2.92668   AAATTTTTGAGAAAT       TAATTAAGAGGGT TCAT ACCTTCTTAATTA        GTTTCCTCCGTTCGG  73 170
      MA1195 1423616 .. 1423637 -  -6.6  -3.73816   AATAGTAGATCGAAA           GGAAGGTT TCTCCG AACCTCCC            CAGGTCTTTAGAGAT  66 41
      MA1192 NONE
      MA1191 1418875 .. 1418891 -  -3.7  -4.77567   ACCGGGAGAATAAAA              CAGTTAT TTC ATACCTG              CTTTATCTGGAAAGT  69 45
         dpm 1413408 .. 1413421 -  -5.3  -2.59971   GCATCATATACGAAG               GCAAT TTTC ATTGC                ATCACTTTACCAGTC  51 32
      MA1186 1411941 .. 1411956 -  -3.3  -3.34947   TAATAATTTCTATAA              CTGTT TTCATG AACAG               AAATTGAACGATTAT  48 324
      MA1185 NONE
      MA1184 NONE
      MA1183 NONE
      MA1181 1404050 .. 1404066 -  -6.5  -4.21275   CTAATCCACCGAAAA              TGGGGAG TTA CTCTCCA              TCTTTACCAACCTGA  73 71
         gmd NONE
         gmd 1392964 .. 1392979 -  -4.8  -4.21744   ATTTAAGAAATCAAA              CTTTTT CAAT AAAAAG               GATTTCTACCTCATC  65 51
      MA1172 1390282 .. 1390300 -  -7.5  -2.75284   AAAAGTAGAAATGGA             GGAAAGA TTTTC TCTTTCC             CTCTATTCTCTTGAT  63 129
      MA1170 NONE
        moaC NONE
         prs 1384335 .. 1384356 -  -3.7   -2.5155   TAGAAGTAAAATGAT           CAGA-GCCTT TTC AGGGCTTCTG           CAATAAGAGGAGCAA  45 3
      MA1166 1383525 .. 1383539 -    -5  -3.34398   CTCTTTTCTCAAAGA               GGAATT TTT AACTCC               AGAACTCCTCCTCGT  55 18
      MA1165 1381805 .. 1381817 -  -4.8  -3.75153   CCCCTCGAACCCAAA                CTCC TCAGC GGAG                GTGAACGTGCAATCT  59 361
      MA1162 NONE
[truncated: 49,695 more chars]
