# Supplementary material for: Rapid, accurate, computational discovery of Rho-independent transcription terminators illuminates their relationship to DNA uptake
Source: Genome Biol. 2007 Feb 21;8(2):R22. doi: 10.1186/gb-2007-8-2-r22 (PMC1852404; doi:10.1186/gb-2007-8-2-r22)
Supplement: Additional data file 4 — Best terminators found downstream of each of the genes of the 343 organisms studied. [file gb-2007-8-2-r22-S4.zip › Methanosarcina_barkeri_fusaro.bag]

  Mbar_B3741     460 ..     478 +  -4.7  -4.40804   ACATGGTCTTTTATA             TACAATA TACAT TATTGTA             TTTTATAAACTGATC  67 98
  Mbar_B3742    1345 ..    1355 +    -4  -4.17657   ACTTCTAGTTGCTTC                 GATA TTC TATC                 TTTTAAAATCTCCTG  60 197
  Mbar_B3743    3005 ..    3027 +  -7.1  -2.70932   GAATGAACCAAGAAG          CCACTCAGTC TTTA GA-TGAGTGG           TAGTTCACAGGAACA  62 92
  Mbar_B3744    6165 ..    6179 +  -2.2  -5.10877   GATTTAAAATAATAA               TGTATT ACT AATATA               TTTTTCATTTATTCT  65 264
  Mbar_B3746    7904 ..    7921 +  -2.1  -3.46858   CAATGCATTATAAAT             TAAATTG AGGC TAATTTA              TGTCTTTTGATGTCC  46 72
  Mbar_B3747 NONE
  Mbar_B3748   10517 ..   10538 +  -5.9  -3.19091   ATATCTTTATAACTG           GATATCTTG AAAA CTAGATATC            TTGATAACTAGATAT  59 350
  Mbar_B3749 NONE
  Mbar_B3750   12209 ..   12231 +  -9.2   -2.5785   TGTTCTGGTGAACTA           CCCCTAAG CTAAAGA CTTAGGGG           CTTCCTGGTTCATTC  71 440
  Mbar_B3753   15407 ..   15418 +  -4.4  -2.80113   AGAGAAAATAAGTTA                CTCA GAAC TGAG                 TATGATAAAATGATC  49 1
  Mbar_B3756   23245 ..   23267 +  -5.6  -4.24123   AAGTTGACGCTTATA           TCCCTAAG CTAAAGA CTTAGGGG           TTTTACACTTCTTCA  66 40
  Mbar_B3758   27343 ..   27369 +  -8.1  -2.51186   GGACCAAATCCTAAG         CATCAGGTTTT AAGTC AAAACCTGACG         GTATTCCTGAGTTTT  67 474
  Mbar_B3759   28372 ..   28383 +  -4.4  -3.72576   AAAAAAAAAGATTTC                TGGT TTAG ACCA                 TTTCCTAAGCAAAAC  56 274
  Mbar_B3760   34209 ..   34221 -  -3.4  -5.54907   TTGATAAAAGAAAAA                TTCC TCTTG GGAA                TTAATTCTCTGCTTA  79 321
  Mbar_B3757 NONE
  Mbar_B3755   21588 ..   21610 -  -9.9  -2.73681   CATTTAGGTGAACTA           CCACTCAGC TCAAG ACTGAGTGG           CTTCTTGGTTCATTC  77 92
  Mbar_B3754   15429 ..   15460 -  -4.6   -4.4891   CTGAGTATGATAAAA      TGATCTACTATTAC CAAA ATAATAATGGATCA       TTGATACTGTAACAA  65 210
  Mbar_B3751   12209 ..   12231 -  -9.9  -2.70932   TGTTCTGGTGAACTA           CCCCTAAGC TAAAG ACTTAGGGG           CTTCCTGGTTCATTC  77 92
  Mbar_A0001    1832 ..    1845 +  -8.1  -3.91911   TGTACCATCTTAATT               GAGGC GAAA GCCTC                TTTCCTTGGCATGAA  77 28
  Mbar_A0007    7365 ..    7379 +  -2.2  -5.14985   TATTGAAAAATTTTG               TGATTT ATC AAATTA               TTTTTCTATATTTAA  68 91
  Mbar_A0008 NONE
  Mbar_A0009    8919 ..    8935 +  -3.7  -3.86835   TTTTTTGTTCTTCAG              TTACGAC AAG GTCATAA              TTTGCTCCTATTTCA  56 449
  Mbar_A0012   15937 ..   15949 +  -3.5  -4.41047   CATTTCTGCGTAAAC                TTATT CTC AATAA                TTTTAATTAGGGCAT  61 495
  Mbar_A0015   18991 ..   19017 +  -9.4  -2.99421   TATATTAAGAGTTTC         GAACGCTCTGGA CTT TCCAGTGCATTC         ATCTTTTGTATTTAA  76 48
  Mbar_A0016   20842 ..   20861 +    -5  -4.07885   TTACCCCTACTAAAA            GTACAGTT AAAA AACAGTAC             TTTTGGACAGAACTC  63 499
  Mbar_A0020 NONE
  Mbar_A0021   26698 ..   26708 +  -2.6  -2.95341   TTATATTAATCAGTG                 TTAT TTA ATAA                 ATTTAATCTTGCAGT  42 238
  Mbar_A0022 NONE
  Mbar_A0023   29018 ..   29038 +    -2  -3.67775   ATAAATCAATATTTA           GTTTTCTAC GGTG GTA-AAAAC            TTATTGAGTAAGGCT  47 75
  Mbar_A0025   30828 ..   30841 +  -3.8  -4.57341   CAAGCGTAAGAGAAT               CACC TAAATT GGTG                TTTTTGAAACAGATT  65 19
  Mbar_A0034 NONE
  Mbar_A0035 NONE
  Mbar_A0036   44718 ..   44729 +  -2.2  -4.63675   GCTACTAATATAACT                CTCA AATA TGGG                 TTTCTTTGATTTGAT  59 111
  Mbar_A0037   45622 ..   45632 +  -2.6  -4.57482   AATACTTTATTCTTT                 TATA ACT TATA                 TTTATTTATAAATAA  60 239
  Mbar_A0038   47283 ..   47296 +  -2.4  -3.27525   GTATATTTATTAAAT               TGGA AAATTC TCCA                TTGAATTTGGAGAGA  44 205
  Mbar_A0039   48617 ..   48629 +  -2.7  -2.90392   CTTATTGTGTGTAGT                TGTGA AGT TTACA                TATGATTCAAACATA  42 27
  Mbar_A0040 NONE
  Mbar_A0041   52976 ..   52987 +    -3  -2.94099   ATTGGCTTTGGTAGT                TAAC TATA GTTA                 TGTATAATGAGAACC  43 241
  Mbar_A0042 NONE
  Mbar_A0043   54065 ..   54075 +    -4    -4.386   TTTCAACCAAATACA                 TGTA AAC TACA                 TTTTCTCGGACATTG  63 394
  Mbar_A0055   68055 ..   68065 +    -4  -3.36195   ACAGTTAAGGTACAT                 TCAT TAA ATGA                 TCTATTTGCTGTTTA  49 259
  Mbar_A0062   76487 ..   76536 + -11.8  -2.85205   TTCTGGAAAATATGA TTGACTCTATATCCTTTTTCTT CACCAC AAAAAATAGGATGTAGAGTCAA TGGTTAATCTATTCT  88 105
  Mbar_A0063   77335 ..   77366 +  -8.2  -2.77233   GGATAAAGCCTGAAA      TATTCCC-GAAATTC CAC GAATTTCAGGGAAAA      CTTTAAAAATTATAC  67 474
  Mbar_A0067   81047 ..   81059 +  -2.7  -4.76088   AAGATAAAAATCAAG                CTTTT TAA GAAAG                TTATTTTTTAATTTC  63 34
  Mbar_A0068   82336 ..   82346 +    -4  -3.07935   TAACCGAAGACGCAT                 GAAT TCG ATTC                 TTAAATCCGTAAAGT  48 439
  Mbar_A0074   92157 ..   92167 +  -6.8  -3.65542   CTGGCTGGGCAACCC                 TCGC ATA GCGA                 TATTTTACAAATAAA  67 244
  Mbar_A0079   97231 ..   97242 +  -5.8  -2.84684   AAATGAATTGGCAAC                GGCA AAAG TGCC                 ACTTTTTATTTCGAG  53 451
  Mbar_A0111  123808 ..  123828 +  -6.2  -5.27938   AAAAAATGAGAGAAT           GGG-TGTAG AAGT CTACAACCC            TTTTTCTTTACAGCT  84 115
  Mbar_A0112 NONE
  Mbar_A0113 NONE
  Mbar_A0114  127567 ..  127589 +  -4.8  -2.83403   TCAAAACTAGAAGAC           CAGACTGGAA AAT TTCCATTCAG           CTTTAATAGAAACAG  51 45
  Mbar_A0115 NONE
  Mbar_A0116  130283 ..  130306 +  -5.3  -5.56112   TTAAAGGCTTGAAAA          GGCGGATTTC TTTAT GGAA-CCGCC          TTTTTTGATTTTTAT  87 106
  Mbar_A0119  132913 ..  132940 +   -10  -2.67123   AACGTATATGAAAAA        GAGCAGAACTGA CTTT TCAGTTTTGTTC         ATATTGGTTTTATCT  77 131
  Mbar_A0124  140726 ..  140743 +  -4.1  -3.06569   TTAAAAGTTGACAAC             GGTGATT AAGA ATTCACC              ATTTTCGACGGTTAA  48 103
  Mbar_A0125  144299 ..  144310 +  -4.4  -2.95177   CTTTTTATTTAGACC                CCTT GAAA AAGG                 ATTAGTTTTTTAAGG  49 438
  Mbar_A0130  150171 ..  150184 +  -5.2  -3.61894   TTTCCGATAATAGCA               GCCG TAAGCC CGGC                TTCTTCAAAGACCTT  59 421
  Mbar_A0132  151675 ..  151709 + -13.1  -3.81414   GCTTTTAGAATAGAT    CTGAGAAG-CGGAGTA CTCT TACTCCGACTTTTCAG     TTATTGGTTCAGCAT 100 66
  Mbar_A0138  157268 ..  157278 +    -4  -2.97475   CGATTGTATTTCCCA                 CTAA TGT TTAG                 CTTTCTCATAAAAGG  47 279
  Mbar_A0139  158136 ..  158160 +    -5  -3.89501   GCCTTGTTCCATCGA          TTTCCTCTCT AATTA GGAGAGGGAG          TTTCTGAAGGTATTC  59 443
  Mbar_A0142 NONE
  Mbar_A0143  162150 ..  162171 +  -3.1  -4.09002   TCAGCTGACGACCTC           TATCTTATT AATA AACAAGATA            ATTTTTTTATTAATG  55 41
  Mbar_A0144  162790 ..  162807 +  -2.7  -5.06103   CGGGGTAAAATTATG             TTCTCAG AATT CTCAGAA              TTTTTTGAAACTTCT  66 172
  Mbar_A0156  176266 ..  176278 +  -4.9  -3.21276   TTTAAAGAAAAAACT                GTTTT GAA AAAAC                TATTCTGAAAAACAA  54 125
  Mbar_A0160  180651 ..  180661 +  -5.4  -4.09739   TCAAAAATTCCACAT                 TGGA AGA TCCA                 TTTTCCCCACATTAC  64 132
  Mbar_A0161  181855 ..  181866 +    -3  -4.37763   TTTCCGCAGATGTCT                GATA AATT TATC                 TATTTTTTTAGCTAA  60 393
  Mbar_A0172  196114 ..  196127 +  -4.5   -3.2048   AGAGCTTTGTCAAAC               GAGGC AATA GCTTC                TTCGTACCGTTTGAG  51 214
  Mbar_A0177  202457 ..  202469 +  -3.5  -4.96762   TTTTCTAATTTTTAG                TTATT ATT AATAA                TTTTTGTAATATATA  69 116
  Mbar_A0185  213476 ..  213487 +  -5.8  -4.10657   TATTGCAGCCTTATG                GGCT TCCG AGCC                 TTTTCCCCCATGTGC  68 278
  Mbar_A0192  225947 ..  225960 +  -3.8  -3.29947   ATACTCTTTCCGGAC               GAGG CTGCAT CCTC                TTGATGTAATCCATA  49 200
  Mbar_A0205 NONE
  Mbar_A0206  243520 ..  243534 +  -4.2  -2.55668   TAGAAGGATAGAGTT               GCAAAC TTT GATTGC               CTTAATATGCAAATG  45 156
  Mbar_A0207  244766 ..  244781 +  -4.7  -3.63515   CATTTTCAAAGCTCC              GGCTT CCATAA AAGCC               TTGTTGGCGGTGCGG  57 410
  Mbar_A0214  252000 ..  252022 +  -4.8  -3.08032   AAATATTTCTGAAGC           CCTTTTGAAG TAA CTGCAATAGG           TAATTTTACGCAAGA  52 29
  Mbar_A0217  257128 ..  257145 +  -7.1  -3.65046   CTCTGTCCTCTTCTC             TTTTTCC TGCT GGAAAAA              TTCTTGAAATCACGC  70 80
  Mbar_A0218 NONE
  Mbar_A0219  259784 ..  259797 +  -3.9  -3.28712   TTCTTGAGAATCGAC               TTAAG TCAA CTTAA                TTCTCAGGGAAGCGA  49 199
  Mbar_A0220 NONE
  Mbar_A0221  261537 ..  261553 +  -6.5  -2.75863   GGGAAGAGTAAACTA              TCCTGAG ATT CTCAGGC              TAAATTTCCTTTTAA  57 30
  Mbar_A0222  263037 ..  263054 +  -2.7   -3.7175   TTTACTTATTTATTT             TCAACCT CTTG AAGTTGA              TTTAGATAGGTTTTT  48 102
  Mbar_A0225  265074 ..  265100 +  -2.5  -3.59738   TTGGAATAATATTTT        CTGTATT-TTTC TTCT GAAAGAATATAG         TTTCAAGATCTACTA  48 32
  Mbar_A0226  266198 ..  266211 +  -6.7  -3.72678   AATTAAAAAAGAAAA               CCAGA AAAA TCTGG                TTTCACTGCTCTTTC  67 297
  Mbar_A0229 NONE
  Mbar_A0230  272245 ..  272271 +  -3.1  -2.80244   CATCAAAGTAATTTA         TTGGTATGT ATTCTATTA ACGTACCAA         ATATTTATTGACACA  43 76
  Mbar_A0231 NONE
  Mbar_A0232 NONE
  Mbar_A0233 NONE
  Mbar_A0234 NONE
  Mbar_A0235  277508 ..  277523 +  -5.4  -4.17958   TCTCTGTACATCAGT              GGGTGA AATC TCATCC               TTTCTTAGACCTATT  65 368
  Mbar_A0237 NONE
  Mbar_A0238  282414 ..  282440 + -12.4  -3.69359   AAAGGAATTCGGGAT         GGAATTCTGACC TAA GGTCACAATTCC         TTATATACTTTTAAT  95 11
  Mbar_A0241 NONE
  Mbar_A0242  288544 ..  288558 +  -2.8  -4.89562   TAATAAATGTACAGA               GTGTTA ATC TCACAC               TTTTATTCCTTTTCC  63 84
  Mbar_A0243  291673 ..  291687 +  -2.8  -4.13728   TTTTTAAGTCAGGTC               TGCAGT TTT ACTTCA               TTTTCCCGCTATCTA  53 134
  Mbar_A0244 NONE
  Mbar_A0245  293596 ..  293612 +  -2.3  -5.68023   TAATTAATCACATGT              TTGTGAT TAA ATCATGA              TTTTTTTCATTATAC  74 304
  Mbar_A0246  294483 ..  294502 +  -4.4  -3.09516   CAGAAAACATAGTTT            TAAATCTG ATTG TAGATTTA             TTGAATCATCAAAAG  50 277
  Mbar_A0247 NONE
  Mbar_A0248  296399 ..  296416 +    -2  -4.84363   TGGAGGGCTGGATAG             C-CTCCT GCCAG AGGAGAG             TTTTTAATGCTTTAA  62 89
  Mbar_A0249  297343 ..  297358 +  -4.7  -3.49837   TAAAAAGTTCGAACT              GCTCA TAGTAT TGAGC               TCTTTCGATTATCTA  56 223
  Mbar_A0254  304568 ..  304597 +    -3  -2.96808   AGGTAAAGAAATCAT       TGCAAAGATGTAA GTTTA TTACATCCT-GCA       TAAATTTTTTAATTT  43 13
  Mbar_A0255 NONE
  Mbar_A0256  306502 ..  306514 +  -4.1   -4.7189   AATACTTTTTCGTAT                TGATC TCA GATCG                TTTTCTATGTGTTTT  65 213
  Mbar_A0257  307266 ..  307277 +  -5.8  -2.68282   GCTACCTGCTAAAAA                TGCC TTCA GGCA                 GTTGTCCTGATTGGT  55 29
  Mbar_A0265  316522 ..  316538 +  -2.3  -2.81291   ACTGGGACTGAAGAT              TTTCGAT GAA ATCTAAA              GTTTAAAGTTCTAAA  41 30
  Mbar_A0266 NONE
  Mbar_A0267 NONE
  Mbar_A0268  319619 ..  319635 +  -3.1  -3.56821   TTTAAGATAAAGAGT              TTAATTA CAG TAGTTAA              TTTGAACAGTATAAT  48 42
        nadE  320839 ..  320868 +  -7.9   -2.7752   GCAACTACCTGCCTA       TAAACTGCCAGAA GCCT TTCTGGCAGAGTA        CTTTCACATAATATC  65 140
  Mbar_A0270 NONE
  Mbar_A0271  323249 ..  323259 +  -6.8  -3.40112   GATACATTGCCCTGC                 CAGG CTC CCTG                 TATTTAGCGTATCCT  61 323
  Mbar_A0274 NONE
  Mbar_A0275  325922 ..  325932 +  -5.4  -3.47226   GCGACGGCGCACCTG                 CAAG AAC CTTG                 TTAGTTACTTAATCT  58 3
  Mbar_A0277  327862 ..  327873 +  -5.8  -4.50686   TTCCAGTCAATTTTT                CTGC ATTT GCAG                 TTTATTAATTTTTAC  72 421
  Mbar_A0291  343340 ..  343350 +    -4  -2.69471   AAATCAAACCCGATA                 TTGA ACT TCAA                 ATTATCTCGGAATAA  46 374
  Mbar_A0292 NONE
  Mbar_A0293  344590 ..  344604 +  -2.8  -3.29613   ATATCGTCTAAACTA               TCCTAT AAA AAAGGA               TTCCGTTTCCAGTTT  44 30
  Mbar_A0298  351627 ..  351639 +  -7.7  -3.18274   ACCCGATATTTTCAA                GCTGT CTT ACAGC                TTCGGTTGCAATCCC  63 383
  Mbar_A0300  353258 ..  353268 +  -2.6  -3.68908   TCTCCCCAGCTTGAT                 TTTT TTA AAAA                 TTTACATAACTATTT  48 444
  Mbar_A0301 NONE
  Mbar_A0302 NONE
  Mbar_A0303 NONE
  Mbar_A0304  356453 ..  356463 +  -5.4  -3.35813   TTATCTGAAATTCGG                 GGAA AAT TTCC                 TTGGTTAAAATCAGG  56 321
  Mbar_A0305 NONE
  Mbar_A0306 NONE
  Mbar_A0307 NONE
  Mbar_A0308 NONE
  Mbar_A0309  365236 ..  365252 +  -6.7  -3.14344   TTAACAGGTCTTTAA              TAAAGAA CCC TTCTTTA              TTCGTGAGCAAGATC  62 67
  Mbar_A0310 NONE
  Mbar_A0311  366573 ..  366583 +    -4   -4.7497   TTTGCATTTCCTCCT                 TTTC GAA GAAA                 TTTTTCCTGAGTCGA  68 350
  Mbar_A0312 NONE
  Mbar_A0313  367560 ..  367575 +  -2.6  -2.77523   TTATTGACCAGTATC              TTTTCA TGCC TGAAGA               TAATATTCGTGAGCA  40 95
  Mbar_A0314  368482 ..  368496 +  -2.2  -5.22039   TTTAACACCTAATTA               TTAAAA CTT TTTTGA               TTTTTTGAGTTTCGA  68 110
  Mbar_A0315  369541 ..  369553 +  -4.8  -2.68823   AGTACGAGAATTCGC                CCAC AACTC GTGG                ATTCTGTCCAGCGGA  50 93
  Mbar_A0316  370831 ..  370841 +  -6.8  -2.56046   CAGGTAATGCTCGAG                 CCGA CTT TCGG                 TAGATTGACATTTCA  59 55
  Mbar_A0318  372818 ..  372834 +  -3.1  -4.75309   TATCTTTGAGGGAAT              TAAAAGT TAT ATTTTTA              TTTTATTGGATTTAA  65 76
  Mbar_A0320  376465 ..  376475 +  -2.6  -5.37593   TAATATATATCAACC                 TAAA TTC TTTA                 TTTTTTGCTTTCAGC  72 85
  Mbar_A0321  381063 ..  381073 +  -3.2   -3.5241   CGAGGTACTTGTACA                 TTGC CAC GCAG                 TCTTTCTCGACAATC  48 122
  Mbar_A0322 NONE
  Mbar_A0323  382973 ..  382985 +  -3.5  -2.75562   CATTATGCCATAGTC                TTAAA CAG TTTAA                ATTTAGAAAGTTTGT  44 489
  Mbar_A0324  384099 ..  384117 +  -8.9  -2.87529   ACAGGAGATAAGTGA             GGATTCC CAAAA GGAATCC             ATTCTTAATATGTAA  73 42
  Mbar_A0325  385313 ..  385325 +  -4.9  -3.27215   GAAAAAAAATGTTAT                TTTTG AAA CAAAA                TTAGTATAGAAATTT  54 523
  Mbar_A0326 NONE
  Mbar_A0327 NONE
  Mbar_A0328  386502 ..  386514 +  -3.5  -2.55551   AGAAAAAAATTACTC                TAAAT TTT ATTTA                TAAATTAACCTTGTA  44 120
  Mbar_A0329  387323 ..  387348 +  -7.8  -3.86107   TATTTCCATTACACT         GTAAAAAAGT TATATC ACTTTTTTAC          TTGTGTTATTACTCT  74 273
  Mbar_A0330 NONE
  Mbar_A0331 NONE
  Mbar_A0332 NONE
  Mbar_A0333 NONE
  Mbar_A0334 NONE
  Mbar_A0335 NONE
  Mbar_A0336 NONE
  Mbar_A0337  393117 ..  393131 +  -3.6  -3.48276   AACTGACAATGAACT               TGAACA TTG TGTTTA               TTCTATGAGAGACGA  50 106
  Mbar_A0338 NONE
  Mbar_A0339  394888 ..  394899 +  -4.4  -4.89339   AAAAAGCTTGTCTGC                GACT TTGG AGTC                 TTTTTGTGACTCCTT  70 347
  Mbar_A0340  396068 ..  396083 +    -4  -4.62336   ACTGATCTATAAAAT              TGGATA ATGA TGTCCA               TTTTTCAGGTGAGGT  65 29
  Mbar_A0341  396857 ..  396873 +  -3.6  -3.44876   CCTGATCCAGAAATC              TGGCCG TGCCC CGGACA              TTCCTCTTCTAGTTT  50 81
  Mbar_A0342  397677 ..  397687 +    -4   -2.8991   TTAAAACCTTTTTTA                 TCTA TTA TAGA                 GTTCTATTCTTCCAT  47 91
  Mbar_A0344  400742 ..  400756 +  -3.5  -3.81461   ACCTGGTATTCAAAA               GGGTT CAGGA AGCCC               TTTAAATTCATATTT  54 6
  Mbar_A0345  402728 ..  402743 +  -4.7  -3.04715   AGGTAATAGTTTATA              TCCTG AGGACA CAGGA               GTTTTCAGGGAAATG  52 379
  Mbar_A0346 NONE
  Mbar_A0347 NONE
  Mbar_A0348  406526 ..  406539 +  -2.5  -3.23538   TCACGACAAACTGAT               TATAA CAAA TTATA                TTAATAATAAATTAT  44 208
  Mbar_A0349  407811 ..  407832 +  -2.3  -4.20749   GTTTATTCGGGTGTT           TATTCGAGT GTTT ATTCGAGTG            TTTATTCGAGTGTTA  54 73
  Mbar_A0350 NONE
  Mbar_A0351  410025 ..  410062 +  -8.1  -2.93715   ATCTAAAAATCCGGT   TTTTGAT-CAAACTTTTT TTG AAAAAGTTTGAATCAAAC   CTTTCTAAAGCTTGT  68 413
  Mbar_A0352  411301 ..  411311 +  -2.6  -5.72118   ATGATCCACATGCCC                 TTTA GCC TAAA                 TTTTTTCTCTTTTTT  79 152
  Mbar_A0356  416015 ..  416026 +  -4.4  -2.72829   CTCAAGATCTGTTTA                CTTG AATA CAAG                 CTTTACAGGCGTATA  48 132
  Mbar_A0358  417216 ..  417226 +    -4  -4.05229   ATGCGTGTAAATCGA                 GTTT GTA AAAC                 TTTCATGTTTAGTTT  58 31
  Mbar_A0359 NONE
  Mbar_A0360 NONE
  Mbar_A0367  431231 ..  431250 +  -4.4  -5.01497   CGGTGGAGTAAGGCA            CGG-TTATT TCA AATAAACCG            TTTTTATCTGATACT  74 397
  Mbar_A0369 NONE
  Mbar_A0370 NONE
  Mbar_A0371  437864 ..  437874 +  -5.4  -2.72038   ATTATTTTATTATTA                 CTCA TTA TGAG                 ATTCTACTATTACTT  52 205
  Mbar_A0372  441398 ..  441410 +  -2.7  -3.67022   AGAAATCATCAATAA                GTAAA GAT TTTGC                TTGCTTTCTACTTTC  48 55
  Mbar_A0373  442611 ..  442625 +  -2.8  -3.12847   TGAAAAATATGTACG               GTTTCT TGA AGAGGC               TTGAATATGGAAATT  43 7
  Mbar_A0374 NONE
  Mbar_A0375 NONE
  Mbar_A0380  450104 ..  450114 +    -4  -3.66018   TTACGTAAGCGGGTA                 TTAC AAA GTAA                 TTGTTAAGATCATGC  54 233
  Mbar_A0399  474148 ..  474162 +  -4.4  -3.51436   CATATCTTCAAGTAA               TTTATA AAA TATAAA               TCTTTCGTCTGAGTT  54 450
  Mbar_A0401 NONE
  Mbar_A0402  477541 ..  477553 +  -3.4  -3.66784   ATCCTTCTTGAGCAA                GTTG AAAAA CAAC                TTATCTTGCCCATAG  52 105
  Mbar_A0403  479362 ..  479378 +  -5.1  -3.35934   AAACTTCCCATCTAA              CTGATCT ACG AGAGCAG              TTATCAGCTGTATAC  55 369
  Mbar_A0408  490592 ..  490607 +  -3.3  -2.91772   TCTGTTGATATAAAA              GCAAT CCTTGC ATTGC               CTTTATCAGCGAGTT  44 298
  Mbar_A0410  493113 ..  493154 +  -8.1  -3.04589   AGGAGAATTGGCAAT TGCTGTAAAAAGCGTGTTA TAAA TAACACACTGTTAGCAGCA  TCTATGCTTGTAATT  70 138
  Mbar_A0411  494030 ..  494040 +    -4  -2.80291   TCTTCTGATGAAACG                 CATT AAA AATG                 TCTGATCCAATAATT  47 137
  Mbar_A0412  496060 ..  496077 +  -2.7  -3.66017   TTATGATGTCTTTTC             TTCATGT TTTT GCGTGAA              TTAGTTTATAATTAT  48 35
  Mbar_A0413  497131 ..  497148 +  -7.1  -2.71263   GATAAATGTAAAATT             CAAAATC ACTA GATTTTG              TAATTGACCACAGTT  62 14
  Mbar_A0414  498961 ..  498972 +    -3  -4.58303   GAAAGCTGTGAAAAT                TGAT TGAT ATCA                 TTTTCTGGTCTTTAA  62 317
  Mbar_A0415  500903 ..  500918 +  -2.6  -4.67651   ATCTTCCGATCTTAA              GGT-GAA GTA TTCTACC              TTTATTTTGAAATCT  60 250
  Mbar_A0420 NONE
  Mbar_A0421 NONE
  Mbar_A0422 NONE
  Mbar_A0423  510798 ..  510816 +  -2.4  -3.54424   GCTCAAAGCGTGGTA             CTGTATAG ATA CTGTGTAG             TTTGCGGGGCTGACC  46 45
  Mbar_A0424  511220 ..  511238 +  -5.9  -3.61232   CAGCACGACCTGCCG             GCCCTGC AGGTG GCAGAGC             TATTTATGTAGCCGG  62 60
  Mbar_A0425  513569 ..  513592 +  -5.4  -3.03159   GTAAAAGATTTGTAT          TTTTTCCCTA TTAT TAGGTAAAAA           TGTTCCCAAAGTTGA  54 472
  Mbar_A0428  520297 ..  520323 + -13.9  -3.38361   AGTTCCAATAAATGT         TATTCCGTGTC TTTAT GACACGGAATA         TTAATATTCAACTTT 100 489
  Mbar_A0435  532336 ..  532349 +  -2.3  -3.40685   TAGGTAAAAACGAAT               CGAAG CCGT CTACG                TTCATCTATGTTTAT  46 106
  Mbar_A0439  539360 ..  539375 +  -7.6  -3.12449   CCAGCTAAAACGTAG              GGTTTC ATCC GAAACC               TCTGTATTCCTCAAC  67 454
  Mbar_A0441 NONE
  Mbar_A0442  542030 ..  542042 +  -3.4  -2.82152   AATCGAGTCATTTTT                TCTC ATGCA GAGA                TCACTTTTGCTTCTT  45 521
  Mbar_A0448  547889 ..  547915 +  -8.7  -3.04461   AGTGAAATCATAATT         TGGGGATGAGA ACCAA TCCCATCCCCG         TATTCAGCGTAGCTA  72 335
  Mbar_A0453  552173 ..  552187 +  -2.8  -5.26875   TGGTAGCAAATCCCT               CTTCGA AAA TGGAAG               TTTTTTGATTCAAAA  69 236
  Mbar_A0454  553540 ..  553551 +  -7.2  -5.49729   TTAATCCAGATTGCT                CCGG AAAA CCGG                 TTTTTTTAGATGATT 100 125
  Mbar_A0455 NONE
  Mbar_A0456  554700 ..  554710 +    -4  -2.76404   ATTTACCGGGATATG                 GTTT AAA AAAC                 TGCCTTTTAACTGGC  46 173
  Mbar_A0457 NONE
  Mbar_A0458 NONE
  Mbar_A0459  555951 ..  555967 +  -2.9  -2.64616   GGAGAATAGAGGAAG              CTCTCGG GTT CTTAGAG              TAATATCAATCCACC  42 6
  Mbar_A0460 NONE
  Mbar_A0461  556736 ..  556746 +  -5.4  -3.07192   TTATTGGCTTTTTTG                 GGAT GGG ATCC                 TGTGTTCAACAAATT  54 125
  Mbar_A0462  558416 ..  558444 +  -9.7  -3.42124   TTTCAGGTGTGTCTC       TAGACGGCCGTC ATCCCA GACG-CCGTCTA        TTATGACTACTTTTC  78 425
  Mbar_A0468  564431 ..  564448 +  -2.7  -3.30007   GAGAAAAATAGAATG             GACGTAA TAAT TTGTGTC              TTGTGCCAAAATGTT  44 30
  Mbar_A0469 NONE
  Mbar_A0470 NONE
  Mbar_A0471  567292 ..  567302 +  -5.4  -2.74144   AATTACTGGCGGCGG                 CTCT CTA AGAG                 GTTTGGCCATGGAAG  52 18
  Mbar_A0472 NONE
  Mbar_A0473 NONE
  Mbar_A0474  571069 ..  571079 +  -8.2  -3.04799   AAGATAAAACAGAGA                 GCCC TCA GGGC                 TCTTCAGGAATTATA  70 390
  Mbar_A0479  576358 ..  576372 +  -7.2  -2.55351   TTTTTATTTGCACTG               CTCAAT CAC ATTGAG               ATTAATATCAAGAGA  62 212
  Mbar_A0483  581882 ..  581901 +  -5.2  -3.39618   TTTTAATAGTGACTA            TAATATTA ATTT TAATATTA             ATTTTTGAACTTGAC  58 106
  Mbar_A0486 NONE
  Mbar_A0487 NONE
  Mbar_A0488 NONE
  Mbar_A0489  587239 ..  587251 +  -6.3  -3.14125   GGGGTTTGATGAAAT                CTACA TTT TGTAG                TATTCAGTATATGCC  59 130
  Mbar_A0492  589903 ..  589917 +  -2.8   -3.6279   GATATTCAGGAAAAA               GGAGAA ATT TTGTCC               TTCTTCAAGCAATTT  50 308
  Mbar_A0497 NONE
  Mbar_A0498  595339 ..  595367 +  -2.4  -3.06528   AAGCAAAGTGTGGGG       GCTAGCAGTAGTG AGCG CTCTACTTC-AGC        TACTGTTTTTAATTT  43 270
  Mbar_A0499  596750 ..  596762 +  -6.3  -2.89859   TATTCTCCTGAGAAC                TTCTC CCT GAGAA                ATATTTTATAAGTTC  55 257
  Mbar_A0501  601432 ..  601446 +  -7.1  -3.54741   AAAAATCTGGACTTC               TGCCG TTAGT CGGCA               TTTGGGGGCGTGCTG  68 404
  Mbar_A0502  602003 ..  602017 +  -6.4   -5.1675   AGTCTTAAATGTCAG               GGCTTT CTC GAAGCC               TTTTTTACTGAGTAA  84 144
  Mbar_A0504  606114 ..  606152 +  -7.6  -2.69471   AAGTAAAAAAGGAGT   TCTGAGTTTTAGGTTTTT AGG GGGAACCTTAAACTTAGA   GTTATATAAAAGTCC  65 21
  Mbar_A0505  608193 ..  608211 +  -4.6  -4.05033   TCCATACGTCTTCGA             TTAAGGCA GTG TGACTTAA             TTTCTGTAAAATAAG  60 252
  Mbar_A0506  609699 ..  609716 +  -2.7  -3.71687   AAACATAGAAATCAA             GAGGA ATTTAGTA TCCTC              TTTGAAATCTTTTCC  48 39
  Mbar_A0515  619830 ..  619840 +  -2.6  -2.92171   AGTCTGATAAGAAAA                 TTTT TCA AAAA                 TAATTTAAAAATCTG  42 34
  Mbar_A0516  620989 ..  620999 +    -4  -3.28791   AAAAATGTATATGCC                 CATA AAG TATG                 TTATAAAAGGAAAAT  49 459
  Mbar_A0520  623551 ..  623571 + -10.5  -2.57344   CTCGCTCTCCTTAAA            GCCTGGAAA TCT TTTTCAGGC            CTTCTCCCGGAAATC  79 159
  Mbar_A0521 NONE
  Mbar_A0522  624892 ..  624928 +  -4.7  -2.88758   GTAACTCACGGTGTT  CC-CCT-AGAAGATGCTG CCTG CA-CATCTTCTCAGGAGG   TATGTCCCAGATTCT  49 312
  Mbar_A0524  626586 ..  626606 +  -4.8  -3.29511   GTACCGGGGCCTCAC           GAGCCTGAT ACGT ATCAG-CTC            TTGTGGCGAAATAAA  54 439
  Mbar_A0530  631817 ..  631833 +  -5.1  -3.05384   TAAGGAAATCCAGAA              TTGTCCT TAG AGGACCA              TTGCATGACAAGAGA  52 16
  Mbar_A0531  632770 ..  632784 +  -4.3  -5.41746   ATCTGAAACTGCAGC               TTCGA GAGAA TCGAA               TTTTTTTGCAGGGTT  85 244
  Mbar_A0535  635794 ..  635804 +  -2.6  -3.45403   ATTTCTTTTATCCAT                 TTTA TTT TAAA                 TCCTTTTTTATCCAT  46 50
  Mbar_A0536  638812 ..  638841 +  -9.5  -3.76952   GCCCATGCCTTGTTT       TTGGAAGCACGAGA TTT TCTT-TGCTTCCAA       TTTAGATTGGATCCC  83 245
  Mbar_A0537 NONE
  Mbar_A0538  641389 ..  641410 +  -3.1  -3.67068   ATGGGAGTCAGGTCA           CATG-GTAAG AGA CTTATTCATG           TTTGCAGGTTTTAAT  50 62
  Mbar_A0539 NONE
  Mbar_A0540  644667 ..  644693 +  -8.2  -2.54732   CTGCGGAAAGTGGGA         TCTAGACTTA TTTAGCT TAAGTCTAGA         CTTACTGAGTTTAAG  67 475
  Mbar_A0543  650326 ..  650342 +  -3.8  -3.68024   AATACTTTTACTGGC              TTAGAA CCGTC TTCTAA              TTATATATTAGAGGA  53 61
  Mbar_A0544  651740 ..  651750 +  -5.4   -3.4489   CTCACTAAAAACAGC                 GAAG ACC CTTC                 TTACTTGTGAAACTT  58 199
  Mbar_A0545 NONE
  Mbar_A0546  656484 ..  656499 +  -2.6  -4.17211   GAAAATAATTGAATC              TAACTT ACGC AGGTTA               TATTTTTATATTACC  55 44
  Mbar_A0553 NONE
  Mbar_A0554  664704 ..  664718 +  -7.2  -3.17212   AGGTTGTCCTAATTT               TGGTTT TTT AAACCA               TTGCTAAACTAATCA  64 139
  Mbar_A0556 NONE
  Mbar_A0557  667388 ..  667398 +  -5.4  -2.79135   ATACGAAAGTATGCC                 CCAA TCC TTGG                 ATTATTGAGCCTTGT  53 7
  Mbar_A0558 NONE
  Mbar_A0559  670506 ..  670516 +  -3.2  -4.19953   CTGAAGGAAAGCTCC                 CTTG AAT CGAG                 TTTTGAAATTACATC  58 389
  Mbar_A0564  676058 ..  676083 +  -5.5   -3.2115   AATCATCAGTTTAAC         CTGGAATTCAGA AGC TCTGCAT-CCAG         TTCCTGCCTGCTTTG  56 364
  Mbar_A0565  676971 ..  677002 +  -3.2  -3.76224   AACGGAACCGTCAAA      TGTATAAAATATTT AATT AAATTTTATATACA       TTTAATACATACAAA  50 243
  Mbar_A0566 NONE
  Mbar_A0567  679415 ..  679425 +    -4  -2.84574   GAAATCAAAGGTAGT                 GATA TGC TATC                 TAATTCCTTCAAATG  47 197
  Mbar_A0568  679890 ..  679902 +  -4.9  -4.29432   AACCAAAAATCGTTA                TCAAT TGC ATTGA                TTTTCATAAAATTTG  64 129
  Mbar_A0571  684441 ..  684463 + -12.8    -4.386   AATAATACGTGAATA           TCCCTGAGTT AAA AACTCAGGGG           TTTTCTGAAACGTTC 100 65
  Mbar_A0573  688323 ..  688333 +  -2.4  -3.55444   CAATGCCTACTCTCT                 GCCC CGG GTGC                 TTTGCAGAGTCACCC  47 422
  Mbar_A0582  700644 ..  700664 +  -3.4  -3.86822   ACAGAATCAATCTAA            TTTTAAGA CACGC TCTTAGAA            TTTGTCAAAAACTTA  54 297
  Mbar_A0587  705434 ..  705447 +  -5.3  -3.47617   CAGGCAGTTACGTTT               TTAGG TTAT CCTAA                TTATCGGTTTGGAGT  58 175
  Mbar_A0588 NONE
  Mbar_A0589  708203 ..  708213 +  -5.4  -4.63218   TGCCCGTCTTTATAC                 TCTG CTT CAGA                 TTTTCTTGCCCCGGC  71 45
  Mbar_A0590  709069 ..  709086 +  -4.9  -5.13344   TTCCTTGAAAAGTCG             GTTTTCA TTTC TGGAAAC              TTTTTATCTTGGTCT  79 455
  Mbar_A0591  710491 ..  710503 +  -4.1  -2.98823   AAAAACGTAAGATTA                CAGAG GCA TTCTG                TGTATATAAAAGAGA  48 66
  Mbar_A0592 NONE
  Mbar_A0593 NONE
  Mbar_A0594  716277 ..  716287 +    -4  -4.98522   AAAATTACGGGAGCC                 CTTA ATT TAAG                 TTTTTCTGTGGCATT  70 87
  Mbar_A0595 NONE
  Mbar_A0596  718210 ..  718220 +  -2.6  -4.55798   TTTAGTATATATTTA                 TAAA ACA TTTA                 TTTTAATTTCACATC  60 229
  Mbar_A0597  719724 ..  719743 +  -8.6  -2.73364   TACTGGTAATACAGA            GTAAGGCC TTTG GGCTTTAC             TGATATAATATTTTT  69 46
  Mbar_A0598 NONE
  Mbar_A0599  721593 ..  721606 +  -3.8  -2.90571   AATGTGCAACCGGAC               CCTG TGCTCT CAGG                TCTCGTTGAAGCATT  47 3
  Mbar_A0600 NONE
  Mbar_A0601  724254 ..  724266 +  -2.7  -4.84529   GAACTTTCGACCATA                TTTTC GCA GAAAG                TTTTTGGATTTATGA  63 39
  Mbar_A0603  726355 ..  726388 +  -5.3  -3.17051   TTCACGTATCAGTAA     GAGTTTCTGAATTAG TTTT CAGGATCAGAAACTC      TATTGATAATCCAGA  54 143
  Mbar_A0604  728223 ..  728240 +  -7.7  -4.26871   GATGCTGATGTACTT             TTCCGGG TTAT CCTGGAA              TTTCTTCATGCATTC  79 199
  Mbar_A0606 NONE
  Mbar_A0607  731523 ..  731544 + -13.1  -3.07113   GAAAAGGATGGCGGG           CTCCCGAAT CGCA ATTCGGGAG            TTACATCCACTCGTA 100 215
  Mbar_A0621  744237 ..  744249 +  -2.7  -5.12707   ACGGTTTCAGGTATT                TTACA GTA TGTGA                TTTTTTACGGTTTCA  66 258
  Mbar_A0623  747013 ..  747032 +    -5  -4.44608   ACCACGGCTTTGTTT            CTGGGA ACCCGCAG TCCCAG             TTCTTTTTCCATGAA  68 482
  Mbar_A0625  749237 ..  749247 +  -2.6  -3.82865   AAGTAAAACTGAAAA                 TTAT CTT ATAA                 TTTAAGTCTTCTTTA  51 35
  Mbar_A0626  749946 ..  749982 +  -3.9  -2.80531   ATAAATTCGTGCAAC    TTACATAAATTCATGTA ACT TACATAAATTCACGTAA    CTTATATAATTTTAA  47 69
  Mbar_A0627  750885 ..  750895 +  -6.8   -3.4072   AATAATTGCAGTTTT                 TGCC ACG GGCA                 TTGTGGTAAGGGATA  65 153
  Mbar_A0629 NONE
  Mbar_A0630  753532 ..  753548 +  -7.2  -4.29049   AGGATGGGGTATGCT              TCGGGC CGCCC GCCCGG              TTATTTTGGTACTTA  76 329
  Mbar_A0637  759179 ..  759193 +  -2.2  -3.07257   ATGAGTTTTCAAAGT               TAATTT TTA GAATTA               GTTCTTTGGTTCTGT  42 37
  Mbar_A0638  759753 ..  759764 +  -4.4  -2.80816   GGACCTGCAAATGGA                GACA GAAG TGTC                 TCTGGTACATGCAAG  49 97
  Mbar_A0649  773203 ..  773213 +  -5.4  -3.57144   AACTGACAAAACGAG                 GAGT CAC ACTC                 TTTACAAATCAACAC  59 86
  Mbar_A0656  780168 ..  780181 +  -2.3  -3.69469   ATCGTTGCCTTATGG               TGACG CTAG CGGCA                TATTTATTGGGATGT  47 74
  Mbar_A0657 NONE
  Mbar_A0658 NONE
  Mbar_A0659  782482 ..  782492 +  -2.6  -3.18582   CCGTGCTTTCAGTGA                 TTTT CAA AAAA                 TTCATACCTGACATA  44 249
  Mbar_A0661  785859 ..  785871 +  -2.7  -3.87748   TTTGTTCTGAAATGA                TTTCG CTT TGAAA                CTTTTTTCCTTTTGT  51 48
  Mbar_A0670 NONE
  Mbar_A0671 NONE
  Mbar_A0672  804202 ..  804221 +    -5  -3.58533   CTTGTTCCACTGCAG            TCCCTATA TATT TATCGGGA             TTTACAAGATTCTCG  57 296
  Mbar_A0674  806125 ..  806156 +  -6.7  -2.77899   TAAGGGAGCATGATC      TTTTTTGCAGGTG GAAGCA CACCTTCAGAAAA       TCATTGATCAGGAAG  59 28
  Mbar_A0675  806956 ..  806966 +  -2.6  -4.13037   ATATTTATTTGATAT                 TTAT GTA ATAA                 TTATTTAATATTTAT  53 109
  Mbar_A0676  809408 ..  809430 + -13.6  -4.91573   TTCTGGATTTTCGCT           CAAGCCTTTT CAA AAAAGGCTTG           TTTTTAATCTATTTT 100 236
  Mbar_A0679  813086 ..  813100 +  -2.8  -3.15257   GCAAAAAGGTTGAGT               GCAG CCTGAAA CTGC               TCTATATGTTTCAGG  43 103
  Mbar_A0687 NONE
  Mbar_A0688  826140 ..  826158 +    -4  -2.84634   CTTGCGTAGAGGAGA             TTTTATGA AAA TTATAAAA             TGTGGTGATCTGGGG  47 155
  Mbar_A0689  826814 ..  826830 +  -2.9  -4.38171   GCAACGTCAAAGAAT              TGTGGTT TTG AACCTCG              TTTTCCTATAATATA  60 486
  Mbar_A0690  827404 ..  827425 +  -8.9  -3.48276   AATACATATTTGCAA           TATGTAAAG CTTT CTTTACATA            TTATATGCAAAAGAA  78 235
  Mbar_A0691 NONE
  Mbar_A0692  828574 ..  828586 +  -4.9  -3.38294   GCTCCAAAAAGCAAC                TTTAG TTT CTAAA                TATATTTATATGGAA  56 318
  Mbar_A0693  829132 ..  829147 +  -3.3  -4.69053   GCAAATTTTGGATCT              CTGAA TTACTT TTCAG               TTTTCTTAACTCATG  63 257
  Mbar_A0697  834459 ..  834469 +  -2.6   -4.0964   TAAATTGTAAAAGAA                 TAAA GTA TTTA                 TTTCACTTTTTTCTT  53 499
  Mbar_A0698  837617 ..  837639 + -10.7  -2.93182   TAAGAAAGAATATAG           GATGAGGAT TCAAT ATCCTCATC           TAAGTTTTTTACATA  81 52
  Mbar_A0710  851155 ..  851170 +  -2.6  -3.66844   TCTGTCCAAAAAGTG              TTATGA ACTA TCGTAA               TTCTTACCATATGAA  48 44
  Mbar_A0711  852513 ..  852523 +    -4  -2.90496   ATAAACTGGAGTTAC                 TAGA AAT TCTA                 TAGTTTCACAAAGAA  47 114
  Mbar_A0713  857159 ..  857174 +  -6.2  -2.52635   TCCTCAACTGCGTAA              GTCATA AATA TATGAC               CTTAATCCTAAAACT  56 483
  Mbar_A0714  860903 ..  860918 +    -9  -3.41203   TGTCACCCTATTTTT              GGGTCT TGTA AGACCC               TTCGTGTTAAATTTT  78 346
  Mbar_A0715  862179 ..  862195 +  -9.5  -3.40522   AAGATTTTCGGTCAA              GCCTTTT TTG AAAAGGC              TTGTGCTGCAACCGT  80 129
  Mbar_A0716 NONE
  Mbar_A0717 NONE
  Mbar_A0718 NONE
  Mbar_A0719 NONE
  Mbar_A0720  868206 ..  868220 +  -6.4   -3.4178   GAATGTATACGCTTT               GAGCTT AGG AGGCTC               TTATACTGACATACT  62 428
  Mbar_A0722 NONE
  Mbar_A0723  871837 ..  871849 +  -2.7  -3.72348   TTAGTCGAATTTGTA                TGTAA TTT TTACG                ATTTTATTTTCTATG  48 183
  Mbar_A0724 NONE
  Mbar_A0725  874805 ..  874817 +  -4.8  -4.14013   TTAAGCTAACTTGAG                GTGC TCTTC GCAC                TTTTCCCACATTTTG  62 286
  Mbar_A0726  876834 ..  876845 +    -3  -3.85088   GTAATCCTTTTGTCA                GATT TGAA AATC                 CTTTTTTGTAATTTT  52 116
  Mbar_A0727  878362 ..  878373 +  -5.8  -4.36914   GAAATAGAATTCTGG                CCTG CTCT CAGG                 TTTTATCCAGAACAA  72 255
  Mbar_A0728  878804 ..  878824 +  -4.7  -2.50307   CGTTCCTAAAAAAGA            AGCATGTAC GAC GTATATGCG            GTTCGTGAAGATTTC  50 65
  Mbar_A0729  880039 ..  880049 +  -2.4  -4.19817   AGTCCCGTCTCGGGA                 GGAC GGA GCCC                 TTTTCGCTCGCTCCG  55 76
  Mbar_A0730  881455 ..  881466 +  -4.4  -3.62746   TCCGTTATTTTTTCG                TCCA CTGA TGGA                 GTTTTTTGGAATCAG  56 231
  Mbar_A0731  883686 ..  883697 +  -4.4  -2.60032   TTTTTGAAAAAACTA                CTTG ACCA CAAG                 CCTTTTTAAAAAAAG  48 77
  Mbar_A0732  886197 ..  886209 +  -4.9  -3.29704   TTCTCCGAAAGCTGT                TTTTG GTT CAAAA                TCTGTTTCCTAGACC  54 420
  Mbar_A0734 NONE
  Mbar_A0735  890779 ..  890796 +  -7.7  -3.63068   CATGTTTATAAAGAG             GTTCAGG TTAA CCTGGAC              TTTAAACTAATCTAA  73 116
  Mbar_A0736  891488 ..  891516 +  -2.4  -4.75309   GTTTCCCTCCCTTTT        TCCGGCTTTG AAAACATCC CAGAGCCCGA        TTTTATTGCGTTTCA  66 366
  Mbar_A0740 NONE
  Mbar_A0741  897006 ..  897019 +  -6.7   -4.6155   TACGGCTTCTAAGCC               GAACC CTCC GGTTC                TCTTTTTTCTTTTTT  79 29
  Mbar_A0744  900324 ..  900356 +    -3   -4.7889   CTGGCCTATTTAAGG     CTATATGCTCTTAAA AGCC TTTAAGAA-ATATAG      TTTTTAGCTCTTTCT  65 58
  Mbar_A0745  901936 ..  901952 +  -2.9  -4.66264   TTACTCGTGCCTTAG              TGAGTCC ACA GGCTTCA              TTTTTGCGGCTTTTC  62 145
  Mbar_A0747  904814 ..  904829 +  -2.6   -4.6709   ATTAAAGGTGCCTAT              TGTTAA AAAA TTAGCA               TTTTATGTGATTTTC  60 182
  Mbar_A0750  908527 ..  908560 + -13.3  -2.76453   AACAATATCAAAATT     TGTTGACGTCCAGGT TTTT ACCTGGATTTCAACA      TAGTTAAAGTTGTAG 100 60
  Mbar_A0752 NONE
  Mbar_A0753 NONE
  Mbar_A0754  914724 ..  914750 +    -3  -2.77283   TTTAATTCTGGAAAA         TAGCTACATTAT AAT ATTTTGTAGCTG         TGAATTTGTTCGTGG  42 304
  Mbar_A0757 NONE
  Mbar_A0758  919986 ..  920001 +  -4.7  -3.66908   ATTTTCTAGTTGCCT              GATGG TTAACT CCATC               TTGATTTTAGAAAGC  58 86
  Mbar_A0759  920359 ..  920381 +  -7.9  -5.36689   TAAAACGACAATTCG           TTGGAATAA TCTAT TTATTCCAA           TTTTCTTTTTCCTTT 100 38
  Mbar_A0760  921858 ..  921868 +  -6.8  -3.70676   GTTAGTTTTACTTTT                 CAGC TTC GCTG                 TTCATTTTAAATATA  67 289
  Mbar_A0788  950339 ..  950352 +  -3.8  -3.72576   GTTCAAACCAATTAA               GGCT CAGACA AGCC                TTTAATAGCCAGAAA  53 72
  Mbar_A0789  951779 ..  951798 +  -3.6   -3.6106   TAAAAAGTCCTGAAA            GCTTTGAA AATC TTGAAAGC             TTTGAAAATCTTGAA  52 61
  Mbar_A0790 NONE
  Mbar_A0791  954044 ..  954057 +  -3.9  -3.10513   ACTTTTGAATCATCT               GTTAA TTCG TTAAC                TCTATCTTGAAATCT  48 335
  Mbar_A0795 NONE
  Mbar_A0796  958513 ..  958523 +  -6.8  -4.91084   TTTTTTAAGAAAAAA                 GGGT TTA ACCC                 TTTTTGAATTTTATT  83 99
  Mbar_A0803  970068 ..  970079 +  -5.8   -3.1916   AGAATCTCAAACCTG                GGCT CAAA AGCC                 TGTTCGAGTTTTTTC  55 294
  Mbar_A0809  977503 ..  977513 +  -2.6  -5.07486   ACGCACATACAATAA                 TATA AAG TATA                 TTTTTCTTGAAAATA  66 490
  Mbar_A0810  982416 ..  982434 +  -3.3  -3.09933   TGATCGGTACTCGGC             TTATTTT ATAAC AAAATAA             TTGCATACATTAACA  46 505
  Mbar_A0811 NONE
  Mbar_A0812  983965 ..  983976 +  -2.2  -3.85698   AAATGGAGCCTGAAA                CCTG GGAC TAGG                 TTTCTGAAAACGAAC  50 82
  Mbar_A0813  985406 ..  985442 + -14.6  -3.76775   ATGAATATAGTTGAC   GGCTATATCCCACGTCT AAAG AG-CGTGGGATTTAGCC    TTTGACTGTCTTAAA 100 79
  Mbar_A0817  992674 ..  992700 +  -2.3  -4.76644   ACTTTTAGCACCTGT        GTT-CTGGAGCG AAGC CCTTCCAGTAAC         TTTTTAATGAGTGTT  62 60
  Mbar_A0821 NONE
  Mbar_A0822 1000091 .. 1000108 +  -8.5  -2.90349   TCTTTTTCAGCCATA             GATTCCT CTTC AGGAATC              ATTTCACTTTCCACC  65 480
  Mbar_A0825 1002040 .. 1002056 +  -3.7  -2.63073   GCTTATGCTTTGCAC              GTTTTTG ATA CAAGAGC              CTATTCTTCAGAAAA  44 302
  Mbar_A0826 NONE
  Mbar_A0827 1003334 .. 1003346 +  -3.4  -5.01732   GAAGAAATATAAATT                GGAA AGATC TTCC                TTTTTTCAGAAGCTT  69 53
  Mbar_A0831 1006990 .. 1007002 +  -2.7  -3.51825   AACCTTTCGGTAATG                CTTTT TCA AGAAG                TTATCATTGAAGTCA  48 310
  Mbar_A0841 1019478 .. 1019494 + -13.7  -3.24256   TTTAAAAGTGGATGA              GCCGGCT TTA AGCCGGC              ATTATTTTTAAGAAT 100 151
  Mbar_A0842 NONE
        mtmB 1022461 .. 1022481 + -13.3  -3.60685   ACTGATGGAACCAAC            GCCAGCGAG TTT TTCGCTGGC            TAATTTTTTTTAGAA 100 64
  Mbar_A0845 1024174 .. 1024185 +  -5.8  -2.55351   TTTGTGCTCGGTACA                GGCA GGGA TGCC                 GTTAATGTAAAGAAG  54 363
  Mbar_A0847 NONE
  Mbar_A0848 NONE
  Mbar_A0849 1027462 .. 1027498 +  -9.5  -5.75342   AAAGAGTACTTAATA    GAATGACTGCCTGAA GGAACAG TTCAGGCAGACAATC    TTTTTTTTAAAGACA 100 47
  Mbar_A0853 1032926 .. 1032937 +    -3  -4.11216   AAGGATCGAAAGTCT                TTCA TGAC TGAA                 TTTTACCACTCAAAA  55 210
  Mbar_A0854 1033697 .. 1033713 +  -5.1  -3.15579   TCGCCCATCAGAAGG              TTTGCGG CAC CTGCAAG              TTCATCGGCAATTGC  53 389
  Mbar_A0857 1037182 .. 1037204 + -12.1  -3.21276   TGCTGAACTCAACGA           GCTGAGATC TCCTC GATCTCAGC           TATTGTCGAGGCAGA  89 407
  Mbar_A0858 1038536 .. 1038546 +    -4  -3.61175   GATTGAAATCAGATT                 GATT GAA AATC                 TCTTTGTGCTGTATC  53 73
  Mbar_A0861 NONE
  Mbar_A0862 1043677 .. 1043712 + -11.4  -4.29929   GAAAAATATGGTATA    CAGTAATAGCGAGTCGA TAA TCGACTTGCTATTG-TG    TTTATTACATTTAAT 100 320
  Mbar_A0866 1046348 .. 1046358 +    -4  -3.99432   CTGTGGCCGTTTATT                 TTTC CCT GAAA                 TTCTCTTTATGTTTA  58 62
  Mbar_A0869 NONE
  Mbar_A0870 1051265 .. 1051275 +    -4  -2.78977   ACTGCGGAAAAAATG                 TCTT GGA AAGA                 ATGTCTTTTTTGAGA  46 196
  Mbar_A0871 NONE
  Mbar_A0872 1054335 .. 1054347 +  -7.7  -4.58698   TTTATCTTTGAAGAG                CCGTA TCG TACGG                TTATTTTTACTTTAA  86 302
  Mbar_A0877 NONE
  Mbar_A0878 1058651 .. 1058668 +  -3.5  -2.76696   TCTCAAGGGTAATAA             GAGTTTA GATT TAAATTC              ATTATTGGAGAAAAA  44 287
  Mbar_A0879 NONE
  Mbar_A0880 1060943 .. 1060955 +  -3.3  -3.15324   GAAGTTTTCATGTAA                CCTGC ATC GGAGG                CTTTTAATGCCACTG  46 302
  Mbar_A0881 1062183 .. 1062197 +  -2.9  -3.23393   CTACCACCACAAGTT               CAAAA ATTCC TTTTG               TCTTATAAGATAGCA  46 83
  Mbar_A0882 NONE
  Mbar_A0883 NONE
  Mbar_A0884 1065661 .. 1065681 +  -6.2  -5.35365   TTAAAGAACTGAAAG           GGT-AACCC TACA GGGTTCACC            TTTTTATTATATTTT  88 21
  Mbar_A0886 1068844 .. 1068854 +  -2.6  -4.09963   AGCAAAAATCCATTA                 TTAT TAA ATAA                 TTGTTCTTATTGAAA  53 19
  Mbar_A0888 1071602 .. 1071618 +  -3.1  -3.53031   AGAATAAAGTTGCCT              TTTAAGA GAA TTTTAAA              TTGATTTGGGATAAA  48 372
  Mbar_A0889 1072670 .. 1072693 +  -7.6  -4.98128   GCCTTAGGGCAATGA          GGTTCTGAGAA TAG TTCTCA-AACC          TTTATTTTTAATTCT  89 18
        thyA 1073813 .. 1073823 +  -5.4  -3.43564   AGGGGTGAACTGATT                 CTCA AAC TGAG                 TTATAAATTGAGTTC  58 28
  Mbar_A0891 1075246 .. 1075257 +    -3  -2.53876   GCAAAAATTAAAGAT                TTCT CAAA AGAA                 TAAGTTGAAGTACAA  42 11
  Mbar_A0892 1076779 .. 1076796 +  -7.7  -3.41767   AAAAATAGACAAAAA             GTAGGCT AAAA GGCCTAC              TCTGTTTTAAACTGT  71 219
  Mbar_A0898 NONE
  Mbar_A0914 1106996 .. 1107010 +  -4.3  -4.56775   GAACATCTCCACTCT               CAATG ATATC CATTG               TTTTTAAAAGAAACT  66 381
  Mbar_A0916 1109615 .. 1109625 +  -6.8   -3.3579   AAAGGGATTCAAGAG                 CCTG TTT CAGG                 TCTTTAAGACAGTTT  63 152
  Mbar_A0918 1112074 .. 1112092 +    -6  -3.12351   TCCTAAGATTGATAT             CGATTGAC AAT GTCGATTG             TTGGCTATGGAGAAA  57 115
  Mbar_A0920 NONE
  Mbar_A0921 NONE
  Mbar_A0922 NONE
  Mbar_A0923 NONE
  Mbar_A0924 NONE
  Mbar_A0925 1120576 .. 1120590 +  -7.2  -3.80573   TTTTACTTTTTTGTT               TCTGAT GAT ATCAGA               TTTGCTCCTGCTGCA  72 153
  Mbar_A0933 1132445 .. 1132459 +  -5.6  -3.30338   AATCCGGCCCCAGGA               CTGCCG CTG CTGCAG               TTGTCGGGACATTAT  57 297
  Mbar_A0940 NONE
  Mbar_A0941 1137795 .. 1137808 +  -6.7  -3.32844   GTATCCTAGGAATAT               CTCTC TAAG GAGAG                TTATGCAATGAGAAA  63 140
  Mbar_A0942 NONE
  Mbar_A0943 1146188 .. 1146198 +  -2.4  -4.39568   TCGACTACTGAAAAT                 GCGC GCC GAGC                 TTTTAATATCTAAAT  58 2
  Mbar_A0944 1147175 .. 1147197 +    -2  -2.52464   CCGAGCAGAAAAACC           GGTTCTTTTG TTC CAAAAAAAGC           TGAATTAAGACAAAA  39 142
  Mbar_A0945 1149608 .. 1149618 +    -4  -2.64155   AGTATTCCTATGTGA                 GTTA GAA TAAC                 TGAGTTTAAAAAAGC  46 224
  Mbar_A0946 NONE
  Mbar_A0947 1154565 .. 1154585 +  -5.5  -3.74693   CATACAGGAAAATAC            TTCAGGAGT TAC ATTTCTGAA            TTTAATCCCCTGGCA  61 464
  Mbar_A0956 1164009 .. 1164026 +  -2.7  -2.52464   TCTGGACTGTAGTAT             TTCAGAA TGAC TTCAGAA              TGACTTCAAGAGAAC  40 151
  Mbar_A0957 1164960 .. 1164979 +  -2.1  -4.57353   GATAAAAGAATTATC            CGAGGAA ATGAAC TTCCTAG             TTTTATATGATAAAC  59 354
  Mbar_A0960 NONE
  Mbar_A0961 1171756 .. 1171768 +  -4.1  -3.28712   ATATCTTTGCTTTAT                TGGAA AAA TTCCG                TTCTCCAGCAGAACA  51 463
  Mbar_A0963 1174244 .. 1174261 +  -4.2  -3.33969   TACTCCTCAAACCAT             GCTTTT CAAGGT AAAAGC              TTATGAAGTGCGTTC  49 86
  Mbar_A0964 1175680 .. 1175693 +  -3.9  -3.29511   ATATCATTTTGAACT               TCTTT TTTT AAAGA                TTATAAGGAGGTAGA  49 55
  Mbar_A0965 NONE
  Mbar_A0966 1178020 .. 1178036 +    -8  -3.92659   CTTAAGTCGACTGAG              CCCGAA AAACC TTCGGG              TTTAAGTTTTAAGAA  77 181
  Mbar_A0967 NONE
  Mbar_A0968 1180287 .. 1180310 + -15.4  -4.84529   CAGTAATTAAGAAAA          GGCCTGCTTT TAAG AAAGCAGGCC           TTTTTGAATTTCTAC 100 94
  Mbar_A0970 NONE
  Mbar_A0971 1184394 .. 1184415 +  -3.9  -4.91084   TTGCAGGTTATGGTT           TTATGAAAT AAGT ATTTTATAA            TTTTGTTGTTAAATA  68 15
  Mbar_A0972 1185112 .. 1185128 +  -2.3  -4.55093   TTAAACCTGACAGAT              TCTCTAA ATC TTACAGA              TTTCTTATTCTCTAA  59 130
  Mbar_A0977 1192708 .. 1192718 +  -2.6  -4.05026   TTTTCGCTTAATTGT                 TTAA GGC TTAA                 TTGTTTAAGTTTACA  53 184
  Mbar_A0978 1194508 .. 1194537 + -10.9  -3.38966   AAATATAAATCTCTG       GCAGATAATTACC ACCA GTTAATTATCTGC        TTATAGCTAAGTTTT  87 333
  Mbar_A0979 1196248 .. 1196273 +  -6.9   -4.4634   CCCTTAATATACTGG         TGTTCTGGAAC CCTG GTTCCTGAATA          TTCTTCTTTTTTCTT  78 53
  Mbar_A0988 1208106 .. 1208132 +  -2.4  -5.00027   ATGAAATCGGGTCGA         CATCATAGAGAA TTA TTTTTTATTATG         TTTTCTCTTTTTAAT  66 144
  Mbar_A0989 1210423 .. 1210437 +  -3.6  -3.34517   AAATTTCGGAGTTAG               TTTGAG GAA TTCAAA               TGTTTGAAGAAACAT  48 40
  Mbar_A0990 1211335 .. 1211350 +  -4.6  -4.03989   AACATTACTTGCACT              CGGGGC TGTT GTCTCG               TTTAACTTTTTCTAT  60 402
  Mbar_A0992 1212991 .. 1213004 +  -2.4  -3.22298   AGAACGCTAGTGTAA               TGCT AATTGA AGCA                TTAATGGTGCGTAAA  44 115
  Mbar_A0993 NONE
  Mbar_A0995 1215241 .. 1215255 +  -2.8  -2.76696   AATCATGAGGAGAAC               TCCTGA GGA TCAGAA               CTTGTTCGAAAAGGA  40 20
  Mbar_A0996 1216110 .. 1216139 +  -3.5  -5.03747   GCTCGAGGGTATTAG       GAGCTCAGGGGCT TAAA AATTCCTGAACTC        TTTTTTAAAGGCTTT  69 10
  Mbar_A0997 1217420 .. 1217430 +  -5.4  -4.04318   ATTGAATGCAGAAAG                 GAAG TTT CTTC                 TTTATCATATCTCAA  64 392
  Mbar_A1005 NONE
  Mbar_A1006 1230612 .. 1230622 +  -5.4  -3.19007   CATTTAGGGTATAAC                 TCCA GTA TGGA                 TGTATTCAGTTTTAT  56 327
  Mbar_A1007 1232486 .. 1232521 +  -4.6  -2.64091   AGTACTGGAGTCTAA    GCCGGAGTTTGATCTG GAGT CTGATCTCACTTTGGC     TCCTATCCAATACTT  48 26
  Mbar_A1008 1234668 .. 1234684 +  -2.9  -2.89421   ACGAGTTTGATGCTG              CCTGGAC GTC GTCTAGA              TATACTGGTTATTGA  43 204
  Mbar_A1009 1235548 .. 1235560 +  -6.3  -3.42256   AACCAGTCTGATAAC                TTCTG CTT CAGAA                TATTCTTCGATAACT  61 366
  Mbar_A1013 1237748 .. 1237764 +  -6.6  -4.19238   GGGGTGTGAGTTCTT              CTTCAG GTTCA CTGAAG              TTTTCGGGTTCCCGG  71 448
  Mbar_A1018 NONE
  Mbar_A1019 NONE
  Mbar_A1020 NONE
  Mbar_A1021 1247327 .. 1247337 +    -4  -4.66609   CTCTACTTTTACTTC                 TTCA CTT TGAA                 TTTTTAGCTCAAATC  65 181
  Mbar_A1022 NONE
  Mbar_A1023 1249667 .. 1249690 +    -9  -4.45738   CATGCCTGAAAAGTC          TATAACCTGA GAAA TCAGGTTATG           TTTCTTATTCCAGTG  89 88
  Mbar_A1025 NONE
  Mbar_A1026 NONE
  Mbar_A1027 1251881 .. 1251893 +  -2.7   -4.4261   TCAACTTTAATTACG                TCATT AGG AATGG                TTTTCATGTTCAGAG  58 60
  Mbar_A1028 1252134 .. 1252173 +  -6.6  -4.27316   AAACGAGAAAAAACC  GAGACTGAAAAATGATAT CTAT ATCTAATTATTCAGTCTC   TTTTCCATTCACAGA  74 54
  Mbar_A1029 1253349 .. 1253376 +  -6.5   -4.0162   ATGTTTTTGTTCCCA        TATC-TTCAGGA GTTCG TCCTGAAGGATA        TTTCTAGTCTGGGCA  67 360
  Mbar_A1033 1257100 .. 1257122 + -10.6  -2.55811   TAAAAATAGGAAAAG           CCCGCGTT TTGGGTT AACGCGGG           AATTTTAAGTTTTTA  79 212
        radB 1267593 .. 1267611 +  -9.5  -4.68506   CAGAAAAACTTAAAA             CTCCCGG TACTT CCGGGGG             TTTTTAGAATTCCTT  93 224
  Mbar_A1041 1270578 .. 1270593 +  -4.8  -3.39497   TTATTTAATAAGTAA              TTAACA GTTA TGTTAA               ATTTTCTAATTTTCA  56 295
  Mbar_A1042 NONE
  Mbar_A1043 NONE
  Mbar_A1044 1274254 .. 1274266 +  -3.4  -3.60348   TAAAGCAGTAATGAA                CGAA ATTGA TTCG                TTATGTGATATTCCA  52 184
  Mbar_A1045 1276483 .. 1276499 +  -8.7  -2.66316   CCCCTAAGCTAAAGA              CTCAGGG GCT TCCTGAG              TCATATCCTCCCAAC  69 45
  Mbar_A1048 1280675 .. 1280686 +  -4.4  -3.36327   TCTTAGAGATTTAAA                GACT AAGA AGTC                 TTGTAAATGGGCTCA  52 101
  Mbar_A1050 1282649 .. 1282663 +  -7.2  -3.69684   ATAGTCCACGCAGCC               CATTTC TAT GAAATG               TTCTTCACTGCCTTT  70 127
  Mbar_A1054 NONE
  Mbar_A1055 NONE
  Mbar_A1056 1294601 .. 1294613 +  -3.5  -4.41797   GATTAGAATATTTTT                TTTAT ATG ATAAA                TTTTGATGTCGTTTT  61 402
  Mbar_A1057 NONE
  Mbar_A1058 1296937 .. 1296952 +  -3.2  -3.75332   ATATTTAGGTGACAT              GAACGT GGGG ACGATC               TTTGAATTAAGGAAT  50 29
  Mbar_A1059 1298031 .. 1298043 +  -6.3  -2.62263   ATTCCCAACCGATGA                CCAAT GAA ATTGG                TAGTGTAGCGAAAGT  57 285
  Mbar_A1061 1300855 .. 1300868 +  -2.3   -4.3129   AACAATGAAAGTGCT               TGCAG ATGG CAGCA                TTTTCATGCTAAATA  54 148
  Mbar_A1062 1302545 .. 1302555 +  -2.4  -2.57881   TATATATCATAAAAT                 GGTC ATC GCCC                 CTTGTCGGAAGATTA  40 227
  Mbar_A1063 NONE
  Mbar_A1064 1305762 .. 1305780 +    -3  -2.67047   TTCAGACCAGAAAAC             TACGGGCT CTA AGCCCTAA             ACTTCTTTTTTTAAC  42 14
  Mbar_A1065 1306805 .. 1306815 +  -2.6  -3.44848   GTTGTGGCACAAACC                 TTTT CAA AAAA                 TGTTTGATCGAAAAC  46 420
  Mbar_A1066 1308090 .. 1308109 +    -5  -3.43676   GTTAATCAGCACATA            GATCCAGA GAGA TCTGAATC             TTATCGCTTGCTAAA  56 208
  Mbar_A1067 NONE
  Mbar_A1068 1312420 .. 1312434 +  -4.4  -4.12532   TTAACTAATTAGGGA               TAATAT TAT ATATTA               TTTATATATAAAAGC  60 29
  Mbar_A1069 1313824 .. 1313836 +  -4.9  -2.79133   AAAATCTCAACCCCA                TAAAG ATC CTTTA                TCTAATCAAAAATTA  51 498
  Mbar_A1070 1314905 .. 1314915 +    -4  -3.34398   TTACCGTAGCGTTCA                 TTTC AGG GAAA                 TCTTTGACAACAAAG  51 194
  Mbar_A1073 NONE
  Mbar_A1074 1317972 .. 1317984 +  -5.5  -2.89298   CGAAAGCGCAAAAAT                CTGCG CTA TGCAG                TGATTGTGTGCCCTA  53 59
  Mbar_A1075 1318807 .. 1318821 +  -5.8  -3.83205   ACGTTTTCGACCAAA               CTTTTT CAA AAAAAG               TTTGCTATCAAGCCT  64 354
  Mbar_A1076 NONE
  Mbar_A1077 1320982 .. 1320996 +  -5.8  -4.40572   TTTTACTTTATAACC               TGTATT TGA AATACA               TTTTATCAAAGTTCT  72 214
  Mbar_A1078 NONE
  Mbar_A1079 1323270 .. 1323297 +    -7  -3.96156   ACAGGGTGTGTGAAA        CCGGCAGG GAAAAGGAGAAA CCTGCCGG         TCTTTTGTTGAGTGT  71 74
  Mbar_A1080 NONE
  Mbar_A1081 1324839 .. 1324872 +  -5.5  -2.89742   ACTTCCGGAGTTTGA     CTTTATAGTATG-ACA AAA TGTGCATACTGGAAAG     TGTCTACAAATTAGC  53 164
  Mbar_A1082 1328364 .. 1328375 +    -3  -3.55801   AAATGTCGGGCAGTT                GATT AAAT AATC                 TTTAAGGACATTAGT  48 426
  Mbar_A1084 1331649 .. 1331682 +  -8.1  -2.71331   ATTTTGAAGCATAAA     TCCAGGATTGCCGGA AATT TCCAGCATTCCTGAA      ACTTTCTTTTTAATA  67 42
  Mbar_A1087 1334308 .. 1334318 +  -3.2  -3.34267   TAAATCCTTGATACA                 GTTG ATT CAGC                 TCTTCATTTGGGATT  46 74
  Mbar_A1088 1336037 .. 1336047 +    -4  -3.54743   GGTAGCTGATTAAGA                 GTAT CGG ATAC                 TTGTAGTTCCTAATA  51 164
  Mbar_A1089 NONE
  Mbar_A1090 NONE
  Mbar_A1091 1339885 .. 1339911 +  -5.2  -4.15854   TTTATGAAAAGCTCA         TACGAACTAAAT ATG ATAAAGTTCGTA         TTTTAGGGTGAATTT  66 342
  Mbar_A1092 1341309 .. 1341324 +  -6.2  -4.70107   TTTAATAATAGTGCT              TCGATT CCAA AATCGA               TTTCTTATTTTCCTA  76 469
  Mbar_A1095 1344689 .. 1344699 +    -4  -4.01045   ATTCCGCAGTATTTT                 TTGA AAA TCAA                 TATTTTTCATGATAT  58 296
  Mbar_A1098 1347441 .. 1347461 +  -6.1  -4.59773   TCCTGACATGGGCGG            GGTTAAGGT TGA ACCTGGACC            TTTTTACGCCTCCCC  77 130
  Mbar_A1101 1349535 .. 1349574 +  -8.6  -2.61912   TAATTTTATTGAAGC  TCTGTATCGGCAGGTC ATCAGACA GGCCTGCCGAAAAAGA   ATTATAAGTAAATAA  69 51
  Mbar_A1102 1350602 .. 1350613 +  -5.8  -2.82449   GAAGCCTCAACAAGC                CCAG TCGG CTGG                 CTTATGTTACTAAGG  53 475
  Mbar_A1105 1356535 .. 1356557 + -10.8  -3.43651   TGTTTTTTTTATTCT           GCTTTAATAT GTT ATATTAAAGC           TTACTTAGCTTATTT  87 6
  Mbar_A1107 1360428 .. 1360450 +  -3.4  -3.85704   CATAAAAGTGAACTG           CCACTAAG CTAAAGA CTTAGCGG           TTTCCTAATTCATAG  54 247
  Mbar_A1110 NONE
  Mbar_A1111 NONE
  Mbar_A1112 1370051 .. 1370065 +  -3.5  -3.43323   AATGAAAAAATAATT               TTGGG TTTTT CCCGA               CTTTTATATATTTAA  50 161
  Mbar_A1119 NONE
  Mbar_A1120 1377911 .. 1377940 + -11.5  -3.07164   AATATAGATTATGAG       GGTCTCTGCTGGT AAAA ACCAGCAGAAATC        ATTTCCTCTTTTTAC  87 11
  Mbar_A1122 1380048 .. 1380066 +  -3.2  -3.43042   TTGAGGAAAAGCTAG             TAGAATAA CTT TTATTCCA             GTTTTTCCTAAACAA  48 18
  Mbar_A1129 1397351 .. 1397372 +  -7.3  -2.89475   TTTTAAAAATAAGTT           TCAGGGTTT ATTT AATCCCTGA            TGTGGTATATAAATG  63 348
  Mbar_A1133 NONE
  Mbar_A1134 1404483 .. 1404495 +  -2.7  -3.42147   TATCCAGAAGCTACT                TTTTG AAA CAAGA                TTACTGTTACTTGCC  46 408
  Mbar_A1135 1405292 .. 1405309 +  -4.1  -2.90751   AAAGTAATCACAACA             TCTTGGG CTGT CCTGAGA              GTTTAGATTATTCCG  47 420
  Mbar_A1136 NONE
  Mbar_A1137 NONE
  Mbar_A1138 NONE
  Mbar_A1139 NONE
  Mbar_A1140 1411145 .. 1411158 +  -3.1  -4.09864   CCTTAGATAGGATAA               TCGAT TACT ATCGG                TTTTGGAACCTGAAT  55 288
  Mbar_A1141 1413355 .. 1413378 +  -3.2   -3.7511   TACCGGATCTTCAAA          GTTATAATAG GCAC CTATTTTGAC           TTCTGTTATGCGAAG  53 436
  Mbar_A1143 1415875 .. 1415893 +  -3.1  -5.06414   TAAATAATGCAACTA             CTCAATG AGGCA CAATGAG             TTTTTGTTGCAACAA  67 116
  Mbar_A1145 NONE
  Mbar_A1146 1419444 .. 1419454 +  -3.2  -2.88252   ACCATACCTGGATTG                 GTGT AAG GCAC                 TGTAATGGTTGATTT  43 20
  Mbar_A1147 1420669 .. 1420691 +  -4.1  -4.76963   TACGACTCAAAATTA           CCAGTAGAT CCAAA ACCTGCTGG           TTTTATATTATGTAA  68 101
  Mbar_A1148 1421455 .. 1421487 +  -2.1  -3.40775   TACCTCGAATCTAAC      TATAGCTTTTGCACT GAT ACTGCAAAAAGTATA      TATTTAAATGGGAAT  46 294
  Mbar_A1149 NONE
        dapA NONE
  Mbar_A1151 1424032 .. 1424045 +  -5.3  -3.08798   CAACAATAGGGATAC               TTGCT TGCA AGCAA                TATTCCATAAAAACT  54 346
  Mbar_A1153 NONE
  Mbar_A1154 NONE
  Mbar_A1155 NONE
  Mbar_A1156 NONE
  Mbar_A1157 NONE
  Mbar_A1158 NONE
  Mbar_A1159 NONE
  Mbar_A1160 NONE
  Mbar_A1161 NONE
  Mbar_A1162 NONE
  Mbar_A1163 NONE
  Mbar_A1164 1432249 .. 1432259 +  -5.4  -3.42548   CACAAAAAATGATAT                 GAGT TGG ACTC                 TTACTATTCCTTAAT  58 29
  Mbar_A1165 1433332 .. 1433347 +  -4.7  -3.14881   CCATTGAAGCCCGCA              GAAGC CCAGTT GCTTC               TTCATAGAGGGCTTC  51 201
  Mbar_A1170 1437798 .. 1437811 +  -3.7  -2.71097   CCAATCTTGTCCGAA               GCAGG GAAT CCAGC                TCAATTTCTAAGCTT  44 277
  Mbar_A1175 1446346 .. 1446356 +  -2.6  -4.69559   TGCTACAAATCTTTT                 TATT ATT AATA                 TTTATTTTAAAATTT  60 219
  Mbar_A1176 1447783 .. 1447793 +    -4  -3.86194   TTTTTGAGAGAAATT                 TTCT AGA AGAA                 TTTGTGAGGAGGATT  56 70
  Mbar_A1177 1449083 .. 1449094 +    -3  -5.01732   CTAATAAGTCTTTAC                TGAT CACG ATCA                 TTTTTTCAAAGGATT  67 472
  Mbar_A1178 1450160 .. 1450188 +  -4.6  -4.31563   CCGAACATAAGGAAC        TTAATGAAGCTG TTTTT CAGCTTCAAAAA        TCTTTTTTATAGTTA  62 127
  Mbar_A1179 1451725 .. 1451746 +  -2.1  -3.98859   GGTTTCAGTAGGAAG           GGCAAGGGT GTGT GCCCTGACC            TCTTTTTGCCTTCGC  53 474
  Mbar_A1183 1454863 .. 1454873 +  -2.6  -5.60993   CATTTTCCACGAAGT                 TTTT GAT AAAA                 TTTTTTTCTAAAAAG  75 141
  Mbar_A1184 1455366 .. 1455387 +    -8  -2.64981   GCCGGTGGTGGAGGA           GCAGGAGG TTAATT CCTCTTGC            TACATTTAAAAATCT  67 14
  Mbar_A1188 1462496 .. 1462510 +  -3.6  -5.75342   TTTCAATCATCAGTT               CTTTGT AAA ATAAAG               TTTTTTTTGGCACCA  84 289
  Mbar_A1189 1463367 .. 1463392 +  -2.7  -4.19947   AAGTGAAATGATTTT         GTG-ATAAAACA TAC TGTTTTAAGCAC         TTTATAGTTGTTTTC  55 355
  Mbar_A1190 NONE
  Mbar_A1191 1465600 .. 1465621 +  -6.5  -3.73775   GCAATCCAGTAATAG           GGCCTG-CCC CTT GGGTCACGCC           TTTCCTCAACATCCG  63 389
  Mbar_A1195 1473090 .. 1473102 +  -4.8  -4.41348   GGGTTCCAGCCTTTT                CTGG AGTTG CCAG                TTTATTTCCCACGCA  68 512
  Mbar_A1198 1478261 .. 1478277 +  -2.3  -4.26202   TCTATTTAAAAAGTT              CATATTT ATT AAATAAG              TTTATTCATGAATCT  54 124
  Mbar_A1200 1483491 .. 1483512 +  -6.5  -4.53036   AAGGGCTAAAAGGAA           GGCATGGCT TGAA AACCGTGCC            TTTTCCTGTTTATCC  74 224
  Mbar_A1202 1487594 .. 1487604 +  -3.2  -5.16071   GATTTTCTTACTAAT                 TCCA GAA TGGG                 TTTTTCTTCCTGATT  71 218
  Mbar_A1207 1493778 .. 1493790 +  -2.6  -4.09862   CTGACTTTTTCCCGT                GGGG ATTGA CCTC                TCTTTTATTTCCTAT  57 416
  Mbar_A1212 1502527 .. 1502553 +  -2.3  -3.06073   TGGATATGAGACATA         CTGCGTTTTTT ATAAA AACAAACGAAG         GTTTTGAACGCTATG  42 141
  Mbar_A1213 1503014 .. 1503031 +  -5.7  -5.46276   TTTTCTCCATACAAA             TATTTTC CCAG GAAAATA              TTTTTTATGTATCTT  86 99
  Mbar_A1214 NONE
  Mbar_A1215 1504230 .. 1504247 +  -5.7  -2.79915   TATATACTCAACTAA             TATAAAG TTTA CTTTATA              TATACTCAACTAAAT  56 421
  Mbar_A1216 NONE
  Mbar_A1217 NONE
  Mbar_A1218 NONE
  Mbar_A1219 NONE
  Mbar_A1220 NONE
  Mbar_A1221 1509350 .. 1509361 +  -5.8  -2.68806   GCATGAGTACGACAT                GGGA AATT TCCC                 TGACTTCTTCTACAG  52 383
  Mbar_A1224 1512721 .. 1512735 +  -2.8  -4.97158   TTCCTGCCTATCAGG               GCCTTT CGG AAAAGC               TTTTATTTCCTGTAA  66 94
  Mbar_A1225 1514287 .. 1514314 + -10.8  -3.49186   ATTGCTTTCTCCAAT        TTGAAGGTTTCT TTCC AGAAACTTTCAA         TATATTTTATAGGTC  87 164
  Mbar_A1230 1522712 .. 1522725 +  -4.5  -4.75776   AACTTACATTTTCAG               GCAGT TTCG GCTGC                TTTTTGAGTTACATT  70 147
  Mbar_A1232 1526697 .. 1526724 +    -8  -3.70751   ATATTAAAATAAAAA        GTATTGTTTTTA AAGT TAAAAATAATAC         TTATTGAGATTATTC  75 285
  Mbar_A1233 1528028 .. 1528044 +  -3.7  -3.86981   CAAGATATGAGGTCT              GGTGCTT GAG AAGTATC              TTGTTCCTTCTCCTG  54 60
  Mbar_A1234 1529901 .. 1529917 +  -5.2  -3.61589   CATAATACAATTAAT              TAACTG TGGAT CAGTTA              TTCATTTAATGTTGA  59 288
  Mbar_A1235 1531613 .. 1531626 +  -5.3  -4.74801   GAAGATCAGCTCCCT               CGAAA GCTT TTTCG                TTTTTCATAGCCTTA  75 369
  Mbar_A1238 NONE
  Mbar_A1239 1537519 .. 1537530 +  -2.2  -5.19879   ATTATTGAAACGGTG                GGTT TTCT GACC                 TTTTTCTCTTTACCA  68 308
  Mbar_A1245 1549801 .. 1549819 + -11.8  -3.28108   AATATCACCAATATG             TGAGGAGT TAA ACTCCTCA             TCCTTTCTTTTACTT  89 42
  Mbar_A1247 1552719 .. 1552735 +  -5.1  -2.60508   TCCTGTTATTGGGAA              CCATAAG GAC CCTATGG              ACTTTTTGAAGAATA  50 104
  Mbar_A1248 1553399 .. 1553446 +  -8.2   -3.8901   CAATACAACCGAGCG GTGGCGCGAACATACCCCGTTG CTTG CAGCGGGGTGCGCCAGCGCAAC TTTGATAGTTTCAGA  77 43
  Mbar_A1249 NONE
  Mbar_A1250 1555199 .. 1555225 +  -3.8  -3.82097   AGTTCGCTGTCTAAG         TTCGTTATTTTC AGA GAAAAGAATGGA         TTTCCTAAGTTTAAA  56 137
  Mbar_A1251 1556277 .. 1556287 +  -5.4  -3.56273   ATATTTCAAGTATAT                 CTCA AGT TGAG                 TTATCTAGTCCTGAA  58 212
  Mbar_A1252 1558173 .. 1558189 + -10.9  -3.49668   CGTCAGAAATTATAG              GCTTCAG TGC CTGAAGC              TTCTATGGGAACTTT  87 187
  Mbar_A1263 1568250 .. 1568271 +  -4.3  -3.00525   TTCTCTCTTCTGCGT           TCCCAGGGT TTCA AGCCTGGGC            TCTGCTTTAAGCCAG  47 182
  Mbar_A1265 1571919 .. 1571933 +  -3.6  -3.09096   TTCCAATACATGGAC               GGAAAT TAT ATTTTC               TATCATTTCTCTACT  46 74
  Mbar_A1266 1573936 .. 1573965 +  -6.5  -2.82635   TTTTTGCCTCCAGAA       CTTCGG-TATTGAC CTT GACAGTATCCGAAG       TCTGGTCATGCCCAT  55 463
  Mbar_A1270 1579575 .. 1579591 +  -2.3  -5.19879   AAAGCAGGAATTTGC              TAGCTTT TTA AAGGTTA              TTTTTCTCTTTGAAA  68 92
  Mbar_A1271 1580368 .. 1580378 +  -2.6  -3.84246   CAAAAACCCAGATAT                 TAAT GTG ATTA                 TTCTTGATTCCTGAT  51 1
  Mbar_A1272 1580858 .. 1580873 +  -6.2  -5.47431   TTTTTTGACTTCTCA              GGATTT TGCA AAATCC               TTTTTTCTCTGTTAA  88 105
  Mbar_A1274 1581659 .. 1581671 +    -2  -4.67982   AATTCTTCCGGAGAG                TTCA ATATC TGAA                TTTTGTTACCTGCCG  59 14
  Mbar_A1275 NONE
  Mbar_A1276 1583554 .. 1583568 +  -8.6  -4.13343   AAGGCTAAAATTAAA               GAGAAG ACT CTTCTC               TTTTAGAAGATTTCT  82 33
  Mbar_A1277 1584882 .. 1584892 +    -4   -4.1891   AAGCATGCATTGATC                 TATC AAG GATA                 TTTATATTCAGGCAG  60 337
  Mbar_A1286 1594785 .. 1594795 +  -2.6   -3.6979   TTTCATCGATAATTT                 TATA AAA TATA                 TGTTTATATATATTG  48 278
  Mbar_A1287 NONE
  Mbar_A1288 NONE
  Mbar_A1289 NONE
  Mbar_A1290 NONE
  Mbar_A1291 NONE
  Mbar_A1292 1601358 .. 1601380 +  -4.8  -4.23077   AAACAAACAGCTGAT           GTGAGAGC GATTAAA GCCCTCAC           CTTTTTTTCTTTTCA  64 81
  Mbar_A1293 1602571 .. 1602595 + -10.9  -3.33492   TATAAATGATCAGGA          GTTGCAGATAA AGG TTATTTGCAAC          TTCTCAGATCAATGC  85 137
  Mbar_A1295 1605306 .. 1605319 +  -4.5  -3.59975   TGGTAGAGATGGCAA               TGGCA AATT TGCCG                TATTGTTTGCGTTAT  56 41
  Mbar_A1300 1611176 .. 1611188 +  -3.4  -4.64763   TATCTGTGAATTCAA                TTCC TACGT GGAA                TTATTTTTTAGGTAA  63 421
  Mbar_A1302 1612301 .. 1612311 +  -6.8  -3.05816   AGTTCCTGTCACATT                 CCAG GCA CTGG                 TTGAGTCCAGGGTCA  62 120
  Mbar_A1313 1623313 .. 1623334 + -10.9  -2.71712   GCTGTAGTTCGGCTC           GTGCGGGTA AAAT TACCCGTAC            ATTTCCGCGCAGGCA  82 503
  Mbar_A1314 NONE
  Mbar_A1315 1626360 .. 1626374 +  -2.8  -2.92613   ACACACTCAGGAAAA               CTGTCA GAG TCACAG               TACTTTCCAGTAAAA  42 192
  Mbar_A1316 NONE
  Mbar_A1317 NONE
  Mbar_A1318 1628980 .. 1628990 +  -2.6  -3.50491   TTCGCAACAATAAAA                 TATA GCT TATA                 TATCTTTCTTTACTG  46 127
  Mbar_A1319 1629390 .. 1629400 +  -2.6  -3.68606   TGAAACACTTTTAAT                 TTTA AAA TAAA                 GTTTTTTAGCTCTTG  48 16
  Mbar_A1320 1630063 .. 1630075 +  -4.9  -2.60633   CCCCCAGTTAAGGTA                CATTT ATT AAATG                ATCTATTTACTGTTT  50 500
  Mbar_A1326 1638103 .. 1638113 +  -2.6  -3.26366   CATTAAAGCTATTTT                 TAAA AAC TTTA                 TATTGGTTGAGTATC  46 210
  Mbar_A1330 1641698 .. 1641712 +  -2.9  -4.20516   AGCTAAATATTATTG               CAAAA TACAT TTTTG               TTTATTAACTGGGGG  57 157
  Mbar_A1331 1643554 .. 1643567 +  -2.4  -2.95007   GGTTCTGATCACCTG               CTCT CCTGAT AGAG                TAATTGTCTTCAATC  42 510
  Mbar_A1334 1646548 .. 1646562 +  -3.6   -4.7416   TCTTAACCTTTATAT               TTTAGA GAT TCTGAA               TTTTTAGAGTTTTAG  66 104
  Mbar_A1337 1649947 .. 1649987 +  -2.6  -3.90112   CTTCAACCCTGTGAA  TGCAGCTAAATTCGGGCT GTAAA AATTCTAATGTAGCTGCA  TTTAATTGCAACAAA  51 144
  Mbar_A1338 1650563 .. 1650578 +  -3.2  -2.64155   GATCTCGCAATAAAA              AAGGCA GTTT TGCCTG               TAAATTTCAAAGGAG  42 83
  Mbar_A1339 1651720 .. 1651739 +  -6.5   -3.2657   GCAAGGATAATAAAG            GGAGAAT AATTCA ATTCTCC             TTCCCTATATTTTTT  61 17
  Mbar_A1347 NONE
  Mbar_A1348 1664329 .. 1664351 +  -2.1   -2.6648   GTAAAAATATCAATA           CAGTTTA AGCAAGAAA TAAACTG           CTTGATGTTAGTTTT  40 78
  Mbar_A1349 1664775 .. 1664785 +    -4  -2.86259   AGTACCAAATGGTAT                 CAAA TAA TTTG                 TGATGTTGTTGGGTA  47 39
  Mbar_A1350 NONE
  Mbar_A1351 1666439 .. 1666455 +  -2.3  -4.82901   AAGAGTTTACATAAA              TATAAAC AAA GTTTTTA              TTTTTATAAAAAAGG  62 27
  Mbar_A1352 NONE
  Mbar_A1353 NONE
  Mbar_A1354 NONE
  Mbar_A1355 NONE
  Mbar_A1356 NONE
  Mbar_A1357 NONE
  Mbar_A1358 1674943 .. 1674957 +  -5.7  -4.13767   TGCTCTAGATCTACA               GGTCA GAAAG TGACC               TTTTGAGCTAAACCC  67 315
  Mbar_A1359 1675796 .. 1675813 +  -8.5  -2.70932   CAAGCTTTTTCACAA             CCCTTTT GAAA AAAAGGG              TGATTAAAAACCCCA  69 90
  Mbar_A1360 1677142 .. 1677160 +  -4.5  -3.09135   TAAAAGAATAAATTG             CCGGG AATTTAAAA CCCGG             TATCTTCAGGCTTAT  50 90
  Mbar_A1363 1682557 .. 1682576 +    -8  -4.29829   TATAAAAAAGAAAAG            TGCTTTAT GGAT ATAAAGCA             TTTATTCCTACTTCT  83 297
  Mbar_A1366 1687425 .. 1687439 +  -2.8  -4.56597   CCTGAAAAGTTCCCC               GAAACC TGA GATTTC               TTTTTCAAAAAGAGG  61 296
  Mbar_A1369 1691893 .. 1691916 +  -2.5  -4.25283   GTACTTGGCTGGAGT          TCTTAATCA AGTTTC TGATTATGA           TTTTGGTCCGGCACT  55 204
  Mbar_A1370 1693669 .. 1693683 +  -2.8  -3.17194   GCTAATTATGCTAAA               TTAAGC TAA GCTAAA               TTAAATTAAACCCAT  43 471
  Mbar_A1371 1694232 .. 1694247 +  -4.7  -3.30605   GATGAAGGGGCAGAA              CTGGT ACAGTA ACCAG               TTAAATTGTTAATAT  54 14
  Mbar_A1372 1695040 .. 1695054 +  -7.2  -4.17316   TGTTTTTCGGTCAAG               CCTTTT TTA AAAAGG               TTGTTTTAAAAAGGT  76 178
  Mbar_A1373 1696643 .. 1696655 +  -4.8  -4.07885   CAGCAAGAGAAAGCT                GCCT GCCTG AGGC                TTTTCCCAGAAAATC  62 284
  Mbar_A1374 1698109 .. 1698128 +  -3.6  -3.53811   AATAATTTGCAAAAA            GTAACTTT ACAA AAAGTAAC             TTTACAAAAAGTAAA  50 22
  Mbar_A1375 1699778 .. 1699804 +  -2.3  -3.71747   ATCTGAATTAAGGGC         TCATAACCTGA AACTC TCAGGTTAAAA         CTTTTTATATTTAAT  47 42
  Mbar_A1378 1704608 .. 1704631 +    -6  -2.61144   TAGGGCGCGAAAAAA          CTGGG-GTGAA ATC TTCTCGCCCAG          ATCTTTCAGGAATGA  55 159
  Mbar_A1379 1705205 .. 1705217 +  -3.5  -3.48276   CTGTAAGGCAGGTAA                TATAA AAT TTATA                TTGTATCAAAAGAAG  50 43
  Mbar_A1380 NONE
  Mbar_A1381 1706235 .. 1706270 +  -6.2  -3.87627   TCAATTACTATCTCT    TCTTCAAGACTTGCGT TCAC AAGCAAGTCATCAAGA     TCTTTTATCTCAGAA  66 354
  Mbar_A1385 1708950 .. 1708996 +  -2.3  -3.53012   GTAACCATATATGCT GGCTGCCGGCCTGTCGAGAGCAT GTA ATGTTGT-GAGAGGTCGAC-GCC TTTGAGAAAGGCAGC  47 280
  Mbar_A1390 1714194 .. 1714210 +  -4.4  -5.36364   TAAATACAAGTTTAA              GCATCT CAAGC AGGTGC              TTTTTCTCTTTTTAC  81 38
  Mbar_A1391 1715419 .. 1715429 +  -5.4  -4.32201   TAAATAATACGGCCA                 CCTT TTT AAGG                 TTTTAGCTTCCTTAA  66 375
  Mbar_A1396 1721865 .. 1721880 +    -9  -3.90967   GAGGCTTAATAAGAG              GCAGGA TTTA TCCTGC               TTATATTCTCTTTTT  81 71
  Mbar_A1397 1724546 .. 1724563 +  -2.7  -5.40072   TGTCCCTGTCAAAAA             TACAGTT AGAG AACAGTA              TTTTTTTACAGAACG  76 57
  Mbar_A1407 1736424 .. 1736450 + -10.2  -3.78775   AACAGAATGAAGAGA         GCACGTGAGGAA GAT TTCCTCATGTAC         TTTCATGCTAAACAA  87 18
  Mbar_A1408 1738011 .. 1738037 + -10.2  -3.79747   AACAGAATGAAGAGA         GCACGTGAGGAA GAT TTCCTCATGTAC         TTTCATGCTAAATAA  87 18
  Mbar_A1409 NONE
  Mbar_A1410 1739578 .. 1739596 +  -3.2   -4.1899   GATAATACAATTTTT             TTTGATTT TTT AAATCCAA             TTTTAAATAGAATAG  58 305
  Mbar_A1429 1760206 .. 1760221 +  -5.4   -4.0896   CACCGACACTTTTTC              TCCGGA ACTG TTCGGA               TTTTCAAGAAAATTT  65 396
  Mbar_A1434 1766413 .. 1766423 +    -4  -3.77196   AGGAGAAAGGGTCCA                 TCTT TTC AAGA                 TTTGATCAGTAATCA  56 133
  Mbar_A1437 NONE
  Mbar_A1438 1772768 .. 1772786 +  -4.6  -3.42605   CGATCTTGAAACAAA             TTCTTTAG TCT CAAAAGAA             TCTATTTTGAATCCA  55 506
  Mbar_A1440 1774369 .. 1774380 +    -3  -3.51329   GAAACTTACTGTACA                CAAA TGGG TTTG                 TTGTAATTGAAAATG  48 141
  Mbar_A1441 1776322 .. 1776332 +    -4  -4.55016   AAAGATGCCATTCTA                 GATA GCT TATC                 TTTTCCGTTTTTTGT  65 72
  Mbar_A1442 1777010 .. 1777029 +  -5.1  -3.34962   GTGTATTCTGAATCG            TGGTTTT CAGGAA AAAACCA             TTATAAAGTCTCAAG  54 42
  Mbar_A1443 NONE
  Mbar_A1444 1778465 .. 1778475 +    -4  -4.19587   TTCCGCAGTATTTTT                 TTGA AAA TCAA                 TATTTTTCTTGATAG  60 286
  Mbar_A1445 NONE
  Mbar_A1446 1780679 .. 1780705 +    -3  -5.55769   AGAACGAATAAAATA         AAAGGTGAAGTT ACA GACTTCACATTC         TTTTTTGTTGTAAAA  77 56
  Mbar_A1447 1782180 .. 1782199 +  -5.1  -3.34962   GTGTATTCTGAATCG            TGGTTTT CAGGAA AAAACCA             TTCTAAAGTCTCAAG  54 42
  Mbar_A1448 1783318 .. 1783330 +  -6.3  -3.30658   TAACTGTTTAAGATA                TGAGT TAA ACTCA                TCGTTTTTACTGTGA  61 499
  Mbar_A1450 NONE
  Mbar_A1451 NONE
  Mbar_A1452 NONE
  Mbar_A1453 NONE
  Mbar_A1454 1787120 .. 1787150 +  -3.3  -3.06528   CATTTACAATATATT       TCAGTGGGTTTTG TAAAC TGAGACCAACTGA       TGCTATTTTTAATTT  46 255
  Mbar_A1457 1792053 .. 1792065 +  -4.9  -3.74454   GAATGGAGTAAATAC                TCTAA ACA TTAGA                TATTGTTCTTTTTGC  58 197
  Mbar_A1458 NONE
  Mbar_A1459 NONE
  Mbar_A1460 NONE
  Mbar_A1461 NONE
  Mbar_A1462 NONE
  Mbar_A1463 1798405 .. 1798415 +  -5.4  -3.85165   AAGTAATACAGTAAG                 GTGT AAA ACAC                 TTTAACTTTAAAGTG  61 196
  Mbar_A1464 NONE
  Mbar_A1465 NONE
  Mbar_A1466 1802017 .. 1802027 +  -5.4  -2.87404   ATTAATAGGGCTTGC                 CCAT GAG ATGG                 TCTGATGCTTCCTCT  53 10
  Mbar_A1467 1802801 .. 1802811 +  -2.6  -2.84393   CCAGTGGGCGAAGAG                 TTAA AAT TTAA                 GTTTGAATATATCCT  42 15
  Mbar_A1468 NONE
  Mbar_A1469 1804078 .. 1804099 + -11.7  -3.77722   AATAACATTTTCGCT           CAAGCCTTT TTGA AAAGGCTTG            TTCTTAATCATTCAA 100 179
        gltX 1805892 .. 1805907 +  -7.6  -3.27205   TGTCTAGAAGAAGGT              GAACAG GAAA CTGTTC               TCATTTCTTTTGCTC  69 43
  Mbar_A1471 1808427 .. 1808437 +  -4.6  -3.36492   GAAAACGGTTGTAAA                 CCTC CTG GGGG                 TTCTAAGATTACAAC  52 51
  Mbar_A1472 1811207 .. 1811225 +  -3.3   -3.3341   CTAATTTCTTAACTC             TTTTAAA GCTCA TTTAAAA             TTCTCAAAAGTTTTT  48 323
  Mbar_A1473 1813792 .. 1813806 +  -2.9  -2.93164   TTCTTTTAAAGCTCA               TTTGA AATTC TCAAA               AGTTTTTCTTTTATC  43 332
  Mbar_A1474 1816258 .. 1816268 +    -4  -4.49337   AAGGTTTGTTTCTGT                 CATA TAC TATG                 TTTTCTCCATTGTGG  62 520
  Mbar_A1476 1818485 .. 1818504 +  -6.5  -4.84146   ATTTTCTGATAAAAG            GAGAACA TGAAAC TGTTCTC             TTTCTTTTATCTACT  80 290
  Mbar_A1477 1820796 .. 1820811 +  -5.4  -3.46435   TGCCTGGAAGAATGT              GGACAG GAAA CTGTTC               TCTCTTTATTGATTT  58 219
  Mbar_A1478 1823505 .. 1823520 +  -6.2  -3.63839   ATAGACACTAGTGCT              TCGATT CCAA AATCGA               TTCCTTATTTCCTGG  64 353
  Mbar_A1479 1826021 .. 1826051 + -12.8  -3.32769   CATCATTTATATCAA       TAAGTATTGAGACT ACC AGTCTCAATACTGA       TTCCTGGTTTGGAAA 100 156
  Mbar_A1481 1828682 .. 1828704 +    -7  -3.13403   TCAGCAAGAAATCTT           CTGCGACTTC AGA GAAGTTACAG           TATTCATGCCAAAGG  62 238
  Mbar_A1482 1830851 .. 1830904 +  -9.1  -3.55453   GATTCAAAAATCAAA TTTTGAGTTTCGGGATAGACTCATT TAAT AATGAACTGATCCCAAAACTCAAAA TTACTTATCTTAATC  78 525
  Mbar_A1483 1833665 .. 1833684 +  -6.6  -3.89617   TTGAATTCGATTTCT            TTTATACT TATT AGTATAAA             TTTAAATTTATACAT  69 375
  Mbar_A1484 NONE
  Mbar_A1485 1835613 .. 1835625 +  -6.3  -3.59946   TATTTAATCGAATGA                GGATT AAT AATCC                TTATGTAGTTAACAA  64 294
  Mbar_A1486 1836865 .. 1836887 +  -3.4  -3.90112   CAAATTCGATAGACT           TTTCTTTCTC ATT GAGCAAGGGA           TTTAATTAACAAAAC  54 367
  Mbar_A1488 NONE
  Mbar_A1489 NONE
  Mbar_A1490 1842450 .. 1842462 +  -3.5  -2.53759   GTGAGAGGCTTCAAT                TTTTT GTT AAAAA                TCAATTGACAGTATT  44 461
  Mbar_A1491 1844173 .. 1844191 +  -7.4  -3.72494   AGCGATCCAAAGTTT             TCTTCCGG CAG CAGGAAGA             TATTTCTTCCATTCC  68 431
  Mbar_A1499 1857070 .. 1857084 +  -2.8  -2.52606   AGCTTCCAAATAAAG               GTAACT ATG AGTGAC               ATACTTTTATAATTC  40 269
  Mbar_A1500 1857612 .. 1857628 +  -5.9  -4.05848   CCCCAATCAACGTAA              TCATGAA CTC TTCATGG              TTTCATTGTCTCATT  67 283
  Mbar_A1501 1858783 .. 1858795 +  -5.5   -3.7331   GGAATGTGGCGGTAA                GGTTC ACT GGACC                TGTTTTGGTACCGGT  59 360
  Mbar_A1503 1861061 .. 1861080 +  -2.9  -3.53012   TGAAAAATGGAGGGA            GTTTTCG TGGATT TGAAAAC             TTTAAAAAAACAGGA  48 440
  Mbar_A1504 NONE
  Mbar_A1505 1862392 .. 1862402 +  -6.8  -3.34468   TTCGAGGCTCTGATG                 CCTG CTT CAGG                 TATGTTTGATTCAAC  63 6
  Mbar_A1507 NONE
  Mbar_A1508 NONE
  Mbar_A1522 1879353 .. 1879363 +    -4  -3.71848   ACTCAAATGGGCATT                 CTTT TAA AAAG                 TTGTTCCTGCAGAGA  53 409
  Mbar_A1523 NONE
        ribB 1881500 .. 1881526 +    -3  -5.28683   ATGATGTGGGCAGGC         TCGGAATAAGAA CTT TTTTTCTTCCGC         TTTTTTCATCTTAAT  71 17
  Mbar_A1525 NONE
  Mbar_A1526 1882801 .. 1882831 + -17.2  -3.28416   TTTCCGAACCAGGAA       TAAGTATTGAGACT GGT AGTCTCAATACTTA       TTGATATAAATGATG 100 106
  Mbar_A1528 1885499 .. 1885513 +  -2.8  -4.18697   AAATTAACCTGTATT               TCCC GCTTCAG GGGA               TTTTACAGTGGTTTT  55 401
  Mbar_A1529 1887376 .. 1887398 + -10.6  -3.37902   GATTTACCTCTAATT           TTTGCGGGAA TAT TTCCCGCCAA           TCTATTTATAATATT  85 73
  Mbar_A1530 1889799 .. 1889809 +    -4  -3.39068   TAATTAAGAAAGACA                 GTAT GGT ATAC                 ATTTTATTGGGATCG  51 38
  Mbar_A1531 1890917 .. 1890931 +  -2.8  -4.43173   CTTCAAAAAGATGAG               TTGCTC CGG GAACAA               TTTTAAGTTCTTTTT  61 365
  Mbar_A1535 1895688 .. 1895699 +    -3   -5.4505   CTTCCTGGACTTTCA                GTTT TGGA AAAC                 TTTTTTCTTACCAAA  74 70
  Mbar_A1538 1898217 .. 1898237 +  -3.9  -2.85241   TGGGGGAGAGTTTGA            AACTGTGCT TCA AGCACAGGC            ATTTAAATGTATATT  47 107
  Mbar_A1539 1899792 .. 1899816 +  -6.4  -2.83642   AGTGATAAGTGTGTG          GGGGAGGCAT ATTAA ATGTCTCCCA          TGATTAAATTGTTTT  58 82
  Mbar_A1542 NONE
  Mbar_A1543 1904001 .. 1904025 +  -2.2  -5.24003   AAAGATGAAAAAGCA          GCTACGATTA TTATC TAATTTTAGC          TTTTTCCTTTTTCTT  68 8
  Mbar_A1544 1905278 .. 1905292 +  -7.2  -2.64099   GAGTTTTCGGTCAAG               CCTTTT TTC AAAAGG               GTTGTGATCAAGCCG  62 102
  Mbar_A1545 1906707 .. 1906723 +  -5.9  -2.86315   ACGCAGTTCCATATA              TAACATC AAC GGTGTTA              CTTGCTTTTACTTTA  56 227
  Mbar_A1546 1908268 .. 1908281 +  -5.2  -3.27653   TTGCCGTTTTTCTCC               GGGC AGAAAA GCCC                TGTTATCATCCAGGT  55 321
  Mbar_A1549 1911049 .. 1911077 + -12.6  -2.97475   GGTTACACGAAGCAA        GGTATTTTGGGA GAAGG TCCCAAAATGCC        ATTTATGGTACGAGC  90 52
  Mbar_A1560 NONE
  Mbar_A1561 1924492 .. 1924506 +  -2.9  -2.72511   CCTCAAGAAGGTAAA               CTTTT GGAGG AAAAG               CTTTGAAACCGTCAG  42 5
  Mbar_A1562 1925892 .. 1925910 +  -3.8  -3.71913   CCACCAAATATCTGA             GCTAATGT AGC ACGATAGC             TGTTTTCAGTATCGG  53 203
  Mbar_A1563 1927656 .. 1927676 +  -4.6  -5.10077   TTTTCTTTTTCGGTT            TCGCCGGG TTTTT TCCGGAGA            TTTTTTGCCCTCTTT  80 503
  Mbar_A1572 1935914 .. 1935924 +    -4  -4.05875   AATTATCTAAAAAAT                 TTTC AAA GAAA                 TTTCGCTTTTTTCAA  58 219
  Mbar_A1573 NONE
  Mbar_A1574 1938331 .. 1938342 +    -3   -3.1033   GCCGAGCCTGAGCGA                TGAA CCAC TTCA                 CTTTATATCTAATTT  45 120
  Mbar_A1575 NONE
  Mbar_A1576 1941974 .. 1941989 +  -5.4  -3.49102   TACATTCTTTCTGAC              CCAGTG CTCT CATTGG               TTCTGTCAAACCTAT  58 147
  Mbar_A1577 1945207 .. 1945228 +  -3.1  -2.77414   TCTTGAGAGTTGTAA           TAAAAAAGA GTAG TCTTTTTAA            GTTCTCATCTTTTTC  42 49
  Mbar_A1580 1948587 .. 1948600 +  -4.5  -4.55697   TGTTAGCATCCTGTA               TCTGG CTTT CCGGA                TTTCTTTGTCAGGAT  68 290
  Mbar_A1582 1951232 .. 1951246 +  -2.8  -5.15634   AAGAACAGTTTAAAG               GGCT TGAATTC AGCC               TTTTTTAATAGGATC  69 88
  Mbar_A1583 1951898 .. 1951912 +  -6.4  -5.26907   GTAAAAATAGGAAAA               TGCTGG GTA TCAGCA               TTTTATTTTCTGTTG  84 122
  Mbar_A1585 1953948 .. 1953958 +  -2.4  -3.78934   CTTCCGTTGAGAACT                 GGCC TGG GGAC                 TTGTTCTCAAAAGAG  51 194
  Mbar_A1586 NONE
  Mbar_A1587 NONE
  Mbar_A1588 NONE
  Mbar_A1589 1959538 .. 1959548 +  -2.6  -3.25823   TATAAAATACACTAA                 TATA AAA TATA                 TTAATATAAAACAAC  44 185
  Mbar_A1596 1966250 .. 1966283 +  -8.3  -4.37734   ATGAGAAAACAGCAA     TAAGAAAAAAGGATC TTTC GATCCTTTTTCCCTA      TTTTAAGTTATTATC  85 23
  Mbar_A1597 1967795 .. 1967809 +  -8.6  -2.63747   GCCTTTTTTGAAAAG               GGTTGT GCC ACAACC               GTTGTACCGTTTAAT  69 184
  Mbar_A1598 NONE
  Mbar_A1599 1970371 .. 1970405 +  -7.3  -5.76237   GTACCTCATAAGCGT    GAA-AATGAAGGCTGG ATTT CCAGCTTTCTTTATTC     TTTTTTCTTTCTCTC 100 30
  Mbar_A1600 NONE
  Mbar_A1601 1972020 .. 1972035 +  -4.8  -4.05669   ATATGGCTGAGTTCT              TTACTA TTTT TAGTAA               TATTTTTGTAAGATT  62 325
  Mbar_A1602 1973526 .. 1973542 +  -6.7  -5.31158   TAATTTACTTTCCTT              GTATTAA TTA TTAATAC              TTTTTAATTTTTTTA  88 304
  Mbar_A1603 1974918 .. 1974929 +    -3  -4.51477   AATAAAAGAACTTAA                TGAA CTTT TTCA                 TATTTTTTTATGTCT  60 45
  Mbar_A1604 1976359 .. 1976369 +  -5.4  -3.05844   TCAGTGGAGAAAATG                 GTCA TGA TGAC                 TCTTGCAGTGACGGC  54 171
  Mbar_A1605 NONE
  Mbar_A1606 NONE
  Mbar_A1607 1980389 .. 1980407 +    -6  -4.17523   GAAAATAGATTCCAA             GAACAACA ATA TGATGTTC             TTTTGCAAGTTCTTT  68 523
  Mbar_A1610 1982879 .. 1982890 +  -4.4  -3.11619   TTATGAAAAATTCGG                GCTT TAAG AAGC                 TTCAATCAATTATTC  50 202
  Mbar_A1618 1991435 .. 1991451 +  -3.7  -3.92641   CCAGTAATAGGAAGA              GACCA GAAATGG TGGTC              TTTGTAAGTCGGGTT  58 371
  Mbar_A1620 1993861 .. 1993871 +  -2.6  -3.77832   GGTCCATATTGCTAA                 TAAT ATA ATTA                 TTGTTCAATTTAAGG  51 54
  Mbar_A1621 1994334 .. 1994346 +  -3.5  -3.62224   ACCGTATTAAAATAC                TATTA ATA TAATA                TTATTGGAAGAGTGT  52 84
  Mbar_A1623 NONE
  Mbar_A1624 NONE
  Mbar_A1625 2002375 .. 2002392 +  -4.2  -4.16909   AGCAGTAGGTTTTGA             GATTAC TACTAT GTAATC              TGTTTTTGTTACCGT  61 482
  Mbar_A1631 NONE
  Mbar_A1632 2014936 .. 2014946 +    -4  -2.83867   GATTCTTTATTATCT                 GAAT AGG ATTC                 CTTATTAATAACTAA  47 322
  Mbar_A1633 NONE
  Mbar_A1634 NONE
  Mbar_A1635 2017605 .. 2017619 +  -2.8  -3.34242   CAATTGGATGGCTAC               CAACAC TCC GTGTTA               TTGATAGTTATTGTG  44 281
  Mbar_A1636 NONE
  Mbar_A1637 2019011 .. 2019036 +  -6.9  -5.08255   TATCTGGAAATAATG         CATAACGTCTT TTTA AAGGCGTTTTG          TTTTCTTTTCCCGGT  85 43
  Mbar_A1638 2021145 .. 2021155 +    -4  -5.67711   TTTGCCATGTGGTCG                 TTCA GGT TGAA                 TTTTTCTTTTATTTC  90 519
  Mbar_A1640 2023176 .. 2023187 +  -5.8  -3.50853   AGGAGTTCGGCAGAA                CGGA GTTT TCCG                 TTGTAATTGAAACCC  59 347
  Mbar_A1646 2031701 .. 2031712 +  -4.4  -4.06866   ATAAGTATATAAATA                GACT AAGA AGTC                 TTATTATATTTATCC  60 306
  Mbar_A1648 2033833 .. 2033844 +    -3  -4.24948   TTTTTGGAAAGTTTC                TTCA TTTC TGAA                 TTTTAAGTATACTGA  57 396
  Mbar_A1649 2035256 .. 2035266 +  -2.4  -3.34088   ATCACTACTACATAT                 CCGC TCT GCGA                 TTACTCTATACTCGT  44 268
  Mbar_A1650 2036389 .. 2036399 +  -5.4   -5.1361   TGTTTAATCCTAGGG                 CCTA TCT TAGG                 TTTTTTAAGATTTCT  80 303
  Mbar_A1651 NONE
  Mbar_A1652 2039431 .. 2039444 +  -3.1  -3.63782   ATCTCCAGAGGCGTT               CC-GGA TGC TCCAGG               TTTACAATACTCTTA  50 258
  Mbar_A1653 2040958 .. 2040968 +  -3.2  -4.11141   ATCTATTCTTACTCA                 GGGT CAC ACTC                 TCTTTTTCTATGAGG  55 133
  Mbar_A1654 2041533 .. 2041547 +  -6.4  -3.17586   GTAGCCAATTTCATT               TCTTGG TAA CCAGGA               TATTCATCCATTGAT  59 134
  Mbar_A1656 NONE
  Mbar_A1657 2043285 .. 2043307 + -11.3  -2.80511   GAATGAACCAGGAAG           CCCCTGAGT CTTTA GCTCAGGGG           TAGTTCACTTCTCGG  86 92
  Mbar_A1658 2044774 .. 2044784 +  -5.4  -4.34402   GCATAATTCTCTTTC                 CAAG TCC CTTG                 TTTTGATATGCCGGC  68 395
  Mbar_A1662 2050797 .. 2050815 +    -6  -3.84406   GTAGATCTTCCCGTC             CTTCATGA TGA TCTTGAAG             TTGTTCTGATCGGCC  63 270
  Mbar_A1664 2053626 .. 2053647 +  -3.1  -4.70583   AAGATTGGGACCAAT           TATAAAATC TAGT GATTTTTTA            TTTTATGTTCATCAC  62 237
  Mbar_A1665 NONE
  Mbar_A1666 2057274 .. 2057288 +  -2.9  -3.56161   TCAGCCATAGAAATA               TGAAT AAAAA ATTCA               TTGTCTAGTAACTTA  48 259
  Mbar_A1667 2059165 .. 2059179 +  -7.1  -4.82661   ACGGACGGGCCAGTC               GGGGA GAAAA TCCCC               TTCTTTTTTATTCCT  86 90
  Mbar_A1670 2064943 .. 2064958 +  -5.4  -3.12668   AAAATAGGATATAAT              TTGTGC TGGT GCACGA               TTGAATGTAAAAATA  54 41
  Mbar_A1672 2067588 .. 2067601 +  -4.5  -4.03234   TAGGTTGCAAGGGTT               CCTGA AATC TCGGG                TTTCTATACGCAAGG  60 296
  Mbar_A1673 2068621 .. 2068631 +  -5.4  -3.40112   CCTGCTGAAAGGCTC                 TCCT GCC AGGA                 TGTTTGCAGTATCAT  55 364
  Mbar_A1677 NONE
  Mbar_A1678 2073071 .. 2073089 +  -5.2  -4.68545   TTCTGTTCCTGGCCT             GTTTCTGG CTC CCAGGATC             TTTTGTATATTGCGT  73 108
  Mbar_A1680 2074783 .. 2074793 +  -2.6  -3.78096   GTACAGAAAAGCGAA                 TATT AGC AATA                 TTGTGGTTTTCTTTG  52 374
  Mbar_A1684 2080233 .. 2080276 +  -6.3  -4.21275   GACAGGAAACCAGGG GCTGTACAG-TTTTTCTTAG GAAGG TTAATAAGAAGCTGTACAGC TTTTCAGTGAGTTAA  70 133
  Mbar_A1686 2082705 .. 2082717 +  -4.9  -3.89572   TAAGATACTCTTAAT                TAAGA TGC TCTTA                TTCTTATAATTGCAT  60 388
  Mbar_A1687 2085050 .. 2085062 +  -3.4  -3.71883   TTCGTATCATATCAA                CATC AACCA GATG                TTTCACATTATATTC  52 87
  Mbar_A1688 2086524 .. 2086539 +    -4  -3.51557   GACGATTACTTCTTA              CAGTGA ATCT TCATTG               CTTTTATTTAAACGG  51 20
  Mbar_A1689 2087692 .. 2087704 +  -6.3  -2.61374   CTTAATCTGGCCTGC                TCGAA GAC TTCGA                TAACTTCTGCATCTT  54 403
  Mbar_A1691 2089374 .. 2089385 +    -3  -5.01497   AACAGCAGTTTTACC                CTAT TTTC ATAG                 TTTTTATGTAATAGT  67 525
  Mbar_A1692 2090394 .. 2090404 +  -2.6  -4.48987   CTTTTCCAACTTTCT                 TTAA TTT TTAA                 TTTTCCTTCTACAAA  58 89
  Mbar_A1697 2094931 .. 2094947 +  -3.7  -4.81306   TTTTTTATTAAGTTT              CTCAAAG TTT TTTTGGG              TTCTTTTTTATTAAG  66 152
  Mbar_A1698 2096408 .. 2096421 +  -3.7  -5.11033   ATCACTGCGTATCCT               GTCCC TTCA GGGTC                TTTTTTGCGCTTCTG  77 388
  Mbar_A1706 2105037 .. 2105050 +  -2.4  -5.01553   GAAAACCCTTATTTA               GAAG GCTTAA CTTC                TTTTATTTATGAGTT  66 228
  Mbar_A1707 2105705 .. 2105720 +  -3.4  -3.16421   CAATTTCAAAAAATA              TATATA GCTT TATATA               TTCAATACTTGTTGA  46 312
  Mbar_A1708 2106173 .. 2106192 +  -2.1  -5.08824   TTTTCTCTTTCTTCA            GCAATCA ACTGAA TGTTTGC             TTTTTTAGCTGACCA  65 162
  Mbar_A1709 2107467 .. 2107478 +    -3  -3.35197   ATATCTATTTAACAT                TCTT CTCT AAGA                 TTAATGTATCTACAA  46 16
  Mbar_A1710 2107786 .. 2107803 +  -2.7  -2.68072   TTACTCAATAAAAAA             GGAATAG TTCA CTATTCA              ATTGATTATAATAAG  40 30
  Mbar_A1711 2108225 .. 2108238 +  -3.8  -3.80189   TTGAGATACTGCAGT               CCGA ATGATC TCGG                TTTCAATTAATATCT  56 18
  Mbar_A1712 2108659 .. 2108677 +    -6  -5.64421   TCAATGAAGTTTAAA             AGAGGAAA TAT TTTCCTCC             TTTTTTATTTCCAAT  90 27
  Mbar_A1719 2113866 .. 2113884 +  -4.5  -2.87132   TTGTAGCTCCTGCAG             CAATCGC TCTTT GCGAATG             TGTATCAACGCAAAA  49 290
  Mbar_A1721 2115898 .. 2115909 +    -3  -3.86194   TTCTTGAAGCTGCAT                GAAA CACT TTTC                 TTTATCAAACCCATT  53 386
  Mbar_A1723 NONE
  Mbar_A1724 NONE
  Mbar_A1725 2117763 .. 2117780 +  -4.1  -5.39721   AATTTTTGGGAGGTT             CAGATCT TATG AGATCAG              TTTTTTATCTGCTGG  77 60
  Mbar_A1726 NONE
  Mbar_A1727 2118474 .. 2118491 +  -5.7  -5.42514   TAAAATTTATAGCGT             TATGATT TGAG AATCATA              TTTTTTGATTTGTGG  86 38
  Mbar_A1728 2119023 .. 2119034 +    -3  -5.27023   TAAAGGTAACCCGGA                TCAA GTAT TTGA                 TTTTCTTTTTCAGCT  71 148
  Mbar_A1729 2119769 .. 2119784 +  -6.1  -3.04902   TTGCCTTCAACTTTG              CTCCG GGAAAA CGGAG               GTTTATATGCTGCAA  59 403
  Mbar_A1733 2124767 .. 2124782 +    -9  -4.45738   TTCTTAGAAGAGGGA              GAGCGA GTAA TCGCTC               TTTCTTATTCAACTA  89 122
  Mbar_A1735 2128180 .. 2128204 +  -5.7  -3.05844   AACTAAAATCATTTG          AGAAGGGAAAA TAC TCTTCCCTTCA          TGTTGAACTGGACCC  57 206
  Mbar_A1741 NONE
  Mbar_A1742 2134699 .. 2134715 +  -5.1   -3.5764   AGGGGCAGAGAAATT              GCCATAA GTA TTTTGGC              TTTCCCCATAGGATT  59 292
  Mbar_A1749 2144566 .. 2144576 +  -2.6  -4.17309   TAATGTATTGGCATC                 TTTA TAG TAAA                 TTCTTGTTTGTAATC  55 152
  Mbar_A1750 2145594 .. 2145610 +  -4.4  -3.59979   TAATAAGTATAAATA              CCTTCA ACTAC TGGAGG              TTTGAAATGCAAAAA  56 248
  Mbar_A1751 2146550 .. 2146561 +  -4.4  -2.80492   CAAACTCTTCCTTTT                TTCC ATTG GGAA                 TAGTTGCTCCTGCTG  46 200
  Mbar_A1758 2157767 .. 2157785 + -11.8  -5.43514   CTAAAATTTCTGATT             GAAGGGTT TCT AACCCTTC             TTTTTTAATTCTTTT 100 37
  Mbar_A1759 2158910 .. 2158929 +  -2.1  -4.01597   CGACAATTGACTTTC            GGTGGAA AACTCC TTCAACC             TCTTTTGTTCCTTCT  52 251
  Mbar_A1761 NONE
  Mbar_A1762 NONE
  Mbar_A1763 2162574 .. 2162587 +  -3.1  -3.88464   AAAAATATAGTTTAG               GTTTG CGAA CAGAC                TTTAAGTATTTTTCA  52 385
  Mbar_A1764 2163914 .. 2163925 +    -3  -4.19024   ATATCGGATTTTTAT                CATA ACTC TATG                 TTTCTCTATAATTTG  57 307
  Mbar_A1765 2165086 .. 2165106 +  -6.9  -4.08285   TGAACATTAAGCGGG            TCTGAACCT AAA AGGTTTGGA            TTTCGATTTTTTGTC  71 21
  Mbar_A1775 NONE
  Mbar_A1776 2183528 .. 2183554 +  -5.2  -4.19974   TTTTCGGTTTCTTCT         GGAAGCTTTTCA AGT TGAAGATTTTCC         TTTCTTGAAACTTTT  66 8
  Mbar_A1777 2186910 .. 2186965 +  -4.9  -4.55826   TGAAAACCACTGAAT GCACGGAAGACACGGAAATAAGTAGT AAAGG AGTGGTTCTT-CTGTGTTTTCCGTGC TTTTCGTGTTTTCAG  69 457
  Mbar_A1778 NONE
  Mbar_A1779 NONE
  Mbar_A1780 NONE
  Mbar_A1781 NONE
  Mbar_A1782 2191738 .. 2191758 +  -4.1  -5.05601   GAGTCAAACTGAACT            GAAAAGA CTTTTTA TCTTTTC            TTTTTCTCTCTCATC  70 24
  Mbar_A1783 2193433 .. 2193446 +  -6.7  -3.64822   AAGAATTTTGAAAAA               GCTTC GTGA GAAGC                TTTGAGTGAAAAACT  67 42
  Mbar_A1787 2203432 .. 2203451 +  -6.5   -2.8088   ACTATGAAATTTTAA            GGTACTT TAAAAT AAGTACC             TACATTTTGATTGCT  58 65
  Mbar_A1788 2204064 .. 2204079 +  -6.2  -5.40072   AACTCCATAGTCTTT              CTCTAA AGAC TTAGAG               TTTTTTTGGAAAACG  88 121
  Mbar_A1791 NONE
  Mbar_A1792 2209461 .. 2209476 +  -2.6  -4.12267   TGATTCAAATAAGCC              TTTGAT ACAT GTCAAA               TTTGCTTCTTATAAT  53 221
  Mbar_A1793 2212299 .. 2212322 + -10.4  -3.99779   AGAAATTGGGTATTA          TGAAGCCTGA AATT TCAGGCTTTA           TTTAATTCCGTTTTA  91 16
  Mbar_A1795 2225163 .. 2225187 +  -8.7  -3.63167   TAAGGAAGAAGAAAA          TCTGACCTT AGACCGA AAGGTCAGA          TTCCATTTTTTTTCA  77 21
  Mbar_A1796 NONE
  Mbar_A1797 2228846 .. 2228881 +  -4.9  -3.38564   AGGGATTTGATGAAG    GACCAGT-ACTTGTTA CAAGC TAACAGGTGAGTGGTC    TTGTAACTCACTTTC  56 31
  Mbar_A1804 2256529 .. 2256544 +  -6.2  -3.80746   CAAAACCACCTGCCG              GATTTG AATT CAAATC               TATTCTTTTTACCGG  66 205
  Mbar_A1805 2256933 .. 2256945 +  -2.7  -3.43676   TCACTGGATAGAGAT                TTTCT AGT GGAAA                TTGTCACTTAATCGG  46 74
  Mbar_A1806 2258188 .. 2258212 +  -2.1  -4.41302   CCTGAAGGCTGCCCG          CAGTAAAACGA AAT TCGATCTATTG          TTTATTCATTTCCTG  57 211
  Mbar_A1809 2261805 .. 2261832 +   -10  -3.39327   ATTAGAATAACATGG        TCTGTGAATCGA TATA TCGATTCACAAA         TTATAAATATCGAGA  84 174
  Mbar_A1810 NONE
  Mbar_A1811 2262995 .. 2263011 +  -7.3  -5.22794   ATGTAAGAAGAAAAA              GCAAGTA GAT TGCTTGC              TTTTTTCCTCATTCT  90 158
  Mbar_A1822 2277950 .. 2277962 +  -3.5  -3.80862   CTGTACGGGCATACA                TTATA TAA TATAA                TTTAATGATACATTT  54 160
  Mbar_A1823 NONE
  Mbar_A1824 2283831 .. 2283844 +  -2.3  -4.28774   CCGAGTTTCGCTTCG               GGAGC ACGA GGTCC                TTTTCGCTTCGCTCA  54 165
  Mbar_A1826 2288711 .. 2288726 +  -3.3   -3.6216   GGATAATTGAACTGT              CCTTA GTAATG TAAGG               TTCTACTTCTTCATA  51 354
  Mbar_A1828 2289487 .. 2289506 +  -4.3  -2.75343   AGTAGAGAGAAAATA            GAGCTTT AGATAC AGAGCTC             ATTTAAGAGTGTAGA  48 253
  Mbar_A1837 2299903 .. 2299920 +  -4.1  -3.84183   ATCCGTGATGCCGAA             CACGGAA AGAA TTCCCTG              TCTTTTGTAATCGGA  57 370
  Mbar_A1842 2306221 .. 2306231 +  -2.4  -2.75064   TAGGTTAGTTTGACT                 GCTC AAC GCGC                 TCCTTAAGTGCCAGA  40 261
  Mbar_A1848 NONE
  Mbar_A1849 2314109 .. 2314123 +  -4.2  -2.61602   TACTCAAGAGAAGGA               GGCAAC AGA GTTGCA               TGAATTGTCCATTGC  46 8
        hypA NONE
  Mbar_A1851 2315386 .. 2315396 +  -3.2  -2.51966   ACTAAATGAATTAAC                 TCGA AGC TCGG                 ATTAATAAGATTTAA  42 176
  Mbar_A1852 2316511 .. 2316526 +  -3.2  -2.71497   CAGAGTATGCTAAAG              ATCAGC ACTA GCTGAG               ATTGATTTAAGATAA  42 28
  Mbar_A1853 2317338 .. 2317348 +  -5.4  -4.08767   TTAATTAAGAATTTA                 GTGA AAT TCAC                 TTTTGAGACAATCCC  64 37
  Mbar_A1854 NONE
  Mbar_A1855 2319027 .. 2319051 +  -7.3  -4.34859   TTTATTTTTTGGGTA          TAGAATACAAA TCG TTTGTACTCTA          TTTATATATTTTAAT  76 190
  Mbar_A1856 2320304 .. 2320325 + -10.9  -2.52623   TTTTAAATCTTGTTA           TGGAGGAGG AATC TCTCCTCCA            ATCTTGTGCACAACG  82 197
  Mbar_A1858 2322724 .. 2322734 +  -5.4  -2.92461   TCAATGTTCACGCGG                 GCAA AAA TTGC                 TGAGTTTTTGTATTC  52 336
  Mbar_A1861 NONE
  Mbar_A1862 2327095 .. 2327108 +  -6.7  -5.40072   AAACCTATGAGTGCT               GCAAG GTAA CTTGC                TTTTTTTGCCCCGAC  89 262
  Mbar_A1864 2330596 .. 2330621 +  -6.2  -4.24569   CATACGTTATATAAA         GTATGTGAGA TTTTCT TCTCACCTAC          TTCTTATTATTTTTC  70 47
  Mbar_A1867 2334495 .. 2334507 +  -4.8  -4.70046   CCAGATTGACGGGCG                CGAG CTCAT CTCG                TTTTCTGGTTTTATC  69 376
  Mbar_A1868 2336444 .. 2336465 +  -5.3  -4.59027   TCATCAGATTAGATA           TTAACTAAG AAAA TTTAGTTAA            TTTTATGTAATACTT  71 459
  Mbar_A1869 2338091 .. 2338112 +  -5.3  -4.59027   TCATCAGATTAGATA           TTAACTAAG AAAA TTTAGTTAA            TTTTATGTAATACTT  71 402
  Mbar_A1870 NONE
  Mbar_A1871 NONE
  Mbar_A1872 2341403 .. 2341430 +    -7  -3.03034   AAACCGACCAGAGAA        AGATTTCCAGGT TTTT ACCTGGTAATCA         TCATTTCTGCAGTTT  62 193
  Mbar_A1878 2347880 .. 2347890 +  -2.6  -3.51202   TTAATGGTCAAGGTC                 TTAA TGG TTAA                 TTACTTAATTTGGTA  46 81
  Mbar_A1880 2350017 .. 2350029 +  -3.5   -2.6574   ACAAACATAACAGGC                TAAAT TCC ATTTA                TAGTCTAACTGATTC  44 23
  Mbar_A1881 2350515 .. 2350537 +    -2  -3.16323   TCTATCAGCATCATA           GCCATAAT TCTTCTT AATATGGC           TTAATGAAACCTTTT  42 175
  Mbar_A1882 2351049 .. 2351059 +  -4.6  -3.35597   CAAATTTTACATGTG                 GGTG AAG CGCC                 TGTTTGAAAAATACA  52 147
  Mbar_A1883 2351468 .. 2351479 +  -4.4  -5.82172   CTATTTAGAACAGAA                TAGC AAAT GCTA                 TTTTTTTCTCTTGAT  87 187
  Mbar_A1885 2353019 .. 2353037 +  -4.6  -2.93207   ACAACGCCTAAAGTG             CTTGATTT TGT AATTCAAG             TGTGTAAGTCCTATT  49 134
  Mbar_A1886 NONE
  Mbar_A1887 NONE
  Mbar_A1888 2355013 .. 2355029 +  -7.9  -3.43604   GATGCAGTCAGAGAA              GCGGGGT ATG AGCCCGC              TTAATATTATAGTCT  71 5
  Mbar_A1889 NONE
  Mbar_A1890 2359256 .. 2359266 +    -4  -4.13814   ACCGAGTCTAATGCC                 CTTT CAA AAAG                 TTGTTTATGCATTTT  61 408
  Mbar_A1893 2361545 .. 2361584 +  -7.4  -3.77553   AGGTCATACTTAAAA  CTAAATGTATTACCTTTA GAAC TAAAGGTGTTATATTTGG   TTATTAATCCTATTA  72 525
  Mbar_A1896 2364340 .. 2364356 +  -7.9  -2.74263   CTGAGTAATAAGACC              CCGCTCC GCG GGAACGG              ATTTGAAACTCAGGT  65 216
  Mbar_A1897 NONE
  Mbar_A1898 NONE
  Mbar_A1899 2368182 .. 2368194 +  -4.9  -2.68532   TTTCTTTGTGTCTAT                TATTC GAA GAATA                TCATATGCGTTTAGG  50 344
  Mbar_A1900 2369815 .. 2369834 +  -2.2  -3.55563   TCATATTCCCCCTCT            GCAAAATA TGTA TATTTTCC             TTTAGACCATGGCAT  47 457
  Mbar_A1906 2375360 .. 2375371 +  -5.8   -3.3341   GACGCGAATTTACAT                GGCA ATTA TGCC                 TTATGACGAGTTTTT  59 8
  Mbar_A1909 2379980 .. 2379994 +  -2.8  -4.08394   ATTACTGAATTTGAT               TCTCAC TCA GTAAGA               TTTTAAGGAGCATAT  53 33
  Mbar_A1914 2386012 .. 2386036 +    -3  -5.27779   GAAAACGTTCTCCTT          TTAAAGATGT TCTCC GCATTTTTAA          TTTTTTCATCTTACA  71 68
  Mbar_A1916 2391238 .. 2391251 +  -2.5  -5.25735   GAAAGTTTCCCAAAT               TTTTA GCCT TAAAA                TTTTTAGTTTTTTGC  69 95
  Mbar_A1917 2393083 .. 2393103 +    -7  -2.95586   TTGTAGATAAATGTA            GTAGTTTT CCTAT AAAACTAC            TGGTTATTCGATATA  61 303
  Mbar_A1918 NONE
  Mbar_A1919 2396162 .. 2396179 +  -7.1  -2.77899   GATGAACGTAAAATC             CAAAATC ACTA GATTTTG              TAATTGATCACAAGC  62 69
  Mbar_A1920 2397971 .. 2397983 +  -2.7  -3.39521   AGTACGGGACGAAAA                TTTGT GCA ACAGA                TTAACTTTTGGTACA  46 304
  Mbar_A1921 2400193 .. 2400203 +  -2.6  -3.37493   CGAAGAAAGACAAGA                 TATT TTT AATA                 TTAATATATTAACAG  46 486
  Mbar_A1924 2403762 .. 2403773 +  -5.8  -3.85817   CCTGCTCGTTGAAAG                GGAC GACA GTCC                 TTTCTGGCAACGCCT  64 245
  Mbar_A1926 NONE
  Mbar_A1927 2405739 .. 2405750 +  -4.4  -2.65264   AACCTTTTGTTGCCA                CTCT GGAA AGAG                 TCATATCCATCATGA  48 312
  Mbar_A1929 2409824 .. 2409836 +  -4.9  -2.57344   CCGCAGAATATCCAA                TATAG AAC CTATA                ATTGTGGAAAAAATA  50 90
  Mbar_A1930 2411205 .. 2411220 +  -6.2  -3.86981   TAGTATATTTGTATG              TTCTGT GTTT ACAGAA               TTCTTCCTTATAATA  66 265
  Mbar_A1931 2412306 .. 2412319 +  -3.7  -2.78371   AGGAGCAGGCAACAT               CCAGC AAAG GCGGG                CTTCTTAAGCCTCTA  44 160
  Mbar_A1932 2413409 .. 2413426 +  -2.6  -5.07486   CCGAAGGGTTCCCAA             GTTCGG AATAAA CCGGGC              TTTTTATTGACGATC  66 96
  Mbar_A1933 NONE
  Mbar_A1934 NONE
  Mbar_A1935 2418835 .. 2418851 +  -2.3  -4.63932   AGTTTTCTTTAAGAA              TTCTTTA AAT TAAAGGG              TTTTCTTCAAGAATC  59 164
  Mbar_A1943 2425674 .. 2425686 +  -3.5  -4.44819   TTTTTATTTTTCATC                TAATT ATT AATTA                TTTTCCTCTCTTGTG  61 346
  Mbar_A1944 2430002 .. 2430012 +  -6.8  -3.35912   GCCTCTACAAGTCCT                 GGAG CTC CTCC                 TTACTCTCTATGATG  63 263
  Mbar_A1950 2437805 .. 2437817 +  -4.1  -3.00525   CATTTCGATGCGTTG                GGAAG AAA TTTCC                TCTCCTTTAGAGAGG  47 449
  Mbar_A1952 NONE
  Mbar_A1953 NONE
  Mbar_A1954 2442937 .. 2442953 +  -3.8  -3.80893   AGATTTGTTGAACAT              GAAAAT CTTTT ATTTTC              TTTAAATTCTCCGCT  56 382
  Mbar_A1956 2447669 .. 2447687 +  -3.8  -4.33274   GCAACCTCCTCCCCG             GCCATCTT TGC GATATGGC             TTTTAATCGTATCAA  63 242
  Mbar_A1961 NONE
  Mbar_A1962 2453233 .. 2453251 +  -8.8  -4.16392   TGGAAGGATTTTCGC             GTGGCGGG ATT TCCGTCAC             TATTTTTGATTTTCC  87 114
  Mbar_A1982 NONE
  Mbar_A1983 2478303 .. 2478314 +  -2.2  -5.39721   CGCAGTCATAAAAAG                TCTG AGGT CAGG                 TTTTTTGTATCCTAC  75 323
  Mbar_A1986 2481067 .. 2481085 +  -2.4  -3.44586   ATCCCGTCTCTAACA             TGAGAGAG CCT CTGTTTCA             TTGTCATAGGTTCCT  46 227
  Mbar_A1987 2482534 .. 2482552 + -13.2  -5.12785   TTATATTATAGTTAA             TCGAGTGC GTA GCACTCGA             TTTCTTTTTTCATTG 100 262
  Mbar_A1989 2488494 .. 2488526 +  -8.5   -5.0666   GATGATAACCTTCTG     GGAGGAGG-CAGCC GAATAA GGCTGTTTTCCTCC      TTTCTTTTTTGAATG  95 169
  Mbar_A1990 2495792 .. 2495809 +  -4.1  -4.68612   ACCTTCTGGGCGGAG             GCAGC CGAATAAA GCTGC              TTTTCTCCTTTATTT  65 177
  Mbar_A1991 2501009 .. 2501042 +  -5.2  -5.04249   GGACAATAACCTTCT     GGGCGGAGGCAGCC GAATAA GGCTGTTTTCCTCC      TTTCTTTTTTGAAAA  76 6
  Mbar_A1992 2503766 .. 2503782 +  -2.3  -5.00923   CTGACCGTATATCTG              TAGAAAG TAT CTTTGTA              TTTTCTTTACTCTTT  65 73
  Mbar_A1993 2510004 .. 2510036 +  -4.2   -5.0666   GATGATAACCTTCTG     GGAGG-AGGCAGC CGAATAAA GCTGTTTTCCTCC      TTTCTTTTTTGAATG  70 168
  Mbar_A1995 2517365 .. 2517375 +  -5.4  -4.22883   GTACCAAAACTAAGG                 GCAT ACA ATGC                 TTATTTTAAATGATA  66 320
  Mbar_A1999 2523550 .. 2523566 +  -5.1  -2.80651   AGAAACAGTTAGAAG              CCAGTAA TAG TTACCGG              AATTTTTCTATTATT  51 283
  Mbar_A2001 NONE
  Mbar_A2002 NONE
        argJ 2527695 .. 2527712 +  -8.5  -3.75193   GTTTTTTCCCCAATC             CCTGAAA ATTA TTTCAGG              TTTAGATCTATGATT  77 229
  Mbar_A2004 2529239 .. 2529260 +  -3.1  -4.10672   TGAAAATAAATTCTC           T-TTGACTTC TCC GAAGTCGACA           TTTACTTTCCATTCA  55 38
  Mbar_A2005 NONE
  Mbar_A2006 2531759 .. 2531775 +  -7.3  -4.24726   GGAAAATAATAAAAA              GTCTCGA AAT TTGAGAC              TTTTCGACTTCTTCT  76 110
  Mbar_A2016 2546367 .. 2546420 +  -6.6  -2.89178   CTTTCATATTAAAGC TTGTATTATAGCTTTATGGGTTCATT ACGA AATGAAC--ATACAGCTATAATATAA CTTTAATACCTTTGT  61 54
  Mbar_A2017 2547500 .. 2547512 +  -4.8  -2.87132   GATCCATTTTTATTG                CCTG TCTTC CAGG                TCTCTAAAAACGGGC  51 270
  Mbar_A2018 2548684 .. 2548703 + -10.8  -5.06451   CTGACCACATATATG            TGAGGAGT TAAA ACTCCTCA             TTTTTTGAGGTGATA 100 351
  Mbar_A2024 2558920 .. 2558936 +  -4.4  -2.65264   ACTGTGCTTGGTTGT              GCTTCT ATTAG GGAAGC              TAATGTGAATGGTAA  48 100
  Mbar_A2025 2560375 .. 2560395 +  -8.3  -3.01416   AACTTTATATGCTGT            GGCGTTGTA GAT TAAAACGCC            TCTCTATAAATAATG  70 491
  Mbar_A2026 NONE
  Mbar_A2027 2562315 .. 2562328 +  -5.9   -3.7076   ATACTATCAAAATCA               GGGGT AAAT GCCCC                TTAATCTTTTTTATT  62 61
  Mbar_A2033 2569720 .. 2569734 +  -2.8  -5.48163   GGTAGCTGTTTTATC               CCGAAA TTA TTTCGC               TTTTTTAATTTCTTT  72 217
  Mbar_A2034 2571429 .. 2571449 +    -4  -3.59946   CTACATCCATTTCTT           TTGC-CAGG TAAC CCTGTGCAG            TTGTATCGTTAACCG  54 483
  Mbar_A2040 2576773 .. 2576783 +    -4  -3.62597   AAAAGATGAGTGCCG                 TAAC AAG GTTA                 TTATTCGGGGATAGG  53 300
  Mbar_A2041 2579124 .. 2579134 +    -4  -2.82895   TTTCTTACAGTTCTC                 TTTG TCC CAAA                 CTTATTAGTGAGGAG  47 263
  Mbar_A2042 2580112 .. 2580141 +  -2.2  -4.33182   AAAGAAATTTTTTAC       GGTACTTTATTC AAAAAA GAATGCAGTATC        TTCTTTTATAGGTAG  54 232
  Mbar_A2043 2581827 .. 2581840 +  -6.7  -3.15292   TTCAAAGGATTCGAG               CCGTT TGCT AACGG                TTAGCTGGTGTTTAT  62 447
  Mbar_A2044 NONE
  Mbar_A2045 NONE
  Mbar_A2046 2585495 .. 2585507 +  -7.7  -2.52543   CATAGACTTATCCTT                TCAGC CAG GCTGA                TAAATTAGCAGGAAT  64 13
  Mbar_A2054 2599818 .. 2599832 +  -7.2  -4.26953   GTCATTCATAAATCA               CTTGAA TAT TTCAAG               TTTCTTCACTTGCTT  76 46
  Mbar_A2056 2601421 .. 2601444 +  -3.9  -3.55714   GAGAACTGATGACTG          TGTGGCTTT GCTCTA AAAACCACA           TTCTATAGTAACTAT  51 32
  Mbar_A2057 NONE
  Mbar_A2058 NONE
  Mbar_A2059 2603894 .. 2603906 +  -4.9   -3.8211   GTATGTGTATAAGTA                TTAAC AGA GTTAA                TTATTCTCCCTAAGG  60 217
  Mbar_A2060 2604543 .. 2604567 +  -4.4  -3.84451   CAGCAAACCATCCGT         TTGC-CTGAGT AATA ATTCAGCGCAA          TTTAAATTTCAAAAG  58 18
  Mbar_A2063 2607338 .. 2607348 +    -4  -2.87622   AAATTGTCTCATTAA                 CATT TCT AATG                 CTTGTTCTAGGGGTA  47 49
  Mbar_A2064 2608092 .. 2608102 +  -5.4  -3.61062   CGCAACCTAAAAATC                 TGGT AAG ACCA                 TTATCTAATTAGATT  59 31
  Mbar_A2065 2609331 .. 2609347 +  -2.3  -4.20712   AATGAAGCATAGCAA              GATAATT CTC AATTTTC              TTTTCCCATCTTATA  54 149
  Mbar_A2067 2611189 .. 2611236 +   -10  -3.24994   TAAGGAGCCTGAATA GGTTCCCTGATCCTGGAAAGT AGCGTGA ACTTTCCAGGG-CGGGGAGAC TCTGTATGTTTTTTA  82 154
  Mbar_A2068 2612742 .. 2612752 +    -4  -4.57516   AAGAGTTCCACTTAT                 TCAT TCA ATGA                 TTTTCATTTAAATGT  65 463
  Mbar_A2070 2617920 .. 2617934 +  -2.8  -5.07275   ATTGCGGCAGACCTT               GGATAA CAT TTTTCC               TTTTTATATATGTGA  66 20
  Mbar_A2071 2618952 .. 2618992 +  -4.2  -3.60048   CAAATGTTGCTGGGA TTTTCG-GT-CAAGCCTTTT GAA AAAAGGCTTGCGCTCGAGCA GTTTTTTCAAAGGGG  53 369
  Mbar_A2075 2624296 .. 2624311 +  -7.6  -2.92613   TAATAACTAAAATGA              TCCTGA AAAC TCAGGA               TGATTTAGAATAAAA  66 296
  Mbar_A2076 2627121 .. 2627141 +  -4.1  -3.40403   GCGCTTGTTGAGTAA            TTCAGAAAT AAC ATTTCTAAA            TTATCATGCGCCCCC  51 228
  Mbar_A2077 2627829 .. 2627852 +    -3   -2.8805   TGAGGAGGCAAAAAA          GGTAAGCGAC TGAT GATGCTGACC           TATCTAAGAGCTGCT  43 13
  Mbar_A2078 2630472 .. 2630492 +  -3.3  -3.85114   GTTATGTATAGAATT            TTCCGAGAA TAG TTTTCTGAA            TTTAATATCACCTTT  54 286
  Mbar_A2079 2631345 .. 2631360 +  -6.2  -3.71687   TCACAATGATATTAC              TCTGAA TTAT TTCAGA               TTTGCAGTATTTTAA  64 237
  Mbar_A2080 2632790 .. 2632814 +  -7.2  -4.18094   AACATATCTACAAGA          TCTTTTCAGG AAAGC CCTGATAAGA          TTTTAACCTAATTTC  76 74
  Mbar_A2081 NONE
        ribH 2633753 .. 2633763 +    -4  -2.53015   GCGGCGGCTGTGAAT                 GTTA TAA TAAC                 TAAATTAGCAAATGT  45 28
  Mbar_A2083 2635015 .. 2635040 +  -7.5  -3.74658   AATCAAATCGGGAAA         CGGTAGGGGCA AATT TACCCATACCG          TTTAAGTACTTCTTT  73 101
  Mbar_A2085 NONE
  Mbar_A2086 2638072 .. 2638089 +  -2.7  -3.35774   CTTTCCCTCTTTTTT             TCTTTCC AGGG GGAAAAA              TTATCCGGATTTCTA  44 395
  Mbar_A2087 2639234 .. 2639248 +  -8.6  -3.48807   TGGGGTTTAATCCCG               GGAAGT TAA ACTTCC               TTATCCCTTTAATGC  76 285
  Mbar_A2089 2641363 .. 2641376 +  -3.1  -4.59853   TTCATTATATTGAGT               GCTAT CTCT GTAGC                TTTTTCGAGGCTTGA  65 426
  Mbar_A2091 2643690 .. 2643708 +  -8.1  -3.11476   TTCCGTCACCCGAGT             CCCGTCT CGGGA GGACGGG             TCCTTTTCGCTCACT  70 62
  Mbar_A2092 2644683 .. 2644693 +    -4  -2.66152   AGAGCAACAGGAGAA                 TGTA CTT TACA                 CTTGTGGATTAATCT  46 3
  Mbar_A2094 NONE
  Mbar_A2095 2647490 .. 2647507 +  -5.5  -4.55295   TATCCAAATGAAAGG             GGAGGCT AGTA AACCTCC              TTTCTTTCTCCGGAA  71 99
  Mbar_A2096 2648700 .. 2648719 +  -7.9  -4.28548   TGCGTTATATCCAGA            GATACCC GAAAGA GGGTATC             TTTTCCTACATCCCT  79 335
  Mbar_A2100 2651610 .. 2651623 +  -3.9  -3.19285   TGTTTTTTACTTTTC               TATTC ACTT GAATA                TATATCTTTCAACTG  49 339
  Mbar_A2101 2653605 .. 2653629 +  -3.5  -3.55203   GCACTACCCGGCTCA          GGATTACCAGG GTA TCAGGTAGTTC          TTTAAAGGGAGTTTT  50 170
  Mbar_A2102 2654043 .. 2654055 +  -3.5  -3.97444   TCTTAAAATTTTACT                TTTTT ATA AAAAA                TTCTCTTTATTGCCT  56 95
  Mbar_A2105 2661836 .. 2661866 +  -9.9  -5.74684   ATTTCGGAAACAACT      GA-CTGTTCAGCCT GTTC AGGCTGAATAGCTC       TTTTTCTTTTTGTTG 100 40
  Mbar_A2106 NONE
  Mbar_A2107 NONE
  Mbar_A2108 2664800 .. 2664813 +  -2.4  -4.72272   TAAGATTATCAAATT               CAAG CATTGC CTTG                TTTTTGATCAAAAAG  60 157
  Mbar_A2109 2666698 .. 2666714 +    -8  -2.89965   CGGAAAACACGGAAA              GCATGG AAGAA CCATGC              CTTTACTACTATATT  68 160
  Mbar_A2110 2667764 .. 2667781 +  -2.1  -4.71828   TGTGTTATTTGATTT             TC-AAACT GAT AGTTTTGA             TTTTATTACTGAACT  59 357
  Mbar_A2111 NONE
  Mbar_A2112 2669904 .. 2669931 +  -5.6   -3.1247   GCTTATATTTTCTCC        TTCCTGGGA-ATC CAG GCTATCCCAGGGA        TTCCATGTGCGGACT  55 420
  Mbar_A2114 2672689 .. 2672729 +  -4.2  -3.38339   TGCTCTGGCTAGAAG  TAGAAAATAAGCTTGAAA TCTGT TTGCAACCATATTTTCTA  TTGATCTTCCATGCT  51 16
  Mbar_A2115 2673187 .. 2673203 +  -2.1  -3.77241   CTCTTCTTTAAAAAG              GCCAGCT AAA AGCCGAC              TTTAACTTAACATTT  50 17
  Mbar_A2116 NONE
  Mbar_A2117 2674713 .. 2674729 + -10.9  -4.74103   CTAAATCCAGACCAC              CTTTCCC GTC GGGAAAG              TTTTTCCCTTCAAAA 100 401
  Mbar_A2119 2676157 .. 2676178 +  -3.1  -2.99562   TTCAAAATTAAATCT           CTTAAGGAA TATA TTTTTTAAG            CTTTGTACTCCCTTT  45 152
  Mbar_A2120 2676637 .. 2676657 +  -7.6  -4.70879   GGTGGTTAAGTCCCT            GAGCTGGA AAAGA TCTAGCTC            TTTTTACAGTTTAAC  82 74
  Mbar_A2123 2678934 .. 2678946 +  -4.1  -4.48741   AACTTTTTATTATTA                TCTGG ACT TCAGA                TTTTCTCCTAACTTA  62 498
  Mbar_A2125 2680678 .. 2680692 +  -7.2  -2.77791   AGATAAAAAGCATCA               GAATAC TCA GTATTC               TACTATTGAGTTACG  62 513
  Mbar_A2126 2682502 .. 2682533 +    -6  -4.10566   ATTTTCTCTTTTTAG      CAGATAGG-CAGAAA GTG TTTCTGACCGATTTG      TTTATATACTGATAT  67 197
  Mbar_A2127 2683603 .. 2683622 +  -9.4  -3.89068   TATCAAGAAGCAGGG            GAAAATCC GAAA GGATTTTC             TTATCTCTTTTCTTA  83 57
  Mbar_A2129 2688581 .. 2688595 +  -2.2  -4.63486   GGCTCATATAAAGAT               TTTTTT GTA AAAAAG               TTTTCTTAAAGCAAT  59 454
  Mbar_A2130 2690222 .. 2690234 +  -6.3  -3.15013   CTGTATCTGATGTTT                GAAGA ATA TCTTC                TATGTATTATAAGGT  59 469
  Mbar_A2132 2692545 .. 2692561 +  -2.9  -4.37971   TTTCCTCCTTCTTCC              TGCTCAG CAC CTGGCCA              TTTTCCTCCTGTTTT  59 322
  Mbar_A2136 2697875 .. 2697885 +  -5.4  -3.83844   AGATGAAAAATTAAG                 GCTA CTC TAGC                 TTATTAATTCATAAG  61 323
  Mbar_A2137 NONE
  Mbar_A2138 2701184 .. 2701208 +  -8.7  -3.08034   AACAGTAATATTTAA          TAATTTCTCCC ATT GGTAGAAATTA          CTTTATATAATATTT  72 306
  Mbar_A2145 NONE
  Mbar_A2146 2716837 .. 2716861 + -15.9  -5.16133   TCTTTGCCATGTTTC          CTTTCCTTCCT TGA AGGAAGGAAAG          TTTTTCTCTTCTAGT 100 63
  Mbar_A2147 NONE
  Mbar_A2148 NONE
  Mbar_A2149 2721851 .. 2721862 +    -3  -3.91911   ATTAAATACGTAAAA                TGAA TTAT TTCA                 TTTAGTTCAAATAAA  52 351
  Mbar_A2151 2723922 .. 2723934 +  -6.3  -2.54523   AGCTGCGGAATGCCT                TGAAG TCA CTTCA                TAAATTAGACTATAA  56 59
  Mbar_A2152 2726751 .. 2726764 +  -3.8  -3.51118   AAACGACTTATTAAA               GCTC ATTTTG GAGC                TTGTAGATTTGTCTA  51 324
  Mbar_A2153 2728291 .. 2728304 +  -5.9   -3.3482   ATAGGAAAAGTGCCT               CCTGG ACAT CCGGG                TTAATTACAGCATTC  59 290
  Mbar_A2158 2733855 .. 2733892 +  -4.2  -3.82748   CATTCGTATCCTCTT   CAAATTGAGTGGAAAT CTCTCA ATTTCCACTCACTGAG    CTTTTTTCTCTGATG  56 66
  Mbar_A2160 2735733 .. 2735744 +    -3  -3.20553   TGCAAGACATGCTTA                GAAA CTAT TTTC                 ATTTTAATAATGTTC  46 158
  Mbar_A2161 2736338 .. 2736351 +  -8.1  -3.99985   TTTGCAGCTTTATAG               GCCCT TTGT AGGGC                TTCTTTAAATCTCTA  79 241
  Mbar_A2163 2738040 .. 2738054 +  -4.2  -3.40403   CTTTACAGGTGTAAT               CCGCAA AAA TTGCCG               TTCTCCTGAGACGGG  51 175
  Mbar_A2165 2740499 .. 2740520 + -10.1  -3.11966   ATCCGGGTTTTCAAA           CCAGGAGGT AAAA ACCTCCAGG            TCTTCAATCCCTTTT  81 182
  Mbar_A2169 2743898 .. 2743915 +  -5.7  -4.09321   CCATTTAAGAGACCG             TTTTTTC AATT GAAAAAA              TTATTTCCTTGAGTA  67 84
  Mbar_A2171 2746829 .. 2746869 +  -5.6   -2.7165   TAATGCATCATAATC  TGATTCGTTAATGCATCA TAATC TGATTCGTTAATGCATCA  TAATCTGATTCGTTA  52 54
  Mbar_A2172 2749221 .. 2749232 +    -3  -3.83026   AATAAGTACCTTAAA                CTTT CTGG AAAG                 TTTGCTCTAAGAAGA  52 336
  Mbar_A2173 NONE
  Mbar_A2174 NONE
  Mbar_A2175 2752353 .. 2752380 +  -9.2  -2.99458   TCGAATTGTGTAAAA        GCAGGTGGAGAA AATT TTCTCTACCTAC         TGATATTTTATAGTA  74 80
  Mbar_A2176 2754325 .. 2754349 +  -7.1  -3.04188   AGATATATACACGGT          TTCCCTCGCGC ATT GTGTGAGGAAA          TGTATACTTGTGATG  61 128
  Mbar_A2180 2760855 .. 2760866 +  -2.2  -5.27477   GTTACTTTTCGCTTA                CGGT TCTT ACTG                 TTTTTTACTTCAGAT  68 207
  Mbar_A2181 2762123 .. 2762135 +  -6.3  -3.23638   AGAAGCCCAATTCTC                CAGAA AAG TTCTG                TTACTGCATATTTGG  61 60
  Mbar_A2182 2762720 .. 2762761 +  -8.9  -4.18197   GGGTTTTCGGTCAAG CCTTTTTTTAAAAGGTTTG CGAT CAAGCCTTTTTTGAAAAGG  TTTTCGGTCAAGCCT  88 204
  Mbar_A2183 2766551 .. 2766565 +  -7.2  -3.09429   CAAAAGCCACTTTAC               TCCTAA TCG TTAGGA               ATTTTCAGAATTGTT  64 286
  Mbar_A2184 2769438 .. 2769450 +  -4.9  -3.40899   AAATGGTTTAGTAGT                CTTTT TAG AAAAG                TTGTAATAAGGAGTT  56 393
  Mbar_A2185 2769961 .. 2769976 +    -9  -2.76009   ATTTTTTTAGACTTT              TCCGGA CTTT TCCGGA               CTTTCCCAGATTTTC  72 120
  Mbar_A2187 2771512 .. 2771529 +  -4.9  -3.59202   TGAAGTTTCCTCTGA             GAAGTTT TCGG AAGCTTC              TTATCTATCAGGCTC  58 38
  Mbar_A2188 2771960 .. 2771970 +  -2.6  -5.46698   CTTATCCTTGCAAAT                 TAAA CTT TTTA                 TTTTTTCGTTTTACC  72 23
  Mbar_A2189 2773583 .. 2773613 +   -15  -2.70354   TTCCAGCTTTGAGTG       TTTCCGGATATTCA ATC TGAATATCTGGAAA       TAAATTTCTGAGACC 100 76
  Mbar_A2190 NONE
  Mbar_A2191 2775587 .. 2775600 +  -3.8  -3.74747   AAAAAGAAAATTTAA               GCCA GAGAAA TGGC                TTTACTCAAAATTAA  53 214
  Mbar_A2192 2777199 .. 2777219 +  -5.5   -5.1471   TCTATTTGAAAACTC            TGAATCTTT CAC ATAGATTCA            TTTGTTTTTTCTCAT  80 32
  Mbar_A2198 2790810 .. 2790827 +  -4.9  -3.86202   AAATGAAAAACGTAC             TGCTTTA ATGC TGAAGCA              TTTGATCTGATGAAA  60 364
  Mbar_A2200 NONE
  Mbar_A2201 2793110 .. 2793120 +  -5.4  -3.40546   ATATAATTTTTATCT                 GTGT TAT ACAC                 TATTAGTTTAATTTT  55 312
  Mbar_A2204 2795917 .. 2795941 +  -4.9  -4.37092   TCCAGATCGAGATTT          TCTCCAGGGGA TTT TCGTCAGGAGA          TTTTCTCCAGGAAAT  67 44
  Mbar_A2205 NONE
  Mbar_A2206 NONE
  Mbar_A2207 2799614 .. 2799625 +    -3   -5.1615   TTACATATTTCCCAT                TAGA TAAA TCTA                 TTTTTTCCATATTAA  71 235
  Mbar_A2208 2803162 .. 2803180 +  -4.7  -3.54304   TTGCGAATAAGCTCA             TCAATTT TTGAT AAATTGA             GTTTTTCTGCATTAA  56 153
  Mbar_A2213 2810485 .. 2810497 +  -3.4  -2.59133   CACCTACTGGCCAGG                GAAC CAATC GTTC                ATATTGATTGTATCT  44 77
  Mbar_A2214 NONE
  Mbar_A2215 2813633 .. 2813649 +  -5.9  -2.88544   TGAGACATGAACACT              GTTTTCT TAG GGAAAAC              TGTGTACACCTGACC  56 296
  Mbar_A2217 2816860 .. 2816870 +  -2.6  -4.46531   TTTCAGGTAACATAA                 TTAT GGT ATAA                 TTTCCTTTTTTGATT  61 436
  Mbar_A2219 NONE
  Mbar_A2220 2818903 .. 2818923 +  -8.4  -2.99057   ACAGATATTTTAAGC            TGACTCAT TTGCT ATGAGTCA            TGATTATATTTCACA  70 69
  Mbar_A2224 2827354 .. 2827374 +  -8.3  -2.64472   AAATTCAAAAAATAA            GAGTAACTC TAA GAGTAACTC            TAAGTTTGAGAACTG  67 120
  Mbar_A2228 2830930 .. 2830946 +  -5.9  -3.10112   AGGTGTGGAGCAAAT              GAGAAGA AAA TCTTTTC              CTTTTAAAATCTGAT  57 400
  Mbar_A2229 2831163 .. 2831179 +  -9.3  -3.09516   TTTCTTCGGAAAGGC              CGCCCGC TTC GCGGTCG              TTGAGTGCTCGGGAA  74 5
  Mbar_A2235 2840292 .. 2840332 +  -5.3   -4.1899   CGAGTCCCGTCACCC GAGTTCCGT-CACCCGAG TCCCGT CTCGGGAGGACGGTGCCC  TTTTCGCTACGCTCA  66 109
  Mbar_A2236 2843414 .. 2843425 +  -4.4  -3.33492   AAGTAACCTGCCCTT                CATG CGGT CATG                 TTCTAAAATGGGTGA  52 114
  Mbar_A2237 NONE
  Mbar_A2238 NONE
  Mbar_A2239 2846825 .. 2846870 + -10.9  -2.52795   CTTTAGTTATATATA TTTTAAATGTAGATGGTACAA AATT TTGTATTATATACATTTAAAA TAAATTAGGAGAATT  82 75
  Mbar_A2240 NONE
  Mbar_A2241 NONE
  Mbar_A2242 NONE
  Mbar_A2243 2852572 .. 2852582 +    -4  -3.95435   GTAGAACGAATGTAT                 CAAT CTG ATTG                 TTATCTTTTCAGCAA  56 89
  Mbar_A2244 NONE
  Mbar_A2245 NONE
  Mbar_A2246 2855086 .. 2855096 +  -5.4  -2.83164   AGGGGGTTCAGTATG                 GAAC GCT GTTC                 TATCGTCGTCGCTCG  53 92
  Mbar_A2247 NONE
  Mbar_A2248 2857566 .. 2857588 + -13.4  -4.07568   GGGGAGATTCGAACT           CCCGTAGCGC AAA GCGCTACCGG           TTTTCAAGACCGGCG 100 182
  Mbar_A2250 2859786 .. 2859799 +  -3.1  -4.84359   TGCAAATTATTATAC               TCGCT TAAA AGTGA                TTTTTATGGGCCTAA  65 242
  Mbar_A2251 2860357 .. 2860369 +  -4.9   -3.9941   ACGTGTTATGAAATG                GAATT AAG AATTC                TTTAATTCTCAGGAC  62 8
  Mbar_A2252 2861508 .. 2861518 +  -5.4  -3.64192   TTTTTGCTATGTTTT                 CTGT TTC ACAG                 TTTGAAAATATTTTT  59 153
  Mbar_A2253 2863014 .. 2863024 +    -4  -3.30771   TATTATCAAAAATAT                 TATC AAA GATA                 TTATCAAAAATATAA  51 192
  Mbar_A2255 2864113 .. 2864127 +  -9.2  -5.10526   ATATGAAAAGTGCAG               GGCCGG AAA TCGGCC               TTTATTTTTTGCTCT  95 62
  Mbar_A2261 NONE
  Mbar_A2262 NONE
  Mbar_A2263 2873704 .. 2873717 +  -2.3  -2.53273   AGGATACTGCAGCAT               CTGCC ACCT GCCAG                CTATTAATCATTTGA  39 5
  Mbar_A2264 NONE
  Mbar_A2265 NONE
  Mbar_A2266 NONE
  Mbar_A2267 2877896 .. 2877923 +  -7.2  -3.54424   TTAAATATCTACTTG        TGAATGAATACA GTTT TTTATTCATTCA         TTTAACCAAATAAAA  68 70
  Mbar_A2268 2879124 .. 2879135 +  -5.8  -2.90723   CACTTATCTATTGAA                GGAG AAAT CTCC                 TGTGATTAGAAATGA  56 5
  Mbar_A2269 2880416 .. 2880428 +  -6.3  -2.71263   AAAGATCTGTACATC                TTTGC TCC GCAAA                TACTTACCCGGGATT  54 441
  Mbar_A2282 2893822 .. 2893834 +  -3.5  -3.54158   TCCGTGCTTTTAGTG                TTTTT CAA AAAAA                TTCATTATTAACATA  50 134
  Mbar_A2285 2895986 .. 2895997 +  -4.4  -3.33925   AGTAAATTTTAGCCT                GATG TGGC CATC                 TATGTCTTTTTAAAA  52 380
  Mbar_A2287 NONE
  Mbar_A2288 2899748 .. 2899759 +  -2.2  -3.12351   TTAAAGACGGTATCT                GGAT CCGG GTCC                 TTGCATATCAGAAGA  42 37
  Mbar_A2289 NONE
  Mbar_A2290 2901638 .. 2901655 +  -7.1  -3.05275   GCTTAAAACTTATCT             TTTTTCG TCAG CGAAAAA              CTATTTTGTTATTTA  64 35
  Mbar_A2291 2903427 .. 2903445 +  -2.4   -4.3295   TACTTTTAGCGGCAA             CTATCATA CTA TATGGAAG             TTTCATTTTATTAAA  55 357
  Mbar_A2292 2904096 .. 2904108 +  -6.3  -4.50988   ACCGTTCAAACTTCC                CTGAA TTA TTCAG                TTATTTTTCGTCTAG  74 22
  Mbar_A2294 2905774 .. 2905792 +  -3.2  -4.69214   AGAGGCAATTGATGT             TGAAAACT TAT AGTTTTAA             TTTATTTATTCCCTA  62 204
  Mbar_A2296 2912047 .. 2912060 +  -3.9  -5.32599   TTCTAGTCCAACAAC               TAACA AATG TGTTA                TTTTTATATTTTATA  77 420
  Mbar_A2298 2914602 .. 2914613 +  -2.2  -3.45027   TTTCATTTGCCAGCA                GGCT CATC AGTC                 TATTTCCTGAGAAAT  46 332
  Mbar_A2304 NONE
  Mbar_A2305 2923629 .. 2923643 +  -7.8  -3.03344   CATGTCGTTCATTTC               CTGCGC TTT GTGCAG               CTTTGCCTTTTTTAT  67 186
  Mbar_A2306 2926845 .. 2926856 +  -4.4  -4.56736   CGCAGAAAGAAACAT                GAAG ATTA CTTC                 TTTTAATTCTTAAAT  68 462
  Mbar_A2319 2944322 .. 2944336 +  -7.2  -4.73388   AAGTTTGCGCTTAAG               CCTTTT TTG AAAAGG               TTTTTGATCAAGCTT  80 235
  Mbar_A2321 2948303 .. 2948313 +    -4  -3.66908   ATTTAATCCAGTAAC                 TCTT TAG AAGA                 TTAGTTTTAAAAGGA  53 94
  Mbar_A2322 2948692 .. 2948716 +  -7.9   -3.5774   ATAAACTAAATAGGA          GGGAAGGGA CGAAAAT TCCCTTTCC          TTTAGAACATTAAAT  73 32
  Mbar_A2324 2951718 .. 2951736 +  -3.2  -5.88476   GGGGTTAACTTAAAG             TGTACT ATCGAGA AGTACA             TTTTTTATTTCTTTT  81 65
  Mbar_A2325 2952443 .. 2952458 +  -6.2  -3.58522   GGTTTCGATTGAATG              TCTTGA TTTT TCAAGA               TCTTTATCATCAATT  64 162
  Mbar_A2326 NONE
  Mbar_A2327 2954324 .. 2954339 +    -4  -3.06501   CATGAATTTTATTTA              CTTACA GGAG TGTGAG               TTGAGTGGAAGTATA  48 234
  Mbar_A2328 2954829 .. 2954843 +  -4.3  -3.27523   TATCCTGGAGAAACA               GATGA AATAA TCATC               ATTTGTTGTGTTAGT  52 16
  Mbar_A2329 2955689 .. 2955726 +  -2.7  -3.43151   ATATTTCAGGATTGT   GTTTGTGATCAGAAACT GAGC AGAAACTGATCAGAAAC    TTAATTGATCATTAA  46 179
  Mbar_A2330 2956704 .. 2956734 +  -3.3  -3.55946   GCTATTTTTACGAAG       GTTCAGACGGC AGCCAGATG GCTTTCTGAAC       TGTTATTTGGACTGG  50 168
  Mbar_A2331 2958112 .. 2958129 +  -3.5  -3.06492   TTTCATTAAACAAAC             CTAAATA TTTT TGTTTAG              TGTTGAAATACATAC  46 244
  Mbar_A2333 2959271 .. 2959290 +    -7  -3.01712   TGTTTCAGATAAATA            CCCCGTTG CTTG CTGCGGGG             TATTCAAACGAAAAA  62 174
  Mbar_A2335 NONE
  Mbar_A2336 2962641 .. 2962651 +  -2.6  -4.13767   ATTGAGATTAATTAT                 TTTT CAA AAAA                 TTTTCAAATCCAGCC  53 209
  Mbar_A2339 NONE
  Mbar_A2340 NONE
  Mbar_A2341 2966931 .. 2966956 +  -4.8  -3.63991   GTAAAAAGAGGTTAA         TATGTACTTG ACACTG CAAGCACATA          TTATTCAAGATAATA  58 232
  Mbar_A2344 2970797 .. 2970813 +  -3.7  -3.15366   ATAAAGTCGTAAAAG              TAGCTAA TGG TTAGCCA              TCTTAAAATTTTCAG  46 143
  Mbar_A2349 2977876 .. 2977918 +   -11  -2.91695   GTAAAGTATCTCTTG TACCTTTTCATAAGTAAT CTTTAGA ATTACTTATGAAAAGATA TGCTTTAACACTCAC  83 271
  Mbar_A2350 2978904 .. 2978915 +    -3   -3.0579   TGCAAAAAATGCTTA                GAAA TTAT TTTC                 ATTTTAAAAAAGTTT  45 256
  Mbar_A2351 2979309 .. 2979328 +  -5.1  -4.69559   GTAAAATTTGTAAAT            TAAGTGT ACACCA ACACTTA             TTTCTTTTCCACTTT  69 41
  Mbar_A2353 NONE
  Mbar_A2354 2981029 .. 2981049 + -14.1  -2.80472   ACCAGAAAATAGACA            TTGACGGAG GAT CTCCGTCAA            ACTTTTTTCGTGCAA 100 420
  Mbar_A2356 2982674 .. 2982689 +  -4.6  -3.93061   GCTAGCTTGTTGCGG              GGTGCG CCAG CGCAAC               TTTGACTTTTCAAAT  58 289
  Mbar_A2359 2986815 .. 2986833 +  -6.1  -3.91689   ATTTTCGTCTGATTT             GGATTTT TTTAC AAAATCC             TTTACTGTAGTTTCT  66 423
  Mbar_A2362 2989545 .. 2989566 +  -3.7   -4.5442   TTTTGATAAAAGTGA           TCTTTCTCT TTTG AGGGAGGGA            TTTTCTGATTGAAAG  63 386
  Mbar_A2363 NONE
  Mbar_A2364 2990551 .. 2990566 +  -4.6  -5.27477   ACGAAGTTTAGAAGG              AGCCCT TTAC AGGGCC               TTTTTTGATTGAAGT  77 218
  Mbar_A2365 2991422 .. 2991432 +  -5.4  -2.72881   AGAAATGAAGTCCTG                 GCAA CGG TTGC                 ATGTTTACTTGGCTC  52 373
  Mbar_A2366 2991753 .. 2991764 +  -2.2   -4.8048   ATTTCACTTTTCTAC                CGGA TGCG TCTG                 TTTTTGATGTGGACA  62 126
  Mbar_A2367 2992273 .. 2992292 +    -3  -4.92828   TGTTATTTCTGCAAT            TAAGT-TTG CAT CAACACTTA            TTTCTTTTTCACTTT  65 42
  Mbar_A2368 NONE
  Mbar_A2369 2993158 .. 2993171 +  -8.1  -3.50437   GCAGATTTGTAAGGA               GCCCT TCGA AGGGC                CTTTTTGATAATTTT  73 161
  Mbar_A2376 NONE
  Mbar_A2377 3007458 .. 3007472 +  -4.3  -2.72511   TTCTTAATCCCGAAA               GAATG TGCAC CATTC               ATTTCAAACCCTGAA  48 111
  Mbar_A2378 3008469 .. 3008491 +  -7.1  -5.14525   GTTAATGAATGGATT           GGAAAAGAG TAAGT TTCTTTTCC           TTTTATCTTTTTTTT  91 14
  Mbar_A2379 3009972 .. 3009990 +  -4.7  -2.98453   TGAGTTATAATTATA             TTTTATC TGAGC GATAAAA             ATTGTATTTTAGATT  51 349
  Mbar_A2380 3010991 .. 3011015 +  -7.1  -4.15222   AAAGTGACGCAAGTT          TCAGGTCCTAA GTT TCAGGTCCTGA          TTTGTTCAGAAAGAT  74 15
  Mbar_A2381 3011689 .. 3011706 +  -7.1  -5.63517   GAACTAAAAAGATAG             GAGAAAA TATA TTTTCTC              TTTTTTATTTGAACA 100 47
  Mbar_A2382 NONE
  Mbar_A2383 NONE
  Mbar_A2384 NONE
  Mbar_A2385 3016512 .. 3016529 +  -4.1  -3.31792   TCCCTAAGAGACTTA             CTGCCAT TGCA ATAGCAG              TTATGAAAATAATCA  49 200
  Mbar_A2391 NONE
  Mbar_A2392 3027172 .. 3027188 +  -2.3  -3.58552   CCGGGCTCTTTTATG              TACTC AATCGCC GAGTA              TATCTTTTTGACTTT  47 117
  Mbar_A2393 NONE
  Mbar_A2394 NONE
  Mbar_A2395 3030530 .. 3030555 +  -6.2  -3.25177   TCAAAAAATTCTCTT         GCCTATAGCA TATTCC TGCTATAGGG          TATCGTTTTTTGAAG  61 81
  Mbar_A2400 3036856 .. 3036877 +  -4.5  -4.42788   AAAATGTGTATTCAT           TCACACATT ATAA AATGTGTAA            TTTTGTCAAATTAGG  65 301
  Mbar_A2401 NONE
  Mbar_A2402 3038716 .. 3038727 +  -4.4   -2.9186   AAAGAATTCGGTAGG                GTGT ACGA ACAC                 TATATGCAGTTCAAT  49 383
  Mbar_A2403 3039730 .. 3039752 +    -5  -3.44848   GATGTTTTGGCTCAA           TGTTACTA GTACCTA TAGTAACA           TCTTTCGTCAAAAAA  55 409
  Mbar_A2405 NONE
  Mbar_A2407 3042093 .. 3042105 +  -2.7  -4.33808   ATCAAAATCTATTTT                TGAAT TCA ATTCG                TTTTACGTTACTTTA  55 369
  Mbar_A2413 NONE
  Mbar_A2414 NONE
  Mbar_A2415 NONE
  Mbar_A2416 3053240 .. 3053252 +  -3.4  -4.45259   TTTTAAGAGCTTACT                CTTG CTTTT CAAG                TTGTTTTTGAGCTTT  61 248
  Mbar_A2424 NONE
  Mbar_A2425 3063857 .. 3063867 +  -3.2  -4.20042   ATAAAAAGATACATC                 TCTG GCC CGGA                 TTTTGCCATGTTCAT  57 178
  Mbar_A2427 NONE
  Mbar_A2428 3067923 .. 3067937 +  -2.8  -2.50789   ATTTTGAAGAATCGG               AGGATT CAA AATCCA               AATTCTTTTGTCCAT  40 59
  Mbar_A2429 3068709 .. 3068719 +  -5.4  -2.93541   TCCGGTCTATAGATG                 GCTT CTA AAGC                 ATTTGCATTATTTGT  53 322
  Mbar_A2431 3070903 .. 3070944 +  -9.9  -4.55721   AAGTTTTTGATAAAA CTTTTTTGAAAAAGTTTTT TGAT AAAAATTTTTTTGAAAAAG  TTTTCTATAAAATTT  93 138
  Mbar_A2432 3072020 .. 3072031 +    -3  -4.35747   AAACTTTGCAATTAT                TTCT TTGT AGAA                 TTTAATTTCTTTTTC  61 492
  Mbar_A2436 NONE
  Mbar_A2437 3081897 .. 3081916 +  -2.8  -3.40019   GTGCAAATGGGATCG            CAGGTATG CTAA CACACTTG             ATTTTTACGGTTAAT  46 92
  Mbar_A2438 3082736 .. 3082755 +  -2.8  -3.40019   GTGCAAATGGGATCG            CAGGTATG CTAA CACACTTG             ATTTTTACGGTTAAT  46 92
  Mbar_A2439 3083924 .. 3083943 +  -2.1  -3.71649   ATTGCCTTGAGTCTA            GGAACCA ATGAAA TGGTTAC             TTTCCACTTTAGCGG  47 444
  Mbar_A2441 NONE
  Mbar_A2442 NONE
  Mbar_A2443 3086626 .. 3086636 +  -5.4  -4.67904   GTTACCAGTATTGCC                 TCCA CAC TGGA                 TTTTTACGGTTAATG  71 268
  Mbar_A2445 NONE
  Mbar_A2446 3087971 .. 3087981 +    -4  -3.77196   CTGGATATGAAACTC                 TTGT TGC ACAA                 TTTGGTGAATAATCA  56 3
  Mbar_A2447 NONE
  Mbar_A2448 3089406 .. 3089426 +  -2.7  -3.32844   TCAATTTCCTCAACA            TTTATCAAA TAT TTTAATAAA            TTATGAGCTGGAACA  44 110
  Mbar_A2449 3092723 .. 3092735 +  -4.9  -4.45168   CCAAAAACTATATAA                TAAAC TTG GTTTA                TTTATATTTTGGAGG  67 203
  Mbar_A2452 NONE
  Mbar_A2453 3099213 .. 3099233 +  -2.7  -3.62046   TATCTAATATAATTC            TATATAATA TAA TTTTATATA            TTATTCCAAAGGTAG  48 246
  Mbar_A2454 3099987 .. 3100026 +  -6.8  -4.54047   AATCATAATTCTCTC  CTAATCATAAGAAGTAGTT TGA AACT-CTTTTTATAATTAG  TTTTATATAAAATAA  78 407
  Mbar_A2455 3100798 .. 3100808 +    -4   -4.7189   TTATTCGGTTCTGCT                 TCAT TTT ATGA                 TTTTCTGTATCTTTT  65 123
  Mbar_A2456 3103817 .. 3103831 +  -3.5  -4.65494   AAATAATCTTTTTAA               GGCAG CTTTT TTGCC               TTTTATATCTCCTTT  63 41
  Mbar_A2457 3104716 .. 3104736 +  -5.6  -3.18582   GGGCAATTACTATCG            TATAAGTT CTAAA AACTTATA            TTAGTGCATAGGCTA  56 21
  Mbar_A2461 3110207 .. 3110234 + -12.2  -3.58726   AAAGAGAAAGATTGG        GCTTTTTCAATG TATA CATTGAGAAAGC         TTGTATATAGGAAAA  95 294
  Mbar_A2462 3111869 .. 3111888 +  -6.4  -5.56568   TGTTTATGTTTAAGA            AGATGCCT TTAA AGGCATCC             TTTTTTTACTACTAT  93 62
  Mbar_A2463 NONE
  Mbar_A2464 3112955 .. 3112970 +  -4.8  -3.22475   TATTTTTGCTACAAA              TCTATA ATTG TATAGA               TCTTATAGGCCTAAA  54 166
  Mbar_A2465 3114320 .. 3114330 +  -5.4  -3.10715   TAGAAATAATAAGTA                 GTAG CAT CTAC                 TTAAATAATACTGAA  54 268
  Mbar_A2473 3120225 .. 3120263 +  -5.4  -4.42386   ATTCTATTTTATAGA   TCAAACTTAGTTGGATTT TAT AGATCAAACTTAGTTGGA   TTTTATAGATCAAAC  69 126
  Mbar_A2474 NONE
  Mbar_A2475 NONE
  Mbar_A2476 NONE
  Mbar_A2477 3128463 .. 3128494 +  -3.8  -2.63628   TTCCTTTTCGATCTA      TATCGGTTGAGAAT TTTG ATTCTCAGAAGATA       AGTTTTCATTTATTT  46 240
  Mbar_A2478 3130418 .. 3130428 +  -2.6  -3.19955   ATTAGTGATAACGAT                 TTTT ATT AAAA                 TGTGTCTATTTATTT  44 182
  Mbar_A2479 3132207 .. 3132228 +  -2.9  -3.16564   AAATGATCAGTCCTG           CTGTGGTAC GATA GTACCCAAG            TTCCTCCCCTGGAAA  44 424
  Mbar_A2490 3143668 .. 3143687 +  -3.6  -4.52345   TGGTCTTAAGTCTCT            CACCTATT CCTG AATAGCTG             TTTGTTTAATAATAT  61 116
  Mbar_A2491 3146171 .. 3146190 +  -6.6  -4.18802   TCAACAATTAAAAAA            TTTTTGAA CGAG TTCAAAAA             TTTTAGAATGTGTAT  74 115
  Mbar_A2492 3147016 .. 3147038 +  -6.3  -2.87622   TTTTTATTGAGTTAA           GGGGAAG AAATTCTGG CTTCCCC           ATTCTTATAAAAATG  58 106
  Mbar_A2497 3155208 .. 3155227 +    -5  -3.22618   GGATTAATTCTAGAA            CCTTTTAC TAAA GCAAAAGG             TATGTTCTCTAAACC  54 87
  Mbar_A2498 NONE
  Mbar_A2499 NONE
  Mbar_A2500 3157259 .. 3157274 +    -4  -3.36518   ATTGTGGAGGAATTG              TTTGGG TAAA CCTAAA               TTCTACGACTTTTGC  49 17
  Mbar_A2501 NONE
  Mbar_A2502 3158522 .. 3158535 +  -6.7  -4.08394   GCCAGGGTTGAGAAT               CCTCA GCTT TGAGG                TTTTAAGGAAACTAT  71 164
  Mbar_A2503 3160223 .. 3160246 +  -2.4  -2.96779   GTTGAGATTGAGTAC          TCAGAGAATC TTCG GATTCTCAAA           ATTATATTTTGGAGA  42 53
  Mbar_A2504 NONE
  Mbar_A2505 NONE
  Mbar_A2506 NONE
  Mbar_A2507 3164229 .. 3164244 +  -6.1   -3.6715   ACCTCAGGGATCCGA              CCTGC GAGCCA GCAGG               TTTCGAATTCAATCA  64 140
  Mbar_A2508 NONE
  Mbar_A2509 3164791 .. 3164812 +    -3  -2.72012   TATTAGATAAAAAAT           GGGCTT CTGTGAATGT AAGCCC            TCCTATCTAATAATT  42 77
  Mbar_A2511 3168114 .. 3168128 +  -2.8  -4.77896   ATTTTATTAACAATG               TAGCTT ACG AGGCTG               TTTTTACATTAATTC  63 314
  Mbar_A2513 3171816 .. 3171834 +    -3  -4.56117   GCATTCCTCACATCC             CTTTGAGC CCT GCTCTATG             TTCTTTATTTTTATC  63 420
  Mbar_A2517 3177005 .. 3177017 +  -6.2  -3.53012   TGGAAACGTCTTCAT                GGCC CCTCC GGCC                TTTGGAACAAGCAGC  61 521
  Mbar_A2519 3179705 .. 3179715 +    -4   -4.7173   AGCCTATCCCGAAAC                 TCAA AAT TTGA                 TTTTTGAATCTCGTA  65 121
  Mbar_A2520 3180679 .. 3180691 +  -2.7  -2.72746   ACTTCCCCGAGAACC                GTTGT TAA ATAAC                TACCTTATATTTTTA  40 197
  Mbar_A2521 3181192 .. 3181239 +  -8.2  -4.32046   CAATACAACCGAGCG GTGGCGCGAACATACCCCGTTG CTTG CAGCGGGGTGCGCCAGCGCAAC TTTGATTTTTGAGCA  83 43
  Mbar_A2524 3185747 .. 3185763 +  -2.9  -3.93719   CAAATATAGCATAAG              GAGTAGT CCA GCGACTC              TTCTTCTCTAATTGT  54 250
  Mbar_A2529 3191335 .. 3191350 +  -3.4  -4.29302   TTTAGTTAGATATCA              TAAAAA AGGA TTTTTA               TTATTTTAATATAGA  58 209
  Mbar_A2530 3192562 .. 3192573 +  -2.2  -4.23007   ACATGGGGAAACTGT                TCAG TGAG CTGG                 TTTTAAAATTCTATA  54 383
  Mbar_A2531 3194017 .. 3194029 +  -7.7  -2.55392   TTGAAGCTCTTTATT                TGTGG TAT CCACA                TACGTTACATAGCTT  60 266
  Mbar_A2535 3197889 .. 3197904 +  -5.4  -4.89477   AACTCTCCTGTAACA              GGGGTT TCCA AACTCC               TTTTATTCTTCAAAC  74 85
  Mbar_A2536 3198408 .. 3198425 +  -5.6   -4.3467   TATTGCAGGGATTGC             CTTCCT AACCAC AGGAAG              TTTTAATATAAAACT  66 2
  Mbar_A2537 3199520 .. 3199533 +  -5.3  -3.67918   TATTTCATTCAGTCT               CACTA ACAT TAGTG                TTTAACCTCTTAGTT  59 252
  Mbar_A2538 3200113 .. 3200140 +   -10   -2.6854   ACAAATTATGTCCGT        TTCGTTTAGCTT GAAC AGGCTAAACGGA         CTCTCTTCTTTTTAT  77 68
  Mbar_A2539 3201016 .. 3201034 +  -8.2  -4.38637   GTTTAATACATAATC             CGAATTGA CAT TCAGTTCG             TTTTCACTTATTATT  85 52
  Mbar_A2540 3202124 .. 3202136 +  -7.7  -3.35849   TACCGGAACTTCAAT                TTCCC TAA GGGAA                TGTTCCTTTACTAGG  69 512
  Mbar_A2543 3206328 .. 3206338 +  -6.8  -3.86015   TATCCAGATTTTATG                 GGCA GTT TGCC                 TTTATACGAGAACTC  69 73
  Mbar_A2547 3216875 .. 3216885 +    -4  -3.83324   ACTTATACGGCTATT                 TTGA TAG TCAA                 TTTGCCTATTTATGG  56 22
  Mbar_A2548 3217382 .. 3217392 +  -3.2  -2.52464   AGATAAGCCGGAAGC                 CGGA AAG TCTG                 TACCTTAACAGAAGG  42 7
  Mbar_A2549 NONE
  Mbar_A2550 3218935 .. 3218948 +  -3.1   -4.2349   GGCAGGTTTTCTCAG               GTGTG ATCT CATAC                TTTTCAATATCGAAA  58 305
  Mbar_A2555 NONE
  Mbar_A2556 3227544 .. 3227563 + -13.6  -3.44792   CATTTGTTTTAATAT            TCTGCCGC AAAT GCGGCAGA             TCTATTTTAGCTTCA 100 60
  Mbar_A2570 3245320 .. 3245331 +  -4.4  -2.81702   GAAAGTACTATGAAA                GCAT TTTC ATGC                 TAATTCATAATATTA  49 141
  Mbar_A2572 NONE
  Mbar_A2573 NONE
  Mbar_A2574 3250626 .. 3250649 +    -4  -2.54919   TCATATAAAGACAGA          T-CCCATGTTT AAA AAATATGGGCA          GTCTTATGACTAAAT  45 63
  Mbar_A2575 NONE
  Mbar_A2576 3253846 .. 3253862 +  -2.3  -4.28361   CGTGCAAAAAGCCAT              CTAAAAT CAA ATTTTTG              TTTTAATCAACTTAA  54 219
  Mbar_A2577 3255102 .. 3255123 +  -2.3  -3.22878   TACTAACGCACTGGA           CAGGTTTTT GACC AAAATCTTG            TATTCCATTTAGTTC  44 184
  Mbar_A2580 3259549 .. 3259567 + -11.7  -3.22618   CTTTTAAAAGCGATT             CCGCCAG CTTGT CTGGCGG             TGTCTTCTATAAGAA  89 143
  Mbar_A2582 NONE
  Mbar_A2583 3262848 .. 3262868 +  -8.9  -3.14647   CTACCTCTCCCTGTC            GCTTCGCCC CGA GGGAGGAGC            TTCCATGTGGTCGCT  74 91
  Mbar_A2586 3267465 .. 3267480 +  -4.8   -4.4518   GGTTTAATAGTAAAG              TGAAAA TTCA TTTTCA               TTTTCACTTTTACTT  67 496
  Mbar_A2591 3275707 .. 3275717 +    -4  -5.15969   TAACCGATGACCAAT                 GAAT AGG ATTC                 TTTTTTGACTTGAAC  74 92
  Mbar_A2592 3276775 .. 3276790 +  -2.6  -3.61356   GTTTGGACGGTGGAA              TTG-CCT CAA AGGTCAA              TTTAGCATCCGTGGT  48 334
  Mbar_A2593 3278435 .. 3278481 + -11.4  -3.64954   CGGAATATATAATAA GTTATTTAAATAATTTTTGAAG TTA TTTAAAAAGTTATTTAAATAAC GTTTTTATGTCTTCA  93 13
  Mbar_A2594 NONE
  Mbar_A2595 3282661 .. 3282674 +  -5.3  -3.56594   AATTGTTTATCACCT               CGATT GATG AATCG                TTTACAACAGTTTAC  58 326
  Mbar_A2596 3283466 .. 3283489 + -12.4  -4.09739   GAACCCCAGGCCCTC          ACCGGTCGTG CGGA CACGACCGGC           TTTTCCCAAAATTAA 100 106
  Mbar_A2597 NONE
  Mbar_A2598 3288358 .. 3288368 +    -4  -4.49377   TATTTTAATTTTTTT                 TCAA TGT TTGA                 TTCTTTTCTTCTACG  62 33
  Mbar_A2599 3289953 .. 3289972 +  -3.6  -3.34404   CACTGAAATAAAAAA            TTTAAAGG GAAA CCTATAAA             TCTTATGCTTCGTAA  48 62
  Mbar_A2600 3290637 .. 3290650 +  -2.5  -4.35313   TTTTAATTCACTCTT               TTAAA CTTC TTTAA                TCTTTTTTGATTTTG  58 83
  Mbar_A2601 3291813 .. 3291833 +  -4.1  -3.28001   TCTTGATATCGTTTT            TGAATATTT GAT AAATATACA            TTAGATTTAAAGCTG  49 146
  Mbar_A2602 NONE
  Mbar_A2603 3296393 .. 3296415 +  -7.9  -5.15634   CCAAAGATACCAAAA           TATTGAGAT CTACA ATCTCAATA           TTTTTTAATGCCATA  91 64
  Mbar_A2605 3301037 .. 3301048 +    -3  -4.72986   CTGGGTACCAGACCA                GAAA AAAT TTTC                 TTTTTCATACAAGTA  62 147
  Mbar_A2608 3304671 .. 3304692 +  -7.3  -3.30243   AATCTCCAGTGTCAG           GGCTTGATT ACCT GATCGAGCC            TTATAACGACTGGGT  66 158
  Mbar_A2610 NONE
  Mbar_A2611 3307348 .. 3307364 +  -6.5  -3.85133   AAGGATTCCGTTTTT              TCCGGCA TCC TGGCGGA              TCTTTTCCTCTTTGC  66 418
  Mbar_A2614 3308189 .. 3308201 +  -2.7  -4.11394   TCAGTGTAATTGATT                TCAGT GTA ATTGA                TTTTGAACCTCAAGT  53 275
  Mbar_A2616 NONE
  Mbar_A2617 3311835 .. 3311845 +  -4.6  -3.13177   CAAATTCTTCATATA                 CCGG GGT TCGG                 TTAAATCTGCAATCT  50 218
  Mbar_A2618 NONE
  Mbar_A2619 3313829 .. 3313848 +  -2.2  -3.38738   AAATTCTAGAGATTC            TTTTGAAC TTAA GTTAAAAA             TATTAATTATTTAAT  46 47
  Mbar_A2620 3314666 .. 3314684 +  -7.4  -3.19285   GGGATATGTGTGCTG             GGCTAGCT AAA GGTTAGCC             TATGTATTTAAGGTC  66 78
  Mbar_A2625 3322927 .. 3322956 +  -4.3  -3.89607   TCAAGTACTTCAGGG       TTTTTGAAGCTTC AAAA GTTGCTTCAAAAG        TTGCTTTTTATCATA  58 333
  Mbar_A2626 3323914 .. 3323932 +  -5.2  -3.36785   CACAGACCCAAGAAG             CGGGCGTT GCC AACCTCCG             TTGCTTAAAGTATCA  55 492
  Mbar_A2628 3325140 .. 3325158 +  -3.1  -4.13767   GCTCTGGATCAATCT             CTAAGCT GAAGG AGCTCAG             TTTTAGGCTCAACCA  55 22
  Mbar_A2630 3326618 .. 3326631 +  -3.9   -3.7948   ACACCGTTTCCATTT               TTGAT TGTA ATCAA                TTTGATAGATATTGA  56 86
  Mbar_A2631 3329251 .. 3329267 +  -9.5  -3.28791   CATTTTTTCGCTCAA              GCCTTTT TGG AAAAGGC              TTGTAGGCAAGCAGT  78 378
  Mbar_A2632 3331695 .. 3331705 +  -2.4  -5.26155   CGTTATATTTTATAT                 CTGC AAC GCCG                 TTTTTATCTTTATCT  75 451
  Mbar_A2636 3335634 .. 3335652 +  -6.1  -2.56914   GACAATATGAGAACC             TCTGAAA ATCCA TTTCAGA             TAACTTGCTAGGGTA  56 333
  Mbar_A2637 3337624 .. 3337635 +    -3  -5.05601   GGAATTTGCTGTAAA                TTTG AAAT CAAA                 TTTTTGTGTATGATA  67 490
  Mbar_A2639 3340258 .. 3340274 +  -3.6  -3.77087   GAATAAGTAGTAAGG              GCGTGG TTCTT CCGTGC              TTTCCGTGTTCCATG  54 187
  Mbar_A2644 NONE
  Mbar_A2645 3347660 .. 3347673 +  -2.3  -3.75144   TGAAAAATTCTGGAA               GTTCC GAAC GGCAC                TTATTAGGTCTTGTT  47 319
  Mbar_A2651 3358245 .. 3358259 +  -2.8  -4.70319   CTCTTCGCTATTTCA               TGTGAG TAA CTCAAA               TTTTAGTTTTCCTAA  60 47
  Mbar_A2657 3368242 .. 3368253 +    -3  -4.24342   GAATTCCAAATTTCT                GAAT TTTT ATTC                 TTTCTTAATCCCGGA  57 168
  Mbar_A2663 3374334 .. 3374349 +    -4  -3.63868   ATTAACTCAAGGCTT              TTTTCG ATTT CGAGAA               CTTTTGTTTTAAGGA  53 187
  Mbar_A2667 3379013 .. 3379025 +  -2.6  -3.86244   CGCTTTGCAAGCCAG                TGGC TCAGT GCCG                TATTTATTATTATAA  52 522
  Mbar_A2671 3386645 .. 3386661 +  -8.1  -3.87075   GTTAAGTTTCTCGAA              GATCTTT CTG AAAGATC              TTTCTGAAGGATAAT  77 72
  Mbar_A2675 3390760 .. 3390777 +  -3.5  -3.14132   ATCAAGAAAAAGAAG             GAATC-CT CTA AGTGATTC             TTCATCACAAAACGG  46 11
  Mbar_A2676 NONE
  Mbar_A2677 3391406 .. 3391418 +    -2  -4.94972   AGCACAAAGCTTAAA                TTGT TTTTT ACAA                TTTTTAATTCTCCTC  68 345
  Mbar_A2681 NONE
  Mbar_A2682 3397490 .. 3397506 +  -2.9  -4.39568   CGGTACTTTTGTATA              TGGAGTT GGA AGCACCA              TTTTGGTATATGCGT  59 278
  Mbar_A2685 3402797 .. 3402833 +  -6.6  -4.22214   ATTTCAAGTAAACTA   CCCTTCCAAGGGCAGAC TTAT GTCTGTC-TAGGAAGAG    TTCTTTTCCGTGCCT  74 40
  Mbar_A2688 3406588 .. 3406598 +  -3.2  -3.12324   CATTGTAGAGAACCG                 GGAC GAT GTTC                 TCATTTTGAATAATT  45 61
  Mbar_A2689 NONE
  Mbar_A2690 3410505 .. 3410516 +  -2.2  -3.89346   TCCATCTGTTCAAAG                CTTG TTGC CAGG                 TTTGTGAAATCAAAG  50 319
  Mbar_A2692 NONE
  Mbar_A2693 3417277 .. 3417297 +  -6.9  -3.50721   GCAGAAGTGAACTAC            CACTCAG CTAAAGA CTGAGTG            TCTTCTTGGTTCATT  65 243
  Mbar_A2695 3418934 .. 3418956 +  -9.2  -4.24123   AGTTGACGCTTATAT           CCCCTAAG CTAAAGA CTTAGGGG           TTTTACGCTTATTCA  88 41
  Mbar_A2696 3420750 .. 3420760 +  -2.6  -2.81966   AAATCATGTACTTAC                 TTTT TAT AAAA                 TCTCATCCAATTTCC  42 271
  Mbar_A2698 3423543 .. 3423555 +  -2.7  -3.23419   CAAATTTTAGTTCCA                GATTT TAA GAATC                ATTTTAATATATGCT  44 246
  Mbar_A2699 3424282 .. 3424299 +  -3.3   -3.7732   TTGTTTCTATGGACT             GGCGCCT TTCA AGCTGCC              TTCTTCCTCTGGCAA  54 230
  Mbar_A2700 3425771 .. 3425783 +  -2.7  -4.59773   ATTTGTATAAATTTG                TGAAG TAA TTTCA                TTTTTGGAAATAAGA  60 70
  Mbar_A2701 3426524 .. 3426534 +    -4  -3.59456   TAACGGACATTTTCT                 GTTT AAA AAAC                 TTATAATTGTGATTT  53 184
  Mbar_A2705 3433629 .. 3433674 +  -4.8  -3.25073   TTCAAATGAGCTCTC TGAAGTGTCCAGATTAGCAT ATTTTG GTGCTAATTTGAACCCTCCA TGTTCATCTTGGCAG  53 163
  Mbar_A2711 3445733 .. 3445749 +  -2.2  -3.49323   ACCATAGTTCAATAG              GAGAAC AAGTA GTTCAC              TAATTTTATTTTTTT  46 83
  Mbar_A2712 3446601 .. 3446626 +  -3.5  -3.73402   TCAAAAAGCTATATT         TTGCTTTTGTTT GCA AAATA-AAGCAA         TTTAATAGCAGATAT  52 453
  Mbar_A2713 3447263 .. 3447275 +  -4.9  -3.75629   AGCGCAGAGGGTCAC                GAATA CCC TATTC                TTTAGATTGGGGATG  58 8
  Mbar_A2714 3449006 .. 3449016 +  -3.2  -5.32699   AGTTTTTACATTAGC                 CAGT TGT GCTG                 TTTTTTAATATTTGA  74 179
  Mbar_A2718 3454238 .. 3454260 +  -2.1  -2.61997   TATAAAATCATCTAA           CATTTGA ATAAGCGGA TCAAATG           CTCTTATATCTCCAC  40 164
  Mbar_A2720 3456101 .. 3456114 +  -3.1   -4.9755   TCGACTGAAGCTAAT               CGACTG AAG CAG-CG               TTTTTCGTTCTCTCT  67 233
  Mbar_A2721 3457631 .. 3457641 +  -2.6   -4.2354   AAGAAAAAATTGAGA                 TAAA TAC TTTA                 TTCTTTTACAATTTA  55 322
  Mbar_A2722 3458390 .. 3458402 +  -3.3  -4.20888   GAACATGATCAGAAA                CTCAG TTC CAGAG                TCTTTTTTAAGTTCA  58 163
  Mbar_A2726 3462655 .. 3462679 +    -8  -2.72344   AAGAAAAAAATGCAG          GGTTTTGTAT CCGGC GTACAAAACC          TGGTTGAGAGTGCAG  67 234
  Mbar_A2727 3464026 .. 3464039 +  -4.5  -4.29738   GAAACCCTGAAAAAG               CAGGC ACAT GCTTG                TTTTCCTGAGTATGG  62 31
  Mbar_A2728 NONE
  Mbar_A2729 3467926 .. 3467948 +  -3.6  -3.23855   AGTAAAATAAACTTT           TTTATAAATT TAG ATTTTATAAA           CTTATTTTTACAAGC  48 31
  Mbar_A2730 NONE
  Mbar_A2738 3479826 .. 3479848 +  -9.9  -2.75803   GAATGAACCAGGAAG           CCCCTAAGT CTTTA GCTTAGGGG           TAGTTCACGTCTTCT  77 92
  Mbar_A2739 3481710 .. 3481726 +    -3  -3.22656   CAATTTCATGAGTTG             GC-TGGT CAAG ACCACGC              TTCATGCCTTCGATT  46 317
  Mbar_A2741 3483300 .. 3483319 +  -2.2   -2.5294   AGCTGTTTCCGAGGT            TATTGTAA ATGT TTCCAATA             CTATTGTAAACAATA  39 50
  Mbar_A2742 3485053 .. 3485064 +    -3  -5.01732   GAGAATAAGTTCTTT                TGTT CACC AACA                 TTTTTTAAGAGGATT  67 120
  Mbar_A2743 3487098 .. 3487108 +    -4  -2.52464   ATTTTTGCATTTCTT                 GATT GAA AATC                 TGAATTAACAAGAAG  45 494
  Mbar_A2744 3489317 .. 3489327 +    -4  -3.75461   CCCACCTGATGATGG                 TATG GTT CATA                 TTTGCTGAAAATTTG  53 7
  Mbar_A2745 3490675 .. 3490694 + -10.8  -5.99154   ATTTAATTGAGTATC            GGCTGATT AAAA AATCAGCC             TTTTTTTATTTGGTG 100 35
  Mbar_A2746 3491283 .. 3491296 +  -4.5  -5.24551   TGTTTTAAAAATTGA               GGGTT TTTA AGCCC                TTTTTGTTCATTTGA  77 384
  Mbar_A2748 NONE
  Mbar_A2749 3494823 .. 3494845 +  -7.6  -4.24002   GTTGACGCTTATATA           CCACGAAGCC AAA GACTTCGGGG           TTTTACGCTTTGACC  80 428
  Mbar_A2750 3495851 .. 3495863 +  -4.8   -5.0916   CTGCTGTACCAAGAA                GCTC ATTAA GAGC                TTTTTCTGTTCCCAC  80 305
        rnhB 3501190 .. 3501202 +  -2.7  -4.66953   TTAAAAAGAAAAAAG                CAAAG CGT TTTTG                TTTTTAAGATCTTAC  60 76
  Mbar_A2759 NONE
  Mbar_A2760 3508739 .. 3508770 + -14.6  -4.60889   TATCAAATGAATATA      CTGATTCTTTGGCA AAAA TGCCAAAGAATCTG       TTTTTCAAGATCATT 100 161
  Mbar_A2762 3510867 .. 3510882 +  -3.9  -3.68658   ATAGGCTTCGTGCCA              GCCTG AAGGTA CGGGC               ATTTTTTCATAAAGT  53 287
  Mbar_A2767 NONE
  Mbar_A2768 NONE
  Mbar_A2769 3518858 .. 3518870 +  -6.3   -2.7644   CAATTGTGAATATCC                TCTCA AGT TGAGA                ATTTCACAATTGGCT  57 361
  Mbar_A2770 NONE
  Mbar_A2771 3521849 .. 3521872 +  -5.2  -3.27164   AAATAATGCAATCTA          CAGGATCAGC TACA GCTGATCCAA           TTCCATTATATGGTA  56 7
  Mbar_A2772 3522648 .. 3522664 +  -5.1  -3.09878   ATTAATTTAACATGT              ATTGAGG ATT CCTCAAA              TATTCCGTCACTGCC  52 437
  Mbar_A2775 3525737 .. 3525757 +  -3.9  -5.28683   GTCCACAAGTCCTTC            CTCGCGTTC AAT GAGTGCAAG            TTTTTTGATATTAAT  74 301
  Mbar_A2776 NONE
  Mbar_A2777 3530496 .. 3530514 +  -6.8  -2.72511   GGAATTTGATCATCA             TGTATACT ACA GGTATACA             ATTTCAAAAAATGAA  59 468
  Mbar_A2778 3533529 .. 3533543 +  -5.7  -3.91674   AGCATCAAGGAGTCT               TGGCT ACCGC AGCCA               TATTTTATATATAAA  64 257
  Mbar_A2779 3534795 .. 3534811 +  -7.9  -3.82592   TCAAGATATGGAGCT              GGGGAGC CAT GATCCCC              TTCTTCTGGAATTCT  72 299
  Mbar_A2788 3560792 .. 3560802 +    -4  -3.36195   CCAGTTAAGATACAT                 TCAT TAA ATGA                 TCTATTTGCTGTTTA  49 334
  Mbar_A2789 3562120 .. 3562142 + -13.6  -3.09648   ATGGGACAAGTTGGA           GGAGTTTTTC TGC GAAAAACTCC           TCTTGCAGTATATTC 100 301
  Mbar_A2791 3563406 .. 3563423 +  -8.5  -3.57572   TTCATCCAACTCTGG             CGTGAAA GTGC TTTCACG              TATTATTATCTATTT  77 210
  Mbar_A2794 3569608 .. 3569622 +  -5.8  -3.98484   CACGTTTTTGCTTAG               TTCAAA TTA TTTGAA               TTTCTACCTTGCATT  67 277
  Mbar_A2795 3573433 .. 3573448 +    -9  -6.28401   TCTTTTGGGCAGAAG              CAGCCT AATA AGGCTG               TTTTTTTATTTTTTA 100 18
  Mbar_A2797 3575103 .. 3575125 +  -4.8  -3.33922   ATCATCAATAAGAAC           CCTTGCAGCC CCT GATTGTAAGG           CTTTTTCCGGGCGGT  53 219
  Mbar_A2800 NONE
  Mbar_A2801 3579724 .. 3579740 +  -7.9  -2.79312   TTTTTCGGTCTTCGC              CGCCTGC TTC GCAGTCG              TATGGTACCCCGTTT  66 94
  Mbar_A2802 3581839 .. 3581855 +  -7.9  -2.86743   CTTTTCGGTTTTCGC              CGCCTGC TTC GCAGTCG              TATGGTATCCCGTTT  66 475
  Mbar_A2803 3582901 .. 3582916 +  -6.2   -3.0339   AATTTTCGTAAATGT              TTTCAC TCCT GTGAAA               TCTCGTTGATTTTTG  59 382
  Mbar_A2809 NONE
  Mbar_A2810 3594962 .. 3594991 +  -5.3  -4.43477   TGATAGCCCTTTACT       TATTAAAAATTTT ATAA AAAAGTTTTAATA        TTTTAATTAAATGCC  69 9
  Mbar_A2811 3596472 .. 3596489 +  -9.9  -3.95214   ATTTGTAACTGTTTT             GGAAGCT TACG AGCTTCC              TGTTTTTAGATGCCT  87 160
  Mbar_A2812 3597277 .. 3597291 +  -8.6  -2.88667   TTTATTTTCTACGGT               CCCATA AGC TATGGG               TGAATTTTTATGAAA  71 498
  Mbar_A2813 3597745 .. 3597765 +  -6.3  -3.58552   ATTATAGCGCAGCCT            TAGCTTTAA GCC TTAAAGTTA            TATCTTTTTAGCTTT  64 263
  Mbar_A2814 NONE
  Mbar_A2815 3599099 .. 3599109 +    -4  -6.17669   TATAGCATATTTTAT                 GTTA TTC TAAC                 TTTTTTTGTTTTGTT  95 141
  Mbar_A2816 3600210 .. 3600224 +  -3.6  -3.43961   TCGTAATACTATTTA               CTTTTT GAG GAAAAG               TTATGCGTATTATAA  50 226
  Mbar_A2817 NONE
  Mbar_A2818 3602409 .. 3602452 +  -4.8  -3.11366   TGCAATTTCCAGTTT GAGTAAGGATTCAATTAATT TTCG GATTGATTAAATCTTAACTC CTTATTTTACCATCC  52 20
  Mbar_A2819 3603308 .. 3603318 +  -5.4  -3.41302   TTAATTTAAACTGGC                 TGGA AAC TCCA                 TATTTGAAATATTAA  58 73
  Mbar_A2820 NONE
  Mbar_A2821 3605655 .. 3605684 +  -8.7  -3.78793   AGCAGTTGTCAACAG       TTGTCAACAGTTG TCAA CAGTTGTTGACAG        TTATTGATAGTTATA  79 105
  Mbar_A2826 3611932 .. 3611942 +  -3.2  -4.25056   CCACAACTCATCTTG                 GTCA TTA TGGC                 TTTATTGCTGGCGTA  57 270
  Mbar_A2827 3613126 .. 3613166 +  -3.4  -3.97511   TACCTGAAAAAAAGT CCAGAATAGAAGCGCTTGC GATG GTAA-TGGTTCTATGCTGG  TTATTGTATTCAATA  56 45
  Mbar_A2828 3613528 .. 3613542 +  -3.6  -2.85606   AAATAAATTGCTTCT               GAAATA AAA TGTTTC               TGTAATCATATATAA  45 102
  Mbar_A2829 NONE
  Mbar_A2830 NONE
  Mbar_A2832 3617698 .. 3617708 +  -2.6  -4.77925   AGATACAGAAATACA                 TTAA AAT TTAA                 TTTTTAGACTTTTTT  63 115
  Mbar_A2836 3623495 .. 3623514 +  -2.8  -4.64766   TCCCATATAGAATAA            TCAGTTCT CGGT AGATCTGG             TTTTTCCAATATCAA  60 489
  Mbar_A2838 3625243 .. 3625254 +  -5.8  -4.14392   CCAATAAACGGTTTT                TCCG CGGC CGGA                 TTTTCCAGCTTCGGG  68 329
  Mbar_A2842 NONE
  Mbar_A2843 3635014 .. 3635031 +  -3.5  -3.17763   AATGTATGAGTTGCA             TTTAAAG CATG CTTTGAA              TTAATGCCATCTCCA  48 295
  Mbar_A2846 3643528 .. 3643542 +    -5  -3.53733   ATTTAAATCCCTTTA               TTTGTG TGC CACAGA               TCTTTGTGGAGTAGA  56 252
  Mbar_A2847 NONE
  Mbar_A2848 3645051 .. 3645065 +  -7.2  -3.51563   GGCAAGAAGTAATAA               TTTGGT CCT ACCAAA               TTGTCTGGCAGTTTT  68 93
  Mbar_A2850 3647712 .. 3647746 +  -4.3  -2.95884   TTCAGCATACCGGAT    CAGCTCTTC-TGAGGG ACTG CCTTCAAGAAGAACAG     TCTCTACATTAATCC  47 253
  Mbar_A2855 3654587 .. 3654600 +  -2.5  -3.05294   AATAATAATAATAAT               TTATA TATA TATAA                TATTAAAAAGTTTAA  43 408
  Mbar_A2856 3658026 .. 3658039 +  -2.5  -5.14965   TATCTTTAATAACAT               TATTT CAAT AAATA                TTTTTTAATAAAAGT  69 56
  Mbar_A2857 NONE
  Mbar_A2858 3660938 .. 3660950 +  -7.7  -3.01422   TCAGAAAGTGGGACC                GGACT GAA AGTCC                TCGTTTCTAAAAATA  67 3
  Mbar_A2859 3661657 .. 3661670 +  -2.5  -4.68124   ACTTCTTTTTCTTGT               TAATT CAAT AATTA                TTTTCTCTATATTAG  60 218
  Mbar_A2860 NONE
  Mbar_A2861 3663782 .. 3663797 +    -4  -2.85056   ACAAATAAGAATTAA              GACGAT TCGG ATTGTC               GTTTAAATTCCAGGT  47 69
  Mbar_A2862 3667633 .. 3667644 +  -2.2  -2.93995   AATCAAGAACATTTA                GGGT TATA ACTC                 GTTTAGTAGTTTATA  41 77
  Mbar_A2867 NONE
  Mbar_A2868 NONE
  Mbar_A2869 3674986 .. 3675004 + -11.8  -2.66748   CATACCTGTTTAAGT             GCCCTTTT ATA AAAAGGGC             TGAATTTAGATAATC  87 56
  Mbar_A2871 3677207 .. 3677242 +    -2  -5.88197   GGAAAGTTTAAGCTC    TGATTGGTATGCGTT ACCTGCA AACGCATATCC-TCA    TTTTTTTGTATTTAC  78 65
  Mbar_A2873 3681893 .. 3681927 +  -6.4  -5.37043   AATAAATTCATTCAA     TTTCATACTTCGGCTT AAA AAGCCGGGGTCTGTAG     TTTTTTCTGTAGGGT  88 191
  Mbar_A2874 3683326 .. 3683341 +  -6.2  -3.61652   AATACTTCTAGTGTT              TCGATT CTAA AATCGA               TTACTTATTTCCCAG  64 297
  Mbar_A2875 3684490 .. 3684535 +  -8.6  -4.70626   ATTATCAGATAATAT GAAAAGTAATAAGTTGACTT GGTTAA AAGTTAACTTACAACTTTTC TTTTTACAGTTCTTA  89 29
  Mbar_A2877 3689636 .. 3689650 +  -4.4  -2.71763   TATTTATAATATCTG               TAATTA TAC TAATTA               TACTGTAATTGTGCC  48 95
  Mbar_A2878 3690789 .. 3690799 +  -5.4  -3.06183   GTTATCTGAGAATAA                 CATG TTT CATG                 TTACCTGACAATAAC  54 32
  Mbar_A2879 3691807 .. 3691827 +  -3.4  -4.21086   GGCATTGAAGGTCTT           TTC-AGGTT TGTA AACCTTGAA            TTATTTCCTTTATTC  58 13
  Mbar_A2880 3693329 .. 3693346 +  -5.7  -5.64873   AACCGTTGATGACAA             TAGAATT TCTC AATTCTA              TTTTTTGTTATTAAC  90 122
  Mbar_A2883 3696805 .. 3696827 +  -9.2  -4.24123   AGTTGACGCTTATAT           CCCCTAAG CTAAAGA CTTAGGGG           TTTTACGCTTCTTCA  88 6
  Mbar_A2886 3703311 .. 3703334 +  -2.5  -4.68384   TCAAAGTTAGTGCTT          TATGCATGT TTATTT AAATGCATA           TTTTATTAAATGCAT  60 68
  Mbar_A2887 NONE
  Mbar_A2888 3704295 .. 3704305 +    -4  -4.40184   CTGATCCATATATTT                 TTGA TGG TCAA                 TTTGTATTTGATTGG  62 53
  Mbar_A2889 3705472 .. 3705484 +  -4.8  -4.03978   TTTCAAAAATTTTAT                GGTG TAGTT CACC                TTTATATGAAAAATT  62 217
  Mbar_A2890 3706730 .. 3706743 +  -3.7  -3.39216   TTTCAATATAATAAA               GCGGC AGTT GCAGC                ATTTTTAGCTAGGCG  50 275
  Mbar_A2894 3710300 .. 3710314 +  -8.6  -3.04398   ATCAACCGGCGCAAC               GGTTGT GGC ACAACC               CTTTTCAAAAAAGGC  72 184
  Mbar_A2897 3713662 .. 3713685 +  -8.2  -3.62864   CCTGAAAGTCTTAAT          TAGGGTACCT CTTA AGGTAACCTA           TTTCAGGTAACTTTA  75 160
  Mbar_A2900 NONE
  Mbar_A2901 3716608 .. 3716619 +  -5.8  -3.26444   ATTCTGTGAAAACTT                TCCC GATT GGGA                 TATCTTCTTAAAAAC  59 399
  Mbar_A2902 NONE
  Mbar_A2903 NONE
  Mbar_A2904 3719075 .. 3719087 +  -9.1  -3.06509   TTATTTCATTAAGAA                GCGCT ATA AGCGC                TATAATTCTTTAAAA  74 92
  Mbar_A2907 3724195 .. 3724208 +  -3.1  -3.86015   AAAAATATGCAGAAG               TTGCC ACGT GGTAA                TTTCTAAAAAAAGTG  52 114
  Mbar_A2910 3727354 .. 3727364 +  -5.4  -3.30651   CGTAAAATTATAGTT                 CCTA ATG TAGG                 TATTCTAATGTAGGC  56 155
  Mbar_A2915 3733222 .. 3733233 +  -2.2   -4.1043   ACCTGAACCTGCCCC                CGGA AAAC TTCG                 TTTATGCTGTTTAAG  52 0
  Mbar_A2916 NONE
  Mbar_A2919 3741451 .. 3741463 +  -3.4   -4.3767   TCATAAAACTTGAAA                GTCT TCAGC AGAC                TTTATTCTAGTATAC  61 480
  Mbar_A2920 3742031 .. 3742072 + -12.5  -4.08064   ACATCAAAGTCTTAA GGTTTGCTC-CAAGCCTTTT AAA AAAAGGCTTGAGCGAAAACC TTTTGAGAAAAGGTT 100 166
  Mbar_A2921 NONE
  Mbar_A2922 NONE
  Mbar_A2923 3744850 .. 3744862 +  -3.5   -5.1166   AATTTTTAAAAAAGG                TAAAA TTA TTTTA                TTTTTCATTTTCATA  69 228
  Mbar_A2924 3745228 .. 3745251 +  -6.2  -4.82162   TGTATCTTCTAACAA          TAGAATCTCAG ATT CTGA-ATTCTA          TTTTCTATTCTTATA  80 59
  Mbar_A2925 3746405 .. 3746415 +    -4    -4.285   AGAGAAAATACAGAA                 TAAG GTG CTTA                 CTTTTTTTATTTTTA  60 145
  Mbar_A2926 3747446 .. 3747465 +    -5  -4.10407   TCCTCGGAAGTGTGT            CCTTTCCT TGCA AGAAAAGG             TTTAATTGTTGCTGT  63 360
  Mbar_A2936 3768197 .. 3768209 +  -3.4  -3.59262   CACTGTGTGCTTGAC                TGGT TCTGT ACCA                TTTCAAAGTATGAGA  51 506
  Mbar_A2939 NONE
  Mbar_A2940 3772515 .. 3772528 +  -2.4  -3.90588   AAAATACTGCGGAAA               GTAG GATGAA CTAC                TTTGATTCCAAAATA  51 42
  Mbar_A2941 NONE
  Mbar_A2943 3780468 .. 3780478 +    -4  -4.72386   AGTCTGGATTTCACA                 TATC TAT GATA                 TTTTTAAATAGTTTC  65 50
  Mbar_A2944 3781893 .. 3781922 +  -2.3  -4.03204   TTATTTTATATCGTT       GAAGGATATTAGGA CTG TCATA-TATTCTTC       TTTATCCCTTTAATC  52 131
  Mbar_A2945 3784541 .. 3784552 +    -3  -4.74103   AAGGCACTTTCTGGT                TTTG ATAT CAAA                 TTTTTACATTGACAA  65 409
  Mbar_A2946 3787115 .. 3787125 +  -2.6  -3.74383   AAATCTTAAGAAAGA                 TTAA TAG TTAA                 TTATGTTGATCTCAT  48 359
  Mbar_A2951 3795809 .. 3795822 +  -5.3  -3.73088   CGAGTAGTGGCGAGA               TAACC TGCA GGTTA                TTCTTAATCCGATGT  59 269
  Mbar_A2952 3798096 .. 3798126 +  -2.4   -3.8647   ATCTTTTACCTGCAG       CCGCTCTCCTGCGT CGA GCGTACAAGAACGG       TTTGGTATAGTAAAT  51 459
  Mbar_A2953 3799604 .. 3799620 +  -5.1  -3.66803   ATTTAATTTTCTTCT              GGAAAGT TTT ACTTGCC              TTTAACATATTCAAA  58 263
  Mbar_A2957 3803264 .. 3803290 +  -6.6  -2.84961   CCACGACGTAAGTTC         TGAAGTGATGCT TGG AGCATTGCTGCA         CTTATTCCTGATCCT  61 340
  Mbar_A2959 3808716 .. 3808730 +  -8.6  -3.04398   ATCAACCGGCGCAAC               GGTTGT GGC ACAACC               CTTTTCAAAAAAGGC  72 282
  Mbar_A2960 3809713 .. 3809725 +  -7.7  -2.76453   TCTGACTATACTTAC                TGGCT TCT AGCCA                TACTTAGGCTTCTAG  65 117
  Mbar_A2961 3810970 .. 3810995 +  -9.1  -2.63596   GATCATGGGTTGGGA         GAGAGCAACTT TTGA AAGTTTCTCTC          TCATATCACCTGCAA  66 468
  Mbar_A2964 3812421 .. 3812434 +  -3.8  -5.09245   ATTTGTTTGATTTAA               GCCA ATTTAC TGGC                TTTTTATAATTTTAC  70 73
  Mbar_A2966 3814056 .. 3814066 +  -3.2  -4.96848   GAAGCTGGCTGAAAA                 CTAC ATT GTGG                 TTTTTATATGAGCCA  67 239
  Mbar_A2967 3814820 .. 3814839 +  -2.1  -4.48792   CGTGTGATTTTGAAA            TATGGGT GATCGG GCCCGTA             TTCTTTTTCGATTAT  60 286
  Mbar_A2969 3817968 .. 3817980 +  -4.1  -2.59921   GGAAGCCTGACAGGA                TCGAT TGG ATCGG                ATTCTGAGAATTACT  46 31
  Mbar_A2971 3821587 .. 3821597 +    -4  -3.02013   CCAATTACTGTTTTT                 CATT TCA AATG                 TATAATTCTTGGAAT  48 201
  Mbar_A2972 3822452 .. 3822483 +    -3  -3.07013   GATATACATTGCAAG      TCCGGGAGCG-TAGT ATG ACTATCACTCTCGAA      TATGTTAAAAAACTA  45 352
  Mbar_A2973 3824126 .. 3824138 +  -2.7  -2.66118   TTAGTTTTAGAGCTA                GTTTT GTC AAAGC                TCAGTTAGTTTTAGA  40 69
  Mbar_A2974 NONE
  Mbar_A2975 3828070 .. 3828087 +  -4.2  -4.88786   GTACCTAATGTAAGA             CTAAAG CAAAAC CTTTAG              TTTCTTTATTTTAAT  68 213
  Mbar_A2976 3829321 .. 3829338 +  -4.1  -5.04385   ATTCGTCCCCACTTG             TGCGATT TGTC AACCGCA              TTTTTTCCCAGTCTG  70 202
  Mbar_A2984 3843862 .. 3843881 +  -9.4  -4.27211   GTTGCATATGCCAAA            GAAAGGAA ATAA TTCCTTTC             TTTCATTTATTTAAG  90 14
  Mbar_A2985 3845673 .. 3845690 +  -6.3  -3.80114   GATGAAAGGTCAAAA             GGGGATT TCAC AATTCCC              TTTCATCAATTACTC  66 485
  Mbar_A2990 3851673 .. 3851693 +    -4  -4.13183   CCCAGCTTTTTCCCT            GATGAGAG TATTT CTTTCGTC            TTTCATTTCAATTTT  61 359
  Mbar_A2998 3861621 .. 3861632 +  -5.8   -3.4243   ATTATCCAGTAACCA                GCAG TTTA CTGC                 TATTGATTTTCAATC  61 470
  Mbar_A2999 3863645 .. 3863661 +  -3.7  -2.77781   CCAATCAAATGGGGT              TTTAGCT GAG AGCTATA              TAAATTTTGGTGGGG  44 475
  Mbar_A3000 3864151 .. 3864173 +    -2  -3.61803   TTTTGGCAAACGCCA           GTGCTGAAAA TAA TTTTTTGTAC           TTAATTTGAGTTTTT  47 56
  Mbar_A3002 3866609 .. 3866624 +  -2.6  -5.07053   CATTTAACAATATTC              TC-GCTT TCA AAGCCGA              TTTTTTCGAGTACTT  70 336
  Mbar_A3004 NONE
  Mbar_A3005 NONE
  Mbar_A3006 NONE
  Mbar_A3007 3871744 .. 3871757 +  -2.5  -3.66288   ACCAGTTATCCATTG               TAAAA TTTA TTTTA                TTATCTTCAAGCGTG  50 471
  Mbar_A3014 3880478 .. 3880505 +  -4.3  -2.55459   CCTTCATATACGGTT        TTATAGCTATA CGGTTT TATAGCTATAC         GGTTTTATAACTATA  48 458
  Mbar_A3017 3884535 .. 3884552 +  -2.7  -2.53409   TGCTTTGTGTTTAGG             CAGAAAA ACAG TATTCTG              ATTAATACCTTAATG  40 47
  Mbar_A3018 3886044 .. 3886059 +  -3.2  -5.02074   GCGGTTTTTTTAAAA              GGCTTG CAGA CAAACC               TTTTTTGAAAAATCA  67 495
  Mbar_A3020 3889864 .. 3889876 +  -3.4  -2.87253   CAAACTTTTCATATT                CAAC ATATA GTTG                TAATTATAAGTTATG  45 231
  Mbar_A3021 3891883 .. 3891919 + -10.9  -4.43213   ATGAATATAGTTGAC    GGCTGTATCCCACGT ATAAAGA GCGTGGGATTTAGCC    TTTTACTGTCTTAAA 100 423
  Mbar_A3023 3896135 .. 3896176 +  -3.5  -3.69395   TGAAGTAATTTAAGC CTTCTAGGCCGAGCAGTTG TTAT CGACTCCACGACCGAGTAG  TTATTACCTACTCCA  52 28
  Mbar_A3024 3897171 .. 3897197 +    -3   -5.4588   TTTGTTTCAGATGTT         TCAAGTTTCGGG TTA TTTGAATCTTGA         TTTTTTCTGGTTTTA  82 216
  Mbar_A3026 3899120 .. 3899132 +  -4.9  -3.69483   TTCATTACTATATTT                TTGAA TTC TTCAA                TGTTTTGCATGCAGT  58 366
  Mbar_A3027 3899863 .. 3899889 +  -4.4  -4.84527   AAAACATGTAACTAT         TCGGGTAGCTTT GCA AAGGCTACACAA         TTTTTCATCTCTCCG  70 111
  Mbar_A3028 3900741 .. 3900752 +  -4.4   -3.1994   AAAGAAGCCTTTGAC                CTTC AGCT GAAG                 TTGATAGCTGATCTG  52 16
  Mbar_A3029 NONE
  Mbar_A3031 3902451 .. 3902463 +  -4.9  -2.73364   AGTGAATGAGCAACT                TAATG GTT CATTA                TAATTCGGATAAGCC  50 397
  Mbar_A3032 3904428 .. 3904442 +  -5.7  -4.47183   AAAAGCTTGAGACAA               GGGAA TCTTT TTCCC               TTTCTTTCCCTGCTG  72 124
  Mbar_A3035 3907289 .. 3907305 +  -3.7  -5.07275   CTCGCCGAAATCCTA              GTGATTT TAG AAATCTC              TTTTTATCTATATCC  69 424
  Mbar_A3038 3916621 .. 3916636 +  -2.6  -4.84761   AGGATTTTTATACAA              TGTTTG ATTT TAAACA               TTTTTATAAAAATCT  63 229
  Mbar_A3039 3918860 .. 3918873 +  -6.7  -3.36515   CCTTTCCAGTAGGGT               CAGGT GATC ACCTG                TATTTGAAAATCAAG  63 50
  Mbar_A3042 3921790 .. 3921802 +  -6.3  -4.36262   TCACTTATTTTCATT                TCCAA CCA TTGGA                TTTTCATATCCATCT  72 332
  Mbar_A3046 3926097 .. 3926107 +  -5.4  -3.18912   CTTAAGGATCAGCTC                 GGAA AAA TTCC                 TTCCTCCATAAATAG  56 53
  Mbar_A3047 NONE
  Mbar_A3049 3929046 .. 3929060 +  -5.7  -3.88137   CATCCTCAAGAGACA               GGTCT ATTGC AGACC               TTTGTGAAAAGTTGT  63 422
  Mbar_A3053 3932457 .. 3932470 +  -3.1  -4.86293   AGAACTTTAGATATC               CTGTA TACG TACGG                TTTTGCTTTTTCTTA  65 440
  Mbar_A3054 3934413 .. 3934426 +  -3.1  -3.72893   TGTAACCTGGAACCT               GGACA AATT TGTTC                TTTGATCAGAAGCTC  50 228
  Mbar_A3057 3936531 .. 3936557 +  -2.2  -5.18355   AATAAAAGTAACTAT         TCAGGTAGCCTT GTT AAGGCTACACAA         TTTTTCCTTTTTCCG  68 69
  Mbar_A3061 NONE
  Mbar_A3062 3941236 .. 3941249 +  -3.9  -4.30844   ATACCAAAGATTGGT               GAAAT AAGA ATTTC                TTTTCCTGCTGCAAT  63 211
  Mbar_A3064 NONE
  Mbar_A3065 3944148 .. 3944170 +  -6.2  -4.60143   ATCATGTGCTCTATG           CACCTTACCC TGC GGGTAAAGAG           TTTTGTATAATATCT  76 388
  Mbar_A3067 3947737 .. 3947753 +  -5.2  -3.16564   ACTACAAGAACTGTA              TGAGAT TTCAT ATCTCA              TTCATGCGGTCACCA  54 254
  Mbar_A3068 3948383 .. 3948393 +  -6.8  -2.57564   AAAAAGGGACCTCAG                 GCAG CAC CTGC                 ATTCTGAAAGGCTGA  59 8
  Mbar_A3069 3950147 .. 3950157 +  -2.6  -3.60792   GTTCTTTTTTATAAG                 TTTT CCT AAAA                 TTTCAAAATTGACAG  48 208
  Mbar_A3070 NONE
  Mbar_A3071 3953444 .. 3953466 +    -5  -2.73542   TCGCATAAAATCAAT           TGCAATTATT CGA AATAATTGAA           TCCTTGAGAATTGAC  50 438
  Mbar_A3072 NONE
  Mbar_A3073 3957054 .. 3957079 +  -2.7  -2.90322   TGCATACTCAGTTAT         CCTTTTTAT AAAACTAA ATAAAAGGG          GTTATTCTAATGAGG  42 53
  Mbar_A3074 NONE
  Mbar_A3075 3957969 .. 3957991 +    -7  -4.14739   AGTTGACGTTTATAT           CCCCTGAG CTAAAGA TTCAGGGG           TTTTACGCTGCGTCA  71 446
  Mbar_A3077 NONE
  Mbar_A3078 3961102 .. 3961120 +  -5.3   -3.0263   ATTTACAATAGCGTA             GAGATGA TGATT TCGTCTC             TATTGACAAACTGAT  54 340
  Mbar_A3080 3963169 .. 3963185 +  -3.7  -2.84878   ATTAAATTTATCTAT              CAAACTT CGG AAGGTTG              CTTTAAATTGCCGAC  45 112
  Mbar_A3081 NONE
  Mbar_A3082 3966069 .. 3966086 +  -2.8  -4.85599   AATGTTCTCCAAAAG             TGAAAA GATACA TTTTCA              TTTTTGTGCCCTAAC  63 447
  Mbar_A3083 3968170 .. 3968185 +  -4.8  -4.53705   AAAAGCCGTAGTTTT              GAATTT TATA AAATTC               TTTTATATGGAACTT  67 391
  Mbar_A3085 3971664 .. 3971692 +  -6.1  -4.37092   CGGCATACTTCAATA        TACGAACGTTTTG AGA TACAATGTTCGTA        TTTTCTAGAAAAAAT  74 268
  Mbar_A3088 NONE
  Mbar_A3089 3975388 .. 3975409 +  -8.7   -2.6294   TATGGTCGTTGAATA           CTTTACCGC AATG GCGGCAAAG            ATATCTTCTTGTTTT  69 63
  Mbar_A3090 3976970 .. 3976983 +  -3.8  -2.79831   AAACCTGATGAATGA               TCGG ATATTA CCGA                ATATTTTCACGTCAC  47 26
  Mbar_A3091 3977690 .. 3977706 +  -2.3  -4.17523   CCAAAAGCCATTTAG              TTCTTAA TCA TCAAGAA              TTTTCAGGATTGTTT  54 142
  Mbar_A3092 3978660 .. 3978696 +  -5.1   -4.8066   TAACGAAATAAGACA    GTGATTCAGGAGAGTTG GGA CAAAGTTCCAGAATCGC    TTTTTACATTCTATT  72 30
  Mbar_A3107 3994939 .. 3994986 +  -8.2  -3.90856   CAATACAACCGAGCG GTGGCGCGAACATACCCCGTTG CTTG CAGCGGGGTGCGCCAGCGCAAC TTTGATTGCGAAATT  77 43
  Mbar_A3108 NONE
  Mbar_A3109 3997737 .. 3997760 +  -6.1  -3.23279   CATATGTTTCTGAAA          GATCTTTCA TGTTTC TGAGAGATC           CTTTATGTTTCTGAG  61 186
  Mbar_A3115 4006355 .. 4006368 +  -4.5  -3.29511   TCGTGCAGACGTTCA               GGGGT TCGA ATCCC                TTCTCCCGCACTAAA  52 354
  Mbar_A3116 4008575 .. 4008590 +  -3.3  -4.11484   TCGGTTATGGAAACG              GGTTT TGAAGT AAACC               TTTTCCCACATTACC  56 282
  Mbar_A3117 4009324 .. 4009342 +    -3  -5.75945   ATATCGGTAAGCGCT             GCAATGAG TTC CACTTTGC             TTTTTTTTGAAAGGT  88 271
  Mbar_A3128 4023580 .. 4023597 +  -4.9  -3.06183   CCAATATAGCCGAAA             TTGCTAT AAAC ATGGCAA              TTCGGTAAACATGGC  52 0
  Mbar_A3129 NONE
  Mbar_A3130 NONE
  Mbar_A3131 NONE
  Mbar_A3132 NONE
  Mbar_A3133 4028342 .. 4028352 +    -4  -4.00443   TTTCGCAGTATTTTT                 TTGA AAA TCAA                 TATTTTTCATGATAG  58 307
  Mbar_A3135 4031190 .. 4031206 +  -4.5  -2.55551   AACCAATGACCAGTT              GATATTT TCC AGATATC              TACGTTCACATTCTG  48 240
  Mbar_A3138 NONE
  Mbar_A3139 4038705 .. 4038715 +  -2.6  -2.72344   AATTAAAGTTAAAAA                 TTAA AAA TTAA                 TCATTAAAGCTCAAA  40 84
  Mbar_A3140 4040288 .. 4040314 +  -2.2   -4.7657   AATATTTTCAAGAGT         AAGAGTTCTTGT TTT ACAAGGGCCCTC         TTTTTCACATTTTTA  62 158
  Mbar_A3151 4060956 .. 4060966 +    -4  -3.36195   CCAGTTAAGGTACAT                 TCAT TAA ATGA                 TCTATTTGCTGTTTA  49 183
  Mbar_A3152 4063122 .. 4063142 +  -4.1  -3.14522   TAGTAAACAGGCGCT            GATTTAAAT GTG ATTCAAATC            TTCGGTATGGGTTGA  48 24
  Mbar_A3153 NONE
  Mbar_A3154 4067275 .. 4067288 +  -3.9   -3.6187   ATTGATTCGTTTCCT               TCAAT CTTT ATTGA                TTCGTTTCCTTCAAT  53 264
  Mbar_A3156 4068507 .. 4068532 + -11.3  -2.60798   AAATAGAGTGAACTA         CTCGTTAAATC TAAA GATTTAACGGG          CTTCCTAATTTATAG  86 135
  Mbar_A3159 NONE
  Mbar_A3160 4072083 .. 4072094 +    -3  -3.17146   TGCGGCTTTGGTAGT                TAAC TATA GTTA                 TATATTATGAGAACC  45 51
  Mbar_A3161 NONE
  Mbar_A3162 4073186 .. 4073201 +  -4.8   -2.8739   AATGTTCAACTGTTC              TGTTAA ATGG TTAACA               ATTTGAATTAATCTC  51 408
  Mbar_A3163 NONE
  Mbar_A3164 NONE
  Mbar_A3165 4075543 .. 4075553 +    -4   -4.7173   AGCCTATCCCGACAC                 TCAA AAT TTGA                 TTTTTGAATCTCGTA  65 50
  Mbar_A3166 4076930 .. 4076940 +  -6.8  -4.00084   TACCGTGCTTATTCT                 CAGG CTT CCTG                 TTCTATTTTCCTAGT  71 113
  Mbar_A3167 4078471 .. 4078486 +    -4  -2.55015   GTTAGTGTTCAGAGC              GATACG TTAT TGTATC               TCGATTGCATAGGGT  45 172
  Mbar_A3169 NONE
  Mbar_A3170 4080708 .. 4080734 +    -3  -3.57615   CAAAAATAAAGACGG        GCACAG-AAGC TTCTGT GCTTACCGTGC         TTTAGGAGCTATTAA  50 288
  Mbar_A3174 4086674 .. 4086684 +  -5.4  -2.86217   CCACTATAAAATGTA                 TCCA AAC TGGA                 ATTTCAGTCTTCATA  53 291
  Mbar_A3175 NONE
  Mbar_A3176 4088786 .. 4088811 +  -6.2  -5.12068   ACTGGAGAAAGAAAT         GGAGATGC TCTCTAAACT GCATCTCC          TTTTTCTTCAATCTC  82 11
  Mbar_A3177 4089534 .. 4089550 +  -2.3  -3.67305   CGTTAATTCTATCGA              TCTGT TAGTTCT ACAGA              TTCGTTATTTCTATC  47 248
  Mbar_A3179 4092014 .. 4092045 +  -3.8  -4.11394   ATGATAGCAGGCATA      TTCTTCTTAGGA CGCGGGTT TCCAAAGGAGAA       TTTTCCGGGTGGAGT  60 469
  Mbar_A3185 NONE
  Mbar_A3186 NONE
  Mbar_A3191 4105387 .. 4105401 +  -3.6  -3.24924   GAGCACCTGATTAAA               CTTTTT TAG AAAAGG               TATTGTGCGTAAAAA  48 92
  Mbar_A3193 4108572 .. 4108582 +  -4.6  -4.63218   GTTTCTCGGCATCAA                 GGGG TTC TCCC                 TTTTCTTCAAGGAGA  71 437
  Mbar_A3196 NONE
  Mbar_A3198 4114689 .. 4114707 +  -5.2  -4.24404   CAGCTACTGTTATTG             CAGGCAGG CCG CCTATCTG             TTTTGAGATTTCAAT  68 518
  Mbar_A3201 NONE
  Mbar_A3202 4117867 .. 4117888 +  -3.1  -4.14243   CTTTGAGACCTAATA           TTCAAAGAA GTAT TTTTTTGAG            TTTTGGGATCGGCTC  55 184
  Mbar_A3203 NONE
  Mbar_A3204 4120272 .. 4120288 +  -5.1  -3.01712   TCAAACCTAGGATGG              GCTATCG ATG CAATAGC              TATTCCAAAGGGGAA  52 85
  Mbar_A3205 4121562 .. 4121574 +  -3.3  -2.90904   AAAAGCTATTGATAT                CAACC CCA GGTGG                TCCTTATAATTCTCA  45 4
  Mbar_A3206 4123243 .. 4123256 +  -6.7  -2.55551   CAATCTCAGAAGCAG               GGAAG TTTC CTTCC                TCACTTACAGTTATC  55 330
  Mbar_A3213 4131583 .. 4131596 +  -5.3  -4.89233   GAAACATTATTCCCG               GAGTA AGAT TACTC                TTTTTACTATTGCTA  74 193
  Mbar_A3214 4132259 .. 4132279 +  -6.9  -2.91144   CCGAAAAGTGATTAC            CAGCTGT AACTTCC ACAGCTG            TAATTTCCACAATAG  61 49
  Mbar_A3215 4133169 .. 4133195 +  -5.3  -3.85835   TTAGAGAAGCGGTTT         TTAATTATGGG ATAAA CTCGTAATTAA         TTTCCATATTTCTTT  61 186
  Mbar_A3218 4136176 .. 4136194 + -12.4  -3.86244   GGTTATTCGGTGAAC             GCAGGCCT TTA GGGCCTGC             TATTTCTTATTATCG 100 28
  Mbar_A3221 4138927 .. 4138969 +    -4  -4.38637   CAGTAGCTGCCTTTA TCCAGCTCCACCAGATATCA AGC TGCTTTTTGGTGAAGCGGGC TTTTAAATTCTTATT  63 447
  Mbar_A3229 NONE
  Mbar_A3230 4149183 .. 4149193 +  -5.4  -4.55209   GATATTTAAACTCAA                 TCTG AAT CAGA                 TTTATTTAATATGTA  71 32
  Mbar_A3231 4149634 .. 4149653 +  -9.4  -3.11476   TTCACATTCCAGGCA            GTTAGGTT GTAA AACCTAAC             TCATTTTACCTGAGT  76 41
  Mbar_A3232 4150660 .. 4150674 +  -2.8  -4.06419   GGAATAACCTATATA               GAAGTT TTC ATCTTC               TTATTTATAAGGGAA  53 56
  Mbar_A3233 4151717 .. 4151748 +  -2.3  -5.07567   GCCAAGTGCCGACAG      TA-AGCCGAGCGAG ATGAA CTCTCTAGGCTCTA      TTTTTTCCAGTATGG  65 41
  Mbar_A3234 NONE
  Mbar_A3235 4153946 .. 4153975 + -15.3  -4.06903   TTAAAGGGTTTACAA       GAAATAGCAACAT ACTA ATGTTGCTATTTC        TTTGATTTGGAGATT 100 511
  Mbar_A3241 4159547 .. 4159558 +  -2.2   -3.3907   TCAGTCTTTAGATGA                GTGG TAGT TCAC                 TTACTTAGACTTTGA  46 111
  Mbar_A3242 4160707 .. 4160719 +  -4.1  -4.36914   TGAAGAAAATGAATC                TTCCG ATA TGGAA                TTTTCTACCCGGCAA  62 273
  Mbar_A3243 4161744 .. 4161757 +  -2.3  -4.41047   CTTTATGGTTCAGAA               TCCAG GCTT CAGGA                TTTTACTTCAGCCAT  57 413
  Mbar_A3257 4182284 .. 4182294 +  -5.4   -3.3422   AAAACGTTGGAAAAA                 GAAG AAA CTTC                 ATTTTTAAGAAACTC  56 94
  Mbar_A3258 NONE
  Mbar_A3260 4186375 .. 4186424 +  -2.6  -3.33696   AGTATTTAGTAATGA CCTATATATTTAAGTAGTTAA ATATACAGC TTAACTA-TTGAATATATTGG TTAATTAAAAAAACG  44 116
  Mbar_A3261 4187474 .. 4187492 +  -2.4  -3.51419   AAATACTTAGCGTAC             TTTAGAGT TAA ACTCTCGA             TCTTCTATTTAATGA  46 348
  Mbar_A3262 4188492 .. 4188506 +  -5.8  -4.04719   AAGAAAAATATTCAA               GAAAAA TAT TTTTTC               TTTATGATATATAGT  67 454
  Mbar_A3264 4193601 .. 4193622 +  -8.8  -3.24021   TCTTCAAAGTTAGCT           CCTTAAGG TTAGCT CCTTAAGG            TTAGCTCTTTCAAGG  74 236
  Mbar_A3265 4196181 .. 4196193 +  -4.9  -4.17132   GCTTATTTGTATTCA                TTGTA AGA TACAA                TTTCTTCCAGAGTTT  64 199
  Mbar_A3268 4200156 .. 4200185 + -10.2  -3.07307   GATTTCCTCATAGCT       GAATTTCCTGAA CCTGCC TTCGGGAAATTC        TTCACTCCAGGTTTC  77 377
  Mbar_A3276 4213760 .. 4213771 +    -3  -4.18494   ATGTCTATCGAAGAT                TTCA ATAT TGAA                 TTTTCACTGGGACTA  57 480
  Mbar_A3278 4215105 .. 4215119 +  -2.1   -2.6197   GTTTTTATACTAAAC               TGGCT TAGAC AGCTA               TAACTTGATATTTAG  40 309
  Mbar_A3281 4219155 .. 4219168 +  -5.3  -3.14931   ATGAATGAGGAATGC               GCTAA GTCT TTAGC                TTAGTGGCAGGTCAC  54 355
  Mbar_A3282 4220226 .. 4220244 +  -8.2   -3.7212   AGCAGTAGAGTTTTT             TCCTGAAT CTG ATTCGGGA             TTATCTTCACTATTT  73 286
  Mbar_A3285 NONE
  Mbar_A3286 4225439 .. 4225475 +  -8.2  -4.50583   AGTAAAATAGTATTG   TTGCCGTTCTTTTAAGGG CTT CCC--AGGAGAACGGCAA   TTTTATCATAGTATT  85 357
  Mbar_A3290 4230437 .. 4230457 +  -3.3  -5.09895   TTTCATTGACAAGAT            GGGCTTT GATTTGG AAAGCTC            TTTTTTAGATGGATA  75 384
  Mbar_A3300 NONE
  Mbar_A3301 4240294 .. 4240304 +  -5.4  -3.64438   ATTGGAGAGCTTTGA                 GGAT TTC ATCC                 GTTTTTCTTACCCTG  59 337
  Mbar_A3303 4242583 .. 4242605 + -16.4  -2.90219   TGTCCATTGTTTACA           CGCTGACACT ACG AGTGTCAGCG           TCTATGGCGATTATA 100 451
  Mbar_A3307 4247830 .. 4247849 +    -5  -4.10925   AGAAATAGTAAGTTA            CTCTTCGT ATGC AGGAAGAG             TTTTAACGCCTATCT  62 180
  Mbar_A3312 4254881 .. 4254895 +  -3.6  -3.04398   CCAGAATGATTTCAT               TTTTTC TGA GAAAAG               CTTTTAAAAACAACC  46 140
  Mbar_A3313 NONE
  Mbar_A3314 4257865 .. 4257878 +  -4.5  -5.63374   GTTACAGAGGCATAC               CGGTT CCAC AGCCG                TTTTTTTCATATTGC  83 273
  Mbar_A3316 NONE
  Mbar_A3317 4259668 .. 4259709 +  -2.4   -3.0879   GAACGAATACTCTGA TTATCGTAGACCTACTAT TCCGAT ATTGTAGATCTACTGTAA  CTTTTAACATGCATT  43 103
  Mbar_A3321 4263410 .. 4263424 +  -5.8  -2.62184   ATCTCATTCTCTGAA               TTTTTG TGG CAAAAA               TCATATAGGAAGAAA  55 274
  Mbar_A3322 4264500 .. 4264510 +    -4  -5.28481   GGATTTAAAGGAGGA                 CTTA TTT TAAG                 TTTTTTCATTCAGTA  74 49
  Mbar_A3325 4270735 .. 4270745 +    -4  -3.05463   CTAGAACAACACCTC                 TAAC AGT GTTA                 TTCGCTGCCACAAGT  48 23
  Mbar_A3326 4271149 .. 4271159 +    -4  -2.85565   CACAAAGAATTTTTT                 GAAA CAG TTTC                 TCGTATTTCCAGTCT  47 147
  Mbar_A3327 4272005 .. 4272017 +  -7.7  -4.02315   TTTGAATTCTACAAT                TGGGT AAT ACCCA                TTTCAATTTTTAATT  77 73
  Mbar_A3330 NONE
  Mbar_A3331 4277579 .. 4277590 +    -3  -4.58308   AAAAGCTATTTAATG                TAAC ATCA GTTA                 TTTATTTAATTAATC  62 90
  Mbar_A3338 4285303 .. 4285318 +  -5.4  -3.22061   TTTTATTCTAAATCA              TCCTGA GTTT TCGGGA               TCATTTTAGTTATTA  56 1
  Mbar_A3341 4287593 .. 4287607 +  -2.8  -4.21812   TTCATTTAATTGTTC               GTACCT TAC AGCTAC               TTCTTTTCCGTCCAG  57 421
  Mbar_A3343 4290494 .. 4290508 +  -2.8    -4.788   TCTACCAAGCTTTTG               TGCATA TTC TATGCC               TTTTTCAGTTCCTTT  67 144
  Mbar_A3345 4297449 .. 4297472 + -11.8  -4.00411   CCGGTTCTTAGAAGA          GGAAGAGCGA GTAA TCGCTCTTTC           TTATTTGACATTTTA 100 374
  Mbar_A3349 4301892 .. 4301903 +    -3   -4.8622   CCATCCCTTATGGTC                TTTG CCCT CAAA                 TTTTTCCTTCACGGC  68 359
  Mbar_A3353 4306617 .. 4306629 +  -5.5  -2.96061   TCGGCTCAGTTTCGG                GGGAG AAG CTTCC                TGGTTCATTTCTTTC  53 113
  Mbar_A3354 NONE
  Mbar_A3357 NONE
  Mbar_A3358 NONE
  Mbar_A3359 4312344 .. 4312363 +  -7.2  -3.23692   CACAGTCAGTTTGCG            GGATTCAA GTGA TTGGATCC             TTAATCATCCTGATA  66 147
  Mbar_A3361 4314945 .. 4314960 +  -3.2  -3.13371   TGCTTGTTTCTTTAT              TCTCAG TAAC CTGTGA               TGTGTTGGTGAAATC  46 260
  Mbar_A3369 NONE
  Mbar_A3370 4327831 .. 4327867 +  -8.1  -3.58864   GGTGAAAAGAAATGA    CAACAAGAGAACACT TAGAAAT AGTGAACTCTTGTTG    TATTTCTGCTGGTAA  75 381
  Mbar_A3371 4329651 .. 4329686 +   -10  -2.90065   TGTCCAGCGGCTTAA    TTAAGTTAACTTTGAA TAAA TTCAAGGTTTACTTAA     TCCTGTTTCTGGAGT  79 364
  Mbar_A3372 4331082 .. 4331094 +  -3.3  -3.59315   AATCTTAGTTTTACT                TTCGG AAA CCGTA                TTTGCCCATGATTAC  52 93
  Mbar_A3374 NONE
  Mbar_A3375 4335114 .. 4335130 +    -3  -2.67694   TTCTTAGTTTTCTTA              GTAGCT TCATC AGTTAC              TCGTATCATAATAAT  42 67
  Mbar_A3376 NONE
  Mbar_A3377 4337435 .. 4337456 +  -2.9  -3.30457   GAACGATCCTGAACC           CTGCATACC CGAA GGCATGGAG            TATATTACTTTTTAA  46 485
  Mbar_A3378 4338351 .. 4338370 +    -5  -5.24129   AATACTTAATGTTTA            TTAGAGGT TTTC ACCTCTTA             TTTTTTATGAGGAGA  79 74
  Mbar_A3379 NONE
  Mbar_A3380 NONE
  Mbar_A3381 NONE
  Mbar_A3382 4342226 .. 4342246 +  -9.9  -5.21709   TTAATCTTTTTTGAA            TTCAGTTTT ATG AAAACTGAA            TTTTTTGATGTGGAA 100 246
  Mbar_A3389 4347567 .. 4347585 +  -4.6  -5.72118   CAAATTTTAGATTAA             CACAAAAA CTC TTTTTGAG             TTTTTTATGTTTTTT  87 338
  Mbar_A3394 4353600 .. 4353612 +  -4.9  -4.11216   TGTGGTTTACCAACA                TTACT TTT AGTAA                TTTTGGGACTAAAGA  62 48
  Mbar_A3396 4356092 .. 4356121 +  -9.4  -3.48479   TAAAAAAGGACTATT       GAATAGGAGATC TAAAAC GATCTCCTCTTC        TATTATTAGCTTTTC  80 267
  Mbar_A3397 4357082 .. 4357092 +  -3.2  -4.79174   TGTTCAAAAGCTGTC                 CGAC AAA GTTG                 TTTTATTGCTTCGCT  68 319
  Mbar_A3413 NONE
  Mbar_A3414 NONE
  Mbar_A3415 NONE
  Mbar_A3416 NONE
  Mbar_A3417 4381437 .. 4381452 +  -6.8   -2.9587   CGTTTCACTCACTTC              GTTCGC TCAA GCGGAC               TAATTTAGAATTTGG  61 128
  Mbar_A3418 4382487 .. 4382503 +  -9.5   -2.6244   GCTATGAATAAAAAA              CTCAATG ATT CATTGAG              ATTAATAGTTTTAAT  74 134
  Mbar_A3419 NONE
  Mbar_A3420 4385205 .. 4385217 +  -4.9  -2.64375   AGTTGTCAGTAGAAA                TAATG TGG CATTA                TACTGTCAAGCTTTT  50 410
  Mbar_A3421 NONE
  Mbar_A3422 4387028 .. 4387040 +  -3.5  -3.73068   TGCTGTTTAAATGAC                TTAAA TAC TTTAA                TTGTTAAATTAAACG  52 338
  Mbar_A3428 4395263 .. 4395279 +  -2.9  -4.43844   GAATCTTCAGATAGG              GTCTCAA AGT TAGGGAC              TTTTCTGGCTCGTGG  60 149
  Mbar_A3431 4398974 .. 4398988 +   -10  -4.19238   TAAAAAGGTTAAAAT               GCAGCT AAA AGCTGC               TTTTAACCTTCAAAG  93 80
  Mbar_A3436 NONE
  Mbar_A3437 4406320 .. 4406330 +  -2.4  -4.03234   TGAGGCGTGATCAAA                 CGGC TCA GCAG                 TTTGTGTCACAAGCC  53 304
  Mbar_A3438 4407262 .. 4407279 +  -2.8  -3.01712   CAACTCATTACAAAA             TTTACT ATTTGA AGTAAA              TATTAAGGAGAAAAA  43 184
  Mbar_A3439 4407464 .. 4407489 +  -6.1  -2.91395   CGGATACAAAGCACC         CTGATTCGGCA ATAA TCCCGAACCAG          ATTTATGCCGAAAAT  58 22
  Mbar_A3440 4408287 .. 4408297 +  -2.6  -2.77523   TGAAACTCGATTAAC                 TATT CAG AATA                 TGATATTCATAGAAG  40 482
  Mbar_A3443 NONE
  Mbar_A3444 NONE
  Mbar_A3445 NONE
  Mbar_A3446 4416212 .. 4416235 +  -2.4  -3.88097   GATGGAAAATGTCGG          TTGGTGTCAA ATTC TTGAGTCCAA           TTCTTGATTCTGTAA  51 374
  Mbar_A3447 NONE
  Mbar_A3448 4421982 .. 4421993 +    -3  -3.36538   TGAAACAAATTAAAA                GAAT TTCT ATTC                 TTCGTGATTTATCTG  46 444
  Mbar_A3450 4425870 .. 4425880 +  -5.4  -4.40526   AATGTCGTATAAAAC                 CTGT TTG ACAG                 TTTGATTTTTATGTG  69 486
  Mbar_A3451 4427110 .. 4427130 +  -6.2  -3.42197   TTAGCAAAGTTTTGA           GACAGCCTC AAAA GAG-CTGTC            TTATCCCGTTTCTTA  62 179
  Mbar_A3453 NONE
  Mbar_A3454 4431260 .. 4431279 +  -2.8  -2.91681   TCCTTCATGGGAATA            CGGGTTTT GAGA AAAGCCAG             TGTATAGCGTTAAAG  42 85
  Mbar_A3455 NONE
  Mbar_A3456 NONE
  Mbar_A3457 NONE
  Mbar_A3458 NONE
  Mbar_A3459 NONE
  Mbar_A3460 4436047 .. 4436061 +    -5   -3.8591   TTCGTTTTCTTTGTC               GTTTTC TTT GGAAAC               TTCTTCATTCTGAAA  60 509
  Mbar_A3461 NONE
  Mbar_A3466 4446625 .. 4446641 +  -4.5  -2.83504   AACTGAGAAGACAAC              TCTTAAA CTT TTTAGGA              ATATTTTGATCAAAA  49 217
  Mbar_A3467 4447536 .. 4447574 + -11.9  -3.34962   TTTATTCATTTTCAA   GCCCTTTCAAGATGTTT CCAAA AAAAATCGTGAAAGGGC   TTGTCAAATATAGAG  89 73
  Mbar_A3470 NONE
  Mbar_A3471 4451438 .. 4451454 +  -6.6  -3.54459   TTTTTTGTATGGGAG              CCTTTC CAAGT GAAAGG              TTTCCCAGAACTTGC  65 71
  Mbar_A3473 NONE
  Mbar_A3474 4457177 .. 4457201 + -13.1  -4.18711   TTTACTAATTTTCGC          TAAAGCCTTTT TTC AAAAGGCTTTA          TTTACTTCTTATTTT 100 258
  Mbar_A3480 NONE
  Mbar_A3481 4463983 .. 4464000 +  -6.9  -2.88999   AAAGAAATCCGCAGC             GCTGGCA TGAA TGCCTGC              TGTAATGTCTGCGGG  61 338
  Mbar_A3483 4466336 .. 4466348 +  -4.1  -3.39732   TATATCCGAGTATCC                GTTCA TAC TGAGC                TCTTTGGGCTGCTTC  51 191
  Mbar_A3484 4467522 .. 4467539 +  -6.9  -2.90797   AACGAAATCCGCAGC             GCTGGCA TGAA TGCCTGC              TGTAATGTCTGTGGG  58 201
  Mbar_A3488 4472137 .. 4472157 +  -4.8  -2.77416   TTTAGCATGAAAATA           CATGAG-GA TATC TCTCTCATG            TGCTCTCTTCATCCT  50 89
  Mbar_A3492 NONE
  Mbar_A3493 4481252 .. 4481265 +  -6.7  -4.45115   GAAACTGACCGAAAA               GCTCA AAGT TGAGC                TTCTTTTCTCTTAAT  78 334
  Mbar_A3494 NONE
  Mbar_A3495 NONE
  Mbar_A3496 4487277 .. 4487294 +  -8.5  -2.81193   TTTACAGCACTTCAT             CCAGTAT TTTC ATACTGG              TAAGTTTTCTAACTT  71 98
  Mbar_A3497 4488461 .. 4488476 +  -5.4  -3.96068   ACTTGGAAGAGCCGT              TCAGGA ACTT TCCTGG               TTATTGTTAAAATCA  64 221
  Mbar_A3501 4492593 .. 4492611 +    -3  -3.61465   GTTTTTCCTTTTTTC             GATTCCAG TTT CTGGCAGC             CTTTCTTTTTTCAGG  51 327
  Mbar_A3503 4494357 .. 4494390 +  -4.8  -4.86862   TTTATATAGAAAGAA     CTTTTCGTAAAAAA ACAAGA TTTTTTATGAAACG      TTTTAATTTTTTAAA  72 312
  Mbar_A3510 4504150 .. 4504161 +  -4.4  -3.66213   ATTTTTACATCATAA                TTCC ACCT GGAA                 TCTTATCTTTTTCTT  56 84
  Mbar_A3514 4508978 .. 4508989 +  -2.2  -5.25893   TTTCAGGGTTTTAGG                GTCA GTAC TGGC                 TTTTTTGATGTCTAT  75 462
  Mbar_A3524 4519117 .. 4519127 +  -3.2  -5.22137   AAATCAAAAGGAGCA                 TTGG AAG CCAG                 TTTTGTTTTGTACTT  71 315
  Mbar_A3525 NONE
  Mbar_A3526 NONE
  Mbar_A3527 4523285 .. 4523303 +  -5.2  -2.52946   TAAATTTAAAATTTT             TCAGGGAT GGA GTCCCAGA             CCTTTTCTGGAGACA  51 94
  Mbar_A3528 4524711 .. 4524723 +  -4.8  -3.51924   TAAATTCAACTTCAA                GGAC TTTTT GTCC                TTATATAGCTAACAA  56 447
  Mbar_A3529 4525770 .. 4525790 +  -4.2  -3.92324   ATATGGAAATTCTAA            TATTATTA ACGGG TAATAATA            TTTAGTATTGAAAAA  56 223
  Mbar_A3533 4533051 .. 4533073 +  -7.1  -3.24747   CGAAGAGAGTAATAA           GAAAGTTTG CAAGC CGAACTTTC           TTCCTCATCTGAGGA  64 263
  Mbar_A3535 4537380 .. 4537404 +  -2.1  -4.56133   AGTAATATCCTGAAC          TGTTCCGTTCA GCC TAATCGGAATA          TTTTCATTATTACAA  60 226
  Mbar_A3537 4538641 .. 4538656 +    -4  -4.12188   TTTTCTTCCAGATCC              GTATTC AGGT GGATAC               TTTTGCCGCTAGTGC  61 479
  Mbar_A3540 4542744 .. 4542755 +    -3  -4.57353   GGAATACATATTTAA                TTAG AAGC CTAA                 TTTTCTGTGATAGCG  62 350
  Mbar_A3541 NONE
  Mbar_A3542 4545390 .. 4545404 +   -10  -3.68936   ACAGGAATAGGCGAA               GATGCG GGA CGCATC               TTCTTAACCTTACTA  86 155
  Mbar_A3543 NONE
  Mbar_A3544 NONE
  Mbar_A3545 4549765 .. 4549785 +  -5.4   -3.1978   CCAGCTTATTTTTTC            TACAGGCT CATTA AGCCTGAA            TCTTCCTGTGAGAAT  56 350
  Mbar_A3548 4554300 .. 4554310 +  -5.4  -4.62904   AGGCCCTAAGTCGCG                 GAGT ATA ACTC                 TTTTTAAAAATGTTT  71 273
  Mbar_A3551 4559324 .. 4559334 +  -6.8  -2.65442   ATTTTCTCCGGATTT                 CAGG TAG CCTG                 TGATATCCCTCATAT  56 347
  Mbar_A3553 NONE
  Mbar_A3554 NONE
  Mbar_A3555 4564985 .. 4565006 + -11.7  -3.01802   GCTATGAAGTTCAAA           GAGAGTAGA GTCA TCTACTCTC            ATTTCTCATCCTTTA  89 223
  Mbar_A3556 4566177 .. 4566195 +  -2.5  -4.24711   GGTTAATTCTTCAAG             TTGAAAG TTAAT TTTTCAA             TTTATTGCCCTTTTA  55 299
  Mbar_A3557 NONE
  Mbar_A3558 4567064 .. 4567074 +  -5.4  -2.82623   TCAGCTTTCTGAATT                 TCAG GCT CTGA                 TAATTCTCAACAGAA  53 148
  Mbar_A3559 4568430 .. 4568447 +  -3.5  -3.76411   AGGAACATAACAGGA             CC-TGTAA CTT TTACACGG             TTTCGCTGGTTTTCA  56 454
  Mbar_A3561 4571922 .. 4571938 +  -2.9   -5.0538   GCAGATTGGGGGATT              TGCCGCA ACC TATGGCA              TTTTTTGGCCTGAGG  67 240
  Mbar_A3562 4573778 .. 4573806 +  -4.7  -3.43097   TCAAATATCTGTCAA       TTCAAGCATGCC AACTCA GGTA-GCTTGAA        ATTTTATTCCATTAT  56 140
  Mbar_A3563 4574894 .. 4574914 +  -2.5  -3.46509   GAACTGAACATAGAA            GTTAGCAGT TAA ACTGAGAAC            TTGATGTTGTTAACC  46 210
  Mbar_A3564 4576110 .. 4576128 +  -6.8  -3.14548   CTCTGGAGACTTCTG             GAGATTTA ATC TGAATCTC             TTGAGTCCTATTATT  62 85
  Mbar_A3565 4577823 .. 4577842 +  -6.6  -2.60456   ACAAAATAAAATTTA            TGAAATTT CATA AAATTTCA             CTTCATGGTTTCATT  59 385
  Mbar_A3566 NONE
  Mbar_A3567 NONE
  Mbar_A3568 4581938 .. 4581963 +  -3.3  -3.76373   GCTGTCTCTGAAAAT         GCCGGAATA CTCTCTTT TATTCAGGC          TTTAAATATTAACAA  52 52
  Mbar_A3569 4583179 .. 4583197 +  -7.5  -3.53012   ACTTCCAATAAACTT             CCAATTG ATTTC CAATTGG             TTTACGAAAAGAAAG  71 367
  Mbar_A3571 NONE
  Mbar_A3572 4586260 .. 4586271 +    -3  -2.72126   GGTTTGAAAGTTTTG                TTCA GGTT TGAA                 GGTTTTGTTTAGATT  42 145
  Mbar_A3573 NONE
  Mbar_A3574 4588220 .. 4588232 +  -6.3  -3.29043   GAAGGAATTCTTTTA                TTACC GAA GGTAA                TTGTCGGACAGGCTT  61 169
  Mbar_A3575 4590549 .. 4590572 +  -2.4  -2.67512   TAAACAGATGCCAAT          GAGGTAAAAT GCAA ATCTAACCTC           TGCATTTGAATCTAT  40 412
  Mbar_A3579 4594129 .. 4594146 +  -2.8  -4.20225   AGATTAAATTAAATT             TTTGAT AGGCTC ATCAAA              TTATTATCTTTTTTT  55 299
  Mbar_A3586 4604405 .. 4604419 +  -2.2  -3.21726   TAATTTATCAGTTGT               TTTATA TAA TATAAG               TTAAATATTATGGGG  44 143
  Mbar_A3587 4605743 .. 4605764 +  -6.1  -3.36273   TAACATCACCGATAT           TATATAATT TTAG AATTATATA            TTGATGTTACGGCAC  61 110
  Mbar_A3590 4609600 .. 4609610 +  -2.6  -4.57341   AACTGGTTTGGGTAA                 TATT CTC AATA                 TTTTTCCGCCGAATT  60 26
  Mbar_A3593 NONE
  Mbar_A3594 4613450 .. 4613465 +  -3.4  -5.17744   CAACAGGAAAATCAC              TTTTAT GGAG ATAAAA               TTTTTATTCCTGTAT  72 104
  Mbar_A3595 4616567 .. 4616584 +  -4.1  -3.24105   TAATGAGTTAAAATG             TTCCTGC TTAC GTGGGAA              TGCTTTGTTTATATG  49 74
  Mbar_A3596 4617075 .. 4617090 +  -7.6  -2.91703   AAGTACTGATCTCCA              GGGTTA CATC TAACCC               ATTATGTTTGAATTT  66 13
  Mbar_A3597 NONE
  Mbar_A3598 4618394 .. 4618416 + -13.6  -3.01269   AAGACAGTTTTCAGT           CAAGCCTTTT TTA AAAAGGCTTG           TATAATTTCCGAATT 100 80
  Mbar_A3599 4619498 .. 4619517 +  -3.5  -4.74989   AAATGTTTACAAAAA            CTTTCCC CATCAA GGGACAG             TTTTATATATTATTT  66 333
  Mbar_A3602 4623047 .. 4623064 +  -4.2  -2.70946   TGGATTTTATAAGGA             TTATGG GTAAAA CCATAA              ATGTTTCTCGGACGG  45 365
  Mbar_A3604 4625289 .. 4625300 +  -5.8  -4.25104   AGTGGGCTGCATGAT                GCAC GAGC GTGC                 TTTTGGTGCCGACAC  69 410
  Mbar_A3606 4628071 .. 4628090 +  -5.7  -4.88646   AATAGAAAATTAAGT            CCGGAAT ATTCAC GTTCCGG             TTTCTTTTCATTTTT  78 152
  Mbar_A3611 4636236 .. 4636258 +  -2.1  -4.06903   TGGGAAATCATGCTC           CGTAAAA CGCGTTTAA TTTTACG           TTTAATTTACGAATT  52 154
  Mbar_A3618 4650166 .. 4650183 +  -4.1  -3.32202   TTCTTTTTTGGTGAT             CCG-CAGG AAA CCTGATGG             TATTATCTCCGGCTG  49 292
  Mbar_A3621 4655239 .. 4655256 +  -7.1  -2.54387   GTCCACTCAAAATCA             CTTTGAA TTTG TTCAAAG              TCCATTCAAAGTTTA  62 93
  Mbar_A3622 NONE
        trpA 4657592 .. 4657602 +    -4  -3.20991   GTCAACAGTTGAGAA                 GATT TTG AATC                 TTAAATTACATTGGA  49 101
  Mbar_A3624 NONE
  Mbar_A3625 NONE
  Mbar_A3626 NONE
  Mbar_A3627 4661920 .. 4661932 +  -2.7  -3.41857   GCAAACAGCCAGAAA                TTTTC CAG GAGAA                ATTATTTTTTAATTA  46 78
  Mbar_A3636 4674060 .. 4674071 +  -2.2  -2.57564   GGCCGCCAAACTCTA                CCTA TAAA TGGG                 ATTGTGGAAAAATGA  39 442
  Mbar_A3637 NONE
  Mbar_A3638 4682404 .. 4682414 +  -2.6  -3.88766   TTATGCTTGTAAAAA                 TTAA CAC TTAA                 TTTACTATCTACAAT  51 214
  Mbar_A3640 4686384 .. 4686403 +  -9.2  -3.07895   AGTTGCGCTGGCACA            CCCCGCTG CAAG CAACGGGG             TATGTTAACGCTACC  74 99
  Mbar_A3641 4687992 .. 4688002 +  -6.8  -2.92613   AACAAATATCTAAAA                 GGCA GCA TGCC                 TAATTTAGCATAAAA  61 72
  Mbar_A3642 4688880 .. 4688894 +  -3.6  -3.06515   AAAGTCCATGAAGAC               GTTTTT TAA AAAGAC               ATTTTAAAAATAGAC  46 129
  Mbar_A3643 4695597 .. 4695607 +  -6.8   -4.1196   TTTTGATTTCCGCCT                 GCTG ACC CAGC                 TTTTAGGCCTGCCTT  71 353
  Mbar_A3645 NONE
  Mbar_A3646 4700974 .. 4700994 +    -9  -3.06162   AGTTGCGCTGGCGCA           CCCCGC-AG CAAG CTAGCGGGG            TATTCGAATGAAATA  74 174
  Mbar_A3653 NONE
  Mbar_A3654 4711817 .. 4711828 +    -3   -2.6063   CATCCGATACATACT                TTGT CACA ACAA                 TAGCTTCTACATCCG  42 379
  Mbar_A3660 4721478 .. 4721492 +  -8.6  -2.89185   CTTGTCTATTTCAAG               CTGAAG TTC CTTCAG               TCCTTGTAATATATT  71 284
  Mbar_A3664 4724550 .. 4724564 +  -3.6   -3.2327   AGAAGAAATCCAGAG               TTTCAG AGA TTGAAA               TTCATAATACATTCC  48 162
  Mbar_A3665 NONE
  Mbar_A3666 4725964 .. 4725976 +  -3.4  -3.29471   CATTAGTTGTGGGGT                GAAG CTAAT CTTC                TTGGTCTGATGCAAC  48 339
  Mbar_A3667 NONE
  Mbar_A3668 4726911 .. 4726933 + -13.6  -2.64274   GAAAAAATAGTCAGT           CAAGCCTTTT TTG AAAAGGCTTG           TAGGTTTGCAGAACT 100 188
  Mbar_A3670 4728956 .. 4728969 +  -2.3  -3.33671   ATTCTTCCGTACTTT               CCGTG CTTC CGTGG                TTATAAAATAAGTGT  44 267
  Mbar_A3671 4729912 .. 4729930 +  -2.4     -3.67   CTCCAGCTACTACAG             TTACGCAA AGT TTCCGTAG             TATTTTCCAGATTAA  48 447
  Mbar_A3679 4740022 .. 4740038 +    -3  -2.54566   CTGATACAATGTTTC              TGTTGA TTATT TCAACG              ATATTGTACCCTATT  42 484
  Mbar_A3680 4741797 .. 4741811 +  -2.1  -5.14563   AGCATTAAAACGACC               GAGGA TTAGC TCTTC               TTTTTTCCTCAAGAG  68 141
  Mbar_A3699 4765288 .. 4765320 +    -3  -5.46629   TATACTTTTTAGAGC     TTAAACAGTTGTC GGCTTTGA GACAACT-TTTAA      TTTTTTTAAAATATT  74 147
  Mbar_A3701 4767346 .. 4767359 +  -6.7  -5.13722   ACTCAATCCCTCTTG               CAGGT TTCA ACCTG                TTTTCTTTTCCTGCA  88 391
  Mbar_A3703 NONE
  Mbar_A3704 4772797 .. 4772812 +  -5.4  -3.35597   GGGCTGGTATTCTAA              GTCGCT TTAG AGTGAC               TCTTTGCCAGGTGGC  56 220
  Mbar_A3705 NONE
  Mbar_A3706 4776577 .. 4776595 +  -6.7  -5.34655   TATGTAAACAACAGA             TGAGAGG CTTAA CCTCTCG             TTTTGTTTTTCCTTA  93 61
  Mbar_A3707 4777811 .. 4777827 +  -2.9  -4.77173   CTTTTAATTTTTTTG              GGGGT AATTAAA GCCCC              TTTCTTTTCTAAAAA  65 15
  Mbar_A3708 4781161 .. 4781186 + -13.3  -3.13737   CTTCCCTGGATAATT         TACCCTTCCGG CTTT CCGGAAGGGTC          TCATTTTCACTCTTC 100 127
  Mbar_A3716 4792846 .. 4792860 +  -4.2  -5.63645   AGGCTTAGATTCCAG               GCTTAG ATC CCAAGC               TTTTTTCTCTTTTCC  81 211
  Mbar_A3718 4796991 .. 4797007 +  -3.8   -3.6003   AAACTGCTTTCTCCT              TGAAAA TTACC TTTTCA              TTTAAAACTGCTTTC  53 217
  Mbar_A3719 NONE
  Mbar_A3720 4800193 .. 4800205 +  -4.9  -3.06133   CCTGTAAGTAAAGTT                TCTTT TCC AAAGA                TTGCCTGGCAGATTC  50 434
  Mbar_A3723 NONE
  Mbar_A3724 4804418 .. 4804430 +  -6.3  -4.11692   AATTATCTGGCTGCC                TGGAA ATT TTCCA                TTTTCAGGCTAGATA  68 349
  Mbar_A3725 4805347 .. 4805357 +  -3.2   -5.4659   AATATTTCCTGGGAA                 GGGT TGT ATCC                 TTTTTCTTTATGTTC  82 189
  Mbar_A3730 4809503 .. 4809524 +  -6.7  -3.53012   CAAATTCAGGTCAAA           TTCAGGT-CA ATA TGTACCTGAA           TTTCAGAAAAACAGA  65 59
  Mbar_A3733 4822132 .. 4822163 +    -9  -4.31835   ATATTACTTTAGAAT      GTAATATATTACTT TAGA ATGTAATATATTAC       TTTATTATAGAGCTT  88 279
  Mbar_A3734 4823289 .. 4823336 +  -8.2  -4.19735   CAATACAACCGAGCG GTGGCGCGAACATACCCCGTTG CTTG CAGCGGGGTGCGCCAGCGCAAC TTTGATTTTCAAGCA  83 43
  Mbar_A3735 4825022 .. 4825045 +  -7.6  -3.62012   GGAGCAACTGGATTT          TAAGGTAATT ATTA GATTACCTTA           TTCCCTTTTTTTATT  73 23
  Mbar_A3736 4828366 .. 4828401 +    -4  -5.80003   CTGTACGGAGCAACT    GGTTTTTGAGGTAATC TTGA GATTACCTTATTACCC     TTTTTTATTTATTCC  86 102
  Mbar_A3737 4833937 .. 4833954 +  -4.2  -6.08342   GCAACTGGTTTTTGA             GGTAAT ATTCAG ATTACC              TTTTTTTATTTATTC  90 267
  Mbar_A3738 4836289 .. 4836314 +  -7.7  -3.17051   ATTCCATTCATTTTT         GCTACTATCAA GCTA TTAATAGTAGC          TATTAATAATAGCAA  67 386
  Mbar_A3740 4836998 .. 4837014 -  -3.7   -3.0516   GACCAATAACTAAAT              TTTCTTG ACA CTAGAAA              CTTATTTACTCAAAA  46 27
  Mbar_A3731 4809503 .. 4809524 -  -6.7  -3.62864   CAAATTCAGGTCAAA           TTCAGGT-CA ATA TGTACCTGAA           TTTCAGAAAAACAGA  67 97
  Mbar_A3729 NONE
  Mbar_A3728 4807298 .. 4807323 -  -3.5    -4.053   AGCAGGCCAGAGAAA         TGCAGTAATTTT TCT AAAACTACTG-A         TTGGGTGAGCTTCTT  56 91
  Mbar_A3727 4806006 .. 4806020 -  -5.8  -3.22789   ATTACAGCAATTCAA               TGATAT TAA ATATCA               GTATATTGGGCTTTA  59 215
  Mbar_A3726 4804849 .. 4804859 -  -5.4  -4.22883   TATCATCTAAAATAA                 GCAT TGT ATGC                 CCTTAGTTTTAGTAC  66 467
  Mbar_A3722 4801666 .. 4801677 -    -3  -3.36131   AAAATTACTCCAGAA                TAGT TTCG ACTA                 CTGTTTTTTCTCAGG  46 213
  Mbar_A3721 4799776 .. 4799792 -  -2.3  -4.36914   CTGCCTGTTAGAAAA              GAAAATT GAG AACTTCC              TAAAATAAGCAGGAA  57 221
  Mbar_A3717 4792369 .. 4792379 -  -3.2  -3.66365   CATTATACAAATCAA                 CGGA CAT TCCA                 TCTACCACGCCGGAG  51 494
  Mbar_A3715 NONE
  Mbar_A3714 NONE
  Mbar_A3713 NONE
  Mbar_A3712 4788468 .. 4788478 -  -3.2  -4.90906   GCATAACAGCAAAAA                 CTGC ATA ACAG                 CAACAATTGCATAAC  65 516
  Mbar_A3711 4786966 .. 4786980 -    -7  -3.41414   AAATGATATGTAGAA               GCCCGG AAA CTGGGC               AATTATGGAACATTA  65 94
  Mbar_A3710 NONE
  Mbar_A3709 4781159 .. 4781188 -  -6.3  -3.28712   CTCTTCCCTGGATAA       TTTACCCTTCCGG CTTT CCGGAAGGGTCTC        ATTTTCACTCTTCCT  61 525
  Mbar_A3702 4767288 .. 4767307 -  -6.5  -4.25104   CGTTTTTCATTAAAA            GGAGTTT TACCTT AAACTCC             TTTAAAATAATGCCC  70 17
  Mbar_A3700 4765389 .. 4765411 -  -9.2  -4.24123   TGAATAAGCGTAAAA           CCCCTAAG TCTTTAG CTTAGGGG           ATATAAGCGTCAACT  88 41
  Mbar_A3698 4762071 .. 4762089 -  -3.2   -3.0173   ACAGACACGAAATTA             TTAAAATG GAC CTTTTTAA             ACCAGGCCCCTGCGT  45 22
  Mbar_A3697 4760933 .. 4760945 -  -6.3  -3.29739   TGTAACTTATATCAA                GTAAC GAT GTTAC                GAAACAAACACACTA  61 284
  Mbar_A3696 4760040 .. 4760054 -  -3.6   -5.0707   AAATATAAAAATAAA               CACTTT TAA AAAATG               CAGTCGAGTGTAATA  69 203
  Mbar_A3695 4759144 .. 4759184 -  -4.1  -2.70452   TCCGTAAAGAAAATT  TGATCATACAAGCGG TTTACTCCCCT CCGCTTATTCGATCA  CAAGTCTGTAGTATT  46 15
  Mbar_A3694 4757374 .. 4757389 -  -3.2  -2.70932   TCGCCCCCTCAATCA              CCGAAC ATTG ATCCGG               AATCGTCCATATCTG  42 3
  Mbar_A3693 NONE
  Mbar_A3692 NONE
  Mbar_A3691 4751513 .. 4751525 -  -3.4  -3.54424   TCCGAGTTTTGTAAA                GGTA ATGTA TACC                TGATCTGAACTGGTC  50 103
  Mbar_A3690 NONE
        nusA NONE
  Mbar_A3688 NONE
  Mbar_A3687 NONE
  Mbar_A3686 4747229 .. 4747244 -    -9  -4.50241   AAATATTAAGGAAAA              GCGGAA GAGG TTCCGC               TTATATTGAAAGGAA  89 26
  Mbar_A3685 4745619 .. 4745642 -  -5.4  -3.39564   AAAAATGAAAAAGGA          GAGTGTTA CTTCTGTT TAACACTC           ATACACATGCCGGCG  58 7
  Mbar_A3684 4745238 .. 4745264 -    -8  -3.05066   AAGAAGTTTGCAAGA         CCGGATACAGAA GAT TTCTGTAGCCTG         TCTCTATTTCTCGAT  70 40
  Mbar_A3683 4744180 .. 4744201 -  -5.9   -3.4968   AGTATAAAAATGTAA           TGGGTGA TTAAGGTC TCACCCA            TACTGCCATAACTGC  61 11
  Mbar_A3682 4743377 .. 4743389 -  -6.3    -3.794   TTTTAACCTATGAAA                CCAAA AAA TTTGG                ATTTGTTGTTTTGTT  66 97
  Mbar_A3681 4741849 .. 4741859 -  -3.2  -5.05712   ACAAACAAGCAAAAA                 GACA TTA TGCC                 ATTCAGCTGTCTGGT  67 270
  Mbar_A3678 4736284 .. 4736303 -  -4.2   -3.0056   ACAATAACATCAAAC            CTGCTGTC TGCA AACGGCAG             CTTTTCCTTATATCC  48 51
  Mbar_A3677 NONE
  Mbar_A3676 4733683 .. 4733695 -  -4.1  -2.65772   ATTTCAGCAAAAATG                GACAA CGT CTGTC                ATCTGCAATTTTGTA  46 57
  Mbar_A3675 NONE
  Mbar_A3674 NONE
  Mbar_A3673 4730851 .. 4730883 -  -5.5  -3.28001   GATTTGTAAACGTAA      TGCAGGTTCTCTGCT TTA AGCATAAAGCCAGCA      CCTCACAGATCTGCC  56 8
  Mbar_A3672 4729836 .. 4729856 -  -2.5  -3.98745   GAATGATGGAAACAA            TCGAATGAT GGA AGCAGTCGA            ATGCGAACTTTTGCA  53 125
  Mbar_A3669 4726914 .. 4726930 -  -9.5  -3.11103   AAAATAGTCAGTCAA              GCCTTTT TTG AAAAGGC              TTGTAGGTTTGCAGA  76 51
  Mbar_A3663 4722911 .. 4722925 -  -2.8  -2.63891   ATTGTTAAAAGATAT               TTTCAG AGC CTGTAA               CCGCTACAAACATGT  40 139
  Mbar_A3661 4721233 .. 4721245 -  -4.1  -4.42235   AATTCTGAAAAACAA                GAACC ACT AGTTC                TGAAAAACAAGAACC  62 253
  Mbar_A3659 4718362 .. 4718383 -    -6  -5.30575   TAAAAATTTAAAAAA           GGAAAAAT GTATGT ATTTTTCC            CACAATTGCGTTTAA  83 59
  Mbar_A3658 4716561 .. 4716581 - -12.7  -3.58199   ATTAAAGCTACACAA            TTTTCCTCG TTC CGAGGAAAA            ATTGGATATAATCCA 100 486
  Mbar_A3657 NONE
  Mbar_A3656 4713069 .. 4713083 -  -2.8  -3.53811   TTCACTTGGTTGAAA               CTTGTA GTT TTCAAG               ATAGTTAGCCATAGA  46 268
  Mbar_A3655 4711658 .. 4711678 -  -3.3  -4.73388   AAGTCCTATCAAAAA            GACTCCA GTAATTT TAGAGTC            CCACTGTTTCTGCAA  63 118
  Mbar_A3652 NONE
  Mbar_A3651 4707073 .. 4707084 -  -5.8  -3.06796   TTTTACTTTACTTAA                TGGC ATCC GCCA                 CAGGTGCCGCATCCA  57 10
  Mbar_A3650 4706335 .. 4706362 - -10.6  -2.78725   ATACCTTACCAAGTA        TCGCTCGAGGGT AGAC ACTCTCGAGCAA         ACCTCCAAATTTTTG  80 299
  Mbar_A3649 4703743 .. 4703758 -  -4.6   -3.6692   GTTTACTTGAAAATA              GCCTGA AGGT TCCGGC               AAGTTCACCGAAACC  56 124
  Mbar_A3648 NONE
  Mbar_A3647 4700834 .. 4700849 -    -9  -4.06904   CGATTGAATTACAAA              GTGGCT TTTA AGCCAC               TAAACTACTTTCTCA  85 339
  Mbar_A3644 4694967 .. 4694994 -    -7  -3.14211   AGGGCCTTTGACGAA        GCTCTTGCCA TTAACCCC TGGCACGAGC         AGTCACTGAAATATC  59 417
  Mbar_A3639 4682404 .. 4682414 -  -2.6  -4.57569   TTATGCTTGTAAAAA                 TTAA CAC TTAA                 TTTACTATCTACAAT  60 274
  Mbar_A3635 4671488 .. 4671498 -    -4  -3.59301   AAGTTATATAAAAAT                 GAAA AAT TTTC                 GATTAACTCCACCGT  53 247
  Mbar_A3634 4670202 .. 4670213 -  -5.8  -2.55351   CTTCCTTACATTAAC                GGCA TCCC TGCC                 AGTTCCGAGCACAAA  54 361
  Mbar_A3632 4667624 .. 4667634 -  -2.4  -3.92602   GTAACAGTTCATAAA                 CCTG TAC CTGG                 TGATCTCTTTTTTCC  51 8
  Mbar_A3631 4666417 .. 4666431 -  -7.2  -3.54256   ATTCTGAAAAATATA               CCTTAA ATG TTAAGG               TTTCCTGCATTTCTC  68 219
  Mbar_A3630 4664629 .. 4664639 -  -2.4  -3.09452   ATTGTGTAAGAGATA                 CGGC TAC GCAG                 GAAATGGAGTCTGGC  43 176
  Mbar_A3629 4663217 .. 4663228 -  -4.4  -3.40867   GCACTTATCAAGGAA                GCAA TAAT TTGC                 TTTAGAGAAATACTG  54 359
  Mbar_A3628 4661896 .. 4661917 -  -7.3  -3.69447   TTATGAAAAAAGACA           TCCAGCTGT GCAA ACAGCCAGA            AATTTTCCAGGAGAA  70 82
  Mbar_A3620 4651707 .. 4651758 -    -2  -4.55887   TCTCAAAAATATAAA GCAAGAT-TAAAAGG-ATTATATT TGATAG AATTGAATTCCTTTTATATCTTGC CTATTTTCATTAGTT  59 55
  Mbar_A3619 4650382 .. 4650398 -  -3.7  -3.90316   ATTTTCTTAAAAAGA              TGCCTCT TGA AAAGACA              ATTCCTAAAAAGAAA  54 201
  Mbar_A3617 4647676 .. 4647687 -  -2.2   -4.1472   AGTACAAAAACATAA                TCCC TGAA AGGA                 TATTGAGTGCTATAA  52 325
  Mbar_A3616 4646478 .. 4646490 -  -4.8  -5.27023   ATGGGAAAAATAAAA                GGCA TGAAT TGCC                CTGAAGTGTAAGAAC  79 43
  Mbar_A3615 4644411 .. 4644425 -  -4.3  -2.82987   CTAATATTTATTATA               CTGTT TGGAG AACAG               ATTTCTTCGCAGGCT  49 144
  Mbar_A3614 4643219 .. 4643233 -  -7.2  -2.57132   CGGTTGCGGCACAAC               CCTTTT AAA AAAAGG               CTTGACCGAAAATAT  62 170
  Mbar_A3613 4639583 .. 4639593 -    -4  -2.59748   CATTTTCAGAATTTA                 TTTC TTT GAAA                 TACCCATCTTCATGG  46 12
  Mbar_A3612 4638584 .. 4638596 -  -4.9  -4.20516   TGTTTAGCCAAGAAA                TATTG TTT CAATA                ATCTATATAAGCCAT  64 296
  Mbar_A3608 NONE
  Mbar_A3607 4627737 .. 4627752 -  -4.6  -4.56775   ACGCGGCTGGAAAAA              CGTAGC AATG GCAACG               GCAATTTTGAATGTT  68 463
  Mbar_A3603 4622617 .. 4622629 -  -3.4  -3.08679   CCGGGCTATGGAATA                TCCA GAGAT TGGA                CGCCGCCTGACTCCG  46 337
  Mbar_A3601 4620763 .. 4620782 -  -9.4  -3.28001   CACCTTTAAAGCTAA            TTTTGACC ACTA GGTCAAAA             GGTAAAATAAAAGGA  78 178
  Mbar_A3600 4619498 .. 4619517 -  -4.2  -4.86033   AAATGTTTACAAAAA            CTTTCCCC ATCA AGGGACAG             TTTTATATATTATTT  68 368
  Mbar_A3592 4610287 .. 4610303 -  -3.7    -4.564   AACGTGAAATCAAAA              CAGATTC GAC GAATATG              TAATTGAGAAGTAAA  63 147
  Mbar_A3591 4609314 .. 4609333 -  -3.5  -3.94773   TATTGAAAAAATCAA            CGTGAAC GGCGCA GTTCCCG             ATGCCTCCACCTATG  58 467
  Mbar_A3589 4607344 .. 4607378 - -13.2  -3.21807   TTATTAAATTGAATA     TTTCGACTACTTTT AAAATAA AAAAGTAGTCGAAA     AATTTAATCGCAATG 100 69
  Mbar_A3588 4605726 .. 4605737 -  -2.2   -4.5448   TAGTGATAAAAATAA                GGTA ACAT CACC                 GATATTATATAATTT  59 323
  Mbar_A3585 NONE
  Mbar_A3584 4600327 .. 4600346 -    -3   -3.9793   AGTTAAATAAAAAAG            TTTATATT AAAT AATACAAA             TAAAAAAGAAAAATA  55 87
  Mbar_A3583 4598384 .. 4598396 -  -4.9  -2.75268   TAATTATTTTTAAAG                TTTAC TGA GTAAA                ATTACTTTTGTCATT  50 195
  Mbar_A3582 4596994 .. 4597012 -  -7.3  -2.72511   TTTACGGTTTTAAAG             GGGCCGG TAAAT CCGGTCC             TTGAAGATTTTTAAT  62 111
  Mbar_A3581 4595022 .. 4595032 -  -2.6  -4.19238   CTGTTAATCCGAAAA                 TAAA AAA TTTA                 ATTGATTTATTCTTA  55 274
  Mbar_A3580 4594280 .. 4594305 -  -4.8  -5.00851   AGCAATCAAAGAAAA         TCAATTGACA GAAATT TGTCTATTGA          ATTTTGATAAAGATG  75 91
  Mbar_A3578 4591954 .. 4591970 -  -2.3  -3.50715   ACAATCCTTATATAA              CTTTGAA TGA CTCAAAA              AAATAGAAAAGTTTA  46 126
  Mbar_A3577 4591435 .. 4591458 -  -4.7  -2.99546   TCATAAACTTATAGA          TTAGCTAAC TTATGG ATTAGCTAA           CTTATGAATTAAGCT  52 51
  Mbar_A3576 4590511 .. 4590522 -    -3  -3.21099   GATAGTAGAAAAGGA                TAGT AGAA ACTA                 AAAAATTATCGTAAA  46 95
  Mbar_A3560 4567981 .. 4568000 -  -7.8  -2.81522   GAAAAAAAGATTAAT            TGCTCCGG AATT CCGGAGTA             GTAACAGACTATTAA  66 133
  Mbar_A3552 4558909 .. 4558925 -  -3.7  -3.58998   ACTCAAATTAAAAAG              GAATGAT TAC ATCTTTC              TGATATATACAATCC  53 157
  Mbar_A3550 4555831 .. 4555847 -  -8.1  -3.31261   ATATATTAAAAAGGA              GTTGAAA AAC TTTCAAC              TAGCCTTGGCATGAA  71 414
  Mbar_A3549 4554628 .. 4554642 -  -7.2  -3.18292   AGGCATGATCAAAAC               CCTTTT AAA AAAAGG               CTTGACCGAAAAAAT  66 382
  Mbar_A3547 NONE
  Mbar_A3546 4549574 .. 4549586 -  -4.9  -4.26938   TCTATAAAACAAGAA                TTACA AAT TGTAA                GAGTATTATATGAGA  64 180
  Mbar_A3539 4541421 .. 4541439 -    -6  -3.36341   AATATTCTGGAAACA             TCGACCAA CTA TTGGTGGA             CCCTCTAAACAATCA  59 127
  Mbar_A3538 4537905 .. 4537921 -  -2.3  -5.43553   ATTTAAAAAATAAAA              GTTTAAT ATT AATAAAC              AAATTAGAAATTTAA  71 342
  Mbar_A3536 4537104 .. 4537120 -  -2.3   -4.2828   GCTTATGCATGAAAA              TATTAAG AAC CTGAATA              ATCTGGATTTTGAGG  58 252
  Mbar_A3534 4532448 .. 4532468 - -10.5  -4.16943   TGCGATACTGCAAAA            CAGAGCCTT GAA AAAGCTCTG            GCCATACAGGAAAAC  91 477
  Mbar_A3532 NONE
  Mbar_A3531 NONE
  Mbar_A3530 4525523 .. 4525538 -  -5.4  -3.27786   CTGAAAATGTAGTAA              GGCATT CAAA AACGCC               TGTGATGGTCGTAAA  55 451
  Mbar_A3523 NONE
  Mbar_A3522 4516126 .. 4516142 -  -3.1  -3.51994   GAAAAAAGATATGAA              TATTAAT TAT ATTAACA              TATATGTTTACCTGC  48 268
  Mbar_A3520 NONE
  Mbar_A3519 4513323 .. 4513341 -  -4.6  -4.20696   TTATTAACCTGAAAA             TCACAACT TTT AGCTATGA             ACTGAAAATGAATTG  62 104
  Mbar_A3518 NONE
  Mbar_A3517 4509742 .. 4509757 -  -2.6   -2.7264   AAATGGGTTGGAAAG              GTATGCT GGA AGCAT-C              AACCAGAATGCTTTA  40 90
  Mbar_A3516 NONE
  Mbar_A3515 4508252 .. 4508264 -  -2.7  -4.61147   CAAGATCATATAAAA                TCTTC CAA AAAGA                ATGTCCTGAAGTAGC  64 337
  Mbar_A3513 NONE
  Mbar_A3512 4505124 .. 4505159 - -12.2  -3.08695   TGTATATAAAGTAGA    TTGAAATTGATGAAAT ATTC ATTTCATCAATTTCAG     GATAAGAGCTTTTTG  90 8
  Mbar_A3509 4500529 .. 4500544 -  -2.6  -3.11118   ATAACTTATTCAACA              TCACTT ATTA AAGTAA               CTAATTCTGAATTTA  43 54
  Mbar_A3508 4497940 .. 4497951 -  -4.4  -4.25401   CAAATCCAATATAAA                CTGA CTAC TCAG                 ATCCAATATAAATCG  62 227
  Mbar_A3507 4496390 .. 4496411 -  -2.4  -2.94872   CTTATTTAATAATTA           GATTTTCA TTTATT TAAAAATC            AAATTTCGTTTACGC  42 77
  Mbar_A3506 4495622 .. 4495649 -  -8.6  -2.75596   GAAAAGTACAGATTA        GATGGAAGTTCCA ATT CGGAA-TTCCATC        TTAAAGAAGGGTTCA  69 330
  Mbar_A3505 4495002 .. 4495015 -  -6.7  -3.63744   GCCTTTTCTAAAAGA               GCTTG CATG CAAGC                AGTTTTTTGAAAAGG  67 70
  Mbar_A3504 4494357 .. 4494390 -  -2.6  -4.18674   TTTATATAGAAAGAA     CTTTTCGTAAAAAA ACAAGA TTTTTTATGAAACG      TTTTAATTTTTTAAA  55 303
  Mbar_A3502 4492120 .. 4492140 -  -5.3  -4.61747   TGAAGAACCAGAAAA            CTCCAGTAC TAT GGACTGGGG            TACAGTCGAAGCAAT  73 350
  Mbar_A3500 NONE
  Mbar_A3499 NONE
  Mbar_A3498 4488417 .. 4488444 -  -7.8  -4.87318   GTGAAAATTCAAAAA        GAATCGTAAAGA AAGT TCCTTACGAATC         GACTTGGAAGAGCCG  87 42
  Mbar_A3491 4475732 .. 4475742 -  -2.6  -2.87274   GTGTATAATTAAGGA                 TTTT AAA AAAA                 AAGTAATAAAAATTA  42 100
  Mbar_A3490 NONE
  Mbar_A3489 4472137 .. 4472157 -  -4.8   -3.7574   TTTAGCATGAAAATA           CATGAG-GA TATC TCTCTCATG            TGCTCTCTTCATCCT  58 133
  Mbar_A3487 4469934 .. 4469945 -  -5.8  -2.68489   GAAAAGAGATAATAG                GCTG GGAA CAGC                 ATTAAGGTACTCTGG  55 284
  Mbar_A3486 NONE
  Mbar_A3485 4466949 .. 4466962 -  -3.1  -3.77831   GCAGTAATACGGAAA               CAAAC CTGA GCTTG                CCTGTAAAAGTGTTT  53 431
  Mbar_A3478 4459782 .. 4459797 -  -2.6  -4.18506   TTATGGTTAAAAGAA              CTATAT AAAT ACATAG               TTTTTATGGAAAATA  55 460
  Mbar_A3477 4459502 .. 4459517 -  -6.8  -3.08679   CTTTTGCAGTTAAGA              CCTCCC CGCA GGAAGG               CTATAAGAGCTATTC  62 4
  Mbar_A3476 4458711 .. 4458723 -  -2.7   -4.2803   GAGCCCAAGGGAAAA                TTCCT TTG AGAAA                TCCTTTCAGCACATG  55 31
  Mbar_A3475 4457181 .. 4457197 -  -9.5  -3.54459   CTAATTTTCGCTAAA              GCCTTTT TTC AAAAGGC              TTTATTTACTTCTTA  80 27
  Mbar_A3472 4451900 .. 4451918 -  -6.8  -3.13722   AAATAGACTATTTAA             GAATAGAA TTT TTCTATCC             AGAATAGAAGCAAAG  62 66
  Mbar_A3469 NONE
  Mbar_A3468 4447358 .. 4447400 -  -4.9  -4.40311   ACAAAGAAGGCAAAA TCGGAGTCACAGTCGGCTGC AGTG GCAGCAGAACAT-ACTCCAA AATCGCAGACGAAGA  66 505
  Mbar_A3465 4444759 .. 4444771 -  -6.9   -2.6675   GATTTTATAAGCAAT                CCCCA TCT CGGGG                GTAAATTAAATTTAA  59 42
  Mbar_A3464 4444207 .. 4444217 -  -5.4  -2.65815   CGGATAGGGATATCA                 GGTT CTG AACC                 GGCTCGTATCAAAAT  52 34
  Mbar_A3463 4442848 .. 4442859 -  -4.4  -3.00785   CAAATAAGACAACGA                GTTC CATC GAAC                 TTTAGGGAATAAAGC  50 130
  Mbar_A3462 4441791 .. 4441801 -  -2.6  -4.33576   TAAGAAATATATAAA                 TTAA TAA TTAA                 AAAAATGAAAGAGTA  55 165
        hisS 4427104 .. 4427122 -  -6.8  -2.94598   AATAAATTAGCAAAG             TTTTGAGA CAG CCTCAAAA             GAGCTGTCTTATCCC  61 46
  Mbar_A3449 4423062 .. 4423082 -  -6.9  -3.61239   CATACTTATATAGAA            TTTTTGGCA TGC TGCCACAAA            AAATAAGTCCAAAGT  67 174
  Mbar_A3442 4409942 .. 4409959 -  -6.3  -2.83522   ACTGCTCTAGGAAAT             CTGCAAT AAGA ACTGCAG              CGTTCTCTTATTCCA  58 390
  Mbar_A3441 4408135 .. 4408174 -  -3.8   -4.7458   ATTACAAGAAAGAAA  CGGTTACATTTTTGAGACA AAC TGCC-CAAAAATATAAACA  GTAGTCAATGCCCAT  68 493
  Mbar_A3435 NONE
  Mbar_A3434 4402275 .. 4402285 -    -4  -2.64472   TATCTGGTAAATTTA                 TAGT AAA ACTA                 TTCATAATTATGTTC  46 153
  Mbar_A3433 4400207 .. 4400218 -  -3.6  -2.73124   CCGGAGCCTGCAAAG                CCAG GTTT CCGG                 TAAGGCCTGAGAATC  44 74
  Mbar_A3432 4398951 .. 4399008 -   -14  -5.72622   GTTACAAAGAAAAAA GATGCCTCTAAAAAGGTTAAAATGCAGCT AAA AGCTGC-TTTTAACC--TTCAAAGGCATC CTTTACTTTCTCAAA 100 8
  Mbar_A3430 NONE
  Mbar_A3429 4395048 .. 4395063 -    -4   -4.1144   AAAAAATTAAGGAAA              CCAC-CA GAA TGAGTGG              TGACCTCATGGATAG  61 412
  Mbar_A3427 4393018 .. 4393038 -  -6.9   -3.8948   ATAAGAACTAAAATA            CGAACTTTT ATT AAAGGTTCG            TTTTTTTGGCTATAA  69 468
  Mbar_A3426 4391863 .. 4391896 -  -6.9  -2.62983   TTCACCCCCACATGA     CACAAGCTTG-ACC CCCACAT GATACAAGCTTGTG     TGTAAATAGAGAACT  59 399
  Mbar_A3425 4390690 .. 4390714 -  -9.3  -4.37711   TGACGAAATGTAAAA          CCCCCTGAG TCTTTAG CTCAGGGGA          TATAAGCATCAACTT  89 337
  Mbar_A3424 NONE
  Mbar_A3423 4387672 .. 4387682 -  -2.4  -3.97331   AAGTGAGCGAAACAA                 GGGC ACC GTCC                 TCCATCGGACGGTTA  53 38
  Mbar_A3412 NONE
  Mbar_A3411 NONE
  Mbar_A3410 NONE
  Mbar_A3409 NONE
  Mbar_A3408 NONE
  Mbar_A3407 NONE
  Mbar_A3406 NONE
  Mbar_A3405 NONE
  Mbar_A3404 NONE
  Mbar_A3403 4368217 .. 4368236 -  -3.6  -2.57988   CACCAGAATCAACAG            TGATGC AACCGGCA GCATCA             GAGTACCTCCATTAT  44 23
  Mbar_A3402 NONE
  Mbar_A3401 NONE
  Mbar_A3400 4364868 .. 4364890 - -11.4  -5.54403   AAAAAATAAGAAAAA           TAAAGCCGCA AAA TGCAGCTTTA           CTCAAATTCAATGCT 100 33
  Mbar_A3399 4357917 .. 4357945 -  -7.6  -2.66369   AATAAGATATAATAT        CCCTTAAAAAAC TACTC ATTTTTCAAGGG        GTCTAAATTCATTTA  65 154
  Mbar_A3398 4356838 .. 4356852 -  -3.6  -4.08144   TTGATCAATTAGAAA               TTAAAG TTT CTCTAA               AATTCGGATTTGAGA  56 80
  Mbar_A3395 4353753 .. 4353768 -    -4  -3.71913   TTGATACCGAAAACA              TCCAAC ATAT GTTGAA               AATCAGTTAATGCAA  53 414
  Mbar_A3393 4350354 .. 4350367 -  -6.7  -3.24456   AGACAGGATTAGTAA               GCGTA AATA TACGC                AGCTAACATAATCGT  63 495
  Mbar_A3392 NONE
  Mbar_A3391 4349425 .. 4349435 -  -2.6  -2.62522   TTATTCAACATGAAT                 TTTT TGT AAAA                 GTTTTGCGTTAGAAA  40 164
  Mbar_A3390 4347877 .. 4347896 -  -9.3  -3.21235   CTACAATTAATAAAG            CTGGAGG TTTAAG CCTCCAG             GGCTAATATTTCAGG  77 57
  Mbar_A3388 NONE
  Mbar_A3387 NONE
  Mbar_A3386 NONE
  Mbar_A3385 4344890 .. 4344915 -  -4.7  -3.31144   GCTGCAGGTCCAGAA         GGGTCCG GGTTTACCCTGA CGGACCC          AAATTGCAGGTCGGA  54 106
  Mbar_A3384 4343049 .. 4343062 -  -2.5  -3.66556   AATTTCTGAATATAA               TTATA CACT TATAA                GCATTATTTTGCCCA  48 29
  Mbar_A3383 4342383 .. 4342401 -  -4.6  -3.96216   TCTCTAGTGAAATAA             TGACAATG AAA CACTATCA             AGCAATAACAAAAGA  60 121
  Mbar_A3373 4330681 .. 4330693 -  -2.7  -3.75105   TGAATCCAGCAATAA                TAACA CAA TGTCA                GGTAACAATGTAACT  52 503
  Mbar_A3368 4323837 .. 4323862 -   -12  -3.05327   CTGAAAAAAAATTGA         CCATTCTGGT GCGAAT ACCAGAATGG          AAAGTTATCTTAACT  89 42
  Mbar_A3367 NONE
  Mbar_A3366 4321251 .. 4321267 -  -2.3  -3.34398   TTCCCTCCTTAAATA              TCATCTC TCA AAAATGA              AATGTATGAAGCTGC  44 2
  Mbar_A3365 4320259 .. 4320286 -  -3.5  -4.45259   AAAGTTGAAAAATAA        CTCATTCTGGT ATTTGA ATCAGAATGAA         AAACAATCTTTAAAC  61 86
  Mbar_A3364 NONE
  Mbar_A3363 NONE
  Mbar_A3362 4314656 .. 4314666 -  -2.6  -4.56335   AAAAAAAGGAAGAAA                 TATA ATT TATA                 GAGTAAATCCTTCTT  61 206
  Mbar_A3350 NONE
  Mbar_A3348 4299997 .. 4300007 -  -3.2  -2.78384   GTTCCTGCGAGTACA                 CCCA GCA TGAG                 TTTACACCATTTATT  42 74
  Mbar_A3347 4299023 .. 4299033 -    -4  -4.21933   TGAATTGTAAAACAA                 GTTT AAC AAAC                 TGAATCTGTCGTTTT  60 511
  Mbar_A3346 4297575 .. 4297609 -  -9.3  -4.20797   TCAAAATTACAGAAA     TTTAGGCACGCTGCC TTCAC GGCAGTGTACCAAAA     GTTATGGATATTCGG  88 130
  Mbar_A3344 4290250 .. 4290263 -  -5.3  -5.65927   GAGCCAAACAAAAAA               GCAAT GGAA ATTGC                AAATAAATATGGAAT  91 181
  Mbar_A3342 4287148 .. 4287162 -  -7.2  -2.64616   TTTTGATTCAGACTA               CATCAA ATG TTGATG               TTTTAAAAATTGTGG  58 291
  Mbar_A3340 NONE
  Mbar_A3339 4285372 .. 4285382 -    -4  -3.90328   TACAAGGTTCACAAA                 TCAA ATT TTGA                 GTTTCAGGATAGGCT  56 78
  Mbar_A3337 NONE
  Mbar_A3336 NONE
  Mbar_A3335 NONE
  Mbar_A3334 4280295 .. 4280325 - -10.7   -3.8648   AAAAAAGAAATAATA       TTTTCTTCTATCT TCCAG AGACAGAAGAAAA       TTACAGCAGAGGAGA  89 67
  Mbar_A3333 4279026 .. 4279036 -    -4  -2.82324   AATGATGTAAAACAT                 TTGA ATG TCAA                 TAAGTTTAAAGGTTT  47 225
  Mbar_A3332 4278474 .. 4278486 -  -4.7  -2.78032   CGTTGCTCAAAATAT                CCCTG GAA CTGGG                CCGAGCACAAACTTC  50 4
  Mbar_A3329 NONE
  Mbar_A3328 4272352 .. 4272363 -    -3  -3.59698   TCAGGGTATACAGAA                TTCT TCAA AGAA                 AGCATATATTCTTCA  50 405
  Mbar_A3324 4266555 .. 4266567 -  -6.3  -4.56775   ACTCCGTCCTAAAAA                GAAAG AGG CTTTC                GCCTTAAAAATTTCA  76 38
  Mbar_A3323 4264737 .. 4264749 -    -2   -5.0925   TGTGAAAACCAAAAA                TTCT AGAAA AGAA                AAAAACATAGAATCA  65 110
  Mbar_A3319 4260524 .. 4260539 -  -6.2  -2.83822   TCCATCCGATAAGCA              CGTTTT TTTA AAAACG               TTTCTTTATAATCTC  58 150
  Mbar_A3318 4259634 .. 4259644 -  -2.6  -4.26189   GTATAAATTTTAAAA                 TATA CAA TATA                 CAAAACCGGAACGAA  55 218
  Mbar_A3311 4253067 .. 4253102 -    -7  -3.43217   CGTAAATCCAATCAA    GAAAGGTTCTTTAACA CAAC TGGTAAAGAATCTTCC     GTTTTGAAATCCAAT  65 117
  Mbar_A3310 4250509 .. 4250525 -  -3.8   -5.6473   AGAAGACTAAAAAAA              TTTTCA GATAT TGAAAA              AGTTTTTGAAGCCCG  81 181
  Mbar_A3309 NONE
  Mbar_A3308 4247830 .. 4247849 -    -5  -2.62372   AGAAATAGTAAGTTA            CTCTTCGT ATGC AGGAAGAG             TTTTAACGCCTATCT  50 3
  Mbar_A3306 NONE
  Mbar_A3305 4243128 .. 4243138 -    -4  -4.45738   TATCTCAAGAATAAA                 TCAA GAA TTGA                 AGCGTTGACAATGAT  62 406
  Mbar_A3302 4239850 .. 4239866 -    -8  -4.08692   TAATCGGCTGGAAAA              CTCCCA GAAAA TGGGAG              ATAAACCTGGAACGA  76 436
  Mbar_A3299 4236960 .. 4236972 -  -3.5  -3.62348   AATCTGAGACAAATA                TTAAA AAG TTTAA                CTATAAATAATAAAA  52 180
  Mbar_A3298 4235394 .. 4235408 -  -4.3  -3.60098   ATTGCTGATTGTAAA               GTTAC AGCAG GTAAC               TACTTTTCGGATAAG  56 218
  Mbar_A3297 4234551 .. 4234568 -  -4.2  -3.26844   GCTACGAACTAAAAG             TACTCT TTTCCG AGAGTA              TCCAGCACCTCGATA  49 1
  Mbar_A3296 4234117 .. 4234127 -  -5.4   -2.7127   TCAGTTAAGTAGAAC                 TCGA TTT TCGA                 TCTTCCCTTTTCGAT  52 46
  Mbar_A3295 NONE
  Mbar_A3294 NONE
  Mbar_A3293 NONE
  Mbar_A3292 4231139 .. 4231154 -  -7.5  -3.91858   CAGACAGGGCATAAA              GCGGC ACAGTG GCCGC               ATGAAAAAAACTCAA  74 42
  Mbar_A3291 4229836 .. 4229847 -    -3  -4.35747   GAAAAAGAAATTAAA                TTCT ACAA AGAA                 ATAATTGCAAAGTTT  61 279
  Mbar_A3289 4227228 .. 4227242 -  -5.8    -4.258   TTATCTATTAACAAA               GAATAA GTT TTATTC               GCATTCATTCGACTC  69 437
  Mbar_A3288 NONE
  Mbar_A3287 4225156 .. 4225189 -  -4.8  -2.71364   TGATGCTTTCAATGA     TCAGTTTTAAAACT GGTAGT AGTTTAAAAACTAA      TAGTAGTCAATCGGC  50 353
  Mbar_A3284 4222687 .. 4222721 -  -6.6  -2.92102   ACACTGCTTATAAAC     GCTGGAAAAGGTAA GTAAATG TTACCTTTTCCAAA     TTTATCGGATAACAA  61 27
  Mbar_A3283 4219957 .. 4219973 -  -9.5  -3.17714   GGAAATGTTTATCAA              GCCTTTT GAA AAAAGGC              TTGAGCGAAAAGGTA  76 137
  Mbar_A3280 4216569 .. 4216592 -    -7  -4.37092   ATCGGCTTCATAAAA          TTTTTTTAAT ATGT ATTAAAAAAA           TATTTGGCCCTCAAA  78 226
  Mbar_A3279 4215104 .. 4215116 -  -3.3  -3.83026   CGTTTTTATACTAAA                CTGGC TTA GACAG                CTATAACTTGATATT  54 40
  Mbar_A3277 4213523 .. 4213536 -  -3.1  -5.00616   TCTTTTTGTAAAAAA               GATTG ACCA CAACC                TTTTTGCAAAAAAGA  67 507
  Mbar_A3275 4210958 .. 4210983 -  -4.1   -4.1347   TTGTAAGCACAGAAA         TTTCCTGTTTC TCTC AAAAAAGGAAA          TGGAAGAGTTATTCG  58 83
  Mbar_A3274 4208051 .. 4208067 -  -5.2  -3.38281   GTACTCAAAATTTAA              CTTTTG ATTTA CAAAAG              AATTGGCATACTACT  58 98
  Mbar_A3273 4207102 .. 4207121 -  -3.7  -2.81786   GACATCTAATACAAT            TATATCT AATTTA AGATATA             TCATTACACAAAATC  45 39
  Mbar_A3272 NONE
  Mbar_A3271 NONE
  Mbar_A3270 4201558 .. 4201568 -    -4  -3.08738   AATAAGTGGATTTAA                 GATT TCT AATC                 TAAGATGTTTTCTAT  48 354
  Mbar_A3269 4199828 .. 4199847 -  -7.9  -3.16071   TTTCACAGTAATATA            TGTGGTG TACATC CACCACA             ACATTTTATAAAAAC  67 139
  Mbar_A3267 4197221 .. 4197233 -  -4.9  -3.23174   ATACGTGTACAAAAG                CTTTT GAT AAAAG                GTACTGCGGAATCTA  54 231
  Mbar_A3266 NONE
  Mbar_A3263 4188225 .. 4188244 -  -3.6   -4.9755   AGAGAGAATCAAAAA            CAATATCT TAGA AGAGATTG             AAGAGATACTCTATT  69 269
  Mbar_A3259 NONE
  Mbar_A3256 NONE
  Mbar_A3255 4178535 .. 4178547 -  -3.4  -2.81208   GCTCATTCAAAATAT                GTTC TGCCT GAAC                TCATTCGTTCATTAG  45 26
  Mbar_A3254 NONE
  Mbar_A3253 4176615 .. 4176630 -  -6.2  -4.58685   AAACCCTGTGAAAAA              CTCATA AATT TATGAG               AAAATAAGAATTCCT  76 175
  Mbar_A3252 NONE
  Mbar_A3251 4173531 .. 4173543 -  -4.1  -3.69386   TCAAAAATTAAAAAT                GATGA TAT TCACC                GCATTTCTAAAATAT  53 86
  Mbar_A3250 NONE
  Mbar_A3249 4169164 .. 4169190 -  -2.2  -2.52464   TCTTCGGTTAAGTGA         GGAATCGTGACA AAT TGTCTCTATTTC         CTCAACATTTGCCAA  39 176
  Mbar_A3248 NONE
  Mbar_A3247 4166052 .. 4166064 -    -2  -4.09542   AAATATTCACATAAA                TACA TGTAT TGTA                AAAAGACATCCTGCG  52 239
  Mbar_A3246 NONE
  Mbar_A3245 4163992 .. 4164009 -  -2.6  -5.07107   TAAATTCTTAAAAAA             GGAGGC TGTTAC GCCTCT              ATTTTTGAAAACAGG  66 16
  Mbar_A3244 4162914 .. 4162928 -  -3.6  -3.09429   AACAATTCTGAAAAT               TCCTAA CGA TTAAGA               GTAAAGTGGCTTTTG  46 154
  Mbar_A3240 NONE
  Mbar_A3239 4157874 .. 4157896 -  -9.2  -4.24123   TGAAGAAGCGTAAAA           CCCCTAAG TCTTTAG CTTAGGGG           ATATAAGCGTCAACT  88 41
  Mbar_A3238 4156571 .. 4156583 -  -4.9  -4.04206   TTATTTTGATAGAAA                TTTCA CTT TGAAA                AAGAGCGGAACGTAT  62 266
  Mbar_A3236 4154276 .. 4154295 -    -5   -3.2827   GGAGTCAACTATGAA            TCTAGACC ACTA AGTCCAGA             AAGTAATGCTAAACG  54 381
  Mbar_A3228 4145983 .. 4145993 -  -5.4  -2.73781   TATAATTATACAGTA                 TGGA TTT TCCA                 GGTAATGAATTTAGT  52 190
  Mbar_A3227 4143928 .. 4143938 -  -3.2  -4.56597   CGTGGTTTTCAAAAA                 TCCA TTT CGGA                 CATACTTTGAAACCA  62 298
  Mbar_A3226 4142412 .. 4142428 -  -2.3  -3.36823   TGTTTGAAAATGTAA              CTCTAAA GGT CTTAGAA              AGCCTTAGAAAATGC  44 232
  Mbar_A3225 NONE
  Mbar_A3224 NONE
  Mbar_A3223 4139449 .. 4139467 -  -7.4  -3.73068   CCGGGAACTGAACAA             TTCCTCAG CTC CTGAGGTA             AGCTTCCAGAAGCTT  70 11
  Mbar_A3222 4138453 .. 4138465 -  -3.3   -3.6806   ACAGAGTTACCGAAA                CCGAA TGT TACGG                ATCAGGGCATGAACA  51 260
  Mbar_A3220 NONE
  Mbar_A3219 4135981 .. 4136000 -  -4.2  -3.75669   AATGGGAGAAAAAAC            CGGGGTTA AAGT CAAGCCCG             TATTCCTGAAAGGCA  57 356
  Mbar_A3217 4134333 .. 4134343 -  -2.4  -3.78934   CTCTTTTGAGAACAA                 GTCC CCA GGCC                 CTTCCCCGCGTTCTG  51 66
  Mbar_A3216 4133439 .. 4133450 -  -4.4  -3.32832   TGGAAAAATATTGAA                TCTC ATGG GAGA                 GAAATATGAAAATAT  52 213
  Mbar_A3211 NONE
  Mbar_A3210 NONE
  Mbar_A3209 NONE
  Mbar_A3207 4122931 .. 4122945 -  -7.2  -3.54129   TAGATCCTCTGCAAA               TGAGTT GAG AACTCA               AAAAAGCCGGGTTAG  68 285
  Mbar_A3200 NONE
  Mbar_A3199 4113936 .. 4113971 -  -6.1  -4.09685   GCTTACCTTGCAAAA    TCCCAGGGTCTTCGCG TGCTT CGCGA-GATCCAGGAA    GCAACAAGCAGGGGA  69 483
  Mbar_A3197 4111137 .. 4111148 -  -3.6  -3.32405   AAAAGGATTATAAGA                GGCC ATAC AGCC                 CTTGAAAATGGGTAC  49 427
  Mbar_A3195 4109506 .. 4109527 -  -4.5  -3.90352   ATCAAAAAGAGAGAA           TCAAAAAGA TTAA TCTTCTCGA            AGTTTTCACCTGAAG  58 172
  Mbar_A3194 4107759 .. 4107773 -  -5.7  -5.40474   AGCCTGCTAAAAAAA               GAACC CATGT GGTTC               TGTGATGACGGGTAC  86 465
  Mbar_A3192 4106213 .. 4106231 -  -2.3  -3.54676   AGTGAGCGAAACGAA             CCCGTCC TCCCG AGATGGG             ACTCGGGTGATGGAA  46 49
  Mbar_A3190 4102199 .. 4102209 -    -4  -3.66844   TTCAGATTCTAAGAA                 TAGA TTA TCTA                 AAAACAGGAACGTAA  53 402
  Mbar_A3189 4101489 .. 4101518 -  -3.1  -3.14211   ATTCTCTTCCACGAA       GTCAAAAAAATTT GAAA AAATTTTTTTAAT        AGTTTACATTGATCT  45 173
  Mbar_A3188 4099511 .. 4099530 -  -7.8  -2.87621   AAGAAGAGAAGATTA            CTGGAACC CGTA GGTTCCGG             GAATTCTCTTAAGAA  66 3
  Mbar_A3187 4098421 .. 4098431 -    -4  -2.90615   ACTTGCTCCAAAGGA                 TAAG CAG CTTA                 TAGGCTTTTCCTTTG  47 510
  Mbar_A3184 4096219 .. 4096232 -  -2.3  -3.18446   AATTTCAGAAAAGGA               CCGGA ATTC TTCGG                TACATGTTATTATTG  44 268
  Mbar_A3183 4095109 .. 4095126 -  -2.7  -3.95219   CTCAAATGTTATAAA             CTGAG AGATTTTG CTCAG              ATTGAAGACCTGATT  51 425
  Mbar_A3182 NONE
  Mbar_A3181 4093096 .. 4093109 -  -5.3  -5.42131   TAATTATACAAAAAA               TTGCT TTCA AGCAA                ATATTATTTCCGCAC  84 263
  Mbar_A3180 4091269 .. 4091283 -   -10  -3.07344   TTATGCTTCAAGAGA               TGGCTG CCG CAGCCA               TGAAGGAAAATCTCC  74 356
  Mbar_A3178 4089390 .. 4089408 -  -5.2  -3.33009   CAAAAGGTCGCAGAA             CCCTCTCT TCA AGTGAGAG             ATAAAACTGACCTTT  56 238
  Mbar_A3173 4083403 .. 4083435 -  -5.7  -3.85114   AAACTGGAGATTAAA      CTGGAGATTAAAC TGGAAGT GTTTAAACTCCAA      AAAGAAGGGATTTCA  64 38
  Mbar_A3172 4082586 .. 4082598 -  -2.7  -4.84761   ATACTTCTATAAAAA                CATAC CGG GTATA                TTCCGATTATAGAAG  63 69
  Mbar_A3171 4080703 .. 4080730 -  -2.6  -4.89063   GTAGGCAAAAATAAA        GACGGGCACAGA AGCT TCTGTGCTTACC         GTGCTTTAGGAGCTA  63 58
  Mbar_A3168 4079222 .. 4079238 -  -7.3  -2.59569   TCTTTAAACCAATAG              GCCTAAC AAT GTTAAGC              ATTGAGATTTTCAAC  62 20
  Mbar_A3155 4067112 .. 4067129 -  -6.3  -3.69564   ATGAAGAAATGATAA             GCAACAC TGAT GTATTGC              AATACGGAACTGATG  64 140
  Mbar_A3150 NONE
  Mbar_A3149 NONE
  Mbar_A3148 4054589 .. 4054616 -  -2.6  -4.44608   GTTATTTAAAAATAA        GTTTGTAGCCTT TAAA AAGGCTACGTGC         ATACTTTACTATTCT  58 54
  Mbar_A3147 4053844 .. 4053861 -  -6.3  -2.84417   GAATAAATCCAACGA             TCTCGGA TTTT TCCAAGA              AGTGAGGAATCGATT  58 231
  Mbar_A3146 4052471 .. 4052481 -  -2.6  -5.59962   TAAAATAAATAAAAA                 TAAT ACA ATTA                 ACAAAGAAAACAGTT  75 451
  Mbar_A3145 4048892 .. 4048918 -  -3.1  -3.63968   GCGGAAAGTGGGAAA         CAACATGTC GGACTAAAA AACATGTTG         AGGTAATCTCGAGCG  50 220
  Mbar_A3144 4045284 .. 4045311 -  -2.8  -3.36492   TTTTCAATCTCACAA        CTTCACTTTT TCATTTCT AAAAGAGAAG         CATTTTTACTGGTTA  44 73
  Mbar_A3143 4042039 .. 4042061 -  -3.4  -5.40072   TGCGGCTCAAAAAAA           CTTGCTTTTT TTC AAAGAGCGAG           GGTTGCCCAGCACGG  76 481
  Mbar_A3142 4041075 .. 4041089 -  -4.3  -3.53531   GTATTAACATTATAA               GCTTT TGCCT AAAGC               CTGAATTTCACTTTG  54 141
  Mbar_A3141 4040352 .. 4040365 -  -2.4  -3.53783   TAGTAAAAAATTCAA               TCAG GGCATT CTGA                ATTGTTATAAGAATC  46 8
  Mbar_A3137 4032885 .. 4032899 -    -5  -4.55287   GGTATTTATATAAAA               TCTTCC TTT AGAAGA               TACGCTTCAGGGCGA  69 328
  Mbar_A3136 4031359 .. 4031370 -  -4.4  -4.77438   ATTCACGACCAAAAA                TTGG ATGA CCAA                 AAAATGGAAAAACTA  70 245
  Mbar_A3134 4028699 .. 4028710 -  -4.4  -3.29144   CCATTGTTTCGATAA                TACC ATCG GGTA                 ATAGGTTTTTATCAA  52 80
  Mbar_A3127 4021188 .. 4021210 -  -6.2  -4.24123   TGAAGAAGCGTAAAA           CCCCTGTG TCTTTAG CTCAGGGG           ATATAAGCGTCAACT  70 322
  Mbar_A3126 NONE
  Mbar_A3125 4020173 .. 4020225 -  -5.7  -3.11999   AGGAAATTGATTTAA CATCCATTTTGAATGAACTCATCCA TTT TGAATGAACTCATCCATTTTGAATG AACTCATCCATTTTA  57 244
  Mbar_A3123 NONE
  Mbar_A3122 NONE
  Mbar_A3121 4012927 .. 4012967 -    -2  -2.60032   TTCCTGCGAAAAATT GGAAAGAGAGAG-CA-AACA TCG TGTTATACCTCACCCTCTCC TTCTGTACCTTCTCC  40 8
  Mbar_A3120 4011267 .. 4011280 -  -2.3  -3.02511   TGGACCCTTGGAACA               GGGCT GTCT ATCCC                AGATTTAAGTTTATT  42 50
  Mbar_A3119 NONE
  Mbar_A3118 4009127 .. 4009152 -  -6.1  -4.54821   ATCTCAATTATAAAA         GCTGAAGCTTC TCGA GAGCCTTCAGC          AGTTTTTAGGGTTCA  76 55
  Mbar_A3114 4003240 .. 4003261 -    -6  -2.97408   TTTTATGCAAATAAT           TTTTTGAG ATTAAA CTCAAAAA            GCGTTTGAAAGTAAA  56 154
  Mbar_A3113 NONE
  Mbar_A3112 4000698 .. 4000715 -  -2.8  -3.89881   AGGAACCGTGACAAA             TTGAAT CAAGTT ATTCAA              CATTTTTTAAATATT  51 337
  Mbar_A3111 3998865 .. 3998877 -  -4.9  -3.37487   TTATATTGGCAAATA                CTATT TTC AATAG                TGCTTTTCATGAAGT  56 56
  Mbar_A3110 3997569 .. 3997583 -    -5  -3.52678   AATTCCTTATAAAGA               CAGAAT GAA ATTCCG               TTTTCACCAAATACC  56 225
  Mbar_A3106 3992529 .. 3992564 -  -2.6  -2.61976   GAAGAATCATAAGAT    TCATGAGTCCTGAATT AATG AGTTCTGAATTCATGA     TTTTTCCCGGCTTGA  40 20
  Mbar_A3105 NONE
  Mbar_A3104 NONE
  Mbar_A3103 NONE
  Mbar_A3102 NONE
  Mbar_A3101 NONE
  Mbar_A3100 NONE
  Mbar_A3099 NONE
  Mbar_A3098 3986279 .. 3986289 -  -2.6  -3.72788   GCTCATAACATATAA                 TTTT TGT AAAA                 AGATATATAATTATC  48 338
  Mbar_A3097 3984843 .. 3984858 -  -7.6  -4.07568   CTTCCGCTTGTAAAA              GCACAA TTTT TTGTGC               CTGATATTCCTGAAA  77 354
  Mbar_A3096 3983548 .. 3983558 -    -4   -4.7373   GGACTTTAGGAAAAA                 CTTT AAA AAAG                 GAAGAAAAAAGGAAG  65 288
  Mbar_A3095 3982436 .. 3982469 -  -3.3  -5.07486   CATTTTCAATAAAAA     TTTACACCCAACA TAATTTCT TGTTGGATTTAAA      TTACTGATTTTAGTC  69 144
  Mbar_A3094 3979438 .. 3979451 -  -2.4  -3.66018   GTATTATTTTAATAA               GATC TAAATC GATC                TATTATTCAGATACT  48 303
  Mbar_A3093 3979201 .. 3979220 -  -5.8   -2.6175   CACATTTGAACCAAT            CACCTGCTT TTT AAG-AGGTG            TACCACATCGGACAC  55 70
  Mbar_A3086 3972293 .. 3972309 -  -5.2  -3.07443   GGATACTTCAGTTAA              TTTGGT GATAG ACCAAA              CAAGAGCATCTATTC  54 227
  Mbar_A3084 3968209 .. 3968221 -  -2.7  -4.77157   GGAACTTACTAAAAA                TTTCA AAG CGAAA                TAATTTCAGGATAAA  63 53
  Mbar_A3066 3944226 .. 3944246 -  -4.9  -5.04601   TCCAGAAAGCAAAAA            TTTACAAAT TGT ATTTATAAA            AAGTAATTACAGGGG  75 46
  Mbar_A3063 3940775 .. 3940804 -    -3  -4.72272   GCCCTTGAGGAAAAA      TCCGAGAATG-CAG AGGC CTGGCAT-CTCAGA       GGAAAAATACTTTTT  65 330
  Mbar_A3060 3937269 .. 3937279 -  -5.4  -3.01712   GTGTGTTCTGCAATA                 GTTC ATA GAAC                 TTACCTTCTTTAAGT  54 289
  Mbar_A3059 3936948 .. 3936958 -    -4   -3.2006   AATAGTTACAATATA                 GAAT TAC ATTC                 TCTGAGTTTTAGAAA  49 135
  Mbar_A3056 3935413 .. 3935423 -  -2.6  -3.23733   GTGAGTTGATAAAAG                 TAAT TCT ATTA                 GTTATATTCTAAATG  44 147
  Mbar_A3055 3933953 .. 3933964 -  -5.8  -2.73903   AAAATCGGGGCAAAT                GCTC TCAG GAGC                 GCCATGGACTGTGAC  53 514
  Mbar_A3052 3929777 .. 3929795 -  -3.2  -3.29461   GAAGGTTTGCGAGAA             GAAGTA ACCAGCA TACTTC             CCCTGACAAGTTCGA  46 98
  Mbar_A3051 3929260 .. 3929274 -  -2.2  -3.84183   TCTTATCATAAAAGA               TTCTTA TCA TAAAAA               ATCTAGTTATAAAAT  50 68
  Mbar_A3050 3928716 .. 3928738 -  -7.1  -2.90896   GAATGAACCAAGAAG          CCACTCAGTC TTTA GA-TGAGTGG           TAGTTCACAACTACA  63 190
  Mbar_A3048 3927059 .. 3927079 -  -6.9  -3.13751   GAAGAAGCGTAAAAT            CCCTAAG TCTTTAG CTTAGGG            GATATAAGCGTCAAC  62 192
  Mbar_A3045 3923858 .. 3923872 -  -2.8  -4.98522   AATCGGACAGAAAAA               GACAGA AAA TTTGTC               CGGATACCGGACTTT  66 60
  Mbar_A3044 3922406 .. 3922427 -  -4.5  -4.18908   AGACCCGGAAAACAA           TCAATTGTA AGCT TACAAATGA            GAGTGGAATATTTAA  62 101
  Mbar_A3043 3921582 .. 3921604 -  -7.8  -2.82623   TGGTCGGCATAATCA           CAACCCTTTT TAA AAAAGGCTTG           AGCAAAAACATTTTG  66 147
  Mbar_A3040 3918902 .. 3918945 -  -6.8  -5.00884   AGTCTTTTCAAAAAA CTGCTTAAGCGCAAGCCTTTT CAA AAAAGGCTTGAGCGAAAAC-G ACGGGTCGACATTTA  85 53
  Mbar_A3037 3911330 .. 3911344 -  -4.4  -3.72941   AGAAAAATTATATAA               TTAAAT TAA ATTTAA               AACTTTCTATTATAA  56 235
  Mbar_A3036 3907975 .. 3907987 -  -9.1   -2.6704   TAAACTCGAAAGTGA                CCTGC AAA GCAGG                CAAATACGTGAGTTC  72 122
  Mbar_A3033 3904428 .. 3904442 -  -5.7  -3.51563   AAAAGCTTGAGACAA               GGGAA TCTTT TTCCC               TTTCTTTCCCTGCTG  61 206
  Mbar_A3025 3896739 .. 3896763 -  -5.7  -3.47078   CACTTGAGATTACAA          GGCATTTTTTC ACA GAAAACAAGCC          GGTTGCTGCAATTTG  59 336
  Mbar_A3022 3891491 .. 3891538 -  -6.4  -4.21812   CCCTATGTAAAATAA TCATGGAAA-TCGAAGGCGTCGA TGT CCGATCCTTCCGACTTTCCATGA CTTTCCATTTTTGTT  70 422
  Mbar_A3019 3885908 .. 3885922 -  -8.6  -3.04517   AGCCTTTTTTAAAAG               GGTTGT TCC ACAACC               ATTGCGCCGTTTGAT  72 220
  Mbar_A3016 3881272 .. 3881288 -  -4.5  -3.06261   CTTCAAGGCTTAACA              TAATGAA TCC TCCATTA              AATTAACTAACAATT  50 466
  Mbar_A3015 3880167 .. 3880184 -  -2.7  -4.11456   AGTAGGAAAAAAAAT             TCTCATA GTTT TTTGAGA              GTATTGTCCGACATG  53 325
  Mbar_A3013 3878443 .. 3878465 -  -9.2  -3.79747   CCATGCAGGATTAAA           GGCATCTG TCAAATG CAGATGCC           TTACCTGTCAGTTTT  81 207
  Mbar_A3012 NONE
  Mbar_A3011 NONE
  Mbar_A3010 3873914 .. 3873926 -  -4.1   -3.5764   AACCCCATTCTTAAA                CTCAG ATT CTGAA                GCTTTCTCATAATAC  53 344
  Mbar_A3009 3872797 .. 3872810 -  -3.1  -3.21276   GCTCGTTTCAGAACA               CTGGAG CAT CTCC-G               TTCTGTTTTTCTAGA  46 4
  Mbar_A3008 3871027 .. 3871041 -  -4.2  -3.87373   GAGATTTGGTAGAAA               TAACCG TCA CGGATA               CAGGAATTGGAATTA  57 429
  Mbar_A3003 3866164 .. 3866175 -  -3.6  -3.29144   GTATTTCCGTTACAA                GACG TAAA CGCC                 GACCGATCATCATAT  49 362
  Mbar_A3001 3864406 .. 3864421 -  -2.6  -4.82091   AATTAAAGAAACAAA              TCAAAG TGAT CTTTAA               ATCAACATTGATCTT  63 86
  Mbar_A2997 3857669 .. 3857680 -  -5.8  -2.95448   ATCAACAGCTACATA                GGCA TAAT TGCC                 GGAAACTGAATTGAA  56 430
  Mbar_A2996 3855833 .. 3855844 -  -5.8   -4.0098   TTTCAATTCAAACAA                GTCG CAGT CGAC                 TGTTTAACATTATTT  67 281
  Mbar_A2995 3854997 .. 3855008 -  -3.6  -3.14146   CATAAGACCATTGAA                GCGC CCTG GCAC                 TCGTTGAGGAATTTT  46 191
  Mbar_A2994 3853502 .. 3853518 -  -5.1  -3.84648   TTCAAGACTATTAAA              CGGAAGA TTT TCTTTCG              TCTCCTTTCCAGCTT  60 246
  Mbar_A2992 NONE
  Mbar_A2991 3851360 .. 3851376 -  -2.3  -3.90425   GAGGGAAACCAACAA              CGAAT GAAATGA ATTCG              TACAAGACATCTGAC  50 145
  Mbar_A2989 3849731 .. 3849743 -  -4.1   -4.1899   TTACGTCACGGAAAA                GATGA TGT CCATC                TATGTACAACGCTGT  60 282
  Mbar_A2988 NONE
  Mbar_A2987 NONE
  Mbar_A2986 3845673 .. 3845690 -  -4.1  -4.25074   GATGAAAGGTCAAAA             GGGGATT TCAC AATTCCC              TTTCATCAATTACTC  60 101
  Mbar_A2983 NONE
  Mbar_A2982 NONE
  Mbar_A2981 NONE
  Mbar_A2980 3837071 .. 3837082 -    -3  -3.40139   GAATGCTAACAAAAT                CTAA ATTT TTAG                 TTTTTCCTACAAGGT  48 123
  Mbar_A2979 3834539 .. 3834560 -  -2.3  -5.00884   ACTGTCCCCAAAAAA           CCAGCTTTA TAAT CAAAACTGA            TAAGAATTTCAGAAC  65 137
  Mbar_A2978 NONE
  Mbar_A2977 3830342 .. 3830355 -  -3.9  -4.06419   TTGGCTCATAAATAA               TAGTT TCAA AACTA                TTTTCATAATTAGGA  58 256
  Mbar_A2970 3818657 .. 3818675 -  -3.2   -3.9392   CTGTATTTCAAAGAA             TATTTGTA TTT TACAGATA             ATTAGCTGAACTGCT  52 188
  Mbar_A2968 3814271 .. 3814283 - -10.5  -3.29144   CGACCTTTCCGACAA                GCCGG AAT CCGGC                TCTTTAAGAAAAGTC  78 495
  Mbar_A2965 3812421 .. 3812434 -  -4.5  -3.05463   ATTTGTTTGATTTAA               GCCAA TTTA CTGGC                TTTTTATAATTTTAC  50 150
  Mbar_A2963 NONE
  Mbar_A2962 3810316 .. 3810338 -  -9.2  -4.79451   ATTTCAAAGAGAAAA           TCCTGCCT GCCGTAA AGGCAGGA           AAAAACGTGCTGATC 100 393
  Mbar_A2958 3803174 .. 3803184 -  -2.6  -5.45726   TATATGGGAAAAAAA                 TTAT TGT ATAA                 CCATGGCAGACTCGA  72 495
  Mbar_A2956 NONE
  Mbar_A2955 3801073 .. 3801083 -    -4  -3.63922   AGTTTTTGTAAAATA                 TGAT TCA ATCA                 AAGTTTCGCTGGCGC  53 23
  Mbar_A2954 3799145 .. 3799160 -  -2.6   -5.2696   TCAAAACCGAAAAAA              GC-GTAT GCA ATACTGC              TCCTGTTCTTTGGGT  76 477
  Mbar_A2950 3791578 .. 3791592 -  -7.2  -2.54371   TTTCGTAAATAAACC               TCCATT GTA AATGGA               TAGATCTCACTAAAA  62 401
  Mbar_A2949 3789746 .. 3789758 -  -4.9  -3.37568   TAGAGAGAAAAAGGA                TACTT GAA AAGTA                GTAAAAACAATGAAA  56 170
  Mbar_A2948 NONE
  Mbar_A2947 3787103 .. 3787114 -    -3  -5.10497   AATTGATGGAAAAAA                TCTT AAGA AAGA                 TTAATAGTTAATTAT  67 263
  Mbar_A2942 3776342 .. 3776355 -  -5.3  -5.42164   CATAAACAACAAAAA               GACAT CAAA ATGTC                AAAAGAGTGTCCTTA  84 24
  Mbar_A2938 NONE
  Mbar_A2937 3767377 .. 3767415 -  -4.2  -4.70613   AAAACTCGAAGAAAA   CTTTAAGTTAAAACTTTA GGT TAAAACTTTAAGTTAAAA   CTTTAAGTTAAAGCT  65 367
  Mbar_A2935 3764001 .. 3764028 -  -6.4  -2.72144   GTATCCTCTTCAAAT        TGAGTGGAAATC GAGG AATTTCCATTCA         TTGAACTTTTTTCTC  57 291
  Mbar_A2934 3761475 .. 3761495 -  -8.4  -3.16553   AGAAGGAGGAAGATA            TGAGGATT ACTAG AATCCTCA            AACACATCTACTTAA  70 106
  Mbar_A2933 NONE
  Mbar_A2932 3756773 .. 3756789 -  -2.3  -3.86658   TTATAAAATATATAA              TAAATAC TAT GTATGTA              TTCTCAATAATCTCA  50 296
  Mbar_A2931 3753215 .. 3753228 -  -5.3  -3.70438   AAAGGACTATTCAAA               CTTGA TGAA TCAAG                GTCGGATGCAAATTT  59 308
  Mbar_A2930 3750858 .. 3750885 - -10.7  -4.62102   ACAAAAATAGTAAAA        CAAGATGAAGG ACCAAG CCTTCATCCTG         GAGTTTTAGCCTTCT  95 82
  Mbar_A2929 NONE
  Mbar_A2928 3747946 .. 3747982 -  -3.1  -3.57561   TTTTAACCCCCCAAA    TGTCAATTAGTCCAATT ATC AATTAGTCCAATTATCA    ATTAGTCCAATTATC  50 188
  Mbar_A2927 3747320 .. 3747346 -  -2.4  -5.09762   TTGCAATAAATAAAA         TTTCTGAG CTTTGCAGTCT CTCAGAAA         TCCCCTTGTTTTACA  66 19
  Mbar_A2918 3735975 .. 3735989 -  -2.8   -4.6902   TTACAACTTTAAAAA               GGAACT TCT AATCCC               CCATAATTTACTATT  60 496
  Mbar_A2917 3733315 .. 3733334 -  -4.3  -3.59979   CTGCCGTATCGTAAA            CTTGCGA ATGGCG TCGCAAA             TCAGACTGTTTTCGA  54 522
  Mbar_A2914 3730997 .. 3731033 -  -3.9  -4.18197   AGCTCCGAGTGAAAA   TTTATTCTCCC-TTGC TTAAAT ACAAAGGGAGAAAAAA    GACTTATCTTCCAGA  60 156
  Mbar_A2913 3730356 .. 3730382 -  -2.2  -2.98108   AAGGAAAACAAATAT         GAACAGCTATCC CAT GAGCAGCTATCC         CAGCTGGAGACAAAT  41 209
  Mbar_A2912 3729004 .. 3729024 -  -6.9  -3.45404   TGAAAAGGGAACGAA            TCATTAACC GAT GGCCAATGA            TGTAGTATTTAATTT  65 97
  Mbar_A2906 3720728 .. 3720746 -  -3.8  -3.55801   ATGAATTTTTTGAAA             CTCCCTCT ACC ACAGGAAG             GGGCGAAGAAGAAAT  51 192
  Mbar_A2905 3719075 .. 3719087 -  -9.1   -3.7282   TTATTTCATTAAGAA                GCGCT ATA AGCGC                TATAATTCTTTAAAA  80 513
  Mbar_A2899 NONE
  Mbar_A2898 3713512 .. 3713522 -  -6.8  -3.77302   CTACGATAAAATCAA                 CCAG ATG CTGG                 AATAAGCCTTAAAAG  69 230
  Mbar_A2896 3712404 .. 3712433 - -11.5  -2.87553   GTAAAAATTTTAAAG       GGATGCTCTGAAA AGCT CTTCAGAGCAGCC        TTTATATCCTACAAT  86 86
  Mbar_A2895 3710500 .. 3710512 -  -4.9  -4.79826   ATATATCAGGAAAAA                CAAAA AAC TTTTG                GAAAAATGAAGATTT  72 141
  Mbar_A2893 3707664 .. 3707674 -  -6.8  -2.82635   AGCTTGATCACTAGA                 GGAG TAA CTCC                 TACTATGTGTATCAG  61 346
  Mbar_A2891 3706347 .. 3706361 -  -6.4  -4.66535   AAGTTGTAAAAGAAA               CTCCTG TTA CAGAAG               TAACTCCAGCTAAAG  77 416
  Mbar_A2884 3696928 .. 3696941 -  -2.4  -5.54079   GGAAAAAGTAAAAAA               GAAG ATCAAA CTTC                CTGTCTCTCACTCAG  75 37
  Mbar_A2882 NONE
  Mbar_A2881 3693874 .. 3693908 - -15.2  -3.45764   AGAAAAAAGGATGAA     GAGAGTACGTGAGGAA GAT TTCCTCACATACTTTC     ATGCTAATAAGTATT 100 349
  Mbar_A2876 3685271 .. 3685281 -    -4  -2.52543   ATTCTCGTCAACTGA                 TCAT TGT ATGA                 GAATTCGATTTTACT  45 48
  Mbar_A2872 3677549 .. 3677567 -  -8.9  -4.33281   AGGTTAAAGAAAGAA             CAGGGAA TAATT TTCCCTG             ATTCATTGTTTATTG  88 55
  Mbar_A2870 3675064 .. 3675081 -  -3.5  -4.07568   TTTTTTTCGTTAAAA             TTACCTT TTAT AAAGTAA              GAGTTCTTTTTCGCA  56 72
  Mbar_A2866 3670827 .. 3670843 -  -6.7  -3.20322   GCTCAGGAGAAGAGA              TTACAAA AAA TTTGTAA              TAAATGAGTCTGTAA  63 499
  Mbar_A2865 3669787 .. 3669797 -    -4  -4.11484   TTGAACGCTGCAAAA                 TTGA GGA TCAA                 AAAGACCTGAGTTTA  58 38
  Mbar_A2864 3669279 .. 3669301 -   -12  -4.88405   AAGTCTTAAAGAAAA           GGGCAGGACT TAG AGTCCTGCTC           TTTCAACTATTGTGT 100 12
  Mbar_A2863 3668055 .. 3668069 -  -2.8  -4.81212   TGGATTACAATAAAA               TTTCAG AAT CTGTAA               CATCTTTCAAAAAAT  63 103
  Mbar_A2854 NONE
  Mbar_A2853 3650362 .. 3650379 -  -4.9  -6.08342   GAATAAATAAAAAAA             GGTAATC TAGA AATTACC              TCAAAAACCAGTTGC  93 182
  Mbar_A2852 3649388 .. 3649403 -    -9  -2.98789   ATCCACAAAATAGTA              TGTGGC AAAT GCCACA               GAATTACTCTTTAAC  74 29
  Mbar_A2851 3647385 .. 3647400 -  -8.2  -3.35869   AGCAGAAATGATCAA              GACCGG AGCT CCGGCC               CGTGGAGAAAGAACA  69 181
  Mbar_A2849 3645051 .. 3645065 -  -7.2  -3.89957   GGCAAGAAGTAATAA               TTTGGT CCT ACCAAA               TTGTCTGGCAGTTTT  72 49
  Mbar_A2845 3637965 .. 3637983 -  -2.4  -3.07283   TAAAGCCCTGAAAAT             TCAGCTAT TTA AGAGCTAA             TAAATCTTAATTTTA  43 268
  Mbar_A2844 3634793 .. 3634803 -  -2.4  -5.86465   AAGAAGAGAAAAAAA                 GCAG AGT CGGC                 TATCAGGAAAATAAA  79 118
  Mbar_A2841 3627433 .. 3627451 -  -8.2  -3.82551   AAAGGCTACAAAATA             TTTCCTCG GAA CGAAGAAA             ATTGTGTATAAAATG  77 297
  Mbar_A2840 NONE
  Mbar_A2839 3624935 .. 3624957 -  -5.6  -4.26076   TGAGTTTTATCAAAA           CCTGAGTTTT ATC AAAACTCGAG           TGGGTTACGAAGGAC  66 134
  Mbar_A2837 3623112 .. 3623128 -  -8.1  -3.20617   AGTTGAAAGTTAATA              GAAAGAA TCC TTCTTTC              TCGTCCATCATGGAA  71 77
  Mbar_A2835 3621043 .. 3621054 -    -3  -5.16969   CAGAGAAAAAAGAAA                TTCT GAAG AGAA                 AGAGAAGAAACCACG  71 153
  Mbar_A2834 3618154 .. 3618195 -  -3.8  -3.56269   GAAAATACATTATAA GTCCATATCCGGCCATTAA TGATC TTCATGGCCAGCT-TGAAC CGTCCACTGGCAAGC  51 281
  Mbar_A2833 3617875 .. 3617898 -  -6.1  -4.06785   ACAGGCACAAAAATA          TGAAAGTAC ATGAAA GCACTTTCA           TGCTAAATTTTACTG  68 46
  Mbar_A2831 3615401 .. 3615415 -  -2.1  -4.24342   TCCTTGATGAACAAA               CGTTG TACTT CAACA               CTTCAACAAAACATT  54 200
  Mbar_A2825 NONE
  Mbar_A2824 NONE
  Mbar_A2823 NONE
  Mbar_A2822 3607069 .. 3607079 -  -2.6  -3.79678   AATTTTTTATAATAA                 TTTT AGC AAAA                 TAGGGCAATTAAAAA  51 392
  Mbar_A2808 3593056 .. 3593067 -    -3  -2.63623   TCTGTTAAAATATAG                GAAA ATAG TTTC                 ACAGCATAAAAAATA  42 314
  Mbar_A2807 NONE
  Mbar_A2806 3589568 .. 3589580 -  -6.3  -3.56594   CGAAATTCGGGTAAA                TCAGA TGT TCTGA                GCTCGTTGAGAATGT  62 159
  Mbar_A2805 NONE
  Mbar_A2804 3583828 .. 3583873 -  -5.3  -2.74094   CTCCAGACAAAAAGC CCGCCGCCGGAAACAAAACCC CAAA AAATCATGACTCCGGCAGCAG TTTGAGTGAAGAATT  52 66
  Mbar_A2798 3574465 .. 3574476 -    -3  -3.13773   TCCGAGACTGAAAAG                CATT ATGG AATG                 GGCTTGCAGGGCAGG  46 520
  Mbar_A2796 3573433 .. 3573448 -    -9  -2.57132   TCTTTTGGGCAGAAG              CAGCCT AATA AGGCTG               TTTTTTTATTTTTTA  71 66
  Mbar_A2793 3565015 .. 3565028 -  -3.9  -3.55444   CCTCCAGTTTTGAAA               CTTTA TGAG TAAAG                CAGCCAAAAGAAACC  51 88
  Mbar_A2792 3563806 .. 3563816 -  -2.4  -2.79276   ATTATGCAGGAACCA                 GCTC AAC GTGC                 AATTTTGTTTCTACA  42 1
  Mbar_A2790 3561788 .. 3561798 -    -4  -5.85178   AATAGCGAAAAAAAA                 CATT TAG AATG                 GAGTAAAAAGGTAAA  93 121
  Mbar_A2787 NONE
  Mbar_A2786 NONE
  Mbar_A2785 3555056 .. 3555070 -  -5.8  -3.40899   AACCTTTTATTATAA               TAACAT CTA ATGTTA               TGAAACTTACAGAAA  61 406
  Mbar_A2784 3552184 .. 3552202 -  -6.7   -3.1996   TAAATGGGAAGGTAA             GCAACCT TATTC AGGCTGC             CCCCACCCAGCATTT  63 248
  Mbar_A2783 3545438 .. 3545458 -  -6.2  -2.87553   TTAAAAATTTCAAAC            CAAAGTTG GTTTT CAACTCTG            TTCAACGAGGCTAAA  58 164
  Mbar_A2782 3537854 .. 3537876 -  -8.5  -3.81062   ATTAAAAATTTCAAA           CCAAAGTTG GCTTT CAACTCTGG           TCAACGAGGCTAAAG  79 164
  Mbar_A2781 NONE
  Mbar_A2780 3534278 .. 3534288 -  -3.2  -4.13282   AGGAGAGTTCGAAAA                 CCTG GCA CAGA                 AAGAACTCCGGCGAA  58 425
  Mbar_A2774 3522888 .. 3522902 -  -2.1  -4.65916   TCCAGTCTAAGAAAA               GCTCT TAATG AGAAC               ATTATATGTGCTCTT  59 152
  Mbar_A2766 3514288 .. 3514298 -  -3.2  -2.50816   TTCTGATTTATCAAG                 GACT TCA AGCC                 TGTTTTATGAAGTAG  42 168
  Mbar_A2765 3512854 .. 3512873 -  -7.9  -3.54741   TATGACTGTTTCAAA            TCAACCG TTGCGC CGGTTGA             TCACGCCGGGTAGGG  71 167
  Mbar_A2764 NONE
  Mbar_A2763 3510490 .. 3510502 -  -9.1  -3.08032   TTTTCCCGAAAAGCA                CGGTC TTT GACCG                AAAATATATGATCTG  69 339
  Mbar_A2761 3508731 .. 3508777 - -11.9  -4.18668   TGAAAAAATATCAAA TGAATATACTGATTCTTTGGCA AAAA TGCCAAAGAATCTGTTT-TTCA AGATCATTGCAACTT 100 225
  Mbar_A2758 3504680 .. 3504690 -    -4  -4.19238   TCCGGAACTGGAAAA                 GTAA AAA TTAC                 TGAGAACAACGAAAA  60 207
  Mbar_A2756 NONE
  Mbar_A2755 3502717 .. 3502735 -  -5.4  -4.05991   AATATATATCAGAAA             TTTTTAGA AAT CCTAAAAA             TGTTCCGAAACTCTT  64 88
  Mbar_A2754 3501176 .. 3501208 -  -6.5  -3.96857   ATTAAAAAGAAAAAT      TAAAAAGAAAAAAGC AAA GCGTTTTTGTTTTTA      AGATCTTACCAGCAA  68 105
  Mbar_A2752 NONE
  Mbar_A2751 3495376 .. 3495394 -  -8.2  -2.99449   CCTTATAGAAGCAGA             CCCTGAAA AAT TTTCAGAG             ACAACTGAGATAAAA  65 318
  Mbar_A2747 3491571 .. 3491585 -  -7.2  -2.64099   CGGTTGTAGCACAAC               CCTTTT GAA AAAAGG               CTTGACCGAAAAACT  62 178
  Mbar_A2740 3481062 .. 3481072 -    -4  -2.61727   ACTGATGATAACGCA                 TTCA TAC TGAA                 AACAGACTGTGAAGG  45 400
  Mbar_A2737 3476136 .. 3476148 -  -4.9  -2.54193   GATGATTTCAAGTCA                TAGAT TCT ATCTA                CGGTTTTTTATCGGA  50 346
  Mbar_A2736 NONE
  Mbar_A2735 NONE
  Mbar_A2734 NONE
  Mbar_A2733 3472179 .. 3472195 -  -5.1  -4.74013   TTCAAATATATAAAA              TGCAGAT CTA AACTGCA              GTGCTTACTATGCTT  72 149
  Mbar_A2732 3471010 .. 3471021 -  -4.4  -4.10331   TTAATGAATCATAAA                TAGC TATT GCTA                 TCTATCTTTTTACTA  60 156
  Mbar_A2731 3469597 .. 3469608 -  -5.8  -4.04397   AGGGTTATAAAAATA                CGGA ACCC TCCG                 CCATTTCATTATGAT  67 297
  Mbar_A2725 3460432 .. 3460443 -  -4.4  -2.88617   AACCAGGAAAGATTA                TGGA GATA TCCA                 TTTTTGGCTTCTATA  49 53
  Mbar_A2724 3459466 .. 3459480 -  -5.8  -2.86514   AAGTAATAAAACTGA               TATTGA AAA TCAATA               ACTAGAAAGATCGAA  56 431
  Mbar_A2719 3453798 .. 3453810 -  -6.3   -4.9645   ACGACAATAATAAAA                TTCCA GGA TGGAA                CGAAGATCTTGAACT  84 508
  Mbar_A2717 NONE
  Mbar_A2716 3449597 .. 3449611 -  -4.2  -2.69151   GTTTGTCATATATTA               TGCAGG TTC CCTGGA               TGTTGAAAAAGAAAA  46 436
  Mbar_A2715 3449164 .. 3449176 -  -7.7  -4.46155   TACATATGTACAAAA                GCTTG TAA CAAGC                GCTACTGCGGAATCT  82 98
  Mbar_A2710 3440901 .. 3440915 -  -4.4  -2.57069   TTCACCAAATAAATG               TTAAAA ACG TTTTAA               ATCAATTGTTCCTGA  48 22
  Mbar_A2709 NONE
  Mbar_A2708 3436814 .. 3436834 -  -3.4  -3.72893   TACTTTGTCATTAAA           TCTT-GGAA CTGA TTCCTAAGA            CAAAACAACAAATAA  52 174
  Mbar_A2707 3435647 .. 3435665 -  -7.5  -3.36177   AAAAAATATTAAAAG             GTTGTCA TTCAT TGACAAC             TTTATTATGCGTCTA  69 30
  Mbar_A2706 3433220 .. 3433231 -    -3  -4.39571   TGCAGAAATGTAAAA                GTAT GGAC ATAC                 CCATGGTTGGAGTTA  61 312
  Mbar_A2704 3430723 .. 3430742 -  -9.4  -3.31248   TAAGATTCTTCATAA            GTAGTTAG ACAT CTAACTAC             AATATTTAGGAGTCG  78 238
  Mbar_A2703 NONE
  Mbar_A2702 3426832 .. 3426851 -  -2.2  -4.06778   ATCAAAAAAGGTAAA            TTCCAT TTTTTGTG ATGGAA             ATTTTTTGTCCTTCA  52 53
  Mbar_A2697 3420510 .. 3420528 -  -2.3  -3.70674   TGAGGACTGAAAATA             TCTGCCC TATGG GGACTGA             ATGTATCTATCCAAT  47 497
  Mbar_A2694 3416946 .. 3416957 -    -3  -4.02719   CCATTAAACATTAAA                TTTG CTGA CAAA                 AGTAAAGGGTCACCA  56 433
  Mbar_A2691 3410432 .. 3410446 -  -2.8  -5.60864   CAGACACTAAAAAAA               GAACTC GAT GATTTC               AGGGACATCTTTCGG  75 348
  Mbar_A2687 3404280 .. 3404295 -  -4.8  -2.87463   AATTTTTTCCATACA              TTAAAC TCCG GTTTAA               TTATCTCTTAACTGT  51 213
  Mbar_A2686 3403322 .. 3403332 -    -4  -2.67364   ATACCACTAAAAATC                 CAAA TTA TTTG                 CACCTGTCCAAAAAA  46 196
  Mbar_A2684 3399281 .. 3399295 -  -4.2   -4.9792   GATTTTACAGAAAAA               TTGGCA CAC TGCCTA               CCTTCCTGCCTTCAC  70 201
  Mbar_A2683 3396918 .. 3396950 - -11.4  -2.73429   TCAAGATAAGAAGAC     CTATAGGAAGGCCTG TTAA CAGGCCTTCCAA-AG      TAACAGCTGATGCAA  86 508
  Mbar_A2680 3392819 .. 3392829 -  -6.8  -2.83517   ATTTACAGAAGATTA                 GGCA CAC TGCC                 AACGGATATAAAAAC  61 448
  Mbar_A2678 3390756 .. 3390767 -  -2.2  -5.17744   AGATATCAAGAAAAA                GAAG GAAT CCTC                 TAAGTGATTCTTCAT  68 480
  Mbar_A2674 3388284 .. 3388315 - -10.2  -4.32649   AGGTTAAAAAGCAAA      CTCAAAAGTCCACT TTGA AGTGGGCTTTTGTG       CTGATTAGGGAAATT  93 371
  Mbar_A2672 3386511 .. 3386523 -  -7.7  -2.58758   ACAACCTCTCACAAC                TGTCC TGT GGACA                CGCCTCTACCTGACA  60 278
  Mbar_A2670 3383155 .. 3383181 -  -6.6   -3.1855   TCCGTCAAGACTTAA         TCCTGTCAAGAC TCA ATCTTGTCAAGA         GTAACTTTGAAACTC  63 50
  Mbar_A2669 3382322 .. 3382362 -  -2.1    -3.494   GAATGCTGTATATAA  CAATTTTAAGTTGTT AGAGTAACAGA AACAACACAAAATTG  CTAAAAAAATCGTGT  46 117
  Mbar_A2668 3378639 .. 3378653 -  -4.3  -3.28712   TTGCTTTTTTTAGAA               CATGT TTGAT ACATG               CTTAATCATTCAACC  52 129
  Mbar_A2666 NONE
  Mbar_A2665 NONE
  Mbar_A2664 3374061 .. 3374080 -  -6.4  -4.04752   AAATGAGACTACAAA            GAATTCGC TCCA GCGAGTTC             TTGATTGTTATGAAA  67 404
  Mbar_A2662 NONE
  Mbar_A2661 NONE
  Mbar_A2660 NONE
  Mbar_A2659 3369218 .. 3369249 -  -4.4  -4.86902   CAAACCAGAATAAAA      CGGGAAGGACTAACC ATC AGTT-GTCCTGCACG      TCTTCTTCAAAAAAA  70 10
  Mbar_A2658 3368124 .. 3368141 -  -3.5  -3.67067   TATGATAGAGAAACA             TGATAGAG AAA CTC-ATCA             AAAGCAATTTGTTTC  52 142
  Mbar_A2656 3365898 .. 3365920 -  -9.2  -3.32844   GTGCCTAGTTTATAA           CGGTTGCA CTTTATT TGCAACCG           GTAATATGTTGTATT  77 294
  Mbar_A2655 NONE
  Mbar_A2654 NONE
  Mbar_A2653 3361708 .. 3361726 -  -7.6  -3.99013   CAAAAATTGTACAAA             TAAATACA AAC TGTATTTA             ATTTTCTCTAATATG  77 330
  Mbar_A2652 3358111 .. 3358126 -  -4.8  -3.78193   TAGGAAAGACAAATA              TTTCTT CAGA AAGAAA               TCACACTATTTATGA  59 494
  Mbar_A2650 NONE
  Mbar_A2649 NONE
  Mbar_A2648 3353508 .. 3353530 -  -2.7  -2.54387   GAAATTCGTAATCCA           TAGGCAGAG TCACC CTTTACCTA           TGATCGTAAGCACGG  40 12
  Mbar_A2647 NONE
  Mbar_A2646 3348581 .. 3348596 -  -5.4  -3.45776   TTAAAGGGATGAGAA              CGCAGT TTAT ACTACG               CAGTTATCGTATATA  58 304
  Mbar_A2643 3344491 .. 3344515 -  -4.3  -3.01924   TAGGTTTTTCCAATA          TGCTGATCAAA AGT CTCGATCAGAA          GCCTTGCAAGTTCCA  50 109
  Mbar_A2642 3342701 .. 3342717 -  -8.1  -2.52585   GATGATACCAAAAGC              TTGATTG AAA CAATCAA              AAATTTCAAACTTTT  67 31
  Mbar_A2641 3342088 .. 3342100 -  -2.7   -3.6217   GCTGAAGGATAAACA                GATAC TCT ATATC                CTCTTCAAATTGAGT  48 197
  Mbar_A2640 3340079 .. 3340093 -  -2.8  -5.03314   GCCATGGCTAAAAAA               CTCTTT AAG AAAGGG               TAATTAAAAAAATAA  66 341
  Mbar_A2638 3337811 .. 3337829 -  -4.4  -2.50982   ACCAAAAATCAAATT             GCGTGCGG CCA CCCCACCC             TAAAGGATGGGGTAT  48 73
  Mbar_A2635 3332640 .. 3332671 -  -2.3  -2.72991   TTAGAGCTTCAATTA      CCTGTACATTCTT TATCTC AAGAACGTCCAGT       GCATACTTGCTTTTC  40 58
  Mbar_A2633 3331186 .. 3331212 -  -3.7  -2.94199   CAGGCAGGAAGTAGA         GGAAACTGCAT GGATG AGGAAGTTTCC         CAGCTTGTATGCTCG  46 203
  Mbar_A2627 3323176 .. 3323189 -  -5.3  -2.60032   TGGTGGCCAAAAAGT               GTGAA AACC TTCAC                GGACACAACTGGAAG  49 441
  Mbar_A2624 3320902 .. 3320920 -  -4.5  -3.60074   GATAAATTCGGCAAA             CTGCCCA TAATG CAGGCAG             ACCTACCGGATAAAA  56 116
  Mbar_A2622 3318841 .. 3318858 -  -2.8  -4.97666   AACATACCACAAAAA             TATAGA TTTAAT TCTATA              AATAATTACCGAAGC  66 441
  Mbar_A2621 3314380 .. 3314408 -  -4.6  -2.53263   GGGATCTTTAATTTA       CTGCCTGCCTTTCC TAT GGAT-GG-AGGCAG       GATACTCCGTTCAGT  47 500
  Mbar_A2615 3307763 .. 3307779 -  -2.9   -3.4745   AAAAATTTAGGAGAA              GGTAAAG CTC CATCACC              GCAAAGTGTTCCCGG  48 507
  Mbar_A2613 NONE
  Mbar_A2612 3306704 .. 3306716 -  -6.9  -4.09243   TAGATGCTTTCAAAA                CGGAG AAT CCCCG                CTGTAGTAGCCATGC  71 342
  Mbar_A2609 3304570 .. 3304596 -   -13   -3.4647   CTGAACAGGTAAACA         CGTCGCCGATAT GGA ACGTCGGCGACG         CTAAATCGACTGAGG 100 410
  Mbar_A2606 3301008 .. 3301038 - -12.6  -4.71318   AACATGAAAAAATAA       TCTGGCCAGATACC CTG GGTACCAGACCAGA       AAAAATTTTCTTTTT 100 97
  Mbar_A2604 3296393 .. 3296415 -  -8.6  -4.46493   CCAAAGATACCAAAA           TATTGAGATC TAC AATCTCAATA           TTTTTTAATGCCATA  88 44
  Mbar_A2589 NONE
  Mbar_A2588 3267464 .. 3267487 -    -4  -3.92324   TGGTTTAATAGTAAA          GTGAAAAT TCATTTTC ATTTTCAC           TTTTACTTTCTTCAA  56 73
  Mbar_A2587 3267019 .. 3267036 -  -2.7  -3.27212   AAGCTAATAAAAGTA             TAAATGG AAAA CCATTTT              GATGTAAAACAAGTA  44 65
  Mbar_A2585 3264573 .. 3264586 -  -5.3  -2.80345   ACCCTATAAAATGGA               GGTTT CGAT AAACC                CGATTTCCTTAGCCA  53 89
  Mbar_A2584 3262698 .. 3262710 -  -4.8  -3.65671   GAGAATTATACAGAA                GCCA GGAGT TGGC                AGGTATATTAACTGG  57 358
  Mbar_A2581 3259413 .. 3259426 -  -6.7  -2.68033   TAAGCAGCAAAAAGC               TCTGG AGGC CCAGA                AGTAAGACTGTAAAT  59 200
  Mbar_A2579 NONE
  Mbar_A2578 3254900 .. 3254921 -  -7.3  -3.41291   AAGAATTCGAAAAAG           TTCTGGATC TAGC GCTCCAGAA            AGAGAATATCAAATC  68 428
  Mbar_A2569 3242249 .. 3242269 -  -6.9   -5.0666   TACGCAAAAAAGAAA            GTTAAGGCT TAA AACCTCAAC            TTATCATTTAACTTT  85 247
  Mbar_A2568 NONE
  Mbar_A2567 3238719 .. 3238739 -  -6.2  -4.52502   TGGAAAAATAAACAA           CACT-CAGG TCTT CCTGGAGTG            TGAGTAATATTCCAA  74 310
  Mbar_A2565 NONE
  Mbar_A2564 3235895 .. 3235937 -  -6.9  -2.50982   ATTAAAAATCAAATT GCGTGCGGC-CACCCCACCC TAAA GGATGGGGTATGCTTCAGGC CTCCCGCCCGGTTTC  59 490
  Mbar_A2563 NONE
  Mbar_A2562 3233675 .. 3233685 -  -2.6  -5.04377   TTAAAATAAAATAAA                 TATT TAC AATA                 TTTTCTTAATGTATA  66 396
  Mbar_A2561 3232222 .. 3232247 -  -9.1  -4.60949   TATATGACAAACAAA         GCGTTATGTTT AATA AGACATAACGC          ATTTCTCCCATATCT  90 311
  Mbar_A2560 NONE
  Mbar_A2559 3230053 .. 3230071 -    -6  -3.57462   GAGCCTACTTTGAAA             TCCATGCA AGG CACATGGA             ACGCTGGCACTCGGA  62 461
  Mbar_A2558 3228418 .. 3228428 -    -4  -3.53811   TGGAGGGTGTTTAAA                 TGAA GAG TTCA                 CAGATGCCCAACTAA  51 168
  Mbar_A2557 3227543 .. 3227564 - -10.1  -3.02144   TCATTTGTTTTAATA           TTCTGCCGC AAAT GCGGCAGAT            CTATTTTAGCTTCAA  81 150
  Mbar_A2554 3225099 .. 3225116 -  -8.5  -4.20883   GAAAAATTCCGAAAA             TGGATTC CTTC GAATCCA              AATAATTTTTGTCTA  87 62
  Mbar_A2553 3223214 .. 3223230 -  -8.1  -3.90592   GAAAGGAAAAAGTAA              TTTCTGA AAT TCAGAAA              TAATAAAAAGACTGA  77 66
  Mbar_A2552 3220410 .. 3220420 -    -4  -3.80207   CAATAAAATCTGAAA                 CAAT AAG ATTG                 GGACAATAAAATCTG  56 119
  Mbar_A2551 3218621 .. 3218642 -  -2.4  -5.00765   AAGGAATTATAAAAA           TTTTC-CAC GAAGG GTGCGAAAA           ATATATTTTTTGAGA  66 226
  Mbar_A2546 3213950 .. 3213966 -  -3.7  -3.36073   GACATTTTGTAAACA              GTCGTCT AAA AAACAAC              CAGGAAACTGTTTTA  48 512
  Mbar_A2545 3212617 .. 3212645 -  -3.3  -3.30124   CCGGATGGCTTAGAA        TTTTTTTAAGAAT GAA ATTCTTAAGAATA        ACACATTTAAGAATA  48 197
  Mbar_A2544 3206805 .. 3206828 -  -6.2  -2.60032   GTTTTCTGAAAAACC          TGATTTATTC GACA AAATAAATCA           TTTCATTAGGCATGA  57 6
  Mbar_A2542 NONE
  Mbar_A2541 3202173 .. 3202188 -  -5.4  -3.36505   ATACTTGATCCAGAA              TGCCCT GTTC AGAGCA               ATAATTTCACTCCAG  56 152
  Mbar_A2534 3195247 .. 3195275 -  -6.8  -4.51378   ACTGACAGCACAAAA       CAGAATGCCAGGA AAAA TCCCAGCAT-CTG        TCTCATTTTCAACAC  78 147
  Mbar_A2533 NONE
  Mbar_A2532 3193446 .. 3193456 -  -5.4  -4.08216   GCAGGGGTCTGAAAA                 CATC CGA GATG                 CAGTTCCAGCAAAAG  65 439
  Mbar_A2528 NONE
  Mbar_A2527 3188477 .. 3188491 -  -2.1  -4.65916   TCCAGTCTAAGAAAA               GCTCT TAGTG AGAAC               TTTATATGTGCTCTT  59 85
  Mbar_A2526 NONE
  Mbar_A2525 3185474 .. 3185489 -  -3.2  -5.23316   CATGACAGTAAAAAA              TCCCGA CGGC TCGGTA               ATAGAATACGTGGAA  75 77
  Mbar_A2523 3182603 .. 3182624 -  -2.3    -4.371   CTGAGCACAGTAAAA           CCAGTTTTT TTCT AAAAACAGA            TTAAAATGGATTATA  57 36
  Mbar_A2522 3181206 .. 3181225 -  -9.2  -3.06696   GGTGGCGCGAACATA            CCCCGTTG CTTG CAGCGGGG             TGCGCCAGCGCAACT  74 68
  Mbar_A2518 3176307 .. 3176328 -  -4.5  -3.30213   GAGATGAAGAAGATA           TACATGTTC TGAT GAATATGTA            CTGGGAGCCTCTTGA  53 312
  Mbar_A2516 NONE
  Mbar_A2515 NONE
  Mbar_A2514 3171096 .. 3171112 -  -5.1  -3.21342   AATTAATGAGTAACA              CCATAGC AAA GTTATGG              GATGGCGTGAACTTC  53 525
  Mbar_A2512 3168223 .. 3168237 -  -5.6  -2.93348   TGTATGAAGACTAGA               CCGGAT ATC AACCGG               ATATCAAAAGGAGAT  53 319
  Mbar_A2510 3165219 .. 3165234 -  -4.8  -4.61231   TTAGATCTGTAAAAA              TAGATT ACCC AATCTA               CCAAAATATATAACC  69 72
  Mbar_A2496 NONE
  Mbar_A2495 NONE
  Mbar_A2494 NONE
  Mbar_A2493 3147016 .. 3147038 -  -6.3  -3.07816   TTTTTATTGAGTTAA           GGGGAAG AAATTCTGG CTTCCCC           ATTCTTATAAAAATG  59 158
  Mbar_A2489 3140295 .. 3140305 -  -2.6  -3.86909   ATCTGAAGAAAAAAC                 TTAA AAA TTAA                 CTCTTTAATATTTTT  51 453
  Mbar_A2488 NONE
  Mbar_A2487 3139573 .. 3139586 -  -5.3  -3.56837   TGGCAAATAGTACAA               GTGAT GCAT ATCAC                AACCGTTTTTTCAAA  58 116
  Mbar_A2486 NONE
  Mbar_A2485 NONE
  Mbar_A2484 3136609 .. 3136620 -  -2.2  -3.26596   TTCAAAGCAATGTAA                CAGG CAAG CCTA                 AAAATAACATTAAGG  44 199
  Mbar_A2483 3135931 .. 3135958 -  -2.6  -3.23855   GTTCTTAAAAATAAT        CACTCTGCTGGA AATT TCTATCGGAGTG         CTTGCCCTAAATAAA  44 58
  Mbar_A2482 3135126 .. 3135139 -  -3.8  -4.37991   TAAAAAGAGTTAAAA               GGTC TCTTAT GACC                TTCCCAGATGCCCAA  62 316
  Mbar_A2481 3133411 .. 3133421 -  -2.6  -3.38564   TAAAGTTATTTATAA                 TTTT TAG AAAA                 ATTTATATATTTACC  46 358
  Mbar_A2480 3132051 .. 3132066 -  -4.7  -3.91858   TATAGACCCTATAAA              CAGGA ATTCAA TCCTG               GGAAATCGGAGAAGC  60 17
  Mbar_A2472 3118404 .. 3118422 -    -3  -4.63048   TGGAGAAATAATAAA             CCTGCGAG ATT CCCGGAAG             GAAGGCAGCTTTTGC  62 283
  Mbar_A2471 NONE
  Mbar_A2470 3116664 .. 3116675 -  -3.6  -3.14393   ATTATACATCCAACA                GCCG TATC CAGC                 AAATGTATCCATCAA  46 335
  Mbar_A2469 NONE
  Mbar_A2468 3114647 .. 3114665 -  -7.5   -3.2963   ATTACTCTTTTAGAA             CTAAGCT AGAAG AGCTTAG             TGACGAGAAAGCTAT  69 518
  Mbar_A2460 3107010 .. 3107026 -  -2.3  -2.84919   ATGTACTTATAATCA              TTGAAAA AAC TTGTCAA              TTTTGCCAATAAAAT  41 456
  Mbar_A2459 3106338 .. 3106356 -  -4.5  -5.25799   AAAAGAACAGAAAAA             GGCAATC TTTAT GCTTGCC             TTTTCTTTCGCATGT  77 153
  Mbar_A2451 NONE
  Mbar_A2450 3094591 .. 3094601 -    -4  -4.31698   TTAAATGAAAAAAGA                 GAAA TTA TTTC                 TTTAAAGGCTCTCCT  60 27
  Mbar_A2435 3072851 .. 3072884 -  -5.5  -3.61715   GAGGTTTCGTAATAA     TCACCAGAGAAGGATT GAA AATCCTTCTC-AATAA     AATTTACGATTTTTT  59 222
  Mbar_A2434 NONE
  Mbar_A2433 3071349 .. 3071375 -  -6.6  -2.73243   ATCGATTCCTGAAAG        GCGT-CCTCCG AAAGAA CAGAGGGACGC         TGAAAGAGCCGAAGA  56 439
  Mbar_A2423 3061060 .. 3061073 -  -5.3  -3.75015   ACAATTCGCAGGAAA               TTCAC AATT GTGAA                TTAATTTCATGTTAA  59 274
  Mbar_A2422 3059663 .. 3059681 -  -2.5  -3.98745   GAATCAGTCAAACAA            TTG-CTGA GAAA TCAGTCAA             CCGTTACTGATAAAT  53 199
  Mbar_A2421 3058318 .. 3058347 -  -9.3  -3.02434   AGTCTAATTAAATCA       TTCCATGCCTGCT GTTT ATCTGGCATGGAA        GAGAAAAAAATCTTT  74 329
  Mbar_A2420 NONE
  Mbar_A2419 3054695 .. 3054721 -  -3.8  -4.33819   ATTATTTAGAACAAA        GTGCAGG-CAT GAATAT ATATCCTGCAC         AGGATAACAGTGAGC  60 405
  Mbar_A2418 NONE
  Mbar_A2417 3052843 .. 3052861 -  -3.8  -3.82205   TGAAGAGATCAATAA             TGAGCTTG ATA CGAACTCA             GTTGCGATTCTCCCT  56 399
  Mbar_A2412 3048332 .. 3048343 -    -3  -3.94141   ATAAATAATCAACAA                CATT GGAC AATG                 GATAGTCAAAAATAA  52 151
  Mbar_A2411 NONE
  Mbar_A2410 NONE
  Mbar_A2409 NONE
  Mbar_A2408 NONE
  Mbar_A2406 3040432 .. 3040449 -  -3.5  -2.96787   AATTAAAAGCGAAAT             TTCAAAT TTTT ATTCGAA              TATCCGTGCGTCTAC  45 17
  Mbar_A2404 3039479 .. 3039492 -  -3.9  -3.65996   GTCCAGAGATAAATA               CTAAA TATT TTTAG                CTTTAAATTTTTTTC  53 135
  Mbar_A2399 3034194 .. 3034206 -  -2.7  -3.28791   ATGTTTTTTTGAGAA                TCATA ATT CATGA                GCCTTCAACCCACTT  44 39
  Mbar_A2398 NONE
  Mbar_A2397 NONE
  Mbar_A2396 NONE
  Mbar_A2389 3021113 .. 3021124 -  -5.8  -3.21407   ATAAAAGAAAAAGAG                GGGA GTTA TCCC                 TGATTAATGAAACTA  59 19
  Mbar_A2388 3019993 .. 3020004 -  -2.2  -5.95539   TTGTAAAGAAAAAAA                GATC TGAA GACC                 TACTTAGCGACAGCT  81 111
  Mbar_A2387 NONE
  Mbar_A2386 3016412 .. 3016432 -  -4.1  -2.61144   TCACGTTTTAAACAG            TTAACAG TCTGATG CTGTTAA            TATCAGTTCAACTGT  46 375
  Mbar_A2375 3003155 .. 3003166 -  -2.2  -2.83403   GTTTTGGCATTAAAT                CTCA CCTC CGAG                 GACCTTTACAACCTT  41 8
  Mbar_A2374 2999751 .. 2999763 -  -5.5  -3.12351   TTCCTGCATATTTAA                CAGCC AGA AGCTG                GTAGATTCAAAAATT  54 196
  Mbar_A2373 2998217 .. 2998248 -  -6.7  -4.18191   CAAAAAAGAGAATAA      TTGCCCTGCCTACT GAAAA AACAGGCAGG-CAA      AGAAATAAAATTTCA  74 44
  Mbar_A2372 NONE
  Mbar_A2371 2993773 .. 2993786 -  -2.3  -3.09004   GCAGCTTTAAAAGGA               GTCCT CCAC AGGTC                CTTTTTTATAAAAGT  42 289
  Mbar_A2370 2993158 .. 2993171 -  -8.1  -2.72991   GCAGATTTGTAAGGA               GCCCT TCGA AGGGC                CTTTTTGATAATTTT  67 202
  Mbar_A2361 NONE
  Mbar_A2360 2986747 .. 2986757 -  -3.2  -3.70676   CAGAGTTAAAAGGAA                 CCCT TTA AAGG                 CTTAAAAAGTTATAT  50 62
  Mbar_A2358 2983812 .. 2983823 -  -7.2  -3.26568   TTATATGGAGAAAAT                GGCG ACTT CGCC                 TCTATATCTGTACTT  66 82
  Mbar_A2357 2983211 .. 2983222 -  -2.2  -4.42062   GATGCCTTAAAGAAA                GCAT TACC ACGC                 ATCTACTTCGGTTTC  57 194
  Mbar_A2352 2979309 .. 2979328 -  -5.1  -2.79518   GTAAAATTTGTAAAT            TAAGTGT ACACCA ACACTTA             TTTCTTTTCCACTTT  51 436
  Mbar_A2348 2975178 .. 2975190 -  -2.7  -4.77165   TCTCTCAGAATAAAA                GATTA CTT CAATC                AAAAAGGTCCTGTAA  63 214
  Mbar_A2347 2974125 .. 2974135 -  -6.8   -2.5547   ACTCTTTATAGTAAG                 GTCC TAT GGAC                 AAATAGAAATGCCTG  59 373
  Mbar_A2346 2972271 .. 2972285 -  -2.1  -4.63172   CATTAAATGAGAAAA               CCCTA TATAG TAAGG               TTTTATGGACAAATA  59 490
  Mbar_A2345 2971208 .. 2971231 -    -6  -2.79135   ACAAGTTCCAACAAG          TTCCTGGAAG TTTT CCTACAGGAA           GTTCCAGGAAATTTC  56 207
  Mbar_A2342 2966925 .. 2966962 -    -5  -3.98606   TAACAGGTAAAAAGA   GGTTAATATGTACTTG ACACTG CAAGCACATATTATTC    AAGATAATATTGGAC  62 82
  Mbar_A2338 2963352 .. 2963376 -  -3.5  -3.16564   AAAAAGATTAGGTAA          GGGTGGATAAA ATG TTTCCCTACCC          GGCTTTGAATATATC  46 170
  Mbar_A2337 2962192 .. 2962208 -    -3  -3.46602   TGGGGTATATGAGAA              TTCAAC CAAAC GCTGAA              ACTTTTGTTTCGGAA  49 472
  Mbar_A2334 2959691 .. 2959722 -  -8.9  -3.63394   AAGAAAACAGCACAA      CTGGCTAATGT AAACATTTAA ACATTAGCCAG       TTAGGATTTAGTTTT  80 182
  Mbar_A2323 2949737 .. 2949751 -  -4.2   -3.3705   AAATAGAGGTTAGAA               GCTTTC AAT GAAGGC               ACAAAATTGGAAAGT  49 301
        nadE 2944121 .. 2944135 -  -2.8  -4.16307   CCGCTAAGAAAAATA               GGGA GAAAAAA TCCC               TTTCAATAATTAAGA  55 313
  Mbar_A2318 NONE
  Mbar_A2317 2940465 .. 2940476 -  -4.4  -3.17075   GTTTTTTCAATGTAA                GACA TTAC TGTC                 ACCTGTAACCTATTC  50 431
  Mbar_A2316 NONE
  Mbar_A2315 2938312 .. 2938328 -  -5.1  -4.64361   CAAAAAAGATTAAAA              GGCCT GATAAAA AGGCC              TTACTAAAGAAGTTT  69 40
  Mbar_A2314 NONE
  Mbar_A2313 2935343 .. 2935357 -  -4.3  -2.88155   ATAAAAACTGTAAAT               GAGTT TAGTC AACTC               TATGCTCCTGAGGGG  49 15
  Mbar_A2312 2934154 .. 2934170 -    -3  -3.90762   TACCGCTGAAAAAGA              GGAAAA AAGAG TCTTCC              GGAATAGAGAGTGAT  52 58
  Mbar_A2311 2932712 .. 2932729 -  -5.5  -2.62263   AGGTCGTCGATATTA             CCACCGA AGAT TCTGTGG              TCGTGGTTGAGACTG  52 410
  Mbar_A2310 2931294 .. 2931304 -  -5.4  -4.82901   TCTTTGTCAGAAAAA                 CTGA GGT TCAG                 AGGATCTTATCGAGT  74 22
  Mbar_A2309 2930103 .. 2930127 -  -7.9  -4.30104   GAAATTAATAAATAA          GAAATCCTCTT GAA AAGTGGATCTC          AATTATTGCTTTCAG  80 186
  Mbar_A2308 2928448 .. 2928476 -  -2.8  -2.67188   TTAGATTATTAGAAT       TAAATTATATATT AGAT AAT-TATAATTTA        TTGCTGAAATAGGAT  40 142
  Mbar_A2307 2927690 .. 2927705 -  -4.7  -5.08086   ATAAAAAATATAAAA              GCCTT GATAAA AAGGC               TGTATAAAAGGCCCT  75 88
  Mbar_A2303 2920710 .. 2920735 -  -4.7  -3.40522   ATTCTTGCATGAGAA         TTCTTGCATGA GAAT TCTTGCATGAA          AGTTCCTGTATTGAG  56 142
  Mbar_A2302 2919915 .. 2919933 -  -4.6  -3.72363   TATTTAAAGGGGAAA             TTTAAAGG AGA CCTTGAAA             CCTTATTTAATCCAC  56 59
  Mbar_A2301 2918348 .. 2918362 -  -4.2  -2.64155   TTTCTTTCAAATTGA               TCCCAC GCT GCGGAA               TTCAGAAAATGCCGA  46 165
  Mbar_A2300 2916233 .. 2916272 -  -7.3  -5.55695   TAATAAGAGAAAAAA  GCTCATTGAGTGGAAAT TGATAG ATTTCCACTCAATATGA   AGAGGATACGAAAAT 100 230
  Mbar_A2299 2915053 .. 2915063 -  -5.4    -3.428   AAAGAAATTTGACAA                 CTCT TTC AGAG                 TCAATAAGGCGCTGC  58 192
  Mbar_A2297 2912750 .. 2912761 -    -3  -3.89956   GTATGACAGACTAAA                CAAA TGTT TTTG                 CAATAAAGGTTTAAT  52 54
  Mbar_A2295 2909253 .. 2909264 -    -3  -4.08706   TTGTTACCAGATAAA                TAAC AGAA GTTA                 TATATATTACCAGGA  55 388
  Mbar_A2293 2904393 .. 2904404 -  -4.4  -2.94144   TCTTCACTTAAACCA                CAGT TTTA ACTG                 TTTATTTATTGCTCT  49 2
  Mbar_A2284 2894826 .. 2894853 - -12.8  -3.09933   GCGGAATGGACTGAA        CACTGGTTACCT GGCA AGGTAACCTGTG         ATCTCAGTTTTTGGA 100 166
  Mbar_A2283 2893537 .. 2893557 -  -8.3  -3.90922   ATGCGGTTTAAAGAA            GCAAGACCT AAC AGGTCTTTC            CACAGGCCTTCCTCT  77 436
  Mbar_A2281 NONE
  Mbar_A2280 NONE
  Mbar_A2279 NONE
  Mbar_A2278 NONE
  Mbar_A2277 NONE
  Mbar_A2276 NONE
  Mbar_A2275 2885377 .. 2885390 -  -5.3  -3.54424   TTCTAGTTTGTGAAA               TTGGT TTCA ACCAA                AAAATAAAAAATTTG  58 74
  Mbar_A2274 NONE
  Mbar_A2273 NONE
  Mbar_A2272 NONE
  Mbar_A2271 2880496 .. 2880506 -  -5.4  -3.78934   CTCGGCCTATAATAA                 GACT CAC AGTC                 ACACCTCACCTGAAA  61 202
  Mbar_A2270 2879627 .. 2879639 -  -4.1  -3.94877   ACGGTGCAATAAGAA                TCCGA TAT TCAGA                TACCGTAGGATGCCT  59 397
  Mbar_A2260 2868872 .. 2868889 -  -4.1  -3.75738   TATTACTACCAATAA             TTGTCGG CCAG CCTACAA              GCTAGAGGGATATTC  53 49
  Mbar_A2259 2867071 .. 2867089 -  -4.7  -2.61912   TTACTGATTCATAAG             TAATCAA AACTA TTGATTA             AGGAATAGTCAGGGT  50 409
  Mbar_A2258 NONE
  Mbar_A2257 2865194 .. 2865209 -  -3.4  -3.58504   ATGATTAAAAAGATA              TTTAAT AATA ATTAAA               AAGTATTTCAAAAGA  52 114
  Mbar_A2256 2863639 .. 2863663 -  -2.1  -4.24075   AGTTACGAAGACAAA          CTCAGGCTGTA TGA TAAAGCCTTAA          CTCTGGACCCTTTGT  55 491
  Mbar_A2254 2862315 .. 2862335 -  -6.1  -3.88541   AAAATGAATCAATAA            CCGAATTGG GAA CCAAATCGA            AAACGGATCCTGAAT  65 498
  Mbar_A2249 2857734 .. 2857757 -  -6.7  -2.58686   ATGGTATATAAAATT          TGCGAAGAG AAAGAG CTCTTCGCC           TCTCTGAGCAATAAA  59 50
  Mbar_A2234 2835930 .. 2835941 -    -3    -4.258   TCATTCAGTAAGAAA                GTAA GTTC TTAC                 CTGCTTTTACTGCGG  57 437
  Mbar_A2233 NONE
  Mbar_A2232 2833752 .. 2833763 -    -3  -4.04927   TGAAGCAGCAAATAA                TGTT AAAA AACA                 TTGGGGAAGAGTACT  55 341
  Mbar_A2231 2832975 .. 2832992 -  -2.7  -3.55071   GGACATCTGCGGAAA             GAGAGTT TTAA AAATCTC              ACAGATTCATATTTT  46 110
  Mbar_A2230 2831251 .. 2831265 -  -5.6  -3.54935   TAAATGTTTTCTAAA               CGCTGG TTG CCAGAG               TTTCTAAGATATTAA  58 128
  Mbar_A2226 NONE
  Mbar_A2225 2827351 .. 2827377 -  -6.6  -5.22039   CTGAAATTCAAAAAA         TAAGAGTAACTC TAA GAGTAACTCTAA         GTTTGAGAACTGAAG  88 126
  Mbar_A2223 NONE
  Mbar_A2222 2821119 .. 2821132 -  -3.1  -5.09762   ATTTTAAGAGAAAAA               CTGGA TGAA TCCAA                TTTATTTCATCAACC  67 423
  Mbar_A2221 2818819 .. 2818842 -  -4.6  -3.27721   GAAAACCTCAGAACA          TTGTAAACCC CGAA GTGCTTACAA           TCCTCAGGTTGCCTT  52 319
  Mbar_A2218 2816288 .. 2816300 -  -3.3   -4.7497   TTGATTCAGGAAAAA                GGTTC CGT GCACC                CAGTAATTACAATTA  68 373
  Mbar_A2216 2813460 .. 2813473 -  -4.5  -4.71791   ATAGCAACAAAGAAA               GGACA CAAA TGCCC                AGAGAACCGCTTCTT  68 382
  Mbar_A2212 NONE
  Mbar_A2211 NONE
  Mbar_A2210 2804346 .. 2804376 -  -2.7  -4.01902   AGATGCACCAAATAA       TTTTGAAAAACCA AAAAA TGAGTCTTCAAAA       AGAAAATTTTTACAA  53 393
  Mbar_A2209 2802712 .. 2802723 -  -2.2  -4.32201   TTAAGGAATTGAAAA                GCAA ATAC TCGC                 TGGACGTTCTTGAAA  58 286
  Mbar_A2202 2793045 .. 2793058 -  -3.9  -3.36803   GAATGGGATTTACAA               CAAAA AGTT TTTTG                GCTCTGTAGAAATAC  49 46
  Mbar_A2199 2791526 .. 2791540 -    -5  -3.21276   TTCCTTTTGACAACA               GAAAAC TTT GTTTCC               GCTATATTCCATTTA  54 144
  Mbar_A2196 2783851 .. 2783864 -  -2.5    -5.186   TAAAATATAGAAAAA               TTAAA AATT TTTAA                AATACTTGAGAGTAA  69 44
  Mbar_A2195 2780931 .. 2780947 -  -4.5  -3.62354   TTGTCAAACCAAATA              TTTCAAA CTA TCTGAAA              TTCTGTCAGGTTAAA  56 198
  Mbar_A2194 2778261 .. 2778281 -  -2.7  -4.52143   TTGAAATATAATAAA            TTTAAATAT AAT AAATTTAAA            AACTGTTTTTAGGGC  58 41
  Mbar_A2193 2776998 .. 2777009 -  -5.8  -4.39426   CACACCGGCACAAAA                GCCT TAAA AGGC                 ATTATTAATAGCATA  70 297
  Mbar_A2186 2769877 .. 2769893 -  -5.9   -2.7644   ATTGAACTTTGAAAT              TCCAGAA AAG TTCTGAA              CAAAGAAATTCTTCC  55 212
  Mbar_A2179 2757430 .. 2757446 -  -4.3  -2.71268   CTCCAGGATAGACTA              GCCGGAT TTT ACCGGGC              TGAGAGATACCTTAC  48 91
  Mbar_A2178 2755720 .. 2755736 -  -3.7  -4.04719   AGGAGATACGAGAAA              TCTTAGA TAT TCTCAGA              ATATTCAAAGACTAT  56 218
  Mbar_A2177 2754038 .. 2754053 -  -3.2  -4.07568   GCCTTTTTTTCAAAA              GGGTTG CAGT CAATCC               TTTTGAAAAAAAGGC  56 202
  Mbar_A2170 2743801 .. 2743822 -  -3.7  -2.52946   CTCGTGGACAAAATT           CTTGAACTG CCCT CAGTCAAAG            GAGTAAGTATTTATT  44 191
  Mbar_A2168 2742212 .. 2742226 -  -2.8  -2.96216   TTTCATTACCAGACA               TCCC GGTCATG GGGA               ATAACTGGCTCTTTC  42 172
  Mbar_A2167 2740918 .. 2740936 -  -4.6  -4.22041   AAAAAAGTAAAAACA             GGAAATTT TCA AACTTTCC             TTGGATCAGTGATTT  62 15
  Mbar_A2166 2740499 .. 2740520 - -10.1  -3.53091   ATCCGGGTTTTCAAA           CCAGGAGGT AAAA ACCTCCAGG            TCTTCAATCCCTTTT  84 29
  Mbar_A2164 2737986 .. 2738006 -  -6.1    -5.055   GTAATCCGTAAAAAA            TGCCGTCCT CCC AAGACGGGA            CTCGGGTAATTTAGC  82 126
  Mbar_A2159 2733860 .. 2733887 - -12.2  -2.72144   GTATCCTCTTCAAAT        TGAGTGGAAATC TCTC AATTTCCACTCA         CTGAGCTTTTTTCTC  89 12
  Mbar_A2157 2731817 .. 2731832 -  -3.4  -2.69042   ATAGCAGTAAACTCA              TAATTT CCTA AAATTA               AAATTTTAACTATGG  44 269
  Mbar_A2156 2731400 .. 2731414 -  -6.4  -4.65916   TCCAGTCTAAGAAAA               GCTCTC AAT GAGAAC               ATTATATGTGCACTT  76 152
  Mbar_A2155 2729871 .. 2729883 -  -4.1  -5.04601   TGCATAAACTAAAAA                TCTCC CCA AGAGA                AAAATATTCCAGAAC  70 312
  Mbar_A2154 2728772 .. 2728790 -  -8.2  -2.72899   AAAAGAGGAAAAATT             GTAGCTCT TCA AAAGCTAC             CTAAATATAGTCACG  67 155
  Mbar_A2150 2722084 .. 2722102 -  -6.7  -3.08966   TGAAACTGGAGCTAA             CTTGCGC TCCTT GCGCAAA             AATGAAAGCATTTGT  62 159
  Mbar_A2144 2710328 .. 2710354 - -11.7  -3.31232   TTTTTCAGATAAAAT         TCGAAAAGGAG ATAAG CCCCTTTTCGA         GTCTAATTTACATCT  89 33
  Mbar_A2143 NONE
  Mbar_A2142 2707305 .. 2707334 -  -6.6  -3.61097   GGACACAACTAAATA      TTG-GAGGGAAGGA AAAC TCCT-CCCTCTCAA       AATCTGATCCTCTTC  67 62
  Mbar_A2141 2703824 .. 2703840 -  -3.7  -2.61374   AATATTTAGAACTTA              CTCTCAA ATG TTTAGAG              TTCACTCTTTAAAGT  44 34
  Mbar_A2140 2702638 .. 2702648 -  -3.2  -2.93633   TGACAACAGATCACA                 CCGT TTT ACGA                 ATTAAAGAAGGAGAA  43 72
  Mbar_A2139 2701187 .. 2701205 -    -6  -3.73872   AGTAATATTTAATAA             TTTCTCCC ATT GGTAGAAA             TTACTTTATATAATA  62 0
  Mbar_A2133 2692070 .. 2692085 -  -3.3  -2.77005   AAGGAATCGGGAAAG              CAATG TTTCTC CATTG               TGTAAAGCTTGCAAA  43 373
  Mbar_A2131 2690202 .. 2690213 -    -3  -3.97388   ATATTTGACTACAAA                GATA TCTG TATC                 TGATGTTTGAAGAAT  55 429
  Mbar_A2128 2683354 .. 2683371 -  -5.6  -2.91288   CAAGCCAGATCAAAG             CCATCA GGGAAA TGATGG              TCAACATCGTCGCAA  54 391
  Mbar_A2124 2678433 .. 2678443 -    -4  -4.22475   GATGGAAAATAATAA                 TTGA TGG TCAA                 GAACACATTATTAGG  60 116
  Mbar_A2122 NONE
  Mbar_A2121 2676269 .. 2676282 -  -5.3   -3.6692   TCTCATGGCAAAAGA               CTGAT CTAC ATCAG                AATTTTCGGGCCGGC  59 428
  Mbar_A2118 2674121 .. 2674138 -  -4.1  -2.74144   CTGCGATCCCGAAAT             GGAAGTT ATAG ACCTTCC              TGAAGTCATGGACAT  46 376
  Mbar_A2113 NONE
  Mbar_A2104 NONE
  Mbar_A2103 2653792 .. 2653806 -  -2.8  -3.19304   CGGAAAATATATATA               GAGTAA AAA TTGCTC               TTCAGCTCAGTTTCA  44 249
  Mbar_A2099 2650023 .. 2650043 -  -4.8  -3.77111   GATTAAAAACCAGAA            TTCCATCA ACTGG TAATGGAA            TGGTTCAAAGTAATA  60 10
  Mbar_A2098 NONE
  Mbar_A2097 2648209 .. 2648226 -  -2.6   -3.5535   TAATGGAAAGAAAAG             GTTCCC AGAATA GGGATC              GGGGTTCCAGCAGGG  48 447
  Mbar_A2093 2644652 .. 2644664 -  -2.7  -4.55023   GTGAAGATCATAAAA                CTTCA GAA TAAAG                GCAAGAGCAACAGGA  61 212
  Mbar_A2090 2640796 .. 2640806 -  -5.4  -5.38951   AAGGGACAGAAAAAA                 TCCT TAT AGGA                 ACCGGGCAGACAGGT  84 263
  Mbar_A2088 2639213 .. 2639232 -  -3.6  -3.30741   ATTGACAAGCATTAA            GGGATT TGGGGTTT AATCCC             GGGAAGTTAAACTTC  48 106
  Mbar_A2084 2635015 .. 2635040 -  -9.7  -3.65084   AATCAAATCGGGAAA         CGGTAGGGGCA AATT TACCCATACCG          TTTAAGTACTTCTTT  82 14
  Mbar_A2074 NONE
  Mbar_A2073 2620054 .. 2620079 -  -2.1  -2.73364   TGTGCACTCGAAGTA         GATCTCTTAATT GGA AATTAA-AAATC         ATTTGTCGTGCAGAC  40 17
  Mbar_A2072 2618820 .. 2618830 -  -5.4  -4.12942   CGAAACTTGGGAAAA                 TCAG TCT CTGA                 GCAAGTTGAAAATCA  64 219
  Mbar_A2069 2613019 .. 2613036 -  -4.8  -4.35313   GAAAATTAAAAAAGA             GGAAGG ACGAAA CCCTCC              GAAGATAAAGTTATT  67 58
  Mbar_A2055 2599818 .. 2599832 -  -7.2  -3.02745   GTCATTCATAAATCA               CTTGAA TAT TTCAAG               TTTCTTCACTTGCTT  64 210
  Mbar_A2053 2594979 .. 2595012 -  -8.2  -4.78764   CAAATTCAGTAAAAA     TTTCTGTTCCGGCG ATATAG CACCGGAGCAAAAA      GGTCAATGTATAAGT  90 41
  Mbar_A2052 2593527 .. 2593543 -  -4.4  -3.06516   GAAATAAAAGAGAAT              GTGAGT TATGC ACCCAC              GATTAAACGTTTTGT  50 60
  Mbar_A2051 2592590 .. 2592600 -    -4  -3.73224   TCACTCCCCAGGAAA                 TACA TAC TGTA                 ATTAGCTTACTGAAA  53 221
  Mbar_A2050 2591844 .. 2591862 -  -2.4  -3.71686   TTTAAGTCAATATAA             CCAAGTCA ATA TAACCTGA             GATTTAATTCAGTAT  48 398
  Mbar_A2049 2590256 .. 2590287 -  -5.3  -3.85878   GAATAACAGTAAGAA      GTTT-CTGGGAG TTATAACCT CTCCCAGTAAAC      CATGAAGGATTGAAG  61 246
        leuS 2587183 .. 2587207 -  -2.1  -2.99289   TAAAAAATAAAAATT          TCCGGGC TTCCTCAACCT ACCCGGA          TACATATTGTTTAGT  42 60
  Mbar_A2047 2585835 .. 2585847 -  -2.7   -5.0133   CATGCTTTTAAAAAA                TACAA AAT CTGTA                AAATATCTGTAAATT  66 82
  Mbar_A2039 2574677 .. 2574695 -  -3.2  -2.77506   ATATAATTATATAAT             TCTATTGA ATA TCAATATA             TGCGGACTCTTCTCC  42 197
  Mbar_A2038 NONE
  Mbar_A2037 NONE
  Mbar_A2036 2571890 .. 2571909 -  -3.5  -5.75342   TCTTTTCAAAAAAAA            GCTTGAG TAAGAT CTCCAGC             AACAATCCGGTCGGC  84 274
  Mbar_A2035 2570809 .. 2570828 -  -3.4   -3.9941   TCCGTCAGAAGTAAA            CCAGCGGC TAAT GTCTCTGG             GATTCGAACCCGTGA  56 366
  Mbar_A2032 NONE
  Mbar_A2031 NONE
  Mbar_A2030 NONE
  Mbar_A2029 NONE
  Mbar_A2028 2562312 .. 2562331 -  -3.5  -4.33675   ACCATACTATCAAAA            TCAGGGG TAAATG CCCCTTA             ATCTTTTTTATTCAG  58 276
  Mbar_A2023 NONE
  Mbar_A2022 NONE
  Mbar_A2021 NONE
  Mbar_A2020 2551923 .. 2551935 -  -6.3  -5.14698   AAATTCAAAATAAAA                TCAAG AAG CTTGA                TATAGAAATAATGAG  84 185
  Mbar_A2019 2549182 .. 2549227 -  -2.9  -4.18908   ATATTTGGAAAATAA GTTTAATATCCCTTAAAAAA CTAATCC TTTTTCAAGGGGT-CTAAAC ATTAATGAATTGTGG  57 162
  Mbar_A2015 2543222 .. 2543234 -  -2.7  -2.69601   TGTATATCAAATTGA                TTCTC GAG GAAAA                AGGACTTTTTAATTT  40 58
  Mbar_A2014 2541397 .. 2541420 -  -7.6   -4.9725   ATGCTTACACAAAAA          TAAAAACTTC AGAT GAAGTTCTTA           TTAATAGTAGGGCCC  89 306
  Mbar_A2013 NONE
  Mbar_A2012 2539980 .. 2539993 -  -3.1  -4.28254   CTGTAACATGGAAAA               TGCAA CCGG TCGCA                GAGTGATTCGATCTG  57 407
  Mbar_A2011 2537093 .. 2537113 -  -8.4  -5.77856   AATAAATTAAAAAAA            GAAGGATT AAGAA AATCCTTC            ATTCAGAGAATTTAT 100 37
  Mbar_A2010 NONE
  Mbar_A2009 NONE
  Mbar_A2008 2532949 .. 2532965 -  -5.9  -4.01902   AGACGTATTAAATAA              GGACTTT GGG AAAATCC              CATGCTGGTTAATTA  67 385
  Mbar_A2007 2531759 .. 2531775 -  -5.1   -5.4593   GGAAAATAATAAAAA              GTCTCGA AAT TTGAGAC              TTTTCGACTTCTTCT  82 136
  Mbar_A2000 2523550 .. 2523566 -  -7.3   -2.6704   AGAAACAGTTAGAAG              CCAGTAA TAG TTACCGG              AATTTTTCTATTATT  62 19
  Mbar_A1998 2521483 .. 2521503 -  -6.8  -3.06162   TATTTCATTCTAATA            CCCCGC TAACTTGCT GCGGGG            TGCGCCAGCGCAACT  62 177
  Mbar_A1997 2519570 .. 2519594 -  -2.2  -4.74103   TTGGGAATTGAAAAA         TATGGTAAAGC AGAA GCTT-ACCATT          CAAATGCAGGTCGTT  62 86
  Mbar_A1996 2517868 .. 2517885 -  -2.8  -3.89614   TTTAATTTTTAGAAA             TTTTTG TTAATT CAAAAA              CAAAAAATAAAGTCC  51 14
  Mbar_A1994 2510507 .. 2510539 -  -7.9  -3.74056   GAATAATTAGCCAAA      GATTTTTATTTGTAG AAG CTACAAATATTAATC      TGTTTAATTGTATCT  73 338
  Mbar_A1988 2482534 .. 2482552 - -13.2   -3.1544   TTATATTATAGTTAA             TCGAGTGC GTA GCACTCGA             TTTCTTTTTTCATTG 100 48
  Mbar_A1985 2478842 .. 2478854 -  -2.7  -3.33003   CAAGAGAATGACTAA                GAAAT GTA ACTTC                ATCCTTGCTTACTTC  44 200
  Mbar_A1984 2477814 .. 2477831 -    -7  -2.83732   ACAAGTATAAGATCA             CCTGAG AACATG CTCAGG              ATGTACAGGGTTTTC  57 335
  Mbar_A1981 2475250 .. 2475262 -  -5.5  -3.00298   CCCTTCAATCATACA                GCCAG CAC CTGAC                AGCCGATCCTTCCAG  54 2
  Mbar_A1980 2474234 .. 2474245 -    -3  -2.50493   TGTACCACTAAAATC                TATC AGGA GATA                 TATCGAAAGTGTACA  42 90
  Mbar_A1979 2472478 .. 2472500 -  -6.2  -4.98531   CTTTTAAATGAAAAA           GTGGTGGGTA GAA TACCCACATC           AGGAAATTGAGACGT  82 24
  Mbar_A1978 NONE
  Mbar_A1977 2470546 .. 2470557 -  -4.4  -3.59262   TTTTAGAGGCTGAAA                TACC ATCG GGTA                 GAAACGAATTTTTAG  56 80
  Mbar_A1976 2467564 .. 2467581 -  -9.9  -4.84017   AAGTTTTCATAAAAA             GGTAAGC AAAA GCTTACC              TTACGATTACAACAA 100 21
  Mbar_A1975 2466127 .. 2466138 -  -5.8  -4.00348   TTCCAAGCAACTAAA                GCAG AAAT CTGC                 AATTTTTAAATCGAC  67 467
  Mbar_A1973 2464304 .. 2464326 -  -7.1  -2.71681   GAATTTTGTGAACTA          CCACTCA-TC TAAA GACTGAGTGG           CTTCTTGGTTCATTC  62 92
  Mbar_A1972 2462222 .. 2462240 - -10.4   -2.8806   AAAGCTGTCTACAGA             TTTGGGAA CTA TTCCCAAA             TTTGAAGTTACGCCC  81 499
  Mbar_A1970 2461277 .. 2461289 -  -4.9  -5.46657   CACCTGAACAAAAAA                TGAAA CTT TTTCA                TCCTTACATAAAAGA  82 70
  Mbar_A1969 2460442 .. 2460453 -    -3  -3.47652   TAAAATAAATTAACA                CTAA TAAA TTAG                 CTGGTTTAATTAGAA  48 93
  Mbar_A1968 NONE
  Mbar_A1967 2459141 .. 2459155 -  -6.4  -2.63878   GAATATTGAATCAAT               CGTCTA ATA CAGACG               TTTAAAATATCCTGA  57 14
  Mbar_A1966 NONE
  Mbar_A1965 NONE
  Mbar_A1964 2454517 .. 2454533 -  -4.5  -3.07522   ACATTTTTCAATATA              TCACATT TGA AATGTAA              ATACCCCTGATACAA  50 9
  Mbar_A1963 2453019 .. 2453035 -  -6.5  -3.95071   GAAAGTTTCAAAGAA              TGGGCTC AGA GAGCCAA              AAAAGATGGTTTTCT  67 346
  Mbar_A1959 2448253 .. 2448263 -  -2.6  -4.66746   TATAAAAGAAAAGAA                 TATA AAA TATA                 TTTCTTTTATGCTGA  60 422
  Mbar_A1957 2447369 .. 2447379 -  -4.6  -3.57462   GAGCTCAGGCGGAAA                 CCGC TGG GCAG                 CAAAGTTGAACTTGT  57 212
  Mbar_A1955 2442710 .. 2442723 -  -2.5  -3.81349   ATCCCAAAAACAATA               TTATT CTCA AATAA                GCAAAGTTTCAGAAC  51 183
  Mbar_A1951 2437224 .. 2437237 -  -2.3  -4.67123   TCAAAAGAATCAAAA               GGATC AAAA GAACC                AAAGGAAGGATCAAA  63 350
  Mbar_A1949 2435953 .. 2435967 -  -7.1  -3.54903   AGAGAAAAGTTAGAA               TGGGG TAAAT CCCCA               TGAAGAGTTTCAGGC  68 35
  Mbar_A1947 NONE
  Mbar_A1946 NONE
  Mbar_A1945 2430102 .. 2430112 -  -3.2  -4.05446   CGGTTTAATCATAAA                 TGGA ACT CCCA                 GTCCTTCACGCCATC  55 8
  Mbar_A1942 2423328 .. 2423339 -  -2.2  -2.74019   CAGAATCCGGAATTA                CAGG AATT CCTA                 TAACCTTCATTTTTA  40 38
  Mbar_A1941 NONE
  Mbar_A1940 NONE
  Mbar_A1939 NONE
  Mbar_A1938 2421066 .. 2421083 -  -2.7   -2.5632   GAATATATTATTAAC             GATTTTG TTGT CATAATC              TCAAAGGTTATTGAT  40 73
  Mbar_A1937 2419764 .. 2419774 -    -4  -2.95779   ATTTAAAAAAGCAAT                 TTCA ACC TGAA                 TAAACCTGAAAAGTA  47 100
  Mbar_A1936 2418662 .. 2418673 -  -4.4  -3.80625   GGCGCATAAGGGAAA                TGAG AAAG CTCA                 AGAATGCGCAGGTTG  58 260
  Mbar_A1928 2405778 .. 2405789 -  -2.2  -4.42667   TGAAAAGCATTAAAA                CTAG CTTT CCAG                 GAATAAAAAGCGCTT  57 461
  Mbar_A1923 NONE
  Mbar_A1922 2400361 .. 2400384 -  -5.3  -3.12283   GAAGTTAGCGAAAAT          GTCTCCGTCC TCCCG AGACGG-GAC          TCGGGCGTTAAAACA  54 33
  Mbar_A1915 2386610 .. 2386646 -  -7.5  -3.65722   AAAATAACCTTCAAA   TCTGACAAAATAAGGC GACTAT GCCCT-TTTTGCCAGA    TTTGGTTCTGTTCTA  73 230
  Mbar_A1913 NONE
  Mbar_A1912 2382551 .. 2382561 -    -4   -4.2243   ATAAACATTTTAAAA                 TAGT GAT ACTA                 TTAAATAGAAATGTT  60 195
  Mbar_A1911 NONE
  Mbar_A1910 2380103 .. 2380118 -    -9  -3.47029   TCAGCTAAACATTAA              TCTGCG GATT CGCAGA               TAAGCAGGCACTCTT  78 167
  Mbar_A1908 2376079 .. 2376108 -    -8  -3.63744   CCTTTTCTCAAAAGA       CTTGTTTTCAGA TTTAAT TCTGAAAACATG        TTCTGGTGAACGTAA  75 279
  Mbar_A1907 2374987 .. 2375003 -  -7.3  -5.10004   AAAAATAATTAAAAA              CGCAGAT CAT ATCTACG              GCATATCATCCGTAA  90 414
  Mbar_A1905 2373191 .. 2373209 - -10.4  -5.31091   CATAACAAAATAAAA             TGTAGGAT TAA ATCCTACA             CAAACAATTTAAAAA 100 34
  Mbar_A1904 2372454 .. 2372474 -  -4.8  -4.10161   GATTATCTGGGAAAA            TGGAATTA TAGAG CAATTCCA            GAGATAAAAATTTGA  62 374
  Mbar_A1903 2370869 .. 2370887 -  -3.2   -2.7083   TATTTTATAAATTGA             TTTTTTCA TCA TGAAAAAT             TTCCCACCTATACCT  42 248
  Mbar_A1902 2370138 .. 2370152 -  -2.2  -4.27742   ACAAAAATCAAATAA               TTTCTA CAG TAAAAA               ATTAAAAGGAAGTCT  54 154
  Mbar_A1901 2369349 .. 2369366 -  -4.9  -2.90992   AATCCGGTGAAACTA             TCCCTAT TCTC ATAGAGA              CTAGACAATCGATGT  51 323
  Mbar_A1895 2361545 .. 2361563 -  -4.6  -4.23758   AGGTCATACTTAAAA             CTAAATGT ATT ACCTTTAG             AACTAAAGGTGTTAT  62 326
  Mbar_A1894 2360848 .. 2360863 -    -4   -5.2166   GAAGAAGGCAAAAAA              GC-TGTC CAG GACATGC              TTGAAGAAAGAAAAA  78 248
  Mbar_A1892 NONE
  Mbar_A1891 2358865 .. 2358883 -  -3.8  -2.86078   GAGAAAAATAAAATC             CCAGATTA ATT CATTCTGG             TAGTGCAGTTTAGGT  47 250
  Mbar_A1884 2351417 .. 2351429 -  -7.7  -3.32984   TTAAAATCTACAACA                TGACC TGC GGTCA                TTGCCATAAATGAAT  69 241
  Mbar_A1879 2347679 .. 2347690 -    -3  -3.22965   AAACAAGGAAAACTA                CTTT TTCA AAAG                 AACTCTATCTGGCTG  46 319
  Mbar_A1877 NONE
  Mbar_A1876 NONE
  Mbar_A1875 NONE
  Mbar_A1874 2341907 .. 2341926 -  -6.4   -3.3785   TCAATTGATCGATAA            CCTGAAGA GAGC TCTTCGGG             CTGAAGTTATATCTT  62 345
  Mbar_A1873 2341404 .. 2341429 - -10.5  -4.09822   AACCGACCAGAGAAA         GATTTCCAGGT TTTT ACCTGGTAATC          ATCATTTCTGCAGTT  91 13
  Mbar_A1866 2332102 .. 2332117 -  -5.4  -4.57341   AATTCTTGTCAAAAA              GGCTTG AGCG CAAACC               TTGTCAAAAAAAGTT  71 213
  Mbar_A1865 2330581 .. 2330600 -  -3.6  -4.97666   AAGATATGAGAAAAA            CATACGTT ATAT AAAGTATG             TGAGATTTTCTTCTC  69 114
  Mbar_A1863 2326579 .. 2326597 -  -7.5  -4.65895   TGCCGCAGGTAAAAA             TCCTGTA AGCCA TACAGGA             AAGGTTTACAACCTT  81 309
  Mbar_A1860 2322923 .. 2322933 -  -5.4  -3.76176   CAAAGTTATGAATAA                 GTTC ACA GAAC                 AGATTAATTGAGTGT  59 412
  Mbar_A1859 2322454 .. 2322465 -    -3   -3.7108   AGCTTGAGAGCCAAA                TTGA GGGC TCAA                 AAAACTAAAAAAATA  50 64
  Mbar_A1847 NONE
  Mbar_A1846 NONE
  Mbar_A1845 NONE
  Mbar_A1844 2306583 .. 2306603 -  -5.3  -3.25111   CCAAAATCAGTAAGA            GTTTGCCAG ACC CTGGCAGCC            GTGGAGTTGATGATA  56 411
  Mbar_A1843 2306001 .. 2306014 -  -4.5   -5.4833   CTATTGAAGAAAAAA               GCCGT ATTA ACAGC                AAAAGAGCTTCAAAT  81 221
  Mbar_A1841 NONE
  Mbar_A1840 NONE
  Mbar_A1839 2300848 .. 2300858 -    -4  -3.42809   TACGTAATAAATATA                 TACA ATC TGTA                 TTAAATAATATCTGC  51 49
  Mbar_A1838 2299396 .. 2299413 -  -2.7  -4.16016   GCAGTGGGTAAGAAA             CCTGA TAAGGGAT TCAGG              GCACGAGCTCGTGCA  57 419
  Mbar_A1836 2297314 .. 2297325 -  -4.4  -2.85484   AAGGATTTACAAGTA                GAGA GGAG TCTC                 ACGCTTATCCTTTAT  49 5
  Mbar_A1835 2295121 .. 2295142 -  -2.9  -4.62203   TTTAAACAATCAAAA           GTCCCGTTC TTAG GAATTGGAC            TCAATTAGAAATTGA  62 397
  Mbar_A1834 2294258 .. 2294278 -  -2.5  -2.63723   TTTTCACTAATTAAG            GGGAATAAC GAC GTTTTTCAC            TAATTAGGGGGAATA  40 231
  Mbar_A1833 2293649 .. 2293663 -  -2.8  -3.54307   AAGATCCGTTTTAAA               TGAGTC ATT GATTCA               TATCACAGCTTAGAA  46 136
  Mbar_A1832 NONE
  Mbar_A1831 NONE
  Mbar_A1830 2290492 .. 2290506 -  -5.8   -5.0133   CAGCTTTTTAAAAAA               TTGTAA AAA TTACAA               AAATTATAAATTTTT  80 29
  Mbar_A1829 2289487 .. 2289506 -  -2.8  -3.92276   AGTAGAGAGAAAATA            GAGCTTTA GATA CAGAGCTC             ATTTAAGAGTGTAGA  51 43
  Mbar_A1827 2288336 .. 2288355 -  -3.6  -3.50278   TAGAAAAAGAAGAGA            GATCAAAA GTCA TTTTGTTC             AAAGATGAAAAATTC  51 64
  Mbar_A1825 2283616 .. 2283629 -  -2.4  -3.60627   TGAGTTTACGGCAAA               TCTC GCTTTT GAGA                TCCTGGAAGGCATTG  49 493
  Mbar_A1821 NONE
  Mbar_A1820 2274615 .. 2274636 -  -7.4  -3.57576   TTAAAAATAGAAAAG           GTAAAGGA GACTTT TCCTTTAC            GATCAAACAGGTACC  70 28
  Mbar_A1819 NONE
  Mbar_A1818 NONE
  Mbar_A1817 NONE
  Mbar_A1816 2268904 .. 2268948 -  -5.2   -2.8619   TCAAAATCTAGCATA GTTTCCACTAATCGTTGACCG TTAT CGATCAAAAACTAG-GAAAAC AATATAATGTCTTTC  53 282
  Mbar_A1815 2266726 .. 2266740 -  -5.8   -2.6704   GAAATTTTAAATTTA               TTCATT AAC AATGAA               TTTTTTTCCAATGAT  55 208
  Mbar_A1814 NONE
  Mbar_A1813 2264720 .. 2264730 -    -4  -3.91897   TTGTTTATTTATAAA                 TAAC TTT GTTA                 CAAAAATTACTTGAT  56 351
  Mbar_A1812 2262771 .. 2262789 -  -5.2   -4.7497   TTGATCGAGTAAAAA             GGGCAG TTGTAGC CCGCCC             GGAAAATTGCATAGA  75 195
  Mbar_A1808 2259451 .. 2259465 -  -2.8  -5.42198   TTTTAAAAAAGAAAA               GCCA GGAAGTT TGGC               AGAAGGAAATTCCCA  72 132
  Mbar_A1807 2258139 .. 2258150 -  -5.8  -3.24823   AAGTTCCAAAAATCA                CCTG CGGA CAGG                 CTCAGGAATAGGGTT  59 361
  Mbar_A1803 NONE
  Mbar_A1802 2247763 .. 2247795 -  -8.5  -5.04249   TTTTCAAAAAAGAAA     GGAGGAAAACAGCC TTATTC GGCTG-CCTCCTCC      CAGAAGGTTATTGTC  95 166
  Mbar_A1801 2245003 .. 2245016 -  -3.8  -4.03204   CAGCAAATTTACAAA               GGAG AATGAA CTCC                CAAAAAAGAAAAGTG  58 48
  Mbar_A1800 2237453 .. 2237485 -  -2.7  -5.04249   TTTTCAAAAAAGAAA     GGAGGAAAACAGCC TTATTT AGCCGCCT-CCTCC      TAGAGGTTATCATCC  66 170
  Mbar_A1799 NONE
  Mbar_A1798 2230005 .. 2230025 -  -6.2  -3.01726   TTTCGTTATATAAAT           CCTCCTATG TTTT CATAGG-GG            TTAGGTTAGCCTGTG  59 485
  Mbar_A1794 2212839 .. 2212866 -  -2.1  -4.79949   TTTTTAAAAAAATAA       GGAAAGTCAGCCT TATT AGACTG-CTT-CC        GCCCAGAAGGTTATC  62 13
  Mbar_A1790 2205340 .. 2205356 -  -3.7  -3.11272   CACTAGTACTCAAGA              GGTATTT ATT AATTACC              ACTTAATGTATCCGA  46 114
  Mbar_A1789 2204323 .. 2204342 -  -2.1  -2.96989   AATACATAGAATAAC            CTGTACC TTAGTT GTTACAG             CTCTAATTTTTTGAA  41 59
  Mbar_A1786 NONE
  Mbar_A1785 NONE
  Mbar_A1784 2193433 .. 2193446 -  -6.7  -4.64144   AAGAATTTTGAAAAA               GCTTC GTGA GAAGC                TTTGAGTGAAAAACT  79 211
  Mbar_A1774 NONE
  Mbar_A1773 NONE
  Mbar_A1772 2175454 .. 2175464 -  -3.2  -2.64872   CTTACGTAAGAACAT                 GCAC TTT GTAC                 TCTCCCAGCACTGTG  42 1
  Mbar_A1771 NONE
  Mbar_A1770 2169748 .. 2169764 -  -9.5  -3.41795   AAAGCCTGACCACAA              GCCTTTT GAG AAAAGGC              TTGAGCGAAAACCCT  80 89
  Mbar_A1769 NONE
  Mbar_A1768 NONE
  Mbar_A1767 NONE
  Mbar_A1766 NONE
  Mbar_A1757 2154145 .. 2154172 - -18.6  -5.61689   AAAAGGAAGAAAAAA        GTCCGTGAGAAG AATT CTTCTCACGGAC         TTTCACAGACTCATG 100 53
  Mbar_A1756 2152173 .. 2152187 -  -5.8  -4.24002   TCTCAAAGCTCAAAA               TGATTT ACC AAATCA               AATTATGGATAATCA  69 235
  Mbar_A1755 2150143 .. 2150165 -  -2.7  -3.75665   TGACAGTTTACTAAA           GCTTTAAGC TGGTT ACTTCAAGC           CTATTTTTAGGTATA  48 229
  Mbar_A1754 2148868 .. 2148888 - -13.3  -2.82257   TTATAAAAAATAGAT            GCCGATCAG GAT CTGACCGGC            TTATATGGTTTTTTA 100 38
  Mbar_A1753 NONE
  Mbar_A1752 2146236 .. 2146246 -  -5.4  -3.09452   ATGTTCCAATAGAGA                 GAGA TCA TCTC                 GGAATAGTCGTCATA  53 255
  Mbar_A1748 2142267 .. 2142293 -    -3  -3.53012   TCTCGTCTTGTTAAA         TTCTTTGTCCGA TGT TTGAACTAAGAA         GAGGGAGTTCTAAAC  48 266
  Mbar_A1747 NONE
  Mbar_A1746 NONE
  Mbar_A1745 2139905 .. 2139921 - -10.8  -2.90496   TTTTTCTCTAAAGTA              GCCGGG AAGAG CCCGGC              CATCTCATAATTTAA  83 37
  Mbar_A1744 2138181 .. 2138191 -  -2.4  -3.30619   AACTACTGTTCACAA                 GTCC ACA GGCC                 CTACTTTGCGTTCCG  44 384
  Mbar_A1743 2134264 .. 2134304 - -12.8  -4.64598   GAATCAGGTTAAAAA GCAAACACAAAAGCCCACT TTGA AGTGGGCTTTTGTGCT-GA  TGAGGGGAATTACAG 100 359
  Mbar_A1740 NONE
  Mbar_A1739 NONE
  Mbar_A1738 2130241 .. 2130251 -  -5.4  -4.25256   TCCCCATTAAAATAA                 CCAA ATT TTGG                 ATTTTACAGTTAAAT  66 230
  Mbar_A1737 NONE
  Mbar_A1736 2128184 .. 2128200 -  -7.3  -3.36131   AAAATCATTTGAGAA              GGGAAAA TAC TCTTCCC              TTCATGTTGAACTGG  66 55
  Mbar_A1734 2125542 .. 2125564 -  -3.4  -4.42062   CATGTGTGAAACAAA           GATTCCTGAA AAT TTCAAGTACC           TTAACAATACTAAGA  61 410
  Mbar_A1732 NONE
  Mbar_A1731 NONE
  Mbar_A1730 2119196 .. 2119210 -  -8.6  -4.04188   ATGCAAAGAGAATAA               TTGCAG TGA CTGCAA               AGGAGAGATATGCGC  77 295
  Mbar_A1722 2115342 .. 2115356 -  -6.4  -4.07568   GGCTCCTCGGGAAAA               GATTCG GGT CGAACC               CATGGAGCTTTACAA  67 426
  Mbar_A1720 2113297 .. 2113323 -  -3.1   -5.4756   AATGGGAAGAAAAAA        TGCTCCAGGAAA TCGA TTTTCTGGA-CA         ATGACATAAAGACGG  82 401
  Mbar_A1718 NONE
  Mbar_A1717 2112232 .. 2112247 -  -3.4  -3.16881   GATGGACTTTATTAA              TAAAAA AACA TTTTTA               ATTGATTTAATAAGT  46 52
  Mbar_A1716 NONE
  Mbar_A1715 2110650 .. 2110672 -  -6.4  -3.01918   GCAGTTTATAAATTA           CATTTTTTGA TCC TCAAAAACTG           AATAATACACCCGTT  59 180
  Mbar_A1714 NONE
  Mbar_A1713 2108811 .. 2108826 -  -4.8  -4.27007   CAAATATTGAATAAA              GAAATT AATT AATTTC               CTTATTCTGAAAATT  64 376
  Mbar_A1705 2103780 .. 2103790 -  -2.6  -4.37886   CCATTTGTTATAAAA                 TTAA TTT TTAA                 TCAATCACAAAATCT  58 51
  Mbar_A1704 2102328 .. 2102347 -    -5   -3.6328   CACACACAGAAAAAC            CTTTTGCA TACT TGCGAAAG             TTAATGAGCGGAATC  58 365
  Mbar_A1703 2101059 .. 2101069 -  -3.2  -3.05844   GTGCCCATCCGAACA                 GCCT TTT AAGC                 CCGAAACATTATTGT  45 20
  Mbar_A1702 2099038 .. 2099050 -  -2.7  -3.53091   ATGCTGTTGGTGAAA                TTATC AAA GACAA                TTCTAGTTATTTCTA  46 172
  Mbar_A1701 2098279 .. 2098292 -  -5.3    -2.752   ACGTTGACAGATAAT               GCTTA TTTA TAAGC                CAGAGATTGGTTAAA  52 164
  Mbar_A1700 NONE
  Mbar_A1699 2095813 .. 2095823 -    -4  -2.91144   TCAGGGGCGAAACCA                 GAAA GCA TTTC                 TTCGGTTTCCTTGAA  47 345
  Mbar_A1696 NONE
  Mbar_A1695 NONE
  Mbar_A1694 NONE
  Mbar_A1693 2090243 .. 2090255 -  -9.1  -5.95539   GTGGAAAGAAAAAAA                TCCGG GTG CCGGA                ATGAAGATACTGCCT 100 164
  Mbar_A1690 2087009 .. 2087034 -  -2.5  -5.31456   GTAATTGAGAAAAAA         GGAGTGAAGAT GAGA ATCTACACCAC          TAAAGCCGAATCCGG  76 481
  Mbar_A1685 2080174 .. 2080191 -  -4.9  -4.58685   AAATGTCCTGAAAAA             TGTCCTGA TTG TCAGG-CA             TATGGGCAGCAGGAG  69 219
  Mbar_A1683 NONE
  Mbar_A1682 NONE
  Mbar_A1681 NONE
  Mbar_A1679 NONE
  Mbar_A1676 NONE
  Mbar_A1675 NONE
  Mbar_A1674 2067756 .. 2067777 -  -2.5  -3.00342   ATAATAAAAAAGTGA           TTTAAAA-CA GGT TGCTTTTAAA           CTTAGAAATCTCGAT  43 482
  Mbar_A1669 2061190 .. 2061202 -  -3.4  -2.97245   TTATGCATAATTATA                GGAA TGCTT TTCC                CAACCCCGGCGGTGA  45 58
  Mbar_A1663 2050572 .. 2050591 -  -2.8  -3.66213   AATAAAAAGATAAGA            GAGGAATT GCCC ATCTCCTC             CATATTTGTTATTCC  48 201
  Mbar_A1661 NONE
  Mbar_A1660 2045211 .. 2045221 -  -2.4  -2.74558   AAAGGATGAGAGAAG                 CGGC ATA GCAG                 ATATTTGTCCATATT  40 64
  Mbar_A1659 2044270 .. 2044282 -  -3.3  -3.46271   TATAAATATGTAGAA                CGGCA GCT TGGCG                GTTTCAATGTCATTG  49 320
  Mbar_A1655 2041627 .. 2041649 -  -4.8  -4.24002   GGTCAAAGCGTAAAA           CCCCGAAG TCTTTAG CTTCGTGG           GATATAAGCGTCAAC  64 42
  Mbar_A1645 2029079 .. 2029095 -  -8.1  -3.72347   AAAGTAGCGAAAAGA              GTTCTTA CTT TAAGAAC              GGATGTGGGAGAGTT  75 286
  Mbar_A1644 NONE
  Mbar_A1643 2026726 .. 2026742 -  -2.4  -2.54801   GATTTCCAAATATAT              TTTATT CTTTT AATAAA              GCTCCAAATGCTATC  40 90
  Mbar_A1642 2024652 .. 2024670 -  -5.3   -3.9993   AACCCAGTAAAAATA             CGTGATC GGCGT GATCACA             ACCCTTTTGAAAAAA  64 202
  Mbar_A1641 2022928 .. 2022938 -    -4   -3.0782   TAAGTCCTGAATACA                 TTTC GCG GAAA                 AGAAAGGTAATTTAG  48 148
  Mbar_A1639 2020782 .. 2020792 -    -4  -3.00476   ATTCTGAATGATATA                 TTTC TCT GAAA                 AGGTTTCATTCTGAA  48 239
  Mbar_A1630 2010757 .. 2010767 -    -4  -4.11216   CCTCGACCCTTAAAA                 TTTC AAG GAAA                 ATCTTTTTTTCCTTC  58 164
  Mbar_A1629 NONE
  Mbar_A1628 2009464 .. 2009474 -  -5.4  -3.53444   GTACTTCCCTTCAAA                 GGAT ATT ATCC                 TTTATATAGCTTTCG  58 194
  Mbar_A1627 2005219 .. 2005244 -  -7.7  -2.52635   AGTTCGACTACTAAC         TGATTACGTAT GAAA AAACGTAATCA          ATCTCCAGCAATCAA  64 212
  Mbar_A1626 2001765 .. 2001781 -  -5.9  -3.75629   GATCCTTAACCTAAA              TAATGAC GCA GCCATTA              CGTCTCTAAAAGTTC  63 334
  Mbar_A1622 1995228 .. 1995247 -  -9.4  -2.94199   GATCCAGCAAGTATA            TACCTTTC TAGT GAAAGGTA             ACTCAAATTTGAGGC  75 365
  Mbar_A1619 1991036 .. 1991070 -  -5.1  -4.65168   AGTATATTCGAAAAA     TTCGAGAGAAAGCCT GAAAA AAGCTTTTTCTGGAA     AAATGGTATCTTGAA  69 200
  Mbar_A1616 1988688 .. 1988698 -    -4  -4.01047   AACTATTAACAATAA                 TATC TTA GATA                 GTAGTTAAAAATAAT  58 185
  Mbar_A1615 1986453 .. 1986475 -  -5.6  -2.75844   CTTGGGAGGGTAAAG           TTGATGACGA TTA TCAGCATCAA           TGAGGAAAAATACCT  52 281
  Mbar_A1614 NONE
  Mbar_A1613 NONE
  Mbar_A1612 NONE
  Mbar_A1611 1982474 .. 1982490 -  -2.2  -4.66537   TCCTCCAAGAGAAAA              CTGCCC TCATG GAGCAA              TAACTGAGAAAAACG  63 427
  Mbar_A1609 NONE
  Mbar_A1608 1979818 .. 1979833 -    -4  -2.52516   TCCGCCATTATGAAT              CAC-TGG CTT CCAAGTG              CGGGGGAGAAAACGA  45 165
  Mbar_A1594 NONE
  Mbar_A1593 1962142 .. 1962156 -  -3.6   -3.8698   CAACTTAAACTTAAA               CAAGTT TTA AACTTA               AACAAACCTTAAACT  54 40
  Mbar_A1592 1961597 .. 1961607 -  -6.8  -2.87586   ATTAATTCAGCAAAT                 GGGT TAA ACCC                 TGAAGATCTGGGCGT  61 18
  Mbar_A1591 NONE
  Mbar_A1590 1959376 .. 1959386 -  -2.6  -5.74086   AAAGGAAAGAAAAAA                 TAAA AGT TTTA                 ACGATACAATAAAAT  79 501
  Mbar_A1584 1951898 .. 1951912 -  -5.7  -4.60746   GTAAAAATAGGAAAA               TGCTG GGTAT CAGCA               TTTTATTTTCTGTTG  74 98
  Mbar_A1581 1948248 .. 1948267 -  -9.4  -4.41616   ATGTGGGTAAATAAA            GTGCTTTT AAAG AAAAGCAC             ACTGACTCCGAAAGG  95 201
  Mbar_A1579 1946395 .. 1946411 -    -3  -2.78798   ACGTTCTACTGAAAG              CCTTTG CTCTT CAAAAG              TTAGCAACTCAACAC  42 95
  Mbar_A1578 1945069 .. 1945083 -    -5   -3.4758   TATTAACAATAGTAA               TCTTCC TGA GGAAAA               AACTGGAATAGAAAC  55 450
  Mbar_A1571 NONE
  Mbar_A1570 1931739 .. 1931753 -  -2.8  -3.33744   CTTTTTTTTAAAAAG               CTTGGT GCT AACAAG               GTTAAGGTACACAAA  44 177
  Mbar_A1569 NONE
  Mbar_A1568 NONE
  Mbar_A1567 NONE
  Mbar_A1566 NONE
  Mbar_A1565 1929001 .. 1929012 -  -4.4  -2.92192   GTTCATTTAATTAGA                TAGC CTTA GCTA                 AACTTGTACTTAATT  49 62
  Mbar_A1564 1927405 .. 1927419 -  -4.2  -4.56978   CTCCCAAAGAAGAAA               CGGTTT TCG AGACCG               TCGCCTTACCACTAG  65 177
  Mbar_A1559 1919622 .. 1919634 -  -3.5  -4.00097   ATAATTTAATAATAA                TTTTT ATA AAAAA                GCTTAATCACTTAAG  56 520
  Mbar_A1558 NONE
  Mbar_A1557 NONE
  Mbar_A1556 1916659 .. 1916671 -  -4.1  -2.90194   AGCCTTGTAATTACA                GATGC CCG ACATC                CTATCAAAAAAAGTG  47 53
  Mbar_A1555 NONE
  Mbar_A1554 NONE
  Mbar_A1553 NONE
  Mbar_A1552 NONE
  Mbar_A1551 1911650 .. 1911670 -  -3.1  -4.70169   GGACAGCTAATAAAA            GCAGTAGGG ATG CACCCCTGC            ATCTTTTTGTTTCGC  62 223
  Mbar_A1550 1911049 .. 1911077 - -10.4  -3.43071   GGTTACACGAAGCAA        GGTATTTTGGGA GAAGG TCCCAAAATGCC        ATTTATGGTACGAGC  85 148
  Mbar_A1547 1908231 .. 1908250 -  -5.7  -4.07687   ATGTTGTTTTTAAAA            TCCGGAA AGACTG CTCCGGA             ACTTGCCGTTTTTCT  67 0
  Mbar_A1541 1901304 .. 1901320 -  -2.3  -3.33696   CTTTGGTTCAATTAA              TTTATTG GTT CAATTAA              TATTGATTTCTTCTT  44 67
  Mbar_A1540 1899589 .. 1899607 -  -2.4  -5.63236   ACTGAAAAAGAAAAA             CTCCTG GAAACGG CAGAAG             AATTAATTGCCCAGC  82 472
  Mbar_A1533 NONE
  Mbar_A1532 1890518 .. 1890544 -  -3.2  -3.14211   ACCGCGTCTTATGAA        TGTATTATGGA TGCAGC TCCA-AATACA         GAGTACATCCTTCAT  46 309
  Mbar_A1527 1882801 .. 1882831 - -17.2  -3.27298   TTTCCGAACCAGGAA       TAAGTATTGAGACT GGT AGTCTCAATACTTA       TTGATATAAATGATG 100 432
  Mbar_A1520 1876422 .. 1876434 -  -4.8  -4.00782   CTATATCATTATAAA                CGGT TGATG ACCG                ACAACAGTAAAATCC  62 6
  Mbar_A1519 1875825 .. 1875837 -  -4.9  -3.31001   GGCGATAAAAAGAAC                GATAA TCT TTATC                CCAATTTATTAAATT  54 336
  Mbar_A1518 NONE
  Mbar_A1517 1874418 .. 1874436 -  -3.9  -3.72324   CATGTTTACCAATAA            GAGGTACA AAAA TG-ACCTC             ACCTTTTTTCTTTTT  53 200
  Mbar_A1515 1873488 .. 1873501 -  -6.7   -3.1505   AGTAGTTTCTATCAA               CAGCA GTCC TGCTG                TATCTGATCGAAGAC  62 269
  Mbar_A1514 1872406 .. 1872418 -  -4.1   -3.2614   CAGCTTGGACATCAA                CCCTT TTA AAAGG                CTTGACCGAAAAAAG  49 146
  Mbar_A1513 1871895 .. 1871918 -  -6.8  -5.32699   GCAAATATGAAAAAA          TCT-CCGGAAA GAT TCTCCGGAAGA          ATGAAAGCCGGGATA  93 187
  Mbar_A1512 1871258 .. 1871270 -  -2.7    -2.974   TCAATAGTTAAAGGA                TTCAG TAG CTAAA                ACTCGTGAAAAGATG  42 142
  Mbar_A1511 NONE
  Mbar_A1510 1867956 .. 1867987 -  -6.1  -3.14468   TGTCAGGATACCCAA      TGACGTT-TCTTTC AAAAA GAAAGATAACATCA      GCTTTATTCCTTAGA  59 36
  Mbar_A1509 1867315 .. 1867326 -    -3  -4.71776   GAAGATGTAATAAAA                GAAA AAGT TTTC                 AAAGGGAAAGTTTAC  65 294
  Mbar_A1498 1854445 .. 1854458 -  -2.4   -4.3898   AGTATCGGTAGAAAA               GAGT AGGGAA ACTC                TTTTTGCCATATTTT  58 104
  Mbar_A1497 NONE
  Mbar_A1496 1851762 .. 1851778 -  -6.6  -3.78934   GCGTTGCGAGAATAA              CGATGA GCCCT TCATCG              ATGAAGAAAGCAATA  69 122
  Mbar_A1495 1848406 .. 1848417 -    -3   -3.5637   CCAGACCAGAAAAAC                TTTC ATTG GAAA                 TACTTTAATCGACCT  48 61
  Mbar_A1494 NONE
  Mbar_A1493 NONE
  Mbar_A1492 1843906 .. 1843927 -  -5.9  -3.54424   TCTCACCTGTTCAAA           CCCGTGCACT GGA AAT-CACGGG           CTCTACAGAATTATC  61 96
  Mbar_A1487 1836422 .. 1836450 -    -4  -3.68569   TTATCCATTGAACAA       GC-TTCTAAAGTG AAAA CACTTTATAACGC        AAAGTTAGACGAAGA  54 520
  Mbar_A1456 1787575 .. 1787593 -  -8.8  -2.63479   AAGAGCTCCACAGCA             GGGGTTTC TGA GGAACCCC             TGATAATATGAAAAT  69 93
  Mbar_A1455 NONE
  Mbar_A1439 NONE
  Mbar_A1435 1766323 .. 1766334 -    -3  -3.57013   AAAAGAGATAATTAA                TCTA AAAT TAGA                 ACATATATGAAAAAA  50 398
  Mbar_A1433 NONE
  Mbar_A1432 1762482 .. 1762496 -  -2.2  -4.08763   ACAATAAAGATGAAA               TATTAA ATT TTAACA               GAGAATACCAATTAA  52 160
  Mbar_A1431 1760775 .. 1760785 -  -2.6  -3.93057   TCTAAAATCACGAAA                 TTTA AGA TAAA                 GACTCAAAAATTAAA  51 116
  Mbar_A1430 1759830 .. 1759844 -  -2.9  -3.52519   ACTATTCACAAAAAC               TTGTA AAAGG TACAA               TTTAAGTCTATTAGG  48 153
  Mbar_A1428 1757237 .. 1757249 -  -9.1  -4.14243   CACCTCAGCGGAAAA                TCCGG ATA CCGGA                CCCTTTTGGATTTGC  85 2
  Mbar_A1427 NONE
  Mbar_A1426 NONE
  Mbar_A1425 1756099 .. 1756146 -  -2.6  -3.52896   CCAGCACCCATATAA TCGGGAAATGGGACCGCTGAGAT TCG AACTCAG-GTTCCGGCGTCCCGA ACGCCGAAGGATGGA  46 61
  Mbar_A1424 1755779 .. 1755791 -  -2.7  -3.60952   CAACAATAAAACACA                TTCAA TAT CTGAA                AATGTATCCCACTGC  48 45
  Mbar_A1423 1754966 .. 1754984 -    -3  -2.88544   GGCTATTTTTATATA             TCCTTGCA GTC TGCAGGGC             TGCCTTTCGAAATCA  43 38
  Mbar_A1422 1754058 .. 1754075 -  -5.7  -5.35222   AAAATTCATAAAAAA             TTATTTG GGTA CAAATAA              CTATCCCGGTAGCTT  86 79
  Mbar_A1421 1752906 .. 1752918 -  -6.3  -3.95378   TGAGACTCCAAAGAA                CTCAA GGT TTGAG                TTATTCATTCTAACC  66 30
  Mbar_A1420 NONE
  Mbar_A1419 1750553 .. 1750581 -  -3.9  -2.88118   TGATTTTACAATAAT        TCTATGAAACTAA CTC TCAGTTTCATCGC        CTTTACGGTATTTCT  47 386
  Mbar_A1418 NONE
  Mbar_A1417 1746812 .. 1746832 -  -4.1  -3.72009   ATAATACTATTCAAA            TTTATCTAC TAA GTATATAAA            TAATAAATTAATTAA  53 448
  Mbar_A1416 NONE
  Mbar_A1415 1742948 .. 1742958 -  -2.6  -4.62783   GATGGAGGTCAAAAA                 TAAA CAT TTTA                 TCATCTAATCGCTTC  60 26
  Mbar_A1414 NONE
  Mbar_A1413 NONE
  Mbar_A1412 NONE
  Mbar_A1411 1738884 .. 1738899 -  -7.6   -4.0942   TACTGATTATATAAA              GGCAAA TGCA TTTGCC               TTTTATTCACTTAAT  76 433
  Mbar_A1406 1733644 .. 1733654 -  -3.2  -2.60763   TTGACATTTCATAAC                 CTCG ATC CAAG                 CATTACAATTATTGA  42 8
  Mbar_A1405 1732104 .. 1732125 -  -3.1  -3.02144   TTATTTGTTTGAATA           TAGAAAATA GTTC TATTATCTA            ACGATTTTTGTATTG  45 168
  Mbar_A1404 NONE
  Mbar_A1403 NONE
  Mbar_A1402 1729240 .. 1729259 -  -9.2  -2.90075   GCGGCCCGAAGCATA            CCCCATCC TTTA GGTTGGGG             TGGCCGCACGCAATT  73 48
  Mbar_A1401 1726768 .. 1726782 -  -7.2  -2.71011   AGGTTGTTCTAACTA               TGGTTT TTC AAACCA               TTGCTAAACTAATCA  62 319
  Mbar_A1399 NONE
  Mbar_A1398 1724188 .. 1724213 -  -9.9  -3.59966   AGATGGGACATAGAA         CTGCTTTTCAA AGAA TTGAAAAGCAA          ATACGCGCTAGACGT  80 286
  Mbar_A1395 1718521 .. 1718531 -    -4  -3.69447   CTAGCAAAAAATATA                 TAAC CTA GTTA                 ATGTTTAACCATAAT  53 74
         tfb 1717260 .. 1717274 -  -2.1  -4.41348   CCGTTTTGAAATAAA              TCTCCG CAAG CGG-GA               AGACCCGGGGAAGTG  57 126
  Mbar_A1393 NONE
  Mbar_A1392 1715064 .. 1715078 -  -2.8  -3.55444   GCTGCAGGCCTGAAA               GCTTGA AGA TAAAGC               AAGCTCGTTATGTCT  46 430
  Mbar_A1389 NONE
  Mbar_A1388 1711012 .. 1711035 - -11.1  -3.25073   GGGCTAAGAGCAATA          CTGCTGCAA TAACTG TTGCAGCAG           CAGATTCACACTTTG  85 212
  Mbar_A1386 1708702 .. 1708712 -  -5.4  -3.01269   AATGTGTAAATTATA                 GCTA TTA TAGC                 CAGCTATCTAAGTAC  54 91
  Mbar_A1384 NONE
  Mbar_A1383 NONE
  Mbar_A1382 NONE
  Mbar_A1377 1703085 .. 1703097 -  -4.9  -3.63589   GAAAATATTGGTAAA                GAAAT ATT ATTTC                CAATTTTAAATTTGC  58 223
  Mbar_A1376 1700226 .. 1700237 -  -2.2  -5.01732   AAGCTTTTTAAAAAA                CTGG ATAT CCAA                 CCATAATTACTTTCA  65 441
  Mbar_A1368 NONE
  Mbar_A1367 1687225 .. 1687250 -  -8.4   -4.2828   GCCCATCTACTAAAA         CATGTAAAGG TTTATT CCTTCACATG          CCTGACAATGTGCCC  83 11
  Mbar_A1365 1683469 .. 1683479 -  -3.2  -5.85244   AATTAAAATAAAAAA                 CAAC GAA GTCG                 ATTTTTCCCATTCAA  81 432
  Mbar_A1364 1682551 .. 1682583 -  -4.4  -5.63645   TCAAAATATAAAAAA     GAA-AAGTGCTTTAT GGAT ATAAAGCATTTATTC      CTACTTCTTATGACA  83 45
  Mbar_A1362 1680038 .. 1680050 -  -6.2  -5.09259   TATCTGAAAACAAAA                GGGG AAATA CCCC                AACTCAACCGTTTTA  82 466
  Mbar_A1361 1677082 .. 1677098 -  -5.2   -4.7078   TTAATGATTGAAAAA              CAATTG AAAAA CAATTG              AAAAAAGAAGTGAAA  71 137
  Mbar_A1346 1661981 .. 1661993 -  -2.7  -3.80733   CTGACGGTACAAGAA                TTATG TTA CACAA                ATATAATGGATACGG  51 98
  Mbar_A1345 1657695 .. 1657706 -  -2.2  -3.83205   ATCGGTCACATCAAA                CCCA TCTG TGGA                 CAAAAAGAAAGGAAA  50 286
  Mbar_A1344 NONE
  Mbar_A1343 NONE
  Mbar_A1342 1654301 .. 1654312 -  -2.2  -3.04144   TTCTCACCTTTAAGA                CGCA TTAT TGCA                 CCTCACCATCCCTCC  42 8
  Mbar_A1341 1653547 .. 1653560 -  -5.3  -2.53382   ATTAGGTTGAAGTTA               TAACC TCCA GGTTA                GAGCCAGGTGGTTTT  51 159
  Mbar_A1336 1647837 .. 1647863 -  -3.8  -5.95286   ATTAAAAAGAAAAAA         GAATAATGAATC TCA GATTCATTCTTT         AAGAATTTCAATGAC  90 17
  Mbar_A1335 1646330 .. 1646344 -  -2.9  -3.29263   AGATCTCGGCCAGAA               TTGTT GCAGG AACAA               ACCTTTACATTTCAG  46 393
  Mbar_A1333 1644273 .. 1644292 -  -2.8  -3.61268   TATGCAAGTTTTAAA            GCGACTCT CATA AGAATCTC             TACTTGGCTTTTTTC  48 25
        truA 1643233 .. 1643243 -    -4  -3.68378   GCATATCCGAAAAGA                 TTGA GAT TCAA                 ATACCAACCAGTGAA  53 256
  Mbar_A1329 NONE
  Mbar_A1328 1639327 .. 1639339 -  -4.9  -3.85504   ATCACGAAAAATTAA                TTATG GAA CATAA                TATTTGAGTAGCTTC  60 210
  Mbar_A1327 1637836 .. 1637857 -  -3.8  -3.34983   GCAAGCTATATAACA           CAATGCTT GAAGAT AAACATTG            GATCTCATGGGAAGA  49 202
  Mbar_A1325 NONE
  Mbar_A1324 NONE
  Mbar_A1323 1634529 .. 1634539 -  -2.6  -3.18681   GCGGAATTGTATCAA                 TTTA TGA TAAA                 GCTAACACTAAAAAA  44 16
  Mbar_A1321 1630342 .. 1630352 -  -5.4  -4.22883   TATCATCTAAAATAA                 GCAT TGT ATGC                 CCTTAGTTTTAGTAC  66 431
        hisG 1620165 .. 1620193 -  -3.1  -4.64598   GAATTACTTCAAAAA        CCAAAGTCACATC TCC GACACGTCTTTGA        GAATCTCATTCTATC  62 115
  Mbar_A1311 NONE
        hisF 1618654 .. 1618694 -  -9.7  -3.04398   GCCTTTTTTGAAAAG  GCTTGCGGGCAAGCAGTTT TTG AAAAGGCTTGCGGGCAAGC  AGTTTTTGAAAAGGT  76 46
  Mbar_A1309 1618247 .. 1618258 -    -3  -3.86307   TCCGGAATAAAAAAG                TAAG GTTA CTTA                 ACTTTTGAAGCGACA  52 223
  Mbar_A1308 NONE
  Mbar_A1307 NONE
  Mbar_A1306 NONE
  Mbar_A1305 NONE
  Mbar_A1304 NONE
  Mbar_A1303 1612449 .. 1612467 -    -4  -4.30441   GGATAAGAGGGAAAA             TAAACTTA TTT TAAATTTA             AAGGTTAATTATATA  60 302
  Mbar_A1301 1610891 .. 1610912 -  -7.3  -5.24129   TTTGCTCAGAAAAAA           GTGTAGCCT TTTG AGGCTACAA            GAATTGTTTTTAATC  91 309
  Mbar_A1299 1608606 .. 1608617 -  -4.4  -4.58424   GAGCAGGACAGAAAA                TGCT AGAG AGCA                 AGCCAAAAAATGCAG  68 517
  Mbar_A1298 1607618 .. 1607632 -  -6.4  -2.78813   GCTTATGTCAAGAAC               TGCTGA TCT CCAGCA               TTTTCATTTCATTGA  57 295
  Mbar_A1297 1606856 .. 1606868 -  -3.4  -5.54192   ATTAATGCAAAAAAA                GAGA AACAA TCTC                TAGTTTGATAGTGAG  79 81
  Mbar_A1296 1605203 .. 1605221 -    -6  -3.25316   GGGAGATACAATAGA             TACCCTGT CAA AAAGGGTA             CTAGAAAAAGAAAAC  57 516
  Mbar_A1294 1602562 .. 1602606 -    -6  -4.13872   ACTGAAGTATATAAA TGATCAG-GA-GTTGCAGATAA AGG TTATTTGCAACTTCTCAGATCA ATGCGTCTTCTATAT  67 393
  Mbar_A1285 NONE
  Mbar_A1284 NONE
  Mbar_A1283 NONE
  Mbar_A1282 NONE
  Mbar_A1281 NONE
  Mbar_A1280 NONE
  Mbar_A1279 1585729 .. 1585751 -  -9.8  -4.14472   TGAATACGCGTAAAA           CCCCTGTGTC CTT AACTCAGGGG           ATATAAGCGCCAACT  86 341
  Mbar_A1278 1585181 .. 1585234 -  -4.8  -2.67747   TCTGGATATTACAAC CACGGAAAACACGG-AAGAACCACGC CTTT AC-TACTTATTTCCGTGTCTTCCGTG CTTTCAGTGGTTTTC  50 176
  Mbar_A1273 1580487 .. 1580497 -  -6.8  -5.02201   AAAACAGCAGAAAAA                 CCTG ATA CAGG                 CAATTGCAATCCAGC  86 473
  Mbar_A1269 NONE
  Mbar_A1268 NONE
  Mbar_A1267 1573626 .. 1573642 -  -3.7  -3.53546   TACAATAGACTACAA              TAGACTA CAA TAGACTA              ATTCAGTTATACAAT  50 215
  Mbar_A1264 1567844 .. 1567872 -  -8.9  -2.78596   TACCTGCGGAGGAGA        TCCTGACAAACTC AGG GAGTTTGTTTGGA        CCTTGCAGAAATATA  67 319
  Mbar_A1262 NONE
  Mbar_A1261 NONE
  Mbar_A1260 NONE
  Mbar_A1259 NONE
  Mbar_A1258 NONE
  Mbar_A1257 NONE
  Mbar_A1256 NONE
  Mbar_A1255 1561486 .. 1561506 - -10.5  -6.34616   TTAAAAGAAAAAAAA            GCAAAGGAA AAT TTCCTCTGC            TTTTGAGTCCTGAGA 100 66
  Mbar_A1253 1558172 .. 1558190 -  -7.4  -3.05997   GCGTCAGAAATTATA             GGCTTCAG TGC CTGAAGCT             TCTATGGGAACTTTA  64 241
  Mbar_A1244 1546072 .. 1546090 -  -2.5  -3.43619   AGGAAACTTAAGCAA            GTAC-TGA AATA TCAAGTAC             TGAAGTATCAAGTGC  46 182
  Mbar_A1243 1543713 .. 1543727 -  -7.8  -3.06501   CACATTTGCACTTAA               TCCCCC GAA GAGGGA               AGAGAGATAAGCCTT  67 209
  Mbar_A1242 1540586 .. 1540596 -  -5.4  -4.25458   AATTCCACGAACAAA                 TGGA TTT TCCA                 CTCCTCTTTAGTCCC  66 227
  Mbar_A1240 1537243 .. 1537259 -  -2.9  -3.00704   ATGGGCTAAATCATA              CGTGCAA GAC TTACGCG              GTTGAAACGGGAAAT  45 397
  Mbar_A1237 NONE
  Mbar_A1236 1531024 .. 1531040 -  -8.1  -4.42238   GCATCCGAAGGAAAA              GAATCAA TAA TTGATTC              CTCGAAAAAGATCAA  82 347
  Mbar_A1231 1522547 .. 1522570 -  -3.9  -5.96219   CAGCCAGAAAAAAAA          CTTCTCCACA GTTTG CGTGG-GAAG          TATGTCAGTTTTTAA  90 163
  Mbar_A1229 1519630 .. 1519640 -  -2.6  -4.35017   CAAAAAGTTAATAAA                 TTTA CTT TAAA                 TTATACGTTTGAGTC  58 59
  Mbar_A1228 1518376 .. 1518400 -  -8.7  -3.54414   AGGCTCAATGAAATA          GCAACGTTTTA TAG TAAAAGGTTGC          TCTGATGTTCTAGAA  76 9
  Mbar_A1227 1517107 .. 1517118 -    -3  -4.21141   TGTCAATAAATTAAA                TTCA AAAC TGAA                 TGTAGCTTGAGAATC  57 247
  Mbar_A1223 1510084 .. 1510107 -  -2.6  -3.05816   TTATCTTTTACCCAA          TTTTAATTCT ATAT ATAATTAAAA           TAACAAAAGAAGTGA  43 177
  Mbar_A1222 1508843 .. 1508871 -  -8.2  -3.14344   TATTCCTGCTATGAA       CTGAAGA-CAGGG GATT CCCTGGTCTGCAG        ACACTGCGGCTTTGA  67 172
  Mbar_A1211 1500528 .. 1500538 -    -4  -5.21459   AAAAATAAAAATAAA                 GTTA TAA TAAC                 TGACAGAAACTCGTT  74 47
  Mbar_A1210 1498677 .. 1498690 -  -5.3  -3.41454   ATAAATGACCTATAA               TGACT TATG AGTCA                AAAGAAGTGAAATTT  58 55
  Mbar_A1209 1496607 .. 1496638 -  -7.2  -5.27769   ATAAAAAACTAAAAA      CTTTGCTGCAGGCT TTTT AGCCCACAGCTCAG       GAACTACCAGTTTTT  91 46
  Mbar_A1208 1493370 .. 1493380 -  -4.6  -3.48276   CTTGGGCTTATAGAA                 CGCC TGA GGCA                 GTTATAAAGGTAAGA  54 202
  Mbar_A1206 1491898 .. 1491920 -  -3.5  -5.53079   AAAAGATATAAAAAA           GAAGGAAAA GGGAT TTTTCCTTG           TTGATATTCCCTAAC  79 261
  Mbar_A1205 1490394 .. 1490409 -  -4.8  -3.63805   ATTCCAGATTCCAAA              GTTTAA ACAG TTAAAC               TACCGGACGGCTAGT  58 195
  Mbar_A1204 NONE
  Mbar_A1203 1487463 .. 1487473 -    -4  -3.01712   TCGGCCTGCCGAATA                 TATG TTT CATA                 TAAGTTTTTCAACAA  48 260
  Mbar_A1201 1483251 .. 1483262 -    -3   -5.3658   ATTATAAAAACAAAA                TTCA GAGC TGAA                 GATGTTCTTAATTGC  79 317
  Mbar_A1199 1477973 .. 1477991 - -10.2  -2.71712   TCTGGTGCTTGAAAT             GCACGCCC AGC GGGAGTGC             CAGCTTGAAATCTGG  74 450
  Mbar_A1197 1474007 .. 1474030 -  -2.5  -3.81111   AAATAAAATTCTAAA          GAAAAAGTT TTTTAG ATCTTTTTC           TTCATCACAAAGTAC  51 13
  Mbar_A1196 1472261 .. 1472279 -  -3.8  -4.18018   TGGGCTCAGTGAAAA             TATCAGGG TTA CCTCGATA             GTTGGCCGTTTTCTC  60 522
  Mbar_A1194 1468901 .. 1468926 - -10.5  -2.87132   TGGTTTTGCCAGAGA         TTCCGCTGCAT AACA ATGCAGCTGAA          TTGGCAGCAAGAGCA  81 328
        surE 1465241 .. 1465264 -  -5.3  -5.72254   TGAAAGAATAAAAAA          GGCTCTCTT GGATAA AAGAGAGTC           AACATCTCTCAAAAA  91 210
  Mbar_A1187 1458391 .. 1458411 -  -4.8  -5.08011   AAAACTTCCAAAAAA            CTTTTAGG TAAAG CCTAAAAA            AAGAAATGCTACTAT  75 185
  Mbar_A1186 1457602 .. 1457612 -    -4  -3.55378   ATTTATTTACAAACA                 TTGT CTG ACAA                 ATTCCTCTGGCATTA  51 6
  Mbar_A1185 1455020 .. 1455031 -  -5.8  -3.34398   TTTGGGCCTGAAATA                CCAG CGTC CTGG                 AAGCTTTCGAGGTAA  59 504
  Mbar_A1182 1453042 .. 1453055 -  -6.7   -4.5815   AAGAAAAAGAAAGAA               CCCTA TTTT TAGGG                CATGTGAAAAAAATT  79 72
  Mbar_A1181 NONE
  Mbar_A1180 1450992 .. 1451005 -  -5.9  -4.56597   GCGCTCTGGGAAAAA               GGGCA ATAT CGCCC                TCCCTGGCTCTGGAG  73 331
  Mbar_A1174 NONE
  Mbar_A1173 NONE
  Mbar_A1172 1440908 .. 1440951 -  -5.4  -3.27408   TCTGAGGTAAAGATA GGAAGATGAGGAGTGC GGCTACACCCAG GCACTTCTTATCTTCC TCTTAAGATAATCCC  56 464
  Mbar_A1171 1437475 .. 1437494 -  -4.4  -4.24654   AAAACCGAAAAAAGA            CTCTTCGAT GAA ATC-AAGAG            AGGCGGGACACTGTC  63 225
  Mbar_A1169 NONE
  Mbar_A1168 1434335 .. 1434349 -  -4.2  -2.75064   TCCTTCATTCAATCA               CTCCCG TAG CAAGAG               CAAGAAGTGCCATCC  46 0
  Mbar_A1167 1433690 .. 1433703 -  -6.7  -3.41024   CCCCTGAAGACAATA               GCAGT TAAA ACTGC                AAAATTATATTAATT  65 179
  Mbar_A1166 1432896 .. 1432906 -  -2.4  -3.12668   GATTTGCAGATGGAA                 GCAG CTC CGGC                 TTTCATAAAACTAAG  43 311
  Mbar_A1152 1423910 .. 1423923 -  -3.9  -3.30124   GTTTACTTTTTAGAA               GATTA ATAT TAATC                AGTTCTCTGGAAAGT  49 371
  Mbar_A1144 1416287 .. 1416299 -  -6.3   -4.2535   ATACGAGATTCAAAA                CTCAA ATT TTGAG                TTTCGGGATAGACTC  70 46
  Mbar_A1142 1412941 .. 1412957 -  -2.3  -3.63305   TAGAGAATTTCGAAA              TTGAAGA ATT TGTTCAA              ACAGTAAAACCTGAA  47 126
  Mbar_A1132 NONE
  Mbar_A1131 1399385 .. 1399395 -  -3.2  -3.13848   ATATATTTAACAAAC                 CTGG CAT CCAA                 ACTTCTGTGTTTGAA  45 155
  Mbar_A1130 1396857 .. 1396876 -  -4.3  -5.19212   AGTACCAGCAAAAAA            TCCTGGA GAATTA TCCAGAA             AAATTAATAAACTGC  78 500
  Mbar_A1128 1394362 .. 1394380 -  -3.2  -3.30781   TCAATTTAAATTTAA             TTTTTGAA GTT TTCAATAA             ATCGATATTAGTAGA  46 81
  Mbar_A1127 1391948 .. 1391961 -  -3.1  -4.80453   TCACGATAAAAGAAA               CGATA AACA TACCG                GTGCATCAGTGCTTT  65 31
  Mbar_A1126 NONE
  Mbar_A1125 NONE
  Mbar_A1124 1382144 .. 1382154 -    -4  -4.78237   GATCTTAGAATAAAA                 CTTT TAC AAAG                 AAGAATAAGTTTGGG  68 234
  Mbar_A1123 1379726 .. 1379739 -  -3.1  -3.63627   CTGGGAGATGGCAAA               CAGGA AAAA TCCTA                CCTCCATGTTTCGGA  51 402
  Mbar_A1121 NONE
  Mbar_A1118 1375682 .. 1375696 -  -8.6  -3.19169   TTAATATCAACAAAT               CAGGAA ACC TTCCTG               CATTTTTCTCTCTCA  74 458
  Mbar_A1117 NONE
  Mbar_A1116 NONE
  Mbar_A1115 NONE
  Mbar_A1114 NONE
  Mbar_A1113 1370024 .. 1370039 -  -3.3  -3.75035   AAAAAAAGGAAAAAC              CATTG GAAAAA CAATG               AAAAAATAATTTTGG  52 81
  Mbar_A1109 1362686 .. 1362707 -  -3.7  -5.85244   AATTAAAACAAAAAA           TCTGGAAGA ATAA TCTTCCAAG            TCTTAACGAGCAAGC  84 28
  Mbar_A1108 1360420 .. 1360431 -  -2.2  -4.37092   ACCTTCTTCATAAAA                GTGA ACTG CCAC                 TAAGCTAAAGACTTA  57 420
  Mbar_A1106 1356203 .. 1356219 -  -4.3  -4.11805   AGGAGACTATAGAAA              CGCCAGT TCG ACAAGCG              ACATCCATGTAAACC  61 487
  Mbar_A1104 1353150 .. 1353161 -  -4.4  -4.45485   ATTATATCTAGAAAA                CCTT TCTA AAGG                 CTATATTTCTGGGTA  65 26
  Mbar_A1103 1350322 .. 1350341 -  -4.9  -5.26119   CCCTCAAAAACAAAA            CCTCCAG ACGAAA CTGGGGG             GAGTTCACGGAACAT  79 30
  Mbar_A1100 NONE
  Mbar_A1099 1347313 .. 1347340 -  -4.3  -3.53855   GTTGTGAAAAAGATA       CTGG--AGTTCCT GAGC AGGAACTGACCAG        ATTCAAGAATTGAAC  54 64
  Mbar_A1097 1345804 .. 1345825 -  -3.7  -2.79096   AGGACACAAAGTAAT           GGCTTCTCA TAAA TGAAAAGCT            GGATCCGACTTTCCG  45 78
  Mbar_A1096 1345325 .. 1345344 -  -3.6  -4.08307   TGAAAATTGAAATAA            CATCTG CGAAAGGT CAGATG             CAAACTTCAGGCTAT  56 53
  Mbar_A1094 NONE
  Mbar_A1093 1341503 .. 1341528 - -11.3  -2.55019   AATCTGAAAAATGAG         GTTGCAGGTATG TTT CA-ACCTGCAAC         GGAAATTGAAGCTTT  86 70
  Mbar_A1086 NONE
  Mbar_A1085 1331649 .. 1331682 - -12.5  -4.05714   ATTTTGAAGCATAAA     TCCAGGATTGCCGGA AATT TCCAGCATTCCTGAA      ACTTTCTTTTTAATA 100 382
  Mbar_A1083 1328541 .. 1328557 -  -6.6  -2.73159   CGAATTTTTGTAAAC              CGGTTT GTTGT AAACCG              ATTCTGTAAACCGAA  59 375
  Mbar_A1072 NONE
  Mbar_A1071 1314571 .. 1314581 -  -5.4  -3.28878   TAATAATATGAAAAT                 TGCT TCA AGCA                 TAGTCACAGAAGAGT  55 323
  Mbar_A1060 1298154 .. 1298164 -  -2.6  -3.61371   AAACTTGACTTCAAA                 TTTA CAG TAAA                 TTCGCGACATTACCT  48 135
  Mbar_A1053 1286197 .. 1286215 -  -3.2  -5.26918   ATATGTCATAAAAAA             TTAGATTT CTT AAATCAAA             ATTAAAGGACAATAA  71 378
  Mbar_A1052 NONE
  Mbar_A1051 1282147 .. 1282178 -  -6.6  -3.54543   ACCGACTTTTTGAAA      TTCCTGAAGATTTC AGAA GCAACCTTCTGGAA       TCAAAGCATGTCAAA  63 409
  Mbar_A1049 1280494 .. 1280516 -  -7.8  -4.29073   GAAGAATGGAACAAA           TCTTTTCAGG ACT CTTGAAAAGA           GTGGGACTAGACTTG  79 186
  Mbar_A1047 NONE
  Mbar_A1046 1277361 .. 1277394 -  -2.7  -3.39895   TTCCTTATGAACCAA     TTAATACTATATAAT CGAT ATTATAAAATACTAA      CGATAGAATTATATT  46 245
  Mbar_A1040 1267586 .. 1267618 - -10.6  -4.96848   TTCTGGACAGAAAAA      CTTAAAACTCCCGG TACTT CCGGGGGTTTTTAG      AATTCCTTTTTACAG 100 59
  Mbar_A1038 1265583 .. 1265595 -  -4.9  -3.71552   ATTTCATTAATAGAA                TTTCA TGA TGAAA                TTTGAAGAAATATTC  58 87
  Mbar_A1037 1263143 .. 1263162 -  -5.7  -4.33146   ATAAAAAAGGATAAA            GGAACCC TTACCT GAGTTCC             CTTGGACTGTATCGT  69 13
  Mbar_A1036 1262269 .. 1262289 -  -4.7  -4.33153   GTTAATATCAATAAA            CTGTCAGAT ATG ATCAGACAA            AATAAAGCACTTGAT  64 55
  Mbar_A1035 NONE
  Mbar_A1034 1257100 .. 1257122 - -10.6  -3.34821   TAAAAATAGGAAAAG           CCCGCGTT TTGGGTT AACGCGGG           AATTTTAAGTTTTTA  83 94
  Mbar_A1032 NONE
  Mbar_A1031 NONE
  Mbar_A1030 1252673 .. 1252695 - -11.4  -3.14211   ATTGTTGGGCAGGAA           GTGAAGTTCT GGA AGAACCTCAC           AGTAACTGGCATGCT  84 460
  Mbar_A1024 1249672 .. 1249685 -  -6.7  -3.42366   CTGAAAAGTCTATAA               CCTGA GAAA TCAGG                TTATGTTTCTTATTC  65 210
  Mbar_A1017 1244172 .. 1244187 -  -2.6  -4.69622   ACATAACTTGAAAAA              TCTCTT TTTT AAAAGA               TTTCATCATGTTGCA  60 289
  Mbar_A1016 NONE
  Mbar_A1015 NONE
  Mbar_A1014 1237178 .. 1237189 -  -5.8  -2.73875   CTGGCTTGAAGACTA                CCTG GAAT CAGG                 GAAACGCGTAGGACC  53 243
  Mbar_A1012 NONE
  Mbar_A1011 NONE
  Mbar_A1010 1234750 .. 1234766 -  -4.5  -5.02287   GAGAAAAATATAAAA              TCTTTTG CAG CAAAAAA              GGTAATTTACAACTA  73 483
  Mbar_A1004 1225772 .. 1225804 - -10.8  -3.00213   ATAAAGAACAGGATA      CCTGAATCAGTT AATAAAGAA AACTGATTCAGG      GGTTTAAAAAGATAA  84 64
  Mbar_A1003 1224424 .. 1224437 -  -3.1  -2.77344   GGATCTTTTAATAAT               TCTCC GTAT GGAAA                TCTTTTATTAACTCA  42 4
  Mbar_A1002 NONE
  Mbar_A1001 NONE
  Mbar_A1000 NONE
  Mbar_A0999 1220839 .. 1220862 - -10.4  -3.48747   AAAATTAAAAAAGTA          GAACTTCAGT TTTT ACTGAAGCTC           AAAGTGCTTTATGTT  85 14
  Mbar_A0998 1218336 .. 1218375 -  -2.3  -5.43414   ATTATACATAAAAAA CGATACTCGACAGGATATA TGTG TTTTTCCTGTCG-GTAT-G  CTTTTTGTAATGGCT  71 100
  Mbar_A0986 1205905 .. 1205923 -  -8.2  -2.75074   TTGATTTTAATAGTA             GCCTGATT TAC AATCAGAC             TCAACTCGGATCTAA  67 37
  Mbar_A0985 1204529 .. 1204541 -  -4.9  -3.13403   GGTCCCGTACGAAGA                GTTAA TCT TTAAC                CTTAAAAATCAGACT  52 59
  Mbar_A0984 NONE
  Mbar_A0983 1201106 .. 1201124 -  -6.2  -5.01546   AAAGTTATACAAAAA             TTATATAA TAA TTATATAA             AAATTAAAAAAGCTA  82 254
  Mbar_A0982 1199883 .. 1199895 -  -6.3  -4.51699   ATAATCACCAGAAAA                GGATT GAA AATCC                TTCTCAATAAAATTT  74 236
  Mbar_A0980 1196768 .. 1196778 -    -4  -3.34589   TGAACAGCAAATAGA                 TCAT TTA ATGA                 ATATACCTTAACTGG  49 401
  Mbar_A0976 1187749 .. 1187762 -  -3.9  -4.06993   AAGGTCAAAAAAAAG               TCAAA AAAA TTTGA                AGTAAAGAAAGTTAG  58 215
  Mbar_A0975 NONE
  Mbar_A0974 1186126 .. 1186139 -  -2.5  -3.67558   TAGAGACGTTAACAA               TATAT AAAA ATATA                CAGATAAATAAATAT  48 68
  Mbar_A0973 1184783 .. 1184801 -  -2.4  -4.25283   AGGTTTTCAGGAAAA             CAGCAACT TGA AATTGCCA             AATCAATCGATTATA  58 371
  Mbar_A0969 1180282 .. 1180315 - -15.5  -3.41982   AAAGCCAGTAATTAA     GAAAAGGCCTGCTTT TAAG AAAGCAGGCCTTTTT      GAATTTCTACGCTTT 100 425
  Mbar_A0962 1171113 .. 1171133 -  -3.9  -2.99871   CTGCAGATGAAATTA            TTCCTGAAC TTA GATCAGGAG            CCTCGGTGGACACAC  46 447
  Mbar_A0959 1165525 .. 1165550 -  -4.1  -4.29369   TAAAAAAGAATGAAA         CTTGAGAGA ATTAAAGG TCTCTCAAA          GCATGCTTGCAGTCA  60 21
  Mbar_A0958 1164560 .. 1164584 -  -5.1  -5.46706   ATTTCAAAACAAAAA          TATCTGGAATC TAT AATTTCAGATA          ACGAATTCTTTGTCA  87 56
  Mbar_A0955 1160430 .. 1160452 -    -8  -3.96337   TCAAAAATTATTAAA           TATTAATTAT AGC ATAATTAATA           TACATTTACAGTGAA  79 316
  Mbar_A0954 NONE
  Mbar_A0953 NONE
  Mbar_A0952 1158179 .. 1158193 -  -4.2  -3.88946   GATTTTACAGAATAA               TTGGCA TAC TGCCGA               AAAACTTTCAGAGAA  56 62
  Mbar_A0951 NONE
  Mbar_A0950 1155038 .. 1155066 - -12.5  -3.60296   CATCTTCAGCTTAAA        CCCAGTAAACAAG AAT CTTGTTTTCCGGG        AATAAAAATATGGTG  95 215
  Mbar_A0949 NONE
  Mbar_A0948 1154120 .. 1154136 -  -9.5  -2.68072   GGTATTAGAAGGAAT              TGCCTAA TTT TTAGGCA              GTGTCACGAATTTGC  74 238
  Mbar_A0939 NONE
  Mbar_A0938 1136323 .. 1136343 -  -3.4  -3.27185   TTTATTTAAATAAAT            TTATCAAA AATAA TCTGATAA            GACCTGTTGATCTAA  48 187
  Mbar_A0937 1135455 .. 1135471 -  -6.5  -3.22425   AAGAAGAAGCCAAGA              TCCGGAT TCG AACCGGA              ATGGAATCGCTCTGC  61 199
  Mbar_A0936 1134453 .. 1134468 -  -5.4  -4.57353   CGGGACTACAGAAAA              CTCCCT ATTA AAGGAG               AATTTTAGGACAGAT  71 17
  Mbar_A0935 1133018 .. 1133029 -  -4.4  -3.30635   TAAACCTGCTTAGAA                GTCA GTCA TGAC                 CCTGAACTGGTCAAT  52 8
  Mbar_A0934 1131917 .. 1131931 -  -2.8  -3.57543   TAAAAGACGAAAAAG               CAACTG AAA CACTTG               TCAAAGCTTTGGGAG  50 264
  Mbar_A0931 NONE
  Mbar_A0930 NONE
  Mbar_A0929 NONE
  Mbar_A0928 NONE
  Mbar_A0927 NONE
  Mbar_A0926 1120152 .. 1120169 -  -8.5  -3.24022   AAAGCTGTAGAAAAG             CTCAAAC AGGC GTTTGAG              GACAAAACTATGGAT  69 419
  Mbar_A0919 1112542 .. 1112554 -    -2  -2.55002   AAAGACATCAAAATT                TAGA GGATT TCTA                CAAAGCCCAATTGTT  39 64
  Mbar_A0917 1109296 .. 1109320 -  -9.3  -2.64872   GGGACTCAATAATAT          CTCAGGAGAAT ATT ATCCTCCAGAG          CAGCCTGAAGGAATA  68 303
  Mbar_A0915 1106409 .. 1106419 -  -5.4  -2.77519   AAGACTGAAAACTGA                 CTTC GAA GAAG                 AACTGAAACTTTATC  50 234
  Mbar_A0913 1104732 .. 1104742 -  -3.2  -3.22656   AACGTAAGCTATTAA                 CCCT CTC AGGA                 AGAGATTTATAATAA  46 47
  Mbar_A0911 1103436 .. 1103446 -    -4  -4.50627   CACCCAGGAAAGAAA                 TTTC TGG GAAA                 TTTTGAAAAATCCAA  62 55
  Mbar_A0910 1102285 .. 1102297 -  -2.7   -2.5176   GAATGTACAAGATAG                TAACC TAT AGTTA                GCATCAATGATATAT  40 210
  Mbar_A0909 NONE
  Mbar_A0908 1099134 .. 1099149 -  -7.5  -5.29445   TTTTAATAATAAAAA              GCCGG GAGTTA CCGGC               TTATAAGGAAGTGAG  91 42
  Mbar_A0907 1098488 .. 1098503 -  -6.2  -2.56715   ATTTCCAGTAAGTCA              CTCAAT ATTT ATTGAG               GTTTGGGAACTGGAT  56 7
  Mbar_A0906 1097533 .. 1097549 -  -2.3  -3.31777   AAGATATTACAAAAG              CACACTA TAT TAATATG              ACAAAATTCAAAATA  44 409
  Mbar_A0905 1095339 .. 1095349 -  -2.6  -3.08774   GAGAAAGCTGTAAGA                 TATA ATT TATA                 TTTTTTTGAAAGGTT  43 133
  Mbar_A0904 1092721 .. 1092744 -    -9  -4.11322   CCAAGCACAAAAATA          TGAAAGTACT TGAA AGCACTTTCA           TGCTAAATATAATAA  85 181
  Mbar_A0903 1090840 .. 1090867 -  -8.6  -3.66844   TGCATACTGGAATAA        GTATGTGAATAT TTGA ATAATCACATAC         TTTGGAGTTGTGTTG  77 237
  Mbar_A0902 NONE
  Mbar_A0901 1087530 .. 1087541 -  -4.4  -3.53012   TTCTTCCCTCTCAAA                CACT AACT AGTG                 CATTGATTCCAAAGT  54 372
  Mbar_A0900 1087275 .. 1087289 -  -4.2  -2.99289   TAAAAAAGAAAAATT               GGTATC ATC GATTCC               TGCGAAGAGATCCAG  48 15
  Mbar_A0899 1083708 .. 1083725 -  -2.7  -3.15677   TAGAGAACTAGTTAA             TAAACAC TTCT GTGTTTT              AGGACTCTCAAACTG  43 106
  Mbar_A0897 NONE
  Mbar_A0896 NONE
  Mbar_A0895 NONE
  Mbar_A0894 NONE
  Mbar_A0893 1076779 .. 1076796 -    -7  -5.20633   AAAAATAGACAAAAA             GTAGGC TAAAAG GCCTAC              TCTGTTTTAAACTGT  88 55
  Mbar_A0887 1068897 .. 1068913 -  -4.5  -3.79787   CTATATTAATTCAAA              TTGTATT AGG AACACAA              AACCCATTGATGCAG  58 156
  Mbar_A0885 1065464 .. 1065480 -  -2.9  -4.69053   GATTATCGAAGAAAA              GGGCCTT TTC AAAGCCG              AAGACGACCTAGTGA  64 506
  Mbar_A0876 NONE
  Mbar_A0875 NONE
  Mbar_A0874 NONE
  Mbar_A0873 1054050 .. 1054065 -  -3.2   -4.4784   GAAACTGCAAAGAAA              GAGGTT TAAA AGCCTC               TGTTTCTTTATTTTA  60 204
  Mbar_A0868 NONE
  Mbar_A0867 1046794 .. 1046811 -  -2.7   -4.1337   GTATAGCATAAATAA             TATGTAC GGAA GGACATA              AGTGCGTTTGCAGAT  53 124
  Mbar_A0865 NONE
  Mbar_A0864 1044367 .. 1044383 -  -6.7  -3.69702   CATTATTCAATATAA              CTTTAAT ATT ATTAAAG              TTTTCGGGTTCCGTT  67 465
  Mbar_A0863 1043683 .. 1043707 - -11.5  -3.32498   TATGGTATACAGTAA          TAGCGAGTCGA TAA TCGACTTGCTA          TTGTGTTTATTACAT  88 342
  Mbar_A0860 1039257 .. 1039291 -  -6.7  -5.56263   ATGATAAAAGAAAAA    TTTCC-GAAAATCC AGAGCAGA GGATTTTCTGGAAA     TCAGGATGCTGAACA 100 76
  Mbar_A0859 1038592 .. 1038618 -  -9.4  -5.16472   AAAAAGTTCAAAAAA         CAGGCTGCGATA TTC TTTCGCAGTCTG         AAATTAAATTCGATG 100 63
  Mbar_A0855 1033443 .. 1033453 -  -6.8  -4.09739   TCAAGTGCTTTAAAA                 CCGA AGT TCGG                 GATATTGCTTAGCCC  71 109
  Mbar_A0852 NONE
  Mbar_A0851 NONE
  Mbar_A0850 1027694 .. 1027708 -  -6.4  -3.39856   CATACACCCAAGGAA               GTCCAG GCT CTGAAC               CATCTTCAGGAAGTA  62 412
  Mbar_A0840 1015723 .. 1015747 -  -5.7  -5.28166   GAAAAGTAAGAAAAA          TTAGCGGGAAT ATA ATTCCCACCAT          ATGTTATTTCGCTGT  83 29
  Mbar_A0839 NONE
  Mbar_A0838 NONE
  Mbar_A0837 1010494 .. 1010530 -  -5.3  -4.62302   TAATATCTTTAAAAA    CTTAGACTCTTTAAAAC TTA GGTTTAAAGAATCTTAA    TCTCTTCAATCATTT  71 494
  Mbar_A0835 1009336 .. 1009359 -  -9.8   -3.3636   CCACACTACAGAATA          TACTTACTTA CATA TAAGTAAGTA           CTGGTTAAAAAAAAG  78 268
  Mbar_A0834 1008636 .. 1008659 -  -9.8  -3.51442   TATAATAATAGAATA          TACTTACTTA CATA TAAGTAAGTA           GCGATTAAGAAAACA  80 41
  Mbar_A0833 NONE
  Mbar_A0832 1006432 .. 1006447 -  -5.4  -4.05069   CAAAAAACAAGATAA              TCTGGC AAAA ACCAGA               ACCTTTGAAACTTTT  63 382
  Mbar_A0830 NONE
  Mbar_A0829 1004630 .. 1004641 -  -4.4   -4.1196   AACTTATTTTTAAAA                CTCA TTAA TGAG                 TATCAAAATTCACCA  60 75
  Mbar_A0828 1003371 .. 1003390 -  -3.6  -3.82528   AAGCTTAAAAAGTAA            TCTCAATT TTGA AGTTGAGA             AACAAAAGCTACAGA  54 168
  Mbar_A0824 NONE
  Mbar_A0823  999538 ..  999548 -  -5.4  -5.92399   GAAGAAAAGAAAAAA                 TCCA TCC TGGA                 TTTTTGTACAGGCAA 100 220
  Mbar_A0820  997025 ..  997037 -  -3.5  -4.51174   GCACTAGAATGAAAA                TTTAA AAT TTAAA                GAAAAGACAAATATT  61 122
  Mbar_A0819  995965 ..  995975 -  -3.2  -3.48578   ATACATAATACAACA                 GCAT GCG ACGC                 AAAAAGTTACACGCT  48 339
  Mbar_A0818  992378 ..  992391 -  -2.5  -3.29973   TTAAAAAGCTATTAA               TTTAT AAGA ATAAA                TCTGAAAATAAATAT  44 478
  Mbar_A0816  990610 ..  990620 -    -4  -3.76837   TAGATAATCGAACAA                 GAAT TGT ATTC                 TTTAGAGATTTTATT  56 66
  Mbar_A0815  987437 ..  987468 -  -6.2  -3.07522   ATAGTTTGGAACATA      TCAATATTTAAGCAA GAA TTAC-TAAATATTGA      CAGAATCAAGTCAAG  59 155
  Mbar_A0814  985400 ..  985448 -  -8.2  -3.27828   AAATAAATGAATATA GTTGACGGCTATATCCCACG-TC TAAA GAGCGTGGGATTTAGCCTTTGAC TGTCTTAAAGGAATA  71 41
  Mbar_A0808  973658 ..  973675 -  -8.5  -4.42653   AGGTTAGGGAGAAAA             GGATAGT CCTG ACTATCC              TGAAAACCCAGAGAC  88 105
  Mbar_A0807 NONE
  Mbar_A0806  971663 ..  971685 -  -2.1   -3.6106   TTCAAGATTTCCAAA          CCAGGTATTGA TTT TCAAT-CC-GG          ACCTCCAGAGATGTC  47 17
  Mbar_A0805 NONE
  Mbar_A0804  969541 ..  969551 -  -5.4  -4.37886   CCATTTTGCAGAAAA                 CAAG AGA CTTG                 AGGTTGAACAGGGTA  68 463
  Mbar_A0802 NONE
  Mbar_A0801 NONE
  Mbar_A0800  966644 ..  966662 - -10.4  -2.89421   GTAATAATCACCAGA             GAAGGATT GAA AATCCTTC             TCAATAAAATTTACG  81 340
  Mbar_A0799  965483 ..  965496 -  -3.9  -2.93723   TTTTCATCAAGTATA               CATTA AAGT TAATG                CTTTGACAATAAGTA  47 104
  Mbar_A0798  964231 ..  964252 -  -5.9  -2.68778   GCATAAGCTAAAGAG           TTACCCGAT AACT ATCGTGTAA            GCTAAAAATATGTAA  55 248
  Mbar_A0797  958513 ..  958523 -  -6.8   -5.4505   TTTTTTAAGAAAAAA                 GGGT TTA ACCC                 TTTTTGAATTTTATT  93 99
  Mbar_A0794  955341 ..  955373 -    -2  -2.86539   TTCAATTTATAACTA     TCTTCC-GG-CTGTTC CGG GAACTGACCTGGAAGG     AATTCAGATTTCAGT  41 36
  Mbar_A0793 NONE
  Mbar_A0792  953507 ..  953525 -  -8.2  -3.45023   TTATCAGGAGGAGAA             CAACAGAG AGT CTCTATTG             CCAGGGCACTTGCGA  71 231
  Mbar_A0787 NONE
  Mbar_A0786 NONE
  Mbar_A0785 NONE
  Mbar_A0784 NONE
  Mbar_A0783 NONE
  Mbar_A0782 NONE
  Mbar_A0781 NONE
  Mbar_A0780 NONE
  Mbar_A0779  940896 ..  940916 -  -3.3  -2.73124   TTTTATTTTCTAAAT            CTCTCTG TCTATTT CAAAGAG            GTCCACACCAGCGTT  44 179
  Mbar_A0778  940305 ..  940316 -  -5.8  -2.72661   CATCATGCGTAACGA                CAGC TGCA GCTG                 CCAAGACAGAGTTTT  55 1
  Mbar_A0777 NONE
  Mbar_A0776  938234 ..  938248 -  -2.8  -3.52896   GCATTATTTATACAA               CAGTAT CGT ATTCTG               AGTTATTCTAACTTG  46 28
  Mbar_A0775 NONE
  Mbar_A0774  936519 ..  936540 -  -5.9  -4.56133   GCCTAATAACTAAAA           TGATCCTGA AAAC TCAGGATGA            TTTAGAATAAAATAG  74 486
  Mbar_A0773  934164 ..  934174 -    -4  -2.55253   ATTAAGTCCAATTTA                 TTGA ATG TCAA                 ATATTCTTACTGAAA  45 373
  Mbar_A0772 NONE
  Mbar_A0771  932553 ..  932567 -   -10  -3.99236   GTGATAAAAAAGCAA               GGACCT TGT AGGTCC               TATTATAAGGATGAC  90 28
  Mbar_A0770 NONE
  Mbar_A0769 NONE
  Mbar_A0768 NONE
  Mbar_A0767  929220 ..  929237 -  -2.7  -2.98436   AATCAATGTAAATTA             TGAGTGA CTGA TCAGTCA              TTGGTATAATAAAAA  42 63
  Mbar_A0766 NONE
  Mbar_A0765  926722 ..  926737 -  -7.6  -2.72661   TAGCATTGTCAATGA              CTGACT GAAC AGTCAG               TGGTAGATGGATATT  65 315
  Mbar_A0764 NONE
  Mbar_A0763  924084 ..  924097 -  -3.9  -2.67289   AGTTTAAATATCAAG               TTGTT GGAT AACAA                TTTATTTGTTTGGAA  46 270
  Mbar_A0762 NONE
  Mbar_A0761  921630 ..  921640 -  -2.4  -5.70761   AAAATAAAATAAAAA                 GTGG AAG CCTC                 ACAACTTAAGGCTTT  75 316
  Mbar_A0756  915729 ..  915739 -    -4  -5.06816   ATTTTCGAATAAAAA                 TTGA AAC TCAA                 AGAACAAACTAAAAA  70 329
  Mbar_A0751  908981 ..  908993 -  -4.9  -3.54755   AGTCGCGAAATAATA                TAACT TAT AGTTA                TTATCTTATGTTCTT  56 329
  Mbar_A0749 NONE
  Mbar_A0748  905700 ..  905712 -  -3.4  -4.55485   CATAAAAAAATTAAA                CTGA GAAAA TCAG                AGAAGTGGGGTCAGG  63 22
  Mbar_A0746  901871 ..  901881 -  -3.2  -4.86001   ATGATTGGATAAAAA                 TCCG TCA CGAA                 TTCTTAAATTAAATT  65 65
  Mbar_A0743  898640 ..  898652 -  -4.9  -3.02144   TTATTGCTTTTAACA                TCTAT TTA ATAGA                TTGCTATAATCTATG  52 449
  Mbar_A0742  897810 ..  897822 -  -2.6  -4.42667   TGAAAACCACGAAAA                GCGC AGAAG GCAC                GGAAATAAGTAGTAA  58 199
  Mbar_A0739  892862 ..  892873 -  -4.4  -3.19371   ACTCATTCAATTTAA                CCTT CATA AAGG                 GGTTCTAAAGAGATT  52 198
  Mbar_A0738  891784 ..  891798 -  -3.6   -4.5187   CGGAAAAAAACTAAA               TTAGCT AAG AACTAA               ACTGATTAAGAAACT  61 288
  Mbar_A0737  891196 ..  891209 -  -3.1  -4.63218   GTTCTGTGAACAAAA               TCCAA GTAT TCGGA                AAAATGGGTACAAGG  62 64
  Mbar_A0733  886356 ..  886371 -  -3.3  -3.54489   TTAATTCCAAAGTAA              TTCTG TTCCTT CAGAA               AGCTGTCTATGTGTT  50 129
  Mbar_A0721  868600 ..  868616 -  -9.5  -3.40522   ACGGTTGCAGCACAA              GCCTTTT CAA AAAAGGC              TTGACCGAAAATCTT  80 131
  Mbar_A0712  852294 ..  852305 -    -3  -4.64144   AAGAATTCCGAAAAA                TAAC GAAA GTTA                 TTCCGTTTTATATGG  65 514
  Mbar_A0709  848354 ..  848369 -    -4  -3.45634   GTGAAGAAAATTTAA              CTTCAC AAAA ATGAAG               CCCCTGAGATCAGGA  51 12
  Mbar_A0708  847247 ..  847257 -    -4  -3.39274   AACAACTACATAAGA                 GTAA AGA TTAC                 ATAAACATAACGCAT  51 226
  Mbar_A0707 NONE
  Mbar_A0706  843729 ..  843740 -  -2.2  -3.11222   CTGCAAGCCGAAAAT                CAGC TTAA GCTA                 CTAACCAGGTACTTA  42 152
  Mbar_A0705 NONE
  Mbar_A0704 NONE
  Mbar_A0703 NONE
  Mbar_A0702 NONE
  Mbar_A0701  839711 ..  839722 -  -2.2   -3.8377   AAGTTCCATACGAAA                CCAC CAGC GTAG                 ATTAACGTGGAAAAA  50 150
  Mbar_A0700  838984 ..  838998 -    -5  -3.64198   CCTGCATACATACAA               TATGCA TCC CGCATA               TACTCCACCTTTATC  58 264
  Mbar_A0699  838129 ..  838162 -    -2  -3.54307   AATATTTTTTGTAAA    CTTATCC-AAA-ACCA ATTT TGATTTTTAGGATAAG     GTTTTAACTTGGATT  46 67
  Mbar_A0696  830825 ..  830840 -  -5.4  -5.03747   AAATCTCCGAAAAAA              TCCGGA AAAA TCCAGA               TTAAAGAAATACTGG  76 237
  Mbar_A0695  830076 ..  830094 - -11.8  -3.28715   TTAAAAAAAGAATGA             CTCAGGTT CTT AACCTGAG             TTTCCACTTTAATTT  89 48
  Mbar_A0694  828811 ..  828822 -  -2.2  -4.40221   AAAGGAAATGTAAAA                GCCT GTGC AGAC                 GACGTTTTGACGCTC  58 361
  Mbar_A0686 NONE
  Mbar_A0685  822651 ..  822669 -    -6  -4.38927   TTTGTAGATAAGAAA             CTTGGAGT CCT AATCCAAG             TGTAATTTGTATAAA  72 116
  Mbar_A0683 NONE
  Mbar_A0682  815622 ..  815647 -  -5.4  -5.26119   CGTTGAAAAAGAAAA         GGGCCATTCT CCAGAT AGAGTGACCC          TATTCAAGGGATGGC  80 41
  Mbar_A0681 NONE
  Mbar_A0680  813078 ..  813091 -  -2.3   -4.9755   AGAGAGAAGCAAAAA               GGTTG AGTG CAGCC                TGAAACTGCTCTATA  65 149
  Mbar_A0678  810272 ..  810282 -    -4  -3.67611   CTGAGCTGAAGAGAA                 TGTT CTC AACA                 GCCTTTCTGATAAAA  53 132
  Mbar_A0677  809130 ..  809142 -  -6.9  -3.17586   AGGAACTGATCAACA                GGAGC AAT GCCCC                TTACATGGAACACAG  59 374
  Mbar_A0673  804040 ..  804051 -  -4.4  -3.94634   GATCATTGGAAATAA                GAAG AGAT CTTC                 GGAAATAAAAAGAGA  58 117
  Mbar_A0669  795108 ..  795121 -  -5.3   -3.4093   AAAAAAATAGGAATA               GGAAT GATT ATTCC                TTACTATCCTCGAAA  58 19
  Mbar_A0668  794151 ..  794161 -  -2.6  -3.99216   AATAGAAAACGCAAA                 TTAA AAT TTAA                 AGGATTTATCCAGTT  53 229
  Mbar_A0667  793529 ..  793542 -  -8.1  -3.55444   CTGTTACTTTGGAAA               GCCTG TTAA CAGGC                CTTCCTATAAGTCTT  73 101
  Mbar_A0666  791221 ..  791242 -  -5.9  -3.72405   TTTATAAAATGAGAA           CACACTTCCC GAG AGGA-GTGTG           TCTCTTCTAACAAAT  62 129
  Mbar_A0665 NONE
  Mbar_A0664 NONE
  Mbar_A0663 NONE
  Mbar_A0662  786135 ..  786160 -  -9.1  -4.38219   AGAACATAAAAAAGA         TAGATGGAGTT TGTT AGCTCCATCTA          AAAATATTTTGAAGT  89 45
  Mbar_A0660  782702 ..  782714 -  -2.7  -2.78596   TATGTTTGGATCATA                TGTAA ACC TCACA                ACTGCACACAATAAA  40 270
  Mbar_A0655 NONE
  Mbar_A0654  777252 ..  777266 -  -3.6  -5.40474   ATGGTGCCAAAAAAA               CTTTAT TTT ACAAAG               AACTGATGATTGAGA  76 375
  Mbar_A0653  776603 ..  776614 -    -3   -4.2354   TAAATCTTAAAACAA                TCTA ATTT TAGA                 TTTAATTATATTTTC  57 123
  Mbar_A0652  774595 ..  774613 -  -6.8  -3.94933   TCAATTCGAAAAATA             CTTAGATG TCT CATCTAAA             AATGTCTCCCCCGGT  69 141
  Mbar_A0651  774088 ..  774099 -    -3   -2.5955   ATGTTTGAGAATTCA                GATT GTAT AATC                 TTCTTTTCCGGTCAC  42 11
  Mbar_A0650  773203 ..  773213 -  -5.4  -2.51193   AACTGACAAAACGAG                 GAGT CAC ACTC                 TTTACAAATCAACAC  51 137
  Mbar_A0648  770606 ..  770626 -  -6.9  -2.68387   TTCCATAAAATATAT            CAGGAAGTA ATG TACTTTCTG            TCTTTGTTAATTAAA  59 264
  Mbar_A0647  769640 ..  769673 -  -6.7  -2.72829   TAGATCTGCTGAAAT     CGGCGAGCTGGGATCC AGA GGATCTCAGCT-ATCG     TATAGGAGGATTCCC  59 207
  Mbar_A0646 NONE
  Mbar_A0645  765627 ..  765643 - -12.3  -4.79949   TCCTGAAAAAAAGAA              GACCGGT ATT ACCGGTC              ATTTCAAAATAGAGT 100 41
  Mbar_A0644 NONE
  Mbar_A0643 NONE
  Mbar_A0642 NONE
  Mbar_A0641  762041 ..  762051 -    -4  -3.47011   TAAAAATTTAACTAA                 GTTT AAG AAAC                 AACTTCAAGCGATGC  51 128
  Mbar_A0640 NONE
  Mbar_A0639  759844 ..  759866 -  -5.6  -3.79203   AGATAAAACTGCAAA           TGACAAAATC TTT GATTTCGGCA           TAAAAAATGAAAATG  61 110
  Mbar_A0636  758075 ..  758088 -  -5.3  -4.28254   CTGTAACACGGAAAA               TGCAA TCGG TTGCA                GAGTGATTAAATCTG  66 32
  Mbar_A0635 NONE
  Mbar_A0634  756227 ..  756237 -  -2.6  -5.82281   AAATATATAAAAAAA                 TTTA GAT TAAA                 TTTTAAAAGTAAATA  79 318
  Mbar_A0633  755302 ..  755316 -  -2.8  -3.40403   CGGGTTTTACCATAA               GTTTGA ACT TCGAAC               TTAATGAATTTAGAA  46 73
  Mbar_A0632  754088 ..  754102 -  -3.6  -5.75342   TGGTGCCAAAAAAAA               CTTTAT TTT ACAAAG               AACTGATGATTGAAA  84 508
  Mbar_A0631  753152 ..  753164 -  -6.9  -3.35679   GCTGTGTAGGGACAA                GGGGC GGA ACCCC                AATGGCGGTTGCATG  61 422
  Mbar_A0624  746153 ..  746163 -  -5.4   -3.2699   ATCACATTGACAACA                 TTGC CCA GCAA                 CTGATAAAGAACCCG  55 442
  Mbar_A0622  744022 ..  744035 -  -2.4  -3.95621   ATCAAAGCGGATAAA               GAGA AGTAAA TCTC                AAAGTAGAGTAAGAT  51 361
  Mbar_A0620  742126 ..  742138 -  -6.9  -3.37568   CAGAGATAAAAATGA                GCCCC CAA GGAGC                TTTCTATTCGGGTTA  65 53
  Mbar_A0619 NONE
  Mbar_A0618  739846 ..  739862 -  -2.3  -2.55297   TTATTTTAAAGAGAG              GAAAACA GTA TTTTTTC              TCCAACCGAAGATTT  39 64
        secE NONE
        nusG NONE
  Mbar_A0615  738108 ..  738123 -  -3.3  -2.87132   TGTCTTTTTTATATA              TTGCA ACGATA TGCAA               GATTCTTGAGCTATT  45 110
  Mbar_A0614 NONE
  Mbar_A0613 NONE
  Mbar_A0612  735885 ..  735902 - -12.7  -3.37773   TATTGAAAAAAGAAT             GCTCGCC ATAT GGCGAGC              TGTAGGTATTAAAGT 100 52
  Mbar_A0611 NONE
  Mbar_A0610 NONE
  Mbar_A0609  732804 ..  732826 -  -4.2  -3.90284   TAAATAAATAAAAAT           TGAGTTAACT GCT AATTTACTCA           TAACTAATTTTGAGT  56 29
  Mbar_A0608  731403 ..  731415 -  -4.7  -4.19238   GGGTGAAGCCCAAAA                GCTCG AAG CGTGC                AAAGTCACCGAGCTT  64 155
  Mbar_A0605  728107 ..  728126 -  -2.8  -4.37658   AATGTCTTCATAAAA            CCAATGCG GTCT CGAATTGA             AAATTATCTTATCCA  58 83
  Mbar_A0602  724329 ..  724353 -  -2.9  -5.10601   ATAAAATCATAAAAA          CAGGATACT GGAGAAG AGTATACTG          AATTTAAAAACATAT  67 486
  Mbar_A0586 NONE
  Mbar_A0585 NONE
  Mbar_A0584 NONE
  Mbar_A0583  700300 ..  700310 -    -4  -5.27709   TGATAAAAAAACAAA                 TATG ATT CATA                 TGGGAATCTTTATCA  81 462
  Mbar_A0581 NONE
  Mbar_A0580 NONE
  Mbar_A0579  696109 ..  696120 -  -4.4  -5.22312   ATTCAGATTAAAAAA                GGAA ATAG TTCC                 CATATAGGCTTAAAA  77 111
  Mbar_A0578  694478 ..  694489 -    -3  -3.64357   TCACAATGAGAAACA                TGTA CAGA TACA                 TTACCCATATCCTGA  50 106
  Mbar_A0577  693362 ..  693385 -  -3.8  -2.95298   CTTAGCCAGGATATA          GCG-CTGGGCT TCT AACCCAGACGT          CGGGGGTTCAAATCC  47 452
  Mbar_A0576  691978 ..  691995 -  -3.5  -2.81476   AGGGACTTAAAACAG             CTTAAGT AGGA ACTTAAA              AAAAGGCTCAGACAA  45 139
  Mbar_A0575  689723 ..  689747 -  -9.3  -3.64703   CCCCTCTTATTCAAA          GGGACTGTCTC AAA GAGACAATCTC          TTCTATAGTTAAGAT  80 47
  Mbar_A0574  688054 ..  688069 -  -6.2  -5.11937   AATAACCGGAAAAAA              GTGTTT TTTC AAACAC               TTCCAAAACAGCACA  82 214
  Mbar_A0572  686137 ..  686158 -  -2.4  -3.68366   CTATCCCAAAACCAA           TTTTATCC TCAAAT AGATAAAA            GTTTCAGAACTATTT  48 117
  Mbar_A0570 NONE
  Mbar_A0569  680050 ..  680083 -  -5.4   -4.5852   GAATCCAAATGAAAA    CCGTTTCTCTTCCCGA AAGG TAGGG--GAGAAACGG     CTCACACATAAAAAT  71 161
  Mbar_A0563 NONE
  Mbar_A0562  671360 ..  671372 -  -4.1   -2.6356   ATCTACATGGAGAAT                GATAC GCT GCATC                GAAAAAAATAGGTTG  46 452
  Mbar_A0560  670249 ..  670261 -  -4.9  -4.42765   CTTCAAAAAAGCAAA                TTTGA TAA TCAAA                AAAGGGCAAAAATCA  67 38
  Mbar_A0555  664628 ..  664642 -  -2.9  -4.66625   ACAGACACAAAGAAA               TGAAA GTACT TTTCA               CCTCACCCTTTTTTG  62 295
  Mbar_A0552 NONE
  Mbar_A0551 NONE
  Mbar_A0550  659515 ..  659527 -  -2.7  -3.17571   AATCTTGGAACGGAA                GACAT CGG ATATC                ACCTCTCCCTCGAAA  43 24
  Mbar_A0549  659099 ..  659119 -  -7.5  -2.72126   AAGCTAAAGAAAATG            GGACCCGGA AAA TCCGGATCT            TTCATGCATCTTCAG  65 27
  Mbar_A0548  657535 ..  657562 -    -8   -2.6634   AAACATTGAAAAATT        GTTACATACATCT ACC AGATGTAT-TAAC        CTTTATTTTTCTCCA  67 21
  Mbar_A0547  656288 ..  656300 -  -7.7  -3.58905   AGCTTCTAGAGATAA                TACCC TTA GGGTA                TGGGATTTAGAAAGT  70 489
  Mbar_A0542  646179 ..  646196 -  -3.5  -3.31501   ATTAACTGCTCACAA             TTAACTG CTCA CAATTAA              AACTATATTACTTAT  48 59
  Mbar_A0541  644328 ..  644342 -  -4.3  -4.89562   CTAAAAGCAAGAAAA               GCAAT GAAGA ATTGC               CCTCTTACATCCTTT  70 387
  Mbar_A0534 NONE
  Mbar_A0533 NONE
  Mbar_A0532  632563 ..  632612 -  -3.8  -3.72407   ATAAACGTGAAAATA GGCCAGGAAACCTTAATAAGCC GGAAAAAG GGCTT-TAAAGTTTTCCTG-CC TGCTTATTTTTGGTT  53 66
  Mbar_A0529 NONE
  Mbar_A0528  629173 ..  629191 -  -5.4  -4.20712   CACAACATTTTAAAA             GTTTTTAA AAC TCAAAAAC             CTGCCCATCGTATCC  66 11
  Mbar_A0527  627388 ..  627412 -  -7.3  -5.56263   ATGATAAAATAAAAA          CATTAAGATAA ATA TTAACTTAATG          CTTTAATGCGAATTA 100 259
  Mbar_A0526  626947 ..  626961 -  -4.4  -3.72982   ATAGAAAAGAAGGAA               TTTAAT TTC ATTAAA               GCTTTGTCCTACAGC  56 87
  Mbar_A0525  626531 ..  626551 -  -2.5  -2.84634   TTTCACAGTATTACA            CCGGAAAGG AGC CTTTTCCAA            TCTTTTATTACTTAG  42 37
  Mbar_A0523  624547 ..  624562 -    -4   -5.1925   TTATAATCGAAAAAA              CCTTCT CAGC AGAAGA               CAAAGAATCTCTTGG  78 80
  Mbar_A0519 NONE
  Mbar_A0518 NONE
  Mbar_A0517  621115 ..  621127 -  -4.9  -4.19704   CAACCTTAGTTAAAA                CAAAA TCT TTTTG                AAGTTATTAACTCTC  64 32
  Mbar_A0513 NONE
  Mbar_A0512 NONE
  Mbar_A0511  614589 ..  614602 -  -3.1  -2.74514   TTAAACTTGTAATCA               GGCAT GAGT ATACC                TCATAACATGCCTGG  42 9
  Mbar_A0510 NONE
  Mbar_A0509  612587 ..  612613 -  -2.4  -3.51411   AGGCTTTTAAATTAA         TAGTTTCTTTAA ACT TTAAAGATAGTA         AGGTGGAAAAGATAA  46 216
  Mbar_A0508  610620 ..  610639 -  -4.4  -3.75581   CTGGATAAAACAATA            TCAATAAC CATT GTTATTAA             GATCTGAAAGGCAAA  56 522
  Mbar_A0507  609699 ..  609716 -  -2.7  -3.69992   AAACATAGAAATCAA             GAGGA ATTTAGTA TCCTC              TTTGAAATCTTTTCC  48 281
  Mbar_A0503  601681 ..  601693 -  -7.7  -4.18934   GAGCATTTTAAGAAA                CTGGA GAT TCCAG                AAGGAATCGATATCA  76 429
  Mbar_A0500  596654 ..  596707 - -10.9  -3.84648   TAATCTAAAAATGAA TTTAAAGTCTTAAATTCAAACTTAA AGTC TTAAATTTAAACTTAAAACCTTAAA CTCAATCAAAGTTCA  90 27
  Mbar_A0496  592238 ..  592256 - -10.2  -3.37655   TTCCTGAAAAAATCA             GCCTCCTG ATA CCGGAGGC             AGGACTGCAAGCTCA  84 4
  Mbar_A0495  590748 ..  590765 -  -5.5  -3.68341   AACTTTATCTAAGAA             GGAGGGA AAAT TCCTTCC              GGAGCTTCAATAGAG  59 281
  Mbar_A0494 NONE
  Mbar_A0493  589340 ..  589356 -    -5  -2.60002   GAGGAAATGAAAATC              CGCGGC AACCG GCAGCG              TCCAGCAATAAGCGA  50 494
  Mbar_A0491  587955 ..  587969 -  -2.9  -3.44622   GATTTTGATAATTAA               CAATT TTGAT AATTG               ATAATGATTGCTGTT  48 428
  Mbar_A0490  586811 ..  586827 -    -3  -5.82388   AAACTGGAAAAAAAA             GCTCTTG TTAT CAAG-GC              AGGGACTGAGAAAGT  88 483
  Mbar_A0485 NONE
  Mbar_A0484  581503 ..  581521 -  -4.6  -3.08522   CAGCTACTCCAAAAT             GCATAG AACCAAA CTATGC             TGATGAACTTCTTGT  51 449
  Mbar_A0482 NONE
  Mbar_A0481  577449 ..  577476 -    -2  -4.47485   AAAAATCTCAGAAAA        TCCAGTTTAACTC TTT GAGT-ATGCTGGA        AAATTTAATTCAGTT  57 35
  Mbar_A0480  576435 ..  576457 -  -5.7  -4.88258   AAAAGTAGAATAAAA           TGGAAAAAA TTTAC TTCTTTCCA           AGTTCTTTTGAGCGT  78 13
  Mbar_A0478 NONE
  Mbar_A0477  572913 ..  572926 -  -4.5  -2.76418   TTTTTATATAAACAT               TCCAG AGGG CCGGA                TTCTCAGATCATAGC  48 29
  Mbar_A0476  571304 ..  571328 -    -3  -3.32936   TAAATTAATAATAGA          TTGCTTATAT TCGAT ATATAAGTAA          CTCCGAAAATAAGGA  46 491
  Mbar_A0475  571067 ..  571081 - -11.4  -3.55442   TCAAGATAAAACAGA               GAGCCC TCA GGGCTC               TTCAGGAATTATAAT  90 17
  Mbar_A0467 NONE
  Mbar_A0466 NONE
  Mbar_A0465 NONE
  Mbar_A0464 NONE
  Mbar_A0463  558106 ..  558119 -  -6.7  -2.92425   AAGCAACGGGATATA               TTCGC GTCA GCGAA                ACTTTATTGTCCTGA  61 43
  Mbar_A0452 NONE
  Mbar_A0451 NONE
  Mbar_A0450 NONE
  Mbar_A0449  547887 ..  547917 -  -6.1  -3.62011   ACAGTGAAATCATAA       TTTGGGGATGAGA ACCAA TCCCATCCCCGTA       TTCAGCGTAGCTAAT  64 73
  Mbar_A0447 NONE
  Mbar_A0446  544710 ..  544724 -  -3.6  -5.75342   TGGTGCCAAAAAAAA               CTTTAT TTT ACAAAG               AACTGATGATTGAAA  84 97
  Mbar_A0445  543756 ..  543770 -  -3.6   -3.1733   TTTCTTATAAAACTA               CTTAAT AGT ATCAAG               AAATTAATAATATCA  46 438
  Mbar_A0444  541795 ..  541815 -  -2.6  -4.21933   TTAATTCCAAAATAA           TGATGAGTC AATC GACCC-TCA            TTCCAGCAATGTCCC  55 242
  Mbar_A0440  539519 ..  539531 -  -4.1   -4.2349   GGCTTACATTTAAAA                TCAAC AAT GTCGA                TTACCTAATTGTAGA  60 75
  Mbar_A0438  535408 ..  535421 -  -8.1  -2.62184   CCGGGTCGCACATCA               GGTCC CTCA GGACC                AGTTTTCTTGGGGGT  67 144
  Mbar_A0437 NONE
  Mbar_A0436  533043 ..  533053 -  -2.4  -4.00465   TATAAGGGAAAAATA                 CTGC GTT GCGG                 GACATGCCTTCAATA  53 253
  Mbar_A0434 NONE
  Mbar_A0433 NONE
  Mbar_A0432 NONE
  Mbar_A0431  523331 ..  523341 -  -2.6  -4.44974   GTAAATCCTACAAAA                 TTAA TTT TTAA                 CCACTGAATAAACGT  58 342
  Mbar_A0430 NONE
  Mbar_A0429  520294 ..  520326 -  -7.8  -4.19974   AAAAGTTCCAATAAA      TGTTATTCCGTGTC TTTAT GACACGGAATATTA      ATATTCAACTTTATT  80 47
  Mbar_A0427  516095 ..  516113 -  -2.3  -2.71791   AGCCTTTCCTTAAAT             CCGGCCC CCACT GAACCAG             CTTATCCACGCCTTG  40 110
  Mbar_A0426  515031 ..  515047 -  -5.2  -4.25053   GTACAATATAAATAA              CTATAG CTGAT CTATAG              CTGATTGCATATCCA  66 124
  Mbar_A0419 NONE
  Mbar_A0418  504190 ..  504207 -  -9.9  -3.86206   AGTAGTAAAGAAATA             GATGCCT TTGA AGGCATC              TTCATAAATTCCTTT  87 324
  Mbar_A0417  503054 ..  503068 -  -2.1   -3.2963   ATGACCTTGTTAGAA               CTCCA AAAGA TAGAG               TATTCACTTGTTTTT  44 226
  Mbar_A0416  501093 ..  501104 -  -5.8  -4.32233   ATAAAAAGTTTAAAA                GAGG ATGA CCTC                 ACTATTTTTTACGTC  69 27
  Mbar_A0409  490057 ..  490068 -  -4.4  -2.94099   GTCGCTCAGGAGATA                GTTC CACC GAAC                 CTGCTGTTATTCTTG  47 458
  Mbar_A0407  488875 ..  488888 -  -6.7  -2.94322   ATGGGAGTTAAAGCA               TCCCA TGCT TGGGA                GTTAAAGCATCCACA  61 130
  Mbar_A0406  484712 ..  484724 -    -2  -2.53015   AGAGGTTTCAATGCA                TACT CAGAT AGTA                AGAACCGATGTAGCT  39 184
  Mbar_A0405  483208 ..  483220 -  -3.5  -4.20136   ATTCTCAAAAGTAAA                TTAAA GCT TTTAA                ATAATGAAGCTTTTC  58 239
  Mbar_A0404  479096 ..  479107 -    -3  -3.18913   AATACACATATCCAA                TTGT ATTT ACAA                 CCCTAATCGTTACAA  46 202
  Mbar_A0400  474196 ..  474223 -  -6.9   -2.6957   AAAAAATAGAGGAAC        TGCCGGGAAAG TAGTAT CCCACCCGGCA         AGTTTAAGAAAATAT  59 145
  Mbar_A0398  471187 ..  471211 -  -6.6  -2.78463   ATTTGGGTTAGCAGA         TTGAGCTTCAT TTGC ATGAAGC-CAA          TTACCTTGAAGAGTA  59 355
  Mbar_A0397 NONE
  Mbar_A0396  468912 ..  468924 -  -2.7  -4.51477   ATAGAGAAAAAAAGA                CCTTA GGT TAAAG                TTCCAGCACAAGGGC  58 20
  Mbar_A0395  466846 ..  466862 -  -7.9  -3.11222   TTCCAAGCCCAAAAC              CCGGGTT CAA ATCCCGG              TCGGCGCATTAAATA  67 434
  Mbar_A0394 NONE
  Mbar_A0393  462004 ..  462014 -  -5.4  -3.43246   TAAAAAATAATTGAA                 CACT GAC AGTG                 AAATATAATTAAGTA  58 514
  Mbar_A0392 NONE
  Mbar_A0391 NONE
  Mbar_A0390  459106 ..  459122 -  -9.5  -4.80882   AGCCTAGAGCAAAAA              CTCTAAG CTG CTTAGAG              TGCAACGATACCTAA 100 145
  Mbar_A0389 NONE
  Mbar_A0388 NONE
  Mbar_A0387 NONE
  Mbar_A0386  455378 ..  455402 -  -2.1  -2.78596   TACTCTTTTACCATA          TTTACCTACCT CTC AGGGATGCAAA          CTCTTTATCCATCTG  40 2
  Mbar_A0385 NONE
  Mbar_A0384 NONE
  Mbar_A0383  453018 ..  453028 -    -4   -3.4642   TGTAAGCAAGAAAAG                 TACA GAT TGTA                 AGCAAGAAAAGTACA  51 181
  Mbar_A0382  450597 ..  450607 -    -4  -4.56358   CAGACGGACAGAAAA                 GTTT TTA AAAC                 TTATTCTCAGGTTTT  65 19
  Mbar_A0381  449528 ..  449539 -  -2.2  -4.36903   TCCATGAAAGATAAA                GATC TTAA GACC                 CTGGCTGAAGAGGTT  58 414
  Mbar_A0378  447232 ..  447250 -  -2.5  -3.54543   AGTCACCTCCTCAAA            CCTGTGTT TTTG AACA-AGG             GTTTTAAGGTGTTTC  46 460
  Mbar_A0377  446933 ..  446949 -  -2.9  -5.18726   TCGGCAGAAGAAAAA              TCACTCC ACC GAAGAGA              AATTAAATTTACTTC  71 59
  Mbar_A0376  445698 ..  445727 -  -3.5  -4.00347   AGAAAGAAAAATGAA       GAGAAGTCAAAGC TACT GCTTAAGCCTCTC        AGGCTGCTACATCCT  56 24
  Mbar_A0368  430974 ..  430999 -  -2.7  -5.55855   GCGAAAAAAAGAAAA         TAAAAAGAG TTATTTTT CTCTTTTCA          TATTTTAAAAGGCTT  75 99
  Mbar_A0366 NONE
  Mbar_A0365 NONE
        moaC  426331 ..  426343 -  -3.3  -3.10493   TCTTCAAGATATATA                CCTCA GTC TGCGG                TCTTGATATATCCCA  46 81
  Mbar_A0363  425457 ..  425470 -  -2.5  -4.68103   TTAACGGTAATAAAA               TTAAA CTAT TTTAA                TCAAAGTCCTTTAAT  60 26
  Mbar_A0362  424548 ..  424560 -  -4.9    -4.386   GAACGCCGGAGAAAA                GAAAA TAT TTTTC                TTTCAAGGGTAAGAA  67 159
  Mbar_A0361  422882 ..  422894 -  -4.8  -4.42238   CCACTTGAACCAAAA                CTCC TTAGC GGAG                GAGAACGTGCAATCT  68 467
  Mbar_A0357  416294 ..  416304 -  -3.2  -3.81428   ATCAAGCAACTCAAA                 CCGA AGA TCAG                 GAACTCTTTCAAGTA  52 59
  Mbar_A0355  413239 ..  413251 -  -6.3  -3.17274   GAACTACAATAGATA                TCTTC ACA GAAGA                TTTAACTTAATTCTC  59 248
  Mbar_A0354  412064 ..  412079 -  -2.6  -3.87627   TCTTCACATAAAATA              TCTCTA TTCA TAGAAA               GGGCTCTGTGAGGTA  51 142
  Mbar_A0353  411073 ..  411093 -  -2.6  -4.56736   ATCCAAGAAGGAAAA            GTTTCTCC TGCGG GAAAAAAC            ACACCTACACCAATT  61 278
  Mbar_A0343  397795 ..  397818 -  -5.4  -3.09516   GGCTTCAGTAGTTAA          GTAAATCCAT CTCT ATCGATTTAC           AAAAGATTTATACAG  54 214
  Mbar_A0319  374607 ..  374625 -  -3.1  -4.04397   ATGCCTATAAAAATA             GAGACGT GAACT ACCTCTC             CCTGAATTCTTCGCC  55 132
  Mbar_A0317  371190 ..  371202 -  -3.5  -4.24741   AGAGAAAAAATACAA                TTTTT ATA AAAAA                CAAAGTATTTTAGTT  58 74
  Mbar_A0299  351241 ..  351253 -  -4.8  -3.40597   TCTGGTATGGAAACA                GCCT TATAC AGGC                CATAGGGCTTGTCTG  56 217
  Mbar_A0297  349537 ..  349564 -  -7.1  -3.63276   TGATAAGAAGCAGAA        CGCAGTATCAG TTTGTT CTGATACTACA         GAGTTGTTGATAAGC  70 143
  Mbar_A0296 NONE
  Mbar_A0295 NONE
  Mbar_A0294  344694 ..  344704 -  -2.6  -4.67168   AAAAATGGTTAAAAA                 TTAA AAT TTAA                 GGGCACTTCCGTCTC  60 54
  Mbar_A0290  340212 ..  340223 -  -2.2  -3.81557   TGTTCCAAATAAATA                TGAC GCCT GCCA                 AATATCTTTTTGTCT  50 40
  Mbar_A0289  339079 ..  339112 -  -3.7  -3.58343   GGTATGATTTTGAAA     CCTACTACTCGATGG AGAT CCCTCGAAATGCAGG      TCTCACGACTATATA  52 332
  Mbar_A0288  337530 ..  337547 -    -2  -2.63257   ATCCGATATAAGGCA             GGTCTA TCATTC TAAACC              TGAACCATAAAATTT  40 312
  Mbar_A0287 NONE
  Mbar_A0286 NONE
  Mbar_A0285 NONE
  Mbar_A0284 NONE
  Mbar_A0283 NONE
  Mbar_A0282 NONE
  Mbar_A0281  333951 ..  333970 - -10.7  -4.25859   CGGAAGTGAAAAGAA            CCGCAGG CAATTT CCTGCGG             CTTGGATTGAAAAAG  95 65
  Mbar_A0280  330482 ..  330500 -    -6  -2.76046   GTAATCGCAACATTA             CGAAGC CCTTTTC GCTTCG             CTCAAGAGGGCTAAT  55 116
  Mbar_A0279 NONE
  Mbar_A0278  327545 ..  327563 -  -2.3  -3.04203   CGAATTCATAAATGA             CCATCGG CATCT CCAAAGG             CTTTGATTCCGGCTG  42 489
  Mbar_A0276  325898 ..  325924 -  -5.9  -4.07568   GCCTGCCCCTCAAAA        TTGAAGGTTGCG ACGG CGCA-CCTGCAA         GAACCTTGTTAGTTA  67 222
  Mbar_A0273  323718 ..  323732 -  -4.3  -2.56596   CGCCTCATGAATTCA               GGAAA GAATT TTTCC               TTGCCCGCTTATTTG  48 70
  Mbar_A0272  322753 ..  322765 -  -6.3  -2.60763   GGCATATCCGAGAAC                TATGG CTC CCATA                AAAATAGGACGTGGA  54 231
  Mbar_A0264  314969 ..  314997 -  -6.7  -2.68109   AGATAGTAAGAAGAG        TGGCTCAGTAGTT TTC AAGCACAGAGCCA        ACAATGTTTTTATAA  59 1
  Mbar_A0263  313141 ..  313152 -    -3  -2.78679   TCCCCTGATCTAAAC                CTAT TTCT ATAG                 ATTTCATTCTAAATA  42 402
  Mbar_A0262 NONE
  Mbar_A0261 NONE
  Mbar_A0260  310309 ..  310323 - -11.4  -4.41206   AATCAGGCTAGAAAA               GCCTCG TAC CGAGGC               TTCCATAAAACGCCA 100 138
  Mbar_A0259  308501 ..  308521 - -13.3  -2.71003   TTAATAGATTACAAG            GCCACCGGT AAA ACCGATGGC            TTGCTGTTAAAATTA 100 93
  Mbar_A0258  307266 ..  307277 -  -5.8  -4.58395   GCTACCTGCTAAAAA                TGCC TTCA GGCA                 GTTGTCCTGATTGGT  74 138
  Mbar_A0253  300917 ..  300928 -    -3  -5.40474   ACGGTTTCAAAAAAA                TGAA TGGT TTCA                 AAAAAAAGTATTACA  74 246
  Mbar_A0252 NONE
  Mbar_A0251 NONE
  Mbar_A0250  298025 ..  298039 -  -5.6  -2.51464   TCAGTACTTATTAAT               CTCAGC CTA GCAGAG               TGAAAGTATTTCTTG  51 481
  Mbar_A0240 NONE
  Mbar_A0239  281999 ..  282020 -  -3.7  -4.33004   ACCTAATGAAAATAA           GTATTCAGA CGAG CCTGAAAAC            GTCGACAGTGTAATA  63 436
  Mbar_A0236  277270 ..  277280 -  -2.6  -3.22898   AAAAAATATTTAATA                 TTAA CTG TTAA                 GTTTTAGGGCTAAAA  44 136
  Mbar_A0228 NONE
  Mbar_A0227  266198 ..  266211 -  -6.7  -5.47846   AATTAAAAAAGAAAA               CCAGA AAAA TCTGG                TTTCACTGCTCTTTC  93 28
  Mbar_A0224 NONE
  Mbar_A0223  263140 ..  263154 -  -2.9  -4.58085   ACAGGCACAAACAAA               TGAAA GTACT TTTCA               CCTTATCTTTTTTTG  62 232
  Mbar_A0216 NONE
  Mbar_A0215  252325 ..  252335 -    -4  -3.76214   AGAATAAAATAAAAC                 TGTT ATT AACA                 CATACTCAATGTCAG  53 261
  Mbar_A0213 NONE
  Mbar_A0212  248578 ..  248590 -  -2.7   -3.5511   CTGGATGCATAAAGA                GATAA AGT TCATC                GAGTAATTAGATATA  46 400
  Mbar_A0211  246892 ..  246902 -  -3.2   -3.0485   CAAAAAAAGTGAAAC                 CTGC AGG ACAG                 TAATAGTTGCAGGTT  45 63
  Mbar_A0210  245947 ..  245957 -  -3.2  -4.93318   CAGAAGCTATAAAAA                 GAAG TAT CTCC                 AGAATCCCAGGAGCA  65 117
  Mbar_A0209 NONE
  Mbar_A0208  244009 ..  244020 -  -4.4  -3.29144   GTACGCCTCTGACAA                GCTT GTGG AAGC                 TATCGAAAATCATGG  51 426
  Mbar_A0204 NONE
  Mbar_A0203 NONE
  Mbar_A0202 NONE
  Mbar_A0201  235653 ..  235670 -  -7.7  -5.42862   ATAGCTCTAAAAAAA             CCGGGAT TAGA ATCCCAG              TTTTTTTACGATATT 100 14
  Mbar_A0200 NONE
  Mbar_A0199  232616 ..  232640 -  -8.6  -5.20328   TTTTAAAAAAAGAAA          GTTCCGTGTC TTTAT GACACGGAAT          ATTAATATTCAACTT  95 51
  Mbar_A0198 NONE
  Mbar_A0197  229827 ..  229841 -  -2.9  -3.34398   CCTTTTCCGGAAATA               TTTCT TAGCC AGAAA               AAATTGAACATTCTT  46 73
  Mbar_A0196 NONE
  Mbar_A0195  228514 ..  228537 -  -2.5  -2.63517   AAAAATGAGAAAATG          TCGCTAAAA AAAATG TTTTAGTGA           GGTAAGTATTTTTAA  40 222
  Mbar_A0194  227739 ..  227765 -  -3.1  -3.74762   AATAGGCATCAAGAA         TCTTCCTTTTT GTCAA AAAATGGAAAA         GTATATAGATATTGG  50 101
  Mbar_A0193  225803 ..  225823 -  -3.2  -3.36166   TCTTCAAAAAAGAAT           TG-GGCCCC GGAT GGGGTCACA            GTAACCTTACGGTTT  46 21
  Mbar_A0191  222647 ..  222677 -  -5.5  -4.46267   ATAAGGGAATGAAAA      GCCCGAACTTTTCA GCTT TGATAA-TCCGGGC       TTTTACCTGAGTATG  69 43
  Mbar_A0190 NONE
  Mbar_A0189  220247 ..  220263 -  -3.1  -5.61596   ATGTTGAGAAAAAAA              TAAAAAT GTT ACTTTTA              AATCTATTTCCAAAA  77 357
  Mbar_A0188  219640 ..  219660 -  -7.1  -3.55563   ATTGTATTTTTTAAA            TATTTATAT ACC ATATAAATA            AGGTAATAAGTTTCC  68 47
  Mbar_A0187  216080 ..  216090 -  -2.6  -5.47914   AAAAAGTATAAAAAA                 TTAA AAA TTAA                 TATTTTACTCTTTCG  72 133
  Mbar_A0186  213189 ..  213217 -  -6.1  -2.98181   TAAACGGAAGTAAAG        GAGAAATGATTCT TAA AGAATTATTACTC        GAATAAGTCAGGTAA  58 143
  Mbar_A0183 NONE
  Mbar_A0182 NONE
  Mbar_A0181 NONE
  Mbar_A0180  205988 ..  206004 -  -4.5  -2.93901   ATTTGATCAAGTAGA              CATTAAT TAA ATCAATG              TAGGCAAGTTGATCA  49 316
  Mbar_A0179  203948 ..  203962 -  -7.2  -3.53091   AGGGTTGCGGTCAAA               CCTTTT TTC AAAAGG               CTTGTGATCACGCCG  68 465
  Mbar_A0178  202405 ..  202416 -    -3  -5.08011   AAAAGCTGGAAAAAA                TTAG CTTT CTAA                 GAGCTTCAATATCTC  67 313
  Mbar_A0176 NONE
  Mbar_A0175 NONE
  Mbar_A0174 NONE
  Mbar_A0173  195675 ..  195695 -  -5.3   -4.0044   AAGTAGCAGGAGAAA            CGGCAGC TGAATTT GCAGCCG            GAAAGTGCAGGCTTG  63 335
  Mbar_A0171 NONE
  Mbar_A0170  193323 ..  193336 -  -3.9  -2.62263   ATCTCTTTCATAGGA               TTTTC CTCC GAAAA                TCCGGCTTTAAAGTC  46 33
  Mbar_A0169 NONE
  Mbar_A0168 NONE
  Mbar_A0167 NONE
  Mbar_A0166 NONE
  Mbar_A0165  186660 ..  186674 -  -5.6  -4.33487   AGAAAAGAAACCAAA               GCAGAG AAC CGCTGC               AATAATTATAGTCCT  66 231
  Mbar_A0164  184759 ..  184778 -  -7.9  -4.23218   AACCACCAAAAAAGA            TGAGGAG TTTTAG CTCCTCA             CATATATACGGTTAA  80 15
  Mbar_A0163  183741 ..  183754 -  -5.3  -3.07135   CCCTATAAATAAGGA               GGTTT CGAT AAACC                TTAATCCTTGGTCGG  54 451
  Mbar_A0162  182442 ..  182452 -  -3.2   -4.7889   ACAAACACGCAAAAA                 GACA TTA TGCC                 ATTCAACTGTCTGAC  65 60
  Mbar_A0159 NONE
  Mbar_A0158  177825 ..  177848 -  -8.2  -4.67635   CCTAAAATTAGAAAA          GTACAGGTAA AGTT TTGCCTGTAC           TCAGATGTTATATGC  85 26
  Mbar_A0157  176266 ..  176278 -  -4.9  -2.97131   TTTAAAGAAAAAACT                GTTTT GAA AAAAC                TATTCTGAAAAACAA  51 163
  Mbar_A0155 NONE
  Mbar_A0154  173962 ..  173978 -  -2.2  -4.49838   AATAAGAAAGATAAA              TCGGCC ATTAA AACCGA              TTAAAAAGGAAAAAT  57 199
  Mbar_A0153  172095 ..  172109 -  -8.6   -2.8082   CATTTATTGAATAAC               CTGTGA AAA TCACAG               TTTTAAATTAAAATG  71 357
  Mbar_A0152 NONE
  Mbar_A0151 NONE
  Mbar_A0150 NONE
  Mbar_A0149  167941 ..  167957 -  -2.3  -2.71791   ATTCTCCTCTCAAAT              TGCTTTA AGC TAAAGGA              GCTTTCGGACTGTTT  40 13
  Mbar_A0148 NONE
  Mbar_A0147  166438 ..  166459 -  -3.1  -5.19212   AGCAGTATCAAAAAA           GAATTAATT TAAA AATTAGTTC            TTATTTTGAAGGTGC  71 26
  Mbar_A0146  165241 ..  165258 -  -2.7  -4.55826   CCCAAAATACGAAAA             CCAAGTT GAAG AAGTTGG              AGAACAGAGTATATC  60 341
  Mbar_A0145  162800 ..  162826 -    -6  -2.57564   TTATGTTCTCAGAAT         TCTCAGAATTTT TTG AAACTTCTGAAA         CTTTGTAGCCCCCGA  54 62
  Mbar_A0141 NONE
  Mbar_A0140  157589 ..  157600 -  -2.2  -5.24129   CTGTGCCACAAAAAA                GCTC GATG AAGC                 CGGAATGAAAGCTGA  71 184
  Mbar_A0137 NONE
  Mbar_A0136 NONE
  Mbar_A0135  153605 ..  153619 -  -6.4   -3.0353   CCGGTTATAAACAAC               CCCACA TCC TGTGAG               TCTGGGGGATAACTC  59 0
  Mbar_A0134 NONE
  Mbar_A0133  151675 ..  151709 - -10.9  -2.50074   GCTTTTAGAATAGAT    CTGAGAAG-CGGAGTA CTCT TACTCCGACTTTTCAG     TTATTGGTTCAGCAT  82 169
  Mbar_A0131  149681 ..  149697 -  -6.6  -4.27007   CAAACAGCGAAGAAA              GAGAAC TCCTG GTTCTC              CGTGGCCCTCTGGAG  74 384
  Mbar_A0129 NONE
  Mbar_A0128  147672 ..  147692 -  -3.9  -2.57721   TAAGCCACCAAGGCA            CTGATGCTC AAA GAGCATCTC            CAAAATATCACAGCA  45 202
  Mbar_A0126  144662 ..  144672 -  -5.4  -4.22883   TATTATCCAAAATAA                 GCAT TTT ATGC                 CCTTAGTTTTAGTAC  66 79
  Mbar_A0123  138139 ..  138150 -  -4.4  -3.65046   GTTTTATTGCAATAA                TCAC ATGC GTGA                 CTATAAGTATACACA  56 448
  Mbar_A0122  135544 ..  135557 -  -5.3  -3.12668   CATCTTCATACTCAA               TCTCA TCAG TGAGA                ATCTGAAGCACAATG  54 135
  Mbar_A0121 NONE
  Mbar_A0120  132913 ..  132940 -  -5.6  -4.82154   AACGTATATGAAAAA        GAGCAGAACTGA CTTT TCAGTTTTGTTC         ATATTGGTTTTATCT  74 169
  Mbar_A0118  130946 ..  130956 -  -5.4  -3.04398   GGTTGTGTTTAAAAG                 GACT TCT AGTC                 AAACAGTTTACATTA  54 353
  Mbar_A0110 NONE
  Mbar_A0109 NONE
  Mbar_A0108 NONE
  Mbar_A0107 NONE
      rps19p NONE
      rpl22p NONE
       rps3p NONE
        rpmC NONE
  Mbar_A0102 NONE
  Mbar_A0101 NONE
  Mbar_A0100 NONE
  Mbar_A0099 NONE
  Mbar_A0098 NONE
  Mbar_A0097 NONE
  Mbar_A0096 NONE
  Mbar_A0095  109868 ..  109879 -  -4.4  -3.61902   GCTCAGTATACATAA                GCAA GAAG TTGC                 CCACCAATCTTCTTC  56 1
  Mbar_A0094 NONE
  Mbar_A0093 NONE
  Mbar_A0092 NONE
  Mbar_A0091 NONE
       rps5p NONE
  Mbar_A0089 NONE
  Mbar_A0088  106305 ..  106330 -  -9.9  -4.67123   CCAAAAGAATTAAAA         TAAGTAATGCC AAGT GACATTACTTA          TTCGGCATCGATGCA  93 23
  Mbar_A0087 NONE
         adk  103967 ..  103977 -    -4  -5.02421   AAAATGAAAAAGAAA                 TGAA GAA TTCA                 GGCAAATTTTTTAAG  70 23
  Mbar_A0085  103103 ..  103114 -  -4.4  -4.70659   CTGTAGAGTTAAAAA                TCTG TTGA CAGA                 GCAAACTTTGAGCTG  68 427
  Mbar_A0084 NONE
  Mbar_A0083  101351 ..  101395 -  -8.2  -4.18494   GACCCTTAGTGAAAA TAAATCTGAGATCTATAAAT TTGAG AGTTATAGACCTGAGATTTA CAAAAAGATTTACGG  83 293
  Mbar_A0082   99764 ..   99774 -    -4  -4.66537   TTCTTCAAGATAAAA                 CTAA TTA TTAG                 AAGCTATATTTGCAA  65 429
  Mbar_A0081 NONE
  Mbar_A0080   97062 ..   97078 -  -2.9  -4.05033   TTTAGTTTACATAAA              GCCGC TATTAAC GCAGC              TTAAATGTCTTTGGT  55 16
  Mbar_A0078 NONE
  Mbar_A0077 NONE
  Mbar_A0076   93529 ..   93546 -  -4.9  -3.39407   AAGAGAATTTTAGAA             GAACTTC CGAA GAAATTC              CCTGAAGAATTCTCT  56 40
  Mbar_A0075   92179 ..   92199 -  -8.5  -3.91144   GCGATATTTTACAAA            TAAAGAATT TGA AATTCTTTA            CAAAAGTAACTCACA  79 502
  Mbar_A0073   90135 ..   90149 -    -5   -3.2661   CAATGAGCTAGAAGA               GACATG TGT CATATC               CGAGATCTCGCTCAT  54 166
  Mbar_A0071   87664 ..   87674 -  -2.6  -3.19563   GAGATACCACTAACA                 TATT TAG AATA                 TTTATACCTCCAACT  44 363
  Mbar_A0070 NONE
  Mbar_A0069   82118 ..   82132 -  -4.3  -2.96249   GTTTATTAAGAATGA               TTGAG CTCTT CTCAA               AATTAATTCGATTCC  49 382
  Mbar_A0064   77337 ..   77364 - -10.8  -3.40173   ATAAAGCCTGAAATA        TTCCC-GAAATTC CAC GAATTTCAGGGAA        AACTTTAAAAATTAT  87 37
  Mbar_A0061   74522 ..   74554 -  -2.1  -3.21934   TCTTTTCCATAAAAC      CACTTCTTTGAAA TTACTTC TTTGAAAGACGTG      TACGCACAGCTGCAA  44 6
  Mbar_A0060   73787 ..   73798 -    -3  -3.69256   ATGCAGTTAATATAA                GAAA TATC TTTC                 AGAAAAAAAGAAAAA  50 78
  Mbar_A0059   72054 ..   72066 -  -4.1  -4.39568   ACTGATACAGGAAAA                TACCG TTA CGATA                ACAGATTAAATATAT  62 347
  Mbar_A0058 NONE
  Mbar_A0057   69616 ..   69633 -  -5.6  -4.40993   TATAAAGGAGTAAAA             GGAAAG ATTTAA CTTTCC              TCTACTTTTTGTCTT  69 16
  Mbar_A0056   68569 ..   68593 -  -5.7    -4.386   GAATTCTCTATAAAA          GCTGTTATCAG GGT CTGATAATCGC          TATAACATTAAAAAC  72 8
  Mbar_A0054   63633 ..   63645 -  -2.7  -5.29385   AATCGAACTAAAAAA                TCGAT AGC ATCAA                ACCGTTAATTATCTA  69 166
  Mbar_A0053 NONE
  Mbar_A0052 NONE
  Mbar_A0051 NONE
  Mbar_A0050   58482 ..   58504 -  -7.1   -2.5194   TAATTAGTTACTAAT           GTTCCAAAT TCATT ATTCGGAAC           TTGAGTTATTCGGAA  62 276
  Mbar_A0049   57609 ..   57627 - -11.8  -3.22491   AAACGTCATCATTAA             GGTGTTCT GGG AGAACACC             TTCTCCCAGTAACCT  89 342
  Mbar_A0047   55143 ..   55155 -  -2.7  -3.57674   ATTCCATTATAAAGA                GCTAT GAA ATAAC                GCTTTTGTAAACATT  48 378
  Mbar_A0046   54352 ..   54362 -  -2.6  -3.80437   AAAAGTAGTAAAATA                 TTAT ATA ATAA                 TTAATATATTCAAAG  51 214
  Mbar_A0045 NONE
  Mbar_A0044   53469 ..   53483 -  -4.3   -3.3705   AAAGAGATTGGAGAA               GTGAT GACAG ATCAC               TGGAGAGCATATGCA  51 351
  Mbar_A0033 NONE
  Mbar_A0032 NONE
  Mbar_A0031 NONE
  Mbar_A0030 NONE
  Mbar_A0029 NONE
  Mbar_A0028   34346 ..   34362 -  -6.7  -2.83504   CGCCCATTAAAATAT              TCAATAT ATT ATATTGA              GACCATTTAAGTAGT  61 179
  Mbar_A0027   32430 ..   32440 -    -4  -3.34806   AGATTAAGTATAACA                 CTTT CAT AAAG                 ATTCCTTTTAATCAG  49 115
  Mbar_A0026   31178 ..   31203 -  -5.5  -3.75105   CTAACCGATGAACAA         TGGAAACAGAT TCAT ATTTGTCTCCA          AATACACCATATAGT  59 80
  Mbar_A0019   21842 ..   21860 - -10.4  -2.89421   GTAATAATCACCAGA             GAAGGATT AAA AATCCTTC             TCAATAAAATTTACG  81 360
  Mbar_A0018 NONE
  Mbar_A0017   20667 ..   20680 -  -3.1  -3.84183   CTTCAGTATAAAATA               TGCTG TCTG CAACA                TGATAGGCTATCTGA  52 119
  Mbar_A0014   15937 ..   15949 -  -3.5  -2.71924   CATTTCTGCGTAAAC                TTATT CTC AATAA                TTTTAATTAGGGCAT  44 145
  Mbar_A0011   10351 ..   10385 -  -4.4  -3.93913   AAAGAGAAAGGCAAA    TCGTACCGGTATGCA GCTAAA TGCATACCGGAA-AA     GGTTTCTGTTTTTCA  58 105
  Mbar_A0010    8533 ..    8543 -  -5.4  -2.68942   ATCCTTTGAGATAAT                 CCTT AAA AAGG                 CTTACAAGTAACAAT  52 327
  Mbar_A0006 NONE
  Mbar_A0005    5292 ..    5302 -  -5.4  -3.64028   AACTTAAATGAAATA                 CTTG ATG CAAG                 ATTTAAAGTAAGATT  59 344
  Mbar_A0004    3517 ..    3542 -  -6.4  -2.88321   ACTGATAAGTCAAAG         TAGTATTAAT ACTGAA ATTAATACTA          AGTTTAAGAGGTCAA  58 119
  Mbar_A0003    1601 ..    1611 -  -4.6  -4.25104   CTCTCCTTACCAAAA                 CGCC ACA GACG                 TGACATACAGTTTTG  66 521
