# Supplementary material for: Rapid, accurate, computational discovery of Rho-independent transcription terminators illuminates their relationship to DNA uptake
Source: Genome Biol. 2007 Feb 21;8(2):R22. doi: 10.1186/gb-2007-8-2-r22 (PMC1852404; doi:10.1186/gb-2007-8-2-r22)
Supplement: Additional data file 4 — Best terminators found downstream of each of the genes of the 343 organisms studied. [file gb-2007-8-2-r22-S4.zip › Methanosarcina_mazei.bag]

      MM0001    2137 ..    2160 + -12.6  -3.80746   CATGAGATTAAACAG          GGATTTGAGT ATTC ACTCAAATCC           TCTTATTTTTACAGG  95 36
      MM0002    4274 ..    4285 +  -4.4  -3.40403   GTGCAACCGATACAG                CTCA GAAA TGAG                 TTATACTAAAAAAAG  53 15
      MM0003 NONE
        dppB NONE
        dppC    6477 ..    6488 +  -4.4   -3.5947   TTGATCCGAAAACTG                CTCA TGAA TGAG                 TTGTATGTGAAAATT  55 15
        dppD NONE
        dppF NONE
      MM0011   13424 ..   13439 +  -3.4  -3.54511   ACTATTAAAGATCAC              TATTAA TTTT TTAATA               TTGTCATTGACTTAT  50 294
      MM0012 NONE
      MM0013 NONE
      MM0014   16739 ..   16749 +  -2.6  -3.85235   TACAATTTACCGGTG                 TTTT AGC AAAA                 ATTTTTTTCCCAATT  51 216
      MM0016   19466 ..   19477 +  -2.2  -4.98255   TAAGCGATTCTTTTT                CTTC GGAG GGAG                 TTTTTCTGATTAAAG  65 393
      MM0018   22607 ..   22617 +  -3.2  -4.74504   AGCGATTCTTTTTTC                 TTCC GGG GGGA                 TTTTTCGATTCAAGT  65 431
      MM0021   26572 ..   26597 +  -4.7    -3.551   CTCGTGATTTTCGCA         GCTTTGTAAGG GGCA CTTTGCAGGGC          TTCTCTAGATTAAGC  57 411
      MM0022 NONE
      MM0023   27159 ..   27171 +  -2.7  -4.14511   GGGCTGACGATAGAA                GAATT CGA AGTTC                TTTTAAAGTAAGATT  55 2
      MM0024   27689 ..   27704 +  -3.2  -3.31144   TGTCACAGCATCACG              GTACTG GGAA CAGTTC               TTATGACAATAAGCA  47 4
      MM0025   28261 ..   28277 +  -2.3  -3.25605   AAAGTTAAGAAAAGT              TGAATTT AAA AATTTCA              GTTTATTGCTTTGTT  44 220
      MM0028   33328 ..   33341 +  -2.3   -4.0098   GCAGTATTATAAGGG               GCACT TTGC AGGGC                TTCTTTAGATTAAGC  52 226
      MM0029   34442 ..   34466 +  -7.3   -3.4556   TAAAAAAGAATAAAA          TGTGAGTAAAT AGA ATTTACTTGCA          TGTGTTTACTTTTTT  66 358
      MM0031 NONE
      MM0032   37139 ..   37149 +  -6.8  -3.05066   TGAATTCAAATCTTT                 TGCC ATC GGCA                 TATTCAACGATTCTT  58 335
      MM0036   44581 ..   44605 +  -3.8   -4.0896   CAAAAAAAGGGCAGG         TAAAAGTCGAA AATT TTC-ACTTTTA          TTTTCCCACGACTTT  59 258
        otaA NONE
        otaB   53661 ..   53679 +    -6  -4.66537   ATATCGATATACTCT             TTCCCAGG CCG TTTGGGAA             TTTTATATTAGACAC  77 82
        otaC   55024 ..   55037 +  -3.7  -3.16683   TCAACCACCGCTGCT               GCCGC CCTT GCTGC                TTCCTCCACTGGACT  49 351
      MM0044   59162 ..   59176 +  -2.8  -4.62622   GAAAACGATTTAATG               TGGCTT TCA AGGCTA               TTTATTTATACTTGC  60 98
      MM0045   60480 ..   60500 +  -2.5  -2.73542   CATATTCCAGTTCCT            GATCTGCCT TGA ATGCAAATC            TCCTTCCACATTACA  41 24
      MM0046   61512 ..   61534 +  -6.4  -2.59431   ATATGATTTAATATG           CAAGCATT ACTTAAA AATGCTTG           TAAGTTATCAGGACC  57 467
      MM0051   69337 ..   69372 +  -7.6   -3.0166   ACCTTTATTTGGCAT    GAAAGTCCATGATGAG AAAA CTCATCACGTACTCTC     TCCTTCCTTTTTTCC  66 191
      MM0054   72330 ..   72341 +  -5.8  -3.63922   CAATCTTCTTTTTAA                CTGC TGCA GCAG                 TATTTTCCGGGGAGT  62 473
      MM0057   77349 ..   77378 +  -5.8  -3.54424   AGCTGGAGAAGGCGG       GAGAGGAAATAC CTGAAA GTTTTTCCTTTC        TTTCAGCCGCTCAAA  62 85
      MM0058 NONE
      MM0059 NONE
      MM0060   79949 ..   79960 +    -3  -4.27463   GGGAACTTAAAAACG                GAAA TTTT TTTC                 TTATTTATCTTCTTC  60 96
      MM0061 NONE
      MM0070 NONE
      MM0071   96397 ..   96438 +  -5.3  -3.18681   CTGCCCGAATAAACA GGTAGATTCTTTTTCAATT ATTA AACTGAAAAAGAATCCGGC  TTAATAAGATTCAGG  55 164
      MM0075 NONE
      MM0076  102325 ..  102343 +  -6.7  -2.61272   TAACGAAGCGTAAAA             CCTGAGT CTTTA GCTCAGG             GGTTTTTACACGTCT  57 215
      MM0077  103497 ..  103517 +  -3.9  -5.16237   ACAGAAACAGTGATG            TGAGGTGTT TAA AGCGCCTCC            TTTTTTCCTCCAATT  73 23
      MM0079 NONE
      MM0093  121880 ..  121890 +    -4  -4.40132   TATCCTATCTATTTA                 TTCA TTG TGAA                 TTTGTTCTCCTTAAT  62 197
      MM0095  124056 ..  124069 +  -8.1  -2.61264   GAATCTCGGACAGAA               CCCTG TCTT CAGGG                ATTCTGAATAAGAAA  66 256
      MM0096  125656 ..  125683 +  -9.2  -3.73224   AAAAGGAAGGAGAGA        GTACGTGATGAG TTTT CTCATCATGGAC         TTTCATGCCAAGTAA  81 18
      MM0098  127940 ..  127955 +  -5.4  -3.28712   AGTGCACTCTTGCCC              CATGGA TGAG TCCGTG               TTGTGCAAGCAGGCG  56 326
      MM0102  130934 ..  130946 +  -3.3  -4.48713   TTAATCAAGAATAAT                TCCGG TTT CCGCA                TTTGTTATTAATCCA  62 343
      MM0106 NONE
      MM0109 NONE
      MM0110 NONE
      MM0111  138426 ..  138436 +    -4  -2.78032   ATAAATCTGATTGGA                 GTTA GTA TAAC                 ATATTTTAGAGAGAG  46 48
      MM0112 NONE
      MM0113 NONE
      MM0114  142420 ..  142440 +  -8.9  -3.25356   GGTGATGCATTTTTT            GCCTCCCTG ACA CAGTGGGGC            TTACCTTCCTTATGC  73 204
      MM0121 NONE
      MM0122  152808 ..  152844 +  -3.9   -5.3104   CAAATTAAAAAATAT   ACTGGAAAACATCATT TATGGT AATGG-GTTTTCCAGG    TTTTATTTTTCGTCG  76 52
      MM0123  153711 ..  153730 +  -4.2  -3.35542   CATAAAGCGAAAGGT            TTCCGGGC AGGA GCTCCGAA             CTTTTTCGGGATAGA  53 101
      MM0124  154849 ..  154864 +    -4    -3.646   GACAGATGGATAAAA              CTGAAC TAAA GTTTAG               TTGTATATACTTAAA  52 158
      MM0125  155968 ..  156011 + -12.5   -3.0497   TGAAGTTAGCTGAAA TCTGAGCCTTTGAAGACAG AAAAAA CTGACTGCAATGGCTCAGA TATTAAAAATACTGT  87 102
      MM0129  161961 ..  161981 +  -2.6  -5.00616   GGAAAGACTGAAAGG            GCTTTGAA AGTCC TTCAAAGG            TTTTTTCCGGAAAAC  66 19
      MM0131  163821 ..  163831 +  -2.6  -3.39327   TGCAGGTGATATGGG                 TAAA TTT TTTA                 TTCTGAATATCGAGA  47 433
      MM0132  164613 ..  164632 +  -6.4  -2.83004   TAGTCTGGATTTTCA            GTGG-CGGT CCT GCCGTCCAC            TAATTCAATTTCATT  58 46
      MM0133 NONE
      MM0134  167951 ..  167962 +  -5.8  -3.63589   CAGTTTGAGCGGGAT                CTGG CTGT CCAG                 TTTAAGGATATTTTC  59 523
      MM0137  171870 ..  171880 +  -8.2  -3.11738   ATGATCTGCCCTTAA                 GGGC AGT GCCC                 CTTCTTTATTGAGAC  68 37
      MM0141 NONE
      MM0142  177715 ..  177726 +  -5.8  -3.78736   GTTGAAATAAAGAAA                GTGC AGTA GCAC                 TTTCCTGAATCTCTA  65 31
      MM0144  180051 ..  180067 +  -3.7  -3.53343   GCCTGGAAATAAAGC              CCAGATT TAA AGTTTGG              TTTCAGCCAGAAGTT  52 127
      MM0145  181011 ..  181041 + -13.6  -2.79743   GAAAGCCCTTATCCT       GAAATTGATGAGAT AAA ATTTCATCAATTTC       TCCTCTATATTTCTC  89 10
      MM0146  183649 ..  183659 +  -3.2  -3.84825   CGATAGAAATTAGTA                 TCGT ATG GCGA                 TTTAATCTACGTCAC  52 276
      MM0147  184445 ..  184466 +  -3.1  -2.80994   TTGATTTTTTAGGAA           GGTGATTGTT ATC AACAA-CATC           TCTAGTAAAATTAAG  44 43
      MM0148 NONE
      MM0149  185551 ..  185565 +  -5.6  -3.02511   TCAATTTGAAGAAAA               CGTGAC TCA GCCACG               TATTGCAAAAATGGC  54 32
      MM0150  186981 ..  186991 +  -2.6  -3.08992   GATTTTATAAGTCAC                 TAAA AAT TTTA                 TATGTTGCACTGAAT  43 239
      MM0153  194489 ..  194500 +  -4.4  -3.76413   ATTTGTTCGGGACTA                CTCT ATGG AGAG                 TTTCAGGTTTTCAGA  57 50
      MM0154  198219 ..  198235 +  -8.7  -4.17748   AGGAGAAGAACATAA              GGGTGTG AAT TACACCC              TCTTTTTAATTTTAT  85 18
      MM0156  204468 ..  204479 +  -2.2  -4.25104   TGACAGAACCATAGA                GTCA GCTG TGGC                 TTTTGCTAACGCAAA  54 102
      MM0157  205420 ..  205442 +  -9.3  -3.53224   ATGGAAACCGGCGAA           TTCATCACA AGCCA TGTGATGAA           TTTGAAAGCCACATG  80 76
      MM0158  206029 ..  206051 + -13.6  -3.55622   ATGGAAATCTGCAGA           TTCATCACAC GGC GTGTGATGAA           TTTACAGGCATTCCA 100 76
      MM0159  207884 ..  207897 +  -3.8  -3.16564   TGACCTGAAAACCCT               GGCT GTTGAG AGCC                TTGATGACCTCAAGA  48 453
      MM0162  209797 ..  209813 +  -3.7  -2.62184   TCCTTGTATGGGAAC              TGGAAGA GCT TATTCCA              TAATATCAAAAAAGA  45 6
        rad2 NONE
      MM0164  215030 ..  215042 +  -2.7  -3.42459   TCCCTGCTTCGTACA                TTGCT CGA AGTAA                TTCATATTCTGCATC  47 191
      MM0166  217182 ..  217193 +  -3.6  -3.70919   CTCATTATCTTTTTT                CGGC TTTT GCTG                 TTATTCAACTTTCGA  52 150
        czcD  218963 ..  218976 +  -5.3  -3.95219   TGAGTCCAGATAGTT               GGTTT CATC AAACC                TTTATAGGATTTCCA  63 38
      MM0173  231398 ..  231428 +  -2.6  -3.86524   ATTAAGAATGTAAGT       TTAAGGAATGTGTC TCA GGCATATATCTTGA       TTTATCGACAAATAT  51 152
        mtaC NONE
        mtaB  240172 ..  240199 +  -4.8  -6.07374   AGTCTTCAAACCAGA        GAACTACGGCCT CTAA AGGCTGTAACTC         TTTTTTCTTTTTTAT  93 10
      MM0177  242728 ..  242751 +  -5.3  -4.17416   AAATTTTGAAAGTTT          TCTCCCACA CACACT TATGGGAGA           TTCTTTATATAGTAT  66 146
      MM0178  248662 ..  248673 +  -5.8  -2.71204   ATACTAAGTTTGAAA                CCTG ATTC CAGG                 CTTAATTATAATTTT  55 43
      MM0179  250019 ..  250036 +  -3.4  -4.15854   TTTCGCGAGATTAAT             GCAGTG CAGGAA CATTGC              TTTTCCGATACCTTT  60 241
      MM0181  252018 ..  252032 +  -4.2  -4.07687   CATCACTTTCCGTCT               TTCTGG CGT CCCGAA               TTTTACGGGCGCGGT  59 284
      MM0183  257019 ..  257032 +  -3.9  -2.86271   TTCTCCTGCTTCTAA               TTTTC AGTC GAAAA                TAATTATGCTGCGGC  46 522
      MM0185  259510 ..  259523 +  -8.1  -4.84182   TCGCGTTTTTTTCAG               CTGCC TGAG GGCAG                TTTATTCTTTTTTAA  90 71
      MM0187 NONE
      MM0188  260948 ..  260970 +  -5.5  -2.82635   TCCATAGCCTCCATG           CCGTCGTTG AGTGA CAGCAACGG           TGTAGTCCTGGAGAT  50 87
      MM0190  264563 ..  264575 +  -2.7  -4.95547   CTTCCCTTTTTGATC                TGGAA CCG TTTCA                TTTTCTTCTTCTAAC  70 511
      MM0192  266688 ..  266701 +  -2.4  -3.25317   TATCCAGTACATTTG               TGCA CACTAT TGCA                TCTCTTCATTTATGG  44 124
      MM0193 NONE
      MM0194 NONE
      MM0195 NONE
      MM0196 NONE
      MM0197  274739 ..  274763 +  -2.2  -4.03586   AAACGAGTGCATCAA          TCTTTTTTAG AAAAA CAAAAAGAGA          TTCTTATATTTAAGA  52 98
      MM0200 NONE
      MM0201  278134 ..  278144 +  -2.6  -4.85782   CGCAGGGGATCGAGC                 TTAA CTG TTAA                 TTTATTTTTCCGGAA  66 15
      MM0203  280329 ..  280339 +  -5.4  -3.27408   TGAAGTCATTATTTT                 TCAG GAT CTGA                 TATCTTTGGGTGAGA  55 487
      MM0204  281321 ..  281331 +    -4  -2.78463   AATATGGATTTATAA                 CTAT ACT ATAG                 TGTAGTGAGAAGGAT  46 57
      MM0205 NONE
      MM0206  282629 ..  282650 +    -6  -2.87132   AACACAGCTATAAAT           CAAATCAT TGGAAT ATGATTTG            TATCTGAAAGACGAG  56 344
      MM0211  288499 ..  288510 +  -2.2  -4.78572   AAGGGCTTTCAGTAT                TCTG GCTG CGGA                 TTTTCTTGATTCAGG  66 329
      MM0219  299911 ..  299924 +  -6.7  -2.81564   TCAGATAGGATAAGA               CCTGA GTAA TCAGG                ATTTAAATAACTTTA  58 81
      MM0224  305903 ..  305921 +  -2.5  -3.65812   CCTTAGAAGATTGTC             CTTAAGA GAGCA TTTTAAG             TTATATTAGAGGGGG  48 222
      MM0225 NONE
      MM0226  307390 ..  307401 +  -4.4  -4.09864   TTGCGGTTCTCTGCC                GAAG CCGC CTTC                 TTTTCCGGAATCGCT  61 378
      MM0230  310764 ..  310776 +  -9.1  -2.92463   AAAATATCAGCTATC                CGGCA TGC TGCCG                TCTATCCGTCCTCCA  73 397
      MM0232  312479 ..  312494 +  -4.8  -5.31275   TTGAAAAATAGAGAA              CAAAAA CGTT TTTTTG               TTTTTTATCATAAGA  80 103
      MM0236  320308 ..  320325 +  -4.1  -4.86731   TCTTCAAGAGAGACC             TTATGGG AAGT CCCATAC              TTTTCTTTCGAAAGC  71 454
      MM0238  321542 ..  321552 +    -4   -4.3179   TCACTGCAGGCTGTC                 GAAA ACT TTTC                 TTTCTCCTTTTTTGC  64 186
      MM0242  325610 ..  325624 +  -6.4  -4.09739   GTTACTGCCACATGA               GCTTCT TTC AGGAGC               TTTTCAGCAACTTCA  68 176
      MM0254  340659 ..  340677 +    -3  -3.06696   TATCGCAGAAAACTG             GCCCCC AGTAAAA GGGGAC             TATGTTACAGGAAAA  45 45
      MM0255 NONE
      MM0256  342596 ..  342607 +  -2.2  -2.60206   TTTTTTGCTACCCTT                TGAG TAAG CTCG                 CCTTTATTTATCATA  40 288
      MM0257  343372 ..  343397 + -11.9  -3.49938   TCCATGTCTGATGTA         GACACAGCCAG TTTA CTGGCTTTGTC          TTCTGAATTCTTTAG  90 164
      MM0258  344595 ..  344618 +  -2.4  -4.60255   TATGCACAAATTTTA          CTTCAGGACT TTAA AATACTGAAG           TTTTTAGAACATTAT  59 91
      MM0260 NONE
      MM0261  350959 ..  350972 +  -2.4   -5.2204   TGGCATCTTATTTTT               TCTG CTTCCA CAGA                TTTTTGTTACTTATG  70 147
      MM0269  361109 ..  361129 +  -6.1  -4.60924   TGTCAAGCTCTTTAT            GGTGGGG GGCATTG TCCCACC            TTTTTACCAGATTTC  78 388
      MM0272  362846 ..  362860 +  -2.8  -3.44891   AGAAATCATTATAGT               TGTAGA TTA TCTTCA               TTGCTTCAATTTCTT  48 250
      MM0279  377439 ..  377466 +  -9.9  -4.61482   TAGAAGTACAATTTT        GCTCCGTTGAA AAAGAC TTCATCGGAGC         TTCTTTTTTACAGGA 100 139
      MM0280 NONE
      MM0281  378636 ..  378654 +  -3.1   -4.5478   ACGTGCTTCGTGCAG             TGGAGCA TTTCC TGTTCCG             TTCTTTTATGTTTTT  62 115
      MM0282  380383 ..  380396 +  -2.4  -3.57271   TTTTCCGGGAGCCAA               TCAG CTTCCC CTGA                TGTTTACTGTTATAA  47 225
        leuS  383415 ..  383438 +    -4  -5.37043   TCCTCATCCGGGCAG          GTAAGAAA GCCCGGAA TTTCTTAC           TTTTTTCTCTGGCAT  76 65
      MM0286  386801 ..  386818 +  -4.8   -2.5185   CTCTGTGAAAAGCCG             GCAGGC AAGAGG GTCTGC              ATATATTGATATTTA  49 298
      MM0287 NONE
      MM0288 NONE
      MM0289  389527 ..  389551 +  -4.4  -3.59315   AGGTCCCGGTATGAT         TTCGG-ATTCA AGTA TGAATTCCGGA          TTTAAGCCTGATTCC  55 181
      MM0290  390291 ..  390305 +  -7.8  -2.89039   GGAACTAGGCACATG               CCTCGC TAG GTGAGG               TCTCTGGAACTGCTT  64 129
      MM0299 NONE
      MM0300 NONE
      MM0301  404168 ..  404181 +  -2.4  -3.35644   AATAGTGAAGGAGGC               GCTT AAATGA AAGC                TGTTGTCCTTGTGGC  45 16
      MM0302  405393 ..  405409 +  -9.5  -2.54961   AAAAGATATAAAAAA              GGAGTTT CGA AAACTCC              CTCCTTTTCTCTTAC  72 51
      MM0304  408450 ..  408468 +  -6.8  -2.52464   GACCCGACCCACCTA             TACGTATA ACC TGTACGTA             TAAATTAAAGAGAAG  56 17
      MM0305  409018 ..  409048 +  -6.2  -3.93597   GGATAAAATAAAGAT       TCTTTCTACAGG TTTGTTT CCTGAAGAGAGA       TTTAATCTACTTTTT  67 71
      MM0307  411357 ..  411372 +  -3.2  -2.50034   GAAATTCTAGGGGAA              CAGCTT ACAG GGGCTG               AGTTTTAACTTGCTG  42 2
      MM0308 NONE
      MM0309  413504 ..  413522 +  -8.9  -4.29326   ATAGGATACGATGAA             GCCTGAA AACAA TTCAGGC             TTTATTAAATTTCAA  89 20
      MM0311 NONE
      MM0312  417057 ..  417071 +   -10  -4.64763   CCATTTTACCTGATC               TCCTGG CTT CCAGGA               TTCTTTTTTGCCTGC 100 76
      MM0313  418420 ..  418431 +    -3  -3.54012   GAGTAGCGGTCAGGA                TACT CAGG AGTA                 TTATCTAACTGATTT  50 368
      MM0314  421725 ..  421744 +  -2.2   -3.1458   GAATAAACGATTGAT            CAGT-TTCG ATG TGAATACTG            TCTGTACTTTTTAAG  42 485
      MM0334  441511 ..  441523 +  -2.7   -5.0133   ATTGACTGTTTTAGA                GTAAG AGA TTTAC                TTTTTTAGAGGAATG  66 469
      MM0335  443062 ..  443075 +  -6.7  -2.87132   ATCCCACATGGCAGG               TCGGA GAAA TCCGA                TCTGTCGAAGAAGAG  58 136
      MM0336  443800 ..  443823 +  -7.4  -3.60348   AGGATTTCTCAAATA          TAGAGATGCC CTGA GGCATCCCTG           TTATATACTGTTCAG  71 52
      MM0339  447942 ..  447955 +  -5.3  -3.10975   GAAAAACGAAATCGC               TTCGA ATTA TCGAA                TATTACATGCTAGAT  54 114
      MM0340 NONE
      MM0341  450102 ..  450116 +    -5  -3.00498   TCCTCACCTCTTCCT               TTACCT CTG AGGTGA               TATCTATCAACTCTA  51 455
      MM0349  457301 ..  457312 +  -2.2  -2.95081   ATCCAGCAAATAACT                TCCA TTTG TGGG                 TACTGTTTTAAATGA  41 179
      MM0350  458209 ..  458223 +  -2.8  -3.54687   TTTGTCCAGCTATTT               GAGATT AAA AAACTC               TTCAATTTTTTCCTT  48 24
      MM0351 NONE
      MM0352  460163 ..  460173 +  -2.6  -3.73725   CCGAAGATGTTGATG                 TAAT AGT ATTA                 TTTACAGTTATTGTT  52 448
      MM0354  462113 ..  462129 +  -7.2  -4.29049   AGGATGGGGTATGCT              TCGGGC CGCCC GCCCGG              TTGTTTTGGTAGTTA  78 41
      MM0356  464072 ..  464086 +  -2.8  -3.68261   TTAAAAACGCTTTCC               CTGC AAAACGG GCAG               TTTAAAATGTTCTGA  48 308
      MM0357  465686 ..  465697 +  -7.2  -4.87665   CAGGAGAGAAAAAGA                CCGG CATT CCGG                 TTTTTGTAAATGCCG  83 268
      MM0360  468712 ..  468723 +    -3  -5.43487   TCTTTTCAGCTCATT                GAAA CGCT TTTC                 TTTTTTCTCTCCTTT  79 335
      MM0362  469925 ..  469936 +  -5.8  -3.03635   TCCAATGAAAAATCT                GGTC TGCA GACC                 TGTTCAACAAGTTTG  57 199
      MM0363 NONE
      MM0364 NONE
      MM0365  471532 ..  471542 +  -2.4  -3.72743   CCTTAAATGCATAAA                 CACC AAG GGGG                 TTAATTTTCATGGTA  50 80
      MM0366  472277 ..  472290 +  -2.4  -3.89346   TCTACACGTTCAAAA               GAGT CAAGTA ACTC                TTTCTGGACTCCCGA  53 382
      MM0368  473351 ..  473381 +  -6.9  -2.78977   GAAAAAACGTTTTTT       GCATAAGAATCAG CATTT CTGCATCTTATGC       GTATCTTTTTTCGAA  62 112
      MM0369  474375 ..  474393 +    -6   -2.6472   AACAGACCGCGTACT             GTTGCGAT TAA ATCACAAC             TCCTATGAAATCTTC  55 128
      MM0370 NONE
      MM0371  476548 ..  476558 +  -5.4  -4.62904   CTGTATCTGGAGTAA                 CAGT CAG ACTG                 TTTTTGAAAGTATTT  71 181
      MM0372  477757 ..  477773 +  -7.2  -4.13945   AGAAAGGTTTTCCAG              GTCCGG CAGAA CCGGGC              TTTTCGGCTGACGAT  75 157
      MM0373 NONE
      MM0374 NONE
      MM0375  483302 ..  483313 +  -2.2  -3.28712   TAACAAGAGATACAA                TTGG GTTT CCAG                 TTATAACGAGCCCGA  45 286
      MM0384  492467 ..  492488 +  -5.2  -4.88129   AGGCGAAAAGTAAAA           TGAAACGT TTCACT GCGTTTCA            TTTTTCATACTTTTT  77 43
      MM0387 NONE
      MM0388 NONE
      MM0389  500484 ..  500522 +    -7   -3.2964   TGGCGTACCATTCGA  CCCAACAGTCATTGG-AT CATTA ATGCCAGTGACT-TTGGG  TTGTCCAAGCCCTTT  65 187
      MM0392  505547 ..  505564 +  -2.1  -4.72696   ATATACGGTTGATTT             TTGAA-TC AGA GACTTCAA             TTATTTTTATTTCGA  62 395
      MM0399  512661 ..  512681 +  -6.2  -2.84667   GGAATAATATAAAAT            CCAGTTTT TAAAT AGAACTGG            CTATCTTTTTTATTA  56 29
      MM0403  516137 ..  516155 +    -6  -3.73647   TTTTTTCCAATCACT             TTTTTGGC TTT GCCGAAAG             TTGTTCCTAAATGAG  64 83
      MM0407  520237 ..  520254 +  -3.4    -3.745   ATGTCCTGTTCTTGC             CTGTTG CAATTA CAACGG              TATTTTCATCGATCA  53 419
      MM0409  522131 ..  522141 +  -2.4  -5.02502   GCCCTCTCGATTCTT                 CCTG AAA CCGG                 TTTTTGTCTCATATC  67 126
      MM0410  522878 ..  522888 +    -4  -4.99134   CTGCAGGGTTGTTCT                 TACT TTC AGTA                 TTTTTCATTTCAGCT  74 322
      MM0422  536985 ..  537007 + -10.6  -4.20696   AGTTGACGCTTATAT           CCCCTGAG CTAAAGA CTCAGGGG           TTTTACGCTTCGTCA 100 41
      MM0429 NONE
      MM0430 NONE
      MM0431  552321 ..  552336 +  -6.2  -2.94726   GACATCCCTTTGTTA              CTTACT AATA AGTAAG               TGTGCTGTTATGAAA  56 79
      MM0432 NONE
      MM0433 NONE
      MM0434  555183 ..  555212 + -12.9  -3.01745   ACTGGATTACCTCAA       TCTTCGGGCAGGT TTCA ACCAGTCCGAAGA        TGTCCTTATTAGACG  86 447
      MM0445  567507 ..  567519 +  -4.7  -5.26907   TTCAATAGAGTTCCG                GCACC GGG GGAGC                TTTTCTTTTGTGTTC  80 295
      MM0447  571293 ..  571309 +  -2.3  -3.91144   AATTTAAATTAGTAA              CTCTT AAAAAGG AAGAG              TTTATAAAGTATACG  52 42
      MM0448  571740 ..  571771 +  -7.9  -3.11281   CCTATTTCACTTTTT      TTGCTCACCCGAG TTCCGC CTCGGGAGGGCGG       TGTCCTTTTCGGTCG  66 89
      MM0449 NONE
      MM0450  573563 ..  573573 +  -2.6  -3.90586   AAAATTCATGTATTT                 TTTA ACG TAAA                 TTTGTAACATACTGT  53 66
      MM0451  574574 ..  574594 +  -4.7   -4.4448   TTTTTATTTTCGCAA            TCGGGTTGA TTT TCAGTTCGA            TTTCTTTAAAAATTT  66 243
      MM0453  576225 ..  576235 +    -4  -3.97043   TAAGAGTAATTGCAA                 TTAC ATA GTAA                 TTCTTATGTCTTGCA  57 323
      MM0455  577881 ..  577907 +  -7.2  -4.42788   CCGCCTGAGAGCGAT         CTCGGTCTTGCG GTA CGTGGGGTCGAG         TTTTGTGAGCTTGAA  77 483
      MM0458 NONE
      MM0459 NONE
      MM0460  581858 ..  581888 +  -7.5  -3.89346   TTCCTGGTCCGGCCA       GAATGCAAGCCCG CAGTC CGGGTTCGCATAC       TTTATGCGGTCCCCG  70 258
      MM0469  593884 ..  593898 +  -4.2   -2.6953   CCGAACTCTTACACA               GGATAG GTA CTTTCC               ATTAGTTCTCATTAA  47 113
      MM0478  603567 ..  603578 +  -4.4  -2.57344   AGTCGTACCATGCGG                TCCA CATG TGGA                 GTTATCCGAAAGATA  46 415
      MM0480 NONE
      MM0481  604733 ..  604752 +  -2.2  -2.74144   AATGGAGTGGGAAGA            TTCTTAAT ATGG ATTGGGAA             ATTTGGCGCTAAAGA  40 19
      MM0482  606561 ..  606583 +  -5.6  -3.69216   CTCCACGAGCAAGCA           GATGAAAGTT TAA AGCTCTCATC           TATTTTGCCTGCAAG  59 519
      MM0483  607230 ..  607240 +    -4  -2.73542   TAACTGAGAAAAGAA                 TTCA GAT TGAA                 TGATTCAAAATTAAC  45 12
      MM0486  610769 ..  610786 +  -4.1  -2.74196   CTCATAAAATATAAA             TAAAGCG ATCC CGCTATA              ATTATCTAGATTTGC  47 258
      MM0487 NONE
      MM0488 NONE
      MM0489  611813 ..  611827 +  -6.4  -2.57423   GCGTATCAGGAAGTA               GGAGAG TAA TTCTCC               TCCCTTCCTCCCTCT  56 159
      MM0497  619610 ..  619623 +  -3.1   -2.5366   TAATATTAAGAGTTA               TTCAG AGCC CTGAG                GATTTACTTTTTTCA  42 233
      MM0498 NONE
      MM0499  622273 ..  622283 +  -2.4  -3.68351   TTAATTACTTTTTTG                 GCTG AGT CTGC                 TTTCAATGATAAGGG  47 129
      MM0500 NONE
      MM0501  623713 ..  623723 +    -4  -4.41422   ATTTCTGCAAAACAG                 CAAA CCG TTTG                 TTATTTTCTCTGTAA  62 84
      MM0502 NONE
      MM0503  625162 ..  625172 +  -2.6  -3.52113   AAATAAATAGCTATT                 TTAT AAC ATAA                 TGTTTATAAAAACAT  47 53
      MM0504  629041 ..  629052 +    -3  -3.02371   AATTTAAAAATGTTC                CTTT GAAA AAAG                 TACTTCTTTGGAAAA  45 92
      MM0505  630257 ..  630269 +  -2.7  -4.59511   GCGCACAGCAGCAGA                GAATT TTC AGTTC                TTTTTCACCGGTGTT  65 127
      MM0521  650249 ..  650263 +  -2.8    -3.484   ATCACGGATGCCAAA               TTGCCT TTG AAGCAA               TTCTACTGTCCTGGA  47 46
      MM0522  651535 ..  651562 +  -9.2  -3.73224   AAAAGGAAGGAGAGA        GTACGTGATGAG TTTT CTCATCATGGAC         TTTCATGCCAAATAA  81 18
      MM0537  667869 ..  667888 +    -5  -4.95854   ATACACAGAATAAAA            CGCTTTCT TAAA ATAAAGCG             TTTTTACCTTTTTTA  75 70
      MM0538 NONE
      MM0539  669222 ..  669236 +  -4.3  -4.14511   CAAAACAGTGATCCC               TGCAT TTTCC ATGCA               TTTTACCGTGAGATT  61 432
      MM0542  671551 ..  671564 +  -2.5  -5.20216   TATGTTCGCACTATA               TAAAT TAAT ATTTA                TTTTTTCCTCATATA  69 156
      MM0544  674543 ..  674556 +  -2.5  -4.22554   ATTGATGCAAATAAG               TTATT AACT AATAA                TTATTTCTTACATAA  55 350
      MM0545 NONE
      MM0546  675553 ..  675571 +    -9  -2.95962   CCAAATGAACAAAAA             CTTCAAAA GTT TTTTGAAG             TCATATTATTTTCTA  69 338
      MM0547 NONE
      MM0548  677098 ..  677113 +  -6.2   -3.6422   ACCAGTTCTTTTATT              TCCATT GAAA AATGGA               TGTTTTGCAACAATA  62 257
      MM0553  680201 ..  680225 +  -2.8  -3.74658   AATAAATAATGCCCG          CCTTCGTG AAACCAGAG CACGATGG          TTTCAATCCTTGTTT  52 36
      MM0555  681535 ..  681546 +  -2.2  -4.26327   TCCTTTCGATTTTTC                GGGT TTCA ATCC                 TTGTTTTAATGGATC  54 517
      MM0556  682679 ..  682697 +  -4.6  -3.07962   CAGCAATCTACGCAT             TTTCTAGA AGA TCTGGAAG             TCTTGGGATATAAGC  49 519
      MM0565  692190 ..  692201 +    -3  -3.90112   AGAAAAAAATACTTG                TGAA GACA TTCA                 TTTAATTGGCAGACA  55 411
      MM0567  694288 ..  694298 +  -2.4  -4.11183   TGCTTCCGTACCAGA                 CCAC CAT GAGG                 TTATTTATAGTGACA  55 322
      MM0569  695693 ..  695720 +  -3.4  -3.71915   CTGGAAGGGAGAAAA        GTTCTGAGAGGT TGGC ATCTGTCAGTAC         TTCATCTTTTTTTCC  53 294
      MM0573 NONE
      MM0574  701754 ..  701766 +  -4.9  -3.83026   ACTGTAATTATTAAA                GTAAA CCA TTTAC                TTTAATATCAAGAAC  59 503
      MM0582  711721 ..  711762 +  -2.3  -3.57263   CAGGGATGGAAAGAA GGAAGAGGTCCTGACAG ACGCAAAC CTCTCGGGGCTTTTTTC  TTTACCGGTGAAAGT  47 244
      MM0583  712827 ..  712845 +  -6.8  -3.07895   ATAAGCAGTGCAATA             TATTTCTC ATA GAGAGATA             TCTATTAAAAATAGG  59 149
      MM0584  713815 ..  713830 +  -2.6  -3.54638   GCTCCATTTTACCGT              CTT-AGC CGG GCTTAAG              TTTCCCGGCCCTTAT  48 69
      MM0585 NONE
      MM0586  717310 ..  717320 +  -6.8  -2.99459   AACAGGAAAAATTGC                 CCTG TAA CAGG                 TAGTTATATTTAGAT  59 177
      MM0587  719051 ..  719063 +  -9.1  -2.72461   GCCATTACCTCTTCC                GGCAG GGT CTGCC                CTTTGAGCACGATTG  66 312
      MM0591  723273 ..  723289 +  -4.3  -3.16177   GTCAGGAAACAGGTG              CCTCGCT GAT ACCGGGG              TTCAATGTGTCAGGT  51 44
      MM0592 NONE
      MM0593 NONE
      MM0594 NONE
      MM0595 NONE
      MM0596 NONE
      MM0597 NONE
      MM0598 NONE
      MM0599  729136 ..  729146 +  -3.2  -2.88544   GAGAAGAGGCTTAAG                 CCTT ACC GAGG                 TGTATAAACATGGCA  44 27
      MM0600  729340 ..  729366 + -13.1  -4.28018   CTCATTTTTCAACCC        GGAGC-GCAGGA ATTT TCCTGCAGCTCC         TTTTACTCAGGTCTT 100 60
      MM0601 NONE
      MM0602 NONE
      MM0603  736107 ..  736121 +  -2.8  -3.54638   AAGAGCGACATTGAG               CTGG TTTAAGC CCAG               TTTCAGAGCAGTTGT  48 143
      MM0605  737530 ..  737566 +  -5.1  -2.53759   TATATGATGGGCAGA    CAGATTTTCCGAAGAGA GAT TGTCAACGGAAAAGCTG    TCAATTCCAACTGTT  48 249
      MM0608  739578 ..  739588 +  -3.2  -2.92267   ATTTGAAGACGGGAT                 GCTT GTA GAGC                 TCATTCCTTTATGAG  44 1
      MM0609  740706 ..  740725 +  -9.2  -2.90075   AACTGCGGGCGGCCA            CCCCACCC TAAA GGATGGGG             TATGCTTCGGGCCGC  73 327
      MM0617  749347 ..  749357 +  -3.2  -3.25823   ATAATTAATTTTACT                 TTCC CCT GGAG                 TTGATATCCCGAAAA  47 211
      MM0618  751087 ..  751097 +  -2.6  -3.87869   TCGGATTAGGGGAGT                 TATT ATG AATA                 TTTATGAAGAGTTCA  51 401
      MM0619  753316 ..  753329 +  -3.7  -2.73542   ATGCTGAATGTTTGA               GCCCG GTCT CAGGC                TGGTTGCGGATTCCA  45 26
      MM0620  753644 ..  753657 +  -5.3  -5.33985   CTTTGAAGAAGTGAC               CTGTT ATCT AACAG                TTTATTTTTTTTAAA  82 27
      MM0621 NONE
      MM0622 NONE
      MM0623 NONE
      MM0624 NONE
      MM0625  757098 ..  757124 +  -3.7  -4.51197   CACTGGTAGAAACAT        TCTTCAGACGGG AAAC TCCGTC-GAAGC         TTTTGATTACTTCTG  66 115
      MM0629 NONE
      MM0630 NONE
      MM0631  761737 ..  761760 +  -3.2  -3.06796   AGGGAAGCCCTGAAG          CTTCTGAA ATAAATCA TTCGGAAG           TTGCATGGAATACAG  45 14
      MM0632 NONE
      MM0633 NONE
      MM0634 NONE
      MM0635 NONE
      MM0636 NONE
      MM0637  766349 ..  766368 +  -6.4  -2.51223   CAGGCGACGCAAAAA            TCCTCATC ACAG GAAGAGGA             GTCTGTATTCTTAAC  56 138
      MM0638  766694 ..  766709 +    -4  -3.28924   TTCCACATTCCTCTT              CTCCGCT TTC AG-GGAG              TTCTGGAAAAACCTG  49 54
      MM0640  769164 ..  769174 +  -6.8  -2.74784   TGACGCCGGCGTCAA                 CAGG ATT CCTG                 TAAATTTTCGAGGCT  55 332
      MM0649 NONE
      MM0650 NONE
      MM0655  786147 ..  786161 +  -7.2   -3.4617   GTTAGGAAGTTTTTA               CACTTT ATT AAAGTG               TTGATTAATATTGAT  66 337
      MM0663 NONE
      MM0664  796969 ..  796983 +  -2.8  -4.67234   TCTGCAGCCAGCTTC               GATATG TGG CAAATC               TTTTTGCGCTTGAGT  65 222
      MM0666  799715 ..  799738 +  -3.2  -5.72622   AGAAAATGCCATTTC          CAGAGAATAT GGCA ATTTTTTCTG           TTTTTTGTTTGTCCC  82 212
      MM0674  811125 ..  811140 +  -6.1  -4.07885   GAGATTGTGCCGAAA              TCCCG CGTTTC CGGGA               TTTTCGAAACCCATA  67 94
      MM0675 NONE
      MM0676 NONE
      MM0677  814952 ..  814979 +  -7.7  -2.71924   GAGAATAAAGAAAAG        GCGGCCCATAT AAAGAG ATCTGGGCTGC         ATTTACAAAAAAGTA  63 279
      MM0678 NONE
      MM0679  816514 ..  816525 +  -3.6  -4.59773   TCTTCATCATCATAA                CCGC TCAT GTGG                 TTTTTGCCCATGAGA  66 173
      MM0684 NONE
      MM0685 NONE
      MM0686 NONE
      MM0687  825112 ..  825129 + -11.3  -2.81683   AATATTGTGAAAAAA             CTGGGGT TCTA ACCCCAG              ATTACTTTTGAATCT  83 14
      MM0688 NONE
      MM0689  828221 ..  828246 +    -9  -4.18668   AATTTAAACCTGAAA         GCATCCGTGC TAACCT GCACGGATAC          TTTACTCTTTTTTAG  85 59
      MM0690 NONE
      MM0691  831017 ..  831031 +  -2.8   -5.0133   AAGCATGAGGTTCAG               CTGC TGAGATT GCAG               TTTTTTCCGGACATG  66 33
      MM0692 NONE
      MM0693  832125 ..  832142 +  -3.5  -2.54387   AGGCTGGCTGAAGAA             GTG-GAAA AAC TTTCACAC             TAAATTCCGGGTTTC  42 5
      MM0694  833023 ..  833033 +  -2.6  -3.02867   AGAGCTTTATTAAAC                 TAAA TAA TTTA                 ATTGTTGGTTTTTTA  43 23
      MM0695  835056 ..  835068 +  -4.8  -5.41746   ACTGCTGTGATCCCT                GGTG AACCA CACC                TTTTTTTGAAAAATT  83 31
        ftsZ  838156 ..  838174 +  -3.1  -4.13561   GAGCGGAAAGTTAGA             GTTTTCC TGACC GGGAAGC             TATTTTTTGAGGCAG  57 147
      MM0698  839695 ..  839705 +  -2.4  -2.65081   CTTCAACCGGAGTTA                 CGCC CAG GACG                 ATATATTTTGAATAC  40 4
      MM0699  840199 ..  840219 +  -5.4  -3.53012   AGCTGCTTCAGGTAA            GGGGAGTT AACTG AGCTCTCC            TTTCCGGAAAAAGGG  59 12
      MM0701  846288 ..  846298 +  -2.6  -2.60909   AATAGATAAAACAGA                 TTTT GAT AAAA                 ATATTATATAAGTTT  41 395
      MM0702  848014 ..  848028 +    -7  -3.31199   TGCATCAGAGCGCTT               CCAGGG CAT CCCCGG               TATTATCAGTTTCCT  65 63
      MM0703  849319 ..  849333 +  -2.8  -2.74263   AATTGAACATCTGAG               TCCGAT AAT ATCTGA               GTTTCCACATAAGCT  41 88
      MM0704 NONE
      MM0705 NONE
      MM0706  851130 ..  851144 +  -8.5  -2.78358   CCCGGCCAAGATTCA               GGGGG CAAAC CCCCC               ATTATAGTTATTTAC  69 65
      MM0707  853068 ..  853096 + -11.1  -5.95539   GTCCAAGATCTGTAT        CCAGAAAACATCC TCC GGGTGTTTTCTGC        TTTTTTTATTTCCGC 100 84
      MM0708  854608 ..  854625 +  -4.3  -4.50122   AAACTGCTTAAAAAA             TAAATTT TACA AAATTTA              TATTTTTTTATATAG  67 45
      MM0711  858338 ..  858351 +  -3.1  -2.62098   GAGTGGGATGACAAA               GGAAC AAAT GTTTC                GTCTTCGTTTAATTA  43 215
      MM0712 NONE
      MM0713  859914 ..  859924 +  -5.4  -3.86653   AAAGGGTCATATGAA                 CCTA TCT TAGG                 TTATATTTCGTAGCT  61 51
      MM0714 NONE
      MM0715  862897 ..  862909 +  -2.7  -3.07915   TTCAGAAGAATTTAT                CTTAT GTT ATGAG                GTTTCATTTATGAAA  43 213
      MM0716  863813 ..  863850 +  -2.1  -5.77856   GAGAGCGTGTATAAC   GAAAG-TGCCCTGCTT TCAATAT AAGCAGGCAAACTTTC   TTTTTTTAATTTATT  83 2
      MM0717  864723 ..  864744 +  -5.1  -3.58343   TTATTTTTTCCCGCG           GCTGAGGGCT TGA AGCCCG-AGC           TTTACAGGTCCTGGG  57 298
      MM0719 NONE
      MM0720  867290 ..  867305 +  -5.4  -3.33744   TAAGGACTGGAAAGC              CCGGACT TTG AG-CCGG              ATTTTTGGAGGAAAA  57 15
      MM0721 NONE
      MM0722 NONE
      MM0723 NONE
        nifE NONE
      MM0725 NONE
      MM0726  874849 ..  874864 +  -3.2  -2.52896   AATTCTGGCAGAACA              CGGCTT TAAG AAGCCA               TGAATTAGAAAATCA  42 7
        modB NONE
      MM0728  877002 ..  877024 +  -9.8  -2.52775   TGAAAAAATAAATCC           CCCGGACCGT TTG ATTGTCCGGG           ATAATTTTCTGTCGG  75 246
      MM0731 NONE
      MM0732 NONE
      MM0733  883056 ..  883079 +  -3.2  -4.13561   TTTTTATTTCTTAAC          TGTTTTTTAG TTCG CAGAAAAACA           TGTTTTTTAGAGAAA  57 168
      MM0734 NONE
      MM0736 NONE
      MM0737 NONE
      MM0738  886464 ..  886476 +  -4.8  -2.73124   TTTTACCGCGTTTTC                CCTG TTTTT CAGG                ATTTAGAGAATGCGG  49 514
      MM0741 NONE
      MM0742  889900 ..  889910 +    -4  -3.14211   AAAAAATAGAACAGA                 TTGA AAA TCAA                 TTGATAAAACGAACT  47 65
      MM0746  894596 ..  894611 +  -3.2  -4.21787   TAATTCAAGTTTTCT              CCCG AATTTAAC CGGG               TTTTACAGCTTTTTT  57 123
      MM0747  896850 ..  896861 +    -3  -3.67068   CCCGTTTTCCTGTTT                CTTT TTTC AAAG                 TTTCAAGGTTTTAAT  50 85
      MM0750 NONE
      MM0751  902508 ..  902543 +  -4.8  -4.25104   TTCCGTAATCTCAAC    GTTAAGGTTTGCGATCT CAA GGGTTGCAA-CCGTAAC    TTTTCCTGACAGAAC  65 153
      MM0753 NONE
      MM0754 NONE
      MM0755 NONE
      MM0756  905898 ..  905908 +  -2.6  -4.48877   GCAATTTTAGGGGAA                 TTTT GGA AAAA                 TTTTGTAACTATTTA  60 246
        nifB  907281 ..  907309 +  -6.8  -2.59564   AAAAGAATTATTCAA       CCGGCTCGGAT TCTGGTTC ATC-GAGCCGG        CTTAGTCATCTTTTT  57 78
      MM0758  907579 ..  907598 +    -8  -3.16668   CGTATGAATTATATA            TTATGCAT AAAT ATGCATAA             TTGGTGAAAATATTG  70 6
        nifB  908703 ..  908722 +  -7.8  -4.12599   ACCCTGGCCTGAATG            GCGGAGTT TGGA AACCCCGC             TTTTCAGAACTTATT  78 108
      MM0761  910379 ..  910398 +  -7.1   -4.0616   AGTATTACAGGCATA            GGTTCCG AATAAA CGGGACC             TTTCTGCTTGAAATA  73 14
      MM0763  912184 ..  912195 +  -4.4  -4.31433   TGCTGTGGGACTGAC                GGTT CCGT AACC                 TTTCTTCTGGAAATA  64 170
      MM0764  912721 ..  912736 +  -7.6  -3.54459   GATTTTTAGCCAGTT              CAGGAA TATT TTCCTG               TTTGAAGCCGCTTCA  71 125
      MM0768  917667 ..  917706 +  -7.4  -3.53012   CACAGACATAACAAT  TTTTCCTTATTTTTTGGA TAAA TTCAAAAAATATGGTAAA   TTTAAGAGAAAAAAC  71 41
      MM0769  919025 ..  919036 +  -4.4  -4.02542   TAATACTCGACTTGA                TGAG TGAT CTCA                 TTTAATTATACATTT  59 247
      MM0770  920817 ..  920840 + -12.6  -2.71731   TTTTAGCTCTTCAAA          TTCATATCGC ATCA GCGATATGAA           TAATTGAGCGATAAA  82 478
      MM0772  923142 ..  923154 +  -5.5  -3.65046   TAAAGAATCACCTGG                GGGTC GCT GATCC                TTCTTCAAATCCACA  59 325
      MM0773  924050 ..  924064 +  -7.2   -3.1916   AATACTTTAATCCTT               TCTGAA TAC TTCAGA               TCTTAAGCTTTTTTC  65 383
      MM0775  927802 ..  927818 +  -7.3  -4.17556   CTTCCTGTTCAAGGC              TAGGGAT TTC ATCCCTG              TTTGTTACCACTCTA  74 466
      MM0791  944565 ..  944584 +  -2.9  -3.28791   GCAAAAATAGAGAGT            TTAACTG AAAAAC CGGTTAA             TTATAAGGAGAAAAT  45 216
      MM0797  952091 ..  952111 +  -8.3  -3.75665   TGTGGGCTCCTGTAC            GTTTACGAC TTT GTCGTAGGC            TTTCATGAAGTCTGC  75 421
      MM0799 NONE
      MM0800  954895 ..  954914 +  -7.9  -3.39018   AAACCTTATTAAGGT            TAAGCCC GATTCA GGGCTTA             TGTTTACGATAATCA  69 135
      MM0801  956297 ..  956314 +  -2.6  -3.06694   TATTAACCGGCATTA             TCGGGC CTTCGT GCCCAA              ATTTTAAGAGTCCGT  43 269
      MM0802  957004 ..  957016 +  -2.6  -2.75039   CCATATTCCAGAAAA                CCGG TTTTT TCGG                TGATTGCCATGTCTA  41 100
      MM0803 NONE
      MM0804 NONE
      MM0805 NONE
      MM0806 NONE
      MM0807 NONE
      MM0808 NONE
      MM0809  960215 ..  960228 +  -4.5  -3.11564   TTTTACTGATCTTTT               CGGGA TGGA TCCTG                TGTTCAATAAATTTA  50 193
      MM0810  961579 ..  961603 +  -8.6  -2.56596   ATCAGTAAAAAGAAA          ATTCCCGGAA ACCGC TTCCGGGAAC          TCAATTACTGAAAAA  68 117
      MM0814  965471 ..  965493 +  -9.3  -3.14522   TTTGAAAGGCTACAA           TTTTTCCTC TTTTC GAGGAAAAA           TTGCATATAAATTGA  74 85
      MM0815 NONE
      MM0816  966972 ..  966997 +  -2.7  -3.25764   GCTCAAGAGAGCGCC         GT-TAACTATAC CCT GAATAGTTACAC         ATTATTTTACTTTTT  45 10
      MM0820  972670 ..  972687 +  -7.1  -3.66356   AAGGGCACTTTACCG             GATAGTA ACGT TACTATC              TTTCAAATTCCAGAT  68 119
      MM0823 NONE
      MM0824 NONE
      MM0825  976725 ..  976746 +  -4.3  -3.03124   GACAGTTTTGAGCCG           GGGGAGGAG ATAT CATTTCCCC            TGTTCAAACCTGCCC  50 53
      MM0826  977656 ..  977670 +  -5.7  -3.82202   AAAATTGCCTTTTTC               GGCAT CAGTT ATGCC               TTATCTTTCAGACTC  61 130
      MM0832  983415 ..  983432 +  -3.5  -3.73271   TCAGATAACCCATTC             TCTACAGT GAA ACTG-AGA             TTCCTGTTTTTTTAT  52 132
      MM0833  984387 ..  984399 +  -4.9  -5.15634   GGTACTGTTTCTCAT                TTTCA GCG TGAAA                TTTTTTGGTGAGATA  77 268
      MM0834  985794 ..  985823 +  -4.1  -2.78384   GGCTAAAGCGAGTAT       GATCCCCCATTCC GGAA GGGAAAGGGGAAC        TGTACTGAAAGCAAG  45 280
      MM0836  990358 ..  990370 +  -6.2  -4.59773   ATGTTCTGAATTTCT                GCCG TGAAC CGGC                TTTTTGGGAGTACAC  74 318
      MM0837  990872 ..  990882 +  -2.6   -4.8622   TCGAAAACCTTTATT                 TAAA ATC TTTA                 TTTTTCCTTCCAGAC  66 101
      MM0839  995575 ..  995588 +  -4.5  -4.07885   CAGGGGAGAGGAAAG               GCTCT GAAC AGGGC                TTTTAAGGCAGCCTC  59 499
      MM0840 NONE
      MM0841 NONE
      MM0848 NONE
      MM0849 1004263 .. 1004277 +  -2.8   -4.7497   TATTACACCGGAAAG               GAGTTT TTC AATCTC               TTTTTACTCAGTGGC  63 266
      MM0855 1010559 .. 1010569 +    -4  -3.35867   AGGAATTAAACTCTT                 TTCA CTT TGAA                 TTCATTAGAGATTAA  51 257
      MM0859 1013911 .. 1013931 +  -6.1  -4.72846   ACTCGGGCGAGAGCC            CACCCTTGT AGA ACAGGGCTG            TTTTTAAATCTGTGG  77 476
      MM0860 1016000 .. 1016021 +  -8.8  -5.29208   CTAAATTTATGATGA           TGGGATGA TTAACC TCATCCCA            TTTCTTTTTTCTTTT  95 18
      MM0861 NONE
      MM0862 NONE
      MM0863 NONE
      MM0864 1021800 .. 1021812 +  -2.7  -3.30771   TTTATACGGTATCAA                CTATG GAA TATAG                TTCTGCCAGCTGTGC  45 168
      MM0867 1027025 .. 1027052 +  -2.6  -4.26292   AAAATAACATAGAAG        CTTAAACCCGGC TTTA GACAGGTTAAAG         TTTGATTTTCGTCTT  55 92
      MM0873 1032266 .. 1032282 +  -3.7   -3.3341   AAAGCAAAAACAAAA              CTGTTGT TCA GTAACAG              TTGTAAGGACTTTTT  49 79
      MM0874 1033896 .. 1033906 +    -4  -2.87881   TTCCTAGTATAGTGC                 TTAG ATT CTAA                 TATATAAGGGGATTA  46 502
      MM0875 1034392 .. 1034405 +  -3.7  -2.60211   ATTCCGTAAAAGATA               GGCCG AATA CAGCC                CATTTTTCCGAAAAT  45 246
      MM0876 1036215 .. 1036261 +   -11  -4.05788   CAATTTAATTAACCA TTTGGCTGATATTATAATCAGC CTG GCTGATATTACAATCAGCCAAA TTTAATTTAGAGGGA  93 42
      MM0877 NONE
      MM0878 1037024 .. 1037043 + -10.8  -5.68438   AGGCAGTTGAATATC            GGCTGATT TTTT AATCAGCC             TTTTTTATTTGGTGA 100 57
      MM0879 1037333 .. 1037346 +  -2.3  -3.48395   TACGTATACATATGC               AACGC ACAC GCGTA                TTATATCGCACACGT  45 86
      MM0880 1039868 .. 1039891 + -12.6  -4.50353   TCCTTGAGAAACAAT          TTCTTTGGCA TGAA TGCCAAAGAA           TTCTTTTATTCCTTT 100 496
      MM0882 1042526 .. 1042561 +  -6.4  -2.60211   CTTTTTACAGAAATT    TTTGG-TCAAGCTTTTT TTT AAAAAGGTTGAGCCAGA    GCTTTTTACAGAAAT  57 151
      MM0883 1044971 .. 1044983 +  -4.8  -4.08216   GATGTCCCAGCTAAA                TCCG CTAAC CGGA                TTTTCCGGGAACTGG  63 390
        cbiO NONE
        cbiQ 1048827 .. 1048846 +  -5.8  -2.75229   CTGAATAACCTGCGG            TTGGTTCT TCTG AGAACTAA             TAATTAAGGATTTTG  55 37
      MM0893 NONE
      MM0894 1055355 .. 1055385 + -11.2  -2.77791   TCTCTGTTTTGAAAC       GCCGCTTCTTCC AGAAAAA GGAAGAAACGGC       TACTCTTAAATTACC  83 53
      MM0898 1060084 .. 1060098 +  -5.8  -4.11216   TAACTTTATATCAGT               GAAATA CTA TATTTC               TTTTAGAAGTAAGCC  69 411
      MM0899 1061364 .. 1061386 +    -5  -5.05782   GTTATCAGTTTAGCA           TGAAAATGTT CCA GATATTTTCA           TTTTTTAGCATGAAT  77 189
      MM0901 1066648 .. 1066658 +  -5.4  -3.29263   GATAGATGCCCATAT                 CGTA GAG TACG                 TTGTAAAGGACATCT  56 298
      MM0904 NONE
      MM0905 1071558 .. 1071575 +  -5.5  -4.26019   CCAGGCATAAAGCCT             GTGCCCT AACC AGCGCAC              TTTTACCTCTCCTTG  66 311
      MM0909 1076535 .. 1076545 +  -2.6  -3.81256   TTACTACTTCATTTA                 TTTT TAT AAAA                 TTCCTTTTTCCGCCT  51 65
      MM0910 1077438 .. 1077451 +  -8.1  -3.42503   AATCCGGCAATTTTG               CCAGC TGAT GCTGG                TTATCAATGTTCACA  72 49
      MM0911 NONE
      MM0912 NONE
      MM0913 NONE
      MM0914 NONE
      MM0915 NONE
      MM0916 NONE
      MM0917 1084891 .. 1084921 +  -2.4  -3.34088   AACTGTAAAACCCGA       CCCGGAAAATGGGT CTA GCCCGGTTTCCACG       TTAATCTATGCTGGT  45 113
      MM0918 1085522 .. 1085532 +    -4  -4.10855   TTAAAGAACCAGTTT                 TCAA TAC TTGA                 TTTTAAAGACATTTT  59 105
      MM0919 1086910 .. 1086929 +  -8.6  -4.07885   CCGGAAGGTCCCACT            TTCCTGCA TTGG TGCGGGAA             TTTTCCGAGCGCCTG  78 388
      MM0921 1089024 .. 1089045 +  -2.4  -3.58726   TAAAACTGTCCGGTT           TTTCGAGAG AAATC CTCT-GAAA           TTATGTCTGGAAAAA  47 159
      MM0922 1089741 .. 1089763 +  -5.6  -4.20875   ACAGACAAACAAAAA           CTCAGGTT AATACAG AGCCTGAG           TTCTCTTTTTTACTA  66 51
      MM0923 1090785 .. 1090797 +  -4.1  -2.95341   TAGCTCTCAGTATCA                GCTTT CAG GAAGC                ATTTACTGTTGAAAT  48 113
        kefC 1097350 .. 1097363 +  -3.9  -4.20368   TAATGAGAGGCAAAT               GAAAA CTAT TTTTC                TTTATATTACAATAA  59 179
      MM0934 NONE
      MM0935 1104823 .. 1104856 +  -8.1  -3.61715   GAAGTTTGTTGATAT     GCTGCAGGAGCTGCT CTAC AGTTTTTCCTGCAGC      TTCTTCAGCCAGGTG  73 67
      MM0940 1113788 .. 1113798 +  -2.6  -3.45592   GCAGGAAGACATAAG                 TTTA AAA TAAA                 TATTTAATGAGAGTT  47 85
      MM0943 1117957 .. 1117975 +  -8.2  -3.72745   ATTAATATTTTTGTG             GTTCTGAA AGT TTCGGAAC             TTACTTATTTCTTTT  75 117
      MM0944 1120121 .. 1120137 +  -7.3   -4.1144   AAACCAGTGATTAAA              GAGTCTG CTA TAGACTC              TTTCCTTCATTTTTT  75 49
      MM0948 1125163 .. 1125177 +   -10  -2.81207   ATCAGCAGCTAGTTA               CCGGAA TGC TTCCGG               ATTACTTATTTATTT  76 182
      MM0957 NONE
      MM0958 1139272 .. 1139296 +    -5   -4.4281   CCGGAGAAAGGAACG         GAGATGCCCTG TAAC CAGG-CACCTC          TTTATTCTCATTTAC  67 12
      MM0959 1139809 .. 1139827 +    -9  -3.77014   GGAGCCAGATATAAA             GATTCTTT GTA AAAGAATC             TTTCAATACTTTTCT  79 44
      MM0960 NONE
      MM0961 NONE
      MM0962 1141101 .. 1141115 +  -5.6  -3.11522   CTGCCTTGAAGTTCA               CCCGGA TTC TCCGGA               TATAATCTTTTTTTC  54 54
      MM0964 1143565 .. 1143591 +  -4.5  -4.34482   TATACTGCCCATTAA        GGGATAT-GTTG CCGG CAGCTGTATCCC         TATTTTTTTGAAAAA  64 116
      MM0965 NONE
      MM0966 NONE
      MM0967 NONE
      MM0968 NONE
      MM0969 1148628 .. 1148656 +  -8.3  -4.55485   AGTAACTAGTAAACT        TAAAGGTGAAGTT TCA GGCTTCATCTTTA        TTTCATTTTTTTGTG  84 36
      MM0972 1151644 .. 1151656 +  -4.9  -4.55118   ACACCTGACTTTTTG                TATAG TAT CTATA                TTTTATCTGAGATTC  69 186
      MM0973 1153406 .. 1153421 +    -9   -2.5092   AATGTAGTTTGAAAA              CTCCAG GACA CTGGAG               ATTGGTAACCTATTG  68 39
      MM0975 1156072 .. 1156082 +  -3.2  -4.13767   TTCACCCCTGGGATC                 GGTA AAC TGCC                 TTTTCGCCTGAGAAG  57 83
      MM0977 NONE
      MM0978 1159444 .. 1159455 +  -4.4   -3.1945   CCGTCAGTATCAGGA                TCTG GCTG CAGA                 GTTTCTTCCTTACCT  51 188
      MM0979 NONE
      MM0980 1160956 .. 1160978 +  -4.8  -2.71523   CTGCAGGATATGAAA           CTGCAGAAAA CAT TTTCCTGCCG           GCTTTTATTTGCCTG  50 42
      MM0989 NONE
      MM0990 1167719 .. 1167730 +    -3  -5.06052   TGAGAAAGAGTAAGT                CAAA CTTC TTTG                 TTTTCTCTTTTTTCC  71 28
      MM0991 1168663 .. 1168698 +    -2  -3.16177   ATAGCAGGGGTTATT    GAGAAACGTAAGCATA CGAA TATCTTTACATTTTTC     TTAAATATGTGAGAT  44 169
      MM0992 1169822 .. 1169842 +  -5.5  -3.41878   ACTTCAACTGTTACT            TCATGAC TAATAAT GTCATGA            TTATGAATTACGAAA  56 396
      MM1002 1177014 .. 1177029 +  -4.6  -4.24123   TACCACTTATTGTGC              TCCGAG AATC CCCGGA               TTTTCGAATTATTGA  62 149
      MM1004 1179470 .. 1179498 + -13.2  -2.82516   TCCGGATTTTCATAT        GTTTCCGGAAGG AAAAA CCTGCCGGAAAC        TATGCTGGTGGAACA  87 264
      MM1006 1181463 .. 1181480 +  -4.1  -4.37737   AGGCACCTATTTTCC             GGAAAAC TCCA GTTTCCC              TTTGATTTTTGCTTA  64 71
      MM1007 1182534 .. 1182544 +  -2.6  -2.72511   TAAAATTATTAAACA                 TATA TAG TATA                 ATTTCAAAAACTAGA  41 416
        ftsZ 1183855 .. 1183877 +  -5.6  -3.05844   TAAAAACGTTCGGTT           GGAGAAAAAT ACT GTTTTCCTCC           TCTTAAGCTAAAAAG  54 68
        secE NONE
        nusG NONE
      MM1011 1185504 .. 1185516 +  -3.3  -4.57353   TTTGCTTGCAAACGA                GGCGT GGT AAGCC                TTTTATCTCCTCCCA  62 16
      MM1012 NONE
      MM1013 NONE
      MM1014 1187811 .. 1187828 + -10.5   -3.8599   AATTTCAATATCTCA             GCTCGCC TCAG GGCGGGC              TCTCTTTTTTTTGGA  87 39
      MM1015 1189280 .. 1189303 +  -5.9  -3.11281   GTTCCGCTTCGGCAC          CCGAGTTCC GCTTCG GGAGCACGG           TGTCCTTTTCGGTCG  57 86
      MM1016 1190641 .. 1190655 +  -2.1  -3.83561   TTCTATGCCCTTAAC              CCG-CA TAAA TGACGG               CTTTTTTTCAAAGGA  50 195
      MM1018 1192495 .. 1192511 +  -4.4   -4.3739   GAAAGTGCCCAGCCC             G-GCAGC GTAA GCTGCAC              TTTTATGGGACCATG  66 440
      MM1021 1194497 .. 1194516 +  -2.8  -2.78384   ACTATTCCCTGAAAA            CCTG-ACAG ACA CTGAACAGG            TATCCTGACGCAGAA  42 321
      MM1022 1195381 .. 1195393 +  -2.7  -2.71731   GCTAGAGAAGCTGCA                GGATT TGA AATTC                TGGTTCCGGAATACC  41 45
      MM1023 1195650 .. 1195688 +    -3  -3.05384   GGACATGAAGATCCT   GAGGTGAGAGATAGGGGA AAT TCACCTGAGCCTTACCTC   TTCCCTGGAGCAAGA  45 19
      MM1024 1197017 .. 1197044 +  -4.2  -5.59564   TAAAAGAAAAGGTGA        AAAAGTAAAGCT CTAA AGCCTTACTTTA         TTTTTTTAAGTTTAT  85 124
      MM1036 NONE
        cbiO NONE
        cbiO NONE
        cbiQ 1216499 .. 1216512 +  -5.3  -2.82516   AAAAGGATTAATACA               TGAAC ATTT GTTCA                TATAATCATGCAAAA  52 112
      MM1040 NONE
      MM1041 NONE
      MM1042 1219085 .. 1219098 +  -5.3  -3.90291   TGTGGCTTTAAAAAA               TGCTT GCTT AAGCA                TTTCCTTAAGAGACT  63 280
      MM1043 NONE
      MM1044 1220507 .. 1220530 +  -3.8  -2.95298   GGATTTGAACCCCCG          ACGTCTGGGTT AGA AGCCCAG-CGC          TATATCCTGGCTAAG  46 224
      MM1045 1221908 .. 1221918 +  -2.6  -4.34008   CTTTATTATCTGCCT                 TTTT AGC AAAA                 TTGTTTTAATTAATG  58 153
        moeA 1224504 .. 1224525 +  -4.4  -4.57837   CAAAAAAGGTTTTTA           GAGACCGT TTGGAT GCGGTTTC            TTTTTCACGAAATAT  67 318
      MM1047 1226091 .. 1226101 +    -4  -4.86731   CTTGCCGCCCAGCCC                 GATA CCA TATC                 TTTTCTTTGCAGCCC  71 432
      MM1050 1230298 .. 1230313 +    -9  -4.13767   TTGCAGCTTTCAAAG              CAGCCT GACG AGGCTG               TTTTCCAGTGAAAAC  80 478
      MM1052 1230887 .. 1230898 +  -5.8  -2.98889   AAGAAGAAGCTTAGA                GGCA CTAT TGCC                 CTTTAGTTACTATGT  57 51
      MM1053 1235037 .. 1235051 +  -2.8  -3.94067   GAAAGCCTGAATACT               GGTC GTGCAGA GACC               TTCTTATCTATCCTG  53 524
      MM1054 NONE
        mttC 1238160 .. 1238175 +  -7.6  -3.84284   ATTTCGGGATCAGTT              TTCAGG CTGT CCTGAA               TTTGCTCCATTTTAC  73 484
      MM1058 NONE
      MM1059 NONE
      MM1060 1245121 .. 1245131 +  -3.2  -3.43853   TTCAGCCATTACAAT                 CCTT ATC GAGG                 TGTTTGCATGATTGA  48 4
      MM1061 NONE
      MM1062 NONE
      MM1063 NONE
      MM1064 1249599 .. 1249633 +  -2.7  -4.95876   GCCCGGGAATAATCC     GGGGATCTCTCCTGC CTAAT GCAGGAGTCAACTTC     TTTTTACTTCTGGTT  66 29
      MM1065 NONE
      MM1066 1250445 .. 1250464 +    -3  -4.13561   AAGCAGGAAAAGTAG            CTTAACTTT AAG AAAGT-AAG            TGTTTTTTGGAAAAA  57 275
      MM1067 1251805 .. 1251815 +    -4  -3.22335   CATAGCTCCGGAATA                 TTCA GGC TGAA                 TCCTTTCTTCTTTCC  49 395
        mtaA 1256838 .. 1256867 +  -2.1  -5.33985   GTCGCAGCAAGAGAC       GAATTCTACGCCT GATA AGGCATAAAATCC        TTTATTTTTTTTACG  70 11
      MM1071 1258923 .. 1258936 +  -3.8  -5.35224   TTATTACTTTTTACT               GGCT TGATTC AGCC                TTTTCTTTTTCTAAA  76 176
      MM1072 1260500 .. 1260512 +  -2.7  -4.12279   CCTGGTTACAGCATG                CTGAT TTT ATTAG                TTTAATTTACATTTC  55 160
        mtaC NONE
        mtaB 1264441 .. 1264453 +  -3.5  -2.52543   CTTCCTTTTTTTAAT                TTTTT TTC AAAAA                TGGCTTCAGGAGAAT  42 49
      MM1075 1265230 .. 1265262 + -18.1  -2.59191   AAAAAACACCAACCC      TTGAAAACACAGATT CTA AATCTGTGTTTTCAA      CTTATCCCCCTCTCC 100 198
      MM1076 1266633 .. 1266644 +    -3  -3.36141   TTAATATAATTCAGT                TATC ATCA GATA                 TCTATTTGGTTACTT  48 222
      MM1077 NONE
      MM1078 NONE
      MM1079 1272079 .. 1272105 +    -6   -2.7185   AACCTGTGAATACTT         TTTCCATAAC GGTAATG GTTATGGAGA         TAGTTGAGAAGTGAT  55 267
      MM1080 1273353 .. 1273364 +  -5.8  -3.33583   GACCGTATCGCCTGT                CTGG ACAT CCAG                 TTCTGAAGGTCTTAT  56 401
      MM1082 NONE
      MM1083 NONE
      MM1084 1276668 .. 1276686 +  -5.2  -2.90322   GATTATAGATAGTTC             CTGCAGAG AAC CACTGTAG             ATTATTCTGGTACAA  52 97
      MM1085 1278381 .. 1278391 +  -2.6  -2.80307   TAAATCTAATACAAA                 TTTA ATA TAAA                 TCTAATACAAATTTA  42 60
      MM1086 1279310 .. 1279320 +  -6.8  -3.20382   TAACCTCAAAATCGG                 CCTG ATT CAGG                 TTGCTGGATCTGGAA  61 180
      MM1087 NONE
      MM1088 1281795 .. 1281825 +  -2.5  -4.51378   AAAAGGGTGTGTGGT       TCCGGCAGG AGAAAAGGAGAAA CCTGCCGGC       TTTTGTGGTATAAGT  60 205
      MM1089 NONE
      MM1090 1284141 .. 1284155 +  -2.7  -3.00946   TAAGGAAAGCCGATA               AGCCC TGAAT GGGCG               TGGTTTATGCAGGCA  43 18
      MM1091 NONE
      MM1092 NONE
      MM1093 1287510 .. 1287522 +  -4.8  -3.33711   TGGTTTGGGGATAAA                GAGC CGTAA GCTC                TTCAATTTATGGCTG  55 17
      MM1094 NONE
      MM1095 1289343 .. 1289370 +  -2.1  -5.01535   GACTTAGGTTATTAT        TAATTAAGGTC ATTATC GACTTAAATTA         TTTTTATAGTTATGA  65 108
      MM1096 1291595 .. 1291626 +  -9.5  -3.34894   CAAAACTTAACAGAA      GGTTGCCGGAAAA GCTTAA TTTTTCGGCATCC       TCTTTCAAAAACATT  79 59
      MM1100 NONE
      MM1101 1295933 .. 1295958 +  -2.8  -4.62471   GCTTAAAGACTGCAA         CTTGAATAGAA CAGAC TTCTATT-AAG         TTTTTGAGAATTGAA  60 45
      MM1102 1296462 .. 1296474 +  -3.4  -3.53811   CCAGGCAGGCCCCTT                CCTT CCTCA AAGG                TTTCGAAAAACTCAG  50 75
      MM1103 NONE
      MM1104 NONE
      MM1105 1299904 .. 1299916 +  -6.3  -3.81948   GCAATTGAAATTAAA                GATTC AAC GAATC                TATTTTGTGAGATTG  66 294
      MM1108 1302924 .. 1302948 +  -2.9  -4.59984   AGTTTGTTGCTTCTT          TAGAAGACT TTCTGGT AGTCTTCAA          TTTTGTATAGATTTT  60 178
      MM1111 1305259 .. 1305272 +  -2.3  -3.28537   CTTGATCTCCACGTA               GCCGT CTCC ACTGC                TTACTCCTTCGCTCT  45 372
      MM1114 1307123 .. 1307135 +  -3.5  -3.72905   CAGCCAAAAAATAAT                TATAT GGT ATATA                CTTTTTTAATCTGAT  52 108
      MM1115 1307747 .. 1307757 +    -4  -2.94695   ATCTAATTGGTTCTT                 TTTC AGT GAAA                 TGTAATTAGTGCTCA  46 84
      MM1118 1315855 .. 1315866 +    -3  -4.00756   TACTGCGGCAATCAA                TGAT TATT ATCA                 TTATTTAATAGCCTG  55 391
      MM1119 1317939 .. 1317953 +  -2.8  -4.74598   AAGCCTTAGAGAATA               TAAAGG GTT CCATTA               TTTCTTTTAAATTTA  63 292
      MM1120 NONE
      MM1122 1324385 .. 1324399 +  -5.7  -4.20354   ATTTACTCTAACCAT               GAAGG ATGCC CCTTC               TTTTAACATTCAGTT  66 233
      MM1123 1326828 .. 1326839 +  -2.2  -3.35679   TTATATAAATCGCCT                GAGT GAAA GCTC                 TTATCCATGACCGGA  45 83
      MM1124 1328457 .. 1328469 +  -3.4  -3.53012   CCTGATATCAGTTTT                TCAG TTTAC CTGA                TTTCCAGGAAAAGAA  50 137
      MM1132 1336707 .. 1336717 +  -3.2   -4.8667   TTGGAAGGAGCATCT                 TCAG GTG CTGG                 TTTTTCTACAATGTC  69 466
      MM1134 1338530 .. 1338549 +  -2.3  -4.09348   AAGATTGATATCTTT            TTAAAAT TTTAAT ATTTTAA             TCTTTTTAATATTTT  54 129
      MM1138 1347908 .. 1347924 +    -3  -3.71115   GATTCAGGGTTGAAC              CTGAAT AAAAA GTTCAG              ATTTTTGTTCTAAGT  50 447
      MM1141 1351839 .. 1351857 +  -2.4  -3.04398   CAAGTAATATCTAAA             GTGAATAT CCA GTAATCAC             ATTTTGAGAAAAACA  42 11
      MM1142 NONE
      MM1143 NONE
      MM1144 1358691 .. 1358702 +  -5.8  -4.07687   AAGGGGATTTGATCT                CCAG GCAC CTGG                 TTTTCGGAAAGACCT  67 98
      MM1148 NONE
      MM1149 1366666 .. 1366680 +  -7.1  -3.46399   AAATGTCTTCCTCTT               TGGGG TTATT CCCCA               TCTATTTTAAATTTA  66 1
      MM1151 NONE
      MM1152 1370034 .. 1370058 +  -2.1  -3.15324   AGTTTTCAGGTTGCA          ATCACATTCTT AAA AAGGAAGTGAA          ATTTTGATAAGAGTA  44 43
      MM1153 NONE
      MM1154 1372525 .. 1372538 +  -8.1  -4.01493   ATAAAATAAAATGAA               GGGGA AAAT TCCCC                TTTGATATATTTTAT  79 27
      MM1155 1373688 .. 1373701 +  -2.3  -3.61398   CATTATACATTACTA               CTGAG AAAT CACAG                TTATTGAACAAAAAA  47 89
      MM1156 1376204 .. 1376214 +    -4  -3.80855   AAAGTGGAGAAAGGA                 GATT CAA AATC                 TTGCTTTTTAAAGGA  55 500
      MM1157 1377418 .. 1377434 +  -2.2  -2.59654   GTTCATGGTGGAATA              TTCAGG TTAAC CCTGAC              AGTTTTGATTCTTAT  40 434
      MM1158 1378891 .. 1378901 +  -2.6  -5.06451   GAAACCCTGCCTGCT                 TTAA ATT TTAA                 TTTTTTCAACTAGTC  69 101
      MM1160 NONE
      MM1161 1381158 .. 1381168 +  -6.8  -4.22346   AGTCCCGTCTCGGGA                 GGAC GGT GTCC                 TTTTCGCTCGCTTTG  71 95
      MM1163 NONE
      MM1164 1383773 .. 1383799 +  -7.4  -3.42884   TTCAAGTAATTTAGA         TACATGCCATGA ATG TTATGGAATGTA         TGTTATGTTAGATAT  69 32
      MM1166 NONE
      MM1167 NONE
      MM1168 NONE
      MM1169 1388167 .. 1388192 +  -2.5  -3.90318   GGGGGATTGCCCAGG         CACTCAGCCTT GCGG AAGATTGAGGG          TTTCTGGAGTGATGC  53 3
      MM1170 1389454 .. 1389464 +    -4  -3.29471   ATACCTCAAAAATAA                 TTGT CAA ACAA                 TTGATCTGATCCAAC  49 6
      MM1171 1390603 .. 1390621 +  -3.8  -2.88249   AAGTTAAAAACATAA             GATGAACC AGA GGTATATC             TGTGTCAAAAATCTG  46 82
      MM1172 1392126 .. 1392165 +  -6.5  -5.39721   TATATTATATCCTCT  TCAGATTGAGTGGAAAG CTCTGA CTTTCCACTCAATGAGC   TTTTTTCTCTGATAA  91 272
      MM1185 1409097 .. 1409113 +  -5.1   -3.2891   TTCAAATCCGAAATA              CCGGA TTCAGGC TCCGG              GTTTTACTTATCGGG  54 130
      MM1186 NONE
      MM1189 NONE
      MM1190 1416505 .. 1416523 + -11.8  -4.15267   AAAAGAAAACGTGAG             CAGGAGAT AAT ATCTCCTG             TTTAATTCTATTTTT 100 27
      MM1194 NONE
      MM1195 NONE
      MM1196 1422493 .. 1422505 +  -5.5  -2.68942   TATCCCCTGCTGCCC                CTGTG CCC CGCAG                ATTATATAAAACACT  51 50
      MM1197 1423608 .. 1423631 + -12.6  -4.50353   TCCTTGAGAAACAAT          TTCTTTGGCA TTCA TGCCAAAGAA           TTCTTTTATTCCTTT 100 285
      MM1199 NONE
      MM1200 NONE
        dapA NONE
      MM1202 1428069 .. 1428096 +  -4.3  -3.88817   ATTAATTGTAAGCAG       GCTGACCTCTGAA ATTA TTCAG-G-TCAGC        ATTTTTTCTTAACTT  57 59
      MM1204 NONE
      MM1205 NONE
      MM1206 NONE
      MM1207 NONE
      MM1208 NONE
      MM1209 NONE
      MM1210 1434383 .. 1434393 +  -6.8  -4.26351   AAGTCACTCCTGAGT                 CTCC AGA GGAG                 TTTGTTACGTTCCTG  72 525
      MM1215 1438407 .. 1438418 +    -3   -4.6902   TTGAGAAAAGCAAAA                TTCT CTGA AGAA                 TTTTTGAAATTGTAA  65 37
      MM1216 1439609 .. 1439636 +  -2.6  -4.03085   ATTAATGACTTGACC        TGCTCCTGCCTT TCAG AAGGCACAAGCC         TTTCAATTTTTCTGA  56 177
      MM1218 NONE
      MM1219 1446250 .. 1446264 +  -2.1  -4.04719   TCAAGAAGCATGGAG               TGGGA AACGC TTCCA               TTTATGATATGTGCT  55 489
      MM1222 1449033 .. 1449044 +    -3  -3.27259   CTAAATCCTTTTTTT                GTTT TTTT AAAC                 TTAATAATCTCTATC  47 112
      MM1223 1449517 .. 1449540 +  -5.3  -4.07246   AGCCGGAGGAGGAGG          GGCAGGA GGCTAACTTA TCCTGCC           TTTACTTTACCCTGC  63 13
      MM1225 1453153 .. 1453165 +  -3.5  -2.83369   CGAGATGAATATATA                TTTAT TTC ATAAA                CTGTTTCTATTATGC  44 114
      MM1226 NONE
      MM1227 NONE
      MM1228 1456434 .. 1456454 +  -6.2   -4.7329   TAAAGGAACTTAAAG           GGT-AACCC GGCA GGGTTCACC            TTTTTAACTACTTTT  77 21
      MM1231 1458510 .. 1458535 +  -4.7  -2.74293   CTTTTAAGCTTCTAT         CTTTTGAGCTG AAGT CAGGTCAGGAG          TGAATTATTGTTTGT  50 279
      MM1234 1461864 .. 1461875 +    -3  -3.17714   GAAGGTCACTCAAAG                TTCT TAGT AGAA                 TTAATCAGGCTTTCG  47 65
         mmr 1462858 .. 1462868 +  -5.4  -3.59979   ATATACCTGAAGTCC                 CCAT ATA ATGG                 TTTGAAATCAAACCA  59 63
      MM1236 1464575 .. 1464586 +  -4.4  -2.62933   CAGACAGATTCGGAT                GAAG AACA CTTC                 TGGTATAACAAATTA  47 487
        thyA NONE
      MM1238 NONE
      MM1239 1468110 .. 1468127 + -12.7  -3.45395   GGAAAGAAAGAAAAA             GCAGGCC CGAA GGCCTGC              TCTGTTTTAAGTTGT  93 324
      MM1245 NONE
      MM1259 NONE
      MM1260 1496836 .. 1496851 +  -3.3   -3.4914   AAACTTTATAAAAAT              GAGAA ATTATC TTCTC               TCTTTAATCCTGGTT  48 156
      MM1263 1499665 .. 1499681 +  -2.4  -3.73001   TTGAAACCGGAAATT              TAAAAA CCGGT TTTTTA              CTTTTTCATTTTTTA  50 110
      MM1264 NONE
      MM1265 1500721 .. 1500748 +  -5.6  -2.91276   AGGCATGAAATATTT        CTCTTAAGGACCG CAT CGG-CTTCAAGAG        CTTTATAAGAGCCCG  52 92
      MM1267 1503118 .. 1503147 +  -2.8  -5.31545   GAAAATGATGAAGAA       GAAAATGGGGAT GTAATA ATCCCCGAGTTC        TTTTTTAGTGTTATT  72 10
      MM1269 NONE
      MM1271 1506847 .. 1506857 +  -3.2  -3.53012   AGAATTTATGAACGG                 GGTT GAA AGCC                 TTTGAAAAAGAAAAG  50 154
      MM1272 NONE
      MM1273 NONE
      MM1274 NONE
      MM1275 1511030 .. 1511040 +  -5.4   -3.1506   ATAAGAGAGAAAAAC                 CTGA AAT TCAG                 TTAATGAAAAGGTTT  55 11
      MM1276 1512682 .. 1512698 +  -9.4  -2.51438   TAGGAAATCTGAAAA              GCGGCT GAAAA AGCCGC              ACTATTTTTTATTCA  72 53
      MM1283 1519000 .. 1519013 +  -2.4  -3.57263   TGGTATCCAGAACTA               TCTG GCGCAA CAGA                TTTACGAATAAAGAT  47 1
      MM1284 1526573 .. 1526613 +  -2.6   -4.1891   GATATCAGCTCAAAA  CCCAAAATCGGATAAGGT CCGGA ATCTTCTCTTTTTTTGGG  TTTGTATTCCCGAAG  55 143
      MM1285 NONE
      MM1286 1528265 .. 1528280 +  -3.2  -4.25104   ACCTGAAAACAAAAG              TAACCG TTTC CGGTTC               TTTTACTCCGAAAAA  57 69
      MM1287 1530706 .. 1530723 +  -4.9  -3.78958   CTGAATTTGATGCCC             TGACAGCC TTC GG-TGTCA             ATTTTTCTTTCATCC  59 365
      MM1292 NONE
      MM1293 1536732 .. 1536748 +  -3.7  -3.44051   TGTGGATGTGGACAG              GGCTT ATCGATA AAGCC              TTATAGTCGTCGAAC  52 173
      MM1296 NONE
      MM1297 1543369 .. 1543384 +  -4.6  -4.40237   TTCAGTGTGAATAAG              GGCAAC TTCG GCTGCC               TTTTCGTATGTGGTA  66 284
      MM1299 1546316 .. 1546334 +  -4.6  -3.62476   CTGACTTCATTTTTC             CTTTTTTC TGA GAAATAAG             TTCTGTAATTCCTTG  55 251
      MM1301 1549586 .. 1549596 +    -4  -4.91977   TGTAAGCTTGAAATC                 TTGA CTG TCAA                 TTTTCTGTTTTAATA  70 68
      MM1302 1550605 .. 1550620 +  -3.2  -2.62983   GTTGTAATTGGATCC              TCAGGA AAGT TCCTGC               TAATATGCAGGTAGA  43 206
      MM1303 1551943 .. 1551955 +  -3.4  -3.08912   CAGACCAGAATAAAT                TCCA TATTC TGGA                TATATCTGTATCCTG  45 286
      MM1304 NONE
      MM1305 1554165 .. 1554186 + -10.1  -3.25356   AGAGAGAAAGAAAAA           GGTCTGCCT TGAG AGGCAGTCC            TTCCTGAATTTCAAT  79 57
      MM1307 1556542 .. 1556556 +  -3.5  -2.97192   ACCTGATCGCACATT               TGGGT CAGAA ACCCG               TAATCTTTATCTTTT  45 91
      MM1308 1558568 .. 1558584 +  -9.5  -2.67143   CAAAACACACTCACA              TTTCCAG ATT CTGGAAA              TACTCTCATACATAT  72 510
      MM1309 NONE
      MM1310 1560696 .. 1560709 +  -4.5  -4.14633   TGGTGCCATCTCCAA               TGGGC AAAT GCTCA                TCTTTTTTCCCCATG  61 512
      MM1315 NONE
      MM1316 1568210 .. 1568234 +  -7.4  -3.01924   GGGAGGGTTGAGGAA          CAAAATAAAA ATTGA TTTTATTTTG          TATTGGAACAAAATA  66 488
      MM1317 1570261 .. 1570275 +  -4.3  -3.42056   AGCTTCTAACTTAAA               GCTTT AATTC AAAGC               TTCTAACTTAAAGCT  53 222
      MM1318 NONE
      MM1319 1574109 .. 1574121 +  -6.3  -4.63172   ATGGATAAAAGCAGA                TCTGA GAG TCAGA                TTTTCTGCTTTCATA  76 63
      MM1328 1585274 .. 1585288 +  -5.8  -2.81584   TACTCTTTTAAAGGA               TCATAA TAT TTATGA               ATTCTTAAATAATCT  56 132
      MM1329 1587487 .. 1587511 +  -8.7  -2.60496   CGGAAATTCGAAAGG          TGAGTCAGAAA ATA TTTCTGACTAA          ATGTTTCAGCCCACC  69 1
        cheW 1588394 .. 1588423 +  -2.9   -4.1585   AATTCCATAAGAGCC       GGAATATGATG-CA TCC TGTCCTCATTTTCC       TTTTCGCACTTATAG  55 93
      MM1331 1589786 .. 1589796 +  -2.6  -4.96762   AGTATTAGATATTTT                 TTAA TAA TTAA                 TTTTTATGCTATGTG  66 72
      MM1332 1590617 .. 1590630 +  -2.4  -3.02043   TTTATCTTTTATATG               TCAG TTCCAT CTGA                TCTTCAAAAAAAATT  42 153
      MM1333 1591660 .. 1591671 +  -5.8  -2.87468   TCTCTGATATCTTTG                CCAG AAAC CTGG                 TGTAATATCGTGAAC  56 9
      MM1334 NONE
      MM1335 1593829 .. 1593874 +  -2.6  -3.07994   GCTTCAAGTGGGGAA GCGATATGCT-TGCAGAGGTT AAGGC AACCTGCGCAGAGCAGATCAC TTGGATACACTTCAA  43 423
      MM1336 1594688 .. 1594698 +  -5.4  -5.19879   ATCCTTTTTCTATCA                 GTTC ATT GAAC                 TTTTTGTCTTTACAA  79 206
      MM1345 NONE
      MM1346 1613353 .. 1613371 +  -3.1  -3.86283   GTTTCAATTAGGGTA             TGATCCC GTCAG GGGATAA             TTTAATCTAAATTAA  52 396
      MM1347 NONE
      MM1348 1617377 .. 1617388 +    -3  -4.78157   ATTTATTATCCCGGC                TTAG TATC CTAA                 TTTCTTATTTTTAAT  65 360
      MM1349 NONE
      MM1350 1618609 .. 1618623 +  -2.1  -3.72743   GATATTTTTCTTCGT               TTCTG TATTC CAGGA               TTGATTTTAGTAGTG  51 349
      MM1352 1621708 .. 1621729 +  -5.9  -3.61777   AGATGAATTGTTCTC           CTTTGAGAA GATA TTCTCATAG            TATTTCTCATCTGTT  62 170
      MM1353 1623316 .. 1623339 +    -9  -4.39828   ATTTTTAATTTGGCA          TGAAAGTGCT TTCA AGTACTTTCA           TTTTATGGGCATGTT  89 503
      MM1355 NONE
      MM1356 NONE
      MM1357 1624947 .. 1624961 +  -4.2  -4.17023   TGGGTTGAGAAAACA               CCTGGT TAT ACCAAG               TTTTAACCTGATTAA  62 44
      MM1358 1625222 .. 1625254 +  -3.7  -5.28683   TTAAAAAAGAAAGCA     GGCTGAAAAA-TAT TTACTT ATAATTTTTCAGTC      TTTTTTACTCTTAAT  76 51
      MM1359 1625960 .. 1625979 + -10.8   -2.7185   AAAGTAATTATTAGG            GCCGAAAA ATAA TTTTCGGC             TCGTTCAAAACTCGT  81 14
      MM1363 1629899 .. 1629913 +  -2.1  -3.79251   CAGAAGACTTTTCTT               TTACC GTATA GGTAG               TTTCCTGATCCGCTA  51 293
        radB 1640234 .. 1640251 + -11.3  -3.33671   AGAAAAACGTAAAGC             TCCCGGA AAAA TCCGGGA              TTCTGGCATCACTGT  89 57
      MM1371 1643074 .. 1643088 +  -4.2  -4.12532   CGGAAACGGGCACGA               TCTTGC TCT GCATGA               TTTATATATGAGAAC  62 123
      MM1372 1643525 .. 1643537 +  -6.9  -3.02564   CTTAAGTGCTGTAAA                CGGCT TCT GGCCG                TAATTGCTTTTTTCT  63 10
      MM1373 NONE
        mutS 1647202 .. 1647227 +  -8.4  -2.89339   TGGGTTGATACGCAA         TTAGGTTCAG TTTATC CTGAACCTGA          ATATTTTGATTGCTA  67 499
      MM1375 1649727 .. 1649741 +  -2.2  -2.64274   GTTTTTCCTTTTCAA               TATAGA ACC TTTATA               TAAATTTCAAGAGAT  40 160
      MM1376 1651951 .. 1651962 +  -3.6  -3.64162   AAAGTCTCCAAGATG                GTCC TGAA GGGC                 TTTAAAGTCCTTAAT  51 410
      MM1378 1656275 .. 1656333 +  -9.9   -4.5115   GACCTGGAGCATTTT CTGACTGAATTTTAAAAAAGGAGCAGTA AAGA TACTGCACCTTTTCT-GGATTCAATCAG TTTTCGGTTTTTCTC 100 103
        dnaK NONE
        dnaJ 1661540 .. 1661564 +  -3.6  -3.64822   CATTGTATCCATTAC         TGTCCTTTTCC CTCC GGAATAGG-CA          TTTGCCTGGACAACT  51 282
      MM1386 1667037 .. 1667055 +  -3.1  -4.85653   TGGCAGACTTTTTCC             CGTGAGG GTTGA TTTCACG             TTTATTTTCTGTCTG  69 370
        surE 1676225 .. 1676253 +  -3.8  -5.09685   GGAGTATAATAAGGC        TTTCTCCGGCTT ACTGC AAGCCTGAGCAG        TTTTTCTATCTCTTC  76 517
      MM1394 NONE
      MM1395 1680064 .. 1680078 +    -5  -2.85589   AGCACCTGCGATATG               CTCTAT CTG GTAGAG               GGTTTTTTCTGCATT  50 370
      MM1400 NONE
      MM1401 NONE
      MM1402 NONE
      MM1403 NONE
      MM1404 1686316 .. 1686337 +  -6.5  -3.63627   GGGGCAGGGTTTTAA           GAGCAGGGT TTAT ACCTCGCTC            TTTGAAATCTCAAAA  64 143
      MM1409 1692567 .. 1692578 +  -2.2  -4.60041   TGTTGTAAAAATTTC                TCCG GGTC TGGA                 TTTTTACGAATAAAT  59 1
      MM1410 1694010 .. 1694020 +    -4   -3.2056   TAGTTTTCATTTATT                 TTTG TCT CAAA                 TTACTAAATATAAAT  49 261
      MM1411 1695339 .. 1695350 +  -2.2  -3.28457   TGGATAAATTCATAT                GTGG GAGT TCAC                 TATCCTTTTTTATGA  44 54
      MM1412 1696137 .. 1696160 +    -6  -2.93723   AGGATAATACCTTTT          ACTGCGTACCC ACC GGGTACG-AGA          TATACTTCCTCCGAA  55 234
      MM1414 NONE
      MM1415 1697918 .. 1697933 +  -2.6  -4.92385   GATTTCAACGTAGGG              GAAAAG AGCA TTTTTC               TTTTCTTTCCCTCTA  66 147
      MM1418 1702042 .. 1702078 +  -7.6   -5.0916   GACCTCATAGGAATT   CTTATAAAGAG-CTAAA TTTT TTCAGGCTCTTTATAAG    TTTTTCTGTTACCAG  88 11
      MM1419 1702914 .. 1702930 +    -8  -3.62531   TAACGAATTAATAGA              GCCTCT AAATA AGAGGC              TTCCTATTTTTCCTC  73 87
      MM1421 1705105 .. 1705117 +  -7.7  -3.37259   AAAGGCAAATACAGT                CACAG TTC CTGTG                TCTTTACGGATAATT  65 448
      MM1424 NONE
      MM1425 1708749 .. 1708762 +  -2.3  -2.78679   TGAGAAAAAAGTAAA               GGCAC TGAA GTGAC                ATTTAAATGCGGGAA  41 45
      MM1426 1710027 .. 1710039 +  -6.3  -3.95071   CAGATTCAAAATCAG                TTCGA AAA TCGAA                TTATTTGAGAATTTA  69 234
      MM1427 1710930 .. 1710949 + -10.8  -4.14633   CTCACCGTATATATG            TGAGGAGT TAAG ACTCCTCA             TCTTTTTTAGAGGTA 100 15
      MM1428 1711836 .. 1711871 +  -4.8  -2.87931   TTTATCCTAGAGAAC    TTTATCTACACAGATG TCGT CATAAGTGTAGACAAA     TATCTCAAAAATCCA  51 315
      MM1440 1723391 .. 1723411 +    -4  -5.44119   AGCAAAATAAGACCT            GTGGGA CTTATTATT TCCCAC            TTTTTTTGCCCTCAA  79 31
      MM1441 1724323 .. 1724344 +  -8.7  -2.52294   ACCACCAGTTCACAA           CAGAGGGGCG AGC TGCCCC-CTG           CTCTGTGTTATTCTA  68 80
      MM1446 1729376 .. 1729397 +  -4.5  -4.02206   TTTAGTATATATGTT           TATTGGTAA AAAC TTACCAAAA            TTTCCTCTTTCAATT  59 114
      MM1448 NONE
      MM1449 1731963 .. 1731973 +  -5.4  -3.33744   CCGCTATTCTCTTTC                 CAGA TTT TCTG                 ATTTTTGGGCCCAGA  57 164
      MM1450 1733129 .. 1733142 +  -5.2  -4.72846   ACCTCCAAGGAGGAA               CCGG TCAATT CCGG                TTTTTCCCTGTGTCC  73 162
      MM1459 1740204 .. 1740216 +  -2.7  -4.98061   GTGTCTATTGATTTT                TAAGC TCT GTTTA                TTTTCTTTCATCTAT  66 86
      MM1460 1740813 .. 1740830 +  -4.2  -4.57837   TCACAGCTGATTCAA             TTGGTT ATGGAA AACCAA              TTTTTCAGCAAATAT  67 140
      MM1461 1744303 .. 1744317 +    -5  -4.65446   TTCTTACACAGACCT               GGGTTT TGA AAACTC               TTTTGTCTCTGTCAT  72 101
      MM1463 1747326 .. 1747339 +  -8.1  -3.01726   CTGGCAGCCACTGTG               CTCGC AGCA GCGAG                ATTTATCTCAAGGCA  68 84
      MM1466 1750234 .. 1750245 +  -5.8  -3.32228   TGGGTAAGCTTTGCA                CCTG AATT CAGG                 TTAATAATTGATTTT  59 34
      MM1467 1750941 .. 1750956 +  -3.2  -4.03253   GCTCCGTCTTCTGCA              CCTGGG GCAT TTCAGG               TATTTTCTATTTATA  57 115
      MM1469 1752475 .. 1752498 +  -5.2  -4.56775   AATACAAGAAAGAAA          CTGCCTGCTC GCTG GAACAGACAG           TTTTTACAGCCGAAT  71 257
      MM1472 NONE
      MM1473 1756870 .. 1756881 +  -5.8  -2.66481   TTTTCAAAAGGATAG                GGCA GTTT TGCC                 TCCTCTGGAATTTTA  50 132
      MM1478 1762341 .. 1762363 +  -4.8  -3.18118   AATAAGCTGGAATTA           TAAGCCGGAA CTT TTCCGGAATA           TCTATTGTAGAATCA  54 472
      MM1479 NONE
      MM1480 1766884 .. 1766894 +  -3.2  -5.15634   TTTGTATCCGGATGG                 GGGA TCT TTCC                 TTTTTTCCTGGGCTC  74 258
      MM1485 1769446 .. 1769472 +  -2.4   -4.9725   AGGCAGAGGACACAC         TCTTATTTTTTG TAA TGAAGAATAAGG         TTTTTGTATAGAAGT  65 139
      MM1486 1772880 .. 1772890 +    -4  -5.19879   CCGCCCGAAGGACGA                 CATT TCC AATG                 TTTTTGTCTTTCAGG  79 305
      MM1492 1780590 .. 1780602 +  -3.3  -2.84625   GCAGATTCAGGACAC                CCGGA AGC TCAGG                ATATTATTTTATCCA  44 498
      MM1494 NONE
        truA 1783713 .. 1783733 +  -3.9  -4.09459   ATCTTTATTCAGGTT            CTGGCTCAG TCT CTGGCTCAG            TTTCTCACTTTTTAA  59 93
        hisG NONE
      MM1504 NONE
        hisF 1795374 .. 1795391 +  -2.8  -3.96624   CGGCGTCAGAATTCA             CAAAAA TTTGTT TTTTTG              TTTCTCCTCCGGCTG  54 502
      MM1511 1800737 .. 1800755 +  -7.4  -4.90321   CTAAACTACGTCTCA             AGCACCTT TTT AAGGTGCA             TTTTCTCTTATTTTT  88 37
      MM1521 1814150 .. 1814169 + -10.8  -3.90489   AAATTGCCTTAATGA            GGCTCAAA CTCT TTTGAGCC             TTACTTTCTTTTTTA  93 40
      MM1529 1827762 .. 1827784 +  -8.5  -2.75481   GGATGACTCAGGAAG           CCACTAAGT CTTTA GCTTAGTGG           TAGTTCACATTAAGC  69 438
      MM1533 NONE
      MM1534 NONE
      MM1535 1834727 .. 1834744 +  -4.9  -3.57387   TCGGTATAAGAAGCA             GGATATG CTGC CATATTC              TTTCAGGCCTGTCTT  57 166
      MM1536 1835434 .. 1835450 + -10.9  -3.01712   ATTTCTTGACCTGAA              TCCGGAA CCG TTCCGGA              TATTCAGCCGGAAAG  83 52
      MM1537 1836006 .. 1836030 +  -7.3  -2.93047   TATGAATATTTGAGA          CTTAAATATCT CAT GGATATTTGAG          ATTTAAGTTTCTGAG  62 44
      MM1538 1837986 .. 1838001 +  -7.6  -2.91298   ATATTCGAAAAATAT              TCCACA AGGC TGTGGA               TAACTTTTTCATTTT  59 264
      MM1548 1846882 .. 1846894 +  -4.8  -4.29656   GTAGGAGTAACCCAT                GCAG GAGAA CTGC                TTTTCAGCTTTTCTA  65 320
      MM1550 1850267 .. 1850295 + -11.1  -5.63012   TCGAAAAAAAGATGA        GTGCCTGTAAGAA TAT TATTTACAGGCAC        TTTTTGTTTCTTTTT 100 193
      MM1554 1855899 .. 1855919 +  -4.7  -2.60065   AAAAATCGTAAATCT            GCTTGATAA ACT TTTTCAGGC            CTGTATTTATAAAGT  50 20
      MM1555 1856667 .. 1856677 +  -2.6  -4.90869   CAAGAACCCGGATAT                 TAAT GTG ATTA                 TTTTTGATTCCTGAT  66 1
      MM1556 1857332 .. 1857343 +  -2.2  -4.13767   CATTTTTTTGATTGC                CAGG GCTA TCTG                 TTTTGCAATAACGGA  55 278
      MM1558 1858221 .. 1858234 +  -2.4  -3.39028   GATTTCATAGATTAT               CCTT TCTGTT AAGG                TCTTTACAGGTTATC  45 81
      MM1559 1859276 .. 1859288 +  -2.7  -3.14472   AGAAAAAAGAAATAA                CTTTA AGG TAAGG                ATTTCCTTTATTATT  43 26
      MM1560 1860319 .. 1860329 +    -4   -4.9725   TGCTTATCAAAACTC                 TCAA TTT TTGA                 TTTTTCTCTAAGAAT  70 181
      MM1561 1861388 .. 1861420 + -11.3  -2.89655   TTTACCCCAATATCC      GAAGGTTTGCCATCC TGA GGATGGTTAACCTGC      AATTTTTTTAGCCAG  83 8
      MM1562 NONE
      MM1563 1863540 .. 1863561 +    -3  -4.46757   GTTTATATATTTTAA           TCGCAAGA GTCCTG TCTTCCGA            TTTTATAGATATGTT  62 280
      MM1564 NONE
        fmdF NONE
        fmdA NONE
        fmdC NONE
        fmdD NONE
        fmdB 1869923 .. 1869945 +  -6.2  -2.74157   AAATAAGGTTAGAGG           AAGAAGGGCA TTT TGCCCTTCCA           ATTCTCTGATAATTG  55 73
      MM1571 1872332 .. 1872355 +  -6.2  -5.15381   ATACTTTTCTTAGCA          TGAAAGTATCT GGA AG-TACTTTCA          TTTTTTGAGTCTGTT  83 180
      MM1573 1875058 .. 1875081 + -12.6   -3.0353   AAAGGAATAAAAGAA          TTCTTTGGCA TTCA TGCCAAAGAA           ATTGTTTCTCAAGGA  87 118
      MM1575 1877796 .. 1877817 +  -5.8  -3.93597   ATAATTCAGCTTTTT           CGGCAGAG TTACGT CTCTGCAG            TTTACTGTCCTTTTT  67 163
      MM1586 NONE
      MM1587 1889058 .. 1889075 +  -4.1  -4.76075   CGACCTTGGAGACCC             CCAGTAT TGTA ATACCGG              TTTTGTTCCTGTGGT  71 422
      MM1590 1895392 .. 1895409 +  -6.3  -3.67775   CGGTTAAAGTGGTCA             GGATAGT CAGG ACTGTCC              TTCTTCCCTCAAAAT  64 91
      MM1591 NONE
      MM1592 NONE
      MM1593 NONE
      MM1594 1899496 .. 1899512 +  -3.7  -3.62491   CATTGCTCAGTTTTA              TGCCTAT CAT ATGGGTA              TTTCCGAACTTTTTT  53 493
      MM1596 NONE
      MM1597 1901486 .. 1901498 +  -7.7  -4.07568   TTGAAGAAAAGATCT                GATGC CTG GCATC                TTTTAACAGGAGGAA  76 24
      MM1598 NONE
      MM1599 1903212 .. 1903223 +    -3  -4.35042   TATTCCTGTTAACAC                TGTT ATCG AACA                 TTCTTTTCTGGTGGA  60 406
        cobN 1908929 .. 1908939 +    -4  -5.10765   TTCCCTGAATGACAG                 GTAA AGT TTAC                 TTTTGTTATTTCTTT  73 369
        cobN 1913672 .. 1913693 +  -8.8  -5.63517   TGTAAATGAAACTTA           GAAAAGGG TAATTC CCCTTTTC            TTTTTTATTTGAAAA  95 36
      MM1605 NONE
      MM1606 NONE
      MM1607 1918898 .. 1918916 +  -2.4  -4.84582   GCCCCAGGTCTTCAA             GAAGGG ATTTTGC CCTTTC             TTTTCTCTCTTTTTT  66 384
      MM1612 1924698 .. 1924747 + -14.5  -4.92669   ACGGCCTGAATTCCG GGCAAAGGTAAAAGGGTCCGACT TACA GGTTTAACCTTTTTACCTTTGCC TTATTTTTTTCTGTA 100 88
      MM1613 1925452 .. 1925504 +  -2.3  -5.49234   TTTTTCCGTGAAAGG TATTTTTACCGTGAAGATATTTTTA CTG TAAAGATATTTCTACTGTAATGATA TTTTTTATTGAGTGT  74 105
      MM1614 NONE
      MM1615 1927630 .. 1927646 +  -2.3  -4.30161   TTACACTCATACACT              CATTC AGTTTTA GAATG              TTTAATTTTATCTCA  57 164
      MM1616 1928684 .. 1928700 +  -2.3  -2.85069   GTAAAATTCAGGGAG              GTAATTT ATG AAATCAC              TGGTCTTTAACCCTT  41 79
      MM1617 1929977 .. 1930022 +  -8.5  -4.15114   AAAACAGAGATTTTT GAA-GAAAAGTAAAAGTCCCGG TTT TCGGGCTTTTTACTTCTCATTC TTATTCTTTGCTATT  85 121
      MM1623 NONE
      MM1624 1937223 .. 1937233 +  -5.4  -4.08974   TTTTGGAGAAATCTT                 CATC GTC GATG                 TTTGTCTCATAAACT  65 292
      MM1626 1938920 .. 1938934 +  -4.4  -5.27769   ATTCTTTTACTTTTA               TAATTT CAA AAATTA               TTTTTAATTTTTTCT  79 136
      MM1629 1944217 .. 1944248 +  -8.2  -5.15682   AAGAATACAAAACGA      GGAAAAAGAGTAAA AAAG TTTTCTCTTTTTTC       TTTTCTTTCTCTTTT  90 169
      MM1630 1945548 .. 1945567 +  -2.9  -3.26184   TGGATATGCAAGCCC            GGAAAAG CAGGAT TTTTTCC             TCTTCCCTTTTCCTC  45 62
      MM1631 NONE
      MM1632 1947307 .. 1947327 +  -6.9  -4.57073   ATTGGATGTTCAACC            TCAGAACCA TGT TAGTTCTGA            TTTTTCAACAACCTG  80 296
      MM1633 NONE
      MM1634 1949460 .. 1949479 +  -2.8  -3.22077   TTTTCAACATATTTT            TCCGGTTT GAAG GAACAGGA             TATCCTTTTTATGCG  45 195
      MM1635 1950440 .. 1950455 +  -5.4  -4.09685   CGGCTTCTTTTTCCA              GCAGTT CCCT GACTGC               TTTTGGGCCGTCAAG  65 148
      MM1638 1954499 .. 1954509 +  -3.2  -2.60723   ACTTATGGAGTATTA                 TGGT TAC ACCG                 GTTCATTCGGGGTGA  43 202
      MM1639 NONE
      MM1640 NONE
      MM1641 1957173 .. 1957209 +  -2.5  -2.72147   TTATACAAACAACAC    TCTTAAATAAAAAAAAT TAA ATTTCTCTTATTTGAGG    ATTAATTATCTTACC  41 53
      MM1642 NONE
      MM1643 1961035 .. 1961048 +  -5.3  -2.50816   TCATGAATGCTTTCA               CAATC AGGA GATTG                ATTGGTCACTCAAAA  51 245
      MM1644 1962694 .. 1962728 +  -7.9  -3.97043   AACTGGAATTCCCTG     CAGCTTCCGGGAA TGGGCAGAT TTCCCGGAGTCTG     TTGTTATATCTTCGA  76 81
      MM1645 1964887 .. 1964900 +  -2.5  -5.32699   ATTACAATTACTGAA               TATTT CAAA AAATA                TTTTTTAATCTTTCA  72 259
      MM1646 1965768 .. 1965791 +  -3.8  -4.30177   AATAATCCATGTTTT          CAGACCGGAA CGTC TTCATGTCTG           TTTGTTAATATGCTG  62 406
      MM1649 NONE
      MM1650 1971063 .. 1971087 + -13.1  -3.67775   TAAAGATTTGATCCG          GTATTGGATTT TTA AAATCCAATAC          TTATTCAATAAGAAT  95 30
      MM1651 1971678 .. 1971699 +  -3.8  -4.08181   AAAATGCTCTGAAGA           GCTGAAAA ATATGC TTTTTAGC            TTTCCTATTCTTTTT  57 21
      MM1657 1981236 .. 1981249 +  -2.5  -5.01497   GGAAAAAAAATAGTT               TTATA CAAT TATAA                TTTTTATGTAGTAAT  66 12
        tlpC 1983540 .. 1983583 +  -4.8  -4.41548   GCCCTCCAATACTAA GAA-TACCAGGATATGATA CTTTCTC TGTCGTATCCTGGAAATTC TTTTCTGACATCTCC  67 47
      MM1659 1983750 .. 1983765 +  -2.6  -2.74122   AAAATTGGAAAAGGA              GTATGA AAAT TTATAC               ATATTTATGATAAAC  41 20
      MM1661 1988585 .. 1988597 +  -4.7  -3.87815   TTTCTATAGAAAGGC                CGGGC GAT GCCAG                TTTGTGACCGTCAAA  59 41
      MM1662 1989992 .. 1990016 +  -6.6   -3.6279   TGAAAATTAGTTACT          TGATTTGGAA AGATA TTTCAAATCA          TTCTTCAGCACATTT  64 107
      MM1666 NONE
      MM1667 NONE
        recG 1998356 .. 1998366 +  -2.6  -2.62244   CAAGATGGCAATAGA                 TATT GAA AATA                 AATTTTCTTAAGGAA  41 148
      MM1669 2000040 .. 2000052 +  -6.3  -3.11208   AAATGTTGTGGTTTT                CAACA AAA TGTTG                TGATTTTCAATAAAA  59 146
      MM1671 2004584 .. 2004605 +  -4.5  -4.17516   GCCTGTGACGAGCTG           GAGTTTG ATCCAGTG CAAACTC            TTTATATAATTTAAG  62 274
      MM1672 2006009 .. 2006021 +  -4.1   -2.7263   GCGGATGCCCGGCTG                TGTAG AAG CTGCA                GTTTGGAGCGATCAT  45 511
      MM1675 2008642 .. 2008654 +  -6.3  -5.27476   ATTCGGGAAGAGGAA                GTACT GAA AGTAC                TTTTCTTTTATTAAA  85 19
      MM1676 2011246 .. 2011263 +  -2.8  -4.96646   TTTTGTAAATATGGT             TAAGAT TACACT ATCTTA              TTTTTACTTATATCC  66 159
      MM1677 2014869 .. 2014886 +  -2.7  -4.46669   TCCCATTTGAACCGT             TCTAAGA TTAT TCTAAGA              TTTCTTACTTTTAAT  60 198
      MM1678 2016402 .. 2016437 +  -7.6   -3.0166   CTTTACATTTGGCAT    GAAAGTCCATGATGAG AAAA CTCATCACGTACTCTC     TCCTTCCTTTTTTCC  66 137
      MM1686 2029755 .. 2029768 +  -4.5  -4.67234   ACCTTTCATAAATAT               GGGGT CCTA ACCTC                TTTTTGCCCTTACAT  70 30
        mtbC NONE
        mttB 2032411 .. 2032424 +  -2.4  -2.73468   GGCAGGACACGAAAA               GACA ATGACC TGTC                TCCTTCCAGCTCTTG  40 67
        mttB NONE
        mttC 2034003 .. 2034015 +  -7.7  -3.33671   GGTTGAGACGGACTC                TTCCC TGA GGGAA                TTCTACAGTGACTCT  69 493
      MM1691 NONE
      MM1692 2035375 .. 2035389 +    -5  -2.62263   CGAGGTTCCGACGCC               TGCATG AGG TATGCA               TAATCTCAAGGAGGT  50 8
        mtbB NONE
        mtbB 2037468 .. 2037479 +  -5.8  -5.32599   ACTTTTTTCTATATT                GAGG AAGA CCTC                 TTTTTATCTTTTATG  84 474
      MM1695 2038307 .. 2038328 + -10.3  -4.27911   TATTTTTTTCGGGCT           GAGAACTTT TTAT AAAGTTCTC            TTTATTCCCTGTTTT 100 69
      MM1696 NONE
      MM1697 2041662 .. 2041672 +  -2.6  -3.29144   TGACACAGTCAGGGC                 TTTT AAA AAAA                 TTGTGCCAGAAGTAC  45 373
      MM1701 2045926 .. 2045948 +  -8.4  -3.36492   ACTCAGCTAAAGACT           GGGGTGGCTT CCT GAGTCATCCC           TTCTCCCATTGGAGG  72 47
      MM1709 NONE
        ribB NONE
        czcD NONE
      MM1712 2055416 .. 2055439 +    -4  -5.11937   TCATCTTTCTTAGCA          TGAAAGTA-CT TCC GGATACTTTCA          TTTTTTCGGCTTGTT  73 107
      MM1713 2058220 .. 2058234 +  -2.8  -2.80438   TTCTTCTCTCTCACT               TTCCTT TTT ATGGAA               TACTTACGTATTTCG  42 63
      MM1714 2059261 .. 2059276 +  -7.6  -4.19276   AATAGTAAAGGGTTT              GGAGTA GGAG TACTCC               TTTTGGCGATTTTGA  78 414
      MM1715 2060243 .. 2060272 +  -2.9   -4.1711   CAGACTCATAAAGAC       ATCCGATTTCTTT TAAC AGAGGAATTGGAA        TTTCTTCGAGGTAAT  58 525
      MM1717 2062995 .. 2063029 +  -3.5  -3.21395   AAATTTGTATTTGGT    GCACTGCTTG-CTGCA ATGC TGCTGACAAGCATGGC     TATTGTACCAGCAGT  47 123
      MM1718 2063707 .. 2063730 +    -6   -5.4833   GGATTTAATTGAGTG          TGGGCTGATT TTTT AATCAGCCAG           TTTTTTATTAGGTGG  86 33
      MM1719 NONE
      MM1720 2065363 .. 2065376 +  -5.3  -4.71382   ACCGTATATATGATC               TGCTT CTTT AAGCA                TTTTTAACTGATTGT  73 440
      MM1722 2067316 .. 2067326 +  -2.4  -3.03243   GTGCAGTCTGATTTA                 GGTG TAA CTCC                 TCTTACAGCATAAAT  42 2
      MM1723 NONE
      MM1724 2068717 .. 2068729 +  -3.3  -4.20707   TAACTGCGGTGCCGG                CCCTA TGC TCGGG                TATTTTTTGATCAAA  57 72
      MM1725 2069531 .. 2069544 +  -8.1  -2.86806   AATCTGACCCCTATT               CAGCC TTCG GGCTG                TGGTTCTAACTTCCT  67 348
        nirJ NONE
        nirD NONE
        nirH 2071833 .. 2071853 +  -6.9  -2.79796   AGCGTTAAATTAATA            TACACATGG TTA CCATATGTA            TATACTAACATGGCA  62 165
      MM1729 NONE
      MM1730 2073397 .. 2073412 +  -4.6  -4.12397   CGTCACTTCAGTGAT              GGGAGT AGTC ACCCCC               TTTCTACTTCTCTAA  62 27
      MM1731 2074269 .. 2074282 +  -5.3  -4.71382   ACCGTATATATGATC               TGCTT CTTT AAGCA                TTTTTAACTGATTGT  73 440
      MM1733 NONE
      MM1734 2076427 .. 2076449 +  -9.3  -3.14522   TTTGAAAGGCTACAA           TTTTTCCTC TTTTC GAGGAAAAA           TTGCATATAAATTGA  74 133
      MM1735 NONE
      MM1736 2078318 .. 2078333 +  -5.4  -2.74012   TCTAGGAAGTGTTTT              TCTGCA GGGG TGCGGA               TGATTGGGCTGATGC  51 400
        nirJ NONE
        nirD NONE
        nirH 2080712 .. 2080730 +  -4.5  -3.71174   GGTAAGGCTTTAAGG             GCTGGCT GTAAA AGCTGGC             TTTAAAGTATTTATT  57 28
      MM1740 2081624 .. 2081653 +  -2.2  -4.00042   AACCTGGAACAATCT      CGAATCACCCTGAG TAAT CTC-GGGC-ATTCG       TTCTTTAATGGAAAC  52 57
      MM1741 NONE
      MM1742 2084255 .. 2084268 +  -3.8  -3.63837   GGATGCTGCTAGGAT               GCTG AAATAA CAGC                TTCTTCAGGCATTAT  52 16
      MM1743 NONE
      MM1744 NONE
      MM1745 NONE
      MM1746 2088644 .. 2088654 +  -2.6  -2.84393   CCAGCGGGCGAAGAG                 TTAA AAT TTAA                 GTTTGGATATATCCT  42 15
      MM1747 NONE
      MM1748 2089952 .. 2089972 +  -3.4  -3.75461   TAAAATTTATGATAT           TCTT-ATCG CCTC CGATTAAGA            TTTAATCAAGGTTTA  52 206
        gltX 2091735 .. 2091752 +  -6.9  -4.60302   ATCAGGGAAAGAAAA             CGGACAG AAAA CTGCCCG              TTCTTTTCTTTCTAT  80 40
      MM1751 NONE
      MM1752 NONE
      MM1753 2097326 .. 2097358 +  -7.7  -2.66257   CAGAAAAATGCTTCA      TTCCGGTACGGGTTT AAT GAGTCTGTGCCGGAG      ACTTTTACTTTTTCC  63 72
      MM1754 2098021 .. 2098034 +  -3.9  -4.08706   GTTCTTGGCTTTTCC               GATTA CGCA TAATC                TTTATGTACTAGAAA  59 14
      MM1755 NONE
      MM1756 NONE
      MM1757 NONE
      MM1758 2099661 .. 2099679 +    -3  -2.54523   TGGTCCATCCTTCGG             CGTTCGGG ACG CCGGAACC             TGAGTTCGAATCTCA  42 58
      MM1759 2100012 .. 2100032 +  -2.5  -4.95167   AAAACGTAATTGGGA            TACTTTCAG ACG CTGAATGAA            TTTTATTGTTGATTC  66 40
      MM1760 2100824 .. 2100841 +  -2.7  -3.89614   ATTTCGGGGCATCCG             TCC-TGCA TAC TGCAAGGG             TTTATAAAAATTGCC  51 40
      MM1761 2101720 .. 2101734 +  -3.6  -2.71731   GAAAAACAGGGGAAA               TTTTGA TTG TCAGAA               TAATTCCGGGATAAA  45 64
      MM1762 2102865 .. 2102881 +  -2.3   -3.0353   GCAGAAATCATGATA              TCTGAAT ATA ATTGAGA              GTTATTTATAAAAAG  42 112
      MM1763 NONE
      MM1764 2105108 .. 2105119 +  -4.4  -4.08974   AAGAGTAAAAGAATG                CCTT TTTT AAGG                 TTTATGTAATGAAAT  62 338
      MM1765 2105833 .. 2105846 +  -4.5  -4.60889   CCTTAATCTGAAGCT               GTCTG GAAA CAGGC                TTTTTGAGAATAGTT  67 30
      MM1766 NONE
      MM1767 2108649 .. 2108669 +  -6.1   -2.6993   CACGAGAATACTAAA            GATGGGCTA ATT TTGCTCATC            TACATTTCGATTTCT  55 27
      MM1769 2111432 .. 2111442 +  -3.2  -5.52986   TGATCCTGCTTTCGG                 CAGG TAA CTTG                 TTTTTTTCGTAACAT  77 168
      MM1771 2115599 .. 2115615 +  -3.7  -3.04591   TTTAATCCTTCGTTA              TGGTTAA ACT TTAACCC              GTTTATAAGTTTTTC  47 64
         tfb 2116816 .. 2116834 +  -3.8  -5.17507   TTCTTCAGGCAGACA             GAGGGT TGAATGT GCCCTC             TTTTTCTTCCCTTTT  73 77
      MM1773 2118201 .. 2118221 +  -2.6  -2.61912   TTCTCTACCTGAAAT            CTTTTCCT ATATC AGGAAAAC            CTTGTCCATCAGTGA  41 408
      MM1775 2119678 .. 2119708 +  -5.2  -5.54338   GCTGATTCGTAATCA       GCAGGCCGAGGGTT CAA ATCCCTCCGGCGGC       TTTTTGTTTTCCTTG  84 391
      MM1777 2122674 .. 2122687 +  -6.7  -3.81846   AAGGAAATCTCATTT               CAGGA AAAT TCCTG                TGTTTAATTTTTTCT  66 79
      MM1781 2128114 .. 2128126 +  -2.7  -5.88061   CAAACAGGTGAAAGT                TTCGA AAT TTGAA                TTTTTTTAATTTTTT  86 87
      MM1782 2130198 .. 2130210 +  -6.3  -3.41302   TGGCAACATCATCAG                GAGTA TTA TACTC                TATTTCAGATATTCC  59 490
      MM1784 2132731 .. 2132742 +  -2.2  -4.29302   CTCTTCTTGCAGTTG                CTGT CCTT ACGG                 TTATTTTGATCTCGG  57 56
      MM1785 2134286 .. 2134308 +  -9.3  -3.14522   TTTTAAAGGCTACAA           TTTTTCCTC TTTTC GAGGAAAAA           TTGGATATAAATTGA  74 352
      MM1786 NONE
      MM1787 2135777 .. 2135791 +  -2.8  -3.83811   CGTTAACTATAACCT               GAATAG TTA CTATAC               TTATTAATATATTTA  51 24
      MM1788 2136924 .. 2136944 +  -6.9   -5.9667   AAAAATAAACGTAAA            GCACCTT AATAAAA AAGGTGC            TTTTTTTATCTTTTT 100 213
      MM1790 2139275 .. 2139286 +  -2.2  -2.87257   ACTGGTCCAGGAGCA                C-GGG GCA CCCAG                CTTTAAATATCTTTT  41 55
      MM1791 2140158 .. 2140177 +  -7.8  -2.78384   ATGTAATAGCAGGCT            GGGCAACG AGAA CGTTCCCC             TGTCCTCCGCAAGCC  60 243
      MM1793 NONE
      MM1794 2144073 .. 2144104 +  -2.3  -5.21709   TTCTGGAATATACTT      TCTCTTGCTGTCAA AAGAG TTGCCAGCA-GCGA      TTTTTTAATCTCAAC  70 126
       groES 2146335 .. 2146350 +  -4.8   -2.6072   ATGAATGTCAGACAG              TGATTT CGAT AAATCA               TGAATTAATTCAATA  50 110
       groEL 2147995 .. 2148011 +  -5.2  -4.37346   ATGAAAGGACAGCGG              CAATCA TTATC TGATTG              TATTTTTTCCTTTTT  69 12
      MM1799 NONE
      MM1800 NONE
      MM1801 NONE
      MM1802 2152467 .. 2152484 +  -2.7  -3.79044   CTTTTCTGCCTGAAA             TCAAAGA TGCT TCTCTGA              TTTACGCTTTCTTTT  52 251
      MM1812 2162425 .. 2162460 +  -2.6  -2.70932   CAATTCGGGAAGGAC   CGC-GTAC-TCCCGAG GCGCAA TTCGGGAAGGACCGCG    TACTTCCGAGACGGA  41 223
      MM1813 NONE
      MM1814 NONE
      MM1815 2166297 .. 2166323 +  -5.4  -3.37881   AATAATATTTGCTTA         TAATTAATTC CTCCGTT GAATTAATTA         TTAAATTTATATTAA  57 363
      MM1816 2167768 .. 2167810 +  -9.4  -3.90511   TCTTTTTTGAATTTT TAGGGTTTCTT-TCTCGAG TTGCGC CTCGGGACAGGAAACCTTA TTACTTTTTGTAGTT  85 160
      MM1819 2171554 .. 2171577 + -12.6   -3.0353   AAAGGAATAAAAGAA          TTCTTTGGCA TGAA TGCCAAAGAA           ATTGTTTCTCAAGGA  87 118
      MM1820 2172651 .. 2172676 +  -4.7  -4.16832   ACCGCCCTTTCAGCT         CTGACCGGT TCTTTTCT ACCTGTCAG          TCTTTTTCTGTGTTC  64 62
      MM1821 NONE
      MM1822 2174143 .. 2174169 +  -6.6  -4.12198   TCTGAAAAGTAAATG         GAAAAGGCCGTT CAA AAGAGCCTTTTC         TTTTAAAAGATTATA  71 29
      MM1823 2174711 .. 2174769 + -12.4  -3.61328   GAACTTATTTTAGGG GCATGACCTTCAGGTCAGGCTTTCGAAA CCT TTTCGCTGGCATGACCTTCAGGTCAGGC TTTCGAAATATTCAT  95 20
      MM1824 2175218 .. 2175232 +  -5.7  -4.85195   TAAAAATAGGTAAAA               TGCTG TTTTT CAGCA               TTTTTCAGTTCTTTT  77 52
      MM1826 2176894 .. 2176910 +  -3.7  -5.12617   TCCGGAACTTTCTTA              TTGTTGT ATT ACAACTA              TTTTTTCAGTCCTTG  73 119
      MM1827 NONE
      MM1828 2180534 .. 2180562 +  -3.2  -3.09028   AACACAGCGGTGATG        CTTTTCACTCTT CGGAA AAGAGGAAAAAG        ATTTTCCGGCTTATC  45 28
      MM1829 2181639 .. 2181670 +  -3.8  -6.11644   TAAATGCGAAAAAAA      GAGCAGTAAAGGAAT GAA ATTCATTT-CAGCTC      TTTTTTTTTCAATCC  93 38
      MM1830 2182720 .. 2182735 +  -3.4  -3.19102   TAAGAAGAAAAGCCC              TTTTAA GACT TTAAAA               TCTGCTTTTTCAATG  47 515
      MM1831 NONE
      MM1832 2184325 .. 2184342 +  -2.7  -4.96848   TTCTTATTCATTTGT             GGAGA ATTTTACG TCTCC              TTTTTCTATAAGGAG  66 52
      MM1839 NONE
      MM1840 2193189 .. 2193222 +  -3.8  -3.92869   ATTGAAGCTTTAAGC     CCCACAAATATGCG CGAAAT CGTGTACTTGCGGG      TTTGTGGGTGGATGC  57 493
      MM1841 NONE
      MM1842 2194382 .. 2194397 + -10.4  -3.12449   TTCAAAGAAGGAGTT              GGGCTG TAAG CAGCCC               TATATATTACTGGAC  80 17
        hdrE NONE
        hdrD 2197054 .. 2197081 + -13.6  -3.42809   ATAAGAAGTGAAAGA        GATAAAGGGCTG ATTT CAGTCCTTTATC         TTCATTCCTCATATT  95 37
      MM1845 NONE
      MM1846 NONE
      MM1847 NONE
      MM1848 NONE
      MM1849 2201292 .. 2201303 +  -5.8  -3.01712   GCAGTGTAAGAAACG                GTCC CTGA GGAC                 TCTTGCAGCGACGGC  57 202
      MM1850 NONE
      MM1851 NONE
      MM1852 NONE
      MM1853 NONE
      MM1854 2205817 .. 2205833 +  -3.7  -4.19746   ATTAAAATCTATTAT              TCGATTA TTT TATTCGA              TTATTTTCAGCTGCC  59 263
      MM1861 2213939 .. 2213962 +    -9  -3.93658   GAATATACTTTGGCA          TGAAAGTGCT CTCA AGTACTTTCA           TTCTTTGGGCATGTT  82 118
      MM1864 2216608 .. 2216627 +  -5.1    -3.492   TTTATTTATGATAAT            GGAAAAA CTTTAT TTTTTCC             TGTTTCAATTCATTT  55 87
      MM1865 2217203 .. 2217216 +  -3.1  -3.55444   GCCTTCTATTAAACA               GAGCT GACC AGTTC                TTTAAAAAATGAAAA  50 172
      MM1869 NONE
      MM1870 2222879 .. 2222909 +  -6.8  -3.54144   AAGAACAAGTTTCAG       CGCATGCCTGCCTT ATG AAGTAAGGCGTGTG       TCTCTTCTTTTTTGT  64 79
      MM1874 NONE
      MM1875 2230481 .. 2230499 +  -7.5  -3.53464   CGTGAAAAAGTTTGT             GGAATCT TTAGT AGATTCC             TCTTTACCTTATTTT  71 63
      MM1876 NONE
        dph2 NONE
      MM1878 2233186 .. 2233200 +  -2.1  -3.20367   TCTCTTTGTGCTTCA               TTCTG AAAGG CGGAA               TTAATAAGCTTATTG  44 85
      MM1879 NONE
      MM1880 2234771 .. 2234785 +  -6.4  -4.18763   CTGAAGATCGCAGGA               CGTCTT TTT AAGGCG               TTTTGCCCATTTCTT  71 43
      MM1881 2236547 .. 2236557 +  -5.4  -4.57474   AATTTTTCTTTTATT                 TCCT CAA AGGA                 TTTTCTCTCACTTCC  72 354
      MM1883 2237708 .. 2237724 +  -7.2  -4.29049   AGGATGGGGTATGCT              TCGGGC CGCCC GCCCGG              TTGTTTTGGTAGTTA  78 219
      MM1886 NONE
      MM1887 2242309 .. 2242327 +  -4.6  -3.62476   CTGACTTCATTTTTC             CTTTTTTC TGA GAAATAAG             TTCTGTAATTCCTTG  55 341
      MM1889 2244779 .. 2244793 +  -4.2  -4.87665   AAGACCAGATACGAG               GATGGC ATG GCAATC               TTTTTGTCAATAAGG  71 95
      MM1897 2258205 .. 2258233 +  -8.2  -4.04185   CTGTTCTGGAAGTCT        GGGCTGTAAGTC TATAT GATTTGCAGCTC        TCTTCTTTTTTTCTA  79 71
      MM1898 2259625 .. 2259635 +    -4  -5.00895   ACCGACCACGTTTAG                 CATA GCA TATG                 TTTTTGTATCCTGCA  74 235
      MM1901 2261636 .. 2261648 +  -3.4    -5.055   CCATACCGTATCAAA                GAAC TTCCC GTTC                TTTTTTCCCGCTTCC  74 239
      MM1904 2263945 .. 2263959 +    -5  -3.39668   TTCAAACCCGAAGAA               TGTGTC AAG GACATA               TTCTACAATTTCCCA  54 333
      MM1906 2265273 .. 2265284 +    -3  -3.60098   ACTGGCAGGCAGGAG                TTCA TCTT TGAA                 TTTAAGATCACGAGT  50 304
      MM1908 2266775 .. 2266795 +  -2.5  -3.63968   AAAATAATATTTCAT            GAACTTCAC TCT GTAATGTTC            TTTGAAAATTTGAGA  48 242
        kefC NONE
      MM1910 2269588 .. 2269617 +  -3.5  -5.06414   ATTTCAGTTTTGCTC       CGGGTTTCAGGCT CTTC AGCCGGAAAATTG        TTTTTCTTGCAAAAG  71 41
      MM1911 NONE
      MM1912 2271732 .. 2271748 +    -3  -4.65895   ATGGAAAAAAAGAAA             CCT-GCT GAAA AGCCAGG              TTTTTCCATGCAGCC  65 18
      MM1913 2273019 .. 2273031 +  -7.7  -5.32699   CCTGTGCTCCTGGTT                GGAAC CAT GTTCC                TTTTTTGATGTTTAA  89 228
      MM1914 2274360 .. 2274371 +  -4.4  -2.62653   ATAATGTCTAATTTA                TACC CCCC GGTA                 ATTCTGAAGTTGTCA  47 322
      MM1915 2276576 .. 2276588 +  -4.8  -4.08692   AGGTAAGTTCTCTAA                GACC AGACA GGTC                TTTTAAGACCAGTTC  64 356
      MM1916 2278386 .. 2278399 +  -8.1  -2.97131   CTGGACAGGCTTATC               GGGGA GAAA TCCCC                ACTTTTTTATTTCCG  68 88
      MM1917 2281561 .. 2281573 +  -4.9  -3.71279   GTGGAATAAACATCT                TTGAA GTA TTCAA                TTACTTTTAAATCTT  59 49
      MM1919 2285102 .. 2285122 +  -8.3  -4.85822   TCCTTTCTTCTGATT            CTCGTAGCT TTC ATCTACGAG            TTTTCTCTTTATCGT  90 107
      MM1920 2286076 .. 2286096 +  -3.9  -4.28651   AAAAATTCTCACGCC            GAAGCAAAC ACC GTCTGCATC            TTTTCCCATTTTGGT  62 476
      MM1923 NONE
      MM1924 2288023 .. 2288037 +  -2.8   -3.3197   TTTCAGTAACTCATT               TTCCAG GCT CTGTAA               TTGTCCAGGTCCTCT  45 285
      MM1927 2293352 .. 2293364 +  -3.3  -5.40474   GGATACGTTTGCAAG                GAGGC TCT GCATC                TTTTTTTCCCGGGCT  81 202
      MM1929 2295437 .. 2295472 +  -7.6   -3.0166   ATTTTAATTTGGCAT    GAAAGTCCATGATGAG AAAA CTCATCACGTACTCTC     TCCTTCCTTTTTTCC  66 85
      MM1931 NONE
        mtbA 2301213 .. 2301225 +  -6.3  -3.96298   CAAGAGACGAGTACT                GTTCA CTC TGAAC                TTTCATTAGTGGCTG  69 15
      MM1934 2303384 .. 2303400 +  -5.1  -2.99204   CGTCCGCAAAAAGGG              GGCCTAT CTT ATAGCCC              TGTCTGCATTTCCTT  51 359
      MM1938 2306935 .. 2306952 +  -9.9  -2.90919   TAAGTCACAATGCGC             GTAGCCT TTTC AGGCTAC              ATCTTTCTATTTTTG  76 68
      MM1939 2308725 .. 2308756 +  -2.6  -3.85698   TAAAATGATTGAATT      TATA-TAATGGAAAA CAC TTTTCAATTAATATA      TTTCTGCAAAACGCG  51 213
        glnP NONE
        glnQ NONE
      MM1942 2311363 .. 2311376 +  -3.8  -3.53031   TGTAACCGTGTCCGT               GCCT GCATGA AGGC                TTAATTTAACCTGAA  52 44
      MM1943 NONE
      MM1944 2313674 .. 2313693 +  -6.5  -2.70932   TGACTGTGGCTCCTG            CTTCAAG TGCTCC CTTGAAG             TGCTTCAGGACACAG  53 260
      MM1948 2317989 .. 2318007 +    -6  -3.36658   AAGGAATTGATATTA             CAATTCTC TCA GAGAATCG             GTTTTTGCAAGTATT  61 236
      MM1950 2322047 .. 2322069 +  -9.9  -4.17211   GGTAATGGAGGTTTG          CC-CGGGAGA ATTT TCTCCCGAGG           TGTTTTTATATTGGA  93 467
        czcD NONE
        czcD 2324602 .. 2324613 +  -5.8  -4.83715   CAAGCTCTTCTGAAG                CCTG TTTC CAGG                 TTATTTTTTTAGCTT  76 456
      MM1959 2328152 .. 2328165 +  -3.1  -2.61727   TTGAAAATAAAAATG               CTTCT CTCA GGAAG                TAACTTATGATGGCT  43 9
      MM1960 2328873 .. 2328896 +  -4.8  -4.20883   ATGAAAAATAAAGGT          GAA-GAAAAAA ATC TTTTTTCGTTC          TTTTAAGCCTTTTTA  64 107
      MM1967 2337934 .. 2337956 +  -6.4  -3.66727   TTTTACCTTACTGAT           TCCTGTTA GTTTTCG TAACAGGA           TTGTATATGTAGTTG  64 161
      MM1968 2338828 .. 2338842 +  -4.2  -3.39955   GTATTCATCCCAAAA               GCTACT TTT AGAAGC               TTCAGTTTTACCTTT  53 84
      MM1969 2339870 .. 2339885 +  -6.8  -3.54662   TTCCGGATAGTTTCC              GGAGGG CTGC CCCTTC               TTATCCTATATTTGC  64 147
      MM1976 2349843 .. 2349867 + -12.9  -4.43173   ACAACTAAATTCTCT          GAGTGAAGGGT TCT ACCCTTCTCTC          TTTTAAATTCTTTTT 100 33
      MM1977 2350829 .. 2350839 +  -6.8  -3.39288   GCAATATAAATTTAA                 CCAG ATT CTGG                 TGTTATTCAGAAGTC  62 271
      MM1982 2358253 .. 2358279 +    -6  -5.95539   CTTATTTAATGAGTA        GTGAGGGTGTT CCATTA AACACCCT-AC         TTTTTTTCTTTGAAA  93 25
      MM1983 2363606 .. 2363633 +  -5.6  -2.80079   AGTAATTGGACTCTT        TGCAGGAAGG TCAAGACT CCTTCCTGGA         CCTTTTTTAACTGTT  52 36
      MM1984 2364748 .. 2364760 +  -3.4  -3.58731   TTGTAAACTACATCT                TACC AATAA GGTA                TTTACACGCTCTTTT  50 166
      MM1985 2365432 .. 2365456 +  -3.7  -3.30798   TTTTTATAAACCTAT          TTTTATACACA AAT TGTATGTAAAA          TCTTAATTAATTCTA  49 176
      MM1986 2366651 .. 2366684 +  -2.3  -5.60864   AGTAATCAGATCTAA     AAACAGATCCGAACC AAAA GGTTCTGCTCTGTCC      TTTTTTTGCTCTGTC  78 40
      MM2002 NONE
        chlD 2388983 .. 2388994 +  -4.4  -3.11302   ATCTTAAGCTTTAAA                CCAT GCCT ATGG                 ATTTTCAGATCTTGG  50 132
      MM2004 2392188 .. 2392210 +  -4.2  -4.40232   TATATCTCAATATAT           TATATGTGGA GAA TCCTTATATA           TTTCTCTCTTTTTAT  64 427
      MM2005 NONE
        pstC NONE
        pstA NONE
        pstA 2395090 .. 2395103 +  -3.1  -3.12324   ATCAATTAAGGTAAG               CAGGA TATT TTCTG                TAATTTTCAATAATT  45 41
        pstB NONE
        phoU NONE
      MM2011 2398553 .. 2398567 +  -2.8  -4.17762   AATAGCTTTGATGGT               TTCAAG GAC CCTGAA               TTCTTTTAAAGGGTC  58 470
      MM2018 2410587 .. 2410619 +  -4.9    -4.652   TGTTGAGGATGTCCT      GGGGATCAAACCTTA AAA TAAGCTTTCATCACC      TTTTTAAAATAGTTT  72 10
      MM2019 2411172 .. 2411193 +  -2.5  -4.00084   GAGATTTTCTCAAAT           CATAATTAAT CAA ATTA-TTATG           TTGTATTTTGCTCCT  53 58
      MM2020 NONE
      MM2021 2414653 .. 2414663 +  -2.6  -3.01869   AGTCTCAAAACATTT                 TTAT ATA ATAA                 CTTTCTACATTTATA  43 428
      MM2022 2415499 .. 2415516 +  -4.9   -5.1101   CTGAAAAAAGGCTGT             TAGCATT AAGA AATGCTG              TTTTTTAAGTCCTGG  77 130
      MM2025 2419324 .. 2419352 +  -3.4  -3.74158   ATTGTTCACTTTTTA       G-TTAAATTCATA TATT TGTGAATTTAAAC        TTTAAGTATCATTAA  52 183
      MM2026 2420263 .. 2420281 +  -2.5  -5.34632   TTATCCATTAAATAA             TGAGATT CTCCC AATCTTA             TTTTTATGTTTTGTT  79 84
      MM2029 2425836 .. 2425865 +  -2.9  -3.59208   GCAGATAGATACTGA       CCTGAAATGTTTA CTTT TATATTTTTCAGG        TATATTTTCTATTTT  48 26
      MM2030 2426756 .. 2426784 +  -5.4  -2.87211   TAATTCCAAATTATC       CTGTC-CTGCT CCCTGTAA AGCAGAGACAG        TATCTGCGAGAGGAT  52 204
        hypE 2428363 .. 2428385 +  -3.4  -4.92756   GTCCGGGCAGTATCT           CCTATTATAG TTC CAATAACAGG           TTTCTTTTTCCTGAT  72 247
      MM2034 2433464 .. 2433474 +  -6.8  -3.00525   CTTTCTGGCCTGGCT                 GGAC CAT GTCC                 TGTCCTTTACGGGAA  58 455
      MM2039 2437173 .. 2437185 +  -6.2  -3.55582   TGAAGAGAGCCCTGA                CCCC AGACC GGGG                TTCTGTGCCTATTCT  62 42
      MM2040 2437707 .. 2437726 +  -4.3  -2.71731   ATTCAGAGGCTCCCG            GTTTCGT TTTAAT GCGAAAC             TGCTTAAACACTACC  47 14
      MM2041 2438981 .. 2439006 +  -5.5  -5.40014   CGGATTAAAACAGTG         AGTATGACCGAA TTT TTCGGTC-TACA         TTTTTCTTATTCTTT  84 25
      MM2043 2440683 .. 2440705 +  -7.8  -5.06451   GTCCGCTTTTAATTT           GTGGATATAA TTT TTCTATCCAC           TTTTTTCAAATGATA  88 77
        hisS NONE
      MM2062 NONE
      MM2063 NONE
      MM2064 NONE
      MM2065 2461168 .. 2461203 +  -2.6  -3.21395   TCAGCCCGAGGAATT    TTTTTCCGGGCATCGA TCAA TTGATATCAGGAGAAA     TATTATGGCAAAAAT  45 273
      MM2066 2461871 .. 2461887 +  -6.7  -3.64703   TCTTCATTATGCTTT              TTATAAC TAC GTTATAA              TTTACCTGCAACGCA  64 230
      MM2072 2471226 .. 2471239 +  -2.4  -2.83249   TATTTCATTCCTGGT               GAAC ATTTGG GTTC                TGGTCTTATCTCCAG  41 51
      MM2073 2472767 .. 2472778 +  -2.2  -5.47914   TTGCCGCGTCTATTT                TGGC GAAG GCTA                 TTTTTTATCCTTTTT  74 67
      MM2075 2476016 .. 2476032 +  -3.7  -3.60316   AGCAGTCAAATTTGA              CAGAAAA ATT TTTACTG              GTTTTTTCAGCAGAT  52 151
      MM2078 2479229 .. 2479245 +    -8  -3.63424   CCATAATTTTTTGAT              GGCTGA ATTTC TCAGCC              TGTTATCTTTTGTTT  73 84
      MM2079 NONE
      MM2082 2482966 .. 2482986 +  -3.9  -2.57211   TCTCTGCTGTGAGGA            CGCGCCTTT CAA AGAGGTGAG            CTTATGGAACGAAAT  45 6
      MM2083 2483915 .. 2483941 + -13.9  -3.38361   AATCGCAATAAACTT         TATTCCGTGTC TTTTT GACACGGAATA         TTAATATTCAAATTT  95 288
      MM2090 2495817 .. 2495831 +  -4.2  -4.63542   CTTCTGGTTTCTTTT               CGGGGA ACT TTTCCG               TTTTTCCGACTTCTG  69 468
      MM2092 2498233 .. 2498252 +  -2.8  -4.55689   AATACAAAAGTTTTA            CCTGGTGT GCGG ATAGCAGG             TTTTATCTGCCTGAT  60 491
        iorA NONE
        iorB 2500771 .. 2500788 +  -9.9  -5.55769   AAGAGAGGAAGTAGA             GGAAAGC TAAA GCTTTCC              TTTTTTCTTATAAAC 100 16
      MM2096 2502776 .. 2502797 +  -7.4  -3.53444   GTGAAAATTTGAGAA           TCTGAAGA ATTAGA TCTTCAGA            TTTAACCCAGAATGC  71 105
      MM2114 2526877 .. 2526888 +    -3  -5.89921   ATTACTTGAGAAGAT                TATC TCGA GATA                 TTTTTTTCTTATAAT  89 130
      MM2116 2528614 .. 2528632 +  -3.3  -3.55864   TCGGAAAAATATTTT             TAATATT GGGAA AATATTA             TATCTTTTGTTGAAT  50 23
      MM2117 2531253 .. 2531263 +    -4  -4.90906   GTATCAACTTACTTT                 TGAA GTT TTCA                 TTTTTCCTATTATAC  70 193
      MM2118 2532378 .. 2532412 +  -2.3  -5.64328   CGTATTTGGTCGTAA    GAAAGAAGAGCTGTGAA GTT TTC-CTGC-CTTTTTTC    TTTTATTTTTTTCTT  78 10
      MM2119 2533661 .. 2533690 +  -2.8  -4.97824   TTCGGGCGTAAGAAA       GAAGGTCTGTGA TTTCCC TCCCAGCTCTTC        TTTTCTTTAACTTTT  66 14
      MM2120 NONE
      MM2121 2536044 .. 2536056 +  -3.3  -3.30771   AAGAAAATCCAGTCA                GGTCC AAA GTACC                TTGTCAGCGGTATGA  47 432
      MM2122 NONE
      MM2123 2537569 .. 2537585 +  -8.1  -5.03747   ACCCTATCCAATCTG              GAAATCT TCA AGATTTC              TTTTTTCAGGGGTTT  90 51
      MM2124 NONE
      MM2125 NONE
      MM2126 NONE
      MM2127 NONE
      rps19p NONE
      rpl22p NONE
       rps3p NONE
        rpmC NONE
      MM2132 NONE
      MM2133 NONE
      MM2134 NONE
      MM2135 NONE
      MM2136 NONE
      MM2137 NONE
      MM2138 2546044 .. 2546064 +  -5.5  -2.95384   TGCCCACGAGATGGG            CTTTGAGAA GTA TTCTTAAGG            TGATTTAAATGGTAT  52 7
      MM2139 2546441 .. 2546452 +  -2.2  -3.61902   TAAGAAGATCGGTGG                GCAG CTTC TTGC                 TTATGTATACTGAGG  47 1
      MM2140 NONE
      MM2141 NONE
      MM2142 NONE
      MM2143 NONE
       rps5p NONE
      MM2145 NONE
      MM2146 2549983 .. 2550009 +  -8.1  -4.21737   TGCATCGATGCAGAA         TAAGTAGTGTC ATCTC GACCCTACTTA         TTTCATTCTTTTAGT  81 23
      MM2147 2551583 .. 2551603 +  -2.6  -3.04591   CCCGATGATTCGTTC            TTTCTTTG GGGAG CAATGAAA            CTTTATAACTTTTTA  43 7
         adk 2552322 .. 2552342 +  -8.3  -4.77698   AGGATATAAAAGCAG            TTCTGGCAA AAT TTGCCTGAA            TTTCTTTTCCTCTTA  86 6
      MM2149 2553398 .. 2553408 +  -2.6  -2.59793   TGCACGACACAGTGA                 TTAA ATT TTAA                 ATATTATGTGACTGC  41 366
      MM2150 2554218 .. 2554238 +    -4  -2.92653   TACAATGCACCCGTG            GGCAAGAG ATGTA TTTTTGCC            TATGTGGACTTCTGA  46 500
      MM2152 NONE
      MM2153 2556233 .. 2556244 +  -5.8  -3.47975   CGCGGGTTTTTATCT                TCCG AACA CGGA                 TATTATCTTGTGTGA  61 84
      MM2154 2557417 .. 2557439 +  -3.5  -4.14392   TCTCTCTTCTTTCTT           TCTCATTCT TTCCT AGAATAAGA           TTTATATATCACTAT  57 73
      MM2155 NONE
      MM2156 NONE
      MM2157 2559426 .. 2559445 +  -5.1  -5.62219   AATAAAAATTGTTCA            GAGAATT CTTCAA AATTCTC             TTTTTTTAATGTGTT  86 39
      MM2158 2560345 .. 2560370 +  -5.5  -3.72642   TATTTTCTGGTTCCG         GAAAACTCTCT GCAC AGAGGATTTTC          TTTACATGATTACTT  61 85
      MM2160 2564344 .. 2564358 +  -3.6  -3.83205   GTATTTTTAGAAAAA               TCATAT TTG GTATGA               TTTGCTATAGCAAAT  55 201
      MM2165 NONE
      MM2166 2568758 .. 2568771 +  -2.5  -3.57389   CATCACTACACAAAA               TTATA ATTC TATAA                TTATGTAATGATGTT  48 59
      MM2167 2570195 .. 2570218 + -12.6   -3.0353   AAAGGAATAAAAGAA          TTCTTTGGCA TTCA TGCCAAAGAA           ATTGTTTCTCAAGGA  87 195
      MM2168 2570769 .. 2570782 +  -2.5  -5.01422   TTACTCCCTGATTGT               TTTTA GATT TAAAA                TTTCTTTTTATCTGA  66 219
        vhtG NONE
        vhtA NONE
        vhtC NONE
        vhtD 2576100 .. 2576117 +  -4.9  -3.28712   TTCTTTATATAATTC             TTGGTCT GAAC AGATCAA              TTATCCGGAAAGAAA  54 375
      MM2173 2576857 .. 2576879 +  -7.1  -3.53091   GAAGATTTATCGCCT           TTCCATGTT CCTGC AGCATGGAA           TTTGCGCCCCCGACT  65 328
      MM2175 NONE
      MM2176 NONE
      MM2177 2582084 .. 2582099 +  -7.6  -5.95449   TTGAGGGCTTCTTCT              GAAAGC TTCG GCTTTC               TTTTTTATTTTCTTT 100 392
      MM2179 2585798 .. 2585813 +  -5.4  -4.30987   GAGCCTTCAAGAAAG              TGCTCG TTTT TGAGCA               TTTCTTCTCCCGGCT  70 206
      MM2181 2587988 .. 2588003 +  -2.6  -3.22388   TCAAATGGTATAATA              TTAACT TTCA GGTTAA               TTGCTAAATTAAATA  45 199
      MM2182 2589825 .. 2589835 +  -6.8  -3.09681   CTCTTAAAATGTATA                 CCAG GGT CTGG                 TTGAATGAGCTTTTA  58 377
      MM2185 NONE
      MM2186 2595489 .. 2595500 +  -2.2  -4.08767   TTTCAGTTCTAGCAT                TGGC TTTT GCTA                 TTTTCCGGAGATGAA  54 0
      MM2187 NONE
      MM2188 2597269 .. 2597305 +  -5.9  -4.66609   CCTTTCCCGCATTAA    CCGCATCGAAAGCTTTT TCA AAAAGCTGTTTATGCAG    TTTTTCAGTAGCGTA  74 318
      MM2191 2600079 .. 2600092 +  -5.3   -2.6914   TTATAGGGGATAAAA               CTGAT CTTA ATCAG                GTTGTCTCAAAACTA  51 113
      MM2192 2601742 .. 2601756 +  -2.8  -3.17527   TGTAGAATTAAAAAT               GGTTTT GAG ACAACC               TGTTAATACTCACTC  45 102
      MM2193 NONE
      MM2194 2607107 .. 2607126 +  -7.9  -3.90922   AAAAAAATAAAACCT            GATGGGA AATTCA TCCCATC             TTCTTTAAAGCAGGT  76 222
      MM2198 NONE
      MM2199 2614026 .. 2614042 +  -5.3  -3.66908   TCCAATTACTTTTAG              TAAAAAT TAT ATTTTTA              TTGGTTTTGAGGAAC  59 141
      MM2200 NONE
      MM2201 NONE
      MM2202 NONE
      MM2203 NONE
      MM2204 2620208 .. 2620229 +  -8.7  -2.60199   TAGATATTTAGATAT           GTACTTCCC AGGC GGGAAGCAC            CTGTGTTTCGTTGGA  69 185
      MM2209 2626343 .. 2626356 +  -3.1  -5.51165   ATTTTTAGGCTTTTA               GACTT TTTC AGGTC                TTTTTTTAGACTTTT  77 261
      MM2211 NONE
      MM2212 2633901 .. 2633924 +  -4.7  -2.85579   CAGAAAATAGGAAAG          GGAAGTAAA GACATA TTTATTTCC           ATGTTTTCCATTATT  51 328
      MM2217 2643707 .. 2643717 +  -3.2  -3.63266   GTTCAAACAGTTCCT                 GTTC GCT GAGC                 TTTCCGGTAAATTTT  51 428
      MM2224 2651552 .. 2651573 +  -2.9  -5.10461   TTGAGGACAAAGAAT           TCTTTCCCG CAAA CGGGACATA            TTTTTGTTACGTAAA  69 235
      MM2225 NONE
      MM2226 2654501 .. 2654513 +  -4.9  -2.73676   AATTCAGAGCAGCCA                GAAAA AGT TTTTC                TCCGTTTCCTTTACC  49 327
      MM2229 2657789 .. 2657800 +    -3  -4.59984   TGTTTAGATTGTCCA                TTAC TAAC GTAA                 TTTTATCTGCATTTT  65 374
      MM2234 2664654 .. 2664668 +  -8.6  -4.57482   TTCATTTTTCTGGAT               GATCTG TTA CAGATC               TTTATTTATGGGTCC  89 213
      MM2235 2666827 .. 2666846 +  -5.8  -3.54129   TCTTGATACTCGTCC            TCCAGATT TTTA AATTTGGA             TTCCTATTTCTATTA  62 388
      MM2236 2667923 .. 2667949 +  -3.1   -5.4756   CTTTTTTAATGTCGT        TG-TCCAGAAAA TCTA TTTCCTGGAGCA         TTTTTTCTTCCCATT  86 458
      MM2240 NONE
      MM2241 2670769 .. 2670783 +  -8.6  -3.32066   ATTTCAGCGGATTCT               GAGTCT CTT AGACTC               TTCTAAACACTTATT  73 24
      MM2242 NONE
      MM2243 2672257 .. 2672269 +  -4.9  -2.55484   TTTTCTCTTAATACT                TAAAG AAC CTTTA                CTATTCTCCCTCATT  49 119
      MM2244 2672840 .. 2672859 +  -2.8  -4.46581   GTCTTTGATCTACAT            GCTTGGTA TGGT TTCTAAGC             TTTTATAAGGTTTTC  60 76
      MM2247 2675958 .. 2675979 +  -7.5  -3.60792   TTATATAGTACACAA           TATATCAAT ATAT ATTGATATA            TTTGAAGATTGAAGC  71 437
      MM2248 NONE
      MM2249 2677346 .. 2677356 +  -3.2  -2.69601   ACTGATATCAAAGGT                 GGCA CAT TGTC                 TGAATTTACTGTAAA  43 52
      MM2250 2677782 .. 2677794 +  -6.9  -4.67048   GGCATAGAAAGCTCC                GGGGC TTC GCCTC                TTTCTTTTCCGCTGC  79 135
      MM2254 2682768 .. 2682786 +  -5.2  -3.70511   GACATTACCGTTTAT             TGCCGGTT TTT GGCTGGCA             TATTTATCTTCAATA  57 328
      MM2284 2724867 .. 2724879 +  -4.1  -2.55847   CAGTCAAATTACTTT                CTGGA ATT TTCAG                GTTAGTATGAGACTT  47 263
      MM2286 2726302 .. 2726313 +  -4.4  -5.08824   CTCGCATTTAACTTG                CGTA TGCT TACG                 TTTTTTCCCTACGAA  76 367
      MM2287 NONE
        ftsJ NONE
      MM2289 2729264 .. 2729274 +    -4  -4.56597   AGAGCTGCCTAAATA                 TATG TTG CATA                 TTTTTGACAGAAAAA  65 324
      MM2290 2731177 .. 2731196 +  -3.7  -3.95653   AAAAAAGGACTCCAA            GTTTTTA AAAAGC TAAAAAC             TTTATGGAGTTCTTT  57 148
      MM2295 2742448 .. 2742461 +  -6.7  -4.29034   TATAAAAAACAGACA               GGGAA TTAA TTCCC                TTATCTTTTTTATTT  74 65
      MM2300 2751902 .. 2751924 +  -2.7  -6.04324   ATAACAAAAATAGAA          G-TCGGGATC TTCA GATCCCAAGC           TTTTTTCTTTTTTCC  91 317
      MM2302 NONE
      MM2303 2757171 .. 2757199 +  -2.5  -4.66418   CTCAAAAAGATCTCT        CAAAAAGATCTCT CAA AAAGGTCTTTTTC        TTTATTCTTATTTTA  63 149
      MM2304 2757905 .. 2757929 +    -2  -4.06185   AAGCATACCCCATCC          TTTAGGGTGG GGTGG CCGCCCGCAA          TTTGATCTTTGTCTG  52 69
      MM2308 2764490 .. 2764512 +  -7.1   -4.1472   AAATCAGGGCAAAAC           CGTAAAAGG CTTTT CTTTTTACG           TTATATTTTTATAAT  75 21
      MM2310 2767509 .. 2767525 +  -5.9  -3.33261   CCGGGAAGGGGGGTA              TTTTCTG GTA CAGGAAA              TTATAAGAATTGAAG  59 193
      MM2311 2767835 .. 2767853 +  -9.6  -3.81879   AAAAAGATCAAAGAA             GGGGAGAA GTT TTCTTCCC             TTATTACGTTTTACG  83 141
        hypC NONE
        hypD NONE
        hypA NONE
        hypB NONE
        hypE 2776743 .. 2776755 +  -4.1  -3.07043   GCCTGCAGGAGACCC                GATTC CGA GAGTC                TGTTAACATAATGAG  50 7
        echA NONE
        echB NONE
        echC NONE
        echD 2782005 .. 2782021 +  -2.3  -2.71791   AAACAGTCCGAAAGC              TCCTTTA GCC TAAAGCA              ATTTGAGAGGAGAAT  40 13
        eche NONE
        echF 2783504 .. 2783526 +  -5.1  -4.91511   GCAGCGTCTCCAAAA           TAAAAATTT CATTT AAATTTTTA           TTTTTCTACTGGAAT  75 23
      MM2326 2784636 .. 2784646 +  -4.6  -3.34398   GATTTTTATAATATG                 GGTG AAG CGCC                 TGTTTAAAAAGCAGC  53 127
      MM2327 NONE
      MM2328 NONE
      MM2329 NONE
      MM2330 2788866 .. 2788880 +  -2.9  -3.21772   GCCGCCAACAACCAT               TATAG ACTCC CTATA               TCTTCTGGCAAGCTT  45 470
      MM2332 2791737 .. 2791751 +  -2.9   -4.2828   ATTTTTGAAGCTCGA               TCTTA TCTTT TAAGA               TTTTACTCAGTACGG  58 92
      MM2334 2792851 .. 2792861 +  -2.6   -4.0828   AGTTCTAAGCCCGGA                 TATT TTA AATA                 TTTACTATTTTAAAT  53 2
      MM2335 2793748 .. 2793765 +  -7.7  -3.77196   AGGGACCTGAAAACT             TTCCCGG TTTT CTGGGAA              TTTAATCAATAATCA  73 358
      MM2336 2794572 .. 2794584 +  -3.5  -4.12226   CTGGAAACAGGCGGC                TTTAA ATT TTAAA                TATTTTTATGATTAT  57 246
      MM2337 2795180 .. 2795211 +    -4  -4.17516   AATCTCCTGGAATTT      CATTTCTA-GAAA TTATTTT TTTCATAGAAATG      TTTATATAATTTGAA  59 85
      MM2338 2795537 .. 2795554 +  -5.6   -3.4529   TACTGCAGAGAGTGC             CTTCCT AACCAC AGGAAG              TTCTGATGATAATGT  57 2
      EIF-1A 2796769 .. 2796786 +  -6.3  -2.57132   TGCAGAAAAGCCTGC             GCCCATTG TTG CAA-GGGC             ATTATCCAGCAGCAC  53 477
      MM2342 2800661 .. 2800673 +  -6.3  -3.05769   TCGATCTCTATCCAA                GATTC CAG GAATC                TCTGTCATTTCCAGG  59 473
      MM2343 2801460 .. 2801473 +  -2.5  -3.96475   TCAAGGAGATCCTTA               TAAAA ACAC TTTTA                ATTTTTTTATACCAT  53 105
      MM2344 2802220 .. 2802234 +  -3.5  -2.97192   ACCTGATCGCACATT               TGGGT CAGAA ACCCG               TAATCTTTATCTTTT  45 171
      MM2345 2803859 .. 2803877 +  -2.4  -2.93975   GAGACTACCTGCCAA             TATCTGTT TTT AACAGGAA             CTCTTTTTAAAGGCT  41 123
      MM2346 2804915 .. 2804936 +  -4.5  -3.17219   CTTAAAGATTGTCCA           GTAAAAATG GAGG CATTTTTTC            TTGGTACAGCTTCTA  51 42
      MM2349 2808971 .. 2808999 +  -8.9  -3.15396   ATACTATTCCTTTAC        CAATCCAGGCTTT CGT AAAGCTCGGGTTG        ATTTCTATTGCTCTT  70 464
      MM2352 2812234 .. 2812251 +  -8.5  -4.59773   CCAGCGGTCTGTTTT             GATGAAG CCTC CTTCATC              TTTTTCAACATCCAC  89 501
      MM2355 NONE
      MM2356 2814798 .. 2814811 +  -3.8  -2.71483   AGATTTCAATATTTT               TCCC TATTCC GGGA                TAGTTAAAAACGTAT  45 216
      MM2357 2815381 .. 2815417 + -13.4  -2.76825   TGATATCTGCCACGG    CAGAAAAGGATAAAAT CAGTA ATTTTATCTTTTTCTG    AGTTTTTACTTTATT  89 168
      MM2358 NONE
      MM2359 2817665 .. 2817682 +  -2.7  -4.28774   ATTGAAAGCAGTAAT             TCCC-GGT GTT ATCAGGGA             TTTTCAATTAAATCC  58 482
      MM2363 2820836 .. 2820851 +  -3.2  -3.35467   AGCACTAAAAAAAAG              TGGACG GTTT CATCCA               GTTTTCATTCTTGTT  48 361
      MM2364 NONE
      MM2365 NONE
      MM2366 2823231 .. 2823246 +  -3.3  -3.89346   GAGATTCAGGTATTT              TGAGA TTATAT TCTCA               TTTATCCGGTAGAAG  52 217
      MM2367 NONE
      MM2368 2825214 .. 2825228 +  -5.7   -2.6436   TGAGTCTGTTTAAAA               GAGAG TTTTT CTCTC               CCTTTTTCACCTTTA  51 38
      MM2369 2826468 .. 2826504 + -12.5  -2.76583   CGCCCTGATGATGCA    GTTCAGGATACTCTGAA CAT TTCAGGATATTCTGAAC    ATTTCAGGATATTCT  86 10
      MM2371 2829129 .. 2829152 +  -6.2  -5.04987   GTCGTTTTTTTGGCA          TGAAAGTA-CT TCC AGATACTTTCA          TTTTTTGGGCATGTT  83 169
      MM2375 2832907 .. 2832917 +  -3.2   -5.5074   TATTTATTGGAAAAA                 CAGG GAG CTTG                 TTTTTTGTTAGCTTA  77 352
      MM2378 NONE
      MM2379 2837443 .. 2837468 +  -2.5  -4.19624   TCCGGCCTGGCTACT         TTCCGGCTGAA TTCA TTAAACCGGAG          TTTCTGTTCGAAATC  55 145
      MM2380 2840632 .. 2840643 +  -7.2  -2.64416   TGGCAAATACCGGAG                CCCG GACG CGGG                 GTTCTGATACGAATA  61 146
      MM2381 2841284 .. 2841298 +  -7.2  -3.49232   ATATTTGATCTAATG               TTTGAG AGG CTCAAA               TGTTCTCTTTACACA  66 220
      MM2382 NONE
      MM2383 NONE
      MM2384 2842548 .. 2842564 +  -6.7  -3.64984   ATTATTCAGTTCCTT              TTTAACT GTT AGTTAAA              TGTTTTGAAAACTCT  64 331
      MM2386 NONE
        cbiO NONE
        cbiQ 2847649 .. 2847677 +  -3.1  -4.65916   CCGTAATAAAGAAAA        AAGAACCGAATGA AAG TCTTTCAGTTCTG        TTTTCTTAAAATAAG  65 167
      MM2406 2868220 .. 2868259 +  -8.9  -3.58343   TATCGGATTGTGAAA  TAGTTATTGAGAATTTT AAGCAC AAAGTCCTCAATAACTA   TTTCCAAATAGTGAA  77 77
      MM2407 2869645 .. 2869667 +    -4  -3.53767   CTATTAATATGAAAT           GTCGCCTGCT TTT AACGGACGAC           TTCTCATTACCTGTT  52 34
      MM2409 2871548 .. 2871566 +    -6  -4.98911   TTTTAAATCGTTTCA             TGCAGGAT TTA ATCCTACA             TTTATTTTTATAGTG  81 35
      MM2410 2872248 .. 2872271 +  -6.8   -4.3739   TAGGGGTAAGTCATG          TTTCTGTCCA AAAA TGGATAGAAG           TTTTGTCAGGAGCTA  74 334
      MM2411 2872778 .. 2872791 +  -5.3  -3.52809   CTCTTCATTCAGCAG               TGCTT TGTT AAGCA                TTAATTGTGCTTTGT  59 255
      MM2412 NONE
      MM2413 2874339 .. 2874360 +    -8  -5.13527   AAGTTTAGATTTAAG           GAGGTGCC ATGGGA GGCATCTC            TTTTCTTTATTGGTT  90 61
      MM2414 2875113 .. 2875135 +    -4  -4.06055   GTCGGGCCGTCGGTT           TAGTGTGGGG TGG CCGCACGCAA           TTTGATTTAGCAGCT  57 221
      MM2416 2877162 .. 2877185 +  -7.6  -3.05343   GAATATTCTAAGTAT          TCCGG-ATATT CTA AATATTCCGGA          TATTCCAGATATAAA  66 284
      MM2417 NONE
      MM2418 2880656 .. 2880666 +  -5.4  -3.82208   CTGCGAAGGCATTCA                 TGAG TTG CTCA                 TTTCCGTATTTCCTG  61 366
      MM2419 NONE
      MM2420 2886245 .. 2886271 + -10.3  -3.09193   CATACTCATTTTCAT        GTTGAGAT-CGG ATGC CCGTATCTCAAC         TTCAATGAATATAAT  80 292
        htpG NONE
      MM2423 2892039 .. 2892051 +  -6.3  -2.80935   TTCAAAGCATGAAAA                TGGAA TAA TTCCA                TATCCTCAATAAAAT  58 18
        mtsA NONE
        mtsB 2898891 .. 2898913 + -13.6  -3.12999   TAACGAGGCTACACA           TTTTTCCTCG TTC CGAGGAAAAA           TTGGATATAAAATGA  90 111
      MM2429 NONE
      MM2430 2900591 .. 2900607 +    -3  -4.51699   TACCTCCAGTCCCTT             G-GAACC GAAT GGTTCAC              TTTTCTCATGATTAT  62 239
      MM2431 2901852 .. 2901865 +  -3.1  -3.37796   ACATCAAACTGAAAA               CC-GCA ACC TGCTGG               TTGTAACTGGTGGAA  48 297
      MM2432 2902888 .. 2902920 + -11.3  -3.11281   AAACCAACCCGATTT     CCGTCTCGCCCGAG TCCCGT CTCGGGAG-GACGG      TGTCCTTTTCGCTCG  84 40
      MM2433 2903854 .. 2903889 +   -12  -3.28715   ATTTGCGTTTGGCAT    GAAAATACGTGATGAG AAAA CTCATCACGTACTCTC     TCCTTCTTTTTTTCC  89 93
      MM2434 2904615 .. 2904629 +  -4.4  -4.21974   TTTTTGCTGCTGTCG               TTTTTT TAT AAAAAA               TTTCTTGGCTGCTCA  62 379
      MM2435 2909190 .. 2909211 + -11.5  -2.79796   TTCAGGTTATAGTTA           ACGGCGCTC CCTT GAGCGCCGC            TATAATACCCTCCAA  83 65
      MM2438 2912551 .. 2912577 +  -7.4  -2.92912   TGATTTTATTCTGAT         TATGAGGATG TTATTTT CGTCCTCATA         TCATCTCTTTTTTCG  64 76
      MM2439 2913342 .. 2913366 +    -2  -4.30827   AAGCATACCCCATCC          TTTAGGGTGG GGTGG CCGCCCGCAA          TTTGATTTTGATTTT  57 69
      MM2440 NONE
      MM2441 2914784 .. 2914796 +  -2.7   -4.7629   CATCTTTTTTTATGT                CAGAA TAC TTTTG                TTTTTCAATTCATCA  63 107
      MM2442 2916502 .. 2916521 + -10.8  -5.24129   AATACTTAATGTTTA            TGAGAGGT TTTC ACCTCTCA             TTTTTTATGAGGAGA 100 355
      MM2443 NONE
      MM2444 2917854 .. 2917864 +  -3.2  -2.73364   CAGAACTCAGATAAT                 TAGG TTT CCTG                 TCATTAGCATACACA  43 23
      MM2445 2919039 .. 2919070 +  -2.3  -2.55015   TTATATATAATCTAT      TCATGCGTCTTCG GTTAAG TGAAGAATCATGA       TAAATTGCCTCCACT  39 110
      MM2446 2920140 .. 2920151 +    -3  -5.43553   CTAGAATTTCTTTTT                GTAT CAGA ATAC                 TTTTGTTTTTTCAAT  77 94
      MM2447 NONE
      MM2448 2921654 .. 2921677 +  -5.4  -3.59966   GACACAAATCGACAG          GCTGTAAGTA ACAT TATTTATAGC           TTCTGTGTAAGCTCT  59 166
      MM2449 2923048 .. 2923058 +  -6.8  -3.22094   GGACTTGGTTGTATT                 GGCA GTG TGCC                 TAATTTTCTGTAAAA  61 520
      MM2451 2925366 .. 2925380 +  -8.6  -2.57014   AAAGTTAAATGTCGA               CTTGCT GAA AGCAAG               ATGTTATGGTGACTT  68 333
      MM2452 2926470 .. 2926483 +  -6.7  -4.68103   CTTGCTTTCAGTGGC               GGAGT ATTA ACTCC                TTTTATTGGGGTTGG  80 107
      MM2453 2927585 .. 2927597 +  -4.8  -3.52668   AAATCCGGCGATGGA                GCTG GAAAG CAGC                TTCTCTAAATAACTT  57 229
      MM2461 2937342 .. 2937359 +  -6.9  -3.73122   CAAAGAGTTATTAAA             TCCCGCC CGAA GGCGGAA              TTTGAAATTATTCTG  70 152
      MM2468 2942217 .. 2942230 +  -5.3  -4.57569   CAAAATTAAATATTG               CAGAA AATG TTCTG                TTTTTGGGAAACTCC  71 148
      MM2472 NONE
      MM2473 2952903 .. 2952920 +    -7   -2.5055   CAATCCTCTAAGGTA             GAGGGA AAAGCA TCCCTC              ATATCTTCTAAAATC  54 427
      MM2492 NONE
      MM2493 2971698 .. 2971708 +  -2.4  -3.74381   TGAAGCCCGAAAAAA                 CCAG AAG CAGG                 TGTTTTACATTACAT  50 38
      MM2494 NONE
      MM2495 NONE
      MM2496 NONE
      MM2497 2975819 .. 2975861 +  -9.4  -4.49088   TTAATCTGGCAGAAT GAAAAGTGTCAAAATAACAT TTA AGGTTATTTTCTCACTTTTC TCTTTTTTTAATTTC  93 37
      MM2498 2976933 .. 2976944 +  -4.4  -4.58395   AGAATTGTTAATCCA                GAAC TGCT GTTC                 TTTTTGAGGCATGCA  67 214
      MM2499 2978955 .. 2978972 +    -7  -5.66338   AAAAATAAGACATGA             TGCCTG TTTTTT CAGGCA              TTTTTTATTCTCTTT  93 40
      MM2507 2991258 .. 2991281 +  -2.4  -4.60255   TATGCACAAATTTTA          CTTCAGGACT TTAA AATACTGAAG           TTTTTAGAACATTAT  59 89
      MM2510 NONE
      MM2511 NONE
      MM2512 2996912 .. 2996928 +    -3  -3.15544   TCATTACATTCAGTT              CATCAG ATTTG TTGATG              TTAATACGGGTGCCA  47 92
      MM2513 NONE
      MM2514 2997871 .. 2997904 +  -7.3  -3.08371   GAATAACCCCCTCAG     ATGGCCAGGGAAAGT TGAA GCTCCCCCTGGCCAC      TATATTAAAAATATC  63 328
      MM2515 NONE
      MM2516 3002008 .. 3002029 +  -5.9  -4.45738   TTAATGAATTTAAAA           TACCTGTTT GATA AAGCGGGTA            TTTCTTCTTAACATC  72 46
      MM2518 3006453 .. 3006464 +  -4.4  -4.24294   TTACAGGATAACAGC                CTGT AAAC ACAG                 TTTTCGATAATTCCT  62 132
      MM2519 3007738 .. 3007748 +  -6.8  -4.13945   GAACTGAAATTACAT                 CAGG CGC CCTG                 TTTTAGAGTGGGGAT  71 474
      MM2521 3008712 .. 3008728 +  -5.2  -2.52666   CATCTTTTCGGATAA              TGGAAA AGGAC TTTCCA              ATAATTTTAATTTCA  51 160
      MM2522 3009764 .. 3009776 +  -3.3  -4.55295   CTCATATCAAAAAAT                CCCTG TTA CAGGA                TTTGTTTCTAAAACC  62 185
      MM2525 3012329 .. 3012342 +  -2.3  -3.14881   TCCCATCTCTGACTT               CAGGC GAGG GCCTA                TTGCTGCCACAATTC  44 232
      MM2534 3021805 .. 3021827 +  -4.9   -4.2928   AAACATTTCTCGGCC           CGAAGACTG AGATA CAGTTTTTG           TTTCTGGTTTTTATC  67 16
      MM2535 3023430 .. 3023446 +  -6.5  -2.89881   AATTTGGATAGATCT              GATCTGG AAT CCTGATC              TATCTGAACTAAATG  58 86
      MM2536 3023930 .. 3023947 +  -7.1  -3.02147   ATTTCGAGCAGGCAG             TTAGGTT TTTA AACCTAA              TCTCCTTCTCTTAAG  63 40
      MM2537 3024794 .. 3024817 +  -2.5  -3.63627   TTATTTATGAGGGAA          GTATTCTAA AACTTG TTGGAGTAC           TTTAAAGTATGCAAG  48 80
      MM2538 3026010 .. 3026028 +  -5.2  -3.65522   GTCGCTGCTGCTGAG             CTGAGTCC GCA GGATACAG             TTCTTGAGATAGGTG  59 225
      MM2539 NONE
      MM2540 3027333 .. 3027343 +  -3.2  -3.93769   TTAATCGTAGTCAGG                 GGGA AGA TTCC                 TTAATTTTTTAGAAT  55 11
      MM2541 3030388 .. 3030403 +  -5.4  -3.63092   TTTTTCAGAATATGT              GAGGAG ATAG CTCTTC               CTTTGTTTTTATTCT  59 94
      MM2542 NONE
      MM2543 NONE
      MM2544 NONE
      MM2545 3032258 .. 3032279 +  -5.1  -3.06501   TCTTGTAGATCAAAA           CCAGTGATT TTAT GATCTCTGG            TTGAATCCACCTGTC  52 74
      MM2548 3035100 .. 3035111 +  -2.2   -4.5115   CACTCTTTTTAAATG                GTTC ATCG GAGC                 TTTTAGATTTTTGTA  61 294
      MM2551 3036554 .. 3036566 +  -3.4  -4.08767   TCAGATAAATCAATA                CCTT TAAGT AAGG                TTTTAAAGAAATCCG  57 237
      MM2553 3038469 .. 3038488 +  -2.2  -3.48276   GATATGAGAAGATCT            CCTTA-AGT TGC ACTATAGGG            TTATCTCAGAAAGCC  45 103
      MM2554 3039589 .. 3039613 +  -5.6  -3.53224   TAAGTCATGCCGTCC          GGGTCTACCC ATTTG GGGTCGAACC          TTTGGAAGAACAATG  57 389
      MM2556 3041380 .. 3041393 +  -3.9  -4.06785   TAGCATGAAAGTACT               TGAAA GAAT TTTCA                TATTTTTGTGCCTGT  57 359
      MM2557 NONE
      MM2558 3045082 .. 3045092 +  -2.4  -3.79687   AAAAAACGTCATTTT                 TGGC TAT GCCC                 TATTTTGTAAACACT  50 121
      MM2559 3046461 .. 3046472 +  -2.2  -3.50326   TCTTCGGTGGGATTG                GATG AGAG CGTC                 TTATGATAGTTTCAT  45 8
      MM2560 3047315 .. 3047330 +  -6.2  -4.88388   CAATAATCGGTCAAT              TTTTCG ATTA CGAAAA               TTTTTCTGAAATTCT  81 138
      MM2561 NONE
      MM2562 3051693 .. 3051705 +  -4.1  -3.91716   ACTCGTCCTATTTTT                TCTGA GTT TCAGG                TTATTTAAAGAGTAC  59 346
      MM2563 3053321 .. 3053340 +  -7.2  -3.25079   TTTTTCATGGATGTA            TTTCGCTT CTTC AAGCGAGA             TCTTATGGGATGTTC  62 388
      MM2565 3055102 .. 3055116 +  -3.6  -4.60258   CTTGTTTAATTATAT               GGAATT GAA AATTTC               TTTGTTATTTGATGA  65 424
        cooC 3056083 .. 3056094 +  -5.8  -2.51657   ATGTTCAGATATTTC                CTGC ATAA GCAG                 ATATATATTCTGTTT  54 186
      MM2567 NONE
      MM2568 NONE
      MM2569 3060855 .. 3060867 +  -5.5  -4.46656   GAAAACCAGGAGGTG                CTCGC AAG GTGAG                TTTTCCTGTTCTCAC  71 14
      MM2570 NONE
      MM2571 3062610 .. 3062622 +  -9.1  -3.46178   TCTGTAGTCCTTTGC                CCGGT TTG ACCGG                TTATGCTGAATTTAT  79 58
      MM2572 3064147 .. 3064185 +  -5.4  -4.57569   AATCTGCATATGAAA  GTTCAT-GACGGTTCCT TCAAAC AGGAACTGTCAAAGGAC   TTTTTGCAAAGCTGA  71 204
      MM2581 3071818 .. 3071830 +  -7.7  -4.11216   TGGCGACCTTTTCTG                CAGGA GAA TCCTG                TTTTCAGGGTCAAGG  74 513
         tat 3075958 .. 3075972 +  -2.8  -3.05561   CTCCTGCCACATCCA               CCGT AGCTATG ACGG               TATCGTTTGATGTAT  43 470
      MM2590 3080279 .. 3080306 + -11.5  -3.06183   TTCAGGAAGAACGGT        GGGTAAATCAA GTAAAA TTGATTTACCC         TTGAATAAAACTACG  84 224
      MM2591 3081126 .. 3081138 +  -7.7  -2.76538   GAATAGAGTTATTCT                GCCTT AAA AAGGC                CTGTTTAATTCTCTT  63 322
      MM2592 NONE
      MM2593 3089287 .. 3089305 +    -3  -2.76189   CTTATATGCCGCTCA             GGCCAGGG AAA CTCTGATC             TACTTCCCTCAATTC  43 9
      MM2594 3090827 .. 3090847 +  -9.7  -2.76671   TACTTGTAACAAAGA            CCATGGCAG CTA CTGTCGTGG            TCCATTTTCCGTCCT  75 208
      MM2599 NONE
      MM2600 3097153 .. 3097164 +  -2.2  -3.72576   CAAGATAAGCTGTTT                TTGG GAAG CCAG                 TTTCATCGAAAACCG  50 285
      MM2601 3098158 .. 3098170 +  -4.9  -3.64812   AATTCTCCGGAGTAA                TTTCA CTC TGAAA                CTTTTTTGACTCACC  57 187
      MM2604 NONE
      MM2605 3102804 .. 3102832 +  -2.5  -4.82901   AGGATATGATTGGCT       TTGAAGCCCGAA TTTCTC TTCGGGAT-CAA        TTTTTGTAAAGACCG  63 22
      MM2606 3104151 .. 3104173 +  -2.8  -3.39352   TTGTTAAATATATCA           TTTACGTAAA TTA TTTATGTACA           TTACCTTTTAGATTA  47 152
      MM2609 3106335 .. 3106353 +  -5.2   -3.1149   CCTGTTGCCATAACC             AGCAGGAT TCT GTCCTGCC             CTTTTGCAATTGCCT  51 523
      MM2616 NONE
      MM2617 NONE
      MM2618 NONE
      MM2619 3121545 .. 3121594 +  -3.5  -4.11623   ACCCAGGAGCTTTAC CTGAAATCCTGGGAAATCAGTTC CCGG GCGCTGGTCTTCAGGGTTTTCAG TTTGCTTTACTGATC  57 93
      MM2620 3123697 .. 3123710 +  -5.3  -3.29511   TTAGAGAATGAGTAA               TCAGA AAAC TCTGA                TTCTCAAACCCTGCA  55 54
      MM2621 NONE
      MM2622 3125234 .. 3125254 +  -2.5  -3.11341   GACCCCAAGAATTGA            TTTCCGGAT AGA GTCAGGAGA            ATTTTAGGTAAGCTT  43 26
      MM2623 NONE
      MM2624 3127685 .. 3127704 +  -2.1  -2.64912   GGCTGACCTGCCCTC            GGAGAGA CCCGGT TCTATCC             CTTCTGACTTAACAG  40 133
      MM2625 NONE
      MM2626 3128193 .. 3128209 +  -6.6  -3.03124   ATAAAGGCAGAATAA              GGAGTA TTAGT TACTCC              TCTTGCCGGATAAGA  59 26
      MM2627 NONE
      MM2628 3130028 .. 3130042 +  -4.4  -3.70108   TACTTATATTTCCTT               TTTAAT GTT ATTAAA               TATTGTTTTCACGTT  55 225
      MM2629 3132653 .. 3132676 +    -9  -5.04987   ACGATTTATTTGGCA          TGAAAGTGCT CTCA AGTACTTTCA           TTTTTTGGGCATGTT  95 451
      MM2630 3135767 .. 3135777 +  -8.2  -5.22039   TCATTTTAATACCTT                 GCCG CTC CGGC                 TTTTTTCGATTTGGG  90 232
      MM2632 3138332 .. 3138344 +  -3.3  -3.85817   GTGCGGCAAGAAAAA                GACTC GAA GAGAC                TTTCTGAACCAACCT  52 6
      MM2633 3140450 .. 3140467 +  -6.3  -3.50422   GCACATCGATTTATT             TTGCCAG CGAT CTGGTAA              TTGCTTATACTTCCT  62 299
      MM2634 NONE
      MM2635 NONE
      MM2636 3145228 .. 3145244 +  -5.8  -3.28712   TTAGCCTGTTCTCCC              GAGGCC TTTTT GGCTTC              TTCTGCCGGGGAAGG  59 463
      MM2640 3152915 .. 3152925 +  -6.8  -4.29981   AGTCCCGTCTCGGGA                 GGAC GGG GTCC                 TTTTCGCTCTCTTTG  74 238
      MM2641 NONE
      MM2642 3155344 .. 3155354 +  -2.4  -3.67183   CATACTATGGGGAGG                 CCAG CTT CCGG                 ATTTTATTTCTTCTG  49 285
      MM2650 3166778 .. 3166797 +  -4.4  -4.09685   AATTCTTCAGAAAGT            GA-AGGAAA TTT TTTCCTGTC            TTTTCAGGGATAGAA  62 104
      MM2651 3167626 .. 3167636 +  -2.4  -4.87318   AGTCTCCTGCTTTTT                 CCAG TGT CAGG                 TTTTTAGCTTTTAAG  65 336
      MM2655 3173388 .. 3173399 +  -5.8  -4.91852   CTGATTTTGAATATG                CCAG TTAC CTGG                 TTTATTTTTAATGGC  81 361
      MM2657 3176362 .. 3176375 +  -2.4  -2.94563   TTCTCGTATCAGCCA               CTGT CATGAT ACAG                CTTTCTGGAACTTTT  41 178
      MM2658 3177147 .. 3177157 +  -2.6  -4.08644   TTACTGAAAATGTTT                 TATA CAA TATA                 TCTTTTTATAGTAGT  55 102
      MM2659 NONE
      MM2660 3179242 .. 3179255 +  -2.5  -4.98436   TTGAAAGACAGAAAA               TATTT TTGA AAATA                TTTTTGTCCTGTTCC  66 83
      MM2662 NONE
      MM2663 NONE
      MM2664 NONE
      MM2665 3184947 .. 3184959 +  -6.9  -3.68351   TTTGCTTCTTTTGAC                CGGGC ACA GCCTG                TTTAACTGGTAAACC  68 149
      MM2666 NONE
      MM2667 NONE
      MM2668 NONE
      MM2669 NONE
      MM2670 3193027 .. 3193037 +  -3.2  -4.67011   AATTTTAATCAATCA                 GGTC TCT GATC                 TTTTTCAGTAAAATT  65 401
      MM2676 3203175 .. 3203185 +  -2.6  -3.31182   ATTCTAAACTTCTTT                 TTTA TTC TAAA                 CTTCTTTTTAGTTAA  45 448
      MM2678 3203850 .. 3203869 +  -5.1  -3.68073   GAGAAGATCTGTTAG            TCATTCA ATATGA TGAATGA             TTATTCAATACAATG  57 172
      MM2679 3204972 .. 3204982 +    -4  -4.18465   CACATAAAGGCCATG                 CAAA AAT TTTG                 TTCTATTTTTTGGAA  59 43
      MM2682 3206822 .. 3206835 +  -2.3  -3.15544   GATCGTAACGTATAA               CATGC GAAA GCAGG                TTAATACGCATGAGC  44 115
      MM2683 3209050 .. 3209069 +   -10  -3.27298   CTTTAAGGAGGAGAA            CCTGAGCCC TCT GGGC-CAGG            TTCCTCCTTACAAAG  79 422
      MM2684 NONE
      MM2685 3210350 .. 3210367 +  -8.5  -3.73968   GTCCTAAAAGTTCAA             GAGTTCT GTAA AGAACTC              TTTCATGAAACCTTT  75 172
      MM2689 NONE
      MM2690 3215275 .. 3215294 +  -2.2  -4.36914   ATAACGAACTATGAA            TTCTTACT GCCA AATAAGAA             TTTTCTCAAAAAAAC  57 99
      MM2691 3216123 .. 3216143 +  -2.7  -5.59534   GGATCCAGAATCCAA            TAAAAAATT TAA AATTTTTTC            TTTTTTCTTCTAATT  80 23
      MM2693 3219725 .. 3219751 +  -6.7  -4.84363   TATCTTTTTTTAAGA         TGCATGGGTTT TGACT AAACCTATGTA         TTTTTCATGATTTGA  83 443
      MM2694 3221177 .. 3221190 +  -2.3  -3.15544   GATCGTAACGTATAA               CATGC GAAA GCAGG                TTAATACGCATGAGC  44 115
      MM2695 3222488 .. 3222502 +  -2.8   -3.3158   GTTTCTGTTCCTCTG               CTGC CAAAAGA GCAG               TTGATGAATTTTTTC  46 392
      MM2698 3223785 .. 3223812 +  -2.1  -3.14132   TAGTAGTGGCTCGAG       CCGGA--TGAATC GAAA GGTTCAAGTCCGG        TTCCTAGAAGACGGG  42 53
      MM2699 NONE
      MM2700 3225532 .. 3225543 +    -3  -2.57244   CTTTTTGTGTGGATT                GAAA ATAA TTTC                 TCAGTTAGTAAGTAG  42 225
      MM2701 3227588 .. 3227598 +  -3.2  -3.76224   TTTGATACTTATTTT                 GAGC ACG GTTC                 TTTCATGGATCGACG  52 66
      MM2702 3230490 .. 3230505 +  -3.3  -4.63486   TTAAACCGTGGAGCA              GTACT TCCCAT AGTAC               TTTTCTTGACAGAAT  66 349
      MM2706 3236637 .. 3236659 +  -2.7   -5.2015   GAAAAATAAAGAAAA           GATGTTCTT CAAAT GAGATCATC           TTTTTCTATTCTTAA  69 10
      MM2711 3242017 .. 3242029 +  -3.3  -4.50976   CATCCTGATTCGTTA                TGCAG GAA CTGCC                TTTTATAATCTGGCA  62 372
      MM2712 NONE
      MM2713 3243646 .. 3243663 +  -2.7  -2.72344   GTGACCTGATTGCAA             TTTACGG AAAT CAGTAAA              TACTTGAAGATACAG  41 9
      MM2714 3245518 .. 3245538 +    -4  -3.73402   GGAATCAAATATACT            TGAACAGG TCGTC CCTTTTCA            TTTCGTGCAGCCTGT  55 106
      MM2718 3250828 .. 3250842 +  -5.7  -3.32644   GGTAGTTCTCAAAAT               GCCTT CTCAA AAGGC               TCGTTTCTTTTATTT  56 124
      MM2720 3255941 .. 3255954 +  -2.5  -5.02231   AGGTCAGATAAATTA               TTTAT GTCA ATAAA                TTTTTAATGTTTTTA  69 144
      MM2722 3256988 .. 3257005 +  -3.5   -2.5166   ATAAATTTACCTTAA             TTTTTCT ATGC AGGAAAA              CTGATTTCTTTGATA  42 53
      MM2723 3259614 .. 3259625 +  -5.8   -4.1585   AAGCTTTCCAGGGCA                CAGG ATAG CCTG                 TTTTCAGGGTTGTCG  69 40
      MM2724 3260117 .. 3260142 +  -4.7  -3.24735   CAACTTTTACTACTG         CAGAAAATGTG GATG CACATTGTCAG          TTACATCTTTCAGTA  54 117
      MM2725 3260810 .. 3260823 +  -6.7  -2.63252   TGGAACAGTAGGAGA               CGGAA CAAC TTCCG                ATGTTATTAAAAACT  57 30
      MM2726 3261666 .. 3261679 +  -6.7  -2.87564   TAGAAAATCTATAGA               CAAGG AATT CCTTG                TCTATAAAGGGCTGA  58 294
      MM2727 3263383 .. 3263401 +    -6  -5.40072   TTGATAGCATGCGTA             TGAGGAAT TTA ACTCCTCA             TTTTTTTGAAACAGA  86 69
      MM2728 3265383 .. 3265414 +  -8.6  -3.21938   ACATGTTGGTGAACT      CTCGGGCTGGCTTA CCTG TGAACCTGCCCGGG       TTGCTGAAGTTTTGA  73 427
      MM2729 3266438 .. 3266462 +  -6.4  -3.55973   AAATACCCCGTTGCT         TGTAGCGG-GG TGCG CCACCGCAACA          TTGATTCTTAAATTC  64 243
      MM2730 3268369 .. 3268380 +  -5.8  -4.80178   GATTCGTCTTAAATT                CCTG CCTG CAGG                 TTTTGTTAATTAATC  77 39
      MM2743 3283977 .. 3283993 +  -2.3  -3.78992   TCAATTTTTCTGTCC              TGCTTTT TCA AAAATCA              CTTTTTATTATTGTA  50 131
      MM2747 3289996 .. 3290015 +  -7.8  -4.30827   TTTTAATTAAGGAAT            CTGGCGTT ACCC GGCGCCAG             TTTAATTTTCCTTTT  81 54
      MM2748 3293904 .. 3293916 +  -3.5  -3.70033   ATATTAACCTCTTAT                TTATA ATA TATAA                TTCTATATGTTAATC  50 131
      MM2749 3295585 .. 3295623 +  -9.7  -5.96894   AAGTGCAATCAGCAG   GAATTGGAGCCGGAT AGTTAAGGG ATCCGGCTTCAATCC   TTTTTTTCTTTCGAT 100 76
      MM2753 3299962 .. 3299972 +  -3.2  -4.09187   GGATAAGTAAAGCCT                 GTGA TGC TCGC                 TTCTCTTTCTTTTCT  57 31
      MM2754 3303010 .. 3303029 +    -8  -4.25793   AAGAAAACAGAAAGC            GGATATTA TATT TAATATCC             TTACTTTTTTTTTTA  81 11
      MM2755 3304644 .. 3304656 +  -3.5  -4.58943   GGAATATCTGAATTA                TTATT ACA AATAA                TTATTTTTGTGTGAA  62 13
      MM2756 3305540 .. 3305551 +    -3  -4.46212   TATCAATGTACAACT                TGTT ATAA AACA                 TTTTATGGTGAAGAG  62 135
      MM2757 NONE
      MM2758 3306849 .. 3306871 +    -8  -3.19413   AAATACTTTGCAAGC           TATATTTTAT ATA ATAAAATATA           TAATTTCTATTTTAT  70 411
      MM2759 3307257 .. 3307273 +  -6.6  -4.10363   TTCAGGAAAGCTTAA              TTAGGG GTAAA CCCTAA              TTTATAAATTTTTAT  71 26
      MM2760 3312312 .. 3312328 +    -8  -4.38503   ATGCAATCAATGTTC              GGGTGA TTAAT TCACCC              TTATTTCTTATTTGG  83 20
      MM2761 3313208 .. 3313225 +  -6.3  -4.43283   ATATATTATATATTT             GTTCGTA GTAG TGCGAAC              TTTATATTTATATGA  74 289
      MM2762 3313527 .. 3313544 + -11.3  -3.20435   GCTTTAGGAAAGGTG             GAGAGGC CTAA GCCTCTC              TTACTGAATCCTTAC  87 15
      MM2763 3315562 .. 3315575 +  -8.1  -4.65895   GGAAAATGTTGTACA               CCTGC TAAT GCAGG                TTTTTGGATGGGGAA  86 395
      MM2764 NONE
      MM2765 NONE
      MM2766 NONE
      MM2767 3317776 .. 3317795 +  -7.9  -3.90048   GAGGTTCTTTGCTCA            GTGACGT CTCAAA ACGTCAC             TATTTTTGAAAAAAA  76 22
      MM2770 NONE
      MM2771 NONE
      MM2772 3324628 .. 3324658 +    -4  -5.85244   GATACTTTCATATTT       TGGGCATGTTATTC GAA GAATATCATGTGCG       TTTTTTGTTTTCCTT  90 284
      MM2774 3328105 .. 3328129 +  -2.9  -2.61579   AAGCACCTGAAGCCG          TTGATTTTTAG TAT CGGAAAATCAG          GCTTATTTTTTCAAT  41 39
      MM2775 3329244 .. 3329258 +  -4.2  -2.79803   GTCTCTTAATCTTCT               CCGG TTCAGTC CCGG               CTTTGGCTGACCTTA  48 190
      MM2777 3330335 .. 3330348 +  -3.1   -5.4477   AGTTGGAGTGGTTTC               TGAGG CAGA CCTTA                TTTTTTTCCGGATTT  77 118
      MM2780 3334446 .. 3334457 +    -3  -2.52933   TGCAAAACTTATGAA                TTTC CCCT GAAA                 GTTACTGCATTCCGG  42 16
      MM2781 3334912 .. 3334935 +  -3.8  -5.54192   CTAATCTAAAGACTT          GCCGGC TTCTTTTGATTT GCCGGC           TTTTTTTGACTTGCT  79 162
      MM2782 3336701 .. 3336725 +  -2.2  -4.29106   AGAAAACAAACAAAG         CTAT-C-GGGCT CTG AGCCCTGCATGG         TTTATTAGTCTCAGA  57 12
      MM2783 NONE
      MM2784 3338625 .. 3338656 +  -3.8  -4.33956   AACTGGTTACATTTG      TATAACTGGCTACA TTTG TATAACCGGTTATA       TTTCTATATTTTAGG  62 127
      MM2785 3340226 .. 3340253 +  -4.2  -4.89339   AAATTATAACATAAA        TTAGAATGTTTC TGAA GATTCATTCTAA         TTTTTATGAATACTT  73 54
      MM2792 NONE
      MM2793 3351557 .. 3351567 +  -2.4  -3.39521   CCTGTGAATGGATAT                 GGTG GAA CTCC                 TTCGATTTTCCTGGC  45 332
      MM2795 3353564 .. 3353588 +    -8  -4.92239   GGCATATATTTTCCG         TGCAGGTATCT CCGC AGAT-CCTGCA          TTTTTCAATTTTTGC  87 450
      MM2797 NONE
      MM2798 3359014 .. 3359033 +  -3.6  -4.40561   AATATCTTAATCCTT            GCTTTTTT TGTA AAATAAGC             TTGTTTTTGGCACCA  62 346
      MM2799 3359603 .. 3359627 +    -2  -4.23732   AAGCATACCCCATCC          TTTAGGGTGG GGTGG CCGCCCGCAA          TTTGATTTATCTTTC  54 69
      MM2800 3360533 .. 3360546 +  -5.3  -3.04398   GAGAAGAAACCTGAC               TCAGA GAAG TCTGA                ATTTTAAAAACAAAA  54 61
      MM2801 NONE
      MM2802 3362658 .. 3362682 +  -8.6  -4.82667   AGAATATAAAAAATA          GTACAGGCTG TTTTC CAGCCTTTAC          TTTTTACTCTGCTCG  93 129
      MM2806 NONE
      MM2807 3370381 .. 3370394 +  -2.5  -2.81725   CTTTTATCTTGGTAA               TATTA TGGT TAATA                TAATTAATATCAAGT  42 453
      MM2809 3373259 .. 3373272 +  -2.3  -5.71712   CCTGAAGATTTGCAG               ACCCT GCCC AGGGC                TTTTTTTCTCTCAAG  86 337
      MM2811 3374811 .. 3374835 +  -9.9   -2.8434   TGACGTAAACATCTG          CCCGCCTGCCT TCA AGGAATGCGGG          GTCTTTTGACTCTTT  70 215
      MM2813 3377366 .. 3377383 +  -2.1  -3.07487   AAAATAAGCCTGCAT             TATTAAG ACTA TTTAATA              CTTTTAAAAATGTAC  42 34
        rnhB 3378574 .. 3378587 +  -2.4  -3.86202   TCCGGAAGGAGGTCG               GGAA CTTTAT TTCC                TTTGCTGTCCTGCAC  53 479
      MM2816 3380301 .. 3380329 +  -3.8  -5.44119   TTCAGGCAGAAAAAA       AG-ACCCGGCTGT TTAA ACAGCCGGCTGCC        TTTTTTTAAAGTCCC  79 152
      MM2824 3389214 .. 3389226 +  -6.3  -2.84636   CAGTTTATTAATTTA                CTGAA TAT TTCAG                ATTATTCGCTTAATT  58 147
      MM2825 NONE
      MM2826 NONE
      MM2827 3392188 .. 3392199 +  -5.8  -3.84183   TGAAGGCAAGAGCCA                GGGA CCTG TCCC                 TCTTTTATCCTGCAA  65 38
      MM2829 NONE
      MM2830 NONE
      MM2831 3397680 .. 3397695 +  -4.7  -4.56117   ACTCTTAAGACCTCA              GGGAA AATAAA TTCCC               TTCTTTCTTTTTATA  69 16
      MM2832 3398820 .. 3398836 +  -4.3  -3.86508   GCTTTAAAATAGAAT              TTGCCGG ACA CAGGCAG              TTAATTTTTAATATG  57 135
      MM2833 NONE
      MM2834 3400182 .. 3400192 +    -4   -4.8143   TCCCATTTCCATTTT                 TAAG AAA CTTA                 TTTTTCAGTTATTCA  67 126
      MM2836 3402759 .. 3402794 +  -7.6   -3.0166   CTTTACATTTGGCAT    GAAAGTCCATGATGAG AAAA CTCATCACGTACTCTC     TCCTTCCTTTTTTCC  66 184
      MM2839 3406462 .. 3406486 +    -3    -2.886   CAGTTATTGAGGTGT         TGGTCAGTTAT TGAT AT-ACTGATCA          GTTATTGATGTATTG  44 124
      MM2840 3408275 .. 3408291 +  -5.1  -2.88788   TGAAATTAATAAAAT              TTCCTGA ATA TCCGGAA              CTGTTTTATCCGTAA  51 19
      MM2842 3411012 .. 3411022 +    -4  -3.33696   AAAGAAAGCGGATTT                 TGAT TTG ATCA                 TTCCTTGACCCCGAA  51 23
      MM2843 3413047 .. 3413067 + -13.9  -3.86935   TTTATAGATCAAATT            GCGGGCGGG CCG CCCGCCCGG            TTGTTCTGGTAGTTA 100 93
      MM2849 3421516 .. 3421526 +    -4  -3.28712   TCTCCTGAGGGACCT                 CTAT TTT ATAG                 TTCTGAAGCGCAACA  50 284
      MM2851 3423613 .. 3423625 +  -6.9   -3.1811   CTAAGTGAAAAACAG                CCTCC TCA GGGGG                ATTTCTTATAAAAAA  65 115
      MM2852 3426223 .. 3426250 +  -5.6  -2.70298   CGCCTGAGTCCTGTA        TCGGG-AAGAAGG AGT CCTGTTTGCCCGA        ATTCTGCTTCAGGAG  51 198
      MM2853 NONE
      MM2854 3427957 .. 3427970 +  -2.4  -3.37188   TTTTTACAAATCCAT               CTCT TTTTAC AGAG                CTTTTTCCGGTACAT  45 247
      MM2855 NONE
      MM2856 NONE
      MM2857 3432081 .. 3432094 +  -5.3  -3.16564   ATAGGGAAAAACCCT               TCAGA ATTC TCTGA                TTCGTAGCATGAGAA  55 142
      MM2858 3432787 .. 3432801 +  -2.8  -4.02108   GTAAATTGATTATGG               TTACAG GCT CCGTAA               TTTGATTATGGTCAC  53 213
      MM2864 3439878 .. 3439890 +  -2.7  -4.66609   TCATGGCTAACTGTA                TATCG CCC TGATA                TTTTTCAATAACATC  63 274
      MM2865 3442048 .. 3442070 +  -9.3  -3.04527   ATTCAAGCTCTGACT           GAATGTGTT ATTTC AACACATTC           CTTATCTTTTTGGCT  74 71
      MM2866 3444204 .. 3444226 +  -9.3  -3.04527   GTTCAAGCTCTGGAT           GAATGTGTT ATTTC AACACATTC           CTTATCTTTTTGGCT  74 51
      MM2868 3447591 .. 3447625 +  -6.7  -4.67168   AAGACTGTTTTCATA     TCTGTTGGAATAATA AGTAA TATTATTTCAACAAA     TTTTTGCCCATTTTT  80 323
      MM2869 3448791 .. 3448813 +  -2.8  -3.25312   TCTGAGTAAAAACTT          CTGAGTGAT CGAATA ATC-CTCAG           TTAATAAATCTTTTT  45 32
      MM2870 NONE
      MM2871 3450113 .. 3450125 +  -2.7   -3.6692   ACTGGATTTTCATTT                TAAAG CTT CTTTG                TATTTTACCATGAAG  48 306
      MM2875 3454043 .. 3454053 +    -4  -3.70902   ATAGTTACATAAGCC                 TGAA AAA TTCA                 TTTCCCTGTCCCGAA  52 92
      MM2876 3455249 .. 3455265 +    -3  -3.60098   AATTTCCTGTTCGGG             TCC-GGA AAGT TCCTGGA              TTTGACCTGAAAGCT  50 39
      MM2877 3456781 .. 3456801 +  -3.3  -2.74886   GCCCGAGTTCTTTTG            CTTCTCT GGCTGAG AGAGGAG            TGCTGTGTATCATTT  43 437
      MM2880 NONE
      MM2881 3463685 .. 3463714 +  -2.9   -5.5454   TCGCTGTTGAACCTG       CATTCACGGAAACT GGC AGATTCCA-GAATG       TTTTTCTTTATTTCC  83 435
      MM2887 3472145 .. 3472156 +  -5.8  -2.62026   TCAGGTCCTGAAATC                CAGC TCTG GCTG                 CTTCATGTTCAGGTA  55 390
      MM2901 NONE
      MM2902 3486216 .. 3486240 +  -5.7  -4.33258   TTTTCACAGGCTGTC          CGACAATTACC TTA GGTAATCGTAG          TTTCTGTTTCGGAAT  69 68
      MM2903 3487684 .. 3487695 +    -3  -4.59984   TGTTTAGATTGTCCA                TTAC TAAC GTAA                 TTTTATCTGCATTTT  65 313
      MM2908 3492203 .. 3492223 +    -7  -2.85784   TTATAGTCACCAAGA            GCTTTAAT TCAAT ATTAAAGC            TGCTTAATTGACTTC  62 372
      MM2909 3493852 .. 3493866 +   -10   -3.8917   TTCATTTAGCAGGTG               GTAGCG GGA CGCTAC               TTCTTCTCCTTCCAG  82 250
      MM2911 3496847 .. 3496874 +  -3.6  -4.53705   GCGAGAGATCGTTAA        TATCTTTTTTGCT GAT AGCAAAA-GGATG        TTTTATCTCAAAATT  65 91
      MM2912 3501209 .. 3501233 +  -3.5  -3.84825   GATGCGCGACAGAAT          TGATTCTCTTG CAA CGAGGGGAACA          TTTCCTGTAAGTACA  53 336
      MM2916 3504778 .. 3504790 +  -3.3  -4.61633   CTGCCCCTGTCTGAT                CCCTA TAT TCGGG                TTTTTCAAGCTGTGT  62 226
      MM2921 3512070 .. 3512083 +  -2.5   -4.8384   AAACTTTATATGTTA               TTTAA ATTA TTAAA                TTTTTAAGTTATTTA  66 80
      MM2926 3519856 .. 3519870 +  -2.8  -2.63901   TTCAGGTATAAGCAT               GAAGTT AAC AACTGC               GTTAATTCCTGCACT  40 367
      MM2932 3529808 .. 3529821 +  -3.1  -3.04322   ATACTCAGTTCAAAA               GATGG GACT TCATC                TCTTGGGGGGTTACG  45 421
      MM2935 3533805 .. 3533824 +  -9.2  -2.90075   AATTGCGGGCGGCCA            CCCCACCC TAAA GGATGGGG             TATGCTTCGGGCCGC  73 460
      MM2937 3537904 .. 3537923 +  -4.9  -3.26767   AATTGCAGCCTGATG            GCGGGGT TAACTT GCCCTGC             TATTAATTCGCTATT  54 72
      MM2938 3540973 .. 3540983 +    -4  -4.90471   CCTTTTTTAATTATT                 TATG TAT CATA                 TTTTATATTTTACAT  70 95
      MM2940 3542865 .. 3542893 +  -4.7  -5.05782   TTTAAAAATTAACTA       GTGTACGC-CAT TTCTAC ATGAGTGTACAC        TTTTTTGAGCTACCT  77 113
      MM2941 3543924 .. 3543946 +  -8.4  -3.33464   ACCTGAGACCCGACT           CTCCCGGAGT TGT GTTTCGGGAG           CTTTCTTCTTTAACA  70 56
      MM2942 3544807 .. 3544823 +  -2.2  -3.55857   CAAGGTTTTGACCGC              CTGTGT TTTTT ACGCGG              TGTATTTCTTTTACT  47 318
      MM2946 3552793 .. 3552804 +    -3  -3.06073   AAAAGGATCAGTATA                TTTG ATTT CAAA                 CTTTTAAGGAATATA  45 128
      MM2947 3553952 .. 3553963 +    -3  -3.40694   CAGGGTTCAGTTTGC                TTTC CCTT GAAA                 CTTTTCTCTCTATTT  46 454
      MM2951 3558071 .. 3558083 +  -6.3   -3.6502   GTAAGGAAAAAATCT                TCTGA AAA TCAGA                TTTCGCTAACAGGTC  64 380
      MM2952 3562271 .. 3562281 +  -3.2  -4.14392   GAGCATGTTCAGGGT                 TCCT TAA GGGA                 TTTTCAGCATTAAGG  57 244
      MM2957 3569752 .. 3569765 +  -5.3  -3.01924   GAGCGTGCAGGATAT               GAGTT TGGG AACTC                TCTTAAAAAACAATG  54 414
      MM2960 3573050 .. 3573062 +  -3.4  -5.35365   TATGCAGAACTTATG                CAGA ACTTA TCTG                TTTTTATTCTGTTTT  74 185
        mtbC NONE
        mtbB 3575192 .. 3575215 +  -9.6  -3.56092   GCATATAGATCGGGG          TCGGCG-ACCC TCT GGGTATGCCGA          TTTCCCACATAATGG  82 33
        mtbB NONE
        mtbP 3577266 .. 3577284 +  -8.9  -4.54681   AATTTTGAATGGCAA             TGCAGGA AAAAC TCCTGCA             TTATTTTTACTTAAT  89 61
      MM2965 3580484 .. 3580497 +  -2.3  -3.30441   AGGGCATTTTCGAGC               GCCTC ATTA GAAGC                TTCTGGGACATGATG  45 493
      MM2967 NONE
      MM2968 3586232 .. 3586251 +  -4.4  -3.84279   AATCTCAAGGACTAT            TTAATGAT AAGT ATCGTTAA             TTCTGTTGATTTTAT  57 398
      MM2970 3588236 .. 3588246 +    -4  -2.53822   GTGAAGTTTGAATTT                 GTAT TAA ATAC                 CTGTTATAAGCTGAA  45 30
      MM2971 NONE
      MM2972 3590508 .. 3590518 +    -4  -5.06505   GACAAATGCCACCCA                 TGAA GTT TTCA                 TTTTTGTGTATCCTT  76 391
      MM2984 3605311 .. 3605335 +  -2.2  -2.78679   TGAGTTTGATCGAAA          ATTGAATTCT GCAGG GGAATTCAAG          ATTTCAATCAAAAAA  41 400
      MM2986 3606728 .. 3606740 +  -3.3   -3.3903   TTTTTTTATATTCTT                TCCGG CTT CAGGA                TTACTTACGTAGTTA  48 70
      MM2989 3613613 .. 3613627 +  -2.8  -3.70007   TATCATTTTTAGTCT               CTAAAG CTC CTATAG               TTGCTTTTACCTCAT  48 181
      MM2991 3616508 .. 3616518 +  -3.2  -2.76651   TTTAAGGACATGCCC                 TTCC GCA GGAG                 CTCTTTATCCTCTTG  43 298
      MM2992 3616949 .. 3616965 +  -8.1  -3.10141   ATCTAGCTCGGGAAA              GAAAATC ATG GATTTTC              TCTGTAGTTTATGTT  68 49
      MM3000 NONE
      MM3001 3627318 .. 3627341 +  -2.4  -3.90729   GATCTGTTTCGTATT          CTGCAAGTAA ACTT TTAATGGCAG           TTTCTAACGATTGTT  53 258
      MM3006 NONE
        syrB 3633389 .. 3633412 +  -2.4   -5.1287   CAAAAAGGGAATATT          TGACAGGCAC AGGT GTGTTTCTCA           TTTTTTCAATATAGA  71 146
        cutA 3637675 .. 3637687 +  -3.4  -3.85237   TCCCTTCTCCCGCAC                CTGA AATTC TCAG                ATTTTTTGCTTTCTT  52 291
      MM3013 3642024 .. 3642045 +  -2.9  -2.64155   CTTTAGTAACAAATT           TTCAGCGCC TCCA GGAGATGAA            TAACTTTGGAGAACA  41 50
      MM3014 NONE
      MM3015 3644366 .. 3644377 +  -5.8  -3.04322   GGAGGAATAAGCCCG                GCTG CATC CAGC                 TCTTCAGGGCTTAAG  52 273
      MM3017 3647433 .. 3647443 +  -5.4  -3.48378   AAATTTTTTGTCGTT                 CACT ATG AGTG                 TGTTATTCTCCCAGT  57 480
      MM3019 NONE
      MM3020 NONE
      MM3021 3652579 .. 3652590 +  -4.4  -3.34344   ATACAGTCAGTTAGA                TTCC AGAT GGAA                 TTACTTCCACAGTAG  52 231
      MM3024 3660189 .. 3660212 +  -8.2  -3.93769   CTCAGTTTATGGGCA          GAAGCAGCTT GATA AGGCTGTTTC           TTCATTTTTTCGGCT  79 14
      MM3025 3661802 .. 3661836 +  -8.1  -4.61566   ATCTAAAAAATTAAT     TTTAAAAATTCCCCT GAAAA AAGGGAATTTTTAGA     TTTTATCCTTTAAAA  84 48
      MM3029 3667745 .. 3667767 +  -3.6  -3.32022   AGGCACAATATTAAA           TTATTTTTAT TTT ATATAAATAA           TTGATGTGTGGAAAA  49 86
      MM3030 3669530 .. 3669556 +  -3.6   -3.3095   CGATAATAAAACCAA         TTGCCGCGACAT AAC ATAACGAGGCAA         TTATAAACCATATGT  48 272
      MM3033 3670997 .. 3671009 +  -4.1  -3.16151   CAAAGACTATTCCGG                TCTGG ACT TCAGA                TATCTTCGTAATTAA  51 199
      MM3034 3671700 .. 3671714 +  -4.4  -2.55085   GGTCTTGAAATTAAA               TTTTTA TTG TAAAAA               CATTTGTTTAGACTG  47 45
      MM3035 NONE
      MM3036 3673039 .. 3673057 +  -3.2  -2.58249   TAACATTGCTCCATT             TGTATC CAGTTAA GATACA             GTTATAAGAAGTGTG  42 340
      MM3037 NONE
      MM3038 NONE
      MM3039 3676662 .. 3676676 +  -2.1  -4.00348   AAATACTATAAGCTT               TCTTC TATTT GAGGA               TTTGATTAATTAACA  52 479
      MM3046 3687741 .. 3687757 + -13.7  -2.53118   TATAAATCTCTTAAT              CGAGCGC GAA GCGCTCG              CCTTCTTTCTTTATT  89 369
      MM3049 NONE
      MM3050 NONE
      MM3051 NONE
      MM3052 NONE
      MM3053 3696843 .. 3696856 +  -3.1  -2.75343   TTTTTGAAGAGAGTG               CTACG ATAT TGTAG                GTTTGGAAGTATACC  43 48
      MM3054 3697495 .. 3697508 +  -2.4   -3.0264   GAAAGATATTAGCAG               TGGT AAAATC ACCA                TATTCGAAGAACTTT  42 121
        comA NONE
      MM3057 3700226 .. 3700238 +  -2.7  -4.09649   GATTACGAATCTATT                CGAAA ACT TTTTG                TCTTTTTCTGCTATC  55 433
      MM3058 NONE
      MM3059 3701921 .. 3701931 +  -2.6  -4.40572   ACGTATGGAAATGAA                 TTTA AGA TAAA                 TTTTATAAAAGTTCT  58 16
      MM3066 NONE
      MM3067 3717177 .. 3717187 +  -2.4  -3.72432   GCTGTGCCAGCCTCT                 CTGG GAT CCTG                 TATTATTTATATTTC  50 104
      MM3074 NONE
      MM3075 NONE
      MM3076 3733294 .. 3733306 +  -4.9  -4.48743   GATATCGTTGAAACT                TTCTT AAG AAGAA                TTTATTTAAAGTTTT  69 263
        syrB 3734551 .. 3734564 +  -5.3  -4.57837   AGATTTATATTAAAG               GCTTT TGAA AAAGC                TTTTTCGGGAAATCT  71 356
      MM3078 NONE
      MM3079 3736763 .. 3736778 +  -3.2  -4.40963   CCTCTTTGGCTTTAT              GCCG CTTTAGTT CGGC               TTCTTTTTCCCAGGT  62 134
      MM3082 3742022 .. 3742051 +  -9.3  -4.85599   TGTGGTTTTTTCTTT       TGAGGCACCG-GCA TGA TGCATGGAGCCTCA       TTTTTCTGGGGTACA 100 93
      MM3083 3743141 .. 3743159 +  -3.2   -3.9467   AGTCATATTTGTTCT             GTATAC TTGTTCT GTATAC             TTGTTCTGTATACTT  55 73
      MM3086 3748289 .. 3748299 +    -4   -3.1165   ACAGGCGGGTAATGT                 GAAA TTA TTTC                 TCCTTCTTTTCCCTC  47 372
      MM3089 3752555 .. 3752574 +  -7.9  -3.97709   AATCTTAAAAATTAC            GGCTTCA ATTCAC TGAAGCC             TTATTCTTAGCTGGT  76 244
      MM3090 3754241 .. 3754258 +  -5.6  -2.86124   TGTTTCAAGCATTTT             TTCAGG CTTATC CCTGAA              TGATATTTCCCTGAG  52 132
      MM3092 3757052 .. 3757064 +  -9.1  -3.35371   TGTGCTGATTCGTCA                CAGGC AGA GCCTG                TTAATTACAAATATC  79 466
      MM3093 NONE
      MM3094 3759373 .. 3759386 +  -2.3  -4.30719   CCTGAATTTAATTTC               TCCTG CCCT CTGGA                TTTATTATCCCGAAA  57 46
      MM3095 3761466 .. 3761476 +    -4  -4.25606   AATTCTCTTTACTGG                 CAAT CTT ATTG                 TTATTTTCAATATTC  59 50
      MM3096 NONE
      MM3097 NONE
      MM3098 3764266 .. 3764294 +  -2.7  -5.08824   AGAAAACATAAAAAA       TTAAGAAA-AAG TCTACC CTTATTTCTTAA        TTTTTTCAATAAACA  69 174
      MM3100 3769527 .. 3769541 +  -2.8  -2.93422   TTTCTGTACTGTCGG               GCGA CTTTATT TCGC               ATTATTATGGTTCAT  42 137
      MM3105 3775108 .. 3775121 +  -2.5  -4.08064   TATTCAATAGATTTT               TTAAT AGAA ATTAA                TTTTAAACAGACATT  53 338
      MM3106 3775947 .. 3775964 + -11.3  -4.07678   TTTTACCCTTTTCCA             TGCCTGC AAAC GCAGGCA              TTTCCTGTTTTCAGG  93 95
      MM3109 3780548 .. 3780560 +  -3.4  -4.56597   GGTTTTCAAGTTTAA                GGAA TGCAT TTCC                TTTTTCAAACCAGGC  64 328
      MM3112 3784651 .. 3784664 +  -3.1  -4.24654   AGAGCTGCCTGTTAA               TTTCG ATCC CGAAG                TATTTTTTGAGTTTT  60 451
      MM3114 3787028 .. 3787068 +  -4.1  -2.80512   ATCTGAAAAGGATAA  ATAAGTGTATAGTAAAGTA GCT TGCTTAGCTATACACTAAA  CTCTTTATTGAAACT  48 56
      MM3115 NONE
      MM3117 NONE
      MM3118 3792531 .. 3792565 +  -5.9  -2.56298   AAAACCTGCAGGCAA    GGATAGTATACGG-CCT GCC AGTACCGTA-ACTATCC    ACTTCTTTATTTTTC  54 39
      MM3119 3793830 .. 3793844 +  -7.2   -4.5538   GGAAAAGAACCTTCT               GAAGAA CTG TTCTTC               TTTTCTGGCTTTTCT  80 339
      MM3122 3796748 .. 3796768 +  -3.3  -3.45768   GATGAAATCCATAAA            CATGTCCTT TAA AATGATATG            TTAATTCATATTAAA  48 14
      MM3123 3797620 .. 3797638 +  -6.8  -3.55323   ATCCTATCTCTCGCA             CTATATCT GGG GGATATAG             TTATCTCAAATTTTT  64 142
      MM3124 3799402 .. 3799412 +  -5.4  -5.07486   TGCTTTCTTTTCCCT                 GGTA ACT TACC                 TTTTTATTCAACATA  80 503
      MM3126 3800406 .. 3800420 +  -5.8  -3.64703   GTGTTAAAAAGTACT               GAATAA TAT TTATTC               TTTGAATCCGGAACA  62 20
      MM3128 3801818 .. 3801834 +  -2.2  -3.35832   ATTTTCCTTATAAGT              GCCCAT ATGAC ATGAGC              GTTTTTCGAGCATTT  45 42
      MM3129 3802574 .. 3802593 +  -2.2  -5.10516   CCGCTTCAAACTGCA            GGATAT AAACTGAA ATATCC             TTTTCTTTACTTTTT  67 78
      MM3131 3805577 .. 3805588 +    -3  -3.69395   GTCATCTCTTTAAAT                GATA AGTT TATC                 TTCTTGAATGATAGG  50 367
      MM3135 NONE
      MM3136 3810679 .. 3810694 +  -6.8  -5.50499   CTGTTTTCAAGAGTT              GAGGCG TAAA TGCCTC               TTTTTTTAAATATGA  87 17
      MM3137 NONE
      MM3140 3815325 .. 3815344 +  -2.1  -5.22137   TCACGCCCCTGATCT            GGTGGAA TATATC TTCCAAC             TTTTCTTTTATCATT  70 133
      MM3141 NONE
      MM3142 3820192 .. 3820214 +  -4.7  -3.10597   TTCTTTTTTGTGCAG           GGCCGCCAG ACAAG CTGGCGGAG           GTTTTCGATCCCAGG  52 283
      MM3144 3822313 .. 3822326 +  -5.3  -3.65294   CCAATTCTAAACAGC               GAAGA GCCG TCTTC                TTCATTTATATCGCC  59 124
      MM3147 3827226 .. 3827238 +  -2.7  -4.86731   TTCGGGGAGAAATCC                TGAAA TCA TTTCG                TTTTGTTTCGGGCGG  68 427
      MM3149 3829325 .. 3829335 +  -2.4  -4.07595   TATTTTAATTTAAAA                 CAGG CCA CCAG                 ATTTTTTATTTATTT  52 33
      MM3150 3831535 .. 3831551 +  -6.5  -5.20154   ATTGTCATATTTCTC              CTTCCCC GCT GGAGAAG              TTTTTTAAGTTCTAT  87 352
      MM3156 3837043 .. 3837059 +  -5.1  -2.90219   GCTACAGGGAGACCG              TACTCTC CGG GAGAGAA              TCTATAAACGTTATC  50 494
      MM3158 NONE
      MM3159 3842438 .. 3842460 + -10.8  -2.84636   TTTACTAGAGATTTA           GAATGTAAAA TTG TTTTACATTC           TGCCTTTATTTTCAA  81 166
      MM3162 3845354 .. 3845372 +  -3.8  -3.03701   CAAGTAGGCTATATA             CTAAGCTA TTT TTGCTTGG             TGTGATTTCATGCAA  47 454
      MM3164 3846817 .. 3846830 +  -2.4  -3.17598   CTGAAAAGAGAGAAA               GTTC AAAATC GAAC                TGATTTTATGAAGAT  44 120
      MM3165 3849255 .. 3849268 +  -5.9  -2.76629   TTTGCATGATTTTTT               CGCGG TTTT TCGCG                TACATTTCTCTTGCT  50 313
      MM3167 3851786 .. 3851802 +  -4.5  -3.29324   TGTTGATATCGTTTT              TTTCAGA ACT TTTGAAA              TTAAATTTAAATAAA  51 388
      MM3170 3855284 .. 3855304 +  -3.3  -5.05153   ACTTATCTGGAACAG           C-GCTCCA AATTTC TGGAGCAG            TTTCTTTTTTGGAAT  71 78
      MM3171 3857834 .. 3857860 +  -9.4  -3.02402   AGTAAAGCTCAGAAA         GCTGGATGGGGG AAC TTCCTATCCGGC         ATTATTTACTATCGC  74 148
      MM3177 3862574 .. 3862586 +  -7.7  -3.69434   TCTCTTACTTTCATT                CTCAG GTT CTGAG                TTTCCGGTTGCTTCA  69 429
      MM3179 NONE
      MM3180 3867061 .. 3867071 +  -2.6  -3.17075   TAAGTACCTTAAACT                 TTTT CTC AAAA                 TTCGCTTAAAGAAGG  45 101
        vorC NONE
        vorB NONE
        vorA 3870127 .. 3870153 +  -4.4  -3.15047   ATAAATAACTCACAA         CAGGCGGG AAAACTTCTGG CTCGCCTG         TAATCTTTTTTTCAC  51 112
      MM3188 3878715 .. 3878732 +  -3.5  -3.73953   CATATGTGGGCGTAA             TCATTTT AGAG AAGATGA              TTTCATAACGGTAAT  52 263
      MM3189 NONE
      MM3190 3880681 .. 3880733 +  -5.1  -2.73721   TTACGGGCTTGATGA TTAAGGCTTGATAATTAAGGCTTGA TAA TTAAGGCTTGATAATTAAGGCTTGA TAATTAAGGCTTGAT  50 22
      MM3191 3881258 .. 3881275 +  -4.1  -2.72144   TAAATTTAGAAAAGC             CAGGTTT AGAA AAACCAG              ATTTAGAAAAACTAA  47 110
      MM3192 3881765 .. 3881785 +    -4  -5.31877   CCTTAATATTTTAGT            TTGATCCA AACTC TGGCTCAA            TTTTTTGTACTCAGT  76 35
      MM3196 3885163 .. 3885173 +    -4  -2.97828   TTAAGTTCATGGGAT                 TACA GGC TGTA                 CTTATTGCTTTATTT  47 37
      MM3197 3885871 .. 3885890 +  -6.5  -3.37236   AAAAAAGTAAAGGGA            GGAAAGA ATCTTC TCTTTCC             TTCTACGGTTACCTT  62 133
      MM3199 3888961 .. 3888971 +  -5.4  -2.88854   CCGCAGAAAGTTGCC                 GGAA GAG TTCC                 ATATTTATTTGCGGT  52 519
      MM3201 3890289 .. 3890302 +  -2.4  -4.32233   CCAAAAAAGCCCACT               GAGA ACCTCA TCTC                TTTTCCGGTTTTTAT  59 510
      MM3207 3904510 .. 3904551 +  -4.5  -3.42283   TCACAGGAAATCGGA GATTTCCTGGGAGTTGCACT GCA AGTGCAACAGC-ACGAAGTC TATTTCACTCGCTTC  53 79
      MM3208 3905164 .. 3905188 +  -2.1  -3.42503   TAATAATAATAAACA          TCAGTAAGCGG ATA TTGCTTCTTGA          TTATAAGTATTCGAG  45 19
      MM3209 3906296 .. 3906307 +    -3  -2.80784   TGACTTACGGAAAAG                TAGA TTCT TCTA                 TACTTACTACATTTG  44 38
      MM3210 NONE
      MM3211 3907317 .. 3907334 +  -2.7  -4.42062   GAGCATTATTTTTTC             TTTGCAC CATT GTGTAAG              TTTATTTGGAAAATA  58 83
      MM3213 3911889 .. 3911903 +  -2.8  -4.70169   GCCGTTGCATATGGG               TGACAG TAC CTTTCA               TTTTCTTCGGTATAC  65 246
      MM3215 3914293 .. 3914305 +  -5.5  -3.55824   CTCTGAATACTTCAA                TCTGC CCC GCAGG                TCTTTCTGAGTAATC  57 465
      MM3220 NONE
      MM3221 NONE
      MM3223 NONE
      MM3224 3923800 .. 3923813 +  -3.9  -3.70568   TAATATCAGGAACAG               TGTTT CCAA AAACA                TTATCCTTTATTCTG  52 147
      MM3225 3924544 .. 3924555 +  -4.4  -2.96745   GTTGAGGTTTACAGG                TCTC CTGT GAGA                 GTTGTTTAAGGTCTC  50 5
      MM3226 NONE
      MM3227 3925724 .. 3925735 +    -3  -4.59984   TGTTTAGATTGTCCA                TTAC TAAC GTAA                 TTTTATCTGCATTTT  65 377
      MM3230 NONE
      MM3231 3929183 .. 3929204 +  -3.7  -2.62921   TTATTTTGCTATCCT           CTGTTTCGA CTTT TTGATACAG            CTTCTCCCCTTATCT  45 98
      MM3232 3929700 .. 3929712 +  -3.3  -4.43844   GGGTAGCTTAAAACA                GGACA GTC TGCCC                TTTTATAAGTAATGC  60 76
      MM3234 NONE
      MM3235 3932293 .. 3932309 +  -3.7  -4.60487   GTATTTATTGATACA              TTTCAGA TAC TCTGACA              TTTTTAAGACTCATA  65 65
      MM3236 NONE
      MM3237 3933613 .. 3933625 +  -4.9  -2.60888   TTTCTTATAATATTA                TATTC ACT GAATA                ATATTATATAATGAT  50 102
      MM3238 3934577 .. 3934588 +  -2.2  -4.20806   CATGACGCATTTCAG                CCAG TATA TTGG                 TTTACTTTTAACATA  54 287
      MM3239 NONE
        syrB NONE
      MM3241 3937788 .. 3937801 +  -3.9  -2.78523   CCTGATAAATATAAA               TCTAT TATT ATAGA                TCAATTTATTATAGG  46 213
      MM3242 3938836 .. 3938855 +  -4.8  -3.61178   CAGGGGAGAACCAGC            GCCCCCAG AAGC CAGGGAGC             TTTGACATCAATCGA  57 501
      MM3251 NONE
      MM3252 NONE
      MM3253 3955039 .. 3955055 +  -2.4  -3.28393   AAACTTGTGAATGAA              TATTAA TGAAT TTAATA              TTAGATATTTGTCTT  44 20
      MM3254 3956961 .. 3956971 +    -4  -3.30159   AATTAAAAGATGTTT                 GTAA CTA TTAC                 TTATCCAGAACTTCC  49 522
      MM3255 3957774 .. 3957793 +  -3.6  -4.63932   GTTATGCCAGTAAGA            TTCTGAAT TTTG ATTCTGAA             TTTTCTTAGGGCATC  65 270
      MM3256 3959553 .. 3959581 +  -8.9  -3.97622   TTATTCTCTCAAAAG        GGGTTAGCAGG TTCCATT CCTGCTGACTC        TTCTATTTTGCCTGC  82 76
      MM3258 NONE
      MM3259 3962778 .. 3962789 +  -2.2  -3.39286   TCAACGACCCTGGAC                CGTT TCAT AGCG                 TCTTTAAGATACTCT  45 280
        azlC NONE
        azlD NONE
      MM3264 3967019 .. 3967035 + -13.7  -2.53118   TATAAATCTCTTAAT              CGAGCGC GAA GCGCTCG              CCTTCTTTCTTTATT  89 289
      MM3273 3977316 .. 3977329 +  -3.9  -4.64598   ACGTCAAATTAATTT               TTGAT TGAA ATCAA                TTTTTGGGGTCATTC  65 138
      MM3274 3979409 .. 3979428 +  -2.2  -4.70266   AAGTACAGATTTACT            GAAATAAGG AGG CCT-GTTTC            TTTTTGCCTCCTGTT  62 67
      MM3275 3981238 .. 3981256 +  -5.2  -2.57132   TGTAAAGCTCAAGTT             CGTGAGGG CAG CTCTCAGG             CTTCTCCCAGAGGAA  48 467
      MM3279 3986846 .. 3986865 +  -5.8    -3.494   ATTAAGCATGCCTGG            GTTCTGAA GTAT TTTAGAAC             TTATGTGGAAAATTA  61 184
      MM3283 NONE
      MM3284 3995504 .. 3995527 +  -5.3  -4.25104   ATAAAATCTTAATGA          TCGATGCCT CTTCTC AGGCATTGG           TTTTAATCAAAAGAG  66 78
      MM3285 NONE
      MM3286 3997739 .. 3997751 +  -3.5  -4.72846   TTTTCTTACTTAGAT                TTAAA TCT TTTAA                TTTTTGGCTCTGTAG  65 449
      MM3288 4000876 .. 4000887 +  -2.2   -4.0641   GCTCTTTGAGTTCCT                GAGG AAAC CTTC                 TTTGTCTGCATCAAG  55 509
      MM3293 4010206 .. 4010221 +  -3.4  -2.55085   ACCAAAATTCTCAAA              TATTTT CTCA AAAATA               GCTTATTTTATATTT  42 423
      MM3294 4011260 .. 4011274 +  -2.8  -3.55444   ACCGTTCCATCGAGC               TGTTCT ACC AGGGCA               TTTACAAGCTGCAAA  48 212
      MM3296 4014984 .. 4014998 +  -7.1  -4.79949   AGTGTATAGGCAGCC               TGCCG CATGC CGGCA               TTGTTTTTTTCGGCA  83 441
      MM3300 4020368 .. 4020383 +    -4  -3.71649   TTGCTCTTCTTTTTG              GCATTT GACG AAGTGC               TTTCCACTTTCCGCC  55 238
      MM3301 4021964 .. 4021985 +  -4.5  -4.20516   TGAATTTAACTTTGA           GCTCAATAA CACT TTATTCAGC            TTTGTTCAGTCAAAC  62 516
      MM3303 4023347 .. 4023367 +  -5.4  -2.96395   CATAATGTTAAACCC            CGGTACTG GGTTA CAGTACGG            TGTATAATGCTGGGT  54 175
      MM3304 4025429 .. 4025444 +  -3.2  -4.13183   GAAAATTCAAAGGGC              GCCC TCTTTAAT GGGC               TTTCCTTTAACTTTT  57 82
      MM3305 4028248 .. 4028260 +  -4.1  -2.96808   CGGAGAAATGCTTTC                TTCAG TCC CTGAG                TGCCTTTTTTAATTT  50 174
      MM3306 4030027 .. 4030037 +  -8.2  -3.32966   AATATGATCCTTTTC                 GCCC GCA GGGC                 TATTATGTAAGGTCT  65 402
      MM3308 4031522 .. 4031532 +  -5.4  -3.74872   CCATTAACAGAATTT                 TCCT TAC AGGA                 TTTGATACAATGGCT  61 166
      MM3309 4032469 .. 4032510 +  -6.6   -5.1675   TAGCATATGACCTGC CGGAAGGGTAGTATTCGGC ACCGA GCTGAATTCTG-CCTGCCG TTTTTTCATCCGTCA  84 134
      MM3311 4033980 .. 4033992 +  -2.7  -5.05301   ACAATCAATTTTTGT                TTGCT AAC AGTAA                TTTTTGTAATTCTTT  69 145
      MM3313 4035762 .. 4035772 +    -4  -3.96481   TTAAAGGTTAGTTTT                 TCTT CCA AAGA                 TTAATTTTTCTTCTA  57 280
      MM3315 4037277 .. 4037293 +  -5.3  -2.85187   AAGTCCTGCTGTGCC              TATTTTA CTT TAAAATA              CATTTTTATCTTTTT  52 175
      MM3316 4038050 .. 4038066 +  -3.1  -3.21218   AAAGTAGAAAGCTTA              TAAATTT ATA AAGTTTA              TTAGTCGTGGAGGGT  47 72
      MM3318 4043295 .. 4043331 +  -6.1  -5.15969   AAATAAACAATTTGT   GA-AATCAGGGAGTAT TAATTT ATGTTCCCTGATTATC    TTTTTTGAATTCAGA  83 35
      MM3325 4052866 .. 4052886 +  -4.1  -3.60971   GTTTTGCCCTTAAAG            TATATTCAA CCT TAGAATATA            TTTAACCATTAAAAT  55 53
      MM3331 NONE
      MM3332 4062235 .. 4062253 +  -7.4   -3.1634   CTTTCTTTCTGGGTC             GGGATAGG CAG CCTGTTCC             TTACATCCTTTGCAA  62 254
        mtmC NONE
        mtmB 4064782 .. 4064809 + -10.6   -3.9281   AAAAGTATAAATCAG        CTGATCTGGGCT TTTG AGCCCGAATCAG         TTATTTCCCACTAAT  93 44
      MM3338 4066622 .. 4066640 +    -6  -2.79327   ATCTGAAAAACTCGA             CCTGTTTT ACG AGAGCAGG             GTTTGAATGCCGTAA  56 92
      MM3339 4067853 .. 4067867 +  -7.2  -3.24032   TCATATCTTAAAAGT               TTCTCA ATT TGAGAA               TCTTCATTACAAAAT  65 329
      MM3340 4069399 .. 4069414 +  -6.2  -3.46906   TGTATTTAACTCTTT              CGTTTT AATG AAAACG               TTAGTCTGTTTTGAT  61 452
      MM3342 4071725 .. 4071750 +  -7.1  -2.77658   TCTTAAGCGTTATAT         TGAATGAT-CTT CAT AAGTATCATTCA         TGATTAAATATACTG  62 236
      MM3343 NONE
      MM3344 NONE
      MM3345 4073703 .. 4073724 +  -8.1  -5.39755   TATTTAATCGGATTA           GAACCG-TAC CTT GTACCGGTTC           TTTTTTCTGCTTCTC  93 243
      MM3347 4075573 .. 4075584 +  -4.4  -3.35832   TTGTGAATGTAATAG                CTGT AAAA ACAG                 ATTTTTCAAAACTTT  53 186
      MM3361 4090258 .. 4090279 +  -3.7  -4.30809   CAGACGCAGGAGATA           TAAGGATCG GTTT CAATCCTTG            TTTTAGTGGATCTTG  62 146
      MM3362 4091060 .. 4091085 +  -4.1  -4.26327   TGCGGAAAACGCTTC         GGATGTGAAAAC GTG GGTTTCA-ATCC         TTGTTTTAGTGGATC  62 115
      MM3363 NONE
      MM3364 4092079 .. 4092093 +  -2.2   -2.8371   TTCTCCGCGCATAAA               TTATTG ACA TAATAA               GTTTCAATCCTTGTT  41 27
      MM3365 NONE
      MM3366 4092809 .. 4092824 +  -6.2  -3.64236   AATCACTTTCTTCTT              GAAATG GGTT CATTTC               TTTAGAAGTTTCAAT  62 173
      MM3367 4093334 .. 4093345 +  -2.2  -4.26327   CAAAAGACTCAACCG                GGGT TTCA ATCC                 TTGTTTTAGTGGATC  54 56
      MM3368 4093543 .. 4093564 +  -2.3  -4.26327   CTTCATGAGTCATAG           GCATTGAAG CTGG TTTCAATCC            TTGTTTTAGTGGATC  54 26
      MM3369 4094121 .. 4094131 +  -5.4  -3.74658   TCTGATACTGTGTTG                 CACT GCA AGTG                 TTTCAATCCTTGTTT  61 113
      MM3371 4095229 .. 4095249 -  -2.5  -3.61219   AGAAAAGGCCTGAAA            TGAGCCC TTTTTTG GGGCTAA            AATTCTTGCTGGAAA  48 173
      MM3370 NONE
      MM3360 4088581 .. 4088595 -  -3.6  -3.28712   TGTTTTTTGTTATAA               GATAAA TAG CTTATC               ATATTAATCGAATAA  49 73
      MM3359 4087777 .. 4087790 -  -2.4  -2.68072   TCCATCATAAGTAAT               TCCT CTATTT AGGA                TCAAATAATACAAAT  40 42
      MM3358 NONE
      MM3357 4085379 .. 4085395 -  -2.9   -2.6381   AGAACTTTTAGATCA              GCACTCA TTG TGAGCCC              CCGAAAGTTCTAAAG  41 6
      MM3356 NONE
      MM3355 NONE
      MM3354 4081262 .. 4081281 -  -2.8  -3.57918   ACTTACACGATATAA            GGACCATA CCAT TTTAGTCC             TCCTTCGCTTTTGCT  48 19
      MM3353 4080354 .. 4080364 -  -2.6  -3.32819   TATATACTTCCATAA                 TTTA CAA TAAA                 ATTAAGACTCGAAAT  45 113
      MM3352 4078250 .. 4078269 - -10.8  -3.53281   GATAAGAAAAAACGA            TGAACTCG AAAG CGAGTTCA             GGCTTCATCCTGGAG  89 324
      MM3351 4077937 .. 4077951 -  -5.8  -3.68024   TTTTGTAACACATAA               TAAGAA AAT TTCTTA               ATCTGCGGCCGATGT  62 53
      MM3350 4077236 .. 4077248 -  -3.3  -6.28401   GAAAAAAGAAAAAAA                CCTCA AAC TGTGG                TGTACATCCGGGTTC  95 56
      MM3349 NONE
      MM3348 4076441 .. 4076454 -  -4.5  -5.52384   CCCTTATCAAAAAAA               GCAGT TTTT ACCGC                TCTTTTGTCACAAAA  82 19
      MM3346 4073706 .. 4073720 -  -4.2  -3.42574   TTAATCGGATTAGAA               CCGTAC CTT GTACCG               GTTCTTTTTTCTGCT  53 506
      MM3341 4069658 .. 4069668 -  -6.8  -2.75577   GTATTTTAAAAGTTA                 GCTG CAT CAGC                 CAGAAAAATATGGTG  57 94
      MM3337 4064771 .. 4064820 -  -2.1  -5.46657   TATTCTAAGAAAAAA GTATAAATCAGCTGATCTGGGCT TTTG AGCCCGAATCAGTTATTTCCCAC TAATTAATTTATGGT  74 100
      MM3333 4061685 .. 4061703 -  -4.6  -5.44721   AGTACCTGAAAAAAA             CTCAAATT CTG ATTTTGAG             CCTCCCTGGTTTTTT  84 280
      MM3330 NONE
      MM3329 4057243 .. 4057255 -  -3.5  -3.27704   ATTCTTTAAACTCAA                TTAAA CAT TTTAA                ATCTGATGAAACCTG  47 61
      MM3328 4056060 .. 4056074 -  -4.2  -4.56775   ATGTTGCTGGAAAAA               GGGCTT TTA AAGACC               TGGAAAAGGTGAAAA  67 308
      MM3327 NONE
      MM3326 4052982 .. 4053004 -  -2.6  -4.42851   GGAAGAAACGTAAAA           CCCCTGAA TCTTTAG CTCGGGGG           CGATTGAAGAGATCT  58 83
        oppD NONE
        oppF 4048370 .. 4048401 -  -5.2  -3.55563   ACTGCATTCCTGAAA      TGTCATTATTCCGG AGTT CCGTAATAATATCA       TACAGGAGGCTGAAT  59 23
      MM3322 4046717 .. 4046733 -  -2.2  -5.00884   AGGCCCCGGAAAAAA              CTCCGG GACCA CCGAAA              CTTATTCTTCTATGG  65 27
        oppB NONE
        oppC 4044861 .. 4044872 -  -3.6  -2.77013   GAGGTCTGGAACAAT                GGCG TGTT CACC                 GGATAGTGAAATTAT  45 53
      MM3319 4042999 .. 4043022 -  -4.6  -3.79866   CCATAAAGATAAACA          GGTTCCAC AATGAGAA ATGGAACC           CTCTCGCTACGGAAT  58 521
      MM3317 4038171 .. 4038184 -  -3.1  -4.75356   AAACAGATGCAAAAA               TCCCA TATT TGGAA                GGGATTTTTGAGCGA  65 440
      MM3314 4035666 .. 4035685 -  -2.8  -3.73534   TAATCTGATTAATAA            TTCCACCA ATGA TGCCGGAA             AAACAGGCAAAAGTT  51 138
      MM3312 4033809 .. 4033819 -  -3.2   -4.1585   TGAGAATTTCGAAAA                 GAAG TTC CCTC                 ATAAAACAAAACATG  60 175
      MM3310 4032275 .. 4032286 -  -4.4  -3.42374   CTGCAGGAAGAAAAT                TTGC TTAC GCAA                 TGATGTTTGGCAACC  54 143
      MM3307 4029534 .. 4029547 -  -3.9  -4.30844   ATTGCAGCAGGAAAA               GAAAT TCTT ATTTC                ACCAATCATTGGGAT  64 318
      MM3302 4021100 .. 4021115 -  -4.6  -3.84772   AAGTAATAAAAGTAA              GAACCG AAGT CGGTAC               AAATGTTTTGACCGA  58 458
      MM3299 4016241 .. 4016262 -  -2.5   -3.1505   AGGACGCCGGATCAA           TTTA-AAAGA GCG TCTTTATAAA           TGTCCCGAAGGCTTT  45 5
      MM3298 NONE
      MM3297 4014721 .. 4014733 -  -3.3  -3.55801   AGGAAGCTCTTCAAA                CCCCG TAT CAGGA                GCTATGGACTGTGAA  50 212
      MM3295 4011091 .. 4011127 -  -5.5  -3.97331   AATGCAGTTAAATAA    TAGTTAATATATTAAAT AAT AGTTAATATATTAAATA    ATAGTTAATATATGG  63 82
      MM3292 4008414 .. 4008424 -  -5.4  -3.23893   AATCATAGAGGAACA                 GCAT AAT ATGC                 CATGAAATTACGCCT  55 58
      MM3291 4004309 .. 4004332 -  -2.6  -3.95324   TATTTTCAAGAAGAA          TACTATTTTT CAGG AAAAATATTA           TTTTTCAGGAAAATT  53 58
      MM3290 NONE
      MM3289 4000460 .. 4000493 -  -9.7  -2.81208   TTCCAGTGAAAAGAT     GAGATAGCTG-ACTTC CCA GATGTTCAGCCATCTC     TCAAACAATCTTTTC  76 39
      MM3287 3998004 .. 3998017 -  -2.5  -5.86609   GGAAAAAAAGAAAAA               TTTTA ATTC TAAAA                GGAATTCGCGCCCTA  86 53
      MM3282 NONE
      MM3281 3990190 .. 3990207 -  -6.3   -4.2142   AATATGGTAAAAGAA             CTGGACGA AGG TCG-CCAG             GCAAACTGGCAAAAA  71 128
      MM3280 3986899 .. 3986909 -  -2.6  -4.64346   AAAAACTAAAAAGAA                 TTTT CCG AAAA                 GCGAGCATTAGAAAT  60 95
      MM3278 3983432 .. 3983445 -  -3.1  -4.42639   AGATTTTAATCAAAA               TCC-GG ATA CCAGGA               GATATATTGCTGCCG  60 6
      MM3277 3982546 .. 3982556 -  -2.4  -3.28712   GTTCTGCGTTCATAA                 CAGG TCA CCAG                 CTTTTCCAGAGAATA  44 159
      MM3276 3980758 .. 3980768 -  -5.4  -4.25389   ATTAGAATAGACAAA                 GTGA TGG TCAC                 AAAGGTCCCGGAAAT  67 124
      MM3272 NONE
      MM3271 3974533 .. 3974548 -  -4.6  -2.57564   GCACCTCCTCAGAAG              CCCAGG CTTT CCCGGA               TTTCTTTTTCCTTAA  47 3
      MM3270 3973901 .. 3973911 -    -4  -5.03715   AGTATTCTTAAAAAA                 TTAC CCG GTAA                 CTTATAAAACAAACA  73 82
      MM3269 3972410 .. 3972428 -  -4.6  -3.76186   TATTGATAAAAGGAA             TAAATTGC ACG GCAGTTTA             AAAGAGGAATCATAA  57 145
      MM3268 3971696 .. 3971706 -  -2.6  -3.83324   CTATAAATATCGAAA                 TATT CTG AATA                 ATATATTCCGATTTA  51 159
      MM3267 3970317 .. 3970343 -    -3  -5.63103   GCTTAATCAAAAAAA         TTACACTGTTGG GTG CCAAAAGTATTA         CCTGAGCAGGTGAAC  82 228
      MM3266 3969383 .. 3969399 -  -3.1  -3.57144   TTTCCTATTTTGAAA              TTTCAAT CGT ATTAAAA              AATTAGATACCATAT  50 310
      MM3265 3966552 .. 3966563 -  -3.6  -4.30576   TTTGCAGGAGGAAAA                GCAG GACT CCGC                 CCCAAACAGGGTACA  62 465
      MM3261 3963281 .. 3963295 -  -4.2  -3.92577   GAACCCCTAAAAATA               TTCGGG TCT CCGGAA               AGGAATTAATTTTAA  59 53
      MM3260 3962322 .. 3962341 -  -7.2  -2.90688   TAATGATCTGAGAGA            CGAATTCA AGTT TGAATCCG             ATGTTCATACAAGAG  59 296
      MM3257 3959184 .. 3959213 -  -4.9  -3.57798   GATAATGAATGATAA       CCGGACACTTCTGG CAA CC-GACGTGACCAG       CGGCAGGACAAATAT  57 505
      MM3250 NONE
      MM3249 3948915 .. 3948927 -  -2.7  -3.69605   TTGATGTAAAATTAA                CTGTA TTT TACAA                CTCTTTTTACAGCCT  48 155
      MM3248 3947937 .. 3947948 -    -3  -2.87146   CTTTCCCATAACAAT                GTTT GAGA AAAC                 GTACTGTTTTCCTAT  44 164
      MM3247 3946462 .. 3946481 -  -2.2  -3.95214   AGTCATGGAAAAAGA            GTTTAAGT TTTG AGTTAAAC             AACAATCAAGTTAAA  52 423
      MM3246 NONE
      MM3245 3944377 .. 3944396 -  -2.1  -4.27519   ACCTGATAACATAAA            GTTACCT TTTTGC AGGTGAC             TTTCATGCTTTAATT  57 307
      MM3244 3939672 .. 3939686 -  -3.6   -4.4281   TTAAAGGACAATAAA               TAGAAA TTT TTTCCA               GTATACTTCTTTATG  62 36
      MM3243 3938326 .. 3938342 -  -8.1  -3.25857   AGGAAAAGAAAGAAG              TTGAAAG TTA CTTTCAA              GGGGATTACTGGACT  70 139
      MM3233 3929700 .. 3929712 -  -5.5   -3.6692   GGGTAGCTTAAAACA                GGACA GTC TGCCC                TTTTATAAGTAATGC  59 285
      MM3229 NONE
      MM3228 3925202 .. 3925216 -  -4.2  -4.32583   GTAATAGCAAAAGAA               GCCGAT GAG ATCGTC               GTGCTCGAGACTCCT  64 216
      MM3222 3920750 .. 3920761 -  -4.4  -3.16564   TGCTTACGGGATTAA                TACC TACA GGTA                 CTTCCTGGAACAGCT  50 506
      MM3219 3916993 .. 3917007 -  -5.8  -2.87289   TACAAATTTAAGAAG               TTTTTG AGT CAAAAA               TTCGAGGTCGGTAAA  56 219
      MM3218 3916310 .. 3916342 -  -9.4  -3.95986   TTCAATTCAATGAAA     TG-GCAATTCCATTC TATT AAATGGAATTGCTCA      TAGATAGGGGATCTA  85 221
      MM3217 3915478 .. 3915488 -    -4  -3.29511   TTTATGTCGGGATAA                 GTTT GAT AAAC                 TTAACCCAAGTTCAC  49 490
      MM3216 3913917 .. 3913964 -   -10  -2.83641   TAATTCATTATCATA TACCCCTCTGGAGTAAAGAAAC TATG GCTTCTTTACTGTGGAGGAGTA AAGGGGTTACGATTC  76 234
      MM3214 3911417 .. 3911444 -  -8.4  -3.01712   TCGCTTGTGGTAATA        GCCCAGAAGCTT GCAG AAGCCTTCGGGC         TTGAGGACATAAATG  66 400
      MM3212 3907592 .. 3907602 -  -2.4   -3.9009   AATTTACTTTATAAA                 GCCG TCT CTGC                 GAGGCATATTCTGGA  52 323
      MM3206 NONE
      MM3205 3897686 .. 3897700 -  -7.2  -3.95858   AGAACAGATAAAAGA               GAGTAA GCT TTACTC               TTTAATTTGCAATAT  73 179
      MM3204 3895344 .. 3895360 -  -3.8  -5.31855   TATGAATAAGAAAAA              TATTCA GATTA TGAATA              AGATGATTAAAAAAT  76 88
      MM3203 3892579 .. 3892613 -    -5   -2.7956   AATAAAAAAGAAATT     TGCCTGAAATAAAAAC GTC GGTCATATATCAGGCA     TCCAATATTTGAAAG  51 142
      MM3202 3889295 .. 3889311 -  -2.2  -4.87807   TTAAGAGATGAAAAA              GCCTTT ATCAA ACAGGC              AATTGGCGCAGGAAA  66 525
      MM3200 3888671 .. 3888689 -  -3.2  -4.77216   AATAAGATGCAAAAA             TTCTTCGA GTC TCAAAAAA             TCCGTTCTAATCATT  65 32
      MM3198 3885868 .. 3885893 -  -6.9   -3.2834   AACAAAAAAGTAAAG         GGAGGAAAGAA TCTT CTCTTTCCTTC          TACGGTTACCTTCTA  65 129
      MM3195 NONE
      MM3194 3882227 .. 3882253 -  -7.4  -2.74231   AGAGGGAAAGAAGAG         GAAGGAAAAG GCAGAAA CCTTTCCTTC         TTTCACGGTTTATCT  63 44
      MM3193 3881733 .. 3881755 -  -5.6   -3.1158   AAAGGAATTTTAAGA           TTCAGGCTTC AGA AAAGCCTTAA           TATTTTAGTTTGATC  54 196
      MM3187 3875292 .. 3875306 -  -7.8  -3.11281   TTAGGCAAAATGACA               CCCGGT AAT ACCGGA               GCTCTCAGCGCTGTT  66 95
      MM3186 3873447 .. 3873477 -  -5.5  -4.39426   TATATTGGCATAAAA       CCTCTCAGAAACG CTGAT CTTTTCTGAGAAA       ATAGACCTGCAGTTT  69 348
      MM3185 3871905 .. 3871916 -  -7.2  -5.15682   AAAATAGAAATAAAA                GGGC AGAT GCCC                 TTTAGATAACATAGG  88 27
      MM3184 3871237 .. 3871262 -  -4.8   -3.6715   CGATCCAACCCGAAA         TTGAGAGGAA ACCCTA TTACTCTCAA          TCTACATCCGTTTTA  57 211
      MM3178 3862118 .. 3862130 -  -6.3  -4.31293   CTACACAGGAAGAAA                TCATG AAC CATGA                GAAGAATTATGTAGC  73 142
      MM3176 NONE
      MM3175 3859844 .. 3859856 -  -4.1  -3.00476   AGGGGGAATTATATA                CGGTT TAA AACCA                ATTTTAATTTCCATA  50 29
      MM3174 NONE
      MM3173 NONE
      MM3172 3857834 .. 3857860 -  -3.6  -3.95621   AGTAAAGCTCAGAAA         GCTGGATGGG GGAACTT CCTATCCGGC         ATTATTTACTATCGC  57 84
      MM3169 NONE
      MM3168 3852022 .. 3852053 - -14.8  -3.67173   AGAAATCTCCAAGAA      TATACTTGATTGAA AATT TTCAATCAAGTATA       TTTTTTTGAAGTGGT 100 44
      MM3166 3848823 .. 3848836 -  -3.9  -4.67353   TTATGCACTTAAAAA               TTTGT TTGA ACAAA                CACCAGGTGGTTTCT  69 187
      MM3163 3845022 .. 3845034 -  -3.5  -4.88293   AAGTCTAAAAAGAAA                TAAAA CCG TTTTA                AAGAAATAATCAATC  68 62
      MM3161 NONE
      MM3160 3842441 .. 3842457 -  -6.7  -3.41393   ACTAGAGATTTAGAA              TGTAAAA TTG TTTTACA              TTCTGCCTTTATTTT  62 92
      MM3157 3836661 .. 3836671 -  -2.6  -3.65902   GTCACCTGATCTAAA                 TTTT ACA AAAA                 ATAATTCAAAACCAG  48 168
      MM3155 3834777 .. 3834807 -  -2.6  -3.92369   ATCTAAAAAATAAGA      GAGAAAC-GGGAT TTTAAT AGCCCAGCTTCTC       CATTTCCTTCAATAT  53 8
      MM3154 3833476 .. 3833488 -  -4.9  -3.27436   TACACATTTATAATA                TTTAC GTA GTAAA                TTTTCTTTTTATCAC  54 491
      MM3153 3832527 .. 3832551 -  -6.5  -4.18506   GCAGGGTCAAAAGAA          TCAAAAAGCTG TAA CAGGCTTTTGA          GTTCGAGTTCTATTA  71 395
      MM3152 NONE
      MM3151 3831130 .. 3831142 -  -4.1  -3.31247   GGGAAAAAAAGTAGA                GGTTC TCG AAACC                CGAAAGATTAAGAAG  50 96
      MM3148 3826492 .. 3826518 -  -2.2  -4.74706   GGGAATACGGAAAAA         GTCTGGTTCTAT GAT ATGGAAGCCGAC         GGCTATTCCCTGGAT  66 472
      MM3146 NONE
      MM3145 3821832 .. 3821846 -  -6.4  -3.31232   CGTTTTAGATAAAAT               TCAGGA AGG CCCTGA               CAGGGGAAAAATCAA  61 473
      MM3143 3820021 .. 3820036 -  -3.2  -3.14931   GTCACGCTCGACGAA              GGAGAG CGGC CTTTCC               CAAAATGATAAAAAA  47 341
      MM3139 3813724 .. 3813736 -  -3.5  -3.75035   AAAAAAATGAAAAAG                TTTAA AAA TTAAA                AAGAAAAATGATGAG  52 73
      MM3138 3812389 .. 3812429 -  -6.2  -2.83822   TTTAGTTTAGAAGTA GATGGTAGGG-GCTGAG TCCCTATT CTCAGGTCCCTACCTTC  GATCCAACCCATAGA  56 483
      MM3134 NONE
      MM3133 3806643 .. 3806655 -  -9.1  -2.79128   AAATTAGAAAGGAAT                TCCCC AGA GGGGA                TACCATTTTTCCACA  73 1
      MM3132 3805409 .. 3805420 -  -2.2  -4.36993   AATTGCAAAAAAATA                CTGA AAAA CCAG                 ATACTTTCACAGCCG  57 413
      MM3130 3802225 .. 3802237 -  -2.7   -4.2828   GTTTACTGAGGAAAA                TATCC GCA AGATA                CCCTATGGCAGAAAG  58 433
      MM3127 3800053 .. 3800066 -  -4.5  -4.13767   CTGCGGACCGTAAAA               CCCAC TATT ATGGG                AAGGACGAAAGCAGG  61 518
      MM3125 3799054 .. 3799088 -  -3.1  -3.71645   AATTTTACATGTAAA     TTTACATTTTTACAT TTTAC ATGTAAAAACATACA     TATTTTTACTTTTGA  52 31
      MM3121 NONE
      MM3120 3793605 .. 3793616 -    -3  -4.08285   CATAAAAAATGCAAA                TTAG TAGA CTAA                 AACTTCCAGATCGGA  55 14
      MM3116 3788708 .. 3788724 -  -8.1  -3.45033   CAGAATCTATCAGAA              TCTATCA AAT TGATAGA              AAATACCTGATTTTA  72 199
      MM3113 3784409 .. 3784432 -  -6.2  -5.04987   AACATGCCCAAAAAA          TGAAAGTATCT GGA AG-TACTTTCA          TGCCAAATAAAAGAA  83 152
      MM3111 3782091 .. 3782148 -  -6.5  -4.19621   CAGAAGATAAAAATA GTTAACCGGAGAATATTCGGTTATT TTCCGGTC AATATCCGATTATTTTCCAGTTATC AACGCAGGAACTATC  71 59
      MM3110 3780053 .. 3780064 -  -4.4  -4.64334   AATGCCTGAAGAAAA                TCTC ATCG GAGA                 AGAGGCGAGGGTTGC  71 378
      MM3108 3776833 .. 3776849 -  -3.6  -3.45764   ATAAAAAATTATTAA              GGCCTG TACTT CAGGAC              TTTCTCTTCTTGACA  51 19
      MM3107 3776101 .. 3776116 -  -7.6  -4.04549   TAAAATTTAAAAATA              TCTCCT GAAA AGGAGA               ACAGATGTAAAAAAC  76 73
      MM3104 NONE
      MM3103 3773126 .. 3773143 -  -4.2   -3.3767   AATCAGATACAAAAT             TGATAC AGAGAA GTATCA              GAAGCAGCAGCCAGG  53 141
      MM3102 3771826 .. 3771839 -  -2.5  -3.02947   GATTTAGGAGACACA               TTAAA TAAA TTTAA                GCATAAATATTATTA  43 205
      MM3101 3769065 .. 3769098 -  -3.9  -4.67038   TCCGGAAAAGTAAAA     TTTTCGATAGATGAC TGGT GCCAGCTATCAAGAA      AAAAAGTTTGCAGGA  69 513
      MM3099 3765493 .. 3765508 -  -4.6  -3.16872   ATGAAGACGGAAAAT              GGTTCC CTCT GGACCC               CACGGACGGACCCTA  51 297
      MM3091 3753785 .. 3753808 -  -3.1  -4.56597   TGGGGCTTGGAAAAA          CAGGAAAAG TGGAAG CTGTCCCTG           GGCTCCTGAGAGCCC  64 515
      MM3088 3750450 .. 3750460 -  -6.8  -4.37658   AATTCGGGGAGAAAA                 GGAC ACC GTCC                 TCCCGATGCGCAATT  74 243
      MM3087 3748043 .. 3748053 -  -5.4  -5.09521   TTAAGAAAGCAAAAA                 GAGA AAC TCTC                 TTCAGCCACCTTCAA  79 498
      MM3085 3745260 .. 3745281 -  -5.9  -2.64958   ATGAAAATAAGACAG           GTAAAACAG GCCC CTGATTTAC            GGCTCAAATTTTCTC  55 29
      MM3084 3744445 .. 3744461 -  -3.7  -3.11302   GGAATATTTCAAAAT              GCGTAAT TCC ATTACCC              GTCATTCAGAAATAC  47 203
      MM3081 3739322 .. 3739335 -  -2.4  -3.64685   AAAATCCGCTAACAA               TGGA TCTCAC TCCA                CTATAAAAGATTTAA  47 128
      MM3080 3736683 .. 3736702 -  -7.1  -3.56594   GGAAAGGTTTTTAAA            GGAGCCT TAGATT AGGCCCC             TTCTCCTTTCGCTCC  68 12
      MM3073 3724075 .. 3724089 -  -2.8  -3.97019   ATGAATTTCAAATAA               CCTCTC TGC AAAAGG               TGCTGCTGGTTGCTT  53 460
      MM3072 3723178 .. 3723194 -  -2.1  -4.59511   AATAGCGTTTAAAAA              TGCCAGC AAT GCAGCCA              AAAAGACCAGAATAG  59 101
      MM3071 NONE
      MM3070 NONE
      MM3069 3718172 .. 3718191 -  -2.2   -4.8543   GAATCGCTACAAAAA            GGATAA TCGATTTT TTATCC             CTCTTTCAAACTTTT  65 108
      MM3068 3716788 .. 3716841 -  -8.9  -3.25166   GGATGTCAAAAATGA CCCCGCCTCTCCTGAAAACC-CACAA AGT CCGTGCGATTATCGGAAAAGGCGGGA TGAAAAACGTTGCAG  70 374
      MM3065 3712195 .. 3712233 -    -4  -3.84619   AAACTGGAAAGAGAA  GAGGAATA-GAATCCTG TCAGGT CAGAATCCGTAATCCTC   AAAAGCAAGCAAGTT  55 61
      MM3064 3708768 .. 3708783 -  -6.2   -3.2964   AAATCCCGGCTATAA              CAAAAG GCGT CTTTTG               CAGGCCAGGCTGTTA  59 46
      MM3063 NONE
      MM3062 NONE
      MM3061 3702555 .. 3702573 -  -6.1  -3.82519   ATGACGCATAAAAGA             GAATCTT ATTGA AAGATTC             TTTATCATATGTGTT  65 85
      MM3060 3701538 .. 3701559 -  -2.3  -3.60098   ACTCCCCACGGCAAA           TACACAGTCA TTG CG-CCGTGTA           CCGATGAAATCGCAC  49 470
      MM3055 3697212 .. 3697222 -    -4  -2.81291   CGGAGAACGTTAAAT                 TTCT TAA AGAA                 GCGCAGTTTAATGTT  45 244
      MM3048 3688857 .. 3688882 - -11.9  -3.49938   CTAAAGAATTCAGAA         GACAAAGCCAG TAAA CTGGCTGTGTC          TACATCAGACATGGA  90 256
      MM3047 3687637 .. 3687660 -  -2.4  -4.60255   ATAATGTTCTAAAAA          CTTCAGTATT TTAA AGTCCTGAAG           TAAAATTTGTGCATA  59 90
      MM3045 NONE
      MM3044 NONE
      MM3043 NONE
      MM3042 3682665 .. 3682677 -  -4.1  -3.58542   TGAGAACAAAATATA                GAGAT GAG ACCTC                ACCCTCATATTCCCT  55 79
      MM3041 NONE
      MM3040 3676173 .. 3676184 -    -3  -3.55071   GGAGACTTTTCGAAA                TTCA TTTG TGAA                 ATTGATGAAAAAAAA  50 523
      MM3032 3669781 .. 3669796 -    -4  -3.14878   CTCGCGAAGGGAATA              GATATC GAGC GACATC               TGGATAAAAGAAAAA  47 178
      MM3031 3669244 .. 3669255 -    -3  -2.92386   TCAAATGAAAGAGCA                GAAT TTAG ATTC                 GTTCATAGAGTTTCT  42 175
      MM3028 3666224 .. 3666235 -    -3  -5.65513   GAGTAAGCAAAAAAA                GAAT TTTT ATTC                 AGTATAGTTATTTTA  82 85
      MM3027 3663771 .. 3663789 -    -3  -3.67175   ATTTCGTAAAATGAA             GACGCATC TGA GTTGCTTC             AGGATGACTTATCTC  50 251
      MM3026 3661810 .. 3661828 -  -5.3  -4.68506   AATTAATTTTAAAAA             TTCCCCT GAAAA AAGGGAA             TTTTTAGATTTTATC  74 115
      MM3023 NONE
      MM3022 3652246 .. 3652260 -  -2.1  -5.10208   GAACCGGAAGAAAAA               TCACG GACCT CATGA               AAAACATAAATCGAG  71 220
      MM3018 3646808 .. 3646832 -    -5  -3.08991   AGGGCGGGAAGAAAG         CTCGCAGTAGC TGCC GATAC-GCGAG          GTTTCAGGGCAAATA  51 269
        cbiO 3643764 .. 3643775 -  -3.6  -3.54459   GCAACTGGTCCGAAA                GCCG GGAA CAGC                 AACCCTGCTCTTTAC  50 483
      MM3012 3639002 .. 3639014 -  -4.9  -5.64006   ATTTAACCAAAAAAA                TAGAT TTA ATCTA                AAAAAGAGATCTGAC  86 233
      MM3011 3637630 .. 3637643 -  -2.4  -3.12327   GTGGCAGACTCAAGA               TCTG TTCGTG CAGA                CGTTCAGGGGTTCGA  42 258
      MM3009 3634309 .. 3634319 -  -3.2  -4.99861   CATTAAGCATAAAAA                 CCTG TGA CAAG                 AAAAATAAGCAGTAT  68 221
      MM3008 3633031 .. 3633043 -  -4.7  -3.65699   TGCAGAAATAATGAA                CCAGC TTG GCGGG                AGCTTTTATTCTACT  57 306
      MM3005 3630445 .. 3630467 -  -7.8  -2.89971   TCGAATAAGTAATTA           TCCGTAAAAT GGA ATTTTACGGT           ACGACATAATATGAG  64 146
      MM3004 3629000 .. 3629017 -  -4.1  -5.07567   TTATATCTTAAAAAA             CTGAGAT TCTG AACTCAG              TTAAGGAAAGAGAAT  76 130
      MM3003 3628529 .. 3628540 -  -4.4  -3.28924   TATTCGGGCTTAGAA                GAAC CTGA GTTC                 TTTTCTTTGCTTTTA  51 189
      MM3002 3627120 .. 3627130 -  -2.4  -5.28281   AGAAAAGAAAGAAAA                 GCCG GTG CGGA                 TTAACTTCTGCTCTT  70 127
      MM2999 NONE
      MM2998 NONE
      MM2997 NONE
      MM2996 3620402 .. 3620417 -  -4.8  -3.59981   GAGGAGAATGAAAGA              TTAGAA CTTT TTCTAA               CTCAATCTCTTCCAT  57 27
      MM2995 3618920 .. 3618930 -  -2.6  -3.67413   GTCAGCAAGAAAAAT                 TAAA CTT TTTA                 CCTGGTCTACATTAT  48 280
      MM2994 3617899 .. 3617910 -    -3  -2.53119   AATCCTTCAGAATAG                TATC TCTG GATA                 ATTTATTTGTATATG  42 305
      MM2993 3616949 .. 3616965 -  -8.1  -3.54543   ATCTAGCTCGGGAAA              GAAAATC ATG GATTTTC              TCTGTAGTTTATGTT  73 212
      MM2990 3613307 .. 3613320 -  -2.3  -3.07655   GGTTGCAAAAAATAT               CCCTG AGAC CAGGT                TCAACCTTATGTTCC  42 508
      MM2988 NONE
      MM2987 3606309 .. 3606321 -    -2  -3.67597   TTGTGTACGCAATAA                TTCA ATTAA TGAA                ACTCCAGTTCCCGAT  47 449
      MM2985 3605218 .. 3605238 -    -2  -5.01535   TGATAACCATAAAAA           TCAAAAATC ACTA GATTT-TGA            ATATGGCACAATTCT  65 241
      MM2983 NONE
      MM2982 3603366 .. 3603380 -  -2.9  -3.16534   ATTAATGATAGGCAA               TCTAT ACAAA ATAGA               CAATATACACAATTG  45 56
      MM2981 NONE
      MM2980 NONE
      MM2979 NONE
      MM2978 NONE
      MM2977 NONE
      MM2976 3593700 .. 3593726 - -12.4  -2.93182   CAGGCAAAAAAGGTA         GATTGTGCAGCA AGC TGCTGCACAATT         TCATATTTATTTTCG  86 159
      MM2975 NONE
      MM2974 3591814 .. 3591833 -  -5.8  -3.02202   CATTCGTATATAAAG            TATGTGAA CATT TCCACATA             ATGCTGAATCAAAAA  57 82
      MM2973 3589684 .. 3589697 -  -4.5  -3.92075   ATGTTCAGGCATAAA               TCCGA AAAA CCGGA                TTACGGGAAAGAAGG  59 519
      MM2969 3587744 .. 3587764 -  -7.5  -3.17529   GCAGATAGTAATACA            GGCTGAGCC AGT AGCTTAGCC            GGCAGATTACTGAAT  67 139
      MM2966 3579811 .. 3579831 -  -4.8  -2.91645   AAGAACAAGGAAGCA            GTGAAAAA AACTG TTTCTCAC            TTGTTGTAAGAGATA  50 410
      MM2959 3571234 .. 3571244 -  -5.4  -3.89524   AGGGCATGTGATAAA                 TGCA CTT TGCA                 CATCAGAATAATGAA  61 234
      MM2958 3569941 .. 3569962 -  -4.3  -3.39349   AAATTAAAGAATAGA           GCGGCTGGA CTCT TCCAGAAGC            ATATTCTGTTGAGAA  53 359
      MM2956 3566334 .. 3566350 -  -3.7  -2.60496   GGTTTTGGGAAAGAT              TCAGCAT GGG ACGCTAA              CCAGCTGCTTTAAAA  45 82
      MM2955 NONE
      MM2954 3563187 .. 3563197 -  -5.4  -4.70659   CCCCACAGGGAAAAA                 GGTA ATT TACC                 TTATTTTTTCTCTTC  74 26
      MM2953 3561943 .. 3561955 -  -4.7   -3.1733   TGCTTCAGAAAACCA                GCACC TTA GGAGC                TCCCTGGATTGTCGT  50 261
      MM2950 NONE
      MM2949 3555229 .. 3555241 -  -2.7  -4.00084   ATGAGCAAAATATAA                TCTCA GGT TGAAA                AGATTATCTAAGATT  53 106
      MM2948 3553436 .. 3553448 -  -3.3   -2.5055   GATTGGAGAAGATAG                GCTCC ACT GGAGT                GAAGAAACAAAACAG  42 473
      MM2945 NONE
      MM2944 NONE
      MM2943 3544336 .. 3544362 -  -2.2  -2.91684   TGAGAAGGATCAAAT         TGCTCTCAAGGT ATG ACCTTGAATACC         TTATCAGGCTTATCC  41 375
      MM2939 3540789 .. 3540800 -  -2.2  -3.96387   AGGAATTGAAGTAAA                GCCT GAGC AGAC                 GGAAAATAAAGTTAC  53 375
      MM2936 3533792 .. 3533816 -    -2  -4.42765   GTTCAAAAAATCAAA          TTGCGGGCGG CCACC CCACCCTAAA          GGATGGGGTATGCTT  57 179
      MM2934 3531630 .. 3531644 -  -2.2  -6.08563   AATATATAAAAAAAA               TATATT ATT AATACA               CATTTTATGAAAAAT  87 236
      MM2933 3529137 .. 3529147 -  -2.4  -4.24599   AATAAAAGAATTAAA                 CCTG CTC CCGG                 GAATTCGCATATGAA  57 427
      MM2931 NONE
      MM2930 3525150 .. 3525166 -  -6.7  -3.14261   GAAAAAGGTATGGAA              GAATTAT TGC ATAATTC              TTCTGGCCTCAATAT  59 12
      MM2929 3524133 .. 3524143 -  -2.4   -4.3623   ACAGTAAAAAGTAAA                 CTGG AAA CCTG                 ATTCTGAACTGTTGT  57 95
      MM2928 3523485 .. 3523513 -  -3.1  -4.59109   GAGATGTTTTAAAAA       GGAGATAGGGCT GCACAT AGCCCTGCC-CC        TTCTTCCATTCTTTT  62 39
      MM2927 3519415 .. 3519429 -  -4.4  -3.31144   TTTGCAGTCTTATAA               TTTAAT TAA ATTAAA               AAAGGGATCGGCATC  52 83
      MM2925 3518821 .. 3518837 -  -2.3   -4.7153   AAATAACTTTAAAAA              TCAGA GTGAACG TCTGA              TATTTAATAAAATGA  62 130
      MM2924 3517421 .. 3517435 -  -2.1  -2.71712   TGGTTCCTGCCAAAC              CTCCTG CAGT CAGG-G               ATTTTTCATGCTTGG  40 154
      MM2923 3512844 .. 3512857 -  -2.4  -2.82449   TTGTAGCAATATAAT               GGAA TGAATC TTCC                CGATGCTTGAAAAGG  41 206
      MM2922 3511808 .. 3511818 -    -4  -3.28712   TGCTGTGCCCCATAA                 TGAA GAA TTCA                 GGGACTGTGTTGCCC  50 476
      MM2920 3509836 .. 3509856 -  -2.5  -4.49344   AAATGGATCAGAAAA            GAATCAGGA GCC TCCTTTTTC            GGGTCTAAATTCATA  60 8
      MM2919 3508742 .. 3508767 - -12.7  -4.10552   TTTTATGAAATGAAA         TCTCAGGCAGT AATA ACTACCTGAGA          ATGCTTGAATTAACT 100 42
      MM2918 NONE
      MM2917 3504952 .. 3504966 -  -4.2  -2.94422   CAGTGTCAAAAACAG               CCTGAA CGA TTCGGG               TCATGAAAAAAGCCA  48 83
      MM2915 NONE
      MM2914 3502397 .. 3502407 -  -2.6  -5.10461   TTGAGGCAAGAAAAA                 TTTA AGG TAAA                 AAAGAATGAATAAAT  69 107
      MM2913 3500746 .. 3500770 -  -7.9  -4.08767   GGTATGCCCGGAAAA          TGCGGAAAAAA TAC TCTTATCCGCA          GGGACGGCAGTGTTA  74 182
      MM2910 3493250 .. 3493264 -  -2.1   -4.0616   GATTGCAAGGAGAAA               GTCTC GGAAA GAAAC               GGTGTCCTTGTAGGG  55 448
      MM2907 3489572 .. 3489591 -  -3.6  -4.40561   TGGTGCCAAAAACAA            GCTTATTT TACA AAAAAAGC             AAGGATTAAGATATT  62 138
      MM2906 3488612 .. 3488622 -    -4  -4.07885   CATTTGCCCTGAAAA                 TCAA AAA TTGA                 AGTTTGTATATGAAG  57 449
      MM2905 NONE
      MM2904 3487320 .. 3487340 -    -4  -4.52101   AAGAAGCAACTAAAA            CATCAACA GAAAG CGTTGACG            ATATTAGATTCGTTA  66 52
      MM2900 3483402 .. 3483419 -  -9.9  -3.88114   AATAGTAAAGAAAGA             GATGCCT TTGA AGGCATC              TTCTTAAACATAAAC  83 62
      MM2899 3482347 .. 3482368 -  -6.6  -3.53012   TTGGTGTTTCTGAAA           CCTGTGGA GCAAAT TCCACAAG            TAAAGCATTAGAATT  64 133
      MM2898 3480615 .. 3480659 -  -6.8  -3.16985   GAAACAATATATAGA GGATCTCAAATTAGCATTTAA AACC TTTAAT-CTAATTTGATATCC ACTTCTTTAAAAGTA  61 32
      MM2897 3478564 .. 3478577 -  -3.1  -5.03747   AAACCTTGCAAAAAA               GCCTT GTAA AAAGC                CTTGCAAAAAAGAGG  71 222
      MM2896 NONE
      MM2895 3477630 .. 3477640 -  -2.6  -2.67055   ACAAGACTGATATCA                 TTTT TTT AAAA                 TAATTCTTCTTTCAT  41 47
      MM2894 3476638 .. 3476652 -  -2.8  -5.09762   ATTTTAACAGAAAAA               CCATTT TGA ATATGG               AATGAAATTTGTCCA  69 89
      MM2893 3475196 .. 3475208 -  -3.3   -3.0127   TCATGGAACCACAGA                TCCGG GTT CAGGA                TTTATTCACCTGTTT  45 27
      MM2892 NONE
      MM2891 NONE
      MM2890 3473625 .. 3473639 -  -2.9  -3.59432   CATATAAAACATCAA               CTAAA CATTT TTTAG               ATTATATAGAGCTTT  48 22
      MM2889 3473033 .. 3473065 -  -8.7  -2.98668   AAGAGAAAAAATGTA     TTTCTCATTCTGCC TGAAGG GGCA-AATGAGAAA      ATAACGGCTCAATAT  71 68
      MM2888 3472128 .. 3472142 -  -7.2  -2.82327   TTTTCAGAGGCAAAT               TTTCAG GTC CTGAAA               TCCAGCTCTGGCTGC  62 48
      MM2886 NONE
      MM2885 3467349 .. 3467365 -  -5.2   -3.9318   AAAGTGCCAAAAACA              CATACT CTTAC AGTATG              ATTATATTTGACATT  63 94
      MM2884 3465706 .. 3465716 -  -3.2  -3.49668   AAAGCGTCCATATAA                 TCCC CTG GAGA                 TATCTGGGCTGCTCA  48 128
      MM2883 3464937 .. 3464954 -  -2.7  -5.05037   TAACACAAAAACAAA             TAATGAC AAGA GGCATTA              TTCATAATAGTTTTT  69 89
      MM2882 3463437 .. 3463451 -  -4.2  -4.51765   GATAACGGAAATAAA               CCGG AAATTAA CCGG               AAGAAATAAACCGGG  67 198
      MM2879 3457479 .. 3457492 -  -2.3  -4.95302   GCAAACAGAAGAAAA               GTCAG ATCC CAGAC                ATCAAATGTTATACC  65 278
      MM2878 3456510 .. 3456522 -  -3.3  -4.52949   GGGTCAAAAAAAATA                TTGCC TCA GGCCA                GACTACAGTTCTTGG  62 180
      MM2874 NONE
      MM2873 NONE
      MM2872 3450488 .. 3450502 -  -2.1  -5.08824   CTGCCAGGCAAAAAA               CTCGT TAGCG ACGAA               TAACATTATTGCACA  67 358
      MM2867 3444468 .. 3444484 -  -5.2  -5.25656   AAAAGGATCAAAAAA              TTGCTT AACGG AAGCAA              AAAAGTTGAAGGGAT  82 103
      MM2863 3438066 .. 3438080 -  -4.4  -3.42013   ATTTTATAATACCAA               TAATAT TTT ATATTA               TGACCGTGTAGACGT  53 80
      MM2862 3436919 .. 3436939 -  -8.3  -3.42182   ATTAAAAAGTAGTAA            CGGCTTTAA TGG TTTAAGCCG            CCTTATTTCATTATT  72 130
      MM2861 3435236 .. 3435255 -  -3.5  -4.77986   GTAAATACCGAAAAA            CCGGG GTCAAAAATA CCCGG             ACTTAAACAGCCAGC  65 28
      MM2860 3434712 .. 3434730 -   -11  -3.68979   TGAAGAAATAAGTAA             GCAGGACT TAA AGCCCTGC             CCGGTCAACTATTGT  89 14
      MM2859 3433402 .. 3433417 -  -3.2  -3.09635   ATTTCTAGCAGTCAA              TTCTGG CAGT CCGGAA               AACCCTGAAAAATTA  45 181
      MM2850 3421055 .. 3421077 -  -2.7  -3.59202   CACTTGGATACATAA          TCCACGGATG GGGC CAGCC-TGGA           CTTCCGCCTTATTCC  50 294
      MM2848 3419319 .. 3419337 - -11.8  -4.27297   AATAGAAGATAGAAA             CAGGGTTT TTA AAACCCTG             AAAAACTACTTTTAA 100 68
      MM2847 NONE
      MM2846 3415246 .. 3415270 -  -3.6  -2.91656   ACAGTAGAAACAGTA          GAAACAGTAG AATTA CTATTGTTCC          TGATGCCGGGTAAGG  46 16
      MM2845 3414465 .. 3414475 -  -2.6  -4.81523   AACTAAAAATTAAAA                 TTAA AAA TTAA                 AATTAAAAAATGTTG  63 123
      MM2844 3413046 .. 3413064 - -11.6  -2.92777   TTTTATAGATCAAAT             TGCGGGCG GGC CGCCCGCC             CGGTTGTTCTGGTAG  83 398
      MM2841 3408006 .. 3408018 -  -4.9   -3.5936   CTTAAATCCCTTAAA                GAAAA GGA TTTTC                AGGGCGCAGACCTGC  57 367
      MM2838 3404062 .. 3404076 -  -2.8    -3.484   TCCAGGACAGTAGAA               TTGCTT CAA AGGCAA               TTTGGCATCCGTGAT  47 46
      MM2837 3402763 .. 3402790 -  -9.2  -3.73402   ACATTTGGCATGAAA        GTCCATGATGAG AAAA CTCATCACGTAC         TCTCTCCTTCCTTTT  81 18
      MM2835 3399799 .. 3399812 -  -3.1  -4.87133   AGGTCCGAAAGAAAA               CAGAA GGCC TCCTG                AACCTGTCTGGACCG  69 455
      MM2828 3392182 .. 3392199 -  -3.3  -3.25356   TCAGAATGAAGGCAA             GAGCCAG GGAC CTGTCCC              TCTTTTATCCTGCAA  47 151
      MM2823 3386648 .. 3386659 -  -2.2  -2.92667   GTAATTCTGAAATTA                TAGC TGCT GCCA                 ATTTGATTACTCCTT  41 175
      MM2822 NONE
        trpA NONE
      MM2820 NONE
      MM2819 NONE
      MM2818 NONE
      MM2817 3380304 .. 3380325 - -10.1  -4.46105   AGGCAGAAAAAAAGA           CCCGGCTGT TTAA ACAGCCGGC            TGCCTTTTTTTAAAG 100 13
      MM2815 3377808 .. 3377821 -  -2.3  -4.07687   ACGCTTTGCCGAAAA               CCTGC TCAG GCAGT                ACGCAAAAACCAGCC  55 450
      MM2812 3374350 .. 3374362 -  -7.7  -4.17048   GGTGGCTTAAAACAA                TCTCC AAA GGAGA                ATTTGAAGAAGAATA  76 337
      MM2810 3372759 .. 3372775 -  -4.4  -3.64703   TTTCTTTCACTCAAA             CTCTCCG AAAA CGGAG-G              AAAATTGAGGGACCA  55 283
      MM2808 3370429 .. 3370439 -    -4  -4.94147   AATAAGATAACAAAA                 GTAT TAA ATAC                 CAATTGGTACTATAG  70 184
      MM2805 3366093 .. 3366103 -  -2.6  -5.39721   CCATCATATAAAAAA                 TATT GCA AATA                 AACCCATGAAACTTT  76 161
      MM2804 3363570 .. 3363606 -  -3.8  -5.00616   GTTTTCTGGAAAAAA   TCCGGAGAACTTCAATA TTTT TATTCT-GCTCTCCGGA    ATCTATTTTCAGGGG  70 80
        cooC 3362658 .. 3362682 -  -8.6  -4.38219   AGAATATAAAAAATA          GTACAGGCTG TTTTC CAGCCTTTAC          TTTTTACTCTGCTCG  89 22
      MM2796 3353477 .. 3353492 -  -6.8  -3.25102   ATCTGATTCAGAATA              CCGGCT ATTT AGCCAG               AAAATGCCTGATTTC  61 53
      MM2794 3351214 .. 3351227 -  -2.4  -4.14472   TGAAGACCTTGAAAA               CATG ATCGGG CATG                CGAAGGAAAAAGTGG  54 254
        radC 3348403 .. 3348415 -  -3.5  -3.14132   TTCGGGCCCGATGAA                TTATT AGA AATAA                GGAATTAGAAGTAAG  45 206
      MM2790 3347437 .. 3347453 -  -2.9  -2.50817   AAGTTGATAATATAG              GGTTTAC CGG GCGAACC              GGGGTCGAGTATAAG  41 275
      MM2789 3346317 .. 3346327 -  -6.8  -2.59191   GTATACCTGCACAAT                 TCGG GAT CCGA                 CATATTTCAGCTGGT  57 32
      MM2788 3344362 .. 3344377 -  -2.6   -3.8377   AATCTTTATATTAAA              TCATAA CTTT TCATGA               CTTTATTATTATTTT  51 165
      MM2787 3340899 .. 3340909 -    -4  -4.62069   TTTTCATGTTAAAAA                 TAAG TAT CTTA                 AAAATCCAGTTGATT  65 402
      MM2786 3340003 .. 3340014 -  -3.6  -5.14477   CACACAGGCAAAAAA                GCCC TGAA AGGC                 ATTATTAACAGCATT  74 416
      MM2779 3331696 .. 3331707 -  -5.8  -3.71378   TATTGGATACTGAAA                CGCT TGAT AGCG                 AAACGTTGATGCTGA  65 132
      MM2778 NONE
      MM2776 3329097 .. 3329109 -  -4.7  -4.27886   CTTTAAAGAGATAAA                GCCCG GAC CGGTC                TGATAAGAAAAAAAC  67 210
      MM2773 3324451 .. 3324475 -  -5.6  -2.98823   TGTTTTTCATAGATA          TCGGACCTGC GCATT GCAGGTTCGG          AATATCTTTTTATTA  54 280
      MM2769 3319183 .. 3319198 -  -3.4  -4.64861   GGCTGCGAAAATAAA              TTATTA CTTT TAATAA               TTATTTTTATATTAC  65 111
      MM2768 3318453 .. 3318470 -  -8.4  -2.91511   CACACACACACCACA             CCTGCC TTAACT GGCAGG              TATCCCTTTCATGAT  67 261
      MM2752 3296953 .. 3296969 -  -3.6  -4.54449   ACAGGTCAGATAAAA              CAGGCA TATAC TGCCGG              ATATCTGACCTGGTC  65 244
      MM2751 3296255 .. 3296280 - -10.5  -2.90455   GGATAAGTAAAATAG         TCTCCAGAGAG CTTA CCCTCTGGAAA          ACCTAATCTAAGGTC  79 43
      MM2750 3295588 .. 3295620 -  -7.8  -3.25015   TGCAATCAGCAGGAA      TTGGAGCCGGAT AGTTAAGGG ATCCGGCTTCAA      TCCTTTTTTTCTTTC  67 22
      MM2746 3286653 .. 3286668 -  -3.2  -2.66634   CATCGGATTACAGTA              CCGG GGTTGTGA CCGG               AAACTCGAGAGGATT  43 293
      MM2745 3285077 .. 3285088 -  -4.4  -3.40784   AACTAAAGCCCAGAA                GATC AACA GATC                 TGATGTATCCGGCGC  53 252
      MM2744 3283820 .. 3283848 -    -9  -2.52623   GGTTTCTGAGAATAC        GCTCAAAATACT GGATA AGTATTATGAGC        TGAAGGAGAAGGAGA  68 168
      MM2742 NONE
      MM2741 3279283 .. 3279294 -  -4.4  -4.66609   GATTTTATTCAAAAA                GTAG TTGT CTAC                 GAGGATAAATGTTGA  70 178
      MM2740 NONE
      MM2739 NONE
      MM2738 NONE
      MM2737 3274992 .. 3275004 -  -3.4  -3.53761   GAATTTCTTTTCAAA                TTCG CTTCC CGAA                ATAGTCCCCTCTTTT  50 137
      MM2736 NONE
      MM2735 NONE
      MM2734 NONE
      MM2733 NONE
      MM2732 3269462 .. 3269483 -  -4.4  -3.05596   GACCGTGTTATTTAA           GGCCATCCC GTCAA GGG-TGACC           AGAAAAGTTTCTCAT  50 100
        marC 3268512 .. 3268535 -  -3.2  -3.89524   AGTGGAGTTTATAAA          GTTCGAGA GTCCTGGT TCTCAAAC           CTGGATTACTGGGTG  52 91
      MM2721 3255878 .. 3255914 -  -9.5  -5.49568   AACTGAAAACAAAAA    TTTTCGGTATGCATGAA ACT TACAAGCATACCGAGAA    ACATTTTTAATAGGT 100 137
      MM2719 3250621 .. 3250633 -  -3.4  -4.22352   TAAACAAAAAGAGAA                TGAG AAGGA CTCA                CTTGAGTTTATGCTC  60 185
      MM2717 3247614 .. 3247624 -  -6.8  -4.87786   TGAAGGTCATAAAAA                 CGGA TTA TCCG                 GAAGGTCGGAATAAT  83 66
      MM2716 NONE
      MM2715 3245381 .. 3245396 -    -4  -3.65603   AAAGACCCGGAAGAA              GC-GGAT ACT ATCCAGC              GGATAGGGCGCGTAT  53 136
      MM2710 3239094 .. 3239104 -  -5.4  -2.87996   CTAAATCTATAATCA                 GAGA AGT TCTC                 AGCCTTTTCTTCTGG  52 130
      MM2709 3238435 .. 3238445 -  -6.8  -2.66257   TTAAAAATCAAAACT                 CCAG ACT CTGG                 CCTGCAATAAGCATA  57 351
      MM2708 NONE
      MM2707 3236632 .. 3236664 -  -2.1  -5.02421   AAAATGAAAAATAAA      GAAAAGATGTTCT TCAAATG AGATCATCTTTTT      CTATTCTTAAATATC  67 69
      MM2705 NONE
      MM2704 NONE
      MM2703 3229974 .. 3229985 -  -4.4  -3.71627   CCATCAAGATAAAGA                TCAC GATA GTGA                 AGAAAAAATAAATGA  58 235
      MM2697 NONE
      MM2696 3221925 .. 3221937 -  -6.3  -3.32022   TGTTTGACAGAGCAA                TGCAA ACT TTGCA                CTCTCTGGTGTTGGG  59 287
      MM2692 3215916 .. 3215927 -  -3.6  -3.78087   AAGGAAAATCCCAAA                GCCG CTAT CAGC                 GCTTATATGCCTCCC  53 372
      MM2688 NONE
      MM2687 3210979 .. 3210995 -  -9.5  -2.66435   ATTTCCATGACACTA              GTCCTAT TTT ATAGGAC              TTTCTGTAAACTTCC  72 12
      MM2686 3209944 .. 3209957 -  -3.1  -3.77196   TGATGATCGATGAAA               TAGGA TATC TCCCA                TTTGACGAAGAAGGA  53 305
      MM2681 NONE
      MM2680 3205085 .. 3205099 -  -2.8  -4.12599   AATAACTTTGTAAAA               GAAGTC TTC GACTTT               AAACACCTTTCGTCA  55 43
      MM2677 3202702 .. 3202713 -  -2.2   -3.7795   GCAAAGGGGATTAAA                TCCG AATA CAGA                 AGGGAACAGGCTCTT  51 268
      MM2675 NONE
      MM2674 NONE
      MM2673 3196190 .. 3196213 -  -8.2  -4.40572   ATAACCTGGACAAAA          GGAAAAAACC AACC GGGTTTTTCC           TGAAAATAACGTTAA  83 90
      MM2672 3195493 .. 3195505 -    -2  -4.26188   TTCATATATCTAAAA                TACT GAAGA AGTA                GATAAATAACTTACT  54 451
      MM2671 3194235 .. 3194263 -  -7.6  -5.04249   GGGTTAAAAAATAAA       CTGCATGATC-CT GGCC AGCAATCATGCAG        GATGCCTCACAATTC  88 39
      MM2661 3179233 .. 3179263 -  -6.5  -3.68529   ACCGGATGATTGAAA      GACAGAAAATATTT TTGA AAATATTTT-TGTC       CTGTTCCCCTCAGGG  64 35
      MM2656 3174107 .. 3174145 -  -6.6  -2.91383   ACGCTGAGGGAGAGA   TTCGAACTCCCGTAGCGC GTA GCGCTACCGGTTTTCAAG   ACCGGCGCCGTGGTC  58 208
      MM2654 3169524 .. 3169534 -  -3.2  -3.25919   ATCAGGCAATTAATA                 TCAG GCT CCGA                 ACAACTTAGCCAGTT  47 148
      MM2653 3168187 .. 3168201 -  -2.8  -3.48378   ACTTTCACAATAAGA               TTGGAA ACA TTCCCA               TAAATAGGTTGAGTT  47 158
      MM2652 3167496 .. 3167506 -  -5.4  -3.62275   ACTCACTATCTGAAA                 CTGA CCA TCAG                 AATCCTTACTATCAG  59 159
      MM2649 3164091 .. 3164102 -    -3  -5.02074   TTATTGCTTAAAAAA                GAAA TGCT TTTC                 TGAAATGACTTAGTT  68 257
      MM2648 3163251 .. 3163267 -  -2.3   -4.1413   AATACATCTGGAAAA              TACATCT TAA AAATGCA              TCTGAAAGCTTCAGG  54 46
      MM2647 3161575 .. 3161598 - -12.6   -3.0353   TCCTTGAGAAACAAT          TTCTTTGGCA TTCA TGCCAAAGAA           TTCTTTTATTCCTTT  87 118
      MM2646 3158459 .. 3158480 -  -5.9  -3.66654   TATTTTAATTTTAAA           TCACAAATC CTCA GTTTTGTGA            GTTTTTTTCCTCAGC  62 14
      MM2645 NONE
      MM2644 3156005 .. 3156021 -  -5.1  -3.05384   CCTTCTCTCACTTAA              CCTCC TCCAACC GGAGG              GATGAGGACGACAAG  52 5
      MM2643 3155001 .. 3155016 -  -5.4  -5.89947   GAAACTGAAAAAAAA              CCTCAG CTTG CTGAAG               AGCCGAATATAAACA 100 275
      MM2639 3150416 .. 3150439 -  -9.7   -3.4331   ATTTTTATTAAAAAT          GAAAGGAAG AAATTA CTTCCTTTC           TTTTGCGTAAGCGAC  81 14
      MM2638 3146584 .. 3146606 -   -10  -5.43514   AAAATAATTAAAAAA           GAAATTTCCA GGG TGGAAATCTC           TTTCTTTCCTTTTTA 100 92
      MM2637 NONE
      MM2631 3136136 .. 3136167 -    -3  -3.63922   ATTTTCTGGAAAATA      CACTGCTTTCGGGA GTTT TCACAAAAGAAATG       TTTAATACTGTTTCG  50 234
      MM2615 3116837 .. 3116853 -  -3.7  -2.96692   GAGTACTATTACAGA              GTACTAT TAC AGAGTAC              TTATTAAGGTACTGA  47 47
      MM2614 NONE
      MM2613 3113828 .. 3113838 -  -2.4  -3.23216   CTCTATCAGCAGGAA                 CGGC GCG GACG                 GGATAAAAGATACAG  44 295
      MM2612 3110392 .. 3110408 -  -4.4  -4.08767   GCTACTTTTTTAAAA              GCTGCT TATCT AACAGC              TATTTATCTAACAGC  62 466
      MM2611 3108474 .. 3108488 -  -3.6  -3.24545   CAAAATAACTGAATA               TTGAAA AAC TCTCAA               CCCACAAGTCAAATA  49 207
      MM2610 3105441 .. 3105471 -  -6.4  -4.44974   CCAAACTTGAGAAAA       TAACAAATATATAT GAT ACACATACTTGTTA       GCATAAATTCAGATT  74 342
      MM2608 NONE
      MM2607 3104324 .. 3104343 -  -4.4  -2.79139   AGAAAATGGTAATTA            TTCAACTT TTTA AAGTTAAA             TACTCAAGAACTCTG  48 130
      MM2603 NONE
      MM2602 3098606 .. 3098616 -  -4.6  -3.21924   TTATCCTGGATAACA                 CAGG AGA CCCG                 GATAAGGCCGAAAAA  51 147
      MM2598 3094283 .. 3094315 -  -3.4  -3.03771   GTACATCTTTCAAGA      CAAAGGACATCAGG TTCAG CGCCATGTCCCTTG      CAACGTCTTTTTTTA  45 38
      MM2597 NONE
      MM2596 3091523 .. 3091533 -    -4  -3.14344   CATTTCGTGTACCAA                 TGAA TAT TTCA                 TGTTCCAAATGTACC  47 116
      MM2595 3090761 .. 3090779 -  -7.4  -3.73684   ATAGAAAATTAAAGA             CCCGCT GATGAAA AGCGGG             ATCTAAAGGAGGGGG  73 50
      MM2589 NONE
      MM2588 NONE
      MM2587 3075700 .. 3075748 -  -3.4  -3.30199   TAAATTCAAAAATGA GCAGAAGGACAGTTTTTAT-TGAA CTG CTCAGATAA-ATCTGTCCATCTAC CAGGTTTGGTCAGGA  47 41
        tatC 3073120 .. 3073132 -  -2.7  -4.61868   CATCCAGATATAAAA                GTTCT TTT AAAAC                AGTTTGTGGGCAGGC  60 111
        tatA NONE
        tatA 3072042 .. 3072053 -    -3  -3.24488   TTCGGTGAAATAAAG                CATA AAAA TATG                 AAAATATAATAAAGA  47 102
      MM2582 3071272 .. 3071287 -  -5.4  -3.31726   CCTGTGGAGAGAATA              TCCCCA TTGC TGGAGA               ATACGGAGGCTCAAA  56 172
      MM2580 3069966 .. 3069980 -  -2.8    -3.484   TCCAGGACAGTAGAA               TTGCTT CAA AGGCAA               TTTGGCATCCGTGAT  47 46
      MM2579 3068667 .. 3068694 -  -9.2  -3.72893   CAGTTTGGCATGAAA        GTCCATGATGAG AAAA CTCATCACGTAC         TCTCTCCTTCCTTTT  81 18
      MM2578 NONE
      MM2577 NONE
      MM2576 NONE
      MM2575 NONE
      MM2574 3064996 .. 3065012 -  -6.5  -2.62545   GAGATTTCAAAAACC              CGGATGC TTT GCATCCT              CTTGCCTTAAAATTT  57 179
      MM2573 3064085 .. 3064104 -  -2.2   -4.6645   TATATATATATAAAA            GTTATATG TCTA CATATAAA             AGTTATAAGTCTGCA  62 136
      MM2564 3052758 .. 3052770 -  -3.3  -3.13522   ATCCTTGCATCAACA                GACCC TGT GGCTC                TCGACCAGGCAAGCT  46 381
      MM2555 3038944 .. 3038957 -  -2.3  -4.66609   TATTCTATCGAAAAA               GCAAG ACAG CTGGC                ATATAAGGGTGTAAT  64 398
      MM2552 3035908 .. 3035923 -  -4.8  -2.78327   ACGAAATGCGCAAAT              GAAATT GAGG AATTTC               GGTATCGTTTTCTTG  49 523
      MM2550 NONE
      MM2549 3034664 .. 3034675 -    -3  -3.06509   TTCGAAATAATTAGA                TTGA CTGT TCAA                 AATATAAGCTTTTCA  43 339
      MM2547 3033120 .. 3033133 -  -5.2  -3.06796   TTCCACTCCATTTAA               CCCG TATATC CGGG                ATATATTCATTAGAT  54 35
      MM2546 3032353 .. 3032367 -  -8.6  -3.18404   GTAAAATGCAATACA               GGTGAA AAA TTCACC               CTCAAAATTCTAAAA  73 44
      MM2533 3020053 .. 3020082 -  -2.2  -4.24385   AAAACAAAAATATAA       TTCTATAGTAAG GATGTT CTTACTAATGAA        TATACTCCTGATTAG  54 290
      MM2532 3018341 .. 3018362 -  -2.3  -3.81279   ACAGGTGACAAAACA           GAT-TTTGCC TGT GGCAATTATC           CTGAAGTATAAACAT  50 310
      MM2531 3017345 .. 3017368 -  -9.7  -2.73508   GAATAAGTAAATTTA          CTGGAAAGT TTGCTG ACTTTCCAG           TTTAAGATTAGTTTT  75 93
      MM2530 3015656 .. 3015666 -  -2.6  -3.15056   ACTCCCAATTCAATA                 TAAT CCT ATTA                 AATAATAATATTTTC  45 240
      MM2529 NONE
      MM2528 NONE
      MM2527 NONE
      MM2526 3012019 .. 3012034 -    -4  -3.93237   TCAAAGAAGGAATAA              TTGAAG GGAT CCTCAA               AGAAAAGCTGGGAAA  57 281
      MM2524 NONE
      MM2523 3009764 .. 3009776 -  -5.5  -3.72302   CTCATATCAAAAAAT                CCCTG TTA CAGGA                TTTGTTTCTAAAACC  61 150
      MM2520 3007663 .. 3007677 -  -4.2  -4.27192   AAAGGTGGAGCAAAA               CACCTA TTT TGGGTG               TTATGTCGAGGGAGA  62 213
        thiI 3001842 .. 3001853 -  -5.8  -3.80014   ATACGGATGATGAAA                CCCT TGAA AGGG                 CTAAAATGACAGAAC  61 322
      MM2509 2992261 .. 2992284 -  -2.4  -4.60255   ATAATGTTCTAAAAA          CTTCAGTATT TTAA AGTCCTGAAG           TAAAATTTGTGCATA  59 89
      MM2508 2991162 .. 2991178 - -13.7  -2.53118   AATAAAGAAAGAAGG              CGAGCGC TTC GCGCTCG              ATTAAGAGATTTATA  89 302
        grpE 2988872 .. 2988882 -  -2.6  -3.32993   GTAGTTATAGATTAA                 TTAA AGT TTAA                 TTTCCAGCCAGATGA  45 339
        dnaK 2986860 .. 2986882 -  -8.5  -3.21853   AAAAAATAAAGGAGA          CGG-AACCTG TGAA CAGGTTTCCG           GCAATGCCTGAGAAT  73 78
        dnaJ 2985616 .. 2985627 -  -7.2  -3.80535   AAGCCTGAGAAAATA                CCGG AGAA CCGG                 CTAATATTGGAGCCA  70 53
        trkA NONE
        trkG 2982254 .. 2982272 -  -8.9  -3.27181   AGTGGAAAACACAGA             TGCCTGA CAACT TCAGGCA             CATCTATTGTATGCC  73 57
        trkA 2980628 .. 2980638 -    -4   -3.4758   GATGAAGAAGATGAA                 GAAA GAG TTTC                 GTATTTAAGATTTTC  51 52
        trkG 2978948 .. 2978958 -  -3.2  -4.78477   AGACATAAAAAATAA                 GACA TGA TGCC                 TGTTTTTTCAGGCAT  65 152
        fpoA NONE
        fpoB NONE
        fpoC NONE
        fpoD NONE
        fpoH NONE
        fpoI NONE
        fpoJ NONE
        fpoJ NONE
        fpoK NONE
        fpoL 2962349 .. 2962366 -  -2.7  -2.91466   ACCAGAATCAACAAC             GATGC GACCGGCA GCATC              AGAGTACCTCCATTA  42 24
        fpoM NONE
        fpoN 2959399 .. 2959412 -  -3.1  -3.30007   AATACCTCCTTAGAA               TGGCA CAAG TACCA                TTGCTGCTTTCATAG  47 6
        fpoO 2958950 .. 2958975 -  -9.9  -5.74288   ATAAAGAATAAAAAA         TAAAGCCACTT TAAA AAGTAGCTTTA          CTCAATATTTAATGC 100 34
      MM2478 2955280 .. 2955307 -  -9.2  -5.42259   TCAGTGTTAAAAAAA        TAAACTCACGAC TCTT GTCGTGAGATCA         AAAACCACTTAATTA 100 69
      MM2477 2954607 .. 2954625 -  -6.7  -3.27661   AATATATATCATGAA             GGGGAAA AAGAA CTTCCCC             TTTTATAATATAATT  61 81
      MM2476 NONE
      MM2475 2953253 .. 2953269 -  -3.7  -3.31144   CTTCTAGCTCCAGAA              CCTGAAA GCA TTCCAGA              AGCTTTTTGATTTCT  49 199
      MM2474 2952357 .. 2952370 -  -2.4  -3.86897   TGCAGGGTTCAGAAA               TGTG CTTGTC CACA                TGTATGAAGAAGTAG  53 164
      MM2471 2949837 .. 2949861 -  -8.6  -4.10552   CTTCAGTAAAGTAAA          TCTTCAGGCT TTTTC AGCCTGTAGA          ATAGGAATTCTCTTT  85 98
      MM2470 NONE
      MM2469 2941774 .. 2941786 -  -9.1  -2.56177   AGACTTGATACCAAC                GGGCA TGC TGCCC                TGATTAACCCTAAAC  66 523
      MM2467 NONE
      MM2466 NONE
      MM2465 NONE
      MM2464 2939784 .. 2939803 -    -5  -2.53392   AAATGCCTGAATTCA            TATCCGGA TAAC TCTGGATA             CACGAAAAAGGATTT  49 53
      MM2463 2937795 .. 2937813 -  -3.2  -2.72855   GAAATCCTCCAATCA             GATTTATT TTT AATAATTC             CTTTACCTTGCTTTT  43 110
      MM2462 2937342 .. 2937359 -  -9.1  -3.80551   CAAAGAGTTATTAAA             TCCCGCC CGAA GGCGGAA              TTTGAAATTATTCTG  81 33
      MM2460 NONE
      MM2459 NONE
      MM2458 NONE
      MM2457 NONE
      MM2456 2929680 .. 2929691 -    -3  -2.72126   AATTTAAACAAAACC                TTCA AACA TGAA                 TTTTAGAACAACCAT  43 212
      MM2455 NONE
      MM2454 2927728 .. 2927746 -  -2.5  -4.77165   TTCTGGATAACAAAA             TATTCTG GACAA CAAAATA             TTCTGGATAAATTAT  63 167
      MM2450 2922780 .. 2922790 -  -3.2  -4.38712   TCTATTTCTACAAAA                 GACC AAA AGTC                 AGTTAGAACTTGGGC  60 341
      MM2437 NONE
      MM2436 2909026 .. 2909042 -  -3.7  -3.84304   TTAATTTAGAAAACA              CAGAC ACACTCG GTCTG              CAACTTGTAAGTACC  55 159
      MM2426 2895072 .. 2895082 -  -2.6  -4.30978   CTGAACGGATTAAAA                 TTTT AAA AAAA                 TAAAATTTACTGATA  58 143
      MM2425 2893580 .. 2893590 -  -2.6  -3.18292   ATCCAGTATTAAAAT                 TTTA ATG TAAA                 TTAATGCAAGCAGAG  45 231
      MM2424 2892039 .. 2892051 -  -6.3  -4.39386   TTCAAAGCATGAAAA                TGGAA TAA TTCCA                TATCCTCAATAAAAT  74 318
      MM2422 2889423 .. 2889437 -    -5  -3.18681   GGTTAATTGGAGTAA               CAAGAT ATT ATCCTG               AAGTATTTGAGGAAT  52 296
      MM2415 2876141 .. 2876156 -  -4.7  -3.10641   GAATGGATTATTTAA              CCACT GTATAA AGTGG               TTCTCCTAACTTTTC  52 2
      MM2408 2869639 .. 2869673 -  -6.4  -3.17794   AACTTACTATTAATA     TGAAATGTCGCCTGCT TTT AACGGACGACTTCTCA     TTACCTGTTATACCC  61 173
      MM2405 2866112 .. 2866122 -  -4.6  -2.73483   ATGTTATGGTAAGCA                 CGGG AAG CCCA                 CGCCGGATGATGCCT  47 78
      MM2404 2865525 .. 2865538 -  -6.7  -2.72379   TTAATTTTCGAATTA               TTCCC TGTC GGGAA                GCCTGATAATTTGAA  57 87
      MM2403 2864102 .. 2864120 -  -3.8  -4.07687   AGCTCGCTTTGAAAA             CCAGAAGT TAG ACCTCTTG             AGCGAAGCGAAAAGG  57 154
      MM2402 2862760 .. 2862779 -  -3.6  -3.50831   CGAAAATAAATAAAT            TATGGTGA TATA TCAGCATA             TTTGAATGGCATTGA  51 98
      MM2401 2862248 .. 2862262 -  -7.8  -4.96468   GAAATTGAAATAAAA               GTCCAG AGC CCGGAC               TATTTTTATATTGAC  88 272
      MM2400 2861505 .. 2861515 -  -2.6  -3.64755   ATATACCGCCAATAA                 TATA GTT TATA                 ATCTATTTTACTTGA  48 60
      MM2399 NONE
      MM2398 NONE
      MM2397 NONE
      MM2396 2857846 .. 2857864 -  -7.4  -3.02293   GGAAAGGTAAATAAT             TATCCCGG ATT CCCGGATA             GTAAGATGCAATTTC  66 120
      MM2395 2856401 .. 2856411 -  -3.2  -3.34715   GAGTCCCTGTAAACA                 GCCT GTA AAGC                 TTATCTCTTTTGCAC  48 330
      MM2394 2855743 .. 2855757 -    -5  -3.28712   CCTGTTCTCTCACAA               CTCTAA ATG TCAGAG               AGGAGCATAGACTAC  54 20
      MM2393 NONE
      MM2392 2853181 .. 2853197 -  -9.5  -2.71144   CACGTTTTTTAATTA              GCTTGAA ATT TTCAAGC              TAATTGCAATAAGGC  72 280
      MM2391 2851715 .. 2851772 -  -5.8  -2.78523   GTGAGAATAAATCTA CCATTGACTCTGCATCCTGTTTTTTT GTGGTG AAAGGAAAAGGATACAGAGTCAATCA TAATTTACAGAACTT  56 228
      MM2390 2850240 .. 2850263 -  -4.4  -2.78813   TGCCAGTCCAATAAG          TCCAGTCCCG TCAT CCGGTCCGGA           AGATACCGGATAAGG  48 353
      MM2389 2847644 .. 2847682 - -11.2  -4.18488   AGGCACCGTAATAAA   GAAAAAAGAACCGAATGA AAG TCTTTCAGTTCTGTTTTC   TTAAAATAAGAGATC 100 12
      MM2385 2843132 .. 2843143 -  -2.2  -3.05844   CTTTCGAGCCGAAGA                CTCG GGTT CGAA                 TCCCGGCCGGAGCAC  42 267
      MM2377 2834253 .. 2834263 -  -2.6  -3.53811   TTTACTCTCTCTAAA                 TAAT ATA ATTA                 ACTTATCTGATCAAT  48 155
      MM2376 2833216 .. 2833226 -    -4  -3.40522   ACCTTCTCAGGATAA                 TGAT GAA ATCA                 GGAAAACAACCAGTG  51 225
      MM2374 2831027 .. 2831041 -    -5  -3.59315   CGAATCAGCCGGAAA               CTCAAA AAA TCTGAG               GCTTAATCAATAATT  57 28
      MM2373 2829581 .. 2829604 -  -7.4  -4.09805   TTAGGAAGAAGTAAA          CAGGAGGGTC TTTA AACCTTCCTG           GGATCCGTGATTTCT  78 13
      MM2372 2829024 .. 2829045 -  -6.6  -3.17289   CATAAAGGGAACAGA           CCTGAGGAC TTTAT GTCC-CAGG           CTTTAAAATTCCCCT  61 177
      MM2370 2826223 .. 2826239 -  -9.4  -3.53012   TTCTCCCTGGTCAAA              GCTCCG TGTGT CGGAGC              AGTTTATCTCTCTCT  75 379
      MM2362 2818381 .. 2818391 -  -6.8  -3.07994   TTCAAGTTCACTCAA                 GAGG ACC CCTC                 CCTGTTAAAGGATAT  59 11
      MM2361 NONE
      MM2360 2817227 .. 2817242 -  -7.6  -3.68569   CCAGGCAGTCAACAA              TCCTGT GAAA ACAGGA               AAATTTACTTTTTTA  71 459
      MM2354 2813065 .. 2813079 -  -3.5  -3.08679   TGCTTTCATGTAATA              CG-GGC TATT GCCTCG               GCTTTTTTAGGAAGC  45 1
      MM2353 2811772 .. 2811791 -  -3.5  -2.56413   AAACCTGAAATAGAT            CCCTGAC GTCTGA GCCAGGA             CAGCAAGATTTTCTG  42 318
      MM2351 2810322 .. 2810335 -  -3.9  -2.74605   TGGCCGGAAAATCCA               GATTT TAAT AAATC                TATGATTTTAAAACA  45 408
      MM2350 2808647 .. 2808679 - -10.1  -3.35542   GGGAGTTTCAAAAAT      TTCTCAGAAACATGT TCT AAATATTTCTGAGAA      TGATATTCTAAAAAA  81 216
      MM2348 2806274 .. 2806284 -  -5.4  -3.56366   AATAAGGTCCGGAAA                 GAGA ATA TCTC                 TCCGGCTTACTGTAT  59 32
      MM2347 2804996 .. 2805016 -  -2.6  -4.27796   GAAGAAATGGGAAAA            GATGAATA AAAAA TTTTCATC            CATATTTTATCTCTC  58 32
      MM2341 NONE
      MM2340 2796003 .. 2796032 -  -2.7  -4.13816   GTCAGAAAAAGACAA       TCCGGAGCAAACA GGCC CGTAAACCCCGGA        GATAATCCTGAGGTA  55 345
      MM2333 NONE
      MM2331 2788312 .. 2788326 -  -2.8  -4.14874   AGAAGACTGGGAAAA               TAACTC GTG GAGTTG               TGAAGAGAATTTTAA  56 190
        vhoG NONE
        vhoA NONE
        vhoC 2767835 .. 2767853 -  -7.4  -4.15899   AAAAAGATCAAAGAA             GGGGAGAA GTT TTCTTCCC             TTATTACGTTTTACG  78 455
      MM2309 2764143 .. 2764165 -  -3.4  -4.65895   CGGGGGAGTGAAAAA           CGTCAATC TTCTTCT GATGGACG           CAGAACATCTTGAAT  66 427
      MM2307 2761911 .. 2761922 -    -3  -2.81464   TGATCATTTAGCATA                GTAA TGAG TTAC                 AATCTGTAAGTTTGG  44 297
      MM2306 2760552 .. 2760569 -    -7  -2.74715   AAAAAACTTAAAGAT             GAACCC GATTCA GGGTTC              TTTGTATGATTTTTA  61 56
      MM2305 2757897 .. 2757916 -  -9.2  -2.90075   GCGGCCCGAAGCATA            CCCCATCC TTTA GGGTGGGG             TGGCCGCCCGCAATT  73 241
      MM2301 2751903 .. 2751922 -  -8.6  -3.09615   TAACAAAAATAGAAG            TCGGGATC TTCA GATCCCAA             GCTTTTTTCTTTTTT  71 15
      MM2299 2749346 .. 2749358 -  -4.9  -3.43492   TTAGATTCATTATAA                TATTC GGG GAATA                TTTTCAGGGAATATT  55 194
      MM2298 NONE
      MM2297 2744298 .. 2744312 -    -5  -2.81316   GGAGTATTTAAGAAG               TTCTCG AAT CGAAAA               TCCGACCTAAATTGA  51 132
      MM2296 2742448 .. 2742461 -  -6.7  -3.42405   TATAAAAAACAGACA               GGGAA TTAA TTCCC                TTATCTTTTTTATTT  62 373
      MM2294 NONE
      MM2293 NONE
      MM2292 NONE
      MM2291 2731140 .. 2731157 -  -7.1   -3.7941   CACGTTTCAGAACAA             TATCACT GCTT AGTGATA              ACGAAAAAAAGGACT  70 311
      MM2285 NONE
      MM2283 2722295 .. 2722309 -  -6.4  -3.32343   TCCAGAGGGCGACAA               GGCTCT CAG AGAACC               TGCCGTGAATTTAAA  61 16
      MM2282 2721120 .. 2721155 -  -4.8  -2.71712   TTTGTTCCCTGAAAG    GCTCTGTCCGG-ATACA GCA TATATTCCGGATACAGC    ATATATTCCGGATAC  50 89
      MM2281 NONE
      MM2280 2718988 .. 2719000 -  -3.4  -3.61536   AACTGAACTTGTAAA                CTGA ACCTG TCAG                ATGATGAACACGAGT  50 388
      MM2279 2717315 .. 2717327 -  -4.8  -2.90392   TACTCTGCAATTACA                CCTG TAACT CAGG                CTGCTGAAACTTTAT  51 199
      MM2278 2715793 .. 2715807 - -11.4  -3.66541   AATATATACTCTAAA               CTCGGG AAA CCCGAG               TCCTTTTCCGTATAA  90 195
      MM2277 2711369 .. 2711379 -  -3.2  -4.07568   TGCTTTTTCTCAAAA                 CCAG GCC CTGA                 GTTTCCAGCTTTTCA  55 90
      MM2276 2707037 .. 2707093 -  -8.1  -3.44051   GTTCCATCATTACAA GAGTTATATCTCCAAGAGTTATATCTC CAA GAGTTATATCTCCAAGAGTTATATCTC CAAGAGTTATATCTC  72 517
      MM2275 2703023 .. 2703046 -  -8.1  -3.09516   TTTCTCAGCATGCAA          CCCTGCTGC CCCGCT GCATCAGGG           AGCACCTCTTTCACC  68 464
      MM2274 NONE
      MM2273 NONE
      MM2272 NONE
      MM2271 NONE
      MM2270 2695013 .. 2695042 -  -3.4  -3.06911   ATTTAAATAATTATA       GGTCGTGTCCGG GTTTTA CCGGACTTCACC        CCTCTTCGACTTCAA  45 21
      MM2269 NONE
        nusA NONE
      MM2267 NONE
      MM2266 2692934 .. 2692954 -  -9.7   -2.8552   GTTTATTCAGGAAAG            GCCCGTAAA CGA TTAACGGGC            TGCCTTCGCAACTCT  76 17
      MM2265 2690668 .. 2690693 -    -7  -2.77344   TTATGCCTGAATAAG         GTGAAGCGGAA AATAG TTCCGCTT-AC         ATTGAAAGGTAGTCA  61 22
      MM2264 2689062 .. 2689085 -  -5.4  -3.48747   AAAATGAAAAAAGGA          GAGTGTTA TTTCTGCT TAACACTC           ATGCACATGCCTGCG  57 7
      MM2263 2688680 .. 2688706 -  -5.1  -3.07005   AAGGAATTTGCAAGA         CCGGGTACAGA GATGT TCTGTAACCTG         GCGTTTTTTGCATTT  52 39
      MM2262 2687113 .. 2687135 -  -3.4  -3.40611   GTTATTCCAATAATA           TCGTTTAAGA GCA TCTTCAGCGA           GTTTGCAGGAGAATT  48 134
      MM2261 NONE
      MM2260 NONE
      MM2259 NONE
      MM2258 NONE
      MM2257 2684244 .. 2684260 -  -3.7  -3.48924   TCAGGCTTCAGACAA              CTGAATT TAA AAATCAG              CATCAAAGTATCTGA  51 464
      MM2256 2683266 .. 2683285 -  -2.2   -3.9392   CTTTATTTTAAATAA            TCTTTTTA GCCT TAAAATGA             TAGAGTTCTCAGTAT  52 104
      MM2255 2682293 .. 2682308 -  -6.2  -3.93288   TCCCAGTGAATGAAA              TTCTTG ATAT CAAGAA               TAATTACGTGATTGA  66 248
      MM2253 2679880 .. 2679907 -  -2.8  -3.26378   CTTTAAAATACAAAC        TCCACATT-GAGA AAG TCTTAAACGTGGA        TCCTGGGTATAGCCT  45 113
      MM2252 NONE
      MM2251 2677500 .. 2677515 -    -4  -3.68351   TCCCCATGATGGAAA              TTCTCG ATAT CAAGAA               CAATTATGTCATTGA  53 198
      MM2246 NONE
      MM2245 2672661 .. 2672673 -  -7.7  -2.97653   ATCTGCAGTACAAAC                CTGGA AGT TCCAG                TCGAATACCCAAAAG  61 225
      MM2239 2668628 .. 2668652 - -11.5  -2.55874   TAAATACAGGAATAG          GAGAAGATGTG GAA CGCATCTTCTC          AACTTCTTTAAATAA  82 157
      MM2238 NONE
      MM2237 2667635 .. 2667659 -  -3.5   -3.6284   AAGGATGATCGGAAA          GCCGGCAAG TCTTTAG CTTGGCAGC          AGTTCACATTTTCAA  50 29
      MM2233 2661143 .. 2661164 -  -5.9  -5.19879   GTGTAAATATAAAAA           GAAAGGCTT CAAT AAACCTTCC            TCAGTATTTAAGAGA  83 47
      MM2232 NONE
      MM2231 2658176 .. 2658186 -  -5.4  -3.53012   TTTCGTTTTTTTAAA                 GTAC GGC GTAC                 TGTTTCGTGAGAAAT  59 144
      MM2230 2656967 .. 2656979 -  -4.8  -2.60496   GCCGCTGCTAAACAG                CAGG AGGGG CCTG                TGGAGGAACTGGATG  48 518
      MM2228 NONE
      MM2227 2653867 .. 2653886 -  -5.6  -3.27511   ACAATGGAAGCAATA            GAGCGCGA ACTT TTGCGCCC             CTCAGGCGGGATTGC  55 488
      MM2223 NONE
      MM2222 2647852 .. 2647866 -  -2.9  -3.17725   TGAAAGTATATTCAA               TTTGA TGTTC TCAAA               TAGCCTGGGTAATAA  45 328
      MM2221 NONE
      MM2220 NONE
      MM2219 2644815 .. 2644827 -  -3.5  -4.56597   TTCTTCCCTCAAAAA                TATAT TTG ATATA                AAAATAACTTCATTA  62 136
      MM2218 2643078 .. 2643092 -  -2.8  -3.97602   AGATATTCAAAAATA               GAAACA ACG TGTATC               TGCCTCTTATACCTT  54 305
      MM2216 NONE
      MM2215 NONE
      MM2214 NONE
      MM2213 2633681 .. 2633695 -  -2.8  -4.62471   TTTAATTCTCAAAAA               TCAGAA AGT TTCAGA               AATATTTCCCATGAT  60 372
      MM2210 2626257 .. 2626276 -  -6.5  -4.53777   TCTAAGGAAAAATAA            GGAAAGA TTTTTT TCTTTCC             TCTATTTTTTAGATT  76 175
      MM2208 NONE
      MM2207 NONE
        moaC NONE
      MM2205 2620207 .. 2620230 -  -7.4  -2.94354   TTAGATATTTAGATA          TGTACTTCCC AGGC GGGAAGCACC           TGTGTTTCGTTGGAT  64 103
      MM2197 2609600 .. 2609622 -  -7.8  -3.92522   CCTGAAGCTCAGAAA           GCGAAAAGAA TTT TTCTTTTAGC           TCTAAATGATTTCTG  76 110
      MM2196 NONE
      MM2195 2607069 .. 2607086 -  -5.7  -3.66666   GGTAAAAGCCGGAAA             TTACAAA AAAC TTTGTAA              TATGTAAAAAAATAA  59 56
      MM2190 2598051 .. 2598068 -  -3.5  -4.59069   ATCATAATTATAAAA             TAT-GGCA GAG TGCCCATA             TTGTGGAAGGTCTTT  62 225
      MM2189 2596699 .. 2596720 -  -3.7  -2.52543   ATGTTTTTGAATGGA           CACTCGTTCC TAC GGAT-GAGTG           GGCTGGGGGGTCGAT  44 440
      MM2184 NONE
      MM2183 2589583 .. 2589593 -    -4   -4.7173   TACGAGATTCAAAAA                 TCAA ATT TTGA                 GTTTAGGAATAGCCT  67 96
      MM2180 2585550 .. 2585561 -  -4.4  -3.65676   ATGAAGAAATAAAAG                CTTC AGGG GAAG                 AACATATCCCTGAAC  55 192
      MM2178 2581825 .. 2581838 -  -6.7  -3.65722   AAAATAATTGCTAAA               CAGGT TGAG ACCTG                AAAACCTCTTATTTA  64 508
      MM2174 2576159 .. 2576169 -  -4.6  -2.56715   ATTGCTATTAACGCA                 CCGG CTT CCAG                 GGTATGGGAGGTACT  47 436
        hypC NONE
        hypB 2565997 .. 2566013 -  -3.7  -3.97368   GGCCTAATTCATAAA              GAGTATA AGC TAAACTC              AAAAGACTAATCTGG  57 287
      MM2162 NONE
      MM2161 2564344 .. 2564358 -  -2.9  -4.84359   GTATTTTTAGAAAAA               TCATA TTTGG TATGA               TTTGCTATAGCAAAT  66 439
      MM2159 2561169 .. 2561183 -  -7.2   -2.8294   TATGTTCCATAATTA               CCTATA GTT TATAGG               TTTACATATGAAAAT  62 280
      MM2151 2553711 .. 2553723 -  -2.7  -3.70465   GATAATGGAAAAAAG                GTTCT GGA AAAAC                TGGAGGGAAAATATC  48 223
      MM2115 2526480 .. 2526491 -  -4.4  -4.15044   GCGGTGTTGAAGAAA                TGAC TATG GTCA                 TTGGAGGTCCCTGTT  61 431
      MM2113 NONE
      MM2112 NONE
      MM2111 NONE
      MM2110 NONE
      MM2109 2521135 .. 2521145 -  -2.6   -3.2819   ATTCAATATTACCAA                 TAAT CCC ATTA                 GCAGAAATTTGGTTC  45 64
      MM2108 2519481 .. 2519491 -    -4  -3.39162   TACAAAACAATTTAA                 TTTC TTC GAAA                 GGAAGAATTTGAGAA  51 142
      MM2107 NONE
      MM2106 NONE
      MM2105 NONE
      MM2104 NONE
      MM2103 NONE
      MM2102 NONE
      MM2101 NONE
      MM2100 NONE
      MM2099 2507869 .. 2507891 -  -7.8  -2.79139   ATAAAAGTGCAATTA           GTGGAAAG AAGAAAG CTTTCCAC           TCAATTTGAAGAGGA  64 87
      MM2098 2503523 .. 2503544 -  -7.3  -3.39289   CAAAATAGCGGATAA           GCACAGG TTATTACG CCTGTGC            CTGTCTGTTTCATTC  66 35
      MM2097 2502776 .. 2502797 -  -7.4  -3.42366   GTGAAAATTTGAGAA           TCTGAAGA ATTAGA TCTTCAGA            TTTAACCCAGAATGC  69 27
      MM2095 2500771 .. 2500788 -  -9.9  -2.96637   AAGAGAGGAAGTAGA             GGAAAGC TAAA GCTTTCC              TTTTTTCTTATAAAC  77 108
      MM2091 2495055 .. 2495078 -  -5.2  -4.11371   GAATATCCCGGAAAA          CTTTCTGGAG CGAC CTCCAGAGGG           CACGACAGAAGGTGG  63 387
      MM2089 NONE
      MM2088 NONE
      MM2087 NONE
      MM2086 2487028 .. 2487045 - -11.3  -2.81683   AGATTCAAAAGTAAT             CTGGGGT TAGA ACCCCAG              TTTTTTCACAATATT  83 14
      MM2085 NONE
      MM2084 2483912 .. 2483944 -  -5.6  -4.25615   AAAAATCGCAATAAA      CTTTATTCCGTGTC TTTTT GACACGGAATATTA      ATATTCAAATTTTTT  66 50
      MM2081 2481006 .. 2481022 -    -3  -3.60792   TTTTTAAGGCTCAAA             CTGCGTG CATT CACG-AG              AGAAACTGCATTTTC  50 69
      MM2080 2479971 .. 2479981 -  -4.6  -3.42342   GCATAAGAAAAAGCA                 CCCC TGT AGGG                 CAGGACATTACAGGA  53 152
      MM2077 NONE
      MM2076 2475627 .. 2475639 -  -5.5  -2.72049   GACAGTCTGGAAGGA                GCAGA CAC CCTGC                CCCTGAGGATCGGGG  50 425
      MM2074 2473050 .. 2473069 -  -5.7  -4.11363   AATAACATTAAATAA            GTGAGGC AGGAAG ACCTCAC             ATACTTTTATGCTAA  66 84
      MM2071 2466745 .. 2466758 -  -3.9  -3.27544   GAAAAGTAGCACTAA               GAAAT TTAT ATTTC                CTGTTGCCTGAATTT  49 71
      MM2070 2465292 .. 2465310 -  -3.9  -2.52128   TATTAAACAGAAAGG             TCTCTTC AATAA AAAGAGA             AGTAATGATTCTTCA  45 294
      MM2069 NONE
        fecD NONE
      MM2067 2461508 .. 2461532 -  -5.1  -4.42386   CTGGGACTGAGAAAA          CACCTTTCT ACTAACA AGAAAGATG          TCCACAACAAGCGCG  68 375
      MM2060 2454375 .. 2454387 -  -4.1  -3.44051   CCGGTATGATCATAA                GATAG GCT CCATC                ACTTCTTTCCAGGCT  53 7
      MM2059 2453191 .. 2453216 -  -9.8   -4.0348   ATATGATAGTACAAA         TGT-CCCGGCA CCACC TGCCGGGCACA         CTCAGCTTTCTCTGC  87 195
      MM2058 NONE
      MM2057 NONE
      MM2056 NONE
      MM2055 NONE
      MM2054 NONE
      MM2053 2448445 .. 2448455 -  -4.6  -4.83169   ACTTTTTCAGAAAAA                 CCGA TAT CCGG                 GATATTTTTATAGCA  70 415
        mtbC NONE
        mtbB NONE
        mtbB 2445777 .. 2445812 -  -6.4  -3.03036   ATGAAGAAAAGAGTA    CTTTTTACATGAAA TGAAGGTT TTTCATGTAAATAG     ACATAAAATAAATCA  59 492
        mttB NONE
        mttB NONE
        mttC NONE
      MM2046 NONE
      MM2045 2441707 .. 2441719 -  -3.4  -4.06419   CCCGGTGATAAACAA                CACA TAATC TGTG                GGTATGGATAATCCT  55 364
      MM2044 2440549 .. 2440561 -  -4.8  -2.75064   TTTCCGATGCAATTA                CCGA CGCCT TCGG                GCTTCCCGAACGGGA  49 272
      MM2042 NONE
      MM2038 NONE
      MM2037 2434842 .. 2434877 -  -7.1  -3.81154   AAAATAGTTATCAAA    TATGAAATCGCAAACA GGTCA TGTC-GCGATCTCATA    TCTGGTTGTAATTCA  70 101
      MM2036 NONE
      MM2035 2433101 .. 2433120 -    -2  -6.09196   GTGAAAACAAAAAAA            GCCTCATT AAGA AGTGTGGC             AGATGTAAATAAAAA  87 136
      MM2033 NONE
        nfeD 2427706 .. 2427718 -  -4.1  -2.89564   TGGGGATGCCAGAGA                GATCT CAA AGACC                GCAGGTGTAAAAATG  46 504
      MM2028 2421444 .. 2421458 -  -2.8  -3.95071   CAAACTCGGAAAGAA               TCCG GCTTGTG CGGA               AGGGGGCAAATGATT  53 303
      MM2027 NONE
      MM2024 NONE
      MM2023 2415310 .. 2415320 -  -6.8  -2.90763   TTCACAGCCCACACA                 CCAG AAG CTGG                 TATACCTGTGCGGAG  56 308
      MM2017 2407200 .. 2407210 -  -5.4  -3.33744   TTTCCCCTGAAAAAG                 CCTT ATT AAGG                 AGTCTTGAAGGGCAG  57 137
      MM2016 2406716 .. 2406736 -  -3.9  -3.10112   AGTTAACTTATTTAA            TGGCAGCCA CCA CAGGTGCCA            CATCCGCCGCCGGCG  47 1
      MM2015 2405796 .. 2405816 -  -4.1  -4.14243   GAGTTCATCCCAAAA            CCAATTTTA CCT CAAAATTAG            CAAAGTTTCAAAACT  62 480
      MM2014 NONE
      MM2013 NONE
      MM2012 2398070 .. 2398088 -  -3.2  -3.76373   CCCGGAAGAGGTAAA             TTCCTT GAAGGCA AAGGAA             AAATGTCAGAAGAAG  52 118
      MM2001 NONE
      MM2000 NONE
      MM1999 2380725 .. 2380775 -    -2  -3.04398   TGCCGCCCTTAAAAG GGTGGGAATGTATGAATTCCACGT TACTG ACACGATTTTCATAC-TTCCC-CC TCAGGTCAGGATATG  42 26
        cobN NONE
      MM1997 NONE
        cbiO NONE
        cbiQ NONE
      MM1994 NONE
      MM1993 NONE
      MM1992 2370518 .. 2370530 -  -2.7  -4.32046   TGCCTAAAAATGAAA                TTCAA AAT CTGAA                TATGCCCGGTAAATT  58 207
      MM1991 2369539 .. 2369553 -  -8.6  -3.46965   AAGAGAGGATCATAA               TCAGCA AAA TGCTGA               TTAAAAATCCGCCAG  75 106
      MM1990 NONE
      MM1989 2368265 .. 2368278 -  -3.8  -4.56597   GCTTCGTCTCAAAAA               GGGA TTTAGC TCCC                TCAAAGGGGCGATTA  65 38
      MM1988 2367499 .. 2367523 - -11.5  -2.55874   TAAATACAGGAATAG          GAGAAGATGTG GAA CGCATCTTCTC          AACTTCTTTAAATAA  82 157
      MM1987 2366654 .. 2366681 -  -8.4  -4.72333   AATCAGATCTAAAAA        CAGATCCGAACC AAAA GGTTCTGCTCTG         TCCTTTTTTTGCTCT  86 301
      MM1981 NONE
      MM1980 NONE
      MM1979 NONE
      MM1978 2350829 .. 2350839 -  -6.8  -3.37881   GCAATATAAATTTAA                 CCAG ATT CTGG                 TGTTATTCAGAAGTC  62 73
      MM1975 2346146 .. 2346181 - -11.4  -3.41051   CCAGCTGCACTATAA    TATAGTCAGTTGATCA ACTG TACTCAACTGACTATA     TTATAATTCCTTTTT  89 70
      MM1974 2344011 .. 2344043 - -15.6   -3.7347   TTTAATACTCAATAA      CCTGGGGCTCCGGA TGAAT TCCAGAGCCCAAGG      TGGTTAATATATTGC 100 85
      MM1973 2342182 .. 2342205 -  -7.4  -2.60854   TTATAGAAAAATCAG          TGCCGATCAA CATT TTGACCGGCT           AATCTAAAATTCTAC  63 56
      MM1972 NONE
      MM1971 NONE
      MM1970 2339478 .. 2339488 -  -6.8  -3.53761   CAAGGTTCTTGCAAA                 CCTC AGG GAGG                 CTCCCATGGTTGCAA  62 423
      MM1966 2335461 .. 2335473 -  -3.5  -4.27617   GATATTTTATTAAAA                TTAAT TTT ATTAA                AATAACTTTGATTAA  60 213
      MM1965 2334674 .. 2334686 -  -2.7  -2.87132   CCGGTTTTTCATATA                CCTTT TCT AAAGA                CAATTCAGTCTTCTT  42 30
      MM1964 NONE
      MM1963 2332917 .. 2332946 -  -3.5  -2.74322   CCGAATTTCCTAAAG       TTTTTGGAAGGGA CTTT TCCCTTCCTGAAT        TTAAAGAAGAACTTT  43 26
      MM1962 2331118 .. 2331136 -  -3.2  -4.07595   ACATAGACCAAAGAA             TGAAAAAA ATT TATTTTCA             TTTTTATTAGCCTCC  55 490
      MM1961 NONE
      MM1958 NONE
      MM1957 NONE
      MM1956 NONE
      MM1955 NONE
      MM1954 2323798 .. 2323812 -  -2.8  -2.79004   CCATTCTCAAAATAG               TCCTTG ACT CAAGCA               AACTCGTATTTACCC  42 456
      MM1951 2321984 .. 2321996 -  -4.1  -3.62746   TCTACTTTAAAAAAG                CTGAA TTA CTCAG                GTTTCCATGATAAGC  55 161
      MM1949 2317989 .. 2318007 -  -8.2  -2.67477   AAGGAATTGATATTA             CAATTCTC TCA GAGAATCG             GTTTTTGCAAGTATT  66 119
      MM1947 2315177 .. 2315187 -  -3.2  -3.34715   TATTTTTGGGAAATA                 CCAG TCA CTGA                 TTAATGCGATTTTGT  48 26
      MM1946 2313938 .. 2313960 -  -4.3  -2.65942   TTTATATTTAAACAT          TGG-TTCAAA AACT TTTGAAACCA           TTCATCTTCCCGGTT  47 81
      MM1945 2313416 .. 2313427 -  -5.8  -4.07568   CTCTCTCGCCCAAAA                CAGC TCAA GCTG                 ACGGATTTTTAAGAA  67 126
      MM1937 2305444 .. 2305454 -  -2.4  -3.55071   GGATATTGGTGTAAA                 CCTG GCT CCGG                 AATAAATCTTAACCT  47 46
      MM1936 NONE
      MM1935 2302742 .. 2302754 -  -7.7  -3.98083   GAGGTAATCGAGAAA                TACGG GGT CCGTA                TGAGGATTTACACAA  72 422
      MM1933 2301185 .. 2301198 -  -2.3  -4.66537   CTCGGGAACATAAAA               GCACT TCTC AGGGC                AAGAGACGAGTACTG  64 87
      MM1930 2295441 .. 2295468 -  -9.2    -3.737   TAATTTGGCATGAAA        GTCCATGATGAG AAAA CTCATCACGTAC         TCTCTCCTTCCTTTT  81 18
      MM1928 2292755 .. 2292769 -  -4.2  -2.91429   TAAAATCGGCATATA               CCTGAA AGC TTCCGG               AAACAATGTTTTAAC  46 458
      MM1926 2288789 .. 2288800 -  -4.4   -3.4398   TTTTAATTGAAAAAC                CAGA AAGT TCTG                 CATCACCTGGTTTGG  53 66
      MM1925 2287701 .. 2287726 -  -7.7  -3.72695   ACTGGTCTGATCAAA         GAAATCCTG AAGCAGAG CAGGATTTC          ACGGGAAATGTATGA  71 309
      MM1922 NONE
      MM1921 2285494 .. 2285506 -  -4.1  -4.86731   TTTTCCGAAACAAAA                GGTCT GTT AAACC                TTGTAAGAATTGAAA  71 227
      MM1918 2281684 .. 2281698 -  -7.2  -2.83119   AATTGGTGATAATGA               TCTTGA AAA TCAAGA               CATCCAATCGAAACC  62 92
      MM1907 2265123 .. 2265146 -  -6.8  -5.04987   AACATGCCCAAAAAA          TGAAAGTACT TGAG AGAACTTTCA           TGCCAAATTAAAAGA  84 59
      MM1905 2263683 .. 2263697 -  -4.3    -4.258   TTATTTACGAAGAAA               GATGA TTTAT TCATC               TCTGTTTCATAGCTC  62 231
      MM1903 2262187 .. 2262199 -  -4.9  -2.90615   ACCGGTTCTAAATTA                TATAG TAC CTATA                CTATCTATCGCAGAT  51 131
      MM1902 2261447 .. 2261459 -  -3.3  -4.56636   AAAAACTAATTAAAA                GACTG AAC CAGAC                ATAAATTAAAGCTAA  62 169
      MM1900 2259727 .. 2259738 -    -3  -4.21908   CACTATCACTGAAAA                TTCA ACCA TGAA                 CAGAAATATATTTTT  57 39
      MM1899 2259411 .. 2259426 -  -2.6  -4.53225   AGGAAAAAAAGCAAA              TTTAAG TCTT CCTAAA               ATAAAGCTGAGTAAA  60 83
        paaI 2254874 .. 2254890 -  -7.9  -2.61681   TCCCAAGCTTAGAAC              CCGGGTT CGA ATCCCGG              CAGTCGCATGAGCTT  63 182
      MM1895 NONE
      MM1894 2250831 .. 2250842 -    -3  -4.13571   TGAAATAAAATATAA                GTTT TATG AAAC                 TAAAGATAGAAACAA  57 224
        syrB NONE
      MM1892 2247310 .. 2247340 - -10.4  -2.87206   TAATATGTATTAAAG       TTGCCAGCTGGCTC AAA GAGCCAGCGCACAA       AGACCTTAATGTATC  79 50
      MM1891 2245725 .. 2245751 -    -6  -3.29144   TCAGCCTGCTTACAA         TTATTGCACTTA TTA TGAGTACAATAA         TTGCGACAATCCTTA  59 126
        kefA 2244704 .. 2244720 -  -6.6  -2.75343   CTGATACCCGGAAAC              GAGTGA TATAC TCACTC              CTTCGTGTAAACCAT  57 20
      MM1888 2241847 .. 2241869 -  -4.2  -3.13432   GTTAATACCATTGAA           TCACTTGAAA AAA TTTCTAATGA           GCCATTTACTCCCCT  48 373
      MM1885 2238263 .. 2238282 -  -3.6  -4.40561   TGGTGCCAAAAACAA            GCTTATTT TACA AAAAAAGC             AAGGATTAAGATATT  62 275
      MM1884 2237669 .. 2237693 -    -2  -4.19735   CCCTGGAAAATCAAA          TTGCGGGCGG CCACC CCACCCTAAA          GGATGGGGTATGCTT  54 69
      MM1882 2236034 .. 2236044 -    -4  -2.78384   CGGGTTTCTACGAGA                 TTTC CCA GAAA                 GTCAAAAACGGCAGG  45 365
      MM1873 NONE
      MM1872 NONE
        vdcB 2224294 .. 2224323 -  -5.1  -2.66271   ATAAACCGCAAATAT       TCATTTTTACAGA AGCA TCTGTAAAAAAGG        TGGAAAATATAAAAA  50 285
      MM1868 NONE
      MM1867 2218347 .. 2218365 -  -5.3  -2.72661   CATGAGCCGGAAGGA             TAACCAG ATAAG CCGGTTA             AACTGAGTTACACAA  51 325
      MM1866 2216950 .. 2216964 -    -5  -4.18421   GAATGATAGAAACAA               GGATAA AAA CTATCC               CGGATGACATTGAAA  65 431
      MM1863 NONE
      MM1862 2213817 .. 2213829 -  -2.7  -5.65927   GATCCAAAGAAAAAA                TTCTC CTG GAAAA                AAAAGATGCCAGAGT  80 283
      MM1860 2211656 .. 2211678 -  -3.4  -5.30339   ATCAAAATAGAAAAA           TAGATTCAAG AAA CTGGATTCTA           GAGAAACTGGATTCT  74 341
      MM1859 NONE
      MM1858 NONE
      MM1857 NONE
      MM1856 NONE
      MM1855 2205312 .. 2205327 -    -9  -4.08939   CAACATTGACAGAAA              GCAGTG CAAA CACTGC               GAAACATGCCCCCCT  80 524
      MM1838 NONE
      MM1837 2188607 .. 2188630 -  -3.2  -3.24924   GTTTCAGTCATAACA          TTCTCAAAAG TTGG CTTTTATGAA           AATTTCTATCTTCGA  47 124
      MM1836 NONE
      MM1835 NONE
      MM1834 NONE
      MM1833 2183864 .. 2183879 -  -6.2  -4.29508   ACTGAGATGAAGAAA              TACACT GATG AGTGTA               AAGAGCAATTAAGAG  70 459
        hmf1 2175218 .. 2175232 -  -5.7  -4.37991   TAAAAATAGGTAAAA               TGCTG TTTTT CAGCA               TTTTTCAGTTCTTTT  69 60
      MM1818 NONE
      MM1817 NONE
      MM1811 NONE
      MM1810 2159053 .. 2159065 -  -4.8  -3.73224   TCATGGTGCATGAAA                CTGC TGTTT GCAG                GCTTTCTACTGCGTA  59 80
      MM1809 NONE
      MM1808 NONE
      MM1807 2157285 .. 2157306 -  -7.3   -3.0464   AAGCGAGCCGGAATA           GCGGGTAAAG TTA CTTC-CCCGC           AAACCGGACATTTTT  63 99
      MM1806 NONE
      MM1805 2154731 .. 2154741 -  -4.6  -3.09004   TTATCCTGAAAATTA                 CGCC CAG GGCA                 GGATTCGAACCTGCG  50 216
      MM1804 2153720 .. 2153740 -  -6.3  -3.05069   GGCAGGAAATAATGA            TTTTGAAAA ATG TTTCCAAAA            TTTATCCATTTTTTC  59 176
      MM1803 2151912 .. 2151924 -  -3.3  -3.53091   ATCGCGGCCCTGAAA                GGTCC TCA GGAAC                ATGTCACTGAGATGG  50 498
      MM1796 NONE
      MM1795 2143728 .. 2143742 -  -3.5  -4.51238   GGCAGAAAAGAGAAA               CGGCT GAAGT AACCG               GAGTGACAGGGGAGA  64 334
      MM1792 2139561 .. 2139575 -  -5.7  -4.39828   AACACCGCCATAAAA               GCCAT CCTGC ATGGC               ACAGGGCTTCAACAA  70 513
      MM1789 2136924 .. 2136944 -  -6.9  -4.00308   AAAAATAAACGTAAA            GCACCTT AATAAAA AAGGTGC            TTTTTTTATCTTTTT  73 79
      MM1783 2130047 .. 2130063 -  -2.3  -3.72893   TATCTCTGGAGCAAA              GAATAAA TCC TTTCTTC              CTTTTTACGGGGATA  50 86
      MM1780 NONE
      MM1779 NONE
        czcD 2122378 .. 2122388 -  -3.2   -4.1821   AGGACGGAAAAAATA                 GCCT TAA AAGC                 AGGAATCTCCGGTGA  60 328
      MM1776 2119678 .. 2119708 -  -5.2  -2.72344   GCTGATTCGTAATCA       GCAGGCCGAGGGTT CAA ATCCCTCCGGCGGC       TTTTTGTTTTCCTTG  51 102
      MM1774 2117449 .. 2117470 -  -5.9   -3.6692   GCTTACGGTAAAAGA           TGCAAAAAC TACT GCTTCTGCA            GGACTTTCTCCGGAG  59 399
      MM1770 2111325 .. 2111344 -  -9.2  -2.90075   GCGGCCCGAAGCATA            CCCCATCC TTTA GGGTGGGG             TGGCCGCCCGCAATT  73 507
      MM1768 2109139 .. 2109149 -    -4  -4.60041   ATTGATTGTTAAAAA                 TCAA GAT TTGA                 AACTTAATCGCAGGT  65 208
      MM1750 2091735 .. 2091752 -  -9.1   -4.9138   ATCAGGGAAAGAAAA             CGGACAG AAAA CTGCCCG              TTCTTTTCTTTCTAT 100 67
      MM1732 NONE
      MM1721 NONE
      MM1716 2059681 .. 2059697 -  -4.5  -2.78596   CATCGTTGGAGCACA              CCTATTA TAG TAATAGA              TTGGGATAACGAGGC  47 110
      MM1708 NONE
      MM1707 NONE
      MM1706 NONE
      MM1705 2048708 .. 2048720 -  -3.3  -3.10082   AAAAACCGGATTTAA                CCAGG TGT CCTTG                TCAAGATATTCTCTT  45 39
        hisF 2047595 .. 2047607 -  -3.4  -4.40804   TAGGATCGGACAAAA                TTCC TGTCT GGAA                ATCTCCATTCTGGAT  60 98
      MM1703 2047137 .. 2047149 -  -9.1  -3.71745   GAATTACTGAAAATA                CAGGC AAA GCCTG                AAAATTAAGGGTTTT  81 98
      MM1702 2046157 .. 2046168 -  -4.4  -2.54732   TTGAAATTCAGCAAC                GTTC TTAG GAAC                 TGTGAGGTTGTGGTG  47 404
      MM1700 NONE
      MM1699 2041547 .. 2041557 -  -4.6  -3.49993   TTATATAGCAAAAAT                 GCCG CTA CAGC                 TGCCAGAATTAATAC  53 219
      MM1698 2041270 .. 2041288 -  -3.2  -3.57263   ACTTTCAGGGGGAAA             TCATATCA GCG TCATATGA             TCAGAGGAGTTTTTC  51 79
      MM1685 2027559 .. 2027582 -  -7.4  -2.51464   GCAGGATGGACCAAG          CTACCCTACG GCCC CGCAGAGCAG           ATCTATTTCTTCGAT  63 195
      MM1684 2025757 .. 2025769 -    -2  -2.99951   CTAATGAGGAAATGA                TTGA GAAGA TCAA                AGAGAAGTATAAAAG  42 220
        mutS NONE
        mutL 2019727 .. 2019743 -  -2.3  -3.91357   CGACAATTAGAATAA              TTTAAAG TAT CTTTTAA              AATAATATGGGGACC  52 523
      MM1681 NONE
      MM1680 2017705 .. 2017719 -  -2.8    -3.484   TCCAGGACAGTAGAA               TTGCTT CAA AGGCAA               TTTGGCATCCGTGAT  47 222
      MM1679 2016406 .. 2016433 -  -9.2  -3.73402   ACATTTGGCATGAAA        GTCCATGATGAG AAAA CTCATCACGTAC         TCTCTCCTTCCTTTT  81 18
      MM1674 2006478 .. 2006495 -  -4.1  -4.83615   CATCCCTTAGAAAAA             TCCTGCC TCAA AGCAAGA              TAGAAACATTGGAAA  73 484
      MM1673 2005541 .. 2005556 -  -3.4  -4.19414   ATAAATTACAAAGAA              TAATAA TCTG TTATTA               CAAGGAATAATAATA  57 233
      MM1670 1999664 .. 1999676 -  -3.3   -4.1585   CTACAACCCGGAAAA                CCGCT TCA ATCGG                AAAGAGACCTGGAGT  60 452
      MM1665 NONE
      MM1664 NONE
      MM1663 NONE
        mgtE 1983545 .. 1983577 -  -4.9  -3.49169   CCAATACTAAGAATA      CCAGGATATGATA CTTTCTC TGTCGTATCCTGG      AAATTCTTTTCTGAC  56 426
      MM1656 NONE
      MM1655 1976124 .. 1976147 -   -11  -3.60098   ATTCCTGACTTTAAA          GAGGAGATGC TGAT GCTTCTCCTC           TTATTATTTATACCT  89 33
      MM1654 NONE
      MM1653 1972050 .. 1972065 -  -6.2    -3.794   GGTTAACTCACCAAA              CTCAAT TTTT ATTGAG               CGTTTTTTATATATA  65 157
      MM1652 1971353 .. 1971365 -  -7.7  -3.14878   GTCGGTAATGCAATA                GGAGA GAA TCTCC                AGGATATGGATTATG  64 434
        mtaC NONE
      MM1647 1966052 .. 1966082 -  -3.3  -5.84011   AAGAAAAAAGAAAAA      GAGAACTGGAGGCT TAGA AGCCGT-AGTTCTC       AGGGAGGAAGACTTT  89 8
      MM1637 1951849 .. 1951872 -  -6.2  -5.04987   AACATGCCCAAAAAA          TGAAAGTATCT GGA AG-TACTTTCA          TGCCAAGAAGAGGTT  83 213
      MM1636 1949916 .. 1949926 -  -5.4  -4.84311   TTTGACAGAATAAAA                 CCTT TTG AAGG                 CATTCCTGAATGCCT  76 507
      MM1628 1940727 .. 1940738 -  -2.2  -2.61322   ATATTTTCGAAAGAT                TCCC GCTC AGGA                 CCTCAAAATACTGTT  40 335
      MM1627 1939420 .. 1939430 -  -6.8   -3.0782   CAATCTTCCAATACA                 GACC CCG GGTC                 TTTTTAGAAAGGAAT  59 462
      MM1625 1936984 .. 1937001 -  -5.5  -5.38326   TTAATTAAATAAAAA             GTGCTGG TAAT CTAGCAC              AATTTTCAGTTCTTT  82 80
      MM1622 1934218 .. 1934228 -  -5.4  -3.66497   GAAGAAATTTTCAAA                 GCTT TGG AAGC                 ACTTTAAGTCCGAGT  59 10
      MM1621 NONE
      MM1620 1932432 .. 1932446 -  -7.2  -4.21314   AATAATATGGGAAAA               TATGCT TTC AGCATA               CGGAATCGTGCAATG  75 18
      MM1619 1931181 .. 1931207 -  -6.1  -5.40873   AAGAGAAAAAGAAAA        GA-ATGGAATAA AAAG TTATTCCATCTC         AATCTCTGTTTTTTT  86 39
      MM1618 1929985 .. 1930013 -    -6  -4.63932   GATTTTTGAAGAAAA        GTAAAAGTCCCG GTTTT CGGGCTTTTTAC        TTCTCATTCTTATTC  74 108
      MM1611 1921695 .. 1921707 -  -3.3  -4.07568   TCCTTCTTTCCAAAA                GCTGC AGA GAAGC                AGAGCCATCAGCCCA  55 161
      MM1610 NONE
      MM1609 NONE
      MM1608 1918402 .. 1918414 -  -3.3  -4.77896   CAATTAATGGAAAAA                GCCCT GGA ATGGC                TGGATAAAAATAAGG  69 219
      MM1604 NONE
      MM1603 1913672 .. 1913693 -  -8.8  -2.73676   TGTAAATGAAACTTA           GAAAAGGG TAATTC CCCTTTTC            TTTTTTATTTGAAAA  69 93
      MM1600 1903011 .. 1903030 -  -4.4  -3.64682   CATTAAATTTTTAAA            CTAGAAAT GCAT ATTTCTAA             AAGTTCCTAACATCA  55 385
      MM1595 1898904 .. 1898916 -  -6.3  -2.91199   CAAGCCCGAAGGAGA                TCTTC AAA GAAGA                GGTAAAAAAGCTTGA  55 300
      MM1589 1891159 .. 1891174 -  -3.2  -4.44151   AAAAATAAGAAATAA              CCTGAA TTAA TGCAGG               TTTTGGCCACTGATT  60 407
      MM1588 1888602 .. 1888620 -  -8.8  -5.89947   GAAACTGAAAAAAAA             GAGCCGGA ATC TCCGGCTT             CAGGCCGGCTAGAGT 100 232
      MM1585 1884813 .. 1884856 -  -2.5  -3.72576   TGTTCGTTGATGAAA GACTTGGACGAG-GAAACCTA TTTC CAGTTTTCTCTCGCCCC-GTC TTATTATCCCGTTTT  51 104
      MM1584 NONE
      MM1583 1883922 .. 1883938 -  -2.3  -3.30201   TGAAATATAATAAAT              TACAG CTTTTTT CTGTA              TATATTGATTTCAGT  44 8
      MM1582 1883276 .. 1883286 -  -2.6  -2.51312   AATTTATTCATTAAG                 TTTT TTC AAAA                 GCCATGCCATGTTCT  41 3
      MM1581 1882404 .. 1882418 -  -5.8  -4.18702   ATAACGGTTAATAAA               GTTTTT TGT AAAAAC               ATTATATATAAATAT  69 135
      MM1580 NONE
      MM1579 NONE
      MM1578 NONE
      MM1577 NONE
      MM1576 1877530 .. 1877544 -  -2.8  -3.16191   CCATATGTGGATGAA               GCTGAT AAC ACCAAC               TTCTCAGGCAATGAA  45 321
      MM1574 1875058 .. 1875081 - -12.6  -4.50353   AAAGGAATAAAAGAA          TTCTTTGGCA TTCA TGCCAAAGAA           ATTGTTTCTCAAGGA 100 213
      MM1572 1871961 .. 1871973 -  -4.1   -3.3903   GAATGAGGCAATCAA                TGACG CAT CATCA                AAAGCCGATACGCTT  50 524
      MM1570 1869925 .. 1869943 - -13.2  -3.28261   ATAAGGTTAGAGGAA             GAAGGGCA TTT TGCCCTTC             CAATTCTCTGATAAT  91 261
      MM1557 1857180 .. 1857191 -  -2.2  -4.06866   TCACAAACAGAATAA                CACT CATT AGCG                 ATCAGGAATAACACT  52 121
      MM1553 NONE
      MM1552 NONE
      MM1551 1849898 .. 1849917 -  -6.4  -4.87786   TGAAGTCGAGAAAAA            TGGGCTTG TCTC CAAGCTCA             CAATTGAGATTGAAC  80 474
      MM1549 1846612 .. 1846646 -  -4.4  -5.20328   TTCCAAAAAAAGAAA    TTAAG-GCAGGGTTC TGTAAG GAACCCCGGTCTTAA     GTATTCAAATTTAAG  76 41
      MM1547 1844071 .. 1844086 -  -3.2   -2.7317   AGATAGCGTCAATCA              TGCGGA AGCC TCCTCA               GCCTTGTCTTCTTTG  43 7
      MM1546 NONE
      MM1545 NONE
      MM1544 NONE
      MM1543 NONE
      MM1542 NONE
      MM1541 NONE
      MM1540 1839985 .. 1840004 -  -9.4  -6.12458   CAAAAAAAGAAAAAA            CAAAGAGA AATT TCTCTTTG             CTTCCGGACTCTGTA 100 63
      MM1539 1837823 .. 1837839 -  -4.5  -2.62263   ATCCTGTGGACAGTA              TTATTCC CCC GAAATAA              AATCTGGCTCCGTAA  47 9
      MM1532 1831280 .. 1831291 -  -4.4  -3.21225   CCAAAAATGATGTAA                CCAT TTTT ATGG                 GTCTTGCCTTAATTA  51 221
      MM1531 NONE
      MM1530 1827403 .. 1827423 -  -8.3  -3.13751   GAAGAAGCGTAAAAT            CCCTGAG TCTTTAG CTCAGGG            GATATAAGCGTCAAC  68 484
      MM1528 1822269 .. 1822284 -  -3.4  -3.71649   TGTTGAAATTGTAAA              TTTAAA TCGT TTTAAA               TATATTCCCTGAAGT  52 273
      MM1527 1820757 .. 1820774 -  -2.7  -4.09649   CAGATGATAAAAAGA             TTATCTG ATAT CAGGTAA              AAAAGCTTCAGCTCG  55 282
      MM1526 1819386 .. 1819399 -  -2.5  -2.87344   CAGGTCGGGCAGATA               TTTAA CACT TTAAA                TCCATTTTTCGGATT  42 74
      MM1525 NONE
      MM1524 NONE
      MM1523 NONE
      MM1522 1814758 .. 1814773 -  -2.5  -3.91858   CACATATTTTAGAAA              CAGGC AATTAA ACCTG               AATTCAAGATATAAT  53 345
      MM1520 NONE
      MM1519 1811156 .. 1811178 -  -7.8  -2.51464   GGATGACTCAGGAAG           CCACTAAG TCTTTAG CTTAGTGG           TAGTTCACGGATCTG  63 19
      MM1518 1810039 .. 1810051 -  -4.9  -3.35679   TGTTCTTACCCACAA                CAATT ATT AATTG                TCGCTCGTGATATAT  55 152
        nifS NONE
      MM1516 NONE
      MM1515 1804274 .. 1804285 -    -3  -3.20078   CACCTTAGACGAACA                TTGT AAAG ACAA                 CATAGGTGATCAGCA  47 3
      MM1514 NONE
      MM1513 1802556 .. 1802569 -  -2.4  -2.52676   TAGTTTCTTAACTTA               CATG CAACAC CATG                AAGCTAACATTAAGA  39 89
      MM1512 1801342 .. 1801389 -  -2.2  -3.27674   ATCTCACCAGAAAAC TTTGGGCTTGA-AACCGAA CCGACCCATTC TTCGGTTTTCAGGCTCAAA CAAAATGAACAAAGA  44 219
      MM1510 1799366 .. 1799382 -  -2.1  -2.55459   TACATGGACAAAATT              GGGTTTG GGA CGAGCCC              GTTTATACAATCATT  39 104
      MM1509 NONE
      MM1508 1797141 .. 1797168 -  -8.4  -3.68023   AAGCCCCAAAAGCAA        CACCGCCGCAAT TGCA ATTGCAGCTGCG         GATTCGGATTTTAAT  73 94
      MM1507 NONE
      MM1506 1794584 .. 1794599 -  -5.4  -3.18239   GAGATATGGCAGGAA              TCGCCCG TTT CGGG-GA              AGCCAGAATCCCTAT  54 387
      MM1502 1790696 .. 1790708 -  -5.5  -4.93547   CGAATGAATTAAAAA                CCCCT CCC AGGAG                ATAACTCTGCTTAAA  77 208
      MM1501 1788946 .. 1788956 -    -4  -3.08812   CGGCTGGTAACAAAT                 CTAA TAC TTAG                 TAACAAAGCCGATAC  47 154
      MM1500 1787454 .. 1787466 -  -3.3   -3.2614   TATCTGTCATATTAA                CCCCG CTT CAGGA                TGCGTTTATACAAAT  47 225
      MM1499 NONE
      MM1498 NONE
      MM1497 1785233 .. 1785247 -  -6.4  -3.48395   ATTTTCTGGACAGAA               TGGCCT TAA AGACCA               ATAAGAAACTCTAAA  62 116
      MM1496 1783281 .. 1783293 -  -7.7  -4.59081   CAAACGGAGAGAAAA                GTACG GTT CGTAC                CCTGGAAAGGATCAA  82 523
      MM1493 1780506 .. 1780530 -  -5.8  -4.58283   TAATTCCCCTAAAAA          TCAAATCTGA GTCAG TCAGATCCGA          ATTTACAAAAAATCA  74 93
      MM1491 1777155 .. 1777175 -  -4.1  -3.13737   TAATATTTAAAATTA            TTTTCTGAC ATG ATCAAAAAA            AGGTTAACGAATGCT  50 118
      MM1490 1776569 .. 1776579 -  -4.6  -2.87931   TTCAGCGCTCAGAGA                 CCAG CTT CCGG                 GCATATTCTATAAGT  48 1
      MM1489 1775100 .. 1775112 -  -6.3  -2.91264   TCTTTCATTTATATA                TGCAA ATT TTGCA                TTTTAACTTTTAACG  58 245
      MM1488 NONE
      MM1487 1772498 .. 1772519 -  -6.5  -3.78953   AGGCGGAGGAGGAAA           GCCTGCCCTT GCA ATGGGC-GGC           GGAACCGATCCCACA  64 243
      MM1484 1767552 .. 1767562 -  -6.8  -3.21276   TCTCCCGGCAGAACA                 CTGG CAG CCAG                 GTATCCTATGAATAT  61 285
      MM1483 NONE
      MM1482 NONE
      MM1481 1766485 .. 1766500 -  -3.9  -5.21709   CTGGAGAGGAAAAAA              GCCCC TCCTTT GAGGC               TCATATCCCTCAGGT  79 237
      MM1477 1759861 .. 1759874 -  -8.1  -3.57971   ACATTTATCTGTAAA               CCTGC CCGT GCAGG                TTCTGGCAGGAAACT  73 141
      MM1476 NONE
      MM1475 1758496 .. 1758510 -  -3.5  -5.45802   TCTTTAAAATAAAAA               GCCTG GACCT CAAGC               CCTTTCCGAGAAGGC  77 20
      MM1474 1756495 .. 1756515 -  -9.1  -2.98942   AGGCTGCTATAGATA            TAGCTACCA GTT TGATAGCTA            AAGAGGGGCTGGGAA  74 349
      MM1471 NONE
      MM1470 1752475 .. 1752498 -  -9.6  -4.77442   AATACAAGAAAGAAA          CTGCCTGCTC GCTG GAACAGACAG           TTTTTACAGCCGAAT 100 62
      MM1468 1750765 .. 1750781 -  -5.1  -4.31946   TCAGAAAGAAAAACA              CCAGC AAAAGAA GCTGG              AATTACTAAACATAA  68 143
      MM1465 NONE
      MM1464 1747546 .. 1747556 -  -6.8  -3.29144   TGATCCTTTTTATAA                 GAGC AGG GCTC                 TTCATATAGTCTGAA  61 27
      MM1462 1743892 .. 1743904 -  -4.8  -3.05384   GGGGGTTTGATTGAA                GGCT CAGGC AGCC                TGCGTTATGCTCAGA  51 472
      MM1458 NONE
      MM1457 1737229 .. 1737239 -  -3.2  -3.08446   TAAGGAAAGAAGAAG                 CGTC TAT AACG                 GTAAAAAGTATATGT  45 481
      MM1456 1736435 .. 1736478 -  -9.6  -3.38316   CGATTATTTAATTAA GCAACCTGATCCTGAACAGA TTTT TCTGAAAAGAATCAGGCTGC CTCTTTTATCTGTTC  81 50
      MM1455 NONE
      MM1454 NONE
      MM1453 1734646 .. 1734664 -  -2.4  -3.23447   GTAACTTTTATAATA             TACAGTAT GCA AAACCGTA             AGGGTACTTTGATAT  44 170
      MM1452 NONE
      MM1451 1733014 .. 1733025 -  -4.4  -5.65927   TATGGAAACAAAAAA                GGAA ATTT TTCC                 ATTAAGAAAATTTAT  85 48
      MM1447 1729124 .. 1729160 -  -8.9  -3.06564   AGGAGATAAAAACAG    TTTATAGACTCTGGAAA ACC CTTCCTGATTCTATAAA    AAATCTCAGTGGAAT  68 436
      MM1445 NONE
      MM1444 NONE
      MM1443 NONE
      MM1442 1724327 .. 1724341 -  -8.5  -3.18118   CCAGTTCACAACAGA               GGGGC GAGCT GCCCC               CTGCTCTGTGTTATT  73 93
        mtbA 1720231 .. 1720247 - -13.7  -4.58698   TGAAACTAAAAATAA              GCCGGCT TGA AGCCGGC              ATTTTGGTTTAAAGT 100 74
        mtmC NONE
        mtmB 1718031 .. 1718052 -  -4.4  -2.98223   CAGTCAGAGGATATA           TTTCCCTG AGCTGA CAGGGAAG            TCTCTGGTCCCTATA  50 36
        mtmB 1717230 .. 1717255 -  -2.5  -6.06723   TTTTTCAAAAAAAAA         TCAGCCAGC-GA CTA TCTGCTGGCTTT         TTATCAGTTTAATAT  91 62
        mtmP NONE
        mtmP NONE
      MM1433 1714973 .. 1715004 -  -7.3  -2.93785   AATGTAAAAAAGGTA      TCGTCTGCCTGAT CTCCCC ATCAGGCAGACTT       TCAGCTAAAGTTTCC  62 110
      MM1432 1713919 .. 1713931 -  -3.3  -3.15579   TGAAGTTTTCAGGAA                GCTCC TTC GGAGT                CTCCCTGTTCTTCGA  47 147
      MM1431 NONE
      MM1430 1712372 .. 1712399 -  -9.2  -3.73224   TTACTTGGCATGAAA        GTCCATGATGAG AAAA CTCATCACGTAC         TCTCTCCTTCCTTTT  81 18
      MM1429 1711883 .. 1711913 -  -2.7   -4.6856   CAAATATCTCAAAAA      TC-CATCGTCATCT AAAT AGATTACAATGAGA       GGCTCTGTAGAAATC  63 41
      MM1423 NONE
      MM1422 1704694 .. 1704704 -    -4  -5.03715   ATGAGCTGGAAAAAA                 TGTT AAA AACA                 TTATTGGATTAATGT  73 210
      MM1420 1702914 .. 1702930 -    -8  -3.20896   TAACGAATTAATAGA              GCCTCT AAATA AGAGGC              TTCCTATTTTTCCTC  70 200
      MM1417 NONE
      MM1416 1697471 .. 1697483 -  -7.7  -3.46602   TCCTGGACAGGATAA                GCTTC AAA GAAGC                AAGAGAGTATATTGA  67 519
      MM1413 1695771 .. 1695781 -  -4.6  -3.86897   GCTATTTTTCAGAAA                 CCGA TGC CCGG                 GTTGTTCTTGAAGAC  59 200
      MM1408 1690640 .. 1690656 -  -2.3  -4.86033   AAATTTGTATAAAAA              GTAAAAA TAC TTTTTGC              CTTTCGTATAAAATT  65 75
      MM1407 1689014 .. 1689040 -  -9.6  -2.75844   TTTCTCAGTTTAAAT         TTTTCCTATTCC CGG GAAACAGGAAAA         CCGTTAATCCTCTCG  75 219
      MM1406 NONE
      MM1405 1686226 .. 1686238 -  -4.9  -4.15237   AATAAATTAAAAATA                TCTAA AAC TTAGA                ATTTGAGAATTAAAG  64 112
      MM1399 NONE
      MM1398 1681861 .. 1681881 - -11.9  -3.72078   TCAGAAAATAAGGAA            GCTTCAGGC TCA GCCTGAAAC            ATAAAAGAAGTTCTG  91 135
      MM1397 NONE
      MM1396 1679549 .. 1679563 -  -3.4  -4.34008   CATGAATTAAAAGAA               CAGCCC TGG GGACAG               CGTGTAATCAGATTT  62 271
      MM1393 NONE
      MM1392 1675519 .. 1675531 -  -6.9  -2.72799   CTCCTATAGAGATTA                CCCGC CTT GCGAG                GAAGATCTTTAAAAC  55 433
        syrB 1673699 .. 1673711 -  -9.1   -3.6502   CAGCGGGCAGCTAAA                GCAGG GCG CCTGC                TGATCGGATATTGCA  80 312
      MM1389 1671835 .. 1671845 -    -4  -4.70659   TGTCATACGGAAAAA                 CTAA AGA TTAG                 GATGGAATCCGCAAA  67 15
      MM1388 1669575 .. 1669587 -  -4.9  -3.14564   TCATTCTTTTATTAA                TTCTA ATT TAGAA                ATTAAAGGGTTTACC  52 20
      MM1387 1666355 .. 1666365 -  -4.6  -4.61868   CACGCAGACAGAAAA                 CCCG GTT CGGA                 CAAAGGGCATCGGAA  71 479
      MM1385 1665449 .. 1665464 -    -4  -3.48593   GATTTTTTTACAGAA              TCGTCT CAAG AAACGA               ATCTGAGCTTTTTCT  51 121
      MM1384 NONE
      MM1383 NONE
      MM1382 1661053 .. 1661064 -  -5.8  -2.54896   TCCTCAGGCAAGTCA                GGCA GCAA TGCC                 AATTGGTCAAGTGTT  50 297
      MM1379 1656294 .. 1656315 -  -8.7  -5.09426   CTGAATTTTAAAAAA           GGAGCAGTA AAGA TACTGCACC            TTTTCTGGATTCAAT  95 73
      MM1377 1651283 .. 1651297 -    -7  -3.75505   CTGTAAAAAGTATAA               GGGCGC TCA GTGCCC               TGCTCCGTATTGCCG  66 406
      MM1370 1640233 .. 1640252 -  -7.8  -3.00767   CAGAAAAACGTAAAG            CTCCCGGA AAAA TCCGGGAT             TCTGGCATCACTGTT  66 81
      MM1368 NONE
      MM1367 1636053 .. 1636067 -  -2.1   -5.0133   TATTTGTGTAAAAAA               GAGCT AGGGG AACTC               ATCTGAGCTCCCTTG  65 24
      MM1366 1634906 .. 1634918 -  -4.9  -4.46581   TAAAACTGTACAAAA                GATAA AAT TTATC                ATTTTTAAACAAATT  69 338
      MM1365 1633411 .. 1633436 -  -6.9    -3.767   CAGTTATTCAGGAAA         GCTAATCAGCCG TTT CGGCTT-TTAGC         TGCTGGTATCCCAGC  70 1
      MM1364 1629674 .. 1629696 - -10.6  -4.93812   AAAATAGAAAAGAAA           CCCGCGTT TTTATTT AACGCGGG           AAATTTAAACTTTTT 100 73
      MM1362 1627644 .. 1627667 -  -6.7  -4.24002   GGTTAAAGTTCAAAA          CTGCCCC TTTTATATTT GGGGCAG           CTTAACATATTCAAT  71 94
      MM1361 NONE
      MM1360 1626014 .. 1626026 -  -2.7  -3.14344   CATTTTTTCCAGTAA                CTTAC CTG GTAAA                CCTTTCTTCTTCCAG  43 14
      MM1354 1622820 .. 1622846 -  -6.6  -4.74132   ACAGGGTATCAAAAA         TTTCAGGGAAAA TCT TTAACCCTGAAA         ACCTTTCTTTTTAGG  80 279
      MM1351 1618298 .. 1618310 -  -4.1  -3.34709   TGAAAACATAAGAGA                CCGAA TTT TTCAG                AATATGGGATCGAAT  53 187
      MM1344 1607974 .. 1607984 -    -4  -4.07912   AATGAAGGAAAAACA                 TCAA TTA TTGA                 ATCTGAAAAAAATAT  57 87
      MM1343 1606390 .. 1606400 -  -3.2  -4.04318   GTCAGACACTATAAA                 CACC CAG AGTG                 ATCTTGCGCTAATCA  55 339
      MM1342 NONE
      MM1341 NONE
      MM1340 NONE
      MM1339 1603159 .. 1603182 - -10.4  -3.47392   TAAATCAAAAAAGTA          GAACTTCAGT TTTT ACTGAAGTCC           GTAGTGTTTTATGTT  85 14
      MM1338 1598032 .. 1598050 -  -8.9  -5.07523   GATACAGAAATAAAA             TGAAGGG TTGAT CCCTTCA             TTCAATTGTTTTTCC  95 88
      MM1337 1595204 .. 1595217 -  -8.1  -2.69257   TCTCAAAAAAACTAT               TCCCG GGAG CGGGA                TGCATCCCGGGTTTT  66 52
        cheY 1582820 .. 1582833 -  -3.1  -2.59431   CTGGTTTAGAAGGTA               GATCT GGTT AGACC                TGATTAATCCTGTCT  43 139
      MM1326 1581485 .. 1581495 -  -3.2  -2.75064   CCTTTGACCTAACCA                 GCTG AGC CAAC                 AATTAATCTGAGTAA  43 225
        cheA NONE
      MM1324 NONE
        cheC 1577460 .. 1577478 -  -4.7  -3.19246   TTAATTTTAATGTAA             TAATCAA GCATT TTGATTA             ATCATCGAATTGATT  54 10
        cheD 1576372 .. 1576386 -  -2.2  -3.41527   GAATGTCTATTATAA               TATTTA TAT CAAATA               TATAATTTTTTAAAG  45 330
      MM1321 1574959 .. 1574971 -    -2  -5.11063   ATTATTTAATAAAAA                TAGT ATGTG ACTA                AAAAAGAGAATTTTG  67 71
      MM1320 1574109 .. 1574121 -  -6.3  -3.14989   ATGGATAAAAGCAGA                TCTGA GAG TCAGA                TTTTCTGCTTTCATA  61 347
      MM1314 1563299 .. 1563320 -  -2.3  -4.44819   CAGAATATAGGAAAA           GCCGGATCAA AAA CTAATCCG-C           ACTTTCCAGGATTTA  57 117
      MM1313 NONE
      MM1312 1561370 .. 1561380 -  -2.6  -3.23853   CCCCTTTAATCAATA                 TTTA TTA TAAA                 GCTTCATTATCCAGA  45 100
      MM1311 1560573 .. 1560586 -  -3.9  -2.95841   AACCAGAATATTACA               GTTTT CTTA AAAAC                TCAAGGCTTTTGATA  46 7
      MM1306 1554165 .. 1554186 - -10.1   -5.4433   AGAGAGAAAGAAAAA           GGTCTGCCT TGAG AGGCAGTCC            TTCCTGAATTTCAAT 100 177
      MM1300 1545733 .. 1545745 -  -5.5  -3.17723   GCAGGTTGAACTCAA                CCTGG GAG CCAGA                GGAATAATTCAGAGA  54 504
      MM1298 1543198 .. 1543208 -    -4  -4.59846   AGGATAGAAAAATAA                 TACT AAA AGTA                 AAACAGTAAGAAGAG  65 42
      MM1295 1536945 .. 1536974 -  -5.3  -3.08996   TACTTTTAGTTAATA       GAGTTTTCCATATA TTG TATATGAAAAA-TC       ATGAAGAATCCCAGC  54 375
      MM1294 1536367 .. 1536379 -  -7.7   -3.8186   GACTCGAAGTAAGAA                CCAGT AAT ACTGG                TGCACAAAAATTATA  71 214
      MM1291 NONE
      MM1290 1531192 .. 1531217 -  -2.4  -3.38294   GGGGAGAGAAATAGA         TTTGAGCCGG ACAAAA CCGGCCCGGA          GTTAAGGTGGAGCTG  45 104
      MM1289 NONE
      MM1288 1530223 .. 1530249 -  -5.3  -5.50774   GATAAGAAAGAAAAA        GCAATGCA-AAG AGCC CTTATGCATTAC         AGGAACCCTGCAAAC  93 235
      MM1282 1517959 .. 1517970 -    -3  -4.34771   TAAAATTTAGTAAAA                TTCT TCAC AGAA                 GCACATTTAGAGAGA  60 50
      MM1281 1517198 .. 1517240 -    -3  -5.64873   GTGAATAATAAAAAA TTTTAAGAAATAAGTAAAAA AAT TTTTGGGTTATCTCTTAAAA AGAGACACCCGGATG  82 49
      MM1280 1516071 .. 1516082 -  -4.4  -2.96873   ATCCTGATCAAAGGA                GGAT TGAA ATCC                 TGATCAAAGGAGAAT  50 29
      MM1279 1514587 .. 1514602 -  -6.1  -5.70761   AAAAGAAAAGAAAAA              GCGTG AAAATA CACGC               TTTCAGAAGTCTGTC  88 28
      MM1278 1513883 .. 1513896 -  -3.1  -4.21744   ATTCAACAAAGTAAA               GACTT AAAC AAGCC                GAATAAGGTCTTCAA  57 15
      MM1277 1512682 .. 1512698 -  -9.4  -4.25074   TAGGAAATCTGAAAA              GCGGCT GAAAA AGCCGC              ACTATTTTTTATTCA  89 128
      MM1270 1504849 .. 1504861 -  -2.6  -3.61178   GTTACCTACCCGAAA                CAGC GAAGA GCCG                ACAATAATGATCAAT  48 48
      MM1268 1503254 .. 1503287 -  -4.8  -5.40004   TATTAAAGGAAAAAA     TTATAAACGAATAA AAATCG TCATTCGTTTATAC      AGCAAATTGGAACTG  83 169
      MM1266 1500435 .. 1500445 -  -6.8  -3.90112   TTTGTGGGAATTAAA                 CCTG AGC CAGG                 GACTTAATCTCACTG  68 331
      MM1262 1497333 .. 1497347 -  -8.6  -2.94721   AATACAAACGTAAAT               GCTGTA GTA TACAGC               TCTAATGCATCTTAA  69 339
      MM1261 1496836 .. 1496851 -    -4  -3.52551   AAACTTTATAAAAAT              GAGAAA TTAT CTTCTC               TCTTTAATCCTGGTT  52 29
      MM1258 1493795 .. 1493806 -  -2.2  -3.63656   AAAATTTACAGATAA                CCCT GATC AGAG                 TACTAACCGTATTGC  47 506
      MM1257 NONE
      MM1256 1490532 .. 1490547 -  -7.5   -2.5038   GGCAAAAATTAAAGT              GCCGG AATTTA CCGGC               TGGTCAAATAAAGTT  63 89
      MM1255 1489900 .. 1489917 -  -2.7  -3.02144   TCACGCTCCCGAAGA             TCACTCA ATAT TGATTGA              AGTTCGAGAACTGGA  43 8
      MM1254 1489046 .. 1489070 -  -2.1  -4.83169   ATTTTCCCAGAAAAA          CCGGAATTCGA GCT TGGAACTCCAA          TGATGAAAAATATAT  62 324
      MM1253 1487051 .. 1487073 -  -6.2  -3.30507   ACTAATGGAAATATA           CCGGAGTTTG TTC CAGAATCCGG           CTTTTCATTACCAGA  59 86
      MM1252 1485086 .. 1485098 -  -3.4  -4.06502   GATTCTGAAACTAAA                TCAG TATAG CTGA                ATGAGCATATTTTGA  55 43
      MM1251 1483165 .. 1483175 -    -4  -4.64657   TCAAATCTGGAAAAA                 TCAA CAA TTGA                 AAAATAAGGATTAAA  65 205
      MM1250 1481634 .. 1481651 -  -2.7  -4.23732   CAAATAGAAATTAAA             TCGAAAG AATA CTCTCAA              AAGATGAATAATAAA  55 64
      MM1249 1480141 .. 1480157 -  -5.1  -3.04398   TTTTGTTTGTAAAAC              CTGTGCA CGG TTCACAG              CCTGTAATAGTGCTG  52 82
      MM1248 1478890 .. 1478928 -  -5.5  -3.14795   AAATGGTTATCAACA  TTTGA-ACCTCGAATCGGA ATT TCAGATCCG-GGTGTCAAA  CTTCACTCAACTCTG  54 90
      MM1247 1478578 .. 1478592 -  -2.8  -4.62783   CACCCATTTTAAAAA               TCCCCT TTT AAGAGA               ACGAAAAAATTATCT  60 35
      MM1246 1474958 .. 1474984 -  -3.8  -4.50661   AACGGAGAATGAAAA         GACCTCTTTTCC GGA AGAAAAAAAATC         CTGCAGGAAGGTTTG  65 152
      MM1244 NONE
      MM1243 NONE
      MM1242 NONE
      MM1241 NONE
      MM1240 1468110 .. 1468127 - -12.7   -5.5454   GGAAAGAAAGAAAAA             GCAGGCC CGAA GGCCTGC              TCTGTTTTAAGTTGT 100 55
      MM1233 1460294 .. 1460308 -  -2.2  -3.30203   TCATCAATAATTTAA               CAAATA AGA TATTTA               ACCAAAGTAATCCTC  44 23
      MM1232 1458800 .. 1458814 -  -3.5  -5.33405   GTTACCAAACAAAAA               CCCAT GCAAA ACGGG               TTCCGGAGTCTTTCT  74 293
      MM1230 NONE
      MM1229 1456238 .. 1456252 -  -6.4  -5.25699   ATCATAGAAGAAAAA               GGCCTT TTC AAAGCC               GAAGACGATCTGGTA  87 250
      MM1224 1449201 .. 1449213 -  -3.4  -3.60098   AGCCTCGAGGTGAAA                GCAT GGACG ATGC                TAAGGAAATCACAGC  51 486
         mc1 1447292 .. 1447306 -  -3.6  -2.63596   TTCCAGGGGATATGA               GAATAA AGT TTACTC               GAGTTTTTCGATCTT  45 20
      MM1220 1445947 .. 1445957 -  -6.8  -4.22346   CAAAGCGAGCGAAAA                 GGAC CCC GTCC                 TCCCGAGACGGGACT  71 263
        recQ 1439153 .. 1439166 -  -4.5   -2.6583   GAAGTACTGAAAGAG               CCCTG AAAT CAGGA                ACTTTCACACAGCTC  46 332
      MM1214 1436189 .. 1436199 -  -5.4  -3.04398   CTTTGCTCTGAAAAT                 TTCC CAT GGAA                 TACTGCAGCAATTAA  54 70
      MM1213 NONE
      MM1212 NONE
      MM1211 1433961 .. 1433971 -    -4  -3.53012   TGTTTCCCCTGGAAA                 TTCA CAT TGAA                 TACAGAAAAAAAACT  52 43
      MM1203 1427958 .. 1427975 -  -3.4  -3.54129   CAGATCTTTGCCAAA             GGC-GCA GTCCG TGCAGCC             GAATGGATCTGCGGA  50 413
      MM1198 1423608 .. 1423631 - -12.6   -3.0353   TCCTTGAGAAACAAT          TTCTTTGGCA TTCA TGCCAAAGAA           TTCTTTTATTCCTTT  87 118
      MM1193 1418441 .. 1418451 -  -2.6  -4.38843   TAAAATAGGAAGAAA                 TTTT ATA AAAA                 GTACTTGCATAATTT  58 17
      MM1192 NONE
      MM1191 1416265 .. 1416293 -  -7.5  -3.44998   TAGCGAGCAAGAACA        TCCTCCTGATT GAAGAAA AAACAGGAGGA        GATGAAGACCATTCA  65 319
      MM1188 1412674 .. 1412691 -  -4.1  -4.88485   TAATTAAAAAAATAA             TAGTGCA AAGT TGCACGA              AACCTGTCTGATGCG  73 74
      MM1187 1411091 .. 1411108 -  -5.7  -5.94597   TAAGATGAAAAAAAA             CTTTTTT TCAA AAAAAAG              CCGTAATTTCAAGAG  91 81
      MM1184 1406092 .. 1406102 -  -2.4  -3.92324   GTCTTGAATATTAAA                 GCAC ATA GAGC                 TTAAAAAACAAAATT  52 136
      MM1183 NONE
      MM1182 1403472 .. 1403484 -  -6.3  -2.75712   TGAGGCAGGGAACGA                TTCCA TTT TGGAA                GATTCGGGTTACCAG  57 54
      MM1181 NONE
      MM1180 NONE
      MM1179 1398809 .. 1398825 -  -8.1  -2.93765   GAAAATAATTAATGA              TATGAAG TAT CTTCATA              TTAGGCCCTCTCTTC  67 26
      MM1178 NONE
      MM1177 NONE
      MM1176 1394792 .. 1394814 -  -2.8  -4.13648   AATTTCACATATAAA           CTGAAAATTT AAG AAATGTTCAA           AGTTTAGTAAACAAA  55 132
      MM1175 1393152 .. 1393164 -  -2.7  -3.23183   CCATAGAACATCGAA                TTACA TTA TGCAA                AATTTATAATCACAA  45 47
      MM1174 1392776 .. 1392796 -  -2.6  -3.09968   CATCTAATTTGAAGA            GGATATGA CTTTT TAATATCC            TCTGGGACCGCCAAA  43 178
      MM1173 1391860 .. 1391872 -  -4.9   -5.1764   GATATAATATAAAAA                TCATT GGA AATGA                GAGCTGATAAAAAGA  77 254
      MM1165 1383775 .. 1383797 -  -3.4  -2.96598   CAAGTAATTTAGATA           CATGCCATGA ATG TTATGGAATG           TATGTTATGTTAGAT  45 87
      MM1162 1381064 .. 1381082 -    -6  -3.63627   CGGCTATATTGCAAA             GTACCTGA TTT CCAGATAC             AGGTAATTCCCGAAT  62 189
      MM1159 1378975 .. 1378985 -  -5.4  -4.28994   TATCAGGCATTAAAA                 GCTT GAA AAGC                 AATATAGCCAAGAAA  69 116
      MM1150 1366989 .. 1367014 -  -7.7  -3.53779   GGCTTAAAATATTAA         GCTCTCTCCATA AAT TA-GAAGAGAGC         TACGAGTTTATAAAG  71 14
      MM1147 1363015 .. 1363025 -  -2.6  -3.12895   GTGTTCATTAAGATA                 TTAT TAA ATAA                 TTATTCAGGGTAGTC  43 146
      MM1146 1360367 .. 1360388 -  -6.7  -4.43307   TTTTGAATAAAATAA           TTCCCAAAA TTGT TTTTGAGAA            TGACCTTAATCCTTA  74 432
      MM1145 1358375 .. 1358399 -  -4.9  -4.91109   CTGGTACGATAAAAA          TGGGGTATCTC AGG GAGACACTCCT          TATGCTTCAATTACC  77 356
      MM1140 NONE
      MM1139 1347893 .. 1347908 -    -4  -4.65916   TTCATCTGAATAAAA              GATTCA GGGT TGAACC               TGAATAAAAAGTTCA  67 182
      MM1137 1344471 .. 1344491 -  -2.7  -5.03227   ACATTACAAATAAAA            TAATTATTA AAT TTATAATTA            AATTTCTATAGTCAG  69 435
      MM1136 1340713 .. 1340733 -  -5.5   -4.3902   AGCATAAAAATTAAA            TCGGTTTTT CCG AAAAACGGA            TGCAGGAGAAATTAA  69 107
      MM1135 1338398 .. 1338409 -  -5.8  -3.10245   GGAGTGTAAGAGAGA                CTGC CAGA GCAG                 TGATTGATAAAAGGT  57 310
      MM1133 1336092 .. 1336108 -  -4.3  -3.14878   CCCTTCAATCGAATA              CTGTGAC AAT GCCTCAG              ATGCGCTTAAAGATG  50 302
      MM1131 1334149 .. 1334185 -  -5.8  -3.21276   CTGCTGCTGACAACA   GGATGTCGGCAACAGCC CCCC GGCTATAGCCC-CACCC    TATTGCAGTGCCTCC  59 296
      MM1130 NONE
      MM1129 NONE
      MM1128 NONE
      MM1127 NONE
      MM1126 NONE
      MM1125 1328096 .. 1328117 -  -2.2  -3.67597   CTGGCTATGGAACAA           TGCATACC TCCTGG GGCTTGCA            GGAATTAGTAAGAAA  49 410
      MM1121 1320373 .. 1320396 -  -3.1  -5.30448   AAATAAATAGAAAAA          GATCTGGGA GATAAA TTCCAGACC           TTAACGAGCAAGTCC  74 26
      MM1117 1310640 .. 1310669 -  -7.9  -2.96722   GCTATATCCAGAAAC       CCGGATATTTCTG GAGT CAGAGATATCCTG        TGTCCAGGGATTTCA  66 78
      MM1116 1308078 .. 1308089 -  -4.4  -2.52775   TCCAGATAAAATCAG                TCCT CTTG AGGA                 AGCGAAGCGACCGAA  47 167
      MM1113 NONE
      MM1112 1304766 .. 1304776 -  -2.6  -2.68387   TTTGAGAAAATAGAG                 TTTT TAC AAAA                 TGTCCGAGAAAATTT  40 313
      MM1110 1303404 .. 1303417 -  -3.9  -3.66995   GGCAAAAAACAGGAA               TTTCA TAAC TGAAA                AATGAACTCCATTTT  52 80
      MM1109 1302641 .. 1302663 -  -8.4  -2.68434   CCGGACATGAGATTA           TGGGAGCTGC AGC ACAGCTCGCA           AACCAGGCAAGAGAA  63 332
      MM1107 NONE
      MM1106 1299709 .. 1299719 -  -6.8   -4.4267   CGGCAAAAGGCAAAA                 CTGG AAG CCAG                 AAAACAGGAATTCCT  74 239
      MM1099 1293129 .. 1293139 -  -5.4  -4.46233   CTAATCCTAAATAAA                 CAAG TTT CTTG                 CCGGCCCGGACCTGT  71 231
      MM1098 NONE
      MM1097 1291595 .. 1291626 -  -7.3  -3.75479   CAAAACTTAACAGAA      GGTTGCCGGAAAA GCTTAA TTTTTCGGCATCC       TCTTTCAAAAACATT  70 327
      MM1081 1273145 .. 1273171 - -11.6  -5.43866   TAATTTTTAAAAAAA         GGGGAAACTGAG GTT CTCAGTTCACCC         TGATAGTAACATTCA 100 15
      MM1069 1252282 .. 1252301 -    -5  -4.27117   TTTTCATAATAGAAA            GAGACTTC CTTT GAATTCTC             CATTCAATTCTTCGA  64 163
      MM1068 1251410 .. 1251427 -  -4.1  -3.37299   CATACTATAAAGACA             TGTCCAG AAAG CTGGAGA              AAATATAACTGCCTG  53 430
      MM1057 NONE
      MM1056 1238367 .. 1238378 -  -5.8  -3.22943   AACAGGAAACAGACA                GGTC ATAA GACC                 GGAGATGCAGGCACC  59 112
         mc1 1229795 .. 1229806 -  -4.4  -3.71353   AAAGAAGTTGAACAA                TTCC TGGA GGAA                 GAACTGCCCAGGGGA  55 317
      MM1049 1228128 .. 1228141 -  -2.5  -2.95384   AGAGCAGTTAAAGGA               TTAAT AGGT ATTAA                AACAGCATTTCAAGT  42 91
      MM1048 1225707 .. 1225742 -  -3.3  -5.32396   AGAGTAAAAAGAAAA    GGAAAGCGAAGGA AAAAAATTAG TCTTTCGCGTTCC     GTTTTTTTATTCAAT  74 197
      MM1035 1211868 .. 1211881 -  -5.3  -3.48593   GATCGGCTCAGATAA               TTAGG ACAA CCTAA                AAAGAATAATTACTG  57 193
      MM1034 NONE
      MM1033 1208822 .. 1208837 -  -6.2  -4.82901   TGCTTTCGAGAAAAA              GTTGAA CCTC TTCAAC               CTCTGGCTCTCGGAA  77 289
      MM1032 NONE
      MM1031 NONE
      MM1030 NONE
      MM1029 1201149 .. 1201159 -  -4.6  -3.59937   ATTAAAGAAGAAAAC                 GGCC TCC GACC                 TGGCTTTATAAGAGA  55 41
      MM1028 1200420 .. 1200442 -  -3.4  -2.52558   ATATAATTAATAGAT           TGAGGGTTCT TAT AAAAGCCCCA           TATTGTCGAGCTGCT  42 12
      MM1027 NONE
      MM1026 1198537 .. 1198547 -  -2.6  -4.30844   AGTTCAGCATTAAAA                 TAAA GTT TTTA                 TAAAGAATTCCGAAA  58 234
        thiC 1197021 .. 1197040 -  -7.2  -4.75063   AGAAAAGGTGAAAAA            GTAAAGCT CTAA AGCCTTAC             TTTATTTTTTTAAGT  83 41
      MM1020 1193187 .. 1193203 -  -2.3  -3.48395   AGGTGTTGCAGAGAA              CTTAAAT AAA ATTTATG              TAATTCTCTTATTTC  45 34
      MM1019 1191907 .. 1191917 -    -4  -3.25567   ACATGGGAAAAAGCA                 GTTA CCA TAAC                 CCCACCATTTGAAGG  48 291
      MM1017 1190593 .. 1190622 -    -5  -5.23316   TAGCACATTAAAAAA       CGAAGGATAAGG TATTTC CCTTACTCTCCG        CTTTTCTATGCCCTT  80 66
      MM1005 1179417 .. 1179427 -  -5.4  -4.68645   GATTCAAAACCAAAA                 GAGA ATC TCTC                 AGGATGTAAATATTT  74 177
      MM1003 1176632 .. 1176644 -  -4.1  -3.37028   AGTAATACGCTATAA                GGTTC AGG AAACC                TTAAATAACCTCCTT  53 437
      MM1001 1175178 .. 1175189 -    -3  -5.31877   ATTCATCAGAAAAAA                TTCT TAAA AGAA                 ATCCGGAAAAATTAA  74 204
      MM1000 NONE
      MM0999 NONE
      MM0998 1172492 .. 1172502 -  -6.8   -3.4072   TATCCCTTACCACAA                 TGCC TGT GGCA                 AAGACTGCAACGATT  62 153
      MM0997 NONE
      MM0996 NONE
      MM0995 NONE
      MM0994 1170161 .. 1170188 -    -7  -5.52347   AATAAAATTAAAAAA        GAAAGCAGGGAG ATTA CTCCTCACTTTC         TCTTGCGATTGCTAC  93 11
      MM0993 1169137 .. 1169152 -  -6.8  -4.10331   GGAATGAATGACAAA              GGTCCGG TCT CCGG-CC              TCCTCTTAGGGCTTT  70 397
      MM0988 NONE
      MM0987 NONE
      MM0986 NONE
      MM0985 NONE
      MM0984 1162643 .. 1162658 -  -2.6   -4.3155   AAAAAAGAAAAAAAT              CTCATT GAAA AATAAG               GAAAAATTAAAGTCT  58 49
      MM0983 1161887 .. 1161909 -  -9.3  -3.14522   TCAATTTATATGCAA           TTTTTCCTC GAAAA GAGGAAAAA           TTGTAGCCTTTCAAA  74 75
      MM0982 NONE
      MM0981 1160956 .. 1160978 -    -7  -3.86202   CTGCAGGATATGAAA           CTGCAGAAAA CAT TTTCCTGCCG           GCTTTTATTTGCCTG  70 30
      MM0976 1155893 .. 1155905 -  -6.9  -2.96941   TAAAACCTGAAATGA                GGCGC TTT GCACC                CGAAGCTGTTGGGAT  56 223
      MM0974 1153658 .. 1153678 -    -2  -5.01535   TGATAACCATAAAAA           TCAAAAATC ACTA GATTT-TGA            ATATGGCACAATTCT  65 355
      MM0971 1149710 .. 1149730 -  -6.1  -5.03715   ATTATGTTTAAAAAA            TTGAGAGGA TTA CCCTCTCAC            ATACTTTACAAGCCC  83 14
      MM0970 NONE
      MM0963 1141189 .. 1141200 -  -2.2  -4.56367   GATCCCAGAAATAAA                TCCC TTCA GAGA                 TATTGTCCTGTACTG  59 137
      MM0956 NONE
      MM0955 1134816 .. 1134828 -  -7.7  -2.75268   CAAAACTTAGAGAAG                GGGTT AAA AACCC                AGAAATAATCTCAAA  63 196
      MM0954 1131455 .. 1131465 -    -4  -4.09685   GGTTATTTCTGAAAA                 CAAA AGG TTTG                 CAGAAATTTAAATTC  59 373
      MM0953 NONE
      MM0952 NONE
      MM0951 1127850 .. 1127876 -  -8.2  -4.16351   AGATGGTAAAAAATA         TTGAAAGAATAA GGG TCATTCCTTCAA         ACTTAAAAGACCCTT  81 39
      MM0950 NONE
      MM0949 1124905 .. 1124922 -  -2.7  -3.71527   TCCGAAGTAGGGAAA             GGAAGTA CATT TACTTTC              ACCATTCCGGCAAAA  52 286
      MM0947 1121804 .. 1121820 -  -3.8  -3.93367   CTGTGGAAGAAAACA              CAAAAA ATGTA TTTTTG              AATAAGTATCCTCCT  57 119
      MM0946 1121091 .. 1121108 -  -5.5  -4.56597   TGCGCCTGCGAAAAA             GCCCTCT TCAA AGAGCGC              CTTTTTTCTACATGT  71 33
      MM0945 1120121 .. 1120137 -  -6.6  -3.78312   AAACCAGTGATTAAA              GAGTCT GCTAT AGACTC              TTTCCTTCATTTTTT  66 139
      MM0942 1116565 .. 1116579 -  -2.8  -4.18018   GTTTTTGAGTCAAAA               TTGTCT TTC AGACTA               GATTACCTTTGGCCT  55 201
      MM0941 1115086 .. 1115097 -    -3  -3.88817   AATTTAATAAAAAAG                GAAA AGAG TTTC                 AGAGTGAATAGGCTT  52 24
      MM0939 1110288 .. 1110302 -  -4.4  -3.79993   CCATACAGGAAAATA               TAAAAA GGA TTTTTA               AGAAAAATTATTTGA  57 90
      MM0938 NONE
      MM0937 1105488 .. 1105529 -  -6.8  -4.90296   AAAATTGGATAAAAA TTCAGGT-AAGCCTCCG-GA AAAA TCTCGAAGGCTTAACCTCAA ACCCAGGACTCAGAT  83 35
      MM0936 1104309 .. 1104321 -  -4.7  -4.93333   AACGAAAAGAGAAAA                GCCGG CTT CCGGA                AGGGTATACGCTAAG  75 507
        kefC 1099511 .. 1099533 - -11.4  -2.95166   TTACCTGAAAAATAC           CGGGATAAAG AAA CTTTATCCCA           CCTGATCTTCAAAAA  83 18
      MM0932 NONE
      MM0931 NONE
      MM0930 1096940 .. 1096950 -  -3.2  -4.65895   GTTTTGACGGAAAAA                 CCCT TGC AGAG                 ATGGAATTCAGGAAA  66 498
      MM0928 NONE
      MM0927 1093591 .. 1093603 -  -3.5   -4.6645   GAGAGAGATATAAAA                TTAAT GAT ATTAA                TTTATAGGTTTACCT  65 211
      MM0926 1091660 .. 1091670 -  -6.8  -4.31164   CCGATACAATAGAAA                 CAGG TAC CCTG                 TTAAACTAACTGCTC  74 291
      MM0925 1091153 .. 1091165 -  -3.4  -2.90028   TCCACTATAAAACAC                TGCA TTTTC TGCA                CCTCGGTGTGTTCAT  44 234
      MM0924 1090558 .. 1090569 -  -3.6  -3.31792   TCAGGACTGCGATAA                GGAC CCTT GCCC                 CTTACTCAATGGCTT  48 437
      MM0920 1086393 .. 1086409 -  -5.1  -3.04755   CGAAATATGAAATGA              GGGATAA CAT TAATCCC              ATATTGTGGAGCAGG  51 197
      MM0908 NONE
      MM0907 1073100 .. 1073113 -  -3.1  -4.01747   ATTAAAGAGAAAATA               GACTT TTTA AAGCC                ATCAAATTTCCTCCC  55 348
      MM0906 1071321 .. 1071337 -  -3.6  -2.79276   AGGATGGATTAATTA              CCGGGA GAAAT TACCGG              GAGATACGGATTCAG  46 500
      MM0903 1067561 .. 1067580 -    -2  -5.74086   AAATTAAAGAAAAAA            TTAGGGCT AAAA AGCCCGGA             ATAAACATGTAGAAA  78 54
      MM0902 1065980 .. 1065993 -  -6.7  -4.47328   AACCTGATGATAAAA               GAGAC CCTG GTCTC                AGGAGCAACTATAGG  77 447
      MM0900 1061266 .. 1061289 -  -8.2  -3.70694   AAACAGATAGAAATA          GCTGAAGACC GGGG AATCTTCAGC           CTGACACTTTTGAAG  73 276
      MM0897 NONE
      MM0896 1056194 .. 1056205 -  -2.2  -4.26327   CAGGCATTAAAAGAA                CTCC GTTA AGAG                 GTTCAAATTTCAGAT  54 153
      MM0895 1055355 .. 1055385 - -13.4  -2.71712   TCTCTGTTTTGAAAC       GCCGCTTCTTCC AGAAAAA GGAAGAAACGGC       TACTCTTAAATTACC  89 121
      MM0892 1052795 .. 1052806 -  -2.2  -4.30978   TTTAATTCACCAAAA                CCGT ATTA ACGA                 ATACATAGATACAAA  57 274
      MM0891 NONE
      MM0890 1050911 .. 1050923 -  -2.7  -5.00895   GGCACTATAGAAAAA                TCATC TAA AATGA                AACAAATACGAAGTT  66 57
      MM0889 1048469 .. 1048479 -  -6.8  -2.63913   CAGCAGCTGACAGGA                 TGGG CAT CCCA                 AGGGAATTCACCCTG  55 433
      MM0886 1045526 .. 1045538 -  -3.5  -3.91882   CCAGGATAAACATAA                TTTTT AAG AAAAA                AATAATTTCAAAAAT  55 70
      MM0885 NONE
      MM0884 1044551 .. 1044569 -  -4.5  -3.48115   CCTGGATAAAAGACA             GCTGCAC TCACT GTGGAGC             CTGTATAGAGGTCTG  54 223
      MM0881 1039868 .. 1039891 - -12.6   -3.0353   TCCTTGAGAAACAAT          TTCTTTGGCA TGAA TGCCAAAGAA           TTCTTTTATTCCTTT  87 118
      MM0872 NONE
      MM0871 NONE
      MM0870 1028221 .. 1028233 -  -2.7  -3.66556   AATCTTGGAACAGAA                GACAT CGA ATATC                ACATCCCCCTCGAGA  48 24
      MM0869 NONE
      MM0868 1027025 .. 1027052 -  -4.8  -2.87888   AAAATAACATAGAAG        CTTAAACCCGGC TTTA GACAGGTTAAAG         TTTGATTTTCGTCTT  51 156
      MM0866 NONE
      MM0865 1021695 .. 1021713 -  -2.4  -3.50569   ACTGGAAAAAAATCA             GATTATAG AGC CTGCAATC             GCTTCCACAATTATT  45 180
      MM0858 1012183 .. 1012193 -  -2.6  -3.61328   ACCAACACTTGCAAA                 TATA AAA TATA                 TGGAAACGCACTTTT  48 193
      MM0857 NONE
      MM0856 1010264 .. 1010298 -  -7.8  -3.30124   TTTCAGGTTTGACAA     GGGCGACATCTCCAAA GCC TATGAAGAAGTTGCCC     GGCGCATAGTGCCCG  65 301
       cdc48 NONE
      MM0853 1007028 .. 1007046 -  -5.9  -3.02043   AACGCTCTTTCAATA             CCGGGCA AAAAA TGCCTGG             AACAGTAAAACTGGA  57 94
      MM0852 1005257 .. 1005270 -  -2.5  -3.34486   ATTAAAACATTAAGA               TAAAT ATTA ATTTA                ATGCTTTTATGCGAA  47 262
      MM0851 1004627 .. 1004640 -  -2.5   -5.1244   TGACTAACATAAAAA               TTAAA GCCA TTTAA                GGAAATAGAAAAACG  69 220
      MM0850 1004006 .. 1004016 -  -3.2  -4.27316   TTTCTGAATTGAAAA                 CCCT GAA AGGA                 AAGTAAGCGAAAATA  60 294
      MM0847 1001638 .. 1001665 -  -2.8  -3.42663   ACCAGCAGTGAAACA        GTTTCTGAGCAAG ACA CGT-CTCAAAAAC        TCATGCCTGCTTAAT  47 189
      MM0846 NONE
      MM0845 NONE
      MM0844  999989 ..  999999 -  -2.6  -3.96327   ACCTTCGAGGATAAA                 TTAA CCT TTAA                 TTATTAATCTTCAAT  53 249
      MM0843 NONE
      MM0842  997511 ..  997528 -  -5.5    -3.727   CTGAGGATACTTAAA             GCTCTTG AAGT CCAGAGC              CTTTGCGTCTGTGTC  61 309
      MM0838  990829 ..  990839 -  -6.8   -3.8591   CGGTATAATGAAGAA                 GCTC GGT GAGC                 CGGCTGATCAAGGCT  66 144
      MM0835  985411 ..  985431 -  -6.1  -2.91274   GGGATCGGAATTATA            GGCGAAGAA ATA TTCTCAGCC            ATGGTGTTTATGGTT  55 310
      MM0831  981351 ..  981369 -  -8.8  -2.74605   CCCCCTGAAAACTTA             TCCTCCGG AGA CAGGAGGA             AGAACCCCAATTTCA  69 4
      MM0830  980062 ..  980072 -    -4  -3.30441   TATTACCTCCTACAA                 GTAT AAA ATAC                 TATTTATTTTAAAAG  49 89
      MM0829  979622 ..  979638 -  -4.4   -3.7791   GAAGCATGGATCAAA              TCTCCC TGCTT GAGAGA              GCTTTTATAAAGCTC  57 4
      MM0828  979158 ..  979175 -  -4.3  -3.28472   GTTGAGTAAAAATGA             TATTTTT GATT AAAAATA              GCTTTTTTGATTCTC  51 95
      MM0827  977464 ..  977474 -  -3.2  -4.52857   AGGTTTTACAGAAAA                 CGAA CTC CTCG                 GGCTTGAACTGTCTT  64 222
      MM0822  973182 ..  973194 -  -4.8  -3.08991   AGTGTGGTAAGAAAG                CCTG CCAGT CAGG                AAAACTGTCTAAAAC  52 49
      MM0821  972343 ..  972354 -  -4.4  -4.28774   TCACTCAAGTCAAAA                TGCA ACTC TGCA                 GCCCTTGTAGAGTTA  64 354
      MM0819  969859 ..  969870 -  -7.2  -2.53271   TGATTTCTATAATAG                CCGG GTTT CCGG                 TTTTTGCACTTAACC  60 96
      MM0818  968609 ..  968622 -  -4.5   -3.6003   TAAATTACCTGTAAA               GAACC AGAA GGTCC                TGAAACTCTTACAAA  55 49
      MM0817  967275 ..  967291 -  -2.3   -4.6644   AATATAGGTGAAAAA              TTCTC AGTTTTA GAGAA              CTTATACAGGATATC  62 387
      MM0813 NONE
      MM0812  962155 ..  962169 -  -2.8  -2.82749   TGAATAAGGGGAAAC               GTTTCT ATC AGATAC               TTCCCATTTATATTA  42 59
      MM0811  961580 ..  961602 - -12.8   -5.3104   TCAGTAAAAAGAAAA           TTCCCGGAAA CCG CTTCCGGGAA           CTCAATTACTGAAAA 100 204
      MM0798  951998 ..  952025 -  -5.6  -3.04715   AAAAAATTTAAAGCA        GCCGGGAA GGAATTTGCCTT TTCCCGGC         AATTTAAAAAGAATT  54 52
      MM0796  950197 ..  950207 -    -4  -3.08464   TTACCATTTAGCTAA                 GTTA TTT TAAC                 AGTAATGTTGCTTCA  47 16
      MM0795 NONE
      MM0794  947867 ..  947894 -  -2.8  -2.83903   TTTCGGAAAAATCCA        TTTGGTAACCTCA ATT TCAGGCT-CCAAA        CCCGTCTTCAGAGAC  42 14
      MM0793  947405 ..  947426 -  -7.5  -3.69702   CAGTATTTAATAGAA           TCTATTTAA CAGA TTAAATAGA            AATTTAACACTCAAA  71 29
      MM0792  945616 ..  945636 -  -2.6  -5.75478   AACCACAGAAAAAAA            TCGGAT TTCCCATTT ATCCGA            TTTTGAACCTGCTTC  80 137
      MM0790 NONE
      MM0789  942604 ..  942624 -    -4  -3.27704   ACCTGGTAAAGTTAA           TGGCAAAGC TGAA GCC-TGCCA            GGGTTTTTAGTTAAG  49 266
      MM0788  941278 ..  941299 -  -6.1  -4.96773   TTAATTAAAAATAAA           TTAATTAAA ATAA TTTAATTAA            AAATATATTAGTTAA  81 127
      MM0787  939979 ..  939992 -  -8.1   -2.7363   TAATCAAATAATTTA               GAGCC TGAA GGCTC                AGACCTTTTCTCCAC  66 194
      MM0786 NONE
      MM0785 NONE
      MM0784  936860 ..  936884 - -11.6   -4.1673   CAATGCTCTAAGAAA          TTTAAGAGCG AAATA CGCTCTTAAA          TTTAAGTAAAATCAC 100 37
      MM0783 NONE
      MM0782 NONE
      MM0781 NONE
      MM0780 NONE
      MM0779 NONE
      MM0778  930780 ..  930819 -  -4.5  -2.84684   CCTGAAACAAAAATT TGTGACATGATTCAGGATA AAAT TGCCCTG--TCATGTCACA  TAAAATTTGGAGAAA  48 202
        hypF  927950 ..  927974 -  -6.4  -3.21218   ATGTTGGATGAGTAA          GCCCCTGACG GGAAA CATCAGAAGC          TGTGAAAGTTGGTTA  61 50
      MM0776  927130 ..  927140 -  -3.2  -5.34055   AGAAAGAGTAAAAAA                 GCTC GAA AAGC                 AGATCTCGGAATATA  81 286
      MM0774  924289 ..  924299 -  -2.6  -5.50313   CACAAAATGAAAAAA                 TAAT AAA ATTA                 CAAAGCAATAAAAAT  76 85
      MM0771  920335 ..  920367 -  -6.4  -2.55921   AAAAAGAATATAGAT     TTTCCAGGCCTG-CT TTTT AGTCAGGTCTGAAAA      TTGGAATTTACTCAT  56 313
      MM0767  915701 ..  915722 -  -5.9  -4.73341   AAAAAAGTAAATAAA           CAGAACTGA TTTT TAAGTTCTG            CATTTTCATGCCCAG  77 120
      MM0766  914140 ..  914162 - -11.3  -2.80511   TTGAGAAGTCAATTA           CCCCTGAGC TAAAG ACTCAGGGG           CTTGTAACTAACCGT  83 40
      MM0765  912653 ..  912680 -  -6.3   -3.3858   AAACCAACTGTAGAA        GAAACAGGCAA TTTTTC CTGCCAGTTTC         CCAATTTTTTCAAGC  62 351
      MM0762  909988 ..  910009 -  -5.1  -3.36073   GACATCTTTTAAAGA           GCCTTCCGT GCTC AGGGAAAGC            TACCTTGTAACCCAG  54 525
      MM0760  908630 ..  908640 -  -2.6  -3.20723   TCCTGAGTAACTTAA                 TAAT TTT ATTA                 TTTCAGCCCGGGTTC  45 133
      MM0752  902066 ..  902094 -    -6  -4.67943   TTCGAATACATAAAA        CCCGAAACCTCC GATGA AGAGGTTTTGAG        AATGATAGAAGGAGC  78 409
      MM0749  897967 ..  898001 -  -2.5  -5.05153   ATTTGAAAAAAGAAA    TTTGAAAAAAGAAATT TAAA AATTTATT-TTTCAAA     CTGAATTGTTACCTT  69 14
      MM0748  896779 ..  896793 -  -2.1  -4.92756   AGCACGAAAAAGAAA               GACTC TTATT AAGTC               GCTTCTTTTTCCCTT  65 117
      MM0745  892046 ..  892063 -  -9.9  -4.10855   AAAATCCTGTGAAAA             CAGGGTA ATAC TACCCTG              ATCAATGTTTTTGGG  93 159
      MM0744 NONE
      MM0743  889896 ..  889913 -  -2.1  -4.22231   AAGCAAAAAATAGAA             CAGATTGA AAA TCAAT-TG             ATAAAACGAACTCAA  54 57
      MM0740 NONE
      MM0739 NONE
      MM0735  883262 ..  883273 -  -2.2  -5.40625   ATATGACAGAAAAAA                TCCC ATCT GAGA                 TAATTGATGAATTGG  77 441
      MM0730  880075 ..  880085 -  -3.2  -3.63627   CCTGTACACGGGAAA                 GCTC AGA AAGC                 AGGTGCAGATGAACA  50 220
      MM0729  876999 ..  877027 -  -3.8  -5.14819   AAATGAAAAAATAAA        TCCCCCGGAC CGTTTGATT GTCCGGGATA        ATTTTCTGTCGGTTA  73 38
      MM0718  864256 ..  864269 -  -3.8  -4.26076   GTACTGGCATTAAAA               CCTG ACTTTG CAGG                AGCCTGGAACCTCAG  62 464
      MM0710 NONE
      MM0709  854608 ..  854625 -  -4.3  -5.03747   AAACTGCTTAAAAAA             TAAATTT TACA AAATTTA              TATTTTTTTATATAG  76 242
      MM0700  840754 ..  840766 -  -5.5  -3.84961   CAGCGAACCATCAAA                CCAGA AAA CCTGG                ACTCTGGAGAAAGGG  61 221
      MM0696  834818 ..  834829 -  -2.2  -3.29459   CAGGGAAGAACGGAA                GCAC CGAA ATGC                 TGAAAATGAACATGG  45 350
      MM0683  818630 ..  818640 -    -4  -3.18452   CCCTTAAAGAAATCA                 GAAT ATT ATTC                 AAATATAAGAATGGC  49 24
      MM0682 NONE
      MM0681  817079 ..  817095 -  -6.5  -3.45134   GCAATTAACGGAGAA              CTGACCT GTG AGGGCAG              CAGAGTTCCCCGAAG  62 359
      MM0680  816399 ..  816414 -  -4.7  -3.39242   TGAAGAGAAAAATCA              GACCT CTAATC AGGTC               TTTTCCATAGATTCT  55 19
      MM0673  808608 ..  808626 -  -7.6  -2.90813   GAGCGCCCGAAATCA             TTAAACAT ATA ATGTTTAA             GATGAAACCGGAAAT  64 342
      MM0672  806925 ..  806941 -  -5.1   -3.9226   AATACAGCTGAGAAA              CGGTCTT CGG AAGATCG              AAAGCGAGGAACTCA  62 181
      MM0671  804955 ..  804975 -  -5.4  -5.88197   TCAAACAGAAAAAAA            GAGAGGAC AAAAA GTCCTCTG            AAAAACCTTTGAAGT  91 59
      MM0670 NONE
      MM0669  802283 ..  802298 -  -4.8  -3.36492   GGTTTAATTTTAGAA              CTTATT TTGT AATAAG               ATTCTCTGTATTATT  55 256
      MM0668  801070 ..  801085 -    -4  -5.24531   ATGTTTCATAAAAAA              TGAGCCT GCC AGGC-CA              TATAACTGACCTGGC  76 68
      MM0667  799848 ..  799861 -  -5.9   -3.9679   TAAGATAGAGAACAA               CCCGC CCGG GCAGG                TGAACTCAAGAATCC  67 490
      MM0665  796827 ..  796839 -  -2.7  -4.02348   GAGATAAAAGAAAGA                TGAAA CTT CTTCA                TTTATTATTCTTTTA  53 74
      MM0662 NONE
      MM0661  791994 ..  792005 -  -4.4  -2.93113   AATCAGACATAAGTA                CATG AAAA CATG                 ATTCTTCAAGCCATA  48 198
      MM0660 NONE
      MM0659 NONE
      MM0658 NONE
      MM0657 NONE
      MM0656  785794 ..  785805 -  -2.2  -4.19258   AGACTGTATGCAAAA                CCAA TCTA TCGG                 TCTCGAATTTTTGAC  57 386
      MM0654 NONE
      MM0653  783545 ..  783556 -    -3  -3.59456   AAATGATAATTAGAA                TCTT TATC AAGA                 CTTTACTTAATACTT  50 225
      MM0652 NONE
      MM0651  781247 ..  781258 -    -3  -4.02049   GAATTAGCAAAAATA                TACA ATGC TGTA                 GACTTATTTGTATTT  56 322
      MM0648 NONE
      MM0647  775318 ..  775330 -    -2  -4.72201   CTCCACAAAAAAGAA                TTCT GACAG AGAA                TTTATGGCAGATAAA  62 202
      MM0646 NONE
      MM0645 NONE
      MM0644  770925 ..  770949 -  -2.2  -2.88999   GTTTTATACATGAGA         TCCCGGGATAA TAGG TTATCC-GGCA          CTTAAAGGTTTTCTG  41 48
      MM0643 NONE
      MM0642 NONE
      MM0641  768756 ..  768767 -  -5.8  -3.17598   ATTTTTAGAAAAGGA                GACC CGAA GGTC                 CAGATCGGTTTAAAC  54 204
      MM0639 NONE
      MM0628  758794 ..  758831 -  -5.1   -6.0458   ATAAATTAAAAAAAA   TTATTGC-AGGATGTAAT AAA ATTACATCTTTGCAATGA   TCTCTTTGCCTATAA  93 9
      MM0627 NONE
      MM0626  756921 ..  756937 -  -2.3  -4.13014   GGGAGATGTGGAAAA              GATTATA GAT TATATTC              TTGCTGGCAAAGAAA  55 151
      MM0616  747350 ..  747361 -    -3  -4.63218   TGTTCTGGAACAAAA                TGTT CTGG AACA                 AAATGCTCTGGATAG  62 186
      MM0615 NONE
      MM0614 NONE
      MM0613  744271 ..  744285 -  -7.2  -3.61232   TTGCTCAGAGAAACA               GCTTAA ATT TTAAGC               AGGATTTTTTTCGGA  68 13
        nadE NONE
      MM0611 NONE
      MM0610  740925 ..  740939 -  -2.8  -2.72324   CCTACCTAAAGGAAG               GGGT ATTCGTG ACCC               TCTGCGCTCCCGTTG  41 55
      MM0607 NONE
      MM0606  737322 ..  737335 -  -3.7  -5.54894   AAGTCAGGAAAAAAA               CAGGC GAAA GCCAG                AGGGGAAAGGGAAAT  79 61
      MM0604  735699 ..  735710 -  -2.2   -4.1891   TTTGTGGAAGACAAA                CTGGG GAA CCC-G                AAAGTGCTGAAGCTC  57 371
      MM0590 NONE
      MM0589 NONE
      MM0588  718779 ..  718802 -  -2.6   -5.4111   AAGAATTATAAAAAA          TTTAAATTTT CGGA AAAAATTAAA           TACTGAAAACTCTGA  76 138
      MM0581 NONE
      MM0580 NONE
      MM0579  706085 ..  706096 -    -3  -5.55769   TTTGATAACAAAAAA                TTTG AAGG CAAA                 TTTCCGCCAAAAGAA  77 139
        pstS NONE
        pstB NONE
        phoU  703271 ..  703281 -  -2.6  -4.62783   GACTCATCCCAAAAA                 TAAT TGA ATTA                 GTAGACATCGGGCAA  60 54
      MM0575  702061 ..  702072 -    -3   -5.5353   TATATGAATAAAAAA                GATT ATTG AATC                 CCAAAATTTTCAGGT  77 41
      MM0572  697857 ..  697869 -  -4.8  -4.64361   CAAAAAACAGGAAAA                GGGA AATAA TCCC                CTTTAATTAATTCAA  69 74
      MM0571  696629 ..  696651 -  -9.2  -2.74563   GTGACATGTGAACTA           CCACTCAG TCTTTAG CTGAGTGG           CTTCTTGGTTCATTC  72 163
      MM0570  695312 ..  695343 -    -3  -4.82901   TCTTCCTGATAAAAA      CCCTGACAAAAGAGT ACC ACCCTCTGG-CAGGA      GCCGAAGGGCTTGTG  68 316
      MM0568  693862 ..  693886 -  -8.6   -3.3782   GATGGATGTAAGGAA          CACTGCAAGC GAGAA GATTGCAGTG          AAATGCGGATACGAA  69 383
      MM0566  692141 ..  692165 -  -5.2  -3.28472   TCTTACTAAAAATTA         GACAGTGATAA ATAT TTATCA-TGTC          TGGGTAAAAAGAAAA  55 391
      MM0564 NONE
      MM0563 NONE
      MM0562 NONE
      MM0561 NONE
      MM0560 NONE
      MM0559 NONE
      MM0558  683333 ..  683349 -  -2.3  -3.90744   CTTTTCTCCAAAGAA              TTCAAAA GAA TTTTGTA              ATTATCTCGTCGCTG  52 10
      MM0557  682574 ..  682588 -  -7.1  -2.91888   AAAGGCCTGAAATGA               GCCCT TTTTC AGGGC               TAAAATTCTTGCTGG  62 79
      MM0554  679744 ..  679754 -  -2.4  -2.52464   TTGCTCGCGAATCGA                 CTGG AAA CCTG                 CCGATATCATTTTAT  39 438
      MM0552 NONE
      MM0551  678087 ..  678120 -  -7.5  -3.01712   TCTTGTTCGGGAATA     TCTCCGAATTTCAAA AATA TCTGAGTTTCGGAGA      GTTTCAATCCTTGTT  66 245
      MM0550  677313 ..  677328 -  -3.3  -2.83772   AGCTGATCAAAACAT              CACTT TCTTCC AAGTG               CATCTAAAATGTTTT  44 9
      MM0549  676706 ..  676718 -    -2  -3.83026   GGTGTTCAGATCAAA                TTGA GAACA TCAA                GCTTGAATGTGATTT  51 228
      MM0543  671424 ..  671440 -  -4.3  -4.93296   TTATCAGCATAAAAA              GCTGCAG CAA CCGCACC              GACGGCAATAACCTG  73 429
      MM0541  669684 ..  669701 -  -2.1  -4.41348   CCTGTTTGAAAGAAA             GAAT-TTG TAA CAACATTC             AGAAGACAGAAAGAA  57 400
      MM0540  668333 ..  668343 -  -2.6  -2.66755   AAAGTGAAAACATAG                 TTAT ATA ATAA                 GAAGAAAATAGCCAG  41 478
      MM0536  666268 ..  666286 -  -3.3   -4.9755   ACAGATAATTAAAAA             TTAATTA AAAAG TAATTAA             AAAGTAACTGAGATA  68 164
      MM0535 NONE
      MM0534  663795 ..  663813 -  -4.6   -3.9392   CTCCAGGCTAAAGAA             CCTGAA TTTTGGG TTCAGG             AGCTTTAAATTATTA  59 327
      MM0533 NONE
      MM0532  662130 ..  662160 -  -4.2  -4.08064   AATTGCCCGTCAAAA      CGAGGGAATCTAT TTATTC ATAAATTCC-TCG       ATAAGCTTTACCCTG  59 4
      MM0531  660461 ..  660474 -  -5.2  -2.76315   TGAACAGTTGTAAAT               CCGG TTATTT CCGG                GGGCTTTATCTGATA  51 130
      MM0530 NONE
      MM0529  656276 ..  656295 -  -4.2  -4.67635   GGGAAAACTACAAAA            TGGTCAGG AAAA CACGACCA             TTACCTTTTAAAATT  70 235
      MM0528  655577 ..  655589 -  -7.7   -3.5771   AAAAATGGTTTCAAA                TTCGG GGG CCGAA                TATTAGATTCAATAG  71 271
      MM0527  654647 ..  654662 -  -6.1  -4.82901   GGCCGGGCATAAAAA              GGGAG TACAGC CTCCC               TGTAAACGTTAATAC  77 34
      MM0526  653879 ..  653889 -  -2.6  -3.01905   ACGTTCCAGATAAAT                 TTAA AAA TTAA                 TAAAAATCAAAAATT  43 62
      MM0525  653345 ..  653360 -  -6.1  -3.31668   GCTAAAAATAAATGA              CCGGT AATTTA ACCGG               AATCTTAAATGCCTC  59 30
      MM0524 NONE
      MM0523  651531 ..  651566 -  -7.6   -3.0166   GGAAAAAAGGAAGGA    GAGAGTACGTGATGAG TTTT CTCATCATGGACTTTC     ATGCCAAATAAACGG  66 14
      MM0520  648455 ..  648466 -    -3   -2.9234   GATATCAAACATAAG                TAAG CTTC CTTA                 ACTCTGCCTTCAAAC  44 3
      MM0519  647186 ..  647202 -  -5.1   -4.1899   TTATTTTATTTAAAA              TCGGTTC TCT GAACCCA              AAATCAAGCTAAAAC  64 285
      MM0518  644038 ..  644050 -  -6.3  -3.28924   TATCTTTTTCGATAA                TAGCT GCT AGCTA                ATTTTCGATAGACCA  61 119
      MM0517 NONE
      MM0516  641390 ..  641409 -  -8.6    -3.214   CTGATTATACGAATA            CCGGTATGG GTT CCAT-CCGG            AAAATTTCGGAGTCC  73 387
      MM0515 NONE
       nifH2 NONE
      MM0513 NONE
      MM0512 NONE
      MM0511  635801 ..  635819 -  -3.8   -2.9356   ACCGACAGGGATATA             GCCTGC GGCTCTT GCAAGC             TCTTTCAGTTCCTCA  46 138
        hflX  634642 ..  634666 -  -3.6  -4.96773   GGAATTAAAAACAAA          TTTAACCCTG CTCAT CAGGATTAAG          TTCCAGAGATTTTAT  70 2
      MM0509  632511 ..  632523 -  -5.5  -4.89521   ACACTTTAAAGAAAA                GAGGC GCT ACCTC                CAGAAAGAGAAATCT  77 389
      MM0508  631484 ..  631497 -  -6.7  -4.86385   AGTCCGAAAAATAAA               TCCGA AAAA TCGGA                AAAAATCCAGAAAAA  83 145
      MM0507 NONE
      MM0506  629790 ..  629817 -  -8.6  -4.11371   GAAGATTCGGTAAAA        CCTTTCTACAAA CGCC TTTGCAGAAAAG         TAAATGGTCCCGTGA  78 412
      MM0496  617463 ..  617477 -  -5.8  -3.32561   ATATATGAAAGTTAA               TAAAAC GCT GTTTTA               ACATCTAATATTATT  59 36
      MM0495 NONE
      MM0494  615905 ..  615923 -  -2.4  -4.59773   TTTTACTTCGAAAAA             TCAGAATA TAG TTTCCTGA             GCAAAGTCACTGCTA  59 45
      MM0493  614823 ..  614837 -  -3.5  -4.92669   CATATAAAAAAATAA               GAGGA TTTAC CCCTC               TAAGACAGAAAAATA  68 212
      MM0492 NONE
      MM0491 NONE
      MM0490  611813 ..  611827 -  -5.7  -2.80016   GCGTATCAGGAAGTA               GGAGA GTAAT TCTCC               TCCCTTCCTCCCTCT  52 1
      MM0485  608488 ..  608498 -  -3.2  -2.66873   AGCTGCAGGAAACAG                 GCCT TTA AAGC                 TTTTTAGCTTCCTGA  43 19
      MM0484  607230 ..  607240 -    -4  -4.34789   TAACTGAGAAAAGAA                 TTCA GAT TGAA                 TGATTCAAAATTAAC  62 467
      MM0479  603313 ..  603327 -  -2.9  -4.29981   GAAAGATATTTAAAA               CTTAT TTTAT ATAAG               TGAAAATATAATTAT  58 70
      MM0477  602014 ..  602027 -  -2.4  -3.31799   GATAATGGCTCATAA               GATC TGTTTT GATC                CGGGCTCATTCCGGC  44 31
      MM0476 NONE
      MM0475 NONE
        argJ  598886 ..  598902 -  -5.8  -4.82091   AATGAAATAAATAAA              CCAGGA TAAAT CCCTGG              TTTTGAATACAGGAG  77 273
      MM0473  597283 ..  597318 -  -6.3  -4.18506   CTATCCGGAAAATAA    TTTCCAGAAAAGTCT CTTCTC AGAAATTTCTGGAAA     TTTATAACATAACTT  71 39
      MM0472 NONE
      MM0471  594687 ..  594706 -  -3.6  -5.14949   AATAAAAGAAGAAAA            TACAGG CTTGAGTT CCTGTA             TCAATTTATAATCAA  73 99
      MM0470  593508 ..  593521 -  -3.1  -4.66833   CCCCAACGTGAAAAA               GAGAA CTGG TCCTC                CGGTATGGGTCAGGG  66 414
      MM0468  590721 ..  590733 -  -4.9  -3.08073   ATCACTTTGAACATA                TTGAA ATA TTCAA                CTATATACAGTTCTA  52 407
      MM0467  587926 ..  587952 -  -7.3  -5.54403   AAAAAAGAAGAAAAA         GACCGGAATCA AAAAA TATTTCCGGTC         CCTGCTACGAAAAAG  93 52
      MM0466  586729 ..  586740 -  -4.4  -4.51197   TATAATCAACTAAAA                TTGC TTTA GCAA                 AAAAGTATTGTATCC  67 333
      MM0465 NONE
        cbiN  585165 ..  585189 - -10.1  -5.28983   GGCAAAAGATAAAAA          CTTTCCTGC AATGAAG GCAGGAAAG          TAAAGGGGTAGAAAA 100 45
        cbiQ NONE
        cbiO  582799 ..  582822 -  -2.4  -4.87665   CTTCATCGATAAAAA          TAATCTCCTG CATG CTGGATATTA           AGGGAGATAGAATCT  65 144
      MM0461  581754 ..  581764 -  -2.4  -5.05606   TCGAATAAAAAGAAA                 GGTC TCA GCCC                 AATTTATTTGTTAAT  67 29
      MM0457 NONE
      MM0456  577151 ..  577163 -  -4.8  -3.86283   GGAATTGACAGGAAA                GTCC TGCAT GGAC                TGAACGCTGTATACT  61 389
      MM0454  575964 ..  575989 -  -5.5  -3.36515   GTTTATTTTGAAACA         GTGGGAAAAGAA TAA TTCTTA-CCCAC         ATTGCAGTTTTAGAT  57 118
      MM0452  574161 ..  574181 -  -4.7  -4.13561   GGTTTCCAAAAAACA            CACTCATGA GTT TGACGAGTG            GATGGTTTGCGTTAG  61 392
        nadE  567096 ..  567126 -  -8.4  -2.54655   AAAATGTGGAACGGA       TTCCCCTTCAAA AGTCAGA TTTGAAGGGGAC       AGGGACCTTGACCCC  63 392
      MM0444  564804 ..  564820 -  -4.4  -4.74801   GAACCTCAGGAAAAA              GAAGCA GTTTA TGCCTC              ATGAGTATCCTTGCG  70 17
      MM0443  563627 ..  563647 -    -4  -4.18018   CTTCCGGATTTAAAA            GAGCTC TGATTAAAG GAGCTC            TGATTGAAATGAACT  59 444
      MM0442 NONE
      MM0441  561360 ..  561395 -  -9.2  -4.46212   CTTTTCATCATAAAA    GGAAAAGCCTTAAATT AAAA AATTAAAGGCTTTTCT     CAGCACACATAAGTA  93 12
      MM0440  559427 ..  559448 -  -2.3  -2.87243   TTATGATCATAATTA           CCTCAAATA TCTG TATTCCAGG            TTAGTCCGATTAGAT  41 1
      MM0439  558653 ..  558667 -   -10  -2.67016   AATTATTTAAATCCA               TGCTCC TGT GGAGCA               TAAGGACGTAAAGAA  75 165
      MM0438  557494 ..  557513 -  -9.4  -2.97838   AAGATATTGATAAAT            GTATCCAA AGGT TTGGATAC             TCCTTCGAAGGATAA  74 249
      MM0437  556471 ..  556481 -  -2.4   -3.0972   ATATAAAGTAAATTA                 CCAG ATA CAGG                 GTAGGGGCTCGATTT  42 132
      MM0436  555920 ..  555938 -  -3.8  -3.98683   ATTACAGTAAGGAAA             CCCCAGAA AAA TTCCGAAG             ATAGAAACTCCCGTC  57 141
      MM0435  554740 ..  554750 -  -3.2  -4.15235   AATCTGCAAAAAAGA                 TCCG ATT CAGA                 AAAGCAGCTGAATGA  57 177
      MM0428  544554 ..  544565 -  -3.6  -4.31329   TTAAAAAGGTTAAAA                CCGG ATTA CCAG                 ATTTAGATCATCAGA  62 99
      MM0427  543805 ..  543827 -  -7.1  -2.50291   AATTAGTTCAGTAAT          GTGGGCTTAC ACAG GTAAGCC-AC           TGTGAATTCCATAAT  60 267
      MM0426 NONE
      MM0425  539423 ..  539433 -  -5.4  -3.54424   CGGCACCGGTTCAAA                 CCTA TTT TAGG                 TCTGCTGACTGTCAT  59 184
      MM0424  537602 ..  537615 -  -2.5  -2.51464   TCATTATTTACGAAT               TAAAT TTTT ATTTA                TTTAAAAATCAAATT  41 87
      MM0423  537047 ..  537071 - -13.1  -5.63645   CCAAAATAGAAAAAA          CTTTTTAAGAC ATG GTCTTAAAAAG          TTACCTGCCCTTTCA 100 116
      MM0421  535324 ..  535349 - -11.3  -2.81888   CCGGAAAGTGAACTA         CCCACTAAATC TAAA GATTTAATGGG          CTTCTTGGTTCATTC  83 92
      MM0420 NONE
      MM0419  531683 ..  531706 -  -6.8  -2.59954   AGAGATAGGAAGTTA          GTGAAGTTTT CAAT AAAACTTCTC           AATCTCGTGCTTCAC  57 11
      MM0418  530625 ..  530638 -  -8.1  -4.33274   TTTATAGCAGTAAAA               GGGGA AGTA TCCCC                TTACTGGGGTTACTT  83 35
      MM0417  529658 ..  529668 -  -2.4  -2.81559   AGGACAATGCTAAAT                 GGGC AAT GCCA                 GATGATACCGTTAAT  41 154
      MM0416 NONE
      MM0415  528276 ..  528290 -  -2.8  -3.26471   CCAGCTTTACAGGAA               CAGG TTTGTTG CCTG               TGTGAGTTATTTGCA  45 179
      MM0414 NONE
      MM0413  525457 ..  525470 -  -2.3  -2.72463   ATTTATTTTTAAGTA               CGGAG CCAT CTCTG                CATAATTCATGATAT  40 32
      MM0412 NONE
      MM0411  522444 ..  522460 -  -2.9  -3.49951   CAGAGTTTTAGAGAA              TGGGCTC AGA AAGCCAA              AAAAGATGGTTTTCT  48 258
      MM0408 NONE
      MM0406  517867 ..  517878 -  -5.8  -3.19653   CCAGAAGTTTATCAA                CCTC CTCT GAGG                 AATTTTTACCTTACA  59 31
      MM0405 NONE
      MM0404  515658 ..  515669 -    -3  -3.16971   TCATCATATATTCAA                GAAT TTAT ATTC                 AAACGTCAGGAGCAC  47 432
      MM0402  514131 ..  514150 -  -6.4  -5.53991   CATTCACCAAAAAAA            TGAGGGGT TTTA ACTCCTCA             CATATATACGGTCAA  87 15
      MM0401  513459 ..  513480 -    -3  -3.79162   CGGATAGAAAATGAA           CAAACGTC GCCAAG GACTTTTG            AATATCCGATCCCTC  52 122
      MM0400  512661 ..  512681 -    -4  -3.46767   GGAATAATATAAAAT            CCAGTTTT TAAAT AGAACTGG            CTATCTTTTTTATTA  51 96
      MM0398  510529 ..  510545 -  -7.3  -4.08689   GATCTAATAATTAAA              GGAGTTC GAT AAACTCC              ACTCTTTGGCTTTTA  75 95
      MM0397 NONE
      MM0396 NONE
      MM0395  507382 ..  507403 -    -3  -3.59402   CGGATAGGAAATGAA           CAAATGTC GCCAAG GACTTTTG            AATATCCGATCCCTC  50 52
      MM0394  506257 ..  506276 - -10.8  -5.49729   AATCACCGAAAAAAA            TGAGGAGT TTTA ACTCCTCA             CATATATACGTTTAT 100 15
      MM0393  505512 ..  505527 -  -3.2   -3.1919   ACACCTATAAAATGA              GGGG AGCATAAA CCCC               ACTTATATACGGTTG  47 200
      MM0391 NONE
      MM0390  500080 ..  500094 -  -5.7  -3.87149   GTTACCAAAGCCAAA               CTGGA CAGCC TCCAG               AGAGCAGGAGTTGAA  63 470
      MM0386  494913 ..  494930 -  -7.1  -4.10552   TTTGAGTAAATGAAA             CGTTAAA CTGT TTTAACG              GGATAAAAAATGTAT  75 337
      MM0385  493495 ..  493510 -  -6.2  -2.82516   TTTTGCATCATTACA              GGTATT TTAG AATACC               CTTCTGCTGGCTTTG  56 343
      MM0383  488899 ..  488927 -  -3.9   -2.8012   AAACGGTTAAAATAG        GACTTCAGTAAAT AAA AATTACGGAAATC        TTTAAATCCTACTTT  46 105
      MM0382 NONE
      MM0381  487748 ..  487762 -  -7.1  -4.50993   TTAAAGAAATATAAA               CCGGT TCTGG ACCGG               TTCAATTAACTTAAC  80 42
      MM0380  487118 ..  487139 -  -5.1  -2.89881   CATGCAGGTTATACA           TTCCGGACT CTGT ATCCCGGAA            CCGCTTTACGTTTTA  51 54
      MM0379 NONE
      MM0378  485041 ..  485051 -  -3.2  -3.69602   AAAAAATAAGAAAAC                 GATC ATA GACC                 TTCCTGAAACAGTAA  50 244
      MM0377 NONE
      MM0376  482856 ..  482880 -  -8.5   -3.3352   GAAAAGGAAGCAAGA          GCCTCTCTTCT GAA AGACGCGAGGC          AGAACTCGCAAAAAG  69 313
      MM0367  472103 ..  472113 -  -6.8  -4.22346   CAAAGCGAGCGAAAA                 GGAC ACC GTCC                 TCCCGAGGCGCGATT  71 89
      MM0361  468379 ..  468390 -  -2.2   -5.2166   GAAGAATTCAAAAAA                GAAG TGGG CCTC                 TGGGAAAAATAAAAA  70 95
      MM0359  467061 ..  467073 -    -2  -3.35934   CCAGATATGTGATAA                TTCT TATTT AGAA                TAATTTATGGACTAT  45 180
      MM0358  465141 ..  465153 -  -6.2  -3.30418   GAGGGAGCAAACATA                CCCC TCACT GGGG                AGGCTGAAAAAATTC  59 487
      MM0355  461749 ..  461760 -  -4.4  -3.65542   TTTAGGTTTAAAATA                TCAC AAAG GTGA                 GCTCATGAAAATGCG  55 407
      MM0353  460028 ..  460049 - -10.3  -5.23316   TATCACATTAAAAAA           TAAGGGAAA TTAG TTTCCCTTA            AGATGGAAATTAGTT 100 35
      MM0348  454776 ..  454795 -  -2.2   -2.8092   TAACATCTGACCACA            CTATAAAA TTAA TTTTATTG             TTGAGAGAGGAGAAA  41 155
      MM0347  454145 ..  454157 -  -3.5  -3.22878   GAAGGAAAGTTAACA                TTTTT AAA AAAAA                GCAAAGAAAAAAGAA  47 77
      MM0346 NONE
      MM0345 NONE
      MM0344  451216 ..  451234 -  -3.9  -4.56597   TTCCTGTCTCAAAAA            GTCC-GAA AATG TTCAGGAC             TTTAGATTTTGAGGC  65 261
      MM0343  450353 ..  450367 -  -4.2  -3.36341   AACAGGTCTGAAATA               TCCCCC TAT AAGGGA               TTTTAAATTCGCATT  53 90
      MM0342  449604 ..  449615 -  -4.4  -4.59993   AAATGCAGAAAGAAA                CAGA CCCG TCTG                 GACGATTTCAGTAAG  71 174
      MM0338  445651 ..  445661 -  -2.6  -5.08169   ATATATCTGAAAAAA                 TATT TAA AATA                 AGAAAAATTGGGAAT  69 81
      MM0337  443802 ..  443821 -   -10  -3.24708   GATTTCTCAAATATA            GAGATGCC CTGA GGCATCCC             TGTTATATACTGTTC  79 162
      MM0333  438123 ..  438141 -  -3.9  -4.41348   GGGGCTTTAAAGAAA            CAGCAAGT TAAA ACT-GCTG             CACCTCATCACCCCT  62 61
        cheW NONE
      MM0331 NONE
        cheY NONE
      MM0329 NONE
        cheA NONE
        cheC NONE
        cheD NONE
        cheR  430573 ..  430612 -    -3  -3.08961   AGAAATAATTACAGA  TTCACAGGAAGAAAATC ATTCTTA GAAAT-CTTCCTGTGAA  ATAAGAATGTCTACC  45 81
      MM0324  430214 ..  430228 -  -5.8   -2.8355   ACATAATAAATTAAT               TAAAGA AAA TCTTTA               TAACTAAAATTAGAA  56 121
      MM0323 NONE
      MM0322  428616 ..  428641 -  -3.3  -4.38305   TAAAAAAATAAAAGA         TAATGGCACCC CGAG GAATGTCATTA          TTGCTTTAATTTTAA  60 43
      MM0321 NONE
      MM0320 NONE
      MM0319 NONE
      MM0318 NONE
      MM0317  424341 ..  424352 -  -4.4   -3.3854   AACCACCATTTAGAA                CTGA ATCC TCAG                 CATACCGGACTTTGT  53 8
      MM0316 NONE
      MM0315  421700 ..  421712 -  -6.3  -2.54371   AAGTACGGCAATTTA                TTCTG TAT CAGAA                TAAACGATTGATCAG  56 37
      MM0310  413504 ..  413522 -  -8.9  -3.25986   ATAGGATACGATGAA             GCCTGAA AACAA TTCAGGC             TTTATTAAATTTCAA  73 174
      MM0306  409018 ..  409048 -    -4  -2.98878   GGATAAAATAAAGAT       TCTTTCTACAGG TTTGTTT CCTGAAGAGAGA       TTTAATCTACTTTTT  47 219
      MM0303  405393 ..  405409 -  -9.5  -5.53079   AAAAGATATAAAAAA              GGAGTTT CGA AAACTCC              CTCCTTTTCTCTTAC 100 161
      MM0298 NONE
      MM0297  396985 ..  397006 -    -3   -4.5123   AAGCCAGGAAATAAA           GAAG-TGGC GTCCA GCCAGCCTC           ATAGAGAAAGTATCT  62 102
      MM0296 NONE
      MM0295 NONE
      MM0294  393472 ..  393484 -  -4.9   -2.8739   CATATTAATTGAAAT                TACTT ATA AAGTA                TGCTGGCAGTCTGCT  51 12
      MM0293 NONE
      MM0292  390817 ..  390838 -  -3.7  -5.85011   TAAAAAGTAAAAAAA           TTCAGGATA AAAA TTCCCTGAA            TTTCCCACTGTTTAA  90 74
      MM0291  389829 ..  389841 -  -7.7  -2.53015   ACAGCCCCGAACTCA                GGAAG CTC CTTCC                CGAAAGGCTGAAATT  59 523
      MM0285 NONE
      MM0284  383674 ..  383685 -  -4.4  -3.63744   CCGCGCCGGAAAATA                TCCA AATA TGGA                 ATATCAGCCAGGCAG  55 73
      MM0278 NONE
      MM0277  372146 ..  372157 -    -3  -3.37935   AGTGAAAAGTATTAA                GAAT CACA ATTC                 GGAGCTTACAGCTTT  48 31
      MM0276 NONE
      MM0275  366314 ..  366325 -  -4.4  -3.25015   TTCAATCATCATCAA                TCTC CAAT GAGA                 AGATGCCTATCAAGC  51 10
      MM0274 NONE
      MM0273  362313 ..  362325 -  -6.2  -2.82658   GGAGATGAAAAAACC                CGGC AACTG GCCG                CTAAGGAGAGCAAAG  53 514
      MM0271  361367 ..  361389 -  -4.8  -2.73007   AATAGTCCCTGAAAT           TCATATCCGG ATC CCTGAGATGA           TCTCAAGTTTTTTAT  50 3
      MM0270  360479 ..  360499 -  -3.3   -4.8269   CATAAGGATCAAAAA            TGGAGAA ATTTTTA TCCTCCA            GCTCAGGGAAAACCC  69 525
      MM0268  359286 ..  359311 -  -8.4  -4.65446   AGCAGAGATATAAAA         GTGTGGATCT GAAATT AAATCCACAC          GGGTCATCAGTTCCT  86 32
      MM0267  358480 ..  358490 -  -5.4  -3.55444   GCGGCACCCTTCAAA                 TCAG AAC CTGA                 CTGCATTAAGGACCT  59 15
      MM0266  357240 ..  357250 -    -4  -3.53184   TAGGAAAACTGATAA                 GAAA AGT TTTC                 GGAAAGAAGAAAAAA  52 169
      MM0265 NONE
      MM0264  353486 ..  353497 -  -2.2  -4.92756   ACTATGAAAAAGAAA                TCCC GGAA AGGA                 TCTCAAGTTTCCGGT  65 0
      MM0263  352365 ..  352380 -  -4.8  -3.32844   TCCGGGACTGGAGAA              CAAATA AGGA TATTTG               AAAGATGTTTAGTCT  54 115
      MM0262  350850 ..  350861 -  -4.4  -4.19577   TAACGGTCAAAAGAA                TCCT ATTC AGGA                 GATTCCGGCATAATA  62 143
      MM0259  345314 ..  345329 -    -9  -5.36364   TTAAAAAGAGAAAAA              GGAGGT TTTT ACCTCC               CTGAAAACGCAGTAT  95 48
      MM0253  337372 ..  337384 -  -2.7  -3.86392   GGAAAAGTAAAAAAT                GAAAA ACA CTTTC                TTGACTGTAGAACCA  51 203
      MM0252  335333 ..  335347 -  -2.8  -5.96894   AGTTAAAGAAAAAAA               TATGCT TAT AGCTTA               AGTTCTTTAGCCATT  91 16
      MM0251 NONE
      MM0250 NONE
      MM0249  332645 ..  332656 -  -4.4  -4.30576   TCTCGATCAGTAAAA                TGCT GCCC AGCA                 AAACTTGTAAAATAG  64 72
      MM0248  330019 ..  330048 -  -3.1  -4.37554   AAATCTAAATAGAAA       CATGAATATAAAT ACAT ATTTATATTTATA        CGTGTATATATACAT  60 299
      MM0247  329066 ..  329087 -  -4.5   -3.6187   ACTGAATTAAACTAA           GGATTCA GGTTTAAT TGAATCC            TAGTATATAACTTAT  55 98
      MM0246 NONE
      MM0245 NONE
        ribH NONE
      MM0243  325448 ..  325473 - -14.1  -3.59649   AAAGAAGTCCTTAAA         CGGTACGGGTA AACT TACCCATACCG          CCTGCTGTTTTATGC 100 35
      MM0241 NONE
      MM0240  322751 ..  322792 -  -4.1   -4.9251   AATAAAAAATGAAAA GGAGAGAAATGAAAAAACTG GGGCT CAGTTTTT-CATT-CTC-CC AGCTTTAAAGCCCCG  73 16
      MM0239  320988 ..  321013 -  -7.7  -3.54424   CTCGATCTGCGTAAA         CTTCAATGATA TCCT CACCATTGAAG          ACTCCATTAGCTGGG  67 508
      MM0237  320085 ..  320095 -  -6.8  -3.04853   GAAACTGAAAGCAGA                 GCTG TTT CAGC                 AGGTTATATGAAATA  59 21
      MM0235  317353 ..  317377 -  -7.1  -3.54717   AAAAACCAGAATTAA          GTCAGGATGGG AAT CCTATCTTGAC          GCCGCTATCAATTGC  68 2
      MM0234  313560 ..  313589 -  -2.4  -3.58731   AAAAGAGTTTCCAAA       TATAACTTAT TATTCCGGAG ATAAGTTATA        GGTTCATAGTTAGAG  47 130
      MM0233  312603 ..  312613 -    -4  -4.12375   ATTAAAGGAAAAAGA                 TTTC ATA GAAA                 TTCAACTCACCTGGT  59 40
      MM0231  310875 ..  310896 -  -3.1  -3.66732   GAAGTAGCTGAATAA           GGA-TGATCA GAA TAATCAATCC           TATAATCAACCTTAT  50 156
      MM0229  308453 ..  308466 -  -5.3  -2.79183   TGGACCCTTACCAGA               TTTGC TGTT GCAAA                TTTCCTTTAGATTCG  52 32
      MM0228  308061 ..  308073 -  -7.7  -2.93393   CTTGATGCCACAAAC                TCCAG AAT CTGGA                CCTTCTCCTGTTCTG  64 154
      MM0227  307168 ..  307190 -  -7.8  -3.65314   AAGTGATACAGATAA           GATTTCGAAG CAG CTTAGAAATC           GCCTGTACGAAGCGT  71 87
      MM0223  303638 ..  303657 -  -2.8  -4.55295   TTTTTCAGAAATAAA            TCAGGAAT TGTT AACCCTGA             TCCGTAACATTAAAT  60 493
      MM0222  302708 ..  302726 -  -3.1  -3.65991   ACCTTTTTAAGAGAA             GGAAATC TTACC GTTTTCC             GGCATAAAAAAGTAC  50 87
      MM0221  300412 ..  300431 -  -3.6  -4.59984   AAAAGTTATACAAAA            TCAGAATA ACTA TATTCGGA             AAAAAGAGTATACAA  65 253
      MM0220  299911 ..  299924 -  -6.7  -3.32109   TCAGATAGGATAAGA               CCTGA GTAA TCAGG                ATTTAAATAACTTTA  61 82
      MM0218  295559 ..  295590 -  -9.5  -6.12458   CAAAAAAAGAAAAAA      GAACCTTTCAGCC TCAACT GGCTGAAAAGTAC       TTGCTTTTAAAATTG 100 56
      MM0217  294815 ..  294838 -  -4.6  -4.62783   TACGTATCCGAAAAA          CCCATTAAGGA AAA TCCTTCA-GGG          CTTCCTTTTCGAGTC  67 20
      MM0216 NONE
      MM0215  292812 ..  292828 -  -6.5  -5.72118   AAAAAAGAGAAAAAA              GCAGCGT TTA AAGCTGC              TTTAAACCGTAAATT  89 50
      MM0214  290295 ..  290307 -  -3.3  -4.77122   GCACATAAAAAATAA                GGCAT ATA AAGCC                TTTAAATCAAAAAAG  65 140
        recJ NONE
      MM0212  287850 ..  287867 -  -6.3  -3.65986   CAGCACAAATCATAA             CACCAGT GCAA ACTGGTA              TGTTAACGGAACGAA  62 477
      MM0210  284860 ..  284872 -  -6.9  -2.53392   AAATTTCGGAATCCA                GCCCC TCC GGAGC                GGCTGATGCTTTCAT  60 192
      MM0209  284272 ..  284293 -  -5.1  -3.14931   CTGAGTTTTGATGAA           GGCGAGGAAG GGA CTTCA-CGCC           TTGGAATAAGCTATT  54 48
      MM0208 NONE
      MM0207  282521 ..  282538 -  -6.3  -3.18735   TGAATATGTGATGAA             CATGCTT GAAT AAGCACG              AACATATTGTGATTA  61 396
      MM0202  278018 ..  278030 -  -2.7  -4.68384   AGTTAGCGAAGAAAA                TATCA GGC TGACA                ATGAAAATGAGCGTC  65 167
      MM0199  276938 ..  276954 -  -7.3  -5.09762   AGGGCAATAGAAAAA              TTACAGG CTA CCTGCAA              GCGCATGAAAAAGTA  88 117
      MM0198  275304 ..  275318 -  -3.4  -4.57569   GTAGGTGGGGAAAAA               GGGGAG CAG CCCGCC               CGAAAATATAATAAA  62 81
      MM0191  264337 ..  264347 -  -3.2  -4.08767   CTTACGTTTTTAAAA                 GCCT CAA AGAC                 GTTGGGATCCTACAT  57 58
      MM0189  260624 ..  260634 -    -4  -3.56042   GTATGGAAAAAGAGA                 CTTT TTT AAAG                 GACGAGAAAACCAGG  52 281
      MM0186  259481 ..  259493 -  -6.3  -3.39529   GTAATTGAAGATTAA                TCCTT TTG AAGGA                TTCGCGTTTTTTTCA  62 153
      MM0184  256987 ..  257006 -  -9.4  -3.76289   TCAAAAGAGAGATAA            GAAAATCC TTTC GGATTTTC             TCCTGCTTCTAATTT  81 55
        thiC  251667 ..  251688 -  -7.2  -3.54424   GTGTACTCTCTCAAA           CGCCCGAG TCCCGT CTCGGGAG            GACGGTGTCCTTCCC  65 263
      MM0180  249356 ..  249377 -  -3.7  -4.62772   TGCAAATTAAAGAAA           GTGCAAATT AAAG AAACTGCAC            ACTAAAGGGAGTGCA  65 505
        mtaA  240172 ..  240199 -    -7  -3.00704   AGTCTTCAAACCAGA        GAACTACGGCCT CTAA AGGCTGTAACTC         TTTTTTCTTTTTTAT  63 352
      MM0172 NONE
      MM0171 NONE
      MM0170 NONE
      MM0169 NONE
      MM0168  219092 ..  219106 -  -2.8   -4.0641   TTCCATTCATATAAA               TGGATT CAG AGTCCA               GTTTGTAGGGATTAG  53 73
      MM0165 NONE
      MM0161 NONE
      MM0160  207361 ..  207371 -    -4   -3.6502   GACTCTGTAGTGAAA                 TTCT ATA AGAA                 CAATAAGTTTATAGA  53 365
      MM0155  198219 ..  198235 -    -8  -3.87967   AGGAGAAGAACATAA              GGGTGT GAATT ACACCC              TCTTTTTAATTTTAT  75 107
      MM0152  191876 ..  191896 -  -4.1    -3.454   AACGGATGAATAAGA            TTCTAGA TTACCGT TCTAGAA            GACATAAAAAAGTAG  53 59
      MM0151  189151 ..  189166 -    -9  -3.56162   AAAATTGGAAAGTAA              GCCACA TTTC TGTGGC               AGGTGTTGCGCTGAA  77 42
      MM0143  177711 ..  177730 - -10.8  -4.41616   ACCTGTTGAAATAAA            GAAAGTGC AGTA GCACTTTC             CTGAATCTCTATTTA 100 165
      MM0140 NONE
        cycK  173866 ..  173877 -  -4.4  -3.75005   AAAACTCAATAAAGA                GCTT CATG AAGC                 CAAAATTTAAGGAAT  57 286
      MM0138  172644 ..  172654 -  -6.8  -2.74322   GTGAATTCCCGAAAG                 GGCT GTC AGCC                 ATTATGGACTAACCC  57 52
      MM0136  168986 ..  168999 -  -2.4  -4.11216   TGTTTATTCGGAAAA               CTGA TGATAC TCAG                GAAATCGAAGCACTA  54 191
      MM0135  167447 ..  167466 -  -2.2  -5.26875   CCTTGAAGCAAAAAA            GAATTAAA AGGG TTTGATTC             AGGCTTATTGAGATT  70 81
      MM0130  161754 ..  161777 - -11.8  -3.90097   ACTTTATAAAGAGAA          GCCTGACAAC CTCG GTTATCAGGC           AGAACTTTCAGTCGC  93 223
      MM0128 NONE
      MM0127 NONE
      MM0126  155968 ..  156011 - -12.5   -3.6215   TGAAGTTAGCTGAAA TCTGAGCCTTTGAAGACAG AAAAAA CTGACTGCAATGGCTCAGA TATTAAAAATACTGT  95 42
      MM0120 NONE
      MM0119  148542 ..  148553 -  -5.8  -4.86862   CTTAAAAAATTAAAA                GCTC AAAT GAGC                 CTGAGAATAAACAAA  81 174
      MM0118  146115 ..  146126 -  -4.4  -5.01546   AAACCCACATAAAAA                GTTC TTAA GAAC                 TCAAAAAGTCCTTAA  73 449
      MM0117  144612 ..  144639 -  -7.8  -4.95854   CAAAAAAGGTAAAAA        TGTCCATGCCAGA AAA TCTGGC-TGGAAA        CCAATATTATGAAAC  88 63
      MM0116 NONE
      MM0115  142293 ..  142307 -  -7.1  -3.39061   CCGCAAGAAAAATGA               GCTGC TAAAG GCAGC               TGCCTACTATTTTTA  66 218
      MM0108  135037 ..  135055 -  -2.3  -3.65214   ATTCATTCAAAAAAT             CGGCCTG CACTT CAGGTCA             CCTCTTCTGTCTTCC  47 18
      MM0107  134242 ..  134266 -  -5.7  -2.74598   TCAGAAATGACAGTA          TTTCGGGTATG TAA CATACCGGTAA          TCAGACCATGCGGAG  51 89
      MM0105 NONE
      MM0104 NONE
      MM0103  130890 ..  130903 -  -4.5  -2.52516   TTCGGTATTATTAAT               CCGGA ATAA TCCAG                TTTCGGTATTTTTTG  47 76
      MM0101  128929 ..  128945 -  -2.2  -2.55459   TATATTCAGAAAATT              GGGAAA GATTT CCTCCC              GCATCCCATGCTGCG  39 108
      MM0100 NONE
      MM0099  127237 ..  127253 -  -2.2  -4.57073   CAGCCTCCTCAAAAA              CGAACC CATGT GGTTCT              GCGACGACGGATATA  61 455
      MM0097  125652 ..  125687 -  -7.6   -3.0166   GGAAAAAAGGAAGGA    GAGAGTACGTGATGAG TTTT CTCATCATGGACTTTC     ATGCCAAGTAAAGAG  66 74
      MM0094  121809 ..  121821 -  -2.7  -2.76969   GAACCTAGGGTAAAG                TACAA TGC TTGCA                GAGGCTGACTTTCCT  41 249
      MM0092  118507 ..  118521 -  -4.3  -2.56914   TATTTGATTAATGCA               GCTTT TTAAT AAAGC               CAAAAACAATGAAAA  47 3
      MM0091  116837 ..  116866 -  -4.3   -2.5337   AAAAAAGATATATAT       TTACCGGAATTGA AATT TCAATCCTGGTGA        CGTATTGGCTCTCGT  47 430
      MM0090  115810 ..  115821 -    -3  -4.53777   CTGAACTAAAAAGAA                TTCA CTTT TGAA                 ATAGAAAGTTGCCTG  62 188
      MM0089  114939 ..  114949 -    -4   -4.6468   TCAAACCAGAGAAAA                 TTCA GAA TGAA                 TTATTTTTTATTGTA  65 212
      MM0088  113636 ..  113646 -  -5.4  -3.67175   AGCGCCGAAAACTAA                 CAGA AAA TCTG                 AAAATATGTGGCGGG  59 267
      MM0087  112012 ..  112031 -  -8.6  -2.92495   CTTACAGAAATATTA            CTGGAACC CATA AGTTCCAG             GAATTCTTCTGAGAA  69 3
      MM0086  111216 ..  111227 -  -5.8  -5.06414   TGGCGGGAACAAAAA                CGGA AAAA TCCG                 GGCCCTGACGTTAGC  83 182
      MM0085 NONE
      MM0084 NONE
      MM0083  109427 ..  109442 -  -6.1  -2.57683   ATATCTCCTGATAAG              CCTGC TTGTCT GCAGG               TCGGTGTATGAAAAC  54 169
      MM0082 NONE
      MM0081  107644 ..  107686 -  -9.4  -4.47397   ACAAATACATGAAAA CTGAACCAGCATATTC TTATGAAGTCG GAATATGCTGGTTCAT GAGAACATACTGAAG  93 81
      MM0080  106053 ..  106065 -  -9.1  -3.34821   CAAAAATATGAAAAG                GGGGA AAA TCCCC                TGAAAATTCAAGACC  79 88
      MM0078  103706 ..  103722 -  -5.9  -2.65547   AAATTCTTAAATGCA              CAGCTTT TGA AAAACTG              CCATTTTTAATTGCG  55 260
      MM0074   99303 ..   99321 -  -6.1  -5.03314   TTCAGCTCTAAAAAA             GTTAACT GAAAA AGTTAAC             ATATTCAACAGATGT  83 90
      MM0073   98536 ..   98556 -  -5.5  -2.69921   AACCAGAATAATTCA            GCAAATTAA TTA TTAGTTTGC            CCGCGAAACCCTTCA  51 38
      MM0072   96356 ..   96387 -  -8.7   -5.4505   CTCCCGAAGAAAAAA      GAGTAAGCTGCAG TTTTTT CTGCAGCCTGCCC       GAATAAACAGGTAGA  95 93
      MM0069   93397 ..   93437 -  -7.8  -4.20516   TCTGGAGTGAATAAA  GAAAAAGTCCAGAGAA CTTTCGGGC TCCTCTGAACTTTTCC  TTTTGTCTCCAACCC  78 111
      MM0068 NONE
      MM0067   89572 ..   89582 -  -2.6  -5.33985   TCTAAAAAAAAGAAA                 TTTA TTC TAAA                 AAAAGAAAGTGATTC  72 156
      MM0066   85809 ..   85822 -  -2.4   -5.7827   AACAGAAACAAAAAA               TGTG AAAATG CACA                AAAAATAAAATAAAA  83 110
      MM0065 NONE
      MM0064   83218 ..   83240 - -11.4  -4.02606   TAAAAGAAAAATTAA           GATGAAGGAA TTA TTCCTCCATC           CAGTCTTCTTTAATT  93 127
      MM0063 NONE
      MM0062   80457 ..   80473 -  -5.1  -3.87354   CAAATTTACAGCAAA              TTAGGCA CAC TGCCTTA              AAATCTATCTTTGAC  59 110
      MM0056 NONE
      MM0055   72268 ..   72280 -  -3.4  -4.53707   AATAAATTTAGAAAA                GGAT AGTAA ATCC                GGAACCTTACAGATT  62 52
      MM0053   70640 ..   70654 -  -2.8    -3.484   TCCAGGACAGTAGAA               TTGCTT CAA AGGCAA               TTTGGCATCCGTGAT  47 46
      MM0052   69341 ..   69368 -  -9.2  -3.73224   TTATTTGGCATGAAA        GTCCATGATGAG AAAA CTCATCACGTAC         TCTCTCCTTCCTTTT  81 18
      MM0050   66141 ..   66157 -  -8.7  -4.18259   AAATGGGAAAAAAGA              TCAGGGA TTA CCCCTGA              TTAATAAAGCTATCT  85 16
      MM0049   64841 ..   64851 -    -4  -3.92542   TTTATTCTCAAATAA                 TGAA AGT TTCA                 GAATTATAGCTCATG  57 263
      MM0048 NONE
      MM0047   61510 ..   61536 -  -3.8  -3.11768   TCATATGATTTAATA         TGCAAGCATT ACTTAAA AATGCTTGTA         AGTTATCAGGACCAT  47 152
      MM0043   54897 ..   54907 -    -4  -4.55849   CAAAACTCAAATAAA                 CAAT AGC ATTG                 GCGTTCTTTGGGAAA  65 127
      MM0039   49395 ..   49411 -  -4.3  -2.80816   CGTTTAGGCATCAGA              GACCCCC TCC GAGGACC              TTCACTACCTTGCCG  48 4
      MM0038   45836 ..   45847 -    -3  -4.38092   TAAGAACCAAAATAA                TTGA TGTG TCAA                 TCGAGTGACACGCTA  60 347
      MM0037   44406 ..   44427 -  -2.9  -3.65902   TTTACTTTATGGAAA           GGC-CCGTGC TGC GCACGGTAAC           AATAATCGTTTAAGG  48 201
      MM0035   39058 ..   39070 -  -4.9  -3.81557   TTTCTTAAACAAATA                TGAAA CAT TTTCA                GAAATAGAATTTATA  59 160
      MM0034   37624 ..   37643 -    -8  -2.98907   CAAGAAAAGCGAAAT            TGAAAAAC CCGT GTTTTTCA             GCTTTATAAGGTGCA  68 218
      MM0033   36512 ..   36536 -  -9.4  -4.14543   GAAAATATTAAAGAA         GCGATT-CAGG CCTG CCTGGAATCGC          TTGCAGAAGACGACT  81 476
      MM0030   34442 ..   34466 -  -2.9  -5.22104   TAAAAAAGAATAAAA          TGTGAGTAAAT AGA ATTTACTTGCA          TGTGTTTACTTTTTT  72 85
      MM0027 NONE
      MM0026 NONE
      MM0020   24043 ..   24058 -    -4  -2.72745   TTTAGCTATAAATAT              CGTCAT TACA ATGACA               GTTATATAAATGAAA  45 264
      MM0019   22670 ..   22681 -  -4.4  -2.61216   GGACTAAGGAAGTCA                TCAG AACA CTGA                 TCATTTCGATAATCT  47 26
        ubiE   19684 ..   19695 -  -4.4  -3.10537   TATTGTAAAATTATA                GTAG GTAA CTAC                 TTTTCGGATAATCTC  50 90
      MM0015   16524 ..   16540 -  -2.9  -4.28361   GGAATTTTATCAAAA              CCAGGAT ATT ACACTGG              GTGGGTAAAAAGAGA  58 248
      MM0010   10975 ..   10985 -  -2.6  -5.75599   TAAATTACAAAAAAA                 TATA ACT TATA                 GTAGCCAGGTGTTTG  80 127
      MM0009 NONE
      MM0008    7700 ..    7710 -  -3.2  -4.29432   GAAATTCCATCAAAA                 GGAT ATA ACCC                 TGTCCAGCTCATATT  60 501
