# Supplementary material for: Rapid, accurate, computational discovery of Rho-independent transcription terminators illuminates their relationship to DNA uptake
Source: Genome Biol. 2007 Feb 21;8(2):R22. doi: 10.1186/gb-2007-8-2-r22 (PMC1852404; doi:10.1186/gb-2007-8-2-r22)
Supplement: Additional data file 4 — Best terminators found downstream of each of the genes of the 343 organisms studied. [file gb-2007-8-2-r22-S4.zip › Methanosphaera_stadtmanae.bag]

      cdc6-1    2135 ..    2155 +  -2.5   -5.0917   CATTTTTATCAAATG            CAAAAACAG TTA CTGTTCCTG            TTTCTTTTTTAATGA  66 288
    Msp_0013   16636 ..   16649 +  -3.8  -3.07737   ATGAAATTGAAAAAA               GAGG AAGATA CCTC                TAAATTTTTTTTATA  44 9
    Msp_0017   21145 ..   21161 +  -4.5  -3.37612   TTCTATTATATAATA              TATTCTA TTT TAGGATA              TTAATTAAAATTGGA  54 273
        surE   23385 ..   23395 +  -5.4  -3.87062   GAAGAGCTTTTTCTA                 GGAT ATC ATCC                 TTTACATTGTTAATT  63 340
    Msp_0023   26518 ..   26528 +  -2.6  -3.86351   CATGTTACATATTAC                 TTTT TTA AAAA                 CTTTTTTTCAAATGT  47 44
    Msp_0024   27343 ..   27354 +  -2.2  -4.87892   TCAGTGCTGTAACAC                CTGT TTTT GCAG                 TTTCTTTTATTCCAA  63 83
    Msp_0027   29579 ..   29590 +  -2.2  -4.87892   TTAGTGCTGTAACAC                CTGT TTTT GCAG                 TTTCTTTTATTCCAA  63 105
        purD   33404 ..   33417 +  -2.5  -4.72986   ATTCTACACTACATT               TTTAA TAAC TTAAA                TTTTTACTACAAATA  56 90
        argF NONE
        hisF NONE
    Msp_0033   36489 ..   36505 +  -2.4   -5.9663   TATCCTTCATTTGAT              TAAAAA CTTTT TTTTTA              TTTTTTTTGGTGTTT  73 23
    Msp_0034   37722 ..   37745 +  -3.2  -4.09108   TTTTCCTGCATGTGC          CATGGATAATG CTC CAGTA-CCATG          TTTATGTGGATTACC  55 300
    Msp_0036   40318 ..   40330 +  -6.3   -2.5934   GGATGCATGGTCTCC                TGGAT TAA ATCCA                CTTGCTACTTTAGCA  57 415
        cbiL   42318 ..   42328 +  -3.2  -4.74598   ATACTATTTTTTGAA                 TCTC AGA GGGA                 TTTCTTTTAAGTTTA  64 105
    Msp_0041 NONE
    Msp_0042   45113 ..   45123 +  -5.4  -3.86202   ACATAATAATAATAA                 CAGA AAA TCTG                 TTTAATATAATAAAA  60 150
    Msp_0043   47735 ..   47752 +  -5.7  -3.70863   ATATAATTTTTTTAT             TTAACTA CATC TAGTTAA              TTTAAATAATATATA  59 130
    Msp_0044 NONE
    Msp_0045   50243 ..   50267 +  -5.8  -3.72231   AATTAAAAAACTATT          TATCATAGTC TTAAT GTCTATGATA          TTATTAGGTATATCA  62 225
    Msp_0046   52889 ..   52915 +  -4.5  -3.29495   TGCATTATTAAAATA         TGTAAGTGGTT AAATA ATCCACTTATA         ATTTCCTTTTTTTAA  52 13
    Msp_0059   75017 ..   75027 +    -4  -4.11304   CAAATGTCCAAGTAC                 CATT AAT AATG                 TTATTTCTAAGTTCA  59 406
    Msp_0061   76806 ..   76822 +  -8.1  -3.49475   GACATAGATGCACCC              TTAGAAC GAT GTTCTAA              TTCTGTGGGGATAAG  73 176
    Msp_0069 NONE
        ftr2 NONE
    Msp_0071   86457 ..   86485 +  -3.3  -4.69324   AAATCTTAAAAATTA        TTAATAACAAAAA TAT TTATTGTTATAAA        TTTATTATTTATTAT  58 22
        pdx1   87422 ..   87447 +  -4.9   -5.1502   AAAGATTACAAAACA         GAGGA-AACTTA ATA TAAGTTCTCTTC         TTTATTTTTCTTTAT  73 9
    Msp_0073   88216 ..   88234 +  -4.7  -4.44277   TAGAGGATGTTTATA             GAAAAAA ATTAA TTTTTTC             TTTTACCTTTTGGTC  63 47
    Msp_0076   92147 ..   92157 +  -5.4   -4.8236   TGTGTATATTTATAT                 TCCA TAT TGGA                 TTGTTTTTTTGGATA  72 143
    Msp_0078 NONE
    Msp_0079   94142 ..   94159 +  -2.8  -4.27441   TAACATTGAAAATGA             TATGAT AGCTAC ATCATA              TTTATTCATAATAAT  55 521
    Msp_0084 NONE
    Msp_0085  101545 ..  101557 +  -2.7  -3.58504   TCAATATTGACATAT                TTTCT TCA AGAAG                TATGTTTTTAATCAT  48 177
    Msp_0096 NONE
    Msp_0097  110337 ..  110374 +  -6.4  -2.79912   AGCAGAGTTAGGGGA   TGATGCTGTTGGAGGA GGATAA TCCTCTAACATCATAA    TAAATTCTTTTTAAG  56 4
        aroK NONE
    Msp_0105 NONE
      rps17e  117623 ..  117637 +  -3.6  -5.99318   TTTATTAGAACAATA               GATTTG TTT TAAATC               TTTTTATTTTTTTTT  78 25
    Msp_0107 NONE
        dapA NONE
        dapB NONE
         asd NONE
    Msp_0111  122888 ..  122902 +  -4.4  -4.48934   AAGAATAATTTATGT               TTTATT ATT AATAAA               TGTTTTTATTTTTTG  59 144
       mtaA2  124320 ..  124340 +  -6.3  -4.13805   ATTTTTTTTCCTGTT            TTTCATATA TAG TATATGGAA            TTTATGTAACTTTTT  67 59
    Msp_0113  127981 ..  127997 +  -8.1  -2.95073   AAAAAATTGAAAAAA              TATGGAT TAC ATCCATA              ATTTAATATTAACAA  67 236
        thsB  129725 ..  129745 +  -8.4  -4.18638   TCTCTATAAGGATTG            GTTCATGA TAGAC TCATGAAC            TTACTTTTTTTTATT  81 97
    Msp_0115  130561 ..  130572 +  -5.8  -3.71672   TACCAGTAGCACCTA                GAGG ATGT CCTC                 TTGCTTTTAATCCAC  64 236
    Msp_0118 NONE
    Msp_0119  134627 ..  134647 +  -4.9  -3.90888   AAATAATTGACTAGG            TATATTTAT ATG ATAAATATG            ATTTTTTTAGATTAA  57 27
    Msp_0120  135300 ..  135314 +  -2.8  -3.44146   TCATATGTATGGATC               CCAATT GTG AAATGG               TTCATTGTGAAAAAA  43 153
    Msp_0121  137702 ..  137712 +    -4  -5.22137   TTTTAATTTTTCAGT                 CTTA ATT TAAG                 TTTTATTTTCTGATT  69 221
    Msp_0122  138059 ..  138081 +  -7.2  -5.58051   TAGCATGCAGAGACT           TATAAAAACA ACT TGTTTTTATG           TTTTATTTTTTCTTT  90 21
        cysS  139765 ..  139781 +    -3  -5.36018   CTTGATATTACATTA              GAGGAT AAATA ATTCTC              TTTATTTTTTTTAAT  65 14
       hdrC2 NONE
       hdrB2 NONE
       hdrA2  143821 ..  143837 +  -2.3  -2.59971   AAGGAATTTGATGAA              GAATTAA GAT TAAATTC              CTATTAATTCTTCAG  37 2
    Msp_0128  146179 ..  146194 +  -5.4  -4.00234   CCTTGTTTTTTGTAT              CCAGAT TTTG GTCTGG               TTCTTCTGTTGGTTC  62 135
    Msp_0129  148368 ..  148382 +  -5.8  -4.43576   ATAACTTCAAACACC               CTTATT AAC AATAAG               TTTATTATATATAAT  69 306
        thsA  150299 ..  150312 +  -3.9  -4.77442   AAAAAAAGTAAAAAT               TAGTT AATA AACTA                TTTCTTTATTATCTT  64 108
        hisD  154752 ..  154766 +  -4.4   -4.1899   AAATATAAATATATA               TTAATA TTT TATTAA               TTTTAACTAAAATCA  57 78
        aspS  156533 ..  156546 +  -3.9  -4.06505   ATAAGTATCATCAAG               TAGAA TACA TTCTA                TTTCTCGTATATTCA  57 433
    Msp_0138  157503 ..  157518 +  -4.8  -5.75342   TAAGAACATTAAATT              TTATTC AATA GAATAA               TTTTTTTTAAGAAGG  82 112
    Msp_0139  157869 ..  157879 +  -2.6  -4.04482   CATTGTTTTTTTACT                 TTTT TTT AAAA                 CTTTTTTTTAGGAAA  49 50
    Msp_0140  159533 ..  159557 +  -4.4  -4.35189   TAAAAAAAAGAAGAA          GAATAATGAA TTTAT TTCAATATTC          TTATTTATTTAAATT  59 295
    Msp_0143 NONE
    Msp_0144  169822 ..  169838 +  -5.3  -4.28187   AATTATATCAAATTG              TTTTAAT AAA ATTAAAA              TTTAATTTATTATTT  64 195
    Msp_0145  178395 ..  178416 +  -5.9  -6.28401   AAAAGCTGTGAAAGT           ATAGGTGAA AATA TTCACCTAC            TTTTTTTCTTTTTTA 100 22
    Msp_0147  180525 ..  180537 +  -6.3  -3.57144   TAAATAATACTGCTT                TTCCT GTT AGGAA                TTTACAAATACCAAG  64 475
    Msp_0152 NONE
    Msp_0153  189092 ..  189117 +  -3.5  -4.59309   ATTATAGTAAAATTT         TAGATTATTTT TATA AAAATGATTTA          TTTTCCATTTTTTTT  58 352
    Msp_0154  195377 ..  195406 +  -4.6  -4.52873   GTTATATTCATAAAA       GAAT-AATTAAAG TATTT CTTTAATTTATTC       TTCTTTTTCTAAAAA  65 20
    Msp_0156  197803 ..  197814 +    -3  -4.14807   CAGGCTTTGTTTTTA                TACT TTGT AGTA                 TTATTTGATTCTCTT  55 503
    Msp_0158 NONE
    Msp_0159 NONE
        thiI  201197 ..  201237 +  -2.9  -5.52909   GAAGTATGGAACACA  TTTACAAAAATAGATAT AGATTGA ATATCTATTTTTATACA  TTTTTTTGGGTGTTA  68 2
        cbiA NONE
         mtd  205094 ..  205115 +  -8.1  -4.09818   TTATAATAAAGTGTA           GGGAAAGTT CTAT AATTTTCCC            TTTGTACTTAATATT  77 45
    Msp_0166 NONE
    Msp_0167  209904 ..  209914 +  -2.6   -4.2243   TACTGGTGCTATTGG                 TAAT TCC ATTA                 TTTTCACCTCTTTAT  55 325
        nadE NONE
        leuS  215200 ..  215225 + -10.7  -5.40072   CCAGCAATATATCTT         GAATAATTGTT TTCT AACAATTATTC          TTTTTTTAAAAAAAA 100 20
    Msp_0173  215993 ..  216023 +  -6.4  -3.34281   TGGTGTATATAGATA       TTATTGAAATTCTA TTA TAGAATTCTAATAA       ATTATTTTTATATAG  58 19
    Msp_0174  217954 ..  217965 +  -5.8    -3.052   TTGATCTATCTGTAT                CTGG AATA CCAG                 TGTATGTGTCACGGT  56 392
        hisG NONE
    Msp_0179 NONE
        tfrA  223110 ..  223132 +    -5  -3.59984   TTAAAAAAAGAGTAA           TAATGAAATA TAG TATCTCATTA           TTATATGACTTTTAC  55 269
       mtaA4  226237 ..  226262 +  -5.6  -4.22009   TAAAAAGGAGGTTAT         GGATTAAATT ATTATA AATTTAGTCC          TTTATATTGAATCCT  64 177
       mtaB3 NONE
       mtaC3  229592 ..  229605 +  -3.9  -5.60556   CAGCATACTCCTAAG               TATGT TAAC ACATA                TTTTTCTTTTCTCTT  75 27
       mtaB2  231503 ..  231515 +  -3.5  -2.78816   CATCACAATATGAAT                TATAA GTG TTATA                TATAATAGGAAGTGA  43 21
       mtaC2  232430 ..  232452 +  -7.9  -6.22691   ATTATTCGGGATTAT           GATAAGAAA TTTAC TTTCTTATC           TTTTTTTTATTATTA 100 81
       mtaB1 NONE
       mtaC1  235119 ..  235131 +  -4.9  -3.07439   ATATTTCCTAATAAT                TCTTT TTT AAAGA                TGTACTATTTTTATA  51 135
        mapA NONE
        mapB  237948 ..  237961 +  -3.9  -5.12916   CTTATGGAAGGTTTT               TTAGA TAAG TCTAA                TTTTCTTATTTTCTG  70 182
    Msp_0194 NONE
    Msp_0195 NONE
    Msp_0196 NONE
    Msp_0197  243809 ..  243826 +  -5.7  -5.54403   TACATAACAAGCCTA             GAAAATA GTTT TATTTTC              TTTTTCTTATTTTTT  81 18
    Msp_0200  247583 ..  247597 +  -7.2  -3.27146   CTATAAAAAAAAGTA               TATGCT GGA AGCATA               TCTATTTAGCATATT  66 35
    Msp_0203  251628 ..  251641 +  -3.9  -3.72985   TTAATGCTTTAATAT               GAATT GTTT AATTC                TCTTTTCAGTGTATA  51 206
    Msp_0204 NONE
    Msp_0205  253264 ..  253288 +  -5.9  -4.81212   ATCTATTCTATTTTT          CTTAAGAAAAA AAC TTTTTTTTAGG          TTTTGTTATAATGAA  74 48
    Msp_0206 NONE
    Msp_0207  255157 ..  255171 +  -2.2  -5.20333   TTACTTTTTTTTTAT               TTATTT TTT GAATAA               TTTTTATTATCCATA  61 44
    Msp_0208 NONE
    Msp_0209 NONE
    Msp_0210  259975 ..  259995 +  -2.7  -4.67755   ATCCAATGATTGTTA            TAAATAG TAAGGCT CTATTTA            TTTTTGGATGAGTGT  60 450
    Msp_0213  264814 ..  264839 +  -4.9  -3.77775   AAATCTAGAAAAAAA         GATAATATTTT AAAG AAATTATTATC          TTATCTTAATATTTA  57 247
    Msp_0214 NONE
    Msp_0215  268921 ..  268934 +  -3.9  -3.23737   ATTATTATTAAAAAG               GAAAT AAAA ATTTC                TCTCTGTTTATCAGT  48 51
    Msp_0216  270144 ..  270161 +  -4.3  -3.37344   TATTTCTATTATGAT             TATTTTA ATAA TAAAATA              TTAATTAAATACAAC  49 4
    Msp_0217  271996 ..  272007 +    -3  -5.27476   AATTCATCTATAAAT                TCTT CAAA AAGA                 TTTTCTTTTCTTAAG  71 504
    Msp_0223  280760 ..  280770 +    -4  -4.72272   TTTACTTTCTTTTTT                 CTTT GTA AAAG                 TTTTTCATAAAAAAA  64 47
    Msp_0227 NONE
       thiC1  287772 ..  287784 +  -3.5  -4.06997   AACTTCCATACTTCT                TTTTT TAT AAAAA                TCTTTCTTTTTAATA  52 130
        secG  288448 ..  288470 +  -6.4  -3.78512   TTAAAATAATTTCAA           TAAAATGTAC ATA GTACATTATA           TATCTTTTTTATTCT  63 390
    Msp_0231  289324 ..  289340 +  -2.3  -4.68994   ATATTTGATATGACA              TCATTTA GGA TAATTGA              TTTTTAAATGATACT  54 2
    Msp_0232  290216 ..  290230 +  -2.2  -6.07374   AACAGATCTTCATTA               TTTTTT TTT AAAGAA               TTTTTTATTTTTTAT  77 57
    Msp_0233  291867 ..  291886 +  -6.4  -3.51879   ATAATTAATCTATAG            GTAGGAAG TACA CTTCCGAC             TATTATTATACTATA  60 111
        glnA  293325 ..  293345 +  -4.1  -2.52775   AAATTCCTTAACATC            TAGATATTA TGT TATTATCTA            ATACTTTTCTCTCAC  44 23
    Msp_0235  295263 ..  295273 +  -2.6  -3.88137   GAATATTTTAATTCA                 TATA AAC TATA                 TTTGTAAGAAATTAT  47 117
    Msp_0236 NONE
    Msp_0237  296356 ..  296368 +  -3.5  -5.30199   ACTAATTAAAATATT                TTTAA AAA TTAAA                TTTTTATTAATTTTT  68 462
    Msp_0238 NONE
    Msp_0239  298430 ..  298466 +    -2  -4.06892   GGAGGGGAGTGTAAA   TTGATAAA-TT-ATGTTA ATA TAACATCAAGTTTATCAG   TTTCTATAGCATTCT  47 475
        fwdG NONE
        fwdD NONE
        fwdB NONE
        fwdA NONE
        fwdC NONE
    Msp_0246  304876 ..  304890 +  -3.6   -5.3321   GACGACGTGCATAAT               TTGGTT CAG AATCAA               TTTTTGTTCTTCCTT  73 241
    Msp_0248  306563 ..  306573 +  -5.4  -5.05228   ATTGTTTTATAAATT                 GCTT GGA AAGC                 TTTTTGTGGTTTCAT  76 246
       trkA1  309147 ..  309177 +  -8.6   -2.9006   GTTTTTTTAAAATAG       TTTTAAAATAGG ATAAATA CCTATTTTAAAA       ATTATTGTAGATATT  71 85
    Msp_0253 NONE
    Msp_0257 NONE
         lig  322772 ..  322782 +  -2.6  -2.73452   ACTTACAAAAATAAT                 TATT AAT AATA                 CTTGTCATATTATTA  38 27
    Msp_0259  323227 ..  323245 +  -2.5  -4.46112   TCTTTAATATCATCA             GGATATT CACCA AATATTC             TTTCTTTCAATGACA  58 74
    Msp_0261 NONE
    Msp_0262  327936 ..  327953 +  -4.3  -3.08467   CTTTATCAAATTTCT             TTTTTTT AAAT AAAAAAA              TGTATAATTTATAAA  47 47
    Msp_0263  329386 ..  329396 +  -2.6  -4.42743   TTTAATTAAGAAATA                 TTTA GAT TAAA                 TTTCTCTTCTTTCTA  53 16
    Msp_0265 NONE
    Msp_0266  332735 ..  332745 +  -2.6  -6.25242   TATAATTCATAATTT                 TAAT CCT ATTA                 TTTTTTTTTAATTAT  78 223
       comB1 NONE
    Msp_0287 NONE
    Msp_0288  350441 ..  350451 +  -6.8  -4.44667   CCTTTTCAGGTAATT                 GCCA TAA TGGC                 TTTATTCTTGGAACC  76 310
        trm1  353818 ..  353834 +  -8.1  -3.33037   AAAAAGAAATTTTAA              TAGTAGA AAT TCTACTA              TTCATAATTTAACAT  70 225
    Msp_0293  355467 ..  355491 +  -2.3  -5.59502   ATTTTGAAGGATAAT          TATTTTTTTAA TAA TAGAAAAAATA          TTTTTTACTTTTTTC  67 27
    Msp_0294 NONE
    Msp_0295  357068 ..  357084 +  -5.2  -4.24317   AAATTACATTCATTA              GATGAA TAGTT TTCATC              TTTCCTATTTTTTTT  64 17
        cofG  358482 ..  358507 +  -7.7  -2.60257   AGCAACATGATCAAA         TTCTTGGTTAT TACA ATCACCAAGAA          TAGGTTCTACAATAT  65 289
        mcrC NONE
        mtrE NONE
        mtrD NONE
        mtrC NONE
        mtrB NONE
        mtrA NONE
        mtrF NONE
        mtrG NONE
        mtrH NONE
    Msp_0308  367266 ..  367298 +  -9.3  -3.43109   AAAGAAAAAATGATT      TTAGTAGGAATGGTT ATT AGCCATTTCTTCTAA      TCTTTGAATCCTATC  78 43
    Msp_0310 NONE
    Msp_0311  369263 ..  369273 +    -4  -6.11019   CTGGATAAGGGAAAA                 GATA CAT TATC                 TTTTTTTTACTTTTT  84 33
       mvhD1 NONE
        mvhG NONE
        mvhA  375183 ..  375209 + -11.8  -5.28942   GTGTACTTGAATTAT         GAAATAAGGGAT TCT ATCTCTTATTTC         TTTTTCTTTCAAATA 100 77
        mrtB NONE
        mrtD NONE
        mrtG NONE
        mrtA  381746 ..  381759 +  -3.9  -5.01858   AATTTAAGCATGTTT               TTATC ATAT GATAA                TTATTTTTTTATTTA  66 389
    Msp_0322  382883 ..  382908 +  -4.9  -4.10453   TCTAATGTTAATCTC         TTATTATTTAC TTCT GTTAATAATAA          TTTTAGGGCAGTTTC  62 364
    Msp_0324 NONE
    Msp_0325  386235 ..  386261 +  -2.4  -5.02502   AACATACTAAATTAA         TAGTATTTATTA AAT TAATTAACACTA         TTTTTATATAATATC  59 392
      rpl10e  386978 ..  386994 +  -5.2  -3.23511   ATAGTGGAATTTATA              TAACCA CACTA TGGTTA              ATTTTAATCCTTTAT  55 90
        ppsA  389408 ..  389427 +  -5.2  -3.38522   ACTCTTCACCACCCA            TTATTTTT TTAG AAAAATAA             TTACATATTTTTTTA  57 60
        mfnA  391283 ..  391293 +    -4  -2.57026   AAAATCACCTATTTC                 CATT CTA AATG                 ATTCATGTGCATATG  46 477
    Msp_0332  394503 ..  394515 +  -4.8  -4.19953   TTTATTTAGTTTTAG                GGCA ATTTC TGCC                TTTTCAAGTTCCATA  64 445
        porC NONE
        porD NONE
        porA NONE
        porB  399123 ..  399151 +    -4  -4.06487   AGAATTAGGTTTAAT        GGAATGAATTAT TTAGT ATAATTTTTTCC        TCTTTTTCATCTTAT  55 19
    Msp_0338  400536 ..  400553 +  -2.7  -3.93256   CTCTTCCACCTATAC             TTTCAGA TCTA TCTGCAA              TTCTTTCAAGATATC  52 425
    Msp_0345  406332 ..  406343 +    -3  -4.37211   TCATCTTTAAAATTT                CTAT TTTT ATAG                 TTTCTTCTAGATTTA  60 109
    Msp_0355  418074 ..  418093 +    -8  -3.54144   GGAATCATCTAAAAA            GAAGAAAA AAAG TTTTCTTC             TATATTATTTTTTAT  72 29
         tmk  421280 ..  421292 +  -4.8  -3.81137   AATAAAAAGAAAAAA                GGAG TAATT CTCC                TTTACATATTTAAAC  57 52
    Msp_0363  427137 ..  427153 +  -5.1  -3.79519   ATTATTTCTTGATAT              GCTTCTC CTT GAAAAGC              TTTCATAATAAGATT  61 187
        topA  431037 ..  431051 +  -4.2  -4.35091   CGTCCTTAAATTTTT               CACTTG TAA CTAGTG               TTTCTTCTAAGTGTT  61 458
    Msp_0368  436290 ..  436307 +  -2.1  -3.68658   ATTCAAAGACTAGAA             TAATGTA TTGA TATATTA              ATTTTTTAATGAAAT  43 66
        radB NONE
    Msp_0370  438454 ..  438474 +  -4.7  -4.21933   ATAAATAGTCTCCTA            CTTCAGAAA CCA TTTCAGGAG            TTATTTTAAAATTAA  64 165
    Msp_0372  440506 ..  440522 +  -2.4  -2.69386   TAGTTTAAAAATATT              TAAAAA CATAC TTTTTA              TAGGTTGTATTATTT  37 143
    Msp_0373 NONE
       leuD2 NONE
    Msp_0375  442655 ..  442665 +  -2.6  -4.29153   AGAAAAAGATTATAA                 TTAA AAT TTAA                 TATTTTTTGTGATAA  50 22
    Msp_0376 NONE
    Msp_0377  444858 ..  444868 +  -2.6  -5.94597   TTTATACTATAGACT                 TAAT TAA ATTA                 TTTTTTTTAATGTTA  75 118
    Msp_0380  445678 ..  445690 +    -2  -4.49041   TACTCAGAAAAAAGA                TACT AATTA AGTA                TTCTTTTAATTTTTT  51 16
    Msp_0381 NONE
    Msp_0382  446670 ..  446683 +  -2.5  -4.52781   AAAATTTATAGAAAA               TAAAT AAGT ATTTA                TTTTACTTATAATTC  54 19
    Msp_0385  449581 ..  449601 +  -5.5     -6.13   TAATGAGAAAAGGAT            TGATTAGAT TCA ATCAAATCA            TTTTTTTTTAAATGT  91 51
        hisA  453387 ..  453397 +  -2.6  -2.64912   ATAGATTAGGGGGTA                 TTTA AAT TAAA                 GTTATGGCTTCAGGA  38 37
    Msp_0390  453992 ..  454004 +  -3.5  -3.02038   AATTAATATATAAAT                TATTT TAT AAATA                TATATAATATTAATT  44 170
    Msp_0391  454613 ..  454631 +  -6.2  -3.43785   ATGAAGAATTTCAGA             TAATTTAT TAA ATAAATTA             TTACTTAATATAATA  60 322
        cofH  455895 ..  455907 +  -2.7  -4.94222   AGTCAGATTCATGTA                TGTTT GTT AAGCA                TTTTTGTACGTTCTT  60 153
    Msp_0394 NONE
         dys  459645 ..  459691 +  -5.4  -3.81602   ATTGATTGTTGCAGG CGCATTAGATAAAATAAAATAA GGT TTTTTTCATGTTATTTGATGCG TTATGTTATGCTTTA  60 4
    Msp_0396  460663 ..  460674 +    -3  -5.46129   CACCGTAGTTTAATG                TAGT TTTT ACTA                 TTTTTTCATTTGTTG  74 409
       cbiM1 NONE
        cbiN  462355 ..  462382 +  -5.7  -6.06723   TCAAAAAGAGATTAA        GTGTAAAAACA TACACT TGTTTTTTCAC         TTTTTTTTTAGAAAA  91 26
       cbiQ1 NONE
       cbiO1  464198 ..  464223 +  -4.9  -2.59737   TTTTTAAAGGCTTAA         TGTAGAATATT TTAG GATATTTTACA          ACTATTTTTTTTGTG  49 51
    Msp_0402 NONE
    Msp_0403 NONE
    Msp_0404  467959 ..  467969 +  -2.6  -4.27584   TTAATTAAATAAGTC                 TTTT TTA AAAA                 TTTTAAGTTAAGAAT  50 126
    Msp_0405  468664 ..  468685 +  -3.1  -5.45813   ATTTTTCTTTTCTTT           TTTTATTTC TTTA GAAATAATA            TTTTATTTTTTAATA  65 40
      pgk2-2 NONE
    Msp_0407 NONE
    Msp_0408  470929 ..  470951 +  -3.5  -4.32946   AGTATAGAAGAACTT           GTTGAATAT ATATA ATATTCACC           TATTTTTATTATTTT  54 11
         rnz  473824 ..  473835 +    -3  -5.08601   TTGTTAATTATTATT                TCTT TAGA AAGA                 TTTTTCTTAAGATAA  60 60
    Msp_0412  474697 ..  474746 +  -4.5  -5.78622   TGGCAATAATATATC TATTTGTAAAATAAAGGTACACT TATA GGAGCACATTTTTTTTACAAATA TTTTTTTTAAAATAA  82 187
        rfcS NONE
        rfcL NONE
    Msp_0415 NONE
        hemB  479500 ..  479518 +  -5.4  -4.19735   TTCTTTTTTTTTACT             TTTTTTAG TAC CTAAAAGA             TTTAATTTTAAAACA  64 50
    Msp_0417  481280 ..  481306 +  -2.3  -3.42354   CCTTTATTATATCAA         CAGTTATGGTA GACAA TGCCACAATTG         TTATAACTTAAAATA  42 510
    Msp_0418 NONE
    Msp_0419 NONE
    Msp_0420  485196 ..  485207 +    -3  -2.58427   TTTAGGAATTGATAC                TGAA GAAA TTCA                 ATTATAGAAGGTGTT  38 7
    Msp_0421 NONE
    Msp_0422 NONE
    Msp_0423 NONE
    Msp_0424 NONE
    Msp_0425  490496 ..  490516 +  -6.3  -2.62184   CTCACCAGTATGATA            TTAAGTTTA AAA TAGACTTAA            TAGTATGAAAACCAA  55 458
    Msp_0427  495090 ..  495111 +  -3.9  -3.23042   CCCTAATATTAATAA           TTAAGTTTA AACA TAAATTTAA            TTAATGATAAATATT  48 270
    Msp_0428 NONE
        pheS  497884 ..  497898 +  -2.2  -4.21772   AAATTACTAAAGGAA               TTGAAA GTA TTTTAA               TTATTCTTTCTTAAA  49 173
    Msp_0430 NONE
        guaB  500313 ..  500327 +  -4.4  -4.71468   GAGAATGTGTAAGAA               TTAATT TTT AATTAA               TATTTTTTTTCTTAT  61 88
    Msp_0432  507303 ..  507324 +  -7.4  -5.14819   AAATAAAATATAACT           TAGGAGAA CATATT TTCTCCTA            TTTCTTTTTTCATTT  84 41
    Msp_0437  511972 ..  511982 +    -4   -4.1466   GTAACAATGATTGTG                 GAAT TTA ATTC                 TTTTGCAAGTTCAAT  59 357
    Msp_0440  518822 ..  518843 +  -5.9  -5.09685   AAAACAACAGTAGTT           TAGTGGAAA TATC TTTCCACAA            TTATTTTTTTTTAAA  76 113
    Msp_0441 NONE
    Msp_0442  521349 ..  521363 +  -2.8  -5.47218   ATAAAAAAGATAAAA               GGAAAT TCT AATTCC               TTTTTTTAAATAGAA  65 57
    Msp_0448  527453 ..  527469 +  -2.2  -4.60713   CTGCAAGTACAGCTA              CAATGG TTTTT CCTTTG              TTTTCTGGTCTTTTA  58 320
    Msp_0450  529878 ..  529890 +  -6.3  -2.76171   ATATTAATAGATATT                CAAGT GAA ACTTG                TGCTCTTGAATCCAT  58 490
    Msp_0455 NONE
    Msp_0456  536244 ..  536271 +  -3.6  -4.70159   TAAATATATGAGTTT        GAAAGTAACA ACATAAAC TGTTATTTTC         TCTTTTTTTCTTTTT  58 10
    Msp_0457  536822 ..  536836 +  -3.6  -2.98889   TTCTTTCAGTACGTG               TAAATG ACT CATTTG               ATTTGATTGGTGTAT  44 156
    Msp_0458 NONE
    Msp_0459  537853 ..  537866 +  -5.3  -2.64199   ATCAAATTGAAGAAG               TGAAG GTAA CTTCA                GTTAGTTAGTAAATA  52 3
    Msp_0460 NONE
    Msp_0461 NONE
    Msp_0462  540278 ..  540302 +  -5.9  -2.70121   AATTTAAAATGTATG          GATTATTTTTA GGA TTAAAATAATC          ATTAATATTTATCCT  55 345
    Msp_0467 NONE
    Msp_0468 NONE
    Msp_0469 NONE
    Msp_0470  552520 ..  552530 +  -2.6  -3.28791   AAAAAATAAGAATAA                 TAAA CTA TTTA                 TTATAGAAAAGGAAT  42 170
    Msp_0471 NONE
    Msp_0472 NONE
    Msp_0473 NONE
    Msp_0474 NONE
    Msp_0475  558582 ..  558606 +  -5.8  -5.31275   ATATGAGATAAATTT          GTAGCACA TTTCACATT TGTGCTAC          TTTTTTGTGCTACAA  81 99
    Msp_0476  559238 ..  559252 +  -5.8  -4.09519   TATTTTGTCCTATGT               TTGTAT GAC ATACAA               TTATTTATACCTCAT  65 428
    Msp_0478 NONE
    Msp_0479 NONE
        hsdS  565687 ..  565698 +  -2.2  -4.26903   TATCTCTACTTTAAA                GAGG TATA CTTC                 TTTTCATAACATGAC  49 139
    Msp_0481 NONE
    Msp_0482  566679 ..  566689 +    -4  -3.53091   TAAAGAAATATTATT                 TAGA AAA TCTA                 TTTCCAAAAGAAAAT  49 61
    Msp_0483  567345 ..  567355 +  -2.6  -4.73432   CAATATTAGATAATA                 TATT AAC AATA                 TTTATTTGTGTTTCA  62 120
    Msp_0494  583526 ..  583548 +  -5.8  -3.04334   TAACATATGGTGTTG           TAATATAGTT TGG AATTATATTA           TATAGTTGTGTTTCA  56 354
    Msp_0500  595812 ..  595824 +  -3.5  -4.91852   TATTTTGTATTTTAT                TATTT TTT AAATA                TTTATTTTTACTGAA  63 256
    Msp_0503  598097 ..  598107 +  -2.6  -3.59946   ATATATCTTTAAATA                 TATA GAT TATA                 TTGTCTAATTAAAAG  45 108
    Msp_0504  598798 ..  598822 +  -2.3  -5.72207   TATAAAACTTTTTCC          TTCTTTTTTTT AAT AAAAAAAATAG          TTTTTTTAATTTAAG  71 36
    Msp_0506  600283 ..  600307 +  -7.1  -3.32875   AGCTACTTCATGGCC          TCCACCATCTG CTC CAGCTTGTGGA          ATTTCTTCTTGTATT  66 271
    Msp_0509  603464 ..  603480 +  -8.1  -3.32536   TGGAAATAAAAAAAA              GAGTTTT AAT AAAACTC              TTATACCACTACTTT  70 32
    Msp_0514  609163 ..  609179 +  -4.5   -3.9279   TTCATCTATCATTAA              TAGAACA TCA TGTTTTA              TTTGTAAGATTGGCT  57 207
    Msp_0515 NONE
    Msp_0516  611877 ..  611891 +  -5.6  -4.24294   CTTTTTTTAAGAATT               CTCCAC TCT GTGGTG               TTTTAGATACTTGAT  70 515
    Msp_0519 NONE
    Msp_0520 NONE
        pyrI NONE
    Msp_0522  618386 ..  618400 +  -4.4  -3.19371   TCATACTTATCCCAC               TTTTTT TTT AAAAAA               TTAGATTAAATCAGT  48 47
    Msp_0527  622930 ..  622952 +  -7.9  -3.26839   TTTTTCTATTTTTAC           TTGTAGAAA ATATA TTTCTACAA           TAATTTTTAAAATTT  70 54
        gshA  624749 ..  624771 +  -3.4  -3.12253   GCATCAATTATATCT           GCATCAGTTG TGT TAATGGATGC           TAATTTATCTTCATC  45 288
    Msp_0531 NONE
    Msp_0532 NONE
    Msp_0533  628979 ..  628993 +  -2.9  -2.67016   AATAAGAGAAGCTGT               TGAAT AATAA ATTCA               TAAATTTAAGTGATT  38 19
    Msp_0534 NONE
    Msp_0535 NONE
    Msp_0536 NONE
    Msp_0537 NONE
    Msp_0538  634711 ..  634723 +  -3.5  -2.80522   TTATATATTAGGGGT                TTATT TAA AATAA                CTTGTTAAATAGAAT  43 46
    Msp_0539 NONE
    Msp_0540 NONE
    Msp_0541 NONE
    Msp_0542  637186 ..  637203 +  -5.7  -4.29073   CCTAATTTTTTTTTA             TGAAAAA ACTA TTTTTCA              TTTATTAGCTTATTA  64 65
    Msp_0543 NONE
    Msp_0544 NONE
    Msp_0545 NONE
    Msp_0546 NONE
    Msp_0547 NONE
    Msp_0548  641728 ..  641738 +  -2.6  -5.75342   TTTAAACTTATTTTT                 TTAT TAA ATAA                 TTTTTTTTAAGGGAG  72 94
        argJ NONE
        argB NONE
    Msp_0551 NONE
        argC NONE
    Msp_0553 NONE
    Msp_0554 NONE
    Msp_0555 NONE
    Msp_0556  648245 ..  648263 +  -7.6  -4.13421   GTCATATTCAATAGA             TTTAAATG ATG CATTTAAA             TTATTATCTTTTATT  77 180
    Msp_0558 NONE
    Msp_0559  652115 ..  652136 +  -4.5  -3.14401   AGAAGCTGAAAAAAA           TAGATAAGA ATAT TCTTCTCTA            TAATTCTTATTTTTT  51 19
    Msp_0560 NONE
    Msp_0561  653764 ..  653776 +  -2.7  -3.41962   CAGACAAGGAAATAC                TCATT GAA AGTGA                TGTTACTTTGTTGGA  43 19
    Msp_0562  654401 ..  654418 +  -3.5  -2.65772   AAATCTAGTTTTTCA             CAGA-TAG CTT CTATTCTG             GATTTTTGATACACT  44 412
    Msp_0565  657255 ..  657266 +    -3  -5.94214   TTGAATTCTTAAAAA                GATT ATAA AATC                 TTTTTTTATTCTATT  75 18
    Msp_0568 NONE
    Msp_0569 NONE
    Msp_0570 NONE
    Msp_0571  661260 ..  661283 +    -4  -5.38321   TATATGTCCATATGG          GAATAAAATA TGAT TTTTTTATTC           TTTTTTATCCTCTTT  72 13
        uvrB NONE
        uvrA  668179 ..  668198 +  -3.7  -4.58242   ATTAAATTAAAATAT            TATATAG ATAAAA CTATATA             TTTTATAGATTTTTT  58 147
    Msp_0575  669204 ..  669223 +    -3  -4.88711   CCCTGTTTAAAGTGA            TTATATAA CTAA TTATGTAA             TTTTTGATATATTGT  57 212
        aroD NONE
    Msp_0578 NONE
        aroC  672208 ..  672228 +  -2.7  -3.91674   CAATTGTTGTTTCAA            GAATAAT ATTGTTA ATTATTC            TATTTTGTCTATGAA  52 396
    Msp_0582  675033 ..  675045 +  -3.5  -4.85782   ATATGAGTTATATAT                TTTTT TAA AAAAA                TTTATTTTTGAAGAA  61 195
        sucD  675995 ..  676011 +  -4.4  -4.32607   TTTCAAATTCAATAA              CACTAC TTCTT GTGGTG              TTTATTACATTTTAA  57 41
        hmgA NONE
    Msp_0585 NONE
    Msp_0586  678247 ..  678265 +    -4  -3.29649   TTCTTTTTTGAGTCT             TGTTTTTA ATA TAAAAATA             TTAATATAATGAAAT  48 51
    Msp_0587  679164 ..  679178 +  -4.4  -5.86609   AATTCACTTATTTTT               TATTTT TTT AAAATA               TTTTTATTTTTTTCC  78 45
        thrC  680779 ..  680798 +  -5.2  -2.92061   TCATATAACTTCCAC            TTTTTTTT ATTA AAAAAAAA             ATCTTTTGATTATTA  53 43
    Msp_0589  681457 ..  681472 +  -3.4  -3.78633   ACGTGTATCTTTCTT              TTATTT ATAT AAATAA               TTCCTTATTTTTCTT  50 124
    Msp_0590 NONE
    Msp_0591  691669 ..  691680 +    -3  -4.02034   GGTACCTCTTGTGAA                TAGA TTCA TCTA                 TATTCTTTTTTATTT  49 23
        rnp4 NONE
    Msp_0593 NONE
      rps19e NONE
    Msp_0595 NONE
    Msp_0596 NONE
      rpl31e NONE
        eif6 NONE
        rplX NONE
    Msp_0600  696038 ..  696054 +  -6.6  -2.78263   TAATGAAAGAAACAG              GAGTAC AATAG GTACTC              TAAGTTTTAACTTCT  60 15
    Msp_0601  698266 ..  698283 +  -7.1  -5.66868   ATATAATGAATCATA             GATATGT TGAT ACATATC              TTTTTTTGCTTGATT  95 387
    Msp_0604 NONE
    Msp_0605  701912 ..  701927 +  -5.4  -3.39005   GTTTAAACCCCATAA              CTACCT TTAG GGGTAG               TTATGAAATTATCTC  57 43
    Msp_0606  710205 ..  710232 +  -5.5  -6.36459   AAGGAAACATAAGAA        GGAGGGATGTG GTTTAA CACACACCTCC         TTTTTTTTTATTAAA 100 62
    Msp_0611  714084 ..  714105 +    -6  -3.68908   AAAAAAAAAAGTGGA           GTAGAATA AAACTA TATTCTAC            TTTAAATCCCTATTT  62 39
    Msp_0614  718666 ..  718685 +  -4.4  -4.44187   TTTTTTTAAAAGTAA            TACTTTTT AATG GAAAAGTA             TTTATCTTTGTATGT  59 275
    Msp_0615  720868 ..  720883 +  -3.4  -3.03151   TATGAATGAAAGTGA              TTATTA TGAT TAATAA               CTTTAATTTAAAAAA  44 13
    Msp_0616 NONE
    Msp_0617  723739 ..  723757 +  -3.2  -3.88137   AGACTCTATAAATAA             TATGCA ACATTCA TGCATA             TTTATAAAAAATTCT  50 231
    Msp_0634  743493 ..  743505 +  -3.4  -3.32844   TGCATTTGTATCGTT                TGCT ATGGG AGCA                TTATAAAATAAAAAA  45 7
      cdc6-2  744830 ..  744842 +  -4.9  -3.78096   TTTTTAAAATCTTGT                GATAT AAC ATATC                TTCTAGTTTTATTTA  57 172
    Msp_0637  746441 ..  746460 +  -2.8  -4.80453   ATAATTTTTTCTTTT            TCTCCACT ATAC ATTGGAGG             TTTATTTTCTGATAC  62 509
    Msp_0641 NONE
    Msp_0642  751335 ..  751350 +  -4.8  -4.18197   TTAAATAATATTAAA              TATAAC AAGA GTTATA               TTTTAAATAAAGAGT  61 37
        nadA  752290 ..  752308 +  -4.7  -5.19916   ATACAAAAAATGTTA             GATTTAT CATAA ATAAATC             TTTTTTAACTATTTT  73 14
    Msp_0644  753717 ..  753729 +  -3.5  -3.55219   TTTAAATTTAATGAT                TTTTT TAT AAAAA                TTCTATAATAAAATT  47 280
    Msp_0645 NONE
    Msp_0646  756628 ..  756639 +    -3  -3.67989   ATTGTATATAATATC                CATA ACAG TATG                 TTTAGATGAAATTTT  50 228
        hisS NONE
        hisI NONE
    Msp_0650 NONE
    Msp_0651 NONE
        endA NONE
        trpS  763807 ..  763817 +    -4  -5.19003   TTTATATATTATTAC                 CTAT ATT ATAG                 TTTATTTTTTCTATT  69 189
    Msp_0654  765462 ..  765502 +  -7.2  -4.85195   TTTAAGTAGAAAAGC TGATGAAGTA-GATGAATA ATGT TATTCATCATACTTTTTCA  TTTTTAAATTATTTT  80 7
       cbiM2 NONE
    Msp_0656  767465 ..  767489 +  -2.3  -5.72118   GAGTATTTTATGCAA          TAAGTAAAAAA TAA TTTTTAATTTA          TTTTTTCTATTTTTT  71 12
       cbiQ2  768443 ..  768459 +  -5.3  -3.79482   ATTTAAATTACTTTT              TATTTTT TTT AAAAATA              TTCTATTATAGTATT  60 35
    Msp_0658  769654 ..  769674 +    -2  -4.75356   CAAAAGTATTAAATC            TTGTTTTA TGATT TAAAATAA            TTTTTGCATGTGTTT  61 196
    Msp_0660  771351 ..  771364 +  -2.5   -5.2291   ATATTGTAAGGATTA               TTATT AAGA AATAA                TTTTTCTTATGATAT  61 12
    Msp_0662  774063 ..  774076 +  -3.1  -3.40558   AATACTATTATTAAC               GGAAG TGTA TTTCC                TATTTCCGATATGTA  43 139
    Msp_0663 NONE
    Msp_0664  775794 ..  775828 +  -6.1  -3.19486   CTTTGTAACTCCCCC    TAATTTCC-ATGA-TAC AAT GTATTCATAGGAAATTA    ATTGTTTATTTAACT  58 33
    Msp_0674  785609 ..  785634 +  -3.4  -3.53444   CATTAATTTATTTCA         TGTAAACTAA TAGAAC TTAGTTTTCA          TTTACAAGAAAATAA  47 120
    Msp_0675  786858 ..  786872 +  -5.8  -4.64861   TTTTTAATATTCATA               TTTTCA AAA TGAAAA               TTTCTTTTAAAAAAA  72 82
    Msp_0678  792550 ..  792564 +  -5.8  -3.65542   ATATTAATAAACACT               TTTTAG GAA CTAAAA               TATTTTCCAAATCAC  62 148
    Msp_0679 NONE
    Msp_0680  794490 ..  794513 +  -2.6  -3.62348   ATGATTTAAACTCCT          TTCTAAAAAA CTTT TTTTTTAAAA           TATTTATATAAAATT  45 32
    Msp_0681  795415 ..  795425 +  -2.6  -4.63993   TAAGTAAATATATTT                 TTAA ACG TTAA                 TTCTTTTTTAGACTT  55 15
       thiM1 NONE
    Msp_0683  798396 ..  798415 +  -5.2  -4.77165   CATCTAATCACTCAA            TAAAAAAA GTTT TTTTTTTA             TTTTCTTATAAAAAA  72 458
    Msp_0690  802472 ..  802482 +  -2.6  -4.79657   AAAACAAGTGTTTAT                 TTTT TCT AAAA                 TTTTATTAATATTAT  57 63
    Msp_0691  804181 ..  804197 +  -5.2  -5.54403   AAGATTACTAAAAAA              CTAACA TTAAT TGTTAG              TTTTTCTTATTTTTT  81 30
    Msp_0696  807806 ..  807824 +  -4.6  -4.06719   TGCATTAACAATAGA             TGATCTAA TTT TTAGTTCA             TTTCTAATAATTTTT  62 300
    Msp_0699  810241 ..  810257 +  -3.8  -3.72348   AGAAAAAGTAGAACA              TTAGAT ATATA ATCTAA              CTTTTATTTTATATA  48 14
    Msp_0700  810991 ..  811008 +  -7.1   -4.4831   AAACCATCGTTACAT             GAAATCA TAGC TGATTTC              TTATTTTTCATCCAT  79 104
    Msp_0702  812007 ..  812027 +  -9.9  -4.91084   TAAAGAAGATATAAT            TGGATAATA ATA TATTATCCA            TTTTATTGTTGGATA  91 19
    Msp_0704  813820 ..  813837 +  -2.8  -3.78953   AAGAAAGGAGATAAA             TAGTAT AACACA ATACTA              TTTACTCCTAAAACT  47 477
    Msp_0705  814226 ..  814238 +  -4.9  -3.01712   AAAGATACACGAGAT                TATGT ATT ACATA                TATTAAAAAGAGAAC  51 63
    Msp_0706 NONE
    Msp_0707  815511 ..  815527 +  -5.1  -3.43961   CAATTTTCCGTATCT              GCTTCTT AAC ACGAAGC              TTATAAGTATTATCA  54 397
    Msp_0709 NONE
    Msp_0710 NONE
    Msp_0711  817976 ..  817986 +  -2.6   -3.9467   TTTTAATTATTTTAT                 TATT ATT AATA                 TTATTATATATAATT  49 57
    Msp_0712  818579 ..  818599 +  -6.3  -5.10767   TAATATTAATACCTA            TTTTACTAT TTA ATGGTAAAA            TTTTTATATTAAGTA  78 266
    Msp_0713  825504 ..  825533 +  -5.9  -5.46706   AAAAAAAAATTTTAA       TAAATGAGAATTA TATA TAATTCTCGTCTA        TTTTTCTTTTCGGGT  81 39
    Msp_0715  828146 ..  828167 +  -6.7  -4.03413   AAAAAAAATTTAAAT           TATGTCTTT ATTA AAAGACGTA            TTTATATAAAACAAT  70 103
    Msp_0723  837751 ..  837764 +  -3.1  -4.34737   GATACTTAACATGAT               TAGGT AGAA ACCTG                TTTATTAATTAATAA  53 484
    Msp_0727 NONE
    Msp_0728  841690 ..  841707 +  -2.8   -4.2142   TTGATTATTCCTGTA             TTAAAG TGATTT CTTTAA              TTCTTTTAAACTCTT  50 358
    Msp_0732 NONE
    Msp_0733  844334 ..  844354 +  -2.6  -2.85668   TAAGTATTTTTTTTC            CAATAAGA TCTTC TCTTTTTG            TCTGATATAAAAGTA  41 319
    Msp_0737  849154 ..  849171 +  -5.7  -5.02323   AAAATAAGTATTGAA             GATAATT ATTT AATTATC              TTTTGTTTCTGGTAG  74 124
    Msp_0740  853081 ..  853093 +  -6.3  -2.91144   TCAGCTACTTTTTCA                TCACT ACT AGTGA                TACTTTCACGAATCA  59 494
    Msp_0748  863232 ..  863242 +    -4  -3.74251   AATAACTAAATTAAA                 TACT ACA AGTA                 TTTAGTAAAAATATG  51 56
    Msp_0749  863878 ..  863888 +  -2.6  -4.89054   AAGTTTATTGTTTTG                 TATA ATA TATA                 TTATTTTTTTATAAA  57 112
    Msp_0752  866955 ..  866965 +  -2.6  -4.49556   GAATATAAATTATAA                 TTAA CTT TTAA                 TTTCTTTGATAAAAA  53 193
    Msp_0753 NONE
    Msp_0754  867900 ..  867925 +  -3.5  -3.82097   GGAATGATAAAAAAT         TAATTTATAAA GAAT TTGATAAATTA          TTTAATAAATTTCAA  50 104
    Msp_0755  868329 ..  868339 +  -5.4  -3.18844   TATTCTTCCTTTTTA                 GAAG ATT CTTC                 CTTCTTCTTTTCTTT  55 243
    Msp_0757 NONE
    Msp_0758  872349 ..  872370 +  -4.5  -4.63486   TTTTTCAAGTAATCT           TTCTGTTTT TGTG AAAACTGAA            TTTTCTTCACGGAAT  68 148
    Msp_0760  874221 ..  874243 +  -9.2  -3.63228   CAGTATTTATTGATT           CTTCTATGGA TAG TCCATTGAAG           TTAATTTCTAGTAGA  81 348
    Msp_0763  887328 ..  887352 +  -8.8  -4.63007   TAAAAAAAAGTAAGA          TAAGTAATGT ATTCA ACATTACTTA          TTTTCTATAATTATG  87 38
    Msp_0765  892817 ..  892833 +  -2.4  -2.60079   AGTAAATATTAAGAA              TTATTT TATTC AAATAA              TAGATTATAGACTAA  37 82
    Msp_0766  893286 ..  893298 +  -3.5   -5.7946   AACAAGTAGATGCAT                TAATT TAA AATTA                TTTTTTTATTAAAAA  75 18
    Msp_0767  896405 ..  896415 +  -2.6  -5.94597   ACATAAATTGTATTT                 TATA GTT TATA                 TTTTTTTTAATATTA  75 314
    Msp_0771  898774 ..  898819 +  -5.7  -3.38581   TTCTTTTAAAATTTT TCCTATTTTATTTCGTTATAC AATG GTATAACGAAGTAGAGTAAAA TCTTTCAAAATTAAT  57 76
    Msp_0772 NONE
    Msp_0773  901001 ..  901011 +    -4   -4.4009   ATAAAAAAATAATCA                 TAAG ACA CTTA                 TTTTATCAAATAAGG  59 152
       mtaA3  902600 ..  902610 +  -2.6   -6.3578   TGGTAAATTTTATAT                 TAAA GAA TTTA                 TTTTTTTTTTAGAAT  81 249
    Msp_0775 NONE
    Msp_0776  906252 ..  906283 +    -4  -4.40552   CTTTATTTTTTTTGA      TAAAAAGAGAATATG CAA CA-ATTCTGTTTTTA      TATTTTTTTAATAAG  59 135
    Msp_0777  912219 ..  912239 +    -7  -3.70102   AAAAAGATTTGTTTT            TAGAAGAT AATTA ATCTTCTA            TATTTAATTTTACAT  66 127
         dtd NONE
    Msp_0782 NONE
    Msp_0783 NONE
    Msp_0784 NONE
    Msp_0785  917203 ..  917221 +  -3.2  -4.25347   AAAAGATTCATTCTA             TTAGAATA TAT TTTTCTAA             TTTCTATTAATCATT  54 22
    Msp_0791 NONE
    Msp_0792  924106 ..  924119 +  -3.9  -4.47397   TAAAAAATAGATTAT               TACAT GTAC ATGTA                TTTTAATATATTTCT  59 85
    Msp_0793 NONE
    Msp_0794  924796 ..  924817 +  -2.3  -5.39407   CAAAAAAATATACAG           GAATGGATT AAAT AATCTCTTC            TTTCTTTTTTTTATC  64 15
    Msp_0796  927763 ..  927776 +  -3.1   -2.9518   ACTAAACTTCCATCT               TCTAC ACAT GTAGG                TATCTCACTATTAGC  44 278
    Msp_0800  930886 ..  930914 +  -6.1  -5.96219   ATACAGCATAATACT        ATTTTTCTGAGAT AAA ATCTCAGAAACAC        TTTTTTTTATAAATA  88 30
    Msp_0813  943111 ..  943125 +  -5.8  -3.40788   TTTTATTATTCTTAA               TTCTAT TAA ATAGAA               TTACTTAAATTAGGT  60 62
    Msp_0821  954572 ..  954587 +  -6.2  -2.84634   TAGATTCATATCATC              TAATGG ATTT CCATTA               TATGCTAATCTAACA  58 235
    Msp_0823 NONE
    Msp_0824  956795 ..  956818 +  -5.4  -5.77853   TAAAAACTATACTAA          ATGAGATTTT TTAT AAAATCTCAA           TTTTTTTTGAAAATT  84 22
    Msp_0825 NONE
    Msp_0826  959780 ..  959809 +  -3.1  -4.12072   ATGAAATAAATGAAA       GTGAAA-TTATTGA TAT TGAATAACTTTCAC       TTATTTAACTTTTTT  49 3
    Msp_0827  960434 ..  960444 +  -2.6   -3.7948   TTTTAATTGTAATCC                 TTTA AAT TAAA                 TTTAATAAATATTGA  47 235
    Msp_0828  960962 ..  960979 +  -3.5  -3.19995   AGTATCAACTAACTT             TCTATTT CATT AAGTAGA              TAATTTTAATATTTA  45 29
    Msp_0829  961908 ..  961920 +  -3.5   -3.1647   ACTTTTTTTATTATA                TTTAT CTG ATAAA                CTTTTAAATATTAAA  44 76
    Msp_0830  963778 ..  963790 +  -3.5  -4.87803   TTTTCATGACTTAGA                TTTAT ATC ATAAA                TTTTATTTAGAAATG  68 323
    Msp_0835  968841 ..  968857 +  -2.3  -4.82333   GTATCTAAAACCAAT              TAGAAAT TCT AGTTCTA              TTTTTAGATTATTAT  56 278
    Msp_0836  974405 ..  974432 +  -9.2  -2.95111   AAGAGTCTAGAAAAA        GTTTTGGAGGAT CACG GTCCTCCAATAC         ATTTACTCATTTTAA  74 31
    Msp_0844  980386 ..  980396 +  -2.6  -3.82276   TTTTATTTGTGTTAT                 TTTA TAT TAAA                 TATTTATGTTTGTTA  47 66
    Msp_0845  981226 ..  981239 +  -2.5  -4.44667   GGATAATATTTTCCA               TAATA TTTA TATTA                TTTATTATTAAGAAA  51 94
    Msp_0846  982528 ..  982556 +  -8.3  -2.95521   ATTATCTTTTAATTC        TTTTGAAGGATTC CAT GATTCCTTTAAAA        TATCATTCATATACC  69 460
    Msp_0859  996430 ..  996453 +  -5.3   -4.5448   GTGGATTTGTTAAGG          TACCTGGTA TGAATC TACCTGGTA           TTGTTTTTGTACCTG  70 412
    Msp_0874 1005575 .. 1005603 +  -7.6  -2.88134   AAAAGTATATTGTTT        TAGGTTATGTTT TTAAT AAACATCACCTA        TAATCTTATCTTTAA  63 23
    Msp_0879 1010035 .. 1010055 +  -5.6  -4.97888   GATATTAAATTACTA            GAAAAAAA TATAC TTTTTTTC            TTTTTCACTTTTTTT  74 33
    Msp_0915 1049053 .. 1049066 +  -5.3  -4.03995   TAAATGCTTCTTGAA               TTCTC TCTG GAGAA                TATTTTTCTAAACCC  64 471
    Msp_0918 1052488 .. 1052502 +  -5.8  -4.95155   CTCCACGATATCCTT               TAAGTA ATT TACTTA               TTTTTGTACTGTCAA  77 394
        gltX NONE
    Msp_0924 1064832 .. 1064843 +    -3  -4.85599   GATAGAATTTCAAAA                TTAG AATT CTAA                 TTTTTCTACCATAAC  57 14
    Msp_0927 NONE
    Msp_0928 1068984 .. 1068997 +  -3.9  -2.64331   AATTCTTTTTTTTAA               GTTAT GAAC ATAAC                CTGTTATCATTTTAA  45 110
    Msp_0932 1077760 .. 1077772 +  -3.4  -4.63089   CCTCTTCCATAATCT                CAAG TGTAT CTTG                TTGTTTTTTAAGATA  62 183
    Msp_0940 NONE
    Msp_0941 NONE
    Msp_0942 NONE
    Msp_0943 NONE
    Msp_0944 NONE
    Msp_0945 NONE
    Msp_0946 NONE
    Msp_0947 1091461 .. 1091472 +  -4.4  -3.37245   TTTTAAGTAACTCAT                CTGA TAAT TCAG                 TTAATGTTACAATAG  49 326
    Msp_0956 NONE
    Msp_0957 1095907 .. 1095929 +  -2.1  -5.05712   GATCATAATGAAATT           GAAATGT AGGGTTATA ACATTTC           TTTTTAGTTATTTAT  59 265
    Msp_0964 1108234 .. 1108253 +  -6.6  -4.11404   AAAAAAAACATAATT            TATAATGA TTAA TCATTATA             TTTATATAGTATGAA  70 432
    Msp_0965 1109319 .. 1109339 +  -5.5  -3.19656   CATCATATTTTTTAC            CAAGATATA TTA TATATCCTG            TTAATGAATCAATTT  57 110
    Msp_0969 1112960 .. 1112980 +  -3.3  -5.69473   AGTTTAATACACATG            CAATTCCTA TTA TGGAAATTG            TTTTTTTCTCATGTG  83 187
       comB2 NONE
    Msp_0974 NONE
    Msp_0975 1118743 .. 1118759 +  -6.7  -3.14229   TTTATTTCATAGAAA              TATGATT CTA AATCATA              TGTTGATAAAAATCT  62 362
    Msp_0980 1125807 .. 1125819 +  -6.3   -3.2657   GTATTACAATAAATA                TGGAA CTT TTCCA                TTCCATATATTTTTT  58 83
    Msp_0981 1126337 .. 1126349 +  -3.5  -4.79451   CCCTCTTCTGTCATA                TTTTT TAC AAAAA                TTTTATATTTAGGAT  66 163
    Msp_0983 1131283 .. 1131306 +  -8.3  -2.98407   CAAAAAAAGAATATA          TAGTGAAGA CCTAAC TCTTCACTA           CCTTTTTTTATAATA  69 12
    Msp_0984 1134157 .. 1134171 +  -2.8  -5.03405   AAATTAGAAATAATA               GAAAGT AAA ACTCTC               TTTTTCTATACTATT  60 18
        purA 1136019 .. 1136039 +  -2.7  -4.81163   TAAATTAATCTCCTT            TACTTTTTT TTA AAAAAAATA            TTTTATTAATATTTA  57 33
    Msp_0987 1136679 .. 1136699 +  -3.4  -5.93809   ATTATATATAACTAT            GTAATGTA TTCAT TATATTAC            TTTTTTTTATAAAAA  78 55
    Msp_0990 1139974 .. 1139994 +  -2.7  -3.73968   TACTTTATAAAAGAA            GAAAATA GATAAAA TATTTTC            TTTCATACACACTTT  45 14
    Msp_0991 1141525 .. 1141535 +    -4  -3.61089   TCCATATCTATTTTT                 TCAA TAA TTGA                 TTCTAATTCTTCAAA  53 387
    Msp_0993 1143069 .. 1143088 +  -6.6  -3.86495   TGAATAAATACAAAT            TATATGAA TTAT TTCATATA             TTATACTTTTTTTAA  68 34
       aqpM1 1147627 .. 1147656 +  -2.3  -5.80364   CTAATATTATAGAAA       TTGTAATAATACA ATTT TCTTTTATTACAA        TTTTTTTATTAAACT  71 37
    Msp_0999 1148667 .. 1148701 +  -2.3  -5.42605   ATGATTGTTCTATTT     TTAGACATCCAATTA TCAAC TAATTGGGTTTGTAA     TTTTCTTTTTGTTAG  71 252
        iscS NONE
    Msp_1003 1152349 .. 1152362 +  -5.3  -2.81464   TTCTTGGAATTTATT               TGAAG CTTC CTTCA                TATCATGAGTAATAC  52 367
    Msp_1005 1154094 .. 1154106 +  -3.5  -4.34951   ATTGAAATTAATCTT                TTTTT ATT AAAAA                TTCTATTTTTTTTAG  56 36
    Msp_1006 NONE
        thiD 1155612 .. 1155634 +  -7.8  -3.26473   CTAAAAAAAATAATA           GCATATACTT ACA ATGTATATGC           TTCATCCTGATTTAA  70 37
    Msp_1015 1162201 .. 1162211 +  -2.6  -2.88544   TACTAGCTTGAGCAA                 TAAT TCG ATTA                 TATGTACGCCTGGCA  39 128
    Msp_1022 1170797 .. 1170820 +  -3.2  -5.20328   CTGATTCAACAATAT          CAAATGCCGGA TTT TCCA-CATTTG          TTTGTTTTTTTGAAA  71 114
    Msp_1031 1178299 .. 1178319 +  -4.1  -3.28791   CAAAAAAAAGAATAA            GATAAATCA GGT TTATTTATC            TTCTGAAAAACCCAT  48 189
    Msp_1035 NONE
        pyrE NONE
    Msp_1037 1182725 .. 1182756 +  -5.4  -6.10295   AAAAACCGTGGATAT      TGAATAAGAATAAA AATA TTTATTCTTAATTA       TTTTTTTTATATTAA  91 19
    Msp_1039 1185851 .. 1185863 +  -3.5  -3.21225   TTTTAATATGAATCA                TTAAA TAA TTTAA                TTAAATACTTTTTAC  45 99
    Msp_1040 NONE
    Msp_1041 1187765 .. 1187781 +  -5.9  -4.10566   ATCAATAGACTTTGG              TGGAAGA TTA TCTTTCA              TTGTTGTTATTACAT  68 108
        tfrB 1191926 .. 1191949 +    -4  -5.33985   AACTTTTAAATAAGG          CATATGAATA ATTA TATTCATATC           TTTCTTTTTTTTAAA  72 15
    Msp_1047 NONE
         dcd NONE
        glyS NONE
    Msp_1050 1196990 .. 1197006 +  -3.1  -3.03441   TTTTCTTTCTTTAAT              TATTTTT TCA AAGAATA              TATTAAAAGGTGATA  40 42
    Msp_1051 1197586 .. 1197599 +  -5.3   -4.4261   ACACTTGCATTTGTT               GCATT TTTA AATGC                TTTTAATGTTGAAGA  69 189
        sfsA NONE
    Msp_1058 1202883 .. 1202897 +  -2.2   -4.1391   ATGAAAGACAATGAG               TTTTTA ATA TAGAAA               TTATTATTGTATTTT  49 27
    Msp_1059 NONE
    Msp_1060 NONE
    Msp_1061 NONE
    Msp_1062 NONE
    Msp_1063 NONE
    Msp_1064 1206216 .. 1206237 +  -8.9  -5.75342   AGATAAAAAAATCAT           TTTGATGTA TTTT TACATCAAA            TTTTTTTTGAAAAAA 100 59
    Msp_1068 1209716 .. 1209743 +  -7.3  -3.67411   TTGATGAAAGTAATT        TATTTGAATTA AGAAAA TAATTCAAATA         TCTTATTATTCTTTT  69 6
        trpE NONE
        trpG NONE
        trpC NONE
        trpF NONE
        trpB NONE
        trpA NONE
        trpD 1216913 .. 1216933 +  -2.7  -5.24531   AACTAAACTCTTTTT            TACTTTTTT TTA AAAAAAATA            TTTTTTATAACAAAT  62 39
    Msp_1077 1218316 .. 1218337 +  -3.1  -4.52949   ATTAACTGAATATTT           TAAACGTTA TTTA TAACATTTA            TCTTTTTTTTAAAAA  55 10
    Msp_1082 NONE
    Msp_1083 1224252 .. 1224262 +    -4  -4.09649   AAGTTTGAAAAAATT                 CTTT TTT AAAG                 TCTTTTTATAATATA  55 94
        cdcH 1226790 .. 1226813 +  -5.4   -5.0917   TAAACATCAACAAAA          TGTAGAAACT TCTA AATTTCTACA           TTTATTTTTTCATAA  74 38
        ahcY 1228483 .. 1228499 +  -2.3  -5.00884   AATGTACCATATTTA              TGAATTA ATT TAATTCC              TTTTTTCGCACCAAT  63 305
    Msp_1089 1232013 .. 1232030 +  -3.5  -5.54907   TCACCATCAGCTCGT             TTTACTT TTTT AAGTAAG              TTTTTATTTTCTAGG  81 94
    Msp_1091 1235322 .. 1235342 +  -6.2  -4.18638   ACTATTGTAAAATCA            TGAGGAGT TTTTT ACTCTTCA            TTCATTTTTTTTGTT  67 23
    Msp_1092 1237534 .. 1237548 +  -2.9  -4.21194   AACAGGACGTGACAT               GTTAT AAGTA ATAAC               TTTTAACTAATAGGA  50 19
    Msp_1093 NONE
       mre11 NONE
       rad50 1243004 .. 1243024 +  -8.5  -3.82208   ATCAACATGTAACAG            TTAAGAAAA TAT TTTTCTTAA            TTTAGATATTTCATA  78 22
    Msp_1098 1247146 .. 1247156 +  -5.4  -2.64735   GAAGACATTGATGCG                 GCAT TAG ATGC                 TGATGTAGATGGAAT  52 475
       leuA2 NONE
       leuC2 1249269 .. 1249283 +  -3.6  -5.11937   AATTACAAATCCAAG               TGAGAT ATA ATTTCA               TTTTTTCCAATTCTT  66 16
    Msp_1103 1254545 .. 1254566 +    -6  -2.66481   AAAAGAAAAGACTAG           GAATACTT AATTAA AAGTATTC            TAGTGTGAAATTTTA  55 447
    Msp_1105 NONE
    Msp_1106 NONE
    Msp_1107 1260150 .. 1260170 + -11.3  -3.10146   ACTATTTTTTGGATA            TGAATAGGA CTT TCCTATTCA            ATATTTTTATATTAT  89 50
    Msp_1108 1266890 .. 1266905 +  -3.4  -4.64595   ATATAATCAGGTATT              TTTAAT TAAA ATTAAA               TTATTTTGTTTATTT  58 202
    Msp_1109 1269652 .. 1269669 +  -3.5  -3.57389   ATATAAAGAATATAA             TACTAAT TACT ATTAGTG              TATTCTTATTCAATA  48 154
        cobN 1275787 .. 1275808 +  -5.3  -3.18897   AGTAAAAAAAAGAAA           TAATTAGAA TTTA TTCTAATTG            ATATTTTTCTTTGTT  55 321
    Msp_1116 1288124 .. 1288146 +  -5.7  -2.64091   ATGGCTAATTGTAAA           TAAGATGGA TTTTT TTCATCTTA           TACTATAAAGTCATT  52 23
    Msp_1119 1290203 .. 1290214 +  -4.4  -4.13014   AAAATAAATTATAAA                CCAT ATAC ATGG                 TTTTAAACATATGAA  55 8
    Msp_1124 1295652 .. 1295662 +  -5.4  -3.71148   CCAACTGTTTTTTTC                 TCAG ACA CTGA                 TTTACCTACATTTTC  61 118
         hcp 1298043 .. 1298060 +  -6.3  -3.10056   TAGTCCATATCCATG             GAGGATT GTAT GATCCTC              TCTTCCATAAATAGT  60 316
    Msp_1131 1303881 .. 1303903 +  -2.1  -4.46617   TTCTTATACAATATG           GAATAATTT AATAA AAATTTTTC           TTTTAAATTTATTTT  51 15
    Msp_1143 1316933 .. 1316945 +    -2  -4.29227   AGAAGAAGCTAATGA                TTCA TAATT TGAA                TTTATTAATAATTCC  49 19
        serA 1319862 .. 1319872 +    -4  -4.29396   ATTTCTTTTTCTATT                 TCAT CAG ATGA                 TTTTGATACGTCATT  61 180
    Msp_1150 1324172 .. 1324185 +  -2.4  -2.93901   CCAATCATTCCTAAT               GCAA ATGGTG TTGC                TATAGTTGATGAGAT  41 502
    Msp_1154 1326706 .. 1326724 +  -3.2  -3.14401   AGTAACCTAAAAAAA             TAGTTTTT ACT ATAAACTA             TACTTCTTATTTTTT  44 39
    Msp_1155 NONE
         pth 1328453 .. 1328463 +    -4  -3.40611   TATTATAGAAGGTAT                 GTTA TGG TAAC                 TGTTGTTAAAATAGG  49 33
    Msp_1157 NONE
    Msp_1158 NONE
    Msp_1159 1329667 .. 1329679 +  -4.9  -4.44245   ATTTTAGATAAAAGA                TAAGT ATT ACTTA                TTTTATAAATAGTAT  63 105
    Msp_1160 1331139 .. 1331151 +  -3.5  -2.74741   GGTTGTATCTACTGC                TATAT CAT ATATA                TCATTGAAATGTACT  45 219
    Msp_1162 NONE
    Msp_1163 1334148 .. 1334173 +  -7.7  -5.73672   AAAAAAAGATAAATA         TCAGAGTTTAC ACAA GTAAACTCTTA          TTTTTTTAATTATTT 100 41
    Msp_1165 1336282 .. 1336295 +  -2.5  -2.56596   TAATATAAAATATAA               TAATT AATT AATTA                TGAATTAATAAACAA  37 61
    Msp_1166 1337850 .. 1337862 +  -6.3  -3.07431   ATTATTATCCCTAAT                TGTAG GAA CTACA                TCTTCAACATGTTTT  60 408
    Msp_1170 NONE
    Msp_1171 NONE
    Msp_1172 1342949 .. 1342959 +  -5.4   -3.3543   TTCTACAACTGCTTC                 TCCT TTA AGGA                 ATTTTTCACCAATTG  56 435
    Msp_1176 NONE
    Msp_1177 1347335 .. 1347363 +  -6.1  -3.13867   GCAAATAGTCTTGAA        CTTACATTTGTTT TTA AAGCAGATGAAAG        TCTGTTAATCAATCG  60 418
        cbiC NONE
        hemL NONE
    Msp_1181 NONE
        uppS NONE
    Msp_1183 NONE
    Msp_1184 1354400 .. 1354415 +  -2.6  -3.44686   AATTACAAGTGAGTT              TATATG AAGC CATATG               TATTATTAAATTCAG  43 29
    Msp_1185 1355289 .. 1355304 +  -4.8  -2.56046   TCTTGCACTGATTTC              TAATGA TACA TCATTA               TCAATTGCAATTTCC  49 264
    Msp_1187 1357002 .. 1357014 +  -3.5   -5.1287   TCAAAATCTTGTGCA                TAAAT TTC ATTTA                TTTTTTCCATATCAC  70 312
        glmS NONE
    Msp_1197 NONE
    Msp_1198 1365954 .. 1365973 +  -5.1   -4.0057   ATTAGATTACTTTAA            CTTAGAT AAATAA ATCTAAG             TATTCTTTTTTTACA  59 13
    Msp_1203 NONE
    Msp_1204 1375540 .. 1375550 +  -2.6  -4.89852   TTTTATATATTCCTT                 TTTT TAG AAAA                 TTTTTATAAATATCA  57 49
        cbiJ 1376802 .. 1376812 +    -4  -4.56642   ACAAACATCACTGAT                 TCTT TAG AAGA                 TTTATCTTTATTTTT  61 214
    Msp_1207 1379086 .. 1379097 +  -4.4  -3.79909   TTAAAGAAACCTTCC                TAGG TTTT CCTA                 TTATTGATAATTTAG  55 322
    Msp_1219 1391350 .. 1391366 +  -7.9  -2.80438   TGCCACGGTAGTGAC              CCGGGTT CAA ATCCCGG              TCGTTGCATCTTTCA  67 187
       trkA2 NONE
    Msp_1224 1393539 .. 1393555 +  -2.4  -2.71483   ATCAGTTTGCTAGAG              TTATAA GTGCA TTATAA              TACTTAAAAAAATAT  37 9
    Msp_1225 1394698 .. 1394709 +  -5.8  -3.23638   AAAGAAATATAAAAA                GGGA TTAA TCCC                 TTAATAAATCTTTAA  58 29
    Msp_1227 1398549 .. 1398559 +  -2.6  -2.95987   CCTCTTCTTTTTTTA                 TTTT TTA AAAA                 TCATTATTAACTATT  39 48
    Msp_1228 1400840 .. 1400856 +  -3.1  -5.24003   TTATAATTACTGCTC              TATTTTT AAC AGAAATA              TTTTTAGTTTTTGTT  71 304
        hypA NONE
        hypB 1402757 .. 1402773 +  -6.7  -4.68446   TTCCAAAATAAAGAA              TAAGTTT TAA AAACTTA              TTTTATCTACTTTTT  76 23
    Msp_1232 1404210 .. 1404222 +  -4.9  -4.16016   TCAAAAAAAAATAGA                TTCAA AAA TTGAA                TTTATTGGAGGATAG  61 376
    Msp_1234 1405362 .. 1405378 +  -5.3   -3.6993   TCCCATTTTTACTCT              TTTTTTT TAG AAAAAAA              TATTTTACATAAATA  59 50
    Msp_1235 1406327 .. 1406354 +  -3.6   -3.2661   TAATTAAAACAGAGA        GTTTTGATAATA TGAA TATTATTACAAC         TATTGTAGGTAGTTA  45 135
        metE NONE
        thyA 1408024 .. 1408043 +  -5.1  -3.46304   ATATTATATTACCTA            TAATGAG AAATAA CTCATTA             TTGATATATTTTAAA  54 101
         mch NONE
        ribC 1409634 .. 1409647 +  -3.9  -3.03589   TGCTTGTTTAGATTA               TGAAA CTTA TTTCA                CTATTTTTATGAGTT  47 99
       aqpM2 1410980 .. 1410995 +  -3.4    -3.695   TAAAAAAAGAAAAAT              TTTAAA AAGA TTTAAA               TATTTGATTTTAAAG  48 284
    Msp_1241 1412022 .. 1412041 +  -4.4  -4.25747   ATTGTATAGTATAAA            GATTATAT GATA ATATAGTC             TATTTTTATATTTTA  57 519
      rpl15e NONE
    Msp_1244 NONE
        rnp3 NONE
        rnp2 1414427 .. 1414442 +  -3.4  -3.02166   AAAATATTTTAACTT              TTTTTT ATAG AAAAAA               TAATTTACTTCCCAA  44 45
        purB 1416035 .. 1416058 +    -4  -3.56568   TTTCTTTTTTTAGAA          TTTAAAAATG TTTT CTTTTTTAAA           TTAATATTTTACTAT  51 98
        psmA 1417156 .. 1417187 +  -4.6  -3.08036   CCTCTGATGATGAAA      ATGAAGATATTAAT GAAG AATAATATCTTCAC       ACTTTTTTTTATAAG  51 3
    Msp_1249 1418128 .. 1418138 +    -4  -3.86897   AAATAGATTGAAGTG                 TATC TAT GATA                 TTTGTAGAAAATAAA  53 35
    Msp_1250 NONE
    Msp_1251 NONE
    Msp_1252 1420430 .. 1420449 +  -5.8  -5.30155   AGCTAATTATTAGAA            GTAA-GGCA TAT TGCCGTTAC            TTTTTTAGTTAATGA  81 149
    Msp_1253 1421039 .. 1421065 +  -7.4  -4.47007   TATAAACTATTTTTA         TAAGGGAGATAT TTT AAATCTCCTTTA         TTATTTTAATTTTTA  76 177
    Msp_1254 NONE
    Msp_1255 NONE
    Msp_1256 1422353 .. 1422380 +  -2.3  -6.17268   AGTCAAATGAAACAA        TAGA-TTATAAA TTCTT TTTATAAATCTA        TTTTTTTTATTATCC  77 23
    Msp_1257 NONE
    Msp_1258 1424642 .. 1424675 +  -5.5  -3.21595   TCTTCATAATATCAG     TTAAAGTATCAAGTT GTCT AACCTGATAATTTAA      TTGCTCAAGTTTCTT  55 303
        comA 1436032 .. 1436049 +  -2.7  -4.38305   AGAGGAGACACTCTT             GGAAAAT TATA AATTTCC              TCTTTTATTTTTTTA  53 14
    Msp_1271 1436981 .. 1437001 +  -4.1  -2.91239   TATTTATGATAGATC            CATTTAATA AAA TTTTAAATG            TATATCAACTCTATA  45 82
    Msp_1272 NONE
    Msp_1273 NONE
    Msp_1274 NONE
    Msp_1275 1439974 .. 1439993 +  -3.7  -4.25658   TGAAAGAAAAATATA            GAATATA ATCTAC TATATTC             TTCTTTTAATAAAAT  54 25
       rps8e NONE
    Msp_1281 1445654 .. 1445667 +  -2.5  -4.00756   TACGTTGTAGTATTC               TTTTA GGTT TAAAA                TTATTTAATAACATC  52 430
    Msp_1286 1452320 .. 1452337 +  -2.1   -2.7814   ATAGATTCTTTTTTA             TAGATAA AACC TTATTTA              ATTTCAAGTATAAGT  37 52
    Msp_1287 1453172 .. 1453188 +  -2.4  -5.06816   CATACTATATGAATT              TAATTT AAAAA AAATTA              TTTTTATTAAGAAAT  59 82
    Msp_1288 1454645 .. 1454673 +  -8.3  -6.17184   ACTGACAGCACAAAT        GAAAGTAGTGTTT AAT AAACATTACCTTC        TTTTTTTTTACTCAT 100 11
    Msp_1289 1455480 .. 1455502 +  -4.8  -2.75267   AATGCTATTACTACT           TCATCAGGTT TAA AACCTGTAGA           TGATCTTGAACCTTT  50 83
    Msp_1294 1458868 .. 1458886 +  -6.2  -2.68821   TAATAAAAAAAATAA             TTTTAATA CAT TATTAAAA             TAATATAACTTCTTT  55 43
    Msp_1295 1459581 .. 1459591 +  -2.6  -3.67564   ATCTCCCTCCCAACT                 TTTT CTT AAAA                 TTTAAATAACTCATT  45 57
    Msp_1296 1460981 .. 1460998 +  -5.7  -4.67651   AACCACCAATACATT             TGTTATA ATAA TATAACA              TTTCTTTTAGAGTAT  69 367
      rps3Ae NONE
    Msp_1298 NONE
       apgM2 1463690 .. 1463718 +  -5.6   -5.7506   CAAAAATTCGGAGCA       TAAGTTTAGATAA AATT TTATCTAA-CTTA        TTTTATTTTTTTTTA  84 23
    Msp_1300 1465386 .. 1465396 +  -2.6  -4.24948   ACTATATTAAAAATG                 TATT ACT AATA                 TTTTAAATATACTAA  50 125
    Msp_1301 1466747 .. 1466760 +  -2.5  -5.54192   TTTTTTTCTTTTTAA               TAATA GAAA TATTA                TTTTTTTAAATTAAT  67 45
        frhA NONE
        frhD NONE
        frhG NONE
        frhB 1470877 .. 1470892 +  -6.2   -3.2614   AAATTGACTAAGAAG              TTTAGG TTAT CCTAAA               TTCATATAAGCCATC  58 255
    Msp_1307 1473352 .. 1473362 +  -2.6  -5.31877   TAAAAAATAATCATA                 TATA ATG TATA                 TTTTTTATAATAGAT  65 218
         ade 1475520 .. 1475530 +    -4  -4.24963   TTTGCAGTAATCTGT                 GTTA GTG TAAC                 TTTTCCATAGTTATC  61 271
    Msp_1311 NONE
    Msp_1312 1477700 .. 1477710 +  -2.6  -3.40403   TTTTTATTAGTCTAA                 TTAA TTT TTAA                 TTATAATACAAAAAA  43 60
    Msp_1313 1479126 .. 1479141 +  -4.8  -4.46404   ATAAAACAATAGTAA              GATTAA TATT TTAATC               TTTTACTCTTAATTC  63 66
    Msp_1315 NONE
    Msp_1316 1484294 .. 1484308 +  -2.8  -3.84572   ACTGTATCGTTGAAT               CTTCTT TTT GGGAAG               TTATGTTATCTATTT  50 489
    Msp_1322 1490201 .. 1490222 +  -5.9  -2.89421   ATTATCTAAACATAA           TTCCAATGA TTTA TCATAGGAA            TATAATGCTTCTTCA  56 301
    Msp_1325 NONE
        hisC 1493989 .. 1494004 +  -6.2  -4.33854   ATCTGCATCAAGAAG              TGCATT GTCA AATGCA               TTTAGTTTTGTTGGT  72 452
         lon 1496898 .. 1496908 +  -2.6  -3.37053   ATAATATATGCTAAT                 TTTA TAA TAAA                 TTAATTACAATATAT  43 93
        suhB NONE
        ppnK 1498621 .. 1498637 +  -5.2  -5.06052   TAAATAATAAATTAA              TTGTAG GTTAA CTACAA              TTTTCTCTTTTTTAG  74 15
    Msp_1331 1500160 .. 1500180 +  -7.1  -2.67245   TAAATAATTTACTAA            TTTTTTTTA AGA TAAAAAAAA            ATTAATTATCACTAC  63 178
        hemC NONE
    Msp_1333 NONE
    Msp_1334 NONE
    Msp_1335 1503258 .. 1503275 +  -2.7  -2.54812   CAATCCTAATAATAG             CTCTTAT AATA ATTAGAG              GTTAATAATATGAAT  38 53
    Msp_1336 NONE
    Msp_1337 1505336 .. 1505349 +  -5.3  -3.20437   ATTTATTCATAAATA               CGATT AATC AATCG                ATTTATATTATTACT  55 302
    Msp_1338 1506101 .. 1506121 +  -5.6  -6.44931   AAGAATCTGAAACCT            TGTAAAAA ATCTC TTTTTACA            TTTTTTTTTATTATT 100 21
    Msp_1339 NONE
    Msp_1340 1509223 .. 1509244 +  -5.3  -4.07951   GGTAAACCAATAGAA           TAGGTAAAT AATT ATTTACTTA            TATTCTTTTTTTTGG  62 23
    Msp_1341 NONE
    Msp_1342 1510341 .. 1510351 +  -2.6  -3.56216   AAGCTTTATTTATAT                 TATA AGT TATA                 TTATCTACATTACTT  48 278
    Msp_1345 1513544 .. 1513557 +  -5.3  -3.09842   AAAATCATATTGTAT               CATGA AAAA TCATG                CTCTTTTTTAAATAA  54 73
         gap 1514716 .. 1514726 +  -2.6   -3.0353   AAGCAATGGGTATAT                 TATA AAT TATA                 CTTATTTCTCCCCAC  40 21
    Msp_1347 1516148 .. 1516160 +  -3.5  -3.41024   AATTAAATCACCTCC                TTTTT ATT AAAAA                TATTATATTAAAAAA  47 45
    Msp_1348 1519016 .. 1519031 +  -4.8  -3.38272   TTTTTATAAAAATAG              TGAAAT ACTC ATTTCA               TTATAAATAATCCTG  54 183
    Msp_1351 1521800 .. 1521816 +  -5.2  -3.75803   ACATGGGTCCAAAAA              GAGATT AAATA AATCTC              TTCTCTACTTTTTTT  60 18
    Msp_1354 1524680 .. 1524702 +  -3.5  -5.81412   CACATCTATTTTACC           AAAAGAAGA TTAAT TCTTCTTTA           TTTTTTTTAAATAAA  75 13
    Msp_1357 NONE
    Msp_1358 NONE
    Msp_1359 NONE
         tfb 1531250 .. 1531266 +  -2.3  -5.59962   TAATACAAATACAAT              TACAATT CCA AATAGTA              TTTTTCTTTGTTTTG  74 193
        prf1 1533753 .. 1533775 +  -6.5  -4.18465   TGGTATTTTAAGATA           TAAAGTAAA ATAGA TTTACTTTA           TTCTATTTTTTACAA  72 13
    Msp_1383 NONE
    Msp_1384 1554999 .. 1555013 +  -2.2  -4.99638   AGAACAAGAATTTAA               TTATTA AAA TAATAG               TTTTTATATAACTAT  59 82
    Msp_1385 1556198 .. 1556223 +  -6.2  -4.60487   TCTTCTGATGCTCCT         CCACCAACAT CAAGAA ATGTTGCTGG          TTTTTCACCATAATA  76 338
    Msp_1391 1561852 .. 1561864 +  -4.9  -3.11727   TTTTAAATCTACCCA                TAATG GAG CATTA                TATGTTGGAATTGTT  51 446
        rnhB NONE
    Msp_1396 NONE
    Msp_1397 NONE
        purO 1566868 .. 1566884 +  -6.6   -3.3352   ATTGTTACTAAGTAC              TCTCCA CTATA TGGAGA              TATTAATTAGTTTTA  63 121
    Msp_1399 1572279 .. 1572290 +    -3  -5.20331   AGTTTTATTTCTCTT                CTTA TTTT TAAG                 TTTTCTTTCTTATTT  62 416
    Msp_1401 1577342 .. 1577370 +  -5.5  -2.75708   TTTCTTTAGCCATGA       TGAGAG-AATAG TTTTAT CTATTTCTCTCA        AATTTTTTAAAAAAA  52 42
        cofE 1578330 .. 1578340 +    -4   -2.9021   ACTGATGTGTTTAGG                 TAGT GTT ACTA                 TGATTACTGTTTTAT  45 23
        cofD NONE
        gch3 1580116 .. 1580126 +  -2.6  -3.41602   TTTATGAAAACTATT                 TTTT ATT AAAA                 TTATACTAAAATAAA  43 61
    Msp_1405 1580872 .. 1580882 +    -4  -5.49234   TGCACTTAATGGAAA                 TATC CAA GATA                 TTTTTTATTAAATAT  75 4
    Msp_1406 1581483 .. 1581512 +  -6.7  -4.40199   TTAAAAATCTTAGAT       TAAAAAGTTTATA ATTC TATAAACTTTCTA        TTTATTACTATTTTT  74 12
    Msp_1407 1582189 .. 1582199 +  -2.6  -3.29958   AAAGATAAACTAAAT                 TTTA ATA TAAA                 TATTAGTATTATTAA  42 28
        hemA 1583534 .. 1583546 +  -3.4  -5.20328   AATATAACTAACCAA                TAGG ATTTC CCTA                TTTCTTTTTTTAAAA  66 30
    Msp_1410 1584832 .. 1584842 +  -2.6  -5.08601   ATGAAAAAATACAAC                 TTAT ACT ATAA                 TTTTTATTCAAATAA  60 452
        gatD NONE
        gatE 1588123 .. 1588137 +  -4.4  -4.47307   AATATCATCAACAAT               TAAATA CAT TATTTA               TTTTAATCTTCATTT  59 23
    Msp_1413 NONE
    Msp_1414 1589364 .. 1589374 +  -2.6  -2.87035   TAAAAACAAAACACA                 TTAT CTT ATAA                 TAGATTTTTAGATTT  39 4
    Msp_1415 1590819 .. 1590839 +  -6.9  -3.12668   AATATAAAATAAGAC            GGAACAC GGCATTA GTGTTCC            TATTAAAATTTAAAA  62 319
        gdhA 1592309 .. 1592334 +  -7.8  -4.32067   GTATAGATACAAACT         TGAATTATGA TTCAAT TCATAATTCA          TTCTTTTATAAACTC  77 35
    Msp_1418 1594508 .. 1594519 +    -3  -2.83715   ATATTTTTTGGTGGA                TTTC CTGA GAAA                 TCTGCTAATACTGCC  39 245
    Msp_1422 1598387 .. 1598399 +  -4.1  -2.66183   AAGAAAAGGAGAATA                TTCCT ATT AGGGA                GTTGATATTATATGC  45 16
        flpA 1599553 .. 1599569 +  -8.1  -2.62142   ATTCCACATTGATCC              TCCTAAA AGT TTTAGGA              ATATGTGTTTTTGTT  68 502
    Msp_1434 1608411 .. 1608422 +    -3  -4.05446   CAATTACCCCTATTA                TTGA ATCT TCAA                 TTTCTGATTCAGCAA  55 222
        argG 1626020 .. 1626043 +  -5.4  -2.51966   CTGCTGCTTGAGCTA          TAGGATCTAT TACC ATAGATACTA           CTTCATCACATTTAA  51 326
    Msp_1469 1646490 .. 1646501 +  -4.4  -3.79787   TTCTTGGTTGATCTA                TAGG TTTT CCTA                 TTTGACTTAATATAA  55 180
    Msp_1471 NONE
    Msp_1472 NONE
    Msp_1473 NONE
    Msp_1487 NONE
        radA 1672397 .. 1672423 +  -2.4  -5.65177   AGTAACTACCGAAGG         TTTAGTAGAT TAAATAC ATCTACTACA         TTTTTTTATAGATAT  67 13
    Msp_1489 1673988 .. 1674013 +  -7.1  -4.94243   CTATGCACCATCATT         TGAAGAATTAT GAAG ATAATTTTTCA          TTTTACTTTTTTTCA  81 13
    Msp_1490 1674833 .. 1674845 +  -4.9  -3.20011   ACTAAGATAATTAGA                TATTC CAA GAATA                TATCTTGAATTTTTC  52 326
    Msp_1492 1676283 .. 1676298 +  -2.6  -4.84311   CTATAATATAGCTCT              TAGTTA GAGT TGACTA               TTTTATTCTATAGCA  57 130
         map 1678917 .. 1678936 +  -6.5  -5.08831   AAAAGGATGGATGTT            GTGTTAC TACTTT GTAACAC             TTATTTTTTTTATTC  79 9
    Msp_1498 1683084 .. 1683100 +  -5.2  -4.41486   TTTCTTATATGTAGT              TACCAT TCCAT ATGGTA              TTTCATTTTGTTTTA  69 414
    Msp_1500 1684046 .. 1684056 +  -2.6  -3.16008   ATATTCCTTTGATAA                 TTTT TCT AAAA                 GTTTAATTTTATCAT  43 298
    Msp_1504 1688233 .. 1688246 +  -6.7  -2.55545   CTCATATCATCCATA               CTTCC TGTT GGAAG                ATCTGTTCTTCCAAA  59 192
         pol 1691261 .. 1691271 +  -2.6  -2.52896   AAAATAGATAATTTA                 TAAA ATA TTTA                 TAAGTTAAAAAATAC  38 44
    Msp_1508 1691826 .. 1691848 +  -6.4  -2.83112   ATATTGAAAAAAAAT           TATTCATAAG TAT CATATGAATA           TGTCATCACTTAGAT  56 147
    Msp_1509 1693259 .. 1693271 +  -4.9  -3.08349   CCTAGTGGTAAAAGA                TAGAT TGA ATCTA                TCTTAAAAATTCTTT  51 23
        hisH 1694028 .. 1694038 +  -2.6  -3.38604   ATATAATCATACAAA                 TTTT ATG AAAA                 TTAATAATTTTAGTG  43 108
       hypE2 NONE
    Msp_1512 1695801 .. 1695818 +  -5.7  -4.91046   GGACATGTTTTTGAA             TTAGATT TTTT AATCTAA              TTTCTTTATTTTATA  74 8
    Msp_1519 1702398 .. 1702411 +  -2.5  -3.19463   AATATATTTTAATAT               TATAA AGTA TTATA                TTGATAAATGCTAAA  40 41
    Msp_1520 1703349 .. 1703372 +  -6.9  -3.87851   ACAATATTATTTATT          TTTGAGATT AAGTAA AATCTCAAA           TTATACTTTTTTTAT  68 88
       srp54 1717766 .. 1717777 +  -4.4  -3.06073   ATCAAATATTCTGTT                GGAT ATAA ATCC                 CTTTTCACGCATATC  49 280
    Msp_1541 1721832 .. 1721846 +  -5.8  -3.13722   CACAATATTAAAACA               TAGAAT ATT ATTCTA               ATTTATATTAATGAA  57 109
      rpl21e NONE
    Msp_1543 NONE
        ksgA NONE
    Msp_1545 1724477 .. 1724499 +  -2.8  -5.00895   TCCCCACATACATCA           TCATACTGTT TTA AATAGTATAA           TTTTTCTGTAGTAAA  64 189
    Msp_1553 1730996 .. 1731008 +  -3.4  -4.67904   CCATGGAACATTGGT                GCTT CTTTA AAGC                TTTTTGAAATTCCTG  62 386
    Msp_1561 1738236 .. 1738248 +    -2  -3.50532   AAATAATCTCCCAAT                TACA TAATT TGTA                TTAATTAGTTTACAT  42 64
    Msp_1562 NONE
        cbiX NONE
        thiL NONE
    Msp_1565 1741656 .. 1741672 +  -5.2  -3.61468   TATTTTTCAAAGTTT              TTCCAT TTATC ATGGAA              TTCCTTTCCTTCAGA  59 412
    Msp_1569 1747116 .. 1747134 +  -4.6   -3.0464   TAGTTTCAGGTTTTT             GTATTAGA GCA TCTAATCC             TCTTCCCAATGCATT  51 399
        lysA NONE
        dapF 1759546 .. 1759563 +  -3.5  -4.21121   AAAGCTCAAATGACA             GTGGATAT TTA AT-TCCAC             CTTTTTTTTAATTTT  54 14
    Msp_1580 NONE
    Msp_1581 1760670 .. 1760684 +  -7.2  -2.73104   TTCTTAGTTTTAAAA               TCATTC ATA GAATGA               ATATTATCTTTTACA  63 263
        polB NONE
    Msp_1585 1764869 .. 1764883 +  -5.8    -4.254   ATTGTTGGTTCTTCA               TCTTTT GCT AAAAGA               TTTGTTGAATCTTCA  70 148
        cobD NONE
        cbiG 1765220 .. 1765239 -  -6.6  -3.26745   TACACTTGAAATATA            TCTTTAAA TAAT TTTAAAGA             AAAAATAAAAGTAAA  63 183
    Msp_1586 1764675 .. 1764709 -  -4.5   -3.2247   AAAGATATTGATGAA    GCTACA-CTTCTATGT GAAT ATATAGAAGGTATAGC     TAAAACACAATATAT  53 52
    Msp_1583 1761716 .. 1761728 -  -3.5  -4.07107   ATAATACATTAGAAA                TTAAA ATC TTTAA                AGATATAATATAATA  52 199
        cbiH 1760288 .. 1760298 -  -2.6  -2.82897   AATAACAATAGATGA                 TAAT AAA ATTA                 AAGTAAATAGTAATT  41 297
        ilvD NONE
    Msp_1575 NONE
        argS 1752924 .. 1752936 -  -3.5  -2.63555   TATTTATATAATTCA                TATTA TAT TAATA                TCAGTATTTGTATTC  42 127
        thrS 1750705 .. 1750743 -  -3.4  -4.50259   AAAAAGATATTAAAA   TCTTTTTTATACTACAAT CTC ATTTTATAATAAAAAAGA   TTCATATTAAAAATA  56 241
    Msp_1572 1747996 .. 1748019 -  -3.4  -3.53276   ATTTATATAACAACA          TACTATTTATA AGT TATAAA-AGTA          AAAGTTATAACTTAA  47 133
    Msp_1571 NONE
    Msp_1570 1746758 .. 1746774 -  -5.2  -3.90967   AAAAAGATAATACAA              GTAACA ATCTA TGTTAC              TCTCCAGTATAAGTT  60 89
    Msp_1568 1744852 .. 1744868 -  -5.3  -2.99097   AATAATAATAGTATA              TAATTAA AAA TTAATTA              AATTTAAGTGAAAAT  54 73
    Msp_1567 1743145 .. 1743165 -  -2.7  -3.15346   AACATGTTAGTAATA            TCTATTTCT AAA AAAAATAAA            GGAGATGAATTCTAA  40 41
    Msp_1566 1741128 .. 1741150 -  -7.8  -3.55444   TGTTTATCCTGGAAA           TGTCCCTGTA TCC TACAAGAACA           ATACGTATTGTAAAA  72 200
    Msp_1560 1736617 .. 1736652 -  -7.1  -2.70812   AATAAAAAAATAAGT    TTCTGCTGAAATAAT TAATCT ATTATTTCAACTGAA     TTTACAACCACGCCA  63 4
    Msp_1559 1735527 .. 1735541 -  -4.4  -2.88358   AAATTACTATAATTA               TAATAT ACA ATATTA               ATTCTGTTATTATTA  45 56
    Msp_1558 NONE
    Msp_1557 1733816 .. 1733830 -  -4.2  -3.78004   TTATTATAATAAATA               TGGGGA AAT TCCTCA               TTTAATTAAAAAAAA  53 159
    Msp_1556 1733273 .. 1733284 -    -3  -3.66999   ATTTATCCATCCAAA                TCTA CTTT TAGA                 GGTTCTTCTTTTAAT  45 1
    Msp_1555 NONE
    Msp_1554 1730709 .. 1730738 -  -3.1   -5.9667   AAAAATAGAAAAAAA       TAAGAAGTTTCTAT TAC AT-GAAACTTGTTA       TTACCAATATAATTA  75 9
    Msp_1552 NONE
    Msp_1551 1728807 .. 1728817 -  -2.6  -2.66395   AGTTAGTATGAGAAG                 TAAT AAT ATTA                 ATCAATGTTTAAAGT  38 23
    Msp_1550 NONE
    Msp_1549 1726477 .. 1726489 -  -3.5  -4.83615   CATTCTGGACAAAAA                TTATT CAT AATAA                CACCTACATCATATT  61 29
    Msp_1548 1725973 .. 1725993 -  -3.3  -3.50335   TTTCATAAATATTAA            GCCTATTAT GAC ATAATGGAC            AATCTATAGATGAAA  47 232
    Msp_1547 1725161 .. 1725172 -    -3  -2.65815   TCCATATTTAGATTA                TTTC CACA GAAA                 GGACAATTATAAAAC  38 59
    Msp_1546 1724260 .. 1724281 -  -4.5  -5.07941   AAAATCACAGAAAAA           TATCATCAA TTTT TTGAAGATA            TTACATTAATCAGTG  75 52
    Msp_1540 1717123 .. 1717137 -    -5  -4.56969   AATCTGATAAAGAAA               TGATAG ATT CCATCA               TAAGTGGTAAATTTA  70 414
         apt NONE
    Msp_1537 1714318 .. 1714328 -  -2.6  -3.33696   TCTTTTTTTAATTAA                 TAAT AAA ATTA                 TCCATAACTCATGTT  42 34
    Msp_1536 NONE
        rpoL 1713257 .. 1713279 -    -5  -4.48221   TATTAATTTATAAAA           TATCATTAAT AAT ATTAAAGATA           TGATGATAACATCAA  63 141
    Msp_1534 NONE
       rpoM1 1712353 .. 1712366 -  -3.9  -4.01786   AAAGATAATATTAAA               GATTA TACT TAATC                ATATTCTCTCCAAGT  55 20
    Msp_1532 1711239 .. 1711252 -  -3.9  -2.81312   ATAATAATAAATTTA               TCATT TAAT AATGA                ATTATTATAAAAATA  45 124
         pcn 1710390 .. 1710411 -  -4.6  -2.84878   TTTCCTAATTTAAAT           TCTTTATT AAAAAA AATAAAGA            GAGCATCACGTTATT  50 42
    Msp_1530 1709111 .. 1709138 -  -2.2  -4.99056   TAATACAATTAAAAA        TATTGTATTTTTC TTA GAAATATACA-TA        ATACTCCTTTAAACT  59 243
      rpl44e NONE
      rps27e NONE
    Msp_1527 1707450 .. 1707469 -    -3  -4.37495   ATTTAATAAAAAAGA            TATTTTTC ATAA AAAAAATA             ATAAATTTATTTTTA  53 93
    Msp_1526 1706428 .. 1706440 -  -4.9  -2.64896   AAAAAGTAAATATAT                GAAAA ATA TTTTC                TTTATTTGAATGATG  49 27
    Msp_1525 NONE
    Msp_1524 1705313 .. 1705334 -  -2.4   -5.2112   AATATCATCAAAAAA           TAGTTAAA AGAGAA TTTAACCA            ATATAACGTAGATCT  61 19
    Msp_1523 1703712 .. 1703732 -  -5.6  -3.80858   TTATAAGTTATTAAA            TTATAACT AACTA AGTTATAA            AAATTAGATATCATA  60 432
        grpE NONE
        dnaK 1698919 .. 1698945 - -11.8   -6.5058   ATAAATAAAAAAAAA         TAGTATAGGAAA AAT CTTCCTATACTA         TACCCTTCTTTTTTA 100 209
        dnaJ NONE
    Msp_1515 NONE
    Msp_1514 1696514 .. 1696525 -  -5.8  -3.81488   GTTCTTCAAAGACAA                CTGG AGTC CCAG                 ATGATGCCAGGTTAC  63 174
    Msp_1513 1695663 .. 1695702 -  -2.4  -3.49232   CTCTTAAATATAACA  GAACATATT-ATATCAGAC AAT ACCAGATATGAATATATTC  TAAGGGATATTACAA  45 133
    Msp_1506 NONE
    Msp_1505 1687737 .. 1687759 -  -5.6  -3.58162   TTAGGACTAAATGAA           GTAGTAAGTC CTG AACTTACAAC           TTGTATGGATATTCA  62 360
    Msp_1503 1686167 .. 1686187 -  -2.7  -4.69028   TTCTAAAAAAAAAGA            TAAAAAATA AAA TATTTTTTT            TGTTTTCTAATTAAT  55 32
        ftr1 NONE
    Msp_1501 1683675 .. 1683688 -  -5.3  -2.85947   GTTAATATAATACCA               GGTAT TCAC ATACC                AATTAACCTTATAAC  52 107
    Msp_1499 1682775 .. 1682787 -  -3.5  -2.60941   AGTATATGTTATAAG                TTATT TGT AATAA                GTTATAAGTTATATA  42 52
        hypF 1678681 .. 1678691 -  -3.2  -2.70946   TTTCCTTAGAAATAG                 GCCT ATG AGAC                 AACCTGATTCTAAAC  42 280
    Msp_1495 NONE
    Msp_1494 1676704 .. 1676718 -  -5.8  -2.58651   TAATATGACAAAAGG               TATCTT GCT AAGATA               AATACTGCAAAAAAC  55 216
    Msp_1491 1674180 .. 1674192 -  -4.9   -4.2803   TAGTTTAATCTAAAA                TAAAG CAC CTTTA                TATATTAATTAAATA  61 417
       leuC1 NONE
       leuD1 NONE
        leuB 1665808 .. 1665821 -  -3.1  -5.43553   ATTTAAAAAAGAAAA               GAAAG AAAC CCTTC                CTCATATTTTATAAT  65 34
        ribH 1665094 .. 1665109 -  -2.6  -3.56403   TAAAAAAAGAAGACA              TAAACC AATT AGTTTA               ATCTTTTCACTAATT  45 18
    Msp_1482 1664086 .. 1664103 -  -5.7  -6.10295   TTAATATAAAAAAAA             TTTATTC ATCA GAATAAA              CTTTTGCATATTCTT  91 9
    Msp_1481 1662082 .. 1662096 -  -2.8  -5.10765   AAATAAATAAGAAAA               GATAAG AAT CTAATC               TTTTTGAGTTGTAGT  62 20
        purE NONE
    Msp_1479 1658432 .. 1658452 -  -8.5  -4.79949   TGTTTAAAAAAATAA            TAAAAGTTT TAA AAACTTTTA            ATTTTCCAAGGTATT  89 23
    Msp_1478 1657178 .. 1657192 -  -5.8  -3.05935   ATACTTTCTAGGTAA               TACTTA AAG TAAGTA               AATTTACTAGACTAT  57 68
    Msp_1477 1655985 .. 1656011 -  -2.4  -4.28383   AACTTATAAAAAACA         TTTGTTAACTAT TAA AAATTTAACAAA         TTATATCCTATACTG  49 131
       hdrA1 1653825 .. 1653845 -  -2.7  -5.74288   ATAAATAAGAAAAAA            TTATTAATT AAA AATTAATTA            TCGCACACCCTCAGA  72 141
        glyA 1651940 .. 1651965 -  -3.4  -6.17669   AATAAAATAAAAAAA         GAAATATTCC ATAAAG GGAATATTTT          CCAAAAAATCAACTA  81 38
    Msp_1474 1649778 .. 1649812 -  -4.5  -5.59962   CAAAAGAAATAAAAA     GAATTTTAGGATAAT TAATC ATCATCCCAAAATTT     CAACATCTCATTTTT  80 5
         mat 1646170 .. 1646184 -  -7.2  -3.79678   AATGGCTTATAACAA               TCACAT ACC ATGTGA               TCATGATTTCTGGGT  71 173
        ileS NONE
        purL 1639935 .. 1639947 -  -2.7  -4.56629   CATAATACCATAAAA                CATTC ATA GAATA                TACTCCTTAATGTTA  55 38
    Msp_1466 1638466 .. 1638508 -  -8.2  -2.62613   TCTGATTTTAAAGAC TTATTCAAAAAATATTAA TGCTTAT TTAACATTCTTTGAATAA TAATTCTATATATAT  67 169
    Msp_1465 1631736 .. 1631752 -  -3.1  -3.11652   TAAATATAAAAATAG              TTTTTCA AAA TAAAAAA              AAAAGAAGAAGAATA  40 68
        cbiE 1630851 .. 1630864 -  -2.5  -4.96848   TCTTTTATATAAAAA               TTAAT TTAG ATTAA                TAAAATAAATCATGA  59 155
    Msp_1463 NONE
    Msp_1462 NONE
    Msp_1461 1627373 .. 1627386 -  -3.9  -2.62946   AATATTTCAAAAACT               TTAGA TTAT TCTAA                CAAACCACGTAATGT  45 17
    Msp_1460 1625712 .. 1625732 -  -3.3  -4.99134   ACTCTAAAGTAAAAA            GAGAATAGA TAC CCTATTTTC            AATTACTTTTTTTAT  63 131
    Msp_1458 1623511 .. 1623521 -  -2.6  -3.52519   ATTAGCTATAAAAAC                 TTAA TAC TTAA                 AAAAAGAAAAACTTC  43 110
        ehbA NONE
        ehbB 1622847 .. 1622872 -  -2.7  -2.73038   TACATTTAAAGTAAG         TTCTAATG-CTG CTT CAGTCATTATAA         ATCGCCCCCACCTAA  38 20
        ehbC NONE
        ehbD 1622276 .. 1622288 -  -3.4  -2.81045   GTACTGATAACATTA                GGAA TCACC TTCC                TCTTTTGATACAGGT  43 10
        ehbE NONE
        ehbF NONE
        ehbG NONE
        ehbH NONE
        ehbI NONE
        ehbJ NONE
        ehbK NONE
        ehbL NONE
        ehbM NONE
        ehbN NONE
        ehbO 1614385 .. 1614402 -  -2.7  -3.31802   TAAATCATTATAATA             CAGCAAT TAAA ACTGCTA              CTACAGCAACAGCAC  42 0
        ehbP 1613835 .. 1613862 -  -6.4  -3.72396   AATATTAACACATAA        TTAGTTACACCT AATT AGGTATACCTAA         GTTTTTTATAGTATA  62 251
        feoA 1613502 .. 1613516 -  -7.2  -5.95166   TTGAATTAAAAAAAA               GAGTTA TTC TAACTC               AATTGATTCCGCTTC  95 14
        feoB 1611326 .. 1611348 -    -5  -5.86976   CCATAAAATAAAAAA           GATAGTATAA AGA TTATACTATT           ATTTTAAGTAAATCC  82 29
    Msp_1438 1610839 .. 1610857 -    -4  -3.29739   CTCAATTTATATTAA             TATTCATA TAT TATAAATA             TTTATTGAAAAAATA  48 131
    Msp_1437 1610554 .. 1610574 -  -2.7  -5.97979   AGAATAAGAAAAAAA            TTTAAAAAA AAG TTTTTTTAA            TAATACATTTATTTT  75 51
        ehbQ 1609103 .. 1609113 -  -2.6   -3.9654   TAAATTCTAAAAAGA                 TTAT AAA ATAA                 AGATTCTACAATTAT  49 69
    Msp_1435 1608220 .. 1608242 -  -7.9  -5.65177   ATACTTATAAAAAAA           GAATTAAAG TACTT CTTTAATTC           TACTAATATCAAGAT  95 6
    Msp_1433 NONE
    Msp_1432 1605924 .. 1605934 -  -5.4  -3.40073   ACGTTTACCAATTAA                 GAGA CCT TCTC                 CTTGTATACTTGAAA  57 79
    Msp_1431 1605268 .. 1605291 -  -6.2  -4.95211   AAAAAATTAATAAAA          TATAGAATAA TTTC TTATTCTACA           TTCAAATATTTATGT  76 16
    Msp_1430 NONE
    Msp_1429 1603327 .. 1603351 -  -2.4  -3.67134   AAATTATGTTAATAA         CTATTTATTAT TTAA AT-ATAAATAG          CTTGTTCTTATATAC  43 81
    Msp_1428 1602455 .. 1602475 -  -4.1  -3.97385   AAAAGAAAAAGAAGA            GAAAAAATT AGT AATTTCCTC            TTTTTCTACTGTGAT  55 12
        pheA NONE
    Msp_1426 NONE
    Msp_1425 1600279 .. 1600289 -  -3.2  -3.63228   TTTATTATAAATTAA                 GAGA AAA TCCC                 TTTTTATTCTCATTA  48 4
    Msp_1424 1599025 .. 1599045 -  -6.2  -2.78683   AGAAGAAATAAAACT            TGACCCTT ATGAA AAGGATCA            TATTGCATTTATTTG  58 75
        pyrD NONE
        pyrK 1595273 .. 1595286 -  -3.9  -3.62312   ATAATAAAAAAATTA               GTATT TAAC AATAC                TTCCTGAAGCATCAC  51 9
    Msp_1419 1594450 .. 1594471 -  -2.5  -3.38911   AAGATAAACCAAAAC           TTAG-TAATA AAA TATTATCTAA           AAGATTAAAGGAATT  42 266
    Msp_1417 1592221 .. 1592237 -  -5.9  -3.51679   AAAATATGAACAAGA              CAAAAAC TAT GTTCTTG              GTGCTAACGTAGCTG  60 179
    Msp_1409 1583510 .. 1583522 -  -2.7  -5.49809   GAAATGCTAAAAAAA                TACTC CTT GAATA                TAACTAACCAATAGG  68 89
    Msp_1394 1562966 .. 1562976 -  -2.6  -3.59605   TATAAAAAAAAGAAG                 TAAA GGA TTTA                 TTTATTTTTTATGTA  45 27
    Msp_1393 NONE
    Msp_1392 1561005 .. 1561023 -  -3.2  -4.53077   TGAAAATAAAAAACA             TACATCTA CAA TAGATACA             CAAAAAAGTAGTATA  62 444
        korD NONE
        korA NONE
        korB NONE
        korC NONE
        sucC 1555423 .. 1555436 -  -2.5  -3.82865   CAAAGAACACCTAAA               TATAT GTGG ATATA                AAGTAAATCTACAGG  50 498
        tpiA NONE
         pgk 1550932 .. 1550950 -  -6.2  -3.31247   TTTAAAAAAATTATA             TAAAAATT ATT AATTTTTA             TTTCGTTTAGCAGAG  58 16
        rpoH 1549405 .. 1549426 -  -7.5  -5.30616   TTATCCAAATAAAAA           TCTATTAAA AATA TTTAATAGA            AAACATTTTCTGATA  87 403
       rpoB2 NONE
       rpoB1 NONE
       rpoA1 NONE
       rpoA2 NONE
      rpl30e NONE
        nusA 1540769 .. 1540812 -  -4.9  -3.61715   GAGTTTTTTTAAGAA TTTAGGATGTAAAATAAAA CCATTT TTTTACTTTTAATCCTAAA TATAAATAATCATAA  55 47
      rps12p NONE
    Msp_1368 1539465 .. 1539485 -  -4.2  -3.30701   TTTTATTAAATTTAA            TTTAAAAA TTATT TTTTTAAA            TCATCTAATAAATTT  48 98
        fusA 1536976 .. 1536999 -  -8.2  -4.05321   TACAAAGAAATATAA          CCAGGGAATA GTTA TATTCCCTTG           TAAAATAACATATTT  77 205
         tuf 1535539 .. 1535560 -  -4.6  -4.20371   TTAAAAAAAAATTAA           TAAGTAAA AATTAA TTTACTTA            TTTTGCATCAGTAAT  61 23
      rps10p 1535028 .. 1535052 -  -5.2  -2.79131   AAAACTATTTGAAAT          CTATTACTAT ATATG ATAGTAATAA          TTTATATAGTTTGTT  53 48
        pyrH NONE
    Msp_1361 1530690 .. 1530700 -  -5.4  -3.79071   TGTAGAAGATGTAAA                 GTTC CAA GAAC                 ACTTGATGAAATAGC  61 524
    Msp_1356 1525796 .. 1525821 -  -3.4  -5.86061   GTTTATCAAAAAAAA         TTCTTCAAAA AAAATA TTATGAAGAA          GAATGATTATTTTAT  75 64
    Msp_1355 1524576 .. 1524592 -  -7.3  -4.40311   ATAAATAATGGAAAA              CCTGTAA CAA TCACAGG              ATTATTAATTGCTGG  79 233
    Msp_1353 1523092 .. 1523121 -  -4.5  -3.42395   TTTATGATTTAAATA       TAATAAAATATTC TATT GATTATTTTATCA        AAAACAAACAAAAAG  54 222
    Msp_1352 1522261 .. 1522304 -  -3.6  -5.59655   TAAATTAATAAAAAA GTTTATTTCAAAACCTTTTTA CTG TAAAAAAATTTTGAAA-AAAT ATACTATATAATTTA  72 378
    Msp_1350 NONE
    Msp_1349 1519109 .. 1519136 -    -5  -4.50902   AAAAAATAATAGAAA        TAGAATCAAC AAAGTTAA GTTGACTCTA         ATGTAACCATTGTAA  63 12
    Msp_1344 NONE
    Msp_1343 1510130 .. 1510146 -  -6.7  -4.22535   ATAATTTTAAAAGAA              GTATTAT TTA ATAATAC              TTAACATCTTTTTTT  72 101
        pdaD 1493413 .. 1493428 -  -4.8  -3.46563   TACACAGCAGCAGAA              TTAACT TCAA AGTTAA               TGTCTAGGGGTGTAA  55 196
    Msp_1324 NONE
    Msp_1323 1489766 .. 1489777 -    -3  -4.74013   TGGAAATACAGAAAA                TGAA GTTG TTCA                 TAATGCTCTAAGTTA  64 176
    Msp_1321 NONE
    Msp_1320 NONE
    Msp_1319 NONE
    Msp_1318 NONE
    Msp_1317 1483631 .. 1483642 -    -3  -4.74084   AAAGTAAAAGTAAAA                CTAA AAAA TTAG                 CATATAATATAAGAC  64 285
        proC 1480667 .. 1480683 -  -7.3  -3.52113   ATTGCCCGAGAAACA              CCAACCA TAA TAGTTGG              AGTAAGTCAAAGTCT  68 133
    Msp_1310 NONE
    Msp_1309 1475263 .. 1475284 -  -4.5  -4.84914   ATTGATATAATAAAA           GAAGAAAAA TAAG TTATTCTTC            TATAATTTCTTTTTT  68 17
    Msp_1306 1471055 .. 1471069 -  -2.2  -4.90869   ATTATTAATTAAAAA               TTCTTT TAA AAAAAA               GTCTTAAAAATCCTC  59 186
    Msp_1293 NONE
      rpl40e 1457206 .. 1457220 -  -7.2  -5.00234   TAAAAAAGAAATAAA               GTACTA TAT TAGTAC               TATCTGTTTATCCTC  81 33
        pcrB 1456201 .. 1456211 -    -4  -6.32017   AATAAATAAAAAAAA                 TAAC AGC GTTA                 ATATATTAAAATTAT  89 135
    Msp_1290 1455374 .. 1455391 -  -5.7  -2.98592   TGAATTGAAAAATAT             TAATCAT TATA ATGATTA              TTTATTTGTTAAAAA  56 59
    Msp_1285 NONE
    Msp_1284 1448301 .. 1448314 -  -2.5  -6.60239   AAAAATAAAAAAAAA               TATTT AATT AAATA                CAACAGATTAATATA  85 157
    Msp_1283 1446985 .. 1446997 -  -3.5  -2.87468   TTTTATTAGATTATA                TTATT TAT AATAA                TTTCGGCAGGATTTA  43 112
    Msp_1282 1445094 .. 1445110 -  -5.2  -3.32521   AGTAGACGTGCAGAA              CCAATA GAATA TATTGG              AAATAAAACATATGA  56 225
       hypE1 NONE
    Msp_1278 NONE
        serS 1441020 .. 1441040 -  -2.7  -2.78604   AAGTAAAGGAAAGAT            TATTATTTA GCT TCAATAATA            GTTTTACCATTCATA  38 7
    Msp_1276 1439970 .. 1439980 -  -2.6  -5.33026   CAATTGAAAGAAAAA                 TATA GAA TATA                 ATCTACTATATTCTT  65 65
        ftsZ 1433648 .. 1433667 -  -6.6  -3.57278   AAAGTTAATGAAATA            TTTAGATA TTAA TATCTAAA             ATACATCATCAATAA  66 21
    Msp_1268 1433091 .. 1433101 -    -4  -4.57073   TATCGTTGTTAAAAA                 GATA TTT TATC                 TTTTTTTTAATGTAT  61 108
    Msp_1267 NONE
      rpl11p 1432033 .. 1432045 -  -6.3  -3.18452   CGTGTAAATAAATTA                TGTAC TAT GTACA                TTGTATAAAATTTTT  58 115
    Msp_1265 NONE
      rpl10p 1430273 .. 1430284 -    -3  -3.88583   TAAATCTTTTATAAA                GTTA ATCT TAAC                 TTGCTATTAAGATTA  47 73
      rpl12p 1429883 .. 1429903 -  -6.9  -3.38191   AAAAAAGTTGGATAA            TGCACTTAT CCG AAAAGTGCA            CCTAATCCAGCTGCT  65 10
        alaS 1426872 .. 1426886 -  -2.9  -6.04378   AAAGTAGAAAAAAAA               GAATT TATTT AATTC               CAACTTCTTATTTGT  75 19
    Msp_1261 1425394 .. 1425411 -  -3.5  -3.54771   TCTACAATATTATAA             CTTGAATG AAC CAT-CAAG             AATAGCCTCTTTAAG  47 2
    Msp_1260 NONE
    Msp_1259 1424323 .. 1424341 -  -6.1  -4.85177   AAAGTAGATGAAAAA             CTAATTC AAAAA GAATTAG             AAAAAAGAATTATAT  74 35
       rpoM2 1411153 .. 1411163 -  -2.6  -5.36314   TAAAATACCAAAAAA                 TATA CTA TATA                 CTATGTATATAAGAA  65 442
         prs 1400349 .. 1400371 -  -4.1  -4.85653   TATATAGAAAATAAA           CGTGCACAT ATAGA ACCTGCACG           ACCTAGAGATAAATC  70 246
        cobQ 1394698 .. 1394709 -  -5.8  -5.30448   AAAGAAATATAAAAA                GGGA TTAA TCCC                 TTAATAAATCTTTAA  81 18
    Msp_1218 1389705 .. 1389719 -  -4.4  -2.59102   GAAGAATAATAAATT               TTTAAT TAT ATTAAA               TAATCCAACCATATT  44 394
    Msp_1217 1388835 .. 1388847 -  -3.4  -3.31625   TAAATCAAGTATTAA                TGGT CCTAC ACCA                TCATCTCCACGTAAG  45 89
    Msp_1216 NONE
    Msp_1215 1387208 .. 1387227 -  -2.2  -4.72617   CTATAAAATAAGAAA            TATAACTT TAAT AAGTAATA             TAAGTATTAAAAATA  56 80
    Msp_1214 NONE
    Msp_1213 NONE
    Msp_1212 1382858 .. 1382871 -  -3.9  -3.13504   TTTTCATCAAAATCA               GTTAT TTCC ATAAC                GTTTACATCCTTCAT  47 9
    Msp_1211 1381301 .. 1381316 -  -4.8   -3.2592   ATATAAAGGAAGATA              TTAGAA TAAT TTCTAA               AATATAATTATTCAT  52 33
    Msp_1210 NONE
    Msp_1209 1379261 .. 1379281 -  -8.4  -5.70761   AAAAGAAAATAAAAA            TAGAAGAC TTAAC GTCTTCTA            AAGAATGATTTTATT 100 13
    Msp_1208 1378323 .. 1378340 -  -2.7  -4.19624   TATGTGGAACAGAAA             TAAAAGG TCAA CCTTATA              AAACTAAAATAGATA  53 493
         pan 1376636 .. 1376654 -  -6.2  -2.93853   TTTTCTTAATTAAAT             TTTTTTTA AAA TAAAAAAA             TAAGCATTTTATTTT  56 154
    Msp_1202 1371695 .. 1371715 -  -4.2  -4.35663   AATAATACCAACAAA            TATTAATT TAATT AATTAATA            GTACTTTATTAAAAT  59 256
        carA NONE
        carB 1367206 .. 1367233 -    -5  -3.02537   GGAGAAAAAAAGTTA        TGAATATAGTTA TAAT TCACCATATTCA         TTTAATGATTTTACA  51 7
    Msp_1199 1365584 .. 1365594 -  -2.6  -4.95484   GAGCACGAAACAAAA                 TATT TAA AATA                 TTTGTTCCTAACTTT  64 415
        purC NONE
    Msp_1194 NONE
        purQ 1361117 .. 1361127 -  -2.6  -3.64523   ATAAAAAAAAGTGAA                 TTTA TTT TAAA                 AAAAAATATAAAAAA  45 52
        cobA NONE
        hemD NONE
       srp19 NONE
        recJ 1357716 .. 1357726 -    -4  -4.61284   AATATGAAACTAAAA                 TTCT TAA AGAA                 AGAAAAAAAATGAAA  61 44
    Msp_1188 1356590 .. 1356606 -  -5.1  -3.27766   AACATTCTAGATGAA              GAAACAC TGG GTGCCTC              TATGGCTATGCTTGG  56 189
    Msp_1186 1354808 .. 1354822 -  -7.2  -2.64051   GCATTAGATAAGTTA               TATTCC CTT GGAATA               AAGAGTATTCTCCTA  62 261
    Msp_1178 1346649 .. 1346669 -  -6.3  -3.21824   GAACTAAAAATTATA            TTCAACAAT TCA ATTATTGAA            AGTGAAGGTCCTCAT  61 300
    Msp_1175 1344866 .. 1344883 -  -7.1  -4.93454   TAAATAAATATAAAA             CCTTTTT TTAA AAAAAGG              TAAAAATAGAGAATA  81 183
      rpl37e 1344577 .. 1344589 -  -3.5   -4.6265   ATAATAACTATAAAA                TTTTT AAA AAAAA                GAATTTAATAAGAAA  58 71
        pycB 1342239 .. 1342255 -  -2.3  -3.95584   TCCTGATGAATTAAA              TGATATT TTA AATAACA              CATTTTTTATAGAAA  51 341
    Msp_1169 NONE
        cobS NONE
    Msp_1167 1337347 .. 1337365 -  -2.4  -4.65263   AGCTCTTAAAAGAAA             TATTAGTG GTG CACTTACA             TCTATCTCATCATAT  58 270
    Msp_1164 1334148 .. 1334173 -  -7.7  -3.93225   AAAAAAAGATAAATA         TCAGAGTTTAC ACAA GTAAACTCTTA          TTTTTTTAATTATTT  75 39
    Msp_1161 NONE
        pepQ 1324891 .. 1324904 -  -2.5  -3.35054   ATTTTAAATAATATA               TAAAA ATTG TTTTA                AAAAAAGAATAAAAA  40 43
    Msp_1152 NONE
    Msp_1151 1323661 .. 1323672 -  -4.4  -3.93288   CTGCACTTAATGAAA                CAAG AAAT CTTG                 TAGACCAGTATCTTA  53 66
    Msp_1149 NONE
    Msp_1148 1321459 .. 1321469 -  -3.2   -3.3761   TTCCTTCAATAAAAT                 CACC ATA AGTG                 TTTAAAAAAAAGATT  47 80
    Msp_1147 1320724 .. 1320755 -  -2.6   -4.7339   AATAAAGTCTAAAAA      TAT-CTTATTCAA CATTTAC TTGAATAAGGATA      TATTTTTATCTACAT  57 9
    Msp_1146 1319565 .. 1319578 -  -5.3  -3.46008   ATTATAAAATCAATA               TTGCA GAAA TGCAA                GTAGGAAGACAAACT  57 224
    Msp_1144 1316820 .. 1316834 -  -5.8  -5.47159   CTTGAACATAAAAAA               GATAAA GAA TTTATC               AAAAAAATACCTGCC  85 125
    Msp_1142 1314471 .. 1314482 -    -3  -5.89659   ATAAAAAAAGAAAAA                GAAT AAAT ATTC                 TAATAAAACCACTAT  75 66
        ahaH NONE
        ahaI NONE
        ahaK 1311180 .. 1311190 -  -6.8  -3.55815   AAATATTTGTTTAAA                 GGCA TAA TGCC                 TTCATTATTTTTTAA  66 43
        ahaE 1310526 .. 1310537 -    -3  -3.14211   ATTCTCCTCCAGTAA                CTAT CTAA ATAG                 TTTTTTAGCAACCTC  40 14
        ahaC NONE
        ahaF NONE
        ahaA NONE
        ahaB 1305867 .. 1305884 -  -2.8  -5.06016   ACCATAGAAATAAAA             GAATAA AAGAAA TTATTC              TTCTGTTTCACTTTG  60 20
        ahaD 1305089 .. 1305111 -    -8  -3.15276   AAAGTAAAATAAGTA           TTTTATTTAA AAA TTAAATAAAA           AAAATAGTTAATATA  69 93
    Msp_1132 1303435 .. 1303455 -  -6.3   -3.3447   TATAAGGAAATTCAA            TGAAAATAA AGA TTACTTTCA            AGAGAAAATGATATA  58 511
    Msp_1129 1300034 .. 1300049 -  -3.4   -3.1595   ATGAAAAAAATAGTA              TTTTAA ATAT TTAAAA               AAAAAATAAAAAGAG  44 44
         mer NONE
    Msp_1127 1297738 .. 1297765 -  -3.5  -3.94333   GAGGAAGATATTAAA        GAAATATTAGG ATAAAA CCTACTACTTC         TTTTTTTATGATTTT  50 31
    Msp_1125 1295324 .. 1295341 -  -2.7  -3.61075   AATATACTAAATTAA             TTACAAC AGGT GCTGCAA              GTGTAGGTGTTGTTG  48 248
    Msp_1123 1293849 .. 1293863 -  -4.3   -5.8096   GATAAAAAATAAAAA               GTAGA TTTAT TCTAC               AATTTTTTCTCCAAC  78 17
        purF 1292274 .. 1292299 -  -3.5   -3.6951   AAAGATTTAAAAAAG         TGATTTATT CATTATCT AATAAATCA          TCTGGTATAACTGTT  48 4
    Msp_1121 NONE
        nifH 1290196 .. 1290220 -  -3.8  -5.27709   TTATAAAAAAATAAA         TTATAAACCAT ATAC ATGGTTT-TAA          ACATATGAATAGAAG  66 22
    Msp_1118 1289200 .. 1289214 -  -2.2  -4.67234   ATTTAATTTCAAAAA               CTTTTT TTA AAAAAA               ATTATATTTTAATTG  54 27
    Msp_1115 1280898 .. 1280919 -  -5.2  -4.18638   AACAAAAAAAATGAA           TGAAGAGT AAAAAA ACTCCTCA            TGATTTTACAACAGT  64 23
    Msp_1114 1278961 .. 1278981 -  -4.2  -5.08824   TTTCTATCCAAAAAA            TTTTAAAT TTAAT ATTTAAAA            GTGTTAAATCTATTT  66 307
    Msp_1113 NONE
       cbiO2 NONE
    Msp_1111 1275787 .. 1275808 -  -3.1  -5.36018   AGTAAAAAAAAGAAA           TAATTAGAA TTTA TTCTAATTG            ATATTTTTCTTTGTT  65 14
    Msp_1104 1254431 .. 1254442 -    -3  -4.98468   AGAATAAAAAAATAA                TCAT TTTT ATGA                 AATAATACAAGGAAA  60 149
    Msp_1102 NONE
    Msp_1101 1249344 .. 1249354 -  -2.6  -4.39028   TTCCAAAAAAAAAAC                 TTAT TTT ATAA                 AAAAAATAGATGAAA  53 43
         tbp 1244829 .. 1244844 -  -2.6  -4.65078   ATATTTTTAATAAAA              TAACCA AGAA TGATTA               TGTCGTTCAAGAATT  55 202
    Msp_1096 1243086 .. 1243109 -  -6.9  -3.34223   AAAAAAAGTAATAGA          TTTGTTTCA AAAAAA TGAAACAAA           TATGGTAAAAGTAAT  63 118
    Msp_1090 1231469 .. 1231483 -    -5  -3.52113   ATTGCCCGAGAAACA               CAACCA TAA TAGTTG               GGTAGGTCAAGAAAG  54 524
        exoB NONE
    Msp_1087 NONE
         fen 1228117 .. 1228127 -  -2.6  -3.83927   ATAGAAATAGCTAAA                 TTAA AAC TTAA                 AACAATGGGTGTGGA  50 128
    Msp_1081 1221095 .. 1221105 -    -4  -3.91473   ATAAATTTTCATAAA                 TTCA CCT TGAA                 CCTATTCTATTTTAA  53 111
    Msp_1080 NONE
    Msp_1079 1219674 .. 1219688 -  -5.8   -5.0707   AAATAGAAAAATAAA               TAAAGT TTT ACTTTA               AAAAGAAAAAATAAA  76 85
    Msp_1078 1218332 .. 1218363 -  -4.6  -3.37071   AAACGTTATTTATAA      CATTTATCTTTTTT TTAA AAAAAAGAAGAATG       AAGATTTATTTCATG  54 31
    Msp_1069 1209685 .. 1209696 -    -3  -3.94664   GATAAAAGTAGTAAA                TTCT TTGA AGAA                 AAACTTGATGAAAGT  54 89
    Msp_1067 1207887 .. 1207903 -  -2.3  -6.09888   GTTTAATAAAAAAAA              GAATGAA GAA TTTATTC              ATTTTCTAATTCTTC  77 20
    Msp_1066 1206216 .. 1206237 -  -8.9  -2.73441   AGATAAAAAAATCAT           TTTGATGTA TTTT TACATCAAA            TTTTTTTTGAAAAAA  70 428
    Msp_1056 NONE
    Msp_1055 NONE
    Msp_1054 1199207 .. 1199223 -  -5.3  -5.65177   AGATTTATAAAAAAA              TTATATT CAT AATATAA              TTTCTAGAAATATAT  81 375
    Msp_1053 NONE
    Msp_1052 1197429 .. 1197443 -  -2.8  -6.09888   GCTGAATAAAAAAAA               TAGAGT TAT ACTCAA               ATATCCATTTATTTC  78 83
    Msp_1046 1192325 .. 1192361 -  -3.3  -2.91467   AAACTCCCAATTACA    TTCAATAAATATTAGTT TAT AATTAATAGTTATTAAA    GAAGTATGTAATTTT  43 81
    Msp_1045 1191748 .. 1191761 -  -6.7  -4.30576   GGTGGAGGAGTAAAA               TCTGG AAAA CCAGA                ATTGGCTAAATCTCT  74 244
        iorA NONE
        iorB 1187669 .. 1187681 -  -3.5  -4.30719   TTTCTCCAGAAGAAA                TATAT TCA ATATA                ATTTTTTTCCTTCAT  54 49
    Msp_1038 1182729 .. 1182752 -  -8.4   -3.1247   ACCGTGGATATTGAA          TAAGAATAAA AATA TTTATTCTTA           ATTATTTTTTTTATA  72 36
    Msp_1034 NONE
    Msp_1033 1179393 .. 1179406 -  -3.9  -3.73068   TCTTTAATCTAATAA               TTGTT TATC AACAA                ATTTATATGAAATAC  51 0
    Msp_1032 1178299 .. 1178319 -  -4.1  -4.53495   CAAAAAAAAGAATAA            GATAAATCA GGT TTATTTATC            TTCTGAAAAACCCAT  61 17
    Msp_1030 1176064 .. 1176081 -  -2.7  -3.06492   TCACCCATTGGAATA             TGACAAA ATTC TGTGTCA              ATATCTTTAGCGTTC  40 32
    Msp_1029 NONE
    Msp_1028 NONE
    Msp_1027 NONE
    Msp_1026 NONE
    Msp_1025 NONE
    Msp_1024 1171769 .. 1171787 -    -9   -3.9951   AAAGAGTTAAAAAGA             GTCATTAT TTA ATAATGAC             TGTTAGGTACAAGAT  83 15
    Msp_1023 1170447 .. 1170464 -  -4.9  -4.43576   AGGAGATATAAGAAA             GGTAATT GATA AACTACC              ACTTGCTAATAGAAT  67 293
        dphB 1162473 .. 1162499 -  -2.5  -3.24021   TTTTTAAATATCTAA         TTATATTATAT GAAAA ACACAATATAA         AATACTTATGAAAAA  40 42
    Msp_1016 1161942 .. 1161954 -  -3.5  -4.06001   TATAAATCAATTAAA                TTTTA CAA TAAAA                GAAATTCAAGAAAAC  57 252
       hdrC1 NONE
       hdrB1 1159291 .. 1159308 -  -5.7  -4.85599   GTTAGGGGAGAAAAA             TATAACT TTAA AGTTATA              TTTTAAAGTAAACAC  72 41
    Msp_1012 NONE
    Msp_1011 1158231 .. 1158244 -  -2.5  -3.96932   ACATACATCTAGAAA               TATAT TTTA ATATA                AAAGAATTATCCTTG  47 32
    Msp_1010 NONE
    Msp_1009 NONE
    Msp_1008 1155612 .. 1155634 -  -7.8  -4.07951   CTAAAAAAAATAATA           GCATATACTT ACA ATGTATATGC           TTCATCCTGATTTAA  77 11
        proS 1151713 .. 1151725 -  -4.8  -3.55801   AGGAACTGTGGGAAA                CCCA GTATG TGGG                GATATAATGACAATC  57 406
    Msp_1001 NONE
    Msp_1000 1148456 .. 1148479 -    -9  -3.87506   AAAAAAAAGTTTAAA          GAATCAGACA ATTA TATCTGATTC           ATCTATATATTTTGT  80 5
        egsA 1145309 .. 1145319 -  -2.6  -4.77165   TCCTCCATAATAAAA                 TTAT TCT ATAA                 CATGAGTTTTTAATG  57 15
    Msp_0996 NONE
        rpiA NONE
    Msp_0994 1143616 .. 1143645 -  -5.3  -5.35721   ATATAACAATAAAAA       TTAAAATGAAATA TATC TATTTTATTTTAA        TAATCCTATATTATT  78 250
         nfo 1140700 .. 1140714 -  -3.6  -3.58542   CCATAATAAAAGACA               GTATTC CTA AAATAC               AATGTAAGATTATTG  52 493
    Msp_0989 1137652 .. 1137662 -  -2.6  -2.55074   TTTAATTGTAATTTA                 TTTA TCC TAAA                 TTATTTTTTAAATCT  38 26
        cbiF 1136528 .. 1136543 -  -4.8  -3.63991   TAGGATTTTCAATAA              GTTATT ACAT AATAAC               AATTATTATAGCATT  57 265
    Msp_0985 1133712 .. 1133730 -  -4.6  -4.00882   CAATACAATACTAAA             CTTGAATT GAT AGTTCAAG             GAAATCAGGAAATCA  61 472
    Msp_0982 1126203 .. 1126221 -  -4.7  -4.93318   GATAATTCATAAAAA             GATAAAA TTATT TTTTATC             TTCAATTTCTATTTT  71 14
    Msp_0979 1122002 .. 1122018 -  -2.3  -2.75481   GGTTAAGGTTAATTA              TTCTAAA TTA TTTAGTA              GATATTCTCTTTTTA  37 6
    Msp_0978 1120570 .. 1120582 -  -3.5  -3.09289   TATTATTTTAATATA                TTATA CTA TATAA                AGTTATTATAGCCCT  44 308
    Msp_0977 1119817 .. 1119829 -  -3.5  -2.58236   TAAATTTATAGTAAT                TTTTT TTT AAAAA                GAGAAGATTTATAGT  42 78
    Msp_0976 1117934 .. 1117948 -  -2.8  -5.47399   GGAATGTGAAAAAAA               CACCCA TGT TAGATG               CATTTATACAAACCA  72 480
    Msp_0972 1114629 .. 1114664 -  -5.6   -4.9041   ATTATAAAAAAAGAA    GAAGAAAACTTCCT TAAATTCC AAGAAGTGTTCTTC     CAATAGGTATTGTTA  72 3
    Msp_0971 1113780 .. 1113799 -  -2.2  -2.91264   GTGTTGATTTACATA            TTCTACAT AGTC ATTTAGAA             ATTGAATGTAGTTAT  38 106
    Msp_0970 1112611 .. 1112625 -  -2.8  -4.21945   ATGAAGATATAGAAA               GAATAG TAT CTAATC               CTGATGAAATTATAA  55 199
    Msp_0968 1111817 .. 1111838 -  -6.1  -3.72678   TAAATATTATTTAAA           TAATTTTTT TTAC AAAAAATTA            ACAACAACCCCCTGA  62 23
         adh 1110218 .. 1110228 -    -4  -3.50953   TCAATAATCTAAATA                 CTAT TTA ATAG                 ATCTGATTTTCTATA  49 133
    Msp_0966 1108925 .. 1108937 -  -3.4   -4.8066   AACACAACTTAAAAA                TGCA AAATG TGCA                ATAATAACAATAGCA  64 330
    Msp_0963 1101628 .. 1101657 -  -6.6  -4.06295   TATTAAAAAAATTAA       GAAAGTAAACCA ATATCA TGGTTTATTTTC        AATTATTGTTGTTGT  70 11
    Msp_0962 1099704 .. 1099724 -  -2.6  -6.12458   TAAAAAAAGAAAAAA            GAAGTATA TTTAT TATCCTTC            CATATATATTAAAGC  78 17
    Msp_0961 1098774 .. 1098786 -  -6.3  -6.17033   AAAAAAAAGAAAAAA                GGATA ATT TATCC                TTCCATATAAATTAA  91 20
    Msp_0960 NONE
    Msp_0959 NONE
    Msp_0958 1096109 .. 1096129 -  -2.7  -3.85165   CATGTGAAATTGAAA            TAGTATTTA ATA TAAATAATA            ACTATTTGTTAATAA  47 137
    Msp_0955 NONE
    Msp_0954 1094107 .. 1094135 -  -3.9  -3.52506   AATGAAATTGAAATA        TGGTTACTGTATT ACT AATCCAATCACCA        ACTTTATAAATAGAA  49 204
    Msp_0953 NONE
    Msp_0952 1092664 .. 1092678 -  -5.7  -2.62983   TTTACGTGTAGACCA               GGAGA GTATA TCTCC               AATAGAATAAGATCA  52 331
    Msp_0951 1092193 .. 1092203 -  -2.6  -2.72961   ACAGGAAATAATTTA                 TTTA AAG TAAA                 AGAATTTGAAAATAG  38 91
    Msp_0950 1091778 .. 1091791 -  -2.5  -3.89938   ATAATGAAATTGAAA               TTATT TTCT AATAA                ATAGAGTAATGCTTC  45 19
    Msp_0949 NONE
    Msp_0948 1090872 .. 1090890 -  -8.2  -2.98881   ATATTAAAGAGTACA             CACCCTAT AAA ATAAGGTG             GTAATAATGTATATA  69 431
    Msp_0939 NONE
    Msp_0938 NONE
    Msp_0937 1080008 .. 1080021 -  -3.9  -2.92255   TTAAGATATATTACA               TCTTA TTAA TAAGA                GTTGTGTATGAGGAG  45 294
    Msp_0936 1079471 .. 1079489 -  -5.2    -3.557   AAAAAAGAAAAATTA             GGTTCTAC TTT GCAGTACC             TTTGCAATACCTAAA  57 4
    Msp_0935 1078672 .. 1078685 -  -2.5  -3.98256   CTTTCATTAAAAATA               TATAT ACTA ATATA                AAGTATTAAAAAGTT  47 66
    Msp_0934 NONE
    Msp_0933 1077610 .. 1077645 -  -2.8  -6.24157   ATCTATAAAAAAAAA    GATAATTAGAGTGTAAT ATA ACTACACTCC-ATTATT    AAAATGAACGATAGT  78 24
    Msp_0931 NONE
    Msp_0930 1074192 .. 1074207 -  -2.6  -3.05816   TCATGTCTGATGGAA              GATTAA TTCC CTAATC               TAGAAGTTTATGTTT  40 20
    Msp_0929 1069478 .. 1069496 -  -4.6  -3.96542   TTAAATAAATCCAAA             TCAACACA ATA TGCATTGA             TACTTTTTTTCGTCT  59 168
    Msp_0926 1066758 .. 1066768 -  -2.6  -6.04378   AAAGTATAAAAAAAA                 TTTT GAA AAAA                 AAGGGGAGTTTAAAG  75 299
    Msp_0925 1064933 .. 1064957 -  -7.4  -4.41494   TATTTTTAAGTAAAA          TTAAGTATTT TTGAG AAATACTTAA          ATAATACCTATGATA  76 400
    Msp_0922 1058259 .. 1058271 -  -3.5  -4.67048   CTATGTTAAAATAAA                TAATT TCT AATTA                AAAAAAAAATAAAAG  58 49
    Msp_0921 1056837 .. 1056848 -    -3  -2.72639   TTATTAAATAAAATG                TATG TTTT CATA                 AATGTTTTAAAAAGA  38 143
    Msp_0920 1054537 .. 1054551 -  -2.9  -4.34482   TCTTTTAAAAAAATA               TATTC TAAAT GAATA               ATCATGATAAATTAT  53 128
    Msp_0919 1052320 .. 1052345 -  -6.3  -3.52714   ATAAAAGGATGAGAA         TCTAGATTTTA ATTT TAATATCTAGA          GCACTACATCCATCT  60 1
    Msp_0917 1050032 .. 1050062 -  -5.6  -2.95322   GAAAAAAAGATATGA       TAAATGTAGAAAAA TAC TTAATCTACATTTA       CTGTAAATACATCAC  53 12
    Msp_0916 1048594 .. 1048618 -    -8  -4.30253   GAGAAATAGAAATAA          TAGATGATGA ATAAA TCATCATCCA          TATCCCCCACTATTT  77 80
        pycA 1045144 .. 1045159 -  -6.2   -4.2354   TAAATTTTAAAATAA              CTAAGA TTTA TCTTAG               TTGTTACTTAATTTA  67 517
    Msp_0913 1040328 .. 1040342 -  -4.4  -3.72968   AGGATTATATTTAAA               TTTAAT CTA ATTAAA               GTAATATTAAATAGT  51 224
    Msp_0912 1033871 .. 1033883 -  -3.5  -4.39828   AATAGTTTTAGAAAA                TAAAT ATA ATTTA                TTAAATAAAGAAAGG  56 194
    Msp_0911 1027444 .. 1027466 -  -5.1  -3.04461   TAGTTATTTGTAATA           TTTTAATAT AATGA ATATTAAAA           AATAGGTTTTATTTA  51 340
    Msp_0910 NONE
    Msp_0909 NONE
    Msp_0908 1024464 .. 1024475 -    -3  -3.10715   TTTATTATTACTGAA                TATG GATC CATA                 ATAACTAACTCCTAT  40 30
      rpl23p NONE
    Msp_0906 NONE
      rps19p NONE
      rpl22p NONE
    Msp_0903 NONE
      rpl29p NONE
    Msp_0901 1021247 .. 1021259 -  -2.7  -3.53091   ATCTTCTCTTTTAAA                TAGAC TGA ATCTA                TTTTATTTCTATAGT  43 23
        rnp1 NONE
      rps17p NONE
      rpl14p NONE
      rpl24p NONE
    Msp_0896 NONE
    Msp_0895 NONE
      rps14p NONE
    Msp_0893 NONE
    Msp_0892 NONE
      rpl32e 1017033 .. 1017044 -    -3  -2.62024   TATTACTATAATGTA                TTCA AAAT TGAA                 CCATTACTCTTTTTA  38 44
      rpl19e NONE
      rpl18p NONE
    Msp_0888 NONE
    Msp_0887 NONE
      rpl15p 1014306 .. 1014333 -  -3.6  -3.13073   ACTCCCATGAATAGA        TATAATTTCTAG TTTA CTTAAAATTATA         TAATTTCAGCTATAC  44 21
        secY 1012891 .. 1012928 - -10.9  -4.48685   AAAAGAAAAATTAAA   TGTAGTAGAATAAAAAC TTAA GTTCTTATTCTATTACA    ATATACTTCTAATTT  89 34
        adkA 1012269 .. 1012279 -  -2.6  -3.77806   CCTCATATTAAAATA                 TTTA TGA TAAA                 ATTTCAACAATTTCA  47 16
    Msp_0883 1011692 .. 1011704 -  -3.5   -3.4285   TTAGTTAATTGATAA                TAATA CAT TATTA                TACAATTACATTGTA  47 31
      rpl34e NONE
         cmk NONE
      rpl14e 1010445 .. 1010459 -  -5.8  -3.71255   AGAATCATTTAAGAA               TCATAT AAT ATATGA               TATTTCATTGAAAAT  62 172
        nudC 1008025 .. 1008037 -  -2.7  -3.28446   CACACAAAAAAACAT                TATGA CAA TCACA                TCCATATTCATAAAG  42 244
    Msp_0877 NONE
    Msp_0876 1007051 .. 1007082 -  -4.6  -3.77806   TTTTACATTAAAATA      GCTTTATTTATG TATATACT CATAGATAAAGC       TGTTTAAAAATATAG  57 112
    Msp_0875 1005692 .. 1005702 -    -4  -5.00196   TCTTAAATAATAAAA                 TACA CAA TGTA                 TCTAATATTAGTGAT  66 79
        truB 1003136 .. 1003158 -  -5.8   -3.1247   AGGTTCTACAGTTAA           TAAAAAAATT TTA AATTTTTCTA           ATTGAAGAATAATCA  57 81
      rps13p 1001983 .. 1001999 -  -3.8  -2.56596   TTCTTGATTAACTTA              GTAATT TACTT AATTAC              CAGTAGGTCTTGTTC  42 18
    Msp_0870 NONE
      rps11p NONE
        rpoD NONE
      rpl18e NONE
      rpl13p  999308 ..  999318 -    -4  -3.12283   GAATTTATTTAAAAT                 TTAG CAC CTAA                 TAATTTTGATACTGT  47 8
       rps9p NONE
        rpoN  998609 ..  998634 -  -4.7   -3.1867   ACTTAACTAAAAGTA         TCCTCACTACC CAAA GGTAAAAAGGA          GAGGAGTCCCTATCT  52 93
        rpoK NONE
         eno  996964 ..  996985 -  -2.3  -3.38072   CGTAGTTAATATTAA           TAATCATAG ATAA CTCCGATTA            TAAATCAGCCATTGA  42 23
    Msp_0861 NONE
    Msp_0860  996092 ..  996117 -  -7.8  -5.41143   GAGTCTCTAAAAAAA         TAATAGAAGA TATGAT TCTTCTATTA          CCCAACAAATTTATA  93 36
         mvk NONE
    Msp_0857 NONE
         fni NONE
    Msp_0855 NONE
        idsA NONE
    Msp_0853  988737 ..  988749 -  -6.3  -2.90492   CAAATAAGTACTATA                GGTAA GCT TTACC                CTAATATATCCACTA  56 21
    Msp_0852  987705 ..  987721 -  -3.1  -5.82172   AGTAATACAAAAAAA              TTTCTTT CAA AAAAAAA              GTAGTTGATTTAAAA  72 431
    Msp_0851  985802 ..  985829 -  -5.8  -2.62247   TTAAAAAAAAATATT        GTTTATTCAATA TAAC TATTGAATAAAA         TTCTCACTTTTTTCT  55 44
    Msp_0850 NONE
    Msp_0849 NONE
    Msp_0848 NONE
    Msp_0847  982179 ..  982205 -  -2.4  -5.55664   TTATTATTAAAAAAA         CTATTTTTAATA AAA TAATAAAAAGAG         TATATTTTTGAGTAA  67 48
    Msp_0843  979212 ..  979222 -  -2.6  -6.53504   CATATAAAAAAAAAA                 TTTA TTT TAAA                 TAGTTATATAAAGTT  86 29
    Msp_0842 NONE
    Msp_0841 NONE
    Msp_0840  977655 ..  977673 -  -3.3  -3.38378   TCACACCTTAAAAAT             TATTAAT TTGTT ATTAATA             TTATATCGTTTATAT  47 9
    Msp_0839  976840 ..  976850 -    -4  -3.42297   AAAAATCACATAATA                 TAAC ATT GTTA                 ATCCAGTATATAACA  49 482
    Msp_0838 NONE
    Msp_0837  974405 ..  974432 -  -8.5  -4.87273   AAGAGTCTAGAAAAA        GTTTTGGAGGA TCACGG TCCTCCAATAC         ATTTACTCATTTTAA  89 84
    Msp_0834  965388 ..  965398 -  -2.6  -5.61596   ATTTTTATAAAAAAA                 TAAA AGT TTTA                 CTATCTATAATTTAA  68 42
    Msp_0833 NONE
    Msp_0832 NONE
    Msp_0831  963499 ..  963527 -  -7.6  -3.58365   TAGCAGATTATATAA        TAAAAAGGAGAT GATGA AACTCCTTTTTA        TGAACTTTTTTTAAA  69 47
    Msp_0822  954176 ..  954192 -  -6.7  -4.19342   AAAACAAGTAAATAA              TAATATG CCC CATATTA              GTCAAGATAATACTA  72 210
    Msp_0820  952363 ..  952377 -  -2.2  -5.69379   ATACAACTAAAAAAA               TAAATA TAC CATTTA               GACATGAACATATAA  71 176
       mtaB4 NONE
       mtaC4  949653 ..  949673 -  -9.9  -3.83717   TAAAAAGGTAAAATA            GTAAGATAA AAC TTATCTTAC            TTTTGGCTGATTACG  83 58
    Msp_0812 NONE
    Msp_0811 NONE
    Msp_0810 NONE
    Msp_0809 NONE
    Msp_0808  936915 ..  936931 -  -5.3  -3.40102   ATTCAAAATCAAAAG              TTTTAAA TTA TTTAAAA              AAAAGGTACAGGTTA  57 174
    Msp_0807 NONE
    Msp_0806 NONE
    Msp_0805  934327 ..  934351 -  -4.5  -3.32946   GTTTTAAGTAGAAGA          TTATTGAAA TTTAATT TTTCAATAA          ATTCTAGCTGTAATT  52 265
    Msp_0804 NONE
    Msp_0803  932828 ..  932844 -  -2.4    -3.551   TCTTAAGCTATATAA              TATTTT AGAAA AAAATA              GAAAAAATATGATTT  42 220
    Msp_0802 NONE
    Msp_0801  930887 ..  930913 -  -9.6  -2.82586   TACAGCATAATACTA         TTTTTCTGAGAT AAA ATCTCAGAAACA         CTTTTTTTTATAAAT  74 33
    Msp_0799 NONE
    Msp_0798  928147 ..  928157 -    -4  -2.94681   CCAATATAAAGAGTA                 GTTA TTT TAAC                 ATAGACTTATAATCC  45 16
    Msp_0797  927477 ..  927489 -  -3.5   -5.2853   TATTCAAAAAGAAAA                TAAAT GGA ATTTA                AAATCATTGATCAAT  66 49
    Msp_0795  924497 ..  924508 -    -3   -4.4768   TATTAACACAAGAAA                TAAG TAGT CTTA                 AGAAACAAATAAGTG  60 396
    Msp_0790  920863 ..  920882 -  -5.8  -4.93812   AAAATATAAAATAAA            TGGATTTC TTAG AAAATCCA             TAAGATTGTCATTAT  76 14
    Msp_0789  920037 ..  920051 -  -4.4  -3.61506   TCATCCCTAAAAAAT               TATTTA AGT TAAATA               TTGTAGTTCTAGAAA  51 34
         rbo  919598 ..  919608 -    -4   -3.7941   TACTTTTCATAATAA                 TTAG ATT CTAA                 AAAAAAGTTAAAATA  53 59
        fprA  918242 ..  918258 -  -5.2  -3.79787   GGAGAGGAAGTTAAA              TGTAGA TGTGT TCTACA              TTTCTTTCATTTCTT  60 21
    Msp_0786  916936 ..  916954 -  -5.4  -2.84878   TTTTCTAAGTGAAAT             CTTTCTTA ATT TAAAAAAG             GAATATGATCTTAAT  52 303
    Msp_0780  913153 ..  913165 -  -3.5  -3.23274   TTTTTTATAATTTAA                TTAAT ATT ATTAA                ATGAATTTATTTAAA  45 84
    Msp_0779  912487 ..  912502 -  -4.8  -3.07135   TCCCATAAATAATTA              TATAAC AATA GTTATA               TTTTCATGTTTATTA  51 62
    Msp_0778  912121 ..  912138 -  -5.7  -3.81447   TATATTGTATAAGAA             TAATCTA TTAT TAGATTA              TCTTATTCTCTTATT  60 116
    Msp_0770  897444 ..  897475 -  -9.8  -2.83601   CAAATCTAATATAAT      CCATTATAGAAA-TA GTA TATTTTCTATAATGG      TTAGAGCTATTACCA  78 104
    Msp_0769  896874 ..  896887 -  -3.9  -4.52266   AATCAAATAGTAAAA               TTAAG TCTT CTTAA                AATACATTTAAATTC  61 84
    Msp_0768  896076 ..  896090 -  -4.2  -3.62354   CTCTTAAATTAAATA               CATCTC TAC GTGATG               ATATTTATGAGTATT  53 79
    Msp_0764  887322 ..  887357 -  -4.3  -6.02345   GAATTATAAAAAAAA    GTAAGATAAGTAATGT ATTCA ACATTACTTATTTT-C    TATAATTATGGGTAT  80 18
    Msp_0762  875910 ..  875932 -  -9.4  -4.36262   ATATTCATATTAAAA           TCTTTTTTTA CTC TAAAAAAAGA           TAGTTTTTCAAAATA  86 86
       mtaA1  873728 ..  873744 -  -6.7  -2.71125   AGTCCTGATAAATAT              GAATATA CAA TATATTC              CTCTTGTGTTAATAC  60 248
    Msp_0759  871833 ..  871845 -  -6.3  -3.09834   TATCCTACCATCTAA                TGGTA TAA TACCA                AAACGTGTTGCTGAT  60 490
    Msp_0756  868160 ..  868174 -  -2.2  -4.99035   TTATGGATACAAAAA               TATTAA ATC TCAATA               ATTATAATGTATCTT  59 272
    Msp_0750  864206 ..  864226 -  -2.7  -4.27842   ACTAGAAAATAATAA            TATTTCA AACTAAA TGAAATA            TACTATTATAAATAA  50 315
    Msp_0747 NONE
    Msp_0746  859916 ..  859928 -  -3.5  -2.87769   ATTTATTAAAGATGA                TATTA CTC TAATA                TAATATTTTCTAGTA  43 15
    Msp_0741  852771 ..  852786 -  -4.8  -5.93809   CTTTTATAAAAAAAA              CTTTTT TAAA AAAAAG               AAGAATATTTCTTTA  86 49
    Msp_0739  850824 ..  850834 -    -4  -4.00017   AAAAAAAAGAGATAA                 TACT ATA AGTA                 GTTACATTGGTTTAT  55 27
    Msp_0738  848798 ..  848808 -    -4   -4.0348   ATATCAGATGATAAA                 TTTG ATT CAAA                 ATGTGGATGGCCTTC  59 380
    Msp_0736  845785 ..  845797 -  -3.5  -3.78087   AATCAAAATTTTAAA                TATTA ACA TAATA                TTTGTAGTTTTTTTA  50 364
    Msp_0735 NONE
    Msp_0734 NONE
    Msp_0731  842580 ..  842622 -   -10  -3.02186   ATATTTTATAAATCA GACTTTTGTTGGACACTC AGATTTA GAGTATCCGACAAATGTC CTCTTTTTTTAGTAA  79 77
    Msp_0730 NONE
    Msp_0729  841418 ..  841428 -    -4  -4.30978   TCCAACTGATGAAAA                 TATG ACT CATA                 TATCTGGAATTATTG  57 276
    Msp_0726 NONE
    Msp_0725 NONE
    Msp_0724  837824 ..  837838 -  -4.4  -3.40305   CATATAAATAACATA               TTTTTT TTT AAAAAA               GAGAAGAAGTAATGA  49 52
    Msp_0722  834743 ..  834757 -  -3.6  -2.96234   AAGTAACAAACATTA               TCAACT TTT AATTGA               ATAAGATTCTTTTAA  43 18
    Msp_0721 NONE
         ppk  831837 ..  831867 -  -2.6  -2.94331   TTAAAATTAGAATTA       GGACTTTGTAGAAA TGA TTTTTACAAAGACA       AAAAAAGGAAGGGAA  39 49
    Msp_0719  830264 ..  830279 -  -7.6  -2.67244   TTATATTTAAACTTA              TCGAGT ATTT ACTCGA               ATAGTAATAATTAAT  63 357
    Msp_0718  829245 ..  829267 -    -5  -3.87454   AAATAAAAAAAGATA           GATGAATA TGTGTTT TATTCATC           TGTATAATCATAGAA  57 17
    Msp_0717  828465 ..  828475 -  -2.6  -2.52023   TATTTATATTAATAC                 TTAA TGA TTAA                 CACCTTTTTAATAAA  38 150
    Msp_0716  828033 ..  828046 -  -2.3   -5.1101   TTATTACTTAAAAAA               GTAGG AATT CCAAC                AAAATATATTGGTTA  61 174
    Msp_0714  825509 ..  825528 -    -8  -3.13742   AAAATTTTAATAAAT            GAGAATTA TATA TAATTCTC             GTCTATTTTTCTTTT  69 376
    Msp_0708  815137 ..  815147 -  -2.6  -5.41787   GAAAAAAGAGAAAAA                 TAAA CCA TTTA                 ATGTATATGTACTGT  65 464
    Msp_0703  812007 ..  812027 -  -9.9  -2.86985   TAAAGAAGATATAAT            TGGATAATA ATA TATTATCCA            TTTTATTGTTGGATA  78 54
    Msp_0701  810546 ..  810558 -  -4.9  -3.34344   GTATCCTGGAATTAA                TTCAA TGC TTGAA                AAATTAGATAAATCT  53 403
    Msp_0698  808087 ..  808104 -  -4.3  -3.16534   ACCAACTACATCTAA             TATTTTT ATTC AAAAATA              TTCCTCACCTTTTCT  47 30
    Msp_0697  807207 ..  807230 -  -4.6  -2.81326   TAGAAGTTTAACAAG          CCTTCCAGAA AATG CTCTAGAAGA           TAAAGAACTAGCAGA  50 340
    Msp_0695  806464 ..  806475 -  -4.4  -3.02916   AATATATAATAATTA                GAAG ATAG CTTC                 AATATGGATAATTTA  47 73
       thiM2 NONE
    Msp_0693  805207 ..  805230 -  -8.4   -2.5366   CTAAAAAATTAAAGG          TAAATTACTT ATTC AAGTAATTTA           TTTACAGTATCAACC  70 10
    Msp_0692  804181 ..  804197 -  -5.2   -5.2112   AAGATTACTAAAAAA              CTAACA TTAAT TGTTAG              TTTTTCTTATTTTTT  76 179
    Msp_0689  800862 ..  800887 -  -2.7  -5.41143   TATTTTTTAAAAAAA         GAAATATGTTGT TAT ACTACATATT-C         TAGTATAACAGCAAA  65 11
    Msp_0688 NONE
    Msp_0687 NONE
    Msp_0686  799788 ..  799803 -  -3.4  -4.50487   ATAAATAGAAAATAA              TTTTTT ATTT AAAAAA               ATAATATAAGATAAG  56 53
    Msp_0685  798396 ..  798415 -  -5.2   -3.1364   CATCTAATCACTCAA            TAAAAAAA GTTT TTTTTTTA             TTTTCTTATAAAAAA  54 64
    Msp_0684  797741 ..  797753 -  -6.3  -2.99562   AAATGCATTACAAAT                TGCAT TCT ATGCA                TGTTATCATAGTAGT  59 290
    Msp_0677  788480 ..  788493 -  -2.5  -5.78622   GTATTCTAAAAAAAA               TAAAT GATA ATTTA                AAGATTTTTTTAATA  71 147
        metX  786670 ..  786683 -  -6.7  -3.42809   GATGCAAGAAACACA               GCAAC AAAA GTTGC                AAATTACATGAGAAG  65 250
    Msp_0673  783714 ..  783739 -  -3.5  -6.22802   TTGTATAAAAAAAAA         TAATAAATATT AAAT AATGTTTATTA          ATAATTTAAAATTTT  81 102
    Msp_0672  782264 ..  782274 -    -4  -5.49579   TTAGAAAAAATAAAA                 TCAT TTC ATGA                 TTTGAATAAGTATTA  75 333
    Msp_0671 NONE
    Msp_0670  780651 ..  780663 -  -3.5   -3.5627   ATATTACTCCCTAAA                TTATA TTG TATAA                GATCTTGTTTCACCC  48 13
    Msp_0669 NONE
    Msp_0668 NONE
    Msp_0667  777414 ..  777428 -  -2.1  -3.05463   ATTTTTTTTATCTAA               CTAGA GGTAT TCCAG               TAATTTGTGAAGCTT  39 3
    Msp_0666  777031 ..  777057 -  -6.7  -5.61277   TATAAAAAAATAAAA         GTATCAATGCT TAAAT AGCATTAACAC         CACGTTCACCAGTTC  88 9
         fno  775852 ..  775872 -  -4.1  -3.06399   TTTAACTAAATTATA            TTATTGAAA TCT CCTCAATAA            TCTTCCTCTCCGTTT  47 314
    Msp_0661  771659 ..  771673 -  -4.4  -3.06679   AACATTTTCATTTAA               TTTATA TTT TATAAA               GAAAAATTTATTAAA  47 177
    Msp_0659  769325 ..  769344 -  -2.2  -4.18197   ATTGTTTATTCAAAA            GAAAATAA TGAA TTACCTTC             TACTATAGAAACTTC  52 195
        aroE  756430 ..  756455 -  -3.3  -4.80455   TATTTAAATAGAAAA         TATAGGGAAAA ATAA TTATCCCTGTA          AATGTTTAAGTAATG  61 15
        fdhA NONE
        fdhB NONE
       mvhD2  745924 ..  745936 -  -3.5  -3.81701   TACAAATGAAGATAA                TATAT ATA ATATA                CAATTTATTGTAGAT  50 75
    Msp_0636  744549 ..  744561 -  -4.9   -4.4388   AGACAAATTAATAAA                TTAGA ATT TCTAA                GATTAATTGATACAA  67 409
      rpl7Ae NONE
      rps28e  741484 ..  741494 -  -6.8  -3.51032   AGGTTTTAATCATAA                 CTCC TAT GGAG                 TTCTGATTTCTTTTG  65 18
      rpl24e NONE
         ndk  740481 ..  740503 -  -6.5  -2.51871   TTTTAGATTAAAATT           TTATTTAAC AATAG GTTAAATAA           GTTTTGTTCTATTGA  60 326
        infB NONE
    Msp_0628  738076 ..  738099 -  -5.5  -4.66625   ATATAGATAAATAAA          CAATTATTA AACTAA TAATAATTG           AATTATCTACTCTTC  69 32
    Msp_0627 NONE
    Msp_0626 NONE
         ppa NONE
       rpoE1 NONE
       rpoE2 NONE
    Msp_0622 NONE
      rps24e NONE
    Msp_0620  733714 ..  733742 -  -5.4  -4.17009   AAACAATAAGAATAA        CAATAAATGATG ATAAG CATCATACATTG        TACCAATGTTCTTTA  64 320
    Msp_0619  725566 ..  725589 -  -3.2  -4.24306   TCTAATAAAAAAAAG          GGAG-GAGT GATAAAT ACTCTCTCC          TTTAAAATTTCGTTG  54 61
        argH  723739 ..  723757 -  -3.2  -4.08279   AGACTCTATAAATAA             TATGCA ACATTCA TGCATA             TTTATAAAAAATTCT  52 58
    Msp_0613 NONE
    Msp_0612  713618 ..  713630 -  -3.5  -4.49556   TTTGGAGCAAATAAA                TATTT CCA AAATA                CTGCAATAATAATGG  62 510
    Msp_0610 NONE
    Msp_0609 NONE
    Msp_0608 NONE
    Msp_0607  710205 ..  710232 -  -7.7  -4.06096   AAGGAAACATAAGAA        GGAGGGATGTG GTTTAA CACACACCTCC         TTTTTTTTTATTAAA  77 234
    Msp_0603 NONE
    Msp_0602  697803 ..  697819 -  -5.2  -3.98083   CATGTAATTCATAAA              CCAATA TTATT TATTGG              TACAGGTCAATCATA  63 190
    Msp_0581 NONE
    Msp_0580  671699 ..  671711 -  -2.7  -5.08086   AGAAAAAAGAGAAAA                TTCCA CTA TAGAA                ATAGAAGGTCGACAT  66 199
        uvrC  660987 ..  661010 -  -3.2   -5.0538   TTGGATTGGAAAAAA          TAATCTCTTA ACAA CAAGAGAATA           TGGTCCAAGACTCAC  68 293
    Msp_0567 NONE
    Msp_0566  656868 ..  656894 -  -3.8  -4.27686   TAAAAGGAGCTAAAA         CATCAGCATTCA AGT TAAATCCTGATA         TGGCTATTGCATTAG  60 482
    Msp_0564  654881 ..  654901 -  -2.6  -2.57503   AAATGTAAAGAAAGT            GGATTTAA TAGTT TTTAATCC            TTTCTTTTTGGTCTA  38 19
    Msp_0563  653858 ..  653884 -  -2.4  -5.35815   TATATTAAATAAAAA         TAAAACAGAA GGTAGGT TACTGTTTTA         TGTTAATAAACAAGC  71 178
    Msp_0557  647778 ..  647822 -  -4.4  -2.50021   TAAAACAGAAATCAG TCCAGAAGTAATAGATTTTA CTAAT TATAATCTAATACTACTGGG TACTCCTTCAACTTG  46 307
    Msp_0530 NONE
    Msp_0529  624441 ..  624454 -  -3.1  -4.79826   ACATATTATGAAAAA               TGAGA AACT CCTCA                AATATTATAATGATG  64 139
    Msp_0526 NONE
        pheT  619992 ..  620007 -  -2.6  -6.08563   AATATACAAAAAAAA              CATCAA ATAT TTGATA               ATTATAAAACATAGT  78 146
    Msp_0524 NONE
    Msp_0523  618362 ..  618379 -  -5.7   -3.4015   ACAATAATGGGAGAA             TAAGTAT TTTC ATACTTA              TCCCACTTTTTTTTT  57 57
    Msp_0518  613686 ..  613696 -    -4  -4.78149   TTTATAACTTAAAAA                 GTAA TAG TTAC                 TTTATAAAAAAAGAG  64 81
    Msp_0517  611216 ..  611231 -  -4.6  -3.41738   CATGGGAATAGAAGA              TGCAGC AATA GCAGCA               AAATGGTTACAATCA  55 342
    Msp_0513  606785 ..  606795 -  -2.6  -2.71011   ATCCTTTTTTAATTA                 TTTT TCA AAAA                 GAAATATTAGTATAA  38 44
    Msp_0512 NONE
    Msp_0511 NONE
    Msp_0510  603464 ..  603480 -  -8.1  -6.23545   TGGAAATAAAAAAAA              GAGTTTT AAT AAAACTC              TTATACCACTACTTT 100 26
    Msp_0507  599776 ..  599786 -    -4  -3.91564   TATAACAATGAATAA                 TACT ACT AGTA                 ATCAAACACCAAACA  57 426
    Msp_0505  598539 ..  598555 -  -2.3  -4.24123   TTAACAACTGCAAAA              CTCACAA CTA TTGTAAA              TAAGGGTAATTCTTT  54 298
    Msp_0502  596841 ..  596855 -  -7.2  -2.64416   CATCTTCAGTATAAT               CATATG TAG CATATG               CTGGTTCATTAACAA  63 117
    Msp_0501  595859 ..  595872 -  -2.5  -5.61881   TTCTAAAAATAAAAA               TTTTT CATG AAAAA                AATAGTCTTTTTTTA  67 415
        valS NONE
        aroA NONE
    Msp_0497  588451 ..  588461 -  -2.6   -4.2092   TAAAATTATAAATAA                 TAAT GGT ATTA                 AAACATATTTTTTTT  50 74
    Msp_0496 NONE
    Msp_0495  582876 ..  582888 -  -4.9  -4.27914   AAATGAAAATAAGAA                TGAAA CTA TTTCA                ACACTTAAACAAGAG  64 373
    Msp_0493  579335 ..  579375 -  -9.4  -3.72893   GATTCTTTCACTAAA GAAAAATAGTAACTGAAGG AGTT CCTTCAATTA-TATCTTTC  TCTAAAAAAACATAA  79 319
    Msp_0492 NONE
    Msp_0491  574107 ..  574117 -  -5.4  -3.07051   TTAATAATTAAATTA                 CAAC GTA GTTG                 AGTAAGAAAATCCAT  54 7
    Msp_0490 NONE
    Msp_0489 NONE
    Msp_0488 NONE
    Msp_0487  570667 ..  570695 -  -7.7  -3.09908   TTTTTTTAAAAGAAG        TGTTTTTTACATA AAA TATGTAAAAAATA        GTTTTTAAAGATTTT  69 77
    Msp_0486 NONE
       apgM1  568563 ..  568581 -  -7.6  -3.27653   ATGTGTATTATAATA             TAAAGAAT AAT ATTCTTTA             AAAAAAGATAAAATG  66 50
    Msp_0484  567240 ..  567253 -  -3.9  -4.58424   GATTATTACAGAAAA               TGTTT TGTT AAACA                AACATCTTTTGAAGT  61 19
    Msp_0477  558840 ..  558865 -    -2  -3.37944   ATAAAAAATAAATTA         TCAAATGT GGTGACTTTA ACATTTGA          TTTCCCTTTAACTAA  42 489
    Msp_0466  546281 ..  546300 -  -6.6  -2.94825   AAGAAATGAAAACAT            TAATCAAT AATA ATTGATTA             TATTAAAAATGTTTC  61 80
    Msp_0465  542431 ..  542444 -  -5.3  -4.58303   TTAAATATTATAAAA               TAGAC ACAA GTCTA                ACTATTTAATAAAAT  69 75
    Msp_0464  541047 ..  541059 -  -4.9  -4.47707   TTGTATTAAAAATAA                CAATA CAT TATTG                TAATAAGGATATAAA  63 143
    Msp_0463  540181 ..  540211 -  -5.7  -4.59424   AAAGGGAAATGAAAA       TATAATGTAAAAT GCCGA ATTTTACATCACA       ACTTGAACAAAATTA  69 75
    Msp_0454  532683 ..  532712 -  -5.3  -4.71828   ATTTTATCAATAAAA       TTATTATTAAAAT AAAC ATTGTAATAATAA        TTAAAATAAAATATG  72 361
        pyrG  531002 ..  531018 -  -3.1  -2.58783   TATATACCATAACAC              TTTCTTT TTA AAAAAAA              TAGGGAAGGTTAAGA  38 41
    Msp_0452  529910 ..  529928 -  -2.4    -3.794   CTTGAATCCATTAAA             TCATCTCC ATC AGATATGA             GGTAATCTTTAGAAT  45 2
    Msp_0451  529132 ..  529163 -    -5  -3.70689   GATAACTGTAAAATA      GGAGCAGGATCTGT TGTT ACAAAACCAGCACC       TGAGGGTTCAACAAT  61 306
    Msp_0449  526949 ..  526959 -  -2.6   -3.8802   AAAACAGAATTTAAA                 TTAA ATC TTAA                 AAAATCAGTGCTTCC  52 451
    Msp_0447  524107 ..  524127 -  -2.7  -2.79581   TAAATCTTTAATAAT            TTATAAAAA CTC TTTTTTTAA            TTCATTTCTTAGTAA  39 5
    Msp_0446  523262 ..  523272 -  -2.6  -3.19844   AAAAACTAATATATA                 TTTT TAA AAAA                 AGTTAAAAAGTGGTA  42 48
    Msp_0445  522888 ..  522900 -  -3.5  -3.92746   TTTATTTTAAAAATA                TTAAA TCT TTTAA                AACTATTTTTATTTG  50 143
    Msp_0444  522419 ..  522433 -  -2.2  -3.72784   TTTATAATAAATGAA               TATTCT ATT AAAATA               AGATAAATCTATGGG  43 158
      pgk2-1  521349 ..  521363 -  -2.8  -5.08086   ATAAAAAAGATAAAA               GGAAAT TCT AATTCC               TTTTTTTAAATAGAA  60 45
    Msp_0439 NONE
    Msp_0438  511507 ..  511529 -  -7.8  -4.00476   CAAATCTACTAGAAA           TATGTGATGT AGT ACATCCCATA           AAAAATATTATTAAA  76 167
    Msp_0435 NONE
    Msp_0434 NONE
    Msp_0433  508183 ..  508193 -  -2.6  -2.78384   TTTTTTTGTAGGATA                 TTTT TCT AAAA                 AGAGTATTTTATGGG  38 50
    Msp_0426  490617 ..  490630 -  -5.3  -2.88398   AGAAATTGATAATGA               GTTCA TTAA TGAAC                GTTTAAAATAGACTT  53 160
        nadC  471788 ..  471800 -    -2  -3.73042   TTTTTGATTAAAATA                TTGA TAGTT TCAA                TTACTAATTTTAATT  43 97
    Msp_0409  470988 ..  471004 -  -5.3  -2.57136   TTATTAATTATTAAT              TAAATAA CTA TTATTTA              TATTGAAGTTTTAAT  52 241
        pyrF  460063 ..  460094 -  -2.4  -4.57912   TAAAGAAGAAAATAA      TGAAGAAGTTACAT TAGT AGATAAATTCTTCA       AATATAGATATGCTC  58 178
    Msp_0393  455642 ..  455652 -    -4  -3.16421   GGAACAATGATTGAA                 GATA AAA TATC                 CACAGCTGCAGGTGG  49 261
        truA NONE
    Msp_0387 NONE
    Msp_0386  449382 ..  449397 -    -4  -4.14392   TTTGAACGTGGAAAA              CCAGTA CCAT TACTAG               ATCAGTTAGACTTTG  59 237
    Msp_0384  447205 ..  447215 -  -2.6  -3.93236   CATTAATTTTATAAA                 TTTT AAA AAAA                 GATATTAAAAGAATT  47 52
    Msp_0383  446670 ..  446683 -  -2.5  -4.59984   AAAATTTATAGAAAA               TAAAT AAGT ATTTA                TTTTACTTATAATTC  54 32
    Msp_0371  438115 ..  438129 -  -5.7  -3.91858   TAGATATTTCACAAA               CTGGT GTTAA ACCAG               AGGATCTATCAGAGT  66 228
    Msp_0367  430386 ..  430408 -  -4.2  -4.23758   ATTTCATATGGAAAA           CCTAGACA AAGAGCA TGTCTAGA           TTTTGAATGTGCAAA  61 280
    Msp_0365 NONE
    Msp_0364  426705 ..  426719 -  -5.8  -3.46602   TTCTGCATATGATAA               TTTAAC TCA GTTAAA               ATCAGATTATAATAA  60 313
    Msp_0362  424292 ..  424308 -  -5.9   -2.8844   TCAGATTATATTATA              CATATCC TTA AGATATG              GTATTATTTTTTTAT  56 82
    Msp_0361  423770 ..  423794 -  -5.9  -3.52477   AATCTAAAAAAAGGA          TTATAATAGAA TAA TACTATTATAA          TGATTTTAATGGTGC  60 20
    Msp_0360  422631 ..  422651 -  -2.7  -3.74747   CCAACTCTTAGTAAA            TATATATTA TAT TAATATGTA            TGTTCTATCTTTTAT  45 11
        tyrS NONE
    Msp_0358  421280 ..  421292 -  -4.8  -6.01725   AATAAAAAGAAAAAA                GGAG TAATT CTCC                TTTACATATTTAAAC  86 27
    Msp_0356  418074 ..  418093 -    -8   -4.7078   GGAATCATCTAAAAA            GAAGAAAA AAAG TTTTCTTC             TATATTATTTTTTAT  82 30
        mutS NONE
    Msp_0346  405829 ..  405840 -    -3  -4.39998   TATTTATATAATAAA                CTTA TCTA TAAG                 ACTTATAAAAATAAT  53 465
    Msp_0344  404817 ..  404847 -  -2.9  -6.09133   TATTCTAAAAAAAAA       TAATAAAAATT TTAAAAATT AATTTTTATTA       TTAAAATACTTAAAA  78 13
        pstS NONE
        pstC NONE
        pstA NONE
        pstB NONE
    Msp_0339  400209 ..  400228 -    -3  -4.84017   AATTTTCTATAAAAA            TTTTTCTA AAAA TAAAAAAA             AATGATGGGAGGAGA  57 286
    Msp_0333  394292 ..  394303 -  -4.4  -3.14564   TGATTTTGGTATCAA                TGCA TATT TGCA                 TCCTTCATGATGATG  47 180
    Msp_0331 NONE
    Msp_0330  390522 ..  390538 -  -5.1  -3.82218   ATGGACATTATTAAA              CTACCAT GGA ATGGAAG              GATATAAAAAAATAG  61 341
    Msp_0326  385833 ..  385849 -  -7.3  -4.06611   GAACCAGAAGAAGAA              TCTGAAG ATG CTCCAGA              AGTATTAGATGAAGA  73 80
        pyrC  382310 ..  382320 -    -4   -3.6018   TAATAGACCATACAA                 TACT AAA AGTA                 AGGGTATTGGTCTTC  53 302
    Msp_0317  375230 ..  375252 -  -9.4  -3.24021   CTTTCAAATATTTAA           TTAGTTTAAA TAT TTTAAACTAA           TAGGGTATTGTATTT  76 241
    Msp_0313 NONE
    Msp_0312  369263 ..  369273 -    -4   -4.3208   CTGGATAAGGGAAAA                 GATA CAT TATC                 TTTTTTTTACTTTTT  57 464
        htpX  367158 ..  367168 -  -5.4   -3.2218   GGCAAGATGTATGAA                 TTCC CTT GGAA                 CACCTATAAATCCTG  56 123
    Msp_0298 NONE
    Msp_0297  358037 ..  358053 -  -8.1  -3.63991   TATCACCTCTAACAA              TGGATTA TGT TAATCCA              GAGAGTAAATGGCCA  74 187
    Msp_0292  353812 ..  353840 -  -4.7  -5.29742   ATACAAAAAAAGAAA        TTTTAATAGTAGA AAT TCTACTATTCATA        ATTTAACATATTATG  76 17
    Msp_0290 NONE
    Msp_0289  350031 ..  350041 -  -2.6  -3.91908   ACATGTGGAAAAACA                 TTAA ATG TTAA                 AAAAAGAAGAATACT  52 135
    Msp_0285 NONE
    Msp_0284  346085 ..  346097 -  -3.5  -3.83459   TATAATATGAAAATA                TTATT CTA AATAA                TTTGTTCTTTTTTCT  50 214
    Msp_0283  345110 ..  345136 -  -2.4  -5.38054   TTGTATAAATAAAAA         TTCAAAAAAATC TAT GAATTTTCTAAA         ATTTTTCATAAAAAA  64 69
        psmB  344171 ..  344186 -  -3.4  -5.64006   ATTTAAGTAAAAAAA              TATAAT TATA ATTATA               TTGTTTTTAGGAATA  72 82
    Msp_0281  341558 ..  341570 -  -4.9  -3.60234   TTATATATTTTTAAA                TAGAT TTT ATCTA                CTTAATATAATAACT  55 133
        purM NONE
        comC  338907 ..  338923 -  -3.1  -4.00348   TTTTAATTAATTAAA              TAAAAAA TAT TTTTCTA              TGAATTTAAATCATA  49 340
        comD NONE
        comE  337270 ..  337280 -  -3.2  -3.34962   TTTTAGATTCTAGAA                 CACT TTA AGCG                 AAACATTCCTAAATA  45 497
    Msp_0270 NONE
        gatB NONE
    Msp_0268 NONE
        hisE  332403 ..  332415 -  -6.3  -3.16904   AAAGATATTCAAAAT                CATGT AAA ACATG                TTACAGCACCATATA  60 525
    Msp_0264  329312 ..  329326 -  -8.6  -3.13022   GAACCAATATATAGA               TGCTTC TCA GAAGCA               AAAACTCCTGAAAAA  73 86
    Msp_0260  322771 ..  322801 -  -6.5   -4.5448   GACTTACAAAAATAA       TTATTAATAATAC TTGTC ATATTATTAATAA       AAGTCGTTATGCATG  76 417
    Msp_0256  319290 ..  319317 -    -5  -5.44837   AAAAAAAGATAAAAA        TAATTCAATGAT TATA ATCACTGAATTT         TAAATTAGAGTTATA  76 25
        polC  315348 ..  315361 -  -2.4  -3.53224   TAGTTGGGGGTTAAA               CTAG TATTTT CTAG                AAAAATGCATCTAAT  42 22
    Msp_0254  312693 ..  312711 -  -2.4  -5.95166   TTTAAGTAAAAAAAA             GTCTATAC AAC ATAGAGAC             TATCTTATTGCAAGG  83 217
    Msp_0252  310806 ..  310825 -  -3.7  -3.90112   CTTTTTTCAAGTAAA            TTGTAAT CTAATT ATTACAA             ATTAATAAAAAAGTA  50 145
       thiC2  309147 ..  309177 -  -8.6  -2.78032   GTTTTTTTAAAATAG       TTTTAAAATAGG ATAAATA CCTATTTTAAAA       ATTATTGTAGATATT  70 94
        lysS  306397 ..  306422 -  -5.7  -5.88061   AAAAAAGTAAAAAAA         GTAAGTATTTAA TAA TTAAATACTT-C         TTATTTTGGATTTTA  88 60
    Msp_0247  304265 ..  304275 -    -4  -5.22104   TAAAAAACAAGAAAA                 GATT CAT AATC                 CCCTAATTAATAACA  75 459
    Msp_0240  298327 ..  298337 -    -4  -4.23674   CTGGATTAATATAAA                 CTTA AAT TAAG                 GGGCTAAATTTCATT  57 126
    Msp_0226 NONE
    Msp_0225  283284 ..  283302 -  -3.2  -2.87132   TTTTTCTTGTATATA             TGGTTTTT TCT AAAAACTA             TGATATATAAATTGA  43 108
    Msp_0224  280791 ..  280813 -    -5  -4.16605   CATAAAAAAAAGGAA           TTTAGAGA TAACTAT TCTCTAAA           AATTTCTGGAACATA  61 14
    Msp_0222  279008 ..  279024 -  -2.3  -5.61277   TATAAAAAAAGAAAA              TAGGTAA AAA TTACTTA              TTCAATACCAGTATT  67 54
        truD NONE
    Msp_0220 NONE
    Msp_0219 NONE
    Msp_0218  271235 ..  271250 -  -3.3  -4.60487   GAGCAGTGCTAAAAA              TCCAT ATGGTG ATGGA               GACAGTGCAAAACAA  62 359
    Msp_0212  260848 ..  260864 -  -4.5  -3.79519   AAGTTTATTATTAAA              TAATCAA TAT TCGATTA              ATATTAAAAATAGAT  57 177
    Msp_0211  259535 ..  259569 -  -6.7  -2.74701   AGACTTTGAATATCA    TGCT-GTAGGAAAATA AAAT TATTCTCCTACAAACA     TTACTTTTTTTTATA  60 36
    Msp_0202  248581 ..  248601 -    -7   -3.6311   TAAAAAAAAGTAATA            GTTAGATT TAATT AATCTAAC            CTAAAAGATTATTTA  66 21
    Msp_0201  247580 ..  247599 -  -4.4  -5.96219   CAGCTATAAAAAAAA            GTATATGCT GGA AGCATAT-C            TATTTAGCATATTCT  80 25
       leuA1  244435 ..  244448 -  -3.9  -2.70354   CTCCGTATAAAGTGA               CTATA ATTA TATAG                TTATTAATTAATTTA  45 105
        albA  244113 ..  244133 -  -3.4  -5.16472   AAAAATTTTAAAAAA            GAAATATT ATAAA AATACTTC            TCTATCTATTTGCTT  66 31
    Msp_0193 NONE
    Msp_0192  237592 ..  237606 -  -4.2  -3.48506   ACAATCTAGTAAACA               CTCTTC AAA GAAGGG               GCGACTATGTGTACA  52 207
    Msp_0183  226213 ..  226227 -  -4.4  -5.60993   TGTTTTAGAAAAAAA               TTTTTA TTT TAAAAA               GGAGGTTATGGATTA  75 54
        gatA  223107 ..  223135 -  -9.9  -3.22477   AATTTAAAAAAAGAG        TAATAATGAAATA TAG TATCTCATTATTA        TATGACTTTTACTAA  79 59
    Msp_0177 NONE
    Msp_0176 NONE
        ribB  217366 ..  217379 -  -6.7  -4.20516   TTCTTATCTAATAAA               TCTGG AATA CCAGA                GGATAATATTTGGAG  74 262
    Msp_0169  210139 ..  210176 -  -6.7  -2.80654   TTAATAAAGTAGAAT   GTTATAATAAGT-TATTT AAT AAATAAACTAATTATAAC   TAATTCTTTGTATTT  61 60
    Msp_0168  209665 ..  209692 -  -8.7   -5.4505   TTGTCTAATAAAAAA        TATCAAAAGAT GTGTTA ATCTTTTGATA         AATATGGTGGTAATC 100 39
    Msp_0165 NONE
        hisB  204961 ..  204977 -  -5.1  -4.30576   TCTGCAGCATCAAAA              CTTGCAT ATG AAGCAAG              AGAAATAGAAAAAAG  67 151
    Msp_0161  201207 ..  201227 -  -2.7  -4.90455   ACACATTTACAAAAA            TAGATAT AGATTGA ATATCTA            TTTTTATACATTTTT  57 284
    Msp_0157  196818 ..  196834 -  -6.7  -6.44931   AATAATAAAAAAAAA              TATAGTT CTA AACTATA              AAAAATATATATCAA 100 524
    Msp_0155  195295 ..  195305 -    -4  -4.57073   TATTCCTGTTAAAAA                 TGTT AAT AACA                 TTACAATAGTAACAG  65 234
    Msp_0151 NONE
    Msp_0150  183805 ..  183820 -  -3.4  -4.52703   TAAATCAGTATAAAA              TTATAA TGAT TTATAA               TGATATATTGACAAT  58 59
    Msp_0149  182103 ..  182117 -  -2.9  -6.02914   TTTACATAAAAAAAA               GTATT GGAAA AATAC               TTACTTATTTTTCCT  75 26
    Msp_0148  180315 ..  180331 -  -5.1  -3.89041   ATACATGAAAGATAA              GCCCCAA GTA TTGAAGC              ATCTGAAAGACCTAA  57 55
    Msp_0146  178396 ..  178415 -  -9.4  -2.91888   AAAGCTGTGAAAGTA            TAGGTGAA AATA TTCACCTA             CTTTTTTTCTTTTTT  74 48
    Msp_0142  167179 ..  167199 -  -3.3  -6.60239   AAAAAGAAAAAAAAA            TCATAAACT AAC AGTCTGTGA            ACCTTTATAAGTACC  89 5
    Msp_0141  159533 ..  159557 -  -4.4  -4.53495   TAAAAAAAAGAAGAA          GAATAATGAA TTTAT TTCAATATTC          TTATTTATTTAAATT  61 34
    Msp_0137 NONE
    Msp_0136  155982 ..  156001 -  -2.2  -4.62783   GATTCATTTGAAAAA            TACTTACA AGCA TTTAAGTA             TGGTATGCCACCACA  58 263
    Msp_0133 NONE
    Msp_0132 NONE
    Msp_0131  150221 ..  150244 -  -4.8  -3.99985   CATACATGTAAACAA          TAAGAAGATTA AGA TAA-CTTCTTA          ATAATCTTCTTTTTT  59 256
    Msp_0117 NONE
    Msp_0116  129973 ..  129983 -  -5.4   -3.2218   TGGAATATGGATCAA                 TCAG AAT CTGA                 TGATTTATCAACAAC  56 442
    Msp_0103  115679 ..  115689 -  -2.6  -2.75838   TGTAAAACTAGATTA                 TTTT AAA AAAA                 GATTTTGAGGTTTTA  38 66
        cbiD NONE
    Msp_0101 NONE
    Msp_0100 NONE
    Msp_0099  110704 ..  110720 -  -3.1  -3.71848   TTTTCTCATTAAGAA              TATTATA AAC CATAATA              ATCACATATCCTATT  45 55
    Msp_0098  110269 ..  110282 -  -3.9  -5.47964   ATAAAAGAAGAAAAA               GATAA GGAA TTATC                TGTTGATGATATTAA  76 112
    Msp_0095  108705 ..  108720 -  -4.8  -4.39448   AAATAAGGAAAATAA              TAGATA AGTG TATCTA               TTGAATTATAGGTTG  63 72
    Msp_0094 NONE
    Msp_0093  107134 ..  107144 -    -4  -3.44146   TTCTCTTATAACTAA                 TATG AAT CATA                 ATATTTATCTCTTAT  49 11
    Msp_0092 NONE
    Msp_0091 NONE
    Msp_0090  104629 ..  104642 -  -2.5  -2.59447   GGTTAATTAGAATAT               TTATT TTTC AATAA                TTTGTTCTTCAATAG  37 12
    Msp_0089 NONE
    Msp_0088  103403 ..  103430 -  -3.6  -2.99871   TGTTATATCAAAGTA        CATAATAAACAT CTCC ATATTTATTGTG         TCTTATATAATGCTA  44 38
        cbiT  102790 ..  102800 -    -4  -2.91842   TGATTTAAAAAAATT                 CATT ATT AATG                 TTATAAAAAAAGGTA  45 55
    Msp_0086  100938 ..  100950 -  -6.3  -3.31726   CGTGGGGATATAATA                CAGTA TGT TACTG                GTTCAAAACTACCTG  61 465
        metG NONE
    Msp_0082 NONE
    Msp_0081 NONE
    Msp_0080   93580 ..   93590 -    -4  -4.36372   AAAAAATCCAACAAA                 CATA TAT TATG                 ATCCAGCAAAATCAG  63 166
    Msp_0077   92029 ..   92053 - -10.9  -3.16619   ATTAAATTCAATATA          GTTAGGTAATA TTA TACTACCTAAC          AATAATTATTATATT  81 21
    Msp_0075   89797 ..   89811 -  -2.2  -6.02546   TGAAATTAAAAAAAA               TAACAA TAC TTATTA               TAAGAGTAGGGTGTA  73 148
    Msp_0074   88173 ..   88185 -  -2.7  -3.53012   TCGTGCTGTGCTAAA                TACTA TTT TAGCA                TATATTTAAAAAAAA  43 64
    Msp_0068 NONE
    Msp_0067   81962 ..   81984 -  -2.8  -5.63645   TTAAAATAGAAAAAA           TAAAGAATTA AAC TTATTCTTCA           TTGAATTTATTAACA  68 16
    Msp_0066 NONE
    Msp_0065 NONE
    Msp_0064   78832 ..   78842 -  -2.6  -3.67296   TATCACTTATCTAAA                 TAAA TCC TTTA                 TCTTAGTATTTAACG  45 6
    Msp_0063 NONE
    Msp_0062   76599 ..   76615 -  -5.2  -3.41527   GAAGTTTCAGTAGAA              GAAGTA GAATG TACTTC              AAAATATGATGATTG  57 62
    Msp_0060   74637 ..   74655 -  -4.7  -3.66995   GCTAAAAAAGAGTAA             TGAATTT CAATT AAATTCA             TCATTAATTCTTTTT  55 13
    Msp_0058 NONE
    Msp_0057   71327 ..   71337 -  -2.6  -3.07947   GAATAACTTGTAATA                 TATT CAT AATA                 AATCACTTAAAAATA  40 50
    Msp_0056 NONE
    Msp_0055 NONE
    Msp_0054   68151 ..   68164 -  -3.9  -2.60977   GTTTAAAAAACAAGG               TTCTT ATAA AAGAA                GTGGTATTTTAATAA  45 60
    Msp_0053   66939 ..   66958 -  -2.2  -5.32944   TTTATAAGCAAAAAA            TTAGATAA TAGG TAATCTAA             TTATTTTTTAGGATT  64 22
    Msp_0052   64947 ..   64958 -  -2.2  -3.80174   ATATTTTCATAATAA                CTCC TCAT AGAG                 TTCATATATTGACTT  45 5
    Msp_0051 NONE
    Msp_0050 NONE
    Msp_0049   59870 ..   59889 -  -5.2  -3.42481   TTTATTAAAATAAAT            TTAATTTA TTTT TAAATTAA             GTTAATAATTAATAT  57 365
    Msp_0048   53908 ..   53921 -  -2.5   -2.5194   TAATTAGTTATGAAT               TTTTT CTTG AAAAA                TATCCTTTTATAAAA  37 152
    Msp_0047   52519 ..   52531 -  -4.9  -3.62491   AAAAAATTCTTGAAA                GTAAA GGA TTTAC                AGTAAAACTATTAGG  57 489
    Msp_0040 NONE
    Msp_0039   41780 ..   41790 -    -4  -4.36411   GATGAATTAGCAAAA                 TCAT GGG ATGA                 TGCTGCAGAAATGTT  63 485
        argD   39768 ..   39784 -  -2.3  -4.55287   GGTATGCATATAAAA              CAATAAT GAC ATTAATG              CAGGCATATGGTAGG  58 199
    Msp_0035   37178 ..   37192 -  -4.4  -3.48081   TCATATAAAAAAGCA               TATAAT GAA ATTATA               AAACTTGAGGGTGTT  52 384
       ilvB2 NONE
       ilvH2   29530 ..   29540 -  -2.6  -2.71144   TATTTCTCCTAATTA                 TATT TTT AATA                 TTATAATGTTTTATG  38 26
       ilvB1 NONE
       ilvH1   27159 ..   27169 -  -2.6  -4.85396   AGAATCAGAAGAAAA                 TATT AAA AATA                 TAATACAACATGTAC  64 161
        ilvC   24175 ..   24197 -  -7.8  -4.22283   TAAAAAAATATTAAA           GAAGAAGGTT TAA AACCTTATTC           TTCTTTTTGTAATCC  77 20
    Msp_0021   22880 ..   22903 -  -5.4  -3.58905   ACTTTGCAGATAGAA          TGTTTTCAAC TGAT GTTGAAAAAA           GAATAGATCCATATG  59 193
    Msp_0019   21045 ..   21061 -  -8.7  -2.79183   TCTAGGGGTATGATA              CCTCCCT TAC AAGGAGG              GGATCAGGAGTTCAA  71 240
    Msp_0016 NONE
        ilvE   17602 ..   17612 -  -2.6  -3.55761   TATGTATTGTTCAAA                 TAAT AAA ATTA                 TTGTTTATTTAAAAT  43 109
        uppP   16636 ..   16649 -  -3.8  -5.22943   ATGAAATTGAAAAAA               GAGG AAGATA CCTC                TAAATTTTTTTTATA  66 36
    Msp_0012   13809 ..   13825 -  -5.3  -4.01047   AATCATTAATAATAA              TTTTTTT TAT AAAAAAA              AGTGGAATGGAATGA  62 45
    Msp_0011 NONE
      rps30p NONE
    Msp_0009 NONE
    Msp_0008   10138 ..   10164 -  -4.7  -4.16158   TATAAAAAGAGTAAA         TATTAATATAA ATTAA TTATATTAACA         TAATAATAACTTATT  61 36
    Msp_0007 NONE
    Msp_0006 NONE
    Msp_0005 NONE
    Msp_0004 NONE
        pyrB NONE
    Msp_0002    1648 ..    1667 -  -2.1   -5.8187   TACTTAACAAAAAAA            CGAGAAG AAATAA CTTCTGG             AAGATTATATGAAGT  80 284
