# Supplementary material for: Rapid, accurate, computational discovery of Rho-independent transcription terminators illuminates their relationship to DNA uptake
Source: Genome Biol. 2007 Feb 21;8(2):R22. doi: 10.1186/gb-2007-8-2-r22 (PMC1852404; doi:10.1186/gb-2007-8-2-r22)
Supplement: Additional data file 4 — Best terminators found downstream of each of the genes of the 343 organisms studied. [file gb-2007-8-2-r22-S4.zip › Methanospirillum_hungatei_JF-1.bag]

   Mhun_0001     406 ..     446 +  -2.8  -3.90048   CTGATGGATAAGCAT TTGCATTTCAATTCTGCCA TGCA TTGCAGAATT-ACATGTAA  TATTTTTCGGACGAG  53 165
   Mhun_0004 NONE
   Mhun_0005    9791 ..    9803 +  -4.1  -3.56092   ATCCAGATCATTCAC                GATGG AAT CTATC                TTTGCAACCTGCTCA  53 445
   Mhun_0009   15286 ..   15296 +  -5.4  -3.17194   TCAGATAATTTTCCC                 GCTT TTG AAGC                 TTCGGTTAACCGAAT  54 315
   Mhun_0011   20446 ..   20493 +  -7.7  -2.80816   GAAGGGAGACGGGAT GTATGCACGAGCACTGTACGG GGACAA CCGTCCGATGCTGGTGGATAC TATCCTCAATGAAAG  62 140
   Mhun_0014   22787 ..   22798 +  -5.8  -3.66178   GCGATTGCACCTGAT                TGCC TCCC GGCA                 TTTCGACTTGAAAGA  60 270
   Mhun_0019   31307 ..   31334 +    -7  -2.68279   GTGCATCAGGATCTG        CCGGAAGGAGCGT GAC ATGC-CCTTCAGG        TGCATTTGATCCGTC  55 407
   Mhun_0024   35193 ..   35212 +  -4.3  -3.70902   GAAAATAATTCCCTT            TCCTTGC TCTGGT GTAAGGA             TTTGCATATCACACA  56 46
   Mhun_0025 NONE
   Mhun_0026   39701 ..   39729 +  -2.4  -3.32963   CGTTTTAATGGAGAC       CCGACGAATGCAC TTTG GTGCAGTA-TCGG        TTCTGACATAGGAAT  45 345
   Mhun_0027   45959 ..   45969 +    -4  -3.49102   CAATCGCAACGGCGA                 TGAA GGT TTCA                 TTGTATGCAAAATAT  53 133
   Mhun_0032   49874 ..   49885 +  -4.4  -5.04249   AACAGAAATATAAAA                TGGA GTAA TCCA                 TTTCTTTTTTCCGAA  76 18
   Mhun_0033   51048 ..   51065 +  -6.3  -3.61097   ACCATGATCATAAAA             CCTGATT TGAG GATCAGG              TCTTTAGTTCTATAA  62 21
   Mhun_0034   52985 ..   53010 + -11.3  -4.80077   CGACGCAGCAGCAGC         CTTTTGCATGA TATA TCATGCAAAGG          TTCTTTTTCTTTTGC  95 15
   Mhun_0035   53340 ..   53367 +    -5  -2.62512   TGAAAGAAGAGAAGG        TTGAAAAGAAAT AAGA ATGTCTTTTCAG         GATTTTGTTCCCGAT  49 12
   Mhun_0036 NONE
   Mhun_0037 NONE
   Mhun_0038 NONE
   Mhun_0039 NONE
   Mhun_0040   58502 ..   58519 +    -7  -3.70081   TTTTGCAGAAATTTT             CCGGAA TATAAT TTCCGG              TTCTTCAGATTATCT  66 85
   Mhun_0043   61234 ..   61252 +    -6  -4.24534   CGAGAGATACAGATA             TGCGGAAT AGA GTTCTGCA             TTTATCTGTTCATTC  69 513
   Mhun_0045   63225 ..   63237 +  -3.3  -3.75292   CTTCTTTGATAGAAT                GAAGG TAC CCGTC                TTCTTGATCCTGCCT  52 104
   Mhun_0046   63801 ..   63812 +  -2.2  -2.71364   TAGCAATGCGGGCTA                TCCT GTAT GGGA                 TGCTTCAGAGAATGG  40 96
   Mhun_0047   65521 ..   65537 + -10.9  -2.87963   CTTAGAAAATTGGGC              CTGCAGA TCA TCTGCAG              TATACTCCTTATCCC  74 428
   Mhun_0049 NONE
   Mhun_0050 NONE
   Mhun_0051   70468 ..   70481 +  -2.3  -3.48276   CATTGCTCCCCGTCT               CAACC TCGA GGATG                TTGTATAAGGAGGAG  47 4
   Mhun_0052   73143 ..   73159 +  -5.1  -2.78715   AGGAATTGTGAGTAA              TGTCCTC AAG GAGGAGA              TCTGATGGAAGAGTT  50 4
   Mhun_0053 NONE
   Mhun_0054 NONE
   Mhun_0055   75838 ..   75848 +  -2.6  -2.94872   ATTAAGAGAACACGA                 TATT CAA AATA                 TCATTATTGAATAAC  43 1
   Mhun_0056   76799 ..   76814 +  -4.6  -4.54026   CCTGGCTAAGCCACA              GGCCCA AAGA TGTGCC               TTATTTTATTTCCAC  69 113
   Mhun_0059 NONE
   Mhun_0060   80855 ..   80875 +  -2.5  -5.40474   TACACCGACTGGCGT            GATTGCGAT ATG AACGAAATC            TTTTTTTGGAAAAAT  76 174
   Mhun_0062 NONE
   Mhun_0063   83353 ..   83371 +  -4.6  -2.77148   TGGTGGCATAGTTGT             TTGGGT ACACATG ACCCAA             TCCTATGTTCATGGA  48 62
   Mhun_0064   84205 ..   84221 +  -2.3  -3.67141   AGAGGGCGCGCAACA              GCATT CTCCACA AATGC              TTTAAGTAAAATTGT  49 61
   Mhun_0065   84837 ..   84856 +  -3.5  -4.63592   AGTAAATTTCATCTA            TTGTCGG ATAACC CCGACAC             TTCTTTTTGTTCCAG  64 36
   Mhun_0066   85466 ..   85478 +  -3.4  -4.46105   GATAGGTGAATATCA                GATG AGTTC CATC                TCTTTTTTTGTGAGT  62 42
   Mhun_0070   90269 ..   90279 +  -5.4  -3.16564   CCAAACCCTGGTAGA                 TCCT GGA AGGA                 TTCCTGCAATACCCC  54 145
   Mhun_0074   96194 ..   96204 +  -2.4  -3.72576   TTCAGGAGCCAGCCC                 GCTG CGA CTGC                 TTTGATAAAACAGGC  50 361
   Mhun_0085 NONE
   Mhun_0086 NONE
   Mhun_0087 NONE
   Mhun_0088 NONE
   Mhun_0089 NONE
   Mhun_0090 NONE
   Mhun_0091 NONE
   Mhun_0092 NONE
   Mhun_0093 NONE
   Mhun_0094 NONE
   Mhun_0095 NONE
   Mhun_0096 NONE
   Mhun_0097 NONE
   Mhun_0098  117394 ..  117408 +  -2.8  -4.14243   TTCCCCTGGTCAAAG               TATGAG GCT CCCATA               TTTTCCCATGCACTG  56 337
   Mhun_0100 NONE
   Mhun_0101 NONE
   Mhun_0102  119954 ..  119964 +  -2.6  -3.08695   TGTTAGCTCATCAAC                 TAAT ATT ATTA                 TCTGATTTCTCTAAA  43 10
   Mhun_0103 NONE
   Mhun_0104 NONE
   Mhun_0105  124290 ..  124302 +  -3.3   -2.8805   TATTCTTTATGATTC                CCGTC TTT GAAGG                TGTATAAGCGATGGT  44 6
   Mhun_0106 NONE
   Mhun_0107 NONE
   Mhun_0108 NONE
   Mhun_0109 NONE
   Mhun_0110 NONE
   Mhun_0111  131359 ..  131371 +  -4.1  -2.77701   TGGCAGCATAAATAT                GTTCA GAC TGAGC                TCATGTTCATCACAT  46 119
   Mhun_0114 NONE
   Mhun_0115 NONE
   Mhun_0116  139245 ..  139261 +  -6.7  -4.10437   GGTCCGGAAAAAACA              GAAAAAA TAA TTTTTTC              TTATTTGATTACTCC  71 16
   Mhun_0131  154209 ..  154221 +  -4.1  -4.88495   GATATTCACAGTCGG                GAGGA AAA TTCTC                TTTTATTATCTCTAT  71 486
   Mhun_0134  156496 ..  156507 +    -3  -3.97413   TGGCCCTTCATTGCC                TGAA TGAG TTCA                 TCTTTTGTTGATCCG  54 425
   Mhun_0140  162062 ..  162085 +  -5.3  -3.14132   CATCAAATACCGTAG          TCCGGATAC AGTTCG GTGTCTGGA           TTCCTCCCACAACAA  52 198
   Mhun_0142 NONE
   Mhun_0143 NONE
   Mhun_0144  164609 ..  164631 +  -4.3   -4.9448   GTGATATTCCCCTTC          TCTGCAATTT TCTT AAATTGC-GA           TTTTCTTTAATCCAT  76 430
   Mhun_0146  167144 ..  167169 +  -5.3  -3.63817   CCACCACCTGGGCAA         CCCCCCGG-TCC AGG GGATCCGGAAGG         ATTTTTTCCGGTGTC  56 435
   Mhun_0154  174382 ..  174396 +  -2.1   -4.5954   GTTGAAGTGGATGAT               GTTTG CAAAA CAGAC               TTTTGTGTCATCTGA  63 443
   Mhun_0158  176934 ..  176945 +  -4.4  -2.53382   TGTATATAGAAGGGA                TCAG ATGA CTGA                 TGCATTGAAAATCCT  47 104
   Mhun_0159 NONE
   Mhun_0160  179613 ..  179631 +  -3.2  -3.40611   AAAAGGACATTTTTT             CTAATTTT CAA AAAATCAG             TCTTCTTAAAATAGC  48 106
   Mhun_0161  180198 ..  180212 +  -2.8  -5.14965   CCTCGCATCAGTGAT               AATGGA AAA TCCATC               TTTTTTGGTCAGAAT  70 27
   Mhun_0162  181130 ..  181143 +  -3.8  -4.46854   TTTCGTACTAATCCA               TGCC TCTGCC GGCA                TTTTAGCTTTTCTAT  65 371
   Mhun_0164  183325 ..  183344 +  -7.8  -3.68908   TCTTTGAGAGTTTTT            CTTCCCGC GTGT GCGGCAAG             TTTGACTGCCTCTTT  69 135
   Mhun_0166  184195 ..  184206 +  -5.8  -2.68487   AGGTGAAAAAGAGCG                GGCA ACAA TGCC                 TGATATGGTGATTCG  51 3
   Mhun_0167 NONE
   Mhun_0168  186314 ..  186328 +    -5  -2.90496   AATAACACCGGTTGT               TTCATC TCC GGTGAA               TCGTTTCACCAGCCA  49 142
   Mhun_0173  192713 ..  192723 +  -3.2  -2.78816   ATCGCTATTCCCGGG                 GGGT TTT ACTC                 TCTCATGAGCACTCA  44 84
   Mhun_0174  194255 ..  194267 +  -6.2  -3.82442   AATCCGAAAGTTTCT                CGGG TAAAC CCCG                TTCCTTTTCTCTTAC  66 19
   Mhun_0186 NONE
   Mhun_0187 NONE
   Mhun_0188 NONE
   Mhun_0189  213909 ..  213919 +  -5.4  -3.28712   GCGATGTCTCATCAC                 TGGA ATA TCCA                 TTATGAGAAAGGAAA  56 133
   Mhun_0190 NONE
   Mhun_0191  217649 ..  217667 +  -8.2   -3.5256   ACTTATTGCAGCTCA             GGAGATAT AAG GTATCTCC             TCTTTGAATTCTTTG  68 16
   Mhun_0192 NONE
   Mhun_0193 NONE
   Mhun_0194 NONE
   Mhun_0195 NONE
   Mhun_0196 NONE
   Mhun_0197 NONE
   Mhun_0198 NONE
   Mhun_0199 NONE
   Mhun_0200  225653 ..  225665 +  -3.4  -4.58395   TCTCTTTGACACTCA                TGCA TTTCT TGCA                TTTTTCAACCGTGAA  64 43
   Mhun_0206 NONE
   Mhun_0207 NONE
   Mhun_0208  233996 ..  234008 +  -4.9  -4.67607   GATTTTATTCAATTT                TCATA ATA TATGA                TTTCTTTATTGCAAA  74 205
   Mhun_0210 NONE
   Mhun_0211 NONE
   Mhun_0212  238860 ..  238870 +  -5.4  -3.28487   GCCTGAACTGACATG                 TCCA GCA TGGA                 TGTTGGTTCATCTGC  54 321
   Mhun_0219 NONE
   Mhun_0220 NONE
   Mhun_0221 NONE
   Mhun_0222 NONE
   Mhun_0223  249897 ..  249920 +  -5.3  -5.03314   ACACAATCTGGTTGA          AACCAGGAT TTAATC ATCCTGGTA           TTTTTTCGCGATGGG  79 53
   Mhun_0226  253398 ..  253409 +  -4.4  -3.14693   TAAAGAAATGGATCA                GAGA AGTA TCTC                 TATCTTCATGATAAG  51 203
   Mhun_0227 NONE
   Mhun_0228 NONE
   Mhun_0229  255205 ..  255215 +  -5.4  -2.58544   ATTTTAACACTCCTT                 CATG AAA CATG                 GTTATCAGGGTAGCC  51 2
   Mhun_0230  255739 ..  255752 +  -3.9  -3.32561   TTCCCAGTAATTAAC               GAATA GGTA TATTC                TTAAATTTAATGTAT  50 27
   Mhun_0231  257725 ..  257735 +  -2.6  -4.68424   GAATAAATTGAAAAA                 TTAA TAT TTAA                 TTTTTAAATAAATTA  65 390
   Mhun_0232  258960 ..  258973 +  -3.9  -2.74597   TTCTTCATGCGCAAT               TGAAT CAGA ATTCA                TGATCTCTCTATGAA  45 91
   Mhun_0233 NONE
   Mhun_0234  261598 ..  261620 +  -3.4  -4.38273   TAAATGAACTTCCCG           GATCCTGA AATAAAA TCTGGATC           TTTCTTCTCATCTCT  65 498
   Mhun_0240  267745 ..  267755 +  -5.4   -3.4642   ACGCTCTGCAGCCCA                 CTCT ATT AGAG                 GTTTTATTGATTCCC  56 273
   Mhun_0242  269195 ..  269209 +  -5.6   -3.1552   GATGTATTTCTCCAG               CTGACC GGA GGGCAG               TATTCATGAATACCC  54 2
   Mhun_0243  270115 ..  270147 +  -9.9  -4.51378   GTTCTGATCAACAGG      GATTTCTCCGATGAT TTT GTCAGCGGGGAGATC      TTTTCTCATCTGGGT  90 170
   Mhun_0250  276861 ..  276875 +  -2.8   -4.0031   TTATTTTTATCTAAT               CCAAAA TAA TTGTGG               TTATTTCGTGGACAT  55 116
   Mhun_0251 NONE
   Mhun_0252  278148 ..  278158 +  -5.4  -3.72302   CGCTGCCTGAACTGA                 GGTT TGA AACC                 CTTTTTTGATCTCCG  61 148
   Mhun_0255  282335 ..  282349 +  -4.2  -3.58522   TGATACAGAAGTTAC               TCCTGA ATT TCTGGA               TTTAACCATCGTGAT  52 89
   Mhun_0256  283469 ..  283482 +  -3.8  -5.04325   TATCTTATGTGCACC               GGCT GACAAA AGCC                TTTTTATGGTTTCGG  74 493
   Mhun_0260  286656 ..  286672 +  -2.3  -4.83615   GAATTGTAACTTCTA              TACTC CTTTTTA GAGTA              TTTTTCTGAGCCATA  67 32
   Mhun_0266  296688 ..  296707 +  -2.9  -2.63769   GATAGAGAAGTGAGA            GTCATTT TTTTGT AAATGGC             GTTCTAGGGTTATTT  41 393
   Mhun_0270  301051 ..  301070 + -10.8  -3.29471   ATTATAAAATAGAGA            GCCTGAAA GAGA TTTCAGGC             TTCGTATGCTACAAG  80 68
   Mhun_0271 NONE
   Mhun_0272  303176 ..  303186 +  -5.4  -3.54408   CATATTACCAAAAAC                 TGGT TCG ACCA                 TGTATTTTCGTTTTC  58 283
   Mhun_0275 NONE
   Mhun_0276 NONE
   Mhun_0277 NONE
   Mhun_0278 NONE
   Mhun_0279  312433 ..  312443 +  -2.6  -3.58343   TTAAAGCTAGTTGTT                 TAAT TTA ATTA                 TTTGGCAGTAATCAA  48 23
   Mhun_0280 NONE
   Mhun_0281  316332 ..  316343 +  -7.2  -3.87815   TTCTTCTTCAATCGT                CCGG ATGA CCGG                 TTTATCAGGATCAGA  68 410
   Mhun_0283 NONE
   Mhun_0284  321415 ..  321428 +  -3.1  -5.27923   TTAGTTTTTGATATA               TCTCA TCAA TGAGG                TTTTTTCTGAAATTA  79 354
   Mhun_0300  339601 ..  339614 +  -2.4  -3.28684   AAACAAGCCTGGATA               CCAA GGAGAA TTGG                TTCATGTGGATAATT  45 74
   Mhun_0301  340836 ..  340852 +  -3.7  -3.07522   ATTTCCCTGGATATA              GGACTTT TAT AAATTCC              TCTCTTGAAGGATAT  47 489
   Mhun_0303  341767 ..  341779 +  -4.7   -3.8766   ATCTGCCCGGCCATA                CCCTG CCT CCGGG                TTTGATCTGATCTCA  59 448
   Mhun_0308 NONE
   Mhun_0309  348031 ..  348070 +  -5.7  -4.56775   TCGTCGGGATCAAAT  TCCCCAGTTAGGGCG GAATAAATAA CGCCTGAGTTGGGGA   TTTTTACACCGCCGT  73 254
   Mhun_0310 NONE
   Mhun_0311  349652 ..  349664 +  -4.8  -4.84017   TTCCGTATCCATTTC                CGCT GTAGG AGCG                TTTTTGTAAGGGATT  76 358
   Mhun_0315  356642 ..  356662 +  -5.4  -3.85698   CAATCATTATCCCAG            GGAATGGG TGACT CGCATTCC            TTTATACAGAAAAGA  63 452
   Mhun_0316 NONE
   Mhun_0317  359160 ..  359172 +  -7.7  -2.75081   TGCTTTCAGGCTGCT                TGCAG ATA CTGCA                TAGGTTTTACCGGTA  58 90
   Mhun_0319  360389 ..  360401 +  -3.5  -2.74756   ATACCATTTGAACAC                TATTT TAC AAATA                TAATTCACATGATTT  43 126
   Mhun_0320 NONE
   Mhun_0321  362549 ..  362559 +  -3.2  -2.52516   ACGGGACGGAAAAAT                 CGTC CGG GATG                 GTTCGTAATGAAAGA  42 7
   Mhun_0322  363766 ..  363786 +  -8.3  -2.70522   AGAACACACAACCAT            CTGGTTGAA TCT TCCAACCAG            TCATATCCTCTATTT  65 43
   Mhun_0323 NONE
   Mhun_0324 NONE
   Mhun_0325  366310 ..  366344 +  -4.3  -3.55447   CAATAACCATCGCCC    CTCTTGCAGACCTGCT TCTT GGCAGA-CTGGAAGAG     TTCTGTGCTCCATGA  54 153
   Mhun_0326  367810 ..  367826 +  -2.2  -3.33744   TGACTGGTATCAGCC              GGGATC TCCCT GATCAC              ATTTTTAGAAGAAGG  45 13
   Mhun_0327 NONE
   Mhun_0328  369737 ..  369759 +  -4.2  -3.32202   GCCAAGATATGCTTC           TTTTACATGG GGA TCATGTAACA           TCTTGTCTGCAGGTC  50 56
   Mhun_0332  376333 ..  376366 + -14.1  -2.95147   CACTGCATAGTTTAA     GCGAATATTTCTGAA TTAT TTCAGAAAAATTCGC      ATTATTCTATAATTC  95 126
   Mhun_0333 NONE
   Mhun_0334  377185 ..  377195 +    -4  -2.70863   TCCAAATATCTATCG                 CTTT TTA AAAG                 GTAATTTTTTTCCTA  45 50
   Mhun_0335  378216 ..  378230 +  -2.8  -3.22113   ATACGACCCTTCTTA               CTGTAT TGA AAACAG               ATTTTCTAAAAAGGT  44 119
   Mhun_0336  379268 ..  379278 +  -5.4  -3.41745   GATTTAGAGTAAACA                 TCGT GAA ACGA                 TTGGTATTCTAAAAG  56 185
   Mhun_0337 NONE
   Mhun_0338 NONE
   Mhun_0339  381342 ..  381353 +  -2.2  -4.64861   TGAGAGATAATGCCT                GGTG AATT TACC                 TTTCTTTTCCAGACG  63 188
   Mhun_0342  386276 ..  386295 +  -6.4  -3.18023   GCCAGGACCCATCAT            GCCTCCTGG TAA TCAGG-GGC            TCTTCATCATCCTGG  57 277
   Mhun_0344 NONE
   Mhun_0345 NONE
   Mhun_0346  391379 ..  391394 +  -5.4  -3.33696   GGCGATTGAACGGAA              TGAGGC AATC GTCTCA               TTAATTGCAGCGGAG  56 346
   Mhun_0351  397586 ..  397598 +  -3.5  -4.21194   GGTGTCTTAAATCCT                TAAAT TGA ATTTA                TTTTCAATAATACGC  59 171
   Mhun_0354  403835 ..  403854 +  -3.6  -3.31144   ATTCCTTTTATTTCC            CTGGGATA AGGA TATTTCAG             TTATGACAATCAGGG  48 77
   Mhun_0355  404731 ..  404742 +  -4.4  -3.23009   GGCAGGAAAGCACTT                GTGA CATC TCAC                 TTCATCCCATTTTTG  51 102
   Mhun_0356  405341 ..  405353 +  -6.3  -3.99494   TATCTCCCTTTTTTA                TCCAA ATA TTGGA                TTATTATTCAATTAA  69 50
   Mhun_0359 NONE
   Mhun_0360  409634 ..  409647 +  -8.1  -3.07655   AGGGATAGTTATTTC               CCGGA CTCA TCCGG                CTGTTTTTTGGAACA  63 44
   Mhun_0364  411789 ..  411801 +  -6.3  -3.02144   TTTTCAAGGGAGTAT                TCTGA TTA TCAGA                TATTGAGAGAGATAA  56 307
   Mhun_0365  412485 ..  412501 +  -9.5  -2.67958   TACCTGTTCGTCAAT              TACCTGA TTT TCAGGTA              TGAATTTGGGTATTG  70 133
   Mhun_0369 NONE
   Mhun_0370  416078 ..  416089 +    -3  -2.94045   TTAGAACCGGTGAGT                TTGT GAAA ACAA                 TAATTATTCCAATCC  43 129
   Mhun_0371  416471 ..  416487 +  -3.8  -3.06483   CCTAGAGGAGAGATA              TGAAAA TTGAT TTTTCA              TGTATAATTTAGATG  47 168
   Mhun_0372 NONE
   Mhun_0373  417660 ..  417672 +  -4.8  -2.84192   CTGATCCGAAGGCAA                TCCG GGAGG CGGA                TATCATCATGATCTG  50 208
   Mhun_0375  419001 ..  419013 +  -4.9  -2.65264   CAAAAAAGAGTTACT                TTTTC CAT GAAAA                TCATATCAATCGTCG  49 472
   Mhun_0380 NONE
   Mhun_0381 NONE
   Mhun_0382 NONE
   Mhun_0383 NONE
   Mhun_0384 NONE
   Mhun_0385  425855 ..  425868 +  -6.7  -2.85124   TTTTCAATTCGTGAG               TCCCA GAAA TGGGA                GTTTCCATCCTTTTC  54 241
   Mhun_0390  433132 ..  433154 +  -2.1  -4.77438   TTTGCCGAGTTTTTC           TTGAAAATG TTTAT CATTTTTGA           TTTTTAATACTGCCT  67 146
   Mhun_0393 NONE
   Mhun_0394  437284 ..  437304 +  -4.9  -4.55023   TTGGTTCTATTTCCG            TATTTTTGA GAT TTAAAAATA            TTTTCTCATATTCGC  70 465
   Mhun_0398 NONE
   Mhun_0399  442302 ..  442312 +  -4.6  -3.95369   TCCTCCTCTTTATAT                 CGGG GTC CCTG                 TGTTTTAGTTTTCGT  59 148
   Mhun_0401 NONE
   Mhun_0402 NONE
   Mhun_0403 NONE
   Mhun_0404 NONE
   Mhun_0405 NONE
   Mhun_0406 NONE
   Mhun_0407  452689 ..  452728 +  -4.3  -4.75472   TGATATTTACTCTTT  TCCCGTAAAAAT-CAGGG AAGGA CCCTGGATATTGCCGGGA  TTTTATTGGTATCGA  72 18
   Mhun_0409  454460 ..  454486 +  -4.5  -3.37939   CCCCTGAATCTGTCT         GGTATCTTCTT CTTTC AAGGGGATATC         TTCGATTTTGCACTT  51 207
   Mhun_0412  459087 ..  459100 +  -3.8  -5.11063   GTTGACAAAATGGTA               GCCA TTATAC TGGC                TTTTTATTACCTCAT  74 306
   Mhun_0414  461137 ..  461150 +  -2.5  -5.13354   AATAATATTTCATTG               TAAAT TAAA ATTTA                TTTATTTTTTGTGAC  70 154
   Mhun_0415  462742 ..  462753 +  -5.8  -5.26316   GAGTATCACATTAAT                CCTG CAGT CAGG                 TTTTTTCTGGGATGA  85 157
   Mhun_0417  466790 ..  466801 +  -2.2  -3.42459   GTTTAGTACTCCTTC                TGGG AGGG CTCA                 TTCCTGTTATGGCTG  45 263
   Mhun_0418  468817 ..  468827 +  -6.8  -4.46155   TGGCTTGTGGATATT                 CCTG TTT CAGG                 TTTTCTCCATATCTA  77 152
   Mhun_0420  474435 ..  474461 +  -3.9  -4.46432   TTTTTTCATCTTGGA         TTATTTTATGA TAAAC TCAAAAAATAA         TTTTCATGCTTTTTT  64 41
   Mhun_0421  477643 ..  477653 +    -4  -3.83705   GGATATTTTTGAGTA                 TGTA GTT TACA                 TTTAATAATCCTTTT  57 10
   Mhun_0422  480731 ..  480742 +    -3  -3.74693   ACAGAATGGGGGCTA                TTGA GCAA TCAA                 TTTGGTGAGATGGAG  50 161
   Mhun_0423  484604 ..  484628 +  -5.7  -2.64243   GATCGGTGAGTGCCA          TACCTGTATCA TTC TGGTACGGGGA          TGATATGAGATCTGC  51 492
   Mhun_0424 NONE
   Mhun_0425 NONE
   Mhun_0426  494702 ..  494718 +  -5.1  -5.32882   CCGGCTGGTAAAATT              AGGTGAA ATT TTCACCA              TTTTTTATGATACTA  83 30
   Mhun_0427 NONE
   Mhun_0428 NONE
   Mhun_0429  496254 ..  496271 +  -2.7   -5.1104   ATCTTGTTAGTCAGA             TGTGTGA TCTG TAACACA              TTTTTCTATATATTT  70 31
   Mhun_0437 NONE
   Mhun_0438  510886 ..  510900 +  -2.8   -6.0427   TAGTACTGATCCTTT               CCATTA CCG TACTGG               TTTTTTTTATCTCCT  88 201
   Mhun_0440  514896 ..  514908 +  -4.8  -3.20723   GCTCTTATAGTCCCA                CCAG CTGTA CTGG                TTCCCTTCATCAGAA  52 197
   Mhun_0443  516751 ..  516761 +  -5.4  -2.83403   AAAAATCAAAGTTTG                 CTTC CTT GAAG                 ATTTCGTAGAACGGC  50 199
   Mhun_0446  520185 ..  520201 +    -5  -2.69195   AATCGGTATCGATAA              ACCCGG TTGCT CCGGGG              ACTTTTATTATCTCC  47 401
   Mhun_0449  522843 ..  522855 +  -4.9  -3.62522   ATTAATCGTGTAAAA                TATTC TGG GAATA                TTCTTGAGAGAGTTG  58 50
   Mhun_0450 NONE
   Mhun_0451 NONE
   Mhun_0452 NONE
   Mhun_0453  525697 ..  525708 +  -4.4  -3.24698   GAAAAATTCGGTATT                GATC TGAA GATC                 TAATTCTTTTTTCAT  51 11
   Mhun_0454 NONE
   Mhun_0455 NONE
   Mhun_0456 NONE
   Mhun_0457  530092 ..  530107 +  -4.6  -4.15044   CGTCCTTATCTGTGA              CACCTG TGGT CAGGAG               TTTCTTGAAGGAAAA  63 192
   Mhun_0458  530854 ..  530875 +  -3.1  -4.63218   CTCTAAAATTCGTCA           CAAAAAAAT CGAA ATTTATTTG            TTTTCTTCAACCACA  64 393
   Mhun_0464  537865 ..  537875 +  -3.2  -2.66882   CCTGTATAGAGGAAC                 GATG TGC CGTC                 TGGTCTGAAGTTTTT  43 92
   Mhun_0466 NONE
   Mhun_0467 NONE
   Mhun_0468  543511 ..  543521 +  -5.4  -3.93367   AGCGGCTTGTCATCA                 TCAG ATC CTGA                 TATTTTCTTAAGGAG  63 15
   Mhun_0469  544504 ..  544516 +  -5.5  -2.69906   TTGAAGATCTTGAAC                CGGAC GAG GTCTG                ACTTTATTTTATTCA  51 12
   Mhun_0470 NONE
   Mhun_0471  547098 ..  547111 +  -4.5  -4.33928   TGGTCAGCAGATGCC               GGGGT GTAT ACTCC                TTTCTCTTTCAGGTA  64 495
   Mhun_0473  548203 ..  548221 +    -3  -2.60211   CTGTATACCGGGCAT             TCTCCGGT GTG ACTGGTGG             GGTTTTTGCACCGGT  41 74
   Mhun_0474  549079 ..  549098 +  -9.4  -2.70932   CAAAATTGGTAATTG            CTCAACTT CCTA AAGTTGAG             TGGTTACAAAAAAAA  70 395
   Mhun_0475 NONE
   Mhun_0476  551355 ..  551369 +  -6.4  -3.25598   GATTTTTACGATTTA               GAGCGA CAT TTGCTC               TCCTTTATTTTGACA  58 295
   Mhun_0478  553765 ..  553781 +  -2.3  -2.88945   AACCCAAAATATGCG              CTATAAA TTT TTTAGAG              GTTGTTCTGCGTAAC  41 20
   Mhun_0479  555038 ..  555050 +  -3.3  -3.48578   TTATGGAAAATGATT                CCTCA TTG TGTGG                TATTATGTTATATAT  50 314
   Mhun_0480  556628 ..  556652 +  -4.3   -4.7497   AACCCGCAATATAAT          TCAATGGGATC AGA GATCCGATTAA          TTTTTACTACCTGGA  72 1
   Mhun_0482  558627 ..  558643 +    -8  -2.79092   GAAATTGAAGAAACA              GCAGTG AATAC CACTGC              ATAATTTTTTTTCTT  62 5
   Mhun_0484  560863 ..  560874 +    -3  -3.14211   ATTTGTGATCCTGCA                TGAT ATTG ATCA                 TTGGTGCAACACCCT  44 65
   Mhun_0485  561311 ..  561323 +  -6.3  -2.71364   GCTTCTTCTGGCCAG                TGAAG AAA CTTCA                TGATTCAGCACATCA  54 87
   Mhun_0486  564033 ..  564049 +  -5.1  -4.07535   AACAGGGGAAACCGG              GAGAGTG CAT CAGTCTC              TTCTTTCTCCAGATT  64 454
   Mhun_0490 NONE
   Mhun_0491  570247 ..  570261 +  -4.2  -3.54488   GCCTCATTATCCGGT               CCTGAT GAA ATCTGG               TATTCTTTCCGGGAA  53 238
   Mhun_0497  578897 ..  578907 +  -5.4  -2.80113   CTTCCACCAGAAATA                 TCAG GGA CTGA                 TGTCATACCATACTG  52 146
   Mhun_0498 NONE
   Mhun_0499 NONE
   Mhun_0500  584135 ..  584148 +  -6.7  -3.12482   TTTCTGCCCGGACCG               CTGCA ACGA TGCAG                TCTTCCATGGTATTG  57 187
   Mhun_0502  585990 ..  586000 +    -4  -4.16016   AAAATCTCAATAATA                 TGAA ATC TTCA                 TTTATTAGAGAATAA  61 392
   Mhun_0503  586656 ..  586685 +  -2.3  -4.70626   TGAAATAAATTCGGG       CTTTTATCTAATT AACA AGTTGGATAAAAA        TTTTTGGAGTTATTC  64 347
   Mhun_0505 NONE
   Mhun_0506  589346 ..  589359 +  -3.7  -4.32067   CAGAAGGATTACATA               CCCGG AAGG CCAGG                TTGTTTTATAGAATG  64 318
   Mhun_0512  593557 ..  593569 +  -5.5  -2.85351   GCAAACCTTATACTG                GATCG CGC CGGTC                TGTAATATGGCCGAA  52 8
   Mhun_0516  596200 ..  596217 +  -4.1  -4.38712   TGTGTTACCCAAATC             GGGACTA TTCA TAGTCCA              TTTTCTGAACCTGCG  64 52
   Mhun_0517  597054 ..  597064 +  -5.4  -2.92475   GCCAGAAGAGATGTC                 GCAA GTA TTGC                 ATTTGTCAGGGTCAG  50 474
   Mhun_0522  602182 ..  602193 +  -3.6  -3.88731   TTCAGGTGATAATCG                GCGG TTGC CTGC                 TTTGCTATCGTATTC  56 454
   Mhun_0528  605994 ..  606006 +  -2.7  -5.44119   TATGTTGAAATATCC                TGTTT TCG AAGCA                TTTTTTTGAGATCAG  79 369
   Mhun_0530  607661 ..  607677 +  -2.1   -3.0752   AGCGTCATCCCCATA              AGGCTGA TAA TCTGCCA              TGTTCCGGTCATCTG  42 101
   Mhun_0534  610640 ..  610655 +  -4.6  -2.78384   CAGCGGTTTTCACTG              CCCGCA TCTC TCCGGG               TGTCGTCGCCCGAAG  46 515
   Mhun_0543  621650 ..  621663 +  -2.4  -2.98823   GAAAAATATGCATTC               TTCG CATGAA CGAA                TCTGTCTGACAAGAA  42 242
   Mhun_0545  624829 ..  624841 +  -7.7  -3.29511   CTGCTCAGATAACTT                TGCAG ATA CTGCA                TTATGACAAACTGCG  62 310
   Mhun_0547  626992 ..  627019 +    -7  -4.95484   AGGCCGTGTGGCACC        TCCGGTTGCGAT GTAA ATACCAACCGGA         TTTTGTTTAATGGTG  85 286
   Mhun_0550 NONE
   Mhun_0551  637408 ..  637418 +  -3.2  -4.39877   CTCCAGTTCCCGTGT                 TCAG TAC CTGG                 TTTATTCATTCTTGC  62 141
   Mhun_0554  642628 ..  642655 +  -4.2  -3.99187   ATATTCTAGACCGAA        TCAGAAAATAAG AGAG CTGATTCTCTGA         CTTTTTTTCATTATC  59 15
   Mhun_0556  645984 ..  645996 +  -3.3  -2.92371   GTTGCCCGCCGGTCA                TCACC ACA GGAGA                TCTGCTTGCATGACT  44 499
   Mhun_0561 NONE
   Mhun_0562 NONE
   Mhun_0563  652585 ..  652595 +  -2.4  -4.08216   GATTGCATCCTCAGC                 CCAG CAC CCGG                 TTTTCGGAGCCATAG  55 290
   Mhun_0565  653346 ..  653357 +  -5.8  -3.10368   AAAAAATTTAGTAAA                CCCT TCCT AGGG                 TCTCGTTTCTCTATT  54 54
   Mhun_0567  657565 ..  657584 +    -5  -2.78278   GGTGATATATCTACC            CTGGATGA ATAA TCATCCAA             CTCTTTATATACTGT  50 14
   Mhun_0568  658194 ..  658212 +    -9  -3.91858   TCTGGAGATCATTCA             TCTGAATT TAT AATTCAGA             TTCTATATTTTTATA  79 41
   Mhun_0571 NONE
   Mhun_0572 NONE
   Mhun_0573  662204 ..  662217 +  -3.1  -3.54256   CGATAATGGTTGCTG               TCCAT ACCG GTGGA                TCTCTTTTTGAGGGT  50 35
   Mhun_0576  664270 ..  664288 +    -6  -4.52589   CGGGTATTTTGGTTA             CACCTG GATAGAA CAGGTG             TTTTGTATGAACAGA  77 59
   Mhun_0581  669048 ..  669062 +  -4.4  -3.54543   TGATTGTCAAAACAG               TATTTT TTG AAAATA               TTTCAAACCATCCGT  54 499
   Mhun_0588 NONE
   Mhun_0589  674823 ..  674833 +  -2.6  -3.72756   GCTTAATATAAATTA                 TTAA AGC TTAA                 TTATATATATTATTA  50 65
   Mhun_0590  676542 ..  676555 +  -3.1  -3.29829   TGGTGCAACACCCTC               TGAAG GCTG CTTCG                TTATAGGCACGTATA  48 93
   Mhun_0593  679868 ..  679878 +  -2.6  -3.95042   GCCAGAACCGGTGGG                 TTTT TAC AAAA                 TTTCGTTCCGCTTTT  53 49
   Mhun_0597  690080 ..  690090 +  -3.2  -3.14693   TTTTTTAACGCATCA                 TCCT CCA GGGA                 TCTCTTAATGATCCA  46 74
   Mhun_0598  692048 ..  692068 +  -6.9  -3.07962   TATGGCCGCATCAGG            TTATCGAAG GAC CTTCGAAAA            TCTTCGAATATGGAA  57 440
   Mhun_0601 NONE
   Mhun_0602 NONE
   Mhun_0603 NONE
   Mhun_0604 NONE
   Mhun_0605 NONE
   Mhun_0606  702621 ..  702649 +  -5.4  -4.45083   GTGAATGTTACGCTA        GGGATATCTC TGGCCGGAT GAGATATTCC        TTTTCTGGATCTCAA  70 5
   Mhun_0609  705789 ..  705800 +  -5.8  -3.38178   GTTATCGTCTTTTCA                TCCG TCTT CGGA                 TTATACCCTTCCTTC  56 180
   Mhun_0612  707633 ..  707645 +  -4.9   -3.3993   TTCTCTCATTTTTTG                TATCA TTC TGATA                ATTTTTCGATAGCTA  54 44
   Mhun_0613  709308 ..  709320 +  -6.3  -2.57463   GGATGTTCACTCTCC                GGATA AGA TATCC                CTTCTGCAACACGTT  52 506
   Mhun_0617 NONE
   Mhun_0618 NONE
   Mhun_0619  717718 ..  717732 +  -4.3  -3.11072   CTTCTGATTGATATT               TTTCC CGACA GGAAA               TGTCTCTTCACTGAC  47 194
   Mhun_0621 NONE
   Mhun_0622 NONE
   Mhun_0623 NONE
   Mhun_0624  722059 ..  722069 +  -3.2  -3.44146   AGGAGAGGAAATGTC                 CGTG CTC CATG                 TTCATTATCCCCCGG  47 305
   Mhun_0626  724386 ..  724399 +  -2.4  -2.53449   ATAGTTTATCAAAAG               TGAG CGGACC CTCA                GTATTATCAGAGTCT  39 516
   Mhun_0628  727545 ..  727557 +  -3.3  -3.01625   CATGATATTGATCAT                TGGTG CAA CACCC                TCATTTGATAATTTT  45 78
   Mhun_0629  729536 ..  729555 +    -5  -4.91712   AGATAAAAGATAGGA            TAATTCCG GTTT CGGAATGA             TTTTTCTAAATTGAA  77 6
   Mhun_0630  731501 ..  731511 +  -5.4  -2.50817   CTCTTACATATTCGG                 CCAT AGT ATGG                 GTATATTATGACATT  50 106
   Mhun_0631 NONE
   Mhun_0632  732314 ..  732331 +  -6.9  -3.62096   AATAACCATTACTAT             CTCGAGC GGTA GCCCGAG              TTTCCAATAATCCCC  63 191
   Mhun_0635  735182 ..  735192 +  -2.6  -4.63928   AACAGTATATTGACC                 TTAA ACC TTAA                 TTTTTCCGATAATAT  62 82
   Mhun_0636 NONE
   Mhun_0637 NONE
   Mhun_0638  739867 ..  739882 +  -3.2  -2.86806   GGTAAGACAGGTACT              TCAGGA CCCC TCCGGA               TGATTATCAGTTCCT  44 7
   Mhun_0639  741032 ..  741047 +  -2.5  -3.92625   ATACCTGCAGAACAT              TCTGC CAGTAT GCAGG               TTTGATTCCCATATC  53 478
   Mhun_0642  746185 ..  746213 +  -5.4   -2.7083   GCCCGGGTAATATCC       CCCGAAACATGAT CCAC ATCAC-TTTCGGG        TAGGTTTGTACACTC  49 218
   Mhun_0648  755107 ..  755120 +  -8.1  -3.14344   TCCCTTATTTTTCTT               CCGGT GACC ACCGG                TTGGTAAAGAAGATC  65 78
   Mhun_0652  758897 ..  758911 +  -4.2  -2.62184   ATTGGTCAGCGTTAT               GGACGG AGT CTGTTC               TGATATGAAAGACCA  45 8
   Mhun_0653  760031 ..  760059 +  -6.6   -2.5664   CCTGCAACAGGAGCT        GCTGCAACAGCG ACCGG TGCTGCTGCTGC        CTTGCTGATTGCATC  52 229
   Mhun_0663 NONE
   Mhun_0664  770850 ..  770862 +  -6.3  -2.60244   AATTGGCAGGACCTG                TGTGA TAT TCACA                TGGATTGGTTCAAGC  53 244
   Mhun_0668  773718 ..  773728 +  -3.2  -3.57441   CGGCTCTTGACCTGA                 TCTG ATG CGGA                 TTCTCGTTCTCGATT  50 21
   Mhun_0669 NONE
   Mhun_0670  775990 ..  776004 +  -2.8   -2.5934   GGGCCGTCATCCGGA               GTTTTC TAT GAAGGC               GTTCCTGATTTCCGG  41 15
   Mhun_0671 NONE
   Mhun_0672  778464 ..  778474 +  -2.6  -4.93177   ATCCCCATATCAGCA                 TAAA CTT TTTA                 TTTTGTTAATTTTTA  68 152
   Mhun_0673 NONE
   Mhun_0674 NONE
   Mhun_0675  780373 ..  780386 +  -6.7  -2.50443   AGCGGTCGCCCTGAA               CACTC TTCT GAGTG                ATTGATGAGATCTGC  56 7
   Mhun_0676  780812 ..  780823 +    -3  -5.69023   CTGATTTTATTTTTT                TGAA TACC TTCA                 TTTTTTTCATCTTTT  81 111
   Mhun_0680  785197 ..  785207 +  -5.4  -3.55714   ACCAATCTGACTGTC                 CTGA AGA TCAG                 TTATGTACTGGATAT  58 144
   Mhun_0683  790573 ..  790593 +  -6.1    -2.705   CATTCTGAAAACCGG            TGGGGACTG ATT CAGTATCCA            TACTGTACTATTCAT  54 127
   Mhun_0684  791896 ..  791913 +  -4.8  -2.76492   GTAAGAGGACCGTTA             TCGCTG CAAGGA CAGCGG              CTTTCGAGTCCATGA  50 375
   Mhun_0699  809764 ..  809774 +    -4  -4.48877   TGAAAAAAAAGTGAA                 TGAT CTT ATCA                 TTTTCTGAATCTTTA  66 99
   Mhun_0701  813238 ..  813253 +  -2.4  -3.96148   TGTCATAGTTCCAAA              CGGGTC GATT GTTCCG               TTTATCGTAAAGGAC  53 438
   Mhun_0713 NONE
   Mhun_0714  820945 ..  820964 +    -3  -4.24963   AGGATAATGCAAAAC            TTTCTGAAA TAA TTTC-GAAA            TTTTGCATAATTCTA  57 90
   Mhun_0716  822676 ..  822688 +  -7.7  -2.68387   ATGCTGATACCCGTA                TGGAC AAT GTCCA                ATATCTTTTCTCCCG  61 72
   Mhun_0718  824216 ..  824241 +  -3.9  -3.36613   AGAGTTTCTTTTATG         TTGCGGCTTTT TGCA AGGTGCCGCAG          TGATTTTTCTAATTT  49 263
   Mhun_0720  826702 ..  826721 +  -9.2  -3.15407   ATATACGAATTGTGT            CCGGTACC TGGA GGGACCGG             TATATTGATGGTGTA  68 397
   Mhun_0722  829554 ..  829569 +  -3.3   -3.7941   AGAACGCAGCTGCAC              TTCTC TCGGGT GAGAA               TTCTTCTGACGAATC  54 55
   Mhun_0723 NONE
   Mhun_0724  831880 ..  831899 +  -3.6  -2.84344   CTTGAGAGTGATCTT            TCCTCA CCATTATA TGAGGA             TAATTCATGCTTTTC  44 390
   Mhun_0725  833069 ..  833084 +  -3.3  -3.55604   TAAGCATGGCTCCAT              TCAGA TCACCT TCTGA               TATTTCATTGGATAA  51 349
   Mhun_0727 NONE
   Mhun_0728 NONE
   Mhun_0729 NONE
   Mhun_0730  839806 ..  839826 +  -2.5  -3.82478   GTGATTTGTTCCAGC            CTTCTTACC ATT GGTGAGGAC            TTATAATTTTTTCGT  50 211
   Mhun_0732 NONE
   Mhun_0733 NONE
   Mhun_0736 NONE
   Mhun_0737  851858 ..  851869 +  -4.4  -3.54029   AAAAAGCTGAGGTAT                GATC TGAT GATC                 TTATCCTTGATCGCA  54 70
   Mhun_0748  865931 ..  865944 +  -2.3  -3.19192   CACCATACACATCTT               GAGCG TCGT CACTC                TTCAGTTCCATGAGC  43 259
   Mhun_0757  873779 ..  873789 +  -5.4  -4.09215   CAGTCTCTTCAGCCT                 GAAC CGC GTTC                 TTTGTCGTTCGTCTA  66 500
   Mhun_0764  879124 ..  879143 +  -6.4  -4.27512   CGGTTGTATGATGAA            TCAGGGGA GTAA TCCCCTCA             TTATTTCTTATAACA  71 14
   Mhun_0765  879706 ..  879720 +  -6.4  -2.52234   TGGTACTCTTTTATG               CACCAG GAA TTGGTG               ATTGATACCATTTCT  54 45
   Mhun_0770  885760 ..  885771 +    -3    -4.053   ATTTTATATATGGTG                GAAA TTAC TTTC                 TTTCTATCACGTGAT  55 175
   Mhun_0771 NONE
   Mhun_0777  893356 ..  893371 +  -6.1  -3.12668   TTTCATGAAGAAATT              CTCGC TGATTT GCGAG               TTGAATGTCAGCCTG  57 356
   Mhun_0780 NONE
   Mhun_0781 NONE
   Mhun_0782 NONE
   Mhun_0783 NONE
   Mhun_0784 NONE
   Mhun_0785  902501 ..  902515 +  -2.8  -2.96692   AACGGAAATGCCTGT               TCCGAA TGT TTCAGA               TGTATCATCATAGTG  43 343
   Mhun_0787 NONE
   Mhun_0788 NONE
   Mhun_0789  905243 ..  905253 +  -5.4  -3.14234   CTTCTCCTATCTTTT                 CAAG AGA CTTG                 TCTATTCCCTTACTA  54 192
   Mhun_0796  910693 ..  910724 +  -4.3    -2.924   TTGTATTTTCCATCA      CTGTCACTCCCGG CATATA CCGGGATTGGGGG       GTTTCTCCAGCATTC  49 174
   Mhun_0797 NONE
   Mhun_0798  913154 ..  913165 +  -4.4  -3.14126   AGATCTCGATGAGAA                CTGA ATTA TCAG                 TATTGAAATTTGTCG  49 455
   Mhun_0800  914118 ..  914142 +  -2.9  -3.01712   CGGTAAATTCATCTT          TTTGTATAGTT ACG ATCTATTCAAA          TCTTAAGAAAGACGA  43 35
   Mhun_0801 NONE
   Mhun_0802  915228 ..  915242 +  -4.2  -3.39862   GGTGTATTGTGGTAT               CTTCAG ATA CTGGGG               TTGTAAGTACTTCCT  50 5
   Mhun_0803  915950 ..  915962 +  -4.1  -4.04206   CTCCTTTCTTTTATC                GGTGA TCT TCATC                TTTGTCTCACCATGA  61 372
   Mhun_0805  916986 ..  917005 +  -2.9  -3.14132   GGTACAGATACACAA            TC-CTCTG AAGTG CAGAGAGA            TTAGTACAGAGAGCA  45 2
   Mhun_0807  918776 ..  918787 +  -2.2  -4.44915   TCGCTGCATGGATGG                TCGC CGGT GTGA                 TTTTATCAGTCCTTC  61 374
   Mhun_0810 NONE
   Mhun_0811  922113 ..  922125 +  -3.4  -2.87944   TGATGGCCAGAATCT                GATC ATAGA GATC                TATCGTCTCCTGGTA  44 459
   Mhun_0815  925533 ..  925557 +  -4.2  -3.67611   GACTCGACTACCGGT          GGTAAAGGAG CAGAA CTCCGGTACC          TTATCTTCCCATCAA  56 178
   Mhun_0820  930929 ..  930940 +  -4.4  -3.86524   TCATCAAAAAGATAC                CAGT CAAT ACTG                 TTTGTAGAAGAGTAT  58 193
   Mhun_0823  934265 ..  934279 +  -2.8  -2.80816   CTTCCAGAACTGAAG               TCATGA TCT TCAGGA               TGTGGTCGGTGAGGA  42 367
   Mhun_0825 NONE
   Mhun_0826  936551 ..  936566 +  -3.2  -2.63479   CCTGAAAGGTTTTTC              TCGTAC AGGG GCACGA               TAATATCAGGATGTT  43 45
   Mhun_0827 NONE
   Mhun_0828 NONE
   Mhun_0829 NONE
   Mhun_0830 NONE
   Mhun_0831 NONE
   Mhun_0832 NONE
   Mhun_0833 NONE
   Mhun_0834  943720 ..  943730 +  -2.4  -4.49041   TTGATGTAAAATCCA                 CCGG CAT CAGG                 TTTAATTTTTTCTAT  61 487
   Mhun_0836  945743 ..  945765 +  -2.1  -4.72272   CGGTACAATCTCTGG          TATAATCCGG CATA TCGGAT-ATA           TTTTTAATAGAAAGA  64 431
   Mhun_0837  947350 ..  947374 +  -6.5  -3.35275   TTGAGATAGGAGTCC          CCGTCTTAT CCAAACA GTAAGACGG          TCCTTTTATTCTTTC  60 295
   Mhun_0838 NONE
   Mhun_0839 NONE
   Mhun_0840 NONE
   Mhun_0841  952427 ..  952441 +  -4.2  -3.23692   GATATCGGTGATTGC               CGCG ACAAGTC CGCG               TTGATGGTGATCATA  49 225
   Mhun_0854  965832 ..  965845 +  -2.5  -3.10715   ATTTATATTTGTCAA               TATTT CAAT AAATA                TTGAATCATCCTGAG  44 216
   Mhun_0855  967021 ..  967034 +  -6.7  -3.64364   TATTATGGGGATAAT               CATCC TGAT GGATG                TATTTCTCTAAATTT  66 1
   Mhun_0856  967553 ..  967570 +  -5.6  -4.15565   AGAGAATGGTGGTTG             GGATAG TGAAAT CTATCC              TTTTGCCATGGTAGA  67 45
   Mhun_0864  973845 ..  973859 +  -2.8  -4.14013   CTGAAGAGAGAAAAA               ACAGAA TAG TTCTGG               TTTTCAAAAATTTTA  57 37
   Mhun_0871  978668 ..  978680 +  -3.5   -3.6442   TGCAGCAGGTTTCTT                TTTTT AGT AAAAA                CTTTTTTGAACTATT  52 73
   Mhun_0874  981473 ..  981498 +  -3.3  -3.49226   ATGAGGGCAAACCTC         GGTGCATCG TTTACAGT TGATGCATC          TATTCTTATAAAATT  51 466
   Mhun_0878  983616 ..  983628 +  -3.4  -2.77523   TATCAACTCCCATTT                CTGA TCGTT TCAG                TACTATTCCTGCCAA  44 86
   Mhun_0883  988945 ..  988955 +  -6.8  -2.96274   TGGCGGTTTGTTCTT                 GCTG CAA CAGC                 TGTCGTTGTCCCGGC  59 163
   Mhun_0885 NONE
   Mhun_0886 NONE
   Mhun_0887 NONE
   Mhun_0888 NONE
   Mhun_0889 NONE
   Mhun_0890 NONE
   Mhun_0891 NONE
   Mhun_0892  998513 ..  998532 +  -3.6  -2.66316   CAAGCTTGTAAGAGA            TAATGATC AATA GATCAGTA             TGATCTGGTCCAAAC  43 51
   Mhun_0893 1000224 .. 1000236 +  -6.2  -2.96395   CGTGCGGATGATACT                CCGG CGATC CCGG                TCTGTGCTGATGCCT  55 368
   Mhun_0897 1004255 .. 1004281 +  -5.8  -2.73721   CAATAATTCTTTTTT         CCTCTTCTGATG CAG CATGGGATGAGG         TGATTGCCAGTTGCT  49 275
   Mhun_0904 1009977 .. 1009992 +  -5.4  -3.24755   CAGAGATATTTACTC              CGGATG ATTT CATCTG               ATTTATTTCCCGGAT  54 220
   Mhun_0907 NONE
   Mhun_0908 NONE
   Mhun_0909 1014606 .. 1014617 +  -4.4  -3.12668   GGTTCAGGTGCGATA                TCCT GATG AGGA                 TTCCATCTGAACGTA  51 51
   Mhun_0910 NONE
   Mhun_0911 NONE
   Mhun_0912 1017411 .. 1017421 +  -2.6  -5.22794   AAGATCACAAATCAA                 TAAA ACC TTTA                 TTTTTTAATGATTAT  75 47
   Mhun_0913 1018777 .. 1018788 +  -7.2  -3.34398   GATTTGAGAGATGAT                CCGG GCAA CCGG                 TATTTCAAGACCGGC  61 512
   Mhun_0915 1019338 .. 1019386 + -10.3  -3.68073   TCCCGGTTCCTGACT GGAGAATGAATCAATCGAAGGGG TCT CCTCTACTATGGGTTCTTTCTCC TTCTTCGATCCCCTG  83 108
   Mhun_0917 NONE
   Mhun_0918 1022720 .. 1022738 +    -6  -3.41836   TCAGAATATCGAAAA             TCTCGAGA TAA TCTCGAAA             TATTTAAATAGATAT  60 130
   Mhun_0919 1022975 .. 1023002 +  -4.1  -2.90751   GACGTCAAGATGGCC        GCAGAGAATGC CTAAAA GCATTCTCCAC         CTTTGACTTATTCCG  46 11
   Mhun_0924 1027765 .. 1027779 +  -4.2  -2.78049   CAACTCAAATCGTGC               GCCTTC TCC GAAGAC               TCCATTTTCCTGAAT  46 87
   Mhun_0931 NONE
   Mhun_0932 NONE
   Mhun_0933 1036305 .. 1036321 +  -3.6  -3.83323   CTGGTAATGAGAGCC              GGGTTC ATATC GCACCC              TTTAACTTGTCTCGG  54 81
   Mhun_0934 NONE
   Mhun_0935 1038018 .. 1038029 +  -4.4  -4.66537   CTTTAACACTGGCAC                CATC CTGG GATG                 TTTTATATTCAAAAA  69 329
   Mhun_0937 1040422 .. 1040432 +  -3.2  -4.92314   GCCGGCAAGGACATA                 GGGA ACA TTCC                 TTTTTATGCATTCGT  72 342
   Mhun_0941 1043279 .. 1043297 +  -7.5  -4.11216   GACCAGAGTGCTCGC             TGACAGT GATCA ACTGTCA             TTTTAGACGTGAGGG  73 1
   Mhun_0942 NONE
   Mhun_0943 NONE
   Mhun_0944 1047114 .. 1047134 +  -6.1  -3.30771   TCTCTTTTGACCATA            TCAGATCTC ATG GAGGGCTGA            TTATGGGGAATATAA  60 101
   Mhun_0945 NONE
   Mhun_0946 NONE
   Mhun_0947 1051916 .. 1051926 +  -2.6  -4.82901   CTAAATCTCTTAAAT                 TTAA TTT TTAA                 TTTTTATCAGAAGAA  65 37
   Mhun_0948 1053461 .. 1053472 +  -4.4   -2.7555   CTTATATCAGACTGG                GGTT CAAT AACC                 TGGTATTAACGTATC  48 5
   Mhun_0949 1056979 .. 1057003 +  -5.8   -2.7079   GTGCTGATTTCAATA         CATG-AAGCGG ACTA CCGTTTTCATG          GTTAGTGTTTGTATC  51 75
   Mhun_0950 1057759 .. 1057771 +    -2  -3.61946   TGTTCATTTATTATT                TTGA AATAC TCAA                TCTTTATCTGGCCTA  49 55
   Mhun_0951 1062155 .. 1062171 +  -2.9  -3.32844   AAAATTTCTTGGATC              TGGAGTC AGG GACATCA              TTGTCACATCAACAG  47 247
   Mhun_0954 NONE
   Mhun_0955 1066543 .. 1066558 +  -7.6  -2.94329   CAATCTCATCAGGGA              CCTGAT GAAC ATCAGG               CTTTAATTCAACATG  61 154
   Mhun_0957 1068944 .. 1068956 +  -6.3   -3.5936   GTACCGATATATACC                TGGAT CCA ATCCA                TTTACCCGGTTTACC  61 390
   Mhun_0959 NONE
   Mhun_0960 NONE
   Mhun_0961 1074150 .. 1074164 +    -5   -4.4084   AAAATGGTCCCCACA               TTCTGA TGT TCAGGA               TTTTCATGTGTGCTT  68 278
   Mhun_0962 1075631 .. 1075652 +  -5.9  -5.52384   AAGGTCCTGAATGAG           GGATGAAAG ACGT CTTTCATCA            TTTTTTTCATAAAAC  88 142
   Mhun_0967 1081372 .. 1081382 +    -4  -3.35542   TATTCTGTTTTATAA                 GAAA ATA TTTC                 GTTTTTAAACGTAAA  50 79
   Mhun_0968 NONE
   Mhun_0969 1084176 .. 1084188 +  -3.4   -3.5125   AATCAAATACCTGAA                TTGC ATCAC GCAA                CTTTTTCGTTGAAAC  50 39
   Mhun_0971 1089679 .. 1089700 +  -2.9  -3.36202   TCATATCATCAACCC           GAAGCAGCA TCTC TACAGCTTC            TTCTGAGCTCTGTAT  47 94
   Mhun_0976 NONE
   Mhun_0977 NONE
   Mhun_0978 NONE
   Mhun_0979 1098752 .. 1098767 +  -2.6  -2.65504   TATAGGAAACATCTC              GAATTT TAAT GAATTC               ACTTTTTCATGAGGA  41 17
   Mhun_0980 NONE
   Mhun_0981 1099931 .. 1099951 +    -4  -3.18869   TTTTTATATTGTTCA            GGATTCTT ATCAA AAGTATCC            TTACATCCTTTATTA  48 46
   Mhun_0983 1103398 .. 1103413 +  -3.3  -3.28637   TTTACAATATTAAAA              TCAGT TCACTC ACTGA               TTCATCATATTCATC  48 48
   Mhun_0999 1125488 .. 1125498 +  -2.6  -6.37666   TTTTTTATTTGCTTT                 TATT GCC AATA                 TTTTTTTTATTTTAT  95 301
   Mhun_1016 NONE
   Mhun_1017 1147836 .. 1147848 +  -4.7  -4.34402   ACCCGTTCTCCCCTG                CAGGG TGC CCCGG                TTTTAATCTGGCCGG  67 126
   Mhun_1020 1151133 .. 1151143 +  -2.6  -3.38316   CGATCTGCAGTTTAT                 TAAA TAT TTTA                 TTCATTACCTGCTGG  47 476
   Mhun_1026 1157013 .. 1157039 +    -3  -4.57569   CAGAGTCAGTAATAA         TATCCGGATTTG CTT CAGATACAGATA         TTTTTCCACCAATAA  65 220
   Mhun_1038 1170485 .. 1170503 + -11.8  -3.14211   TAACCTTATCCCCGG             TCTGCTGA AAA TCAGCAGA             TTCATAAAAAACGAT  79 506
   Mhun_1041 1172611 .. 1172622 +  -7.2   -2.8805   AAAAACTCTTAGCTG                CCCG GAAC CGGG                 TGTATCAGGAGTCAT  56 494
   Mhun_1043 1173943 .. 1173961 +  -2.4  -3.28712   TGCATATTTTTGCAG             CTGAATCA CCA TGTTTTAG             TTGTACAAACACCAA  45 49
   Mhun_1044 NONE
   Mhun_1045 1178581 .. 1178597 +  -5.2  -2.52128   ATTACTTAAAAAACA              GACATT GAAGA AATGTC              ACTTTCTATTTACTC  48 60
   Mhun_1046 NONE
   Mhun_1047 1179531 .. 1179541 +  -2.4  -4.13561   ACGAGACAGGAATAA                 CCCG AAA CCGG                 TGTTTTTTCCAAACC  55 137
   Mhun_1052 1185987 .. 1186007 +  -2.5  -2.60854   GCATCATCACATACA            TATGACTGG CGA CCAGGAATA            CTCCTTTTTCTGTGA  41 21
   Mhun_1053 1186614 .. 1186627 +  -3.1  -3.08679   ATCCGGTTTGCATCC               CGGCGA ATC TC-CCG               TATTGAATCACGAAG  43 175
   Mhun_1055 NONE
   Mhun_1056 1188993 .. 1189005 +    -2  -3.48861   AGATTCTGATCACAT                TTCA CATTC TGAA                CTTTCTTTTCTCTCG  47 51
   Mhun_1060 NONE
   Mhun_1061 NONE
   Mhun_1062 NONE
   Mhun_1063 1200841 .. 1200853 +  -4.8  -2.98729   CTCATTTAAACGAAA                TGGC AAATA GCCA                TCTCTCCTGATTATC  51 168
   Mhun_1070 1208336 .. 1208347 +  -2.2   -3.4252   CCTTATGAAGTTTTT                TCGA GAGA TCGG                 TTATGGTCAGTCCCC  45 410
   Mhun_1074 1211231 .. 1211255 +    -5  -3.43446   CTCACGTTTCATCAA         CCGCTTACATC TGAT GAAG-AAGCGG          TATTATTACATCTCA  54 96
   Mhun_1092 NONE
   Mhun_1093 NONE
   Mhun_1094 1238390 .. 1238400 +    -4  -3.45087   CGGGCTGATAACTCC                 TACA GGA TGTA                 TATTATTGGCTTCAT  52 226
   Mhun_1095 1240566 .. 1240585 +  -2.2  -4.37658   AATAGTACATACAGG            TATCTC TGTGAATT GAGATA             TTTTATCAGAGGATT  59 379
   Mhun_1098 NONE
   Mhun_1099 NONE
   Mhun_1100 1244751 .. 1244766 +  -4.7   -2.9296   ATGGCATCTATGGTT              TCGGT TACCGT ACCGA               TCTGGTTGAGCTTTA  49 344
   Mhun_1102 1246451 .. 1246462 +  -4.4  -3.15999   GATTCACATTATTAT                GAAC AGGG GTTC                 TTACGTGTATGAACA  51 112
   Mhun_1103 1247787 .. 1247803 +  -6.5   -5.9667   CTCATTCCATTCAGA              TAGCCGG TTT CAGGCTA              TTTTTTTATATTTTT 100 23
   Mhun_1104 1248152 .. 1248165 +  -8.1  -2.62184   TCTACTTTTTTTGAT               CCTGG GAAA CCAGG                TACTCTGCAAGGAGC  61 46
   Mhun_1107 NONE
   Mhun_1108 NONE
   Mhun_1109 1253503 .. 1253526 +  -3.9  -3.06515   AGCCCGTGTTACCCC          TTCATCAAC CCCGTC GATGATGAA           ATTTTCCCAATCCGG  45 353
   Mhun_1112 NONE
   Mhun_1113 NONE
   Mhun_1114 1258712 .. 1258736 +  -2.8  -4.28254   GTTTAAGATACACTG          GCGAATTCTC AAGCC GAGATTTCCC          TTTTAAATATTAAAA  57 92
   Mhun_1121 1267670 .. 1267691 +  -3.7  -5.88471   AGAAATACTACACGT           GGTATCTTC TCCT GCAGATATC            TTTTTTTTAATCGTA  90 103
   Mhun_1137 NONE
   Mhun_1138 NONE
   Mhun_1139 NONE
   Mhun_1140 1282549 .. 1282564 +  -2.6  -3.91897   CCTGATCTGATCCAC              TCATAT GAAC GTATGA               TTTATACATCCAGGG  53 246
   Mhun_1141 1285665 .. 1285676 +  -4.4  -5.00642   GATAATCTTTTCATT                TTGG GGGT CCAA                 TTTTTCTATGGCTTC  76 354
   Mhun_1145 1290440 .. 1290459 +  -7.2  -5.24989   ACCAGATATCAATGG            GGAGAGCAG AAC CTGCT-TCC            TTTTTTAATGTATAG  87 388
   Mhun_1147 1291994 .. 1292006 +  -3.4  -3.72695   AATCTTCTTCAACCA                CTGA AGGGA TCAG                TTTCATGAGAAGAAT  54 358
   Mhun_1149 NONE
   Mhun_1155 NONE
   Mhun_1156 NONE
   Mhun_1157 1309757 .. 1309767 +  -2.4  -2.83164   AATGCTGATATCATA                 CCCG TGG CTGG                 TCTGGTACTGAGTAA  40 221
   Mhun_1159 1311962 .. 1311980 +  -3.2  -3.58518   CGGTACTTCTTCACC             TGAATCTA ACC TGGATTTA             TATTTGGTTGCTCTT  50 78
   Mhun_1160 NONE
   Mhun_1161 NONE
   Mhun_1162 1318493 .. 1318510 +  -4.1  -5.26119   ATAAAAAAATTACTG             GACGG TAATAAAT CCGTC              TTTTGTTTTTACCGA  78 46
   Mhun_1165 1326087 .. 1326099 +  -3.4  -5.07275   AAATCAGTCTTCAGA                CTCA TTTTT TGAG                TTTTTATATCTCTCG  72 41
   Mhun_1167 1327623 .. 1327637 +  -8.6   -2.6415   CATTGATACCTTCAT               CAGATC ATC GATCTG               CTTATCGGTCATTTC  61 312
   Mhun_1172 1332783 .. 1332798 +  -2.6  -2.51312   ATCTCGATGATCTTG              CATCGCT GGT AGC-ATG              ATTCCTGCATGGGTT  41 9
   Mhun_1173 1334726 .. 1334737 +  -3.6  -5.06816   TCATGTTCTAAAAAA                CCGG ACAT CTGG                 TTTTTATTGAGCCGT  72 30
   Mhun_1176 1340379 .. 1340393 +  -2.8  -2.88571   TCTCATGTTATAAAA               CACAAA TAC TTCGTG               ATTCTCTTTCGGGAG  42 62
   Mhun_1177 NONE
   Mhun_1178 NONE
   Mhun_1179 NONE
   Mhun_1180 NONE
   Mhun_1181 1344750 .. 1344761 +    -3  -2.62983   GATACCATCGCAAAA                TATC TGGT GATA                 TAATATGGAGATCGC  41 11
   Mhun_1182 NONE
   Mhun_1183 NONE
   Mhun_1184 NONE
   Mhun_1185 1348899 .. 1348911 +  -6.3  -2.96979   AATTAGGGACATATT                GAGAA TTT TTCTC                TGTATCAATTATCCT  56 98
   Mhun_1186 1349676 .. 1349687 +    -3  -3.25823   TTCGCCTGAATACAA                TTGA AGGT TCAA                 TTGATGTGAAAGCAG  44 473
   Mhun_1187 1351805 .. 1351818 +  -2.4  -3.00731   CCGGAAACCTTTTTC               GACA AGCATC TGTC                CTTTATAGTGATTCA  42 306
   Mhun_1189 NONE
   Mhun_1190 1354425 .. 1354438 +  -2.5  -5.14477   CACCACCTACAGGTA               TTTTT CAAT AAAAA                TTTTTTCCATGTATA  70 153
   Mhun_1191 1356573 .. 1356584 +    -3  -3.16676   ATTTGTGAAATCTGC                GATA ATTC TATC                 TATTCGATTGATAAC  44 447
   Mhun_1194 NONE
   Mhun_1195 NONE
   Mhun_1196 1363363 .. 1363375 +  -9.1  -2.85351   GGCAATTGATTCGTC                CGTGG ATT CCACG                TATAATCTGACAAGA  65 283
   Mhun_1201 NONE
   Mhun_1202 1370655 .. 1370673 +    -3  -2.94337   CAGCAGCACAAATAT             GTAAAGGC AAG GCCTGTCC             TGCTCTTTTCAACTC  43 64
   Mhun_1203 1373329 .. 1373347 +  -2.4  -3.81951   TTGAATCCAGAAGTT             TCTTTACG ATT CGTGAACA             TTTCCTGCTGTCAAC  50 278
   Mhun_1207 1376859 .. 1376884 + -11.9  -3.06315   GTCCGTTCTTGGAAG         GCTGGGTTAGG GTAA CCTAACCTGGC          TATTCGACGTATTGG  82 77
   Mhun_1208 1378762 .. 1378772 +    -4  -3.42996   AACCCCCAAAACATA                 TGAT TTA ATCA                 TTATAATACCTACTA  50 18
   Mhun_1209 1379418 .. 1379432 +  -2.8  -3.32385   AGGAAAGGATGCGAT               CACG CCAGGCC CGTG               TTGATATCCTCTCTT  47 497
   Mhun_1211 1380943 .. 1380962 +  -2.9  -4.84642   GATATTCGATCTTTA            CTATCAG AAGAGA TTGATAG             TTTTATTGGTTTGAA  68 9
   Mhun_1212 1381494 .. 1381504 +    -4  -4.57341   TTTTCCAGATATCCA                 TTAG CCC CTAA                 TTTTTGCGACAGATT  66 53
   Mhun_1213 1382506 .. 1382521 +  -4.7  -3.57462   ACCCGGGTTTGTTCC              TGCTG AGGAAG CAGCA               TTTACAAATCCAATG  56 453
   Mhun_1218 1389079 .. 1389095 +  -3.7  -3.07013   ATATTAGCTCAAATT              TACTCAT ATT ATGAGAA              TATCTTAAAAAAATA  47 59
   Mhun_1219 1389773 .. 1389788 +  -6.2  -3.12402   TACTTCATGGCAGGT              TCAGAA ATAT TTCTGA               TTAGATCATAGTTTC  58 197
   Mhun_1231 1406257 .. 1406267 +  -5.4  -2.90322   CATAGGTTATCGCTT                 TCTG GTT CAGA                 CTTCTTATCATGCCC  50 364
   Mhun_1234 NONE
   Mhun_1235 1410089 .. 1410099 +  -2.4  -2.77593   AAATCCGAAAAAGAA                 AGGG ATT CCCG                 TAGCTTGTTTATTTC  41 12
   Mhun_1238 1412576 .. 1412605 +  -5.7  -2.57132   TCCTTCCGGGTATAA       TGGTGGGTATATC TCTT GATTTATCCACCC        CTTATCACAACCCGA  50 260
   Mhun_1245 1419972 .. 1419984 +  -2.6  -4.46212   TACCGGATCAAATCA                TCCG AATAC CGGG                TTTTCTCATAGGGCC  62 246
   Mhun_1247 NONE
   Mhun_1248 1422551 .. 1422561 +    -4  -3.86346   TTGCAATATCGTACA                 TAAG GCA CTTA                 TTTATGGGAGAATGA  57 44
   Mhun_1249 1423057 .. 1423070 +  -8.1  -2.56747   CTGAAAAACTTTTTT               GCCCT TTTC AGGGC                CTGTTGTCATAGATA  61 37
   Mhun_1254 1428142 .. 1428154 +  -4.7  -3.90038   ATGATCAACTTCAGG                GCCGG TTA CCAGC                TTTGCGTTCTTTACT  61 311
   Mhun_1257 1430757 .. 1430768 +  -5.8  -2.60508   TTGGACGGATCATAG                GGGA TATC TCCC                 AGTTTTTCAACCATG  49 513
   Mhun_1260 NONE
   Mhun_1268 1440157 .. 1440170 +  -3.7  -3.04322   TTCTTCCTGCGATAA               CCCGG AACA CCGTG                TCTTGAAAAGTTAGA  47 151
   Mhun_1269 1441106 .. 1441141 +  -4.8  -3.20747   CAATATAACACACGG    CCTTCCTGCTCAGTG ATCTCTG CA-TGAGCAGTGAGG    TTGCTAAACTTTCCT  53 342
   Mhun_1270 NONE
   Mhun_1271 NONE
   Mhun_1272 NONE
   Mhun_1273 NONE
   Mhun_1274 1448247 .. 1448263 +  -2.1   -2.9518   AGTATGATGACCTCA              TCTCGCC GGA GGCCTGA              TATGTCACTCTTCGG  42 9
   Mhun_1275 NONE
   Mhun_1276 NONE
   Mhun_1277 1450344 .. 1450354 +  -5.4  -3.70902   GCAGAGGAGGATCTA                 GAGA GTA TCTC                 TTTGAATCTCCGGAA  61 60
   Mhun_1281 1453455 .. 1453465 +  -4.6  -3.31188   TATCTGAATATTCAC                 CGGT CCC GCCG                 TTCATAATTATAGTA  51 189
   Mhun_1285 1455493 .. 1455509 +  -2.2  -2.76227   TGCTATTGATAGTAT              AATGGC AACCG GCCATA              TGGGTTTGTCTTAAA  41 224
   Mhun_1286 1456607 .. 1456617 +  -5.4  -3.17797   CCGGTACTGGTCTCG                 GTTC CAC GAAC                 TTCAATATATGTCAG  54 276
   Mhun_1288 1460273 .. 1460289 +  -5.1  -2.88579   GCTCCGAACAGGGGA              TCAAACC CGA GGTTTGC              TATATGACCGATTGC  49 452
   Mhun_1290 1464043 .. 1464055 +  -9.1   -4.2803   CAGGTTTCAAAGTAC                CCCTG TAC CAGGG                TTTTCCATTCCAATA  83 283
   Mhun_1292 NONE
   Mhun_1293 1473344 .. 1473366 +  -4.8   -3.7941   AAATCCTCCACCCCG           CTCAGCAGCT CGT ACCTCCTGAG           TTATTATCGGAACTC  59 291
   Mhun_1298 NONE
   Mhun_1299 1483329 .. 1483339 +    -4  -3.18582   TGTAGATAGTCTCCT                 TATG TGG CATA                 TTGATCAGTACCATA  49 445
   Mhun_1304 NONE
   Mhun_1305 1490954 .. 1490968 +  -7.8  -4.24948   AAAAAAGGGGAGTGA               GGTCTG CGA CGGACC               TTTTCCCTATGGTAC  77 40
   Mhun_1310 1495898 .. 1495916 +  -7.4  -3.17334   AATTATCAGAGCATT             TCACCAGT ATG ACTGGAGA             TCTATCTTCGTTTAG  63 81
   Mhun_1312 1497517 .. 1497528 +  -4.4   -3.5594   ATTTTGCATATCCTT                TCTC TTCG GAGA                 TTTCAAAGATCACTT  53 408
   Mhun_1314 1500040 .. 1500059 +  -3.6  -3.34984   TGAATAATGCCGGGA            TATTTGGG TATC CCTGAATA             ATTTTTGAGAAATAT  48 9
   Mhun_1315 NONE
   Mhun_1316 NONE
   Mhun_1317 NONE
   Mhun_1318 NONE
   Mhun_1319 1505273 .. 1505291 +  -2.5  -4.02571   ACCCATCAAGGGATA            TGAGGTTT TGGA AAACC-CA             TTGTTTAATGAATTC  55 164
   Mhun_1321 1507480 .. 1507491 +  -4.4  -3.49951   ACACTCGTAAATTCA                GGAT AACA ATCC                 TTATGTAAAACTATC  54 226
   Mhun_1322 1508534 .. 1508550 +  -2.2  -2.52834   CTCCTGAAAAATGAT              GGAAAG TCATC CTCTCC              GTTACTGGTGAGGTG  39 48
   Mhun_1324 1510208 .. 1510220 +  -3.3  -4.56775   CTTTGATTCAGATTT                CGGGA AAC TCCGG                TTTTTCGAAAAAAGT  64 124
   Mhun_1325 NONE
   Mhun_1326 NONE
   Mhun_1327 NONE
   Mhun_1328 NONE
   Mhun_1329 NONE
   Mhun_1330 1517817 .. 1517840 +  -3.2  -3.61468   TGGTCATGACTGATA          CTATTGGTAT CCCA ACATCAATAG           TTACTTTGATTACCA  49 289
   Mhun_1338 1527628 .. 1527654 +  -2.2  -4.75776   TATCGTTGCCAAATT         CAGGTTCTGAAA GGG TTGCAATACCTG         TTTTTGCATTAAATT  67 381
   Mhun_1341 NONE
   Mhun_1342 1529478 .. 1529494 +  -6.6  -2.74263   CCGGAGCGGCCAGTA              TGGTTC TCGTT GAACCA              CTTTAAAGATGACAT  56 3
   Mhun_1343 NONE
   Mhun_1344 NONE
   Mhun_1345 NONE
   Mhun_1346 1533867 .. 1533877 +  -5.4  -3.24232   CTGAGTATCATCTTC                 TGGA ACA TCCA                 TATATTTCCAAAGAA  54 430
   Mhun_1347 NONE
   Mhun_1348 1537113 .. 1537129 +  -2.2   -3.5361   GTTAATCAGTACTAT              CCGTAA TGGTT TTCCGG              TTATCTGCATCATTA  47 141
   Mhun_1349 1540679 .. 1540692 +  -3.8  -3.57651   AAGGATGAACCTGAT               CTCC AAACCC GGAG                TTGTATGATATCACA  52 165
   Mhun_1350 NONE
   Mhun_1351 1547675 .. 1547689 +    -2  -5.30686   TTTATCCCACTCTTT               TTCCAG AAC CTGGTG               TTTTTTATACCTATT  73 87
   Mhun_1357 NONE
   Mhun_1358 NONE
   Mhun_1359 NONE
   Mhun_1360 NONE
   Mhun_1361 1563840 .. 1563857 +  -8.5  -3.17714   TATTCAGGCTGGTTT             TTCTGCA ATGC TGCAGAA              TTGATCAGGCTTTCC  68 4
   Mhun_1362 1564403 .. 1564414 +  -4.4  -2.97188   CGAGAAGGGTGATTT                CATG CCCC CATG                 TATCTAATCCTGTAA  49 7
   Mhun_1366 NONE
   Mhun_1367 1570293 .. 1570306 +  -2.4  -3.07192   GGAACTCTCAAGAGT               CTGT TCTAAT ACAG                TCTCTTGAGCCGGTT  42 17
   Mhun_1368 NONE
   Mhun_1369 NONE
   Mhun_1370 NONE
   Mhun_1371 1572549 .. 1572560 +  -5.8  -4.17914   GGGAACTCCGATTAT                GTCC TGTG GGAC                 TGTTTTTATTACATG  67 447
   Mhun_1372 NONE
   Mhun_1373 1573920 .. 1573934 +  -7.8  -2.83522   ATACCTGACCTCACG               CTCAGG CTC CCTGGG               ATTTAATGCAGCCGT  59 491
   Mhun_1383 NONE
   Mhun_1385 1585050 .. 1585068 +  -3.8  -3.46982   GAACCAGGTAAGTAC             CGTGTATG TAC CATGCAAG             TATTGTTCATCTGAA  52 219
   Mhun_1386 1585806 .. 1585820 +  -4.2  -4.66347   AAAGAAGAGTATTCT               TCGGCA ACA TCCCGA               TTTATCTTTTTTAAT  69 336
   Mhun_1392 NONE
   Mhun_1393 1591406 .. 1591417 +  -4.4  -2.96807   GATTCGATCATACCA                GGAT CCTC ATCC                 CTCTTTTTCCATACT  49 289
   Mhun_1394 NONE
   Mhun_1395 NONE
   Mhun_1396 NONE
   Mhun_1397 1596190 .. 1596203 +  -2.3  -2.95491   TTTGTTGATGAAGAG               AGGGT AAAT ACCCC                TATCTCATGAGATTT  42 2
   Mhun_1398 1597116 .. 1597128 +  -6.3  -2.66008   GGGATGCCAGAGGAA                GAGAT CAG ATCTC                TGATATGAGTCCTTT  54 5
   Mhun_1399 1598205 .. 1598217 +  -6.3  -2.66008   GGGATGCCAGAGGAA                GAGAT CAG ATCTC                TGATATGAGTCCTTT  54 5
   Mhun_1400 1599319 .. 1599331 +  -6.3  -2.66008   GGGATGCCAGAGGAA                GAGAT CAG ATCTC                TGATATGAGTCCTTT  54 5
   Mhun_1401 1600429 .. 1600443 +  -2.8  -3.89033   CATGACTACATTGAT               TATCTG AAA CAGGTG               TATTTCTTCTTTGAA  53 260
   Mhun_1407 1607608 .. 1607620 +  -4.8  -2.85706   CAGTCATAGTTGGGG                GCCA TCATC TGGC                TAATCTCTTTGTTGG  50 150
   Mhun_1411 NONE
   Mhun_1412 1612937 .. 1612948 +  -4.4  -2.87529   GATTTCTAAGAAGAG                GATC AAAA GATC                 GTTCTTCATATGTAC  48 109
   Mhun_1413 1616795 .. 1616823 +  -2.6   -2.8547   TTTGATATGCACAAT       TTTACT-CTCTTT CGGG AAAGAGGAGAAAA        TATCCTATCAGGCAT  42 81
   Mhun_1414 1618769 .. 1618779 +  -3.2  -2.69151   TCACAGATAGAAAGA                 TCGG TGA TCGA                 TAATATCTCACGGGA  41 120
   Mhun_1422 1640194 .. 1640205 +    -3   -2.7555   CATGGGAGCCGGACA                TATG GGAA CATA                 TAGTGTTGAAATATC  42 46
   Mhun_1423 1641214 .. 1641225 +  -2.2  -3.71265   TAATCCGGTCTGCAA                TCTC TTTT GGGA                 TTTCAATAATGTCTT  50 475
   Mhun_1425 NONE
   Mhun_1426 NONE
   Mhun_1427 1645423 .. 1645433 +  -2.4  -3.62531   TTTAAATTCAAAGAT                 CCAG ATA CCGG                 TTCGTGTTTTTACTG  47 188
   Mhun_1431 NONE
   Mhun_1432 NONE
   Mhun_1433 NONE
   Mhun_1434 1656543 .. 1656557 +  -6.4  -2.73159   GCGTTTCATGATAGC               GAATGG TGA CCGTTC               CTTTAAAGGCATTAA  53 380
   Mhun_1437 1659170 .. 1659184 +  -2.8  -2.90212   CACTCAGAATTATCA               CCTC GGACGAA GAGG               TATGTACCATGGTAC  42 55
   Mhun_1438 NONE
   Mhun_1439 1660899 .. 1660918 +  -6.4  -5.06414   CGATGATGAACCGAG            TATGGGCG ATAT TGCCCGTA             TTTTTCTTGAAGACC  83 175
   Mhun_1440 NONE
   Mhun_1441 1663383 .. 1663393 +  -5.4   -3.7108   ACAGCCTTCAGGCAC                 CTCA ACA TGAG                 TTTCGATATGCGCCT  61 416
   Mhun_1443 1665955 .. 1665965 +  -8.2  -2.78679   CTTCTTCGCAAAAAA                 CGGC TTG GCCG                 CTTTACATCGCGGAC  62 53
   Mhun_1446 1667119 .. 1667130 +  -7.2   -3.0395   GAAGCATGTGAAGGA                CCCC GAGC GGGG                 TGTTCACCGGTATCT  57 320
   Mhun_1448 1669607 .. 1669619 +  -9.1  -3.47078   AATCCGGTCAAATGC                TGCCG CAG CGGCA                TTATGATCTGCAGTC  70 256
   Mhun_1451 1674062 .. 1674080 +  -3.2  -3.29511   CCGAATGAATTATGA             TAATTTAG TAA CTAAACTA             TTGTGAGACAATGAC  48 76
   Mhun_1452 1674840 .. 1674863 +    -6  -2.74605   GTACCACTCATTCAA          GACGAACATG ACTT CCTGTTTGTC           TGACTTTTGGAAACC  54 274
   Mhun_1456 NONE
   Mhun_1457 NONE
   Mhun_1458 1679367 .. 1679379 +  -7.7  -2.89564   GAAAGTTTAATTGCT                GTCTC TGT GAGAC                TCTCTCACATGGCAG  62 31
   Mhun_1459 1681188 .. 1681208 +  -5.3  -2.66042   TAGCTGAACCAGCTG            GAGTCCGGG AAG TCCGAGCTC            ATTATAGTCCGTCTT  49 485
   Mhun_1460 NONE
   Mhun_1461 1683391 .. 1683419 +  -3.2  -4.15748   GACAGGAAATACGGG        TAATCAGGAG TACTCAACT CTCCTGATCA        TATTTTTTACAATGA  59 49
   Mhun_1464 1687693 .. 1687703 +  -5.4  -2.79302   AGGGCACTTCAGGAA                 TCAG GAT CTGA                 TCTGCTCCACCTGCT  50 482
   Mhun_1470 1691852 .. 1691864 +  -4.9  -4.14147   CCGGAATCTCTGAGA                GATAA CCC TTATC                TTATTCTTATTCTAT  65 28
   Mhun_1471 1694365 .. 1694388 +  -3.8  -3.27146   GGTAGGTCAGGTTTT          TACCGGTC TGCATGAT GACCGGGA           TATGTTTGACCTCTT  47 427
   Mhun_1475 NONE
   Mhun_1476 1697577 .. 1697591 +  -5.7  -2.78816   GGCATAGGTCCGCTC               TCCCT GCTCA AGGGA               TCTGATAAACAGTGA  50 220
   Mhun_1482 NONE
   Mhun_1483 1706796 .. 1706821 +  -3.3  -2.72344   AACCAAAATTGGATA         GTACATGGA CATAGACA TCCATGCAC          TGGTTCAGCATCCGG  43 49
   Mhun_1488 1710819 .. 1710842 +  -3.1  -3.14344   GGCACCCCGGATTGA          GGCTGACTA AATGCA TGGTCACCC           TTGATCGAAAAGATC  46 16
   Mhun_1489 NONE
   Mhun_1490 NONE
   Mhun_1491 1712927 .. 1712942 +  -5.4  -3.65832   AAATTCAAAAAATAA              TCCTCA TGTT TGAGGG               TGTTTTCCCCGCTTT  60 26
   Mhun_1492 NONE
   Mhun_1493 NONE
   Mhun_1494 1714867 .. 1714884 +  -6.3  -3.12261   TGCCCTGCACAGCAT             TCTTCGT CCGG ACGAAGG              TATATCGTTTGTTTC  58 103
   Mhun_1495 NONE
   Mhun_1496 1716264 .. 1716286 +    -2  -3.85698   TAATCCTGATCTCCA           GAAAATAAAC AAC GTCTCTTTTC           TTTCTGACAAAAGAA  51 18
   Mhun_1497 NONE
   Mhun_1498 1717433 .. 1717450 +  -9.9  -5.00616   TTTCCGATGCTGACC             GGTTCAG CAAC CTGAACC              TTTTTTAAAAACGGG  93 11
   Mhun_1500 1719128 .. 1719142 +  -7.8  -5.44119   CCCGATATTGGCAAA               CCGTCT GTC AGGCGG               TTTTTTTACAATACC  95 373
   Mhun_1506 NONE
   Mhun_1507 NONE
   Mhun_1508 NONE
   Mhun_1509 1729399 .. 1729414 +  -3.4  -4.95876   TGGATTAAATCGGCT              TATTTT TGGA AAAATA               TTTTTCGTTGTAATT  70 62
   Mhun_1518 NONE
   Mhun_1519 1747985 .. 1748018 +  -4.7   -3.3944   CACCTGTCGAGAATG     GCAATTGTTCAACTT CCTA AAGTTGAGTAGTTAC      ATTTTATCTTGAGGA  52 6
   Mhun_1520 1749422 .. 1749432 +  -5.4  -4.21194   GATTCGGGCATCATC                 GGAT ACT ATCC                 TTTTGCCTGATGCAA  67 324
   Mhun_1523 1753118 .. 1753130 +  -4.8   -2.8474   TTATGATCTAGGGGT                GGCA CCGCC TGCC                TCGTTATGAGTCGAC  50 4
   Mhun_1524 1755684 .. 1755700 +  -4.4  -3.24161   CTGGAGATTTTTCGG              TTGGTG TTAAT CGCCAA              TATTGTGGGAATTTG  51 504
   Mhun_1527 1758515 .. 1758557 +  -3.7   -3.4285   ATGCAATAATATCAG TATTCATGAGACGATA-CCGA ATC TCGCATATCGTCTTG-GAATA TTCTCAATTGAATGG  50 83
   Mhun_1534 1765845 .. 1765875 +  -6.1  -3.69702   AATATCCTCTTCTGC       CATGGATGCCCAG GGCCA CTGGGTACCTGTG       TTGTCTTCACTCATC  64 171
   Mhun_1536 1768663 .. 1768673 +  -4.6  -3.16676   ATAATTACCATCATA                 GTCG GGA CGGC                 TGTTCAGTTGCTCAA  51 118
   Mhun_1540 1773130 .. 1773140 +  -2.6  -3.15861   TTAGAATGCAATTAT                 TTAT AAT ATAA                 TTACTACCAATAGTA  44 440
   Mhun_1542 NONE
   Mhun_1543 1774732 .. 1774750 +  -5.2  -3.33492   TCACGTGTTACATTC             TGGGGGTC CGG GAATCCCA             TTCTGAACTGACTGA  54 434
   Mhun_1551 1781396 .. 1781407 +  -5.8  -2.51257   CCGTATTTGTTTGTA                CTGG CATC CCAG                 GGTATTTTTTTGGCA  49 276
   Mhun_1554 1783828 .. 1783846 +  -2.4  -3.46219   GCCATAAAAAATAAA             GGGATT CCAGCCT GATCCC             CTTTTATTCTGGAGT  47 11
   Mhun_1556 NONE
   Mhun_1557 1786884 .. 1786901 +  -2.7  -4.58395   CGCAGGGTCCGGTAT             CGG-TGCA GAA TGCAATCG             TTTTTGAAAACTCAA  65 308
   Mhun_1562 NONE
   Mhun_1563 1793749 .. 1793764 +  -6.1    -4.053   TAACAGGTGACGGCA              CCGGT ATAATC ACCGG               TTTCTATCAGGTAAT  69 368
   Mhun_1565 NONE
   Mhun_1566 1796278 .. 1796294 + -10.1  -3.53224   AACTTGGGAAGAATG              CCGGATC TCC GGTCCGG              TTTGCAGCAAGAATG  75 362
   Mhun_1569 NONE
   Mhun_1570 NONE
   Mhun_1571 NONE
   Mhun_1572 1800901 .. 1800923 +  -7.6  -2.93073   GATTTAGTATCTTCT           GCGGTCGCCA CCA TAGCCACCGC           TGCTTCTTCCACCGC  61 57
   Mhun_1577 1804831 .. 1804843 +  -6.2  -3.21747   AGAATCAGGAAGCTG                CCGG GGGAA CCGG                TTCATCATCACCTGA  58 377
   Mhun_1581 1807843 .. 1807885 +  -3.4  -3.16187   TACTGTCATGTCCCG GAAGGTGCGGCATCGTTGAT CTT GTAAACCATCCGGCATCTTC TATCTCCTTTTTATC  47 81
   Mhun_1590 1814890 .. 1814916 +  -4.4  -3.64822   CGATACCCCGGAAAA         TTACGTCTATGA CTA TCAGAGTCGTGA         TTTGAATCGGGGAGT  56 49
   Mhun_1592 NONE
   Mhun_1593 1817069 .. 1817090 +  -3.7  -4.79053   CCCAATATCGTCCAC           AGTA-CCTCC TCA GGAGGATACC           TTTCTTTTCCTATTT  69 80
   Mhun_1594 1818840 .. 1818851 +  -5.8  -3.93369   GTAGGGATATCCCCC                TGGC ATAT GCCA                 TTTCATTGGACTTGC  63 105
   Mhun_1597 NONE
   Mhun_1598 NONE
   Mhun_1599 NONE
   Mhun_1600 1826643 .. 1826656 +  -3.8  -2.56596   ACGGAGGGTCATGCC               CCTC CTGAAT GAGG                TGAATTCATGGCAAA  44 157
   Mhun_1601 NONE
   Mhun_1602 NONE
   Mhun_1603 NONE
   Mhun_1604 1827899 .. 1827909 +  -5.4  -4.20888   CGAATAATTTTTTTT                 TGGT TTT ACCA                 TCTTTTTTCCATTCC  67 34
   Mhun_1605 1828798 .. 1828816 +  -3.8  -3.12449   TTAGAGAGAATTGTG             CATTCAGG CAC CTGGAATG             TGTATCTTCATGAAG  48 78
   Mhun_1606 1829716 .. 1829730 +  -4.9  -5.34309   ATATCATGTTCGGCC               GGGGG CTGGA CCTCC               TTTTTCTTTCGTACT  84 205
   Mhun_1612 1835605 .. 1835618 +  -5.2  -3.26444   TCTCAATAGTCCCGT               CCCG CTGAAT CGGG                TATATTCTTCCCAGA  52 154
   Mhun_1617 NONE
   Mhun_1618 1839941 .. 1839959 +  -3.1  -2.55545   AGATCCGCGAGATAT             TTTCAGG AGCTG CCTGACA             CTCTCTTCTTCACCC  42 9
   Mhun_1619 1841258 .. 1841287 + -11.4  -3.15544   TCCTATGGATCCTGC       CGGTTGCCGGGA TTACCT TCTCGGCATCCG        TTGATGAAGATGGGA  82 41
   Mhun_1620 1841977 .. 1841988 +    -3   -3.3707   TTTTCTCACAAAAAA                TATG ACCT CATA                 GTTGTTTTTATTAGA  46 215
   Mhun_1621 1843059 .. 1843081 +  -2.7  -3.26318   TCCTGCGGCATCAAA          CTC-CTGGAC CAGG GTCTGGAGAG           GTTTATTGTTCCACA  45 338
   Mhun_1626 1847701 .. 1847715 +  -4.2  -3.63744   GCAGGAACTCTTCAA               TCTCCC GCG GGTAGA               TATTTTCACCACCAC  53 338
   Mhun_1628 NONE
   Mhun_1629 1852512 .. 1852524 +  -3.4  -3.79021   ATAAATACTTCATTT                GGAT AGATA ATCC                TTTCCTGCGATTTTC  54 213
   Mhun_1632 1853846 .. 1853865 +  -2.8  -3.46602   TTTTTGAGACGAATA            TTGTCCGG ACAC CTGGGTAA             TTATCGTATCACACC  48 65
   Mhun_1633 NONE
   Mhun_1634 1855831 .. 1855846 +  -7.6  -3.06302   CTGAAGAAGAGAAAT              CATAGG AGTG CCTATG               TTCCATCCGGCTGGT  61 21
   Mhun_1635 NONE
   Mhun_1636 1857043 .. 1857061 +  -3.2  -2.95007   GTTGCAAAGAAAAAT             TTAATACA TGA TGTAATAA             TAATTGTATTACATG  45 354
   Mhun_1637 NONE
   Mhun_1638 1858186 .. 1858206 +  -2.6   -3.3854   GAGAATCTATAGAGA            TCCGAA AAATCAGGA TTCGGA            TTCTCCATAATCGTT  46 259
   Mhun_1641 NONE
   Mhun_1642 NONE
   Mhun_1643 NONE
   Mhun_1644 NONE
   Mhun_1645 NONE
   Mhun_1646 1866054 .. 1866081 +  -4.7  -3.43203   AAAGACATAACTTTC        CGCCGTCATCT GTCAGG AGCGGGCGGCG         TTGATCTTCTCATAA  52 31
   Mhun_1652 1874290 .. 1874307 +  -9.9  -2.67423   AGGATTACAATCCGA             GGAGAGA TAAT TCTCTCC              GTTCCTGTTCTTCAG  70 52
   Mhun_1656 NONE
   Mhun_1657 1879035 .. 1879057 +  -4.8  -3.29144   GATATTTCATTTCAT           CCAGGTGTTT CTG ACAGACCTGG           TTATACGGCCGATCC  52 254
   Mhun_1660 1883529 .. 1883541 +  -4.8   -4.2828   ATTCGCTCGAAAACC                CTGG CTATC CCAG                TTTTGCTGAATACCC  67 335
   Mhun_1662 NONE
   Mhun_1663 1886500 .. 1886522 +    -7  -3.50853   TTTTTATATAATGAA           TTGTGGAGAC AGT GTTGCCACAA           TTATACTTGAAAGGA  64 285
   Mhun_1664 1887167 .. 1887177 +  -4.6  -3.45909   AACGAGTACTTCCTT                 CCCG TGA TGGG                 TCTTATCTTCCTTCG  54 193
   Mhun_1666 NONE
   Mhun_1667 NONE
   Mhun_1668 NONE
   Mhun_1670 1892148 .. 1892164 +  -2.2  -3.23638   CAAGGCGGTGATCAT              GAGCCA TCACC TGACTC              TTCATGCATCTTTCG  43 171
   Mhun_1673 NONE
   Mhun_1674 1897824 .. 1897866 + -12.5  -2.81464   AGGAGACACAACTAT TATTACTAATAAACGAAAA ATAGA TTTTTGTTTATTGGTAATA TATGATCCCTCATCA  83 300
   Mhun_1675 NONE
   Mhun_1676 NONE
   Mhun_1677 1900722 .. 1900733 +  -4.4  -2.74523   GATATTTGCACATGT                TGCA CGCC TGCA                 TGATGTTCCCGGTAA  47 11
   Mhun_1687 NONE
   Mhun_1688 1909627 .. 1909638 +  -4.4  -3.72576   CTGGATATGTCCATA                CTCA TTGA TGAG                 TTTCGTGACAAACGG  56 495
   Mhun_1692 NONE
   Mhun_1693 1915704 .. 1915722 +    -3  -2.53581   GCTGAACTGAGTACT             TCCTTTCC CAG GGCCAGGA             TACATTAGGGATGTC  41 31
   Mhun_1694 NONE
   Mhun_1695 1916972 .. 1916982 +  -5.4  -3.48208   GTATTTTCCATGCGT                 GATG AAA CATC                 CTTTTTCCTCTGGGT  58 172
   Mhun_1696 1918186 .. 1918202 +  -5.9  -3.78934   AGGAATATAAGAGGA              TATCTTC CAA GAGGATA              TTATTATGGAAGAAC  60 114
   Mhun_1697 1919394 .. 1919408 +  -5.7  -4.41548   ATATCCCATACTACC               GGTTC AATGG GAACC               TTTTCTGCGATCTCA  70 456
   Mhun_1699 NONE
   Mhun_1700 1921861 .. 1921871 +  -4.6  -3.84406   TCAGATAAAGGCGAC                 CGGG AAT CCTG                 TTGTTATCCTGAGCG  59 316
   Mhun_1702 NONE
   Mhun_1703 1923391 .. 1923401 +    -4   -3.4878   AAAAATCATAAAAGC                 TCTT CAA AAGA                 TTGGTTATAATGTAA  52 46
   Mhun_1707 1926848 .. 1926867 +  -2.1  -3.42374   TCTCTTCACTCATCT            GATGGAA TATATC TCCCATC             CTTTTATTGCTCCGG  45 24
   Mhun_1708 1929467 .. 1929478 +  -2.2   -4.4009   TTTTGTATCGGTCAT                CGGT CAGT ACTG                 TTTTATGGGGTGGGG  59 391
   Mhun_1710 1929804 .. 1929837 +  -2.5  -4.71426   ATTAATTTCACCATC     TGTTTTCGGAGGAGAG AAA TTCTTCTCC-AGGGCA     TTTTATTCCTAGAGA  65 36
   Mhun_1713 NONE
   Mhun_1714 NONE
   Mhun_1715 NONE
   Mhun_1716 1934826 .. 1934848 +  -6.2  -2.87146   TCATTACTCATATGA           ACCGCTTCTA ACA TGGAGGCGGC           ATTCTTCTGACGCGA  55 126
   Mhun_1717 1936788 .. 1936803 +  -6.2   -2.7386   ACGACCTGAATTTAA              TCATGA TAAA TCATGA               TAATTAAGGTAACTT  54 32
   Mhun_1718 1937394 .. 1937415 +  -4.5  -4.64144   TTTTTATAACCGGGC           GAACATTACG CTT CGTGA-GTTC           TTTTTACAAGTTCTT  69 301
   Mhun_1722 1942794 .. 1942805 +  -4.4  -3.08133   GATGGGTCCCTCCAC                CGAT CAAT ATCG                 TTAACTGACTGCATA  49 39
   Mhun_1723 NONE
   Mhun_1724 1946294 .. 1946307 +  -2.4  -4.03234   CCAGATTACCAAAGT               GTTC ACGGTC GAAC                TTTGTCTCAGCAGCC  55 129
   Mhun_1734 NONE
   Mhun_1735 1958321 .. 1958337 +  -2.9  -2.54537   TATGTCCTCATTTAA              AGGAGAG TAA TTCTCCG              GGTCTTTTTTTGTCA  41 16
   Mhun_1736 NONE
   Mhun_1737 NONE
   Mhun_1738 1960988 .. 1961009 +  -6.6  -2.64877   TCAGGTTCATGCAAC           CCAAGACC CTCATA GGTTTTGG            TAAATTCTATGTGAG  53 495
   Mhun_1740 1964527 .. 1964544 +  -2.7  -3.66578   GGGAATAAAAACATC             GACAATT CACG AATGGTC              TCTTCTTTCGTTTCG  50 363
   Mhun_1741 NONE
   Mhun_1742 NONE
   Mhun_1743 NONE
   Mhun_1744 NONE
   Mhun_1745 NONE
   Mhun_1746 NONE
   Mhun_1747 1970533 .. 1970564 +  -3.8  -2.62184   TCAGAGGCATCCTCC      CCTCATCACTGGTTA CGG TAACCAGTG-TGAAA      TGGTATGGGAAGGAC  45 470
   Mhun_1750 NONE
   Mhun_1751 NONE
   Mhun_1752 NONE
   Mhun_1753 1982639 .. 1982655 + -10.9  -2.56181   GAATAATGAAAAAAG              GTCACAC ACT GTGTGAC              GTATTGATATTATCA  76 80
   Mhun_1754 NONE
   Mhun_1755 NONE
   Mhun_1756 1988186 .. 1988198 +    -2  -3.75153   ATAACTAGGAATACT                TAGT GAAAA ACTA                TTTCAGTTGAACAAA  49 69
   Mhun_1766 NONE
   Mhun_1767 1998899 .. 1998912 +  -3.7  -3.66844   TCCGGGATCTTTCCA               CAGGC TGCA GCCAG                TTCTTCAAGTCTGAC  54 435
   Mhun_1779 2010657 .. 2010669 +  -4.1  -4.09685   CAACTGAAACATGAC                GGGTT CCA AATCC                TTTTGAGAGCTGGAC  61 147
   Mhun_1785 NONE
   Mhun_1786 NONE
   Mhun_1787 NONE
   Mhun_1788 2022136 .. 2022147 +  -3.6  -3.36492   GGAGCTGATGCAATC                GGGG TTGT CCTC                 TTCTCAGATTCACCC  48 91
   Mhun_1789 NONE
   Mhun_1790 NONE
   Mhun_1791 2024982 .. 2024992 +  -2.4   -4.9218   CAGGGACCAGCACTT                 CCAC AGT GAGG                 TTTTTCTGCTCGATA  70 424
   Mhun_1793 2028320 .. 2028336 +    -8  -3.57144   TCAATCTACATAAGA              TCCCAG AGTGC CTGGGA              TTTACAAATGAAAAA  68 58
   Mhun_1794 NONE
   Mhun_1795 2030128 .. 2030146 +  -3.8  -3.64915   CGTACGCCATCAACA             TTCCTCTT TTA AGGAGGCA             TTCTCGTTTATAAAA  54 360
   Mhun_1796 2032534 .. 2032546 +  -5.5  -3.69483   TCAGGAGTCTTTATC                CCGTC GGC GATGG                TCTTTTGAATCGCCT  61 136
   Mhun_1811 NONE
   Mhun_1812 2047157 .. 2047186 +  -4.2  -3.80174   AGGACTTGTTTTACC       GATCAGGT-CCGG TTTTC CCGGCACCAGAAC       TTCTTGTGGAAGTGT  57 115
   Mhun_1813 NONE
   Mhun_1814 NONE
   Mhun_1815 2051274 .. 2051287 +  -6.7  -3.53012   TATATTTTTCCGCGA               CATGC CAGA GCATG                TTTAAAGAGGCGAGA  64 58
   Mhun_1816 2053060 .. 2053075 +  -2.4  -2.73007   GTCCTTCCAGGATGG              CTGCCG GTGT CGGAGG               ATTTCCCGGGATCTT  39 112
   Mhun_1823 2060740 .. 2060758 +  -3.9  -2.75389   CAATATACAAAAAAG            TT-CGGGT ATAA ACCCGTAA             TACATTTCTGTCTAT  46 61
   Mhun_1825 NONE
   Mhun_1826 NONE
   Mhun_1827 NONE
   Mhun_1828 NONE
   Mhun_1829 2063595 .. 2063607 +  -3.3  -3.01791   CTCAATCATCAGGGG                GCATG TTT CAGGC                TCTTAAAAACCAGGT  45 46
   Mhun_1830 2063921 .. 2063938 +  -2.7  -2.75064   TGATCTTTTCTTGCA             TAGAACT GGAT AGTTCAA              TAGTTCCCTGACCAG  42 38
   Mhun_1831 2064861 .. 2064874 +  -3.8  -4.01943   CGGGACTTCACCAGG               CCTG ACCAGC CAGG                GTTTTTTTGTCTGAC  59 334
   Mhun_1834 NONE
   Mhun_1835 NONE
   Mhun_1836 NONE
   Mhun_1837 2071461 .. 2071480 +  -2.9  -2.71712   ATGCAATCGACTGCA            CACCATTC CTGCA GAA-GGTG            CTTTAAGGGAGGACA  41 0
   Mhun_1838 NONE
   Mhun_1839 2073979 .. 2073991 +  -6.3  -3.21994   AATCTTCTTCTTTCT                TCTGA ATA TCAGA                TATTGGATGTTTTTA  58 66
   Mhun_1842 2075947 .. 2075958 +  -2.2  -4.74453   CATTGTCATGTGACG                GTGG GTTA TCAC                 TTTTTCAATATGTTC  64 96
   Mhun_1843 2076794 .. 2076806 +  -3.4  -3.73647   ATTGCCTGCCTGTAC                CTCA ACCGA TGAG                TTCTTCATGGATAGA  54 345
   Mhun_1847 2084800 .. 2084823 +  -2.5  -3.53444   TGTGAATGGGTCAGA          CGGAGGA-TA GTTAA TACTTCTCCG          TTTGCAGAGGACTGA  48 45
   Mhun_1848 NONE
   Mhun_1849 NONE
   Mhun_1850 2087276 .. 2087297 +  -5.1  -3.63744   TAAGATCCTGAAGAA           CCGGTCC AATCTGAA GGATCGG            TCTTTTCCCAAGGAA  56 413
   Mhun_1854 NONE
   Mhun_1855 2093256 .. 2093287 +  -2.2   -4.2237   GGTTTTCTTTTCCAT      TGTGACCGGGAAAC TGGG GTTTATCGGGCAGA       TTTTGAGATTAGTTT  56 214
   Mhun_1866 2109837 .. 2109853 +  -3.7  -3.27022   TCCGACACCATGAGA              GGAGAAA AAT TTTATCC              TTGATGTAAGATAGA  50 362
   Mhun_1867 NONE
   Mhun_1868 2114309 .. 2114319 +  -2.4  -3.48115   TCGATGAGTCTCAAG                 GCCG ATT CGGA                 TCTATTTTATGGCAA  47 34
   Mhun_1869 NONE
   Mhun_1870 NONE
   Mhun_1871 2119501 .. 2119518 +  -4.2   -3.1676   TCTTCATCCGAATCC             TGAAGA TCACAT TCTTCA              TCTTCCTCCATGTAT  49 473
   Mhun_1875 2122337 .. 2122348 +  -4.4  -4.08557   TTGTTTTCAGTTACT                GTGA TCAA TCAC                 TTGTTATTTCGACAC  61 248
   Mhun_1876 2123402 .. 2123416 +  -5.7  -3.50393   ATCACTTGGATTTTC               TCCTC TTTTT GAGGA               TTATCTAGCATCAAC  58 62
   Mhun_1878 2125047 .. 2125071 +  -2.1   -4.4727   TATCGATAACTCTCA          TACCTGTTCAA TGG TTCTACGGGTA          TTTTGTGAGTATTCA  59 473
   Mhun_1879 NONE
   Mhun_1880 2126297 .. 2126315 +    -3  -3.78022   CTCCTCACCCGATGC             CCCGGTCA CGA TAACCCGG             TTTCCTGACTCTGAC  52 223
   Mhun_1886 2132917 .. 2132936 +  -7.2  -3.56836   CTGGTCGAAAAAGAT            TTTCCCGT TTTT ATGGGAAA             TTTGCGGGGTAATTT  66 120
   Mhun_1893 NONE
   Mhun_1894 NONE
   Mhun_1895 2143232 .. 2143244 +  -6.2  -2.87622   TAGCCTTTGCCAATA                CCGC AGGCG GCGG                ATTATTATCGGCGTA  55 140
   Mhun_1897 NONE
   Mhun_1898 NONE
   Mhun_1899 NONE
   Mhun_1900 NONE
   Mhun_1901 2146781 .. 2146796 +    -4  -2.98088   CCCTCAATGACTGAG              GTAGAG ATTG CTTTAC               TATCTGGATTTCCCA  47 415
   Mhun_1905 NONE
   Mhun_1906 2154395 .. 2154408 +  -2.3  -4.20712   CGCGAATGCCAGTGG               TGCAG GAGT CTGCC                TTTTCCAATCTTCTG  56 422
   Mhun_1910 NONE
   Mhun_1911 2158566 .. 2158589 +  -6.8  -4.69664   AGAACCTTGAAAGAC          CAGTTTGTTG ACGT CAACAAAATG           TTTTTAAATCCTGTA  81 125
   Mhun_1914 NONE
   Mhun_1915 2160998 .. 2161008 +  -6.8  -3.97331   ATCTGTATTTAAACC                 GGGT GAA ACCC                 TTATTTCCGTCCCTT  71 187
   Mhun_1918 NONE
   Mhun_1919 NONE
   Mhun_1920 2163084 .. 2163100 +  -5.1  -2.62263   AGAATGACTCTGCAG              CCTCATC GTG GATGAGA              TCATCTCAAAGCCAT  49 11
   Mhun_1923 2165071 .. 2165093 +  -3.5   -2.5844   CATTTCTCTGAATAA          CACC--CTCCT ATG AGGAGAAGGTG          ATTGATATACTCTGC  43 30
   Mhun_1924 2166571 .. 2166581 +  -6.8  -2.52896   CAGGGGGGCCGGCCG                 GCAG ACC CTGC                 TGAATTACCAAGTGA  56 264
   Mhun_1925 2167452 .. 2167475 +  -7.5   -3.0634   GCTTCATTCTCTCCG          CCCGGTTTCA TCTCC TGA-ACCGGG          TATTCAAGTAGCATT  61 259
   Mhun_1932 2175461 .. 2175474 +  -6.7  -2.54896   CCTTTCTGATGAGCG               GGTCT GCGT AGACC                TGGATTCCGTCAAGG  52 471
   Mhun_1934 NONE
   Mhun_1935 2178556 .. 2178577 +  -6.6  -3.57263   TATCTCTTCTATCCT           TCCGATTG AGAGTG CAATCGGG            TTTGGCCGTGCAGGT  61 171
   Mhun_1938 2180317 .. 2180327 +  -2.4  -2.69859   GGAAAAAGAGCGTAA                 GACC AAA GGGC                 ATCATTTTTTTCGGT  40 409
   Mhun_1939 2181611 .. 2181622 +  -5.8  -2.75074   AAAATAATATTTCAA                GCCT TTTC AGGC                 TGATATTGCCATCCG  52 34
   Mhun_1942 2184467 .. 2184491 +  -4.9  -3.88946   CATTATCGGAGAAAA          GACGGGAGG TCTTCCT CTTCCCGCC          TTATTCTATCCGGTA  61 51
   Mhun_1944 NONE
   Mhun_1946 2191013 .. 2191023 +    -4  -2.89191   GTGAAGCTATCCGTA                 TGAA GGA TTCA                 TCTGTGACCATCTCA  46 186
   Mhun_1947 2192177 .. 2192203 +  -3.7  -5.47218   AGTCTGGTGTTACTA         TCTAATCCTGA AACCC TCAGGATTTGC         TTTTTTTAAATGAAC  82 21
   Mhun_1948 2194137 .. 2194153 +  -2.1  -2.69204   TAAAAGAGAACCTGA              CCTTCTC AGG GTGATGG              GTTATCGGTTTAATT  40 12
   Mhun_1950 2196663 .. 2196678 +  -4.7  -3.16935   GTAATTCCGGTTCTA              TGGGT TATAAT ACCCA               TTCATGCCCGTGTTT  51 37
   Mhun_1957 NONE
   Mhun_1958 2206409 .. 2206451 +    -7  -4.61231   CACATCTGATACCCG GGAACCACTTGAGGATACCT GGT AAGTATTCTATAGGGGTTCC TTTTTAGACGTATGA  79 1
   Mhun_1961 2211371 .. 2211400 +  -4.3  -2.74038   ATTACTATTATCGTC       TCATATGCCATGT TCTA ATTAGGCATATGA        TGATCTCTGTCCTCT  47 126
   Mhun_1962 NONE
   Mhun_1963 2215618 .. 2215628 +    -4  -2.86202   TTTTCAATAAAAAGA                 GATA AAT TATC                 GTCTTTTAATATAGC  46 340
   Mhun_1965 2218711 .. 2218725 +  -7.2  -3.57144   CAGTTCACGTAATAT               CTCAAT TCC ATTGAG               TTTAGGCATGACCAG  63 202
   Mhun_1968 2221475 .. 2221489 +  -7.1  -3.63141   TTGAATTCCTGAAGT               CCGGT TTCAT ACCGG               TTAGTTTCATTGCTT  63 360
   Mhun_1973 2226373 .. 2226391 +  -3.1  -3.29543   GATGAGGTAATCACC             GGGTACT GACTA AATACCC             TGATTTTTCGTCATC  48 17
   Mhun_1978 NONE
   Mhun_1979 NONE
   Mhun_1980 2235554 .. 2235565 +  -5.8  -3.72592   CATCTGTTTTTTACC                GTCG AGTT CGAC                 TTCTTCCTCACCCTT  61 337
   Mhun_1985 2241357 .. 2241372 +  -5.4   -2.8595   GACATAAATAATCTT              CGGGAT AGTA ATCTCG               CTCTCTTTTTTTGCT  52 39
   Mhun_1987 NONE
   Mhun_1988 NONE
   Mhun_1989 NONE
   Mhun_1990 2247765 .. 2247778 +  -2.5    -4.183   AATCAGAGTGTTAAA               TAAAA TATT TTTTA                TTTCTTGAAAGTTCA  57 92
   Mhun_1991 NONE
   Mhun_1992 2249116 .. 2249130 +  -2.1  -3.63627   AATGGAACTGATTCA               GGGAT AGATA ATTCC               TTTCCGCTGTAAAAA  49 19
   Mhun_1993 NONE
   Mhun_1994 2251034 .. 2251046 +  -4.1  -3.16068   GCACTATAAGGTCAA                TTCGC CCT GTGAA                CTTTTGGATTCACAA  48 80
   Mhun_1995 NONE
   Mhun_1996 NONE
   Mhun_1997 NONE
   Mhun_1998 2255347 .. 2255358 +  -4.4  -2.60615   AACATAATGCATTAC                GATC AAGA GATC                 ATCTTTGGAGAAAAT  47 107
   Mhun_1999 NONE
   Mhun_2000 NONE
   Mhun_2003 NONE
   Mhun_2004 2261123 .. 2261138 +  -4.8  -3.53012   CATATTACATTGCTA              TTGAAT GAAT ATTCAA               TTTAAAACGGGCAGA  56 18
   Mhun_2005 NONE
   Mhun_2006 2263236 .. 2263258 +  -7.6  -3.69395   TTGTTTCCTGTTCGT           CCGGAGTGAG ACG CTCCATCCGG           TTCTTCCATACTACA  69 384
   Mhun_2012 2267482 .. 2267495 +  -4.5   -5.0538   TTACCGATAAAGCAA               TCTCC TGGG GGAGG                TTTTTTCCGATGCGA  76 136
   Mhun_2017 NONE
   Mhun_2018 2273035 .. 2273050 +  -4.6  -3.71487   TGCAAACTCTATTCC              TCCGGC GAAT GCCGCA               TTATTCGATATCATC  56 150
   Mhun_2025 2284991 .. 2285003 +  -3.3  -3.90416   CATGATATTGATCAT                TGGTG CAA CACCC                TCTTTTATCTGATAT  56 78
   Mhun_2035 2299556 .. 2299576 +  -8.3  -3.54902   TAGAAATCATATTCT            CCTGAATAG TAT CTCTTCAGG            TTCATTATTGGGTCC  72 261
   Mhun_2038 NONE
   Mhun_2039 NONE
   Mhun_2040 NONE
   Mhun_2041 2303343 .. 2303359 +    -3  -3.07655   GGCTCAATATCCCGG              GTTATC TCTCC GATGAC              ATGTTTTTTCGGAGG  43 276
   Mhun_2043 2306073 .. 2306084 +  -4.4  -2.79321   GAAAACCCCGTGGTT                TCGA TCCC TCGA                 TAATATTCATATACC  48 80
   Mhun_2044 2306565 .. 2306578 +  -4.5  -2.57931   TTCTTCATATTTGGC               CTTGC CATC GCAGG                ATTCTGAAACGTGAA  47 5
   Mhun_2045 NONE
   Mhun_2046 NONE
   Mhun_2047 NONE
   Mhun_2048 NONE
   Mhun_2049 2314369 .. 2314392 +    -6  -3.06696   GATGTTATCGTACAA          TCTTGGTGAT CGGT ATCTCCAGGA           TATCTTCAGCCCCGG  56 293
   Mhun_2051 2316368 .. 2316380 +  -4.1  -5.42259   ATGAATTTATGACCT                GCATT TTT GATGC                TTTTTTTCAGAGTGG  82 96
   Mhun_2052 2317208 .. 2317230 +  -6.2  -3.17688   GTATGGTCGTATTGG           CCGTTCATCG CTC TGGTGACCGG           TTCCTCCCCTGATTA  57 140
   Mhun_2054 2320438 .. 2320448 +  -6.8  -3.57387   GATCGAAAAGGGAAG                 TCCG GCT CGGA                 TTTGGGCCGTATGTT  63 59
   Mhun_2056 2321421 .. 2321449 +  -3.8  -3.35298   CCACAGTTCTCCTCT        CCTCCTTCTG ATGCCGGTA CGGTAGGAGG        TTACTGATTTCATTC  50 136
   Mhun_2057 NONE
   Mhun_2058 2325217 .. 2325235 +  -4.6  -3.87815   CTCCCAGATACTCTC             TCAATGAT TGT ATCATGGA             TTTATAGCAGTCAAA  59 79
   Mhun_2059 2327018 .. 2327032 +  -5.6  -3.42078   AGTTTTCAGGGGTCT               TCCTGG CAC CCGGGG               TTGTGCTGGCATCTC  56 207
   Mhun_2062 NONE
   Mhun_2063 2338120 .. 2338132 +  -4.8  -4.78572   TATTTTTTGTAACCC                GGGT TCTCC ACCC                TTTTCTTAGTTGAGG  76 47
   Mhun_2069 NONE
   Mhun_2073 2348839 .. 2348859 + -11.1  -3.31144   ACCGTTCGACGATCA            CCGGGGTTA TTA TATCCCCGG            TTCTGACGGTGAGGG  79 252
   Mhun_2075 2351955 .. 2351971 +  -7.9  -3.09273   CTTTCTCTGTCCCTC              CGCACGG TTA CCGTGCA              TATCTGTTGCAACCA  61 62
   Mhun_2079 NONE
   Mhun_2080 NONE
   Mhun_2081 2361875 .. 2361904 +  -7.9  -3.11767   ACGCAGAAAGAGATG       CCGGATATCAGGCC ACG GATCTGAT-TCCGG       ATTATTTTACCCTGT  65 118
   Mhun_2082 2362478 .. 2362489 +  -2.2  -2.66634   CTGATGACCAGCTCT                TCTC GGTT GAGG                 TCCTCTCATGACCTG  40 3
   Mhun_2083 NONE
   Mhun_2084 NONE
   Mhun_2085 2365184 .. 2365198 + -11.4  -2.96042   TACCCACCAAAAAAA               GGGGGA TAT TCCCCC               TGTCTAATCAGTATT  81 232
   Mhun_2092 NONE
   Mhun_2093 NONE
   Mhun_2094 NONE
   Mhun_2095 NONE
   Mhun_2096 NONE
   Mhun_2097 NONE
   Mhun_2098 NONE
   Mhun_2099 NONE
   Mhun_2100 2376128 .. 2376138 +  -4.6  -2.74248   GCATCGAATACAGAC                 GGGG ATA TCCC                 ATTTACCGGGTATTA  47 205
   Mhun_2101 NONE
   Mhun_2102 NONE
   Mhun_2103 NONE
   Mhun_2104 NONE
   Mhun_2105 2379148 .. 2379160 +  -3.4  -2.92777   TACTGAGAGGTAACA                GATG AGATC CATC                CTTTCATATATCCGG  45 28
   Mhun_2106 NONE
   Mhun_2107 2380121 .. 2380134 +  -4.5  -2.80935   AACTGATGCAACATT               TGGGA GGGC TCCCG                TATGGTAGATAAAAT  48 0
   Mhun_2108 NONE
   Mhun_2109 2383126 .. 2383138 +  -4.9   -2.6472   TGAATACCCGGACTG                CATAA CCA TTATG                TAATGTCACATCTTA  49 21
   Mhun_2110 NONE
   Mhun_2111 NONE
   Mhun_2112 NONE
   Mhun_2113 NONE
   Mhun_2114 NONE
   Mhun_2115 2389081 .. 2389093 +  -6.9  -4.40963   CTGACAATTTTTCAA                CCCTG AAA CGGGG                TTCTTTTTACCCCCT  76 20
   Mhun_2118 2391795 .. 2391812 +  -3.4   -4.2558   TTTCATAAAAAGAGG             GTGGGA TTACAC TTCCAC              TTTTCGTACACACTG  59 201
   Mhun_2120 2392812 .. 2392824 +  -6.3  -4.07885   TGATTTTAAAAAGAA                CGAAA AAT TTTCG                TTTTAAAGAGGAGTC  69 453
   Mhun_2121 2394929 .. 2394957 +  -3.3  -4.44301   GTATAATGCTAAAAA        TAAAAATTTTTGA TTA TCGATGATTTTTA        TTATTTATTTTCAAT  62 196
   Mhun_2122 2396833 .. 2396847 +  -4.4  -2.77569   AAAATATAAACATTA               TAATAA AAT TTATTA               TCATTAAACTTATTT  48 86
   Mhun_2123 NONE
   Mhun_2124 NONE
   Mhun_2125 2400468 .. 2400481 +  -3.9  -2.67803   GAACGAGATGAATTA               TTGAT ATTT ATCAA                TACATTTGGTGGAAA  45 121
   Mhun_2126 NONE
   Mhun_2127 2402399 .. 2402413 +  -7.2  -2.64616   AGTGGTTTTTAAAAA               TCTAGA TTA TCTAGA               TCCTGTAGATGAAAA  59 92
   Mhun_2128 2403832 .. 2403842 +    -4  -3.87354   ATACATAATATGACT                 TCTA TTT TAGA                 TTTCATATAGGTTTA  57 68
   Mhun_2129 2405058 .. 2405070 +    -2  -3.92314   GGTTAAATATTACCC                TAGA GGAAA TCTA                ATTTTTTTCATAATG  51 95
   Mhun_2130 2406701 .. 2406716 +  -6.8  -4.49337   TACAATATCCCATTT              GCCAGT TAAT GCTGGC               TTTTGTGCATTATCC  77 443
   Mhun_2132 NONE
   Mhun_2133 2410184 .. 2410197 +  -3.9  -3.54741   TTGAGTTTCAAATAC               TGATT TTAT AATCA                TTTCAGAGGCTGATG  52 37
   Mhun_2134 2412533 .. 2412558 + -11.9  -3.07233   GTCCGTTCTTGGAAG         GCTGGGTTAGG GTAA CCTAACCTGGC          TATTCGACATTCTCG  82 77
   Mhun_2137 2415468 .. 2415482 +    -5  -3.20639   ATAAGAGAGGATCGG               GATGGA TAA TTCATC               TGCTTTCTTTGATAG  53 17
   Mhun_2138 2416635 .. 2416649 +  -4.2   -3.3334   CTGACAAGAAAGGCA               CAAGAG ATG CTCATG               TTATACGATCCCATT  50 113
   Mhun_2139 2417244 .. 2417266 +  -4.8  -3.01416   ACTGAAACCAGGATA           CTCATGAACC CAT GGATCATGAA           TCTCTGTGACTGCTC  50 293
   Mhun_2144 NONE
   Mhun_2145 NONE
   Mhun_2146 NONE
   Mhun_2147 NONE
   Mhun_2148 2426419 .. 2426432 +  -3.9  -6.02914   AGCCCGTTAATCGGG               GAAAA CACT TTTTC                TTTTTTTTCTCTGCC  90 31
   Mhun_2151 2428230 .. 2428248 +  -7.4  -3.00476   GCAGATAGGAACTGG             TGGGGGGA CGC TCCTTCCA             TATATAATTCAGAAT  61 77
   Mhun_2153 2429832 .. 2429846 +  -5.6  -2.62184   ATTTGATGGTACCGG               CCCCAT TGG ACGGGG               TCCTATGACAGGAAG  51 230
   Mhun_2154 NONE
   Mhun_2155 NONE
   Mhun_2156 2431865 .. 2431876 +  -4.4  -3.04799   CCTGAAAAAGGAACA                GATC ATCA GATC                 TGTTCACCCCTTCTC  49 36
   Mhun_2167 2440304 .. 2440325 +  -2.3  -5.52384   TAAACGAACGTCACG           CGCAT-AATC ATC GATTCACGCG           TTTTTTTCATCCGAA  76 96
   Mhun_2168 NONE
   Mhun_2169 NONE
   Mhun_2170 NONE
   Mhun_2171 NONE
   Mhun_2172 NONE
   Mhun_2173 NONE
   Mhun_2174 NONE
   Mhun_2175 2446301 .. 2446316 +    -9   -5.0666   GCACCCAATCAACAT              GCTGGT TTAA ACCAGC               TTTATTTTTTGCCTC  90 16
   Mhun_2180 NONE
   Mhun_2181 2453377 .. 2453391 +  -8.6  -3.51232   TAAGCTTCTGTGAAA               TGGGAA ATC TTCCCA               TTCATTTCGGAAGCA  72 38
   Mhun_2182 2454910 .. 2454923 +  -6.7  -3.69621   CATCCAGAGCAGTAA               TCCTG ACCT CAGGA                TTTAACCTTCTGAGT  64 502
   Mhun_2184 NONE
   Mhun_2185 2457917 .. 2457942 +  -3.3  -3.53531   TCATCACAGGACTAT         TCAAAATTCCC ATGC GTGAATTGTGA          TTATCATATTGATAA  50 432
   Mhun_2190 2461407 .. 2461420 +  -3.8  -3.02166   AACTGTGTCCTCTAA               TCCC CCCGGA GGGA                TCGTTTCATTGGAAA  47 26
   Mhun_2191 NONE
   Mhun_2192 2462911 .. 2462928 +  -4.1  -3.82963   GGTCAACAAGATAAA             GATTCAC AATC GTGAAAC              TATTTATTCTTGCGA  57 225
   Mhun_2193 NONE
   Mhun_2194 2464204 .. 2464226 +  -2.7  -2.98005   GGAGCCAGGTCATTA           TCGGGGATA CCACC TATCCATGA           ATCTTTTCATTTTTG  43 3
   Mhun_2195 NONE
   Mhun_2196 2466398 .. 2466425 +  -2.1  -3.04263   CCGGAGACGACCGTT        TGATCATC-TTC CCCAA GACCGATGATCA        TATTGGAACTCACAT  42 342
   Mhun_2200 2469645 .. 2469656 +  -2.2   -4.2679   TGAAAAGGAATAGAT                GTGG ATGA TCAC                 TTTTCATCCAGATTC  56 62
   Mhun_2203 NONE
   Mhun_2204 2474609 .. 2474620 +  -5.8   -2.8547   TTCCTGAACAATATC                CGGA TGAT TCCG                 TATCATATCACCACT  50 317
   Mhun_2206 NONE
   Mhun_2207 NONE
   Mhun_2208 NONE
   Mhun_2209 NONE
   Mhun_2210 2477985 .. 2478000 +  -2.6  -3.12351   TGACGGTATATGGAT              CTATGT CAGA ATATAG               TTCGGTATAAGGAAA  44 52
   Mhun_2212 NONE
   Mhun_2213 NONE
   Mhun_2214 NONE
   Mhun_2219 2490141 .. 2490155 +  -2.9  -4.62783   AACAGAGACAATAGG               TTGAT GAGAA ATCAA               TTTTTCCGATGAGTC  65 196
   Mhun_2221 2491263 .. 2491285 +    -2  -4.42653   GGAAAAAGATGTGTA           ATTGCAGATA GGT TATCTGAAAA           TTTTATCCCTGAAAT  59 15
   Mhun_2226 2501041 .. 2501063 +  -5.4  -2.96609   TAATATTGCTGATAC           CGGAGGGCTT CAC ATGCCTCCCG           CTCTTTTGTTGCCTG  52 179
   Mhun_2255 2517226 .. 2517241 +  -3.2  -5.49729   AAACCAGAGTAAATT              AAACCC TTAC GGGTTC               TTTTTTTCCCTGATT  79 29
   Mhun_2258 2521113 .. 2521135 +  -3.4  -3.38314   GGTACCCGATAATAT           TCATAAACCG AAC CGGTTTTTTA           TCTTCTATCTGAATT  49 391
   Mhun_2267 NONE
   Mhun_2268 2532826 .. 2532848 +  -2.7  -4.93877   AGTCTTAAAACAACT          GACTGCCAAC ATAT GTAGGCA-TC           TTTTATTTGCTGAGG  68 33
   Mhun_2277 NONE
   Mhun_2278 NONE
   Mhun_2279 NONE
   Mhun_2280 NONE
   Mhun_2281 NONE
   Mhun_2282 NONE
   Mhun_2283 NONE
   Mhun_2284 NONE
   Mhun_2285 NONE
   Mhun_2286 NONE
   Mhun_2287 NONE
   Mhun_2288 2548356 .. 2548371 +  -4.6  -3.05963   GATTTAGGGTCCGTT              CCCGAA GGGG TCCGGG               TGTTCAAATCGCCCT  49 90
   Mhun_2289 2550342 .. 2550354 +  -6.3  -3.48558   CATCCATTCGGATGG                CAATC CGG GATTG                TTAATTACTCTTTCT  62 9
   Mhun_2296 NONE
   Mhun_2297 2558389 .. 2558408 +  -4.2  -4.82901   TCTTTGGATCGAGTG            TTCCGGTC TTCA GAACGGAG             TTTTTATACAGCAGG  73 239
   Mhun_2299 2559904 .. 2559928 + -11.5  -3.42581   AAGTGAACCGGTGGT          GATCGGGGTGA GGG TCACTCTGATC          TTGGTGTTCATATTT  79 374
   Mhun_2304 2563615 .. 2563630 +    -4  -3.80535   CTGTATGCCCCGCCT              GAAGGT AGGC ATCTTC               TCTTTTATACAGGTT  56 485
   Mhun_2313 2571909 .. 2571925 +  -2.3  -2.88945   AACCCAAAATATGCG              CTATAAA TTT TTTAGAG              GTTGTTCTGCGTAAC  41 20
   Mhun_2314 NONE
   Mhun_2315 NONE
   Mhun_2316 2575037 .. 2575054 +  -2.6  -4.13963   GGGATGCTTCATCTT             GACGGG TAATTT CCCCTC              TGTTTTTTCCGCAAT  57 17
   Mhun_2318 2576620 .. 2576632 +  -6.3  -3.10905   TATTTCTCCCGTTCT                CCTAT GCA ATAGG                TTGGATGAGTTGTAC  58 71
   Mhun_2319 NONE
   Mhun_2320 NONE
   Mhun_2321 NONE
   Mhun_2322 NONE
   Mhun_2323 2580377 .. 2580387 +  -5.4  -3.17622   TTCAGATCAGGGATG                 TCAG TAT CTGA                 TATATTGTCAAGATG  54 180
   Mhun_2325 2582076 .. 2582101 +  -9.6   -2.5499   TCTTCGTGTTTAGAT         AGGGGGCCGG CTCTTT CCGGTCCCCG          GTATTGATATTCACT  70 172
   Mhun_2326 NONE
   Mhun_2327 2584520 .. 2584533 +  -2.3  -4.00103   GGTACCTGTCGATGA               GAGTG ATTT CCCTC                TTTCCTAATTTTTTT  53 4
   Mhun_2333 2589542 .. 2589560 +  -3.1  -3.28924   TCTCATCCGCAAGCT             CGGCA ATAGTTGCC TGCCG             TTCTGCAAACGCATC  45 62
   Mhun_2335 2591364 .. 2591374 +  -2.4  -2.89212   TCCAGGACTGGTTTT                 ACCG GGT CGGC                 CTTATTGTGAGTAGT  40 113
   Mhun_2341 2596458 .. 2596472 +  -5.6  -4.17608   GCGTTCGAATCGCAT               CAGGCC CAT GACCTG               TATTTTTTAAGTAGA  67 240
   Mhun_2342 NONE
   Mhun_2343 2599054 .. 2599064 +  -3.2  -4.46212   ATATCCTGAACGCGG                 GGGA ATT TCTC                 TTTTATAGTCGCAAC  62 233
   Mhun_2347 2601659 .. 2601688 +  -7.9  -2.72371   ATCTTTTTACTCCTC       CTCT-ACCGCCGGT ATC ACCGGTGATCAGAG       ATGTTCTTTGAGGAA  61 2
   Mhun_2351 2604798 .. 2604815 +  -2.7  -3.41878   TCGGTAATCCCTCCT             GATACTT CGAT AAGTACC              TTCTCCCTTAGGCCG  47 136
   Mhun_2355 2608511 .. 2608531 +  -2.5  -5.34381   TTATCTCATCGGCGA            AGTGATCAG GGA CTGATCAGA            TTTTTCTTTGCCTTT  75 10
   Mhun_2356 2609084 .. 2609105 +  -7.3  -5.27335   AACGACATTGAACTT           TATCCGATC ATAA GATCGGCTA            TTTTTCTTTCCAACC  90 13
   Mhun_2358 NONE
   Mhun_2359 2612347 .. 2612379 +  -4.8  -3.86346   AACGTAACCGGGACA     GGGAAC-GTCGTACC CTCA GGTACGGCAGGTCGC      TTTCTCCAGCGATAA  61 220
   Mhun_2360 NONE
   Mhun_2361 NONE
   Mhun_2362 NONE
   Mhun_2363 2616897 .. 2616907 +  -5.4  -3.17219   ACCACGTGCATTTTC                 CCTA AAA TAGG                 TTCCTGACCATTATC  54 199
   Mhun_2366 NONE
   Mhun_2367 NONE
   Mhun_2368 2622220 .. 2622237 +  -7.7  -2.57522   TGGAAATGTAATGAC             GGGGAGA ATTT TTTCCCC              ATTCCTGTCAATTCC  61 30
   Mhun_2375 NONE
   Mhun_2376 2629181 .. 2629194 +  -2.5   -3.6135   AGACTCTAAAAATGA               TATAA CTGA TTATA                TTTCAAAATGTCTTT  48 21
   Mhun_2380 NONE
   Mhun_2381 NONE
   Mhun_2382 NONE
   Mhun_2383 2634663 .. 2634679 +  -2.9  -3.83026   TTGCCTGAAAGGATT              CAAGGAG AAC TTCCTCG              TTTAATCTGCCAAAA  52 54
   Mhun_2387 2638742 .. 2638757 +  -3.2  -2.78141   GTTTCCATGCAAGAA              CGGGAGG TAT CC-CCTG              ACTTTTTCTCTTCAG  42 136
   Mhun_2399 2649358 .. 2649397 +  -4.2  -4.43173   GCCAGTCAAGATCTG  CCTGCACATCCCAGAGGAT GAG ACCTTCCGGTG-GTGCAGG  TTTTACCTTATTTTT  67 147
   Mhun_2402 NONE
   Mhun_2403 NONE
   Mhun_2404 NONE
   Mhun_2405 NONE
   Mhun_2406 2655199 .. 2655210 +  -2.2  -3.72302   AGCTCCGGATATGAC                CGTT GCAG GACG                 CTTTTTTAATATCCC  50 240
   Mhun_2409 2657491 .. 2657510 +  -6.3  -3.85698   TCATCCCGTCCGGTC            GGCCCGG ACTGCA CCAGGCC             TTTCTCAAACAGGGG  66 309
   Mhun_2412 2660866 .. 2660879 +  -3.8  -4.87665   GGCATGAGGGCGTGT               GCCT TTCTGC AGGC                TTTTTCTGCATCAGC  71 340
   Mhun_2414 2663939 .. 2663959 +  -5.3  -3.16338   GGCGATATCCTCCGG            CCCGATAGG AAC CATTTCGGG            TATATTCATATCCAT  52 334
   Mhun_2419 2669678 .. 2669692 +    -5  -2.90941   CTCTTTGCCACTGAG               TGTCAT TCC ATGACG               TGTATGCCATGTCCT  50 13
   Mhun_2420 2670355 .. 2670376 +  -3.7  -3.80461   AGGGATGGCTGATAT           GAGGAAGGA TTTC TCCTTGTTC            TTTGATAATACATTA  57 281
   Mhun_2422 NONE
   Mhun_2423 2672140 .. 2672163 +    -9  -2.78216   CTCACTCCTTTCTTG          TTCTGA-AGGG GTC CCCTATCAGAA          TGATTCATGGGGATA  68 480
   Mhun_2425 2673362 .. 2673381 +  -6.4  -4.00683   ATTTATGTTCTGCAG            TTCCGGTA TAGG TACCGGGG             TTTCATTGAATTTTT  69 195
   Mhun_2433 2694767 .. 2694805 + -11.1  -2.83813   AGATGGTATGGAAGA   GATCCACACCAAGCTGA CGTAC TTAGGTTGGTGAGGATC   CTATTTGTATATTTT  77 494
   Mhun_2434 2697696 .. 2697706 +  -3.2  -4.07568   TTACACTTGGTGCAC                 CGGA ATT TCTG                 TTTTGAAAAGGCAGA  56 265
   Mhun_2440 NONE
   Mhun_2441 2711957 .. 2711971 +  -6.4  -3.56092   TACGGTTTGAGTGGG               TGTGTC AGA GGCACA               TTTCACAACTGCTGG  62 134
   Mhun_2442 2714977 .. 2715008 +    -5  -3.41051   GAGTGGTGACGAGGG      GCGATACCTCTTCC AGCC GGCAGAGGGAATGC       TTGTCCTGAACCTGA  54 179
   Mhun_2444 2717197 .. 2717217 +  -4.7  -2.88861   AAACCGCCGTTAAAC            TGCGTATGA ACC TCATGCACA            TATGTAGGGATGCTG  48 253
   Mhun_2446 NONE
   Mhun_2447 2720896 .. 2720907 +    -3  -2.77182   CAGGAAATTGGGAAT                TTGT GAAA ACAA                 TGATTGCGTCTGAAC  42 20
   Mhun_2448 NONE
   Mhun_2449 2722197 .. 2722211 +  -2.8  -4.43832   GGTCAGAAACCAGCC               ATCTTC CAT GAAGAC               TTCTTTTGTCTCTTC  62 384
   Mhun_2452 NONE
   Mhun_2453 NONE
   Mhun_2454 2729698 .. 2729708 +  -8.2   -3.0264   GCATACATCTGACTG                 CCCG GAT CGGG                 TATTCGCCAAACTTT  63 485
   Mhun_2458 2732176 .. 2732197 +  -7.9  -3.18031   AATTGACAATCCTAA           CCGGGGGTG ATGT TACCCCCAG            TCTCCTTTTTCCCAG  65 176
   Mhun_2460 NONE
   Mhun_2461 NONE
   Mhun_2462 NONE
   Mhun_2463 NONE
   Mhun_2464 NONE
   Mhun_2465 NONE
   Mhun_2466 2740910 .. 2740920 +  -5.4  -4.28254   ATTAGGGGCCAGTCT                 TCCT GGG AGGA                 TTTTGGATGTTAACA  67 2
   Mhun_2467 2741527 .. 2741546 +  -3.5  -3.54424   TCATCAACAATGAGC            TGGGCTG ATATCC CAACCCA             TTTAGCCAGCTCAGG  51 89
   Mhun_2471 NONE
   Mhun_2472 NONE
   Mhun_2473 2746584 .. 2746611 +  -6.8  -5.95286   ACCCCCCATGAGTTT        ACCGGAGACCGG AACA CCGATCACCGGC         TTTTTTGTTTTTGAT 100 183
   Mhun_2475 NONE
   Mhun_2476 NONE
   Mhun_2477 NONE
   Mhun_2478 2750178 .. 2750194 +  -9.5  -2.54192   ATTAAAAATCAGATG              GTAACCT GGT AGGTTAC              ATTCCTGGTGGTATA  70 40
   Mhun_2480 2753869 .. 2753879 +  -2.4  -3.53012   TTATCAAAAAAATGG                 ACCC GGC GGGA                 TTTGAACCCGCGGCC  47 68
   Mhun_2484 2756929 .. 2756949 +  -3.9  -3.54475   TCCCCTGGTTGATGA            GATCCTGTC CTA GGCGGAATC            TTATATACTGGCGCG  52 13
   Mhun_2485 2757701 .. 2757714 +  -6.7  -3.53012   AAGGCTCCGGAATTC               CACCT TCAT AGGTG                TTTACAACGGCAGGA  61 310
   Mhun_2487 2758616 .. 2758628 +  -7.7  -3.25823   CTTTGAACCCTGGGT                TGCGA CGA TCGCA                TTAATCTGAACAAAG  62 100
   Mhun_2490 2761907 .. 2761921 +   -10  -3.25823   CTGAACAGAAATCGT               CTGGAC GTG GTCCAG               TTCATGTCCGGCCAG  71 332
   Mhun_2493 2766092 .. 2766140 +  -5.1  -3.91897   GGGTGCTGCGGCACT TGTACCGGGGAATGGAACCGGAA AAC TTCCGGCACCGCTGACCTGTACA TTTGTCGGTGCACAG  61 260
   Mhun_2495 2768853 .. 2768864 +  -2.2  -2.65504   GACTCCTCATTACAC                CTGA AATA TCGG                 AGTTTTTCATGCAGG  40 135
   Mhun_2496 2770521 .. 2770536 +  -3.4  -3.36878   GCACCGATGCTCTAA              TATTTT TTAG AAAATA               TTATACGTCAATAAA  48 156
   Mhun_2497 NONE
   Mhun_2498 2776742 .. 2776760 +  -3.1  -4.64657   AGTATCCCTGAATTA             TCTTCCC TTTAT GAGAAGA             TTTTTAGCAATTTCA  64 30
   Mhun_2499 2778432 .. 2778444 +  -4.8  -4.17523   TACTTGAGGTGACAG                CGGT ATTGA ACCG                TTTTGAGACTTGTTT  64 520
   Mhun_2501 NONE
   Mhun_2502 NONE
   Mhun_2503 2783693 .. 2783717 +  -3.7  -4.62984   GTATGTTACTGGGTT          TTAATTTTAGT ATA GCTACAATTAA          TTTTATATATGGTGG  66 100
   Mhun_2504 NONE
   Mhun_2505 2785476 .. 2785489 +  -2.4  -3.11768   CCCTTTTTTAGAAAG               GGAA GAAATG TTCC                TGTTCCCTACTCTGA  43 86
   Mhun_2513 2795160 .. 2795174 +  -8.6  -6.22802   CATCTGATTTCCCTG               GAAACC CGG GGTTTC               TTTTTTTTTATAAAA 100 57
   Mhun_2514 2796511 .. 2796545 +  -4.6   -3.7282   CAACGATAACCCAAT     TTTTGTATAAGTAATT CTT AATTATTTATGTAAGA     TTCTTCATGAACTAG  56 65
   Mhun_2520 NONE
   Mhun_2521 2802049 .. 2802062 +  -4.5   -2.5939   ATTTTTATACTTGAA               GTGCC TACA GGTAC                CTGATTTTTACTTAT  47 57
   Mhun_2522 2804695 .. 2804708 +  -5.2  -2.62184   CCACACATGCCAAAA               CCGC TGGGCT GCGG                TAATATGACCAAAGA  47 47
   Mhun_2530 2812168 .. 2812186 +  -2.4  -3.60296   ATCCTGAGCGCTCAA             GAGATTGT GAA ATTATCTC             TTTCCGATCAGCCTC  47 442
   Mhun_2533 2814801 .. 2814819 +  -2.3  -3.72576   CATTTTTGTAATGCC             TCCTCCC TGAAT GGGGGAA             TTTCATCACCGAACA  50 430
   Mhun_2538 2818172 .. 2818186 +  -2.9  -2.88249   GTAAATGTTAAATTA               TAAAG CTTAA CTTTA               TATCTGAGAAGTGTA  42 42
   Mhun_2539 NONE
   Mhun_2540 2820359 .. 2820372 +  -6.7  -4.71222   AATCAGAGTTGTATA               GAAGC AAGT GCTTC                TTTTACTTTTGGTCT  81 81
   Mhun_2548 2828143 .. 2828162 +  -2.2  -4.42386   ACCACTAAACAACCT            TATC-CTAC AAC GTGGTGATA            TTTTATGGCTACACA  59 55
   Mhun_2549 2829895 .. 2829914 +  -6.4  -5.45726   AAGGGATGACGACGT            TTCTGTCG TCCC CGTCAGAA             TTTTTTTCACGTCTA  91 95
   Mhun_2551 2833694 .. 2833708 +    -7  -2.56164   GGGTAAGTGAAGGCA               GGTCCC GGA GGGCCC               GTTCATCATTCGAGA  55 424
   Mhun_2554 2836305 .. 2836319 +    -5  -4.23674   CCGCTTCCCATAAAT               CTTTAC ATA GTAGAG               TTTCTGTTCATCCGG  67 243
   Mhun_2564 2846453 .. 2846479 +  -9.6  -3.30124   ATCTAAACCTTTTCT         CAAAATAGATGA CCT TCATCAATTTTG         TTGTCAAAACTCAAA  75 103
   Mhun_2569 2850487 .. 2850501 +  -7.2  -2.97902   GACCTCGGAAAACAG               CTTATC GTT GATAAG               TCTCTGATGATGTTA  61 15
   Mhun_2570 NONE
   Mhun_2573 2853105 .. 2853115 +  -2.4  -2.75039   AGACTTGAGGAGGCT                 GCCC CAT GGGA                 TGCTTAGAATCTCTG  41 8
   Mhun_2574 NONE
   Mhun_2575 NONE
   Mhun_2576 2854803 .. 2854816 +  -3.8  -3.21276   AGTTATCTGGTTCCA               TCCC ATGTGG GGGA                TCTTATACCCGGGCA  47 278
   Mhun_2579 NONE
   Mhun_2580 NONE
   Mhun_2581 NONE
   Mhun_2582 NONE
   Mhun_2583 NONE
   Mhun_2584 NONE
   Mhun_2585 NONE
   Mhun_2586 2860800 .. 2860815 +  -4.6  -2.92463   ATAACGGATACATTG              CCTCAG TTCT CGGAGG               TGTATAAATGATCGA  49 3
   Mhun_2587 NONE
   Mhun_2588 NONE
   Mhun_2589 NONE
   Mhun_2590 NONE
   Mhun_2591 2864472 .. 2864498 +  -2.2  -2.54193   GAGCTTCCTCTTCGG         GGGGTGCTTA TCATGAT TAAACTCCCC         TCAGTTCCGATGGTG  39 10
   Mhun_2592 2865248 .. 2865267 +    -5   -3.6018   ATCAGTTACCTTCAT            CC-GCATCT CAT AGGTGCCGG            TTGTGTGCTCTATTG  56 385
   Mhun_2594 2867381 .. 2867398 +  -4.9  -3.29144   AAGCGAGTCTATTCC             GGAGCAGA GTT TCT-CTCC             TTCTGAAACACATGC  52 319
   Mhun_2597 2870152 .. 2870173 +  -7.1  -3.50045   TTGGAGATCTCACTC           CCCTCCGGG ATCT CCCGCCGGG            TTATGGTATCTCCGT  63 308
   Mhun_2599 NONE
   Mhun_2600 2872542 .. 2872555 +  -2.3  -5.48063   CTGATTATGCCATAG               TCCTG CGGA CGGGG                TTTTTTCTATTACCT  79 190
   Mhun_2603 NONE
   Mhun_2604 NONE
   Mhun_2605 2877853 .. 2877867 +    -5  -4.10179   AGGGTTCAATTCAAG               GGCTTT TGA AAAGTC               TTTATATGCATTATC  64 217
   Mhun_2610 NONE
   Mhun_2611 NONE
   Mhun_2612 NONE
   Mhun_2613 NONE
   Mhun_2614 2887471 .. 2887491 +  -6.2  -5.58074   TAAAAGAGAATATCT           G-TGCAGAG ACTC CTCTGCATC            TTTTTTTAATCCTTG  95 38
   Mhun_2616 2888820 .. 2888833 +  -9.5  -4.56629   ACGGATTTATGCCTA               CCGGC TATA GCCGG                TTTTATGATGTTGTC  91 16
   Mhun_2618 2890942 .. 2890952 +  -5.4  -4.82901   GCATAGCTCATCTCC                 TGGA GTT TCCA                 TTTTTCTGCAAGCCG  78 476
   Mhun_2622 NONE
   Mhun_2623 2895074 .. 2895087 +  -3.8  -2.78715   AACATACACCGATCT               CACC TGCAAC GGTG                TCTGCTGCAGCAGTT  44 369
   Mhun_2625 NONE
   Mhun_2626 NONE
   Mhun_2627 NONE
   Mhun_2628 2901550 .. 2901561 +  -2.2  -2.87026   GTCAAGGGTAACCTG                CTGG TAGA CTAG                 TCTGCTGTCAATATA  40 367
   Mhun_2631 NONE
   Mhun_2632 2904709 .. 2904729 +  -8.4  -3.01712   AATAAATACTATTTT            TCACTAAC ATAGA GTTAGTGA            TGTTGGAACAGACAG  67 39
   Mhun_2633 NONE
   Mhun_2634 NONE
   Mhun_2635 NONE
   Mhun_2636 NONE
   Mhun_2637 2912361 .. 2912379 + -10.2  -3.40788   TCCAGTAAAATAATA             TCCGGCCG GGC CGTCCGGA             TTGCTTCGATTGCAT  77 511
   Mhun_2639 NONE
   Mhun_2640 NONE
   Mhun_2641 2915370 .. 2915382 +  -3.3  -3.65199   ATAATAAAGATATAT                GGTGG ATA CCGTC                TTTCCATGCCGAATT  51 310
   Mhun_2643 2918705 .. 2918733 +  -3.2  -3.21551   AAAAAATTACGGATT        TTCGATGATGCA ATATA TCCATTATCGAG        TTGATCAATAATTTT  45 350
   Mhun_2646 2922190 .. 2922215 + -11.9  -3.04263   GTCCGTTCTTGGAAG         GCTGGGTTAGG GTAA CCTAACCTGGC          TATTCGACATAGACT  82 77
   Mhun_2648 NONE
   Mhun_2649 2923765 .. 2923784 +  -4.9  -3.54424   TTTGTCTCATAATCC            CACCAGG CTATTC CCTGGAG             TTTGCAGACATGACA  56 471
   Mhun_2653 2927362 .. 2927374 +  -5.5  -3.05844   TCATTTATCCAATTA                CAGGG GCT CTCTG                TATTACCATCAAAGA  53 203
   Mhun_2654 NONE
   Mhun_2655 2928189 .. 2928202 +  -2.3  -3.09987   GCAGAAATCAGAAGC               CACTC CAAA GAGCG                TTACCTCGATATTGG  42 310
   Mhun_2660 2934130 .. 2934142 +  -3.3  -2.63435   CTTCATCTATCAGCG                TCAGG TTT CCTGC                ATTGTCGGTAATTAC  43 297
   Mhun_2663 2937634 .. 2937655 +  -4.3  -3.44848   AGGCCATGATGATAC           CCGGTCC-CG TCC TGTGGTCCGG           TCTTTCCTGCACCAG  51 245
   Mhun_2666 NONE
   Mhun_2667 2940620 .. 2940632 +  -4.9  -2.94354   CTAAAAATTAGCCTC                TTTTC TTT GAAAA                TGTCTGAATATCTAA  51 457
   Mhun_2669 2943562 .. 2943588 +  -3.8  -3.07655   CTCCATTCATCCCCG         TCAATCCG TTCAATAGTTC CGGATTGA         ATATTTTTTAAAAAG  45 443
   Mhun_2671 NONE
   Mhun_2672 2946580 .. 2946617 +  -2.7   -4.0162   GTGGAATAATTCACC   TGCTCTTTATAGGCCTGA TAT TCGGACCCATAATG-GCA   TTTGTCCTCTCGCCA  55 88
   Mhun_2673 2947149 .. 2947174 +  -4.7  -4.07885   GCCAGAAAGAGGACT         CCGGGGTCT GAAAGGGG AGATCCTGG          TTTTGGCCCAGGATG  61 15
   Mhun_2680 2952741 .. 2952779 +  -3.9  -3.18274   CAACTACATTTCCTT  TCTGGG-TAAGAGTCATC CTCT GAAAACTCGTATCCCAGA   TTCCATTCCACTCAC  47 259
   Mhun_2682 NONE
   Mhun_2683 NONE
   Mhun_2684 NONE
   Mhun_2685 2956778 .. 2956807 +  -9.3  -3.69663   AGGTATGAATGCACT       TTACCGGCAGGTA ATGG TACCTGCCTGAAA        TTCTTCCATGATAAT  76 81
   Mhun_2689 NONE
   Mhun_2690 NONE
   Mhun_2691 NONE
   Mhun_2692 2966219 .. 2966231 +  -7.7  -3.04792   TTCATCCATCATCCA                TCGGA TAA TCCGA                TATTAACAGTAGTGA  63 57
   Mhun_2693 2968574 .. 2968588 +    -5  -4.12603   AAATCGGCTAATTTT               TCTTTG TAT CAGAGA               TTGTTATTTCATGAA  63 30
   Mhun_2694 2969751 .. 2969767 +  -3.8  -3.21827   TGCCGGATTTTCGGT              TGAAAA CATTA TTTTCA              TTCAGTGATTTTTAT  48 238
   Mhun_2695 2970961 .. 2970977 +  -3.8  -3.21827   TGCCGGATTTTCGGT              TGAAAA CATTA TTTTCA              TTCAGTGATTTTTAT  48 238
   Mhun_2696 NONE
   Mhun_2697 2972906 .. 2972939 +  -6.1  -2.91582   AACCACAGAGATGTA     TC-GTTTTCTCGCTCA TCG TGGGTGGGAAAACAGG     TGTATGCATGAACTG  55 298
   Mhun_2698 NONE
   Mhun_2699 2976454 .. 2976470 +  -3.8  -4.18494   ACAATTAGCGTATGC              GTAATT AATGA AATTAC              TTTTAACTCAAGCTA  61 96
   Mhun_2700 NONE
   Mhun_2701 NONE
   Mhun_2702 2979297 .. 2979311 +  -5.8  -3.49886   TTTAATTAATTGACT               CAAAAA ACG TTTTTG               TTAATTATGTAAAAT  58 211
   Mhun_2703 2980405 .. 2980418 +  -3.1  -2.64616   GGTGTGCATAACCGG               TGCAT AGCT GTGCA                TAGTATGCATACACC  43 229
   Mhun_2705 2981534 .. 2981556 +  -3.4  -2.79574   CAATATCCCTATGAA           GGATGATAGA TAT TATCTCATCC           TGATTGATGAATATA  44 27
   Mhun_2706 2981801 .. 2981812 +  -4.4  -3.63922   CCAGAAACAGGAAAA                GTTG GCAA CAAC                 TCTTTTAAAAAGGGT  56 6
   Mhun_2707 NONE
   Mhun_2708 2982942 .. 2982956 +  -2.2  -4.75308   GTGAAATGGGTCTGC               TTTAAA AAT TTTAAG               TTTTTGCATATTCCT  64 292
   Mhun_2717 NONE
   Mhun_2718 2989946 .. 2989958 +  -3.4  -2.71483   ACTCAAGAAGTAATT                GGAA AAACC TTCC                TACTTAAAAAAGTGT  43 358
   Mhun_2720 2992472 .. 2992483 +  -4.4  -2.91997   TTGGATAAATTACCT                TCCA CACA TGGA                 TAATTATATCTGACC  48 33
   Mhun_2721 NONE
   Mhun_2722 2993382 .. 2993395 +  -2.3  -3.49419   GGACGATTCGCTTTA               CGGAT GAAT ACCCG                ATTTTTGTCCCGGAC  47 116
   Mhun_2724 2995814 .. 2995827 +  -6.7  -3.93262   ACACGAACCAGCCGT               GGGAA GAAG TTCCC                TTTCATCTGTTCCAG  66 252
   Mhun_2728 NONE
   Mhun_2729 3001583 .. 3001596 +  -3.7  -3.58269   GGTGAGTAAATACAG               GCCGG ACAC CCGTC                TTTACACCTGCATTC  51 128
   Mhun_2738 3008336 .. 3008351 +  -6.8  -3.84825   ATCCAAGACTGCGAA              GGGAGG TGAC CTTCCC               TTTGGTATAGATCAG  69 49
   Mhun_2740 3009644 .. 3009656 +  -6.3  -3.18383   TTTTATAAGCCTGCT                TATGC AAG GCATA                TTACTAAATAGGCGT  58 84
   Mhun_2741 3011355 .. 3011365 +  -4.6  -3.34715   ATACCTGCTCAAGAT                 GGCG TAC TGCC                 TCTTTGGCCCGGATA  51 210
   Mhun_2743 3012552 .. 3012588 +  -8.6  -3.68962   TGAGGAGGAGTTCAA    TACCTGCACGGACCTG ACATA CTGGCCCGTACGGGTA    TTCTGATTTATTCAG  73 152
   Mhun_2745 3014009 .. 3014028 +  -6.5  -4.15514   ATACATACCCGGATG            CATGAGA CCCTCC TCTCATG             TCTTTTGTTTCTGTT  71 71
   Mhun_2746 3014760 .. 3014772 +  -4.8  -3.93673   CTATCACCATACATG                GGAG ATACC CTCC                TTTATCCCATGTTTC  61 68
   Mhun_2747 3015763 .. 3015773 +    -4  -2.52606   TCCGGTTGGATACTC                 TGTT ATA AACA                 ATAATTTTATCCTTC  44 62
   Mhun_2748 3016409 .. 3016429 +    -7  -3.29508   CCTATCACATACCAT            GAGAAATA CCCTC TATTTCTC            TTACATGTTTATTAT  62 68
   Mhun_2749 3018077 .. 3018090 +  -2.3  -3.18912   ATGAGCATACAAAAT               TCGCC CTAT GGAGA                TTAATAGGTAAATAA  43 230
   Mhun_2750 3021021 .. 3021031 +  -5.4  -3.56593   GTTTTATACATAAAT                 GAAC CCC GTTC                 TTCTCGTTCTCCAAT  58 244
   Mhun_2754 3023334 .. 3023346 +  -4.8  -4.15044   GGGTAATCTGTGAGA                CCTG ACCCC CAGG                TTTATTCCAGGGAAC  65 21
   Mhun_2757 3025016 .. 3025030 +  -2.7  -3.28791   AACCATATCTCTGCA               CAGGG CACAA CCCGG               TTATGAACAGACGAT  46 74
   Mhun_2758 3026721 .. 3026735 +  -4.3  -2.53409   GCATCCGGCTGGATT               TTTCC TGCCC GGAAA               GTTCATCCCTTCCTG  47 73
   Mhun_2759 NONE
   Mhun_2760 3031440 .. 3031458 +  -8.9  -2.61004   GTCCGGCACGTATAA             GTCATGG TAAAC CCATGAC             CATTTTTACACCTGA  67 26
   Mhun_2761 NONE
   Mhun_2762 3034604 .. 3034648 +   -10   -4.0802   GAACTTCCAGGGCGG GATTGCCGAACTTACCATGGG ATAA CCCG-GGTACGATCGGCAACC TTTCATTCTTGGGAT  86 1
   Mhun_2763 3035615 .. 3035633 +  -4.6   -2.6063   GGGAGTTGGATTCGT             TCTCCT CCTTTTC AGGAGA             TAAATTATGGATGAA  47 4
   Mhun_2764 NONE
   Mhun_2765 3037869 .. 3037881 +  -6.9  -3.03453   GAGTGCCTTTACCCG                GCGGG AAA TCCGC                TCTATCTCGGTTATC  57 159
   Mhun_2768 3040528 .. 3040542 +  -5.6  -3.53012   CCGCAGGTCAAACAT               GGCGGA TGT TCCTCC               TTTCAGGGGCGGAAA  58 205
   Mhun_2771 3042559 .. 3042577 +  -2.4  -2.84878   TGGCTTAAAAGATGA             ATTGCATT CAG AATGCAGG             CTTTGGATTAACCAC  41 147
   Mhun_2772 NONE
   Mhun_2773 3043962 .. 3043973 +  -4.4  -3.14136   TTGCTCATCATTGTG                TGAG AGCC CTCA                 TTCAATCATTCCTGA  51 69
   Mhun_2774 NONE
   Mhun_2775 3045994 .. 3046026 +  -8.8  -2.68719   ACTTCATAGGAATAA     GCAAAATTTT-TGAA TTAC TTCAGAAAATTTTGC      ATTATCCTATAATCA  65 192
   Mhun_2776 3046668 .. 3046690 +   -12  -3.78934   CGATCATTCCCTTCG           CCTCTTCTGC CTG GCGGAGGAGG           TTGTTATACCGGGAG  93 254
   Mhun_2778 NONE
   Mhun_2779 3048770 .. 3048783 +  -2.4  -3.00731   CCGGAAACCTTTTTC               GACA AGCATC TGTC                CTTTATAGTGATTCA  42 482
   Mhun_2784 3057667 .. 3057692 + -11.9  -3.04144   GTCCGTTCTTGGAAG         GCTGGGTTAGG GTAA CCTAACCTGGC          TATTCGACATACACC  82 77
   Mhun_2790 3063419 .. 3063431 +  -4.9  -3.07291   GATTAAAAACTACAT                TCAAT ACC ATTGA                TTACATCAAATCATT  51 349
   Mhun_2795 3068997 .. 3069024 +  -3.4  -3.34344   CATTCTATGAAGATT        CTGGATCAGGC GTTTTCA GCC-GCTCCAG        TTCATTCGCCAGTGC  48 31
   Mhun_2801 3072740 .. 3072752 +  -3.4  -3.53224   GCACGGGTTACCACA                GGAT ACCGG ATCC                TTTGACCGGAAAATC  50 8
   Mhun_2802 3073361 .. 3073379 +  -3.1  -2.80821   GCAACGATCGATACC             TGATACG TACTC CGGATCA             TCGTCTCTTTCAGCA  42 163
   Mhun_2804 3076169 .. 3076182 +  -5.3  -3.65353   TGCGATGGCCGTATT               TCATC CGAA GATGA                TTTAAACTGATTTAA  58 7
   Mhun_2805 3078185 .. 3078199 +  -4.2  -2.66008   ACACAGGTAATACAG               GGAAGA ACA TCTCCC               TGATATGCCTCATTT  45 52
   Mhun_2806 3079855 .. 3079866 +  -7.2  -3.30338   ATTGGAGTGCAGTCT                CCGG ATCG CCGG                 TTGTCACCAGATTCT  61 488
   Mhun_2810 NONE
   Mhun_2811 3086091 .. 3086103 +  -2.7  -2.66316   ATAGCCGTGGTCGAT                TCAGT TCC ATTGA                TGATCTGATGAGAAC  41 441
   Mhun_2813 3087943 .. 3087958 +  -3.3  -4.66833   CTCGTGCCTGAATCA              GGAAT TCAAAT ATTCC               TTTTTCAGGTTCCGG  67 30
   Mhun_2814 3088970 .. 3088989 +  -7.8  -3.03635   TAGGATTTGTACTGT            TCACGGAG AGAT CCCCGTGA             TCTTGACAACATTTG  63 331
   Mhun_2816 NONE
   Mhun_2817 3092817 .. 3092827 +    -4  -3.19026   TTACTGATAGAACAT                 TGAA TTA TTCA                 TTAGCTATTCAACTC  48 83
   Mhun_2823 3101624 .. 3101638 +  -4.2  -3.60048   ATGAAGGGCAGGGTG               CTCCAT GAA AAGGAG               ATTTTTTGGACCGGA  53 273
   Mhun_2825 3104486 .. 3104498 +  -2.7  -4.09243   TTCGTGGATCCTGCA                TCTTT CCA AGAGA                TTTTGCGGCCATGTA  56 248
   Mhun_2831 NONE
   Mhun_2832 NONE
   Mhun_2833 NONE
   Mhun_2834 NONE
   Mhun_2835 NONE
   Mhun_2836 NONE
   Mhun_2837 NONE
   Mhun_2838 NONE
   Mhun_2839 NONE
   Mhun_2840 3121007 .. 3121028 +  -5.9  -2.83747   TCTTTTTTTTATCTT           TTTGTCCTT TATT GAGGACAGA            TAATTGTAAAAATTC  52 41
   Mhun_2842 NONE
   Mhun_2843 3125411 .. 3125421 +    -4  -3.31322   GGCATGTATCCTCTG                 TGTT CTG AACA                 TTATAGAGAATTAAA  50 455
   Mhun_2844 3126208 .. 3126219 +  -4.4  -4.43012   ATGGATACTAAAAAA                TGGT ATTA ACCA                 TTTTAATATTGAAAT  66 74
   Mhun_2845 3126831 .. 3126859 +  -7.5  -2.90496   CAAAAAGAATTATAT        TATTGGGTTGG ACTCAAA CCCACCCAATA        TCGTTTGAAGACCGA  60 318
   Mhun_2846 3129002 .. 3129012 +  -5.4     -6.13   AATATCTACAAAAAG                 GAGA TAA TCTC                 TTTTTTTTTACATAT 100 308
   Mhun_2847 3130685 .. 3130695 +  -2.6  -5.88197   TCCAATCCTGAAGAA                 TAAA CTC TTTA                 TTTTTTTCTATTTAG  88 23
   Mhun_2848 NONE
   Mhun_2849 NONE
   Mhun_2850 NONE
   Mhun_2851 3134282 .. 3134294 +  -6.3  -2.70232   CTTCAAACATCTGAA                GATTG AAC CAATC                TGGTATGCTGTTCGG  54 20
   Mhun_2852 3135544 .. 3135563 +  -2.9  -3.20322   AGGATCATACGAAAA            GA-GGTCA AGCAG TGACCGTC            TGTGTTATCCTCGCA  44 11
   Mhun_2853 NONE
   Mhun_2854 3137899 .. 3137915 +  -4.3  -2.64422   CTCCTGTACCCGGAT              TCCGGAT AAA ACCCGGG              TGATATAGGATGTGT  47 1
   Mhun_2855 NONE
   Mhun_2856 NONE
   Mhun_2857 NONE
   Mhun_2858 NONE
   Mhun_2859 NONE
   Mhun_2860 3146094 .. 3146108 +  -5.6  -2.88861   ATACAGGTGGATGTA               CACCGG TTT CAGGTG               TATATGAACATGATG  52 40
   Mhun_2861 3147418 .. 3147446 +    -3  -3.28924   GGTGGCGACTGATCG        GGATGGGAACGC TGATC GAGTGACCATCC        TTATCGACACCAATG  46 3
   Mhun_2862 NONE
   Mhun_2863 NONE
   Mhun_2864 NONE
   Mhun_2865 3149130 .. 3149150 +  -2.6  -2.60075   ACAGGCAACCTAATA           CG-GATCTC TATG GAGATTACG            ATTACTTCACAAACA  41 40
   Mhun_2866 NONE
   Mhun_2867 NONE
   Mhun_2868 NONE
   Mhun_2869 3151820 .. 3151834 +  -2.8  -2.60813   TGTGAGGATACAACC               CTGTAT ATA AGACAG               ATATTTACGGAGATA  41 54
   Mhun_2870 3152265 .. 3152276 +  -4.4  -2.79302   ATGTCCGGTCACGGA                TCTG ACGC CAGA                 TATCATCCACCTGAT  46 290
   Mhun_2874 3155612 .. 3155627 +  -6.8  -2.68612   ACGGGATATAATGAA              GGTGGG GTCA CCCATC               TGATCTACTGTCCCT  55 418
   Mhun_2876 NONE
   Mhun_2877 3161100 .. 3161121 +  -8.1  -2.59527   GATAACCGAGTGGGA           TCGTC-GGAT CGC ATCCTGACGA           ATCTTCTGCTCTTCC  61 303
   Mhun_2880 NONE
   Mhun_2881 3163932 .. 3163942 +  -5.4  -2.83376   TCTCCCTGTAACTGA                 CATG AAC CATG                 ATATTTCTTGAATTT  52 30
   Mhun_2882 3165634 .. 3165645 +    -3  -2.76466   GGCAAAAAAGAGAGA                GAAA TCTT TTTC                 TGAATTTCATTTTCT  42 76
   Mhun_2883 NONE
   Mhun_2884 3167217 .. 3167230 +  -3.1  -3.08032   CAGGAGTTTTCAGGG               TGCAG GGGT TTGCA                TGGTTTTCCGGAAGC  43 187
   Mhun_2908 NONE
   Mhun_2909 NONE
   Mhun_2910 3186945 .. 3186958 +  -2.3  -5.31877   TTATCATAAAATATC               CCGAT ATAA ACCGG                TTTTTTCTCATCCAT  73 394
   Mhun_2912 3188815 .. 3188837 +    -7  -3.53531   TCTGTTTTTCTTTCA           GGGAGGAGAG ACG CTCTTTTCTC           TTCTCCTCTTCCTGG  63 376
   Mhun_2917 NONE
   Mhun_2918 NONE
   Mhun_2919 NONE
   Mhun_2920 NONE
   Mhun_2921 NONE
   Mhun_2922 NONE
   Mhun_2923 3201703 .. 3201717 +  -4.3  -3.19936   CTTGTTCGTATCAAG               GATGA CCTGC TCATC               TTCAATTCCCTGCTT  49 122
   Mhun_2925 NONE
   Mhun_2926 3203466 .. 3203476 +    -4  -4.10437   TAAACAAATTCTTCA                 CAAT AAC ATTG                 TTGTTTGATTACTAC  59 7
   Mhun_2927 NONE
   Mhun_2928 NONE
   Mhun_2929 NONE
   Mhun_2930 NONE
   Mhun_2931 NONE
   Mhun_2932 3208454 .. 3208468 +  -6.4   -3.6682   ATTGCCGATAATGCC               TGCCGT TCG ATGGCA               TTTCGCTCAATACCA  64 335
   Mhun_2934 3210015 .. 3210025 +  -6.8  -4.43879   TTATCTTTTCTGGAC                 CGGT ACA ACCG                 TTTTGGTTCCATGCT  77 332
   Mhun_2936 NONE
   Mhun_2937 3212306 .. 3212318 +  -2.6  -2.94099   AAACCCGGACGATAA                CCGG AGACA TCGG                TATCTGATCGGGAGA  43 26
   Mhun_2938 3212614 .. 3212632 +  -4.6  -3.48276   TACCTTGCCAGAATG             TGAGGA AAGTACA TCCTCA             TTATCTCAACAAAGC  54 23
   Mhun_2961 3239297 .. 3239324 +  -8.6   -2.8272   TGCCCACACGAGAAA        GGTATGTACGATT TGT GATCGTAC-TACC        ATTGTAATTTTCTGG  66 516
   Mhun_2963 3242037 .. 3242053 +  -2.3  -2.53422   CTCCGATGGACTTCA              GATAATA TCA TTTTATC              CATTTTATCACCCTA  39 160
   Mhun_2964 3242612 .. 3242623 +  -7.2  -3.50302   ATCTGACCCCTTTAC                CCGG TGTC CCGG                 TCTCTTTTATACTGA  63 89
   Mhun_2970 3248743 .. 3248761 +  -5.3  -2.97613   GTTGAATGATTAAAC            CGGGAAGA TCTT TCT-CCCG             TATACTTCATTGATA  51 77
   Mhun_2972 3249880 .. 3249894 +  -4.2  -3.78934   CAGTCGATCTCTGCA               TGAACC ATC GGATCA               TTATTCTGCACCCGC  56 349
   Mhun_2974 NONE
   Mhun_2975 3253502 .. 3253526 +  -2.8  -5.36441   GTTTAAATATTATTT         TCGG-CCTGCT TCAG AGCAGAACCGG          TTTTTTATATCAGCA  78 35
   Mhun_2982 NONE
   Mhun_2983 NONE
   Mhun_2984 3262976 .. 3262993 +  -3.5  -3.29829   GAACTTTGGTATTGG             TTTCGTA TCAG TATGAAA              TTGTACACCCATCTC  48 81
   Mhun_2986 3265718 .. 3265734 +  -3.7  -3.25304   TGGTGAATTATGACC              CATAAAG ACG CTTGATG              TTCCTGATCATATTT  48 28
   Mhun_2987 NONE
   Mhun_2988 3268519 .. 3268536 +  -6.3  -2.78596   CCCTGGATATCGTAT             CCGAA-CC GGA GGATTCGG             TCTGATGAAGAGATC  55 3
   Mhun_2989 NONE
   Mhun_2990 3271124 .. 3271140 +  -5.9  -3.05596   CCAGCCAGGGACACC              GATTTCA TCT TGAGATC              TTCAATGGCGGCCTC  52 477
   Mhun_2992 NONE
   Mhun_2993 3274418 .. 3274429 +  -3.6  -3.53012   TACGCATAATCCGCC                TCGG TAAA CCGG                 TTTAAGGCAGCAAGC  51 513
   Mhun_2995 3275934 .. 3275974 +    -4  -3.35809   AGGCACAAAGTAGCA GGTAGGCGGCTCCGTTCGTT GAA AATGT-CGG-GCCGTCTGTC ATTTCTTTCATTCTT  51 415
   Mhun_2997 3279153 .. 3279172 +  -5.8  -3.78775   ATATCCTGCATATCC            GATCACGTG GAT CAC-TGATC            TTTCCTGATACGAGA  61 127
   Mhun_3001 NONE
   Mhun_3002 3282923 .. 3282940 +  -2.6  -2.78384   TTCATCCTCCCGGCT             CACCAG GGCATA CAGGTG              TATCGTACCACCCGG  42 164
   Mhun_3004 NONE
   Mhun_3005 3286355 .. 3286365 +  -2.6  -3.45434   TCATTCCCGCTCTTT                 TTAT AAA ATAA                 TTGTGATGAGTTCTT  48 384
   Mhun_3010 3289370 .. 3289392 +  -5.6  -2.78715   GAACAGTGAGGCAGA           GGTATAATCT GTC AGGTCATACC           TCTCATACCACAATT  52 138
   Mhun_3011 NONE
   Mhun_3012 NONE
   Mhun_3013 NONE
   Mhun_3014 NONE
   Mhun_3015 NONE
   Mhun_3016 NONE
   Mhun_3017 NONE
   Mhun_3018 NONE
   Mhun_3019 NONE
   Mhun_3020 3294595 .. 3294607 +  -3.4  -3.17797   CACCGCCTTGCACGT                CCTT ACATC AAGG                TTGAATCTATCTCCG  46 178
   Mhun_3021 3295074 .. 3295101 +  -2.7  -2.70452   GCCCAGGCTGAACAA        CAGG-GTGCAGG TTCCC TCTGAACTCCTG        CCTTTTGTTTGGCAG  41 5
   Mhun_3022 NONE
   Mhun_3023 3297499 .. 3297512 +  -2.3  -3.62096   AAGTTTGGGAAAATG               GGCTG ATGA CATCC                TTTACCGTCATCGGC  49 20
   Mhun_3024 NONE
   Mhun_3025 NONE
   Mhun_3026 NONE
   Mhun_3027 NONE
   Mhun_3028 NONE
   Mhun_3029 NONE
   Mhun_3030 3302127 .. 3302137 +  -2.4  -3.29263   TGCCATTGGTGAGAC                 CCTG GTC CCGG                 TTATCAGACAGATCT  43 289
   Mhun_3034 NONE
   Mhun_3035 3307237 .. 3307258 +  -6.5  -3.06605   CACCTCCGAACCATT           CGTGCAGGA CAGT TCCTGCGCA            TGTATAGTTATATTT  56 271
   Mhun_3038 NONE
   Mhun_3039 NONE
   Mhun_3040 NONE
   Mhun_3041 3313022 .. 3313042 +  -6.1  -3.71848   GTTCCATCTCCGAGA            TTCCATGTC CCT GACAGGGGA            TTGTTCGTCACCGAC  64 454
   Mhun_3043 NONE
   Mhun_3044 3316690 .. 3316702 +  -5.5  -3.28924   ATCCGTACCATACTC                TCCGG TCT TCGGA                TTGTAAGAGAGGATG  54 165
   Mhun_3046 NONE
   Mhun_3047 NONE
   Mhun_3048 NONE
   Mhun_3049 3322698 .. 3322714 +  -2.2  -4.89966   GGTAAACCATTCCCA              TGCAGG GATCA CCTGAA              TTTCTTTTTCCATAT  67 52
   Mhun_3054 NONE
   Mhun_3055 3330921 .. 3330931 +  -5.4  -4.12397   TGATGCTCTCTTTTC                 CATC CCG GATG                 TTTATAATTCTCTCC  66 118
   Mhun_3059 NONE
   Mhun_3060 NONE
   Mhun_3061 NONE
   Mhun_3062 3335112 .. 3335130 +  -2.5  -4.16016   TCTATCTGCGAACTA            TCA-AGTG ATCT CACTGTGA             TTTCTTAGAGAGTAC  57 67
   Mhun_3063 3336803 .. 3336816 +  -2.3  -2.83822   AAGGCACAACCGGGG               GCTCG TGGT CTAGC                TGGTTATGACGTCGC  41 95
   Mhun_3064 3337668 .. 3337686 +  -4.6   -3.9009   ATTTAGCCACTTATT             TATCTCCA ATT TAGAGATA             TTTATGCACTCGATT  59 247
   Mhun_3065 3339354 .. 3339374 +  -2.5  -5.14563   GGGTGCTGTATGGGA            GAGTGAATG TCC CGTTCATAC            TTTTTTGCTGCCAGG  73 136
   Mhun_3067 3344106 .. 3344121 +  -2.6  -3.90574   ATCATACCTGCATTT              TTTAGA ACTG TCTGAA               TTTCATGTAATTGTT  53 470
   Mhun_3070 NONE
   Mhun_3071 3346314 .. 3346329 +    -4  -4.42748   ACCCAACTTTGATGT              TCCAGGT ACC ACC-GGA              TTGTTTTTCGGATCC  67 400
   Mhun_3076 NONE
   Mhun_3077 3351850 .. 3351860 +  -2.6  -2.79183   ACAAATTGTGGTTTA                 TAAA TAC TTTA                 TATACTAGCGATCAC  42 120
   Mhun_3078 NONE
   Mhun_3079 NONE
   Mhun_3080 3355149 .. 3355165 +  -2.1  -2.98823   AAAAAATTCTGATGT              GAGCAGG AAT CCTGCAA              TCTATCTGAAAAGGA  42 44
   Mhun_3081 NONE
   Mhun_3082 3357733 .. 3357743 +  -2.6  -5.16572   AAGAAATTCAGGGGA                 TTTA TTG TAAA                 TTTTTTCCATTAAAT  70 77
   Mhun_3084 NONE
   Mhun_3085 3361424 .. 3361451 +  -2.8   -3.2789   ATGATAATTGGTTTA        TTTGGTTCATTCC AAG GGATTGA-TCAAA        TCTATTTAAACTTAT  46 53
   Mhun_3086 3363478 .. 3363497 +  -2.3  -2.75064   GAATTTAATATTAAC            TAATAAT ACCCTG ATTATTA             TGCTTCCGTCAAAAA  41 93
   Mhun_3087 3364888 .. 3364898 +  -2.6   -2.7361   ACAACCCAGGTATCT                 TTTT ATT AAAA                 TGCATTTCTAATTCA  41 355
   Mhun_3090 3367846 .. 3367863 +  -5.6  -3.61178   ATCCAATTTCATTTA             TGCATG AACCGG CATGCA              TTTCCCCTGCCTGAC  58 51
   Mhun_3093 NONE
   Mhun_3094 3370672 .. 3370683 +  -4.4  -4.77438   GTGGATTGTCATTTC                TTCG ACAT CGAA                 TTTTTAATCATAAGT  72 61
   Mhun_3095 NONE
   Mhun_3096 3372962 .. 3372977 +  -3.2  -3.03243   GGGGGGGGTGGCGTA              TCAGCG TCTG CTCTGA               TGTTGGAAGCTGGAT  45 10
   Mhun_3097 NONE
   Mhun_3098 3374728 .. 3374740 +  -7.7  -4.62783   CAGAATACACTCGTA                TCTCC CAT GGAGA                TTTTTCGGATGAGTA  82 80
   Mhun_3100 NONE
   Mhun_3101 NONE
   Mhun_3102 3378390 .. 3378402 +  -5.5  -2.72829   GAAGAAACTATCATA                GACGG CCT CTGTC                ATTTGAAAAAGTCTG  51 86
   Mhun_3103 3379465 .. 3379475 +  -5.4  -3.17392   TTTGTTTTCTGGCGT                 TGGA AGT TCCA                 TTCGGTTAAAAAATC  54 514
   Mhun_3106 NONE
   Mhun_3107 NONE
   Mhun_3108 NONE
   Mhun_3109 NONE
   Mhun_3110 3383825 .. 3383838 +  -2.3  -3.31726   GAACTAAAAACAAAT               CCCTC AAAA GAGTG                TATTCTGTACAAGGA  45 70
   Mhun_3111 NONE
   Mhun_3112 NONE
   Mhun_3113 NONE
   Mhun_3114 NONE
   Mhun_3115 3390357 .. 3390370 +  -2.4  -3.00731   CCGGAAACCTTTTTC               GACA AGCATC TGTC                CTTTATAGTGATTCA  42 283
   Mhun_3119 NONE
   Mhun_3120 NONE
   Mhun_3121 3395401 .. 3395412 +  -2.2  -2.77522   TCGATATTATTCCAG                TCCG CTAG TGGA                 ATTATTGGGAAATAT  41 78
   Mhun_3127 NONE
   Mhun_3128 NONE
   Mhun_3129 3409531 .. 3409554 +  -9.6  -3.75115   ACGAGATCTAAAACT          TATCCCGGGT ATCA ACCCGGCATA           TTCATTTTGTAACAC  79 446
   Mhun_3135 3423087 .. 3423097 +  -5.4  -3.01924   ACCAACTTTCGCCCT                 TTCG ATG CGAA                 TGTTCAGCCCAAGTA  53 444
   Mhun_3136 NONE
   Mhun_3137 NONE
   Mhun_3138 3427779 .. 3427793 +  -4.3   -3.0215   TCATTAATCTTTTAT               CCTTT GTGAA AAAGG               CTTAATTTTTTTACT  49 107
   Mhun_3139 3428555 .. 3428581 +  -9.4  -2.88999   TGTGTAGAATATAAT         CTTCGTTCCGGG TGA TCCGGAAAGGAG         TATCGTATATGAGAA  71 94
   Mhun_3140 3429399 .. 3429410 +  -5.8  -3.69319   TCATGAATTTAAACC                GGGT ACAT ACCC                 TTATGATTGTTTTAT  60 322
   Mhun_3142 3432767 .. 3432790 +  -4.6  -2.55074   CTTATCACAGAATCT          GGTTTTTGAA CATG TTCTAGAACC           TGCGTTGAAATTACA  44 480
   Mhun_3147 3438874 .. 3438887 +  -2.4  -3.00731   CCGGAAACCTTTTTC               GACA AGCATC TGTC                CTTTATAGTGATTCA  42 373
   Mhun_3149 3443269 .. 3443286 +  -2.8  -3.53343   CAAAATTTTTTAGAT             TTTCAT CGAGAA ATGAAA              TTTGACAGGCGGGTT  48 458
   Mhun_3152 NONE
   Mhun_3153 3448248 .. 3448268 +  -5.5  -3.35934   GTCGAATGCACATCT            TCAGATGAA CTA TTTATCTGG            TTCTGCAATCTATCC  56 193
   Mhun_3162 3455708 .. 3455723 +  -4.7  -3.83102   AGATGTTTAGAAAAC              GGGAT GAGACG ATCCC               TTTCCTGATAGTTTC  59 45
   Mhun_3164 3458628 .. 3458639 +  -3.6  -5.08824   TAGTACCCCTCAAAA                CCGG ATAA CTGG                 TTTTTTCGATACCAC  74 356
   Mhun_3166 3461474 .. 3461484 +    -4  -3.09823   CCGGGTGGGATTATC                 CTAT GAG ATAG                 TCTGGTTTTAAAAAA  48 73
   Mhun_3167 3464104 .. 3464138 +  -4.9  -3.64716   TGGCCCGCGCAACAA     GATCCACACTCCGCT CCACA AGAGGGATGGGGATC     TCTTTTCCCAGCTGG  56 476
   Mhun_3171 3468672 .. 3468682 +  -5.4  -4.14392   GGTATACAGATAAGC                 CTCT TCA AGAG                 TTTTCCCGGTTGCAA  66 472
   Mhun_3178 NONE
   Mhun_3179 3473343 .. 3473354 +  -2.2  -3.53012   TGAAGATTATAACGG                GTTC TGAT GAGC                 TTTGAAGAGAGGGAC  47 19
   Mhun_3180 NONE
   Mhun_3181 NONE
   Mhun_3182 NONE
   Mhun_3183 NONE
   Mhun_3184 3477202 .. 3477215 +  -6.7  -3.32498   GATAGAGCGGGTTAT               TGCAG GGGA CTGCA                TTCATATCTGAAATG  62 1
   Mhun_3185 NONE
   Mhun_3186 NONE
   Mhun_3187 NONE
   Mhun_3188 3479809 .. 3479822 +  -5.2  -2.82015   CCTTTATTGTTTGAA               CCGC ACCCTG GCGG                TATAATAGGTGTCCA  50 27
   Mhun_3189 NONE
   Mhun_3190 NONE
   Mhun_3191 NONE
   Mhun_3192 3483971 .. 3483982 +  -7.2  -3.29829   GAGACGGAAATATAG                CGGG GCGC CCCG                 TTGTCAAACAATGTC  61 483
   Mhun_3195 3488386 .. 3488396 +  -5.4   -3.5518   AAATAGAATTACAAA                 TCTG ACC CAGA                 TTATATGGGTCTTCG  58 257
   Mhun_3196 3489262 .. 3489272 +    -4  -6.22691   GGATTGAAACAGAAC                 GATT TGA AATC                 TTTTTTTTATTGTTA 100 89
   Mhun_3197 3490077 .. 3490091 +  -2.9  -3.38374   ATTTTTTTTATTCAT               TTTAG GGTAA CTAAA               TCATTTTATTTATTA  46 51
   Mhun_3198 3490689 .. 3490699 +  -3.2  -3.25657   TTTCCCGATCTTTGT                 CGCT TTG AGTG                 CTATTTTTTTACTTA  46 43
   Mhun_3199 3492411 .. 3492421 +  -6.8  -2.66882   CCCGTTCTCAACCGG                 TGCC TGT GGCA                 TCATGTAACCTTTTT  56 7
   Mhun_3203 3497937 .. 3497949 +  -7.7  -2.62735   TTCGGAATGGGAACG                GGTGT GAC ACACC                TGCTGTGGCCGCTAT  61 177
   Mhun_3205 NONE
   Mhun_3206 NONE
   Mhun_3207 NONE
   Mhun_3208 3512609 .. 3512620 +  -4.4  -2.90992   ATACCAGATGATTTG                TCAG GTAT CTGA                 TCGTTTAGACACATT  48 14
   Mhun_3209 NONE
   Mhun_3210 NONE
   Mhun_3211 NONE
   Mhun_3212 NONE
   Mhun_3213 NONE
   Mhun_3214 3516806 .. 3516819 +  -2.3  -2.62616   TGTTCGTCGAAGTGT               CCGGA ACCG TCGGG                TAATATGCAGGATCC  40 9
   Mhun_3215 3517826 .. 3517837 +    -3  -3.27022   ATCATCGGAGATTCT                CAAT GAAG ATTG                 TTGGTGTCGGATGCG  46 20
   Mhun_3216 3518581 .. 3518601 + -11.3  -2.91582   ACATTTGATGGGGGG            TGTGAAATG AGG CATTTCACA            TGTATGCGTCAGGTG  80 197
   Mhun_3217 3520691 .. 3520704 +  -6.7  -4.55287   CCGCATAATGCCTGC               TCCGA CGGT TCGGA                TTTTCTATAGCTCCC  75 352
   Mhun_3219 3522469 .. 3522491 +    -4  -4.20531   TAGACCTCCCATAAT           CCGTGGAGTG AAC CTCTCAATGG           TTTTCCGTGGATATC  61 128
   Mhun_3220 3523763 .. 3523777 +    -7  -2.81547   TCCAGCCTGAACTTC               CGCCGG AGT CCGGCC               TCATTCATATACCGG  56 72
   Mhun_3222 3525721 .. 3525735 +  -2.8  -4.21343   CCCACAACGCTTATT               GTTATG CGA CATCAC               TTTGTCTCTATTGAG  57 303
   Mhun_3227 NONE
   Mhun_3228 NONE
   Mhun_3229 NONE
   Mhun_3230 NONE
   Mhun_3231 3535951 .. 3535984 + -14.9  -2.68719   CACTTCATAGTTTAA     GCGAATTTTTCTAAA TTAT TTTAGAAAGATTCGC      ATTATACTATAATAG  95 421
   Mhun_3233 3536858 .. 3536868 +  -8.2  -3.39908   ACCTTAAACGGGAAA                 CGGG AGT CCCG                 TGTATTTTCCCACCC  66 391
   Mhun_3236 3541906 .. 3541918 +  -3.3  -3.33922   GTTGTTGCTATTACA                CCGGA TTT TACGG                CTTTTTGCAAAAGAT  49 488
   Mhun_3238 NONE
   Mhun_3237 3541278 .. 3541292 -  -2.8  -3.72576   GCGGTCTCCACGAAA               TCCATT GAT AGTGGA               AATATTACGTGACTA  52 200
   Mhun_3235 3538794 .. 3538814 -  -9.7  -5.02439   ATACAATCATAAAAA            CGACTCAGG AAC CCTGAACCG            GGATGATATCAGTTA  93 9
   Mhun_3234 3536858 .. 3536868 -  -8.2  -3.71917   ACCTTAAACGGGAAA                 CGGG AGT CCCG                 TGTATTTTCCCACCC  70 50
   Mhun_3232 NONE
   Mhun_3226 NONE
   Mhun_3225 3526158 .. 3526180 -  -6.5  -4.99035   GCATGCAGAGAAAAA           CAATAATTT GACAT AAATTATTG           CATCAATATTTGCTA  82 84
   Mhun_3224 NONE
   Mhun_3223 3525545 .. 3525558 -  -5.3  -3.53307   AATAATTTGAGAGAA               TATCC GGGG GGATA                ACATATCATGCACCG  56 199
   Mhun_3221 3523489 .. 3523531 -  -3.4  -3.62046   GGACGCGGTGAAGAA TCAGAGAGAATTATCCGG TTCATTG CCGAACAGATCTCCCCGA ATACATGGCTTAATA  51 205
   Mhun_3218 3520266 .. 3520278 -  -3.3  -3.14581   GAACTCATGAAGATA                CGCCT GAT AGGCC                TTGGTAATGACCGGG  47 205
   Mhun_3204 3503075 .. 3503103 -  -2.4  -3.32963   ATTCCTATGTCAGAA       CCGA-TACTGCAC CACA GTGCATTCGTCGG        GTCTCCATTAAAACG  45 345
   Mhun_3202 NONE
   Mhun_3201 NONE
   Mhun_3200 3492179 .. 3492190 -    -3  -2.55351   TTGCTGCAGATGAAT                TTGA CAGA TCAA                 TTGACCAGTTCCCCT  40 273
   Mhun_3194 3486654 .. 3486666 -  -3.3  -3.39449   TCCGATGAATACCAA                GGTGC TCT GCAAC                CTCATGAATGCTGAT  48 184
   Mhun_3193 3483216 .. 3483233 -  -4.9  -3.20858   CAGCAGATGCAGGAA             GAAAGAT CGAT ATCCTTC              ACACCAATCCACACG  52 285
   Mhun_3177 NONE
   Mhun_3176 NONE
   Mhun_3175 NONE
   Mhun_3174 3469152 .. 3469162 -  -4.6  -4.05747   CATATCTTACACAAA                 CCGG ATT CCGA                 CATCCTTCATTTTGT  61 6
   Mhun_3173 NONE
   Mhun_3172 3468241 .. 3468251 -    -4  -3.09193   ATCACATCCAGTCAA                 GAAA TCT TTTC                 AGACGGCCCGTTTTT  47 1
   Mhun_3170 NONE
   Mhun_3169 NONE
   Mhun_3168 3463645 .. 3463658 -  -6.7  -3.35679   GTGCTGCAGGTAGAA               GAGGA CTGA TCCTC                TGTACCTGCCGGGAT  62 49
   Mhun_3165 3458123 .. 3458134 -  -4.4  -3.80746   GCTTGAAAAACAAGA                CCAA ATGA TTGG                 GAAACAGGATGACAT  56 215
   Mhun_3163 3455406 .. 3455425 -  -5.1  -3.15544   TGCTACCTTCAGGAA            GAACATA TCAGGT TATGTTC             AATATCTTGAGTCAG  52 344
   Mhun_3161 NONE
   Mhun_3160 NONE
   Mhun_3159 NONE
   Mhun_3158 NONE
   Mhun_3157 NONE
   Mhun_3156 NONE
   Mhun_3155 3448854 .. 3448866 -  -4.1  -4.47888   TCAACTTAAAAATAA                TCAGA TCA CCTGA                CCGCCATCAACCCCA  64 13
   Mhun_3154 3447920 .. 3447949 -  -7.9  -2.77166   CTATCGGAAAAAACT       GCTGGATAG-GGCT TCG AGCCACCATCCACC       CTGGAGTGAACATTG  59 149
   Mhun_3150 3443232 .. 3443243 -  -2.2  -3.49886   ACTTTATACAATCAA                CGAG ATCG CTCA                 CTATCATGATCAAAA  47 276
   Mhun_3145 NONE
   Mhun_3144 NONE
   Mhun_3143 3432323 .. 3432340 -  -4.1  -5.54192   ATTAAGGTAAAAAAA             CCTCTGA TTTT TGAGAGG              TTAGGCTCATCAAAA  85 112
   Mhun_3141 3429461 .. 3429473 -  -4.9  -4.94109   TAAAATAAAAAACAA                TTATC TAC GATAA                ATCGCACATCCACAC  77 13
   Mhun_3134 3419164 .. 3419178 -  -7.2  -2.71011   AGGCTCTGGTAATCA               GAAAAG AGC CTTTTC               AAAGAATTATACTCA  59 38
   Mhun_3132 3417792 .. 3417808 -  -3.1  -2.62983   GTGACTGGGAGAGTA              TTTAAAA AGT TCTTAAA              ATTTTGGTATATACT  43 103
   Mhun_3131 3414057 .. 3414067 -  -2.6  -2.73441   GATCACCCTCGAAAG                 TTAA GAA TTAA                 TACGCAATTATTATA  41 290
   Mhun_3130 3410775 .. 3410789 -  -7.8  -4.93877   CTCCAGGAAATAAAA               GGGACT TAG AGCCCC               CCGACCTCGTTCGAA  86 16
   Mhun_3126 3402033 .. 3402047 -  -2.8  -4.76409   CTATAAAAAAAAAGA               TTTGTG CAC CACATA               TAAAGGAGTATCGAA  65 186
   Mhun_3125 3400164 .. 3400174 -  -6.8  -2.53732   ATAAGGATAACAGAG                 GGTG TTG CACC                 AATGATCAATATCAT  56 79
   Mhun_3124 NONE
   Mhun_3123 3396937 .. 3396953 -  -2.3  -2.88945   GTTACGCAGAACAAC              CTCTAAA AAA TTTATAG              CGCATATTTTGGGTT  41 20
   Mhun_3122 3395884 .. 3395915 -  -2.6  -3.82824   TACTAGTTACAATAA      TAAATGTATATATTT TGA AAATA-ATACCTTTA      AAATTATTATATGCA  53 234
   Mhun_3118 3391905 .. 3391915 -  -2.6  -3.48395   ATGGTTGCCAGATAA                 TTTA AAA TAAA                 AAATAAGCGGGATAT  48 57
   Mhun_3116 3389808 .. 3389830 -  -4.3   -4.9448   ATGGATTAAAGAAAA          TC-GCAATTT AAGA AAATTGCAGA           GAAGGGGAATATCAC  76 291
   Mhun_3105 NONE
   Mhun_3104 3378808 .. 3378818 -  -6.8  -3.69373   TAAACAGGCGAAGAA                 CTGG ATG CCAG                 AATACACTGATAAGA  66 252
   Mhun_3099 3374537 .. 3374547 -  -2.6  -2.95298   TGCAGGCAGGAGATA                 TTTT CAC AAAA                 GAAAACCTGCGGAGT  43 183
   Mhun_3092 NONE
   Mhun_3091 3367822 .. 3367834 -  -6.3  -3.92641   AATCCCACCCATAAA                GGATT TTT AATCC                AATTTCATTTATGCA  66 34
   Mhun_3089 3365856 .. 3365870 -  -5.7  -2.78596   CACCCTCCTATTATA               CCGTA TCAAT TACGG               TTTTTTCTATATGGT  52 6
   Mhun_3088 3364437 .. 3364450 -  -6.7  -4.99035   CTATGGATACAAAAA               GAGGA GCAT TCCTC                AATTTGATTACTTTT  83 125
   Mhun_3083 3357911 .. 3357926 -  -6.2  -3.19511   GCACATAATGCAATA              CTCTTT TTTT AAAGAG               CGGGAAGTATAGCGA  58 97
   Mhun_3075 NONE
   Mhun_3074 NONE
   Mhun_3073 NONE
   Mhun_3072 3346168 .. 3346192 -  -7.1  -2.93783   AAAATTCTCAAAGGA          TGGCATGATGA TAC TCATCAGGCCC          GATGTATAATATACA  61 77
   Mhun_3069 NONE
   Mhun_3068 3343710 .. 3343722 -  -4.9  -3.68662   ATACAATACGGGAAA                TTAAC GAT GTTAA                TATAAAAGTTCACAT  58 387
   Mhun_3066 3339245 .. 3339261 -  -9.5  -2.60714   TTAAACGGGTATAAG              GATCAGA GGA TCTGATC              TTCAGATACCTCAAT  70 11
   Mhun_3058 NONE
   Mhun_3057 NONE
   Mhun_3056 3330785 .. 3330796 -  -7.2  -2.63913   TAGTAGGGCATATTA                CCGG CACA CCGG                 GCATTCGTCTGAATG  55 49
   Mhun_3053 NONE
   Mhun_3052 NONE
   Mhun_3051 3323913 .. 3323927 -  -2.1  -3.70722   CTGATCAAGAGAGAA               GAGAT CTATC ATCCC               ATTACTAATGGGAAT  49 81
   Mhun_3050 3322407 .. 3322418 -  -7.2  -4.00038   CATTATTATTACAAA                CCGG GAGA CCGG                 TGAGAAGAAGACCTT  68 260
   Mhun_3045 3316184 .. 3316194 -  -4.6  -3.59262   TTCGATACCCGCAAA                 CCCG GTA CGAG                 GAGCTGATGATCAAT  53 374
   Mhun_3042 3312562 .. 3312579 -  -5.5   -4.4009   GTGCAGTTCAGAAAA             TTCTCGG TCCG CCGGGAA              AATCCAGAACCTGAT  70 95
   Mhun_3037 NONE
   Mhun_3036 3306957 .. 3306978 -  -5.1  -4.10161   CAGCAGTTTCCAAAA           TCCTGGGAGC ACC GCACC-AGGA           AAAGGAAGCTTAATT  63 401
   Mhun_3033 NONE
   Mhun_3032 3302456 .. 3302472 -  -6.6  -2.65264   TCATCATGGACATGA              TATCCC GGAGG GGGATA              CATGGTTCAGTTGTG  56 102
   Mhun_3031 3301615 .. 3301628 -  -2.3  -2.78725   AGACCTGATGAACGA               TGCCA CGAC TGGCT                TGAGTATGCCCTTGA  40 266
   Mhun_3009 NONE
   Mhun_3008 NONE
   Mhun_3007 NONE
   Mhun_3006 3285961 .. 3285981 -  -5.3  -5.39721   GCATCAGATAAAAAA            TCCACAGGT TTA ACCGGTGGC            GGGACAACACTCTAA  87 60
   Mhun_3003 3282317 .. 3282338 -  -4.3  -3.18264   CCTTTGACTCAGGAA           CCGACACAG ACCT CTGAGCCGA            CGCAGACAAAGTCAC  49 481
   Mhun_3000 NONE
   Mhun_2999 NONE
   Mhun_2998 3278752 .. 3278765 -  -4.5  -3.14344   GATCTGCTCCATGAA               GCGGT GATA ACCAC                AACTCCTGCTGGAAA  49 333
   Mhun_2996 3275084 .. 3275098 -  -3.5  -4.13014   TGGAGATCGTGAAAA               TCCCC CGGAT GGAGA               AAGAAGAGTATGATG  59 415
   Mhun_2994 3273740 .. 3273754 -    -5  -3.85092   AGCAGGTATACGAAA               CATCTG AAG CAAATG               TTTCACAGTTTGATA  61 205
   Mhun_2991 3270414 .. 3270425 -  -4.4  -3.36492   GCGGCAACGGGACAA                TCCT TTTC AGGA                 ACTGGACCGGACCGA  51 282
   Mhun_2985 3262665 .. 3262677 -  -6.3  -3.12595   CTCAATGATTGAAGA                TGCAT TTG ATGCA                TTTGAGGATCGTGAC  57 497
   Mhun_2981 NONE
   Mhun_2980 NONE
   Mhun_2979 NONE
   Mhun_2978 NONE
   Mhun_2977 NONE
   Mhun_2976 3253135 .. 3253149 -  -2.8  -5.24531   AGGCCTGACAAAAAA               GACACA GGA TGCATC               AGATACCATGGATAA  75 372
   Mhun_2973 3249404 .. 3249418 -    -5  -4.28361   GCAACGCCAGGAAAA               TTCCAG TAC CTGAAA               GTTACCAGAACGGAA  67 201
   Mhun_2969 3247078 .. 3247099 -  -7.5  -4.11585   AGGGAGGAGAAATAA           GAATAATTA CAGA TAATTATTC            CGACGGAGCCAATCC  73 10
   Mhun_2968 3245324 .. 3245338 -  -2.8  -3.32986   CATCGACAAAAAGCA               CAGAGA TCA TATCTG               ATGGAAGTTCTCGCG  46 89
   Mhun_2967 NONE
   Mhun_2966 NONE
   Mhun_2965 3242259 .. 3242272 -  -8.1  -2.50966   ACGCAACCAAGATAG               CCGGT CTCT ACCGG                TGTGCCTGTTGTGGG  61 309
   Mhun_2958 NONE
   Mhun_2957 NONE
   Mhun_2956 NONE
   Mhun_2955 NONE
   Mhun_2954 NONE
   Mhun_2953 3229691 .. 3229702 -    -3  -3.40323   ACAGAAAAGCATGAA                CATT CTGA AATG                 ATGATGGAAAAATGG  46 397
   Mhun_2952 NONE
   Mhun_2951 3228265 .. 3228275 -  -2.6  -3.68725   AATTCTTAATAAATA                 TTTT GTG AAAA                 ATGAAAAATAAAAAT  50 155
   Mhun_2950 3226758 .. 3226776 -  -5.9   -2.8055   TATGCGACAACAGGA             CCCGGCT TCAGG AGTCGGG             CACTATCTTTTTCCC  52 133
   Mhun_2948 NONE
   Mhun_2947 NONE
   Mhun_2946 NONE
   Mhun_2945 3220888 .. 3220908 -  -4.7  -3.31931   GTACACAAGCAGCAA            GCAGCCTAA GAT TTACACTGC            CATTATTATACTGAC  52 149
   Mhun_2944 3218375 .. 3218396 -  -3.8  -3.34398   TTCGTTGTGCAAACA           TGGTGG-TA CACGT TAGCCACCA           GAATTCATAGATGTT  50 67
   Mhun_2943 NONE
   Mhun_2942 NONE
   Mhun_2941 3214598 .. 3214610 -  -2.7  -3.06183   GCGAGGGGTATTTAA                GTCTA AAA TAAAC                GGGGTGAAAGTGAAA  43 48
   Mhun_2940 NONE
   Mhun_2939 3212294 .. 3212310 -  -2.9  -4.39426   CAGACCGGTATAAAA              CCCGG ACGATAA CCGGA              GACATCGGTATCTGA  60 313
   Mhun_2935 3209734 .. 3209744 -  -3.2  -3.83042   CTATGGAAAAATGAA                 GAGA AGA TCCC                 GTTATCAAGACATAC  54 103
   Mhun_2933 3208164 .. 3208179 -  -4.7  -3.81473   AAAAATAGATTCAAA              CCTGA TGTTCT TCAGG               TTCCTTTGATCTTTT  59 5
   Mhun_2924 3201561 .. 3201573 -  -4.7  -3.29471   CTGTCAGCATATGAA                GGCAG GAT CAGCC                CTTCCCTTCAAACCG  52 62
   Mhun_2916 3190527 .. 3190550 -    -3  -2.98942   ACCTGCCTATATACA          GCGCCCGGAT CATG ATCCCGCCAC           CAGGTTTGCGATCAT  43 11
   Mhun_2915 NONE
   Mhun_2914 NONE
   Mhun_2913 3187966 .. 3187990 -  -2.7  -4.82667   TGAGGAGATTAAAAA          GGCCAGGACTC AGG GAGTTCCGATC          ATCGGTATCTGTGGC  69 492
   Mhun_2911 3186414 .. 3186445 -  -2.3   -2.8237   AGAAGAACCGAAGCA      GGATTCTGATTCC ATTGAA AGTATCAGAATTC       TCGAACCCGGCAGAT  40 170
   Mhun_2907 3184372 .. 3184407 -  -6.8  -3.22777   CCCGATACAGGAACA    TACAGCTTCTGGCAGA AGAC CCTGTCAGCTGCTGTA     CATTACAACCGGTCG  60 28
   Mhun_2906 NONE
   Mhun_2905 NONE
   Mhun_2904 3181669 .. 3181700 -  -2.3  -3.32235   ATTAAATAAAATAAT      GCAAACTTTCAGA GATCAT TCAGAACGTTTAC       TTATTACTATGAAGT  45 109
   Mhun_2903 3180474 .. 3180494 - -11.9  -2.53263   CCGAGTCCCAAGGGA            CACAGGGTT AGC AACCCTGCG            CCATACCTGGCTTGG  81 173
   Mhun_2902 NONE
   Mhun_2901 NONE
   Mhun_2900 3178969 .. 3178991 -    -2  -3.01712   GCGTTCTCTTCAAGA           CTGCTGAA TTCGATC TTCATCAG           ACTCTACGACCCCTT  42 22
   Mhun_2899 NONE
   Mhun_2898 NONE
   Mhun_2897 NONE
   Mhun_2896 NONE
   Mhun_2895 NONE
   Mhun_2894 NONE
   Mhun_2893 NONE
   Mhun_2892 NONE
   Mhun_2891 NONE
   Mhun_2890 NONE
   Mhun_2889 NONE
   Mhun_2888 NONE
   Mhun_2887 NONE
   Mhun_2886 NONE
   Mhun_2885 3167008 .. 3167023 -  -6.8  -3.18264   GGGGCTACTCATGAA              GCAGGA TTTG CCCTGC               CTGAGTATCTGAAAA  59 70
   Mhun_2879 3161394 .. 3161415 -  -4.5  -3.09834   CATGGTATCATTGAA           CAGTATTAT GAAG ACAATACCG            ATTTTATGGCCTGAT  51 9
   Mhun_2878 3160744 .. 3160760 -  -2.2  -3.52906   TCAGTTCGAGAAATA              CGCTGA GACCA TCAGGG              ACCTGATAAATTACT  47 104
   Mhun_2875 3154892 .. 3154910 -  -5.2  -3.19463   CGGAGCAGTTACCAA             TGCAAGCC ATG AGCATGCA             ACAGAGCGGCTCATC  52 337
   Mhun_2873 NONE
   Mhun_2872 NONE
   Mhun_2871 3151995 .. 3152010 -    -9   -3.6501   AACAAGGATCGGAAA              GCCTGA TCAT TCAGGC               TGAATAAAACGTTAC  76 20
   Mhun_2841 3121508 .. 3121522 -  -4.3  -3.14211   ATGGGGCTCCATGAA               TACTG AGAGG CAGTA               ATAGAATAAAATGGC  51 138
   Mhun_2830 NONE
   Mhun_2829 NONE
   Mhun_2828 3105747 .. 3105784 -  -4.4  -3.19425   AATCAACCCCATCAA  TTTTC-TGACCACATCCG TAGT CAGAC-TGGTCACGAAAA   TTTCGTCGGTTATAC  51 151
   Mhun_2827 NONE
   Mhun_2826 3104126 .. 3104137 -  -5.8  -4.12902   GAACTAGTCGGAAAA                GACG TGGT CGTC                 TGCACCAATCTGAAG  66 174
   Mhun_2824 3100944 .. 3100960 -  -2.2  -3.41051   TCAGCGGCATGAGAA              CAGGGA GCATG TCCGTG              ATATGATCATGCTTG  45 428
   Mhun_2822 3097171 .. 3097182 -  -4.4  -3.24059   TCAAAATATATTCAA                TGGT AAAG ACCA                 GAACCGTAATAATCT  51 320
   Mhun_2821 3095070 .. 3095080 -    -4  -3.92324   TTCCGTAATATCAAA                 TATG TCT CATA                 CATAAACCTCGAGAT  57 226
   Mhun_2820 NONE
   Mhun_2819 3093280 .. 3093299 -  -5.8  -2.70932   CCTTTTTTGTAACTA            CTCAACTT TAGG AAGTTGAA             CAATTGCCATTCTCG  51 13
   Mhun_2812 3085607 .. 3085621 -  -5.6  -3.60296   GAGTGGGACGGCAAA               CGGGCT CAT ATCCCG               GTAAAAGATCCTGGA  58 215
   Mhun_2809 3082538 .. 3082550 -  -3.3  -3.21938   TGAAAATGTCATGAA                CGCTC CCG GAGAG                AGACATGGAGAATAT  46 6
   Mhun_2808 NONE
   Mhun_2807 3078912 .. 3078922 -  -6.8  -3.30443   CGACGAGTATATGAA                 GACC CCC GGTC                 AGGGAAAGACAATCG  61 479
   Mhun_2803 3072766 .. 3072777 -  -4.4  -4.13767   CCTTTGACCGGAAAA                TCCA TACC TGGA                 AAACCCATAAACCCC  61 476
   Mhun_2800 NONE
   Mhun_2799 NONE
   Mhun_2798 NONE
   Mhun_2797 NONE
   Mhun_2796 3068721 .. 3068740 -    -2  -3.88787   GGACATCTTCATAAA            CATGCGGG CCAC CCCGGATC             TCTCCGTCATTGCTG  53 271
   Mhun_2794 3066968 .. 3066995 -  -3.4  -3.01712   TTTCTCCCCGGAATA        CCCCGCTC ATAACGAAAAGG GAGCAGGG         TTCAGGTAATTACCG  45 35
   Mhun_2793 3066143 .. 3066153 -  -2.6  -2.59686   TCACAGATTAACCCA                 TAAT AAA ATTA                 AAAATTTCGACTTAT  41 37
   Mhun_2792 3064191 .. 3064213 -  -4.2  -2.57404   ATACTAATGACTAAT           CTCCTAAA TGGGAAC TTCAGGAG           CCTTTGATCTAATGT  45 168
   Mhun_2791 3063011 .. 3063022 -  -5.8  -3.71848   GTTTGTGACGAATAA                GACC ATGT GGTC                 CGGGCATTTTAGACA  61 435
   Mhun_2789 NONE
   Mhun_2788 NONE
   Mhun_2787 NONE
   Mhun_2786 NONE
   Mhun_2785 3057376 .. 3057420 -  -5.7  -4.51812   CGTCATAATAATAAA GGGAAGAGATGGATTGCCAG AAAATA CTGGCA-CCCAACACTTACC AGAAAACAGGTCTTT  72 297
   Mhun_2782 NONE
   Mhun_2781 NONE
   Mhun_2780 3048252 .. 3048275 -  -4.6  -2.74461   GAGGGACTCTGAAAG          CAATTCTGAA GCAG TCCGGAATTG           AAATCGAGGAGTTAT  45 163
   Mhun_2777 3045950 .. 3045995 -  -4.1  -5.40072   TCGGTTTGAAAAAAA GGTTATTCC-AAGACGTGCATT CGA ATTGCACTTCATAGGAATAAGC AAAATTTTTGAATTA  82 477
   Mhun_2770 NONE
   Mhun_2769 3040323 .. 3040347 -  -3.5   -3.7511   CTCCGGATAATATAA          CCCTCATCATC GCT GATGTTGAGTA          AAAAGGTTAAAAGTC  52 32
   Mhun_2767 NONE
   Mhun_2766 3037621 .. 3037635 -  -4.9   -3.6806   ATACACCTACTCAAA               CCCGC TTGAG ACGGG               GATTTTCTACAAAGA  59 127
   Mhun_2756 3024102 .. 3024112 -    -4  -2.89822   ATAACAATCAGGATA                 CTTT GGA AAAG                 TCTCTGCGTATCAGG  46 36
   Mhun_2755 3023238 .. 3023257 -  -7.9  -2.97017   AATTCCAGAACGATA            TGTCACC TGATCT GGTGACA             AAAGTAGTAGTCTGG  61 116
   Mhun_2753 NONE
   Mhun_2752 3021172 .. 3021182 -  -3.2  -3.14393   AGGAGAGATGGAATA                 CCTA AAT CAGG                 AAATATTCGCATTTT  46 21
   Mhun_2751 3020427 .. 3020437 -    -4  -4.09739   TGAAGCCGGGGAAAA                 TCTT GAA AAGA                 GTGAGAAACAGTTCA  61 443
   Mhun_2744 3012554 .. 3012586 -    -9  -3.07222   AGGAGGAGTTCAATA      CCTGCACGGACCTG ACATA CTGGCCCGTACGGG      TATTCTGATTTATTC  69 113
   Mhun_2742 3011225 .. 3011235 -  -2.6  -3.40403   GTTCTGGTATCATAA                 TATT CAG AATA                 TACGTAGGTTTTAAA  46 65
   Mhun_2739 3008107 .. 3008130 -  -3.9  -3.14132   CCCTGCTGTTATCAA          TATCAGGCA TGAACC TGCCCAATA           ACTTTGACGGAATAA  47 208
   Mhun_2737 NONE
   Mhun_2736 NONE
   Mhun_2735 NONE
   Mhun_2734 NONE
   Mhun_2733 NONE
   Mhun_2732 NONE
   Mhun_2731 NONE
   Mhun_2730 3001214 .. 3001234 -  -2.5   -4.5477   GAAGATATCAGAAAA            CTCCGCAAT GAT ATTCAGGAG            CTTCGGGAACTCCTC  61 280
   Mhun_2727 NONE
   Mhun_2726 NONE
   Mhun_2725 2995541 .. 2995560 -  -7.8  -3.14581   CAATTCATGAACAGA            CCGGTGGA AGAA TCAACCGG             GTAGATAGCGGTATT  62 89
   Mhun_2723 2992902 .. 2992918 -  -2.3  -3.86202   CTGCAGGAGAGCAAA              GAATG GCTCTTG CATTC              ATATCAGATATGCTC  53 433
   Mhun_2719 2990061 .. 2990080 -  -2.9  -3.51924   GTTCCATGGATATAA            TGATCAT GCTCTG ATGACCA             ATCAGGAGGGCCCTC  48 305
   Mhun_2716 2987124 .. 2987147 -  -3.1  -2.58822   TTCCGGAGAGAATAC          GGAGTTTAC CCAATT GCAACCTCC           AGACTAGTCACATAT  43 7
   Mhun_2715 NONE
   Mhun_2714 NONE
   Mhun_2713 NONE
   Mhun_2712 2985362 .. 2985385 -  -9.7  -3.13371   GATCTGACGAATATA          GGCATAATC AGGCCA GATTATGCC           CTCTGGAGAATCCTA  73 412
   Mhun_2711 NONE
   Mhun_2710 NONE
   Mhun_2709 NONE
   Mhun_2704 2980038 .. 2980049 -  -5.8  -4.34402   CCCCGGATATTAAAA                GACC AGCA GGTC                 TCCTTCCAAGGACCA  69 503
   Mhun_2688 NONE
   Mhun_2687 2958120 .. 2958139 -  -9.2  -3.66378   TATATTTTACGCAAA            GCCGGGCA TCTA TGCCGGGC             ATGACAGGAGAGGAT  76 77
   Mhun_2686 2956499 .. 2956510 -  -2.2   -3.7282   TCATGGGATCAATAA                CCAA TATT CTGG                 GGAAAAAGATAAAGT  50 460
   Mhun_2681 2952427 .. 2952441 -  -5.7  -3.67918   AACCAAGAGCTGAAA               CCACA CGGAC TGTGG               ACGATAACTATCGCT  61 92
   Mhun_2678 NONE
   Mhun_2677 NONE
   Mhun_2676 NONE
   Mhun_2675 NONE
   Mhun_2674 2947026 .. 2947041 -  -3.3  -3.49475   GTGAGCGGGAGATAA              TCGAT GAGGCA ATCGA               AAATAACGTTGATTT  51 251
   Mhun_2670 2943172 .. 2943184 -  -3.4  -2.63715   AGGCACGTGAGACGA                GTGA GAAAG TCAC                GACCCTTTTTTTGTC  43 246
   Mhun_2665 NONE
   Mhun_2664 2937426 .. 2937448 -  -8.4  -5.89659   ATAAAAAAAGAAAAA           TTAGGAACGG TGG CCGTTCCCAT           GCCCGTGGGATCCTG 100 3
   Mhun_2662 NONE
   Mhun_2661 2933804 .. 2933823 -    -5  -3.32993   CCAGGTATATACCAA            TCTCCG GAACGGGT CGGAGA             ATCACCTGAGTGCAT  54 171
   Mhun_2659 2930929 .. 2930939 -  -6.8  -5.41746   AACTGTTTAAAAAAA                 GGGA TTG TCCC                 CGGCATACATACCCG  93 43
   Mhun_2658 NONE
   Mhun_2657 2928867 .. 2928883 -  -3.7  -3.37487   GGATATCCTGAAAGA              GTCTC ATTTTTA GAGAC              CGGATCCCATACCAT  50 278
   Mhun_2656 2927884 .. 2927894 -  -3.2  -4.16101   AAAACAGCACATAAA                 CGAT ACA ACCG                 GTTTGCATAAAGAAT  59 137
   Mhun_2652 NONE
   Mhun_2651 NONE
   Mhun_2650 2922887 .. 2922910 -    -4   -4.0492   CAATTCTTATAGAAA          CAGACGAAGAT GGT ATCTTCAT-TG          TTTCATGCCCCCAAT  61 448
   Mhun_2647 2922363 .. 2922374 -  -3.6  -3.26473   TTAAATCACCACCAA                GGAG TAAT CCCC                 TATGCTCTGAAGATT  46 140
   Mhun_2645 NONE
   Mhun_2644 2918100 .. 2918110 -  -5.4  -3.54408   GAAAACGAAAATACA                 TGGT CGA ACCA                 GTTTTTGGTAATATG  58 318
   Mhun_2642 2915068 .. 2915085 -  -2.7  -3.67918   AAGGAAGAGTCGAAA             CCATACG AATA CATATGA              ACGGGATCAGAAGAA  50 61
   Mhun_2638 2911759 .. 2911772 -  -2.3  -4.41047   ATGTCTGAAGGAAAA               CCTCT TGAG AGTGG                ATATGCACGTGAGAT  61 136
   Mhun_2630 NONE
   Mhun_2629 2901073 .. 2901092 -  -4.3  -4.57569   CGAGTTTTTTAAAAA            GTCAGGAC AAAAA GTCCTG-C            TCAGCAAGGGTGGCT  69 150
   Mhun_2624 NONE
   Mhun_2621 NONE
   Mhun_2620 2891689 .. 2891702 -  -6.7  -2.72866   GATATGACAAATGCA               GGGTT TCAA AACCC                AAAAATGATTACAGA  56 34
   Mhun_2619 2890221 .. 2890231 -  -2.4    -5.252   CATCGTGATAAAAAA                 GCCG GGC CGTC                 TTATCCTGGTCGACG  73 258
   Mhun_2617 2888419 .. 2888433 -  -4.2  -3.54653   ATCGTCAGCAGAGAA               GCCGAA TCA TTCGTC               GCGAAGGCTGAACTG  53 428
   Mhun_2615 2887608 .. 2887622 -  -4.2  -3.33121   AGGAAGGAAAAACCA               GATACC ATA GGCACC               ACCAATGACAAGCAG  50 179
   Mhun_2609 2880720 .. 2880745 -  -3.9  -2.52623   TCTGCGTCATAATAT         TCACGCCCACA CGTT TGTCAGCGTGT          TCTAATATGTTTCCT  44 52
   Mhun_2608 NONE
   Mhun_2607 2879573 .. 2879585 -  -2.7  -3.87104   TTCAGAGTATAATAA                TTCGA CAT TCAAA                TCAGATAAAAAAAGT  53 40
   Mhun_2606 2877559 .. 2877590 -  -2.2  -4.08846   AGAAAAAATGAAGAA      CCTGACCATTCCTGT AAC ACA-GATCGGCCGGG      TATCAGAAGGCCTTA  55 84
   Mhun_2602 NONE
   Mhun_2601 2872238 .. 2872279 -  -8.9  -3.05715   AATTGCGTGAGGTAA CCTGCTATGGAAAACCGCTC CCC GAACC-TTTTCCACAACAGG CACTCTACTCCTGTG  67 108
   Mhun_2598 2869517 .. 2869528 -  -3.6  -3.87201   CGAAAGATAATACAA                CGGC CTGC ACCG                 CAGAAGCTCTGGCTT  56 363
   Mhun_2596 NONE
   Mhun_2595 2866901 .. 2866921 -    -2  -3.66999   TGACATGGAAAAAAT           TGCATATGA ACCA TCATATG-A            CGGGGAATGGCTGGA  50 200
   Mhun_2593 2864534 .. 2864546 -  -3.3  -4.61231   CCAGATCCTGAAAAA                GCCGG CGA CCAAC                TTCTTCCCGGCAAAA  67 385
   Mhun_2578 NONE
   Mhun_2577 2854544 .. 2854560 -  -5.1  -2.80443   CGAGATGGCATTACA              GGGATGA AGG TCATACC              AGCCCGATAAAATTC  50 19
   Mhun_2572 2851553 .. 2851566 -  -3.9  -2.89055   GAAAGTTCTGACATA               TGATT CGGC AATCA                TAATCCGTGCCCTGA  46 413
   Mhun_2568 2848270 .. 2848289 -  -2.2  -3.47762   AATAGGGAGTAAATA            CTCAACTT TAAG AAGTTAAA             CAAGTTATTTTTGTT  47 303
   Mhun_2567 NONE
   Mhun_2566 2847191 .. 2847202 -  -4.4  -5.42259   CGATTGTTAAAAAAA                CTCT TTCC AGAG                 GAAGAATATCCAAGG  86 401
   Mhun_2563 NONE
   Mhun_2562 NONE
   Mhun_2561 NONE
   Mhun_2560 NONE
   Mhun_2559 NONE
   Mhun_2558 2839390 .. 2839404 -  -2.8  -3.35197   CGCCAGAGACATGAA               TTCTGA TAA TCGGAA               AAAAGAGGTTACCGG  46 34
   Mhun_2557 2838230 .. 2838250 -  -7.6  -2.89564   TTTTGAGTTGAGAGA            TGTTCCGA TAATT CCGGAACA            AAAAAAAGAATTCCG  60 59
   Mhun_2556 NONE
   Mhun_2555 2835833 .. 2835868 -  -7.7  -3.14211   AGTGTGCTTCAGGAA    CAGATCC-TGATCCCA TTCCT TGGCATCACGGATCCG    AGAGGGGATCCACGG  62 261
   Mhun_2553 NONE
   Mhun_2552 2833097 .. 2833109 -  -7.7  -2.83517   AGCGATAGAAGATCA                GGCAA ATA TTGCC                ACAGCCATCGTTAAC  59 212
   Mhun_2550 2829702 .. 2829714 -  -7.7   -2.5001   AGAAGCTGCAGTAAT                GATCC TGC GGATC                GATGACATCATCGCT  58 182
   Mhun_2547 NONE
   Mhun_2546 NONE
   Mhun_2545 NONE
   Mhun_2544 NONE
   Mhun_2543 2822789 .. 2822801 -  -9.1  -3.57185   GGTATTTAAAGAAGA                CACCC GCG GGGTG                AAAGTGAAAACATCA  74 57
   Mhun_2542 NONE
   Mhun_2541 2820308 .. 2820320 -  -7.7  -2.71125   ACGGTTTATAAACAG                CGGTT AAT AACCG                TAATATAACTTTTTT  61 51
   Mhun_2536 NONE
   Mhun_2535 NONE
   Mhun_2534 2814027 .. 2814042 -  -3.3  -4.59853   GGAACGGGCCAAAAA              GAAGA TCATCG TCTTC               GTCCCTGAGGATGCA  67 384
   Mhun_2532 2813110 .. 2813126 -  -6.5  -2.79321   GCCAGACCAATACTA              GGGGGAT GCA ATCCCGC              TGTCCCATCTCCAGA  55 6
   Mhun_2531 2811761 .. 2811777 -  -2.3  -5.47159   TCGTAAGACAAAAAA              GGAAAAA GAT TTTTTTC              ACCTTGGAGAGGAAC  76 24
   Mhun_2529 NONE
   Mhun_2528 NONE
   Mhun_2527 2807908 .. 2807922 -  -2.8  -2.52464   TCCCGGCTGAATGCA               GGCATA TAA TATGAC               GATTCAAGTTCTCGA  41 80
   Mhun_2526 NONE
   Mhun_2525 NONE
   Mhun_2524 2805264 .. 2805277 -  -2.4   -3.3344   AGTCAAGGGTCATAA               CATG TCTCCG CATG                AGATAAGCCAGTCAA  45 6
   Mhun_2523 2804553 .. 2804567 -   -10  -4.43844   GTATGATGCAGAAAA               GCAGAG ATT CTCTGC               CCCTATTACGAATGG  90 126
   Mhun_2519 NONE
   Mhun_2518 NONE
   Mhun_2517 NONE
   Mhun_2516 2797446 .. 2797459 -  -2.5  -2.92817   ATAATGAGAAAACAT               TTTAT ATTC ATAAA                GATTGATGGTTCCGA  43 79
   Mhun_2515 2796123 .. 2796148 -  -6.9  -3.22102   ATATCTTTCAGAATA         TCCCATTGATG CCTA CATCAAAAGGA          TTTCAGATACCTATA  59 434
   Mhun_2512 2790568 .. 2790580 -  -6.9  -3.66178   CTCTGCAATCCCAAA                GCCCA GAA CGGGC                AGTGATGAAAATCAC  66 114
   Mhun_2511 NONE
   Mhun_2510 2788782 .. 2788794 -    -2  -3.05521   ATGATACCCTGAATA                TTCA TGAGC TGAA                GGCCTCAACAACCTT  42 14
   Mhun_2509 NONE
   Mhun_2508 2787784 .. 2787795 -  -2.2  -2.62184   CTTCCCCCTACATCA                CGAT GATC ACCG                 GATCTGCTGATGTAT  40 89
   Mhun_2507 NONE
   Mhun_2506 2785454 .. 2785483 -  -5.8  -5.36441   CTGCCAGAGAAAAAA       TTCCTCCCCCTT TTTTAG AAAGGGAAGAAA        TGTTCCTGTTCCCTA  89 38
   Mhun_2500 2777680 .. 2777694 -  -7.1  -4.52589   TCGGTTGAGAGAAAA               CCGGA GATCA TCCGG               GTCGTTGGTGACTAC  77 263
   Mhun_2494 2765798 .. 2765809 -  -4.4  -4.17048   GCTCTTCCAAAAGAA                CATC TTGA GATG                 CAGATTCGTTCGGTG  61 107
   Mhun_2492 2762981 .. 2762994 -  -5.3  -3.30474   CCTGATAATCATGAA               GAGAT GATC ATCTC                AGGAAGTGATGAATC  54 19
   Mhun_2491 2761309 .. 2761338 -    -5  -3.03338   ATAATTTTCTTAATA       CCCCGGTCAATA TCATGG TATGGACCAGAG        CGAAGAGTATCACGA  50 297
   Mhun_2489 NONE
   Mhun_2488 2758536 .. 2758552 -  -2.3  -5.02074   GTACTGCTGAAAAAA              GATTAAA ATA TTTATTC              TGCTGCCGGTGCTTC  69 20
   Mhun_2486 2757294 .. 2757308 -  -7.8  -2.88033   GAGAATGCAGCAAAC               CCGAAC TAT GTCCGG               CGTAACCTTCTCACC  59 152
   Mhun_2483 NONE
   Mhun_2482 2755029 .. 2755041 -  -5.5  -3.03771   CGATATTGGTCAATA                CCGCA GCG TACGG                TGATGTGACATTACC  53 289
   Mhun_2481 2753942 .. 2753964 -  -4.9  -3.58343   TCTACGAGCCCGAAA           TGGAGATCA GAGAA TGATCTCAA           TATCCAGTTTTTCTG  56 9
   Mhun_2479 2750172 .. 2750185 -  -3.1   -3.5125   TCTCTAATTAAAAAT               CAGAT GGTA ACCTG                GTAGGTTACATTCCT  50 11
   Mhun_2474 2746042 .. 2746055 -  -2.4  -3.06515   TGCCACTCTGAAAAT               TCAC CAGTAC GTGA                TGCTGTCGGCTCCGA  42 416
   Mhun_2470 2742582 .. 2742595 -  -5.3  -6.23209   CCAACGAAAAAAAAA               TTCCT AGAA AGGAA                AACTCACCGGTTTGC 100 29
   Mhun_2469 2741700 .. 2741715 -  -3.2  -3.00498   TATATCTGACATAGA              CTCCCT GCCT AGGGAC               TATCATCCATCATCA  45 18
   Mhun_2468 2741269 .. 2741293 -  -2.8  -4.10007   ATAATTCCTCCAAAA          CCGGAAGC CGTCACATC GCTTCTGG          AGGGAATGGAGGAGG  56 198
   Mhun_2459 2732334 .. 2732344 -  -2.6   -3.7948   TTAAGATTTATTAAA                 TATT ACA AATA                 TTAGTCAATTTCGCA  53 368
   Mhun_2457 NONE
   Mhun_2455 2728949 .. 2728965 -  -5.1  -2.94235   CGACAGAGATGAAAG              CCGGTAT GTC ATACCCG              GTAACCATCACCCTC  50 315
   Mhun_2451 NONE
   Mhun_2450 2721292 .. 2721310 -  -3.9  -4.75518   GATAGAAAACGAAAA            TGGG-AGA CGGT TCTTCCCA             CACTCAAAGAGGATC  71 510
   Mhun_2445 2717185 .. 2717201 -  -2.1  -4.48903   CAAAACAGATTAAAA              CCGCCGT TAA ACTGCGT              ATGAACCTCATGCAC  61 68
   Mhun_2443 2714641 .. 2714687 -  -8.7  -3.76771   ACAACACCAATAGAA GCAAAGTTCACACTCCTTTCC GTGCA GGATAAGTGGGTGAACTGTGC AGGCTTTAATGCCCA  72 169
   Mhun_2439 NONE
   Mhun_2438 NONE
   Mhun_2437 NONE
   Mhun_2436 2701373 .. 2701396 -  -4.6  -3.83561   TTCTCTGAAAAAAAC          GGGAGTGATGA GAT TCATG-CTCCC          TTCAGTCCGCCTTTC  59 16
   Mhun_2435 2697141 .. 2697154 -  -3.8  -4.08767   TCCATTCCTGGAAAA               GGTG TTTCTG CACC                TTGTCGAAAACTCCA  59 320
   Mhun_2432 2691148 .. 2691158 -  -3.2  -3.33696   GGGGGGGTGAACGAA                 TCCA GAG CGGA                 GGGGGGGTTATCAGG  48 68
   Mhun_2431 NONE
   Mhun_2430 2689318 .. 2689328 -  -4.6  -5.27476   GTGAATAAAAGAAAA                 CCGC ATT ACGG                 TAGATTTTCTTAAAA  80 523
   Mhun_2429 2688021 .. 2688058 -  -3.4  -5.24129   GCTGCCCACAAAAAA   CCGGTGATTATCACGT ATCACG ACCTGCAAATCACCGA    ACCTCTCCGAAAAGA  76 308
   Mhun_2428 NONE
   Mhun_2427 NONE
   Mhun_2426 2674363 .. 2674375 -  -4.9  -2.62946   AAGAGTTTAAAAATT                TTTTC CCC GAAAA                GTATTAATTGGTTTA  49 66
   Mhun_2424 NONE
   Mhun_2418 NONE
   Mhun_2417 NONE
   Mhun_2416 2665535 .. 2665548 -  -2.3  -4.25848   AACCCCGGACCAAAA               TGACG AATA CGTCC                CCATTTCAGGGGGAA  56 197
   Mhun_2415 2663664 .. 2663674 -  -2.6  -4.42974   CGCATATAGAAGAAA                 TTTT TAA AAAA                 TTACGGGGTTCTGAT  60 26
   Mhun_2413 2660256 .. 2660266 -  -6.8  -3.67052   AGATGCTGAAGAGAA                 GGCA TCT TGCC                 CCCTGTTATGGGCGA  66 276
   Mhun_2411 NONE
   Mhun_2410 NONE
   Mhun_2408 NONE
   Mhun_2407 2654552 .. 2654567 -    -4  -3.33315   TGAATACTTTGATAA              GACCAT CCGG ATGATC               GCAAACCACATAACC  51 444
   Mhun_2401 NONE
   Mhun_2400 2648948 .. 2648958 -    -4  -3.38522   CATCGATCTCAAAGA                 TATG ATG CATA                 TAACCAGGGAGGCGG  51 300
   Mhun_2398 NONE
   Mhun_2397 2646357 .. 2646376 -    -5  -2.54523   TGATAGTTTAATTGA            CAGGGTCAT CCC ACG-CCCTG            AAAAACCACAGGTTA  48 38
   Mhun_2396 NONE
   Mhun_2395 NONE
   Mhun_2394 NONE
   Mhun_2393 2643449 .. 2643462 -  -6.7  -3.16039   AACCATCTGTACTAA               TCTGG TGCA CCAGA                TTGTAAAAGAGTTGT  60 96
   Mhun_2392 2641560 .. 2641574 -  -3.6  -2.87344   CAGGTGGTTCAGATA               CTCATA TCC TATGAA               TGATCACCGCGACCG  44 19
   Mhun_2391 2640858 .. 2640878 -  -5.3   -3.7331   ATTCTCAGGAAAAGA            GGGAGAACT CAG AGATCACCC            TGCTTTTTCGAGTGC  58 20
   Mhun_2390 NONE
   Mhun_2389 2639544 .. 2639555 -  -2.2  -2.88663   ATTTACCTTCACATA                CACC CGGG GGTA                 CTCCTGAATTATATC  41 34
   Mhun_2388 2638548 .. 2638560 -  -4.1  -4.58663   ACGATTTTTCAAAAA                GAACC ATC AGTTC                CCATGAGCCCGGGTC  69 103
   Mhun_2386 2638028 .. 2638044 -  -5.2  -5.42259   GTATCGTGAAAAAAA              TTACCT GATAA AGGTAA              ACGCTGATTTCGGCT  87 9
   Mhun_2385 2635663 .. 2635674 -  -4.4  -2.97747   TTCTTATAGGATATA                TTCG ATGG CGAA                 ATCAGCATTAGACAT  49 53
   Mhun_2384 2634287 .. 2634299 -  -6.9  -3.33492   CGATGCATGGGAGAA                GGCCC GGT GGACC                GATATTCCAGGCAAA  62 357
   Mhun_2379 NONE
   Mhun_2378 2631037 .. 2631049 -  -7.7  -3.14132   CTGGGTCCTCACCAA                CCAGA AGC TCTGG                CGCCGAGACTAGGTG  65 119
   Mhun_2377 2628787 .. 2628797 -  -3.2  -5.40004   GATCAAATTAAAAAA                 GAAG CAA CCTC                 TTTATTAAGTAATAA  79 418
   Mhun_2374 2626466 .. 2626493 -    -3  -3.63569   TCAATTCTGCAATAA        TAA-AAAAAAGAT TAC ATCTTTTTTCCTA        CGACTGTATAATTTA  50 9
   Mhun_2373 2625889 .. 2625900 -  -4.4  -3.93237   TCAAACAATGAATAA                GGTA ATGG TACC                 CAAGGAAGTATCATT  59 161
   Mhun_2372 NONE
   Mhun_2371 2624285 .. 2624296 -  -2.2  -2.62265   ATTGATACAGAATAG                TCCC TACA GAGA                 TCTATGTGAAATGCG  40 202
   Mhun_2365 2617983 .. 2617997 -  -5.6  -2.75819   CAGACATTCCTAAAG               GCTTCG ATC CGGAGC               TCAAATACCGCATGC  52 128
   Mhun_2364 2616828 .. 2616866 -    -3  -4.07885   TATTTCCGGGCAAAA   GCACCTATTGTTGCGGGA ACC TCACACAACAAATTGCGC   GTTTTTCCTCACCAT  55 288
   Mhun_2357 2608817 .. 2608828 -  -2.2  -3.56099   GATAATTCTGGGAAA                GAGT GCTG ACCC                 TATGCCATACCGGCC  47 300
   Mhun_2354 2606411 .. 2606427 -  -2.1  -2.66316   TCGGCTATGAGATTA              CGGTTGG TCA CGATCCG              ATCACCAGGGGACTA  40 16
   Mhun_2353 NONE
   Mhun_2352 NONE
   Mhun_2350 NONE
   Mhun_2349 NONE
   Mhun_2348 2601209 .. 2601244 -  -4.7  -2.96307   AAGAACGGGACAAAT   CCGTTTCTCGCAGCAGC AGTA GATGCAGCGAG-A-CGG    GGCGTTGATGTCAGG  50 464
   Mhun_2346 NONE
   Mhun_2345 2599149 .. 2599163 -  -4.2  -2.57344   TACGTCTCCCATAAT               CTCAGG GTC CCCGAA               GGCCGCAGGTCGGGC  44 12
   Mhun_2344 2598875 .. 2598898 -    -6  -4.93365   CCGGAGAATGAAAAA          GCCTTGTGCA GATT TACACAAGGG           TTGATTCTACAATTT  82 15
   Mhun_2340 NONE
   Mhun_2339 2593646 .. 2593668 -  -2.7   -3.9093   TTCATCACAGAAGAA           TCGCTATCA TGCAG TGGTAACGA           TACAAGCATCGCCGG  53 9
   Mhun_2338 2592335 .. 2592347 -  -3.3  -2.79183   CGGATTTCCATCAGA                TCCAG TTC CTGGC                TTTATGCTCATCTCT  44 8
   Mhun_2337 NONE
   Mhun_2336 2591235 .. 2591263 -  -6.1  -3.56375   GTAAAAGTAAGAATA        GCAAAGATATCAG GGT CTATTATCTTTAC        AGAAAAACCCTGAAT  62 41
   Mhun_2334 2589356 .. 2589376 -  -6.8   -4.7173   GATGACATTGAAAAA            GTCTGGCA GACGA TGCCAGTC            TGTTCTGAGTTCGTC  80 147
   Mhun_2332 NONE
   Mhun_2331 NONE
   Mhun_2330 2585664 .. 2585676 -  -4.9  -3.03771   TTATATTTGCCAAGA                TAATC CAT GATTA                GTTCCCTCCCGGGTT  51 23
   Mhun_2329 2584637 .. 2584649 -  -4.1  -3.98256   GGGGTACTAAAAAGA                GACGA GGC TCATC                ATCTGGGTGAAATGG  59 181
   Mhun_2324 2579835 .. 2579856 -    -3  -4.38141   GCTCATAGAAAAGAA           CGGAATGA GAAACA TCATTCAG            AATTTTAAGGGAGGT  62 398
   Mhun_2317 2574609 .. 2574625 -    -5  -3.88498   CGCCCATATATGAAA              GTCCGG GGATA CCGGCC              AAAGGGAAAGGTGAT  61 417
   Mhun_2312 2569942 .. 2569957 -    -4  -3.55444   GTCTCATCTTGCAAA              CACCTT TCGT AAGGTA               TGGTTAGCACTGATG  52 99
   Mhun_2311 NONE
   Mhun_2310 NONE
   Mhun_2309 NONE
   Mhun_2308 NONE
   Mhun_2307 NONE
   Mhun_2306 NONE
   Mhun_2305 2562694 .. 2562707 -  -6.7  -4.88129   AAAAACTATCAAAAA               CTGGT TGCA ACCAG                TTGCAACACCATAAT  84 450
   Mhun_2303 NONE
   Mhun_2302 NONE
   Mhun_2301 NONE
   Mhun_2300 2559171 .. 2559183 -  -3.4   -3.4072   TATTCTTGACCAGAA                TGTC GGACA GACA                CGGGCAGGTATTTTG  49 398
   Mhun_2298 2557976 .. 2557999 -  -4.6  -4.08042   GGGAGGAGAAAAAGA          TCCAGCGA GCCATTCT TCACTGGA           AAAACCCTGCAAACT  61 158
   Mhun_2295 2554639 .. 2554658 -  -2.2  -4.56775   ATTTCGTGGCAAAAA            TCATGAACA TAC CGTTC-TGA            AGATCAGTGCCCCAA  61 61
   Mhun_2294 NONE
   Mhun_2293 NONE
   Mhun_2292 NONE
   Mhun_2291 2551015 .. 2551031 -  -3.7  -4.08216   GGATGGCCGGGAAAA              GAGTTCT CTC AAAACCC              TGATACTGGTGGCAC  59 50
   Mhun_2290 2550319 .. 2550348 -  -4.9  -4.37507   AAAAGAAAATAATAA       CGGATATTCATCC ATTC GGATGGCAATCCG        GGATTGTTAATTACT  68 36
   Mhun_2276 NONE
   Mhun_2275 NONE
   Mhun_2274 NONE
   Mhun_2273 2538617 .. 2538629 -  -3.4  -4.30477   TAAACAATACACAAA                TGAG ACAAA CTCA                CTTCCTCGCAACCGT  59 23
   Mhun_2272 2538085 .. 2538098 -  -2.4  -4.46587   GCATCAACAAAACAA               GGTT GTGTGT AACC                TCATAAATAGTTTCC  59 245
   Mhun_2271 2536779 .. 2536792 -  -5.3   -3.8572   TACAACATCATTAAA               TCATC TTTC GATGA                GTGCATTCTCTAACC  61 133
   Mhun_2270 2534178 .. 2534193 -  -7.6    -3.484   GTCAGGATAGTATAA              GTACCT AATC AGGTAC               TAAAAAAGAGGAAAA  66 50
   Mhun_2269 2533307 .. 2533322 -  -6.2   -5.5074   CAACTCAAGAAAAAA              TATCAG GTGA CTGATA               GACCAGACTGGTAAT  91 12
   Mhun_2266 NONE
   Mhun_2265 NONE
   Mhun_2264 2528353 .. 2528369 -  -4.4   -2.9175   TAGAGGTCAATCATA              CAAGGC TCTGG ACCTTG              TGACAGCAGTTCGAA  48 55
   Mhun_2263 NONE
   Mhun_2262 2523724 .. 2523746 -  -2.7  -5.60993   GGTTCTATAAAAAAA          GGAT-ACGGG ATAA CCCGTTATTC           AAGATTTCTGGATCT  81 20
   Mhun_2261 2522126 .. 2522136 -  -5.4  -2.79183   TTGACTGCGATGACA                 GGAT CAT ATCC                 TACAGGTGGGAGAAT  52 153
   Mhun_2260 NONE
   Mhun_2259 2520407 .. 2520417 -  -8.2  -3.81027   GGCAACGAAGCGAAA                 CCCG TGT CGGG                 AGACAGGAACGGGCT  72 356
   Mhun_2257 2518204 .. 2518216 -  -5.5  -3.02511   TTCATCTTCCCAATA                TCCCC TAT GAGGA                TATCAGTTTTACCCT  53 143
   Mhun_2256 2516886 .. 2516908 -  -8.4  -3.93057   GGTAAAAGCAGGAAA           GAAGGGCAAG GAC CTTGCACTCC           CCAAGCTCGTCATGA  74 373
   Mhun_2254 2515583 .. 2515593 -  -4.6  -3.57144   CGGCTTATCCTGAAA                 CCAG GAT CCGG                 GCCGCATCGTCCACC  54 213
   Mhun_2253 NONE
   Mhun_2252 NONE
   Mhun_2251 NONE
   Mhun_2250 NONE
   Mhun_2249 NONE
   Mhun_2248 NONE
   Mhun_2247 NONE
   Mhun_2246 NONE
   Mhun_2245 NONE
   Mhun_2244 NONE
   Mhun_2243 NONE
   Mhun_2242 NONE
   Mhun_2241 NONE
   Mhun_2240 NONE
   Mhun_2239 NONE
   Mhun_2238 NONE
   Mhun_2237 NONE
   Mhun_2236 NONE
   Mhun_2235 NONE
   Mhun_2234 NONE
   Mhun_2233 NONE
   Mhun_2232 2504540 .. 2504555 -  -2.6  -2.73364   CTGGCATTGCAATTA              CCTC-AT TTT ATAGAGG              AGATCATTGATATTC  41 7
   Mhun_2231 2504111 .. 2504124 -  -9.5  -2.69202   CAAATCAGGAGAGCA               GGGCG TGAC CGCCC                TTCGCCTCGATCTTC  70 1
   Mhun_2230 NONE
   Mhun_2229 NONE
   Mhun_2228 NONE
   Mhun_2227 2500730 .. 2500745 -  -6.8  -2.66964   GCATTCATGATATCA              CCGATG TGAT CACCGG               GACAATCCTGAAATA  55 185
   Mhun_2225 2497194 .. 2497205 -  -3.6  -3.23393   TGCCAGCTGACAAGA                CCAG TGTT CCGG                 AATGTAACCAGAACA  46 246
   Mhun_2224 NONE
   Mhun_2223 2492418 .. 2492428 -    -4  -3.56092   TCATTATTTTTTAAA                 TGTT TGT AACA                 AAGTATCAATTTCAT  52 3
   Mhun_2222 2491177 .. 2491189 -  -3.4   -3.6608   ATTACGTGATGGAAA                CAAG GGGAT CTTG                TTTGGAAGTATGAAA  54 111
   Mhun_2220 2489606 .. 2489630 -  -3.5   -4.2717   ATTACCTCAGGAAAA          TCGGGATGGAC ACG ATCCATTCCCA          TGAAGAAGATCTTAC  62 339
   Mhun_2218 NONE
   Mhun_2217 2484864 .. 2484875 -  -4.4  -3.19463   CCCATCACCCATGAA                GGTT GTGT AACC                 AGATCCTTTTGTTTT  51 40
   Mhun_2216 2483357 .. 2483388 -  -6.1  -2.87931   TCCATTTGTTAGATA      TAATCGATGATTT ATGATA AAATAATCGATTA       CACCAGACGATTTTA  55 90
   Mhun_2215 2481999 .. 2482014 -  -4.6  -5.06414   CCCTGGGAAGAAAAA              GGTGGG CATA CCCACA               GTCATGATGACCTGG  76 62
   Mhun_2211 2477710 .. 2477720 -  -4.6  -4.02334   CATGTAGATCAGAAA                 CCCG ATT CGGA                 TTTTATTCAGTTTCT  61 337
   Mhun_2205 2473945 .. 2473956 -  -4.4  -4.27921   GACAATAAAAAAAAT                TCTG GATT CAGA                 CCTTCACCGGTTGAC  64 393
   Mhun_2202 2471228 .. 2471239 -    -3  -2.92118   AAAAAACAGGAATGA                TATC CAGC GATA                 TTGTTCATTTTACCC  42 42
   Mhun_2201 2469199 .. 2469218 -  -3.6  -3.82084   TTCCAATATCAAGAA            CTGATC TTCCCGGG GATCAG             AAACATTCTTCTGGG  54 508
   Mhun_2199 NONE
   Mhun_2198 2467236 .. 2467254 -  -4.5  -3.33171   GGTAAGAATCAGGAA             TGCGGCA AATCA TGCCGGA             ACCTCTTTCAATCTA  52 85
   Mhun_2197 2465697 .. 2465710 -  -4.5  -3.75629   GACCCTGAATGCAAA               GGAGA ATAT CCTCC                TCCCGTTAACATTCA  56 472
   Mhun_2189 2459318 .. 2459329 -  -2.2  -3.14211   ATTCCTTTCGATGAA                CGAT ATTG ACCG                 TAGCCGTTATTGATA  43 41
   Mhun_2188 NONE
   Mhun_2187 NONE
   Mhun_2186 2458108 .. 2458121 -  -3.8  -3.66844   TGCAGATCTCAATAA               GGGT GACAAA ACCC                CCTGCCAAAGCATTA  54 294
   Mhun_2183 2454086 .. 2454098 -  -3.4  -4.32903   ATCAAAGAGCGAAAA                CCTT CATTC AAGG                CTATCGTTGTGGAGG  62 403
   Mhun_2179 2450113 .. 2450136 -  -3.8  -4.12474   AATGAATAAGAAGAA          TCGGAGGTGA ATAA TCACCTCTCA           TCGCTTCTACCCCAT  59 32
   Mhun_2178 2449431 .. 2449442 -  -4.4  -2.92851   AAAAGATTTCATACA                TTCC TTCT GGAA                 ATAAAGCAGTTAAAT  49 79
   Mhun_2177 2448505 .. 2448526 - -10.2  -3.40309   TATAACCACTGATAA           GGAGCAGA CTGCAC TCTGCTCC            TGCATATATCTGTTC  77 294
   Mhun_2176 2446301 .. 2446316 -    -9   -2.5507   GCACCCAATCAACAT              GCTGGT TTAA ACCAGC               TTTATTTTTTGCCTC  67 357
   Mhun_2166 2438254 .. 2438273 -  -2.1  -3.06915   ATTGATTTTACTTAA            TCAGAAG TCACAT CTACTGA             TATATCGGCGTCGAT  42 2
   Mhun_2165 2437278 .. 2437299 -  -5.9  -3.58365   TATCATACCAGATAA           TTATTGCTC ATAT GTGCAATAA            ATCTTCCCAGATACC  58 133
   Mhun_2164 NONE
   Mhun_2163 NONE
   Mhun_2162 NONE
   Mhun_2161 NONE
   Mhun_2160 NONE
   Mhun_2159 2433974 .. 2433989 - -10.4  -4.22338   AGCATAACCGGAAAA              GGTCGG AAAA CCGACC               TGATGAACATATTCT  89 147
   Mhun_2158 NONE
   Mhun_2157 2431771 .. 2431798 -  -6.2  -5.69473   GAGATCAGAAAAAAA        CTG-GCCCTGATG GTT CAGCAGGGCACTG        TCCAGGCAAAAAGTG  93 130
   Mhun_2150 NONE
   Mhun_2149 2426475 .. 2426486 -  -5.8  -2.94993   AGGTATAAGAGTAGA                GACC TTCA GGTC                 TGTATCAGGGAATAT  53 30
   Mhun_2143 NONE
   Mhun_2142 NONE
   Mhun_2141 NONE
   Mhun_2140 2416938 .. 2416956 -    -6  -3.00946   GCCTTGTATAAAGCA             GCTCATGA TGT TCATGAGA             TTGTTTTGCTCACCA  56 70
   Mhun_2136 2414146 .. 2414160 -  -2.7  -5.28778   ATTATTCACAAAAAA               CGGGG ATTAA CCCTG               TTTTTCTATCCACCA  75 17
   Mhun_2131 2406209 .. 2406228 -  -2.8  -3.88731   GAATATTATATGAAA            CAAGCGGA AAAA TTCACTTG             GGAAAAATGTATTCA  54 117
   Mhun_2119 2391557 .. 2391574 -  -2.7  -4.63184   AAGGCACGGGAAAAA             CTTGGAT GGGA ACCCAAA              GTTGAACTGAAAGAT  65 252
   Mhun_2117 NONE
   Mhun_2116 2389114 .. 2389125 -  -4.4  -3.29511   TTTACCCCCTTACAA                GGAT AATA ATCC                 CGCTAATTATCACTA  52 0
   Mhun_2091 NONE
   Mhun_2090 2368280 .. 2368290 -  -6.8  -3.33708   GAATTCAGAGAGGAA                 CCTG AAT CAGG                 AATCATATATTTCAG  62 21
   Mhun_2089 2367784 .. 2367796 -  -5.5  -3.57144   TTTTCCATTTTCAAA                CTCCG CAG CAGAG                AGGATCATGGTCAAT  58 8
   Mhun_2088 NONE
   Mhun_2087 2366035 .. 2366047 -  -3.4  -2.71364   TGAGTGCTTCAATCA                TGGA TGATC TCCA                TGTCGCTCCAGTACC  43 10
   Mhun_2086 2365184 .. 2365198 - -11.4  -5.53991   TACCCACCAAAAAAA               GGGGGA TAT TCCCCC               TGTCTAATCAGTATT 100 29
   Mhun_2078 NONE
   Mhun_2077 2353797 .. 2353812 -  -2.5  -3.39595   TCCAACCATGGATAA              CCCCA GAGCTA TGAGG               AGGCAGTATAAAAGA  46 60
   Mhun_2076 2351565 .. 2351580 -  -4.7  -2.68015   TCGAATGAGTATAAT              GAGTC TAACAG GACTC               TTAGGAACTGGACGA  47 364
   Mhun_2074 2348519 .. 2348531 -  -7.7  -3.28712   GCTTGTTCTTGACAA                TCCTG AAC CAGGA                CCATATCTCATGGTC  62 118
   Mhun_2072 NONE
   Mhun_2071 2345102 .. 2345120 -    -3    -3.214   TTTACCAGATGAACA             CCCATACT ATC AGAGTGGG             AGCATAAGGCAAAAA  44 50
   Mhun_2070 2343753 .. 2343767 -  -7.8  -2.55784   CAACCGAAGCAATAT               CCGCAG CAT CTGCAG               CAGAGCAGAGCTCAG  58 153
   Mhun_2068 NONE
   Mhun_2067 2340198 .. 2340208 -  -8.2  -2.87963   GGGATAATCATCATA                 CCGG TTA CCGG                 TGACTCATACTTTGG  62 136
   Mhun_2065 NONE
   Mhun_2064 2337712 .. 2337732 -  -2.6  -2.62244   CGGTTCAATAAAACT            CCTGATAT TGTGG ATACCAGA            CTTGATCGGCTGAAT  41 372
   Mhun_2061 2330049 .. 2330079 -    -6  -3.86015   CATCGCCTGGATAAA       CCAGGACAGGTCGT CAG ACAACCGGGTCTGG       GTATGGATCTCTTTT  66 137
   Mhun_2060 2326759 .. 2326771 -  -3.4  -3.03771   TCATACCGGGTAACA                GAAG CAGAC CTTC                AGGAGTTTCTTTTTC  45 227
   Mhun_2055 2319908 .. 2319920 -  -4.9   -2.9348   TTGAAACCGGAGAGA                TAGAT CTG ATCTA                TTCAGGGTTTGCTAT  49 465
   Mhun_2053 2316655 .. 2316669 -  -5.6  -3.39187   AATACTGAATATGAA               CCGGAA GAT CCCCGG               AACTCTGGGCCTCAT  56 492
   Mhun_2050 2313909 .. 2313924 -  -7.6  -3.99592   AGGCAGCATGATAAA              CATCTC CCGT GAGATG               GATACAATTCCCTGG  71 459
   Mhun_2042 2302995 .. 2303011 -  -3.7  -4.47611   TATCAGAAAAAAATA              TTCTGGA ATT TTCAGAA              AGATTTGAGAAAGTC  65 155
   Mhun_2037 NONE
   Mhun_2036 2299550 .. 2299563 -  -3.9  -3.07876   CCAGGATAGAAATCA               TATTC TCCT GAATA                GTATCTCTTCAGGTT  47 113
   Mhun_2034 NONE
   Mhun_2033 NONE
   Mhun_2032 2292727 .. 2292741 -  -4.4  -4.77759   AGAATGTATCAAAAA               TTTTAT ACA ATAAAA               TATGCAACTGCTTTT  72 13
   Mhun_2031 2292168 .. 2292182 -  -2.2  -3.80133   TACTCCCATAAAATA               TCTTTA TAA TAAAAA               TCAATTTGATATTTC  51 69
   Mhun_2030 NONE
   Mhun_2029 2289108 .. 2289125 -  -4.1   -2.8655   TGGAGTTATATTACA             TGTATCC AATT GGATCCA              GAGACCTGCCCATCT  46 146
   Mhun_2028 2288161 .. 2288173 -  -2.7  -3.33744   GTCCCTCTGAAAAAT                CTCAA TTT TTGAA                CGAAAAAGAAAAAAT  46 72
   Mhun_2026 2284658 .. 2284668 -  -5.4  -3.54408   GAAAACGAAAATACA                 TGGT CGA ACCA                 GTTTTTGGTAATATG  58 318
   Mhun_2024 2281191 .. 2281204 -  -3.8  -3.61806   ATAGTAATCAGAGAA               CCTG TCTTTT CAGG                CGCGATTGAAATAAG  54 434
   Mhun_2023 NONE
   Mhun_2022 2277208 .. 2277228 -  -2.6  -3.32993   CCAGGCACACAGGAA            TGGACA ACCCGAATA TGTCCA            TGGGTGTAATCGCAC  46 199
   Mhun_2021 NONE
   Mhun_2020 2273796 .. 2273814 -  -3.1  -2.96212   AATAGGAAAAAAAGG             TTCGGAT TATTC ATCCGTA             AAGATATTGGTGTAT  45 13
   Mhun_2019 2272471 .. 2272483 -  -6.3  -3.78124   AGGAAGCAGGAATAA                TGCAT CTC ATGCA                TAAATCAGTAAATGA  64 475
   Mhun_2016 2269726 .. 2269738 -  -7.7  -2.65527   AACAATTGGAAAGAT                CAGGA CAG TCCTG                GTAATTGGGCTGCCC  61 153
   Mhun_2014 NONE
   Mhun_2013 2266880 .. 2266891 -  -4.4  -3.53026   GAAGGAAAGACAACA                CTTC TCCT GAAG                 ATTCTTGCAGAACTC  53 512
   Mhun_2011 2266184 .. 2266210 -  -3.8   -4.1821   ATTATGTAAAAAAGA         GACTGATATTAT AAG ATAACTTCAATC         GAATTTTAGAAAAGT  61 71
   Mhun_2010 NONE
   Mhun_2009 NONE
   Mhun_2008 NONE
   Mhun_2007 2262468 .. 2262478 -  -5.4  -3.31263   ATTTTACTTCGAGAA                 GGAT CAC ATCC                 CCTCTCCGGATGCAT  56 322
   Mhun_2002 2258637 .. 2258652 -    -4  -3.98256   TTTTCATGAAAAACA              GCTCAA TAAT TTGAAC               ACAGAAAAATTATTG  59 359
   Mhun_2001 2257956 .. 2257978 -  -3.5   -3.3517   ATGCATGAGAGAAGA          CCT-TACTGC TCCT GCAATAGAGG           AAAATAATATTTTCA  49 335
   Mhun_1986 2241022 .. 2241039 -  -7.7  -3.45945   TGCACTTACAATGAA             TCGTCCG AGTT CAGACGA              TCATGCTGTGGGCTT  64 434
   Mhun_1984 NONE
   Mhun_1983 NONE
   Mhun_1982 NONE
   Mhun_1981 2235075 .. 2235090 -  -2.6  -3.56559   GTAACAAAGATAAGA              CGAATGG GAT CCATT-G              CATGGGTAGTAATTG  49 189
   Mhun_1977 2230423 .. 2230437 -  -4.2  -4.71401   AATAAAACTAGAAAA               TCTCCT TTA AGGAGG               CATAATTATATTGAA  69 312
   Mhun_1976 2229016 .. 2229031 -  -4.6  -5.03715   ATGAGCGTTAAAAAA              CGGCTC ACCA GAGCCT               CACCTCTACCTCTTC  76 14
   Mhun_1975 NONE
   Mhun_1974 2226371 .. 2226393 -  -4.1  -2.77007   AAGATGAGGTAATCA           CCGGGTACT GACTA AATACCCTG           ATTTTTCGTCATCTC  46 14
   Mhun_1972 NONE
   Mhun_1971 2222622 .. 2222643 -  -4.5  -5.60993   GTTCGCATAAAAAAA           GTATTGATA TGTT TAACAATAC            AAATCTCGCATAATT  89 115
   Mhun_1970 NONE
   Mhun_1969 NONE
   Mhun_1967 2218890 .. 2218900 -  -5.4  -2.86033   CAACCATTAAAACAG                 TGGT CAT ACCA                 TCAACTCATAGTGAA  52 124
   Mhun_1966 2218332 .. 2218348 -  -6.6   -4.1466   ATTTAACTGTCAAAA              CCAGAT CATAC ATCTGG              ATCTTTGAATTTAAG  69 208
   Mhun_1964 2215648 .. 2215678 -  -6.9  -3.76775   TTTAATATAGCCAAA      GGATAGGGTCAGAC GCCT GTCTG-CCACATCC       ACGACCGTGTTTTTT  66 179
   Mhun_1960 NONE
   Mhun_1959 2206363 .. 2206380 -  -6.9  -2.59891   TAGAATCAGAAAAGG             TCCGGGG GTTT CTCCGGA              GATATTATGAACACA  55 100
   Mhun_1956 2201213 .. 2201228 -  -7.6  -3.48395   ATTGGTGCCATATAA              TGTTGC TTAT GCAACA               GTTGTGTATGCAATA  66 296
   Mhun_1954 NONE
   Mhun_1953 2199203 .. 2199214 -    -3  -3.69663   ACTATTATTGAACAA                CTTT GTCC AAAG                 ATGCTGGATGAAGTT  50 127
   Mhun_1952 NONE
   Mhun_1951 2196245 .. 2196271 -  -2.8  -3.29471   CTGCCATCATAGCAA         CGCTGGGTATGG CTG CCACGACCATCG         GACTTGGAGTGCTGC  45 421
   Mhun_1949 2194052 .. 2194076 - -10.7  -3.05616   CAGCAGTACAGAAAT          CCGCTGGTTCT CGG AGATCCAGCAG          TAAACACCACAACGC  73 104
   Mhun_1945 2188282 .. 2188303 -  -4.4  -2.64794   GGGAAGGGGAGATTA           CCGGATAA TATCTC TAATCCGG            GTAATTTCTGATAAT  47 17
   Mhun_1943 2184467 .. 2184491 -  -4.9  -4.40804   CATTATCGGAGAAAA          GACGGGAGG TCTTCCT CTTCCCGCC          TTATTCTATCCGGTA  68 26
   Mhun_1941 NONE
   Mhun_1940 2181185 .. 2181227 -  -5.4  -3.96216   CCTTGAGCGAAAGAA GATTGTTGCCGAAGGAGCCG GAA CGACCCCTCTTGCAGCACTC CTGTCTCAGAAATTT  63 415
   Mhun_1937 NONE
   Mhun_1936 2178142 .. 2178163 -  -2.3  -4.08216   CCATTGGGTGTAAAA           TGAC-TGTTG ATG CGACAGGTCA           TGATGCGGTAATAGC  55 277
   Mhun_1933 2174696 .. 2174709 -  -2.3  -4.60255   AGAAGCTGGTAAAAA               CCGGA GCTT TCAGG                ATTCTCTATAATAAC  63 439
   Mhun_1931 NONE
   Mhun_1930 NONE
   Mhun_1929 NONE
   Mhun_1928 NONE
   Mhun_1927 2168510 .. 2168531 -  -5.1  -2.66812   AAGGGGATTATATCA           GGA-GCGGTG AAC CACGGCATCC           CGGAAACAGGGTTCA  49 44
   Mhun_1926 2166949 .. 2166963 -  -3.5  -4.74012   ATTACAAAAGGAAAA               TCCGG AGATA CCGAA               GACCTCCGGTTCATT  71 294
   Mhun_1922 2163827 .. 2163845 -    -6  -2.90714   TGAAATTGTCAGATA             TCTCCC ATGGCCA GGGAGA             TGCCCTTTCTGATAT  55 0
   Mhun_1921 2163074 .. 2163085 -  -2.2  -2.80344   TCGGTACGGAAGAAT                GACT CTGC AGCC                 TCATCGTGGATGAGA  41 133
   Mhun_1917 NONE
   Mhun_1916 2160557 .. 2160567 -  -3.2  -3.95584   CGGGCAGGAAGCAAA                 TCAG ACC CCGA                 AAAAGAGCGGATGTG  54 520
   Mhun_1913 2159008 .. 2159024 -  -2.9  -3.03151   GGTTGGAAATGAAAT              CAAGATC AGG GTTCTCG              TATATCGCGATGAGT  43 122
   Mhun_1909 2157031 .. 2157045 -  -4.2  -2.75963   ATCCGGACTGGAAAT               GGAATG GGT CCTTCC               GGCAAGAACGTCTTC  46 291
   Mhun_1908 2154568 .. 2154579 -  -4.4  -3.14693   CTTATCATGAAGATA                GAGA TACT TCTC                 TGATCCATTTCTTTA  51 204
   Mhun_1903 NONE
   Mhun_1902 2146253 .. 2146284 -  -2.5  -4.21812   TTTTACTGAAAATAA     CTATGCAG-ATCGAA GATA TTCGATACTACAT-G      AACAAAAACAGATCT  58 287
   Mhun_1890 NONE
   Mhun_1889 2133823 .. 2133835 -  -5.5  -3.57309   GAAAACCTTCTCAAA                TGCGA AAA CCGCA                ATTATTGACCATTTT  58 79
   Mhun_1888 NONE
   Mhun_1887 2132824 .. 2132834 -  -3.2  -4.18668   TGAAAAAAGAGTAAA                 TCCC AAA GGAA                 CCGGAACAGAGTTAC  59 219
   Mhun_1885 NONE
   Mhun_1884 NONE
   Mhun_1883 NONE
   Mhun_1882 NONE
   Mhun_1881 2126096 .. 2126118 -  -6.3  -2.85565   ATACCGGAAATATCA           GTGAGGATT ACGAA AACCCCCAC           TCTTCGTGCCCTTGG  55 108
   Mhun_1877 2123322 .. 2123332 -  -5.4  -3.54408   CTGTATCTAAACCAA                 CACA TAC TGTG                 GGAAAACCAATATAT  58 225
   Mhun_1874 NONE
   Mhun_1873 2120514 .. 2120527 -  -2.3  -5.48787   ACAATACAGAAAAAA               GGTGA AATA TCCCC                ATTATCCATGAAGTA  76 355
   Mhun_1872 2119206 .. 2119227 -  -5.1  -3.50808   TCCAGCATAAGAATA           CACCCCTCGA GGA TCG-GCGGTG           AATTATCAGCCTTGA  56 79
   Mhun_1865 NONE
   Mhun_1864 NONE
   Mhun_1863 NONE
   Mhun_1862 NONE
   Mhun_1861 2100718 .. 2100734 -    -3  -3.47227   TTTCAATCACCATAA              GCTGAA GCTTT TTCAAC              TATTTCCTGGCTATT  48 89
   Mhun_1860 NONE
   Mhun_1859 NONE
   Mhun_1858 NONE
   Mhun_1857 2097972 .. 2097998 -  -8.8  -4.61482   TTCTGGAAAAAACAA         GAGATGATCATG GAT CATTATCATCCC         ATCACCTTATATCCT  87 59
   Mhun_1856 NONE
   Mhun_1853 NONE
   Mhun_1852 NONE
   Mhun_1851 2086544 .. 2086558 -  -5.7  -3.27525   TTTCTTGAAATTGAA               GAGGA ATGCA TCCTC               TCCCTCAATAAATGC  54 318
   Mhun_1846 2079696 .. 2079707 -  -7.2  -2.80016   TGCGATGAGCAATCA                GGCG GGCA CGCC                 GTGTGAGATGGATAT  60 53
   Mhun_1844 2076060 .. 2076085 -  -3.4  -2.81312   AAGTGAGTGAGTATA         CTCCAC-CATT TTTTT AATAAGTGGAG         GATTACAGGGGGGTA  44 419
   Mhun_1833 NONE
   Mhun_1832 2064127 .. 2064139 -  -4.1  -4.21989   GACAACCGGAAGAAA                CGGTT TGC AACCA                TACTCATTGATGATG  64 423
   Mhun_1824 2060739 .. 2060758 -    -2  -5.47431   TCAATATACAAAAAA            GTTCGGGT ATAA ACCCGTAA             TACATTTCTGTCTAT  76 37
   Mhun_1822 NONE
   Mhun_1821 NONE
   Mhun_1820 NONE
   Mhun_1819 NONE
   Mhun_1818 2053513 .. 2053526 -  -3.9  -3.20218   TGAGTAAAAATGAGA               GAATA TTCA TATTC                ATCCTCACAGATCGG  48 30
   Mhun_1817 2052520 .. 2052544 -  -6.3  -3.63073   GATAGGCGGGAAGAA          GGCAACGACTA CCC TTGCCGATGCC          GATGCCCTGATGAAG  61 491
   Mhun_1810 NONE
   Mhun_1809 NONE
   Mhun_1808 2043389 .. 2043406 -  -6.3  -3.87815   TTCCAGTTTCATAAA             TCACCCT CCTG AGGGTAA              GTAATAATTCTGGTG  66 63
   Mhun_1807 NONE
   Mhun_1806 2040360 .. 2040370 -  -3.2  -2.91695   TCCATGCCTAAATTA                 CCCA TTG TGAG                 TGGAAATGGAGGCGG  44 370
   Mhun_1804 NONE
   Mhun_1803 NONE
   Mhun_1802 NONE
   Mhun_1801 NONE
   Mhun_1800 NONE
   Mhun_1799 NONE
   Mhun_1798 NONE
   Mhun_1797 2032120 .. 2032134 -  -5.6  -3.53224   TAGTTCGTTTGTAAA               CCGTCA GGG TGCCGG               GATAGAGGATCTCTT  58 319
   Mhun_1792 2024397 .. 2024442 -  -4.7  -4.62069   TGCCGATCTTAAAAA CAGGACAGACATCCCAATAGCC CCC GGAT-TTGGCATATCTGACCGG GAACAGGTCAGGGAA  72 170
   Mhun_1784 2016681 .. 2016699 -  -2.3  -3.32385   AAGAGAGGAGATCAA             GGTCAGC TGCAG ACTGTCC             CATACATACGGTCAA  45 9
   Mhun_1783 NONE
   Mhun_1782 2014187 .. 2014201 -  -4.2  -3.14848   GTTGTTTATGAAAAG               GATCCT ATA AGGTTC               TCGGATAAGAAGTCA  48 168
   Mhun_1781 2011941 .. 2011956 -    -4  -3.20322   TCTGATGAGAAGAGA              GGATCT AGCT AAATCC               TGCAATGATGGTATG  48 14
   Mhun_1780 2010087 .. 2010099 -  -5.5  -2.58638   AAAATTCATATGAAG                CGACC CTT GGTCA                GATCAAGGTTGCCCT  49 464
   Mhun_1778 NONE
   Mhun_1777 2007706 .. 2007717 -  -2.2  -3.54129   TACAGGTTTTTGAAA                CTGC ATGT ACAG                 TTATATTTACAAAAT  47 66
   Mhun_1776 NONE
   Mhun_1775 NONE
   Mhun_1774 NONE
   Mhun_1773 2003834 .. 2003848 -  -2.8   -3.2056   AGGGATATCCATCAA               CGTTCA CCA TGAAAG               AGGATACGTGATGCT  44 7
   Mhun_1772 NONE
   Mhun_1771 NONE
   Mhun_1770 NONE
   Mhun_1769 NONE
   Mhun_1768 1998287 .. 1998298 -  -5.8  -3.78962   GTAAACAGATTCAAA                CTGC CGGA GCAG                 AGATCAGGCATCGTA  61 211
   Mhun_1765 NONE
   Mhun_1764 1994325 .. 1994356 -  -3.2  -4.07831   TCAAAAGAAAGAGAA      TGGAAAA-AAAGAAT CAG AGTCTCTCTTTTCCA      AATGGCTTATACGGA  56 7
   Mhun_1763 NONE
   Mhun_1762 NONE
   Mhun_1761 NONE
   Mhun_1760 NONE
   Mhun_1759 NONE
   Mhun_1758 NONE
   Mhun_1757 1988101 .. 1988114 -  -3.9  -3.08522   GATGTATCCGAAAAT               TGTAA AATA TTACA                TTTTGATGCCTGTGA  45 147
   Mhun_1749 1972638 .. 1972651 -  -3.7  -3.19175   CGGCAAGATATGGAA               CGGGC AGAG GCACG                GAAATTACAGCCCCA  48 111
   Mhun_1739 1960221 .. 1960235 -  -6.4  -3.78775   TGTTTCAGGACCAAA               TCCACA CCA CGTGGA               TGCCAGAAAGATCTA  64 348
   Mhun_1733 NONE
   Mhun_1732 1953404 .. 1953420 -  -3.7  -3.78512   ACAACAAAAAACAGA              TAAAAGG TTC CCTTTGA              AAGAAGGGGAGTATA  54 49
   Mhun_1731 1951740 .. 1951752 -  -7.7  -2.67747   TTTTCATATCACAAC                GTGGT AAT ACCAC                TCTGAAAAGAGATAC  61 144
   Mhun_1729 1949455 .. 1949468 -  -2.3  -3.00106   CGGAAGTGAAACAAC               CGGCA TCAG CACCG                ACCTCCCTGAACGAC  42 17
   Mhun_1728 1947774 .. 1947813 -  -7.9   -2.9544   TACCAGAATAGTATA  TCGTCTCTGCATAGG CTGTGATTGT CCTATGCTGAGACGG   GAAACGGGTTTAAGA  63 35
   Mhun_1727 NONE
   Mhun_1726 1946897 .. 1946911 -  -2.8  -3.19687   AACCTGAAATAGAGA               CCATCT GAA AAACGG               ATTTATTAGAAAGAA  44 52
   Mhun_1725 1946170 .. 1946184 -   -10   -2.6741   ACCGAGAAGAAAAGT               GGTCAG ATA CTGACC               GGATAATCATTGAGG  72 13
   Mhun_1721 NONE
   Mhun_1720 NONE
   Mhun_1719 1937067 .. 1937090 -  -7.4  -3.14647   ACTTACCATAGTCAA          GTGGAGCTAT TCAA ACAGCACCAC           CTGGATGGTATCCCC  62 334
   Mhun_1712 1930349 .. 1930363 -  -2.8  -3.09579   ACGGAAAAAAGATTA               GTCAAG TTT CTTGAT               GACTTTATTTGCAAT  44 8
   Mhun_1711 1929612 .. 1929627 -  -3.2  -3.52906   CCATCCCCAGAAATA              TCCGCC GTGT AGCAGA               CGAGACCCGCACTAT  49 266
   Mhun_1709 1929021 .. 1929032 -  -2.2  -4.88067   ATTGATGCAGAAAAA                GAAG AGCT CCTC                 CAGGTCCCAGGTATC  67 64
   Mhun_1706 NONE
   Mhun_1705 1923502 .. 1923512 -  -6.8  -2.87051   TCTCCATGATGAAAT                 TGCC CTG GGCA                 CACTCAACGATATTG  57 113
   Mhun_1691 NONE
   Mhun_1690 NONE
   Mhun_1689 1908924 .. 1908937 -  -5.9  -4.21462   ATCCAGTATGCAAAA               CGGGA TGTC CCCCG                CGAACGTTGGGAAAA  69 418
   Mhun_1686 1906874 .. 1906886 -  -3.3  -4.84359   CCAGGCGTAGAAAAA                CCGGA TAT CCCAG                ATTCGAGAAAAACAT  70 76
   Mhun_1685 1905577 .. 1905590 -  -3.8  -2.83255   ACAAGATTCATGAGA               GCAC CTCCTT GTGC                CAAGGCCATGGTTGC  46 458
   Mhun_1683 1904310 .. 1904333 -  -4.6  -3.66844   TCGATATCCCAACAA          CTGGCCATAGA CCA TCC-TGACCAG          GTACAGAAACTGATC  56 411
   Mhun_1681 NONE
   Mhun_1680 NONE
   Mhun_1679 1902371 .. 1902386 -  -2.6  -4.50627   CACTCATCAAATAAA              TCCACAA ATT TTG-GGA              TTCTGAAGGTATGAA  62 96
   Mhun_1678 1900875 .. 1900895 -  -4.1   -2.7736   ATTCATATTGAATGA            TAAACAAAG GGA CTTTTTTTA            AATTGATTCTTAAGG  46 41
   Mhun_1672 1892778 .. 1892791 -  -8.1  -3.00215   AAACTCTCATAGATA               CCGGA GTAA TCCGG                CATATCCTCTTCATC  63 205
   Mhun_1661 1882948 .. 1882961 -  -5.3   -2.5409   ACAAGGCTGAATGGA               GAGAT TTTG ATCTC                CTCTATTTTGTCGGG  47 473
   Mhun_1659 NONE
   Mhun_1658 1878877 .. 1878887 -    -4  -3.30124   GCTCATGCCCGATAA                 GTTT CCC AAAC                 TGTTGAAATTTCTTT  50 132
   Mhun_1655 NONE
   Mhun_1654 NONE
   Mhun_1653 1873786 .. 1873832 -  -5.8  -4.17089   TGTAAACCCTGAAAA CGCCGTAGAAGCACTTACTCTG AAA CAGATCAAGGACATCTACACCG GGACCATCACCGGAT  66 521
   Mhun_1651 NONE
   Mhun_1650 NONE
   Mhun_1649 NONE
   Mhun_1648 NONE
   Mhun_1647 1865724 .. 1865734 -  -3.2  -3.71998   CACCCATGAACAGAA                 GCAA AAC CTGC                 CAGGCATACTCACCC  52 350
   Mhun_1640 1859529 .. 1859539 -  -5.4  -4.61284   AGAAAAAAAATTAAA                 GGAT CAT ATCC                 CCGTTTTCACGGGTC  73 10
   Mhun_1639 1858153 .. 1858166 -  -5.3  -4.24204   TATCCAGATGCAAAA               CCATA ATGA TATGG                TATAGAGAATCTATA  65 91
   Mhun_1631 NONE
   Mhun_1630 1851953 .. 1851977 -  -9.3  -2.64099   CGGTTCCAGTATAAG          GAAGCAGGACC GCA GATCCTTCTTC          AGGCATTCCTTCAAC  64 385
   Mhun_1627 1847009 .. 1847026 -  -2.6   -4.4261   CCGCCAAGATGAAAA             CCCTCC TTGACC GGATGG              CCGATACGGTCCATT  62 398
   Mhun_1625 NONE
   Mhun_1624 NONE
   Mhun_1623 NONE
   Mhun_1622 1842434 .. 1842462 -  -5.2  -3.65046   CGTTGATCTGAAGAA        CTGCAACCCGGA AACTA TCAGAGATGCAG        GAAAGATCAGGGAAT  56 373
   Mhun_1616 NONE
   Mhun_1615 NONE
   Mhun_1614 NONE
   Mhun_1613 1835479 .. 1835500 -  -5.9  -3.62041   AGAGATGAAATAATA           TCCGGCCTCT TTA AGAA-CCGGA           AAATAATTTATTTTT  60 14
   Mhun_1611 1833037 .. 1833051 -  -2.7  -3.04144   GTGTCATCGCCAAGA               GCGGG GCGAA CCCGG               ACATGCACCCCGACG  43 129
   Mhun_1610 NONE
   Mhun_1609 NONE
   Mhun_1608 1830166 .. 1830184 -    -3  -3.70443   GCAGGATCAAAAAAG             GGGCGG TACAGGT CTGCCC             TTGCCCTATGCATTA  50 31
   Mhun_1607 1829453 .. 1829465 -  -3.3   -5.4505   CTCTGGAATAAAAAA                GGAGA AAT TCACC                TGGCCCTCGGTCAGA  81 107
   Mhun_1596 NONE
   Mhun_1595 1818914 .. 1818946 -  -6.3  -3.01905   ATGTTGGAGAGAAAT      TTTATCCCTCCAAAA AAA TTTAGGAGGGTTACA      GTTATTGTTAAGTCC  56 95
   Mhun_1591 1814890 .. 1814916 -  -2.2  -4.10657   CGATACCCCGGAAAA         TTACGTCTATGA CTA TCAGAGTCGTGA         TTTGAATCGGGGAGT  53 14
   Mhun_1589 1812996 .. 1813008 -  -3.3   -4.1523   TTGACCACATATAAA                GGGAG CAT CTGCC                CTATCTATTAGACCC  59 57
   Mhun_1588 NONE
   Mhun_1587 NONE
   Mhun_1586 NONE
   Mhun_1585 NONE
   Mhun_1584 NONE
   Mhun_1583 1808553 .. 1808577 -  -4.1  -4.11585   AGTGATGATAAAGAA          TCCCCGTGCAG GTT CATCAGGGGGA          TTACATACGATGGGT  59 107
   Mhun_1582 1807760 .. 1807782 -  -8.5  -3.41878   TTCGGCAAGTGAGAA          CCTC-TCCCA CCGG TGGGAAGAGG           ATTAATTTTCTGATG  70 27
   Mhun_1580 1805372 .. 1805399 -  -7.8  -2.94406   CAGGATAAAGATAAT        CATCCGGTACAT GATT ATACACCAGATG         TATACTCAGTCGTTC  63 67
   Mhun_1579 NONE
   Mhun_1578 1804313 .. 1804327 -  -2.7  -4.41548   TTACAGGCGACAAAA               CCTGG TTTGT CCTGG               TGAACAATGTCCTCT  62 182
   Mhun_1576 NONE
   Mhun_1575 NONE
   Mhun_1574 1801270 .. 1801283 -  -6.7  -2.93447   GTAATTGGCAGAAAC               GGATC CTGG GATCC                TCGCTGCCAGAGACA  59 170
   Mhun_1573 1800546 .. 1800558 -  -3.3  -4.18401   GGATATATGGCAAAA                CCCCT TAC ACGGG                AAGAGATATGTGCCG  59 356
   Mhun_1568 1796834 .. 1796855 -  -3.7  -3.21747   GGATTCCATGATTAA           TCAGT-CTGC CTG GCAGGACAGA           AGTTACAGATTGAGA  48 0
   Mhun_1567 1795911 .. 1795925 -  -3.4  -5.27938   ATCGCCAAAGAAAAA               GACCCG GTT CTGGCC               AGGTGGCAGAAGGTA  76 100
   Mhun_1564 1792937 .. 1792950 -  -8.1  -2.85999   GGATTGCAGATCATA               TCCGG ATCA CCGGA                ACATATCATGAACAC  62 487
   Mhun_1561 1789236 .. 1789248 -  -2.7  -2.79684   GTACTAACCCAACGA                CCTAA AAA TTAGA                TAAGTCCCATTCGGT  42 21
   Mhun_1560 NONE
   Mhun_1559 1787430 .. 1787442 -  -3.4  -2.78508   TATTTTTGAAAATAG                TGAG CTGAC CTCA                GTAGATATATCTCTG  44 23
   Mhun_1558 1786229 .. 1786249 -  -4.7  -3.31188   CACGATAACGATGAA           CCGG-GTC ATATCA GACACCGG            AAAAGAGATGCTTCT  54 379
   Mhun_1555 1783678 .. 1783691 -  -3.7  -4.09739   TCAATGGGCGGAAAA               GGCGG TGCT CCGGC                CATGATTGCAGATGA  59 184
   Mhun_1553 NONE
   Mhun_1552 1780729 .. 1780743 -  -4.2  -4.15006   ATACTTATTCCAAAA               CCATAC CCG GGATGG               GAGGTAATCCGGAAT  61 422
   Mhun_1550 NONE
   Mhun_1549 NONE
   Mhun_1548 1778780 .. 1778793 -  -5.9  -2.91452   AGCACCGGAACCACA               CCGGC ATCA ACCGG                AGAGAAACGCGGAGA  52 18
   Mhun_1547 1777620 .. 1777646 -  -4.4  -4.95957   GAAAGGAATCAAAAA         GAGGCAGGATTT AGA AAACCATGACTC         TCCAAGAGGTATTAT  74 9
   Mhun_1546 1776610 .. 1776625 -  -2.6  -3.35813   TCCCAGTCTAATTAA              TTTCTG AACA CAAAAA               GTGATCTCATGAGTA  46 84
   Mhun_1545 1775716 .. 1775728 -  -5.5  -3.87641   AATATTGCTGATAAA                TCCGG ATA CCAGA                GAGGCTGTTTAATAA  63 165
   Mhun_1544 1773828 .. 1773838 -  -2.4  -3.60762   GATCCTGCAAAAAAT                 CCTC GAT GTGG                 TCAGATATGCACCAA  47 513
   Mhun_1541 1772418 .. 1772433 -    -9  -4.14627   GCTTGATATAAAGAA              CCCGAA TATA TTCGGG               GTGACGTTTCAAAAA  79 321
   Mhun_1539 NONE
   Mhun_1538 1770104 .. 1770134 -  -7.8  -3.18264   TTTCCGATCTATGAA       CATACTTTAAAGTA GTC TACTTGAAAGTATA       ATAATATCGATAGTT  65 68
   Mhun_1537 1768290 .. 1768300 -  -5.4  -3.54408   GAAAACGAAAATACA                 TGGT CGA ACCA                 GTTTTTGGTAATATG  58 437
   Mhun_1535 1765457 .. 1765467 -  -2.4   -4.1648   ACAATAACCAAACAA                 GTCG ACT CGGC                 AACTCCAGCGATCTT  55 262
   Mhun_1533 1764463 .. 1764478 -  -4.7  -3.02537   TGATAAAAAAATTTA              CCTGA CTTTTT TCAGG               AGTGTGATAAGGAGC  49 7
   Mhun_1532 1762003 .. 1762032 -  -6.4  -4.21737   ACCAAAATAATGAAA       CGGTCCGCTGGT GTTCAT ACCAACGGAGCA        ACTGGCTGATCCCCG  71 10
   Mhun_1531 1761107 .. 1761132 -  -6.3  -4.17789   GAAGGAGAAATGAAA         TCTCTTCTTTG ATTA CAAAAAAAAGA          AACGAAATTATTAGG  71 36
   Mhun_1530 NONE
   Mhun_1529 NONE
   Mhun_1528 1758526 .. 1758547 -  -4.5  -2.81464   TCAGTATTCATGAGA           CGATAC-CGA ATC TCGCATATCG           TCTTGGAATATTCTC  48 151
   Mhun_1526 1756976 .. 1757000 -  -7.3  -2.70994   GGAATTCTAGAGAAG          TCAGAAAAACA CTT TGTTTCTCTAA          ATAACGAGAAGAACA  59 417
   Mhun_1522 1749995 .. 1750010 -    -9  -2.79273   TGGTGGTAAGAGAAC              TGAGGG AAAA CCCTCA               TGAAATTATGATCGG  68 397
   Mhun_1517 NONE
   Mhun_1516 1744952 .. 1744965 -  -2.5  -3.34029   GAAATACGTTTACAA               TAATA GTAC TATTA                AACTATTGAGTAATT  46 55
   Mhun_1515 NONE
   Mhun_1514 NONE
   Mhun_1513 NONE
   Mhun_1512 NONE
   Mhun_1511 1731531 .. 1731544 -  -2.4  -4.48072   ATATTCAGCATAAAA               CAGT TATCGC ACTG                GATTATTTTAATGGG  59 352
   Mhun_1505 NONE
   Mhun_1504 1723878 .. 1723896 -  -2.4  -2.78384   TCTTCCGGTATCATA             CATGGC TCCGGAT ACCATG             TATAGGGAGTTTATA  41 44
   Mhun_1503 NONE
   Mhun_1502 NONE
   Mhun_1501 1718449 .. 1718462 -  -3.8  -4.13945   ACTCTGACCGGAAAA               GACC TGATGC GGTC                CTGAAAGAGTACCGC  59 355
   Mhun_1499 NONE
   Mhun_1487 NONE
   Mhun_1486 1708462 .. 1708482 -  -2.5  -2.72344   CGTTATTCTCAAGCA            TGATCACAA GAT TGGTGTTCA            AACCATAACCATTTC  41 48
   Mhun_1485 NONE
   Mhun_1484 1706313 .. 1706329 -  -3.5  -2.94218   AGTCCTCACCACAGA              CCCCGGC CCT GCCGTGT              ATTGGAACAATAAAG  45 469
   Mhun_1481 1700196 .. 1700213 -  -4.9  -3.02043   AATGCGTCTGGAATA             TGCATGGT ATA ACCA-GCA             TAATATTAGTACGAT  51 121
   Mhun_1480 1699573 .. 1699583 -  -3.2  -3.09193   ATCATACTGATGCAA                 CTCC TAC AGAG                 GTATCAACAAGATCA  45 1
   Mhun_1479 1699095 .. 1699105 -  -3.2  -2.60496   CCTGCTCTGAAATAG                 CAGA GAA CCTG                 GATTGGATCTTCAGG  43 141
   Mhun_1478 NONE
   Mhun_1477 1697100 .. 1697112 -  -4.1  -2.89191   TGAGATGGGCATATA                CCTGA TGA TCAAG                ATAGGGATTCATATT  46 283
   Mhun_1474 NONE
   Mhun_1473 1694737 .. 1694748 -  -5.8  -2.62983   CGGAGCCTTATATGA                GTGG TGCA CCAC                 ATTCAGGGTGCTGAA  51 73
   Mhun_1472 1693694 .. 1693710 -  -5.1  -4.39426   GATATCCTGATAAAA              TACCAGA ATT TCTGGGA              TATCGCGGTGGTCAT  70 285
   Mhun_1469 1689945 .. 1689962 -  -2.7  -4.62069   TCGGCAGGTTAAAAA             TCAGACA GGGA TCTCTGA              ACCGGATCGGGATGA  62 1
   Mhun_1468 NONE
   Mhun_1467 1689255 .. 1689270 -  -3.2  -4.84918   GTGAGAAAGAGAAAA              TATCCG GAAC CGGTTA               TCTGACCTGAATCAC  70 23
   Mhun_1466 NONE
   Mhun_1465 1686883 .. 1686894 -  -4.4  -4.25606   GAATATTTAAAACAA                CTCA GAAC TGAG                 GGCAAGACCATCATC  64 369
   Mhun_1463 NONE
   Mhun_1462 1683351 .. 1683361 -  -5.4  -4.74103   TTGCCAATGCAAAAA                 GAGA AAT TCTC                 GAATAAATCTGAAAG  75 58
   Mhun_1455 NONE
   Mhun_1454 1675189 .. 1675203 -  -4.4   -3.6608   ATTAGGGTACGCAAA               TATAAA AGA TTTATA               CATATAGAGATGAAA  56 515
   Mhun_1453 1674671 .. 1674687 -  -3.8  -3.34715   CATCCTTTTCAAAGA              GTTTTT TAATC AAAAAC              AAAAAAATTTTACAG  50 271
   Mhun_1450 1672759 .. 1672771 -  -4.7  -3.09787   TTAAAGTACACAAAC                CCTGG AGT CCTGG                TCCTGACAGGGAGGC  51 250
   Mhun_1449 1669324 .. 1669335 -  -3.6  -3.53224   GAGCCGGGCCGCAAA                CCCG GACC CAGG                 CTGACTTTTTACTAT  51 102
   Mhun_1447 1666515 .. 1666533 -  -5.2  -3.36175   AATGCCCATGGATAA             GGCCAGGA TGT TCATGACC             GGTCAGATCCAGACC  54 318
   Mhun_1444 1665444 .. 1665461 -  -4.1  -3.53091   AGTTTCTTCTGTAAA             GAACGTA TTTA TCCGTTC              CAACTACGATCTCTG  52 495
   Mhun_1442 1662956 .. 1662975 -  -8.6  -3.71848   TGTGGCCATGAATAA            TGCCCAGA GAAC TCTGGACA             TGACAGAGCCGGAGT  73 43
   Mhun_1436 1657819 .. 1657830 -  -2.2  -2.62396   CATTCTGGTATATGA                CAGA TTAC CCTG                 ACAAGTAGATATGAT  40 59
   Mhun_1435 1656083 .. 1656095 -  -6.3  -2.64218   AGTGCGGATGATAAC                GTCAA TTG TTGAC                CGGCTTGATCAGGGA  53 198
   Mhun_1430 NONE
   Mhun_1429 1646808 .. 1646818 -  -5.4  -2.55351   CCTGTGCAGATGAAT                 TCAC GGG GTGA                 CCTCCCGGTTATGCA  50 15
   Mhun_1428 1644979 .. 1644995 -  -5.8  -3.21099   GGCGGGGAGCAGCAA             CGGGTCG CCAT CG-CCCG              GGCCCTGATAAACCG  54 276
   Mhun_1424 1640932 .. 1640947 -  -6.8  -2.87463   AAGGTGCTGTATAGA              CCAGCT CGGA AGCCGG               ACCTATGGGAACGAA  57 113
   Mhun_1421 1636092 .. 1636104 -  -4.1  -3.14404   ATATGAACCAGTCAA                TACGC CCG GCATA                AGGTACCTGGAAAGG  48 44
   Mhun_1420 NONE
   Mhun_1419 1630143 .. 1630157 -  -2.8  -3.53811   CTTATGTCCTGGAAA               TAGCAG ATA CTGATA               TCGAAGAGTTATATT  48 231
   Mhun_1418 NONE
   Mhun_1417 1626390 .. 1626403 -  -2.4  -3.29263   AGAGTGGCGGTATAA               CATC AACAGG GATG                GGATCTGAATTCATT  45 119
   Mhun_1416 1624959 .. 1624974 -    -4  -3.03441   CAGGATCGCGTAATA              TGCAAA CCAG TCTGCA               CCACACAGAAAGGAT  47 219
   Mhun_1415 1618416 .. 1618430 -  -2.8  -2.97747   TCTGGATATCACATA               TATCAG ATT CTGGTA               CCGTATAGAGGATGG  43 264
   Mhun_1409 1607738 .. 1607754 -    -8  -2.66316   TGCTGCATTAGACGA              GGTTCC CCGAT GGAACC              ATGATCAGGTCACAA  61 201
   Mhun_1406 1602779 .. 1602791 -  -3.5  -3.78962   TGAAATAGACCTAAA                TTTAA ATT TTAAA                TTTCGTCATCTCCCT  52 14
   Mhun_1405 1602021 .. 1602036 -  -2.6  -3.91506   TGATTCTGAAAAATA              TACCTT GAAA AAGATA               ATAACGTGTGAATGA  53 361
   Mhun_1404 NONE
   Mhun_1403 1600696 .. 1600719 -  -4.6  -2.59883   AAAATCACGAAGGCA          GTTCAGGT-CT GCT AGCACCTGACC          GAACAGAACTTGAAA  47 235
   Mhun_1391 1588160 .. 1588176 -  -3.7  -3.02461   CAATTTCCCCCAAGA              TGCCTTC AGG AAAAGCA              ACCATGAGAGTGAAT  47 209
   Mhun_1390 NONE
   Mhun_1389 1586358 .. 1586381 -  -7.3  -3.14414   AAACCAGATTTAAGA          CCGGCCAAG AAACCG CCAGGCCGG           CATAGCAGGATGAAT  63 260
   Mhun_1388 NONE
   Mhun_1387 1585397 .. 1585416 -  -7.8  -3.40775   ACGGTGAGCGAAACA            TTCCGGGG AATG CCCAGGAA             GAGCCATGTGGTGTA  64 186
   Mhun_1384 1583564 .. 1583574 -    -4  -2.94595   AACGCTTAGTATATA                 TTGA ATA TCAA                 GGGTGAGTCACATGG  47 515
   Mhun_1380 NONE
   Mhun_1379 NONE
   Mhun_1378 1576065 .. 1576078 -  -3.1  -2.83345   CGTAGAGATTAATGA               GACAA AACT TCGTC                ATGACTCTAACACAA  44 24
   Mhun_1377 NONE
   Mhun_1376 NONE
   Mhun_1375 NONE
   Mhun_1374 1573203 .. 1573215 -  -6.2  -2.99471   TCATCCCCATACACA                CGGG GAACT CCCG                CATCAACCCATTCAC  55 268
   Mhun_1365 1567780 .. 1567819 -  -2.6  -3.71917   ATTTCAAATCGTAAA  TACCTTTCTCGTGTGGGC TTGT ACCCGCTCGGGACTGGTA   GAAAAGAGTCTGTTA  50 324
   Mhun_1364 1566189 .. 1566202 -  -8.1  -3.65828   AGATAAATTGTCAAA               TCCGG AAGC CCGGA                AGAGACTAAGGGGAT  70 382
   Mhun_1363 1564826 .. 1564845 -    -5  -5.19251   CAACAGTAAGAAAAA            TTCAGGGA TACA TCTCTGAA             AATTCTGGAGCAATA  83 7
   Mhun_1356 1558288 .. 1558310 -  -4.1  -2.93901   ATTCCAGGAATCAGA           TCCGGAATT CTTAT AGCTCCGGA           AAAAATGAATGCAGG  47 51
   Mhun_1355 1557941 .. 1557954 -  -3.1  -2.89742   GGTAATTGTGACACA               GACAG ATAT CTATC                CAGATTCACTCTTTT  44 21
   Mhun_1354 NONE
   Mhun_1353 1550557 .. 1550567 -  -2.4  -4.50976   TCTGACATGATAAAA                 CAGG ATC CCGG                 ATCTCTTTCTTGAGT  61 70
   Mhun_1352 1547852 .. 1547875 -  -2.6  -3.05294   GGAAATTGTGCAATA          GAAAAACTGTA ATG CACA-TTTTTC          GGTAAAATTGTGTAA  43 418
   Mhun_1340 1528023 .. 1528033 -  -5.4  -2.85351   CCCTGTCATACTATA                 GAGA ACC TCTC                 CATCACTCCTTACTC  52 35
   Mhun_1339 1526972 .. 1526990 -  -7.4  -3.08679   GGTGTGGATGGAATA             TTCAAGCC GTG GGCATGAA             CTGTTCTGGTTTAAA  61 352
   Mhun_1337 NONE
   Mhun_1336 1523368 .. 1523378 -  -3.2  -2.82516   TTCCCTAGCAGTATA                 TCCC AAT GAGA                 CTATGGGAGTAACCA  44 342
   Mhun_1335 1521438 .. 1521448 -  -6.8  -3.61398   CCCCCCTTCCAAGAA                 CGCA TTG TGCG                 ATTTTCACCGCAATA  64 56
   Mhun_1334 1520152 .. 1520173 -  -5.1  -3.16659   AAATAAGAGAGAAAT           TACGGAGTT AAGC ATCCCCGTA            CTTGGCTAACGGATA  53 11
   Mhun_1333 NONE
   Mhun_1332 1518765 .. 1518777 -  -4.1  -3.08679   TCTCGGTATGTAACA                TAGGA ACC CCCTA                TAATCTTGATGCCCC  47 23
   Mhun_1331 1517416 .. 1517430 -  -3.4  -3.64772   TGCAATAAAGAAAAC               CTGACC TTT GGCCCG               CCTGTCCACATGCGG  51 314
   Mhun_1323 1508435 .. 1508446 -  -2.2  -4.90266   GGGATGAACTAAAAA                GAGC AATT ACTC                 TTATACGAACCCTGA  67 131
   Mhun_1320 1504766 .. 1504780 -  -4.2  -3.37796   CGGTATCATTCAGAA               CTCTCC GGC GGACAG               AGGCAGAAAGTGATG  51 411
   Mhun_1313 1496655 .. 1496669 -  -2.8  -3.25717   ACGATATACAATAGA               GGTTAT ATG ATAGCC               GATCCTTTCGTCTTT  45 505
   Mhun_1311 1495846 .. 1495859 -  -3.8  -3.29781   AAAGAACATTAAAAC               GGGT GGAAAA ACCC                TCACATCTTTTTTGG  50 151
   Mhun_1309 NONE
   Mhun_1308 1492991 .. 1493007 -  -2.3  -3.65812   CCTGCCGGAACACAA              GAAGAAA GGA TTTATTC              AGGGATCAATTATCG  49 24
   Mhun_1307 1491838 .. 1491863 -  -3.3  -3.68302   CGAAGAGTGCAATAA         TTCCTTCCATT TGAG AATCGATGGAA          ACCGGATATATAACC  52 200
   Mhun_1303 1486993 .. 1487010 -  -4.1  -5.20333   TACTCACAAGAAAAA             GGGTACT GGTC AGTATCC              TGAAACCAGGGTCCC  78 17
   Mhun_1302 NONE
   Mhun_1301 1484004 .. 1484022 -  -3.1  -4.41353   GGAGACAGATTAAAA             TGAGAAG AACTA CCCCTCA             AAAAAAACCATCAAC  62 371
   Mhun_1300 1482491 .. 1482505 -  -2.1  -3.54129   GACATCTCGCTCAAA               CCCTT GACGG AAGAG               GTATTTTTGAATTGA  47 466
   Mhun_1296 1476158 .. 1476171 -  -4.5  -2.75074   GCCATCGGAACATGA               GAGGC TGGG ACCTC                ATACCAGGTCCACTC  48 147
   Mhun_1294 1473049 .. 1473060 -    -3  -4.31835   AAGTTCCAGAAGAAA                TTCA CCTA TGAA                 TCGGGATTAAAAATT  60 171
   Mhun_1291 1463818 .. 1463828 -  -2.6  -3.80841   ATGAGTATCATCAAA                 TAAT TAG ATTA                 GAATTTTTCTCTCTT  53 40
   Mhun_1289 NONE
   Mhun_1287 1456133 .. 1456145 -  -3.3  -3.24245   TTACGCAGAATGGAA                CCGCA CTC TCCGG                CTCATATATACCGTT  47 243
   Mhun_1284 NONE
   Mhun_1283 1453616 .. 1453628 -  -3.3  -4.21773   TCCCAAGAGAAACAA                CTGGT AGA ACCTG                AACAGGATATGGATC  59 116
   Mhun_1282 1453198 .. 1453228 -  -4.1  -3.68767   ACATCTGAAAACTAA      TCCG-GACGTAAGTC TGG GACTT-CGTAACGGA      AACCTGCAAATAATC  56 154
   Mhun_1280 NONE
   Mhun_1279 NONE
   Mhun_1278 1450116 .. 1450127 -  -5.8   -3.5399   ATCATATTCATACAA                CTGG TCGG CCAG                 TTTTCCTTACCGTCA  58 115
   Mhun_1267 NONE
   Mhun_1266 NONE
   Mhun_1265 1435220 .. 1435236 -  -2.9  -4.78149   CCCAGAACCGAAAAA              GGCAAAA TAG CCCTGCC              ATCCGATATGAAGTA  65 157
   Mhun_1264 1433943 .. 1433960 -    -2  -2.80935   AGCTGACTCAGTACA             GGAAAT CCTGGC ATCTCC              TTCTTTTCTGCCTGA  41 0
   Mhun_1263 NONE
   Mhun_1262 1432621 .. 1432652 -  -2.3  -5.08824   TTCTCAGGGAAAAAA     GACGCTGACCATCGC CCGA GCCATGGTC-GC-CC      ATCCCCATAAGCTCA  69 306
   Mhun_1259 NONE
   Mhun_1258 1429821 .. 1429842 -  -3.7  -3.36515   TTTCATCGTCAAAGA           TCTGTGCCT GTGC AGATACAGA            GATTGATAACTTTTT  49 477
   Mhun_1256 NONE
   Mhun_1255 1427734 .. 1427745 -  -4.4  -3.22774   GATATTGATGAGCAA                GATG ATCT CATC                 GAGGTGTTCATCCAT  49 146
   Mhun_1253 1425277 .. 1425290 -  -2.4  -3.05816   GGATCTCCCATGTAA               GTGT CAACTC ACAC                AGACTTCAATATAAT  42 161
   Mhun_1252 1424960 .. 1424982 -  -6.3  -4.39748   GATGAGATAAAAGAA           TTATTCCGG ATTAA CCGGAATAT           CACAGGTATTCAGGA  74 25
   Mhun_1250 1423034 .. 1423044 -  -2.4  -4.36914   GTCCTGGTTACAAAA                 CCGG AAG CCTG                 AAAAACTTTTTTGCC  59 45
   Mhun_1246 1419338 .. 1419349 -  -5.8  -3.28924   GATCTCTTTGGAGAA                CAGG CTGT CCTG                 TGTGGTGGGATGACA  54 455
   Mhun_1244 1417753 .. 1417765 -  -4.9  -4.10179   CAGAATGCATATAAA                TTTTC CAT GAAAA                TGGTGTATGTTTTAA  63 118
   Mhun_1243 NONE
   Mhun_1242 NONE
   Mhun_1241 1414017 .. 1414029 -  -4.8  -4.73388   AATCGGTATGAAAAA                GGGA TTATC TCCC                AGAACTTACCGTTGC  74 17
   Mhun_1240 1412757 .. 1412772 -  -6.2  -2.92463   GCGATTATGCAGAGA              TCATCT ATGA AGATGA               TGGAACAGGCATTGC  56 279
   Mhun_1237 NONE
   Mhun_1236 1409998 .. 1410023 -  -9.7  -2.89564   TTTTCATTTGAGACA         TTCTGGTCCGG CATT CCAGACCAGGA          AGGATCAGATCAGGA  69 110
   Mhun_1233 NONE
   Mhun_1232 1405619 .. 1405634 -  -3.2  -3.70773   TCTTACATTGAACAA              CTTCTG GATG CAGGAG               TCAGGGCATATACCT  52 295
   Mhun_1230 NONE
   Mhun_1229 NONE
   Mhun_1228 1399996 .. 1400012 -  -2.2   -4.4281   CTAAATGAGAAGAAA              GGGAGA GATTA TATCCC              AATTTTACCAGATTA  59 75
   Mhun_1227 NONE
   Mhun_1226 NONE
   Mhun_1225 NONE
   Mhun_1224 NONE
   Mhun_1223 NONE
   Mhun_1222 NONE
   Mhun_1221 1391958 .. 1392000 - -10.8   -4.2558   TAGTGCCCAGCAAAA CGTATTGGAATAATCGGTTT GAA AAAAAGATTATTCCAAGACG TGCATTCGAATTGCA  90 154
   Mhun_1220 1389892 .. 1389910 -    -6  -4.08767   CGCATTTCCGTAAAA             GTTGAACA GTG TGTTCTAC             TTGAACTGAACACTC  69 72
   Mhun_1216 NONE
   Mhun_1215 1382572 .. 1382616 -  -5.9  -3.37344   TGCGCACGCAATGAA TCGATAATGAACCTGCATA TCAATCC TATACATGTTCACGATCGA TACTGCATATACTTT  56 81
   Mhun_1214 1381972 .. 1381984 -  -4.8  -2.97707   TTATATCAATAATCA                CCTG TTTCG CAGG                AATTTTTGCAATCGC  50 124
   Mhun_1210 1378809 .. 1378821 -  -3.3   -4.0828   ATGCAAAAGATGAAA                TGCAG TAT CTGCG                GCCATGTGTACGATC  59 152
   Mhun_1206 1373711 .. 1373721 -  -6.8  -3.48395   ATCTGCCTTATATAA                 GGCT TGC AGCC                 ATATTAAAGATTCCT  64 62
   Mhun_1205 NONE
   Mhun_1204 1372863 .. 1372875 -  -4.1  -4.07568   CTCCCTCCTTGAAAA                TGAGA TAG TCCCA                CTCTATTACGATACT  61 231
   Mhun_1200 NONE
   Mhun_1199 NONE
   Mhun_1198 NONE
   Mhun_1197 1363273 .. 1363283 -  -2.6  -3.51924   GTGGCATTGAGACAA                 TTAT ATT ATAA                 TAAATATAAAAATAA  48 42
   Mhun_1193 1358000 .. 1358014 -  -8.6  -3.17075   TTCTTTCTAATGGAA               CAAACC AGC GGTTTG               TTATCGAATGTAAGA  68 204
   Mhun_1188 1351197 .. 1351214 -  -4.9  -3.24146   GCTCGGAATGAAAAG             TCCCATGA CTG TCA-GGGA             TTACATCCATATTCT  53 259
   Mhun_1175 1336927 .. 1336937 -  -2.6  -5.35222   AAAATCCACAAAAAA                 TATA AAA TATA                 TATGCGCGAGGGATC  75 39
   Mhun_1174 1334250 .. 1334265 -  -6.1  -2.52015   TTCAGATGCACTAAT              CCGGT TTGAAC ACCGG               GTGAGAACGGCATTG  52 501
   Mhun_1171 NONE
   Mhun_1170 NONE
   Mhun_1169 1327985 .. 1327995 -  -2.6  -3.58343   GTTATTACTTGGAAA                 TTTT GCT AAAA                 AATCTTATCTCAGGA  48 4
   Mhun_1168 1327231 .. 1327246 -  -4.7  -4.27465   GATAACTGAAAATAA              TGCAG AGAAAG CTGCA               AAAAGAGTAGATGAA  67 105
   Mhun_1166 1326039 .. 1326050 -  -4.4  -4.30909   GACAGACCAAAAGAA                GATG TTGT CATC                 CTGAAAGCAGTTATT  63 50
   Mhun_1164 1322108 .. 1322122 -  -2.1  -4.07568   CCTGTTTTTTTAAAA               CGCAT TCCCC ATACG               GGTGCACCTCGCAAC  53 222
   Mhun_1163 1318373 .. 1318404 -  -8.8  -3.46234   AAATCTCATAATCAA      TCTGGAGTCGCAGAT GAG ATCTGCAGC-CCAGA      GACTTGATTTTGAAG  70 108
   Mhun_1158 1309240 .. 1309271 -  -8.7  -3.12142   CGGAGAGCGAACATA      TCG-CTGGGCCGGA GTGCT TCCAGCCCAGGCGG      AGATGGCACAGCGAT  65 319
   Mhun_1154 1303915 .. 1303927 -  -3.4  -3.05963   ACCGGGACCGGAAGA                CCAT CACTC ATGG                GCGCACCCCACAATT  45 16
   Mhun_1153 1302888 .. 1302900 -  -3.3  -4.14633   CATTCTCAAAAAAGA                CCTAC AAA GAAGG                TATGGCGTTGTGTTG  59 289
   Mhun_1152 NONE
   Mhun_1151 1296029 .. 1296039 -    -4  -3.95873   GTTTTACAAAAAAAT                 TAAG AGC CTTA                 TGTATTGGTGGTTCG  57 23
   Mhun_1150 1294888 .. 1294911 -  -3.9  -3.33671   AGACCTATTGTAGAA          GAACTGATG AATAGA CATGAGTTC           AAATCGTCAACAATA  50 131
   Mhun_1148 1291162 .. 1291180 -  -5.9  -4.60487   CATCATCGGTAAAAA             GGCTGGG ATACA CCCAGGC             GGAACTTATGAGGCT  74 516
   Mhun_1146 1289865 .. 1289875 -  -5.4  -4.08216   GCAGTTCTTTTAAAA                 CCAA GGA TTGG                 AGAGACTTTTGAGGG  66 252
   Mhun_1144 1287873 .. 1287887 -  -6.4  -3.99775   ATTGATGAAGAAGAA               TCAGGA AAA CCCTGA               TCACTTTATTACGAA  69 70
   Mhun_1142 1285251 .. 1285263 -  -3.4  -2.78463   AGTTCTGTCATCAGA                TAGG GCTGA CCTA                TGTCTCTTGTTCTAG  44 115
   Mhun_1136 NONE
   Mhun_1135 NONE
   Mhun_1134 NONE
   Mhun_1133 NONE
   Mhun_1132 NONE
   Mhun_1131 NONE
   Mhun_1130 1272921 .. 1272931 -    -4  -3.44229   ATTGTACCATTATAA                 TTAC TCC GTAA                 GTTCGAACTTTCCAA  50 15
   Mhun_1129 NONE
   Mhun_1128 NONE
   Mhun_1127 NONE
   Mhun_1126 1270926 .. 1270959 -  -2.5  -3.61527   ATGGAAAAACAGGAA     TGAATATGAAGATCTG CTG CTG-CCTGCATATTCA     GCCGATGTATGAAAG  48 23
   Mhun_1125 NONE
   Mhun_1124 NONE
   Mhun_1123 1268421 .. 1268431 -  -5.4  -3.15231   ATCAGAATGAGTCAA                 GAAG TGA CTTC                 AGACCTGCTTTCCCA  54 1
   Mhun_1122 1267301 .. 1267325 -  -5.8  -3.53012   CGGTCTTCTCGCAAA          TCTGATATCA GTCTA TGATGTCAGA          TCAAATGCAGAATCC  58 479
   Mhun_1120 NONE
   Mhun_1119 1262442 .. 1262458 -  -8.7  -3.02471   TTTCGATTATATACA              CCAGATG TCA CATCCGG              AAAAAATTATTCGGG  67 48
   Mhun_1118 1261607 .. 1261620 -  -2.3  -3.05816   CTATCTCCCATTTAA               TGCTG CCCT CCGCA                GGTACACTGGTGTTC  42 8
   Mhun_1117 NONE
   Mhun_1116 NONE
   Mhun_1115 1258620 .. 1258632 -  -3.4  -3.01712   TTTTTTTTGTGAAGA                TACC AGGCA GGTA                TAGAAAACCATGAAA  45 113
   Mhun_1111 NONE
   Mhun_1110 1252927 .. 1252943 -  -2.9  -4.21098   ACAGGAAGTGGAAAA              GAGAAGA AGT CCATCTC              TGCAGATCATCTGTA  60 273
   Mhun_1106 NONE
   Mhun_1105 1248121 .. 1248140 -  -2.1  -4.27033   TAAAAGAGATAGAAA            TGGAAGG GTAATA CCTTCTA             CTTTTTTTGATCCTG  56 23
   Mhun_1101 1244434 .. 1244448 -  -5.7  -4.13911   GAAAACAGAAGTAAA               TCCTG GTAAA CAGGA               AGAGGAGTCATCAGC  67 84
   Mhun_1097 1242773 .. 1242787 -  -6.4  -3.21924   TCACCCTGGACAATA               TCCGAT AGT ACCGGA               TGAAAGGAGAGTGTC  58 85
   Mhun_1096 1240582 .. 1240592 -    -4  -2.52543   ATCTCTGTGAATTGA                 GATA TTT TATC                 AGAGGATTTCTTATA  44 191
   Mhun_1091 NONE
   Mhun_1090 NONE
   Mhun_1089 NONE
   Mhun_1088 NONE
   Mhun_1087 1229735 .. 1229747 -  -2.6  -2.63858   TACGACACCCACAAC                CCGG CGGTC CCGA                TACCGCTCATCACCG  41 73
   Mhun_1086 1228969 .. 1228982 -  -3.1  -4.25104   CTTGTTCTACCAAAA               GATGA CGGT CCATC                TGCCAGTAAGGATAT  59 373
   Mhun_1085 NONE
   Mhun_1084 NONE
   Mhun_1083 NONE
   Mhun_1082 1223440 .. 1223457 -  -4.2  -3.04322   TTTAACTGGTGAAGA             TACAAC AATGGG GTTGTA              TTACAGATGATCAAT  47 26
   Mhun_1081 NONE
   Mhun_1080 1218862 .. 1218875 -  -3.1  -2.52987   TGAATACTCATGAAT               TCACC GTAG GATGA                CTGAAGGATCGCCAC  42 12
   Mhun_1079 NONE
   Mhun_1078 NONE
   Mhun_1077 1213705 .. 1213722 -  -7.7  -2.97171   CAGGGGATGAAACTA             CCTCCTG ACAC CAGGAAG              AACTCATGATTGAAC  63 118
   Mhun_1076 1212264 .. 1212294 -  -2.6  -3.84406   GTGGGATCAGAATAA       TCCATTATGCTACT GGG AATACCATATCGGA       AACCAAAACGCTAAT  53 492
   Mhun_1075 1211231 .. 1211255 -    -5  -3.14931   CTCACGTTTCATCAA         CCGCTTACATC TGAT GAAG-AAGCGG          TATTATTACATCTCA  53 139
   Mhun_1073 1209414 .. 1209437 -    -6  -2.77598   TGCCAAAAGAAAACG          GGACGATAAA TGAT TTTACCGACC           TCTATATTCTGTTTG  55 453
   Mhun_1071 1207677 .. 1207691 -  -4.2  -3.76182   TTATTGAGAAAAAAG               TCAGGG ATT CGCTGA               AAAGTAGAGGTCAGG  56 272
   Mhun_1069 1204923 .. 1204937 -  -3.6  -2.83522   ATTGCTTTAGGAAAT               CTTTTC CTT GAAAAA               GGTATTCAGCATCTT  44 179
   Mhun_1068 1204283 .. 1204294 -  -4.4  -4.32436   AGAGGAGCATGAAAA                GAAC GGTA GTTC                 TTCATACTTCGCCTT  66 350
   Mhun_1067 1203682 .. 1203697 -  -3.2  -4.23434   GAAAAGATGCTAAAA              TGGCTG AAAT CAGTCA               GCGATAAGAGATGTA  59 72
   Mhun_1066 1202880 .. 1202898 -    -6  -3.35706   AATCACATTGTATAA             GAGAGGAT ATG ATCTTCTC             ACGCCTCGCCGGTTG  60 24
   Mhun_1065 1201927 .. 1201937 -  -5.4  -5.54192   ACGAATTTAAAAAAA                 GGTA TTT TACC                 AGTAATATTCACATT  93 21
   Mhun_1064 1200841 .. 1200853 -  -4.8  -4.08485   CTCATTTAAACGAAA                TGGC AAATA GCCA                TCTCTCCTGATTATC  63 71
   Mhun_1059 1191076 .. 1191094 -  -2.4  -3.07043   CCGAGTACTTCAACA             TCTGTATC AGG GAGACAAA             AACCCTCTGATTTGT  42 40
   Mhun_1058 NONE
   Mhun_1057 1188534 .. 1188550 -  -3.7  -3.52995   TCAAGGAGAAGAAGA              TGCGT ATCGATG ACGCA              CTCAATGCAACCAAG  51 469
   Mhun_1054 1185992 .. 1186002 -  -6.8  -2.74865   ATCACATACATATGA                 CTGG CGA CCAG                 GAATACTCCTTTTTC  57 504
   Mhun_1051 1184083 .. 1184095 -  -5.5  -3.54459   TGAACTGCGGTCAAA                GCGTC CCA AACGC                TCTAGGATGGACCAG  58 102
   Mhun_1050 1183360 .. 1183387 -  -3.5  -4.71418   AATAGTGAAAATAAA        GGATGAATGAT ACAGGG ATTACTCATCC         CAAGAGATCACATCT  67 33
   Mhun_1049 1182372 .. 1182388 -  -2.1  -4.39386   GCTAAATGATTAAAA              CCATCTG CTC CCGAAGG              GGTATCCAGATACAC  59 54
   Mhun_1048 1179013 .. 1179025 -  -2.7  -4.70887   TGACCAATAAAGAAA                GAATC CGC AATTC                AATCCGTTTGCTTGA  65 411
   Mhun_1042 1172015 .. 1172029 -  -4.2  -3.28712   TTGTCGGCGCCATAA               TGGGAA AGA TACCCA               TGATCGACCGGATTA  49 142
   Mhun_1040 1170523 .. 1170535 -  -9.1  -2.79632   TAAAAAACGATATTA                GCGGA ACA TCCGC                TCTTCAGAATCATGC  68 10
   Mhun_1039 1169768 .. 1169788 -  -6.2  -3.57462   TACTCCATTCTGAAA            GTCCATAC CCGGT GTATGAAC            CTGTCAGAGGATGTT  61 242
   Mhun_1037 1168055 .. 1168065 -  -3.2  -2.76171   TGGAAGAAGCAGAAC                 TGCA GAA CGCA                 ACAGACTTCACACCC  44 173
   Mhun_1036 NONE
   Mhun_1035 NONE
   Mhun_1034 NONE
   Mhun_1033 NONE
   Mhun_1032 NONE
   Mhun_1031 NONE
   Mhun_1030 NONE
   Mhun_1029 NONE
   Mhun_1028 NONE
   Mhun_1027 1156623 .. 1156635 -  -3.3   -4.7254   ATCCCTCAGTAAAAA                CCGGA TTC TCCGT                GAGATGGAAGTATCA  67 209
   Mhun_1025 1154419 .. 1154438 -  -6.4   -4.6468   CCAAATTACACAAAA            GGACCTGA AATT TCAGGTCA             TATTGCTCATTATTG  77 18
   Mhun_1024 NONE
   Mhun_1023 1152504 .. 1152517 -  -2.4  -4.72846   TTACATACGTAAAAA               GACA CCGGTC TGTC                ACCATACCATATCAA  64 24
   Mhun_1022 NONE
   Mhun_1021 1150517 .. 1150548 -  -2.3  -3.71114   AATTGAAGATAAATA      CGCCAGTCTTATC CACACC GATAAGAGTGGAA       AACTCCCCTATGATA  50 134
   Mhun_1019 NONE
   Mhun_1018 1147548 .. 1147575 -  -3.4  -4.33808   CAAACGAATTGAAAA        CTCTCATCCTGA ATCA TCAGGATATCAG         GATCATTTTTTTAAA  62 180
   Mhun_1015 NONE
   Mhun_1014 NONE
   Mhun_1013 NONE
   Mhun_1012 NONE
   Mhun_1011 1139283 .. 1139298 -  -4.6  -2.66316   CGGGGGATCATACCA              CTGCTG CAGC CTGCAG               TTTTTTCAGATGATC  47 2
   Mhun_1010 NONE
   Mhun_1009 1137730 .. 1137744 -  -2.1  -2.80344   CTGCCAGTCAACAAG               GATCA TGTAC CGATC               TGTTGTTTCCGATTA  41 38
   Mhun_1008 1137063 .. 1137074 -  -2.2   -2.5001   AGAAGGCGCATGAAT                CAGA TCTC TCCG                 TACAATATCCATATA  39 129
   Mhun_1007 1135100 .. 1135134 -  -4.3  -2.78672   GGCAAACATACAGGA    CTGACACCCGACGC ACCTGTCA GCGTCG-ATGACAG     AGAGCCGCTTTTTTG  48 117
   Mhun_1006 NONE
   Mhun_1005 1132935 .. 1132952 -  -2.8  -3.78736   CAGATAGTGAGCAAA             TTTATC CGGACT GATAAA              AATCAATGTCACTAT  50 48
   Mhun_1004 NONE
   Mhun_1003 1130235 .. 1130251 -  -3.7  -4.13973   ATATATCACAAACAA              CCGAA CATTTGC TTCGG              GAAACTCTTGCTTAA  61 449
   Mhun_1002 1128488 .. 1128498 -    -4   -3.9534   ACCGATACCTATAAA                 TAGT AAT ACTA                 TATTAGACAGTGAAA  57 67
   Mhun_1001 NONE
   Mhun_1000 1125305 .. 1125318 -  -8.1    -3.254   GAGGGAGTTAGAATA               CCCGA CTTT TCGGG                GATTATGGATCTTCA  65 335
   Mhun_0998 1124298 .. 1124314 -  -3.8  -2.53911   GGAACTTTGAATCCA              CAATAT TTTTT ATATTG              AGTCATGATTTCCTT  44 18
   Mhun_0997 1122744 .. 1122774 -  -3.8  -2.72344   GCTGATTCGTAATCA       GCAGGTCGGGGG TTCAAGT CCCCCCAGCGGC       TCTAATACCGAAGTA  45 166
   Mhun_0996 1120460 .. 1120472 -  -4.8  -2.69151   CGTGTGCATACAGGA                CCTG ACATG CAGG                ATATGTCCTGCAGAT  49 90
   Mhun_0995 NONE
   Mhun_0994 NONE
   Mhun_0993 NONE
   Mhun_0992 NONE
   Mhun_0991 NONE
   Mhun_0990 NONE
   Mhun_0989 NONE
   Mhun_0988 NONE
   Mhun_0987 NONE
   Mhun_0986 NONE
   Mhun_0985 NONE
   Mhun_0984 1103320 .. 1103335 -  -2.5  -3.99153   CTATGAGAAAAAAAT              TCCCG GTTCAT CAGGA               TTATGAGAAGGTTGA  53 74
   Mhun_0982 1099466 .. 1099477 -  -2.2  -3.59202   GACTTTCAGATATAA                CCAG ATAG CTGA                 TGTTGGCGGGGACTG  47 460
   Mhun_0975 1092413 .. 1092425 -  -3.4  -3.58998   AGGTAAACCAAAAAT                CAGA GATAT TCTG                CCAGTACCTTTGCTG  50 12
   Mhun_0974 1091899 .. 1091910 -  -2.2  -3.08934   GTAGACATCTGAACA                GACA TTTT CGTC                 AATCTATTTATTTTT  42 29
   Mhun_0973 NONE
   Mhun_0972 1089410 .. 1089427 -  -5.6  -3.63968   TTTGAAATTCTGAAA             GGTTCT CGTTCC AGAACC              TCTCCTGAAGTAATT  58 215
   Mhun_0970 1083695 .. 1083707 -  -7.7  -3.78785   TCAGAAAAACTAGAA                GAACG GGT CGTTC                ATGATCCAAATTCGG  69 477
   Mhun_0966 1078642 .. 1078658 -  -2.3  -4.76171   CAAAAAATGATAAAA              GAAATAT TAT ATAATTC              CGTTTTTATTGAAAG  64 15
   Mhun_0965 NONE
   Mhun_0964 NONE
   Mhun_0963 1075045 .. 1075068 -  -7.4  -4.26344   ATATTGCGATGAAAA          TCCCGGTCGA TAAT TCAACCGTGA           ATGCATTTTCAAATG  76 468
   Mhun_0958 1068164 .. 1068176 -  -7.7  -4.67353   CCATTGATGTAAAAA                GGAGA ACC TCTCC                TGAGCCTGGGAAGAC  82 430
   Mhun_0956 1066358 .. 1066386 -  -4.5  -3.85817   ATGTGCTTTCAGAAA        GCCGCAAATCTGG ATA CAAAAATTGCAGC        TTCCATAAAAGGAAG  58 63
   Mhun_0953 1062472 .. 1062489 -  -2.8  -3.54158   CAGTTGAAGAACCAA             TAATGA GGATGT TCATTA              TATGTACCGCACTAA  48 37
   Mhun_0952 1061426 .. 1061444 -  -4.5  -3.72576   CCTTCTTGCATTAAA             TGCAGCT ATTGA AGCAGCA             CGGGCAGGTGAAGCC  56 517
   Mhun_0940 NONE
   Mhun_0939 NONE
   Mhun_0938 1039988 .. 1039999 -  -4.4  -3.51598   AATAAAGGATTATAA                TCTG AACG CAGA                 TCAGGAGCTTATGCT  53 133
   Mhun_0936 1037680 .. 1037691 -  -5.8  -2.98942   AGCGGTTTATAGAGA                CACC CATG GGTG                 ATCCGGTTCCGCGTG  53 53
   Mhun_0930 NONE
   Mhun_0929 1029936 .. 1029954 -  -4.7  -2.59565   AAGGGCATACAACAT             TATTGAT CCCTT ATCAATA             CCCTCAACATGAACA  47 121
   Mhun_0928 NONE
   Mhun_0927 NONE
   Mhun_0926 NONE
   Mhun_0925 1027575 .. 1027589 -  -4.3  -5.66229   AGTAAGAATAAAAAA               TTCCT GACAG AGGAA               TACCGATCTGCGTTA  89 150
   Mhun_0923 NONE
   Mhun_0922 NONE
   Mhun_0921 NONE
   Mhun_0920 1022720 .. 1022738 -  -8.2  -4.30441   TCAGAATATCGAAAA             TCTCGAGA TAA TCTCGAAA             TATTTAAATAGATAT  77 367
   Mhun_0916 1019193 .. 1019209 -  -3.6  -2.70932   CTGGGGTTTGAAGGA              GCAGCC CGGCC GGCTCC              CCTTCCCGGATGTGA  43 61
   Mhun_0914 1018186 .. 1018196 -    -4  -3.93288   CTCTATGCAATGAAA                 TCAT ATA ATGA                 ATCCATTGAAGCATA  58 123
   Mhun_0906 NONE
   Mhun_0905 1009619 .. 1009641 -  -2.7  -2.53243   TTGAGAGAAGAAATG          CCCAGGTAAT TTCT ATTGCC-GGG           AATGTTGTTCAGATG  40 182
   Mhun_0903 NONE
   Mhun_0902 1007721 .. 1007731 -  -5.4  -2.69151   TTTGGTTACAGATGA                 CGAA GTT TTCG                 GTTTATCTTTTCAAA  51 5
   Mhun_0901 NONE
   Mhun_0900 1006347 .. 1006358 -  -3.6  -3.33744   CTTTTTGGGAAAAAT                CAGG AGTC CCCG                 GAATACCTGCTCAGT  48 13
   Mhun_0899 NONE
   Mhun_0898 1003608 .. 1003630 -  -4.8  -4.06505   TGAACATATCAGAAA           TGCTTCCTCA CTT TCAGGTAGCA           CGAATCATAGAACGG  64 405
   Mhun_0896 NONE
   Mhun_0895 NONE
   Mhun_0894  999411 ..  999421 -    -4  -3.36175   AATCTCTATTCAGAA                 TCAT ACA ATGA                 CCAGATAACCGGGTA  51 491
   Mhun_0884  988450 ..  988474 -  -2.8  -3.65046   GTCTCATCCGAATAA          TGCATTCGTA CTGGC TGCGCATGCA          TCACTCTACATTGAA  50 246
   Mhun_0882  986397 ..  986409 -  -4.1  -5.19998   ACAATGAAAATAAAA                CTATC AGC GACAG                CGGATGTACCATCCG  78 16
   Mhun_0881  984201 ..  984221 -  -3.3  -4.26202   ATATGCAGCAATAAA            TTATCCGCT TCT ATCAGATAA            TGTAAGATTGACATG  59 292
   Mhun_0880 NONE
   Mhun_0879  983259 ..  983280 -  -2.4  -3.14002   ACAATACCGAATACA           TCACATAA GAGTAA TTATATGA            ACTTTAACGATGGAA  43 281
   Mhun_0877  982559 ..  982573 -  -2.1  -2.68778   GAACATGAACAACAG               CATGA TGTTT CCATG               TTATGCTCCGGTGTC  40 26
   Mhun_0876 NONE
   Mhun_0875  981163 ..  981179 -  -5.1  -2.92026   GAGCTGAATAGGATA              CAAAGAG GCC CCCTTCG              AATCAAATAGAAACC  50 82
   Mhun_0873 NONE
   Mhun_0872  978379 ..  978396 -  -3.3  -3.15544   CTCCATGTGGATCAA             CTGACGC TGCT GCATCTG              AAATTTCTGGTCAGA  47 352
   Mhun_0869 NONE
   Mhun_0868  975588 ..  975601 -  -5.3  -3.14693   CTGATGAGGAAGACA               GATGT GAAG ACATC                CAATATTCTAAGAAC  53 146
   Mhun_0867 NONE
   Mhun_0866 NONE
   Mhun_0865  973846 ..  973858 -  -6.3  -5.47431   TGAAGAGAGAAAAAA                CAGAA TAG TTCTG                GTTTTCAAAAATTTT  91 63
   Mhun_0862 NONE
   Mhun_0861 NONE
   Mhun_0860 NONE
   Mhun_0859 NONE
   Mhun_0858 NONE
   Mhun_0857 NONE
   Mhun_0853 NONE
   Mhun_0852 NONE
   Mhun_0851  961468 ..  961482 -    -5  -3.39842   ACCGGAAGAGAAAAT               CATAAC GGG GTCATG               TAATATAAGTAGTAA  54 469
   Mhun_0850  959790 ..  959804 -  -3.5  -3.14944   TACTATGACAGTGAA               GACCG GCGGG CAGTC               CACATCAGCCCCTAT  46 111
   Mhun_0849 NONE
   Mhun_0848 NONE
   Mhun_0847  957253 ..  957264 -  -4.4  -2.93381   TAAATGGGGAAAGTA                TTGC AGAA GCAA                 AAATGCCTTAGTTAC  49 68
   Mhun_0846  956573 ..  956583 -  -2.6  -4.47485   AAAAAGTGTATAAAA                 TATT TAA AATA                 GTCTAATTTGGTGTA  60 28
   Mhun_0845  954639 ..  954670 -    -6   -5.2197   GATAAAAAGCAAAAA      TGACCGATTCATCTG TAT CAGATTAACCGGT-A      TGTTTCCAAATTCAT  87 11
   Mhun_0844 NONE
   Mhun_0843 NONE
   Mhun_0842  952235 ..  952245 -  -6.8  -3.53281   CAGAATAAAAAATTA                 CCCT TCA AGGG                 GTATGGTAGTTAACT  64 12
   Mhun_0835  943228 ..  943242 -  -2.8  -3.29144   CTATCTGGCGTACAA               CCTG ATAGCTG CAGG               GAAAAAACCTGAATA  46 63
   Mhun_0824  933699 ..  933713 -  -4.2  -4.12532   GTGGCCAGAGATAAA               GCCTAT ATA AAAGGC               GAAATTAGAAATCTA  61 245
   Mhun_0822 NONE
   Mhun_0821  930499 ..  930519 -  -6.9  -2.80761   ATCTGAAGAGAGAAT            GTATGATTG GTA CACTCATAC            TTATCATCCTGTGTC  56 275
   Mhun_0819 NONE
   Mhun_0818 NONE
   Mhun_0817  925886 ..  925898 -  -2.7   -3.1404   ATTCATATGTAAAAT                TCTCA CTT TAAGA                TTGGGTTTTATTTCA  44 439
   Mhun_0816  925362 ..  925382 -  -5.5  -3.83347   AGACTGGAAATATAA            GATTACC GGATATG GGTAATC            TATTCAGTCTTTTTT  63 25
   Mhun_0814 NONE
   Mhun_0813  923114 ..  923144 -  -2.1  -2.79632   TAAAAAATGATATGA      TATGGTATGAAAAGA TTA TCTTTTC-C-CCATA      AAGGAGTTGATATCT  41 10
   Mhun_0812  921518 ..  921538 - -10.5   -3.6849   ACTGAAGTCGAACAA            TTGACAGAG ATG CTCCGTCAA            AAGGTTGTCTGGCAT  83 172
   Mhun_0809 NONE
   Mhun_0808  917944 ..  917969 -  -4.1  -3.59202   CATCCGGATAGATAA         CT-CATTTCTGA CCG TCAGACATGTAG         AAGGTAAAAATCCAA  53 497
   Mhun_0806  916808 ..  916818 -  -5.4  -3.41962   GGGGAATACAGAATA                 TGGA TAC TCCA                 GTTTTTTCTGGGCAC  56 164
   Mhun_0804  915608 ..  915618 -  -2.6  -3.18404   GTAAAATCTAACACA                 TATT ATT AATA                 TCTATTCAATTCACG  44 150
   Mhun_0799  912676 ..  912686 -    -4  -4.11692   GATTGAGGTTGAAAA                 GTTT TTT AAAC                 GAAAATTAAACGAAT  61 41
   Mhun_0795 NONE
   Mhun_0794 NONE
   Mhun_0793  906626 ..  906638 -  -6.3  -3.27779   ACCAAAATTAATAGA                GGAAA TTT TTTCC                TTTCACTTTCGGAAA  60 51
   Mhun_0792  905843 ..  905862 -  -4.2  -2.93991   CGCAATCTAATGATA            TCCGATGG TAAT CCAGCAGA             GAGGTGAGTATAAAG  47 230
   Mhun_0791  905352 ..  905372 -    -4  -2.61582   GATCTCATCCATAAT            TTCAGCTT TTTTC AAGCTGCA            CTCTCCTCTGGAAAA  45 16
   Mhun_0790  904653 ..  904666 -  -2.3  -5.42862   ATATTTTCAAAAAAA               TGGCG ATAT CGTCA                ATCAGTATGCATCAT  76 432
   Mhun_0786  901745 ..  901757 -  -3.3  -2.64925   ATATGGTATCAGAAT                CCAGA TGA TCGGG                GATAAAGATATGCTT  43 454
   Mhun_0779 NONE
   Mhun_0778  892807 ..  892822 -  -4.7  -3.49102   ACAGGTCTCAGACAA              CCAGA AGTAAG TCTGG               CAATAACCGAACTCA  56 518
   Mhun_0776 NONE
   Mhun_0775  890536 ..  890558 -  -5.7  -4.28762   ATAATGGTATTAAAA           TCAGAAATC TCGAG AATTTCTGA           CACAAATAACTATTG  67 3
   Mhun_0774  888787 ..  888807 -    -4  -5.10968   ATGAATATATAAAAA            TATGCCAT GCAAT AGGGCATA            TAAAATTACATAAAT  74 118
   Mhun_0773  888118 ..  888131 -  -3.9  -3.35073   ATTATTCGGAATCAA               TGATT AATT AATCA                ATGAATAAAAATTTA  50 38
   Mhun_0772  886865 ..  886875 -  -6.8  -3.10641   CAACTCATCACTCAA                 GCAG GAG CTGC                 ATTTGTCATTCTTGC  57 206
   Mhun_0769  882799 ..  882813 -   -10  -3.24232   GGTTCCTTAAACAGA               CGCAGA TTT TCTGCG               GGAGGTGTGGTACCG  75 2
   Mhun_0768 NONE
   Mhun_0767 NONE
   Mhun_0766  879492 ..  879504 -  -2.7  -2.50035   CAGATAGGAAGATAT                CTGAA TGC TTCAA                CTCTTTTCCTCGCAA  40 222
   Mhun_0763 NONE
   Mhun_0762 NONE
   Mhun_0761 NONE
   Mhun_0760 NONE
   Mhun_0759 NONE
   Mhun_0758  873169 ..  873187 -  -5.3  -4.20516   TCCTGATGGAATAAA             CACCATC AAGAA GATGGTA             GGAACCCCGGAAGGG  67 143
   Mhun_0756  872159 ..  872183 -    -8  -4.09739   GCAACGTCTCGAAAA         CCTGATGTACT CAAG AGT-CATCAGG          AGAAGGAGACTGCAG  75 115
   Mhun_0755 NONE
   Mhun_0754  870294 ..  870314 -  -4.7  -4.56314   TCAATAGAACCAAAA            CTATGGATT CTT AATCCCCAG            ATATGTGACTTCCAC  69 484
   Mhun_0752 NONE
   Mhun_0751 NONE
   Mhun_0750  868843 ..  868857 -  -2.2  -4.04922   ACATAAAGTTATAAA               TTACTA TAT TAATAA               CATTACATTGATTTC  53 481
   Mhun_0749  865291 ..  865304 -  -5.3  -2.87211   ATCCTCCGGCATACA               GGTAT AGGA ATACC                GACGAAAATTTATAC  50 500
   Mhun_0747 NONE
   Mhun_0746 NONE
   Mhun_0745 NONE
   Mhun_0744 NONE
   Mhun_0743 NONE
   Mhun_0742 NONE
   Mhun_0741  857815 ..  857828 -  -3.1  -3.53012   CGCCCTGTTCTCAAA               CGATG AAAA CATCA                GTACCTCCCCCTCTG  50 23
   Mhun_0740 NONE
   Mhun_0739  855668 ..  855678 -  -2.4  -3.04244   TAGTTTATAAAGAAC                 TGGG CAA CCCC                 TCTAAAAGGGCCCAA  42 99
   Mhun_0738  851620 ..  851645 -  -5.5  -3.22774   GACATGCACGAGCAA         TTCGTGCAATCG GTT CGGTTGCA-GAA         CATACCCAGGTTATC  54 250
   Mhun_0735 NONE
   Mhun_0734  845048 ..  845062 -  -5.7  -3.57144   CCCCCGATTTTCAAA               GATCC TACCC GGATC               AATTTTGAGCCTTCA  58 195
   Mhun_0731  839414 ..  839427 -  -4.5  -4.11884   AATGATAAGGAGAAA               CCCAG GTTC CTGGA                CTGGTTCTGTAGTCA  61 220
   Mhun_0726  832632 ..  832650 -    -6  -2.77962   CCGTATATGTTAAAT             GAAGAGGA TTG TTCTCTTC             TTCTTCATCATGGAA  50 94
   Mhun_0721  826192 ..  826225 -  -3.1  -2.55847   AATGTTCAGATTAAT     GCCCAGAT-TACCTGA CAC CCCGGAATATCTGGAC     TTTGGTTTCATCAGA  40 138
   Mhun_0719  823984 ..  823995 -  -4.4  -3.14693   CTTATCATGAAGATA                GAGA TACT TCTC                 TGATCCATTTCTTTA  51 203
   Mhun_0717  822735 ..  822759 -  -4.4  -3.37612   GGGAACGTGAATCAA          TTGATAGTAT GAATG ATACTTTCAA          AAAGATATGGGAATA  52 328
   Mhun_0715  820937 ..  820971 -  -6.1    -3.484   CCGATTATAGGATAA    TGCAAAACTTTCTGAAA TAA TTTC-GAAA-TTTTGCA    TAATTCTATGGAGTG  62 478
   Mhun_0712 NONE
   Mhun_0711  819536 ..  819550 -  -5.6  -3.70149   TCGAGAGTATTTAAA               CGCCCT AAG AGGGAG               CGGGGCAGGTGGTGC  60 122
   Mhun_0710 NONE
   Mhun_0709 NONE
   Mhun_0708 NONE
   Mhun_0707  817335 ..  817363 -  -3.4  -2.67244   TTATATCTAAACTTA        TATTAATTTTTA GTACA TAAAATTTAATA        CTTTATTTGCACTTA  43 66
   Mhun_0706 NONE
   Mhun_0705  816309 ..  816324 -  -6.1  -2.60212   TGAGCAGTGGAGAAG              GGAGG TACTGG CCTCC               TTTAGAACTGAACAT  54 27
   Mhun_0704 NONE
   Mhun_0703  813691 ..  813702 -  -2.2  -3.35679   TGTTTTTAGGGATAA                GACG ATTT CATC                 ACTCATTCCTGTCGT  45 109
   Mhun_0702  812846 ..  812859 -  -3.1  -3.02511   TGGATGTGGTGAATA               GATCC GTGC AGATC                CATACTCACAAAAAA  45 44
   Mhun_0700  809764 ..  809774 -    -4  -3.63167   TGAAAAAAAAGTGAA                 TGAT CTT ATCA                 TTTTCTGAATCTTTA  54 38
   Mhun_0698  808684 ..  808694 -  -2.6  -3.72756   TAATAATATATATAA                 TTAA GCT TTAA                 TAATTTATATTAAGC  50 22
   Mhun_0697 NONE
   Mhun_0696 NONE
   Mhun_0695  804397 ..  804411 -  -8.6   -3.4158   TCTAAAAATTATGAA               GGAATG AAT CATTCC               AGATCTATCAATCTC  70 334
   Mhun_0694  802802 ..  802830 -    -4  -2.86785   TACGATATCAATAAT        CTGTTCCATA CCTTTAACC TATGGAACAA        GTAAGGAGATTGGTA  46 344
   Mhun_0693  802120 ..  802134 -  -2.8  -3.44051   TTCGCATCATGATAA               TGAACC CCT GGTTTA               AACATTGTAGATTAT  46 249
   Mhun_0692 NONE
   Mhun_0691  800454 ..  800470 -  -3.8  -2.91064   CTCATAAGTAACAAT              TCATTA TGGTT TAATGA              TTTACCTCTGTTGAT  46 40
   Mhun_0690 NONE
   Mhun_0689 NONE
   Mhun_0688 NONE
   Mhun_0687 NONE
   Mhun_0686 NONE
   Mhun_0685  791170 ..  791186 -  -5.1  -2.64803   TTATCCCGAAACTTA              TTGGCAC ATT GTGTCAA              TATTTCTCTTCTCCC  49 319
   Mhun_0681  785163 ..  785173 -    -4  -3.45054   TGGCATAACTGATAA                 TTAC TCG GTAA                 ATCCATGTACCAATC  52 161
   Mhun_0679  782211 ..  782222 -  -4.4  -3.16742   TTCAACTCTCATGAA                TCCT CTGA AGGA                 AAATGGGTGGATTTA  51 38
   Mhun_0667 NONE
   Mhun_0666 NONE
   Mhun_0665  770269 ..  770281 -  -5.5  -4.11897   ATAAACCGACAGAAA                GGATC AGG GACCC                GGATGTTGCTTGATT  66 378
   Mhun_0662 NONE
   Mhun_0661 NONE
   Mhun_0660 NONE
   Mhun_0659 NONE
   Mhun_0658 NONE
   Mhun_0657 NONE
   Mhun_0656 NONE
   Mhun_0655 NONE
   Mhun_0654  759795 ..  759813 -  -5.2  -2.57944   TATGATGAGATGAAC             CCGTCGTA TAA TGCAACGG             CTCTCAACCCCTGAT  49 128
   Mhun_0651  757300 ..  757310 -  -3.2  -3.74251   GAGAGGGCGATGAAA                 TCCG GTA CAGA                 ATACATTTTCAGGGT  52 34
   Mhun_0650 NONE
   Mhun_0649  755077 ..  755093 -  -3.7  -3.68366   GGACGGTAAAATCAA              GATTGGA TTA TTCAATC              CCTTATTTTTCTTCC  54 28
   Mhun_0647  751946 ..  751962 -  -2.3  -3.63148   AGCATTCTAAAAAAG              TGTTTTT TGA AAAATCA              GGAATGTTTTTCCCA  49 23
   Mhun_0646 NONE
   Mhun_0645 NONE
   Mhun_0644 NONE
   Mhun_0643  745934 ..  745968 -    -6  -3.18839   ACCCTGAAACACAGA    TGGTTC-A-GGAGATA GTTGT TATCTCCATTGAACCA    GCCGGCAGATTTGAA  58 97
   Mhun_0641 NONE
   Mhun_0640  740352 ..  740365 -  -3.7   -2.9162   GAAGTCTGTAAATTA               CCCGC AAAA GGGGG                AAGAAGAGGATATAA  44 276
   Mhun_0634  734138 ..  734154 - -10.1  -2.88638   AAAATGGATATTATA              CTGGCCA GAC CGGCCAG              ATGATCTTTCCGTAC  73 4
   Mhun_0633 NONE
   Mhun_0627  724106 ..  724122 -  -5.1  -2.71791   AGTTTTTTTTGAAAT              CCCTGAA ATC TTCAGGC              CGTAAGGTTGTTTTT  49 397
   Mhun_0625  721785 ..  721798 -  -4.5   -2.7044   TATTGAATGAGATTA               CAGCA GAAC TGCCG                AGAGTAGGAATACCA  47 9
   Mhun_0620  717157 ..  717177 -  -6.7   -3.8647   ATCGATCATATCAAA            GCCGGAGAG GCA CTCACCGTC            CTCCGGATTCTTGGG  66 368
   Mhun_0616 NONE
   Mhun_0615 NONE
   Mhun_0614  708440 ..  708456 -  -5.1  -3.61902   GGTGACCAGATACAA              CTTCCTT TTA AAGGATG              TTACGGTCGGGCAGA  56 368
   Mhun_0611 NONE
   Mhun_0610  705636 ..  705651 -  -3.3  -3.72893   GAGTTGTCGAGTAAA              GGAAA GGCAAT TTTCC               CTCTGTTCTTCTTGA  52 60
   Mhun_0600 NONE
   Mhun_0599 NONE
   Mhun_0596  683249 ..  683259 -  -3.2  -2.82516   TCTTCCACCAGCACA                 CCTG GAC CAGA                 TGGAAAAAATTCAAT  44 55
   Mhun_0595 NONE
   Mhun_0594  679556 ..  679572 -  -2.1  -4.90906   TGATAAGATGAAAAA              TGCCGGT ATC ACCTGCT              TTGATGAACCACGGG  67 301
   Mhun_0592  677422 ..  677438 -  -6.6   -3.9461   GTTCTCCAATAATAA              GGATTC GGAAA GAATCC              TGAAATCCCTTACGA  69 35
   Mhun_0587  673288 ..  673298 -  -3.2   -2.9294   CACAGGAGTTACACA                 GGAC CCT ATCC                 ATCTGGTTTAGAATA  45 344
   Mhun_0586 NONE
   Mhun_0585  672654 ..  672666 -  -4.7  -4.36411   TATGAATGAGGAAAA                GCCGG AAT CCGGA                TTGATCTGCATTCAT  66 86
   Mhun_0584  670816 ..  670842 -  -4.3  -2.92442   ATGGAAGAGAGGAGA         TGCAGACCGGC TGATT GCCACGCTGCA         TGAGTGATTGGAACC  49 206
   Mhun_0583  669375 ..  669388 -  -3.1  -3.47078   CATCGGATATGATAA               TCC-GG TTT CCTGGA               TTCTGATAGGTTCAG  50 307
   Mhun_0580  667110 ..  667135 -  -2.3  -3.12521   TTTACTAAAATCACA         TCCGCTCAGGC AAGT GCCGGGACGGT          ATCTGCCCAGATCTC  43 80
   Mhun_0579  666469 ..  666479 -  -5.4  -3.26568   CCACACCCACAAAAG                 TGAG ATC CTCA                 TACAGGATATGACCG  54 73
   Mhun_0578 NONE
   Mhun_0577 NONE
   Mhun_0575 NONE
   Mhun_0574  662179 ..  662191 -  -5.5  -3.44792   TGAATGGAAAACAGA                CCGGT CAC ACCGA                TAATGGTTGCTGTCC  58 17
   Mhun_0570 NONE
   Mhun_0569  658413 ..  658429 -  -4.4  -3.13742   AAAATGTGAATAAAT              CTCCCA AAGAA TGGAAG              TTTTTGATTATGGTA  51 33
   Mhun_0566  653346 ..  653357 -  -5.8  -3.86795   AAAAAATTTAGTAAA                CCCT TCCT AGGG                 TCTCGTTTCTCTATT  63 87
   Mhun_0564  652049 ..  652065 -  -3.7  -2.71325   CCATGGAGAAAGGGA              CCATTCT TGG AAAACGG              GTCATTGAAGCTATG  43 257
   Mhun_0560 NONE
   Mhun_0559  648038 ..  648054 -  -5.2  -3.61764   GTACGAATTTGGAAA              TTGTGA TTCAG TCACAA              AAATTTCGGCGATTA  58 53
   Mhun_0558 NONE
   Mhun_0557  645473 ..  645485 -  -4.1  -2.79538   GACAGAAACCAGAAC                CGAAT ATT ATCCG                CCTGGCCCACATTCT  46 19
   Mhun_0555  642639 ..  642652 -  -2.4  -4.38322   CGAATCAGAAAATAA               GAGA GCTGAT TCTC                TGACTTTTTTTCATT  59 50
   Mhun_0553 NONE
   Mhun_0552  637280 ..  637306 -  -2.4  -3.40175   AGCTCTCAAAAGATA        TCTGG-GAAAA TAACCC CTTTCTCCAGA         TTGAGGTTCATCTTC  45 33
   Mhun_0549  627946 ..  627959 -  -3.8  -3.37796   TTTCATCATGCATAA               CTCC TGAAGG GGAG                TAGACTCATGAAAAG  50 79
   Mhun_0548  626509 ..  626519 -  -4.6  -6.17669   AATAAAAGAAAAAAA                 GGAG ATT CCCC                 AGGGATTATGGCTTT 100 243
   Mhun_0546  624097 ..  624116 -  -5.6  -3.44527   CAGGGATTATCAGAA            CCTGGGAA TCAC CTCCCCGG             TCTGGCAATCCCTGT  56 470
   Mhun_0544  621435 ..  621447 -  -4.8  -3.25442   GTAAGAGAAAATAAT                CCAG GCTAT CTGG                CCATCCACATTTTCT  53 18
   Mhun_0542 NONE
   Mhun_0541 NONE
   Mhun_0540  617607 ..  617619 -  -6.3    -2.768   AGTAATGAAAGGAAC                GATAC ACG GTATC                TTATATCAATTATTA  55 279
   Mhun_0539 NONE
   Mhun_0538 NONE
   Mhun_0537  614686 ..  614696 -    -4  -2.92091   AGACCCATCTATATA                 TTCA TTT TGAA                 ATGATCAGCAGTGGG  46 372
   Mhun_0536 NONE
   Mhun_0535  610100 ..  610110 -  -3.2  -3.65214   ATTCAGCGAAAAAAG                 TGGC TGG ACCA                 GGTTCATGACCGGGT  49 67
   Mhun_0533 NONE
   Mhun_0532 NONE
   Mhun_0531  607554 ..  607564 -  -4.6  -2.97735   CATTTAAACACGATA                 CCCC CAA GGGA                 AAGGGTACTGTTACT  49 49
   Mhun_0529  605413 ..  605429 -    -3  -5.53991   CATTGAGGAAAAAAA              GACAAA ATGCA TCTGTC              CGACCTGTCCGAGTT  82 268
   Mhun_0527 NONE
   Mhun_0526 NONE
   Mhun_0525 NONE
   Mhun_0524 NONE
   Mhun_0523  601659 ..  601669 -  -3.2  -4.62471   CTGAAGCTGTAAAAA                 CTGC TGA ACAG                 TGGGGCGAATATAAA  65 318
   Mhun_0521 NONE
   Mhun_0520 NONE
   Mhun_0519 NONE
   Mhun_0518  596565 ..  596579 -  -4.2  -2.83403   TCGTGGGGATGAAAT               GGTGGT TTG ATCACC               GGTTGGCTGGGAAAG  46 52
   Mhun_0515 NONE
   Mhun_0514  594576 ..  594591 -  -3.2  -3.29558   TGAGAAGTCAGAATA              TGGCTC TTGA GATCCA               TCGGGAACCGGAACA  48 88
   Mhun_0513  593631 ..  593645 -  -4.2  -4.68424   GAATTCAGCTAAAAA               GGGTTT ATT AATCCC               GACGTTCCACAATCC  69 18
   Mhun_0511  591958 ..  591975 -  -8.5   -3.3568   TAACTGAAATGAATA             GTTGCAA CCGG TTGCAAC              TGGTTTTTGAGAAGT  70 280
   Mhun_0510  590640 ..  590660 -  -2.5  -2.77926   AATTAGATCCAATTA            CTATTCCAA TCC CTGGAACTG            ACATCAAAATACGTA  42 500
   Mhun_0508  589617 ..  589628 -  -4.4  -4.38171   GATATCATAGGAAAA                TCTG ACAA CAGA                 TTGACCAGGAGTATC  66 248
   Mhun_0504  587312 ..  587323 -  -4.4   -5.1925   GGATAATCGAAAAAA                CAGT GGAT ACTG                 AATTGTATCACAACC  80 336
   Mhun_0501  583958 ..  583973 -  -4.7  -5.19328   ATTTTATAAGAAAAA              TCAGG TTACTC CCTGA               TTCTCATTCTATTCT  80 29
   Mhun_0496 NONE
   Mhun_0495 NONE
   Mhun_0494  572189 ..  572200 -  -2.2  -2.74461   TATCTATCCTGAAAT                CAGA CTAT TCCG                 GTCACAGACCATGAT  40 97
   Mhun_0493 NONE
   Mhun_0492  569816 ..  569834 -  -4.6  -3.01712   CGGGCTCTTGGAACA             TATCGGAA CGG TTCTGATA             TTGATATTGCCCTTG  47 323
   Mhun_0489  567119 ..  567153 -  -3.1   -4.0371   GACCTTTCAGATAAA    TTTCCCTGT-TTTACA TGAT TATAAATACATGGAAA     ATATCAGAGAAAATA  56 73
   Mhun_0488 NONE
   Mhun_0487  563690 ..  563712 -  -2.8   -3.6654   CAAACCTTAAAAAAG          TCA-GACCA GTGAAA TGGTCATGA           GTTCAAATCTTCCAT  50 3
   Mhun_0483  558627 ..  558643 -  -8.7  -3.74101   GAAATTGAAGAAACA              GCAGTGA ATA CCACTGC              ATAATTTTTTTTCTT  73 48
   Mhun_0481  556495 ..  556506 -  -4.4  -4.37198   AATTTAAAGTGAAAA                GAGA TGAA TCTC                 ACGGAGAGAAAAGTC  64 425
   Mhun_0477  551412 ..  551424 -  -4.9  -3.46271   TATAAATATCGATAA                TTTAG GTC CTAAA                TCTAAAAATAACCCG  56 99
   Mhun_0472  546568 ..  546581 -  -6.7  -2.89191   GGAGACCGGGATATA               TGGCA AGGG TGCCA                GGTTTGAACTGGTCT  54 76
   Mhun_0465  537954 ..  537967 -  -5.2  -3.99324   TCTGACCATGAGAAA               CCGG TAAGAC CCGG                AACAGATATATCATC  63 83
   Mhun_0463 NONE
   Mhun_0462 NONE
   Mhun_0461 NONE
   Mhun_0460  532264 ..  532278 -  -2.8  -2.69151   TTTTCTCATAGATCA               TTTGTG AAA CACGAA               AGGAGATTCTTTGAA  41 116
   Mhun_0459  530688 ..  530706 -  -6.6  -3.27475   TTTGTTATCATAATA             CGCCCCCT TAA AGAGGCCG             TTGCATAACTTTTAA  62 223
   Mhun_0448  520976 ..  520993 -  -3.3  -2.62184   TTCTCTTTCATATTA             CTCCAGG GCTG CCCGGAC              GGCTATTCTGACACT  43 5
   Mhun_0447  519509 ..  519519 -  -5.4  -3.18737   GAACCAGTATGAATA                 CATG CTC CATG                 CCGTAAAAACCCTGG  54 320
   Mhun_0445 NONE
   Mhun_0444  516434 ..  516444 -  -6.8   -4.7373   GTACTGCAGGAAAAA                 CCTG ATG CAGG                 TGCGATATTTGCCCG  82 192
   Mhun_0442 NONE
   Mhun_0441  514538 ..  514578 -  -2.6  -4.03078   TGATCATATCAGAAA  TCCCCTGCAGATTATT GCCGGATAT AATGATCTGCAGGGTG  GAGAATATGCTCATC  56 181
   Mhun_0439  510857 ..  510869 -  -4.8  -3.32202   GACTGGTACACAAGA                CCAG GATCG CTGG                GTAGTACTGATCCTT  54 148
   Mhun_0436 NONE
   Mhun_0435  505533 ..  505553 -  -5.5  -3.28119   ATGGAGTGACATGAA            TTGTTCTTT TTG AAAGACCAA            TGCATCAGGAGTAGA  56 80
   Mhun_0434  504615 ..  504628 -  -2.3  -2.56426   TAAGATTCAGAATAT               GGATG ATGT CGTCC                TTGATATCCTGAGTT  39 354
   Mhun_0432  500207 ..  500235 -  -5.4  -5.32699   TGAAAGAGCAAAAAA        TCCAGAAAAAAT TTCGG ATTTTTACCGGA        GTTTCCCTTTAATGG  85 18
   Mhun_0431  498977 ..  498993 -  -2.3  -3.09718   TAATCTCGAAAATGA              TTTGGAT TTC ATTCAAA              ATATGAAATCATGGT  43 77
   Mhun_0419  468636 ..  468646 -  -3.2  -3.28712   TCTCCGGGCTTATAA                 CAGT CAG ACCG                 GTGGATATGGAGTAT  45 104
   Mhun_0416  462650 ..  462661 -  -2.2    -4.258   TGATTCATGAACAAA                CCCT GCAT AGAG                 TTTTAAGGGTATTTA  56 372
   Mhun_0411  456259 ..  456272 -  -4.5  -3.15236   TAAAGTTATATCGAA               CGACC CTAT GGTCA                CATTGACATCTTGTA  51 362
   Mhun_0410  454233 ..  454245 -  -2.6  -3.98083   TATGGAACGGATAAA                CCAG AGTTA CCGG                GATCTGCATCTATGG  54 126
   Mhun_0408  452701 ..  452715 -  -7.1  -3.33744   TTTTCCCGTAAAAAT               CAGGG AAGGA CCCTG               GATATTGCCGGGATT  65 10
   Mhun_0400  444583 ..  444594 -    -3  -2.57564   TCACCTGGGTACAAT                TTTC AGTT GAAA                 TAATGGATAGCATCG  41 235
   Mhun_0397  440772 ..  440783 -  -4.4   -3.3375   ATTAATATGACAATA                CTGA TAAA TCAG                 GTATTTTATTGAAAT  52 0
   Mhun_0396 NONE
   Mhun_0395  437148 ..  437166 -  -4.6  -3.77553   CAATATTATTAATAA             TTACTGAA GGT TTCAGAAA             ATCAATTAATGGATT  56 96
   Mhun_0392 NONE
   Mhun_0391  432622 ..  432641 -  -4.4  -4.62783   GATTTATCTCAAAAA            TATCCAAA ACGA TTTGAATA             TCTGGGGTACGTTCC  69 411
   Mhun_0389  430026 ..  430044 -  -4.6  -3.09516   TTTCTCATTATGTAA             TTTCGATA TGT TATCGAAT             AATCAATTTTAATGA  49 371
   Mhun_0388  428255 ..  428265 -  -2.6  -3.72756   TAATAATATATATAA                 TTAA GCT TTAA                 TAATTTATATTAAGC  50 226
   Mhun_0387 NONE
   Mhun_0386  425350 ..  425360 -    -4  -3.88787   GTAGATCTTCAGAAA                 TTGA AAA TCAA                 TTATCATTAGAATTG  58 291
   Mhun_0378 NONE
   Mhun_0377  419594 ..  419612 -  -8.8  -3.29511   TGGATGCGGTGATAA             TGGCGGTG GGT CACCGACA             ATTCCGGGAGATGGG  70 205
   Mhun_0368  414079 ..  414089 -  -2.6  -3.73106   TGAAAATGGTAATAA                 TTAT TTT ATAA                 CAAAATCAAGGCAAA  50 44
   Mhun_0367 NONE
   Mhun_0366  412592 ..  412612 -    -6  -3.74693   CGCGAGGGTACCAAA            GCCTGGCC AAATG GGCCGGAC            TTAAGATCCGGTTTC  64 298
   Mhun_0361  409578 ..  409588 -  -5.4  -2.87564   TCATCTTTGGAGAGA                 CATC AAC GATG                 ACCTGGGAATTCAGG  50 36
   Mhun_0358 NONE
   Mhun_0357  404988 ..  405000 -  -2.6  -4.20932   AACAGTTATGCAAAA                GCCC ATAAG GGAC                TATCATGGAAGGAAA  57 398
   Mhun_0353  399649 ..  399674 -  -6.9  -2.52543   ATCCGGCTGAATTCA         GATCGACAATC AAAT GATTGCTGATC          GTATGATCAATCGTG  56 399
   Mhun_0352  397178 ..  397193 -  -2.4  -3.68351   TTCTCAGGATTGAAA              CCGATC GGGT GGCCGG               GTATCTTCAAAAAAC  50 518
   Mhun_0350  394805 ..  394815 -  -6.8  -2.52263   AACCAAACAAATGAG                 GGTG TTG CACC                 AATGATCAATATCAT  56 79
   Mhun_0349  394107 ..  394129 -    -7  -2.93712   AATAAAACCACTATA           CGGCTCATAA ACA TCATGAGACG           GTATGTGCCAAAGGG  59 107
   Mhun_0348 NONE
   Mhun_0347  391066 ..  391080 -  -2.2  -3.96892   AACTTTGAGGATAAA               TTTTAT TAC ACAAAA               AAATTTTTGAAAATG  53 51
   Mhun_0343  385733 ..  385744 -  -3.6  -3.03771   GGAGACCCCCGAACA                GCAG GCAA CCGC                 GTTCTTTGCCGGTTT  45 300
   Mhun_0341  382441 ..  382458 -  -7.7  -3.87584   AAGGATAATTAATAA             CCACGAA TTTC TTCGCGG              ACCTTCTCGAGATTT  73 1
   Mhun_0340  381224 ..  381236 -  -3.4  -2.94144   CTTTCATTTAAATCA                GGAT TTGAG ATCC                GGTTATAGGAATCTC  45 74
   Mhun_0331  371290 ..  371301 -    -3  -3.55761   TATTCAGGTGGTAAA                TCTA CCCA TAGA                 TTGGGAAATGCGGTC  48 2
   Mhun_0330 NONE
   Mhun_0329  369703 ..  369719 -  -9.5  -4.35518   AACGGGAGATGAAAA              GTGATCA CAT TGATCAC              ATGCCAAGATATGCT  90 22
   Mhun_0318  358713 ..  358727 -  -8.6  -3.09516   TCGCGGATGACGGAA               CGGTAA AAC TTACCG               ACTGGGGTCTTTCCC  63 401
   Mhun_0314 NONE
   Mhun_0313 NONE
   Mhun_0312  349061 ..  349087 -  -7.4  -3.90729   AACAATGGGTAGAAA         TGCAATTCAGAA TGC TTCTGAAGTACA         AAAAGAATACATTAC  71 306
   Mhun_0307  346447 ..  346462 -  -2.4  -5.38249   ATGAATCATAAAAAA              CCGGGG TCTT CACCAG               ATCTCTTCTGGAAAG  76 19
   Mhun_0306 NONE
   Mhun_0305  344103 ..  344121 -  -8.2   -3.0264   AAAGCCCGGCTAATA             GAAAAACC ACA GGCTTTTC             GATCATTTTCTTCCA  63 28
   Mhun_0302  340115 ..  340133 -    -6  -3.53224   TATCCTGGTTGCAAA             TCTATTCC TAT GGAATCGA             GTGTGTATAATATAA  58 367
   Mhun_0299 NONE
   Mhun_0298 NONE
   Mhun_0297 NONE
   Mhun_0296 NONE
   Mhun_0295 NONE
   Mhun_0294  334167 ..  334180 -  -3.9   -3.5361   TAATCATTCATACAA               TATTG CGTA CAATA                ACATTATAATTTTTC  52 29
   Mhun_0293  333146 ..  333159 -  -2.4  -2.80821   GGTGGAAATATATTA               TCAG ATTAAA CTGA                AAAAAGATAATCCGG  41 53
   Mhun_0292 NONE
   Mhun_0291 NONE
   Mhun_0290 NONE
   Mhun_0289 NONE
   Mhun_0288 NONE
   Mhun_0287 NONE
   Mhun_0286  321887 ..  321909 -  -6.4  -2.87344   TATTTTTGTTACAGA           GTTATCTGAA TAA TTCAGATAAG           GTCTCTCATCACGAG  55 412
   Mhun_0285  320919 ..  320929 -  -5.4  -3.11687   CTAATCACCATTGAA                 GAGA TTC TCTC                 TATGCTGAAATCCAG  52 227
   Mhun_0282  315877 ..  315897 -  -3.3  -4.36378   GAAAAATAGAAATAA            TTCCCAAAA CAA TCTTTGGAA            TTTCCGGATCACTCA  62 58
   Mhun_0274 NONE
   Mhun_0273  302681 ..  302696 -  -6.8  -2.72381   CTATAATATTATAAT              GCCCTCC ATA GG-GGGC              GTACTTATCAGGGGA  55 235
   Mhun_0269  298027 ..  298062 -  -4.9  -3.37487   TCACACGCTCAAATA    TTTTTGTGCTAAGTA AAAAAA TTCTTAGCAAAAAAA     GAATGATGGTTCTAC  54 303
   Mhun_0268 NONE
   Mhun_0267  296764 ..  296782 -  -5.4  -3.75617   AAAAAAGGGGAATAA             TTGCTTTA TTG TAAAACAA             AAGATCCCTGTTGCA  60 12
   Mhun_0265 NONE
   Mhun_0264 NONE
   Mhun_0262  288048 ..  288060 -  -9.1  -2.69178   AATGACAGCAGATTA                TGGGG TCT CCCCA                ACTCTCTCGCAATAA  67 94
   Mhun_0261  286624 ..  286643 -  -3.6   -2.8547   ATCTGTTAGAGGAGA            TTGCCCCGA AAA TCAGGG-AA            TTGTAACTTCTATAC  44 18
   Mhun_0259 NONE
   Mhun_0258  283339 ..  283351 -  -3.4  -3.40403   GTGTCGTTATCATAA                TGAG GGGCT CTCA                GGATATTAGGTGACT  48 62
   Mhun_0257  283006 ..  283020 -  -4.3   -4.6526   ACAAAGTCTGAAAAA               CTGAT TTTGC ATCAG               CCGTTTATCCCCAAA  69 30
   Mhun_0254  279604 ..  279617 -  -6.7  -3.48738   GAGCACGATGAAACA               GGAGT TGAT ACTCC                GGAAAATGAGTTAGA  64 81
   Mhun_0253  277659 ..  277684 -  -6.9   -4.2558   CACTTTTCATCAAAA         TCGCATTGCTG ATCC CAACAATGCCA          GTCTTTTGATTACTC  74 372
   Mhun_0249 NONE
   Mhun_0248 NONE
   Mhun_0247  272429 ..  272455 -  -2.3  -3.73995   TCCTGTACAAAAAAC        CGA-GTTCCTGA ACAT TCAGAATCATCG         CTTATACCCCCTGAT  49 20
   Mhun_0246  271696 ..  271706 -  -2.4  -3.30124   GTTTATGCTTCAGAA                 GGGC TGA GGCC                 AGGAACAATGCACCG  45 2
   Mhun_0245 NONE
   Mhun_0244  269955 ..  269965 -  -2.4  -2.72537   CCATAAAAAAACCAT                 GCCG CTT CGGA                 TATAAATTTTTTAAA  40 61
   Mhun_0241  267209 ..  267220 -  -4.4  -3.00476   AGGTGTAAGTAGATA                TTGG GCAA CCAA                 TTTTTTGCCGATGAA  47 430
   Mhun_0239  264625 ..  264641 -  -5.1  -3.99153   TCACCATAAAAAAAG              GCCTG GATGGGT CAGGC              AGAGGATTTTACACC  63 20
   Mhun_0238 NONE
   Mhun_0237 NONE
   Mhun_0236  261878 ..  261888 -  -5.4  -2.54098   GGCTTCAATCAATAC                 CGAT GAC ATCG                 TATCATTCTTCCATT  50 8
   Mhun_0235  261016 ..  261027 -  -4.4   -3.5241   GAGGTGTCAGAAATA                CTGA ATTA TCAG                 AACTTGATAAAGAGT  53 201
   Mhun_0225 NONE
   Mhun_0224  249899 ..  249918 -  -7.9  -3.54638   ACAATCTGGTTGAAA            CCAGGAT TTAATC ATCCTGG             TATTTTTTCGCGATG  68 13
   Mhun_0218 NONE
   Mhun_0217 NONE
   Mhun_0216 NONE
   Mhun_0215 NONE
   Mhun_0214 NONE
   Mhun_0213  238236 ..  238247 -  -5.8  -3.57462   GAGGGTATGTTCAAA                GTGC CAGG GCAC                 TTGGGGCGAAAGATA  58 397
   Mhun_0205 NONE
   Mhun_0204  229123 ..  229144 -  -7.3  -3.05463   AGTTTTGTCATGGAA           TACCACCCCG TCA CGGAG-GGTA           AATGTCCAGGTGAGT  61 310
   Mhun_0202 NONE
   Mhun_0201  225872 ..  225884 -  -3.4  -2.90227   CCTGAATGATGAAAT                TGCA ATTAA TGCA                GGTTTTTTGTAACTT  44 167
   Mhun_0185 NONE
   Mhun_0184  205557 ..  205569 -  -3.4  -3.91984   ATATGTCGGAAAGAA                GAGA TATGT TCTC                CGTATATGGGATACG  54 116
   Mhun_0183  203683 ..  203693 -  -6.8  -2.52623   TGTTTGTTACAAGAG                 GGTG TTG CACC                 AATGATCAATATCAT  56 79
   Mhun_0181 NONE
   Mhun_0180 NONE
   Mhun_0179 NONE
   Mhun_0178  197938 ..  197957 -  -2.2  -2.78384   CTGTTTCGTATTACA            TTATATTC GAGT GAAAATAA             AAAAGCGTTGAATTG  41 196
   Mhun_0177 NONE
   Mhun_0176  196073 ..  196105 -  -9.3  -3.20723   GGTTGATGAAGTTAA      TGTGAGACATAAGTA TAT TACTTATCTCTCACG      AAATGATGAATATAT  70 103
   Mhun_0175  194433 ..  194445 -  -7.7  -3.18264   GGTTTGACTGATGAA                TAGCG AGG CGCTA                TAAGAGTGTATTTTA  65 253
   Mhun_0171 NONE
   Mhun_0170 NONE
   Mhun_0169  185710 ..  185726 -  -2.2  -3.30651   GTGCACATCAGAAGA             CGTCCCG GATA CGAG-CG              GCTTTCATCCTGGCA  45 511
   Mhun_0165  182804 ..  182824 -  -4.7  -3.95219   TCTAAACGCGATAAA            TTCTTCATC AGG GACGAAGGA            TTTTGCGTATGATCC  61 474
   Mhun_0163 NONE
   Mhun_0157  175618 ..  175638 -  -2.5  -2.61004   TTATTTTCAAAAATC            TCTGCACCT GTT ACGTGAAGA            CAATCCGGTGGATAA  41 15
   Mhun_0156  174794 ..  174821 -  -3.3  -3.35542   CTCATGTGCAAAAAT        GTCAATCCTGG TAATAT CCAGGCCAGAC         TCCAATGTCTGGGAT  48 188
   Mhun_0155  173668 ..  173704 -  -5.1  -4.21812   GTGGATGTAAAACAA    CAGGATGATCAGGTTAT TGC AAAAGCTGATCTTCCGG    GTTGTAATAAAGAGG  67 292
   Mhun_0153  172964 ..  172977 -  -2.4  -3.49618   TGGTTATATAATTAA               CGAA GATCAG TTCG                ACAAAGAGCGATAAT  47 51
   Mhun_0152 NONE
   Mhun_0151 NONE
   Mhun_0150 NONE
   Mhun_0149  169368 ..  169383 - -11.8  -4.68424   GAATTTACGTAAAAA              CCGGGG GTTG CCCCGG               TCCGGAGGAGGATAG 100 261
   Mhun_0148  168289 ..  168299 -  -5.4   -3.7948   TCAATATCCATGAAA                 TGAG AGT CTCA                 TCGGTTGGATATCAA  63 74
   Mhun_0147  166627 ..  166645 -    -3  -2.67588   ATTGAATGGAAAGAG             GGTGCATC TGT GATGCGAC             AAGTTTCCGAAGAGA  41 456
   Mhun_0145  164256 ..  164282 -  -8.8  -3.06183   TCGACGCTGATTCAA         TCTCGATGGA AATTGAA TCCACCGAGA         CACTTTTATCACAAT  67 83
   Mhun_0141  161407 ..  161422 -  -2.6  -4.31085   CATATCAATCGAAAA              CCTATAC TGA GTAT-GG              TTTTTACCTGTGCTC  60 498
   Mhun_0139  159643 ..  159659 -  -2.2  -3.12257   CCAGAAAAAATATTA              TTGGAG GACGG CACCAA              GGTCAGCAGGGCCGA  43 6
   Mhun_0138 NONE
   Mhun_0137 NONE
   Mhun_0136 NONE
   Mhun_0135  156419 ..  156439 -  -5.3  -2.85379   ACAGAACTCAATAAT            CCCGCCGAA TCT TTGGGCCGG            CCTACCGGGCTAAGG  50 27
   Mhun_0133  154030 ..  154043 -  -2.3  -4.39166   GCGCAGATATCAAAA               GCCGT CTTG ATGGC                ATATTCCAATCTCTT  59 275
   Mhun_0130  151019 ..  151039 -  -9.7  -2.91582   TATCTTATTGATATA            CTCCCCG TCAACTG CGGGGAG            GTATCGCACCATCGT  71 213
   Mhun_0129 NONE
   Mhun_0128 NONE
   Mhun_0127  147166 ..  147182 -  -5.1   -2.9062   GTGAGGAGAGAATGA              GGGGA GGGGTTA TCCCC              CTAGAATAGATTCGA  50 18
   Mhun_0126  146703 ..  146721 -    -6  -3.23274   CCCCGGATAATTCAA             GGATGAGT TTC ACTCATGC             TCCTATGGAATATTG  58 48
   Mhun_0125 NONE
   Mhun_0124 NONE
   Mhun_0123 NONE
   Mhun_0122  143865 ..  143882 -  -4.1  -2.69468   GATCGGGAGATATCA             GAATCTG TCTT CAGCTTC              ATATTTCTCTTTTCG  45 5
   Mhun_0121 NONE
   Mhun_0120 NONE
   Mhun_0119 NONE
   Mhun_0118  139711 ..  139723 -  -4.8  -4.30793   TCATATAAGAAAGAA                GCGA ATTAA TCGC                TCTGACGTCCCGGCT  65 147
   Mhun_0113  132937 ..  132958 -  -4.3  -3.09018   TGAGTATGTGAAAAT           TCCCCGGAA AAAT TACCGGGTA            TACAGGCTGATAGTA  49 98
   Mhun_0112  130974 ..  130986 -  -4.7  -3.64488   AAGGGCGGGAAAATA                CGCTG ATA CCGCG                GTTGAAGTTCTGATT  56 311
   Mhun_0099 NONE
   Mhun_0084 NONE
   Mhun_0083 NONE
   Mhun_0082 NONE
   Mhun_0081  100786 ..  100806 -  -6.1  -2.55282   AATTCAACGAAAACC            CATGACATC CAG GACGACATG            CTGAGCATATCCATC  54 84
   Mhun_0080 NONE
   Mhun_0079 NONE
   Mhun_0078 NONE
   Mhun_0077 NONE
   Mhun_0076 NONE
   Mhun_0075   95351 ..   95370 -  -3.5  -4.25256   TCTTGATGAAAATAA            GGTTGTC CTGATT GACATCC             CGGGGATGAGTGATG  62 515
   Mhun_0073   93371 ..   93391 -  -2.6  -5.20328   TTTTAAAAAAATAAA            TCTATGAA TCAGC TTCAGAGA            CTAATACTGACAGTC  75 26
   Mhun_0072   91411 ..   91422 -    -3  -3.14211   AGGGTGTTGCACCAA                TGAT CAAT ATCA                 TGCAGGATCACAAAT  44 65
   Mhun_0071   89766 ..   89796 -  -3.2  -3.53012   TGTGTTCTCTGTAAA       CGTGGCATGCTG GAACTGG CATCACGCTACG       CACAAAAATCAGGCT  49 384
   Mhun_0069   87960 ..   87971 -    -3  -2.64199   TATGTATCAATTAAT                TACT GAGA AGTA                 TGGAATTTGAGGATG  41 260
   Mhun_0068   86224 ..   86236 -  -4.9  -2.94099   TCTCCGGATGAGATA                GTAAT CTG ATTAC                ATCTCCCATCGCTCT  51 22
   Mhun_0067   85079 ..   85093 -  -4.3  -3.44146   CGGTTGCAGAAGTAA               CAACT GAAAA AGTTG               TTGAAGATACCACCG  51 494
   Mhun_0061   80412 ..   80422 -  -5.4  -2.71912   CCAGAGTGATATAAC                 CCTT TTA AAGG                 CTGAAGGGATCGCCC  49 314
   Mhun_0058 NONE
   Mhun_0057   76576 ..   76586 -  -5.4   -5.0133   GAGCCTTGGAAAAAA                 CATC GGA GATG                 AGGTTGTTTTTACCG  80 316
   Mhun_0048   64765 ..   64775 -  -3.2  -3.96327   ATCGCCCAGTATAAA                 GAAG CTG CTCC                 TCAACTCATCCTTGA  54 498
   Mhun_0044   60450 ..   60466 -    -3  -3.45817   TTTCTACAAGAAAAG              CGCAAT TTTCT ATTACG              GCTCATGGAAAACCC  47 334
   Mhun_0042 NONE
   Mhun_0041   58438 ..   58452 -  -3.6  -4.66163   ATTTCTATCGAAAAA               GATAAT GAT ATCATC               CCCTTTTTTTGCTCA  67 268
   Mhun_0031 NONE
   Mhun_0030 NONE
   Mhun_0029 NONE
   Mhun_0028   45608 ..   45622 -  -3.5  -3.97042   GGATTATGAAGGAAA               CGGCA TCCCT TACCG               AGAGGTCTGGTATTC  56 273
   Mhun_0023 NONE
   Mhun_0022 NONE
   Mhun_0021 NONE
   Mhun_0020   30735 ..   30747 -  -4.9  -3.65827   GAATTGTTACGGAAA                TGAAA TAT TTTCA                TAGAATGAATGTCGG  59 190
   Mhun_0018   28426 ..   28439 -  -6.7  -4.71222   AGACCAAAAGTAAAA               GAAGC ACTT GCTTC                TATACAACTCTGATT  81 56
   Mhun_0016 NONE
   Mhun_0015   22352 ..   22362 -  -2.4  -4.11394   ATCTCACCGTTAAAA                 CCAG AAC CGGG                 ATATGGATTTTTGAA  55 517
   Mhun_0010   14716 ..   14726 -  -5.4  -3.54408   GAAAACGAAAATACA                 TGGT CGA ACCA                 GTTTTTGGTAATATG  58 344
   Mhun_0008 NONE
   Mhun_0007   11004 ..   11023 -  -5.1  -3.45366   TTTGGAAGGAATTAA            TACTGAT GGTAAG ATCAGTA             GATTGCATAAACCTG  56 178
   Mhun_0006    9285 ..    9304 -  -6.4  -3.39844   TCCAGATTTGAAATA            CATATCCC TAAG GGGAAATG             GAGATATAGAAGAAG  59 404
   Mhun_0003    1212 ..    1243 -  -5.9  -2.85286   AGGCAAATAAAAATT      TCCCCCACATAAA AGGATA TTTACGAGGGAGA       TCCGGACACGGGATC  52 39
   Mhun_0002     510 ..     521 -  -7.2  -2.78816   TGATCTCGTACTATA                CCCG GTAC CGGG                 GGGAAGGAGCACTCA  60 9
