# Supplementary material for: Rapid, accurate, computational discovery of Rho-independent transcription terminators illuminates their relationship to DNA uptake
Source: Genome Biol. 2007 Feb 21;8(2):R22. doi: 10.1186/gb-2007-8-2-r22 (PMC1852404; doi:10.1186/gb-2007-8-2-r22)
Supplement: Additional data file 4 — Best terminators found downstream of each of the genes of the 343 organisms studied. [file gb-2007-8-2-r22-S4.zip › Methylobacillus_flagellatus_KT.bag]

   Mfla_0001    1579 ..    1595 +  -4.4  -3.73399   AGTTTCAAGATGGTA              CAGCCT CTCAA AGGTTG              TTGATTTTAAATTTA  55 146
   Mfla_0002 NONE
   Mfla_0003    5601 ..    5619 +  -5.9  -3.60627   GCTTCCGCCCAGTGA             CCGCCCA GCAGG TGTGCGG             TTTCGCCTACGGTCC  58 388
   Mfla_0005    7611 ..    7627 +  -4.4  -3.29144   TCTCAAGCACTGGTA             GC-GCGT AATC ACGCAGC              TTGTAGCCGGAATCA  49 161
   Mfla_0009   13224 ..   13250 +   -21  -4.20084   ACAGCACCTGCTTAA         CGACAATGGGGC ATT GCCCCATTGTCG         TTTTCAATAGCTAGT 100 26
   Mfla_0014 NONE
   Mfla_0015   17477 ..   17494 + -11.3  -5.45652   TCGGGCAATAAAAAA             CGCCAGT ATCA ACTGGCG              TTTTTTATTGCCCAT 100 98
   Mfla_0018   20217 ..   20237 + -11.9  -3.80841   CTGCACGATATGTGT            GTCCTCGCT GAC AGTGAGGAC            TTTGCTGGTCATGAT  83 188
   Mfla_0020   22356 ..   22371 + -11.8  -3.05596   ATGGAAAAAGCAAAA              GGGGCC TGGC GGCCCC               TTACGTACGGAGATG  78 106
   Mfla_0030   30211 ..   30226 +  -4.6  -2.80994   CGAAGGGGAGTACCG              GCGCGA GGAT TAGCGC               TATGCTAGACTTGCG  47 13
   Mfla_0031   31341 ..   31353 +  -5.5  -3.69338   CGGGTGAGGCGGTGG                TCCCT CAT GGGGA                TTGTTCCGCTTGCTT  59 50
   Mfla_0038   38725 ..   38740 + -11.8  -3.74749   GAACGATTGGCGAAA              GCCCCG CTTG CGGGGC               TTTGGGGTTTCTACT  85 50
   Mfla_0046 NONE
   Mfla_0047 NONE
   Mfla_0048   47901 ..   47911 +  -6.8  -3.55622   TTATCAGGATGTGGT                 GCAG AAA CTGC                 TTTAGCCCGCTTCCG  61 10
   Mfla_0049 NONE
   Mfla_0050 NONE
   Mfla_0051 NONE
   Mfla_0052 NONE
   Mfla_0053 NONE
   Mfla_0054 NONE
   Mfla_0055 NONE
   Mfla_0056   55586 ..   55612 + -15.3  -3.73411   GTTGTTGCTGTTAAT         GAAAAGCCGCA CTTGT TGCGGCTTTTC         TGTTTTGGCGTTTTC 100 48
   Mfla_0057   56730 ..   56740 +  -5.4   -2.8478   TGAGCAGGCAGGGCT                 GAAC ACC GTTC                 CTTTGCTGCCCTGAT  49 1
   Mfla_0058   57578 ..   57594 +  -2.2  -2.82803   GCGCATTGAAGGCAA              CGTCAT ATTCA GTGGCG              GTTTACGTGTGGATG  40 92
   Mfla_0059 NONE
   Mfla_0060   58345 ..   58361 + -10.8  -4.78149   ATCCAATAGAGGAAA              GGGGCC TACAT GGCCCC              TTTTTAAATTCTCCC 100 57
   Mfla_0064 NONE
   Mfla_0065 NONE
   Mfla_0066 NONE
   Mfla_0067 NONE
   Mfla_0068 NONE
   Mfla_0069   75647 ..   75657 +  -5.4  -3.51597   TCTATTGAACTTGGG                 CCTA GAC TAGG                 TTATAATTAAAAGTT  56 80
   Mfla_0070   76054 ..   76094 +   -12   -5.7946   TGTGAATTCATAGGA TAAGCCGA-AAGCAACGCG GAGA CGCAATGCTTGTCGGCTTA  TTTTTTTATTAAAGG 100 53
   Mfla_0071   78281 ..   78310 + -18.1  -3.79747   GTTATCTTGCTTCAG       TAAAAAGGCCGGT GTAT ACCGGCCTTTTTA        TTTGATGATAGATGA 100 43
   Mfla_0074 NONE
   Mfla_0075   83299 ..   83332 + -15.5  -4.05446   ATCCTGCCATGTGTG     CT-TGGATTGGTGGGT TGC GCCCACCAATCCACAG     TTTCTCCTTCCAGCG 100 175
   Mfla_0076 NONE
   Mfla_0077   86334 ..   86348 +  -5.6  -3.21099   GAACAACGTCGCAAG               CTCCGC TTG GGGGAG               TTAATGGTGCAGCAG  52 118
   Mfla_0078 NONE
   Mfla_0079 NONE
   Mfla_0080 NONE
   Mfla_0081 NONE
   Mfla_0082 NONE
   Mfla_0083 NONE
   Mfla_0084 NONE
   Mfla_0085   94969 ..   94992 +  -5.2  -5.33405   CAATATAACTAATAA          AAAAGGGAGC ATAT GCTCCCTTGG           TTTTTATTTGCTCCC  85 33
   Mfla_0088   97101 ..   97127 + -18.2  -4.07568   CTTGAAGCAGTGGAG         CAAAAAGCCAGC ATT GCTGGCTTTTTG         TTTTCCCCCAGGCGA 100 43
   Mfla_0089   97851 ..   97861 +  -2.4  -3.05463   AAGTTTTCCAGTTAA                 CCCG ATG CGGC                 TTACGTGGCGCGGCT  42 39
   Mfla_0090   98769 ..   98788 +  -4.2  -2.79796   GTTTTTAGCGTAGCA            GCGTTTTC GCAT GAATGCGC             TATGCTAAAATCCCA  45 28
   Mfla_0091 NONE
   Mfla_0092  102892 ..  102915 +  -3.7  -3.36518   TAGCCGGCATTAGCC          CATGCGAGG ATGCCG CCACGCAGG           TTGTAGACATTTTCC  48 340
   Mfla_0095  105808 ..  105829 + -17.3  -4.19238   TTAACCCTGGATGGA           GCCGTGGCG GAAT CGCCACGGC            TTTTCACATTACGAC 100 51
   Mfla_0096  106384 ..  106398 +  -3.5   -3.1247   ATCCGTGAGGATAGC               CAGCG CACCC TGCTG               TTCGATATGGACAAT  46 33
   Mfla_0097  107290 ..  107317 +  -9.8  -3.97209   GTAGAAAATGAAAAA        GGGCTAGCCCCA TTAC TGAAGCTAGCCC         TTTGATATTCCTTGG  81 42
   Mfla_0098 NONE
   Mfla_0099 NONE
   Mfla_0100  109983 ..  109994 +  -5.8  -3.90744   TTAATCGCTGAGGTC                CTGC AGCT GCAG                 TTCTTTCAGCGCCAC  64 30
   Mfla_0103 NONE
   Mfla_0104  115629 ..  115643 +  -3.6  -4.16668   GTGGCATTTTGCTAT               TATACG TTT TGTATA               TATTTTGTTTATTGG  60 399
   Mfla_0105 NONE
   Mfla_0106  116827 ..  116837 +    -4  -3.21276   AGCTGGAGAAAATGA                 TATG AAA CATA                 TATTCTCCGCACCAC  48 131
   Mfla_0107  117906 ..  117921 +  -5.4  -3.91897   GATGTTGCGAATGGG              GC-GAGC GAC GCTCCGC              TTTCTGCATCCAGCA  62 400
   Mfla_0111 NONE
   Mfla_0112  123062 ..  123075 +  -9.5  -2.73875   CGACGAGCAGGCAAC               GGCCG GGCG CGGCC                TGCTGTTGCAAGGCC  63 318
   Mfla_0123 NONE
   Mfla_0124  135369 ..  135384 + -11.8  -3.81626   CACAAGTTTTCAGGG              GCCGGG CGAT CCCGGC               TTCTTCCCTTTGTTC  88 60
   Mfla_0126  136520 ..  136530 +  -5.4  -3.03124   TGGCATCACCCCAAT                 GCAT GAT ATGC                 TATTGCGGCGTCAGG  51 45
   Mfla_0127  137038 ..  137056 +   -16  -5.10461   TACGAGCAACAAAAA             GCCCGCCA ACC TGGCGGGC             TTTTTGTTGGGTGCG 100 49
   Mfla_0129  139489 ..  139516 +  -6.3  -3.53012   CGTTGACTTAAAACA        CTGGCCGGA AGTAGCGCAG TCTGGCCAG         TTTGGACCACGGAAG  61 94
   Mfla_0130  140259 ..  140277 +  -6.7  -3.77484   CCCTGACGTCAACTG            CCGCGGTG GCGG CAC-GCGG             TTTACCGTTTTACTA  63 35
   Mfla_0131  141846 ..  141861 + -11.8  -4.26589   TAAAGAAAGGAAAAA              GGCCGG AATT CCGGCC               TTTTCGGTATCTGGT  91 68
   Mfla_0137 NONE
   Mfla_0138 NONE
   Mfla_0139 NONE
   Mfla_0140  151171 ..  151184 +  -8.1    -3.452   CTCCCTGAGCCGGAC               GGCTG TTTG CAGCC                TTCTGCCTGTTTACC  66 33
   Mfla_0141 NONE
   Mfla_0142  153439 ..  153463 +  -7.1  -4.62069   TACCCGCGGCCAACC          AGCGCAAGTCG CTT TGATTTGCGCG          TTTTTCAAGTAAGGA  80 9
   Mfla_0143  153803 ..  153814 +  -4.4  -3.07113   CCTCAAGCACCAACC                GGTT GAGT AACC                 TTCGGTGAGATGCTG  47 16
   Mfla_0144 NONE
   Mfla_0145 NONE
   Mfla_0146 NONE
   Mfla_0147  156421 ..  156447 +  -8.7  -2.60244   CATCAACGACCGTTT         TGGCGAACCTG AATAA CGGTTTCGCCA         TGCCTTCCTTCCCCC  61 10
   Mfla_0148 NONE
   Mfla_0149 NONE
   Mfla_0150  160810 ..  160845 +   -10  -3.16564   ATAATTATTGGCCAA    TGTTGTCCTGACCAT CTATGCC ATG-TCAGGACAACA    TTACTGGGGTGGCCA  70 179
   Mfla_0152  163491 ..  163509 +  -2.4   -4.0896   AGATTTCCGGCTAAC            GCCTTGG ATGTAA CCA-GGC             TTTTACAGACGATTT  55 13
   Mfla_0153 NONE
   Mfla_0154 NONE
   Mfla_0155 NONE
   Mfla_0156 NONE
   Mfla_0157  168757 ..  168811 + -15.3   -2.5806   GGTCTCCAGCTGCAG TTCTAACTGCT-CAGCCTGGGACCATC GAT GATGGTTCCAGGCTGCAG-GGTTAGCG GTTCTAAAACGCTTT  95 20
   Mfla_0158  171232 ..  171263 +  -7.3  -4.67904   CCCGGCTCCTCCCTT      TCGCCAGCTATCGC ACACC GC-ATGGCTGGCGC      TTTTTCACGTTCATA  83 78
   Mfla_0159 NONE
   Mfla_0160  173684 ..  173698 +  -4.2  -4.35885   TTCCAAAAGCTCTTC               CAGGTT GCG AACCGG               TTTCTTGTCCTCACT  68 471
   Mfla_0162 NONE
   Mfla_0163  175415 ..  175431 +    -3  -4.28774   AGCCATACTGAGCCG              CGAATT GCATG GATTCG              TTTTCCATTGCCTGC  59 48
   Mfla_0164  176137 ..  176165 +  -4.7  -3.05384   GCGTTCTCAATGTAG       CGC-GGCT-ATAG CCATC CTATGAGCCAGCG       TTCCCTCCCGGACGA  49 26
   Mfla_0165  177187 ..  177198 +  -7.2  -2.78384   TCCGCGAGCGCTCCT                GGCC AGAT GGCC                 TGTCGTAAACAGGCG  57 47
   Mfla_0170 NONE
   Mfla_0171 NONE
   Mfla_0172 NONE
   Mfla_0173  187175 ..  187186 +  -2.2  -2.85351   ATGGCATGCCTGATG                GCTGC CAG GC-GC                TATCCTGTGCAAAAA  40 28
   Mfla_0174  187751 ..  187774 +    -3  -3.82083   TTAATATTCCCGAAA          GGCCGCGCTCG GTA CG-GCATGGTC          TTTCCATTATCATGG  54 75
   Mfla_0175  188792 ..  188816 +  -7.1  -3.74251   GGATCATTAAAACTT         GCG-GCCGGG TGTCGT CCCGGTGCGC          TTTCATGGCAATATC  63 293
   Mfla_0177 NONE
   Mfla_0178 NONE
   Mfla_0179  191361 ..  191417 +  -6.1  -2.50489   CTGACACCCGCCACC TCA-GACCTGCAATGGG-GATGCAC TGAGTACTT GTGCATGATCCATTGCAGGTCATGC CGTTTGTGTGTTTTC  50 37
   Mfla_0180  192248 ..  192268 +  -8.2  -3.08133   ATGCTCGAAGTACAA            GCGCTCGA AGTCA TCGCGCGC            TTCCCTGAGTGGCTG  60 149
   Mfla_0188  200973 ..  200987 +   -10  -4.09509   GAGCCTGGTGCCTGG               CCTTGG TGG CCAAGG               TTTGTGTCGGTTGCT  81 81
   Mfla_0189  201986 ..  202005 +  -3.4  -2.88822   CCTCTCTACCGGGAG            GGCGTTTC CAGC GCATCGCC             TAATTCTGTGAACAA  43 3
   Mfla_0190  202955 ..  202985 +  -3.8  -3.51651   GCATTGTAGAAATAT       TGGGTAATGGCGCT GTT GGCGCCTGCATCCA       CTTTTTGCTTGAAAT  50 418
   Mfla_0195 NONE
   Mfla_0196  208945 ..  208963 +    -3  -3.53012   GGCAGGATGATCCCA             TGAGGCTG GCC TAGCCGCG             TTTACCCGCCAGGAA  49 102
   Mfla_0197 NONE
   Mfla_0198  211030 ..  211062 +  -8.4   -4.1822   CTTGGAACCTTGTAT     GGCGGCGATG-CGGGC TAT GCCCAACA-CGTCGCC     TTTCTTCGCGTCGCC  73 471
   Mfla_0200 NONE
   Mfla_0201 NONE
   Mfla_0202  213917 ..  213941 +  -5.6  -3.05343   TTGAAGTTGATGACA          TGGTCTGCGC CTAGC GCGCGGGCGA          TGTTGAGCCTGTCAG  50 421
   Mfla_0205  216624 ..  216644 +    -9  -3.12351   TGATGTGCCAACTCA            GGGCGATG AGATG CATTGCCC            TTCGATGTCCCAGGA  67 106
   Mfla_0206  217806 ..  217823 +  -4.1  -2.73364   TACCAGTTATGGCAG             GTAGTGA ATCA TCGCTGC              TGGTTAAAATGCGCA  44 470
   Mfla_0208 NONE
   Mfla_0209  220501 ..  220517 +  -5.1  -3.97444   AACGTGTCACTGGTA              CTGGTCA AAG TGACCAA              TTTAATTGATAATAT  64 96
   Mfla_0210  221187 ..  221204 +  -9.1  -5.69068   GTTGGCGTGTAGAAA             GGCAGCT CTAG GGCTGCC              TTTTTTGTATTTTTA 100 69
   Mfla_0217 NONE
   Mfla_0218 NONE
   Mfla_0219  231413 ..  231425 +  -5.5  -3.04461   CTGGAACACATTGGT                GCGGA TTT TCTGC                TCTTCAAAATGGGTC  48 497
   Mfla_0222 NONE
   Mfla_0223 NONE
   Mfla_0224  236013 ..  236026 +  -4.5   -3.4678   GGTCGGTAATGCCGG               CGAGCC AAT GGC-CG               TTCTCGTCTGGACGT  52 318
   Mfla_0226  237285 ..  237336 + -17.6  -3.15996   CAAGCTGATGTGGCG ATTCCTGAATAAATAAAAAGCGGC CTTG GCCGCTTTTTATTTATTCAGGCCC TATTGGTGCGTGATG 100 33
   Mfla_0230 NONE
   Mfla_0231  243763 ..  243773 +  -6.8  -4.00756   CTGCAGTTGCCCCAG                 CTGG CCT CCAG                 TTCTTTCCTGACCTG  66 108
   Mfla_0233 NONE
   Mfla_0234  247768 ..  247793 + -13.3  -3.31511   GCCTGAGGTGAAGAA         GGCCGCGCCTGC ACT GCAG-CGTGGCC         TGTTCCTGTTTGGTT  91 77
   Mfla_0236  250428 ..  250455 + -18.6  -4.59109   TCAGAAATGATTTAA        GTAAAAGCCCGC ATTT GCGGGCTTTTAC         TTTTTCGGCGATATG 100 41
   Mfla_0237 NONE
   Mfla_0238 NONE
   Mfla_0239 NONE
   Mfla_0240 NONE
   Mfla_0241  253564 ..  253584 +  -3.9  -3.16267   CATTACCATTGAAAT            GGTGGGG CTTGGTT CCCCGTC            TTCCCTATGATTCCC  48 29
   Mfla_0242 NONE
   Mfla_0243 NONE
   Mfla_0244 NONE
   Mfla_0245 NONE
   Mfla_0246 NONE
   Mfla_0247 NONE
   Mfla_0248  259119 ..  259131 +  -3.3  -2.73994   TCGTTCTGCTGAATT                CCGCT TGA AGGGG                TGATCTTGAGCAAGT  42 10
   Mfla_0249 NONE
   Mfla_0250  261088 ..  261121 + -11.8  -4.77757   TTAGCTTGTCTGGAA     CCGTTGCAAGACTG CGTGGA CTGTTTTGCAACGG      TTTTGATTTTTGAGA 100 80
   Mfla_0251 NONE
   Mfla_0252  262411 ..  262421 +  -2.6  -3.95787   GTGGGACGGGGTGTT                 TTAA TCA TTAA                 TTTGTCAATATCATG  54 22
   Mfla_0253 NONE
   Mfla_0254 NONE
   Mfla_0255  264309 ..  264321 +  -3.4  -2.80935   CCCCGAGGATATTTA                TCAC CATGA GTGA                TGTGCTGGATAGGCT  43 13
   Mfla_0256 NONE
   Mfla_0257 NONE
   Mfla_0258 NONE
   Mfla_0259 NONE
   Mfla_0260  266457 ..  266470 +  -3.8   -3.0792   TGACGATAGGCAATA               CCAG TTCAGT CTGG                TTACGTGCAATCTTG  46 137
   Mfla_0262  268497 ..  268529 +  -6.2  -3.65224   TGAAAGCCTTTCTGT      TCTCTGGCGGGACG CTAAC CATCCTGCCGGACA      TTCTTCAAGTGAGAT  61 142
   Mfla_0263 NONE
   Mfla_0264  270035 ..  270048 +  -8.1   -3.1855   CGATTCCCGCCATGG               GCACC ATTT GGTGC                TTGGATGTTAAACGC  62 476
   Mfla_0265  271303 ..  271328 + -16.2  -4.48713   GAGTAATGTCCCGTT         GGCTGCACGC AGATAG GCGTGCAGCC          TTTATTGTTGGTAAA 100 35
   Mfla_0266 NONE
   Mfla_0267  272341 ..  272369 +  -8.2  -4.16943   TTTGACAGTATTCTG        GCTGTGTCTTGT TGTTT GCAAGACATGGC        TTTTGCACTCTGGCA  77 36
   Mfla_0268 NONE
   Mfla_0269  273796 ..  273819 +  -8.2  -3.33696   AGGTCGCCGTGGAAG          GTGTTTGCAG GCGA CTGCAAATGC           TTAATTAACGGAAGG  66 215
   Mfla_0270 NONE
   Mfla_0271  274848 ..  274893 + -14.1  -2.78596   CCTTCACCATTTTAA GAAGTTAGAAGACAGCAGTCT GGTC GGGCTGCTGTCTTCTGCCCTC TATCCTCAGGAGATG  88 86
   Mfla_0272 NONE
   Mfla_0273  283359 ..  283387 + -13.2  -4.62471   ATAGAATGCTAAGTT        TTCCGGGATGGC GTTTA GCCATCCCGTAA        TTTTTAGCGGTTAAA 100 59
   Mfla_0274  283779 ..  283793 +  -3.5  -3.05384   CAAGTATGGCGCCAA              GC-GCC CTAA GGCTGC               TTGAGTGCAAGCGGC  45 7
   Mfla_0275 NONE
   Mfla_0276 NONE
   Mfla_0277  287680 ..  287707 + -10.6    -4.323   TACTCTTTATGGTTG        GGTACGCGAGTAC TTG GTGCTCGCG-GCC        TTTTCGCTCTTTAGA  90 43
   Mfla_0278  288073 ..  288093 + -15.5  -3.59979   TTGTGTTTTTGAAGT            GGGTCGGAT ATA ATCCGACCC            TTTCGCGTAACCGGG 100 43
   Mfla_0279 NONE
   Mfla_0280 NONE
   Mfla_0281 NONE
   Mfla_0282 NONE
   Mfla_0283 NONE
   Mfla_0284 NONE
   Mfla_0285 NONE
   Mfla_0286 NONE
   Mfla_0287 NONE
   Mfla_0288  292817 ..  292850 +  -9.7  -3.00923   ATTGTGTAATTAAGG     TTGTTCTTCCACTTG CACT TGAGTGGAAGAACAC      TATATAATGTTGGAC  69 32
   Mfla_0289 NONE
   Mfla_0290 NONE
   Mfla_0291 NONE
   Mfla_0292 NONE
   Mfla_0293 NONE
   Mfla_0294 NONE
   Mfla_0295 NONE
   Mfla_0296 NONE
   Mfla_0297 NONE
   Mfla_0298  297020 ..  297032 +  -3.4  -2.95081   CGTAGAGTAATCAAT                TCGT GGCTA ACGA                TAGTATTTTCGGTGC  45 31
   Mfla_0299  298327 ..  298339 +  -6.9  -2.64962   AACTTTAAGGGCGGG                GCGGG ACT TCCGC                GTTAATTGGTAGTAT  53 8
   Mfla_0300 NONE
   Mfla_0301  298791 ..  298814 +    -3  -3.68366   AATTTTGGGCTTTTT          TGGCGATTTG ATAA CGATGCGCCA           TTAATTTTGGAGTAG  51 109
   Mfla_0302 NONE
   Mfla_0303  299618 ..  299648 + -11.2  -4.41616   GGATAATAATAGGTT       GCAGCCACGATAAC CGA GTTGTCGTGGTTGA       TTTATTTAAAGAAAT  91 44
   Mfla_0304 NONE
   Mfla_0305  301100 ..  301117 + -11.3  -5.64873   TTTGATCCCCTAAAA             GCCGGTT CTTG AACCGGC              TTTTTTATTATTGGG 100 49
   Mfla_0306 NONE
   Mfla_0307  304540 ..  304568 +  -9.1   -3.2048   GTACTATTGGGTTCA        TTATCATACTATA CTG TTTAGTATGATAA        TTGATACCGTTTGGG  67 434
   Mfla_0308  305864 ..  305878 +  -2.8  -3.40112   AATCAAGCAACGATT               CATATC TAG GATAGG               TGTTTAACATGTCAT  47 4
   Mfla_0309  306558 ..  306570 +  -2.7  -4.59773   AAAAGTTAACTAAGA                TTCAA TAC TTGAG                TTTTTAAAAATCCGC  65 142
   Mfla_0310  307174 ..  307221 + -14.5  -3.82262   GAAAGCTCAGGATTA TCTAAGC-GAA-AAAAAGCCCGC ATTT GCGGGCTTTTTGTTCAGCTGAGA TTATTACTTCAGCTT 100 85
   Mfla_0315  310463 ..  310473 +  -6.8  -3.28712   GTCGCATGCTGCGGT                 GAGG GTG CCTC                 TTCTGCCCAGGCGAG  56 347
   Mfla_0328  327968 ..  327990 +  -2.6   -4.2828   TGGCAAGGATGTTGT           CGGCGACATC GAT GATTTTGCGG           TTTTGCTCCATGGCG  60 120
   Mfla_0334  336683 ..  336694 +  -3.6  -2.55351   CCAAGCTCGGTGCAG                CCTG GGGG CGGG                 ATTGATGTGGCAGGC  42 9
   Mfla_0335  337339 ..  337371 +  -7.8   -2.6175   CTATCACGTTGCGGA     T-CAGCACATACTGC GAGC GCAGTGTGTGCCGCA      ATTGCTTGAGGTGTC  53 462
   Mfla_0340 NONE
   Mfla_0341  345355 ..  345365 +  -4.6  -3.30159   GCACGGTATTGCCAC                 CGTC TTG GGCG                 TTGTAACCCGATTCA  52 59
   Mfla_0342  345761 ..  345782 + -14.5   -5.4833   AATTGCTTAAAACAA           GCCAGTCAG TGAG CTGACTGGC            TTTTTTGTTGGCTGG 100 51
   Mfla_0344  349977 ..  349997 + -12.6  -5.81412   TAGTAGTCCCTTCTT            GCCAGTCC CTTGT GGACTGGC            TTTTTTTTGCCTACG 100 89
   Mfla_0359 NONE
   Mfla_0360  367987 ..  368002 +  -6.1  -3.33261   TCGATATCTCAAGGA              GAGGG GCTTGA CCCTC               TTCTCAACCTTCCCA  57 58
   Mfla_0361  369028 ..  369045 + -10.5  -3.51232   TATCACATGAATATG             CCGGCGC CAGG GTGCCGG              TTGCTTTAAGGAGCA  77 57
   Mfla_0362  370151 ..  370168 +  -6.3  -2.87564   TGCCGTAGCGCACCT             GCC-CATG CAG CATGCGGC             TCTGTGCAAAACTGA  49 331
   Mfla_0366  375555 ..  375582 +  -9.9  -4.14193   TGATGGCGGCCTGCA        GCAAGAAGCCT GCGGAG AGGCTGCTTGC         TTTGTATCCTCTTCT  83 165
   Mfla_0367 NONE
   Mfla_0368  377026 ..  377039 +  -6.7  -3.93782   CATAGACACGGTGTG               CCCAT TCGC ATGGG                TTTCCTCTTGGCTGC  66 198
   Mfla_0370  378917 ..  378934 + -11.3  -4.68384   CGATGCCCAGCCAAA             CGCTGCT GGCC AGCAGCG              TTTTGTTGGCTGCCT 100 191
   Mfla_0376 NONE
   Mfla_0377  387892 ..  387936 +  -2.1  -3.14051   CTGGAGCAAGCCAGG GGTGCGCTGGAGGAAAGCCT ATGATG AGG-TTGCTTCTGGCGAGCC TGTTGCTGGGAATGA  43 2
   Mfla_0378  389363 ..  389374 +  -7.2  -2.63073   ATACTGGCTCGCGCT                GCGC GCAA GCGC                 CTGTTCTTGGCGAGC  56 70
   Mfla_0379  389898 ..  389921 + -11.8  -4.01902   AGCGCTTGCTGATGG          CATCCATGGC ATGT GTCATGGATG           TTGTTTGATGGATCT  91 40
   Mfla_0380  390385 ..  390424 +  -8.7  -3.15249   AGGCCGAACTTTGAA CA-GGCCTCATGGCATGCAG GGA CTGC--GCCATGTGGCCCTG TTCGTCCAGGATATC  64 27
   Mfla_0381  390800 ..  390826 + -16.6  -2.84098   CCACTAAGTAGAAAT         ACAAAGCCCCGC ATT GCGGGGCTTTGA         TCATTGATTGAGCAA 100 50
   Mfla_0384  393405 ..  393417 +  -4.1    -4.386   TCTCATTTATGATGT                TTCCT GAC AGGGA                TTTTGTGGAAGGTTC  65 132
   Mfla_0385  394216 ..  394243 +  -3.4  -3.97368   AAGCAAGCCATGCAA        GTGCATTAGCTT CGGT ATGCTGATGTGC         TTTCTGCATTGCACA  58 17
   Mfla_0386 NONE
   Mfla_0387  396727 ..  396743 +  -6.5  -3.75629   CGCCTCCTGTCTAAA              CTGCTGC ATG GCAGTGG              TTTCCGTTGCCCATG  63 468
   Mfla_0389 NONE
   Mfla_0390  399136 ..  399158 +  -2.6  -3.18912   TGTAAATGGATATTT           TTCTGGCATG ACC CTTGCGAGAG           TTAGTGCATGGATAC  45 148
   Mfla_0391 NONE
   Mfla_0392 NONE
   Mfla_0393  402383 ..  402394 +  -3.6  -3.18681   GCGATGTAGAAAAAG                CGTC TGGC GGCG                 TTGATCCACTTGCCG  46 43
   Mfla_0394  404050 ..  404063 +  -2.3  -2.89185   GCTTGGGCAATTCGG               CGCTA TCCC TTGCG                TGATTATGGTATATT  41 310
   Mfla_0396  406489 ..  406510 +  -5.1  -4.07687   GCCGTGTTGAGCGGG           CTGCCG-CAG GGT CTGGCGGCAC           TTTTCCAGCCGGCGT  64 476
   Mfla_0398  408037 ..  408049 +  -7.7  -2.90813   CCGGGGATGACGAAT                TCCAC CCA GTGGA                TGATTTCCGGCAATA  59 84
   Mfla_0401  411446 ..  411476 +  -6.6  -2.79098   CCGCAATAAGGCAAT       CAGGCGGCTGGCGC CCA GCCCCAGCGGACGG       TCCTTGCTCCATACC  51 66
   Mfla_0403 NONE
   Mfla_0404  413218 ..  413239 +  -4.5  -2.80056   TCAGTAAAGTGTCTT           GCGCGAATCT TGG AGATTTG-GC           CTTTCGCTGGCTCAT  47 34
   Mfla_0410 NONE
   Mfla_0411 NONE
   Mfla_0412 NONE
   Mfla_0413 NONE
   Mfla_0414 NONE
   Mfla_0415 NONE
   Mfla_0416 NONE
   Mfla_0417  424391 ..  424421 + -16.1  -2.51888   ATTACCCATAGAGTT       CGGCGGCAGCGTC ATGGG GGCGCTGCCGACG       GTGTTGCCTTTCAGG 100 127
   Mfla_0419  425640 ..  425650 +  -2.4  -3.57462   GTGCACGACGGCTGA                 CGCG CCG CACG                 TTTCCCGATAAAATC  47 45
   Mfla_0420  427429 ..  427454 +  -8.9  -2.78384   CACTCTAGTGCAGCG         GGCTGGCTTAC TGTT GTTCGCCAGCC          TGTGGTGCGCCAGCA  65 33
   Mfla_0421 NONE
   Mfla_0422  429285 ..  429295 +  -8.2  -3.60234   CTCGTGTGTGCAGTG                 GCGC TAC GCGC                 TTTCGCCCTCTCTCA  69 117
   Mfla_0424 NONE
   Mfla_0425 NONE
   Mfla_0426 NONE
   Mfla_0427 NONE
   Mfla_0428  435690 ..  435729 +  -8.5  -4.63486   AATCGGGCGACAAAG  TCTCCAGGGCGTTGCAT ATTGGC GTGCAGCGCCTGGGCGA   TTTTCTTCAGGCACT  82 459
   Mfla_0433 NONE
   Mfla_0434  443591 ..  443608 + -14.1  -5.37593   GCAGGCCTAGAAAAA             GCCCGGC ATTT GCCGGGC              TTTTTTCATTTGGCG 100 55
   Mfla_0438  447800 ..  447813 +  -4.5  -4.26019   ACCTTCGAGAGAATT               C-CCCG GGG CGGGCG               TTTTGACTATCGTTG  64 77
   Mfla_0439 NONE
   Mfla_0440 NONE
   Mfla_0441 NONE
   Mfla_0442  451654 ..  451666 +  -2.6  -3.53012   GAGCTGTGTGCCTAG                GCGC TTGCC GTGC                TTTGCCGGCCGCCAA  49 95
   Mfla_0444 NONE
   Mfla_0445  455660 ..  455673 +  -8.1  -2.60079   CCGTAGGAGGAATTG               TGGGC GCAG GCCCA                TCCGTTATCCAATGC  58 121
   Mfla_0446  457459 ..  457478 +   -15  -4.43477   GGTGCCGTGAAGCAA            GCCCCACC CCCG GGTGGGGC             TTTTCATTGCCTGCC 100 51
   Mfla_0447 NONE
   Mfla_0448  460227 ..  460245 +  -3.2  -2.73994   ATTGCAGCATACCGG             CTGAAA TACCAGT TTTCAG             TGATGTTCAAAACCT  42 95
   Mfla_0449  462794 ..  462821 + -18.6  -3.01712   TCTCGACGGGCTGAT        CAAACAGGACGC GTTG GCGTCCTGTTTG         TGTTCGGGAGGAGGG 100 47
   Mfla_0451  465357 ..  465375 + -14.6  -4.81851   CTTTTCCATTTCAGG             CGCCCTGA TGT TCAGGGCG             TTTTTGCATTTCCCT 100 85
   Mfla_0452 NONE
   Mfla_0453 NONE
   Mfla_0454 NONE
   Mfla_0455 NONE
   Mfla_0456 NONE
   Mfla_0457 NONE
   Mfla_0458 NONE
   Mfla_0459  475256 ..  475286 +  -8.3  -5.52384   CTGACGTAGTCCTTG      TCCAGGCTAATCGC TTAT GCGGTT-GCCTGGC       TTTTTTTCGTCAAAG 100 58
   Mfla_0466  480556 ..  480576 +  -3.3  -3.95071   GGCAGACGGGGAAGA           TGACAGCG AGTAAC CGCTG-CA            TTCTTTGACACTTTC  55 13
   Mfla_0467  481437 ..  481456 +  -7.1  -3.08813   GTCCGTGCAATCAAT            GGGAGCT GATCAG GGCTCCC             TCTCTTCCGGTGAGC  59 17
   Mfla_0476  491927 ..  491947 +  -8.3  -3.56854   AAAGCGAAAGTATAA            TAGGAGACA GAT TGTCCCCTA            TTGTCTGGGTATTTT  69 376
   Mfla_0485  504025 ..  504073 +  -3.6  -2.64099   CCCGCTCCCCGTAGC GGGCCATGCCGGCCGCGCAGATG GCAA CATC-GTGCGGCCAGACCGATCC ATTATGGTAGGCCCC  42 430
   Mfla_0490 NONE
   Mfla_0491  511471 ..  511493 +  -3.4  -3.64703   GGTAAAATAGCGCGC           TTAGCCAG AGGGTTG CTGGCTCA           TTTCAATAACGCAGC  53 31
   Mfla_0492  511968 ..  511979 +  -5.8  -3.37796   GTTGAAATGATCAAT                CTGC TGAA GCAG                 TTATGAGTGATCGCG  57 8
   Mfla_0493  512487 ..  512508 + -15.9  -5.72616   CGGATTGTGTATGCG           CAGCCAGCC TATG GGCTGGCTG            TTTTTTTATCTGGCT 100 48
   Mfla_0494  513660 ..  513672 +  -6.9  -2.95298   GAGCCAAGCATGAGG                CCGCG TGC CGTGG                TATATGCTGGATCAG  55 283
   Mfla_0500  519410 ..  519425 +  -3.2  -2.89267   CCAGGGGACTAGCTG              GCGTCG AAGT TGATGC               TGTGATGTGATTGCC  43 13
   Mfla_0501  519900 ..  519914 +  -2.7  -2.63555   AAGAGTCTGCGACAA               CAGGC TCTCT GCCCG               TAAGTTGTGTGCATC  41 162
   Mfla_0502 NONE
   Mfla_0503 NONE
   Mfla_0504 NONE
   Mfla_0505  525989 ..  526005 +  -9.4  -4.88918   GACGTGTGTTCCAAA              GGCACC TTCAT GGTGCC              TTTTCTTTACAGTAA 100 52
   Mfla_0506  527087 ..  527104 +  -6.9  -2.92889   ATTTGTCGCACATTG             GGCTGAG GTGG CGCAGCC              TATCCTGTATTCCTA  55 20
   Mfla_0507  527745 ..  527762 + -12.7  -4.30844   CTTTACCAATAAAAA             CGCCGCA TTCT TGCGGCG              TTTTCGTCGTAGCGT 100 59
   Mfla_0515  537210 ..  537224 +  -8.5  -3.29471   TGACTCTGTTGTAAT               GCCCG CAGCA CGGGC               TTGATGTGCTCGCCC  66 58
   Mfla_0517  540404 ..  540418 +  -7.2  -2.96695   CAAGTTTAGCCATCG               GTACAT GTC ATGTAC               TAATTTACTCAACGA  59 32
   Mfla_0518  540911 ..  540928 + -14.1   -4.4078   CAACTAATTCAGCGG             GGGCGCC TTAA GGCGCCC              TTTTCATTGCCGAAA 100 51
   Mfla_0520  542501 ..  542530 +  -9.3  -3.36327   AACATATAGCGAAGA       TTGTCCGTCGATGG ACC CCACCG-CGGGCAA       TTGTGAGTGCGGTGG  69 66
   Mfla_0522  545065 ..  545086 + -13.1  -5.50313   ACCAGAAAAATCAAA           GGGTTAGCT AAAA AGCTAACCC            TTTTTTCGTTTTATA 100 253
   Mfla_0523  546636 ..  546651 +  -6.8  -4.26188   CAAGGTGTGCAACTT              GTCCGG CGAT CTGGAC               TTTTGCATGTCTGGA  71 48
   Mfla_0527  550311 ..  550323 +  -2.6   -3.5882   GCCTTTTGCGCCAAT                CGGC AATTC GCTG                TTTACGCATGATATG  49 58
   Mfla_0528 NONE
   Mfla_0529  555188 ..  555202 +  -7.8  -2.59475   TCATTTTAAGCTGGA               GCTCTG CTG CAGGGC               CTTCCTGTATAGATC  58 75
   Mfla_0530  556806 ..  556840 +  -4.9  -3.63627   GCGTCTGCTCGGACT     GTAATGCCTGCCTGA GCGTA TCCGGCAGGTGATGC     TTTCCGCTGTAAACC  54 327
   Mfla_0532  558461 ..  558489 + -14.8  -3.64703   TGTTGATGAACCAAA        TATAAAGCCCCA CTGGA TGGGGCTTTATA        TTTGCGTGCGCGGGC  95 139
   Mfla_0533  559433 ..  559472 +   -21  -3.73068   ATATTGAAAAGTTGA  TACCCAGCGATATCAGAA GATA TTCTGATGTCGCTGGGTG   TTCTTCAATTCCGGG 100 40
   Mfla_0535  562048 ..  562102 + -26.1  -3.76379   AAGTAAGCCTGGACA TTTTCCATCCAGTAAAAAAGCCGGC ATGTC GCCGGCTTTTTTACTGGATGGGGAC TTTAATCAAGTATTG 100 43
   Mfla_0538  565469 ..  565484 +  -4.6  -2.73875   CTGGCTGAAAAATCC              ACAGGC TTTT GCCTGA               TACTATTGAAAGGAA  46 10
   Mfla_0539  565798 ..  565815 +  -5.5  -2.71144   CCCATAAAAAAAGCA             GACATCC CTCG GGACGTC              TGCTTCAAGGCACTG  48 52
   Mfla_0541  567821 ..  567833 +  -2.7  -2.85019   AACGAGTTTGGCCGC                TTATC AAG GATGA                TGGATTTTTAAGATT  42 71
   Mfla_0542 NONE
   Mfla_0543  568348 ..  568366 +  -4.4  -2.91772   AACGGAGAAGTGAGG             CCGCCATG GAG CAGGACGG             GTTTCTCAGCCACTT  45 28
   Mfla_0544  569369 ..  569379 +  -2.4  -3.54424   AGCGTTCTGCGGCTG                 ACGC GTA GCGA                 TTTGCACAGCTCGCC  48 301
   Mfla_0546 NONE
   Mfla_0547 NONE
   Mfla_0548  574027 ..  574040 +  -2.3  -2.65808   CAATGGATTAAGAGA               GCGCA ACCA TGAGC                TGGCTTATTAACGAT  39 30
   Mfla_0549 NONE
   Mfla_0550 NONE
   Mfla_0551 NONE
   Mfla_0552 NONE
   Mfla_0553 NONE
   Mfla_0554 NONE
   Mfla_0555  579263 ..  579276 +  -5.2  -3.06915   CCAGCACCCAGTTGT               GGCC CATGCC GGCC                TTGGATGCCGTGCCT  50 412
   Mfla_0557  580902 ..  580919 +  -8.3  -3.09516   GATGCTGGGCGTATT             GCCGAGC TTGC GCGCGGC              TTCGGTAATCGCGGC  60 287
   Mfla_0559  582582 ..  582601 + -11.4  -5.54907   CTCCGGAAAACGTAA            GGGCTAGC ATTT GCTGGCCC             TTTTTATTTTATGCA 100 51
   Mfla_0565  590166 ..  590185 +  -7.8  -4.80736   GCAAGAAAAACAAAA            GGGCTAGC CTAA GCTAACCC             TTTGTTTATTTGGTG  85 386
   Mfla_0575 NONE
   Mfla_0576  601513 ..  601541 +  -3.8  -3.44206   CGTCGGCGCATTGAT       GCCCTCGCTAGTC CAGG GTCTGGT-AGGGC        TTGTGCTGGCTGTTC  50 27
   Mfla_0584  609490 ..  609520 + -21.4  -3.12668   TCATGTTGCCTTAAA       TGAAAAAGCCACGC GGT GCGTGGCTTTTTCA       TTGGGTGTCGCAATG 100 51
   Mfla_0586  611614 ..  611630 +  -2.9  -3.60798   CGCAGCCTGCCGATC              CTGAACA GCC TGCTCGG              TTACTTTCTGGGCCT  49 156
   Mfla_0588 NONE
   Mfla_0589 NONE
   Mfla_0590  615760 ..  615774 +  -6.4  -3.54424   AGCCTTGCCAAGCAG               GCTCTG AAG TAGAGC               TTTACCCGCGTCCCA  61 484
   Mfla_0595  620500 ..  620525 +  -6.1  -3.14053   GGATGGAGATGTAAT         CCACGATCCAGC CCA GCTGGGT-GAGG         TATTGACTGCTTTGC  52 208
   Mfla_0601  626976 ..  626992 +  -3.7  -3.17051   TAATCAATAGTAAAT              GTTGGAT GTT ATCAAAC              TATTGGTGCTGAGAA  46 82
   Mfla_0602 NONE
   Mfla_0603 NONE
   Mfla_0604  630402 ..  630421 +  -2.8  -3.54741   AGGCGTGACTGTCGA            GGAAAAGT TTTA GCCTTTCC             TTTGGCACGATAGTG  49 13
   Mfla_0605 NONE
   Mfla_0606 NONE
   Mfla_0607  632651 ..  632677 + -12.2  -2.52896   AGACCAGCGGTTGAA         CGCACCGTCGCA CCC TGCGCGGGTGCG         TGAATTGAAACATGA  78 260
   Mfla_0608  640912 ..  640928 +  -2.2  -4.10657   CGTGTGGGCGTACAT              AAGCGA GTGCA TCGCTG              TTTTGAACGGTGTGG  56 328
   Mfla_0615 NONE
   Mfla_0616 NONE
   Mfla_0617  649685 ..  649710 + -17.7  -2.90496   CTCTGGGCGAGCTAA         CAAGGCCAGGA GCAC TCCTGGCCTTG          TCGTTTAACCAGCGG 100 47
   Mfla_0624  655233 ..  655262 + -19.5  -3.11634   ACCCTGTCGTGGAAA       CAATCAAGCCGGA CTTG TCCGGCTTGATTG        TTCAATGGTGTGCGA 100 77
   Mfla_0627  657337 ..  657349 +  -9.1  -3.61178   CTAATTGCTCATCAA                CCGCA ATC TGCGG                TTTGGCATAAATCGC  71 37
   Mfla_0628 NONE
   Mfla_0629  659517 ..  659531 +  -2.7  -2.71745   GTCTCAATGTGGCAA               CGGCC TGAAC GGGCG               CTTGATTGTTAGACG  41 18
   Mfla_0630 NONE
   Mfla_0631 NONE
   Mfla_0632  661451 ..  661478 +   -15  -3.16881   TCGCATGATGCTGAA        TAAAGGCTCACG GTGA CGTGGGCCTTTA         TTGCTAGCGTAGCTC  91 42
   Mfla_0633 NONE
   Mfla_0634 NONE
   Mfla_0635  666243 ..  666254 +  -4.4  -3.91821   GTTCTCTTGTAATAC                GAAG AATG CTTC                 TTGTTGGTATTTTTC  57 93
   Mfla_0636 NONE
   Mfla_0637  667376 ..  667393 +  -8.4  -5.52096   TTTACCCAGGAAAAA             CCGCAG CTTTGC CTGCGG              TTTTTTGTTGCATTT 100 48
   Mfla_0638  667727 ..  667760 + -11.1  -2.73203   CAGCATGCTATGTGA    CCGGCA--GGCTGGC ACATTG GCCAGCCTGTGCCGG     ATTCCTTGTTGATGG  72 47
   Mfla_0647  676827 ..  676848 + -14.5  -5.60993   TCCTGGGTTGAATAA           GCGATGTGC CGAT GCACATCGC            TTTTTTTATCGCGCC 100 49
   Mfla_0652  682824 ..  682849 +  -7.5  -3.13403   CGCCTATATCTTGGA         TCATGCCAGCC TTGA GGCTGGCACAA          TATTCGTCGGGCAGC  60 515
   Mfla_0655  685295 ..  685317 +  -6.3  -5.23292   TTGTGAAACCCTTAA          GCACTG-CCT TGCC GGGACAGTGC           TTTTCTTTTGTCTGC  91 64
   Mfla_0656  685760 ..  685792 + -12.8  -5.00884   GCTTCTCCTCCATCT     CACCACGATGACGCC AACT GGCG-CATCGTGGTA      TTTTTTCGACGGCGT 100 94
   Mfla_0657  687518 ..  687539 +  -8.7   -5.0916   GGAGATGGTGCGTGC           GCCGCTC TCGCCTTT GAGCGGC            TTTTTCTCTTCACGG  91 474
   Mfla_0659 NONE
   Mfla_0660  690274 ..  690305 +  -4.4  -4.31329   ATGTCCCCGATGACC      TATTTCCGCAGCTTG CGA CTGGC-GCGGTAATA      TTTTCAACTTTTTCC  65 341
   Mfla_0663  693042 ..  693066 +  -2.1  -5.38398   CTTCCAGTTGCTCTG          TCAAAGCGGAA ATC TTCTGCTTCAA          TTTTTCTCTTTTTGT  82 271
   Mfla_0671  703147 ..  703165 + -14.6  -4.77438   GGCATCAATGAAAAA             GCCAGGCA AAA TGCCTGGC             TTTTTCATGCTGGGT 100 60
   Mfla_0674  705372 ..  705387 +  -5.4  -4.67607   ATCTTGGCGCAAATT              GCG-ACC ACC GGTGCGC              TTTCTTTCTTGCCGA  73 475
   Mfla_0682  713119 ..  713148 + -12.1  -3.10173   CCAACTCACATTCCA       GGAAGCTGCTGCC TGAA GGCAGCAGCCTGC        GTTTTAAGGATTTCT  82 10
   Mfla_0683 NONE
   Mfla_0684 NONE
   Mfla_0685 NONE
   Mfla_0686  717089 ..  717114 +  -3.3  -4.38114   CGTTAGCCCATGATG         GTAT-GCAAGCT GTC GGCGTGCCATAC         TTTGTTGTCCATTTT  63 86
   Mfla_0687 NONE
   Mfla_0688 NONE
   Mfla_0689 NONE
   Mfla_0690 NONE
   Mfla_0691 NONE
   Mfla_0692  722751 ..  722775 +  -2.7  -3.91897   CAGTCGTTGCGGTTC          TACGAAGCGAT TTG AGCGCTCCGCA          TTTATCAATGCACAC  56 197
   Mfla_0694  724151 ..  724162 +  -3.6   -3.6215   GGAGTGGGTGATTTT                CGGT ATAA GCCG                 TTTGGAATCAGTTAA  53 111
   Mfla_0700 NONE
   Mfla_0701  731786 ..  731827 + -27.7  -2.62616   TCCCGCATGAAGCGA CACCATGAAAAAAGGCTGC AACT GCAGCCTTTTTTCATGGTG  TCGTATCCAAGGTCC 100 217
   Mfla_0709  740004 ..  740023 + -10.7  -3.08032   TAAAATTCTTGGAAA            CAGCCCC TTTAAT GGGGCTG             TCATTTTGGAGAGCA  74 38
   Mfla_0710  740614 ..  740629 +    -9  -3.17622   GGAGTTGTCTGAAGA              TGCACC GGCT GGTGCA               TATCTTGTCACCCTG  67 84
   Mfla_0711  741462 ..  741487 + -20.5  -5.45802   CAGTTCAGCGATCAA         CCCCCGTCTCC TTTT GGAGACGGGGG          TTTTTGTTTTAAAAA 100 80
   Mfla_0714  742868 ..  742912 +  -4.8  -4.02581   CACGTTGATATCCCC GGG-CCAGCCTGAGGAGCCGG GCGG CTGGCTTCTCTCGCGAGTCCC TTCTGTTTTCTGCGG  62 33
   Mfla_0717  746286 ..  746305 +  -7.2  -3.05844   ATCCTGTCATCAATA            TGCCCTGGT TTT ACCAG-GCA            TATTGAGCTAGAGGA  59 57
   Mfla_0724  755940 ..  755967 + -10.6  -5.28826   CATGTAAGTACTTTG        CAAACCCTTGGC TTTT GCCAGGGGTTTA         TTTTTTATGGGATTT 100 64
   Mfla_0727 NONE
   Mfla_0728 NONE
   Mfla_0729  761362 ..  761384 + -12.1  -5.46698   TATATGAATAAAAAA           GCTTGATGC ATGCA GCATCAAGC           TTTTTTGCTTTTAAG 100 59
   Mfla_0734 NONE
   Mfla_0735 NONE
   Mfla_0736  768697 ..  768708 +  -5.8  -2.75481   ATCAACCGATTGACA                GGCA GTTC TGCC                 TGCTTCGCATTGCAA  52 28
   Mfla_0737 NONE
   Mfla_0738  769521 ..  769533 + -10.5   -3.8766   GAAGCTGACGACGCG                CCCCG CGT CGGGG                TTTGATGTGGTGTCC  82 53
   Mfla_0739  770165 ..  770179 +  -2.7  -3.55548   AAGGGTACCTGGACG               CCGGC CTGAT GCCTG               TTTGAACGAATCTTG  49 17
   Mfla_0740 NONE
   Mfla_0741  772583 ..  772593 +  -2.4   -3.6707   CTGCGGCAAGCAAGG                 CGTC ATA GCCG                 TTTAAACTATTCCAT  50 157
   Mfla_0742 NONE
   Mfla_0743 NONE
   Mfla_0744 NONE
   Mfla_0745  781772 ..  781792 +  -2.6  -2.91695   CGGCAGCATGGCGAG           GCAGGCTGT TGCA ACA-TCTGC            TCATTTGCAACTGAC  42 94
   Mfla_0746  783277 ..  783294 +  -4.1   -4.0616   TGCCCGCAAGTTTGA             CAGG-GGC GGC GCCTTCTG             TTTATGATTGCCCTC  60 196
   Mfla_0748  785361 ..  785390 + -16.6  -3.57651   ATGCCAATGGCGAAA       CAAAAAGCCCGC ATACTC GCGGGCTTTTTG        TTGTCTGCTGTACCG 100 58
   Mfla_0754 NONE
   Mfla_0755  794212 ..  794225 +  -2.3  -2.69151   GCCTACACCAGATTG               GCGGA ATGA TCGGC                TGATATGTAGCGGCC  39 9
   Mfla_0756 NONE
   Mfla_0757  797454 ..  797465 +    -3   -2.7083   CAAAGCGAAAAAGAC                GAAT GATC ATTC                 TAGGTTTATCAGGTG  41 20
   Mfla_0758  799183 ..  799216 + -10.3  -2.69859   GAATTAGGCCGGGGC     GGGCTTGCAGCAG AGACTCAG CAGTTGCAAGCCC      ATGGTTTTTTTACCT  69 34
   Mfla_0759  801246 ..  801257 +  -4.4  -4.77438   AATATAGTTTGCCTT                TCTG CTTG CAGA                 TTTTTAATAATCAAT  71 140
   Mfla_0760  801930 ..  801949 +   -15  -2.79321   CCTAACAAGCAATAC            CAGGCCCC TCTC GGGGCCTG             TAGTCTTCATATCCC  90 36
   Mfla_0761 NONE
   Mfla_0762 NONE
   Mfla_0763 NONE
   Mfla_0764 NONE
   Mfla_0765  806473 ..  806485 +  -2.7  -3.91716   AAAATACATCTTGGT                TATCA ATA TGATG                TTCTTTCAACCATCG  56 281
   Mfla_0774 NONE
   Mfla_0775 NONE
   Mfla_0776 NONE
   Mfla_0777  818744 ..  818769 + -18.3  -3.57462   TCTACAAATATTAAA         GCGGGATGGGC GGAA GCCCGTCCCGC          TTTGCACATCCGCTC 100 130
   Mfla_0778 NONE
   Mfla_0779  823197 ..  823221 + -14.3  -5.71295   TAGTGAACGATCAAA          CCACGCCTGCA TCA TGCGGGTGTGG          TTTTTATTTTTGTCT 100 46
   Mfla_0780 NONE
   Mfla_0781  824265 ..  824288 + -10.4  -3.09878   CGTAAACAAGCTAAA          GCCGCAA-TCA CGA TGAGTTGCGGC          TCTTGGATGGATCAA  73 36
   Mfla_0782 NONE
   Mfla_0783  827251 ..  827291 + -14.1  -4.19307   TAGTTTCCGCTCGCA  GGCCACATGACTCGAAA ATGATGA TTTCGAGACTTGTGGCC  TTTATCGTTTCTATC 100 42
   Mfla_0784 NONE
   Mfla_0785 NONE
   Mfla_0786  830270 ..  830291 + -10.2   -2.8552   CTTGAGGTCAGCCAG           GCAACGCT TGCGCC AGCGTTGC            ATTTGCTCGCTGGGC  66 134
   Mfla_0788  831606 ..  831618 +  -5.5  -3.23296   GCAGGCGCAAGCCGA                TGCTG AGC CAGCG                TTCGTCGCTATTGTT  52 80
   Mfla_0790  833606 ..  833616 +  -4.6  -2.55999   AAACTCCGCCTCGCC                 CGGG GTG CCTG                 CTTGGTGTAAGCTAG  46 47
   Mfla_0791  834915 ..  834930 + -10.4  -4.63932   ATACGCAAAATAAAA              GCCGGA AGGA TCCGGC               TTTTATTAGGGCATA 100 28
   Mfla_0796 NONE
   Mfla_0797  841836 ..  841852 + -10.8   -5.2204   ACATTAAGTCGACAA              GGCCGG TCTTC CCGGCC              TTTTTATTGCTTGTA 100 34
   Mfla_0798  842789 ..  842802 +  -9.5  -4.24786   GAACATAATAGAAAA               GCCCC TGAC GGGGC                TTTATCTATTATGGG  83 50
   Mfla_0801  847008 ..  847024 + -10.8  -5.38054   TATGCAGAAGTCTCA              GCCCGC CATGT GCGGGC              TTTTTATTTATGGCA 100 49
   Mfla_0802  850732 ..  850745 +  -8.1  -3.30243   TGTCGATGTCTACAC               CCTGC TTGT GCAGG                TTGTGGCAGATCGAT  62 261
   Mfla_0813  859827 ..  859841 +  -7.1  -4.45168   TGAAGGAATAAGTAT               CGGGA CTTTT TCCCG               TTTCTGTTTTCGGAG  76 254
   Mfla_0814 NONE
   Mfla_0815  862114 ..  862129 +  -6.1  -6.21477   AAGGATTTACCAAAA              CCAGG ATGACA CCTGG               TTTTTTTTTGCTGTT 100 232
   Mfla_0818  866021 ..  866034 +  -4.5   -4.1552   TTGAGGCTGAAACGG               CCGAG GATG CTTGG                TTTATTGCCAACATC  64 111
   Mfla_0819  866534 ..  866558 + -10.7   -5.5074   ACGCTTGATAAAACG          GCCTGTACGCT TCG AACGTGCAGGC          TTTTTTGTTGCCTTA 100 40
   Mfla_0833  876831 ..  876848 + -14.1  -5.47218   GAGTAGTTGTACTTG             CGCCCCG TTAT CGGGGCG              TTTTTTTGCATGGAG 100 75
   Mfla_0834  879565 ..  879575 +  -8.2  -4.84642   CAACATAGTCCTTAC                 CGGG ACT CCCG                 TTTTGTTACTTTAGA  88 82
   Mfla_0835  879908 ..  879923 + -10.4  -4.90266   CACTGAATACAAAAA              GGCAGC CTAG GCTGCC               TTTTTCATTGATCAC 100 76
   Mfla_0838  882387 ..  882405 +  -6.7  -2.52933   GTCTACCTGTCATGA             GTGGCAG CACAT TTGCCAC             CTTAATCAATTGGGA  52 80
   Mfla_0839 NONE
   Mfla_0840  883681 ..  883707 + -17.4  -5.24989   ATCAATTATCTGTAC         CGAAAAGCCGGC ATC GCCGGCTTTTTG         TTTTTTGCTGTGTAG 100 67
   Mfla_0844  887753 ..  887766 +  -5.3  -3.40639   GAAATTCACGACGCT               TTCCA TATA TGGAA                TTAATTCATCGCCTT  54 151
   Mfla_0848 NONE
   Mfla_0849  891773 ..  891783 +  -6.8  -3.07113   TCAATTTCAACGAAA                 TCCG TTT CGGA                 TATCATTTCTAACTT  55 3
   Mfla_0850 NONE
   Mfla_0851 NONE
   Mfla_0852  894276 ..  894292 +    -3  -3.67775   CTGCTGAAAGTTGAA              CGATGA ATGCA TCATTG              TTGTTGAATGCCGCT  51 27
   Mfla_0853  895138 ..  895149 +  -7.2  -3.61517   GATGAAAGTGTGGGA                GGCC TGAT GGCC                 TTGTTCCACCCCAGT  64 19
   Mfla_0854  895768 ..  895794 + -13.8  -3.08738   GCTCTTCACGATAAG         TTCCGCAACCTG CAA CAGGTTGCGCAA         TTCGATCAGATTGTT  78 212
   Mfla_0856 NONE
   Mfla_0857 NONE
   Mfla_0858  899462 ..  899478 +  -3.6  -3.25567   TTTCAAATAGCTCGT              CAGTGC CTGAA GCACAG              TGATTTTTAAAGTAT  46 31
   Mfla_0859  901125 ..  901140 + -11.8  -4.09923   TAGAGTGTTGTAAAA              GGGCGC TTCG GCGCCC               TTCTTTACTTGGCTT  91 97
   Mfla_0860 NONE
   Mfla_0861 NONE
   Mfla_0862  904086 ..  904096 +    -4  -3.05963   TACCGACAATGCCCG                 TTGA TCG TCAA                 TCTTGCCCTGGCCGT  47 22
   Mfla_0863 NONE
   Mfla_0864  905857 ..  905876 + -11.4  -3.04792   CCCTCCGGGTTGCTC            CGGCAGCG CAGC CGCTGCTG             TGTTGCAAATCCTCG  78 150
   Mfla_0866 NONE
   Mfla_0867 NONE
   Mfla_0868 NONE
   Mfla_0869 NONE
   Mfla_0870  910254 ..  910271 +  -2.6  -3.02144   GGTGGGGTGAACGCT             TGGGCG ATGGTG CGCTCG              TATTCCGGAAAATAG  41 31
   Mfla_0873  915111 ..  915137 + -14.4  -5.60689   TCAGCATTGAAAAAA         CCGCCATTGGCC CTT GGTCAACGGCGG         TTTTTTATTGTATAA 100 56
   Mfla_0874  915967 ..  915982 + -11.8   -5.5112   ACAGGAATTTCAAAA              GGCCGC AATT GCGGCC               TTTTTTATTGCTGAA 100 47
   Mfla_0875 NONE
   Mfla_0876 NONE
   Mfla_0877 NONE
   Mfla_0878  918475 ..  918504 + -15.2  -5.28176   CTTTAGGTGTGTAAA       GTAAAAAGCCGG CGATGA CCGGCTTTTTAC        TTTTTTGTCACTCAG 100 41
   Mfla_0879  921279 ..  921290 +  -2.2  -3.03124   GCGGCAATACTTGTG                CGCA TGGT TGTG                 TGTTGCGGAGTAAAA  42 41
   Mfla_0880 NONE
   Mfla_0881  922778 ..  922788 +  -2.4  -3.01712   TGAGATGTGTTCGCT                 GTGC CAA GCCC                 TATTGCAAAAAGGAG  42 123
   Mfla_0882 NONE
   Mfla_0883  923544 ..  923554 +  -4.6  -4.18018   GTTAGATTGATCAAT                 GGGT ATT GCCC                 TTTTGAATGAAAGGA  64 53
   Mfla_0884 NONE
   Mfla_0885  925135 ..  925168 +  -4.4  -3.10908   TGATAGAGCGCCGAG     TCGGCTCGCGCCAT GAGCTG GTGCAGCGAGCCGC      TTAGCTGGTCACTTT  47 67
   Mfla_0887 NONE
   Mfla_0888  931449 ..  931467 + -10.3  -4.74801   TTGCCGGAAAATGGA             TGCCGGT TTCGT ACCGGCA             TTTTTCATCGGCTTC 100 94
   Mfla_0889 NONE
   Mfla_0890  933491 ..  933508 +    -7  -3.28712   CACATCCGTTTAAAC             TGCTGC CATGCC GCAGCA              TTCTGCCAGGGCCGC  62 163
   Mfla_0891  934677 ..  934694 +  -2.6  -3.37236   AGGCCCCATCAACCC             GGAGGA TAGCTT TCCGCC              TTGTGAGGTTGAGTT  47 17
   Mfla_0892  935896 ..  935912 +  -6.5   -4.2828   GCTGCCAGATGTATT              GCTTGTG TTG CGCGAGC              TTTTCGTCCATGAGC  71 263
   Mfla_0894  938924 ..  938937 +  -6.7  -3.27704   TAGCGCTAATTTCGG               CAGTG GCTT CACTG                TTCAGTTTGAGGGAT  56 369
   Mfla_0898  943455 ..  943483 +  -8.1  -3.30635   TCAGGCGATAGTAGA       GGTCGCG-GCGG AATTCG CCGCGCTCGACC        TTCTCGCGCAGTTTC  62 510
   Mfla_0900  946875 ..  946898 + -13.2  -5.24531   TCAAGCCAGATAAAA          CAAGGGCTGC TGTG GCAGTCCTTG           TTTTTTGTCCAACCT 100 60
   Mfla_0903 NONE
   Mfla_0904  951642 ..  951667 + -11.9  -2.60079   AACTTGAGAAAGGGT         TGCAGGTAGCG CAGT TGCTGCCTGCA          TCAGTTGTGCCATGA  75 39
   Mfla_0905 NONE
   Mfla_0906  953962 ..  953983 +  -5.1  -4.85653   TTCATGCGCTTGCAA           TGCGGGCACC GGT GGT-CGCGCA           TTTGTTTTCTGTATC  78 74
   Mfla_0907  955931 ..  955955 +  -2.8  -3.01736   TGATTTTATCCTGGA          GCAATAAGGA ATTTG TCCTGAATGC          TAATTGTTCGTTTAT  43 19
   Mfla_0908  956569 ..  956584 +  -8.2  -5.75945   ACGGACAGTCGACAA              CGCTCC TTCG GGGGCG               TTTTTTTTCGCCACT 100 56
   Mfla_0909  956916 ..  956940 + -17.3  -4.56597   AATATCAGGAAAAAA          TAAAGCCCTGC TTT GCAGGGCTTTA          TTTTTGAAGAAAAAA 100 53
   Mfla_0914  961718 ..  961751 +   -14  -4.27316   ATAGCAAGATGCCTA     C-GGGCTGAGTCTGT AAGGG GCAGACTCAGCCCCG     TTTTCAATTGGCAAC 100 18
   Mfla_0919  968531 ..  968547 +  -5.7  -3.89524   GTGGTGACAATGATG              GCGCCGG TGA CCGGTAC              TTTCTGCGCTAAGGT  64 479
   Mfla_0921  971437 ..  971462 + -11.9  -5.48825   TAAATTGCCAGATGA         AAAAAGCCCCG GTGA CGGGGCTTTTG          TTTTTTTGCGTGGTG 100 43
   Mfla_0933  981323 ..  981343 + -11.1  -3.29947   CCAAAGGTTTTAATG            GCCCGCTTG CAT CAAGCAGGC            TTCATATCATGAATG  78 70
   Mfla_0935 NONE
   Mfla_0936  984460 ..  984481 +  -7.1  -3.03771   GGCATTAGCGTCACG           CCCGCCGGG TTGG CCCGGCAGC            TATTCAGGCGTATAG  59 33
   Mfla_0938  987121 ..  987159 +  -7.1  -4.45077   TAGAGGCGGATGCGG  TTTTAATAATTC-ACTGA TTTA TCAGTTGAATTTTTAAAA   TTTTGGTGGTTTTTC  76 152
   Mfla_0939 NONE
   Mfla_0940 NONE
   Mfla_0941  991139 ..  991150 +  -7.2  -3.64703   GGATGGTGCCGAAAT                GCCG ATGC CGGC                 TTTCACTGCGCGACA  67 166
   Mfla_0948  997516 ..  997561 +    -7  -4.25104   GTAGCCGATCTCGAG CCGGGCATTTGC-AGC-T-GCCT GCC AGGCCAAGCCAGCAAATGCGCGG TTTTGGTCGAAGCCG  71 142
   Mfla_0950  998887 ..  998916 +  -7.9   -4.6951   TGTAATGCATGACCA       AAGAAGCCCGT GGTGTTTG ACGGGCTTCTC        TTTATTTTGGCTGCT  85 49
   Mfla_0958 NONE
   Mfla_0959 1006487 .. 1006501 +  -4.2  -3.45634   CAGAGGAAAAACGTA               TGCGCT TCA AGTGCG               TTGAGTTTTCTTGGC  52 346
   Mfla_0963 1009566 .. 1009590 + -10.7   -5.5074   ACGCTTGATAAAACG          GCCTGTACGCT TCG AACGTGCAGGC          TTTTTTGTTGCCTTA 100 204
   Mfla_0977 1019863 .. 1019880 + -14.1  -5.47218   GAGTAGTTGTACTTG             CGCCCCG TTAT CGGGGCG              TTTTTTTGCATGGAG 100 75
   Mfla_0978 1022597 .. 1022607 +  -8.2  -4.84642   CAACATAGTCCTTAC                 CGGG ACT CCCG                 TTTTGTTACTTTAGA  88 82
   Mfla_0979 1022940 .. 1022955 + -10.4  -4.90266   CACTGAATACAAAAA              GGCAGC CTAG GCTGCC               TTTTTCATTGATCAC 100 76
   Mfla_0982 1025419 .. 1025437 +  -6.7  -2.52933   GTCTACCTGTCATGA             GTGGCAG CACAT TTGCCAC             CTTAATCAATTGGGA  52 80
   Mfla_0983 NONE
   Mfla_0984 1026713 .. 1026739 + -17.4  -5.24989   ATCAATTATCTGTAC         CGAAAAGCCGGC ATC GCCGGCTTTTTG         TTTTTTGCTGTGTAG 100 67
   Mfla_0988 1030785 .. 1030798 +  -5.3  -3.40639   GAAATTCACGACGCT               TTCCA TATA TGGAA                TTAATTCATCGCCTT  54 151
   Mfla_0992 NONE
   Mfla_0993 1034805 .. 1034815 +  -6.8  -3.07113   TCAATTTCAACGAAA                 TCCG TTT CGGA                 TATCATTTCTAACTT  55 3
   Mfla_0994 NONE
   Mfla_0995 NONE
   Mfla_0996 1037308 .. 1037324 +    -3  -3.67775   CTGCTGAAAGTTGAA              CGATGA ATGCA TCATTG              TTGTTGAATGCCGCT  51 27
   Mfla_0997 1038170 .. 1038181 +  -7.2  -3.61517   GATGAAAGTGTGGGA                GGCC TGAT GGCC                 TTGTTCCACCCCAGT  64 19
   Mfla_0998 1038800 .. 1038826 + -13.8  -3.08738   GCTCTTCACGATAAG         TTCCGCAACCTG CAA CAGGTTGCGCAA         TTCGATCAGATTGTT  78 212
   Mfla_1000 NONE
   Mfla_1001 NONE
   Mfla_1002 1042494 .. 1042510 +  -3.6  -3.25567   TTTCAAATAGCTCGT              CAGTGC CTGAA GCACAG              TGATTTTTAAAGTAT  46 31
   Mfla_1003 1044157 .. 1044172 + -11.8  -4.09923   TAGAGTGTTGTAAAA              GGGCGC TTCG GCGCCC               TTCTTTACTTGGCTT  91 97
   Mfla_1004 NONE
   Mfla_1005 NONE
   Mfla_1006 1047118 .. 1047128 +    -4  -3.05963   TACCGACAATGCCCG                 TTGA TCG TCAA                 TCTTGCCCTGGCCGT  47 22
   Mfla_1007 NONE
   Mfla_1008 1048889 .. 1048908 + -11.4  -3.04792   CCCTCCGGGTTGCTC            CGGCAGCG CAGC CGCTGCTG             TGTTGCAAATCCTCG  78 150
   Mfla_1010 NONE
   Mfla_1011 NONE
   Mfla_1012 NONE
   Mfla_1013 NONE
   Mfla_1014 1053286 .. 1053303 +  -2.6  -3.02144   GGTGGGGTGAACGCT             TGGGCG ATGGTG CGCTCG              TATTCCGGAAAATAG  41 31
   Mfla_1017 1058143 .. 1058169 + -14.4  -5.60689   TCAGCATTGAAAAAA         CCGCCATTGGCC CTT GGTCAACGGCGG         TTTTTTATTGTATAA 100 56
   Mfla_1018 1058999 .. 1059014 + -11.8   -5.5112   ACAGGAATTTCAAAA              GGCCGC AATT GCGGCC               TTTTTTATTGCTGAA 100 47
   Mfla_1019 NONE
   Mfla_1020 NONE
   Mfla_1021 NONE
   Mfla_1022 1061507 .. 1061536 + -15.2  -5.28176   CTTTAGGTGTGTAAA       GTAAAAAGCCGG CGATGA CCGGCTTTTTAC        TTTTTTGTCACTCAG 100 41
   Mfla_1023 1064311 .. 1064322 +  -2.2  -3.03124   GCGGCAATACTTGTG                CGCA TGGT TGTG                 TGTTGCGGAGTAAAA  42 41
   Mfla_1024 NONE
   Mfla_1025 1065810 .. 1065820 +  -2.4  -3.01712   TGAGATGTGTTCGCT                 GTGC CAA GCCC                 TATTGCAAAAAGGAG  42 123
   Mfla_1026 NONE
   Mfla_1027 1066576 .. 1066586 +  -4.6  -4.18018   GTTAGATTGATCAAT                 GGGT ATT GCCC                 TTTTGAATGAAAGGA  64 53
   Mfla_1028 NONE
   Mfla_1029 1068167 .. 1068200 +  -4.4  -3.10908   TGATAGAGCGCCGAG     TCGGCTCGCGCCAT GAGCTG GTGCAGCGAGCCGC      TTAGCTGGTCACTTT  47 67
   Mfla_1031 NONE
   Mfla_1032 1074481 .. 1074499 + -10.3  -4.74801   TTGCCGGAAAATGGA             TGCCGGT TTCGT ACCGGCA             TTTTTCATCGGCTTC 100 94
   Mfla_1033 NONE
   Mfla_1034 1076523 .. 1076540 +    -7  -3.28712   CACATCCGTTTAAAC             TGCTGC CATGCC GCAGCA              TTCTGCCAGGGCCGC  62 163
   Mfla_1035 1077709 .. 1077726 +  -2.6  -3.37236   AGGCCCCATCAACCC             GGAGGA TAGCTT TCCGCC              TTGTGAGGTTGAGTT  47 17
   Mfla_1036 1078928 .. 1078944 +  -6.5   -4.2828   GCTGCCAGATGTATT              GCTTGTG TTG CGCGAGC              TTTTCGTCCATGAGC  71 263
   Mfla_1038 1081956 .. 1081969 +  -6.7  -3.27704   TAGCGCTAATTTCGG               CAGTG GCTT CACTG                TTCAGTTTGAGGGAT  56 369
   Mfla_1042 1086487 .. 1086515 +  -8.1  -3.30635   TCAGGCGATAGTAGA       GGTCGCG-GCGG AATTCG CCGCGCTCGACC        TTCTCGCGCAGTTTC  62 510
   Mfla_1044 1089907 .. 1089930 + -13.2  -5.24531   TCAAGCCAGATAAAA          CAAGGGCTGC TGTG GCAGTCCTTG           TTTTTTGTCCAACCT 100 60
   Mfla_1047 NONE
   Mfla_1048 1094674 .. 1094699 + -11.9  -2.60079   AACTTGAGAAAGGGT         TGCAGGTAGCG CAGT TGCTGCCTGCA          TCAGTTGTGCCATGA  75 39
   Mfla_1049 NONE
   Mfla_1050 1096994 .. 1097015 +  -5.1  -4.85653   TTCATGCGCTTGCAA           TGCGGGCACC GGT GGT-CGCGCA           TTTGTTTTCTGTATC  78 74
   Mfla_1051 1098963 .. 1098987 +  -2.8  -3.01736   TGATTTTATCCTGGA          GCAATAAGGA ATTTG TCCTGAATGC          TAATTGTTCGTTTAT  43 19
   Mfla_1052 1099601 .. 1099616 +  -8.2  -5.75945   ACGGACAGTCGACAA              CGCTCC TTCG GGGGCG               TTTTTTTTCGCCACT 100 56
   Mfla_1053 1099948 .. 1099972 + -17.3  -4.56597   AATATCAGGAAAAAA          TAAAGCCCTGC TTT GCAGGGCTTTA          TTTTTGAAGAAAAAA 100 53
   Mfla_1058 1104750 .. 1104783 +   -14  -4.27316   ATAGCAAGATGCCTA     C-GGGCTGAGTCTGT AAGGG GCAGACTCAGCCCCG     TTTTCAATTGGCAAC 100 18
   Mfla_1063 1111563 .. 1111579 +  -5.7  -3.89524   GTGGTGACAATGATG              GCGCCGG TGA CCGGTAC              TTTCTGCGCTAAGGT  64 479
   Mfla_1065 1114469 .. 1114494 + -11.9  -5.48825   TAAATTGCCAGATGA         AAAAAGCCCCG GTGA CGGGGCTTTTG          TTTTTTTGCGTGGTG 100 43
   Mfla_1077 1124355 .. 1124375 + -11.1  -3.29947   CCAAAGGTTTTAATG            GCCCGCTTG CAT CAAGCAGGC            TTCATATCATGAATG  78 70
   Mfla_1079 NONE
   Mfla_1080 1127492 .. 1127513 +  -7.1  -3.03771   GGCATTAGCGTCACG           CCCGCCGGG TTGG CCCGGCAGC            TATTCAGGCGTATAG  59 33
   Mfla_1082 1130153 .. 1130191 +  -7.1  -4.45077   TAGAGGCGGATGCGG  TTTTAATAATTC-ACTGA TTTA TCAGTTGAATTTTTAAAA   TTTTGGTGGTTTTTC  76 152
   Mfla_1083 NONE
   Mfla_1084 NONE
   Mfla_1085 1134171 .. 1134182 +  -7.2  -3.64703   GGATGGTGCCGAAAT                GCCG ATGC CGGC                 TTTCACTGCGCGACA  67 166
   Mfla_1092 1140548 .. 1140593 +    -7  -4.25104   GTAGCCGATCTCGAG CCGGGCATTTGC-AGC-T-GCCT GCC AGGCCAAGCCAGCAAATGCGCGG TTTTGGTCGAAGCCG  71 142
   Mfla_1094 1141919 .. 1141948 +  -7.9   -4.6951   TGTAATGCATGACCA       AAGAAGCCCGT GGTGTTTG ACGGGCTTCTC        TTTATTTTGGCTGCT  85 49
   Mfla_1102 NONE
   Mfla_1103 1149519 .. 1149533 +  -4.2  -3.45634   CAGAGGAAAAACGTA               TGCGCT TCA AGTGCG               TTGAGTTTTCTTGGC  52 346
   Mfla_1107 1153445 .. 1153488 +    -5   -3.2234   CATTTTCTGCACCAG CATGCCTGCGGCACGCTTGC CATC GCAGGCCAGCCACATGCGGG TATCTATTTGCTCTG  52 418
   Mfla_1112 1157548 .. 1157560 +  -3.3  -2.86124   CAGGCAAGCGGATGT                TGGGG ATA CCCTG                TGCTATTTCAGTGAA  43 173
   Mfla_1114 1161443 .. 1161454 +  -5.8  -3.80516   CATGGATGAAGAGAC                CCAG GCAT CTGG                 TTTGATAAGTTGATT  64 1
   Mfla_1115 1162078 .. 1162091 +  -4.5  -3.05844   CCTTGAGCCGGGCCG               TGCTG GCGA CGGCA                TGTTAGAATGCCGCC  49 126
   Mfla_1116 NONE
   Mfla_1117 1163593 .. 1163608 +  -6.8  -3.17763   GTGGATGATGCGGAC              GCAGCGG ATG CCGC-GC              TTCCTGCAGTGTGAG  54 324
   Mfla_1124 NONE
   Mfla_1125 NONE
   Mfla_1126 NONE
   Mfla_1127 1173930 .. 1173950 +  -7.6  -3.14989   GAACTTGGACGGGAG            GCTTATGG GTGCG CCATAGGC            TGTCGTTTTCTACAT  62 7
   Mfla_1128 NONE
   Mfla_1129 1176739 .. 1176785 +   -10  -3.04018   ATAATCCGGCCTTTT GCCCTGATACCACCGCGGGCGA TGA TTGCTCGCGGGAGTGTCAATGC TCCTCTTTTTCCTGG  69 37
   Mfla_1134 1183621 .. 1183637 + -10.9  -4.46212   GGGGGAATCACAAAA              GGATTGC CAT GCAATCC              TTTTGTGATGGAAGC  91 84
   Mfla_1142 1192358 .. 1192370 +  -3.3  -4.18058   TGTTGCTTGACACGG                TTGCG CCT CGCCA                TTTTCGGGTCTGCTT  58 147
   Mfla_1145 1193690 .. 1193717 +  -2.8  -4.76075   TATTTCAGAATTGTC        TGACA-CGTATTT TGG AAATGCGCTGACA        TTTTATTGCTGTGCT  68 47
   Mfla_1146 1194349 .. 1194361 +  -5.5  -3.40403   TTCGGGTTCCTGCTC                GCGCT CAA AGTGC                TTATAGTGCCAGGCC  54 159
   Mfla_1149 1196958 .. 1196969 +    -3  -4.42325   ACCTGTCGAACATCC                TGAT TTTT ATCA                 TTCTTTTATCTGTAT  62 300
   Mfla_1151 1198922 .. 1198971 +  -6.1  -2.72144   GCTTAATCCCGGCTG GACGCTGCACCGGAAGGCCTCTC GGCC GGGCGGGTAACCGCAGCAGCGTC ATTTAGAGAGGATCG  51 511
   Mfla_1178 1225470 .. 1225480 +  -4.6  -3.30741   ATGTTGCCCCTGCTT                 GCTG ACG CGGC                 TTGGTAGTTCTGGCT  52 480
   Mfla_1180 1227371 .. 1227390 +  -7.8   -2.8598   TGGCCGGCGGTGCCG            CCGACGTT GCAA ATCGTCGG             TACTTGTCGATATCT  59 393
   Mfla_1185 1235414 .. 1235428 +  -2.8  -4.36914   AAACAAGTCATCCCT               GAAACT GCA AGCTTC               TTTTGTGCACCCAGG  64 378
   Mfla_1187 1236649 .. 1236660 +  -4.4  -3.44991   ATAAGCACGTAAAAC                CCTT ATTC AAGG                 TGTTTGAACTTTATA  52 104
   Mfla_1188 1237012 .. 1237030 + -11.7  -4.57569   ATGAGGTTCATGAAA             TGCCCGG CATGT CCGGGCA             TTTTTACGCGCATCG 100 87
   Mfla_1189 1239293 .. 1239304 +    -3  -4.25283   CCCTACTTTCGAGCT                TGTT ACAG AACA                 TTTTGATGGAAGACT  59 73
   Mfla_1190 1240729 .. 1240745 +  -6.5  -2.60079   CCTTTATCTGGAACT              GGCAATG AAC CATAGCC              TAACTTCTGGCATGG  53 11
   Mfla_1205 NONE
   Mfla_1206 1263760 .. 1263790 + -14.1  -5.28831   GCTGTGTCATTGAGA       CGGATGGAATGGC GGCAA GCCATTCCATCCA       TTTTGTTTTATTAGT 100 54
   Mfla_1207 1264590 .. 1264610 +  -3.9  -3.06162   TGACATCGCGATGAT            GTCAGCCAC CTC GTGGGTGAG            TGTTAAAATGCCGTC  47 55
   Mfla_1208 1265452 .. 1265480 +    -3  -2.60075   TTATCTACTAAGGTC       GCGAGGTGGGTTG TGAT CCGCCCACCG-GC        ATTACTTGAGCGGAA  41 30
   Mfla_1212 1271771 .. 1271781 +  -2.4  -3.04032   TTTGGCGTCGTTGCT                 CCGC CTT GCCG                 TACTTGTTGTATTGT  42 59
   Mfla_1213 NONE
   Mfla_1214 NONE
   Mfla_1215 NONE
   Mfla_1216 NONE
   Mfla_1217 NONE
   Mfla_1218 NONE
   Mfla_1219 NONE
   Mfla_1220 1285331 .. 1285341 +  -2.6  -4.93696   ATTGCCATTATTGCC                 TTAA GAG TTAA                 TTTTTCATATTTAGG  71 22
   Mfla_1221 1285913 .. 1285926 +  -3.8  -2.57795   GTCGAAGCCAGGTTC               GCGA CATGGC TCGC                TACATTGATGATGCA  44 172
   Mfla_1223 1289155 .. 1289172 + -11.3  -2.72049   CAGGGCAATGGAATG             GGCAGCA GCTT TGCTGCC              TGATTGAAGGGTATA  72 55
   Mfla_1224 1290311 .. 1290325 +  -3.5  -2.72144   GTCAGTTCGGAAGAT               CTCGG CGACT TCGAG               CTTTGAGCACGGTCC  42 5
   Mfla_1225 NONE
   Mfla_1229 1293974 .. 1293995 + -12.3  -2.68823   GAGCGGGACGGCGCA           CGCAGCCAGC GTT GC-GGCTGCG           CTTGTGTGCCGCCCG  70 416
   Mfla_1234 NONE
   Mfla_1235 NONE
   Mfla_1236 NONE
   Mfla_1237 1301457 .. 1301473 +  -2.9  -2.74701   TCGAACGACATGTCG              GAGACAG CAT CTGTTGC              TACTATTGAACCTAT  41 81
   Mfla_1238 1304347 .. 1304363 +  -3.6  -2.76315   GATGAAGGTGAGCGC              GGGTGT GCAGG GCGCCC              ATTTCAAGGTCTTCC  43 240
   Mfla_1242 NONE
   Mfla_1243 NONE
   Mfla_1244 NONE
   Mfla_1245 NONE
   Mfla_1246 NONE
   Mfla_1247 NONE
   Mfla_1248 1319677 .. 1319706 +   -15  -2.75535   AAGTAACCCTTCATC       CGGGCGTGCAGA AGATCC TCAGCACGCCCG        TGCTTCCGCTGTTCA  90 35
   Mfla_1249 1321536 .. 1321546 +  -4.6  -4.07687   AGCCGGGATATTGGT                 GTGC AAT GCGC                 TTTTCAAGCAAGGCT  61 489
   Mfla_1251 1322377 .. 1322389 +  -3.3   -3.2827   TGCACGAGGAAGGTC                CGACA TGA TGGCG                TTCATGATTGCCTGG  48 18
   Mfla_1252 1324892 .. 1324932 + -17.1  -2.92761   CAAAGTATATGAATG  GGGTGGTTATATACAGCCA ATT TGGCTGTATATAACCACAA  TAATTGGTTGTTTAT 100 29
   Mfla_1253 NONE
   Mfla_1254 1328965 .. 1328980 +  -3.2  -3.17075   TCGTGGTATCATGCC              GGGCAT TTCC ATGCCA               TTCAATTGCGGAGCG  46 94
   Mfla_1255 NONE
   Mfla_1256 1330664 .. 1330698 + -21.8  -3.66178   GGGCGTATCTGAGGA     TAATTAAAAAGGCGCC AAA GGCGCCTTTTTAATTA     TTTGCGGTTCAACCC 100 62
   Mfla_1259 1335669 .. 1335685 + -10.8  -4.63952   TTAAACCATGCACAA              CCCCGG TTTTC CCGGGG              TTTGTTATTTGTGAT 100 63
   Mfla_1260 1337874 .. 1337889 +    -4  -3.57627   TGCTTTTTCCTAATC              TGATCCG GGG CGG-TCA              CTTTTTATCTCGAGC  52 72
   Mfla_1261 NONE
   Mfla_1262 NONE
   Mfla_1263 NONE
   Mfla_1264 NONE
   Mfla_1265 1342931 .. 1342949 +   -11  -3.64703   GCTGGTACCGAAAAA             TGCCGGAT GGA GTCCGGCA             TTTGACTGAGGGGCA  81 65
   Mfla_1268 NONE
   Mfla_1269 NONE
   Mfla_1270 NONE
   Mfla_1271 1349134 .. 1349148 +  -7.2  -3.54743   CGCAACACGGAAGGT               TTCTCA TTT TGAGAA               TTCTGCTTACTGGTG  64 14
   Mfla_1272 NONE
   Mfla_1273 NONE
   Mfla_1274 NONE
   Mfla_1275 NONE
   Mfla_1276 NONE
   Mfla_1277 1355168 .. 1355178 +    -4  -3.20832   CCGTGGTTTTTAGTA                 GAAT GTT ATTC                 ATTTTCACTTTAGGC  48 100
   Mfla_1278 NONE
   Mfla_1279 NONE
   Mfla_1280 1358792 .. 1358806 +  -8.6  -2.64616   TCTGGTATCCATTCA               TGATGC CGG GCATCA               TGATGTCCATCAGAA  56 247
   Mfla_1282 NONE
   Mfla_1283 1361743 .. 1361771 + -14.7   -5.8096   AATATCAATAGGTAA        GCCACTTTCTGGA GAG TCAAGAAAGTGGC        TTTTTCTTTTTTATC 100 97
   Mfla_1284 1363923 .. 1363950 + -16.4  -5.30616   TTAAAAGCCATAAAG        TCCCGGTGGTAG TTTT CTACTACCGGGA         TTTTTATTTGAATGA 100 45
   Mfla_1285 1365699 .. 1365723 + -18.7  -3.61398   GAGAGCGGGTATCAA          CAAGAGCACCC CTG GGGTGCTCTTG          TTCTTGAGAAGGCAA 100 45
   Mfla_1287 1368630 .. 1368646 +  -5.1  -4.14739   GGGCGCCATTTAAAT              ATGCAAC AAT GTTGCAA              TTTTGGGGTGAATCG  66 179
   Mfla_1288 1368836 .. 1368852 + -12.3  -5.29885   GCTAAGTCAAACAAA              GGGAAGC GAT GCTTCCC              TTTTGTTTTTCAGTT 100 36
   Mfla_1290 1370965 .. 1370994 + -16.7  -3.72576   CTGGGAAGCAGGCAA       TAAAAAGCCGTTG CATG CAACGGCTTTTTA        TTTGATCAAGGAAAG 100 42
   Mfla_1298 1380025 .. 1380048 +  -7.4  -3.05463   TCCCGCAGGAGGCGA          GGGG-TGGGCG CCG TGCTCAGCCCC          TTCAGTCGGCGGAAT  57 148
   Mfla_1300 NONE
   Mfla_1301 NONE
   Mfla_1302 1382170 .. 1382180 +  -6.8  -2.79273   AAAGTGATCGCGCAG                 TGGC TGG GCCA                 GTTGTCTTGACGACA  54 5
   Mfla_1303 1382885 .. 1382923 +  -3.8  -2.55351   TTGAAGGCCTTCATG  CCAGCGCGTGGTCTTGC AAGGTA GTAGGGCCTT-CGCTGG   ATTACTGTCAGCAAC  44 2
   Mfla_1304 NONE
   Mfla_1305 1385627 .. 1385645 +  -2.2  -3.14344   TTTCAGGAGCCATCT             AGTGCAGG CGA CCGGCGCG             TTCATCGCAGGCGTA  43 24
   Mfla_1306 NONE
   Mfla_1307 NONE
   Mfla_1308 1390808 .. 1390818 +  -4.6  -3.83998   AATTGTTGATAAACC                 GTGC TGG GCGC                 TTTCATCTCCAGTGC  57 65
   Mfla_1313 NONE
   Mfla_1314 1394753 .. 1394785 +  -4.2   -4.1721   ATTGCCTAAGCGGTT      GATAATCAGGCC GAAGAACAA GGCTTGATTTTC      TTTTACACTGTAAAT  61 522
   Mfla_1316 NONE
   Mfla_1317 1396826 .. 1396848 +  -7.7  -2.74012   AAATTAGCGGGTACA           GCGGATGGA TGGAC TCAATCCGC           TGATTCCGGTAGTGG  58 34
   Mfla_1320 1401595 .. 1401612 + -11.3  -5.88471   TCCTCAAAAGAAAAA             GCCCTGA TAAG TCAGGGC              TTTTTTTTAATGCTG 100 107
   Mfla_1322 NONE
   Mfla_1323 1406772 .. 1406784 +  -7.7  -4.07687   CTGATCTGCGCTGAC                CATGC TGC GCATG                TTTTCGGCCGGACAT  73 221
   Mfla_1324 1407865 .. 1407898 + -15.5  -4.34444   AGCGGTGCTCAATCA     ATAAGAAAGCCACGA TATT TCGTGGCTTTCTTAA      TTTCTATTGTCTTGG 100 51
   Mfla_1326 1410279 .. 1410290 +  -2.2  -3.10012   TGCGCCCGCAACAGA                GCAGG CCA CC-GC                TTAAATAGTGAGCTT  43 10
   Mfla_1327 NONE
   Mfla_1328 NONE
   Mfla_1329 1411320 .. 1411348 + -19.7  -4.14392   CGGCTTTCAAGCCAT        CGAAAGGGCTGCC ATC GGCAGCCCTTTTG        TTTTGAAGATTCCAG 100 50
   Mfla_1330 NONE
   Mfla_1331 NONE
   Mfla_1332 1415487 .. 1415506 + -13.6  -3.89215   CGCCAGGTTACTCAA            GACCCCGA TATA TCGGGGTC             TTTGCATTTCTGGCC  95 268
   Mfla_1354 NONE
   Mfla_1355 NONE
   Mfla_1356 1447769 .. 1447780 +  -2.2  -2.82803   AGGGATTGAGCTTCA                G-CGC ATA GCGGC                CTTTGAATATGCATG  40 92
   Mfla_1357 1448070 .. 1448086 + -13.7   -4.9755   GTTGACGAACAAAAA              GAGCGGC TTG GCCGCTC              TTTTTAATTCTGTAT 100 36
   Mfla_1362 1455562 .. 1455574 +  -4.8  -3.86897   CTGCAGGTTAGGCAG                CACC GTACA GGTG                TTTGTAAAGGATCAG  59 30
   Mfla_1365 NONE
   Mfla_1368 NONE
   Mfla_1369 NONE
   Mfla_1370 1466058 .. 1466080 +  -4.3  -2.74122   TGAATTCATTAAAAA           CAAATAGAT ATTAA ATTTATTTG           ATCTTTATGATGAGG  44 19
   Mfla_1371 1467125 .. 1467146 +  -8.7  -5.30616   TGCGTAAAACAAAAA           CGGCCATGA AAAT TCATGACCG            TTTTTGTTTGCCTGA  95 118
   Mfla_1374 1472171 .. 1472188 + -12.7   -4.4078   GACACAATAATGAAA             CAGGCCC GCAA GGGCCTG              TTTTGCTTAAACAAA 100 31
   Mfla_1380 NONE
   Mfla_1381 NONE
   Mfla_1382 NONE
   Mfla_1383 NONE
   Mfla_1384 NONE
   Mfla_1385 1483790 .. 1483819 +  -2.1  -2.55213   CTCAGCCAGCGATGC       GACCAAGGC AATGCGAATGAA GCCTTGGCC        TGGATTGACTCCATG  38 85
   Mfla_1388 1489175 .. 1489185 +  -6.8   -3.6279   CATGGTGTTCTGCTG                 CCTG CCT CAGG                 TTGTTGCAGGCGTTT  60 422
   Mfla_1391 NONE
   Mfla_1392 NONE
   Mfla_1393 1495400 .. 1495420 +  -4.6  -2.71731   GGGCAACTCCATATT            CTCGAGGC CTAAC GCCGTGAG            TGCTTCAGCAATACA  46 14
   Mfla_1394 1495997 .. 1496011 +  -5.7  -3.50045   CTTGCCGATGACCTT               GAAGC GCTTG GCTTC               TTCTGCTGTATAAAT  56 73
   Mfla_1396 1497297 .. 1497321 +  -3.5  -2.91997   GCGCCAACTCACTCC          TGAATTGCTCA ACT TGAGCCATCCG          TGCTTATATATGGCA  43 42
   Mfla_1397 1498557 .. 1498586 + -16.7  -3.05844   GTAGGATACAGGCAA       TAAAAAACCCAGC ATCT GCTGGGTTTTTTA        TATTGGCGTCCCCAC 100 37
   Mfla_1401 1507233 .. 1507249 +  -2.3  -3.01918   GCACGCCGGCAACAC              TCTTG AATAAAC CAAGA              TCATTTATCAGATCA  42 75
   Mfla_1402 1508581 .. 1508591 +  -2.4  -3.84674   TGCCGGGCCAGGCTT                 ACGC TCT GCGC                 TTGTTCTCCTGACAT  52 3
   Mfla_1403 NONE
   Mfla_1404 NONE
   Mfla_1405 1512645 .. 1512655 +  -2.6  -5.14985   ATATTATTAATCAAA                 TTAT TAA ATAA                 TTTTTCTATATTTAA  74 282
   Mfla_1406 1513505 .. 1513531 + -14.5  -4.45083   CTCTGCTGCAATCCT        G-TCAGGGCCGC AAAT GCGGCCCTGAGC         TTTTCTAACTGTAGG 100 48
   Mfla_1407 1513877 .. 1513899 + -13.5  -4.71418   CATCTGCAACATGAA           GGGCTGATC CAATT GATCAGCCC           TTTGTTTTGACTATT 100 48
   Mfla_1408 NONE
   Mfla_1409 1516111 .. 1516123 +  -3.3  -2.66316   GGTGATTGCCAGTCG                GGCAG ATG CTGCA                TAATATAGTAGGCAA  42 10
   Mfla_1410 1517442 .. 1517464 +   -15  -4.04206   GCTAAGACGTGTACT           TAAAGGCTGC TTT GCAGCCTTTA           TTTATGTGAAAATCC 100 36
   Mfla_1411 1520038 .. 1520051 +  -3.8  -4.67904   TGCAGGCGCGGGAAA               GGCT TGACAT AGCC                TTTTTCCGCTTGCTA  71 54
   Mfla_1412 1520631 .. 1520648 + -11.3  -6.09196   GCTCCGCCAGAAAAA             GCGAACC GCTT GGTTCGC              TTTTTTTATTTTCGC 100 254
   Mfla_1413 1522738 .. 1522765 + -14.4  -3.88787   ATCAATACTGCAAAA        TAAAAAAGCTCC AATA GGAGCTTTTTTA         TTTGTGACGCTGTGG 100 60
   Mfla_1420 NONE
   Mfla_1421 NONE
   Mfla_1422 NONE
   Mfla_1423 1537754 .. 1537780 +  -7.9  -2.52834   CGAGCGTGAGCCAAG         CGTGCCGCCAT CCTAA GTGACGGCGCG         GTTGCTGCTCAGCTC  57 10
   Mfla_1425 1540525 .. 1540538 +  -8.1  -2.63703   AGGGCCGAGGCTTGC               CAGGC TGTC GCCTG                CTTCTCGCTGCTTCT  58 159
   Mfla_1428 1542582 .. 1542627 +  -6.1  -4.20516   GCCCGCGCAACAGAG GTG-AGGCCCGATGGGACAG ACCTTTG CCGTCTTGACGGGCCTGCAC TTTATTGCGTGCAGC  69 22
   Mfla_1429 1542949 .. 1542966 +  -5.5  -3.03124   TTGCGCTTCCTCGTC             CGGTAAG CATG CCTACCG              TATTCGACCATGCCC  51 20
   Mfla_1430 1544072 .. 1544126 +  -3.4  -3.56318   AGGGTCAGCGCAGAA CTGATCAGCAGGCCCGCCAGGGC ACCCCTGCCA GTCCAGGCGAACCAGCTG-TCGG TATTCTTCTTGGCGC  50 316
   Mfla_1439 1551014 .. 1551032 + -14.6  -3.53811   GGCCGGATCACGAAA             CCATGGCC TTC GGCCATGG             TTTCAGCGCGATGCA  85 178
   Mfla_1442 1554090 .. 1554109 +  -3.4   -3.8211   AGTCCTGACCAGCAG            CGCTGCCA TGTC TGGCTGCC             TTGTTCTGCATGGCC  55 214
   Mfla_1443 1554558 .. 1554590 +   -20  -4.18042   CGGAGTATGGGCGAA      TGCCCGCAGGCTTT ACATG AGAGCCTGCGGGCA      TTTACTTTATGTGCG 100 59
   Mfla_1452 1563868 .. 1563879 +  -3.6  -4.24606   TGACGGAATTTCCGG                CGCT ATGT GGCG                 TTTTCGGTATGAATT  60 162
   Mfla_1453 1564552 .. 1564565 +  -8.1   -5.9218   AGGTAATACAAAAAA               GCCCT GATC AGGGC                TTTTTTTGTTGTGTG 100 327
   Mfla_1462 1572541 .. 1572567 +  -7.8   -2.5507   TGATTTCCCCTGAAA         GAATGGGGAGCG CTG CGCTCCCCTACC         CTATTACTTGCCTGG  57 501
   Mfla_1464 NONE
   Mfla_1465 1573790 .. 1573806 +  -9.4  -5.16132   AAGTCGCTTCAATTT              GCTCCG CTAGT CGGAGC              TTTTCTTTTGCTATC 100 165
   Mfla_1468 NONE
   Mfla_1469 NONE
   Mfla_1470 NONE
   Mfla_1471 NONE
   Mfla_1472 1581231 .. 1581272 + -13.3   -4.2349   CCCTGCCAATATCCA TAGTTAGCAAACTGTTACA ACTG TTTAACAGTTTGCTAACCA  TTTTGCCTGTCCCGG 100 63
   Mfla_1474 NONE
   Mfla_1475 NONE
   Mfla_1476 1585133 .. 1585146 +  -2.3  -3.55444   AACAATCCATGTCAG               GACCT TGGC AGGAC                TTTGACGACTGAAGG  47 7
   Mfla_1477 1585929 .. 1585971 +  -5.5  -2.94597   ATTGTCTATGCCGTA GT-GCCTGCACAACGCATCG AGAT TGTTGCGTTGCCCAGGCCGC ATTTCCTTGGCCATT  48 301
   Mfla_1481 NONE
   Mfla_1482 1589988 .. 1590009 +  -3.7  -3.06694   CAAGCTGACGGTTTC           CCGTCCAGGC GAG GCTT-GATGG           CTTTTCCACATGCGT  45 7
   Mfla_1483 NONE
   Mfla_1484 1592743 .. 1592758 +  -2.5  -2.62263   AGTACGCCGTGGAGT              CATGC AATGAA GCGTG               TGCTATCCAACCCGT  39 16
   Mfla_1485 1593603 .. 1593618 + -11.8  -4.15669   TGGTAAAAACAAAAA              GCCGGG AAAC CCCGGC               TTTGATTTATCGATT  91 55
   Mfla_1494 NONE
   Mfla_1495 1603290 .. 1603304 +  -5.6  -2.81173   CCGTTTTCTGAGACG               ACCCCT ATA AGGGGA               TCTGCTGGCGTTGCT  49 54
   Mfla_1511 NONE
   Mfla_1512 1618122 .. 1618137 + -11.8  -5.54885   AACTTTCTACTCAAA              GCCGGC CCAG GCCGGC               TTTTTTATTGCTATT 100 50
   Mfla_1513 1618792 .. 1618806 +    -5  -3.23979   GTCATCTAAACATAG               TTTCCT CTA AGGAGA               TTCCATTGATCTTGA  50 32
   Mfla_1514 NONE
   Mfla_1515 1621315 .. 1621334 +  -9.2  -2.52519   TTGCGCGCTTCATCG            CCAGCAGG CTTG CCTGCAGG             ATATTGATCTCGTCG  58 391
   Mfla_1531 NONE
   Mfla_1532 1638957 .. 1638981 +  -7.1  -4.15833   ACAGGCAATAAAAAA         G-CCCCGCTC CATAGC GGGCGGGGGC          TTTTAACATACTACT  73 48
   Mfla_1547 1656847 .. 1656871 + -16.5   -4.4078   TGACTTTATTTGAAA          GAACAGTCCGG CTT CCGGGCTGTTC          TTTTCGTTGAGCCAC 100 69
   Mfla_1548 NONE
   Mfla_1549 1660706 .. 1660722 + -10.9  -3.15544   TTTTCATGCCTGTCT              TGGCATG GAA CATGCCA              TTAATAAAGCTCCCA  76 179
   Mfla_1550 1661876 .. 1661903 + -11.3  -4.04927   TATGGTTAAAATCGA        GGCAGCCTTCG TACGAT TGAGGGCTGCC         TTATTTCATGATTGA  87 80
   Mfla_1551 1662947 .. 1662966 + -13.6  -5.95286   AGCCAAACAGGAAAA            GGCCCACA GCAA TGTGGGCC             TTTTTTGTTTTTCCT 100 346
   Mfla_1552 1664259 .. 1664278 + -10.7   -3.6608   CCTTGAAAAAGCAAA            GGCCTGC ATTTCC GCAGGCC             TTTGAATCAGGTGCT  81 42
   Mfla_1553 1666348 .. 1666368 +  -8.9  -3.14468   CTGCCCATGGCTCAG            GTGGCTGCC CAA GGCGCCCAC            TTCCGTCTGGTAGCC  63 345
   Mfla_1567 1680583 .. 1680597 +  -2.8  -3.85698   GGCGAGAATATCTTT               GGCT TCGGCAT AGCC               TTTCTCGAAGCCACC  53 198
   Mfla_1572 NONE
   Mfla_1573 1687352 .. 1687367 +  -4.7  -3.61609   CCTGCCAATCCCCCC              TGGCA TGAAAC TGCCA               TTCTGATTTACCTCA  55 4
   Mfla_1574 1688064 .. 1688084 +  -6.7  -4.13246   GATCAGCCAAGCGCT            GCTGCCAGG CAA CCAGGCAGG            TTTCTATCTCGGCTA  68 101
   Mfla_1594 1709851 .. 1709865 +  -4.3  -2.61681   TGACGCAACCCCGCC               GTTGA ATTCA TCAAC               CTTGTCAACTTCAAG  44 21
   Mfla_1595 1710524 .. 1710535 +  -5.8  -3.54424   CTCCATAAAGCGCGC                CAGG CGTT CCTG                 TTTCAACGGCTCCGG  58 306
   Mfla_1598 1713391 .. 1713429 + -16.8  -4.88736   GCTAGTCCCATCCAC   TCCGGCCCTGGTGTAT TTCATTT ATGCACCTGGGCCGGA   TTTTTCTGCCTACTC 100 52
   Mfla_1599 1715857 .. 1715871 +  -5.8  -4.77698   CATTGCGCAAAACAA               TGATAA TTG TTATCA               TTTGTTTTAATGTTG  78 66
   Mfla_1600 1716146 .. 1716162 +    -3  -4.83169   GCCAACAAGGCATGA              CCGATT AGTGA AATTGG              TTTTTATGACCGCAT  68 18
   Mfla_1601 1716976 .. 1717005 + -15.1   -3.5256   TAGCAAGCAAGACCT       TGTCAGCCCGCAT CAAT ATACGGGCTGACA        TCTTTCGATTATTTA 100 42
   Mfla_1602 1717675 .. 1717702 + -11.3   -2.8165   TTATATTAATAGTGC        GCCTGGCCTAC ATCAGC GTATGCCAGGC         CTCTTCTTTTAGATC  74 47
   Mfla_1603 NONE
   Mfla_1604 NONE
   Mfla_1605 1722003 .. 1722019 +  -2.2  -3.22298   CGAAGCCATACGCAA              GCAATG AGCAG CAGTGC              TTCCTCCTCCATGAC  43 19
   Mfla_1606 NONE
   Mfla_1607 NONE
   Mfla_1608 1724149 .. 1724159 +  -3.2  -3.10796   GAGGATGCAGATGCC                 TGGT ATG ACCG                 TATTCGGTAGTCAGG  46 5
   Mfla_1609 1724314 .. 1724328 +  -2.1  -2.91681   ATCCTGGCCTGTTCC               TTGCT TGATT AGCAG               TGTGTGACATTGCAA  40 47
   Mfla_1610 1725041 .. 1725071 + -13.3  -3.64703   ACCTAGCCATTTCCC      GGCAGAAGCAGGCC TGAA GGCCTGC-TCAGCC       TTTGCGTCACGGGCG  84 267
   Mfla_1613 1727760 .. 1727778 +  -4.5  -5.19251   TTTCACGTTGCGCGA            GCT-GGCG ACAA CGCCCGGC             TTTTTCTTGATCTTG  85 230
   Mfla_1627 1743108 .. 1743130 +  -8.5  -5.14563   AATCAATAGAATCAA          GGCGC-AAAC GACG GTTTGGCGCC           TTTTTTCATGCCCAA  93 275
   Mfla_1629 1744592 .. 1744618 +  -3.7   -3.0752   AACTCGGTTCGGGCC         GTGATTGCGGG CTAAC CTTGCAATAAC         TCTTCGGGTAGTATC  45 11
   Mfla_1630 1746348 .. 1746358 +  -2.4  -3.14132   CACCACCCATTTGCC                 GAGG AAG CCGC                 TTCATGAGCAAGAAA  43 8
   Mfla_1631 1747409 .. 1747445 +  -5.2  -2.63476   ACCAACGAGAACGAT   GATTAGGAGCTGATACC CCAT GATGTCGGC-CCTGATC    CGTTTTTCCATACGT  48 20
   Mfla_1632 NONE
   Mfla_1633 NONE
   Mfla_1634 1751471 .. 1751488 +  -2.7  -3.86015   GGGCAGCTTGTGCGA             TTGGC ACATTCAA GCCAA              TTTCTGCCAGAGGTA  53 363
   Mfla_1651 1767042 .. 1767067 + -16.3  -4.13591   CTTCTTAAAACAAAA         CGCCCTGATAT CGAA ATATCAGGGCG          TTTATGTCGTATTCG 100 33
   Mfla_1662 NONE
   Mfla_1663 NONE
   Mfla_1664 NONE
   Mfla_1665 1781437 .. 1781460 + -10.3  -4.72272   AGCTACATCACCAAA          GCCCGTGCCA TCCAC TGGC-CGGGC          TTTTTCATGCCAGAA 100 48
   Mfla_1666 1782286 .. 1782313 + -10.7    -4.015   TACATCCGATGAAAG        CCCCGTATATT CAACCT AATATGCGGGG         TTATTTCATGGATAA  87 67
   Mfla_1670 NONE
   Mfla_1671 NONE
   Mfla_1672 1789436 .. 1789466 +  -4.6  -3.79473   CACAATAATCCGTAC       GCGGGCCGGC GACCACGACCA GTCGGCCAGC       TTTGCATGTTGTAGT  59 33
   Mfla_1673 NONE
   Mfla_1674 NONE
   Mfla_1675 1792337 .. 1792354 +  -8.4   -5.4833   TCCCGCAATAAAAAA             GCCCAC TGACGC GTGGGC              TTTTTTATTGGATGG 100 54
   Mfla_1679 1796954 .. 1796969 + -10.4  -3.16783   TGCTGAAATAGACAA              GGGAGC TTTC GCTCCC               CTTTTGCCTTGGCTA  73 49
   Mfla_1689 1808603 .. 1808619 +  -9.4  -5.87996   GCTAGCAATAAAAAA              CGGGAC ATGAA GTCCCG              TTTTTTTATTGCTTC 100 57
   Mfla_1711 1833048 .. 1833062 +  -5.6  -2.72558   ACCTACCTAAACTCG               GCAGCC TAT GGATGC               TGGTTGCCGCCTTCT  48 111
   Mfla_1712 NONE
   Mfla_1713 1835094 .. 1835108 +  -6.4  -2.64616   TCGCCTCCAGCCCGC               CTATGC CTG GCATGG               TGATATCCATCACCA  48 482
   Mfla_1716 1837686 .. 1837707 +  -2.2  -2.65298   ACGCGAATACGTTGA           GCG-CACCA CTCCC TGGAGCCGC           ATTCTCCTGGCTCAA  39 371
   Mfla_1718 1840477 .. 1840513 +  -3.6  -2.94464   AGCAAGCCTAAGCTA    CTCAAGCGCTACTGCA AGCTA TGCAGTAGCGCTCCCC    TCTCATATTCATATT  45 30
   Mfla_1719 1841191 .. 1841207 +  -2.1  -3.67413   CTACCGCAGCTATTG              GCGCGGA TCT TCCTGGC              ATTTTTATTGATACG  50 124
   Mfla_1720 1842120 .. 1842143 + -13.2  -5.00138   GCCCATCACGTCAAG          GGAGGATGCC TATC GGCATTCTCC           TTTTTCATTTCCATC 100 48
   Mfla_1721 1843948 .. 1843984 +  -5.8  -4.42653   TATAAAGGATCGGCT   TGG-TCGCTGGCC-CGGC CAT GCCGTGGCCGGATATCCA   TTTTATCAATGACCT  72 89
   Mfla_1723 NONE
   Mfla_1724 1847132 .. 1847161 +  -2.2  -3.27525   GGATGCCTATGTTAA       TGTACGCG-CCTA TTACT TAGGTCACGTATA       TTCAGTTTCAAACGG  45 61
   Mfla_1725 1848179 .. 1848195 +  -8.7  -3.30124   GCTCACCATGGTTGG              GATGCGC CTG GTGCATC              TTCTGACGCATCGCC  65 360
   Mfla_1727 1852666 .. 1852696 + -22.8  -3.85698   CTGGCAGGCCTTAAA       CAAAGACGGCATCC TCA GGATGCCGTCTTTG       TTTCTACGCCAGGGA 100 45
   Mfla_1730 NONE
   Mfla_1733 NONE
   Mfla_1734 1859397 .. 1859407 +  -6.8  -3.25896   CGTAGAGAAATGGCT                 GGTG GTG CACC                 TCTTCTACCTCCTGG  56 299
   Mfla_1737 1861928 .. 1861944 +  -3.7  -4.37092   TCCCGACATCGAGTT              TCTCG AAACCCG CGAGA              TTTTCTGAACCCGAT  63 1
   Mfla_1738 NONE
   Mfla_1739 1864027 .. 1864037 +  -3.2  -5.15117   CTAGGCTTCATCCAG                 CTCG TAA TGAG                 TTTTTTAGGCTTTTC  77 491
   Mfla_1744 NONE
   Mfla_1745 1873494 .. 1873508 +  -5.6  -3.27951   AAATACTTATATTCC               GCCATC TCA GCTGGC               TGTTATGATGGCGTC  54 187
   Mfla_1746 NONE
   Mfla_1747 1875401 .. 1875440 +  -5.7  -2.67747   GCAATTTTGCACTTC AGGC-C-CCAGCTTGTCCG CGAG CGGACAGCCTGGCGTGCCA  CTTGTCATATCCCGC  51 44
   Mfla_1748 NONE
   Mfla_1749 1879637 .. 1879675 +  -9.7  -2.69151   CGCAGACGCCAGAAA  GGAAAAAAGCGT-GGGTA ATGC TACCCCACGCCTTTCTCC   TCCTCTATCCCCCCC  66 75
   Mfla_1753 NONE
   Mfla_1754 1888782 .. 1888796 +    -5  -3.19168   GCTTGTGATTTACTG               CAGGAA ATT TTTCTG               ATTTTCGGTTATACT  50 10
   Mfla_1755 1889428 .. 1889445 +  -8.4  -5.60993   AGCCACCGAGCGACA             GGAGCC CTTAGC GGCTCC              TTTTTTTATGCCGCC 100 47
   Mfla_1760 1896803 .. 1896835 + -11.9  -3.12351   GAGTACTTCGGATTC      GCGCTGGGTCAGGCC GAA GGTCTGCATCAGCGC      TTCGATCTGGGCAGC  74 238
   Mfla_1780 1916326 .. 1916340 +   -10  -3.54424   TAATGGTGAGCACAA               TACGGC TCA GCCGTA               TTTGCGGAACTGCCC  74 156
   Mfla_1786 NONE
   Mfla_1787 1925038 .. 1925060 + -13.4  -5.43866   CCTATTCAGGCAGAA           GCCGTTCAGC AAA GCTGGGCGGC           TTTTTTTGCACATTC 100 63
   Mfla_1789 1928460 .. 1928490 +  -6.8  -3.44325   TGATCCCGCGCATCG       TGTTGCCCTGCTCG CAT TGAGCAAAGCGACA       TTCATTCTCGACCAT  58 297
   Mfla_1791 1930600 .. 1930612 +  -6.3  -3.84719   CACATGAGCGTTTTG                TTAGC TGC GCTAA                TTTCGATTTCAACAT  66 114
   Mfla_1792 1931889 .. 1931901 +  -2.7  -2.61383   CAAAGCCTAAGAACC                TTCTT AGG GAGAA                CTTATAAATGAACAT  41 31
   Mfla_1793 NONE
   Mfla_1794 1936576 .. 1936609 +  -5.2   -3.2963   CAAAATGACGCCAGC     GGCCTTGGCTGG ACCATGGCAG CCAGGCACGGCC      TTGTACAACCATCCT  54 33
   Mfla_1795 1937579 .. 1937592 +  -8.1  -3.25169   AATGACGGCTCATCG               GCCTG CATG CAGGC                TTACTGCCTTATTCA  62 114
   Mfla_1797 1938647 .. 1938661 +  -2.8  -3.27475   GCCTCCCTGAGCTTT               GTTAAC TGC GCTAAC               TCTTCTGCTCCGGCA  47 150
   Mfla_1798 1939723 .. 1939739 +  -3.6  -2.80816   ACGGTCGGCTGAGGC              AGCGCA CCATA TGCGCA              TCTCCTCGCTAGCCA  43 29
   Mfla_1799 1941119 .. 1941139 +  -3.1  -2.79302   ACAGGAGATGCTGCA            GCACGTGGC TAC GGTACGGGC            TCTACTGAACCTGCT  42 122
   Mfla_1801 1942528 .. 1942542 +  -2.8  -3.76952   GCGGATGGACAAGAA               TGCG CCGCAAC CGCA               TTTAAGTTAAATACA  51 271
   Mfla_1802 1943465 .. 1943483 +  -8.9  -5.55769   TTCTGGAATAAAAAA             GGACCTT AATAA AAGGTCC             TTTTTTATTCTGGAG 100 128
   Mfla_1807 NONE
   Mfla_1808 1949127 .. 1949146 + -13.6  -3.14878   CACTGATCCCCTCTT            GCCCTCCA GAAC TGGAGGGC             TGTTCACTTCAGGAG  88 35
   Mfla_1815 1954916 .. 1954943 +  -8.4  -2.71011   GACTCTGGATTGAGC        CCTTTCCTGGTC GCAC GGCCAGAGAAGG         TACTTGCCAGCCAAT  61 28
   Mfla_1819 1960063 .. 1960073 +  -6.8  -2.73159   CCATTTAGCCAGCCT                 GCCA TGA TGGC                 CTTTGCGGCCATTGA  53 33
   Mfla_1820 NONE
   Mfla_1821 NONE
   Mfla_1822 NONE
   Mfla_1823 1966529 .. 1966550 +    -3  -2.61548   GATTGTTCCCGGATA           GGCATGAA AAGCGC TTCATGAC            TCGGTTATAATAAAA  41 66
   Mfla_1824 NONE
   Mfla_1825 NONE
   Mfla_1826 NONE
   Mfla_1827 1969443 .. 1969467 + -15.7  -3.34192   GGCAGCCAATAAAAA          TGCCGCCCCCT TTC AAGGGGCGGCA          TTCATTCAACGACTT 100 113
   Mfla_1834 NONE
   Mfla_1835 NONE
   Mfla_1836 NONE
   Mfla_1837 NONE
   Mfla_1838 1977875 .. 1977916 +  -2.2  -3.09516   TGGCCCTGCTGGAGG TGGAG-TGAGCATCGCCAG CCAGC CTGGCAAGGCCGACCTCCA TTGGCTGCTGGGAGC  42 18
   Mfla_1839 NONE
   Mfla_1840 NONE
   Mfla_1841 1980670 .. 1980683 +  -8.1   -2.7281   TCCTCGGCCAAAGCC               CGCGA AGCA TCGCG                CTTCTGCTTGGTGTA  57 90
   Mfla_1844 1983270 .. 1983283 +  -9.5  -5.94214   CGGAACTGATCAAAA               CCCGC TGCG GCGGG                TTTTTTTATTGTCTT 100 50
   Mfla_1863 2003265 .. 2003276 +  -2.2  -2.75382   GTAGCGCTTGCTGGC                CAGG AATG CTTG                 TGCTTCACTACACTA  40 85
   Mfla_1864 NONE
   Mfla_1865 NONE
   Mfla_1866 2005757 .. 2005771 + -11.4   -5.9667   AAACCCCAACACAAA               CCTGCC TAT GGCAGG               TTTTTTTATCTTTTT 100 262
   Mfla_1867 NONE
   Mfla_1868 NONE
   Mfla_1869 NONE
   Mfla_1870 NONE
   Mfla_1871 2010881 .. 2010893 +  -6.2  -3.67597   TTCTGAGTCAATTCA                GCGC TTCAC GCGC                TTATTCGCTGACGGA  61 35
   Mfla_1878 NONE
   Mfla_1879 NONE
   Mfla_1880 NONE
   Mfla_1881 2017841 .. 2017858 +  -9.8  -4.70659   GCCCGGCATACAAAA             GCCCGC CGCGCT GCGGGC              TTTTTCCATCTGCAA 100 56
   Mfla_1882 NONE
   Mfla_1883 2021656 .. 2021672 +  -7.9  -5.28942   TTCCGCAAATAAAAA              GCCTGAC GAC GCCAGGC              TTTTTATTTGCGCTC  93 43
   Mfla_1890 NONE
   Mfla_1891 2028988 .. 2029018 +  -7.1  -3.18912   CGGCATCCACCGGCT      TGCTGTAATTG-AT GCGA ATGCAATTGCAGCA       TTGATGCCTGGCTGA  54 138
   Mfla_1895 NONE
   Mfla_1896 NONE
   Mfla_1897 NONE
   Mfla_1898 NONE
   Mfla_1899 NONE
   Mfla_1900 2037851 .. 2037863 +  -4.1  -3.07816   TTCTGGAAAAGAAAG                CACAG CAT TTGTG                TTGCCTCAGTCAAAA  47 54
   Mfla_1901 2038764 .. 2038779 +  -3.2  -3.64682   ATCCACCTGGTCAAT              CCATTG CAAT CAAAGG               TTTGGGGATTTAATG  53 525
   Mfla_1904 2041408 .. 2041421 +  -3.9  -2.76453   CAAAAAGGGATTGCA               TTATC AAAT GATAA                TGATTACCATTATCA  45 74
   Mfla_1905 NONE
   Mfla_1906 2044310 .. 2044342 +  -7.7  -3.14132   CAACAGCAATGCGTT      GTGCTCATCGCAATC CTT GATGGCGATGAGAAA      TTCCTCGCCACCCCA  57 255
   Mfla_1918 NONE
   Mfla_1919 NONE
   Mfla_1920 NONE
   Mfla_1921 2061613 .. 2061633 +  -2.4  -2.81642   AAGCTACCTTTCTGA            GCATGCGC AACTC GCGGCTGC            TATGGTGGGTCATCT  40 26
   Mfla_1922 2062216 .. 2062246 +  -6.8  -4.09685   ATCCTGCCGCATGGA       GAGCCGCTCCAT CAACGCT ATGGAGCGGCGA       TTTTCCGCAGTGGCA  68 150
   Mfla_1927 2066897 .. 2066917 +  -9.7  -3.88438   GGGAGAGAAATCGAT            CAGCACCTG TAC CAGTTGCTG            TTCTATTTCCTGTGC  77 413
   Mfla_1944 NONE
   Mfla_1945 NONE
   Mfla_1946 2087364 .. 2087388 +  -2.1  -3.66556   AACTGCTCCAGCCGT          TAATCACCGAT GAC AGCCGTGGTTA          TTCTGTTGCAAAATT  50 79
   Mfla_1947 NONE
   Mfla_1948 NONE
   Mfla_1949 NONE
   Mfla_1950 2090212 .. 2090229 + -12.7  -4.09173   GCAATAAATAAAAAA             GCCGGGA AACC TCCCGGC              TTTCTACTGTTCTGT 100 34
   Mfla_1954 2092557 .. 2092568 +  -2.2  -2.69875   CTCAATCTTGAAGGA                GGCA CGCA TGTC                 ACTTTTTAATGTATT  39 52
   Mfla_1955 NONE
   Mfla_1956 NONE
   Mfla_1957 2094935 .. 2094950 +    -6  -3.16564   ACCAGATCATGCAGA              CGCTGG TCAA CCTGCG               TTAATGCGATGAAGC  55 6
   Mfla_1958 NONE
   Mfla_1959 NONE
   Mfla_1960 2097340 .. 2097350 +  -2.4  -2.95192   TACCCGCTTCTTCCT                 GAGC TTC GCGC                 CTTTGTAAAGTTGAC  42 7
   Mfla_1961 NONE
   Mfla_1962 NONE
   Mfla_1963 NONE
   Mfla_1964 2102327 .. 2102357 + -12.8  -4.85599   GCGATAACGCGCAAA       TAAAAAGCCGGA TGCATGC TCCGGCTTTTTA       TTTTTCTGCCCTGCC 100 64
   Mfla_1979 2115385 .. 2115395 +  -6.8  -3.26947   CCCTGGGCATACTCC                 GGTC CCT GACC                 TTCATGTCAGCATTG  59 118
   Mfla_1989 NONE
   Mfla_1990 NONE
   Mfla_1991 2128330 .. 2128344 +  -5.7  -2.64651   GACAGGCAATCGCTG               CTCGA CTTCA TCGAG               TCGCTTTAACAAGTT  51 2
   Mfla_1992 2130361 .. 2130373 +  -2.6  -4.31379   ACTAAGGTCCATTCT                GCCT ATCTG GGGC                TTTTCGTCCGTTCCT  62 226
   Mfla_1993 2132611 .. 2132632 +  -3.7   -3.2794   GATTGTTCCTTGGAG           CAGCAT-CTC TAG GAGCATGCGG           TTCATGTCAATCCAA  48 52
   Mfla_2008 NONE
   Mfla_2009 NONE
   Mfla_2010 NONE
   Mfla_2011 2150093 .. 2150103 +  -8.2   -4.4017   CTTGCGGTGAGTCTT                 GGCC TCG GGCC                 TTTTCTGGACCTTAA  79 428
   Mfla_2032 NONE
   Mfla_2033 2175480 .. 2175504 + -12.9  -4.16943   CACTGTCGCTAAAAA          GGGGCAAGG AATGCGA CCTTGCCCC          TTTTCACCTCTGCAA 100 47
   Mfla_2067 NONE
   Mfla_2068 NONE
   Mfla_2069 NONE
   Mfla_2070 NONE
   Mfla_2071 2212829 .. 2212848 +  -4.2   -3.2918   CCTAGCTCGCTTCCC            TTGCGC-GG GCC CCAGCGCGG            TTCCTGTCGATATGT  50 55
   Mfla_2074 2217626 .. 2217643 + -12.7  -3.02144   AGGTCATGGTAACCA             GGCTGCC AGGT GGCAGCC              TGTTCGCAACGATCA  83 39
   Mfla_2075 2219042 .. 2219053 +  -5.8  -4.29106   GCGCATGGTACTGTC                CGAC GTGC GTCG                 TTTGTTGCTGTAAGG  69 1
   Mfla_2076 2220884 .. 2220899 + -11.8  -5.46657   AAAGTCAATAAAAAA              CGGCGC TTTA GCGCCG               TTTTTTATTGAGGTC 100 60
   Mfla_2077 2222528 .. 2222548 + -11.1  -4.38712   TGTTTTCCGCAGCCG            GCACTACGG GCT CCGTCGTGC            TTTTATCCCCATCGA  91 346
   Mfla_2082 NONE
   Mfla_2083 2227711 .. 2227724 +  -2.4  -4.26903   GAACCAGCGGTCCAG               CCAT ACCACG ATGG                TTTTCCTGGCATCAC  60 173
   Mfla_2086 2229551 .. 2229572 + -15.9  -4.18018   TAGAAAATGAAAAAA           GCCCGCTAG AGAA CTAGCGGGC            TTTTGAATAAAAGCC 100 159
   Mfla_2097 NONE
   Mfla_2098 2247613 .. 2247632 +  -9.2  -2.63102   CGAGGCACCCTGACC            TGGCCGGC TGAT GCGGGCCA             TGATATGAGCATCGT  63 28
   Mfla_2099 NONE
   Mfla_2100 NONE
   Mfla_2101 NONE
   Mfla_2102 NONE
   Mfla_2103 2251739 .. 2251753 +  -2.8  -3.53091   TGAAGCCATGCAACA               CCCA TTCATCC TGGG               TTTCCAGCAGCGGGT  48 350
   Mfla_2108 NONE
   Mfla_2109 NONE
   Mfla_2110 2258584 .. 2258594 +  -6.8  -3.35679   TGGCAATCCGCGGCG                 TGCG ACC CGCA                 TTGTCGGTAAACACC  56 297
   Mfla_2114 NONE
   Mfla_2115 2263089 .. 2263108 +  -4.8  -3.31726   CAGCCCTTTGACGAG            CGCAGCGC AACA GGGCAGCG             TCTTGTCTGCCACCC  52 30
   Mfla_2117 2264766 .. 2264778 +  -4.1  -3.55084   GCAAACGCATCGACT                TTTGC GCT GCGAA                TCTTTAGTATTCCCA  52 131
   Mfla_2118 2266673 .. 2266701 +  -4.6  -2.78384   AAGTATGTTGGTGTA       TCCTGGCTTTCAA CCCA TTGGA-GCCAGGC        TATCGTAACGGCCCG  47 119
   Mfla_2119 NONE
   Mfla_2120 NONE
   Mfla_2121 2270326 .. 2270348 + -15.6  -4.81851   CCGTTAAAATAGAAA           GAGGCTGGAC ACT GTCCGGCCTC           TTTTTGCGTTTCGCT 100 146
   Mfla_2122 2271656 .. 2271668 +  -2.6  -3.62518   AATTCGCGGTACATG                GCCT GCTCA GGGC                TTTCGCCATATTTGA  48 455
   Mfla_2124 2273120 .. 2273146 +  -5.1  -3.15008   AACGAAGCAGCCCGC        CCGATTCCGCAG ATGC TTGCGGCA-CGG         TGATTTGTTCTGAGG  52 160
   Mfla_2125 2273852 .. 2273869 +  -8.4  -5.79595   AAAGGTAAACAAAAA             GCGGAG CAACAA CTCCGC              TTTTTTATTTTCCAG 100 93
   Mfla_2126 2274514 .. 2274545 + -13.9  -3.66769   AAATAAATTCCTCCA      CAGGAGACAACGCC ACTCC GGC-TTGTCTCCTG      TCTCTTTTTTGACCT  95 85
   Mfla_2130 NONE
   Mfla_2131 NONE
   Mfla_2132 NONE
   Mfla_2133 NONE
   Mfla_2134 2282762 .. 2282779 + -12.7  -4.82667   TATGTTGACAAAAAA             CGGCAGC CTGG GCTGCCG              TTTTTGATGTGATGG 100 59
   Mfla_2139 2287824 .. 2287853 + -18.1  -4.59109   CGAGGCGCTGACAAA       TAAAAAGGCCGGA TTTC TCCGGCCTTTTTA        TTTTTGAGGACTATA 100 65
   Mfla_2141 NONE
   Mfla_2142 2291591 .. 2291604 +  -5.9  -3.12999   AGGTTCCCTGCGCCT               TGGGC AACT GCCCG                TTCAATATCCAGTCA  52 288
   Mfla_2149 NONE
   Mfla_2150 NONE
   Mfla_2151 NONE
   Mfla_2152 2303341 .. 2303358 +    -4  -2.66316   CATCGCCAACTATCT             GGCGGC ATGAAA GCCGGC              TGATATAATGCCGGA  44 16
   Mfla_2153 2304104 .. 2304122 + -13.2  -4.70659   CATCAATATCAAAAA             GCCGAACA TTC TGTTCGGC             TTTTTGCATGTCAAG 100 81
   Mfla_2155 NONE
   Mfla_2156 NONE
   Mfla_2157 NONE
   Mfla_2158 2311608 .. 2311634 +  -2.1  -2.64155   GTGCTGGGCGATGGT         GAAGTCAGGGC CTGAT GCCCTCACACC         TGCATTTCACCAGCA  39 11
   Mfla_2159 2312382 .. 2312392 +  -3.2  -3.21747   ATATCCGTGTCTTCA                 GCAG TGC TTGC                 TTGATCCTGCCATGG  46 72
   Mfla_2178 2330602 .. 2330630 +  -8.8  -3.56643   CTTCCGCAAACAAAA        TGGCCTACACCG ATCAC CGGCATAGGCCA        TTTCCAACCTGTACG  69 355
   Mfla_2180 NONE
   Mfla_2181 NONE
   Mfla_2182 2332719 .. 2332734 +    -9  -4.19238   CCATACCACAAAAAA              GCACCA TGGC TGGTGC               TTTTAAAATTCCCGC  80 109
   Mfla_2188 NONE
   Mfla_2189 2338773 .. 2338794 +  -4.3   -3.3514   ATGCGGAGCGCACAT           GGGCCGG CATGTCGT CCGGACC            TTCTGCGGTATGGAT  49 249
   Mfla_2200 2350202 .. 2350218 + -12.3  -2.52464   GCGCATTTACGCAGG              TGCGGCA TTC TGCCGCA              TGCATTGCCAAGCCC  78 131
   Mfla_2201 NONE
   Mfla_2202 2352273 .. 2352285 +  -4.8  -3.66178   AGTACCTATCCCAAG                CGCT TGCAC AGCG                TTTACAATTCCGGAA  57 203
   Mfla_2203 NONE
   Mfla_2204 2355757 .. 2355770 +  -9.5  -5.45652   AGCACTACCATAAAA               GGGGC TTCA GCCCC                TTTTTTATTGCACCT 100 54
   Mfla_2205 NONE
   Mfla_2206 2357715 .. 2357730 +    -9  -5.37043   CATGAAATAAAACAA              GCACAC CGAG GTGTGC               TTTTTTCTGTCCACT 100 166
   Mfla_2211 2363985 .. 2364001 + -11.5  -5.49234   GAACTCTTGCGAAAA              GCCGGGG GAA TCCCGGC              TTTTTTATTGCCTAT 100 49
   Mfla_2212 NONE
   Mfla_2213 2365524 .. 2365552 + -19.1  -3.65314   TTACATCCGCAAAAA        TAAAAGCCAGGCA ATC TGCCTGGCTTTTA        TTGTTCAGGATTCCG 100 42
   Mfla_2220 2371402 .. 2371426 +  -2.9  -3.57915   CAATGTCGATCAACG         CG-GCC-TGGT AATCC ACCATGGCACG         TATTTCCTTGATCTG  50 110
   Mfla_2225 NONE
   Mfla_2226 NONE
   Mfla_2227 NONE
   Mfla_2228 2379380 .. 2379399 +  -7.8  -3.56325   CACCCGCAATTCGAA            CGCCTGCA TGAC TGTGGGCG             TTGTCATTGTCCGGA  63 281
   Mfla_2236 2387013 .. 2387026 +  -8.1  -2.71364   GGCGAAGCCATTACC               CGGCT TTCC AGCCG                TCGTTAGCAGCATCC  58 5
   Mfla_2237 NONE
   Mfla_2238 NONE
   Mfla_2239 2389713 .. 2389729 + -12.3  -3.61922   TACCGCATAAAAAAA              GAGGAGC ATC GCTCCTC              TTTCGGGTCGGTCTT  88 324
   Mfla_2251 2401923 .. 2401970 +  -8.7  -3.53091   ATTAAAAGTCTATTT GCTATAGAAATATGTCTTAAA CGCAAA TTTAGGACAGATTTCCATGGC TTTAGGAAACGCAAT  69 56
   Mfla_2252 NONE
   Mfla_2253 2404474 .. 2404507 + -11.1  -2.79968   GACATCTACCCCGGT     CGGCAACCTCC CGCGCTGTTCAA GGAGGTTGCCG      CTTTCACGTTCCCTC  74 56
   Mfla_2255 NONE
   Mfla_2256 NONE
   Mfla_2257 2408956 .. 2408968 +  -6.3  -3.83502   AGACGTGATGCTGAT                TGAGT ACA ACTCA                TTTGATGTACCACTA  61 402
   Mfla_2279 2434577 .. 2434606 + -11.5  -4.98616   TACGAGGCGATTTTC       CAACAAGGTCCAC TGTT GTGGGCCTTGTTA        TTTTTAGTCTTTTAA 100 60
   Mfla_2282 NONE
   Mfla_2283 NONE
   Mfla_2284 NONE
   Mfla_2285 NONE
   Mfla_2286 NONE
   Mfla_2287 2442034 .. 2442046 +  -6.9  -2.56046   CCCATCGGCCAAAGG                CCGGT AGC GCCGG                TCCGTTGACATTTCA  50 299
   Mfla_2289 2443669 .. 2443694 +  -4.7  -2.71364   ACGCTTATAAGCGTC         TGAACGCCA CAGGAGCC TGGCGGTCA          TCCTTCAAACAATCC  46 78
   Mfla_2290 2445014 .. 2445040 +  -3.6   -4.2461   GCGTAGGGGTTAACA         CTGCAGTCCGCT CGG AGCGAGTTGCAA         TTTATTGATAAGCAT  60 28
   Mfla_2291 2445407 .. 2445422 + -10.4  -5.80951   CATGTTGCGGAAAAA              GGCAGC CTGG GCTGCC               TTTTTTGTTTTCCAT 100 52
   Mfla_2292 2447333 .. 2447356 +  -2.4  -2.64942   GCTCCCGCCCGTCGC          TGTTGCGA-CC AGC GGCTCGCGAAA          ACTTTTATTCATGGC  38 188
   Mfla_2294 2448732 .. 2448764 +  -4.1  -2.75064   AGTAAAATTTTACAT      TTCATCATCAGGGCT ATT GGCATTGCTGATGAG      TCATTCAATAGCCGA  45 91
   Mfla_2295 NONE
   Mfla_2296 NONE
   Mfla_2297 2451177 .. 2451207 + -12.5  -3.08015   GGAAGGCATGTTGTA       GGCACGCCATCCC ATGCA GGGATAGCGCGCC       TCTTGAACTAGTTGA  81 25
   Mfla_2299 NONE
   Mfla_2300 2454034 .. 2454054 +  -5.5  -2.65354   ACGATAAATTCATGA            TTATCTTGA TAG TCAAGACAA            TAACTTTCACCTAAG  48 26
   Mfla_2301 2456268 .. 2456289 + -14.5  -5.04601   TTTCTGAATAAAAAA           GGATGCTGC AATT GCAGCATCC            TTTTTGCTTTCTAGA 100 56
   Mfla_2302 2456860 .. 2456886 + -19.6   -4.9725   GGCTCCATCAGCCAA         CACCCTCAGGAT AAT ATCCTGAGGGTG         TTTTTATATGGGAAT 100 74
   Mfla_2305 2459754 .. 2459764 +  -4.6  -3.35015   AAACCGGCATAACAT                 CGGC TGG GCTG                 TTCTCGCGTCGTTGG  52 153
   Mfla_2306 NONE
   Mfla_2307 NONE
   Mfla_2308 NONE
   Mfla_2309 NONE
   Mfla_2310 2465255 .. 2465287 +   -15  -4.54449   ACTATCTATCCATCA      AAGATAAAGCCCGG ACCAG CCGGGCTTTATCTA      TTTTCTATCAGATGT 100 70
   Mfla_2315 NONE
   Mfla_2316 2473285 .. 2473303 +    -6  -3.64703   AATAACGTACGCTGC             GCATCATC GCG GATCATGC             TTTGCATCCAGAAAA  58 297
   Mfla_2319 2477273 .. 2477297 + -15.9  -2.58272   AAAACAAAAAAAATA          CTCCCTAAAAC TTA GTTTTAGGGAG          TGGCTTCCTGGTATC 100 11
   Mfla_2321 2479061 .. 2479084 + -12.5  -3.51076   GGCTGATACAAAAAA          GGGGTTACG AATTAA CGTAACCCC           TTGATTCTATGGTGG  86 318
   Mfla_2326 2485275 .. 2485288 +  -2.4  -2.56596   AAGGCAGCCAGCTTC               TTGC CGCTGC GCAA                TACGTTAGTCGCACC  38 489
   Mfla_2328 2486016 .. 2486035 +  -7.2   -3.7282   CATTCAGGCCGCGGT            TATCATCC TCGT GGATGATG             TTGTTGATGCAATCG  67 177
   Mfla_2347 NONE
   Mfla_2348 2502237 .. 2502288 +  -4.2  -2.88544   CAGCCTTGCTGGAAG CAAAGTCCCGTCCGCTGACCGCGCG CTA CGCGCAGGTATCGGACGT-ACTGCG TATCTCGACCTCGGC  45 57
   Mfla_2349 NONE
   Mfla_2350 2504111 .. 2504127 +  -4.4  -2.54371   TACAGGAGGCATCAA              GGGATG AAGCA TATCCC              TCCATTCCCCTGGTT  44 19
   Mfla_2351 NONE
   Mfla_2352 2507834 .. 2507856 +   -12  -5.72622   AATGAGCAATTTGAA           TGCCTGGCAA CTA TCGCCAGGCA           TTTTTTCTTTCTGAA 100 64
   Mfla_2360 2513337 .. 2513355 +  -3.1  -2.99541   ATATCAGTATGGATG             GGATGCA AGTTG TGCATCA             ATTTCTCGTCATCCT  42 208
   Mfla_2364 2516753 .. 2516774 +  -6.6  -2.54702   AATATTTCCAGATGG           GCCTGGAT GGCAAG ATCTAGGC            TGCCTTAACCTATGT  52 6
   Mfla_2365 NONE
   Mfla_2366 NONE
   Mfla_2367 NONE
   Mfla_2368 NONE
   Mfla_2369 NONE
   Mfla_2370 2521710 .. 2521728 +  -3.7  -3.04144   TGCCATCGATTTTTG             CGCTGCC TCGGC GGCGGCC             TGTTCCGCATCCGCA  44 247
   Mfla_2377 2531549 .. 2531568 + -13.6  -3.42083   GCCCTGATGTAGCAA            GGCCTCTG CTTG CAGAGGCC             TATTGTCTATCTTGG  91 61
   Mfla_2387 NONE
   Mfla_2388 NONE
   Mfla_2389 NONE
   Mfla_2390 NONE
   Mfla_2391 2546419 .. 2546430 +  -5.8  -3.07443   ATGTCCTTCCAGGGA                TGGC GCCA GCCA                 TTCAATAGCGTCTGA  53 47
   Mfla_2395 2559618 .. 2559638 + -12.5  -2.76969   GAGCAACAATAAAAA            ACGGCGCTC GAT GAGCGCCGC            CTTTAAACTCCGTTG  80 47
   Mfla_2410 2584066 .. 2584085 +  -7.8  -2.52464   GCCTTTTTCGCGATG            CCTCCAGC ACCT GCTGCAGG             TAGGTTGGCCGCCGC  57 202
   Mfla_2422 2595716 .. 2595736 +    -9  -2.78596   TGGTCAACAGGTCCG           GCTGGCCTG CAGC CAGGCC-GC            TCTCATCGAGACCTG  60 490
   Mfla_2426 2601255 .. 2601276 + -12.3  -4.26903   CTCCTCAATAAAAAA           TGGCTCTCC TGAT GGAGAGCCG            TTTTCATGAGATACA  95 48
   Mfla_2430 2604200 .. 2604216 + -13.7  -3.84451   CACGCACTCGAAAAA              GGGCGGT AGA ACCGCCC              TTTCAATTTGCCAAC  95 52
   Mfla_2434 2607920 .. 2607937 +    -4  -3.16564   GGCTACACTGGCACT             GGCGAC TCAAAC GCCGCC              TTAGTCCAATAGGAC  48 103
   Mfla_2435 NONE
   Mfla_2436 NONE
   Mfla_2437 NONE
   Mfla_2438 NONE
   Mfla_2439 NONE
   Mfla_2440 2619241 .. 2619253 +  -7.7  -3.08133   TTCATGTTATTGCAA                TGTGG CAG CCACA                TTCCGTCAATAAATG  60 53
   Mfla_2447 2626362 .. 2626391 + -15.9  -2.89881   AAGCGGCGCAACCAC       CAGAAAAAGCGGG GTAA CCCGCTTTTTTTG        TATCTGGAATCCATC 100 39
   Mfla_2448 2627114 .. 2627128 +  -3.4  -3.26844   GCCTGCATAACGCCA               CGGGGC CTG GCCTGG               CTTTTGCTTAATAGA  46 204
   Mfla_2449 NONE
   Mfla_2450 2629718 .. 2629737 + -10.7  -5.37171   ATTCACAATCTTTAA            TGCCGGG CAAAGA CCCGGCA             TTTTTATTTACTGTT 100 54
   Mfla_2462 NONE
   Mfla_2463 2643670 .. 2643683 +  -2.3  -3.03755   CTTCGTCCGAATTGC               CCGGG TCCA TCTGG                TAATTGTATTTATTT  41 434
   Mfla_2473 NONE
   Mfla_2474 NONE
   Mfla_2475 NONE
   Mfla_2476 2656807 .. 2656823 +  -2.3  -2.52946   GTTGATAAATCGGAA              CATTG GACAGGG CAATG              GCTTTTCTCAAGCCC  38 490
   Mfla_2480 NONE
   Mfla_2481 2660995 .. 2661013 +  -5.3  -3.05384   CCAGATCGCGCCCAG            CA-TGCCC GCCT GGGCAATG             TTGCGTACCGGCAGC  50 302
   Mfla_2485 NONE
   Mfla_2486 NONE
   Mfla_2487 2665483 .. 2665495 +  -3.3  -4.43477   GGTTTGGCCCACCAG                GGCAT TGA ACGCC                TTTTCCTTGCCTGCG  64 134
   Mfla_2491 2669785 .. 2669806 + -10.2   -5.4505   TCATGCGTACGGAAT           CAGGCCAT ATCACA ATGGCCTG            TTTTTTATTACCCGG 100 50
   Mfla_2492 NONE
   Mfla_2493 2671263 .. 2671281 +    -3  -3.12351   TCCGTATCGATAGCC             GATCCGAC CAG GCCTGATC             TTGCGTATGAGACCC  45 9
   Mfla_2494 NONE
   Mfla_2495 2674288 .. 2674298 +  -5.4  -3.09516   GAGTATTCACACGCA                 CAAG AAG CTTG                 TTACCTCATAGGAAA  51 4
   Mfla_2496 NONE
   Mfla_2497 NONE
   Mfla_2498 NONE
   Mfla_2499 NONE
   Mfla_2500 NONE
   Mfla_2501 NONE
   Mfla_2502 NONE
   Mfla_2503 2681928 .. 2681939 +  -5.8  -3.05343   TGCAGCCTTCACGGC                CAGC CCGT GCTG                 TGTTCAACGTATAAG  53 53
   Mfla_2504 NONE
   Mfla_2505 2683407 .. 2683445 + -16.8  -2.94912   TCGTAAATTGACTTG   ATGAGCCCGACTTGGACA CAG TGTGCAAGTCGGGCTCGC   TCTATCAGTTCAGCA 100 35
   Mfla_2506 2684431 .. 2684460 +  -5.7  -3.80877   ATATGGCGCTGCTAG       CTCTACGATG-CGC TTG GCGGCATCATCGAG       TATTTTATGCCCTGA  61 207
   Mfla_2512 2693458 .. 2693477 + -13.6  -5.63517   ACAACTAAGTTAGAA            GGCAAGGC GTTT GCCTTGCC             TTTTTTATTTGAGAG 100 45
   Mfla_2513 2693824 .. 2693835 +  -7.2  -3.55801   GTACTGGCGAAACCG                GCGC TGAT GCGC                 TTTAAGGGAGTTGAT  64 9
   Mfla_2514 2695257 .. 2695280 + -13.2  -4.58395   GTAATAGCTAGACTC          G-ACGGGCGCT TTC AGCGCCCGTTC          TTTTTCACCCATGCA 100 46
   Mfla_2515 NONE
   Mfla_2516 NONE
   Mfla_2517 2698177 .. 2698195 + -11.7  -4.29929   ACCAGATAAGAAAAA             GCCAGGG CACAT CCCTGGC             TTTATTACATTTGCT  91 124
   Mfla_2524 2705943 .. 2705957 + -12.8  -5.68438   ACCATCCATGCAAAA               GCCCGC TCA GCGGGC               TTTTTTCTTTCCTCG 100 53
   Mfla_2531 2715481 .. 2715504 +  -8.8  -2.88249   TCTAGGAATATGGAC          CGGCACCTGG GTGC CTAGGTGCCA           TATCTCCGAGATATG  62 36
   Mfla_2532 NONE
   Mfla_2533 NONE
   Mfla_2534 NONE
   Mfla_2535 2722296 .. 2722311 +  -6.8   -2.9175   CCACGTCCTGCACGC              GCCAGG CTGC CTTGGC               TGTGATTGCCATCTC  53 230
   Mfla_2537 NONE
   Mfla_2538 2726093 .. 2726109 +  -3.6  -2.72558   ATGGAACGCCAGTGT              TGGCGC CGCCT GCACCA              TGATTCAGCCGTTCT  42 108
   Mfla_2539 2731470 .. 2731485 +  -2.4  -3.06183   CATGAGCTATTTCTT              CTAGCC ATCT GGCAGG               TTCCGTCACGCTCGC  42 22
   Mfla_2540 2732198 .. 2732236 +   -11  -3.69094   TCCAGGCATGAGATA   GAACAGCACTGGGTGG GTGCTCA CCACTCAGTGCAGCTC   TTTCGATCATGCCTT  81 30
   Mfla_2541 NONE
   Mfla_2542 2735574 .. 2735601 + -14.4  -4.07568   CGGCTTCATCAAAAA        CAAAAATCCCAT TTAA ATGGGATTTTTG         TTTTCAACACCACCC 100 106
   Mfla_2549 2744110 .. 2744125 +  -4.6  -2.91264   CCATTAATGCCACAT              CCGCTG TTTC CAGCGC               TGTATCGGTGCCAGC  46 285
   Mfla_2554 2752850 .. 2752885 +  -3.5  -4.23213   CCAGTTCACTATGGG    TTG-ACGGCAAAATCT ATTTC AAATTTTGCTGTTCAA    TTTCTTGAATCTGAC  60 78
   Mfla_2555 2753492 .. 2753504 +  -2.7   -3.0894   GGATCAAGGTGAGCA                TTTCT CTT GGAAA                TTAAGTGCCTAATTC  43 168
   Mfla_2558 2757019 .. 2757034 +  -4.8  -3.27298   TATCAGGTAACAACC              TTAATC AATT GATTAA               TTAATAATTAACCGG  52 256
   Mfla_2559 NONE
   Mfla_2560 NONE
   Mfla_2561 NONE
   Mfla_2562 NONE
   Mfla_2563 NONE
   Mfla_2564 2763284 .. 2763295 +  -5.8   -3.6968   TTCTTCAGCCATTCT                GGCA CTGT TGCC                 TTGTTGGCATTATGC  61 430
   Mfla_2565 2763901 .. 2763916 +  -3.2  -3.66803   ATGCGCCTTCATGCA              CCGC CTGACCTA GCGG               TTTCCCCTGTTCGCG  50 249
   Mfla_2571 2773182 .. 2773216 + -15.8  -5.06451   AGAACGCAACTAAAA     CTGGAGCGGGGTTC ACTTCAC GAACCCCGGTCCAG     TTTTTTCACATCGTC 100 80
   Mfla_2575 NONE
   Mfla_2576 2778086 .. 2778102 + -13.7  -3.14211   ATGTTCACGGCCCAG              GCGCGTG CCT CACGCGC              TTCCTCCACCGACCT  78 92
   Mfla_2580 NONE
   Mfla_2581 NONE
   Mfla_2582 NONE
   Mfla_2583 NONE
   Mfla_2584 2785863 .. 2785874 +  -2.2  -2.80935   GCCTGTTCTGTTCGC                TCGG GCTA CTGA                 TCTACTGACTGGAAT  40 6
   Mfla_2585 NONE
   Mfla_2586 2787168 .. 2787184 +  -2.9  -4.01158   AAGACTATTCCTACT              TTAGCGA AAA TCGCTGC              TTATTTACTGGAATT  56 111
   Mfla_2587 NONE
   Mfla_2588 NONE
   Mfla_2589 NONE
   Mfla_2590 2793548 .. 2793564 +  -4.3  -4.15044   CGCCTCAATGCGCTG              GCCGTTG ACC CAGCCGC              TTTCTTCCGACAGCA  61 130
   Mfla_2592 2795679 .. 2795692 +  -2.4  -2.67981   TTACGCCTTTTGCGC               TTGC CCGGCA GCAA                TGAATTTAGTACCGT  39 425
   Mfla_2594 2796674 .. 2796692 + -10.2  -3.12327   GCGGTCCCACCTGAC             CCCGCGCA GGC TGCGCTGG             TATTGCGTATACAGC  68 258
   Mfla_2598 2798713 .. 2798729 +  -3.6  -2.93047   AAAAATCACCATTAT              TACCGG CGTTA CCGGAA              CTTTGGCTTTGTAGG  45 40
   Mfla_2599 2800848 .. 2800871 + -14.6  -2.75975   AAGCCTTGCTGCGCT          TGGCCAGCGC CATG GCGCTGGTCA           TCCTCTATATTCAGC  90 504
   Mfla_2601 2801547 .. 2801569 +  -6.2  -3.47494   CTGCCCGAATTGTCC           CTGGCGCGAT AGA ATATCGCCAG           TTCTGATAATTAAAT  59 125
   Mfla_2602 2802352 .. 2802371 + -10.7  -4.76041   AAGCCAAACTCAAAA            CCGCAGG TTCACC CCTGCGG             TTTTTCATCGCTGTG 100 39
   Mfla_2603 NONE
   Mfla_2604 NONE
   Mfla_2605 NONE
   Mfla_2606 NONE
   Mfla_2607 2811313 .. 2811335 +  -3.5  -3.12351   ACACAATGTCATATC           CTCATAATA TTTAT TATTTTGAG           TTGAATATAAAAAAG  46 113
   Mfla_2609 NONE
   Mfla_2610 NONE
   Mfla_2611 NONE
   Mfla_2612 2818435 .. 2818456 +  -3.7  -3.62859   GCCCGTGCTGGTGGG           CATGCTCAT GGTG ATGAGGGTG            TTTACAGGTTGTCAT  52 426
   Mfla_2615 NONE
   Mfla_2616 NONE
   Mfla_2617 2820990 .. 2821002 +  -6.9  -3.47227   GTCGAACATGCGCAG                GCGCT CGC GGCGC                TTATCCTGGTTGAGC  58 356
   Mfla_2621 2826045 .. 2826061 +  -6.5  -2.69151   GCAATATCCGCCCGG              CCCGG CGATTGA CCGGG              TGATGTGTGAGCCAG  50 422
   Mfla_2624 2829645 .. 2829655 +  -5.4  -2.95586   CAGGCGTTAGGTGCT                 CCTT TTC AAGG                 TAATTATTCACTGTC  51 145
   Mfla_2630 2838711 .. 2838726 +  -7.6  -2.63252   CATCCGGCCGGCCAG              GTAGGA GCCG TCCTAC               ATCTTATTCAGCCAT  58 22
   Mfla_2631 2839191 .. 2839218 + -12.8  -4.62471   GTCCACGTGCATCAC        ACAAATGGGAGC TCAT GCTCCCATTTGC         TTTTTCGGCATTGGC 100 270
   Mfla_2633 2840677 .. 2840687 +    -4  -3.32844   AATGCCGGGACAGCG                 TATC CAC GATA                 TTCTGGCATGACGGA  50 97
   Mfla_2634 2841707 .. 2841718 +  -3.6  -3.08934   TTACCAGACGGTTGA                GCGG CGCG CTGC                 TGTTGGGATATGTGG  46 221
   Mfla_2639 2846148 .. 2846158 +  -2.4  -2.66812   GCGGAACAAGCGCGC                 GCCC TAT GAGC                 TACTCTCATGCCATT  39 17
   Mfla_2640 NONE
   Mfla_2641 NONE
   Mfla_2642 2848592 .. 2848602 +  -2.4  -3.28712   ATCTTATTGAGGCAT                 GAGC ATG GCAC                 TTCTGAACCACGCCG  45 24
   Mfla_2643 NONE
   Mfla_2644 NONE
   Mfla_2645 NONE
   Mfla_2646 NONE
   Mfla_2647 NONE
   Mfla_2648 2853939 .. 2853955 +  -4.3  -4.19238   TGCCGTTCTCGACAC              CGGCTGA ACA TCCGCTG              TTTTGGCATTGAAGC  62 212
   Mfla_2650 2858186 .. 2858196 +  -6.8  -4.13767   TGAACTCCAGACGAA                 TCGC CAT GCGA                 TTTTCCACTGGAACA  68 127
   Mfla_2651 2858481 .. 2858496 + -11.8  -5.66229   TAGTCCACTCCTCCA              CCGGCC TATT GGCCGG               TTTTTTCTTGTTGAT 100 67
   Mfla_2652 2860046 .. 2860056 +  -3.2  -3.69395   CAAAAACCAAATGAG                 TGCG CGG TGCA                 TTATTGGGTACTCCG  50 493
   Mfla_2654 2863407 .. 2863422 +  -2.5   -4.7373   TTAACACCGGGGAAA              CGAGCC CGACC GGC-CG              TTTTTAGTAAGGTAC  67 120
   Mfla_2655 2864772 .. 2864797 +  -7.5  -3.71649   TCATTGCAATGATAC         GGAGCTGCGAT CTCC ATCACAGCGCC          TTTCAACTTTAAACA  67 103
   Mfla_2656 2867378 .. 2867399 +  -2.8  -4.09685   GTTGAATAACACTTC           GGGCAAGC CCATAA GCGCGCCC            TTTTCGGCAATCAGC  58 437
   Mfla_2658 2869379 .. 2869408 + -19.5  -3.05715   AGCCGTGAACTCCAA       TGAGAAAAGCGCC CTAG GGCGCTTTTCTCA        TTAGGTCAGCAAATT 100 40
   Mfla_2662 NONE
   Mfla_2663 NONE
   Mfla_2664 NONE
   Mfla_2665 NONE
   Mfla_2666 2878211 .. 2878222 +    -3  -3.29252   CAACAAGGAGATAAG                CAAA TGGG TTTG                 ATTTCTTTCATCAAG  47 151
   Mfla_2667 NONE
   Mfla_2668 2878973 .. 2878994 +   -13  -4.91109   TAAGCGCTTGATCAA           TGCCCGGG CCAACA CCCGGGCA            TTTTTATGCTGAACA 100 52
   Mfla_2670 2880657 .. 2880667 +  -4.6  -3.21276   AATGCCTTCGTTTGA                 CTGC CGT GCGG                 TGTTCTGGCCGGGCC  50 364
   Mfla_2673 NONE
   Mfla_2674 NONE
   Mfla_2675 NONE
   Mfla_2676 2887089 .. 2887103 +  -4.9  -2.92921   AAATCCTCGGTGTCC               TGGCG CAACC CGCCG               TATATCGGATTGTAT  46 207
   Mfla_2711 NONE
   Mfla_2713 NONE
   Mfla_2714 NONE
   Mfla_2715 NONE
   Mfla_2716 2926597 .. 2926614 +  -8.4  -2.83403   CGGAAGGGTCAGGTA             GGCACC CGGCAA GGTGCC              ATTTACTAAGCGAAG  62 63
   Mfla_2717 NONE
   Mfla_2718 NONE
   Mfla_2719 NONE
   Mfla_2720 NONE
   Mfla_2721 2930221 .. 2930253 +  -8.3  -4.67556   ATTAAGTAGTGATCA      TCGCCTGGCCATC CCTCCCC GAGGGCCGGGCGC      TTTTTGAAGTGTTCT  88 415
   Mfla_2723 NONE
   Mfla_2724 2930947 .. 2930989 +   -17  -3.89822   CGGTCAACGGCTAGA CCTTCACTCGCAGCGCGTTC TTG GAGCGTGCTGCAGGGGAAGG TTTATGGGGTGGCTC 100 27
   Mfla_2725 NONE
   Mfla_2726 2931843 .. 2931861 +  -2.4  -4.42976   CAATAATGTGGCTCC             GGCAAT CCATAAA GTTGCC             TTTGTTAATTTATGC  63 68
   Mfla_2728 NONE
   Mfla_2729 2932941 .. 2932971 +  -5.4  -3.79043   AATGACCATATTTTT       GATTTGCCAGAGCC ATT GGCTGTGATGAATC       TTTCACTTAATAATG  59 79
   Mfla_2740 2951250 .. 2951266 +  -4.5  -3.63968   GCTACTGACCGGTTT              TATTGAT GCG ATCAATG              TTTAGCAATTTCAAA  57 20
   Mfla_2756 2967474 .. 2967489 +  -7.5  -5.45652   TGACCAACAAAAAAA              GCCCG ATCACC CGGGC               TTTTTTGTTGGGACT  93 54
   Mfla_2761 2971127 .. 2971141 -  -7.1  -4.06361   CCATATAGAACTAAA               TCGCC TTGAC GGCGA               ATGACCGATTAAACA  71 34
   Mfla_2760 NONE
   Mfla_2759 NONE
   Mfla_2758 2968839 .. 2968855 -  -3.6  -2.51173   AGCAATGGTATCAAC              GACGGG CATTT CCCTTC              TTCTTGGCAGCGGCG  42 4
   Mfla_2757 2967474 .. 2967489 -  -8.2  -5.84381   TGACCAACAAAAAAA              GCCCGA TCAC CCGGGC               TTTTTTGTTGGGACT 100 43
   Mfla_2755 NONE
   Mfla_2754 2963597 .. 2963611 - -11.4  -4.30978   TTGAATTCATCAAAA               CTGCCG TGC CGGCAG               GAAAACCAGGTGACG  91 5
   Mfla_2753 NONE
   Mfla_2752 2961823 .. 2961858 -  -2.6  -3.00946   CTGTTTCACAAATGA    CGGGCAAAAGAAAA-GC CGA GCGTTTTGCCCTACCCG    TGAAATCACGAGATT  43 69
   Mfla_2751 NONE
   Mfla_2750 2960585 .. 2960597 -  -4.9  -2.52606   CAAGTACAAAACTAG                CTAAA CGA TTTAG                TGGCTTTCATGCGCC  46 22
   Mfla_2749 NONE
   Mfla_2748 NONE
   Mfla_2747 NONE
   Mfla_2746 NONE
   Mfla_2745 NONE
   Mfla_2744 NONE
   Mfla_2743 2954605 .. 2954622 - -12.7  -5.42514   GTATAAATGAAAAAA             GGCAGCC AATT GGCTGCC              TTCCTGCACGGCTTT 100 128
   Mfla_2742 NONE
   Mfla_2741 2951284 .. 2951295 -  -4.4  -3.41936   TAGCAATTTCAAATA                GTGT ACTC ACAC                 TGTTAAGAAGCTTAT  50 76
   Mfla_2739 NONE
   Mfla_2738 2948727 .. 2948755 -  -6.7  -2.71681   GAATGGGCCGAATGA        TCATGGGAGTCAT GTA ACAGCCCCCATGA        TTTCCCACTTCATTC  53 35
   Mfla_2737 2945457 .. 2945469 -  -9.1  -3.96327   AGCTGGGATCACAAA                GACGC CTT GCGTC                CCTCGTATGGCAAAC  76 380
   Mfla_2736 2944326 .. 2944352 -  -6.4  -3.32844   CTCTTGAGTGGACAA         CGCCCCGGGTGC AAA GGACACGGAGCA         CCAATAGTGTGCATC  59 61
   Mfla_2735 NONE
   Mfla_2734 2938275 .. 2938299 - -15.8   -3.6761   GGTCGTCAATAAATA          CATGCCGTGC ACCAG GCACGGCATG          AGTCAAACTACTAGT 100 47
   Mfla_2733 2936462 .. 2936478 - -10.8   -5.4588   GAAAATCAGAAAAAA              CGGGGC ATGAA GCCCCG              TTCTTGTCTGCATCT 100 47
   Mfla_2732 2935220 .. 2935233 -  -3.9   -4.2331   AACCAAAATGATAAA               TGTTA TTAT TAACA                TATGCAAATTGTTTT  62 107
   Mfla_2731 2934445 .. 2934465 - -13.3  -5.48825   CATGATGCAAAAAAA            CGGCAACCC AAA AGGTTGCCG            TTTTACTTTCAACGC 100 53
   Mfla_2730 2933433 .. 2933457 -  -2.7  -3.94409   CAGACCAGCCAGAAA          GAGCTCCCCCA CGT TTGGGCAGATC          GCCAAGAATTGATAC  54 122
   Mfla_2727 2931554 .. 2931565 -  -4.4   -3.1364   GATTGAATTACTTAA                TCAG CACG CTGA                 CTTTGGCTATGCACC  47 249
   Mfla_2722 2929713 .. 2929737 -  -5.8  -3.29013   AGTGGAATAAGGCAA         TGGACG-CGATC AGC GA-CGCCGTCCA         GGTTACCGGCAGCAA  54 211
   Mfla_2712 2922227 .. 2922244 - -11.3  -2.74322   TCCAACGCTTCAAAT             CCTGGCT GCGC AGCCAGG              GTAAAACTATCCGTC  69 441
   Mfla_2710 2921706 .. 2921722 -  -3.6  -3.07013   TATCCCCTTAAGACA              CTGTGC TTATC GCACCG              CTTAAAAACTATCCC  45 34
   Mfla_2709 2920617 .. 2920642 -  -2.5  -3.13164   TCTCCAACCATCTAA         TTCGCC-GTTTC TCA GCATCTGGCGAA         TTCAAAGGATAATTA  43 183
   Mfla_2708 NONE
   Mfla_2707 2919004 .. 2919015 -  -7.2  -3.80877   GCAGGCGATAAAACA                CCCG TTGC CGGG                 TCGCAAATCAGCGGG  69 63
   Mfla_2706 NONE
   Mfla_2705 NONE
   Mfla_2704 NONE
   Mfla_2703 NONE
   Mfla_2702 NONE
   Mfla_2701 NONE
   Mfla_2700 NONE
   Mfla_2699 NONE
   Mfla_2698 NONE
   Mfla_2697 NONE
   Mfla_2696 NONE
   Mfla_2695 NONE
   Mfla_2694 2907405 .. 2907418 -  -2.3  -2.78596   GAGCCGCTCATTACA               GCACC CCCA GCTGC                ATGCCAATGCTGCGC  40 7
   Mfla_2693 NONE
   Mfla_2692 2905930 .. 2905954 - -13.5  -3.30039   TATTGAGAATTAAGA          CCACCCGGCTT GGA AGGCCGGGCGG          GGATGTCTAAGGGGT  91 32
   Mfla_2691 NONE
   Mfla_2690 2905194 .. 2905210 -  -5.1  -3.16191   TGATACTTTCATCAA              CGCCT TCATTAC AGGCG              TTTTAAAGTGGTTTG  52 59
   Mfla_2689 NONE
   Mfla_2688 NONE
   Mfla_2687 NONE
   Mfla_2686 NONE
   Mfla_2685 NONE
   Mfla_2684 2896098 .. 2896112 -  -2.9  -2.50034   GATTAATGCAAAATT               TTTCA TGGGT TGAAA               TATCCAATTAGAGTT  40 13
   Mfla_2683 2895341 .. 2895354 -  -3.1  -2.70022   TGTATTGCACATAAT               GCAAA ACCT TTCGC                TGTGGTGAAAATTGC  41 157
   Mfla_2682 2894494 .. 2894520 -  -7.3  -4.62069   TGCGCATCTTAAAAA         GGCTGGCCA TTGAAATGC TGGCCAACC         AAGGTTAGATCACAA  80 51
   Mfla_2681 NONE
   Mfla_2680 2892751 .. 2892764 -  -2.3   -4.2558   TACTTCGCATGAAAA               TGCCA GATA TGGCT                CAAGGCCGGATAGCA  57 80
   Mfla_2679 2889377 .. 2889387 -  -5.4  -4.36508   TTACAAAAACAATAA                 TTCC AGG GGAA                 GAAACTGCATCACTG  69 113
   Mfla_2678 2888411 .. 2888432 - -13.1  -5.69793   ATATGAAACAAAAAA           GTACAAGCC CGAA GGCTTGTAC            TTTCTTTCATAGTTA 100 50
   Mfla_2677 2886627 .. 2886655 -  -4.4  -3.57792   TCACCTACCTTGAAA        GCCTGCGTACCG AAATG CAGCACGACGGC        ATCGCCGTCACCACC  54 293
   Mfla_2672 2880578 .. 2880618 -  -8.2  -3.16564   CTTCCAGCCGAGTAA GCGACTG-AGGCTAGCGTC GGCT GACGCCAGCCAACCACCGC  AACACCTCATCGTGC  64 142
   Mfla_2671 2880304 .. 2880334 -  -9.1  -4.62872   ATCAAGCCCGAAAAA      TGCGGCAA-GCACT AACC ACTGCGTTGCCGCA       GCAGCTCGCATTCAA  90 6
   Mfla_2669 2878973 .. 2878994 - -13.7  -3.14881   TAAGCGCTTGATCAA           TGCCCGGGC CAAC ACCCGGGCA            TTTTTATGCTGAACA  88 63
   Mfla_2661 NONE
   Mfla_2660 NONE
   Mfla_2659 2869382 .. 2869405 - -15.4  -2.75481   CGTGAACTCCAATGA          GAAAAGCGCC CTAG GGCGCTTTTC           TCATTAGGTCAGCAA  95 49
   Mfla_2657 2866904 .. 2866962 -  -7.5  -4.44355   CAACTCGAAAAAGAA TTCGAGGCAGCCACGCAAGCCATTAACGA CTA TC-TGAATAGCCGGCA-GGCCGCCTCGAG CTAGGCTTCACCCTG  76 33
   Mfla_2653 2859131 .. 2859144 -  -8.1  -3.05596   CACGCTGGGATTCAA               GCAGG TATT CCTGC                CATCAGGCACCGGGA  60 427
   Mfla_2649 2854007 .. 2854029 -    -7  -3.28924   TACGGGGTTCGACAA           CAATCCCGAC CTG ATCGAGATCG           CCAATCGCCTCGCGC  62 48
   Mfla_2638 NONE
   Mfla_2637 NONE
   Mfla_2636 NONE
   Mfla_2635 2841312 .. 2841324 -  -9.1  -5.02074   GGATGGCGGAAAAAA                TCGCC GCT GGCGA                TGTCGAGGCATTACT  91 223
   Mfla_2632 2839192 .. 2839217 - -16.3  -2.79183   TCCACGTGCATCACA         CAAATGGGAGC TCAT GCTCCCATTTG          CTTTTTCGGCATTGG 100 41
   Mfla_2629 2836285 .. 2836297 -  -2.6  -3.39895   TGCCGTATCAATCAA                GCGC AGCAG GCAC                ATACTACTTTTACAA  47 35
   Mfla_2628 2832503 .. 2832513 -  -4.6  -2.54523   GCAGATGTCAATTCA                 CGGC GAG GCCA                 AACTCGCGCTCGAGT  46 7
   Mfla_2627 2832026 .. 2832056 - -15.5   -2.6891   CACGACATGATAGGA       CCTGCCCGGAC TGGGCCAAC GTCCGGGCAGG       CATCAGGCGCACCTA  95 99
   Mfla_2626 2829710 .. 2829727 -  -9.1   -4.5852   CAATTTAAAGGAAAA             CGGGGAA GTCC CTCCCCG              ACCCCACAATAACCA  90 363
   Mfla_2623 2826945 .. 2826956 -  -7.2  -2.66316   TTCTTCATGACACCA                GCCG GCCC CGGC                 CAGGAATCAGGAATA  56 32
   Mfla_2622 NONE
   Mfla_2620 NONE
   Mfla_2619 NONE
   Mfla_2618 2820717 .. 2820729 -  -3.3  -3.56821   ATTACACCCGGCAAA                GCGCT CCA AGCCC                AGCCTATGCGTTGCG  50 82
   Mfla_2614 2818510 .. 2818522 -  -3.3   -3.3614   AAAACAACAATTCAA                CGGCC GGA AACCG                CCTCAGCCGCATGAT  48 9
   Mfla_2613 2817871 .. 2817887 -  -9.5  -3.21395   ATTTCCGCGACAAGA              TTCAAGG TGA CCTTGAA              ATTGCCGGTATCGAG  66 256
   Mfla_2600 2800265 .. 2800311 - -10.1  -3.35679   CTGCTGCAGGCACAA CGCGACTACTTCG-GCGCCCAT ACCT ACGAGCGCACGGATCAGCCGCG CGGTGAATTCTTCCA  68 105
   Mfla_2597 NONE
   Mfla_2596 NONE
   Mfla_2595 2796135 .. 2796157 -  -7.6  -3.05384   GGTGCTGTTACTCAA           CGCCTCGC TCACCAC GCGCGGCG           GCGTGGCAGGCGCCC  57 332
   Mfla_2593 2795108 .. 2795122 -  -8.5  -2.81133   CATCCAGGTACCACA               GGCCG CAGCC CGGCC               CTATATCATGCAAGA  57 184
   Mfla_2591 2793478 .. 2793505 - -11.3  -4.13767   CGGGTCATGGCAAAA        TCCCGGCGCAA TAGTAC CTGCACCGGGA         AGCAGCCTACAGGAA  87 32
   Mfla_2579 2779923 .. 2779937 -  -7.8   -3.5393   AGTAGTGGTGCTAAA               GCCTGA CGT CCAGGC               TGTGGGTGAACTCGT  66 6
   Mfla_2578 NONE
   Mfla_2577 2777859 .. 2777871 -  -9.1  -2.91593   TAGGCGTGGAGAAAG                CTGGC GCC GCCAG                GGCGGGACTCTTCAT  61 203
   Mfla_2574 NONE
   Mfla_2573 NONE
   Mfla_2572 2773182 .. 2773216 - -17.2  -4.46267   AGAACGCAACTAAAA     CTGGAGCGGGGTTCAC TTC ACGAACCCCGGTCCAG     TTTTTTCACATCGTC 100 43
   Mfla_2570 NONE
   Mfla_2569 2769421 .. 2769452 -  -8.7   -2.7563   AAAAAGCTGGAAGCA      GGCACCACTC-GCC GTTCA GGCAGCGTGATGCC      AGTTGGGGCGCTCTG  62 9
   Mfla_2568 NONE
   Mfla_2567 NONE
   Mfla_2566 2763678 .. 2763690 -  -4.7  -3.14344   CAGGCGGTGCATTAA                CCGTG TGT CGCGG                GCAGTTTGCGGTATG  50 9
   Mfla_2557 NONE
   Mfla_2556 2753236 .. 2753256 -  -6.1  -5.44638   ACAAGAAAAATAAAA            GGTAACGAG ATA CCAGTTACC            ATCTATATATTGAGC  91 282
   Mfla_2553 2750533 .. 2750544 -  -5.8   -3.1355   TCGAGTGACATGTAA                GCCT CCTA AGGC                 TGTTTGTCCGGGTGC  55 19
   Mfla_2552 2749288 .. 2749307 -  -2.9  -3.10409   GATCAATTTATCGAA            CATGATGG CTACT CC-TCATG            CTCAGCGTGAGCCTT  45 14
   Mfla_2551 NONE
   Mfla_2550 2743592 .. 2743611 -  -2.7  -4.19678   TGATACTTTAATAAA            CGCCCTG CATAAC CCGGGCA             GGATGGCTTTCTCAG  61 279
   Mfla_2548 NONE
   Mfla_2547 2739854 .. 2739867 -  -6.7  -2.81173   AGCAATTGCATCATA               GTGCT CAGC AGCAC                CCGAGTAATCAGTGA  54 86
   Mfla_2546 2739156 .. 2739169 -  -3.8  -2.62184   CCTCTTTCGACATCA               GGTG TTCCCG CACC                TGATCGAGCACAGCT  44 56
   Mfla_2545 2737757 .. 2737783 -  -4.2  -2.80935   ATCTCACTCATGACA         GGGGTATGCTCG AAT CACGCAATCCCC         AAGCCACCATGCATT  45 55
   Mfla_2544 NONE
   Mfla_2543 2735574 .. 2735601 - -14.4  -4.72272   CGGCTTCATCAAAAA        CAAAAATCCCAT TTAA ATGGGATTTTTG         TTTTCAACACCACCC 100 146
   Mfla_2536 2721781 .. 2721801 -    -4  -4.71223   GCAGAATAGAGAAAA            CCGCAT TTTCCTGCC ATGCGG            TACCTGCATTCCGCG  72 356
   Mfla_2530 2712491 .. 2712501 -  -2.4  -2.79796   TGCGATTTTAGCATA                 GCTG CAA CCGC                 TATCCTGAATCCCAC  40 101
   Mfla_2529 2711338 .. 2711351 -  -3.7  -3.86194   AAGGTTGCCTAGAAA               CGCTC GCCT GGGCG                CAGATAACGCCACAT  55 5
   Mfla_2528 2710794 .. 2710807 -  -5.9  -3.14564   TGACCCTGCGATGAA               CCGCC TCCC GACGG                ATCTGCAGAAATACC  55 42
   Mfla_2527 2709869 .. 2709905 -   -16  -3.52073   GCGCGAAGAGGATAA    GTGTATCACCGGCGGT GTTCG ACCGGCAGTGATACAC    AATGGCGGCGATTAC 100 37
   Mfla_2526 NONE
   Mfla_2525 2705943 .. 2705957 - -12.8  -4.20084   ACCATCCATGCAAAA               GCCCGC TCA GCGGGC               TTTTTTCTTTCCTCG 100 110
   Mfla_2523 NONE
   Mfla_2522 NONE
   Mfla_2521 NONE
   Mfla_2520 NONE
   Mfla_2519 NONE
   Mfla_2518 2698177 .. 2698195 - -11.7  -5.25699   ACCAGATAAGAAAAA             GCCAGGG CACAT CCCTGGC             TTTATTACATTTGCT 100 55
   Mfla_2511 NONE
   Mfla_2510 2690594 .. 2690617 - -16.8  -3.44325   ATGGCGCATAACGAA          GTCGGCACTG ACGG CAGTGCCGAC           CTTTTCCCCATGGCC 100 67
   Mfla_2509 NONE
   Mfla_2508 NONE
   Mfla_2507 2683892 .. 2683906 -  -5.6  -4.11216   CGTGCACGTGGAAAA               CCAGGA TTA TCCGGG               CTTTTGCCGCGTTAT  64 439
   Mfla_2490 NONE
   Mfla_2489 NONE
   Mfla_2488 2665163 .. 2665195 -  -3.9  -4.28067   TCAAGAATACAGAAA      CCGGCTATAGCAAGC GCG GCCAGCCGTTGCCGA      AAGAATTCAAGAAGG  63 226
   Mfla_2484 NONE
   Mfla_2483 2661390 .. 2661418 -  -4.4  -3.09327   GCAGGGCAGCGAACA        GGCTGAGCTCAG GCATG CCGCTCCCAGCC        CCTGAAGCGTCGGAT  47 5
   Mfla_2482 NONE
   Mfla_2479 2658200 .. 2658213 -  -5.2  -3.83811   GAAAGACAGCAACAA               CGGG ACAAGG CCCG                CATCGCCATCTGAAG  61 167
   Mfla_2478 NONE
   Mfla_2477 2655992 .. 2656012 -  -8.9  -2.57564   TTATCCGCGCACAAT            GTCACAGCG CTC CGCAGCGAC            TGGTTCAGCGCCCTG  59 383
   Mfla_2472 NONE
   Mfla_2471 NONE
   Mfla_2470 2649669 .. 2649707 -  -7.4  -2.64243   CCACAGCGGACACCA   GCATTCCCACGGCGACGC CCA ACATCATGATGGGAATGC   GCGTATCCTGTCCAA  56 11
   Mfla_2469 NONE
   Mfla_2468 NONE
   Mfla_2467 NONE
   Mfla_2466 NONE
   Mfla_2465 NONE
   Mfla_2464 2643046 .. 2643067 -  -4.3  -3.97947   GCCACTGACGAGAAA           TCCTATCGC ATCA GCGATCGGC            GCAGCATGGAACGCA  59 323
   Mfla_2461 NONE
   Mfla_2460 NONE
   Mfla_2459 NONE
   Mfla_2458 NONE
   Mfla_2457 2634906 .. 2634928 -  -4.8  -5.60993   GCTGCCATAAAAAAA           TGCCCGCC ATATGCA AGCGAGCA           TTTTAAGGGAATCTG  93 101
   Mfla_2456 NONE
   Mfla_2455 NONE
   Mfla_2454 2632135 .. 2632147 -  -4.9  -3.12505   ATGCTATAGCCAATA                TTTTC CGG GAAAA                CTTCTTCTCTGCTAA  50 67
   Mfla_2453 2630667 .. 2630685 -  -8.1  -5.60689   GCAGATAATAAAAAA             CGGCACC TGAAG AGTGCCG             TTTTTCTGACGATTG 100 70
   Mfla_2452 NONE
   Mfla_2451 2629778 .. 2629795 -  -2.7  -5.66338   AAAGACAATAAAAAA             CGGC-ACT CTA AGTTACCG             TTTTTACAATTCAAA  85 65
   Mfla_2446 NONE
   Mfla_2445 NONE
   Mfla_2444 2622600 .. 2622635 -  -6.8  -3.64703   GTTCCGGGATGTAAA    GGTTGCCCTTGG-TGCC ACA GGCAGCCAAGGTCAGGC    TTGCAATCAGGATCA  63 116
   Mfla_2443 NONE
   Mfla_2442 2621005 .. 2621020 - -10.4  -4.40221   AAATTAAAGCCAAAA              GCCAGC AATC GCTGGC               TTTTCTTTCATGCAA  90 55
   Mfla_2441 2619142 .. 2619153 -  -3.6   -3.2963   ATGACTGCCGTACAA                CGCA TCAT CGCG                 CTGGATGGCGGCAAG  48 404
   Mfla_2433 NONE
   Mfla_2432 NONE
   Mfla_2431 2604200 .. 2604216 - -13.7  -4.62783   CACGCACTCGAAAAA              GGGCGGT AGA ACCGCCC              TTTCAATTTGCCAAC 100 50
   Mfla_2429 2603120 .. 2603145 - -11.1  -3.66772   TGAAAGGCGGAATAA         TCCCGCACCTG GATT CAGGCGCGGCA          TGAAAGACAGGGTTA  81 166
   Mfla_2428 NONE
   Mfla_2427 2601255 .. 2601276 - -10.1   -5.4505   CTCCTCAATAAAAAA           TGGCTCTCC TGAT GGAGAGCCG            TTTTCATGAGATACA 100 55
   Mfla_2425 NONE
   Mfla_2424 2596389 .. 2596405 - -11.5  -5.08601   TTAGCGCAACAAAAA              GCCCCGC TTG ACGGGGC              TTTCAGCAATCACCG 100 58
   Mfla_2423 2595221 .. 2595246 -  -7.5  -2.94681   GGAATACAAATACCA         GGCCAACCAGC ACTC GCTGGCTGACA          TTTAGTGTTCAGCAA  59 88
   Mfla_2421 NONE
   Mfla_2420 NONE
   Mfla_2419 NONE
   Mfla_2418 NONE
   Mfla_2417 NONE
   Mfla_2416 NONE
   Mfla_2415 NONE
   Mfla_2414 NONE
   Mfla_2413 NONE
   Mfla_2412 2584611 .. 2584635 -  -4.1  -3.74077   GCCGATATAGGTAAA          GCCGCGCTGCA TGC TACCACTCGGC          GTAGAGAGAGCCATC  55 14
   Mfla_2411 2583773 .. 2583783 -  -8.2  -2.57132   CTCGCCGCCTACAAT                 GCCG GTC CGGC                 CACGGTAAAACGGTA  56 286
   Mfla_2409 2582176 .. 2582200 -  -4.1  -3.35679   CGCGGTTATGGACAA          GGCAAGTTCTG CGA CAGAGCGAGCC          TGCCTGGATAGAGAC  50 50
   Mfla_2408 2580879 .. 2580901 -  -6.9  -3.24478   ACACTAGAGAAGACA           GCCCCGCCC TTGTG AGACGGAGC           CAATACTGCAATTAA  57 37
   Mfla_2407 2579360 .. 2579387 - -17.2  -4.87037   AATACAGAGTAAAAA        GCACTTTCCTGT TTTC ACAGGAAAGTGC         CTAGGTATTACAACG 100 69
   Mfla_2406 2577533 .. 2577557 -  -2.8  -2.76737   CACGAACTCCTAAAC          TTTGGGCTAC CAGTC GTAGCCAAGA          CGGAAGTGCAGCAGG  42 7
   Mfla_2405 2567308 .. 2567330 - -16.4   -4.5115   CATAAAAATGCAAAA           GGGACTAGTC AAG GACTAGTCCC           CACTCCCTTACGCCT 100 214
   Mfla_2404 NONE
   Mfla_2403 NONE
   Mfla_2402 NONE
   Mfla_2401 NONE
   Mfla_2400 2562317 .. 2562329 -  -4.8  -3.44527   TATGCATGATCAGAA                CCTG GCCGT CAGG                TCGAACAGGAATACG  55 7
   Mfla_2399 2561600 .. 2561618 - -11.7     -3.81   ATCAGCCCACAACAA             TCCCGGC GCTAG GCCGGGA             TCATATGACTACCTT  88 56
   Mfla_2398 2560949 .. 2560970 -    -3  -3.40403   CTGGCCTGATTATAA           CAAGCCAA TATCTT TTGTCTTG            AGTCCGAATGGACTA  47 138
   Mfla_2397 2560291 .. 2560307 - -13.7  -5.63236   ATTTAAAAACAAAAA              TGGCGCC ATT GGCGCCA              TTTTCTTATTGCCTA 100 67
   Mfla_2396 2559619 .. 2559637 -   -16  -5.66229   AGCAACAATAAAAAA             CGGCGCTC GAT GAGCGCCG             CCTTTAAACTCCGTT 100 51
   Mfla_2394 2556523 .. 2556541 - -10.4  -2.59431   GGCTGGGAGAATTTA             TCCCTATT TAA AATAGGGA             TCATTGACATTTACT  69 232
   Mfla_2393 NONE
   Mfla_2392 2546476 .. 2546489 -  -3.7  -4.36914   CTTCTGGGCATAAAA               CCCGC GGTT GCCGG                CGATAACCTCGTACA  63 345
   Mfla_2386 2538811 .. 2538846 -  -6.8  -3.61894   AACCTTGGGCAACAA    GCAGACCGCGCTGCATC AAT GACA-AGCGCAGCCAGC    GCCACAGGAAGCGGC  63 5
   Mfla_2385 NONE
   Mfla_2384 2536283 .. 2536306 -  -4.4  -4.43669   ATCCAAAAAATGAAA          TCGCGCCGGG CTGG CAAGGCGCAA           ACTCGCAGACAGTAC  65 90
   Mfla_2383 NONE
   Mfla_2382 NONE
   Mfla_2381 NONE
   Mfla_2380 NONE
   Mfla_2379 NONE
   Mfla_2378 2531549 .. 2531568 - -13.6  -3.18264   GCCCTGATGTAGCAA            GGCCTCTG CTTG CAGAGGCC             TATTGTCTATCTTGG  88 175
   Mfla_2376 2527906 .. 2527918 -    -2  -3.63805   ATCCCAGACTCCAAA                TTGA TGCGC TCAA                TGGCGCTTGGAACGT  50 187
   Mfla_2375 2527474 .. 2527490 - -13.7   -5.4505   CCGGTCAATAAAAAA              GCCGCTC CAC GAGCGGC              TTCACGACCTGCACA 100 44
   Mfla_2372 NONE
   Mfla_2371 2521391 .. 2521414 -  -2.4  -3.72576   CGCTGGGCTACGAAA          GCACTGCTGGC TTT ACCAGCA-TGT          TTACGCGCTCAATGG  51 105
   Mfla_2363 NONE
   Mfla_2362 NONE
   Mfla_2361 2512931 .. 2512942 -  -5.8  -3.06315   GCAAGACCTCCAAGA                CCAC GACC GTGG                 GCGATATCATGTCAG  52 260
   Mfla_2359 2512011 .. 2512021 -  -2.6  -3.51232   CCTCTCCTAAATTAA                 TATT AAG AATA                 CAAACTTCACGCCAC  49 50
   Mfla_2358 NONE
   Mfla_2357 2511088 .. 2511104 -  -2.1   -4.1822   CGGCAGCGCAACAAA              GTCGGAG GGG CTGCGTC              AGTGGCTCTAATTCC  57 33
   Mfla_2356 2509909 .. 2509921 -  -4.1  -2.61695   TTGATTGCGAAATAT                GCAAA AAC CTTGC                GGATTTTACCATAGA  44 156
   Mfla_2355 NONE
   Mfla_2354 NONE
   Mfla_2353 2507880 .. 2507904 -  -2.8   -4.5442   TTCTGAACCACAAAA          CTCACGCTCA ATAAA CAAGGGTGAG          CGCAGCCAAGGGTTG  65 154
   Mfla_2346 2498745 .. 2498764 -    -2  -3.11564   CAAATGCATTCAATA            TCAGGCGC TCTC GCGCGCAA             TTAATTCACAGTCCA  43 6
   Mfla_2345 2497599 .. 2497609 -  -6.8  -2.70932   TTGCCTCGCCAAGGA                 CTGC AAC GCAG                 AACGGGCGCATGTTG  53 88
   Mfla_2344 NONE
   Mfla_2343 2495793 .. 2495803 -  -2.4  -3.67296   TAGGATTCATTCAAA                 CTCC ATT GGGG                 TTGATCACGTAGGGT  50 30
   Mfla_2342 NONE
   Mfla_2341 NONE
   Mfla_2340 2493819 .. 2493845 -  -2.9  -3.74693   CCGCATTCTATCAAA         CTCGCCTATAG ACTTG CTATGGGCGCA         TGTTACTTCATGATG  51 62
   Mfla_2339 2492357 .. 2492373 -  -2.3  -4.28111   CATACCATCAATAAA              TTGTTAC TAC ACAACAA              AACTTGCTGATTACT  57 105
   Mfla_2338 NONE
   Mfla_2337 2490947 .. 2490966 -  -7.9  -2.50791   CACGGAGAAAACTAT            CTGGACT TGATTG AGTCCAG             CACATTGAGTCGACG  57 2
   Mfla_2336 NONE
   Mfla_2335 NONE
   Mfla_2334 2489217 .. 2489231 -  -4.9  -3.17219   CACAATTTGCACGAA               CCGCC TTCAC AGCGG               CTTTTCAAATCAAGC  50 35
   Mfla_2333 NONE
   Mfla_2332 NONE
   Mfla_2331 2487454 .. 2487470 - -15.1  -5.10154   AGCGAAAATGAAAAA              GCCCCGG ATG CCGGGGC              TTTTGTACACTGCCA 100 53
   Mfla_2330 NONE
   Mfla_2329 2485841 .. 2485854 -  -4.5  -4.83615   GAGCGGGGAGAAAAA               CTGCC TCAT GGCAA                CCATCCATGAACAAC  77 189
   Mfla_2327 2484816 .. 2484828 -  -6.9  -5.06103   ACAAGCCGTAAAAAA                CGCGC TTA GCGCA                CTCAGGACTTCTTGC  87 27
   Mfla_2325 2483481 .. 2483491 -  -5.4  -2.55847   AATTGTCACAGCAAC                 CCTA CCT TAGG                 CTTAGTAAAGCTTGG  48 27
   Mfla_2324 2482988 .. 2483002 -   -10  -5.46698   TCCAAAAGCAAAAAA               GGAGCT TGC AGCTCC               TTTTTCAACATCGTC 100 51
   Mfla_2323 NONE
   Mfla_2322 2479061 .. 2479084 - -12.5  -5.36441   GGCTGATACAAAAAA          GGGGTTACG AATTAA CGTAACCCC           TTGATTCTATGGTGG 100 129
   Mfla_2320 2477271 .. 2477299 - -13.3   -6.4275   CAAAAACAAAAAAAA        TACTCCCTAAAAC TTA GTTTTAGGGAGTG        GCTTCCTGGTATCAC 100 76
   Mfla_2318 2473864 .. 2473889 - -11.9  -5.30616   TCATTGAAACAAAAA         TCCCCGCCAGA GTAT TCTGACAGGGA          TTTCGTCAAGCCCAA 100 55
   Mfla_2317 2472725 .. 2472736 -  -2.2  -3.75629   TATTTTCAAGGCAAA                TGAC AGCT GCCA                 TGATCTTTATTATCT  51 441
   Mfla_2314 2468523 .. 2468546 - -14.6  -4.82128   CTATCAAAGATAAAA          GCACCCCGTC CTAG GACAGGGTGC           TTGGGAACAGCTAAC 100 81
   Mfla_2313 2467507 .. 2467533 -  -4.5  -3.18681   CTGCAACTTCATCAA        CGTGTCAGACTA TGAA TAGT-TGACCCG         GTTCATGAAAAATAT  50 40
   Mfla_2312 2466812 .. 2466835 - -11.8  -5.60993   TCGCGCATAAAAAAA          CGGTCATTGC AAAA ACAATGACCG           TCTCTTGGCTACCAG 100 90
   Mfla_2311 2465257 .. 2465285 - -17.6    -3.767   TATCTATCCATCAAA        GATAAAGCCCGG ACCAG CCGGGCTTTATC        TATTTTCTATCAGAT 100 51
   Mfla_2304 2457533 .. 2457565 - -12.8  -2.65091   ATTCCAAGCTATAAG      CCTGGCATTTGACA GTGAT TGCCAAGTGCCAGG      GCAGGGTCAACGATC  81 42
   Mfla_2303 2456860 .. 2456886 - -19.6  -3.09516   GGCTCCATCAGCCAA         CACCCTCAGGAT AAT ATCCTGAGGGTG         TTTTTATATGGGAAT 100 53
   Mfla_2298 2450947 .. 2450962 -  -7.6  -3.55444   CTGCCATTGCTGAAA              GTTCGA TGTG TCGAAC               CCATTCGCAAGCTGG  63 278
   Mfla_2293 2447044 .. 2447086 -  -2.7  -3.13403   CCTGGTGCAGGAAGA CAGCCGACACGTCACC-CTGA CTC CCGGTGATGAC-TGGCAGCTG ATATGGTCTGGCAAC  43 125
   Mfla_2288 2441719 .. 2441734 -  -5.4  -3.05463   ACTCGGTTGATCGAA              CGAACC AATC AGTTCG               ATCACTTCCAGTTCA  50 109
   Mfla_2281 NONE
   Mfla_2280 2434583 .. 2434600 -  -6.9  -3.62597   GCGATTTTCCAACAA             GGTCCAC TGTT GTGGGCC              TTGTTATTTTTAGTC  63 35
   Mfla_2278 NONE
   Mfla_2277 2431559 .. 2431573 -  -2.7  -2.67515   TTCACCATTACAGCA               CCGCG GTTCT CTCGG               CGACTCGCAACACTG  41 3
   Mfla_2276 NONE
   Mfla_2275 NONE
   Mfla_2274 NONE
   Mfla_2273 NONE
   Mfla_2272 NONE
   Mfla_2271 NONE
   Mfla_2270 NONE
   Mfla_2269 NONE
   Mfla_2268 NONE
   Mfla_2267 NONE
   Mfla_2266 NONE
   Mfla_2265 NONE
   Mfla_2264 NONE
   Mfla_2263 2415330 .. 2415355 -  -6.1  -3.09834   TATTGTAGCACGCAA         CGCT-ACCCGAC CTG GTCGGGCAAGCC         CGCTTCAGTCAGCCT  55 30
   Mfla_2262 2414335 .. 2414347 -  -5.5  -3.04792   GCAGGATTCGTAATA                CCAGC ATG GCTAG                ACGTATTGTAATGCC  51 22
   Mfla_2261 2412073 .. 2412086 -  -3.8  -2.71731   GCTATCTGCCAAGGA               CAGG CTTAAT CCTG                TTCCGGATTGACTGG  44 17
   Mfla_2260 NONE
   Mfla_2259 2409679 .. 2409693 -  -2.8  -2.75712   GGATTTAGGTAAGCA               GCACTT ACC AACTGC               ATTCACCAGCGTGAT  42 165
   Mfla_2258 2408238 .. 2408271 -  -4.5  -3.82084   TCGGAAGAGGAAGAA     GGCCTGCGACAA-GCG CGG CGCATTGTCACCATCC     TGCTGCTGTTCGCGG  57 380
   Mfla_2254 2404179 .. 2404189 -  -3.2  -3.87815   GTTCAGCCTCACAAA                 TGCC ATT GACA                 ACCCTGGCTCGCCTT  56 371
   Mfla_2250 2400329 .. 2400362 -    -9   -5.0916   GGTTGAAGAGAAAAA     GGCTT-CACCAGC ACAGGGAAG GCTGGTGGAAGCC     TCACTCAAATTCTTG 100 197
   Mfla_2249 2398264 .. 2398285 - -13.7  -5.65496   TATGAAAAACAAAAA           GGGAGCCAG TCGC CTGGCCCCC            TTTCTTTAGTCAATT 100 48
   Mfla_2248 NONE
   Mfla_2247 2395991 .. 2396014 -   -14    -5.626   GATCTTACAAAAAAA          TAAAGGAGCC CGCA GGCTCCTTTA           TTTTTAGGCTTATCT 100 47
   Mfla_2246 NONE
   Mfla_2245 NONE
   Mfla_2244 2392914 .. 2392926 -  -6.3  -3.01712   TGTTCGTCGCCAATA                TGACT GGC AGTCA                GTGCCGCTCGCGCCT  55 23
   Mfla_2243 NONE
   Mfla_2242 NONE
   Mfla_2241 2390280 .. 2390295 -  -3.2  -2.97747   CCGGCACATTACAGA              GGGACA TTAT TGTTCC               TTAATATGGGTTGGA  45 99
   Mfla_2240 2389713 .. 2389729 - -12.3    -5.626   TACCGCATAAAAAAA              GAGGAGC ATC GCTCCTC              TTTCGGGTCGGTCTT 100 55
   Mfla_2235 2385720 .. 2385733 -  -2.4  -2.90029   TTATTTAAATACAAC               CGAA CTCTAT TTCG                CACTTTGCAAAAATT  40 18
   Mfla_2234 2382875 .. 2382915 -  -3.1  -2.68942   ATGCCCTGATACAAG GGGAGGCCGGTTGC-GTC GCTTGT GCCTGCATCCGTCCTGCC  TCGATATCAACTCAG  41 32
   Mfla_2233 2382699 .. 2382713 - -11.4  -5.72254   GCAAACAATAAAAAA               GCCGGA ATT TCCGGC               CTATTTTCAATCGTG 100 32
   Mfla_2232 NONE
   Mfla_2231 NONE
   Mfla_2230 NONE
   Mfla_2229 2378957 .. 2378967 -  -2.4  -5.08824   TCTGTAGGCAAAAAA                 CTGG TTC CCTG                 CCCGCAATGCGGGGA  75 195
   Mfla_2224 2376138 .. 2376153 -  -6.8  -6.02919   CTATAAATAAAAAAA              GCCCTG CAAG CAGGAC               TTTTTTTATCGCTAG 100 52
   Mfla_2223 NONE
   Mfla_2222 NONE
   Mfla_2221 2371048 .. 2371065 -  -7.7  -3.30441   GACGACCTCGCAGAA             GGGAAGC CCAC ACTTCCC              TTGCTATACGCCATG  59 294
   Mfla_2219 NONE
   Mfla_2218 2369528 .. 2369547 - -12.2  -5.80951   ACTTAAAATAAAAAA            GCCCTATC AGCG GATAGGGC             TTTTTCCGAATCATG 100 48
   Mfla_2217 NONE
   Mfla_2216 NONE
   Mfla_2215 2366739 .. 2366750 -    -3  -3.12327   CCTCGAGACTGAATA                TATC GTTC GATA                 TCAGGGCTGGTCCGG  45 26
   Mfla_2214 2365524 .. 2365552 - -19.1  -4.61231   TTACATCCGCAAAAA        TAAAAGCCAGGCA ATC TGCCTGGCTTTTA        TTGTTCAGGATTCCG 100 47
   Mfla_2210 NONE
   Mfla_2209 NONE
   Mfla_2208 2358213 .. 2358224 -  -2.2  -3.07816   GGCCCAGCCACTTAA                GCAT AATG ACGC                 GACTCGCCCTGACCG  42 10
   Mfla_2207 2357715 .. 2357730 -    -9  -4.56436   CATGAAATAAAACAA              GCACAC CGAG GTGTGC               TTTTTTCTGTCCACT  90 56
   Mfla_2199 NONE
   Mfla_2198 2346015 .. 2346051 -  -6.7  -4.07246   GCATGCCAAATCAAA   CAAGGCCATTACAGGC CACACT GCTTGTA-TGACCTTG    GACCTGTGGCCAAAT  68 122
   Mfla_2197 2345444 .. 2345474 - -18.5  -4.60889   AAGCACTGTTAAAAA       GCAAAAAGGCTGG AATCA CCAGCCTTTTTGC       TTTTGCTAAATAAAC 100 42
   Mfla_2196 2344872 .. 2344896 -  -9.4  -5.08824   TGTTCAGTTAAAAAA         GCTGACTATCC GCGA GG-TAGTCAGC          TTTAAACCACACTCA 100 90
   Mfla_2195 2343956 .. 2343973 - -11.3  -4.32177   CTATCCGAGAAGAAA             GAGGCTC GTCA GAGCCTC              TGGATTGACTAAGGA  91 42
   Mfla_2194 2343196 .. 2343208 -  -4.8  -2.59608   ATTTAAATGATCAAT                CAGG TCAGG CCTG                GCGACGACGGCGTAC  46 17
   Mfla_2193 2340747 .. 2340775 -  -7.6  -4.82548   GAAAAATAGATAAAA        CATGATGTTCTC GACAA AAAAACATCATG        TTCTCTTGATTTTCC  85 79
   Mfla_2192 2340274 .. 2340290 -  -9.4  -3.59583   AGAATTATTTTTAAA              TGCGGC GAAAT GCCGCA              GTTTTACTCACTGAA  71 29
   Mfla_2191 2339485 .. 2339525 -   -13  -5.31877   ATGCATCACAAAAAA CA-ATCAGGATCAATCATAC TGA GT-TGATTGATCCTGATGTG ACGACAGCAATTGCC 100 54
   Mfla_2190 2338120 .. 2338138 -   -11  -2.71144   CATTGGTCGCAACGA             GGCACTGC CAA GCAATGCC             TTTGACGGCACCAGC  67 511
   Mfla_2187 2335060 .. 2335076 -  -2.2  -2.69151   CGGTGGTATACATGA              GGACAT TCGCC ATGGCC              TACCCCTTCACCAGC  39 25
   Mfla_2186 NONE
   Mfla_2185 NONE
   Mfla_2184 2333784 .. 2333794 -  -4.6  -3.16647   TGGACGCATCAAAAG                 CCCC ACA GGGA                 AGAGGCTAATATATA  50 8
   Mfla_2183 2332719 .. 2332734 -    -9  -5.34555   CCATACCACAAAAAA              GCACCA TGGC TGGTGC               TTTTAAAATTCCCGC 100 54
   Mfla_2179 2330602 .. 2330630 - -13.9  -4.86731   CTTCCGCAAACAAAA        TGGCCTACACCGA TCA CCGGCATAGGCCA        TTTCCAACCTGTACG 100 76
   Mfla_2177 2329281 .. 2329293 -  -6.3  -3.22091   ATTTTAAGTGAGTAA                TAGTG TTG CACTA                TGGATCGCCCCTAGC  57 108
   Mfla_2176 2327499 .. 2327521 -  -6.4  -3.92324   GGCTGCAACAGCAAA           CCAATTACTT ATC AAGCAATTGA           TTAATAATAAACTTT  66 128
   Mfla_2175 NONE
   Mfla_2174 NONE
   Mfla_2173 NONE
   Mfla_2172 2323007 .. 2323020 -  -3.1  -3.70438   AAAGCATTACCGAAA               GAAAG CCTG CCTTC                ATATTCTGAGTGCTG  51 56
   Mfla_2171 NONE
   Mfla_2170 NONE
   Mfla_2169 NONE
   Mfla_2168 2319915 .. 2319933 -  -3.2  -2.99998   ATCAAAGTAATCATA             TGAATTTA AAG TAGATTCA             GCGGTATTCTGAGGT  45 12
   Mfla_2167 NONE
   Mfla_2166 2317533 .. 2317554 -  -3.7  -4.04206   TGATCTCGATACAAA           GCTCATC-CT AGC AGTGAGGAGC           CACCACCCAACATTG  58 64
   Mfla_2165 NONE
   Mfla_2164 NONE
   Mfla_2163 NONE
   Mfla_2162 NONE
   Mfla_2161 2313032 .. 2313044 -  -4.7  -3.05463   ACGGTTGCTACTCAA                CGCGG CCT CCTCG                GGTGCACAGTCACCG  49 9
   Mfla_2160 2311941 .. 2311971 - -10.6  -3.04269   CCTATACCATAGACA      CCCTGCAATTCCT GCACGA AGGA-TTGCAGGG       CAAGGCCAGGCTCTG  67 399
   Mfla_2154 2304104 .. 2304122 - -13.2  -4.89233   CATCAATATCAAAAA             GCCGAACA TTC TGTTCGGC             TTTTTGCATGTCAAG 100 45
   Mfla_2148 NONE
   Mfla_2147 NONE
   Mfla_2146 NONE
   Mfla_2145 NONE
   Mfla_2144 NONE
   Mfla_2143 2291369 .. 2291407 -  -9.8  -3.12803   TATTGATATGCAACA  CCGATCATCAA-GGAAG TGATCC CTTCCCTTGATGATCGC   GCACCCTACCTTACT  70 36
   Mfla_2140 2287824 .. 2287853 - -18.1  -3.86346   CGAGGCGCTGACAAA       TAAAAAGGCCGGA TTTC TCCGGCCTTTTTA        TTTTTGAGGACTATA 100 61
   Mfla_2138 2285944 .. 2285958 -  -2.8  -2.62396   TATCCGGCCATAGGA               TTTGGC CCG GCTAAA               GCTGCCTCCACTCCC  41 21
   Mfla_2137 2284710 .. 2284723 -  -2.4  -3.66646   AATAGGGCAGCGAAA               CATG GCTTTT CATG                TCAACTCAATATAGG  50 97
   Mfla_2136 NONE
   Mfla_2135 2282762 .. 2282779 - -12.7    -5.252   TATGTTGACAAAAAA             CGGCAGC CTGG GCTGCCG              TTTTTGATGTGATGG 100 53
   Mfla_2129 NONE
   Mfla_2128 NONE
   Mfla_2127 2274506 .. 2274522 -  -2.9  -4.62772   TTCAAATTAAATAAA              TTCCTCC ACA GGAGACA              ACGCCACTCCGGCTT  65 170
   Mfla_2123 2271245 .. 2271271 - -13.1  -4.63527   TGAGCAGGGTAAAAA        GCGATTCCTGGC CAAA GCC-GGAATCGC         CAGCCGGGGAATCAG 100 37
   Mfla_2116 2263041 .. 2263051 -  -3.2  -3.72576   TCGTGGTCTACGAAA                 GCAA TGT CTGC                 CTGGGCGGCGGCATC  53 107
   Mfla_2113 2260750 .. 2260763 -  -2.3  -2.53263   TGCATGGCCAACCCA               GGCTG GGTT CAGTC                AATCCTGCGTGCCTG  39 24
   Mfla_2112 2259263 .. 2259274 -  -4.4  -3.27994   CCAAGGCTACATCAA                TACG ATAT CGTA                 TGTTTCCTGCGCATA  50 5
   Mfla_2111 2258288 .. 2258298 -  -5.4  -2.54193   CATCACGCCAATGGA                 GCAA CAA TTGC                 TGCGCTTGTTCTGAC  48 111
   Mfla_2107 NONE
   Mfla_2106 NONE
   Mfla_2105 2252911 .. 2252925 -  -2.8  -2.72799   TCTTGACATACATGA               TCACTC ATT GATTGA               CTCCATCACGATTGA  41 207
   Mfla_2104 2251338 .. 2251357 -  -6.4  -3.40611   GCCAGGGTAAGAACA            CTCCACTC AATG GATTGGAG             CTGGCCGGCAAGGTA  56 135
   Mfla_2096 2244785 .. 2244805 - -15.5  -5.46657   GATGGCAATAAAAAA            GCCCTTCCA AAC TGGAAGGGC            TATTCACTCATATCA 100 49
   Mfla_2095 2243466 .. 2243478 -  -3.3  -3.39595   TGGAATCACTCATAA                CGCAG GGC CTCCG                CCGGATTGACCTTGG  48 3
   Mfla_2094 NONE
   Mfla_2093 NONE
   Mfla_2092 2239710 .. 2239735 -  -4.7  -3.04715   TACCTCGTTGAAAAT         TCATTCCTTGC GCTC GCCATGAATGA          TTTCGACCAGCTTGA  49 0
   Mfla_2091 2239298 .. 2239312 -  -3.5  -3.77832   TTTTAAATTCAAGAA               CCAGA ACGTG CCTGG               GTTGCGAAGGTGATC  53 4
   Mfla_2090 NONE
   Mfla_2089 NONE
   Mfla_2088 NONE
   Mfla_2087 2235272 .. 2235286 -  -2.8  -2.62026   TATGTCAATACCAAT               CTGCAA AAC TTGCAT               TATTTGGTTGCGGGG  41 269
   Mfla_2085 NONE
   Mfla_2084 2227171 .. 2227204 -  -2.5  -3.09933   CGGGAACTGATGGAA     GCCAGCGGCACATT CGCCATC AATGTGCCA-TGCC     GTACCCAGGCAGACA  42 391
   Mfla_2081 NONE
   Mfla_2080 NONE
   Mfla_2079 NONE
   Mfla_2078 2222269 .. 2222287 - -13.1  -4.64766   GTTATATGCGAAAAA             GGGCGGG AAACA CCCGCCC             ATTAGAGCACCTATT 100 36
   Mfla_2073 NONE
   Mfla_2072 2212772 .. 2212791 -  -5.7  -3.53224   GACCCGCTTGCGAAA            GCTGCGT AAGCAA ACACAGC             AACAATGAAAGTGTG  59 101
   Mfla_2066 NONE
   Mfla_2065 NONE
   Mfla_2064 NONE
   Mfla_2063 2203674 .. 2203690 -    -8  -2.92463   GCCAGCACGCAGACA              GCTGCA GAAAG TGCAGC              AGCATTGCCGAGAAC  60 402
   Mfla_2062 2202552 .. 2202569 -  -9.1  -5.32944   GGGATAACGAAAAAA             CAGGCCC TGAA AGGCCTG              TGTTAGTTTGGAAGA 100 391
   Mfla_2061 NONE
   Mfla_2060 NONE
   Mfla_2059 NONE
   Mfla_2058 NONE
   Mfla_2057 NONE
   Mfla_2056 NONE
   Mfla_2055 NONE
   Mfla_2054 NONE
   Mfla_2053 2193428 .. 2193438 -  -2.4  -3.08798   ACCGTCTAGCCAAGA                 CCGC CTT GCTG                 AATTTTGTTAAGCCG  42 59
   Mfla_2052 NONE
   Mfla_2051 NONE
   Mfla_2050 NONE
   Mfla_2049 NONE
   Mfla_2048 2187252 .. 2187263 -  -2.2  -2.55544   TCATGACGTAAGTTA                TACC TGGA GGCA                 CCGCACTTGCGGCAC  39 51
   Mfla_2047 2186938 .. 2186961 -  -5.2  -3.53761   CAACTCTTGGTGAAA          TGGCGGATGT CAAG ACTTGCGCCA           GAGATATCGGTATAC  56 11
   Mfla_2046 NONE
   Mfla_2045 2185448 .. 2185472 - -10.8  -4.99861   CATCAACGACAAAAA         CGCCACA-AGG TGAC CCTATGTGGCG          TTTGATACGTTCCCC 100 57
   Mfla_2044 2183294 .. 2183316 - -16.3  -3.42684   AAATTCATTTAAATA           CCGGGGCAG TCCCG CTGCCCCGG           ATATCGCTTCAGCTT 100 57
   Mfla_2043 NONE
   Mfla_2042 2181866 .. 2181886 -  -4.5  -2.52543   ATCTGCCGGAAGCCA            CCAGTCAGC GTT GCCGGCAGG            GTTGGGCCTACGAAT  46 33
   Mfla_2041 2181490 .. 2181517 - -14.2   -4.7373   GCATCCCAGTAAAAA        GGCTGATGCCCG TCCC CGAACATCAGCC         CTTGCCATATCACAA 100 43
   Mfla_2040 NONE
   Mfla_2039 NONE
   Mfla_2038 NONE
   Mfla_2037 NONE
   Mfla_2036 2177064 .. 2177083 -  -9.2  -3.36273   GCGCTGCAATATCAA            GGCATCCC CCTG GGGAAGCC             GGGAATCGACGGCCA  69 2
   Mfla_2035 NONE
   Mfla_2034 2175480 .. 2175504 - -12.9  -4.57073   CACTGTCGCTAAAAA          GGGGCAAGG AATGCGA CCTTGCCCC          TTTTCACCTCTGCAA 100 56
   Mfla_2031 2171626 .. 2171648 - -12.1  -5.86061   TCGGACTAAAAAAAA           TAAGTCGGC ATCAA GCCGACTTA           TCGAATGCTACTGAG 100 276
   Mfla_2030 2170854 .. 2170879 -  -2.6  -2.70932   GTGTTTCCCCAATGA         TTACCAGTAA TGCCAG TTACCGGTAT          ATATGATCCAAAGTC  41 0
   Mfla_2029 NONE
   Mfla_2028 NONE
   Mfla_2027 NONE
   Mfla_2026 NONE
   Mfla_2025 NONE
   Mfla_2024 NONE
   Mfla_2023 NONE
   Mfla_2022 2162460 .. 2162470 -  -2.6  -3.38522   TAAAAAAACATTGAA                 TTTT ATG AAAA                 TGTACCTATAAGTTT  47 17
   Mfla_2021 NONE
   Mfla_2020 NONE
   Mfla_2019 2158867 .. 2158886 -  -5.2  -3.05816   GTACCTTCTACCTAA            TATTTAAT ATAT ATTAAATA             TAACTCAAGACTTCA  51 19
   Mfla_2018 NONE
   Mfla_2017 NONE
   Mfla_2016 NONE
   Mfla_2015 2153971 .. 2153981 -  -2.6  -4.20696   TTATTAACGGCAAAA                 TAAT CTA ATTA                 TTTAGCTAATTTTAT  59 338
   Mfla_2014 NONE
   Mfla_2013 NONE
   Mfla_2012 2149716 .. 2149729 -  -6.7  -4.37013   AATTAATCATTAAAA               CTGAC TTCA GTCAG                ACCAAGGGAAATTAT  74 41
   Mfla_2007 2145026 .. 2145036 -    -4   -2.6342   CTCGAAATGAATGCA                 TCAT CAC ATGA                 AGTATCAGCCTCTCT  44 30
   Mfla_2006 NONE
   Mfla_2005 2143889 .. 2143904 - -10.4  -5.35815   CATATCAAACAAAAA              GGGAGC CTAA GCTCCC               CTGAATCTTACAATG 100 56
   Mfla_2004 2142609 .. 2142631 -   -15  -4.22554   CCACCCAATAAACAA           CAAAAGCCGT CAA ACGGCTTTTG           TTTGCGCAATCAAAT 100 200
   Mfla_2003 2140660 .. 2140674 -  -2.7  -3.41798   GGTCAAAATAATAGA               CCGCG CTACT CGAGG               ACATTCTAGACCTTG  47 31
   Mfla_2002 2140070 .. 2140093 -  -4.5  -3.93695   CTTACTACTCACAAA          CCTTGCCGC ACTCAG GCATCAAGG           TTTTGCTTTCTTTTG  59 20
   Mfla_2001 NONE
   Mfla_2000 2139372 .. 2139388 -  -9.4  -5.77853   AACCCGGAAAAAAAA              GGAGGC ACGAG GCCTCC              TTTTCTTGTTGCTGT 100 44
   Mfla_1999 NONE
   Mfla_1998 NONE
   Mfla_1997 NONE
   Mfla_1996 2134964 .. 2134992 -  -9.7  -4.35524   GCTCTAAAGTGAAAA        GCCAGTTACTC ACTTCTG GAATAACTGGC        TTAATGGATTGTTGT  85 202
   Mfla_1995 2133133 .. 2133161 - -16.8  -5.38958   ATGCAGAAAGAAAAA        CGCCTGGGTTAG ACCAG CCAACCCAGGCG        TCCATTCCCTTAACC 100 51
   Mfla_1994 2132244 .. 2132258 -  -4.2  -3.12341   TCGAAGACAAACAAG               CCGGCA ATG TACCGA               GGTTCAGGTCTGCGC  47 489
   Mfla_1988 2122010 .. 2122033 -  -3.2  -2.79684   TGACCAACGCAATGA          GTTAGATAAT TTTT ATTATCCACC           GGCAGCCTCGATTTT  43 17
   Mfla_1987 2121327 .. 2121341 -  -4.2  -4.62302   CAAGAGGGGTAAAAA               GCGC CAGATCT GCGC               TTGGAATCAGTCGAT  68 32
   Mfla_1986 2119994 .. 2120025 - -11.7   -4.4078   GTTCCTCAAGCAAAA      CCCGCAG-CTTCCT TATTC AAGAAGACTGCGGG      ACTTTCATACTAACC  93 51
   Mfla_1985 2119619 .. 2119637 -  -4.5  -4.55798   TACTTGAAATTAAAA             GTCAGGC CGTCT GCCTGAT             GATCAACCCTTGGAG  71 8
   Mfla_1984 NONE
   Mfla_1983 NONE
   Mfla_1982 NONE
   Mfla_1981 NONE
   Mfla_1980 2114963 .. 2114973 -  -6.8  -3.54475   TCTGGCAGGATAGAA                 GCCA TGC TGGC                 GCAGCTCAAGGCTGC  60 494
   Mfla_1978 NONE
   Mfla_1977 NONE
   Mfla_1976 NONE
   Mfla_1975 NONE
   Mfla_1974 NONE
   Mfla_1973 NONE
   Mfla_1972 NONE
   Mfla_1971 NONE
   Mfla_1970 NONE
   Mfla_1969 NONE
   Mfla_1968 NONE
   Mfla_1967 NONE
   Mfla_1966 NONE
   Mfla_1965 2102333 .. 2102351 -  -7.4  -5.27938   ACGCGCAAATAAAAA             GCCGGA TGCATGC TCCGGC             TTTTTATTTTTCTGC  91 53
   Mfla_1953 2091204 .. 2091218 -  -3.5  -3.23174   ATATTGCTAGAAAAT               GACCT CGATC AGGCC               GCCCCGGCGGGCCAA  46 2
   Mfla_1952 NONE
   Mfla_1951 2090212 .. 2090229 - -12.7  -5.80003   GCAATAAATAAAAAA             GCCGGGA AACC TCCCGGC              TTTCTACTGTTCTGT 100 51
   Mfla_1943 NONE
   Mfla_1942 2080852 .. 2080883 - -10.2  -5.61596   AGCTGGATAAAAAAA      GCCAGGATAGCGG GGGGAAG CCGCC-TCCTGGC      ATCACTCAACTCCGG 100 108
   Mfla_1941 2080139 .. 2080150 -  -2.2  -3.59627   ATCAAAGCTCCCAAA                CGAA AATA CTCG                 GGGCACCGGGCCTAT  47 0
   Mfla_1940 NONE
   Mfla_1939 NONE
   Mfla_1938 NONE
   Mfla_1937 2077087 .. 2077122 -  -4.6   -5.0538   GTCCATCGCAAAAAA    CGGAGCGAAGGCGGTGC CAT GCACGGGCATCA-TCCG    ATGACACGCTGAACA  80 19
   Mfla_1936 NONE
   Mfla_1935 NONE
   Mfla_1934 NONE
   Mfla_1933 NONE
   Mfla_1932 NONE
   Mfla_1931 NONE
   Mfla_1930 NONE
   Mfla_1929 NONE
   Mfla_1928 2066723 .. 2066739 -  -5.1  -3.48824   GACTGGACAACAATA              GGCCAAT CGG ACTAGCC              ACGTAGAGGCAAGTG  56 42
   Mfla_1926 2064739 .. 2064753 -  -4.2  -4.20953   GGAAAATAATAACAA               TCCGCC AAG GGCAAA               CATCATTTTCTAGGA  62 330
   Mfla_1925 NONE
   Mfla_1924 2062435 .. 2062448 -  -3.1  -3.31601   CAAAACCGATAAAAC               GATGGC TGA GCC-TC               TCCTCCACTGCCCAT  47 46
   Mfla_1923 2061928 .. 2061952 -  -7.8  -2.62184   CTGTGGCCTACATGA          CCCGGCTGCA GTCCG TACAGCTGGG          CGGCGTCAAGGCGGA  53 145
   Mfla_1917 2055722 .. 2055734 -  -3.4  -3.09015   TCTAGATGCAGCCAA                CAGA GCTCA TCTG                TAGCGGTCCTGGCTA  45 100
   Mfla_1916 2055113 .. 2055139 -  -7.3  -5.80364   ATCCTAATAAAAAAA        CACCGCC-CCAG ATCA CTGGCAGCGGTA         CTTTTCACTCCGGAT 100 65
   Mfla_1915 NONE
   Mfla_1914 2052862 .. 2052876 -  -5.6  -3.11634   CCTCACATTAGGCAA               GGTGCA GAT TGCTCC               CTAACGCGGCTATCC  52 204
   Mfla_1913 NONE
   Mfla_1912 2049834 .. 2049870 -  -8.8  -2.74563   CCTATACTTGAATGA   TC-GCTTCAGCAGCTAT CTTG ACAGCCGCTGAGGCAGA    GCGTCACGTCTTAGC  61 29
   Mfla_1911 NONE
   Mfla_1910 NONE
   Mfla_1909 NONE
   Mfla_1908 NONE
   Mfla_1907 2043861 .. 2043871 -  -6.8  -3.09273   GCTGGTCAATACAGA                 TGGC GCC GCCA                 TGGCACAGCGCTTCC  54 245
   Mfla_1903 NONE
   Mfla_1902 NONE
   Mfla_1894 2031621 .. 2031634 -  -3.1  -2.82516   CCGGTGACCACGACA               CGACGC ATT GCGT-G               TTCTCCTACATTAAT  42 81
   Mfla_1893 2030378 .. 2030394 - -15.1   -3.4678   ACGCCGACATGACAA              CGGGGCC AGC GGCCCCG              TTCGATCAGATCAGG 100 36
   Mfla_1892 2028710 .. 2028728 - -13.2  -2.63073   CCTCGCCAACAATAC             CTCGCTGA ACT TCAGCGAG             CGCTCCGAAACTGGC  73 199
   Mfla_1889 NONE
   Mfla_1888 2025174 .. 2025189 -    -4  -3.10112   AGTTAATCGACGCAA              CATAGA GATT TCCATG               GCTGATGAATTGAAA  48 62
   Mfla_1887 2024179 .. 2024198 -  -8.6  -3.30124   CTGCAGGTTGCAGAA            TACTGCCG TCCA CGGCAATA             CCGCTACCAGTGTAG  66 50
   Mfla_1886 NONE
   Mfla_1885 NONE
   Mfla_1884 2021650 .. 2021678 - -15.5  -3.56092   TTAGCATTCCGCAAA        TAAAAAGCCTGAC GAC GCCAGGCTTTTTA        TTTGCGCTCGACAAC 100 88
   Mfla_1877 NONE
   Mfla_1876 NONE
   Mfla_1875 2013514 .. 2013524 -  -8.2  -3.29263   ACACGTTGCCGACAA                 GCGC AAG GCGC                 TCATCTGCATTGCAA  66 75
   Mfla_1874 NONE
   Mfla_1873 NONE
   Mfla_1872 2010881 .. 2010893 -  -6.2  -2.54896   TTCTGAGTCAATTCA                GCGC TTCAC GCGC                TTATTCGCTGACGGA  50 10
   Mfla_1862 2001371 .. 2001389 -  -5.3  -2.94412   CGGAATTCCAAATCA             GGCTTTC TTGTG AAAAGCC             AACAAGACGGCGAAT  51 4
   Mfla_1861 1999973 .. 1999987 -    -7  -3.93556   ATTCATTGAAGCAAA               CGCCTC TTC GCGGCG               CAGCTTAATTCAGGT  69 465
   Mfla_1860 1996773 .. 1996785 -  -2.7   -5.3104   TTACTAAAAATAAAA                TCAGT AAT ACTAA                AGCAGGTTATGTGCC  77 329
   Mfla_1859 NONE
   Mfla_1858 NONE
   Mfla_1857 1993744 .. 1993785 -  -8.8   -4.3898   ACGACTGGGATAAAA TTG-TCACGCGGCCCCAGGC TCAA GCCTGGG-CCTCGTCATCAA TGGGGTATCAGTGGC  80 82
   Mfla_1856 1992311 .. 1992337 - -13.7  -3.07895   TTGACTGTGAATAGA         GGCCCGCCTCG CTTGC CGAGACGAGCC         AACATTTTTTAGAAC  86 34
   Mfla_1855 1991699 .. 1991724 -  -7.5  -2.53995   ATTCATTGTAACCTA         CGGCAGCCCAGC CTG GC-AGGCTGCGG         CATTGGTTCGGCATA  56 52
   Mfla_1854 NONE
   Mfla_1853 NONE
   Mfla_1852 NONE
   Mfla_1851 NONE
   Mfla_1850 NONE
   Mfla_1849 NONE
   Mfla_1848 NONE
   Mfla_1847 NONE
   Mfla_1846 1984439 .. 1984454 -  -8.2   -4.4767   CTAGTCAGTATAAAA              GCCCGC TATT GCAGGC               GGAATGGATTGAAAT  80 15
   Mfla_1845 1983270 .. 1983283 -  -9.5  -4.30978   CGGAACTGATCAAAA               CCCGC TGCG GCGGG                TTTTTTTATTGTCTT  83 105
   Mfla_1843 1981730 .. 1981746 -  -7.2  -5.63517   TGCCGAAACAAAAAA              CCCGCC ACAAG GACGGG              TTCTTGACTTAGCGA 100 48
   Mfla_1842 1980272 .. 1980318 -  -6.5  -3.14564   GTATTGGTGCAGGAA TGCAG-CGCCACCCTTACGCAA TTCT TTGCCGAACGGCGGCGGCAGCA AAAGGTAGAAAAGTC  54 322
   Mfla_1833 NONE
   Mfla_1832 NONE
   Mfla_1831 1971645 .. 1971668 - -16.8  -3.62957   TTGAACAACGAAACA          CCGCGCAAGT CGAG ACTTGCGCGG           CTTATCGGACGTTAA 100 58
   Mfla_1830 NONE
   Mfla_1829 1969879 .. 1969893 -  -2.1  -3.80014   ACAGGCATGATGAAA               TCCCA GCTGA TGGAA               GAAGCGTTGCATTAT  52 63
   Mfla_1828 1969443 .. 1969467 - -17.9  -5.10461   GGCAGCCAATAAAAA          TGCCGCCCCCT TTC AAGGGGCGGCA          TTCATTCAACGACTT 100 55
   Mfla_1818 NONE
   Mfla_1817 1955509 .. 1955539 - -18.5  -3.56568   CAAGTACCGTCTAAA       GACAATAAGCCGC ATGAA GCGGCTTATTGTC       TATGCATTCGAGGCC 100 57
   Mfla_1816 1954777 .. 1954789 -  -4.7  -3.90762   CAGCCTCCAAAAATA                CGGCG ACA CGCAG                ACAATTAGACCGTCA  59 133
   Mfla_1814 NONE
   Mfla_1813 NONE
   Mfla_1812 NONE
   Mfla_1811 NONE
   Mfla_1810 NONE
   Mfla_1809 1948759 .. 1948782 -  -3.8  -2.80612   CGCAACTGCAAGAAG          CCGACATCAT GCTC ATGGTGTTGG           GCCTGATCGATGTGG  43 398
   Mfla_1806 NONE
   Mfla_1805 1946254 .. 1946278 -    -2  -2.64293   GGTCGAACATAAGAT          TTGGTGGCCG TCACG CAGCCAGCAG          CATCCACTCAATGAA  39 56
   Mfla_1804 NONE
   Mfla_1803 1943465 .. 1943483 -  -8.9   -5.4505   TTCTGGAATAAAAAA             GGACCTT AATAA AAGGTCC             TTTTTTATTCTGGAG 100 425
   Mfla_1800 1941023 .. 1941033 -  -3.2  -2.53822   GTGAGTGCACAATAG                 CAAG TCG CCTG                 TGCAATCGGTGTCTG  42 133
   Mfla_1796 1937413 .. 1937466 -  -3.2  -3.53444   CGACGCTCGCCCAAA GCCATCAAGACC-ATGAATAGGGTC GCAGG GATCGTATTCATCGGGCTTGCTGCC AAGCTGGCAGCCGCA  50 212
   Mfla_1790 1928194 .. 1928211 - -12.7  -2.88366   CGCGGAATGAACAAG             GCCGGAC ATGC GTCCGGC              ACCTGGGGAACGAAT  81 224
   Mfla_1788 1925038 .. 1925060 -    -9  -3.36878   CCTATTCAGGCAGAA           GCCGTTCAGC AAA GCTGGGCGGC           TTTTTTTGCACATTC  69 247
   Mfla_1785 1920649 .. 1920660 -  -5.8  -4.88388   ACAACGCCAGAAAAA                TGGC GTCA GCCA                 TCCTAATTCTTGACC  81 28
   Mfla_1784 1919158 .. 1919168 -  -8.2  -2.76589   ATATCCAAGATAGGA                 CCCG GCG CGGG                 ACAAGGAAGAGCCAG  62 42
   Mfla_1783 1917776 .. 1917793 -  -8.4  -3.11687   TGAATCACCACGCAA             GGGCTG TCATTT CAGCCC              TTCTCCCTACTAGCA  64 47
   Mfla_1781 1916270 .. 1916298 - -14.7  -4.85782   TGGTGCAAAAATAAA        CGCCATTGCCT TGAAAAT AGGCAATGGCG        TCGATGCTACGGTAA 100 59
   Mfla_1779 NONE
   Mfla_1778 1914204 .. 1914230 - -11.5  -2.83255   ACAACATTCACGACA         GCCGCCACCGC ATCAA GTGATGGCGGC         CATCCCCCAACTAGA  76 36
   Mfla_1777 NONE
   Mfla_1776 1912482 .. 1912495 -  -3.1  -2.86539   TTCAACTTACAACTA               CTTGGG ATG CCCA-G               CGTCATGTGAGGGTA  42 76
   Mfla_1775 1911134 .. 1911151 -  -9.1  -3.30124   CGGTACTCGCCACAA             CAACCCC AAGC GGGGCTG              TCGTAGCGTCTTGCA  69 58
   Mfla_1774 NONE
   Mfla_1773 NONE
   Mfla_1772 NONE
   Mfla_1771 1907377 .. 1907396 - -13.6  -5.43514   AAAACAATCAAAAAA            GCCAGCAC AGCG GTGCTGGC             AAGGCGCGCGACACG 100 105
   Mfla_1770 NONE
   Mfla_1769 1906037 .. 1906047 -  -8.2  -2.74012   TGAGTACGGCAAGGA                 GGCG CAA CGCC                 GCTAGCGATGGATTG  61 52
   Mfla_1768 NONE
   Mfla_1767 1903883 .. 1903896 -  -5.2  -3.57106   GGCAAGGCAAAGCAA               CGCC GCCAGG GGCG                CTAGTCTGCACGCGT  56 40
   Mfla_1766 NONE
   Mfla_1765 NONE
   Mfla_1764 1901722 .. 1901757 -  -3.2   -2.6193   CAACGAAGCAATTCA    GCGACCATCCGTACTGC GAG GCAGTACCGGTAG-CGT    TCTCGTTCCGCTGCC  42 46
   Mfla_1763 1901080 .. 1901114 -  -7.1  -2.67428   TGCATGAATAATGGA    TGGCACCTGCTCAGCT TGCC AGCAGC-CAGGCGCCA     AGCACCACCATGGTG  56 1
   Mfla_1762 NONE
   Mfla_1761 1896221 .. 1896240 -  -2.8  -3.51329   CATGCTCAAGCACAA            GGACAG CGTCGTGC CCGTCC             TCAACCTCGCCCGAC  48 402
   Mfla_1759 NONE
   Mfla_1758 1891569 .. 1891582 -  -2.3  -3.54424   TGCCACCCCCTCAAA               TGGGC ATCC GGCCA                TTAGCAAGCCTGGCT  47 78
   Mfla_1757 NONE
   Mfla_1756 1889049 .. 1889067 -  -3.8  -4.09685   GGTCATCCTCGAAAA             GAAGGAAG TGA CTTACTCC             TATTTTGCCGACCCT  60 490
   Mfla_1752 NONE
   Mfla_1751 1880842 .. 1880854 -  -4.1  -3.06492   CCATCCAGGCCAATA                CCACT TGG AGTGA                CAAAATTTCCACACA  47 96
   Mfla_1750 1879637 .. 1879675 - -14.1  -3.91144   CGCAGACGCCAGAAA  GGAAAAAAGCGT-GGGTA ATGC TACCCCACGCCTTTCTCC   TCCTCTATCCCCCCC 100 61
   Mfla_1743 NONE
   Mfla_1742 1865755 .. 1865774 -  -3.6  -3.44686   TTTAAGGCAATAAGA            GCGC-TATC AAT AATAAGCGC            AATAACTACATGAAC  50 74
   Mfla_1741 1864706 .. 1864716 -  -6.8  -4.15044   CCCTGGGTCAACAAA                 CGCT CCA AGCG                 TAGCAAGCTTTCGTT  71 456
   Mfla_1740 1863874 .. 1863899 -  -8.3  -3.55444   TGGCGAGTCGGCAAA         GGGACGGCAGGT TTT ACCC-CCATCCC         AGCAAGCAAAATAAA  69 56
   Mfla_1736 NONE
   Mfla_1735 1858724 .. 1858742 -  -5.2  -3.31144   GTGCGAGCTGGACAA             GAGCAAGC TCT GGTCGCTC             TATCAGCACCACCCG  52 417
   Mfla_1732 1856695 .. 1856707 -  -3.3  -3.01918   CGATTTCATAAATCA                TGGTG ACT CTCCA                AACTGATTTTGATGG  45 48
   Mfla_1731 1856149 .. 1856159 -  -6.8  -2.78384   CTGCGGGGCATGACA                 GTGC CTT GCAC                 GCAAGAAAAGTAATA  54 193
   Mfla_1729 NONE
   Mfla_1728 1852666 .. 1852696 - -22.8  -3.55444   CTGGCAGGCCTTAAA       CAAAGACGGCATCC TCA GGATGCCGTCTTTG       TTTCTACGCCAGGGA 100 58
   Mfla_1726 1847501 .. 1847521 -  -6.8  -2.77344   TGACCGCCGAAGAAT            GGGGCATC ATGAA GATGCACC            CTGTGAAGGGAGAGC  51 345
   Mfla_1722 1843874 .. 1843893 -  -5.7  -3.91897   CTGGCCAGCCACAAA            CAGCGGCC TAGGC GGCCG-TG            AGCCGCCACAAGGAA  64 13
   Mfla_1717 1837350 .. 1837365 -  -7.5  -2.81133   GACTGAGCCATCATA              CCGCC TTGCCC GGCGG               AAGAGATACAGCAGG  57 326
   Mfla_1715 NONE
   Mfla_1714 1834583 .. 1834595 - -10.5  -2.89683   ACGCTACCTCATACA                GCCGC CCC GCGGC                TTCCAGCAGGCATCA  67 72
   Mfla_1710 NONE
   Mfla_1709 NONE
   Mfla_1708 NONE
   Mfla_1707 NONE
   Mfla_1706 NONE
   Mfla_1705 1825482 .. 1825495 -  -3.9  -3.89822   TATTGATCCGATAAA               CAATT CGTT AATTG                GTTGATTTCTGTATG  57 156
   Mfla_1704 1824788 .. 1824827 - -13.6  -2.97676   ATTGATTTAAACAAG  GGCAACCTGTGTGGCGGC CTAT GCCACCACACAGGTTATG   ATTCATTGAACAGCC  86 21
   Mfla_1703 NONE
   Mfla_1702 1822493 .. 1822514 -  -3.7  -3.25823   TCTTTGGGAGACGAA           GCGCTACCTG AAT CAGGTAT-GC           CAGCGTGCCATCATG  46 36
   Mfla_1701 1819212 .. 1819228 - -15.1   -5.5604   GCAATCAACAAAAAA              GCCGGGC AAT GCCCGGC              TTCTACAAGCTTGAC 100 45
   Mfla_1700 1818272 .. 1818290 -    -3  -3.20639   CAAGCTAGAATAAAC             CACCTGCC ATT GAAAGGCG             CTAGGGTACCTGAAA  45 74
   Mfla_1699 NONE
   Mfla_1698 NONE
   Mfla_1697 1815553 .. 1815567 -  -2.8  -3.97368   CCTTTAATTCAGAAA               TGGC ACAGGTA GCCA               CGGCGGCCCACTCTG  56 87
   Mfla_1696 NONE
   Mfla_1695 NONE
   Mfla_1694 NONE
   Mfla_1693 1812159 .. 1812173 -  -4.2  -2.86164   CCGGGAATGACTAGA               CAAGCC ATT GGCTTC               AATCTAGTCGTATTT  45 29
   Mfla_1692 1810438 .. 1810465 -  -7.7  -5.61596   ACGGGCATAAAAAAA        CCCGCTGTAGC GCTTGG GCTAAAACGGG         TCTTTATCAATATCA 100 142
   Mfla_1691 NONE
   Mfla_1690 1808603 .. 1808619 -  -9.4   -5.5112   GCTAGCAATAAAAAA              CGGGAC ATGAA GTCCCG              TTTTTTTATTGCTTC 100 244
   Mfla_1688 NONE
   Mfla_1687 1804050 .. 1804061 -  -2.2    -3.224   CAACCTTTCAGAATA                TCAC TCAT GCGA                 CCCCTCTCTTAACCG  43 34
   Mfla_1686 NONE
   Mfla_1685 1801738 .. 1801748 -  -6.8  -2.90075   TGGCCCTCAAGCATA                 GCTC GTG GAGC                 GCCTGCTCTCGCGCT  54 6
   Mfla_1684 1800540 .. 1800561 - -14.5   -3.3482   CAAGGCTGGAAGTAA           TCAGGCCTC TTGC GAGGCCTGA            TCATGGAGGATGATT  93 39
   Mfla_1683 NONE
   Mfla_1682 1798470 .. 1798494 -  -9.9  -2.73542   TGGAATCGGTAATGA          CGTGCGATGGC ATA GACATCGCCCG          CGGAGACGACACGGG  66 52
   Mfla_1681 NONE
   Mfla_1680 1796954 .. 1796969 - -10.4  -3.76232   TGCTGAAATAGACAA              GGGAGC TTTC GCTCCC               CTTTTGCCTTGGCTA  79 38
   Mfla_1678 1794932 .. 1794946 -  -2.8  -2.79809   CAAAAATCTCAAGGA               TATCGT CTA ACGGTA               AATATGGCTACGATT  42 17
   Mfla_1677 1793627 .. 1793648 -  -5.1  -2.54896   GCCTGATTGAATGCA           GTTCAGGCCA GGA TGGCC-GATC           AAGCTCGGTATTATA  48 55
   Mfla_1676 1792337 .. 1792354 -  -8.4   -5.4505   TCCCGCAATAAAAAA             GCCCAC TGACGC GTGGGC              TTTTTTATTGGATGG 100 58
   Mfla_1669 NONE
   Mfla_1668 NONE
   Mfla_1667 1783017 .. 1783034 -  -8.4  -4.28111   CACAGTATCAACAAA             CCTGCC CCAGGT GGCAGG              TTGACATTCTAGACA  77 47
   Mfla_1661 NONE
   Mfla_1660 1774462 .. 1774476 -  -5.7  -3.50853   CCGCCGCAATGACAA               GCTTG CGAGC CAAGC               CAGCTTACTTGATGC  59 30
   Mfla_1659 1773342 .. 1773358 - -10.9   -2.5038   CTTAAAAATCAAACC              TGCATGC TCA GCATGCA              CTAAATTTCAACAGC  72 26
   Mfla_1658 NONE
   Mfla_1657 NONE
   Mfla_1656 NONE
   Mfla_1655 1769403 .. 1769437 - -15.7  -3.18199   TAATCGCCAAGTGAA     CCGGATGTCAACGCC AATCA GGCGTAGGCATCCGG     GTATTGAAGTGGTTA 100 38
   Mfla_1654 1768610 .. 1768645 - -14.2  -5.55769   GGCCACAATAAAAAA    TCCACCA-ACTTAGCTC CGG GAGCTATGTATGGTGGA    TTTTTCCAGCTTGGC 100 53
   Mfla_1653 1767956 .. 1767979 -  -3.1   -5.8187   CAGTCAATAAAAAAA          CCCGGCAGCT TACGC AGAT-CCGGG          TTTCCACCTGAATAA  90 57
   Mfla_1652 1767042 .. 1767067 - -16.3  -5.07652   CTTCTTAAAACAAAA         CGCCCTGATAT CGAA ATATCAGGGCG          TTTATGTCGTATTCG 100 80
   Mfla_1650 NONE
   Mfla_1649 1764225 .. 1764244 -  -3.4  -3.06133   CAACCTGGTAGGGAA            GCTCGTGC CTCA GCATGCGC             GCTCCTGACTGTTGG  45 15
   Mfla_1648 NONE
   Mfla_1647 NONE
   Mfla_1646 1761791 .. 1761814 - -13.9  -6.34616   GCAAAATAAAAAAAA          CGGCCAGGA CAAATC TCCTGGCCG           TTCATGTGAGTTGAA 100 67
   Mfla_1645 NONE
   Mfla_1644 1760463 .. 1760476 -  -3.9  -2.76671   AGACTCAGGCTAAAT               TAATG CTGG CATTA                CCTTGTAAGTTCAGT  45 1
   Mfla_1643 NONE
   Mfla_1642 NONE
   Mfla_1641 NONE
   Mfla_1640 1755656 .. 1755666 -  -2.4  -3.18274   CCTAGCTGAAGGCAA                 GCGC TCC GCGT                 AGCTTGGGGTTGCTC  43 1
   Mfla_1639 NONE
   Mfla_1638 NONE
   Mfla_1637 NONE
   Mfla_1636 NONE
   Mfla_1635 1750689 .. 1750702 -  -8.1  -3.51232   TCTCTGGCAAAGCAA               GCTGG ATGG CCAGC                TGGTTTGCCTGCAGA  64 468
   Mfla_1628 1743336 .. 1743368 -  -9.9  -3.08996   CACGCTCAGCCAACA      GAATTTCGCGGATGG GCG CGATCCGCAAATTTC      TCCTACTCGGAACCC  69 274
   Mfla_1626 NONE
   Mfla_1625 1738551 .. 1738564 -  -4.5  -4.56597   CCCGGCCTGCAAAAA               CCAGG CCGT CCTGA                GCATGTAGTATCAAC  71 124
   Mfla_1624 1738002 .. 1738016 -  -3.5  -2.91383   ACCGTCATGCAGAGA               CAACC TCAGC GGCTG               TAAATATTGGATTGC  43 16
   Mfla_1623 NONE
   Mfla_1622 NONE
   Mfla_1621 NONE
   Mfla_1620 1733939 .. 1733956 -  -2.7  -2.64981   ATACTTTGAAACTTA             TCAGACA TAGA TGTTTGA              ATTAATATAGTTTTC  41 40
   Mfla_1619 NONE
   Mfla_1618 NONE
   Mfla_1617 NONE
   Mfla_1616 NONE
   Mfla_1615 NONE
   Mfla_1614 1727628 .. 1727646 -  -4.4  -3.64703   TCGCTTTTATCTAAA             CACTGGCC CCT GGCATGTG             TGATGGGAATATGAG  55 100
   Mfla_1612 NONE
   Mfla_1611 1724811 .. 1724839 -  -8.1   -5.1244   GTAGTAACAGAAAAA        TGACCCCTGCCAA ACA CTGGCAGGAAGCA        TGCCACGTCATTAGC  90 56
   Mfla_1597 1711660 .. 1711671 -  -2.2   -3.1093   AAAAAAACATCAAAT                TCGG TCAG CCAA                 CTCACCTGCAAGCCA  43 8
   Mfla_1596 1710193 .. 1710209 -  -3.5  -3.61715   GACTTTCTGGAAGAA              CGCGCAG ACT CGGAGCG              CCCCACCCCTATCAT  52 85
   Mfla_1593 NONE
   Mfla_1592 NONE
   Mfla_1591 1703322 .. 1703332 -    -4  -3.05765   AAGGCCATACACACA                 CAAA CTA TTTG                 CTCGCGTGCCTGTCA  47 19
   Mfla_1590 1701704 .. 1701727 -  -3.8  -4.41633   CAGGCTGAAAAACAA          GT-GCTACGCC GAT GCCGCAGCGAC          AGAACATTGCCAGCT  65 96
   Mfla_1589 NONE
   Mfla_1588 NONE
   Mfla_1587 NONE
   Mfla_1586 NONE
   Mfla_1585 NONE
   Mfla_1584 NONE
   Mfla_1583 NONE
   Mfla_1582 NONE
   Mfla_1581 1693296 .. 1693308 -  -3.3  -3.00946   TGCTTTCATAAATCA                TGTGC CAG GCACT                TTCCTTGTTCTGCGA  45 10
   Mfla_1580 NONE
   Mfla_1579 1691987 .. 1692005 -  -2.3  -4.47551   ACTCAATGCATAAAA             GCCACGC AATGG GTGTAGC             CGGGGAAATCAAGCT  61 34
   Mfla_1578 1690796 .. 1690826 - -19.2  -2.94595   AAGGGTGACTATATA       TAAAAAAGCCCCGC AGT GCGGGGCTTTTTCA       ACGCTCAAGCTAGAT 100 40
   Mfla_1577 NONE
   Mfla_1576 NONE
   Mfla_1575 NONE
   Mfla_1571 1683619 .. 1683629 -  -2.6  -5.85011   GAAAAAGCAAAAAAA                 TTTA AAT TAAA                 TATGCAAATAGCAAA  90 74
   Mfla_1570 1681742 .. 1681769 -  -7.8  -3.45839   ACTTTCAAAGATTAA        TCCAATTCATGC CAAG GCATGCATTGAA         TAAATTCAGCAATAA  66 240
   Mfla_1569 1681118 .. 1681136 - -11.7  -5.18355   GCCAAAAACCAAAAA             GGGGCTG TTTTT CAGCCCC             TTTTATATCTTAGCC 100 51
   Mfla_1568 1680139 .. 1680152 -  -2.3  -3.21064   TGGAGAAGCAAGACA               CCAAG TCGG CATGG                GCTATTAATCAGGAT  42 297
   Mfla_1566 NONE
   Mfla_1565 1677031 .. 1677065 - -12.3  -4.90917   AAATCCAATGAAAAA    CAGTGTG-TTCACCCG CAGT CGGGTAAAACACACCG     GTTAAAAGACTGGCT 100 66
   Mfla_1564 NONE
   Mfla_1563 1674700 .. 1674753 -  -3.2  -4.27316   GCTTGTAATTGAAAA TGGTCGGA-CATGGCCCTGACACTGT TGTG ACACC-TCAAGGCCAAGATCCAACCG ATACTGTTTTTACAG  60 87
   Mfla_1562 NONE
   Mfla_1561 NONE
   Mfla_1560 NONE
   Mfla_1559 NONE
   Mfla_1558 1671383 .. 1671398 -  -7.5  -3.79874   CGCTAGATAATAGAA              GCCGC TAAACC GCGGC               TGACAAAACGCAGTG  69 127
   Mfla_1557 NONE
   Mfla_1556 NONE
   Mfla_1555 NONE
   Mfla_1554 1665978 .. 1665992 -  -2.1   -3.9534   ATCGATACCTACAAA               CTGCT GTTAA AACAG               CTCAACAAACCCGGG  54 63
   Mfla_1546 1652843 .. 1652856 -  -4.5   -3.7557   GTTAAAAATTAAATA               CCGCT GCTA AGCAG                CTATGTTGTCAGGGA  57 18
   Mfla_1545 1652072 .. 1652105 -  -7.4  -5.19879   TCTTAAATATAAAAA    GCCGGGCATCGAGGCC TGTT GACC-CTA-GCCCGGC     TATGTCACGAGGCGG  91 45
   Mfla_1544 1650675 .. 1650694 -  -3.4    -4.208   CCTTAAAACCAGAAA            CGATGCAG CTCC CGGCTTCG             CCTCATGCGCGCAAT  60 28
   Mfla_1543 1649533 .. 1649547 -  -8.5  -4.08767   TGCATTCCTCTAAAA               GCCGG CAATT CCGGC               TTAAGGCTATCTGAG  76 322
   Mfla_1542 NONE
   Mfla_1541 NONE
   Mfla_1540 1645730 .. 1645742 -  -9.1  -3.12351   TGTGGTTACAGCGAA                GCCTG GAC CAGGC                TTTGCGTATAAGGAT  67 3
   Mfla_1539 1643780 .. 1643807 -  -3.2  -5.10029   ATTAATGTTAAAAAA        CGCGCTTCTACC AACC GCCGGCAGCGCG         CTAGAAGGCTATTTC  75 34
   Mfla_1538 NONE
   Mfla_1537 NONE
   Mfla_1536 1641980 .. 1642000 -  -4.7   -3.8766   TCACATCACAGCAAA            TACAAACCC GAA GTGTCTGTA            TAACAACAGCCCACC  59 59
   Mfla_1535 NONE
   Mfla_1534 1639323 .. 1639337 -  -4.2  -4.20707   CTGCACGAAAAAACA               GCCG TAACAAC CGGC               TTGCACGAGATTCTA  62 241
   Mfla_1533 1638957 .. 1638975 -  -6.7  -5.49234   ACAGGCAATAAAAAA            GCCCCGCT CCAT AGCGGG-C             GGGGGCTTTTAACAT  93 54
   Mfla_1530 1634557 .. 1634572 - -11.8  -5.71712   CCGGATACAAAAAAA              GGGGGC CAGA GCCCCC               TTTTGACAGGGTCTT 100 39
   Mfla_1529 1633538 .. 1633566 - -11.1  -4.12942   GCAAATTGTGCAAAA        CGTGAATCATCCC ACA AAGACGATTCACG        TTCATTGACTACAGG  87 68
   Mfla_1528 1632796 .. 1632807 -  -4.4  -2.56596   CGGGCGATCAAGGCA                GAAC GCGT GTTC                 CCTCGTCTTCACCCA  44 6
   Mfla_1527 1632189 .. 1632208 -  -6.4  -2.55564   ACAATATAAAACCAC            TGGCTGCA ATCA CACAGCCA             TCAACTCGGCTTCCT  52 15
   Mfla_1526 NONE
   Mfla_1525 NONE
   Mfla_1524 NONE
   Mfla_1523 NONE
   Mfla_1522 NONE
   Mfla_1521 NONE
   Mfla_1520 NONE
   Mfla_1519 NONE
   Mfla_1518 NONE
   Mfla_1517 NONE
   Mfla_1516 1620690 .. 1620710 -  -5.3  -2.67245   CCAGCGACAAGCAAG            CCAGGATCC AGA GGATCAAGG            ATATCGAGCGTCAAT  46 304
   Mfla_1510 NONE
   Mfla_1509 1613944 .. 1613966 - -16.3  -4.79451   AGGTTAAATACAAAA           GCGCCAGCC ATAAA GGCTGGCGC           ATACACGTGCAAAAT 100 49
   Mfla_1508 NONE
   Mfla_1507 1611860 .. 1611874 -  -5.6  -2.51966   GCAAATTTCATGAAG               CGGCCT TTT AGGTCG               TAAGAAATGGATCGA  48 57
   Mfla_1506 NONE
   Mfla_1505 1610086 .. 1610113 -  -4.9  -3.60316   AGTCGCTTAAAAAAG        CTCGGG-CTATT CTATC AAAAGTCCCGAG        GAATTCAAAAAACAG  55 75
   Mfla_1504 NONE
   Mfla_1503 1608483 .. 1608514 - -17.4  -3.86194   AACTCTGTGCATAAA      GGCCCGCG-ACTCTC CAT GAGAGTGCACGGGCC      TTTAAGTTTTTTGCC 100 49
   Mfla_1502 NONE
   Mfla_1501 NONE
   Mfla_1500 NONE
   Mfla_1499 NONE
   Mfla_1498 1604404 .. 1604424 -  -2.5   -3.6715   GGAGTTAATGTTAAA            GCAAAACAT TAC ATGGTATGC            GTTGGGCGCTGCGAT  50 13
   Mfla_1497 NONE
   Mfla_1496 1603291 .. 1603303 -  -9.1  -2.62184   CGTTTTCTGAGACGA                CCCCT ATA AGGGG                ATCTGCTGGCGTTGC  63 16
   Mfla_1493 1598694 .. 1598704 -  -4.6  -3.52477   AAGTTAAAAAAACTA                 CGCC GAA AGCG                 CCCCAATCCGATCCA  55 12
   Mfla_1492 NONE
   Mfla_1491 NONE
   Mfla_1490 NONE
   Mfla_1489 NONE
   Mfla_1488 NONE
   Mfla_1487 NONE
   Mfla_1486 1593603 .. 1593618 - -11.8  -5.61881   TGGTAAAAACAAAAA              GCCGGG AAAC CCCGGC               TTTGATTTATCGATT 100 32
   Mfla_1480 NONE
   Mfla_1479 NONE
   Mfla_1478 1585160 .. 1585177 -  -5.5  -3.09635   ACTTTGACGACTGAA             GGCATCC ATCA GGATGCT              GAAGTCACGATAGTC  52 510
   Mfla_1473 1581339 .. 1581349 -  -6.8  -3.86283   CTAACGCAGAGTAAA                 TGGC ATA GCCA                 ATGCTTTTTAATGTG  66 125
   Mfla_1467 1575347 .. 1575364 -  -3.3  -3.05521   AGCACAGGTTTAACA             GGCATGG CCTA CCACGAC              CCTTTCTATCAGATT  45 2
   Mfla_1466 1574415 .. 1574428 -  -9.5  -5.06414   CCTTCGTAACAAAAA               GCCCC GAAA GGGGC                CTAAATTCAATTCAG 100 415
   Mfla_1463 1572545 .. 1572563 -   -16  -2.94232   TTCCCCTGAAAGAAT             GGGGAGCG CTG CGCTCCCC             TACCCTATTACTTGC 100 33
   Mfla_1461 1571352 .. 1571367 - -11.8  -4.59773   CTTCATGTTGAAAAA              GCCGGG TTTC CCCGGC               TCTCCGTGATTACTT 100 35
   Mfla_1460 1569959 .. 1569969 -  -5.4  -3.20348   CCGATGAAGAGCCAA                 TGCA TCA TGCA                 CCCCCTTCTGGGCGT  52 19
   Mfla_1459 NONE
   Mfla_1458 NONE
   Mfla_1457 1566957 .. 1566970 -  -6.7  -3.66803   CTGCAAGAGGTTAAA               GCGAA CGTG TTCGC                TAGCGCTCATTTCTA  63 444
   Mfla_1456 NONE
   Mfla_1455 NONE
   Mfla_1454 1565065 .. 1565080 -  -8.2  -5.32699   GCAAATATGAAAAAA              CCCCGC AATT GCAGGG               TTTGTGAAATTAACT  95 39
   Mfla_1451 NONE
   Mfla_1450 NONE
   Mfla_1449 NONE
   Mfla_1448 NONE
   Mfla_1447 1556450 .. 1556460 -  -2.4  -2.88544   CCTTAGCTCCAGATA                 CGGG AGC CCAG                 GTAGATGGTCATGTA  40 2
   Mfla_1446 NONE
   Mfla_1445 NONE
   Mfla_1444 1554364 .. 1554376 -  -3.3  -3.07043   TGGACGATGCCAACA                CGCCG CGC CAGCA                GGATGAGAAAGCGGC  43 246
   Mfla_1441 NONE
   Mfla_1440 1550801 .. 1550850 -    -5  -3.28712   GCTCGCTCGGCAGAA GCTG-GCCAG-GCGCCGGACGC ACGCATTG GCATCCAGCGCGCCGGATCAAC TCAATAGGTAATCTG  52 26
   Mfla_1438 NONE
   Mfla_1437 1548475 .. 1548520 - -16.1  -3.59402   GTCAGATGAAATTAA CGCCGCCAGGCCTGCGCTGCCC CTG GGTCAG-GCAGGCTTGGCGACC ATGAGGTAAAAGACG 100 7
   Mfla_1436 1547440 .. 1547454 - -11.4  -3.97947   TGCAGGCATGACAAA               GCCCCT GGC AGGGGC               TCTGTGGCAGGTTAA  91 37
   Mfla_1435 NONE
   Mfla_1434 NONE
   Mfla_1433 1544963 .. 1544973 -  -2.4  -2.77899   GTTTTTCATCAATCA                 TGGC TGC GCCT                 CTTCTGCATTGTCAT  40 12
   Mfla_1432 NONE
   Mfla_1431 NONE
   Mfla_1427 1541495 .. 1541520 -  -8.4  -2.80035   CATACATGAAGAGGA         GGAAGAAGGCG GTCGG CGC-TTCTTCC         GCATCATGGGCTAAC  62 36
   Mfla_1426 1540383 .. 1540410 -  -8.3  -2.71731   CTGACGGTGCAACGA        CCGGGGTAGCG GCCGGG CGCAAGCCCGG         TTGCCCGCGGCAGCA  61 167
   Mfla_1424 1537463 .. 1537482 -   -10  -2.71745   CGTGGAAGAAGCAAG            GCCTGCCCG TTC CGGG-AGGC            ATGAACGCATCACAA  66 332
   Mfla_1419 NONE
   Mfla_1418 NONE
   Mfla_1417 NONE
   Mfla_1416 NONE
   Mfla_1415 NONE
   Mfla_1414 1522738 .. 1522765 - -14.4  -4.20042   ATCAATACTGCAAAA        TAAAAAAGCTCC AATA GGAGCTTTTTTA         TTTGTGACGCTGTGG 100 44
   Mfla_1400 NONE
   Mfla_1399 NONE
   Mfla_1398 1498557 .. 1498586 - -16.7  -3.16971   GTAGGATACAGGCAA       TAAAAAACCCAGC ATCT GCTGGGTTTTTTA        TATTGGCGTCCCCAC 100 295
   Mfla_1395 1495771 .. 1495792 -  -3.7  -3.76224   TGCTGATCTATGAAA           CCTTCATGC GCGG GCATGAACA            ATACGGCCGGCCGAG  55 179
   Mfla_1390 1490862 .. 1490878 -  -3.6  -3.03701   CTGCATTAAACCATA              TTCGCC TCATC GGCGCA              GGGGATGGCAGGCCA  45 15
   Mfla_1389 1488702 .. 1488716 -  -3.5  -3.19602   TGGCCGATATCAATA               TCGCC GCCAT GGCAA               TGCTGAGCGGCCTGC  46 59
   Mfla_1387 NONE
   Mfla_1386 1483580 .. 1483605 - -10.3  -3.08464   TGATGAGGCATGGAA         GGCGCAAGGCA TCGC CGCCACGCGCC          AACTTGCCAAACGTC  68 147
   Mfla_1379 NONE
   Mfla_1378 NONE
   Mfla_1377 NONE
   Mfla_1376 NONE
   Mfla_1375 1472171 .. 1472188 - -12.7  -4.13271   GACACAATAATGAAA             CAGGCCC GCAA GGGCCTG              TTTTGCTTAAACAAA 100 53
   Mfla_1373 NONE
   Mfla_1372 1467125 .. 1467146 - -10.9  -5.45802   TGCGTAAAACAAAAA           CGGCCATGA AAAT TCATGACCG            TTTTTGTTTGCCTGA 100 46
   Mfla_1367 1458378 .. 1458391 -  -3.1  -3.05935   ACATTCGGCAGCCAA               CTTCGC CTA GCGA-G               CATTTCCTGGTGTCG  43 174
   Mfla_1366 1457678 .. 1457691 -  -3.1  -3.66178   TGGGTCAACCCCAAA               GCC-TG GGT CATGGC               AGTCGCTGCGTTGAC  50 245
   Mfla_1364 1456154 .. 1456192 -  -5.1  -3.72576   TTGGGCGTGATTAAA   TGGCCGCCAGACCGCCC AACCG GAACGTACTGGCATCCA   TTAGTCTCGCCAACC  59 211
   Mfla_1363 1455086 .. 1455101 -  -4.7  -3.79906   GCATTTCGAGAACAA              GATGG AGGTGG CCATC               GCCATGTGCGAACGG  57 478
   Mfla_1361 NONE
   Mfla_1360 NONE
   Mfla_1359 1448797 .. 1448818 -  -8.8  -2.98088   TGCGAAACGCAGACA           GGCAGATT AAAGTA AATCTGCC            CATGACGCCAGGGTT  63 309
   Mfla_1358 1448064 .. 1448092 - -16.9  -3.16683   ACTTCAGTTGACGAA        CAAAAAGAGCGGC TTG GCCGCTCTTTTTA        ATTCTGTATCCCTAA 100 58
   Mfla_1353 NONE
   Mfla_1352 1440480 .. 1440495 -  -4.7  -4.57341   AATTCTCCTGAAAAA              TCGGT CTTACT ACCGA               TATAACCGCCAGGGA  71 204
   Mfla_1351 NONE
   Mfla_1350 1435195 .. 1435239 -  -2.8  -3.83169   TACAAACTCACTAAA TTAGCTCGCAGGTAGAGGCC AGAAA GGTCTCTACCTTTACACTAA CTAGAATTAATAAGG  54 32
   Mfla_1349 1432615 .. 1432649 -  -5.5  -4.09459   GTAAAAACGTAGAAA     GCCGATTGGGCCGGT ACGGG ACCGGCCCTGTTGCC     AGGGTCTGTTGATGC  64 298
   Mfla_1348 NONE
   Mfla_1347 NONE
   Mfla_1346 NONE
   Mfla_1345 NONE
   Mfla_1344 1425395 .. 1425405 -  -2.4  -4.07568   GCGGGTGCGGGAAAA                 CGGC ATG GCGG                 TATCCTCAAGGTTGC  55 31
   Mfla_1343 NONE
   Mfla_1342 NONE
   Mfla_1341 NONE
   Mfla_1340 NONE
   Mfla_1339 NONE
   Mfla_1338 NONE
   Mfla_1337 NONE
   Mfla_1336 NONE
   Mfla_1335 NONE
   Mfla_1334 NONE
   Mfla_1333 1416184 .. 1416209 - -14.1  -3.37344   TGGTGAGTGAATGAA         CCCGTCTCAAT GCAG ATCGAGACGGG          TTTTTCATGTTTGTT  93 50
   Mfla_1325 1407866 .. 1407897 -   -19  -3.33696   GCGGTGCTCAATCAA      TAAGAAAGCCACGA TATT TCGTGGCTTTCTTA       ATTTCTATTGTCTTG 100 55
   Mfla_1321 1401595 .. 1401612 - -11.3  -5.45802   TCCTCAAAAGAAAAA             GCCCTGA TAAG TCAGGGC              TTTTTTTTAATGCTG 100 48
   Mfla_1319 1397905 .. 1397932 - -15.8  -3.53012   CGTGGGCTGGTCAAA        TAAAAAGCCTGC ATCG GCAGGCTTTTTA         TTTGAATCAAGAGCG 100 58
   Mfla_1318 1396702 .. 1396715 -  -6.7  -3.34404   CTATCAATCAGAAGA               TGCCA CAAC TGGCA                GCTGAGTCGATGAAG  56 150
   Mfla_1315 1394400 .. 1394414 -  -2.8  -3.14564   CCACCCGGGCAGGAA               GTGC TTGAATC GCAC               CGAACGGAGCGAGGG  45 274
   Mfla_1312 1392537 .. 1392553 - -11.5   -5.4833   CTAGGCAATAAAAAA              GCCCGGC TTA ACCGGGC              TTATTCATCAGGCAG 100 33
   Mfla_1311 1391975 .. 1392002 -  -6.4  -2.79133   CAATGCGTCATTACA        GCTGGACATTACG CAA CA-AATATCCAGC        TTCCAGCCCACGACA  54 206
   Mfla_1310 NONE
   Mfla_1309 1390342 .. 1390360 -    -3  -3.24925   ACTGGACATCAGCAA             CGCGATCG AGG CCATGGCG             ACGGAATGGCTGTTG  46 448
   Mfla_1299 1379399 .. 1379451 -  -9.2  -3.27525   GCCGTGCAAAGCGAA TTGCCGGCCAAGCCTGAGCAGG-ACG TGC CGTTCCTGCTCAAG-TCGGGAGGCGA TACTGACTCTTCAGG  65 502
   Mfla_1297 1376978 .. 1376997 - -10.7   -4.2828   CGCCATCTATCAAAA            TGGCGCC GCAAAG GGCGCCA             TTCTTGCTCAAATCA  87 50
   Mfla_1296 1376068 .. 1376078 -  -2.4  -3.81951   TTTTATACGATTAAA                 CGCC TTA GGCC                 CACACCAAATAAGGA  52 155
   Mfla_1295 NONE
   Mfla_1294 NONE
   Mfla_1293 NONE
   Mfla_1292 NONE
   Mfla_1291 1370965 .. 1370994 - -16.7  -3.13164   CTGGGAAGCAGGCAA       TAAAAAGCCGTTG CATG CAACGGCTTTTTA        TTTGATCAAGGAAAG 100 61
   Mfla_1289 1368836 .. 1368852 - -12.3  -4.50159   GCTAAGTCAAACAAA              GGGAAGC GAT GCTTCCC              TTTTGTTTTTCAGTT 100 35
   Mfla_1286 1365699 .. 1365723 - -18.7  -3.15249   GAGAGCGGGTATCAA          CAAGAGCACCC CTG GGGTGCTCTTG          TTCTTGAGAAGGCAA 100 45
   Mfla_1281 1358116 .. 1358137 -  -2.3  -3.72576   GGGTGGCGCAGGAAA           TCACTGCC ACGCTAA GGCAG-GA           CCAACCTCTCGTCCT  51 459
   Mfla_1267 NONE
   Mfla_1266 1342931 .. 1342949 - -10.3  -4.65895   GCTGGTACCGAAAAA             TGCCGGA TGGAG TCCGGCA             TTTGACTGAGGGGCA 100 128
   Mfla_1258 1332111 .. 1332124 -  -3.7  -3.68529   AGGCGATTAGGCAAA               GCTGC GCGA GCGGC                GTGCCGGACGGTCAC  53 3
   Mfla_1257 1330667 .. 1330695 - -19.1  -3.41602   CGTATCTGAGGATAA        TTAAAAAGGCGCC AAA GGCGCCTTTTTAA        TTATTTGCGGTTCAA 100 26
   Mfla_1250 1320816 .. 1320827 -  -4.4  -2.89881   GATGCAGGCTAGATA                TACG TTAT CGTA                 GCGGTGGCGAACGTT  46 267
   Mfla_1241 NONE
   Mfla_1240 1305098 .. 1305122 - -14.2  -2.93869   CATGATGGGAGAAAG          GCCGCCGCGG GCTGG CTGCGGCGGC          GTAGTGCGTTACAGT  90 34
   Mfla_1239 1304118 .. 1304129 -  -5.8  -3.72893   GAGGTGGTGAGTAAA                TGCC TGCA GGCA                 TAGCAGAACAGTAAG  61 94
   Mfla_1233 1296566 .. 1296580 -  -8.6  -3.61398   GGCTTTGGCTAATAA               TGCAAC AAT GTTGCA               TTTTAGGGTGGGGCG  69 146
   Mfla_1232 NONE
   Mfla_1231 1294737 .. 1294768 -  -4.4  -3.60865   CATTTTAAACGAGAA      TGGCAGTGCCTGGCT TAA AGACAAGCG-TGCCA      GCAGGATTCAGGCCG  52 33
   Mfla_1230 1293547 .. 1293563 -  -6.5  -3.47227   CGGCAATGAGGAGAA              GCGACTA TTG CAGCCGC              TTGCCAGGTTCCTGG  61 90
   Mfla_1228 NONE
   Mfla_1227 NONE
   Mfla_1226 1290380 .. 1290392 -  -4.8  -3.73224   TCATTCCTCAGGAAA                CCCT GCTTG AGGG                GCTCGAGCGTACCGG  57 377
   Mfla_1222 1285956 .. 1285969 -  -2.3  -4.03978   AACTGGCTAGAGAAA               TCACC GCTT GGTGG                ATGCGCATGATTCGG  55 12
   Mfla_1211 NONE
   Mfla_1210 NONE
   Mfla_1209 1265100 .. 1265121 -  -5.1  -5.24129   GGCCTGGAGAAAAAA           GC-CCAGTTC ATG GTACTGGTGC           CTTGCTGCCAAGCCG  86 386
   Mfla_1204 NONE
   Mfla_1203 1259254 .. 1259278 - -14.3  -5.83822   GAGAGGCAAAAAAAA          GCCTTGCCCAA TCT CCGGGCAAGGC          TGTTCAAACAGGGGC 100 50
   Mfla_1202 1257025 .. 1257063 -  -2.9  -2.70932   TGTGCTTCCGAATGA   GCGGAGCGCACGAAAGG AAAAG CCATTCAGGCGCGCTAC   TTTACCATGCCGCGG  41 77
   Mfla_1201 NONE
   Mfla_1200 NONE
   Mfla_1199 1251638 .. 1251661 -  -5.4  -3.21925   ATATCGCAGCAGGAA          GCACGAA-AAC TAT GTTGTTCATGC          AACTGCTGCCACTTT  52 39
   Mfla_1198 1250397 .. 1250408 -    -3  -4.56367   TAGGTGATAAATAAA                TGTT ATCG AACA                 TCGTCTTCCAAGTTG  65 16
   Mfla_1197 1249671 .. 1249710 -  -9.4   -4.1552   TATTGCTTGAAGAAA TGCCCGGGCATTCGGACA GGGAGT TGG-CGA-TGCCCGGGCA  CAGTCCAGCTTGACT  80 46
   Mfla_1196 1247829 .. 1247855 -  -6.5   -5.4833   GTATTGAACAAAAAA         CCCCCGCAATC ACTAG GATTGAGCGGG         GTTTGTCGGATGGGG  93 245
   Mfla_1195 NONE
   Mfla_1194 1245085 .. 1245103 -    -3  -3.53012   TTGCTCCGTTCTAAA             CTACAGCC TTG AGCGGCAG             GGCATTGGCTTCTGC  49 2
   Mfla_1193 1243838 .. 1243852 -  -2.1  -2.75481   CCTCAACGCCAATGA               TCAAG CGTGT CCTGA               TTTCATGAGTGTTGT  40 46
   Mfla_1192 1241553 .. 1241567 -  -4.2  -3.73816   AACAGTAGACTTAAA               CCAAGA TGC TCATGG               GATAAATAAATATAC  55 510
   Mfla_1191 1240868 .. 1240887 -  -2.2  -3.84639   CAACACGCAGAATAA            TGATTTAA AGTT TTCAATCA             ATCATCTCTTTTTTT  52 39
   Mfla_1186 1235079 .. 1235094 -    -6  -4.15222   ATGGGCGCCAAGAAA              CGCCGG GCTC CCGGTG               CTGCTTAATGAGGCT  69 30
   Mfla_1184 NONE
   Mfla_1183 1229518 .. 1229532 -  -7.2  -3.63895   TCGAACCACGGCAAA               GAAAAG CTG CTTTTC               CCTGATATTTCGCTG  67 300
   Mfla_1182 1227703 .. 1227721 -  -7.4  -3.05384   CCGGCCGCGAGCCAA             GGCAATTC CAG GAAGTGCC             GCTACTCGGGCAGAT  59 27
   Mfla_1181 1227259 .. 1227272 -  -8.1  -2.71364   CCACCGTTTGAACTA               CCGTG CAGA CACGG                GTTCGATTCAGGGTT  58 180
   Mfla_1179 1225551 .. 1225581 - -13.9  -2.55074   GGCAAGTGCAATCGA       GGGGGGACGCTGC GTAGG GCCGCGTGCCCCC       CATCCTGCAGCGTGA  87 65
   Mfla_1177 NONE
   Mfla_1176 NONE
   Mfla_1175 NONE
   Mfla_1174 1218022 .. 1218033 -  -2.2  -3.14132   CGGGCCGGCGATGAA                GC-GC ATT GCAGC                AGATCCTTTTGTTAT  43 48
   Mfla_1173 1216548 .. 1216568 -  -4.6  -3.20637   AAAGTCAAGAGCCAA            CACCCAGC GATTT GCTGGCCG            ATTGATGTGACTCAA  50 132
   Mfla_1172 NONE
   Mfla_1171 1215489 .. 1215532 -    -3  -2.62184   TGCTCCTTGAGAGGA CTGATTTGACGAGGCGCCG AAGGTCA CGGCGCCTCGACCT-TCAC CTGGTTTTTTCGGAG  41 57
   Mfla_1170 1212565 .. 1212612 -  -5.6  -2.64616   CCGCCAGCGACACGA GGGTGGCTGCCCATGTCAGCAC GTTGGG GT-CGGACACGA-CAGCCTCCC CATGACTCAAGATTC  48 32
   Mfla_1169 NONE
   Mfla_1168 NONE
   Mfla_1167 NONE
   Mfla_1166 1208509 .. 1208525 -  -6.5  -3.14132   TCTTCTTTGCATCAA              GGAGGGT CAA AGCCTCC              TGGGTCTTGGTGAGC  57 280
   Mfla_1165 1207842 .. 1207862 -    -4  -3.40403   TCGGCCCCATCATAA            CCTCAAAA CAGCT TTTGGAGG            CGCGTCTTCAACTCG  50 7
   Mfla_1164 1206813 .. 1206833 - -18.3  -3.08798   ATTCCTGAGCCAAGA            GAGGGGCGC GAC GCGCCCCTC            TTACGCCCTATCCAG 100 46
   Mfla_1163 NONE
   Mfla_1162 NONE
   Mfla_1161 1204444 .. 1204456 -  -3.4  -3.90112   TCTCTTTCAATGAAA                CGTT AATGG AACG                GGGAGTCCGAGAAGA  55 60
   Mfla_1160 NONE
   Mfla_1159 1202983 .. 1202995 -  -6.2  -3.57792   TGATTTAGCGCCAAA                GGCC GCTCA GGCC                CCGGCGTGGCGGGCG  59 2
   Mfla_1158 NONE
   Mfla_1157 NONE
   Mfla_1156 NONE
   Mfla_1155 NONE
   Mfla_1154 NONE
   Mfla_1153 1199160 .. 1199181 - -10.2  -4.29325   CACCAATACCTAAAA           TCCCAACC CTTATC GGTTGGGA            TTTTTTTTGCCCGTT  85 13
   Mfla_1152 NONE
   Mfla_1150 1197059 .. 1197104 -  -3.8  -4.03204   CAGGAAATCTAGAAA TAAAAAAACCTGCTGTTTCA AAAAGAGA TGAAA-A-CAGGTTTTTTTA TTTCGTAGCAGAGCC  60 134
   Mfla_1148 1194979 .. 1194997 -  -6.6  -5.47218   TCGGATTGAAAAAAA             GGCCCGTA GGT CAGGGGCC             CTTGAAGATAAAGTA  93 52
   Mfla_1147 1194076 .. 1194094 -  -4.5  -2.96031   TGCATGCCAAAGAAT             TGCGGCA TAAAG TGCTGCA             TCATCTGGAAGAGGA  46 154
   Mfla_1144 NONE
   Mfla_1143 1192246 .. 1192264 - -14.6  -3.54424   GGGTAGGCTGGTAAA             GCAGTGCC TTT GGCACTGC             CCATCATCCGCACGA  93 49
   Mfla_1141 NONE
   Mfla_1140 1189371 .. 1189382 -  -2.2  -2.76737   GATTAAGGTTGAAAG                GTGA CCGG CCAC                 AAAACATCAGTTTCG  40 48
   Mfla_1139 1187725 .. 1187741 -  -7.9  -3.54459   TCAATTTGTCTGAAA              CCGGGCA GGC TGGCCGG              GGAGGATATTGTCCA  66 41
   Mfla_1138 1186610 .. 1186629 -   -10   -5.5112   GTCATGAATAAAAAA            CGCGACCT ACAC AGATCGCG             TTGAGGGAAGCAAGC 100 76
   Mfla_1137 NONE
   Mfla_1136 NONE
   Mfla_1135 1183616 .. 1183642 - -16.8  -2.72379   GCAACGGGGGAATCA         CAAAAGGATTGC CAT GCAATCCTTTTG         TGATGGAAGCCCTCG 100 51
   Mfla_1133 NONE
   Mfla_1132 1180227 .. 1180244 - -12.7  -6.02919   GCACAAACAAAAAAA             GCTGCGG AAAA CCGCAGC              CTTGAATGAAACCGG 100 49
   Mfla_1131 1178636 .. 1178652 -  -8.7  -3.32844   CGTTCTATTCTATAA              CGATCCC GGT AGGATCG              AAGGCTGGAAAGCGC  66 55
   Mfla_1130 1176751 .. 1176773 -    -9  -2.62184   TTTGCCCTGATACCA           CCGCGGGCGA TGA TTGCTCGCGG           GAGTGTCAATGCTCC  63 31
   Mfla_1123 1167234 .. 1167262 - -18.1  -4.58773   GGCACCAAATGAAAA        GGGCGCCACCGGC AGA GCCGCTGACGCCC        GAATTTCACTGGATG 100 56
   Mfla_1122 1166144 .. 1166172 - -22.5  -3.46906   ACCAAAATATATCAA        GGGCGTCAGCAGC ATT GCCGCTGACGCCC        CAACCTTGCTGGATG 100 56
   Mfla_1121 1165752 .. 1165785 -  -4.5  -3.13728   ATGATTGATATCCAA     GCG-CTCGACAGGAAC ACA ATTCCTGCCGTGTCGA     TTAAACTCCCAAAAG  50 84
   Mfla_1120 NONE
   Mfla_1119 1163991 .. 1164010 - -11.4  -4.56367   CACCCCAGAAAGAAA            CCCGCAGA AAAT CCTGCGGG             AACGCTCAAGACAAT 100 31
   Mfla_1118 1163013 .. 1163027 -  -5.6  -3.20382   CCCGATACCGACGAA               CGCTTC AAG GATGCG               GACTCCCGGGTATTG  50 426
   Mfla_1113 1157095 .. 1157109 -  -4.2  -3.95073   CTGGATAGTGAGAAA               TTCGGC GTG GCAGAA               ACCTGGCCTCTCAAG  59 479
   Mfla_1111 NONE
   Mfla_1110 NONE
   Mfla_1109 NONE
   Mfla_1108 1152603 .. 1152635 -  -9.1  -3.14132   CCGGTGCCCGAGCAA      CCGGATTTCCTCCTG ATG CTGGAAGATATCCAG      GACCCGGGCAACCTG  63 454
   Mfla_1106 NONE
   Mfla_1105 NONE
   Mfla_1104 1149794 .. 1149809 -  -8.2  -2.62184   GTTTTTGGTAGATCA              GGCCCC GATT GAGGCC               GGGTTAATAGTTATA  61 47
   Mfla_1101 1147913 .. 1147939 -  -2.8  -3.34062   AAGGCAAGTATAACA         CCCGGCAGGCAA CTA CTTCCGACCGGA         AAAACCAACTAGTGG  47 82
   Mfla_1100 NONE
   Mfla_1099 1146505 .. 1146515 -  -8.2  -3.10796   TGTTAGGATTCAAGA                 CCGC TGC GCGG                 ATTGGATGTAGCGCA  64 153
   Mfla_1098 NONE
   Mfla_1097 NONE
   Mfla_1096 NONE
   Mfla_1095 1141921 .. 1141946 - -10.5  -3.80461   TAATGCATGACCAAA         GAAGCCCGT GGTGTTTG ACGGGCTTC          TCTTTATTTTGGCTG  82 41
   Mfla_1093 1140082 .. 1140094 -  -3.3   -3.1082   CACTGATCGAAGATA                TGGCG GAG CGCAA                TGACTGGAATCTCGA  43 386
   Mfla_1091 1138723 .. 1138733 -  -2.4  -3.34398   CCGCTCTCCTAAATA                 CCGC GTG GCTG                 ATCAACGCTTGTGAA  45 27
   Mfla_1090 1138183 .. 1138210 - -14.2  -3.29649   ATTTGAGGATACTAA        GATGGCTTGCCG GTCT CTGCAAGCCATC         ATCCAAGCTTGCCGG  93 63
   Mfla_1089 NONE
   Mfla_1088 NONE
   Mfla_1087 NONE
   Mfla_1086 1134238 .. 1134256 -   -11  -3.18912   CTAGGCATTCAGGAA             TGCAAGCC GAT GGCCTGCA             TGAAAAGTCGCATGA  76 136
   Mfla_1081 1127461 .. 1127500 - -12.8  -2.54634   TTGCATATCAGGAAG  CCGGGCGGGCATGAAG GGCATTAG CGTCACGCCCGCCGGG   TTGGCCCGGCAGCTA  81 38
   Mfla_1078 1124142 .. 1124156 -  -4.2  -3.31792   GCAGCATGGCGACAA               TTGCAG GAA CTGCCA               TGATTGCCTGTCATG  49 296
   Mfla_1076 NONE
   Mfla_1075 1122340 .. 1122355 -  -3.2   -3.2981   GATAGCAAGGAGTAA              TGGCTA AGAC TGGCCA               GCGGAAAAATGGTTC  48 54
   Mfla_1074 NONE
   Mfla_1073 NONE
   Mfla_1072 1119282 .. 1119304 -  -6.3  -6.02546   TCAAATTAAAAAAAA           CCATGAACC GGTGA GATTCACGG           CACTCATACTGAAAG 100 42
   Mfla_1071 NONE
   Mfla_1070 1117171 .. 1117193 - -16.4  -5.53288   TTTAATGTAAAAAAA           CGGTAGCATC ATC GATGCTACCG           TTTTTCCCAGCACAG 100 53
   Mfla_1069 1116837 .. 1116851 -  -2.8  -2.89714   ATCTAACTAGAAGGA               TGACGT TGC AAGTCA               TGTGCTTGTCATTTG  42 34
   Mfla_1068 NONE
   Mfla_1067 1114868 .. 1114883 -  -2.6  -2.94726   GGCCAGAACATCATA              TGCTTCA TGT TGA-GCA              TGAGCTATTGGTGGA  43 70
   Mfla_1066 1114474 .. 1114489 - -11.8  -5.21709   TGCCAGATGAAAAAA              GCCCCG GTGA CGGGGC               TTTTGTTTTTTTGCG 100 47
   Mfla_1064 1110845 .. 1110858 -  -8.1  -3.01712   GGGCTTGGGGGAAGA               TGGCC ACAC GGCCA                GCCTATTCCCAGGCC  58 339
   Mfla_1062 NONE
   Mfla_1061 1107756 .. 1107775 - -13.6  -5.19879   GCTGAAAGACAAAAA            GCGGAGTG TATG CACTCCGC             TTTGGTTCGTCATTT 100 50
   Mfla_1060 1107049 .. 1107092 - -11.1  -2.94912   TCCTGAAGGCATACA GGGCCTGCTGCCACATTGT TCATGG AGAACATGGCAACAGACCC CTCATTAAAAAAAGC  74 94
   Mfla_1059 1104744 .. 1104789 -  -6.9  -3.37164   GTAAAAATAGCAAGA TGCCTACG-GGCTGAGTCTG TAAGGGG CAGACTCAGCCCCGTTTTCA ATTGGCAACGCAGTC  59 23
   Mfla_1057 NONE
   Mfla_1056 NONE
   Mfla_1055 1100593 .. 1100606 -  -2.5  -3.36273   GTGTGCCAACATTAA               TAAAT CTAT ATTTA                TCATTGGGTTAATTG  45 154
   Mfla_1054 1099989 .. 1100019 -  -4.8   -5.7946   TTTTGAAGAAAAAAA      GCAGACCTTC-TC GGGGAG GATAAAGGCCTGC       TATGAGGAGCTTGGA 100 54
   Mfla_1046 1091446 .. 1091457 -  -2.2  -2.79983   AAAATTGTGAAGAAG                CAGG TAGT CCTA                 TAACAGATTCAGATG  40 95
   Mfla_1045 1089907 .. 1089930 -   -11  -4.57474   TCAAGCCAGATAAAA          CAAGGGCTGC TGTG GCAGTCCTTG           TTTTTTGTCCAACCT 100 112
   Mfla_1043 1085593 .. 1085639 -  -7.3  -3.93963   ATGACCACTTACAAA GCCTAGGCTATCGT-TACGGTG ATTT CACCGGGCACGATAGCCTATGG GAGATGGTAGCGAAA  69 442
   Mfla_1041 NONE
   Mfla_1040 NONE
   Mfla_1039 1081299 .. 1081314 -    -4  -3.60971   ATGGCAACCTTGAAA              CAATGA AGTT TCATCG               TTGGCGACTTGGGCA  52 327
   Mfla_1037 1078772 .. 1078804 -  -5.5  -3.76373   GGTGCAAGAGCGAAA      CCGGGCTGGCAGT ATCAATA ACCGCCAACCTGA      CCTTGAATAGGCGTA  59 78
   Mfla_1030 1068087 .. 1068120 -  -4.5  -4.68424   GAAGGCATGGAAAAA     TCGGAGCAATCCGGCT TCA AGCCGC-TTGGGCCGA     TGTGATGCGGTTGCG  73 8
   Mfla_1016 NONE
   Mfla_1015 1053093 .. 1053107 -    -5  -3.54027   GCAGTAAAAAGAAAT               TACCAA CAT TCGGTA               TCGCCTGTGTTTATT  54 176
   Mfla_1009 1048599 .. 1048614 -    -9  -3.41013   CAAGGATAGCCAGAA              GCCGAT GCTG ATCGGC               AAGGGCGGCGAAAAG  66 422
   Mfla_0999 1038497 .. 1038509 -  -9.1  -3.06183   GGCAGTGTGATTGAA                GCGCA GCA TGCGC                TGATGGATTGCCTGG  63 160
   Mfla_0991 1032083 .. 1032106 -   -11  -5.00616   CTTGTGCCGAAAAAA          CAACGGAGGC AAAT GCCTCCATCG           CTTAACTTAAATATT 100 67
   Mfla_0990 NONE
   Mfla_0989 1030518 .. 1030540 -  -6.2  -3.30443   TGACCATCACATGAA           GTGGCGATAT CGC ATCACGCCAC           AGATGCATTATAACT  54 132
   Mfla_0987 NONE
   Mfla_0986 1027608 .. 1027618 -  -3.2  -3.66117   ATGAAACCAAATCAA                 CAAG CGC CCTG                 ATGTTAATTATTTGA  53 33
   Mfla_0985 1026719 .. 1026733 - -12.8  -4.18494   TATCTGTACCGAAAA               GCCGGC ATC GCCGGC               TTTTTGTTTTTTGCT 100 75
   Mfla_0981 NONE
   Mfla_0980 1022940 .. 1022955 - -10.4  -5.10767   CACTGAATACAAAAA              GGCAGC CTAG GCTGCC               TTTTTCATTGATCAC 100 78
   Mfla_0976 NONE
   Mfla_0975 1016200 .. 1016215 -  -3.3  -4.14511   AACTGCACCTGAAAA              TCATG CAGCAC CATGA               CAGCCGCCCCCAATT  60 10
   Mfla_0974 NONE
   Mfla_0973 1015070 .. 1015114 -  -3.4  -3.19602   TGTCCCACACGAACA CGGCCTTGAATTTGC-CCTGG CGCA CGAGGCGCACCGTCATGGCCG TTTTACCCGACCGGC  46 86
   Mfla_0972 1014509 .. 1014524 - -10.4   -4.8048   CGGTTACAGGAAAAA              GGGCCA TTTT TGGCCC               TTTTCTTTACAAACT 100 53
   Mfla_0971 NONE
   Mfla_0970 NONE
   Mfla_0969 NONE
   Mfla_0968 NONE
   Mfla_0967 NONE
   Mfla_0966 1011187 .. 1011218 -  -5.1  -3.41125   GCGACATATCGACAA      CGAGC-ATTGGCAG ATGGA CGGCCAATTGCGCG      GCGCTGATGCTGCGC  54 156
   Mfla_0965 1010443 .. 1010460 -  -4.7  -2.53409   CAGGAATGCACCAAC             GCCAAGG CCAA CCACGGC              CAGAATCTGAATTGT  46 56
   Mfla_0964 1009566 .. 1009590 - -10.7  -2.53125   ACGCTTGATAAAACG          GCCTGTACGCT TCG AACGTGCAGGC          TTTTTTGTTGCCTTA  72 352
   Mfla_0962 NONE
   Mfla_0961 NONE
   Mfla_0960 1006762 .. 1006777 -  -8.2  -2.62184   GTTTTTGGTAGATCA              GGCCCC GATT GAGGCC               GGGTTAATAGTTATA  61 47
   Mfla_0957 1004881 .. 1004907 -  -2.8  -3.34062   AAGGCAAGTATAACA         CCCGGCAGGCAA CTA CTTCCGACCGGA         AAAACCAACTAGTGG  47 82
   Mfla_0956 NONE
   Mfla_0955 1003473 .. 1003483 -  -8.2  -3.10796   TGTTAGGATTCAAGA                 CCGC TGC GCGG                 ATTGGATGTAGCGCA  64 153
   Mfla_0954 NONE
   Mfla_0953 NONE
   Mfla_0952 NONE
   Mfla_0951  998889 ..  998914 - -10.5  -3.80461   TAATGCATGACCAAA         GAAGCCCGT GGTGTTTG ACGGGCTTC          TCTTTATTTTGGCTG  82 41
   Mfla_0949  997050 ..  997062 -  -3.3   -3.1082   CACTGATCGAAGATA                TGGCG GAG CGCAA                TGACTGGAATCTCGA  43 386
   Mfla_0947  995691 ..  995701 -  -2.4  -3.34398   CCGCTCTCCTAAATA                 CCGC GTG GCTG                 ATCAACGCTTGTGAA  45 27
   Mfla_0946  995151 ..  995178 - -14.2  -3.29649   ATTTGAGGATACTAA        GATGGCTTGCCG GTCT CTGCAAGCCATC         ATCCAAGCTTGCCGG  93 63
   Mfla_0945 NONE
   Mfla_0944 NONE
   Mfla_0943 NONE
   Mfla_0942  991206 ..  991224 -   -11  -3.18912   CTAGGCATTCAGGAA             TGCAAGCC GAT GGCCTGCA             TGAAAAGTCGCATGA  76 136
   Mfla_0937  984429 ..  984468 - -12.8  -2.54634   TTGCATATCAGGAAG  CCGGGCGGGCATGAAG GGCATTAG CGTCACGCCCGCCGGG   TTGGCCCGGCAGCTA  81 38
   Mfla_0934  981110 ..  981124 -  -4.2  -3.31792   GCAGCATGGCGACAA               TTGCAG GAA CTGCCA               TGATTGCCTGTCATG  49 296
   Mfla_0932 NONE
   Mfla_0931  979308 ..  979323 -  -3.2   -3.2981   GATAGCAAGGAGTAA              TGGCTA AGAC TGGCCA               GCGGAAAAATGGTTC  48 54
   Mfla_0930 NONE
   Mfla_0929 NONE
   Mfla_0928  976250 ..  976272 -  -6.3  -6.02546   TCAAATTAAAAAAAA           CCATGAACC GGTGA GATTCACGG           CACTCATACTGAAAG 100 42
   Mfla_0927 NONE
   Mfla_0926  974139 ..  974161 - -16.4  -5.53288   TTTAATGTAAAAAAA           CGGTAGCATC ATC GATGCTACCG           TTTTTCCCAGCACAG 100 53
   Mfla_0925  973805 ..  973819 -  -2.8  -2.89714   ATCTAACTAGAAGGA               TGACGT TGC AAGTCA               TGTGCTTGTCATTTG  42 34
   Mfla_0924 NONE
   Mfla_0923  971836 ..  971851 -  -2.6  -2.94726   GGCCAGAACATCATA              TGCTTCA TGT TGA-GCA              TGAGCTATTGGTGGA  43 70
   Mfla_0922  971442 ..  971457 - -11.8  -5.21709   TGCCAGATGAAAAAA              GCCCCG GTGA CGGGGC               TTTTGTTTTTTTGCG 100 47
   Mfla_0920  967813 ..  967826 -  -8.1  -3.01712   GGGCTTGGGGGAAGA               TGGCC ACAC GGCCA                GCCTATTCCCAGGCC  58 339
   Mfla_0918 NONE
   Mfla_0917  964724 ..  964743 - -13.6  -5.19879   GCTGAAAGACAAAAA            GCGGAGTG TATG CACTCCGC             TTTGGTTCGTCATTT 100 50
   Mfla_0916  964017 ..  964060 - -11.1  -2.94912   TCCTGAAGGCATACA GGGCCTGCTGCCACATTGT TCATGG AGAACATGGCAACAGACCC CTCATTAAAAAAAGC  74 94
   Mfla_0915  961712 ..  961757 -  -6.9  -3.37164   GTAAAAATAGCAAGA TGCCTACG-GGCTGAGTCTG TAAGGGG CAGACTCAGCCCCGTTTTCA ATTGGCAACGCAGTC  59 23
   Mfla_0913 NONE
   Mfla_0912 NONE
   Mfla_0911  957561 ..  957574 -  -2.5  -3.36273   GTGTGCCAACATTAA               TAAAT CTAT ATTTA                TCATTGGGTTAATTG  45 154
   Mfla_0910  956957 ..  956987 -  -4.8   -5.7946   TTTTGAAGAAAAAAA      GCAGACCTTC-TC GGGGAG GATAAAGGCCTGC       TATGAGGAGCTTGGA 100 54
   Mfla_0902  948414 ..  948425 -  -2.2  -2.79983   AAAATTGTGAAGAAG                CAGG TAGT CCTA                 TAACAGATTCAGATG  40 95
   Mfla_0901  946875 ..  946898 -   -11  -4.57474   TCAAGCCAGATAAAA          CAAGGGCTGC TGTG GCAGTCCTTG           TTTTTTGTCCAACCT 100 112
   Mfla_0899  942561 ..  942607 -  -7.3  -3.93963   ATGACCACTTACAAA GCCTAGGCTATCGT-TACGGTG ATTT CACCGGGCACGATAGCCTATGG GAGATGGTAGCGAAA  69 442
   Mfla_0897 NONE
   Mfla_0896 NONE
   Mfla_0895  938267 ..  938282 -    -4  -3.60971   ATGGCAACCTTGAAA              CAATGA AGTT TCATCG               TTGGCGACTTGGGCA  52 327
   Mfla_0893  935740 ..  935772 -  -5.5  -3.76373   GGTGCAAGAGCGAAA      CCGGGCTGGCAGT ATCAATA ACCGCCAACCTGA      CCTTGAATAGGCGTA  59 78
   Mfla_0886  925055 ..  925088 -  -4.5  -4.68424   GAAGGCATGGAAAAA     TCGGAGCAATCCGGCT TCA AGCCGC-TTGGGCCGA     TGTGATGCGGTTGCG  73 8
   Mfla_0872 NONE
   Mfla_0871  910061 ..  910075 -    -5  -3.54027   GCAGTAAAAAGAAAT               TACCAA CAT TCGGTA               TCGCCTGTGTTTATT  54 176
   Mfla_0865  905567 ..  905582 -    -9  -3.41013   CAAGGATAGCCAGAA              GCCGAT GCTG ATCGGC               AAGGGCGGCGAAAAG  66 422
   Mfla_0855  895465 ..  895477 -  -9.1  -3.06183   GGCAGTGTGATTGAA                GCGCA GCA TGCGC                TGATGGATTGCCTGG  63 160
   Mfla_0847  889051 ..  889074 -   -11  -5.00616   CTTGTGCCGAAAAAA          CAACGGAGGC AAAT GCCTCCATCG           CTTAACTTAAATATT 100 67
   Mfla_0846 NONE
   Mfla_0845  887486 ..  887508 -  -6.2  -3.30443   TGACCATCACATGAA           GTGGCGATAT CGC ATCACGCCAC           AGATGCATTATAACT  54 132
   Mfla_0843 NONE
   Mfla_0842  884576 ..  884586 -  -3.2  -3.66117   ATGAAACCAAATCAA                 CAAG CGC CCTG                 ATGTTAATTATTTGA  53 33
   Mfla_0841  883687 ..  883701 - -12.8  -4.18494   TATCTGTACCGAAAA               GCCGGC ATC GCCGGC               TTTTTGTTTTTTGCT 100 75
   Mfla_0837 NONE
   Mfla_0836  879908 ..  879923 - -10.4  -5.10767   CACTGAATACAAAAA              GGCAGC CTAG GCTGCC               TTTTTCATTGATCAC 100 78
   Mfla_0832 NONE
   Mfla_0831  873168 ..  873183 -  -3.3  -4.14511   AACTGCACCTGAAAA              TCATG CAGCAC CATGA               CAGCCGCCCCCAATT  60 10
   Mfla_0830 NONE
   Mfla_0829  872038 ..  872082 -  -3.4  -3.19602   TGTCCCACACGAACA CGGCCTTGAATTTGC-CCTGG CGCA CGAGGCGCACCGTCATGGCCG TTTTACCCGACCGGC  46 86
   Mfla_0828  871477 ..  871492 - -10.4   -4.8048   CGGTTACAGGAAAAA              GGGCCA TTTT TGGCCC               TTTTCTTTACAAACT 100 53
   Mfla_0827 NONE
   Mfla_0826 NONE
   Mfla_0825 NONE
   Mfla_0824 NONE
   Mfla_0823 NONE
   Mfla_0822  868155 ..  868186 -  -5.1  -3.41125   GCGACATATCGACAA      CGAGC-ATTGGCAG ATGGA CGGCCAATTGCGCG      GCGCTGATGCTGCGC  54 156
   Mfla_0821  867411 ..  867428 -  -4.7  -2.53409   CAGGAATGCACCAAC             GCCAAGG CCAA CCACGGC              CAGAATCTGAATTGT  46 56
   Mfla_0820  866534 ..  866558 - -10.7  -2.53125   ACGCTTGATAAAACG          GCCTGTACGCT TCG AACGTGCAGGC          TTTTTTGTTGCCTTA  72 352
   Mfla_0817 NONE
   Mfla_0816  862114 ..  862129 -  -6.1  -4.29396   AAGGATTTACCAAAA              CCAGG ATGACA CCTGG               TTTTTTTTTGCTGTT  69 40
   Mfla_0812 NONE
   Mfla_0811 NONE
   Mfla_0810 NONE
   Mfla_0809  855408 ..  855419 -  -5.8  -3.53012   TTTCGGTTTCCTAAA                CTGC GACT GCAG                 TTAACTTTCTCAATC  59 9
   Mfla_0808 NONE
   Mfla_0807 NONE
   Mfla_0806  853312 ..  853328 -  -5.1  -3.06509   GGGGAAACAACTACA              CCGTGAA ACT TTCACCG              CAGCCGCATTCATCT  51 4
   Mfla_0805 NONE
   Mfla_0804 NONE
   Mfla_0803  850309 ..  850325 -  -4.3  -3.86897   CCGAGGGTGTAGAAA              CCCAGGC TCA GCTTGAG              TTCCTGCGAGGGCAA  59 193
   Mfla_0800 NONE
   Mfla_0799  842789 ..  842802 -  -9.5  -4.79373   GAACATAATAGAAAA               GCCCC TGAC GGGGC                TTTATCTATTATGGG 100 53
   Mfla_0795  837737 ..  837753 -  -7.9  -3.68351   GGGCGATGACGGAAA              GCCGAGG ATT CCTTGGC              TTCCCGTCAATAGGG  68 43
   Mfla_0794 NONE
   Mfla_0793 NONE
   Mfla_0792  834910 ..  834935 - -14.9   -4.2349   GGGCGATACGCAAAA         TAAAAGCCGGA AGGA TCCGGCTTTTA          TTAGGGCATATTTCC 100 52
   Mfla_0789  831116 ..  831128 -  -5.5  -2.58544   TGTTATCGTGACAAT                GACAG GGG CTGCC                GGCAATTTGCTATAC  48 468
   Mfla_0787  829871 ..  829903 -  -4.2  -3.93136   ACATTGATCTACAAA     TGG-CTCAAAGGCAA GACC TTGCGTCCGAGACCA      TATGAGGTGCATCAG  59 341
   Mfla_0773 NONE
   Mfla_0772  811925 ..  811949 -  -4.9  -3.39841   CGGGAAGAAAGAAAT          GCGTGGGGCTT CCG AAACTCAACGC          CGGGTTACCCAACCT  52 19
   Mfla_0771 NONE
   Mfla_0770 NONE
   Mfla_0769 NONE
   Mfla_0768 NONE
   Mfla_0767 NONE
   Mfla_0766  805876 ..  805890 -  -2.2   -4.7373   GCATTCGATGAAAAA               CATTTT AGT AAAATA               TTTCTTCGTCATAAA  69 339
   Mfla_0753  791114 ..  791138 -  -2.9  -3.34043   GTGATGATGTGACAA         CGGG-ACACA TGGGGG TGTATGCCCG          GATTACAAGAGGGCA  47 84
   Mfla_0752 NONE
   Mfla_0751  788422 ..  788448 -  -8.6  -2.62263   AGGGCTTCCAGATGA         GGCACATCGGGA AAC TCCCTGTGCGCC         TCATGAGGTTACATG  61 50
   Mfla_0750  787081 ..  787100 - -10.8  -5.54907   GGTAGAAAATAAAAA            GACATGGT AGAA ACCATGTC             TTTTCTGCACTTCAA 100 44
   Mfla_0749  784731 ..  784745 -   -10  -2.87564   TTATCTGCCGATAGA               CCCACA TGA TGTGGG               CCGCACCTACGACTC  68 401
   Mfla_0747  783048 ..  783082 -  -7.1  -3.01791   ACCCGCTGGCCAAGA    CGCCGCAGGCAT-ACG CCTC CATCATGCAGGCGGCG     GGCGAAATCAGGAAA  59 277
   Mfla_0733  764140 ..  764152 -  -7.7  -3.37344   TCCTTATTCAAGCAA                GGCAT GTT ATGCC                ATCAGCAGCGCGTCA  64 38
   Mfla_0732 NONE
   Mfla_0731 NONE
   Mfla_0730  761362 ..  761384 - -12.1   -5.5353   TATATGAATAAAAAA           GCTTGATGC ATGCA GCATCAAGC           TTTTTTGCTTTTAAG 100 116
   Mfla_0726 NONE
   Mfla_0725  755944 ..  755963 -  -9.2  -3.56568   TAAGTACTTTGCAAA            CCCTTGGC TTTT GCCAGGGG             TTTATTTTTTATGGG  71 207
   Mfla_0723  752989 ..  753017 - -17.6  -2.59564   GTTCCAGTGTACAAG        GAGCAGAAGTCG TCACC CGACTTCTGCTC        AGTACTATGAAAGGT 100 30
   Mfla_0722 NONE
   Mfla_0721  750378 ..  750399 -  -2.1   -2.5742   GCGAAATAGTAAGAT           CGGGCAGTG CCAA CAACGCCAG            GAAAGGTTTGTTTGT  39 51
   Mfla_0720 NONE
   Mfla_0719 NONE
   Mfla_0718  745867 ..  745881 -  -4.2  -5.68023   CGACAAGGAAAAAAA               GCATGC CGC GCATGG               TGAGCATCGCGGTTT 100 478
   Mfla_0716 NONE
   Mfla_0715  743308 ..  743322 -  -5.6  -3.71913   CCTACATGGAAAAGA               GCGCAT CCG AAGCGC               GTGCTGCGCCTACCC  59 196
   Mfla_0713 NONE
   Mfla_0712  741462 ..  741487 - -20.5  -3.18582   CAGTTCAGCGATCAA         CCCCCGTCTCC TTTT GGAGACGGGGG          TTTTTGTTTTAAAAA 100 371
   Mfla_0708 NONE
   Mfla_0707 NONE
   Mfla_0706 NONE
   Mfla_0705 NONE
   Mfla_0704 NONE
   Mfla_0703  732783 ..  732795 -  -6.3  -3.75897   AAGTTTCAAGGCAAA                CAGAA TAC TTCTG                AATGACGAGTATTTG  63 80
   Mfla_0702  731782 ..  731831 - -29.7  -3.15249   TACATCCCGCATGAA GCGACACCATGAAAAAAGGCTGC AACT GCAGCCTTTTTTCATGGTGTCGT ATCCAAGGTCCCGCC 100 42
   Mfla_0699 NONE
   Mfla_0698 NONE
   Mfla_0697 NONE
   Mfla_0696  725916 ..  725944 -  -5.1  -3.85817   ATGGCTTTGCAGAAA        TCGTCCGGCTTCG TAT CAATGCCGGGCCA        GCCACCATAGCAGGA  61 12
   Mfla_0695 NONE
   Mfla_0693  722165 ..  722196 - -10.8   -2.5294   GATCGGCGAGAATAT      CGTCTTCGTCGGCG TCGG CGGCAACGAGGACG       TGCCGATTCCGCGTT  64 503
   Mfla_0681 NONE
   Mfla_0680 NONE
   Mfla_0679  708506 ..  708539 - -10.5  -5.00884   ATCGCGTGCAAAAAA     CAAAAGCGTGTAATT TTTA AGTTACACGCTTTTA      TTCTGGCTGGGGAGG 100 123
   Mfla_0678  707450 ..  707473 -   -16  -4.76963   CCAGATAACAGAAAA          GGCGGACGGG TATG CCCATCCGCC           GGAACCATGCTCCCG 100 41
   Mfla_0677 NONE
   Mfla_0676 NONE
   Mfla_0675  704942 ..  704959 -  -7.7  -3.44051   GTTGGATGAGGAGAA             TCCGTGC CGTA GCACAGA              TTTCCCCCTCCACTG  64 50
   Mfla_0673  703637 ..  703653 -  -2.3  -3.56821   AGGACACGCTGGAAA              TGCAT GCTGGAT ATGCA              AGCGAAGGAGCCTAG  47 43
   Mfla_0672  703147 ..  703165 - -14.6  -4.90266   GGCATCAATGAAAAA             GCCAGGCA AAA TGCCTGGC             TTTTTCATGCTGGGT 100 91
   Mfla_0668  698642 ..  698659 -  -4.9  -3.11634   CTGGATACGAGTCAA             GATTGAC CGAC ATCAATC              GTGTGCATTATGCCA  50 60
   Mfla_0667  696508 ..  696540 - -11.4  -3.91087   GCAAACCATAGGAAA     GCCAT-TCCCGGC TTGACTGC GCCGGGATATGGC      CTTCAGCCGCTGTGC  88 28
   Mfla_0666  695915 ..  695928 -  -2.4  -3.29273   CCTATCAGCAGAATA               CAGT GTTGGG ACTG                TGGGTGACAGATTGA  45 235
   Mfla_0665  693528 ..  693542 -  -4.3  -3.36117   CGAATGACAGAAAAT               CAATG GCAGG CATTG               GTGTTTGTACTGTGC  50 190
   Mfla_0664  692823 ..  692840 -  -8.4  -5.27335   CGGGCCAAATAAAAA             GGCGGA ACGATG TCCGCC              CTTGGGAACACTGCT  95 45
   Mfla_0662  690379 ..  690389 -  -2.4  -3.13475   CAAGTTGAGAGGGAA                 GGCC TCT GGCG                 TCTCCTTTCATACCG  43 351
   Mfla_0661  689740 ..  689766 -  -3.6  -4.07687   AGCTTGGTTGCAAAA         CTCAAGATCCCG TCA CCGCATCATGAG         GTGGAGATAGAAGCT  60 241
   Mfla_0658  686843 ..  686857 -  -2.1  -2.52516   TTTGTTATTACCAAG               CACAG CTATT CTGTA               TTGAACGAGGCATCC  38 245
   Mfla_0654 NONE
   Mfla_0653  681890 ..  681904 -  -2.8  -4.18494   GACCTTGATGGAAAA               TGGCAT CCC ATTCCA               GGTGGTGCCTGGCAT  59 376
   Mfla_0651 NONE
   Mfla_0650 NONE
   Mfla_0649 NONE
   Mfla_0648  676827 ..  676848 - -14.5  -3.61398   TCCTGGGTTGAATAA           GCGATGTGC CGAT GCACATCGC            TTTTTTTATCGCGCC  93 213
   Mfla_0646 NONE
   Mfla_0645 NONE
   Mfla_0644 NONE
   Mfla_0643 NONE
   Mfla_0642 NONE
   Mfla_0641  669576 ..  669586 -  -2.4   -2.8507   GTAGCCAAGGAACGA                 GGGC TCA GCCA                 AGGCGGTAGAGTTGC  40 19
   Mfla_0640 NONE
   Mfla_0639  667376 ..  667393 -  -8.4   -4.7497   TTTACCCAGGAAAAA             CCGCAG CTTTGC CTGCGG              TTTTTTGTTGCATTT  88 415
   Mfla_0626 NONE
   Mfla_0625  655233 ..  655262 - -19.5  -3.53091   ACCCTGTCGTGGAAA       CAATCAAGCCGGA CTTG TCCGGCTTGATTG        TTCAATGGTGTGCGA 100 27
   Mfla_0623  653505 ..  653516 -  -3.6  -3.62275   ACGTATTACGGCAAA                GCGC TGGG GCAC                 AGTCTTGCTTCTACA  53 180
   Mfla_0622  651796 ..  651818 -  -9.1  -5.75342   GGGGTGTAAAAAAAA           CCGAGAAGC TTATG GCATCTCGG           TTGACACGGAGCTAT 100 55
   Mfla_0621 NONE
   Mfla_0620 NONE
   Mfla_0619 NONE
   Mfla_0618  649685 ..  649710 - -17.7  -3.05384   CTCTGGGCGAGCTAA         CAAGGCCAGGA GCAC TCCTGGCCTTG          TCGTTTAACCAGCGG 100 57
   Mfla_0614 NONE
   Mfla_0613 NONE
   Mfla_0612  643593 ..  643604 -    -3  -4.44608   GCTAGGCAAAAATAA                TATG TTTT CATA                 ACGATATACCCCGAT  62 64
   Mfla_0611 NONE
   Mfla_0610 NONE
   Mfla_0609  640463 ..  640477 -  -5.6  -2.50493   CCGATCAGCAAAATT               GCGCAG GAT CTCCGC               GTGAATATCGTTGCC  46 203
   Mfla_0600 NONE
   Mfla_0599 NONE
   Mfla_0598 NONE
   Mfla_0597 NONE
   Mfla_0596  619889 ..  619902 -  -3.1  -3.65351   GCAGGTGCATTGAAA               GTGACG TAT CG-CAC               GTTCAAGCCCAAAGG  50 495
   Mfla_0594 NONE
   Mfla_0593 NONE
   Mfla_0592 NONE
   Mfla_0591  615759 ..  615775 -  -2.2  -2.71144   CAGCCTTGCCAAGCA              GGCTCT GAAGT AGAGCT              TTACCCGCGTCCCAT  39 67
   Mfla_0587  611799 ..  611809 -  -2.4  -2.77222   AGCATGAGCCGAAAG                 CTCG GTA CGCG                 GCCCTTGCAAGCCCT  40 104
   Mfla_0585  609490 ..  609520 - -21.4  -3.53444   TCATGTTGCCTTAAA       TGAAAAAGCCACGC GGT GCGTGGCTTTTTCA       TTGGGTGTCGCAATG 100 43
   Mfla_0583 NONE
   Mfla_0582 NONE
   Mfla_0581 NONE
   Mfla_0580 NONE
   Mfla_0579 NONE
   Mfla_0578 NONE
   Mfla_0577  601493 ..  601504 -  -7.2   -4.0098   GGCCAACGCAAACAA                GCCG CCGT CGGC                 GCATTGATGCCCTCG  71 41
   Mfla_0574 NONE
   Mfla_0573 NONE
   Mfla_0572 NONE
   Mfla_0571 NONE
   Mfla_0570 NONE
   Mfla_0569 NONE
   Mfla_0568  591771 ..  591799 - -11.6  -4.71426   GGTGCATCAATAAAA        CACCGGCGCCCG TCATG CAGGTGCCGGCG        GCTGTTACTTCAGTC 100 30
   Mfla_0567  590166 ..  590185 -   -10  -5.42605   GCAAGAAAAACAAAA            GGGCTAGC CTAA GCTAACCC             TTTGTTTATTTGGTG 100 351
   Mfla_0566  589497 ..  589511 -    -7  -4.15864   TACAACAATCATAAA               CGGCGC GAC GCGCTG               ATAGCAGCATTGAGG  68 290
   Mfla_0564  587692 ..  587719 -  -4.8  -4.87291   CATCCGAACGAAAAA        GCCTACGCCAGT ATTG AATGGAATAGGC         CGACGCACTATGCGT  77 33
   Mfla_0563 NONE
   Mfla_0562 NONE
   Mfla_0561 NONE
   Mfla_0560  582582 ..  582601 -  -9.2  -3.36823   CTCCGGAAAACGTAA            GGGCTAGC ATTT GCTGGCCC             TTTTTATTTTATGCA  69 245
   Mfla_0558  580695 ..  580722 -  -9.8  -3.53091   ATGCCGCCTTGCAAA        TGCCTGCAACCG CCGC CGGTATCAGGCA         GGCTGTTTCACCCCG  74 19
   Mfla_0556  578940 ..  578961 - -11.6  -6.00814   AATAATCAAAAAAAA           TCCGGTGG ATTACG CCACCGGA            CCAAGGGACAAGGAG 100 73
   Mfla_0545  568655 ..  568673 -    -3  -4.42639   ATACCCGAAGGAAAA             GCTCATCA GCG TGCTGGGC             GTGGTGTCCAGCGTG  64 465
   Mfla_0540  565795 ..  565818 - -13.2  -5.60993   CCGCCCATAAAAAAA          GCAGACATCC CTCG GGACGTCTGC           TTCAAGGCACTGGCT 100 89
   Mfla_0537  562467 ..  562484 -  -5.5   -2.7185   AGTATGCGGTAATGA             CGATGGCG ACG CGCC-CCG             GCGGTTAGGGCGTCA  48 60
   Mfla_0536  562067 ..  562083 - -11.5   -5.1675   CCATCCAGTAAAAAA              GCCGGCA TGT CGCCGGC              TTTTTTACTGGATGG 100 50
   Mfla_0534  559428 ..  559478 -  -9.1   -4.2349   TCCTGATATTGAAAA GTTG-ATACCCAGCGATATCAGAA GATA TTCTGATGTCGCTGGGTGTTCTTC AATTCCGGGCTGATG  80 24
   Mfla_0531  556086 ..  556100 -  -5.6  -3.55801   ACGAATTGTGGGAAA               CCGAGC ATG GCCCGA               AGGGCGGGGACGAAA  56 477
   Mfla_0526 NONE
   Mfla_0525 NONE
   Mfla_0524 NONE
   Mfla_0521  542501 ..  542530 -  -9.3  -3.15241   AACATATAGCGAAGA       TTGTCCGTCGATGG ACC CCACCG-CGGGCAA       TTGTGAGTGCGGTGG  67 71
   Mfla_0519  540604 ..  540614 -  -6.8  -3.07816   CTGGCACGCAGCGAA                 GAGG TGC CCTC                 CGAGCAAGTCGGTGC  54 446
   Mfla_0516  536787 ..  536799 -  -4.8  -3.36273   CCGCTTCAACACCAA                GCTC GACGA GAGC                GATAAGCGCTATTTC  49 417
   Mfla_0514 NONE
   Mfla_0513 NONE
   Mfla_0512 NONE
   Mfla_0511 NONE
   Mfla_0510 NONE
   Mfla_0509 NONE
   Mfla_0508  527745 ..  527762 - -12.7   -5.1356   CTTTACCAATAAAAA             CGCCGCA TTCT TGCGGCG              TTTTCGTCGTAGCGT 100 58
   Mfla_0499 NONE
   Mfla_0498 NONE
   Mfla_0497 NONE
   Mfla_0496 NONE
   Mfla_0495  513534 ..  513545 -  -4.4  -2.83271   TGATTGTGAGAATCA                CCAA GCGC TTGG                 CCTATGCCGATGCGG  45 184
   Mfla_0489 NONE
   Mfla_0488 NONE
   Mfla_0487 NONE
   Mfla_0486 NONE
   Mfla_0484 NONE
   Mfla_0483 NONE
   Mfla_0482 NONE
   Mfla_0481 NONE
   Mfla_0480 NONE
   Mfla_0479  493511 ..  493522 -  -4.4   -4.3255   CTTTCAATCAATAAA                GTCT GATA AGAC                 TATTGACTTAGAATT  65 40
   Mfla_0478 NONE
   Mfla_0477  491927 ..  491947 - -10.5  -3.63283   AAAGCGAAAGTATAA            TAGGAGACA GAT TGTCCCCTA            TTGTCTGGGTATTTT  79 398
   Mfla_0475  487030 ..  487056 -  -5.8  -2.93616   ACCATGAACACGATA         TGCCAAGCCTTG ATC CAAAGCATGTCA         ACCCGCCTTACCTAA  53 23
   Mfla_0474  486646 ..  486657 -  -4.4  -3.89822   TATCCAGGCTAGAAA                GGTT TGAC AACC                 ACTAATATCACCACT  57 7
   Mfla_0473  485803 ..  485817 -  -5.7  -3.84514   ATGGTAAGCAGGAAA               TCAGG AGCTG CCTGA               TTAACTCGGCCTAGG  64 36
   Mfla_0472  484626 ..  484644 - -11.7  -4.81083   TGCAAGCATGAAAAA             GCCCGCA GGGCG TGCGGGC             TTCTTGTTTTTGCTT 100 58
   Mfla_0471  483574 ..  483584 -  -6.8  -3.19874   AATAAAGACGTAATA                 CGCA TGT TGCG                 ACTCCTTAAACGAGT  57 31
   Mfla_0470  483079 ..  483100 - -15.9  -3.15579   TTAAGCTTTCATGAA           CATGCCGGG CTCA CCCGGCATG            TTCATGAGTGGGGAT 100 51
   Mfla_0469  482237 ..  482262 -  -4.7  -2.87354   GCAAGCAATTAATGA         GCAGCTTATTT GAAA AAGTGAGCTGC          ATAACGTTTGTTGAG  47 5
   Mfla_0468  480988 ..  481002 -  -8.5  -2.52464   TCTTGCCGCAATGGA               GCGCC GAGCA GGCGC               TGCATCTGGGGCAGG  55 469
   Mfla_0465  479219 ..  479230 -  -5.8  -2.78384   TTCTTTTTGATTATA                GGCA ATTC TGCC                 ACAGCTTTGCACCAT  52 102
   Mfla_0464  478645 ..  478676 - -20.3  -6.09133   CAGGCGAAAAAAAAA      GCTCGCCAACCGT GTTGAT ACGGTTGGCGAGC       TTTTTTGCTCTGACC 100 198
   Mfla_0463 NONE
   Mfla_0462 NONE
   Mfla_0461 NONE
   Mfla_0460  474763 ..  474789 -  -7.3  -2.78463   AGGCCTTGCAGGATA        TGGGCATGCACC GCAA GGTGCA-GCTCA         TCGTCTCGGGCGGTA  54 506
   Mfla_0450  462798 ..  462817 - -13.6  -3.72893   GACGGGCTGATCAAA            CAGGACGC GTTG GCGTCCTG             TTTGTGTTCGGGAGG  93 46
   Mfla_0443  451585 ..  451600 -  -4.6  -2.72463   ACCCAGCCGGAATGA              CCGTCA TGCC TGCCGG               GATAGGATAAGGATC  46 75
   Mfla_0437 NONE
   Mfla_0436  445655 ..  445670 -  -3.2  -3.59979   TGGCCTGATGCCAAA              CCTGAT GGCT ATCTGG               TGCGCGGTTGGCCAG  50 109
   Mfla_0435  443591 ..  443608 - -14.1  -4.84359   GCAGGCCTAGAAAAA             GCCCGGC ATTT GCCGGGC              TTTTTTCATTTGGCG 100 31
   Mfla_0432 NONE
   Mfla_0431 NONE
   Mfla_0430 NONE
   Mfla_0429  435346 ..  435358 -  -3.4  -3.60818   GTAAAACGTTGTAAA                CAGT GCGTT ACTG                CGGAGACATGACTCC  50 20
   Mfla_0423  429026 ..  429061 -    -6  -2.76162   CAGGTGAGCGCAAAG    CAGCTGGCGAGCGG AGATATTG CCGATAGCCTGCTG     GCAATGCTTAATGCA  49 272
   Mfla_0418  424341 ..  424357 -  -3.6   -4.1899   CCAGCCTAGGCAAAA              TCCAGC AGGGG GCTGGC              AGCTAAAACATTGGC  60 100
   Mfla_0409  416256 ..  416279 -   -16   -3.0792   TAACACCTGAGTTAA          GCCG-CGCCGC GAA GCGGCGTCGGC          TTGAATGAATTGTTA 100 38
   Mfla_0408  415282 ..  415303 - -13.7  -3.06133   TAACGTTGGAGTTAA           GGCCG-CGCC GAA GGCGTCGGCC           TTGAACGACTTGTTA  86 67
   Mfla_0407  414441 ..  414458 -  -8.3  -2.60571   AACGTTTGAATTAAG             GGGCGCC GTTA GGCGTCC              TGCTTGAATGATGGT  61 400
   Mfla_0406  413564 ..  413577 -  -4.5  -2.56661   AACGGAAGAACAGAT               GACAC AACC GCGTC                GTACCCGCCTCGATA  46 305
   Mfla_0402  411279 ..  411292 -  -3.8  -2.89881   GATCTACCGTACAGA               CAGC TTCCAC GCTG                ATTGCAAGCAACGCA  44 149
   Mfla_0400  409415 ..  409437 - -10.5  -2.71712   GCTCCTGGCTGAAAG           GGCCAAGCC ATATA GGCATGGCC           TGTGGATCACCTAAG  69 87
   Mfla_0399  408037 ..  408049 -  -7.7  -2.52516   CCGGGGATGACGAAT                TCCAC CCA GTGGA                TGATTTCCGGCAATA  57 248
   Mfla_0397  406090 ..  406105 -  -5.4  -3.70902   CCTGTCACAGTGAAA              TCACAG GTCT CCGTGA               CGGCAATCACTGCCA  59 268
   Mfla_0395  403592 ..  403618 -    -8  -3.02511   GTCATTGGTTCAAGA         GAAGAAGGCCTG AAG CAGATCTTCTCC         AATGCTTCCGAGCAT  58 188
   Mfla_0388  395825 ..  395844 -  -4.9  -2.57489   CATCAAGGGAATGGA            GCGCAAG AATACG CTGGCGC             TGAAGCGAACCTGGC  43 485
   Mfla_0383  391350 ..  391383 -  -4.5  -2.67515   GCGAGCATGACAGGA     TGATCCCAGGCCG GCAGAGAG CGACCTGGGATTT      TGCTTATTTGCGTTG  46 29
   Mfla_0382  390801 ..  390825 - -20.1  -3.63241   CACTAAGTAGAAATA          CAAAGCCCCGC ATT GCGGGGCTTTG          ATCATTGATTGAGCA 100 67
   Mfla_0375  385396 ..  385408 -  -9.1  -3.40597   CGTCCGATGGAAATA                CTGCC TTG GGCAG                GAAGTGCCCTTAGGC  69 35
   Mfla_0374 NONE
   Mfla_0373 NONE
   Mfla_0372 NONE
   Mfla_0371  378816 ..  378840 - -12.9  -5.44721   AGCAGTGCAAAAAAA          TGGCCTGATTC AGT GAATCAGGCCC          AGCGTGCAGAGTTTC 100 138
   Mfla_0369  377143 ..  377153 -  -8.2  -3.34398   TCCCCTCCGGAAAGA                 GGGG GGG CCCC                 TATGTGCATCCTGAT  66 76
   Mfla_0365 NONE
   Mfla_0364  372476 ..  372505 - -19.5  -3.75169   GAGCATGGTAGGAAA       TAAAAAGCCCCGG AAAA CCGGGGCTTTTTA        TTTAGCATGGCTGCC 100 71
   Mfla_0363  369319 ..  369351 -  -5.4  -3.90291   ATCTGCTCAATGAAA      TCAAGCCCAGCTTC AGGAA GCTGCTGGGCCTGG      GTGCCATCTGTGTAG  62 514
   Mfla_0358  363838 ..  363863 -  -6.1  -3.30474   CTGGACAAGGAGCAA         GGCAAGTAATC CCTA GCTCACCTGCC          TGAGCCGCATTGGGC  57 167
   Mfla_0357 NONE
   Mfla_0356  362444 ..  362471 -  -3.5  -2.66435   AGGGTCATCAGAGCA        CTCCAGTAGAA TGATCG TTCTATTAGAG         GCCTGCTGGCGATAG  42 58
   Mfla_0355 NONE
   Mfla_0354 NONE
   Mfla_0353 NONE
   Mfla_0352  358007 ..  358023 -  -2.9  -3.41602   TGCACCTGACTATAA              CCGTATC AAT GACATGG              AAAAGCTGCCTATTT  47 203
   Mfla_0351 NONE
   Mfla_0350 NONE
   Mfla_0349  355081 ..  355108 -  -5.4  -2.74012   CGAGTACGGCAAGGA        GGTGCAACGCAG CCAG CGGCGTTGTGCC         AGTGACGATCAATGG  48 34
   Mfla_0348 NONE
   Mfla_0347 NONE
   Mfla_0346  352144 ..  352169 -  -8.9  -2.74144   GCCTGAGCTTTAAAT         CTCCCCGGC TCGGGCAT GCCGGGGTG          GTTGATTTATTTGTG  63 32
   Mfla_0345  350601 ..  350620 - -10.7  -4.25104   GCTGTTCCATTAAAA            GCTGCGC TATTCG GCGCAGC             CAGACGGGAGGGAAA  87 85
   Mfla_0343  345761 ..  345782 - -14.5  -4.18164   AATTGCTTAAAACAA           GCCAGTCAG TGAG CTGACTGGC            TTTTTTGTTGGCTGG 100 83
   Mfla_0339  341460 ..  341473 -  -2.4   -3.6968   TGACAATGGCAACAA               TCGT AAGGGA ACGA                ATGGAAGGAAACCAG  50 217
   Mfla_0338 NONE
   Mfla_0337 NONE
   Mfla_0336  336668 ..  336687 -  -5.7  -3.57144   CGGCTTATGTCGAAA            CCAAGCT CGGTGC AGCCTGG             GGGCGGGATTGATGT  59 378
   Mfla_0333  334180 ..  334193 -  -9.5  -2.98387   CTTCAGAAAAGACTA               GCGGC CTTT GCCGC                TCATGGAGCCGCGAT  69 9
   Mfla_0332  331934 ..  331980 - -21.9  -6.20267   TTAAAAATAAAAAAA GCGTCCACTCCAGATA-CCCTT TTTC AAGTGCTATCTGGAGTGGACGC CATTGTCCTGATCGT 100 347
   Mfla_0331 NONE
   Mfla_0330 NONE
   Mfla_0329  327618 ..  327662 - -27.5  -5.63517   CGCCCAAACAAAAAA GGCGTCCTGAATGCAGACA GTGTGGT TGTCTGCATTCAGGACGCC TTTGTCCTTGGTCTT 100 296
   Mfla_0327 NONE
   Mfla_0326 NONE
   Mfla_0325 NONE
   Mfla_0324 NONE
   Mfla_0323 NONE
   Mfla_0322 NONE
   Mfla_0321 NONE
   Mfla_0320  317976 ..  318033 - -19.4  -2.95674   CCAAAAACAAAAACG GCGTCCATGGCTTATGCAGCAACTGCC TGGAG GGCAG-CACTAAACAAGCCATGGACGC CGTTGTCCACAACAG 100 365
   Mfla_0319 NONE
   Mfla_0318 NONE
   Mfla_0317  310587 ..  310600 -  -3.1  -3.21416   TATTGTCAGGAGGAA               TGACA TGCA TGCCA                AAGGTTGGTTCCGGG  45 158
   Mfla_0316  310144 ..  310164 -  -8.2  -2.79878   GGGATTGATTTAAAG            GCGGCAGG TTCTG CATGCCGC            TGGCAAACCCCGGTT  62 116
   Mfla_0314 NONE
   Mfla_0313  307643 ..  307686 -  -3.3  -2.74144   GGCGGACTCCGAAAT TCGAAAAGACCGCATTTAT ACCATG AAAAACGGAGTCTTTTCAA GTGAATTCAAAGATT  42 52
   Mfla_0312 NONE
   Mfla_0311  307189 ..  307204 - -11.8  -5.53288   TCTAAGCGAAAAAAA              GCCCGC ATTT GCGGGC               TTTTTGTTCAGCTGA 100 46
   Mfla_0261  266325 ..  266335 -  -2.4  -5.28176   TTGATCCAGAAAAAA                 GGCC AAC GGCA                 ACTGGATTAATTGCA  76 91
   Mfla_0235  247768 ..  247793 - -11.1  -3.65046   GCCTGAGGTGAAGAA         GGCCGCGCCTGC ACT GCAG-CGTGGCC         TGTTCCTGTTTGGTT  81 39
   Mfla_0232  243429 ..  243449 - -12.5  -2.64595   AAGCGCCACCACAAG            CGCCGGCTG ATC CAGGCGGCG            TTCGTCAAACTGCTA  73 215
   Mfla_0229 NONE
   Mfla_0228 NONE
   Mfla_0227  237298 ..  237323 - -14.9  -4.16016   CGATTCCTGAATAAA         TAAAAAGCGGC CTTG GCCGCTTTTTA          TTTATTCAGGCCCTA 100 84
   Mfla_0225  235518 ..  235528 -  -6.8  -3.79747   CGAGCGAGCAGGAAA                 CGGA GCA TCCG                 CCATTGCTGCTGGCG  63 214
   Mfla_0221 NONE
   Mfla_0220  230607 ..  230625 - -10.2  -3.68619   CGCAACTGACGGAAA             GCCAGCGC AAG GTGCTGGC             ACCTCTGGCGCAGGA  74 387
   Mfla_0216 NONE
   Mfla_0215 NONE
   Mfla_0214 NONE
   Mfla_0213 NONE
   Mfla_0212 NONE
   Mfla_0211  221283 ..  221301 -  -3.9  -4.88795   ATCGAATAAAACAAA            CTGAAGCG TTAG CGCTT-AG             AACATCCGCTTTACG  74 108
   Mfla_0207  217254 ..  217298 -  -7.2  -3.62572   GATGAGGACGGCAAA GAGCTATGGTTGGCAG-TGGAG CAC CACCACCTGCCAGTCA-AGCTC AGGATGATAGATGAC  63 97
   Mfla_0204  214706 ..  214716 -    -4  -3.95435   CTTGGCAAAATACAA                 TTCA CTG TGAA                 CAGGGCTGTGCTGTA  57 47
   Mfla_0203  213453 ..  213465 -  -9.1  -2.90322   TGGCATGACAACAAG                GGCCA TAG TGGCC                GTTATGCCATGACAT  61 71
   Mfla_0199  210303 ..  210320 -    -7  -3.75105   TCAAGCGATGAACAA             GCGGTT TTTCTC AACCGC              AACGGCCGGCGCATC  63 435
   Mfla_0194  205762 ..  205790 -  -8.2  -3.21258   AGTAAGGTAAGGCAA       GTGCCCTGCATGC GAAC GCATGCAGGG-AG        GTTAGAGCAGAGGTG  64 123
   Mfla_0193  203893 ..  203919 - -15.2  -2.87132   CTGTTCGGTTACAGA         GGCTGCCCAG TACTAGG CTGGGCAGCC         TCACTTTCGGTATGA  95 126
   Mfla_0192 NONE
   Mfla_0191  202585 ..  202606 - -13.7  -2.66216   TTCCAGCATTACAAT           CCGGAGGCA GTCC CGCCTCCGG            CGCATCCTTTATTTG  84 34
   Mfla_0187 NONE
   Mfla_0186 NONE
   Mfla_0185  197341 ..  197355 -  -2.8  -3.53761   CAAGTTGCTGCGAAA               CCTG CACTGGT CAGG               CAGCCATTGCCATGA  49 21
   Mfla_0184 NONE
   Mfla_0183 NONE
   Mfla_0182 NONE
   Mfla_0181  191913 ..  191926 -  -3.8   -4.0942   GACGCAGCATAGAAA               GCCT GTTTAG AGGC                CTCACACACAAAATG  60 224
   Mfla_0176  188329 ..  188345 -  -2.9  -2.73124   CCCGATGCCCGAAAG              CGAGCTG CGC CAGTTCA              TCATGGACAAGGGGT  41 218
   Mfla_0169 NONE
   Mfla_0168 NONE
   Mfla_0167 NONE
   Mfla_0166  176948 ..  176965 -  -2.5  -3.97042   GCATGATCAAGGAAA             GCGCGGC GGTG GGGGCGC              AATGCCTCTGGTTTA  54 274
   Mfla_0161  173059 ..  173073 -  -5.7  -2.64099   TGGTTCGAGCAGAAC               CGCAA TGCGT TTGCG               CGGCTCAGGAATCTG  48 252
   Mfla_0151  160550 ..  160583 -  -6.6  -3.90112   GCTTCTGGAACGAAA     TCCTCGCCCAGGGCG GCTCG CGCCCCGCGCT-GGA     ATCGTTCATCGCGTT  66 313
   Mfla_0136 NONE
   Mfla_0135  146502 ..  146521 - -12.2  -3.18776   CTAAATCTATGAATA            GGTCATGC CAAA GCATGACC             ATGACTTTCCCGAAT  82 92
   Mfla_0134 NONE
   Mfla_0133 NONE
   Mfla_0132  141846 ..  141861 - -11.8  -5.13137   TAAAGAAAGGAAAAA              GGCCGG AATT CCGGCC               TTTTCGGTATCTGGT 100 54
   Mfla_0128  137038 ..  137056 -   -16  -5.15167   TACGAGCAACAAAAA             GCCCGCCA ACC TGGCGGGC             TTTTTGTTGGGTGCG 100 45
   Mfla_0125  135129 ..  135152 -  -2.4  -4.77567   ATCTCGATAAGAAAA          TGCGCGAAATC CGC GATACCG-GCA          AGGTGGTCGGTGCCG  69 486
   Mfla_0122  132434 ..  132448 -  -2.8  -2.60496   CGGTTGGTCAAATAG               GGTTGA ATT TTAACC               GAAATTCCCGGCCTG  41 68
   Mfla_0121 NONE
   Mfla_0120 NONE
   Mfla_0119 NONE
   Mfla_0118 NONE
   Mfla_0117 NONE
   Mfla_0116 NONE
   Mfla_0115 NONE
   Mfla_0114 NONE
   Mfla_0113  122369 ..  122400 -   -11  -3.84451   GTGCCGAAATGGAAA      GATATTCTGCGCAA GACC TTGCGCAAAGTATC       CAAAGCCGGGCACCA  80 391
   Mfla_0110  121169 ..  121182 -  -5.9  -4.20084   AGGAGGCATGCAAAA               GCCGC GGCA ACGGC                AACTCGACCTGAGAT  69 388
   Mfla_0109 NONE
   Mfla_0108  117386 ..  117419 -  -5.1  -3.53343   AAGTGCTGGTTGAAA     CGGCGACCC-CGCGCA GCA CGCGCGTGGGCTTCCA     AGCCTGTGTGGCTTC  54 124
   Mfla_0102 NONE
   Mfla_0101  109723 ..  109739 -  -6.5  -3.01712   CGTCTGGGCGGAAGA              CCACGTG CGT CACGTGC              CGCCAAATGGGGAAT  53 254
   Mfla_0094 NONE
   Mfla_0093  102581 ..  102599 -  -6.7  -2.70932   GTGCTGCTTTAATGA            CTGGCGCC GGCT GGCG-CAG             AAGCCTACTGTAGCC  53 30
   Mfla_0087 NONE
   Mfla_0086   94973 ..   94988 - -10.4  -5.57396   ATAACTAATAAAAAA              GGGAGC ATAT GCTCCC               TTGGTTTTTATTTGC 100 33
   Mfla_0073   78968 ..   78984 -  -7.2  -4.19817   TTCAGTGATGCAAAA              GCCCCG TAATG CAGGGC              CTGGTGTACTGATCC  73 56
   Mfla_0072   78287 ..   78304 - -12.7  -4.72272   TTGCTTCAGTAAAAA             GGCCGGT GTAT ACCGGCC              TTTTTATTTGATGAT 100 184
   Mfla_0063 NONE
   Mfla_0062   59729 ..   59742 -  -4.5   -3.6053   TTGGTTACAAATTAA               GCAGC ATAA ACTGC                GCCAAGTATTCTCGG  55 8
   Mfla_0061   58345 ..   58361 - -10.8  -3.93664   ATCCAATAGAGGAAA              GGGGCC TACAT GGCCCC              TTTTTAAATTCTCCC  85 61
   Mfla_0045 NONE
   Mfla_0044   43217 ..   43227 -  -5.4  -2.71924   GATGTTTCCTGAAAT                 TGCA AAG TGCA                 TATTATATGCGATGG  48 101
   Mfla_0043 NONE
   Mfla_0042 NONE
   Mfla_0041 NONE
   Mfla_0040   40407 ..   40426 -    -5  -2.57211   ATGCCCTTCCAGAAT            CGCTGTAT TCTA ATACAGAG             TTTGTCCTACAAAGT  46 60
   Mfla_0039   38725 ..   38740 - -11.8  -3.56568   GAACGATTGGCGAAA              GCCCCG CTTG CGGGGC               TTTGGGGTTTCTACT  83 36
   Mfla_0037 NONE
   Mfla_0036   35429 ..   35441 -  -4.1  -2.97475   TTTGTCATTATAAAG                CGCTA TCT TAGCA                TGTCCGGTCTTGCTT  47 57
   Mfla_0035   34427 ..   34437 -  -2.4  -2.95919   ATTACCCAATGAAAT                 CAGC CAT GCGG                 GAGGTCACTCATGCG  42 30
   Mfla_0034 NONE
   Mfla_0033 NONE
   Mfla_0032   30945 ..   30962 -  -4.9  -4.25104   TTCGCCCCAGTAAAA             GGCATTGT CGA ACA-TGCC             TTGCAGCAGGGCATG  65 431
   Mfla_0029 NONE
   Mfla_0028 NONE
   Mfla_0027   26896 ..   26916 -  -3.9  -3.14132   GGGTTGGGCCATGAA            TGGGGGC GGTTTTG GCCGCCA            TGCAACTTTGATGGC  48 131
   Mfla_0026   26426 ..   26442 -  -3.6  -2.82749   CTAAGAAGTGTAAAG              GGTGCC GGTCA GGCACG              GCTAATGTGGTGGAT  43 17
   Mfla_0025 NONE
   Mfla_0024 NONE
   Mfla_0023 NONE
   Mfla_0022   22539 ..   22556 -  -3.3  -2.94099   GGTTCCCATCATATA             GCCCGAG CTTG CTCATGC              CATGCGCAGCATCAT  45 159
   Mfla_0021   22356 ..   22371 - -11.8  -4.78661   ATGGAAAAAGCAAAA              GGGGCC TGGC GGCCCC               TTACGTACGGAGATG 100 50
   Mfla_0019   19632 ..   19655 - -15.4  -3.39895   TTCCTGACCAATGAA          GAATTGGCGC ATTT GCGCCAATTC           AGTCTGCTGGATGAT  88 398
   Mfla_0017   17903 ..   17934 -  -2.8   -3.6249   GAGAAAATATCACAA      CCCGTGCCCAATGA AACC CCTTTTGGCGCGGA       ATCCAGCAAATTTTT  51 96
   Mfla_0016   17477 ..   17494 - -11.3   -5.4505   TCGGGCAATAAAAAA             CGCCAGT ATCA ACTGGCG              TTTTTTATTGCCCAT 100 57
   Mfla_0013 NONE
   Mfla_0012 NONE
   Mfla_0011   14065 ..   14089 -  -3.5  -3.99324   CCTTATCATTACAAA          CATGGCGCTCA TAT TAAGCCGCATG          TGTTGCGAGTGTTAT  58 120
   Mfla_0010   13227 ..   13247 - -15.5  -2.71364   GCACCTGCTTAACGA            CAATGGGGC ATT GCCCCATTG            TCGTTTTCAATAGCT  95 51
   Mfla_0008   10522 ..   10533 -  -2.2  -4.03413   AGCGCGTCAGAGAAA                GTGA ATGC CCAC                 AAATAATCCCGGCAC  55 200
   Mfla_0007    9737 ..    9753 - -15.1  -4.72201   TTCTATAAAAAACAA              GCCGGGC ATA GCCCGGC              GATTAAGATTAAGCG 100 167
   Mfla_0006    7439 ..    7452 -  -2.3  -3.02461   CAATTTGCTCGAAGA               CCCGA CTTA TCCGG                TAGCAGACGATAAGC  42 83
   Mfla_0004    4892 ..    4920 -  -5.3  -3.80573   GCGATTACCAGCAAA        TTCTTGCAACTTC CCT GACATTGCAAGGA        CTCGTAGGCGAAGGT  59 444
