# Supplementary material for: Rapid, accurate, computational discovery of Rho-independent transcription terminators illuminates their relationship to DNA uptake
Source: Genome Biol. 2007 Feb 21;8(2):R22. doi: 10.1186/gb-2007-8-2-r22 (PMC1852404; doi:10.1186/gb-2007-8-2-r22)
Supplement: Additional data file 4 — Best terminators found downstream of each of the genes of the 343 organisms studied. [file gb-2007-8-2-r22-S4.zip › Methylococcus_capsulatus_Bath.bag]

        gidA    1897 ..    1918 +  -7.9  -2.69151   GCTGCTGCTGGTACA           C-CTGCGCCG AAC CGGCGCTGCG           TGATGTCTCCGAACG  53 1
        gidB NONE
     MCA0003 NONE
     MCA0004    4236 ..    4256 +  -3.2  -3.86346   GATCTTTGGAAAACC            CGCTGC TATGATGCC GCGGCG            TTTGTGCGGGGATGC  56 49
     MCA0005 NONE
      atpB-1    5446 ..    5458 +  -3.3  -3.08699   GCACGAAAGCCACTA                AGGGA TGC TCCCG                GTTCTTCTTTCTAAA  43 25
      atpE-1 NONE
        atpF NONE
        atpH    6803 ..    6822 +  -2.1  -3.21099   GGCCAGCTCCAGCGA            TTGGCGA AACGAC TCTCCAA             TTAGTAATGAGACAG  43 2
      atpA-1 NONE
      atpG-1 NONE
      atpD-1 NONE
      atpC-1   11150 ..   11186 + -23.9   -5.4505   CGCGGCGGTCAGCGG    CCCGGTAAAGGTGATGC TAT GCTTCACCTTTACCGGG    TTTTTTGTTGGCGGA 100 52
        glmU NONE
        glmS   14481 ..   14514 +  -3.1  -4.09864   TCGCCGGAGCCGCCC     CGG-TCGATTATGGGA TAA TCGCACATTCGATCCG     TTTTCCAGACTCCGT  59 59
        metG NONE
        bioA NONE
     MCA0018 NONE
     MCA0019   19192 ..   19212 +  -3.2  -3.57144   CCGCGGCGGTGGCAA           GCGGC-GGA AGTT TCCTGCCGA            TTTGAGGCTCAGAGG  51 0
        purC   21093 ..   21142 + -10.5  -2.82623   GGGAGGCGGCCGGCG GGCGTCGCGGGGGACCGGGCGGCT CGG AGCCGCC-GTACCGCGGCGATGCG TAGTTGTCGCAGAGC  60 86
     MCA0023   23757 ..   23787 +  -2.5  -3.14211   TCACCAGGGCGGCGT      TGCTGGCGGGATCGG TTT CCGG-CAC-CCAGCG      TTCGTCGACCAGGGT  42 502
     MCA0031 NONE
     MCA0032   33639 ..   33658 +  -6.4  -4.92385   CTTCGAGCAGGATGC            GCGGCTCCA GCT TGGGGC-GC            TTTTCTTTACCTATC  88 115
         edd   39902 ..   39920 +  -4.5  -3.15544   TTTCAATTTCGACGA            CGGTGTCC GCTA GGGC-CCG             TTCCTGCAACTGCAA  48 13
         eda   40681 ..   40704 +  -4.4  -3.64703   CAGAGCGATGCGGCG          TCCATCGTGC CGAT GCTCGACGGG           TTTCCATGCGGCGAG  54 137
     MCA0039   41857 ..   41872 +  -3.2  -3.84719   CGCCCCCGTTCGCCG              TGGATG CCCA CACCCA               TTTCCATTTCCCGCT  56 384
     MCA0042 NONE
        rpiB   44752 ..   44764 +  -5.5  -3.65199   GCCACCGGCCACTCC                GATGG GTA CCGTC                TTTGCCTGGGCGATT  57 56
     MCA0044 NONE
     MCA0049   50486 ..   50518 +  -8.3  -4.85599   GAAGCGGCCATGTAC      CCGTTTGCGTGGGTC CGA GGCCGGCGCAAGCCG      TTTTTCTCGGCTCCG  91 65
     MCA0052 NONE
     MCA0053   54113 ..   54123 +  -2.4   -3.2327   ATTTCGACCTTTTTC                 GGAG AAC CCCC                 TTCATGCTCGATTCG  43 40
        hemL NONE
     MCA0055   57618 ..   57663 + -11.9  -3.01712   ATGCGCGAGCCGGTG TCGATGAGGGCGGTGGCGATGA TGG TCAG-GCTGCCGCCTTCTTCGA TGTTGCGGGCCGCGC  68 314
     MCA0063   65832 ..   65848 +  -3.7  -2.53213   GGAAGGTCCCGAAGG              CATGG GAGGCGG CCATG              TCCGTTAAGCGCTTC  40 1
     MCA0064 NONE
     MCA0065   67709 ..   67722 +  -3.1  -3.57144   TTTGTATCAGCGTCT               CGAGGA ATC TCC-CG               TTTGAACGTCACCGC  51 7
        coaD   68249 ..   68260 +    -3  -2.76315   TTCATGGGTCGGGGG                TGAA GGGT TTCA                 GTTTCCAGATGTTCG  39 62
     MCA0069   71788 ..   71801 +  -2.3  -3.07291   GCGCAGCCCGCGAAC               CGCAT AGCC ACGCG                TTCCATGGAATCCTT  41 19
     MCA0070   73565 ..   73595 +  -6.1  -4.64676   AGCGGGTTGGACCTG       CCCAGTTCAGC AGCGGCTTG GCTGGCCTGGG       TTTTCTTCAGGGTGG  76 174
     MCA0073   76199 ..   76216 +  -6.3  -2.87132   CGCGAAGCGCATGCC             CGT-CAGC ATG GCTGGACG             TGTCTGACGGCAGCC  48 1
         gst NONE
     MCA0075   78032 ..   78047 +  -4.6  -3.53224   TAGATTGGGCTTGGC              CCTGTC CGGG GGCGGG               TTTCGAGCCGCGCTG  52 115
     MCA0076 NONE
     MCA0077   80143 ..   80157 +  -4.2  -3.82083   GGCTCCGCTCAAGTT               CTGAGG CGG CGTCAG               TTTCCGTTCTCCTGG  57 22
        slyD   85844 ..   85857 +  -9.5  -3.03159   CATCGGCCCGGCGGC               GGGCG ACCG CGCCC                TCTTCCACCACTTCG  59 205
     MCA0083   88143 ..   88164 + -10.1  -3.29144   GTGGGCCCGGGGTAT           CGGTTTCGG GCTG CCGCAACCG            TTGTCCCCGGAGTCG  68 53
     MCA0084 NONE
     MCA0085   89640 ..   89661 +  -7.2  -4.14392   ACCGTCTCCACTGCG           GCGGGTTG ACCGCC CATCCCGC            TTTTACCAGTTCCAG  71 46
     MCA0093 NONE
     MCA0094   99233 ..   99254 + -10.1  -3.04461   TGGCACCGGAATGAT           CCGTCAGGC GGCG GTCTGGCGG            TCTTCCCGATAGATC  64 27
     MCA0096  103306 ..  103336 +  -8.3  -3.53012   CCGGCCCGCTGCCCC      GGCGGAAGGGCTGGC AGG GCCGGCTC-TC-GCC      TTTCGGAGAAACCCG  62 227
        mreB  107763 ..  107773 +  -2.4   -3.7282   TGCTGGACCGGAAAG                 GCGG TAC CCCC                 TTCTTCCTCGAATAG  52 0
        mreC NONE
        mreD NONE
        mrdA NONE
        rodA  112251 ..  112278 +  -9.7    -3.767   GCGGTGTTGCGGCGT        GCCGGGGGGAG ATGCCA CCCACCCCGGC         TTTCGTCAATCGGTG  71 93
     MCA0105 NONE
     MCA0106 NONE
     MCA0107 NONE
        mgtE  116191 ..  116201 +  -2.4  -4.31433   TTCTCCTGAACTGAA                 CGCC GAT GGCC                 TTTCTTGTCCGCATG  63 27
        lipB NONE
        lipA  117828 ..  117843 +  -4.6  -4.07568   GCTTTATGCGAGCGA              GTCCGC GTCT GCGGAG               TTTTCGACCAACCAC  61 69
     MCA0111  118466 ..  118504 + -10.3  -2.74784   TGGCCCGCATCGTCC  TGTCGGGCGGCTGACGAAC GCC GTTCG-CTGCCGCC-GTCA  TCGATTTTCCCGACT  61 12
         ppa  119487 ..  119508 +  -2.1  -3.35522   GGAATTCGATGTCCA           CCCCTGGCG AGCT TGCCAGCCG            TATTTGCAGCGCTTC  45 407
     MCA0116 NONE
     MCA0117  124027 ..  124037 +  -2.4  -2.73441   ACCCGCCGATCCGCT                 CCAG CAG CCGG                 GTTTCCAGCATGATG  38 492
     MCA0120  126657 ..  126674 +  -8.4  -4.08216   CCGCGGGCCGTGAAG             GCCGGA TGGATC TCCGGC              TTTTCGCCGGGGTAC  72 174
     MCA0127 NONE
     MCA0128  134547 ..  134565 +  -5.8  -3.66921   AGGGCGTGGGTTTTT             CCACGGCG ACG CGCCAGGG             TTTGCCGTTGGCCTT  57 444
     MCA0131 NONE
     MCA0132 NONE
        ftsY  138986 ..  139001 +    -6  -2.52676   GCCGAGGAAGAGACG              AGCGGG ACCA CCCGCC               TGCATTGAGGCCGTG  45 2
        ftsE  139729 ..  139765 +  -2.9  -2.89569   GTCTGCGGCCCGGCG   GCACAGCGGTCCGAGTC CGGTC GAC-CGG-CTGCAGAGC   TACTTGGTTTCGCAC  40 78
     MCA0135 NONE
        rpoH  141636 ..  141678 + -12.7  -3.14463   CGACGCCGCTTAGCT GGCCTAGGCGGACACCGC GCCGGCCG GCGGTGTCCGCCC-GTCC TTCATCAGGCCGGTT  74 28
     MCA0140  146572 ..  146585 +  -3.1  -3.69605   GAGGGGCGATGAAAC               GTTTC GACT GGAAC                TTCGTTTTCCGTGGC  51 115
     MCA0141  147193 ..  147217 +  -6.3  -4.41206   GCTCTCTACTGCCAG          CGGTGTCCTTG CGG CAAGCCCGCCG          TTTTGTGGGATCATT  71 69
       cax-1 NONE
      mdoG-1  150253 ..  150283 + -14.6  -2.70232   CGAGGAGTCTCTGCA       CCGCTTCGGCCACG GTG CGTGGACGCGGCGG       TAATGTGCTCTTGGC  77 308
     MCA0145 NONE
     MCA0146  153030 ..  153049 +    -2  -4.19506   GATGAAATGCGCTCA            CACGATTC ATTG GTTTCGTG             TTTTGCGGTTCAAAT  60 80
     MCA0147 NONE
     MCA0148  155423 ..  155434 +  -3.6  -2.86747   GATGACGTGCTGTAT                CTGC GCGA GCGG                 TGGTTCTGATCCATG  42 5
     MCA0149 NONE
     MCA0150 NONE
     MCA0151 NONE
     MCA0152 NONE
     MCA0153 NONE
     MCA0154 NONE
     MCA0155  164863 ..  164897 +  -2.8  -4.84359   AACACCTCGCGCGCC     CCGAAGGGCCGC ATTACATCGGA GCGGTCCTTTGA     TTTTTCTGACGGTGG  72 504
        apaH  172387 ..  172399 +  -9.1  -2.92613   CGACGGATGCAAGCC                GCCCA GGC TGGGC                TCATTTCAACTGCGC  59 449
     MCA0168 NONE
     MCA0169  180639 ..  180656 +  -2.6  -4.44046   TGTCGGCGAAGTGCT             GCAACC AGGGCA GGTCGC              TTTGTTTCGCCTGGA  65 120
     MCA0175  185790 ..  185809 +  -4.2  -4.59853   AGCCGCCACCCAGCG            CGCGAATG AGCG CAATCGTG             TTTTTCAGCCGTTCG  75 258
     MCA0179  192589 ..  192605 +  -5.1  -3.36518   TGATGGAGGCTCCAT              GGTCG ATCTCGG CGACC              TTCTGCACGTTTTCC  49 43
     MCA0180  193522 ..  193537 + -11.8  -3.21747   AGCAGCAACGCCGGA              CGCCGC TCCA GCGGCG               TTGCTGCTCGGCTCG  69 49
     MCA0186  198874 ..  198887 +  -3.1  -3.32844   GCCGAGAGAGAAGAC               TATGC TCAA GCGTA                TTCTGGCCTCGGGGC  47 48
     MCA0187  199817 ..  199844 +  -6.8  -2.57931   CGGATGCTGCGTCGT        TGAACCGGCCGG ATCA CCGGCCCGGACA         CTTGTAGGCGATCCC  49 23
     MCA0189  201577 ..  201593 +  -2.1  -3.86897   AAGAAGGGGTAGCCA              CCAGCCG CCA CTCCTGG              TTTCTGGGACATGAA  54 42
     MCA0192  203704 ..  203716 +  -6.3   -4.2803   AACATTGATATAGTT                GAGAA CGG TTCTC                TTTTGCGTTAAGCTG  68 441
     MCA0197  206781 ..  206797 +  -2.1  -2.60392   GATGGATGCGCCGTC              CTGGCGG ATC TCGCGGG              CTTCGTTGAGGAGTA  38 402
     MCA0200 NONE
     MCA0201  208876 ..  208910 +  -6.2  -4.72986   TTTTTCCCCGCCTAC     GGTTCGGCCGGCGC CGGTGAT GCGCCGGTCTTCCC     TTTTTGGTCGGCATG  81 58
     MCA0204 NONE
     MCA0205 NONE
     MCA0206 NONE
     MCA0207 NONE
     MCA0208  213230 ..  213240 +  -2.4  -3.05819   GGGGCGAAGGCGTTT                 GGCC GGA GGCA                 TGTTGACGATGTATC  41 9
     MCA0209 NONE
     MCA0210  213830 ..  213846 +  -2.9  -2.62616   CTCGGAACGGAAATC              GGTCC AGGTGGC GGGCC              TGCTCTAGCGGGTGA  38 1
     MCA0211 NONE
        nifS  215430 ..  215442 +  -5.5  -3.14051   ACCGATTTTTTCAAC                CTCTG ACC CGGAG                TCTTCATGAAGGTAA  50 66
     MCA0213 NONE
     MCA0214 NONE
     MCA0215 NONE
     MCA0216 NONE
     MCA0217 NONE
     MCA0218  218560 ..  218570 +  -8.2  -3.05844   AATCCGCTTCGGGCC                 CGCC GAA GGCG                 TGTTCAGCTCGCCCG  56 50
     MCA0220  219788 ..  219815 + -20.6  -3.34398   CCATTGACGGGCAAG        GCCCCGGACGGG CCGC TCCGTCCGGGGC         TGTTTGGCCGGGGAG 100 34
     MCA0221  220554 ..  220572 +  -3.8  -3.55444   GTCACGGAACCCGCA            CCGCGGC GATCAG GCC-CGG             TTTCGAGGGTAGGGC  49 65
     MCA0227  225269 ..  225285 +  -5.7  -4.08767   AAACGAGGCGTGGGA              CGGGCTG AAC CGCCCCG              TTTTCGGCCGATGCA  65 231
        nifH  227140 ..  227170 + -20.4  -3.30771   GAGATCGGCGGCACG       GCGGCGTGTGGTCG TTC CGGCCGCGCGCCGC       TTCTGGGCCATCTGC 100 42
        nifD  228719 ..  228748 +  -4.2  -2.83164   CAGTAGGGTGCGCCT       GGCGCACTAC ACATAGCAAA GCGGTGCGCC        TCTCCTGGTGCATCC  43 62
        nifK  230364 ..  230420 + -20.4  -2.52464   GTCGCGGCACGTAGG TCTTTTCC-TCCTGTCCGCGCGGGTG CCCCCTT CACCCGCGCGG-CAGGCCGGAAAAGG TCCGTTCGCAAGCCA  95 41
     MCA0232  230985 ..  231007 + -14.1  -2.82015   GTTATTCGTCGGCAA           CGCCGGTGG TTTGT CCGCCGGCG           TATCCTCCGTCTGAC  73 51
        nifE NONE
        nifN NONE
     MCA0235 NONE
     MCA0236 NONE
     MCA0237 NONE
     MCA0238  235915 ..  235935 +    -4  -3.87641   GCTACACTCACGTAC            CCTTGG CGGCTTGAT CCAAGG            TTTGTGGGGCGTGTT  56 12
     MCA0239 NONE
     MCA0240  237634 ..  237646 +  -7.7  -3.21099   GAGGCAGCGAGGTCC                CGTGA TTT TCACG                TTGATCCTGAACGAA  57 39
     MCA0241 NONE
      clpP-1 NONE
      clpX-1  240102 ..  240129 +  -8.4  -4.08945   CGGGCCGGCAGTGGA        AGAAAGGCCAGG GCGA CCTAGCCTTTCA         TTTTCCCAGGCTGGT  71 41
     MCA0245 NONE
     MCA0246  241779 ..  241789 +  -6.8  -3.01924   AAACGAGACAAACCC                 CGGA GTC TCCG                 TATTCGACCAAAATA  52 246
        iscS NONE
     MCA0248 NONE
     MCA0249  243970 ..  243981 +  -3.6   -3.2794   CTTCTCGGTCGACGG                CGGC GCAA GCTG                 TTCGTCTCACTGACA  47 1
     MCA0250 NONE
        hscB NONE
        hscA NONE
     MCA0253 NONE
        nifV NONE
     MCA0255 NONE
     MCA0256 NONE
     MCA0257  249559 ..  249575 +    -5  -4.31329   CCTTTGCGGATGGGA              GCGCGG CCTGA CCGGGC              TTTTGGAATTTTTCA  68 15
     MCA0258  249937 ..  249949 +  -3.3  -2.75769   TCCGGCCTGTAAGTA                GTGCG TTC CACAC                CTTCTCCTTTCGGGA  41 29
     MCA0259 NONE
     MCA0260  250651 ..  250697 +  -5.2  -3.39668   CCGGCGGAATGGAGT CGGCA-GGC-CGGTTCC-GCTTG AGTT CAACCAGGAGACGAGCCATGCCG TTATACGATTTCCAC  49 5
     MCA0261 NONE
     MCA0262  252894 ..  252904 +  -8.2  -2.66316   CGCCGGATACCGTTG                 GCCG GAC CGGC                 TGGTGTAATGGAACA  52 251
     MCA0263 NONE
     MCA0264  253866 ..  253920 + -10.7  -3.51411   GTGCCCTTGTAGCTT G-AAGCCTCGTCCCCGTCCTCTCTTCC TCT GGGAGAGGGGACGGGG-TGAGGGAAGC TTACTTTCCGAGGCT  70 29
     MCA0266 NONE
     MCA0267 NONE
       amt-1  256910 ..  256924 +  -3.4  -4.27463   GTCGGCGATGCCCCG               CAGGGT GTT GCCCAG               TTGTTTCTGTTCTTG  64 482
     MCA0280  267373 ..  267389 +  -2.1  -3.77206   GACCCCTTCCTCATC              CAGTGAC CTT GCCCCTG              TTTCGTGGAGTTCTC  52 20
     MCA0288  281080 ..  281119 +  -6.3  -3.57144   GTATCCACCAGCCGA  TAGTTGCCCAGGCGCGCG CCGGC CGCGCGCAAGG-CGACGA  TTTCGGCATGCGCGG  57 266
        glgX  291297 ..  291308 +  -7.2  -3.75153   TTTCCCCAGGTTGTC                GCGG ATTT CCGC                 TTTGAGTTCCCCCGC  62 74
     MCA0299  295318 ..  295347 + -21.5  -4.45544   AGGCCGGTGGATGAA       TGCCCCGGATCGG TCGC CCGGTCCGGGGCA        TTTTCGTTCGTGCCG 100 82
     MCA0300  296726 ..  296737 +    -3  -3.72141   GCCGGTCTTCCACGG                TCTT TTCG AAGA                 TTTCGGTCTGGATCT  54 464
     MCA0307  304765 ..  304776 +    -3  -4.27886   TCTGACATGCGTCAA                CTTT AATT AAAG                 TTTATATATTTCAAG  60 202
     MCA0309  306282 ..  306305 +  -3.8  -3.85817   CCACGGTCGACGCGC          CTGTGTC-GAC CAG GACAGACACGG          TTTGTGGAACCCCGT  58 316
     MCA0312 NONE
     MCA0313 NONE
     MCA0314  310283 ..  310311 +  -5.9  -3.78778   TGGCGGCGATCTTGG        GCATCTGGGCATC CGT GAGACCCAGATGG        TTCTTCATGTACTCG  60 333
     MCA0316  311253 ..  311270 +  -2.7  -3.53811   AAGAAAGAGGTTATG             CCATGAA GAGA TTCATCG              TTTCAGGACCATCCA  47 84
     MCA0317 NONE
     MCA0318  314713 ..  314744 +  -9.4  -3.55563   AAAGATAGCGACAAC      TTGCGTGCGAATGCG CGA CGCAT-CGCCCGCGG      TTTGCGCGATAACGT  66 198
        rpmE  317685 ..  317701 +  -9.3   -3.4252   CGGCGCTCTGCCTGG              CCGGCCG GAA CAGCCGG              TTATACTCGATCAGG  64 477
        pilM NONE
        pilN NONE
        pilO NONE
        pilP NONE
        pilQ  325702 ..  325725 +  -4.4  -3.17075   CCGCCGGGATGGGGG          GCGGCGCGTG TTAT CATTCTCCGC           TTCAGTTGGGGCGGG  48 43
        aroK NONE
        aroB NONE
        hemE  328419 ..  328437 +  -5.8  -3.24747   CGGTGCACGAATTCA             GCCCGGCG TTC CACCGGAC             TTGATCCTGTGGCGG  50 3
     MCA0333  329325 ..  329337 +  -3.3  -4.08216   TCTTCCGGGGAACTC                GGTTC GTA GACCC                TTTTCAGCCGGATGG  60 335
     MCA0336  333645 ..  333678 +  -9.5  -4.07885   GCCGACGCCCGTCCG     CCGAG-AGACCGCCGG AGT CCGGCGATTTACGCGG     TTTTCCACACGGATG  76 97
     MCA0337  335330 ..  335348 +  -5.2  -4.65895   GGTCGACTTGTTCGT             CGCCTGAA AAA TTAGGGCG             TTTTTCGCTCGGGAG  73 19
     MCA0339  340152 ..  340165 +  -3.8  -4.19238   CGGCTCCCAGTCCAT               CGGT GCTTTG ACCG                TTTTGAGCTTGAGCA  62 162
     MCA0341  342533 ..  342562 +  -4.9  -3.53343   AAACGGCTGCGGAGA       GGATGGCCG-AGCC TGT GGCTTTTGCCTTCC       TTTGCCCAACCGGTT  52 53
     MCA0342 NONE
     MCA0343  345318 ..  345341 +  -7.4  -3.01712   CGCACAGGACGATCA          CCCGTA-CCGG GGT CTGGGTGCGGG          TGTTGACGGCGGAAA  54 348
     MCA0345  347982 ..  348001 +   -15  -5.28778   TTCTCGGCACCAGGA            GCCAGCCC CTCG GGGCTGGC             TTTTTTGTGAGTGAT 100 53
     MCA0351  354935 ..  354948 +  -9.5  -2.52464   CAAGGACTGAAGGCA               GCGGG TGTG CCCGC                TGCATTCGGCGGAAG  56 31
     MCA0352 NONE
     MCA0353  356052 ..  356072 + -11.1  -3.54543   GGCTTCGAGGAATTC            CCGGAAGGC CTT GCGTTCCGG            TTTCGGCACCTGGAT  72 201
        rpiA  358644 ..  358659 +  -2.5   -3.6761   ATCCGACAGCGCATA              GC-CGG AGGAA CCGAGC              TCTTTCTTGAGGGCA  50 431
        purD  363370 ..  363386 +  -6.5  -3.25896   TTTGCTGGCGCCACT              GGCCAAG ATG CTTTGCC              TCTTCTACGTGCTGC  54 397
        pqiB NONE
     MCA0364  367102 ..  367125 + -10.2  -2.53876   GAACAGCTTCTTGAC          CTTGGCGGCG CTGT CGTCGCCCAG           TCCCTTGCCATCGCG  58 476
     MCA0368 NONE
     MCA0369  374120 ..  374135 +  -2.5  -4.36914   GGAGTTCCGCATCCA              TTGCC TCAGCC GGCAG               TTTTCTGCGGAAACG  63 102
     MCA0371  375996 ..  376015 +  -3.6  -3.14344   CGACGATGAACGCCA            GCTGCAGCA GGG TGTT-CAGC            TTGCTGGCGAGGATG  43 162
        purM  377609 ..  377621 +  -3.3  -3.36452   TCCATTACGTCTGAG                CTCTC ATC GAGCG                TTCCTATTCCAAGGT  47 27
     MCA0374 NONE
     MCA0375  378741 ..  378770 +  -3.5   -3.9712   ATCCTCGTCGAGTTG       GCGAAACCGAAATG AGC CGTGTCGGTC-CGC       TTTGTCATACCATAC  56 11
        nadA NONE
     MCA0377 NONE
       maf-1 NONE
        cafA  382481 ..  382497 +  -3.5  -4.08767   TTAGCCCCATGCTTT              CCCCGAC CCC GGCGGCG              TTTTGCGGGCATCCG  59 37
     MCA0380  386381 ..  386404 +    -3  -2.83382   GACGCGCCGCGGGAG          TGATACCGGG ACGG CCGGGAATCG           ATTTGAAATTTGGTA  39 23
     MCA0381 NONE
        tldD NONE
        pmbA  390380 ..  390403 +  -2.4  -4.08064   TGACGAATTGATGGG          CTTTCG-CGCC GGC GATGACGAAAG          TTTTCAAGCCAGATT  58 350
     MCA0385 NONE
     MCA0386 NONE
        recA  392999 ..  393024 +  -3.1  -3.65529   TCTGAGCGGAACCGA         AGACACGTTCG AAGC CGCACGTGCCG          TTTGCCTGCGGCTCT  51 36
        recX NONE
        alaS NONE
     MCA0390  397336 ..  397361 +  -3.3   -4.0162   TCGCGAGCCGGACGC         GGTTTGAGCC CGGAGTC GGC-CGAACC         TTTATCCTGTGACCG  59 19
     MCA0391  397811 ..  397833 + -11.3  -5.45802   CCAGTTCAGGATAAG          CCCGGT-GCC GGAT GGCGACCGGG           TTTTTCTTTTCAACC 100 149
        rpsP NONE
        rimM  398702 ..  398714 +  -3.3  -2.59564   CGCGGATAGTGGTCG                ACTGG GAC CCAGG                GTTCTGAAATAGCGG  40 6
        trmD NONE
        rplS  399889 ..  399905 + -10.8  -4.85782   GTCGACGAGAATGAA              GGGCGG TTTTT CCGCCC              TTTGTTTTTGAGGGG 100 72
        xerD NONE
      lpxA-1  401659 ..  401675 +  -2.2  -3.09208   AGCCGGACTGATTCA              GAAACC CCCAA GGTTGC              TTCCATGAATCCTTT  41 30
     MCA0398  402635 ..  402647 +  -3.4  -2.55351   CGAGGAGTTGTACCG                CATG ATCCC CATG                GTTGATCTCAAGACC  40 21
     MCA0399 NONE
        lpxB  404869 ..  404883 +  -3.5  -3.25202   TTGCTTGAACGGCCG              GC-CCG GTAG CGGCGC               ATTTGTTTCCCGCTG  45 17
     MCA0401 NONE
     MCA0402 NONE
     MCA0403  406891 ..  406904 +  -2.4  -4.14392   CGCGAATTTCCCCTC               CCAT CCGGCC ATGG                TTTTGCCGATTACCG  60 228
     MCA0404  407428 ..  407445 +  -3.3  -3.81488   CATGAGACATCTCGT             GGCGTGG CTTC TCACGGC              TTGTCTTTGCGGCGG  54 194
     MCA0405  408321 ..  408348 +  -2.6  -3.63627   CGCGGTCCGCATCGT        CGAGCG-GCCGGT CAT GTCAGCGTGCTCG        TTTCCGGTATGCCGG  49 252
     MCA0406  409230 ..  409241 +  -3.6  -3.82097   GGCCAGCCGGCCGGC                CGTG CCAT CGCG                 TTTGGTGGGTTTCCG  54 40
     MCA0407  409862 ..  409877 +  -2.5  -3.37634   TGAACGGGCGACAAA              CG-GGC TGGCC GCCGCG              CTTTTTCCCGTCCTG  44 166
     MCA0408 NONE
     MCA0409 NONE
     MCA0410 NONE
     MCA0411  412422 ..  412439 +  -6.9  -4.15664   TGTCTTTGTCTCGGC             TCGCCGC CTGT GCGGCCA              TTTCTCTCTCCCTTT  71 57
     MCA0412  414124 ..  414154 +  -4.1  -3.55444   TGATTTCGCGCTGCG      CT-TTGGAAGCC AGTCCGAA GGCTTCCAGCAG       TTTCCCCAGTGGACC  51 371
     MCA0421  423494 ..  423514 + -18.3  -5.40072   GGAGGGCGGCGATGA            GCGGGGCAC GAT GTGCCCCGC            TTTTTTTGCCCGAGG 100 66
     MCA0423  427471 ..  427494 + -19.6  -4.65895   CCCGGAGTCCCGCAA          GCCGGCGTCG GAAA CGACGCCGGC           TTTTTCCATCGAAAG 100 84
     MCA0424 NONE
     MCA0425 NONE
     MCA0426  433793 ..  433826 + -10.9   -2.5655   TCGGTGGCGGGAGGG     GGCAGCGGTCCGCCCG TGT CCTGCGGGCC-CTGCC     GTTGGTCTGGCTGGC  64 62
     MCA0427 NONE
     MCA0428  435830 ..  435841 +  -3.6  -3.59979   TTGCGAGACCTGCCA                TGCG AGGA CGCG                 TTTCCAATGAAGACG  51 4
     MCA0430  439071 ..  439129 +  -3.1  -4.11183   CTTTGTCTGGCCGGG CTGTTTTGGATCGC-CTGCGGCTGCGC CCTGGCC GCGGAGCGGCACAGCGATCCC-GACGG TTGTTTCTCCTGCCA  59 114
     MCA0431 NONE
     MCA0432 NONE
     MCA0433  445654 ..  445676 +  -6.2  -3.78953   CGGTCGGCCCCGGCG           CGAGCATTCC AAT GGAATGCCGG           TTTCATCGTCCAGGT  60 92
      dsbE-2 NONE
     MCA0435  447065 ..  447083 +  -5.2  -2.95113   TGCCGGGGCCACGGT             CGCCTTCG CCA TGAAGGGG             CTTTCCCTTTTCCGG  45 12
     MCA0436 NONE
       exbB2  448789 ..  448805 +  -2.9  -3.25823   GGGAGCCGGTCGCCA              TGAAACG CCG CGGTTCG              TTCATGTCGCGGACC  43 23
     MCA0438 NONE
     MCA0439  450193 ..  450209 +  -2.1  -4.04353   GTTTCGTCCACTGAA              GGGATTG ATC CGGCCCC              GTTTTTTTCTCTCTC  57 193
     MCA0440 NONE
     MCA0441 NONE
     MCA0442 NONE
     MCA0443  454835 ..  454848 +  -5.2  -3.63627   CTCGATTTACGGGGC               GCGG CGATTT CCGC                TTTACCGTCTGCAAC  54 143
     MCA0445 NONE
     MCA0446 NONE
     MCA0447  460339 ..  460352 +  -5.2  -3.53012   ATCCGGTAAGTCCTG               CCGG CGGCGA CCGG                TTTGCCGCCGAGCCG  53 219
     MCA0449 NONE
      metK-2 NONE
     MCA0451 NONE
     MCA0452  470063 ..  470095 + -12.5  -3.21912   CATGACCCTTGACAT      TCGACGGCGGCGGCC TCG GGCCGCCGCAAACGG      TTCGTACCTTCGAGG  74 29
     MCA0453  471227 ..  471244 +  -4.8  -3.72893   TGGAAGGTTCGTGAT             GGC-CCG GGATG CGGTGCC             TTTCCTCCCGGCCTA  57 365
     MCA0455  472909 ..  472925 +  -3.5  -4.21908   GCGAAAGCAGTGCGC              CGTTGCC GAA GGCCCCG              TTTTGCCTGGTAATG  62 348
     MCA0459 NONE
     MCA0460  477186 ..  477205 +  -9.2  -3.43919   GCCCTAGCGAGCGCG            CCTGACCG GGTT CGGTCTGG             TCTTTCACATTTCGG  66 21
     MCA0461  479139 ..  479153 +  -5.7  -3.75153   TCCCTCTGGGACAAA               TCTGC CGGGA GCAGA               TTTGCATTGACCCGA  60 101
        cobU NONE
        cobT NONE
     MCA0464 NONE
        cobS  482269 ..  482295 +  -2.9  -3.53012   ATGCCTTCGGCGGGC         GCGCGGACG AGTCCCTGG CGTTCGAGC         TTTCCGGCGACCCGC  49 192
     MCA0470  487324 ..  487334 +  -2.4  -3.89756   TCCGTCTTCGGGGTC                 CGAG CCA CGCG                 TTCTTCATTTCCCAT  54 92
     MCA0471 NONE
     MCA0472  491360 ..  491370 +  -3.2  -4.07568   AGCCTGCTTGTCAGG                 GCTT CCT AGGC                 TTTTGCCGGAACGCA  59 382
     MCA0482  502487 ..  502499 +  -4.8  -3.79396   AGGAGAATATTAGAA                CCTG ATTGA CAGG                TTGTTGATCCTTATT  57 17
     MCA0484  504639 ..  504663 +  -2.1  -5.14563   TGGCGGGAGAAATCT         G-CCAGGGCA TGCCGC TGACCTGGAC          TTTTTTCCTGGAAGA  78 113
     MCA0488  507409 ..  507421 +  -3.3  -2.89921   GCGCAGGTGGCGGCT                TCGAC CTT GGCGA                TGTCTGCGGCTTCGT  41 278
     MCA0491  510308 ..  510318 +  -5.4   -2.9953   GATCCTGCTGTCGGC                 CGAT GTC ATCG                 TGTCATTCTGATTCC  49 4
     MCA0492  510762 ..  510780 +  -6.7  -3.92641   CAGCCAGTGCGAGTC            CTGCGCGG TGTT CCG-GCAG             TTTCTGGATCACCTT  65 161
     MCA0503  516899 ..  516915 +  -2.1  -4.25104   GCGTGCAGGCGGACT              GGGGGTG ATG TGCCCCG              TTTTAGTGGAAGGAG  60 73
     MCA0504  518462 ..  518487 + -12.6  -3.14132   CAGCACCTCGTACCA         GCGGCCGGCCA TCGAC TGGCCG-CCGC         TTCATCCCGGAGACG  74 162
     MCA0506  519791 ..  519810 +    -5  -4.08216   TAAAAACAATTGCTC            TGACGGTG CTTG TATCGTCA             TTTTAAGGAGAGTAG  61 95
     MCA0508  522520 ..  522539 +    -7   -4.3586   AAAGGCGCGACAGTG            CCGCGGCG GCCT CGTCGAGG             TTTTCGTCTGAATAG  75 493
     MCA0511 NONE
     MCA0512 NONE
     MCA0513 NONE
     MCA0514 NONE
     MCA0515  534561 ..  534587 +  -2.9  -3.57462   AATGATTCCAAAACC        CGCG-CCGTG AGGTCGAG CCCGGACGCG         TTTGCCGATACAATA  49 36
        ppiB  535328 ..  535344 +  -5.7  -3.54424   CCGTCCCCCGTCGTT              CCCCGCG ACC TGCGAGG              TTTCCGCCCCTGCAA  55 75
        dksA  535872 ..  535882 +  -2.4  -3.17194   TCGGTTGACGGTCTC                 TCCG TGC CGGC                 TTGAATTCCCGCCAT  43 33
     MCA0518  536949 ..  536968 +  -9.2  -3.30124   TTGGCGTCGTCCGCA            GCCAGCGG GTCG CCGGTGGC             TTCTGCGACGTAGAC  64 183
     MCA0520  538017 ..  538047 +  -5.3  -3.00946   CTGAGTGGTCCCAAG      GCG-CTGCCGGCCG GTCT CTGATGGCAGACGC       TCCTTTCTGGCACGC  49 5
     MCA0521  538471 ..  538487 +  -2.9  -4.14392   CGAGGGATTGGGCGA              TGCAGTA TGA TGCTGCC              TTTTGCGAATTGAGG  60 16
     MCA0522 NONE
     MCA0523  539456 ..  539499 +  -5.2  -5.03314   GGAACTGCTGAAAGT G-GGCGGCTGACCGCGCCGG TTGGGT CCGGCCCC-TCACCCGCCGC TTTTTTCGCGATGGG  83 16
         tig NONE
      clpP-2 NONE
      clpX-2 NONE
         lon  548308 ..  548320 +  -3.3  -5.44721   TTCCGGGGCTTGTGC                GCCTT GAC ACGGC                TTTTTTTGCGCTGCT  85 59
        hupB  548895 ..  548912 + -12.7  -6.09133   CCGCCATATCGAAAC             CCCAGGC ATTC GCCTGGG              TTTTTTTTTGGGCTC 100 218
        ppiD  550885 ..  550903 +    -6  -3.45023   GACGGGCAGCAGGAG             TGTCGGAT GGA GTTCGACA             TTCTGCTGGTCGTCG  55 73
     MCA0534  552022 ..  552039 +  -2.6  -4.09685   GCGGTGAAGCGCCTC             CTGGGC CGATGA GCCCAC              TTTTAGCGGGTGGCG  57 14
     MCA0536  553336 ..  553351 +  -6.8  -2.71011   AGGGCGTCCAGTCCC              GC-CCCG GTC CGGGTGC              TGATTCGGAACACCT  48 474
         orn NONE
     MCA0540  557034 ..  557044 +  -2.4  -4.09685   AGGCGGCGATGAGGT                 CGGG GAA CCCC                 TTTTGCCGGGTCAGC  58 415
     MCA0543  560107 ..  560143 +  -8.1  -4.00042   GGCGGTCCCGGGGGG   C-GCCTTCCGCG-GTGC GACTA GCATGCGTGGAAGGCCG   TTATTTCCTGGCCGC  71 108
     MCA0546  564728 ..  564740 +  -5.5   -3.4759   TCTGATCTACTTCTT                CGACG GCC TGTCG                TTCATTCTGCTCGCT  55 105
     MCA0547  568935 ..  568954 +  -6.3  -3.04461   GGATGGGAATGAAGT            CGGCCAG CGTCGC CCGGCCG             TGTTCACGGTCGGTG  49 500
     MCA0549  570277 ..  570314 +  -5.5  -3.32844   CGCGCCGCAAGCCGG  CCCGGTTCCGCG-CGCC AGACCC GGCGACGC-GATCCAGG   TTCTCAGCTACCGCC  52 428
     MCA0550 NONE
     MCA0551  577529 ..  577539 +  -6.8  -3.85698   CGTGATGCGGTAGCG                 GCGT TCG ACGC                 TTTGTGCCGAGACGA  64 420
     MCA0553  582762 ..  582772 +  -3.2  -2.73483   TTGAGCCAGCGTCGG                 TCGG TCA CTGA                 TCATTGACATCGGAT  41 37
     MCA0554 NONE
     MCA0555  586660 ..  586701 +  -8.5  -3.85698   TGGGCCAGGATCGGC GGT-TCGTCCGGCGTGACGG TTT CCGCCGCGCCTGCCGGTGCC TTTCTCCCGGCGGCG  69 204
     MCA0557 NONE
     MCA0558  588585 ..  588598 +  -3.9  -3.17941   TTCGCCGCGCCGAGA               TATGA GTTG TCATA                TTCCTCGACTATGCT  45 58
     MCA0559 NONE
     MCA0560 NONE
         glk  591264 ..  591283 +  -8.6  -3.53012   CCTGCTGGGGGCGGC            GCATG-CCG CCT CGGCCATGC            TTTGACGGGGCGCAG  62 1
     MCA0562 NONE
         ald  593153 ..  593165 +  -7.7  -3.70149   TCGCTCAGATCTCCC                TCCAG ATA CTGGA                TTTCGATGGTGTCAC  65 236
        rpsB  597740 ..  597757 + -12.7  -5.54192   CAGTGTCGTGAAAAA             CGCCTCC GCCC GGAGGCG              TTTTTTTGGATTGAT 100 55
         tsf  598664 ..  598677 +  -5.2   -3.1505   GCCGAAGAAGTGATG               GCGC AGGTGC GCGC                TTCCTGAGGCATCCT  48 5
        pyrH NONE
         frr NONE
        uppS  600840 ..  600861 +  -4.4  -3.33696   TTTACCGGCGATCAG           GTCGCGGGC CGCAT GCCC-TGAC           TTCATTCCGCCAAGA  49 5
        cdsA NONE
         dxr  603206 ..  603229 +  -3.8  -2.64155   TGGCGCGCAGGCTCG          GGGTGAAGGTG CTG CGC-TTCTCCC          TCGGTTTCGGCACCC  40 122
     MCA0574 NONE
        dsbC  605719 ..  605773 +  -4.9  -3.76224   TCCCGCGCGAGGTGC TCGGCAGAGGC-CCAG-GCCAGCGA AAGTCCG TCGAAGGTGCTGGTGCCACGGCCGA TTTCGTCCATCAGCA  58 493
     MCA0577  608548 ..  608570 +  -2.7  -5.77988   GCTCCAACAAATCAG          GCACTTATGC GAAA GCA-GGGTGC           TTTTTTTATGTCTGT 100 199
     MCA0583 NONE
         ogt  611917 ..  611934 +  -6.9  -4.07568   CATGGCTGCAACCGC             TCGGGAC GCCT GCCCCGA              TTTTCACCGGGCGCC  68 214
     MCA0585  613575 ..  613598 +  -2.3  -3.85698   CAGGCCAGGCATCGC          TGCTGGACG TCGGCT CGTCCTGGA           TTTCTGACCAACCCC  54 53
     MCA0586 NONE
     MCA0595  627799 ..  627846 +  -9.7  -4.14392   GGGACTGCCGCGAGA CGCCGTCGGTCCGACCCTTCGC GCTGG GCGTCG-GTCGGGTCAGCGGCG TTTTGCCCATTCAGA  79 41
     MCA0601 NONE
        surA  638103 ..  638115 +  -3.3   -4.7497   CCCGAAACCTTCATG                CGTTG AAA CGGCG                TTTTTCATGCCTCCC  74 20
        pdxA NONE
        ksgA  639928 ..  639951 +  -9.4  -4.69053   GCGGGCATGACAAAA          CCCCGGAAGC GGAT GCCGCCGGGG           TTTTATTCGGTCGTA  85 69
         pgm  642758 ..  642783 + -16.2  -3.53444   TCGCAGGGCGAAAGG         CCGAAGCGGC GGGAGG GCCGCTTCGG          TTTCCGAAACAATGA  93 42
     MCA0609  645662 ..  645696 + -16.4  -3.53811   CAGCTCCGCATGTGG     TCCAGCGCCGCGTTGG CTG CCGACGCAGCACTGGA     TTTGCCCCGGATCGC  91 271
     MCA0614 NONE
     MCA0615  650854 ..  650865 +  -2.2  -3.48276   GGGCTGCTCGTCATC                TTCG GTGC CGGA                 TTCTATGCCGAGCCA  47 98
     MCA0616  651819 ..  651847 +  -3.8  -4.56597   GGGAGAGATGAAAAA       GATGGCGG-CGCGG TGA CCGTGTCCGC-AGC       TTTTTGCCGCCGGAG  68 10
        recJ  666918 ..  666934 +  -7.9  -4.19953   TCGGGCAGCCCAGGA              GGCGGAG CCG CTCCGCA              TTTTCCGCTTCGGTC  71 334
     MCA0630  668138 ..  668151 +  -5.9  -3.05463   CTTGCACTGACCCGT               CCTGG GGCG CCGGG                TTCGGTCCGCCGCGT  49 31
     MCA0631 NONE
     MCA0632 NONE
        lpxK NONE
     MCA0634  670461 ..  670483 +  -2.5  -3.58522   TCAACGGCGGGCTGC           CCCGGTGGC CTGAT GCCGGCGGA           TTTCACCATCGTCAT  49 13
        kdsB NONE
     MCA0636  672032 ..  672045 +  -3.1  -2.84723   TCGGGTAGTTCAGCT               TCATC GACA GGTGA                TAGTTGCTGTTCGGA  41 377
     MCA0638 NONE
     MCA0639  674824 ..  674840 + -10.8   -4.7497   GCTAAAGTCCACGCA              GCCCGC ACCAC GCGGGC              TTTTTCATGCCTGCG 100 311
     MCA0641  675362 ..  675390 +  -7.4  -3.53444   CGCCAGTTTTTTGCT       CCCGAGGGGGACG GGGA TGTCCCG-TCGGG        TTTCGCAAAAAATGG  58 267
     MCA0644  676842 ..  676856 +  -3.4  -4.15044   ATGGGGCGAGCCGCA               GCGGCC GAG GGTCGA               TTTGTTGCCACGCCA  62 76
     MCA0645  677204 ..  677236 +  -9.8  -2.87468   CCTTGCTGCGCGGAA     GCCCGGCGGGGGCTG TATG CATCTCTC-CCGGGC      TGTCATGTCGTGACG  62 68
     MCA0647  678334 ..  678355 +  -7.9  -2.72263   CAGCGTTAGCCGGGC           TCGGGTCCG GTGT CGGGCCAGA            CTTTCAGCAGGGTAT  53 32
     MCA0649  679223 ..  679235 +  -7.7  -3.64716   ATGCACCAATGCCCG                GGAGA CAC TCTCC                TATTTTGGGAGATCC  64 346
     MCA0658  693218 ..  693229 +  -7.2  -2.71712   CGCGTCGAGATTTCA                GGCC GTAG GGCC                 GTTTCGCAAGAAAGG  50 361
     MCA0662  696242 ..  696255 +  -9.5  -2.60194   GCGCAGGGTGATGTG               GGCCG CGTG CGGCC                ATTGCTTGAAGCGAT  55 98
     MCA0668 NONE
     MCA0669 NONE
     MCA0670  702220 ..  702234 +  -4.2  -3.61774   CGTCCCGGCCCCGGC               GATTCC CCG GGCATC               TTTCCCCGTGTTGTC  54 56
        dapA NONE
     MCA0672  703926 ..  703937 +  -4.4    -3.551   TCTACACTCTGCGAG                CCAT AGCC ATGG                 TTGTCTGCATTCCGG  52 58
        purL  707873 ..  707889 +    -3  -2.86164   TTTTCCGAGGAGTCC             GGATCGA TGCG TCG-TCC              TCTGGTGGTTGGAAA  40 98
        tpiA NONE
        secG  709135 ..  709159 +    -5  -5.55769   AAGGAAGTCCACAAA         CCCGC-AAGTT GCAA GGCTTTGCGGG          TTTTTTGTTGTCAAA  91 166
     MCA0676  710407 ..  710428 + -11.5  -2.57931   AACCGCTGGCCCTCC           CTGGCCGCG ACGC CGTGGCCGG            CTTGTCCACCGTCCA  64 270
     MCA0678  711505 ..  711521 + -10.8  -4.62069   CAAGCGAATCACCAA              GCCCGC CCCGC GCGGGC              TTTTTCACGTCACCC  89 437
         tgt NONE
     MCA0682  713634 ..  713675 +  -4.9  -3.58269   CCGAATCCAAGTAAA CCCGCCTCTCCGGCGGCTT TGCC GAGCCGCCGGATACTCCCG  TTTCCAAATAGGTTC  54 27
        secD NONE
        secF  716594 ..  716622 +  -9.4  -3.30441   TCCCGCGTGTCGGTT        TCGGGCGGCGCC TGCAC GGCGCCGGCGGG        TTCTGCGGGCTCCTC  64 132
        recC NONE
        recB NONE
        recD  729140 ..  729156 + -12.3  -5.63517   CAGATATCCCAGGAA              GCATCGC CAG GCGATGC              TTTTTTGTTTGGGGG 100 485
        thrS  731503 ..  731552 +  -4.9  -3.06815   GACAAGGCCAAGATC ACCGTG-CGGTTCCGCGG-GCGC GAACTG GCGCACCGCGAACTCGGCATGGA TCTCTTGAAGCGGAT  46 412
        rpmI NONE
        rplT  732287 ..  732315 + -16.1  -4.49958   AGCATCCACGCCGTA        TTCGGCGGAAGTC CCG GACTTTCGCCGGA        TTTCTTTCATGCCGT 100 40
        pheS  733355 ..  733369 +  -4.2  -3.40403   GACCTTAGATTCCTG               CGGC AGTTCAA GCCG               TTCTGATCCCGAAAG  49 5
        pheT NONE
        ihfA  736118 ..  736147 +    -7  -4.25283   CGGGGAGGTTTGAGG       CGGGTTCCGCGCC TCCCT GGC-CGGCTCCCG       TTTTCCTCCGGAGGT  71 28
        argC  737346 ..  737356 +  -2.4  -2.91264   AACCACCGGTCTCCA                 AGCC ATC GGCC                 TGTATCCATGAACAC  40 4
     MCA0701 NONE
        aroC  739427 ..  739439 +  -4.7  -3.28712   CACGCTCGATCCCAT                CCCGC CCA GCGCG                TTCTAGGCGGGCGGG  49 7
     MCA0703  740983 ..  741010 +  -2.7  -3.60296   CGGCTTGTGCCAGCA       GGGCT--TCGCGC CAGA GCGCGACCAGGCC        TTTGGCGTCCAGGTA  50 398
       groES NONE
     groEL-1  745762 ..  745797 + -27.8  -4.56597   CGTTCCAAGGCTGAT    GGAAAAGGCCCCACCC CGCC GGGTGGGGCCTTTTCC     TTTTTGGGGAACGGG 100 59
     MCA0708 NONE
     MCA0709 NONE
     MCA0710 NONE
     MCA0711  751124 ..  751138 + -12.8  -2.54687   TGAGCCTGCGCGACT               GGGCCG GCC CGGCCC               CTTCCTGCTAATTCG  68 0
     MCA0712 NONE
     MCA0713  753952 ..  753971 +  -3.4  -4.09685   CTACGGAGATCCGCT            CGTAGCGG GCTT CCGCCAGG             TTTTCCAGCATCGAC  60 295
     MCA0716  757043 ..  757071 +  -2.9  -2.52464   GAGGCCCGGCGCCCG        CCGCGTTGAGGTG AAA CGGCGCGAAGCGG        TGACTTAGGGGCCGG  37 17
     MCA0717  757951 ..  757963 +  -4.7  -3.74416   TGACCGTCCGGCACC                GCGCC ATG GGCTC                TTCTCTTGCTCGTTT  57 38
     MCA0718 NONE
        rnhA NONE
        dnaQ  760733 ..  760763 +  -3.2  -3.56837   TCCTACGCCGCCTGA      TCGG-GCTGGCGG CTGGAC CCGCAAACTCCGA       TTCTCGTCTTTCACG  51 63
     MCA0733  773694 ..  773704 +  -6.8  -2.62616   CGGCGTATTTATAAT                 CGTC CGG GACG                 TGATATGCGGGCTGC  49 27
     MCA0747  786036 ..  786059 +    -8  -3.02013   CTTTGCCTGATGGCT          CGGCCCCGGT CGGA ACGGGGGGCG           TCTAATTCTTGACGT  56 58
     MCA0748 NONE
        tyrS  787973 ..  787989 +  -6.5  -2.75844   CTGTATAATGGTCAG              TCTCACG CGG CGAGAGA              GTTTGGGATAGCCGC  50 150
     MCA0750  789196 ..  789207 +  -5.8  -2.66634   CACAGGTGCTGCATG                GCTG TCGT CAGC                 TCGTGTCGTGAGATG  46 3
     MCA0751  789982 ..  790021 + -12.2  -3.19668   TCTGGCGAGGAGGAG  TGATTCGCGAACCCGTGG GAAG CCGTGGGTTGACGAATCA   TTGCCTTGGGTGATG  74 427
     MCA0756 NONE
     MCA0757 NONE
        sugE  800536 ..  800546 +  -2.4  -3.33744   CTGGCGCATTGAGTG                 CGGG TGT CCAG                 GTTTTTCAACACAAC  44 29
     MCA0759  801033 ..  801049 +  -2.1  -2.56596   ATCACCGCGGTGTCG              GCGCGAT CCA AACGCCC              TCCCTTGCTGCGGAA  38 97
     MCA0760 NONE
     MCA0761  801711 ..  801733 + -10.6  -3.61398   CGGCCGTGAAACGAA           GGCCGTTC ATCGAGA GAACGGCC           TTCTTGCAGGAGACC  73 56
     MCA0763  803924 ..  803938 +  -2.8  -2.79098   GCAACCGGAGCGGCC               TGCGAA GGT TTCCCA               TGGTTGATCGCTACA  39 4
        nifA  805527 ..  805555 +  -5.8  -2.71712   TCGGCAGGCCCTCGT        CCGTGCGTGCCG CTGGC CGGTCCGCGCGC        CTTTCCCAAGAACAA  46 79
     MCA0765  806529 ..  806549 +  -8.9  -2.53715   ATCTTACGAAGAACC            CAGGCAGTG GTT CGCGGCCTG            ATTGCTCATGATGAC  56 141
     MCA0767  807486 ..  807507 + -10.1  -3.83026   TTTTCCTTGCGGGAA           GGCGTGGTT TCCC GGCCACGCC            TTTCATGTCGGCCCC  76 53
        pepN NONE
     MCA0775  820616 ..  820666 + -11.1  -2.52464   GCCGCAGCAGGAATT CCGTC-TCGTGCGAGGGC-GGTTCG GCT TGGGCCAGCTCACGCGCGGCGACGG TCACTTCGGGAAAAA  61 200
        mxaF  825089 ..  825126 + -15.5  -2.62263   CTCGCTTTGAGTCGA   AGGGGTGGAGGCGCTCC TGGG GGAGCGCCCCTATCCCA    TGCTGTCGAAAGGAT  78 31
     MCA0780 NONE
     MCA0781 NONE
        mxaI  826906 ..  826953 +  -3.3  -3.17146   TCCCCGGCCCTTTTT GGGAGTGAATCCCC-TCTCCTC CGGGA GAGGGGTTGGGGGCTTGCTACC TCTCTTATCGAAAGC  45 107
        moxR NONE
     MCA0784  829018 ..  829038 +  -6.9  -3.89956   TTTCCCATGCGGCTT            CCAGAATTG GAG CAATTGTGG            TTTGGTCTCTCCTGC  65 197
     MCA0785 NONE
     MCA0786 NONE
     MCA0787  831424 ..  831439 +  -4.6  -2.53581   TGGACAGGTTTGCCC              GGACTC CCGC GAGGCC               TGCCTTGAGCATCTG  42 2
     MCA0788 NONE
     MCA0789  833382 ..  833415 + -11.7  -3.14602   GCTTCGCCGGTCCGG     TTCCCGGACGG-CCAC ACC GTGGTCCGGTCGGGGA     TGTTCATGGCCTGGA  69 449
     MCA0791  835302 ..  835314 +  -3.3  -3.66874   CGTCGTATTGGGGTC                CGTGC CAC GCAAG                TTTCAGTAGCGTTCG  51 103
     MCA0792  835613 ..  835632 +    -5  -2.96274   CGCAGGCCGAGAACG            TCGTGGTT CTGT AACCACCA             TCTCGTTGTGCCGGG  45 12
     MCA0793  836457 ..  836513 +  -2.8  -4.07568   AGCAGGCTTATATCG CCGC-TCTCGGCGCGGACGAAGCCGTT TCCG AGCGGTGTCGTAACCGCCGACAAGCCG TTTTCCCGGAAGAAC  60 417
     MCA0802  841978 ..  842003 +  -5.3  -3.61715   CGGACACGGCTCTCG         ACCG-CTCCCCT CGA AGGGGCGTCGGA         TTGTTCGGCACAGTC  57 42
     MCA0803 NONE
     MCA0804 NONE
     MCA0805  845587 ..  845603 + -10.1  -3.53012   CTGCGTCTGCAGCGG              CGGTAGG CGC CCTGCCG              TTTCCCCCGGGAAGG  70 20
     MCA0806  846426 ..  846441 +    -9  -5.60993   GGCGGCAGAAAAAAA              GCATCC TGCG GGATGC               TTTTTTTCTGCGCGC 100 55
     MCA0815  858007 ..  858024 + -12.7  -5.36441   CCGCCCGCAAAAAAA             GCCGGCT TCGA AGCCGGC              TTTTTTGTATCCGCA 100 54
        parE NONE
        parC  866056 ..  866080 +  -7.1  -3.80014   GGTATAAGCGGAATC         TGCCGG-GCG AAGAAC CGCTCCGGCG          TTTCCTGCTGCATGT  63 34
     MCA0822 NONE
     MCA0823  867750 ..  867764 +  -7.8  -3.86346   TCGGGGAAATGCAAA               TCCGCT CCC GGCGGA               TTTGTGCCGGAATCG  69 395
     MCA0825  868782 ..  868835 +  -3.6  -4.62069   TCCATGCGTCTTCTC GCCGGTCG-GCGGATTGGCGCCGCG ATGCG CGTCGCGCCGTTCTGCTCTGTCGGA TTTTTCCAATACGGG  70 75
     MCA0826  869467 ..  869488 + -14.5  -5.03747   ATGAAATAGTCGACT           TCCGGCAAC TCCA GTTGCCGGA            TTTTTTCCCGGATTT 100 103
     MCA0828 NONE
     MCA0829 NONE
     MCA0830 NONE
     MCA0831  874691 ..  874705 +  -3.4  -3.57263   CAGTGCAGGAACTGA               TCGGGG AGG CCACGG               TTTGAGGATCGCAAT  51 6
     MCA0832  875750 ..  875760 +  -3.2  -2.65298   GGATCCGGCACGCAT                 TTCC CGG GGAG                 CTTCTGATGCGTGAA  40 1
     MCA0833  877199 ..  877220 +  -3.6  -2.91264   CATTGTTCGATCTGG           CGGTGTCG ATCCGC CGGCACCA            TCTGTGGCTGGCCGA  42 288
     MCA0835 NONE
     MCA0836 NONE
     MCA0837 NONE
     MCA0838  885948 ..  885980 +  -8.9  -3.28712   TTCGATGACCTCCCC      GTCGCCGCCGTCGAG GAG CTCCCCCGCGGCGCC      TTCTCGGCAAAACCC  59 373
     MCA0840  887417 ..  887432 +  -4.6  -3.57144   ACCTTCCCGCGGTAG              CCGTCC AGGC GAACGG               TTTCGCCCTCCAGGG  55 458
        gltA  893607 ..  893617 +  -2.4  -4.23674   GCCTCCTTCTCGGCG                 GCGG CTT CGGC                 TTTCTCTTCCTCGCC  63 454
     MCA0854 NONE
     MCA0855  904136 ..  904155 +   -15  -4.26076   GCGGATACATGAAAA            GGGCCGTC TTCC GACGGCCC             TTTTCATGCCCGTCG 100 55
        lysA  906999 ..  907017 +  -5.2  -2.83908   TTTTCGCCGGTGAGC             GGCTGCTG CCG TAGGAGCC             TGTCATGCTGCGTTT  45 12
        dapF NONE
     MCA0860 NONE
        xerC NONE
     MCA0862 NONE
     MCA0863  911373 ..  911394 +  -7.9  -3.71848   GCTTCATTTTCGCAT           GGTTACGGC GGCG GCCGGAGCC            TTCTTCCTCGGCGGC  65 509
     MCA0866 NONE
     MCA0867 NONE
     MCA0868  915936 ..  915960 +  -6.3  -3.35679   CGCTTCGTCCGGGTT          TGTGGCGTTCC TGA GGATCGCCAAG          TTGTCCATCCACAGC  53 294
     MCA0873 NONE
     MCA0874  921643 ..  921674 +  -2.8  -4.07568   ATTCGAGAACGTGTA      CACGGCTTCCCGGCG TAT TGCCGGG-ACCCGAA      TTTTCCAGAAGCAGG  57 84
     MCA0875  923722 ..  923753 +  -4.3  -3.67622   TCGGGGAGGGGCTGT      CCCTTCCCCGGCA TGGGGC TGCCGATGAAAGG       TTCCTTTTCGAGGTG  54 52
     MCA0876  924355 ..  924377 +  -4.9  -4.09243   GGTGAACTCCAGCGC          TTGGGC-AGA TAGT TCTTGCCCGA           TTTTCCGAAAGTCTG  64 155
     MCA0878 NONE
     MCA0879  926692 ..  926706 +  -2.1  -3.23975   GTTCAACCGTCGGAC               GTTTC CGCGC GGAAC               TGATTTTTCAACGCT  43 8
     MCA0880  928353 ..  928371 +  -8.8  -3.01712   ACCTGGACCACCGCT             CCGGACAT CAA ATGACCGG             TATTAAACACGGGCC  60 11
     MCA0881 NONE
     MCA0882 NONE
     MCA0883  929999 ..  930014 + -10.4  -5.48303   CGACTCTATAAAAAA              CGCTGC TTCG GCAGCG               TTTTTTTGGACTTCT 100 47
     MCA0888  934150 ..  934175 +  -4.6   -4.5442   TCGCTGAAGGAACAA         CTGCCTCTCG TCAGTT CGAGGGGCGA          TTTTGTCATTACCGC  70 205
     MCA0891 NONE
     MCA0892 NONE
     MCA0893 NONE
     MCA0894  941195 ..  941205 +  -3.2  -4.64766   GACGTGATCAGTCGG                 TCGT CCC GCGA                 TTTTTCCAGTGTCGC  70 255
     MCA0902  947682 ..  947697 +  -2.5  -3.91027   GCGATCCGCCTGCGA              GC-CGG CCAAC CCGAGC              TTTGATCTGTGATTC  54 5
     MCA0903 NONE
        rplM NONE
        rpsI  950566 ..  950588 +  -9.9   -5.4505   AGCCAATGAAATCAA          GCCCTTACGC AAAT GCG-AAGGGC           TTTTTTATTGCCCGG 100 121
     MCA0906 NONE
     MCA0907  952615 ..  952625 +  -4.6   -4.2828   TGGCCGCGACGAACA                 GGCC GCT GGTC                 TTTTCCTGCATCCAG  68 513
     MCA0913  957580 ..  957618 +  -5.3  -2.85999   TGCTTGCGATCGTGG  GGGGATTCCC-CGG TCATGCAAAATC CCGCGGGAAACCCC   TATAATCTCGACTCC  48 115
     MCA0914 NONE
     MCA0915  958638 ..  958661 +  -3.8  -3.87149   GGACGGGGATGAACT          CCGGCATATGC GGG GCATG-GCCGA          TTTCCCTTTCCTGAC  56 29
     MCA0917 NONE
     MCA0918 NONE
     MCA0919 NONE
     MCA0920  964980 ..  964996 +  -2.2  -2.72379   TCGAACCCGTGACCC              TGCGCA CCGCC TGCCCA              TGATTCACCCGTTCA  39 6
     MCA0921  965904 ..  965940 + -11.5  -3.72576   CGCAGCCAGGCCGGA    TTTCCGGTCGCCGCGAC CAC GTCGGGACGCTCGGAAA    TTTCATACCCCAGGC  77 208
     MCA0924 NONE
     MCA0925 NONE
     MCA0926 NONE
        fabG NONE
     MCA0928  971452 ..  971464 +  -3.3  -5.00616   CTTCTTTCGGTCAGC                TGGAG CGT CGCCA                TTTTTTGCGAAACCC  81 172
     MCA0938  982643 ..  982684 + -14.3  -3.50393   GCTGTATCCTGAGCA AGCGGAG-GGCGGCCCGGCA CGC TGCCGGGCCGCTTCGACGCA TTGTCTGGAGTCCAA  90 442
     MCA0940  983596 ..  983617 +  -2.9  -4.12188   CGCGGCGTTGGCGGT           CGACGTCAT GAAG ATGCCGTGG            TTTTCGCAGTCGTGG  60 512
     MCA0944 NONE
     MCA0945  989498 ..  989518 +  -4.7  -3.53224   CATCATGGGATCCTT            GTTCATCAA CTT TTGATGGCC            TTTCCGGGGAAAATC  52 10
     MCA0947  991346 ..  991366 +  -4.6  -2.70932   TTATTGAGCCGGTCG            GGCCGATG CGCAT CGTCGACC            TCATTCAAGGAACAC  43 34
     MCA0948 NONE
     MCA0949  992935 ..  992963 + -20.3  -5.95166   GCCGTCATTCCGCGA        CGGCCCGGGGGTC TTC GATCCTCGGGCCG        TTTTTTTTCCTTGGG 100 55
     MCA0950 NONE
     MCA0951  995521 ..  995533 +  -9.1  -3.04322   TTGGTGACCGTGGGG                CCCTG GTG CAGGG                TGTTCCACCATTCCA  59 202
     MCA0961 1004468 .. 1004492 +  -2.8  -4.13767   CCTCGGATCATTGGT         CA-CCAGGCTCG CGC CG-GCCGGGATG         TTTTCCCGTACCCAA  60 275
        msbA NONE
     MCA0965 1010283 .. 1010303 + -12.5   -4.4874   CAGGGTTGAACCGAA            GGCTCCGCC GCG GCCGGAGCC            TTTTCCGTTTTTCGC 100 32
      sucC-1 NONE
      sucD-1 NONE
     MCA0969 1014371 .. 1014395 +  -7.7  -2.53903   AGGGCGAGCGTTCCG          CCAGAGCGGCC AGC GCCCGTTCCGG          ATCGTTTTTACCCAG  52 306
        rluD NONE
     MCA0973 NONE
     MCA0974 NONE
     MCA0975 1018474 .. 1018503 +  -9.3  -3.33261   AGTTCCACCACCCGG       TCC-ACCGGCAGCT TGA AGTAGCCGGTCGGA       TTGTAGGCGTTGCGG  64 49
     MCA0982 1027223 .. 1027247 +  -4.1  -4.59109   CGATATCCACGATAA          GGCCGGGGCAT TCC ATGCGCGGACC          TTTTTCCCCCCTGTA  70 124
     MCA0983 NONE
     MCA0984 NONE
     MCA0985 1033421 .. 1033445 +  -2.8  -5.41143   GACACGGAGCCGTCA          TCTTTCCGTG TTGTT CAAGGGAGGA          TTTTTTTGGGAGATG  85 75
     MCA0994 1041427 .. 1041444 +  -7.7  -2.87564   CGCTTCAGATGTCCT             TGGCG-GG CCC CCGCGCCA             TCTGTACAAGCATCA  55 89
     MCA0996 1043552 .. 1043562 +  -2.4  -3.91357   TCCGTCCGGCCAGGG                 CGGC CAC GGCG                 TTGTTGTGGTTGTCC  55 392
     MCA1000 1048054 .. 1048080 + -10.8  -2.98823   CGCGGTTGGGACTCC         CTGGCGATCCTG GCA CGGCATCGCCGG         TGTGTATGCGAGGGA  64 225
     MCA1003 1051506 .. 1051520 +  -2.8  -3.53811   GCCCACCAGCAGCAT               CAGG TACAGGC CCTG               TTTCCCGAAGATCAG  49 402
     MCA1005 1055902 .. 1055930 + -12.4  -2.56475   GTGCCGGCGCCCCGG       CGGAGCGG-CTGG ATGC CCAGTCCGCCCCG        GTTCATCTGGCCTTC  68 279
     MCA1007 1058987 .. 1059000 +  -2.3  -2.66272   CCACGCGTTCCGCCA               TGCCG AAAT CGACA                TGAATTTCGATCACG  38 230
     MCA1009 1060072 .. 1060102 +  -8.2  -3.73411   CCGGCCGTCTGCGGC       GCCGGCGTGGATTT CTG GGGTTCACTCCGGC       TGTTTTGAGGTTTTG  67 468
     MCA1011 1061642 .. 1061662 + -13.9  -3.63569   GGCAAGCGCGGATAA            CGCGCCGGC CGA GCCGGCGGG            TTATTGCCGGCTTCC  88 26
     MCA1012 1063018 .. 1063034 +    -3  -4.20516   GACTATGCCTCGAAA             GCACCAC CGCG GTG-TGC              TTTCTTGCGTCCGAC  60 141
     MCA1013 1065860 .. 1065878 +  -7.3  -3.33696   GTGCTTTTCCCTCCT             GGCGGCC CTGCT GGCCCCC             TTCGTTCCCGCGCAG  56 54
     MCA1014 1066670 .. 1066695 +  -5.3  -3.74519   CTGGCTGGCGCGGAA         CTGACGCATTG CATA CCGTGCGTCTG          TTTGCTGCCGGTATT  60 22
     MCA1015 NONE
     MCA1016 NONE
     MCA1017 1069986 .. 1070012 +   -13  -3.66666   GTGTCTGCGGTTTGC         CCGTGCTGACCT TGA AGGTCCGTACGG         TTTGGCCGTTTTCCA  81 404
     MCA1019 1072806 .. 1072829 +  -4.4  -3.92324   CCCGGCTGGCCGCCT          CTGCGTGGCC GCAG GGTCCCACAG           TTTCATATTCCGGCC  59 41
     MCA1020 1073392 .. 1073424 +    -7  -4.07568   ACGGCGCGCCTTCGG     CCCGG-ATCGAATGG ATCG CCGTCTGATGCCGGG      TTTTCAAAGCGCGCC  68 0
        cysK 1076102 .. 1076129 + -14.9  -3.72695   ACGGCTAAGCAAAAA        GCGCGGG-GGAG GTCGA CTCCACCCGCGC        TTTCCTGCGCACCGT  93 419
     MCA1032 1086333 .. 1086355 +  -3.3  -3.15249   TAGAGCACGAGGGTC           CGCGTCTTG AGCGC CGGGACACG           TTCCTGGGCGGTATC  43 286
     MCA1034 1088290 .. 1088306 +  -2.2  -4.26076   AGTCCCTCGTCGCGT              CGGC GAGGCGGAG GCCG              TTTTCGTCGAAATCC  60 71
     MCA1036 1089110 .. 1089122 +  -4.7  -3.80461   CCGATGCGACGGGCC                GGCTG ACA CCGCC                TTTCATCCTGACTTC  58 337
     MCA1038 1091763 .. 1091787 +  -7.8  -3.76224   TCGATCATGTCCTGC         GCCGGGA-GCC GCCC GGCCTCCAGGC          TTTGCTGGATACGGC  65 284
     MCA1040 NONE
     MCA1041 1094632 .. 1094668 +  -6.4  -3.35224   GCGCAGCGCTGGCTG    TCGGTTGCGGCCACCG ACTGG CAGGGGCCGGAATCGG    TGTTTCCCGACATGT  56 90
     MCA1042 1095062 .. 1095102 +  -3.1  -3.86015   TCGGGCCGCGGCTCC  TGTCGCCCCGCTGACCG CCGCCAA CGGTGGGTGTGGCTGCA  TTTGTGGACAAGATA  56 12
     MCA1043 NONE
        aroQ NONE
        accB NONE
        accC NONE
        prmA NONE
     MCA1048 1099069 .. 1099092 + -12.4  -4.78848   GACCCCGTTTTTTCA          GGCGCTTCCC GTTC GGGAACCGCC           TTTTCTCTTTCAAGC 100 39
     MCA1049 1100326 .. 1100338 +  -6.9  -4.29139   TGTCACCTGTCGATG                CCGCT CTA GGCGG                TTCTTTTAGCTTTCG  74 17
     MCA1053 NONE
     MCA1054 NONE
        ispE NONE
        prsA 1108104 .. 1108125 +  -4.3  -4.72846   GGTCAGTTCGCTGTA           CGTGGATTG ATCG CGGTCCTCG            TTTTTCAATATCTGC  78 16
         ctc 1108771 .. 1108781 +  -2.4  -2.94416   GGGTGGCGCCGGCTG                 ACCG GTC CGGG                 TGTATGGTCAGACTG  40 25
         pth 1109506 .. 1109518 +  -3.4  -4.46212   TCGAATCCTTCCCCC                TCCA CCAAT TGGA                TTTTGTGGTACGCGG  68 183
       tuf-1 1111092 .. 1111117 +  -7.4  -3.72481   CTGCCACTACGTGAT         GCGGGCACCC CTCGAA GGGCGCCCTC          TGTTGTTTTCATAGC  63 156
        secE NONE
        nusG 1112086 .. 1112110 + -12.1  -5.45802   CGGGTTTGGTAGACG          GGGGTCGTGGT TGC ACCGCGAGCCC          TTTTTGTTTTCGGGG 100 48
        rplK NONE
        rplA 1113462 .. 1113487 +  -9.9  -4.84359   CGGGGTGGCATGGCT         CTGAATGGTTT CCCA AAACTATTCAG          TTTTTCTGGAGGTAA 100 199
        rplJ NONE
        rplL 1114496 .. 1114520 +   -15  -3.63968   AAGAGCTTCGATTCA          GGCTGGCAGC CCCGC GCTGCCGGCC          TTTCGGCGTTTGCGG  90 71
        rpoB 1118801 .. 1118832 +   -10  -2.50816   TGATCGCCGTCCCGC      GCAGCAGGCAGCCG TTCG CGGCTGCCTTCCGA       ATTGATGACTGGGAG  60 38
        rpoC 1123066 .. 1123093 + -14.8  -3.58533   CTGTGACCGGATCGG        CCGGGGGGAGGC CGAT GCATCCTCCCGG         TTTCCGCGGTTGTCA  90 35
     MCA1068 1123868 .. 1123894 + -10.1  -4.77157   CGCCAATCCGGATGA         CGGCTCACTGG GGAGA CTGGTGGGCCG         TTTTTCGTCGATTGC 100 51
     MCA1069 NONE
     MCA1070 NONE
     MCA1071 1127107 .. 1127119 +  -5.5  -3.52073   CCATGAGGTTTTTTC                CGGTG AAA TACCG                TTGTAATGTTGCCGG  55 66
        pstC NONE
        pstA NONE
        pstB 1130990 .. 1131000 +  -8.2  -2.71681   AAGACTACATCACCG                 GCCG ATT CGGC                 TAATTGCGGAGATTG  53 12
       phoU1 1131804 .. 1131820 +  -2.9  -2.72829   CCCCAAACGCCGCGC              CAGGCTA AAA TAGTCCG              ATTTCCCGGCGTCTG  39 115
     MCA1076 1132982 .. 1132995 +  -2.3  -2.83504   CGGAACGTGCGGGGG               GCCTG AGCG CATGC                GTGTTTTCGTCAACG  39 20
        thiG 1134177 .. 1134195 +  -8.8  -2.74012   GTCCCGGAGATACCG             GGCCGC GCCGTTG GCGGCC             TGCTTCAGGTCGTGC  57 230
         cah 1137228 .. 1137254 +  -6.4  -3.53012   CCTGAAGATCTCTCG         CCAGGGTGGC ATCCTTC GCCCCCCCGG         TTTGAAGCGCACGAA  58 206
     MCA1083 1139948 .. 1139979 + -17.5  -4.15833   CGCAGTCTCGATCCT      TGAAAAACGCCGG GGCGCG CCGGCGTTTTTCA       TTTTGCGATGGTGAT 100 57
     MCA1085 NONE
     MCA1086 NONE
     MCA1087 1143253 .. 1143263 +  -8.2  -3.07043   GCGGGTTTTCGGTTC                 GCGG CGG CCGC                 TCTTGCCATCATCCC  56 183
     MCA1090 1146340 .. 1146357 + -12.7  -3.14132   GTAGACATTGCCCTT             GCGGTCG AACT CGACCGC              TTCGTGCCGGACCGC  74 224
     MCA1091 1147365 .. 1147391 +  -8.6  -3.18264   GGTATCCGGGGTTTC         CGGCCAGGCTGT GCC GCACCCTGGCGG         TTCCTACCTCCGAGG  59 352
        pyrF 1150526 .. 1150539 +  -2.3  -3.80461   ATCCGTGACAACAAG               GGCTT GTTG ATGCC                TTTCGTGCTGAGTTA  52 236
     MCA1095 NONE
     MCA1096 1152091 .. 1152107 + -10.8  -4.72272   TCGCCGCACGAAAAA              GCCCGC ATTAC GCGGGC              TTTTTCGTGCGAACG  89 53
     MCA1101 1157462 .. 1157496 + -12.2  -3.07307   CCGGATTGCCGCAGC    GCCGTG-CGGATGCG ATCGGC CTCATCCGGCACGGC     TTCCATGGACGTTTG  69 159
     MCA1103 NONE
     MCA1104 1160666 .. 1160722 + -16.5  -3.36749   GGTGCGGCCGCGTTT CGGC-GCGTGGGCGCACCGGGCCGGCG TTCTT CGCTGGCGCGG-GAGCTCACGCTGGCG TTGCTGTTCAAGATG  89 223
        cydA 1162448 .. 1162460 +  -3.3  -3.07962   CAGTCTGATGCGCAG                CGGGA GGT TCCCA                TGTTCGACTATGAAA  43 33
        cydB NONE
        ybgT NONE
     MCA1108 1164117 .. 1164160 + -15.9  -3.36273   GAGGATTAGGGACGA CCG-GCCTGGGCGCGGGCCG GGAGA CGGCCCGGTCCCAGCCGCGG TTCCTGTTCGAAGAC  89 32
     MCA1109 1165220 .. 1165238 +  -5.2  -3.79747   TTCGGCACCCACATT             GCCACGAT GTT GTCGTGGA             TTTCGTCGTCGGTGG  58 461
     MCA1112 NONE
        xpsE 1171464 .. 1171490 + -13.7   -3.6682   GGGCTGATCCCGATC        CGGGTG-GCGCC CGCC GGCGCGCGCCCG         TTTGCCTGGCTCAGC  88 198
        xpsF NONE
        gspG NONE
        xpsH NONE
        xpsI 1173974 .. 1173989 +  -6.8  -4.15565   GGACCGCGCATGTAA              CCATGG CCTC CCGTGG               TTTTACCCTGATCGA  71 26
        xpsJ NONE
     MCA1120 NONE
     MCA1121 NONE
     MCA1122 1177638 .. 1177649 +  -5.8  -3.66178   CGCGGTGGACGAACC                GGAG CTCG CTCC                 TTTCGAATTCCCGGA  57 198
        gspD 1180773 .. 1180794 +    -3  -5.26918   GTTGACCGCCCTTTC           CATCCG GAAGGCGCCG CGGATG            TTTTTTCTCCGCTCT  93 185
        bioB 1182701 .. 1182715 +  -3.4  -2.55015   TTGGGGCTGCGCATG               GCGGGC TTG GGCTGC               TGAGTTCCATGACAT  40 8
        bioF NONE
     MCA1127 NONE
        bioC NONE
        bioD 1186636 .. 1186660 +    -7  -3.14132   GGGGGCTGCGGCCAA          GCCCTGATCC TCCAT GGAACTGGGC          TTCATCGGCGCCACC  54 508
     MCA1130 1188443 .. 1188455 +  -4.7  -3.57263   CTGTGTCCCAGCACC                GCGGC ATT GCCGA                TTTCCGGGTGGGCAT  55 461
     MCA1132 1190349 .. 1190384 +  -3.9  -3.38046   CCCGCCGGTGTGAAG    CACCGCTATACGCGGC GTTGA GCCGCGTACC-CGATG    TCTTTCGAATGCCGA  47 5
     MCA1136 1193606 .. 1193622 +  -3.6  -3.17075   GGCTCCCGGCGAAGC              GCCCGT CGATC ACGGCC              TTGAGTTCCGCACCC  43 430
     MCA1143 NONE
     MCA1144 1201956 .. 1201970 +  -2.8  -2.52676   AATTTGACGTGACCG               GTTTGG CTG CTAAGC               TGCGTTCAACGCCTG  37 158
     MCA1145 NONE
         gmd NONE
         fcl 1204936 .. 1204958 +  -7.7  -3.28712   TCAAGCACCTGTTTC           CGGTCCATC AAGTC GATGGACGG           TTGTGAAGACCGACA  59 484
     MCA1149 1205548 .. 1205564 +  -9.5  -4.37502   ACGTTGTCTTGACAA              TTGCATG ATG CATGCAA              TTTTGGTGTGATAAT  82 118
     MCA1150 NONE
     MCA1151 1207774 .. 1207785 +  -7.2  -4.20516   GGACGCAGCGCGAAT                GCGG TTTT CCGC                 TTTGTTCGATGGCAA  71 94
     MCA1152 NONE
     MCA1153 NONE
     MCA1154 NONE
     MCA1155 NONE
     MCA1156 1212854 .. 1212871 +  -4.9  -3.14132   TTGACGCTCGCTGGA             CGCATCAA GTC TTGA-GCG             TTGCTGAAAAGCAAG  48 11
     MCA1157 NONE
     MCA1158 1214530 .. 1214547 +  -2.6  -3.17075   AAATCAAGGAGATGA             GGCATG GCCGAA CTTGCC              TTCGCTTGGCCGGGA  43 26
     MCA1159 1215564 .. 1215575 +  -2.2  -3.25015   CGATCTCGTTCATCG                TCTC GCAT GAGG                 TTCCTCGTGATTCGA  43 16
     MCA1160 1216770 .. 1216784 +  -3.4  -3.05498   CCATCCCTTTTCATT               CCGCTG GGA CGGCAG               TCTATCTATGACGTA  43 62
     MCA1161 1218261 .. 1218307 +  -7.3  -3.63515   AGTGATGCCTGGGTT CGGCGGG-AGGTG-CGGCGATGA TCT TCAACTCCGTCACCTATCTGCTG TTCTTAGGGGTCACC  60 5
     MCA1162 NONE
     MCA1163 NONE
     MCA1164 1222190 .. 1222200 +  -2.4  -3.58726   TGCCAGGAAATGAAT                 CACC ATA GGAG                 TTCTGTGTGAAAGAC  49 204
     MCA1165 NONE
     MCA1166 1224056 .. 1224091 + -13.4  -3.15544   ACTAAACACACCAAG    CAGGTAGCTCCGATTGC GCT GCA-TCGAGGCTACCTG    TTGCTACGGATAGGG  78 19
     MCA1168 1225910 .. 1225924 +  -2.8  -3.25823   CGCGCCATGCGCGGA               CGCA AGGTGGA TGCG               TTGCTGTGCGCCCCC  43 242
     MCA1171 1226977 .. 1227003 + -18.8  -5.00616   CGGATAGAGAGCGAA         CTCGCTGGATCG GCT CGATCCGGCGAG         TTTTTTGCGCACGGA 100 48
     MCA1173 1228492 .. 1228502 +  -2.4   -3.3692   ACGTGAAGCCGGTTT                 GGCC GAT GGCG                 GTTTTTCCAATCCAG  44 49
     MCA1174 1230115 .. 1230128 +  -2.3  -4.11304   TGTTTCGAGTCATTT               CCAGG ATTG CCTTG                TTGTTTGTCGCTTCG  57 148
     MCA1175 1230618 .. 1230629 +  -2.2  -3.52652   GACGTCATAACGGTA                GAGG AAAG CTTC                 TTCTGATTCGCTCAC  47 8
     MCA1176 1231994 .. 1232018 +  -8.5  -3.57144   AGTGCGGCCTGCCGC          TCGGCCGTGCC GCT GGCATGGGTGA          TTTCGACGTCCACCA  65 395
     MCA1178 NONE
     MCA1179 1235247 .. 1235266 +  -5.6   -4.4831   TACGCATCCTGTTGT            GCTACCTG CTGG CCGGTGGC             TTGTTTTTCCTCGGT  74 67
     MCA1184 1241075 .. 1241091 +  -7.9  -3.17075   GCCACTCGGCCAGGT              CCGCCAG GTC CTGACGG              TTCAATTCCCGGACC  55 494
     MCA1188 NONE
     MCA1189 NONE
     MCA1190 NONE
     MCA1191 NONE
     MCA1192 1249491 .. 1249502 +  -3.6  -3.14132   ACTTCGGGTCACGAA                TCGC CAGT GCGG                 TTCGTGCGGGACGGG  45 448
        mmoX 1253726 .. 1253767 + -17.9  -2.75183   AGGCATTCAATTGAA ACGGGTGTCGGGCTCCGTC ACAG GGCGGGGCCCGACGCACGA  TCGTTCGATCAACCT  86 27
        mmoY NONE
        mmoB NONE
     MCA1197 1256589 .. 1256599 +  -6.8  -2.71364   GTGGCTGGTGGGATG                 CGCA TCA TGCG                 TGATTGCGGGGGTCA  50 12
        mmoZ 1257343 .. 1257368 + -16.9  -3.10533   GGGGCAGGGATGCCG         TTCCGGGCCGG CAGG CTGGCCCGGAA          TCTCTGGTTTTCAGG  87 89
        mmoD NONE
        mmoC NONE
     MCA1201 NONE
     groEL-2 1260876 .. 1260902 +  -4.3  -3.51825   TGGGATAGTCAGAGA         CCGGCATAGCG TACGC CGTTACGCCCG         TTCTGCTTGACCTGG  52 65
     MCA1205 1268620 .. 1268652 +  -7.6  -3.60792   CGCACTTCCACTGCC      GGGCAGGTTACCGG CTCTC CCGGTGAGCCGTCC      TTTCGCACTTGGCCC  64 152
       pcm-1 NONE
     MCA1212 NONE
     MCA1213 1277978 .. 1277988 +  -4.6  -4.07568   CTCCGGAGCCCTTGG                 CTGC AGG GCGG                 TTTTCCGGGACACGG  61 67
     MCA1214 1280190 .. 1280208 +  -2.2  -3.51232   GTTTGTGAAAGAGAG             CTGGGGGC GAT GCCTGCCG             TTGGTTTGCGGCGGA  47 332
     MCA1215 1280591 .. 1280604 +  -2.4  -4.18018   CGTTGACGTGATCTG               CCTA AGCTGA TAGG                TTTTCCATCGCCACA  60 135
     MCA1216 1281288 .. 1281309 + -17.3  -3.53343   TTAGGACGTTCCGGA           GAGGGGGCG AAAG CGCCCCCTC            TTTCACCCCGCAATT 100 55
     MCA1217 1284319 .. 1284341 +    -2   -5.0916   GGCACCCGCGGCGGA           TTCGGACG ATGGGGC TGTCTGAA           TTTTTGTGTTCAAGG  78 325
     MCA1220 1286804 .. 1286821 +  -3.3  -3.31144   CCGAGCTGGGCTAAG             C-CGGGGC GAT GACCCGCG             TTCTCGGCATCGACC  47 27
        ruvC 1287302 .. 1287314 +  -3.3  -3.14344   TGAGCCGGATGGTTC                GGCGA TGA TCGGC                TTCATCCGCGGACTC  45 18
        ruvA NONE
        ruvB NONE
     MCA1224 1289788 .. 1289821 +  -5.9  -3.53444   TGGCCCGGTCGATTT     CCGCTACGGTGGCCTG CGC CAGGTCCTCGTC-CGG     TTTCCACAGCCATGG  55 453
        tolQ NONE
        tolR NONE
     MCA1228 NONE
        tolB NONE
     MCA1230 1297194 .. 1297207 +  -2.4  -3.80745   TCTACCCGGGAAACT               GATC CGATGA GATC                TTTACCTGTTCTGTT  52 24
     MCA1231 NONE
     MCA1232 NONE
     MCA1233 NONE
      gltX-2 1301105 .. 1301123 +  -5.2  -3.37939   TTCGGGGTGCACACG             TGCGGTGT GGT ACCCTGCA             TTCGCTTTTCCAGTT  51 280
        ubiX 1317711 .. 1317724 +  -5.9  -3.14051   TCCCTCCACACCATC               CCGCG AAGC CGTGG                TATTGGTGGCGATGA  49 489
        argH NONE
     MCA1249 1329503 .. 1329536 +  -7.3  -2.52543   GAGACCTGCGGTTCT     TCCTCGGCGGTTTCG GAGG CGATGGCGCCGACGA      TCGCTTCCAGCACGT  50 315
     MCA1251 1332178 .. 1332190 +  -4.1  -3.18582   AAACTGGCCGCTTCG                TTCAG CGT CTGAG                TTCCTCACTCAAATC  45 14
        hppA 1334535 .. 1334576 +  -9.3  -3.55444   CTTTTTCCACGAACC CGGCAGGGGTTCGCGGCCGG GGC CTGGCCGCC-GTCCTTGCGG TTTGCAGGATACAAA  66 187
        prlC NONE
     MCA1254 1337165 .. 1337183 +  -2.3  -4.57073   GAACTCGATTTCATC             ACGCAGG TGCTT CTTGCGG             TTTTTCAGGCCGCTC  66 327
     MCA1256 1338692 .. 1338705 +  -2.3  -2.51173   CTCCGCCGAGGCGGG               AGCAC ACGG GTGCG                GTTCGTCCGGTTCCT  37 52
     MCA1257 NONE
     MCA1258 NONE
     MCA1259 NONE
     MCA1260 1340681 .. 1340730 + -16.5  -3.10881   GCATTGTGGCTGGGG TGCTGACCACGGGATCCGTCTCT GTAC AGAGACTGTTCCCATGGTCAACA TGTGGTTTATATTCC  83 20
     MCA1261 1344588 .. 1344608 + -10.5  -2.73619   TCCTGTAACTCGGGG            CGGGATAGA GTC TTTATCCCG            ATTTACGGGATCGTT  61 88
     MCA1262 1345263 .. 1345273 +  -5.4  -3.24365   TTCAATCTTTTGTTT                 TTGG AGT CCAA                 TATTGTGGGCTGTGG  50 188
     MCA1264 1348821 .. 1348835 +  -3.4  -3.86524   CAGCTACCGTCACAG               GCTGAG GGC CGCGGC               TTTATGACGGCCTAT  56 4
     MCA1265 NONE
     MCA1266 NONE
        serB NONE
     MCA1268 1353661 .. 1353683 +    -4  -3.44206   GAGGCATTACCCGGG           CTGCGGAAAG TCT CTTAGCGCGG           TTCTCATCCATGTTG  49 8
     MCA1269 1354078 .. 1354103 +  -6.1  -3.53761   AGACGGTTTCGTCGC         TTTCGGACCGG TGAA TCGGTACGAGA          TTTGCGCCCCCGTTC  55 12
     MCA1275 NONE
        murI 1360884 .. 1360901 +  -6.3  -4.09739   CCTCCAGTGCGCTTT             CCGACGAT TTG ATCG-CGG             TTTTGAAGGCCTTGG  66 396
     MCA1278 NONE
     MCA1279 NONE
     MCA1280 NONE
     MCA1281 NONE
        rfbB NONE
        rfbA NONE
        rfbC 1368440 .. 1368450 +  -8.2  -2.91383   GGATTTGCCGCAACA                 CCGG CTG CCGG                 TCTATCCATGAAGAT  55 4
        rfbD 1369728 .. 1369746 + -11.6  -3.72588   ATCAAGAGCGGAAAC             GGCCTCGC TGT GCGCGGCC             TTTGACTATGAATTG  80 390
        dnaE 1373294 .. 1373306 +  -3.3   -3.5627   GGCGGGAAAAAACCC                TCGAG TCA CCCGA                TTTGCCGGCTCGTCT  51 44
     MCA1287 1373927 .. 1373944 +  -6.3  -3.65351   CATCCCGTTGTAAAA             CT-CGTCC GAC GGACGGAG             TTTCGGTCGAGCTCC  57 201
     MCA1295 1381920 .. 1381942 +  -5.4  -4.11216   TGTCTTGCAGCGCCA           CACCGCCGAT CCG GTCCGCGGCG           TTTTCACGGTCGGCC  64 425
     MCA1297 NONE
     MCA1298 NONE
     MCA1299 1387706 .. 1387728 +  -7.6  -4.58283   TAAATCTCCAGATCG           GGCAAGGGGA GGA TGCCCTCGCC           TTTTTCGGGCCATTC  81 117
     MCA1302 1391046 .. 1391066 +  -2.4  -3.67792   CCTGCCCGTGCAGGG            TGCCGACC ACATA GGCCAGCA            TTTCGATGACTCTGG  50 327
     MCA1304 NONE
     MCA1305 NONE
     MCA1306 NONE
         cdd 1397953 .. 1397965 +  -3.3  -3.50572   CCGTTAATATAAACG                GTCCA TAA TGGTC                TTGTGTGAAATAACT  49 66
     MCA1308 1398703 .. 1398718 + -11.8   -4.7497   TAGGGACACGAAAAA              CCCGGC CTCG GCCGGG               TTTTTCGTGGGTGGA 100 56
     MCA1312 1403071 .. 1403100 +  -4.9  -3.56568   GGCCGTTCGACTTCC       ACGCCTTTGCGAG CCAG CTCGTAGAGCCGC        TTTCCCCGGTGCTTC  55 282
     MCA1318 1409580 .. 1409613 +  -2.5  -4.56597   CGGCGCAGTCGGGCA     GACCGGC-TTTC AGAGCATCCAG GAGACGCCGGTC     TTTTTCCGGAACGGG  67 144
     MCA1321 1412322 .. 1412334 +  -9.1  -3.23393   TCCGCCCCGAAAGCG                GCCAG GAA CTGGC                TCTTATCCCGTCCAC  62 258
     MCA1324 1413959 .. 1413972 +  -3.7  -3.25823   TCACCAGCACATGCA               CCGGC GCCT GCGGG                TTGATGTCCCGGAAC  47 296
     MCA1329 1417435 .. 1417464 +  -4.1  -3.53012   AAAATGGAGCAGGTA       GTCCTGCAGCCGC TTGC GCGCCTCCAGGGG        TTTGCCGGCGCGGAC  51 327
        dsrE 1419095 .. 1419107 +    -2  -2.73735   GACCGGATACTCACC                TTCA CATCA TGAA                TCATTCCAAGTGTTT  39 14
        dsrF NONE
     MCA1333 NONE
     MCA1334 1420094 .. 1420112 +  -9.5  -2.79796   GGCTGCCTGTAGCTC             CCGCGGC ACGAG GCTGCGG             TCTGCTAAAATCCGG  57 29
     MCA1335 NONE
        ubiA 1422032 .. 1422048 +  -2.9  -4.07687   CAGCGAGCGTACGAA              TCCACTG GCG TGGTGGG              TTTTGAGGCGCCAGT  60 457
         ffh 1424401 .. 1424440 +  -4.3  -3.71517   GCGGATCGTCTCCAC GTTGACC-CCGGCGGCCTT GGCG AAGGC-GCCGATGGTCAGG  TTCTCTTGAGTGTTC  56 430
        merA 1426668 .. 1426686 +  -4.4  -3.71527   TGATAGTGAAACCTT             CGTCCCGC CTG GCGGCACA             TTTCCGTGATTGGCA  57 297
     MCA1343 1427999 .. 1428018 +  -5.7  -3.21912   CGGGAGGCGCCGTGT            GCTCGAT GCCATA GTCGAGC             TTGGTCAATTCGCGC  50 251
     MCA1363 1454254 .. 1454273 + -10.7  -3.55444   GGCCGACACGAGAAG            CGGACCG GCGTGA CGGTCCG             TTTCGCCGATCCCCA  70 437
       bfr-2 1459299 .. 1459318 +  -2.8  -4.56978   GCTGTCTTGCCGATT            CGGGAACA AAAT TTTTTCCG             TTTCTTGTTTGAGAA  66 69
         bfd 1459935 .. 1459945 +  -4.6  -3.61178   CGTTCCGGAAACCGC                 TCGC GTC GCGG                 TTTGGCATGGGTCCG  54 370
     MCA1374 1462366 .. 1462395 +  -9.9  -3.54424   AGAGGTGAGCGGGTT       GGCGAGGGTGGCG TCCT TGCCATTCGCGCC        TTTGAACGGCTCGAA  65 183
      modA-1 NONE
      modA-2 NONE
        modB NONE
        modC 1467573 .. 1467599 +  -3.7  -3.12327   GTCCGTCGCTTTGAT        GGAATGA-ACCG GCGG CGGTATCGTCCC         TGTTCGCTGTGACGG  43 19
     MCA1381 1468115 .. 1468148 + -18.1  -3.61654   GCGTAAAACGCAATC     GGCCGCTCCGTCCCA GACC TGGGCCGGAGCGGAC      TTTCCAATCCCTATG 100 35
     MCA1384 NONE
        radA 1472152 .. 1472168 +  -7.2  -2.57132   GCGGGAAGCGATCAA              CGCGCT TTGAC GGCGCG              CTTCTCACCGGCGCG  49 16
     MCA1386 1472762 .. 1472777 +    -9  -3.55622   AAGGTCTGGGCAAAT              GCGAAC CGTC GTTCGC               TTTCAGAACCTTCGA  62 384
     MCA1395 1483402 .. 1483412 +  -3.2  -4.12942   GAGATGCGGACTTCG                 TTCC TCG GGGA                 TTTTAACGCGTTTGA  59 77
     MCA1398 1485347 .. 1485361 +  -4.2  -2.87132   CTCGATCCACTGACT               CCTCTT CAA AAGCGG               TGTGTCCGCGCCGAG  43 333
     MCA1401 NONE
     MCA1402 1489419 .. 1489438 +  -4.9  -3.53343   ACGTCATACCGGCGT            TTCGGCG GTTGCA CGCCGGG             TTTGAGGGCAGGATT  53 178
        sgaA 1494210 .. 1494223 +  -3.7  -3.01726   AACGGGCGTGCCGGC               GGGCG CGCC CTCCC                CTTTGTCTGGAGCCG  43 89
     MCA1407 1495293 .. 1495307 +  -3.5  -3.74872   CCGGTCTGTCTGGGA              G-CGGG TCCG CCCGGC               TTTCCTGGCCTCGAT  54 106
     MCA1408 NONE
         psd 1497470 .. 1497487 +  -2.6  -4.19238   AACTGCCCTATGACC             TCCGGC AGAAAG GCGGGA              TTTTGGAATTCCACC  58 445
     MCA1424 1515889 .. 1515899 +  -4.6  -4.07568   CGGTTTCCTGATTTT                 CGTC CTT GGCG                 TTTTCGCGCCCGACC  64 493
     MCA1432 NONE
     MCA1433 NONE
     MCA1434 NONE
     MCA1435 1527819 .. 1527830 +  -3.6  -2.75535   GGCAGGGTGTCGCCG                CCGC AACC GTGG                 TGATTCGCATGTTCG  41 11
     MCA1436 NONE
     MCA1437 1529678 .. 1529692 +  -2.1  -3.28712   CCTCTGAGAGACGGT              TCGGCC TGGC GGC-GA               TTCTGGCGGGAGCCC  44 34
     MCA1438 NONE
     MCA1439 NONE
     MCA1440 1533626 .. 1533643 +  -9.1  -3.50853   AACATCAACCTCGTC             GGCGTGA CCAT TCGCGCC              TTGTGCTTCGCCACC  66 118
     MCA1444 1537634 .. 1537651 +  -9.1  -3.01791   TCCTGGTGCTGGTCT             CGCTGCT TCAG GGCAGCG              TCTTCGCCACGGAAT  59 119
        pqqA 1538222 .. 1538257 + -20.6  -3.53444   TTCCGAACGGTTGGG    CGAAAGCGGGGTTCGA GCAT TCGAGCCCCGTTTTCG     TTTGCGCGGCGGTAC 100 41
        pqqB 1539186 .. 1539199 +  -3.1  -4.37886   CGAAGTTGCCTACGA               CGGTT TGGA AATCG                TTTTGTGAGGAGTCC  65 4
        pqqC NONE
        pqqD NONE
        pqqE 1541354 .. 1541387 + -10.3  -2.94735   ACCCCCGAAAAAAAT     GGCGATATTCCTTGA CATT TCGGGGAATGACGCC      TCCTTGGTTTTCAAT  62 61
     MCA1454 1546911 .. 1546942 +  -6.4  -3.14132   CTGCGACCGGTCTGC      CGCCAGCGTCGATG ATGC CGGTGACGCCGGTG       TTGGTGGCGCGCAGC  51 228
        nadB 1563915 .. 1563928 +  -3.7  -3.14602   GTTCCAGTTTTCGCC               CACCG TACC CGGCG                TGTTCATGCGGTGGC  45 136
        glgB NONE
        glgA 1570906 .. 1570920 +  -5.6  -3.08679   TCCCCCGATTTGAGC               GGTCCG ACC CGGAAC               TGTTCGATCAGCACC  49 432
     MCA1480 NONE
         rne 1576907 .. 1576959 + -13.6  -4.10429   GGGCCGGCGCGGAGT GTCTTCGAGCAGCCTC-GGCATT CACCGTAC AGTGCCAGAGTCTGCTCGACGAC TTTTCCCAACTCGTT  93 506
     MCA1494 NONE
     MCA1495 NONE
     MCA1496 NONE
     MCA1497 NONE
     MCA1498 1596976 .. 1596997 +  -7.1  -4.59773   CGCCCAGATCACGCG           CCAGCGCGG ACAC CCGCGCCGC            TTTTTCCGCGTAGGC  82 429
     MCA1504 1603874 .. 1603891 +  -6.3  -3.59262   CGAAAATACGCATGC             CGAACGCC GCC GGC-TTCG             TTTGGGCCTATCCCG  57 499
     MCA1506 1605705 .. 1605721 +  -7.2  -3.10244   CCGTGTCGCGGGAAC              CGCCGT ACCGG GCGGCG              TCGTTTCTTCGCAAG  52 93
     MCA1508 NONE
     MCA1509 1610164 .. 1610181 +  -5.5  -4.22652   CCTGAGCCGGTACAT             GTACCAG CCAG CTGGCAC              TTTTCGGTGATATCC  70 243
     MCA1517 1620146 .. 1620156 +  -6.8  -2.71364   GTGGCTGGTGGGATG                 CGCA TCA TGCG                 TGATTGCGGGGGTCA  50 12
     MCA1519 NONE
     MCA1520 1623602 .. 1623614 +  -6.2  -2.78384   GGTCGATCAGCCACG                CCGC GATCA GCGG                TGTGCTGCCGCCGAA  46 147
     MCA1522 NONE
     MCA1523 1626074 .. 1626091 + -12.7  -5.40474   ATGCTTCCGGAGAAA             CAGGCCC TGCG GGGCCTG              TTTTTTTAACCCCCT 100 55
     MCA1524 1626622 .. 1626654 + -13.3  -4.07568   GGGTCGGCCCGACGT      CCCCCGATGCCCGGC GCC GCCGGGCATCGCTCG      TTTTGAGACCCCGCA  95 48
     MCA1525 NONE
     MCA1526 1629026 .. 1629046 + -11.1  -3.60792   ATGATCCGGACCACG            CGGCCGG CCGAACC CCGGCCG            TTTGCGCCTTACGGG  77 502
     MCA1528 NONE
     MCA1529 NONE
     MCA1530 NONE
     MCA1531 NONE
        trmB 1633170 .. 1633182 +  -6.9  -2.81888   ATCGTCGATGGAAAA                GCGTG TGC CGCGC                TCCTTCAGTTTCCGC  49 337
        pilT NONE
        pilU 1640315 .. 1640329 +   -10  -2.75844   GGACATGCCAGAAAC               CACACG ACC CGTGTG               ATTTCACCTGCCAGC  61 75
     MCA1546 1650180 .. 1650198 +  -9.6  -2.52635   TCGCCACGACATCGC             CGTTCTAC TGG GTGGAACG             ATTCGTGATCACCAT  55 151
     MCA1548 NONE
     MCA1549 NONE
        sdhA 1653596 .. 1653606 +  -2.4  -3.07895   CTCTGGTACCTCTAT                 GGCG CGG CGGC                 TGTCTTGGCCATCGG  41 173
     MCA1551 NONE
     MCA1552 NONE
        dapE 1655686 .. 1655697 +    -3  -3.17797   TGCTAAATAGCCGCA                TTGT CAAC ACAA                 TTACATCTCTATAAC  43 93
     MCA1554 1655849 .. 1655863 +  -3.4  -2.79492   CGCTCGCTCGGCAAA               TGAGCC GCG GGCCCG               ATTTCACCTTCAGCG  41 23
        sseA NONE
        atpD 1658252 .. 1658265 +  -6.7  -3.83502   GGCACACTCGGCCGC               GGTTC ATGA GAACC                TTTGCTCTGAGCCTC  63 17
     MCA1557 1659108 .. 1659120 +  -3.3  -3.65046   CACCGAATAGTACCC                GAACG GCT CGTCC                TTGTTCAGATAGCCC  51 469
     MCA1561 NONE
     MCA1562 NONE
     MCA1563 NONE
     MCA1564 1665466 .. 1665492 + -10.1  -3.53012   CCCCGCTCGGAGAAA         CACCGGCCGGA TCGCC TCAGGTCGGTG         TTTCCACAACCGCAG  70 70
     MCA1565 1665977 .. 1665990 +  -5.2  -3.65426   CGGTAGAGTCGCGCA               CGGG TGCAGC CCCG                TTTCCAGATTTGTCC  54 35
     MCA1570 1670471 .. 1670483 + -10.5  -2.60075   TTGAGGGCTTCCGTA                CCGGC GCT GCCGG                CTTCCTTGGCCAGCA  60 238
     MCA1573 NONE
     MCA1574 1672725 .. 1672756 +   -13  -3.46081   CGAAACGGTATTTCA      CGTCGCTTTTGAGC ATGC GCTCGAAGGCGTCG       TTGATTCCTTGGATC  78 102
     MCA1576 1676545 .. 1676557 +  -4.7  -3.28712   ATCGAGCCGGAGCCT                GTCGG CAG CCGCC                TTGTCGGAACCGGGC  49 458
     MCA1581 1685244 .. 1685258 +  -2.7  -3.33865   ACAGGTCGATGATGC               CCGCC ATGGC GGCGA               TGTTCATTTCCCGTG  45 233
     MCA1583 NONE
     MCA1584 1687346 .. 1687359 +  -6.7  -3.14344   GCCTCCACCGGGTCG               GCCTT GCGG AAGGC                TTCGTGCACCGCGTC  51 79
     MCA1586 1693341 .. 1693358 +  -3.3  -2.74741   GGACCGTTCCGGAGC             CGCC-GCG GAC CGCCGGAG             TCCTTACGCTGTCAT  41 52
     MCA1587 1695893 .. 1695923 +  -5.3   -2.6927   GGCGCTGGCCGGGCT      GAACGGCCACGGTG GTGA CGCCC-GGCCGTCC       TCCTCTCTCAACCAT  46 24
     MCA1588 NONE
        ackA NONE
     MCA1590 NONE
     MCA1591 1698580 .. 1698602 +  -4.1  -3.13403   GCCCAGTCACCGGTT          CGAGTTCCAC GCGG GTGGCAC-CG           TCTTCATGACCCAGG  45 336
     MCA1595 1701511 .. 1701521 +  -4.6  -2.83403   AGCTGGCCGGCGGAA                 GCTG AAT CGGC                 CTTTCATGCAGGAGA  43 21
     MCA1596 NONE
     MCA1597 NONE
     MCA1598 NONE
     MCA1599 1708238 .. 1708260 +  -3.2  -2.99471   GACCGCGGATCCGGT           CCGCAGACTC TAG GAGGCGGCGA           TGTGTCTCGCCGTAC  43 116
        hypC NONE
        hypA 1708834 .. 1708848 +  -7.1  -4.10925   GAATTGCTGCAGACC               GCGGA CTGAA TCCGC               TTTTCGAGACTGTAT  68 17
        hypB NONE
        hypD NONE
        hypF 1713134 .. 1713146 +  -4.1  -2.62616   CGCGGGCCGACTGCC                GGTTT ATC AAGCC                TCCTCTAGGGCCTCC  40 44
     MCA1608 1717245 .. 1717259 +  -5.7  -3.75153   TCCCCCTGGGACAAA               TCTGC CGGGA GCAGA               TTTGCATTGACCCGA  60 1
     MCA1612 1720334 .. 1720368 + -11.2   -2.8664   ATTACTGGCGCTGGC     GCGGCCGCGGGCGCCG GAG TGACGACCGGGGCTGC     TATGGTAATTGACTA  66 4
     MCA1614 1722068 .. 1722085 +  -2.7  -4.32177   GCGAGGGGAGGTCCG             GT-AGCGC TTG GCGTTCAC             TTTCTTGTGACATAA  63 101
     MCA1616 1724443 .. 1724478 +  -7.4  -3.34013   CTGAAGTGAATCCGC    GCAGCGTGACACGCGC GCTA GAGCCTGTCGCGTGGC     TTCCTTCGGGCGCTC  56 32
     MCA1617 NONE
         vsr 1725917 .. 1725956 + -11.4  -2.52623   TTCCTTGGCACCCCT  CGCA-CGCCATGAATCGCG TCG CCCGCTTCCTGGCGCTGCG  CTCTTATCCGCAGGC  64 14
     MCA1622 NONE
     MCA1623 1729117 .. 1729138 +  -7.3  -3.32844   GTTCCTGTAACCCGG           CCGCCG-GAT AGT ATTACGGCGG           TTATAAACTCGACGC  56 196
     MCA1628 1731704 .. 1731719 +  -6.1  -2.96274   CGCTGAAATTCTCCT              CCGGT CTCCTC ACCGG               TGTGGTTCTGGCCAC  48 338
     MCA1629 NONE
     MCA1630 1733333 .. 1733351 + -13.8  -2.87564   GAACGCGATCCCGAC             CGCCGCCG CAT CGGCGGTG             TCTGTGCGGGGATCG  75 194
     MCA1631 NONE
     MCA1632 1737090 .. 1737106 +  -2.2  -3.95324   TCGCCCGCTCCACGC              CCTTGA TGAGT TCCAGG              TTGTTCTTGCGGATC  57 448
        nrdA 1741042 .. 1741052 +  -4.6  -3.09516   CATGGACCCGGCATC                 CGGT AAG GCCG                 TTGGGTCCTGGCGGA  46 64
     MCA1635 NONE
     MCA1636 1742116 .. 1742132 +  -2.1  -4.93968   GGGCCGCCGCCCGAC              CTCCGAC TGA GCCGGAC              TTTTTCCTTATCCGT  75 16
        nrdB 1743460 .. 1743479 +  -4.2  -2.87325   CTTCCCCCGTCTAGC            CCGTGCGGG AAA TCCG-GCGG            ATTCTTCTGCCAGAT  45 93
     MCA1638 1744189 .. 1744202 +  -2.3  -3.08679   GCCAGGCGAGGACTC               TCCCG GGAC CGGAA                TCTTCAGTCAAACCG  42 296
     MCA1640 NONE
     MCA1641 1748789 .. 1748799 +  -2.4  -3.86524   TGATGAGTCGATCGA                 ACCG CGC CGGC                 TTTCTCGGAGGCTCT  54 73
     MCA1642 1749151 .. 1749202 +    -3  -4.15044   TAGCGCCCGTTGCGC TA-CCGGCCGGACCTGGAGACATC GGGACG GGTGTC-CCGAGTACGGCCGACTA TTTCTTGGGCGGGGC  60 122
     MCA1647 1751798 .. 1751818 +  -4.5  -4.21607   GAAGCGCAGACGGCC            CCCATCGGC CTA GCCTGCGGG            TTTGTGTTCGATCAG  65 13
     MCA1650 1756166 .. 1756180 +  -4.2  -3.96624   GGAACTGATGTGAAA               GCGG ATCCCTG CCGC               TTTGTCGTCGCAATC  60 305
     MCA1666 1770626 .. 1770637 +  -4.4  -3.90112   TCAACGAGGGATATT                CACA CGCA TGTG                 TTTCCTTGCAACACA  59 113
        pdxJ 1772017 .. 1772034 + -11.3  -3.55444   CCGTCTTTCCGCCCG             GGGCATC GGAC GATGCCC              TTTACAGCATGCGAC  74 214
     MCA1668 NONE
     MCA1669 1773922 .. 1773933 +  -2.2  -3.17194   CGCGGAAACCAGGGC                CG-GC AGG GCTCG                TTCACTTAACCCGAT  43 5
        folE NONE
        hemH NONE
     MCA1672 1777858 .. 1777877 +  -8.5  -4.13767   CGGCTCCGCCCAGTC            CCGGCTG CCGCAC CGGCCGG             TTTTCACGTCGAACG  71 41
        uvrC NONE
        pgsA 1797076 .. 1797097 +  -5.7  -2.79133   CCCAGGACCAGACCG           TCCGCGTCC AGAG GGACGCAGC            TGTCCTCCCCGCTTG  47 319
     MCA1688 NONE
     MCA1689 NONE
        mepA 1808911 .. 1808923 +  -6.9  -3.53444   GCTCTGTCACTCAAT                CCGGG GGT TCCGG                TTTCCAGCCAGGTCG  57 270
     MCA1695 1815900 .. 1815953 +  -9.6  -2.70932   CTTCCGACGCCATCC TG-TGCC-TGCCCTGGCGGCAACGCCG GCC CGGCGTTGCCGT-AGCGCTTGGCAGCC TGATTGCAGAAGGCG  56 73
     MCA1707 1824583 .. 1824603 +  -3.2  -4.11216   GAGCTGTGCCGCAGC            GGTGGCTT CAGTC AGGCCACG            TTTTACAAATGGCGC  59 179
     MCA1710 1826545 .. 1826575 +  -6.8  -2.57931   TTTGTCCGCCAAACA       CGCCGCCCAC ACCGACGACCA GTGAGCGGCG       ATTCTGCAACATCCC  49 1
     MCA1711 1828236 .. 1828270 +  -6.3  -2.52464   GCCCGCCACTCCCGC    TGGCCGGATCCGGCGG CCCG TCGCCAGTTCCG-CCG     TGCGTTCGGCCAGGA  45 354
     MCA1718 1836178 .. 1836227 +  -4.2  -3.90744   CCGACCTATGCCAGA CC-G-TGGCCGATCGGCATCGACC CGCC GGTCGAGGTCGAGAGGCGATCCGG TTCTTTCCGCCGAAA  59 501
     MCA1720 1837117 .. 1837142 +  -6.8  -3.67877   AGTAGTCCGACACAC         G-GGGCCGGCT TTCGC GGCCGGTCCGC         TCTTTATTCACGGCT  60 36
     MCA1721 NONE
     MCA1722 NONE
     MCA1723 NONE
     MCA1726 1845841 .. 1845860 +  -2.8  -3.48276   GAATGCCCCGTCCCT            TGAGGCGCA GCT TGCGTC-CG            TTCTGTGACCGGGCG  49 174
     MCA1730 NONE
     MCA1731 1848886 .. 1848903 +  -3.4  -4.42386   ACCACGCAAGATCAC             GGTCAG CGTGGA CTGATC              TTTTCTGAATGGCCA  65 10
     MCA1732 NONE
     MCA1733 1850353 .. 1850369 +    -8   -2.8655   TCCGCCGACGGGCAG              TCGGTC AGATC GACCGA              TATCATGTCCATCGA  52 186
     MCA1739 NONE
      sucC-2 NONE
      sucD-2 NONE
     MCA1742 NONE
         dtD 1860573 .. 1860606 +    -4  -3.04144   AGGCCCCATGGTCCG    CGTCCGC-TA-TCATC GTCC GATGAGTATGCGGAGG     TATTCGCCATGCAGC  43 39
     MCA1744 1861480 .. 1861498 +  -5.8  -2.71144   CGGTTCCATACCATG             CCAGCGCC GAC GGCGCCAG             TCCTTGGCAGCGATG  46 42
     MCA1745 NONE
         fis NONE
        purH NONE
     MCA1748 1865654 .. 1865674 +  -5.4  -3.72695   AAAAACCGGCGCCGC           GGC--GCCGG TTC CCGGCAAGCC           TTTCCTGGCCGACCT  60 55
     MCA1751 NONE
     MCA1752 1874287 .. 1874337 + -11.8   -2.6294   GCAGGTCCGATCATG GCGAAGCGTGGTTGAGGCTGGC CGTGCAA GCCAGCCTCAACGGGGCATCGA ATTATAGATACTCTG  64 514
        gabD 1878454 .. 1878466 +  -3.3  -3.53012   CGGCGCGATAGAATC                GGGGT TTC ACCGC                TTTGACGAGAACCCA  49 97
     MCA1757 1882712 .. 1882730 +  -4.5  -2.81535   ACATATAAATGGATC             GACCCCT CATAA ACGGGTC             TCGATTTTCTGATCG  43 326
     MCA1758 1884025 .. 1884042 +  -2.5  -4.17048   ATCTCGAACTCATCC             GCCCCGC CTTG GCGCAGC              TTGTTTTCGAGCGGG  60 199
     MCA1764 NONE
     MCA1765 NONE
     MCA1766 NONE
     MCA1767 NONE
     MCA1768 1900456 .. 1900470 +    -7  -3.18264   GGGACTGCTGGTCAG               CCGGGC TGA GGCCGG               TTGATGCGTCCACCG  54 7
     MCA1772 1904174 .. 1904185 +  -7.2  -3.59262   TGGTTTACTGACGAC                GCCG AGGC CGGC                 TTTCACCCTCTGCCG  60 84
     MCA1773 NONE
     MCA1774 1904877 .. 1904890 +  -9.5  -3.02829   GGCAGGCAGCCGTCA               CGGCG GGGA CGCCG                TCTTCCGGCCGTCTG  60 42
     MCA1775 1905815 .. 1905837 +  -4.7  -3.07895   GAACCGGCGGCCCTG           GCCGCTCCG AACTG CGAGGTGGC           TCTCTTCGGAATCCA  46 111
     MCA1778 1910149 .. 1910173 + -15.7  -2.67245   AACGGTCCCATCCGG          TAGCAGCCGGC CTC GCCGGCTGCCA          GTTCGTTCTCGATCC  78 491
     MCA1787 1917896 .. 1917908 +  -2.6  -3.25942   TCCGGCGCTGCTGAT                GCCG TCCAC TGGC                TTGATCTCGGCAAAT  43 27
     MCA1788 NONE
        clpA 1920769 .. 1920791 +  -4.1  -3.30038   CGGAACGTCGTGTTG           GGCAAGGTT TCGAT GACCTTACC           TTCCATTTCGATATG  47 204
     MCA1794 NONE
     MCA1795 1926123 .. 1926146 + -15.2  -4.19238   GACCAGAATAAAAAA          CCCCCGACCG TTGC CGGCCGGGGG           TTTTGGCGTTGACCG 100 78
     MCA1799 1929884 .. 1929896 + -10.5  -3.15861   GAAAGAGGCCATGAT                CCGCC GGC GGCGG                TTCCTGCGCCTGCTG  65 27
     MCA1800 1931595 .. 1931607 +  -3.3  -3.55444   TGGAAACCGACCCCA                CGCTC GCG GAACG                TTTCGAGAATGCCCC  49 470
     MCA1803 NONE
        accA NONE
        tilS 1936370 .. 1936382 +  -4.7  -3.68024   GTCACTGTATCGTCC                GCCGG CGT CCGCC                TTATCTCTTCGAGAA  55 301
     MCA1807 1940052 .. 1940065 +  -2.4  -3.61356   AAGTACCTCGGCATC               GTCA TGGGGC TGAC                TTTCGCCTCGCTGAT  49 79
     MCA1808 NONE
     MCA1809 NONE
     MCA1810 1942880 .. 1942895 +  -3.2  -2.61239   GGCGGGTGAGAAATC              CCGG-GC TGG GCGTCGG              ATTCTCGCATATGTG  40 32
     MCA1811 1945069 .. 1945118 +  -8.6    -3.484   TCGTAATCGTGGCCG TTTG-CGCCGAT-GACCCGGCCCA GGCA TGGGCTGCGTCAAGCGGCGTCAGG TTCTGGTATAGTGCC  62 230
     MCA1812 1946512 .. 1946522 +  -2.4  -3.54424   CGCTATCTCTGATGC                 CACC CAC GGAG                 TTTCCAACCATGGAG  47 29
     MCA1813 NONE
     MCA1814 NONE
        ispH NONE
     MCA1816 NONE
        hslR NONE
        xseA NONE
     MCA1819 1951492 .. 1951518 +    -3  -3.14564   ATTACGCGCTTTTGA        ATTCC-GGGGA CGTGAC TCCCCTGGAAG         TTCCTCACCCAGTAG  43 101
     MCA1820 NONE
     MCA1821 1952674 .. 1952697 +  -5.2   -3.0263   GGGTAGCGGAGGCCG          CCGGCA-ACGG CGC CCGGATGCTGG          TATTCCCGGAATACT  46 122
     MCA1822 1953490 .. 1953505 +  -3.2  -4.63218   AGCACCGCCACGCCG              CCGC CCACGTAC GCGG               TTTTCTTGAACCAGC  72 72
     MCA1824 1954911 .. 1954921 +  -2.4  -3.18023   TGATCCGCTAGGGCT                 CGCC CCC GCCG                 TGTTCGTGGTGGTGC  43 38
     MCA1833 NONE
     MCA1834 NONE
     MCA1835 1963820 .. 1963841 +  -7.1  -2.77791   GGCGGGGAAATCTGG           ACGGTCCCC TTGA GGGGCCCGC            TGCTGTTGAATTACC  50 87
        sfcA NONE
        ilvK NONE
        budA 1968243 .. 1968276 + -10.9  -2.66964   TAATACTTGGCGCCG     GCGAGGCTGATGCCG ACGA TGGCGCCGGCTTCGC      TGATGTGGTACATCG  62 297
     MCA1850 1986295 .. 1986310 +  -4.7  -3.76224   TCTTTGATCTCGGCT              TCGTC CTCGCC GACGA               TTTGATAGGTCACCA  58 164
     MCA1859 NONE
        recN 1999878 .. 1999910 +  -6.1  -4.19817   GACGTCGTGCCGCGT      GCCGTCGGACCGCGG TCT CTTCGTTCCGATGAC      TTTTACCTCAATCCG  68 210
     MCA1861 NONE
     MCA1862 2002170 .. 2002180 +  -3.2  -3.43071   AACCGGACACCCGCC                 TTGG AAG CCAG                 TTCATTCATCTGGCG  49 302
         mfd 2006126 .. 2006146 +  -2.4  -2.84732   CCGGCTGAAGGCATG            ATGACCGG CGGAA CCGGGCAA            TGTAGTACATTTCAA  40 25
      ribE-2 2006879 .. 2006892 +  -2.3  -3.53444   AACCAGGAATCCATG               GGCGA GCTG TAGCC                TTTGGCGCCGGATGA  47 63
     MCA1866 2007671 .. 2007683 +  -2.6  -3.72576   AGCGCCCTTCCAGCG                CCTC GAACA GGGG                TTTGATGGCGCCCGG  53 500
     MCA1869 NONE
     MCA1870 NONE
     MCA1871 2012785 .. 2012798 +  -8.1  -3.01712   ATCGCGGCGTCCAGA               CACCG TTCC CGGTG                TCTTCGGCCGCCCGC  54 40
     MCA1873 2016350 .. 2016374 + -10.6  -4.07568   GACCCGGTGCCAGCC          GCGCGGCGTG CATTC CGAGCCGCGC          TTTTCGCCGACGCCG  79 413
     MCA1875 2018144 .. 2018170 +  -8.7  -2.52015   TGACGCGGAACAGGT        CCGGGCT-CACC GCGA GGTGTACCCCGG         CTTCCTCGCTCTCGA  56 365
     MCA1877 2019692 .. 2019708 +    -3  -2.66316   CGCATCGGGGGTGAT              TCAATC TTCGC GGTTGA              TCATGTGATGGGCGG  38 27
     MCA1883 2026693 .. 2026705 +  -2.6  -4.18018   TTGCTACCCGTTCGA                TCCG ACCTA CGGG                TTTTCCCTCGACCAG  60 82
     MCA1884 2027728 .. 2027740 +  -4.7  -3.53444   AAGCCGGCCCCGGTG                CAGGC CAA GCCGG                TTTACGACCGGATGA  52 42
     MCA1886 2029059 .. 2029097 +  -8.8  -2.70932   TGTTAGGCGGGTAAG   GAAGCCGGTCTGGGTA CTGGACC TACCCAGACCGGCACG   TCGTTCAACACAACG  57 41
     MCA1887 NONE
        hsdM NONE
     MCA1889 NONE
     MCA1890 NONE
     MCA1891 NONE
     MCA1892 NONE
     MCA1893 NONE
     MCA1894 NONE
     MCA1895 2041612 .. 2041657 +  -4.5  -3.02511   GCACCGGGATAGCCA CGGGGTCGAGCCGATCTGCAA GGTC TTGCGGATTGCCCCGTCCGGG TATTGGCGCCATGCG  46 57
     MCA1896 2042899 .. 2042940 +  -4.2  -4.37886   TGGGTATCGCATCGG CCGCC-GACGCCGACGGTT TTGGC GACCGGGGGCGCCTGGCAG TTTTCTCCCCGGTCC  69 439
     MCA1901 2048807 .. 2048826 +  -4.9  -3.53811   ACCGCGCCGAAAAAC            GTCAGGC CGGTCA GCCAGAC             TTTCAGGCCGGTCGG  53 244
     MCA1906 2053849 .. 2053863 +  -5.6  -2.95116   CATCGGCCGCCGGCT               GGACGG CGT CCGTCA               TGATTTCGCTCATGA  48 420
     MCA1910 NONE
     MCA1911 NONE
     MCA1912 NONE
     MCA1913 NONE
     MCA1914 NONE
     MCA1915 NONE
     MCA1916 2062747 .. 2062763 +  -2.9  -3.75153   ATCGTCCCCGGTTTC              CGGGG TGCGAAT CCTCG              TTTCCATTCGACCGA  52 40
     MCA1917 2063967 .. 2063992 +  -3.9  -3.33151   GGCCTGCTGGTGAGC         CGACTGCG-CGC GCG GCGGCACAGTGG         TGTTCCTTTCCGGCC  49 366
        relA 2068850 .. 2068871 +  -8.6  -3.54475   GAAGACACCGAAACG           CCCGCCCG AGATGG CGGGCAGG            TTCTGTCCTGCCGGG  62 524
     MCA1926 NONE
     MCA1927 NONE
     MCA1928 2073941 .. 2073996 +  -4.7  -3.59262   CTAGGCCCCACGCGG GAGATTGCATGACTTTCGGC-CGCGGT AGAT GCCGCGTGCTG-AGGTCATGCAGGACC TTTGGGAGTGTGGCA  54 37
     MCA1929 NONE
     MCA1930 2077314 .. 2077339 +    -9  -2.85896   CCCTGAGCGCTCAGT         CCG-GCTCGTC TCCGC GGCGAGCACGG         TCATTCATTGGTCCG  59 48
     MCA1931 2078560 .. 2078572 +  -6.2  -3.29144   GGGCGGCGCCATATC                GGCG ACCAA CGCC                TTCTCCGCACCCTCG  51 358
     MCA1940 2089174 .. 2089189 +  -3.3  -4.13945   GTTGGGGTCGGCGGC              CGAAA TGAGCC TTTCG               TTTTCACCTCGGAAT  59 47
     MCA1941 NONE
     MCA1942 2091722 .. 2091765 +  -7.5  -3.90744   GATGCCAGACCGTGG CCG-ATCGGCAT-CGACC-CGC CGA GCGAGGTCGAAGGGCGATTCGG TTCTTTCCGCCGAAA  67 405
     MCA1944 2093245 .. 2093261 +  -3.5  -2.87211   AGCCGCTTCAACATG              CAGCCGG TGA CCAGCGG              TGTGTCGCAGGGCAT  41 293
     MCA1946 NONE
     MCA1947 2094798 .. 2094839 + -13.5   -4.4017   GCCGGCCGTGGCGGG CGTGCCCAGGTCCGGTTCC ATGA GGCGCCGGGCCAGGACGCG  TTTTCTGACCATTGA 100 277
     MCA1951 2100482 .. 2100496 +  -4.2  -3.58329   CCAGAAGTGAACCGG               TCCGTC CCC GAAGGA               TTTCCCCAGTGTTTC  54 31
        sucA NONE
        sucB 2104712 .. 2104734 +  -4.9  -3.53012   CCGCTCGGCCAGCTT           CTTGTTTTC GATGG GAAAGCAGG           TTTCCACCCGGCGAA  53 217
     MCA1957 2111102 .. 2111125 +    -8  -3.21099   CGGCTCGGGCGAAGT          GGGCGGTCCG CCGC CGGGCCCCTC           TTCCTGGTCGAACAC  57 98
     MCA1977 2128760 .. 2128784 + -11.3  -3.33162   CGCGAAGAGGGTAAG          CGGCGGCGTTG TGA CGGCACCGCCG          TTCTCAAGTCGCGTA  72 98
     MCA1984 NONE
     MCA1985 NONE
     MCA1986 2138274 .. 2138289 +    -6  -4.10657   GCTCTCCAGGGTGAC              CGGCAC GATC GCGCCG               TTTTCCGCACTGTCG  66 260
     MCA1988 NONE
        soxZ 2139355 .. 2139371 +  -5.1  -3.65522   TGTCGTGGACCTTGC              GCTTGAA CTC TTCCAGC              TTCTTGGGATCGCTG  55 157
       maf-2 2154860 .. 2154902 +    -4  -3.52787   GCTTTGGCATCGCCG TCTTCTGAACAGAACCCACA CGA TGCGGCGTCAGTTCAGGCGA TTGTAGTATTCGATC  49 18
     MCA2012 NONE
        proS 2163445 .. 2163460 +  -6.8  -2.58714   GTGAGCGCTCGGAAA              GCCGGT AAGT ATCGGC               TGCATTCGTATAGAA  49 18
        hslV NONE
        hslU NONE
     MCA2016 NONE
        ubiE NONE
     MCA2018 NONE
     MCA2019 2168820 .. 2168840 +  -5.3  -3.16203   GACACTGCGCTAAAA            CGGTGCGAG CGC CTCGCACGA            TGTCTGTTATGATGC  50 28
     MCA2020 2169468 .. 2169485 +  -2.6  -2.72144   CAAGATTCCAAAGAA             CCAAGG AGCATC CCATGG              CTTTCAAACGCATGA  39 52
         pgk NONE
        rpoZ NONE
        spoT NONE
     MCA2024 NONE
        recG NONE
     MCA2026 2176478 .. 2176490 +  -5.5  -3.53444   GATCACGAAAAACTC                GGCGA TCG TCGTC                TTTCCGCGCAGATCA  55 292
     MCA2029 2179776 .. 2179788 +  -3.4  -4.23353   CAATGCGCCAATCCA                CAAC CAGAA GTTG                TCTTTTTCTTGATTT  64 469
        gltB NONE
        gltD NONE
     MCA2041 2194355 .. 2194379 +  -3.3  -3.11359   GTCGAGGTTGGTTTC          CGCCGCCTGCC TCT GTTCGTCGGCG          ATTTCCTTTTCCACA  43 154
         acs NONE
     MCA2044 2198816 .. 2198826 +  -4.6  -3.91084   CACCACGCGCCGGTC                 GCGG GCA TCGC                 TTTCCTTGACGATCA  60 408
        speA NONE
     MCA2048 NONE
        glyQ NONE
        glyS NONE
     MCA2051 NONE
     MCA2052 2207105 .. 2207121 +  -7.9  -4.09685   CAGGAAATCGGCCGG              GGCCGTT GAT ACCGGCC              TTTTAACCGGTCACG  71 17
     MCA2054 2209227 .. 2209246 +    -5  -3.53012   ATAGATGAGGTAGAT            TTCGGGCGG CTG CC-CCTGAA            TTTGGCCACCCAGGA  53 392
     MCA2056 NONE
     MCA2057 2212380 .. 2212403 + -16.7  -3.05963   CGCCAGATGCGAAAA          GGCCCGCGG GTTCGG CCGCGGGCC           TGTTGCCGTCGCCCT  87 45
     MCA2059 NONE
     MCA2060 2216572 .. 2216590 +  -7.4  -4.07568   GGCCGAGGTCTCCTG             TGCCGGAG ATC TTTCGGCA             TTTTCGCCAAGACCG  71 410
     MCA2074 2234591 .. 2234605 +  -8.5  -2.90075   CATTCTGAAGGAAAA               CCGGC GGGAG GCCGG               TATAATTCCAGGAGC  55 33
        pyrC 2235703 .. 2235721 + -12.4  -4.56597   CCGTCCAGAAAAAAA             GCCCGCTT CAC GAGCGGGC             TTTTTGCAGCAGGGC 100 42
         rnt 2237371 .. 2237411 + -10.4  -2.60075   GACCGAACTCCTGCC GCCGGAGTGATCGGCCGGAT TCA GTCCTGCCGCTC-C-CCGGC CTTCGTTGCCCCCGC  60 16
        argD NONE
      atpD-2 2240077 .. 2240087 +  -4.6  -3.52941   CCGCCTTGGGGACTC                 CGCT GTC GGCG                 TTATAATTCCGGTTT  52 54
     MCA2081 2240707 .. 2240719 +  -3.3  -2.79823   CTCGGTTGGCGCCGA                CGCAG CAG CTGGG                ATTCGTTTTGACGCA  41 2
        ilvD NONE
        argE NONE
        argA NONE
        cpdA 2246140 .. 2246152 +  -4.7  -3.14527   AAGCTCGCGGAACAT                CGCGG CAT CCGGG                TCTTCATCGACCTTG  48 367
     MCA2087 2247357 .. 2247376 +  -4.2  -5.10497   CGCTGGTATCCAGCT            CCTGGTCG ATGA CGATCATG             TTTTTTGACTCCGTT  87 246
        cysG 2249289 .. 2249301 +  -4.7  -3.55444   TTTTTCTGGAAGAAT                CCACC ATG GGCGG                TTTCCCAGATGCCGG  53 466
     MCA2100 NONE
     MCA2101 2261644 .. 2261663 +  -4.8  -4.18018   GGACCGCGACCTGGG            ACCCGCGC AAGG GCCCGGGA             TTTTCCGTACACAAC  64 162
     MCA2107 NONE
     MCA2108 2268403 .. 2268413 +  -3.2  -3.88787   CTGTGATCGAGTCAC                 CGGT ACC ATCG                 TTTCTGAACGTATCG  56 211
     MCA2110 2270580 .. 2270602 +  -3.2  -4.42748   GGGCTTTCTTGGCTT           CGTCGGCGGC ATC GCCTGCGACC           TTCTTTTTCGCATCC  66 157
     MCA2113 2273333 .. 2273348 +  -3.2  -3.57144   TCAGCCACCGAATAA              CGGG TGTGGTAT CCCG               TTTCGAGCTCGCAGC  51 223
     MCA2115 2275665 .. 2275709 +  -3.4  -4.30576   AGCAGCAGCGTCGCG CCTGCCGGGTCCATCCGCTCG GCGA CGGTCTGGCGGACTTG-CAGG TTTTCGTCGTAGGCC  64 175
     MCA2118 2278473 .. 2278488 +  -4.7  -3.00298   CCAGCAGACACCGAT              CAAGC CCGATC GCTTG               TGTATCATTGCCGGA  46 45
     MCA2119 2280024 .. 2280056 + -12.8  -3.67546   ACTGCAAAATATCCT     CA-CCGGAAGCCCTC CTGG GACGGCTTCCGGATG      TTATCCTTTGGTTTT  82 45
     MCA2120 2281048 .. 2281071 +  -2.2  -3.06796   ATTGAAGCGCGAGGC          CTCCCGCCAG AAAT CCGGCAGCAG           TTCGATCGAGTAAAA  42 186
     MCA2123 2284532 .. 2284552 +  -3.1  -3.66178   CCGATTCGATGCGCC            GCCTTCCCG CCG CGAGGATGC            TTTCCCATTCGGGCG  51 364
     MCA2126 2288388 .. 2288404 +  -5.7   -3.7732   GCCATTCCCGCACCG              GCACGGT GAA GCCGCGC              TTCTTGGTGTAGAGA  60 266
      trxA-2 2298943 .. 2298981 +  -7.3  -3.08738   CAAGGACTAGGCGAA  TGCGATCGC-CGCGCCTC GCGC GGGCCGCAAGCGAACGCA   TTGGATAAAGTTCTT  52 140
     MCA2135 2299258 .. 2299268 +  -5.4  -3.30124   GAAGGCCGACGAGCA                 GATC GAC GATC                 TTGTAGGCGATCAGG  51 102
     MCA2138 NONE
     MCA2139 NONE
         rep 2305097 .. 2305123 +  -2.9  -3.06515   CCGGAGCCAAAGGTC        GG-ACGTTCGAG TCGT CTCGGGCGCGCC         ATTTTGAGACTGAAC  41 101
     MCA2141 2305477 .. 2305505 +    -6  -3.57144   CAGGGATATCCGGCC       GGCCAGCAGCGCGT GGA ACG-GCTGC-GGCG       TTTCCGGGTCACGAC  57 122
     MCA2147 2310915 .. 2310939 +  -8.5  -3.53444   CTGCCGCCGGGCGTT          CCAAGTACCGC GGT GCGGTCCTTCG          TTTCCAGGAAAGTGG  62 340
         sqr NONE
        moaB 2324147 .. 2324158 +  -7.2  -2.82015   AAAATAGGCGAGAAA                CCGG GCAT CCGG                 TCTCCTCACTGTCGG  50 34
     MCA2157 2326060 .. 2326081 +  -5.1   -2.7535   AGAACGGCGACTCTC           GTGTCATCG ACGT CGATGATCC            TGATCTGTTCGGCAG  44 484
     MCA2160 2330128 .. 2330155 +   -17  -5.18355   GGATGGCACGCAACG        CGGTGGGGTGCG GCGA CGCACCTCGCCG         TTTTTGATTTTTCGG 100 65
     MCA2163 2335001 .. 2335030 +  -5.7  -3.93782   GGGCCTGGGCGGTGG       CGGGCCAGA-CGAT GAG GTTGATCTGGCCGG       TTTCGTCTTCGATCG  62 250
     MCA2169 NONE
     MCA2170 2343503 .. 2343528 +  -2.5  -2.57931   ATGTATCAGGGCGCA         TCGATGAGCTGC CTG GTGGC-CAACGA         CTTCTACGCCGTGCA  38 173
     MCA2171 NONE
     MCA2172 NONE
     MCA2173 NONE
     MCA2174 NONE
     MCA2175 2348999 .. 2349009 +  -3.2  -2.73159   ACGTGATTTGATATA                 TCCA TCG TGGG                 ATTTAACGCAGTTAC  41 157
     MCA2177 NONE
     MCA2178 2351275 .. 2351294 +  -2.1  -3.85698   TCCCGACCCGACAAC            CGACGGCG TACGC CGCT-TCG            TTTCTGGACAAACGA  54 197
     MCA2179 2351566 .. 2351580 +  -6.4  -3.14132   TCCGGGGAACCGGTC               GGGTAC ATA GTACTC               TTCGTACCGGACCCC  54 70
     MCA2180 2353963 .. 2353990 +  -3.4  -3.78953   GAAGCATCACCATCA        GCTTCTG-AGGCA ACG TCCCTGCCGAAGC        TTTCGTAATCGACGT  54 18
     MCA2183 2356614 .. 2356629 + -10.4  -3.30159   CTGCTCCGGTCGGTC              GGCGCT GTCG AGCGCC               TTCTGGACGACTTCG  67 368
     MCA2186 2358445 .. 2358463 +  -8.8  -4.14392   CGTTACCGCCAGCGC             GGTGCGCT CTT ACCGCACC             TTTTCACCCTTACCC  79 214
     MCA2189 2363503 .. 2363518 +  -4.6  -3.01712   CTGACCTGCGAACAG              TGCCAC GTCC GCGGCA               TCTTCAAGGGCACAC  46 267
     MCA2191 NONE
     MCA2192 2368224 .. 2368247 +  -3.1  -3.01791   CGGCGATGCGCTCCG          CC-CGGTCGT AATAC ACGGTCGCGG          TGTTGAAGCCGAGCT  42 394
     MCA2202 2380433 .. 2380453 +  -4.5  -4.09864   ACGGCCTGGTTGGAT            GGCGCGTTC TCG GGCCGCGGC            TTTTCCACGATCGCT  62 349
     MCA2211 2387014 .. 2387025 +  -2.2  -3.21934   CGGCGCCGTCAGCAA                CGCGG CTT CC-CG                ATTTTCTGCCACGAC  43 92
     MCA2212 2388093 .. 2388107 + -11.4  -2.65279   TCCGTGATCAGGTAT               TCCGGC TTG GCCGGA               TCGGTTTCGAGCTTC  62 90
         fhs 2398432 .. 2398445 +  -5.2  -3.84406   ACGTCGACGACGACG               GCCG GATCAG CGGC                TTGTTCTGATCGGCG  57 3
         cfa 2402556 .. 2402566 +  -6.8   -5.0538   GCCGCGCCATCGGTG                 TCCC GAT GGGA                 TTTTTTGGGGTGGGG  89 392
     MCA2224 2404100 .. 2404120 +  -3.2  -2.92653   CAAGTCAAGAAAATC           GC-TGCAGC GGTC GCGGCAAGC            TCTCTGGGATTCTGC  42 138
     MCA2226 NONE
     MCA2227 2417572 .. 2417590 +    -3  -4.83169   CCGGTCACTCACCAA             CGGGAACC GAT GCTTCCCC             TTTTTATCCGAGCCT  72 156
     MCA2229 2419028 .. 2419043 + -10.4  -4.08692   ACAAGACACGATCGA              GCCTGC TAAA GCAGGC               TTTTACCACGGATTC  80 315
     MCA2230 2420361 .. 2420382 +  -8.7  -3.20307   TTTATCAATAGACCG           GTGATGGCG ATAT CGCTGTCAC            TATTGATCGTGTTCA  61 72
     MCA2231 2423498 .. 2423512 +  -2.1  -3.66787   GTACAGCAGGGACGA               CCTTG ATGAC TAAGG               TTGTATGTCGTTTCC  49 13
     MCA2232 2425306 .. 2425318 +  -3.3  -4.08557   CCGATGACGAGGGCC                ACGAG TTT CTCGC                TTATTCTTTACGACA  59 401
     MCA2239 2431933 .. 2431946 +  -5.2  -3.09516   ACGATTGTCTCGACC               GCCC TCCTCT GGGC                TTACCTCATCGAAAG  47 211
        rplU NONE
        rpmA 2436886 .. 2436904 + -11.7   -4.4773   GCGCAACACCGCTCA             GGCCCAG CTCGT CTGGGCC             TTTTAGTTGATATCC  95 52
     MCA2248 NONE
        proB 2439074 .. 2439097 + -13.9  -2.83012   GAGCTGAAATGGAGA          GTCGGGCAG CGATTC CTGCCCGAC           TCTCCTGATGAGATT  73 34
        mviN NONE
        ribF NONE
        ileS NONE
        lspA NONE
     MCA2255 2446116 .. 2446139 +    -3  -3.01791   CGACCGGATCACGCA          CCTCGGTGTG CGCC CAGGCCAAGG           TGTTCAACAGCGCCT  42 393
     MCA2257 NONE
     MCA2258 2449087 .. 2449099 + -10.5  -3.68619   ACCGGCGCCCGGACG                CCGCG GTG CGCGG                TTTCGCTCAGTTCAG  73 73
     MCA2259 2452496 .. 2452523 + -18.4   -4.4773   AAAACACAAAAAAAA        CGGCGGAACCGG ACAA CCGGTACCGCCG         TTTTCATTCATGTCC 100 143
        metR 2456167 .. 2456177 +  -6.8  -3.57144   GACGGTTGCGACAAG                 CAGG TCT CCTG                 TTTCGGCCTGCAGGC  60 302
     MCA2262 NONE
     MCA2263 NONE
     MCA2264 2462672 .. 2462702 +  -8.3  -3.04144   AGTTCGGCATCGTCT       TCGGCCTGGAT GCCGAGATG GTCCAGGCCGG       TCTTGCCGCTGCGGC  56 458
     MCA2266 2463552 .. 2463562 +  -2.4  -3.58343   CAGGGGACGGCGCTG                 GCGC AGG GCGA                 TTTCCGAGTCATGCA  50 145
     MCA2269 2465812 .. 2465823 +  -7.2  -3.34227   CGCGTCGAGCAGACA                GCCG CCGC CGGC                 TTGCTGGTTTGATAC  56 2
        ilvB NONE
        ilvN 2468382 .. 2468393 +  -7.2  -3.53091   GACTCCACGTCTGAT                CCCG TAGC CGGG                 TTTCCCCGGCAACCT  58 27
        ilvC 2469461 .. 2469497 + -17.4  -4.09685   GAGCAAGAACTGATA   CT-TTGTGCCGGCGCGG ACGT CCGTGCCGGCACGACAG    TTTTCCACCATGGAA 100 28
        pssA 2470242 .. 2470284 +  -8.4  -3.09273   CGGCGGCGCGGCGAG CGGCGCCCGTGACCGCCGTGC GTTG GCAAGCCGG-C-CGGG-GCCG TGTATATTCCCAGCC  56 14
        leuA NONE
     MCA2276 NONE
        rimI 2473351 .. 2473367 +  -2.1  -3.28712   GCATCACGACGACCC              TCAGGCC CGG GGCCGCA              TTCTCCGCCCGGACC  44 53
     MCA2283 2480445 .. 2480462 +  -5.5  -3.08032   CCGCCCTCGATCACC             GTCTGGC GGGC GCCAGAA              TACTTTTCGACGGCC  49 126
     MCA2285 2482427 .. 2482445 +    -6  -2.87211   CGGAGTACCAGGATA             TCTATGCC AGC GCCATAGA             TCTGTACAAGGAAAT  47 401
        cobD NONE
     MCA2288 2485027 .. 2485055 + -10.1   -3.5393   GTCCGCCCTGTCGCC        CAGGGCTTCGGCG GTG CGCCGGCGCTCGG        TTTCCACCAGGTCGT  69 446
     MCA2303 NONE
        cobQ 2499762 .. 2499777 +  -6.1  -4.09243   ATCGTGTTCAAGCGG              TCCGC GCCCCG GCGGA               TTTTCCAAAAATATA  65 257
     MCA2305 2501425 .. 2501457 +    -4  -2.78384   CCGCGGCGCGGGCCT     CCTGCAACTCCTCCG CGCC CGG-GGAGCCGTGGG      TCTGCTCGACACCGG  42 252
     MCA2307 2503392 .. 2503402 +  -2.4  -4.18018   CCGTGAACGGAGCGT                 CCAG AGG CCGG                 TTTTCACTGGCCGGC  60 35
     MCA2308 2503825 .. 2503859 + -12.1   -4.1585   GGGCGGGAATTTCCA     GAGTCCCGCAGTGGC TTCGT GCGACTGCGGGCTTC     TTTTGGCGGTTCTGG  95 146
     MCA2310 2505034 .. 2505050 +  -3.6  -3.85698   GAGCGATTGAAGAGG              GAGCTC TCGCC GAGCAC              TTTCTCCACCAGAAC  56 378
        pcnB 2506985 .. 2507031 +  -3.5  -2.90813   GGTCCGGCGGAAAAT CCAGGCC-CCGGAAACGGCGCGG ACG CC-CTCCGGTAGCGGCGGCCTGA TCCTTTCCCGGAATG  42 75
      folK-1 NONE
        panB NONE
        panC 2509190 .. 2509212 +  -2.7  -3.66178   TGATTTCCCTCGACA           CAACCCGTT GACGA AATGGATTG           TTTCCGATTCGCCAC  49 15
        panD 2509802 .. 2509831 +  -5.5  -3.53012   GCGCAGTCGTCGCCA       CCGTCGCCGGCACC AGC GCCGCCGGCT-CGG       TTTCGCCGCAGACCG  55 146
     MCA2323 2517837 .. 2517852 +  -4.6  -3.14132   GGGAACGGGCCGACG              GGATCG ATCC CGCTCC               TTGCTAAGAAGCCCC  48 62
     MCA2328 2524244 .. 2524263 +  -4.9  -3.86897   AGATCGGAGAACTGG            GCCGTGG TCACGT CCACGCC             TTTCTGGGCGGTGAC  60 476
     MCA2330 2525691 .. 2525703 +  -4.7  -3.53563   GCTGACAGCGAATCG                CCGTG ATC CTCGG                TTTACGGGCACGTCT  52 20
     MCA2331 2527183 .. 2527203 +  -6.7  -3.32844   GGTGGATCTTGGGAA            TCCGAGCGG GAG CCGGGCGGA            TTATACGCTCGGCAC  56 115
        rpmB NONE
        rpmG NONE
     MCA2341 NONE
     MCA2342 2534641 .. 2534652 +  -3.6  -4.75404   TATTCCCGTGCCGCT                GCTC GATC GGGC                 TTTTTGCTAGACTTT  74 135
        htrA 2536297 .. 2536335 +    -3  -4.58283   GGTCCCGGTGAAAAA   CGCCTCATCGGCTATG TAAACCT CGTCGCGGGTGATGCG   TTTTTCCACGACTTC  69 259
         rnd NONE
     MCA2379 2560921 .. 2560931 +  -6.8  -3.38046   ACGGTACCGGAACTG                 CCTC GGT GAGG                 TCTTTCAGATGCCAC  56 17
     MCA2390 NONE
     MCA2391 2573571 .. 2573585 +  -3.4  -3.28712   GCGGAACCTTGCTGT               CGGCGG TTC CCGTGG               TTCTGGCCGACCCCA  47 157
     MCA2405 2584496 .. 2584515 + -10.7  -3.65902   GTCGAACCCGGTAAA            TCCCCCG ACGAGA CGGGGGA             TTTACCTCGACTCAC  73 88
     MCA2408 NONE
     MCA2409 NONE
     MCA2410 NONE
     MCA2411 2588959 .. 2588976 +  -2.6  -3.32844   GCCGGACCGGTCGAG             CGACCT GAGACA AGGCCG              TTGTAAAATGAGCGC  44 2
     MCA2412 NONE
     MCA2413 NONE
     MCA2414 2591749 .. 2591760 +  -4.4  -3.79687   AGAACGTCTCCAAAT                GCAT CCGG ATGC                 TGTTTTCTACGGCAT  57 56
        surE NONE
       pcm-2 NONE
     MCA2420 NONE
     MCA2421 2599611 .. 2599625 +  -4.2  -3.78934   GAGGAAAATTCGATG               CTGGCA GTC TGCGAG               TTCTTGTCGAACACC  56 427
     MCA2441 2623954 .. 2623965 +  -5.8  -3.53343   GCGTTTGGGAAAGGT                GTGG TCGC CCAC                 TTTGACGCCGAGCTT  55 275
     MCA2449 NONE
        mobB NONE
      galE-2 2633083 .. 2633093 +  -2.4  -3.11988   CAGGGCTGAAGGATC                 CCCG GAA CAGG                 ATTTCTTCGGTGAAG  42 257
     MCA2457 2636273 .. 2636292 + -12.2  -5.37593   CCTTCTTGCGCAAAA            CGAGCTTC CCCT GAAGCTCG             TTTTTTGCTTTCCCC 100 58
      sodB-2 2637062 .. 2637085 + -12.4  -5.24129   CAGGAGCATAAGAGG          GCCCTCGTCC AGGA GAACGAGGGC           TTTTTTGTGCCCGCC 100 48
     MCA2459 NONE
     MCA2460 2638379 .. 2638391 +  -3.3  -3.57144   GAACGTTCGGCCTGT                CAGTG AGA CACGG                TTTGACGCTCGGCGC  51 109
     MCA2465 NONE
     MCA2466 2644273 .. 2644300 +   -12  -3.72576   TCGACTCGCGGCTCG        AGCAGCTTGCCCG CGC CGGGC-AGCTGCA        TTTGCTGCGAAAAGG  80 102
        gshA NONE
        cysH 2647035 .. 2647045 +  -4.6  -3.53012   CCGGCTTTTCGGTCA                 GGGG GTG TCCC                 TTTGGAACCAGAGCG  53 478
     MCA2472 2650888 .. 2650914 +  -2.2  -2.72991   GCTGGAGCGATAAAG         GGTCTGGG CTATAATCCTC CCCAGCCC         TCATTCCCCATGTCC  39 83
     MCA2473 NONE
     MCA2474 2654112 .. 2654143 +  -7.2  -3.58343   GAATGGCAGGATCCT      GCC-TCCGGTACCTG GTA CGGCGACCGGACGGC      TTTGCGCCTGCTCAA  60 348
     MCA2483 NONE
     MCA2486 2668118 .. 2668143 +  -4.7  -3.21099   CACAGGATCAGGTCC         GCCCGGTCGC CATAGAT GCGAT-GGGC         TTCCTCCTGCGCCAC  49 264
     MCA2499 NONE
     MCA2500 2680852 .. 2680877 + -13.3  -3.32844   TGGCGGTTTCGAGTA         CCGAGGGCAAC GGAT GTTGCACTCGG          TTGTCGAGTCCGCCC  81 130
     MCA2505 2683196 .. 2683220 +  -7.7  -3.14931   GCGTGTGGCGTTCGA          GCGCGGCCAGG AAA TCTTTCCGCGC          TTCATAGAGGATGGC  55 221
     MCA2507 NONE
     MCA2508 2685142 .. 2685154 +  -4.8  -2.50816   GATTCCCTCAGCTCC                CGCT CCAGC AGCG                CTTCGTAGATCGGCA  43 40
     MCA2511 2688561 .. 2688574 +  -2.3  -3.90588   GGACACTTTTTCAAC               GGCCT GCTA AGGAC                TTTACTTGGAGACTC  54 170
     MCA2512 2690280 .. 2690298 +  -4.5  -3.37796   TCCAAGCGCCTCACC             GGCCG TCTGACCTC CGGCC             TTCTCCATCATGGGA  49 155
        pyrG 2692154 .. 2692183 +    -5  -3.17051   GGCCGTTCGAACTCT       GCGGCT-TTCCGG TCGGT CTGGAACACCCGC       TGTTCCTGATCGCCG  48 62
        kdsA 2692984 .. 2693000 +  -2.9   -3.4178   GGACCGCATGACATC              GGCGT CCGGAAT GCGCC              TTCTCGTGCCGTCGT  47 44
       eno-2 NONE
     MCA2516 NONE
        ispD NONE
        ispF NONE
     MCA2519 2696937 .. 2696947 +  -2.4  -3.34716   GACCCGCAAGGCTGG                 CCGG ACA CCTG                 ATTTTTCGAAAATCA  44 14
        arsC NONE
        wrbA NONE
     MCA2522 NONE
        panE NONE
     MCA2524 2700070 .. 2700084 +  -3.4  -3.18023   AGGTTTCCCGGAGCC               TGCGGC CCG GCGGCG               TGTTCCTACTGGTGG  45 71
     MCA2527 NONE
     MCA2528 2703985 .. 2704025 + -13.9  -4.07568   CCGGCGTCACCCGCG  CTGGCACGATGCTGACATC GAG GATGCCCGCCTCGTGCCTG  TTTTCGGCGACCGGG  93 492
        hepA 2708187 .. 2708202 + -10.4  -5.40072   GCGCCCATGAAAAAA              GGGAGC CTCC GCTCCC               TTTTTTTACCCGCCA 100 40
     MCA2535 NONE
     MCA2536 NONE
        secB NONE
        gpsA 2714408 .. 2714423 +  -2.5  -3.33696   CTCGTACAGCACGAC              GTGGA ACATCG TCCGC               TTACTTCACCGGCAA  45 493
     MCA2543 NONE
     MCA2544 NONE
     MCA2554 2734834 .. 2734857 + -19.6  -3.05997   GGGAAGAATAAAGAA          CGGCGTGCGG CAGG CCGCACGCCG           TATGCTTTCTCGGCC  90 50
     MCA2558 NONE
     MCA2561 2743563 .. 2743573 +  -4.6  -2.90573   CACGGGCTTAGAACA                 TGCC ACA GGCG                 ATTTGGTATGGATAG  45 236
     MCA2562 NONE
     MCA2563 2746364 .. 2746375 +  -4.4  -3.52475   GTTATGTCCCGATGT                TTCC GCAA GGAA                 TTATGCTCTGTTCGA  52 124
     MCA2565 NONE
     MCA2566 NONE
     MCA2567 2750535 .. 2750552 +  -4.7  -4.35604   CCCAACATACCTCAT             GGCGATG ACTA CGACGCC              TTTCTTGTAACTTCG  68 188
     MCA2574 2757423 .. 2757433 +  -2.4  -2.62616   TCAAATAGAACCCGT                 GCGG AAC CCTC                 TGATGTCGCCCCTCG  38 33
     MCA2575 2758650 .. 2758704 +  -4.2  -2.64416   AGGCCGGGCAGCGCG GCCAGCTTCGAC-CGGACCCTGCCGG CCTGC CCAGCACGGCCGGTGTCGAAG-TCGC ATTCTGATGGCGGTC  43 52
         rpe NONE
        cbbZ 2767757 .. 2767785 +    -6  -3.60098   GAAGCACTGAAACCC       CGACCGCTACGGCC CCA GGCCGT-GCA-TCG       TTTCGCATCGAACCT  57 89
        trpE NONE
        trpG NONE
        trpD NONE
     MCA2587 2771697 .. 2771707 +  -4.6  -3.14878   CGAGCCCGGCGTCGA                 GCTG CAA CGGC                 TATTCGCTTAGCCCC  48 4
        lpxD 2772832 .. 2772853 +    -8  -3.05715   CGCCGAATAAAAAAA           TCCCCG-CC GCAGA GGACGGGGA           TTGGCTCCGGAAGTT  56 31
        nspC 2779344 .. 2779391 + -12.7  -3.96216   CGGTAACGCCCCGCC TGACGC-G-GCATCGGCGCGGGC GCCG GCCCGAGCCAATGCACAGCGCCA TTCTTTCCATCGGCC  89 170
     MCA2596 2782833 .. 2782868 +  -6.7  -3.53012   AAACCCGCACCATCG    CCGCCACGGTACGGT CCGGAA ACTTCCCCGTGGCGG     TTTCGGCGGACAGCA  57 509
     MCA2600 2788381 .. 2788395 +  -4.9  -3.25823   AAGTCGGGACGGATC               CGGCT GAGCA GGCCG               TTGCTGTGCAGCGCC  49 496
     MCA2604 2791242 .. 2791255 +  -2.3  -3.61398   CACGAAAGCACTGAC               GGTTC CAGG GATCC                TTGTTGAACACCAGC  50 325
        cstA NONE
     MCA2608 2799138 .. 2799167 + -19.3  -3.39895   CATGTAGCCGTCGCC       GCCGGCGAGATCG GTGA CGATCCCGCCGGC        TTCCTTGATCAGCAG 100 99
     MCA2610 NONE
      cysE-2 2801826 .. 2801838 +  -3.3  -3.86835   TTAGCGCCAAGATTG                CGGCT CGC AGCCA                TTTGCTCATGTTTGC  56 407
     MCA2614 2803110 .. 2803121 +  -2.2  -3.14344   CCCTCTATGTCTAGG                TTCG GGAC CGGA                 TTCATGACCACCGTG  43 27
        vanX NONE
     MCA2616 2804917 .. 2804931 +  -4.2  -3.96224   CCGCAACTGCTCCAA               GGTCTC CAA GAGGTC               TTTCTCGCTCATTTC  60 317
     MCA2618 2805854 .. 2805864 +  -8.2  -4.15044   GTCTTGCCTGCGGCC                 GCCC GCC GGGC                 TTTCTTCGGAACGGC  72 281
     MCA2621 2809183 .. 2809202 +  -6.4  -3.16564   CGCGCTCGATCTTGG            GGATGTCG ACGT TGACGTCC             TTGCTGGCATCCAGG  51 389
         fur NONE
     MCA2624 NONE
     MCA2625 2812013 .. 2812038 +  -6.1  -3.31792   GGAGGATGGGCGGCT         GGTCTAACCCC GGGC GGGCTTAGAGC          TTGTCGGCGTGATGG  52 19
     MCA2627 2815340 .. 2815350 +  -2.4  -3.57144   CTCGGCGGTGACCTT                 GCGG AAG CCGG                 TTTCGCCCTGGACGG  50 315
     MCA2640 NONE
     MCA2641 NONE
     MCA2642 NONE
     MCA2643 NONE
     MCA2644 NONE
     MCA2645 NONE
     MCA2646 NONE
     MCA2647 NONE
     MCA2648 2832446 .. 2832458 +  -4.1  -3.54543   AAGGTGACCCGCCCA                GGGAT TGA ATCTC                TTTACGCGCGTGCGT  49 54
     MCA2649 NONE
     MCA2650 NONE
     MCA2651 NONE
     MCA2652 2833874 .. 2833894 +  -2.4  -2.70932   CGCGTGCGGACTGCC            CGGGGATG AAGGC CAAGCCCG            TCATTCCCAGGGCGC  39 17
     MCA2653 2834520 .. 2834545 + -16.1   -5.2853   CGCACACGTCACGAG         CCCGCCCACGG CTTT CCGTCGGCGGG          TTTTCTTTTTGGCTG 100 331
     MCA2654 2835995 .. 2836018 +   -11  -2.90496   GCGTGAGCGTGAAGC          GGAGGTGGTC GCAT GACCAACTCC           TGGTTTGCCGACAAG  66 10
     MCA2655 2837718 .. 2837730 +  -4.7  -3.69354   CGTCCAGCACCTTCT                TGCGG GCG CCGCC                TTTGACGTTGTCGGG  58 471
     MCA2657 NONE
     MCA2658 NONE
     MCA2659 NONE
     MCA2660 2842163 .. 2842173 +  -3.2  -3.06302   GGCAGCTCGTCGACT                 GTCT GAA GGAC                 TTCCATGACCCTGCT  43 20
     MCA2661 NONE
     MCA2662 NONE
     MCA2663 NONE
     MCA2664 NONE
     MCA2665 NONE
     MCA2666 NONE
     MCA2667 NONE
     MCA2668 2846998 .. 2847030 + -13.3  -2.75957   CCGCCACGGCAAGAA      GCGACGCGGCCCGCG ATG CGCGGCTCCTGTCGC      TCATTGCGATTGGTA  73 107
     MCA2669 NONE
     MCA2670 NONE
     MCA2671 NONE
     MCA2672 NONE
     MCA2673 NONE
     MCA2674 NONE
     MCA2675 NONE
     MCA2676 NONE
     MCA2677 2860780 .. 2860807 +    -9  -3.74347   TTCATCCCCCTGAGA        CCCGCCTGATGC CCAC GAGCCAGGCGGG         TTTCGCATTTCTGGA  71 61
     MCA2678 NONE
     MCA2679 NONE
     MCA2680 2862469 .. 2862519 +  -5.9  -3.43109   TCGTAGCAGTGAACC AGGCCAAACAACGCGCTGAGGGG TCGCT CTCCGCGGCGTGCTGTATGGCGG TCTTTGCATGGTCTG  55 433
     MCA2687 2875459 .. 2875486 +   -12  -4.08064   CGTTACTATTTGGAT        CGGGAAGCGGAC GCGG GTTCGGTTCCCG         TTTTCACCACCAATT  84 485
     MCA2688 2875963 .. 2875984 +    -8  -3.30741   GTTTTGGCGTGATGC           CGCCCAAG GCCATG TTTGGGCG            TTCGTGATTGTACGT  58 66
        uvrA 2883902 .. 2883927 +  -6.2    -3.737   GAGTGCTGTACTATA         CAGAATCTCT CTAATT AGCGATTCTG          TTTAGTAACAAGTTA  60 49
     MCA2695 2884525 .. 2884545 +    -9  -3.59979   CGCGAGACGGTGAGG           CGGGTG-CG TTCG CGTCACCCG            TTTCGAATCGAGGCC  68 409
     MCA2698 NONE
      atpB-2 NONE
      atpE-2 NONE
     MCA2701 2887501 .. 2887524 + -13.8  -2.73441   ATCGGGGCGGACCGA          GGCCACGGCG ATGA CGCCATGGCC           ATTTGCCGGCTCCTC  73 244
     MCA2706 NONE
      atpA-2 NONE
      atpG-2 2894200 .. 2894213 +  -3.7  -4.16016   TGTTGCGCAAACTGG               CCAGG CCGT CCCGG                TTTCTTGCCACCTGG  62 53
     MCA2709 NONE
        thiC NONE
       cyp51 NONE
     MCA2712 NONE
     MCA2713 2901097 .. 2901120 +  -8.8  -3.28712   TCACGGCATGCGAGG          CCTGGTCGGT GAAC ACCAGCCAGG           TTGTCGAAGGAGGAA  59 161
     MCA2717 NONE
     MCA2718 NONE
     MCA2719 NONE
     MCA2720 2912218 .. 2912245 + -17.8  -3.35813   GGCCCTAAATAAAAA        CCCCGAGTTCCT GGGG AGGGACTCGGGG         TTGATTGGGATGAGA  95 365
     MCA2724 NONE
     MCA2725 NONE
     MCA2726 2920971 .. 2920982 +  -4.4  -2.59564   ATGACTGAGATGGTG                GCAT AATG ATGC                 GTTCTGCCGTGGGCC  43 33
         lgt NONE
        thyA NONE
        folA 2923397 .. 2923417 +  -6.1  -3.96148   GATCCCCGCGATGCG            GGCGATG CCCAGCA CGTCGCC            TTTCTCGTGCCCGCC  64 310
     MCA2731 NONE
     MCA2732 NONE
     MCA2733 NONE
     MCA2734 2926219 .. 2926231 +  -2.6  -3.53224   GGGCGCAGGCATCTA                GGCG CCCCC TGCC                TTTCAAACAGGAATC  47 128
     MCA2735 2927915 .. 2927938 +  -8.8  -2.68775   ATGGCCAAACCTGCA          CC-CGGCGCAC TGC GTGCGCCCCGG          TCGATTTCGTCGTAG  56 209
     MCA2742 2934538 .. 2934555 +  -4.9  -3.98775   TATAATGCGCGCTTA             TTGTCGT GATT ATGACAA              TTTAGTTCCGTTTAT  59 158
        cbbL NONE
        cbbS 2936507 .. 2936539 + -19.9  -3.14344   CCCCGGGAACGCCTG      GAAGCCCCTGTCCGC CCG GCGGATCGGGGCTTC      TTCATGGACAACATC  95 52
        cbbQ 2937374 .. 2937389 +    -6  -4.82901   GCGCGATACCCTCGA              CGCCGC CGTA GCGACG               TTTTTCTGACCCCGG  81 1
     MCA2747 NONE
     MCA2748 2940064 .. 2940084 +  -8.9  -4.12188   TCGCGCGGGTAAAAG            GCGGCATCC GCC GGAGGCTGC            TTTTCACCATGCTGG  76 179
     MCA2750 NONE
     MCA2751 2943814 .. 2943837 +  -3.8  -2.67747   TACCCGATGGCTCCG          GCGGCGCGC GTGGACG GCG-GCTGC          ATTGTGCTGTGCCGC  40 66
     MCA2752 NONE
     MCA2753 2945601 .. 2945622 +  -5.7  -2.65442   GCATCGGGAGTGGGC           CGCTCGCCG AGAG CGGTTGGCG            TGATCTCGCTGCTCT  46 64
        cbbO NONE
     MCA2756 2950309 .. 2950339 +  -3.1  -3.01712   AACCGGGGCGAAGGG      TGCGG-CGGCCAGC AAGA GCATCCCGGCCGCA       TATTCCGGCGGAAGA  43 458
     MCA2758 NONE
     MCA2759 2954373 .. 2954390 +  -5.5  -3.53343   CCAACCGCCCCGTCA             GCTATGG CCAT CCATCGC              TTTAACCAGGGACTT  55 117
     MCA2762 2956712 .. 2956735 + -15.2  -2.74999   GAGAAGGACTTTTAG          GGCGCGGTCC GGTT GGCCCGCGCC           TCGTCTTCGAACTTC  77 47
     MCA2772 2966139 .. 2966153 +  -9.2  -3.12327   AGCCTAATCTAAAAC               CCCGGG ACT TCCGGG               TGTTCGATGTGCGCA  60 154
     MCA2773 2966956 .. 2966974 +  -2.3  -3.85698   CCGGTCGATCTTTGC            CGGC-CGC CATG GAGAGCCG             TTTATGCCCACCCGC  54 92
     MCA2774 NONE
     MCA2779 2971792 .. 2971840 +    -8  -3.03124   AATACTCCACGCCCA TCTGATGCAGC-GCCGTCCTTGC CTGG GCCGGGTCGGCAGCTGCAAAGGA TGTTGGAGCATGACA  54 343
     MCA2786 2978314 .. 2978324 +  -8.2  -2.52635   ACGGCCCTCGTGCCC                 CGGC TCC GCCG                 ATTCGTCATAAACCT  52 78
        hemF 2983575 .. 2983585 +  -8.2  -3.08015   CCGCTCCCTCTGATC                 CGGC GTG GCCG                 TCTTCCAATACTTCC  57 395
        hemB NONE
        aroE 2986110 .. 2986127 +  -5.5  -3.90744   CATAGCGTTCCGGCT             TGCCCAG TTCG CTGGCCA              TTCTTTGGGAAGCCG  62 324
     MCA2798 NONE
     MCA2799 2992735 .. 2992745 +  -4.6  -4.25104   TCGCTCGACCAAAAT                 CGCT CCC GGCG                 TTTTCGTCCCAGCGG  65 126
     MCA2807 NONE
     MCA2808 2999560 .. 2999581 +  -6.5  -2.82516   AACACTGAAGCCTCT           CCTG-GGCGG CGG CCGCGGCAGG           TGTCGTCCTGCGACG  50 33
     MCA2809 NONE
     MCA2810 3001725 .. 3001749 +  -7.8  -5.00884   TCCCCATCGTTTTTG          GGCAGGACGG CGTAT CCGTCCTGTA          TTTTTTGCGGCGGGT  93 256
     MCA2812 3002369 .. 3002380 +  -3.6  -2.78798   TTTATTCCGGCTCTA                CGGC GGAG GTCG                 ATTTCCATGAACCAT  41 72
     MCA2813 3003805 .. 3003820 +    -4  -3.53012   CTTGCGGGCCATGCC              GTCC-GA CCT TCAGGAC              TTTACGCCCGCGGAG  49 91
     MCA2814 NONE
     MCA2815 NONE
     MCA2816 3010024 .. 3010059 +  -2.6   -3.5936   GATGGGCCGGTATAT    CTCGATGCGGTCG CCTTCCTTCAC CGGC-GCGTCGAG    TTTCACCAGTTTGCC  50 492
     MCA2825 3015847 .. 3015876 +  -3.4  -2.52464   ACGACGGTCCGGAAC       CGCCGGAAAGCG CGGCGA CACCTTCCGGCA        TGGCTTGACGGGCGC  40 44
     MCA2826 NONE
     MCA2827 3017282 .. 3017302 +  -6.1  -3.28924   CGGAACATCCTGGAG            CGGATCGAG AAG CTGGATTCG            TTCTACGACGGGATC  52 195
     MCA2828 NONE
     MCA2829 3018168 .. 3018190 +  -8.4  -2.93891   AATGCTCGGGCCGGT           CACCCGCC TGCGTGC GGTGGGTG           TGGTCTTTTCGGCAT  55 149
       def-2 NONE
         fmt NONE
         sun 3038000 .. 3038038 +  -8.1  -3.29144   CTGTTGCGCAAGACG  GGATGAACAGGTTC-GCC GGCT GGCTGGCCCTGTTCGGCC   TTCTCGCCCCCCTGG  59 20
     MCA2846 NONE
     MCA2847 NONE
     MCA2848 3042107 .. 3042118 +    -3  -3.40403   TTCAAAGACAAGCGC                TGAT GAAG ATCA                 TTATCCTGGGAGCCG  44 23
     MCA2849 NONE
     MCA2850 NONE
     MCA2851 3044608 .. 3044636 + -21.1  -5.04249   CCAATTTATTCACAA        GCACCTGGCTTCG CCC CGAAGCCGGGTGC        TTTCTTTTTTCCCCA 100 172
        typA 3046592 .. 3046615 + -15.2  -4.19238   CAGCCGATAAAAAAA          CCCCCGACCG TTGC CGGCCGGGGG           TTTTGGCGTTGACCG 100 125
     MCA2861 NONE
     MCA2862 NONE
     MCA2863 NONE
     MCA2864 NONE
     MCA2865 NONE
     MCA2866 3060651 .. 3060678 + -14.3  -4.58283   CCCGCAACGGGGAAG        GGAAAAGCGCT GTTTCG AGCGCTTTTCC         TTTTTCAGGACCTTA 100 76
     MCA2868 NONE
     MCA2869 NONE
        pabB NONE
     MCA2871 3065665 .. 3065676 +  -7.2  -3.02511   CCATCGATGCTTGCC                GCCC CTTC GGGC                 TGTTACGCCAATAGG  50 255
     MCA2875 3069460 .. 3069488 +  -5.2  -2.54634   GAAGGCTCCTTACGA        CGGCATGGCGGA ACTGA TCTGCCATCGCG        CTTGCTCCTGTCCGC  43 56
     MCA2876 NONE
     MCA2877 3071272 .. 3071282 +  -2.4   -3.9902   AGCGCCACTGCCATT                 CCTG AAA CCGG                 TATTTTCTTGATATG  54 53
        fabA NONE
        fabB NONE
     MCA2880 NONE
     MCA2881 3074850 .. 3074862 +  -6.9  -3.08015   CCCTTGAGATTCCCC                GCGTC ACC GGCGC                TGTTGGAATAGTTCC  52 200
     MCA2882 NONE
     MCA2883 NONE
     MCA2884 NONE
     MCA2885 NONE
         ndk NONE
     MCA2887 NONE
     MCA2888 NONE
        hisS NONE
     MCA2890 NONE
     MCA2891 NONE
     MCA2892 3084452 .. 3084468 +  -2.2   -3.0771   GCTGACGGCCATTTC              CCGAGT ATTAC AGTCGG              CTTTATAATTTCGCG  41 36
     MCA2893 NONE
     MCA2894 3085635 .. 3085645 +  -2.4  -2.74523   GCTGGCCCAAACCCG                 ACGG AAC CCGC                 TGATGTTCACGCTGC  39 12
     MCA2895 NONE
     MCA2896 NONE
     MCA2897 NONE
     MCA2898 NONE
     MCA2899 3090559 .. 3090577 +  -6.7  -3.29324   CTCCTTGAACCGCCC            CGAGCCTC TGGA GAGGC-CG             TTGGGTTTGAGTCAA  56 239
     MCA2959 3136391 .. 3136408 +  -5.5  -4.06687   TGTAGGGCATAAAAA             AACCGCT CGAA AGCGGTC              TTGTTTGTGCCAAAT  65 36
     MCA2962 3137810 .. 3137831 + -15.9  -3.53444   TCGACGACAACGAAA           GACGCCGAC GTTC GTCGGCGTC            TTTCGGGAACGGTGC  93 84
     MCA2966 3142206 .. 3142237 +   -21  -4.89063   GGCGTTTTCGCAACG      GAGGCCGCAGGTTC CCAC GAATCTGCGGCCTC       TTTCTTTTTCCGTCG 100 209
     MCA2967 NONE
     MCA2968 NONE
     MCA2969 3145009 .. 3145033 +  -9.1  -2.91912   GGCTCGGCTCCCCAG          TCGCGGCCCGG AAA CAGCGCCGCGG          TATGTCCGTCCGTGC  59 279
     MCA2973 NONE
         gmk 3151570 .. 3151589 +  -7.2   -4.5287   GATGTTCCCATTCGA            GCCG-TTTC ACT GAAAGCGGC            TTTTCCTTGATTTCG  79 154
        hslO 3156295 .. 3156305 +  -2.4  -2.70932   CTGCGGCACAAGGTC                 GCAG CGC CGGC                 TGCTTCGCCGAAGAC  39 167
     MCA2981 3157912 .. 3157926 +  -3.5  -4.13945   GGGCGGTTTTCTCGA               GCTTG AGTCC CAGGC               TTTTGGGATGGGCAT  60 376
        cysQ 3159314 .. 3159324 +  -8.2  -3.14683   GGTAGACGACCCGGA                 CGGC ATG GCCG                 TTCCTCAGCCAATGT  57 174
     MCA2986 3162049 .. 3162086 +  -7.8  -4.08216   GTCCCGGTCGACGTT  GCT-GCCGATG-CTGACG AAAA CCTCAGGCATCGGCCGGC   TTTTCCCCGCGCTCG  71 487
     MCA2989 3163405 .. 3163417 +  -6.2   -3.4072   CGCCTGGAATGCGCA                GGCG ATGTC CGCC                TTGTCCTGCGGCGTC  53 318
        rpsU NONE
     MCA2992 3164975 .. 3164985 +  -2.4  -3.29144   AGGCAAGGACGAGCC                 GGTG GGA CCCC                 TTCTCCCCCCAATGG  44 61
        dnaG NONE
        rpoD 3168803 .. 3168838 +  -3.9  -3.71848   ATCGCAGCCCCACGA    C-CCGCCTTCGCGACG ACGAC CGTCACAAAGGCCGCG    TTCTTGATCGGCGCC  54 239
     MCA2998 3172378 .. 3172399 + -17.3  -5.19212   CCGCCGGCAAGGGAA           GGCGGAGCG AGAG CGCTCCGCC            TTTTTTCATGCTGCT 100 69
        thiE 3173565 .. 3173585 +  -3.3  -3.30124   ACGGCGGCCGCGCTG           C-GACGAC GCCTGA GTCGTCCG            TTCTACACGATCCCA  47 13
        aceE NONE
        aceF NONE
        lpdA NONE
     MCA3003 3180398 .. 3180408 +  -4.6  -3.67877   GTCGATTCGCCGATT                 CTCG GCG CGGG                 TCTTTGTTCGGCGAT  54 160
     MCA3005 3186386 .. 3186398 +  -2.7   -3.4642   CTGAATTTCCGCATT                GATGT AAG ATATC                CTTTTATTCCTTACA  47 24
     MCA3006 NONE
     MCA3007 NONE
     MCA3008 NONE
     MCA3009 NONE
     MCA3010 NONE
     MCA3011 NONE
     MCA3012 3198006 .. 3198058 +  -7.4  -3.31248   AGTCCACGATTGCAA CGAGCCGCCCCTCCG-GGCTCGGTG CAAG CGCCGGGCGGTGGCGCGGCGTCGCG TTCTGCGCCGTCTTG  56 157
     MCA3016 3201090 .. 3201100 +  -2.4  -4.26079   CAGCGGAGGTTGAGC                 CGGG ATG CCCA                 TTTTCAGTGCTTTCC  60 28
     MCA3017 3201597 .. 3201619 +  -4.7  -4.25283   ATTCCCTCGACGAAA           AACCCGGCC ACGAG GGCAGGGTC           TTTTCGTCCGCCCAT  65 43
       acyII NONE
     MCA3026 3212780 .. 3212791 +  -7.2  -4.18018   CGGAGATCCCCAACG                CGGC CGCG GCCG                 TTTTCACTGAAAGAC  68 320
     MCA3028 3214462 .. 3214473 +  -7.2  -3.16564   ATCGGCGAGCGGATT                CCGG CATT CCGG                 TTCGTGGCGTCGACC  54 123
     MCA3029 3215229 .. 3215241 +  -3.3  -2.71011   CTTGAATGAGCGCAC                CGGGC GGC GTTCG                TCGTTGAAACAGACT  40 337
        rpmH NONE
        rnpA NONE
     MCA3036 NONE
     MCA3037 NONE
        trmE 3225059 .. 3225079 +  -8.1  -2.52464   AGGATTGCATTGAAT            GGCGCGACG AAC CGCCGGGCC            TCACTTCGCACGAAC  50 93
       tkt-1 NONE
      fbaA-1 NONE
     MCA3042 3230124 .. 3230160 +  -9.3  -3.66178   AACGGCTGACCCTGC    GAAAGGGGGGGCTGC ATTGACA GCGGCCCCCTCACTC    TTTACAGTTGGGAAA  68 32
     MCA3043 3230901 .. 3230916 +  -2.5  -2.79878   ACAGGTCGTCGCCGC              TTCCG CCTAAT CGGGA               ATTTGCATGCATCAG  39 16
     MCA3044 3231495 .. 3231506 +  -7.2  -3.25823   TCCTCCCTTCTGCCC                GGGC TCTT GCCC                 TTCCTATGGACCCGG  54 64
         tal 3232717 .. 3232753 + -20.1  -3.45571   AGCGGCATAAAGCGA    CAGGCCGTCGCGAGGAG TGT TTCCACGCGACGGCCCG    TTCCTCTTTCAAAAC 100 31
       tkt-2 NONE
      fbaA-2 NONE
     MCA3048 3236806 .. 3236842 +  -9.3  -3.66178   AACGGCTGACCCTGC    GAAAGGGGGGGCTGC ATTGACA GCGGCCCCCTCACTC    TTTACAGTTGGGAAA  68 32
     MCA3049 3237583 .. 3237598 +  -2.5  -2.79878   ACAGGTCGTCGCCGC              TTCCG CCTAAT CGGGA               ATTTGCATGCATCAG  39 16
     MCA3050 3238221 .. 3238232 +  -7.2  -4.07568   CTTTCGCTTGAGCTG                CCGG GACG CCGG                 TTTTCACCGAGGGCA  68 108
        cbbP 3239327 .. 3239341 +  -3.4  -4.13767   ATCCCCAGTCGAAAG               CGGGAC CGG GATCCG               TTTTCCGCTGCGGGG  60 116
     MCA3053 3242160 .. 3242173 +  -2.3   -3.2819   TCGACCGAGCAAAGC               GATGC ATCC GCAAC                TTCCTGATATTCCAT  44 5
        moaD NONE
        moaE NONE
     MCA3056 NONE
     MCA3057 3244156 .. 3244166 +  -2.4  -4.12942   AAAACCGGGGCTCCC                 GCCG CGC CGCC                 TTTTCAGCCCTTTCC  57 92
     MCA3058 3244386 .. 3244409 +  -3.2  -2.84171   TCACACTGAAAGTCG          GCTTTCGAATC GAA GACT-GAAAGC          TCCATTTTTCCCCCT  42 6
        dsbB NONE
        hemC NONE
       hemDX 3248013 .. 3248026 +  -4.5  -3.01791   GCCGGGAGACAGACC               GTGAG AAGA CTCGC                TATTGCGGCCGCGAT  46 22
     MCA3062 3249380 .. 3249395 +  -3.2  -3.51232   ATCCATGGTGATGGG              CCGG CCCCATTC CCGG               TTGGTTTCACCGGGC  49 118
     MCA3065 NONE
        minC NONE
        minD NONE
        minE NONE
     MCA3069 3254100 .. 3254131 + -23.2  -3.12351   CGAATGACCTCGAAA      TCCTTCCCTGCTCC CCGG GGAGCAGGGAAGGA       TTCGATGTCGGCAAG 100 34
       xth-2 3254937 .. 3254952 +  -2.4  -3.85698   ATCACGCACCGGTCA              TCGCCG AATT CGACGG               TTTCTGACACCCCGA  54 3
     MCA3071 3256197 .. 3256210 +  -3.7  -3.34013   ACCTGCTTGAAGTAG               CCCGG CGCG CCGGA                TTCGTTGACGAAATC  49 159
     MCA3079 3265515 .. 3265556 +  -3.6  -3.55622   GGTATCCTTGGAAGT AATCGCAGCCG-ATGCGCT CGAGC AGCGCGTACTGCTGCGGAG TTTCCACCCCTTCCG  49 505
     MCA3083 NONE
     MCA3084 NONE
     MCA3085 3270726 .. 3270736 +  -4.6  -2.54193   TCCTGCGTCCGCTCT                 GGCT GCT GGCC                 TGGATTCCCCTGATG  42 53
     MCA3086 NONE
     MCA3087 3274482 .. 3274493 +  -5.8  -3.90318   CCCGTCGTATTGGGC                GGCA GGCG TGCC                 TTTATAGGATAATAA  62 229
        argS NONE
     MCA3090 3277287 .. 3277331 +  -6.4    -4.015   CCAGTTATAGTAATA GGCGTCG-TCATGGTGGCGCCG GAA CTGCCGCACCA-GATCGATGCC TTCTTTCATCCGTCG  67 359
     MCA3096 3284013 .. 3284027 +  -2.7  -3.96327   AAGAAACACCTGTCA               CCCTG AAGGC CCGGG               TTTGTCATGGCGGCT  54 20
     MCA3099 NONE
     MCA3100 3288052 .. 3288100 +  -8.7  -4.45544   ACCCGGATGCAGTCG TCGCGCCGTTGCCACCGCCTC ACCAATG GAGCCGGCGGCGGCGATGTGA TTTTCCTTGATGAGC  80 325
     MCA3107 3296460 .. 3296490 +  -2.4  -2.71712   TTTCCTACGGGCTGC      GCCGCGCGGGATG AGCGAC CGACCCAC-CGGC       ATTTGCGGCGCGGGC  39 42
     MCA3108 NONE
     MCA3109 3298204 .. 3298223 +  -9.2  -2.66748   CTGCCGCGGCGCGCG            CCTGCGCC AGAC GGCGCAGA             TCGATTTCGCTGATG  56 157
     MCA3113 NONE
     MCA3112 NONE
     MCA3111 3301256 .. 3301268 -  -3.3  -4.49337   GAAGAGGAACGAAAA                CCCGA CCG CCGGA                CAAACGATGGCGCGT  68 113
     MCA3110 3297578 .. 3297595 - -12.7  -2.87344   TATTTCTCCGAGATA             GGCGAGG AATT CCTCGCC              TATCTCGAACAAGAG  69 509
        clpB 3293265 .. 3293295 -    -3  -3.28791   ACCGTCCCGTTACAA       CTCCGCGTCAGGCC GGG GGACGAAGGCGGCG       CGGTCAGCCTCAGCC  44 35
        phoB NONE
        phoR 3291157 .. 3291183 -  -2.8  -4.59846   ATGATAGAAAAAGAA         GGACCCGGAAAG GAA CTCGCCGGTTAC         TCTGGGTCTCCCCTG  68 22
        mopB 3289864 .. 3289889 - -19.1  -5.00616   GCGCGCGCCAAAAAA         GCAAACCCGCC GGAA GGCGGGTTTGC          GGGTCGGGCTGGGCG 100 72
     MCA3102 NONE
        nadC 3287511 .. 3287526 -  -2.4  -4.41348   CGGCCCTGAAACAAA              TCGGCG AAAG CGCCAT               CGATCTGATCATCAC  65 260
     MCA3098 3284470 .. 3284483 -  -2.3   -3.2396   AAGGATGAGGAGCAA               TCGGC GCAC GGCGA                TCAAAACAACACCGC  43 26
     MCA3097 3283725 .. 3283736 -  -5.8  -3.73775   CTCATTGCCAGCAAA                GTCG GCTA CGAC                 AAAGACTCCATCGTC  60 321
      mdoG-3 NONE
     MCA3094 3281202 .. 3281212 -  -2.4  -3.34344   GCATCGGCGAATGAA                 CGGC CAT GCGG                 GTCCTGATGAATCAG  44 37
     MCA3093 NONE
         ung 3278369 .. 3278385 -  -3.6  -4.56775   ACTTTGTGGGAAAAA              TGCGGG ATATG CCCGAA              TAGCTCCGTCAACTG  68 189
     MCA3091 3276531 .. 3276554 -   -11  -3.06831   GGAACCGGGACCGAA          GCCAGGCGTT TGGA AACGCCTGCC           CCCACGGCCGTCAAG  66 431
     MCA3088 3273767 .. 3273787 -  -3.2  -4.05446   GCGGCGAACCAGAAA           GCGGCCGAG CGGA CTCG-CCGA            TCTGGTTCTGGCTCT  58 471
     MCA3082 NONE
     MCA3081 3265391 .. 3265402 -  -3.6  -3.98256   GGTGCACCAAAAATA                CGAC CATG GCCG                 CCTCCGTCAGTTTCG  56 46
     MCA3080 3264773 .. 3264785 -  -9.1  -3.59262   CGCGATACCTGGAAA                CCCAG GGT CTGGG                AGGCGAGCACGTCGT  68 293
     MCA3078 NONE
     MCA3077 NONE
     MCA3076 3260675 .. 3260704 - -11.3  -4.00042   CCCTCCACCAAATAA       CCGGAAGCCGAGG CAGG CGACGGCTCCCGG        AACGTCCGAACCAGA  84 60
     MCA3075 3259635 .. 3259672 - -14.1  -2.75252   AGGAGTTGAACAGCA   TCGGACCGG-CTCGAGCG GGG CGACCGGGACCGGTCCGA   ACGAAAGGCGTAGCG  73 80
     MCA3074 NONE
     MCA3073 NONE
        mutM 3255944 .. 3255956 - -10.5  -3.09516   GCGCGCAGGATCGAA                CGCGC GGT GCGCG                AGGTGATCGAGGACG  63 139
     MCA3064 NONE
     MCA3063 3249277 .. 3249292 -  -7.5  -3.70902   GGTTCGACACCGAAA              CGCCG GACTGA CGGCG               CCCTCAGCCACGGCT  63 29
        ampD 3238798 .. 3238814 -  -3.6  -3.81948   CAATGTCAGAAAATA              CGTCGA TCTTC TCGTCG              GCGTGGTTCCCATCG  56 395
     MCA3039 3224770 .. 3224793 -  -8.9  -4.30719   GCGGGTTACAAGAAA          GGCACCGAA GGGGTG TTCAGTGCC           CGCCGACGGCATCTG  77 233
        dnaA NONE
        dnaN 3218652 .. 3218665 -  -4.5  -2.78596   TATTCCGGCATCAGA               GACGC ATCG GCATC                ACAATGAAGCGGTAC  43 7
        recF 3217400 .. 3217454 -  -4.1   -2.7644   ATTTAATCGTGAAAG TCGCTCAACTTTGCTC-ACCCGCTCC CTTG GGAGCGGGCGGGGCGAGGGGAAACGA GCATGGCGTGAAGGT  41 86
        gyrB 3214921 .. 3214949 - -17.3  -3.14878   GGGCTCAAGTGAAGA        GCCGCCCCGCCCC CGA GGGGCGGCGGGGC        ACGCCTGCACTACAC  89 35
     MCA3027 3212178 .. 3212209 - -15.1  -2.75825   TCCGGAACAAACTGA      GGGCGCGGCTGGCC GAACT GGCC-GCCGAGCCC      GATGCCGCCCGCCTC  75 330
         rph NONE
     MCA3023 3207745 .. 3207765 -  -9.6  -3.78351   ACAAACCGCAGGAAA            CCGGGCGG ATCAG CCGCCCGT            CAGAGCCCGGAGCCG  71 14
     MCA3022 NONE
      atpC-2 3206450 .. 3206461 -  -7.2  -2.82834   CACTGCAGGATCAGA                GCCG GTTC CGGC                 CCATTTTTCGAGCAT  50 9
        ppdK 3203624 .. 3203647 -  -9.5  -3.63895   TGGAACGATGGCAAA          CCGCGGCGA CCGCGC TCGGCGCGG           CAGTCCCTCCCTGCC  68 51
     MCA3019 3202592 .. 3202607 -  -6.8   -4.0825   TCGGTAAGTAAAGAA              GGCGTCG GGC CG-CGCC              CTGCGAAAATTCCGA  68 64
     MCA3018 3201176 .. 3201191 -  -4.6  -4.72272   CCCGCCCAGGAAAAA              TCCTGG CCTT CCTGGA               CGTTGGCGGAAACTG  80 483
     MCA3015 3199169 .. 3199202 -  -4.4  -3.02511   GTCATCTCCCCAAGA     CGCCCCGAAGTGGC TACCCG GTCACCCCCGGACG      CCGTCCCCAATGTGC  46 102
     MCA3014 3198009 .. 3198047 -  -9.5  -2.74012   CCACGATTGCAACGA  GCCGCCCCTCCGG-GCTCG GTG CAAGCGCCGG-GCGGTGGC  GCGGCGTCGCGTTCT  57 108
     MCA3004 3180601 .. 3180615 -  -7.8  -3.42352   AAACCTAAAAAAGGA               CGGGAC GTT ATCCCG               GTGACACCGATCTCG  62 188
     MCA2997 3170296 .. 3170317 -  -5.1  -2.94354   CTAGATACTCATAGA           GCGTGTGTCA AGG TGAC-CGCGC           ATGCGACGTTCTGGG  45 71
        ispB 3168922 .. 3168935 -  -3.1  -4.43309   CAATGGGAAGGAAAA               TGGACC GCC GG-CCA               GCATTACGGCGGCGA  65 304
         gcp 3162739 .. 3162755 -  -9.4  -2.74523   TCATCGCCAAGAGCA              TGGCGG TATCT CCGCCA              TTGTTCGCCGCGATC  56 369
        folB NONE
      folK-2 3161363 .. 3161376 -  -2.3  -3.33696   TCGCTTGCCAAGGAA               CTGGC ACCG GCCAT                CCGCGTGAATGCGGT  45 233
     MCA2985 NONE
     MCA2984 3159123 .. 3159138 -  -6.1  -3.28712   GGTGTTCGGCGACAA              GAGCC GTCCCT GGCTC               GACTACACGCGAGGA  51 49
     MCA2982 3157484 .. 3157494 -  -3.2  -4.09864   AGGGAGCCCGGAAAA                 GACG GCC CATC                 CACCGACCGGCGGGA  60 159
        msrA 3154480 .. 3154492 -  -4.8  -3.40299   TCACGATACCCAGAA                GCAG TACGG CTGC                TTTCTTCATGGCGGC  49 68
     MCA2978 3153391 .. 3153411 - -11.9  -2.79302   AGGACGGGGAGGATA            TCTGCGGCA ATT TGCCACAGA            GGACGGAGCGGGCAG  65 321
     MCA2977 NONE
     MCA2976 3151132 .. 3151150 -  -8.8  -2.64155   CGTCCTCGAAATCGA             CTGGCAAG GCG CCCGCCAG             GTCCGCCGACTGATG  53 317
     MCA2974 3147940 .. 3147977 - -14.9  -2.64933   CATCGACCGACAGCA   GTGTGCGCGAGTGGG TATCCAGC CCCACCCGCGCACAT    CAATCCGCGGCGACC  76 42
     MCA2972 NONE
       zwf-2 3145484 .. 3145496 -  -4.8  -3.28712   GGCTTGCCCTCATAA                CTGG TTGCG CCAG                CTCTGCTCGAGTTTG  49 7
       pgl-2 3144408 .. 3144418 -  -2.4  -3.06183   CTCAGGGCCATCGAA                 GGCC AAG GGCT                 CGATCACGTGGTGGT  42 366
     MCA2965 3140009 .. 3140050 -  -2.1  -2.64872   CCGACCGAAGAAGAT TCCGCTCTCCTCGATGCCGT CGA ACGGG-CCGCAGGGAGGGGA GACCGACTCCGCCCC  38 49
     MCA2964 3138770 .. 3138780 -  -6.8  -2.71364   TGACCCCCGCAATCA                 CGCA TGA TGCG                 CATCCCACCAGCCAC  50 12
     MCA2963 3137805 .. 3137836 - -23.2  -3.45033   GATAATCGACGACAA      CGAAAGACGCCGAC GTTC GTCGGCGTCTTTCG       GGAACGGTGCAACCG 100 56
     MCA2958 NONE
     MCA2957 3134532 .. 3134572 - -13.3   -3.5882   GACATCATGTCTAAA CCTCTGCCAGCGCTTTGC CATTGC GCACAGCGCTGGC-GCGG  TGATGCTGGATGGCG  88 69
     MCA2956 3133833 .. 3133851 - -10.2  -2.70932   CTTCGCGCTCAACCA             GATCGCGG AAC CCGCGCTC             CGAGCCGGGATATCC  61 507
     MCA2955 NONE
     MCA2954 NONE
     MCA2953 NONE
     MCA2952 3129685 .. 3129696 -  -2.2  -4.07568   GCTCCGCCGCGAAAA                GCCGC TCC GCG-C                AGGAATGCCCGAGCC  57 206
     MCA2951 NONE
     MCA2950 3129049 .. 3129082 - -10.2  -3.28684   AATGAGGTAGATGAA     CGCCAAGCAGGCGA GGACGA TCGCCTTCACGGCG      CAGCCCCCTGCAGCC  68 18
     MCA2949 NONE
         gam NONE
         hup NONE
     MCA2946 3127539 .. 3127578 -  -3.6  -3.65351   TCATCGGCATGGAAA CGC-TCAAGCGCCCTATC TCTAAG GAC-GCGCGCTCGATGCG  TATCTGCCTCTCCGC  51 100
     MCA2944 NONE
     MCA2943 3126513 .. 3126527 - -11.4  -4.90266   TCCATTAATCAAAAA               GGCGAC GTT GTCGCC               GGTCAATTTCAGATT 100 0
     MCA2942 3125724 .. 3125748 - -15.8  -4.75404   AAAGCGGATTAAAAA          CAAAGCCCGC ACAAG GCGGGCTTTG          GGGCGACAGGGTATG 100 129
     MCA2941 3125207 .. 3125233 -  -5.8  -3.21099   GCCTTGCACGATGAA         CTGCATGGCA ATGTCCG CGCCGTGCAG         GCCGAGCAGCCATCC  50 94
     MCA2940 NONE
     MCA2939 NONE
     MCA2938 NONE
     MCA2937 NONE
     MCA2936 NONE
     MCA2935 3123208 .. 3123229 -  -4.3  -3.21354   TGATAGACCGACGAA           CGGGGCG GCATTATT CGCCCGG            CTCCGGCCGCGCCAC  48 14
     MCA2934 NONE
     MCA2933 NONE
     MCA2932 NONE
     MCA2931 NONE
     MCA2930 NONE
     MCA2929 3117388 .. 3117414 -  -5.1   -3.4072   CACTCGTCAGGATAA        CCGTAGGCATGC GTCA GCCTGCC-ACGA         GCGTGACCTGAAGCG  49 12
     MCA2928 NONE
     MCA2927 3114303 .. 3114317 -  -2.1   -3.6682   CCTGACGCATCCAAA              GGAGCC GCAC GG-TCC               TTGTCATGAGGCGGC  49 50
     MCA2926 NONE
     MCA2925 NONE
     MCA2924 NONE
     MCA2923 NONE
     MCA2922 NONE
     MCA2921 NONE
     MCA2920 NONE
     MCA2919 3108226 .. 3108238 -  -3.3  -3.39803   GAGCGAGATCTAGAA                CTGCT GCT AGCCG                AGCTTCGCACGGAGT  47 136
     MCA2918 NONE
     MCA2917 NONE
     MCA2916 3106813 .. 3106858 -  -3.1  -3.75169   CACCAGGTCAGGAAA TCCTCCAGCTCCAGCGCATCG ATCT CACTGGGCTGGAACCGGAACC ACCGGGCCAGCAGCG  54 4
     MCA2914 3103380 .. 3103398 -  -7.4  -3.54424   GCCGAGTCGCTTAAA             CCGGATTA AAA CAACCCGG             CGGAAGCGGCTTCTG  58 112
     MCA2913 NONE
     MCA2912 NONE
     MCA2911 3101463 .. 3101476 -  -5.2  -2.57647   ACTCATCACAGTAAC               GCCC CTCTAT GGGC                TCTCCAGGGAGTGGA  43 18
     MCA2910 3100858 .. 3100868 -  -2.4  -2.78463   AGGCTGGCCATCAGA                 GGTC GAT GTCC                 CCGTCGACGTTGACG  39 10
     MCA2909 NONE
     MCA2908 NONE
     MCA2907 NONE
     MCA2906 NONE
     MCA2905 NONE
     MCA2904 NONE
     MCA2903 NONE
     MCA2902 NONE
     MCA2901 NONE
     MCA2900 3090542 .. 3090554 -  -5.5  -3.66095   AAAGCCTTATGGAAA                GGCTC CTT GAACC                GCCCCGAGCCTCTGG  57 520
     MCA2874 3068796 .. 3068837 -  -2.2  -3.64822   ACCGCTGCAGCGAAA GCAGATGCTTCATGGC-CGC ACGG GCGCGCCGTGCAAC-CCCGC CGGGCACCTCTCCGA  49 205
     MCA2873 NONE
     MCA2872 3065247 .. 3065287 - -12.4  -3.72576   CTCGTGCTGATCAAA TCGGCGCCGCTGC-CGCCC GTCG AGGCGAGCGTCGGCGCCGC  ACAGGCATCAGGCCT  80 188
     MCA2867 3060657 .. 3060672 -  -6.1  -4.27584   ACGGGGAAGGGAAAA              GCGCT GTTTCG AGCGC               TTTTCCTTTTTCAGG  68 36
     MCA2860 3053485 .. 3053504 -  -2.7   -3.3482   GAATCTCCCAAGGAA            GCAGGCG TCAGAG CGACCGC             TCGATCGCAGCCAGC  44 13
     MCA2859 NONE
     MCA2858 NONE
     MCA2857 3049871 .. 3049891 -  -9.7  -5.06414   GGCTGTCAAGAAAAA            TCTGCGTCA TTT TGACGCAGG            CTCAGCCTCGTGAGC 100 190
     MCA2855 3048889 .. 3048900 -  -3.6  -5.06103   AGAACCCCGAAAAAA                CCGG CCCG CCAG                 CCTGACAAGCTCCTT  80 39
       pmoA2 NONE
       pmoB2 3046592 .. 3046615 - -17.4    -5.626   CAGCCGATAAAAAAA          CCCCCGACCG TTGC CGGCCGGGGG           TTTTGGCGTTGACCG 100 76
     MCA2842 NONE
     MCA2841 NONE
     MCA2840 3032293 .. 3032340 -  -4.7  -3.80114   CATGAATGTATGAAA CCCGCCTCAGACGGCAGC-TCCCG GAA CGGGTCGCGGC-GTC-GCGGCCGG AGCTGTCAGCCGGGC  57 42
        topA NONE
     MCA2838 3029392 .. 3029403 -  -3.6  -2.87931   CGGATCTGCGACAGA                CGCC GCTC AGCG                 GATACGCCGCCCGCT  42 20
     MCA2837 NONE
     MCA2836 NONE
     MCA2835 NONE
     MCA2834 3025149 .. 3025167 -  -2.4  -4.13343   AGAAACGGCGGAAAA            CCGTACC GTCAGG GGT-CGG             GGGAGGCGTCCCAGA  57 15
     MCA2833 NONE
     MCA2832 3020306 .. 3020348 -  -5.4  -3.15544   GCCGACCGGCAGGAA TGCCGCTGCGAGCAGGCG GCGGCCA CACCTTCCCCCGACGGCA AGCAGTGGACGAGCG  50 212
       pcm-3 NONE
     MCA2830 3018029 .. 3018058 -  -9.1  -2.80988   CGACATCATGAACTA       CGCGGTCCGCTGG TGAC CCACCGCGCCGCG        CCACCGACGATGCGG  57 243
     MCA2824 NONE
     MCA2823 3014197 .. 3014209 -  -4.7  -2.52516   GCCGCCATGATCAAG                CCGCC TTC GCCGG                AACCATGTCCGGACT  42 8
     MCA2822 NONE
     MCA2821 NONE
     MCA2820 NONE
     MCA2819 NONE
     MCA2818 3009465 .. 3009480 -    -6  -3.57561   GGCGAAGCCGTCAAA              GCCCGG ACCA CCGCGC               TGGTCGCACTGGTGT  57 488
     MCA2811 3001573 .. 3001605 -  -8.3  -4.85599   CGGAGCCGAGAAAAA      CGGCTTGCGCCGGCC TCG GACCCACGCAAACGG      GTACATGGCCGCTTC  91 126
     MCA2806 2996393 .. 2996404 -  -2.2  -3.44229   AGGGTACGAGCATAA                GC-CC CCG GGCGC                TGTCCGGCCATTCAG  47 37
        hisB 2995676 .. 2995696 -  -2.5  -3.06302   ATGACCGCCACCGAA            GACATAAGC TCA GGTTCTGTC            GGAAAAGTGAAGATG  41 56
        hisH NONE
        hisA NONE
        hisF NONE
        hisI NONE
        hisE 2992774 .. 2992784 -  -2.4  -4.78149   GGGAGAAGGGAAAAA                 GCCG CAA CGCC                 CCCTCAACCGAGTTT  72 29
     MCA2797 2990310 .. 2990338 -  -3.7  -4.09739   TGAATCCTTGCAAAA        TTCGCCGGGAGCG CCC CCCTCCAGGAAAA        TCCATCCATATCTGG  59 203
     MCA2796 2986239 .. 2986252 -  -2.3  -3.64599   TGACGACAGCTCAAA               GAGGC CACG GCTTC                ACGCAGTCAAGAATG  49 7
     MCA2795 2985677 .. 2985697 -  -6.7  -3.71672   GGCCAGGAAAAGCAA            GCGGTCGTC AGT GCCGACGGC            ATCGGCATGCTGGTG  62 193
     MCA2792 2982832 .. 2982844 -  -4.7  -2.91452   ACCATCGCAACGAGA                CCCGC GGC GTGGG                CGGCCTGTTCTTCGA  45 381
     MCA2790 2981202 .. 2981212 -  -2.4  -3.87815   CCGCAGCGGGAGAAA                 GGGC GAG GACC                 GACTCGGCTCAGGGC  54 34
     MCA2789 NONE
     MCA2788 NONE
     MCA2787 2978337 .. 2978363 -  -8.7  -3.86897   CCGATTCGTCATAAA         CCTGACCGCCA AGCCA TGGCGACCAGA         CGGCCCAACCTTACC  73 36
       coaBC NONE
         dut 2975195 .. 2975216 - -12.9  -3.12351   GTCGCGCACATTGAA           GGCCGCGGC ATCC GCCGCCGCC            GACATCGCCTGCCGG  72 162
     MCA2782 NONE
        argB 2972004 .. 2972040 -  -6.3  -3.72576   TCTGCGCGGACGAAA    GGCGCCCGGATGCTCAG CGC CGCAGCAGCAGGGTGCC    GATGCCCTGGTCGGT  60 2
     MCA2780 2971499 .. 2971520 -  -3.5  -3.64822   AGCGGCGCACCGAAA           CCGCTGGCG TATT CGCGCACGG            AGTCATTCCTTGGCG  51 28
     MCA2778 2970525 .. 2970537 -  -3.4  -3.48024   TGGGACCAGGAAATA                GATG CGCTT CATC                GCCACTCTCGTCGGT  49 40
     MCA2777 2969639 .. 2969655 -  -8.7  -2.71712   GTCCGGCGGTGAAAG              TCGCAAC CTG GCTGCGA              TAATTCTCGTCCTTG  57 400
     MCA2776 2967621 .. 2967639 - -13.2  -3.53012   CCCTCCTGCTCGAAA             CCGACTGA GCC TCAGTCGG             GCGTGGGGATCGATA  86 306
     MCA2771 NONE
        pepP NONE
        ubiH 2962451 .. 2962469 - -11.6  -4.27483   ATTGACAAAAGCAAA             TCGGGCGC CGA GCGCCCGC             CCTCTTAATACCGGC  89 88
        pntA NONE
        pntB 2959355 .. 2959365 -  -8.2  -2.73364   GCGGGACGGGAATTA                 CCGC CCC GCGG                 ATTGCCGCTCATCCC  53 34
     MCA2766 NONE
     MCA2765 2958004 .. 2958015 -  -4.4  -4.06295   GATCAAAAAAACCAA                TGGT GCGG ACCA                 GGCCGGGATAGGCGG  61 65
     MCA2764 2957507 .. 2957519 -  -4.8  -3.41804   CGAAATTTCAAAAAG                CCGA GAAAT TCGG                GCATCCTCCGGCCGA  52 82
     MCA2763 2956624 .. 2956660 -  -6.3  -3.61398   CGGCGCCCTCAAGAA    CCCGGAAGCGCCTCCCT GCC AGAGCGGCGCACCCTGC    TGCGGCGCCGGAGCC  57 73
     MCA2761 NONE
     MCA2760 2953857 .. 2953880 -  -3.8  -4.56597   CTTCTCTCCGAAAAA          GCGCGCGCC TCATCCG GACGC-CGC          TGGCGGATCGCCTTC  71 515
     MCA2757 2949639 .. 2949661 -  -3.3  -3.35996   GACCTCCAGCCAGAA           GCCGCAGAC GGAAA GCCTAGGGC           AGACGCTTGTTCCAG  47 19
     MCA2741 2932679 .. 2932699 -  -8.9   -3.5556   GAAACTCGAAATCAA            GGTACGGCG ATC CGCCGCAGC            AGGTCCTTCACGACC  66 1
        pyrE NONE
     MCA2739 2930878 .. 2930904 -  -5.7  -3.14683   AGACTTTTTTATGAA         CCGCGGCGATC CCAAC GAGCGCCGCAC         TCGGACCGTCCGCTT  50 98
     MCA2738 2929624 .. 2929645 - -14.4   -5.1675   GCAGCCACGAAAAAA           GGGCCGGC ATGACA GCCGGCCC            TTTCGAATCGCAAGC 100 57
     MCA2737 2929020 .. 2929031 -  -5.8  -3.93288   GGCGAGGGAATGAAA                GCTC GATC GAGC                 CCAGGTTGGAAAGCC  62 46
     MCA2736 2927735 .. 2927774 - -14.4  -2.88544   TCCCACTTCTAGACA  TCCCTTTCCCCCAATG TCTTTCAT CATCGGGGGAGAGGGA   GACGCCGTGACCGTT  79 207
        moaC 2922580 .. 2922606 -  -2.2  -3.89212   CATCCACACATCAAA        GCGGCGGTGGC GGTGTG ACCAG-GCCGC         CGGACATCTCCCTCA  55 486
     MCA2723 2916346 .. 2916357 -  -5.8  -2.66634   CATCTCACGACACGA                GCTG ACGA CAGC                 CATGCAGCACCTGTG  46 3
     MCA2722 2915532 .. 2915571 - -12.2  -3.19668   CATCACCCAAGGCAA  TGATTCGTCAACCCACGG CTTC CCACGGGTTCGCGAATCA   CTCCTCCTCGCCAGA  74 427
     MCA2716 NONE
     MCA2715 NONE
     MCA2714 2900629 .. 2900642 -  -3.1  -3.54488   CGGGCCGAAAGAATA               CGG-AG CCG CTGCCG               ATCGGACCTCGAGAA  49 349
     MCA2704 NONE
     MCA2703 2887550 .. 2887570 -  -4.6  -3.90744   TCCTCGTGGAAAGAA            CCGGATCG CCCCT CGACCCCG            ACCACCGGCTCGCTG  59 243
     MCA2697 2884955 .. 2884967 -  -6.2  -3.63515   GGGCATGGCCAAGAA                CGCC GCCCG GGCG                TTTACCCGCATGGGG  57 166
     MCA2693 NONE
     MCA2692 NONE
     MCA2691 NONE
         ssb 2877389 .. 2877410 - -11.6  -3.10164   CCACCCATCACCCAA           GGCCAACC CTTGTC GGTTGGCC            TTGGCCGAGGCGCTG  68 280
     MCA2689 2875647 .. 2875673 - -10.1  -3.32562   ACAAATTTGCCACAA         GCCGATGAGGC CGACC GCCTCACCGCC         GGTTACGGTACCCAC  67 277
     MCA2686 NONE
     MCA2685 NONE
     MCA2684 NONE
     MCA2683 2866127 .. 2866154 -  -2.5  -2.71712   TCGCCGGGCTGAAAC        GAGGTCGCTGC TTCCAC GCGCCGCCCTC         AGGTGATGCGCAGGT  39 24
     MCA2682 2863327 .. 2863343 -  -2.1  -4.56597   TCCGCGCGTCAAAAA              TCTGCGT AGC ACGCTGT              TCAATGGAGTACTCG  66 48
     MCA2681 2861673 .. 2861712 -  -4.9  -3.01791   ACCGCGTGCCGAAGA CCGATCCGGGCCG-TGCGC ATCC GTACATCTGCCCGG-CCGG  CTATTGGACGATCGG  46 375
     MCA2656 2837206 .. 2837228 -   -17  -2.72344   CTGGACCGGCAAGCA           GGCCACCCGC GAG GCGGATGGCC           TGGCGTTTGATCAGG  81 36
     MCA2639 NONE
     MCA2638 NONE
     MCA2637 2822100 .. 2822135 -  -7.4  -2.54193   CAGGATGGCAACGCA    GGGCAATGGCCGCCGG GTGT CAGCCTGCCATTGCCG     CCTCTTCCGTCTCGA  48 9
     MCA2636 2821848 .. 2821864 -  -2.2  -3.40403   TTTCGTTCATCACAA              CTTCTC CTGTT GAGAGG              GGGTTGTATGAACGC  44 3
     MCA2635 NONE
     MCA2634 NONE
     MCA2633 NONE
     MCA2632 2819141 .. 2819172 - -18.6  -5.10029   ACGAAGCGCAAAAAA      GCCGCCCGCAGGCG GCTG CGGCGGCGGGCGGC       GTGACGTCAGTCAAG 100 32
     MCA2631 2818746 .. 2818764 -  -2.3  -3.08314   CCGAAGCGCTAAAAC             CCAACGG AATCG CCGTCCG             TCTTCCCTGCCACTC  41 59
     MCA2630 2817712 .. 2817726 -  -4.2  -4.11141   GCCGAGAGAAAAATA               GGGTTC GGT GAAACC               TGTAAAGAATACCAC  61 164
        cysD 2816677 .. 2816689 -  -3.3  -4.25104   TGGGCGTGATCAAAA                GTCGC GGA GCGAA                TGCCGAATCGCCCTC  62 116
     MCA2628 2814644 .. 2814662 - -13.8  -2.77523   GCGTGATGAAGATCA             GCGCCGCC CAG GGCAGCGC             CCTGTTGACCGGCGA  71 376
     MCA2626 2811770 .. 2811791 -  -5.7  -3.69256   ACGCATCGAACACAA           GCCGGGGGA GCTT TCCGGCGGC            GAGCGGCAGCGGGCG  60 266
        smpA 2809081 .. 2809102 -  -3.5  -2.96031   CCGACCCCAAAGAAT           CGCGCCGCC AGCG GGCAGCCAG            GAAGGACGAAGGAAA  42 44
        smpB 2806838 .. 2806848 -  -4.6  -4.63218   CCCCTGCCAAGAAAA                 GGGC AAG ACCC                 GAACGGGAGGGTCAA  73 37
     MCA2619 2805548 .. 2805581 -  -5.1  -3.85539   TACACCTACATCAAA     GGCCGCTCGGACGGCA CCG TGCCGGCAG-GCGAAC     TCGAGAAACCGCAGT  59 132
     MCA2617 2804665 .. 2804675 -  -4.6  -2.52464   CCCCTGGTGAACGCA                 GGGC AGA ACCC                 GGTTTCAGATACCCA  42 30
     MCA2612 2801004 .. 2801015 -  -3.6  -3.69354   TGGCAGAAGGGCAAA                CGCC ATCC GACG                 CTGGGCAACGGCGTG  54 432
     MCA2609 2798742 .. 2798774 -  -8.3  -3.54459   GGAAGGTCTGCGAAA      CCTTGATGCGGGTCG CCG CGGCCCACCCCAAAG      TGCTGCGTCAACCCG  62 272
     MCA2606 NONE
     MCA2605 2790929 .. 2790962 -  -3.8  -5.52023   AGGACCAAGAAAAAA     CCCCCGGAGCTT AAGAGGGGGG ACACTCCGGAGG      GCGTGATGACCCGGC  88 147
     MCA2603 2789502 .. 2789513 -  -3.6  -4.69664   CATACGATCGAAAAA                GCCC GAAA AGGC                 CCGGCGATGCCGACC  70 48
        dsbA NONE
     MCA2601 2787906 .. 2787922 -  -3.7  -5.07652   GTTCGGAAAAGAAAA              CCTGA AACATCG TCAGG              CCGCCTGCCTCGCCT  80 21
     MCA2599 2785089 .. 2785099 -  -4.6  -3.63627   GGCTGATAGCTTAAA                 CCGG GAC CCAG                 CAAGCGACGCCATCC  54 10
         gap NONE
         pyk 2782175 .. 2782185 -  -4.6  -3.64283   CAAACGCTGCAACAA                 CCAC AAA GCGG                 GGAGAACGCCGGAGG  55 203
        priA 2779202 .. 2779216 -  -4.2  -4.25104   CGCCGCTCAGTAAAA               GTCCAC CGG GTCGAC               GTCCAGCGACCAGCG  65 2
     MCA2592 2777178 .. 2777215 -    -2  -3.61398   TGGCCTGTCCAACAA  GGGATG-AC-GTCCTTGC CGCC GCAACGCCCGCGCATCCC   AACCCCCAGCGCGAC  49 122
     MCA2591 2776895 .. 2776911 -  -4.4  -3.09518   GTAAAAGTTTGAACA              TGCCTC GCTCT AAGGCA              AATTCGATACCATCT  46 231
     MCA2590 NONE
        mopE 2772832 .. 2772853 -  -9.4   -5.7946   CGCCGAATAAAAAAA           TCCCCGCC GCAGAG GACGGGGA            TTGGCTCCGGAAGTT 100 97
     MCA2580 NONE
     MCA2579 2764128 .. 2764151 -  -6.7  -3.73402   AGATTTCCGAGGAAA          CCGGCTAAT ATCCCG ATTGGCCGG           CACCCAGACGGCCAG  63 6
     MCA2578 2763292 .. 2763304 -  -9.1  -3.46602   CCTGCCAGACGAGAA                CGCTC GAT GAGCG                TTGCGGAGGGATCGA  66 43
     MCA2577 2761567 .. 2761577 -  -5.4  -3.64703   TGGGGTTCATCGAAA                 TTCC TCC GGAA                 AATACTTCATGGCGC  57 6
     MCA2576 2758312 .. 2758332 - -11.1  -2.79749   GACCTGGAATACAAC            CTGGGTGTG ACG CGCACCCAG            CAAACGCCGGGTCAG  64 477
        polI NONE
     MCA2572 NONE
     MCA2571 2752573 .. 2752587 -  -5.6  -3.40403   GGGTCGGTAGCATAA               CCTCGA TTC TCGTGG               TTGTTGTTCGAATTC  52 57
     MCA2570 2751264 .. 2751281 -  -2.7  -3.53224   TACGGCCCCTCTAAA             GAAGCTCA TTT TG-GCTCC             GAGAGTTCGTCCTGC  47 13
     MCA2569 2750615 .. 2750626 -  -4.4  -2.80113   CATCACCGCACGACA                CGAT GGGC ATCG                 TATCGCCCGTTGCAG  43 270
     MCA2564 2746586 .. 2746596 -  -6.8  -4.09243   CATACCCTCTCAAAA                 CGCT ATG AGCG                 CGGCTGTACTGCTGA  68 190
     MCA2556 2736457 .. 2736467 -  -6.8  -2.71364   TGACCCCCGCAATCA                 CGCA TGA TGCG                 CATCCCACCAGCCAC  50 12
     MCA2555 2734831 .. 2734860 - -13.5  -4.44667   TCCGGGAAGAATAAA       GAACGGCGTGCGG CAGG CCGCACGCCGTAT        GCTTTCTCGGCCGCT 100 80
     MCA2553 NONE
     MCA2552 2732413 .. 2732433 -    -6  -3.92522   CTCCAACCCCAGAAA            TGGGCCCG TTTTC CGGACCCG            ATCAGGGGAACACAC  62 27
     MCA2551 2731668 .. 2731695 -  -4.8  -2.79312   AAAGGGCCGAGCAGA        CCCGC-CCAGG TCATGAC CCCGAAGCGGG        AAAACCTCTGAATCG  43 104
     MCA2550 2730894 .. 2730908 -  -5.6  -2.64099   GTTGTGGAGGAGAAT               GGCCGT CAT ACCGCC               TCGCGTATGTGGGGC  46 16
     MCA2549 2729631 .. 2729644 -  -3.7  -3.17075   CGCTGGTGAACCCAA               CCGGG AACG CGCGG                AGTCTGGGTACTACC  45 36
     MCA2548 NONE
     MCA2547 NONE
     MCA2546 NONE
     MCA2545 2724989 .. 2725003 -    -7  -3.72576   GTTTTGCCTACGAAA               CCGCTC ACG GCGCGG               TACTCGGCGTCCTGG  62 382
        ntrB NONE
        ntrC 2716987 .. 2717008 -  -2.1  -4.07568   CTTCCTTCGGCAAAA           CCCGGCGGA AAGG TCCGATGGA            TGGTACCGACAGTCT  57 63
      glgP-2 2714404 .. 2714418 -  -6.4  -2.62184   CCGGCTCGTACAGCA               CGACGT GGA ACATCG               TCCGCTTACTTCACC  49 31
     MCA2539 2713750 .. 2713771 -  -5.7  -3.72576   GGCCGCGTGAGGAAA           TCCACGCCG AGAT CGGCCAGGA            GATCGAAGGCATCCT  60 191
     MCA2534 NONE
     MCA2533 NONE
     MCA2532 2708187 .. 2708202 - -10.4  -5.14563   GCGCCCATGAAAAAA              GGGAGC CTCC GCTCCC               TTTTTTTACCCGCCA 100 48
        purE 2704643 .. 2704659 -  -4.4  -2.61264   CGCGGGAGGCAGAAT             GTGCGCC ATCA GG-GCAC              CTCCGGCAATCGTGC  43 17
        purK 2703264 .. 2703285 -  -3.6  -3.05463   AGCCGCGCCATGGAA           GAACTGCG CGAGCC CGCCGTCC            GGATTCGGGTCTATC  43 261
        trpS 2701102 .. 2701149 -  -3.9  -3.85698   GCGGCTGCCGAGAAA CCAGGCACGGGCGCAGATCACC CGTTC GGTGG-CGGCGGCCATGACGGG AGGAGTCAGGGAGCC  56 31
     MCA2525 2700038 .. 2700055 -  -3.3  -4.85918   GACCACAGAAGAAAA             GGGCGAA GTCT TCCGCCA              GGTTTCCCGGAGCCT  74 325
     MCA2510 2686374 .. 2686391 -  -4.7  -3.53761   CAAGGCGCGCGGAAA             CAGGTGC CGCC GCTCCCG              ATTCAGGCGGACGAA  52 51
     MCA2509 2685054 .. 2685074 -  -2.4  -4.08216   TGAGCGCGGCGAAAA            GACGCGCC TTCCT GGCGGGTG            CTGCGATGAAGGACA  58 56
     MCA2506 2682948 .. 2682969 - -11.6  -5.42514   GCAGAAACGAAAAAA           GGCTTGCG ATTGCA CGCAAGCC            TTTGAATTTTGGTAG 100 166
     MCA2503 NONE
     MCA2502 2681635 .. 2681657 -  -4.1  -3.35046   CGACTCCGGCAAAGA          TCGCCCGCCG GTCG CGGCAGA-GA           AACTATGAGGTCGAA  47 50
     MCA2501 2680836 .. 2680893 - -15.5  -4.98531   CGCGCAAATCAAAAA TTGGCGGTTTCGAGTACCGAGGGCAAC GGAT GTTGCACTCGGTTGTCGAGTCCGCCCA CAAAGCGGGCGCCAA 100 110
     MCA2498 2679236 .. 2679260 -  -2.7   -3.2241   CACCCCTGACAAAAT          CGAGACACCAC CGG GTCGGGTCTTG          GGGACCCTGTATCGG  43 84
        truA NONE
        trpF NONE
        trpB NONE
        trpA NONE
        accD NONE
        folC NONE
     MCA2491 NONE
     MCA2490 2672011 .. 2672022 -  -3.6  -2.92192   GGGGACTCAAGGATA                GGCC ACCT GACC                 GGCGATTTCAGCCGG  42 5
        purF NONE
        metZ 2669260 .. 2669271 -  -2.2  -3.47311   AATGAGAAAAAAGGA                CCTC AGGC GAAG                 CGAGCCAGATCGGCC  47 16
         ugd 2667760 .. 2667774 -  -5.6  -2.52933   GCGGAACTCATGAAG               CTGGCG GAT CGCCAT               TCCGGCGGCCGTATC  45 152
     MCA2485 NONE
     MCA2484 2663220 .. 2663233 -  -2.3  -3.89354   GGGCGAAAGCAAGAA               CGCCA ACAT CGGCA                TCAGCCTGCCGGGTA  55 192
     MCA2482 2661515 .. 2661540 -  -8.2  -4.42653   AGGTTAGCGACAAAA         CGCCGGAATG ATAAAG CGCTCCGGCG          GGAAAGTCGATCTGC  77 95
        oadC NONE
        oadA 2659389 .. 2659403 -  -5.6  -2.51471   CACAATTCGACGAAT               CCGCTC ATG GATCGG               CCCGCCTCAGCCCAG  45 32
        oadB 2657904 .. 2657921 -  -7.7  -2.87564   CCAGCCCGGCAGAGA             TTCGCGC TTGA GCACGAA              ATCACCGTCCGGCGC  55 373
     MCA2478 NONE
     MCA2477 2655516 .. 2655526 -  -6.8  -2.52795   AAGTTCGGCAATGCA                 TGCC AAG GGCA                 GGACGGCGGGTCAGC  48 36
     MCA2476 2653768 .. 2653784 -  -6.5  -2.72344   CCGCATCCGCAAGTA              CGGCCTC AAG GAAACCG              CCTGAACCGCCCGCG  50 434
     MCA2471 2648100 .. 2648120 -  -2.5  -3.04398   CCTTTTTCCCAAAAC            CCGGG CTCACTCCTCC CCCGG            CATTGCGCCGAGCCA  41 11
     MCA2470 2647584 .. 2647595 -  -3.6  -2.74322   CCGAACCCCGGAAAT                CAGG TCCG CCCG                 CGCCTCACGCCGGTT  41 84
        cysB 2646445 .. 2646471 -  -2.9  -3.59979   GCCCTGCATCTCAAA        GGGTATGTCAGC ATCG GCTG-CGAACCC         TGCACCCGCCCGGTC  51 146
     MCA2463 NONE
     MCA2462 2639205 .. 2639219 -  -4.3  -3.53012   TTTGCGCGCGGGAAA               CATGA TAACC TCATG               AGCCATGCACGTGCC  52 48
     MCA2461 2638247 .. 2638270 -  -4.4  -3.65314   TGGAACCTTCAAGAA          CCCGAAGCCG GCTC CAGCCCCGGC           TACCTCGCCCTATTC  54 479
     MCA2456 NONE
     MCA2455 NONE
     MCA2454 NONE
     MCA2453 2633391 .. 2633423 -    -4  -4.42788   GCGAACCTGAGAAAA     CCGCCGC-GAGGCGT GCTC ACGCCTCCGCCCCGC      CGGAATCCGGGGCTT  65 9
     MCA2452 2632666 .. 2632676 -  -4.6  -3.61517   ATCGCGGTCGAAGAA                 CGAC CGC GCCG                 GCCCGGAGACCCTCC  55 313
       phoU2 NONE
     MCA2447 2626744 .. 2626760 -  -2.1  -2.78996   GACCGGGACCGAAAT              GCCGCCG ATT CAGGAGC              CTGCCCCACCCCACG  39 128
     MCA2446 NONE
        fabZ NONE
      lpxA-2 NONE
        rnhB NONE
     MCA2442 2623248 .. 2623259 -  -5.8  -3.54475   CGGGTTATTATACAA                GCCA GCGC TGGC                 CACGATCCGCAAGTG  55 474
         smc NONE
     MCA2439 NONE
        ligA 2616799 .. 2616816 -  -4.7  -4.17132   AAAGCCGGGAAGAAA             CCCAGGC GAAA GCACGGG              GAATTTTCAGACGGA  65 130
        mraZ NONE
     MCA2436 NONE
     MCA2435 NONE
        ftsI 2613118 .. 2613136 -  -2.2  -2.52464   CTGTCGGTCAAGCCA             TCCAGCAG CCA CCGCAGGG             AGGCCCCGCCACCTT  37 47
        murE 2611631 .. 2611647 -  -5.7  -3.03635   TAAACTGCTTCAACA              TGGGGCA TAT CGCCCCC              GCAAAACCTCAGCCG  49 34
        mraY NONE
        murD NONE
        ftsW NONE
        murG NONE
        murC NONE
        murB NONE
         ddl NONE
     MCA2425 2602749 .. 2602759 -  -2.4  -3.02144   CTATTGTGTTCAATA                 GCCG ACC CTGC                 CGTTCCCCGCCCGAC  41 93
        ftsA 2601466 .. 2601476 -    -4  -3.97406   CGAAAATCTCAGAAA                 TTTC CCT GAAA                 CCAATTCTTCATGCG  56 8
        ftsZ 2600151 .. 2600170 - -10.6  -2.55351   TCCCCCCATACTAAG            GGGCCGCC GTGC GGCGGCCG             ATCCGGTAGGTCGTT  60 119
        lpxC 2598994 .. 2599017 -  -3.1  -3.69395   CGGATCATCGAAGAA          CTGG-CGCAG GAAGG CCACGGCCAG          TTCCGCCGGGGCAAG  54 222
     MCA2417 NONE
     MCA2416 2592859 .. 2592890 -  -2.8  -4.30576   TCTGCATGAGGAAAA      TCCACTCCGCCTTC AACG GAAGGCGCGGATGA       TCTCCAGCGCCGCCG  63 6
     MCA2415 2591546 .. 2591561 -  -2.4  -4.55023   TGGAACACGAGAAAA              CCGCCC TGCT GGTCGA               TCCGGAGGACATCGA  67 190
     MCA2407 2585329 .. 2585344 -    -6  -3.08996   TAGGTTTATGGAACA              TGCCGG AATC CCGGCT               CACGATCGTCGCCAG  49 25
     MCA2406 2584496 .. 2584515 - -10.7  -3.57561   GTCGAACCCGGTAAA            TCCCCCG ACGAGA CGGGGGA             TTTACCTCGACTCAC  73 209
     MCA2403 2582614 .. 2582634 -  -3.1  -2.70354   TCGCGGAGAAATCCA            CGACCCGCG TTT CTCAAGCCG            GATAGATCAGCAGTT  41 18
     MCA2402 2581224 .. 2581274 -  -8.9  -3.01712   CGGCTCCTCCCAAGA CCGTCGCCGCGGCGG-TCGCGAAC ACCC GTTGGAAATCCTCCGGAGCGACGG GTTCGATCACGAAGC  60 32
     MCA2401 NONE
     MCA2400 NONE
     MCA2399 NONE
     MCA2398 NONE
     MCA2397 NONE
     MCA2396 NONE
     MCA2395 2575693 .. 2575710 -  -7.7  -4.18018   GGGCGCGACGGAAAA             TGC-GCCC TCT GGGCTGCA             GGAGAATTATTTCAG  75 32
         ccp 2574961 .. 2574978 -  -9.1  -3.83205   ATGGCTCAGACCAAA             GCGCGCGG AGA CCGCGC-C             TTCGAGCAGCAAAGG  71 72
     MCA2393 2574269 .. 2574300 -  -2.8  -2.71144   GATGCGCTGGAAGGA      GCGCGTGGCGTGACT GGA AG-CGCGCCCGGCAC      GGCGGCCGAAGTCGA  39 153
     MCA2389 NONE
     MCA2388 NONE
     MCA2387 NONE
     MCA2386 NONE
     MCA2385 NONE
     MCA2384 2564216 .. 2564242 - -12.3  -5.24129   CTCCGCCACAAAAAA         GAACGAGGAGC ACGCG GCTCCCCGTCC         CATGATTCCTGCGCC 100 44
     MCA2383 2563930 .. 2563947 -  -6.3  -2.66216   TCGTACCAGTAGAAC             GATG-GCG CAC CGCCCATC             CGGGCTCCGGTCCCT  46 41
        sbcB 2562492 .. 2562502 -  -2.4  -3.56593   AGCCGATAAGTATAA                 GGGC AAA GCTC                 ATCGCGGTTAACCGG  49 33
     MCA2381 2561851 .. 2561872 - -15.1  -4.62069   CGCGCATGCGAAAAA           GGCGGCGAC CAAG GCCGCCGCC            TCCCCGGCGCAAAAA 100 71
     MCA2380 2560531 .. 2560555 -  -6.4  -3.75629   GACGTCGAACGCAAA         CGG-CTGGCGT CGCG ACTCCAGACCG          ATCCGGTCCGGAGGT  62 406
        rpsL NONE
        rpsG NONE
      fusA-2 NONE
       tuf-2 NONE
        rpsJ 2553205 .. 2553222 -  -5.6  -2.72227   AATACCTTTCAATCA             GTTCAG CTTAAT CTGAAC              GTCGACACCCGCAGC  46 5
        rplC NONE
        rplD NONE
        rplW NONE
        rplB NONE
        rpsS NONE
        rplV NONE
        rpsC NONE
        rplP NONE
        rpmC NONE
        rpsQ NONE
        rplN 2548131 .. 2548143 -  -4.8  -3.59979   CTTGGGTACGTCAAA                GCAC TTCCG GTGC                CAGAGAGATAATCTT  54 8
        rplX NONE
        rplE NONE
        rpsN NONE
        rpsH NONE
        rplF NONE
        rplR 2545569 .. 2545583 -  -4.3  -2.57211   ATCCCCCGCTAGAAC               TGAAG GCCGG CTTCA               CGCGCTGCTTCGGCC  43 4
        rpsE NONE
        rpmD NONE
        rplO NONE
        secY NONE
        rpmJ 2542857 .. 2542871 -  -3.5  -3.14602   TTGACTCCAGCAATA               CGTGC CATTT ACACG               AACTCCAACTCTAAG  45 101
        rpsM NONE
        rpsK NONE
        rpsD NONE
        rpoA NONE
        rplQ 2539984 .. 2540027 -  -2.5  -3.85817   ATGGTCGGCGAGAAA CTCCGGCATGGCGCCAT-GCCT TTC AAACGATGGGGCC--GCCGGAA GCCCCGAAGGGGAGT  54 79
        glnE NONE
        ilvE 2536070 .. 2536122 -   -17  -2.63347   CTGAAGTAGAACGGA CCGACGGACCGTGCGGCAGACG CATCACGCT CATCTGCCGCACGGTCGGGCCG AAAGCCTCGTCAAAC  83 35
        gshB NONE
     MCA2337 NONE
     MCA2336 NONE
     MCA2335 NONE
     MCA2334 NONE
        pyrB NONE
     MCA2332 2526890 .. 2526906 -  -6.5   -2.5955   ATTTGCGACAACGGA              CCGGG AATCGAG CCCGG              CGAAAAAGACCGGCT  47 349
     MCA2329 2523308 .. 2523320 -  -3.3  -4.59081   CAAACTCATATAAAA                TAGCG CTC CGCAA                TCTTTACGTGTAAAG  70 486
     MCA2327 2522720 .. 2522742 -  -8.5  -3.77607   AACAACGCTACGAAA          GAGGCGCTAG GAAA CTA-CGCCTC           TTTTATGTTGCTCAT  67 17
     MCA2326 NONE
     MCA2325 NONE
     MCA2324 2517778 .. 2517810 - -12.7  -3.55444   GTTGGATGCTGGAAA      CCGATCTGCCTCACC TCC GGTGAGGAAGACCTG      AGCGGACGAAGGGGA  79 71
     MCA2322 2516198 .. 2516221 -  -3.7  -3.62762   AAGTAACAACTACAA          GCCGACCCG GGAACA CGGGCCAGG           ACGGAGCGGCTGACC  51 74
     MCA2321 NONE
     MCA2320 NONE
     MCA2319 2511453 .. 2511463 -  -2.4  -3.53811   CCGATCGCTTCGAAA                 TCCC GGA GGGC                 CCACGCCGTACGCCA  47 48
     MCA2318 2510595 .. 2510615 -  -4.5  -3.19192   TCCCAGGGAATCCAA            GGCCGCCAG CGG CAGAAGGCC            GAGGTCTCAAGCGTC  48 32
        folP 2509691 .. 2509702 -  -7.2  -3.76373   GCCTGAAGACCTAAA                GCCG CGCT CGGC                 GGATCGCCTCCGCGA  63 9
     MCA2311 2504584 .. 2504620 -  -3.6  -4.57073   GATGTCGGCCAAAAA   GCCCGGAGCGCATCCGTC ATG GACGGGCG-GCCTCGG-C   ACTTCAGCCCGGTGA  69 222
     MCA2309 2503629 .. 2503646 - -11.3  -2.62184   CCGCTCTGGACACCA             CCGGCTT CGAC AAGCCGG              AATTTCCGATCGAGC  62 258
     MCA2306 2501291 .. 2501313 -  -7.6  -3.21099   GCGTTGGATCAGGAA           CGTCACGGAC GCC GTCCCTGTCG           TCAAGGACTGCGGCG  57 72
     MCA2302 2496329 .. 2496349 -  -6.8  -3.04144   GCGCCAGGGTCAACA           CGGAGGCCG CCGA CAGCC-CCG            CCAGCACGGCGGAAA  52 65
     MCA2301 NONE
        cobM NONE
     MCA2299 NONE
        cobH NONE
        cbiD NONE
        cobL NONE
     MCA2295 2489794 .. 2489805 -  -5.8  -3.78034   CAGGGACACGAAGAA                GACC AGCT GGTC                 GTAGCCGGCGAACAG  60 217
     MCA2293 2487452 .. 2487478 -  -4.3  -2.62184   GGCCGGTGCAGACCA        GGAGGTGGCGCC TGTA GGCGCC-CATCT         TGGGCTTGATCGGGT  43 49
     MCA2292 NONE
        cobA NONE
        cobB NONE
     MCA2289 2484557 .. 2484583 -  -7.9  -3.64703   TGCCGGCGACGGAAA         GCGGCTGGTCG CGCCT CGACCATACGC         TGTCGGCATGGCGCG  64 58
     MCA2286 2481625 .. 2481643 -  -8.8  -2.76046   GGAATTGGAACACCA             GCGCCG TCTGCTG CGGCGC             AAGCTCGACGCACTG  53 421
     MCA2284 2480217 .. 2480250 -  -5.3  -3.53012   CGGCCGGGCTGGAAA     CCGG-GACCGGCAT GCATCTG ATGTCGATCGCCGG     AAGCACGGATGCTGC  53 138
     MCA2282 NONE
     MCA2281 2476861 .. 2476876 -  -6.8  -2.79831   CGAATTGCGATCACA              CCGCAA ATGA TCGCGG               CGGGCACAAGAAACA  50 471
     MCA2280 2475506 .. 2475540 -  -9.8  -2.52464   GCCCTTCTGAAGGGA     GCCAGGCCCCTCTCCC TCT GGGAGAGGGGAAGGGG     TGAGGGAAGGCGACG  60 79
        cpxR NONE
     MCA2278 2473264 .. 2473288 -  -4.9  -3.57144   GTCGGCACCCGCAAA          GGCTATTACCC GGC GCGCAATGGCC          GCGAAGACGCCCTGG  55 41
     MCA2268 NONE
     MCA2267 2463434 .. 2463444 -  -8.2  -3.85817   AGTCGCTGGGATAAA                 CGGG TAT CCCG                 ACCAGCACGAACCTT  69 61
     MCA2265 2462212 .. 2462224 -  -7.7  -4.54821   ACGGCAAGGACAAAA                TCGCT TGG AGCGA                TTTTGGACCGCGTAG  79 214
        metE 2452496 .. 2452523 - -18.4  -6.18768   AAAACACAAAAAAAA        CGGCGGAACCGG ACAA CCGGTACCGCCG         TTTTCATTCATGTCC 100 62
     MCA2256 2445633 .. 2445648 -  -6.8  -3.14132   TCGGCCGCCGAGGAA              CCCTGG ACCT CCAGAG               CCAGATCCCGGAAAC  51 98
        rpsT 2439068 .. 2439103 - -19.1  -3.59979   GGTGTTGAGCTGAAA    TGGAGAGTCGGGCAG CGATTC CTGCCCGACTCTCCT     GATGAGATTCAGGAC 100 34
     MCA2245 2435830 .. 2435849 - -12.8  -5.47431   GGAAGATACAAAAAA            CCCGGGCG TCGA CACCCGGG             TTTTGAAAGACGATT 100 103
     MCA2244 2435356 .. 2435368 -  -3.3  -4.39426   GACAGTTGTAGAAAA                CGCAA GGA CCGCG                TGCATCGAATTCTCG  65 203
     MCA2243 2434028 .. 2434044 -  -5.1  -3.57263   AGCCGGATCGGTAAA              CGGTCAC AAG GTAACCA              CCGTGTATTACAAAG  54 307
     MCA2242 NONE
     MCA2241 NONE
     MCA2240 2431803 .. 2431826 -  -8.8  -4.18018   CGCTGGCACGCAAAA          CCATGGGACCG CAT CGG-CCCAGGG          GGAACGCCGCGATTG  79 75
     MCA2238 NONE
     MCA2237 NONE
     MCA2236 NONE
     MCA2235 NONE
     MCA2234 2425214 .. 2425225 -  -5.8  -3.47029   GCATGCAAACACGAA                TCGC TTGG GCGA                 TACACGATACTTTCT  55 424
     MCA2228 2417420 .. 2417465 -    -6  -3.78034   GACTGACATCAAGAA CGGTTCGCCCGGCTGCACTTGA CCGG TCC-G-GCCGCCGGCCGGACCG GTCCGCGCCGCGGCG  60 154
     MCA2225 2404008 .. 2404039 - -24.4  -3.74747   GCAAGGTCCAGGAAA      CCGGCGGCCCGCCG GAAC CGGCGGGCCGCCCG       GCGTAATCACCCAAT 100 32
        phoC 2399473 .. 2399484 -  -5.8  -4.35604   TGAACGCAGAAGAAA                TCCG CCTC CGGA                 AACACGCCCGGCGCC  71 51
     MCA2220 2398150 .. 2398185 -  -3.2  -4.26076   CCATCGCCACGAAAA    TCTATGGCGCCGCCG GCATCAG CGCCGACGCCA-AGG    TCAAGGCCCAGCTCG  64 346
        kdpF NONE
        kdpA NONE
        kdpB 2392262 .. 2392272 -  -2.4  -3.57144   TGGGGCACCCCTAAA                 CCAG ATC CAGG                 GCGACGAGCAGCAGG  49 10
        kdpC 2391542 .. 2391556 -    -7  -2.73243   ACCGATGTGTCAAAT               GCCCCC ATG GGGTGC               CATCTCGCTCCCCCC  50 144
        kdpD NONE
        kdpE 2387707 .. 2387725 -  -8.8  -4.09864   ACGCATCGTGGAAAA             GGCGGC CGAGCAC GCCGCC             GTATCGGCGGGATAC  72 347
     MCA2210 2385353 .. 2385363 -  -8.2  -2.66634   TAGTGTACTACAGGA                 GCCG CGA CGGC                 CGATACGCGGCGTCC  52 45
     MCA2209 NONE
     MCA2208 NONE
        scpA NONE
        scpB 2382533 .. 2382575 -  -7.5  -3.59979   CGCCGGGAGCCGAAA CCGGCACGCGCCAGCGCTT TCTGG ATACGCTCGCCCTCGCCGG CTTCGGCTGGCTCAG  60 37
     MCA2205 NONE
        cysC NONE
        galU 2380107 .. 2380156 -   -10   -3.5393   ACCACCCTGTCCAAA TGACCGAC-AGGCATTGCCGGGA GACGT CCCCGGCAATGCCCCACCGCGCA TCCTAGAGCTGCAGA  70 28
        uvrB NONE
     MCA2200 2375659 .. 2375672 -  -3.7  -3.01924   GACCGTTCTGGAACA               TCGCC CCTA GGCGG                TACTGCGCCTCGGCG  43 228
     MCA2199 2373814 .. 2373825 -  -3.6  -3.72576   GTCGCCGGTAGGAAA                CACC CCCT GGCG                 CCGGATTCTTGATAT  54 315
     MCA2198 2372166 .. 2372190 -  -2.6  -4.27617   TACATGTCATGAAAA          GTCGCCCGGC TCGAG GCCGGCCCCC          CTGTCAAGTTGCTCA  60 195
     MCA2197 2370904 .. 2370929 - -12.5  -4.08394   AGAGGTTGTCGAAAA         CGCCCCTCCCC TCGC GGGGAGGAGCC          TGAACGGGTTCTCCC  89 80
     MCA2196 2369351 .. 2369398 -  -9.7  -4.09864   ACCGACCTGCGAAAA GCCGGAAC-GG-CCCCCGGCGCC GACC GGCACCGGGGGACCTGACAGGGC TGATCAACCCTTATC  76 55
     MCA2194 NONE
     MCA2193 2367859 .. 2367877 -    -3  -4.36127   TGGAAGAATTGAAAA             GTCGGG TCAGCTC CCCGGC             TCCTGGCTGTCGCGC  63 13
     MCA2188 2360844 .. 2360875 -  -7.2  -2.90212   TCACGACTGCACACA      CGCCGGGGCC CCATTCCATTCC GGCCCCGCCG       AATTCAAGCCCGGCA  51 48
     MCA2187 2358670 .. 2358697 -  -9.1  -2.52896   GCAGGGCCGAAGGGA        GACCTCGGGGA TTCCAT TCCCCGGGATC         CGTGGTCTCGGGCAG  56 49
     MCA2185 NONE
     MCA2184 2356059 .. 2356073 -  -7.8  -4.57073   CAGTGGCTGGAAAAA               CTCGCG CCC CACGAG               CCGATCCGCCAGTAC  81 227
     MCA2182 NONE
     MCA2181 2354062 .. 2354076 -    -7  -3.59979   GGCTTCCACCGGAAA               CGGCCC GAA GGGGCG               CCCCGGGGAGCGGTC  60 227
     MCA2176 2348891 .. 2348904 -  -4.5  -3.33744   GTTTCCCGGAAAAAG               CTCGC TCCT GCGAA                ACACCTCGCCATGAC  49 177
        lexA NONE
     MCA2166 2339455 .. 2339469 -  -3.5  -3.57462   CATGGCACCCTCAAA               GCATC AACGG GACGC               GTGCCCCGCAGAATC  51 6
     MCA2165 NONE
     MCA2164 2334617 .. 2334634 -  -7.7  -3.57239   AGTGAAACAGGACAA             GCAATCC CAGT GGATCGC              CGCACCGTCGGTCGA  63 228
     MCA2162 2333295 .. 2333331 -    -5  -2.54371   AAGTATTCGAAGCGA    TGCGGCGTGTCACGCA TACCG TGCGTGATATGCCCCC    CCGCATGCTCCGGTG  42 46
     MCA2161 2330178 .. 2330196 - -11.6  -4.07568   TTTTTCGGGGGAAAA             CCCCCGGC TTA GGCGGGGG             ACTCGCAAAGTTCGA  84 381
     MCA2158 2325565 .. 2325577 -  -9.1  -3.54919   AACGACTCTGGGAAA                CCGCA GCT TGCGG                GACGTCGTCCGGATG  66 75
     MCA2154 NONE
     MCA2153 NONE
     MCA2152 NONE
     MCA2151 2315499 .. 2315512 -  -3.8  -3.26471   GGATTGCGATACCAA               CGAG TTTATT CTCG                ACGTAACGGACGAAA  45 110
     MCA2150 2313996 .. 2314016 -  -4.5  -3.29511   GTTACTCCTGGACAA            CCGGCTAGG TCA CCGCGCCGA            CACCGCGGGGTTGAA  49 86
     MCA2149 NONE
         ggt 2310476 .. 2310493 -  -2.6  -4.11484   TCGAACGCTCGAAAA             CGCCGT GGCTGG ACGGTG              CCGGCTACTTCTGGT  58 140
     MCA2146 NONE
     MCA2145 NONE
     MCA2144 2305975 .. 2305995 - -11.1  -3.35813   TCCGACTTGAACCAA            CCCGCCTCC ACG GAAAGCGGG            GCGGGTCAAACTGCA  72 377
     MCA2137 NONE
       amt-3 2298842 .. 2298866 - -13.5  -3.38522   GATGCAGCGGAAAGA          GCGACCCGGCA AAT TGCCGGGCCCC          CTGCCCGATGGCATC  81 331
     MCA2133 2297771 .. 2297789 -  -4.5  -4.08317   GAAGCGGAAAGGAAA             TGTCAGG CCGGT CCGGACA             GCAGCTCGCCCAGCT  61 9
     MCA2132 NONE
     MCA2131 2293531 .. 2293545 -  -2.1  -3.70033   GACTAACATAGACAA               CCCTT GAATT AAAGG               CCGCCCGCCGGAGGC  49 52
     MCA2130 2292753 .. 2292763 -  -4.6  -3.72407   AGAAATGCGAAAACA                 CGCC GGA AGCG                 CCCATCACCCGGCCA  57 65
     MCA2129 NONE
     MCA2128 2289993 .. 2290013 - -13.3   -5.4505   GTTCGCAAGAAAAAA            GGCGCCTTC CTC GAAGACGCC            TTCCCCTCGCAGGGT 100 66
     MCA2127 2288130 .. 2288164 -  -7.9  -3.85698   CTGCTGGCGGAGAAA    GGTAGCCCGCTCAGCTG ATC CAGTCGAGCGGG-T-CC    TCGTCGGGCGACGGC  69 1
     MCA2125 NONE
     MCA2124 2284364 .. 2284378 -  -4.2  -3.61398   CTCGGGCTCGAAGAA               TGATGC CGA GCATCC               CGAACTAGTCTCTCT  54 93
     MCA2122 NONE
     MCA2121 2280549 .. 2280583 -  -2.1  -3.58305   AAGGAAGTGCCGAAA    CTCCTGCGCG-A-GCTG TTC CGGCATGCGGGCAAGAG    TATCGACAGCGCCAC  50 319
     MCA2117 NONE
     MCA2116 2275205 .. 2275232 -  -2.6  -3.87551   ACTACCAAACCGAAA        TGCATGGCGA CCTGTTCC TCGCCCTGCT         GGCCTATAACATCGG  55 313
        mltB 2272840 .. 2272855 -  -4.6  -3.73224   TCACTTCGGAGCAAA              CCGCCC TGGC GAACGG               CGACGTCGACGCCGA  58 286
     MCA2112 NONE
     MCA2111 2270023 .. 2270046 -  -5.2  -3.83205   ATCCCCGATATCAAA          GTCACAGCCG GCTT CGCCCATGAC           CTCGGCAACTATATA  60 509
     MCA2103 NONE
     MCA2102 2261168 .. 2261181 -  -6.7  -4.07568   CGTCCGCCCGGAAAA               CCTGT CGGC ACAGG                ACCTCGCGAAGTACA  68 357
        pepA 2257718 .. 2257744 -  -5.9   -4.1523   GGCAGCAGATAGAAA        TCGACCCGGGTCA TGC CG-CCC-GGTCGA        TGAGGTATTGCACCA  68 9
     MCA2098 2257228 .. 2257249 -  -7.9  -3.13722   AAAGAGATGAGCGAA           GCCGGC-CGG CGT CGGAGCCGGC           GTTTTCCAGCAATTA  57 49
        valS NONE
        pilB NONE
        pilC NONE
        pilD NONE
        coaE NONE
     MCA2092 NONE
     MCA2091 NONE
     MCA2090 2248424 .. 2248472 -    -8  -2.70932   TCGTCCCGGGAATCA CGGCGGCGTCGGGATG-CGCCGCC TAT GCCGGCATCCCCCTGAC-CCACCG CGCCCATGCGCATGC  51 414
     MCA2088 2246745 .. 2246783 -  -3.6  -3.68351   TGCCGATCATGCAAA  CGGCGGCGCGGGAGCTG GTCGAA CGGCACC-GCTCGGCCG   GCCATACGCTCCTGG  51 387
     MCA2086 2245210 .. 2245224 - -12.8  -2.65354   GGTACCGCAAAGCTA               CCGGCG GCT CGCCGG               GATTTGTGCCGCACT  68 512
     MCA2078 2236934 .. 2236944 -  -3.2  -3.60296   CAGCTGCATGTGAAA                 CCCT TCG AAGG                 CGCCAAGCTGGATGA  51 472
        vacJ 2235703 .. 2235721 - -11.7  -5.60993   CCGTCCAGAAAAAAA             GCCCGCT TCACG AGCGGGC             TTTTTGCAGCAGGGC 100 50
     MCA2073 2231464 .. 2231486 -  -7.6  -3.30243   ACGCATCCGGCACAA           CGCATGCCCA AGA CGGACAAGCG           CAACCCCTGGTCATT  59 281
     MCA2072 NONE
     MCA2071 2228551 .. 2228582 -  -7.8  -2.70932   GCGTCTCCTGAATCA      CCAGGAGGCGGCCG AGGA CGGTCGCCTCCAAT       TCCAGCCGTGTCATC  53 43
     MCA2070 2226199 .. 2226211 -  -3.3  -2.79915   AGGGAGTTTATTACA                GAGGG TAG CCTTC                GTCCCGAAAAAGGGC  41 8
        phnA 2224872 .. 2224916 -  -5.1  -2.72511   TGCAGCCTTCGAAAC TCTG-GGGAGCC--CGCCTG CCGCCAAC CAGGCGACGGCTCCCGCGGA TGCGACAAGAAAGCT  43 147
      sodB-1 2224090 .. 2224104 -  -4.2   -4.6856   CAAAGATCGGAAAAA               CCGG CTACATC CCGG               AAATAATCCCGACAC  73 184
         adk NONE
        leuC NONE
        leuD 2220956 .. 2220969 -  -3.1  -2.74563   GCGATACCTGAATTA               CTCGA GATT TCAAG                GGACGGCAAACAGCC  41 21
        leuB 2219859 .. 2219878 -  -5.6  -2.78463   AGCGTTGGGATCAGA            CGGCG-CGC AAG GCGGCGACG            ATGGCATCGCCCATC  46 1
         asd 2218677 .. 2218718 -  -2.4  -4.06687   AGCCGGGAGAAACAA GGATGCCGA-TGA-GCGTCAG GGA CCGACGCGCCAATCTG-ATCC TCTCCGCTCCGTACA  57 78
     MCA2061 2215818 .. 2215834 -  -3.6  -3.33261   TTGGAAGCGGGAGAA              GAGCGA ACTGG CCGCCC              ACGGTGGCGCCTTGG  47 442
     MCA2058 2212380 .. 2212403 - -16.7  -4.16943   CGCCAGATGCGAAAA          GGCCCGCGG GTTCGG CCGCGGGCC           TGTTGCCGTCGCCCT 100 55
     MCA2055 2208390 .. 2208409 -  -6.4  -2.53876   TCCGAGCGCAATGGA            TCCG-ACCG TAG CGGCACGGA            GCGGTCGGTCATCTT  48 459
     MCA2053 2206876 .. 2206910 -   -12  -3.61398   CGCCCCCGGCAAGAA     GGGACACTACGGCGCC AGC GGCGCCATGCTGGCCC     ACCGCGCCGGCTGTC  77 239
        speE NONE
     MCA2045 2198215 .. 2198241 -  -4.2  -4.56597   TTCGGCCGGCAAAAA         GGCCACACCGAA CTT TACCGCGGGGCC         GAATACGTCGTGGAT  71 282
        rpsF NONE
        rpsR 2185387 .. 2185397 -  -4.6  -3.21099   TTCCTTCATGACGAA                 GGCC GCG AGCC                 CCTTCACGAATCTTC  48 69
     MCA2036 NONE
        rplI 2183958 .. 2183973 -  -4.6  -3.86524   ACAGGCTCGTATAAA              CGGACC TCAC GCTCCG               CCCTCTGGCGCCAGG  59 48
        kdtA NONE
     MCA2033 NONE
     MCA2032 NONE
     MCA2031 NONE
     MCA2030 2179340 .. 2179367 -  -7.6  -2.92026   GACTGTAAGACCAGA        CCTCCGGCGCAGG ACA CCC-CGCCAGCGG        CTAGTCGCAGGGAAG  55 287
     MCA2028 NONE
     MCA2027 2176196 .. 2176206 -  -2.4  -5.41787   GAAAAAACAGAAAAA                 GCCG CAG CCGC                 AATAAAATACCGGGC  85 60
     MCA2011 2158931 .. 2158989 -    -9    -3.745   GGACGCAGGAAAAGA CGAGTGCCTCGCAAGTTCGGGCAGGACA GTCCT TGCCCTGCCCGAACTT-CGTT-CATTCA ATGGAAAATTCGCGC  71 19
     MCA2010 NONE
        purT NONE
     MCA2008 2154445 .. 2154465 -  -4.6  -3.85698   CTGGCCTGTGAGAAA           GCGCTGGCG CTGG CGCCCGC-C            TATCCCGACCATCTG  60 450
     MCA2006 2153682 .. 2153692 -  -3.2  -3.02144   CGATTTTGTTGAACA                 GCCA TGA TGAC                 TCCTTAAGAAGACTT  43 29
        rpmF NONE
        plsX 2152390 .. 2152401 -  -3.6  -3.14931   GCGATGCGGGAGTAA                CGGC TCAC GCCA                 GATTCCTCGCGGCGA  45 18
      fabH-1 2151446 .. 2151456 -  -4.6   -3.3676   TTTAATAGCGCAGAA                 GAGC GGA GCCC                 CAGGCGAACCCGCCG  49 1
        fabD NONE
        fabG NONE
        acpP 2149355 .. 2149385 -  -4.7  -4.15998   AGGTAAACGAAAGAA      GACCCCACTGGA TGACGCTG TCCCGTGGGG-C       TGATGGAACGGTAAG  65 46
        fabF 2148056 .. 2148086 -    -9  -2.69406   GCAGAGATGACAGCA      GGTGC-GGAAGCC TGGGGT GGCTTCCAGCGCC       TATCTGAATTTCTTG  57 25
        pabC NONE
     MCA1997 NONE
         tmk NONE
        holB NONE
        pilZ NONE
     MCA1993 NONE
     MCA1992 NONE
     MCA1991 2140888 .. 2140911 -  -4.4  -4.56775   AGGCCGTCCGAAAAA          CTCAGACGGA ACCT TCCGCCGGCG           GATCGGCAAAAAAGG  70 3
        prfC 2138991 .. 2139004 -  -9.5  -3.65902   CCCATCCGATGGAAA               CCGGC CGCC GCCGG                GACGAAACCACCGGT  68 245
        soxY 2137523 .. 2137550 -  -9.1  -3.34398   CTGGGCCCTGAAACA        GGCCGGCGCCGA GGCCG TCGTCGCCG-CC        GCCGCGGTTGGCGGC  64 521
         hfq NONE
     MCA1982 2133812 .. 2133831 -  -5.6  -3.67364   CAAACATACAAAAAT            CCCCAGTG GAAT CATCGGGG             GCTCACGGTCAGCAA  57 17
        hflK NONE
        hflC 2131609 .. 2131643 - -15.6  -2.50443   TTATAGCGGAGGAAT     CGCCCGGGTGCCCGTC GGC GACGGGCACCCCGCCT     CCTTTACTTGCCGGT  78 29
     MCA1979 2130284 .. 2130296 -  -4.7  -4.13767   GCGGGGACGGCAAAA                GCCGG AAA CCGGT                GTCAGGTGTCTTTGG  61 27
        purA 2128912 .. 2128924 -  -2.6  -3.72576   CCCCTGTCGAGGAAA                CCCG CATCC CGGA                CATTTCAGCCCGCTG  52 30
        vacB NONE
     MCA1975 2125110 .. 2125124 -    -7  -2.82015   TGGACACCCAGGAGA               CGGCTC ACG GTGCCG               GCCGGCTCCGTTGGC  50 15
     MCA1974 NONE
     MCA1973 NONE
     MCA1972 NONE
        serS 2121434 .. 2121467 -  -4.3   -3.3482   GAAGGTGCTAACGAA     GGCACGGCATTCCGG GAAA CCGGCCTGCTCCGCC      TCCTCCATCCGGCTG  49 313
     MCA1969 2120118 .. 2120129 -  -4.4  -3.03159   GGAACGGCTTCAACA                CGAT ATTC ATCG                 GCTTGCCACGAAACC  46 20
     MCA1968 NONE
     MCA1967 NONE
     MCA1966 NONE
        murA NONE
        hisG 2116566 .. 2116579 -  -2.3  -2.70354   TCGGTCATAAACTCA               CCTCT CCCG AGCGG                CCCGCGCCGAAACGA  39 9
        hisD 2115154 .. 2115186 - -10.5  -3.05844   GGGTTTATTGTAACA     CCCAGG-GGGCCGG CGGCCT CCGGTCCGCCCGGG      GACGGTTTCCACGGC  64 87
        petA NONE
        petB NONE
        petC 2112182 .. 2112196 -  -7.1  -3.22475   GGGAGCTGCAGAACA               CCCGA GCCCT TCGGG               GAATTCCCATCCCGG  54 146
        sspA NONE
        sspB 2110583 .. 2110606 -  -6.7  -3.69734   AACAACCGATTCAAA          GACCTGATC CAGTTC GATCCGGTC           GCGTTCCGCATGGAA  62 458
     MCA1956 2107545 .. 2107555 -  -6.8  -2.71364   TGACCCCCGCAATCA                 CGCA TGA TGCG                 CATCCCACCAGCCAC  50 12
     MCA1955 NONE
         ppk 2104218 .. 2104233 -  -2.4  -3.86822   GAATTCGGGCAGAAA              GCGCGC AGTG GCAAGC               TGAGCCTGGACGAAC  55 345
         gnd NONE
        moaA NONE
     MCA1948 2094782 .. 2094803 -  -7.9  -4.13767   TGCGGCACCGGAAAA           GGC-CGGCCG TGG CGGGCGTGCC           CAGGTCCGGTTCCAT  71 378
        mobA 2092720 .. 2092740 -    -4  -3.54424   GCGGATGCGCCGAAA           GATGC-AGC TATC GCCGGCATC            CGGCCGGAAGCTGTC  51 247
     MCA1943 2091514 .. 2091527 -  -3.7  -3.04144   CCCGTATCCGCAACA               CTGGC GGCA GCCCG                ACCTTTCATTGCGCC  43 31
     MCA1939 NONE
     MCA1938 NONE
     MCA1937 NONE
     MCA1936 NONE
     MCA1935 NONE
     MCA1934 NONE
       eno-1 2079723 .. 2079740 -  -5.5  -2.90496   GCCGTTCCGAAAGCA             CGGTCAA CGCC TGGACCG              CAGGTCTGGAATCGA  48 353
     MCA1932 2078161 .. 2078179 -  -4.5  -3.51778   CGATCAGACCAAATA            CCGCCGCA TTTT CGCGG-GG             TTTCTTGCGTTGGCC  51 217
     MCA1925 2071313 .. 2071329 -  -2.1  -3.18788   CGAGGTAGAAAATCA              GAGCCGG ATA CCGCATC              GGTCCTGCGTCACTC  43 35
     MCA1924 2070343 .. 2070364 - -10.1  -2.78049   ATGGATGAAAACGGA           CTGACCGCC TACT GGCTGTCAG            TGGATCGGCCGGAAT  61 174
     MCA1922 2068943 .. 2068959 -  -3.6  -3.14132   TCCGCCGCGCATGAA              GCCGCC GCCAT GACGAC              TCCACACGATGTTCA  45 84
     MCA1921 2068300 .. 2068312 -  -3.4  -4.14243   CACCGCATTGGAAAA                GATC GGGCA GATC                CATAACGTACAGGAA  60 240
     MCA1919 NONE
         ndh 2063631 .. 2063663 -  -3.4  -3.55219   AACCGGACTAGAGAA     GCGCGGACGCTGGACT TCG AACCC-GCCTCCGC-C     TCAGTGCAGCTTGAT  49 26
     MCA1908 2054593 .. 2054607 -  -5.6  -4.08064   AATGTTCTCTCAAAA               CAGTCG TCA CGCCTG               CCAACTATAATCGCG  65 99
       cax-2 2052954 .. 2052968 -  -3.4  -4.74801   GAATCCGAGGAAAAA               GGCAAC TGC GCAGCC               TGTCACCCGAGTCGG  75 517
     MCA1905 2050536 .. 2050547 -  -3.6  -3.56704   TGCTCAGTAAATGAA                CCCG ACGC CGAG                 GTTGAACTGGCCCGG  51 2
     MCA1904 2049638 .. 2049653 -  -4.6  -4.08706   CCCCCAGCAGACAAA              CCCCTG TCAG CAGGGC               AGCAAAAAACCCGAC  61 172
     MCA1903 2049122 .. 2049148 -  -2.2  -3.43042   CCGGTCACGAAAAAT         CGCATCATTC ACCTCCG GCAGGATGCG         CCTGCCTGAATATCG  47 3
     MCA1902 2048379 .. 2048392 -  -3.8  -4.60255   AGAATCGCCGAAAAA               GCCA AGGGGG TGGC                GGCACGCTACGTCGA  75 226
     MCA1900 NONE
        cysM 2045725 .. 2045735 -  -2.4  -3.35597   CTTATTCCGGAAATA                 CGCC TGT GGAG                 AGATAACGGTCGCCG  44 1
        rumA NONE
     MCA1897 2042446 .. 2042466 -  -7.5  -2.94144   GGCTGAGGCAAACTA            CTATCGTCG GCT CGTCGACAG            AACCGTGGAAACCAC  51 415
     MCA1881 NONE
        proA NONE
        nadD NONE
     MCA1878 2019532 .. 2019554 -  -7.6  -2.91264   CGGCTCATCGAGATA           GCGGGTACCG ATC CGGTAGTCGC           CGGAATAATGGAACC  55 163
     MCA1876 2017588 .. 2017606 -  -2.3  -3.35679   GGTTGGCATGCAGAA            CTCGG-GG CTCG CCACCGTG             CTGGCCAAGGCCAAT  45 180
     MCA1874 2015656 .. 2015682 -  -4.3  -4.09685   CTGGACCTCGGAAAA         CCTGCCGGTCC AGAAA GGACCGCCACA         GAATCCGGACAATTC  62 342
     MCA1872 2012266 .. 2012285 - -11.4  -2.63596   GCTCATGCGACAGCA            CCGGCTGGC GCT GCC-GCCGG            ACTTGACCCTTTTGT  62 469
        recQ NONE
     MCA1867 2007030 .. 2007040 -  -8.2  -2.52464   GCTCCGCCGAATCCA                 GCGG GCG CCGC                 AAGGCCGGGCCGTTC  52 182
     MCA1863 2001925 .. 2001945 - -12.6  -5.06414   CCCCTCCAAGAAAAA            GGACGAGC GCGAA GCTCGTCC            CCGGTTTCCCTCACC 100 45
        hrcA 1995812 .. 1995840 - -15.2  -4.32046   TCGGGAAAAATGAAA        CCGCCCGGCCCC TCGGC GGGAGCGGGCGG        CGGATGTCCTTTTGC 100 60
        grpE NONE
        dnaK 1993130 .. 1993150 - -15.4  -3.50047   GCCATAAACGCACAA            CCGCCGGC TCGAC GCCGGCGG            CCCGATCAAGAGGGA  93 90
        dnaJ NONE
        dapB 1991051 .. 1991076 - -11.1  -4.62302   CAAGACGTGCAAAAA         CGGGGCAGACC CGAA GATATGCCCCG          CTCGTTGGGATATTC  95 108
        carA NONE
        carB NONE
        greA 1985925 .. 1985964 - -13.6  -3.32997   GGCCCACAAACTGAA  GCCGGTCGTGATCACCGGC CAG GCCGGT-ATCACACCGGGC  GTGCTCGGCGAAATC  80 214
        rrmJ 1985120 .. 1985131 -  -2.2   -5.1861   CGCAGCACGAAAAAA                TCGC CGAC GCAA                 CATGACACAAATATG  83 78
      ftsH-2 1983020 .. 1983046 -   -18  -4.73682   GCGGACAATAGAAAA         CCCCTGGCAGAC TGC GCCCGCCAGGGG         TTCGAAAGCCTGTGC 100 52
        glmM 1981555 .. 1981565 -  -6.8  -2.87931   CCGACTCGTGATACA                 GGGA ATG TCCC                 CTTTCCGTTCAATGG  51 75
     MCA1846 NONE
     MCA1845 NONE
     MCA1844 NONE
     MCA1843 NONE
     MCA1842 NONE
     MCA1841 NONE
     MCA1840 NONE
     MCA1839 1967972 .. 1967992 -  -9.7  -2.59748   GAGGCGGAGAACTGA            GGCGGAG CAGCTGT CTCCGCC            GCTTCCTCCGGTAGT  56 236
     MCA1831 1960731 .. 1960745 -  -3.4  -3.09516   CCTCCTACCACGGAA               CCACGC TCC ACGAGG               TCCGTCCCGGCACTG  43 0
      cysE-1 1959987 .. 1959997 -  -2.4  -3.08798   ATTCCTCATTCAAGA                 TCGG CTG CCGC                 GGGTTCCCTGCACAC  41 5
      clpX-3 1958652 .. 1958666 -    -2  -2.82668   GTCGAAAGGTCAAAC               CTCGCC TGC GGCCAA               CCGCGCTCCCCCCGC  39 5
     MCA1828 1957706 .. 1957720 -  -5.6  -2.78384   GTTTCTCGYATCATA               GGCCAG CCG CTGTCC               AGATGCACCGGTTCA  46 47
     MCA1827 1957108 .. 1957119 -  -3.6  -3.46602   GCCCCGAGACGACAA                CCGC GGCG GCGA                 CGGCTTGCGGCCTCC  49 46
     MCA1826 1955595 .. 1955624 -  -4.2  -3.60098   ACGCCGCATCCTAAA       GGATCGTGGAAGG ACTTG CCATCC-CGGTCC       CGGAAACACTCTCGG  54 57
     MCA1825 1954825 .. 1954836 -  -7.2  -3.05463   AGGCTCCCGATGGAA                CGGC GCTC GCCG                 GCTGCGCCCTGGTAC  51 92
     MCA1823 1953388 .. 1953420 -  -3.3  -3.59979   CCCGGGTACGTGAAA      CCGGCCAGGTG TTCAATTACCG CGACTGGCCGG      CCCAGTTCGAACTGA  51 5
     MCA1806 1935643 .. 1935655 -  -6.9   -3.5393   AGGAGGTCGTCGAAA                CGGCC GGA GACCG                TACGCCGATGATTGC  57 469
     MCA1802 1932263 .. 1932281 -  -3.1  -3.15056   ACGGGTAAGCGAATA            CGGC-CGA GTCA TCGTGCCA             TCCGCGACCGGTCGG  45 44
     MCA1801 1931132 .. 1931155 -  -3.1  -3.63515   GCGCAGTTTCAAGAA          GGACGTC TTCGGCTACT GACGCCC           AGCCTTTCGCTGCCG  51 14
       pmoC1 1928420 .. 1928431 -  -3.6  -5.06103   AGAACCCCGAAAAAA                CCGG CCCG CCAG                 CCTGACAAGCTCCTT  80 39
        pmoA NONE
        pmoB 1926123 .. 1926146 - -17.4  -5.58179   GACCAGAATAAAAAA          CCCCCGACCG TTGC CGGCCGGGGG           TTTTGGCGTTGACCG 100 76
     MCA1793 NONE
         aat NONE
     MCA1791 1920858 .. 1920872 -  -2.8   -2.7044   TACCGAATTATAGCA               CGCT CGACGTC AGCG               GCTCATCCACTTGGA  39 3
        infA 1920095 .. 1920108 -  -3.7   -3.8211   TCTGACGGACAACAA               CGGGC GCAA GGCCG                ACTTCCGTAACATCA  58 520
     MCA1786 NONE
        trmU NONE
        purB NONE
        lolA 1913403 .. 1913421 -  -2.2  -3.28924   CAGCGGTTGGGAGAA             GTCAGCGG ACA CCGGCGGC             TACTTGTCCTCGAAC  44 25
     MCA1782 1912095 .. 1912112 -  -4.1   -3.3422   CAGCCGCGGAAAAAC             CGG-AAGC GGC GCTCACCG             CTCGTCCGCCTCCTT  47 20
        birA NONE
     MCA1780 NONE
     MCA1779 1909246 .. 1909259 -  -6.7  -3.01791   AGTCGTTTCGCAACA               CTGGA CCTC TCCAG                CCTGCCTCCGCGCTT  50 434
     MCA1777 NONE
        aspS 1906243 .. 1906265 -  -9.9  -3.28712   CTGCCCGTTCCAGAA          CCGTCTCGCC AATC GGCGA-ACGG           GGATTATCGGCTCCC  68 116
     MCA1771 1902050 .. 1902067 - -11.3  -2.62184   CGTCTTTCCAGACCA             CGGCTCA TGGG TGAGCCG              ACATCATTATCCGTC  64 117
     MCA1769 1900154 .. 1900177 -  -2.2  -4.56597   GCGGCGGCGGAAAAA          CAGGCGGCCA TCCT CGACCGCGAG           CTGGTGACCTCCCAA  67 403
     MCA1763 1891123 .. 1891143 -  -4.7   -3.1372   CATCTTTCAGCAAGA           GCCGTGCG TGCCCT CGCA-GGC            GTGACGGCGAAGATC  48 159
     MCA1762 1889562 .. 1889578 -  -2.1  -3.60792   GCCCGAATGCGGAAA              CGGGCAG GCG CTGGTCG              CCGTCAGAACATGGC  49 29
     MCA1761 1886703 .. 1886717 -  -3.4  -3.55444   CTGGTAGGTCGCAAA               GCGCAG CAG CCTCGC               TTGTGACTACCTTCT  49 63
     MCA1760 1884711 .. 1884722 -  -7.2  -3.17212   GGATCAGCCCAGCAA                GCGG CGCT CCGC                 CTTGTCCAAATCCGA  54 2
     MCA1759 1883351 .. 1883381 -   -11  -3.57144   TGGCTGACCCTGAAA       GCAGCCTTCTGGCC TAC GGCCAGCGTGCTGC       ACGTGGCCGGCATCG  77 374
     MCA1755 NONE
     MCA1754 1874798 .. 1874823 -  -3.9  -3.11272   CAGGACCATGGAATA         TGC-GGGGGTAT AGC AAACCCCCTGCG         TTTTCAGCCTCCCAG  43 29
     MCA1753 1873817 .. 1873833 -  -4.4  -3.93288   GTCCAGGGAAGGAAA              CATCGA ACTGG CCGATG              ATTCGAATACCTCGG  59 515
     MCA1750 1866533 .. 1866556 -  -6.6  -5.24531   ATCTGCCACAAAAAA          TTAACGGGCG CTTG CGCCCGCCGA           AAATTCGCCGCGATG  93 51
        speD 1865644 .. 1865661 - -14.1  -4.87626   CTGGAAGACGAAAAA             CCGGCGC CGCG GCGCCGG              TTCCCGGCAAGCCTT 100 53
     MCA1738 1855164 .. 1855183 - -13.6  -5.24129   GGGTCGCACAAAAAA            GGGGGATC CTGA GATCCCCC             TGCGGCCGGCCAGGA 100 53
         pip 1854145 .. 1854166 - -10.1  -2.94726   CGTTAGAATACCATA           GCGGCGCAT CGGT ATGCGCTGC            CCGCCGCGCGGGGGA  62 42
        rfaE NONE
        dnaB NONE
         alr 1849964 .. 1849978 -  -5.6  -3.63991   CAGCATGGCCAACAA               GGCTGG CCT CCAGGC               CGCGGTGACCCAGGA  57 252
     MCA1729 NONE
     MCA1728 NONE
        cbpA 1845694 .. 1845704 -  -4.6  -3.55444   TGCTCATGGCCTAAA                 CCCC CAG GGAG                 CGGCGCGGATCGAAG  52 10
     MCA1725 NONE
     MCA1724 1842680 .. 1842693 -  -3.8  -4.18506   CGATGCGGAAAACAA               CGTC CTGCGC GACG                TGCGGGTGGCGTGGA  62 291
     MCA1719 1835234 .. 1835255 -  -5.8  -3.28712   CCTGTTGCTGGAGAA           GGCATTGG AAAACG CCAAGGCC            CGCATCGAAGAGCTC  51 492
     MCA1717 NONE
     MCA1716 NONE
     MCA1715 NONE
     MCA1714 NONE
     MCA1713 1828579 .. 1828597 -  -4.5  -3.76393   ATAGGCGAATTCAAA             CGGCG GAAGTCGAT CGCCG             TCACCTGCGAAATGG  57 84
     MCA1712 1827368 .. 1827378 -  -4.6  -3.57119   GACACAGTGCTCAAA                 CGCA TGG CGCG                 GCGCTGCAAGTCGGA  55 508
     MCA1709 1824976 .. 1824996 - -11.1  -4.78149   GTCAGAACGTAAAAA            GGCTGACCG ATC CTGTCAGCC            TTTTCAAGTGAATCG 100 191
     groES-2 1823347 .. 1823357 -  -3.2  -3.34222   ATCAGGATTCGATAA                 CACC CAT GATG                 TCGTCTTCGCGGAGC  47 1
     groEL-3 1821547 .. 1821584 - -15.6  -3.24245   CGATCCATAAGCGAA   CCCCCGGTTCC-GTGCC ATGAG GGCTCCAGAACCGGGGG   CCGATTCGGGAATGG  85 102
     MCA1701 1819083 .. 1819110 -  -7.6  -3.61894   AATGTCCTGGAACAA        CGGC-GCTCCGTC GCC GACGGGGCTGTCG        GCGTCAGAAAGTCAC  64 29
     MCA1700 1817535 .. 1817564 -  -2.7  -4.66609   GATCGCACGCAAAAA       GTGCCAAACGCCA TCCA CGGCGCCTGCCAA        AGAAGCCTGGACTGT  68 40
     MCA1699 NONE
     MCA1698 1817200 .. 1817210 -    -4  -3.17146   TTCCTCTATAACATA                 TTGT TCA ACAA                 GGATAATGTTGCGCC  45 19
     MCA1697 1816576 .. 1816612 - -15.2  -3.54424   GTCGACCGGCGGAAA    TCCGAGGAAGCCCCGA TCGAC TCGGAGCTTCCCCGCA    ACGTTGCAAGCCGGC  90 55
     MCA1696 1815778 .. 1815802 - -13.6  -3.14647   ATCGAGGACATGGAA         CGTGCCGGCGT GGTC ACGCCGGC-CG          ATACCAACGGCAGCC  78 92
        trxB NONE
     MCA1693 1811670 .. 1811718 -  -2.2  -3.02144   GCACGCCTGCGAACA CGGGATGCGGGCGCACTTCCCCTA TCA TCGCGGCCG-GCGGCCG-ACCCCG CTGCGGAGAAATCAT  41 37
        mutL NONE
        miaA 1808520 .. 1808536 -  -2.2  -4.62069   TGTGTACCGCAAAAA             CCGCTCG AACC CG-GCGA              CGGCTGTGACGCTTC  70 357
     MCA1687 1803601 .. 1803618 -  -4.7  -3.51924   GCGGCAGGCAGACAA             GTACCGG CTCA CCGGCCC              TGGTTCCACCAGCGC  52 16
     MCA1686 NONE
     MCA1685 NONE
     MCA1684 NONE
     MCA1683 1796654 .. 1796664 -  -8.2  -2.87132   CTCGGTCTGGACATA                 CCGC ACG GCGG                 GGTCAAGACGACGGG  55 157
        secA NONE
        argJ NONE
     MCA1678 1789286 .. 1789308 -   -12  -3.05816   TTACGCCCGAGTTAA           GTGCCATTCG TTT CGAATGGCGC           ACTATCATAGTGCCG  68 66
        glnA 1787723 .. 1787747 - -13.5   -4.4009   GCCGATGGGAGAAAA          CCCGCCTGGTC CGA GACCGAGCGGG          TCCTCCACGACCTCA 100 50
        hypE 1786075 .. 1786101 -  -7.1  -3.03124   GGCCACCCGTGAACA         GGGGAGCGACC GGCCT GGCCGCACCTC         ACCCTGCCGGCACCG  52 126
     MCA1675 1784118 .. 1784154 -   -10  -4.33258   AGCCTTAAAGACAAA    GCCAACCCGGCGCCGC GAAAT GCAGCCCCGGCTTCGC    CGTGAAGAACGGGGA  87 174
     MCA1674 NONE
     MCA1673 1777706 .. 1777735 - -13.5  -3.92373   GAGTCGACCGACAAA       CGGGGCTGCGCGCC GAC GACG-GCTGCCCCG       ACGCCCATGAATTGC  86 197
     MCA1665 NONE
     MCA1664 NONE
     MCA1663 NONE
     MCA1662 1765764 .. 1765803 -  -7.8  -3.29461   GAACCGTCGCCAGAA  CCAGGAACCAGCGGAG TATGCGCC CTCCGATGGTGCCTTG   TTCGAGCCACGACAC  59 49
     MCA1661 1763711 .. 1763727 -  -3.6  -5.08824   GTCGGAGTGAAAAAA              CGCGCC TTGGC AGCGCA              AGATCGAACGCGGGA  80 104
        glyA 1762389 .. 1762403 -    -7  -3.30124   CTTCACCCCTCACAA               GCGGCG CGA CTCCGC               TGAGCGGCCTGCACT  56 42
     MCA1659 NONE
        ribD 1760683 .. 1760707 -  -2.7  -3.35046   TTATGCCTGTAAACA          TGGTTTCAGGG TTC CCCGGAACTCA          CCACCCGTTTCAGCC  44 35
      ribE-1 NONE
       ribBA NONE
        ribE NONE
        nusB NONE
        thiL NONE
        pgpA 1756347 .. 1756359 -  -6.9  -2.65116   TGATCAGCGAAACAG                GCCGG TTA CCGAC                GATGGTGATACCAAG  49 1
     MCA1651 1755894 .. 1755919 -  -5.3  -3.12351   TCGCGTGATACCGAA         CCGCTGGACTG CCAT CAATCCGTCGG          CCGCATCAACGGGGT  49 14
        gloA 1751728 .. 1751744 -  -2.9  -4.30416   ACGACGAATGGAAAA              CCCGCTT CCA AACCGAG              GCGACGCCCGAACAA  64 88
        ispZ NONE
     MCA1645 NONE
        bolA NONE
     MCA1643 1749172 .. 1749189 - -11.3  -2.88544   CCGGACCTGGAGACA             TCGGGAC GGGT GTCCCGA              GTACGGCCGACTATT  66 36
     MCA1639 1743618 .. 1743648 - -13.2  -3.07816   CCCCCAGTTACCCAA       GGCCCCGTCCCTGC TGG GCTGGGACAAAGCC       CAGCATTTTCTCGCT  76 222
     MCA1633 1736566 .. 1736589 -  -2.2  -3.93695   TTCATGATCGAGAAA          CGCTTCGCCG AGGA CGGCATCACG           CTGGCGTTCCCGCAG  55 104
     MCA1627 NONE
     MCA1626 1729820 .. 1729849 -  -2.7  -2.74263   AGCCGATTCTGAAAC       CGGCG-GGGGCTTG CGG CAAGCTCAGCGCCC       CATTCCCGCCAGACA  39 17
     MCA1625 1729031 .. 1729041 -  -8.2  -3.75153   TTGGCGGAACCCAAA                 CGCC GCG GGCG                 GCATGGCCTAGGCAT  67 188
     MCA1620 NONE
     MCA1619 1725638 .. 1725664 -  -2.3   -4.1899   CGACTGCATCCAAAA        GGCTAT-CCTGG CAGG CCAGACATAGCT         TTCATAGGGCGAAAG  58 321
     MCA1615 1722147 .. 1722157 -  -5.4  -4.18697   AAAATTATCGGAAAA                 GAAC TGT GTTC                 AATCGGGTATAACCA  68 188
     MCA1611 NONE
     MCA1610 1718403 .. 1718414 -  -7.2  -3.66178   CCTCGGAACCGGAAA                CCGG CGAG CCGG                 AATGACACGGCCGGG  60 121
     MCA1606 1713955 .. 1713966 -  -5.8  -3.30441   CAGCAGCTCCCACAA                TCGG CGCG CCGA                 GCCCAACTGGGCCGG  52 421
     MCA1594 1699616 .. 1699641 -  -9.7  -2.73124   TCGTATCTGCCAAAG         CGGCC-GCTGCT TCC AGCAGCAGGCAG         GCGGTCAGTGCGACG  57 66
     MCA1593 NONE
        rluA 1697981 .. 1697995 -  -6.4  -4.25848   AAGCGGCGAGGAAAA               CAGGGA CGA TCCCTA               CGCCGCCTACCAGGT  72 413
     MCA1585 1686932 .. 1686942 -  -8.2  -4.55697   ATGCGGAGAAACAAA                 GCCG TTC CGGC                 GGGGGGAGGTAGCGA  79 377
     MCA1582 1685052 .. 1685088 -    -8  -4.07568   CCTCCCGCGGGAAAA   GGCGGTCGTAGACGGATG CAA CA-CCGTC-ACGGCCCCC   ATGCGGGTCGGTCCC  71 149
     MCA1580 1682422 .. 1682433 -  -3.6  -4.17048   GTCGCGCCAAAACAA                GGCA CTGG CGCC                 GTGAGCCACGATGGC  62 237
     MCA1579 1678084 .. 1678096 -  -9.1  -2.71712   CCTGTCTGTGGAAAG                GGCGA TTA TCGCC                GCCTGCCCAGGTAAG  57 18
         bgl 1676715 .. 1676729 -  -7.8  -3.01712   CCTCCCTCGTCAATA               GTCCCG ATC CAGGAC               GGCACCGTTGGTCTG  56 5
     MCA1577 1676017 .. 1676039 -   -17  -3.54129   GAGACTCCCGTGAAA           TGGCCACCGG AGC CCGGCGGCCA           TGTGCTGAAACTCAT  91 105
     MCA1575 1672639 .. 1672662 -  -2.4  -4.62069   GGGTTATCCGAAAAA          GAACGG-TTGA GCT TCACGCCGTCC          TCATCGCCCTCCGGA  68 26
     MCA1569 1668364 .. 1668389 -  -9.7  -3.41878   GCTCCCAAGGCAGAA         CGAACCGGTGA CGCA TCACCAGCCCG          GCGCTCAGAGAGCGT  66 264
     MCA1568 1667710 .. 1667723 -  -5.2  -2.71791   AGTCTTCGTTCAAAT               CGGC CGCACT GCCG                GTGGCTGGGACGGGA  43 76
        moeA 1666095 .. 1666113 -  -5.9  -3.55202   TACCGTCAAAGAAGA             CGGCACC GATCA GGCGCCA             GATACCGTCCTGCGA  55 323
     MCA1559 1658796 .. 1658828 - -11.1  -2.60079   CCACCGTAGAAGCCA      CTCCCGCCCAGCGGG TTG CCCGCTTGGCCGGCA      TAATAACCCATGGGT  64 511
     MCA1547 1650023 .. 1650035 -  -4.9  -3.25223   TATTGAGAGGAGGAA                TAGAA GGT TTCTA                TTTCTTCAAGAAACG  48 31
        metH 1645748 .. 1645763 -  -6.1  -3.05816   CGAGGTCGGACTCAA              TCGGC ATCGTA GCCGA               GACTCGACGCCAGCC  49 6
     MCA1544 NONE
        fumC 1644079 .. 1644099 -  -2.4  -3.06796   CTTCATGCCATCGAA            CGTGACGA TCAGC CCGCCGCG            CCGGCGGGTACACCG  41 13
        sdhB NONE
     MCA1541 NONE
     MCA1540 NONE
     MCA1539 1640314 .. 1640330 -  -8.7  -3.91144   CGGACATGCCAGAAA              CCACACG ACC CGTGTGA              TTTCACCTGCCAGCG  73 499
     MCA1536 NONE
        proC 1636423 .. 1636468 -  -3.9  -3.57406   TTTCCACCAGAAACA CCGCGGGATTGACGAGATAGCC CAG GTCCATCGC-TCAAGCCCCCAG TTCCCGCGCCAATTC  51 14
     MCA1534 NONE
     MCA1533 1632741 .. 1632751 -  -4.6  -3.55071   CGAGACGCTGGTAAA                 CCAG GCG CCGG                 ACGGGCGCTTCAGCG  53 117
     MCA1521 1623245 .. 1623257 -  -4.7  -4.04806   GCGCAGATCAAAGAA                CCCGC AGC GCCGG                ATCCCGGGGAGGGAT  61 245
     MCA1518 1619756 .. 1619780 -  -8.5  -3.57144   TGGTGGACGTCGAAA          TCACCCATGCC AGC GGCACGGCCGA          GCGGCAGGCCGCACT  65 395
     MCA1516 NONE
     MCA1515 NONE
     MCA1514 1614746 .. 1614762 - -11.5  -3.44319   TTCAATCGAGGACAA              CCCGCCG TTC CGACGGG              GAATGCCGGAATCCA  74 244
     MCA1513 1613795 .. 1613820 -  -3.2  -4.07568   CCGTTTCCCGCAAAA         CGCCCGCTCT GCCCGG AGAGCAGAGG          TTTTTGAGTAGCCGC  59 83
     MCA1512 1612111 .. 1612121 -  -5.4  -3.02698   CTATGTCAGATAAAT                 TCAC GGG GTGA                 TGATACGGTCGTCAT  49 5
     MCA1511 1610422 .. 1610438 -    -3  -3.02074   TAAACATAGCAGAGA             CTTCGCG TTGC CG-GAAG              GGCGGAGCGTTCATC  41 36
     MCA1510 1609891 .. 1609918 - -16.4  -2.71712   GTTCCGCGCGGAAAG        GGATAAGCGCCC CGAT GGACGCTTATCC         AAGCCGTCGCCAAAT  81 42
     MCA1507 1606291 .. 1606303 -  -4.1  -4.04318   GTTACACACGAGAAA                GCTAC CTC ATAGC                CTTGGATGAAATTCT  59 175
     MCA1503 NONE
     MCA1502 1600349 .. 1600371 -  -4.1  -3.01712   CTTCGTTCCGGAAGA          CTCACGCGCG CCCT CG-GCGCAAG           CCGGTCTCTTCCGGC  43 4
        glcD 1598884 .. 1598902 -  -2.2  -3.28712   TGGTGGCCGTCAGAA             CCGCTCCA GTT CGGGGTGG             GGGAGGCGGCCGCCG  44 1
        glcE NONE
     MCA1499 1596137 .. 1596161 - -10.8  -2.52464   GCGGCTGGCAATCCA         GACGATG-CGG CGTG CCGGCATCGTC          GACCGAACCGGCGGC  58 463
     MCA1493 NONE
     MCA1492 1586834 .. 1586864 - -13.3  -2.57132   GCTTTCTTCCAGAAT      CGGTCCGCGCCGGC TTCA GCCGG-ACAGACCG       GACAGGGGACCTGGC  72 10
     MCA1491 NONE
        dapD NONE
     MCA1489 1584292 .. 1584303 -  -5.8  -3.05596   GACCTCCGGATCGAA                CGTC ATTT GACG                 AGCAGCAGCGGCTTG  49 16
        tatA NONE
        tatB NONE
        tatC 1582953 .. 1582966 -  -3.1  -3.14931   GGGATCCGGGATCAA               TCTCC GGAA GAAGA                GGAATCGCGGTGTTC  45 8
     MCA1485 1582152 .. 1582189 -  -6.8  -2.75838   TTGAAAATTATACTA   TTGTGCTCTCCGGCGC CGCCAT GCGTCGGAGCGCACTT    CCGTGGCGGACCGAC  50 47
        nodI NONE
     MCA1483 NONE
     MCA1482 1576219 .. 1576236 -  -8.4  -3.19246   GGAAGCCGAAGCCAA             TCCGCC CGGCCC GGCGGA              AATCGACGATCACCG  59 314
        rluC NONE
     MCA1478 1571125 .. 1571135 -  -2.4  -2.82516   CGGGTCATCAGTACA                 GGCG CGG CGAC                 GAGGCGGACAGTTTC  39 7
     MCA1477 1570411 .. 1570446 -   -17  -3.01712   TTTCCTGGCGCAAGA    GTGCCTCCCGGTA-TGT CGG ACTCTACCGGGAGGCAC    TGGCCGGAATGAATG  85 94
        glgC 1565323 .. 1565350 -  -2.4  -4.23999   TGACACCGAAAACAA        CGGGTGGAGCGG CGGT CCGGACCCTCCG         GCCTGCACCTTCCGA  60 48
        malQ 1563770 .. 1563784 -  -4.9  -2.79183   CGGAGCGGGACGAGA               CCCGC CCGCC GCGGA               ACACCATACTCCAGC  43 57
        rpoE 1561457 .. 1561468 -  -7.2  -3.17688   CAATCAGTCGAGTAA                CGGC CGGA GCCG                 TTTGTCTATGGCTTC  54 2
     MCA1470 NONE
     MCA1469 NONE
        mucC 1559409 .. 1559444 -  -7.4  -3.60098   ACTCCTGAGTGCAAA    GGC-GGCGGTCGCCGGC GCA GCCGGAAAACTCCAGCC    ATCTCAACGGGAAAT  60 29
     MCA1467 NONE
        lepA NONE
        lepB NONE
     MCA1464 NONE
         rnc NONE
         era NONE
        recO NONE
     MCA1460 1551959 .. 1551974 -  -4.6  -3.14284   CCCCGATTAACAAAG              CAGCTG GAAC CGGCTG               TGACCGAAGGCTCAG  48 37
     MCA1459 NONE
     MCA1458 NONE
     MCA1457 NONE
     MCA1456 NONE
        cutE 1546616 .. 1546626 -  -6.8  -3.07994   GTCAAGGTCAGGGAA                 TCGC ACA GCGA                 GTCCAAGCCCCTGCT  51 104
        leuS NONE
        rlpB NONE
        holA 1541133 .. 1541154 -  -3.5  -4.93365   CCGGAGAAGGAAAAA           GACTTCGGC GGTT GCCGCTGCC            AGGCCTATCTCATGA  78 506
     MCA1445 1537121 .. 1537140 -  -9.4  -3.65046   GGTTCATTTCAACAA            TGTGGTTT ATAT AAACCACA             CGAGCAAGGACACTG  68 461
     MCA1443 1535357 .. 1535372 -  -3.2  -3.53811   GGCACTTCTGTCAAA              CCGG GACTTCAG CCGG               AAATCCTGTACAAAG  49 18
     MCA1442 1534629 .. 1534648 -  -2.9  -3.53012   GTCCGGCTCTCGAAA            TCAGCTCT CATCC AG-GCTGA            AGACCAGGTCAGCCG  47 42
     MCA1441 1533802 .. 1533837 -  -3.2  -3.12803   GATCGAGATCGAAGA    CCGCG-GGCGCCC TCTCCTTCACT GGCCGCCGCGCAG    CGAATTTCCCGAACC  45 175
     MCA1431 1522635 .. 1522649 -  -7.8  -3.05384   GCTCGCCGCATCGAA               TCCCGG AGA CCGGAA               ATCATTCGGCTGAAA  56 27
     MCA1430 NONE
     MCA1429 NONE
     MCA1428 NONE
     MCA1427 NONE
     MCA1426 NONE
     MCA1425 1515288 .. 1515317 -  -2.8  -3.53224   TATGTGGGCTGGAAA      CCT-GGC-TGACCG GACT CGGCCTCGCCGAGG       TCCATGTCCGATTCG  49 124
     MCA1423 NONE
     MCA1422 NONE
        gyrA 1507161 .. 1507172 -  -3.6  -4.07687   AGGGCCGTTCGAAAA                CCCC TGCC GGAG                 CTTCGGCGCCGGTTC  59 96
        serC NONE
     MCA1419 NONE
        pheA NONE
      hisC-2 1503287 .. 1503309 -  -7.6  -3.37796   GCCGATGATGCAGAA           GCGCCGGATC ATG GAACCAGCAC           GCGGTCCAGGGCGGC  59 11
        tyrA NONE
        aroA NONE
         cmk NONE
        rpsA 1498607 .. 1498634 -    -4  -4.58395   TCCAGGTTCCAAAAA        GTGGACCGGAAG GGGC CTTACGACCCCC         TCCTCCGGGGAAAAC  70 50
        ihfB 1498221 .. 1498233 -  -4.8  -2.74012   TCAGCAGTTCAAGCA                TCGG GACGT CCGA                CATTCGGTGCCTCCA  43 89
     MCA1410 1496927 .. 1496952 -  -2.4  -2.71791   ACGCGGTGCTGAAAT         CGGCCGCTTC AACATG GGATCGACCG          TGATCGTCCTTTTCG  38 89
     MCA1405 1492548 .. 1492559 -  -5.8  -4.70879   GTTAAATCGTAAAAA                GCGA TGGG TCGC                 CTTTGACAGACAGGA  76 169
     MCA1404 1490480 .. 1490522 -  -2.2  -3.61398   CGCTCTTCGCAATAA CGCAGACCGCCCCT-T-G-TGT CCG ACACCGAGAGGGGCGGT-TGGG TATAATCGATCGGGC  49 147
     MCA1403 1488867 .. 1488890 -  -4.6  -4.25104   CCCTCCTCATGAAAA          GCGTATTCGAG AAA CTCGAAC-CAC          TCCTAGTATCGATCG  68 406
     MCA1400 NONE
     MCA1399 1484628 .. 1484644 -  -2.9  -4.32402   GTCTAACGAAAACAA              TAGCGAA GGA CCCGCCA              AAGCAAACATTTTAG  64 488
     MCA1397 1484106 .. 1484122 -  -3.5  -4.57073   CAGGGCGCGCAAAAA              GGCCGCC AGT GGGGGCA              GGACGAGCAGCAGGA  68 65
     MCA1396 1483292 .. 1483302 -  -8.2  -3.72576   TCCTTCGCCATCAAA                 GGGG GCT CCCC                 GCTGCGGCAATCAGA  67 157
     MCA1394 1479791 .. 1479805 -  -4.2  -3.34856   ATAGCACAAAGGCAA               TCCGGT GCA ACAGGA               GTTAACTGAAAAATT  49 86
     MCA1393 NONE
     MCA1392 1477689 .. 1477714 -  -5.3  -3.05816   GCACCCGTCAGGGAA         GGGGGCGTCAGG CAA CCTG-CGCCACA         CTCTTCTCGCCGAAA  49 7
     MCA1391 NONE
        fdhD NONE
     MCA1389 1473552 .. 1473577 - -11.8  -3.54424   TTGCAGGGGGTGAAA         CCGACCCCGC GGCAAG ACGGGGCCGG          AAGGGGAGCGTGCCG  74 66
     MCA1388 NONE
     MCA1387 1472152 .. 1472168 -  -6.5  -3.21912   GCGGGAAGCGATCAA              CGCGC TTTGACG GCGCG              CTTCTCACCGGCGCG  54 498
        htpX 1469026 .. 1469040 -  -3.4  -2.78384   CCTCGCGCGAGGAGA               GGGCCA GGA CGGCAC               GAAGGCGTGGCTCAG  41 37
     MCA1382 1468113 .. 1468150 - -11.1  -3.36823   CGGCGTAAAACGCAA   TCGGCCGCTCCGTCCCA GACC TGGGCCGGAGCGGACTT    TCCAATCCCTATGGG  72 49
     MCA1375 1462141 .. 1462165 -  -8.5  -4.25104   GTCCGCCCATGAAAA          CATACCGCAAG CGG CATGCGGCACG          CCTGCCGGGGCGAAC  77 43
     MCA1373 NONE
     MCA1372 NONE
         def 1459931 .. 1459945 -  -4.2  -3.53012   TGGCCGTTCCGGAAA               CCGC TCGCGTC GCGG               TTTGGCATGGGTCCG  52 172
     MCA1367 NONE
     MCA1366 NONE
     MCA1365 1454253 .. 1454287 -   -12  -3.46602   GGGCCGACACGAGAA     GCGGACCGGCGTGACG GTC CGTTTCGCCGATCCCC     ACCATCTCGGTCGGC  74 183
     MCA1362 1450521 .. 1450537 -  -4.3  -2.71144   GAGTCGTGCGAATCA              CTGGAAG GGT CTCCCTG              AAGTCGTTTCCGGTG  43 110
     MCA1361 NONE
     MCA1360 1446090 .. 1446126 -  -7.4  -2.75481   TGTCAATCGTAATCA   TGGGAG-TCGACCAAAG CCTG CTTCCATCGAGCTCCCA    CGGGACCGGTGAGGC  50 63
        nuoA NONE
        nuoB NONE
       nuoCD NONE
        nuoE NONE
        nuoF NONE
        nuoG NONE
        nuoH NONE
        nuoI NONE
        nuoJ NONE
        nuoK NONE
        nuoL NONE
        nuoM NONE
        nuoN 1431024 .. 1431048 -  -2.8  -3.64236   ACGGAAAGGGGTAAA          GTCCGCCT GATCAGGAG ACGCGGAC          ATGAAGAAGAGCAGG  49 442
     MCA1346 1429164 .. 1429200 - -18.1  -3.51232   GCCGGTCGAAACGAA    CCCGCTCATTTCCGG ATGCCGG CCGGAGATGAGCGGG    GTTTGAATTCGGCCT 100 439
     MCA1344 1427910 .. 1427922 -  -4.7  -3.72576   GTCGGCTTCATCAAA                CGTCC TCC GGCCG                CTCAACCCGCAAGCG  57 79
     MCA1342 1426995 .. 1427023 -  -3.7  -3.12351   TTCCTTCACACGGAA        GGGGTCGCAGG TTCAATC CCTGCACCGCC        CACCATTCAAAACCA  43 32
     MCA1341 1426564 .. 1426575 -  -3.6  -4.13767   CTGTTCATTGCAAAA                CAGC GCCT GCCG                 AGATCATCGGTCGCT  59 99
     MCA1339 1423666 .. 1423687 - -10.9  -3.65224   ACTGCAGCTCAAGAA           CATGGGCGGC CTC GCCGCC-ATG           CTGGACAAGCTGCCG  74 391
     MCA1337 1421315 .. 1421339 -  -7.1  -3.69323   GGAGGACGATGTAAA          GATCGGGATCA AGT CGACCGCGATC          CTGTTCGGAAAGTAC  62 400
     MCA1330 1417058 .. 1417077 -  -4.9  -3.50853   GGCGGGCAAGGACAA            CGGCGTC CGCTTC GACGGCG             TGGTCCTGCAAATGC  53 131
       dnaZX NONE
     MCA1327 1414704 .. 1414719 -  -3.2   -3.4072   CATGCGGGACTAGAA              CGGC AGGTTGAA GCCG               GGCGGGATGCCCAGG  47 4
        recR NONE
     MCA1325 1413246 .. 1413260 -  -5.6   -3.2024   CAGAACAAAACGAGA               GGAGCA TCA TGCGCC               GCAACATCTCCCTTC  51 488
     MCA1323 NONE
     MCA1322 1411946 .. 1411956 -  -6.8  -2.87344   CACCTGCTGGACAGA                 GTGC GCG GCAC                 CGCCCATTTCGAAGT  49 231
         efp NONE
     MCA1319 1409069 .. 1409086 -  -8.4  -2.58544   CTGTACGGGCACAAG             GCCGTG GTCACG CACGGC              GACCTGCTGTGCACG  53 412
     MCA1317 NONE
        nusA 1406527 .. 1406537 -  -4.6  -3.14848   CGTCTTCAGGAAAAC                 CACG AGG CGCG                 CGCCTTCATGATGAG  48 5
        infB NONE
        rbfA NONE
     MCA1313 1402411 .. 1402435 -  -8.5  -3.57144   TGGTGGACGTCGAAA          TCACCCATGCC AGC GGCACGGCCGA          GCGGCAGGCCGCACT  65 414
     MCA1311 NONE
        rpsO NONE
         pnp 1398703 .. 1398718 - -11.8  -4.81551   TAGGGACACGAAAAA              CCCGGC CTCG GCCGGG               TTTTTCGTGGGTGGA 100 59
        gstB 1390686 .. 1390699 -  -8.1  -4.32857   GCTTGGAAAGACAAA               CGGAG ACGG CTCCG                GCCCTTCCTACCGGC  75 61
     MCA1301 1388052 .. 1388065 -  -3.1  -2.66733   CGGGAAGGTAGAGCA               GCATC AGTT GATAC                AGGCGCGCAAGGCAT  40 15
     MCA1300 1387311 .. 1387325 -  -7.1  -3.42257   TGTGAAAGAGATCAA               GGCTG TCATC CAGCC               CTACCGATTGAGAAC  55 321
     MCA1296 1381200 .. 1381221 -  -5.1  -3.11088   AACCGATGCAATATA           GTGCCGA TAGACTGG CCGGCAC            AACAACATCGGAGGG  46 332
        murF 1379705 .. 1379723 -  -4.4  -3.55801   AGGAACGCCTTGAAA             CCGGACGG CTT CATTCCGG             TTTCGCCAGAGCCTT  52 17
     MCA1293 NONE
     MCA1292 NONE
     MCA1291 1377696 .. 1377727 - -15.8  -3.51924   GCGGTATGGACAGAA      GGTGGCGGGCGG GCACGGAT CCGCCCGCCCCC       GTCGGTTCAGGCGGA  93 32
     MCA1290 1377051 .. 1377066 -  -7.5   -3.5936   CGGAAACCGCGGAAA              CCGGC GGCAAG GCCGG               ACCGTCCCTGGTTGT  60 148
     MCA1289 NONE
     MCA1288 1373592 .. 1373627 - -13.4  -5.70522   AACAACAACAAAAAA    CGCTAAAAAAGCCCGCC TCT GGCGGGCTTTCTT-GTG    TCCGCCAGGGAGGGA 100 302
     MCA1277 1360119 .. 1360146 -  -7.7  -2.54655   AAAAGGTGGAAGTGA        TCG-CCCAGGCG TGTCC CGGCTGGGTCGA        GCAGGTGGAGCGTGG  50 434
     MCA1273 NONE
        ubiG NONE
     MCA1271 NONE
     MCA1270 1354159 .. 1354182 -  -4.4  -2.64099   CGCCGTCAGCATAAG          GGGGTCG-CCG TGG CGGACGTTCCC          TTGGATTCTGCCCGG  43 134
        fabI 1345443 .. 1345453 -  -6.8  -4.36914   CTGGGGCCCACAAAA                 CCCT TCA AGGG                 ATTCATTCCGCCGGG  74 335
     MCA1255 1336872 .. 1336905 -  -8.7  -2.98447   GGATTGAGCAGAAAT     CGGTGTCTGCCGGCC GTGC GGCCGGCAGAATTCA      GGGATGTCGGTGGGC  60 23
     MCA1250 1328952 .. 1328962 -  -2.4  -4.08216   CCACCGTCCGGAAAA                 TGCC GAA GGCC                 TGGGAGATTTCCGCA  58 289
         pgi NONE
     MCA1246 1321214 .. 1321224 -  -8.2    -3.889   GGCAAGTATAGCAAA                 GCCG CCG CGGC                 TCGCCCCCTGGTCGC  69 44
     MCA1245 NONE
     MCA1244 NONE
     MCA1243 NONE
        pyrD 1317409 .. 1317428 -    -2  -3.44051   CCTCGATCACCAGAA            GGCCTCGA ATTG TCGAGTCG             CAAGTGCAACGTAGC  47 41
     MCA1241 1317135 .. 1317153 -  -7.4  -2.62184   CCCGGCCGCAGACCA             TCGACGAC ATG GTCACCGA             CACGGTGTGCCGGGT  50 126
     MCA1239 1313123 .. 1313141 -  -8.1  -4.52873   CTCCTAGAAAAAGAA             CTGCCCG GGATT CGGGCAA             TGGGAATGACGCTGC  79 227
     MCA1238 1304437 .. 1304451 -  -7.1  -2.70932   CGTTTCCGTCAAGCA               GCCGA TTTGC TCGGC               GCCGTCAGTATCTCG  50 4
     MCA1237 1301794 .. 1301820 -    -8  -4.07568   TTTGGTTTCGTAAAA        GGTCTCGGCCA TACCCT CGGCCG-GACC         TTGTCCGGCGCCTTC  71 397
     MCA1235 1300649 .. 1300659 -  -6.8  -4.13767   CCGGTCATGGGAAAA                 GGAG TTC CTCC                 ACGCAGTCCTCGTTG  68 446
     MCA1225 1289657 .. 1289668 -  -3.6  -3.76379   GAACAGCGGACCAAA                GACC GACA GGCC                 GTAGCCGAAGGTCTT  54 448
     MCA1219 1284039 .. 1284060 - -11.5  -3.18274   TTCATGGGAAGTGAA           CCTCCCCCG GGTT CTGGGGAGG            CCGTTGGGTTTGAGT  69 395
     MCA1210 NONE
     MCA1209 NONE
     MCA1208 NONE
     MCA1207 1269088 .. 1269107 -  -6.4  -3.04144   CGCCGAGCCGGAACA            GGTGGAAC AGGA GTTCCAGC             GCGGCGATGCCCAGA  52 121
     MCA1204 NONE
     MCA1203 1260711 .. 1260724 -  -3.7  -4.56597   CTGGCCCTGGAAAAA               GCCGC GTCG GTGGC                CGGCACGTTTCTCAC  71 170
     MCA1193 1249542 .. 1249562 -  -3.2  -4.42788   CGGAATGGGAGAAAA           CGG-GCAGC ATGA GCTCCGCCG            CCTGGAAGACGAAAG  65 61
     MCA1187 NONE
     MCA1186 NONE
     MCA1185 1240675 .. 1240700 -  -8.1  -3.21416   CACGGTGAGCATGAA         CGCCGGTCCGC CGCC GTGGGCCGGCA          CTCCGAAAGAAGGTC  57 98
        cysT NONE
        cysW NONE
        cysA 1235910 .. 1235924 - -12.8  -3.10522   ATGTGATCGAATAGA               CGGCCG GAG CGGCCG               GGCCGAATAATGCGC  72 42
     MCA1177 1231618 .. 1231628 -  -6.8  -2.71364   TGACCCCCGCAATCA                 CGCA TGA TGCG                 CATCCCACCAGCCAC  50 12
     MCA1172 1226706 .. 1226722 -  -6.5   -3.6106   GGCAAGATTTCGAAA              CGGGAAT ACA AGTCCCG              GGTCTGGGAAATTCA  59 235
     MCA1142 NONE
     MCA1141 NONE
     MCA1140 1196811 .. 1196822 -  -3.6  -2.83905   CCAGAATCCAGTAGA                CCGC GCTC ACGG                 TTCCACCTCGCTCAG  42 20
     MCA1139 1195323 .. 1195338 -  -6.1  -2.53715   TCGATGACCATGAAT              CCGTC CTCCTT GACGG               CGGTTCGGGTGGCGG  45 41
     MCA1138 NONE
     MCA1137 1193112 .. 1193122 -  -4.6  -3.14211   AGCCTGCTGCAGCAA                 CGGC GGG ACCG                 GGCTTGGTGCCTGGC  47 117
     MCA1135 NONE
     MCA1134 1191665 .. 1191688 - -12.4  -3.81879   CCGAAAAGTGAAGAA          CGCGCGG-CGC TCC GCAACCGCGCG          GAATCCAAGCCAGAT  85 82
     MCA1133 1190272 .. 1190287 -  -8.2  -2.78463   AGTTCGCCCATTACA              CGCCGC GTGC GCGGCA               GACTCCGCATGTGGT  53 154
     MCA1131 1187697 .. 1187711 -  -7.1  -3.07043   CGGATCACCGCAATA               CCGTG CTGTT CACGG               GCTTCCAGGCGCCGG  51 327
        comF 1180454 .. 1180470 -  -3.6   -4.0641   GTCCACCGAGATAAA              GCCCGA GCGCA CCGAGC              TGGTGGTGCTCATCA  58 190
      hisC-1 1167771 .. 1167788 -  -8.3  -2.75064   CTGTGGAGTGAACTA             GGCACCG TGCT CGGGGCC              TACTGCACATTCCTG  53 403
     MCA1111 1166414 .. 1166438 -  -7.1  -2.78384   TCGTTGTTGAGGAGA         GCGGCGAGGC GTCGAG GCCCC-CCGC          CGGAGCGGCGCATAT  50 73
      mdoG-2 NONE
     MCA1102 1157195 .. 1157209 -  -5.6  -2.90075   CGGCCTGGAAGGACA               CCGTCA TCG TGCCGG               CCATGGGGAGTGTCA  47 181
        argG NONE
        feoA NONE
        feoB 1152091 .. 1152107 - -11.5  -4.72272   TCGCCGCACGAAAAA              GCCCGCA TTA CGCGGGC              TTTTTCGTGCGAACG  95 45
     MCA1093 NONE
     MCA1092 1147180 .. 1147198 -  -5.9  -3.18274   GTGATGGGAATCGAA             CCCACGC TATCT GCTTGGG             AAGCAGAGGTTCTAC  50 115
     MCA1084 1139955 .. 1139972 -  -9.8  -4.58395   TCGATCCTTGAAAAA             CGCCGG GGCGCG CCGGCG              TTTTTCATTTTGCGA  89 30
     MCA1082 1137401 .. 1137426 - -20.5  -3.62572   GATGATGACGGGAAA         GGCGGGCCGAT GAGC ATCGGCCCGCC          CCATTAGCGGGGTTC 100 63
     MCA1081 1136810 .. 1136825 -  -6.1  -4.59773   GTTGATTCCCAAAAA              GCGCA ATTATG TGCGC               TTCAACGGTTCCCTT  79 180
        hemA NONE
        prfA NONE
        hemK 1099923 .. 1099944 -  -3.6  -4.07568   GCTTGCCGCTGAAAA           CGCC-CGGC TCAAT GGCGTGGCG           GACCGTATGGGCTTC  60 425
     MCA1039 1091460 .. 1091470 -  -4.6  -3.35813   GTCGATCCGAATGAA                 CCGG CCC CCGA                 CAGCGGTTCCCATTC  51 98
        uvrD 1088561 .. 1088574 -  -9.5   -3.7282   GTAGGTCAGGAAGAA               CCGGC ATGT GCCGG                CCATTGTTTCGGACA  71 337
     MCA1033 1085978 .. 1086015 - -11.1   -2.9348   GGGAAACGGGAGAGA   CGGCCGGCAAGCCGCGC CGCA GAGCCGCTCCCCAGCCG    GTACGGCAAGGCGCG  65 93
     MCA1031 1083114 .. 1083133 -  -7.8  -2.52896   GGATTCCCGAAGGGA            CCCGCC-CG TGG CATGGCGGG            TCCTCGGCGATTCAG  52 37
        gluD NONE
     MCA1029 1081006 .. 1081036 - -19.1   -4.7629   GGAGGAACGGAAAAA      GCCGCCGGACCGGT GTTG ACCGGTC-GGCGGC       TCCGCGGAAGCAGGA 100 53
     MCA1028 NONE
     MCA1027 1078600 .. 1078629 -  -4.3  -2.71712   CGGGGCGGCGGAAAG       TCCTGGTTTTCGCC CTG GG-GAAAACCCTGA       AAACCAATATAACAA  43 65
     MCA1026 1078040 .. 1078064 - -14.3  -5.14563   CCGGGGAGGAAAAAA          CAATCCCCGCA AGC TGCGGGGATGG          GAGAGAACGGCGTTC 100 54
     MCA1025 1077393 .. 1077412 -    -5  -3.59979   GTCGTCTAGCGGAAA            GAACAGAG TGAC CTGTGTTC             GAGATTCCGTTCAGC  54 187
     MCA1024 1076866 .. 1076876 -  -2.4  -3.60502   AGAGAGAGCCGGAAA                 TCGG CAA CCGG                 ATTGTACACAAAATT  49 67
     MCA1023 1076102 .. 1076129 - -14.9  -4.86621   ACGGCTAAGCAAAAA        GCGCGGG-GGAG GTCGA CTCCACCCGCGC        TTTCCTGCGCACCGT 100 53
     MCA1021 1073123 .. 1073133 -  -2.4  -3.61398   CGTGCGCGGCAACAA                 CGAC CGC GGCG                 CCTGGGCTGCGAGCC  50 320
     MCA1018 1069067 .. 1069113 -  -8.2  -3.01712   GGCCGTGTCGGAACA CGACG-TGATC-C-TCGAAGCCG TGCG CGGCCTCGACGTGACCATCGTCA ACCCGGCCGCGATCG  56 497
     MCA1010 1059395 .. 1059406 -  -3.6  -4.12188   CCACTATCCGGAAAA                CCCG CCCG CAGG                 CATCAAACGATGCCG  60 299
     MCA1006 1055204 .. 1055214 -  -6.8  -4.07568   GCGGCGGCTGGAAAA                 GCTG GGC CAGC                 CGGTGTTCGACGAGC  68 487
     MCA1004 1050640 .. 1050677 -  -9.1  -3.28712   TCTGGCCCGCCACAA   CCT-GGAGCTGGTGCCCA GCT TCGGCAACGGCTCCCAGG   TCTACGAGCCCAGCC  62 479
     MCA1002 NONE
     MCA1001 1047808 .. 1047818 -  -6.8  -2.70932   TCCGGCGGCGAAGCA                 CGGT TTC ACCG                 TCCTCCGTCTGCCGC  48 365
     MCA0999 NONE
     MCA0998 NONE
     MCA0997 1043054 .. 1043069 -  -6.8  -3.04398   GCGGCGTTCGAAAAC              GCGCTC AGCG AAGCGC               TGGTCAACCGAAACA  51 191
     MCA0993 NONE
        sufB NONE
        sufC NONE
        sufD NONE
        csdB 1034741 .. 1034754 -  -4.5  -3.01712   GGTTGTGGTCGAAGA               CCACC TCCT GGTAG                AGATCCCGAATCTGG  46 48
     MCA0988 NONE
     MCA0987 1033577 .. 1033591 -  -5.6  -3.57263   AGGGGCATCCGGAAA               TCGGCG CGG CGCTGA               TCGCGCTGGCGGTGG  57 422
     MCA0981 NONE
     MCA0980 1024690 .. 1024700 -  -6.8  -2.71364   TGACCCCCGCAATCA                 CGCA TGA TGCG                 CATCCCACCAGCCAC  50 12
     MCA0979 NONE
     MCA0978 NONE
     MCA0977 1020389 .. 1020402 -  -2.4  -3.31248   GAAGATTGTCCAGAA               GGAA TCAGCT TTCC                CACTGGCCTTGACTG  44 16
     MCA0976 1018131 .. 1018154 -  -5.3  -3.53444   CCATTCTGTTGCAAA         GCGGCTACGGC CGGG GCCGT-GC-GC          TGTGGTACAACCTGA  53 308
        comL NONE
     MCA0970 1014000 .. 1014013 -  -5.9  -3.47227   TCGCAACGAGTACAA               GCGCC GCCA GGCAC                CGCCGGGCATCAAGA  55 72
     MCA0963 NONE
     MCA0962 1003819 .. 1003855 -  -8.5  -3.30124   CCGTACCGGCTACAA    GCGGGCGCTGGCGCGCA GTT TCCTCGTCAGCGCCGAC    ATGGCACATGCCTAT  60 374
     MCA0960 NONE
     MCA0959 1001833 .. 1001844 -  -5.8  -2.79915   AGGCATCTCACCACA                GGCT TTTC AGCC                 GCCGCACAAAAGACC  46 20
     MCA0958 NONE
     MCA0957 1000265 .. 1000286 -    -5  -3.54158   GACGTCAACAATCAA           GAGGCGTC GTTCGA GGCGCCCC            GGTCTGGCGGAACGC  52 55
     MCA0956 NONE
     MCA0955  997587 ..  997604 - -14.1  -4.11235   CAAGGATTAGAGAAA             CGCGCGG CTCG CCGCGCG              GGTCACATCTTACCT  95 28
        ccmA  996841 ..  996865 -  -9.9  -3.58533   GGAGAAGGGCGTAAA          GGCACTCTCCC AAA GGGAGAGGGCT          TGGGTGAGGGGAAAC  73 95
        ccmB NONE
        ccmC  995254 ..  995264 -  -8.2  -2.72344   GTGGACCCTGAATGA                 CCGC ATC GCGG                 TGTTCGGGAGCTACA  53 107
     MCA0943 NONE
     MCA0942 NONE
     MCA0941  982981 ..  983006 -  -6.7  -3.61398   GGCGGTTCGGAAGAA         CGCATCCAGCC TTTC GGCTGGGAGCA          CCGGTCGAAGGATGG  59 219
     MCA0936 NONE
     MCA0935 NONE
     MCA0934  976234 ..  976248 -  -3.5  -2.68823   GCGGGTGGATAGAAT               CCACC ATCCG AGTGG               TCAATCGTGGTCCTT  40 26
     MCA0933 NONE
     MCA0932 NONE
     MCA0931  973447 ..  973466 -  -4.8  -4.14243   GAGGCGACCGGAAAA            CAGGCCGC TCAT GGGGCCGG             CCTCAACAGCAGCAT  61 14
     MCA0930 NONE
   MCA0929.1  972154 ..  972181 -  -4.1  -3.01924   GACTTTCTGCCAACA       GGTCTATCCCCGC GTGT GCGGGGG-AG-CC        GCTCGCGCCGAATAT  43 147
     MCA0929  970886 ..  970897 -  -3.6  -3.21099   GTGCTGCACGACGAA                CCGA CGCT CCGG                 GCCGCCTGGAAGGAG  45 484
     MCA0923 NONE
     MCA0922  965435 ..  965448 -  -4.5  -3.78953   ATCCGGATCAGGAAA               CCGTGC TGC GC-CGG               ATTCGCGACGCTTTG  56 443
     MCA0911 NONE
     MCA0910  954321 ..  954342 - -12.9  -3.53012   TGCCTGGGGGCGAAA           GCCGGGGCC GGGC GGCTCCGGC            TTTCGAGGTCGCCAC  79 44
     MCA0909  953795 ..  953807 - -10.5  -3.90744   GCGCCCGGCAAAGAA                CGGCG GAT CGCCG                GGCCAGGCGGAGCCA  78 115
     MCA0908  951905 ..  951927 -  -2.7  -3.62275   ATCGATGAGCCGAAA          GGGCAACTGC TGGG ACAAT-GCCC           CGACCGAGAGCTTTT  50 309
     MCA0900  944546 ..  944582 -  -5.8  -4.33621   GATTGAATGAACAAA   GCTCCCAGACCCGGCAT CGAG ATGCCGGGTACGAC-GC    CGAATCAGAACGAAA  71 30
     MCA0899  943450 ..  943488 -  -8.7  -3.85698   GGGCGGCGGGAGAAA  GGTGCGCTCCGGTG-ACGG GTG CCGAACTCCGGGGCGC-CC  GGTACTACGGCCGTC  73 39
     MCA0898  942106 ..  942131 -  -4.5  -3.02144   TGATCTCCGGCAACA         TGGCGGCGTCG GATT CGATGGCGCCG          GTCAAGGGGTAGCAG  46 326
     MCA0887  932187 ..  932207 -  -3.1  -3.86015   GAGCTCTGCTAGAAA            CCCATCGGC CCT ACTGAAGGG            GGTAGGTCAAGGTTC  56 264
     MCA0877  923902 ..  923913 -  -7.2  -3.14931   GTCATTCTCGATGAA                GCGG CGCT CCGC                 TCGCTGTGGACCTCG  51 355
        potA NONE
        potB NONE
        potC NONE
        potD  915609 ..  915621 -  -4.7  -2.80994   TCGAAGCGGACGAGA                CGGCG ATA CGGCG                GATCGTAGCCGCGCC  45 91
     MCA0865 NONE
     MCA0864  910382 ..  910394 -  -4.8  -3.61715   CATCCTCGGCAACAA                GACC GCGCT GGTC                TCGCTGCAGTCCATC  55 522
        mutY NONE
     MCA0856  904130 ..  904161 - -21.8  -2.89564   CGTCCAGCGGATACA      TGAAAAGGGCCGTC TTCC GACGGCCCTTTTCA       TGCCCGTCGTATCGA 100 50
     MCA0853  899154 ..  899171 -  -6.9  -2.77899   CTTGTTCAGCAAGGA             GGCGAGC CCAG GCTCCCC              CGGAGTCAGCCGGTC  50 360
      ftsH-1 NONE
     MCA0850  895467 ..  895481 -  -2.8  -3.92324   GCTCGGAAGACGAAA               GACC GAGGAAA GGTC               AGTCGGAAGCAGATC  54 39
        htpG  892724 ..  892740 -  -5.7  -3.73402   AGATGCTGGAGGAAA              TCCACCG TGC CGGCGGC              TGCTACAAGAAATAC  60 516
     MCA0846 NONE
     MCA0845 NONE
     MCA0844 NONE
     MCA0843  888813 ..  888831 -  -6.7  -3.19889   GATCAACAGACCGAA             GCCGATC ATCCA GATCGAC             AGGTCGACGAAGACT  54 120
     MCA0842 NONE
        bsaA  886782 ..  886802 -  -8.2  -3.06815   ACGTTCTGGAATACA            CGGCGAGG AGATA CCTCCCCG            AGAGCGAGAGCCGCC  57 204
     MCA0839  885142 ..  885164 -  -3.3  -3.72576   CGCTCGCGCAGCAAA           GCCAACATC GTCGA GACGCGGGC           GTTTTCCGAACGGCT  54 505
     MCA0827  869142 ..  869172 -  -8.3  -2.62184   GCGGCGGTGAGATCA       GGGACACCATCGA AGAGA TCGACGATGTCAC       CATGAGGCTGACCTA  53 253
        xseB NONE
        ispA  860615 ..  860628 -  -4.5   -3.9444   GAAAGCCCAAGGAAA               GC-GCG GCT CGCCGC               TAGCTCTGCCGCTGG  59 25
         dxs NONE
         apt  858007 ..  858024 - -12.7  -5.40072   CCGCCCGCAAAAAAA             GCCGGCT TCGA AGCCGGC              TTTTTTGTATCCGCA 100 55
         sqs NONE
        sqhC  853393 ..  853407 -  -3.5  -2.73681   CACCTATCCGAATCA               CGCCA GGGCG TAGCG               TTCGTTACGGTAACG  41 8
     MCA0811 NONE
     MCA0810 NONE
     MCA0809 NONE
     MCA0808 NONE
     MCA0807  846426 ..  846441 -    -9  -5.60993   GGCGGCAGAAAAAAA              GCATCC TGCG GGATGC               TTTTTTTCTGCGCGC 100 57
     MCA0800  840003 ..  840044 - -16.7  -2.59743   AATTGAGAGAGGAAG CGCCGATTCT-AGCGGGCCC GGC GGGCCGACTCAAAATCGGCG GTGGCGGGCCGCTTC  83 82
     MCA0799 NONE
     MCA0798  838788 ..  838802 -  -3.4  -2.61582   GATGTCAGTGAGAAT               CGCGCG GAT CATGCG               TAATGCTTCAGGTAA  40 19
     MCA0797  837930 ..  837940 -  -8.2  -4.07885   CAGGGTGCGGGAAAA                 GCCG CTG CGGC                 CGGAGCCGATGCCAG  71 201
     MCA0796 NONE
     MCA0795 NONE
     MCA0794  835698 ..  835718 - -16.9   -4.2828   CGCTACTGACGAAAA            CAGGCCGCT TCA AGCGGCCTG            TTTTTTCCTCTTCAC 100 388
     MCA0778 NONE
     MCA0777 NONE
     MCA0776  820273 ..  820285 -  -5.5  -3.54489   GGAACGGGAAATCAA                GTCGG TCG CCAAC                GTGGCGCGCAGTGAC  55 192
     MCA0772 NONE
     MCA0771  813981 ..  813997 -  -2.9  -3.35679   CGGTGGCAGCCAGAA              CGAGGAA TAT CTTCTCG              ATTGGATTCATGTCG  44 145
     MCA0770 NONE
     MCA0769 NONE
     MCA0768  807350 ..  807383 - -13.8  -2.53747   GAATCGTGACAAGAT     CACCGTCAAGGCCG ATACGG CGGCCTCGCCGGCG      CCGGCCGCCGCCACT  70 166
     MCA0766  806445 ..  806475 - -11.7  -4.07568   GGCCGTCCTCGAAAA       CCCGCCCGGCGCA CCCAT CGCGCCTGGCGGT       CGACCGGGATTCATG  84 67
       bfr-1  801708 ..  801736 - -14.7  -2.72144   CGACGGCCGTGAAAC        GAAGGCCGTTC ATCGAGA GAACGGCCTTC        TTGCAGGAGACCTGC  77 52
     MCA0755 NONE
     MCA0754 NONE
        gpmA  794595 ..  794615 -    -4  -3.57387   AAGAGATCGGCGAAA            CGATCG TTTTCGCTT CGATCG            CCCTGTGGTTCATCC  51 35
     MCA0752  793308 ..  793335 - -17.8  -3.35813   TCTCATCCCAATCAA        CCCCGAGTCCCT CCCC AGGAACTCGGGG         TTTTTATTTAGGGCC  95 67
     MCA0746  784424 ..  784439 -  -4.6  -3.21924   GGATTGCTCACAATA              CCCCCG CACG CAGGAG               ATCATGCATGTTGAT  48 2
     MCA0745  783801 ..  783831 -  -6.8  -2.79183   CCCAGTGCCACCAGA       GCGAGCAGAGCG GTCGCGG CGATCTGCTGGC       GCGTCGGGGTAATCA  50 38
     MCA0744 NONE
     MCA0743 NONE
     MCA0742 NONE
        rpoN NONE
        yfiA  780140 ..  780153 -  -6.7  -3.23708   TGCTCCGAAAAAGTA               TCACC GGGC GGTGA                CGGCTCCGTTATGGG  54 34
     MCA0739  779100 ..  779126 -   -13   -3.1552   GTTTATCGACGAAGA         CGCCGTCAGAGA CGA TGTCCGACGGCG         CAAGCTCGGATCGTC  74 106
     MCA0738  777380 ..  777392 -  -4.8  -4.66938   AGCCGGAACACAAAA                CGGT GCCGG ACCG                TCCGTTTCCTCATCA  73 135
     MCA0735  775348 ..  775371 -  -2.4  -5.57054   AATAACTTAAAAAAA          CCATAGGACTC AGC AAGCCCC-TGG          CATATCCTCATGGTT  88 365
     MCA0731  770639 ..  770653 -  -2.8  -3.02461   CAAGGTCTGCGAACA               GCGA GTACAGG TCGC               GCAGGTCCTTCGGCT  41 58
     MCA0730 NONE
     MCA0729 NONE
     MCA0726 NONE
     MCA0725 NONE
     MCA0724 NONE
     MCA0723  761215 ..  761237 -  -6.1  -3.85092   ACCATCGAGATGAAA           CCGGTCGCG TGCTG CGCCGCCGG           GATCGGATCGTTCGT  60 210
     MCA0721  760559 ..  760599 -   -16  -2.50994   TCGAACGGGAGCAAG CCGC-GCCTCGGTCGGTCG ACAC CGCCCGCCCGCGGCTGCGG  GTCATCCGCAGCACG  77 200
     MCA0715  754582 ..  754607 - -11.7  -2.57132   TGCCTCCGGGAGAAG         GGCGGCCCCGC CGGA GCGGGGCCGGG          AGGAACGCTCTCGTT  64 39
     MCA0714  753263 ..  753278 -    -6  -2.80443   TCAGACTCGACGAGA              CGGCCC TGGC GGGCTG               CGCGGTGGAGGACGT  47 436
     MCA0705 NONE
     MCA0704  740430 ..  740441 -  -7.2  -3.07816   TTTCCAGGGACGCAA                CCGC AATC GCGG                 CCAGGCGCTGTTCAC  51 160
     MCA0689  719412 ..  719428 -    -5  -2.71924   GAGTCTCCCCGAAAG              CCGGGG ATTCA CGCCGG              GCTGCCGGAGCATGG  43 17
        queA NONE
     MCA0687 NONE
     MCA0686 NONE
     MCA0685  716464 ..  716484 -  -8.9  -3.44146   CTGCCCGAGAAGGAA            GGGCTGGTC GAT AACCGGCCC            TGAGTCGGCAGCGGT  66 80
     MCA0680  711505 ..  711521 - -10.8  -3.28984   CAAGCGAATCACCAA              GCCCGC CCCGC GCGGGC              TTTTTCACGTCACCC  68 30
     MCA0667 NONE
     MCA0666 NONE
     MCA0665  698123 ..  698140 -    -2  -3.90744   GCTCCTGTGAAAGAA             CGGCTCA GCGCT TGA-CCG             GCTCCAGGATGGCAT  54 12
     MCA0664  697620 ..  697633 -  -2.3  -3.27786   TTGAAAAGCGATCAA               GCGGA GGTC TTCGC                GGCGAGCCCTGCGAC  44 8
     MCA0663  696147 ..  696157 -  -2.4  -3.66178   TGGGGGAAGGCGAAA                 TGCC CGC GGCC                 GGCGGCCCATAGCCG  49 47
     MCA0661 NONE
     MCA0660  693188 ..  693203 -  -3.9  -2.75577   GGAGCGGAAAATCTA              GCCCA GTGCCG CGGGC               GCGTCGAGATTTCAG  41 37
     MCA0659 NONE
     MCA0657 NONE
     MCA0656 NONE
     MCA0655  687904 ..  687936 -    -4  -2.63785   AAGTTAAAAAAGTAC      GACCGTCAGGCGCG CTTGC CTCACCCTACGATC      TGTCGGTTTTCGTGA  40 18
     MCA0654 NONE
     MCA0653 NONE
        cas4 NONE
        cas1 NONE
        cas2  684427 ..  684448 - -15.9  -2.52676   CATTGTTTCAATCCA           CTCCCGGCT ATTT AGCCGGGAG            ATACGGCGTTGCCGC  78 210
     MCA0648  678015 ..  678026 -  -7.2  -3.26649   AGAGGCCGACATCAA                CCGG TTGT CCGG                 TTCCGTATGTGTTTT  54 323
     MCA0646  677116 ..  677133 -  -4.1  -2.77899   CCTCTCCATGAAGCA             GGCAATG GAGG CATTGCG              GTTGCTCTCGGCGCT  42 147
     MCA0640  674250 ..  674262 -  -2.6  -3.54424   CTTCATGGCCGGAAA                CGCG CCCGC CGCA                ACACCGGATCCGCGA  47 444
     MCA0637  671486 ..  671502 -  -9.3  -2.61582   GAGGCGATCGAGAAT              CCGCGCC AGC GGCGCGC              GGTCGCATCACTCAA  55 205
     MCA0629  666194 ..  666206 -  -6.2  -2.78384   TCGCCCTGGAGGAGA                GCCG TCTGG CGGC                GTTCACGGAGGCGTT  46 432
     MCA0626 NONE
     MCA0625 NONE
     MCA0624 NONE
     MCA0623 NONE
     MCA0622  657764 ..  657774 -    -4    -3.922   AAACCGGCAACCAAA                 CAAT GCC ATTG                 CTGCGGGTGAAGCTA  56 68
     MCA0621 NONE
     MCA0620 NONE
     MCA0619 NONE
     MCA0618 NONE
     MCA0617  652137 ..  652156 -  -9.2  -2.61274   GCGAGTCGAAGGAAT            CGACCGGG ATCA CCCGGTCT             TCGGGGCATCGGCGC  56 350
     MCA0613 NONE
      galE-1  646843 ..  646869 -  -2.9  -2.85351   CCGTGCGAGATGAGA        GGGATGGCCGGG TCGC CCCGGA-ATTCC         GCGATTATATCCGAT  40 30
     MCA0611  646578 ..  646608 -  -5.4  -2.64333   CTTGAAAATCAATAT       TCCCGGCGCA TGTTTCGCCGC CGCGCCGGAA       TGGCTCAGGCGACCG  46 30
         mdh  645321 ..  645347 -    -5  -4.05788   GCCGCCGAAATCAAA         CGGGTTCTGCAG GAG CTGGAGACCCTG         CAGGCGTCCTTGGAG  62 102
     MCA0608  642911 ..  642925 -    -7  -5.00616   TTCCCGCCGAAAAAA               GCCGCG ATG CCCGGC               ACGGCCTGACGGGAG  88 70
     MCA0606  640311 ..  640321 -  -3.2   -2.9062   TTTACTACACAAGTA                 TCCA TTC CGGA                 GGGAGTGATCCCGCG  42 109
     MCA0605  639928 ..  639951 - -11.6  -4.46212   GCGGGCATGACAAAA          CCCCGGAAGC GGAT GCCGCCGGGG           TTTTATTCGGTCGTA  95 61
     MCA0600 NONE
     MCA0599  631674 ..  631692 -  -3.1  -2.76823   AATCCGGAAAAAACG            CCCAA-CG TTAC CGATCGGG             GCTGCGCATGTCAAA  41 36
     MCA0598 NONE
         hom  629017 ..  629031 -  -4.2  -3.66178   TTTCTCAACGTGAAA               CAACGC GAA GCGTTT               CTTTGTCCCCCTCTC  54 64
        thrC  627383 ..  627415 -  -3.3  -4.46212   CCGCCGAGGAGAAAA      CGGTGTTCTCCTGCA GTG TGGGCGAGAAGACCG      TGTCGGTTTGCGCCT  69 467
     MCA0594  625632 ..  625642 -  -2.4  -2.71712   GGGCTGGCCGGAAAC                 GCTC ATG GCGC                 TGTCGGGATCCGGCC  39 46
     MCA0593 NONE
        nirB NONE
        nirD NONE
        nasA  618385 ..  618395 -  -2.4  -3.07113   TACGATTCGATCGAA                 GCGG AGT CTGC                 GGATATCCTGCCCGT  41 40
     MCA0589 NONE
        nasT  616225 ..  616238 -  -3.1  -3.26471   CGATCTCGAGACGAA               GCGTCG CTT CGAC-C               TCCTCGATCTCCTTC  45 287
     MCA0587  613896 ..  613906 -  -6.8   -3.1552   GTGTATGCAGGAATA                 TCCG ATG CGGA                 TCGAGAACGGCATGG  51 256
     MCA0581 NONE
     MCA0580  609369 ..  609382 -  -8.1  -2.85019   AAGGCGAAAAACCTA               GGGCA CCCA TGCCC                AGTCACTCCGGCCAG  55 28
        mutS  605218 ..  605254 -  -2.9   -4.3534   GCTCAAGCATGAAAA    GGATGAGGGCGGC AGGCAGGCGAG GACGCCCTGACCC    TCCGCTCGGAAGGCA  63 69
         map NONE
        glnD NONE
     MCA0564  592881 ..  592899 -  -8.1  -2.62983   GCGACGGCCATATCA             CCTGCCG GGCGG CGGCAGA             AGACCTCGGCCTGCT  50 77
     MCA0556  585972 ..  585988 -  -6.5  -4.56597   GTGGTGCGGGAAAAA              GAGATCG GTT CGATCAC              GAATCTGTATGCCAC  79 484
     MCA0552  576817 ..  576827 -  -2.4  -4.56775   AGCGTGTGGGAAAAA                 GCCG TGG CGGA                 TTTGTGCGAGACGGA  67 385
     MCA0548  568034 ..  568046 - -10.5  -3.28712   GTTCTGCCTGGAGAA                CGGCG TTT CGCCG                ACGGACCTTTGCCTC  65 402
     MCA0545  562272 ..  562283 -  -7.2  -3.00298   TTCGCCAATTATAGA                CCGC CGGT GCGG                 CTTTTGTCTCCCCTT  52 126
      fusA-1  560076 ..  560126 -   -21  -3.60792   CGGGGAATCCGGAAA GGGACGCACCGCGGAAGGCGGTCC CGG GGGGCGCCTTCCGCGGTGCGACTA GCATGCGTGGAAGGC 100 43
     MCA0542  557652 ..  557667 -  -3.2  -3.08283   AGAACGAGGCGAAGA              TGGCCA AGCG TGGCGA               GGAGGTCCGGGGTGC  43 51
     MCA0541  556338 ..  556348 -  -6.8  -3.48924   CGAGGGCGTATACAA                 CGTC AGC GACG                 GTCATCCCACCACCC  58 244
     MCA0538 NONE
     MCA0537  552676 ..  552694 -  -9.6  -2.53382   ACTATTGGGAATGCA             TCCTCCAC GGT ATGGAGGA             CGTGAAAAATGACCC  55 222
     MCA0535 NONE
     MCA0527 NONE
     MCA0526 NONE
     MCA0525  540050 ..  540081 -  -2.2  -3.05384   TGCTCTGGGACGTAA      GGTCGA-GTCAGCCC TTG GGTCTGACGTGGACA      TAATAGGCGTGGCTG  41 1
     MCA0524  539136 ..  539155 -  -9.2  -3.89614   GCCAACGGGCAGAAA            GCCGGGGT GGTC ACCACGGC             CAGCGGCTTGCAGTA  73 396
     MCA0519  536593 ..  536608 -  -8.2  -3.25802   CATCAAATTGAGCAA              GCAGGC GGGG GCCCGC               CCGGTGGACGAGGAT  59 227
      gltX-1 NONE
        cysS  521805 ..  521818 -  -4.5  -2.76696   GGCTGTTGGAAGAAT               GTCAC TGGC GCGAC                CGCCCCGACCTGGAG  42 272
        fchA  520057 ..  520071 -  -4.2  -3.99405   CGAACCTACGACAAA               CGGATT AAG AGTCCG               CTGCTCTACCAGCTG  59 395
     MCA0505  518365 ..  518377 -  -4.7  -3.05384   TCGCCGCCGATCGAA                TCGCC GTA GGCGG                GTTTCCCCGGGGGCA  46 328
     MCA0500 NONE
     MCA0499  514321 ..  514352 -  -9.5  -2.71924   GATTCTCCTGGAAAG      GGCCTCGAT-TCCG GCTTT CGGACATCGAGGCG      GATACCCGGGCAAGT  57 129
     MCA0498  513534 ..  513550 - -15.1  -2.78463   AGGGGTTCGAGCAGA              CCGGCGG GGG CCGCCGG              AGCACCAAGATTACG  77 98
        phhB NONE
     MCA0496  511748 ..  511758 -  -6.8  -4.34402   CCGTGGACACCAAAA                 GGGA ATC TCCC                 TCTGCACTTTAACAC  74 459
       amt-2 NONE
     MCA0489  506757 ..  506798 -  -7.3  -4.58685   AAACCCCTCGAAAAA CACCGCCCCGAAGC-CCCG TAAAAT CGGGAGCTCCAGGG-AGCG ACGGAAGTCGGAAGG  78 404
     MCA0487  506563 ..  506579 -  -3.6  -3.55444   CCTTCAGCCGCGAAA              GCCACC CTACT GGTGTC              ATACTGGTGCCTTTA  49 38
     MCA0486 NONE
     MCA0485  504854 ..  504874 -  -3.2  -3.54543   ATCGAGTGTCTGAAA           TGGCAGCCC TTGG GGGC-GTCA            GGTCCTCAGCAGGCC  49 23
     MCA0478  498609 ..  498626 -  -4.1  -3.41051   CGACCCGGATCACAA             CGCCT CCCCTTTC AGGCG              CGACTCGAATTCGTC  47 2
     MCA0477 NONE
     MCA0476  496601 ..  496613 -  -3.3  -2.79327   GTACCGCAGCGAAAT                GGTGG ATG CGACC                GTCGCGAATGCCGAC  41 235
     MCA0474  491058 ..  491083 -  -6.7  -3.99324   GGCCACGACCAGAAA         GCGCGGCTCGG AATC CCGAACTTCGC          GCGCCACGCGGTAGC  65 507
     MCA0469  485986 ..  486014 -  -3.8  -2.70932   GGGCGTGCGGAAGGA       GTGGCGGATCACC TGTC GGT-ATCCGCGCC        GTGGGATTCGAAGGA  41 117
     MCA0468 NONE
     MCA0467 NONE
     MCA0466  481889 ..  481905 - -13.7  -3.28712   TCCTTTGGCGGAGAA              CCTGCCG CGG CGGCAGG              CGCTCTACGCGGTGC  81 85
     MCA0458  475882 ..  475896 -  -3.4  -4.47551   ATGCAATGCAGAAAA               CCCCGG ACG CCGGCA               CGGCGCGATTGTGTC  68 54
     MCA0457  475434 ..  475465 -  -2.1  -3.26947   GAATGCGGATACGAA      CCGAGGACGGGCGA GCCAG TCGGCCGGCA-CGG      TCTCAATCCCCGCGC  43 28
     MCA0456  473990 ..  474004 -  -7.2  -2.62184   GGCGTCGCTATAGGA               TTGTCA TTC TGACAA               ATGACCGGGAGATTT  49 90
     MCA0454  471128 ..  471148 -  -4.5  -3.64703   TCGTCGTTACGGAAA            CCGCCGCCG GGC CGACGTCGT            ACCGGCCGGAGTTCG  54 134
     MCA0448  459951 ..  459974 -  -5.2  -3.14344   GATCTCCCCGAGGAA          GCCCTGC-GCG CCC CGCCACAGGCC          AGGCCATTGTTCACG  47 209
     MCA0444  454455 ..  454475 - -13.9  -3.03159   TCAACCTGCCCAAGA            CCGGGGCGG TGG CCGCCTCGG            ATGACAGCCAATCGA  75 485
     MCA0429  436414 ..  436438 -  -7.8  -3.14132   CGGCGTCCGTATCAA          GTCGAGGCCG AGCTA CGGGCTCAAC          GATCCGCTGGTGGCC  57 337
     MCA0420 NONE
        ccmE NONE
        ccmF NONE
      dsbE-1 NONE
        ccmH NONE
     MCA0415  414846 ..  414867 -  -2.9  -3.07344   GTAGCCGTCAATATA           GCCTATCGGC GGA GCCGAC-GTC           AGTTCACCACCTGCC  41 24
     MCA0414  414400 ..  414441 -  -2.9  -4.37886   GCACCGTTGATAAAA GGCGGGACGGCATGG CCGGAGTGTATC CCATGCCGTCGCGGG  AATCACTTGCGCTTT  63 28
     MCA0413  413542 ..  413573 -    -8  -3.80419   ACGACACATGAAGAA      TCGAGTGCCCGCCGC GTC GCAGCGGT-ACTCAA      TCATCAGGGGCCGCC  65 238
     MCA0384  389727 ..  389739 - -10.5  -2.62184   TGGGGTTGCAGACCA                CCGGC AAC GCCGG                CGGCGTGCACAATCT  58 407
     MCA0372  375367 ..  375388 - -10.1  -4.04394   CGGAAATGAATGAAA           GGCGCTCAC GGAT GTGAGCCCC            GCGCGGGGAGTCCGT  80 463
     MCA0370  374347 ..  374359 -  -6.2  -3.61398   CGCGCCGGGGAAGAA                GCGG GTCAG CCGC                GTGCATTCGCCGGTC  57 196
     MCA0367  369505 ..  369536 - -10.1  -2.78715   AAGCCTCGGATCAGA      TCATCCCGGCAGC GGGACT GTTGCCGGGATGG       GAAAGGCGCCGCCTA  61 140
     MCA0366  368136 ..  368160 -  -5.5  -3.05384   CTCGGGTGGATGGAA          CCCGGAAGGCT AGC AGCCGACCGTG          ACATGGCGGTTGCAG  49 86
     MCA0365  366588 ..  366603 - -11.8  -3.14132   CGTGGCCGCCATGAA              CCGGGC GTTG GCCCGG               TTCAGCAGGGACGTA  69 122
     MCA0360 NONE
     MCA0359 NONE
         tag  359461 ..  359474 -  -3.1  -3.23692   GATTACCAGGATCAA               CCATA ACGG CATGG                AAGCGCCCTTCGACG  45 70
     MCA0357  359072 ..  359090 -  -3.1  -3.38786   GAGACGGAAGACGAA             GACCG TAGAAGACG CGGTC             ACAGCCAGCCCAGAC  47 24
     MCA0356  357863 ..  357879 -  -9.3  -3.26433   CAAGCAGATGATCAA              GGGCGGC GGC GCGGCCC              TGACCCGCGAGAAGA  62 514
        ilvA  355690 ..  355705 -  -5.4  -3.14564   CGATCCGGCCAGCAA              GC-CGGA GGC TCCGCGC              TGGTTCATGGTGGAC  47 282
        gcvT NONE
     MCA0349 NONE
     MCA0348  350418 ..  350444 - -14.5  -2.70932   TTTCCTCGGCAACGA        GCCCTTCCGACC GTGA GG-CGGAAGGGC         TTTTTGCAGGCCGTT  77 49
     MCA0347  349358 ..  349376 -  -8.8  -3.53012   GTGTGGCTGGTCAAA             CGGTTGCG ATA CGGAACCG             AAGGACCTCCAAGAT  66 245
     MCA0346  347618 ..  347636 -  -9.6  -3.14132   GCCGTTCTTCATGAA             GTTCCCGA CTT TCGAGAAC             GGCATGTTCGAGGCG  60 340
     MCA0344  344901 ..  344916 -  -4.6  -3.53012   TCCTGCGGCCGGAAA              GCCCCG AAAT CAGAGC               GAGGCTGGGTTTGCC  53 101
     MCA0340  339877 ..  339895 - -10.2  -3.64487   CTATACCCGCAAGAA             GCTGGAGG AGG CCACCAGC             TCCATCGACAAGGCT  71 150
     MCA0338  335344 ..  335376 - -15.8  -3.23708   TCGCCTGAAAAATTA     GGGCGTTTTTCG-CT CGGG AGACGAAAAACGCCC      GGCGGATACCGTCCG  85 101
     MCA0335 NONE
     MCA0334  328525 ..  328537 -  -5.5  -2.82635   ACGTGGATGAGGACA                GGGTC GTC AACCC                CGGCGGCGGCATCAG  47 479
        mrcA NONE
     MCA0323  317238 ..  317254 -  -9.3  -3.14132   GCCGCGGCTGACGAA              GCGGGGG CGG CCGCCGC              TGCTCGGGCGGGGCT  61 40
       xth-1 NONE
     MCA0320  314772 ..  314783 -  -5.8  -4.98255   CGTGAAGCAGAAAAA                GCCT GGGA AGGC                 ATACGACGGCGCATG  84 171
     MCA0315  309824 ..  309846 -  -3.2  -2.95091   ACGCCAAGGCATACA           CCCAGAGCCC CGA GGCCGCCGAG           TTCTACCGTTTCCTC  42 244
     MCA0311  306753 ..  306767 -    -7  -3.61764   GCAGGAATTCCGAAA               GGACGG GTC CCGGCC               TTGGTGGCCGTCCTC  60 114
     MCA0310  305783 ..  305808 -  -7.5    -3.214   TGGAGCACATGAACA         CCGAC-CACCGC CAG GCGCTGCGCCGG         TATTGCGAGGTGGCC  57 215
     MCA0306  302678 ..  302696 -  -8.8  -2.88398   ATAAATTCATAACGA             CTGCAAGG CAT CCTTGCGG             AAGCTTAGAAGTTCA  59 30
     MCA0305 NONE
     MCA0304 NONE
     MCA0303 NONE
        prfB NONE
        lysS  296171 ..  296188 -  -3.3  -3.69333   GACAAGGCACGGAAA             GAGCAAC TGGA GGCGCTC              ATCGACAAAAAGGCC  54 180
     MCA0298 NONE
     MCA0297  291098 ..  291113 -  -4.6  -3.14132   CGGGGTGTGGATCAA              GGCCGT CGAT ACCGCC               GTGGAATCGCCTTGT  47 161
       pmoC3  288074 ..  288110 - -25.9  -4.43911   AAACTGGAACGAAAA    GAGCCACCGCCCGAGCC GGG GGCGCGGACGGTGGCTC    CCTGGTTTTTCGGCA 100 89
     MCA0294 NONE
     MCA0293  285408 ..  285418 -  -2.4  -2.71924   CATTTGGCTCGAAAT                 CCGG AGG CTGG                 GAGCTCAGCGCCCTT  39 30
     MCA0292 NONE
        guaB NONE
        guaA NONE
        yfhC  280813 ..  280832 -  -7.1  -4.33417   CTCAGCGAGAAGAAA            CGCTCCGG CCCGT CCGG-GCG            GGGCTAGCGGCGGTT  74 29
     MCA0287  277565 ..  277575 -  -6.8  -4.96848   TCGCGCACATAAAAA                 GTGC AAT GCAC                 CAATATGGCGCGACA  88 133
     MCA0286 NONE
     MCA0285 NONE
     MCA0284 NONE
     MCA0283 NONE
     MCA0282 NONE
     MCA0281  267232 ..  267288 -  -4.7  -3.18383   ATCGGCACCGATCAA GGGGTGCTTGACGCGCTGCGGGAGGAG ATC CGCCCTCTGAAGGGCGCCACGCGCCGC ATTCAACCGCGCGCC  49 152
     MCA0279 NONE
     MCA0278 NONE
     MCA0277  262934 ..  262952 -  -8.2  -2.64747   CCATGGTAGCACAAT             CTTTACCA AAT CGGTAAAG             TCTATCTCCCGGCCA  52 90
     MCA0276 NONE
     MCA0275 NONE
     MCA0274 NONE
     MCA0273  258221 ..  258240 -  -8.6  -2.80016   TTTCAGGACGAATTA            TGGAGTGCG ACT CGC-CTCCA            TTGATGTAGGGACTG  53 49
     MCA0272  257808 ..  257821 -  -3.8  -3.35522   GAATGGGTGGAAATA               GCTG CTGCAT CAGC                CCTTTCTTGTGGGCC  47 21
     MCA0271 NONE
     MCA0270 NONE
     MCA0269  256478 ..  256488 -  -2.4  -3.14132   TCGCTCCGGGATGAA                 CGGC GCG GCCT                 TCAGCGTTGGTCATT  43 36
     MCA0265  253756 ..  253790 -  -7.8  -2.53263   CGGACGCGGAACTGA    GC-CACCGTC-CGGCC GACGA GGCCGAGGCGGCGCGC    TGGCGTTCCGCCTAC  50 156
     MCA0228  225142 ..  225174 -  -8.3  -4.85599   CGGAGCCGAGAAAAA      CGGCTTGCGCCGGCC TCG GACCCACGCAAACGG      GTACATGGCCGCTTC  91 153
     MCA0225 NONE
     MCA0224 NONE
     MCA0223 NONE
     MCA0222  220243 ..  220279 - -10.1  -2.81312   AAGGCACCGACTATA   CCGCCCGCCAG-GAGC TGACCG GCTTGCCGGCGGGCAG    GGACGTCTATGTAAA  60 309
     MCA0219  218258 ..  218275 -  -4.1  -3.65199   AAGTGTTGACGGAAA             TCGACAT TCAG ACGCCGA              TCCCGGAACCCGTAA  53 324
     MCA0203 NONE
     MCA0202  208843 ..  208860 -  -5.5  -2.62616   TCAGTCCTCACAGTA             GCGGC AAGACCGG GCCGC              TTTTTCCCCGCCTAC  46 37
     MCA0199 NONE
     MCA0198  205903 ..  205913 -  -2.4  -3.38088   AATTTACGGAAGCAA                 CGAC ATG GGCG                 CCGAATCCACGGGAC  44 476
     MCA0196 NONE
     MCA0195 NONE
     MCA0194 NONE
     MCA0193  203234 ..  203250 -  -2.9  -3.62775   ACGACTTCGCAAGAA              TCGATAC TTG GCTTCGA              TCGTCGGGCGGCGAA  51 112
     MCA0190  201545 ..  201589 - -12.1  -3.35046   GTATTGCCGCAAAGA GAGAGGCGACCGGTGACAA GAAGGGG TAGCCACCAGCCGCCACTC CTGGTTTCTGGGACA  76 198
     MCA0188  199512 ..  199542 -  -7.4  -2.79183   CCCATCGCCACGAGA       TTCTCCCCCGCCTG AGC CAGGCCGAGGCGGA       GCGGACTCTGCAGCA  52 313
     MCA0185 NONE
     MCA0184 NONE
        gmhA NONE
     MCA0182 NONE
     MCA0181  193361 ..  193375 -   -10  -3.67843   GAAAAGGCCGAAGAA               CAGCTC GAG GAGCTG               AAGGCCCGGGTGGCC  71 155
     MCA0178 NONE
     MCA0177 NONE
     MCA0176  185595 ..  185613 -  -5.3  -2.71731   GGTACGGTCGAATCA            TGG-GGGA GGCT TCCCGCCA             TCCCTATTGCTTGAA  46 29
     MCA0174 NONE
     MCA0173 NONE
     MCA0172 NONE
     MCA0171  181943 ..  181957 -  -4.2  -2.61888   AAAGGGGGGAAACAG               GCACTG TCT CAGTTC               GCCGGTCGCCACGCC  43 19
     MCA0170  180232 ..  180277 -  -3.1  -3.32456   AAACGAGAACGAATA CCTTACCTATCTGCTGCTGGGT GCG ACCC-GCCGCGAAGCGGTACGG CCATATTTCCGCGAG  47 337
     MCA0167  178269 ..  178281 -  -3.3  -3.23018   TGGAGAGAGGAAAAC                GAGGC CCG GCCTA                CCGTAATCCGGCTGT  45 23
     MCA0166 NONE
     MCA0165 NONE
     MCA0164 NONE
     MCA0163 NONE
     MCA0162 NONE
     MCA0161 NONE
     MCA0160  171711 ..  171733 -  -6.8   -4.1899   GGATTTCAGGCAAAA           GGGGGCGCCG GGG CGGCAACCCG           CGTCCTTGGTGCCGT  68 394
         mpl  169475 ..  169497 -  -2.7   -3.0644   AGGCAAGGGGCAAGA          GCGTTGAAAC TCAA GTTTCC-CGC           AGCGCGGCCTCGGTC  41 13
     MCA0157  165284 ..  165307 -  -2.2  -2.57881   CAATTGTTGGACAAG          GCCGGTACGC TCGT GCCTCCAGGC           GGCCTGGGTTCGGAA  38 113
      metK-1  144288 ..  144306 - -17.4  -2.57132   CTCGGCGCGGACAAT             GCCGCCGG AAA CCGGCGGC             TCAAATCTCTGGATC  83 45
        ahcY  142663 ..  142700 - -16.3  -3.56092   TGAGCAGGCTCGAAA   GGCC-CGCCTCCGGAGCC GGG GGGTCCGGAGACAAGGCC   ATTGCTTCGTCAGTA  93 35
        metF  141432 ..  141457 -  -2.4  -4.19953   CAGCGAATGGGAAAA         CCGCCAGCAG GAAAAA CTGCAGGAAG          CCATCGGCCAGCTCG  58 251
     MCA0130 NONE
        apbE  134065 ..  134089 -  -7.8   -3.9461   GGCGGCGAAGAAGAA          GCGCCTGGAT GAAAA AACCAGGCAC          GGCGAGATCAAGAGG  70 61
     MCA0126  131217 ..  131228 -  -5.8  -3.55761   CAGTGAGGTTTTAAA                GGTG TGAA CACC                 TTTTTGGCCTAAGAG  55 121
     MCA0125 NONE
     MCA0124  129627 ..  129643 -    -8  -3.66646   AATATTCGAGGCAAA              GGCTCA TGGAG TGAGCC              ACTCCGATTGGTTCC  64 71
     MCA0123 NONE
     MCA0122 NONE
     MCA0121  126485 ..  126504 -   -10  -3.14683   ACAGGCGGGCAGGAA            TCCAGGGA TTCC CCCCTGGA             GTAGTGCTGTCAATC  65 39
     MCA0119  124701 ..  124716 -  -3.9  -2.57344   CAGCCGTTCGAGAAG              CGCGG GAGTTT CCACG               GATGCCGGCGGAAAC  40 55
     MCA0118  123120 ..  123152 -  -7.7  -3.05384   GTCGCCGCCATGGAA     GCC-GCCAAGGGCA TCGTCG TGCTCCTGGCCGGC      TTCGGGGTGGTCGAG  55 406
        hemN  121122 ..  121134 -  -2.6  -2.66634   GACCCGATGATACCA                CCGC CAAGC ACGG                CGCAATCGGGGATCA  38 38
     MCA0114  119583 ..  119595 -  -3.3  -2.75074   CGTAGCCGAAGACCA                GCAGC CCC GCCAC                CTCAGCGCGACACCG  41 27
        hoxW  118854 ..  118865 -  -3.6  -3.39187   AAGATGGAAGACGAA                GCCG GCAG CGAC                 GCCAAGGTGTTGGCC  47 213
        gatC NONE
        gatA NONE
        gatB  103183 ..  103215 -  -8.3  -4.85599   CGGAGCCGAGAAAAA      CGGCTTGCGCCGGCC TCG GACCCACGCAAACGG      GTACATGGCCGCTTC  91 195
     MCA0095   98804 ..   98818 -  -4.2  -2.63596   CGCTACGGGAGACGA               CCTCAG TGA CCAAGG               AGCAGTGTGTGATTC  43 443
     MCA0092 NONE
     MCA0091 NONE
     MCA0090 NONE
     MCA0089 NONE
     MCA0088 NONE
     MCA0087 NONE
        pilE   89466 ..   89478 -  -3.3  -3.11222   CGTGAACGGCAAAAT                GGTCA GGC TGCCC                TCCGATACCGCGGCG  43 211
     MCA0082   85403 ..   85413 -  -6.8  -3.44051   TCTGCACGACGAGAA                 CCTG GTC CAGG                 CGGTACCGCGGCACG  57 319
     MCA0080 NONE
     MCA0079   80834 ..   80860 -   -10  -3.15768   ATGAAAACGCGAATA         CGGCGGCGAGGA CGA TCGACGCCGCCA         GGATTTTTTTGATCA  65 96
     MCA0072 NONE
     MCA0071   73296 ..   73341 -  -6.1  -3.24232   GGCCCTGGAAACAGA GCAGAGCATCGAGGCCGGCACC TTG GATACGGACTTCGA-GCTGTGC GTGTGGCTGTTGCAC  51 352
     MCA0068   70781 ..   70798 -  -3.3  -3.86194   AATTTTCCCGATAAA             GGGGCAA ACGC TCGTCCC              TGTCAAGATCGTGCC  56 28
      glgP-1   68215 ..   68225 -  -2.4  -3.53012   CGGTTCCGGCTGAAA                 CGGC TGC GCCT                 CCTCCGCTTTCATGG  47 35
     MCA0062   63460 ..   63490 -  -3.9  -4.15044   CGCCGGCGGAAGAAA      GGCTTTCCCGGGCC GACT GGA-CGGGAAGACC       CGTCAACCGTTCACA  62 36
        exeA NONE
     MCA0060   60785 ..   60824 -    -3  -2.52464   GGTGCTCCCAACGTA  TATCTCCCG-CGAACTT GATAAAG AGGTTCGGCAGAAGATA  CGGAGCAGAATTGAC  37 109
     MCA0059 NONE
     MCA0058   59146 ..   59164 -  -2.2  -3.05384   GCTCCCTGGACTCAA             GGCGTGCC TGC AGCGGGCC             GTGATTGCGTAGATG  41 123
      trxA-1   58702 ..   58712 -  -2.4  -5.44119   GTCAGGGGAAAAAAA                 CGGG GCG CTCG                 ATGCTTCGGACGAAA  85 82
         rho   56811 ..   56834 -  -9.4  -3.54424   GCGGACGGCTGGAAA          CGGCTGCCGG CTTA CCGGCTGCAG           CCGTTGGGGCGGCCG  65 517
        gcvH   51798 ..   51817 -  -4.8  -3.07443   TTAGACTCCACGGAA            CCGGGCCG AAGG CCGTCCGG             TACCACGCCACGTTC  46 71
     MCA0050   50600 ..   50610 -  -6.8  -2.71364   TGACCCCCGCAATCA                 CGCA TGA TGCG                 CATCCCACCAGCCAC  50 12
        dgkA NONE
     MCA0047 NONE
     MCA0046 NONE
     MCA0045   45153 ..   45178 -  -3.9  -5.05782   AGCGAGCTGAAAAAA         TAACTCCCGGC TTCA GGCGGAAGCCA          GACGGTGCGCCTGCC  80 12
     MCA0041 NONE
     MCA0040   41023 ..   41039 -  -2.1  -3.58343   CGCAGCAGGCGGAAA              GTCTGGC GGC GCTGGAC              TGGCCGGCGGCCTTG  50 497
     MCA0036 NONE
     MCA0035 NONE
     MCA0034 NONE
     MCA0033 NONE
     MCA0029 NONE
     MCA0028 NONE
     MCA0027   28494 ..   28504 -  -4.6  -2.62184   TGCCGTTTCAGACGA                 GCCC AGT GGAC                 ATATTACGCGGCCGG  43 59
     MCA0026 NONE
       zwf-1 NONE
       pgl-1   22787 ..   22816 -  -9.2   -4.1673   GAAGGCGGGAAGAAA       CGGCGGGCGAAA AGCCCG TCCCGCCCGGCG        TGATGACCGGCGGGG  76 496
         cca   20642 ..   20660 -    -3  -4.30576   TTCGCACGATGAAAA             CATCGGGT TCG ACCAGGTG             GTCGGCCTCATCGGG  64 418
        djlA   19084 ..   19098 - -12.8   -2.7263   ACCAGGCGCTGAAAG               CCGCGG TGG CCGCGG               AGGACTGGGCCGTGG  68 148
