# Supplementary material for: Rapid, accurate, computational discovery of Rho-independent transcription terminators illuminates their relationship to DNA uptake
Source: Genome Biol. 2007 Feb 21;8(2):R22. doi: 10.1186/gb-2007-8-2-r22 (PMC1852404; doi:10.1186/gb-2007-8-2-r22)
Supplement: Additional data file 4 — Best terminators found downstream of each of the genes of the 343 organisms studied. [file gb-2007-8-2-r22-S4.zip › Moorella_thermoacetica_ATCC_39073.bag]

   Moth_0002 NONE
   Moth_0003    3077 ..    3089 +  -3.3  -3.65046   AACCACGCCGACTAT                CAGGT TGG ACCAG                TTCTTAAAGTGGAAC  53 84
   Moth_0004 NONE
   Moth_0005    4420 ..    4430 +  -3.2  -3.34013   GCTTTATTTTTGCTT                 GATC CTT GGTC                 TTCGTTGCGAACATA  48 104
   Moth_0006    4783 ..    4793 +  -2.6   -4.1822   GAATCAAGTATAGAT                 TATA TGC TATA                 TTTGTTCCGGTAAAG  59 63
   Moth_0007    6754 ..    6770 + -13.7  -5.05577   CAGTTTTTAGAGCTG              CGGGGGT GAG ACCCCCG              TTTTTCCTTTAGTTT 100 47
   Moth_0008    9336 ..    9346 +  -8.2  -2.80994   AATGGTTATTGCTCC                 GGGG GTG CCCC                 TGTAGTAGAATTGAG  62 77
   Moth_0009 NONE
   Moth_0010   10982 ..   11011 + -15.8  -3.78329   GTTGCTAACAGCAAA       GCATCCCTCGCC GGAGCA GGTGAGGGATGC        TTTGGATTCCTCGAA 100 84
   Moth_0011 NONE
   Moth_0012 NONE
   Moth_0013 NONE
   Moth_0014 NONE
   Moth_0015 NONE
   Moth_0016   17023 ..   17045 +  -7.7  -3.63895   ATAGGACGAATTAAA          GACCCGCCGT TGGA GCG-CGGGTC           TTTACACTAATTAGC  68 37
   Moth_0018   18720 ..   18747 + -13.5  -5.48213   GCACCGCGGGTAAAA        CTCTCGTCCCT TTTACT AGGGGCGAGAG         TTTTTATTTTAGGTG 100 367
   Moth_0019   20286 ..   20307 +  -4.5  -3.17762   TTAATTTGGAAGAAC           TATCTTTTC GGAG GAAGGGATA            ATTTTCATGCGTGTT  50 258
   Moth_0020 NONE
   Moth_0021   23246 ..   23261 +  -4.6  -3.07816   GGGGCCTTACTTCCA              TCCAGC CGGA GCAGGA               TTAACTCCATGGACC  49 6
   Moth_0022 NONE
   Moth_0023   25422 ..   25435 +  -2.3  -3.96148   CGAAAATAGGTTCCC               GAACC GATG GGCTC                TTTCTCCTCCGACAG  52 77
   Moth_0024   26020 ..   26055 + -21.4  -4.35116   ATAACAGGTTGCCCC    GGATAACTCCGGTTTC ATGA GAAACCGGAGTTGTCC     TTTTCCTGTCGGCTG 100 40
   Moth_0025   27182 ..   27209 + -11.3   -4.3534   CAGTATAGTATAGGG        GGGGTTCTGCC GTTACA GGTGGAACCCC         TTTTAGTACTTCGAC  91 117
   Moth_0026   28660 ..   28676 +  -6.5  -2.89323   TCACAATCCTGTCTC              GTGGGTT CGA ATCCCAC              TCTCTCCGCCATTTT  54 314
   Moth_0027 NONE
   Moth_0028   31188 ..   31200 +  -2.6  -3.06073   AGATTACTGGCAATA                TCCG CCTGC CGGG                GTTTTAGGGAATGTA  43 6
   Moth_0029 NONE
   Moth_0030 NONE
   Moth_0031   32450 ..   32464 +  -8.5  -5.56372   GGTTTTTACTTTAAG               CCCGG TTGCC CCGGG               TTTTTATTTTCCTTT 100 73
   Moth_0032   33167 ..   33177 +  -2.4  -3.40403   TGCTTCATCGCTACA                 TGCC CCG GGCC                 TTCTGGTAGGACCCC  45 6
   Moth_0033 NONE
   Moth_0034 NONE
   Moth_0035 NONE
   Moth_0036   36377 ..   36394 +  -2.7  -5.47159   AGATTTAAAACAGCT             GCTACAT TTAT ATGTAGA              TTTTTTGTATTGCCA  80 308
   Moth_0038 NONE
   Moth_0039   40612 ..   40625 +  -9.5  -5.61881   GGCTGATACCCCTGA               CCCCC ACCC GGGGG                TTTTTCTTTTTGGCG 100 35
   Moth_0040 NONE
   Moth_0041   43117 ..   43127 +    -4  -2.68802   CTGGCACGAAGGAAA                 TACT GGT AGTA                 ATTATAAATTTAATC  44 73
   Moth_0042 NONE
   Moth_0043   44922 ..   44932 +  -2.4  -2.82623   TCTGAAACTCAACAA                 GGGC GAC GCCG                 TGATTGTAGAAACGG  40 151
   Moth_0044 NONE
   Moth_0045   45944 ..   45958 +  -2.1  -2.92463   GAAAAGAAGGGGTTA              CT-GCC CGAT GGCTAG               TCTCTACCTGGTGGG  42 11
   Moth_0046   46879 ..   46898 +  -9.2  -4.40358   CAGGGGATTAAAAAA            GGGACACC CCCT GGTGCCCC             TTTTGTCCCCTGAAT  83 30
   Moth_0048 NONE
   Moth_0049   50233 ..   50262 + -15.8  -5.28942   CAGGTGAAAGGTGAC       CCCGCCCCTTCGC TTTTT GC-AAGGGGCGGG       TTTTTATTTGCAGTA 100 169
   Moth_0050   51505 ..   51542 +  -2.1  -3.35679   CTCCTGGTGGCGGTA   CT-ATTACTTTTTACCGG CAC CGGGTGGGGAGTAATGAG   TTATACCTGGAAAAA  45 227
   Moth_0051   52454 ..   52469 + -10.4   -5.1417   AGCCTTCCCTGAAAA              CCACCC TGAC GGGTGG               TTTTTCCTTTTATAG 100 54
   Moth_0052 NONE
   Moth_0053   54081 ..   54113 +   -20   -4.7373   AAGTGTAAACACAAA     GGGGTGGCGAGCCTG TTTT CAGGCT-GCCACCCC      TTTTTCCTGGCCTCC 100 206
   Moth_0056   56988 ..   57028 +  -7.1  -2.90711   TTAAAGTTGACATTG TCCTTTTTCTGCGGTATA ATAAGG TATA-CGCGGAAAGAGGG  TGGTCTTATTTGAAT  57 119
   Moth_0057   57316 ..   57337 + -10.9   -5.4505   GGCCAAGCCTTAGGG           GGTTACCAG TTAT CTGGTGACC            TTTTTTATTACCCGG 100 28
   Moth_0058 NONE
   Moth_0059 NONE
   Moth_0060 NONE
   Moth_0061   60927 ..   60938 +  -3.6  -3.56568   ATCCACGTGGCACCG                GCCG GGCA TGGC                 TTTACGCCCTGCTTA  50 48
   Moth_0062   61499 ..   61516 +  -4.8  -3.95873   AAGGAATTTATTTTA             GGGACC ATGTCG GGTTCC              ATTTTTTTATGCCCG  59 45
   Moth_0063   62855 ..   62866 +  -3.6  -3.02144   TAATCCAAGATGAAG                GGGT TTTT GCCC                 TCTTGCGCCAGCTGC  45 329
   Moth_0066   68315 ..   68326 +  -5.8  -3.53811   TCGAGAGACGAATAT                TGCC GGCT GGCA                 TTTACCAGCAATGGC  59 138
   Moth_0067 NONE
   Moth_0068 NONE
   Moth_0069   71294 ..   71309 +  -2.5  -2.78384   CTTGATACTTGCAGG              CTTGC CGTCAA GCAGG               TATAATAGCCCGGGA  40 36
   Moth_0070   72334 ..   72347 +  -8.1  -4.23281   TTCCTTTTTGAGTAA               CTCCC ATGG GGGAG                TTTATCTTGCCTGTT  75 341
   Moth_0072 NONE
   Moth_0073 NONE
   Moth_0074   75023 ..   75033 +  -3.2  -3.30124   TAATAGCTTTTTTGG                 GAGG AGA TCTC                 TTATGGCAGATACAG  48 204
   Moth_0075 NONE
   Moth_0076   77439 ..   77455 +  -5.7  -4.03888   ATTAACTGTTCTCTC              CGGGGGG CGG CCCGTCG              TTCTTCTTCTGGCTG  66 36
   Moth_0078   78945 ..   78962 +  -4.7  -3.53012   GCGCGGCCAGAGTTT             CATGGCC AGCA GGCCGGG              TTTGGCCGCGGCCCG  55 157
   Moth_0079   79641 ..   79655 +  -3.5  -3.49169   ACCATTAACTAAATT               TGCCG CCGGC TGGCA               TGTTCTTCCTGTTCC  50 33
   Moth_0080   80229 ..   80247 +  -4.5  -4.71828   TGGGAATATAAAAGA             GGCCC GGGTTAAAA GGGCC             TTTTATTAGTCCAAT  73 107
   Moth_0081 NONE
   Moth_0082 NONE
   Moth_0083   85485 ..   85503 +   -16  -4.91473   AATGGAACAATAATG             GCAGCGCC CCG GGCGCTGC             TTTCTTTTTGACTTG 100 28
   Moth_0084 NONE
   Moth_0085   87408 ..   87433 + -14.9  -4.57073   TAATGAAAGCAAAAA         GAAAATCAGGC CACG GCCTGATTTTC          TTTTTGGGGGAGGTA 100 38
   Moth_0086   87723 ..   87744 + -11.5  -2.72049   AATCCCGAAAAATAG           GGCCGGTGT GCAT ACTCCGGCC            TCCTTCCGGCCTATA  75 26
   Moth_0087 NONE
   Moth_0088 NONE
   Moth_0089   89555 ..   89574 +    -2  -3.62644   CCCCGGCTGGCAGGA            TTCCCCTC CCTG GCGGCGAA             TTATATACTTGTCCA  50 49
   Moth_0090 NONE
   Moth_0091 NONE
   Moth_0092   90709 ..   90727 + -12.4  -3.36823   TGTGCTAATTCCTCC             GGGCACCT TAA GGGTGCCC             TTAAATTTTGCCAGC  85 58
   Moth_0093 NONE
   Moth_0094   92226 ..   92239 +  -3.7  -3.08812   GCCGGGAGGAAATAC               CCGCC CGGC GGCGA                ATTTATTCCCGGGAA  45 41
   Moth_0095 NONE
   Moth_0096 NONE
   Moth_0097   95558 ..   95592 +  -4.3  -2.99449   TTGGTTAACCCCGGT    GGGAACAACCGGTGAT CCGG GTTACCGGC-GTTTCC     TATACTTATATAAAC  47 11
   Moth_0098   96601 ..   96617 +  -5.8  -4.45083   CTGGCGGAGACATTA             GCCC-CC ATGA GGAGGGC              TTTTGTGGATATGCC  72 317
   Moth_0099   97389 ..   97410 +  -6.5  -2.79796   GGTACGATTCTGGCA           GCCTCCTGT GGTT GCACGAGGC            TATACTGGCGTGGGC  54 46
   Moth_0100   98377 ..   98388 +  -2.2  -4.56597   GGTGTATTTGCCTAT                TGCC ACGG GGTA                 TTTTTGAAAGACCCG  66 453
   Moth_0102   99610 ..   99629 + -13.6  -5.79595   CGGGTCACCACTCAA            CCACCCTG ACAG CAGGGTGG             TTTTTTATTTTCCGG 100 257
   Moth_0103 NONE
   Moth_0104  103292 ..  103316 +  -2.2  -2.80622   AAAAATGTTCATAAA         GGGTAAAT-TG CAAT CATATTTTCCC          TGTGCTACAATATAT  40 39
   Moth_0105 NONE
   Moth_0106  105737 ..  105752 + -11.8  -5.18726   CTGGGGTGAGGCCCA              GGCCGG TTAA CCGGCC               TTTTTCTTATGGGCC 100 32
   Moth_0107 NONE
   Moth_0108  106906 ..  106923 +  -2.7  -2.89564   CAGGAAAACCGAACT             TTGTGTA GAAC TTCACAA              TATGTGACGTGCAAC  42 123
   Moth_0109  108683 ..  108705 + -15.6  -4.86133   TAAAGCCTATCCCTA           CCCCACTCCT CCA GGGAGTGGGG           TTTTTGCTGTCTATA 100 52
   Moth_0110  110171 ..  110208 +  -3.3  -2.89007   ACGAAAAGGGAGAGG   CCCCGGCATGAATATCAG GCG CTGG-GTGCAGGCGGGGG   ATTATTACCTTTTCT  43 131
   Moth_0111 NONE
   Moth_0112 NONE
   Moth_0113 NONE
   Moth_0114  113446 ..  113464 +  -5.2  -2.51257   GGCGCTTCGGTTAAC             GCTCCTTT TAC ATGGGAGC             AGTATTTTTTTAAGA  48 27
   Moth_0115  114229 ..  114252 + -19.6   -4.8048   GACTGAAGGGGAAAA          CCCCGGGGTC TCAC GACCCCGGGG           TTTTTAATGTCCCGG 100 35
   Moth_0117 NONE
   Moth_0118 NONE
   Moth_0119 NONE
   Moth_0120  118331 ..  118345 + -11.4  -5.14563   CGAACCGGTAGCCAA               TCCCCC CCA GGGGGA               TTTTTTAATGGCCAA 100 198
   Moth_0121 NONE
   Moth_0122  120006 ..  120016 +  -2.4  -2.71712   AGGGTTTTGGCCAAC                 CCCG TCC CGGC                 ATTTAAAAGGAGGAA  39 62
   Moth_0123  121545 ..  121555 +  -4.6  -5.07652   CCTCATAGGCGCTCT                 GCGC CAG GTGC                 TTTTCTTTTAGAAAG  80 100
   Moth_0124  122167 ..  122177 +  -8.2  -3.78934   AATTTCCCTGTGAGG                 GGGG ATT CCCC                 TTGTTGTGGCCGGGC  71 28
   Moth_0125  123019 ..  123032 +  -2.3   -2.7806   CCCTGCAGGAAGTCG               CTGCC GCCA GGGAG                ATTTGAAAATTTGAG  40 6
   Moth_0126  123597 ..  123647 +  -7.5  -2.67667   ATCATCCTGCGGGCC AGT-GCCAGGCGACCGGTTCCCGGG CAA CCCGGGCAG-GGTTGCATGGCTACA ATATTTGCTCCCTCC  50 337
   Moth_0128 NONE
   Moth_0129  124985 ..  124998 +  -2.3  -4.07687   CAATAAAGGCCTGAT               TTGGG AGAA CCCTA                TTTTCGGAGAAGCCT  55 175
   Moth_0130  125314 ..  125335 +  -7.3  -4.32048   TTAAAAGGATTTAAG           GAGGGAG GATAATAA CTCCCTC            TTTTCACTATTCTTG  76 41
   Moth_0131 NONE
   Moth_0132 NONE
   Moth_0133 NONE
   Moth_0134  130203 ..  130224 + -11.5  -3.53012   TCTCCCTGCCTTTCA           TCCCCGCCC TTAC GGGCGGGAA            TTTCCCGGCAGGGGA  83 87
   Moth_0135 NONE
   Moth_0136  131974 ..  131999 + -16.2  -5.53288   TGGAAGTTAAAAAAA         CGCCACGCAG CATGAA CTGCGTGGCG          TTTTTTTAACTTAGC 100 31
   Moth_0139  135775 ..  135797 +   -12  -5.65927   TGCAAGGGAATAATA           GCTTCCGGCA GCC TGTCGGGAGC           TTTTTTGTTTAGCTA 100 136
   Moth_0140 NONE
   Moth_0141 NONE
   Moth_0142  138192 ..  138216 +  -7.1  -3.07192   AATTACCACCTGGAT          ATTTCCGGGTA CTT TTCCCGGAAAA          TATGTTAACCCGCTT  59 94
   Moth_0143  139160 ..  139178 +   -11  -3.01712   CCTGGCGGGAGGTAT             TCCAGGGT GTG GCCCTGGA             TATTGACGACGAAGG  74 57
   Moth_0144 NONE
   Moth_0145  140422 ..  140437 + -10.4  -4.40552   GTCGCCACGGCAAGT              GACCCC TGCG GGGGTC               TATTTTTTTGCTCCG  90 66
   Moth_0146 NONE
   Moth_0147 NONE
   Moth_0148 NONE
   Moth_0149 NONE
   Moth_0150  145456 ..  145486 + -19.1  -3.47227   AGAGGGCAAGTATAA       CAAGCACTGGGGC GGAAA GCCCCGGTGCTTG       TTATGGTAGTTAGCC 100 143
   Moth_0151 NONE
   Moth_0152  147619 ..  147660 +  -5.3   -4.9181   CGTGTAAAAAGCCAT GGGTGGCGCTTAAAAGGAA ATGCCC TTCCTT--GATCGCCACCC TTTTTCGTGTTATAT  78 89
   Moth_0153 NONE
   Moth_0154 NONE
   Moth_0155 NONE
   Moth_0156  157783 ..  157826 + -13.9  -4.81306   TCCCTGGAGTCCTTT CCCCGG-A-CCGGCGGCCTGT TAAA ACAGGCCGCCCCTTGCCGGGG TTATTTTTTATTCCC 100 55
   Moth_0157  159405 ..  159426 + -10.1  -3.28712   ACCCGGCCCAGGATG           GCGCCGC AGCGGCAG GCGGCGC            TTATCAGGGCGGCCG  68 485
   Moth_0159 NONE
   Moth_0160 NONE
   Moth_0161 NONE
   Moth_0162  164865 ..  164885 + -12.5  -5.71295   GATAAAACCCATAAA            GCACCCGCG CGC CACGGGTGC            TTTTTCTTTTTCTAT 100 52
   Moth_0163  165873 ..  165889 + -11.5  -2.78384   CTGGGCAGCCGCAAC              GTGGCGG CGG CCGCCGC              TATGGTGGGGGCCAA  76 197
   Moth_0165  166962 ..  166989 +  -6.8  -3.05384   GCCCTGATTCTGTCC        GGGGGCAAGGGT ACGC GCCTGCGCCCCC         TTACCTACACGACGG  55 63
   Moth_0167  168308 ..  168322 +  -2.2   -4.1822   GTCACCGCTGTGTAG               TTAAGT ATA ATTTAA               TTTGTTCAGGTGAAG  57 309
   Moth_0168 NONE
   Moth_0169 NONE
   Moth_0170 NONE
   Moth_0171 NONE
   Moth_0172 NONE
   Moth_0173  174359 ..  174388 +  -2.8  -4.46073   ATGATTACCATGTTA       TTTGCCTCTGCA CCGGCC TGCTGGGGTGAA        TTTATTCTCTTGCGG  62 37
   Moth_0174  175537 ..  175553 +  -2.2  -4.07568   AGGAAAGATCGCCGG              GAACCT CCAGT AGGTGC              TTTTGAGCCCCCGAA  55 13
   Moth_0175 NONE
   Moth_0176  176416 ..  176430 +  -2.8  -3.53343   CCGTTCCATCTGGAT               TGAGCA ATC TGCTGA               TTTGCAAGAAAAATT  49 23
   Moth_0177 NONE
   Moth_0178 NONE
   Moth_0179  177981 ..  177995 +  -3.4  -3.86944   CTTCTCTTTCCAGGC               AGCCGG TTG CTGGCA               TTTGGTACTTCTGGA  55 490
   Moth_0181  179527 ..  179552 +  -3.1  -3.58343   TCGCTTGTTATCGGG         ACCGGCCGAGCC ACA GGCGT-GCCGGC         TTTGGCAATAATGAC  49 286
   Moth_0183 NONE
   Moth_0184 NONE
   Moth_0185 NONE
   Moth_0186  181450 ..  181461 +  -2.2  -4.66163   GGAAGCACGTGGGTA                TAGC TGAT GCTG                 TTTTTAGGTCACGCT  67 96
   Moth_0187  182135 ..  182149 +    -5  -3.12847   GCTGGGAGGCGGTCA               TCAGTT TTT GACTGA               TTGAATGTAAAACTT  50 144
   Moth_0188  184594 ..  184631 + -11.9  -4.56597   TGTTGTCAAATAAGG   GAAGGGGGCTGCCCTGCC GCT GGC-GGGCATGCCCCTGC   TTTTTAACCGGAGGG 100 47
   Moth_0189  186318 ..  186345 +   -17  -5.03314   CCGTGGGTTGCCCCC        TGCCCCTGCCGT GAAA GCGGCAGGGGCG         TTTTTTCGCCCTGGA 100 43
   Moth_0193 NONE
   Moth_0194  191105 ..  191128 + -14.6  -2.64274   ATGAACTTTAGCGTA          TAGCCGCCGG CTTT TCGGCGGCTA           TAGATTTAGCGGGGT  90 37
   Moth_0200  197842 ..  197894 +  -4.9  -4.64861   TCAACTTCTCCTGCC CCCCGGG-CAAGGGTATGAGGGC CAGCCTGAC GCCTTC-TACCTTGATCCCGGGG TTTATTTTGGCCCGG  72 215
   Moth_0204  200520 ..  200542 +  -6.2  -5.55664   ATGAAAGGATGGCCA           GAGAGGGCGG GAC CCTTTCTCTC           TTTTTTTAATCCTCA 100 37
   Moth_0207  203378 ..  203404 +    -5  -5.74122   CCCCGCTATTTTTAT         GCCGTTCGGC CATGGAT GCCAGGCGGC         TTTTTTTATATAATC 100 65
   Moth_0208 NONE
   Moth_0209 NONE
   Moth_0210 NONE
   Moth_0211 NONE
   Moth_0212 NONE
   Moth_0213  209548 ..  209572 + -12.2  -4.29176   ACAGGGTTGGTGAAA         CTCCGCC-GGT CATA ACCTGGCGGAG          TTTTGCATTAACTAT  95 54
   Moth_0214 NONE
   Moth_0215 NONE
   Moth_0216 NONE
   Moth_0217 NONE
   Moth_0218 NONE
   Moth_0219  216142 ..  216166 + -12.9  -4.84529   TGGTGCAGATGTGAA          GGATCGTAGTC ATT GACTGCGGTCC          TTTTTGCATTTATGG 100 49
   Moth_0220 NONE
   Moth_0221 NONE
   Moth_0222  219596 ..  219612 +  -2.3  -3.90922   ATTATAACTGGTGGC              GAATAAA GCA TATATTC              TTATTTAAGGGGAAT  52 52
   Moth_0223  220862 ..  220886 +  -7.8  -5.47218   TTTGAGGTCCTGACA         CCGCCGTTACC CCTC GG-GGCGGCGG          TTTTTTTACATGACC  95 180
   Moth_0224  222674 ..  222691 +  -2.5  -2.78032   TGTGCCTGGTGCGGA             CGGCCGG TGGA CCGGGGG              CTATTTTGCCCGCAG  40 197
   Moth_0225  223592 ..  223616 +  -3.6  -3.24488   CACCGGCACCATTTA         CCC-T-GTACCG GTC CGGTGCGATGGG         GTTTATTTACCAGAA  46 269
   Moth_0226  223933 ..  223954 + -18.7  -3.96148   AATGCTAGCCTACCG           GGCCCCGGC ATGA GCCGGGGCC            TTTCTGGTGCCAGGG 100 33
   Moth_0227  224667 ..  224697 + -14.2   -5.4477   ATTTGGAGATTATGG       GAGAAATTGGCC GTTTGGG GGCCAATTTCTC       TTTTTTTGACCATTT 100 50
   Moth_0228  225529 ..  225545 +    -8  -4.88288   AGGTTTTTCTCTTAA              GGAACC AGCAC GGTTCC              TTTTATGTTATTTTG  86 79
   Moth_0229  228642 ..  228656 +  -2.8  -3.55444   CTTAAGCAACTGAGC               GCGA AGTTTGC TCGC               TTTAGCACCTGGAGC  49 282
   Moth_0230  229856 ..  229894 + -20.4  -3.61164   CTGGCAGCGTAGAAA   GCAAGGCTAAAGCCAGGC TTC GCCGGGCTTTAGCCTTGA   CTTTTTTCGGGGCTT 100 16
   Moth_0231 NONE
   Moth_0232  232144 ..  232168 +  -9.3  -5.00616   TTAAAAGAATGAAAA         GCCCGGTGCT GTTTTA AGC-CCGGGC          TTTTTTAAAAGGAGG 100 37
   Moth_0233 NONE
   Moth_0234 NONE
   Moth_0235 NONE
   Moth_0236  236189 ..  236204 +  -6.2  -4.56597   AAATCAACCTGGAAA              TGCTAT TTTG ATAGCA               TTTTTACGGAGGAAG  75 232
   Moth_0237  237243 ..  237260 + -14.1   -5.0925   CGCATCGACATAAAA             CCGCCCC TAAA GGGGCGG              TTTTTACTTTTAGCG 100 107
   Moth_0240  239615 ..  239652 +  -3.2  -3.53091   CCGGGAAAACTGATG   TGCCGGCCGGGGCGGGC CGGGT GACGGTACCGGC-GGCG   TTTCCCGGAGGAGGT  50 119
   Moth_0241 NONE
   Moth_0242  244869 ..  244901 + -16.3  -3.75817   AGCGACCCGGCTGCC      CCGGCGGGCGG TAGCGCGATGC CCGCCCGCCGG      TCTTTATTGTGAGCG 100 72
   Moth_0243  247030 ..  247066 + -21.7  -2.90496   GCCGTTATAAAGAAA    GGCAAAGGGCGGGGCAT TAA ATGCCCCGCCTTTTGAC    TGGTTTCAGGGCGAC 100 67
   Moth_0244 NONE
   Moth_0245 NONE
   Moth_0246  250228 ..  250263 +  -2.4  -3.32343   ACTAGGCGGTGGTTG    GTTTGCCGAGGATCTG GCGT CAGATCGGCCGCGGGC     TTCTAGCCCTCTGCG  45 90
   Moth_0247  251415 ..  251468 + -22.6  -3.53012   CGGGAGGGCAGGCAG GTAG-TACAGGCCCCCGGGGACAGG AGGAC CCTGTCCCCGGGGGCCTGAAATTAA TTTCGGCCAGCAGGA 100 47
   Moth_0248  252169 ..  252193 +  -5.7  -2.74018   GGCCTGACCAGGCCG          GTGGTCAGG CTACAGC CCTCACCAC          ATATGTTTTTAATCG  51 144
   Moth_0249 NONE
   Moth_0250  252729 ..  252746 +  -3.3  -4.67048   ATTGTTAGTGTAAGG             GGGAGCGC CAT GC-CGCCC             TTTATTTTAAAATCC  69 33
   Moth_0251  254881 ..  254893 +  -7.7  -4.13945   TGCCGATAATTGCCC                CACAC CCG GTGTG                TTTTGCCGTGGCGAT  74 177
   Moth_0254  259400 ..  259412 +  -6.9  -3.24232   TGGAGGGGGAGAGCG                CTGCC GGC GGCGG                TATGTTTCCCCGGGC  57 90
   Moth_0255 NONE
   Moth_0256 NONE
   Moth_0257 NONE
   Moth_0258  266037 ..  266070 +    -3  -3.99374   CGCTACCTGAGTACA     GGCAACCGGAGGTAG AAAGA CTAACCCCGGA-GCC     TTATTCTTCGTGGAC  56 11
   Moth_0259  267450 ..  267474 +  -6.9  -2.74605   GGTAGGCAGGATCCG          GGAAGGCCCCC GGT GGGGGCAGACC          TAAATTTTCACAGGA  53 36
   Moth_0260 NONE
   Moth_0261 NONE
   Moth_0262  271273 ..  271292 +   -15   -3.6215   GGGCTCTAAAAAAGG            CGGTCGCC GCAA GGCGACCG             TTTCGCATGCCTTGG  95 32
   Moth_0263 NONE
   Moth_0264 NONE
   Moth_0265 NONE
   Moth_0266  276410 ..  276434 + -17.1   -3.6715   CTTTAGAAAAAGAAA          CCCCGGCCTGG TAA CCATGCCGGGG          TTTAAAATTGCCTCA 100 45
   Moth_0268  278824 ..  278859 +  -6.8  -4.55295   ACCGGCTCAACTTCA    GTAATCACCTCCTGGCC GTG GGCCGGTAGGAGG-TAC    TTTATTTCTAGACCG  76 333
   Moth_0271  280375 ..  280392 +  -6.9  -5.40072   AACATAACGATTATA             CCGGGCA GAGC TGCCCGA              TTTTTTTAGGAGGAG  93 39
   Moth_0272  280973 ..  280999 +  -7.2  -5.42259   TGGGATTGTAAAAGA         TACCTGGTATCC GGT GGGAGCCGGGTA         TTTTTTTACCGGTAG  93 30
   Moth_0273 NONE
   Moth_0274  283724 ..  283777 + -10.4  -2.87132   GGAGCCACCCCTTGA CGTTACCCCT-CTCTCCCGTGTTAT AATAA ATCAGGCGGGAGAGCAGGAGTGACG TATATGGGCCGCCAG  71 50
   Moth_0275  284701 ..  284726 +  -9.8  -4.07746   TTGCCTTGCAGGCTT         GCAGGTC-TCC GGAAA GGATGACCTGC         TTATCTTTTTCCAGG  81 478
   Moth_0279  288165 ..  288184 +  -4.2  -2.72049   CCTCAAAAGCAATGG            CAAGGGCA ACCT TGTCCCTG             TCATTCAGGAATGTA  44 99
   Moth_0280  289080 ..  289093 +  -5.3   -4.7254   TTCTTGAAGCAAAAT               CTTTG ATAT CAAAG                TTTTTAATAACGCCT  75 20
   Moth_0282  289691 ..  289704 +  -3.9  -3.61517   TTAACATGTTGGAAA               GTTAA CCAG TTAAC                TTGTTAACAAACCAT  52 49
   Moth_0283  290232 ..  290243 +  -3.6  -4.07877   GATTTTCATGAGCGT                CCCG GTTG TGGG                 TTCTTTATCACCTGA  60 193
   Moth_0285 NONE
   Moth_0286 NONE
   Moth_0287  292532 ..  292546 +  -8.5  -5.79595   TCCTTCCATAAAATA               CCGGG TTAAC CCCGG               TTTTTTGTTTTACAG 100 30
   Moth_0288  293653 ..  293667 +  -3.5   -3.2614   AGTTTACCCTTGAGC               CGGTA GCTAG TGCCG               TTAATATAGAAAATG  45 250
   Moth_0291 NONE
   Moth_0292  299317 ..  299329 +  -4.1  -3.30124   GTGTAAACTAGAGTG                CAATC GGC GGTTG                TTATAACGGCTAACG  47 150
   Moth_0295  301985 ..  302010 +  -9.7  -3.75629   ATACCAAAACAATGA         CGAGCCGG-GAA ATA TCCTCCGGCTCG         TTTACATTGCGCATA  76 162
   Moth_0301  305885 ..  305901 +  -4.3  -2.93435   CATGGAAGCCGATGG              GTGGCTG CCG CAGCCGG              TCTATAAATCCTTAG  47 420
   Moth_0302  306762 ..  306779 +  -9.9  -4.20868   CCCACTCAAACTGAA             CTCTAGC ATTT GCTAGAG              TTATTCTTTTAGGGG  83 20
   Moth_0304  309105 ..  309127 +  -5.5  -4.88067   CCGGAGGGCTCTTCT          GGCTGCTGCT GTTC GGCGGC-GCC           TTTTTATCGATCCGT  78 71
   Moth_0305  310036 ..  310049 +  -2.3  -3.62859   AGGAGTTGACGAGCC               TTGCG CAAC CGCTA                TTTCCCCATTCTAGT  50 79
   Moth_0306 NONE
   Moth_0307 NONE
   Moth_0308 NONE
   Moth_0309 NONE
   Moth_0310 NONE
   Moth_0311 NONE
   Moth_0312  317689 ..  317718 +  -9.2  -3.59315   TGCGCCGAACGAAAA       GCAGCAGGAACG CTAACC CGCGCCTGCTGC        TTTAAAACTACTTGA  71 10
   Moth_0313 NONE
   Moth_0314  319046 ..  319065 + -10.7  -5.14563   ACAGCACCGGCAATA            GGAGCCC GAAACA GGGCTCC             TTTTTTGATGGGAGG 100 138
   Moth_0315 NONE
   Moth_0316  321863 ..  321881 +    -3  -4.27316   GGTGGATCCCTTTCT             GGTTACCA CAG TGGTCCCC             TTTTCGATTGCCACA  59 57
   Moth_0317 NONE
   Moth_0318  323095 ..  323107 +  -2.7  -2.68806   ATTTTACCGATGACA                TTGAA GGG TTCGA                TGAATTATTATGAAA  41 0
   Moth_0319  323736 ..  323755 + -10.7  -4.44667   TGGCATATAGGCTCT            GGACCGG CTATAA CCGGTCC             TTTGTTATTGAGGGG  91 162
   Moth_0320  324848 ..  324858 +  -3.2  -2.60808   GGCATAATAAAATAA                 CTTC AGA GGAG                 TGAATTATCCATGCT  42 26
   Moth_0321 NONE
   Moth_0322  327447 ..  327459 +  -7.7  -3.58504   GCGTTGATAAGGGAG                GTCAC TTT GTGAC                TATGTTTTTAATGAT  66 34
   Moth_0324 NONE
   Moth_0325 NONE
   Moth_0326  332012 ..  332028 +  -2.9  -4.32046   GGTCTGCGGCCACCA              GCTGGAT CAG GTCGAGC              TTTGGTTTTTAGCGG  62 392
   Moth_0327 NONE
   Moth_0328  333066 ..  333094 +  -5.9  -2.66272   ATAGTGAAGGGAGGG        ATAGCGGGCTTCT GGC AGAAGCCTGCAGA        TAAATTTGAGTAGAA  51 37
   Moth_0329  333749 ..  333778 + -12.9  -3.86106   CGTAAAGTGAACTAC       CCCTCTCTAACCC CTCC GAGTTAGGGAGGG        TTTCCTGCTTCATCT  93 36
   Moth_0330 NONE
   Moth_0331 NONE
   Moth_0332 NONE
   Moth_0333 NONE
   Moth_0334  339089 ..  339104 +  -6.8   -3.8615   TTGGACGAAGTAGGG              GCGGGT TGGA ATCCGC               TTTACGCTTTTTTTC  66 458
   Moth_0335  340657 ..  340684 +  -5.6  -4.21933   AACATGTCCCGGTTT        TCCAGTAAGGCGG GTG CTGCCTAA-TGGA        TTATTTTCAGCTTGC  66 2
   Moth_0336 NONE
   Moth_0337 NONE
   Moth_0338  342716 ..  342746 + -11.8  -5.60993   GAATTAGACTTAACT       GCGGGCCTCTCCCT GGA AGGGAGGGGCTTTC       TTTTTTTCTGGGAGG 100 34
   Moth_0339 NONE
   Moth_0340 NONE
   Moth_0341  344820 ..  344831 +  -2.2  -3.30124   GGCGAAAATAGTTTG                C-CCC AAT GGGAG                TTGTGGACCATGAGG  45 1
   Moth_0342 NONE
   Moth_0343  348456 ..  348472 + -10.8  -5.67283   ATTTAGCTTTTTTAA              CCCCGG CATCC CCGGGG              TTTTTTCTTTAGGTT 100 35
   Moth_0344  351128 ..  351147 +  -7.1  -5.95539   GTAAAATTTTTTAAG            CCGGGAT ATCGAG GTCCCGG             TTTTTTTCTTTCAGG 100 37
   Moth_0345  352277 ..  352293 +  -5.1  -3.95219   CAAGTCCAGGCATAT              CAAGGTT TTA GGCCTTG              TTTATGGGCTTTAAA  61 60
   Moth_0346 NONE
   Moth_0347 NONE
   Moth_0348  355465 ..  355478 +  -3.7  -4.11216   ATACTACATCTCCTG               GGCGC TGGG GCACC                TTTTAGAACTGGCCG  58 382
   Moth_0349 NONE
   Moth_0350  358197 ..  358210 +  -5.3  -3.33696   ATATTATAAATCCAG               CTTTC GCCA GAAAG                TTAGTTGGAAAGGAG  53 207
   Moth_0352  359650 ..  359676 + -10.1  -4.07568   CCTGCGTCAGGGACC        TCCC-GGCCCCG GCAG CGGCGCCAGGGA         TTTTAGCGGCCGCGC  85 62
   Moth_0353 NONE
   Moth_0354 NONE
   Moth_0355 NONE
   Moth_0356  362331 ..  362376 + -11.4  -4.82901   ATAAGCCGCAAACTA TGAAAGAGGACGTC-AAGGTT TAAAC AACCTTTGCCGTCCTCTTTTG TTTTTATAGGAAAAC 100 55
   Moth_0357 NONE
   Moth_0358 NONE
   Moth_0359  364940 ..  364956 +  -4.4  -4.07687   TAGGGAATGAGAAGG              GGAAGG AAAAG CCTTTC              TTTTCCCAGGAAAGT  60 194
   Moth_0361 NONE
   Moth_0362 NONE
   Moth_0363 NONE
   Moth_0364  367880 ..  367906 + -10.9  -5.26119   ACTCAAGCCGTAAAG        GGCACCGGGAAG TTAT TTTCCCGG-GCC         TTTTCTTTTTGGGAG 100 64
   Moth_0365  370165 ..  370199 +  -7.6   -3.9777   ATAACTTAAACTAAA     GCCCCTGGCCTGCGGG TTA CCCTGGGGACAGGAGC     TTTGTGGGTCTTCGG  73 274
   Moth_0366  371764 ..  371774 +    -4  -3.29144   AGTGATGGGGGCAAT                 GTTA GCA TAAC                 TTATAACGAAGCTAC  50 504
   Moth_0368 NONE
   Moth_0369  374647 ..  374696 + -14.8  -5.03314   GCGGGGCTAGATATA TAACTATTAAAGGAACCCGGTTTT ATAA AAAGCCGGGTTCCTTTA-T-GTTA TTTTTTAAGGATCAG 100 54
   Moth_0371  376827 ..  376838 +  -2.2  -3.33696   TGGCTTTGAGCGCCG                CC-GG TAT CCAGG                TTCGTTAAGGAGGCA  45 6
   Moth_0372  377450 ..  377472 +  -9.1  -5.48787   ACCAGGTATATCAAG           GCTTCTCGG GTTTA CCGGGAGGC           TTTTTTCTATATTAT 100 244
   Moth_0374  379330 ..  379361 + -13.1  -4.77757   CGGAGAGGGCAGTGA      GGCCCATGCTG GAATGTACGA CAGCATGGGCC       TTTTAATTTTTCGGC 100 188
   Moth_0375  380636 ..  380658 +  -2.9  -4.68645   CCCTAAATTGATCGT          TATG-TATAG TCAT CTATACCATA           TTTTACTTTTGCGTG  68 97
   Moth_0376  381403 ..  381413 +  -3.2  -2.89191   CAGCGACTATAAAAA                 GGTG AAA TACC                 TATATGGCCCTGTAG  43 29
   Moth_0377 NONE
   Moth_0378 NONE
   Moth_0379 NONE
   Moth_0380 NONE
   Moth_0381 NONE
   Moth_0382 NONE
   Moth_0383  389292 ..  389305 +  -3.1  -3.27298   AGAACTGTCTTGACA               TGCTG GTGA TAGCA                TTAATGCTTCAAACG  47 185
   Moth_0384  391237 ..  391258 +  -5.2  -3.10597   TATTTTATAAACCAG           GAGGAGTT ACCGTA AATTCCTC            ATTTTCCGTAGAAAC  52 111
   Moth_0385  392172 ..  392189 +  -2.7  -2.62184   AAAGGACCGGAGGAG             CGCTCCAT GAG GTGGA-CG             TCATATAAGCAAGGA  41 94
   Moth_0386  393440 ..  393450 +  -8.2  -2.75382   GAGAAAACATTTGTT                 CCGG AAG CCGG                 TACTTGCGTGCCGTG  62 75
   Moth_0387  394270 ..  394324 +  -9.5  -3.51232   TAATGCACGGAAGGT TGGCAACGATAAGGAAT-GGGGCC TGAAAAAT GGCCCCTATTCTTTATTCATGCCA TTGGTTTACCCCGGG  74 44
   Moth_0388 NONE
   Moth_0389 NONE
   Moth_0390  397551 ..  397580 +  -2.7  -4.11623   ACCCTAATGCAACAT       TACTCTACCAAGG AATC CCTGGGTAGCGGG        TTTACTTTAATGCTC  56 148
   Moth_0391 NONE
   Moth_0392 NONE
   Moth_0393  399167 ..  399177 +  -5.4  -3.38812   GCTAATAAATTGCCG                 GCTA CGG TAGC                 TATTATTAACGGGCG  54 111
   Moth_0394  401077 ..  401115 + -15.4  -5.41143   TAAATATGGCTTAGC   GAGACCTTTGCACCCTGA TAA TAGGGGTGTAGAGGTCTC   TTTTTTTGGCCGCTG 100 181
   Moth_0395  402076 ..  402095 + -10.6   -3.4782   TTGCAGGATTAGAAG            GCCCCGGC GATT GCCAGGGC             TTAAATTTTTAATCT  77 282
   Moth_0396  402746 ..  402765 +  -6.4  -3.31231   TTATATTTGTAGCCC            TGCCCTAC CCTG GTGGGGTA             TCTTGTAAATTGTTT  59 247
   Moth_0397 NONE
   Moth_0398 NONE
   Moth_0399  405404 ..  405415 +  -2.2  -3.98661   AGAGAAGTTATCAAA                GACT AGGA GGTC                 TTTATAATGGCTGTA  55 20
   Moth_0400  406333 ..  406368 +  -5.4  -5.24129   ACGTTTATTCCCGGG   CGGGGCCA-G-TCCCG TAAAGC CGGGCTCCTGGTCCCG    TTTTTTATCCACCAC  85 40
   Moth_0401  407647 ..  407667 + -19.7  -4.21936   AATAGTATTAAGAAA            CCCCCGGGG AAC CCCCGGGGG            TTTTAAGGTTATCCC 100 36
   Moth_0405  411783 ..  411794 +  -3.6  -2.79183   AGGTTTAAAATAGAA                CCCT GAGG GGGG                 TGTGATAGGCATGGC  43 20
   Moth_0406  412604 ..  412625 + -13.7  -5.40072   CGGCGTAGTCAAAGC           TCCCGGGCA GTGG TGCCCGGGG            TTTTTTTACACGCAC 100 75
   Moth_0412  416211 ..  416237 +  -2.3   -4.4891   TCGCCCCCTGGAGAG        ACAGACACCCACC TCC GG-GGGT-TCTGC        TTTTATACTGGTCGA  63 310
   Moth_0414  417192 ..  417233 + -23.4  -4.63218   TAGGGTTTTCGGAAG TGTGAACAGCTTCCTGTT GGGAGA AACAGGAAGCTGTTCACA  TTTTGTTCACCCGCA 100 225
   Moth_0415  417513 ..  417526 +  -8.1  -4.21194   AGGTGGAGGTGGCCC               CCTGG AAGG CCAGG                TTTTGAGTAGTCGAC  75 6
   Moth_0416  418479 ..  418497 +  -4.4  -4.59109   TGCCGGGATATCTCC             TGCCCGGC GTG GCCGACCA             TTTTTCCCAGCTCTG  72 275
   Moth_0421  425203 ..  425214 +  -2.2  -3.82097   AGGGAGGGGTCGATG                CACT GCTG GGTG                 TTTAATAGCTTTACG  52 9
   Moth_0422 NONE
   Moth_0423  427171 ..  427181 +  -2.6  -3.28712   TTTTAATATGGGACC                 TTAA GAA TTAA                 TTCTAAGAGGAGCGG  47 15
   Moth_0424 NONE
   Moth_0425 NONE
   Moth_0426 NONE
   Moth_0427 NONE
   Moth_0428  431910 ..  431923 +  -3.1  -2.79878   CATATCAAAGAAAGT               GCTCGA ATT TCG-GC               CTTTAAATGAGTAAA  42 2
   Moth_0429 NONE
   Moth_0430  435046 ..  435057 +  -5.8  -3.61398   GACTTCTTCAATTAC                CGCA TATC TGCG                 TTGTTGCCCGGCCAG  59 202
   Moth_0431  436150 ..  436170 +  -7.5  -5.47218   ATCACCACCTTAACC            CCCGGCT CAGATAA GGCCGGG            TTTTTTTGCGTAAGG  93 171
   Moth_0432 NONE
   Moth_0433 NONE
   Moth_0434 NONE
   Moth_0435 NONE
   Moth_0436 NONE
   Moth_0437 NONE
   Moth_0438  438997 ..  439009 +  -6.9  -2.72661   TGTAACCGGCCTATT                CCCTC ATG GGGGG                TGCTTGCCAATAGTA  53 44
   Moth_0439 NONE
   Moth_0440 NONE
   Moth_0441 NONE
   Moth_0442 NONE
   Moth_0443 NONE
   Moth_0444 NONE
   Moth_0445 NONE
   Moth_0446  448055 ..  448071 +  -3.5  -2.71712   AGCTTGCTTTAAAAG              CCCCGCC GAT GGGGAGG              ATTTGCCGGGGCAGG  42 29
   Moth_0447  448576 ..  448604 +  -7.6  -3.77666   TGGCCGATTTGATGG       CGTCGT--TGGAGT TCA ACTCCAGGACGACG       TTTAGATTGGCTATA  66 244
   Moth_0449  450609 ..  450629 + -12.6  -3.66178   ATCATTCCTGGCAAA            GGGGAGCT TTTAT AGCTCCCC            TTTGCCGTTCCAGGA  90 119
   Moth_0450 NONE
   Moth_0451 NONE
   Moth_0452  454535 ..  454559 + -14.4  -3.01243   AAAATCCCCTGCATG          TTGCCCTGGA CTAAT TCCAGGGCAA          TAATTATTATATAGG  90 42
   Moth_0453 NONE
   Moth_0454  457745 ..  457761 +  -5.9   -4.9725   TAGTATAAAGAAGGT              GTTATCA GAA TGGTAAC              TTTTTCTATGGCCCT  81 10
   Moth_0455  458502 ..  458531 +  -3.4  -3.11103   GCTACCGGCCTCCGG       GCGGGGTGGTGCC TTGAC GGC-CCTCCATGC       TTACCTGGCTCTTTT  46 9
   Moth_0456  459321 ..  459338 + -10.5  -5.09259   TCTATGCCAGCAAAA             CCCCGGT TCAG GCCGGGG              TTTTATTTTACCCTC 100 229
   Moth_0457  460672 ..  460694 +   -17   -5.1485   GTATGGAGAATAGAA           GCGCCGGGTG TTT CACCTGGCGC           TTTTTATATTACTTC 100 47
   Moth_0460 NONE
   Moth_0461  464564 ..  464591 + -17.1  -5.26918   GCAGGCCCCGGTCCA        GTACCCTCCGG GTCAGG CCGGAGGGTAC         TTTTTTATGGGCTAT 100 68
   Moth_0464  469113 ..  469123 +  -6.8  -4.08945   GCCTCGGCCGGGAGA                 CAGC TTA GCTG                 TTTTCGGAGGCTGGT  68 18
   Moth_0465 NONE
   Moth_0466 NONE
   Moth_0467  472157 ..  472190 + -10.9  -4.62475   CTAGGGATTATTGAA     GGCGGAGTGCTGGCT AACC GGTCAGGACCCCGCC      TTTTAATTTATCCCT 100 316
   Moth_0469 NONE
   Moth_0470 NONE
   Moth_0471  474000 ..  474021 +  -6.5  -5.39721   CCCTGTAATTTGTCC           GGGTTGCCT TCGG GGGCAACCA            TTTTTTATATCCTCA  93 45
   Moth_0473  476398 ..  476413 + -11.8  -5.21709   CCTTACACTAATAGA              GCCGCC TGCG GGCGGC               TTTTTTGATGTGCGC 100 43
   Moth_0474 NONE
   Moth_0475 NONE
   Moth_0476 NONE
   Moth_0477  482440 ..  482470 +  -7.6  -4.91852   CTTTTTTATATAATA       TGACCAACAGGG TTAAATT TCCAGTTGGTCA       TTTATTTTTAATCCG  86 112
   Moth_0478 NONE
   Moth_0479 NONE
   Moth_0480  488447 ..  488458 +  -7.2  -2.86288   ATGGTAGGTAGTGAA                GGCG GCGA CGCC                 CTTTAATAAGATTTA  57 102
   Moth_0481 NONE
   Moth_0482  496241 ..  496258 +  -2.7  -2.66272   ACAAGTTGATTTCCT             TAATACC CTGT GGTACTA              TAACTTTGAATGGGA  41 32
   Moth_0483  496639 ..  496658 +  -4.2  -3.64882   CCACCAGGTTGAGGT            GCAGGCGT GAGA AGGCTTGC             TATTATTTCTGCTGA  55 16
   Moth_0484  496886 ..  496910 +  -7.2  -4.41817   AAATTTTATAAGAAA          CCTGCTAC TCAATAGTT GTAGCAGG          TTTTGGCTTATTTTA  76 30
   Moth_0485 NONE
   Moth_0486  498523 ..  498542 + -12.2  -2.78463   TAGTGGTCGAGTAGA            GGTATGCC TTGC GGCATACC             TCTACTCGACCACCT  80 277
   Moth_0487  498783 ..  498793 +  -2.4  -2.80816   ATATCCAGGCCATCA                 CGGC ACG GCCA                 TCTAATCACTGGGGG  40 40
   Moth_0488 NONE
   Moth_0489 NONE
   Moth_0490 NONE
   Moth_0491  506243 ..  506284 +  -6.4  -5.49568   TCAAGGCCCTTGTGG TTTCAACCCTCGCCCGGC ATGGAA GCCGGGCGCGACATGAGA  TTTTTGTTTTGCGTT  93 435
   Moth_0499  516689 ..  516707 + -13.2  -3.99494   ATCCCTGAAACCCTT             GCGCAACA AGC TGTTGCGC             TTATTGTTCACTTAG 100 305
   Moth_0503 NONE
   Moth_0504  523859 ..  523882 + -12.4  -3.78067   GGGGGATAAAACCAA          GCCACCGGTG GGTA TGCCGGTGGC           TTTAAGTTAACTGTT  88 182
   Moth_0507  526703 ..  526741 + -15.4  -4.62904   CCGGGCGGTGAGCCA   TAAAAAACCCCCGGTAGA GGG TCTGCCGGGGGTTTGCTA   TTTTTGCGGGTCTTT 100 55
   Moth_0510 NONE
   Moth_0511 NONE
   Moth_0512  532562 ..  532586 + -14.3  -4.57341   ATGGCAAGAAAAATT          GCCGGCGCTAA AAT TTAGCACCGGC          TTTTTAGCAGGAATT 100 15
   Moth_0513 NONE
   Moth_0514 NONE
   Moth_0515 NONE
   Moth_0516  536262 ..  536280 +    -8  -5.04249   CCTGGTTCGCAAAGA             GGGTCGCT TGA GGCGCCCC             TTTGTTTTTTCGACA  90 73
   Moth_0517  538373 ..  538407 + -20.1  -3.68738   GCTGGTGAATAAAGG     GGCGGGGGTCTGCAA ATTGC TTGCAGGCCCTCGCC     TTCTCTGTTACAATG 100 41
   Moth_0518 NONE
   Moth_0519 NONE
   Moth_0520  540731 ..  540774 +  -9.4  -2.61727   AAAATAGCCTCCATG CCGGCCTGCCGCCAGCAAAA AGGG TCTTGCCAGGAGCAGGCCGG TCAATTATAATAAAT  63 34
   Moth_0523  544103 ..  544122 +  -9.3  -5.00884   AAGTGGTAACCAAAA            CCCTGCT CTAAAA AGCAGGG             TTTTTTACCGAAGAT 100 39
   Moth_0524 NONE
   Moth_0525 NONE
   Moth_0526  545985 ..  546013 + -14.7  -3.35224   TATTTTTGCTTATTA        GTACCTCGGAC CTGACCC GTCCGAGGTAC        TCTTTCACAGGCTAT  93 177
   Moth_0527  547532 ..  547542 +  -3.2  -2.64416   AACGTGGAGGTGTGT                 TGGC AGT GTCA                 GTTCTGGTACCAATG  42 62
   Moth_0528 NONE
   Moth_0529  549424 ..  549447 + -15.3  -4.18494   CAGCCTGATTGCCAA          GGGCGGTGG GTATTA CCACCGCCC           TTTTACGTCCCCCTG 100 33
   Moth_0530  551249 ..  551265 +  -3.5  -2.66106   CGGCACCAAACATTG              GCCGGCC GGT GGGCTGC              TAGGTTATTGCAATA  42 6
   Moth_0531  553743 ..  553770 +   -17  -5.24129   CAACGCGGAGCAGCA        CCCCTCGTCCGT CCGG GCGGACGGGGGG         TTTTTTGTAGCGGGG 100 96
   Moth_0532 NONE
   Moth_0533 NONE
   Moth_0534 NONE
   Moth_0535 NONE
   Moth_0536  559809 ..  559826 +  -2.6  -4.13767   GCAGGTTAGTTTACA             GGCCGA CATCCT TCGACC              TTTTAACGTACAGGC  56 44
   Moth_0537 NONE
   Moth_0538 NONE
   Moth_0539 NONE
   Moth_0540  564381 ..  564402 +  -8.7  -5.21709   TGTTTTTGGGGAGAA           GACGGGG AAAAAAGG CCCCGTC            TTTTTTCCTATGCCG  95 55
   Moth_0541 NONE
   Moth_0542 NONE
   Moth_0543  566082 ..  566101 +   -10  -4.19735   TAAGGTATGAGACGG            TCCCCCTT TCGG GAGGGGGA             TTTCCTTTTGCCGGC  83 31
   Moth_0544  567343 ..  567359 + -12.3  -3.13565   AGGTTACTCTATTGA              CAAGGGG TAA CCCCTTG              TGTATATTAGTAATT  82 41
   Moth_0545 NONE
   Moth_0546  569394 ..  569420 + -11.5  -4.55295   TTACTAAAAGGCCGG         CAGGGCCGGGG ATAAA CCCCGGCCTTC         TTTGTTTATCCCGGG 100 34
   Moth_0547 NONE
   Moth_0548 NONE
   Moth_0549  572132 ..  572163 + -15.2  -5.63517   CTATTACGGCGAAGA      CGCCTTAAACGGGT AAAA GCCCGTTAAAGGCG       TTTTTTATTTACCCC 100 129
   Moth_0550  572621 ..  572632 +  -5.8  -2.72661   ACGGGCGAAAGGGGC                CAGG CTGC CCTG                 TGATTGCAAGTAGTA  51 11
   Moth_0551 NONE
   Moth_0552  574710 ..  574741 + -12.9  -5.31275   TATTAAAGGCGATAT      ACCCCGGTCCCGC CCCAGA GCGGGAACGGGGG       TTTTTTATGATGGCG 100 66
   Moth_0553  576522 ..  576541 +  -2.1  -3.98159   GCGGGTCGGTTAGCA            GGGGGTA TATTTT TACTCTC             TTTCCTGTTATACTA  55 28
   Moth_0554 NONE
   Moth_0555 NONE
   Moth_0556  581122 ..  581135 +  -2.3  -3.05844   CAAACCACATGGTAC               CTGGC GGCG GCGAG                TCTTAGCCTGGGAGG  42 114
   Moth_0557 NONE
   Moth_0558  581960 ..  581970 +  -2.4  -2.50784   CTGTTTGCTCGGAGG                 AGGC AAG GCCA                 GTGTTCATGGATTTA  39 171
   Moth_0559  582288 ..  582307 + -13.6  -4.01888   AGCCGTCCCTTACAA            CCCCTGGA TTGT TCCAGGGG             TTTCTAGTATCGGCT 100 70
   Moth_0560  583124 ..  583137 +  -2.3  -4.30995   AGAAGTCTATTTTCG               GAGGA GTCT TCCCC                TTGTTTTATGACGAA  57 262
   Moth_0561  584401 ..  584418 +  -6.9  -3.16191   TTTGAGTATGTGGAA             GAGCCCT AAAG AGGGCCC              TTCATAGGAATATCG  57 17
   Moth_0562 NONE
   Moth_0563 NONE
   Moth_0564 NONE
   Moth_0565  588034 ..  588056 + -11.4  -5.07486   CCCGGGCGTATTGAA           CCTCCTATTA ATA TAATAGGGGG           TTTTTGTTAAGCATC 100 51
   Moth_0566  588710 ..  588722 +  -6.2  -3.28712   CACCCTAATTCATAT                GCGG ACGGG CCGC                TTATGACGGCCAGCA  57 53
   Moth_0567 NONE
   Moth_0568  591699 ..  591711 +  -3.3  -3.16191   TTGTCAATGTGGTAG                CTCGC CGG GCCAG                TTGATGGACATCTAA  46 9
   Moth_0569  593467 ..  593493 + -15.2  -2.72947   GGGCGGCCTTCCATC         ATTCGCCGGGAT CCA ATCCCGGCGAAA         ATTATGTCGTCGCTG  95 53
   Moth_0570  594296 ..  594314 +  -6.7  -2.86164   TTGACACCCGCCAAG             GGCCAAG ATAAA CTTGGTC             TGTAGTGCTTACCAG  54 73
   Moth_0571 NONE
   Moth_0572  596131 ..  596146 + -10.4  -5.03314   GGGATAGCTTCTTGA              CCGGTC CGGG GACCGG               TTTTTTACACCTCCG 100 102
   Moth_0573 NONE
   Moth_0574 NONE
   Moth_0575  600750 ..  600775 +  -7.5  -3.53091   TAGATTATAAACGCG         GCTCCCGGCAG GCTT TTCCTGGGAGC          TTTACCAGGAGGGCT  64 100
   Moth_0576  601763 ..  601809 +  -9.4  -4.71418   GCAGGCTATCTGGAC CATCATTGCCATGGGGGAGCAT TGA ATGCTCCCCCATGGTAGGCCTA TTTCTTTTGCGTCTT 100 1
   Moth_0579 NONE
   Moth_0580  604773 ..  604811 + -33.4  -3.50853   TTACGCTAGATGGAA   CAGAAAGCGGGCCGGGCT TTT AGCCCGGCCCGCTTTCTG   TTATAATTAAGCCAG 100 32
   Moth_0581 NONE
   Moth_0582 NONE
   Moth_0583  608981 ..  609002 +  -7.9  -5.40072   GGTCACCTGCAACCG           GCCGGTGCC TTTG GGTGCTGGC            TTTTTTTGCGAAAGG  95 48
   Moth_0584 NONE
   Moth_0585 NONE
   Moth_0586  612868 ..  612889 +  -5.7  -5.61596   CTATTTTCGGCAGGA           GGGTGAGCC GTAT GGCCCACCA            TTTTTTTCTACCAAT 100 168
   Moth_0587 NONE
   Moth_0588 NONE
   Moth_0589 NONE
   Moth_0590  615746 ..  615783 + -15.7  -3.08726   CCGGTGGCGAGCTTA   TGGGAAAAACCCGGTCC GATA GGACCGGGTTTTTTGCG    GTCTTTTTTAGCCTC 100 78
   Moth_0591 NONE
   Moth_0592  617434 ..  617448 +    -5  -2.66695   CCTCCGGCGACCCCC               GGGTAA TCA TTATCC               ATCTTTACTAAAGGA  46 20
   Moth_0593 NONE
   Moth_0594 NONE
   Moth_0595 NONE
   Moth_0596 NONE
   Moth_0597  622408 ..  622427 +  -9.2  -3.72576   CTCTCGTTCAACGGC            CCGGGGCA GGGT TTCCCCGG             TTTCCTGGGCACCGC  74 284
   Moth_0599 NONE
   Moth_0600  624238 ..  624250 +  -4.7  -3.03124   ACTGGATAGACTTCT                GCCGG CGC CCGAC                TCTTCCAGGATCACA  49 275
   Moth_0601 NONE
   Moth_0602  625546 ..  625577 +  -9.4  -5.08824   TGCTGTTACGGAGAG      CAAGCTCCCGTCCCT GGC AGGG-CGGGAGCCTC      TTTTTTAAGTAGCCG 100 94
   Moth_0603 NONE
   Moth_0604 NONE
   Moth_0605  629791 ..  629806 +  -3.2  -2.87211   AACTGGGAGAAGGCA              GATCCT AGCA AGGAGC               TATATCCCGGCGGGT  43 18
   Moth_0606 NONE
   Moth_0607  633408 ..  633434 + -14.5  -4.65722   ATAAGTTGGCCCAAA         GGCTGTTGACC ATACC GGTCAGCAGCC         TTTCTTTGTCTATGA 100 50
   Moth_0608 NONE
   Moth_0609 NONE
   Moth_0610 NONE
   Moth_0611 NONE
   Moth_0612  638391 ..  638425 +  -2.8  -2.83903   TAAATAATTAAGCCC     AAAGGGGAAGAAAC AGCAAGG GTTTCTTCCCCGCC     TCCCTTTTTAAAAAC  42 34
   Moth_0613 NONE
   Moth_0614 NONE
   Moth_0615  642352 ..  642370 + -10.2  -2.70932   TCACCGCCCTTGATT             TCCGCCGG CGG CCGGGGGA             TGGTTAAACCCCCCA  63 395
   Moth_0619 NONE
   Moth_0620  644084 ..  644116 + -22.8  -4.54047   CGAACAGGTAGAAAA      GCTCAGGCGGCGCC GACCG GGCGTCGCCTGAGC      TTTTCTGTACGGTGA 100 45
   Moth_0621 NONE
   Moth_0622  646140 ..  646160 +  -2.4  -4.13945   CCGGCAAGGTTGCAG            TCCGGGGG ATTTA CTGCCGGG            TTTTAAAGTAAGGCT  57 309
   Moth_0623 NONE
   Moth_0624  649397 ..  649419 + -11.2  -2.71712   AGCGGCAGTCGGAGG           CTGGCGCCGG AAG CCGGTCCCAG           GTTTAAAACGCCGGG  72 47
   Moth_0625 NONE
   Moth_0626  651897 ..  651908 +    -3  -2.79492   GAACCCGGCCTGCTA                TAAG TATC CTTA                 ATTTCAGGTTCGGGC  42 332
   Moth_0628 NONE
   Moth_0629 NONE
   Moth_0630  654601 ..  654629 +  -5.3  -4.37092   TGACACCATAGAAAA        CGTTTGCTATACT AAC AGCGTAGAAAACG        TTTTCTACAAAAAAT  69 145
   Moth_0631  655645 ..  655667 +  -7.2  -2.59668   ATGGAATAAGTATAG           TTAATTTAGT TTA ACTAAGTTAA           GTTGTCAAGGTATTG  56 12
   Moth_0632  657447 ..  657473 +  -2.8  -4.19472   GCTACTTGCCAGACA         GGCTGATGCCGC CTG GCGGCATGGACG         TTTTGAGATATATTA  59 159
   Moth_0633  659269 ..  659300 + -11.6  -5.84381   CATCTGTTAAGGATA      CCGC-CCGGTGAATG ATC CGTTCACCGAAGCGG      TTTTTTTATTGGTCG 100 184
   Moth_0635 NONE
   Moth_0636  661168 ..  661178 +    -4  -4.40963   ATGTCGCCAGCCACT                 TTGA AGT TCAA                 TTCTTTTTGAAAGAT  65 5
   Moth_0637 NONE
   Moth_0638 NONE
   Moth_0639 NONE
   Moth_0640 NONE
   Moth_0641 NONE
   Moth_0642 NONE
   Moth_0643  676654 ..  676664 +  -3.2  -4.31433   AGAGAACAATTAATT                 CGTC TGG GATG                 TTTGTTGTGACCATC  63 5
   Moth_0644  677499 ..  677511 +  -6.2  -3.18383   CACTACCCGGTATTT                GGCC ATGCA GGCC                TTGATACCTAAGGCT  54 501
   Moth_0650  682375 ..  682388 +  -3.1  -5.25803   TTAGCCATTACAGGT               TTGCT CAAA AGCAG                TTTTTTATACCGATT  77 302
   Moth_0654 NONE
   Moth_0655  686332 ..  686350 +  -2.3  -3.01365   ACAGGGCTAGGGTCA            GGCG-GAG TTCC CGCGCGCC             ATTTATGGTATGCTC  42 134
   Moth_0656  688478 ..  688494 +  -2.1   -5.1471   GAGGTGTACCTGCAG              AAGGCCT GAC AGGCCCA              TTTATTTTTTGTCAT  73 17
   Moth_0657  689222 ..  689235 +  -3.8  -3.35679   TACCAGCATTGTTTA               GGGA GGAATG TCCC                TTATGCCTCGAAACA  50 109
   Moth_0658  689568 ..  689582 +  -2.1   -5.3104   AGCAGCTTATTCCCG              T-GGCC AACC GGCCCA               TTTTATTTTTCGTCA  76 98
   Moth_0660  690844 ..  690859 +    -6  -3.65046   CAAATCACCGTGCGG              GGGCGG CGCT CCTCCC               TTATTGAACTGGGCG  61 291
   Moth_0662 NONE
   Moth_0663  693896 ..  693913 +  -6.3  -2.69647   TTTCCTGTGGTAGCT             G-GTCCAG TAC CTGGACGC             TAGTCTGTACAGGTT  53 252
   Moth_0664 NONE
   Moth_0665  698473 ..  698493 +  -3.9  -4.78752   CTTCCAGGAGATAAT            TTGGCCTGC ATA GTGGGCTGA            TTTTTAAGTTCTAAT  71 86
   Moth_0666  700194 ..  700218 +  -6.3  -4.45544   AACTGCCATAAACCG          GGGGCAGGATT TTA AGTCCAGGCCC          TTTTCCTTAATAGGC  74 485
   Moth_0668 NONE
   Moth_0669 NONE
   Moth_0670  703821 ..  703836 + -10.4  -3.41126   TTGTCAGGCTCCCTT              CCTGCC GCCT GGCAGG               TTATGAAGTTTATAA  75 373
   Moth_0671 NONE
   Moth_0672  705186 ..  705213 +  -4.2  -5.49579   TTAAATTTATAATGA        TAAGGCTTGC TGGTGTTT GCAGGTCTTA         TTTTGTTTTTTGTAC  83 115
   Moth_0673  706427 ..  706476 +  -3.9   -4.1021   TTTACAGCAAGCCTG GATTTTGTTGCAAGCATAGTGCTA TAA TAGTAC-ATTTTTGTAAGAAAATC TTTCTGGTTGTAAAG  60 149
   Moth_0674  707754 ..  707774 +  -3.2  -3.56216   TGTTAGAGGCGATTA            CGCTGGCT TGACC ATCCAGTG            TTATATCCATTGGTT  50 35
   Moth_0675 NONE
   Moth_0676  712380 ..  712417 +  -5.4  -3.10796   CCCTGAAGCAGGGCA   GCCCC-ACGGCGGCCTA TAACC TGGGCAGCGGCCGGGGC   TATTCGGTACTGGAG  52 309
   Moth_0678 NONE
   Moth_0679  713993 ..  714033 +  -2.4   -3.5594   AATTGGAGGACATCA TTGCTACGGCCTGGCAGTG GCAC CGCCGC-AGGCCGCGGGGA  TTTAAAGGATAACTT  47 516
   Moth_0687 NONE
   Moth_0688  718363 ..  718379 +  -3.5  -4.06055   TGGATCAAACTGGGT              GCCTGCG CAC CGCCGGA              TTTCCTTTAGCGCAT  58 364
   Moth_0692  723762 ..  723777 +  -8.2  -5.02074   CAAAATACCATCCCA              GGGCTC GTAA GGGCCC               TTTTTTAGAACGTGC  93 321
   Moth_0694  724928 ..  724951 +  -9.6  -5.07652   TGAGAAAGTTATTGA          CATAGCACGG CATG CCGTGCTATC           TTTTATTTTAGAGAA 100 155
   Moth_0695  725558 ..  725570 +  -4.1  -3.21099   AAAATCCGCCGGACC                CGTAA TGG TTGCG                TTAATCATCGCGAAC  48 39
   Moth_0696  726356 ..  726366 +    -4  -3.24709   ACTGGCGAAATTACT                 TTTC GTT GAAA                 TTAATGGATATTTTA  48 17
   Moth_0697  728080 ..  728108 + -13.2  -4.62471   GAGCTTATAATAAAA        GGCGCGGCTTTT TAAAT AAAGGTCGCGCC        TTTTTACACCTTGAA 100 105
   Moth_0698  729094 ..  729112 +  -8.9  -2.98942   AAGCCTGATTGGTGA             GAAAGCG GCAAA CGCTTTC             TATGTATAAAGCCAT  66 33
   Moth_0699  730232 ..  730253 + -15.9  -2.67166   TCTAACCAGGCAGTT           GGGGAGGGA GCAA TCCCTCCCC            CTTAGTTAATTGCCT 100 36
   Moth_0700 NONE
   Moth_0701  733093 ..  733105 +  -6.2  -3.21276   ATAGTTGGCCCTTGA                GCCC CGATC GGGC                TATTATCGAAGGCAA  55 338
   Moth_0703 NONE
   Moth_0704  735791 ..  735824 +  -3.2   -3.1434   CCGGTGTTACATCTG    GCCGGCA--GTCGT TATAAAAC GCGACCCTGCCGGC     TAATTTTCCCTATTT  46 43
   Moth_0705 NONE
   Moth_0706 NONE
   Moth_0707 NONE
   Moth_0708 NONE
   Moth_0709  741755 ..  741783 + -11.7  -5.63517   TAGCCGGTAAAAAGA        GGGGTGGGGTTGC TAA GGAACTCCACCTC        TTTTTTATTTGGCCC 100 38
   Moth_0710  743471 ..  743503 + -11.9  -2.72463   CACTTCCTCCCCTGA      AAGACGGCGCCGGTT TTA GATCGGCGCCGTCGC      TGCTTCCAGGTAGGT  75 193
   Moth_0713 NONE
   Moth_0714 NONE
   Moth_0715 NONE
   Moth_0716 NONE
   Moth_0717  748093 ..  748118 +  -9.8   -5.2189   ATTAGTAAACAAAAA         CAGGTTATCC CTGGAC GGGTAACCTG          TTTTTTAGTGGTTAC 100 83
   Moth_0718  749807 ..  749851 +  -3.4  -4.56597   GGTAAAGAAAACAGT GGCCTCGCCGTAGCGGTTAA ACCAC TTCTCGGCTACGGCGAATTC TTTTTCGGAGAAAAA  69 248
   Moth_0720  751084 ..  751106 +    -7  -5.63236   TATTGGGCAAAGGAA           GGTACTCTTT GTA GGGGAGTACC           TTTTTCTTTTTAACT 100 175
   Moth_0721  751715 ..  751729 +  -3.4  -2.96656   CTCGCAAAGTCCAGG               CCGCTC TAC GGGAGG               TGGTTTAAATGTATG  45 3
   Moth_0722 NONE
   Moth_0723  753877 ..  753887 +  -2.4  -2.96216   TTCTGGAGGTCTTGG                 GGGC AAT GCGC                 TATCTAATCATCGGC  42 60
   Moth_0724  755173 ..  755203 + -16.3  -2.73619   GGGTCGGCAGTTAGC       TCAAAGAGCGGGT CTCAA GCCCGCTCTTTGA       ATTTGGGCAGTAATT 100 93
   Moth_0725  757410 ..  757435 + -12.7  -4.55887   AAGCAATAGTATTAC         GGCCAGATTAG CTTT TTAATCTGGCC          TTTATCTTTTTAACC 100 167
   Moth_0726 NONE
   Moth_0727 NONE
   Moth_0728  761639 ..  761649 +  -2.6  -3.61398   GTGGTATGTAAATAG                 TATT AGG AATA                 TTGTTAGAGGGCCGA  49 273
   Moth_0729  762983 ..  763002 + -12.2  -3.74792   TAAAATCAGAGCAAA            GGCTGGAA TTTT TTCCAGCC             TTTAAATGTCTAATA  88 45
   Moth_0730 NONE
   Moth_0731  764667 ..  764705 +  -8.3  -4.13246   GGATATGACTCCAGA  TCCCCACCG-TTGG ATTTGTTATTTC CCAAACGGTGGGGA   TTTATATATACCATA  76 50
   Moth_0732  765162 ..  765172 +  -3.2  -2.80511   TGCCCTGCAAGAGGC                 GCTT AGG GAGC                 TGCTTGCCTTATGAA  43 1
   Moth_0733  765824 ..  765837 +  -2.3  -3.60475   GCCCTCTCCTTAAAC               CATGC CCTT GCAAG                TTTAAAGCCTTTCTT  47 28
   Moth_0734  766629 ..  766659 +  -3.1  -3.86252   GACAAAGTTTAAAAG      CGCCCTGCC-GGCC AGCG GGCCTGGCATGACC       TTATCTTTACTCACA  54 39
   Moth_0736  769609 ..  769632 + -13.2   -5.7946   GACACCCAGTAAAAG          TTCCGGGAGG ATGC CCTTCCGGAA           TTTTTTTATTGGCGG 100 51
   Moth_0738 NONE
   Moth_0739  774456 ..  774474 + -14.6   -4.4595   CCACGGGTGGAACGG             GGCTACCC AGG GGGTAGCC             TTTTAAATTTTGTCC 100 336
   Moth_0740  776442 ..  776484 + -11.2  -3.17714   GGGCACGGAAGTCCC GCCGGGGCC-G-AACCCGCT GCGGA GGCGGGCCGCCGGCCCCGGC TTCATCAACATTTAA  76 168
   Moth_0741 NONE
   Moth_0742 NONE
   Moth_0743  780716 ..  780729 +  -3.1  -4.18058   GGTGGGCCGCGTGTA               GGTAG CAAT TTACC                TTTTCAGGTGTGCTT  59 91
   Moth_0744 NONE
   Moth_0745  781859 ..  781872 +  -4.5  -2.78839   AGCGTAAAGGGTGAA               TTCGG TTGC CCGGA                ACTTTTTTCGGCTTT  47 238
   Moth_0746 NONE
   Moth_0747  784386 ..  784398 +  -9.1  -3.40403   TTTGCAAGGTTATTC                CACGC TCA GCGTG                TTGTAATAAAGGAAG  69 113
   Moth_0748  786048 ..  786082 + -11.4  -3.10052   CTCCAACCAACGATA    CGGCCAGCCGGGGAA TACGCT TACCCCGGC-GGCTG     CTTTATTAGCAGTGT  79 131
   Moth_0749 NONE
   Moth_0750  787259 ..  787272 +  -6.7  -2.58544   GCCAGGGAGTACTTG               CACCA TCGG TGGTG                ATTCTAACCATGAAC  53 177
   Moth_0751  788485 ..  788499 +  -8.6  -3.14463   GGGCAATATAACGTA               TAAGGC GGC GCCTTA               TTGATGCAGGAAATT  64 23
   Moth_0752 NONE
   Moth_0753 NONE
   Moth_0754 NONE
   Moth_0755 NONE
   Moth_0756 NONE
   Moth_0757  794533 ..  794546 +  -8.1  -2.62263   CCGCCAGACCCTGCG               GGCCT TTGA AGGCC                TGATATAAGACAACT  58 4
   Moth_0758 NONE
   Moth_0759  796777 ..  796788 +  -2.2  -2.71322   GCAGTTTTAAGATTC                CCTT GCAG GAGG                 TGGTATGTGGCTTAC  39 97
   Moth_0760  798072 ..  798094 +   -12  -3.46068   TTGGTCAGCACAGAA           GAGCCGGC CCGTACA GCCGGCTC           TCTTTAAATTGAAAG  86 55
   Moth_0761 NONE
   Moth_0762  800721 ..  800736 +  -2.6  -4.28323   GTTTTGGTAAAGCTG              TATCAGG AAG CC-GATA              TTTATGTTAATTGAT  59 140
   Moth_0764 NONE
   Moth_0765  804042 ..  804069 +  -8.4  -3.53012   GTAGTTTACTGGCAG        GCGTTGCAGGTT TTTA AACCAGCAACCC         TTTAGGCACAAGGCG  69 138
   Moth_0766 NONE
   Moth_0767  805391 ..  805422 +  -3.7  -5.29385   CTGTATTGATTGCAT      GAAAGAGCCGTTT CTCCAT AGACGGCTCATTA       TTTTTTGGTTAAATT  79 401
   Moth_0768 NONE
   Moth_0769 NONE
   Moth_0770 NONE
   Moth_0771 NONE
   Moth_0772  809905 ..  809916 +  -7.2  -2.67925   ATCATTGCCCGGGGA                GGCG AAGA CGCC                 ATTGTGGTCTAGAGT  56 2
   Moth_0773 NONE
   Moth_0774  812057 ..  812068 +  -2.2  -3.24879   GCAAATGAAAGGGAT                C-GCC TAT GGCTG                GTTTTCACTTTTCCC  43 99
   Moth_0775  812491 ..  812529 +  -5.3  -3.59315   TACCGCCGCACATTT   GAATAGGCGGCCATCTT CTTTA AAAATAGCCGTCAATTC   TTTAGACATCCTTCG  56 20
   Moth_0776  814198 ..  814210 +  -4.7  -3.14564   CCGGCGGATTTTAGC                CGCCC GGC GGGCC                TTAATACCAGGCTCG  50 50
   Moth_0777  814746 ..  814759 +  -3.1  -4.07568   AGAGTAAAAAGGCAT               CA-GCC CCC GGCCTG               TTTTGGGGCGGGAAG  56 69
   Moth_0778  815257 ..  815267 +  -2.4   -3.1978   CGTCTTTACCAATAT                 CGAC AGC GCCG                 TGTTGCTATAAAGGT  43 4
   Moth_0779  816471 ..  816494 +  -8.8   -3.2056   AAGGAATAACAGGGA          GTTGGGGGCT ATAA AGGCCCCGAC           TTCCTGCCTCTGACT  64 240
   Moth_0780 NONE
   Moth_0781  817637 ..  817651 +  -4.2  -3.78775   ACCCTGAAAACGCAA               GGCTAT ATG GTGGCC               TTTGGTCCTGGAAAG  55 97
   Moth_0782 NONE
   Moth_0783 NONE
   Moth_0784 NONE
   Moth_0785 NONE
   Moth_0786 NONE
   Moth_0787 NONE
   Moth_0788  821835 ..  821854 +  -2.1  -3.15366   TACGGGGTTGGCCGC            GGTGATG AGAGCA CATAACC             TGTTGGCATTTTACG  43 21
   Moth_0789 NONE
   Moth_0790 NONE
   Moth_0791 NONE
   Moth_0792  827136 ..  827165 +  -3.5  -4.38712   CTGGGGAGAAAGTTG       TGAGGGAGGGGTCA ACA TGACCG-TCCCGCG       TTTTATCCGAATCAA  63 23
   Moth_0793 NONE
   Moth_0794 NONE
   Moth_0795 NONE
   Moth_0796 NONE
   Moth_0797 NONE
   Moth_0798  831953 ..  832009 +  -9.4  -3.53091   AGCCCAGATTGAAGC TCGCTTCCCAGTTTT-CCGGGTCGGCCT CCA GGGCCG-CCCGGTAAAAGAGGGCGGCCA TTTGGGGACGGCGAT  69 403
   Moth_0800 NONE
   Moth_0801 NONE
   Moth_0802 NONE
   Moth_0803  834977 ..  834993 +  -3.6  -2.52464   GGACCGGGTTCTCCA              GGCCCT GGAAA AGGCCC              TGGCTTAGGACGGGG  42 1
   Moth_0804 NONE
   Moth_0805  837498 ..  837530 + -15.7  -4.06502   CCTGCCGTTAAAGTA      AGAGGCCGGGTTATA AAG TATAACCCGGCTTCC      TTTAATTTCAAACTA 100 347
   Moth_0808  839262 ..  839286 + -14.3   -5.7946   GCTACGCCATCTTTC          GCCTGGCCC GCTAAAA GGGCCAGGC          TTTTTTTGTTCAAAA 100 12
   Moth_0809 NONE
   Moth_0810 NONE
   Moth_0811  841418 ..  841430 +  -3.3  -2.59714   AGCTGGACAAGACCT                TCCCG ACC CTGGA                CTGTTCTGCTTGAAT  42 0
   Moth_0812  843060 ..  843078 + -11.8  -2.60075   TGACACCCGGGCGAC             TGCCACTA TGT TAGTGGCA             ATTACTTCACCCGCC  75 244
   Moth_0814 NONE
   Moth_0815 NONE
   Moth_0816  846113 ..  846125 +  -2.6  -3.00797   AGCCTTGCTCTGCGG                CGGG GGTGG CCTG                GTTTATCCCTTTGAA  43 117
   Moth_0817  847370 ..  847405 + -10.5  -5.64421   GGTAGGCAACGGCAA    GACCTTC-ACCGCCCT GTAAG GGGGCGCTTGAAGGTC    TTTTTTATTTAACAT 100 320
   Moth_0818  848488 ..  848510 +  -7.6  -4.57581   GAAGGGAACACCGGG           ACCGGGGC CGGCAGA GCCCCGGC           TTTGTTATTTCCGGT  81 40
   Moth_0819  849927 ..  849954 +  -3.4  -2.70932   ATAATTAAGTATAAC        CGAT-GGCCGG AGGTATA CCGGCCGATCC        TGGTTCCAGGAGGAA  42 37
   Moth_0820 NONE
   Moth_0821  851036 ..  851049 +  -2.5  -2.77895   TCCTGCAGGTTATAA               TATTA AAAG TAATA                ATTGTTACCACTAAG  40 41
   Moth_0822  851482 ..  851499 +  -9.9  -5.63517   AGGAGGAACATTGAG             CCAGGTA AAAA TACCTGG              TTTTTTCTTTAAGGA 100 27
   Moth_0823  853641 ..  853652 +  -2.2  -3.30658   GAATAGTGAAGGCGA                CCTG GTTC TAGG                 TACTTTTTAATATGG  45 4
   Moth_0824  854714 ..  854736 +  -5.5  -2.59431   AACAACAGCCCGAAC          CGAGCCG-CA GTTC TGTCGGCGCG           TAGCTTCTGAGCGGC  48 223
   Moth_0825 NONE
   Moth_0826  857314 ..  857326 +    -2  -3.91897   GTCAACTGGAAATAA                TACT GCGGG AGTA                TTTGTAGCTGGAGCC  52 6
   Moth_0827 NONE
   Moth_0828 NONE
   Moth_0829  860387 ..  860412 +  -7.6  -5.31456   GGTATAGAAAAAAGT         TAGAACCCCG GCGAAA CGGGGTTATA          TTTTTTGTCCGTTGA  93 71
   Moth_0830  861248 ..  861273 + -14.7  -4.82901   AAAAAGAGAAACTAA         CCCCCGGGTAG TATT TTGCCCGGGGG          TTTTTGTGCGCCCGG 100 44
   Moth_0832  863954 ..  863966 +  -3.3  -3.90048   AAAAGCTGGCCCTAA                AGGAG AAT CTCCA                TGTTTTTACCCGGCA  55 201
   Moth_0833  865280 ..  865307 +  -9.3  -5.71712   GCCGCCTTGAAATAG        TAAACTCTTCC ATATAA GGGAGAGTTTA         TTTTTTTGTCTCCGG 100 272
   Moth_0834  865851 ..  865861 +  -2.4  -3.53012   GATATTTAGGGGTGG                 CGGC TTT GCCC                 TTTACCCACCAGCCG  47 32
   Moth_0835 NONE
   Moth_0836  867332 ..  867342 +  -6.8  -2.60496   GCCAGGCCGGGGCCG                 GGGT TTA ACCC                 ATCTTTAACCGGGAA  53 18
   Moth_0837  869528 ..  869556 + -17.4  -3.00704   GGGGCCTTAGACTCC        GGGCCCGGCGCC AGCAG GGTGCCGGGCTC        TCTCCTTTCGAGGCT 100 31
   Moth_0838 NONE
   Moth_0839 NONE
   Moth_0840 NONE
   Moth_0841 NONE
   Moth_0842 NONE
   Moth_0843  877143 ..  877153 +  -2.4  -3.14026   GGGACAGGCCCCTGT                 CACC TGT GGCG                 TTACCTCTGCATATG  43 57
   Moth_0844 NONE
   Moth_0845 NONE
   Moth_0846  880803 ..  880819 +  -6.6  -3.65046   GCGCCTGAATAAGAA              GTGAGA TAACT TCTCAC              TTCTTCCAGTGGACA  63 22
   Moth_0847 NONE
   Moth_0848 NONE
   Moth_0849 NONE
   Moth_0850  884422 ..  884441 + -10.8  -5.72616   TTGGGATCGTCAGAA            CTGTTACC TTGC GGTAACAG             TTTTTTTATATCCAT 100 47
   Moth_0851  885500 ..  885512 +  -3.3  -2.78867   CTGAGGGGGAAAGAC                CGGTG GTC CAGCG                CTTATTGAACCTTGC  43 37
   Moth_0852  886360 ..  886372 +  -9.1  -5.55769   AAGTATCTTCTTACG                GCCCT ATC AGGGC                TTTTTTATTATGCCC 100 152
   Moth_0853 NONE
   Moth_0854  887909 ..  887921 +  -9.1  -6.28401   GCCTGTGGCCCTGAA                CCACC GGA GGTGG                TTTTTTTCTTTTTTA 100 27
   Moth_0855  888271 ..  888302 + -13.1  -2.50589   GAAAAGGCTTAAGAT      CCCCGGTCTTTAT GTTATA ATAAAGCCCGGGG       GTGGTTTCTTTGGCG  81 29
   Moth_0856 NONE
   Moth_0857  890123 ..  890133 +  -2.6  -2.88249   GGCGGGGAAGCAGGA                 TTTA CAA TAAA                 TATGTAGAAAGTATA  42 41
   Moth_0858 NONE
   Moth_0859 NONE
   Moth_0860 NONE
   Moth_0861 NONE
   Moth_0862  893047 ..  893061 +  -5.6  -4.36914   GTAACGGCATGATAA               GCCCCT GGA AGGAGC               TTTTATCGGAGGAGC  69 89
   Moth_0863  896022 ..  896036 +  -7.1  -3.90744   GGAAGGCCCGGGCAC               CTCCC CGGAA GGGAG               TTATTTCAAGGCGAA  69 78
   Moth_0864  896657 ..  896677 + -13.3  -5.55769   GCGATAAAGTAAAAA            TCCTGCGTC CCT GACGCGGGA            TTTTTTGTTATAAGC 100 12
   Moth_0865 NONE
   Moth_0866 NONE
   Moth_0867  899001 ..  899011 +  -3.2  -3.20361   CTGGTGGATTACTAC                 TCCT GGG GGGA                 TTAGCTTGCCCTTTT  46 11
   Moth_0868 NONE
   Moth_0869 NONE
   Moth_0870 NONE
   Moth_0871 NONE
   Moth_0872  902422 ..  902439 +  -3.5  -3.67792   TGACATAAAAAATTA             TTTTTCT AGCA GGAAAAA              TTTACCTGGGTGTCA  53 33
   Moth_0873  904066 ..  904085 + -12.2  -4.84017   TATCCTTGATAAACT            TACCCCGA GGTA TCGGGGTA             TTTTTGTGGAGGATT 100 98
   Moth_0874 NONE
   Moth_0875  905895 ..  905907 +  -4.1  -3.25595   TTGTCCCTGGCAGCG                GGATG TGC TATCC                TAGTTTTGGTTTTGA  48 45
   Moth_0876 NONE
   Moth_0877  907276 ..  907299 +   -11  -4.72272   CTCGTGGTACGCTAA          GCCTGCGC CAGCAACA GCGCAGGC           TTTTTAGTGCCCGGA 100 128
   Moth_0878  907937 ..  907966 +  -5.9  -5.64274   GGGGGCGGCAACGTT       CTCCTTATTAGC CGGCAGA GC-AATAAGGAG       TTTTTTTATGCCTGG 100 68
   Moth_0879  908913 ..  908927 +  -3.5  -3.14848   CCTGTTGATTGGAGG               TGCCA ACTGA TGGCG               ATTTTAATAAAAGGC  46 16
   Moth_0880 NONE
   Moth_0881 NONE
   Moth_0882  914674 ..  914717 + -13.6  -3.53012   AAATCGCCTCCGCCC CACCCCGGCAGGAGCAGCAG CCCG CGGCTGCACCGGCCGGGCGG TTTCCCGGCCGGCCC  91 53
   Moth_0883  915702 ..  915715 +  -2.3  -3.43187   GAAATAATAACTTCG               GCCTG CTTT CATGC                TTGATAATTTTTGTC  45 34
   Moth_0884 NONE
   Moth_0885  916722 ..  916733 +  -2.2  -5.00616   ATCCTCGTTGTTATG                GGTA TAAT TGCC                 TTTTTTACAAAGGAA  70 181
   Moth_0887  922150 ..  922191 +  -3.1   -2.7242   GCTTGTAGAGTAAGG GTGATCAGGTT-TGCATTTT GTC AAAATGCACGGCCTGGGCAA TGACTTTGTCCTGGT  41 88
   Moth_0888  923172 ..  923183 +  -7.2  -3.33696   GCAGGTTCCCGGAGG                GCGC CTTT GCGC                 TTAGTTCAGAAGAAC  62 198
   Moth_0889 NONE
   Moth_0890 NONE
   Moth_0891 NONE
   Moth_0892 NONE
   Moth_0893 NONE
   Moth_0894  928452 ..  928462 +  -8.2  -5.03314   GAGCTTTAAATTAGC                 CCGG GGG CCGG                 TTTTTTAACCATCCG  93 67
   Moth_0895  930167 ..  930188 +   -13  -3.60104   AGGAGAAGGACGAAA           GCCCGTGC CATCGA GCACGGGC            TGTTTCTAATCTCCC  89 47
   Moth_0896 NONE
   Moth_0897 NONE
   Moth_0898  934970 ..  934991 +  -2.9  -3.15861   CCGGGGAGATTCTGG           GATGCGTAT AAAA AAACGCCTC            TTCATCGGCCTCCTG  45 15
   Moth_0899 NONE
   Moth_0900 NONE
   Moth_0901  937803 ..  937816 +  -2.3  -4.32034   GAATAGAAATTTTAC               TCTGG TGAT CCTGA                TTTTGGTCCTGCTCC  61 48
   Moth_0904 NONE
   Moth_0905  941008 ..  941025 +  -8.4  -5.64006   GGGTTACATAGGAAA             GGGGAG AAAAAA CTCCCC              TTTTTTTCATTCCCT 100 208
   Moth_0906 NONE
   Moth_0907 NONE
   Moth_0908 NONE
   Moth_0909 NONE
   Moth_0910 NONE
   Moth_0911 NONE
   Moth_0912 NONE
   Moth_0913 NONE
   Moth_0914  950314 ..  950330 +  -6.5  -5.67967   CCTTTGCCTGCCTAG              CCCCG GAGTCCG CGGGG              TTTTTTTATACTGCT 100 224
   Moth_0915 NONE
   Moth_0916 NONE
   Moth_0917  953598 ..  953626 +  -5.9  -3.72576   AAAGCCAAACCACCC        CCCGCCGCTTAAG CAA CTTAAGCGCCAAG        TTTGCTAGCCGAAAA  61 168
   Moth_0918 NONE
   Moth_0919  954755 ..  954774 +   -15   -3.2056   GGTTAAAAGTCAAAA            CCCGGGGT GAAA ACCCCGGG             TTACTAAATATCAAT  91 41
   Moth_0921  956633 ..  956664 +  -5.9  -3.66178   GCAGTAATTCGCGAA     GCCTGTCAAGGTCGCC GTA GGCGGCC--G-CAGGC     TTTAACGTTGACAGG  61 67
   Moth_0922 NONE
   Moth_0923  959178 ..  959207 +  -3.5  -3.46219   AAATTTTTTAAGCCA       CACTAACACCAAG ATTA TTTGGTGAAGGTG        GTTTTCTTATGCGCT  50 72
   Moth_0924  959619 ..  959641 +  -4.1  -5.58454   GGCTATAAAAAATTA           AAAAGGCCT GCCCG GGGCCTTTA           TTTTTTTGGTATCCA  91 33
   Moth_0925  960166 ..  960186 + -16.9  -4.75472   TAACGTAATGCTTGA            TGGCGGGTG CTG CACCCGCCA            TTTTCTTAATGTAAC 100 38
   Moth_0927  962153 ..  962188 + -25.6  -4.36914   CTGACGATGGACAAA    CAGGGAGGGAACCGGT CACG GCCGGTTCCCTCCCTG     TTTTATCCCAACCAA 100 37
   Moth_0932  966555 ..  966578 +  -5.2  -5.10933   CGTGAACCTAAGTCT          CCCGGT-AGTC GTA GACGCGCCGGG          TTTTCTTTTCGCTGC  82 36
   Moth_0936 NONE
   Moth_0937  972071 ..  972092 +  -4.4  -3.05715   TAATAGCAGTGAGCT           GCTCCC CAAGGGGTAC GGGAGC            TTCACTGGCAAACTT  47 345
   Moth_0940  974746 ..  974766 +  -4.6   -3.1544   CATGCGCCCCCGTTC            CGGTTGAC ACCAG GCCGACCG            TTCGCTATAATCTAC  50 150
   Moth_0941 NONE
   Moth_0942  975518 ..  975539 + -13.1  -5.64006   GCCGAGTAAGTGTTA           TAACCGGCA ATTG TGCCGGTTA            TTTTTTTGCTTGCAT 100 32
   Moth_0943 NONE
   Moth_0944 NONE
   Moth_0945 NONE
   Moth_0946  979165 ..  979195 +  -4.6  -3.90582   AGCCCGGCTGGGCGC       CTTGACAGGGTAGG TGA CAAACCATGTCAGG       TATTGTTTTTCTCTT  59 13
   Moth_0947 NONE
   Moth_0948 NONE
   Moth_0949 NONE
   Moth_0950 NONE
   Moth_0951 NONE
   Moth_0952  983545 ..  983559 +   -10  -5.05113   AAATTACCAGCAAGA               CTGCTC ACC GAGCAG               TTTTCTTTATGTAGA 100 40
   Moth_0953  987167 ..  987195 + -16.7  -3.48593   CGGCTTAAACACAGA        GAAGCCCCAGCCG TTG TGGCCGGGGCTTC        TTGTGTCCACGGCTA 100 33
   Moth_0955 NONE
   Moth_0956 NONE
   Moth_0957 NONE
   Moth_0958 NONE
   Moth_0959 NONE
   Moth_0960 NONE
   Moth_0961  993888 ..  993929 + -14.5  -3.90112   TAAATAAACCTTGGA CAAAAGGCCTCGCCTCTGG TAAA TTAGAGGGGAGGCCTTTGG  TTTAGTTGGAGGGAA 100 55
   Moth_0962 NONE
   Moth_0963  996216 ..  996249 +  -4.3  -3.36256   GCGAGGTTAGCTGCC     GGGTGCGGACCAAGG ATGG CCCTACCCCGCGCCC      CTTTTTCCCCGTATA  50 66
   Moth_0964  997519 ..  997541 +  -7.8  -5.56264   TTTGTAAGGGCAGTA           TACCTGCT GCAAGCG AGCAGGTA           TTTTTTATCTTTCCA 100 83
   Moth_0965  998074 ..  998086 +  -6.2  -3.11634   TGGTAGGGAGTGGGG                CCGG GGTGA CCGG                TTGAGTAATATCAAA  55 109
   Moth_0966  999489 ..  999504 +  -4.7   -3.3422   AAAGGCCGCATCCCC              TTCCC CTTTTA GGGAA               CTTTTTGAGGAGGTG  52 14
   Moth_0967 NONE
   Moth_0968 NONE
   Moth_0969 NONE
   Moth_0970 1001326 .. 1001337 +  -5.8  -3.14404   TAGCCGCCGGGAAGG                GGAG AGAA CTCC                 TTAACTCCTTGATGT  55 10
   Moth_0971 1001785 .. 1001809 + -12.2  -3.42395   GAAGAAGTTGAACAA          CGGGACTGGT GCTCA ATCAGTCCCG          TGTTTGACTAATGGG  85 50
   Moth_0972 NONE
   Moth_0973 1003217 .. 1003227 +  -2.6  -3.12449   AAAGGCCCTGAAAAC                 TAAA AGC TTTA                 TCTGTATTGCTGCCC  45 30
   Moth_0974 NONE
   Moth_0975 NONE
   Moth_0976 NONE
   Moth_0977 NONE
   Moth_0978 NONE
   Moth_0979 NONE
   Moth_0980 NONE
   Moth_0981 NONE
   Moth_0982 NONE
   Moth_0983 1010240 .. 1010280 +    -3  -3.69216   GAGGGAAACCGGAAC  GGTGATCACCCTCAACCA CTATC TGGCCGTGGGCGGTCTCC  TCTTTTGCATCGGCC  51 21
   Moth_0984 NONE
   Moth_0985 NONE
   Moth_0986 NONE
   Moth_0987 NONE
   Moth_0988 1015882 .. 1015896 +  -7.8  -3.91084   TCACCGCCGCCTCGC               CTCGGC TTC GCTGAG               TTTGCTTACGCCTCA  70 103
   Moth_0991 NONE
   Moth_0992 1020835 .. 1020850 + -10.4  -5.32944   ACAACCATAAGCAAA              TCGCCC GGAA GGGCGA               TTTTTTACTTGTAGG 100 40
   Moth_0993 NONE
   Moth_0994 1022775 .. 1022798 + -16.7  -3.95435   TCAGTAGTTAAACTT          CGCCCGGGG AATCTC CCCCGGGCG           TTATGTTTTGAAAAA 100 34
   Moth_0998 NONE
   Moth_0999 NONE
   Moth_1000 1030283 .. 1030305 + -13.4  -3.44487   CGGGCGCATCTTGCT           GGAGCCGGCA AAC TGCCAGCTCC           TCTTTAAGTATAATG  83 351
   Moth_1002 NONE
   Moth_1003 1032511 .. 1032523 +  -4.8  -3.96148   CTTTTACAGTCGCCG                CCCT TGATC AGGG                TTTCTCCTGCCAGGC  62 388
   Moth_1009 1037799 .. 1037810 +  -2.2  -3.53224   GAAGAAAAAACTTAA                CTTG TTTT CAGG                 TTTCCCCGGAGCATA  47 45
   Moth_1010 1039054 .. 1039082 +  -8.2  -2.71745   TTCTCCACGGTGTAG       GCCGGGAAAGCTG AAGG CGG-TTTTCCGGC        GTTCCTTCTTACACG  61 12
   Moth_1011 1040146 .. 1040182 + -11.4  -3.59252   TTCAGTTAAGCTCCT    GAGCCCCAGGCTTGGC GGTAG GCATGGCCCGGGGCTC    TATTCTTTGGTCCCG  83 96
   Moth_1017 1046546 .. 1046562 +  -5.1  -5.83211   TAGCCAATAAATTAA              TCCCG GTTTAGG CGGGA              TTTTTTATTTTCGTG 100 53
   Moth_1018 NONE
   Moth_1019 NONE
   Moth_1020 NONE
   Moth_1021 NONE
   Moth_1022 NONE
   Moth_1023 1052476 .. 1052498 + -14.8  -2.89742   TACCAAATGATTGAG           CGCCCAGGGG CAT CCCCTGGGCA           TATATGCAGGTTGGA  90 64
   Moth_1024 1053764 .. 1053780 +  -5.7  -2.71712   TCAGAATACTCAAAA              GGGCTGG CTG CCGGCGC              ATTTACGGGAGCAAC  51 62
   Moth_1025 NONE
   Moth_1026 NONE
   Moth_1027 1058426 .. 1058438 +  -6.3  -2.64925   CCGGCAATTAACTTG                CACTT TAA AAGTG                ATTATGATAGCATAT  53 30
   Moth_1028 NONE
   Moth_1029 NONE
   Moth_1030 NONE
   Moth_1031 1062219 .. 1062251 +  -9.9  -3.90112   TTTATGACTTGCCGG      CACCAGAGGTTTATG CTA TACTAACCTCTGGTG      TTTGATTCCACACGC  79 85
   Moth_1032 1063078 .. 1063098 + -11.1  -3.09516   AGAATAATAATCCCG            GCGTAGGCT CCA GGCCTGCGC            TTACATAATCCGCAC  74 34
   Moth_1033 1063785 .. 1063800 +    -9  -5.40072   AGACAACCGGAAAAA              GAGCAC GGGA GTGCTC               TTTTTTTCCACGGGG 100 39
   Moth_1034 NONE
   Moth_1035 NONE
   Moth_1036 NONE
   Moth_1037 1065565 .. 1065590 + -13.3  -4.38712   AGAGTAAGATGGCAA         CAATCCCCCTC CAGT GAGGGGGTTTG          TTTTATAGCCATGAA 100 34
   Moth_1038 1066378 .. 1066393 +  -2.6   -2.7263   GCAGAGGGAGAGGCG              TTTTGG TGGC CTAAAA               ATTTGACCCGATGGT  41 4
   Moth_1039 NONE
   Moth_1040 NONE
   Moth_1041 1069501 .. 1069516 + -10.4  -3.89524   ATTCAAGGTTGAATG              TGGGGG CGAC CCCCCA               TTTATCACCTAACGT  82 43
   Moth_1042 NONE
   Moth_1043 NONE
   Moth_1044 NONE
   Moth_1045 1077483 .. 1077502 +   -10  -4.68724   TGTTTTGTTGGAAAA            GAGTGGGT TCCT GCCCACTC             TTTTATGTTGACTCC 100 165
   Moth_1046 NONE
   Moth_1047 NONE
   Moth_1048 NONE
   Moth_1049 NONE
   Moth_1050 NONE
   Moth_1051 NONE
   Moth_1052 NONE
   Moth_1053 NONE
   Moth_1054 1085794 .. 1085820 +  -6.4  -3.48276   AAATGAAAGCGATAT         CCGGGTAGCCGC CCG GAGTATACCCGG         TTATATACCCACGGC  61 174
   Moth_1055 1086349 .. 1086367 + -14.6  -5.18357   ACGCTAATTTTTCTG             GGAGCGGT AGA ACCGCTCC             TTTTTTAATGACTTC 100 34
   Moth_1056 1088746 .. 1088795 +  -2.4  -4.63218   AGGCGCCGATAGATG CATATACATTGATCAGGCAACC GAATAAAG GGGTG-C-GGTCAATGTATGTG TTTTATTGGCAGAGG  63 46
   Moth_1057 1089506 .. 1089519 +  -8.1    -5.626   TGAGATACTTCCAAA               CGGGT GAGC ACCCG                TTTTTTTATAAGGTA 100 19
   Moth_1058 NONE
   Moth_1059 1092051 .. 1092063 +  -4.7  -2.57132   ACTTGGCCGCCATCG                CCAGC TCC GCAGG                GTTGTAGGGGAGCCC  46 6
   Moth_1060 NONE
   Moth_1061 NONE
   Moth_1062 1093422 .. 1093455 +  -9.7  -4.79949   ATTCTGGTGATCCGG     GAGAAAACCG-GGGCG GGA TGCTCATGGTTTTCTC     TTATTTTTTTAGCGA 100 295
   Moth_1063 1094317 .. 1094345 +  -7.5  -2.64155   CATATATTGCAAGTA        GTACAGGTGTACT ATT AGTACAGGTGTAC        TAAGTTTGCAGGAGG  56 67
   Moth_1064 NONE
   Moth_1065 NONE
   Moth_1066 1096896 .. 1096909 +  -2.3  -3.53224   TGCCGAATTACTGCT               GCAGG AAGG CCTTC                TTTAGGAAAAAAGTA  47 7
   Moth_1067 NONE
   Moth_1068 1099175 .. 1099203 + -13.1  -3.90588   TTAGAACGTAAATAG        TACCGGGTCGGCG AAC TGCAGGCCCGGTA        TTTAATTGGCGCCTC  93 95
   Moth_1069 1100934 .. 1100958 + -20.1    -3.737   GGTGTAGCTACTAAA          GAACCGGTGCC ACG GGCACCGGTTC          TTTGCTGCCAGCTTG 100 34
   Moth_1072 1104523 .. 1104536 +  -6.7  -2.55351   GATGAAACCTAAGGG               CAGGA ATCT TCCTG                ATTGGTGTCGAAGAC  52 29
   Moth_1073 NONE
   Moth_1074 NONE
   Moth_1075 NONE
   Moth_1076 NONE
   Moth_1077 1109317 .. 1109332 +    -4  -4.20918   GTTCTGGAAACAGGT              GA-TCGC TAT GCGACTC              TTTATTGCCATTAAC  62 89
   Moth_1078 1109907 .. 1109920 +  -2.3  -3.61715   GGCTCGTTACCAGCC               TGCCC ACCA GGGGA                TTATTGACGGCGATG  50 51
   Moth_1079 NONE
   Moth_1080 1111717 .. 1111734 + -11.3  -4.77173   TATTCCTATGGTTAA             GCCGAGT TTCG ACTCGGC              TTTATTTTGTGAGCG 100 238
   Moth_1081 1113309 .. 1113354 + -12.1   -4.2828   TAGCGTGCTGTGAAG TTCAATGGCAGGGATGGGCAAG ATG CTTA-CCATCTCTGCCATTAAA TTTTCATACCTCGGG  95 38
   Moth_1082 NONE
   Moth_1083 1114887 .. 1114906 +    -5  -2.84801   GCTTTTTAAGAGGAG            TTTCACCA CCTG TGGCGAAA             TAGTATTTGAAGGTC  47 83
   Moth_1084 1115214 .. 1115250 +   -11  -3.49777   GGAAAACCCAGTAAA   TTTGAAGCCTGCTTACC GTGA GG-GAGCAGGCTTCAGG    TTATAATATATAGCA  79 27
   Moth_1085 1116129 .. 1116139 +    -4  -4.79223   CAGGGATGCGGGCGA                 CTAA GGA TTAG                 TTTTTGGTCATATAC  71 22
   Moth_1086 1116694 .. 1116719 + -11.1  -4.63048   AACTTAAGGTTCTTA         CTCCAGCCATG GTCG CGAGGCTGGAG          TTTGTTCTTTATAAA 100 274
   Moth_1087 NONE
   Moth_1088 NONE
   Moth_1089 NONE
   Moth_1090 NONE
   Moth_1091 NONE
   Moth_1092 NONE
   Moth_1093 NONE
   Moth_1094 NONE
   Moth_1095 NONE
   Moth_1096 NONE
   Moth_1097 1124927 .. 1124944 +  -2.7  -3.40403   TGGGATGAGGAGGAG             TAGCTGT GGCC AAAGCTA              TTATGCTCCAGGGAA  47 23
   Moth_1098 NONE
   Moth_1099 NONE
   Moth_1100 NONE
   Moth_1101 NONE
   Moth_1102 NONE
   Moth_1103 NONE
   Moth_1104 NONE
   Moth_1105 1133338 .. 1133391 +  -7.7  -3.54424   TAAGGTGGGGTAAAA GTAGGTCGTTCAAGGCAAACTACCT ACCAGG AGGTGGTTAGCTTTGGA-G-CCTAC TTTCCGGCCCTCACG  66 38
   Moth_1106 1133608 .. 1133622 + -12.8  -5.60993   CATGGGGCAGGACTA               GCCGGG TAT CCCGGC               TTTTTTTATCGAGGG 100 25
   Moth_1107 NONE
   Moth_1108 NONE
   Moth_1109 1137254 .. 1137267 +  -5.2  -2.78384   AGCATATATAGTTCC               CCGG CAGCAA CCGG                TATGCTAAGAAAAAA  49 62
   Moth_1110 NONE
   Moth_1111 1138313 .. 1138335 + -11.2  -4.27843   CATTAGAGCCTTGCA           TCCCGGTCAC GTA GCGGCCGGGA           TTGTTTGTATTTAAA  87 35
   Moth_1112 NONE
   Moth_1113 NONE
   Moth_1114 1144201 .. 1144211 +  -5.4  -2.54896   GAGATGGAGGCCAGG                 CTCA ATT TGAG                 TACCTTGAGTACCAA  48 39
   Moth_1115 NONE
   Moth_1116 1145489 .. 1145512 + -14.6  -4.87893   TAATTACCATTCCCC          GCTCCCTGGT TACA ACCGGGGAGC           TTTTTAATTAAAATT 100 38
   Moth_1117 1146018 .. 1146034 +  -6.5   -5.4833   AGGAAAGAAATAGCA              GGCCG GATAGAA CGGCC              TTTTTTCTTACCTGG  93 41
   Moth_1118 NONE
   Moth_1119 1148408 .. 1148427 +  -7.8  -3.56366   TAATTCAAGAGAAAT            GGCGGTAG AGGC CTACCACC             TTTCCAAGGATTGTT  66 18
   Moth_1123 1152330 .. 1152367 + -16.6  -3.45023   AGAATTACGCGACAA   CAAAGGCTGTTGAC-AC GCGCA GTAGTCAACAGCCTTTG   TTATAGTAGTCCTAC 100 58
   Moth_1126 1155515 .. 1155545 + -17.8  -3.49475   AACAGAGCTTCTCAT       GTATGCGTAACACT TAA GGTGTTACGCATAC       TTCTATGCAGATACG 100 44
   Moth_1127 NONE
   Moth_1128 1157024 .. 1157045 + -11.5  -3.63589   ACGGATAGAAAAAAG           GCCACCCGC ACCA GAGGGTGGC            TTTAAAAATATTTTA  85 51
   Moth_1136 1164631 .. 1164646 +  -8.2  -5.01732   GCGGGAACTCTATTA              CGGCCT TAAG GGGCCG               TTTTTTAACCGCATT  93 68
   Moth_1143 1177073 .. 1177096 +  -8.8  -4.00868   AATGTTCAGGTTTAA          CAGGGTC-CCC GCC GGGAGACCCCG          TTTAATTATCACTCC  75 286
   Moth_1152 1183800 .. 1183817 +  -6.9  -6.02345   GGCGGAGTGAACCCG             TCAGGCC AGAG GGCCTGC              TTTTTTTTATGGTTA 100 130
   Moth_1167 1199444 .. 1199457 +  -9.5  -4.58663   CAAATCCTGTTGATA               GGCGC CGCA GCGCC                TTTTTAAAACGTGGT  91 28
   Moth_1186 1218641 .. 1218662 + -11.5  -2.80244   CCGGCTTTTTCGTCC           AGGCCCTGG TTTA CCAGGGCCG            CTATTTGTTCCAGCC  76 52
   Moth_1205 1244841 .. 1244872 + -17.4  -3.70919   TTGGTCTGAATATAA      C-ACTGCCCGGGTGA ACA TCGCCCGGGCAGTCG      TTCTTACCCTTTCAA 100 32
   Moth_1207 NONE
   Moth_1208 1247477 .. 1247488 +  -5.8  -3.05384   CGGCCACCGAGCTCT                GCAG GCAG CTGC                 TTGAGTAAGACGGCC  53 6
   Moth_1209 1249260 .. 1249278 +  -6.6  -4.72272   ACTCGGGGCATTTCC             GGGGCTTG CAA CGGGCCTC             TTTTTCGTAACCGCA  82 249
   Moth_1211 1251216 .. 1251249 +  -9.7  -4.07885   ATATCCTTTTAAAGC     TAGCCTTCCCTGA AATTAAGA TGAGGGAAGGCTA      TTTTGCGACGGCATC  81 351
   Moth_1216 1256088 .. 1256107 +  -5.6  -3.15999   CCCCCTTCAGCCCCA            GGGTTACC ACCA GGAAGCCC             TTGGCTGTATCCCAG  49 502
   Moth_1218 1257014 .. 1257040 +  -5.8   -5.0666   GTCTCTACTCTTCGG        GACTGGC-GCC TCTAAC GGCAGCCAGCC         TTTGTTTTTTAAGTC  86 84
   Moth_1227 1266288 .. 1266309 +  -3.1  -3.11096   GCCCCCGGCAGGGAT           TAAATAAAC TCCT GTTTTTTTA            TCTGATTTGATTTTT  43 433
   Moth_1229 NONE
   Moth_1230 1269797 .. 1269809 +  -4.8  -3.66784   CCGCGGGGGTAAGCC                TCCG CCGCC CGGA                TTCTCTTCAGGGTGG  57 29
   Moth_1236 NONE
   Moth_1237 1278471 .. 1278504 + -16.9  -2.53715   AAAATAAAAATATAA     CAAAACAGGCCACCT TTTC AGATGGCCTGTTTTG      CTTAATGATGGTGCG 100 71
   Moth_1241 NONE
   Moth_1242 NONE
   Moth_1243 NONE
   Moth_1254 NONE
   Moth_1255 1298814 .. 1298829 +  -3.2  -5.26875   GTTTGAGAAGGGATA              AAACGC CTTT GCGTTA               TTTTTTAATTGCCGG  79 25
   Moth_1264 1309179 .. 1309206 +  -3.2  -3.81062   TAAACTCGATGGTCA        CCCTTGCCGGAG CCGG CGCCGGCAGATG         TTTAAGGTTTTTCCT  55 158
   Moth_1268 1312329 .. 1312355 + -19.6  -3.14931   GAACCCCAAAACGGC         GAAGCACCGTCA ATT TGACGGTGCTTC         TTACTACCGGCTGGG 100 8
   Moth_1270 1314436 .. 1314455 +  -7.8  -2.55213   TGATCATTCCCATAC            CCATAGCC CCGG GGCAATGG             TGAGTTGGATGCATC  53 317
   Moth_1286 1326815 .. 1326828 +  -6.7  -2.56271   GTATAATCAGAAGTA               CTTGG AGAT CCAAG                ATATTCTCCTGGAGG  52 122
   Moth_1287 1328093 .. 1328103 +  -2.4  -2.62463   CAACTAAAATTAACA                 GCGG TTG CCCC                 ATTCTCAATCATGGA  39 67
   Moth_1288 1328914 .. 1328942 + -17.5  -3.70902   ATTTTAGGGGGCAAA        GAGGCCATCCAGT TCT ACCGGATGGCCTC        TTTAAGTATAGGGAA 100 122
   Moth_1296 1337992 .. 1338018 +  -3.6  -3.14132   AAAATGCTGGTAAAT         GTGATCCCCCAG GGC CTCCCGGATCAC         TTCGTCGCGGGAGAG  45 129
   Moth_1298 1340247 .. 1340269 +  -4.1  -2.88579   TTTAAAGGCATTTCC           GCAATGCCT GCTGG GGGGATTGC           TATGTGCGGAATTAC  45 146
   Moth_1299 1342219 .. 1342255 + -19.5  -4.04474   TTTGCCCAAATGGGT    GAAGAAGCCCCCGTACC TCA GGTACGGGGGCTTCTAG    TTTATCTCCCCGTAT 100 132
   Moth_1300 1342909 .. 1342936 +   -17  -5.40474   TCCTTCATAAAATAT        TACAGGCCCGGG CAAC CCCGGGCCTGCA         TTTTTTTAAAGAGCT 100 60
   Moth_1302 1346540 .. 1346577 +  -8.3  -3.09492   CTTATTAAAGAAATA   AAGAAAGGGCGGCAGGT TTTC ACCTGGCGCCCTTGCCG    TATTACCCTTAACCC  63 101
   Moth_1345 1392406 .. 1392432 +  -6.5  -3.90738   GGTGCCGGCTTCCTG         GGCCTGGGA ATTTACCGG TCCCTGGCC         TTTACTCGTTATTTC  66 162
   Moth_1346 NONE
   Moth_1347 NONE
   Moth_1348 1394150 .. 1394175 + -11.9  -5.48054   TAGCTCTAATAAAAA         GCCCTTGTCTC CCAA GAGAGAAGGGC          TTTTTTCCTTTTGAT 100 69
   Moth_1353 NONE
   Moth_1354 NONE
   Moth_1367 NONE
   Moth_1368 NONE
   Moth_1369 1416110 .. 1416124 +  -7.1  -3.50737   GGCGACGATATCATC               CAGGG GGTGG CCCTG               TTGCTGTTTATGGAT  60 476
   Moth_1391 NONE
   Moth_1392 1441295 .. 1441316 + -17.3  -2.97439   GTGGCGAAAAAAATG           CCCGGCAGG GTTC CCTGCCGGG            TGCTTTGCTGCAATT 100 222
   Moth_1397 1445007 .. 1445034 + -14.8  -2.85545   GACTTTAAACAAATG        CGGCAGGCGCGC TTTG GCGTTCCTGCCG         TCATCTTATTGGCCC  90 33
   Moth_1399 1447456 .. 1447482 + -12.3  -3.69332   TCCTGGCAAGTAAAA         GGCCTGCCTCT AGCTA AAAGGCAGGCC         TTTGGGCTCTTATTC  88 52
   Moth_1401 1450150 .. 1450178 + -18.9  -4.89521   CTTGGGATAATTCAG        GGCGCTCGCCTGT ATT ACAGGTGGGCGCC        TTTTCTTTAAAGTAT 100 55
   Moth_1404 1452405 .. 1452420 +  -7.5  -3.64257   TAACGCCGCCAGGAG              GGGCC ATTTAA GGCCC               TTAGTTTCCTTATAT  63 148
   Moth_1436 1480824 .. 1480845 +  -6.7  -3.65542   AGACTAATCGCCGGA           GAAGATC-CT TCC AGAGATCTTC           TGTTTTCGAGCTACA  63 90
   Moth_1452 NONE
   Moth_1453 NONE
   Moth_1454 1501236 .. 1501259 + -10.2  -4.57569   GTAACCTCACCTCCA          GCCTGCGGCG GAAA CGCTGCAGGA           TTTTTACGAAGCTGG  90 198
   Moth_1461 NONE
   Moth_1462 1513159 .. 1513171 +  -4.7  -4.20834   TAAAGTCAAGGAGTG                CCCTC ATG GCGGG                TTTGCTTATTTTAGC  64 42
   Moth_1463 1513817 .. 1513830 +  -2.3  -3.85114   ACCTCCAGATCTCGG               GGGGA AACA TCCCA                TTTGATATGGGGTTT  53 445
   Moth_1480 1528639 .. 1528655 +  -2.2   -4.4261   TTGAGACCTTCGCCG              AGGAAC AACTG GTTCCC              TTTTACTATTCCCGG  64 443
   Moth_1493 1541584 .. 1541603 + -12.1  -3.59738   ATCTTTAATGCTAAA            GCCCCGG ACTTCG CCGGGGC             TTTACAGATATAATG  86 33
   Moth_1519 1566362 .. 1566378 + -13.7  -4.62069   GGAAGAAAAAAATAG              CCGGGCT TGA AGCCCGG              TTTTTCCCCTGCAAC 100 16
   Moth_1586 1620525 .. 1620551 + -19.5  -2.93723   GAAGCATGATACGAG         CCGGCCTGCAG TAAAC CTGCAGGCCGG         TATGCTTAATGGCGA 100 32
   Moth_1587 1621982 .. 1622005 +  -5.2  -3.19642   CGCCCGTTCTTCAGG          GGTAATCACC GCCA GGTGATCTCC           TTCCTGAATGCTGGT  51 158
   Moth_1596 NONE
   Moth_1597 1634466 .. 1634491 +  -3.1  -4.16943   AATTCAATGGCCTTC         TCCAGGGCGGC GATG GCTTCCTCGGA          TTTTCCCATCTGGGC  60 299
   Moth_1610 1646913 .. 1646923 +  -6.8  -3.17146   GCTGTACCTGGCGGC                 GGTC ATG GACC                 TCTATTCTAAAAGGA  57 465
   Moth_1656 1691415 .. 1691450 +    -9  -4.68593   CAGCGCACCGGGCGG    CGGGGATAGGCGCAG AGGCCTG CGGCGCCTA-CCCTG    TTTTTGCCTGATACC 100 17
   Moth_1662 NONE
   Moth_1663 NONE
   Moth_1664 1698455 .. 1698484 +  -2.7  -4.55295   ACATTTCGGACATTG       CCCCGGG-GCCGGT TTC ATGGTTACCCGGGG       TTTCTTTCTGAAAAG  65 52
   Moth_1665 1701249 .. 1701272 +  -2.4  -4.08546   ACTCATTCAATGTTT          TCCAAGAGAT TACG GTATCTTGGG           TTTCTACTTAGTAGT  55 252
   Moth_1705 1742461 .. 1742481 + -18.3   -4.2803   TCATAGCAGTAGAAA            CGGCAGGCC ACC GGCCTGCCG            TTTTCCCTTAGCCTA 100 45
   Moth_1710 1749158 .. 1749199 + -14.4  -5.28176   AAGGGAGAGGCTAAA GAGGGGTAAACGCCGGAG TATTTT CCCCGGGGTCTACCCCTC  TTTTTTATCCCTGGC 100 40
   Moth_1715 1758637 .. 1758647 +  -2.4  -3.93963   ATAACCTCGATGCCG                 GCCC GGC GGGA                 TTTATCAATCATGGT  53 428
   Moth_1724 1771119 .. 1771145 +  -3.7  -4.20707   AAGGAAATATATCTT        TTTCCACCTCGC GGTG GCG-GGTAGAAG         TATTTTTTAGTGCCC  60 2
   Moth_1737 1789383 .. 1789395 + -10.5  -3.39908   GAAGGGCTTACCCTC                GGCCC GCC GGGCC                TCTATTTTAGCCAGC  69 511
   Moth_1740 NONE
   Moth_1741 1792765 .. 1792784 + -16.4  -3.76125   CCATCAGGCCAGGTA            GGCCCCGC CTCT GCGGGGCC             TTTACCTTAAACTGC 100 25
   Moth_1742 1795029 .. 1795039 +  -3.2  -4.75308   CCCCGGAGGTGAAAA                 GCAT GGA GTGC                 TTTTTGGGTATTGAT  69 1
   Moth_1743 1796146 .. 1796192 +  -6.7  -3.76952   TTTACCCCTTAAAAA TCC--CCGGGAGCTACCC--CCC AGGTG GGGTCGGGCAGCTCCCGGAAGGA TTTGCCTTCCCTGCC  63 121
   Moth_1767 1824208 .. 1824222 +  -2.8  -4.36914   AGACAACCTGGATTT               TCAGTG AGG CACTTA               TTTTCTCCCACCAGC  64 238
   Moth_1781 1836900 .. 1836925 + -19.1   -3.3197   CCATGGGACTAAAAA         GATACCCCCGG CCTG CCGGGGGTATC          TTATCGCCATGCTGT 100 49
   Moth_1787 1841373 .. 1841392 + -16.4  -4.56597   GTCCCTTTTAGTATA            GCCCCCGC CAGT GCGGGGGC             TTTTTAAGAAACGGA 100 42
   Moth_1794 1849686 .. 1849710 + -10.7  -4.47456   TGGTAAAATTGTAGA          GCCATCCTACT ATC GGCAGGATGGC          TTTCTTGTTACATGT  91 385
   Moth_1795 1850630 .. 1850648 +   -11  -5.18643   ATGTTACTTTATGGT             CCCTTCCT TTG GGGAAGGG             TTTTCTTTTGGTTGC 100 293
   Moth_1802 1856477 .. 1856491 +  -5.7  -3.61356   TGGCCACCCCCTGTG               GAAGG TGGCC CCTTC               TTTACCCTGCCTGCT  59 54
   Moth_1808 1863818 .. 1863838 + -12.6  -6.13503   ACCAGGATAAGGAAA            CTTCCCGG ATTTA CCGGGAAG            TTTTTTTTATTGCTA 100 380
   Moth_1809 NONE
   Moth_1810 NONE
   Moth_1811 NONE
   Moth_1812 1872769 .. 1872817 +    -8  -3.01712   AGCGCGGGCCGCCAT GGCCACGGCCAGGTCGTAGAGGGC GCC GGCCGTTACT-CCGGGCCG-GGCC TCTTCCGCCACCCGG  56 279
   Moth_1814 1874151 .. 1874179 + -10.4   -5.1861   AAAGATATAAAAAAA        CTCCTTCCTG ATTCCCGCC CAGGAAGGAG        TTTTTTGCTGGTGCC 100 53
   Moth_1826 1886537 .. 1886548 +  -5.8  -4.56775   CCAGCACCGCCCCCA                CCCT TTCC AGGG                 TTTTTAAGGAGGGCT  75 228
   Moth_1828 1887709 .. 1887734 + -14.7  -4.99043   GCGGCCAGGAGGTCA         CCGGCAGGAAC GAAG GTCCCTGCCGG          TTTTATTTATACACA 100 77
   Moth_1831 NONE
   Moth_1832 1890887 .. 1890932 + -17.1  -3.27475   AGTACGCCAGAACGA CAGTACACTAAAAAGGGAGCC TTAA GGTTCCCTTTTTAGTGTACCA TATTCTCCTGCCGGC 100 43
   Moth_1834 1891935 .. 1891950 + -11.8   -5.4505   TCGGATTTTAAAAAA              GGCGCC TGGC GGCGCC               TTTTTTGTTGCCCGG 100 30
   Moth_1849 1908115 .. 1908170 + -23.4  -3.98913   GACAGCAGGGGCAAA AACAAGGGCAGCAGTAAGGGCTTCCC TGAA GGGAAGCCCTTACTGCTGCCCTGCCC TTATTTAGCTGTACC 100 9
   Moth_1856 1918787 .. 1918810 +   -11  -2.87501   CCCGGCAAAACAAAA          GGGACCACCT TTAC AGGTGATCCC           TCCTATTTGGTAGGA  74 54
   Moth_1858 1920856 .. 1920870 +  -6.4  -3.33087   CGGGAATGGTTTCCA               GAAGGG CAG CTCTTC               TTCTAACGGTATCTT  59 157
   Moth_1859 NONE
   Moth_1860 1922889 .. 1922900 +  -2.2  -3.96327   CACCGTAAAAGGAGT                GAGG TCTG TCTC                 TTTATGGTAAACGGT  52 110
   Moth_1865 1929254 .. 1929266 +  -3.3    -5.093   GCCGCCACAGGGGAA                GCCGA TGA TGGGC                TTTTGTTCTTTTACG  78 241
   Moth_1873 NONE
   Moth_1874 1938622 .. 1938632 +  -4.6  -3.32704   AGCCGTTTCCCCTTC                 TGCC GGG GGCG                 CTTTTCCTTATATTG  52 360
   Moth_1877 1941477 .. 1941512 + -10.5  -4.07568   ATGAACCATGGCACC    TGGAGCTGGCGCC AATGCCAGCC GGCGCCAGTTTCA     TTTTGACGAGCAAAA  80 478
   Moth_1879 1942943 .. 1942967 + -11.4  -4.61527   GGCGTACATCACCTC          CAGCCGGGGT ACATC ACCCCGGCTC          TTTTTGCGGGATTTT 100 78
   Moth_1882 1946276 .. 1946306 + -21.9  -4.96848   TAGGATACAGAAAAA      GCCCCGGGTCCGCC GTCG GGCGG-CCCGGGGC       TTTTTCTGTGCCCGG 100 61
   Moth_1883 NONE
   Moth_1884 NONE
   Moth_1885 NONE
   Moth_1886 NONE
   Moth_1887 NONE
   Moth_1888 1952527 .. 1952538 +  -2.2   -4.0896   TCGGCAACCTGGTAA                GTGC TCCT GTAC                 TTTTCCAGGGCCTTT  56 121
   Moth_1892 1956664 .. 1956697 + -20.5  -3.57561   CCAGTAAAAAATACA     GCGAAAAAGCCGGTT TTTA AGCCGGCTTTTTCGC      TTTAAGGGGTTCCGC 100 101
   Moth_1897 NONE
   Moth_1898 1963676 .. 1963717 +    -6  -5.08824   TTTTCTCGATAAAGT ATAGGGAGAAG-A-CGCGGT AAAA ACCGCAATTCTTCTCCCTAA TTTTTTACGTGGAGA  85 76
   Moth_1905 1971254 .. 1971268 +  -2.7  -4.65895   CAGCAAGAGGGAACC               GGCCG ACCGA CCGCC               TTTTTCGCTGAAGAA  66 426
   Moth_1911 1981237 .. 1981287 + -28.4  -3.19192   AGACTTTCGTTCGCT GCCCCTTGACAGGGAGATGGCCTG ACG CTAGCCTTCTCCCTGTCAAGGGGC TTACCTTCGCTCCGA 100 117
   Moth_1914 1984395 .. 1984421 +  -6.5  -2.64616   AAAACCCAGAAATAA         GGACGGACC TTTATGGTT GGCCCGTCC         TAATCTACATAGAAG  53 26
   Moth_1915 1986118 .. 1986129 +  -2.2  -4.73388   GCAATCTCTTAATGT                C-CCG GCC CGGTG                TTTTTCCTCCGGATT  67 102
   Moth_1919 NONE
   Moth_1930 2005791 .. 2005805 +  -3.4  -4.72272   GGTCACCTCCAGGGT               GCCGGC AAA GTCGCC               TTTTTCGTCCCGGAC  73 207
   Moth_1933 2008641 .. 2008651 +  -6.8  -3.64703   AGTGATTATCTCCGC                 CAGG CCG CCTG                 TTTCGCTGGCCACCA  63 412
   Moth_1935 NONE
   Moth_1936 2012396 .. 2012426 + -14.2  -3.16564   CGGGAAAGCTAATAA       TTAACCCCTTGC ACTTCCG GCAAGGGGTTAA       TTGCTAACGTCGGCC  90 70
   Moth_1954 NONE
   Moth_1955 2034326 .. 2034353 +  -9.1  -5.61881   CCGGCGGTTACAAAG        CCAGGAGGGTG AGTTCC CGGCCTCCTGG         TTTTTCTTTTTAGGG 100 57
   Moth_1971 NONE
   Moth_1972 2057199 .. 2057218 +  -8.5  -4.17762   CCAGAGGCTGGCGCT            GGGGTGG AAGTAG CCGCCCC             TTCTTTTAGGCCGTC  77 13
   Moth_1973 NONE
   Moth_1974 NONE
   Moth_1975 2059928 .. 2059962 + -14.9  -4.66318   TTTTTAAGGTTAAAG     TCGCCCGGGGTCTGG TTTAT CCGGACCCCGGACGC     TTTTATTAAGCTGCT 100 42
   Moth_1976 2060754 .. 2060766 +  -4.7  -3.53224   TTTTTCCAGCTGCTG                CCTGG TAA CCTGG                TTTAAGGCCCGGGTA  55 337
   Moth_1978 2062326 .. 2062362 + -14.6  -5.18726   GGCTGACCAGACAAC   TGGAGGCCCGTT-TTCC TTAT GGAATAGCGGGTCTCCA    TTTTTGTTATGACAC 100 138
   Moth_1979 NONE
   Moth_1980 NONE
   Moth_1981 NONE
   Moth_1982 2066710 .. 2066722 +  -6.2  -2.79492   CACCCGTTTCTGGCG                CCGG TCCGT CCGG                ATTTGAGCTTAAGGC  52 7
   Moth_1983 NONE
   Moth_1984 NONE
   Moth_1985 NONE
   Moth_1986 2069907 .. 2069939 +  -9.1  -2.72855   TATAATTGTATGAAT      CCACCAGGCTGTT TATTTGC ATCAGCCTGGAGG      TCGTTGGCACCTTTA  63 400
   Moth_1989 NONE
   Moth_1990 2073490 .. 2073503 +  -5.2  -4.45083   GGCCGGTTCCTGCCT               GCCC GGCCGG GGGC                TTTTGTGCCTGTCCC  72 519
   Moth_1993 2074977 .. 2075007 + -24.2  -4.10612   TGTTCACTTTACGTG       GGCCTTCCCTTCCT CCC AGGAAGGGAAGGCC       TTTATAATTATGAGT 100 218
   Moth_1994 2078119 .. 2078138 + -13.6  -5.80364   TAAATGCTGCCAGAA            TGGCCAGG GCTA CCTGGCCA             TTTTTTTGTTCAACT 100 272
   Moth_1995 2079393 .. 2079405 +  -6.9  -3.22298   CCTTGATGGTGTGCA                GCCGG TTC TCGGC                TTCGTCATAGATGAC  56 285
   Moth_2015 2102748 .. 2102774 +   -18  -4.17416   CCGCCCATCAGCAAA         GGAAGCCCCGGC TAA GCCAGGGCTTCC         TTCTTTATGTGGTAT 100 11
   Moth_2017 2104496 .. 2104511 +  -3.2   -4.3739   GAAGAACTCGCCCGG              GGAGTA AAAA TACGCC               TTTTGTAAAAGGCTC  63 2
   Moth_2018 NONE
   Moth_2019 2106615 .. 2106645 +  -9.2  -2.59632   CCAGGCAAAAAAATC      CCGCCATAAT-AC CCTCCA GTCATTATGGCGG       CTCTCTCTTTTTACC  63 46
   Moth_2055 2147668 .. 2147707 + -22.8  -3.66178   GTTGGTAAAAGGAAA  GAGGCTCCCGGCGACGCC TGCA GGCGACGCCAGGGGCCTC   TTTCCAGTTAAACAC 100 70
   Moth_2057 NONE
   Moth_2058 2151437 .. 2151451 +  -2.8  -2.75992   CTGCTGGCCAATGTG               CTTGTG GCA TACAGG               TGGTATTAGATGAAA  42 2
   Moth_2059 NONE
   Moth_2060 2153764 .. 2153777 +  -9.5   -3.3095   CTCAAAATAAAAATC               CGGCC CCCG GGCCG                TTATACGAAGTCTGT  73 171
   Moth_2072 2163572 .. 2163606 +  -6.2  -3.96216   CAGTAAAGATCAGAA     GCCCCCGGAGTGCGTT ACT GACGGAGCCCGGAGGC     TTATTTGCCTCAACC  64 35
   Moth_2074 2166771 .. 2166798 +    -9  -5.52384   GGGAAGAAACAAAAC        CGCCACAGGGGG TTAT TCCCCGGTGGCC         TTTTTTTACTCAACA 100 83
   Moth_2077 2169732 .. 2169742 +  -3.2  -2.69179   GGGACAATGGAGGAA                 GGTA GAC TGCC                 ATGTTTAAATTATAT  42 121
   Moth_2078 2170302 .. 2170324 + -11.9  -5.40072   CTTAATCCATCAAAA           GGCCCGGCC GTTCA GGCCGAGCC           TTTTTTTGCCCAAAG 100 36
   Moth_2079 NONE
   Moth_2080 2172403 .. 2172424 + -10.9  -3.21276   AAGGTGGTAAGGAAT           TCCTCCGGCG CTG CGC-GGAGGA           TATTATCAACAGCGA  76 124
   Moth_2083 2176629 .. 2176658 + -18.7  -4.87291   CATCTGGCTACTAAA       GCTTTAGCTCCGG TCAA CCGGAGCTGAAGC        TTTTTAGTTAACATG 100 42
   Moth_2084 NONE
   Moth_2085 2178497 .. 2178509 + -10.5  -2.53715   TTGGGCAGCTTCCAG                CGGGC CTC GCCCG                GTTGGTAGTAGTGGG  62 299
   Moth_2087 2180098 .. 2180120 + -11.2  -4.82901   TTTTTGGTAATGAAA           GCCCCCTTGC CAG GCAGGGGGTC           TTTTTGTGCGGGCGG 100 74
   Moth_2091 NONE
   Moth_2092 2183970 .. 2183984 +  -4.3  -3.34344   GCCGTATAACTATAC               CCTTT CCGGT AAAGG               TTAATTAAGGGGTGC  50 56
   Moth_2093 2184436 .. 2184449 +  -3.7  -2.52676   TAAGCTGAAAGAGCT               GGACC GCCT GGCCC                TGCATTAACAGGATG  42 4
   Moth_2094 NONE
   Moth_2095 NONE
   Moth_2096 NONE
   Moth_2097 2189537 .. 2189551 +  -4.3  -3.01924   GCCCTATGGACTCTT               TAACC CGCCA GGTTA               TGTTACCCCCGCCTC  47 172
   Moth_2098 2191497 .. 2191535 +  -4.8  -4.23988   CGGACCAGTTCCCCG CCGGCACGTTCAAGATCGTC ATT GACGAT---GA-CGTGCCGG TATTTTTTCATATAG  64 142
   Moth_2104 2198365 .. 2198402 +  -9.1  -5.67967   CCACAGAAAAATAAG   GAGACCCCTTAACCTGT TGTT GCAGGATAAGGGGTCAA    TTTTTTTATCCTACT 100 94
   Moth_2107 2201212 .. 2201230 +  -8.8   -5.9218   CTTTCGGGGTGAGGA             CCAGCAGG ATT CGTGCTGG             TTTTTTTATTATGTC 100 273
   Moth_2108 2202700 .. 2202712 +  -7.7  -2.61681   AAGCCCGGGGCCTCA                TCCAG GCG CTGGA                GTTATAAAATTGCAG  58 6
   Moth_2109 2203688 .. 2203704 +  -7.9  -3.95022   AATAAAAAATAAAAA              CCGCCCT ACT GGGGTGG              TTTGATGTTGATACG  70 43
   Moth_2145 2247559 .. 2247571 +  -6.9   -4.8622   CCGCCGCCATTCCGT                GGGCG TTC TGCCC                TTTTTCCTTCCAAAA  83 279
   Moth_2153 2256969 .. 2256995 + -10.8  -4.04491   GTAAATTCAGGAAAA         GGCCCGCCTT ATCCACC GGGGCGGGCC         TTGTTATTATAACTT  87 54
   Moth_2154 2259492 .. 2259519 +  -9.1  -3.54935   GACTAATAGTAGCCT        CCCCTCCAGCG CGCCAA CGTTGGAGGCG         TTTGAACCAGCTTTG  66 470
   Moth_2170 NONE
   Moth_2171 NONE
   Moth_2172 NONE
   Moth_2173 2274434 .. 2274460 +  -2.2  -3.59946   AGAGCCCGGCGTGAA         TACCGCTTAAAG GTC CTTTGGCCGGAA         TTATATCCTTGACCA  47 428
   Moth_2195 NONE
   Moth_2196 2297948 .. 2297964 +  -6.5  -3.21924   AAATGGGTTCCGTTA              CTGAAGG CTG CCCTCAG              TCTTCTACAAAATAG  57 39
   Moth_2199 NONE
   Moth_2200 2301526 .. 2301538 +  -4.7  -3.64599   TCCCCTTAAAAGACG                CGGCC GGA GGGCG                TTTAAGCTATAATCA  57 54
   Moth_2201 2301946 .. 2301988 +  -4.8  -5.08824   CGGATTCGATATTCT GCCAGGCGGCGGGGTTA TCCTTGCTTT TCTCCTCGCC-CCTGGC TTTTTTACGTCCAGG  80 111
   Moth_2202 NONE
   Moth_2203 2304758 .. 2304803 +  -2.5  -2.72649   TTTTTCCATTAATGG TGCCGCCTGAGGCCATCTGT TTGTTGT ACAGGTAGTCCCGGG-GGCG ATTATGTGCTACAAT  39 85
   Moth_2204 2305809 .. 2305837 + -13.2  -4.83722   TCGTCTAAAAATACA        GCCCTGCAGC AACCCCAAA GCTGCAGGGC        TTTTATTATACTGTT 100 241
   Moth_2206 2307033 .. 2307046 +  -3.1  -3.14132   TAGAGGAAGATCGCC               GGTGA TATC TTACC                TTGATACCAGCGCCC  45 21
   Moth_2207 2307931 .. 2307944 +  -2.3  -3.04398   ATAGCAGGGCGATTA               AAGCC AGGG GGCTG                ATTTTGGGGACAAAG  41 479
   Moth_2211 NONE
   Moth_2212 2311176 .. 2311210 +  -2.8  -4.33956   GCCAGGCAGGTCAAC    TGGCCGCATCGGCGGC AGTTA GTC-CCGG-GCAGCCA    TTTGTATATTTTGAG  64 154
   Moth_2223 2318741 .. 2318799 + -21.9  -3.64882   AAGTAACGCATCTAA GT-GGCTGCATGGCAGGGCCACGGGC AACATTCA GCCCGTGGTCCTGCCATGCAGCTTGA TATTATTTATGATAC 100 35
   Moth_2231 NONE
   Moth_2232 2328552 .. 2328571 + -12.2  -2.79133   CGGTTCTGTGAGGGG            GGTATGCC GCGA GGCATACC             TCTACTCGACCATTA  80 394
   Moth_2239 NONE
   Moth_2240 2340134 .. 2340162 +  -3.1  -3.37283   ATTAGATGCTCTCGC        CCACCATAGTA CTGGGTT TCCTCTGGTGG        TGTTTGAAACCTTTC  47 239
   Moth_2249 NONE
   Moth_2250 2354497 .. 2354527 + -15.4  -2.69725   CCCCCTTGCCAGTAA       CGAAGCCAGGCCGC ACT GGTGCCTGGCTTCG       ACTTTATTTTTGAAG  95 42
   Moth_2261 2368045 .. 2368059 + -12.8  -3.36228   TCCCGGACTTATCAC               CCCCCG ATG CGGGGG               TCTCTTTCTAATGGC  87 66
   Moth_2264 2370044 .. 2370068 +  -8.5  -5.48213   GTACGAGCCGAAAAA          AAACCACCCCG CTT CAGGGTGGTTA          TTTTTATTTTAACTG 100 94
   Moth_2297 NONE
   Moth_2298 2413468 .. 2413491 +  -9.5  -2.76696   CTTCCTCCAGGGAGT          CGGGCAGGG ACTTCA CCCTGGCCG           CTTCTTCCGGCGGCA  61 280
   Moth_2317 2441433 .. 2441451 +  -4.4  -4.38712   GCCAGCTCCGGCAAT             CCCTCCAG GAG CTGGCGGA             TTTTATCCGCGTCCA  67 130
   Moth_2328 NONE
   Moth_2329 NONE
   Moth_2330 NONE
   Moth_2331 NONE
   Moth_2332 2453210 .. 2453226 +  -9.4   -2.5937   GGTATATAGCTTTAA              CCTGCC GTGCA GGCAGG              CTTCTAAAAGTCTAT  60 383
   Moth_2348 NONE
   Moth_2349 2470149 .. 2470170 +    -3  -3.24857   ATCTGTAAATCTTTG           TATGCCAA CTTTAT TCGGCATA            TTAGCTGTTCTATTT  45 220
   Moth_2352 2473371 .. 2473385 +  -3.4  -3.53224   CAGGGCCTCGATGGG               GTCGGC ATT GGCGGC               TTTCCGGGCGGGGTA  49 282
   Moth_2358 2480188 .. 2480205 +  -2.7  -3.30124   CGACTGAGCCAAAAA             CATTCAT GAGG ATGGGTG              TTATGAAAAGTAAAG  47 34
   Moth_2359 NONE
   Moth_2360 2481752 .. 2481765 +  -3.1  -3.13773   ATGCGCTGGAGCATG               GCTTGC AAA GCA-GC               GTTTTCAATGTGGGC  45 210
   Moth_2362 NONE
   Moth_2363 2484174 .. 2484195 + -10.9  -5.60993   TGGCTGGAGACGCAA           TAAGGGACC GCGA GGTCCCTTG            TTTTTTTCTAACCAC 100 23
   Moth_2476 2582635 .. 2582657 +  -6.1  -5.28778   CCGCAGTTAAAAGAG           AGGGGGCGC CTAAC GCGCCCCAG           TTTTTTATAACTAGT  89 31
   Moth_2505 2612594 .. 2612604 +  -5.4  -3.11325   CAATTTTACCCCTGC                 TACC TCA GGTA                 CTTTATTGCCCTCTA  49 517
   Moth_2508 2615467 .. 2615506 + -14.2  -2.76456   GCCACGGCTGCCGCA  GCCACCTCAGGGTTGGCC GGCA GGCCAACCTTGCGGGGGA   TAATTAAATCCATTT  80 462
   Moth_2511 2618141 .. 2618156 +  -6.1  -2.71011   GCCCGAAGGGAACCT              GCCTC ACCCTG GAGGC               TGCTTAACCAGCAAT  51 261
   Moth_2512 2619479 .. 2619515 + -23.3  -4.72029   TAGCGCAAGGGATAA    GTTTAACCCCTGCCTTA AAA TAGGGCAGGGGTTAAAC    TTTTATTGCCTTAAA 100 99
   Moth_2523 NONE
   Moth_2522 NONE
   Moth_2521 NONE
   Moth_2520 2626844 .. 2626874 - -12.7  -3.88232   TTCTTTACACAATAA       GACCCAGTAATAC ATAAG GTATCACTGGGCC       TGCAGGGCAATACTA  93 57
   Moth_2519 NONE
   Moth_2518 NONE
   Moth_2517 NONE
   Moth_2516 NONE
   Moth_2515 2621077 .. 2621092 -  -6.2  -4.33907   TATAAATAGCTAAAA              TGTTTC ACGT GAAACA               TTTTCTCCTGTTAAT  72 4
   Moth_2514 2620364 .. 2620374 -    -4  -2.70932   CCGTCGCTGTAATTA                 TATC TTT GATA                 CTGGCTTTGGCAACC  44 52
   Moth_2513 2619479 .. 2619515 - -21.1  -3.42354   TAGCGCAAGGGATAA    GTTTAACCCCTGCCTTA AAA TAGGGCAGGGGTTAAAC    TTTTATTGCCTTAAA 100 45
   Moth_2510 2616287 .. 2616297 -  -2.4  -4.01047   AACCAGTAATAACAA                 TCCC TAC GGGT                 CTTCTTCGATCCCCC  55 46
   Moth_2509 2614838 .. 2614855 -  -9.9  -5.06414   CGGTGTTAATAAAAA             TCTCCCA GCGG TGGGAGA              TATTCATTTTACGGG 100 204
   Moth_2507 NONE
   Moth_2506 2611811 .. 2611823 -  -3.3  -2.85712   CCAGACGGATAAGGA                GGTAG TAG CAACC                GTCGAATTACCCGGC  41 301
   Moth_2504 2610005 .. 2610025 -  -2.5  -3.29511   TGCAGGTCCCCAGAA            GGCGCCTTT GTA AAAGATACC            AAAAATATCCATGCT  45 75
   Moth_2503 NONE
   Moth_2502 2606690 .. 2606721 - -11.6  -3.11366   CTACCCTAAAATAAC      TCCAATGAGGGGAT CGGA ACCCCCCCATTGGT       CGATTTTGGCCAGCT  79 53
   Moth_2501 NONE
   Moth_2500 NONE
   Moth_2499 NONE
   Moth_2498 2603095 .. 2603125 - -10.4  -4.99645   AGGGTACAAATAAAA       GACCGCCCTGTTCC TGG AGAACAGTACGGCC       TTTACCGGCAGCTAT 100 245
   Moth_2497 NONE
   Moth_2496 2602195 .. 2602221 - -10.3  -5.60993   CTCTTTATAAAAAAA         TCGCCCTTTAT GTTAA ATAAAGAGCGA         TTCCCTATAGCATTG 100 49
   Moth_2495 NONE
   Moth_2494 2599245 .. 2599262 -  -7.7  -2.52464   TGCTGCCTTAATTTA             GCAGGTA GAGT TACCCGC              CCTTTGCAATCAACT  57 71
   Moth_2493 2598813 .. 2598832 -    -5   -5.7946   CCGGTAATAAAAAAA            GCCTTGCT CCTC AACAAGAC             TAGGCCGCTTCCTGG 100 173
   Moth_2492 2597988 .. 2598016 - -18.9  -4.07568   GTCGGCTTTGTAAAA        TGGAGGCTGCTCC CTC GGAGCGGCCTCCA        TTTTTAGCTAAAAAA 100 187
   Moth_2491 NONE
   Moth_2490 NONE
   Moth_2489 NONE
   Moth_2488 NONE
   Moth_2487 NONE
   Moth_2486 2591964 .. 2591994 -  -7.6  -5.07652   CTTCGGAAAATAAAA      GAGCCTCTC-TCC GGTCAG GGACGAGGGGCTC       TCGCGGTTCCACCCT  90 272
   Moth_2485 NONE
   Moth_2484 NONE
   Moth_2483 NONE
   Moth_2482 NONE
   Moth_2481 NONE
   Moth_2480 NONE
   Moth_2479 2586188 .. 2586210 -  -9.9  -5.63517   CCTGCAAAGAAAAAA           GGTCGCCAA AAATG TTGACGACC           TGTTTCCTTATTGAT 100 456
   Moth_2478 2584283 .. 2584293 -  -4.6  -4.96773   TTAACCAAAAAGAAA                 GCCC GGC GGAC                 AGCCGAAATTATTCC  77 101
   Moth_2477 2583082 .. 2583098 -    -5  -5.68438   TTACCAAATAAAAAA              TCCCCC GTTCA GGGGGG              TGATAAAGATTAACT  93 39
   Moth_2475 NONE
   Moth_2474 NONE
   Moth_2473 NONE
   Moth_2472 NONE
   Moth_2471 2579761 .. 2579782 - -10.8  -3.99805   GCTTAAAAAGTTAAA           GCCCCCGC AGACAG GCGAGGGC            AATAGCTGACTAACC  87 134
   Moth_2470 NONE
   Moth_2469 2578755 .. 2578790 - -14.8  -5.00884   ATTGCGGGCAAAAAA    TGATAAGCCGGGGAACC CAG GGTTCCCCGGCTG-CCA    GCCCGACTATTTAAT 100 32
   Moth_2468 NONE
   Moth_2467 2571591 .. 2571601 -  -2.4  -3.61244   TAGGGCATAAATCAA                 CCCC CCC GGGC                 AGTCACACTAATAGA  47 46
   Moth_2466 NONE
   Moth_2465 NONE
   Moth_2464 2570387 .. 2570415 -  -8.8  -2.78816   TCAGGTTGCAGGACA       CCGGTGG-TCACC GTGC GGCGAGCCCCCGG        TCCCCGGGCCCCTGA  62 50
   Moth_2463 2568259 .. 2568281 -  -3.4  -3.17714   CTAAATCGTCAGTAA           GGTGACTA CCTTCCT TAGGCACC           CTGGCGCTTGCTGAT  46 17
   Moth_2462 NONE
   Moth_2461 NONE
   Moth_2460 NONE
   Moth_2459 NONE
   Moth_2458 NONE
   Moth_2457 NONE
   Moth_2456 NONE
   Moth_2455 NONE
   Moth_2454 NONE
   Moth_2453 NONE
   Moth_2452 NONE
   Moth_2451 NONE
   Moth_2450 NONE
   Moth_2449 NONE
   Moth_2448 NONE
   Moth_2447 NONE
   Moth_2446 NONE
   Moth_2445 NONE
   Moth_2444 NONE
   Moth_2443 NONE
   Moth_2442 NONE
   Moth_2441 NONE
   Moth_2440 2556617 .. 2556629 -  -3.3  -3.89346   TTGTTATTTCATAAA                GCCCT GGT AGTGC                CGCAACAACAGGTGG  55 1
   Moth_2439 NONE
   Moth_2438 NONE
   Moth_2437 NONE
   Moth_2436 NONE
   Moth_2435 NONE
   Moth_2434 NONE
   Moth_2433 NONE
   Moth_2432 NONE
   Moth_2431 NONE
   Moth_2430 NONE
   Moth_2429 NONE
   Moth_2428 NONE
   Moth_2427 2549202 .. 2549216 - -12.8  -3.04398   GGGCCTGGGGAAAAC               GCCGGC CCG GCCGGC               TAGTTGCCGGACTTC  83 25
   Moth_2426 2548390 .. 2548404 -  -5.7  -3.49048   TTTTAAGCAATAACA               CCTTG CAAGT CAAGG               AATTAGTATTCCACG  59 28
   Moth_2425 NONE
   Moth_2424 2547307 .. 2547329 - -14.9   -4.4458   CACATATACAACAAA           GGCCCGACA GGTGG TGTCGGGCC           CGGAGGTTAGTTCCT 100 194
   Moth_2423 NONE
   Moth_2422 2544255 .. 2544277 - -12.1  -5.47159   TTGCAAGAGAAAAAA           TCCTTACGG CTTGT CCGTAAGGA           TGATTATGGCTATCT 100 99
   Moth_2421 NONE
   Moth_2420 NONE
   Moth_2419 2542401 .. 2542421 - -16.9    -5.252   GAGTGGCATAAAAAA            TCCGGAGCG CTA CGCTCCGGA            TATCCTCACTTTACT 100 31
   Moth_2418 2541341 .. 2541351 -  -2.4   -3.4252   CTTTATTTACTACAA                 GGCC AAA GGCT                 TGAGCGATAACACGA  45 108
   Moth_2417 2539685 .. 2539701 -  -6.5  -2.87132   GTTCTTCTTTATAGA              CGGGG TATGTCC CCCCG              CCGTTCCTTGCCAAT  54 328
   Moth_2416 2539141 .. 2539153 -  -4.8  -3.53247   TGACCAAAAAAATCA                CCGT CATGT ACGG                TTTTAACGGTGGTAA  55 28
   Moth_2415 2537402 .. 2537416 -  -5.6  -3.37537   GACGGCAAAAGGCAA               GGGGGT GGT ACCCCT               GTTCAACCTCCAGGA  54 55
   Moth_2414 2535989 .. 2536016 - -12.1  -2.68079   CATGACAATAAAATT        TTACCCGGGAA GGCGGT TTCCCGGGCAA         GGTTAAAACCACATT  78 39
   Moth_2413 2533893 .. 2533928 -   -17  -4.82901   CCTCCTCCACAAAAA    TAAAACTCCCCGTCCC GCTA GGGACGAGGAGTTATA     CCCGTGGTACCACCC 100 362
   Moth_2412 2532781 .. 2532796 -  -8.2  -5.04249   GTTTTAAAAAAGAAA              GCCCCC CGTG GGGAGC               GAGAATGTTTACTTG  93 34
   Moth_2411 NONE
   Moth_2410 NONE
   Moth_2409 NONE
   Moth_2408 NONE
   Moth_2407 2526365 .. 2526375 -  -3.2   -3.2827   GTATTTAACTATTAA                 CTCC CGG GGAA                 AGGTGCGGTGCGTCC  48 4
   Moth_2406 2525785 .. 2525803 -  -8.8  -4.83759   AACCAAATTTAAAAA             GGGCTGCA ACT CACAGCCC             TCAACAATTCTCCTC  88 53
   Moth_2405 NONE
   Moth_2404 2523865 .. 2523898 -   -16  -3.66844   GCTATATTGCAAGAA     GAGAGCCCGACGGC GGATGG GCCGCAGGGCTCTC      TTATAATCCGTGAGG 100 260
   Moth_2403 NONE
   Moth_2402 2521697 .. 2521752 -  -9.8  -4.74132   ATACCTTAGCAAAAA TATACCCGCCCACTGCCGGGGCTGCAC AACAG GGGCAGCCC-GG-AGTGGCCGGG-ATT TCTTGCAGAGTTGCT 100 56
   Moth_2401 2520698 .. 2520713 - -11.8  -5.52384   CGGTCATCAAAAAAA              GGCCGG GGGG CCGGCC               TTTTTACCTGGCTAA 100 29
   Moth_2400 NONE
   Moth_2399 NONE
   Moth_2398 2518765 .. 2518782 -  -3.3  -3.46602   CCTGCCACATGATAA             CTTCCGGC ACT GCCGGT-G             AATTTGCCCCTGAGC  50 81
   Moth_2397 NONE
   Moth_2396 NONE
   Moth_2395 NONE
   Moth_2394 NONE
   Moth_2393 2514372 .. 2514382 -  -2.4  -3.44146   GTTCGCCACAATTAA                 CCGG AAT CCTG                 CTCTGCTGTCAAACT  45 40
   Moth_2392 NONE
   Moth_2391 2513265 .. 2513278 -  -3.7  -2.94551   AAAATTACTTATATA               CTGCC CGCT GGCCG                CCGATTAAGGGGGGC  45 1
   Moth_2390 2511943 .. 2511972 - -13.6  -4.18018   GTTTTTTATTGAAAA       GCCCTCCCGCAA TTGTCC TTCCGGGAGGGC        TTTTTGTTTAGTCGA 100 33
   Moth_2389 2511367 .. 2511385 -  -3.8  -3.43492   TTATAGTCAGGACAA             CTACCC TTTACCG GGGCAG             ATGGACGATTTCGAT  50 14
   Moth_2388 2510906 .. 2510924 -  -2.3  -3.34043   GTGAGTATCTTATAA             GGCGGCA TGGGT TACCTCC             AGTGCTGGGTCTTAA  45 46
   Moth_2387 NONE
   Moth_2386 NONE
   Moth_2385 NONE
   Moth_2384 2508286 .. 2508296 -  -8.2  -5.08601   TCAGTTTAAGAAAAA                 GCCC TTT GGGC                 TATACAACCTGTTTT  93 66
   Moth_2383 2507969 .. 2508007 - -13.9  -2.85351   CTTCCCCATAGGACA   GGGGCGAATAAGACCGC CTGCC GCCGTCCTATTCGCCCG   CAACCTGAACCTTAG  88 37
   Moth_2382 NONE
   Moth_2381 NONE
   Moth_2380 NONE
   Moth_2379 NONE
   Moth_2378 NONE
   Moth_2377 2502593 .. 2502636 - -11.8  -4.67942   CGGAACAAATGAAAA GCCCCCTTGCAGGAATAG TGTTATTC CTATTCTTGCCAGGGGAC TGGAAAAATAGACTA 100 42
   Moth_2376 NONE
   Moth_2375 2500335 .. 2500356 -  -7.9  -5.40072   GCTTGGCCAAAAAAA           GACCGCCCC GGGC GAGGCGGTA            GAATACGAAAACTGA  95 64
   Moth_2374 NONE
   Moth_2373 2498328 .. 2498338 -  -2.4  -2.83192   CGAAAAAAGAACTTA                 CTGC ATG GCGG                 GGACAGGGTCTACGG  40 12
   Moth_2372 2497992 .. 2498012 -  -2.6  -4.30177   CAGGAGAGGAAGAAA            TTCCTG TCGGTTTCT CAGGAA            ACTTGCGCTTCTTTA  59 19
   Moth_2371 2496843 .. 2496884 -   -14  -5.00884   AGTTTTTTTAAAAAA TTA-AAGGGTACCCTCCCC GTACA GGGGAAAGTACCCTTCTAA TCGAACTTAACGTTT 100 32
   Moth_2370 NONE
   Moth_2369 2492324 .. 2492342 -  -5.3  -3.06588   CTAAAAAACAAATAC             TGTTGCC GCGCT AGCAACA             TAGGTGCCTGCCCTA  51 38
   Moth_2368 2491443 .. 2491466 - -12.4  -4.93296   CTAGGAGGAGAAAAA          GGCGTGGGAA TTTA TTCCCGCGCC           TCTTTATTTTGGTTG 100 144
   Moth_2367 2490221 .. 2490231 -  -8.2  -3.44319   GGTAAGCGATGATAA                 CCGG GGT CCGG                 AGCCGATATAGAGAC  69 72
   Moth_2366 2488961 .. 2488974 -  -3.7  -2.60075   TGCTGCTGAAGGAAC               CCGGC TAGC GCAGG                TTGGGAATGGACGCT  42 16
   Moth_2365 2488033 .. 2488043 -  -4.6  -2.90573   TTATGTAGACCAAAC                 CGGC CCC GCCA                 CAAACTATGAAAAGA  47 142
   Moth_2364 2484177 .. 2484192 - -10.4  -3.70773   CTGGAGACGCAATAA              GGGACC GCGA GGTCCC               TTGTTTTTTTCTAAC  79 134
   Moth_2355 2475305 .. 2475332 -  -3.2  -3.68222   CTTTAAGCTGAATAA        CGGGGTGGGCCA TCTT TATCTCCCCCCG         AGAAAGCCGCCCGGC  53 13
   Moth_2354 NONE
   Moth_2353 2473050 .. 2473068 -  -3.1  -5.08824   GTCCCATGCAAAAAA             TTCAGGT GCAGT ACCTGCA             CAAGAGATTGGCCGA  78 301
   Moth_2351 2470842 .. 2470854 -  -3.3  -4.07687   ACTTGCCTCTGAAAA                CTGCG GTT CGAAG                ATGGGCGTTAATACT  58 63
   Moth_2347 2468489 .. 2468499 -  -5.4  -2.66912   ACCTAAGCCACACGA                 GCTT GAT AAGC                 CGCCCTAGCATTCAA  48 69
   Moth_2346 NONE
   Moth_2345 2465841 .. 2465854 -  -3.1  -3.05046   GGATTCTTGCAAAAT               GCCAA CTAA TTAGC                CTGACTATATTTTTT  43 17
   Moth_2344 2464637 .. 2464667 -  -6.1  -5.47821   ACCTACTCAAAAAAA      GCCGG-GGTGGC TGTATTGC GCCACCACCGGT       TTTTATACTTTAGCA  90 41
   Moth_2343 2461213 .. 2461246 - -11.7  -3.57971   ACATTCACTCCTAAA     TTTGGAACCCGGACC AAAT GATCCGGGTTCCCCA      TTTACTATTCTAAAT  83 56
   Moth_2342 2460019 .. 2460043 -  -2.9  -5.46706   AGCTGAAAATAAAAA         CTAGCA-GGC AGGTAA GCCGTACTAG          CTTATAACCTCTATT  80 49
   Moth_2341 2458247 .. 2458276 -  -7.1  -5.68438   CGATTAAACAAAAAA       GGTGTTGGCAGTG TTTC CAGCGCCAACATC        CTTTTCCTTTATTTT 100 45
   Moth_2339 NONE
   Moth_2338 2457166 .. 2457184 -  -8.9  -2.71731   TTCATGCTTTAATGA             TTCGACG AATCG CGTCGAA             TTCCTCTAGAATCAA  63 77
   Moth_2337 NONE
   Moth_2336 2455542 .. 2455573 -    -8  -4.19953   GACGTAAGCGTAAAA      TAACCCCCGCCT TGTATCTG AGGTGGGGGCTA       AAACAAGCTTAATTA  75 34
   Moth_2335 2453806 .. 2453820 -  -4.2  -4.14472   TGAACACCGCGAAAA               GCCTGG CCG CCAAAC               CCTCAGCGGATCTTC  62 28
   Moth_2334 NONE
   Moth_2333 2452459 .. 2452477 -  -4.5  -4.56597   TGCCGCCGGGAAAAA             GGCCTTC AGCGA GAAGGGC             GATCTGAAGCAGCAG  72 440
   Moth_2327 NONE
   Moth_2326 2447151 .. 2447166 -  -6.1  -3.77789   ACGTAAAAAAATATA              GCACC AGTACA GGTGC               CTTGTCAACATTTAT  61 51
   Moth_2325 NONE
   Moth_2324 NONE
   Moth_2323 NONE
   Moth_2322 NONE
   Moth_2321 NONE
   Moth_2320 2442243 .. 2442278 -  -2.7  -2.72074   GAAAGATACCAGAAT   CCCGCTGATAGGC-TTA AAAT TAACGCCCA-CAGCAGA    TAACTATACTTCTAT  41 72
   Moth_2319 NONE
   Moth_2318 2441110 .. 2441126 -  -3.6  -3.96327   ACCGTCCAGGAGAAA              CTCTCC CTGGC GGAGCG              CTTCGGCCTCACCGT  60 235
   Moth_2316 2439306 .. 2439317 -    -3  -4.48072   ATAGTTATCATAAAA                TGAT TCAA ATCA                 CCAAGATCGGCCTTT  62 108
   Moth_2315 2437290 .. 2437311 -  -3.7  -3.55444   TCCCCAGGTGCTAAA           TACCACCTC TCCC AAGGCAGTA            TCCCTCCTTTGGGTC  50 280
   Moth_2314 NONE
   Moth_2313 NONE
   Moth_2312 2432442 .. 2432460 - -13.1  -6.04419   AAAAGAATAAAAAAA             CCGCCCC GGATA GGGGCGG             CTGGTGGGAAAATAA 100 51
   Moth_2311 2431147 .. 2431165 -  -3.1  -5.47821   ATCCAGGCAAAAAAA             TAGTCCC TAACC GGGATTA             ATCAAAACAACTCAG  80 133
   Moth_2310 NONE
   Moth_2309 2428348 .. 2428365 - -11.3  -5.95539   CGGGAAATAAAAAAA             GAAGGGC CAAC GCCCTTC              AAACGGAATATTAAA 100 46
   Moth_2308 NONE
   Moth_2307 NONE
   Moth_2306 NONE
   Moth_2305 NONE
   Moth_2304 2421794 .. 2421806 -  -3.3  -3.53012   TCCTTTCCCTTTAAA                CTACC ACC GGGAG                GAGAAACTGCACCCA  50 202
   Moth_2303 2419794 .. 2419823 -   -13  -3.72576   GGCTCCGCCAGGAAA       GCCAAAA-GCCCC GGAAA GGGGCTTTTTGGC       ACCAGGCCCACCAGC  90 72
   Moth_2302 NONE
   Moth_2301 2416857 .. 2416894 - -14.3  -4.72272   CCGCTCCATCAAAAA   CACCCCGCCAATACT TTTCCTTT AGTATCGGCAGGGTG    CTGCCGGCCTATTCT 100 34
   Moth_2300 2414928 .. 2414963 -  -8.4  -5.47846   AATTAAAAAATAAAA   GACGCCAACCAGGGGGT GTTAT ACCCCC-GG--GGCGTC   TTTGCCCTTACAGAC 100 185
   Moth_2299 2413250 .. 2413272 - -12.7  -5.64274   CCACCCATAAAAAAA           CCGCCCCCT GGGTG AGGGGGCAG           GCAGTGCTGGTCTTC 100 45
   Moth_2296 2410363 .. 2410386 - -13.9   -3.1733   CCGGGGACAAAAGTA          GCCCGTGAC CCATTC GTCACGGGC           TTTTTTATCCCTCTA  90 151
   Moth_2295 2408802 .. 2408818 -  -2.9  -2.71712   CCTCCTTCGCGAAAC              CGGAAAC GTA ATTGCCG              TTGCCCAGCTCCCTG  41 53
   Moth_2294 2407734 .. 2407770 -  -2.7  -3.34192   AACGCCTCGAACCAA    GTCGCCCTCCGCCTGGA CCC TCCAGCCACTTGGCGGC    CTATATTTTTCATCT  47 35
   Moth_2293 2406281 .. 2406301 -  -7.5  -2.73542   TTTAACCCCTAACCA            CCCGGAGAT TAG ATTCCCGGG            CCATGGAAATAATAA  56 274
   Moth_2292 NONE
   Moth_2291 2403877 .. 2403894 - -12.7  -4.18421   CAACCAGAGAAAGAA             GCAGCCC TCTC GGGCTGC              TTTCATGACCGCTGC 100 165
   Moth_2290 NONE
   Moth_2289 NONE
   Moth_2288 NONE
   Moth_2287 2399124 .. 2399145 -  -4.3  -5.10154   ACCTAAAACCAAAAA           CTATGGCGG GCGC CCGCCTTAT            TTCTGCCCCTGCCCC  77 22
   Moth_2286 2397996 .. 2398024 -  -5.4   -4.2349   CTTTCATATCCAAAA       TGTTTACCTGGCCC CAT GGACC-GG-AAACA       TACTGCGTCCCGGTG  66 84
   Moth_2285 NONE
   Moth_2284 NONE
   Moth_2283 2394459 .. 2394470 -  -4.4  -2.86164   TCTCCAAGGAGCAGA                TTCC CGCG GGAA                 CGATGGTGGAACGGT  45 53
   Moth_2282 NONE
   Moth_2281 NONE
   Moth_2280 2390071 .. 2390083 -  -4.7  -3.71913   TGTACAGTTAAAATA                CGGCG ATA CGCTG                GCCGAGAAAGGGTAA  57 303
   Moth_2279 NONE
   Moth_2278 2386960 .. 2386984 -  -4.9  -4.54727   CGTCTTAAATTAAAA          CAGGCCGCC CTTATCC GGCGGCTTA          AAAGAATACCACCTT  71 213
   Moth_2277 NONE
   Moth_2276 2384075 .. 2384092 -  -3.3  -4.27316   CCCGCTAATTGAAAA             CCCGGTG CCCC CACCGTA              CTGGAACTCAGACAA  60 256
   Moth_2275 2382704 .. 2382719 -  -3.2  -3.41291   AAGAATGGTAAAAAT              GGCCAT ATTG ATGGTC               CCCACTATGCTCCCG  48 44
   Moth_2274 2381650 .. 2381688 - -18.1  -5.27335   TTGCCTAAATAAAAA   CCTCCCTGCTGGAGCAG AGAGG CTGCCCCTGCCGGGAGG   CCAACACCTTAAGAT 100 129
   Moth_2273 NONE
   Moth_2272 NONE
   Moth_2271 2378875 .. 2378886 -    -3  -3.75153   CCCCCTTAATTTAAA                TCAT TTAG ATGA                 AATGTAAATCAATTC  51 57
   Moth_2270 2377874 .. 2377904 -  -8.2  -3.16564   TGCTTAGGCTAGCAA       CCTTGGCGCTTAAG TTG CTTAAGCGGCGGGG       GTAGCTTGACTTTAT  64 54
   Moth_2269 2376355 .. 2376369 -  -2.8  -3.55447   TCAGGGATCATATAA               GTCATA GCT TTTGAC               CTCCTTGGGAAATCA  49 84
   Moth_2268 2375204 .. 2375246 -  -9.9  -2.95097   ATTAAGATATAAGGA GCAGGGAGCAGGTTACAGCT TACC ATCCGTCAC-TGCTCCCCGC CGTCGCTAACGGCCT  69 62
   Moth_2267 2373628 .. 2373650 -  -5.5  -5.40072   TTTGGGGCAAAAAAA           TAAGGAGCC TGACT GGCCCCTTT           TATACAATTATTAAT  87 54
   Moth_2266 2371925 .. 2371944 - -13.6  -4.19369   ACCTAAAAAATATAA            GAGCCACC CTCA GGTGGCTC             CTCCGGAAATAAAGT 100 454
   Moth_2265 2370047 .. 2370065 - -12.4  -5.78622   CGAGCCGAAAAAAAA             CCACCCCG CTT CAGGGTGG             TTATTTTTATTTTAA 100 261
   Moth_2263 NONE
   Moth_2262 2368012 .. 2368040 - -11.1  -5.14563   CTTCTTAGGAAAAAA        TAAAGCCGGGAAA AGC TTTCCCGGACTTA        TCACCCCCCGATGCG 100 52
   Moth_2260 NONE
   Moth_2259 NONE
   Moth_2258 2363008 .. 2363026 -    -3  -3.69323   CCACCAGGACTGAAA             GGGTGC GCTTCAT GCTCCC             TTACCTCCCGTCACC  51 16
   Moth_2257 NONE
   Moth_2256 NONE
   Moth_2255 NONE
   Moth_2254 NONE
   Moth_2253 NONE
   Moth_2252 NONE
   Moth_2251 2354497 .. 2354527 - -15.4  -3.14132   CCCCCTTGCCAGTAA       CGAAGCCAGGCCGC ACT GGTGCCTGGCTTCG       ACTTTATTTTTGAAG 100 51
   Moth_2248 2352036 .. 2352051 -  -3.2  -3.07043   TCCAGCATCTTAAGA              CCTCCA GGGC CAGAGG               AAGGTAGTATGGTTG  45 4
   Moth_2247 NONE
   Moth_2246 2349245 .. 2349262 -  -5.5  -3.90112   TCGGTCGTAACCAAA             CCGG-GGG GCA CCCGCCGA             TGCCTCGATTAACCC  61 371
   Moth_2245 2347186 .. 2347209 - -14.6  -5.09762   GTTTAACAAATAAAA          CCCTGCAGCC AATT GACTGCAGGG           CAGACATTTGATTCT 100 127
   Moth_2244 NONE
   Moth_2243 NONE
   Moth_2242 2342239 .. 2342249 -  -4.6  -2.66316   CCTCCTACGAGATCA                 CGAC GGG GCCG                 TTTTTAATCCTTTCT  46 4
   Moth_2241 2339903 .. 2339932 -  -2.7  -3.85567   AAGGGTAAACTGAAA       GCAGCCAACGACC GTTA AATCGGAGGCTAC        ACCTTCATTCCCTTT  54 112
   Moth_2238 NONE
   Moth_2237 NONE
   Moth_2236 2331908 .. 2331923 -  -5.4  -2.75769   TCCGTAAACTACAAT              CCTCTC CAAA GAGAGA               TTTAATGATCGGGCA  49 91
   Moth_2235 NONE
   Moth_2234 NONE
   Moth_2233 2329234 .. 2329251 -  -4.1   -2.7361   CTAACGATAAACTCA             TCTGACA CAAA TGTCAGG              GAAAGCATTAAAACT  44 191
   Moth_2230 NONE
   Moth_2229 2323302 .. 2323315 -  -3.8  -5.07652   GCGGTGAAAACAAAA               GACC AGAAAG GGTC                CCTAGTAACACGCGC  77 449
   Moth_2228 2321882 .. 2321894 -  -4.7  -2.77232   AGACATTTAAGACCA                TGGCC TCC GGCCT                CACTTTTCACAGAAG  47 154
   Moth_2227 NONE
   Moth_2226 2321155 .. 2321168 -  -3.1  -2.73085   TACTTTAAACAACAC               CAGGA AACC TCCTA                TTTCATCGCTACCAG  41 23
   Moth_2225 2319890 .. 2319900 -  -8.2  -2.79518   TTAAAATGCTGAAAG                 GGCC CCG GGCC                 GTGTTGCCGCTAAAG  62 80
   Moth_2224 2318741 .. 2318798 - -21.3  -3.10677   AAGTAACGCATCTAA GTGGCTGCATGGCAGGGCCACGGGC AACATTCA GCCCGTGGTCCTGCCATGCAGCTTG ATATTATTTATGATA 100 82
   Moth_2220 NONE
   Moth_2219 NONE
   Moth_2218 NONE
   Moth_2217 NONE
   Moth_2216 NONE
   Moth_2215 2312880 .. 2312903 -  -7.4  -2.61681   CCGGAATCTGATAAG          GGGGGGATAA CTTA CTATCCTCCC           TGTCCGACCCCGGAC  56 43
   Moth_2214 2311652 .. 2311664 -  -2.7  -3.84406   GCCTTATGATAACAA                GTACT CTC AATAC                TTCAGCTTGTTAATT  54 27
   Moth_2213 2311013 .. 2311025 -  -3.3  -3.44088   GAGAGGAAAACAAAG                CGGAA TTC TACCG                GCGGCAGATGGCAAA  48 52
   Moth_2210 2309237 .. 2309271 - -16.1  -3.10715   GGTAGTATCATGTAA     TTAGCCTATATATGT TAACG ACATATATAGGCTAA     TTAAAAAGGAGGGGA 100 258
   Moth_2209 NONE
   Moth_2208 2307313 .. 2307340 -  -7.1  -3.43492   GGAGAGTTAGCAGAA        CGGCATCAA CTGCGTGGTT TTGATGCCG         TTCATTTGGCAGCAG  58 251
   Moth_2205 2305809 .. 2305837 - -13.2  -3.53855   TCGTCTAAAAATACA        GCCCTGCAGC AACCCCAAA GCTGCAGGGC        TTTTATTATACTGTT  91 114
   Moth_2198 NONE
   Moth_2197 2297636 .. 2297648 -  -4.7  -3.53811   GTTACGCGCCGGAAA                CGCTG CTG CTGCG                CTATGCCGGCCCCGG  53 338
   Moth_2194 2294766 .. 2294776 -  -3.2  -3.17486   AATAATTCTTATGAA                 CTCC ACG GGAA                 AGAGCCGCGGTATTG  46 201
   Moth_2193 NONE
   Moth_2192 2291920 .. 2291939 -  -4.2  -3.46563   CAGAGAGTAGCAGAA            GCTGTTGC GTAA GCATCAAC             TTTTTCTCCCTTCTG  52 21
   Moth_2191 NONE
   Moth_2190 2288930 .. 2288940 -  -3.2  -2.66964   GTATTGACTACACTA                 GTGC CGG ACAC                 TACCTTATCCCCTCC  42 45
   Moth_2189 NONE
   Moth_2188 NONE
   Moth_2187 NONE
   Moth_2186 NONE
   Moth_2185 NONE
   Moth_2184 NONE
   Moth_2183 NONE
   Moth_2182 NONE
   Moth_2181 NONE
   Moth_2180 NONE
   Moth_2179 NONE
   Moth_2178 NONE
   Moth_2177 NONE
   Moth_2176 2275610 .. 2275628 -  -6.6   -3.4178   AGCAGTCCATCATAA             CCGGAGGC AGA ACCTGCGG             GTAGACAAACCTGGA  59 69
   Moth_2175 NONE
   Moth_2174 2273866 .. 2273877 -  -5.8  -4.28656   AGCCAATACGGAAAA                GTGC ACCT GCAC                 TTATGAACCGTGCAG  69 211
   Moth_2169 NONE
   Moth_2168 NONE
   Moth_2167 NONE
   Moth_2166 NONE
   Moth_2165 NONE
   Moth_2164 2265641 .. 2265654 -  -5.3  -2.87132   CCCTTTCCTTATATA               TGGTT CGAC AACCA                GTGACCAATTTCCTG  49 73
   Moth_2163 2265124 .. 2265149 -  -7.5  -4.30014   CCCAGCAATTTAAAA         GCCACCCGG TGGGATAG CCAGGCGGC          TTTATACTTCGTTAT  73 244
   Moth_2162 NONE
   Moth_2161 2263712 .. 2263732 -  -3.9  -3.60627   CCACCGGAGTGTAAA            CCGACCTCC TCC GGAGATAGA            TTTCGGCCAAATCAG  52 114
   Moth_2160 NONE
   Moth_2159 NONE
   Moth_2158 NONE
   Moth_2157 2260832 .. 2260868 - -17.3  -6.04324   CCAAAAAATAAAAAA   GCCGGCCGGCG-CTCC TACCCC GGAGCCGCCGCCCGGC    GGTCAAATCGTCGCT 100 211
   Moth_2156 NONE
   Moth_2155 2259067 .. 2259086 -  -3.6  -4.06903   AAGTCTGAAAGGAAA            GGGTTT AGGAACAG AAACCC             GGTCTCTTAACCTAA  58 297
   Moth_2152 2254457 .. 2254469 -  -2.6  -3.05596   TATTTTTCCATGCAA                CCCA CGCTT CGGG                CATTTGGTGGAGGGT  43 196
   Moth_2151 2253489 .. 2253517 -  -7.3  -4.36914   GTGGTTGCCAGAAAA        GGCCTGCTTGCCG GAC CGGCAATCACGCA        GGACTGCTAAATGCC  76 32
   Moth_2150 2251275 .. 2251291 - -10.9  -2.78384   CTCCCCGCCATGATA              TGACCCA ATT TGGGTCA              GTGCAGCCGCCTCAG  74 23
   Moth_2149 2250191 .. 2250201 -  -2.4  -3.17325   ACCCTTCAGAACATA                 CCCG TAG CGCG                 TGACCGAGCGGACTT  43 105
   Moth_2148 NONE
   Moth_2147 2248645 .. 2248671 -  -7.3  -4.86731   TTCTCCCAAATAAAA        GCAGA-ACCCCC GGAG GGGGGTGTCTGT         CTCTCCCGGGGGCGC  85 207
   Moth_2143 2242841 .. 2242866 - -15.5  -5.86609   CTAAAAAAATAAAAA         GGCACGGGAAA AAAT TTTCCCGCGCC          CACGTTCCGCCGGCC 100 120
   Moth_2142 2242105 .. 2242115 -  -2.4  -2.53112   ATGTAAGGGATGAAG                 GCCG CAA CTGC                 GTTTCCATAGTGGCC  39 338
   Moth_2140 NONE
   Moth_2139 NONE
   Moth_2138 2236354 .. 2236372 -  -5.9  -4.42765   TCGCAAAAAATTAAA             GGCACCC GGAAA GGGTGCT             GAAGCTATCCGGCCC  72 348
   Moth_2137 2234654 .. 2234667 -  -3.8  -3.36273   GCGTGCCAATAGCAA               CCCT TCCTCC AGGG                GTTTAATACAACTTA  50 144
   Moth_2136 2233274 .. 2233286 -  -4.8  -3.53224   TATCTGGCGTTGAAA                GGTG TCCTG CACC                GGTTTTCCCTCTTTC  55 169
   Moth_2135 NONE
   Moth_2134 NONE
   Moth_2133 NONE
   Moth_2132 2230806 .. 2230834 - -16.7  -5.69793   ATATCAAATAAAAAA        GCCCCGCTATGCC CAT GGCATGGCGAGGC        TTCTTAATTACCGGA 100 62
   Moth_2131 NONE
   Moth_2130 NONE
   Moth_2129 2227176 .. 2227202 - -16.6  -5.06414   TTCCTGCAAGAAAAA         GCCCCCGCGTTT AAA AAACGCCGGGGC         TTGTTGATTTTCTCG 100 44
   Moth_2128 NONE
   Moth_2127 2225272 .. 2225282 -  -2.4  -2.76261   CCCCAAGGTTTAAAT                 TCGC AAG GCGC                 CTACCAGTTCGTTGA  40 9
   Moth_2126 2224625 .. 2224657 - -12.6   -3.9941   GCCGGGAGAACTAAA      GACGGGGCGGCTTC TCCTG GCTGCCACCCCGTC      CCCGCTCTAAGGCTT 100 32
   Moth_2125 2222624 .. 2222643 -  -3.5  -5.36441   CTTTTAGATAAAAAA            CACCACC AATATA AGCGGTG             GCTCCAAATTTCAAG  81 41
   Moth_2124 NONE
   Moth_2123 NONE
   Moth_2122 NONE
   Moth_2121 NONE
   Moth_2120 2216012 .. 2216067 -  -2.7  -3.28119   ATCTAGTTATATTAA GCTGCAAGATGCCATTCAGGGGGCCATT GAT AATGGCCCCCT---TGCCTTCCTACACC CTGGCAATAACAGCA  47 19
   Moth_2119 NONE
   Moth_2118 2214099 .. 2214112 -  -2.4  -3.76186   GAGTTATAAAATCAA               GTGT TTACCC ACAC                GAAATAGCGAGGATC  50 44
   Moth_2117 2212672 .. 2212685 -  -9.5   -4.5448   GACCCATAAAAATAA               CCCCG TAAG CGGGG                TCTATCATTGAATCG  91 266
   Moth_2116 NONE
   Moth_2115 2210950 .. 2210983 - -15.3  -4.63218   CTCCTCCTAATAAAA     CAACCGCAGTAGGGA AACC TCCCTCCTGCGGCCG      CAAGTTGCTTGCCAG 100 42
   Moth_2114 NONE
   Moth_2113 NONE
   Moth_2112 NONE
   Moth_2111 2204505 .. 2204521 -  -2.1  -4.39696   CTGGAAATCAATAAA              CGTCTCC ATC GGCTACG              GCCCGGTACAGGGCC  61 1
   Moth_2110 2203688 .. 2203704 -    -5  -5.84011   AATAAAAAATAAAAA              CCGCCC TACTG GGGTGG              TTTGATGTTGATACG 100 14
   Moth_2106 NONE
   Moth_2105 2198367 .. 2198400 - -15.4  -3.21909   ACAGAAAAATAAGGA     GACCCCTTAACCTG TTGTTG CAGGATAAGGGGTC      AATTTTTTTATCCTA 100 38
   Moth_2103 NONE
   Moth_2102 2194708 .. 2194739 - -10.1  -4.77173   CGGTGACAAAAGAAA      GCAAGGACCCCCGC ATTAA GCCGGGGCCC-TGC      CGGATCCAGTACTTC 100 83
   Moth_2101 NONE
   Moth_2100 NONE
   Moth_2099 2191387 .. 2191412 - -12.5  -5.08601   CTACCCTAACAAAAA         GCCCGGAGAGG CAAT CACCTCCGGGC          CCCATATTAGTCGTG 100 64
   Moth_2089 2182031 .. 2182043 -  -2.7  -2.88236   GAAATTTATAGCAGA                GAATA TCC TATCC                TACATCCCTCCGGCT  42 20
   Moth_2088 2180404 .. 2180431 -  -9.9  -4.98522   AAGGGTACAGAAAAA        GGGCCACGT-CC TTCCG GATACGTGGCCC        CCTAGTCCTTTTTGA 100 109
   Moth_2086 2177977 .. 2177987 -  -6.8  -2.72344   CCTGATCGGCAACTA                 CCTG CCC CAGG                 CGCGTCTCAATTACT  51 318
   Moth_2082 2172838 .. 2172872 -  -9.9  -3.77111   CAGTAAAAATCAGAA     GCCCCCGGAGTGCAT TACTG ACGGAGCCCGGGGGC     TTATTTGCCTCAAGC  76 250
   Moth_2075 2166770 .. 2166799 -  -4.8  -5.09762   CGGGAAGAAACAAAA       CCGCCACAGGGG GTTATT CCCCGGTGGCCT        TTTTTTACTCAACAC  80 90
   Moth_2073 2163478 .. 2163497 -  -9.3  -4.27512   GGCCAGAATAAAGAA            GCAGGAC GTTTAT GTCCTGC             AGCAGATTATCGACA  83 188
   Moth_2071 2161616 .. 2161629 -  -2.3  -5.22039   CTTAAAGGGAAAAAA               TAGCG TTGC CGCTG                CCAGCCAGGTTTTGG  76 332
   Moth_2070 NONE
   Moth_2069 2160819 .. 2160847 -  -8.8  -4.88407   TTAGCCAATCAAAAA        GGTGGCGGCC TTTACCCCG GGCCGTCACC        TTTTTCCCAATTAAT  88 40
   Moth_2068 2160546 .. 2160568 -    -4  -3.88985   AAAATTTGCCATAAA           GACGGGAACC AAT GCCTCCCTTC           CGGCGTCTGTAAAAT  57 40
   Moth_2067 NONE
   Moth_2066 NONE
   Moth_2065 2157600 .. 2157612 -  -4.1  -4.08945   ACGATGTCGGTAAAA                TCAAC CTG GTCGA                CCTTAATAAGGAGCC  60 60
   Moth_2063 NONE
   Moth_2062 2154527 .. 2154580 - -10.6   -5.4505   CCTTGCAAGAAAAAA CTCCTTATACTAGAGACTAAGGGTA GTCCT TGCCCC-AACCTCTAATATAAGGAG GCCAAAATGCAAGGC 100 275
   Moth_2061 2153762 .. 2153774 -  -4.7  -5.45802   TGCTCAAAATAAAAA                TCCGG CCC CCGGG                CCGTTATACGAAGTC  85 56
   Moth_2056 2147663 .. 2147712 - -30.1  -4.07568   TGCCGGTTGGTAAAA GGAAAGAGGCTCCCGGCGACGCC TGCA GGCGACGCCAGGGGCCTCTTTCC AGTTAAACACCTATA 100 108
   Moth_2054 2146061 .. 2146102 - -15.4  -4.66938   ACTGTCAATATAAAA GCCATAAGAAAGCGATGG CTTGAT CCATCGCTTTCTTATAGA  AAGTTAGATGTCGGG 100 72
   Moth_2053 NONE
   Moth_2052 2143713 .. 2143725 -  -7.7  -2.64472   GATGTTTTAAACCGA                GTCGA CCT TCGAC                TGTAACCCCCAGCCC  58 73
   Moth_2051 NONE
   Moth_2050 NONE
   Moth_2049 NONE
   Moth_2048 NONE
   Moth_2047 2137935 .. 2137947 -  -4.8  -3.85698   CTCGCTTCCGACAAA                TGCC AACCA GGCA                TTTTCATGCCCTCGT  59 122
   Moth_2046 NONE
   Moth_2045 NONE
   Moth_2044 NONE
   Moth_2043 2133123 .. 2133150 - -12.8  -4.08216   TGACTTTTCGTAAAA        GCCCCTTTCG CTTTCTGC CGAAAGGGGC         TTTTATCTTAAATTT 100 48
   Moth_2042 NONE
   Moth_2041 NONE
   Moth_2040 2128679 .. 2128699 -  -2.3   -3.6692   CTGTACCTGAAAACA            GCCTGCTGG TGC CGTGCCGGC            GGTAGGAAACACTCA  50 106
   Moth_2039 2128414 .. 2128427 -  -2.3  -3.45366   CCTTCAACCAATCAA               CCTGG TCAG CCATG                AGGTTACCGGGCCAA  47 0
   Moth_2038 2127923 .. 2127933 -  -2.4  -2.71712   GCCCTCCGCCCAAAC                 CCCG TCC CGGC                 CCGCTACCGGACGTC  39 51
   Moth_2037 2126234 .. 2126261 - -14.2  -3.24122   AAAAATGGAAGTCAA        TACCATCCAGCC TGGG GGCTGGAGGGTA         CAGCTCCGGCCTCCG  90 325
   Moth_2036 NONE
   Moth_2035 NONE
   Moth_2034 NONE
   Moth_2033 NONE
   Moth_2032 2122164 .. 2122175 -  -3.6  -4.36914   GCTGGCTCTACAAAA                GGCG AATT CACC                 CCGCCCTTTAATCTC  63 33
   Moth_2031 2121378 .. 2121396 -    -8  -3.30124   GTTTACCTCCTATAA             CCGCACCG GGA CGCCGCGG             GCCGCCAGGTAGTCC  64 1
   Moth_2030 NONE
   Moth_2029 2118629 .. 2118644 - -11.8  -5.60993   TGGGCGATAAAAAAA              GCCCCC TCAG GGGGGC               GAGAACGGCACCTAC 100 61
   Moth_2028 2117866 .. 2117892 - -15.1  -4.03234   GGGTTTTTATATAAA         GGTCCCGGGTC GGAAA GACCCGGGGCC         GGTTTTTTTATAAAA 100 305
   Moth_2027 2116170 .. 2116195 -  -3.9    -5.626   TACGGTACAAAAAAA         GAGACGACCGC GCCA ACGGTCGTTTA          CTCCAAAACCTAGAA  91 53
   Moth_2026 2114782 .. 2114795 -  -2.3  -2.74144   CGTCTATGCTGAAAT               GGAAG TCGT CGTCC                GGTAACTGTTTTAAA  39 53
   Moth_2025 NONE
   Moth_2024 NONE
   Moth_2023 NONE
   Moth_2022 2109615 .. 2109633 -  -5.2  -3.17622   CATTTCTAGAATATA             GTGGTCCA TAA TAGACCCC             TTCTTTCCCAATAGA  52 59
   Moth_2021 2108101 .. 2108111 -  -2.6  -2.63549   TAGTTTTAATAAGAT                 TAAA CAC TTTA                 CTTACCTCCAGTTGC  41 23
   Moth_2020 2106613 .. 2106647 -  -4.2  -5.47821   AGCCAGGCAAAAAAA     TCCCGCCATAATACCC TCC AGTCATTATGGCGGCT     CTCTCTTTTTACCTC  83 292
   Moth_2016 2102748 .. 2102774 - -20.2  -3.78775   CCGCCCATCAGCAAA         GGAAGCCCCGGC TAA GCCAGGGCTTCC         TTCTTTATGTGGTAT 100 223
   Moth_2014 2099792 .. 2099804 -  -2.6  -3.10701   CAAATAGTTACCCAA                CGGC TCTCT GCCA                ACTCCTGAAAACTGA  45 99
   Moth_2013 2097735 .. 2097745 -  -5.4   -3.0263   ATTACTGGCGCAAGA                 GTTG TCG CAAC                 CCATCCGCGTTGATT  51 1
   Moth_2012 NONE
   Moth_2011 NONE
   Moth_2010 NONE
   Moth_2009 NONE
   Moth_2008 2093281 .. 2093293 -  -3.4  -3.28924   CAGGCCTCCCTATAA                CCTT TCCTT AAGG                AGCTTGTTCACCAGG  48 7
   Moth_2007 NONE
   Moth_2006 2091822 .. 2091848 - -10.9  -5.03314   CCGATGGTTAAAAAA         TTACCGCCAGC TCATG ACTGGCGGCAA         TATCTAAACTCCCCG 100 29
   Moth_2005 NONE
   Moth_2004 NONE
   Moth_2003 NONE
   Moth_2002 NONE
   Moth_2001 NONE
   Moth_2000 NONE
   Moth_1999 NONE
   Moth_1998 NONE
   Moth_1997 2080454 .. 2080465 -  -3.6  -4.67353   GGAGGCAGGTAAAAA                CCGG CTTG CCAG                 GCACCAATCTTGATT  69 395
   Moth_1996 2079257 .. 2079288 - -15.2  -5.45802   TGCTTAAAATAAAAA      GCCGCCACTCCTTT AGTT AAAGGGGTGACGGC       ATCGTCGCCTGGTAA 100 89
   Moth_1992 NONE
   Moth_1991 2073044 .. 2073070 -  -8.8  -5.22039   TTTAAACCCAAAAAA        GCAGGCG-CAT TCAAAT ATGACGCCTGC         TGCTCCAGCAAGTTA  95 38
   Moth_1977 2060458 .. 2060495 -  -5.5   -4.5028   ACTAGAATAAAATAA   TGGAGAAGAGCGGCCAT GTTA AAAGCCGCTCCTGTCAA    TATTAAGAGACAATT  73 516
   Moth_1970 NONE
   Moth_1969 NONE
   Moth_1968 2051770 .. 2051780 -  -4.6  -4.05788   CGGGCTTAAACTAAA                 CAGC CCT GCCG                 GCAGTGACCGGCTTT  62 240
   Moth_1967 NONE
   Moth_1966 2047529 .. 2047558 -   -15   -4.2331   AAGCAAAACCAGAAA       GCCCGGCGACCGG AAAAA CCGG-CACCGGGC       CTTTACTCTAATCCT 100 33
   Moth_1965 NONE
   Moth_1964 2044738 .. 2044759 -  -5.8  -4.88067   ATGGACCGATAAAAA           GAGCCCCT TTGAGG AGGGGCTG            ATGAAGGCAACGATT  81 102
   Moth_1963 2042738 .. 2042757 - -13.6  -5.26875   CGGTCAAGTAAAAAA            CCCGGGTT GGTT AACCCGGG             CCGGCATAATGCCGC 100 51
   Moth_1962 2041363 .. 2041393 -  -5.5  -5.50723   GCACTAAAAGAAAAA      GCCATCCACTATCC CTAA AG-CAGTAGATGGC       TTCATTGCCTGGTAG  87 78
   Moth_1961 NONE
   Moth_1960 NONE
   Moth_1959 NONE
   Moth_1958 NONE
   Moth_1957 NONE
   Moth_1956 2034379 .. 2034415 -  -6.7  -5.41143   TAGGGCGCAAAAAAA   CGTCTACAATGAGGGC CCCGTT ACCCTGAT-GTAGACG    TCTTTGCCTGCAGTA  93 69
   Moth_1953 2030459 .. 2030483 - -13.6  -3.83205   ATTGGCTACAGGAAA          GGCCGTGGAA ATAAA TCCCACGGCC          CCCAGCTCCCAAGAG  95 45
   Moth_1952 NONE
   Moth_1951 NONE
   Moth_1950 NONE
   Moth_1949 2023461 .. 2023502 - -13.1  -3.01712   TCTTTCCTGCCAACA GGCAGGTACCGCCATTCAA TCCC TTAAATGGCGGTACCCGGT  CATGCGAGACTGTCT  83 95
   Moth_1948 2022204 .. 2022214 -  -2.4  -4.91429   AAACCGGAAATAAAA                 CCGG TCA CCTG                 ATTCCACCGCCTATA  70 173
   Moth_1947 NONE
   Moth_1946 2020544 .. 2020569 - -11.1   -5.1244   TGACTAATACAAAAA         CCCGGTAACCC TTAA GGGATACCAGG          GCTTGCTACCGAAAG 100 11
   Moth_1945 NONE
   Moth_1944 NONE
   Moth_1943 NONE
   Moth_1942 2015659 .. 2015683 -  -8.5  -5.25803   AACGCTGATAAAAAA          GCCGGCAGGCT TTA AGCCTGCCAAT          AGTAAAAGTAATCGT  95 55
   Moth_1941 NONE
   Moth_1940 NONE
   Moth_1939 NONE
   Moth_1938 NONE
   Moth_1937 2012396 .. 2012426 - -14.2  -3.77832   CGGGAAAGCTAATAA       TTAACCCCTTGC ACTTCCG GCAAGGGGTTAA       TTGCTAACGTCGGCC  95 29
   Moth_1934 2007750 .. 2007762 -  -3.3  -2.58544   CGCCACCGCCAGAAG                GGCTA CCC TGGCC                GCCTTCGGCTTCCTA  40 520
   Moth_1931 2005612 .. 2005645 - -11.7  -4.49981   TATAGGAGGATAAAA     CTCCTGTGCCAGGTG TATC CACCTGGCACCTGAA      ATAGTCCGTAATTAA 100 102
   Moth_1929 2001864 .. 2001877 -  -4.5  -3.36515   GGGCATGTTCAAAGA               GGCGCC ACA GGC-CC               AGGTTGCGGTAATAA  52 101
   Moth_1928 2000494 .. 2000515 -  -3.5  -3.05384   GCGGCTCCCAGCCAA           CCGAGGGCA ATAT CGCCGGCGG            CTCGGTCCTGCATTT  45 235
   Moth_1926 1999162 .. 1999180 -  -3.8  -4.84761   ATACTCCCAGAAAAA             CCAGCATC TAA AATACCGG             GATTGTTGAGTTAGC  74 14
   Moth_1925 1996469 .. 1996490 -  -5.8  -5.60993   TTGTCGATAAAAAAA           GGCCGCGCC TTTGT AGC-CGGCC           CTAAATTACTCCATA 100 134
   Moth_1924 1995796 .. 1995825 - -11.5  -3.37655   CCTCCCAAAAAATTA       GACAACC-GCCGGT TAC ACCAGCCGGCTGTC       ATGGTAGGCGGCACC  82 8
   Moth_1923 NONE
   Moth_1922 NONE
   Moth_1921 1993328 .. 1993353 - -10.3  -4.90296   AAAACTTCATAAAAA         GACGGCGGCAG AGTA CCGCCACCGGC          ATTAGTATACCATAT 100 113
   Moth_1920 1991554 .. 1991567 -  -4.5  -3.61164   AATCTTGTAAAAAAG               GC-GCC ATC GGCTGC               GTGGCCTGTAAAAAG  53 204
   Moth_1918 NONE
   Moth_1917 NONE
   Moth_1916 1985954 .. 1985982 -  -8.8   -5.1356   TGGGATTAATAAAAA        CGACCTGGACCC GGCAA AGGTCCAGGCCC        TGGAGGAGGCCAATA 100 199
   Moth_1913 NONE
   Moth_1912 1981319 .. 1981331 -  -7.7  -2.76189   TAACGGACGCAAGGA                GAGGT GGA ACCTC                CGTTAATTACAATTT  59 88
   Moth_1910 NONE
   Moth_1909 1975707 .. 1975730 -  -5.2  -5.50723   CCAGCAAAACAAAAA          GCCCCGGA GTGTGTTT TCCGGGGA           CTTTTACGTCCTTAG  87 94
   Moth_1908 NONE
   Moth_1907 NONE
   Moth_1906 1970856 .. 1970879 - -14.6  -3.27475   CGGGTTATTATAATA          CAGCCGGGAC CATC GTCCCGGCTA           AACACTTTTTGCTAT  93 88
   Moth_1904 NONE
   Moth_1903 1968086 .. 1968117 -    -3  -4.25104   TCCTCCGTATGAAAA      CCTTTTGTAAGTAA CCGA TTACTTCCTTAAGG       TTAGTAGCTAGTAAT  59 111
   Moth_1902 NONE
   Moth_1901 1965904 .. 1965920 -  -2.9  -3.14132   GCTTTGGGTTATCAA              GCGGA CTCCCTC CCCGC              GAATCCTCCTGCCTG  45 5
   Moth_1900 1964929 .. 1964954 -  -8.1  -2.87211   ACCTTTGTTTATAGA         CGGGTGCCGCC GGAG GGCGGCGCGCA          GTTCCTAGCGGGATT  59 30
   Moth_1899 1963602 .. 1963615 -  -8.1  -5.67283   AATGCAAACAAAAAA               CCAGG TAAA CCTGG                CTCCCGATAACAGCC 100 162
   Moth_1896 1960836 .. 1960848 -  -4.7  -4.85599   GCCAGGGTATAAAAA                TGCCG TAC CGGCC                TTTTTATATCTGATA  77 89
   Moth_1895 1960342 .. 1960360 -    -3  -3.48276   GGGGGCTGGACATAA             CCTCCTTG CCT CTAGCAGG             ATGGGCCTGATTCCT  49 58
   Moth_1894 NONE
   Moth_1893 1956660 .. 1956701 - -17.5  -5.16237   AAGGCCAGTAAAAAA TACAGCGAAAAAGCCGGTT TTTA AGCCGGCTTTTTCGCTTTA  AGGGGTTCCGCGCAT 100 45
   Moth_1891 NONE
   Moth_1890 1954878 .. 1954900 - -12.7  -5.90981   GGACACGAAAAAAAA           CACCCGGCC GGGCG GGCCAGGTG           GTTCCCTTAAAAAAT 100 52
   Moth_1889 1952137 .. 1952150 -  -2.3  -3.51934   CCTGCGGGACAAATA               CCTGG CCGG CAAGG                GCCGCTGGTGGGAAT  47 320
   Moth_1881 1943856 .. 1943871 -  -4.6  -2.59564   GCTGGAGGGTACAAT              CTGGCG GGGT CGTCAG               CACCCTGGAGGGCCC  46 95
   Moth_1880 1943165 .. 1943186 - -13.1  -4.36127   TGTAAGAAGTTAAAA           GCCTATCCT GGGG AGGATAGGC            TTTTTTAATATTTAA 100 137
   Moth_1878 1940881 .. 1940902 -  -3.7   -5.7946   CTGGCAATAAAAAAA           GAGATCAGGT ATA ACCTGCTC-C           GGGAAGTAAGACTCC  95 347
   Moth_1876 NONE
   Moth_1875 1938013 .. 1938031 -  -4.5  -3.86822   CAACGGCTGTAGAAA            GCC-GGGC CGCC ACCCAGGC             CATCACGAGGGAAGT  59 418
   Moth_1872 NONE
   Moth_1871 NONE
   Moth_1870 NONE
   Moth_1869 NONE
   Moth_1868 NONE
   Moth_1867 1929854 .. 1929869 -  -7.5  -2.52623   TTTGCCTCACAACAC              CCGCG TCTGAC CGCGG               TAGACCAGGCCGCGG  56 1
   Moth_1866 1928950 .. 1928982 -  -3.4   -5.4505   CCCCGGAACAAAAAA     CCAGGCATCCCTATC CGGA GATAGCC-CGCCTGG      TTGGTACAAGAATCG  85 84
   Moth_1864 1926005 .. 1926056 - -17.5  -4.27584   ATGGCCAATGGAAAA GGCCATGA-GG-CTACTAACCCGCT TCCT AGCGGGCCAGAAGGCCTTCATGGCC TACCTGTTCCAAAAA 100 285
   Moth_1863 NONE
   Moth_1862 NONE
   Moth_1861 1922912 .. 1922928 -  -5.1  -3.59979   TCTCTTTATGGTAAA              CGGTAGT ACC AGTACCG              CTACCATCTTTAGTT  56 281
   Moth_1857 1918787 .. 1918810 - -13.2  -5.07652   CCCGGCAAAACAAAA          GGGACCACCT TTAC AGGTGATCCC           TCCTATTTGGTAGGA 100 56
   Moth_1855 NONE
   Moth_1854 NONE
   Moth_1853 1913308 .. 1913318 -  -2.4  -2.78935   ATATCGTTTATGATA                 CCCC ATG GGGC                 ATAGATCCTAACTGG  40 33
   Moth_1852 NONE
   Moth_1851 NONE
   Moth_1850 1908117 .. 1908167 - -33.7  -4.60487   CAGCAGGGGCAAAAA CAAGGGCAGCAGTAAGGGCTTCCC TGAA GGGAAGCCCTTACTGCTGCCCT-G CCCTTATTTAGCTGT 100 29
   Moth_1848 NONE
   Moth_1847 NONE
   Moth_1846 NONE
   Moth_1845 NONE
   Moth_1844 1902132 .. 1902162 - -13.2  -2.94099   CTTCGGCACCAGAGA       GCCGCAGCCTCCCG GCA CGGGAGGCTGCCAT       AAATGGTTAGGCGCC  86 200
   Moth_1843 NONE
   Moth_1842 1900307 .. 1900327 - -14.7  -4.26792   ACAGAAATTTTAAAA            CCGCCCTCA AGG CGAGGGCGG            TTTAGGGATAGTTGC 100 11
   Moth_1841 NONE
   Moth_1840 1896611 .. 1896624 -  -2.3  -3.34652   TCCCTAAACAATATA               CGCAC TCAG GTGGG                ATTCGTGCCTGTCAT  45 120
   Moth_1839 NONE
   Moth_1838 1895297 .. 1895315 -  -2.2   -3.5394   AAACGCCTTCCTAAA             CCCATGGG GCA CCTCCGGG             CTCTGGATCATCTGC  47 2
   Moth_1837 NONE
   Moth_1836 1893373 .. 1893422 - -11.1  -4.57073   CATTTCCCCGAAAAA TAGTAAATCCTCCTTAAAACTGTA CGC CACAGTTTTAAGGAGGATTTT-TG TTAGGCGCATGGTGC 100 236
   Moth_1835 1891935 .. 1891950 - -11.8   -5.0538   TCGGATTTTAAAAAA              GGCGCC TGGC GGCGCC               TTTTTTGTTGCCCGG 100 149
   Moth_1833 1890889 .. 1890930 - -21.9   -2.9675   TACGCCAGAACGACA GTACACTAAAAAGGGAGCC TTAA GGTTCCCTTTTTAGTGTAC  CATATTCTCCTGCCG 100 17
   Moth_1830 NONE
   Moth_1829 1887345 .. 1887360 -  -3.2  -3.44527   GACGGACCAGCAGAA              GGCG GACATAAA CGCC               CTCTACCAGCAAATC  47 416
   Moth_1827 1886241 .. 1886281 -    -9  -4.08216   CGAGGGCCGGGAAAA GGTCCTGGCCATTCCCCTGG TGG CCAGGGAAAAGGC--GGCCC TGAAACACTCGGCAA  75 75
   Moth_1825 1884272 .. 1884320 - -10.2  -3.73775   CCCATGGGTACGAAA CCCAGGCCGGTGTTCC-ATAGGC GACA GCCCTTAGGAGCACCGGCTCGGA GATGACTATTCAATT  79 85
   Moth_1824 NONE
   Moth_1823 NONE
   Moth_1822 1881190 .. 1881207 -  -7.7  -4.25283   ATCCGTGGATGAAAA             TAGAGCC TCCA GGCTCCA              GCTATAGGACGCCCC  75 96
   Moth_1821 NONE
   Moth_1820 NONE
   Moth_1819 1878885 .. 1878903 -    -8  -3.72576   TCGCCCGGCAGGAAA             GCCCGTCG TGC CGGCAGGC             TGGTTTAGCGGCTCC  68 30
   Moth_1818 NONE
   Moth_1817 NONE
   Moth_1816 NONE
   Moth_1815 1874151 .. 1874179 - -11.1  -5.82281   AAAGATATAAAAAAA        CTCCTTCCTGA TTCCCGC CCAGGAAGGAG        TTTTTTGCTGGTGCC 100 400
   Moth_1813 1872273 .. 1872298 -  -2.4  -3.66178   CTGTGGAAGGGTAAA         CCCCTGGTAG CTACCC CCACCGGTGG          CCTGGCCTACCAGGT  51 250
   Moth_1807 1859732 .. 1859759 - -16.4   -3.1733   TGTTGCAGAAAAGGA        GGGTGTTGCAAC AGTA GCTGCAACACCC         AATTCCTGGGGAGGG 100 329
   Moth_1806 NONE
   Moth_1805 1858680 .. 1858698 - -11.7  -4.15006   ATAGCTAGCGTAAAA             GGCCAGG AGTGA CCTGGCC             CATACGCTAATACCA  91 121
   Moth_1804 NONE
   Moth_1803 1856462 .. 1856487 -  -8.9  -2.84461   AAGACATATCAATGA         TGGCCACCCCC TGTG GAAGGTGGCCC          CTTCTTTACCCTGCC  65 31
   Moth_1800 NONE
   Moth_1799 NONE
   Moth_1798 NONE
   Moth_1797 1851853 .. 1851880 -    -7  -3.04894   AAGGCCTCTTAAAAT        CGCTGGTAATAG AAAA CTATTACCGGCT         CGACAAAGAGGCCTT  59 58
   Moth_1796 1850588 .. 1850605 -  -9.8   -4.7254   AGTGGGTATGAAAAA             CCGGGG TGGCGG CCCCGG              TAATATTGGATGTTA 100 38
   Moth_1793 NONE
   Moth_1792 1847613 .. 1847636 - -15.3  -3.78793   CATAACCATTAAGAA          GGGCCGGGA ACACCG TCCCGGCCC           GGAGTTGTGTCAGCA 100 145
   Moth_1791 1846926 .. 1846951 -  -6.1  -5.37043   AGTGCATAGAAAAAA         GCAGCCCCC TTACAGCC AGGGACTGC          TTTTATTATTCCGGC  90 332
   Moth_1790 1845522 .. 1845551 - -12.2  -4.23391   TAAACAAATTACAAA       GGGGCGAACGAT TGTCGG ACCGTTCACCCC        TTTACTTTATTTCGC  95 32
   Moth_1789 NONE
   Moth_1788 1841373 .. 1841392 - -16.4  -2.78384   GTCCCTTTTAGTATA            GCCCCCGC CAGT GCGGGGGC             TTTTTAAGAAACGGA 100 69
   Moth_1786 1839444 .. 1839475 - -10.2  -4.61482   GGGTGCAAAAAATAA      TTGACCCTAAAGGG CTCT CCCTTTAAGGCCAT       TTTACCATTTCTACC 100 50
   Moth_1785 1837887 .. 1837903 -  -2.9  -3.85698   TCGGGGTGGTATAAA              CGATGAC GTT GTCTTCA              GGCATAGTTTAAAAA  54 102
   Moth_1784 1837642 .. 1837662 - -15.4  -3.17725   GGCCAAAAATAACCA            GGCCGGGG CGGGT CCCCGGCC            AGTGCAGGCTTAGTG 100 35
   Moth_1783 NONE
   Moth_1782 1836900 .. 1836925 - -19.1   -4.7373   CCATGGGACTAAAAA         GATACCCCCGG CCTG CCGGGGGTATC          TTATCGCCATGCTGT 100 83
   Moth_1780 NONE
   Moth_1779 NONE
   Moth_1778 NONE
   Moth_1777 NONE
   Moth_1776 NONE
   Moth_1775 NONE
   Moth_1774 NONE
   Moth_1773 1828273 .. 1828298 - -15.5  -3.09681   CAAAACTCGAGGGAA         GCGGCATCCTC CGTG GAGAATGCCGC          CTATCCCATCCAGGA 100 83
   Moth_1772 NONE
   Moth_1771 1825701 .. 1825726 - -13.3  -3.24058   ATAACCAAACATATA         GAAGCACCCCG GTTG CGGGGTCCTTC          GCCACCACACCCCGG  88 125
   Moth_1770 1824996 .. 1825024 -   -13  -4.44974   GCAAAGCTTACAAAA        GCGCCCCGGGCG TCGAC CGACCGGGGCGG        CAGAATTTAAGCCAT 100 32
   Moth_1769 NONE
   Moth_1768 1823733 .. 1823756 -  -9.4  -4.73108   GCCACAAAATCAAAA          GGGCGGCTGC CTTT GCTGCCGCCA           ACTTCCCCGACCGGG  93 289
   Moth_1766 NONE
   Moth_1765 1820552 .. 1820573 -  -4.3  -3.85704   CCAGTAATGATGAAA           GCGCCCCCT TGAC ATAGGACGC            CTTTTTTAACTCATT  57 106
   Moth_1764 1819105 .. 1819118 -  -4.5  -3.21099   CGCTCCCATCATGAA               GGACT TTTG AGCCC                GAATGACCACCTTTG  50 98
   Moth_1763 1817566 .. 1817578 -  -4.8  -3.54543   ATTTACGTCGCGAAA                CGAG TCGCC CTCG                CCTGTACCCTCCAGC  55 43
   Moth_1762 1816298 .. 1816321 - -11.1  -5.18726   TTTTGACAATAAAAA          GACCTTTGC ATTCAA GCAAAGGTC           TTCTTCTCAGATGGT 100 204
   Moth_1761 1815207 .. 1815234 -  -4.1  -4.95547   CTGATAATAACAAAA        GCCCGGCTA AAAAACAAGA TAGCCCGGC         TTTGGAAAAATTAAC  74 74
   Moth_1760 1814291 .. 1814321 - -11.1  -5.40072   TCCTGTGGAAAAAAA       TAACCCCCGCCCC GTAAA GGGACGGGAGTTG       TGCCCGTGGTTCCAC 100 284
   Moth_1759 1812213 .. 1812242 - -12.9  -4.56775   ACCGCTTCCCAAAAA       TCAAGCGGGTGGA ATCT TCCACCCGCTAAA        AGCAGACCTTTTCCT 100 148
   Moth_1758 NONE
   Moth_1757 NONE
   Moth_1756 NONE
   Moth_1755 NONE
   Moth_1754 NONE
   Moth_1753 NONE
   Moth_1752 1806923 .. 1806947 - -14.3  -5.54907   CTGACAAAATAAAAA          GCCTTCGCCCC TTC GGGACGAAAGC          TAATAACATCCTCAA 100 481
   Moth_1751 1805876 .. 1805893 -  -3.4  -4.08767   TTCACTCCTTTAAAA             CTGCCGC AGGAA GCG-CAG             GTCGTTTTCATAGAA  58 2
   Moth_1750 1803457 .. 1803467 -  -6.8  -3.54424   TCCTACTGTCGCAAA                 CTGG CCC CCAG                 ACGTTCCTCCAGGGC  61 2
   Moth_1749 NONE
   Moth_1748 1801090 .. 1801114 - -12.8  -3.80625   CCGCCATAAGTTAAA          GGCCGCCAGG GTTAA CCTGGTGGCC          TCTATTTTTAAATAC  93 45
   Moth_1747 1799798 .. 1799809 -  -7.2  -2.70525   GGCTTTGAAACTAAC                CGGG AAGG CCCG                 TTCTTCTTCATTGTA  56 433
   Moth_1746 NONE
   Moth_1745 NONE
   Moth_1744 1796146 .. 1796190 -  -9.3  -4.58395   TTTACCCCTTAAAAA TCCCCGGGAGCTACCC--CCC AGGTG GGGTCGGGCAGCTCCCGGAAG GATTTGCCTTCCCTG  90 48
   Moth_1739 1790107 .. 1790121 -  -3.5  -4.33854   AGGAAGAAAAGCAAA               CCACA GTACG TGCGG               ATAGTCTGGTCCCGG  63 239
   Moth_1738 1788818 .. 1788863 -  -3.8  -3.64703   GTTTCCGCATCGAAA CCGTCCAGGCCAGG-CGGG CCATCAACT CCCGTCCCGACCGGCGCGG CAGCATCACCGAACT  54 128
   Moth_1736 NONE
   Moth_1735 1786130 .. 1786142 -  -3.3   -3.2964   AAATCGGCGCGATAA                CCGTG TTG CATGG                AAAATTCCTCCATTC  48 138
   Moth_1734 1784686 .. 1784709 - -11.6   -4.4767   CCACCCATGATAAAA          CCCCCTGCCC TGAA GGACGGGGGG           TTAAAGCGCCGTTAG  93 53
   Moth_1733 NONE
   Moth_1732 NONE
   Moth_1731 NONE
   Moth_1730 NONE
   Moth_1729 NONE
   Moth_1728 NONE
   Moth_1727 NONE
   Moth_1726 NONE
   Moth_1723 NONE
   Moth_1722 NONE
   Moth_1721 NONE
   Moth_1720 1763581 .. 1763611 -  -6.7  -6.17268   CGATAACAAAAAAAA       TCGGGCCCCGGAG TTTAC CCCCTCAGCCCGA       TTAGCATTCTTTTTA 100 104
   Moth_1719 NONE
   Moth_1718 NONE
   Moth_1717 1759042 .. 1759076 - -16.4  -5.00895   TCGACCAGATAAAAA     GGCCTCCCCGGCGCTT TTA AAGAACCGGGGAGGTC     CTGGCGAACTGCAAA 100 48
   Moth_1716 1758220 .. 1758231 -  -3.6   -5.8096   GATAAAAAAGAAAAA                CCCC CGCA GGAG                 TAAGAAAAAAGACCA  91 139
   Moth_1714 1757329 .. 1757355 - -10.2   -5.1244   GCAGGAACACAAAAA         CAGCTACCCC GCTATAA GGGATAGCTG         TTCCGGAGGTATGTT 100 98
   Moth_1713 1754437 .. 1754450 -  -5.2  -2.83073   AGGGTCAGCAACAAC               CCGG GAATAA CCGG                CCTTCGTAAACCATT  49 491
   Moth_1712 1751674 .. 1751691 -  -4.1  -2.95073   CGGTCAACAGGAAAG             GCCGACGT TGC AC-CCGGC             TGGAGTTAATTTAAA  47 36
   Moth_1711 1749158 .. 1749199 - -18.8  -3.64371   AAGGGAGAGGCTAAA GAGGGGTAAACGCCGGAG TATTTT CCCCGGGGTCTACCCCTC  TTTTTTATCCCTGGC 100 47
   Moth_1709 NONE
   Moth_1708 NONE
   Moth_1707 1743493 .. 1743519 - -13.1  -5.26875   CTGTCAAGTAAAAAA        GCCACGGCA-AC TATA GTATGCCGTGGC         CTGGCCGTAACTAAC 100 232
   Moth_1706 1742461 .. 1742481 - -18.3  -4.00782   TCATAGCAGTAGAAA            CGGCAGGCC ACC GGCCTGCCG            TTTTCCCTTAGCCTA 100 33
   Moth_1704 1740482 .. 1740496 -  -2.1  -3.19232   CTGCCAAACAGAAAT               TGCCA CTAAC TAGCA               TTGCCGGCGGCCTGT  43 55
   Moth_1703 1739868 .. 1739884 - -13.7  -5.56372   AAACCAAAAGAAAAA              CCGGGTC GCT GACCCGG              CCGGAAAATATCCGG 100 45
   Moth_1702 NONE
   Moth_1701 NONE
   Moth_1700 1737521 .. 1737537 -  -6.6  -5.00616   TCCCCCTCCAAAAAA              TAGAGG TCTAC CCTCTA              TACAGTTCACTTTCC  83 80
   Moth_1699 NONE
   Moth_1698 NONE
   Moth_1697 NONE
   Moth_1696 NONE
   Moth_1695 1732661 .. 1732671 -  -2.6  -2.78463   AGCTTTCTTACCATA                 TAAA TTC TTTA                 CAGGATCAACATAGC  42 23
   Moth_1694 NONE
   Moth_1693 NONE
   Moth_1692 NONE
   Moth_1691 NONE
   Moth_1690 1728013 .. 1728045 -  -9.9   -5.2696   GGAAAACGTAAAAAA      GCCGCCTAATTCTTC ATG AAAGAATAAGGTGGC      TTTTGAACAGGCCCA 100 143
   Moth_1689 NONE
   Moth_1688 NONE
   Moth_1687 NONE
   Moth_1686 NONE
   Moth_1685 1723658 .. 1723683 -  -3.3  -3.03771   GCACAGTTGTCAATA         CCGA-GAGAAAA TAA TTTGCTCACCGG         TAGGAAACCGGCGGA  45 129
   Moth_1684 1722933 .. 1722963 -    -4  -5.32944   CTTATAAGTAAAAAA       TTGGACTTCATC CGGGAGC GATGAAGTCCCT       GGCACCAAGCCTTTT  80 84
   Moth_1683 NONE
   Moth_1682 NONE
   Moth_1681 NONE
   Moth_1680 NONE
   Moth_1679 1716081 .. 1716109 -  -3.7  -3.09933   GCTCAAGCTAGCGAA        CTTGGCGCTTAAG TTG CTCAAGCGGCGGG        GGTGGCTTGGCTTTA  46 89
   Moth_1678 NONE
   Moth_1677 NONE
   Moth_1676 1712199 .. 1712217 -  -4.6  -3.33361   CACCAATGATATTAA             CATAAACT TAA AGTTTTTG             CAAGTACCGGGCCAT  52 66
   Moth_1675 NONE
   Moth_1674 NONE
   Moth_1673 1710471 .. 1710501 - -13.3  -5.30616   CCATCCAAACAAAAA      CCCCGGGGTACTAC CTGC GTTGT-CCCCGGGG       GCGATATATCTATAA 100 42
   Moth_1672 NONE
   Moth_1671 NONE
   Moth_1670 1704439 .. 1704455 -  -5.8  -3.04799   GATAATCGTCTAACA              CCAAGC TCATC GCCTGG              CCCCCTTTATCAGTT  53 15
   Moth_1669 NONE
   Moth_1668 NONE
   Moth_1667 1702504 .. 1702514 -  -6.8  -4.19238   CTGTTAATTCCAAAA                 CGAG TTC CTCG                 CCTGGGTTATATTTT  71 149
   Moth_1666 1701179 .. 1701191 -  -3.3  -4.46976   AGGAATAAAGAGAAA                TAGCC CTA GGCAA                ACTCACTTAGGCATG  63 70
   Moth_1661 NONE
   Moth_1660 NONE
   Moth_1659 1693557 .. 1693594 - -17.9  -2.50589   GCGGAAATAAATTAT   CAGG-GTAAAGCCCGGCC GGA GACCGGGCTTTACTCCTA   CGCCAGGGGCGAAGC 100 23
   Moth_1658 NONE
   Moth_1657 1691388 .. 1691415 - -11.2  -4.08317   GAAGGGCAAATGAAA        GCCGCCTGGCAGC AGC GC-ACCGGGCGGC        GGGGATAGGCGCAGA  87 92
   Moth_1655 NONE
   Moth_1654 1688389 .. 1688412 -  -5.9  -5.63517   CTCTGAAATAAAAAA          GCCCCGGAG TTTAGG CTCCAGGGA           CAGGTAGCGCCTGTG 100 95
   Moth_1653 NONE
   Moth_1652 NONE
   Moth_1651 NONE
   Moth_1650 1684810 .. 1684845 -  -8.4  -5.40474   ACCTCCGTAAAAAAA    GATAACCTTCCTCTAGT ATA ACCAG-GGAAGGTCAAC    TACATGCGCGCTAAA 100 43
   Moth_1649 NONE
   Moth_1648 NONE
   Moth_1647 NONE
   Moth_1646 1681593 .. 1681614 -   -13  -2.92111   GGGTTAAAAAACTCA           GGCCCCTC GCAATT GAGGGGCC            ATGTTTTTGGTTTAT  81 37
   Moth_1645 1680514 .. 1680544 - -13.3  -4.19735   CTCGTCAAAACTAAA      CCTCGCCC-CCGCC TCGG GGCGGTGAACGAGG       TTTTTCCCGCTGAAT 100 74
   Moth_1644 NONE
   Moth_1643 NONE
   Moth_1642 NONE
   Moth_1641 NONE
   Moth_1640 NONE
   Moth_1639 1675542 .. 1675563 - -15.1  -3.97446   ACAAATAAAGGTAAA           GCCCGCCAG TTTT CCGGCGGGC            CCCTGTTTACTCTTC 100 32
   Moth_1638 1674040 .. 1674051 -  -4.4  -2.53233   TAATTATATCAAGAT                GTAG GGGA CTAC                 GGCAACACCCTCTTT  44 127
   Moth_1637 NONE
   Moth_1636 1672186 .. 1672207 - -10.2  -4.74012   ACCATAAAAGGAAAA           GCAGCCTT TCCTGC AAGGCTGC            CAGTAAATAACGAAA 100 52
   Moth_1635 1670220 .. 1670249 - -26.5   -4.2349   TTGGTATATCTAAAA       TCGGCGGCCCCGG TTTA CCGGGGCCGCCGA        CGGGGAGCAACTTGC 100 51
   Moth_1634 NONE
   Moth_1633 1667992 .. 1668018 -  -7.3  -2.80443   CCAGATTTTATTATA         CCTGTACCCTC GATTA AAGGCTACAGG         CTAAAAACACCATGA  57 48
   Moth_1632 1667596 .. 1667630 - -10.7  -2.52464   TCCTCCCCGAATTGA     GTTAGAGGCCAGCAC CTGGT GCGCTGGCCTCTATG     CCCAATCCTATCTTT  72 39
   Moth_1631 NONE
   Moth_1630 1666158 .. 1666189 -  -2.8  -3.32521   ATTATACGCCGACAA      GACTACGGTGCGGT TCGA AACGTTCCGGAGTC       GCTAGTACACATTCC  47 27
   Moth_1629 NONE
   Moth_1628 NONE
   Moth_1627 NONE
   Moth_1626 1662443 .. 1662457 -  -7.8  -5.56673   AGGCATAATAAAAAA               GGCCTC CCT GAAGCC               TTAAGACTTTTTCCG 100 26
   Moth_1625 NONE
   Moth_1624 1660944 .. 1660962 - -12.4  -5.27709   GGATAAAAAAATAAA             GCGTGGGG GAA CCCCACAC             TAGGGCTTTTTACCC 100 48
   Moth_1623 NONE
   Moth_1622 NONE
   Moth_1621 1658206 .. 1658222 -    -3  -4.30719   CTTTGCTATAACAAA              GTAAGT ATCCA ACCTAC              GTATCCAACCTATTA  59 38
   Moth_1620 1657497 .. 1657511 -  -5.6  -4.86033   AAAGGGCGACAAAAA               CGGCCA GAT TGGCAG               CCAGGGCAAAGAACA  78 58
   Moth_1619 1656212 .. 1656247 - -19.4  -2.87132   TGCCGGGCGCACACA    TAACATATAGAGGGAT AAAA ATCCCTCTATATGTTA     TGTGTATTTAAGTTT 100 39
   Moth_1617 1653625 .. 1653639 -  -2.8  -2.80474   TACAATATTTGAAAC               TAAGCC CAT GGATTA               ATCACCCCTGTTGTC  42 23
   Moth_1616 1653136 .. 1653150 -  -2.2    -4.258   TCACTTATTAATAAA               CTATTT AAG AAATAA               TATCGGTCCTCGTAG  57 197
   Moth_1615 1652399 .. 1652413 -  -2.2  -3.42379   ATATAAGTCAACGAA               CTTTAA GGC TTAAAA               ACATCTTGCATTTCT  45 13
   Moth_1614 NONE
   Moth_1612 1647996 .. 1648009 -  -2.4  -4.10429   AAGTAGCCTGCAAAA               GCTA TGGGGG TAGC                AATTATCATACATAT  55 88
   Moth_1608 1643779 .. 1643789 -  -2.4  -3.37188   ATTTATCTCAAAAAT                 CCTG CTG CCGG                 CATAATTTTTTTTCT  45 40
   Moth_1607 NONE
   Moth_1606 NONE
   Moth_1605 NONE
   Moth_1604 NONE
   Moth_1603 1639064 .. 1639080 -  -2.3  -3.30925   AACTAGCAAAGAAAT              GGTAA TGCCCAT TTACC              GATCCCTCGTTTTGT  45 69
   Moth_1602 1637908 .. 1637925 -  -7.7  -3.60098   ATGGGTTATTGCAAA             GCCTCTGG TTG CCAG-GGC             ACTGGAAACCTAGCA  66 183
   Moth_1601 NONE
   Moth_1600 NONE
   Moth_1599 1634850 .. 1634882 -  -9.1  -4.19177   AGGGCTGAAGATAAA      GGGAGGCCGCC TCGCTATAGTT GGCTGCCTCCC      TGTTGTTCATACCGG  80 66
   Moth_1598 1634017 .. 1634036 -  -5.7  -3.57263   ACCCCGACCCGGAAA            CCAGG-GG TTATG CCGCCTGG            CTCCTGGGCATCCTG  55 178
   Moth_1595 1631665 .. 1631679 -  -7.2  -2.68775   TCATTAGCAAAGCCA               GGTATA CGG TATACC               ATATCCGTAGATTAA  56 222
   Moth_1594 NONE
   Moth_1593 NONE
   Moth_1592 NONE
   Moth_1591 1626101 .. 1626152 - -13.9   -4.0044   AATTATTACTAGAAA TATG-CACACCCCTGCCCCCGGTTT TAAC AAACCGGGGGCAGGGGAATTTCA-A TTAAGCGTTGGAAGC 100 26
   Moth_1590 1624562 .. 1624584 - -17.8  -3.40403   CTCCTTTTAGCATAA           GCAGGGGTAC CAG GTACCCCTGC           TTATAGCGGAACTCT 100 51
   Moth_1589 NONE
   Moth_1588 1621855 .. 1621882 -  -4.1  -4.91109   GGGGCATTAGAAAAA        GCCGGTACC TGCCCTCTAT GTTACCGGC         CTTTTACATTATTCA  74 41
   Moth_1585 1619869 .. 1619883 -  -4.2  -3.03473   CATACATTAAACAAT               CGGGTT GGC AACCTG               GAACCGGGTCAAGAG  47 2
   Moth_1584 NONE
   Moth_1583 1617085 .. 1617101 - -10.9  -3.09919   ATAAAATCTGGAACA              TCTGCCT GTT AGGCAGA              ATAAGTTACAGTAAA  76 438
   Moth_1582 1616225 .. 1616246 - -10.1  -4.17608   TCCAGTTAAAAAATA           TAGCGCGGC CAAG ACCGCGCCA            ACAGGCAAACCTATT  85 67
   Moth_1581 1615642 .. 1615664 -  -4.1  -5.77571   ATTAAAAAAGAAAAA           CCCGTCC GGCTTGCAA GAACGGG           TTCACTTCGGAGCCG  95 27
   Moth_1580 1614698 .. 1614711 -  -3.8  -4.65669   TATAGAAAAAAAACA               GGAC GCGAAG GTCC                TCCAAAACAGCCCAT  68 185
   Moth_1579 1612950 .. 1612960 -  -8.2   -4.4078   GTCGTTTAACTAAAA                 GCGG CAA CCGC                 TACCTGCGCTATTAC  80 460
   Moth_1577 NONE
   Moth_1576 1611411 .. 1611428 -  -9.1  -4.90266   GGTAGGAATCAAAAA             GCACCGG CGTA CCGGTAC              TTTATTCGCTTCGCA 100 27
   Moth_1575 1610818 .. 1610854 - -11.4  -2.87132   CTCCTTCCGTACATA    GCCGCCGGCCCCGGCA TAGAC TGCCGGGGCCGCTCAC    CTCCCGTATAAATTT  76 48
   Moth_1574 1610164 .. 1610177 -  -2.3  -3.91412   ATTACACCCTATAAA               CCCCA CCGT TGCGG                CAAAATCTCTTAAAA  52 50
   Moth_1573 1609872 .. 1609883 -  -3.6  -5.18355   CCTAAAAATCAAAAA                CCCC CGCC AGGG                 TTTCCCGGAATTCGA  79 0
   Moth_1572 NONE
   Moth_1571 NONE
   Moth_1570 1608812 .. 1608835 - -13.9   -5.4505   GCCTGCAATAAAAAA          GCCGGTGGT TTTTAG ACCACCGGC           AAGGAGAAGGTTACT 100 44
   Moth_1569 1607892 .. 1607950 -  -3.1  -3.53012   CCGTTTTGCCGCAAA CAGGGCAGGGCTCGCGCCGTGAAGCTTT TCTA AAACCCTCATA-CTCTAGCTCTACCCTG GCCGCTCCCATTTCT  49 313
   Moth_1568 1607336 .. 1607347 -    -3  -3.16071   TGGCACATGAATACA                GTAT AGCC ATAC                 CTGCCGGCTTTTGTG  45 161
   Moth_1565 NONE
   Moth_1564 NONE
   Moth_1563 1605683 .. 1605709 -  -3.7  -4.20707   GGGCACTAAAAAATA        CTTCTACC-CGC CACC GCGAGGTGGAAA         AAGATATATTTCCTT  60 2
   Moth_1562 NONE
   Moth_1561 NONE
   Moth_1560 1602825 .. 1602837 -  -9.1  -4.95758   ATTATACCATAAAAA                GCAGG TCA CCTGC                GCCTGCCGGGTAAAA 100 42
   Moth_1559 1602164 .. 1602176 -  -3.3  -3.05816   CCATCCTTTATTGAA                GTTCG CCT CGCAC                CCGGGTTGTTACTCC  45 106
   Moth_1558 NONE
   Moth_1557 NONE
   Moth_1556 NONE
   Moth_1555 NONE
   Moth_1554 1596768 .. 1596778 -  -3.2  -2.97475   CCTCCCATTACAAAC                 CTCC CAG GGAA                 ACGCGTAGGACCTCG  45 7
   Moth_1553 1595558 .. 1595610 -  -6.2  -4.69487   AAACATATAAATAAA TAGCCACCG-GTAGCAGGGAAAG-GC AAA ACTCTTCCCCGGCAGCCCGGCGGCCA TGACTTGCGTCTGCA  78 142
   Moth_1552 1594199 .. 1594215 -  -4.3  -3.53091   ATCCCCGCTCTCAAA              CGCCGCA GGA TGCAGAG              CTATCCTGGCACTCC  52 133
   Moth_1551 NONE
   Moth_1550 1592627 .. 1592644 -  -3.3  -3.05963   ACCCTCATGTTAACA             GCC-TGCG TTT CGCTTGGC             CTGATTTTACATAAA  45 32
   Moth_1549 NONE
   Moth_1548 1591690 .. 1591716 -    -5  -4.15565   TCTACCAGGGTAAAA         CCAGCCCGCCAC CTC ATGGCCACCTGG         CAACCAGGGTCGCCA  64 12
   Moth_1547 NONE
   Moth_1546 1589761 .. 1589773 -  -3.4  -3.71527   TTTGAATGACCCAAA                GCTA TTAAT TAGC                CACAGTTCTCCAGGA  53 17
   Moth_1545 NONE
   Moth_1544 NONE
   Moth_1543 NONE
   Moth_1542 NONE
   Moth_1541 NONE
   Moth_1540 NONE
   Moth_1539 NONE
   Moth_1538 NONE
   Moth_1537 1581068 .. 1581085 - -12.7  -5.81412   TTTATGCAAAAAAAA             GAGCCCC CGCA GGGGCTC              CATACTGCTGGCCGG 100 43
   Moth_1536 NONE
   Moth_1535 NONE
   Moth_1534 1579218 .. 1579230 -  -4.8  -3.07013   CACCCCTTTAATACA                GCTG GAAGA CAGC                CCGCACGGCCTCGAA  49 5
   Moth_1533 NONE
   Moth_1532 NONE
   Moth_1531 1576688 .. 1576717 -  -7.1  -2.63623   CCTCCGAAAATACAG       GGCTGCTAGCTCCC GGC GGGGGTTAGCA-CC       GTCACTTCCACCTGG  56 1
   Moth_1530 NONE
   Moth_1529 1574881 .. 1574904 -  -7.4  -4.74103   CGGGGAAGTTAAAAA          CAGGACCTGA AGGC TCAGGCCCCA           GGTCTAGTTTTTTCC  83 47
   Moth_1528 1573239 .. 1573265 - -10.8  -4.64591   GAACCATAGACAAAA         GCCCTGCAGG AGTATTG CCAGCAGGGC         TGTTCTATTTAGGCG 100 181
   Moth_1527 NONE
   Moth_1526 1572408 .. 1572426 -  -3.2  -3.33315   TCAATACCCCGAGAA             CAAGTATA CAA TATATTTG             TGCTTTAAGCTGCAA  48 82
   Moth_1525 NONE
   Moth_1524 1569023 .. 1569049 - -11.6  -3.86202   TTTTATTATACCAAA         GGCTGGCAGC GACCTCA ACTGCCAGCC         TGTAAATCTTAACCG  88 34
   Moth_1523 NONE
   Moth_1522 1567897 .. 1567913 -  -5.8  -4.86033   AAATGCCGATAAAAA              GGGCCT TGCCG AAGCCC              CAGATGGCTGTTAAA  81 141
   Moth_1521 NONE
   Moth_1520 1566359 .. 1566381 -  -7.6   -5.7946   GCCGGAAGAAAAAAA           TAGCCGGGCT TGA AGCCCGGTTT           TTCCCCTGCAACCTA 100 38
   Moth_1518 1564090 .. 1564104 -  -2.8  -3.18264   CTTCTTAGGGATTAA               TGGC ATCCGCA GCCA               CCTCCCTCATGGGCT  45 7
   Moth_1517 NONE
   Moth_1516 NONE
   Moth_1515 NONE
   Moth_1514 NONE
   Moth_1513 1558676 .. 1558690 -  -7.8  -2.52464   CTGCCGCTCAAGGCA               GGCTAC ACT GCAGCC               AGCACCCTCAGTACC  57 449
   Moth_1512 NONE
   Moth_1511 NONE
   Moth_1510 NONE
   Moth_1509 NONE
   Moth_1508 NONE
   Moth_1507 1551874 .. 1551886 -  -3.3  -2.99471   TGAGGTGGAGATATA                GCCTG ATT CAGGG                AGTAAAGGGGCTATA  45 74
   Moth_1506 NONE
   Moth_1505 1549513 .. 1549536 - -11.8  -3.68222   GCGGAATCGCAAGAA          GAAACTGGCA CTCA CGCCAGTTTC           CCCCTCTAACCTCCT  85 45
   Moth_1504 NONE
   Moth_1503 NONE
   Moth_1502 1547845 .. 1547862 - -12.7  -4.32919   AAACCACAAAAAATA             TCCGCCC CTGT GGGCGGA              CCCTTTTATTCACCC 100 31
   Moth_1501 NONE
   Moth_1500 1545635 .. 1545661 -  -2.9  -5.18371   CTGCATAAAAGAAAA         CGACCCATCCT TCTTC AGGACAGGCCC         CGCCCCACATGCCAT  77 42
   Moth_1499 1544217 .. 1544242 -  -5.4  -4.98531   CCTGCAAACTAAAAA         CCCCCTCG TCAAGGTTTC CGAAGGGG          TTAATTCGCTATGGC  78 72
   Moth_1498 NONE
   Moth_1497 NONE
   Moth_1496 NONE
   Moth_1495 1542042 .. 1542059 -  -7.1  -3.92324   GGTCTGAAGATCAAA             GGTAAAA AGCA TTTTACC              GGCCTCCATTATTCC  69 21
   Moth_1494 1541584 .. 1541603 - -12.1  -3.66356   ATCTTTAATGCTAAA            GCCCCGG ACTTCG CCGGGGC             TTTACAGATATAATG  88 80
   Moth_1492 1540029 .. 1540079 - -10.3  -2.58544   TTCCACCCGGAGAAC CGGCAGGCCGGGGACACCCGGGAGG CCG CCGTCCGGGC-TCCC-GGCCCGGCA CCTGGCCTCCGGCCA  69 265
   Moth_1491 NONE
   Moth_1490 1538267 .. 1538283 - -15.1  -5.27023   ACGGCAAAAAGAAAA              GCCCGGG CGC CCCGGGC              CGGCCAGGATCGGCA 100 44
   Moth_1489 NONE
   Moth_1488 1536105 .. 1536121 - -10.1  -5.03961   AACCAAATAATAAAA              GCCTCCG CAC CGGAAGC              TCCCTCCTTTCCGTT 100 312
   Moth_1487 1533740 .. 1533765 - -11.8  -3.66256   TATAGGTTGAAAAGA         CCACCGCCTG GTCATA CTGGCGGTGG          TTCCTGTTTAATCTG  85 248
   Moth_1486 1533026 .. 1533041 - -10.4  -5.48213   TATCCAAAAGAAAAA              CCTGGC GTCT GCCAGG               TTAGGATACCCGAGC 100 120
   Moth_1484 NONE
   Moth_1483 NONE
   Moth_1482 NONE
   Moth_1481 1528227 .. 1528248 - -15.9  -4.63218   GCTGCCGTAAGAAAA           CTGGCCACC GGAC GGTGGCCAG            GCCGGGCATAGTTCT 100 46
   Moth_1479 NONE
   Moth_1478 NONE
   Moth_1477 1524799 .. 1524813 -  -4.3  -3.53945   GATTATAGAATAAGA               CCTTT GAATT AAAGG               GTTATTAATGGAAGA  52 64
   Moth_1476 1524108 .. 1524139 - -15.2   -2.9838   GGCAAAAACGAACGA      GGGGATAACCTGGA GCCA TCCCGGCTATCCCC       TTCCTGGCTTTCACC 100 65
   Moth_1475 NONE
   Moth_1474 NONE
   Moth_1473 NONE
   Moth_1472 NONE
   Moth_1471 1520406 .. 1520424 -   -11  -2.94126   AATCATATGTACATA             CAGCCAGA AGG TCTGGCCG             ATAACGCCGATAATG  74 74
   Moth_1470 1519184 .. 1519221 -  -6.8  -4.68645   CAGGTAAAATTAAAA   CCGGGGAAAGCACAAG AGAAGA CAGGCGCTCGCCCCGG    CAAGCTGCAGGAATA  80 285
   Moth_1469 NONE
   Moth_1468 1517123 .. 1517137 -  -5.7  -2.55351   CGTGGTTACATCAAC               CAACC TTCAT GGTTG               TGCCTATTATATTCG  50 408
   Moth_1467 1516356 .. 1516367 -    -3  -2.76689   TAGTAATATAGATTA                CTTT CTTC AAAG                 CTTATTAGCCCTCCT  42 77
   Moth_1466 NONE
   Moth_1465 NONE
   Moth_1464 1513092 .. 1513142 -  -3.1  -3.75332   AGCGTCGAAGCCAAA CTA-CGACGTACCGGGATGACTGGA CGT CCCTGGCAGCCCGGGGCG-CGCTAG TTAAAGTCAAGGAGT  51 261
   Moth_1460 1508613 .. 1508636 - -10.3  -4.58773   CTTATCAAATTAAAA          CCCCTGCTC CAAAAT GAACAGGGG           GATACACTGCTTCCC 100 356
   Moth_1459 1505433 .. 1505472 - -13.4  -2.57654   AAGAAGCTACAATAG  CGGTGAGGAGCACCGCAG TGCG CGCCGGCGCTCCCCGCCG   TTATAATCAATCCTC  84 47
   Moth_1458 NONE
   Moth_1457 NONE
   Moth_1456 1501952 .. 1502004 -  -7.6  -3.57144   TTTGCCAGGGTTAAA CAGCCGTGCTCGAAATCTGGCCCGC CGGT ACGGG-CACCTTTCGAGCCGGGCGG CGGGCCCCCTGGATG  66 56
   Moth_1455 1501077 .. 1501091 -  -2.1  -5.16237   AATCTGACTAAAAAA               GCGAT AACCG ATCAC               ATATGCCAGTGGGGT  73 138
   Moth_1451 1494853 .. 1494863 -  -2.4  -2.98823   GTTCGGTCATAGATA                 GTCG CCT CGCC                 TGGCAATCGGGTTAT  42 80
   Moth_1450 1494049 .. 1494074 - -13.3   -5.1166   TATGAAAATGAAAAA         CCCCAACCACG CCTG CGTAGCTGGGG          TAAATCCTCCCTTAC 100 415
   Moth_1449 1491884 .. 1491906 -  -4.8  -4.08945   ATCACTTCCTTAAAA           CAGGCAAC CTAAACT GCCGCCTG           GCGTGTTTGTTCGTC  62 11
   Moth_1448 1491096 .. 1491128 -  -9.3  -5.64274   TTATGCACAAAAAAA     CCATGGGAG-GAAT CCCCTT ATCCACTCCCATGG      TTCCAGGTAGCTACA 100 66
   Moth_1447 NONE
   Moth_1446 1487759 .. 1487797 -  -8.9  -5.63517   CTGGCAAATAAAAAA  CCATGGAAGCAGCTCCGC GCCG GCGAAGA-ACCTCCATGG   TTCTCTTTTTCCCCT 100 359
   Moth_1444 NONE
   Moth_1443 1485456 .. 1485500 - -12.4  -5.93252   TTTAAAAATAAAAAA TGGTTCAGAGACCTTTTAAA CAAAC TCTAAAAGTTCTCTGAACCG TACAGCAAAATCCTG 100 56
   Moth_1442 NONE
   Moth_1441 1483643 .. 1483656 -  -6.7  -3.63968   TTCCAAATTTCTAAA               GCCTT TTCT AAGGC                GCGGTCGAGCATCAG  63 37
   Moth_1440 NONE
   Moth_1439 1482032 .. 1482047 - -10.4  -5.09521   GCAACAAATTAAAAA              CGCCGT CTCC ACGGCG               GAGCGGGGTTTAACT 100 462
   Moth_1438 1481165 .. 1481209 -  -4.1  -3.53779   GCGGGAAAACATTAA TGGCGGCCGGCGGGATAGT GCAGTAA ACTGTGCTGCCCGGCGCCA GGGAACAACCTTTAT  52 75
   Moth_1437 1480762 .. 1480781 -  -5.6  -4.25104   CTGTCCTTATTAAAA            CTGCAGCC CAAG AGCAGCAG             CGGCCCTTCCCTGGT  66 100
   Moth_1435 1479526 .. 1479547 -  -3.8  -3.07962   GCTCATACCCGAACA           CCTCTTAA CATTAT TTAAGAAG            ATCTACAAAAATAGC  47 14
   Moth_1434 1478977 .. 1478989 -  -2.7  -3.65827   TAAGTCCCAGGCAAA                TCAAC AAT ATTGA                AAGTTTGTCCTTGGT  51 304
   Moth_1432 NONE
   Moth_1431 1474909 .. 1474932 - -14.6  -5.00616   TCGCCTTGCAAAAAA          GGCCCCTCCT TTAC AAGAGGGGCC           CCTGGCGTAAAAATT 100 75
   Moth_1430 1473720 .. 1473731 -  -4.4   -5.3236   ATAACGCACAAAAAA                TTCC CACG GGAA                 GTCGGCGCCATTCTT  80 46
   Moth_1428 1472608 .. 1472620 -  -5.5  -3.84514   ACCTGAACTATGAAA                GCAAC AAC GCTGC                CCAGATAGCACCGTT  61 39
   Moth_1427 1471951 .. 1471962 -  -4.4  -3.92625   CATATGTCAAGTAAA                TGCA TAAA TGCA                 CTTTCTTCTCCTTAC  57 281
   Moth_1426 1471411 .. 1471433 -  -7.7  -5.31855   TATTAACAACAAAAA           TCCCCGC TAATAAAAG GCGGGGA           CCAAATACCTAAAAA  93 61
   Moth_1425 NONE
   Moth_1424 1468674 .. 1468690 -  -6.5  -2.58544   CTCCAGCTTCATAAC              CATCCCC TCC GGGTATG              CTGTAATAAATACAG  53 2
   Moth_1423 1467808 .. 1467820 -  -4.8  -3.68359   TTTTTAAAACCATAA                GGCA TTATC TGCC                CGAAATGTAAATATT  57 93
   Moth_1422 NONE
   Moth_1421 NONE
   Moth_1420 NONE
   Moth_1419 1463531 .. 1463558 -  -4.6  -4.07568   GTTCCGGCCGGAAAA        CTGCGGGACGGG TAAA CCCGCTCCGCCC         CTTCTCTATTTCCCC  62 31
   Moth_1418 NONE
   Moth_1417 1460888 .. 1460907 - -16.4  -3.89215   CCGCAGAAATCTAAA            GGGGCGGG TAAT CCCGCCCC             TTCCAATGGCCATTT 100 50
   Moth_1416 NONE
   Moth_1415 1459845 .. 1459871 -   -13  -5.06414   TCGCGGTAATAAAAA         TAGCCCCGGAGA GTT TCTCCGGGGTCA         CGGGGGCTTTCTACC 100 86
   Moth_1414 1458277 .. 1458296 -  -2.8  -3.22477   AATGCAAAAAAATAT            GCTAAGGA ACAG CCCTTACC             GGCAAATTAGTTGGT  45 32
   Moth_1413 1457753 .. 1457781 -  -6.5  -5.03314   GCTATTTTTAAAAAA        GGGGCCAGGGCAA TAT TGGTCCCGGCCCT        GGCTTTTAACCCGTT  87 43
   Moth_1412 NONE
   Moth_1411 NONE
   Moth_1410 NONE
   Moth_1409 NONE
   Moth_1408 1454928 .. 1454944 - -11.5  -5.07652   TGTCCTAAAAGAAAA              CCGCCCC TTA AGGGCGG              TTATAATGGACCATG 100 72
   Moth_1407 1454525 .. 1454537 -  -3.3  -3.60296   CACCCCTATCTTAAA                CCGGC TTT ACCAG                GACCTGGCGCCCCTC  50 8
   Moth_1406 NONE
   Moth_1405 1452326 .. 1452342 -  -2.1  -4.36914   GTCTTCTTTAGAAAA              GGCCAGC CAG GTTTGCC              AGCGTCTTTACCAGG  61 1
   Moth_1403 1450439 .. 1450459 -  -2.5  -3.10981   AGGTCAAAAGAACCA            GTTCATTCA CCC TGCATGACC            TCCATCAGTTCTTTG  43 7
   Moth_1402 1450000 .. 1450021 -  -9.3  -4.11216   CCTGGACCCGGAAAA           GGCCAGGCA GTAC CGCCGGGCC            CGCAACGACGAGGGG  80 189
   Moth_1400 1447456 .. 1447482 - -14.5   -4.4078   TCCTGGCAAGTAAAA         GGCCTGCCTCT AGCTA AAAGGCAGGCC         TTTGGGCTCTTATTC 100 259
   Moth_1398 1445005 .. 1445037 -  -9.8  -4.44046   CCGACTTTAAACAAA     TG-CGGCAGGCGCGC TTTG GCGTTCCTGCCGTCA      TCTTATTGGCCCTCG  85 163
   Moth_1396 NONE
   Moth_1395 NONE
   Moth_1394 1442061 .. 1442077 -  -3.6  -3.62046   GCAGCGTTCTAATAA              GCGTTG TTCCT CATCGC              CTGGGTTGTGGCGAA  53 267
   Moth_1393 1441293 .. 1441318 - -10.3  -5.40072   CTGTGGCGAAAAAAA         TGCCCGGCAGG GTTC CCTGCCGGGTG          CTTTGCTGCAATTCA 100 64
   Moth_1390 NONE
   Moth_1389 NONE
   Moth_1388 1435760 .. 1435771 -  -2.2  -3.31144   TGCTGATCTCGATAA                GCAC AGGC GTAC                 CCCCTACTGATGGCT  45 77
   Moth_1387 1434445 .. 1434455 -  -2.4  -3.50832   CCTTAAAGTCAAATA                 TCGG TTT CCGC                 ATCAAATATTTCCGG  47 8
   Moth_1386 NONE
   Moth_1385 NONE
   Moth_1384 1430255 .. 1430273 -  -6.6  -4.36914   CTGCTTTGTATAAAA             GCGAGCTT TTA ACGCCCGC             TTTTAACTATTAATT  74 118
   Moth_1383 NONE
   Moth_1382 1426977 .. 1426997 -  -2.5  -2.56715   ATGCTTATCAAGTCA            TTGTGCTAC CGG GTAGGACAT            GTTCCCTTCAGGCGC  39 76
   Moth_1381 1426403 .. 1426415 -  -2.7  -3.83844   TGTATTAACCAACAA                GAAAA AAC CTTTC                CCCTTCCTCCGGAGC  54 2
   Moth_1380 1425116 .. 1425130 -  -2.1  -3.21276   TCCTTTTCCATAATA               TCTCC TTTCC GGAAA               TGTAGATATCCCTGC  43 50
   Moth_1379 NONE
   Moth_1378 NONE
   Moth_1377 1422664 .. 1422698 - -18.8  -4.39166   CTTTATACACTAAAA     GCCAGTTTGCTGGT TAATTAT ACCAGCAAACTGGC     TTTATTGAAATTTGA 100 61
   Moth_1376 NONE
   Moth_1375 1420791 .. 1420809 -    -3  -4.56597   GGCTTCTGGTAAAAA             TGGATGCC AAT GCCATCCG             GCTTGGGATCTGGAG  65 270
   Moth_1374 NONE
   Moth_1373 NONE
   Moth_1372 NONE
   Moth_1371 NONE
   Moth_1370 1415414 .. 1415424 -  -2.4  -4.61873   CTGGAGAAAGTAAAA                 CCGG GCG CTGG                 CGGCGAGATCCAGCT  66 309
   Moth_1366 1409833 .. 1409851 -  -3.8   -3.4082   TAAAGAATTTTATAA             TCGGGGTA AGA TACCACAA             ATATTTTATCTATAA  50 83
   Moth_1365 1408566 .. 1408595 - -18.1  -4.36914   CTCCTGTCTAGAAAA       TTTAAGGGAACCG CCTC CGGTTCCCTTAAA        ATGCTCCCCCTCCGG 100 42
   Moth_1364 1407167 .. 1407189 -  -7.7  -2.68487   GGAATCATGACAGTA          CCGGCCTAGC GAGG GC-AGGCCAG           GCGGGCCGGGATCAC  58 8
   Moth_1363 NONE
   Moth_1362 1405458 .. 1405473 -  -4.6  -4.08974   ATTCTATCATATAAA              GGCCAG GCCG CTGGCA               GCAATAATTAGGTTA  62 1
   Moth_1361 1404630 .. 1404650 -  -2.5  -4.89063   TCACTGAAAAATAAA            GGCAAGG ATAATCA CCTTGCT            CCTGGATGCGGTAAC  70 16
   Moth_1360 1404018 .. 1404034 -  -5.1  -2.98493   GCCAGGACCAAAGCA              TCCCG CCACCCC CGGGA              AGAAGTGTGCAATTA  51 38
   Moth_1359 NONE
   Moth_1358 1402760 .. 1402770 -  -3.2  -3.62224   ATACTTCTTGAACAA                 GAGT GAA ACCC                 CCTGTAAAACTTACT  53 106
   Moth_1357 NONE
   Moth_1356 NONE
   Moth_1355 1400347 .. 1400373 -  -3.6  -4.62471   GGTAATCGGTAAAAA         CGGCCGCC TGGTTGGTTTC GGCGGCGG         CCTGGCAGTCAAGGA  70 67
   Moth_1352 1398092 .. 1398102 -  -2.4  -3.98256   TGGCGAGGAAAAACA                 GGCC AGG GGCT                 ATTTTTTTAAACCTA  55 24
   Moth_1351 1397434 .. 1397450 -  -2.2  -2.84999   ATTAAATGTATGATA              TTCGCA CCCGT TGCGGA              AATTCCTGCCTATAA  40 65
   Moth_1350 1396319 .. 1396359 - -13.3  -4.14392   TCCCAACTGTTAAAA  TCCAAGAATGGCCCTGGAG AAG CCCCGGGGCCATTCTTCTA  TGGCTTCCGGAATTC 100 40
   Moth_1349 1394150 .. 1394175 - -11.9  -5.07486   TAGCTCTAATAAAAA         GCCCTTGTCTC CCAA GAGAGAAGGGC          TTTTTTCCTTTTGAT 100 72
   Moth_1344 NONE
   Moth_1343 1389185 .. 1389208 -   -11  -5.45802   GGGGCAAAATAAAAA          CCAGCGCTCA AAGA TGAGCCCTGG           TAAAACTTTACCCTT 100 146
   Moth_1342 NONE
   Moth_1341 NONE
   Moth_1340 NONE
   Moth_1339 1385237 .. 1385249 -  -6.2  -3.32993   GGAGCTAGATAGCAA                GCCG TAGTT CGGC                CATCTTAGCCATAAC  57 2
   Moth_1338 NONE
   Moth_1337 1383323 .. 1383334 -  -2.2  -3.02511   GTTATTCTTTCAACA                CCCA TGGT TGGA                 GCTCCCTCCCTTGAG  42 8
   Moth_1336 1382389 .. 1382411 -   -12  -4.67038   CCCCTAAAAGCAAAA           CGTCACCCCC GCC AGGAGTGACG           TTTTTTGCTAAAGTC 100 159
   Moth_1335 NONE
   Moth_1334 NONE
   Moth_1333 NONE
   Moth_1332 NONE
   Moth_1331 1377125 .. 1377135 -  -3.2  -3.53811   CGGATCCTCCGGAAA                 TAGC TTT GCCA                 TCGGCTGGCATTGTT  50 223
   Moth_1330 1376516 .. 1376533 -  -9.1  -5.40072   CTCCCGCTAAAAAAA             GCTGGCC TTTA AGCCAGC              ATTTTCTTTACTTCC 100 16
   Moth_1329 NONE
   Moth_1328 1373105 .. 1373126 - -10.1  -4.66537   CGGGCCAATAGAAAA           CCCGGGC TTATAATC GCCCGGG            CTAATGGCGTTGCCT 100 26
   Moth_1327 NONE
   Moth_1326 NONE
   Moth_1325 NONE
   Moth_1324 1369937 .. 1369948 -  -2.2  -3.83963   AGTGGGCAAAAAAAC                TCAG CTCC CCGA                 CTCGCTTCATACTTT  52 73
   Moth_1323 1368483 .. 1368494 -  -3.6  -2.53263   TCCATCCGCAACTCA                GGCG GCAC CACC                 AGGGAACGAAAAATA  42 130
   Moth_1322 NONE
   Moth_1321 NONE
   Moth_1320 1365453 .. 1365473 -  -8.2  -5.26119   GGGGTAAAAATAAAA            GACCCGCC TGAAG GGCGGGTT            TCCAGCAATGACCTT  95 39
   Moth_1319 1363733 .. 1363756 -  -4.5  -5.68023   CCATAATTAAAAAAA          TAAACCGGG TTTTTC CCCGGCTTG           TCTTTAGCCCAACCT  93 39
   Moth_1318 NONE
   Moth_1317 1361348 .. 1361358 -  -8.2  -2.75382   CACGGCACGCAAGTA                 CCGG CTT CCGG                 AACAAAGGCTATTTG  62 73
   Moth_1316 1360486 .. 1360514 -  -7.4   -4.2461   ATTTGGATTAACAAA        GAATGGGGGCCA TTTTT CAGGCCCCATTC        CTTTATCGTTGCCAA  73 58
   Moth_1315 1359111 .. 1359141 - -14.2  -3.35002   TAACATAAGAACACA       TTAGTAGACGCC CTGGTTT GGCGTCTACTAA       ATTTTCTATAGATGT  93 51
   Moth_1314 1357637 .. 1357653 -  -2.2  -2.72463   AGCCAGGTTTAAGTA              TCCCGG AAGCG CCGAAA              AAGGGCAAGACGAAC  39 74
   Moth_1313 NONE
   Moth_1312 NONE
   Moth_1311 1355130 .. 1355142 -  -3.3  -3.29511   CCTACCCGGGGACAA                GTGGT CAT ACCTC                AAGCCTAAATTGTAG  48 153
   Moth_1310 1354132 .. 1354150 -  -6.7  -5.80364   AGGGGAATAAAAAAA             CCTCTCC GATAA GAAGAGG             CACTCAATTCTTACC 100 236
   Moth_1309 NONE
   Moth_1308 NONE
   Moth_1307 NONE
   Moth_1306 NONE
   Moth_1305 1348216 .. 1348226 -  -3.2  -2.55668   GAGGGCCATAGTAAC                 CTCC TCC GGAA                 TCTCAAATGACTACT  42 28
   Moth_1304 NONE
   Moth_1303 1346542 .. 1346575 - -15.3  -4.80736   TATTAAAGAAATAAA     GAAAGGGCGGCAGGT TTTC ACCTGGCGCCCTTGC      CGTATTACCCTTAAC 100 36
   Moth_1297 1337817 .. 1337868 - -19.6  -3.74347   GCCATAAATGCCAAA CGCCAGGAAATCCTGCAGCGCA TCTTGAAC TACGCCGCCGAATTTCCTGGCG TGTTGGAGGAAGCCA 100 50
   Moth_1295 1335772 .. 1335808 -    -3  -4.41422   TCATATACAAAATAA   CG-CCTGAGGGGTATAAG TAA CCT-TCCCCTTCAGGACG   CCGTTGCCCTAAAGC  62 77
   Moth_1294 NONE
   Moth_1293 NONE
   Moth_1292 NONE
   Moth_1291 NONE
   Moth_1290 NONE
   Moth_1289 1328914 .. 1328942 - -19.7  -3.55563   ATTTTAGGGGGCAAA        GAGGCCATCCAGT TCT ACCGGATGGCCTC        TTTAAGTATAGGGAA 100 146
   Moth_1285 NONE
   Moth_1284 1324956 .. 1324973 -  -9.1  -5.37171   AACAGTAAATAAAAA             GACGCCC TTAC AGGCGTC              CTGAAAAACTGGTCG 100 451
   Moth_1283 1323778 .. 1323789 -  -4.4  -4.66537   TCCTCCAAGATAAAA                GTCT GGCA AGAC                 TTCAATCAAATCCAA  71 160
   Moth_1282 1323293 .. 1323336 -  -8.2   -4.6526   ATAAAGGCTTAAAAA TGCC-ACAGGCCCTGCACG TTTTCCC CATGCAAGGCCTGTTAGCC ATTACCTTTAGTTGT  83 64
   Moth_1281 NONE
   Moth_1280 1321759 .. 1321776 -  -5.5  -2.65774   TACACCCATTATAAC             CTTACCC TCCC GGGAAAG              CAACGTGAATGCTTG  48 52
   Moth_1279 NONE
   Moth_1278 1320689 .. 1320705 - -10.1  -5.75342   CCCTCTCAAAAAAAA              CGGGAGC TTA ACTCCCG              TTTTAACTGGCCTGT 100 28
   Moth_1277 NONE
   Moth_1276 NONE
   Moth_1275 NONE
   Moth_1274 1317636 .. 1317662 -  -2.9  -5.33405   TTTAGCAAACAAAAA         GCGACGGGC CAATTAAAT GCCAATCGC         TTCCGGGATAATTTA  77 111
   Moth_1273 NONE
   Moth_1272 1315170 .. 1315196 -    -8  -4.96848   TGGTTCATATAAAAA        GGGCTGGCCCC AATAAA AGGGC-AGCCC         TTCTCCGTAAATACA  86 183
   Moth_1271 1313981 .. 1314010 - -19.3  -4.25104   CGGCCCGGATTAAAA       GGGTGGAGGGGCC GGAT GGCCCCTCCACCT        GGCAGGTAGCTTTCA 100 161
   Moth_1269 1312325 .. 1312337 -  -6.9  -4.20696   CCAGGAACCCCAAAA                CGGCG AAG CACCG                TCAATTTGACGGTGC  71 70
   Moth_1267 NONE
   Moth_1266 1309873 .. 1309886 -  -9.5  -5.08824   GTCTTATGTAAAAAA               GGGCC GACC GGCCC                TAGGAGCAGCTCCTT 100 40
   Moth_1265 1308818 .. 1308830 -  -9.1  -3.89756   AGGGGAAATCAAGAA                GCCCA CCC TGGGC                GTTTTCCCCCTTGAC  72 216
   Moth_1263 1307631 .. 1307658 -  -8.5  -4.79075   AAAAACTTAATAAAA        TTTTAAGCCCC ATAACA GGGGCTTAACA         TAACATGGGCTTAGC  88 41
   Moth_1262 NONE
   Moth_1261 NONE
   Moth_1260 1303582 .. 1303611 - -10.2  -3.15427   AATATTGGGGATGAA       GTAGCTAAACCA GGGTTA TAGTTTAGCTAC        TTCATCGGGTACGTA  73 46
   Moth_1259 1301938 .. 1301958 -  -5.4  -2.57463   AATTTGTTGGATAAG            CCATGGTT AGCAA AACCAAGG            TTATTTTTTAGCGCT  48 26
   Moth_1258 1301001 .. 1301023 -  -4.2  -2.62983   TCTACTGCCACAGGA           TTTCCTCCTT ATC AAGAAGTAAA           TAAAGTAACGTAGAT  44 161
   Moth_1257 NONE
   Moth_1256 1298458 .. 1298476 -   -16  -3.41602   GCGATGGTACCATAA             CGGCCGTC TCC GACGGCCG             GGAGGTAATCATGCC 100 376
   Moth_1253 1294722 .. 1294733 -  -2.2  -2.87211   ATTTTTCCCCATACA                CGCT CTTT AGCA                 TCGCGTGGCGTGTCT  40 44
   Moth_1252 NONE
   Moth_1251 NONE
   Moth_1250 NONE
   Moth_1249 NONE
   Moth_1248 1289133 .. 1289155 -  -5.5  -3.49475   TGCAGTTCCAGACAA           CCACCGG CCCGCTATC CCGGCGG           GCGCCGGCCGTCGCC  56 145
   Moth_1247 NONE
   Moth_1246 1286986 .. 1286998 -  -4.1  -2.51535   CCAGGATAAAAGCAC                GGCTT ATA AAACC                TCCTTACTGCCGGCA  44 116
   Moth_1245 1285927 .. 1285943 -  -2.9  -3.13164   TTCCGAATCAGTCAA              GGATGAT CCC ACCTTCC              CAATATTTATTCTCC  45 60
   Moth_1244 1284439 .. 1284478 - -20.9  -4.93365   CGCTATAACCAAAAA  CCAACAGGGCCTTGAAC GTCATT GCTCAAGGCCCTGCTGG   CTCAAGGAGGTCTTT 100 160
   Moth_1240 NONE
   Moth_1239 1280697 .. 1280715 - -10.3  -5.60993   CGGGTGACAAAAAAA             GCAGGAG TATGG CTCCTGC             ACCTTTAACCTGTAC 100 40
   Moth_1238 1278468 .. 1278508 - -15.8  -4.37486   AGCAAAATAAAAATA TAA-CAAAACAGGCCACCT TTTC AGATGGCCTGTTTTGCTTA  ATGATGGTGCGGCAG 100 173
   Moth_1235 1275318 .. 1275330 -  -7.7  -2.63631   GCAATTTTTATACCA                GTTCC ACT GGAAC                GCCGGTACTTGCCGC  58 5
   Moth_1234 1273501 .. 1273517 -  -3.6  -2.80016   GGTTATCACGAATTA              CCTACC TCCAT GGAAGG              GATATTTTCTTGGAG  43 254
   Moth_1233 1272643 .. 1272674 -   -13   -5.5762   ATCAAATATAAAAAA      CCCGACGACGAAGA ATAA CCTTCGTAGCCGGG       CAATTTACGGTTGCC 100 390
   Moth_1232 1271128 .. 1271147 - -10.6  -5.57396   ATAATCAATAAAAAA            TCCGGCCC CGTA GGGCCGGG             TCCAAGAGCAGGGGG 100 56
   Moth_1231 1269438 .. 1269469 -  -6.6   -5.1101   CGACCAGTTAAAAAA      CCGCTACGGTGAA AGGGTTA TTCACCGG-GCGG      TATCTTTAACCGGGG  89 331
   Moth_1228 1265910 .. 1265923 -  -5.2  -3.97307   GCTATTTAAGAAGAA               GCCC TCATTG GGGC                TAGCGCCCCCGCCAG  64 198
   Moth_1226 NONE
   Moth_1225 NONE
   Moth_1224 1260988 .. 1261014 -  -8.7  -4.75174   TATGCAATTTAAAAA         CCCCCTGCTCC TACCT AAAGCAGAGGG         TTTGCTTGCCATGAT  88 386
   Moth_1223 NONE
   Moth_1222 NONE
   Moth_1221 NONE
   Moth_1220 NONE
   Moth_1219 1256434 .. 1256451 -  -5.5  -3.82484   ATAGGATAAGGTAAA             CCCGC TCTTTTAT GCGGG              GTAAGGCCCGGTTCT  61 522
   Moth_1217 1255650 .. 1255663 -  -2.4  -3.53811   GGGAGCCGGGTTAAA               TCCT GCGGGA AGGA                CGGGAAGTATGGGTC  47 82
   Moth_1215 1254218 .. 1254250 -  -4.9  -4.37886   TTATTTTCTACAAAA      CCCTTTTAAGTCCTG CCC CAGAGCTTAAAATAG      CTATGATACTGCACC  67 79
   Moth_1214 NONE
   Moth_1213 NONE
   Moth_1212 1251112 .. 1251132 -   -14  -3.26719   TCCAGAAATATCCAA            GGCCTCCG GGATA CGGAGGCC            TCCATAATAAACGGC  90 460
   Moth_1210 1249182 .. 1249198 - -13.7  -4.41633   TATTTCTAAAAAGAA              GCTCCCC ATG GGGGAGC              TAGGAGTTGCTCGCA 100 25
   Moth_1206 1244841 .. 1244871 - -15.4  -3.65812   TTGGTCTGAATATAA       CACTGCCCGGGTGA ACA TCGCCCGGGCAGTC       GTTCTTACCCTTTCA 100 38
   Moth_1204 NONE
   Moth_1203 1239987 .. 1240001 -    -5  -4.28018   AAGATTTTATCAAAA               TCAGTC ATT AACTGA               CCCTCCTCATCCTCT  64 39
   Moth_1202 1237749 .. 1237799 - -16.3  -3.21099   TTCTTTCATGATTAA TTCAGCTCGGTTCCGGGGCCAATCC CCG GGAT-AGCCCCGGAACCGGG-TGCA GGCTCTCACATAATG 100 31
   Moth_1201 1236386 .. 1236396 -  -6.8  -3.16564   CGTTTATCCTATGAA                 GCCA GGT TGGC                 CCGGGCAAAGGCCAC  57 8
   Moth_1200 1234443 .. 1234457 -  -5.6  -2.75074   GCTACGGCAATATGA               CGGGCC ATT AACCCG               ACCTCCTTTCGTCGC  49 18
   Moth_1199 1233707 .. 1233721 -  -7.1  -4.27316   CCTTTCAACTTAAAA               CTGGC ATCGG GCCAG               GATAGCTTTTACTGC  73 5
   Moth_1198 1232613 .. 1232636 -  -4.4  -3.72695   ATGCCTTCCATGAAA          GGCTCCCCTGC TTT GCCCGGG-GCC          GTTTTGTCCCTCGTC  55 98
   Moth_1197 1231359 .. 1231394 -   -14  -5.00616   TTCGGCGCTAAAAAA    GCAGGCACCAGCGTAC AGCA ATCCGCTGGCACCTGC     CGTCACGGTATTCCC 100 138
   Moth_1196 NONE
   Moth_1195 NONE
   Moth_1194 NONE
   Moth_1193 NONE
   Moth_1192 NONE
   Moth_1191 1223326 .. 1223346 -  -9.6  -5.48303   AGAACCTTAAAAAAA            TCCCCGGG GTTAA CCCGGGGG            TCGTTAACTACTCTA 100 33
   Moth_1190 1221985 .. 1222013 - -11.7  -5.36441   GTGCCATATAAAAAA        CCCCTCGCCCC ACTCCAA GGGACGAGAGG        TTCTTCCCGCGGTAC 100 301
   Moth_1189 NONE
   Moth_1188 1220235 .. 1220248 -  -2.4  -3.54109   GTAATTTAATCATAA               TTCC TCTCCC GGAA                ATAATTTTTTCTTTT  47 39
   Moth_1187 1218544 .. 1218570 -  -5.2  -3.63897   CAAATATTACAAATA         TGACAGCC CTGGAAGTTGT GGCTGTCA         ACATTACTGTAAGCG  58 77
   Moth_1185 NONE
   Moth_1184 1216053 .. 1216074 - -10.2  -5.27335   GGTTTTAAAGAAAAA           GGCATCAC TTTTTG GTGATGCC            TTCCCGGCTTATGAT 100 8
   Moth_1183 NONE
   Moth_1182 1213423 .. 1213444 -  -5.1  -3.49858   TCAACCACATTATAA           TGCCATTCG GCGG CGTATGACA            AGAGGGAGGATTATA  56 237
   Moth_1181 1212696 .. 1212711 -    -9  -5.26119   GCGGTAAAAATAAAA              GCTCCT TTAC AGGAGC               TTCGGGAGGGCTCTT 100 42
   Moth_1180 1211359 .. 1211399 -  -6.3  -4.48792   ATAATGTAAAAATAA  TTAAGCGCCCCGTAT TTTGTATACTT ATAAGGGACGCTTAA  ATTAACTTGTATTTA  77 62
   Moth_1179 NONE
   Moth_1178 NONE
   Moth_1177 1208305 .. 1208320 - -10.4  -5.15526   ATAGAAAATGAAAAA              GGACCC TTGC GGGTCC               CTTAAGCTAATTCTT 100 27
   Moth_1176 1207178 .. 1207210 -  -8.3  -5.33866   TAAAGGGACAAAAAA      CACCCCTCCCGTGGT AAT ACTCCGGAAGGGGCA      ATACTTTGATAATCA  95 57
   Moth_1175 NONE
   Moth_1174 NONE
   Moth_1173 1204794 .. 1204818 -  -2.1  -5.45802   GGGGTAAAATAAAAA          CCCCTTCCC GGATTTT AAGAAGAGG          TTGGACAAGAGTCAA  79 395
   Moth_1172 NONE
   Moth_1171 1202609 .. 1202620 -    -3  -4.99035   GTACCCATATAAAAA                TGAT GTAT ATCA                 CAAATCGTAAAAATA  71 385
   Moth_1170 NONE
   Moth_1169 NONE
   Moth_1168 1199247 .. 1199263 -    -5  -4.77165   GCCGCCATAACAAAA              GCGGCC ACCAG GGCCGG              CGCGCAGGAAGTAGA  76 470
   Moth_1166 1197824 .. 1197837 -  -2.3  -4.38666   ATAGCTAAAAAAATA               GCCCT GTCA AGGGG                GGAACGGATAACTAG  61 45
   Moth_1165 NONE
   Moth_1164 NONE
   Moth_1163 NONE
   Moth_1162 NONE
   Moth_1161 1194730 .. 1194752 -  -9.9  -4.83243   GGGATATAAAATAAA           GGTTTCGAG TTATC CCCGAAACC           CTTGCAAACACTGGT 100 305
   Moth_1160 1192540 .. 1192566 -  -3.7  -4.87291   TACTTTAACCAAAAA         TAAAAGCCGGC TGGGT ACCGGACTTTA         GCTAAGCTAATGCAG  73 286
   Moth_1159 1191440 .. 1191469 - -15.7  -3.56836   AAATGACTGGGTAAA       TCATCCCCCGCCG GTGT CGGCAGGGGATGG        CTTTAATTCTAATAA 100 327
   Moth_1158 1190806 .. 1190833 -  -9.1  -2.99325   TTGCCATAAGTAAAG        GGCCGGTGCAA GGTTTT TAACACCGGCC         GGCAGGAACAAGTAT  66 14
   Moth_1157 NONE
   Moth_1156 1187862 .. 1187872 -  -2.4   -4.0641   CGGGAGTCATATAAA                 CGGC TAC GGCG                 GCGGTGATGGCGGCT  55 116
   Moth_1155 1187350 .. 1187360 -  -6.8  -3.57106   TTCAAGCCAAAGTAA                 CCAG AGG CTGG                 CCGCTGCTGACGGTG  61 1
   Moth_1154 1184374 .. 1184393 -  -4.2   -5.0538   TTTTATGCTAAAAAA            GAAGAGAG GTTG CCCCCCTC             ATTCCTGGTGCAAAA  77 174
   Moth_1153 1183773 .. 1183784 -  -7.2  -4.26634   AAAATAAGGCGAAAA                CGGG GACT CCCG                 GGCGGAGTGAACCCG  73 88
   Moth_1151 NONE
   Moth_1150 NONE
   Moth_1149 NONE
   Moth_1148 NONE
   Moth_1147 NONE
   Moth_1146 NONE
   Moth_1145 1177543 .. 1177567 -  -2.7  -3.14344   CATCGTCGTTAGTAA          CCAGGATTAGC AAA GCTACACCTCG          TAAATGGAAAGGGTC  45 16
   Moth_1144 NONE
   Moth_1142 1172991 .. 1173010 -   -15  -3.76402   AGCTTATTGAGTAAA            GCCCCCTC CGTA GAGGGGGC             AATGGTACTGGTAGA  95 49
   Moth_1141 NONE
   Moth_1140 NONE
   Moth_1139 NONE
   Moth_1138 1166977 .. 1166989 -    -2  -3.33129   ATAATATGACATCAA                TAGA AGTTA TCTA                CAATGTTATCCACTT  45 60
   Moth_1137 1164607 .. 1164621 -  -3.5  -3.68351   CCTTCACTATTTAAA               TCCCA GTTAG CGGGA               ACTCTATTACGGCCT  53 55
   Moth_1135 NONE
   Moth_1134 1162866 .. 1162890 -  -9.3    -3.406   CCAATATGCAATTAA          GGATACCCCTC TCT AAGGGGTATTC          CTGGCTACGGCCTGG  69 13
   Moth_1133 NONE
   Moth_1132 1160194 .. 1160229 - -19.2  -4.25104   GTTTTTCTATTAAAA    TTAAAGGGCTGGCAGC TAAT GCTGTCAGCCCTTTAA     TTATCTGGTTTTTTA 100 38
   Moth_1131 NONE
   Moth_1130 1157713 .. 1157730 -    -2  -2.90075   CTTCTGGGAATTATA             CTAACC CATAAT GGTTAA              AACTTGATGAAATTA  40 62
   Moth_1129 1157023 .. 1157046 -    -8  -5.38047   GACGGATAGAAAAAA          GGCCACCCGC ACCA GAGGGTGGCT           TTAAAAATATTTTAT  95 71
   Moth_1125 NONE
   Moth_1124 1152408 .. 1152425 -  -4.8   -5.8187   CATCCAACAAAAAAA             TGACCG GAAGTA CGGCCA              CGTTTTACCTGAGAA 100 265
   Moth_1122 NONE
   Moth_1121 1149266 .. 1149287 - -10.1   -4.9792   GAGGGGAGACAAAAA           TACCGGTGC CCTA GCACCGGTT            TTTATCGCGCATGGC 100 80
   Moth_1120 1148200 .. 1148225 -  -6.2   -3.2963   ACGACCCGGCCAGAA         CCGGC-TAACC TGCCC GGTTATGCCGA         CCCTGTGATCATGGC  54 197
   Moth_1071 NONE
   Moth_1070 1100934 .. 1100958 - -20.1  -3.76224   GGTGTAGCTACTAAA          GAACCGGTGCC ACG GGCACCGGTTC          TTTGCTGCCAGCTTG 100 61
   Moth_1016 1044855 .. 1044880 - -10.5  -2.75066   AAGAAGCTGCCAAAG         CCGCCCCAACTA TTT TA-CTGGGGCGG         GATTTGCGGCTCGGC  71 14
   Moth_1015 1044265 .. 1044299 -  -6.6  -4.84359   CTAGTGGTATAAAAA     TTAACAGAACCC GGCAACTTTTA GGGTTCTGTCAA     TAACGGGTTTAAATA  83 49
   Moth_1014 1042624 .. 1042639 -  -3.2  -4.64144   AATAATCGTTAAAAA              TAAGGC TGTA GCCTTC               AATTTTTCTTCACCC  66 24
   Moth_1013 NONE
   Moth_1012 1039914 .. 1039929 -  -2.5  -3.10597   TTGGCCACCGAAAAG              GGCCT GAGTTT AGACC               AGATCAAAGAGAGTA  41 469
   Moth_1007 NONE
   Moth_1006 1034403 .. 1034413 -    -4  -2.80074   TTTTTTATAATAGCA                 TTTC CAG GAAA                 CCTTCCAGGCGCGTT  45 4
   Moth_1005 1033511 .. 1033522 -  -4.4   -3.9941   TGCTTTACAAGTAAA                CGAA ACTA TTCG                 CTACGCAATAAAGGA  60 104
   Moth_1004 1031730 .. 1031758 -  -5.2  -3.87815   TTGCACGGGTATAAA       TGGCAACCGGGTA TCGT TCCCCGGT-GCCT        TCTACCCTGGGAAAT  61 486
   Moth_1001 1029903 .. 1029924 -  -5.7  -2.58249   CATAGGCCTTATAAG           CTTGCTGGC CGTT GCCGGCCAG            ACCTGGCGGTGTAAA  46 55
   Moth_0997 NONE
   Moth_0996 NONE
   Moth_0995 1022772 .. 1022801 -  -9.1  -3.68827   GATTCAGTAGTTAAA       CTTCGCCCGGGGA ATCT CCCCCGGGCGTTA        TGTTTTGAAAAAGGG  74 103
   Moth_0990 NONE
   Moth_0989 1016073 .. 1016094 - -11.5  -4.84363   TCAAATCAGCAAAAA           GCCGGGGGT TTTC ATCCCCGGC            TCTAGAATTATTTCT 100 33
   Moth_0938  971444 ..  971458 -   -10  -2.72043   AAGCCCGTCTCAAAG               CCAGGA GCC TCCTGG               AAGAAGCCGAAAAGC  63 303
   Moth_0935 NONE
   Moth_0934 NONE
   Moth_0933  966119 ..  966130 -  -3.6  -3.63744   GTCCGGGCCAAAATA                GCCA GTTA CGGC                 TCCGAGGTCGCCCTG  54 442
   Moth_0931 NONE
   Moth_0930 NONE
   Moth_0929 NONE
   Moth_0928  962153 ..  962188 - -24.9  -3.93695   CTGACGATGGACAAA    CAGGGAGGGAACCGG TCACGG CCGGTTCCCTCCCTG     TTTTATCCCAACCAA 100 273
   Moth_0926  959780 ..  959794 -  -5.6  -4.07246   GGAGGTGAAACTAAA               TGCCGC AAG GTGGCA               GGACCAACCGTCTCC  64 423
   Moth_0920  954755 ..  954774 -   -15   -4.4267   GGTTAAAAGTCAAAA            CCCGGGGT GAAA ACCCCGGG             TTACTAAATATCAAT 100 45
   Moth_0903 NONE
   Moth_0902 NONE
   Moth_0886  917125 ..  917178 -   -11  -5.14819   AAAGGAAAAAATAAA GGGAAAAGCCCCGGCCGG-GGTTAA GTGCT CTAGCAACCGGCCGGGGCTTTTTCT TCCTGCCAGGGGCAC 100 54
   Moth_0831  861248 ..  861273 - -11.8  -3.76387   AAAAAGAGAAACTAA         CCCCCGGGTA GTATTT TGCCCGGGGG          TTTTTGTGCGCCCGG  85 130
   Moth_0807  837499 ..  837529 -   -17  -3.51232   CTGCCGTTAAAGTAA       GAGGCCGGGTTATA AAG TATAACCCGGCTTC       CTTTAATTTCAAACT 100 39
   Moth_0806  837182 ..  837201 -   -15  -4.71426   GCGCCAGTAACAAAA            CCGGAGCC TGAC GGCTCCGG             CGGGGGCAGTTACGA 100 35
   Moth_0799  831182 ..  831202 -  -5.3  -3.79747   GGATGTACCATTAAA            CCTGCCGCC TGA GGCGGAAAA            TATTAACGTGGCCGC  61 420
   Moth_0763  800444 ..  800470 -  -3.5  -4.00532   GGGCGAAAGAGTAAA         CGACGAGCAGG AATTG CCTGCGCGAGG         AGAAAAACTAGCTTC  58 383
   Moth_0737  769609 ..  769632 -   -11  -3.17361   GACACCCAGTAAAAG          TTCCGGGAGG ATGC CCTTCCGGAA           TTTTTTTATTGGCGG  76 81
   Moth_0735  766628 ..  766659 -  -5.1  -4.26189   TGACAAAGTTTAAAA     GCGCCCTGCC-GGCC AGCG GGCCTGGCATGAC-C      TTATCTTTACTCACA  66 32
   Moth_0719  749275 ..  749291 -  -9.3  -4.17048   TGCCCGGCAAAATAA              CCCCGGG GCC CCCGGCG              ACCTCCTGCCGCTCC  80 274
   Moth_0712  744681 ..  744701 -   -14  -5.07652   CCGGGTAAAAGAAAA            GCGGCAGG TCTTG CCTGCCGC            CGGGGAACATAATTC 100 61
   Moth_0711  743473 ..  743501 -   -16  -3.53012   CTTCCTCCCCTGAAA        GACGGCGCCGGT TTTAG ATCGGCGCCGTC        GCTGCTTCCAGGTAG 100 10
   Moth_0693  723050 ..  723074 -  -8.5  -2.78384   CCGGGCGCCAGGAGA          GAAGCTACCCC AGC GGAGCTGCTTC          ATAAAGTACTCAGAA  58 428
   Moth_0690 NONE
   Moth_0689  718051 ..  718064 -  -3.1   -3.6003   TAAACGATGTTTAAA               TAAGG AAGG CCTCA                TCGCTAACCCATATG  49 234
   Moth_0686 NONE
   Moth_0685  715958 ..  715968 -  -2.4  -3.02187   AGTGAAAATAGTAGA                 CCTG GCG CGGG                 GCATGATTATTTTGT  42 241
   Moth_0681  714047 ..  714083 - -18.1  -2.76483   GATTTAAAGGATAAC    TTAAAGACCGGCCTGGT TAA ACCTGGCCGGTCTTTGA    TGCCAGGGCGACCTT 100 64
   Moth_0653 NONE
   Moth_0652  684315 ..  684339 -  -4.1  -4.60041   AGTGATCGGTAAAAA          CACCGCCCGGT CGT ACCCGGTGACG          AAGCTTTGCCACAGC  68 254
   Moth_0651  682416 ..  682449 -    -6  -4.63486   ATTCTTGCAAGAAAA     CGCCGGGAGGAT ATTTTCTCTA ATCCTCCCGGTA      GGCGTAATCCAGCAG  75 11
   Moth_0649 NONE
   Moth_0648 NONE
   Moth_0647 NONE
   Moth_0646 NONE
   Moth_0645  676874 ..  676888 -  -7.2  -2.71924   TATGCTTTGGCAAAG               CTTGTT GCA AACAAG               ATATTTATTCTCTCA  51 264
   Moth_0618 NONE
   Moth_0617 NONE
   Moth_0616  641607 ..  641647 - -10.5  -2.68823   CGCCGCTGATATAAT  CCTCGCCGGAAAGAG TGAAATGATAG CCCTTTCAGGCGAGG  GCGATTTGGTAAAGG  62 420
   Moth_0598  622048 ..  622065 -  -8.3  -2.78384   CCGGCGGGTAGGACA             GCCAGCG GGGG CGCAGGC              TGGGGCCGGCTTCTA  62 38
   Moth_0578  602413 ..  602423 -  -8.2  -2.97177   GGCAAAAGCAACAAG                 CCGG ACC CCGG                 ATCAACTGGCCGGGT  63 27
   Moth_0577  601717 ..  601735 -  -8.8  -4.08394   ATACCGCCCTGAAAA             CCGGCC AGGGAGA GGCCGG             ACCCCTGCTGGAGCA  75 384
   Moth_0522 NONE
   Moth_0521  541504 ..  541521 -  -4.8  -3.64812   GGCTATGGAAAAAAT             CGCC-GC TTTCG GCTGGCG             GGGTGACCATCCTGG  57 142
   Moth_0509  527489 ..  527510 -  -8.7  -4.08064   AATGCTTGCCTAAAA           TCATGGAGG CTGA CCTCCTTGA            AAGATTTTTCTTTTC  76 94
   Moth_0508  526710 ..  526734 - -15.7  -5.28176   GTGAGCCATAAAAAA          CCCCCGGTAGA GGG TCTGCCGGGGG          TTTGCTATTTTTGCG 100 49
   Moth_0506 NONE
   Moth_0505  523859 ..  523882 -   -11  -3.75115   GGGGGATAAAACCAA          GCCACCGG TGGGTATG CCGGTGGC           TTTAAGTTAACTGTT  81 32
   Moth_0502  519531 ..  519544 -  -5.9  -3.77588   ATCTCATAGTAACAA               GGGCA ACGG CGCCC                CCTTTCCGCTTACTC  61 189
   Moth_0501  518172 ..  518183 -  -5.8  -2.63089   CACTACCTTAAATAC                CAGG TGAT CCTG                 TTAATTTTTACTCGA  51 1
   Moth_0500  516803 ..  516832 -  -8.6  -3.56937   GAATATGTAAAGTAA       GAGAGAGCCTTG ACTTAG CAGGACTCTCTC        TTTATGAGTCTAGAT  69 296
   Moth_0498  513348 ..  513360 -  -2.6  -3.65832   AAACTCGCTAAAATA                CCAG CTCCT CCGG                GTCGCGGGCCGTCGT  51 5
   Moth_0497 NONE
   Moth_0496  510837 ..  510859 -  -4.8  -3.23692   TATTACCATGAGTAA           CAGGTGGTTA CGT TATCCAACTG           CATCAACTCAGGTAG  50 51
   Moth_0495 NONE
   Moth_0494 NONE
   Moth_0493  508060 ..  508073 -  -3.1  -3.40709   ACCACTTAAGAAAAG               CGATA TATT TACCG                GTACATAAAGGGCAA  47 20
   Moth_0492  507490 ..  507513 -  -7.3  -3.05384   TCGCCCGGCATGGAA          GCCGGGCGC GACGAT ACGCCAGGC           TGTGCAAGCCTTTCG  59 257
   Moth_0468  472157 ..  472190 - -10.2  -3.10164   CTAGGGATTATTGAA     GGCGGAGTGCTGGC TAACCG GTCAGGACCCCGCC      TTTTAATTTATCCCT  73 276
   Moth_0463  465907 ..  465927 - -13.9  -4.90778   GGCAGCTAAAGAAAA            GCCCCGGCC AGG GGCCGGGGT            GAGGAGATTCAACCG 100 34
   Moth_0462  464541 ..  464557 - -11.5  -4.76233   TAATAAAATAATAAA              GGGGCCC TGC AGGCCCC              GGTCCAGTACCCTCC 100 74
   Moth_0459 NONE
   Moth_0458  460672 ..  460694 - -14.8  -3.76568   GTATGGAGAATAGAA           GCGCCGGGTG TTT CACCTGGCGC           TTTTTATATTACTTC  95 34
   Moth_0448  448054 ..  448072 -  -2.2  -4.07885   TAGCTTGCTTTAAAA             GCCCCGCC GAT GGGGAGGA             TTTGCCGGGGCAGGG  55 311
   Moth_0420  422823 ..  422837 -  -5.7  -4.08767   TGGACCCTTCTAAAA               CAACC TTAGT GGTTG               CAACAACGGTTAACT  66 100
   Moth_0419  421671 ..  421693 -   -12  -3.46399   TAAATTCAAAACATA           CCCTGGAGCC TTA AACTCCAGGG           TTTTCTGTTTATCGC  86 34
   Moth_0418  419461 ..  419471 -  -5.4  -4.14627   CCTTTAGATAAATAA                 TCCT GCC AGGA                 CCAGGGTAATGGTAC  66 3
   Moth_0417  417957 ..  417979 -  -6.3  -4.07133   GAGCGTTATAAAGAA          GC-CTGGCAG GTTG CTACCAGAGC           TGCGGCTATCTTAAA  66 455
   Moth_0409  413714 ..  413740 - -14.4  -4.04491   AAGTTATAATAACAA         GGCCCGCCCC GGTGGAT GAGGCGGGCC         TTTTCCTGAATTTAC 100 54
   Moth_0408 NONE
   Moth_0407  412503 ..  412518 -    -4  -3.36273   GCCGCGGAATATGAA              GGACGAA GCC TTCG-CC              AGGGTAACGGATAAG  49 64
   Moth_0404 NONE
   Moth_0403 NONE
   Moth_0402  407647 ..  407667 - -19.7  -4.28713   AATAGTATTAAGAAA            CCCCCGGGG AAC CCCCGGGGG            TTTTAAGGTTATCCC 100 166
   Moth_0373  377947 ..  377964 -    -2  -3.64822   ATTGGGCTATTGAAA             CCCTAA TCAAGT TTAGGA              ATGTATTTGGTAAAC  50 154
   Moth_0370  374653 ..  374692 - -15.2  -2.93455   CTAGATATATAACTA  TTAAAGGAACCCGGTTTT ATAA AAAGCCGGGTTCCTTTAT   GTTATTTTTTAAGGA 100 27
   Moth_0367  372408 ..  372425 - -14.1  -3.20382   TTTTATATGCAGCAA             GCCGCCC AATT GGGCGGC              TTGAGCTTTGAATAA  90 69
   Moth_0360  364546 ..  364568 -    -2  -4.57569   CGACCTCCTTAAAAA          GGTTGACCT TAGTTC AGGCCA-CC           GCATCATGGTGAACC  66 500
   Moth_0351  357555 ..  357582 -    -4  -4.42806   TCATCTGGAAAGAAA        TCGCCGGCAAAA AGAT TACCGCCGGCCA         GGCGAAGGAGTTGTT  68 446
   Moth_0323  326940 ..  326971 - -20.4  -3.07816   GCGGCATTTAGCTAA      GGAGGAAGATGGTT TTAT AACCATCTTCCTCC       TGGTAACTACTTTGA 100 521
   Moth_0303  306762 ..  306779 -  -9.9  -3.29324   CCCACTCAAACTGAA             CTCTAGC ATTT GCTAGAG              TTATTCTTTTAGGGG  73 393
   Moth_0300 NONE
   Moth_0299 NONE
   Moth_0298  303988 ..  304021 -  -9.8   -3.3071   ATATGACTATATCAA     TAAAGCTACTACTT TTTAAC AGGTAGTAGCTTTA      AAGCAAGTCCAGAAA  73 23
   Moth_0297 NONE
   Moth_0296  301985 ..  302010 - -11.9  -3.13368   ATACCAAAACAATGA         CGAGCCGG-GAA ATA TCCTCCGGCTCG         TTTACATTGCGCATA  79 380
   Moth_0294 NONE
   Moth_0293  298853 ..  298878 -  -6.9  -4.32857   TCCTTTAAAGATAAA         CTTTTTCCCTG AACT CAGGAAAATAG          GCTCATTTCCTATAA  74 374
   Moth_0290 NONE
   Moth_0289 NONE
   Moth_0284  289993 ..  290022 -  -2.8  -4.57341   AATTTCGGGCAAAAA       CCCCTC-GGGG TTAGCTGCG CCCATGAGGGG       CTGGAGGAAATAGCA  69 64
   Moth_0281  288705 ..  288718 -  -8.1  -4.87803   GACGCGGAAAGAAAA               TGGCG CAAG CGCCA                TGGGTTACCTCCACT  90 404
   Moth_0278  287244 ..  287262 - -10.3  -5.26119   TGTCGAAAAAGAAAA             GCTGCCA TGTCC TGGCAGC             TAATTCTTTTCCTGA 100 25
   Moth_0277  286273 ..  286283 -  -6.8  -3.57792   TCAGGGATTTTTAAA                 CTCC TAT GGAG                 TTATCTTTATATTTT  61 194
   Moth_0270  279700 ..  279714 -   -10  -5.88565   CTGAGAATAAAAAAA               GTGCCT GTA AGGCAC               TCAATCATTTATAGA 100 26
   Moth_0269  278385 ..  278416 -  -2.9   -3.9392   GCGGAGCTCAAAGAA      TGG-CTGCCCGGCA TCGCC TACCTGGCCGGCCA      GGCCCGGCAGGTCTT  55 177
   Moth_0267  276410 ..  276434 - -17.1  -4.96501   CTTTAGAAAAAGAAA          CCCCGGCCTGG TAA CCATGCCGGGG          TTTAAAATTGCCTCA 100 38
   Moth_0253 NONE
   Moth_0252  254307 ..  254323 -  -3.6  -3.87815   CTGGACGCCGATAAA              GAGGGC TTCCT GCGCTC              GGAGCGCTCCCTCAT  57 491
   Moth_0239  238483 ..  238500 - -14.1  -4.44046   GTCATGTTAAAGAAA             CCGCCCC TAAA GGGGCGG              TTTTTACTTTTAGCG 100 318
   Moth_0238  237243 ..  237260 - -14.1  -4.55287   CGCATCGACATAAAA             CCGCCCC TAAA GGGGCGG              TTTTTACTTTTAGCG 100 93
   Moth_0206  201085 ..  201121 -  -8.7  -5.41143   GAGGTTGCAAAAAAA   TTGATGGCCGG-CCCT TTTTCC AGGGACCGGCCATCTT    TTAACTGGCTTTGCT 100 26
   Moth_0205  200376 ..  200386 -  -6.8  -2.72144   TGAGTTGGCGGAAAC                 CCTC CTG GAGG                 TCCTTGCCAGCGAGG  51 257
   Moth_0203  199681 ..  199698 - -12.7  -5.71712   CCTTATACAAAAAAA             GAGCGCC CGGG GGCGCTC              GCTAGCTATTGCGAA 100 27
   Moth_0202  199073 ..  199085 -  -3.4  -2.74799   GAGAATGGTTGAAAG                CTTG CGTGT CAAG                TTCCAACACCTTCCT  43 55
   Moth_0201  197394 ..  197423 - -12.1  -4.01603   TATGGAAATAGTAAA       GAGCGGGCG-CTCC AGT GGCGTCACCCGCTC       TACCATCAAAGTTCT  86 307
   Moth_0199  195197 ..  195219 - -13.4  -2.87344   GATGCTGGCGATACA           GGCTTCAGGC TCC GCCTGTAGCC           GCCAGCACCTTCCCT  85 148
   Moth_0198 NONE
   Moth_0197 NONE
   Moth_0196 NONE
   Moth_0195  190935 ..  190955 -  -8.2  -3.53091   ACGGTGGTTTTGAAA            GGCCGGAC GGAAG ACCCGGCC            GAAGTGGAAGCGGCC  62 196
   Moth_0192  188264 ..  188300 - -13.5  -4.22858   AGAAGAGATAAACAA    GCCCCGCCGCTGTTCGA TTA CCGGGCCGCGACGGGGC    TATGTTGTCCGTTTA 100 38
   Moth_0191 NONE
   Moth_0190  186365 ..  186378 -  -2.3  -3.85698   TTCGCCCTGGAGAAA               GCAAG TACC CTGGC                GCCCCGTCGCTGTCC  52 44
   Moth_0182  179288 ..  179298 -  -2.4  -3.62046   TTAGGCTCCGAACAA                 CTGC GCT GCCG                 GCTACCATATTACCT  50 136
   Moth_0158  158411 ..  158445 -  -6.3  -3.16328   CACCAAACATACATA    TCCAGACAGGC-GCCG GGAG CGGCTGCAAGTCTGGC     TCCGGCCCCTCCTGG  52 522
   Moth_0137  131974 ..  131999 - -16.9  -5.53288   TGGAAGTTAAAAAAA         CGCCACGCAGC ATGA ACTGCGTGGCG          TTTTTTTAACTTAGC 100 36
   Moth_0127  123140 ..  123166 -  -2.9  -5.58454   TCCAGACCAAAAAAA        CCCACCCCT-GC GGCA GCGACCGGTGGG         AAATCCTCCGGGTGG  86 131
   Moth_0116  114229 ..  114252 - -19.6  -4.19953   GACTGAAGGGGAAAA          CCCCGGGGTC TCAC GACCCCGGGG           TTTTTAATGTCCCGG 100 29
   Moth_0101   97632 ..   97643 -  -7.2  -4.56597   CTGGGGGGCGAAAAA                CCCC ATGT GGGG                 GCAGTGGCCCTGGGG  80 264
   Moth_0077   77130 ..   77151 -  -7.3  -5.27023   ATGTGAAAAATAAAA           CGGTCATCA TGAT TGATGACCT            CATCGACACCGCCGG  91 299
   Moth_0071   71715 ..   71734 -  -6.4  -3.78679   AAAACAGCAACAGAA            CGATGGTA TAAT TACCGTCG             GCGACCTGGTGATAA  61 306
   Moth_0065   66326 ..   66355 - -10.7  -4.81551   GATCTACATTAAAAA       CTACCCCCGGGG GTTACCT CCCCGGGGGC-G       AAAGTGTATCTGCTT 100 60
   Moth_0064   62638 ..   62661 - -16.8   -4.8743   GGTAAAATAAACAAA          GGCCAGGAGT TTGC ACTCCTGGCC           TTGCGGCGTACCAGG 100 44
   Moth_0055 NONE
   Moth_0054   54081 ..   54113 -   -20   -4.3453   AAGTGTAAACACAAA     GGGGTGGCGAGCCTG TTTT CAGGCT-GCCACCCC      TTTTTCCTGGCCTCC 100 53
   Moth_0047   46879 ..   46898 - -11.4  -5.15634   CAGGGGATTAAAAAA            GGGACACC CCCT GGTGCCCC             TTTTGTCCCCTGAAT 100 45
   Moth_0017   17023 ..   17045 -  -7.7  -3.97444   ATAGGACGAATTAAA           GACCCGC CGTTGGAGC GCGGGTC           TTTACACTAATTAGC  73 48
   Moth_0001      79 ..     104 -  -5.4  -2.71712   CCCCCGTGGGGAAAG         GGCCTG-CTGC CTTAT GCAGACAGGCG         TTTCCGGCCCTTCTG   0 11
