# Supplementary material for: Rapid, accurate, computational discovery of Rho-independent transcription terminators illuminates their relationship to DNA uptake
Source: Genome Biol. 2007 Feb 21;8(2):R22. doi: 10.1186/gb-2007-8-2-r22 (PMC1852404; doi:10.1186/gb-2007-8-2-r22)
Supplement: Additional data file 4 — Best terminators found downstream of each of the genes of the 343 organisms studied. [file gb-2007-8-2-r22-S4.zip › Mycobacterium_avium_paratuberculosis.bag]

        dnaA    1551 ..    1571 +  -5.3   -5.0133   GCCGCGGCCCCGGCC            TTTCCGGCC CCC GGCCCGCAA            TTTTTTCACCCCGTC  85 46
        dnaN NONE
        recF NONE
     MAP0004 NONE
        gyrB NONE
        gyrA NONE
     MAP0007   11071 ..   11088 +  -4.7  -3.10409   TGGGCCACAATGAGG             GGTCACG GTAG CGGGGCC              TTAGCTCAGTTGGTA  47 320
     MAP0009   13161 ..   13191 +  -5.3  -3.28712   CGGTTGCACGTCGAC      GCT-CGGCGGCCGC GACT GCGGCTCCTGCGGC       TTCTCGCGCACCGAG  51 51
        ppiA   14381 ..   14393 +  -3.4  -3.25942   GCGGCGGAACTCGAT                GATC CGGAT GATC                TTGATGTCGGGGCGT  45 196
     MAP0014 NONE
        pabA   16906 ..   16922 +  -2.1  -3.97368   CTGCAGTTCGATCAC              CGAATCC ACC GGAACCG              TTTGTCCCTTGGGCG  57 237
     MAP0025 NONE
    fadD33_1   29477 ..   29491 +  -3.4  -3.67112   TGAGCGGACGGTTTT               CGGCCG ACC TGGCGG               TTGTTCGGCTGTAGT  53 38
     MAP0027   31778 ..   31794 +  -2.1  -3.32343   GACTGGGCCACGACG              GCGCGTT CGG ACCTCGC              TTCTGGCCGTCTGGG  44 286
     MAP0034 NONE
     MAP0035 NONE
     MAP0036 NONE
     MAP0037 NONE
     MAP0038 NONE
     MAP0039 NONE
     MAP0040   45778 ..   45808 +  -3.9  -3.21747   CGAACAACTCTCGCG      CTCGGGCGAGCAGC GTGC GCACCTCGTC-GAG       TTGCTGCTGCAATGC  47 145
     MAP0041 NONE
     MAP0042   47928 ..   47958 +  -2.2  -3.54741   GGTCCCCTGCACTGA       CGCGCCTCCCCTGC ACT GACGGGTTCGCGCG       TTTCACGCGCTCATC  48 26
     MAP0045   51220 ..   51230 +  -8.2  -2.62463   CGCCGCGCGCAGCGG                 GCCG GGT CGGC                 GTTCTCAGTGCTGCA  52 423
        leuS   55461 ..   55506 + -11.9  -3.60792   ACCTCGTGCACATGC CCGTCG-GG-CGGGGTGGCCA CCACAT TGGCGACCGCGGCCGCGACGG TTTCCGGCTTCAAAA  72 72
     MAP0063 NONE
      ponA_1 NONE
     MAP0065   73938 ..   73964 +  -2.1  -3.02144   CCCGCGCTGGCCGGG         GCGACATGACG CTGAT CGCCATCCCGC         TGTTCCCGCGGGTCA  41 17
     MAP0066   74575 ..   74605 +  -3.1  -3.54183   GGAATACCTGACCGG      CCG-GCGCTGAGGC GATT GCCCGACCGCGCGG       ATTTTTCTGGTCAGC  49 16
        rpsF NONE
         ssb NONE
        rpsR NONE
        rplI   76439 ..   76470 + -22.3  -3.91911   CGGCATTTGCTCATT      CCCGGCGGTGGCC ACGATG GGCCGCCGCCGGG       TTTCGTTGCGCTGCG 100 46
        dnaB   79668 ..   79691 +  -2.2  -3.48276   ACGACCCGAGAGCTG          CTGCCGCCGC AGCA GCCGCGCCAA           TTGTGTGACAACACG  46 116
     MAP0074   82649 ..   82680 +  -4.2   -3.5518   CTGCTCATTTCTCGT      GTCGTCCGTACCTG TCCA CTGGGGCGAACGGC       TTCTGTCGCTATTGC  51 523
     MAP0075 NONE
     mmpL4_1   87168 ..   87183 + -11.8  -3.16564   TGTCCGCTGACGCCG              CCGGCG GGTT CGCCGG               TTACTCGCATAACAC  66 184
     MAP0077 NONE
     MAP0078 NONE
     MAP0079   89696 ..   89720 +  -2.1  -3.01712   CCTGGGGACGCCGGA          TGCTCGG GTAGCCGCATG CCGGGCA          TGTTCGCGCCCACCG  41 271
     MAP0081   91820 ..   91830 +  -5.4   -3.2918   GATTAGCCCGCCTTG                 GTAC GGG GTAC                 TTCCTCTGCATCTGT  51 68
     MAP0082   92944 ..   92955 +  -5.8  -3.16564   CCGCCACCACGGGTT                GTCG AGCA CGAC                 TTCCTCGGCTCCGGC  49 127
     MAP0086 NONE
     MAP0087   97088 ..   97125 +  -4.7  -3.29947   GTGGCGCCGACGGAC   GGGCGCGTTGCGCGATCG GCC CGAGC-CTCAGCGTCCCC   TTAATATCCTCACTG  49 40
     MAP0088 NONE
     MAP0089   98768 ..   98802 +    -2  -4.56597   CGCCGCCAGGATGCC    GGCGGCGATCGCACG AACGAG CTTGAGG-CGCCGTC     TTTTTCGCGGCCGCG  70 482
     MAP0092  100793 ..  100809 +  -4.3  -2.59564   GAGTTGTACAACACG              CTGTTCC CCA GGACCGG              GTTGTGACATGACGG  42 2
     MAP0093  101359 ..  101371 + -10.5   -2.5547   GACATTGCCTGCGTC                GGCGG ACT CCGCC                CTTCGTGTACAACCT  57 39
     MAP0094  102002 ..  102018 +  -2.9  -3.30443   AACTTGCCGATTCGA              TCTCGGC GCA GTGGAGA              TTCGTCTGGTCGTCG  46 188
     MAP0099  106614 ..  106624 +  -2.4  -4.32034   AGCCGATATGTCCAC                 CAGC AGT GCCG                 TTTTCGTCGTACTCG  65 425
     MAP0100 NONE
     MAP0101  108234 ..  108246 +  -3.3  -3.44848   ACCGGCGTAGGATCA                ACACC ATC GGTGG                TATTTCGTACACACA  48 100
     MAP0102  108957 ..  108967 +  -2.4  -3.40403   GACGAAACAGCCCGT                 GCCG CTT CCGC                 TTCTCGTCACCGGCC  46 103
     MAP0104  112433 ..  112463 + -10.2  -3.06133   CAACGGTCCGGCCCA       CCGGGGCCGACTCT TCT GGCACCGGCCCCGG       TTGACTGACACGTTG  60 347
     MAP0107 NONE
     MAP0108 NONE
       mce1B NONE
     MAP0110 NONE
     MAP0111 NONE
     MAP0112 NONE
     MAP0113 NONE
     MAP0114  125619 ..  125630 +  -3.6  -3.54424   CCAGCAAAGTCGAAC                TGCC GTAA GGCG                 TTTCGGGCGATGCGC  51 18
     MAP0115  126458 ..  126478 +  -6.8  -2.52676   GACCTCGGATATCAC           GCTGCGCCC AACC GGGTGC-GC            TCGGTTCACCGGCTG  47 58
     MAP0116  127865 ..  127876 +  -7.2  -3.01712   CCGGCTCAGGCGCGC                GGCG GCAA CGCC                 TGTTCCCGGACCGCC  51 71
     MAP0117 NONE
     MAP0118  128753 ..  128764 +  -5.8  -3.22656   ATCGAGTTGTTCCTG                CAGC TTGC GCTG                 TTCCTCGGTTGCCTT  51 171
     MAP0121 NONE
        PE_1 NONE
     MAP0123  132058 ..  132070 +  -3.3  -3.21099   CATCAACTGGACCAT                CCGAA CAC TGCGG                TTCATCCTCCAAGAA  44 75
     MAP0124  133217 ..  133262 + -17.6  -3.15544   GTCGGCGACCTCGAA GCTGGCGC-TGGTCAGGCCGC GACGG GCGGCCTTCTCACGCGCCAGC TTGATCGCGGTGGGC  80 446
     MAP0126  134065 ..  134087 +  -4.3  -3.77666   GCAGATCCCGGTCTT          TG-TTTTGGA GTAA TCCAAAAACA           TTTGGATTCGGTATG  58 13
     MAP0127  136201 ..  136259 + -17.4  -2.62613   GAGGCGGCGCCGAAC CACACCGGGATCGGCCGCTGGACCGGC AGCGGG GCCAGTCCCGCCGC-GGTCACGGTGTG GTATTTGCCGTCGAA  80 384
     MAP0129 NONE
     MAP0130  138281 ..  138299 +   -11  -3.54459   GCTCTCGACCCGAAT             CCCGTTGG TGC TCAACGGG             TTTGAAGGCGATTAG  70 2
       cmaA1  143908 ..  143934 + -10.1  -3.53761   CACCCTGACCAAGGG        CTGACGTCGGGC CTGC GCCCGGCG-CGG         TTTACCGGCGCATTC  67 22
     MAP0136  144464 ..  144501 +    -7  -3.60627   CAAACCGTTGGGCCG  GTAG-CG-GCGCTCGCGC GCGA GTGCCGGCGCGCGACTAC   TTTCCGGTGCGCTCG  58 22
     MAP0140 NONE
     MAP0141 NONE
     MAP0143  149564 ..  149581 +  -4.7  -3.05963   TCTCCGAGGCGCCGC             ACGGCTG ACGG CGGCCGA              TCTTCGAATCACGAT  45 18
     MAP0144 NONE
     MAP0145  151448 ..  151488 +  -3.3  -3.90744   TGATCGTCCCGGCGC TGCTGCTGGTGGC-GTGGC AGCTC GCCACCGCCGTCA-CGGGA TTCTTTGCGCCCAGC  58 80
     MAP0146  152585 ..  152622 + -18.6  -3.28712   TCAGCACCCGATCGG  CGCGCAGCACGGTGC-CG TCGG CGAGCACCGTGCTGC-CG   TTGTCGGCCACCGAC  86 453
     MAP0153  157764 ..  157775 +    -3  -2.87468   GCGCCCTTGTGTTAG                TAGA GCGA TCTA                 TATAATCTGATGCCC  41 79
     MAP0154  158576 ..  158624 +  -2.8  -3.14132   CCCGCGAGATCATCG CCGCGGTCGGGATG-CGGGGCCA CTGA TGGCCACGGCGACCCGCGAACGG TTCCTGACCGCGGCC  44 0
     MAP0155 NONE
     MAP0156  159611 ..  159623 +  -4.7  -3.49419   CGACGGCGCCGACCG                CGCGG CTT CCGGG                ATTTTTGTGACAGCC  52 42
        PE_2 NONE
     MAP0158  161722 ..  161732 +  -4.6  -3.71917   AGGCGCCGGTCGTAG                 CGTC GGG GGCG                 TTTGAGGTTTCCGCT  55 353
     MAP0160 NONE
     MAP0161  163616 ..  163648 + -15.6  -4.07859   CACGACCGGAACGAG      GGTGGGGCAGATGC GCCGA GCGTGTGCCCCACC      TTTCGTCTTTCTTCC  93 46
     MAP0162  164531 ..  164543 +  -4.7  -3.32963   CGGCGGGTGGTGTGA                CGGTG CGG CCCCG                TTATCGCGTCAAACT  49 26
     MAP0163 NONE
     MAP0164 NONE
     MAP0165 NONE
     MAP0166 NONE
     MAP0167  172450 ..  172467 +  -2.5  -3.14132   CTTGGCGGGGAACTC             GCGCAGC ACCG GCCGGGC              TTCGTCGGCGGACAG  44 168
        sigI  174796 ..  174809 +  -5.2  -3.31144   ACTCGCGGGCGAGCA               GCGC CCGGGT GCGC                TTGTCGGCGTGGCCG  51 228
        gltB NONE
        gltD  182497 ..  182531 + -12.8  -3.60792   TTGGTGTCTAATAAC     CCGTTGTGAGCCCGCT CAC AGGGGGGTCACACCGG     TTTCCCGGTTGAAGG  74 107
     MAP0174  183063 ..  183092 +  -5.5  -3.50393   AAGTTCCAGTGCTGG       GCGTAGCGGGCGG TGAT CCGCAGGGTGCGC        TTCTCTCCGCTGCCG  53 379
     MAP0176  184122 ..  184140 +  -4.5  -2.62184   GACAGCTGTGGTGAT            CCGCGCGG GGGT TCG-GCGG             TGATCTCCGGCGCCC  42 27
     MAP0177 NONE
     MAP0180  188940 ..  188953 +  -3.8  -3.53343   CCGCCGCCACCCGGC               TCGG AGAGCA CCGA                TTTGAGCAGCGCGTT  50 335
     MAP0189 NONE
       glpQ1  196282 ..  196305 +  -3.8  -3.19463   GGGCCACCGCGACGG          CAGCGGCT AGCTCGAC GGCTGCTG           TTCGTCCGTGCTGCC  45 16
        pheA  199371 ..  199386 +    -6  -2.53715   CCCCCCGGGGAGTCG              CGGCGG TGAG CGGCCG               GTTGATCCTGGTGCG  46 17
     MAP0194  200564 ..  200584 + -11.1  -2.61264   CTCCTCGGGGTGGCG            GTCGTCGAC CAG GACGACGAC            GTTGTCCATGGCCGC  56 518
        serS  203674 ..  203701 +  -2.6  -3.28791   GATGCGCTCGCCGAT        CTGGCGCAGCGTC AAC GGC-TTGCGCAGG        TTGTCGGCCAACAGT  45 268
     MAP0199  205019 ..  205044 +  -7.5  -3.15544   TCGCGATCGTGTAGT         CCTGGCTGGCCG AGC TGGC-GGCCGGG         TTGGTGAACATCAGC  54 216
     MAP0201 NONE
     MAP0202  207841 ..  207855 +  -5.6  -3.85817   CCGGTGCATGAAGAT               GCCCAG CGG CTCGGC               TTTGTACCCGCGGAT  60 225
     MAP0205 NONE
     MAP0206 NONE
     MAP0207  212101 ..  212120 +  -6.3  -3.65351   GGACTGCATTGAGCG            CCGGCCG GCGAGG CGGGCGG             TTTCGATGACGCTGC  59 29
     MAP0208  213047 ..  213080 +  -5.2  -3.01712   GGCCTTAGCGCTTCG     CTACGTCGCCGCCGG GTGGG TCGGCAGCGA-GAAG     TGTTCGGCCGGAACC  47 128
         glf NONE
     MAP0212 NONE
     MAP0213 NONE
     MAP0214 NONE
     MAP0215  222811 ..  222865 + -10.6  -2.92192   GAAAACCGCTGGGTT CCAG-GGCCGCTCGGCCGCAGGCGGG CTCGC CTCGA-TGCGACCGAACGGCCACCGG TGTGGTTGACTACAC  61 194
        fbpA  224053 ..  224093 + -26.2   -3.5882   CAATACCGAGCATGA CG-CCGGCGGCGGGAACCC TTCG GGGCTCCCGCCGCCGGTCG  TTTCGCGATGGTGTG 100 42
       fbpC1 NONE
     MAP0218  226308 ..  226332 +  -2.7   -3.6392   AGCCGTCAGGTGGCC          GTTGCCGTTGG CCA TCGGCGGTACC          TTGTGATTTGGTCTG  53 58
      fadD32 NONE
       pks13 NONE
     accD4_1  235871 ..  235919 +  -4.4  -3.19157   CGACACGTCGACACG CCGGCCGTTC-GCCGGCC-AGCAC GCC GTCCTTGGCCGCCAGCACCTCCGG TTGGTCCAGTTCGTA  47 480
     MAP0226  241094 ..  241119 + -11.7  -3.67597   CCCGGGTCGCCGGGC         CCGCAGCCGGC CGAC GACGGCCGCGG          TTCTTCGATGAGGCC  72 212
      embR_1  249638 ..  249691 +  -9.3  -2.83715   GCACCAGCGACAGCA CCCGCTGC-AGCCGGTCCGGCGGC ACCACCC GCGGCCGGCCCAGCGCGCGGCGGA TGTCCTGGTGATGAA  54 247
     MAP0244  267087 ..  267109 +   -12  -2.80492   TTTCGTCCGCCAGCC           GCGCGACGAA GTC TTCGTCGCGG           TAGTTGATGGTGATG  60 416
     MAP0250  272233 ..  272249 +  -2.1  -4.11216   CGGATTTGAAGGTCT              TGCCGAA CCA TCCGGCC              TTTTCCAGCTGGCCG  60 375
     MAP0253  275199 ..  275247 +  -4.4  -3.65351   CGCCCACCGAACGGC CCGCCGAATGGGCCGCCGT-ACGG TCC CCGCCGCGGCGGTTCGGTCA-CGG TTTGGGTGACCGTGC  55 140
     MAP0256  277863 ..  277876 +  -2.4  -2.61695   CAGCGGCGGTCCCGG               GCAT AACCAA ATGC                ATGTTTAAACATGGG  38 105
     MAP0257 NONE
     MAP0258 NONE
     MAP0259  279250 ..  279271 +  -3.5  -3.05384   CAAGCGCGGCGAAGC           CGGGCGCGG CGGG TCGCGACCA            TTGGCTGACACGCGC  44 104
     MAP0260  281235 ..  281252 +  -4.1  -3.60151   CGCGACCGCGATCGT             CAGTTGA CGCT TCACCTG              TTCTCCTTTGCCCGA  55 498
     MAP0262  283607 ..  283657 +  -5.9  -3.07043   AGTAGGGCCCGCCGA C-CGGGTCCAGGACGACGCGGGCG CGGT CGCCGGTGAGCTCCCGGATCCGCG TCTTGAGGTCCTCGC  47 367
     MAP0269 NONE
      fadE36  290486 ..  290507 +  -3.6  -4.56597   CAAGCTGCCCGGCTA           GC-GCCCGC CGGCC GCGTGCTGC           TTTTTCGCCACGCGG  70 25
        proX NONE
     MAP0272 NONE
     MAP0273 NONE
        proW NONE
        proZ NONE
     MAP0276  294987 ..  295004 +  -8.3  -3.14463   GATCACCCCGCCCGC             CCGGCCG GCGG CGGCCAG              TTCCTGACGCCAGTT  56 39
     MAP0278  296522 ..  296544 +  -8.4  -3.85698   ATCAGCTGTCGGCGG           TGATCGACCG CCT CGGTCGGTGA           TTTCTGACGAAGACC  68 3
     MAP0279  297126 ..  297146 +  -4.5  -3.12351   CACCGCCAAACTTTT            CCGCCGAGC TGC GCGTTGCGG            TTCGATGTGAGCCGA  47 152
        celA NONE
     MAP0281  299018 ..  299034 +    -3  -3.70512   ATTCCTGTGTCGGTA             CCG-ACA TACG TGTACGG              ATTTTTGTTCTCGGG  53 269
     MAP0286 NONE
     MAP0287 NONE
     MAP0288  306460 ..  306516 + -13.6  -2.82516   ATCGGAGCAGGCCGG GTGCCGAGGCGATGCGCCCGGCGTCCGC GGA GCGG--GCCGACCCCATCGCCCCGGGAC TGTGGTGCTCGCCCG  69 68
     MAP0289 NONE
     MAP0290 NONE
     MAP0291  308690 ..  308700 +  -2.4  -2.71364   CGTCCCGCCAACGCC                 CGGG TGG CCCA                 TGCTTGACGGGCTGC  38 8
     MAP0292  309866 ..  309876 +  -8.2  -2.62184   AATCGACCAGCTACG                 CGCC CGG GGCG                 TGGTGTGACAGAAGG  52 7
     MAP0293  311193 ..  311217 +   -10  -3.15544   CGATCAGCAACTCCA         CGCCGCGCTCG AGTT CGA-CGCGGTG          TTCGTCGCCCTGCCG  59 390
     MAP0298  319570 ..  319585 +  -3.2  -3.03441   GCTCAGCAGATGGTC              GGCC AGCTCGAA GGCC               TGTTCCACCGTGGTG  43 291
     MAP0300  321771 ..  321783 +  -3.3  -2.66634   CACACCTGGGAGTAG                CTTGG GAA CCATG                TCGTCTGATCAAGTG  39 26
     MAP0301  322890 ..  322927 +  -9.7   -4.1899   GAGCCACCGTGGAGC   CCGGCGCCC-AGTCCGGC GCC GCCAGCCTCGGGTGCAGG   TTTTCCATCAGCTCC  80 454
        leuA  335847 ..  335873 +  -3.4  -3.22298   GTCGCTGTAGGCCAG         CCCGGCGTGCAG GAT CCGCTCGACGAG         TTCCTCGTGCGTGCG  45 239
     MAP0314 NONE
       cobQ2 NONE
     MAP0318  340931 ..  340946 + -10.4  -3.21912   GACGTCGACCTGCAC              GTCGCG GACC CGCGAC               TTGGTGGCTTGCAGC  62 259
     MAP0320 NONE
     MAP0321  344402 ..  344441 +    -9  -3.57462   ACGGGGTTTCGGAGG  CCCGCGCCGGCTCCGGCG CCGG CTTGGGCTCCGGCGTGGG   TTTGGCCCTCGGCTC  61 516
     MAP0324  348841 ..  348853 +  -3.3  -3.57263   AGTCATGGGCCTCAG                GGGCT TCC AGCCA                TTTCACGCTGAGCAT  50 372
     MAP0326  349567 ..  349587 +  -6.7  -3.40522   GCTCGCGGTTCGGCC            GACCAGAGC ACG GCCCCGGTC            TTATGATGCAGCCGT  56 89
     MAP0327 NONE
     MAP0328  353013 ..  353037 + -12.1  -2.60888   CGAACCCAACTTCGC          GGCTGCCGCAA CCG TTGCGCCGGCC          CTATTCTGTGCTGAT  64 373
     MAP0330 NONE
     MAP0331 NONE
     MAP0332  356813 ..  356824 +  -3.6  -3.55444   TGGCAGGGCCGGGTT                TGCG AATC CGCG                 TTTGCCGGGTAGAAA  51 220
     MAP0333 NONE
     MAP0334 NONE
     MAP0335  359550 ..  359566 +  -2.9  -3.53012   CGCGGCGCTGGTCGG              GGTGTTC GGC GAGAACC              TTTGCCAGCCAGCCG  48 455
     MAP0337  361578 ..  361590 +  -5.5  -4.62872   TGCGGCGCGGTGGTG                CAGCC AAT GGTTG                TTTTTGGCGGTTCCT  79 259
        ligC  367963 ..  367993 +  -7.4  -3.13403   CCGGCGAGCAGCGCC       CCGGCAACGACCGG CTT CCGGTGGTGGGTGG       TGTTCATGACGCCAG  52 302
     MAP0343  368671 ..  368694 +  -4.6  -3.43203   ACCGCGACCACCAGC          CGTGACAGC CCGCGCA GC-GTCACG          TTGGTCTTGTACTGC  51 241
     MAP0349 NONE
     MAP0350 NONE
     MAP0351  376764 ..  376775 +  -7.2  -2.80935   CCCGCCGGGCCCCCA                CCGC GGCG GCGG                 TGTCGTCGGTCAGAT  49 451
        glpK  379016 ..  379050 + -12.9   -3.1372   TGCCGTAGATCTCGC     GCCGCGCATTGTTGA GGATG TCGACGATGCGCTGC     TGTTGCTCGGGGCTC  67 90
     MAP0355  380686 ..  380709 + -11.6  -3.33696   CGGCGGCATCGCCGG          CGGGGGCCCC AGCC GGGGTCCGCG           TTCGTTGACCACCAC  67 418
     MAP0357  382215 ..  382263 +  -8.8  -3.14564   GAGGAAGCGCCCGAC GTCGTCCCGGCCGGCTG-ACCG GGGCGGG CGCTACAGCCGGCCGGT-CGCC TTCATCGCCAGGTAG  56 8
     MAP0363  388330 ..  388359 +  -8.6  -3.15544   CACCGCCGCGGCCAG       CTCGCGCGGGC CCAGGCCCA GCCCG-GCGAG       TTCGTCGGCCTCCGG  56 278
        selD NONE
     MAP0367  392872 ..  392890 +  -8.8  -2.70932   TTGACACAGTGCCAC             GGTTCCCG GTC TGGGAGCC             TCCTTCGGGCGCGGC  52 37
     MAP0368 NONE
     MAP0369 NONE
     MAP0370  397640 ..  397660 + -11.1  -2.92792   GGACTCCATCACCAC            CGCGGGC TGAGCGC GCCCGCG            TCGTTTGCCCTCGGT  61 16
     MAP0371 NONE
        pfpI  399347 ..  399357 +  -3.2  -3.28712   GAGATCAGCGGCGCT                 CCTT GTA AGGG                 TTCTCGAAAGGCCAA  46 108
     MAP0373  400146 ..  400161 +  -2.5  -3.78953   TGCCCGGCGGCGAGG              TGGTC GAGTCG GACCG               TTTCATGGTGGCGAT  54 107
     MAP0380 NONE
     MAP0381  407040 ..  407050 +  -8.2  -3.59262   GCGACCCGCACGATG                 CCCG GCT CGGG                 TTTGGCGGTGTCGAC  64 283
     MAP0383 NONE
     MAP0384  408423 ..  408435 +  -4.7  -3.86822   CCGTCCCCGCCCCGG                GCGGC TGC GCCGA                TTTGTCACACGGTTG  58 55
     MAP0385  409199 ..  409209 +  -5.4  -3.74519   AGCGGGGTGTTCATG                 CTCT GCG AGAG                 TTTGATCAGCGTGTT  60 136
     MAP0387 NONE
     MAP0388 NONE
     MAP0389  413009 ..  413040 +  -4.3  -3.53012   ACGATGAGGTGAAGG      ACCCGCCGCTC ACACGAGTCG GGGTGGCGGGA       TTTGAACCCACGGCC  52 29
       whiB4  418470 ..  418496 + -11.4  -2.51815   GAGAAACCGCAGCGC         CGGGTGACCGGC GCC GCCGACCGCCCG         CTGTTCGTGATTACG  61 19
     MAP0396 NONE
     MAP0397  422273 ..  422296 + -16.8  -3.57462   GGAGTGCGTCAGAGT          TCCGCTAGCG CCGC CGCTAGCGGA           TTTCGAAGTCACCTG  89 92
         nth NONE
     MAP0401 NONE
     MAP0402 NONE
     MAP0403  427207 ..  427232 +  -8.1   -3.1552   CGAGGAAGCTCGTCA         GGTGCCGGTTG ACCT CCTCCGGCGCC          TCTTCGTGGCTGAAA  54 62
     MAP0406  429914 ..  429964 +  -8.8  -2.62184   AACGCGCAGATGGCC TGGC-CGGTCGTGGCGTCGGTGG CGCCGA CCACCGCCGCCTCGGCGACGCCG TGGTGTCCGACCAGC  50 379
     MAP0408  432325 ..  432341 +  -3.5  -2.80935   ACCGCCGCGCCGCTT              CACGCCC TAG GGTCGGG              TGTCATGCGTGGGAT  43 89
        dppA  433959 ..  433973 +  -2.8  -2.57244   CGACTACGAGAACAT               CGTCAA GGC TTGACA               TGGGTTGGTACATCG  39 13
        dppB  434875 ..  434888 +  -3.1  -2.61264   GTTGTACGCCGTGCT               GGA-CC CCC GGATCC               GTTATGGCTGAACGG  39 1
        dppC  435749 ..  435776 +  -6.3  -2.64616   CCTCGACCCGGCGTC       GCGGGCGTGG-CG CGCA TGACCAC-CCCGC        TGCTGTCGGTCGAGG  46 7
      dppD_1 NONE
     MAP0413  438454 ..  438471 +  -3.3  -3.66784   CCGTGCTGGGCGCCC             GGATCGG GAGA TCGAACC              TTCTCTTCCGGATCG  53 321
     MAP0415 NONE
        trbB NONE
     MAP0417 NONE
     MAP0418 NONE
     MAP0419 NONE
     MAP0420  444510 ..  444543 +  -6.6   -3.1552   CGGCTAAGGCGTTCC     GCCGGTGGCTTGCGG CAGGC CCGCA-GCGGCCAGC     TCTTCCTCGGTGGGC  51 359
      cspA_1  448465 ..  448517 + -13.1   -4.6709   GCGAGCAGACCTGAA ACGGATACCCCCCGTGCAGTCCCGC CCA GCGGGCCCGGCCGGGGGGTTTCCTC TTTTCTCTGGTTTTC 100 41
     MAP0424  449249 ..  449272 +  -9.4  -3.53012   GGACGGACCCCGGAT          CCGGCCCGCC GCCG GGCCCGCCGG           TTTGCGCAGGCGAGC  64 46
        topA  452426 ..  452450 + -11.4  -2.71364   GCCGGGCTCGAGTTT         GGCCAGCTCGG TCAG CCGGGC-GGCC          TCGTTGACCGGGTCG  60 220
     MAP0427 NONE
     MAP0428  456791 ..  456820 +  -3.4  -3.01712   GAAAGCCGACCGGGC       CCGACGCG-AGGC ACAGC GCCAGCGCGGTGG       TGTTGGCCCGCACCG  43 209
       rmlB2  459521 ..  459546 +  -6.7  -2.71144   GCGCGACCGCCCGGG         CCAGGCGC-GCG TAG CGCAGCTCCAGG         TCCTTGAACCGCATA  46 69
     MAP0434  463147 ..  463171 + -12.9  -2.78463   ACGTCGAGCTCGAAC          TCCGGGACGTC GCC GATGTCCTGGA          TGTGCTCCCAGCGGT  63 157
     MAP0436 NONE
     MAP0437 NONE
        mesJ  467052 ..  467068 +  -6.5  -2.78816   GCCGGCGTGGCACGC              TGTGGGC GTG GCCCAGA              TCTCCTCGGCGATCA  47 75
         hpt  467854 ..  467865 +  -2.2  -4.17023   ACAGCTGGGCGTACT                GCTCG GCG CG-GC                TTTTGGCGTCGTTGA  64 215
        PE_3 NONE
     MAP0442  470721 ..  470757 +  -3.5  -4.08945   GTCCAGACCACGGTG    CCGTCGGCCAGTTGC CTGTCGC GCCACCCGCCGAAGG    TTTTGAGCCGATGAT  61 441
     MAP0447  475673 ..  475692 +  -2.7  -3.38072   GCAGCGCCAGCGTGA            CGCTCGG GAACCG CCGGTCG             TTGCTATTGACTGAG  48 94
        ftsH NONE
        folE NONE
        folP NONE
        folX  480231 ..  480245 +  -2.1  -3.25102   GTTGAGGAGCGGCGC               CAATG ACACG CGTTG               TCTTATCCATCGGCT  44 132
        folK NONE
     MAP0453 NONE
     MAP0454 NONE
     MAP0455 NONE
        panC NONE
        panD NONE
     MAP0458  485940 ..  485963 + -11.6  -3.60098   CCCGGTGACGGCGTC          GGGCGCGGCC TGGC GGCCGCGTCA           TTTAAGCTGGCACGT  72 33
        lysS NONE
        lsr2  487973 ..  488003 + -23.3  -4.14725   CTGACCGTCCTGCAG       CCGGCGCCCGGGC GTGCA GTCCGGGCGCCGG       TTTGTCGTTTCGCTG 100 37
        clpC  490845 ..  490874 + -15.7   -4.2535   CGCATCAACGGAAAA       CGGGCGGTGGTCT TCCG GGACTGCCGCCCG        TTTTCGCTGTGCTCT  95 41
     MAP0462 NONE
     MAP0463 NONE
     MAP0464  492685 ..  492700 +  -7.6  -3.53224   ACGGCGCACGCCAAA              CTTGAC ACAT GTCAAG               TTTGGCGGCAGGATG  60 138
     MAP0465  494207 ..  494245 +  -5.9  -3.35046   CCAGCACCAACTAGC  GGCCGCCGCGACT-AGCGC GGC GCGATCAG-CGCGAAGGCC  TGTTTGGCCACCTGC  53 27
     MAP0468  497108 ..  497139 + -11.4  -3.25823   CGGCGTCGGCCTGGC      CGTGCACCGCGCGG GCCA CCACCCGGCGCACG       TTGGTGTCCACCACC  68 436
     MAP0470 NONE
     MAP0471  499638 ..  499648 +  -6.8  -3.36327   CGTCGGTGCCGAGCT                 CGAC CAC GTCG                 TTGTCGATCACCTGG  53 511
     MAP0475  503055 ..  503073 +  -2.5  -3.14132   CTGGCCGCCGCTTCC            TGAAG-GT CCTG ACACTTCA             TTGGTCCCGGAGACG  42 23
        ispD NONE
        ispF NONE
        cysS NONE
     MAP0479  506672 ..  506711 + -10.6  -2.87132   CGGTGGGCGGCGGCG  GTGGCGCTGCTGATGGCG GTGC TGCTGTCGGCGGCGCCGG   TGTATGGGCAGCCGG  61 55
     MAP0480  507756 ..  507784 +  -6.7  -3.14564   TCAGCGGCGGGGTGC        CCTCGATTTCG GGCAGGG CGAGGTCGGGG        TTGGTGGACAGCTGC  52 204
     MAP0482 NONE
       absR2  511786 ..  511835 + -13.3  -3.05844   GCAGCGAGACCGGCA CGGTGCACACGCCGAGGCGGGTG TATT CGCCCACCCCGGCGTCCACGCCG TGTTGACGTAACACC  66 87
     MAP0490  518967 ..  519006 +    -2  -3.57561   GGACCGCCTCGTAGC  CGC-CCTTGGAGGCGATCG CCA TGGTGGCGTCCAGGATGCG  TTTGCGGCGTTCCCG  48 519
      fadE34  521618 ..  521654 +  -8.7  -4.07568   ATGTCGCCCAGGTCG   CCGCTTTCGTCCGGCT CGGCCC AG-CGGGCGTAGGCGG    TTTTGACCGCCAGCG  71 89
     MAP0494  523105 ..  523131 +  -5.1  -3.01791   GTCACGAGAAGGTGG         TCACCGCGC AGGTGCTGG GCGAGGTGA         TGTTGACCCCGGAGT  47 41
     MAP0497 NONE
     MAP0498 NONE
     MAP0499 NONE
     MAP0500 NONE
        nhoA  529502 ..  529523 +    -3  -3.06815   GTGTCGAAGTCGATC          CCGG-G-TGC GATG GCAACGCCGG           TCTGTTCCAACAACT  43 154
      fadE30 NONE
     MAP0508  537012 ..  537027 +    -9  -3.26545   CGCCCCTCCCGCTGG              CCAAGC AAGC GCTTGG               TTGATACTCTGTCCG  61 65
     MAP0509 NONE
     fadA6_1  539190 ..  539242 +  -5.1  -2.72344   GGTCCGACGGCTGCG GTTGGCCGGCCGGGCGGACGGCACC GAC GGAGCCGAGCACCAGGCGCACCAGC TGATTCGCGGTGGCG  44 387
     MAP0517 NONE
     MAP0518  546096 ..  546127 + -12.2  -3.86897   GGCTGCCCGGTCTTG      CGGCCGGTGGTGGT CAGC AGCGCCACCGGGCG       TTTCTGGAACGTGCC  76 459
     MAP0522 NONE
      fadE28 NONE
      fadE29 NONE
     MAP0525 NONE
     MAP0526 NONE
      ltp2_1  554095 ..  554130 +  -9.6  -3.14931   TGAAGTGACGGTGCG    CGGGTCGCGTGCGACG CTGC CGTCGTGGGTGAGCCG     TTCCTCGGCAGTGAG  59 117
     MAP0528  555024 ..  555043 +  -4.8  -3.28712   CCGGGACCAGCTCGA            CGCCGGAG AGCA CGACGGCG             TTGTCGCGCGAAGGC  49 91
     MAP0531 NONE
     MAP0532 NONE
     MAP0533  560423 ..  560441 +    -8  -3.53012   AGCGGTGCCGCGGCG             GCGCGCTG AGC CGGGGCGC             TTTCGCACAGCCGAC  60 17
     MAP0534  560859 ..  560886 +   -10  -2.79796   ATTGACGAAAAAGTA        GAACACGTTCTAG CGT CTAG-GCGTGTTC        TCTGATCCGCTCACC  57 93
     MAP0535 NONE
     MAP0536 NONE
     MAP0537  564371 ..  564394 +  -7.4  -3.38812   GTCGGGAACCGCCGG          CTGATCGTCG GTCA TGGCGGTCAG           TGTTGTTCGGCGGGA  55 461
     MAP0539  565429 ..  565450 +  -3.7  -3.53012   CGCCTCGATCGAGTG           CGGCTTGCCG TCC TGG-AAGTCG           TTTGCGACGCCCAGG  51 71
     MAP0540  566424 ..  566435 +  -7.2  -3.28712   TCGATCTTGGTGGTG                GGCG CGAT CGCC                 TTGTCCCAGAAGGCC  55 250
     MAP0545  571005 ..  571020 +  -6.2  -4.64676   CCGGCGCACCACCAA              CTAGAA CACG TTCTAG               TTTTCTTGCCAGTGG  78 43
     MAP0547  573133 ..  573163 +  -8.3  -2.52464   CGGGCTGGGTCGGCT      GCGCGAGCTCCGCTG GCT CCGCG-AGCTC-CGC      TGGCTTCCCGAGCGC  51 87
    fadD19_1 NONE
     MAP0551 NONE
     MAP0552 NONE
        ilvX  579729 ..  579766 +  -3.9  -3.69094   GCGCATCGAGCTGCA   ACGCGTCGGCGCCGG ATCGGCCC CCGGGCCCGAAGCGC    TTTCCCTGCTCGATT  54 109
        fdxD NONE
        fabG  586321 ..  586339 +  -2.4  -3.85209   GGATAAAGAAATGCT             GTTCATTG ACA TGGTGAAC             TTGTTCTGAGTTAAT  54 136
     MAP0562 NONE
     MAP0563  588120 ..  588164 + -20.8  -2.83299   CAGGAGCGCGACGCA CCACCGTCCGGCTGGCC-GCA GCAG TGCTGGCCGGCCTGATGGTGG CTTTCGCTGTGCTGA 100 72
        mce4 NONE
     MAP0565 NONE
     MAP0566 NONE
     MAP0567 NONE
        lprN NONE
     MAP0569  595622 ..  595634 +  -5.5  -3.06696   CGTTTGTCGATCCGG                CCGGT GGC ACTGG                TATCTTCGCGGCCGG  47 55
     MAP0570 NONE
     MAP0571  597420 ..  597443 + -13.8  -3.54424   GTTGTAGTTGTAGGT          GCCGTCCGCC GGCG GGCCGACGGC           TTTGGCCGGCTGCCC  75 498
        pstB NONE
     MAP0575  600906 ..  600922 +  -2.2   -2.6927   AACCCCGGGGCGTTC              CGGTTA CACAC TGGCCG              TAATGTGTAAACAAT  38 46
      echA13  601952 ..  601969 +  -2.7  -3.09492   ACCCCGAGGGGACAT             GCTTCTA TAGC TAGAACC              TGTTCCAGTTCGAAA  44 74
     MAP0577  602818 ..  602831 +  -4.5  -2.62184   GATGTTCGGCCAGGA               CG-CGC TGC GCGGCG               TGGTCTGAGCCGGGA  42 4
     MAP0578  604122 ..  604157 +  -7.5  -3.14132   GTGGGCGCGGACGTC   GGC-GCGTTGGC-GCCG ATCG CGGCCGCCACCTCCGCC    TTGATCGCCGCGGGG  54 502
        bpoA  608592 ..  608606 +  -9.2  -3.34398   ATGAACCACGGGAAG               GGCTGG GCG CCGGCC               TCTTTCGGCCCGGCG  61 37
     MAP0583 NONE
     MAP0584 NONE
     MAP0585  611167 ..  611192 +  -8.1  -3.31461   CCGCATACTGGTCGA         CCGCGCGCACG TATT CGCTCGCGTGG          TTGTAGGCGTAGATG  55 199
     MAP0587  612838 ..  612879 +  -4.3  -3.55563   CACCGGTAACCGTAG CCGG-CGCGCAGCGGT TCGGCCATATC GCCGCAGCGCCACCGG TTTGCGGCATAAAGT  52 32
     MAP0588  614993 ..  615019 +  -5.1  -3.40444   TCTGGGTTAGTGGTT        AGGCCTGTTCGC GGGT GCGGA-AGGCCC         GTTTGTTTCTTACCT  53 181
     MAP0590  617181 ..  617194 +  -2.4  -3.04263   CGATGATTCCTGGCA               GACT ACTATC AGTC                TGTTGGCACTGAGCT  41 75
        phoP NONE
        phoR  619447 ..  619475 +  -7.3  -2.62026   ATCAGCGACGTGCCC        GCGGTTCAGGC CAGCTGA GCCAGGGCCGC        CTTGATCTTGGCCTG  47 8
      aldA_1 NONE
     MAP0603 NONE
     MAP0604 NONE
     MAP0605  630371 ..  630383 +  -5.5  -2.79302   GCGGGGCTGATCGCC                CGCTA GAG TGGCG                TGTCGTGCGCGTCCT  45 31
        purD  631719 ..  631746 +  -5.4  -3.44051   GCCGGTATCCATCCG        CCAGATCGCCTG GCAG CTGCCGAACTGG         TTGTAGTCGTCGACC  53 88
     MAP0609  635255 ..  635268 +  -5.9  -3.82603   GCCGCTCCAGGCTGC               GGCCG GGCT TGGCC                TTGTATTTCAGGGTT  60 326
        purB NONE
     MAP0612  638627 ..  638662 +  -4.5  -3.05384   GGCGGTCAACTTCCG    TGGCGGGCGGTTCGC CAGCGC GCGCAGCGCCAGCAA     TTGGGTGCCGGCCGG  45 187
        hemH NONE
       ptrBa  642259 ..  642273 +  -7.8  -3.01712   TGGGCGGGTCGGGCA               TCCGCG AGG CGTGGA               TGTTGGCCGGGAACA  53 58
     MAP0617  643465 ..  643489 + -10.6  -2.71144   CAGGCCGCGCTTGCC          GGTGACCGGG TGCAT CCCGGCCGCC          TCGTTCGCCGCCATC  57 229
     MAP0620  647458 ..  647501 +  -8.7  -3.18264   GCCTGACCAAGCGAG TCGCGCGCGGCGG-CCGGGG CACTA CCCTGGTCCGACATGAGCGA TTCATCGGTGGCGGC  56 35
     MAP0621  649466 ..  649480 +  -2.1  -3.57792   CCAGAAACGAAATGT               TCTCT ATCAC AGGGA               TTTCCGGGTGGATCA  48 330
     MAP0623 NONE
     MAP0624 NONE
     MAP0625 NONE
        purQ  651617 ..  651633 +  -2.9   -3.6215   GAAAAGCGGCGAAAT              CGGTG AAGCCGA CGCCG              TTTCGGATCCATTGC  51 147
        pepC NONE
     MAP0633  657186 ..  657201 +  -3.2  -3.65313   TTCTTGTCTTTGGTG              CCGG TGACATGT CCGG               TTTCGACTGTCATTG  53 219
        purL NONE
     MAP0636 NONE
     MAP0637  660720 ..  660732 +  -4.8  -3.53012   TGGACCGAACATAAC                CCTG AAGTG CAGG                TTTACCCCGGCGGGC  52 27
        purF  662364 ..  662394 +    -6  -3.72695   GGCCGACGAAGTGCC       CGTCGTCCACTGAG CGG CTCGTTCGCCGACG       TTTGATACCGGCGGT  59 13
        purM  663570 ..  663600 + -16.1   -2.6518   CGCGGTAGAACCAAC       GCGGCGCCGGTGC AGTAC GCATCGGCGCCGG       ATTGTCGCTGTTAGC  77 64
        pabC  666137 ..  666159 + -15.6  -4.07877   GCTGGGCGCTAGCTG           CGCCGGCTTT CGA AGAGCCGGCG           TTATTTGTGCGCTGG  93 144
     MAP0649 NONE
     MAP0650  672153 ..  672173 + -13.3  -4.08064   CTACCCAGACGTTGC            TGTGCGCCG CGT CGGCGCATA            TTTTCGCCGCGAGTT  85 87
     phoS2_1  673399 ..  673411 +  -4.7  -4.07687   GGACTGTGGTGGGCG                CACCG TGA CGGGG                TTTTCCGGGCCGAAT  62 73
     pstC2_1 NONE
     pstA1_1 NONE
        phoT  676270 ..  676294 +  -9.2  -3.94333   GGCAATCGGACCCAG          CCCGATTCGC TTACT GCGAGGCGGG          TTTCGTCTCTTCCTC  73 149
     MAP0660  683601 ..  683629 +  -9.6  -2.77999   GCTCGTGCGTGGTGT       GCGCGTGC-GCGTG CGT CACGCCGC-CGTGC       TGATGTTCGTGCGTG  55 190
     MAP0663  685662 ..  685686 + -11.4  -4.10007   TGTTTGTTTCGTACC         TCGCCGCG-GC TGGT GCGCGCGGCGG          TTTTGACCAGATTGT  80 117
     MAP0667 NONE
     MAP0668  691036 ..  691048 +  -4.1  -3.91897   GGCGCTTCAAGCCGA                TCAGC GCC GTTGA                TTTGTGGATCCGCCG  59 433
      cspA_2  691717 ..  691758 + -18.8  -4.62783   AACGTCACAAACGTC ACGGTGGGGCTGGTGCGA TTGACT TCGCACCAGCCTCACTGG  TTTTTCCGATCGCTG 100 42
        lpqR  692554 ..  692567 +  -3.1  -2.68823   GGTGTCTCATATTCC               GAGAC GAGA GTTTC                ATTATATGGGGCACC  40 40
     MAP0671  693936 ..  693975 +  -7.7  -3.61398   GTCGAACTTCTTGGC  CGACAGCTCCGCCGTCGG CTCCA CCG-CGATGGCGCTGGCG  TTGTTCACGCACACA  61 357
     MAP0673  695913 ..  695926 +  -2.3  -3.27653   GGTGTGGGGCGAATT               CCAGC AACC GGTGG                TGTTCTAGTGGCCGT  44 4
       mcmA2 NONE
     MAP0675 NONE
     MAP0676  698595 ..  698606 +  -2.2  -4.75472   AGAACCGGCAGGCAT                TCGC CCAG GTGA                 TTTTGTTGATGTCGG  74 268
     MAP0680 NONE
     MAP0681 NONE
     MAP0682 NONE
     MAP0683  705090 ..  705111 +  -8.7  -3.04792   CAGGTAGGTTTCATT           CCAGGT-GCG TAT CGCGGCCTGG           TATTCGGGGTCATGC  54 379
     MAP0685  706318 ..  706336 +  -4.4  -2.73364   TGAGGTGCGGATGGC             GCACGGGC GCT GCACCTGC             TGGTTGAACTGGAGA  43 106
     MAP0686 NONE
     MAP0687  708397 ..  708425 +  -5.2  -2.51966   GACGGACTGACCGCC       GGCGGTGTCCCCC AATC GGGGGA-ACGGGC        ATTCATCACGTTTGC  44 31
     MAP0688  709527 ..  709550 +  -5.3  -3.53012   ACGGCGCCACGTAGA         GC-TCGCCCGC GATC GCGGG-GATGC          TTTGACCGCGCGCGA  53 134
     MAP0690  711620 ..  711655 +  -6.6  -3.04144   GGGCCCACTCGCTCG    GCGCGAAGCGGGGGCGC GAA GCGCCCAAGCCGC-CGC    TATTGCAAGTCGACC  49 247
     MAP0693 NONE
     MAP0694 NONE
        mhpB NONE
     MAP0696 NONE
     MAP0697 NONE
     MAP0698 NONE
     MAP0699 NONE
     MAP0700  723500 ..  723512 +  -4.1  -4.07568   GTGAATCGGGTGATA                CATCA TTG TGGTG                TTTTCGAAAGAGAGG  63 264
     MAP0702 NONE
     MAP0703 NONE
     MAP0704 NONE
     MAP0705 NONE
     MAP0706 NONE
     MAP0707 NONE
     MAP0708 NONE
     MAP0709  735298 ..  735324 +  -5.1  -3.53012   CCGATACGCCGATGC        CGTTGG-GCTTG ACTT CGCGCGCCAACG         TTTCGGCGAGCCCGA  53 371
     MAP0713  738994 ..  739026 +  -4.7  -4.11692   GCCGAACGCGTCCTC      GGGCTGCCGCGCA ATTAAGC TGCGCGTCAGCGG      TTTTGGGCATCCATG  62 8
     MAP0722  746773 ..  746800 +  -4.7  -4.62984   CGAGCAGACGCAAAA        GCCCCCGATCC ATCGGC GTGTCGGGTGC         TTTTGTGTCTGCTCG  75 56
    fadE12_1  748016 ..  748029 +  -2.3  -2.54171   TAGGCCCGGCGTCGA               ACGTG TACT CACGG                CTGATTTTTGGCGAT  38 38
     fadA6_2  749311 ..  749338 +  -4.9  -4.09685   GTCACAGCGGCCAAA        CTAACCTACTG TGTGTT CACTAGGTTGG         TTTTCCCACGTCGCC  62 70
     MAP0725 NONE
     MAP0726  750607 ..  750617 +  -2.4  -3.35679   TGTAATGCTCATTCA                 CGAG AGG CACG                 TTCTCACTAGCCGAG  46 122
     MAP0727  751955 ..  751986 +  -2.9  -3.04144   CCAGCGCTGTCGCGG      CCACGGGATGT-GC CTGAC GCTGTGTCCCGAGG      TGTTCAGCCTGACCG  42 57
     MAP0728  752653 ..  752683 +  -2.3  -4.21462   CCCTTACCGAAGCAC       CTTGACGGGCACG TTCTT CCAGCCCGCCACG       TTTTGCATGGTCACT  62 256
     MAP0734  757936 ..  757950 +  -4.2  -3.65046   GGCCGTCCCGATGAC               GTTGGG AGT CTCAGC               TTATTCCGGTGCCAC  54 27
     MAP0735  759013 ..  759025 +  -3.3  -3.53091   AACATCCTAAGGACT                GCTGC GAT GCAAC                TTTCCGGAAGGCCAT  49 31
     MAP0736 NONE
     MAP0737  760709 ..  760725 +  -7.2  -3.31144   CTCACGAATTCCTGT              CGTCGG TGTGC CCGGCG              TTGTGAGGCTCAGCG  54 3
     MAP0739  763072 ..  763089 +  -4.1  -3.05935   CGCCGCCGCGAATGA             TCAAGGT GGGC ACCGTGA              TTCGGTCGAACATCT  45 249
     MAP0746  768839 ..  768851 +  -4.7  -2.88366   TCGCGTGAGTCCATG                CCCGG ATT CCGAG                ATTATTACTTCCGCA  44 70
     MAP0747 NONE
     MAP0748  771060 ..  771100 +  -5.1  -3.14132   AGCGGGTGCTCGGCC  TGCCGCGCGGTTAGCGCCG TCA CAGCGCTTGCCGAGAGACG  TTGCTGGGCAAGGAA  49 12
      aldA_2 NONE
     MAP0756  780351 ..  780363 +  -9.1  -3.57144   GTGCCGAAAACCAGC                TGCCC GCC GGGCA                TTTCGCCGTCGCCGG  64 284
     MAP0757 NONE
     MAP0758 NONE
     MAP0759 NONE
     MAP0760 NONE
     MAP0761 NONE
     MAP0762 NONE
     MAP0763  787010 ..  787029 +  -2.1  -3.11272   CCCGAGTAGCGGCCC            GCCGGGTG TTCGC CAT-CGGC            TGTTGCGTGATGGTG  42 44
     MAP0764 NONE
     MAP0765  790490 ..  790518 +  -4.6  -3.86634   CAGTCGCCGATGGAC       GTGGCGCG-GAACG TTC CGTTGACG-GCCAC       TTCTTCCTTGGTTGT  58 489
     MAP0769  793062 ..  793085 +  -3.6  -3.36878   CGCTTCGGCCTCCTC          GAGCGCCGGC ACCA GCCGGCCCAG           TTCTCGCTCGGTCAC  47 385
     MAP0771  794207 ..  794221 + -11.4   -2.5294   GCAACGTCCACAGGC               CCGCTG CAT CAGCGG               ATCTTCTGGCAGCTG  61 58
     MAP0772 NONE
     MAP0773  795685 ..  795711 +  -3.8  -3.36569   CCGCGAGCGTCATCG        TGAT-CGCACT CGTCAA GGTGCGCATCA         TCTTTCGCGAGTTCA  49 158
     MAP0775  798546 ..  798558 +  -6.2  -4.03234   CTCGGGAGAAACCCC                GCGG ATTAC CCGC                TTTATCTCGGCCGCC  67 510
     MAP0778 NONE
     MAP0779 NONE
     fadD3_2  802463 ..  802482 +    -2  -3.25919   AGTCATGAAAGACCA            ACTCCGTT GAAC AACGGCGA             TATTCATTCGATGGT  44 16
      fadD16  803085 ..  803105 +  -3.9  -2.52023   ACATGATGCGCATCG            GGGCGGA CTGAGGA TCCGCCG            GTGTTCGTGTGCCTG  40 15
     MAP0782  803551 ..  803567 + -10.1  -3.61398   CGTGGATCGCCCGCT              CGACGGT GTA GCCGTCG              TTGTTGACCACCACG  67 285
     MAP0784 NONE
         far  806594 ..  806607 +  -3.7  -3.23152   CGTCGAACCGTTCCG               CACCG GCAG CGGCG                TTGCTAAGTTCATCT  47 52
     MAP0786 NONE
     MAP0787  807592 ..  807612 +  -2.4  -3.53811   CAGCCGCCGGATCGC            CTCGTCGA GGGTG TCGTCGCG            TTTACAGAAGGTGAA  48 66
      fadA_1 NONE
      fadB_1  812444 ..  812486 + -25.2  -2.78596   CCTAGCGCGAAAAGA CGCGAAAGTCCCCCAAAA CCCGGCA TTTTGGGGGACTTTCGCG TCTGCTCGCCGGCTA 100 48
     MAP0794 NONE
     MAP0795  817278 ..  817306 +  -3.9  -4.08394   CGTCGGACGGCTGAC       G-GGAACCCTCA GGAGAA TGAGGTTTCCAC        TTTTCGGAAAGCTGT  61 390
     MAP0797 NONE
     MAP0798  819346 ..  819364 +  -5.3  -3.40073   CGCCGCGGCGAAAGG            CGTCGAAG AGCT CTTCG-CG             TTCCTTGGTCCGGGT  51 418
     MAP0801 NONE
        moaC NONE
         mog NONE
       moaE2  824879 ..  824892 +  -2.4  -3.01924   GGGCGTCGAGCGCGT               CGTT GCCCTG AACG                TCTTGGGCGCGAATC  41 145
     MAP0808  827893 ..  827914 + -13.7  -3.97511   CAGACTCTTAATACG           GCGTCCTGC GCAG GCGGGACGC            TTATTGTGTTGCCTA  84 490
        cspB  828360 ..  828392 +    -2  -3.66356   GCGGTGGCCCGCGAG     CTGGACGCCTGACACA CCG TTTGTCAG-CG-CCTG     TTTGCAGTTGACCGT  51 14
      fadE10 NONE
     MAP0812  831465 ..  831477 +  -3.3  -3.61715   AGGGCGGTCCTTGCC                GCCGA ACG TCGAC                TTGTTGGGCGAAATC  49 40
     MAP0816  835717 ..  835729 +  -6.2  -3.16564   GGCGGCCTTGATGCG                CGCC AACGA GGCG                TTCATGCCGTCGAGC  51 61
     MAP0819 NONE
     MAP0820 NONE
     MAP0821  838291 ..  838306 +  -4.6  -4.28361   GACCGGCTTGCCGCG              GCGGGT GTGC ACCGGC               TTTTCCTCCGGTTCG  67 91
     MAP0824 NONE
        fprB  843712 ..  843745 +  -5.9  -3.36878   ACTCCTTGCTGTCGG     TTCCAGA-CCTGCCCG GTG CGGGCAGGCTCACGAC     TTATGACTGCGTCGG  55 520
        pdxH  845670 ..  845686 +  -2.1  -3.22388   GGAGCGTCTGCAGCC              GTAGCGC GCC GGGCCAC              TTGATCGATTGCGTG  44 22
       gltA2  847141 ..  847153 +  -6.2  -3.28924   CAGGGAGGACAGCAC                CGCC ATCGC GGCG                TTGTGGCCACCGATG  53 62
     MAP0836 NONE
     MAP0837  857717 ..  857749 +  -6.7    -3.737   CCTGGGGTTGGCTTA      GGCGGGCGGCCCGCG TTT CGTCGCCGGCCCGCG      TTTCGTCGAGACTTA  62 388
       echA6 NONE
     MAP0841  861169 ..  861201 +  -9.8  -3.36452   CGCAGAAACCCGACC      CGTGGTGGCGGC TCTGAATCT GCCGTCGCCGCG      TTAGTGTTCGCGCAT  65 9
     MAP0842 NONE
        ctpE NONE
     MAP0844 NONE
     MAP0845  865926 ..  865977 + -13.6  -3.09635   CGTTCACTGCCGGGG CCGACGCCGCAGTCGGCTAGTCTCG CAC CATGACTCGCCGACTGC-GCCCCGG TTGGCTGGTGGCCCT  72 65
     MAP0846  866719 ..  866750 + -13.6   -2.8194   AACCGACGGGACCTA      GACGGGCGCGAAGG CCGG CCGACGCGCTCGTC       TCTGATGGATCATTG  69 355
     MAP0847 NONE
     MAP0848  869676 ..  869694 +  -3.7  -4.15044   GGTGTCATGCCCCGA             CGAGGCG ACGGC CGCTACG             TTTCTTCCCGCACAC  61 307
     MAP0851 NONE
     MAP0852  875574 ..  875588 +  -2.8  -3.72576   GGCTGGTGACCGACG               GGTGTT GGT AAAACC               TTTAGTAACGGGCCA  53 45
     MAP0853 NONE
     MAP0854 NONE
     MAP0855  879002 ..  879050 + -14.4  -3.61398   TGGGAATGGCAGGGG TGCCACCGTGCGCAGCGCGCCG AGCGC CGGCTCGATGCTCACGAAGGCA TTCTTGGACAAACGG  79 257
     MAP0858  881884 ..  881898 +    -7  -3.44284   TTCCACTGGTTGAAC               CGCGCG TCG CGCACG               TCTTGTTGATCAGCG  56 154
     MAP0861 NONE
     MAP0862  885075 ..  885089 +  -2.1  -4.21607   GGTCGGTCGCGGAAA              CC-TGC CACC GCAAGG               TTTATGTTCGGTCGA  62 208
     MAP0863 NONE
     MAP0864 NONE
     MAP0865  888012 ..  888026 +  -3.4  -3.34013   GTCCGCCAGCGATCC               GGGTCG GGA CGGCGC               TTCGTTGGGACGCTG  46 315
     MAP0866  889526 ..  889542 +  -8.7  -2.69799   TCGAACCTGCGACAC              CGGCTTT AGG AGAGCCG              TGCTCTATCCCCTGA  52 99
     phoS2_2 NONE
     pstC2_2 NONE
     pstA1_2  898387 ..  898399 +  -9.1  -3.53444   CGAGCGGGCCTTCAC                GCTGG CCT CCAGC                TTTGCCAGCAGATCG  61 166
     MAP0880 NONE
     MAP0881  908494 ..  908524 + -10.5  -3.14132   ATGGCTGGCCAGACG      GTCCTGACCG-GGT GCTC GCTGCGGTCAGGAC       TTGATCGCCCGCACG  62 19
    echA12_1  910653 ..  910674 +  -6.5  -3.14132   AGCGTCGGCGTGCCC           GCCGA-CCAG GAT CGGGATCGGC           TTGGTGGGCGCCGGC  51 384
     MAP0888 NONE
     MAP0889  916337 ..  916350 +  -3.1  -2.78463   CCGCCGGCCGCGGAC               TTGAC ACCT GTCGA                TATGCTGCCGGAGAT  40 41
     MAP0890  917406 ..  917436 + -11.8  -3.04248   CACCTTGTGCGGCAC       GATGTCGGCCGGAG TGC CTTCGGCCGCAATC       TCTTCGGCGGTCTTG  63 318
        uvrD  922370 ..  922382 +  -6.2  -3.14132   TCGAGTGCCGGCAGC                CCGG AGTAG CCGG                TTCGTCCCGCGCGGG  51 481
        sucC NONE
        sucD  926038 ..  926056 +  -2.2  -4.07568   CAGAGCCTGTAGCGG             CCCGCGGT GGG GCCCCGGA             TTTTGCCGGGGCCCG  58 29
     MAP0898  927770 ..  927789 +   -10  -3.31144   CTTCGGTTACCCCGA            GCTCGGCCC ATC GGGCC-AGC            TTCTCGGCGTCCGGC  61 178
     MAP0900 NONE
     MAP0901  931187 ..  931203 +  -9.3  -2.58861   TTCCCATGTGCCCCG              CCGGCCC GGC GCGCCGG              ATTGTCGGGCTCCTC  54 117
        purN NONE
        purH NONE
     MAP0904  934258 ..  934284 + -17.3  -3.25823   TAGGTACGCCGCGAA         GGCCGGGCGTC CCCAC GATGCCCGGCC         TTCGTGTCGGCACGC  86 38
     MAP0905 NONE
     MAP0906  937713 ..  937738 +  -2.6  -2.67244   TGCGGTCCCGGCGGC        GTCGATAGCGAC ACCG GTCGC-G-CGAC         TGAGTTTGACTGTGA  38 18
     MAP0907  938611 ..  938650 +  -2.7  -4.21194   CTTCGACTACATACC  GCGCTGACGGCGCAGCAT CAAAA AGGCTGCGC-GACAGGCC  TTTTCGATGCTGCCA  63 19
     MAP0915  948289 ..  948344 +  -5.9  -3.14132   GACCGCCGCTGACCT TGATGGCGGCGGCCCGCTGCGCCCGGC TTTC GCCGCGC-TGGCGA-CCGCCGCTGACC TTGATGGCGGCGCGC  51 29
     MAP0916  949099 ..  949112 +  -3.1  -3.28712   GTGACGAGCCGCCCG               CCGCGA TGA TC-CGG               TTGTACCGGCCCCAG  46 37
     MAP0917 NONE
     MAP0918 NONE
       moaB2  952844 ..  952858 +  -7.8  -3.13164   CGTACTCGGGTGGGG               GCGTGG TGC TCACGC               TTCCGTGCTTGCCCG  52 91
        galU  956163 ..  956193 +  -4.5  -3.53012   CCGCCCGCGCAGTGG      GCGGGTCGTGCGCC ACGC GGCGCCCG-CCGGA       TTTGAGGGCAGAGAG  52 100
        moeA NONE
        rimJ  958288 ..  958301 +  -3.9  -3.45023   CTTGTGAGAGGCAAA               TTACA GGTG TGTAA                TTGTCCTGGTCATCA  49 137
     MAP0927  959790 ..  959822 + -12.8  -2.83822   CGCAAGCATGGGTAA     CGCTGATCGTCGGCG GCGT CGCC-ACGATTGGCG      TCCTTGTCACATGGC  66 387
     MAP0928  960368 ..  960390 +  -7.6  -2.62184   CCCACACCTGCACGG           GTTGCGGGCT CGA AACCCGCTAC           TCGTATGGGCGCACC  50 199
     MAP0929  960741 ..  960756 +    -9   -3.4678   GCGACACCAATATTT              CAGAGC ATAT GCTCTG               TTATCCTGTCGAAGT  63 88
     MAP0930 NONE
     MAP0931  962401 ..  962450 +  -8.4  -3.18264   CGGTAGATCGTCTGC CGCGTCACGCCCAGCGTCGACGC CACCT GCGA-GACGCTCACCGTGCCGCG TTCGTCGATGGCGCG  56 497
     MAP0933 NONE
     MAP0934 NONE
     MAP0935 NONE
        gmhA  966765 ..  966810 +  -4.5  -3.14132   TTCCCCGGCCGTCCT GACCGCGACGATG-CCCGCACC CGA GCTGCGCGACGTCCGCACGGTC TTCCTGGACCGCGAC  47 24
     MAP0937 NONE
     MAP0938  968542 ..  968597 +    -9  -2.73483   CCTGTCTGCCGACCA TGAGGTGACGTTCGAATCCGCTAGCG CCTG CGGTAGCGCGTTCGAAAGTGACGTCG TGCTTGCACTCGGGT  55 67
     MAP0939  969361 ..  969377 +  -2.1  -3.09933   CGGTGTCCACGTTGC              GCAGTTG AGC CACCCGC              TTGGGTAGATTGGCC  42 18
     MAP0940  970094 ..  970108 +  -5.6  -3.01791   TGCTCACCCGCGGCC               CGACCG GCG CCGTCG               TCTTGGGCACGGCAT  47 70
     MAP0941 NONE
        arcA  972446 ..  972488 +  -2.5  -3.44527   TGGGGTGCCCACCAG CATCTCGGCCT-TGACGCAC GATT GCGCGCCGCAGCCCGGGACG TTCTGCTCGTCGATG  48 521
     MAP0944  974603 ..  974645 +  -9.7  -3.18274   GCCCACGCCCAGCAC CG-CGCCGCCCGCGGCGTCG AATT CGACGGTGCGGATCGCGACG TTCAGTTCACATCCG  59 148
     MAP0948  979888 ..  979898 +  -2.4  -4.57073   GGCAAGCGGTCACTG                 ACCG TCG CGGC                 TTTTTCCGCAGAATC  67 25
     MAP0949  982113 ..  982139 +  -3.5  -2.87132   CCTCGGCTTCCACCA         CGATCGCCGGC CGGTT GCGCGCGAGCG         TCTCTGGGGCGCCGC  42 269
     MAP0951  984806 ..  984816 +    -4  -2.77344   GCTTCGCGCTGAAGG                 CTTT TAG AAAG                 GTTATTAGCCGATGG  41 187
     MAP0952 NONE
     MAP0953 NONE
     MAP0954 NONE
     MAP0955 NONE
     MAP0956  991600 ..  991638 +  -5.4  -3.41051   CCGGACGCCAGCACG GAC-ATC-GCGATCAGCCG GCAG CGGC-GCTCGCGGATCGTC  TTCTCGTACAGCTCG  51 199
     MAP0959  994143 ..  994154 +  -4.4  -3.23216   CGAATACCACGGGAG                GATC GTGT GATC                 TTCGTGATCATGGGC  49 16
        CpsH  994973 ..  995010 +    -9  -3.24232   GGCCAGGGTGGGGAT   CACGTCGGCGTAGCGG AAGCTG CCGTTGCGCCAGCGGG    TGTGTTTGGGCAGGG  56 364
     MAP0967 1003969 .. 1003979 +  -2.4  -3.91984   CTTACGCGGAAAAGA                 CGAC CGA GACG                 TTGTTTAGCCCGTCT  56 60
     MAP0968 NONE
        cprA NONE
     MAP0970 1007832 .. 1007849 +  -3.3  -2.71712   GAGTGCGACGCGAAT             CATGGCG GCGC CGCTAGG              GTTTCGGCCCCGAGG  40 9
     MAP0971 1008947 .. 1008968 +  -8.7  -3.23216   CAGGGCGAACTGGTC           GTCGGCG CGCATCAC CGCCGAC            TTGCTCATCATCGCG  58 85
     MAP0973 1011870 .. 1011883 +  -9.5  -3.63059   TGTGATCGAACGGGT               GGGCC TGCG GGCCC                TTCATTTGTGAATTG  68 121
     MAP0974 NONE
        ksgA NONE
     MAP0976 1015127 .. 1015153 + -20.2  -3.18264   AAACACTTAATCTCA         TCGTCCGCCGGG CGT TCCGGCGGACGA         TTGATGAATCGGGCC 100 146
       pks16 1017021 .. 1017048 +  -5.5  -3.64599   CGAGCAGACACAAAA        GCACCCAAAAC ATCGGC GTGTCGGGTGC         TTTCGCGTCTGCTCG  57 46
     MAP0985 1023962 .. 1024002 +  -8.2  -3.53012   GTTACGAGCGGCGAG CCGGGGCT-ACCCGC-GGTC GCG GGCCAGCAGGTCGGCCACGG TTTCGCGGCGGACCA  62 96
         mfd NONE
     MAP0988 1030156 .. 1030179 +    -3  -3.01712   AACTGAGCGGCCGGT          C-CCGTTGGCC GTC GGCCCGTGGCG          TGTTCACCGCCGCCG  42 35
        lpqU NONE
         eno NONE
     MAP0991 1033185 .. 1033201 +  -3.5  -3.14132   CCGCCCGCACCGAAT              CCCGCGG GTC CCGGTGG              TTGATCGCGCCGACC  45 5
     MAP0992 NONE
     MAP0993 1034677 .. 1034693 +  -2.1  -3.08679   GTCCCTCACGGATGT              CCCTGCT GGA GGCGAGG              TGTTAAGTGCCCGCC  42 72
     MAP0994 1035367 .. 1035392 +  -5.3  -3.73534   GCATCCCCCACTCGG         TGGGGGTGAGG TGCA CCTCGCTGCCG          TTCTTGGTGACCTTC  60 328
     MAP1004 1050836 .. 1050847 +  -4.4  -3.04144   TCATACACTGACCCA                GCAT GGGC ATGC                 TGTTCGGCCTCGCGC  45 88
     MAP1005 1051629 .. 1051639 +  -2.4  -2.62024   GGTGCGCGACAAACG                 GCGC TGA GGGC                 TACGTTGTGGTGATG  38 19
     MAP1006 1052593 .. 1052609 +  -2.9  -3.02144   AGCTGAGCCGGCCCC              GATGTGA TAT TCGCCTC              TCTTGCCGCCGATGC  42 35
     MAP1007 NONE
      fadD14 NONE
     MAP1009 NONE
     MAP1010 1057261 .. 1057272 +  -7.2  -3.54919   CGACACCCGGCGGAC                CGGC TGAG GCCG                 TTTGGCAGAGTGGTT  58 19
     MAP1011 1058220 .. 1058240 +    -9  -3.14132   GCTGTCGTCGTCGCC            GTCCTCGA GGTCG TCGAGGGC            TTGGTCGGCCAACGC  56 84
     MAP1014 1060554 .. 1060573 +  -2.9  -2.75074   ACCAGCCGGAAGGAT            CGT-GATG AGCCG CATCGACG            TCGTGTTGAGGTCCG  40 21
     MAP1015 1061105 .. 1061121 + -13.7  -3.28712   CGACGTAGTGGTGGC              CGTGCCC GTC GGGCACG              TTCTGGGCGACCGCC  73 135
     MAP1019 1065716 .. 1065739 +   -21  -5.14563   CGGCATCCGAGAAAA          CCGGCGCGCC CGTT GGCGCGCCGG           TTTTTTCATGCGGCG 100 47
        lipU NONE
       cysM2 1070929 .. 1070942 +  -2.3  -3.37259   TCTCGCTCGGACGTC               GAACC CTCG GGTAC                TGTTTCGGCCTAGTT  46 49
         pra NONE
        metB 1073201 .. 1073214 +  -5.9  -3.62046   ACTGCTTGGGCGCCT               CGCCG ACCT TGGCG                TTGTTGAGCAGATCC  57 307
     MAP1029 1075165 .. 1075198 + -10.9  -3.53091   CTGGCGTGACGCTCG     GCGACGACGGTCACG CTGG CGTGACGCTCGGCGC      TTTCGGCGCCCACGT  70 112
     MAP1030 1076510 .. 1076523 +  -9.5  -3.28712   CGTCCCCGGTCAGCA               CCCGC ACCC GCGGG                TTGTCCAGCGAACCG  61 521
     MAP1033 1079534 .. 1079544 +  -8.2  -2.56596   GTGGATCCGCTGCTA                 CGGC CGG GCCG                 TCACTTGGTGCCGCC  52 69
        ruvC NONE
        ruvA NONE
        ruvB NONE
     MAP1039 1084729 .. 1084767 + -33.4  -3.63515   TTATCCGTCGATCAA   CGCAATCGCCCAGTCCCG CAA CGGGACTGGGCGATTGCG   TTCTTGACCGTCAGA 100 43
        yajC 1090351 .. 1090365 +  -3.5  -2.98387   CGCTCGCGCAACCGT              CG-GGC CGCG GCCACG               TAGTCTTTTCTAGGC  44 75
        secD NONE
        secF NONE
     MAP1045 NONE
         apt NONE
        relA 1098340 .. 1098351 +  -7.2  -2.55351   CACTGCGGTAGAGGC                GGGC GTAG GCCC                 ATTCGTCTGCCAAGG  48 169
     MAP1051 NONE
        hisS 1103905 .. 1103917 +  -3.3  -4.24413   GCCGCTAGCCTTAGC                TGCGG CCG TCGCG                TTATTTCTTGCTGGG  63 33
     MAP1053 1105646 .. 1105663 +  -4.1  -3.16683   GGCCCTTGACTCGAT             CTCGAAC TGGT GTTCGAA              TTACTGGCATGCGGT  45 270
     MAP1054 1106744 .. 1106756 +  -6.9  -3.15663   AACTCAGCGGGCCCC                GTCGC CGC GCGGC                TTGGTCAGCGTGAAT  52 69
     MAP1056 1109042 .. 1109079 +  -9.8  -3.08679   GCACGAACAGGAACT   CCTGGCCGGCGTGCTCG GGGTG CGGGT-CGTCGGCCAGC   TGTTCGGTGGGGCGA  57 214
     MAP1058 NONE
      dapA_1 1111438 .. 1111478 +  -7.4  -3.31792   CGTTGCCGCCGGCGC  CCTGCGCGCCCTGCTGGG AGCGG CCCAACACGCCCTGCAGG  TTCTGCACGTGGTGA  55 342
        aspS 1115309 .. 1115330 +  -9.3  -2.52543   ATCCGCTCCGCGATC           ACCGCGCGG ATAG CCGTGCGGG            TGGATTCGGCGGCAT  54 99
     MAP1064 1116228 .. 1116252 +  -7.7  -2.58544   CACCCCGGCGGGGGG          CCCGCGTTGAC CCC GACGACGGGGG          ATTGTGGCAATCGGG  50 219
     MAP1065 NONE
     MAP1066 1120104 .. 1120161 +  -4.6  -3.61398   GGCGGGCTCGGCGCC GGTGCGGGCCAGCG-CTTCCCGCT-CGG AGGG CCGCAGCGGGCGCTCCCAGGCCAGCAAC TTCTTGCCGACCCGC  55 274
     MAP1068 NONE
     MAP1069 1122688 .. 1122708 +  -5.3  -3.06696   AGGACTCGCAGGCCA            CCAGCGTCG ACT CGAGGATGG            TCTGTTCGGCGGCCG  47 423
     MAP1072 NONE
     MAP1073 1128219 .. 1128237 +  -8.8  -2.92463   TCCCGGGACGGGTGG             TCGCGGTG CAG CAGCGCGA             TGTCTCACTCCTCGA  54 433
     MAP1076 NONE
        alaS 1131826 .. 1131841 +    -6  -2.55722   GTGCGTTCCGAGATC              GCCGCG ATAG CGCGGG               TCGGTTGAGTGGTCT  46 2
     MAP1078 NONE
     MAP1079 NONE
        aroE NONE
     MAP1081 1134974 .. 1135029 + -12.3  -2.78216   AGGCGCGCAGCGCGG CGGCGACCTCGGCGGCCGAGCCGACC AGCCA GGTCGTCCCGGC-GCCCTCGCCGCCG TACTTGCTCGGCGTG  60 162
     MAP1085 NONE
     MAP1086 NONE
     MAP1087 1141595 .. 1141607 +  -4.7  -4.19704   CCCGCCGCTGTTCGG                CGCGG TCC CCACG                TTTTGACTCGGATTG  66 7
     MAP1088 NONE
     MAP1089 NONE
      dppD_2 1144599 .. 1144629 +  -2.5  -3.05384   ATCGGCCTTTCGGAA       CTCGACATGGG AAGATGGGA CCCGTGTTGCG       TTGGATCACCGCCGG  41 60
        aroF NONE
        aroK NONE
        aroB NONE
        aroD 1147940 .. 1147955 +  -6.8  -2.64616   TCAGTCTTCGGGTCG              TCCCCG GCGC TGGGGA               TCGTCTCGGTGGGCG  45 86
        pepQ NONE
         efp NONE
        nusB NONE
     MAP1099 NONE
         adi 1154480 .. 1154493 +  -8.1  -3.28712   GGCCGCTGAGAAGCG               CACCG TTCT CGGTG                TTCTCCGGCGGGGCG  56 362
     MAP1101 1156029 .. 1156050 +  -4.3  -3.63515   GTTCGCCAGGATGTC           GGCCTTGGT CACC ACCACGTCC            TTGTTGCGCATCAGG  55 160
     MAP1105 NONE
     MAP1106 NONE
     MAP1107 NONE
     MAP1108 NONE
     MAP1109 NONE
     MAP1110 NONE
        frdA 1164840 .. 1164850 +  -8.2   -2.8294   CGTGCTCCAGCAGGC                 GCGC CGA GCGC                 TGGTTGTCGACGCTG  51 142
        pyrR NONE
        pyrB NONE
        pyrC NONE
     MAP1117 NONE
        carA NONE
        carB NONE
        pyrF 1175302 .. 1175341 +  -4.8  -3.55444   TACCTGGACGCGTAG  CGGCCTCAGTCCGACGCGA CGG TCGTGCTGGGCCG-GGCGG  TTTCCACGATGACGG  52 26
        mIHF NONE
         gmk NONE
     MAP1124 1177682 .. 1177702 +  -2.3  -2.87132   CACCGAGGGCGAGTA            ACGGGGCCG GGC CGGGCGCGC            TGTGTACGACCGCAA  40 25
         dfp NONE
        metK 1180314 .. 1180366 + -12.9  -3.17723   GCGCCGCGTCGCGCC G-CCGCG-TC-GTGCCGAGCGTGAAG CTAG CTTCACGCTCGGCGCCGAGCGTGAAC TTAACTTCACGCTCG  72 65
     MAP1129 1183751 .. 1183797 +  -7.9  -2.64616   GGCCGTGAGCCCGGG TCCGC-GCACGCCGGTCGAGGTG GAA CCCATCGCCCGG-GTGCTGCCGA TGCTGTCGGTGCCGC  50 64
        priA NONE
     MAP1131 1186442 .. 1186499 + -11.3  -2.58427   CCATGGTGCCGTCGC TGAGGTGCTGCGCGGCGAGTTCGACG AGCTGGG CGTCGAGTTCGGCGGCCAGCACC-CG GTTGTGGCCGATGTT  56 90
         fmt NONE
         fmu NONE
         rpe NONE
        ribG 1191985 .. 1191995 +  -6.8  -3.35679   CGCTGAACAGCCCGA                 GCAC GTT GTGC                 TTCTGGCTCAACACG  56 474
        ribC 1194529 .. 1194545 + -11.5  -3.22298   AAGCCATGGCAATAA              CCGCGGC GCC GCCGTGG              TTCATACTGAATGCA  68 43
       ribA2 NONE
        ribH NONE
     MAP1142 1197228 .. 1197251 +  -5.8  -3.53012   GGTCGACGCCAATGC          CAGGCCGCCG ACGG TGACGGCCAG           TTTGGCCAACGAGCG  53 350
        uvrC NONE
     MAP1147 NONE
     MAP1148 NONE
     MAP1149 1205640 .. 1205650 +  -4.6  -2.53012   GAGATAGCGCTTTTC                 GGCG ACT TGCC                 ATTCGTCGTGGGCTT  41 459
     MAP1152 NONE
     MAP1153 NONE
     MAP1154 NONE
     MAP1155 1211620 .. 1211644 +  -4.2  -4.46233   CTGGCCATGTGGACG         CT-TCCGGCGC CGAG GCGGCGGGTAG          TTTGTTTGCCATTGC  70 102
     MAP1156 1213102 .. 1213117 +  -7.6  -3.06696   CTGAGCGCGAGTCTG              CTTCAG CGAG CTGAAG               TCTCTTCGGCGAGCG  53 37
     MAP1161 1218445 .. 1218462 +  -2.5  -4.07568   CCGGCGGGCCTGAAA             CCGCCGC TCCC GCAGCGC              TTTTCGCCACCACCC  58 28
     MAP1162 NONE
     MAP1163 NONE
         gap NONE
         pgk NONE
         tpi NONE
        secG 1225524 .. 1225554 + -16.9  -2.52516   CCGCGGCGATGATCC      GCGG-CGCCG-GGCG GCC CGCCTCGGCGGCCGC      CTTGGTGATCCGGGG  74 333
         ppc NONE
     MAP1170 1229930 .. 1229950 +  -8.1  -3.54109   TGAGCGTTGGCGTTG            CGTCACCGC GCT GCGGCGTCG            TTATGGTTGAGTTGG  60 38
     MAP1171 1231464 .. 1231515 +  -4.2  -3.61398   GAAGTCGACGATGGC CACCCGCATCAGCCCGTGCTTGCGC TGG GCGTGC-CGCGCGCCGATGCTGATG TTGTTGAACAAGCAG  55 486
        ctaB 1240115 .. 1240173 + -16.8  -3.19642   GGAAGTGGACCGCGT GTGCCCGCCTCGCAGCGACAATCG GCTCGCCTCAA CGGTTGTCGCTCAAAGGCGGGCAC TTCGTCCATCGTCCT  84 95
     MAP1181 1241914 .. 1241925 +  -7.2  -2.82516   CGGCCACCAGCGCGG                CGGG CACC CCCG                 TGTAGTACTGCGCGG  50 85
     MAP1186 NONE
     MAP1187 NONE
     MAP1188 NONE
     MAP1189 NONE
     MAP1190 NONE
     MAP1191 NONE
     MAP1192 1252723 .. 1252771 +  -2.2  -3.16564   GTGCGGATGCCCCAT CGGCGGGCAGGT-CTCGAGGCTGA TCA TC-GTCGCGTGCAGCACCCCGCCG TCTTGAGTTCCATTG  44 111
        trxB 1256708 .. 1256730 +  -3.3  -2.68775   GAGCAAGGCGAATAA          CCCGACGCGC TACC GTGCA-CGGG           TGAGTTTGGTACTGG  40 26
    echA12_2 NONE
     MAP1198 1259212 .. 1259257 +  -4.4   -4.0162   CTGATCTGACGGCAC GCCGCCGCAGGCGATTCGGCG AAATC CGCCCGCAC-CCGGCGACGGC TTTCTACTCTAGGGG  61 37
     MAP1199 1259524 .. 1259542 +    -3  -4.08216   CTAGCCCGGCCGGGA             GTCGTTGC GCC GCACCGAG             TTTTCCACCAGGTCC  59 37
     MAP1202 1263792 .. 1263808 +  -5.1  -2.78798   TTCGGTCACATTAAA              CGCAC GTAGAGA GTGCG              ATTTCGGTGGAGCGT  45 105
     MAP1203 NONE
     MAP1204 1266195 .. 1266205 +  -6.8  -2.64794   GACGAGGGCACGTCG                 CTGC CCG GCAG                 TCGTGTCCGATTGAG  47 106
        moxR NONE
     MAP1206 1268318 .. 1268345 +  -4.9  -3.14344   GGGGCATTGGCAGGG       CGGCAGTGACTCG AATA TGAG-C-CTGCCG        TTCCTCGGCCCAATG  47 17
     MAP1207 1269345 .. 1269367 + -16.2  -3.02144   CTGCCCACCTAGGTG           GGGCGCGCCC GCC GGCCGCGCCC           TCTTCGCCGCGCTGC  79 29
     MAP1208 NONE
       fabG1 NONE
        inhA NONE
        hemZ 1273243 .. 1273280 +  -7.5  -3.28712   CCGACCGGCTCAGCC   CGGCGCTCACCGCGATG ATGG CGTCGACGTGCGCGGCG    TTCTCCAGCACCCGC  55 217
     MAP1213 1274453 .. 1274467 +  -2.8  -2.60496   ACGGCGCCACCGCAG               TGGTCT TCA AGAGCA               GTCTTTAGCGAAAAG  39 3
     MAP1214 NONE
     MAP1215 1276492 .. 1276505 +  -3.7  -3.71378   GACTTGTGAGCCGGG               GCCAG AATT CAGGC                TTTCGGTGTCCGCTA  54 503
     MAP1221 NONE
     MAP1222 1281403 .. 1281425 +    -2  -3.49475   ACCCCGAGCGCTCCC           GCGATC AACGAACCAGC GATCGC           TTGTCTCAGCCTCAC  48 278
        mutA NONE
        mutB 1287679 .. 1287697 +  -2.2  -3.16191   GCGGCTCGGGTACGA             CCTCGGCT GAT GGCCGCGA             TTCCTGCCGCTCTCG  42 16
     MAP1227 NONE
        lipL 1290169 .. 1290179 +  -2.4  -2.71011   CCTTTCGCAGGAACG                 CCGC TGC GCAG                 TAGTTCGCACGCAAT  38 93
     MAP1229 1291584 .. 1291594 +  -8.2  -2.70932   GCCCATTGCGCGTTG                 CCGG AGA CCGG                 TAATTCAACACCGCG  52 137
     MAP1230 1293172 .. 1293196 +  -6.3  -3.61398   CTTGATTCGGGCCGA          CCTGGCCGCGT TCA ACGCGGTAAAG          TTCTTGCGAGCGAAG  56 288
        gmdA NONE
        epiA 1295538 .. 1295560 + -10.6  -2.54896   CCGGCGAGGCGCATG           GCCTATGGGA GTA TCCCATAGCC           TGGCTTGGCTCGCCC  59 120
     MAP1233 1296481 .. 1296519 +  -3.7  -2.94912   GCCGGTATCCAAACG  GGCGATCTGGTGAGCCGG CCTC CCGGG-CACCTAATCGAC   TATCTAAATTGAGGC  44 65
     MAP1234 1297395 .. 1297405 +  -5.4  -2.94976   AACCGTAGTCGCGGA                 TCCA CAT TGGA                 CTTCTTTAACGCGTT  47 33
     MAP1235 1298889 .. 1298906 +  -3.3  -3.88137   CGAAGATCCTCCCGC             GCCGAGCC CAA GAC-CGGC             TTTGTAAGGCGTTGT  56 1
        pstA NONE
     MAP1243 NONE
     MAP1244 1323449 .. 1323459 +  -6.8  -3.50853   TGAGCCCAGGTGGCT                 TCCG GCT CGGA                 TTGTCGTTCGGGCCA  58 279
     MAP1245 1324129 .. 1324144 +    -6  -3.75169   AGCCCCTTGGAGCGG              ACCCGC GGTT GCGGGG               TTTCGTAGAATCGTC  59 107
        ileS 1327537 .. 1327593 + -16.7   -2.5955   CCAAAGTCTGAGCCG CGAAAGTGCAACTGGCGACGCATTTAC CGA GTAACGGTGTCGGTAGATGCACTTTCG TCGGTTGTCGGAGCT  77 30
     MAP1247 NONE
        dinX 1330028 .. 1330068 + -12.4  -2.78384   CACCCGGGCCTGCGG  CGGCCGCAGCGTGGGC ACCGGCACC GCCCCCGCGGCGGCCA  TCTCGTGCCCGGGCC  63 68
        lspA NONE
     MAP1251 NONE
     MAP1254 1334840 .. 1334860 +  -3.1  -2.56596   CGCGCAGCGAAACGT            TCGTGCGGG CGA CCCGAGGGA            TACATTGGTGAGAGG  39 70
     MAP1255 1335691 .. 1335708 +  -9.1  -3.05463   CTGAGTGTCGCCGAG             CGCCACG CCAG CGTGGTG              TTCGGTGCCGAGCGT  57 37
     MAP1256 NONE
       dnaE1 1339825 .. 1339858 + -13.3  -3.57144   GCGCCGAGCGTGAAG     TTAGTTTCACGCTCG GCCG CGACCGTGAAGCTAA      TTTCACGCTCGCCGG  77 53
     MAP1259 NONE
    fadD11_1 NONE
       plsB1 NONE
     MAP1262 NONE
     MAP1263 NONE
        ilvA 1347576 .. 1347594 +  -8.1  -3.60627   GATCGGCGATCGGGG            GCGGGCGC TGGC GCGC-CGC             TTTCCGGTGAGCTAG  60 238
     MAP1265 1348516 .. 1348531 +    -6  -2.78384   GCCCGGCAGTCGGCG              GCGCGC CCGG GCGCGA               TGTGATCGAGCAGGC  47 263
     MAP1267 1350401 .. 1350428 + -11.2  -3.53091   GTACGTCGTGGCGCG        CCGGG-CGCCGGG CGC CGCGGCGGTCCGG        TTTGCACGAGCAGAT  70 116
        bioA NONE
        bioF NONE
        bioD NONE
     MAP1277 1364866 .. 1364918 + -10.5  -2.80074   GCCGACCGCGACCAC CGATCC-GTCCG-GGGCGGCG-GCGG TCAA CCGCACCCCGCCCGCGAGCAGGAACG TCATCTTCTCCGGGA  57 356
        bioB 1373302 .. 1373317 +  -7.5  -3.85698   ATGCCAGCCTCTGAG              CCGGC CCGCAC GCCGG               TTTGTCGCCCGCGCG  66 27
     MAP1284 1373631 .. 1373661 +  -7.5  -3.45023   GACGTCGCCGCCGTC      GGGCTGCCCGGC-CG GGC CGAGCTGCGC-GCCC      TTCTGGTCGTGGTGG  59 70
     MAP1285 1374673 .. 1374697 + -12.2  -3.29144   CTTGCCGGCCATCCG          GATGACGGCC TCCAC GGTCGTCATC          TTCTCCAGCGAGTCC  67 438
  IS1601_B_3 1377349 .. 1377393 +  -4.1  -3.16564   GACTGGGCGATGGTG CCGGTCGCG-GTGATGACCC CGCGCC GGGCCAGCACACGCTGCAGG TTCGTCGCGTCGACC  47 168
        nadA NONE
        nadB NONE
        nadC 1381514 .. 1381545 + -11.4  -3.12351   GTTGGGCATCCTGGG      CGCCTTGGGCGCCC GAGT GGGCATCCTGGGCG       TTCGGTGTAGCACCA  66 44
        hisD NONE
        hisC NONE
        hisB 1385372 .. 1385382 +  -6.8  -3.48924   GTCGGACGTGCCGTC                 CACC AAA GGTG                 TTCTGTGACAAGTAA  58 7
        hisH NONE
        hisA NONE
        impA NONE
        hisF NONE
       hisI2 1388743 .. 1388764 +  -3.6  -2.52464   GCAGGTCGAGCCCGG           CGCCTGAC CAGCGT GTCGGGAG            TCACTTCCGGGGGCG  40 59
        chaA 1390416 .. 1390453 +  -8.4  -3.05384   CGCCGCCGGTCGTAA   CGCCACGGCGGAAAATG GGCCG CGAATTC-GCCGTGGCG   TTACATCCGCGGGCG  54 523
        trpE NONE
     MAP1304 1392563 .. 1392588 +  -6.7  -3.36289   CCGAGGGTCGGTGAC         GGGACGCGAGCC GCG GGC-CGCTACCC         TTCATTGACGTCGTC  56 98
        trpC NONE
        trpB NONE
        trpA 1395633 .. 1395662 +  -4.1  -3.34398   CGGTGTTCGGCAGAG       GGCG-GCCGCCTCG TGA CCAAGCTGCTCGCC       TATTTCCCCAGCCCG  47 10
         lgt NONE
     MAP1309 1397400 .. 1397410 +  -4.6  -3.48276   GGTAACAGCACACTG                 CGCG CCG TGCG                 TTATGTGCGGGCCGG  51 36
        pykA NONE
       tesB1 1399887 .. 1399911 +  -5.6  -3.09004   ATATCGGCCCGAAAC          CGGCCGATAC GAGCG GGATCGGGCG          TAATTTTGACGGTGC  49 63
     MAP1312 1401714 .. 1401735 + -10.9  -2.57795   AGCCAGTCGCCCAGC           CCGAC-CGCT TCC AGCGCGTCGG           TCAGTTCGTCGTCGG  59 351
     MAP1319 1410821 .. 1410843 +    -4  -3.71873   AAGGAGTAGCCGGAG           GCCGTCGAGT GTG AATCGTTGGC           TTTGAGTGTGCATCG  54 32
        polA NONE
     MAP1323 NONE
     MAP1324 1417612 .. 1417626 +  -2.7  -3.55622   CAGCGGACCGGGTGA               CGCGG CGGGT CCGGG               TTTGGCCAGCTTGCG  49 26
        rpsA NONE
        coaE 1420397 .. 1420437 +   -14  -3.16881   TGGAAACCCTAGCCG CGGGGC-CT-CAGGGCAGCG GTG CGCCGCACTGCAGCGCCCCG TTCATGGGGTCGGTG  73 29
        pknF 1428174 .. 1428197 + -13.2  -3.53343   GAGGTGAGTTTCAAA          CTTGCTAGCG GATG CGCTAGCGAG           TTTGGGAGAGACGTT  77 126
     MAP1333 1429740 .. 1429756 +  -2.9  -3.53091   GAAGTGTTGCGAAAG              TTGTTGC GCC GCATCGA              TTTCGAGAACCAAGT  49 358
     MAP1334 NONE
        uvrB 1432471 .. 1432514 +  -2.3  -3.14344   TCTCCAGCTCGCATC GCCGC-GGCACGCCATACGGCG CCA TGCAGGG-GGTG-GCCGGCGGC TTGCTGGCCGGCCTG  42 57
     MAP1336 1433629 .. 1433643 +    -7  -3.08679   CCTCGGCGAAGACGT               GCGCCG CAT CGGCGA               TCTTGGCTCCCGACA  49 90
     MAP1339 1436682 .. 1436710 +    -3  -3.33696   GACCGTTACCAGCCC        CGCTCGCGCC ATTCGCTGA GGTGGGGGCG        TTCGTTGCCCAACAC  46 53
        uvrA 1440499 .. 1440539 +   -14  -3.28712   GCGATTCCGCGTCGA GGTCGGCGGCGCCCTGCGC CGTC GCGTAGCGCGCC-TCGATC  TTGTCCCGGACGGAA  73 143
     MAP1343 NONE
     MAP1344 1443136 .. 1443155 + -11.4  -2.73681   AGGGCCATGGTGAGA            CGACGGCG CTGA CGCTGTCG             TGCTTGGCCTCGCTC  62 14
     MAP1345 1444071 .. 1444086 +  -6.8   -3.2614   CGTCGAGCGGACGAT              CGCCAGG TCG CC-GGCG              TTCGTATCGACACTG  51 273
        infC NONE
        rpmI NONE
        rplT NONE
        tsnR 1457049 .. 1457073 +  -7.7  -3.28712   CAACAGCACCTCGTC          GCCCGGCGTCC AGT GCATGCCGGCC          TTCTCGCGCACCGCG  55 363
     MAP1357 NONE
     MAP1358 NONE
        pheS 1460947 .. 1460961 +  -2.7  -3.06302   CTGCCGTTCGGGGTG               GGCGC CTGAT GCGCG               TTCCGTACAGCTGGT  42 17
        pheT NONE
        argC NONE
        argJ NONE
        argB NONE
        argD 1467940 .. 1467960 +  -5.3  -2.83403   GGCATTCTCGACAGG            GCCGCGG CATGACC CCCCGGC            ATTTCCTGCGCGACG  46 14
        argF NONE
        argR NONE
        argG 1470569 .. 1470594 +  -2.3  -3.53012   CTGTCGTCGAAGATC         GCCTCCCGCCG GGAC CAGCGGTGAGC          TTTCCCGCAAGAGGG  48 2
        argH 1472039 .. 1472052 +  -5.2  -2.66272   ACGGCTCGGCGGCCC               GGCC TGAGAT GGCC                TCGATTTACCTGCCG  44 19
       pks10 1473548 .. 1473588 +  -7.5  -3.65199   GACGCGGTCGGCAAG TCGTAC-TGCCGGTGCGG CGGATT CCTCACCGGCGTGGGCGA  TTTCGATGCCGCGTT  63 358
        pks7 NONE
        pks8 NONE
       pks11 1484552 .. 1484574 +    -7  -3.72576   GCGCGCGGAGATCAC          CCCTGGCGG GTACAG CCG-CAGGG           TTTCGTGAACGACGC  59 398
     MAP1377 1490306 .. 1490316 +  -3.2  -3.53224   GTCTCGACGATTTCG                 GGGA TGA TTCC                 TTTCGAGAAGGCCTC  49 91
     MAP1378 NONE
     MAP1379 NONE
     MAP1380 NONE
     MAP1381 1493927 .. 1493939 +  -6.9  -3.59979   GCATCCGGTACCGGT                CGGCG TCG CGCTG                TTTGAACTCCAGCCC  58 147
     MAP1388 1501779 .. 1501794 +    -6  -3.35679   CCGGGTCGCCGATGC              GGGCCG ACCA CCGCCC               TTCTAGCTGGCCCGA  55 140
     MAP1389 NONE
     MAP1390 1505495 .. 1505531 +  -7.2  -3.61103   CACCAGCGCCGAGTC   CACCCCGG-CCGCCGCGG CCA CCGCA-CGGATCGAGGTG   TTTCGAATACCGTTG  61 462
     MAP1395 NONE
        tyrS 1510642 .. 1510672 +  -5.4  -4.07568   ACCGTGTCGTCGACG       TGACCGTGGCCG AGCACTG TGGTCACGGTGA       TTTTCGCGAGGCGGG  64 97
        lprJ 1511032 .. 1511043 +  -7.2  -3.21395   CTGGCATCCTGAGCG                CGGG GCGG CCCG                 TATTCTCGGCAGCGT  52 29
     MAP1398 NONE
     MAP1399 NONE
     MAP1400 NONE
        tlyA NONE
        ppnK NONE
        recN 1516682 .. 1516694 +  -3.3  -3.66732   CCGGCACCTTTCCCC                GGCGA GCG TCGAC                TTGTTGACGTCCTTG  53 87
     MAP1404 NONE
     MAP1405 1518998 .. 1519018 + -10.3  -3.07236   GTAGCGGGCGTGTTC            CCCGCGGCG TGG CGCCGTGGA            TGTTAGGGTGGGTTT  60 37
        pyrG 1520852 .. 1520865 +  -3.8  -3.01791   CCTGAGCCCGCGGCC               CGTG GCTGAA CACG                TCTTCGAGACGGCGT  44 17
     MAP1407 NONE
     MAP1408 1522699 .. 1522713 +  -2.1  -2.70932   AAATCCAGTGTGCCG              GCAGCG AATC CG-TGC               TCGTTGGCCAGGACG  39 310
     MAP1410 NONE
     MAP1411 NONE
     MAP1412 NONE
     MAP1413 NONE
         cmk NONE
     MAP1415 1529101 .. 1529131 + -10.3  -2.72991   GCCCTGCACATTCAC       CGCGGACGCGTTC GGGTA GGTCGCGTGCGCG       TACTTGAGAATCTGA  57 492
      mbtH_1 NONE
     MAP1420 1551548 .. 1551561 +  -4.5  -3.51232   GATTTCGCCGGCCCG               TCGCG ACGG TGCGA                TTCATTTCACACCGG  52 46
      asnB_1 NONE
     MAP1422 NONE
     MAP1423 1557101 .. 1557117 +  -9.4  -3.30124   ATCCGTAGGCCTGCA              TCCCGG ACGGG CCGGGA              TTGTCCAGAATCCAC  61 350
     MAP1427 1560469 .. 1560482 +  -9.5  -2.70932   GGGGAGTGGCCGTTT               CCCGC CCCA GCGGG                TCGTTGCGGCGCACC  54 78
     MAP1429 1562802 .. 1562816 +  -2.8  -4.59109   GTAACAGGGTTGGGA               CTTGAT GTA GTCGAG               TTTTTCCGCGATCTG  70 288
     MAP1431 1564194 .. 1564211 +  -6.3  -3.59262   CCAGGCGAAGCGCGA             GGCGGAGT AAT ACT-CGCC             TTTCCGGATATCAAA  56 16
     MAP1432 1566092 .. 1566129 +  -7.5   -4.4078   GGTCGTAGGCGCTGC   GGCCGCGGCCGAAGTCGG GAT CCT-CTCCGGCGGCGGCG   TTTTGGTTGAACCGG  76 372
     MAP1434 1568886 .. 1568904 +    -8  -3.17763   CGCCGAACGCCTGGC             CGGCCATC ACC GGGGGCCG             TTCCTGGGATGTACC  54 210
     MAP1435 1570082 .. 1570094 +  -3.3  -4.37886   CACAGGCCGACGTCA                TACCC GTC GGGCA                TTTTGTCCAACGTGC  69 298
     MAP1441 NONE
     MAP1442 1577531 .. 1577549 +  -4.4  -4.57073   CCGCCAACAGCAGCG             TCCGGTAC ACG GCGCCGGG             TTTTTGGCCGGCGTG  74 345
     MAP1451 1587460 .. 1587517 +  -3.9  -3.35679   CGGGATCAGTGCCAT GTCCGGCGGGCTCACCCTG-TCGTCGCG GCC CCAGGTGAGCAGGGTGGGCGCGGTGAGC TTGTGCATCACGGCC  47 209
     MAP1454 1590791 .. 1590822 +   -26  -2.62184   GTAACCGTACCCGTC      GATGGCCCGGCCAC GCCT GTGGCCGGGCCATC       TCGTCTGGCAAGAAC 100 37
     MAP1456 NONE
     MAP1457 1595922 .. 1595945 +  -4.4  -2.94099   GACTTCTCCTCGAGT          CCTTCGAGTC CCTC GACCCGGCGG           TGTCTGGTCCGCGCC  44 272
     MAP1458 NONE
     MAP1459 NONE
     MAP1460 NONE
     MAP1461 NONE
     MAP1462 1601043 .. 1601063 +  -4.6  -3.24365   CCGGCGACATCAGGA            TCGGGATG CGGGT CAGCCCGG            TGTTCTACGATCTGC  49 356
     MAP1463 NONE
     fadD1_1 1604661 .. 1604671 +  -2.4  -4.88736   GAATCCATTCGGTTT                 CCCC TTT GGCG                 TTTTTGTGGGTGGTC  78 192
     MAP1471 1612003 .. 1612035 +  -4.7  -4.62336   CTGCTCACCCCGACC      GGCTGATCCGGGG ACCGTTA TCCCGGGTGCGCC      TTTTTCAGGTGCGCT  75 20
     MAP1475 1616047 .. 1616060 +  -2.3  -3.64703   CACCAGCTGGACCCC               GTCCG GCAC CGCAC                TTTCGGTGACGAAGC  51 335
     MAP1478 1619659 .. 1619673 +  -2.7  -3.01791   AGCGCAGGTACACCG               CCGCC ACCAG GGCGC               TCTTCGACGGAAAGT  41 436
     MAP1480 1620644 .. 1620697 + -10.2  -3.28712   TGCGGCCGGCCGGTG CGG-GACGGCGTGGGCCGC-GGTCGTC CTC GCCGACCGGCCGC-TGCGCCGGCGCCG TTGTCCCGCGGCAGC  61 106
     MAP1482 1623310 .. 1623351 +  -7.1  -3.04263   AGTTGGCGATGCTCG CCCCCGCACCCG-GATAGGT GCG GCCCATCACGGTCGCGGTGG TGTTGCCGGTGGCAT  49 180
     MAP1490 1633065 .. 1633111 +  -3.5  -3.57144   CCTGATCGCCAATGC GGCCGCGGCGACCGAGC-TGCT GGCG AACACGTTCGCCCGCCACGACC TTTCGCACTGGCAAA  51 36
     MAP1491 1633582 .. 1633592 +  -2.4  -4.24002   GATCGACAAATCATG                 GCAC AGG GCGC                 TTTTGAGGTTTGCGG  62 203
     MAP1492 1634414 .. 1634452 +  -3.5  -3.76775   GCGGTCCCGGTTGCT   GCCGCGTGGAGGTGACG AAATC CGGCCCGGCGGCGCGGC   TTTCGGTGTCTTCGG  56 460
     MAP1494 NONE
     MAP1495 1637364 .. 1637398 +  -8.5  -3.14931   GCAGCCGAGCGGGCC    TAGCGCG-CCGGGCGG CTGA TCGTCCAGTCGCGCTG     TTCCTGGCGAATCCG  56 7
     MAP1501 1645319 .. 1645333 +  -4.2  -2.71712   CAGAGTTGGCGGTAC               CCAAGT GAA ACGTGG               ATTTGCCCGGCCCAC  41 18
     MAP1502 1649509 .. 1649556 + -23.4  -2.70932   TCGGCAAGCAGGGAC GGTGCCGCTGCACCGGGGCGGG TCTT TCAGCCCCAGTGCAGCGGCAGC TCCTTGAGCGCGAAA 100 42
     MAP1504 1651325 .. 1651364 + -12.9  -3.21099   GAACTAATCTCAGTG  CCGAGCGGCAGTTCG GGCACACAAA CGGGCTGTCGCTCGG   TTGCTGATGACGGGA  72 185
     MAP1505 1653098 .. 1653120 +  -6.1  -2.71731   TCCTACGCGATGACT           GAAGCGGCC AACGC GGCCGCGGC           TGGTTAAGGAGTCAA  47 214
     MAP1506 1654574 .. 1654621 +    -9  -3.23893   GACCGGGGGCTGGTA GCGTTTG-CCATGACCGTCGCGC GAA GGGCAGCGGTCGAGGTCAGGCGC TGTTACTGTGTCGTT  61 238
        PE_4 1655146 .. 1655156 +  -2.4  -3.61178   CGTCAACTCAAACGC                 CGCG GTT CGGG                 TTTGACGTCCGTCGC  48 114
     MAP1508 1655947 .. 1655996 + -22.3  -3.43288   GGCCTGACGCCTTCA CTTCAGG-CGCGGCAGCACACC ACCCGTC GGTGTGCTGCCGCGTCCTGCGG TTATCGTGCAATTTG 100 361
     MAP1509 1657003 .. 1657015 +  -3.3  -2.88822   AACATGCGGTTGAGC                TGCGG ACA CGGCA                TACTTCTCTCAGGCA  41 79
     MAP1510 NONE
     MAP1511 NONE
     MAP1512 NONE
     MAP1513 1663983 .. 1664001 +  -5.3  -4.68424   ACGACGACGTCGCTT            CGAT-CCG TCCT CGGCATCG             TTTTTGCCTGAATTG  77 426
        PE_5 NONE
     MAP1515 NONE
     MAP1516 NONE
     MAP1517 1667413 .. 1667457 +  -3.5  -4.19817   CGTCGCCGCGCTCGT GCG-GCCGCACGAGCGCGGACG TCAC CGACAGCGCT-GT-CGGCTCGA TTTTCGGTCGATGCA  65 271
     MAP1518 1669383 .. 1669401 +  -7.4  -3.59979   ATTACCGAGACCAAA             CCGATTGG CCG CCAATCGC             TTTCCCGTCGCGCGG  60 49
     MAP1519 NONE
     MAP1520 1671626 .. 1671684 +  -8.7  -2.91695   GCGCGAGCGCCGCGG CGAGCGTGAACGCCGCGCGAGCGTGAAG TTAG TTTCACGCTCGC-CGCCGAACGTGCGCC TAGTTTCACGCTCGG  54 438
     MAP1521 NONE
     MAP1522 NONE
     MAP1523 1674905 .. 1674940 +  -8.9  -3.18274   CGGTTAGCCTGAGAT    TCGCCGCGCGCCGGGG ATCGC TCCCGACGT-CGGCGG    TTGGGTTGGGCTCCA  56 34
        mgtC 1675787 .. 1675839 +  -3.2  -3.30605   TGTGAGCGCCCTGTC CGGCTACCTG-ACCGCGCTGCCGCCG CAG CTGCG-CGACCCGGTGCTGGTGGCCA TTCCGTTCTTCCTGT  46 71
     MAP1525 1676777 .. 1676791 +  -2.1  -3.22298   CCCGTCGGTAGTTGG              C-CCGA TGGA TCGGAG               TTCATGGTGCATCGC  44 103
     MAP1526 1677972 .. 1677990 +    -3  -3.53444   ATCCCGGGGCAATGC             CAGAGAGC GGT GCTCTCCA             TTTCGAACACGCTGC  50 525
     MAP1528 1678850 .. 1678870 +  -8.9  -2.52623   TTCTTTCGGGCCCTT            TCTGGCCGC CCG GCGGCTCGA            CTATTGTGCGAGACG  51 131
     MAP1529 NONE
     MAP1530 1681161 .. 1681189 +  -5.2  -3.01712   CCTTGGGCCTGGTCA       GCAG-GACGCGCG CGAA CGCGACTCGCTGC        TGTTCGCCGGGGGAG  47 257
     MAP1532 NONE
     MAP1533 NONE
       secA2 1686984 .. 1687013 + -10.5  -3.11634   GTTCCGCTAGCCGGT       GCGCGGCCAGCCG CGCA CGGGGCGCCGCGC        TTGGCTAATGTCACG  62 31
       pgsA2 NONE
     MAP1536 NONE
     MAP1537 NONE
     MAP1538 NONE
        gcvH 1690229 .. 1690248 +  -2.1  -2.64616   GGCCTACCGCGGAAC            GCTGACCG AATGA CGGTT-GC            TAATGTCCCTGCAGC  38 13
     MAP1540 NONE
     MAP1541 NONE
     MAP1542 1692499 .. 1692535 +  -2.8  -2.90496   GTGATGTCGACACGC   TGGCGGATAGCTCGCCC ACTT GGGCCCGCGA-CGGCCA    TACTTTGAGGACGAC  41 134
     MAP1543 NONE
     MAP1544 1693619 .. 1693630 +  -2.2  -3.59979   CCTCGCCCCGAGCGT                CTTC GTCA GGAG                 TTTCCCGTGCCCGAC  48 75
        gcvB 1696558 .. 1696568 +  -3.2  -3.28924   GGGCGAAATCGCGGG                 CCTT GGC GAGG                 TTGTAGACCGGGATG  47 121
     MAP1552 1706544 .. 1706559 + -10.4  -2.78463   TTCATGTCGCGCCAC              CACCGC CCGA GCGGTG               TCTCCTCGACCAGAT  57 119
     MAP1560 1714904 .. 1714935 + -15.8  -3.25823   GGCCGATACGGCCGG      GCGGCTAGCTGGCCC GCC GGGCC-GCGGGCCGC      TTGGTCTCGGCGGCC  80 130
        modA 1719734 .. 1719750 +  -5.1  -3.24021   ACCTCATATTTCCCA              CGCGA TCCCTCT TCGCG              TTGCATATTTGCGGA  51 98
     MAP1566 1721050 .. 1721065 +  -6.1  -3.47361   GCGCCGGTCCGCGTC              GGACC CCCGGA GGTCC               TCTTTCGTCCGTCTC  55 45
        modB NONE
        modC 1723161 .. 1723177 +  -2.3  -2.75064   CAGTGAAACCGCACT              GCATT AGTCCGC AATGC              TCCTTGCGTCACAGC  38 92
        modD 1724423 .. 1724441 + -11.7  -3.54459   TATACCGAAGTGACG             GCCCAGC AAACA GCTGGGC             TTTGCCAGCGATTGC  72 126
     MAP1570 NONE
      adhA_1 NONE
     MAP1576 NONE
     MAP1577 1735293 .. 1735316 +    -3  -2.70932   GTGCTGAGGGTTGGG          GGAGGTGAGC CCAG GTGCACATCC           TGGTTACCGACGCCA  40 143
     MAP1578 1737738 .. 1737756 +  -2.2  -3.35522   CCTGCTCAGCATCCC             GGCCACGG CGA TCGCGGGC             TGTTTGAGCGCGTTG  45 333
     MAP1586 1745279 .. 1745311 +    -4  -4.07568   ATCAGCAGGGCCTCA      TCGCCGCTGCGGGT CTCGT ACACGTAGTGCCGG      TTTTGCAGCAGCAGC  63 194
        oxyR 1748653 .. 1748678 +  -8.2  -3.62096   GGCTGGTGAAGTAAC         CCTGCCGGCG GCCCGG CGCGGGTAGG          TTTCGGCTCATGGAA  62 27
     MAP1591 NONE
     MAP1592 NONE
     MAP1593 1750740 .. 1750767 + -11.3  -2.90723   CGGCACCGGCCGCAG        TCGCCGCCG GCCCCGCACG CGGCGGCGA         TCTCCTTGGAGGTGG  59 158
        bfrA NONE
     MAP1596 NONE
     MAP1597 NONE
     MAP1598 NONE
       glnA3 1756702 .. 1756715 +  -2.3  -2.62184   ATGGCCTGGAGCCTG               TGACG ACGC CGCCA                TGGTCTCCGACACCG  38 23
     MAP1600 1757859 .. 1757886 +  -5.4  -4.14392   GGCCCGATGGGCCGG        GCCGCGC-CGGTG CGA CGCCGGGCGCGAA        TTTTCCCGATTCCGC  64 51
     MAP1601 1759722 .. 1759743 +    -3  -3.53811   GAGCGAAGGCCACCA           GGCTGTTG AAGTCC CAATAGTC            TTTCCAGACGGTCAC  50 120
     MAP1610 NONE
     MAP1611 1767462 .. 1767479 +  -4.8  -2.89564   GGTCGATTACATGGT             TTCGGG CAGCGC CCCGGA              TCTGTAGCGTGCCGG  44 230
     MAP1615 NONE
     MAP1616 NONE
     MAP1617 1771597 .. 1771609 +  -9.1  -3.33737   CACCCAGCGCTCGAT                GACGG TCG CCGTC                TTCTCCACCTTGGTG  58 109
     MAP1619 NONE
     MAP1620 NONE
     MAP1621 1777554 .. 1777570 +  -4.3  -3.72695   GACATTCCCGGACAC              GTCGACC CCG GGGTGAC              TTTCCTCCAGGGCGT  58 233
     MAP1624 1779171 .. 1779199 +    -3  -3.28712   ACCCATCAGTAGGCT       CG-TGCCGGTGAG CGCA CGCGCAGGCATCG        TTGTCACCGGAACCG  46 84
        cinA 1780505 .. 1780542 + -14.2  -3.14931   GCCAGTGTGGCCGCG  GCGG-CCCG-GCGTCACG CTGG CGTGACGCTCGGGGCCGG   TTGGTGCGCCGTCAC  73 54
     MAP1627 NONE
     MAP1628 1783604 .. 1783631 +    -7  -3.05384   CGCCCAGTCGTGGCT        C-GATTCGGCGGC AGC GCTGCAGAATCCG        TTCGGTCACGGCGGG  49 222
     MAP1634 1789953 .. 1789971 +  -4.4  -3.37344   TGAGTTCTTGCCGAA             GCCGGTGG TCC TCGCCGAC             TTCATTCCCTGCCAG  49 38
     MAP1642 1795682 .. 1795692 +  -2.4  -3.92178   GCGCAAGTACCGGAT                 GCGG CAA CAGC                 TTTGGTTCAACTCCT  56 142
       aceAb 1798074 .. 1798091 +    -4  -3.53012   CCAAAGAGGGTTAGC             CGCCGG CCCGGA CCGGAG              TTTGCACGCCCGCGC  51 27
     MAP1644 1798692 .. 1798731 + -17.2  -2.76693   CCCTCGCTTGTTTCG  CTAGCCGGTGGGGCCA TGTTCATC TGGCCCCACCGGCTGA   TACCTTTTCGGGTTT  80 91
     MAP1645 1800212 .. 1800230 +  -4.4  -3.31144   GTAGTCCTTGGCCGG             GCTGGGCG GCC CCACCAGC             TTGTAGGCGTGACGG  49 265
      fadD31 NONE
     MAP1648 1803353 .. 1803380 +  -9.1  -3.05963   ATGCCGGCGAGTTCG        TCCGGC-CGGCC CATCC GGCCGAGCGGGA        TCTTGGGCTCCCACT  54 156
     MAP1650 1804707 .. 1804720 +  -5.9  -3.78775   TCCCGCGAAAGCAGC               GCCGT CGCA GCGGC                TTTCGTGCTCGCCGA  60 153
         tpx 1806969 .. 1806995 +   -10  -3.60006   GTCCAGTCGCGCCGA         GGTGGCCGCCAG CAC CTCGCGGCAGCC         TTTCCACATCTGCTT  67 71
     MAP1656 NONE
     MAP1657 NONE
     MAP1658 1812359 .. 1812377 + -13.8  -2.71144   TTCCTTTCGGTGGGG             CGGCGCCG GAG TGGCGCCG             TCGTTGCGCCCAGTA  69 323
     MAP1659 1813124 .. 1813162 +  -4.3  -2.62263   GACCGCCGCCTGGCT   GGCCGGCGGCAGGGC CGGTCAGTA GCGCCGCCGCCGTAC   TGCTATAACGCACGT  42 1
     MAP1660 1814318 .. 1814329 +  -3.6  -3.60098   GTGGGTCTTCCACTC                GCCG CCGT TGGC                 TTTGGCATGCACGGT  53 320
     MAP1663 1817208 .. 1817225 +  -2.5  -3.08679   CCCGTCCAATATGAT             CCGTCGC CCTC GCGCAGG              TGTTGCATCGCGGCG  41 229
     MAP1667 1821654 .. 1821687 + -17.5  -3.28712   CACACCGAGCAGGTA     GGCC-CGCTCCAGCAG CAG CTGCTCGAGCGGGGCC     TTCTCGCCCGGCCGC  83 462
     MAP1671 NONE
     MAP1672 1827838 .. 1827871 +  -9.5  -3.01712   GCGACCCGGGACCTG     ACCGCGTCGCGCTGAG CGA CTCATC-CGGCGCGGG     TCTTGGCGAAGACGA  57 11
     MAP1675 NONE
     MAP1676 1831967 .. 1831980 +  -2.3   -2.9162   AAGAACAGAAGAAGC               GCCTG CTGC CAAGC                TGATTTCGAGGGTTC  40 9
     MAP1677 1832829 .. 1832865 +  -3.6  -3.53444   AGTCGATCGTGGTGA   CCGCGGCGCCG-ATC TGAACGGT GGTGCGGCCCCGGGG    TTTCGGGCACAGTGA  51 9
     MAP1678 1833915 .. 1833928 +  -3.8  -3.60627   TTGGGCGTGGGGCTT               TGGG CGGATT CCCA                TTTCGCCTCGAGTGC  51 175
        hrpA NONE
     MAP1685 NONE
     MAP1686 1845362 .. 1845373 +  -5.8  -3.97834   ACCCTCGGCTTCGCG                GTCG TCGG CGAC                 TTTCTCCTCGAGTTG  63 135
     MAP1687 1848137 .. 1848150 +  -3.1  -3.95073   GCGACTACACCGCCG               GTATC GAAG GGTAC                TTTCTGGCTATGCCG  58 108
     MAP1688 NONE
     MAP1689 1850691 .. 1850704 +  -3.7  -3.46602   GAAAGATCTGCGGAT               CGGGG AGCA CCACG                TTCTCGTGTCGCCGC  50 290
     fabG2_1 1853059 .. 1853089 +  -5.2  -4.07885   ATAGCCGTCGGCGGA       GGTCATGGCGACCG CGA CGGTGGACCCGACC       TTTTGCCCGGCGATG  65 169
       papA2 1855990 .. 1856041 + -13.6  -2.63596   GGGTCGACAGCCTGA CC-GCGGGTGAGGGGCGCGCG CCGGGATCACA CGCGCGCCCCGGTCCCGCCGG TGATCTCCCGTGCGG  65 439
     MAP1697 1857193 .. 1857230 + -21.3  -3.60098   TCAACGGCTGGACCC   GCGTCGGGGGCTGTCCC TGCC GGAACAGCCCCCGACGA    TTTGCGCTCACGCGT 100 41
        thiI 1859287 .. 1859297 +  -4.6   -3.4072   TGCGGTACATCCCGC                 CGGG CAT CTCG                 TTGTCGTCGGGGCTG  49 237
     MAP1706 1865107 .. 1865118 +  -3.6  -3.56092   ACGGAGATTGCGACG                GCTC GGAT GGGC                 TTTGACGGCTCATCG  51 53
     MAP1707 NONE
     MAP1708 1866770 .. 1866783 +  -4.5  -3.85567   ATCTGGGCGGCGTAT               CCGGT GGCG ATCGG                TTTACGTTTGAGCTT  58 125
     MAP1710 1869925 .. 1869983 + -15.4  -2.80537   TCGGCCGGAACCTGG GCCAGCGCGTGGGCGAAGTAGTCCACCA CCAGC TGGTCGACTGCATCGCGCACGC-C-GGC CTTGGTTTTGAAGTG  69 407
     MAP1712 NONE
    fadE20_1 NONE
      fadA_2 NONE
      fadB_2 NONE
     MAP1716 1876475 .. 1876494 +  -3.5  -3.75169   CTCGTGCAGCGGGTA            CC-CGGCG AGCAG CGCTGAGG            TTTACTCGGGTGCTC  54 61
     MAP1717 1877654 .. 1877682 +  -7.3  -4.19258   GGCGAGGAGTCCGGC        CGCCGCCAGCG CGGCCGT CGCTGCCGTCG        TTTTCGATGCAATGT  74 451
     MAP1720 1879482 .. 1879502 + -10.4  -3.95022   GTTTGCTATTTCTCA           GCC-GCCGC ACCC GCGGCTGGC            TTTAGTCTTGATCGG  77 52
     MAP1722 1883597 .. 1883621 +  -2.7  -3.73088   CGCGGCGGCTTGACA          ACGTCATTGAG AAT CTCCTTGACGA          TTATTGATGACGTCT  53 28
     MAP1723 1884571 .. 1884586 +    -6  -4.08767   TGCTTTTGCCTGGAG              GGGGAG AGGT CGCCCC               TTTTGGCGCACTAAC  66 303
     MAP1727 1888861 .. 1888873 +  -7.7  -3.05343   CCGTGCGTTGCATTT                CGTCA CCG TGACG                TATTGACGCTGTGGA  53 430
     MAP1733 1895019 .. 1895039 +  -3.2  -2.90496   TGATGGGTCGCGCCC           CCCATGGCG GTCA CGC-ACGGG            TCGTTTCGAAAGCCA  41 183
     MAP1734 NONE
     MAP1735 1897813 .. 1897861 +  -7.2  -4.18197   ACAAGCCGCGCCATG TTTGCCGGCGCGGCGGACGGGGCG GTC CGCCCGG-CC-CCGAGCCGACGGC TTTTGAGTGCAAAGT  72 138
     MAP1736 NONE
       mmpS5 NONE
       mmpL5 1902151 .. 1902197 +  -9.6  -3.53012   CTGAACCACGCGAAA GTGCAACTGCCGACG-G--TCCC ACTC GGGAAATGCGTCGGCAGTAGCAC TTTCGCGGCAAAGGG  64 37
     MAP1744 1908395 .. 1908423 +  -8.7  -3.22091   AGACGCCGGCCGCCG        GAAGGCAACGCGG CAT CCGCGTTGCGCGC        TTGCTCGATTACCCT  58 46
     MAP1749 NONE
     MAP1750 NONE
     MAP1751 1915040 .. 1915053 +  -8.1  -4.77165   TAGTCAACTCCAGCG               CGTCG GCCC CGACG                TTTTCTTCTAGGCGG  86 68
     MAP1753 1917453 .. 1917489 + -10.7  -3.01712   ACCGTGGCTGCCGAC    CACCACCAGCTGCGCGG TTT CCGAGCTGCTGATGATG    TGTTGCGCCGCCCGG  60 171
     MAP1764 1927565 .. 1927577 +  -4.7  -3.53012   TGCCCGGCGGTCCAC                CGCCG TCA CGGAG                TTTCGGGCACCGGGC  52 46
     MAP1772 1935945 .. 1935981 +  -7.1  -3.14132   CGGCGAACTTGTCGC    CGGCTGCGACGGCGT CGAGGAA GCGCCGCACCAGCCG    TTGGTGCGGCGCGCC  51 281
     MAP1775 1938318 .. 1938358 + -11.1  -3.27475   ACCGACCGTCAGCCC GCCG-CTGAGCCGGGCCAC CACAC GCGGCCCG-CGCAGCCGGC TGTTGTCGTAGCCGG  62 102
        lppI 1944602 .. 1944613 +  -5.8  -3.86346   TGTTGGCGACGACGG                CGGA GTCG TCCG                 TTTGTCCGAGCCTGG  60 518
     MAP1783 1946367 .. 1946395 +  -5.9  -4.56597   ACCCGTTGGAGCCGA        TGTCGATGGGCTG CTG TGGCCCGTTGACC        TTTTTGCCGACGACG  75 239
     MAP1785 NONE
     MAP1788 1951128 .. 1951138 +  -3.2   -3.6682   GCACCGAGGTGTTCG                 GACG CGG TGTC                 TTTCGCTGACTACAG  53 116
     MAP1789 1951989 .. 1952024 +  -3.1  -2.72031   ATCTATGGGAGATCC    TCCGCTACGTCGCCGC GTGGG GCGGCACCG-GGCTGA    TCATCTGGTTCTGGT  40 94
        morD NONE
        norQ 1954707 .. 1954722 +    -9  -3.14344   GTGGGCGCCGGGCCT              GATCGG GTTC CCGATC               TTCATGCGCGGGGTG  59 305
     MAP1792 1955767 .. 1955793 + -10.1  -3.61398   CATCACCTCCTTGGC        CAGGCGGGCCAC CACA GTGGCC-GCCAG         TTGTTGGCCGGGCAC  67 524
     MAP1794 1957550 .. 1957566 +  -5.1  -3.06133   GCCACCCGCCAGCGC              CGGCA CGGAAGT TGCCG              TTGGCTGCCAGCTTC  47 408
     MAP1798 1974059 .. 1974077 +  -6.6  -3.53012   AGCTGCTCGGGCGCG             TGGCTGCC GTC GGCGTCCA             TTTCGACCAGCACGG  56 499
     MAP1803 1979345 .. 1979369 + -12.9  -3.30124   GCGCTTGCCGATCGC          GTCGTAGACTG CGG CGGTCTGCGAC          TTGTCGAGGATGGCG  70 154
        cobG NONE
        cobH NONE
        cobI 1990147 .. 1990192 + -16.7  -3.71848   GTATTCGTAACGGTA GGCGCGGTCGGTGGCGGTGCCG CGG CGGCGCCGACGG-GCCCGCGCC TTCTTGCTGCCCGCG  90 254
     MAP1814 1993245 .. 1993266 +  -5.7  -3.44284   GCGGCATCCAGCTTC           GCGCGGGTC ATCT GACCGCCGC            TGTTCTTGGTGACCA  53 158
     MAP1820 1997265 .. 1997281 +  -5.1  -2.50816   CAGTCTGCAATTAAT              TCGCAGA GAC TCTGCCA              CTTCATAGATCAAGA  44 261
     MAP1825 2005125 .. 2005148 +  -5.2  -3.84406   CTAACCGGTCACTGG          GGGCGGCCCAC CTC GTAGGT-GCCC          TTGTTGTCCTGGAAG  60 37
     MAP1838 2018034 .. 2018060 +  -6.4  -2.74563   GAGACTGCAACTACG         CACACCCGCCAC GGC GTGTCGTGTGCG         TAGTTGCAGTGTCGC  47 64
     MAP1839 2020139 .. 2020173 +  -8.5  -3.17194   ACGGGCTCGGCTCCG    GTCGCAGCCGTCGGCG CCGG CGCCGCAGG-TGTGAC     TTCGGTTGCACCCAT  56 271
        lppK NONE
     MAP1841 2021201 .. 2021213 +  -6.9  -3.53012   CGTCGGATCAGCCGT                CGCGG CCT TCGCG                TTTGCGGCCCAACGG  58 47
     MAP1843 2023001 .. 2023032 +  -6.5  -3.73224   GACTCTGTCCGACCC      CGTCGAC-CTGGCC GGCTA GGCCAGCGGCGACA      TTTCCTGCAGCATCG  59 7
     MAP1849 NONE
     MAP1850 2028917 .. 2028929 +  -3.3  -2.71497   CGGTGGCGAGGTCGG                TGGAC GAT GCCCA                ATTCCTTTGAGCTGG  40 43
     MAP1851 NONE
     MAP1852 NONE
     MAP1853 NONE
     MAP1854 NONE
     MAP1855 NONE
     MAP1856 NONE
     MAP1857 2036948 .. 2036981 +  -5.9  -2.77523   GCGCGCAAGCAAAGT     GCAGCTGCTGTGATCC CCC GGATCCTTGCGGC-GC     TGGTATTGCTCACGG  47 13
     MAP1858 2038006 .. 2038037 + -13.6  -2.86747   TGTGCTCCGGGCAGG      CCGGGTAGCCCGGC GCGG GCCGGATTCCCCGG       TACTTCTCGTCGATG  68 307
     MAP1860 2043071 .. 2043112 +  -4.2  -3.87075   TGGGCAGTAGATGCG GGCGCGGCGGCGCTGG ATGCCCTTGA CGAACGCGGCCGCGCA  TTTGTCGACCGTCGT  58 250
        lppL NONE
     MAP1882 NONE
        pyrD 2080910 .. 2080935 +  -7.4  -3.44284   TCGGGTTGACTCACG         CGGCGCCGTC CTCCTC GTCGGCTCCG          TCTTGTTGGTCAGCC  59 32
     MAP1887 2086117 .. 2086129 +  -7.7  -3.91716   GACGAGCGGGACCGC                GGTCT TGC AGACC                TTGTTTCAGACCTAG  68 462
     MAP1908 NONE
        lppM 2110260 .. 2110277 + -14.1  -3.05384   CAGGTCGACCATCTG             CCGGCGC TTCT GCGCCGG              TTCGCTGGCGGCCAG  69 182
     idsA2_1 NONE
     MAP1912 2114121 .. 2114134 +  -2.3  -3.14211   GGTGTCCCTCCCGGA               GTTGC TGGT GCACC                TTGGTAACCGGGACT  44 312
        pknL 2115653 .. 2115675 +  -3.2  -3.07043   GCTCAGCCGCGTGGA           TCGCGCCCCC GGG GGCGACACGA           TCTTAAAGTGATCAC  42 79
     MAP1915 2117549 .. 2117582 +  -6.5  -3.79906   GCGCACCTTGCTGTT     GCCCATCCTGCTCAC CAGG GTCAGCCGGCCGGGC      TTGTTGTGCGGGTCG  62 394
     MAP1919 2121436 .. 2121487 +  -7.9  -4.59773   AATCGGCTAACCCGC GGCCGTC-TCG-GGAATCCGCGCGGC CTC GCCGC-CGGGTGCCTCGGCGCCGCCC TTTTTGAGGCTGGCC  81 31
      fadD15 NONE
     MAP1930 2132990 .. 2133011 + -11.5  -3.14132   CGCGCAGCCGATCAA           TCCGGCCCG CGGT CGAGCCGGA            TTGGTAAGCGGCCCA  66 362
        ctaE NONE
        qcrC NONE
        qcrA NONE
        qcrB 2138233 .. 2138287 + -30.9  -3.71848   GACGGCCAGCACTAG CGACG-CGGCAGCGCGCCCTGAGGCCC GGT GAGCCTCAGGGCGCGCTGTCGACG-CG TTGTTGCTCGGCGGC 100 26
      asnB_2 2144150 .. 2144163 +  -9.5   -3.0263   GTCCTCGCCGTACGC               GCCGG CCAG CCGGC                TCTTGGCGACCTCGT  57 92
     MAP1943 2146220 .. 2146242 +  -7.6  -3.78329   GCGCCAGGTCGTCCC           GCCCCTCCTG GTC CAGCAGGGAC           TTTGCCTTGGTGGCG  65 312
     MAP1946 2148354 .. 2148366 +  -3.3  -2.53263   CGACCCCAAGTCAAG                CACGG CAG CAGTG                TCGATTAGACCTCAC  39 5
        cobU NONE
        cobT 2149975 .. 2149991 +    -3  -3.05384   TGTGTCCGACCCGTC             CGC-TCA CCCG TGATGCG              TTCGCTGGCAACGGC  42 13
        cobS 2151112 .. 2151154 +    -2  -3.79906   CGTGATGACGGCGGC GG-TGCCGCAGGCGA-A-CAC CTCG GTGATCTCACCGGCGGCGGCC TTCTTCTGCCACTCG  55 398
        pepB 2156175 .. 2156208 +  -7.2  -2.70932   TCGAGCGTCACGCCG     CGCCCGTCGAGCGT CACGCC GCGCCCGTCGAGCG      TCATTCCGCCGCGCC  48 92
        dlaT NONE
     MAP1957 2162089 .. 2162100 +  -2.2  -2.55015   CCGGGCCGAGTACCG                TCGC GAAC GTGA                 TCGATTCCATCCGGT  38 67
        lipB NONE
        lipA NONE
     MAP1960 2164915 .. 2164942 +  -2.5  -4.08394   CATCGGCGCCAACGA        GCTGGGCCCGC GCTGCG GCAGGCCGAGA         TTTTCACCCGGATAT  60 441
       glnA1 2167017 .. 2167045 +  -2.9  -3.16564   GCAGCTCGCGCAGCC        GGCCGACCGCCTC GAT GGCCCGCTCGGTC        TTGATCAGGTCGCCG  44 381
        panB 2178521 .. 2178559 +  -5.1  -4.07568   ACGCGGTCGTTGGGG  CCCTCGCCCCGCTG-CGC TACT GTGACGGCGTAGCAAGGG   TTTTAGCGCGCACCG  64 40
     MAP1971 2180235 .. 2180255 +  -8.1  -3.91716   CGACGGTCATTGCCA            CCCCGGCCG CGC CGGCCGCGA            TTCTTTCGCCCATGA  67 377
     MAP1973 NONE
     MAP1974 NONE
     MAP1975 2182967 .. 2182981 +  -2.7  -2.79302   GCAACGCCCTCGCCG               CGGCC GGGCG GGCCC               TATCGTGGACCTGAT  40 136
     MAP1976 2183760 .. 2183772 +  -3.3  -2.90496   AACGTCCCGACTTCT                CCGTT CGG ACCGG                TCATTTCGCGCCCCG  42 80
     MAP1978 2184958 .. 2184968 +  -2.4  -3.05384   ACCTGCACAGTTAGC                 CGGC CAC GCCA                 TTGCCTGGCGCCGAC  41 27
     MAP1979 2186376 .. 2186404 +  -8.9  -3.56092   ACCGTGCACCCGCCC       GCC-GGC-GACGG CTAAC CCGTCCGCCTGGC       TTTCCGGCGTCCTAC  62 228
     MAP1984 NONE
        ptpA 2191678 .. 2191704 +  -3.5  -3.65986   GGCGCAGAACGGATC         GTCGTGATGCC CCGGT GGCTGCGCGGC         TTGTCGTTTCTGCTG  54 19
     MAP1986 2192979 .. 2192997 +  -8.8  -3.28791   CAACAACAGCGGCGC             CACCTGCG CGT CGGAGGTG             TTCTCCGCGACCGAT  58 493
     MAP1988 2194798 .. 2194849 +   -10  -3.06492   GCCAACGCCGCCCGC TCCTGCTCGGTGGGGTTGGTCAGC GCCT GCTGGCCGGGCCTGCCGATCGGCA TGTTGAGGTGGATGG  57 518
     MAP1990 2196762 .. 2196814 +  -5.4  -3.40403   CCAGCGGGAAGAACA CCAGCAGCACGTT-CTTGGAGCCGC GGTA GGAGCTCAGCGTGACGCGCTGCTGG TTCTGGTCGCGCAGG  51 463
        aceE 2201013 .. 2201040 + -14.2  -2.53263   CCGAGCGTGAAGTTA        GCTTCACGGTCG GGGC CGAGCGTGAAGC         TAACTTCACGCTCGG  68 106
     MAP1995 2202543 .. 2202557 +    -5  -4.41548   ACGATATCAAACCAG               TAGCTT ACC GAGCTA               TTTTGTAGGGTGTAC  69 64
        fabD NONE
        acpM NONE
        kasA NONE
      kasB_1 NONE
       accD6 2208054 .. 2208095 + -12.3  -2.78596   TCCCGCGCGAGCAGA CGCAAAAGCCCCGCGACACG CCG CGCATCA-GGGGCTTTTGCG TCTGCTCGCGCCCTA  65 50
     MAP2004 NONE
     MAP2005 NONE
       adhE2 NONE
     MAP2009 NONE
     MAP2010 NONE
     MAP2011 2220374 .. 2220390 +  -4.3  -3.33696   ATCTGGTTGACCCGG              TCCAGCC CGG GGATGGG              TTCGTTGAGCCCGGG  49 90
     MAP2014 NONE
     MAP2015 2225102 .. 2225120 +  -4.4  -3.57144   GCCGGATTACGCTGA             CCCGGTGA CCA TCCCCGCG             TTTCCCGCTCCCGAC  52 168
     MAP2016 NONE
        lppN 2226618 .. 2226647 +  -4.9  -3.02511   CCCACAGGTCGAAAC       CCGTTGCCAACAC CAGG GTGTCGATGACGG        TCTTGCGGCCGTCAG  45 483
     MAP2020 2229150 .. 2229193 + -21.9  -3.66178   CGGCGCCGAGCGGCG GCGGCGTC-GGC-AGCTGAGC AGCC GCTCGGCTAGCCCGACGCCGC TTTCGCGTTCAGGAA 100 9
     MAP2022 2231543 .. 2231553 +  -5.4  -3.63569   GCGCCTGGCGGTCGC                 GTTC GAG GAAC                 TTGTTCCACGATTCG  57 385
     MAP2026 NONE
     MAP2030 2237928 .. 2237957 +  -6.3  -4.07568   CCGTCGCGAATCCGC       TCGCCGCGGTAGT AGTA ACTGCCGCTGAGG        TTTTGACACACCACG  67 408
     MAP2033 2241810 .. 2241836 +  -7.8  -3.01712   CGCCGTCAGGAACAC         CACCCCGGTGCG TCG CACACCGGGGAA         TGTTCGCGAAGGAGA  53 338
      nirA_1 NONE
      cysH_1 NONE
     MAP2037 2246262 .. 2246295 +  -7.4  -3.85698   CGACCAGTTGCGCCG    TCGCGGCGCG--CGCC GGCT GGTGATCGCGCCGTGG     TTTCTGGCGCCGGGA  66 3
      fdxC_1 2247946 .. 2247960 +   -10  -4.21194   GCGTCGTAGCCTTTC               GCTACG CGT CGTAGC               TTTTCGCTAGTCGAA  85 32
        lipM 2250129 .. 2250141 +  -5.5  -3.14132   CACGTCGTTCATGGG                GACCT GGA GGGTC                TTGGTCGACGGCGGG  49 336
        yjcE NONE
     MAP2044 2253288 .. 2253298 +  -8.2  -2.79501   ATTGAGGAGTGCACA                 CGCG CGC CGCG                 TGTCCTCACGGTATG  52 119
     MAP2045 2254515 .. 2254533 +  -5.8  -4.07568   GTTGCTCCTGTCGAC             GGCCCCCG TCA CCCGGGCC             TTTTCGCCGCGCCGC  64 84
        sseB 2255551 .. 2255573 + -14.9  -2.62184   GTCCGAGCGGCGCCA           CCGCCTTCC CCGAC GGAAGGCGG           TCATCTGAACGGACA  71 108
     MAP2047 2256470 .. 2256490 +  -3.2  -4.00038   ATGATCGGCTGGGCG           TCCCGA-CG GTAA CGATCGGGC            TTTATAGTCCTGATG  58 126
        lppO 2257040 .. 2257051 +  -5.8  -2.82623   ATCCACGTCACCTGC                CCGT GAGA ACGG                 TGGTTGTCCGCCGCG  46 20
     MAP2049 2258082 .. 2258115 +  -6.2  -3.61398   CAGCGCCAGCTAATG    GGGATCGAACAG-TGA GCCT TCGGCTGTT-GATCCC     TTGTTCGGGGGACGC  56 28
  IS1601_B_2 2260025 .. 2260041 +  -2.1  -2.78384   CTGCACCGGCGACGG              CGGTTCG AAG CGCAGCG              TCTCCTCGACCGCCC  39 496
     MAP2053 2262556 .. 2262568 +  -3.3  -3.61517   CCAGCCCCGCTAGCC                CGCGA GCG TCGAG                TTGTTGCGCCGAAAT  49 28
     MAP2055 2265286 .. 2265296 +  -2.4  -4.62471   GCACGTATTCCGCAA                 CCGG CAC CAGG                 TTTTTCAGCATTCGA  74 330
     MAP2057 NONE
     MAP2059 2268685 .. 2268709 + -13.5  -3.02144   ACCAGCGCGACCGCC          GCGGCGGCGTC GTT GGTGCCGCTGC          TGTTGCCGGCGGTGA  69 448
     MAP2061 NONE
     MAP2062 2271181 .. 2271198 +  -2.5  -3.06915   GGCCGCCGTGCGCGA             CGGGTCG TGCT CGTCCCA              TTCGGTCAGGTGGAT  41 212
        pknM NONE
     MAP2065 NONE
     MAP2066 2275684 .. 2275701 +  -6.9  -3.15574   TAGAAGGCCATGCTG             GCGCGCA CGGC TTCGCGC              TGTTGGTCGCGTTCC  51 328
     MAP2070 2279468 .. 2279505 +   -12  -3.05384   TGTCCGCGCTCGTAA   CGCCACGGCG-GAAATC CGGGC GAAATCTCGCCGTGGCG   TTACATCCGCGCGAA  65 72
     MAP2079 NONE
     MAP2080 2298862 .. 2298873 +    -3   -4.0641   GGAGAGAGACGCCTG                CAAA CGCA TTTG                 TTTGTATGGCTAACA  59 47
     MAP2081 NONE
     MAP2082 2302584 .. 2302599 + -10.4  -2.82516   TCGAGGCGGCTGCGG              GCGTCG GCGC CGACGC               TGTCGTGATGCCGGG  57 288
     MAP2084 NONE
     MAP2085 2305915 .. 2305967 +  -7.7  -3.36749   CGCGGCCAGCCCAGC GGCGCAGCGCC-GGCGATTAG-GCCG CCGG CGGCGCTGGCTGCCCGGC-CTGAGCC TTGATCTTGGGGATC  59 412
        uspA NONE
        uspE NONE
        uspC 2314498 .. 2314516 +    -3  -3.61715   CAGGGTAGAGGCGGC             GACCGCGA CGA TCACGGTG             TTGTTCACCGGCGTC  53 367
     MAP2096 2318534 .. 2318583 +  -9.2  -3.00298   GCCGCGGTGAGCAAG TCGATCATGTC-CCGGGCCTGCTG ACGG CGGCGGGCCCGGCGGC-TGCGCGG TGTCTGGTTGGGGCG  54 245
     MAP2099 2321937 .. 2321953 +  -3.6  -3.01924   GCTGACCGTATGGGC              CGGACC GAGCA GGTACG              TCTTCGCCCCCGGTC  44 142
     MAP2100 2324042 .. 2324062 +    -9  -3.61398   CCGGGAAGATCCGTT            CGGCGACA TGAAT TGTCGTCG            TTGTTCCGGCGACGC  64 15
     MAP2101 2326208 .. 2326224 +  -7.9  -3.14132   CGGTGCTGGCATAGG              ACTGGCG CAG CGCCAGG              TTGATCACCACGCCG  54 180
        fdhF NONE
     MAP2105 2333410 .. 2333420 +  -3.2   -3.8646   CGTCGGAACCGATGT                 CGTC GTT GATG                 TTTCGGTTGTTGATC  56 304
     MAP2108 2335384 .. 2335394 +  -2.4  -2.82623   TCAGCCGGTCACGCG                 CCGC GGC GAGG                 TCCTTGTCCACCGAA  39 122
     MAP2118 2346588 .. 2346606 +  -6.7  -3.14132   CCGTCAGCAGGCGTC            CCGCGTGG GCCG CCAC-CGG             TTGCTCGAGGAGCGG  52 107
     MAP2119 2348352 .. 2348399 +   -12  -2.62184   TGCCGGCCTCGAACT TCGTCGGCGGC-CCCTGGTAC AGCGAGC GTTCCAGGGTGACGTCGGCGA TCATGTGGCCGCCGC  59 465
     MAP2122 NONE
        cysK NONE
        cysE NONE
     MAP2125 NONE
     MAP2126 NONE
     MAP2127 2358533 .. 2358552 +  -4.2  -3.02461   TGCGCCATGCCCGCA            GCGGCGTCG AGG CGA-GCAGC            TGTTCCAGCGCGTTG  45 440
     MAP2129 2359445 .. 2359482 +  -2.6  -3.44051   CCATCCACACCTCCT  GCAGCCGGGCCAGCA-CG CCGG CGATG-TAGCGCGGCAGC   TTCTCGTCGTCGACC  48 170
     MAP2133 NONE
     MAP2134 2365377 .. 2365390 +  -3.7  -3.68351   AGCGACCAGAAACCA               GCCCC CGCA GGGAC                TTTCGGTGCTAGCGG  54 40
     MAP2138 NONE
        furB 2370059 .. 2370086 +   -15  -2.53263   CCGAACGTGAAGCTA        GTTTCACGTTCG CGGT CGAGCGTGAAAC         TAGCTTCACGCTCGG  71 47
       amiA2 NONE
     MAP2144 2375581 .. 2375623 + -15.4  -3.58522   GCAGCTTCTCGATCT GGGCACGCGCGGCGGTGC CGACTTC GCGCAGCCGCGCGCCCCC TTTGCCGATGATGAT  82 276
     MAP2148 2379646 .. 2379659 +  -5.3  -3.17714   CGATATCTGAGCTGG               CACTT TCCA AAGTG                TTACTGCGACTTTGG  49 31
     MAP2150 NONE
     MAP2151 2383060 .. 2383076 +    -3  -3.67517   CACCTGATTACCGCA             GC-GTCA TCGC TGACAGC              TTTGAGGTATTGGTG  53 34
     MAP2153 2386322 .. 2386343 +  -7.9  -3.08464   GGCTGCAAACGCTCG           GGCGAGTCA GAGA TGGCCCGCC            TTGAGTCCCTGCTCA  54 479
      IS6110 NONE
     MAP2156 2388911 .. 2388923 +  -7.7  -2.87211   CGCTAATTGAGAGAT                GCGAT TGG ATCGC                TGTGTAAGGACACGT  52 164
     MAP2157 NONE
     MAP2158 2391283 .. 2391304 +  -9.5   -3.3514   GCACTGTTCGCGAAG           GGGGT-AACG ATT CGTTCACCCC           TTCTGACCTGTGGCT  63 375
     MAP2164 NONE
     MAP2165 NONE
     MAP2166 2399298 .. 2399330 +  -6.1  -4.14472   CGGCGGCGCCCCCGA      CGATAGCCAGCGCCG CCA CGCCGGTGGCAATGG      TTTTGACGGTGTTCA  67 489
        mbtA NONE
     MAP2179 2423645 .. 2423661 +  -3.6  -4.18197   CGCCCCCCTCCTCCG              CTGGGC AACTC GTCCGG              TTTTGCATGGGGCAT  66 408
     MAP2189 NONE
     MAP2190 NONE
     MAP2191 NONE
     MAP2192 2436099 .. 2436155 +  -3.6  -3.33151   GCCGGGCCCGGGGAC GCCGCC-ATGACGAGGGTCCG-GCTTTG TAT CGTAGCGTGCGCCTTCGCCGTTGGTGGC TGTTCCTTTCAGGGC  47 16
     MAP2193 NONE
     MAP2194 2439072 .. 2439091 +  -4.2  -3.10677   AACCGTGTCGTTATC            GTCGCC TTTCGCTT GGCGGC             TTCAATCAGTTCGTT  45 247
     MAP2195 2440672 .. 2440697 +    -4  -3.51633   AGATCGCGGCGTCCC         GTTGACG-GTG CTGCC CACGCGTCGGC         TTCTGTCCGATGTCT  51 75
     MAP2196 2441663 .. 2441686 + -10.2  -3.02144   AACATGTGCGTTCGG          CCAGCGTGGC CACC GCCATGCAGG           TGTTGAACGCGGTAC  60 160
        lipK NONE
     MAP2198 NONE
     MAP2199 NONE
     MAP2200 NONE
     MAP2201 2447737 .. 2447766 +  -2.1  -3.86015   CCTGCGTGCCTCACG       TTCGAGGTAGC GCTGCTTG GATTCCTCGAA        TTTCTCCGACGCATC  55 440
     MAP2206 2453532 .. 2453547 +    -4  -3.10597   CAGATCCACCGGAAA              CC-CTTG GCG CAAGCGG              ATTTTCAGTAGCACG  45 188
      nirA_2 NONE
      cysH_2 2457332 .. 2457343 +  -5.8  -3.33696   CCTGTTTGGCTGTCG                CGCT GAAG AGCG                 TTCCTTACGCCGACG  51 56
     MAP2215 2463956 .. 2463977 +  -9.3  -2.75074   ACCCGGTCCATCATC           GCGTGCGCG ATGT CGAGCGCGC            TGGTGTTGAGGTCGG  54 69
     MAP2218 2467585 .. 2467616 +  -6.5  -3.68988   CAATGCCCAGCACAC      CCTCGGCGCCG ACCACCACCA TGGCGCCGATG       TTCTGTTCGGTCAGG  59 350
     MAP2220 NONE
        rpsT 2473367 .. 2473384 +  -9.1  -3.66921   TTCCAGCGCGTAGTC             GGCGTCGG CCA CCG-CGCC             TTTGACGTTCGCGTT  64 99
      fadE17 NONE
     MAP2228 NONE
     MAP2229 2479685 .. 2479708 +  -4.5  -3.53091   GCGCCGCCTCACGTT          CCGGT-TCGG CCTCA CCGGTGCCGG          TTTCCGAGCCCGGAT  51 68
     papA3_1 2493013 .. 2493024 +  -2.2   -2.6072   CGGGCATTGGGGGCG                CGTT GCGT AGCG                 TGGGTTAGTTCGATG  38 16
      mmpL10 NONE
     MAP2233 NONE
     MAP2234 NONE
    fadD21_1 NONE
     MAP2236 NONE
     MAP2237 2501015 .. 2501027 +  -5.5   -3.2048   CCGTTGACATTGGTG                TCGTC GGC GACGG                TTGGTGAGCTTTGCG  49 126
     MAP2238 NONE
     mmpL4_4 2504923 .. 2504976 + -11.8  -2.52464   CGAAGCCGGTGCCCA TCGCGGCCGACTTGGA-GTCGAC GACGCGTAG GTTGGGGTCCAGGTCGGCCGCGG TACGTTCGGCGGCCC  59 523
        rbsK 2516613 .. 2516648 + -10.2  -2.87931   TGGTCACCATCAGCG    GCTCGCGGGTGCGGCG CTGC CGGCGCACCCGCACGA     TGTGTAACAACTCGC  56 384
     MAP2253 NONE
     MAP2254 NONE
     MAP2255 2520703 .. 2520726 +  -4.5  -2.73875   ACCGACCCGAGGAGT          GTGACCGCA TGACGC TGCGCTCGC           TAATGTTCCGCGGCA  43 14
     MAP2256 2521316 .. 2521340 +  -4.1  -3.54424   CGACACCGCGCGCAA          CCCCGCTGACC TGC GGTTGGCAGTG          TTTGGCAGCGTAGCG  51 61
     MAP2257 2521825 .. 2521874 + -11.2  -3.23216   GGCGGCGCGCCAGGG CGTGAGGTTCGGGGCCCGCTCGG CGAAC CCGGGCGGGCCCACCGCCGC-CG TTGCTAGTCCTCGGG  66 21
        entB NONE
     MAP2260 NONE
     MAP2262 NONE
     MAP2274 2543008 .. 2543032 +  -6.4  -3.01712   CCGCACCGGGTACAC         CGATGCCG-CG GTCC CGTCGTCATCG          TATTACCGACGCCCG  49 375
        mmuM 2550286 .. 2550301 +  -4.6  -3.28416   CATCAGCGAGGTGAA              TCCGCC GCCG GGCGAA               TTGATGTACATGGTG  49 446
        lipP 2554227 .. 2554266 + -30.8  -3.05384   GTCCGCTAACTGCGA  CGCGAACGCGCCCCGCCG GGAT CGGCGGGGCGCGTTCGGG   TTACGTGGACGCGCG 100 32
        pepD NONE
        glbO NONE
     MAP2292 2563665 .. 2563698 +  -9.5  -2.62184   GCGCGGGAGAACATC     GACG-GGGTGCTGCCG GAA CGGCTGCACCGGTGTC     TGGTGTCCAGCCCGG  54 90
     MAP2302 2583578 .. 2583625 +  -7.6  -3.01712   AGGTGGCCCAGTCCT TGG-CGGTGGTCAGGAAGCCGAT GGA GTTGGTGCCCTGGCCTCCGACCA TGTTGACCAGCACCG  52 402
     MAP2304 2585282 .. 2585295 +  -5.9  -3.53444   AAACGCACGCCGAAC               CGCCG GTCA TGGCG                TTTCGGGCACGCTAA  56 166
     MAP2305 2585942 .. 2585958 +  -3.5  -3.25824   CAAAAGCACCCGACA              CGCCGGG CTT CAGGGCG              CTTTTGTGACTGCTC  47 102
      echA14 2587030 .. 2587044 +  -7.1  -3.14344   ACCTCCGTGCCGATG               GCCAC CGGGC GTGGC               TTGATCGCACCCATC  51 176
     MAP2315 NONE
     MAP2316 NONE
     MAP2318 2600690 .. 2600713 + -11.6  -3.64283   TCCGGTCGGTGCTTG          CGGGCCCGGC GGGG GCTGGGCCGG           TTGTTGCACCGTTTG  72 248
     MAP2320 2603087 .. 2603100 +  -9.5  -3.71848   CAAGACGGCCGCCGT               CGCCG GGGC CGGCG                TTATTCCTGGCGGGC  68 303
     MAP2321 2603827 .. 2603853 +  -6.5  -2.74371   CGTTGGCCGTCGGGG         TGCTGTCCTTG CCCAT CGAGGTCGGCA         TGGTCTTGACCACTT  46 407
     MAP2325 2609524 .. 2609539 +    -4  -3.32844   CCCCGTTCTGCGGCA              CGGTGCT GTG AG-ACCG              TTCTACGATCGCCCG  47 15
     MAP2326 2610220 .. 2610245 +  -2.5  -4.24342   CGGGAATCCATTTAC         CGCCCTA-TCGC GAC GCGAATAGGTAG         TTTCTTGCTGGCACC  62 67
     MAP2327 2612108 .. 2612122 +  -2.7  -4.08767   ACCCCGGCGAGCGAC               GCCAG CACTA CCGGC               TTTTGCACGAATCCG  60 76
         bcp 2613180 .. 2613195 +  -8.2  -2.74523   GGTGACGCTGACCTG              TGCGCC CCAC GGCGCG               TGCTGTTGCAGGTGC  51 356
     MAP2333 2624889 .. 2624933 +  -9.8  -3.09671   GCTGCATGCCGCGCT GCGCGTGCT-GCAGGCCGGCG CTGG CGCCGCCCAGCCAGTCCGCGG TGTTGCCCTTGCCGT  57 381
     MAP2336 2627746 .. 2627757 +  -7.2  -2.63596   CCGGCGCCGCCACCA                CCGG CTCG CCGG                 TGATGTCGAGTCCCA  48 364
     MAP2338 2630749 .. 2630761 +  -6.9  -4.07568   GGGGAAGTAATCCCA                CGTCG CTC CGGCG                TTTTCCACCACCCGC  67 425
     MAP2344 2636203 .. 2636234 +  -2.9  -3.73647   CCCTTGGGTCGGGTC      CCGATC-ACCCCGC CGGCC GCGAGGTGGGTCAG      TTCTTCGTCGGTCAG  53 260
     MAP2347 NONE
     MAP2348 2640444 .. 2640462 +  -5.9  -4.12188   GTTGCCGAAGCGCCG             GGTGCTC ACCTC GCGCACC             TTTTCGGGATCCTGG  65 212
     MAP2350 NONE
     MAP2351 NONE
     MAP2352 NONE
     MAP2353 NONE
     MAP2354 2646287 .. 2646322 +  -4.7  -2.72661   CGTGTTCATTCTGCA   GG-G-GCCGCGGTGATG CCGC CATCGCTGCTGCACACC    TGGTTCGAGCTGCTG  43 13
     MAP2355 2646985 .. 2647009 +  -7.2  -2.82623   GTCGACGGGCTCCGC         GGTT-CCGCCGC CCA GCG-CGGTAACC         TCATTCTCAGAGCGC  50 46
     MAP2356 NONE
     MAP2357 2649381 .. 2649393 +  -4.7  -2.62263   GCCGGCCGCCAAGAA                GCCCG TCT CGGCC                TGATCTCGCGCCCCT  42 10
        rsbU 2654495 .. 2654552 +  -6.8  -3.57144   CCGGCGCCCGGCTCC CCGACCACACCGGCG-CTGC-CCGCGAT CGCC AGCGCGGTGTCGACGTCGGTGGTGACGG TTTCGGAGTGGAACA  56 215
     MAP2365 NONE
     MAP2366 2661207 .. 2661225 +  -2.2  -4.28994   CACCGGGCCGCCGAT             GGTGTCGG CGA CCGCTTCC             TTTTGCTGGGTGGTC  64 259
     accD4_2 2667650 .. 2667696 +  -7.3  -3.57144   CGGTACGCCGCGAGA GTGCAACTACCGACGGCACCTC TCGG GAAACGC-GTCGCTAGTTGCAC TTTCGCGGTCAGCCG  58 43
     MAP2377 NONE
     MAP2378 NONE
     MAP2379 NONE
    fadD19_2 NONE
     MAP2381 2676868 .. 2676886 +    -9  -2.73875   CCCCGCCATATTGTC             TACTGTAA TAA TTACAGTA             TGATCTTACGAAGAA  55 82
     MAP2382 NONE
     MAP2383 NONE
     MAP2384 2680697 .. 2680747 +  -4.7  -2.78816   CCGGCGCGCGCCGTC AGCTGGCGCGCTGGGCCA-CCGGC GCGTAG GCCGGCTTGCCCAG-GC-CGAGCA TGTACTGCGCGATCA  43 143
     MAP2391 2688014 .. 2688038 + -22.9  -3.70902   GTGAGTGACGCGAGG          CGGGCCCGGTC GAT GACCGGGCCCG          TTTCCGTGTAACCCC 100 37
     MAP2394 2691137 .. 2691155 +  -4.5  -3.29144   GATCACCACCCCATC             GGCGG GCATCTTCG CCGCC             TTCTCGGCCCAGTAG  49 264
      echA10 2693510 .. 2693546 +  -3.6  -2.87132   GGCGCCGGGGCGTCG    AGCGTGGGCGCC ATGCACGAAAAGC GGCGCCCACCCG    TATATACGGCCCACG  43 46
     MAP2398 NONE
    echA16_1 NONE
     MAP2400 2696640 .. 2696657 +  -3.3  -2.90615   GAGCGGCCGACGGTA             CTGCGCA ACCA TGCCCGG              TGATTTCGCGACGGT  41 5
      fadD35 NONE
     MAP2402 2699761 .. 2699775 +  -2.8  -2.58544   GCGTCAGGAAACCCG               TGTCCA GGG TTGACA               GTTCTGCGACTCGAA  39 13
    fadE25_3 NONE
     MAP2410 NONE
     MAP2411 2708375 .. 2708392 +  -3.3   -3.6106   ACGGCGCGATCACAC             CCATTGC CGCG GCGAAGG              TTTCGCGGTCTTCGG  53 470
     MAP2418 NONE
       pks14 2718302 .. 2718318 +  -7.9  -2.82623   GCCGCAGCGCGCGAC              CGCGATG CGA CACCGCG              TCCTTCTCCGCCGGG  49 99
     MAP2430 NONE
        dinG 2727968 .. 2727992 +  -9.2  -2.70932   CCGCCGCGACGGCTA         GC-GGGCCAGG GTGA CCAGGCCCAGC          TCGTTGCCGGCGGCC  55 12
     MAP2433 NONE
        glgB 2735591 .. 2735603 +  -4.7  -3.01712   GGCCGCCTCGAAGTC                GCCGG CCT CCAGC                TGTTGACGGGCCGCG  45 417
     MAP2437 NONE
     MAP2440 2741119 .. 2741146 + -16.2  -2.91264   GAGCATCCGCGGGGC        CCGGCGGCGCGG GCGC CTGCGCCGGCGG         TGTCTGCGTGGGGAC  79 408
     MAP2442 2743441 .. 2743456 +  -6.8  -4.18697   CCCGCTCCACGCCCG              GCGACG ACGA TGTCGC               TTTTCCGCTAGTTTT  72 53
        alkA 2745484 .. 2745510 + -10.1  -3.61398   CATCACCTCCTTGGC        CAGGCGGGCCAC CACA GTGGCC-GCCAG         TTGTTGGCCGGGCAC  67 486
         ogt 2747241 .. 2747254 +  -9.5  -2.87931   AATCGATAACGCGCG               CGCCG TCTC CGGCG                TATCTCCACCGTCGA  56 321
     MAP2448 2755506 .. 2755544 + -13.1  -3.05384   CGGCCGCCAGCACGA   CGACGAGCACGACCATG CCGGC CATGGGCGCGCTCATCG   TTGCATCCGAGGCGG  66 429
     MAP2471 NONE
     MAP2472 2778780 .. 2778811 +  -9.3  -3.73072   CTAAACACTTCACTT      CCAGCGAGACCCG CCGCGA TGGGGCTCGCGGG       TTTCGTCGGCGGGTT  68 471
     MAP2473 2779846 .. 2779884 +  -2.9  -3.30124   AACCCGGCGAAGCTG  CTCCGCCCGCC-GGTGGC CTTA GCGACGAGGCGGTCGAGG   TTATGCGCCGTCGGG  45 517
     MAP2475 NONE
     MAP2476 2781510 .. 2781536 + -10.2  -2.71144   TCATCCCCGGGGCCA        CGT-CGAGCCG GCCCAG CGGCTCGAACG         TCGTTGCGCGCAATC  54 252
     MAP2478 NONE
     MAP2479 2784238 .. 2784265 +   -17  -2.82516   CGGGCCGCCAGGGTC        ACCGGGTGCTCG TCAC CGAGCACCCGGC         TCTCCTCCTCGACCA  76 153
     MAP2482 2786878 .. 2786906 +  -8.8  -3.84514   CGCGGCGAACTAGTC       GCCGGTGCGCGCG GTGC CGTGC-CGCTGGC        TTTCCTGCTTGCGGT  68 28
     MAP2486 2790862 .. 2790896 + -13.7  -5.03314   CGGCGCTCAAGTTGT    CGG-CCGAGCGTGCACC CAC GGTG-ACGTTCGGGCCG    TTTTTTCGCGCTGAC 100 68
        oppB NONE
        oppC NONE
        oppD NONE
        oppA NONE
     MAP2495 NONE
     MAP2496 2804618 .. 2804638 +  -3.2  -3.02263   AGGTGCTCTGGATGT           CGAGCGGGT CCGC ACCCAC-CG            TCTTGGCCAGGATGT  43 381
     MAP2499 NONE
     MAP2500 NONE
     MAP2501 2809726 .. 2809742 +  -2.1  -2.60244   CAATTCTCCGGCCAG              CCCGGCT AGG AGCCTGC              TGAATTAATTCCGCG  38 17
     MAP2502 NONE
      embR_2 2812783 .. 2812797 +   -10  -3.40403   CTCGGCACCGGGCGG               CGGCAA TTG TTGCCG               TTATCGTGCGGCGCG  65 41
     MAP2504 NONE
     MAP2505 2814685 .. 2814716 +  -3.7  -4.11216   AACGAGTAAGCGGTC      GC-CTGCACGCAAA TGCCC TTGGAGTGCAGCGC      TTTTCGCGCTACAGG  61 32
     MAP2508 2817445 .. 2817473 + -10.1  -3.14132   ACGCACTGCCCGACC        CGCAGCAGTGTGG ACA CCGCGCCGCGGCG        TTGATAGGCGCCCAC  59 227
     MAP2510 2819193 .. 2819211 +  -3.8  -3.94746   TGTCAAAGCCGCACT            CCGC-GC ACGTCG GCAGCGG             TTTAATTCCCTGTAA  59 76
     MAP2511 2820302 .. 2820320 +  -4.5   -3.1552   CGCGACAACCTGACC            G-GCCTGG CAAA CCGGGCGC             TGTTCGTGCATCGGC  47 28
     MAP2512 2823523 .. 2823533 +  -4.6  -3.54424   CATCAAAGCCGTTGC                 CTCG TCC CGGG                 TTTCGGCCACTACGG  51 360
     MAP2516 NONE
     MAP2517 2828991 .. 2829028 + -16.4  -2.52464   TGGCGCCGTGCGTCA   CGCTGGCGTGGC-TTCG CCCGC CGAGCGTCACGCCAGCG   TGGCTTCGCCCGCCG  77 58
     MAP2518 NONE
     MAP2519 2830937 .. 2830984 + -10.2  -3.04144   TCGTGACGCCGGTGT CCGCCCGCGGCTAAGCCCGCAG GTCG CGGCGGGCCGGCCCGCAGCCGG TGTTCGAAGTGCCCG  60 12
        lprE 2835068 .. 2835091 +  -3.8  -3.91897   TTTGCCGTTCCAGCC          GGCCCGCATCG CGG CGATG-GTGTC          TTTCTCGATGACCCA  59 411
     MAP2528 NONE
     MAP2529 NONE
     MAP2530 NONE
     MAP2531 NONE
     MAP2532 2843781 .. 2843792 +  -5.8  -3.09327   TGCCGGCGATCGTGA                CCTG ACAT CAGG                 TATTCAATGACGTGC  49 21
     MAP2533 2847579 .. 2847614 + -11.6  -3.15544   GTCGGCGGGCGGTGC    CGGGGCGGGCTGCGGC CGTC GCGGCTGCCCGGCGCG     TTGCTGCGCCTCGGG  65 354
     MAP2535 2850311 .. 2850325 +  -4.2  -3.85817   CGTGGGCGGATCGGC               GGCAAA AGG TTAGCC               TTTATAGGGCGGAAT  57 51
         kgd NONE
     MAP2537 NONE
     MAP2538 2856269 .. 2856294 + -11.8  -3.28924   GCCGCTCGCTGAGCG         CGTTGCGCCG GTACAG CGGCGCCACG          TTCTCGGCCCGGATC  67 174
        corA 2860553 .. 2860594 + -21.8  -2.78384   TCCTCCGCGAGCAGA CGCAAAAGCCCCTCGACGC CCGGC GTGTCG-GGGGCTTTTGCG TCTGCTCGAGGGAGG 100 61
     MAP2543 2861470 .. 2861511 + -21.8  -2.78384   TCCCCCGCGAGCAGA CGCAAAAGCCCCTCGACGC CCGGC GTGTCG-GGGGCTTTTGCG TCTGCTCGCGGGAAA 100 65
     MAP2550 NONE
     MAP2551 NONE
     MAP2552 2871194 .. 2871210 +  -7.9  -2.62396   ACGGCACCCGGCCAC              CCGCCTA CAC TCGGCGG              TGATGTCCCGCCATG  50 64
         mrp 2872537 .. 2872557 +  -3.8  -2.58663   CTTGGTCAGCGCGGC            CCGCGGCG TCATC CCCCGCAG            CTTCTGCAGCTCGCT  39 192
     MAP2558 2876637 .. 2876675 +  -2.4  -4.64144   GGCCTTTGCCGGGCC T-CTGCCGGGCCTTGGCGG GCCT CTGCC-GGGCC-GGCCGCA  TTTTTACCGATTCTT  70 95
     MAP2559 NONE
     MAP2560 NONE
     MAP2561 2879933 .. 2879944 +  -2.2  -2.56596   GTGCCATGGCTTTTC                GG-CG CCG CGACC                TACGTTGCTAGGAGA  38 3
     MAP2562 NONE
     MAP2563 2882749 .. 2882764 +  -6.8  -3.31144   GCCGCCGTTGACGAA              CTTGGC CGGG GCCAGG               TTCTCCGACTCGCCG  53 411
     MAP2565 2885024 .. 2885042 +  -8.8  -2.60244   GACACTGGACCGGCG             GCACGCTC TAG GAGCCTGC             TGAATTAATTCCGCG  52 48
     MAP2566 2886848 .. 2886892 +  -8.7  -2.74012   GAGTTCGTCACCGAG GGCGG-CGGCT--TCGTCGGGT GTCA GCTCGACGACCAGTCGACCGCC TCCTTCAAGTGGTAC  52 130
     MAP2573 2894756 .. 2894780 +  -8.6  -3.14344   GCAGGTCCGCCGCGG         CGGTGATGGCGG CGA CCGCCA-C-CCG         TTCGTCGCGCCGGTG  56 370
     MAP2577 2899433 .. 2899484 +  -8.2  -2.57013   CACGCGGTTGACCTG GC-ACGACGACGG-ACCGG-A-CGCAC ACC GTGCGGTGCCGGTGCCG-CGACGTCGC TCAATTACCTTGCAC  52 171
     MAP2578 2900590 .. 2900627 + -11.1  -3.53091   GCGGGCGGCGACCTT   CTCG-GCGGCCGCGGCGG CGT CCAGCGCGGCCCCGCGGG   TTTCGGGCAGCAGAT  70 45
     MAP2584 NONE
    fadE26_2 NONE
     MAP2586 NONE
     MAP2587 NONE
     MAP2588 NONE
     MAP2589 NONE
      ltp2_2 NONE
     MAP2591 2915147 .. 2915167 +  -6.7  -2.79302   GCGTTGAGTGTGTAG            CGGCGGCGG GCA TCGTCGGCG            TGTCGTCGACCTGAT  48 54
     MAP2594 2919783 .. 2919804 +  -7.9  -3.76224   ACGCTGCCACCGTTT           C-GGCGCCCC AAC GGCGCGCCCG           TTTCGTCCATACCCC  66 318
     MAP2595 NONE
    fadD21_2 2923525 .. 2923539 +  -2.1  -4.98436   TTCGCCCCCGGAAAC               CGTTG CAGAA CAATG               TTTTTCTGCTCTTCG  81 190
     MAP2600 2927674 .. 2927688 +  -5.6  -2.62616   CCGCTGGGCAGTTCA               CCCCCA CAG TGCGGG               TGGTGTCACCGATGG  44 53
     MAP2601 2928752 .. 2928777 +    -6  -3.14229   CGCTTTCCGGATGCC         CCGGCCGGCC TACGGC GGTTAGCCGG          TGTTGGTGGCGATGT  51 4
     MAP2602 2929624 .. 2929636 +  -9.1  -3.61398   ACACCAGCCGACGGA                TGGCC GAC GGCCA                TTCTTCGCGCGGCAG  64 264
     MAP2608 2941114 .. 2941127 +  -4.5  -3.79043   CGGCGCGTCGCGACC               GCTTC CGGC GGAGC                TTTCGGTTACTGATA  58 75
     MAP2609 2941885 .. 2941901 +  -5.8  -3.55444   CCACAGCAGCAGCAC             CCG-CGC GGCC GCGTCGG              TTTCCAGGGTGGCCG  53 155
     MAP2614 2947479 .. 2947509 +  -8.1  -3.21912   CCGCCGCGGGATTCG       GACCGCGCCGCCG ACTAG CTACGGCCCGGTC       TTGGTCCATTGGCCG  56 8
     MAP2622 2960002 .. 2960012 +  -3.2  -2.87026   CTGGGGTTCACCGCT                 CGTT CGC GACG                 TGTCCTGTACATCTG  41 52
     MAP2623 2960729 .. 2960741 +  -4.8  -2.87344   CATCAGCGGCACCAG                CCAC ACCCA GTGG                TGTGTCCAGGAGATC  44 364
     MAP2625 2962650 .. 2962660 +  -6.8  -3.26449   GAACCGGAGGACACC                 GTGG CAA CCAC                 TTGGATTCTGTCCAA  54 73
     MAP2626 2964172 .. 2964192 +  -8.9  -2.52464   GAAGATCCGCGCCTT            CTGCTCGCC GAA GCCGGGCAG            TCCCTTGAGCCGGCG  50 456
     MAP2631 2966077 .. 2966090 +  -5.2  -3.37796   CGGCAAGGTTTTTCA               GCCC CCGGCC GGGC                TTCTCACTCGTCGGG  53 60
     MAP2633 2967320 .. 2967337 +  -6.3  -3.12668   GTCGACGTCGAACCC             CGCCTCGA CGA TCGAG-CG             TTCGGTGTCGCGATG  49 135
     MAP2636 2970797 .. 2970830 + -28.3  -3.65529   TAACCATTGTTCTCC     CGAATGGGCCCCCGC GGAT GCGGGGGCCCATTCG      TTTGCGTAGCGGTGT 100 109
      echA11 2973693 .. 2973719 +   -18  -3.14132   CACCGATCGCTGAAT         CCCGTTGCGCCG CAA CGGCGCAACGGA         TTGGTCAGAGCCCGA  86 28
     MAP2642 NONE
     MAP2643 NONE
     MAP2644 2978551 .. 2978588 +  -4.7  -3.53012   ACCGGCTCCCGCTTC   TCGGCGAACGCCCGCGGG CCC TCCTTG-GCGTCCTCCGA   TTTGAGCAGGGCCCG  51 66
     MAP2655 NONE
     MAP2656 NONE
     MAP2657 NONE
     MAP2658 2994197 .. 2994212 +  -4.7   -2.9518   CCGTCGACAACTAGG              TCGAC AACCCG GTCGA               TATCTAGGTATTGAA  45 27
     MAP2659 2995145 .. 2995161 + -11.5  -2.78463   TGAAGCTCTGACCGG              GCCGGCG TAG CGTCGGC              TGTCATGGCACGAGT  62 30
     MAP2660 2995817 .. 2995831 + -11.4  -2.66634   CCGGCGGCGGGGTAA               GCTGCG CTA CGCAGC               TGGTCTGCTCGCGTC  61 47
        metE 2998865 .. 2998887 +  -6.2  -3.28924   AGATCCGCTCGCCGT           CGGTGATGAC GTA GTCGTCCTCG           TTCTGGCCCGCCATC  53 379
        ppdK NONE
     MAP2665 3003784 .. 3003803 +  -3.4  -3.31144   TCGGATGCAGGTCCA            CCACGACG TTGC CGAAGTGG             TTGTACGCCTGCGGC  47 439
        bpoB 3007121 .. 3007136 + -10.4  -2.60723   TAGTTGGCCGGCTTC              TCGGCG TGCC CGCCGA               ATTGCTTACGCATCG  57 55
     MAP2672 NONE
     MAP2673 3011904 .. 3011946 + -10.5  -5.00884   CAGCCTATCGGGGCC G-GGTC-GCCACCGCGGCCCG GCC CCGGCCGCGATGGCAGGTCGC TTTTTTGGGCGAAAT 100 470
     MAP2683 3019760 .. 3019773 +  -9.5  -3.36327   GCGCCATCGCCTTGA               CCGCC ACCT GGCGG                TTCTGGGTGGCGTAG  61 372
     MAP2685 NONE
        xseA NONE
        xseB 3022647 .. 3022662 +    -4  -3.40403   CACACTTTTTCGAAA              CTGGAA CACG TTTCAG               TTATGATCGGCCCCA  49 69
     MAP2688 3023895 .. 3023911 + -15.1  -3.59979   GCCCACTCCGGGCTG              CCGGCGG GGC CCGCCGG              TTTCGCGTGCGCGGC  82 155
     MAP2692 3028043 .. 3028053 +  -2.4  -2.87931   AACCGACCCGAGAAC                 GAGG AAG CCAC                 TGTATGGCCACTGAC  40 42
        fumC 3029471 .. 3029491 +  -5.4  -3.15544   AGCCGCAGGACTGAG           CCGACCGTT CGGT GACGG-CGG            TTGATGACAGTAAGG  49 27
     MAP2694 3030644 .. 3030673 + -13.5  -3.02511   CCGCCTCGATCGCCG       CCGCCGAACACAG GATT CTGCGGTCGGCGG        TCTTGGCCAGGTCGG  69 132
        coaA 3038273 .. 3038286 +  -5.9  -3.25823   CTCATGTGATTACTC               CTCGC GATG GCGGG                TTGGTGTCGAACAGG  53 481
     MAP2704 3041954 .. 3041998 +  -6.3  -3.53761   GACCGGGTCCTCGAC GGTGGCGTCGTCGGCGT ACAGCTCGACC AAGTCGTCGGCGCCGCC TTTGGCGACCAGTTC  56 305
     MAP2717 3055229 .. 3055268 +   -17   -2.8474   CCGGTCGCCGAAATG  CTCGGCGAACACCGCCCG CACC CGCGCGGTGACCGCCGGG   TCGTTGTCGGTGGCC  77 315
     MAP2721 3058341 .. 3058358 + -12.7  -2.71712   CCGGCGCTACCTGCG             CGCGGTG TAGC CACCGCG              GTTTCGCCGCCGAGC  65 16
     MAP2727 3062306 .. 3062331 +  -6.1  -3.74693   AGTCCAATGACGGAG         TCCGACCTCGA TGCG TTGGCGTCGGA          TTTCCTGCAGTCGCA  59 159
     MAP2728 3063026 .. 3063083 +  -7.6  -3.61398   CGTCGATCACCCGGT C-GACGG-CGCCGAAGTAGGTCGGTGACG GTG CGCCGCCGGCCAGC-TCGGCGATCGCCCG TTGTTCACCCAAAAC  61 95
     MAP2734 NONE
     MAP2735 NONE
     fabG5_1 NONE
        fliH 3070981 .. 3070998 +  -3.3  -3.28712   GCCACCGCGGGGTAG             CGGGC-GG CGT CCAGCCGG             TTCTGCGGGGCGGCG  47 86
     MAP2739 NONE
     MAP2740 3073728 .. 3073754 + -16.6  -2.57244   AATGGCGGTACAGCG         TCGCCCGGGC GACACCG GCCCGGGCGA         TCACTTCGTCGGTGC  75 502
     MAP2742 3074851 .. 3074875 +  -8.6  -3.05844   GGTGCCGAACACCAG         CGTCGCCATCC GCCC GGGTGGC-ACG          TGTTCGGGTGAGCGG  54 416
     MAP2746 3077878 .. 3077890 +  -3.3  -3.38046   CGCCGGCGAGGGTGC                GGCGA TGA TCGCG                TCTTTGCAATAGCGG  48 1
     MAP2747 3079680 .. 3079692 +  -7.7  -3.14132   CAGGCCCAGGTAGTT                GTCCA GGC TGGAC                TTGATGACGCCGCGG  54 170
     MAP2751 NONE
     MAP2752 NONE
     MAP2753 NONE
     MAP2754 NONE
     MAP2755 3085415 .. 3085434 +  -4.9  -3.27475   GTTGGAGGCGAAGGG            CTGCTGG GTTTGG CCGGCGG             TGTTCTGCTGGCCGG  47 304
     MAP2757 NONE
     MAP2758 NONE
     MAP2759 3091577 .. 3091595 + -10.2   -5.4251   CACCCCCACCCCCGA             GCGACCGC CGC GCCGTCGC             TTTTTTGTGTGTACG 100 261
     MAP2770 3102877 .. 3102887 +  -5.4  -3.62046   GGTCGCCCTCCATCA                 GATG GCT CATC                 TTCTTGGCCGAATGC  57 455
     MAP2775 3108130 .. 3108150 +  -8.9  -3.28712   TTTCATGGTGGGCAC            CATGGCGTC GAG GACGCCGAG            TTGTGCCGGCACCCA  58 496
     MAP2779 NONE
     MAP2780 NONE
     MAP2781 NONE
     MAP2782 NONE
     MAP2783 3115228 .. 3115275 +  -2.5  -3.59979   TGCCGAGTGGGGCAT GCTGGCCGTATGCACGTG-ATC AACGG GGTCCGCGACCCGGCGGCCAGC TTTCCCCTCGACACC  48 100
     MAP2784 3116626 .. 3116643 + -12.7  -2.66274   CCACCAACAGGATTC             GGGTGGG CGCG CCCACCC              ATTCGTTGTGCAGGG  64 164
       clpX' 3118911 .. 3118925 +  -5.6  -2.90212   AGACGGTTGACCCTC               CCTTCG GCG CGACGG               TGTGTGCGATCATGC  46 31
     MAP2788 NONE
     MAP2789 3120073 .. 3120085 +  -3.3  -3.28712   CATCTCCGCGCTGAA                GATGG TGT CCAGC                TTCTCCCCCGAGGCC  47 108
        ribD NONE
     MAP2792 3123419 .. 3123431 +  -2.6  -2.75844   CCGACACCTACTGCC                CGGC CTGAC GCTG                CTTTCGGATCGCCCG  38 18
     MAP2793 NONE
     MAP2794 3125432 .. 3125458 +  -3.7  -3.91897   CCCCGGCTCCGCCCC        GGCGTCAGTTCA TGCG TGGAC-GACGCG         TTTGTGGGTAGCGAC  59 144
     MAP2795 3126662 .. 3126673 +  -7.2    -3.767   CTCGAACATGTACAG                CCGG GCGC CCGG                 TTTGGTGGCTCGATG  65 392
      echA15 NONE
     MAP2801 NONE
     MAP2802 3133405 .. 3133418 +  -3.7   -3.4072   CCGCCGACCCCACCC               CGCCG TTGA CGCCG                TTGTCCTCACAGGTG  47 291
     MAP2804 3135608 .. 3135622 +    -7  -3.06796   ATCGCGGGTGCTCGG               GGCGGC GCT GCGGCC               TTGAATCGGGTGGGA  51 7
        arsA 3136960 .. 3136972 +  -7.7   -4.7497   CGTGGGGCCTGGGTA                CGAAC CTC GTTCG                TTTTTCGTCCATACC  85 53
        trkA NONE
        trkB 3141768 .. 3141816 +  -8.6  -3.14564   GCCGGATTACTCGCC GGCGGCGCCGGAGGCCAGC-TCG ACCG CGGCGATGGCCCGCTGCGCCGAC TTGATCGCGGCGTAG  56 46
     MAP2812 3143715 .. 3143747 + -13.4  -2.70932   CGCAGCTGTTGCATG     GCCGACC-CGTCGGCG CTG CGCCG-CGCGGCCGGC     TCGTTGCCCGGCGAC  63 75
     MAP2815 3145708 .. 3145742 +  -5.7  -3.62096   TCAGATTCGTCGACG    TCGACGACGGA-CGAAG CCG CCTCGTTCCGTCG-CGC    TTTGAGCTCCTCCAG  57 223
     MAP2817 3147034 .. 3147052 +    -8  -3.07816   TCGACACATCGTCGA             CCGCCGCG CAC TGCAGCGG             TTGCCTGCCTGCGCC  52 396
        ppgK NONE
        sigA NONE
     MAP2821 NONE
     MAP2822 3151308 .. 3151339 +  -4.9  -2.77222   GCTAGCCCTGCCGAA      CTCGCCCGCCGCC AATGTG GGAAGTGGGCGCG       ATTTCCGGTAATGCT  43 306
     MAP2823 3152358 .. 3152371 +  -8.1  -3.62046   GCCGGCCGAACCGCG               GGGCT GATC AGCCC                TTCTTGAGCCGGTCG  60 19
     MAP2825 3153147 .. 3153165 +    -8  -3.30338   CCGCCGTTTCACTGA             GCGTGCCG CCG CGGCGCAC             TTCTCAGGACATTCT  56 26
        sigB 3154284 .. 3154313 + -23.7  -2.73364   GCTAGGTAGCAGACG       GTATGCCCGCCGC GTCA GCGGCGGGCATAC        TGCTTGCCGTCGACG 100 53
     MAP2829 3158071 .. 3158090 + -11.4  -3.14132   ACCCCACCCGGGACT            CGACGGCG GCGC CGCTGTCG             TTGCTGACCCGGGCC  65 392
     MAP2831 NONE
     MAP2832 3161028 .. 3161038 +  -8.2  -3.14132   GTTTTCGTTGACCTT                 CCGG CAC CCGG                 TTCGTCCACCGCGCA  56 220
        lexA 3164568 .. 3164606 +  -8.6  -3.17051   GGCTGCGGTTCCGGG   CGCTCTTCGGGCTGCGCT TGC GGCGCAGCCAGCTCGGCG   TATTCGTCGTCGGCC  56 369
     MAP2844 3174744 .. 3174762 +  -7.4  -2.73875   GGGCTTGGGCAGATC             GTCGAGCA GGG TGGTCGAC             TGCTGTTGCGCGGCG  49 74
     MAP2849 3179550 .. 3179573 +    -6  -3.05596   GGTGTCGCGAGCGCG          TTGCGCGGACA TGG TGGC-GCGCAA          TTGCATGAAGGCGTA  49 343
     MAP2852 3181591 .. 3181626 +  -9.6  -3.54029   GCCCGGATGATGCGG    CGGGTGGCGGTGCCGGC GGT GCTGGTGCTGGC-CCCG    TTCTGGTTGATCCCG  64 174
     MAP2858 3185593 .. 3185623 + -15.5  -3.12803   GGAACACGTCCATGT      CGTCGCCGATGTCG GGGT CGACGTCGGCG-CG       TTCGCTGCTGGTTTT  71 380
     MAP2860 NONE
     MAP2861 NONE
     MAP2862 3190077 .. 3190098 +  -2.9  -3.00017   TTAAACCTTGGCGAC           GACACGC CGAAAAAC GCGTGCC            TGCTTTAAGTTTCGC  42 63
     MAP2870 NONE
     MAP2875 3206133 .. 3206149 + -11.5  -2.73364   TGTCGACGGCGCGCT              GGGCGCC CTC GGTGCCC              TCGTTGCCGTGCAGG  60 198
     MAP2880 3210265 .. 3210295 +  -3.3  -3.33261   GCAGTCGGCCATCAT      GTACACGCTGTCGGC GAA GACG-CGG-GTGTAC      TTCTCCAGCTTGGCC  47 484
     MAP2883 3212732 .. 3212782 +  -2.5  -3.53091   GCAGACCAGCATGCC GTCCTGGCCCGGATCGGTGCGGCCA CGG TGATC-CACCTGTCCGG-CAAGCAC TTTCACCCGGCAGGT  48 91
         ald 3218618 .. 3218631 +  -8.1  -3.14564   GGTTCTTCAGGGCGG               TGCGG TGCG CCGCA                TTGGTGCCGGCCTCG  54 297
     MAP2894 NONE
     MAP2895 3225745 .. 3225764 +  -3.4  -5.00616   CCGCCGAGCGTGCAC            TGGTTGCG ATTC CGCCGCCG             TTTTTTCGCGCGCCG  79 105
     MAP2901 NONE
     MAP2902 3233575 .. 3233585 +  -2.4  -3.53012   CGGTTGACCGGAACC                 GCCG CAA CGAC                 TTTCGCGGCCGCGCG  48 273
    echA16_2 3235117 .. 3235169 + -10.4  -3.86015   GGTTTCACCGCCGTC CCG-TCCGACGGCTACCTGACCAGCG GCG CGCCGGGCAGCCCGCCG-CGGATCGG TTTCTCCACCCCCTA  74 210
     MAP2911 NONE
     MAP2912 3243442 .. 3243460 +  -8.1  -3.63515   CAGCGCGGTGGCTCC            GG-CGCGC GCCT GCGCGTCC             TTGTTGGCGATCACC  61 272
     MAP2922 NONE
        gorA 3257861 .. 3257885 +  -9.2  -3.05384   GGCCTGTACTGATTT          CGCGGGCACG GGCCG TGTGCCCGCC          TTGCGTCCGGCAAGA  57 29
        nicT 3259184 .. 3259195 +  -7.2  -3.05463   CGGACGCCAGACTGG                CCGG GTGC CCGG                 TTCGCTGCGCGACGT  51 100
     MAP2925 3260380 .. 3260396 + -15.1  -2.55015   CTGGTTCCGACCGTC              GCGCGGG TTT CCCGCGC              TACATTCGATGCACT  71 84
     MAP2926 NONE
     MAP2927 3262036 .. 3262077 +  -9.4  -3.53224   TTCGGCGAAGCGGCC GACCGGCACGTGCACCAGCC GGCG GGC-GGCGCGC-TGCGGGTC TTTGGCGAACAGCTC  64 154
     MAP2947 3282339 .. 3282378 + -12.8   -4.4009   AGTAGCTCGCTGGAA  AAGATGGGTCCGGTCCGT GAAA ATGGGCCGGGCCCATCGC   TTTTCTGGGATCGCC 100 36
     MAP2948 3283244 .. 3283255 +  -7.2  -2.55544   GGGAATGCCCGCCGG                CGCG CCAG CGCG                 TCCATTCCCTGCTGG  48 77
     MAP2951 3286682 .. 3286694 + -10.5  -3.27923   CAATTCGCCCTTCTT                GGGCG CGC CGCCC                TTGGTCGTCTTGGGC  62 500
     MAP2953 3287267 .. 3287286 +  -5.6  -3.04792   ATCAGGCGGCCTGGA            TGCGC-GCC CAC GGCCGCGCC            TCTTCCAGCTCGTAG  47 40
     MAP2957 3291612 .. 3291645 +  -5.7  -3.68222   CGCGTGCAGCGCCTC     GCCGGCCGGCGCCCC GAAC GGGACGCTGCGCTGC      TTGTTGCCCTTGCCC  57 457
     MAP2968 3305243 .. 3305296 +  -9.7  -3.40403   GAATGACGATGCTGC GGGC-ACGGGCCCAGCCGG-GC-CAGCG CCG CGCTGTGCGCCGGC-GTGC-TGTAGCCC TTGTGGTCGGCGAAG  61 512
        lppW 3308775 .. 3308791 +  -2.1  -3.01924   CGCCCGGCAACACGT              AGTCGCC GAT GGAGACC              TCTTCGACCCGCATC  41 336
        dacB 3312041 .. 3312053 +  -3.3  -4.24948   GCGCCCGATTCCCCG                GCGTG TCG CGTGC                TTTTGCGTCTGCTCG  63 95
     MAP2984 NONE
     MAP2985 3320393 .. 3320416 +  -5.2  -3.30124   GCCCGCCTGGTGGCC          GCGCCGACGGC GTC GCTGTCC-CGC          TTCTCCAGCGTGCCC  51 382
     MAP2993 3331563 .. 3331580 +  -4.9  -4.07568   TCGCTTGATTTCGGA             GTGCTTGC GCC GCAA-CAC             TTTTACCACCGCGGC  63 404
     MAP2999 3337131 .. 3337174 +  -8.7  -3.14564   CGCCGGTGTCGAAGA GCTGCCCG-GGCGGCC-GCCG CACC TGGCGGGCCACCGCGGGCCGG TTGGTCACGGCCTCC  56 504
     MAP3001 3340157 .. 3340171 +  -4.2  -2.86071   GACGAAAAACGTGTC               CACACC GGC GATGTG               CTTGTTCATCTGCGC  44 236
     MAP3007 3345375 .. 3345397 + -11.2  -3.44051   CGCGGGTGTCACATC           CGTTGTGCCC CAT GGGCGCATCG           TTGTCGTCGTCCCAG  66 484
     MAP3014 NONE
     MAP3015 3355866 .. 3355921 + -12.4  -3.14132   GGCGCGCGGTCAGCG CCCGGATGGCGCACTCGGTCACCGGCT CCC AGCCCTTGCCCCGGTGCGACG-CCGGG TTGCTGGGGCGCACG  67 426
     MAP3018 3358197 .. 3358223 +  -4.3  -3.78953   CCTTGAATGCGCGGA         TCGCCAATTCG CGTAC CGCGTCGGCGA         TTTCGTCATCGACCT  58 237
     MAP3021 NONE
         ppk NONE
       mutT1 3364311 .. 3364354 +   -24   -2.8805   CCGCTCGCTAGCACA CGAATACCCTCCGGGCGGCA CCGC TGCCGGCCGAAGGGTATTCG TGTCTAGGACGTGCT 100 57
     MAP3027 NONE
     MAP3028 3368881 .. 3368901 +  -4.7  -3.06261   GACTCGAACCTAGAA            CGGCTGA ACCAGAA TCAGCTG            TGTTGCCAATTACAC  45 226
     MAP3031 3372870 .. 3372918 +   -11  -3.15544   ATCGGCGATGCCTTG GCCGGCGATGT-CGGGCGCGCTGC CGT GCA-CGGGCTCGAACATCGACGGA TTGGTCCGGGTGCCG  64 102
     MAP3034 NONE
     MAP3035 3377518 .. 3377546 +  -8.8  -3.50853   GGTCGCGCAGCCGCT        TGCCGACCACCT CGATC GGGTGCTCGGCG        TTCTCCTTGCGCAGC  61 151
        lppZ 3384269 .. 3384281 +  -6.2  -4.07568   GTCCAGCCCGATGTT                GGCC TCATT GGCC                TTTTGCACCAAGAAG  67 479
     MAP3047 3390428 .. 3390439 +  -4.4  -2.50816   GGCGACCCGCAGTAA                CTGA ACGG TCAG                 GTTGGTGGCTCCCAG  41 127
     MAP3051 3395353 .. 3395376 +  -5.2  -3.16564   AGTTCGGCCTTGGAG          GGCCAGCG CCGGTACA CGGTGGCC           TTGCTGGCGTGGGCG  49 454
        lpqA 3400980 .. 3401005 +  -8.9  -3.60098   CGCGGCCGCCCGTCG         GGGCCCGGC CCGGCGAT GCCGAGCCC          TTTGCGCTGCCCGAT  64 370
     MAP3062 3407721 .. 3407739 +  -5.2  -3.14132   CTGGACCTGATCGCG             ATCGCGGT AGC ACCGTGAA             TTCCTCGCACGACCG  49 8
     MAP3063 NONE
     MAP3064 3410624 .. 3410678 +  -3.6  -3.05844   GTAGCCCGTCCCTAC CGTCGAGGGATGG-GGC-TGCACTACG CGAG CGTCGTGGACGCCGCCATCAC-CGAGG TCTTCGACTGGCACG  44 37
     MAP3065 3412108 .. 3412133 +  -4.6  -3.01791   ATCGGCCAGCCACCG         CGGATGCAGGG ACACG CCCGGCG-CCG         TGTTGACGACGGGAT  45 146
     MAP3068 3414441 .. 3414453 +  -4.9  -3.85389   CAAACCAGTCAAGTT                CATTA AGT TAATG                TTTAAGTTATTGAAC  58 146
     idsA2_2 NONE
     MAP3070 3417383 .. 3417395 +  -9.1  -3.14132   CGGCCGCACCTTCTT                CCTGG CCA CCAGG                TTGCTCGCACCCGAC  59 126
     MAP3071 NONE
     MAP3072 NONE
     MAP3073 NONE
        crtT NONE
     MAP3075 NONE
     MAP3076 3422384 .. 3422399 +  -4.6  -3.53811   TGTCCACCGCCTGGG              CCCACA ACGC TGCGGG               TTTGCCCGGGGTCCG  52 306
     MAP3077 3423245 .. 3423256 +  -7.2  -2.55351   CACTGCGGTAGAGGC                GGGC GTAG GCCC                 ATTCGTCTGCCAAGG  48 207
     MAP3080 3427658 .. 3427673 +  -6.1  -3.32343   CAAGGCCCGCGCCTA              CGCCA CCGCCC TGGCG               TTGTCGCCCTATCCG  53 264
         phr 3429401 .. 3429452 +  -9.5  -3.29947   CCCCACCCAGGTGTC CGGCCCGAT-GCGGACC-GGGGA CTTGACGA TCCCCTGGTCCTTAATCGGGACG TTGATGTCGTCCATG  61 340
     MAP3083 3431623 .. 3431637 +  -4.2  -4.72986   GTGGTCTTGCTGGTG               CGCC GCAAGCG GGCG               TTTTTCGTCCCGATC  77 320
        fecB NONE
        adhC 3442810 .. 3442833 +  -7.4  -3.53091   TCACACCGTCGGCGA          TCGCCGGGGA TCCG TCCTTGGTGA           TTTCGCGCACCACCT  58 265
     MAP3096 NONE
     MAP3097 3445395 .. 3445422 +  -6.2  -3.30124   GTCCTGCGCGGCCCG        GGTCGGCG-CCAG CGC CTGGGCGCCCAGC        TTGTCGCAGGTGGCG  53 221
     MAP3105 NONE
        dinP 3453603 .. 3453630 +    -4  -4.07568   GTACCGGTTCCGGGC        GACC-CCGGCCAG GAT CTTGTCGGCGGCC        TTTTCCGGCGACACC  63 170
     MAP3109 3456857 .. 3456889 + -16.9  -2.78384   CGGTCAGGGCGGCGA      TCGGCCCGGCGGCGG CCG CCGTCGCGGTGCCGA      TCTGGTCGCCGACGG  76 295
     MAP3114 3462643 .. 3462680 +  -8.9  -2.78463   GGTGCCCTCGACGCT   GCGCGCGGCGCGCCGCAG GTT CAGCAGC-CGCAGCGCGG   TCTCCTCGGCGAGGT  51 280
        ligB 3467071 .. 3467104 + -12.3  -3.55444   TGTACTGATCACCCG     CTCGACGCGCGCCGG TGCT CTTGCGCGCGTAGGG      TTTCCGCCGTGGCAA  74 33
        cstA NONE
     MAP3119 3471369 .. 3471388 +  -5.6  -3.15861   GGCACCGGCTGCTCG            GGCCGGGT GTAG ATCCGGGC             TTCCTGCACCTCGTA  49 511
     MAP3121 NONE
     fadE1_2 3474503 .. 3474516 +  -3.1  -2.64616   ACCGCCGATCGTGAC               GC-CGT CCG ACGTGC               TCATGTCAATGCCGC  39 343
        emrE NONE
     MAP3128 3479965 .. 3479975 +  -2.4  -3.24166   GCTTTTGAGCTCTCC                 CGGC CCA GGCG                 TTAGGTTCCTTCGAT  44 33
     MAP3129 3480601 .. 3480626 +  -3.2   -3.5627   GTCCTGACCGAGGAC         GGGTTCGGGT TGCGGT GTTCGGACCC          TTTGCACGATGATGT  49 34
       mmpS2 NONE
     MAP3131 NONE
     MAP3132 3487032 .. 3487050 +  -2.3  -4.21275   GATGCCCTCGGCCGC             GCGCAGC AGGAA GTTGAGC             TTTTCGATGCGTTCG  64 96
     MAP3142 NONE
     MAP3143 3498164 .. 3498177 +  -6.7  -3.28712   ACCCGCTGTCGGCGG               GCACT GCGC AGTGC                TTGTCGGCGCAGCAA  54 254
        ccrB NONE
        ccrB NONE
     MAP3151 3505570 .. 3505581 +  -2.2  -2.84693   TGTCCGACGGCGCGG                GTGA GTGG TCGC                 GTTCTTCCTCGTCGA  40 59
     MAP3153 3507287 .. 3507324 +  -5.4  -3.65902   CGCGCCCGCGACCTG   ATCGGCCGGGCCATCGG TTAGC CCGG-GGCCGGCCCGAG   TTTCCGTACCCTCGG  57 5
     MAP3154 3509289 .. 3509318 +  -2.8  -3.53012   TGTTCGGAGCGAAAG       TCGGCTACGGCGT ACGGC ACGC-GTCGGCGA       TTTGCAGCGACGCCG  49 495
     MAP3157 3511657 .. 3511674 +  -9.1  -2.78816   GGGCCGCCGACGCAT             CCCG-GCC CCC GGCTCGGG             TGTGGTACACAGTCG  55 404
     MAP3159 3513157 .. 3513175 +  -9.5  -2.62184   GGCGATTCGGGTGGG             GGTCGGG CCGAA CCCGGCC             TACTGTGGACAGCAG  54 46
     MAP3160 3514254 .. 3514266 +  -6.2  -3.02144   ATCCACAGCGTGGTT                CCGG TGAAT CCGG                TGTTGCCGAAGCTGC  49 200
     MAP3163 3516300 .. 3516314 +  -3.4  -3.15999   GCGGCCCTGAAGCAG               CCTCGG TAG CCTGGG               TTCGATATGTCGCGC  44 17
     MAP3164 NONE
     MAP3165 3518209 .. 3518225 +  -9.3  -2.71712   CAGCCTGCCAGACGG              CCGCGGC GAC GCCGGGG              GTTTCGACGCCCCGG  54 233
        fprA 3528346 .. 3528375 +  -4.2  -2.86164   AGCCACGGCTGAGCG       GCCG-TCGTCGCC GCCGA GAGGACGAACGGC       TCTACTGATTCGCGG  43 29
     MAP3177 3528884 .. 3528914 +  -2.5  -3.02511   CCGGTCAGCCGGCGG      TGCATGGCC-CACGC GAT GCGGGCGGCC-TGAA      TCTTGGCCCGATCGG  41 64
     MAP3180 3530812 .. 3530845 +  -3.6  -3.65046   GCTGCCGCACCTGAT     CACCGACAAGGCGC AAATCC GCGACCTGACGGCG      TTCTTCGCCTGGACG  54 27
     MAP3181 3532611 .. 3532639 +  -5.2  -2.77899   CTGCGGCGAAGGATT       GACCGGTGGGTGC ACCG GCCACCAC-GGTC        TGGTTGATCGCCGGG  45 24
     MAP3182 NONE
     MAP3183 3534430 .. 3534446 + -10.8  -3.53012   CGCCGATGCGGCGAG              CGCCGG CGCTA CCGGCG              TTTGCCGACACACCG  70 419
     MAP3184 NONE
     MAP3185 3536938 .. 3536954 +  -6.5  -3.35813   AGCACCGGGAACAGC              TGACCGA TGG TCGGCCA              TTGATTCACGTCGAC  53 120
     MAP3187 3538037 .. 3538047 +  -3.2  -2.60392   AGGTGCTCGAGCGCC                 TCGC ACT GTGA                 ATTAGTTAACAAGTG  39 15
      fadE24 NONE
      fadE23 3540766 .. 3540821 +  -9.7  -4.36914   GCCGAACTCAAGTAG CGGCCGG-G-CTATCGG-CGTTGCGCGC CGA GCGTGCAACCACCGCGAGACATCGGCCG TTTTCTCGCCGCGAG  83 26
       fadB4 3541913 .. 3541937 +  -4.2  -3.28712   CGCGGTTAGGCGCTC         GGCGCCG-GCGG CAC CCGGGCGG-GCC         TTGTGCCCGCCCAAA  47 32
     MAP3191 NONE
     MAP3192 NONE
     MAP3193 NONE
     MAP3194 NONE
     MAP3195 3547009 .. 3547037 +  -2.5  -3.57144   TCTGGAAGAAAACCC       TCTACGGCGTGT AAGGAG ACA-GCTGTGGA        TTTCACCCTGCCCGA  48 12
    fadE12_3 NONE
     MAP3197 3549453 .. 3549468 +  -2.4  -3.55444   CGGAATCGCGTGCCG              CCCTGG CAGC CTTGGG               TTTCGCCGATGAGGA  48 209
     MAP3198 NONE
     MAP3199 NONE
     MAP3200 3551190 .. 3551208 + -11.6  -3.07895   CCACCCCGGGCAAGC             GCGCCGCG CGC CGCGACGC             TATGTTGAAGATCAC  65 145
        nuoA NONE
        nuoB NONE
        nuoC NONE
        nuoD NONE
        nuoE NONE
        nuoF NONE
        nuoG 3558856 .. 3558887 +  -6.5  -3.40163   TCGGGCACGACCCCT      GGTGGCTGGTGCT GGGCAA GGCGCTGGCCATC       TTCGTGTTCCTCATG  55 137
        nuoH NONE
      nuoI_2 NONE
        nuoJ NONE
        nuoK NONE
        nuoL 3563627 .. 3563637 +  -2.4  -2.80935   GATCGCGCTGATCCT                 GGCG GTG CGGC                 TGTGGTGAATCACCT  40 7
        nuoM NONE
        nuoN 3567148 .. 3567166 +  -4.5  -3.70068   GAATACGGGCTGAAA             CGTAGTG CACGT CACCACG             TTTGGCGTTGTCCTG  55 383
         omt NONE
     MAP3221 3574122 .. 3574148 +  -3.6  -4.26076   GGCCCTCGGACGAAG         GGATTGCCGGAG TTT TTCCGGTGGTCG         TTTTGGTGCCGATCC  65 73
     MAP3224 NONE
     MAP3225 3578877 .. 3578904 + -10.6  -2.74461   CCCCGCGGTGGTGAA        CGATGCCAG-CGC CGA GCGGTTGGCGTCG        GTTTCGACGTAGGTC  57 347
     MAP3228 3582859 .. 3582890 + -14.4  -3.06183   CCCTCGGCGATCCTG      CGGGACTGGCGGAT GGGT GTCAGCCGGTCCCG       TTCGCTGCCGATGAC  69 177
     MAP3232 3587524 .. 3587545 + -10.1  -2.80988   CGCGTCGTCGAGTTC           CAGGCTGCG TTCG CGCAGCATG            TCGTTGATGGTGTGC  54 385
        catB 3593502 .. 3593513 +  -2.2  -3.73775   AGTCGTTGTCGGCGG                TCTG AGCC CGGA                 TTTCGTCCCAGTCCA  55 442
     MAP3238 3595284 .. 3595309 +  -2.4  -3.05384   CGGGCGCCGTGACGA         CCGTGC-CGGC GGGCA GCCGGGCCAGG         TTCGCTGCCAAGCCG  41 29
     MAP3239 NONE
     MAP3240 3597005 .. 3597019 +  -4.2  -2.82516   GCGGCGCAAGAATTC               TCGCGA CGG TGGCGA               TGTCGTCGTCGGCGG  43 159
     MAP3241 NONE
     MAP3242 3598694 .. 3598710 +  -4.3  -3.44146   ACCCGTCCGACGGCC              CTTACCG GCA CGGTGCG              TTCGTTGTCAGCGAA  51 132
     MAP3243 3599231 .. 3599258 + -18.5  -4.19506   TGACGCCATCGGAGA        CGACCCGCCAC AACGCC GTGGCGGGTCG         TTTTCGCATTCGCCT 100 38
     MAP3244 3600439 .. 3600461 +  -3.2  -3.85698   TCCGTGCTGCCGAAA           TCGGCCTAGC GCC GCCGGGCAGG           TTTGTCCGCGCGGCC  56 17
     MAP3245 NONE
     MAP3246 3602921 .. 3602941 +  -5.3  -3.35679   CGGGGTCGGCACCCC            GAGCACGCG ATC CGGGTGATC            TTGTGGCTCAACCAC  53 7
     MAP3248 NONE
     MAP3249 NONE
     MAP3250 NONE
     MAP3251 NONE
     MAP3252 NONE
     MAP3253 3612064 .. 3612103 + -12.8  -3.05844   CTGCCCGGGCCGCGC  TGGCGCGCCGAC-CTGCAC GAG GTGCAGCGCTGGTGCGCCC  TGTTGGAGTGGGCCG  67 385
     MAP3254 3613964 .. 3613985 +  -4.3  -3.53012   ACAAGGGTTTTGACT           GTTGGTGGC GGGC GCCGGCGAC            TTTCGGCGCCGCGCC  52 28
     MAP3255 3616143 .. 3616172 +  -9.1  -3.05384   GGGTATCACCTCGGG       CGAGGCCGGCAGC TTGA GCGGTTGGCCGCG        TTGGGTGGAGACCCG  54 186
     MAP3258 3618491 .. 3618529 +  -8.8  -2.64155   CATCGCCAAGCCGCG  GCTGTGACGGGTTCGGT TTGGGC ACCGGGCCCG-CTCGGC   TACATTTCGGGCAGG  52 19
        pknJ NONE
     MAP3260 3620854 .. 3620888 +  -8.7  -3.01712   CGCCGCCCGCGCACT    CCCCGACGATCAGGC AGGTGAA GCC-GAT-GTCGGGG    TGTTCGGCCCGCCAC  54 292
     MAP3265 3627867 .. 3627887 +  -6.7  -3.29144   ACCAGCACCGCCAGG            TAGCCGCCC AGC GGGCGGGGA            TTGTCGCCGCGGTAG  53 477
     hsp18_3 3628999 .. 3629034 + -12.4  -2.71791   TCGTCAACGCCTGAC    CGCCCGGAGGCGGGCGG CGG CCGCACGCG-CCAGGCG    CTTTCGCGCGCCCGT  65 27
     MAP3269 3629965 .. 3629984 + -10.6  -3.36327   TGCGACGGGTGTTGC            CGGACGCG ATGC CGCGGCCG             TTGTCGATCACGTCC  64 184
     MAP3272 3633042 .. 3633076 +  -5.5  -3.40403   GCCGCGCCAGCCGGT     CGTCGTGGCGGGTGC CCAGC GCGAGCACCACGGCG     TTGTCGTCGGCGGCC  51 283
     MAP3274 NONE
      narL_2 3635897 .. 3635921 +    -7  -3.78934   CGACATCACCGCGGG          CGCGCCGTCC CAGCC GGACAGCGGG          TTGTTCTCCAGCGGC  62 205
     MAP3279 3639946 .. 3639960 +  -3.4  -3.34013   GCGATCGAACAGAAT               CGGTGG CGC CCGCGG               TTACTTGGCGGGCTC  46 57
    IS1547_2 NONE
     MAP3287 3651293 .. 3651322 + -17.1  -2.57795   CGCCGCCGGGCCGCC       GTCGCCGCGCCGG CCGC CCGGGGCGGTGAC        TAAATTGGTACTGAG  80 62
     MAP3288 3652468 .. 3652495 +  -9.7  -3.31461   CGGCGCGCCTCCCGG        CCCGCCGCGGG CGCTCA CCCGGGGCAGG         TTCTCGGGATAGATG  61 207
     MAP3293 3660488 .. 3660505 +  -4.7  -3.53012   CGTGCCACAGTGCAG             CGGTGCC CGCA GCCGCCG              TTTCCACCCCCGCGG  52 179
     MAP3294 3661451 .. 3661466 +  -7.6  -3.13177   TCCCCATCGCGCTGG              CCATCA TGGA TGATGG               TTACGTGTCGGATAT  54 117
     MAP3295 3662838 .. 3662865 + -12.6  -3.53012   CCCCGGCGCGCCGGC        CGTCCTTGCGGG GACG CCCGCGGGGTCG         TTTGAAGCCCAGCAC  72 64
     MAP3298 3666275 .. 3666288 +  -9.5  -2.70932   TGAACCACGCCGCCT               CGGCG ATCT CGCCG                TCGTTGAACGCGAAG  54 177
     MAP3302 NONE
        lipV NONE
     MAP3304 3676520 .. 3676532 +  -4.7  -3.14132   CCCCCGGCGGCACCG                AGGCC AGC GGCCG                TTCCTCCCAGGCGGC  47 438
     MAP3308 3680366 .. 3680401 +  -5.2  -3.68936   GTCGCTGAGGCGCAG    CAGGTCCGACCCGTCGC TCA GCG-CGGCGCTGACCAG    TTCTTCGACTTCGTC  57 180
     MAP3310 3681625 .. 3681658 +  -6.5  -3.21416   CGCCTCGCCCAACAG     GCGGCGC-GCCCACAG CGC CAGCCGGCTGCGCTGC     TTGCTGCTGGAGGTG  51 212
        rhlE NONE
     MAP3313 3685429 .. 3685441 +  -4.7   -3.9461   GGCCAGTTCGCCGTA                GGCCG CCG CGCCC                TTGTTCTTGCGGCCC  61 244
        entD NONE
        entC NONE
     MAP3317 3688846 .. 3688872 + -11.5  -2.54896   ACTCCTCCTCGCGCC         GCGCTGCGGCG CGCAT CGTCGCACCGC         TCGGTTCGATCGCGG  59 453
     MAP3319 3690103 .. 3690115 +  -6.9  -4.77165   TGCAGAAATTTCGTG                GGGGT ACG GCCCC                TTTTCTTCTGCACGC  84 217
       whiB1 3690466 .. 3690495 + -21.5  -3.08996   GGATAACGCAAAACG       GTGCGGCCTCGAC GATT GTCGGGGCCGCAC        TCTTGCGTGCGGGTC 100 44
     MAP3325 3695199 .. 3695219 +  -6.7  -3.61894   CGAGCCGTGCAGTTC            GACCAGGCG CGC CGCCACGTC            TTCTTCGGCGGAGTT  59 422
     MAP3330 3699874 .. 3699890 +  -3.6  -3.08464   TCAGGTCATCAACAT              CGACGG CGGCA CCGTCC              TTCGGTGACTCATGG  45 1
     MAP3331 3700636 .. 3700664 +    -3  -3.15544   GTGCCAAGCGTTTTG       CCGGTGCCGGCGT GCTG GCGTTGGC-CGGG        TTGGTGACGATCGGC  44 136
     MAP3332 3702459 .. 3702480 +  -8.7  -3.62522   GGGCTCCGGCTTGGC           CGGCTC-GAG CAA CTCCGGGCCG           TTGTTGCGGACGTTG  64 74
        aroA NONE
     MAP3335 3705958 .. 3705970 +  -5.5  -3.35679   GGACTTGGTGCCGAC                GACGG CCA TCGTC                TTCTCGATCGCGCAC  51 402
     fadA6_4 NONE
     MAP3338 3707954 .. 3707970 +  -3.5  -3.50853   GGCTCATCAGCACGC              GGGCGGC GGT GCCGAGC              TTCTGCTTCCAGGGC  51 139
     MAP3340 3709955 .. 3709965 +  -2.4  -2.70994   GGGTGCAACAGGCGG                 CGGC GGG GACG                 ATTGTGTGACATTCG  38 6
     MAP3341 NONE
     MAP3342 3711761 .. 3711780 +  -9.2  -3.31792   CAGCGAACATCCGCT            CGCTGCGG GTCT CCGGAGCG             TTGTCGGCGTCGTCG  58 337
     MAP3348 3718352 .. 3718379 +    -4  -3.04144   GGCCGCCACGATCAG        GGTGATGCCGAG CACC CGCAGCATCAGC         TGTTCGGAGTCGGGA  45 510
     MAP3366 3741762 .. 3741772 +  -2.4  -3.33261   TGGGGGTCAGGCCGC                 CGCG TAA CACG                 TTGTCGGAGTTGGCC  45 380
     MAP3371 3746464 .. 3746477 +  -5.9  -3.28712   TCTTCTTGGCCTCGC               GGGTG GAGC CGCCC                TTCTCCGGGAAGAAG  51 189
     MAP3373 3747033 .. 3747044 +  -2.2  -2.88544   CAGCGTCGCCGGGCA                GTAC TGTC GTGC                 TCTGTGAGGCTCAAG  40 66
     MAP3374 NONE
     MAP3375 NONE
     MAP3376 NONE
     MAP3377 NONE
     MAP3381 NONE
     MAP3382 3756819 .. 3756836 +  -3.5  -2.57239   CGCCTTCGGGCGGCC             CGATA-CA TAT TGATATCG             CTATATTTCAATGTT  40 46
     MAP3383 NONE
        ctpC 3759455 .. 3759490 + -14.6  -2.99259   GCGCGGCAGCCAGGG    CGGGGGGCCGGGCGGCG GGA TGC-GCCCGGCCGCCGG    TAGTTATTGTGGCTA  74 106
     MAP3385 NONE
     MAP3386 3761918 .. 3761958 +  -3.2  -3.83568   CGTGAAAGGGCAACT CCGACTGG-G-TGTTCGACG CGG CGTCGAGCTTCACCACCCGG TTGTTGTCGGTGTCG  56 265
     MAP3395 3772577 .. 3772599 +    -4  -3.31144   GGCGGTGCACGATGA           CGTGTTCGCC GGC GGCCAGAACG           TTATCCGGGTAGCCC  49 459
       accD5 NONE
     MAP3400 NONE
         maf 3777637 .. 3777654 +    -2  -3.61398   CCAACGTCGAGCCAA             CT-GACG CCCAA CGTCGAG             TTGTTGGGCCGAAAA  48 44
        sseA NONE
     MAP3403 NONE
       accA3 3781033 .. 3781043 +  -2.4  -3.28712   TCCGGCGAGAGATTT                 CACC GAC GGCG                 TTGTCGGGCCCGGGC  44 44
     Rv0516c 3781682 .. 3781695 +  -2.3  -3.68529   CGAGATGCCCACCCG               CTCGG CGAT CTGGG                TTTGGGTCATCGACT  51 74
     MAP3412 NONE
        aldB 3788892 .. 3788906 +    -5   -2.6927   CATTGTGGCCGGTGT               CTCATG TCG TATGAG               TACTATCTGACACAT  43 44
     MAP3414 NONE
         lhr NONE
         nei 3795098 .. 3795137 +  -9.8  -3.36327   GCCGATGACCGCGGC  GGGCAGGTACTGCTTGCC GCCG GGCCAGGTGTGCCCGCCC   TTGTCGATCCGGTAG  61 106
     MAP3418 3796925 .. 3796941 +  -7.9  -3.17075   GTCGTCGTAGTCGCG              CCCGTTG CGC CGGCGGG              TTCCGTTGCCGCCCG  54 474
     MAP3425 3805149 .. 3805168 +  -6.3  -2.66272   ACCTGCGCACCCGCC            CGGCCCG CAACAT CGGGCCC             TGACTTTCCGTCGCG  46 3
        deoD NONE
        pmmB 3810871 .. 3810886 +  -3.2  -3.53012   GCGGCAGTGAACACT              CGCGCGT CGG GCGC-CG              TTTCCCCAACCGCCG  50 124
     MAP3432 3812378 .. 3812404 +  -2.8  -3.31905   GCCGCCCCCATCACC         GACATCTGGGGC TGA GCACCAGGTCGC         TATTCTGTGCCGCAT  46 11
     MAP3433 3813720 .. 3813740 +  -9.6  -3.54543   GTCGACGGCCGGCTG            CGCCGCGG ATAGC CCGCTGCG            TTTGACGGGCTAGGT  64 14
     MAP3434 3815219 .. 3815253 +  -2.8  -4.07687   GACCGTCGCGATGGC    CTGCAACGCGGTGAA AATGCC TTCTCC-CGTAGCGG     TTTTCGGCGCCGGCT  60 497
        sdhC NONE
        sdhD NONE
        sdhA NONE
        sdhB 3824360 .. 3824372 +  -3.3  -4.07568   GCGTCCCCTTCTGCC                CGCGA GCG TCACG                TTTTGCCCGCGAGCG  59 73
     MAP3445 NONE
     MAP3447 3827340 .. 3827354 +  -3.5  -3.04144   GCACCTCGCGGGAAT              GCGCCG CCGA CGG-GC               TGTTCGCGATCCGCG  44 74
     MAP3448 NONE
        sugI NONE
        nagA 3831468 .. 3831481 +  -3.1  -3.33492   GGCGACTGGCTGGCC               GA-CGC GTA GCGATC               TTGTAACATCGGTGC  46 96
        sugE 3832165 .. 3832181 +  -2.9  -3.54424   AGCACCGTCCGCAGA              TAGATCG ACG CGACCTG              TTTGAACACCTCGAA  48 308
     MAP3454 3834928 .. 3834938 +  -2.4  -3.30124   GCTAGTTAGTCAGCT                 CCCG CCG CAGG                 TTCTCGGCGATCGAG  44 32
        metC 3840212 .. 3840224 + -10.5  -3.28712   CGGCGCCGACCCGCA                CGCCG TGG CGGCG                TTCTGACGGACCCGG  63 7
        metA NONE
     MAP3459 3842608 .. 3842638 + -19.6  -3.57144   ATGGGTAGCAGGGTG       CCGCCGCCGGTCAG ACG CCGTCCGGCGGCGG       TTTCGAGGTCGGCCA  93 485
     MAP3461 3844350 .. 3844368 +  -7.3  -3.28712   CCAACTGCCGACGAT             GCCCGGC CAGCT GCCGAGC             TTCTGACCGAGGCGC  54 1
     MAP3464 NONE
     MAP3465 3849476 .. 3849502 +  -4.3  -2.87026   ATATCCGGCTGAAAC        GCT-GAGGCCGG CCGG CCGGCCGCGAAC         TCTAATCTGGGTGTG  44 21
     MAP3466 3852230 .. 3852242 +  -5.5  -4.62872   TGCGGCGCGGTGGTG                CAGCC AAT GGTTG                TTTTTGGCGGTTCCT  79 278
        spoU 3859900 .. 3859928 + -14.5  -3.32268   GGCTGTAGCGGTCGT        GCGGGATGCCGAG CAG CTCGGCGGCCTGC        TTCTCGCCGTCGTTG  75 209
     MAP3477 NONE
       otsB2 3866567 .. 3866583 +  -3.6  -2.73875   CACCGGCGAGGTGAA              CCGCGA CGCGA TCGAGG              TGATGTTGGCCGCGA  40 172
     MAP3480 3868790 .. 3868821 +  -4.2  -3.02471   GCTAACCATCGCAAA      CCCTTCCCAGCGGA GCCG TCGGCAGGGCAGGC       TATCTCTCATGCCCA  44 90
        lpqD 3869597 .. 3869626 +  -4.9  -3.18239   CCAATCTCGGCGGTT       GACGTGCGCGGCCG GCA CCGCCACG-ATGTC       TTCATGCGGTATGTC  47 79
       acrA1 NONE
     MAP3483 NONE
        iunH 3873273 .. 3873293 +  -5.3  -3.99481   CGGTTGCCGGTCACC            TGCGCCGGT GAC GTCGGCGGA            TTGTGTTTTCATGAA  63 86
      kasB_2 NONE
     MAP3486 3875846 .. 3875860 +  -2.1  -3.75105   TCGCCGCGTCGAACA               TGTTG CACCA CAACG               TTATTCGTAGCTTCC  51 1
     MAP3490 NONE
     MAP3491 NONE
     MAP3492 3885263 .. 3885281 +  -2.2  -2.70932   TAAGATAATACAGCG             CCTGCGCC GGC GGCGGGGA             TCCTTGGCGGACGGC  38 198
     MAP3493 3886386 .. 3886402 +  -2.1  -2.78816   AAGCTTCGAGGGTGA              GGCCGTC ATC GAGGGCG              TGTACTGAGACGTGA  38 1
     MAP3494 3887922 .. 3887971 +  -3.3  -3.16564   AGGCGAAGGAGACGC CCTTGTCGATCATGGCGCCGTCG TCGG CGTAGGTGTCGTGGGCGGCGAAG TTCATGCCGTCCGAG  45 127
     MAP3496 NONE
    fadD12_2 3891585 .. 3891596 +  -7.2  -3.05463   GGTCAAACCCATTGT                CGCC GTGC GGCG                 TTCGGTGCCCGGGGT  52 317
     MAP3501 NONE
        adhD 3899219 .. 3899235 +  -3.6  -4.09685   TGATCTTGCGAAAGC              GCGGGT CCTGC AACCGC              TTTTCCACCATCGGG  61 231
     MAP3507 NONE
     MAP3508 NONE
     MAP3509 NONE
     MAP3510 3909106 .. 3909118 +  -3.3   -4.2828   GTGGGCCCTGTGCAC                GCCAT CGC AAGGC                TTTTCGTGCATAACC  63 59
     MAP3511 NONE
     MAP3512 NONE
     MAP3513 3913525 .. 3913546 +  -2.9  -2.90075   GCCCAAATCAGGCCC           CGCACAG CGCAAATC CGGTGCG            TGTCCTTCCACGCGA  41 51
     MAP3514 3916095 .. 3916106 +  -7.2  -3.28712   TCGGTGGTCACCACC                CGGC CGCT GCCG                 TTGTCGCGGACCGCG  55 391
     MAP3516 NONE
     MAP3517 3919181 .. 3919210 +  -5.5  -3.02043   TCTCGGCCAGCACTT       CCGGGGTCGACGC CTCG GCGCTGCCTTCGG        TCTTGGCGCCCACTT  47 185
     MAP3519 3920869 .. 3920903 +  -5.7  -3.30124   CGACCTGGATGGGGT    CGCCGACGTTG-ACCTC GTT GAAGTACCACG-CGGCG    TTGTCGGGGCTCAGG  51 160
     MAP3521 NONE
      oxyS_1 3923648 .. 3923665 +  -6.9  -3.63515   TGCGGGGCCTCGTCG             CCGCGGT AGAC ACCGCCG              TTGTTGAGGATGACG  59 280
       fadD7 3927400 .. 3927413 +  -3.7  -3.30124   CACCCTTTTCCATCT               GGGCG CGCA CCCCC                TTCTCCACGCTCGGA  47 481
        pepA 3930972 .. 3931018 +  -8.7  -2.77899   CGCCGGCCTGACATC CGCGCCGGTG-AGAGCGGGTCGG TGG CCAATTCGCTTGGCACCGG-GCG TGATTCGTCGCGGCC  52 30
     MAP3528 NONE
     MAP3529 NONE
     MAP3530 3935075 .. 3935121 + -14.2  -2.73875   GGTGGCGGGCTGGGC CGGTTGCGCCGGCTGGGCCGGT TGG GCCGGTTGGGCCGGCGCCGCGG TGATGTTGCCGGAAA  69 99
     MAP3535 NONE
     MAP3536 3940379 .. 3940409 + -13.2  -3.06796   GGCCCAGGCGGCCAT       GCAGGCCAGCGACG CCT CCTTGCCGGCCTGC       TTGCATAGCCTGAGC  66 515
     MAP3538 3941902 .. 3941914 +  -4.7  -3.53091   CGTCGTGCAGCACCT                GCGGC ATG GCCAC                TTTCACCGCCGCGAT  51 375
     MAP3542 3945562 .. 3945582 +  -9.7  -3.53012   CGGTGATCCGTGGCG            CGACGCG CGCCGGC CGCGTCG            TTTAACCACCCCGGG  64 35
     MAP3543 3946237 .. 3946281 +  -2.7  -3.05844   GCTCGGAGGTGATCA GCCGGATCTCGGTGCGGATG GCGTAG CG-CAGCACCGACAGCCCGC TGTTGCGCTCGCGGG  42 291
     MAP3545 NONE
     desA3_2 3949203 .. 3949242 +   -15  -3.14132   GCGGGACAACACGAT  CG-TCACCGTGCCGTCGCT GTT GGCGACGGCGCTGTGGCCG  TTGATCGAGCACCGG  73 269
     MAP3549 3951985 .. 3951998 +  -3.7  -3.00946   GGTTCCTGGCCTAAT               CCCGC GCCG GCGGC                TACTTTCTCAACACA  44 27
        ephF 3953340 .. 3953364 +  -6.3  -4.28254   CGGACGCATCCACGG          CCGGTTCCACG ATT CCTCGGACCGG          TTTTCCGTCTTCGAC  71 462
     MAP3553 3955794 .. 3955815 + -12.3  -3.34895   CGCCGGTGTAGCCGA           CCCGG-GTGG ACA CCACGCCGGG           TTGCTTGCGGATGAG  67 460
     MAP3555 NONE
     MAP3556 3957714 .. 3957743 +  -2.7  -3.01712   CCGGGAAGGGTTGGG       CGCGGATG-GGCGT TGC ACACCTCACCGGCG       TCTTGAGGAGGAACC  42 201
     MAP3557 3958221 .. 3958278 +    -7  -2.71011   ATCGACACGATCAGC CCGTCGCGGGTGTCGAAAATGCACA CGAACGGGC TGT-CGTACTCGACGCCCGCGGAGG TGGTTCCGGCGGCCT  46 104
     MAP3559 3959514 .. 3959530 +  -2.1  -4.59853   TCCAGCAAATCCACT              CGCTTTG ATT CGCGGCG              TTTTTCGCACCTTGG  70 18
     MAP3560 3960234 .. 3960247 +  -4.5   -2.5805   CCCCTCAGGAATAAG               TGGAC CGTA GTCCG                GTTATACCGGGTAGT  42 101
     MAP3561 NONE
     MAP3562 NONE
     MAP3563 3962910 .. 3962923 +  -3.7  -2.52464   TGCGCGCCCACCTCG               GCGGG TCCA CCGGC                TGACTTCCCCCGAGG  40 9
     MAP3564 3963924 .. 3963938 +    -7  -3.62572   CCGGCTGGCGCGCGG               CCCCGG TTA CCGGGA               TTTGACCTGGTCATC  61 50
     MAP3565 3965560 .. 3965589 +  -2.7  -2.57931   CCGGATCCTTCCTAT       TGCTCTCCCAACC AGAT GGTTAGGATCGCG        GTTATCACCGATGAG  39 61
     MAP3566 NONE
     MAP3567 3968224 .. 3968257 + -10.2  -2.77899   GCGCTGCGCGATCAT     CGCCGAGATCTGCGC GCGCA GCGCGGG-CGCGGCG     TCGTTGCTGCGCAGA  57 261
     MAP3571 3970685 .. 3970726 +  -7.1  -2.53263   GGCCTGCGGCGCGGC GCGGCGACCGGGTTAGGGT GTTC ACGCCAACGGGGTCGCCGA  TGAGTTGCCGGTAGG  47 75
       pntAA NONE
       pntAB NONE
        pntB 3973814 .. 3973830 +  -9.3  -4.42639   TAGTCGCATAGCCGT              CGACGGG ACA CCCGGCG              TTTTGCTTAAACTGT  83 226
     MAP3575 3974560 .. 3974617 +  -3.7  -3.75169   GGGCCCCTGACCCTC TCGTCGTAGCCGACGGACGCGGAACCG CCGG CGGCTCCGGGCCGGTAGGCGCCGCCCA TTTAATGGACTAGTG  54 31
     MAP3576 NONE
     fabG3_2 3976513 .. 3976535 +  -4.7  -2.62184   CTGGTCACCGACGTG           CCGCACAAG CAGTT CTAGCGCGG           TGCTATAACCGCGAA  42 8
     MAP3578 3977877 .. 3977921 + -12.2  -3.14132   CTACCTCAACGCCGC GGTGCTGTTCGACTGATCCCGG CCG CCG-G-TCAGTCGGTCGGCGCC TTGATCCCCACCGCG  69 10
     MAP3583 NONE
     MAP3584 NONE
     MAP3585 3983834 .. 3983880 +  -4.9  -2.78816   TGGGGCTCGGACGGC CTAGCTACGGGC-GCTGACCGG CAGC TCGGCCAGCAGCTCGACGCGGG TCTCGTCGAAACTCA  43 9
     MAP3587 3985804 .. 3985826 +  -6.9  -3.63968   TCAAGGCGCGCCGCG           GCTCCTGAC CGGCC GCCGGGAGC           TTTACAAATTTGCGC  61 18
     MAP3588 NONE
     MAP3589 NONE
     MAP3590 NONE
     MAP3591 3989490 .. 3989500 +  -2.4  -3.02511   GCTGGCCCTGAACCG                 GCGG TCC CCGA                 TATTCGGCGGCTGGG  41 74
     MAP3592 NONE
     MAP3593 NONE
     MAP3594 NONE
     MAP3595 3993630 .. 3993683 +  -5.7  -3.05384   GGTGATGGTGCGCCC GCCGGGGGCCGTCAGGTCGATC-GCA GTC TGCAGCGCGGCGGGATGGCCGACGGC TTCGATCACCACCGC  47 298
     MAP3597 3994987 .. 3994997 +  -2.4  -3.51032   CGGCGCTGGGACTTT                 CGCG TGC CCCG                 TTATGCTTCGCGCAT  48 45
     MAP3598 3995732 .. 3995778 +  -7.8  -3.16564   CGAACTCGAGGCCGG CGATGGTCTCGGCGTCGCCG GACCCGA CGGCCGCGGCGAGCGCGTCG TTGATGCGATCCAGC  54 306
     MAP3600 NONE
       fadD5 3997981 .. 3997998 +  -3.3  -3.44622   ACGCTGTAACGTTTG             CCCGTTG TTGA CGAAGGG              TTAATTGTGCGGATG  48 98
     MAP3602 3999122 .. 3999133 +  -7.2  -2.75183   GCCTCGACGAACGTC                GGCC AGAT GGCC                 TGGTTCGGTGGGGGT  48 124
     MAP3603 NONE
      mce1_2 NONE
     MAP3605 NONE
     MAP3606 NONE
     MAP3607 NONE
        lprK NONE
     MAP3609 4008197 .. 4008213 +  -2.1  -2.60075   CAGCCGGCTGAACCC              CATCGAC ACG GACGACG              ATTCGTTGAGCCCCC  38 30
     MAP3610 NONE
     MAP3611 NONE
     MAP3612 NONE
     MAP3613 4011173 .. 4011183 +  -4.6  -3.18681   AGCGGTGGACGGTGG                 CGGC GCT GCTG                 TTGCTGACCTTCGCG  47 94
     MAP3614 4012221 .. 4012233 +  -4.7   -4.4261   ACGACGGGAGTGGCG                GCGTC GTA GTCGC                TTTTGGTCTTGGGCC  70 412
     MAP3619 4017315 .. 4017328 +  -9.5  -3.21276   GGTGCTGGGGCCACC               GCCGG ACAG CCGGC                TGTTCTAGCCCGGAA  59 4
     MAP3622 NONE
     MAP3623 NONE
     MAP3624 NONE
        bglS 4024406 .. 4024420 +  -5.7  -2.78384   CGCACCTACACTATA               TACCC CCCAC GGGTA               TATAGTAAACGGCCG  45 266
     MAP3627 4025164 .. 4025205 +  -6.4  -3.53811   GGGTGAGGTCGGCGA CGGCCTGGCGCG-CGGAGG TGAGT TCGCCGATGCGCGAGGCGG TTTCGCCGGCGTAGA  56 52
     MAP3630 4026858 .. 4026873 +  -2.4  -3.28712   GAGCTTGACGTACTT              GGCCAG CACC CCGGTC               TTGTAGCGGGGCGGC  45 153
     MAP3632 4028930 .. 4028958 +    -3  -3.01712   TCCGCCGCCATCGCG       CGCCTGGTTCGCT CCTG ATCGC-CCGGGCG        TGTTGCCCGGCCAAG  42 8
     MAP3633 NONE
     MAP3634 4031476 .. 4031495 +   -15  -3.53091   GGCTAGCTCCGGATT            GCCCCAGC AGGC GCTGGGGC             TTTCGCGGCGACCAT  81 58
     MAP3635 NONE
     MAP3636 4035132 .. 4035186 + -11.3  -3.61398   CGGGTGCACGGGCCG GTCGGCCCCG-GCGATGGCCTTGGCG ATGC CGTTGCGCCCATTGCGCGCGGCCGGC TTCTTGGCCCCCGCC  70 409
     MAP3638 4038569 .. 4038600 +  -7.9   -4.7497   TCGGGTGACGGCCGT      CGACCGTGGGCCT TACGTC GGGCTTCCGGTCG       TTTTTGCTGCGTAGG  85 33
     MAP3640 4041206 .. 4041241 + -11.1  -2.58544   CTGGGCCGACAGCCC   GCCG-CC-GGCGCGGCG GCGC TGCCGCGCCGGGTCGCC    ATTCTCGCCCTGACC  56 86
     MAP3644 NONE
     MAP3645 NONE
        pckA 4050405 .. 4050462 +  -9.1  -3.79906   AGGCGCTCAAGCAGC GGCTGTCCGAA--GCCGGCTGACCCGG CTCAGC CCGATTCAGCCGGCGGTTCGGCGGGCC TTCTTCTCGACGTAC  71 6
       fadD4 NONE
     MAP3650 4054550 .. 4054602 +   -11  -3.18681   TCCGGCGCGACCTGC CAGCCG-GGCTGGGGCGGGGGCCAG GACC CGGGCTGCTGGCCCTGCCACGGCGG TTGCTGGCCTTGGCC  64 419
     MAP3652 NONE
     MAP3653 NONE
     MAP3654 4059634 .. 4059662 +  -5.7  -3.06671   CGCGATGTGACCTCA        GCCGGCCGGCGTC AGC GCGGCCCGCAGGC        TGTTGCACTGGCTGT  47 31
        lipC NONE
     MAP3657 4063529 .. 4063555 +  -2.8  -3.14132   CGCCGTTCCGGCCGA         CCGTTACCATCG GTC CGACGGTCGCAG         TTGGTGCGCCACCGA  44 100
     echA1_2 4064408 .. 4064432 +  -2.7  -4.86001   GTGATCTAAGCTACA          GTCGGACATGA CAC TTTTGGCCGGC          TTTTTGTAACGTGCT  77 54
     MAP3659 NONE
     MAP3660 4066491 .. 4066513 + -11.2  -2.70932   TCACGGCCAGCGACG           CGGCGTCGGC GTC GTCGAAGCCG           TCGTTGACGAAGGCG  57 200
     MAP3664 4071025 .. 4071082 +  -8.4  -2.82635   TGCGCGATCAGCGTC GC-CGC-CCGGC-GATCGGCGGCCACACC GGC GGTGTGCCCGCCGATCCGATAGAGCGCGA TCTCGTCGTCCCGGT  51 112
     MAP3667 4075276 .. 4075302 +  -7.3  -3.28924   GCTCACCCATAGGGG        CCC-TGGCGC-TC GAA GATGCGCCGCGGG        TTGTCGACGAGCATG  54 69
       fadE4 4078128 .. 4078181 +    -4  -2.62396   GAGGTGACATGACGA GAACCTCCGA-GTGAAGTGCGA GCTGCTTAGGAA ACGCACT-CACCTCGGAGGTCC TCATGTCCCACCGTA  40 75
     MAP3670 4079391 .. 4079438 +  -5.9  -3.13475   GGGCGGCAAGACGCT CGGCGCGCGCAGGGCCGGGCG GCAAGA CGCTCGGCGCCGCACCCCCCC TTGACTGTGAGATTG  51 243
     MAP3671 NONE
        nrdB 4081384 .. 4081404 +  -6.7  -3.14881   ATGTCGTCGATGAAC            CGCTGCTGC TCG GCCGCATCG            TTGGTCCAGGCGTTC  51 297
     MAP3674 NONE
      ilvB_2 4084338 .. 4084369 +    -3  -3.74693   GAAAAGCCGCCGCGG      CAGCGACGG-TCATT GAC AATGGGCTGATGCTG      TTTCGTCAGCTGGAG  53 39
      oxyS_2 4085305 .. 4085341 +    -3  -3.02144   CTAGCCGCCACCGGC   CGT-GAT-CGGCCGGG CCTATCA CCCGGTCGGAACTACG   TCTTGGACACCCTCG  42 37
     MAP3677 NONE
     MAP3678 4087242 .. 4087267 +  -4.5  -2.52464   TGTCCGTGACAATCC         CGGCGGCCGCT CCGT AGCCGGCGCCC          TCGCTTCGAGGGGAC  42 103
     MAP3679 4088577 .. 4088613 +  -8.6  -3.43492   GTCGCCGGCGTAGCC   GGCGAGC-TGGCCGCTC TCCA GCGCCGCCACGATCGCC    TTGTGGTCGGTCTCC  61 284
     MAP3681 4090354 .. 4090374 +  -8.1  -4.56702   GGACCGCTCGTCGAC            GACGGCGGC GGG GCCGCCGAA            TTTCTTTGATTGCCC  79 42
     MAP3682 NONE
     MAP3683 4093397 .. 4093434 +  -9.7  -2.57132   CAGCGCAACGAATCA   CGTGCCGGCGCGCCCGGG GGA TCCGCGT-CGGCGGCGCG   CTTGTAGCGACCACC  54 68
     MAP3684 4095516 .. 4095537 +  -4.3  -3.10715   CTGTATCACGGCAAG           CGCGCCG-CC ACG GGTCGGCCTG           TTGGATGCTCATGCC  47 168
        lpqI NONE
     MAP3689 NONE
     MAP3690 4105427 .. 4105469 +  -6.1  -3.78329   GGGTGATGCGCAGCA CGGTCGGCGGCGGCGGCAGC TTGG GCTGCTTCTGCGGC-GGCGG TTTGGGTTGGTCGGA  62 353
       fadA2 4108983 .. 4109017 + -20.1  -4.82901   CGGGCGTCCGAGAAG     GGCCGCCGCTGGA GTGAGGGGA TCCAGCGGCGGCC     TTTTTCTGCGCCCGA 100 202
     MAP3695 NONE
     MAP3696 4112765 .. 4112788 +  -2.2  -4.67635   GTTTCATCGCAGCGG          GTTCCGCCGC CTCG GCGCCTGATC           TTTTCTGATTTTCCG  70 4
        nirB 4120573 .. 4120598 +  -4.6  -2.71712   CCTCATCCCCGGCCG         CGGTGTCGGG GTGCTG CTCGACGACG          GTTTCCCAGGCGGCG  43 117
        nirD 4121077 .. 4121116 +  -2.9  -3.60296   CAGCAGCGGGCCGAA GACCGGGCCGATGAACATGC CCT GCACGATC-TCGGC--GGTC TTTGCCATCCCGGTG  51 228
        narU 4130470 .. 4130488 +  -7.3  -2.62184   TCAGCGGCATCGAGG             ACCGGCG CCGGC CGCCGGA             TCGTGTCCCGGCGCC  48 300
       fadD2 4133192 .. 4133223 +    -5  -3.72695   AAGATCCTCAAACGC      GAGCTGCGCGAGAT GGAG GTCTAGCGGCGCTC       TTTGATGGCCCGGGT  55 2
     MAP3715 4133887 .. 4133901 +  -5.6  -3.08133   ATCAGTAGATACTCG               GTGCCG GGC CAGCAC               TTCAGTAGATACCTA  49 301
     MAP3719 NONE
     MAP3720 4140183 .. 4140195 +  -3.3  -2.71712   ACCAACACAGGCGAA                AGTCC GTC GGACA                ATTTCAAGCGCGACA  40 301
     MAP3721 4141948 .. 4141974 +  -7.2  -3.58343   CGGGGGCGGCTGTCA         CGGCGAGTCG AGCGCTC CGCCTTGCCG         TTTGGCCGTCATCGC  58 187
     MAP3722 4143155 .. 4143165 +  -2.4  -3.64822   TGTGAGGCGCTAGGC                 CTCG GCC CGTG                 TTTCGGTGAGCCGGT  51 28
     MAP3724 4145272 .. 4145283 +  -5.8  -3.54543   CGATCAACACCCATA                TCCC GCTT GGGA                 TTTCGAGCAATCGGT  54 496
     MAP3725 NONE
     MAP3726 NONE
     MAP3727 NONE
     MAP3728 NONE
     MAP3729 4151568 .. 4151599 +  -2.2  -3.73224   CAGCTTTCAAAAGTT      GTTGACATTCGGATG TCC CGCCCGAAAG-CGAC      TTTGCTGAACGATCG  51 518
     MAP3730 4152407 .. 4152429 +  -3.5  -3.95073   CACCCGGTCACTGTT          GTAGCTCAGA ACAA TCTGAG-TGC           TTTGTCGCTGTAACA  59 102
     MAP3737 4161501 .. 4161515 +  -3.5  -3.65314   CACGGCCCCAAGACG               CTCGG GAAGG TCGAG               TTCTTCGAGATTGAC  53 509
     MAP3740 NONE
     MAP3741 4173555 .. 4173568 +  -3.7  -4.09739   CGCCGTCAGCGTCGC               GGACG GCAC CGACC                TTTTCACGGCGTTCG  61 42
     MAP3742 NONE
     MAP3743 4179212 .. 4179229 +  -4.1  -2.71011   TCCTGGCCGCGACCG             TACCGTG ACTT TGCGGTA              TCATTCGCGGGCGAT  41 18
     MAP3744 NONE
     MAP3745 NONE
     MAP3746 4181684 .. 4181719 + -22.8  -3.60627   ACGACTGATCGCCAA    CAGTTACCGCCTCGAC TCTC GTTGAGGCGGTAACTG     TTTCGCGTGAGATGC 100 252
     MAP3749 4185959 .. 4185972 +  -2.4  -2.59431   CCTACCACGGCGATC               TCGA GACTCG TCGA                TCCGTTGTCCGAAGG  38 95
       mmpS1 NONE
     mmpL4_5 NONE
      fadD28 NONE
     MAP3753 4192774 .. 4192785 +  -5.8  -3.21276   GATCGGTTGATCCAT                CGCT TATG AGCG                 TCTTGTGGCCCAACG  49 84
     MAP3754 NONE
     MAP3755 4193842 .. 4193868 + -14.5  -3.14878   TACCGGTATGTTCGC         CGGTCATCGTG CTCAC CGCGATGACCG         TGTTGCCTTCGGCGA  76 90
     MAP3765 NONE
     MAP3766 4212194 .. 4212220 + -20.8  -3.06915   GTTCGTGGCGCCACC         GGCGCTGCGGCC TTC GGCCGCCGCGCC         TTCCGTGACATCGGT 100 318
     MAP3770 NONE
     MAP3771 4215570 .. 4215581 +  -3.6  -2.72991   CGTCGCGATCGGTGG                TCGG CGGG CCGG                 TAGTTGGGCGTGTGG  41 264
     MAP3777 NONE
     MAP3778 NONE
     MAP3779 NONE
     MAP3780 NONE
     MAP3781 NONE
     MAP3782 4230695 .. 4230705 +  -2.4  -2.52464   GGGTAAGGCAGTCAG                 CCAG ATG CAGG                 TGAATTACCGAAACC  37 35
     MAP3783 NONE
     MAP3784 4231353 .. 4231370 +  -9.8  -2.79098   CGCGACCAGGCCGAA             GCCGCC AAATGG GGCGGC              TAGTTCGTGGCTGAA  57 5
     MAP3785 NONE
     MAP3786 NONE
     MAP3787 NONE
     MAP3788 4236320 .. 4236344 +    -5  -3.53012   CCATCCGGTCACCGA         GGCCGGTG-AT GATC ATCCGCCGGTC          TTTGGCCAGCACCGG  51 173
     MAP3790 4238691 .. 4238712 +  -4.3  -3.65902   TCGGCGTCGGCGTCA           TCTCCGGCC AGCA GGTTGGTGA            TTTCGGTGGGGTCGG  55 404
     MAP3793 4241068 .. 4241085 +  -3.3  -2.72152   TGGCGACCTTGTAGT             GCAGTGA CAAC TCGCCGC              TGAATTTCTCGTCGA  40 125
     MAP3795 4242117 .. 4242155 +  -2.3  -4.25104   GTGTTTCGGCCTTCG  GCTC-CGGACCGCTCGG GCTAAAG CCGTGCGG-CGGCGGGC  TTTTGGTCACGGCGC  62 5
     MAP3796 4243245 .. 4243260 +    -6  -2.66316   TCGTTGCCGATCGAG              GGGCCG TAGT CGGCCG               TGATGTCCTCGGCGA  43 375
     MAP3799 4245254 .. 4245280 +  -3.7  -3.86346   AGACGATCGCTGCCG        CTCACCG-TGGTC TGA GTCCAACGG-GAG        TTTGTCAAGGGATCC  57 11
     MAP3800 4247438 .. 4247452 +  -4.2  -3.16055   GTCGCGCGCGGGTAG               CGTGGT GTC ACCAAG               TTCATGCGGGATTTA  45 77
     MAP3801 4249075 .. 4249129 +  -2.6  -4.08394   CTGCGCGAGGTGTTC GAGCGGGTCAGCAAGTTC-GTCGCC GCTCCG GGCGCCCGGACCGGCTGGTCCTCCC TTTTCGAGGACCTGT  58 178
     MAP3803 4251140 .. 4251152 +  -4.7  -3.73072   CGGGATGCGGCCCAA                CCCCG GCG CGTGG                TTTCATAACACCGTT  55 48
     MAP3804 4252288 .. 4252298 +  -3.2  -2.73364   CGGGGATCAGGTTGG                 TGTC GAA GACG                 TCGTTGCGGTCGACG  40 256
     MAP3806 4254673 .. 4254694 + -10.8  -3.57462   CTACAACGGGATTCG           CGCGCTGG CCTGAC CCGGCGCG            TTTCGGCGTCACATC  70 13
     MAP3807 4255511 .. 4255539 +  -7.9  -3.23216   AGCATGCCGAAATAA        CCGCGGGCCGCCC ACT GCGCGGCGTGCCG        TTCCTCGTGGTGCAA  54 128
     MAP3811 4259462 .. 4259495 +   -21  -3.99678   CTTCGTTCGCTTACA     GCGGGCCCGCCGGT TTGCAT GCCGGTGGGCCCGC      TTTCGTTGTGGGAGT 100 43
     MAP3813 4261342 .. 4261395 + -11.8  -2.70532   GTTTTATGCTGGGGT GGACGGGCCGGTGA--ATTGGAG-CGC TTG GCGACTCCTGTGGTTCCCGGCCCGTCC TGCCTTTCTGGCGCT  60 212
     MAP3815 4263748 .. 4263771 + -11.8  -2.78384   GCCTGCCGACCGTAG          CGGCCCA-TAG CAG CTACTGGGCCG          TGTCATCGCCGGAAG  62 118
     MAP3816 4265627 .. 4265637 +  -8.2  -2.62616   AATCGTGCGCCGTCG                 CCCC GAT GGGG                 TCATATACCAGGTCA  50 461
     MAP3818 4267894 .. 4267910 +  -9.5  -3.25192   ATCGAACCCGCGTTC              TCAGCTT GGG AAGCTGA              TGTTCTGCCATTGAA  61 172
     MAP3819 4268753 .. 4268771 +  -2.4  -3.24188   TCCGCTGAACGCGCT            GCGCAGC AGTTAG GCT-CGC             TTGGTGCTGCTCTCC  44 33
         dcd 4269434 .. 4269447 +  -2.3  -4.22678   GTGGCGATTGCGCAA               CACCT TTGG AGGGG                TTTGTCTTGAATATC  62 112
     MAP3821 4271628 .. 4271644 +  -3.6  -2.57211   CCAGAATTTCATCAA              CCTAGC AAACG GCTTGG              GTTGTGAGCCGGGCT  40 142
     MAP3822 NONE
     MAP3823 NONE
     MAP3824 4276156 .. 4276175 +  -3.6  -3.02043   CGGGGCCACCTACAC            CGGTTGTAT GCG ATGC-ACCG            TGTTCGGCACGGGTT  44 157
        udgA NONE
     MAP3826 NONE
     MAP3827 NONE
        rmlA 4279708 .. 4279752 +   -12  -2.64155   GCCGCTAGACCGATG GCGGCGGCCCGCCGCGCCCGGC TTC GCCGCGC-TTGCGA-CCGCCGC TAGGTTTGGCCAGCA  61 88
     MAP3834 4289824 .. 4289835 +  -5.8  -3.19371   GTGCGGATCCCCTCG                CGAG GAAT CTCG                 TTGAATTGGGTGGCT  49 218
        dnaK NONE
        grpE NONE
        dnaJ NONE
        hspR 4299845 .. 4299881 +    -5  -3.14564   CAGCAAATTAGCCAC   AG-CGGGCGCC-GTGCCG TGA CGGCTCCGGTGCTCGACC   TTGATGACCGGGTGA  47 141
     MAP3844 4304146 .. 4304181 +  -7.6  -2.73441   GATGCTGCCGGGCCA    GGAG-ATCGCGCTGC AGAACAA GTAGCGCGCTACTCC    ATTTCCGGGGTAGTG  51 1
     MAP3845 NONE
        idsA 4306338 .. 4306354 + -15.1  -3.04792   GCCGGCCGACGCCGA              CGGCGCG GAG CGCGCCG              TGTTCGGCCTGCTGC  74 141
     MAP3847 NONE
     MAP3848 4307971 .. 4307986 +  -8.2  -3.05463   TGGCTGAACGGGTTT              CGTCGC TGCT GCGGCG               TTCGGTCGAGCACCT  55 34
     MAP3849 4311683 .. 4311693 +  -8.2  -2.90723   CCCGCAGCGGTTCTC                 GCCG TGC CGGC                 TGTAGTTCGGACTCC  53 275
        clpB 4316702 .. 4316720 +  -3.1   -3.6279   ATCCTGGGCTAGTCG            GTCGCGCG CGAA CGT-CGAC             TTGTTGCGGGGATTT  53 29
     MAP3854 4318099 .. 4318111 +  -5.5  -2.80493   TTTAGTAATTTTGTT                GTGAC CTG GTCGC                CTTCTGTGTTCCCGC  45 92
     MAP3855 4319021 .. 4319062 +  -8.5  -2.74563   ACCAACTATCAGCGC TGACGGCGGCCCCGGGCGTC CGC GAGGCCGGGCGCC-CCGCCG TCATTAAGATGTCGC  52 23
     MAP3856 NONE
        pyrE NONE
     MAP3858 NONE
     MAP3859 4321965 .. 4321982 +  -8.3  -2.78384   TCGAGTGTGTACTCA             CGGCGGC CCCG GCCGGCG              TGTCGTCGCCAACGA  52 55
     MAP3860 NONE
        scoB 4324921 .. 4324931 +  -3.2  -3.61398   GCTTCTTGAAGAACC                 GGGA ATC TTCC                 TTCTTGAACAGCGCC  53 413
     MAP3864 4326822 .. 4326840 +  -5.2  -2.70932   GTCGCCGGTGCTGAT             CAGGTGCG CGG TGCACATG             TCCTTGCCCGGCGAC  44 158
     MAP3868 NONE
        purA NONE
     MAP3870 4332343 .. 4332394 +  -2.1  -2.90194   GTGCGGCTGCTGCCC GGCCAG-CC-CTGAG-GCCGGCCCCG AGG CGGGACGGGCACTCAGCGGACCCACC TATCCTTGGACCCGT  40 14
        purT NONE
     MAP3872 NONE
        metZ 4335424 .. 4335446 +  -2.5  -4.08216   TCGACCGGGCGCTGG           GTTAGCCGG GTCAG CCGGCCTGC           TTTTCGGCCGAGTCG  58 21
     MAP3880 NONE
     MAP3881 4343422 .. 4343432 +  -8.2  -3.74345   TCCGGAATACGTCAC                 CGCG ACC CGCG                 TTTGAGTGTGTCGAT  65 10
     MAP3882 4344053 .. 4344102 +    -4  -2.77899   GTGGGGCCCACGCTC GGGCGCCGGCCTAGCGACCCGTG GCGAG CGCGAG-CGCCGCGTCGGTGGCC TCCTTGATCGGCCCG  41 114
     MAP3884 NONE
         pta NONE
        ackA 4349545 .. 4349559 +  -4.2  -3.53012   TGCCAGCGAATTGTT               CTGCTT GGC AGGCGG               TTTCACCGAGGCGAA  51 485
     MAP3889 NONE
     mmpL4_6 NONE
     MAP3891 4355764 .. 4355807 +  -3.7   -4.0162   CGAATAGCTATCGCG GCCTGTGCACAGCCGCAGTCG CGGT CGCCGCCGGC-GTGC-CAGGG TTTCTCGTATGGGGG  59 34
     MAP3892 4357105 .. 4357155 +  -4.4  -3.93782   CGCGGATCTGCAACA CCCGCGGCTCGG-TCGGCGGCAG CGCCTC CACCCGCCGGGCCGCGTCCCGGA TTTCCTCTTCGGTGA  61 451
       mutT3 4362435 .. 4362453 +  -8.1  -3.73775   GCACCAGCGCCAAGC            CCGGCGCC GCGC GGC-CCGG             TTTGGTGGGCGTGGG  65 197
     MAP3898 NONE
     MAP3899 NONE
        thiG NONE
     MAP3901 4366174 .. 4366186 +  -5.5  -3.62046   GGACTCGGTCAGTTC                CTGCG GCT TGCAG                TTGTTCAGGCCATAG  57 374
     MAP3904 4367577 .. 4367592 + -11.8  -2.52623   GAACACGAACACCAA              CGCGGC GCTC GCCGCG               ATGTTCTGACGCCGC  61 1
     MAP3905 NONE
      lpqL_1 4369601 .. 4369645 +  -3.4  -3.21099   CCAAGTCATGACCGT CCGGCT-G-GGCGCGACGCTGC TGT GGATCGCCGTGCTGCTGGCCGG TTGCTCGTCGGCGGG  44 30
      lpqL_2 4371109 .. 4371137 +  -2.9  -3.08812   CCGAAGGGTGAGAAA        TCGCGAGATCCCT TGA AGGGAGCCAGCGC        CTTTCTTGCCCCCGG  44 69
        lpqM 4373076 .. 4373105 +  -3.5  -3.73402   ACGCGCCGTCGTCGT       CGCTCCACATCTG CCGG CAGATCTGCAGGG        TTTCCTCGAGCATCT  56 476
     MAP3919 NONE
     MAP3920 NONE
        sodC NONE
     MAP3922 NONE
     MAP3923 NONE
     MAP3924 4385185 .. 4385229 +  -4.2  -3.31144   CGGGTGCCGGCGCTG CCGTGACCACCGACTTGA CCGCCGAAA TCGACTCGGGCGTCGCGG TTCTCACGCTCAACC  47 20
     echA8_2 4386071 .. 4386085 + -11.4  -3.31792   ACCAGCGCCCAGACC               GCTCGC GCG GCGAGC               TTGTGACGGTAATGC  67 91
     MAP3927 4387639 .. 4387681 + -14.7  -3.14132   CACCAGCCGCTCCAG CCGGCCCGGCCGCAGCAGC GCGGG GTCGATGAGGTCGGGCCGG TTGGTGGCGCCCAGC  73 305
     MAP3931 4392465 .. 4392492 +    -4  -3.53012   CGGTGCCGGCGTCGT        CGTCCAGCACCGC GCG GCGGAATTGG-CG        TTTGCCGCGCGGCGA  51 178
     MAP3935 4395743 .. 4395774 +   -11  -2.53263   TTGCGACCCGACCTG      TTCTT-GCACTCGGC ATG GGCGAGTGCTAAGAA      TGACTTGGCACTCGC  59 41
       groEL 4397563 .. 4397595 + -17.8  -4.72272   GTCCGTTACGGAAAA     GCCCGGTCC-CTCGA AATC TCGAGTGGGCCGGGC      TTTTTCGTGCCGGCG 100 41
     MAP3937 4398773 .. 4398796 +    -3  -5.06451   CAGCTCACGCGCGAT          CGCGGCGTTGG CAA CCA-CGGAGCG          TTTTTTGCGCTGATC  79 212
        gloA 4402088 .. 4402109 +  -4.3  -3.30124   ACGTCGAGGCGGTCT           GGCACGGCGC GTA GGGTCG-GCC           TTATGCGAGCTGACA  49 12
     MAP3942 NONE
     MAP3943 4403636 .. 4403666 + -13.2  -2.90075   GTCAGGGTGCCGGTG       CCGCCGACGACGGC GTA GACGTCTTTGGCGG       TGTAGTTCAGCCGGA  65 175
     MAP3945 NONE
     MAP3946 NONE
     mmpL4_7 4409550 .. 4409568 +  -4.4   -3.9461   GTTGCAGATGTCGGT             GGCCTTGG CCA CCACGCCC             TTGTTGTTCCAGAAG  61 108
     MAP3952 NONE
     MAP3953 NONE
     MAP3954 NONE
     MAP3955 4416311 .. 4416339 +    -3  -3.39505   CGTTGTCCGCTGCCA       GCCG-GCGCCCAC TAGG GTGGGCACGTGAC        TTCTCACTATGACGT  48 90
     MAP3956 NONE
     MAP3957 4418070 .. 4418094 +  -4.1  -3.14878   CGGAATCGCCAGTGC          CGACATGGTGG CCG CCAGCCCGTCG          TATTGGCTTGCCAGC  47 72
     MAP3960 4421110 .. 4421124 +  -3.4  -3.34962   AATTGGCAACTGAAA               CGGCTG GAC CGGGCG               TTATCGGCTGTGCCA  46 170
        aceA 4422712 .. 4422740 +  -7.6    -3.727   CCAGCAGACCCAAAA       GG-ACC-CTTTTGC ACA GCAAAAGCGGTGCC       TTTGCGTCTGCTCGC  63 217
       fadB2 4423671 .. 4423708 +  -5.3  -3.29649   ACGTATTGACATGTA   TTGACCGGCGCCCGCGC GGCC GCGCGTGATCAGGTCGG    TTACTATGCTCGCGT  51 32
       umaA1 4425104 .. 4425123 +  -7.8  -3.29144   CGATCGAGACGATGC            GGTCCACG GGCT CGTGGAAC             TTCTCCCAGCCCTCC  55 517
     MAP3966 4427820 .. 4427839 + -12.2  -3.45849   TAGCAGTGCTAACAA            GTGCTTGC AATA GCAAGCAC             TTGTAGTAGTCTGAG  73 38
     MAP3967 4428430 .. 4428452 +  -2.6  -2.90496   CTCCGCGCGGCCCCA           GTTGCGAAGG AGA CGTTTGCACC           TAATTTCCCGACCAG  40 148
     MAP3968 4429104 .. 4429115 +  -5.8  -3.18274   GCAGTTCCCACGACG                CTCG ACTC CGAG                 TTGCCTTCGGGTGAC  49 45
     MAP3969 NONE
     MAP3970 NONE
        deoC 4431056 .. 4431066 +  -5.4  -3.61715   GCTTCATGCCCTTGG                 CATC GCG GATG                 TTGTTGCCGGCGGTC  57 523
        murB 4434241 .. 4434259 +  -5.3  -4.10925   CCGGCGCCCGATTTG            TCGCGGCA GGGT TGCC-CGA             TTTTCCCCGGTATCT  64 64
     MAP3976 4436084 .. 4436100 +  -9.3  -3.61398   CGACCGGTTCCAGGC              CGCGGGC TCC GCCGGCG              TTGTTGACCAGCACG  67 494
     MAP3978 NONE
     MAP3979 NONE
     MAP3980 NONE
         gpm 4440592 .. 4440608 +  -5.1  -3.42366   GGAAGCAGAACACCT              GTTACGC AAG GTGTGAC              TTGTCCGATTTTGGC  53 111
       senX3 NONE
       regX3 4442952 .. 4442976 +  -3.4  -3.73072   TGCACCCACGCCAGC         CGGGTGGCCCG CGCG CTGACC-CCCG          TTTCCTCGCGCACTT  56 291
     MAP3987 NONE
     MAP3988 NONE
     MAP3989 4447927 .. 4447942 +  -3.2  -3.90744   ACCCAGGAGACCCCC              CGAGTT CATG AACGCG               TTATTTACCACCGCA  58 43
     MAP3990 4448763 .. 4448783 +  -5.4   -2.9039   AGCTGGCCCTGGTCC           CTGCC-GCT CCTT AGCCGGCGG            TGTCTGCGATGCTGT  46 12
        proC NONE
     MAP3992 4450121 .. 4450131 +  -2.4  -3.93782   GCGCGGGCGCGGTCA                 CCCG ACT CCGG                 TTTGGTGTTCGATGC  56 71
       galE1 NONE
     MAP3994 4452567 .. 4452608 +  -2.8  -4.56597   TTCGGCTGAGTTCTT CGGCCTGCCCGCCGAACG TCGAGT TGTTGGGCGATTAAGCCG  TTTTTCGGCCCAACA  69 32
     MAP4001 4462031 .. 4462048 +  -3.4  -3.37017   GGGAGCTGGCCAGGT             GATGCT GCCGTG AGCGTC              TTGCTCTTCGGGGTT  48 127
        hemA NONE
        hemC NONE
        cysG 4466051 .. 4466064 +  -3.1  -2.82933   CCGCGCAAGAAGAGC               CGC-AG GCG CTAGCG               TCTCATGGCTTACCC  41 14
        hemB NONE
     MAP4006 4467732 .. 4467758 +  -3.5  -2.62184   CCGTCGCGCCCATCG         CCGACGGGCAG CCGTT CACCACGTCGG         TGGTGTACGACCCGC  40 134
     MAP4008 4469935 .. 4469945 +    -4  -3.05384   CGGCCGGCCGCGACC                 TACT GGC AGTA                 TTCGGTGAGAACGCG  44 53
     MAP4009 4471071 .. 4471105 + -12.1  -2.90075   AGCGTCGCCGCCTGC    TCGGCGGCGA-CGCCG TCGC CGTCGATCGCCGCGGA     TCTGGTTGGCGCACA  62 409
     MAP4013 4476435 .. 4476451 + -10.1  -2.52635   GTCTCGGTGCTGATC              GCGGTGA CCA TCGCCGC              ATTGCTGATGGCGGT  56 144
     MAP4014 NONE
     MAP4015 4478313 .. 4478348 + -10.3  -3.28712   CGCTCAGCCGGTGTG    CGCGCCGGCGCGG TGCCGTATAC CCGCCCCGGCCCG     TTCTAGCGGAGCCCG  63 44
     MAP4019 NONE
        hemL NONE
     MAP4021 NONE
     MAP4022 NONE
        ccsA NONE
     MAP4024 NONE
        ccsB NONE
     MAP4026 4488713 .. 4488726 +  -5.2  -3.01712   CGGATCGTCGTCGGG               CCCG ATGACG CGGG                TCTTGGGCCGGGCGG  47 120
     MAP4027 4489403 .. 4489424 +  -6.6  -3.07043   AGCTCGAGGCTCTTG           GCCAGGATC TCGTT GATCC-GGC           TGTTGGCCTGGTGCG  49 232
         pnp NONE
     MAP4031 NONE
     MAP4032 NONE
     MAP4034 NONE
     MAP4035 NONE
     MAP4036 NONE
     MAP4047 4507113 .. 4507138 + -10.5  -3.17723   CGAACGTGAAGCTAG         TTTCACGTTCG CACG CGAGCGTGAAG          TTAACTTCACGCTCG  62 129
     MAP4049 NONE
        menC NONE
      bpoC_2 NONE
        menD NONE
     MAP4053 4514555 .. 4514571 +    -3  -2.71712   CAGATTTCGCATGAC             GTATGCC CGCA GGCA-AC              CTTTCCGACAAGCGG  40 27
     MAP4054 4515883 .. 4515893 +  -2.4  -4.11216   AGCCGAAAAAGACTC                 GCAG CGG CGGC                 TTTTCGGCGTCGACC  58 149
        ubiE 4516728 .. 4516740 +  -6.2  -2.70932   GCCGCCCACCGGCCG                CCGC GCTGA GCGG                TGCTTACCGGCCGGC  47 17
       grcC1 NONE
        htpX 4520592 .. 4520648 +  -5.6  -3.01712   TCTGCCCGACCTGAT CTTCGAGACACGCGCCGGCGCGGGCATG AAC CAGGC-CGCGCTGGCGCAGG-CGCTGGG TGTTCCCCGGGCGAG  47 211
     MAP4065 4529206 .. 4529246 +  -4.6  -4.16284   AGAACCACGGCCCGG  GGTAGTGGCCGTCGCGGT CTTGC ACCATGACGATCCTTACC  TTTCTTGAAGGGTGT  62 45
     MAP4066 4531044 .. 4531056 +  -4.8  -4.25283   CCTCCCGAAATCCGT                TCGG AGTCA CCGA                TTTTGATGACCGACT  67 394
        galT NONE
        galK NONE
     MAP4073 4540694 .. 4540726 +    -9  -2.70298   GGAGCGGGGCCTGGC      CGGCGCCACCCCGC AGCGG GTGGGCTGGTTCCG      CTTCTACTTCGAGGG  55 424
     MAP4074 4541343 .. 4541365 +  -7.7  -2.83164   TCCGGCTGAACGCCG           CCGCCGTCA GCCCG TGATGGTGG           TCTGCTCGTCGATGA  52 32
     MAP4076 NONE
     MAP4078 NONE
     MAP4079 4550085 .. 4550110 +  -3.2  -3.72576   TCTGACAGCCGGACC         CGCACGC-CGT CGGCC GCGCGCGTGAG         TTTGATAGCGGAGAG  53 109
     MAP4081 NONE
     MAP4082 NONE
     MAP4083 4553412 .. 4553422 +  -2.4  -2.90688   CGTCGAGGGGGTGTT                 CCTG CTG CTGG                 TCTGTGCGCTGGTTC  40 90
        mce2 NONE
     MAP4085 NONE
     MAP4086 NONE
     MAP4087 NONE
        lprL NONE
     MAP4089 4561206 .. 4561221 +  -8.2  -2.52543   GATGCTGGGACAGGC              CCGCTG ACAA CGGCGG               TCGATTAGCGCGCCT  51 19
     MAP4096 4571938 .. 4571959 +  -6.6  -2.60212   GCCGTTGGTGAGCGC           GCAGCCGAA AAACG TTCGGC-GC           CTTGTCGAGTCGTAA  46 30
     MAP4097 NONE
     MAP4098 NONE
     MAP4099 4574335 .. 4574377 +   -15  -2.56596   TGGCGGCGAGGAGGC GA-GC-AACGCGGTGGCGGC GAGCA GCGGCCACCGCGTTCGCCTC TCAGTTCATCAACAC  71 70
     MAP4105 4579919 .. 4579947 +  -5.8  -2.96873   GCAGCCTCGGCGGAA        CGCCGAAAGCGG CTGAT CGGCATCCGGCG        TGGTTTGGTGCCGCT  47 10
       rpmG2 4580425 .. 4580446 +  -7.1  -3.07994   GCGCATCGGGAGACA           CGCTAGCGG CCGG CCGCGCGCG            TTCACTCCGATTGAC  52 20
     MAP4107 NONE
     MAP4108 4581351 .. 4581362 +  -5.8  -2.75064   TCTTCGGTAGGGCCA                TCGC GTCC GCGA                 TCCTTGCGTAGGCCA  45 3
     MAP4109 4581898 .. 4581923 +  -3.1  -4.08767   GGTATCTGACTCCCG         CTCCGATGTAC ACTC GGGCCTCGGGG          TTTTCCCAGCGTCAG  59 43
        secE 4582609 .. 4582619 +  -2.4  -2.75074   TTTCGGCCTGACCAA                 GCTG GTG CTGC                 TGGTGTTCGGCTGAG  38 1
        nusG NONE
        rplK 4583972 .. 4583995 +  -4.4  -3.61398   GGGCCGAGGAACGAG          GCCCAGCGTA GGAG TGCGAAGGGC           TTATTCGACGAGAAA  52 76
        rplA 4584797 .. 4584843 + -13.1  -3.54424   GGTCCCGCCGCGAGA GTGCAACTAGCGACGGCCGTTC TCGG GAAATG-CGTCGCCAGTTGCAC TTTCGGCAGCTGAAG  77 40
     MAP4121 NONE
       fabD2 NONE
     MAP4123 NONE
     MAP4124 4598125 .. 4598140 + -11.8  -3.81146   GACGAGGCAGCAGCG              CCGGCG TCAG CGCCGG               TTGTTCGTTACGCCC  79 192
        rplJ NONE
        rplL 4599287 .. 4599330 + -24.1  -2.79796   GTAAGCCGGTTCGCG CGAAACCCCCGGGATGCCTGC CCGC GCAGGC--CCCGGGGGTTTCG TGTGCTCAGCTCCCG 100 37
     MAP4128 NONE
     MAP4129 4603028 .. 4603050 +  -2.7   -4.0825   CACCGTGGTCTAAGC          CTGAGCC-CG TTGA TGTGGCTTAG           TTCTTTAGTTGCGCG  59 275
        rpoB 4606721 .. 4606746 +  -3.4  -3.06796   CCGCAGGGGGGAAAG         GGAGTT-ACGT GCTCG ACGTCAACTTC         TTCGATGAACTCCGG  42 63
        rpoC 4610692 .. 4610712 + -15.4  -4.72272   TAGTCAGTGCGAAAA            GCCCCCGC CGTGT GCGGGGGC            TTTTTCGTGCCGCCC 100 38
         end 4611625 .. 4611656 +  -4.4  -3.32343   GCGGGAGCACACCAA      GAGCTG-AGCACCGC GGC GCGCTGTTACACCTC      TTGTGCAACTGTCGG  49 19
       fadE8 NONE
       echA4 NONE
     MAP4135 NONE
       echA5 4615950 .. 4615991 + -10.7  -3.21276   TCTTGTTGTTGGTGC CGCTGACGGTCGCCGACTC GCAG GTGCCGGTGACGGTCAGGG  TGTTGTCCGAGCCGC  62 169
     MAP4139 4617486 .. 4617513 +  -6.2  -2.75844   GCGGCGGGTCTGGAA        CGGCGGACCGCGC ACG GC-TAGTTCGCCG        CTTTGACCTGCGAGA  47 5
        rpsL NONE
        rpsG NONE
        fusA NONE
         tuf 4622152 .. 4622188 + -23.2  -3.46602   TTCGCTCAGTCGGTT    CAAAGCCCGGATTGCC CACGC GGCGATCCGGGCTTTG    TTCTGCTGTGCGCCC 100 41
     MAP4144 4622938 .. 4622952 +    -7  -4.06419   AATCCTAGTGCAGGC               CGCGCC GCC GGCGCA               TTATTTCTCCGAGAG  67 33
     MAP4145 4624223 .. 4624233 +  -3.2  -3.29471   CGTTTCAGTTCCGCT                 GCTA GCC TGGC                 TTGGTCTACTGGCGG  46 75
     MAP4146 NONE
     MAP4147 4626507 .. 4626521 +  -5.6  -3.63991   ATCAGCGTCCCCGCG               GCGGTG TCC CACGGC               TTGTTGGACATCATC  57 219
     MAP4149 4628453 .. 4628488 +  -2.5  -3.36823   CCCGATGACCTTCAT    GGGGACCTGACGGTTT CGCGA AAACCC-CAGCGCCCC    TTGGCTTTTAGAGCC  46 16
     MAP4152 NONE
        pqqE NONE
       lldD1 4633038 .. 4633067 +  -4.1  -3.90744   GGCCGGCTGAGCAAA       GCCGGGCC-ATCCG GGG CGGCTTGGCCGGGA       TTATTTGACGGCCGC  59 31
     MAP4155 NONE
     MAP4156 4634590 .. 4634610 +  -6.8  -2.80816   GTGAGCGCGAGGCGC            CGGTGCTG CCGCA CAGCACGG            TGTCCTACGTGCCCA  50 37
     MAP4157 NONE
     MAP4158 NONE
     MAP4159 4637673 .. 4637687 +  -4.3  -3.54424   TTTGAGAGCGACGAA               TTTCG AATCC CGAAA               TTTGCGCCGATGAGG  52 158
        rpsJ NONE
        rplC NONE
        rplD 4639495 .. 4639507 +  -3.3  -3.58343   GCGGCCAACACCGGT                ACTCC CGA GGAGG                TTTCGGCCTGATGGC  49 2
        rplW NONE
        rplB NONE
        rpsS NONE
        rplV NONE
        rpsC NONE
        rplP 4642773 .. 4642788 +  -3.2  -2.64416   TCAAGGCCCGCATCG              TGACCC GAGA GGATCA               GTTCTGATGGCAGTG  39 3
        rpmC NONE
        rpsQ 4643404 .. 4643419 +  -8.2  -2.62184   CAAGAGGCACCGAAA              CGCCCG GCCC CGGGTG               TAGTCTGCACGCGAC  52 51
        atsA 4646192 .. 4646211 +  -7.8  -3.19602   CCGCACCGGACGCAG            CGATCGGCG GCT CGCCGG-CG            TCTTGATCTCGGCGG  54 379
     MAP4173 NONE
     MAP4174 4649187 .. 4649201 +    -7  -3.07443   AGAGATTTCACCGCG               CGCCGG ACC CCTGCG               TTCGCTAGCATCTGA  51 107
     MAP4175 4650180 .. 4650201 +  -4.4  -3.29511   CAGGGCGACTGACCG           CC-GCGTAC GCCAG GTGCGCCGG           TTATCCACAGGTCGC  49 29
     MAP4176 4651834 .. 4651850 + -12.3  -3.17075   CTCTGAGCTGGTCGT              CCCCTAG ACT CTAGGGG              TTGCCTTGGGCAGAC  69 93
        rplN 4652367 .. 4652379 +  -2.6  -3.35996   GAAGATCATCTCGCT                CGCC CCGGA GGTG                TTGTAAATGAAGGTC  46 7
        rplX NONE
        rplE NONE
        rpsN NONE
        rpsH NONE
        rplF NONE
        rplR NONE
        rpsE NONE
        rpmD NONE
        rplO 4656179 .. 4656193 + -11.4  -2.78384   TCACCGCCGCGGGCG               GCTCGG TCA CCGAGC               TGTAGTCGGCCCGCG  62 6
        sppA 4659415 .. 4659454 +  -7.7  -3.26189   TCGATGGGGATGGTG  CGCCGGGTCGCGGTGGGC TCGGC GCCGACCTCGGCCAG-CG  TGTTGCTCTTGAATT  54 476
         adh 4663461 .. 4663480 +  -2.1  -3.14931   TACACCGCGAACTCG            TCGATGC ACGCCG GAATCGA             TTGGTGCGCAATGGC  44 353
        xylB 4666161 .. 4666190 +    -7  -3.34043   AAACCGCCCGTGTCC       CGCGGTTGTGGC GCGGTA GCCGCACCGGCG        TTCTAGGCTGGTGCA  54 7
     MAP4196 4667354 .. 4667374 +  -7.5  -3.05844   CGGCCGGGCGGGCGT            CCAGCGCCG CCA TGGTGTTGG            TCTTGAACTCCACCA  52 508
        secY NONE
         adk NONE
        map' 4670684 .. 4670716 +  -3.3  -3.53012   AGGGGCGCACCGGGT      CGGGGCCGTTGAA CCGAACC TTCGCCGGGCTCG      TTTCCCCGGCAGGAG  49 39
        sigL 4671274 .. 4671290 +  -2.1  -3.62518   CTGCAGGAACTCGGG              GTCACCC GAT GAGGGAC              TTTCCGAATGTTTGA  51 14
     MAP4202 NONE
     MAP4203 NONE
     MAP4204 NONE
     MAP4205 4674935 .. 4674945 +  -6.8  -2.70932   CCAGCGCGGCGCGGC                 CGTC GTA GACG                 TGGTTGGGCGCCGGC  46 452
     MAP4208 NONE
     MAP4209 NONE
     MAP4210 NONE
     MAP4211 NONE
     MAP4212 4682893 .. 4682913 +  -4.6  -4.20531   CGCACTGAAGTCCTT            GTCGCCGT GGGAG GCGGCGAA            TTTTGCGTAAATCTC  67 146
     MAP4216 NONE
     MAP4217 NONE
     MAP4218 4689277 .. 4689297 +    -6  -2.99471   CGGTGCGCCGCATCT            GAGCCGTG TAACC CGCGGCCC            TATCTGTGGGCATGA  49 24
     MAP4219 NONE
     MAP4220 4691002 .. 4691027 +  -4.5  -4.18018   ACCACTTCCGGCGCA         GCCGGCGTTTG AGCG CCATCGACGGC          TTTTCGATCAACCAC  67 415
        infA NONE
        rpmJ NONE
        rpsM NONE
        rpsK NONE
        rpsD 4700310 .. 4700333 +   -16  -2.71364   ACTCGAAGTAAGAAC          CCCTGCGCTG AACC CGGCGCAGGG           TACTTAGCGGCATCA  75 30
        rpoA 4701421 .. 4701433 +  -5.5  -3.59979   CGCGGAAACCGAACA                GCTGT AAC ACGGC                TTTGACCTAAGGAGC  54 19
        rplQ NONE
        truA 4703214 .. 4703250 +  -2.8  -3.62046   CTGGATGTGGTTGCT   GG-CGTCGTTGGCGCCG TCCG CGGCGGCCAGGAAGTCC    TTGTTCGCCGGGTAG  51 385
     MAP4238 NONE
     MAP4241 NONE
     MAP4242 NONE
     MAP4243 NONE
     MAP4244 4714123 .. 4714169 +   -26  -4.13767   CGGCGCGCCCGTCAA CGTCTGTGTGGTCCCGGCGG AGGAGAG CCGTCGGGACCACACAGCCG TTTTGACCTGCGGGG 100 41
        rplM NONE
        rpsI 4715277 .. 4715335 + -12.5  -2.87132   CAAGCGCTGATCAGC GGTCGCTTTCCGGCCACAACTTG-GCATC GTG GATGGACAAGTTGTGGCCGGTT-GCGGCG TGTCTGCGCCCGGAC  66 31
        mrsA NONE
     MAP4248 NONE
     MAP4249 4718791 .. 4718811 +  -7.5  -3.53012   CACCAGCTCGTCGGG            CACCAGGTC GAT GGCCTGCTG            TTTGCGGCCGGACAG  58 201
        glmS 4723089 .. 4723110 +  -2.1  -2.57013   ACGGCTTCACCCGGA           TAAGCCGCG CATC CGCGGTCGA            TCGATTACATTGCCC  38 48
     MAP4254 4724115 .. 4724139 +  -2.7  -3.29471   CCCCCGAAGTCGTAC          GCATGACATGC CAC GCATGCCAAGG          TTGATGTCGTGGGGC  46 59
     MAP4255 NONE
     MAP4256 NONE
        gadB 4727786 .. 4727807 +  -4.3   -3.6318   CGCACTGAGACTTTG           CGCCGAGCGT GCA GC-CACGGCG           ATTTTTTCGCGATTT  55 33
         alr NONE
     MAP4259 NONE
     MAP4260 NONE
     MAP4261 NONE
        rimI NONE
         gcp 4732874 .. 4732897 +  -5.3  -3.01712   TCGGGCATGGACGAA          TGCCGAACA CCTGAT TATTCGGCA           TGTTCGGGGCGCGCC  47 158
       groES 4733258 .. 4733308 + -24.1  -2.52464   CAAGTAACAACCGTG TCCCGCCCCGGCGATC-CCCGCGT CCCC ACGCGGGTGATTTCCGGGGCGGCA TGCGTTACAGCCCGG 100 34
       groEL 4734961 .. 4735018 + -38.1  -3.05384   CATCACTAGGTCTGC CGAGCAGACGCAAAAGCCCCCGACACGC CCT GCGTG-CGGGGGCTTTTGCGTCTTCTCG TTCCCTACGGCGGAC 100 32
     MAP4266 4736588 .. 4736607 +  -4.2   -2.9732   TGAATGCCGAACGCT            CGCCA-CCC AGT GGGATGGCA            TGGTTTACATTCAGC  44 38
     MAP4267 4737188 .. 4737200 +  -6.9  -3.28712   ATCGCCATGTTCCAT                CTGCG AGA CGCGG                TTCTGCCCGACGCCA  53 128
     MAP4270 NONE
     MAP4271 4740433 .. 4740446 +  -6.7  -3.53224   GCGGTGAACGCGTTG               CTGGT GGTG ACCAG                TTTCGCCGAACCGTC  56 501
     MAP4274 4742460 .. 4742473 +  -4.5  -3.93819   GCGTTCCGCTTGAAA               CG-GCC GTC GGCCCG               TTATTGTCATTTCGT  61 28
        sigD NONE
     MAP4276 4743920 .. 4743954 +  -9.8  -2.75064   AATCAGTGAATCAGT     GCCGGCGGTGGAAGCC GTC GGCGTCCGACGTCGCC     TCGTTGAGTGAGGCG  57 32
       guaB2 NONE
       guaB3 4747312 .. 4747335 +  -6.6  -3.61517   CAGCGTGACGCTCGG          GCGCGGCGGCC GGA GGCCCCTG-GC          TTGTTACCGGCGGGT  56 117
        choD 4747683 .. 4747695 +  -7.7  -2.87211   CGCTAATTGAGAGAT                GCGAT TGG ATCGC                TGTGTAAGGACACGT  52 35
     MAP4281 NONE
     MAP4282 NONE
     MAP4283 NONE
        ctpA 4752448 .. 4752484 +  -4.4  -2.80796   GCAGCATCGGCCGGC   CGGCGGCGCCGGT ATGGGATAGTTG GTCGG-GCCGCCG    CTTTCGGTCATCCCG  44 46
     MAP4285 4754033 .. 4754077 +  -4.8  -3.11634   ATAATTCACAGCTGA CCCACCCGTAACGGAGCCGCCG GAT CGGCGGC-CCGA-ATGGTACGG TTCGCTGCTGTGGCC  47 86
     MAP4286 NONE
        lpqP 4756508 .. 4756533 + -13.5  -3.07222   ACCGTTAGCGAGCGG         CCAATCTCTAA AAAA TTAGAGATTGG          TCTTCCGCTGGTCGT  70 33
     MAP4289 NONE
     MAP4290 4758660 .. 4758683 +    -3  -3.14344   GAGCGCGCCGATCAG          CACGTGCG-CC AGC GGACGCACCGG          TTGCTCGGCCAACTC  45 191
     MAP4292 4760083 .. 4760093 +  -3.2  -3.31263   AACCCCACGGCGAAA                 TCTC GTT GGGA                 TTATCGCCGTGGGGT  46 62
     MAP4293 4760919 .. 4760929 +  -6.8  -2.62184   CGGCCGCTACTATAA                 GACG GAC CGTC                 TCGTCTCGCAGGGCA  47 61
     fadD1_2 4762921 .. 4762955 + -19.2  -2.78816   CGGGAAATGCTGCAC     CCACCGGCGCAGCGCG TCG CGCCCGGCGTCGGTGG     TCTCGTACAAGGTGA  93 336
     MAP4300 4770495 .. 4770506 +  -2.2  -2.87468   TTGCGATCAGTCTCC                CTCG AGGA TGAG                 TGTGGTCTGCTCGGA  40 457
     MAP4304 4774938 .. 4774956 +  -3.8  -2.87564   GAGGGGCTGCGCGTG             GTGGCG CGGGTGT CGTCAC             TGTGTGCGCAGATGA  43 250
     MAP4305 NONE
     MAP4306 NONE
     MAP4307 4778242 .. 4778272 +  -3.9  -3.61398   GAGGCCCTCGGTGAG       CGCCCGGCTGA AGCTGGCGA TCAGGCCGGCG       TTCTTGGCCAGCAGC  53 126
     MAP4309 4780316 .. 4780355 +  -4.8  -3.60296   TCTCCCAATCGAAGA  CCGCGCTGACCTCGCCGCC GGT GAAGGCGAAGTT-GCCCGG  TTTGGCGTCGCCGTG  55 480
     MAP4312 4782925 .. 4782935 +  -8.2  -3.01712   CGAGTGGTTCTCCTC                 CCGG ACG CCGG                 TGTTCAGCACGCAGC  55 68
     MAP4313 4784135 .. 4784163 +  -2.3  -3.14878   AGCTCTGGCGGCCCC       GC-CCGGCGGCA CCGAAA TTCCGCCGAAGC        TATTGCCTTCGCCGC  42 39
     MAP4314 NONE
     MAP4315 4787439 .. 4787456 +  -4.9  -2.64099   CGCCAAAGCGGGCCC             CGGCGATT TAG AATC-CCG             CTTGTGATGACCCCG  42 69
     MAP4316 4787940 .. 4787950 +  -4.6  -4.11216   TTTGCCGAAGATCCG                 GCCG ATG TGGC                 TTTTCACGGTGACCC  63 125
     MAP4319 4790221 .. 4790234 +  -2.3  -3.05384   CGGCGGGCCCTCGGG               CGATC GGCA GACCG                TTGCCTGACCGGCCG  41 4
     MAP4320 4793437 .. 4793454 + -12.7  -3.53012   GATGAGCACGAAATG             CCGTGGG CCTT CCCACGG              TTTGAGGGCGCGCAG  72 369
     MAP4333 4811117 .. 4811130 +  -8.1  -3.05963   CTGAGGTCCCCGTCA               CCACG TAAT CGTGG                TCTTGGGGTCAGCAT  53 184
     MAP4334 4812363 .. 4812384 +  -7.9   -4.1891   AAGAACGGCCACGGA           C-CGGGGCCG TGA CGGCGCCGCG           TTTGTGTTGGGCCGG  74 14
     MAP4335 NONE
     MAP4336 4818456 .. 4818466 +  -8.2  -2.65521   GCGAGTGAAGTGCCG                 CGGG ATA CCCG                 ATTGGTTACTGTCCG  52 76
        sigM NONE
     MAP4338 NONE
       trxB2 NONE
        trxC 4821322 .. 4821340 +  -4.5  -4.11484   TTTCGTCGCACCACG            CCCCGCGG ATGG CC-TGGGG             TTTTCCCGAATTCAC  62 52
        cwlM 4822651 .. 4822679 +   -13  -4.21275   TGGGCGGTTCCTGAA        CCGCACCGGCCG CTAGT CGGGCGGGGCGG        TTTTCAATGCGTTCG  91 27
        rpmH 4829021 .. 4829037 -  -4.4  -3.37259   AAGCACCGCGAAAGA              CCTGAC GTGCG ATCAGG              CAGAGAGCGCGCGGC  51 21
        rnpA NONE
    MAP4348c 4828316 .. 4828328 -  -3.4  -4.21086   GAAGAAATCAAACAA                GAGA TCCAC TCTC                CCCTCGCGTCGCTCG  63 5
    MAP4347c NONE
    MAP4346c 4826547 .. 4826559 -  -3.3  -3.60098   ATGTTTCACGTGAAA                CATCC CCT GGTTG                GCGTGTGCACCTTCA  49 95
         gid 4825806 .. 4825816 -  -2.4   -2.6563   CTCCTGAAGAAGTCA                 TCGG GTT CCGG                 CCTTCCCGGTCCGTG  38 12
        parB NONE
        parA 4823669 .. 4823686 -  -2.5  -2.92371   AGTGACGTAATTACA             CCGGGTC CTAG GTCACGG              TTTCGGCGGGGCCAT  40 20
    MAP4342c 4822255 .. 4822276 -  -7.1  -5.09426   GCGAAGCTCAAAAAA           GCCCCGCCG CCAA CGGGGTGGC            ATCCTTTCACTTCGG  90 412
        pcnA 4807723 .. 4807740 -  -4.9  -3.23853   GCCTGCCAAGCAATA             GTCC-ACA AAT TGTCGGAC             GCGCGGCCGCGGCTA  49 38
    MAP4331c NONE
    MAP4330c 4805131 .. 4805144 -  -3.7  -3.62096   TGTGATCAGGCTAAA               CGCGG CGCA CCGGG                CGGTCAATTCACCCC  51 86
    MAP4329c 4804519 .. 4804547 -  -4.5  -3.19026   TAGTTGAACAGCTAA        CGGCGTAACGA GCAATCA CCGCTACTCCG        GGTGGTTGCGGTCCA  47 225
    MAP4328c 4803837 .. 4803852 -    -6  -3.55444   GGCGTATCTCCGAAA              GGCTGG GACA CCTGCC               GTGCGGGTTTACCTA  56 50
    MAP4327c NONE
    MAP4326c 4800926 .. 4800944 -  -4.4  -3.16881   TATTCACCCGAGGAA             TGCGGGCT ACG AGCCGGCG             CGGTGGTTGATTGCC  47 13
    MAP4325c 4799756 .. 4799791 -  -5.5  -2.77999   GACCTACCAATAGCA    TGCACG-TATCGACAG TTCTG CTGCCAATAACGGGCA    ATCCGGGCTGACCCG  45 136
    MAP4324c NONE
    MAP4323c NONE
    MAP4322c NONE
    MAP4321c 4793053 .. 4793069 -    -8  -4.07568   CCCGCGTCGTGAAAA              CGGTTG AGCCG CAACCG              CTCAGCGTCGCTACT  69 36
    MAP4318c NONE
    MAP4317c 4787649 .. 4787677 - -10.3  -3.14132   CTGGCCGCTCATGAA        GTGATCAACGTGA ATT TCGCGTTGATCGC        GATCCAGCTGAACCG  62 204
    MAP4311c NONE
    MAP4310c 4779741 .. 4779783 -   -10  -3.18912   GCAGCCACCGACGAA GTTC-GC-GG-TGGTGGCCGA CGGC TCGGCCACCAGCCGGCCGATC AAACTGATGGGAATC  59 160
    MAP4308c 4777718 .. 4777748 -  -7.5  -3.05384   GGTCCGGGTATGCAA      GCGCGACGGC-CAA TTGC TGGAGCCGCCGCAC       GCCCTGCCCGGCGTC  52 420
    MAP4303c 4771891 .. 4771913 -  -6.2  -2.82516   CGTCGCAGCAGCACA           TTCATCGCCA CCT TGGCGATGCT           GGACGCCGGCCCGGA  48 4
    MAP4302c NONE
    MAP4301c 4769807 .. 4769819 -  -5.5  -3.53012   CCGTGTGCGCCCAAA                GCGAC GAG ATCGC                CTGCCTCGTCCTGTA  53 273
    MAP4299c NONE
    MAP4298c 4765053 .. 4765066 -  -8.1  -3.21099   CCGGCGCACCAGGAA               GCGCA CCGC TGCGC                ACAACTCGCCGGCGT  54 70
    MAP4297c NONE
    MAP4296c NONE
    MAP4295c 4762256 .. 4762266 -  -8.2  -3.16191   GCACAGCGCGATCAA                 CCGC GTC GCGG                 TATACGCCGTGCCGG  56 308
    MAP4291c 4758175 .. 4758206 -  -8.6  -3.06492   TCATGTACGTGAACA      GCGAGCCGTGGC TGACCCGT GCCAAGGCGCGC       TACGAACTCGCGCTG  54 356
    MAP4287c 4754706 .. 4754751 -  -6.9  -3.61398   CGCGTTCCTGAAGAA GACGTACGGCATCGGCGCCAA GCCGTA CTGGCG--GCCGCCGTACGCC AAGCGCAACGCCGCC  59 299
    MAP4277c 4743505 .. 4743518 -  -3.8  -4.05402   GGTCAACGAAAAAGA               CCAG GTCATG CTGG                CGGCCAAGGCCGACC  61 422
       whiB3 NONE
    MAP4272c 4739654 .. 4739673 -    -7  -3.14132   CGGCGTCGGGATCAA            CCTCGCCG TCGC CGACGCGG             TGGCCGCCGCCAACA  51 466
    MAP4269c NONE
    MAP4268c NONE
    MAP4252c 4720565 .. 4720597 -  -4.6  -3.53012   CCGGCGCCGGGGAAA      CGCGGCCCGGCCCC CGCTC AGGCCCTGACCTCG      ATGATCCCCACCCGC  52 10
    MAP4251c NONE
    MAP4250c 4718337 .. 4718390 - -13.8  -3.14211   ACGGCCGCCGACGAA CCCGCCGCGCCGGATCGCCCCGCGCC CGCC GGCG-AGGCCGAACCGA-ACGGCGAG CCCGCTCCGAGCGGC  70 255
    MAP4240c NONE
    MAP4239c 4705839 .. 4705849 -  -2.4  -3.14468   GTTGAGCAGACCGAA                 CGCC TCA GTCG                 CCCGCGACACCGTCG  44 19
    MAP4237c 4703481 .. 4703500 -  -2.8  -2.63382   CCCCACAGGGATAAG            CCTCACAC AGCG ATGTTAGG             GGCGCGTTGGTCGCG  39 54
    MAP4236c 4702734 .. 4702762 -  -9.5  -3.87815   GCTCAGCGCCACAAA        CCGATCCAGTGAC TAC GCCACCGCACCGG        CGCACGGGCTGACCC  73 114
    MAP4227c NONE
    MAP4226c 4696334 .. 4696361 -  -4.8  -2.56046   CCAAACCCTAACGGA        GCCGA-TCGGTCA GTT CGTCCGAGTCAGC        CCCAGAGCATCGGCC  42 7
        rmlB NONE
        rmlC 4694713 .. 4694735 -  -3.3  -2.62184   TGCGGGTCGAGACGA           TCAGCGCGG CAAAC CCTCGATGA           ATGCTTGCGTCTCCG  39 3
      atfA_2 NONE
      atfA_1 NONE
    MAP4221c 4690246 .. 4690275 -  -8.6  -4.57569   GGAGTTCGTCAAAAA       GGA-CGTCGCCGG CCTGT CCAGCGACACTCC       CATCATCGTGTTCAG  81 448
        mmsA NONE
       fadE9 NONE
        mmsB 4682505 .. 4682515 -  -4.6  -3.21099   GCTGCCCATCACCAA                 GGCC TCC GACC                 GGCTGCAGGTGCACG  47 358
    MAP4207c NONE
    MAP4206c 4674470 .. 4674483 -  -2.3  -3.53012   CCCTTCCCGTGCAAA               CCCCA CCTG CAGGG                ATTCGCCGTGCTCAG  48 37
    MAP4197c 4666454 .. 4666466 -  -3.3  -3.66018   CGAGGACCTGAACAA                GCAGC TGA GCTTC                ACCGTGGGCGAGCGC  53 434
    MAP4194c NONE
        fucA 4662914 .. 4662941 -  -3.3  -2.73364   CTTGTATTTCAAGGA        GATCGCGCTGG TCGGCT CCAACGCCTTC         GGGGTCGAGGAGGTC  40 244
    MAP4191c NONE
    MAP4190c NONE
    MAP4189c 4658499 .. 4658509 -  -2.4  -3.14344   CACCGTGCGCACCAA                 CGCC AAT GCCG                 ACGCGTGGTCGATCG  44 477
    MAP4187c 4656167 .. 4656179 - -10.5   -2.8055   CACGCGAGAAGATCA                CCGCC GCG GGCGG                CTCGGTCACCGAGCT  57 58
     phoS2_3 4645366 .. 4645390 -  -9.9  -3.05384   TGCTGGCCGAGGCAA          CCGTCGACACC ACC GGCGCCGAGGG          GGTGCTGTTCAAGCA  57 485
    MAP4151c NONE
    MAP4150c 4628117 .. 4628142 - -11.1  -2.70932   GCCCGCGGTGAACCA         GGTCGAGCTGC ACCC GCGGCTCAACC          AGGCCGAGCTGCGTC  57 379
    MAP4148c 4626276 .. 4626328 -  -6.3  -3.02263   AGACCCGCGCCAAGA TCG-CCGCGGCCGTGCCCATCGCCGAG ATG CTCGGC--TGAGC-CGACGGCGGGCGT TCAGCCGACGGCGGC  49 26
    MAP4138c 4616349 .. 4616364 -    -6  -2.70932   GCTGTGCTTTAACCA              GGCACC TGTT GGAGCC               GGTTGGTCATGCCCA  47 3
    MAP4137c 4615752 .. 4615795 -  -8.2  -2.73364   CGCCGAGGCCAACGA GGGCGCCG-GCCGGTTCGCCGC GGGC GCGG-G-AC-GGCACGGCGCCT CCGCGGTTTGAGGGT  52 40
    MAP4127c 4599292 .. 4599325 - -16.8  -3.53012   CCGGTTCGCGCGAAA    CCCCCGGGATGCCTGC CCGC GCAGGC--CCCGGGGG     TTTCGTGTGCTCAGC  89 36
    MAP4120c 4591087 .. 4591120 -  -7.3  -3.54424   GTGCAGTGTGCCAAA     TCGGCGCTGGCGAGT CCCA ATCCGCTAGCGACGA      TCGCCGCCGCCCTTC  58 16
    MAP4119c 4589706 .. 4589717 -  -3.6  -3.09635   ACCTGCACCATCGAA                GGCC CCTA GACC                 TCGACGTCGGATTCG  45 19
        lipG NONE
       mmaA1 NONE
       mmaA4 4586865 .. 4586877 -  -4.7  -3.08032   CCGCCGCGAAAATCA                GGCGG CCG CCCCC                GGCTTGAGGTAGGTC  47 10
    MAP4115c NONE
    MAP4114c 4584575 .. 4584588 -  -8.1  -3.28712   CTTCCGGGTGGACAA               GCAGG CCAA CCTGC                ACTTCGTCATCGGCA  55 240
    MAP4104c 4578846 .. 4578896 -  -8.2  -2.85351   TCCGCTTATATCACA GGGCCG-GCCGCGGGGTGATCAC GATCGA GCGATCACCGGACGGCTCAGCCG CCCATCAACATCCGC  54 19
    MAP4103c NONE
       echA3 NONE
    MAP4101c NONE
    MAP4100c 4574341 .. 4574369 - -17.4  -3.17212   CGAGGAGGCGAGCAA        CGCGGTGGCGGC GAGCA GCGGCCACCGCG        TTCGCCTCTCAGTTC  84 34
       mmaA2 4570267 .. 4570282 -  -3.2  -3.96148   CGCTGTCACGATAAA              CCCG GGCACCGA CGGG               CGGGGGTTACTTGGC  58 32
        recC 4566733 .. 4566743 -  -8.2  -3.53224   GACGGGTCGGCGAAA                 GCGG CTA CCGC                 GTCGACGATTTGACA  62 241
    MAP4093c 4565541 .. 4565555 -  -3.5  -3.05384   GTGCGGCTGATCGAA               CGCCT CCAGC AGGCA               CAGTCAATCCTCGGC  44 29
    MAP4092c NONE
        recD NONE
    MAP4090c 4560916 .. 4560928 -  -6.2  -3.14132   GCGCGGTGCGACCAA                CCGG TGAAG CCGG                GCCTGGTGATCCCCG  51 323
    MAP4080c 4550273 .. 4550296 -  -5.1  -3.17075   GTCTCGCCAACGCAA          CGCGCCCGC CGTGAT GCGGCCGCC           GGCATCGCGGACAGC  49 316
    MAP4077c 4544833 .. 4544861 -  -3.8  -3.41051   GCACCCGCACCACAA       CGGTTCTG-GTGG ACAC CCAGGCCGAACCG        GAGAGCCGTTGACCC  49 41
        lpqN 4541169 .. 4541216 -  -3.3   -3.6106   TTCAACATGCTCAAA TCGCTGTCCCAGCAC-GGCAAC ATCAA GCTGTCGGTGCTGGCGCAACGC ATCGCCGAAGACTTT  53 158
    MAP4070c 4534995 .. 4535021 -  -4.3  -3.02043   AATCGTTCCTGAAGA         CGCTGCGATCG GTGGT CGATTACCGCG         GGCAGGCGGTCAGCG  45 315
    MAP4069c 4533366 .. 4533381 -    -6  -2.72344   GGGGAGTGTCAACGA              CCGGCG GCGC CGCAGG               CACGAAACGCCATAC  47 126
    MAP4068c 4532005 .. 4532022 -  -6.2  -2.90392   GAGTTCGTAACCACA             GGAGCG TACGGC CGCCCC              GGCCCGTTGCGCGAC  48 59
    MAP4067c 4530172 .. 4530198 - -10.1  -3.61398   GTGCCCGGCCAACAA        CTGGC-GGCCAC TGTG GTGGCCCGCCTG         GCCAAGGAGGTGATG  67 486
    MAP4064c 4526344 .. 4526387 -  -3.7  -3.72576   TGGCTGCGTACCAAA CTCGCGAAACTCGTCTGCG ACAGTA CGCCGACCAGATCCACGAT CCTGGCTTGCGTGAA  54 244
    MAP4063c 4525199 .. 4525214 -  -4.6  -2.90212   TCACCAGGGTAGAGA              CCCACC GGTT GGTTGG               GCTAGTGAACGGCCG  44 64
    MAP4062c NONE
        gpsA 4522496 .. 4522517 - -10.1  -3.34398   TTTTGCTGGCAAACA           CCGGTCAAG CCGA CGTGACCGG            CCCATAGAGAACGCA  63 75
    MAP4060c 4520602 .. 4520639 - -15.5  -2.87931   CTGATCTTCGAGACA   CGCGCCGGCGCGGGCATG AAC CAGGC-CGCGCTGGCGCA   GGCGCTGGGTGTTCC  76 173
    MAP4057c NONE
    MAP4056c 4516393 .. 4516409 -  -2.2  -2.82742   ACGCCGTCACAATCA              GTTTCG GGCTG CGCAAC              GTGGTCGACACGCAG  39 360
       fadD8 4506837 .. 4506879 - -17.7  -2.62735   AGACCCGCGACAGCA TCGTCGGCGCCGTCGAG ACGCTGTTG CGCGCCGGCGCCGACGA TGCCAGCCTGCGCGC  85 362
    MAP4046c 4505275 .. 4505299 -  -5.5  -4.07568   TCGGCGCCGGGAAAA          CCGGCCACGAC GTA GCGGCGGCCGT          CGAGGGTCAGCGGCG  64 187
    MAP4045c NONE
        menB 4504121 .. 4504134 -  -4.5  -2.82623   GGCGCCTCAGAAGTA               GCGCGG GAA CCG-GC               TGTAGTCCGGCGGCC  44 3
    MAP4043c NONE
    MAP4042c NONE
        pitA NONE
    MAP4040c 4500933 .. 4500944 -  -5.8  -3.29511   TTCACGCTCTGACAA                CACC CCCC GGTG                 TGTGGCTTAGCAACT  51 60
    MAP4039c NONE
        menE NONE
    MAP4037c 4497923 .. 4497939 -  -2.9  -3.57462   GAGCTGACCCTCAAA              GCGTTGC GCG ACAACGG              AATCGAGGTCGCCAC  48 158
    MAP4033c 4492537 .. 4492569 -  -2.7  -3.13522   ACGCCGCCAGCAAGA     CCGCCCAGG--AGCA TTACG CGCTGGCCTGGTCGG     AGGCCACCGGCGGGT  44 484
        menA 4490255 .. 4490265 -  -8.2  -4.18697   AAAAGTACCCCAAAA                 GCGC GGT GCGC                 GGGCGCCTTTGCGTC  76 52
        fabH 4488882 .. 4488925 -  -9.4  -3.78934   GCTGTGTCACAACAA GGTAGCGACGGATCCACCCCG GGC CCGGGCGGCGCCGTCG-TCCC GGTCCTGGCCTACGC  70 301
    MAP4018c NONE
    MAP4017c NONE
    MAP4016c NONE
    MAP4012c NONE
    MAP4011c NONE
    MAP4010c 4470651 .. 4470666 -    -4   -3.3095   ATACATGGCGGACAA              GATC-GC ACC GCTGATC              CGCACCCAGCTGTCG  47 237
    MAP4007c 4467711 .. 4467732 -  -6.5  -2.78384   TGCGCTCGCATCACA           GCG-TGGCCG TCG CGCCCATCGC           CGACGGGCAGCCGTT  47 157
    MAP4000c NONE
    MAP3999c NONE
    MAP3998c 4458086 .. 4458098 -  -4.7  -4.10791   AATACGCAGAAATAA                TCCGG CTT CCGGT                CGATGATCCAAGCTC  62 265
        serB 4454091 .. 4454106 -  -5.4  -3.33744   TCTCCGCTCAAAAAT              GTCTGCG CGG CGCAG-C              TTATCAGCGCGATTG  51 29
    MAP3996c NONE
       cmaA2 4452605 .. 4452617 -  -6.2  -3.14132   TTGTTGGGCGATTAA                GCCG TTTTT CGGC                CCAACAACTCGACGC  51 49
    MAP3986c NONE
    MAP3985c 4443172 .. 4443198 -  -3.4  -2.87051   GCTCGACGATGAAAT         CCGGGACCGGCG TCA CGCCGGGATCCG         CTCGTTGACGGCGGG  41 11
    MAP3984c 4442580 .. 4442601 - -12.3  -3.19602   TCGGCGACACCAAGA           CGCTCGACG TGCA CGTCAAGCG            GCTGCGCTCCAAGAT  65 111
    MAP3977c 4435297 .. 4435307 -  -3.2  -3.37245   GCAGGGCAACACCAA                 CGTC ACC AACG                 GCTGCATCAACCTGT  47 317
    MAP3974c NONE
    MAP3973c NONE
    MAP3972c 4430362 .. 4430388 -  -8.6  -3.02511   CCGACTTCGTCAAGA         CGTCGACCGGAT TCC ACCCGACCGGCG         GCGCATCCGTGCGGG  54 208
    MAP3965c NONE
       umaA2 4424273 .. 4424291 -  -2.3  -3.39803   GACCTACACCCAGAA            GCAGCAGC ACGA GC-GCGGC             GTTTCGATCACGATG  45 365
    MAP3959c NONE
    MAP3958c 4417840 .. 4417860 -  -3.2  -3.33261   TTCGAACGGGGACAA           CGCCAC-GG TGGG CCAGTGGGG            GCCGCTCGTGTTGGT  47 196
    MAP3951c NONE
    MAP3950c NONE
       echA2 NONE
    MAP3948c NONE
    MAP3944c 4403309 .. 4403367 - -11.1  -2.73364   CCGCTACGTCAACGA CGCGCTCAACCA-CACCACCGGCAACG TCCGCCG CATCGCCGA-GGTGATGGTCGCGCACG CCGAATCCGGTGTGC  57 131
    MAP3940c 4399908 .. 4399928 -  -3.1  -3.13853   GCAACCACGCAAAAT            GCGGGTTCG TCA CGGACCCAA            CTTAGCTGGTATATG  44 55
    MAP3939c 4399263 .. 4399294 - -14.3  -2.78816   TGATGTTCCACGATA      GGCGCGCGCGGCG TCACTG CGGCGCGCGCGGC       GCGAGAAACCCCGCG  69 7
    MAP3938c 4398816 .. 4398833 -  -4.7  -4.25104   TTGCGCTGATCAAAA             CGCCCTC ACAT GTGAGCG              AGGCCCCAGACCCCC  66 48
    MAP3934c NONE
    MAP3933c NONE
       moaA3 NONE
         psd NONE
        pssA NONE
    MAP3928c 4387304 .. 4387321 -  -8.4  -3.53012   CGTCCTGGCTGGAAA             CCGACG TGGCCG CGTCGG              CCCGGGCCGTGCTAC  61 37
    MAP3926c 4385892 .. 4385948 - -10.2  -3.14211   ACCCTGCTGCACGAA CGGGTGAT-G-GG-AGGCGGCGACGCC GCCGAG GGCGTCGCCGCGTTCCTCGAGCACCGG GCGCCGCGCTTCACC  59 36
         def NONE
    MAP3917c 4379297 .. 4379316 -  -6.4   -3.0439   ACGGACTAGAAACTA            TCCCA-CCG GCC CGGCCGGGA            CCGTCAGGTAGCGGC  49 3
        xthA 4378413 .. 4378438 -  -6.1  -3.55444   TCCTGATTTTGCAAA         GCCTGCCAC CTTGCCGC GCGGCAGAC          AACGAGAAGCGGTGC  56 52
    MAP3915c 4377644 .. 4377661 -  -4.1  -2.71364   CCACCGTCGGAACTA             TGTCGAC GATG ACCGACA              CCGGGGGCGATCCGC  41 212
    MAP3914c NONE
        thiC NONE
        thiD NONE
    MAP3911c 4373983 .. 4374004 -  -7.3  -3.60296   CACGGCCAGCCTAAA           CTGCACAGT CAAA ACTGTCCAG            TTAAAACTGTCTAAT  58 36
    MAP3910c NONE
    MAP3909c 4372213 .. 4372261 - -14.7  -2.77523   CGGCCACCAACACCA TCGCCGTCGAC-CTGCCCAA-GC TGGCC GCGCTGGGCAGGGTCGCCGACGA GAACGAACACAGCCT  69 406
    MAP3903c 4366382 .. 4366411 -  -9.2  -4.46112   GTTGATGGAAACAAA       GCGGGCGAACGC ATCTTG GCGCTCACCCGT        TGGCGCGCCACCAGT  84 18
    MAP3902c 4365435 .. 4365472 -  -3.2  -3.55444   CGCCGAGGCGCGAAA   CGGCGCGC-TCGAGGCG GTGTT CGAATCGCTGTGCGCCG   TGGGCACCGCGGTGC  50 382
        thiE 4361998 .. 4362011 -  -5.2  -3.60792   TGCCCAACCGGGAAA               GCGC CGAGAT GCGC                TGGGTCGCCGAGGAC  57 249
    MAP3895c NONE
        glnH NONE
        pknG 4356604 .. 4356633 -  -9.9  -2.62184   GGTGGTCGCAGAGGA       CCGGC-CGGCGGAC ATC GTCCGCCGCGTCCG       CGCGGCACTGGCGAA  53 276
    MAP3888c 4350177 .. 4350227 -  -8.9  -2.52464   GGTCGGGCCAACCGA CCGCCACCGCCGACG-A-CAGCAGC CCG GCCGCCGACACGCCCGCGCTGGCGA TCAGGAATCTGCGAC  51 53
    MAP3887c 4348890 .. 4348914 - -11.4  -3.30124   CGGCATCGGTGAGAA         CGACGCCGCGG TGCG CCGCGACG-CG          GTGTCCGGCATGGAG  67 185
    MAP3883c 4343617 .. 4343629 -  -4.7  -3.14132   GTGCCGCGCGACGAA                CTGGC ACC GCCGG                ACGGCGGGCTGCTGA  47 459
    MAP3879c NONE
       fadE7 NONE
    fadE20_3 NONE
    MAP3876c NONE
    MAP3875c 4337345 .. 4337361 -  -2.9  -3.94067   GACGAGACATAAGAA              CCCCC TTCGTCT GGGAG              ACGATATTCTGATGC  58 343
    MAP3874c 4335000 .. 4335017 -  -6.9  -3.53012   TGGGTGCTGCTGAAA             GGCCTTG AGAC CATGGCC              ATCCGGGTGGAACAC  56 442
    MAP3867c 4328425 .. 4328443 -  -2.3  -3.54424   GCTCACCGGTCGAAA             CTAGCGG ACCAG CAGCCAG             CCCTCGATGTTGCGG  48 7
    MAP3866c 4327604 .. 4327621 -  -4.9  -3.02144   CCATGCCGGGCAATA             TATGCAT GGCA ACGCATA              TATTGCAAGGGTCAG  45 37
    MAP3865c 4326365 .. 4326410 -    -8  -3.28712   GGCCGCGGGGGAGAA CCCGGGCATCGTCGCCGCCG CGCATC CGACGGCCTCGGTGGCCTGG GCGGCGCTCGCCGAG  55 311
    MAP3863c 4325249 .. 4325261 -  -9.1  -3.24708   GATGCCTCAAACATA                CCGGT CGC ACCGG                CAATCATGGCTATCC  61 35
    MAP3862c 4324535 .. 4324564 -  -6.3  -3.53012   CCGTCGCGCTCTAAA       GCCCGGCTACTCGG ACG CCG-GCAGCCGCTC       GGATTCCCGCTCGGG  56 2
    MAP3852c NONE
    MAP3851c NONE
    MAP3850c 4311413 .. 4311430 -  -6.9  -2.78384   GCCGGGGCGATCACA             CCCGGAT CGAG AACCGGG              TAGCCGCCCGCCGGC  48 3
    MAP3839c NONE
    MAP3838c NONE
        lpqJ NONE
    MAP3836c NONE
    MAP3835c 4289901 .. 4289914 -  -8.1  -3.09834   GATCGCAGCATGGAA               CCTCG AAAC CGAGG                CAGGACATCACGATG  54 33
    MAP3833c NONE
    MAP3832c NONE
    MAP3831c NONE
        aspC NONE
    MAP3829c 4279300 .. 4279310 -  -3.2  -3.41051   GTATTTCTACGACAA                 CGAC GTG ATCG                 AAATCGCCAAGGGCC  47 412
    MAP3817c 4264893 .. 4264915 -  -3.3  -3.30781   GCAAGGGAAATGGAA           GTGGGGGAC GCTGT GTCCCCTAA           CGCTCACAACCACAT  46 336
    MAP3814c 4261248 .. 4261283 -  -3.8  -3.04144   GTGCTAGGCGGAAGA    CGACCAGGCACCCGGA TTAC TCTGCGTGGCTAGACG     GGCGGGAGTTGAGTT  44 52
    MAP3812c 4259366 .. 4259424 - -12.9  -2.70932   GTCGGGTGTGAAGGA CGCGCCG-ACCGGCCCGGCGCCCACCGG CGGT CCGGTGCCCGGTCAGCCGGTGCGGCCCG GCCCCTCGGGCGCCA  67 207
    MAP3810c NONE
    MAP3809c NONE
    MAP3808c 4255336 .. 4255354 -  -8.8  -3.65522   GATGGACCGCAACAA             CGCCGC CCTGCTC GCGGCG             GTCCTGGTGGTGATC  64 55
    MAP3805c 4251552 .. 4251577 - -10.5  -2.80816   TGGGCACCTACTACA         GCGGCAAGCTGC GCG GCAACTT-CCGC         AGCATGATCAACCAG  57 509
    MAP3802c 4249303 .. 4249313 -  -6.8  -3.60475   AACGTCGACCCCAAA                 CGCA AGG TGCG                 CTTCCTGCCGTACGG  58 90
    MAP3798c NONE
    MAP3797c 4242754 .. 4242778 -    -2  -4.09963   CGTCAACAAGAACAA         GACCCCCGGCG GCGG CGCCGCGT-TC          TTCTTTCACACCACC  60 146
    MAP3794c 4240711 .. 4240749 - -10.9  -3.14344   GACGTGCTCGAGCAA  CTGGCCGCCGACCGCGGC GCCG ACCGCGG-CTACGGCGAG   CCCTACCAGACCCCG  62 228
    MAP3792c 4239938 .. 4239962 -  -5.5  -3.08438   GACGATACCGCAACA          CGCCGCGACGA CTC CCGCCCCGCCG          ACCGGTCAGGGCAGC  49 31
        atsG 4238396 .. 4238412 -  -3.6   -4.7497   GGCAGGTACGAAAAA              CGAACG GGACA CGTGCG              TAGGCCCCACACTGG  77 81
    MAP3789c 4236128 .. 4236162 -  -8.5  -2.75064   TGGCCCACCCAAGGA    GCGCCGGC--CGGTGAC GCC GACACCGTCGCCGCCGC    TAGAACATGACCTGC  52 25
    MAP3776c 4218931 .. 4218945 -  -5.6  -2.87468   TGCGACCAGATCAGA               CGTCCG CCG CGCACG               GCACTCACATCGGTG  46 71
    MAP3775c 4218208 .. 4218226 -  -4.4  -2.58544   CTGCAGGGCGAGAAC             GCGGACGG TCA CAGTGCGC             TTCTCATGTACAGCG  42 15
    MAP3774c NONE
    MAP3773c 4216780 .. 4216808 - -11.9  -3.28712   TCTGTGGCGGCATAA        GCGTTAATGATAA TCA TTTTCATTAACGC        TCGCAAAGCTCCTAA  68 51
    MAP3772c 4215379 .. 4215410 - -10.8  -3.05463   ACGCGTCCCAGTGAA      CGACGGCCTCCCCCG CGG CAGGAGCGG-CGTCG      CCGGTGACCAGTCCG  62 250
        rpmG NONE
       rpsN2 NONE
        rpsR 4212334 .. 4212359 - -10.3   -2.8655   GCGAGGCACATGACA         CGACCGGGGCG TTGA CGAACCGGTCG          ATCAGCGTGACCGGC  59 425
        pks2 NONE
     papA3_2 NONE
    MAP3762c NONE
    MAP3761c 4198865 .. 4198886 -  -2.1    -3.724   AATTGAGGAAGACAA           CGTCATCGC GGCT GAGTCGACG            ACTGAGCAACGAGTA  51 139
    MAP3760c NONE
    MAP3759c 4197026 .. 4197039 -  -3.7  -3.83026   GCGGCGTAGAGGAAA               TGCCC GCCA GGGCG                CAACACCCGCGCCAC  57 129
    MAP3758c NONE
    MAP3757c NONE
    MAP3756c 4193829 .. 4193844 -  -3.2  -3.63922   ATGCCGTTGAAAATA              CCGG TATGTTCG CCGG               TCATCGTGCTCACCG  53 280
      IS1110 NONE
    MAP3747c 4181905 .. 4181919 -  -5.6  -3.75629   TAGGTCCAACCCAAA               CCATCG CGG CGCTGG               GCGTCCGGTCAACCG  57 331
    MAP3739c NONE
    MAP3738c 4160676 .. 4160711 -  -6.1  -3.64703   GCGGCCGCAGCGAAA   GCGCCGACACGTGACCA GACG CGGTCGCG-A-CGGCGC    CGCCGAACCGTAATG  59 410
    MAP3736c 4158347 .. 4158371 -  -6.3  -3.73953   AGTACCGGGAGCAAA          GTGACGAGCGC CAT GCGCCAGTCAA          CAGCAAACAGGTAGG  59 22
    MAP3735c NONE
    MAP3734c NONE
    MAP3733c NONE
    MAP3732c 4153963 .. 4153973 -  -6.8  -2.73364   CGTCGATGCGAATCA                 CGGT TTC ACCG                 GCCACAGCACGGTGG  48 12
    MAP3731c 4152283 .. 4152312 -  -9.3  -3.32844   CCCGCCAGGCCAGAA       CTGCAGCACA-CGC ACG ACGATGTGCTGCTG       GCTCGACGTCTGCGT  61 174
      fadD27 4143073 .. 4143088 -    -4  -3.28924   GAGGGTCTGCGACAA              GCG-CTT TCC AAGACGC              TGAGCGACTTCTCGC  49 86
    MAP3718c NONE
    MAP3717c 4136834 .. 4136847 -  -6.7  -3.17392   TACCTTCCAAGCTAA               CAACC AGTC GGTTG                GTTGACGACATCACC  52 40
       fadE6 4134530 .. 4134556 - -16.6  -2.71364   GTATGGGGGGAACCA         TGCCGGCTTGAC TCA GTCAGGCCGGCA         TGGCCCATTTCTGCG  77 46
    MAP3713c 4129972 .. 4129990 -  -6.6  -2.62983   GCGATCCCGACACCA             TGGTGACG ATG CGCCGCCA             GGCCGCCGGCGCGCT  45 227
    MAP3711c 4127914 .. 4127930 -  -2.1  -2.87132   TTCCGCCCCCACACA              CCCATCG CCG CGCTGGT              GAGGCCGCTCAGTCC  40 34
       fecB2 NONE
    MAP3709c NONE
    MAP3708c 4124817 .. 4124851 -  -7.8  -3.53012   CGCTCGCCGTCGAAA     CCCGTTGGGCGC GTTCGGGTATG GCGCCCATCGGA     CGGCGTCGTCGAGCC  60 342
     narK3_2 NONE
    MAP3706c NONE
    MAP3705c 4121371 .. 4121386 -    -6  -3.47955   GCAAAGATCAAGGAA              CCGGCC GCGT GGCGGG               CGCGTGGGCGCGCTG  55 2
    MAP3704c NONE
         hsp 4117129 .. 4117170 -  -8.5  -2.81642   ATAGTAGCCACGACA CGCGCCGGGCGTCAGGC GTTCATCG GCCCCGCGACCGGCACG  CCGCGTCGGCGGGTC  54 101
    MAP3700c 4116708 .. 4116739 -  -3.6  -3.00994   CGAAGGGTACACAGA      TGCGGAGCCCCCC TTCTGCG GGGGGGCTG-GCT      GGGGGCGCCCGGGTT  44 43
    MAP3699c 4115827 .. 4115840 -  -6.7  -3.53444   TGATTCTTCGTCAAA               TGGCT TGTC AGCCA                ACAAATCTCAGGTCG  58 19
    MAP3698c NONE
    MAP3697c 4112633 .. 4112643 -  -8.2  -3.14132   CGCGGTGTTCATCAA                 GGGC ACC GCCC                 TGTGGCTGGAAAGCG  56 483
       fadE5 4109066 .. 4109089 -   -16   -4.8622   CCGCGCAATCAAAAA          CCCCGCTCCC ATCC GGAAGCGGGG           TTTTTGATTGCGCTT 100 62
        fabG NONE
    MAP3691c NONE
    MAP3687c 4101497 .. 4101514 -  -8.3  -3.52093   AGAGGCCAACCACAA             CGCTCGC TGCG GCGGGCG              CAACGATCCGGTTCA  62 80
    MAP3686c NONE
    MAP3685c 4095198 .. 4095216 -  -3.1  -3.38812   GGCTGTCCAAGAACA             TCGACCA AGGCG TGGTGGA             TCCCAAGCTGAAGGT  47 366
    MAP3680c 4088294 .. 4088304 -  -8.2  -3.10464   CGACGAACTGCAACA                 GGCC ATC GGCC                 CACGTCGTTCTTGAC  56 55
       gabD1 4080908 .. 4080935 -  -6.2  -3.08679   GCGCCTGATCGAAGA        GGGCTTCGCGCTC TAC GACC-CGATGCCC        TTCGACCTGTCGGTG  49 269
    MAP3668c 4075170 .. 4075215 -  -2.3  -3.85698   CGCCGCTGGGAGAAA CGCCACCAGC-CCGCCGCGCCG CGC CAGCTCATCGACGCTGAGGCCG ACGCAATCGCGCCGT  54 73
    MAP3666c NONE
    MAP3665c 4070860 .. 4070879 - -11.4  -2.71712   CTCTTGGGCGCAAAG            CGCCGACGC GAT GCG-CGGCG            TGCTGGAAGCGGTAC  60 68
    MAP3663c NONE
    MAP3662c 4067277 .. 4067292 -  -3.3  -4.10453   TAAACGGCCCGAAAA              TATGC TCTATT GCATA               ATCGTGGCGAGCCGG  59 129
    MAP3661c 4065865 .. 4065885 -  -6.7  -3.01791   AGTTCGTCCGCAAGA            GTTTGCGCG GTT CGCGCACGC            CCGACGAGGTAGTGT  49 458
        lipW 4059151 .. 4059173 -  -7.6  -3.09327   GGACCGCATCGAACA           TGCCGCCGTG GTG CCCGACGACA           ACCTGGCCGATCTGG  52 483
     fadE3_2 4054341 .. 4054360 -  -4.8  -2.78495   TGAGCACGAAGATCA            CGGCGGCG ACGG CGCCCACG             ATGGCACCGATGATG  43 435
    MAP3648c NONE
    MAP3647c 4050055 .. 4050108 -    -3  -3.62046   CGACCTGGGCAAGAA CTCCGACGAGTCCAAGTTGCCGAAG GTGTT CTTCGTCAAC-TGGTTCCGCCGCGG CGACGACGGCGGCTT  53 358
        trmB NONE
    MAP3642c 4044100 .. 4044117 -  -8.3  -2.88544   TTCCAGTGTCACACA             CGCGCGG TCAA CAGCGCG              GACAGCGGCCGGAAC  54 1
       mmpL3 4041125 .. 4041141 -  -2.2  -3.88787   GCAGAGCCGGACAAA              CCCGAA AACGG TTCCGG              CTGAGGGGTTTCCAG  54 45
    MAP3639c 4038551 .. 4038564 -  -8.1  -3.01712   CGCCGCGCGGCAACA               CCGTC GGGT GACGG                CCGTCGACCGTGGGC  53 108
      mmpL11 4034243 .. 4034273 -  -6.7  -2.78384   TTGGGCTGGACTACA       TCGGCGACGACGG GCGCA CCGTCGTTCCCGG       GGTGGCGCCGAACGC  48 395
        ilvD 4026791 .. 4026801 -  -2.4  -3.60792   CGCCGAAGGCCGAAA                 GCGC AAG GCGG                 CCAGGCTAGCCGCAG  48 31
    MAP3629c NONE
    MAP3628c 4024768 .. 4024811 -  -7.2   -2.7419   ATACGAGCCCAAGCA CGCCGAGGTC-GCCCGCGCCA ACC TGCAGCGGGCCGGCCTGGCCG ATCGGGTGGAGGTGA  49 355
    MAP3626c 4023885 .. 4023900 - -11.8  -3.02144   TCACCGTGGTCAACA              CCGGCG ATCG CGCCGG               GGCGGATGTACCGCA  63 321
        sigG NONE
    MAP3620c 4016874 .. 4016893 -  -8.5  -3.29947   CATCGAGGAGAGCAA            CGAGCGC ATTCCG GCGCCCG             AATCCTTCGACACGC  58 465
    MAP3618c 4015237 .. 4015271 -  -7.1  -2.62396   CATGTCCCCAGACTA    GTCG-CCG-CCCGGCTC AGC GAACCGGGGCGGTCAGC    AGCCGCCGGGCCTGT  47 4
    MAP3617c NONE
    MAP3616c 4012986 .. 4013003 -  -2.5  -3.54382   TGTCAACATAAGTAA             CGGGTCG GTGA CGTTCCG              GGCACGTCCGAATTA  48 38
        lprO 4011811 .. 4011824 -  -5.9  -3.53012   CCGCCCGCGGCCAAA               CCCGC TGCA GCGGA                AGCTAATTGAAGGCC  56 28
    MAP3599c 3994967 .. 3994977 -  -8.2  -3.40597   CGCCGCACCGAAATA                 GCGC CCG GCGC                 TGGGACTTTCGCGTG  60 496
        adhE 3993133 .. 3993149 -  -6.5  -2.70932   CGGCGGCCCGAATTA              GCCGG GCTGCCA CCGGC              TTTGATCACCTGCGC  46 230
    MAP3586c 3983559 .. 3983593 -  -8.5  -3.35046   CGAGTCGGTCAAATA    CCGGCTCG-GGCGCGGC ATG GCC-CGCATCGAGGCGG    CCATGTCGACCCCCG  58 266
    MAP3582c 3980204 .. 3980221 -  -3.5  -4.36914   TTCCGCTTTACAAAA             CATCGACA AAG TGTC-ATG             CACCGCGGGTGCCGG  68 43
    MAP3581c NONE
    MAP3580c NONE
    MAP3579c 3977396 .. 3977435 - -19.2  -2.83715   CCGACCACGACCAGA  CCGAGCGGCTCGCCGGCC TGCT GGACGACGCGCCGCTCAG   CGGCGAACCGGCCGT  84 496
       fadE2 NONE
    MAP3569c NONE
    MAP3568c 3967682 .. 3967724 -   -17  -3.50853   GGGGGCCAAGTACAA CATCCACGCCAACGCGATCG CCC CGATCGCGGCGACCCGGATG ACCGAGGACATCCTG  85 309
    MAP3558c 3958115 .. 3958136 - -10.9  -3.31144   GTTCTACCCCGACAA           GGCCGAGAT CAGC ATCTCGACC            GACTGAGCTCAGTAG  66 34
    MAP3554c 3955274 .. 3955285 -  -3.6  -2.95116   TCACCATTGAAACCA                CCGA CGCA CCGG                 ACGAGCCCTGGCACT  42 112
    MAP3552c NONE
    MAP3551c 3952899 .. 3952909 -    -4  -3.53012   TCCTGCGCCGCGAAA                 CTTA AAC TAAG                 GCGCCGGTTTTCGGC  51 97
    MAP3548c NONE
    MAP3547c 3949013 .. 3949061 -  -7.2  -2.87132   CGCCTCGCCTACACA GCCCCCACGCTCGGCGCAACGGG ATGG CTCAGCGCACCGC-CGTCGGGGC GTCGGCGGCCTTGAC  50 5
    MAP3544c 3945813 .. 3945867 -  -9.1  -3.14211   ACGGCCGGGGAGGAA CGCG-AGGGCGAGTCCCTCGACGACC GGCT GGCCGCCGAGGAGCCCGACGTGCCCG ACGCCATCGAGCCGG  56 165
    MAP3541c 3943772 .. 3943782 -  -2.4  -2.73124   CGGCAGCGGCGAAAC                 CGGC GTT GCCC                 TAAGCGGGTTCAGCG  38 35
    MAP3540c 3942972 .. 3942992 -  -3.9  -3.14564   GGACTCGTCGATGAA            GCCACCCCA TCC TAGAGCGAC            GGCGCCACCGGCGGT  45 49
     fadE1_3 3941158 .. 3941170 -  -7.7  -2.87683   AGACGCTGGGACACA                GTGAC TGG GTCAC                CATCACCCAGGAAGA  50 482
      bpoC_1 3940124 .. 3940138 -  -3.4  -3.53091   ACGGCTCGTCCGAAA               CGGCGC CGC GCACCC               AGGCACCTAGGCCGC  49 32
    MAP3534c 3938408 .. 3938458 - -10.3  -3.05384   CCGCGCCGGATCGAA CGCGCGACCGGCCGACCTGCGCAG TTGG CGGCG-AAACCGGCCGACCACGCC GAACAGCTCGGAGGT  60 129
    MAP3533c NONE
    MAP3532c 3936183 .. 3936222 -  -7.6  -3.64703   TCTCCGGGAGTGAAA  CACAGCGGGCGGGTCGAA TCGG CTCGTCGCGGCCGCAGCG   ACAGATCGCGGTTGG  63 69
       fbpC2 3935008 .. 3935047 - -25.2   -4.0371   GAGGCGTGAGACAAA  GCAGCGGCAGTAGCGC TGACCGGT GCGCTACTGCCGCTGC   TGGCCGGGGTCAGGT 100 35
    MAP3526c 3929217 .. 3929260 - -13.3  -3.27475   CCGTCGACCACAAGA CCGT-CGGGCCGGATCAGC GTTTTCGG GCCGATCCG-CCCGCACGG CGCCGGCGCCTCAGG  73 36
       fusA2 3926754 .. 3926786 -  -4.8  -3.57263   AGCTGTACGGCGAAA     CCGTGGCAGC-GGTGA TCG TCACCCGCGGCT-CGG     CGGCGCCGACGGCCG  51 202
        oxcA NONE
    MAP3520c 3920377 .. 3920389 -  -4.7  -3.68222   GCTCAACCCCAACAA                TGCCC CAG GGGCC                GCGCAGCTTTTCGCC  55 482
    MAP3518c 3918870 .. 3918902 -  -3.3  -3.62591   GGGAGAACTGGCAAA     CCCCCAGCCTGGCC CTGCTC GACC-GGCCGGCGA      TGTCGCCGATGCGCC  53 146
    MAP3515c 3915227 .. 3915239 -  -9.1  -3.56643   GGTACATCGGCGAAA                CGCTG GAG CAGCG                GCCGGAATGCGACGG  61 520
    MAP3506c NONE
    MAP3505c NONE
    MAP3504c NONE
    MAP3503c 3898640 .. 3898661 -  -9.3  -2.64616   TGGTCAGGGAGATCA           CCGCCGGCC TGAT GGCCGACCG            GGTGGTGGTCTGTCC  53 386
    MAP3500c NONE
    MAP3499c 3896374 .. 3896397 - -15.2  -3.01791   AGCGGCCTCCCAATA          GCGCCGGGCC GACG GGCCGGGCGC           TTCGGACGCCATCCG  74 196
        ctpI 3891050 .. 3891102 - -11.7  -3.28712   GCGCGCGGTGGAGAA CGCGCTCGCCGCGCACCCCGCCGTC GCC GACAACGCGGTGATCGGCGTTCCCG ACGAGCGGTTCGGCC  67 223
    MAP3495c 3887427 .. 3887448 - -12.9  -2.71144   CACCCTGGCGAACTA           CCTGGCGGC CAAG GCCGCCGGG            GCGACGACGCTGCTG  63 413
        guaA 3878442 .. 3878486 - -13.3  -2.87132   CCGCGGCCGTACAGA CCGCACAGCGGCGGATCGCGC CGC GCGCCCTCGGCGGCGGCGCGG CGACCATCCCGTCCG  69 77
    MAP3488c 3877454 .. 3877470 -  -3.5  -2.54193   TACCACCGGAATTCA              CCCCGCC CGC GCCTGGG              CCGCCACCCGCCGTC  40 6
    MAP3487c 3875357 .. 3875375 -    -8  -3.01924   GAGCCGCGGCGAAGA             CCCCACCG AGG CGGCGGTG             CGCAAGCTGCCGATC  52 511
    MAP3479c 3866003 .. 3866042 - -10.7  -3.40403   TGTGGTGGAGCACAA  GCGATTCGGCGTCGCGGT GCACT ACCGCAACGCGGCA-CGC  GACCGCGTCGGCGAG  64 400
       dnaE2 3860481 .. 3860492 -  -5.8  -3.05384   CCCGTCGCCACCGAA                CGTG CACT CACG                 GTGACGTTCACGCGA  47 75
    MAP3475c 3859562 .. 3859598 -  -3.6  -2.52464   TCGGCCCCGAACCCA   CCGGGCTGGACGCGGCCA CGC TGGCCG-ACCC-GCACGT   CACCACCCAGGTGCG  39 214
    MAP3473c 3858612 .. 3858624 -  -6.2  -3.34398   CGGCCCTGGCAAACA                CCGC GGCGG GCGG                AAGGTCAGGCCGGGC  53 30
    MAP3472c NONE
    MAP3471c NONE
    MAP3470c NONE
    MAP3469c NONE
    MAP3468c 3853752 .. 3853782 -  -3.9  -2.60244   CGCGGAATTAATTCA      GCAGGCTCCTAGCC GTCC AGCC-GCAGCCCGC       GCGCCAGCGCGAAGG  40 3
    MAP3467c NONE
        folD NONE
    MAP3462c 3844433 .. 3844451 -  -8.8  -3.66095   AAAGTCGTACCTAAA             GCCCACGT TCG ACGCGGAC             CAAACACTCGGAACG  65 41
    MAP3460c 3841694 .. 3841704 -  -3.2  -4.16016   GCACCGCCGAAGAAA                 TCCC GTT GGAA                 GACAACAGCGTTGAC  61 478
        icd2 NONE
        icd1 3834854 .. 3834865 -  -5.8  -3.29511   CCGAGCGGGTCACAA                CGGT GCTC ACCG                 ACTTCATCGACGACT  51 74
        trpS NONE
    MAP3452c 3831808 .. 3831820 - -10.5  -3.14132   CTGGTCGGCGACGAA                CCGGC GTC GCCGG                TCAAGCTGGTGCTGA  62 84
        sigJ 3824682 .. 3824696 -  -3.5  -3.72576   GCGCCGTGCATGAAA              CCCTGG TCGA CC-GGG               CGTCCAAGACGCTGC  53 437
         cdd NONE
        deoA NONE
         add 3817671 .. 3817713 -  -2.5  -3.64703   CGCCGCTCACCGAAA TTGTGCGCGAGCTGATCGCA GAGC TGCGGCGGGCCCGCGC-CGA GGTAGCGCGGCTGCG  51 200
    MAP3437c NONE
    MAP3436c 3815887 .. 3815915 -  -9.5  -3.02144   CTAGGCGGGCCAAGA        CGTCGACCTACAG GCG CGGCATGTCGACG        TCCGTCCTAATTTTC  57 120
    MAP3435c 3814729 .. 3814781 - -11.3  -3.14132   GGCGTTGCTCATCAA CCGGC-GCCTGCCC-ACCTAGC-GCG CCGG CACCGCTTGGTCAGGCGGGCAGCCGG CGGTTCAGCAGCAGG  64 10
         upp 3810582 .. 3810623 - -10.1  -2.64616   CGCTCACCGACATCA CCGACGCGCTGATCTTCACC GGC GGCGACGA-CGACACGTCGG TCAGGCTGGTGGTGC  57 26
    MAP3428c NONE
        amiB NONE
        amiA 3805104 .. 3805122 -  -3.1  -3.53811   CCGACGCCGCCGAAA            TC-GCCGG CGCG CCAGCCGA             TTACGTGCACGACCT  50 97
        lpdA 3803126 .. 3803140 -  -2.8  -3.14132   GGCGTGCTGCACCAA               GGCTAA CCG TTAGTC               CAGGTCGTCGTGGGC  44 20
       glpD2 NONE
    MAP3422c 3800329 .. 3800342 -  -5.9  -2.77899   GGCCGGGATGAACCA               GGCCG GCAG CAGCC                CGTAGAGCAGGTACC  47 138
    MAP3421c 3799387 .. 3799398 -    -3  -3.26722   CCTATACCCATAACA                GAAA TCGT TTTC                 ACATTTGCTGGCGGT  46 414
    MAP3420c 3798099 .. 3798111 -  -4.8  -2.53382   ACCATGGTCAATTCA                TCCG GCCGA CGGA                TTACGAGGCATCACT  42 10
    MAP3419c 3796371 .. 3796389 -  -4.5  -3.62046   GCAGGTCGCCAACAA             CGTGCTG TCCAG CAGCACC             CTGGACAGCTATCAC  55 486
        lpqC 3794533 .. 3794557 -  -3.4  -3.53444   GCATCGTCCTGGAAA         CCGGCG-CCGC GACC GCGGTCGGCGT          CGATCTGGGCGTGCT  50 482
    MAP3411c NONE
         lat 3784190 .. 3784209 -  -3.5  -3.53563   ATACCCGCCGGCAAA            CCCGG GTAAACCGGT CCGGG             ACGCTAGCCCAAGGT  51 29
    MAP3409c NONE
    MAP3408c 3782953 .. 3783001 - -13.8  -2.62263   ACGGGCCTGACACCA CCGAC-ATGGTCGCGACGCGCCG CCTG CGACGCGTCGCGGTGATCGCCGG GATCACGCTGGACGT  69 296
        rsbW NONE
      sigF_2 3781239 .. 3781270 -  -7.8  -3.73072   AATCTTGGCAGCAAA      GCCGCACCGCACAG TTCA CGGCGCGGTGGGGG       CTGACCGGGACCCTG  65 359
    MAP3398c 3773503 .. 3773515 -  -4.7  -2.60079   CCAGCCTAGAACTCA                CGGCC GGC GGTCG                CGCATGTCCAGCACG  42 10
        birA NONE
    MAP3396c 3771640 .. 3771683 -  -6.6  -3.60098   ATTCTGGAGCCCAAA CCGGTGACCGCCAAGGTG ATCGCGGG CATCGTGGCGGTCATCGC GTCCTACGTGCTGAA  59 440
        purK NONE
        purE NONE
    fadE25_4 3768171 .. 3768194 -  -6.6  -3.14132   CTGCGCTGGTATCAA          TTCCCGGCCA TCTG TGGACGGGCA           TGGGAAGTCACGTTC  51 199
    MAP3391c NONE
    MAP3390c NONE
    MAP3389c 3764867 .. 3764879 -  -4.1   -4.2074   TCGTGAATATACAAA                CCCTT GAC AAAGG                CTGAGAGGTGAATAA  65 84
        pstS 3763713 .. 3763725 -  -2.6  -2.83522   ACGTCGTCAGGAAAT                CGCA TTGAC CGCG                CTCGACAGCTTCGCC  40 4
        pknD 3761181 .. 3761197 -  -3.5  -4.07885   GATTCGGCGTCAAAA              CCCAAGC GGC GCAAGGG              TGTTGGTTTCGCCAC  61 510
        rmlD 3753533 .. 3753583 -  -3.2  -3.16881   CAGCGACGCCAGGAA GCGCTCCAGGTGCGGGCCCGGTGA ATAGG TCACC-GTCAC-CACCGGCAGCAC GTCAGTCACGCGTAG  44 27
        wbbL NONE
       rmlA2 3751593 .. 3751612 -  -4.8  -3.53444   TGACGCCCGGCGAAA            GCGAACGC GAGA GCGAACGC             GAAAGCGAACGCGAG  52 43
       whiB2 3746227 .. 3746242 -  -4.6  -3.75437   AATTACTGCACGAAA              TCCTGG TGGC CCAGGT               CGCCATCTACCTCGA  58 107
    MAP3370c 3745188 .. 3745204 -  -5.1  -3.28712   TCGGGCCGGGGAGAA              CACCG GCCGCCG CGGTG              CGCGCGGATTCGGGT  51 66
        pmmA NONE
    MAP3368c NONE
        manA 3741125 .. 3741135 -  -8.2  -3.21099   GGTGTGGACGATGAA                 CGCC ATC GGCG                 ACGTCACCTTCCACC  56 275
    MAP3365c NONE
    MAP3364c 3736968 .. 3736998 -  -2.5  -3.51411   ATGTCGGCAAACGAA      GT-CCCGGCCGGAA AGCC TTCCCGCGGAGCAC       CTTTGGCCTCGTCGT  48 74
    MAP3363c NONE
        sahH 3734393 .. 3734442 - -10.5  -3.19246   CGAACGTGAATCTAA GTTCACGCCCGGGCCGCCGGCG CTGTGGC CGCCGGCG-CCCGGCAGCGCGC TCAGTAGCGGTAGTG  62 26
         tmk NONE
        mtrA 3732872 .. 3732892 -  -5.4  -3.24747   GCCCCACATCATCAA            TGACGCCG CCCCT CAGCATCA            CTCCGTTCTGCATCT  51 60
        mtrB NONE
        lpqB 3729406 .. 3729422 -  -4.3  -2.60244   CGCGGAATTAATTCA              GCAGGCT CCT AGCCCGG              CAGCACCGGTGCGGC  42 17
    MAP3357c NONE
    MAP3356c 3726854 .. 3726874 -  -5.4  -2.91274   GTGAGTCGAACCAGA            GTCGATGA TGTTG TCCTCGAC            GTTAGCTCGTGTTCG  46 94
    MAP3355c 3725939 .. 3725951 -  -3.3  -3.08088   AAATCGCGCAATAGA                GTCGA CGT TCGGC                GGACGACGGGATCAG  44 41
        secA 3722851 .. 3722907 - -10.8  -2.91695   CCGAGCGTGAAATTA GGTGCACGCTCGGCGCCGAGCGTGAAG TTAA CTTCACGCTCGA-GCGGAGGGTGTCGC GAGTGGCCGCGCGGA  61 64
    MAP3353c NONE
    MAP3352c 3720358 .. 3720373 -  -4.6  -3.01712   CGGCCGCCGGGAACA              TGGGGC GATT GCCTCA               ACTGTGCAGCGGAGC  45 23
    MAP3351c NONE
    MAP3350c NONE
        kefB 3717380 .. 3717423 -  -2.4  -3.58522   ACTACGAGCCGCAAA CCCAGGACGTGCC-GCGC-GCG CTGG CGCAGTGCCGGC-CGTCC-GCG CGTGCGCCGTTGCGC  51 483
    MAP3347c 3715680 .. 3715698 -  -2.2  -3.01924   TAGCGCTGCCTAAGA             CCGGGCGG CCT CCACCAGT             TCCTCGAGCGCCTGG  41 1
        pvdS 3714755 .. 3714782 -  -8.4  -2.91264   GCGGGGATGTAGACA        GTGGCCACGGCTA GAT CAGC-GTGGCCGC        GTAGTCGTCGACATA  54 8
    MAP3345c 3714194 .. 3714224 -   -17  -4.23758   ACGCCAGAGCCAAAA       GCTACGGTACCGTA ACC TACGGTACCGTACC       CTCGGCGTCGCGGCC 100 51
    MAP3344c NONE
     desA3_1 3711481 .. 3711510 -  -8.5  -3.91716   GGACCCTGCAAACAA       CGTCGCGCCGAGC GTGC ACTGAGCGCGACA        GATCGGCGAAATATT  70 118
    MAP3339c 3707556 .. 3707594 -  -9.5  -2.52516   GCCTGGATCACCAAG  GCCG-GCATCGAGCGCAG GGCG CTGCGCGTGATCCTCGGC   AACCCGCTGATCGCG  53 518
    MAP3336c 3705062 .. 3705089 -    -4  -3.14132   CCTGTGCCTGACCAA        GACCGAC-CTGGC CCC GCCGGAGCCGTTC        GCGCAGCAGTTCGCC  47 501
    MAP3333c 3702266 .. 3702276 -  -2.4  -4.88736   GACCACCCACAAAAA                 CGCC AAA GGGG                 AAACCGAATGGATTC  78 172
    MAP3329c NONE
    MAP3328c NONE
    MAP3327c NONE
    MAP3326c 3694643 .. 3694664 -  -2.2  -3.63515   CGTCATCCTCAACAA           GCCGGC CCGCGAGTTC ACCGGC            AACATGCTGCTGTGC  51 185
        sigH NONE
    MAP3323c 3692487 .. 3692504 -  -9.1  -3.20723   TGGGCAGCAAGCCAA             CCGGCGCG CGA CG-GCCGG             TGTGACAAGCAATCG  59 139
    MAP3322c 3692024 .. 3692044 -  -2.5  -3.70773   GTGGACATCGAATAA           CTCCCGAG TGGTTC CCCGGG-G            CTAGCTGATCACCGC  51 26
    MAP3321c 3690464 .. 3690497 - -12.3   -4.3208   CCGGATAACGCAAAA     CGGTGCGGCCTCGAC GATT GTCGGGGCCGCACTC      TTGCGTGCGGGTCGC 100 45
    MAP3318c 3688312 .. 3688342 -  -7.5  -3.09492   TGTTGAACTGGAACA       CCGACGCCATCGC CCTCT ACGACGGGATCGG       CGCCCGGCCGCAGCG  52 53
    MAP3314c 3684831 .. 3684877 -  -5.8  -3.76402   ACGTGATCGATGAAA CCGGGACGACGGTGTCGAGCA CGCCGC TGCCC-AGACCGCCGTCGCCG TCGGCGGCGGTCTCG  60 499
    MAP3311c 3681119 .. 3681145 -  -6.4  -3.53012   TCGCCCCGGCCCAAA         CCCCCACAGCCG CAC CGCCTCTGGCGG         CGGCGCCGACGGTCA  56 340
    MAP3309c 3679860 .. 3679882 -  -8.4  -3.54743   CACCACCAAGGACAA          CCGGCGGCG GTTGCA CGCCGC-GG           TGCAAGCGTTTTTCG  61 362
    MAP3307c 3678253 .. 3678270 -  -9.1  -2.67694   ACCACCATCACAGCA             GCC-CGCC CAC GGCGCGGC             AACGAGGCCGCTAGG  55 36
        moeZ 3676976 .. 3676995 -  -3.5  -2.92613   CGGTACTCTAAACGA            GTCCAAC AAGCGG GTTGGTC             AGTACAGGATCATGT  43 24
    MAP3305c 3675646 .. 3675681 -    -6  -3.17075   TGCGCGCCAAGCGAA    CCGCGCCGCCGTACGTC GGC GACGAACT-CATCGCGG    CGCTGCAGGACCGGC  49 448
    MAP3301c NONE
    MAP3300c 3668188 .. 3668227 -    -7  -2.75064   GGTCTTATGTAACCA  CGGGAACCG-GTCGCCCAA TAC TCGGGCGGCGCGGGTCACA  CCGGCGCGGTCGGTG  48 21
    MAP3299c 3665666 .. 3665684 -    -8  -3.14881   CAAGTCGGTGACGAA             CGGGATGC ATC GCGCCCCG             GCGAGTCGGCCCGCT  54 473
       uvrD2 3663167 .. 3663202 - -11.9  -2.94872   TCGACCCAACAACTA    TGGCCACGGATCC TGGTGACTTC GGGTCCGTGGCCA     TCTGGGGAAAACCGG  65 335
    MAP3296c 3662787 .. 3662810 -    -3  -3.36492   CGCCGAACCCGACAA          CGCCATCGTC TAGG AACGCTGGCT           GCTAGGCCGCCGCCC  48 27
    MAP3292c NONE
    MAP3291c 3654583 .. 3654610 - -24.2  -3.65827   CAAGCGGCATGGAAA        CGGCCCCCGGAG CTTC CTCCGGGGGCCG         TTTCACCTGGTAGCG 100 194
       mpt64 3653719 .. 3653736 -  -9.9  -2.87564   CGACGGCCGCACACA             TGCGAAC CGGT GTTCGCA              CCGCCGGCGGGCCGT  59 122
      mce1_1 3651920 .. 3651936 -  -6.5  -3.14132   CGCGGTGCTGATGAA              GGGTGTC GTC GACATCC              TGGAGCACAATCCCG  51 380
    MAP3285c 3647733 .. 3647743 -  -2.4  -4.07618   CGCTCAATAACGAAA                 TCGC AAA GCGG                 GGAATTGTAAATTCC  58 149
      fadD29 NONE
    MAP3283c NONE
    MAP3282c NONE
    MAP3281c NONE
    MAP3280c 3639829 .. 3639841 -  -5.5  -5.00895   GCTACTACACAAAAA                CCCTC AGC GAGGA                GCAGTACCGGGCCGC  86 145
    MAP3278c 3637445 .. 3637467 -  -3.2  -3.31144   CGGTCATGCGGATAA           GCCTGCGGCA GCG CACCGCCCGC           GGGGATCCGTAAGAC  46 40
    MAP3277c 3637083 .. 3637100 -  -3.3  -3.13164   CGTGCAATGAGGGAA             GCGTCGCC GAT GGCG-CGG             GCGCGGACCTGCGCG  44 71
    MAP3276c 3635140 .. 3635190 -  -7.3  -3.53811   GCGACCTGGCCGAAA GCGGCTTCGCGGTGGTCGCTACCG CCGA CGGG-GTGACCGCCGCCCAGCGGC GGGCGGGCGTGGTCA  58 516
    MAP3273c 3632342 .. 3632353 -  -7.2  -3.01924   CATTGCGGCTCAACA                CCGC GGGC GCGG                 AAAGGGACGAAGCGA  51 457
    MAP3271c NONE
    MAP3270c 3629586 .. 3629636 -  -4.6  -4.20516   CCCGCATCGAACAAA CCAAGGGCATGCTGATGCTGAT CTACGGC ATCAGCGACAGCGCGGCCTTCG AGTTGCTCAAATGGC  67 223
    MAP3267c NONE
    MAP3266c 3627408 .. 3627435 -   -12  -3.04144   TTCCGATGCCGAAGA        CGGGCTGAGCGCG CGA CG-GCTCAGCCCT        GCGCCGCCTGCTGCG  65 18
    MAP3264c 3625047 .. 3625060 -  -9.5  -2.63596   GCTGATCGCACAGCA               CCGGC CGGC GCCGG                TGGCGATGGGCTAGC  54 36
    MAP3263c 3623664 .. 3623677 -  -3.7  -3.53012   GGTGCGCCCGTCAAA               CTCGG GCGC CCGTG                GCGGCGTTGCCGGTG  51 70
      glgX_2 3621407 .. 3621433 -  -4.3  -2.70932   CCTCTCTTGTAACGA        GCCCGCTGCAGC CACA GC-GTATCGGGC         GGCGGCGCGCTACGT  43 70
    MAP3261c 3620299 .. 3620351 - -10.9  -3.35679   GTTCGGCACCGAGAA CCTGCGCCGCATCGAGCCGCTGCTG CAG CTGCTGCGCGACGTCGCGGCCCAGG TCGACGCCAAGCCCG  64 280
    MAP3257c NONE
    MAP3256c 3615978 .. 3615997 -  -7.8  -4.77165   TGCCGCACAAGAAAA            GCTGACCG CGGC CGTTCAGC             CCAGCGCGGAGCGGG  85 21
    MAP3247c 3602505 .. 3602534 -  -8.5  -2.70932   CGGCGGCTGCAACGA       CTGACCGGCGA-GC TCG GCGTCGCCGACCGG       GTGCGGCTGCTGGGC  51 440
    MAP3237c 3593246 .. 3593273 -  -8.4  -3.54109   CGAATCCAAGGAGAA        GGCCGCGCGCATC TCG AATGCG-GCTGCC        GGCCAAGGCAAGTCG  62 189
    MAP3235c NONE
    MAP3234c NONE
    MAP3233c 3586950 .. 3586994 -   -12  -3.01712   GGTTCGGCGCCAACA CCCCGGCGGCGCGC-GCCGAA CTCG CCCGGCTGCGCGCGGCCGAAC TGCGCCGCCGCCGCC  63 192
    MAP3231c NONE
    MAP3230c 3583703 .. 3583713 -  -5.4  -2.89608   AGCTAAAGGATCAGA                 CGAT CTT ATCG                 CCAAGTTCGGTTCGC  46 84
         hpx 3582625 .. 3582658 -  -3.7  -3.64703   GGGCCGGCACCGAAA     CCGCCGACGAGTGGAC CGG ATTC-CTCGACGGCGC     CATCCGCTCCGGCCG  53 69
    MAP3227c NONE
    MAP3226c 3578462 .. 3578484 -  -7.6  -3.31144   CCGCGACGGCGACAA           GGCCCCGG TGGAGGG CTGGGGCC           TCTACGAGCACGGCG  55 79
    MAP3223c NONE
    MAP3222c 3574664 .. 3574716 -    -9  -3.53012   CTCCGGGTCGCTAAA CCCGTGAGCCGCGGTGGGGGACGGTG CAA CGCC-TCCCCCGCCGCGG-TGATGCG GGCCAGAAGAACCTA  64 54
    MAP3220c NONE
    MAP3219c NONE
       moxR3 NONE
    MAP3217c 3568496 .. 3568523 - -12.6  -3.75332   ACCGGCGAAGCTAAA        CCCCACGGCCGC AACG GCGGTCGTGCGG         CTGCCCAGGATCACC  77 322
    MAP3215c 3566691 .. 3566718 -  -6.9  -3.15544   GGGCATCTTGAGCAA        GGCCGCGATCGC GGTGT GCG-CCGCGGTC        ACCGTGGCGCTGGGC  52 24
    MAP3186c 3536498 .. 3536516 -  -7.4  -3.79906   CCAGGCCGACAAGAA             CTTGGGCA TTC TGCCCAAT             CTCGCGACGGTTCCG  65 356
    MAP3179c NONE
    MAP3178c 3528641 .. 3528651 -  -6.8  -3.44051   GGTGGACGACCACAA                 CCTC GTC GAGG                 GCTGGAGCGTCATCG  56 161
        prfB NONE
    MAP3174c NONE
    MAP3173c NONE
        ftsE NONE
        ftsX NONE
        smpB 3522020 .. 3522049 -  -4.2  -2.83403   CGCCGCCCACGAAAT       CGCTGAC-GCCGT ACGTG ACGGCCGACAGCT       GGGCGTAAGCGGCCC  43 44
    MAP3169c 3521143 .. 3521165 -  -8.4  -2.78463   ACCTTGGTGACGAGA           CGATCGGCCA TGG TCACCGATCG           TAGGCCGCGGGACTC  52 89
    MAP3168c 3519957 .. 3519967 -  -3.2  -3.65046   TGGTCACGCGAACAA                 GCCA GGA TGAC                 GATCCCAGTCGCTGT  53 366
    MAP3167c 3519107 .. 3519131 -  -2.8  -4.19238   TGCCTAATGGCAAAA          CGGGGAAG ATATTGCCA CTTCCCGG          AACGATCGTACAAAC  63 224
    MAP3166c 3517780 .. 3517795 -    -6  -3.14132   GTCTCGGTCGACCAA              CCGCTG TGGG CCGCGG               TGATCAATCAGCTGG  49 236
    MAP3162c 3514849 .. 3514862 -  -3.8  -3.02144   CGAGCGGCCCGAACA               CGTG GTGCTG CACG                TAGTCGTCCTCGTCC  44 181
    MAP3161c 3513722 .. 3513732 -  -4.6  -3.30124   CTTCACCGCCGACAA                 CGGC GCC ACCG                 TGCTCTACCCGGGCA  49 390
    MAP3158c 3511047 .. 3511074 - -10.7  -2.72855   GAAATGGGCCAAGCA        GATGTTGCAGC ACCGCG ACTGCAACATC         ATCGAGCGCACCGCC  57 240
    MAP3156c NONE
    MAP3155c 3509103 .. 3509123 -  -2.3  -3.65522   CATGGACCGCAACAA            CAGTCGCGC GGT GGGCGTCGG            CTCCTCGGGATCGCC  51 195
    MAP3152c 3505364 .. 3505377 -  -5.9  -3.92178   ACTACGTCAAGGAAA               CGCCC GGCT GGACG                GTGAGCGCCGGCGTT  63 189
    MAP3150c NONE
    MAP3149c 3503080 .. 3503118 -  -5.9  -2.87931   TGGATGCTGGAGACA  CAGCGCCTGGGCG-AGGAG CGT CAGCTGCGCGC-GGCGCTG  GCCAACATCGTGGTC  46 111
        pgmA 3500684 .. 3500696 -  -4.1  -4.67353   GGACGGAGGGAAAAA                GTCAC CCG ATGAC                TTTATTAACCACCTC  73 14
    MAP3145c 3499289 .. 3499331 -  -5.4  -3.90856   AATGCCGGAATCAAA CTGAGTGGAGCTAAGGGG ACTCGAA CCCCTGACCCCCACACTG CCAGTGTGGTGCGCT  63 117
    MAP3144c 3498115 .. 3498133 -    -3  -2.72344   TTCGATGTCGAAGCA             CTGGCCGA CCA TCGGGCAC             TTCAGGCGGGGAGCG  40 507
    MAP3141c 3494897 .. 3494930 -  -2.9  -3.29461   GAACTTGTCGCAGAA     CGCCAGCGCCTCCTCG GCC CGCGG-GGTGATCGCG     TCGTAGAAGGCCTTC  46 156
    MAP3140c NONE
    MAP3139c 3492972 .. 3492993 -  -5.9  -2.54634   CGTGAGAGTATCAAC           TACTTGCGA TTGA TCTCAAGTA            CTAGATACAGCCCTG  46 52
    MAP3138c NONE
    MAP3137c 3491403 .. 3491413 -  -2.4  -2.62983   CTCACTGTCACATCA                 CTGC TCC GCCG                 TTGACACCCAAGACC  38 7
    MAP3136c 3489982 .. 3489999 -    -4  -3.61715   GAGGCGGGGGAAGAA             CGCGTC GTAGAA GTCGCG              CAGCTGCGGCATCGA  51 145
    MAP3135c NONE
    MAP3134c 3488329 .. 3488344 -  -2.5  -3.29263   AGAGCTCGCTGAGAA              CTCCCC GCCTA GGGG-G              TCTCCTCCTCCTGGA  44 18
    MAP3133c 3486542 .. 3486570 -  -2.9  -2.53164   TCATGGACCACCAAC        GTCGCCCAGATCG CCC CGGCCGTAGCGAC        TTTGGGCAGGCCGTT  38 427
    MAP3126c 3477102 .. 3477127 -  -9.1  -3.54424   GGTGACGGTCGGAAA         TGGC-TTCTCCG CAT CAGAGAATGCCA         TTATCGCCGGTGCGG  64 50
    MAP3125c NONE
    MAP3124c 3475271 .. 3475317 -  -4.2  -4.10161   GATGATCTGCGAAAA TCTGCTGGTCCGCTGCCAGTAA CAC TCATCGGCGCCGAGCCAGCAGC GCCCCGGCGCGATCC  61 4
    MAP3123c 3474150 .. 3474171 -  -3.7  -3.59979   GCGGCGGAGGCGAAA           TTCGCCGACA AGC TGGCGG-GAA           TTCCCCGTGGCTAGA  51 36
    MAP3120c NONE
    MAP3116c NONE
      fadE22 3461983 .. 3461997 -  -3.4  -2.85351   GCCCGTCAGACCACA               CCGTCG CCG CGTCGA               ACCAATTGAGTGTAC  41 413
    MAP3113c NONE
    MAP3112c NONE
    MAP3111c 3458165 .. 3458207 - -16.9  -3.39895   CTGCTGACCAACCAA GACCCGCGGCCCGCCGG ATCCCCTTG CCGGCGGGCCGCTTGCC GTCAGCCGGTCGGCC  87 27
    MAP3110c 3456380 .. 3456391 -  -2.2  -3.84406   CGCCGAGCACAAGAA                GCAC CGGT ATGC                 TTTCGCCCCGTTCGG  55 261
    MAP3108c 3454302 .. 3454330 -  -3.6  -3.01712   CTTTCCCGCGTAATA        CCGCCCGGATGC CTTCT GCGCCATGGCGG        TGACGATACCGGCGG  44 52
    MAP3107c 3452861 .. 3452918 -  -4.7  -3.82824   CATCAGCGACAACAA GCAGCGCGCCAAGATCGCCACCGGCTTT GCC AAACCCGACGGCG-TCTTCGTGCTCACC GACGCGAACTGGATG  58 500
    MAP3104c 3451067 .. 3451088 - -17.3  -3.78022   CCCACAGCCAGCAAA           GCCGCCAGC CGAA GCTGGCGGC            TTCTGCCATGCCGGT  95 90
    MAP3103c 3450648 .. 3450658 -  -2.4  -3.01712   CTCCTTCGCGGAAGA                 GGGG GAA CCCA                 ACGGACTGGCAACTA  41 66
        nrdH 3450320 .. 3450353 -    -6  -2.83921   AGGAGAAATAGACCA     GGTTGCG-TCCCGTG CTGTC CATGGCAGCGCAACC     TCCTTACCTGACGTC  48 56
        nrdI NONE
        nrdE 3447723 .. 3447736 -  -2.3  -4.14511   AATTCGAGCCGAAAA               GTCGC AACA GCTAC                ACGTTCGGCGGGAGG  58 43
    MAP3099c 3446805 .. 3446817 -  -6.9  -2.87132   CCGCTGGCGCAGATA                CCCGG TAC CCAGG                GTATCGGTTTGGACG  50 85
    MAP3098c 3445048 .. 3445080 -    -6  -3.66178   TCCGGCAAGCCGAAA      CCCACTCCGGGGCG CCGTT CGACCCGGCGATGG      CGCGACTCGGCCTGG  57 127
        nrdG NONE
    MAP3094c 3442407 .. 3442422 - -10.4  -3.01712   TGTCCGGGTCGAACA              TCGGCG GCAT CGCCGA               GACCCAGGAGATGCT  60 192
        ctaD NONE
       serB2 NONE
    MAP3089c NONE
    MAP3088c NONE
      echA17 NONE
    MAP3086c NONE
    MAP3085c 3432460 .. 3432480 -  -4.5  -2.71712   GGGGGCGGCGGAAAT            GGGACCGCC GCC AGCGTACCC            GGGCGCTACCGGGAG  43 31
    MAP3084c 3431520 .. 3431549 -  -4.2  -4.25104   GTGCGGCTACCAAAA       GTGCGG-CGATCC CGCCT GGATCGACCGGGC       CATGAACCTGAACAT  65 206
    MAP3082c 3428837 .. 3428849 -  -9.1  -3.62046   CGACCTGGCGAACAA                CCAGC ATG GCTGG                CAATGGTGTGCGGGC  64 343
    MAP3079c 3424097 .. 3424150 -    -4  -2.62396   TACGGTGGGACATGA GGACCTCCGAGGTG-AGTGCGT TTCCTAAGCAGC TCGCACTTCAC-TCGGAGGTTC TCGTCATGTCACCTC  40 75
    MAP3078c 3423001 .. 3423027 -  -3.5  -3.57792   GCATCGACTTCCAAA         CCGCCCGCCGC TCCCG GCCGCAAGCGT         GCGACGACCGCGGGA  50 103
    MAP3067c NONE
    MAP3066c 3411770 .. 3411808 -  -7.3  -3.34894   AACCGGTCCGAAACA   GCGAGTACACGACCGCG CTGGC CGCGGTGTTGCACCGGC   CCGCGGTGCTGCCGG  55 256
        fixA NONE
        fixB 3404841 .. 3404882 - -24.6  -2.78384   CTCGGGCCCAGCAGA CGCAAAAGCCCCCGACAC GCCGGG GAGTCGGGGGCTTTTGCG  TCTGCTCGCGCGGCT 100 42
    MAP3059c 3403647 .. 3403680 -  -6.5  -3.12668   GATTCGGACACCGAA     GCAGCGCAGCACCAG CCGG CAGTAGATGCGCTGC      ACGCGGGTGCGCCCC  51 222
    MAP3058c NONE
    MAP3057c 3400611 .. 3400664 -  -8.2  -3.21416   CATCGTGATGACGAA CATCGCCGCGAACGTGCCGCGTTAGGC CCG GCTCAGCGCG--ACGTGC-CGGCGATG GTGGCGCTGCCGAGC  56 4
    MAP3055c 3398843 .. 3398859 -  -4.4  -4.19817   CCGACCGACGCAAAA             CCCGGCA ACCT TGC-GGG              TTGCCTATTCGATGG  66 30
        ligA NONE
    MAP3053c NONE
    MAP3052c 3394889 .. 3394938 -  -4.1  -3.05384   GTCGCGCTCACCGAA CCG-CACGGCGCGACGCGCTGGG CATTCT CCCCGTA-GCCGCGCCGGGTCAG CGCGCGGTCAGGCCG  44 22
    MAP3050c 3393780 .. 3393795 -  -3.2  -3.61902   CTTCACCAGACAGAA              GGTGTA GGCG TTCACC               TGGTTGACGATCCTT  49 86
       mmpL2 3390818 .. 3390834 -  -7.9  -3.28712   CCCTTTCCCGGACAA              GGCGGTG TGG CATCGCC              GGAGAACTAGCCGCG  56 32
    MAP3048c 3389974 .. 3389984 -  -2.4  -3.27475   CGGCCGACGACAAGA                 CGGC CAG GCTG                 CAGGTGCTGGTCGAC  44 400
        gatC NONE
        gatA NONE
        pfkA 3386705 .. 3386719 -  -2.1  -3.17392   GACCGCCTAACCGAA              GAACGC GGCG GCGT-C               GTCGTAGCGGCTTTC  42 2
    MAP3043c NONE
        gatB 3383519 .. 3383533 - -12.8  -3.85817   ACCTGGCCGGACAAA               CCCGGC GTG GCCGGG               TGCGCGGCGATGGAC  79 398
    MAP3040c 3381578 .. 3381591 -  -3.7  -2.80796   CCGTACCAGTGAAAC               CGGTG AAAA CGCCG                CTCAGCCGATCGGAT  43 27
    MAP3039c 3380950 .. 3380976 -  -8.7   -5.4505   CGGGGCAACAAAAAA        CCCCCG-ACAGC TTGT GCTGCACGAGGG         TTGCGCGTTGGTGCT 100 152
      ilvB_1 NONE
        ilvN NONE
        ilvC 3377401 .. 3377448 - -29.4  -3.16564   TTCCTAGCTGACGAA CGTCACGCCAGCGTGACAC-CGG TGA CCGAGTGTCACGCCAGCGTGACG GTCGACGAAAGCGCT 100 39
        serA NONE
        leuB 3372538 .. 3372556 -  -7.4  -3.35679   CCTGGGCATCCAGAA             CACCACCC AGC GGATGATG             GCGGCCGCCGGTCCG  59 162
    MAP3030c NONE
        gltX 3368615 .. 3368636 -  -2.2  -3.62096   TGGGATCACCGCAAA           CTCGGCTTG CCGCC CATGCCG-G           TGGGTGGATCGACGG  51 466
        leuC NONE
        leuD 3365205 .. 3365239 -  -3.5  -3.97947   CCCATCGAGCAGAAA    TTCGGCCCGGCTCAGCG GTT CAC-GCGACGGGC-GAA    GTGCGCGGTTTCCAA  59 10
        hupB 3364311 .. 3364354 - -26.2  -2.78384   CCGCTCGCTAGCACA CGAATACCCTCCGGGCGGCA CCGC TGCCGGCCGAAGGGTATTCG TGTCTAGGACGTGCT 100 45
        gpsA 3359102 .. 3359119 -  -4.7  -3.11291   TTCACAATCTGAACA             GGCTACC GGGT GGCGGCC              ACGTCATTCTGGCTT  47 29
         ddl NONE
        thiL NONE
         ung 3355525 .. 3355582 - -16.1  -2.62983   GCGAGCGTCACACCA GCGTGGCGGCCGCCGGCGAGCGTCACG CCAG CGTGACGGCCACGGCCGAGCGTCACGC CAGCGTGACGGCCGG  77 88
    MAP3013c NONE
    MAP3012c 3350836 .. 3350861 -  -3.1  -3.54129   GACATCTGCGGGAAA         GGCCCCGGCTT CGGC AAGTCGGTGTC          GCACTCCCACCGCCG  49 178
    MAP3011c 3349648 .. 3349658 -  -2.4  -3.13403   CGCCGGTGAGGAAGA                 TCGG GTA CCGC                 GGGCGCGGCTAATAA  42 34
    MAP3010c NONE
        recG NONE
    MAP3008c 3344571 .. 3344596 -  -7.5  -2.70932   CCCGGCGGTCAACCA         GATCGAGCTGC ACCC GCTGCTCAACC          AGGAAGCGCTGCGCA  49 349
        lipN 3342580 .. 3342602 -  -7.6   -3.3334   AATGCGATCGGACAA           GGCGCCTCTA GAT TACCGGCGCC           GCCCGTCGCATGGAT  56 40
    MAP3005c NONE
    MAP3004c NONE
    MAP3003c 3340541 .. 3340553 -  -2.6  -2.52516   GCGCCCATGACGAAC                GACG GTACA CGCC                CGCTCACAGCCGCTC  37 29
        coaD 3339943 .. 3339961 -  -8.8  -3.53712   ACCGCCAACAACGAA             TTAGGCGC GTA GCGCCTCA             CTAAATCCCTTGTGG  62 71
    MAP3000c NONE
    MAP2998c 3334286 .. 3334301 -  -2.4  -3.55444   TCGGCACCCGCTAAA              CGCCGG AACG CCCACG               CTTCTTTGCCGGCGA  48 43
    MAP2997c 3333397 .. 3333420 -  -4.4  -3.32844   GCGCCGACCGCACAA          TTCCAGGGCG CGTC CGCCCCGCCA           GGGTGGTGCTACCGC  49 34
    MAP2996c NONE
        rncS NONE
         fpg 3330710 .. 3330747 - -11.2  -3.53444   CGAGGCGGCCGGAAA   GCTGGCCGGCATCCTC CGCGAC GAGCACGCCGACCTGC    TGCTCAGCTACCAGG  66 469
    MAP2992c NONE
    MAP2991c 3329599 .. 3329657 -  -2.9  -3.53012   GCTCGCCCTCCGAAA CGCGCTGGTGC-CGGCG-CTAGCAGGGTT TCG AACTCGGCTGGGCGCGGAGCCTCAGCGCT CGACGAATCCCTCGA  49 18
         smc NONE
        ftsY 3324430 .. 3324444 -    -7  -3.14132   TTTCGGCGGGATTAA               CGTCCC GCG GGGCCG               CGGAGGGGTTTTCAG  52 37
       amt_2 NONE
        glnB NONE
        glnD 3319931 .. 3319965 -  -9.9  -3.35679   CGGCTGGATTCACAA    CGAGCTGCGGCGCCGC TGCG GCGG-ACCGCCGATCG     CCGCGGCCAGCCGCG  61 113
         ffh NONE
    MAP2982c 3314515 .. 3314534 -  -2.8  -3.10612   CGGAACGCTAACATA            GATAGCAA GCAC TCGCAATC             TTTTGCGCCGAGATC  44 86
    MAP2981c NONE
    MAP2980c 3312026 .. 3312044 -  -2.2  -4.62984   CGAGCAGACACAAAA             GCGCCCGA TTC CCCGGCGT             GTCGCGTGCTTTTGC  70 56
    MAP2978c 3310535 .. 3310553 -  -5.9  -3.21912   GCTGCAATTCAGCAA             TCGGGGC GGGCT GCCCGGA             TCCGGTTTTGCCTCG  53 95
        rpsP NONE
    MAP2976c NONE
        rimM NONE
        trmD 3308121 .. 3308168 -   -14  -2.82516   TCCGCTACTACGACA TGCTGCTGGACGGGTCGGGCGG CCTG CCGGCCGACCAGGCCAGGATCA TCGTCAGCGACCTGG  66 318
        rplS NONE
        lepB NONE
        rnhB NONE
    MAP2969c 3304513 .. 3304535 - -11.2  -3.14344   CAGCGTCGCCATCAA           CGCCGTCGCC AAG GGCGAGGACG           CCGCGAGCCTGCGCC  62 253
    MAP2967c 3302661 .. 3302694 -  -9.5  -3.54424   CTGCACCGCCTCAAA     CTACCGCGAC-CGGTG GGT CAGCGAGCCGCGGGAG     ACCCACGAGCCGATC  64 39
        fdhD NONE
    MAP2965c 3301395 .. 3301427 -  -7.1   -3.2963   ACCAGGCGCCGATAA     CGTCACCGC-TCTG TTGTAT CAGATGCAATGACG      ATGCGTTGGAAGTGA  54 105
    MAP2964c NONE
    MAP2963c 3297598 .. 3297625 - -14.2  -3.14051   TGACCTCGACGAACA        CCACC-GTGGACG TGG CGTCCACTGGCGG        AAGGCACGTATTCGA  73 61
    MAP2962c 3295730 .. 3295752 -  -7.6  -3.70902   TGCGCGAGATCCAAA           CGCGCGGC GAAAGCG GCCGCGCC           ATGGCGCAATTCGCC  63 148
    MAP2961c 3294270 .. 3294312 -  -4.8  -3.53012   GTCCTCCTGTCCAAA CCTCGAC-CCGCCGTCGACT ATACG AGTC-ACGCCGGTGGCGGGG CCGGGCCCGCGGCGG  52 9
        viuB 3293387 .. 3293407 -  -2.3  -2.73771   CCATGAGATAGAGGA            TGCCAGTCG GGC CGTCAGGCT            TGCGCCGACTCCGCC  38 19
    MAP2959c 3292201 .. 3292212 -  -7.2  -3.86346   CCACGCTGGCAGAAA                CCGG GCGG CCGG                 ACTCAGACGACGCGC  64 28
        xerC NONE
        rpsB NONE
         tsf NONE
        amiC 3286792 .. 3286802 -  -8.2  -3.02144   TCACGCCGCCGAACA                 CCCG CAC CGGG                 GCGCCGCGATATGTC  55 476
    MAP2952c 3286258 .. 3286273 - -10.4  -3.53012   GGCCGGGCGGCTAAA              CCGGTG AAAA CACCGG               AGCCGCCGCTGGTTT  67 50
    MAP2950c 3284203 .. 3284229 - -23.8  -4.13767   TCCCGCACCGCAAAA         CTCCCCGCACCG TTG CGGTGCGGGGAG         TTCTTCGACGGTTCG 100 46
    MAP2949c NONE
        pyrH NONE
         frr 3280368 .. 3280405 -  -3.4  -3.35992   ACGGACCTGAATCAA  CTTCGCTGCCGGATGGTC GCTA GACC-TCCAGCAGCTC-G   CCTTCTTTGTGCTTG  48 7
        cdsA NONE
    MAP2943c 3278152 .. 3278200 -    -3  -4.19307   CAGACAAATGACAAA CGGGACATG--CCCTGAAGACGCA CCG CGCGCCTCCCGGGTTCACCGCCCG GCCCCGCCTGCTATC  63 115
       mpt53 NONE
    MAP2941c NONE
    MAP2940c NONE
    MAP2939c NONE
        gcpE NONE
    MAP2937c 3271756 .. 3271773 -  -3.3  -3.01791   ACTGCGGCCTGAACA             GCGGCGT CGAC ACACCGA              GACCGGATCGTGATG  42 104
    MAP2936c 3269873 .. 3269905 -  -6.7  -2.52676   CACGCTTGCAATTTA      CCGCCGCGCGCGCCC TGT GAGCGGGCGTGTTGG      TCAGGCCAAAAAGTC  47 26
    MAP2935c NONE
         map NONE
        cobQ 3266856 .. 3266867 -  -3.6  -3.61398   CCGCGCCGTCAACAA                CGGC GTTC ACCG                 TCGGGGTGCGCGAAT  51 44
    MAP2932c NONE
       glnA4 NONE
    MAP2930c 3264045 .. 3264056 -  -7.2  -3.05384   TCGCGCGGTACTCAA                CGGG CGAC CCCG                 GCGTACGACCGGGCG  51 10
        aldC NONE
    MAP2928c 3261682 .. 3261721 -  -6.2  -3.73534   CAATTCGATGAACAA  GGCGG-CGGCGCTGCAGAC GCT GTTCCCCGGGCCGGCCGCC  GCGCCCCGGGTGTGC  62 208
    MAP2921c NONE
    MAP2920c NONE
    MAP2919c NONE
        cobA NONE
        cobB NONE
       cysG2 NONE
      efpA_2 3246407 .. 3246425 -  -7.4   -3.1944   ACGAAAATCACGGAA             CTGGTTGC GCC GCAACCAC             TGGGCCGGGTCAGAG  54 35
    MAP2914c 3245008 .. 3245020 -  -4.7  -3.28712   GCGCCGGCGTCAGAA                CAGCG TGC CGCAG                TAGGGCGCCCGTTGC  49 7
        proS 3242775 .. 3242793 - -11.6  -3.32268   CAAGGACGCCGACAA             CGCGGCGC TGT GCGACGCG             CTGGCCATCGAGCAC  67 428
    MAP2910c NONE
        nusA 3240299 .. 3240310 -  -4.4  -2.54896   GCGTCACCGAATCGA                TGGT CAGC ACCA                 CCCGAGCCTGTCCGG  42 70
    MAP2908c NONE
        infB NONE
        rbfA NONE
    MAP2905c 3235421 .. 3235456 -  -4.6  -4.07568   CGTCCGGCGGCAAAA    CGCTGGGCGCCGGCCAG AAG CTGACCTAC-CTCAACG    TCACCTGCGCGGTGG  62 144
    MAP2903c NONE
    MAP2900c NONE
    MAP2899c NONE
        truB 3228344 .. 3228381 -  -4.6  -3.64703   GCCGGGGCAGCTAAA   GCGTGGGCCCGGCGGC TAAAGC GTCGCCGGGCGCAAAA    CCACCACGGACTTGG  55 3
        ltp1 NONE
      fadE21 3225616 .. 3225639 -  -4.4  -3.48395   ACGGCGCCGAGACAA          CGGTGGACCT GGGC AGCCCCGCCG           CCCGGGCGATCTGGG  51 199
        ribF 3223859 .. 3223884 -  -5.3  -3.85817   ACCGGCGGGCATAAA         CGCTGGTCTGCG AAC CTCAGCCC-GCG         GACAGCAGCTGACGC  60 16
        rpsO 3223267 .. 3223288 -  -7.9  -3.10975   AGCCACTACCGAAGA           CCGCCCGAT GCAG ACCGGGCTG            CTCCCTCGAAGGTGC  54 208
        gpsI NONE
        pepR 3219357 .. 3219373 -  -5.1  -3.30124   CGTGATGTCCCAGAA              GCCCA GCACCAT TGGGC              TACTCCGGCGACGGC  51 80
    MAP2889c 3217833 .. 3217850 -  -2.6  -3.82084   CGTCAACATCAACAA             GCTTCG GCTGCT CGACGC              CGAGTTCGGCGGTCA  55 518
    MAP2887c 3216585 .. 3216596 -  -2.2  -2.90194   AGCGTCGCAAGTATA                GGTC CGCG AACC                 CGGTATGCGAAACCG  40 81
    MAP2886c NONE
    MAP2885c NONE
    MAP2884c 3212381 .. 3212412 -    -2  -4.18018   CCGCGCGATCGAAAA      CCTGCGGGCGGCGC TGCC GCGCGACCCCGACG       AGCTGGAGCGGCTGT  64 288
    MAP2882c NONE
    MAP2881c 3209699 .. 3209752 -  -5.1  -4.55295   TGGCGGACAAAGAAA CTCGCAGACGGACGCACGGC-GTGG ATCCCG CCACCGCAGTGGGACCG-CGGCGCG CGCACCAACGACTTT  75 85
    MAP2879c NONE
        dapB NONE
    MAP2877c NONE
    MAP2876c 3205833 .. 3205843 -  -4.6  -3.53012   GGCTGGCGGCCCAAA                 GCCA TTA CGGC                 ACGGCCGGGGTCGCC  51 172
      fadD13 NONE
    MAP2873c 3199983 .. 3200004 -  -6.5  -3.78022   TTGACACTCATGAAA           CCGCTG-GTC GTT GCCGCAGCGG           CTGCCGCGGCCATCG  62 337
        fabG 3199057 .. 3199099 -  -4.5  -2.71712   GTGTGGTCGGGAAAC TCTAGCGTCGCCGCGGCCC GGTCA GGACGGCGTCGGCGCCGGC CGGAATCCCTGCGCG  43 4
    MAP2871c 3197661 .. 3197675 -  -2.7  -3.31792   CGAGCAGCTGGACAA               GGCGC TGACC GCGGC               CGGTGTCCGGCACAC  45 153
        thyA 3196213 .. 3196249 -  -3.6  -2.62263   ACTGGGCCCACACCA   GGCCCAC--CTCGGCACG GGT CATACCGCGACGGGGGCC   TTGATGGCCGGGTGC  40 7
        dfrA NONE
    MAP2867c NONE
    MAP2866c 3193552 .. 3193607 -  -3.6  -2.72344   GGCCACGGGCAATCA CCTTAGCCCGGCGACGATGCGCGCCGC CGC GCGGCGCGAGGAGGAGCCGGGC-AATC TGACCCCGCCCGGCG  41 64
    MAP2865c NONE
        dapA NONE
    MAP2863c 3189817 .. 3189865 -    -5  -3.16881   CATCGACGGCACCAA CCGGTACGGCACCCGCACGCTG TACCG CAACGTGCGCCAGCGGCGCCAG CTGTGGCATTTCGGT  47 308
        ftsK 3184946 .. 3184961 -  -2.4  -3.53811   CGGACCTCGGCGAAA              TCCGCA CCGT CGCGGT               CAACCCGGCGATGAC  48 391
       pgsA3 3183922 .. 3183937 -    -6  -3.14344   GACCTCGCGCACCAA              TGGCGG CATC CCGCCC               TCCTTCGTCCAGTCG  51 146
    MAP2856c 3183559 .. 3183585 -  -6.6  -2.52464   CTGTCGCTCAATTTA        GTGGGT-CGGCG CCGAT CGCCGTACCC-C        TTGCGGGGATCCCGC  45 44
     35kd_ag NONE
    MAP2854c 3181850 .. 3181869 -  -3.5   -2.6155   GCCCGGAAGACTAAC            CGGCG CCGCGTAACC CGCCG             AGTTCGTCGAAGGCC  40 1
    MAP2853c 3181222 .. 3181240 -  -6.6  -3.05844   CCTTCGAGGTGAAGA             TCCACCGC ATC GCGGCCGA             CGGCGGCGCGGTGCT  49 166
    MAP2851c 3179583 .. 3179630 -  -9.8  -3.18681   GCGCAATTGCATGAA GGCGTACTCGGCCGGCGCC-AG TCCCTG CTCGGCGGCGGCCGGGT-CGTC CATCAACTGGCAGGC  62 193
    MAP2850c 3179235 .. 3179246 -  -3.6  -2.64616   GCTGGATCGATAGCA                CCCG CTTG CGGA                 CTCACCATTGCTCCC  40 27
        recA NONE
        recX 3176844 .. 3176870 -  -3.7  -3.89346   TCCGCACGGGAGAAA        CCG-CACGTC ATCGGCTA GACGCGGCGG         CGCTCCCGTTCGGCG  57 13
    MAP2846c NONE
    MAP2845c 3174485 .. 3174540 -  -5.9  -3.78934   CGCGGTGGAGAAGAA GGTGCGCGAGGCCGGCGAC-GCGGGCTG GTC CGACCCGCAGGCGCAGGCC-CGGGC-CG AGCAGTTCCAGGCCC  60 190
    MAP2843c 3171962 .. 3171987 -  -6.8  -3.56972   ACGCCACCAAACTAA         CGTG-GCCCGG CGCGC CCGGGCTCACC         ACCGGGAGCTGTCGG  58 21
    MAP2842c NONE
        miaA NONE
        dapF 3169385 .. 3169417 -  -3.4  -4.70169   TCATAGGCAATAAAA     GATGATGCACGCAAC CTCG GTGGCGTGCACC-TG      AATTAACGCTGCGCT  71 28
        hflX 3167914 .. 3167929 -    -9  -3.09273   GCCGCCCAACATATA              CCAACC AGAC GGTTGG               TCGGCAGCCGCCGGG  59 42
    fadE20_2 3166633 .. 3166668 -  -6.9  -4.87786   CGAATTTTACAAAAA    CGGATACCGCATCGAT GTCGA ACCGATGCGG-AGCCA    TGTCCGAATCGCGAC  86 68
    MAP2837c 3164059 .. 3164074 -  -5.4  -3.29144   GCACGTCGCCGACAA              CGCCGAC ATC GTCG-CG              GCCATGATCGACGGC  51 182
    MAP2835c 3162702 .. 3162716 -  -2.8  -3.53091   ATCGGGTCCCGGAAA               CGTTGT GGC ACAAGG               AGTTCAGCCGACGGG  49 29
    MAP2834c 3162069 .. 3162119 -  -5.9  -3.14132   GTCGGTGGGCATGAA CGCGAGCCTAGGCCGACG-CGGTG TGCG CGGCGTCGTCAGCCCGGGGTCGCC ACGCCGCGGTGCTCG  51 10
    MAP2833c 3161253 .. 3161290 -  -6.9  -3.14132   CTGGCGCTGCACGAA   TTCGGTTCGGCCGAGGAG CTT CTCGCCG-CCGACCCGAC   GGAGTTCTCCGACGA  52 315
    MAP2830c 3157395 .. 3157405 -  -3.2  -3.16564   GGTGGAGCTCACCAA                 GGAC GCG ATCC                 CCTACGAGGTGGGGG  45 329
    MAP2828c 3155025 .. 3155066 -    -3  -2.64099   CCCGGCCACGAGAAC GTC-ACCCTG-CCGCACGAG ATGG CCCACGCGGTCAAGGTCGAA AAGGTCTGAGCCGCA  39 79
        ideR 3154282 .. 3154315 - -22.5  -2.81312   AAGCTAGGTAGCAGA     CGGTATGCCCGCCGC GTCA GCGGCGGGCATACTG      CTTGCCGTCGACGCG 100 200
    MAP2824c 3152228 .. 3152254 -  -2.1  -3.01712   TCCCGGCGCCGAAGA         CCCATGCGCAC CGGCT GCGCACCTGGT         TGTTCTCCCGGTCGC  41 136
        suhB 3146352 .. 3146372 -  -3.1  -3.72576   GCCGGGGCGATGAAA            GACCTCGGC TTC GCCCAGCCC            ACCGCCGCCAACGAC  53 322
    MAP2816c 3145054 .. 3145071 -  -2.6  -3.32844   CGTCGCACCGCACAA             CGTGCG ATATCG CGAACG              ATTGTGGGTGCCCTG  45 469
         dut NONE
    MAP2813c 3143443 .. 3143485 -  -5.4  -3.09327   CGACGCCATGGAAGA GGCGGCCGGCTACGTGGCG CCGAGC CGCGACG-AGCTGGCCGGG TTGACCGCGCCGCTG  47 221
    MAP2811c NONE
    MAP2810c 3141733 .. 3141753 -  -2.4  -3.93236   GAGGAACTGCAGAAA            CTGCTGCT CGGCT AGCGGCCG            CCGGATTACTCGCCG  56 31
    MAP2807c NONE
    MAP2806c 3137011 .. 3137053 -    -5  -3.57144   TCGGCGAGTGCGAAA CTCACCGCGTCAGCAGCG CGACGCATT CGCTG-TGATG-GGTGAG CGGGAACGCGTCGAA  52 106
         dxs 3132873 .. 3132915 - -11.7  -3.53811   TGGAGCCGGCGCAAA CCGGAGGCGGCCGCGCGGC TGGAG GCCGCGCGCGCGGCGCTGG CCGAGGTGTCCGAAC  69 294
        hemE NONE
       hemY' NONE
    MAP2797c 3127103 .. 3127121 -  -4.4  -3.05384   GTCGGCGGGATCGAA             CGATGCAG TCA CGGCAGCG             AATTCACCAGCTGCT  45 15
    MAP2796c 3126271 .. 3126291 -  -8.9  -2.50935   ACGTGATGCACTAAC            CCGTCGCGG CTA CCGCGACAC            TTAAACCACGCACGC  51 96
    MAP2790c 3119932 .. 3119958 -  -8.6  -3.41051   TCAGCGGCACCAGAA         CCTTTCAGCTGG GCG CCGGCCGAGAGG         ACGACTACCTCATGA  58 35
    MAP2786c 3117650 .. 3117666 -  -2.9  -3.59979   GGCCGCGATGTTAAA              CGCAG GTTTCGG CCGCG              CTACATCGCAAACGC  49 47
    MAP2785c 3116963 .. 3117000 - -10.4  -2.90496   CCCGGCCGCAAAGTA   GGCG-GCGGGTGCGACG CGGGC CGACGCCCCGGCCCGCC   GGTAGCACCAGGCGT  59 169
    MAP2778c NONE
    MAP2777c 3109063 .. 3109100 -  -8.3  -2.62184   CCCTGGCGGACACCA   GCCTTCGCGG-CGACGCG CTG CACGCCGCCCTCGAGGAC   TACATCCGCGTGCAG  52 243
    MAP2776c 3107357 .. 3107383 - -10.2  -3.14132   CTGCGGCTGCAGGAA        CT-GGCGCTGC TGGTGC GCAGCGCCGAG         GTGCGATCCACCCGG  59 298
    MAP2774c NONE
    MAP2773c 3104947 .. 3104973 -  -3.6  -2.62263   AGTCGGCCGAGATGA         CGGTGTAGCG GTCCATG CGCTACGCCC         GCGCCGGTTCGGGCC  40 18
    MAP2772c NONE
    MAP2771c 3102285 .. 3102312 -  -7.7  -3.66018   CCAGCAGCTCAACAA        GACGCCGCC GCTGCGCGTG GGCAGCGTC         ACCAACGGTCAAACC  61 168
    MAP2769c 3100594 .. 3100618 -  -4.9  -4.41047   ACGGGCGAATGAAAA          GCGGGAGCCTT CGC AATGCTCGCAC          CGCCGGGATTGAACC  69 319
    MAP2768c NONE
    MAP2767c 3097294 .. 3097307 -  -5.2  -3.05816   CGACGCGCCACCGAA               CGGC TTCATC GCCG                CGTCGAGCTCATTAA  47 301
    MAP2766c NONE
    MAP2765c 3095311 .. 3095325 -  -7.8  -3.05343   CGGACACCGCGAACA               CAGGCC GAG GACCTG               GGCGTGGCGCTGCTC  53 343
    MAP2764c 3094654 .. 3094672 -  -7.4  -4.15029   AGGGGAGAGAAACAA             GCGACC CGGCGGC GGTCGC             CGAGGGGCCCCCTCC  69 215
    MAP2763c NONE
    MAP2762c NONE
    MAP2761c NONE
    MAP2760c 3092441 .. 3092492 - -14.3  -2.53263   GTTATCGTCAACTGA CCA-CCAGGGCCGGCCGCGACCGC GTACA GCGGCAGCGGCCGGCCATTGCTCG GCTGGCGTAGCGAGA  68 239
    MAP2756c 3085160 .. 3085170 -  -8.2  -3.61517   AGTTCTGGGCAAGAA                 GGCG CGT CGCC                 AAGCTTGATCCGCCC  62 63
    MAP2750c NONE
    MAP2749c NONE
    MAP2748c 3079489 .. 3079500 -  -3.6  -4.14472   GCAAGATTCTGAAAA                CCCA GCTG CGGG                 AACCGTTTTGGCGCG  61 64
    MAP2745c 3076272 .. 3076286 -  -2.1  -3.05384   CTGGTCGGGAGTTAA               TCCAC CGCTC ATGGA               CGGATCTTAGTGGTA  41 58
    MAP2744c 3075299 .. 3075333 - -15.1   -4.8667   GACACCGGAGAAAAA    CCTTAGCCTGCCGCCG ATTT CGGC-GCAGACCAAGG     GGCCAAGGTCACACC 100 34
    MAP2743c 3074317 .. 3074330 -  -8.1  -3.62275   ACCGACGAGGCGAAA               CGCTG CCGA CAGCG                CGGCATCGACCTGCG  61 198
    MAP2741c 3073232 .. 3073246 -  -2.7  -3.06315   GCAAGACCGGCAACA               CCGCG ACCGA CCCGG               TCTGACTACACCGCC  42 31
    MAP2738c 3070403 .. 3070421 -  -4.5  -3.05384   TCCGGTTCGACGGAA            CCGCC-GG CGCC CCAGGCGA             ACTCGACGGCTACCG  45 521
    MAP2733c NONE
    MAP2732c NONE
        pcaH NONE
        pcaG NONE
        pcaB 3062870 .. 3062923 - -10.9  -3.14132   CCGCTGGTCGACGAA CTCGAAC-GCGCGGTGCGCGGCGGC GACTGG GCGGCCGCGCA-CGCCCTGGGCGAG TGCCTGTCCATCGAG  62 72
        fdxA NONE
    MAP2725c NONE
    MAP2724c NONE
    MAP2723c 3059377 .. 3059396 -  -2.7  -2.52623   GGGTGTGGACAACAT            GGCCGGC TAGTGC GCCGACG             GGATGGTTTTCAGCA  39 12
    MAP2722c 3058198 .. 3058221 -  -6.6  -3.14344   GAGTCCGGCGAGGAA          CGCTTCGTGG TCCG CCACGACCCG           GCCACGTCCGCGGTG  51 239
    MAP2720c 3056879 .. 3056921 -  -7.6  -2.82516   TCGGCCACCACCACA CCGTATTGCCCGGCGGGCG CGGTTT CGCGCGCCGG-CTACACCG TCTGCTGAGTCCCGG  52 18
    MAP2719c NONE
    MAP2718c 3054808 .. 3054860 -  -9.5  -3.15544   GCCCAGCGCGACGAA CTCGTGCGCTGGCGCGACGCGGGCA TGC TGCCCGACCAGAGCCTGCGCGCGAT CGAACGCGAACTCGA  59 128
        thrS NONE
    MAP2715c NONE
        pgsA NONE
    MAP2713c NONE
    MAP2712c NONE
    MAP2711c NONE
    MAP2710c NONE
       tesB2 NONE
    MAP2708c NONE
    MAP2707c NONE
    MAP2706c NONE
    MAP2705c 3041299 .. 3041311 -  -4.8  -3.30124   GGTGATGCCGCAGAA                CACC GGGGT GGTG                GTGCTGTGCATCGTG  49 398
    MAP2703c 3039861 .. 3039907 -  -3.8  -2.74523   TCAGCGTGAACACCA CCGCCGA-CAGCGCAGCCATGCAC CAA GTG--TGGC-ACGCAGGTCGACGG GTGCTTAAGGCCTTC  41 52
    MAP2702c NONE
    MAP2701c 3037671 .. 3037681 -  -8.2  -2.59267   CTCAACGACACCAAG                 GCGG TGG CCGC                 GGCCCGGGAGATCTG  50 181
        glyA 3035421 .. 3035442 -  -7.9  -3.54129   CACAGGTTCGTGAAA           TCGTCCGCG CCGC CGCGGGCAA            AGTGGTGACTTTGGT  60 54
       desA2 3034483 .. 3034540 -  -9.9  -3.35679   GCTGGCCATCGAGAA CGACGCTACTCTCGT-GGC-CG-CTGCGC AGCA GCGCAGGCGCGCCGACGGGTGC-GCGCCG GCGCGCGAAGAAGGG  65 41
       phoH2 3032980 .. 3032990 -  -8.2  -3.55563   ACGGCAGGGCGCAAA                 CCGG GCC CCGG                 AATCGCCGTGGCGTT  62 70
    MAP2696c NONE
    MAP2695c 3030348 .. 3030394 -  -4.8  -3.16564   CGTCGACGGCACCAA GGCGGTCCGGGCCGACGCCGAC GTC ACCATCGCCGACCCCACCCGCA ACGTCAAGGGCGATT  47 165
    MAP2691c NONE
    MAP2690c 3025317 .. 3025327 -  -3.2  -4.38712   GCCATGCGCACAAAA                 CCTC CTG GAAG                 AAACTGAAAACAGCG  66 86
    MAP2689c 3023739 .. 3023755 -    -8   -3.4439   CAGATGAAGCGACAA              GCCTTG GCGGG CAAGGC              ATCCGCCTAGCGGAA  59 32
       lytB' 3019117 .. 3019170 - -12.4  -3.14931   CGCAGTCCCTACGAA CGGCCCG-T-GCCGCGCAGCAGCCGT TTCG ACGGCTACGACCCGCCGAGCGGGCCG GAGAACCTGGGCCGC  67 292
    MAP2682c 3016893 .. 3016930 -  -6.9  -2.87132   CCTTTTGGCGAGATA   CCACGTCGCAACCGAGC GGCT GCTCAATCGCATCGTCG    AGCGTGGGTCTAACG  50 96
    MAP2681c 3015492 .. 3015515 -  -4.4  -3.51032   ACGTGTCAACGAGAA          TCATCGGCGG GTGC CCTCCGGCGA           GGGCCGACCGATGCC  52 367
    MAP2680c 3015122 .. 3015139 -    -2  -3.05463   AGGGCGTCGACGCAA             CGTCAGA GCTCG TC-GACG             ATCGCGATACCCACG  41 10
    MAP2679c 3014520 .. 3014545 -  -4.6  -3.14132   GGCGGCGGCGATGAA         CGGAGCCATC TGACGT GAAGCCTCCG          CTTCGCCGGGCGCAT  47 64
    MAP2678c NONE
    MAP2677c 3013557 .. 3013598 - -12.1  -2.55351   CGCCCGGACACCAAT GCCCGGTGGGTGCGG-GGGC CGG GCCCGCCGCGGCGACGGGGC CGCCGGCGAGACCGA  64 180
    MAP2676c NONE
    MAP2675c 3011729 .. 3011747 -  -5.8  -3.14881   GAACGCGGCGACGAA             GTCCGGCC AGC GGTCGGCC             CACTCGGGTTTGGTC  49 477
    MAP2674c 3011006 .. 3011021 -    -4  -3.17075   TGGCGTGCAACTCAA              CGATCTG CAC CAG-TCG              GTGTTGCAGTGGACG  47 468
         zwf NONE
        gnd2 3006761 .. 3006806 -  -8.2  -3.16564   GCCCTACCGCAGCAA GCCGCGCAGCCCCGAGGGGCT GAAGA AGAATCT-GAGGCTGCGCGAC GGCCGCTGGTACTGG  56 324
    MAP2668c 3005609 .. 3005626 -  -4.1  -3.79445   AAGTATGAAGTCAAA             CCGCC-AC TGC GTCAGCGG             GTTTCGCTATGAGGA  57 32
        ephC 3004634 .. 3004646 -  -3.3  -3.16564   GGGTGAGCCGATGAA                CCCGA GCA CCAGG                CCGGCGACCTTGTCG  44 52
    MAP2666c 3002859 .. 3002874 -  -5.4  -3.73775   CGGATCCCGACGAAA              TCG-CCG GCA CGGTCGA              GCGGCTGAGCGCGGC  60 522
    MAP2663c 3000326 .. 3000342 -  -8.7  -3.56837   TGTCAAAGACTAGAA              CGCGTTC TAG GAACACG              CCCGGCAACCTCGGG  62 160
    MAP2662c 2998475 .. 2998487 -  -4.7  -2.63073   GTCGCTGAAGAACAT                GGTCG CCG CGGCC                CACGAGGTTCGGGCC  42 98
    MAP2654c NONE
        nirQ 2986988 .. 2987007 -  -2.8  -2.78384   TGCTTTCGTAGGACA            TCTGACCT CCCA AGGACAAA             TTCGCGCGCGCCGGT  40 89
    MAP2652c NONE
    MAP2651c NONE
    MAP2650c NONE
    MAP2649c 2982448 .. 2982463 -  -4.6  -3.60296   GAGCCTTACCGGAAA              CTAGCC GATT GGCAAG               CTGCGGCCGCCGCCG  52 47
    MAP2648c NONE
    MAP2647c 2980606 .. 2980651 -   -19  -2.82516   CGGGTGACGATGACA CCCCGCGCGAATCCGCCAGC GCATGT GCTGGCGCATTCGGCCGGGG ACGCATGGACCACTC  89 285
     fadA6_3 NONE
     echA1_1 2978424 .. 2978443 -  -5.6  -2.78384   GTGCTGGCCAGCACA            CCGCGGGCG GTG CGC-CGCGC            CATCGTGCCGGCCGG  44 102
    MAP2641c NONE
    MAP2640c 2973552 .. 2973579 -  -6.2  -3.14881   CAAGCTGGCGATCAA        CGCGGCCACGCTC ACC GAGC-TGGACCCG        GCCCTGCAGCGTGAA  51 170
         mcr 2971681 .. 2971697 -  -2.9  -2.78384   TTGGTCGGGACTATA              CCCACTC GTC GAGTATG              GCCGTCGCGTCGGTC  40 4
    MAP2637c 2970785 .. 2970842 - -10.3  -3.33696   TGGTTCCGCAAGTAA CCATTGTTCTCCCGAATGGGCCCCCGC GGAT GCGGGGGCCCATTCGTTTGCGTAGCGG TGTGGCTCAGCGGGG  63 32
    MAP2635c 2967894 .. 2967926 -  -4.8  -2.53271   TGAGCCTCAGAATAG     GGTCCGACCGCCACAC TCG ACG-GGCGGTTGG-CC     GAACGGCCGTCAACC  42 35
    MAP2634c 2966847 .. 2966876 -  -7.8  -3.53012   CGCCCGTTGCGCAAA       GCCCTACACCGGC GAGCT GCCGGCG-ATGGC       CGAACCGGCGCTGGA  58 367
    MAP2632c 2965592 .. 2965637 -  -3.1  -4.62069   GGCCGACGTGAAAAA GGCCCTGACCG-ACGC-CGGC TTCACC GCGGTGCGGACGGTCCTGGCC AGCGGCAACGTCCTG  76 482
    MAP2630c NONE
    MAP2629c 2964682 .. 2964700 -  -5.3  -3.56092   TCACCAGCGCCGAAA             CACGTTG GCGCA CAACATG             ATCGACTATAGAAGT  54 42
    MAP2628c NONE
    MAP2627c 2963586 .. 2963612 -  -4.3  -3.53091   ACCGTCGCGCTGAAA        CCGCGGCCGGAC ATCA ACCCGGACG-GG         CCCACGACGTTGAGC  51 218
    MAP2624c 2959948 .. 2959969 -  -7.9  -2.94045   GGACCCGAAGAATCA           GGCG-CCGGG TCC CGCGGTCGCC           TCGTAGTCGACCGGC  52 509
       mutT2 2958376 .. 2958407 - -12.2  -2.78596   TACGGGCCCAGCATA      GGCCGC-CGCCGCCG CGG CGAGGGCGCGCGACC      GGCTGGCAAAACACC  65 258
        narG NONE
        narH 2952858 .. 2952874 -  -4.4  -2.62184   CCGCCTGCCACACCA              GGCGAT CCTGC ATCACC              CGGCTGCTGGAGCGC  42 63
        narJ NONE
        narI 2951491 .. 2951525 -  -9.2  -3.12351   TGGCTGCACACTGAA    CGCCGGGGCGCGCTG TCTTAC CAGC-CGCGGCGGCG     CGGCGCCGTGCCCAC  59 8
    MAP2616c NONE
        lpqW 2947394 .. 2947410 -  -4.4  -3.14132   GTCGGCGTTGATCAA              CCAGCA TTTCC TGCTGA              ACGGGTCGCCGCCGA  47 112
    MAP2613c NONE
    MAP2612c 2945342 .. 2945372 - -18.2  -3.01712   TCCCGGCCCGGAACA       CGGCGGCTCAGCCG CCG CGGCCGCGCCGCCA       CAGCACCCAGACCGG  86 2
    MAP2611c 2942467 .. 2942484 -  -7.7  -2.62616   CCACGCCTCACACCA             GGTGCCCG CGT CGGG-ACC             GCGCCGTTGCGCCGC  50 134
    MAP2610c 2941356 .. 2941367 -  -2.2  -3.76839   TAATCTCAACCGAAA                GACGG CAA CCG-C                TGGGCAGATGTTCTC  54 394
      fdxC_2 NONE
    MAP2606c NONE
    MAP2605c 2935907 .. 2935937 -  -7.5  -3.59979   CGGGGGTAGCGGAAA      CGCGCCCGCGACGC ATCC GCGTCACCAGCG-G       CCGGCCGGAACACGT  60 104
    MAP2604c NONE
    MAP2603c 2928984 .. 2928998 -  -4.2  -3.14931   TTCATGGGGCAGCAA               TACCCC CTG GGCGTA               AGCCCAATCGTCGGT  45 409
    MAP2599c NONE
    MAP2598c NONE
    MAP2597c 2923201 .. 2923222 -  -2.9  -4.57569   CGACGCGGTCAAAAA           CGAAGTCAC CGCG GCGATCTCG            AATTCGCACGGGCTC  70 174
        rocA 2916164 .. 2916182 -  -2.2  -3.01712   GGGTGTGGGCGAACA             GCCCGGCC ATC AGTCGGCC             GCCATGTGCGGATAG  41 16
    MAP2592c 2914956 .. 2914969 -  -8.1  -2.71364   TGAGGTGCGCAAGGA               CCTCG ACGT CGAGG                CGGCCGGTGAATGGT  49 267
    MAP2583c NONE
    MAP2582c 2904422 .. 2904443 -  -2.2  -2.91276   GCGCGGTTTACAAAG           GGCCCGGCA TGCGT TGCCGG-CA           GCTATGCGTTGAGCA  40 27
    MAP2581c NONE
      fadD36 NONE
    MAP2579c 2900183 .. 2900199 -  -2.2  -3.50853   CTTCGTCAACTACAA              CGCC GGCACGCTG GGCG              CCTCGATGGTGGAGG  48 398
        PE_6 NONE
    MAP2575c NONE
        dapE 2894561 .. 2894578 -  -6.3  -2.78384   GGTTGTGCGACGAGA             TCGACTGC GCC GCAG-CGA             GAATCGCGTTGGCCC  47 165
    MAP2572c 2891894 .. 2891922 -  -4.4  -4.47707   TTGTAGGAAAAAGAA        GGCAAGCTCGGC GGACA GCCTAGCCCGGC        GGCGGCGCGGTCGTC  72 45
       fadD6 NONE
       folP2 NONE
    MAP2569c NONE
    MAP2568c NONE
        tagA 2886752 .. 2886763 -  -3.6  -3.27475   GGTCTGACTACAACA                CGCC GCTA GACG                 GTTCGAGACGCCCCG  47 411
        glgC 2882288 .. 2882308 -  -3.2  -3.40403   GGCCGCCTACCAGAA           CTCGCCGCG CGGT CGCGTC-AG            CCTGCACTGGGGTCC  47 160
        sigE 2874900 .. 2874915 -  -4.6  -3.57561   CGCCAAGGCCGCAAA              GCCGCT GAAT AGCTGC               CCGAACGTTAGCCGG  52 52
    MAP2556c NONE
        htrA NONE
    MAP2554c 2872082 .. 2872099 -  -2.5  -2.52623   TGTGGTGGAGAACAT             GTCGGGG CTCA CCCTGCC              GGACGGCTCCACGTT  38 301
    MAP2549c 2866512 .. 2866522 -  -2.4  -3.53012   CGTGCGCGCCTCAAA                 TCGC CAA GCGC                 GCCAACAGGTCCCGC  48 10
        lpqY NONE
        sugA 2864085 .. 2864132 -  -4.6  -2.69799   GCAGCGCATACACCA CCACCAGCGTGTCGATCACGGCC CAG AGCACTGTGCGACGCGC-GGCGG TTCGGTTAACGGCCA  43 31
        sugB 2863296 .. 2863308 -  -4.8  -2.64218   ATGGTCCAGCACAAT                CTCG GCCAT CGAG                TCATCCCTTCACAGC  42 26
        sugC NONE
    MAP2544c 2861470 .. 2861511 - -19.6  -2.78384   TCCCCCGCGAGCAGA CGCAAAAGCCCCTCGACGC CCGGC GTGTCG-GGGGCTTTTGCG TCTGCTCGCGGGAAA  93 50
         mdh NONE
    MAP2540c NONE
        lpqZ 2855979 .. 2855999 -  -3.2  -3.61398   GGTGCGCCGCAACAA            GGCCCG GGTGCTGGT CGGACC            CGACGTCAAGGCCAT  53 143
    MAP2534c 2847107 .. 2847129 - -13.4   -2.6155   CTGCTCAACAGGAAT           CGGCTCAACG TGG CGGTGAGCCG           GGCCCAGTACGCGGC  62 151
    MAP2527c 2839399 .. 2839412 -  -4.5  -2.57344   CAGCGCGGTCACAAG               GCCTC CCGT GAAGC                ACCCGCCGCAACGAG  42 41
    MAP2526c NONE
    MAP2525c NONE
    MAP2524c 2835844 .. 2835861 -  -4.7  -2.89602   CTCGGCATACGAAAC             CGACGGG GCAT CTCGCCG              TCTACTTCGCCGGAG  44 129
    MAP2523c 2834669 .. 2834690 -  -3.5  -3.04263   AGCTGATCGGCAACA           CCCCCGCGC ACTG ACCCCGGGG            CACGCGCGCCCGGCA  44 91
        deaD NONE
    MAP2520c 2831111 .. 2831151 - -14.1  -3.16564   GGCCCATGTGACGAA GGGTGCGCGACGGTGTGCC CCGCC GGCTCA--GTCGCGCACCC GGGTGAACCGGTGCA  73 12
    MAP2515c NONE
    MAP2514c 2824227 .. 2824242 -  -6.1  -3.68827   GATCGAGGACGGAAA              GACGC ACGCTG GCGTC               AACGCGCCGGCGCCG  59 73
    MAP2513c 2823050 .. 2823062 -  -3.3  -4.08216   CGAGGGCGTCGAAAA                CGAGG ACA CCTTG                GACGCGCTGCGACGC  61 165
       amiB2 2817069 .. 2817086 -  -8.3  -3.01712   GTTCTTCGCCGAACA             CCCCGGG ATCA CCCGGGT              GTACTTCAACGGGGC  55 179
    MAP2507c 2815332 .. 2815371 -    -7  -3.59262   CGTTACAGCTGCAAA  GGGAACGGCCGTTCACCCG CAG CGAAAG-ACGGCCGGTCAC  GGCCCGGTCACCGCT  58 244
    MAP2506c 2814194 .. 2814232 - -19.6  -2.72511   TGGAGCCGGGCAAAC   CGATCACCGCCACCGACA GCT CGTCGGTGACGGTGTCCG   TGCCGGACTGCCAGG  84 518
        lprB NONE
        lprC 2804082 .. 2804096 - -11.4  -2.63596   CGTCATCGGACACGA               GCCGAC GAT GTCGGC               CCTTGCGCTCGGCCT  59 218
    MAP2494c NONE
    MAP2493c 2798099 .. 2798134 - -10.3  -2.80816   CCCGCACGTAGTACA    GGTCGAACTCGTCGG CGGTGT CCGGCGAGATCGGCC     GGCGCACGGCGCGCA  59 162
    MAP2492c 2796567 .. 2796590 -  -5.2  -2.78935   AGATCGCGCAGCACA          GCCTGGC-CCA AAT CGGCGTCAGGC          TCGAACTCGTCGCCC  44 398
    MAP2487c NONE
        cysD NONE
        cysN NONE
    MAP2483c 2786525 .. 2786536 -  -2.2  -3.89346   GCCTCACGCGACAAA                CG-GG AAT CCGCG                GAGTTTCTCGCCGAG  57 361
    MAP2481c 2785022 .. 2785044 -  -2.7  -3.95852   ATGCCACCAATCAAA          TCGCC-G-CCG CGC CGGCCCGGCAA          TTCACCCCGACGCGC  58 51
    MAP2480c 2783750 .. 2783774 -  -4.1  -4.07568   GTTCGGGTTCGAAAA          CGTCCGGTCCA CCG TCGACCTGGCG          GCGCCCTGGTTCATC  63 386
    MAP2477c 2781091 .. 2781124 -  -5.1  -3.73068   CGCCCAACTGAAGAA     GATCGGCGTCGCCTGG CAG CCGGGCGGCGAC-ACC     ACGCTGATTCAGCTG  60 172
    MAP2474c 2779333 .. 2779349 -  -7.2  -3.68222   CGGCAATGTCAATAA              GCGCAG CGGTT CCGCGC              ACTGAACCAACACCG  61 158
        argS NONE
      lysA_2 NONE
        thrA NONE
        thrC NONE
        thrB NONE
    MAP2465c NONE
         rho 2768069 .. 2768097 -  -3.1  -4.08767   GCTACCCGCCCAAAA       CAGTGGG-ATGC GTCGGG GCATTCCCGCCG        GGCGTCGCGCGGCTA  59 38
        rpmE 2767708 .. 2767763 - -14.5  -3.62096   CGCCACGACCTCAAA CGTGAACCGACGCCCGGCCTGTGCG ACTGCG CGCACAGTTCGGGCGTCGGGAACCG AGCTATTTGTCGGCG  81 28
        prfA NONE
        hemK NONE
    MAP2460c 2765019 .. 2765041 -  -2.5  -3.31144   CTGGGACCTCGACAA           CCGCTTCGG TCAGC CCGGGACGG           CCAGGCTTTCCGGGT  44 12
         rfe 2763655 .. 2763675 -  -4.5  -2.74563   GTCACAGTTGAATCA            CCCAAGGGG TAT CTCCCGGGG            CCGGTCTTGCACCGG  43 128
    MAP2458c NONE
        atpB NONE
        atpE NONE
        atpF 2761439 .. 2761452 -  -2.4  -2.83522   ACTGGCCGATGAAAG               TCGA CATACT TCGA                TTACCGTCCGGATGT  40 26
        atpH NONE
        atpA NONE
        atpG 2757300 .. 2757315 -  -6.8  -3.02144   GCAGTGCGTTGAACA              GGTCCG GCAC CGAACC               CCGCGGGAACTCGAC  51 162
        atpD NONE
        atpC NONE
    MAP2449c 2755080 .. 2755092 -  -6.2  -2.76696   CGGGCGGTCAACAAG                GCGG CGAGC CCGC                TCCCGGCTAGAGGCT  47 32
        murA 2752819 .. 2752839 - -11.1  -4.87133   ACTCTCCAAACAAAA            TCTCCTCGC GCA GCGAGGTGA            ATTTCAAATCAGAGA 100 357
    MAP2446c 2746740 .. 2746790 - -11.7  -3.57144   GGTCGTACGGCGAAA TCGCCGAGCAGATCGGCGCGCCCG GCGC CGCGCGCGCCG-TCGGATTGGCCA ACGGGCACAACCCGA  69 227
    MAP2444c 2744847 .. 2744861 -  -4.2  -3.53012   CGCGTCGCGGCCAAA               CGGC TCGGATT GCCG               TCGGGCCAGCGGTCG  51 171
    MAP2441c 2740941 .. 2740987 -  -3.4  -2.79302   ACCACCGTCACGACA CCGGTCACCGTCACGACCACCG CAC CGGCGGCGACGACCACCGCCGG GCCGGGCGGTGGCGG  40 238
    MAP2439c NONE
    MAP2438c 2738012 .. 2738055 -   -10  -2.73681   CATCCACCCCAAGGA CGCCGGCGGCGTGCTCATCG AGCT CGTCGAGCCGGCCGCCTGAG CCGTCGGATTCACGA  57 35
       fadA4 2736302 .. 2736319 -  -4.7  -3.18681   GGCGAATGCCAGCAA             CCTCGGC GAAC GCCGCGA              CCGCTGGCTAACCCG  47 33
    MAP2435c 2735099 .. 2735120 -  -7.9  -3.04144   CGGGCATCGGCAACA           TGGGCGGCG TCGA CGCCACCGA            GGACCCCTGGCACGG  52 130
        glgP 2727545 .. 2727583 - -12.3  -2.79183   GTCAGGGCGACGACA   GCACCTCGGCGCTGGTC GAGCA GTTCAGCGCCGAGCCGC   AGACGTCGCTGTTCG  60 407
        clpS NONE
    MAP2428c NONE
    MAP2427c NONE
    MAP2426c NONE
    MAP2425c NONE
        murI NONE
    MAP2423c 2720124 .. 2720153 -  -3.5  -2.50816   GCGTCACCCAGTAAC       CCTAAGCCACCTCG AAC CG-GTCGGCTCAGA       CCCTCTCGGAACGGC  40 21
         rph 2719317 .. 2719327 -  -2.4  -3.44487   TATCACACGGAAACA                 CTGG TCA CCGG                 CAGGCGGGTCAGCTG  46 34
    MAP2421c 2718932 .. 2718955 -  -6.6  -3.07113   GACCAGGCGAGGGAA          CCCCTGCCCG GCGG CAGGCAGGAC           CAATTTCCCTGTGCC  49 56
    MAP2420c 2717747 .. 2717771 -  -9.2  -2.91264   GCCGTGACGGAGATA         CCCGC-CGGGC TGCT GCCCGAGCGGC          CCAGGCCCACCCCCC  53 497
        lppJ 2715982 .. 2715998 -  -4.3  -2.60244   CGCGGAATTAATTCA              GCAGGCT CCT AGCCGAC              CAGCTCGCCCATGAC  42 117
    MAP2416c NONE
    MAP2415c 2713615 .. 2713658 -  -4.2  -3.72576   GGTTGCCTTACCAAA GGTCAACCTGCGGGCCCGGC CGCT GCCGGCCCGGCTGCGCGACT GGCTCTACGACCGGG  54 136
    MAP2414c NONE
    MAP2413c 2709059 .. 2709077 -  -7.4  -2.56314   ACAAACTGTAAGGCA             TACCGCAA GAG TTGCGGTC             AACCGCGGTGAGCTA  50 38
    MAP2412c 2707474 .. 2707490 -  -5.7  -3.06696   GGCCCCGGGAATAGA              TCGCGCG CGC CGCGCAC              TTGCAGGCCACATGA  47 470
        fabG NONE
       fadA3 NONE
    MAP2406c NONE
     fadE3_1 NONE
    MAP2404c 2700181 .. 2700212 -  -3.7  -2.71244   CCACAAAGACAACAG     GCCTGGCGTCAACCGG GGT CCGGCC--CGCC-GGC     GTCGACCACCACACC  41 2
    MAP2403c 2699757 .. 2699768 -  -3.6  -3.72695   ACCGGCGTCAGGAAA                CCCG TGTC CAGG                 GTTGACAGTTCTGCG  54 6
    MAP2396c NONE
    MAP2395c 2690628 .. 2690646 -  -4.4  -4.25256   GCTCTACGAAAAGAA             CCAGTCGT CCG ACGTCGGG             CCGCGCGCCATCGAG  67 297
    MAP2393c NONE
    MAP2392c 2687999 .. 2688053 - -12.1  -3.25073   GGCCGAACAGCAACA GTGAGTGACGCG-AGGCGGGCCCGGTC GAT GACCGGGCCCGTTTCCGTGTAACCC-C TTCTACCGCAACGCC  71 28
    MAP2390c NONE
    MAP2389c NONE
    fadD19_3 NONE
    MAP2387c NONE
    MAP2386c NONE
    MAP2385c 2680393 .. 2680421 -  -7.3  -3.15544   CGCGATGCCGATCAA        CACCGACGGCG GGCTGAT CGCCAACGGCG        AACCGATCGGCGCGT  54 299
    MAP2376c 2670263 .. 2670277 -  -4.2  -2.60723   TCACCTTCAACTAAG               CCAGCT TGA AACCGG               TGTAGCCGCCGGCCG  40 6
    MAP2375c 2669133 .. 2669145 -  -6.9  -2.76263   CGCATCAGGCAAGCA                CCGCG TCG CGCAG                GAACCGGTCGGTGAT  48 2
    MAP2374c NONE
    MAP2373c 2667198 .. 2667214 - -13.7  -2.57132   TTCCTCGCCGATAAC              CCGGGCA TGC TGCCCGG              CAGCCGGTCCGAACG  65 516
    MAP2371c 2664747 .. 2664759 -  -5.5  -3.06915   ACTCACGCCAGCGAA                TACCG CAC CGGCA                GGTGCTTGAGGCCGC  47 0
    MAP2370c 2663778 .. 2663806 -  -6.7  -2.82635   ATGCCCAGCAGCATA        CCGGCCAGTATCT GAT AGATACCAGCGAG        TATCGAAGATCACCC  50 71
    MAP2369c NONE
    MAP2368c NONE
    MAP2367c 2660094 .. 2660117 -  -4.5  -3.51825   GGAGTTCAAGCAGAA          GTCGGCGCTG CGGTT CGGCGCC-AC          GCACAGCGTGGCGAC  52 458
    MAP2364c NONE
    MAP2363c NONE
    MAP2362c 2654085 .. 2654095 -  -8.2  -3.53563   AGATCGCCGTCGAAA                 GCCG TTC CGGC                 GTAGCGCCTTTGACG  61 232
    MAP2360c NONE
    MAP2359c NONE
    MAP2358c 2649432 .. 2649458 - -15.1  -2.52464   GCGGCGTGTAACCGA         CGCCGCGGCAG GGTAT CCGCCGCAGCG         TGGCATCCCCCGGCC  71 341
    MAP2349c 2639887 .. 2639903 - -13.7  -2.73875   TGCTGCCCAAGATGA              CAGCCGG CTC CCGGCTG              GTGTTCATCTCGTCC  66 383
    MAP2346c NONE
    MAP2345c 2635923 .. 2635944 -  -2.3  -3.22223   GAACCTGATCACCAA           CATGTCGATC TAC GA-CGAGATG           CCGATCTCGCTGCGG  44 51
    MAP2343c NONE
    MAP2342c NONE
    MAP2341c NONE
    MAP2340c NONE
    MAP2339c 2630117 .. 2630140 -    -3  -3.91084   GCATCGCCAACGAAA          CCGATTACGGC CTG GCCGGT-TCGG          TGTGGACGGCCGACG  59 304
    MAP2337c 2626874 .. 2626897 -  -7.4  -3.67976   GCGATCAACTGGAAA          CTC-GCGATCG ACA CGTTCGCCGAG          AACTACCATTTCGCC  61 524
    MAP2335c 2625254 .. 2625285 -  -2.3  -2.96984   GAAACGGAGGACACA      GGC-CACAGGGT ACGACATAA ACCCCATGCGCC      CCGCTGATCACACGA  41 53
    MAP2334c 2624362 .. 2624415 -  -4.3  -4.66163   ATCGTTATGTAAAAA TTTTGCGCCGCGAGGCGCCGTCGA GCCGGCG TCGGCGGCGCCGTGCGGCG-ATCG CCGGCGGCCGCGCGC  77 140
         fas 2614680 .. 2614702 -  -6.9  -2.53876   CGCCAGGCTAACGGA           TCGCCGCCG TCACC CGGCAGAGA           CCTGGTAGGCGTCGC  47 12
        acpS NONE
    MAP2330c 2612798 .. 2612817 -  -2.8  -3.40403   CGTCGCCCAGTACAA            CGTGA-AGG CCA CCGGTCACG            TCGCCAAGCTCCGCC  45 58
    MAP2328c 2611827 .. 2611841 -  -5.6  -3.44622   CACCTGCACAACGAA               TGCCTC ATC GAGGCG               CTGCAGCAGCGCTGC  53 228
    MAP2324c 2605739 .. 2605759 -  -3.3  -3.29511   GTTATTGCTCTACAA           GCGGATTG GCGTGT CAA-CCGC            GACCCGATGTGGCCC  46 18
    MAP2323c 2604783 .. 2604806 -  -4.5  -3.64703   GTGTCGGCACCGAAA          TCGACTCGC AATCCG GCGAGTCAG           CAAACTAGGCGGGCT  55 30
      lppS_2 2603177 .. 2603191 -  -4.2  -4.34402   CGGCGCAGACCAAAA               CCGTCA CCG TGACCG               TCACCCCGCCGCCCC  70 287
    MAP2319c 2600157 .. 2600177 -  -6.7  -3.01791   AGGCCTTCGTCAACA            CGTTCAGCG AGT CGCTGCGCG            GGGAACTCCGCGGCT  49 319
    MAP2317c 2598050 .. 2598080 -  -6.8  -3.04792   TCACGATCGTCAACA       TCGGTCACAGCG TCACCTG CACCGTGACCGT       CAACGGGGTTCAGGT  49 196
       accD1 NONE
       accA1 NONE
      fadE19 NONE
    MAP2311c NONE
        citE 2590255 .. 2590273 -  -2.3  -2.90573   CCAGCTACACGAAAG             GCTTCGC TCGCC GCGACAC             TGGCGTACTCACCAT  40 132
        pdhA NONE
        pdhB NONE
        pdhC 2586781 .. 2586810 -  -9.3  -3.44146   TCGCTCGACAACGAA       CAGCATCAGCACGC CAT GCGCACCGA-GCTG       GGCCCGCAGGCACAT  64 97
    MAP2303c 2583134 .. 2583158 - -11.4  -4.10007   ACAATCTGGTCAAAA         CCGCCGCGCGC ACCA GC-CGCGGCGA          GGTACGAAACAAACA  80 317
        lipQ NONE
    MAP2300c 2578636 .. 2578654 -  -4.4  -3.63515   GTCCAGGTCGAAGAA             CGCGCCGA TCC TGGGCCCG             GGGGGACTCGCCATG  55 132
    MAP2299c NONE
       plsB2 NONE
    MAP2297c 2572365 .. 2572407 -  -6.2  -3.14344   CATGGCCGCCAGTAA GCCCGGCGGCACCGACGAGGC GAGG GCC-CGACG-CGTC-CCGGGC CGCGAACCTGTGGAA  51 104
    MAP2296c 2571717 .. 2571731 -  -3.4   -3.2614   CATCGTGTAGATGAA               CTCAGC CAT GCCGCG               GTTGTGCCTTTCTGA  46 98
    MAP2295c 2570015 .. 2570037 -  -6.1  -3.02461   CAATGCGCTCGAATA           CCCCGCTTC TCGAC GGCGCGGGG           CAGAGCTGACACTAG  49 37
    MAP2294c NONE
    MAP2293c 2563817 .. 2563829 -  -6.9  -3.40403   CCGGCTGGACTACAA                CCCGA CCA CCGGG                ATACTTGCTCCCGGC  56 208
    MAP2290c 2560055 .. 2560065 -  -3.2  -2.80975   ACTCACGACGCAAAC                 CGTA TCC CACG                 CACCGGGCTGCACTC  41 62
    MAP2289c NONE
    MAP2288c 2559216 .. 2559231 -  -6.8  -2.62184   CGGCCTGGGACATCA              GCGACG AGGG CATCGC               GGCGGCGGACAGGTT  45 146
    MAP2286c 2555996 .. 2556019 -   -21  -2.89742   CGCAATCCTTACACA          GCCGCGGGCC GCCG GGCCCGCGGC           TGTGTGCGGCAGGCT 100 39
         rpi NONE
    MAP2284c 2554557 .. 2554574 -  -4.1  -3.53012   GCCGTTGCGGCCAAA             CGTGGAA GAGT TTTCACG              AAGAACACTCATACC  51 124
         tig 2551170 .. 2551193 -  -5.1  -2.65521   CCGACACTAACCAAC          CGGGCCCGC CGTTTC GCGGCCACG           CACCCCGGAAACGGG  44 71
        clpP NONE
       clpP2 2549426 .. 2549450 -  -4.1  -2.92613   TGGCAGTGGAAACCA          TCCCCGACGTC GAC GAGGCCGAGGC          GCTGGTGAATCTGGT  44 462
        clpX 2547143 .. 2547174 -  -2.9  -2.62983   CGCAGCTTCAGATTA      CGCGCCGG-CGAAG TGAGT CTCCGGCCATCACG      GTTTTATGTCACTGG  39 222
    MAP2277c 2545115 .. 2545128 -  -2.3  -3.05384   TCGCTCTGCATCGAA               CCGGC CGTC ACCAG                TGCGCTCATGCGCTG  41 31
    MAP2276c NONE
    MAP2275c 2542885 .. 2542915 - -18.2  -3.40403   GGTTCGGGAGGATAA       CGCGGCGGGCGCCG CAA CAGCGCGCGCCACG       CCGAGTAGCAGCACA  89 500
    MAP2273c 2540375 .. 2540403 - -20.4  -3.05596   TACCCCTGGAGCCAA        GAAGTGCCGGGC ACTAG GCCCGGCACTTC        TTGGATGGCTGCGAT 100 40
    MAP2272c NONE
        valS NONE
        folC NONE
    MAP2269c 2534532 .. 2534566 -  -7.6  -3.51365   GGACAGCGTACATAA     CCAGCTGGCCAGACGC CGG GCGTCATCCCTGCCGG     CGGCGGACCTCGGCG  60 13
        ndkA 2534022 .. 2534072 -  -5.2  -2.63913   CAGTATCCCACATCA CGGCACCGGTCCACCCGCACCTG AGGCCG CCGGCTCGGGCGGAACCGC-CCG CCCCCGGCAGGCGGC  44 56
         rne 2530901 .. 2530914 -  -9.5  -3.59262   GGCTACAGGGTCAAA               CCGGG CACC CCCGG                CGCGGCGCTCAGTCC  64 34
        rplU NONE
        rpmA 2530017 .. 2530040 -  -2.4  -3.14344   GACGCGGTCGACGAA          CCGAG-GCATC GTG GATCCTCTCAG          CCGTCTCGTTCGCCG  42 101
         obg NONE
        proB 2527240 .. 2527277 - -10.6  -3.08679   CCGGGTCATCGAAGA  CGGTCAGGCCGACGGGTCG ATC CG-CCCG-CGG-CTGGCCG  CGGCCACCACCGCGA  60 195
    MAP2261c 2524940 .. 2524969 -  -9.1  -2.62184   GCTGCGGTGACACCA       CGAGCCGCGCCGC GTTG GCCGAGCGGCTGG        AAGCGCTCAACCCGG  50 456
        nadE NONE
    MAP2252c 2515949 .. 2515968 -  -7.2  -3.07113   GAGGAGGCCAGCGAA            TGGCCTTGG CGG CCAAGGC-A            CTTGGTGGTCACCCT  52 308
    MAP2250c NONE
    MAP2249c NONE
    MAP2248c 2511581 .. 2511616 -  -5.8  -3.53444   GTATCGGGCCGCAAA    CGCCCGGGTGAGGCGG CCCG CTGCCGGGCCCGGCCG     GCCCCTAGCCGACCC  54 30
        proA NONE
    MAP2246c NONE
    MAP2245c NONE
        nadD NONE
    MAP2243c NONE
    MAP2242c NONE
    MAP2241c NONE
    MAP2240c 2504395 .. 2504419 -  -9.2  -3.28712   CCCGCGGGGTGACAA         CGCGCGGCGGC CGGT GCCGGCG-GCG          TCGTAGCGCGCGGGC  61 41
    MAP2230c 2479362 .. 2479379 -  -4.1  -3.01791   AGCTGGCCTTCAACA             CCGGCCGT GGC ACGGC-GA             AAGCCCGTGCGATAG  45 302
    MAP2226c 2475667 .. 2475720 - -11.6  -2.78384   CCCGCCCCCACCACA CCGATCGCCGCCAGCCCGGCGCTGAC CGAC GACAGCCGCGGG-TGGCGGGG-CCGG CGCGCCGCACGCCAC  62 207
    MAP2225c 2473260 .. 2473284 -  -3.6   -3.9461   GGCCGCCAACAAGAA         GTCG-GCG-CTG GCC CAGGCGCTCAAC         AAGCTCTGAGGACCG  59 45
    MAP2223c NONE
    MAP2222c 2470238 .. 2470254 -  -2.2  -2.62616   GCAGCCGCCACATCA              GCCG TCCCCTTTG CGGC              TGACCAGCCGGGCGC  38 6
    MAP2221c 2468600 .. 2468624 -  -2.7  -3.44284   GGGCCAGGAAGAACA          GTGGCGGGC GCTGGCG GCCCGCGAG          TTCGCCGGACGCGTC  48 104
    MAP2219c 2466922 .. 2466943 -  -6.5  -3.54424   GTGTACGCGCCCAAA           CTGGA-CGGC CGG GCCGATCCCG           GCGAGATCGTGTGGA  56 371
        lepA NONE
        lppR 2463834 .. 2463856 -  -2.7  -3.14132   CCTGGCGCTGATCAA          CGCGG-TG GTGCACGT CATCCGCG           CCGAGGAGGAAGCCG  44 94
    MAP2214c 2461297 .. 2461315 -  -3.9    -3.254   GAGTCAGCGACAACA            GTGC-ATG AAGG CATAGCAC             CCCGGAATGCCGAAC  47 227
        subI NONE
        cysT NONE
        cysW NONE
        cysA 2456915 .. 2456925 -  -3.2  -3.99324   GCCGAGCAGGACAAA                 CTGC TGG GCAA                 GGACCTGTTCGCGCG  59 448
        hemN 2452944 .. 2452961 - -11.3  -2.61681   CTGCAAGGCCAGAAG             GTCGTCG CCGA CGACGAC              AAGTTCTTCGTGATC  56 446
       trpE2 NONE
    MAP2204c 2449469 .. 2449481 -  -7.7  -2.87211   ACGTGTCCTTACACA                GCGAT CCA ATCGC                ATCTCTCAATTAGCG  52 6
    MAP2203c NONE
    MAP2202c 2447586 .. 2447596 -  -4.6  -3.53224   GATTTTCGCGGCAAA                 CCCG CAG CAGG                 CGTGCAGGGTTGCGC  52 85
    MAP2188c NONE
    MAP2187c NONE
    MAP2186c NONE
    MAP2185c NONE
    MAP2184c NONE
    MAP2183c NONE
    MAP2182c NONE
    MAP2181c NONE
    MAP2180c 2422780 .. 2422791 -  -2.2  -4.20918   TCGAACCGTAAGAAA                CGAA GATC TCCG                 AGGAACGTCATGGGT  62 485
        mbtB NONE
    MAP2176c NONE
        mbtC NONE
        mbtD NONE
        mbtE NONE
    MAP2172c NONE
        mbtF 2401867 .. 2401879 -  -3.3  -3.68619   GTGAATCGACCCAAA                GCTCT TGC AGTGC                AGTGATATCCGTGTC  53 180
        mbtG NONE
      mbtH_3 NONE
    MAP2168c 2399538 .. 2399585 - -18.5  -3.01712   GGTTGCGGGGTAAGA CGCCGAACCCCCATGCGCCCCT GGACG AGTGGCGCATGGGGGT-CGATG ACCGTCGCTGCTTGT  90 81
    MAP2167c NONE
        hrcA NONE
       dnaJ2 2394468 .. 2394494 -  -2.1  -3.21276   CGTCGGTGTAGAACA        GCGTCGCGACCA TGGG CGGGCCCG-CGC         GGCGTCGGGCTAGCG  42 35
    MAP2161c NONE
        phoH NONE
    MAP2159c 2391714 .. 2391724 -  -8.2   -2.9627   CGAACGCACGATAGA                 CCCC GGA GGGG                 TGACGCCTGAGCGCT  55 245
    MAP2154c 2386903 .. 2386919 -  -4.3   -2.9294   GAGAGCAGCTAGACA              CCACTCG GGC CGAAGGG              CGTGCCGATCGGGCG  44 2
    MAP2152c 2383900 .. 2383916 -  -2.9  -3.65224   AGTGCATGTCAACAA              GAACGCT GTT ACCGTCC              ACCCTGCCGCCCACC  53 405
    MAP2149c 2379739 .. 2379758 -  -2.8  -3.65351   GCAGCCGTACCTAAA            GGCGCGTAC AGC GTA-GCTCC            CCCACTTTGGGGCGT  53 176
    MAP2147c 2377671 .. 2377687 -  -4.3  -2.67209   CAGCAACTCAGACCA              GCCGGTC ATG AATCGGC              GTTCTGCTCCTCGGA  43 14
    MAP2146c NONE
         era 2375149 .. 2375161 -  -4.7  -4.25283   AGGTGCCGACCAAAA                CCGCC GCC GGCCG                GATCGCCGCCGAACA  67 341
        recO NONE
    MAP2141c NONE
    MAP2140c 2370059 .. 2370086 - -12.8  -2.55074   CCGAACGTGAAGCTA        GTTTCACGTTCG CGGT CGAGCGTGAAAC         TAGCTTCACGCTCGG  64 56
        glyS 2367528 .. 2367550 -  -4.8  -2.62616   TTATGCCCCAGAGCA           GATCCTAAGG CAC CCTTAGCGTC           GGAAGCCGGAATTTA  42 94
    MAP2136c 2365941 .. 2365957 -  -7.9  -4.11216   CCGGCAGCGCTAAAA              CCCTTGC CGT GCACGGG              GTTCCGCTGCCCGGG  69 271
    MAP2135c 2365374 .. 2365387 -  -3.7  -3.97947   CTGAGCGACCAGAAA               CCAGC CCCC GCAGG                GACTTTCGGTGCTAG  59 47
         dgt NONE
    MAP2131c 2361281 .. 2361301 -  -3.9  -2.76404   GGTACGGAAAAGCTA            TCCGGTACC GAT GACACCGCA            GGCAACCCGGTCCAT  41 2
        dnaG 2359157 .. 2359199 -  -7.7  -3.05715   AAGTCGGTGATCGAA GGGGGCCGGCGCAAGATCGCG AAT CG-GATCTCGC-CCGACGCCG GGTTCGTCACGCTGA  52 110
    MAP2128c 2358001 .. 2358018 -  -9.8  -3.01712   GCCGCTGCTGCAAGA             GCGCGG CAGCTT CCGCGC              CGAATACCGCGGCAT  57 130
    MAP2121c NONE
    MAP2120c 2347497 .. 2347529 -  -9.7   -3.0263   AGCACGCCGGCAAGA      TCGCGGTGCTGGTCA AGT CGACCCGCAACGCGC      TGATCGGTTTCGTGG  57 432
    MAP2117c 2344514 .. 2344529 - -10.4  -3.06796   CCCCAGCGCAGCGAA              CCGCGA CGGC TCGCGG               GCGATCTCGGTCATT  60 36
        mce3 NONE
    MAP2115c NONE
    MAP2114c NONE
    MAP2113c NONE
        lprM NONE
    MAP2111c NONE
    MAP2110c 2335690 .. 2335702 -  -3.3  -3.16564   CGGTCACGGCACGAA                CACCA CGT TGGAG                ACCTTGGCGTCATCG  44 1
    MAP2109c 2334784 .. 2334810 - -10.1  -3.61398   GTGCCCGGCCAACAA        CTGGC-GGCCAC TGTG GTGGCCCGCCTG         GCCAAGGAGGTGATG  67 486
    MAP2107c 2333602 .. 2333632 - -10.3  -2.62184   GCGCCGCCGACACGA      CGACCGCGCCCGCC ATCA GGCGGGCGGCG-CG       GCTCACCGATACCGA  57 47
    MAP2106c 2332799 .. 2332809 -  -6.8  -3.35597   CCCACCGCTGAAACA                 TGCG CGT CGCA                 CCCTGCACTCAAAAG  56 366
        lppP 2327494 .. 2327521 -  -8.3  -2.80816   TCGGCACCCACGACA        CGTCGCCCGAC CACCGC GCCGGGCACCG         GTTGTCAAGGATGCC  54 192
     narK3_1 2325933 .. 2325951 -  -7.3  -2.77899   CCGGGGCATCAATGA             CCGCTGC CGGGC GCTGCGG             CCGCACGCCCAAACC  49 76
    MAP2098c NONE
    MAP2097c 2317944 .. 2317970 -  -4.3  -3.53444   CCACCTTCGCCGAAA         TCGGCGACAAG GTGAA CCTGTCGGCGC         CGGCGGTGAAGCGCC  51 393
    MAP2095c NONE
       rocD1 2315649 .. 2315660 -  -3.6  -3.21747   TCAGCTGATTATGAA                GCAG CCTC CCGC                 AACACCGCAGCAAGC  47 7
        rocE 2313799 .. 2313824 - -12.6  -3.15544   GGTGAGCGTCACCAA         CGGCATTGCC GCAGCG GGCAACGCCG          CGACCAAGCATCCCG  67 363
    MAP2089c NONE
    MAP2088c 2308154 .. 2308166 -  -4.7  -3.34962   CGTCACACGCTAGAA                CGCGC GCG GCCCG                GCGGCAATCGACTAC  49 37
    MAP2087c 2307233 .. 2307259 -  -2.9  -3.54459   CCAACCGTGGCGAAA        CCGCGCCTCAAC CCGC GCCGAGGC-CGT         CGCCCGCTCGGTCAG  49 37
    MAP2086c 2306129 .. 2306139 -  -6.8  -2.71731   CTGATCGGCGAACCA                 CCGA CCC TCGG                 CGGCCTCATGGCAGT  48 480
    MAP2083c 2302119 .. 2302153 -  -7.8  -2.82635   ACGCGGATGACGACA    CCCTGATCGCGCGGC TCAAGC GGCGCGCGACC-GAG     CAAGGCGTCGTCTCG  49 263
    MAP2078c NONE
    MAP2077c 2285765 .. 2285782 -  -4.7  -3.53444   TCATTGTGCGGCAAA             CGACCTG TCCG CGGGCCG              GATTGGCGGGCCGAA  52 161
    MAP2076c NONE
    MAP2075c 2283588 .. 2283624 - -25.2  -3.64103   GAGCCATAGCTGAAA    CGACGCCCGCCTCGCC GATCA GGTGAGGCGGGCGTCG    TCAGTTATGCCGTTG 100 69
    MAP2074c 2282800 .. 2282813 -  -3.7  -3.54129   CATAGCCTTGCCAAA               CCAGC GCTC GCGGG                TGCCGGTTGACCGGG  51 85
    MAP2073c NONE
    MAP2072c 2281076 .. 2281101 -  -5.3  -3.43264   AATCAGCGACCAGAA         CGTCACCGGAA CTCA CCCCGCCGACG          GGTCGGCGGACGGCG  53 12
    MAP2071c 2279230 .. 2279267 - -11.9  -3.53811   CTCACCCTGGCCAAA   GTGCCCGCCCGGGTGGCG TTG CGC-ACCCCGGAGGGCAA   GACCGTGCTCACCGC  69 307
        htpG NONE
    MAP2068c NONE
    MAP2067c NONE
    MAP2063c 2270966 .. 2270988 -  -4.8  -3.76379   CAACAGCTGACGAAA           CTCCGCCGTT CTC AACGGAAAAG           ACGTGATCAGCTGCG  58 32
    MAP2060c 2268166 .. 2268184 -  -5.2  -3.41745   CGTGCAGAAGATGAA             CACCCAGT ACC ACGGGATG             CCCGCGGTGCATTTC  51 111
      cysQ_2 2266625 .. 2266658 -  -6.6  -2.93723   CGCTGATCAAGCACA     TTCCGGGCGCCGCGG GCCAA CCGC-ACGCCCGCAT     CAACGCCAGTCACTT  48 184
    MAP2056c 2264663 .. 2264677 -    -7  -3.40403   GGGCCTGGACCAGAA               CCGCGC GTT GCTCGG               CGAGCTGGTGGCCGA  53 341
    MAP2054c 2262650 .. 2262668 -  -8.8  -3.27525   CGGCGGTAAAGCTAA             TGGCCGAG CGC CTCGGGCA             GTACGACCTCGCCCA  58 3
    MAP2052c NONE
    MAP2051c 2259245 .. 2259263 -  -2.2  -4.58283   CAAGTGTCGCAAAAA             CTACGCCG GAA CGTCGCCG             CTGACCGTCGCCTCC  70 436
    MAP2042c 2249260 .. 2249303 - -10.2  -2.60309   GGTCAAACAACACAT CGCCGGCTACGGCGGCGA TCCCGACT TCATCGCCATCACCGGCG GGTCGGCCGGCGGCC  53 521
    MAP2040c 2247498 .. 2247530 - -15.6  -3.09516   GCCGCCAGCATGGAA     GGCACGCGGCCG-GCG CCC CGCGCGGCCGC-CGCC     GCGCTACATTAGCCA  78 462
    MAP2038c 2245975 .. 2246002 -  -8.5  -3.03771   CGACATCCCCGAACA       GATCGCC-CGCGC CGGT GCGCGCGGC-ATC        CGGCAGGCCGACGTG  54 473
    MAP2034c 2241812 .. 2241834 -   -17  -2.77523   CCGTCAGGAACACCA           CCCCGGTGCG TCG CACACCGGGG           AATGTTCGCGAAGGA  80 58
    MAP2032c 2239404 .. 2239422 -  -3.1  -3.18264   CGTCGGACCCACTAA            CGA-GGCC CGAC GACCATCG             GCATCAGGTAGTTGC  44 3
    MAP2031c 2237566 .. 2237580 -  -3.5  -3.14468   TGCCATTACACGCAA              CGGTCC CATT GG-CCG               CTTCGACAGGAGTGC  45 192
    MAP2029c 2235478 .. 2235493 -  -7.6  -2.89683   ACGCCACTTCAGACA              TGCTAC AAAC GTAGCA               CAATTGTAGCCCTTC  52 191
    MAP2028c NONE
    MAP2027c 2234315 .. 2234327 -  -5.5  -2.86728   AGCAGCTACACCAGA                TCGCC AAT GACGA                CCGCGCGTTTGTTCG  46 512
    MAP2025c NONE
    MAP2024c 2231767 .. 2231783 -  -2.1  -2.65442   ACATCATGCAGATTA              CGGGAGG CGT CCTCTCC              CCTGAGGAGATTGGC  38 65
    MAP2023c 2230993 .. 2231012 -  -6.4  -3.73224   GCACGGTGCACGAAA            GCCGGGCGA TCA TCGCC-GAC            GTCATGGAGGCGTCC  62 185
    MAP2021c 2229062 .. 2229120 -  -5.7   -2.6415   GAAATGATCGACAAG GGCGTCGCGTTCGCCTCCAGCC-ACC TCGGCCTG GGCGGGCCGGCGACGGTGGCGGCGCC GAGCGGCGCGGTGGC  43 84
    MAP2019c 2227718 .. 2227739 -  -9.3  -3.09968   TACGCAACTCTAATA           GGCCGCGCC GACA GGCGCATCC            GAGCTTTGCCAGTAT  59 195
    MAP2018c NONE
    MAP2013c NONE
    MAP2012c 2220051 .. 2220072 -  -4.3  -4.05004   GGACGACAAGAAGAA           GGCCGCC GAGATGAT GGAGGCC            TACGAGGACAAGGCC  63 275
    MAP2007c NONE
    MAP2006c 2214815 .. 2214854 -    -5   -3.4072   CAGGGTCGACGACAA CGCC-CACTCGACATGCGG GCACA CCGC-CGCCG-GCGAGGCG TGCACGTACACCACG  49 230
    MAP2003c NONE
       glpD1 2209657 .. 2209690 -  -8.3  -3.42078   GACACCCCACCAGAA     CTGACAGTTTCTATC ATTC GATAGGAACTATCAA      TACCTGACGGGTGGG  60 56
    MAP2001c 2208054 .. 2208095 - -18.9  -2.78384   TCCCGCGCGAGCAGA CGCAAAAGCCCCGCGACACG CCG CGCATCA-GGGGCTTTTGCG TCTGCTCGCGCCCTA  87 38
    MAP1993c 2197307 .. 2197325 -  -4.5  -2.71011   AGCCTCCTTCAACCA             TGTGCGC CAGCC GTGCACA             CCGTGTGATTGCCGA  43 83
    MAP1992c NONE
        ahpE 2196332 .. 2196346 -  -2.8  -3.09823   GTGTGTAAAACCAGA               GCTC TACCACT GAGC               TACGCGCCCCTGTGC  44 82
    MAP1989c 2193985 .. 2194001 -  -4.3  -3.62572   GACGAGTACTGGAAA              CGCTCGC TCG ACGAGCT              GCGCATCGACCCGCC  55 341
        cobD 2192437 .. 2192456 -  -3.4  -3.27525   CGCGCGGAAAGGCAA            CCGGCCGC ACCC GCACCCGA             AGCGCCGCAGTCGGT  45 62
        cobC NONE
    MAP1982c NONE
    MAP1981c NONE
    MAP1980c 2186342 .. 2186354 -  -5.5  -3.40403   CGTCGGCGAGCAGAA                CTGCC CCG AGCAG                GCCATCACCGTGCAC  53 87
    MAP1977c 2183172 .. 2183194 -  -9.1  -3.54129   GACATGGCCCCCAAA           CGCTACGGC GCCGG GCCGTACCG           CTACTTCCGCGCGCC  61 521
    MAP1972c 2179615 .. 2179642 -    -4  -2.80816   TGTGCACCGAGTACA        TGGCCCG-GCCGC TGG GCAGCACGGTGCA        AACCATCCTGCCGAT  42 280
    MAP1969c NONE
    MAP1968c 2174445 .. 2174463 -  -4.4  -4.60041   ACTCAGCGCGAAAAA             TCCGCGAG AAG CTCGCCGC             CAGTGCACGTTCGGC  75 54
    MAP1967c NONE
       glnA2 2171332 .. 2171345 -  -3.7  -3.60098   ACCCGGGACGGGAAA               TGCGC TACG GCGCC                GGGGCTACAGCGACA  51 30
        glnE NONE
    MAP1964c 2167627 .. 2167665 -  -5.8  -3.61398   CCGGGTGTTCAAGAA   GGCGCTGCTGACGTAG AACCTCA CTGCGTCTCCCGCGCC   CAGGCCGGCTCGATG  54 7
    MAP1963c 2166406 .. 2166427 -  -2.9  -3.99374   CGGCATCAAGAACAA           GATCGA-GCC GCA GGCGCCGGTC           GACAAGGACCTCTAC  57 388
    MAP1961c 2164244 .. 2164272 -    -3  -4.91109   GGCGCAGGAGAAAAA        GCGCACCGCC CGGCTGATC GGCGACGTGC        CGATCTACGACATCA  83 311
        ephD 2157294 .. 2157305 -  -2.2  -3.33696   CCGGCGCTTAACCAA                GGACG CTT CG-CC                TCAGACGTTAGCCTC  44 53
    MAP1954c 2156043 .. 2156069 -  -6.5  -3.54424   GGTTATTCGCCCAAA        GGCGC-CACCGG GGTG CCGACGCGCACC         ATGTTCGCAGTGCTC  56 306
    IS1547_1 NONE
        gcvT NONE
        ilvE 2150809 .. 2150842 -  -6.1  -3.57144   CCGCCGAGCGTGAAA     CTAGCTTCACGGTCGG AGC CC-AGCGTGAAACTAA     CTTCACGCTCGCAGG  56 130
    MAP1945c NONE
    MAP1944c 2145584 .. 2145613 -  -2.9  -4.07687   AGGGCGCGGCCAAAA      CG-GCG-ATCCAG GGCTAT CTGGACGCGCTCG       AGCATCGCGACATCG  60 372
        cbhK 2143743 .. 2143775 -  -6.8  -2.75074   TGGAGGCCAAGATCA      CCCGCACCACCACG AAGTA CGCGTTGCGGCGGG      CGCTGGAGCCGATCG  46 352
        ctaC 2140951 .. 2140965 -  -3.5  -2.52464   TGGTGTCCTAACCTA               CTGGC TTCCG GCCAA               CTGACCGCGCTTGGA  40 8
    MAP1939c 2140457 .. 2140473 -  -3.6  -2.90714   GCAAAGGGGCAGAGA              CGCCGT GGCGA ACTGCG              CAGCCGATCACGTGA  43 67
       mmpS3 2139514 .. 2139532 -  -7.4  -3.05343   CCGATATGCCGAATA             TCTGCTGA CCA TCAGCAGC             TCGTCTGCGGCGCGT  53 18
    MAP1937c 2138817 .. 2138850 -  -2.9   -3.9941   CCGCTGACAACGAAA     CCGCTCGCGCTCGACG CTA CGCCACCCGCG-GCCG     ACCGGATCGCCGAGG  58 68
    MAP1936c 2138046 .. 2138079 -  -2.9  -3.85878   CAAGAAGATGAACAA     GCTGGGCTCGGCCGGG TCG CCCGGCATCGGC-AGC     TTCCTGTACGCCGAT  55 213
        trpD 2132082 .. 2132098 -  -9.3  -3.57144   GGCGTCACTTCGAAA              GCGCCGC CCG GCTGCGC              GACCGCACCGCCACC  64 455
    MAP1929c 2130166 .. 2130182 -  -2.1  -2.50816   CGGCCATCGACGAAT              CGCGGTC GTC GAGCGGG              TTTAGGTCTCAAACA  37 158
    MAP1928c 2128943 .. 2128975 -    -4  -3.21416   GAGTTCGACGACGAA     CACCCA-GGCCAGCA GGAC CGCGAGCCGCGGGCG      TCTAGTAACGGCGGG  45 27
    MAP1927c NONE
    MAP1926c 2126509 .. 2126521 -  -6.2  -3.78934   GGTCGGCGACAACAA                GCCG TTCAT CGGC                GCGTTGATCACCATC  62 448
    MAP1924c 2124456 .. 2124476 -  -5.3  -3.54424   CCTGACCCGGCTAAA            CTACCGGAG AAA CTCCGACCG            GTCGCGACCGTTCCA  54 0
    MAP1923c 2123771 .. 2123784 -  -2.3  -2.62184   GGTCGGTGGAGACCA               CCAGC ACCC GCTGT                CCCGCGCCGGCGGCG  38 140
    MAP1922c NONE
    MAP1921c 2122140 .. 2122155 -    -4  -3.06492   GCACGTACTTGAATA              GCCA-GT ACC ACATGGC              CCCTCCCTCTCGGCT  44 110
    MAP1920c 2120944 .. 2120985 - -11.6  -2.56747   CACCGACCAGAACAT CGCCGGCGCGCTG-GCCCGCC TGG GGCTGGCGCAGCA-GCCG-CG GTCGCTGCTGTGGGT  59 467
    MAP1918c 2119138 .. 2119151 -  -2.3  -3.85698   TCGGTGTCGTAGAAA               TACCG CACC CGGGA                AGCCTACGGCCGGCT  54 40
    MAP1917c NONE
        aroG 2116898 .. 2116912 - -11.4  -2.90688   CAATCAGGCCAGAGA               CCGGAC CAC GTCCGG               CGTCTACCACGGGGT  62 290
    MAP1913c 2113390 .. 2113419 -  -4.2  -3.27923   GGTGAAGATCATCAA       CTGGCTGACCGTG CCGAC CGCGGCC-GCCAA       CCTGATCCACGCGAT  47 434
    MAP1910c 2110103 .. 2110122 -  -7.8  -3.05963   ACCCCCACCCGAATA            GCCCCTAGC TCG GCC-GGGGC            GACCAGTAGGCCAGC  53 10
    MAP1907c 2107875 .. 2107903 - -23.9  -4.17048   GGGCCGGGAAAACAA        CGCGGGGCAGCCG ACT CGGCTACCCCGCG        GGTGTGTGGGTGGAC 100 42
    MAP1906c NONE
        mraW NONE
    MAP1904c NONE
        pbpB 2102629 .. 2102643 -  -3.4  -2.78816   TGATCGGCCATGACA               CCCTAC CTA GCCGGG               GCGGGCCGGCGGGCG  40 60
        murE NONE
        murF NONE
        murX NONE
        murD NONE
        ftsW NONE
        murG NONE
        murC NONE
        ftsQ NONE
        ftsZ NONE
        yfiH NONE
    MAP1892c 2088430 .. 2088440 -  -2.4  -3.18264   GGTGTTAGTGATGAA                 GCTG TTA CTGC                 AGTGACTACTTACGG  42 35
    MAP1891c 2087624 .. 2087645 - -14.4  -3.14468   GCGGATGAGAGCCAA           GCGCCGCG GACCTG CGCGGCGC            CTGCCAGCCTACCGA  73 119
    MAP1890c 2087261 .. 2087286 -  -3.9  -2.57132   GCCGCGCGGGACAAG         CCGGACCAGGAT CGG AT-CAGGACCGG         ATCAGGCCGCCGCGC  40 27
       wag31 NONE
    MAP1888c 2085401 .. 2085434 -  -4.5  -3.29144   CGACCTGCGGGACAA     GGTCGTGATCCTGGTC GAC GACG-GGATCGCCACC     GGCGCCAGCATGCTG  49 284
       dapE2 NONE
    MAP1885c 2082345 .. 2082370 -  -3.1  -4.91109   GGCCTACGACAAAAA         CCGCCGCGCTG GGAA CACCGGGACGA          ATGTGGCGCAAGTGA  77 98
    MAP1884c 2080557 .. 2080589 - -13.4  -3.13403   TCGTCGCCACCAACA     CCACGGTGTCGCGGG ACGG CCTGCG-CACCGCGG      GGGTCGACCAGCTGG  66 341
    MAP1880c 2077130 .. 2077174 -    -7     -3.67   GCAACCTCCAAAATA CCGGCTGCCGCCATCGCTGTG CGAT CCGATCGA-GGTGGCAGCCGA ATTAATCCGTCGAAC  61 27
    MAP1879c NONE
    MAP1878c 2075679 .. 2075692 -  -5.9  -3.04398   GCCCGGCCGGAAAAG               CCCGA AAGC CCGGG                AAGCCTAGAAGGCCG  49 30
      cysQ_1 2074475 .. 2074532 - -12.7  -2.64747   CGACCGCATGACAAT CAGCCTAGGCGGGGCCGCTCGGCGGG GCTGCGTCG CCCGCCGCGCGGCGCC-CC--GGCCG CGCTATCGCCCCCGC  64 341
        cysS 2073119 .. 2073165 -  -8.5   -3.6502   GACCCGTCATCGAAA CGCGCGG-CACGAGCCGGCCGC TGTC GCTTCGGGCTCGCGTCCAGGCG CCCATCGAATGATAT  65 81
    MAP1875c 2069629 .. 2069640 -  -7.2  -3.90291   ATCTCCGCAACGAAA                CCGC AGCC GCGG                 GTCCGGACGGGTCGC  66 202
    MAP1874c 2066703 .. 2066736 -  -3.8  -2.66748   GATCAGCGAAAGGCA    TGCATTCCGCGCCCCG GAGT CGCGGCG-GGCA-GCA     CCGGGGCTATGCGGT  40 160
    MAP1873c 2064406 .. 2064419 -  -4.5  -3.17392   GAGTGGCGAACGCAA               GCCCGC AGC GCG-GC               TTACGTAGTGACAAA  47 266
      mbtH_2 NONE
    MAP1871c NONE
    MAP1870c 2057492 .. 2057503 -  -5.8  -2.75481   GCTGAATCCCAATGA                TGGG GCAG CCCA                 GGTAATTACCGAGAG  45 31
    MAP1869c NONE
      efpA_1 2055269 .. 2055281 - -10.5  -3.06492   TTACGCATCCGAAGA                CCGGC GGG GCCGG                ATCGGAACACGTTCT  60 90
        pks5 NONE
    MAP1866c NONE
    MAP1865c 2046936 .. 2046952 -  -7.9  -3.14132   GGTTGCGGTGAGGAA              CACCGCG TCG CGCAGCG              TGCTGATGAGGGGGA  54 74
    MAP1864c NONE
    MAP1863c NONE
    MAP1862c 2044360 .. 2044370 -  -2.4  -4.65895   GGGCGGACGGAAAAA                 GGCC GAC GGCG                 CGGACTGACGGACGA  70 151
    MAP1861c 2042776 .. 2042800 -  -7.8  -3.01791   ACGCGCTGGGCAAGA          TCGACGGCGA CGCGC TGGCCGCCGA          GTTCGAGCGGTATCT  52 95
        metH 2037392 .. 2037423 -  -4.4  -3.36492   GGCCGAAGGGTACAA      CTC-GCGGACCTGAC GAC GTCAAACCCGCTGAC      CGCCATTCCCCCACT  49 342
    MAP1848c 2026231 .. 2026246 -  -7.5  -2.64155   CGGCCGGCAAAGTCA              CGGCG GTTTAG CGCCG               GCCGGGCGTGGCATC  50 17
        hisE NONE
        hisG 2025017 .. 2025050 -  -7.3  -3.08813   CCGGACGCTAACACA     GCGACCCGGGC-GGCA CGA TGCCCACGCGGCCCGC     ACCCGGCCGGTACGG  52 48
    MAP1845c NONE
         lpd 2022553 .. 2022600 -  -7.6  -3.05715   AACTCGCCGACGGAA CGCTGCTGCGCGGATTCATCGAT CGC ATCGATGTCGCCGC-CACCGGCG AGCTGCGGGTGGTCG  52 441
    MAP1842c 2020942 .. 2020960 -  -2.3  -3.50853   CTCGCTCAAGCAGAA            GCGGTCGG TCAT CCGTCC-C             GTCGTCGCGGAGTTG  48 258
    MAP1837c NONE
    MAP1836c 2015358 .. 2015375 -  -6.9  -3.09834   CAGGCGATCAGGGAA             CTGCCAG GTCA CTGGCCG              CCCTTTTGGACGTAT  52 16
        prcB NONE
        prcA NONE
    MAP1833c NONE
    MAP1832c 2011084 .. 2011118 -    -5  -2.79302   AGCAGCCGGACCAGA    CGGGTGGAG-ATGGGC GTCAT GCCGACACTCC-CCCG    CGGCCGCCGGGCCGG  43 7
    MAP1831c NONE
        tatA NONE
    MAP1829c NONE
        helY 2006253 .. 2006292 -    -2  -2.78816   GCAGCGCCGACGACA  GCCTCGACGTCTGCAGCAG CGC CTGCCGCA-ACGGCTACGT  CGGCGCCTCGGCCGC  38 20
    MAP1827c NONE
    MAP1826c 2004670 .. 2004711 -  -9.4  -3.72576   CGCGGCCTGAGCAAA GCCACCCTGTTCGGCC-CC GTCGA GGTGGCCGAACACTACGGC GTGCCGGTCGACCGG  67 432
    MAP1824c NONE
        pepE 2001479 .. 2001500 -  -4.3  -3.14132   TCGCCTCCGGATCAA           CCGC-CAAGG GAG CCACGTGCGG           AATTTTCGCTCAAGC  47 125
    MAP1822c NONE
    MAP1821c 1997457 .. 1997470 -  -2.3  -4.09628   GACGCGAAAGAATAA               GCGAC CGTC GTCCC                ATGCCGCTTCGCCCG  58 454
    MAP1819c NONE
    MAP1818c NONE
        cobL 1994587 .. 1994613 -  -9.4  -3.14132   GCCCGCGCCGATGAA         GTAGACGGTCAC CGG GTCACCGCCCAC         TGGGTGACCGGGAAC  59 7
        cobM NONE
        cobK 1992959 .. 1992969 -  -8.2  -3.06261   CCTCAATCCCGAACA                 GCGC GAA GCGC                 TGTTGCTCACCCAGT  54 165
    MAP1813c 1989674 .. 1989694 - -11.1  -3.01791   ACCCGGCGTCCAAGA            CGCGGACCT GGC AGGTCGGCG            CGATGCGCGACATTC  60 253
    MAP1809c NONE
    MAP1808c NONE
    MAP1807c NONE
    MAP1806c NONE
        cobN 1979674 .. 1979697 -  -7.4  -2.62983   CCGAGTGTGAGACCA          GCCGCATGCTC GGC GAGCA-GCCGC          TCAGCCCTCCAGGTC  50 26
    MAP1804c 1978742 .. 1978773 -  -5.6  -3.14344   CACGCGGGTCATGAA      GGAGCTGGCGGCCC AGCG GGGTCGCGCGCTCG       ACGACATCCTGGCTG  49 492
    MAP1802c 1977898 .. 1977925 -  -7.6  -3.10545   CACACGCCAAAACTA        CGTGCCGCCGCGC CGG GCGCGGCAACG-G        CTCATCCGGTGGCTC  54 27
    MAP1801c NONE
    MAP1800c NONE
    MAP1799c 1973567 .. 1973612 - -17.5  -3.24747   CCTCGAGATCATCAA GAGCCG-CCGCCGCGGCTGACC CCC GCTCAGCTGCGGTGGTCGGCCC GGGTCGGGCGCGCCC  86 6
    MAP1797c 1972615 .. 1972625 -  -2.4  -2.72344   GTCCATCGTGAACGA                 GGCC CCT GGTC                 CATGGCGCGACTGTA  38 129
       pks12 NONE
    MAP1795c 1957122 .. 1957139 -  -3.3  -3.42503   CGTCAAGATCCACAA             CGACAGG CTGG CCCGCCA              AGCCGCGCAACAACA  47 73
    MAP1793c 1954941 .. 1954954 -  -2.3  -3.40403   CTTCTGGCACTACAA               CGAAC TGTG GATCG                GCGGCGCGGCCGGGC  45 361
    MAP1787c NONE
    MAP1786c 1947983 .. 1947993 -  -4.6  -3.71917   AGCGGAAACCTCAAA                 CGCC CCC GACG                 CTACGACCGGCGCCT  55 362
    MAP1784c 1945907 .. 1945923 -  -2.1  -2.70932   GGTTTCGCTCAACGA              GGCGCTC GGT GAGCTCG              TCCGCGAGGGACAGC  39 263
    MAP1782c 1943664 .. 1943719 - -10.2  -2.78816   CGAGCCGCTACCACA CGGCGAC-CCGCGACGGCGTGGCCACG CCG CTGGGCGACGACATCGCGGTGTCGGCC CTGGCCGGCAAAGTC  54 513
        lipT NONE
    MAP1779c NONE
    MAP1778c 1939277 .. 1939319 -  -6.3  -3.05844   CCCGCGACCGCAACA CCCCGTTACAGTC-CGTAGCA GAA TGCTACACGACGGCC-CGGGG GTCGGCTACCGGCGG  49 31
    MAP1777c NONE
    MAP1776c 1937942 .. 1937982 - -10.5  -3.14463   AAGCGCGGCGAGGAA TTGGCC-GACGAGGCCGCC GAGCG GGCGGCCT-ATCTGGCCCA GAAGGCACGCAAGCG  62 289
        pncA NONE
    MAP1773c 1935228 .. 1935251 -  -2.4  -4.16284   ACACCCTTCAAGAAA          GGTAAGGACCA CCA TGA-CCATACC          CATCACGGGTCGCGG  58 477
    MAP1771c NONE
    MAP1770c NONE
    MAP1769c NONE
    MAP1768c NONE
    MAP1767c NONE
    MAP1766c NONE
    MAP1765c 1927110 .. 1927132 -  -6.1  -3.53012   CCGGCGCCGCTGAAA           CCGGGCCGG GGCTG CCGGCACCG           CCGGCGAGAAAAACG  56 463
    MAP1763c 1926156 .. 1926173 -  -5.5  -3.65902   CGTAGCCTAGCTAAA             CTCCGGCC GGC GGCCAG-G             TCCTGCGGGCGCCGG  57 42
    MAP1762c NONE
    MAP1761c NONE
    MAP1760c NONE
    MAP1759c 1921238 .. 1921257 -  -2.8  -3.05384   TGTCCCGGCATCGAA            TGCCGTTGG GGC CCAGC-GCA            GTTCGCGGTGCTCAT  42 37
        nrtC NONE
    MAP1757c NONE
    MAP1756c NONE
    MAP1755c NONE
    MAP1754c NONE
    MAP1752c 1914695 .. 1914712 -  -3.3   -3.1211   TACGACACCACCGAA             GCCCAGC AGCT GCTCGAC              TTCCAGGAGCACGAC  44 252
    MAP1748c NONE
    MAP1747c NONE
    MAP1746c 1908921 .. 1908935 -  -4.2  -3.02144   GCATGTCTGGCAACA               TCTCGA TCA TCGAGT               CCTCCTTCCCGGCTA  44 107
    MAP1745c 1908376 .. 1908416 -  -8.2  -3.85698   CGCGCGCCGCATAAA CCACAGACGCCG-GCCGCC GGAA GGCAACGCGGCATCCGCGT  TGCGCGCTTGCTCGA  68 162
    MAP1743c NONE
    MAP1742c 1905614 .. 1905641 -  -4.8  -2.78596   CAGCCGGTCAGGAGA        CTTTCGTCCCCA ACCG CAAGGACGACAG         ACCTTCCTCGGCCGC  43 99
    MAP1741c NONE
    MAP1740c NONE
     fabG3_1 1902151 .. 1902197 - -10.2  -3.63895   CTGAACCACGCGAAA GTGCAACTGCCGACG-GTCCC ACTCGG GAAATGCGTCGGCAGTAGCAC TTTCGCGGCAAAGGG  70 41
    MAP1732c NONE
    MAP1731c NONE
    MAP1730c NONE
    MAP1729c 1890715 .. 1890739 -  -7.2  -3.28712   CGGTCCGCTCGAGAA         CCCGAGCC-TGC GCC GCACGGCT-GGG         TAAGACTGCGACGTG  54 386
        yfnB 1888926 .. 1888956 -  -3.3  -3.73072   AAGTGTTCGACCAAA       GGGAACATTCG TGGGCCGTC CGAATGTCCGC       GCCTACGACGGCTTT  53 299
    MAP1726c NONE
    MAP1725c NONE
    MAP1724c NONE
    MAP1721c 1881000 .. 1881012 -  -4.8  -2.55074   GGCAAGTTGAAGGTA                TCGG CGAGC CCGA                GGCGCCCGGTTTCGG  42 418
    MAP1719c 1877705 .. 1877735 -  -2.4  -3.31322   TGCAATGTGTGAGAA       CGCCACGTCGGG CTCCCTT CCTGATGTGCCG       CTATCCGGGGAGCGG  44 129
    MAP1718c 1876871 .. 1876885 -  -3.5  -3.85864   CGACGATCAGAAGAA               GGCTC TCGGC AAGCC               ACTGACGGGTGACCG  56 395
    MAP1711c 1869340 .. 1869376 -   -13  -3.85698   GCCGGGTTGGAGAAA   CTCACGGTGCCGACCAC CGTG GTGACCGGCACCGAG-G    ATCGGCTGACGCCGC  79 213
    fadD11_2 1866587 .. 1866610 -  -8.8  -2.52516   TTCGGCACGATGAAC          GCCGATGTGC TCGA GCACTTCGAC           CCGACGTTCGCCCGG  50 109
    MAP1705c NONE
    MAP1704c NONE
    MAP1703c 1862726 .. 1862747 -  -6.6  -4.14739   CTAGGCAGCCGAAAA           GGGTTGCGC GAGTA GC-CAACCC           GACGCCGTTGTCACG  66 36
    MAP1702c 1861863 .. 1861911 -  -5.8  -3.34398   GGCGGTGTCGAAACA CGCTTTCGCTCAACGCCGGACGA ACAT CCGTCCCGCGCCGA-CGGGCGCG GTCATCAGCCGTCGT  51 30
    MAP1701c NONE
    MAP1700c 1858831 .. 1858843 -  -3.3  -3.86944   TCGACAAGCAGGAAA                TCCTC GCC GAGGC                CCGGCGGATCGGCAC  56 254
     hsp18_2 1857117 .. 1857127 -  -8.2  -4.11371   CAAGACCCGGCAAAA                 CCCG GAA CGGG                 CCGCGGCGCCGCGCC  71 136
     hsp18_1 1856216 .. 1856259 -   -16  -2.74019   GACAAGTTGGAATGA TCGGGTCGCAACCGCGGC CGACCTGC ACCGCGGTTGCGACCCCG CTCTCAGGCGTTGAT  75 29
    MAP1695c 1855363 .. 1855377 -  -2.1  -3.48276   GGCGTTCCCACAGAA              TC-CGG TCGC CCGCGA               TTCGGTCGAGCGCTA  48 278
    MAP1693c 1852519 .. 1852546 - -11.2  -3.30771   GTACACCGTGCAGAA        GGCGCTGCCGCT GCTC AACGACGGCGCC         TCGATCATCCTGACC  64 442
    MAP1691c NONE
    MAP1690c 1850368 .. 1850378 -  -4.6  -3.78775   GCGGCGACTACGAAA                 GCCC GGG GGAC                 GCGTCGCCGGGGACG  58 93
    MAP1683c 1837412 .. 1837422 -  -3.2  -3.05463   AGCCTGTCCAGCCAA                 CCGA CCA TCGA                 CGATCACTTCCCCCA  42 98
    MAP1682c 1836379 .. 1836416 - -14.8  -3.28791   ATCGCGTTCGCACAA   GGCCGCCGCCCAC-CCG GCTCA CGGTGTGCGCGGCCGCC   GCGCATCGCCGAAAA  78 6
    MAP1681c 1835526 .. 1835575 - -14.9  -2.89742   TGGAATCCTGACACA CCGCCCGGCGCGGCAGTGCCGG TGCCCGG CCGGCAC-GCCTCACCGGCCGC GCCATTGCGGCTTGC  73 15
    MAP1680c NONE
    MAP1679c 1834143 .. 1834170 -  -7.6  -2.88249   GAGACTTTGGACATA        GCCCCGACGG TAGCCGAT CGGCCGGGGC         CGCTCAGAGCTTGGC  52 29
    MAP1674c NONE
    MAP1673c 1827820 .. 1827831 -  -7.2  -2.71011   ACCTTGCTGGAAGGA                CCGG CGAC CCGG                 GACCTGACCGCGTCG  48 52
      lppS_1 1824004 .. 1824028 -  -2.9  -3.42078   GACACCGCACCAGAA          TGACTCACT TATTTGG AACGAGTCA          AGAGTTTATTGTGAA  48 84
        furA NONE
        katG 1821228 .. 1821262 -   -28  -2.53876   GGTGACCTGAATGCA     CGACACCCCGCGAGCC GGT GACTCGCGGGGTGTCG     CCCGGTGTCACTTCA 100 33
    MAP1666c 1818812 .. 1818832 -  -3.1  -2.72144   CCAGCCGGTCGAAAT            CGACCGTCA GCA TGGCGCCCG            GCCCGCTGCGTTGCG  40 11
    MAP1665c NONE
    MAP1664c 1817006 .. 1817019 -  -3.7  -3.84648   TCCAACAGGACTAAA               GCGTC AGCG GCCGC                TGGCCACGCATTCGC  57 15
    MAP1662c 1815458 .. 1815491 - -13.2  -3.28712   CGTCTCCCCGGATAA    CCG--CGCCGCGGCTGC GGG GC-GCCGCGGCGATCGG    CTCGGCAACGCCGGT  73 49
    MAP1661c 1813536 .. 1813563 -    -9  -3.21276   TGCTCGCCGAGAAGA        CGCAGGTCCTCG CCGA CGAGGTGCCGCG         CTGCCGGTTGACCCG  56 504
    MAP1655c NONE
    MAP1654c 1806896 .. 1806917 - -12.9  -2.74012   CCAGGAGCCCAACTA           CGACGCGGC GCTG GCCGCGGCG            GGCTAGCGGCACGGC  67 44
    MAP1652c 1805347 .. 1805364 -  -2.5  -3.14132   TCCTTTCTCCATCAA             GCCCGGG GCAT CACGCGC              ATGCGTTGCGGTATT  42 18
    MAP1651c 1804378 .. 1804432 - -11.2  -3.75024   GGTGATGATCAAGAA CCTGCTGGATCACCCGACCGACCCGC AGG GCGAGCCGTTCTGGTTCCCCAACTGG ACCCGGCTGGTCTAC  73 173
    MAP1649c 1802978 .. 1802992 - -11.4  -3.10715   TCGAGGACTACGTAA               CGGCGT TCA ACGCCG               CCGAGGCCGAGGCGA  63 289
    MAP1646c 1799672 .. 1799702 -  -8.1  -3.54029   CGTCATCAACGAGAA       CGGGGCGGGCGTG ATCGG CACGCCCGAGCGG       GCGCGCGAACAGGTG  58 337
    MAP1641c NONE
    MAP1640c 1793975 .. 1793985 -  -2.4  -2.87344   CATGCCCGGGAGATA                 GCCG GTG CGGT                 GCCGCCCGAAACCCG  40 53
    MAP1639c 1793465 .. 1793503 -  -3.7  -2.70932   GGCGCCGCGGAAGCA  TCCGTTCCCGGCCGGGCG ATGG CGCCGGGCCAC-AGCGAA   GAGCAACGGTTATGA  41 35
    MAP1638c 1792578 .. 1792618 -  -7.7  -4.07885   CATGGCCGCCCAAAA  TCCATATGTCTAATAGCTA GTT CAGCTATCAGCCATCTGAA  ATTCAGATCGCTGGA  69 212
    MAP1637c 1791075 .. 1791085 -  -2.4  -3.29144   TCATCGTGTCTACAA                 CGGC AAC GCGG                 CCTGCCAGCGATCGC  44 9
    MAP1636c NONE
    MAP1635c 1789905 .. 1789922 -  -3.4  -3.99678   ACGGCGACAACTAAA             CTTCGGC GACCG GCCGA-G             CTACGCCAGGATCGC  58 26
    MAP1633c 1788071 .. 1788086 -  -8.2  -3.20078   GACCTCAGAGTAAGA              GCGAGC GACT GCCCGC               CGTTTCCGAGGTCAG  56 85
    MAP1632c 1786191 .. 1786218 -  -8.4  -3.28712   GTTCGTCCGCCATAA        GGCAAGCATACC TAGC GGTATGTATGCC         GGTATCAGTGTTGGT  58 30
    MAP1631c 1785082 .. 1785111 - -12.1  -3.53224   CATGTCCCTGTGAAA       TCG-CCCGCCGGCC GGC GGCCGCCGAGTCGA       CGCGCCTAATGGGGC  74 425
    MAP1630c NONE
         aao 1783251 .. 1783275 -  -2.7  -3.16191   CCATATCGTGATCAA          CGCCCTGATGC TCT GGATCACCGCG          TGGATCACCGAGCAC  44 160
        nanT 1780146 .. 1780174 -  -7.3  -2.73364   CGCCTACTCGAACGA        GGCGAAGGCCGAG TTA CTCGGCGTCGACC        CGGCGTTGATCGAGG  49 405
    MAP1623c 1778276 .. 1778289 -  -9.5  -2.66748   TAGCAGTCAAACCTA               CCCCG CGGC CGGGG                CGCTCACAGCTCGAG  54 29
    MAP1622c 1777330 .. 1777361 -  -2.2  -3.07043   GCGACGACGTCAAGA      TCCTGCTGAA-ACCG TAG CGGTGTTCACCGGGC      CGCGGTGATGTACTG  41 17
    MAP1618c 1771469 .. 1771527 -  -6.5  -3.40371   GACCGGACGAAGGAA GTCTTCACCGGCCGGCACGACGTCGACG ACGT CGACGAGGTCTAGCCCGTCGGTCA-GAC GGACGCGGCCTCGTT  55 20
    MAP1614c NONE
      adhA_2 NONE
    MAP1612c 1767060 .. 1767094 - -17.9  -2.55847   AAGCCGCAGATCAAG    CCGCCGAGCGGGC-CGG CCC CCGCGCCCGC-CGGCGA    ACCGGCCGCTCCCGA  85 205
        fbpB 1764486 .. 1764528 - -21.4  -3.01712   GTCGGGGCCGCAACA GCACTACTGCGCCCGACGGT GTC ATCGTCGAGCGCAGTAGTGG CCGCGAGCGGTCGAG 100 44
    MAP1608c 1763874 .. 1763887 -  -3.9  -3.20111   GAGGAAAAATTAAAT               TATTG CTGG CAATA                CGACTGCGTGGCCGA  45 11
    MAP1607c 1763290 .. 1763300 -  -3.2  -3.64822   ATGGGCTGATCCAAA                 CACA GCT TGCG                 GCCGGCTCATAGACC  53 55
    MAP1606c NONE
    MAP1605c 1761948 .. 1761978 -    -4  -4.30576   CCGTCAGCACCAAAA      CGACTGTGGGCAA GCGTTT TTGCAC-CAGCCG       AACTCCTTACTGCCG  68 32
        lppE NONE
    MAP1603c 1760109 .. 1760127 -  -5.8  -4.06502   TAGCGGCAAATGAAA             CTCCGTCG GCG CGGCGGTG             TCAACCGCCCGGTTC  64 39
    MAP1602c 1759246 .. 1759256 -  -2.4  -4.05788   GTGGCTGAAACGAAA                 GCCG TTG CGGG                 GCCGCCTGTTTCCGT  60 405
    MAP1594c 1750538 .. 1750550 -  -6.2  -3.28924   CACCGCGCGGGAGAA                CGCG CACTT CGCG                GAGCTGATGGGCGCC  53 139
        ahpC NONE
        ahpD 1746434 .. 1746469 -  -6.8  -2.78384   GGTCCGGTCACGACA    CTGGCCAC-GACGGC ACGGTCA GCCGGCGGTCGCCAG    CGTCTGGGAGGCGAC  48 8
    MAP1587c 1744772 .. 1744788 -  -2.1  -4.07568   CGTGCCGGGCGAAAA              CGCAGCC ATT GGATGTG              GTTCGTCTTTCCGCA  60 344
       lldD2 NONE
    MAP1584c 1740888 .. 1740938 -  -8.9  -3.05596   CACGTGGTCATTCAA CCGCGACACCCGGCGTC-A-CGCCA GCG TGGCGTTCGGCGCCGAGAGCCACGC CGGCGTGACGCTGGA  55 48
    MAP1583c NONE
    MAP1582c NONE
    MAP1581c NONE
    MAP1580c NONE
    MAP1579c 1736949 .. 1736980 - -13.6  -3.01712   CGCTGGCGCCGAAGA      CCGCCGCCGCCGTGG ACG CCGCGGTGGCG-CGG      ATTGGACACCGCGGG  69 480
        uppP 1730099 .. 1730117 -    -3  -3.61715   CAGCCCGCGCAACAA             GCGGCC GGTCGGT GGCCCC             CGGTCAGCGCAGCGC  49 29
    MAP1574c 1729164 .. 1729197 -  -2.1  -2.76696   CCTTCGGTGAAGAAT     GCTCGTCCCCGGCTA CTGT TCGCCGCGGGCCCGC      GCCTCGTACGCCTGC  38 4
    MAP1573c NONE
    MAP1572c 1725696 .. 1725713 -  -8.3  -3.04144   CGGTCACCTCCAACA             CCCGGGC CGAC GCGCGGG              CCTTCCTCGACTTCG  54 170
    MAP1564c 1717952 .. 1717965 -  -3.7  -3.60098   ACGCCTCAGGCGAAA               TGCGC CAGC GCGCC                GTGGCTGACATGCAA  51 2
    MAP1563c 1716918 .. 1716956 -  -4.3  -3.17194   ACGCTGCTAACGGAA   GTATCGCCGCGCCGCGA GGGAT CCGCGACTCGGGGGTGC   TCCGGCCTCAACGCC  47 40
    MAP1562c 1716398 .. 1716440 -  -2.8  -3.35639   AACATGTGTAATCAA CCACACCA-GCAGTATC-AC TCCAG GTCGACAGCGCACGGTGTGG CGAAGTTATCAGTCG  48 57
         ndh 1714818 .. 1714838 -  -5.3  -3.04398   GCGCGCGCCGAAAAC            CCCACGAAC CAT GCTGGCGGG            CAACGACTTAGCCCG  47 95
    MAP1559c NONE
    MAP1558c NONE
         gnd NONE
       guaB1 1709489 .. 1709505 -  -2.9  -3.09516   GGCCGTATTAGGCAA              CGCTAGC CTT ACTAGCC              GACCTCGGCGCGTCG  44 51
    MAP1555c NONE
    fadD33_2 NONE
      fadE14 1706341 .. 1706375 -  -6.5  -2.75252   ACCACCGCAACACCA   CCGCGC-GCCGGCTGT GCGAGT AC-GCCGGCTGC-CGG    TTCCTCGGCGAACAC  46 67
    MAP1551c NONE
    MAP1550c 1703043 .. 1703074 -  -7.8  -2.97021   TCGTGAAAGATCATA      CGGGCTCCGCGCGGC GCG GCCGGTCGG-GCCGG      TCCCGCTAGGCCTCG  53 31
        glcB 1700568 .. 1700588 -  -4.5  -2.68487   GGAACTATGACACGA            CCGAGCGCG ATT CGGGCGCAG            GCTCAATTCGACTGC  43 28
    MAP1548c 1698451 .. 1698463 -  -6.2  -3.16564   CGCTCAGCTCAGGAA                CGCG TTGAC CGCG                GTCGCCAGGTCTGGG  51 1
    MAP1547c 1697194 .. 1697209 -  -7.5  -3.05384   TCCTGCCGGATCTAA              CCGCG GCCCGG CGCGG               CGAACGAATCCAGCA  53 6
    MAP1546c 1696264 .. 1696293 -  -8.5  -3.40403   GCCGGTGGAGGACAA       TCCGCTGCGCGGCG CCC CGC-ACACCGCGGA       GTGCCTGGTGACCAC  58 222
    MAP1531c 1680602 .. 1680621 -  -4.2  -3.79906   GGAGCGCTACAACAA            GTTCGCCA CCGC CGGCGAAG             ACCCGGATTTCCACA  58 341
    MAP1527c 1677130 .. 1677140 -  -4.6  -3.28924   GATCGTGCTGGACAA                 CGGC GTC ACCG                 CGAACAACATCCTGC  49 375
    MAP1503c 1648900 .. 1648948 -  -4.3  -3.97042   CCATCATGAAGGAAA TCGGCCGGCTGTACGCGCCCGG AGCGAG CAGCGCGCCCAC-GCCGCCCGC GGGCCAGCCGTCGGC  61 460
    MAP1500c NONE
    MAP1499c NONE
    MAP1498c 1639742 .. 1639758 -    -5   -3.2614   CACCTGCCAGACGAA              CGCCGG TCATG CCGCCG              CAACTGCGTCACCCC  49 123
    MAP1497c NONE
    MAP1496c 1637337 .. 1637378 -  -5.1  -3.29461   CAAGTCGGTGCACAA CCTCGCGGCGCTGC-A-GCC GAGCG GGCCTAGC-GCGCCGGGCGG CTGATCGTCCAGTCG  51 10
    MAP1493c 1633993 .. 1634039 - -13.1   -3.1372   GAGCGGGCATCAAGA CGTTGG-GACGGCCGAGTT-CTC GCG GGGTAACCCGGCCGTCTCCAACC ACCTCGAGACCCCGG  72 197
    MAP1489c NONE
    MAP1488c NONE
    MAP1487c 1629022 .. 1629036 -  -5.6  -2.58767   CGAATGATGAAGTCA               GCCATG CGC CGTGGC               CCCCGTCAGCGTCCT  44 8
    MAP1486c NONE
    MAP1485c NONE
    MAP1484c NONE
    MAP1483c 1623161 .. 1623188 - -18.6  -2.55074   GCCAACGTGAAGTTA        GTTTCACGCTCG CGAC CGAGCGTGAAAC         TAGTCGCACACTCGG  87 25
    MAP1481c 1620537 .. 1620547 -  -2.4  -3.28712   GCCCGGCCCTCACAA                 TCCG AGC CGGT                 GGTTGAGAGGCGTTG  44 50
    MAP1479c 1618895 .. 1618945 -  -2.5  -3.88291   CACGACGCCCAGAAA GCCGGTAAGCC-CTTCATCTCCATG GAG CACGCCG-TGCACCGGCTCACCGGC GAACTCGGGCGGTGG  57 365
    MAP1477c 1616519 .. 1616562 -  -2.3  -3.71284   CTGTGACGAAGACAA CCACCGGC-CGGCC-TCGCGG GCAC CCGCGACGGACATATCGGTGC GCATGTATGGTCACC  51 86
    MAP1476c 1615645 .. 1615667 -  -3.2  -3.36515   TTCGACCGTCAAACA           CCGCGCCTGC TGG GCTACCGCGA           TCATCATCGGGCCGG  47 129
      sigF_1 1613251 .. 1613281 - -22.7  -2.85999   GCATCGCACAGTACA       GTGCTCCGCGGCA GCCAA TGCCGCGGAGCAC       TCCTGGTATGAACGG 100 42
    MAP1473c NONE
    MAP1472c 1611897 .. 1611928 -  -9.4  -3.23393   GCTCAGTGGACAAGA      GCGCGA-CGCGGC CTGGGCC GCCGCGCTGGCGC      ACTGGCCGAATTACG  59 117
    MAP1470c NONE
    MAP1469c NONE
    MAP1468c NONE
    MAP1467c 1607145 .. 1607169 -    -2  -3.30124   GGGCATCGGGCAGAA         CCTCAGTCGCC ATAG GGCG-CATAGG          GGTAGTCGGTGATCG  44 3
    MAP1466c 1606008 .. 1606024 -  -2.1  -4.08974   ATGTGACCACAGAAA              CCCAAGT GAA ACAAGGG              ATTTAGGGGAGTTGA  58 28
    MAP1465c 1604455 .. 1604465 -  -2.4  -4.07568   CGTGGCGGGTGAAAA                 TGCC GAC GGCC                 CTGCAGCTTCCGTGA  60 57
    MAP1455c 1590780 .. 1590835 - -13.3  -3.37017   AAGGCCGAACAGTAA CCGTACCCGTCG--ATGGCCCGGCCAC GCCT GTGGCCGGGCCATCTCGTCTGGCAAGA ACTCAAAGTGATTGG  75 64
    MAP1453c NONE
    MAP1452c 1587150 .. 1587160 -  -6.8  -3.18264   GGCGCGAGCGATGAA                 CCTG CTT CAGG                 TGCCGTGGGTCGATC  51 193
    MAP1450c NONE
    MAP1449c 1583805 .. 1583817 -  -2.6  -3.03151   CGTCCCAAAGGAAAT                CCCG ATGAG CGGA                CGAAATTGGGCGCCG  41 73
    MAP1448c 1582073 .. 1582085 -  -4.8  -3.11291   TGTAGAAGTCGAACA                GACC GTTCG GGTC                GGTGGCGGGTACCAC  47 492
    MAP1447c 1580092 .. 1580103 -  -7.2  -2.88999   TTGTCACACAGGACA                CGCC CCGG GGCG                 ACACTCGCGCGTGTA  50 81
    MAP1446c NONE
    MAP1445c 1578192 .. 1578229 -  -7.5  -2.79796   GCCGACCGTATGACA   CCCGGGGGACG-CAGCGG GGC CGGCTCCCGACCACCGGG   AACCTCCGGTCAACC  51 56
    MAP1444c NONE
    MAP1443c 1576842 .. 1576852 -  -2.4  -3.84406   CCGGGAGTACAACAA                 GGCC TCC GGCG                 ACGTGGTCTACGCGG  55 381
    MAP1440c 1573609 .. 1573654 -  -2.4  -2.53263   GTCATGCCCAACCCA CAGGCGTAGCGGGCCAGGCC GGCGCCGA GGCCGGACCCGG--CGCCGG TGATCACCGCGACTC  37 71
    MAP1439c NONE
        lipH NONE
    MAP1437c NONE
    MAP1436c 1569554 .. 1569579 -  -4.5  -4.18018   CCTGCTGACCGAAAA         GCTGCGCGCCG CTTT CGGTGCGGATC          CGGCCGCGCTGGCCG  67 362
    MAP1433c 1565216 .. 1565246 - -19.6  -3.57144   TGGCCGACCTCGAAA       CCGCCGCCGGACGG CGT CTGACCGGCGGCGG       CACCCTGCTACCCAT  93 521
    MAP1430c 1562371 .. 1562385 -  -7.1  -3.16564   GGCCGACCCGATGAA               CGGTG TGGAG CACCG               GGTGTTGTGGCAACA  51 181
    MAP1428c 1559939 .. 1559955 -  -9.3  -3.01712   CGTGGTCGTTGAATA              CGCCGGC CGC GCCGGGG              AACCGCAATGGGTGC  57 513
    MAP1426c NONE
    MAP1425c 1557494 .. 1557506 -  -4.7  -3.29471   TTTTCATCATAGGAA                CAGGC GTG GCCGG                CTGCATGCCGAGCGC  49 47
    MAP1424c 1556919 .. 1556929 -  -8.2  -3.53012   GCCGTGCGCCGCAAA                 CCGG CTG CCGG                 CGCCCGGGCAGTGGC  62 117
    MAP1418c 1530108 .. 1530120 -  -7.7  -3.05268   GAACCACCTCGAATA                CTACG TTT CGTAG                TAGACCGCCTCAATG  53 91
    MAP1417c NONE
    MAP1416c 1528613 .. 1528626 -  -4.5  -3.28712   GCGGGTGCGGGAGAA               GCGCGG GGC CCG-GC               GGCGCTGAGTGGCGT  49 320
    MAP1409c 1522182 .. 1522206 -  -7.7  -3.53012   GGCTGTCGCGGCAAA          GCGCCTGGCAG GTG CTGCAGGACGC          GGCCGAGCGCGCCGG  58 259
       amt_1 1507156 .. 1507187 -  -8.8  -3.14132   GGCCCCGCCGATTAA      TTCATCACCGGATG AACT CATCATGTGATGAA       TATTCGTCCCGCGCA  56 129
    MAP1393c NONE
    MAP1392c NONE
    MAP1391c 1504693 .. 1504732 -  -9.2  -3.51232   GGTGCCGGAAATGAA  CCTCAGCGCGACGTACCGT CCC ACCGT-CAGCGCGCTGCGG  GCCGCCGGGATCCCG  61 317
    MAP1387c NONE
    MAP1386c NONE
    MAP1385c NONE
    MAP1384c NONE
    MAP1383c 1494974 .. 1495029 -    -8  -3.55444   TGGGGATTTGGTAAA CCCGCGCGGTCACCTCGTCGATGGCCG GGT CGGGCGTCATCGCGTCCACCG-GCGGG CCCGCGCCGCCAGCC  60 6
    MAP1382c 1493701 .. 1493719 -  -4.5  -3.28791   ACCCGCCTCGGAGAA            CCGC-GCG ACAT CGCCGCGA             TCACTGCCTTCCTTC  49 213
    MAP1376c NONE
    MAP1375c NONE
    MAP1374c NONE
    MAP1373c 1483853 .. 1483893 -    -9  -2.71011   ATGTCCCCGGAACTA CCGG-C-CGTCGTCGAGAAG CAC CTGGCCGACGACGTGACCGG CTTCCTCGCCGCCCA  51 294
    MAP1356c 1456370 .. 1456391 -  -6.5  -3.69354   CCGTACAACGGCAAA           TGCCTGCGCG CAT CG-GCCGGCA           GCATCTTCTCCGTCC  59 332
        lysS NONE
    MAP1350c 1448889 .. 1448942 - -10.2  -2.74012   CGATCACCGCAACCA GCGCGGCCGCCGACGTCGCCGCGCTGA CCA CCATCGCCGCGTC-CCGG-GGCCG-GC GGGTAATCCACAGTT  57 269
    MAP1349c NONE
        moeY 1445760 .. 1445776 -  -9.4  -3.18264   GCCCGGAGTCACGAA              TCCGGC CGAGC GCCGGA              CTCACAATCGATATG  59 63
    MAP1347c NONE
    MAP1346c 1443460 .. 1443484 -  -6.4  -3.29461   GAAGCCGCTCGACAA         GGC-GCGCGCGA AGG CCGC-CGCTGCC         GGCGTTGCGGTCGAT  53 393
    MAP1342c 1440370 .. 1440398 -  -2.2  -3.53091   AGCCGGCGCCGCAAA        GCCACCGCCTGA GTCAA TCCTGCTGCGGC        CGCATGGACTCGCGG  48 10
    MAP1340c 1436462 .. 1436511 -  -3.6  -3.67597   GGCCGGAGCGAAGAA CGTCGACGAGCGC-CCCATCGTGGG GGT CCCA-G-TGGATGCGCTCGTGCACC TCGCCGAGGAGGAGC  53 186
    MAP1338c 1434302 .. 1434314 -  -3.3  -2.52676   CATGCCGTCAAGCTA                CCCAG CAA CCGGA                ACTTCACGCGGCCGG  39 53
    MAP1337c 1433428 .. 1433446 -  -8.8  -3.01712   GCGTCGTCGTCAACA             CCGCCACC GGG GGTGACGA             GATGGCCGCCCACCT  54 146
    MAP1331c NONE
    MAP1330c NONE
    MAP1329c NONE
    MAP1328c NONE
    MAP1327c 1420165 .. 1420219 -  -6.8  -3.14132   GGGCCGGCCCACCAA CGTGCACATCCGGGTGGACGGCTGGC CCG GCCAGCAGTTCGCCCTGCTGTTCGTG GACTGGTTGACCGCC  51 210
    MAP1321c NONE
    MAP1320c 1410448 .. 1410458 -  -8.2  -3.16191   CGAGATCGCCAGCAA                 GCGC ATC GCGC                 CGATCGTCGTGCTGA  56 492
    MAP1318c NONE
    MAP1317c 1407358 .. 1407390 -  -3.2  -2.94925   AGAGTGTAGTAGATA     GGCCCGGGCC-TCCG CTAC CGGCCGGCCTCAGCC      GGCGAGGGTCTTGGA  42 20
        appC NONE
        cydB 1404650 .. 1404703 -  -7.9  -2.62983   CGCAGCCCGAGATCA GCACCCCGCAGCCCAC-CGCCGCCAC CAG GTAGCGGCGCACCGGCCTCGAGGACC GCCACAGTCTCGGGT  50 74
        cydD NONE
        cydC 1401039 .. 1401090 - -12.9  -2.64616   GCGGCAGCGACATCA CCCTCGACGTG-CCGT-GGCGGCGC CGCG GCGCCCCCAACGGACTCGACGAGCG GCTCAGCGTCGACAT  62 330
        bcpB 1389443 .. 1389473 - -10.3  -2.82516   TGTTCGAGGACGAGA       GCCACGCGGATCC GCCCA GCACCCGCGAGGC       GCTGGTCAGCCTGGT  57 474
    MAP1292c 1381159 .. 1381169 -  -6.8  -3.54029   GCTGATCAAGGACAA                 CCAC GTG GTGG                 CCGCCGGGTCGGTGG  56 472
    MAP1288c 1376897 .. 1376915 -  -2.2  -4.58283   CAAGTGTCGCAAAAA             CTACGCCG GAA CGTCGCCG             CTGACCGTCGCCTCC  70 338
    MAP1286c NONE
    MAP1282c NONE
    MAP1281c NONE
    MAP1280c NONE
    MAP1279c NONE
    MAP1278c 1364621 .. 1364631 -  -8.2  -2.78816   CGATGGCTTACGACA                 CCGG CTC CCGG                 GACGGCATCGGCTCG  52 313
    MAP1273c 1360321 .. 1360334 -  -9.5  -3.05596   CAGTCGGCTAGCGAA               CGGCG GCGC CGCCG                GGCGGCCCGATCACA  57 36
    MAP1272c 1359101 .. 1359146 - -18.9  -4.21275   CTAATTTACCGAAAA CCCGCCACCGACTCCTGACCG CGCG CGGCGGGGAGCAGGTGGCGGG TGTCGGACGGGCGCG 100 53
    MAP1271c 1356848 .. 1356862 -    -7  -2.70932   CTGCGGTGGGAAGCA               CGCGCG GGC CGCGTG               GACATATTTCGGGGT  48 74
      glgX_1 1354581 .. 1354601 -  -2.5  -2.65279   GAACGGGTAAACCCA            TGCGTCACA ACG TCTTACGCA            ATATCAGCAGCGAAC  38 9
        glgY NONE
        glgZ 1350254 .. 1350298 -  -7.6  -3.14468   CCCGACGAGATCGAA CCGCTCGCCGACGC-CGTCGC ACAG GCGGTGCGCCCCAGCGGGCGG CCCATCGTCTGACCG  54 243
    MAP1266c 1347676 .. 1347693 -  -2.5  -3.05384   GTCGGCTTCACCGAA             GTGCTCG ACGA CGTGCTC              GAGGGCGACGGCATC  41 490
    MAP1258c 1339485 .. 1339497 -  -9.1  -3.14132   CGTGGTGCTGATCAA                CGCCA AGG TGGCG                ATCCGTGACGACCGG  56 520
        glbN NONE
    MAP1252c 1331993 .. 1332005 -  -5.5  -3.53343   AAGCGGGCGTTCAAA                CAACG CAC CGTCG                ACAAGCGCTATCACG  53 451
        ansA 1329733 .. 1329777 - -11.4  -2.62184   CGGGCCCGGACACGA CGCGGGCTGGCGGGTGGGCGAC GAC GTCGCCCACCC-CGA-CCTGGG GCACGGCTGGGTGCA  59 198
       mmpS4 NONE
     mmpL4_3 NONE
     mmpL4_2 1301655 .. 1301673 -  -4.4  -3.59262   CGGTATAGGTGGAAA             GCGACCCG GGG CAGGGCAC             CGCCCCTTGCTGAGC  52 168
        drrA 1300653 .. 1300668 -  -2.4  -4.08216   TCAGTGCGGCCAAAA              CGCTCA TGGT CGCGCG               ACGGTCCGTTCGGTC  58 13
        drrB NONE
        drrC 1298872 .. 1298888 -  -4.3  -3.86897   TTTATTGGCGAGAAA              GCCGAAG ATC CTCCCGC              GCCGAGCCCAAGACC  58 265
    MAP1224c 1282383 .. 1282416 -  -9.3  -3.53012   TCGGTGGCGGGGAAA     GCGCCCGTCGCCGGC TTGC GCCGCCGTTCGGCGC      GGCCGGGCAGAAAAC  64 214
    MAP1223c 1281152 .. 1281185 - -22.5  -3.16971   CGACCACACAGTGAA     CGGTGGCCGCCTCGA ATAC TCGAGGCGGCCACCC      GTCGACGCATCACCA 100 394
    MAP1220c 1278280 .. 1278301 -  -2.1  -3.05844   GGCGCGACCGCAACA           GCCGCGCGGC GAT GCTG-GCGGA           AAGCGACGAGGCCCG  41 69
    MAP1219c NONE
    MAP1218c NONE
    MAP1217c 1276410 .. 1276424 -  -2.1  -4.07687   AGTCGCCGTCGAAAA              TCG-CC TCTT GGTCGA               ATACGGCGCGGCACG  58 324
        lpqQ 1275786 .. 1275808 -  -6.8  -3.28712   GGGTGTTCCGGACAA           CATCCGGCCG GTG CTGCCGGTCG           TGAAGGCGGCCGCGG  53 250
    MAP1212c 1273059 .. 1273071 -  -4.7  -3.09516   CCGGCTAGGACCTAA                TCGCC CCA GGCGG                AATGCAGGATCGCGG  47 9
         acn NONE
    MAP1200c 1259017 .. 1259042 -  -3.9   -3.7282   CGAGCCGACCAACAA         CCTCGATCCCGC CTC GCGCGAGC-AGG         TGCTCGACGCGCTGC  56 492
      fadE15 1254389 .. 1254400 -  -2.2  -3.29511   CGGAGCTGCTCAGAA                CGCCG CTT CGG-G                CAGCTTCATGATCTC  44 8
    MAP1194c 1253443 .. 1253489 - -12.3  -3.14132   CGCCGTCGTCAGCAA GT-ACCCCCGCCGGCCGCGG TTCTCACG CCGCGCCCGGCAGAAGTGAC GGCAATCTCAGGCGG  69 53
    MAP1193c 1252204 .. 1252214 -  -8.2  -3.35597   CGGAGTGGCCAAATA                 CCCG GCC CGGG                 TGAAATGCGCGCTGC  60 480
    MAP1185c NONE
    MAP1184c NONE
    MAP1183c 1242782 .. 1242794 -  -4.1   -4.1899   GTATGCGACCGAAAA                CTACA GCC CGTAG                TAAGCCCGCCGGGTC  65 140
    MAP1182c 1241649 .. 1241693 -  -4.2  -2.78384   TGGCCGCCGACCATA CCGGGATCGGCGTGC-CGGA GTTGCTG TTCGCGCGCGCCGA-CCTGG CCGGGGACCGGCTGG  42 136
         qor 1239724 .. 1239749 -  -6.8  -3.30124   GGCGATGCGGTACAA         GGACGACTAC AAGGCG GCAGGCGTCC          CGATGCTGCCGGCCG  53 498
         tkt NONE
         tal NONE
        zwf2 NONE
        opcA NONE
        devB NONE
    MAP1173c NONE
    MAP1172c 1230994 .. 1231014 -  -3.1  -3.43492   CGAGATGCACCAGAA            GGCGAGCTG AGT CAGCCCTTC            AGCAGCTCACCGACA  48 16
    MAP1168c 1224956 .. 1224980 -  -5.6  -3.28712   CCGCTGCCGTGAGAA         CGAGCCCGCCC CGGT AGGCTGGC-CG          TCATGCAGTTGGCTT  51 279
    MAP1160c NONE
    fadD12_1 NONE
        lipO 1214146 .. 1214156 -  -8.2  -4.04206   CGAGCCCCAGAGAAA                 GCCG GGC CGGC                 GACAAGTGCGATGCC  72 54
    MAP1157c 1213160 .. 1213179 - -13.6  -2.52676   GACCGCCGCAAGCGA            GCGTCACG CCAG CGTGACGC             CGCGCCGGGCCAAGG  66 9
    MAP1151c 1206952 .. 1206962 -    -4  -3.55714   ATAGCGATGACATAA                 TTTC TTT GAAA                 TCGATATGAGTCACG  51 198
    MAP1150c 1205313 .. 1205342 -  -9.1  -2.57564   CGATTCGCCGAGAAT       GTCGGCGTGCGTG GCCG CGGGCACGCCGTC        CCGAGTCACCCTTTC  54 224
    MAP1145c 1198956 .. 1198975 -   -10  -2.94354   GCAGATACGGATAGA            TTCCGGCG CATT CACCGGAA             ATGCGAAGCTGACTG  60 41
    MAP1144c 1197343 .. 1197388 - -13.9  -2.53263   GGTAGCCGGAACTGA GGCCGGCCAAACCGGCCGC CCCGCCCC GCGGCCCGCTCAGCCGCCC CCGACCTGCCCGTTT  68 16
    MAP1143c 1196831 .. 1196841 -  -2.4  -3.29144   CCAGGCCGTCGACAA                 GGGC CGT GCCG                 TGGACGCCATGGACA  45 121
        lprG NONE
    MAP1137c 1190991 .. 1191035 - -11.9  -2.61695   CTGACCTGGAAATAC GCCAGCAGCGTCGACGGGCGC AGC GCGGCCGCCGACGGGTCCAGC CGATGGATTTCCAGC  59 523
    MAP1132c 1186277 .. 1186295 - -12.4  -3.02144   CCATCGTGGCGAAGA             TGCCGCCC GCG GAGCGGCA             CGGCCTGGTGCGCGC  66 113
        lipI NONE
    MAP1127c 1180340 .. 1180396 - -11.8  -2.53263   CCGAGCGTGAAGCTA GCTTCACGCTCG-GCGCCGAGCGTGAA CTTAAC TTCACGCTCGGCGAGCAAG-GCG-AGC ACGGCACGCCCGTTC  61 53
    MAP1121c 1175034 .. 1175048 -    -7  -3.14881   GAATCGGTCGACGAA               CCCGGC CGG GCCCGG               CTACGTCGGCGTCGT  51 284
    MAP1113c NONE
    MAP1112c 1164656 .. 1164694 -  -6.5  -2.90075   TCGCGCTCAAGGACA  CCGACGCCGATGTGCGCG CGTA CGCGCGC-CGGGCGCTGG   AACACCCCGAGCGGG  48 55
    MAP1104c NONE
    MAP1103c NONE
        tcrA 1155588 .. 1155603 -  -5.4  -3.29461   CAACCTGGTGGATAA              CGCTGTG CGC CAC-GCG              GTTTCGTGCGTCGCC  51 298
    MAP1095c 1147468 .. 1147485 -  -9.8  -3.16564   CGTGCAGGTGATCAA             CGGCCC GAACCT GGGCCG              GCTGGGCCGGCGCGA  59 416
    MAP1084c NONE
    MAP1083c NONE
    MAP1082c 1134496 .. 1134545 -    -7  -2.52464   CGGCTGCCCAACGCA CTGACCCTGACCGG-GGCCGCC GCGATCCT GGCGGCCGCCGGGCTGG-CCGG GCGCGGGCCGTCGGC  45 323
    MAP1075c NONE
    MAP1074c NONE
    MAP1071c 1124955 .. 1124998 -  -2.8  -2.81966   GCAAACCCCATTACA GCTGCACGGTACGCACGCGGC GCG GCCGGGGGAGCCCGGCGC-GC CGGGAGTGGCCGCGG  41 48
    MAP1070c 1122251 .. 1122263 -  -3.4  -3.28712   CGCGGTGCTGGAGAA                GATG CAGTT CATC                CACGCCGTGGTCGAC  47 49
    MAP1067c 1119451 .. 1119461 -  -2.4  -3.14344   GACCGGGTGCACGAA                 CAGC TCA GCGG                 CCTGCTGGAGGCGCG  44 425
    MAP1062c NONE
    MAP1061c NONE
    MAP1060c 1111044 .. 1111094 -  -2.4  -3.59979   TTGCTCGATTTCAAA GTCGGCGACCCGCGCGCGCCGTTGC TGCC GCT-CGACGAGCA-GGGCCGC-GCC GAGTTGCGCAAACTG  51 49
    MAP1057c 1108709 .. 1108760 - -10.3   -2.7728   GGCAAACCCGAACCA GTTCGCCAGCATCACGGCCAGCGGCA TGC TGC-ACTGGCCG-GACTCCGGC-AAC GGCCTCGCCCAGTTC  57 119
    MAP1055c 1106713 .. 1106728 -  -3.2   -4.1585   TGACAAGCCGGAAAA              CCCGAA AAAC TCCGAG               AACTCAGCGGGCCCC  59 29
        ppiB 1100961 .. 1100972 -  -7.2  -3.44229   ACCCCATGACCATAA                GCCG TCGA CGGC                 GCGAATCAGTCGAGC  56 31
        pknE 1099192 .. 1099245 -    -4  -2.62396   TACGGTGGGACATGA GGACCTCCGAGGTG-AGTGCGT TTCCTAAGCAGC TCGCACTTCAC-TCGGAGGTTC TCGTCATGTCACCTC  40 75
    MAP1048c 1097679 .. 1097711 -    -9  -2.80816   GCGGCATCGACCAGA      CCGAGGAGGACCTC GCCGA GCGGTCCACCCCGA      CCACCATGCTGCGCC  51 514
        gabT 1088375 .. 1088391 -  -2.3  -3.51924   CGCTGATGTATAGAA              CGTTA GCTAAAG TAACG              GTATTCCACCATGAG  48 96
       fadD9 1084729 .. 1084767 - -33.4  -3.14564   TTATCCGTCGATCAA   CGCAATCGCCCAGTCCCG CAA CGGGACTGGGCGATTGCG   TTCTTGACCGTCAGA 100 36
    MAP1035c NONE
    MAP1034c 1079632 .. 1079655 -  -2.3  -3.39449   GCCGAGGAAGACGAA          GGCGCCG TGGCTGTATC CGGCGCT           CAGCGGCTCGACGCG  46 343
    MAP1032c NONE
        speE 1075579 .. 1075606 -  -9.8  -3.35679   GTGCCTGACCGACAA        CCGCAACCGCGCC GCC AGCGAGGT-GCGG        GTGGCGATGACTCGC  61 444
    MAP1028c 1073558 .. 1073579 - -10.1  -3.21912   CCGCTAATGCAGCAA           CACGGCCCC AACC GGAACCGTG            CATTCATCCATGTTA  63 98
        greA 1072463 .. 1072487 - -14.2  -3.28712   CGGGTTCTTGCAGAA          CGGGGCGGGC GCGGT GCCCGGCCCG          TTCGACGCCTACCTG  73 476
    MAP1022c 1067189 .. 1067200 -  -5.8  -2.78523   GCGAGAACAAATCTA                GTCG CTGC CGAC                 CTCGGGGCACGACGA  45 11
    MAP1021c NONE
    MAP1020c 1065716 .. 1065739 -   -21   -4.4009   CGGCATCCGAGAAAA          CCGGCGCGCC CGTT GGCGCGCCGG           TTTTTTCATGCGGCG 100 165
       echA9 NONE
     echA8_1 NONE
    MAP1016c 1060509 .. 1060529 -  -7.5  -3.06492   TCACTGAGCGCAAGA            CGCTGCGTC GGC AACGCACCG            AACTGACCGACCAGC  52 488
        lpqV NONE
    MAP1012c 1058116 .. 1058138 - -10.4  -3.01712   GGCCGGCCGCGAACA           GGGCCGCCGC GAA GCCGCGGCCG           TCGCCGGATTCCTGG  60 74
          PE 1046791 .. 1046805 -  -2.8  -2.71712   TTGCTCGCCTCAAAC               GGGT GACATCT ACCC               CCTTATTCGCCTTAT  40 55
    MAP1002c NONE
    MAP1001c 1043378 .. 1043393 -  -4.6   -4.3467   ACCTGCATACGAAAA              GGGCTC CGTC GAGCCG               GCCCGAAGCGGGGCT  69 162
        kdpA NONE
    MAP0999c NONE
    MAP0998c NONE
        kdpC NONE
        kdpD 1035823 .. 1035837 -  -2.1  -4.30576   CGTCGATCACCAAAA              CGC-GA GTCA TCTGCG               CCGCTCCTCAGCATC  65 70
        kdpE 1035065 .. 1035076 -  -3.6  -3.05596   GAGGCGGGCACTTAA                CCGA TTGC CCGG                 CGCGGGGACGCGAGT  44 101
      lysA_1 1023522 .. 1023532 -  -2.4  -3.71848   GTCGCTTACCAACAA                 CCGG TCC CGGG                 TGCGCGTCGAGCGGG  51 461
        glmU 1021433 .. 1021454 -  -2.1  -3.71607   CGAATAGTACGGAAA           TGTCGCCGG GTTG CCAGCTACC            CAACCCACGGTGTCT  51 39
        prsA NONE
        arsC NONE
        lpqT 1019345 .. 1019369 -   -10   -2.6155   GCTGCTAACACTAAT         CGCCGCGGCCGC CGG GCG-CCG-GGCG         GCTACTTCGCCGCCA  57 27
    MAP0980c 1018400 .. 1018420 -  -7.6  -2.57132   GTCTCCGTCGATAAC           GGT-GCTGG CCAG CCAGCCACC            CTCGCCGTGACGCCC  50 64
        rplY 1017640 .. 1017663 -    -3  -2.53715   CCGACCACCAGCAAC          GGCTCGGCCAC GAT GCGACCC-GCC          TACTCGGACTCGGCT  39 25
         pth 1017021 .. 1017048 -  -8.4  -4.62984   CGAGCAGACACAAAA        GCACCCAAAACA TCGG CGTGTCGGGTGC         TTTCGCGTCTGCTCG  83 52
        metG 1009054 .. 1009066 -  -4.7  -3.02144   GCACCGTCGCCAACA                GCGAC TCC GACGC                CGGGGCGTGATGGAA  45 300
    MAP0966c NONE
    MAP0965c NONE
    MAP0964c NONE
    MAP0963c NONE
    MAP0962c NONE
    MAP0961c  994333 ..  994373 -  -7.4  -2.78463   ACGTCTGCGAGCAGA TCCGGCGC-GCCTCGGTCG CGGT CACCCACGCCGGCGCCGGA  TCGACGCTGCTGTGC  49 295
    MAP0958c NONE
    MAP0957c  991127 ..  991156 - -11.3  -3.21912   GGTGTAATCGACGAA       CACCTGCGCCGCC ACGG GGCGGGACGGGTG        GAGTGGTTGACCGAC  62 303
    MAP0950c  981376 ..  981399 -  -3.8  -3.53012   GGGGCTTCGTGGAAA          CCGTCGCCGAC ACG ATCGGCGA-GT          TCGGCATCGACGCGG  50 509
    MAP0947c NONE
    MAP0946c NONE
        pabB  974072 ..  974088 -  -3.5  -3.61398   CGCGCCGCGCAAGAA              GGCGGCG CGG CGCGGCT              GGCTGGACTCGCTGG  53 414
    MAP0943c  971836 ..  971849 -  -2.3  -3.52918   CAACGCGCAAACCAA               CATGC GCCT GCAGG                AGGCCGGCATCGAGG  48 208
    MAP0932c  961764 ..  961807 -    -8  -3.66288   GACCGTCGAATACAA GGCCCAAGCCCGCA-CCGCGG TGA CCGCGACCGCACGCCTGGACG CCATCCCCGAGTTCA  61 156
    MAP0923c  954456 ..  954467 -  -3.6  -2.59742   GTCAAGTGCTAGAAC                CGCC AGGT GACG                 CGTCTCATTCCCGAG  40 71
    MAP0922c NONE
    MAP0921c NONE
        mscL  952574 ..  952590 - -13.7  -2.74144   CCTCGATCGCGAAAT              CCTCGGC ATC GCCGAGG              CCATCCGCGGCTCGG  66 238
    MAP0914c NONE
      fadE13 NONE
       accD2 NONE
       accA2 NONE
    fadE12_2 NONE
       echA7  939332 ..  939378 -  -4.4  -2.73441   GAGGATTGGCTAAAC TGCAACCTTGCACCGGCC-CGCG ACGC CGCGCGGCCCGTCC--GGCCGCA TCCCCTGTTTGACAT  43 61
    MAP0908c  938492 ..  938502 -  -5.4  -3.74693   CCGGATCGGATGAAA                 TCGA ACT TCGA                 ACTGTTCGACTTCGA  60 201
    MAP0899c  927339 ..  927368 -  -7.1  -3.66178   CCGGTGAACTGGAAA       CCCGACA-ACAGCG CCG CGCTGCGCGCCGAG       GTCGCCGCCCGTCCC  59 326
    MAP0895c NONE
    MAP0894c  921744 ..  921767 -  -3.6  -3.84246   GCCGCAATGAGCAAA          CGGCCGCTGC TGGT GCTGGCGCCG           GGCGACCGGGTGACG  56 246
    MAP0892c  918853 ..  918911 -    -6  -3.05384   TGGGTTGCGACGGAA CGGAGCCAGGTCGCGCGACGTG-CG-CGGC GCC GCCGACGTCA-GT-GCCCGAGCCGGCCTCG ACCCAGCCGCAGCAG  49 5
         pgi  916983 ..  916993 -  -2.4   -3.9941   TGGTGGACAACGAAA                 CCGG GGT CAGG                 GCATTGGTCGCCGCC  57 147
    MAP0887c  913348 ..  913360 -  -6.9  -3.53012   CGCCGCGGCGTGAAA                CGACG CGC CGCCG                AACTCGTCGCGCCCG  58 309
    MAP0886c  912360 ..  912381 -  -5.7  -3.53012   GGTCCGGCCGTCAAA           CTCCCCGCG AGTC CGCAAGGCG            GGAGCGCGGCCAGCG  54 57
    MAP0885c  911258 ..  911277 -  -4.2  -3.41051   CTAGTTTCAGCACAA            CCGGCA GATCGGCG CGCCGG             CTTCCCGGGAGGCCG  49 45
    MAP0884c  909963 ..  909987 -  -4.3  -4.07687   ACCTGCTGCCTAAAA         TCGTCGGCGCC GGGGT GGC-CCG-CGA         GCTGATGCTCACCGG  63 367
    MAP0882c  908296 ..  908308 -  -4.7  -3.03771   GCACATCGCCGAACA                GGCCG AGG CCGCC                TACCGCAAGGGCCTG  45 235
    MAP0879c NONE
    MAP0878c  901604 ..  901619 -  -4.6  -3.92659   GGGCCAAAAGCTAAA              TGCCCG CCGG CGGGGA               CCAGTTGAGGACCAG  61 49
    MAP0877c NONE
    MAP0876c  899194 ..  899207 -  -8.1   -3.2963   ACCACCCCCGGATAA               GCGTC TAAC GACGC                AAAGCGGCCTGCACA  56 16
    MAP0875c  898201 ..  898248 - -11.2  -3.14132   TGTCGCGGTGATCAA CGTCATCGCC-GCGGCCACCC GATTCCT GGCCGGTCGCCGGCGCTGACG GCGTCAGGACCTCGA  64 29
    MAP0871c NONE
    MAP0870c  892807 ..  892830 -  -9.5  -3.06162   GAGGGTAGTCGAACA          TTGCCGCCG TGCCGT CGGCGGCCA           CGGCGTTTCCGTCGT  57 47
       nramp  891511 ..  891548 -  -5.4  -2.91274   CGTATGCGAAGTAGA   GGTGCCGGCGGGCCGGC ATTCA GCCGGTC-ACCGTCAGC   CAGATGAGCACCATG  46 7
    MAP0868c NONE
    MAP0867c  889605 ..  889631 -  -7.2  -3.28712   GCGGCGCGCCGAGAA         CCGAAATCCGCC GTC AGCGCAGTTCGG         CGATGACCTTGGCGA  54 12
    MAP0860c  882322 ..  882343 -  -8.7  -2.79183   TTCAGGTCTACGAGA           TCACGTGGG TCAG CCGACGTGA            TTCACGGTGAATCAC  52 27
    MAP0859c  881449 ..  881463 -  -5.6  -3.72893   TAGCCCTTCAGCAAA               GTGCTC CCG GAGCGC               GGCGGTCTGCCAATC  60 259
    MAP0857c NONE
    MAP0856c NONE
    MAP0850c NONE
    MAP0849c  870957 ..  870977 -  -7.6  -3.38326   GAGAATCGCAATCAA           CGCCAT-CG CGAC CGCATGGCG            TTGCGCGCCGCGCTT  59 453
       accD3  857767 ..  857795 -  -4.6  -3.70902   TCGTCGAGACTTAAA       CCACGCACAC-CCG GCC CGGCGTGT-CGTGT       GCGTGATTTAAGTGT  55 69
    MAP0838c  856916 ..  856931 -  -3.2  -3.42996   GATGAGCTACCACAA              CGGC TCGGTGTG GCCG               CACGACACCGCCATC  47 455
    MAP0835c NONE
    MAP0834c NONE
    MAP0833c  850518 ..  850551 -  -6.2  -3.61398   GCGTCCCCCGAACAA    GGGATC-AACAGCCGA AGGC TCA-CTGTTCGATCCC     CATTAGCTGGGCCCG  56 11
  IS1601_B_1 NONE
    MAP0831c NONE
    MAP0830c  846659 ..  846675 -  -4.4  -3.57883   AGAAGATCCGCCAAA             GC-GACG ACGA CGTCAGC              GAATTCGTGCGCAAG  55 464
        citA  843794 ..  843810 -  -6.5  -2.86343   ACGGCAATCATTAGA              TCGCCGG GTA CCGACAA              CCGGGCCTCAGGCGT  48 33
    MAP0826c  843075 ..  843108 -  -9.5  -3.53811   TCGACGCCGCCGAAA     TCGCGCGCGGCAGCCA GGA CGGCCGAC-CGCGCAA     CAAGTTCACCGACAT  64 131
        serC  839055 ..  839081 -  -2.8  -3.16683   ACTTTAGTCCAGCAA         CCGCCCGTCACC TGT GCTGACACGCTG         GGTGGTTGCGGGCTG  44 53
    MAP0822c  837966 ..  837983 -  -7.7  -2.87136   TGATGAAGGACGAGA             CCG-TGCC CTG GGCAACGG             GTTTGACGGTGACCG  50 264
    MAP0818c NONE
    MAP0817c  835360 ..  835372 -  -6.2  -3.18264   GGCCCGATCGACCAA                GCGG GTGTG CCGC                GACTGCGGGTTCTTC  51 331
    MAP0815c NONE
    MAP0814c  832505 ..  832521 -  -3.6   -4.1585   CCAGAAGGGCTAAAA              GGTCAG GCGCA CAGACC              ATTCCGCGTGCGGGA  61 3
    MAP0813c  830964 ..  830975 -  -5.8  -3.90425   CACCGAAATCAACAA                CGGT GTGT ACCG                 GTGCGGCTTCGCCGG  63 497
    MAP0809c  827086 ..  827108 - -11.2  -3.01712   GGTGGCGGGCCAACA           GCGGCTCGCC GCC GGTGAACCGC           ACGCTGGTGACCCCC  60 310
    MAP0807c NONE
       moaD2  825963 ..  826001 -  -7.3  -3.32844   TTGCGCAGCTCAGAA  CGG-GCGAGACCGGCGCG TGAT CGCGCCGTTATCATTCCG   TGACGTGAGATATTT  54 47
    MAP0805c  824784 ..  824810 -  -9.4  -3.01712   GCGCCGTGCCCAACA         CGCCCCGACA GGAGGGT TTTCGGGGCG         TGTGGGGAATCCGGT  57 53
    MAP0800c NONE
    MAP0799c  818769 ..  818793 -  -8.5  -3.02144   CGATGCCGGTCAACA          CCGATGGCG GGCTGAT CGCCAACGG          CGAGCCGATCGGCGC  54 273
    MAP0796c  816437 ..  816453 -  -6.5  -3.53091   ATCGTCGCGCCTAAA              CCGCTGC AGG ACAACGG              GATTCCGCTGTGGAT  56 510
    MAP0793c  813998 ..  814017 -  -2.8  -3.07962   CTCCAGATTCCAACA            CCGGTCAGT TCC AC-GAGCGG            TCACCTTTCGTCGCA  44 51
    MAP0792c NONE
    MAP0791c  812442 ..  812488 - -29.1  -4.11692   CACCTAGCGCGAAAA GACGCGAAAGTCCCCCAAAAC CCGGC ATTTTGGGGGACTTTCGCGTC TGCTCGCCGGCTACC 100 36
    MAP0788c  807481 ..  807499 -  -6.6  -3.38812   GGGCCCGCAAGAAGA             TCCTGCAC GCC GCGCTGGA             GGGGCTGCGCAAGCG  53 79
         pdc  802902 ..  802916 -  -7.1  -3.04144   CCGGCATCCGGAAGA               CCTGG GTGTT CCAGG               CCTTCGACGACGACC  49 397
    MAP0777c NONE
    MAP0776c  797750 ..  797773 -   -11  -3.71848   TTCCGCGACGAACAA          CAACG-GGCGG TGG CCGCCGCGCTG          GAGCGTTACGGGGTG  73 229
    MAP0774c  795562 ..  795576 -  -4.3  -2.74263   AGGTGAGCGTGAAAT               TCAAC AAGCG GTTGA               TGATCGTCTGGCTGG  43 284
    MAP0770c  792621 ..  792640 -  -9.2  -2.87957   GAACTACCAGAACTA            CGTCGCGC AGGC GCCCGACG             GTCTGTTCCTGGTGT  53 93
    MAP0768c NONE
    MAP0767c  790707 ..  790720 -  -5.9  -3.78934   GCGGGCTGAGAATAA               CACCG GAGC CGGCG                GCGCGGAATCGATTG  62 59
    MAP0766c  789652 ..  789673 - -17.3  -2.59564   CCTCGAGGGGAGAAT           CCCCCACCG GGTT CGGTGGGGG            CGGCCGTGCCGCCGG  75 451
    MAP0754c NONE
    MAP0753c NONE
    MAP0752c  774641 ..  774652 -  -3.6  -2.79273   TGGCCCGAATATAAG                GCGC GGTC ACGC                 TGAACAGGGCCTACT  41 77
    MAP0751c  773234 ..  773244 -  -5.4  -2.62192   GCTCATGGAACGAAC                 TCCA GTT TGGA                 CATCTTGTACTGTCC  44 2
    MAP0750c  772630 ..  772648 -  -6.6  -3.12999   TCAGCGCACAGTGAA             TGCCGGCG GCG CAACGGCA             TTCACCGGGCGCCTA  51 38
    MAP0749c  770606 ..  770648 -  -4.1   -3.4052   GGTGAACTCAACCAA GGGTG-GCTGGTG-GCCAACG GTT CGCTGGGTCACGAGCGCACCA TGATGTGGCTGGGGT  49 456
    MAP0745c NONE
    MAP0744c  766627 ..  766679 -  -8.2  -3.22298   CGCACGGATTAGTAA CGGTGCGTCGCCCCG-GCGG-GGCCG TCG CGGTTACCGCGCGGACCGGCCCACCG TGACGCCGGCGGCCC  58 3
    MAP0743c NONE
    MAP0742c  764154 ..  764174 -  -3.1  -2.53876   TCGGATGCCAATTCA            GAGCACCCG GAC CTGGCCCTC            GAGCACCGGCACCGT  39 2
    MAP0741c NONE
    MAP0740c  762500 ..  762518 -  -6.6  -3.29144   CGACGTCGCCGACAA             CGACCTGG CCG CCATGCCG             GCGAGCCGGCGCGAG  53 361
    MAP0738c  760548 ..  760576 -  -6.5  -3.04144   CGGCGACGCCGAAGA        CGTCGGCGACACC ATG GCGGCCGGCGACG        AGTCGGCCGTGCTGC  49 477
    MAP0733c NONE
    MAP0732c NONE
    MAP0731c  753943 ..  753954 -  -2.2  -3.75051   GACGAACCGAAAAGA                CCAA AACG CTGG                 TATTTCAAACCCTGT  51 94
    MAP0730c NONE
    MAP0729c  752363 ..  752385 -  -6.8  -3.96624   GAGGGCTACCAGAAA           GCCGCGAAGC TGC GCCAGGCGGC           GGCCGACTGCAACGC  65 70
    MAP0721c NONE
    MAP0720c NONE
    MAP0719c  742989 ..  742999 -  -2.4  -2.64794   TGCAACGTCAGATCA                 CCGG CTC CCTG                 ATCAGCTCCACCCAC  38 7
    MAP0718c NONE
    MAP0717c NONE
    MAP0716c NONE
    MAP0715c  739328 ..  739350 -  -5.5  -2.71731   CGCATCTGCGAAGCA           TCTCACGGC CGGCC ACCGTGAGG           GGGTGGGCTGGGTGC  45 40
    MAP0714c  739012 ..  739024 -  -4.8  -3.33696   CTGCCGCGCAATTAA                GCTG CGCGT CAGC                GGTTTTGGGCATCCA  49 21
    MAP0712c  736860 ..  736874 -  -7.2  -2.69799   TGATTCTAGATATTA               GAGAAT CTC ATTCTC               ACCGGCAAACAGCGT  48 91
    MAP0711c  735833 ..  735849 - -12.3  -3.36349   GAAACCAGACAGGAA              TCCGTCC ATG GGACGGA              ACTCTATTTCAGGCA  73 29
    MAP0710c  734974 ..  734984 -  -8.2  -3.01924   GACGCTGCCGCAACA                 GCCC CGA GGGC                 CCGGCCCCATTTATC  55 40
    MAP0701c  723070 ..  723089 -  -4.2  -3.14132   GCCCGGGCCTACGAA            CGCATTGG TGTG CCAACGCT             TGTCGTGGAGGGCGG  47 226
    MAP0692c  713172 ..  713210 -  -5.9  -3.53012   GTGCCTTCTCGTAAA  CCTGCACCGA-GGCGCCCG CCA CGGCCGCGGTCAGCGC-GG  CGGTGAGACCGGCGC  56 101
    MAP0691c  711603 ..  711638 -  -4.7  -3.53091   AGCGGGGGTGCGAAA   CCGGGCCCACTCGC-TCG GCG CGAAGCG-G-GGGCGCGA   AGCGCCCAAGCCGCC  52 42
      narL_1  708868 ..  708915 -  -5.4  -3.90112   CGCTGGCCAACGAAA GCGCGTTGGGGCAATCGACC CTGTTTGC GCTCGGCGACGCCAACGCGC AGCGGATGGCCGGTG  63 521
    MAP0684c  704460 ..  704493 - -13.9  -2.70932   GTTGCTGGCCAAGGA     GTACGCGCTGA-CCGG CAC CCGGATCAGCGCGCAG     CGCGCCGTCGAGCTC  66 274
        fdxB NONE
    MAP0678c NONE
    MAP0677c  698090 ..  698122 -  -6.7  -3.53012   TCGGGGGGTTTGAAA      CCATGGCGGAGCGGG TGG CCCGCCGCGACGAGG      TGCTGGCCGTCGTCA  56 334
    MAP0672c  693381 ..  693392 -  -7.2  -2.57132   CCGCCTGGCGAGAAT                GGGC CGCC GCCC                 CGGATGGCTGGATCG  48 80
    MAP0666c NONE
    MAP0665c  687361 ..  687373 -  -3.3  -4.07568   GCGTCCGCCTGAAAA                GCGGA AGG TCGGC                GGTTCGATCCCGCCC  59 90
    MAP0664c  685161 ..  685203 -  -6.9  -3.06492   TGATCGAGTTCAAGA CCCTGACGCTGGCCGACCTCG GCG CGCAGCCGACC-GCG-CAGCG GCGCACGGTCGCGAT  49 441
    MAP0662c NONE
    MAP0661c  683298 ..  683334 -  -4.8  -2.72049   CAGATTCCGCAAGCA    CCCGCGGGCCCGCGCC GGACT GGACCGCGCCAGCGGC    CGGATCCCGCTCGAC  42 422
    MAP0659c  681676 ..  681689 -  -3.7  -3.70902   CGGCCGAGATGCAAA               CCCGC TACT GCGGT                TTGCCGAGCTCGCCG  54 16
       desA1 NONE
    MAP0657c NONE
    MAP0656c  676982 ..  676998 -  -9.3  -3.38046   TTTGCACCCGAAACA              GTCGGCG GAA CGCCGTC              AAAACCGGTTACTCG  63 34
     phoY2_2  676050 ..  676060 -  -4.6  -3.54459   GGAAGCCGTCGGAAA                 GCCG GGA CGAC                 TGATCGAGGTCGACG  51 245
    MAP0648c  669366 ..  669386 -  -4.7  -3.05268   CAAGCACCGCGAAGA            TCACGACGA GGG TGGTCATGA            CTGTTTGAACTCTTC  45 20
        thiX  668868 ..  668887 -  -5.6  -4.03167   CAACAGCAACAACAA            CAGC-CCGC GGT GCGGCGCAG            GTCGACTGCGCGGCG  64 103
    MAP0646c NONE
       cysA3 NONE
        sseC  667042 ..  667074 -  -2.7  -3.95324   GATCTCGAAGAACAA     CACCACGGGGACAA GTCTAT TCGTCCCC-CGCTG      TCCCGATCGGGTCAG  58 49
    MAP0643c  666230 ..  666252 -  -5.4  -3.21099   TTGTCCGACCAGGAA           CACGGCTCGG GGG CCGCTCCATG           TTCGGGGCGGATGTG  49 63
    MAP0641c  663820 ..  663848 - -14.6  -3.61398   CCCCTCGCGCAATAA        CGGAGCGGCCTA ACGAG TAGGCGGCTCCG        ATCTCCTGGTGTCGT  81 121
    MAP0640c  663566 ..  663604 - -17.4  -2.57132   GCGCCGCGGTAGAAC   CAACGCGGCGCCGGTGCA GTA CGCATCGGCGCCGGATTG   TCGCTGTTAGCCTCG  80 32
    MAP0634c  656902 ..  656960 - -11.6  -3.05384   GGCGGCTGGAGCGAA CGAGGTCGGCCGGCACCAGTTCGGTGA GAGCTT TCGCTGGG-TGGTGCTGGCCGACCCCG AAGGCAATGTGTTCT  63 58
    MAP0631c NONE
    MAP0630c NONE
    MAP0629c  652911 ..  652929 -  -2.2  -3.53012   TTTGCTGGCCGTAAA             GCGCGAGC ACC GCAAGCAC             GACCGCCGTCGCCAA  48 92
    MAP0628c  652014 ..  652028 -  -7.8  -3.05596   GACGCTGGGAGCCAA               CCGGTG CGC CACCGA               AGAATCTGTTGAGAA  53 50
    MAP0627c  651247 ..  651279 -  -3.1  -3.53012   CTGGTGCCGCTGAAA      TCCGGTGAGGGCCGC TAC GTCGCCCCCGCCGAC      GTGCTCGACGAACTC  50 253
    MAP0622c  648816 ..  648865 -   -12  -3.16668   CAACAGGTTCAGCAA GGACGGCCAGATCACCGCGATC CGCGCC GCCCGCGGCTATCTGGGCGACC GGCTGGGCCGGGTGG  65 333
    MAP0619c  644882 ..  644903 -  -5.7  -2.78384   GCGCCGTTGAGCATA           TCCGCAGGG TTGC CCCGGCTGA            GGCGTTTTACCCCTA  45 122
    MAP0618c  643183 ..  643193 -  -4.6  -2.70932   GCTGTGGCTCAACGA                 CGCC GTC GACG                 CCGCGGTCCGGGCGG  42 99
    MAP0616c  642020 ..  642044 -  -9.9  -3.54424   GTGGAGCCGGCGAAA          TGGGTTGCCGC ACT GCGGCATGCCA          ACCCGGCCGGCGGCC  67 136
    MAP0613c  637987 ..  638011 - -13.6  -3.53012   GCGCCGGGGCGGAAA          CCACCCGCAA TGCGG TTGCGGGCGG          GCTGCTGGCGCTGGC  75 518
    MAP0610c  634361 ..  634411 -  -3.2  -4.13767   GCGGTTACTCCAAAA GGAGAAC-GC-CGGCGGTACGCGCT CGTG AGCGC-CGCCGCCGAGCTGCTGGCC GAGGGTGGGTTCGAG  61 522
    MAP0608c NONE
        ggtA  631239 ..  631253 -  -5.6  -3.17075   CGTGGTCGAATTCAA               TTGCCG CTT CGGCGA               TCCCGAGACCCAGGC  49 425
    MAP0601c NONE
    MAP0600c NONE
    MAP0599c NONE
    MAP0598c NONE
    MAP0597c NONE
    MAP0596c  621532 ..  621560 -  -3.8  -2.52464   TCGCCTTTGAATTGA       GACCGACCGGC CCCTTCAT GCCGGCCAG-C        TAGGTGACGGGTGCC  40 231
        adhB  620367 ..  620377 -  -2.4  -4.07687   AGGGGTGGCCGAAAA                 CGGG TTA CCGG                 TCGGCGTCGGTGTAG  58 19
    MAP0594c  619869 ..  619890 -  -7.1  -2.78596   CATGGGCCCAGCATA           GGTGCGCCG GATT CGGCGCGGC            TCACGACTCCTGGCC  48 26
    MAP0593c  619169 ..  619211 - -11.2  -3.56821   AGCACACCCCGGAAA GCGCCGACGTCA-CGGTGC GGGTGG GCACCGACGGCGACGACGC GGTCCTCGAGGTGGC  66 266
    MAP0589c  614893 ..  614910 - -10.5  -3.19246   GCAAGGCCAATCGAA             GGCCGCC CGAA GGCGACC              GATGCTGCGAGCCCC  62 106
    MAP0586c  610498 ..  610512 -    -7  -3.45023   CGACCACGACCAGAA               CCCGCC GAC GCCGGG               CGGACCGACCAATGC  56 513
    MAP0581c  606001 ..  606036 -  -7.6  -4.08887   ACTATGCAAAGGAAA    GCCGGGAAACCCTG GGTCGCAT CAAGGCTTCCCAAC     ATGGCGGCGGTCGGC  69 142
    MAP0580c  605466 ..  605504 -  -4.5  -3.01712   GTCTCGGGCCGAACA  CGGCGCTGT-CCGGAT-CG ACT CGCATTCGTTACCGCGCCG  ACACCGCACCTGGCC  45 44
        cpsA  603378 ..  603399 - -12.9  -3.01712   GCTGGCGCTGGAATA           CGCGCGCCG GGGC CTGCGCGCG            GTGTGCGTGGCGCCG  66 276
        otsA  597580 ..  597621 -  -7.1  -2.82516   CCTCTGAGTATCACA GCGTTGCCGC-GCCGGCACC ATG GGTCCCCGCGGCGAGAGCGC CCGATCAGCCGTCAC  50 30
    MAP0572c  596905 ..  596944 -  -4.9  -4.62069   GGTGGACTTCAAAAA  GATCGGCAAGCAGT-GGC TGATC GCCTACATCACGCCGATC  TGACCCCGGTTCAGT  75 36
    fadE26_1 NONE
    MAP0558c  582738 ..  582753 -  -8.2  -3.28712   GTCGGCGGCCCAGAA              CGCCGC GGTG GCGACG               TCGACCTCGGCCGGC  58 58
    MAP0557c NONE
      fadD17 NONE
    MAP0555c NONE
    MAP0554c  579812 ..  579869 -  -6.1  -3.02511   TGGATTTCGTGAAGA TCAGCGAAGGCATGGGC-GTGCCGGCCC GGC GGGTCAGCACCGCGGAGGAATTCGCCGA CGCGCTGCGCGCCGC  49 84
      echA19  574220 ..  574234 -  -8.5  -3.65046   GGCGCACGCCAAGAA               GGCGC CCCGC GCGCC               GAGCGACCCGACCGG  65 42
    MAP0548c  572852 ..  572876 -  -6.4  -3.55071   CGACATCCGGCGAAA         CCCGAACAGCC ACAT GGC-GTTCGGC          TTCGGCACTCACTTC  56 349
    MAP0546c  570903 ..  570915 -  -9.1  -3.32647   GCGTAAGCAGATCAA                GGCCT GGG AGGCC                GCCGGCGTCACCATG  58 196
    MAP0544c NONE
    MAP0543c NONE
    MAP0542c NONE
    MAP0541c  565974 ..  566022 - -10.8  -2.72344   GCTGATCGCCAACCA CGCCACCGTGCTGGACGGCGCGG TGAT CGGCGCGGGC-AGCCTGGTGGCG GCGCATTCGCTGGTC  57 213
    MAP0538c  563458 ..  563483 -  -2.6  -3.32268   CAACGACGCCGACAA        GCGCTGGGTGCT GAAG AAC-CCCAGC-C         ACCTGTTCGCGCTGG  45 490
    MAP0530c NONE
       ufaA2  554985 ..  555025 -  -8.7  -4.07568   CGCTCGGCGGCAAAA  CGGCGAGAAGGCCCCGCAG CTA CGCCGGGACCAGCTCGACG  CCGGAGAGCACGACG  72 4
       fadA5  546658 ..  546668 -  -2.4  -3.09635   ACGCTCACCACCGAA                 GCCG GAC CGGG                 GACCTAGATGCGTTC  42 29
    MAP0520c NONE
    MAP0519c  545690 ..  545731 -  -3.5  -3.09933   GCCCAACGCACTCAA CGCACCCGACGCACCCTCG CCGC CGAACGTGCACCCACCGCG  AGAATTCCGCCGATT  45 95
      echA20 NONE
    MAP0515c NONE
    MAP0514c NONE
    MAP0513c  540331 ..  540346 -  -4.8  -3.59202   TAGCTTCATACAGAA              GATATT TAGC AATATC               CTTAACGGAAGCGTG  52 65
    MAP0512c NONE
    MAP0511c  538642 ..  538664 -  -5.5  -3.32647   GCTCAAGGAGATCAA           GGCCGACCC GGAGA AGGTCAACC           CGAACGGCGGGGCGA  51 282
     fadD3_1  533696 ..  533711 -  -5.4  -2.75294   TGAAATTCGCCAAAT              GCTCAC GGGT GTAAGC               GATCACGGATTGCTC  45 28
      fadE31 NONE
      fadE32 NONE
      fadE33 NONE
        aspB  529252 ..  529270 -  -8.8  -3.26164   AGAGCAGCGAGAAGA             TCCGCCTC GAC GACGCGGA             CGCGGTGCTCGACGT  56 142
    MAP0496c  523664 ..  523684 -  -4.6  -3.17392   CACCGGTGAACTTAA            CCCGCGAC TACTC GTCGTAGG            TGACTTCCACCGAAT  47 12
    MAP0495c  523070 ..  523084 -  -4.2  -3.58343   TGGACGACCTCGAAA               CCGG CGTCTAC CCGG               AATAGGTCACGAGAA  51 32
    MAP0493c  521125 ..  521146 -  -3.6  -2.73364   CGGCGAGGTGAACGA           CG-GCTGGC GGCTG GCCCGCACG           ACGCTGGCCAACGAG  40 430
    MAP0491c  518138 ..  518159 - -10.1  -3.20382   GTGGAGAGCTACGAA           CACCTGCCCG AGT CGGGC-GGCG           CGGCCGCCAAGGTGG  59 336
    MAP0489c NONE
    MAP0488c NONE
    MAP0487c NONE
    MAP0486c NONE
    MAP0485c NONE
       arsB2  511203 ..  511231 -  -6.6  -3.05384   CTGGCCTGCATCCAA        GCCGCGGCGC AATGGGGGG ACGCCGCGGG        GGCGGCGCGCGCCCG  49 515
    MAP0481c  507130 ..  507170 -  -2.4  -3.56937   CAACATCGAAACCAA GGTGGAGCC-CGACGACAC CGGC GCGTCGGCGCAGCCCCAGG  AGTTCGTCGACGTGA  48 336
        lpqE  501704 ..  501725 -  -8.7   -3.4072   GAGCGGCTACGACAA           GACCGCGCCG CGA CAG-GCGGTC           AGCCGGCGTGATCGG  60 24
        radA NONE
    MAP0472c  499054 ..  499107 - -12.4  -2.52516   CCGTTCATCATGAAC CAGCCGCCAC-CGCCG-CCCGGCCCGG TGC CCGGACCAGGTCAGCCCGGGGCGG-TG CCGCAGCCCGAGGCG  62 98
        mutY  496276 ..  496297 -  -7.1  -2.78384   TGGTGGTCGAGGACA           TGGCCCCGG ATTT CCGCGGCCG            CACCACCGGCCCGTG  48 408
    MAP0467c NONE
        lpqF  494205 ..  494215 -  -8.2  -2.80016   GCCCAGCACCAACTA                 GCGG CCG CCGC                 GACTAGCGCGGCGCG  52 28
        ephA NONE
    MAP0445c NONE
    MAP0444c  471923 ..  471937 -  -2.1   -3.0263   AGCACCCCGCTAAGA               CATCA GGGCG TGACG               AGAACCTTGCAGTGC  41 13
    MAP0443c  469979 ..  469992 -  -3.7  -3.53224   GAGGGCGTGGCCAAA               GCCGC CGAA GCGGT                CCTGCCCGCGGCCGT  50 348
        lpqG  467193 ..  467212 -  -3.4  -3.32294   CGAAATCGGGGACAA            CTACCGCG ACGC CGCGACCG             AGACCGGACAGGACC  47 485
         ppa  462835 ..  462862 -  -2.6  -3.04144   CGTGTACCTGGAACA        CGGCGCGC ACTGGGCGATCG GCGCGCTG         GCGGTGATCATGCTG  41 159
    MAP0433c NONE
    MAP0432c NONE
    MAP0431c  459168 ..  459201 -  -3.8  -3.16564   CGGGGACGGCACCAA    CACC-CG-CGACTACG TTTT CGTCGACGACGTGGTG     GACGCCTTCGTCAAG  45 298
    MAP0429c  456579 ..  456605 -  -5.1  -3.40444   AGGTAAGAAACAAAC        GGGCCT-TCCGC ACCC GCGAACAGGCCT         AACCACTAACCCAGA  53 182
    MAP0426c  451953 ..  451990 - -16.9  -3.60296   TACGCCGAGCCCAAA   CGCCGCGGCCGGCAGGGC GCC GCCGCGCCG-CCGCTGCG   GGAGCTGGGCGCCGA  90 263
    MAP0422c NONE
    MAP0421c  444012 ..  444058 -  -9.2  -3.14132   GCCCGCGGCGACGAA CGCTCCGCCACGGCGGCCGCG GTCCGG CTCGGGC-CCGCGGGGGCGCG GGTCGACCTGCGCCG  56 465
    MAP0414c  438217 ..  438256 - -15.6  -2.70354   GGCCCGATAAATGTA  GAGCGGGCGACGTTCCGA ATGT TCGGTCCGCCGCCCGCTA   GCACGGGACTCGGTT  75 393
         acs  429524 ..  429538 -  -8.5  -2.75957   CATCAACGCCAAGCA               CCGGC CGGGC GCCGG               GTTCGCCCCGCTGCC  52 139
    MAP0405c NONE
        ephE  426997 ..  427033 -  -7.9  -3.14931   GCCAGTGTGGAGCAA    GGCAATTCGGGTGGACC GCT GATCGACCTGAACGGCC    AGGTGCTCGGCGTGG  54 155
    MAP0399c  423150 ..  423190 -  -8.4    -3.272   ACGAGTCTAGAGGAA CGCC-ATTGTGTCTAACGT GCCA ACGCTACACACGATTGGCG  TGTCGAGGTGCCCTA  58 10
    MAP0398c  422358 ..  422386 -  -7.2  -3.75153   TGTGGCGAAGCTAAA        CGGTCCGGGCGC TTAGC GCGCCCGGGCTT        AGCCCGCGCTTACCT  61 35
    MAP0395c NONE
    MAP0394c  418461 ..  418488 - -16.2  -4.08571   CGACAAGAGGAGAAA        CCGCAGCGCCGG GTGA CCGGCGCCGCCG         ACCGCCCGCTGTTCG  95 76
      ponA_2  415200 ..  415256 -  -3.4  -3.08679   CGCCGGTACGCAACA GGATGGGCAGGGCTCGGCGCC-GGCCGC GAG GCGGCCAGGAGCGGCGCCGGGCA-ATCG AGACGTGAGCATCAG  44 102
    MAP0391c NONE
    MAP0390c  413073 ..  413091 -  -6.7  -3.33696   TTCGTCCCGAACGAA            GCGC-GCT ACCA AGCTGCGC             CACACCCCGCTTGAA  54 96
    MAP0386c  408839 ..  408849 -  -6.8  -3.63515   CCTCATCGCCAAGAA                 GGAC GGC GTCC                 GCATGGCGGTCCAAT  59 314
    MAP0382c  406308 ..  406326 -  -6.6  -3.14051   CGATCCGCAGGAAGA             CCAGCGGT GGG ACCGCCGC             GAACGCGGCGAGACC  51 495
        rsbR NONE
    MAP0378c  404375 ..  404397 -    -4  -2.82635   ATGGCGACGACGATA           TCAGCCGCCA CCG TCGCGCCCGA           TCGTCGGTTTCCGTT  43 3
    MAP0377c NONE
    MAP0376c NONE
    MAP0375c  401151 ..  401164 -  -5.2  -3.17194   AGCCGGTTAATCGAA               GCCG GTCATT CGGC                GGGCCGCCGGAACGT  49 17
    MAP0374c  400059 ..  400094 -  -5.2  -3.04517   ATCCGGGCGGAAAAG    CGATGAGCCCCACTAG GGTT CAGGTGGTGCCCAACG     GACCGGTGCTGGTCT  47 173
    MAP0365c NONE
    MAP0364c  388005 ..  388056 - -16.4  -3.15544   GGGCATGGTGATGAA GGCCGCCACCGCGATCGCGGCCGGC AAG GCCGACGGCGCCCG-GTTGTCGGCC GCCGTCAAGGAGCGG  81 56
    MAP0362c NONE
    MAP0361c NONE
    MAP0360c NONE
       moxR2  383534 ..  383588 -  -7.7  -2.65264   GCAGGACGCAGATCA GCGCGACCAGCCCGGTGCGTCCGGTCA GGA TCACCGGG-GCACCGGGACCGACGC-C AGAATCCCGTCGAGC  50 1
    MAP0358c  381809 ..  381827 -  -4.4  -3.28712   GGTGCTGTTCGAGAA             CGCCGCCA ACC TGGGGGTG             ATCGCCGGGCTGATG  49 443
    MAP0356c  380207 ..  380219 -  -6.9  -3.57144   TTCTTGACCGCCAAA                CGCCG CGG CGGCA                TCGCGGTCCCGCTGT  56 96
    MAP0354c  378764 ..  378778 - -12.8  -2.62184   TGGTGGCCGAGACCA               CCGCGC TGG GCGCGG               CGTACGCGGCCGGGC  62 231
    MAP0352c  375848 ..  375865 -    -4   -3.2963   ACGATGCGGTGACAA             CCGAGG AAATCG CCACGG              CCGCAGGTGTTTCCC  49 505
    MAP0348c  372691 ..  372703 -  -6.2  -2.81133   CATCCACCCATTAGA                CGCC ATGCG GGCG                GGGAAGTCGCTGTTT  48 39
    MAP0347c NONE
    MAP0346c NONE
    MAP0345c NONE
    MAP0344c  368161 ..  368186 - -13.2  -3.29144   CGATGCCGCCGAGAA         GCGCGTCCGC AAATGG GCGGGCGCGC          AAGACGAGCCGAACG  70 491
    MAP0342c  367215 ..  367227 -  -9.1  -3.29144   TTATCGGGTGCACAA                GTCCG GGG CGGAC                GCGATCGGCTCGTTG  58 451
    MAP0340c  365448 ..  365467 -  -4.2  -2.64416   CACCGCCATCACAAC            CTCGGCCTG CAC CACGCCG-G            TCACCATCGATTGCA  40 80
    MAP0339c  363100 ..  363116 -  -2.1  -2.60244   CGCGGAATTAATTCA              GCAGGCT CCT AGCCGGA              CAGCCCGACGAGCGC  38 17
    MAP0338c NONE
    MAP0336c  358761 ..  358775 -    -7  -3.21099   GCCGCCTACCAGGAA               CGCCAG ACC CGGGCG               TTGACCTCCGAGCGC  51 375
    MAP0329c NONE
    MAP0325c  348457 ..  348475 -  -5.9  -3.72576   TCGCGGTCGACCAAA             CCGCCGA GCAGT CCGGCGA             CGACGCCGACGAGAA  59 41
    MAP0323c  345822 ..  345846 -  -6.4  -3.28791   AGGGTCTGCTGAGAA          GTCGGACAAT CGGGC AGCGTCCGAC          GACGATGCGGGCCCG  53 146
       dnaZX  343677 ..  343722 -  -5.3  -3.31144   GCTGCACGGCGAGAA CTTCCGGCACCACTACGCGATG ACG CTGCGCG-ACTGGTGCCGCAAT CTGGTCGAGCACTGG  51 226
    MAP0319c  340586 ..  340600 -  -6.4  -3.36273   GTGCGGCAACATGAA               GAACCC CGC GGATTC               GGCGCTGATGGAGTC  53 119
    MAP0317c  339467 ..  339487 -  -6.7  -2.52464   CGGCCCTGGAATCTA            CCCGGACGC TAA ACGCCCGGC            GCCGGTGCCGGAGGC  47 13
        recR  338568 ..  338579 -  -3.6  -4.07885   GACCGGTTTCGAAAA                CCAC AGGG GCGG                 AACGGTATTGGGCCC  61 284
        dnaQ  335144 ..  335157 -  -9.5  -3.24747   GGCCTACATCATGAA               GGCCG ATCA CGGCC                TGGCCCTGCCGCGCC  59 502
         ask NONE
         asd  331194 ..  331233 -  -7.9  -3.22448   GCAAAGTCAATGCAA  GCGAACACCGCGCGAC CAGTCGAGT GT-GCGCGGCGCTCAC  CCGCGCCTCACAACT  56 33
    MAP0309c  330006 ..  330023 -  -4.1  -3.90588   CAGCTGTGAACCAAA             GCCCCTGC TCA GCAAGG-C             ATATCGCCGACCCCG  59 87
    MAP0308c  329422 ..  329460 - -18.1  -3.15544   GGTTACCCCGACGAA   CGGGTGGCCCGGCACTC GCACG GAGCGCCGGGCCACGGG   TTGGGTATCGGGTTT  86 40
    MAP0307c  328062 ..  328082 -  -6.8   -3.6502   GAGGGCGCACGGAAA            CGACGGGT ACCCG ATCCGTCG            ACTATTGACCCAGCG  61 27
        gshA NONE
    MAP0305c  325273 ..  325285 -  -6.2  -2.62396   GATGCCGGCACATCA                GCGG TGGTC CCGC                GCGCCAGGCACGTCC  46 10
    MAP0304c NONE
    MAP0303c NONE
    MAP0302c  322263 ..  322305 -  -6.2  -3.20164   CGAGATGCAACCCAA GCCCAACGAGGTCGACGAAG ACGAG CTGCG-CG-CCGCGGTGGGC AAATACTGGGCGATC  51 185
    MAP0299c NONE
    MAP0297c  316261 ..  316276 -  -5.4  -3.42996   GACCATGCATCAGAA              GATCCC GCCC GGAATC               GCCGGGGCGGTGGCC  53 4
    MAP0296c NONE
       gltA1 NONE
         pca  310659 ..  310671 -  -3.3  -3.73224   CCACCGCCGACGAAA                TCGCC CGC GCCGA                GGCCAATCTCGCCGC  56 179
    MAP0285c  303343 ..  303366 -  -2.2  -3.22223   TAACCCTACTACCAA          GAGGGCCGGC TCAG GTCGGGCTTC           CGGCCAGCTTCCGCA  44 12
    MAP0284c NONE
    MAP0283c  300722 ..  300737 -  -3.2   -2.8547   ACTCCGCAGATCACA              CCATTG ACAG CGATGG               AATGCATTGGGGGAA  41 395
    MAP0282c  299227 ..  299247 -  -6.1  -4.09685   GCTCATGTCTGAAAA           GC-CGGGC GAATCG GCCCGAGC            GATACAGCCGGACGC  66 190
        tyrA  294493 ..  294503 -  -8.2  -3.54382   CGGCAACAGAATCAA                 GGCC AAC GGCC                 GCATCGTCGCCGCCG  61 458
    MAP0268c NONE
    MAP0267c NONE
    MAP0266c NONE
     fadE1_1 NONE
    MAP0264c NONE
    MAP0263c  283079 ..  283106 -  -4.9  -3.17075   GCTGGTGCAACGCAA       GGT-GCCG--GCGG ATC CCGCGACGGCGACC       GTTACGGTGCGGCTG  47 194
    MAP0261c  280388 ..  280404 -  -9.4  -3.14344   GACCTGCCCGAGGAA              CCGGTG GTGGT CACCGG              GGACGCGGCGCGGCT  59 385
    MAP0255c NONE
    MAP0254c  275017 ..  275041 - -11.4  -4.10007   ACAATCTGGTCAAAA         CCGCCGCGCGC ACCA GC-CGCGGCGA          GGTACGAAACAAACA  80 334
       hisC2 NONE
    MAP0251c  271646 ..  271670 -  -4.1  -3.14344   GATGCCGGCCAGGAA          TGCCTGCGCCA TTC TGGCGCTCGAA          TTGCTGGTCCACGCT  47 319
      echA21 NONE
        lipE NONE
    MAP0247c NONE
    MAP0246c  267737 ..  267753 -  -8.7  -2.52676   GAGCGGCCTAATGCA              CTCGCCT TGA AAGCGAG              AGACGGCTAACACCG  51 77
    MAP0245c  266337 ..  266360 -   -11  -3.14132   GCCTCGCTGGACGAA          TCCGCGCGCGG CAC CCG-GCGCGAA          CGTCTGGCGGTGTCC  62 366
    MAP0243c NONE
    MAP0242c  262854 ..  262874 -  -2.3   -3.4529   ATATGAGGACCAGAA            CCCGGCGCC ATC GGTGTCGCG            TCTGCTTACAGGTAC  46 31
    MAP0241c NONE
        rfbE NONE
    MAP0239c NONE
    MAP0238c  259053 ..  259104 - -15.3  -3.56594   TCAAAGCCGTCGAAA CGACAAGG-GCGGCGGATCGTTG TTGTTGGG CAACGA-CCGCCGCGCCTCGGCG CTGATGCGCGACTCA  83 329
    MAP0237c  258438 ..  258452 -  -5.7  -2.68775   TGACGACGAAACGCA               TGACC TGGGT GGTCA               GTTTCAGGTTCGGGC  45 61
    MAP0236c  258048 ..  258058 -  -2.4  -3.59262   CTCGACATCGTGAAA                 GAGG GTA CCGC                 TTGCACAAGAAGGCT  48 40
    MAP0235c NONE
    MAP0234c  255880 ..  255894 -  -4.2  -2.83164   CTACGCATGATCAGA               TCGGCA GTT TGCGGA               AAATGGGGCGCGGGA  43 6
    MAP0233c NONE
        embC  250447 ..  250499 -   -22  -2.75844   TCCGTGATCTGAAAT CG-CTGACGCTGCCCCGCCTTCGGC TGTC GCCGGAGGCGGGGCAGCGTTCGTCA GTGCCGCAGCGGCGC 100 23
    MAP0231c  249308 ..  249360 - -10.4  -3.25802   CATGAAATCGACCAA CGGCGTCCAGGTGCGGGGCCG-GCGG GTG CAGCGCAGCGCCAC-CCTGGTCGACG GCGACCACATCTGCA  62 85
        embA  244755 ..  244768 -  -2.3  -3.55444   CGCCGACGGTCGAAA               CGCTC ATGG GAGTG                CCCGAATCGGTCCCT  48 15
        embB  241479 ..  241495 -    -3  -3.57792   GTATTGACCCGGAAA              TGGATT GCCGA AACCCA              TTATCGGTAATTACT  49 94
    MAP0227c  240366 ..  240419 -  -6.7  -2.82516   GCTGCGACGACTACA CCGCCGTCGGCGTCGACTAT-CGGC GGCGCG GGCGCATTCTCGACGA-GACGGCGG CGCTGCTGCGTGCCG  46 510
    MAP0225c NONE
      fadE35 NONE
    MAP0223c NONE
    MAP0222c  235398 ..  235410 -  -6.2  -2.70932   CGTCGCCCGCAAGCA                CGGG CTGAT CCCG                GTCTAGTCGCCCACG  47 28
        pirG  214763 ..  214798 - -17.6  -4.57341   AATCCGCGGCAAAAA    TCGACGGCACCGCAGA ACCC TCTGCGGTGCCGTCTG     GTGGATGGTTTGGAA 100 46
         csp  212902 ..  212912 -  -2.4  -3.61715   CACCGCCGCCAACAA                 CGAC GAC GGCG                 TGGGCCGGGTGCTGG  51 160
    MAP0204c NONE
    MAP0203c  207605 ..  207633 -  -8.7  -3.28924   CATCCCCGGCTACAA        CGCGGCCCGGCAG GCA CTGACCGACCGCA        GCGGCTGAGTCAGGA  58 35
    MAP0200c  204526 ..  204541 -  -7.6  -3.40775   AGCGGCACCGAAACA              GGTTTG CCCG CAAACC               ATTTCACCTCCGTGG  55 309
    MAP0198c  203035 ..  203048 -  -8.1  -3.04144   CGCCGAGGCCGAACA               CCAGC GGCT GCTGG                GCTGGCAGCGCGAGA  52 405
    MAP0196c NONE
    MAP0195c  199918 ..  199956 -  -8.9  -3.31792   CCATCACCTCGACAA  CGCCCAGTCGGTG-GCG CTGACCC CGATCACCGAC-GGGCG  GTGGAGCTGCGTGCG  58 396
    MAP0192c  197506 ..  197561 - -10.1  -2.52676   CACCCGGCCAACCTA CGTGGCCGGGGCCGCCCCGCGC-GCG GACGA CGCCGTCCGGGTCAGCCGCGGGCCCG CAACCCGTTGATGAA  56 11
    MAP0191c  195892 ..  195908 -  -3.5  -3.32022   GCTGGTAGAGACCAA              GCTGCTG GCA CTGCTGC              ACCGGTTCGGCATCG  47 405
    MAP0188c  193830 ..  193867 - -11.2  -2.94045   GCACCGCAAGAACGA   CCCCGCTGAGCCGGAA GGCGGA TACCCGCTCAGCGGTG    TTTCAAGACAGGACT  61 41
        sodA  193049 ..  193085 - -27.3  -3.54129   GACACGGCCGCGAAA    CGACGAGGGCGCCGCGC AGC GCGCGACGCCCCCGCCG    ATCGAGAGGAAAGTC 100 39
    MAP0186c  192333 ..  192356 - -10.2  -3.17075   TGCTGCCGAACGTAA          CCACGGGGCC GGTC AGCCCCGTCG           CGCGGCGCCGCACGG  62 77
    MAP0185c NONE
    MAP0184c NONE
    MAP0183c  189691 ..  189747 -  -4.8  -3.14132   CGCGGTCGCCACGAA CGGCCAGACCGGCACCGCGC-CGCCACC CCC GCCGGCGTGCCCGGCCGCGG-CGGGCCC CGGCGTGCCGGTGCC  47 406
    MAP0182c  189103 ..  189135 -  -3.1  -4.05788   TGGGCCGAAAGGAAA      CGGTCACGTCGGCGC TCA GCGGCGGCGCAGCTG      GCGGATGAGCAGGAT  59 8
        menG  188325 ..  188337 -  -5.5  -2.55351   TTCGGCTACACCAAC                GCATC GTG GACGC                TGAAGGCCGACCTGG  43 315
    MAP0179c  186401 ..  186426 -  -4.8  -2.81133   GATGGACGCATCACA        CCGCA--CGAAC ATAT GTTCGCATGCGG         TGCCGACAGGCGGCG  44 41
    MAP0178c  185163 ..  185204 -  -6.4  -3.04263   ACCGGATCGTCAACA CCTGGCCGGCCGAACGGCT GCTGG AG-TGGACGGCCGGCTAGG TCCGATCAGTCCGGC  49 31
    MAP0175c  182497 ..  182531 - -12.8  -2.76696   TTGGTGTCTAATAAC     CCGTTGTGAGCCCGCT CAC AGGGGGGTCACACCGG     TTTCCCGGTTGAAGG  65 271
    MAP0171c  174213 ..  174232 -  -5.8  -3.53012   CGCGCCCGGGCGAAA            TTC-GTTGC CGC GCAACCGAA            GCTGAACACCGTGGG  53 383
    MAP0169c NONE
    MAP0168c  172231 ..  172260 - -12.1  -2.75252   ATGACCTCAAGATCA       TCACCGCCGCC GACATCGA GGCGGCGGTGC        GCAGCGTGTGTTCGG  60 86
    MAP0159c  161350 ..  161382 -  -7.7  -2.57564   GGATCCCGTGACAAG     GCCGAAGAGCCCGC GACCGT GCGGG-TCGTCGAC      GACCGAGTGTGAGCA  50 148
    MAP0152c NONE
    MAP0151c NONE
    fadE25_2 NONE
    MAP0149c NONE
    MAP0148c NONE
    MAP0147c  152101 ..  152130 -  -9.2  -3.53012   GCCGGGCTGGGCAAA       CTCAGCGACGCC GCGCTG GGCGCCGTCGAG        ACCCGGATCGCCCGG  61 49
    MAP0142c  147681 ..  147693 -  -4.7  -3.28712   CCTGGCCGGCGACAA                GGACG GGG CGGCC                AAGGTGGTGCCGGAT  49 238
    MAP0139c NONE
    MAP0138c NONE
    MAP0137c  144319 ..  144361 - -19.1  -3.13403   TGGTGGGCATCAAGA CCGCCGACGTCGACGGCGC GGCCA GGGCCGTCGAGGCCAGCGG CGGCGGCATCGTCAA  85 162
    MAP0134c NONE
    MAP0133c  140542 ..  140554 -  -5.5  -2.71712   GCCGCCGGTGGAAAC                CGGAC CTC ATCCG                TGACGGATAACCCGT  45 80
     phoY2_1 NONE
    MAP0131c  138389 ..  138437 - -10.8  -2.87344   CATGTCGGGCAGACA GTGCTGCACCGCAAACCGGCCG GGCCG CAACGGGTAAGCGGCGCAGCGC TTCTCAGACGCCGGC  61 29
    MAP0128c  135406 ..  135421 -  -2.5  -3.70902   CGGCGCACATCGAAA              CCGCT TTGCGC AACGG               CGATCTCGCCATCTA  51 480
    MAP0125c  132468 ..  132504 - -15.8   -3.2964   AAACCCGGGCCAGAA   GCGCGCTAG-CCGCCGG GCGG CCGGCGGCCTCGAGCGC    CGGCGCTGCGGCGGT  79 339
    MAP0120c NONE
    MAP0119c  128896 ..  128909 -  -3.7  -2.71712   GGCGGGCCCCGAAAC               CCGGC GAAT GCCGT                CGAAGCCGATCGCCC  41 59
    MAP0106c  115994 ..  116007 -  -3.7  -3.01712   CTGTCGTGTTGAACA               GTCCG CGTT CGGCC                ATCAGCCTGCGCAGA  44 60
    MAP0105c  112829 ..  112855 -  -9.4  -3.01924   TATCGTCGTCGAATA         TCGCCGATAGTG CTG CACTATCGTCGT         CGAATATCGCCGATG  57 355
    MAP0103c  108949 ..  108960 -  -3.6  -3.73224   TGAGCGGTGACGAAA                CAGC CCGT GCCG                 CTTCCGCTTCTCGTC  54 242
    MAP0098c NONE
    MAP0097c NONE
    MAP0096c  103627 ..  103637 -  -4.6  -3.53012   CGGCGTTCCTCGAAA                 CAGC CCT GCCG                 CATCACCTCGACGAG  52 84
      nuoI_1  102963 ..  102992 -  -4.1  -3.61398   GTCCGCGGTCAACAA       CGTGGTCA-CCGGG CTT CCCGGTTCGCCGCG       GCGATGTTGTCGAGG  51 1
    MAP0091c   98963 ..   98975 -  -2.6  -3.14881   GAAGCGGCGCACCAA                CCAG GTTCG CCGG                TTGCCGACGGTCTGC  42 60
    MAP0090c   97848 ..   97879 -  -2.2  -4.16016   CGAGTGTGGAAGAAA      TGCGGTCGAGGCTGA CCA CCACCCTCG-CGACA      TTGCCCTGGCTTGTC  60 470
        LysR   94280 ..   94297 -  -7.7  -3.61517   ACGTTTTCGGAAGAA             CGCCC-CA TCC TGCGGGCG             CCCAGGGTTTTTGGG  60 57
    MAP0084c NONE
    MAP0083c   92699 ..   92721 -  -5.5  -4.66609   CATCTCACCCAAAAA          GAGCTCGCCC AACT GGTCG-GCTC           CTCGCGGGAAACGGT  79 143
    MAP0080c   89432 ..   89445 -  -5.9  -3.29144   GTATCGGGTGGACAA               CGGCA AGGG CGCCG                GCTGACGGGCCCGAC  53 59
    MAP0073c NONE
    MAP0072c   79500 ..   79526 -  -3.6  -3.53811   TTCATTCTGGCCAAA         CACCGTAACGGT CCG ACCAAGACAGTG         ACCGTTGCGCATCAG  50 216
    MAP0062c   68176 ..   68199 -  -3.9  -2.69151   CGTCTCGATATATTA          GCC-ACAACA CCACT TGCTGTTGGC          TTGCAGTTCGTCACA  41 65
    MAP0061c NONE
    MAP0060c   66348 ..   66371 -    -3  -4.07687   ATCCGGCCGGGAAAA          TCGCCGTGGCG TTA CGCC-CGCGGA          TCGACGAGGCTGCTA  59 38
    MAP0059c NONE
    MAP0058c NONE
    MAP0057c NONE
    MAP0056c NONE
    MAP0055c NONE
    MAP0054c   60126 ..   60141 -  -6.8  -3.39895   TTTCTCACGAATTAA              CGCACG CGTT CATGCG               TTTGGCCGACGAACT  56 66
    MAP0053c NONE
        glnQ NONE
        gluA   56691 ..   56705 -  -3.5  -3.32521   ATCAGAGGCGTACAA              GGGAGC CATT GC-CCC               GATGGTCGGTTCGGA  47 41
    MAP0050c   56131 ..   56147 -  -3.6  -4.07568   GTCGCCGGTCGAAAA              GGGTTG AACTG CAGCCC              GTTTCAGGCTTCCTT  61 29
    MAP0049c   55070 ..   55093 - -11.6  -2.55896   CTCACCAAGGAACAT          CGCGACGCGG TGCC CCGCGCGGCG           GTCGAGCCGCTGGTG  59 353
    MAP0047c   51192 ..   51228 -  -7.8  -3.21593   CATGGCCTCACAATA    CGAGCCGGGTCACCGC CGCGC GCAGCGGGCCGGGTCG    GCGTTCTCAGTGCTG  56 32
    MAP0046c   50452 ..   50463 -  -4.4  -3.09492   CGGCCAAGCCGAAGA                CGAT GTTC ATCG                 GCGGGCCGGTCAAGC  45 400
    MAP0044c NONE
    MAP0043c   47473 ..   47485 -  -9.1  -2.54896   CCGCCACCGAAGGCA                TCGCC AGC GGCGA                CCCGGTGTCCGCGAA  50 509
    MAP0033c   39358 ..   39376 -  -2.2  -3.72893   GACCCGGTCAGCAAA             CTGCGGCC CGG GACTGCGG             CGAAATGTCAGGCGG  51 33
    fadE25_1 NONE
    MAP0031c NONE
    MAP0030c   36569 ..   36579 -  -2.4  -3.29043   AACGGGGTCCGACAA                 GTCG CGT CGGC                 TCGATCTGCGCCAGC  44 40
    MAP0029c   35261 ..   35277 -  -2.1  -3.60948   GAACAGATCGCGAAA              CACGTCG TCA CACCGCG              TAATTGAGCCCCACC  48 43
    MAP0028c   32498 ..   32518 -  -6.2  -3.07935   AGGGGATGCATGGAA           CGCGTCAAC CCCG GTTGA-GCG            ACTCGCAGCCAATCA  49 148
    MAP0024c   26856 ..   26883 - -15.6  -3.72695   AGCGGTTCGACGAAA        GGTCACGGCCTC GAAA GAGGTCGTGACC         TTCGTGCTTTCCGGG  85 74
    MAP0023c NONE
    MAP0022c NONE
         ppp NONE
        rodA NONE
        pbpA NONE
        pknA NONE
    MAP0017c NONE
        pknB   16625 ..   16638 -  -5.9  -4.07568   GCGCCGGCTGGAAAA               CGACG TCCA CGCCG                CGGTGCGACCGTATC  65 59
    MAP0013c   14717 ..   14730 -  -5.3  -3.87641   AACAGTGGGGATAAA               TCACA CGCG TGTGA                TTGGGTGGTCGGGAA  60 99
    MAP0012c   14123 ..   14147 - -11.5  -3.31144   CCCGGAGTCGCAGAA          GGTCGTCGA CGCGATC TCGACGACC          AGCACCGACGGCAAC  67 100
    MAP0010c   12666 ..   12689 -  -7.3  -2.52464   CGGCCGGCGAATCGA          CCGCGTCGC TGCTGG GCAGCGCGG           CCTGGATCCTGGCCG  48 473
    MAP0008c   11109 ..   11125 - -12.3  -2.62616   TCAGTTGGTAGAGCA              CCGCCTT TGC AAGGCGG              GTGTCAGGGGTTCGA  64 46
