# Supplementary material for: Rapid, accurate, computational discovery of Rho-independent transcription terminators illuminates their relationship to DNA uptake
Source: Genome Biol. 2007 Feb 21;8(2):R22. doi: 10.1186/gb-2007-8-2-r22 (PMC1852404; doi:10.1186/gb-2007-8-2-r22)
Supplement: Additional data file 4 — Best terminators found downstream of each of the genes of the 343 organisms studied. [file gb-2007-8-2-r22-S4.zip › Mycobacterium_bovis.bag]

        dnaA    1500 ..    1533 +    -4  -3.61517   AGAACTCACCACTCG    CAT-CCGT-C-AGCGCT CCA AGCGCTAGCACGGCGTG    TTCTTCCGACAACGT  53 1
        dnaN NONE
        recF NONE
      Mb0004    5103 ..    5118 +  -6.8  -3.07816   CAGGAAGAAAGATGT              CCGACGC ACG GCG-CGG              TTAGATGGGTAAAAA  51 131
        gyrB    7268 ..    7279 +  -5.8  -3.17075   TTCCTGGATGTCTAA                CGCA ACCC TGCG                 TTCGATTGCAAACGA  51 26
        gyrA NONE
      Mb0007   11037 ..   11057 +  -8.9  -2.90763   GGCGGCCATCGTCGT            GCGGTTCCG ACG CGGAGCCGA            TGTCTGGCATGTGGC  55 234
        ppiA   13268 ..   13300 +  -6.1  -2.54723   AGCAGGCGCACCAGG      CGGCCGTAACGGCGA AAC TCGTCGATTCGGATG      ATCTTGATATTGGAA  46 277
      Mb0012 NONE
        trpG   15638 ..   15649 +  -7.2  -4.25104   CGGTTGACGCCGGTC                CCCG CCGG CGGG                 TTTTGATAGACGACC  72 52
      Mb0023 NONE
      Mb0024 NONE
      Mb0026 NONE
      Mb0027 NONE
      Mb0028 NONE
      Mb0029   31817 ..   31827 +  -3.2  -2.62983   GAAGTGCTAGATGAG                 CCAG GTC TTGG                 TGCTGTCGGGATCGG  39 39
      Mb0030 NONE
      Mb0031 NONE
      Mb0032   34066 ..   34076 +  -6.8  -3.53811   CGGCGGCAGCGCTGA                 GTCG ATT CGAC                 TTTGCACCCCGTGAC  59 313
       bioF2 NONE
        acpA NONE
      Mb0035 NONE
      fadD34   38956 ..   38997 +  -6.3  -3.23899   GACGTCTCATCAAAC CCCCGGGGCGCT-CGCGCGC TGG GCGCGCTCATCGACCGGGGC TTGGGTTGATTGGCC  53 50
      Mb0039   41965 ..   41986 +  -9.5  -3.05463   CCAGGCGATCCGGCC           CAGCCTAGTG GGC CAC-AGGCTG           TTCAATGACAGGCCT  60 94
        leuS   46772 ..   46801 +  -4.8  -3.55563   GATGTCTACCAACAC       CGCCCGCAAGTC GGACGG GTCTCGCGAGCG        TTTCACCAGTCCAAT  52 342
      Mb0050   53525 ..   53537 + -10.5  -3.14132   GCCCACCGGGGCCGC                CCGGG CCC CCCGG                TTCGTCCGGACAGCC  64 322
       ponA1 NONE
      Mb0052 NONE
      Mb0053   58058 ..   58070 +  -4.8  -4.11216   CCTGGAGTGCGGTGG                TGCC TGGTC GGCA                TTTTCGCAGTCGAGG  65 120
        rpsF   58480 ..   58492 +  -9.1  -3.12803   AGCACTAATCGGCCT                GCCAG GCA CTGGC                TGTTCGCTGTCGGTG  61 33
         ssb   59052 ..   59064 +  -3.3  -3.28712   GTTCGGCGGCGGCGA                TGACG AAC CGCCA                TTCTGACCCCAAGAA  46 7
        rpsR NONE
        rplI NONE
      Mb0058 NONE
        dnaB   63119 ..   63129 +  -6.8  -2.50935   GAAGTCCCCGAGCAA                 CACG CGT CGTG                 GTTGATGCGTGAGAT  48 134
      Mb0060 NONE
      Mb0061 NONE
      Mb0062   65521 ..   65538 +  -3.3  -2.87931   TGACTCGGGAAGGCA             CAGCCGC CGTG GCGATTG              TATATGACGCGTCGG  42 140
       celA1   66911 ..   66939 +    -6  -3.86897   GAGACGGGAGCCCGA       CGTTGGCGCGTGA GATC TCACGC-CAGACG        TTTCTGCGGGGTGCC  62 252
      Mb0064   68413 ..   68428 +  -5.4  -3.17146   ACCCTGGGAAGTGAT              CATGGA ACTT TCCGTG               TCTGTTATCGCGGGG  48 86
      Mb0065   71578 ..   71592 +  -5.6  -2.62983   GCCGGTGAACTCCGA               GCGCTG TTC TGGCGC               TAATCTGACGCTAGA  46 54
      Mb0066   72435 ..   72448 +  -2.3  -4.72272   CGGTGAGCTCTCGCA               CGATG ACGT CTTCG                TTTTTGGTCAACACA  74 211
      Mb0069   76340 ..   76358 + -10.2  -2.64735   TACTTGGTGTGCATG             TCCGCGCC GGT GGCGCGCA             TGGTGTCGATGACCT  57 126
      Mb0072   80209 ..   80222 +  -2.3  -2.87132   AACACGATCCCCACT               CCCTG GACT CAGGC                TGTCTGAACCACCCC  40 5
      Mb0073 NONE
      Mb0074   82733 ..   82763 +  -4.7  -2.74461   AACTAGCCACTGCCG      GGGCA-GCGGTG GCGGTTCA CACCGCGTGCGC       GTTTGGAGGTCCCTG  44 204
      Mb0076 NONE
      Mb0077   85349 ..   85359 +  -2.4  -3.47227   GTAGGCGGTGGAATT                 TCGC GAC GCGC                 TTCTCATGGTTCAGC  46 171
      Mb0080   87560 ..   87574 +  -5.6  -3.14132   CCACCACAACATTCG               CGGCAG TGT CTGCGG               TTGCTCCGAGACGGA  49 417
      Mb0082 NONE
      Mb0083 NONE
      Mb0084   89942 ..   89976 +  -3.4   -3.1647   CCTCCGCGCCGGCGG     CTCGGCCACGTAACGC CAT GGGTTGGGTTGCCAAG     ATTTTCCGTGTTGGC  44 13
      Mb0085 NONE
      Mb0086 NONE
        hycD NONE
        hycP NONE
        hycQ NONE
        hycE NONE
      Mb0091   97638 ..   97679 +    -8  -3.17075   GCGGTAGGGCATGAC GCCATGGG-G-GCGTGTCGG TGTA CCGACACGCTCGCTCACGGG TTCGGTTGCACCAAG  56 27
      Mb0092 NONE
      Mb0093   99610 ..   99635 +  -5.3  -3.92373   TGGAGCGTTGTTGAG         GTC-AGGCCCGC GCC GAGGGCCGCGAC         TTTCTCGCTACAATC  60 350
         mtn  100496 ..  100525 +  -5.6  -3.06915   TGTTGAAGACGACTA       TCCGCC-GGTGCG TTCAC CGCGTCAGGCGGC       TTCGGTGAGGTGAGT  49 35
        ctpA  102897 ..  102907 +  -4.6  -3.28712   GACCGCGCCGTCGTC                 CGCG TGA TGCG                 TTGTCGGGCAACACG  50 19
        PPE1 NONE
      Mb0100 NONE
      Mb0101 NONE
      fadD10  109790 ..  109802 +  -5.5  -2.50816   GGCAACAGCAGACAA                GGCCA GAG TGGTC                GTTCGTGGCTGAGCC  45 1
      Mb0103 NONE
         nrp  117644 ..  117657 +  -5.3  -3.02096   TCGGGTCGGCATCGA               TTCTG CGAG CAGAA                TATGTGGTTGATGGC  47 94
      Mb0105  119937 ..  119951 +  -4.2  -3.01712   AAAATTGCTGTTCCG               CCATGC TGG GCATGC               TATTGAGCGCCAAAA  45 227
      Mb0107  124324 ..  124336 +  -2.7  -4.08064   TCCTCCCGGACCAGC                CTGTT GAA AATAG                TTTTCGACAACCGTT  57 482
      Mb0109  126010 ..  126024 +  -3.4  -3.17194   TGCAGTCAAACCCAT               TGTCGC CGT GCGTCG               TTCGGTTCCGGGAGT  44 429
    PE_PGRS1  132895 ..  132913 +  -2.2  -3.08679   CGGCTTCGCCGGAAC             CCCCGGGC CGA GCTAGGCG             TGTTGCATCCCGCCC  41 10
      Mb0114  133987 ..  133998 +  -5.8  -3.65812   GGGCGGGATTCACTC                CGTG CCGG CACG                 TTCTGTTCCCCGGCC  57 205
      Mb0115  136031 ..  136041 +  -2.4  -3.15249   CTTGAGGATTCGGTG                 CGGG TCG CCAG                 TTAATCCGCCGTGTG  43 11
         gca NONE
        gmhA NONE
      Mb0118  138698 ..  138712 +  -4.2  -3.64703   GCGGAGCGCGGAACA               GGAGAT GAG ATCGCC               TTTCGCTCGCCGGAC  53 172
      Mb0119  139757 ..  139768 +  -7.2  -3.14602   ACCCCGCAAGCACCG                GGCG CTGA CGCC                 TCTTCGTGAGGTGAC  56 163
        oxyS  142460 ..  142477 +  -4.7  -3.63515   ATCGTTGCCTCGTCG             CCGCGGT AGAC GCCGCCG              TTGTTGAGGATGACG  55 301
       fadD7  145670 ..  145681 +  -7.2  -2.71712   CATTCGGTGTAGCTA                GCCG GCCC CGGC                 CTTTACCCGGGCGGC  52 29
      Mb0127 NONE
      Mb0128  149248 ..  149258 +  -2.4  -3.25072   GAAACGGGTCGGATT                 CTCC CAC GGCG                 TTAGCTTGTGCTCAG  43 11
    PE_PGRS2  151188 ..  151203 +  -2.5  -3.65351   GGCCAACCCGGCTAG              CCC-CG ATCAA CGAGGG              TTTCGGTGCCGGTCC  49 26
        pepA  152385 ..  152403 + -11.6  -2.96695   AGGGAACGTGACATT             GGCCGAGG GAC CCCCGGCC             TGATTTCGTCGCGGA  67 4
        treS NONE
      Mb0132  155796 ..  155810 +  -9.2   -3.8186   CGCTAGCTGATACCG               GCCGGG GTG TCCGGC               TTATTGCTTGGCGTG  71 31
      Mb0133  156717 ..  156756 + -19.4  -2.57244   GTGCGGATGTTCCAC  ACATCGGCAGCAGCGC TGGCCGTT GCGCTGCTGCCGATGC   TGGCTTGCTGGCTCA  87 105
      Mb0135  158796 ..  158821 +  -5.9  -4.32034   GGGGCATCGCCACCT         TGACCGCCGCG ATGT CGCGGCGCACC          TTTTGATAGTCGTGG  73 328
      Mb0138  162123 ..  162148 + -10.3  -2.69151   GCGCGACCTCATCGG         CCCGCTGGCCG CCGA CGGCAACCGGG          TGCTGTGTCCCGACC  60 483
      cyp138  165169 ..  165193 +    -7  -3.17901   GAAGTAGAAGATGGC          CGACCGGTAG CTGGT CCCCCGGTCG          TTACCTTGCCGGTCT  52 313
      Mb0143 NONE
      Mb0144  167058 ..  167086 +  -3.8   -3.0263   GAAAAGGCCTAGGGA       CGCTGCCGGGAAT GTTG ATCGCCGGCA-CG        TGTTGCACAGGTCAT  45 44
      Mb0145  167712 ..  167722 +  -2.4  -3.82191   GCCGCTCGACTGCTC                 GCCG AAA CGTC                 TTCTTGTCCAATTCC  54 257
      Mb0147  168934 ..  168948 +  -5.6  -3.08133   CCTCCGCGTTCGGCC               TCGGCG GTC TGCCGG               TTCAGTCGCTGCGTC  49 132
      Mb0149  171366 ..  171381 +  -2.6  -3.37522   TGTGCCACACAAATC              GTATAGG TTA CCTA-AC              TTACTTAGGTAGCAT  45 75
      Mb0150 NONE
      Mb0151  173317 ..  173327 +  -8.2  -3.28791   TCGCCGAGTTTGTCA                 CCGC AGA GCGG                 TTGTAGCGAGCGCAT  60 9
      Mb0152  174949 ..  174960 +  -3.6  -3.30159   CGCCGGCTGTTCTGA                CCTG GGCG CGGG                 TTGTCGCCCCGTTGA  46 26
      Mb0153 NONE
      Mb0154  177190 ..  177212 +  -6.8  -2.78384   ACAACGGATTGGGCA           GCCACGCCGG TAC CTGGCGCGGA           TGTGGTGCACGAACG  49 357
       pntAa NONE
       pntAb NONE
        pntB  186702 ..  186725 + -17.4  -3.53224   AGACGGGCGGATACG          CCGGCGGCGG GTAT CCGTCGCCGG           TTTCGACCCCGCGTA  93 58
      Mb0163  187818 ..  187851 + -15.9  -3.33696   GGGGCCTTGCACGGT     CCCGGTCGCCAGGGC CGAG GCCACGGCGATCGGG      TTGATTGGCGCGAAC  80 224
      Mb0166  192224 ..  192243 +  -7.8  -3.29471   CCGCGATGCCATCGG            CGAGGTGG TCCA TCGCCTCG             TTGATATCGTCCAAC  58 103
      Mb0168  193768 ..  193787 +  -4.9  -3.09823   AAGCGGATAAGCCGC            GCCCAGA TTGCGT TCAGGGC             TGTGATTTTCGCCGC  47 31
      TB18.5  194581 ..  194595 +  -4.2  -4.13767   GGTGGAACGCGAACT               CGATCG ACG CGATGG               TTTTGGCATCACCGG  61 305
       fadD5  196905 ..  196929 +  -2.1  -2.57423   CTTACACTCCTGGCT         GGCCATCGGG TAGATT CCTG-TGGTC          TCCGTTACTCCCTGT  38 81
      yrbE1A NONE
      yrbE1B NONE
       mce1A NONE
       mce1B NONE
       mce1C NONE
       mce1D NONE
        lprK  205419 ..  205434 +  -3.2  -3.14132   TAGAAAGGGGAAATC              GCCAGT GCTG ACTCGC               TTCATCCGACGCCAG  44 15
       mce1F NONE
      Mb0181 NONE
      Mb0182 NONE
      Mb0183 NONE
      Mb0184  210238 ..  210251 +  -3.1  -2.96444   CCGATTCCGGCCACG               GCGACG AAC CGT-GC               ATTCTTGTTGAGCAA  42 399
      Mb0189  215095 ..  215112 +  -4.7  -2.57132   GCTCGACGATGTGGT             CGCCTGG CTCA CCGAGCG              GTTGTAGGCCGAGCC  43 1
      Mb0190 NONE
      Mb0191 NONE
        bglS  218862 ..  218895 +  -7.4  -3.57144   CGGTGGGCGGTTGCC     TGCTGGCGCG-CGAC GGTCG GTGGTCGCGCTAGCG     TTTGGGCATGGACCA  62 351
      Mb0193  219557 ..  219577 +  -3.1  -3.26844   CTCGCTTTGGTGCGG            TAGCCGCTG GTC CGGCGCCCA            ATTTTCGTTGCTGGC  46 23
      Mb0194  220530 ..  220547 +  -6.9  -2.78018   GAGCATTTCGCGCAT             CCCGGGG CCGC CCTTGGG              TCCTTCGTACCGGAT  48 446
      Mb0196 NONE
      Mb0197  223728 ..  223744 +  -3.6  -3.16191   CGACGGCTAACACAG              CAGGTC AGCGG GACCAG              TTGGTGCCGCTATGC  44 31
      Mb0198  225352 ..  225367 +  -8.2  -3.44051   GTTGCGCGCCCACTT              CCGCGG TTCC TCGCGG               TTGTCGTGGTAAAGG  60 520
      Mb0200  230694 ..  230710 +  -3.5  -3.55487   TGGCGAGTTGACCGG              GCGCCGG ATC CCGACGG              TTGTGGTTGATCTGC  51 64
      Mb0201 NONE
      Mb0202 NONE
      Mb0203  234650 ..  234691 + -30.5  -2.78596   CATCCGCCGAGCAGA CGCAGAATCGCCCATTTGG TAGC CCAAATGGGCGATTCTGCG  TCTGCTCGCGGGGTC 100 4
      Mb0205  237381 ..  237393 +  -4.8  -2.54896   CGGCAAGCTGATGAT                CTCC CGGTT GGAG                TCGATTCGATGAGAA  43 1
      Mb0206  238452 ..  238467 + -10.4  -3.53012   GCTATGCGTTGCCAG              GTGGCG ATGT CGCCAC               TTTCCAGCGCCGAAC  67 386
      Mb0209  242179 ..  242195 + -11.5   -3.4072   GCGGTCGCCTACCGG              GGCGGTG TCT CGCCGCC              TTCTGGTCGCAGGTC  71 84
      Mb0211  244713 ..  244752 +  -9.3  -3.37796   GCGAAGCAGATCCTG GGCG-GACAGGGCGCCGCCG CCG CGGCGGCG-C-TGACGCGTC TTATCGCTCGTGCCG  63 55
      Mb0215 NONE
      Mb0216 NONE
        pckA  253816 ..  253843 + -13.4  -3.89956   CGAGCAGACGCATAA        GCCCCCG-CACGC ACG GCGTGTCGAGGGC        TTTAGTGTCTGCTCG  86 43
       fadD4  258049 ..  258068 + -10.7  -3.56594   TCGAGTAGCCGTAGC            CGCCGTG GATACG CACGGCG             TTTAGGGCGATTTCC  70 201
      Mb0222  260434 ..  260466 +  -7.5  -3.05816   TCCGCATCGCCAAGA      TATGCCCGCCAGCCG AAC CGGTTGGCGCGCCCG      TTCCATAGCCGGTAG  53 308
      Mb0224  262471 ..  262497 +  -2.2   -2.7263   CATCGAATTCCACAA         GAGGTGAAATGT TCG ACATTGCAACGC         GTTTCAAAAACTCCT  39 19
      Mb0225 NONE
        lipC NONE
      Mb0227  265563 ..  265588 +  -8.3  -2.63073   GCTTGAGCACGATGG         TGCAGCCGGC CAGCAGC GCCGGC-GCA         ATCTTGTTGACGGCC  53 523
      Mb0230  268273 ..  268286 +  -3.8  -3.53012   AGCCACGCCCAATGC               GCGA GCATTG TCGC                TTTGAGGCGGGCCGA  51 157
      Mb0233  272967 ..  273003 + -12.2  -4.26076   CCGGCCTCAGCCAAC   GGTTCCACC-GCCCGCC GCAC GGCGGGCCGGCTGAGCC    TTTTGATCACGCTGG  91 390
       fadE4  276091 ..  276115 +  -7.8  -3.03124   AATGGCACCATAGTG         C-GCCGCGTCG AGAT CGACGCTGCCG          TGTTGCCCACTCGCA  54 28
      Mb0237 NONE
        nrdB  277868 ..  277909 + -24.1  -2.78384   GGCCTGGCGAGCAGA CGCAAAATCGCCCAATTTCG TGC CGAA-TTGGGCGATTTTGCG TCTGCTCGCCAGGGG 100 40
        lpqI  286681 ..  286698 +  -6.9  -2.73483   GTGGCCGTTAGCGAT             GTGCGGC TGGC GCCCCAC              TGCTTACCGTAGGGT  49 30
      Mb0244  287382 ..  287395 +  -3.8  -2.65081   CCTGCGCGGTATCGG               CCAC TGAGAT GTGG                GTGTATTTTAGATGC  41 41
      Mb0245 NONE
      Mb0246  288289 ..  288303 +  -4.9   -3.1855   CGAATAGCGCACCGC               GTCCG GAAAA CGGGC               TTCGATATTCGCCAA  47 208
       fadA2  291995 ..  292029 + -13.6  -4.66833   CAATCCCCTGGAAAG     GGCCGCCGCTGG TGGGAGGGGAC CCAGCGGCGGTC     TTTTTGGGCTTGCCC 100 203
      Mb0251  294913 ..  294959 +  -4.4  -4.00348   AGATCACGTCATTTT GCTTCCAGTAGTCGTGCC CATGTTTGAGA GGCACAACTATTGGTCGC TTTCATTCGTTGCGC  61 120
      Mb0252  296833 ..  296857 +  -5.6  -4.81083   GTAGCTCCTTGGGTG          GCGCGAAAGA CGGGA TCTCGCGCGC          TTTTTGGTAGTTGAA  81 414
        nirB NONE
        nirD  304275 ..  304288 +  -8.1  -3.14344   GGGATGGCACCACCC               CGAGG CCGA CCTCG                TTCGTCACCACGATC  54 166
      Mb0263  308408 ..  308448 + -11.2  -3.05384   GCTTAGCTGGGCACA GCGACCATCGCCGACGGCGG AGC TCGGCGTCGGTGA-G-TCGC TTCGGTCGGCCGGGG  66 35
        narU  321115 ..  321128 +  -8.1  -3.28924   CGATGTCAACGCCCA               GCTCG GCAC CGAGC                TTGTCCAGCGGCATG  56 93
       fadD2  325001 ..  325036 +  -5.3  -3.04263   GGAGGAAGGTCGAAT    CGCTG-CCGCCGATCG ACACC CGCTCGGCCGTCAGGG    TGTTGCGGCTGACCT  47 452
      Mb0280  329307 ..  329335 +  -8.2  -3.57615   GGCTGACCGGCGACC       TCCGGTGGCT-GCG GAT CGTTAGCC-CCGGA       TTTGGCAGCTGTTGC  65 4
      Mb0282  331156 ..  331179 +  -2.2  -4.07568   AGGTATCAAGTCGCC          CGATGCGTCG GCCT CGTCGCAGAG           TTTTCGCAGCAGCAC  58 188
        PPE3 NONE
      Mb0289  343039 ..  343056 +  -9.1  -2.56715   AGCCGTGCCTAAAAG             CTTGGCC GCAG GGCCGAG              TCGATTGGTCGCGGT  56 156
      Mb0290 NONE
      Mb0291 NONE
      Mb0292 NONE
         PE5 NONE
        PPE4 NONE
        esxG  352836 ..  352847 +  -2.2  -2.62616   TCGAACCCTGCTGAC                CGAG AGGA CTTG                 TGATGTCGCAAATCA  38 41
        esxH NONE
      Mb0297 NONE
      Mb0298 NONE
      Mb0299 NONE
      Mb0300  358109 ..  358122 +  -5.3  -3.33815   GCCCGGCGATCAGCT               CATCA CGGC TGATG                TTGGTTAGCCGCAGT  51 257
         tam  360411 ..  360434 +  -9.6  -2.90723   GATCCGGCAATTGTG          CTGCGC-GTTG CTG CAGCAGCGCAG          TCTGATTCCACATCA  56 478
    PE_PGRS5  364274 ..  364290 +  -6.6  -2.97747   TGCGGCGACACCGCG              TCCTAC GATTA GTAGGA              TCTCTGGTATGACGA  51 143
      Mb0306 NONE
      Mb0307 NONE
      Mb0308 NONE
      Mb0309  365559 ..  365575 +  -2.2  -3.05596   GTGGGGGGGCGCTAA              CGTAAC TGTCT GTAACG              TTCGATACAGAACTG  41 68
      Mb0310 NONE
      Mb0311  367549 ..  367597 +  -5.8  -3.05844   CCGGTAATGAACGCA CCGGTGTCCACATCGCCCGTGT TCGCC ACGCCCGTGTTGTAGTCACCGG TGTTGAGGTAGCCCG  47 385
      Mb0314  377620 ..  377639 +  -5.6  -3.01712   ACGGCGAATAGGTCA            CGCCGACC GCGA GGTTGACG             TATTCGGCCGGCACG  49 30
      Mb0316  378868 ..  378878 +  -3.2  -3.89215   CCGCTAAAGCCATGG                 TGCG CTG TGCA                 TTTCGCTTTGTCACC  56 34
      Mb0317  379901 ..  379916 +  -6.8  -3.57792   ATGCCGGTTGCGGTA              TCGCCG GTCA CGGTGA               TTTCCGGATGGGTGA  58 309
      Mb0319  381490 ..  381505 +  -3.2  -3.28791   ACACCACCGCATCGA              CCGCAT ACCA ATGAGG               TTGTCACCGAACCGT  46 84
      Mb0320  383460 ..  383488 + -10.9  -2.65815   GTGAGCCGCGTTCCC        CGGAGCTGGCCCC GTC GGTGTCAGGTCCG        TAGTATCGGTATGGG  62 37
      Mb0321  383985 ..  384003 +  -9.6  -2.62263   TACGTGACCTCGTTG             TTGAAGCC GGC GGCTTCGA             TGGTGTCGACGGAGT  54 104
      Mb0323  385532 ..  385549 +    -4  -3.14132   CGCCTCGCGCTCTTG             CCCGGG GTGCTA CCCGGC              TTGCTCGGAGAAAGC  47 41
      Mb0324  386633 ..  386643 +  -8.2   -3.8594   ACGGTCGGCTCGATC                 GCCG ATG CGGC                 TTTAATGTCGATGTT  68 479
         pcp  388867 ..  388879 +  -2.7  -3.83566   AGCTGACGGCGGTCT                TCTAG AGA TTAGA                TATTTATTCTTCCGT  54 46
      Mb0328 NONE
         dcd  390247 ..  390257 +  -8.2  -3.09516   GCCTGGTGCTCAGCG                 CCGC GAT GCGG                 TTCGCTCATCGCAGC  57 88
        udgA  392092 ..  392102 +  -6.8   -3.6682   GTTCCTCCCGGCGCA                 CCTC ACC GAGG                 TTTCGGTCGGTCCGG  61 496
      Mb0332 NONE
      Mb0333  394204 ..  394219 +  -4.6  -3.84451   TCACCGCCGACGGCA              GCCCAG ACTA CTTGGC               TTTGGATTTCCGGAG  58 471
      Mb0335  395978 ..  395994 +  -2.1  -3.30771   GCGAGAAGTAAAAGT              TGTGCAC GCC GAGCACC              TTGTCAAGGCTGTGG  44 260
      Mb0338  398458 ..  398469 +  -3.6  -3.01924   CTGAAACACCAGACT                GTGG ATAA CCGC                 TGTTGCGCAAGCCTG  43 86
      Mb0339 NONE
      Mb0340 NONE
        rmlA  400858 ..  400871 +  -5.2  -2.53747   CCTCGTCTTCGGCCG               CCGC CAGCAC GCGG                GTCTTGTGGCGCTTC  44 329
      Mb0343  403022 ..  403035 +  -8.1  -2.52623   AGTTGAACCCGGTGC               CCTGG GTGA CCAGG                ATCTTCTCCGACAGC  49 314
      Mb0347  410244 ..  410275 +  -7.2  -3.35522   CATTTCCCCTAATCC      CCTAACGCGG-CGGC CAG GCCGATCCCGATAGG      TGTTTGGCCGGCTTG  58 66
        iniB  411853 ..  411881 + -15.3  -3.87815   AGCCGATTTCACGAA        CCGGTGGGGAC GTTCATG GTCCCCGCCGG        TTTGTGCGCATACCG  91 47
        iniA  413786 ..  413813 +  -3.2  -2.57132   CGAGCTTGGGACGAG        CGTGAGCACCAG CGAC CGGGTCCGCGCG         ATTCTGCACGCAACC  39 21
        iniC  415754 ..  415779 +  -8.1  -2.80935   GGGAGCGGAATGGCG         CCGGCCGGCGC GGTC GGGCTGACCGG          TGTCGTCGGTAGCGT  52 511
      Mb0353  416955 ..  416973 +  -5.9  -3.06737   GCGGTGAGCAGGATC             CCGCCGT ACGGC ACGCCGG             TCTTCGACATTGGTG  49 491
      Mb0355 NONE
      Mb0356 NONE
      Mb0357 NONE
        dnaK NONE
        grpE NONE
       dnaJ1 NONE
        hspR  425543 ..  425573 +  -5.2  -3.64703   CCGAAGGGGAACGCG       CCCACGGTGCCGCT GCC GGCGAAATCGAGGG       TTTGGGTGAAAGCCG  57 520
      Mb0365  438510 ..  438524 +  -4.2  -4.08767   AACGTCGAGGGTTGG               CTGCTG GTC CGGTAG               TTTTCGACCGGTGAG  61 11
      Mb0366  439550 ..  439562 +  -6.9  -3.40403   ACGCGCGTATGCGTA                GGCCG TGA CGGTC                TTGTCGTCGGCCAGC  56 261
      Mb0368  440669 ..  440682 +  -3.8  -3.57309   CTCCAGCAACTGAAG               CCAG GATTGG CTGG                TTTGCCCGCATTTTG  53 28
        mgtE  442734 ..  442748 +  -5.6   -4.3898   CGTGCTCACCGGCGC               CCAGCG CCT CGATGG               TTTTCTCGAAGTCCT  72 489
      Mb0371  444096 ..  444122 +  -7.8  -3.06183   GTGTTACCCGAGTGA         GCTGACCGCTGC GGC GCTGTGGGCGGC         TTCCATCAGCATCCA  54 26
      Mb0384  456573 ..  456600 +  -4.8   -3.7948   GCGGCCCAGGTGCAA        GGTTCACTGTGCA TCG TGCGCTG-GAGCC        TTTGGTGCCTGTTGC  58 195
      Mb0385 NONE
       secE2  457235 ..  457262 +  -4.8  -4.62984   CGAGCAGACGCAAAA        TCGCACGGTTTG CGGT TGATTCGTGCGA         TTTTGTGTCTGCTCG  74 51
      Mb0392  464319 ..  464352 + -10.3  -2.53263   CACGACCCACTGTCG     CGCTAGCCGGGCGG AAATCCA CCGTCCGG-TGGCG     TCGCTTCGACATGGC  59 20
      Mb0393  467824 ..  467843 + -11.4  -2.78384   GGCTGACCCGGCGGC            CG-CCGCGG GGA CCGCGGGCG            TCTGCTGGGCGGCGG  62 164
        purT NONE
      Mb0396 NONE
        metZ  472286 ..  472299 +  -3.1  -2.85216   TGCTCGGCCTGTTCG               GCGGCT GCC AGC-GC               TCCTTGTGCCTGCTG  41 62
      Mb0399  475102 ..  475118 +  -3.5   -4.7373   CCACCACCCGATCCC              GACGACG ACC CGCCGCC              TTTTTGATGAAGTGA  73 2
      Mb0401 NONE
      Mb0402  476758 ..  476770 +  -5.5  -3.14132   TGACGGGGAGGATTG                GTAGC GAT GCTGC                TTGATGAACCCAAAG  51 22
      Mb0403  477360 ..  477373 +  -2.4  -4.13654   GCTCCATCCCGTTTC               CTTG TATCCT CAAG                TTTGTCGTTTGGCGC  59 182
      Mb0407  481660 ..  481684 +  -4.3  -4.07568   ACCACTCGGCCGGTG         CCGGCCATGG CTCGGA TCATG-CCGG          TTTTGAGGCCGGCCC  62 506
      fadD30 NONE
       pks6a NONE
       pks6b  491027 ..  491045 +  -4.4  -2.81872   GTCTCTAGCAAAGCC             AGCGCAGC CAG GCTGCGGA             TACTGTTCTGCTGGC  44 94
        fgd1  492794 ..  492804 +  -3.2  -3.08464   GGACCTGGCACCCAG                 GTTG CGG CGAC                 TTGGCTGACTCCTCG  43 7
         pta NONE
        ackA  496313 ..  496332 +  -6.4  -3.01924   AGCACGCGTGGTTCG            GTCGGGGGC AGC GCCTCC-AC            TCTTCGGGCGGCGTC  49 311
       mutT3  501473 ..  501498 +  -6.8  -3.14344   GGCGAGCGCCGGCAT         CGAGC-ACGGC CGGCA GCCGTTGCGCG         TTGATGCCGCCGATA  52 113
        thiO NONE
        thiS NONE
        thiG  504384 ..  504402 +  -3.8  -4.16785   CAGTCTTCCGTAGCG             GCATTGTC GCT GGTAGTGC             TTTGGTTTGTGCTGT  63 266
        lpqL NONE
        lpqM  507970 ..  507998 +  -3.8  -3.53012   TTCGGGCGCCGCAGC       GCTCGCGTCATGC AAGC GCAA-ATGCGGGC        TTTGCCAACAAAGGC  51 394
      Mb0438  520068 ..  520081 +  -3.7  -3.49653   TGACCTGACACTCTC               CCCGC TTTT GCCGG                TTGTGTCCCGGTGCT  51 33
      Mb0439 NONE
        sodC  521332 ..  521370 +  -2.3  -3.51411   GTGCGGTGTCATTGG  TTCCGGCTAGCTTGCCTG CCCG CAGGTCGGCC-GCCCGAA   TTGATTTCGCAGGCT  47 16
      Mb0441 NONE
      Mb0442  523615 ..  523631 +  -3.5  -3.53012   CAGCGGGATCGACTT              GCCAGCG GTG CGCAGGA              TTTCGCGGCGAGCGG  51 454
       groEL  531270 ..  531304 + -25.1  -2.71731   GCGAGAAGTCGCAGC     GAGGAGCCCGGTCCC TTTGT GGGGCCGGGCTCCTC     TGGTTGGGAGCTACG 100 46
      Mb0451  533948 ..  533991 +  -7.4  -2.75183   GCGACATCCGCCGGA TCGCTG-AGGCGATGGTCAGC TAC GCCGAAGATCGCCTGCACCGA TGGTTACCTGACGCT  52 43
      Mb0460  544131 ..  544141 +  -3.2  -3.48924   GTGGCGGTCGCTAGG                 TCCG GAA TGGA                 TTGTGTGGCCGGTGA  49 285
       PPE11  545765 ..  545786 +  -2.9  -2.52464   TTACCCTACAACGCA           GCGACGTCG CGCA TGATGTCGG            TGGGTTCGCGCACCG  39 41
      Mb0462  546312 ..  546337 +  -3.1  -3.62478   CTGATGGGCCCAACG         GGCTGTCCCCC GAAT GGTGGACAACA          TTTCCGGGTTCGTTG  51 133
      Mb0467 NONE
      Mb0468  552760 ..  552774 +  -7.8  -3.21747   GGTCATGGCAGCTGA               CCAGCG CGA TGCTGG               TTGGTAATGCGATCG  56 77
      Mb0469  553018 ..  553041 +    -3  -3.88583   GCTGACAACGATTAC          CGG-TCGGCAC CCG GAACCGAGCCG          TTTGTGCCCGATTTC  56 36
      Mb0470 NONE
         lpd NONE
      Mb0472  555505 ..  555535 +  -3.9  -4.11692   ATTCATCGGTAGCCT      GT-AGCAGCGCCTG TTGG CGGGCGCTGAGCAC       TTTTCGCGGTCCGTC  61 202
      Mb0475  558336 ..  558349 +  -5.3  -4.58283   ACTGGCGGGTAGCTT               CTGAA ACGG TTCAG                TTTTTGGGCGACTTC  74 90
         icl  559846 ..  559887 + -19.7  -2.79312   AGTCTGCCGAGCAGA CGCAAAAGCACC-CTTTTGC GGC GCAAAAGTGGCGCTTTTGCG TCTGCTCGCGCATTT  90 39
       fadB2  560818 ..  560830 +  -3.3   -2.7419   CAAGGCGAGATCACA                GACCG AGA CGGTG                TGGTTACGATCGTGT  40 69
       umaA1  562175 ..  562191 +  -2.9  -4.21676   AGTGAACCAGTTCGT              GGGTC AACGTCA GGCCC              TTTTCCCTGCCTTCT  63 433
      Mb0483 NONE
      Mb0484  566460 ..  566476 +  -5.8  -4.07687   ACACCGACCGATGAC              TAGCCG TTGGC CGGCTG              TTTTGCGCACCGGCT  65 23
        hbhA  567432 ..  567472 + -29.9  -3.08679   CGGGCTCCGAATCAC  CATCGACTCCGAGTCGCCC ACG GGGCGACTCGGAGTCGACG  TGTTGGATGCAAACC 100 42
      Mb0486 NONE
      Mb0487 NONE
        deoC  569088 ..  569109 +  -6.6  -4.41348   AGGCTGGAGGTGAAC           TCGTTCAG CGTCGA CTGAACGG            TTTCTTTCGGCAGCG  73 198
        murB  572598 ..  572612 +  -6.4  -2.74605   AACCCGTGCTGATCG               GCTGCA TGT TGTAGC               TGCGTTTTCGCGGCG  49 12
        lprQ  574272 ..  574303 + -15.1  -2.71144   TCCCCAGCAGTTCGC      CGCGCAGCGTGCG ATGCAG CGCGCCCTGCGCG       TGCTTGGCAGCGGTG  72 269
      Mb0495  576249 ..  576294 +  -6.8  -3.20723   CAGGACACCGCCCCG GAGGCGCTCGCGTGAT-CGGCT GACG AGCCGCGTC-CGCGCGTGTCAC TTCGGTTCCTGCAAG  53 11
      Mb0496  577733 ..  577778 +  -2.4  -2.78816   CGCCACTGGACGCCG CGTCGCGGGGTGGGCGCGTGA CTTCC TC-CTTGCCGACCGTGCAACG TGTGATCCAGAATGC  39 5
      Mb0497  578636 ..  578656 +  -5.3   -3.1162   TGGCATGCATGTGAT            GGTTTAGCG TTC CGCTGTGCC            TCTTCAGGTGTTTGT  48 360
      Mb0498  579301 ..  579319 +  -4.5  -3.14132   TTTGACCACCTCGTA             GGCCG CCCATGTAT CGGCC             TTGGTGAACCGGCCG  47 36
        gpm1  580209 ..  580238 +  -9.1  -3.03701   TAATTGTTTGAGATC       CCACCTGCCGGCG GTTT CGGCGGCTGATGG        TGTGCTTTGGTGCGC  60 38
       senX3  581955 ..  581969 +  -3.5  -3.29325   GATGAGGAGGAGTGG               CGCTG ATGAC CAGTG               TGTTGATTGTGGAGG  46 378
       regX3  582854 ..  582866 +  -4.7  -3.36968   GTCGGATGGAAGGCG                GCCAG GTG CAGGC                TTCTGGGGTTGGCTC  51 236
      Mb0505  586911 ..  586925 +  -4.2  -3.83026   CGTCAACGGCGGCAC               GCCC AGCTTGA GGGC               TTTGCTGTGCAGCGC  57 362
      Mb0507 NONE
      Mb0508 NONE
      Mb0509 NONE
      Mb0510  591209 ..  591225 +    -5  -2.90956   GGTGCCTGCCCAGTA              GCACGG ATCGG CCGAGC              TGTCTGCGATGCTTT  46 25
        proC NONE
      Mb0512  592536 ..  592559 +  -6.6  -3.93782   GTCCGCCTGACCGAT          CTGGCAATGC TCGG GCGCTGCCGG           TTTGGTGTTCCGTGC  65 63
       galE2 NONE
      Mb0514  595343 ..  595357 + -11.4  -3.50335   CATCGGAGACGTCAA               GCCCAG CTC CTGGGC               TTCCTCTTTGTCCGG  72 350
       mmpS2 NONE
       mmpL2 NONE
      Mb0520  601586 ..  601604 +  -2.3  -3.05343   AGCTGGCCAGGTGGT            GCTGC-CG TGAG CGTGCTGC             TCTTCGGGGTGTCGC  41 69
        hemA NONE
        hemC NONE
        hemD  605713 ..  605727 +  -3.4  -3.11073   TCTGTACACCGACAC               GCCGAC CGA GCTGGC               ATTTTGCGTACGCTC  43 71
        hemB NONE
      Mb0526 NONE
      Mb0527  607695 ..  607727 +  -3.9  -4.25848   GTTCGATCAGGTGCG      GGGGCGCATGCCTTC ACC GGAGGCGATCGCTCA      TTTTGATGAGCGGTT  66 121
      Mb0528  609605 ..  609627 +  -4.7  -3.53224   AGGCCCGAATCTGAG           CGCCACCGT AGTCA ACGGCGGCA           TTTCCGGGCCGCGTC  52 417
      Mb0530  611195 ..  611210 +  -3.2  -3.06183   GGAAGGGGTTTCGGC              CCG-CGC GGT GTGACGG              TTGAGTGGGGCTGCA  43 13
      Mb0531  612049 ..  612101 + -16.3  -2.52516   AGTTGGGAGTCACGA GCCACGCAAAGGGTTAGCGTGACGA CGG TCGACGTGCTAGTCCTCTGCGTGCC GTTCGTAATCCCAAC  79 40
      Mb0533  613733 ..  613743 +  -2.4  -3.51924   ACCTGCGTGACCTTG                 GCTC GAT GCGC                 TTCTATGCGTGAAGC  47 3
      Mb0534 NONE
        gabP  615627 ..  615645 +  -5.9  -3.38991   TAGCGGCGCATCCGG             CCACCGC CGGCC GCGGTGA             TGTTCTTCAGCCAGT  55 160
        hemL NONE
      Mb0538 NONE
      Mb0539 NONE
        ccdA NONE
      Mb0541 NONE
        ccsA NONE
      Mb0543  623327 ..  623355 +  -7.4    -3.322   ACTCTGGATCGTCGT       CGGGCCCGATGAC GCGA GTC-TTGGGCCGG        TTCATCTGTGCCCGT  58 78
      Mb0544  623803 ..  623819 +  -2.1  -2.57564   GAACAGTGAGCGCGG              GGCGCCT GGT AGTCGGC              ATTGTGCACAAGTGG  38 32
   PE_PGRS6a  625988 ..  626024 +  -4.2  -4.09685   TGGTCGGGTCGCACC    CCGGCGGCGTCCATCG CGCGC CGACCGACGTCGCCCA    TTTTGAACGCTGCCC  61 325
         pnp NONE
       galE3  629748 ..  629767 +  -3.6  -3.64703   CATCGAAGGTGCTGG            TGATC-TGC TGG GCAAGATCG            TTTCCGTAGACGGGG  54 241
      Mb0552 NONE
      Mb0553 NONE
      Mb0554  634261 ..  634293 +  -2.6  -3.91798   TTCGCGCAGGCTACC     CGCGC-GGC-TGGACT CTG AGGCCGCGCCGGCGCA     TTTGCTTACCAGTTG  54 8
      Mb0567 NONE
        menC NONE
        bpoC  647497 ..  647531 +  -4.1  -2.96216   CCAGTGTCAAGGCCT    GAG-CGCGGCCCGGCC ATAC GGTCCGGCTGTGACAC     TCTGTACTGGTGAAC  44 24
        menD  649182 ..  649198 + -10.8  -2.97747   TTGCGACAATTGCAC              GCCGCC ATCAA GGCGGC              TCTGTGATATCACCG  66 2
      Mb0571  649769 ..  649779 +  -3.2  -2.89564   CATTTCGACAGCCGG                 CGCT GAC AGTG                 TGTGTGGCGTGCGCG  42 77
        pimB NONE
        menH  652066 ..  652076 +  -8.2  -3.03771   CACCGATCGACTGCA                 GCCC GTT GGGC                 TCTTCGCGGATGTCC  55 455
       grcC1  655008 ..  655018 +  -8.2  -2.52464   TCGACTACACCGTGA                 GCCG GCA CGGC                 TAGGTTGCCCGGCCA  53 12
        htpX  656352 ..  656366 +  -8.6  -3.76402   CCTCGGCGACCTGGC               TCATCG ATG CGATGA               TTTCGTCGATCGGCT  68 395
      Mb0582  660607 ..  660656 + -15.7  -2.71791   GACATGGTGGGTGGC CGACCAACGTGAACTGAGGACGG CAAA TCGGCCTCAGTTCACGCTCGGCG CTTTGAGCAACAAAT  78 49
    cyp135B1  662146 ..  662158 +  -9.1  -4.07568   GGGGTCGCCCAGCGG                GTCCC GAG GGGAC                TTTTGGCCACCGGCG  76 60
      Mb0584 NONE
        nrdZ  664648 ..  664675 + -10.8  -3.40299   CGAGCAGACGCAGAA        TCGCA-CAAAATC AGC GATTTTGATGCGA        TTCTGCGTCTGCTCG  71 3
      Mb0591 NONE
      TB27.3  673622 ..  673677 + -11.6  -3.53012   CGCCGCCCATGCCGC CGGTGCCGCCGGGGCCAAAGGCGG AGCCAAGG CCGCCACTGCCGCCGACGCCACCG TTTCCGGCGCGGCCG  72 453
      Mb0594  678562 ..  678579 +  -3.3  -3.07043   GGTCCCGGATGAGCT             CGCCACGC ATA GCG-GTCG             TCTTGCCGTCGTAGA  42 348
      Mb0596  679157 ..  679194 +  -3.3  -3.34398   CTGCTGGCTGGCTTC   GGTGAGCGGTGATCATCG ACA CGA-GTGCGCTGCTTGCC   TATTTCGACGCCGCC  46 14
      Mb0597  679658 ..  679690 + -17.1  -2.82516   TGGTCGTCTGCTCGT      CGATGACGTTGGCGG CGT CCATCAACGTCATCG      TCTCGTCGTCGAGCG  82 111
      Mb0599  683338 ..  683363 +  -3.9  -2.70932   GGTGCCGCCGACCAT         CG-TCACCACGG TCA CCGTGACGAACG         TCGTTCCGCCGCCAA  41 258
      Mb0601 NONE
      yrbE2A NONE
      yrbE2B NONE
       mce2A NONE
       mce2B NONE
       mce2C NONE
      mce2Da NONE
        lprL  694272 ..  694310 +  -4.7  -3.89346   CAAACGTTATCCGCG  GCGACTACGTC-AACGT GTCCGCG ACGTTCGACGT-GACGC  TTTCTGCACTCGACA  60 462
       mce2F  696116 ..  696126 +  -4.6  -3.68988   CGACGTCGGGCATGG                 CGGC GTA GTCG                 TTGTCTTGGGTCAGG  55 109
      Mb0619 NONE
        lpqO  702495 ..  702514 +    -5  -2.75064   GGACGTGGTCATGCA            GG-CGTCGT GCG ATGACGTCC            TCGTTCAATGGGCCA  44 86
      Mb0621  703250 ..  703268 +  -4.4  -3.57144   TGTCGATGATCATGA             GGCGGCCT GAG ATGCCGCG             TTTGGAGATCCCCAA  53 16
      Mb0622 NONE
      Mb0623  704456 ..  704468 +  -4.1  -3.72893   CTGACTTCGGGGATA                GTGGT ACC ATCAC                TTTGGTAGAAGGGTA  56 37
      Mb0624  704728 ..  704760 +  -9.2  -2.57132   CGAGCGAGGGCTGCC     GGCG-TGATCGTCGA CACG TCGGCGATCATCGCG      ATTCTGCGCGACGAG  56 19
      Mb0625 NONE
      Mb0626  705727 ..  705745 +    -8  -3.57263   TGGCAATCTCACTTC             GTCGAGCC GCG GGCACGGC             TTTCGAGATAGAGGT  62 450
      Mb0629  708558 ..  708578 +  -6.7  -3.53012   TGGCCAGCACGCGAT            CCATCCGCG GTT CGCTGTTGG            TTTCCACCCGCAGCG  58 409
      Mb0631 NONE
      Mb0632  711888 ..  711921 +  -4.4  -2.87344   TAGCCTGTGAGGCCA     GCCCTCGGGCCG CCACCCAACA CGGCTCGTGCGC      TGTCTCGGCCGGCTC  44 81
      Mb0634 NONE
        galT NONE
        galK  715402 ..  715427 +  -3.1  -3.65351   AACTCGATCGCTCTT         GGGTTTGTCCG ACCG CGGGCGTAGCC          TTTGCCTCGAGGTGC  51 374
      Mb0637 NONE
      Mb0638  717539 ..  717552 +  -2.3  -3.06492   CGATCTGAAGGCCAA               TGGGC TATC GCTCG                TCTTGGGCTGAGTCA  41 1
      Mb0639  717892 ..  717931 +  -4.2  -2.74012   TCTCGGCTATGACGA  GCGCGGAT-TGCCGGCC TGATGGT GATCGACACGTCCGCGC  TCGTTGCGATGCTCA  42 7
      Mb0640  718327 ..  718337 +  -8.2  -3.53811   GTCAGCCAGGTGTTC                 GCCG CAC CGGC                 TTTCGGCAGCGTCAA  65 47
      Mb0642 NONE
      Mb0643  720042 ..  720052 +  -4.6  -3.28712   TCGACGCGGTAAACC                 CGTG CAA CGCG                 TTGTGGCCCGCGACC  49 132
      Mb0652  732603 ..  732620 +  -5.5  -2.51133   CGACACAGGGTGATC             CCGTCCA ATCT TGGACGA              CTTGGTCCGTAGCTG  45 28
       rpmG2 NONE
      Mb0654 NONE
      Mb0655 NONE
      Mb0656  734643 ..  734660 +  -2.6  -3.75629   CCGTGAGTTCAACGA             GCGGAG TGTCGT CTCCAC              TTTCGGTTCGCGATC  52 107
       secE1 NONE
        nusG NONE
        rplK NONE
        rplA  737478 ..  737519 + -29.7  -2.78463   TCCCCGGCGAGCAGA CGCATAAGCCCCCG-CACGC ACG GCGTGTCGGGGGCTTATGCG TCTGCTCGCCGGGCT 100 43
      Mb0667 NONE
       fabD2 NONE
      Mb0669  749941 ..  749968 + -14.9  -3.27298   GCCGGCCTAGTTCCA        CGCCCCGACCGC TTCCT GCG-TCGGGGCG        TTCGTCGTTCCCGGG  82 252
        rplJ NONE
        rplL  751508 ..  751518 +  -2.4  -3.66844   AGCGCGACATCGAAC                 TGGC GTA GCCC                 TTCTTCGGCTATGGC  51 523
      Mb0673 NONE
         mkl  754679 ..  754691 +  -5.5  -2.87132   GTGGATCACACATTT                CGAGG CGC TCTCG                TGTATCGAGCGGCAC  48 339
        atsD NONE
      Mb0683 NONE
      Mb0684 NONE
      Mb0685  761300 ..  761325 +  -4.7  -3.55444   GCCAGCTAGCGCCGA         TATCCGGGGAT GGTT ATTGCCGGGTA          TTTGAGGAATGCGCC  55 247
        rpoB  765131 ..  765156 +  -3.4  -3.06796   CCCGTTAGGGGAAAG         GGAGTT-ACGT GCTCG ACGTCAACTTC         TTCGATGAACTCCGC  43 62
        rpoC  769103 ..  769144 + -18.2  -2.79302   AGGTGGGCGAGCAGA CGCAGAATCGCA-CGCGAA ATGCC TGCGCGATGCGATTCTGCG TCTGCTCGCCGTGGT  86 39
         end NONE
        lpqP NONE
       fadE8 NONE
       echA4 NONE
      Mb0693 NONE
       echA5  777687 ..  777697 +  -2.4  -3.40403   CCTTGAGCCGGGCAA                 CCAG CAG CAGG                 TTGTAGTCCGCGCCG  46 369
      Mb0697  781476 ..  781490 +  -6.4  -3.21276   CCGTTTCGCAGGTGC               CGTTGA CGG TCAGCG               TGTTGTCCGAGCCGG  51 245
      Mb0700  783090 ..  783106 +  -3.5  -3.59979   ACGTAGCGCCCTGCT              TCGGCCG CAA CGCCCGC              TTTGACCTGCCAGAC  51 35
        rpsL NONE
        rpsG NONE
       fusA1 NONE
         tuf  787798 ..  787845 + -34.6  -2.78463   CTACCGGCCACCAGA CGCAAAAGAACATGATGGGCGC ACCA GCGCCCATCATGTTCTTTTGCG TCTGCTCGCGAAAAT 100 43
      Mb0705  788765 ..  788780 +  -4.6  -2.59876   CGAAAGCCCGCGACA              CGCCGA GGCA TCGGGG               GATTTTGTCTGGTGG  43 75
      Mb0706 NONE
      Mb0707  791203 ..  791238 +  -5.4  -3.64703   AGAAGTCGCGGATGA    CGTCGGA-ATCGGCTAC CTC GTAGCTGACATTCGCCG    TTTCACTGAGCCGGC  55 299
      Mb0711 NONE
        pqqE NONE
       lldD1  796275 ..  796289 +  -5.6  -3.55548   GCGACCTGGGTGTGC               CCTCCC GAC GGGACG               TTTAGCCGGATGTTG  57 6
      Mb0714  797218 ..  797228 +  -2.4  -3.05844   CCGGTGGATGCCACA                 GCCC GAC GGGA                 TGTTGACATGACCGC  41 4
      Mb0715 NONE
      Mb0716  800460 ..  800505 +  -8.1  -2.91873   CTGCCGCCCGGATTG CCGACGTCGTGGCCCAGCGGTG CCC CAACGC-GGTCCGCCGCGTCGA TCCTTTCCACGTGGT  55 344
      Mb0717 NONE
      Mb0718  801328 ..  801377 +  -7.8   -2.8785   GCTTCGGCAAACGGG TCTTCGCCGTCGACAGGCAGGGTT GGTG ATCCCGGCCT--CGGCGGCGACGG TCTGGTCATTGATTG  53 141
      Mb0719  801976 ..  801986 +  -6.8  -3.70902   TACTGTTCAGGTTGC                 CCTG CGC CAGG                 TTTGCGTCTGGCCGG  62 383
        rpsJ NONE
        rplC NONE
        rplD NONE
        rplW NONE
        rplB NONE
        rpsS NONE
        rplV NONE
        rpsC NONE
        rplP NONE
        rpmC NONE
        rpsQ  808010 ..  808037 + -19.2  -4.12188   CGAGCAGTCGCAAAA        GCCCCCGACACGC GCG GCGTG-CGGGGGC        TTTTGCGACTGCTCG 100 47
       atsAa NONE
       atsAb  810515 ..  810526 +  -2.2  -2.62184   CTTGCTTTTTCGCGT                GACT GAGC GGTC                 TGCTGTGACGCGGGA  38 20
      Mb0733  811571 ..  811590 +  -5.6  -3.28712   CCGGAGCGGGCCTGG            CTGGGCGT GGGC GCGCGCAG             TTGTACGGCCCCAAC  52 129
      Mb0734  812740 ..  812759 +  -5.6  -3.72576   GCTTCTGTCGACGCG            TCCGGAGG GTTT CCGCTGGA             TTTCATAAACAGGCG  60 56
        rplN  813547 ..  813557 +  -2.4  -3.35996   AGATCATTTCGCTGG                 CCCC GGA GGTG                 TTGTAGATGAAGGTC  45 9
        rplX NONE
        rplE NONE
       rpsN1 NONE
        rpsH NONE
        rplF NONE
        rplR NONE
        rpsE NONE
        rpmD NONE
        rplO  817476 ..  817502 + -13.8  -4.24948   GAGCAGACGCAAAAT         GCCCCCGAAA TGCCCAT TTTCGGGGGC         TTTTGCGTCTGCTCG 100 49
        sppA  819840 ..  819873 +  -7.5  -3.20858   TGGCGCCGATGCCGG     CCA-AGGTGGTTGTCT TGA AGTCGATCACCTGTGG     TTGGTCGATCTCGTA  54 509
        xylB NONE
      Mb0751  825752 ..  825765 +  -2.3   -4.0342   TCCGCCAGGCGCCGC               ATGCG TCCC CGCAG                TTCTTCTTCGTTGAG  58 361
        secY NONE
         adk NONE
        mapA  829362 ..  829372 +  -2.4  -2.87132   TAAGCGGGAGGTGAT                 CGCG TGG CTCG                 TGTGTCGGGCGCCGC  40 95
        sigL NONE
      Mb0757  830899 ..  830941 +  -5.3  -3.76224   GGTACAGCCGCAGCG GGGCCGGGTTCGG-GGTCGC GGCG GCGGCCTCCGGTGGCGGCAC TTTCCTCGGTCAGAA  58 210
      Mb0758  831538 ..  831579 + -18.9  -2.78384   TTGAGGGCGGGCAGA CGCGTAAGCGCCCAATGTCG TGC CGAAA-TGGGCGCTTATGCG TCTGCTCGCGCCCGG  87 37
      Mb0759  832524 ..  832568 +  -6.2  -3.05384   GGCGTAGATTTCGGC GGGGTGGCCACCTAGCGGCGC CGCC GCACCGGTCGA-GGCCACCGC TTCCATGGCCAGGCC  49 117
      Mb0760 NONE
      Mb0761  834168 ..  834185 +    -4   -3.3344   CGAGCAGACGCATAA             GCGCCC AATTTC GGGCTC              TTCTGACCCTTCCGT  48 66
      Mb0762  834735 ..  834772 +  -8.4  -3.62597   TTCTGTCCATGAGTC   GCT-GGAAGACCTGGGC ATCTC GCCCGGGTTGTCCTGGC   TTATTGGGCCATGAC  65 88
    PE_PGRS8  835765 ..  835780 +  -2.5  -3.72576   GCCGCAATGCGTTGA              CCGAT ACGCGG GTCGG               TTTCCTCCGGCAGCA  51 458
      Mb0766 NONE
    PE_PGRS9  840035 ..  840046 +  -7.2  -3.85698   CGGCGAAGATCCCCG                GCGC TCGA GCGC                 TTTGTCAGAGGCCCG  68 142
   PE_PGRS10  843078 ..  843114 +    -8  -3.22091   CGCGCGCGGCGTTGA   CAGCATCG-CTTCGGCC GCTC GACCGCAGATGATGCTG    TTGATGCGTTACCGT  56 57
      Mb0769  843410 ..  843423 +  -3.1  -2.57132   CCCCCAATAGGCGCA               GAACG GCAA TGTTC                CTTCTCGACGCCAAC  39 41
      Mb0770  844156 ..  844175 +  -4.8  -3.55444   CCAAACCTCAGGAGC            CGCCTCCG GATC CGGTGCCG             TTTCCGCCCTACCAG  55 335
      Mb0772  844502 ..  844543 + -25.5  -2.78384   CTGAGGGCGAGCAGA CGCATAAGCGCCCAATTTCG TGT CGAAAT-GGGCGCTTATGCG TCTGCTCGCGCGCGC 100 59
   PE_PGRS11  850266 ..  850283 +    -4  -2.75992   ACGCCGGACCCGGTC             GCCGGG ACGATA CCGGGC              TAGTGTTAGCTAGCG  42 188
        phoP  854532 ..  854544 +  -3.3  -3.29096   CTACGTACTGCGGGA                GCCTC GAT GAGTC                TTGGTAGTTAATCGG  46 16
        phoR  856255 ..  856267 +  -4.7  -4.12188   GACGCGGCCAAATAA                CGCGG GAT CCACG                TTTTGCCAGTGGTCG  62 237
        aldA NONE
      Mb0792 NONE
      Mb0793 NONE
      Mb0794 NONE
        purD  868423 ..  868465 +  -8.3  -2.57211   GCTTCCGTGGCCCAA CCCGGTTCGGATGTCTCGG CACCA CAGTGAAATCCGAGCCGCG ATTGTGCAGCGAAAT  52 405
      Mb0798  871348 ..  871363 +  -8.2  -4.65895   TCGATCGGATCCTCG              GCGGCC CGCA GGTCGC               TTTTTCGCTGCGCGA  83 154
        purB NONE
      cyp126  875334 ..  875344 +  -8.2  -2.58544   TTTCGATTTGGCGGC                 CGGC CTC GCCG                 ATTATCGAGATGGCG  52 495
        hemH NONE
        ptrB  878925 ..  878957 +  -4.8  -4.10657   GCGAATCCGGCGGGT     GCCGAG--CTGGCGAC CTG GTCGCTGGTGCACGGC     TTTTCGACGCTGTGG  65 369
      Mb0806 NONE
      Mb0807 NONE
      Mb0808  883558 ..  883572 +  -2.1  -3.57792   CCAGATACGAAATGT               TCTCT ATCAC AGGGA               TTTCCGGGTGGATCA  49 353
      Mb0810 NONE
      Mb0811  884949 ..  884976 +  -5.5  -3.53224   TCAGCCGGGACCCGC        AGTGACGGCGC GCATCG GTGTCGTCACG         TTTCCCGGCACGCTC  55 21
        purQ  885723 ..  885733 +  -8.2  -2.57211   AAGAGCTCCGTCGCG                 GCCG AGA CGGC                 GTTGTCGACGAAGGT  52 124
      Mb0817  889190 ..  889204 +  -2.7  -3.50853   GGTGACTGTGCTCGC               GCCGC TCGAC GAGGC               TTCTGCTTAGAGCGG  47 1
      Mb0820  892749 ..  892770 +  -2.9  -3.62046   GCCTTCGAATATTGT           GC-GGTCCTC GAC GAAGGCCAGC           TTCTTGGCCGCCTCC  49 462
        pepC NONE
      Mb0824  895954 ..  896006 +  -9.8  -3.28712   CGCGTGCCACGCGAT CTAGGCCGTTGTCGCGGTAT-CCGT TACG GCGGGATACCGCGATCGAGGCCGGG TTATCCACGAACGAC  63 171
        purL NONE
      Mb0827  899596 ..  899608 +  -4.7  -2.87136   ACAGCGCGGACCTGG                TCGGC GGC GCCGC                TATACTGATTGGTCA  46 81
      Mb0828  901096 ..  901119 +   -11  -3.06302   CGCTGGGTTGTTGGC          GCCGAG-CCCG ATC CGGGTCTTGGC          TTCGATGAACCTGGT  66 504
      Mb0830  902864 ..  902876 +  -2.6  -2.88999   GGCTGATTCCGGCGT                GCTG AGCTG CGGC                TATGGTGTGTGAGGG  40 35
        purF NONE
        purM  905940 ..  905970 + -11.1  -2.99834   CCCCCTCGCGAAATA       ACGGAGCGGCCTA ACGAG TAGGCGGCTCCGA       TCTCTGGTGTCGTTT  66 316
      Mb0835  908215 ..  908233 +  -6.7  -3.15544   GATGTGGTACCAGCC            CGCCGTCG GCAT CGACG-CG             TTCCTCGACGTAGGC  52 118
      Mb0841  912557 ..  912575 + -10.2  -3.06183   ACTGGTCGACCCGTT             GCGCAGTC AGT GACGGCGC             TTGACTGGCGCTCCG  62 13
      Mb0842 NONE
        phoT  914600 ..  914619 +  -9.3  -3.04248   GGGCGGCCTTTTCCG            GGTCGTG CGACAA CACGACC             TCTTGGGCACTGTTG  57 293
      Mb0849  921736 ..  921763 +  -6.8  -2.54732   AAAGATCGTGGTTCC        ATCGCGGCGGGT GCGC ACCAGCCGCGCC         ATTCGTAGCTTTGCC  47 242
      Mb0852  922747 ..  922763 +  -3.7  -2.94365   GTGGAGACCACGGTA              GTAGCTA GAC TATCTAC              ATTTATCGCATATCC  44 77
      Mb0853  923711 ..  923723 +  -3.3  -3.14132   CATGCGCTAAAGCAA                GCGAT CTG ACCGC                TTACTGGCGAAGCAG  44 31
   PE_PGRS12 NONE
   PE_PGRS13  928662 ..  928674 +  -4.7  -3.54424   AGCCGGCCACTACGG                CCTGG CCA CCTGG                TTTACCCGCATGGAC  55 175
        lpqQ  932717 ..  932728 +  -2.2  -4.42748   TTGGTTATCCCAGAC                TGTC GAGC GACG                 TTGTTTTTGCACTGA  65 396
        lpqR NONE
      Mb0862  937156 ..  937172 + -13.7  -2.60075   ATAAACTCAGGCACA              CGCGCGA GGC TCGCGCG              GTTGGTTGCCGACGA  71 37
      Mb0864  938750 ..  938777 +    -2  -3.53811   CCCCCGGGTGTCCTC        CGATCGGGGGAAG GGG CTTTCGTC-ATCG        TTTCAGGCCGATCGG  49 185
      Mb0865 NONE
      Mb0866  941231 ..  941274 + -10.8  -3.40522   CGAGCAGCCTCTGCC GCATCGCCTCGGCGACCGCG GCAG CTCGGTCGCTGACGCCGAGC TTCTCGTACAACCGT  71 109
      Mb0868  943578 ..  943600 +  -6.1  -3.24747   TCACGGTGTCCTTGC           GGGCGCCGG GGCTG CCGTCGGCC           TTGATCATCTGAAAG  53 381
        lpqS  945677 ..  945689 +  -4.7  -3.16564   ACTCCTGGCCAACCG                GGCGC ACC GCACC                TTGGTGAGGTCGCGG  48 212
       cysK2  946791 ..  946803 +  -3.3  -2.82516   ACCACGGTGATCGAT                CCAAC CCA GGTGG                TGTCGTAATGGGAGC  40 5
      Mb0872 NONE
      Mb0873  948400 ..  948420 +  -5.3   -3.1372   GAAAATCAAAGCTAA            TGCCGCC ACCCCTC GGCGGCC            TGTTCGTCGAAGGTG  48 26
      fadD16  950499 ..  950519 +  -2.4  -2.59431   GCCCTTCGCGGGAGA            ACGTGCCG AGTTC CTGCACGG            TCAATTGTGCGGCCC  38 374
      Mb0877 NONE
         far  953487 ..  953506 +  -5.6  -3.16564   GTGGCTGCCGAACAC            CGCC-CACC AAC GGCGCGGCG            TTGCTAGCGTCAACG  51 46
      Mb0879  953989 ..  954014 +  -4.7  -3.34227   GAAATCGTGACGATG         TGACGGGTCCGC GTA GCGGATC-GTGA         TTGCTAATTTGGTAG  50 31
      Mb0880  954929 ..  954953 + -11.4  -4.08216   ACCCCGGCGATGAGT          TCGGCTGGGC CGCAA GCCCATCCGA          TTTTCCAGCCGGTGC  82 470
        fadA NONE
        fadB  959221 ..  959262 + -28.3  -2.78384   CTGAGCGCGAGCAGA CGTAAAAGCCCCCG-CACGC TCG GCGTGTCGGGGGCTTTTACG TCTGCTCGCGCAACC 100 37
      Mb0886 NONE
        moaC NONE
         mog NONE
       moaE2  965236 ..  965262 +  -9.3  -3.84246   CCGGGCCGCCTGGAG         CTGTGGCGGGC TGATC GCCCGGCGCGG         TTTGCTCGTTCACCG  71 267
        cspB  969092 ..  969125 + -11.5  -3.09492   TTGCCGCCGAGGGCG     CCGGGGGCGCCGCCG TTGC CGCCGTTGCCGCCGG      TGTTGCCGTTACCGC  66 352
      fadE10  973069 ..  973088 + -10.6  -2.87132   TCCGTGCAGGGCATT            GCGGCCCG CGAT CGGGCCGA             TCTCTCCGGCGGCGA  61 171
      Mb0901  977771 ..  977781 +  -4.6  -3.53012   CCCATCCCGTGTTGT                 CGTC GCC GGCG                 TTTCCGAAGCCGAGG  52 467
      Mb0904 NONE
      Mb0905 NONE
      Mb0906  981027 ..  981039 +  -2.6  -2.56596   CCCAGGCAGGTATGG                CGGG TTTGC CTCG                TCGGTTGCTGACCGG  38 78
      Mb0909 NONE
        fprB  986009 ..  986021 +  -6.3  -3.05844   GATGACATGGCGGCT                TGGAT CTC ATCCA                TGTTGACCTCGCGCA  49 39
      Mb0912  989449 ..  989462 +  -3.7  -3.28712   ATCGCCCGATCCGGA               CGGCG CTCT CGCAG                TTCTGACAGCGCAGC  47 304
      Mb0916  995839 ..  995859 +  -7.5  -3.29144   ACGGTGACGTTCGCG            CGGGATCGG CCA CTAATCCCG            TTCTGACGGCGCTGA  56 59
      Mb0918 NONE
      Mb0919  999789 ..  999805 +  -2.2  -3.17075   GCGAGTCATCACCCG              GCCG AGCGCGCAG CGGC              TTACCTTACGCGCGG  43 50
       gltA2 1001246 .. 1001287 + -16.2  -2.78384   AGGCCGGCGAGCAGA CGCAAAAGCCCCCTAA-ACC GGCA GGTATTAGGGG-CTTTTGCG TCTGCTCGCCAGGCA  81 39
        ompA NONE
      Mb0924 NONE
      Mb0925 1005004 .. 1005017 +  -3.1  -3.28712   ACACGAGGCGCGCGC               CA-CCC AGC GGGCTG               TTCTCCAGCGACGCG  46 80
       echA6 NONE
      Mb0930 1010595 .. 1010605 +  -4.6  -2.69151   CCACCGAGTGTTCCG                 GCCG CGT TGGC                 TACTATCTGCGGCCA  44 93
      Mb0931 NONE
        ctpE 1014731 .. 1014754 +  -3.7  -4.19472   CGTAGGCGGCGATCA          GGCGCTGGG AGAAGC CCCAGCACA           TTTTGCCGTGTGTTG  63 166
      Mb0933 NONE
      Mb0934 NONE
      Mb0935 1016650 .. 1016685 +  -9.1  -3.19602   TAATGGCGAATCGGG   CTGCCGCGTGGCGCGCGG CGA CC-CGC-CCATGCG-CAG   TATTAGTGTCACAAC  61 38
      Mb0936 1017572 .. 1017588 +  -4.3  -4.48987   ATCCCTCGGGCCAGT              GCGTTGT TCG GCGGCGC              TTTTCGTTGTCCACC  69 446
        betP 1024481 .. 1024495 +  -3.5  -3.83502   ATGCTCCAGGGTGCT               GGTCA GCCGA TGGCC               TTTGGTGTGCCACTG  56 172
      Mb0942 NONE
      Mb0943 1025857 .. 1025868 +  -7.2  -3.66999   CCCCTGAGCTACGAG                GGCG GGGA CGCC                 TTTGAATACCTGACT  62 232
      Mb0945 NONE
      Mb0946 1030122 .. 1030135 +  -3.7  -3.51924   TCCCGCCGTCGCGGA               CCCGG TTGA CCGGA                TTGTCTGGATGCAGG  51 344
       pstS3 NONE
       pstC2 NONE
       pstA1 1038516 .. 1038535 +  -4.9  -4.29304   AGGTGGTCGACCCGG            CCAGGAG TTTGAC CACCTGG             TTTGTGTTGTGCTCG  66 163
       pstBa NONE
       pstBb NONE
       pstS1 1043681 .. 1043694 +  -4.5  -2.74263   TGAAGTTGTCTGACG               CGTTG ATCG CGACG                ATTTCCAGCTAGCCT  42 0
       pstC1 NONE
       pstA2 NONE
      Mb0963 NONE
      Mb0964 1051032 .. 1051050 +  -5.2  -3.47227   ACGGCTCTCACGAAG             CTGATCGG GGA TCGATCCG             TTGTGATGCTTAAAC  53 244
      Mb0967 1053220 .. 1053242 +  -3.2  -4.21974   TGGGCCCACTCCGGC           GACCGAGTGG GTA CCCCACGGTG           TTTGTTCAGTGATGC  63 140
      Mb0969 NONE
      Mb0970 1055743 .. 1055770 +  -6.2  -3.32844   ACTGGCCAGAATTGA        GGTGGACGGCCGG TTG CCGGGCATC-ACC        TTATGCGCTACCACG  53 293
       uvrD1 1061036 .. 1061073 +  -7.7  -3.37283   CGCCCCTGTCACCAA   GCT-CTGAGATTTCGCGC CGA GCGTGAAGTCACGGCGGC   TATTTCGCGGATTTC  58 19
        sucC NONE
        sucD 1064677 .. 1064687 +  -4.6  -3.59979   CAGCGCGCCAGCTTG                 TCGG GCA CCGG                 TTTGACGTCCAGGGC  52 184
      Mb0979 NONE
      Mb0980 1067899 .. 1067918 +  -4.9  -3.73953   ATCTGCGGTTGGTGA            GGCCGCA ACTGTC TGAGGCC             TTTACTCACGGTACT  58 40
        purN NONE
        purH 1070248 .. 1070273 +  -4.6  -3.14468   GTGAAATCCACGACG         TGACACGCCG GAAACG CGTCGTGACA          TTCACTCTCGTGGCC  48 58
      Mb0983 NONE
      Mb0984 1073890 .. 1073907 +  -9.8  -3.63569   CCGAGGCTTCTCGCC             GCGCCG ACAATC CGGCGC              TTCTTGGGGACTTGC  70 203
      Mb0985 1074440 .. 1074450 +  -8.2  -2.57468   AAGGGAAGCGCGGGG                 CGCC GTC GGCG                 GTTCGTCTCGTCGAA  53 98
      Mb0986 1075121 .. 1075134 +  -3.7  -3.61398   GCGGCTGTGGCGGGT               CGCCG GGTA CGGAG                TTGTTGGGCCGAAAA  51 286
      Mb0992 1078778 .. 1078792 +  -9.2  -3.85698   GCAACATGTGACGAG               CGCCGG ACT CCGGTG               TTTCTCGGGACAACG  74 30
      Mb0993 1079105 .. 1079131 +  -2.2  -3.85698   GGCGGTGGCGGGTTC         GGACGACGGT CATGACC ACTGACGTTC         TTTCTGACACCGACG  54 4
        ctpV NONE
      Mb0995 1082232 .. 1082261 +    -5  -3.85698   GTCAGCGGCCCGCAT      CGTC-G-CCGGCTG GACC CAGCGGGGCGGACG       TTTCTGCAGGAAGGC  60 134
   PE_PGRS16 1093916 .. 1093948 + -20.7   -3.1978   TGGGGGAGCCGGTGA      CGGTGTTGGTGGTCG GGT CGATCACCGACACCG      TGTTGCTGTCGAAGT 100 358
        rpmF 1095804 .. 1095836 + -18.5   -3.1978   GGATGGAGCCGGTGA      CGGTGTTGGTGTTCG GGT CGATCACCGACACCG      TGTTGCTGTCGAAGT  90 319
        mprA 1097951 .. 1097964 +  -3.8  -2.70932   GTGCTACGTGAAACA               CCAC CCTGAT GTGG                TGGTTCCGCCGCCGA  42 17
        mprB 1099462 .. 1099481 +    -5  -3.36273   GAATCTCAGTCCACG            C-GCGCAAC CTA GTTGTGCAG            TTACTGTTGAAAGCC  50 14
      Mb1009 NONE
       moaB2 1101564 .. 1101582 +  -4.5  -3.64703   GAGTCCCCGTTCGTT             TGCGCGA GCAGA TCGCGGA             TTTCGGTGAGCAGCA  55 133
      Mb1012 NONE
      Mb1013 1104260 .. 1104280 +  -3.9  -2.85508   TTGGTGTATTGATGC            TGTAGTTGC CGG GCAACAACC            TGGTTGTGGCCTTTG  44 21
      Mb1014 1105536 .. 1105546 +  -6.8  -3.14931   GGGGCGGATGACGAT                 TCGC ACG GCGA                 TTCGTGAGGAATGAC  53 1
      Mb1015 1107063 .. 1107082 +  -5.6  -2.78384   GGCCAGCAACTCACG            CAGCCGGC TTGT GTCGGGTG             TCTGCTCACGCAGCG  45 361
        galU NONE
       moeA1 NONE
        rimJ 1112702 .. 1112726 +  -8.5  -3.30243   ACCAAACTGTGACTG          GCGCGACACGT GTG GCGTGTGGTGC          TTGTGAGAGATGAAT  60 53
      Mb1023 1114390 .. 1114402 +  -9.1  -4.11394   GCCATTCCACACGAT                GGCGA CTA TCGCC                TTTTCCAGGTCGACT  79 504
      Mb1024 NONE
      Mb1025 NONE
      Mb1026 1117323 .. 1117357 + -13.5  -3.10796   AGATGTCGTTGAGCC     GCCGGCGCATCCGCG CCAGC TGCGGATGCGGCGGA     TCTTCGATGGTCAGG  72 372
        arcA 1119301 .. 1119317 +  -2.1  -3.17527   TGACGCACGACTGTG              CGCCGCA GCC TGCAACG              TCTTGCTGGTCGATG  42 482
      Mb1030 NONE
      Mb1033 1126335 .. 1126348 +  -2.3  -4.57073   CACCCGGGTTGGGCA               CCCTG CCGT CAAGG                TTTTTGGCCACCATC  67 492
        tatD 1128416 .. 1128442 +  -5.8  -4.86293   TTGTGATCGAACGGG         TGGGGCCTCT AGGTTTC GGAGGGCCCA         TTTTGCTTTTTGTTC  82 107
        rpfB NONE
        ksgA 1130541 .. 1130571 + -10.2  -2.78596   GGACATTTCGGGGCA       CGCGTCGGCGAGCT GAC GGGGCGCCGCCGCG       TGTGGTCGGCGCGTC  60 10
        ispE NONE
      Mb1040 NONE
       pks16 1133726 .. 1133767 + -20.3  -2.78463   AGGCCGCCGAGCAGA CGCAAAATCCCCTCGACAC GCCG GTTGCGAGGGGATTTTGCG  TCTGCTCACGCGGGT  90 40
      Mb1047 NONE
         mfd NONE
      Mb1049 NONE
        lpqU NONE
         eno NONE
      Mb1052 1146970 .. 1146987 +  -3.3  -3.21416   GCCGGCCTCGCCAAA             CC-CCGAG CAG CCCGGTGG             TTGATCGTGCCGATC  44 4
      Mb1053 NONE
      Mb1054 1148627 .. 1148637 +  -4.6  -3.59979   TGATCTAAGGCCTGG                 GCTG GCA CGGC                 TTTGGAGTCCGGGGC  55 227
        kdpF NONE
        kdpA NONE
        kdpB 1156282 .. 1156292 +  -2.4  -2.83164   CGATCTCGTCATCGT                 CGCC CTC GGGG                 TGTCCTGATGCGTCG  40 7
        kdpC 1157345 .. 1157357 +  -5.5   -3.9777   ACCAGGTCGGTCAGG                TCGAG GTC CTCGG                TTTCTAGATCTTCGC  63 501
      Mb1073 NONE
      Mb1074 1169186 .. 1169217 +  -4.2  -3.01003   GGCTCTCAGACATCG      GCCTCGTGGCGGTG TGCG CGGCGGCATGTGGC       TCTGTGATCTCTTGC  44 209
      Mb1076 1171195 .. 1171209 +  -5.7   -3.3676   CCGAAGGTAGAACGC               CAGCA CGACT TGCTG               TTGTCAACTCTTGCG  52 101
      Mb1078 1173290 .. 1173301 +  -2.2  -2.71011   TCGGTGATCTTTTTG                CGCA TATA TGTG                 TAGTTACACCCAACT  39 34
      Mb1079 1174298 .. 1174312 +  -6.4  -2.69964   GCGCGTAGCGGCTCG               TCGGCA CGG TGTCGA               TGGTCTCCTTGGCGC  49 89
      Mb1081 1176889 .. 1176902 +  -9.5  -2.52015   CGAGACCGGGACATT               GCGGC GCTC GCCGC                CTTCATCGGTGTGCG  56 354
      Mb1083 NONE
      Mb1084 1177985 .. 1178004 +  -2.8  -3.53012   GCTCAAGCCAGCAAC            CCAACCTG GCGA TACGTTGG             TTTGAGCGGGGCGAC  49 189
      Mb1085 1178932 .. 1178943 +  -2.2   -3.1247   GCTGCCGGCGATCTC                G-CGG ACA CCGTC                TTGGCTGTGCCCAAT  43 117
      Mb1086 1181041 .. 1181052 +  -7.2  -3.99806   CTCGAACGCGCTTCT                CGGG GGAA CCCG                 TTTCTCATGACTTCT  70 41
      fadD14 1182778 .. 1182819 + -13.9  -2.78816   ACCCGCGCGAGCAGA CGCAAAATCGCCCATTTTCG TGT CGAAA-TGGGGGCTTTTGCG TCTGCTCGCGGGTAG  72 40
      Mb1088 NONE
      Mb1089 1184454 .. 1184472 +  -3.1  -3.46336   CCGGCTTCGTCTACC             GTCGG GGTCATGTG CCGAC             TCTTTGGCTTGCACT  49 50
      Mb1090 NONE
      Mb1091 1186384 .. 1186405 +  -7.3  -3.16564   GCGCGCCAGTGCGGA           TTGGGCGAT ATCG ATCGTCCGA            TTCATCACCTCGAAA  52 221
      Mb1094 NONE
      Mb1095 1189202 .. 1189214 +  -6.2  -3.14344   GCCGGCGGCTTGAAG                CCCG GTCGG CGGG                TTGGTGCCGCCGCTG  51 386
      Mb1101 NONE
      Mb1102 1199789 .. 1199804 +  -4.6  -3.62046   GGTGATCGCCATCCC              GGCTCT TTCC AGCGCC               TTCTTGGACGCCTCG  52 372
        lipU NONE
         cbs 1204483 .. 1204493 +  -2.4  -2.94825   GTAGTCGCGCAGGCA                 GGCG CGC CGCA                 ATTTAGTTCGGCTAC  40 37
         pra NONE
        metB 1206608 .. 1206648 +   -12  -2.78816   ACTACCGCGAGCAGA CGCGAAAGCACCCCAAAACC GCC GGTTT-GGGG-GCTTCTGCG TCTGCTCGCGGGTAC  66 40
         mca NONE
      Mb1112 NONE
      Mb1113 1211050 .. 1211081 +  -2.8  -4.11216   CGTCCACCGTGAAAT      CCGCGACGCGGTGT CGGC GTGTCGCGTCGCAA       TTTTCACGCTCGCGA  61 58
      Mb1115 1212828 .. 1212842 +  -5.6  -3.39018   TGCTGTGCAATCTGC               CCAGGT GAA ACCCGG               TGTTTGGGATCCTGG  52 110
   PE_PGRS21 1215321 .. 1215352 +  -4.2  -3.16564   CAGTCCGGTCTGAGT      GCGTCTACTACAGC TTGC GCAGCCGTAGCCGC       TTGATGGCATCGGAC  47 102
     Mb1116A 1215808 .. 1215826 +  -4.6  -3.20382   GTCAAACAATGATAA             TCACGT GATAGGA ACGTGA             TTCATCGGTCTGAAG  48 92
         PE9 NONE
        PE10 1216773 .. 1216785 +  -4.8  -2.71011   CCCGACCGGTGGAAC                GGTG ATCTC CACC                TAGTTCGGGACGACT  44 286
      celA2a NONE
      celA2b 1217672 .. 1217689 +    -7  -3.72695   ATGTACGGCAACCGC             TGGCTC GTCTTA GAGCCA              TTTGCTGAGGCGCAT  62 262
   PE_PGRS22 1220523 .. 1220542 +  -4.8  -4.08767   CGCCGCTACGCCGGC            CCGAGGCG GGTA CACCACGG             TTTTCGAGGGATGGC  63 146
       glyA1 1223283 .. 1223293 +  -2.4   -3.5525   TCACCGCGCGACACG                 GCGG CGC CCGA                 TTTCACGAAATCTGT  49 82
       desA2 1224284 .. 1224299 + -10.4  -2.64616   GTCATGACAAGGGCA              GGACCG GCCC CGGTCC               TGGTGTCGCTGCCCC  59 151
       phoH2 1225691 .. 1225732 + -28.3  -2.78816   CCTCCCGCGAGCAGA CACAGAATCGCACTGCGCCG GCC CGGCGC-GTGCGATTCTGTG TCTGCTCGCCGGTAG 100 46
      Mb1126 1226884 .. 1226910 + -10.1  -3.07994   GGTGGGCGACGAGCC         TGCGTAGCCGG GGCCG TCGGCCACGCA         TTGCATCAACTTCGA  62 277
      Mb1130 1230845 .. 1230869 + -18.7  -2.91276   CGGCGGACGGGTGGT          GCGTCGAACTG TTC CAGTTCGACGC          CTTTGTACACCGCGA  89 114
      Mb1134 1233367 .. 1233379 +  -4.7  -3.68351   GACCAGGTGAGGGCT                CGGCG CGT CGCGG                TTTGCGTCCTCGACA  58 31
      Mb1135 1234218 .. 1234237 +    -2  -5.00616   AGATAATTCTGGCTA            CGGCTTGAC TGT GGCG-GCCG            TTTTTTCCGCCCGGG  77 46
       lytB2 1238896 .. 1238918 +  -5.4  -3.16742   CGGTAAGAATCGAAG           CGGCTGCTGC GCG GTGCCGGCCG           TTCGTGGGCATTGCG  49 358
      Mb1142 1240750 .. 1240765 +  -7.6  -3.13073   CATGGCATCATTGCT              TGCATC GAGT GATGCA               TGTATTGATGGGAGT  56 76
      Mb1143 NONE
      Mb1144 1241339 .. 1241356 +  -4.1  -3.50393   GCGGTGTTGCGCTGG             CTGAGGA AGTG TCCTGAG              TTGTATACCGTCAGC  51 9
      Mb1145 1242275 .. 1242289 +  -4.2  -3.40498   GTACCCAAACCAATC               CTTCCG TGG CGGAAA               TATTCTTGGCGCTTC  51 44
      Mb1146 1242916 .. 1242939 +  -5.2  -3.96148   GGCATGTGCCCAAAC          CGTGGACAAC GCAC GTTGTCACCG           TTTATCGTGAGCGCA  60 382
      Mb1148 1243633 .. 1243652 + -10.6  -2.70932   CCGGCCGCGCAGCCA            CCGGCCGG TCAA CCGGGCGG             TGGTTGGGAAAGGCG  60 331
        zwf1 NONE
        gnd2 1247943 .. 1247953 +  -8.2  -2.86271   TGAAGTCCCGGATAC                 GGGC GTT GCCC                 TCCTTCTCGTAACGC  54 446
        ephC NONE
      Mb1156 1250805 .. 1250835 +  -8.3  -3.69354   GGTAGGAGTCGATGA      GTGGGCG-CGTCAGC CAG GC-GATGTCGCCCGC      TTTGACCTTGTCCAG  65 133
      Mb1161 1257482 .. 1257497 +  -7.6  -3.64703   GGACAAAGCGCCGGT              GATTCC ACCA GGAATC               TTTCGATGACCGGGC  62 1
       gltA1 1258685 .. 1258701 +  -3.7  -3.85698   CCGGGCACCTTCTAG              TCTTATG GGC CATGGGA              TTTCTCCAGCCCCGA  58 26
      Mb1163 1260428 .. 1260472 +  -5.6  -3.21276   TGCTGCCGGGCTAGC TGCTCGTCAGCTAGCCCGCGCG CAC CTCCCGGGC-GGC-GGCGACCA TGTTGTGCAGCGACG  51 27
      Mb1165 1263990 .. 1264007 +  -6.9  -3.07962   TCACCGGTTGGTCCA             CCGGGCT GCCG AACCCGG              TGTTCAGGTCTCCGG  52 486
      Mb1167 1265954 .. 1265972 +  -7.4  -2.84687   AGCCAGCCGGCGGCG             TTGTCGAG TAC CGCGACAA             TGTCATGGTCATTAC  53 52
      Mb1168 1266566 .. 1266581 +  -4.6  -3.09834   CGAAGGGACTCCGCA              CCCAGC GCGA GATGGG               TTCCCTGATGAGATC  47 273
      Mb1172 1269618 .. 1269634 +  -7.9   -2.7535   GTTGCAGGAACGCCG              CTGCGCC CTC GGCGAAG              TCGTGTGTTCGCAGC  51 77
         mcr NONE
      Mb1176 NONE
      mmpL13 NONE
      Mb1178 1276973 .. 1277000 +  -2.8  -4.30043   TGATGCTGGCGTGTC       TG-CGCTGGTCA GGGCGG TGACC-GCGGCA        TTGTTTTCAGTTTGT  64 76
      Mb1180 1280016 .. 1280054 +  -9.5  -3.06796   CCACCAGCATTCGAC  GCCGCGCTCTACGG-GCT ACGC AACACCGTCGAACGCGGC   TTCCATCGACTCAAG  60 369
      Mb1183 1281681 .. 1281706 +  -2.5  -3.11291   CAGGAAACGTTTGAG         CGCATTGGG CGATTAAC CCCAGTGCC          TGTTCGGGTTGTAGG  42 314
      Mb1186 1283307 .. 1283338 +  -7.2  -3.08464   CGGCGGGCCGCATCC      TGCGGCCC-GCATCG TCG CGAGGCTGGGTCGGA      TTGCCTCGCTCCTCG  54 88
      Mb1187 1284572 .. 1284605 +  -5.1  -3.62096   TCCGTCCGGATTGAT     GTCCGAACGCGGCCGC AGG GTGGC-GCTGCCGGAC     TTTCCCGTGGTCAGG  54 332
      Mb1190 1287686 .. 1287701 +  -3.2  -4.21194   TGCGTCGATATCGTG              CGCCAT CGCA ATGTCG               TTTTCCGTGATACCA  63 52
       mutT2 1288408 .. 1288429 + -10.9  -3.33696   GAAACCGACGGTGTG           GTTGACGGT GGCC GCCGTCAAC            TTGGTTAGAACAACG  69 41
        narG NONE
        narH 1294105 .. 1294121 +  -5.1  -2.85351   AGCAAGGATGTGGTC              CAGCGAT GAA GTTGCTG              TCTCGTGTCCGAGAG  46 17
        narJ 1294751 .. 1294792 +  -5.2  -3.37499   TACCTTGACCGTCCC GCCCAAG-CGCGCCGAGG GGGCCTGA CCTTGGC-CGTCTTGGAC TTGGTTGAGATCTTC  50 1
        narI 1295493 .. 1295515 +  -5.5  -2.88822   ACGAATTGATCGGTT          CCGCGCCGCG TCGT CGTGG-GTGG           TAGTTCTCTGCCACA  48 0
        typA NONE
        lpqW 1299771 .. 1299798 +  -7.6  -3.41878   GCCGGCCAGGATTTC        GCAGTTGGCGGT GAAC ACCGCCAGCAGA         TTCTCCCTTGCCGAC  59 365
        mshB NONE
      Mb1204 1303570 .. 1303599 +  -3.5  -3.53224   GCCCCACCGGTGGGT       TGGAGCTGC-AGTG CAC CGCTGGCAGCGGCA       TTTGCAGCGGCGCTA  51 475
        fbiC 1306906 .. 1306917 +  -7.2  -3.33171   GGGTCGCGGGATGGG                GCCC GCAT GGGC                 TTAATAGTTGTTGCA  58 57
        fdxC 1310604 .. 1310631 +  -2.7  -3.05844   GGGGCAGCACCCGCT       CGCGGCGGAG-TG TCGG CGTCTCTGCC-CG        TCTTCCCCTGGGACA  41 49
      Mb1211 1311831 .. 1311844 +  -3.8  -3.01001   GTCTGCTGGCAGTTG               TCGG GGTGGG CCGA                TGTGCTTTCGCCATG  44 155
        pks3 NONE
       papA3 1322679 .. 1322702 +  -6.7  -2.60723   ACGAGTCGCCGAGAG          CGGGCAGCA GCAGAA TGTTGCCTG           ATTCATTCCCGGTGG  48 1
      mmpL10 1325903 .. 1325927 +  -4.2  -3.00298   CGGGTGAACCAATTG         TCGTTGCGTGC ATAG GC-CGCGTCGA          TCTGTGGTTGCAGCA  44 150
        rocA 1332259 .. 1332279 +  -2.4  -2.70932   CATCTACCCGCACAT            GGCGGTCG ACTGA TGGCCGGC            TGGTTCGCGCACACG  39 13
      Mb1220 1333297 .. 1333307 +  -3.2  -3.41878   TCGGCGGGGCTGTCT                 CGTC CTT GATG                 TTATGAATTCCAGCA  49 62
        sigI 1334191 .. 1334209 +  -2.3  -2.63164   ACATTGGACCCGTTA            CG-GGCCG AACT CGGCGGCG             GTTAGTTAGGTATCG  38 2
      Mb1222 1335154 .. 1335191 +  -4.7  -3.04144   TTGCGGTTTGCCGCC   GCGCCGCCACATGCCAAG CTA CTCGCCATG-GCCGTCGC   TATTGCCCGTCCGAA  47 71
      Mb1223 1336116 .. 1336135 +  -4.2  -3.66095   CGTGTGACCGAGCTC            GCATGGGCG GGC CGCAC-TGC            TTTGCATCGCCATTT  53 46
      Mb1224 NONE
      fadD36 1338757 .. 1338804 +    -2  -4.21462   TCTGGGCTGGCAGAC TCGAGGT-CTCCAAGCGTACTCG TGA TGAATTCGCTTGCAGCATCTGGA TTTTGGCTGATCAAT  62 317
        PE13 NONE
       PPE18 NONE
        esxK NONE
        esxL 1342662 .. 1342715 +  -8.8  -3.10409   GGGTTCTTCGGTGCT GGTCAGTGCTGCTCGGG-CTCG-GGT GAGG ACCTCGAGGCCCAGGTAGCGCCGTCC TTCGATCCATTCGTC  56 150
      Mb1232 1345829 .. 1345850 +  -4.3  -3.50853   GCGGCCTTCCACCAT           CG-AGGCGCC CAG GGTGCCGGCG           TTGTAGTTGACGAAG  52 388
        dapE 1347963 .. 1347978 +  -3.2  -3.90762   TCGTTCCGTGCCGAG              CTTCAG CGCG CTGCAG               TGTTTTTGCAGACTC  58 417
      Mb1237 1350521 .. 1350531 +  -3.2  -3.14132   CTGCGGGCCTGCGCA                 CCTT CCT GAGG                 TTGGTCGACAACCAA  44 17
       fadD6 NONE
       folP2 NONE
      Mb1240 1354366 .. 1354413 +  -5.5  -3.20573   ATGCGGCCGCGCTGA CCGACACCGCGTCGGCG-CCTT AGGGC AAGATCGATGACGTGGCGTTGG TGTTGGTGTACCTGG  51 26
      Mb1241 1354754 .. 1354787 +  -4.3  -3.06183   GACCGTCGTGCACTA     CCGTTCTGACCCCGC GTGA GCGGCGACGGGCTGG      TTCGCTGCCCCTGGG  45 7
        tagA 1355374 .. 1355400 +  -6.4  -3.31792   GGGCTGCCCGATGGC         GGCCCGGTGAAG TCA TTGCGCCGGGGC         TTGTGCACCTGATGA  55 16
      Mb1243 1356162 .. 1356172 +  -2.4  -2.50291   GGCCAGTTCGGCCAC                 CGCG ACG CGCA                 CTTCGTCGGCTACTT  37 470
        glgC 1358321 .. 1358362 + -19.7  -2.78463   AGCGGCGCGAGCAGA CACAGAATCGCCC-ATTTCG GCA CGAAATTGGGCGATTCTGCG TCTGCTCGGCGCGGT  90 49
        sigE 1366485 .. 1366498 +  -2.3  -4.09685   TGGTTGCCAATCGGT               CCCGA ATCC TGGGG                TTTTACCGGCTGGCG  57 82
      Mb1254 NONE
        htrA NONE
        tatB 1369187 .. 1369226 +  -7.1  -3.72695   TCGATCACGTGGTGC GGCCGGGTCGC--GCTGGC GCCG GCCAGCCAGCGATCCAGCG  TTTGCTGGCGGAACT  61 110
        lpqX 1372981 .. 1372991 +  -2.4  -4.23999   GGCACCCAATTTCGA                 CCAG AAT CGGG                 TTCTTTTGCGTCTGC  59 285
      Mb1266 NONE
        lpqY 1380154 .. 1380176 +  -3.4  -2.52464   CAGAAAGCCATCGAC          GG-CATGGG CCTGCT CCCGTGACC           TCCGTTGAACAGCGG  39 5
        sugA NONE
        sugB NONE
        sugC 1383141 .. 1383157 +  -2.9  -3.43587   CATAAGCCCCCGCCA              CGCCGAA GGA TTTGGAG              CTTTTTGCGTCTGTT  49 57
         mdh 1385477 .. 1385493 +  -2.9  -3.52113   GCACTGAGCGGAGCC              CGAGTCA TCT TGACGTG              TGTTTGTCCAGGCAT  49 56
      Mb1273 NONE
      Mb1274 1386260 .. 1386274 +  -8.5  -3.05596   GCCGTGCTGACCGTT               GGCGC CGGTA GCGCC               TTGAGTACCGGGATC  55 75
        lpqZ 1388999 .. 1389026 +  -7.7  -3.72576   ACGCGATGACACACC        GCGTCGGCCGAA CAACC TTCGGGCG-CGC        TTTCCTCACCAGCCG  65 63
      Mb1282 1397492 .. 1397504 +  -6.9  -3.66874   GCGAGGATCGCCTCG                GCCTC TTC GGGGC                TTTCGATCGAATTGC  61 355
        deaD NONE
      Mb1286 1404082 .. 1404117 +  -6.8  -3.14132   AGGTGTCACGATCGG    GACGACGAACTCCGCGA TCA TCGCTC-GTTCGTCGGC    TTCGTCACGGCCGGG  52 54
      Mb1289 NONE
      Mb1290 NONE
      Mb1291 1407696 .. 1407717 +  -7.2  -2.71924   CGGCAAATTTACCGG           CTCGACGC GCAGAA GCGCCGAG            ATTTAGCGGCGGGTC  52 127
       amiB2 1410031 .. 1410047 +  -3.5  -2.80994   TGCCAGACCCTGGGC              CCATCGG CGG CCGTCGG              TGTCATGACATTGCA  40 1
      Mb1295 1411370 .. 1411382 +  -3.3  -2.53449   GCGTGACTCTCGGGG                GGCGT CTG ACACC                GTCTTCTGCGGGTCT  39 72
      Mb1296 1412203 .. 1412221 +  -8.2  -3.02263   CGAATGCGTCATTCC             TTGTTGAC TTT GTCAACGA             TCTTGGCGGCGATCT  57 52
        lprB NONE
        lprC 1423736 .. 1423759 +  -4.4  -3.09516   CGCTGATGCTGGCCA          GGACGATGGC AAGG GCCGACGTCG           TTGGCTCGTGCCCGA  47 322
      Mb1308 NONE
      Mb1309 NONE
      Mb1310 1430010 .. 1430025 +    -4  -3.55444   TCTGCCAGCGTTCGC              TCGATCG CGG CG-TCGA              TTTGCGGGCTACCGA  51 241
      Mb1315 1436003 .. 1436019 +  -2.2  -2.52543   ACTGGCGCACCGGCA              GCCC GCCGAGATG GGGC              TGCGTTGACAGCGAT  37 67
        cysD NONE
        cysN 1438895 .. 1438906 +  -2.2   -2.5844   TTGGAGTCATCGTCT                TAGG CCGG CCTG                 GTTGCTCTGCTGTCC  38 23
      Mb1318 NONE
      Mb1319 1440733 .. 1440757 +  -5.5  -2.72799   CACGTATACGCCGCG          GGCAGGTGGCC GCT GGCCGATAGCC          TCATGTGTGTGAGCG  46 47
      Mb1320 1441409 .. 1441423 +    -7  -3.17194   CCTGGTCGCTTGTCG               CCCCGC CGG GCTGGG               TTAGATTGCCCGGCT  53 42
      Mb1322 1443492 .. 1443543 + -16.7  -2.64144   TACGTCACCCTTGAT CGACAAGTGCGGATGTGGGGACCC GTCCG GGGTCCCCACAT-CGTGGTGGTCG CTGTTTAGCTCGAGG  80 96
        argS NONE
        lysA NONE
        thrA NONE
        thrC NONE
        thrB 1451018 .. 1451042 +   -10  -2.78463   AGGTTGCGGGGGTTT          GCTTGCTTCC GGCCA GGAAGCGGGC          TATCCTCGGAGCCGT  60 47
         rho NONE
        rpmE 1453467 .. 1453501 +  -9.2  -2.55074   TAGCTGGCTTACCGA     CGCCCGAACTGTGC ACCAGCG GTACAGGACGGGCG     TCGGTTCGCGTTAGG  56 38
        prfA NONE
        hemK NONE
      Mb1333 NONE
         rfe 1457757 .. 1457779 +  -8.5  -3.61178   GATACGCTCGGCGGG          CCAC-CGATC AGTC GATCGGGTGG           TTTCCGCTCCATCAG  65 224
      Mb1335 NONE
        atpB NONE
        atpE NONE
        atpF NONE
        atpH NONE
        atpA NONE
        atpG 1463846 .. 1463858 +  -3.3  -2.52464   CGCTCGCCGAAGCCC                GCTAG GCC CAAGC                TAGGTTAGCCCCACG  39 21
        atpD 1465332 .. 1465355 +  -2.3  -2.59564   CAAGAAAGCCGAGAG          TCTCGGCGC CAAGCT GTGACGGGA           GTTGTGGCATGGCCG  38 7
        atpC 1465735 .. 1465773 + -13.9  -3.42574   GATCGACTAACCCGC   CGATGAGCGTGCCCATG ATCGG CATGGTCGTGCTCGTCG   TTGTCCTGGGATTGG  79 31
      Mb1344 1466669 .. 1466704 +  -8.9  -3.61398   CGGGCGCCCTTGAGC    CGCCGTGCC-CGCTCG CGGCC CGGACGTGGTGCGGCG    TTCTTACCGGGCCGG  65 523
        murA 1469781 .. 1469820 +  -7.1  -4.77173   TTTTGTTGTTATTTT  TGGCCATGCTCTTGATG CCCCGT TGTCGGGGGCGTGGCCG   TTTGTTTTGTCAGGA  81 193
      Mb1355 NONE
      Mb1356 1483380 .. 1483390 +  -2.4  -3.38522   CCAACTCGATCAGAA                 CCCC GCC GGCG                 TCTTTCGGGTGGATG  46 92
       fadA4 NONE
      Mb1359 1486129 .. 1486170 + -30.5  -2.79183   CGGCTGGCGAGCAGA CGCAGAATCGCCTAAACCC GCAC GGGTTTAGGCGATTCTGCG  TCTGCTCGCGCTGGG 100 44
        glgP 1495204 .. 1495245 + -16.2  -2.78384   GACCCGCCGAGAAGA CGCAAAAGCTC-CTAAATC TGGCC GATTTAGTGGGCTTTTGCG TCTGCTCGCGCAAGG  81 39
        clpS NONE
      Mb1367 NONE
      Mb1368 1500649 .. 1500676 +  -3.4  -3.23853   ACCGTGACATGTTTC        CCGGAGCATTCGG GTC CTGAAA-CTTCGG        TGTTGCTTAGGAAAG  44 6
      Mb1369 NONE
      Mb1370 NONE
        cysM NONE
      Mb1372 1503093 .. 1503106 +  -2.3  -2.64912   AGGGCCGGCGCGCGT               TCCGG GCAT CCGAA                GTTATGAATTCGCCG  38 5
        murI 1503946 .. 1503962 +  -2.2  -3.05268   GGAAGAGATTCTCGT              CACCGA ATGCG TCGATG              TATTCCGCATCGTTG  41 46
      Mb1374 NONE
         rph 1505547 .. 1505557 +  -8.2  -3.55444   CGCAGGGACCGCCAC                 CGCC GAA GGCG                 TTTGGCACCTGACCG  65 3
      Mb1376 1506555 .. 1506565 +  -8.2  -3.60627   AGGCTCGGCGTGCTG                 CGCC GCG GGCG                 TTTCGGGTGCGGTCA  62 358
      Mb1379 NONE
      fadD33 NONE
      fadE14 1510107 .. 1510120 +  -4.5  -3.07043   GGCCCACTCACACAA               CCGACG GGT CG-CGG               TGTTGCGGTGATCGG  45 91
      Mb1383 NONE
      Mb1384 1515446 .. 1515473 +  -2.7  -2.77182   TTCCTCCGTGAATCT        GCATCGCGAGGT CGGCC ACCTTGCCA-GC        TAGTTCGGTGTAGAA  39 74
        fabG 1516250 .. 1516260 +  -4.6  -3.25823   CCGTGTTGGACGTGA                 CTGG CGG CCGG                 TTCATATGACACCGA  50 6
      Mb1386 1516714 .. 1516724 +  -8.2  -3.41878   TTGCATCGCGATTGC                 CGCC AGG GGCG                 TTGTCGCTTGAGCAC  63 144
      Mb1387 1517287 .. 1517321 +  -8.5  -3.66497   GGCGCATCGGCGGTG    GCCG-TGGGGCGG-CGC ACT GCGACCTCACCAGCGGC    TTTCGAGCTTTGTTC  65 143
      Mb1393 1528151 .. 1528189 +  -2.3  -3.34233   GCCAGCGCAGGCCCG   GAGTTCGAATCGGATGC AATAC GCAACCAATCTGGGCTC   TTCTGCGCGTTGTCG  45 50
      Mb1394 1529346 .. 1529359 +  -2.3  -4.29106   TTCAACCTCGGCGTG               TCCTG CATA CTGGA                TTTCTTACTGTAAAG  62 411
      Mb1395 1530590 .. 1530614 +  -2.8  -3.53444   TGCCCCAGCGGTAGC          CCGCCC AGCATGTGTCCGG GGGCGG          TTTGGGCGGCGCTGG  49 210
      Mb1401 1537589 .. 1537603 +  -3.5  -3.53444   GCGGACGAATTTTGG               TTGCG CGGTC CGCAG               TTTCGCCAGGGATGG  51 368
        lprF 1540105 .. 1540125 +  -3.2  -2.71712   CCTCCTGCTGGCGGG            CCACGCTT GTCAG ACGTGTGG            GTTTACAACGGGCGG  40 290
      Mb1405 NONE
      Mb1406 NONE
      Mb1407 1543773 .. 1543784 +  -2.2  -4.06361   CAGTGTGGGGGAAAT                TTGC ATAT GCGA                 TTTAGTTGTGTGTAG  57 311
      Mb1410 NONE
      Mb1411 1547626 .. 1547644 +  -4.5  -3.58343   ACTTGACATCGACTC             CGGCG TCGCTGGCT CGCCG             TTTGGCGGTGGTCAG  53 331
        pyrR NONE
        pyrB NONE
        pyrC NONE
      Mb1417 NONE
        carA NONE
        carB NONE
        pyrF 1558126 .. 1558138 +  -4.1  -2.80994   CCGTTGAACCCCCAA                CAGAT GGA GTCTG                TGTCGTGACGTTGCG  42 203
        PE15 1558444 .. 1558468 +  -2.7  -3.05596   CGTATCTCAGCGGTG          GGCTATGACCG AGC CGTGGATAGCC          TTCCCTCCCGAGGTG  41 18
       PPE20 NONE
        mihF 1560966 .. 1560977 +  -7.2  -2.79183   CCGGCCGACGATGCG                GGCC GGAA GGCC                 TGTGGTGGGCGTACC  52 46
         gmk NONE
        rpoZ NONE
         dfp 1563382 .. 1563392 +  -8.2  -3.49653   TAGCAGCTAACGGGT                 CCGG CGG CCGG                 TTCTGTACGGGTCCT  63 31
        metK 1564735 .. 1564776 + -31.9  -2.78816   GAGGGCGCGAGCAGA CGCAGAATCGCACGCGGAA AGGC TTCCGCGTGCGATTCTGCG  TCTGCTCGGCGCTAG 100 45
      Mb1430 1568934 .. 1568983 +  -6.7  -3.54424   CGGCCCCACCGTTTC CGCCGGCGCCGCCGCCCCCGCCG TTGC CGATTAGGACGGCGGCCCCACCG TTTCCGCCGGTCCCG  58 199
      Mb1436 1573903 .. 1573920 +  -4.1  -3.24924   TCGAAGTAGAGCCGA             TCGCGCGG GTG CTGC-CGA             TGTTGTCGGTGCCGC  47 89
        priA 1576279 .. 1576290 +  -4.4  -3.01712   CCTCGGGGGTCCAGT                TCAG GGTG CTGA                 TCTTGCCGCCGCGCC  45 417
      Mb1439 1577385 .. 1577410 + -12.5  -3.09516   AAATCGAGTAGCTAG         CGGCCGAGCCCG TGT CGGGC-CGTCCG         TTACGTGCTGGGACG  71 30
         fmt NONE
         fmu 1580764 .. 1580801 +  -3.3  -2.70528   ATGTTCGCCGCGGCG   TTGCGCCGCCTGACGTGA GGT TCGCCGCA-GCGGCTCAG   TAATGTGTCGCTCAT  40 8
         rpe NONE
        ribG 1582556 .. 1582567 +  -3.6  -3.16668   CAGGGTCGGTTGCTC                CTGG ACTT CCGG                 TTCATCGGCATGTTC  45 61
        ribC 1585496 .. 1585506 +  -2.4   -3.1352   ATCGCTCGCCGAGGG                 AGGG AGC CCCA                 TGTCTTGCATTCCGG  43 42
      Mb1448 NONE
      Mb1449 NONE
       ribA2 NONE
        ribH NONE
      Mb1452 NONE
        lprH 1589614 .. 1589627 +  -2.3  -3.53012   GAAACGGCGGGCCCA               ACTGG ACAG CCAGG                TTTAACGCCAGCCCC  47 7
      Mb1454 1590297 .. 1590310 +  -5.2  -3.86015   GTAACCGGCCTGCCC               GGCG AACCCC CGCC                TTTCTGGGCGCCGTC  60 37
        uvrC NONE
      Mb1456 NONE
      Mb1457 NONE
        whiA 1595233 .. 1595243 +  -3.2  -3.16742   CACCAATTGGCTGCT                 TGCC GGG GGTA                 TTGCTGGCCCTTCGA  44 68
      Mb1460 1597455 .. 1597465 +  -4.6  -3.04144   GCGGGGAGCCGAAGA                 CGTC GAA GGCG                 TGTTGGGCGTGGGGC  45 136
      Mb1464 1602630 .. 1602640 +  -2.4  -2.70298   GGCGTATACCCAATT                 CGCG TCG CTCG                 GTTCTAGTTGGGCGC  39 202
        PE16 NONE
      Mb1466 NONE
      Mb1467 NONE
      Mb1468 NONE
      Mb1469 1608916 .. 1608974 +  -9.6  -3.15544   TCCGCCGGGGATTGG TACCGGTGCGC-CCGGTATCGGTACC-GG TGCG CCAGGGATCGGTACCGGTGCGC-CAGGGA TTGGTACCGGTGCGC  61 241
         gap NONE
         pgk NONE
         tpi 1613098 .. 1613108 +  -5.4   -3.7456   CAACCTCGAGTACCG                 TCTG GAA CAGA                 TCTTTCTTGCTGTCG  58 446
        secG 1614876 .. 1614920 +  -9.7   -3.5393   GATGGTCAATGCGCT GGCGCCGCCGGTGCCACCGAC GCC GCCGTTGCCGCCGGTACCGCC TTTGCCGCCGATCAT  64 503
        bisC 1618672 .. 1618695 +  -4.4  -2.57795   CGCGGACAATCGTTT          TCGTGTCACC CTCG GGCGTCACGG           TGCGTTCGTGCTGCC  42 278
        ctaB 1632854 .. 1632891 + -16.9  -3.53012   CGTCGCCGCCGGCTC   CGGCGGTGCCGTC-GCCG CCC TGGCCGCCGGCCCCGCCG   TTTCCGCCGCCGCCG  89 340
      Mb1488 1636772 .. 1636784 +  -6.9  -2.52464   TAAACGGCTTGCACA                CCGGT GCC GCCGG                TCAGTTCGCGAACCC  47 405
      Mb1490 1638520 .. 1638534 +  -4.2  -3.71649   GCGACGAATGCATAT               GCACCA AGG TGGTGA               TTTCGACTTTCAGCC  56 256
      Mb1495 NONE
      Mb1496 NONE
      Mb1497 NONE
      Mb1498 NONE
         csd NONE
      Mb1500 NONE
      Mb1501 1650451 .. 1650461 +  -3.2  -4.18494   GCACGCGCATGATGT                 CGTC GTC GATG                 TTTTCGATGACACTG  63 152
        ctpD NONE
        trxA NONE
       trxB1 NONE
      echA12 NONE
      Mb1508 1659070 .. 1659087 +    -4  -2.78992   ATTTCGGCCAAAGCA             CCACCG GGGCGG CGGCGG              GTTCTTAGGCTAGGT  42 65
      Mb1509 1659745 .. 1659783 +  -3.7  -2.82623   GCTACAGCCGCCATT  CGCTCGGTATCCTCGCGC GCCA GCGCGAAAA-ACAGCGCG   TCCTTGTCGCGGAAG  43 452
      Mb1512 1663539 .. 1663555 +    -5  -3.90744   TCTCTTCTCGTGTTG              CCGCGC TAACC GGGCGG              TTGTTTGCGGCAAAC  60 54
      Mb1513 NONE
      Mb1514 1665965 .. 1665982 +  -8.4  -3.24747   AGTTGAACGCGGGCG             CGTCGC TGCCCC GCGACG              TTGGTCATGTCGGCA  58 100
       moxR1 NONE
      Mb1516 NONE
      Mb1517 1669178 .. 1669188 +  -6.8  -4.11394   AACCTGGCTGCGATT                 TCCG GCG CGGA                 TTTTCGCAGTGCGGT  69 73
       fabG1 NONE
        inhA NONE
        hemZ 1672912 .. 1672943 +  -3.1  -3.28712   GACTCAGCCCGGCAC     TGACCGCG-ATGATCG CAT CGA-CGTGCGCGG-CA     TTCTCGAGCACCCGC  46 140
      Mb1523 1674141 .. 1674155 +  -3.4  -3.25986   TCGAGAAAGGAATTC               CGGTGC AAG GAGCCG               TTGCTGGTCTGGTGT  46 45
      Mb1524 NONE
      Mb1525 NONE
      Mb1526 1676038 .. 1676060 +    -4  -3.49777   GGTTAGTCTCTTTTT           CGACCTTGGG GCG CGGAGGGTCG           TTATGGTGTGTCACA  51 145
      Mb1527 1677617 .. 1677630 +  -6.7  -4.14243   TCGGATCCGACGTGT               TGGTG GATG CACCA                TTTTCAAATGCCGTC  69 267
        mutA NONE
        mutB 1683009 .. 1683021 +  -4.7  -3.04062   GCTGGATTAGCGAGA                GGCCC GTG GTGCC                GTTTCTGGTTGCATT  47 31
      Mb1531 1683309 .. 1683327 +    -3  -3.09834   CCAGGCAGCAGCGCT             CGGCAC AGTGAAC GCGCCG             TTGCGTGGTCAGGTC  43 15
      Mb1532 NONE
      Mb1533 1684683 .. 1684720 +  -8.4  -3.72576   TCCACGTAAGTTCGA   CCGTGTGATGGTTGAC ACCGGA GTCGATCACCGCGCGG    TTTCGTCCCACGACG  69 74
        lipL 1686186 .. 1686198 +  -3.4  -3.61894   TGACGAAGGTCTCCG                GCAA GCCGA TTGC                TTCTTCGGGCCGCTT  49 235
      Mb1537 1687552 .. 1687574 +  -3.4  -2.53263   TCGGCCCTCGTATGA          TCCCG-AGG AGATAC CCTACGGGG           TGGATTGGGGATGGA  39 26
      Mb1538 NONE
      Mb1539 NONE
      Mb1540 NONE
      Mb1541 1690700 .. 1690712 +  -9.1  -3.52147   TCACTGCTCGTCGAG                GCCCT TTA AGGGC                TTCATTGTATCCTTC  65 157
      Mb1544 NONE
      Mb1545 1694733 .. 1694743 +  -6.8  -3.19169   CGTCCGCGTATCCAG                 GACC TCG GGTC                 TGTTGCGTTGTGGTT  53 142
      Mb1546 1695031 .. 1695045 +  -4.2  -2.87026   CCCGACAGCGACGGA               TTCGCC CAA GGTGAG               TATCGTCTCGATCTC  44 41
      Mb1547 1696240 .. 1696271 +  -2.2  -3.19463   CCAGGCTCTGGTCGG      GATGAGCTAGTGCGG TTC CCGAACTCGG-CATC      TTCGTCAGTCCTGGA  43 184
      fadD25 1698564 .. 1698581 +  -8.3  -3.07935   GTGTGGGGCGGCTTG             GGCGCCG GGAT CGGGGCC              TTGCGTCGGTGGCCT  55 523
      Mb1550 NONE
      Mb1551 NONE
       wbbL2 1704798 .. 1704830 +  -4.8  -3.60627   TCATTTCCGCTCACC     TGCCCGGCGAGC-TGC TAG GCGTGCTC-CCAGGCG     TTTGGCGTGCCGTCG  55 8
      fadD24 1715373 .. 1715384 +  -2.2  -2.87132   AGCACGACACGATTC                CTAG TGTG CTGG                 TATGTCGGACGGCGC  40 129
         adh NONE
      Mb1558 1717435 .. 1717449 +  -5.6  -3.18681   AAACGGGAGTCGGAT               CACGAC GTC GTCGGG               TTCGTAGCGTTCGAA  49 408
      Mb1560 NONE
      Mb1561 1719828 .. 1719854 +  -5.1  -4.14739   ATCCGGGCTCTGTTT        CGTCCCGATCCGG TTT CCGG--CGCGACG        TTTTGCGCTGAGTCG  65 429
      Mb1562 1720253 .. 1720263 +  -4.6  -2.72511   GCAGCCGACCTTGCG                 CCGC GAT GTGG                 ATTTGCGGCGCTGGG  44 53
        ileS 1723772 .. 1723802 +    -3  -3.15544   TGTCGCCCAGATCCA       CGTCGGCCAAGGCC GAT GGCAGCGGCTGAGG       TTGATCGCCATAGCG  44 140
        dinX 1725247 .. 1725257 +  -4.6  -2.52464   CAACGGTCGATGACG                 TCGG CGA CCGG                 TGAGTTGGCCGCCAG  43 12
        lspA NONE
      Mb1567 1728129 .. 1728146 +  -4.1  -3.89614   GCGCACAAGCATCAC             GCAGC ATCGTCCA GCTGC              TTTGTGCGGCTTCCA  59 370
      Mb1570 NONE
      Mb1571 1730891 .. 1730907 +  -9.3  -2.62263   TCGGCAACCGGCTGC              GCGGCGG GCC CAGCCGC              TGATGTGAGGGGCGT  56 6
      Mb1572 1731159 .. 1731181 + -10.5  -3.14211   TGGCGCCGCTCCTTA           GCGGGCCAT AGCGC ACGGCCCGC           TTCGTCGCCGGCGCT  64 25
      Mb1573 NONE
       dnaE1 1735582 .. 1735592 +  -4.6  -3.78934   CAAATTCGGCGTGTT                 CGTC ACG GGCG                 TTGTTATCGAAGCCC  58 346
      fadD11 NONE
       plsB1 1741579 .. 1741595 +  -5.1  -3.85698   AAGTTTTCCTGCGGC              TGCCG CGAAATC CGGCA              TTTCTACCACGACGG  60 279
        frdA NONE
       frdBC NONE
        frdD 1744952 .. 1744964 +  -2.6  -2.71712   CTCACCATGTAAAGT                CGCT GGCCG GGCG                CTTTGGCCGCCGGCA  39 29
      Mb1581 1745630 .. 1745651 +  -4.4  -3.47078   CACCGGTTGAGTCAG           CGGTGC GAATGGCTGG GCACCG            TTGTGGTGTCCGGTC  51 31
       mmpS6 NONE
       mmpL6 1749092 .. 1749125 +  -8.7  -3.54129   GACCCGAGAACTCAG     GTGGCTACCCACCGT TAAG GTGGTGGGATGCCGC      TTTCAGGGGAATATG  65 8
      Mb1584 NONE
        ilvA 1750888 .. 1750925 +  -4.8  -3.06361   ACCGCTATCTGCTGT  AGCGAGG--CGTCGGCGC GACC GTGCCGACAAACCTCGCA   TGTGTATCGTTGGTG  47 24
      Mb1586 NONE
      Mb1587 1751799 .. 1751812 +  -2.3  -3.28712   CCAGCCAGGGGTCCG               CAAGG TCGG CCTCG                TTGTGCCGCAAAGCG  44 269
        bioA NONE
       bioF1 NONE
        bioD NONE
      Mb1598 1764551 .. 1764572 +  -8.7  -2.87243   AAAGATCTTCGCGGG           CGGCGATTC TCAC GGATCGTCG            TGGTTGTCCTCGTCG  55 162
      Mb1599 1765146 .. 1765169 + -18.2  -2.87132   GGCGGGGCATGGATA          GCTTCCGGCC CATG GGCCGGAAGC           TATCTCGGAGAAACA  90 81
      Mb1600 NONE
      Mb1601 1766047 .. 1766060 +  -2.3  -2.78596   GAACTCGAAACGCGT               TGCGC ACCA GCACA                TCTGATCCGACCCTG  39 7
        bioB NONE
      Mb1616 NONE
      Mb1617 1778092 .. 1778117 +  -7.5  -3.25823   GCACGATCAATACCG         GCGGGGTGG-GC ACC GCGCTACCCAGC         TTGGTGTCGCCGAAG  56 516
        nadA 1781169 .. 1781204 +  -8.2  -3.44051   CCCGGCGGTGGCGAA    TGATGGCCG-GTCCCGC TTG GCGGGATGCGGCCGATG    TTGTCGTGATCGGCA  63 23
        nadB NONE
        nadC NONE
      Mb1623 1784813 .. 1784823 +  -8.2  -3.66018   GGAACACCATCGGAA                 CGCC CGG GGCG                 TTATTCGGGTGATCC  65 420
        hisD NONE
       hisC1 NONE
        hisB 1788014 .. 1788026 +  -3.3  -2.87132   TGTCAGGCGTGCCGT                CCACC AAA GGTGC                TCTGTGACAGCAAAA  42 6
        hisH NONE
        hisA NONE
        impA NONE
        hisF NONE
        hisI NONE
        chaA 1792687 .. 1792699 +  -4.8  -3.87815   ATCTGATTGCCCGCA                GCGT CGCTA ACGC                TTTGTCGGCGTGGGC  60 83
        trpE NONE
      Mb1636 1795508 .. 1795543 +    -3  -3.15861   GAGTCTGACACCGAG    GGGCGGTGACGGACCG CGCG CTGACGGTCGCTACCC     TTCATGGACGTCGTC  44 17
        trpC NONE
        trpB NONE
        trpA 1798529 .. 1798543 +   -10  -3.02829   GTACGACTAGGGATG               TCCGCA TGA TGCGGA               TGTTGCCCAGCTATA  62 17
         lgt NONE
      Mb1641 NONE
      Mb1642 1801438 .. 1801487 +  -9.7  -2.74192   GTTAGTGCCGACGAT CAGCGGATAGCCGCGCCTACCCG CGGT CTGGTTGGCTGGGCTGCCCGCGG TGGTGTTGACCGGTG  57 16
        pykA NONE
       tesB1 NONE
      Mb1645 1805698 .. 1805718 +  -3.9  -3.21099   GCCGCACAGGCCGAC            CCGATCCAG GGC CTCGATCAG            TTCGTCATCGGGGCA  47 328
      Mb1652 1814175 .. 1814216 + -29.1  -2.78384   CTGAGGGCGAGCAGA CGCAAAATCGCCCATTTCG TACC CGAAATGGGCGATTTTGCG  TCTGCTCGCGGAACC 100 37
        polA 1818802 .. 1818822 +  -3.2  -3.87373   CGCCCTGAGTTCACG           CTCGG-CGC AATC GGGACCGAG            TTTGTCCAGCGTGTA  56 82
        rpsA NONE
        coaE 1821699 .. 1821724 +  -8.9  -3.40403   GCTTCCAGCTCGGGG         GCG-CCGGCGCC CGG GGCGGTGGGCGC         TTCTGCTACCCGAGC  63 122
        uvrB NONE
      Mb1660 1826232 .. 1826286 +  -8.3  -3.28712   CAGCGACCGGAACGC CGCCGGCCGGGTGGCCAGCAGGGCGC GGAT GGGCCCGGGTCGCCAACCCG-CGGTG TTGTCCACCAGCAGG  58 308
      TB15.3 1828410 .. 1828423 +  -3.1  -3.04398   GCAGTTGGGTGAAGT               C-GGCA GGT TGCCAG               GTTTTGCCGACACCG  42 178
        uvrA 1832217 .. 1832227 +  -4.6  -3.79071   TGCCCCCAGGGCCGT                 TCCG TAT CGGG                 TTTCGATCTTCTCGC  58 217
        infC NONE
        rpmI NONE
        rplT NONE
        tsnR 1840154 .. 1840180 +  -7.2  -3.04322   GGCCGGGTCGAACAG        GCCGG-CCGCG ATCCAG CGCTGACCGGC         TATTAGCGGCTTGAA  51 426
        PE17 NONE
      Mb1674 NONE
      Mb1675 1844086 .. 1844098 +  -4.1  -3.21276   GATCCCCCCCTCGAG                TCGAT TGT GTCGA                TGTTGTCGCCGGAGG  47 209
        pheS NONE
        pheT 1847663 .. 1847673 +  -2.4  -3.91897   TGACGACGGCATTTC                 AGCG CGC CGCG                 TTTATACCTCGCCGC  54 70
        argC NONE
        argJ NONE
        argB NONE
        argD NONE
        argF NONE
        argR NONE
        argG 1857965 .. 1858006 +   -19  -2.78384   TCTCCCGCGAGCAGA CGCAGAATCGCACCGCC-AC GCCC GTCGGCG-TGCGATTCTGCG TCTGCTCGCCACAGA  87 45
        argH NONE
       pks10 NONE
        pks7 NONE
        pks8 1871877 .. 1871887 +  -4.6  -3.67976   GACCATCCTGGGGTG                 GCCT ACC GGGC                 TTTCGACTTGATGGA  55 4
       pks17 NONE
        pks9 1876524 .. 1876535 +  -2.2  -2.93975   TGCAAATACGACAGG                CGTT GAAT AGCG                 ATGTTTTTGCGAGAT  40 84
       pks11 1877886 .. 1877925 + -10.6  -3.19192   GTGGCGCGGGTTTGC  GGTAGTCCGCTGCGTTGG GATC CCAGCGCAGCGGACGGAA   TTCGGTTGGCTCGGG  64 238
      Mb1696 1881509 .. 1881523 +  -6.4  -2.69799   AGGACCCAAGGAGGC               CGAGTC CAT GATTCG               TGCTGTGTGGAATGG  49 51
      Mb1697 NONE
      Mb1698 1882637 .. 1882660 +  -5.1  -3.64487   GACTCAATGCCGCAC          CGAGCGCGG CGCTGC CCGCGGCCG           TTGTTGGCAGTGTGA  57 399
      Mb1703 1887136 .. 1887148 +  -3.3  -2.74741   TCGCTTGGAGGTAAG                GGCAC TCA GTGAC                TCATTCCCGTCTGAT  40 14
        dsbF 1887673 .. 1887688 +  -3.2  -3.14132   TGACGCGGCGCGTCA              CGGC GTTAACCA GCCG               TTGATCGACGCCACG  44 6
      Mb1705 NONE
      fadE16 1889795 .. 1889810 +  -4.6  -3.28924   CTACGGCAGGGCCGT              CACCGG GCTG CCGCTG               TTCTAGGAGGCGATA  50 4
      Mb1707 NONE
        moeX 1891781 .. 1891799 +  -3.1  -3.08679   AACACAGTCAAGTTC            TTGCACGC GTCG GCG-GCAG             TGTTGCCTCAACGCC  43 168
      Mb1709 1892729 .. 1892741 +  -3.4  -2.89742   TAGCGATCGCGTGCC                TGAG CGCGA CTCA                TCTGTGACAGTTCCG  42 38
      Mb1710 NONE
     Mb1710A 1896284 .. 1896302 + -10.2  -3.28712   GAACTGGGTACGGAT             CTTGCCGG TTC CCGGCGGG             TTGTCGACGCGGGAC  63 159
      Mb1714 NONE
        tyrS 1900529 .. 1900540 +  -2.2  -3.83026   TGTGCGTGTGACAAC                GGGT CATC ATCC                 TTTCATGTGACAGGC  54 338
        lprJ NONE
      Mb1717 NONE
      Mb1718 NONE
      Mb1719 NONE
        tlyA NONE
        ppnK 1905017 .. 1905027 +  -4.6  -3.09933   CGGAAAGTAGCGGCG                 CGCC GAA GGTG                 TTGACTGAATTACGG  47 31
        recN NONE
      Mb1723 1908053 .. 1908065 +  -3.3  -3.37877   ACTTTGGGTGCAGCA                CTTGG TCT CCTAG                GTTTTCTTGGACGGT  46 13
      Mb1724 1909052 .. 1909072 +  -6.7  -3.07236   CGTTAGGGCGTGTTC            CCCGCGGTG AGG CGCCGTGGA            TGTTAGGGTGGGTTT  51 46
        pyrG NONE
      Mb1726 NONE
      Mb1727 1912654 .. 1912664 +  -4.6  -3.50832   CTGGGGGAAGCCATT                 CGGT GGT GCCG                 TCTTTGCGTTTGCGG  52 200
      Mb1734 NONE
      Mb1735 NONE
      Mb1736 NONE
      Mb1737 NONE
      Mb1738 NONE
         cmk NONE
        engA 1927080 .. 1927115 + -12.7  -3.76373   AGGCCGGTTCTGCTG    TCCCATAATGCGGCT ATGTTC AGCTGCATTACGGGA     TTTAGGTGTTGACAC  81 85
      Mb1741 NONE
      fadB3a 1928564 .. 1928592 +  -2.9  -2.87132   CAGCACGCGCTGTGA        CGCGAGGCGATCG CGC TGGTCGCCGAGGG        TGTCTGCGACCCGAA  42 26
      fadB3b NONE
      Mb1744 NONE
      Mb1745 NONE
      Mb1746 1930966 .. 1930978 +  -3.3  -3.48276   TGCCCGGCACGTCCT                GAGAG GAG CTCGC                TTGTGTCCGCCGAAG  49 218
      Mb1748 1932160 .. 1932173 +  -9.5   -3.1994   CTGAGACCTTCCACT               GCGGC TCGC GCCGC                TTCGTCGCTGGTATG  61 425
      Mb1751 NONE
      Mb1752 1936210 .. 1936220 +  -3.2  -3.70037   GATGGTTTGAGTTGG                 CGCT GGA AGTG                 TTTGGCTAGTGCTTG  53 306
      Mb1755 NONE
      Mb1756 1939172 .. 1939185 +  -5.9  -4.00526   TTACCGGACGGAAAC               CGCGG TGAG CTGCG                TTTGGTTGTCGCGTT  65 18
       gabD2 1944660 .. 1944685 +  -7.5  -3.05384   GCCACTTGATGCCGC         ACCCGATCGAC GGTC GTTGGTCGGGG          TTGACTGGCCGCCCG  54 55
      Mb1767 1951436 .. 1951454 +    -3  -3.54488   GAGAAGACTGGCGGC             CCTGAGTG ATT CACGCAAG             TCTTGTTTGACCCGG  49 123
      Mb1769 NONE
      Mb1770 NONE
      Mb1771 1954325 .. 1954337 +  -6.2  -3.14881   TTTCGCCGGAAGTCG                CCGC ACCTC GCGG                TTGCTGAAACCATTA  51 42
        pknE 1956155 .. 1956170 +  -6.8   -3.3164   GCTCTCGCAGCATGT              CCGCAGC GGT GC-GCGG              TTGTGACGGTGAATT  55 78
        pknF 1958956 .. 1958974 +  -6.6  -3.05596   TTCGCAGAAGCAACG             GCTGGCCG TGA TGGTCGGC             TTGCCTGACCGGGTG  51 15
      Mb1776 1961702 .. 1961742 +  -3.7  -2.83822   CAACAGGTGGCCTTG  GGCGCGCGACGCGACCG CACCCGC CGACCGTGACGTGCGAC  TGATTCTGAGCTAAC  44 102
      Mb1777 1962819 .. 1962834 +  -4.6  -3.55814   CAGGATGTCGGTCCA              CAGCGG GACG CCGATG               TTGTATGGGTTGGTG  52 115
      Mb1780 1966416 .. 1966430 +  -8.5  -3.12327   AGCCGACATGCGCGC               CGCCG CGAAT CGGCG               TCTTGGGTATAGCCC  58 40
      Mb1781 1967178 .. 1967204 +  -5.7  -3.36273   CCGAAGTTCTGATAG        CCCGAGCCGCCC AACA GCCCGGC-CGGG         TTGGTGTTGAACCAA  53 226
      Mb1786 1976371 .. 1976384 +  -4.5  -2.52676   CAACGCTTGGGCCCG               CGTCGC ATT GCG-CG               TGAGTTAGCCGGGTA  41 4
      mmpL14 1979689 .. 1979701 +  -5.5  -3.73647   CCTGGTGTGGGAATG                TGTCC AAA GGGCA                TTATTGGTCCGTGAG  60 284
        cut1 1980722 .. 1980748 +  -9.3  -4.11484   TACCAGCCCACCGGC         GCCGCCGGCAC CCGCC GTGCCCCCGGC         TTTTCCGGCATTGCC  75 340
      Mb1791 1985920 .. 1985930 +  -3.2  -3.55444   CGGCAGGACGAATGA                 CGGT GTG ATCG                 TTTCCCCGCTGCCGG  49 423
     Mb1795A 1990489 .. 1990502 +  -6.7  -3.02263   GCCGCCGTCCGTGTA               TACCC ATAG GGGTA                TATTGGACGCCATGT  51 68
      Mb1796 1991014 .. 1991029 +    -6  -3.64703   AGGGTTCAATGGTGA              CCGGGC GCCC GCCGGG               TTTCCATGAGGCGGG  57 166
   PE_PGRS31 1992955 .. 1992969 +  -4.2  -2.52676   CAGGCCAACCCCCTA               TGGGCA ATC TGCACA               TCAATTGGCCAGGTC  41 52
      Mb1798 1994305 .. 1994319 +  -2.8  -3.30443   GTCCCCACCTACCGG               GGTG AAGGGCG CACC               TTCCTCTAATGCTGA  46 2
      Mb1799 NONE
      Mb1800 1996914 .. 1996929 +  -3.2  -3.02829   TCCCTGACAACGAAT              CAACGA ACCC TCGTGG               TGTTCGGCCGATATC  43 34
      Mb1801 1997505 .. 1997537 +  -3.4  -4.57569   GTCCGGCGAGTCCGC     G-GCGGCGCGCAA-CG CGG CGATTATGCGCTGCTC     TTTTTCCAGAAATCG  71 125
      Mb1803 NONE
      Mb1804 2000446 .. 2000483 +  -4.1  -3.90048   AGCTTCGGTGACGAG   TGAGGTTTCAGC-TTTGC TCG GCAAACGCTGGCGCCACG   TATTTTTCGACCAGC  58 23
      cyp144 2002823 .. 2002833 +  -2.4  -3.78778   GCAACTGGCATTTCA                 GCTG GTG CTGC                 TTATTGGTCTCATCC  54 430
      Mb1809 2006113 .. 2006123 +  -4.6  -3.33696   CGGATTCGAGTTCCG                 CCTC CAC GGGG                 TTGGTTAACAACCCA  49 418
      Mb1811 NONE
      Mb1812 2014090 .. 2014103 +  -2.3   -3.6682   CGCCGCCAAATCCCC               AGTGC CGGT GCACC                TTTCCATCCATCACC  51 225
      Mb1814 2015638 .. 2015655 +  -2.6  -4.18018   CCGTTATCGACTAGC             GGTGCT ATATTC GGCGCC              TTTTCGATGCCGAGC  59 174
       PPE25 NONE
        PE18 NONE
       PPE26 2018450 .. 2018461 +  -7.2  -2.66634   GCAACGTATTAACGC                GCCG GCCT CGGC                 TGGTGTGGTCCGCTG  51 49
       PPE27 2020053 .. 2020065 +  -6.9  -4.03234   GATGCCAAATTGACC                GTCCC GAC GGGGC                TTTATCTGCGGCAAG  67 146
        PE19 NONE
        esxM NONE
        esxN 2021450 .. 2021481 + -13.8  -2.80994   ACTGAACTTCAGTCG      CGGCAGCACACC AACCAGCC GGTGTGCTGCTG       TGTCCTGCAGTTAAC  72 42
      Mb1822 NONE
      Mb1823 NONE
      Mb1824 NONE
      Mb1825 NONE
      Mb1826 2029452 .. 2029479 + -13.4  -2.63164   CTTCGTGTGACGCAC        GGCGGGCGACGGC GGC GCCGT-GCCCGGC        ATTGGTTGGGTGTCA  71 490
        lppT 2029835 .. 2029852 +  -2.6  -4.16016   ATCTGTACGCACTTT             CATCCG ACTGCG CGGTTG              TTTGTTAGCGCATCG  59 55
       PPE28 2032200 .. 2032211 +    -3   -4.0098   AAGCCAACAGCGAGG                TGAT GGTG ATCA                 TTCTTTACGTTGCGA  58 350
       PPE29 NONE
       PPE30 2035371 .. 2035390 +    -7  -3.28712   AGTTTCGTCCCCAGA            CCGGCGGC TACG GCTGCCCG             TTCTGCCCAGGCAAA  55 166
        PE20 NONE
       PPE31 2040281 .. 2040308 +  -9.2  -3.14211   TAGACATTGGGATAT        CTGGTGAAGTTC ATAA GAGCTTGACCAG         TTGGTGGGCAGAACT  61 254
       PPE32 NONE
      PPE33a 2042353 .. 2042363 +  -2.4  -3.75629   CCGCGCTTTCGAGTG                 CAGC GGC GCAG                 TTTCCGTTCGACATC  52 78
      Mb1840 2043890 .. 2043920 +  -5.3   -3.7108   GCGATCGGGAAGGAC       TCGGCGTCATGCA AACGC TGACTGTCGCCGA       TTTCGCTCTCCGGCT  58 171
        mgtC 2044673 .. 2044694 +  -3.5  -3.25919   GCCCGACTGCCGTTC           AGCGGCGGG TAGA TCCGCCGGG            TATTGATTGACTGCT  47 96
        erg3 NONE
      Mb1845 2048664 .. 2048684 +  -5.3  -3.29704   CAAGCACCCCGTTAG            CGGCCACCA GGT TGATCGCCG            TGTGTTTGCTAGAGC  50 41
      Mb1846 2049743 .. 2049763 +  -7.5  -3.30214   ATCTCGTTGAGCTAT            CTCGGAGAG ATG CCCTTCGAG            TTAGTATCGTCGGTT  58 353
      Mb1847 NONE
      Mb1848 2051674 .. 2051699 + -11.1  -3.12668   TACCCAACAGCCCGC         CGGCACCGCCGG TGC CCG-CGCTGCCG         TTAGGTGTGCCACTC  64 186
        ilvG 2056919 .. 2056934 +  -6.1  -3.30159   TGACGTCCAGCCGGG              CCGTG AACGTG CACGG               TTGTCCACGAATTGC  52 38
       secA2 2059484 .. 2059505 +  -2.1  -3.53444   CAGGCTAGATCCGAT           TGCCCGGCT CCTC AGCCCGCCG            TTTCGGCGCGCATCG  47 162
       pgsA2 NONE
      Mb1854 NONE
      Mb1855 NONE
      Mb1856 NONE
        gcvH NONE
       cfp17 NONE
      Mb1859 2064371 .. 2064381 +  -4.6  -3.12351   CGCACCGAGCGTGAG                 TCGG ACA CCGG                 TTGCATGTGCGGAGG  48 108
      Mb1860 2064965 .. 2064993 +  -8.7  -3.90744   AGGCCGAGCGCGGCG        ACGATGCGCGCCG CGA CGGCGAGCATCCA        TTATTTGCCGGCCAG  71 89
      Mb1861 2065894 .. 2065935 +  -3.7  -2.78816   TCCCCCGCGAACAGA CACAGAATCGCACGCG-GCA GGC TCCTCGGATGCGATTGTGTG TCTGCTCGGCAGTAG  42 49
      Mb1862 2066189 .. 2066211 +  -5.5  -3.87869   CAGGTGAAGACAGAG           GGAGAGGGC CGCTA GTCCTCTGC           TTTGTCAGGAGTTCA  62 34
        gcvB 2069383 .. 2069428 +  -8.3  -2.77899   GACGTGGTCGGGAAA TGTCGCACTCAGTCTGGGGAT AATC GTTTTCGGCCTGAATGCGACA TCCTTCATCCCCCAA  52 354
      Mb1865 2071381 .. 2071392 +  -2.2  -3.04144   TAGGCGACACGGCCG                CG-CG GAT CGACG                TCTTCCAGATAGACG  41 358
      Mb1878 NONE
        ureA NONE
        ureB NONE
        ureC NONE
        ureF NONE
        ureG 2091203 .. 2091223 +  -3.1  -3.29273   TGGGTTCGTAGTCAA            CTGGCCGCC GAT GGAGTCTAG            TGTTCTGGTGGTCGC  46 5
        ureD 2092182 .. 2092207 + -11.1  -2.53715   AATGGCTCACGCTCC         GCCGGGTTGGC GCCG GCCAGTTCGGC          CTTGATCGTGCTGGC  59 350
        modA NONE
        modB NONE
        modC 2097919 .. 2097930 +  -5.8  -2.65808   CGTCCTTGCGTCGCG                CCGT TAAC ACGG                 TAGGTTCTTCGCCAT  46 53
         apa 2099011 .. 2099030 +  -7.8  -3.61398   GCGGCGTCCATGGAG            CGCCGC CGGCCAAC GCGGCG             TTCTTGGCGCCGGCG  62 115
      Mb1892 NONE
        adhA 2101165 .. 2101214 +  -7.1  -3.15544   CGGTTTGCAGCGGGA TCATGACCATCGAGGCGATCACCG CGC CGGAGATCGTCGCG-TAGTGATGG TTCATGAACATCGGC  52 397
      Mb1897 2105914 .. 2105960 +  -7.6  -2.52676   GCGCTAGGCCCAATT GCCCGGCTCCTCCTCGGGCCGT TCC ACGACCCGCATCGTCGCCGGGC TAGGTTCAAGCCATG  50 254
      Mb1898 2107505 .. 2107518 +  -2.3  -3.27475   AATGGTCGCGCAAGC               GACAC TGAC GTGCC                TATTGTCATGAGGAG  45 73
      Mb1899 2109979 .. 2109992 +  -3.7  -3.91488   CCCAGCATGCCGGCA               GCCGC CACC GCGGG                TTGTTTGAGCGCGTT  59 349
      Mb1904 NONE
      Mb1905 NONE
      Mb1906 2115437 .. 2115454 +  -9.1  -3.28712   CACTAGATTGAGACG             CGGCACG CAAA CGTGCTG              TTATCAGCCCAAGAC  63 429
        bfrA NONE
      Mb1908 NONE
      Mb1909 NONE
       glnA3 NONE
      Mb1911 2121127 .. 2121139 +  -3.3  -4.16284   AGCTGAACCGGCGAA                TCCAG CCG CAGGA                TTTCTTCAACCGTAT  59 429
      Mb1919 2128001 .. 2128015 +  -5.6   -4.0371   TCAACCTCCAAGTCA               GCCGGA TAC TCCGCC               TTTGTCTGCAGGCTG  64 401
      Mb1924 2130367 .. 2130392 +  -3.1  -2.99541   CCGGGGCCGGGTTCT         TCCCTCCGG AGCCATAA CCGGTGGGC          GTTTCTCATGATCAT  43 9
      Mb1925 NONE
      Mb1926 2131049 .. 2131061 +  -3.3  -4.15106   CACCCAGCGTTCGAT                AACGG TAG CCGTC                TTTTCCACCTTGGTG  59 135
      Mb1928 2133066 .. 2133094 +  -8.1  -2.70932   TCCAGTCATGTGCTT       CTCCGGC-CCGA TGATCT TCGGCGCCGGCG        TGCTTGGCGGCGCAC  54 12
      Mb1929 2134221 .. 2134234 +  -3.1  -3.64703   AGATCTGCTGGCACC               GC-CAC CCG GTGAGC               TTTGGGTACAGCACC  53 466
      Mb1933 2135636 .. 2135664 +  -5.2  -3.53811   CCGAAAGCCACCAGC        GCCAGCGAGC GGCAACCGA GCTCGTCGGC        TTTCCGCAGGGTAGC  54 178
        cinA 2139474 .. 2139493 +  -2.1  -2.52464   GAAGGTTGAACGCCG            CCAGC AGATTACCGA GCTGG             TAGGTTACGCCGGGG  37 265
      Mb1938 2141138 .. 2141148 +  -6.8  -3.04792   CAACCTCGTCCAAGA                 CAGG CAC CCTG                 TCTTCGGCGTGATGA  51 115
      Mb1939 2141886 .. 2141901 +    -6  -3.48276   TCTCAATCACTGCCG              CCTCGG CAAG CCGTGG               TTGTATGCGGCGACA  55 246
      Mb1948 2150317 .. 2150330 +  -3.7  -3.06133   GCGGATCGATCGTCA               GTGCC ACCA GGCCC                TTACGTGACCCGTTG  44 119
        aceA 2153183 .. 2153211 +  -2.3  -3.53012   TCACCTGCGTCGGCC       CGCGGTC-GCGA CTACCA TCGCCGCCCCCG        TTTACGGCCCGGCAC  47 165
      Mb1955 2164394 .. 2164418 +  -9.1  -3.05844   AGTGACACCACGGTG          GCGTCGCCGAC GAA GGTGGCGTCGC          TGTTCGAGTCGCCGG  57 298
      Mb1957 2166793 .. 2166806 +  -3.7  -3.70902   GGTGGCCATGGCCGA               TGCGC TGGG GCGCC                TTTGGATGTAGCGGG  56 1
        lipD 2168138 .. 2168157 +  -9.2  -3.28712   ATGAGCAGGCGGCCT            CGGGTGCA TAAC TGCTCCCG             TTATGCCGCGAGCGC  63 15
      fadD31 2170652 .. 2170687 +  -2.5  -3.68222   GACGATGGTTGGCGA    TGGGCCGGTGACATC GAAGTA GATTTTGCCGGTCGA     TTGTTCGCCTTGGGG  51 93
      Mb1962 2172178 .. 2172209 +  -7.3  -3.06162   GTAGAGGCCAGCGAG      TTCT-TCGGGCCGG CCCAA CCGGCCCAACGGAA      TCTTGGGCTCCCATA  51 122
         tpx 2175516 .. 2175574 +   -11  -2.73875   CTAGGCTTTCACAAG CCCCG-CGC-GTTCGGCGAGCAGCGCACG ATTT CGAGCGCTGCTC-CCGAAAAGCGCCTCGG TGGTCTTGGCCCGGC  63 37
      Mb1971 2180115 .. 2180137 +  -7.6  -3.16564   CCACCAAGCCCGCCA           CCGCGGTGGT GTA GCCATGGCGG           TTCGTCAGGTCACCG  56 12
      Mb1972 NONE
        ephB NONE
      Mb1974 NONE
       ribA1 NONE
      Mb1976 2186245 .. 2186255 +  -6.8  -3.41053   TGCGTTCGTCAGAAC                 TCCG GCT CGGA                 TTCTCGCTAGTTTGC  57 202
      Mb1980 2189373 .. 2189393 +    -4  -3.53012   GGCGACGGCACCGAT           CCGCGCACCA TGC TGG-GC-CGG           TTTGCCAACCAGCAC  51 411
      Mb1982 2190256 .. 2190267 +  -4.4  -3.64703   AGCTTGTCAGAGGTG                CAGT GAAC ACTG                 TTTCCATGACCAAGA  53 222
      Mb1987 NONE
      Mb1988 2192894 .. 2192906 +  -6.2  -2.78384   TTTAGACGAAAAGGA                CCCC ACCTC GGGG                TCTGATGGCCAGGGG  47 36
      Mb1990 NONE
      Mb1991 NONE
      Mb1992 2195130 .. 2195150 +  -8.2  -3.35597   GGGTTCATTGACAAC            CGGCGGGG GTTCG TTCCGCCG            TGTTTCCGAGGTAGG  60 392
      Mb1996 2196728 .. 2196745 +  -7.7  -3.29144   CCTGGCTAGCACGGA             GGGC-ACC GCC GGTAGCCC             TTCTGGGGAGACTGC  56 413
      yrbE3A 2199751 .. 2199777 +  -7.8  -2.80994   CTAAGCACGCGCGAC         CGGCGGGCTGGG GAG CCCGGTCAGCGG         TCTCATAGCATTGCG  52 37
      Mb2000 2200856 .. 2200868 +  -4.7  -2.56747   CGGTGAACGCATTTC                GCCGC ACA GCAGC                ATGTTCTACTGCCTG  42 209
   PE_PGRS35 2207218 .. 2207233 +  -3.2  -3.20435   CCGTTTGACGCGCTC              GCG-CGG TAG TCGTCGC              TTGCTGGGTAGTTCA  44 407
      Mb2008 2209810 .. 2209822 +  -9.1  -3.00476   TCCGCAAGTTCGCGT                TCGGC CGG GCCGA                TATCTGGTTCAGGGT  60 309
      Mb2009 2210430 .. 2210450 +  -3.1  -2.63631   CTGCCAGGTGGGTCT            AGTGGGTCG TCA CGGCCAACG            TCATCTCGGAGTTGA  39 85
      Mb2010 2211153 .. 2211163 +  -6.8  -3.73775   CCGCGGCCGCCAGTA                 GGTG TAC CACC                 TTTGCTAGAAGTGGC  62 43
      Mb2018 NONE
      Mb2019 2219028 .. 2219042 +  -4.2  -2.53581   GGCGACCGTTAGGCA               GGGTTG AGC CAACCG               TCGGTTGAGCGTCTG  41 180
        ctpF 2221848 .. 2221865 +  -4.1  -3.44229   CCAGAGTTACCAGGT             CGGAACT AGCC AGTTACG              TTGTACTCGTGCGGT  51 81
      Mb2023 NONE
      Mb2024 NONE
       fabG3 2227793 .. 2227813 +  -6.1  -3.55071   TAACAAGGCCGCCGC           CGTCGGCG AGCAGA CGCCG-CG            TTTCCCGGAATATGG  56 460
       otsB1 2234942 .. 2234963 +  -3.5  -3.73783   GATCTCTCCTGGAAA           GGACGGCCG GCCG CGGTCTCCC            TTATTGCGTTGGGTG  54 66
      Mb2032 NONE
      Mb2033 2237839 .. 2237883 +    -7   -3.1364   CGCTTGCAGCGCGGC CGGGTCTACGGCGTCAGCAA GTCGG TTGTTGACGACGATGGCGCG TTCGGTGATTGCCTG  52 277
      Mb2035 2239224 .. 2239240 +  -2.1  -3.31792   TGGATTGCCGATGCA              CCCAAGG CGC CGCTGGG              TTATCGCCCTGCTCG  45 513
      Mb2036 NONE
      Mb2037 2240878 .. 2240900 +  -7.6  -3.49475   CGCTCAAAGGTCGGC           CCGCGCTGTC GGC GACGGTGAGG           TTGTCTGCCGGTCCG  60 299
      Mb2039 NONE
      Mb2040 2244033 .. 2244043 +  -4.6  -3.26471   ACAGGCATCGATTCT                 TGGC GAC GCCG                 TTGCTGTACCGATAG  50 104
      Mb2041 NONE
      Mb2042 2245446 .. 2245474 +  -3.8  -3.93695   TGTTCGTCGCACCAG       TCGTTGGG-GTCG TTGA CGATGCCCGACGC        TTTGTCGGTGGTGAC  59 150
      Mb2058 2264171 .. 2264191 +  -6.1  -3.61398   TTCGTCCCCGGCCGG            CTGAGTGAC GAA GTCGATCAG            TTCTTCCACCCGGCC  57 159
      Mb2060 NONE
      Mb2061 NONE
      Mb2062 2266717 .. 2266729 +  -3.4  -4.08216   ATCGGCGTAATTCCA                GTTC GCCAA GAAC                TTTTGACCCGCCTGA  59 89
        lppI 2276087 .. 2276110 +  -3.7  -2.87931   GCTCGGTCACCACGG          CGGCGGCGT AGCAGA AGGCCGCGG           TGTATCCGACGTCGG  43 274
      Mb2076 2292139 .. 2292163 +  -6.3  -3.53224   CCGAGCGCGAAAGGC          GTCCCTCGATG CCC CAGCGGGCGAC          TTTGACCAGCGCCTC  56 95
      Mb2080 2297731 .. 2297747 + -10.1  -3.06831   CAGCACTTGCGCGCC              GGCTCGC CTG GTGAGCC              TTAGGTACGACTTCG  62 5
      Mb2086 NONE
      Mb2085 2301025 .. 2301067 + -27.3  -2.79302   TACCGCGCGAGCAGA CGCAGAATCGCACTGCGCGG GGTC CCGCGCA-TGCGATTCTGCG TCTGCTCGCCGTACT 100 428
      Mb2089 2305045 .. 2305060 +  -3.9  -3.64703   GAGCCCGGCAAGCAT              CGGCC CGCGGT GGTCG               TTTCCGTGGACGAGC  53 93
        cobG NONE
        cobH NONE
        cobI 2308844 .. 2308855 +  -4.4  -2.67694   CGAGCGCGGCAACCG                TCGA AAAA TCGA                 TCGTGTACTGCTCCT  43 255
        sigC 2311876 .. 2311906 +  -8.3  -2.70932   TACGGGAGCCCGAGC      TCACCGCACAC-CT GCGC GGCGTGCGCGGTGA       TGGTTACCGCGAAGG  52 487
      Mb2104 NONE
      Mb2105 NONE
        lppJ 2320194 .. 2320208 +  -5.6  -3.78953   GATTGCCGCGGTTGT               GCTGGG TGC CGCAGC               TTTAATCGTGGCACT  60 464
      Mb2108 NONE
      Mb2109 NONE
      Mb2110 2324759 .. 2324774 +  -3.2  -3.05596   GGCGGGAGTCGACGC              CTTCCG ATGA TGGAGG               TTCCCTACACCCATC  43 92
      Mb2112 NONE
      Mb2113 2325827 .. 2325837 +  -3.2  -3.21099   CCTAGGTCACCCGTT                 TGGC GGA GCTA                 TTCATCATCGCGACG  44 36
      Mb2114 2326308 .. 2326322 +  -4.2  -3.06831   GTTGATGGATGGTAG               CTGGTG GCC CACGAG               TTGAGTGCGGGTTCG  45 209
        pknJ 2328462 .. 2328484 +  -2.7  -2.53876   ATGACTGCGCTACAT          CAGAATCAGG CTCG CC-GATGCTG           TAGGTTCGGGTGGAG  39 407
      Mb2117 2330544 .. 2330554 +  -6.8  -3.62046   CGTTGTTGCACTTGA                 CGTC TTT GACG                 TTCTTGGCGCCGTAC  58 172
      Mb2126 2341867 .. 2341890 +  -3.8  -3.03441   GGCCGAACGCAACAA          GCC-ACCATCG TTC TGATGGGCGGC          TATTCCCACCTCATG  45 10
        helZ 2345197 .. 2345222 +  -6.7  -3.36289   GCACCCGCGGCGCGA         TCGCGCAGACC TGGT GGTCGGAGCGG          TTCATTGCGGTGCTG  55 100
      Mb2128 2346273 .. 2346308 + -10.4  -2.63234   TCGGCGCCCGACAGC    GCACCGTCAAGCCAGCG CAG CGACGGCTTG-TGGTGC    TCACTTGTGGTGTTC  57 350
        PE22 NONE
       PPE36 2349099 .. 2349112 +  -2.4  -2.99325   TCACCGCTAACCATG               CTGT GTATCA ACAG                ATTTCATTGTCCCGG  41 199
      Mb2137 NONE
      Mb2138 2354955 .. 2354985 +  -2.4  -3.61715   ACTCTTTCCGGTGAC       CAGGGTGCGGAT GTAGACG ATCCGCTCCCCC       TTCTTGCCCGAGATC  48 98
        lppK NONE
      Mb2141 2358308 .. 2358344 +  -9.3  -3.14931   CGTAGCAGCCGCTCA    CATTGCGCCGGGCGTGT TCG GCATGATCGGCGCGCTG    TTCGTAGGAGATCAC  59 467
      Mb2143 2359913 .. 2359938 +  -3.9  -4.13343   GATCCGGACAGCGAA         CACCGGCGT CACGGTAC GCGGCGGTG          TTTTGGGACGTTTGT  61 291
       PPE37 2362923 .. 2362941 +  -4.4  -3.04144   TTCCGGATGGTGCAG             GACGAACG CGT CGGTCGAC             TGTTCGGGATGCAGC  45 58
      Mb2149 2367640 .. 2367653 +  -3.7  -3.55801   GAATCACCCTGAGTG               CCCGG AGCG CCGGC                TTTGCCGGGATTCGT  51 96
       ansP1 NONE
      Mb2152 2370934 .. 2370946 +  -5.5  -3.61398   GGCCGCACACTTGTT                GACCG ACG TGGTC                TTGTTCAACGGCCAA  54 273
      Mb2156 2374327 .. 2374343 + -13.7  -3.59979   CAGCGATTGCGCGCG              TCGGCGC AGC GCGCCGA              TTTCGGCTGCGGCGA  78 313
        lppL 2378985 .. 2379001 +  -3.5  -2.63073   GGGTACGCCTCTATA              CCGACGG CAG CAGGCGG              GTATTGTTGCGCCGC  39 206
        pyrD 2380276 .. 2380298 +  -3.2  -4.14392   CCAGATATGCAGGAC           TCGCGTCCTC GGG GAGGTCGAGC           TTTTCGACCTTCACC  59 110
      Mb2167 2384811 .. 2384845 +  -7.1  -3.53091   CTCGGGGGCTTCCTC    CGGGTAGTCGACGTCGG CTT CCTCCG-CGAC-ACCCG    TTTCCCCAGCCCCAT  58 287
      Mb2192 2411979 .. 2412024 +  -3.3  -3.18023   CCGTCATCCCAAGGA TCGCGAGTGGCAAGGA-CCCG ACGGCG CGGCATGCTGGCCA-TCGCGA TGTTGCTGATGCTGG  44 115
        lppM 2412883 .. 2412899 +  -2.9  -3.56092   GCACGAACGCCTGCT              CGTCG GCCACCG CGGCG              TTTCCCGGGTCCTGG  49 240
       idsA2 NONE
      Mb2196 2416900 .. 2416931 +  -9.4  -3.24245   CCGCGCAAGTGTAGA      GCCTGGTGCGCG-GC CAG GCATGCGCGTTAGGC      TTCCGTTCTGCATCC  61 432
        pknL 2418490 .. 2418502 +  -9.1   -3.9461   CAGCTTGTGGGCGAC                GGCGA TGA TCGCC                TTCTTGTTGGCAGCG  73 341
      Mb2203 2423682 .. 2423698 +  -9.3  -3.36515   GATTTGCACCGGCAC              CGCCCGC GTT GCGGCCG              TCTTTGACACTGGCG  63 88
      Mb2209 NONE
      fadD15 2429049 .. 2429061 +  -7.7  -2.52464   CCGCATCGTCGCCGC                GCAGA AAA TCTGC                TAGCTTGGCGGCCAG  50 79
      Mb2214 2435126 .. 2435147 + -11.5  -3.14132   CGCGCATCCGATCAG           TCCAGCCCG GGGC CGGGCCGGA            TTGGTCAGCGGCCCG  67 362
        ctaE NONE
        qcrC NONE
        qcrA NONE
        qcrB NONE
        asnB 2446122 .. 2446163 + -21.7  -2.78816   CCCTTCGCGAGCAGA CGCGGAATCGCATCG-GCGG GGC CCACACGGTGCGATTCCGCG TCTGCTCGGCGGTGC 100 45
      Mb2226 2448456 .. 2448481 +  -8.3  -3.57144   TCCTAGATGTCTCAT         CGTTGGGTGGGC CCC GCCCACT-AGCG         TTTCAGCCTGCGGAA  65 411
      Mb2229 2450476 .. 2450492 +  -2.1  -2.62396   CGGCGGCGATGTTGG              CTAACGG ACG CCGGAAG              TCATCTCACCCGGTG  38 22
        cobT NONE
        cobS 2452499 .. 2452512 +  -3.1  -4.07568   TCAACCGACGGTGTC               CGATT GGCG GATCG                TTTTGGCCGCGCGGC  58 135
      Mb2232 2454206 .. 2454217 +  -7.2  -4.31433   CACCTCGGTGATCTC                GCCG GCGG CGGC                 TTTCTTCTGCCACTC  76 146
      Mb2235 NONE
        pepB 2459147 .. 2459159 +  -6.2  -2.81738   ATAGCGCATAGGCTT                CCGG CGCGA CCGG                TCTGATCGGCTTCTT  48 140
        dlaT NONE
      Mb2239 2463674 .. 2463726 +  -3.2  -2.79133   CCACCACCCGGCCCG GCTAGGCTTGAC-CCCGTCTGCCCA GCCG TGCGCTGGCGGCCGAGTAGCCTAGC TATCGTGACGGGTTC  40 21
        lipB NONE
        lipA 2465350 .. 2465361 +  -5.8  -3.79071   CGGGCCTTGGCATCC                CGCT AGCC AGCG                 TTTACGTATTCTGGA  60 20
      Mb2242 2466505 .. 2466551 +  -4.8  -3.58343   GCCAGCGAACCCGGT CCGGTGTCCGGCAAGCCCAGCG TCT TGCCGGGATAGTCGGGCGGCGA TTTCGCCGTCATCGG  52 396
       glnA1 2468355 .. 2468395 + -13.3  -3.38046   TTCAGCCGGGTGCCA  CAACCCGCTTGGCAATC ATCTCCC GACCGCCGAGCGGGTTG  TCTTTCACATGCGCC  74 182
        panB NONE
      Mb2250 2479687 .. 2479707 + -14.7  -3.69338   CTCAAGCGCCTGCGC            GGCCGCACT TTC GGTGCGGCC            TTCTTGGCCTTGCTT  88 192
      Mb2251 2480376 .. 2480414 +  -3.6  -2.78384   AAACTGGGCCGGGAG   GCGCCCTGGCCAGACAGC CTT GATGACTGGTTGGCGAGC   TGTCATGCCGCCGGC  40 3
      Mb2252 2481196 .. 2481210 +    -7  -2.78463   GGGCCAGGGCTCTGG               CGGCGG TCA CCGCGG               TGTCGTAAGCCCGCT  48 441
      Mb2257 NONE
        ptpA NONE
      Mb2259 2488059 .. 2488080 +  -2.9  -4.07568   CGCCCACAGCAGCGG           CACCACCTGG GCG TC-GGCGGTG           TTTTCGGCCACCGAC  59 484
      Mb2261 2489630 .. 2489642 +  -9.1  -2.98823   CCGACGTCATTGGCC                GCACC GGC GGTGC                TGTCTGTCGCGCCGC  60 251
        aceE 2494397 .. 2494411 +  -4.2  -3.55548   CCGGGGCCTAACGCC               GGCG AGCCGAC CGCC               TTTGGCCGAATCTTC  53 30
      Mb2266 2495914 .. 2495938 +    -3  -3.20723   CGCGCAAAACCGTCT         TCACAGTGTTCT CTT AGA-CAC-GTGA         TTGCGTTGCTCGCAC  44 243
        fabD NONE
        acpM NONE
        kasA 2498491 .. 2498506 +  -4.6  -3.14132   GCGGCCACAATGTGG              CGCTTG CCTT CGGGCG               TTACTGAAGCACGAC  48 3
        kasB NONE
       accD6 NONE
      Mb2272 2502251 .. 2502292 + -34.7  -2.79183   CCGCTGGTGAGCAGA CGCAGAGTCGCACTGCGCC GGCC GGCGCAGTGCGACTCTGCG  TCTGCTCGCGCTCAA 100 41
      Mb2275 NONE
      Mb2276 NONE
      Mb2277 2507868 .. 2507878 +  -6.8  -4.82901   AACGCAAACCGAACA                 CAGC CCA GCTG                 TTTTTGTGGGGCCGG  84 344
       adhE2 NONE
      Mb2284 2512972 .. 2513001 +  -2.7  -3.29263   CGTGTCGGTGTACAA       GCACCGCGCGG-TC CAT GAGCCGAGCGCTAC       TTATCCGCGCAATCT  45 76
      Mb2286 2515731 .. 2515747 +  -7.9  -3.20616   GCCGGAGTGATGACA              TCGGTGG TCA CCGCCGG              TTGCGTATTCGTCGT  54 208
      Mb2288 2518980 .. 2519018 +  -7.3  -3.06261   CACCGATCCAGGTAA  GTGGCG-GCCAAGGACGG TCAA CCGGTCTAGGCTCGCCAG   TATTACCCCTTCAAG  54 122
      cyp124 2520442 .. 2520469 +    -9  -4.18197   CCACCCACTGGCGGA        CCGGTAGGCACC GATC GGTGCCGGCCTG         TTTTGGGTAGCGGAT  79 123
        lppN 2524161 .. 2524191 + -16.8  -3.65522   CGGTCAGTTGCTCAC       CGGGTCGGCCCGTC GCT GACCGGACGACCCG       TTGTTCGGGTGCGTG  91 7
      Mb2294 2524575 .. 2524599 +  -2.8  -3.27475   TCGAACCTGAGGCGA         TCTTCGGCTAG TCCT CT-GCCGGCGA          TGTTCTCATAACGAC  46 15
      Mb2295 NONE
      Mb2296 2525399 .. 2525440 + -23.9  -2.78596   AGCGCGGCGAACAGA CGCAAAAGCCCCCG-CACGC ACG GAGTGTCGGGGGCTTTTGCG TCTACTCGCCAAATG 100 39
      Mb2298 NONE
      cyp121 2527964 .. 2527983 +  -4.2  -2.57931   AACAATTTCGACCTT            GCACCGGCC GAA GGC-GCTGC            CTTCTACCGAATAAA  41 96
      Mb2301 2530664 .. 2530692 +  -2.4  -3.72027   TTCCCCGCATCTGTC       CGGTCAGTCCGATG CAG CGTCGGTC--ACCG       TTATTCATCCGGCGT  52 154
        pitB 2532478 .. 2532505 + -19.2  -3.31792   CGAGCAGTCGCTAAA        GCCCCCGACACGC CGT GCGTG-CGGGGGC        TTATGCGACTGCTCG  93 76
      Mb2304 NONE
        lipM NONE
      Mb2306 2536593 .. 2536607 +  -6.4  -3.15544   AACATCGGCTGGTGA               CTTCGG TCG CTGAAG               TTCGTAGACGTGCGG  51 212
        yjcE NONE
      Mb2310 NONE
         cdh 2540146 .. 2540157 +  -7.2  -2.61255   TTTGCTAGTGTCGGA                GCGG CAAT CCGC                 CTATATTTCTCCTCG  51 118
       lppOa NONE
       lppOb NONE
        sseB 2541789 .. 2541812 + -11.6  -2.82516   GGACGCCGTGTGCAT          CGGCGACCGC CTGC GCGGCTGCCG           TCTCCTGGTCAACCG  63 193
      Mb2316 2544228 .. 2544252 + -13.6  -3.05384   TCAGTGCCCAGCCAA         TGCGGCCGACC CCGC GG-CGGCCGCA          TTCGGTAGACAAAGG  75 109
      Mb2317 2544982 .. 2544995 +  -4.5  -3.76125   AGCTGCGGCGTCCAC               TTGGC CTAC GCCGA                TTTCGCTTAACCTCG  56 2
      Mb2318 NONE
      Mb2319 2546546 .. 2546560 +    -5  -3.85698   GACAAGCTGCCCACA               TTCGGT GAC ACTGAA               TTTCTGCAGCAAAAG  60 86
      Mb2320 2547898 .. 2547911 +  -3.7  -2.78384   GAAGCCCGGTAGATG               CGCGC GAGC GCGGG                TGTCATCCCGAAGGC  41 275
        cut2 2551316 .. 2551336 +  -3.1  -3.64703   AGCCACCTAGCCCGT            GCGCGAGTC TTT GCTTCACGC            TTTCGCTAACCGACA  51 39
      Mb2324 NONE
      Mb2327 NONE
      Mb2328 NONE
      Mb2329 NONE
      Mb2334 2559088 .. 2559102 +  -3.5  -3.30741   GCACCAATATGAGAA              GGCACC GGAA GG-GCC               TTGGTGGTTGTCGGT  46 383
      Mb2336 2560990 .. 2561009 +  -3.4  -3.14564   CCACGAGCACGACCG            CGTCGAGC TGCC GCGCGAGG             TTCATCAGGCGCTAA  44 88
      Mb2337 2561398 .. 2561428 +  -6.9  -4.30911   CTGCATGCTCGACAC      GTCGCTGCTG-TGGT CAA GCCGGCAGC-GCGAC      TTTCTGTTGTCGTTG  73 49
      Mb2338 NONE
      Mb2339 2562363 .. 2562383 +  -8.2   -3.0497   TGAATCAAGTAGCGG            CGACGGTG GTCGA CACCGACG            TCTTCAGCCTGATCT  57 38
        uspA NONE
        uspB NONE
        uspC 2569738 .. 2569763 +  -5.3  -2.78463   CCCACTTCGGGCGGA         TACATGGTCCG GCCG CGGACCGCGAA          TGTGATCACCCGCAT  45 328
      Mb2351 2574451 .. 2574464 +  -5.2  -2.87132   CTCGCGCCGCCAACC               CGCG AAACGG CGCG                TCTGTACACCGACAC  46 101
      Mb2354 2578157 .. 2578171 +  -5.6  -3.29144   GGAATCGCTTGGCGG               CTCCTG CTG CTGGAG               TTGTCCGGACCATCC  52 108
        PE23 2579712 .. 2579744 +  -2.7  -3.23853   ACGCATCGGTCCCAC     TGCCGGTGC-TGAG GTAGGA CTCACGCAGCGCCA      TATTGATTCCGACCC  46 263
      Mb2358 NONE
      Mb2359 NONE
         mez 2584395 .. 2584407 +  -2.6  -3.57144   GCCTCTCGCTTAGCG                TCGC TGCCC GCGG                TTTGCACGTCACGCG  48 71
       cysK1 NONE
        cysE 2588194 .. 2588209 +  -4.6  -3.85698   GGGTTGCGGATACGA              CCGCTT TGCG ACGCGG               TTTGTCCAACGCAGG  60 202
      Mb2364 2589465 .. 2589479 +    -2  -3.12351   AACAGCTTGGAGCTT               TTACGC GAA GCGGGA               TTCACTATCCGAACC  43 89
      mmpL9a 2594781 .. 2594795 +  -5.7  -3.14051   ATTGAACGATCGTCG               CGATG TCTGT CATCG               TCTTGCTGGCCGTCG  51 36
      mmpL9b 2595183 .. 2595213 +  -9.7  -3.14931   ACCGGGGTTGATATG      CACTTC-GGTGCCG TGAT CGGCGCCCGGGGTG       TTCGTCGACCATGCG  61 30
        lppQ NONE
      Mb2371 2598171 .. 2598214 +  -3.6  -2.77701   CCTGCTCTAACAGGC TGCGCCGATAGGCCTCCATGG CGA CCA-GGTCGCCGAACAGCGCG TGGTATTCGTCGCCT  41 70
      Mb2374 2603501 .. 2603516 +  -6.8  -3.57883   CAGGCCCAGCTGGAG              CCGACG GCGC TGTCGG               TTTGCGCCATGTTGT  59 126
      Mb2379 NONE
        furB 2610364 .. 2610380 +  -2.1  -3.37071   ACGCGGGCCGACCAG              AGCTTCG CCG CGCAGCC              TTCTCGCTGACCTTT  46 276
       amiA2 2613855 .. 2613865 +  -4.6  -3.60296   AGCTAAAACCCCAGT                 CGGC CAA GCTG                 TTTGGGGTCGCGCTG  55 35
   PE_PGRS40 2619995 .. 2620005 +  -4.6  -3.23216   GTGGCGCTCTTTGGC                 TGGG TCG CCCG                 TTGATGGTGATGGGG  48 11
      Mb2396 2623650 .. 2623683 +  -8.7  -3.05816   AGGCGGGCGGCGTAG     CTGAACAGCGGGCTG AAGC CGGCCCGCCAATCAG      TTCCCTGCGGCCTGC  57 22
        mbtA 2645747 .. 2645767 +  -4.6  -3.05384   GTTGCATGACCGACG            GTGTTCCG GCCCG CGGGTCAC            TTCGATCACGCGGCG  47 68
        mbtJ 2647179 .. 2647192 +  -2.3  -3.27619   AAGAGCGCACTGAAA               TGGCG TGCT CGACA                ATTTCTTTGGAGTTT  44 484
      Mb2408 NONE
        nirA NONE
        cysH NONE
      Mb2414 NONE
        ggtB 2658072 .. 2658083 +  -7.2  -4.08164   CCGATAATTTTGCCG                GCCC TCTC GGGC                 TTTGTCTGCGGTTTT  70 85
      Mb2416 NONE
      Mb2417 2660157 .. 2660172 +  -4.6  -4.08064   GGGTAACCGCATTGC              GCCCGA GGGG TCCGGC               TTTTCACAGCAACTT  63 35
   PE_PGRS41 2661982 .. 2661992 +  -3.2  -3.57561   CGGCCTCTGGATCAC                 GTCG ATG TGAC                 TTTGACCCGTTCCAC  51 54
      Mb2423 NONE
      Mb2425 2668547 .. 2668588 + -19.7  -2.78384   CCGATGCCGAGCAGA CGCAAAATCGCCCAAATTCG GGC CGAAAT-GGGCGATTTTGCG TCTGCTCGGCAAGCG  90 46
      Mb2428 2672244 .. 2672254 +  -2.4  -4.38712   ACACTGATCTTGTCG                 ACCG TGT CGGA                 TTTTGTACAGGTGGC  65 362
      Mb2430 2674067 .. 2674114 +  -9.7  -2.71712   GTGAATCGCTGACAC CGTGGACGGC-GCCCAGCCGCGG CTGT TCGCGGTGGTGCAGCCGACC-CG ATTTCACGGAAACAC  57 484
        PE24 2674992 .. 2675007 +  -2.5  -3.61715   AGTGCACGAAGTCCT              GGCAG ACGCCC TTGCC               TTGTTCCAGCGCATC  49 97
        rpsT 2678686 .. 2678699 +  -2.3  -3.85698   CGCGACCACCGCCGA               GCCTG CTTC TGGGC                TTTCTGCACCCGCCA  54 192
      Mb2445 NONE
      Mb2446 2689135 .. 2689147 +  -9.1   -3.9461   CAGCTTGTGGGCGAC                GGCGA TGA TCGCC                TTCTTGTTGGCAGCG  73 332
        ahpC NONE
        ahpD 2695486 .. 2695505 +  -6.4  -2.87931   TGGCCACAATCGAGG            CACTAAGC CCAA GCTAAGTG             TCTGTACGCGATGAC  50 9
        rbsK 2702525 .. 2702557 + -10.6  -3.29144   TCGCCCTGATCGTGA     CGGTGGT-CGCTGCG GTGC TGCAGCGGACCAACG      TTGTCCAACCGCTGA  66 243
      Mb2463 2703166 .. 2703177 +  -3.6  -3.53012   GCCAATGAATAGGAC                GGGC GTTC GCTC                 TTTGGGAAGCCGGGC  51 233
      Mb2465 2705481 .. 2705521 +  -8.2  -2.57132   GCCGCCGCAAAACCG GCCGGACACCGC-GGTG ATACCCGC CGCCAGCAGTGACCGGC  GTTGTCGCACCACAG  52 356
        dctA 2710421 .. 2710441 +  -8.9  -3.16668   TGCATCCTCCTCGTC            GACGTCGGC ATC GGCGGCGTC            TTCGTCGGAGTCTTC  58 99
      Mb2478 2721278 .. 2721293 +  -3.9  -2.86124   CGCAGTGCATCCGAA              GCGTC GACCAG GGCGC               TCATCTTTCGCTCGC  43 480
        mmuM 2728870 .. 2728884 +  -7.8  -3.08173   GAAAATTGCCTCTAC               TGCCTC ATC GAGGCG               TTACCTAGGGTTAGT  54 45
      Mb2486 2730683 .. 2730701 +  -4.5  -3.53091   CCACGGCCGCACCAC             CCGCC CATGGCTCA GGCGG             TTTGCGCGGAGAGCT  51 165
        lipP 2735176 .. 2735191 +  -4.6  -2.73875   AGACCATGGTCATGT              TCGGGG CGCA CCACGA               TGATCTTGCCGCGGC  43 199
        pepN 2739742 .. 2739753 +  -7.2  -2.98823   ACGGCTAGCCCTCAC                CGCG AGGG CGCG                 TGTCTGTACAACGAC  54 33
        glbO NONE
        aglA 2743413 .. 2743433 + -13.3  -2.82635   TAAGCGCATACGCAT            CCTAGGCGG GCA CCGTCTAGG            TATGATGATGCGGAT  68 71
      Mb2499 NONE
      Mb2500 2744571 .. 2744594 +  -5.2  -3.86897   GCGATATCCGGACCC          GGATCAGCTC GTCG GCGCTGATCG           TTTCTGCGGACTGGG  60 149
      echA14 2762079 .. 2762125 + -15.7  -3.05384   CCGGCCCCCGACTCC GGCAGGCCCGACGGCGCCCAGC GCTA GCCGGGCGC-GCCGGCCATGCC TTCGGTGCCGGAAAC  81 182
      Mb2519 NONE
      Mb2520 2774824 .. 2774853 +  -2.1  -2.56914   TGACGCGGTGCGGAA       TTAG-TGAGGACGC TAA GCCTCCCCAGCTGA       TGCGTTGATGCGCTA  38 22
      Mb2521 NONE
      Mb2522 2775696 .. 2775717 +  -7.9  -3.14132   TGCGACAACCTCGCC           GCCGACGACC ACC GGGCG-CGGC           TTGATCGCCCCCAGA  54 189
      Mb2534 NONE
      Mb2535 2790409 .. 2790430 +  -2.9  -3.53811   CGGCGATGATGGCGG           CCAGTGATC CGAC GATGACCGG            TTTGGACCCGATCCG  49 378
      Mb2537 2792506 .. 2792521 +  -6.8  -3.57971   CCTGGGCCGGGGCCT              CTTGCG CCGG CGCGAG               TTTGGCGCTCAGTAT  58 250
         orn 2794747 .. 2794759 +  -4.7  -3.83026   GCGGCAGGGTGTTTA                TGGCC CTG GGCCC                TTTGCTGTCCCCGCC  60 171
      Mb2541 2796917 .. 2796928 +  -2.2  -3.05384   TTGACCGAATGAATC                GC-CG CGA CGAGC                TTGGCTAAGCCACAA  41 205
      Mb2542 2797737 .. 2797761 +  -3.6  -4.28254   CGGCACGCCAAGAGC         GTCGCAGACATC GGG GATG-C-GCGGC         TTTTCGATATTGCCG  65 382
        PE26 2804183 .. 2804200 +  -3.4  -3.35679   CGGTAACTCCGGGTT             GGTCAG CGATTC CTGATC              TTGTGGATGACCACG  46 148
         bcp 2805444 .. 2805464 +  -6.7  -3.62275   TCGCCCAGAGCCGCT            GCGGCACCG AGC CCGTGCCGA            TTTCCGATACTCCGT  58 515
      Mb2555 NONE
      Mb2556 2818674 .. 2818688 +  -2.1  -3.14132   GAGTTCGATCCGGGC               GTTGA TCCGC TCAGC               TTCCTGGCGGGCACC  42 186
      Mb2558 2821164 .. 2821181 +  -6.9  -2.70932   AAGGCGATGAGATGG             CAGTCGG TGAC CCGACGG              TGGTTGGACACCGCA  48 126
      Mb2565 2828333 .. 2828359 + -10.2  -3.18681   ACGGCGGGCTCGCGC        CGGC-CCAACC GGCCCA GGTTGGGGCCG         TTGATCACGTTCACG  62 417
      Mb2570 2831913 .. 2831961 + -13.8  -2.76492   AAGACCAGCTGGAGG CCAACC-GGCGGGCGGTGCTGGAC GCT GTC-AGCGACGCCCGCCGGGACGG GTTTGCCGTCGGTGA  72 307
      Mb2571 NONE
        lppA NONE
        lprR NONE
        lppB NONE
      Mb2575 NONE
      Mb2576 2836035 .. 2836046 +  -4.4   -2.8511   ACCGCTGATAGGCGC                CATC ACTG GATG                 TATGGTGATGTCATG  44 40
      Mb2577 NONE
      Mb2578 2837162 .. 2837178 + -10.1   -2.8092   CGTCGGATAAGCAGG              GCTGAGC GGG GCTCGGC              TCTACTCGGGTCTTA  60 497
      Mb2587 2845213 .. 2845250 + -17.8  -2.80816   ATCAACCCGCCGGCG   GCAGTACCGGCCCGAGC CCGAC GCT-GGGCCGGCACTGC   TGTCGTGCGTCGAGC  86 40
      Mb2588 2846296 .. 2846311 + -10.4  -3.76952   CATCGCCGCGGCCAA              CGCCGT GGTG ACGGCG               TTTGACTTCGGTGCG  74 328
      Mb2590 2848520 .. 2848546 +  -7.8  -3.86346   TCGGCACCCGCCGAC         GCCGGCTGGCCG TCT TGGCCCGCTGGA         TTTGTCACGCGCTCA  68 41
      Mb2591 2849711 .. 2849744 +  -2.4  -4.64657   CATGATCATTTGATT     GGGT-CCACGGAAGC AGGTA GCTTCCGTCGCATGC     TTTTTGCGGCTTTGC  68 138
      Mb2592 NONE
        glnQ NONE
      Mb2594 NONE
      Mb2595 NONE
      Mb2596 NONE
      Mb2597 2859952 .. 2859970 +  -4.5  -3.28712   CACCTCGTCGACGAC             GGTGTGG ATGAA CCGCATC             TTCTCCAGCACAGCG  49 79
      Mb2600 2862474 .. 2862492 +    -8  -2.75382   TGTCGACGCGGTTGC             GCGGGCGG CGG CCGCGTGC             TCGTTCGCTGCCGTC  51 149
      Mb2603 NONE
      Mb2604 2866755 .. 2866771 +  -4.3  -3.53811   GCTGCGCAGCAGAGT              TAGGCTG GAT CGGCCGA              TTTCGGGAGCGTGCG  53 23
      Mb2605 2868052 .. 2868092 +  -4.6  -2.69151   CGCGGCTCCGGCAAA CGTCACCAGCGCGACGGCGC TTG GCACTGT-GCGCACG-GACG TCATATCTAAAACGC  43 409
      Mb2607 NONE
      Mb2608 2870263 .. 2870280 +  -9.1  -3.28712   CAGTTGGTCAAGGTG             CTCGCCG GAGT CGGTGAG              TTGTGGCAGCACCGG  61 333
        dhaA 2872422 .. 2872436 +    -7  -3.53224   GCCGGAACGAGCGGC               CGCGCG CAT CGCGCC               TTTGAGCCCGCGATC  58 458
        ppiB 2875483 .. 2875499 + -12.3  -2.52464   ACAGCAGCCGGTGCC              GGTCGAG TGC CTCGACC              TGGATTGCCACCAGA  63 320
        gabT 2885219 .. 2885231 +  -2.7  -3.38514   CGATCAGCAGCAGGC                TTGCA TTG TGTAA                TATATTTACTTTAGC  45 87
       fadD9 2888933 .. 2888943 +  -5.4  -3.17051   ACCCCGACGGAGGCC                 CTCT GAA AGAG                 TCTTGATCATCAGGG  48 133
   PE_PGRS44 2891024 .. 2891053 +  -2.8  -3.53091   ACAACCGGTTGGCGA       TC-CGCGGCGTTC CCCGA GAACGGCGGGCGA       TTTCGGCGCCGGCGT  49 410
      Mb2626 NONE
      Mb2627 2893696 .. 2893714 +  -3.7  -3.28924   GACCTGCCGGGTTCC             CGGCCGG ACAAC TCGCCCG             TTGTGACCCCCGGTC  48 126
      Mb2628 NONE
      Mb2629 NONE
      Mb2630 2895446 .. 2895458 +  -9.1  -2.60161   CCCGATCCTGCATGG                GGTGG TGG CCACC                GTCTTGTACTTCCTA  56 106
      Mb2631 NONE
        speE NONE
      Mb2633 NONE
      Mb2634 2898570 .. 2898580 +  -4.6  -4.17762   CCAGCACATCGTCTT                 CGGT CAA GCCG                 TTCTTTTCCAGGGTC  66 354
        pdxH 2902498 .. 2902515 +  -2.6  -4.07568   AACCGAGAAAGTACA             CAGCGA TGAATT TCGCCG              TTTTGCCGCCGGAGG  57 194
       PPE42 2904288 .. 2904305 +  -4.8  -2.59431   GATGGGCTGAGGAAC             GCCG-GC ATCGC GCGCGGC             TCCGTTGTCCAGCGC  43 68
      Mb2647 2911039 .. 2911072 + -12.4  -3.14132   CCAGGTCTGGATTTC     CGGCGCCGGCCGGCT CCGTT AGCCG-TCGGCTCCG     TTGGTGCCGGCCAGG  70 4
      Mb2649 2913392 .. 2913404 +  -9.1  -2.78384   ACCAGCAAACCGAAG                TCGCG CAG CGCGA                TGTCGTAGAAACCGG  55 121
      Mb2651 2914822 .. 2914855 +  -3.8  -3.09749   GCTCGTGGGTGTGAC     CACCGTGGATGGTGT GGGCA GC-CCGTCCGCTGTG     TGTCTGTTGCGCCTC  45 270
      Mb2655 NONE
      TB31.7 2918249 .. 2918264 +  -4.6  -3.01712   CGCTTGCCGCAACTT              CGCTTC CCGG GCAGCG               TATTCCAGCACGGCC  45 325
      Mb2661 2922884 .. 2922936 +  -2.1  -3.78022   GCCGTTGCGGTCTAA G-CA-CCACCTAA-CGGT-GTCGTCCC GAA GGGACGATTGCCGATCCGGTGGATGAC TTTGGTCCCTATGCC  52 26
      Mb2662 NONE
      Mb2663 2924963 .. 2924983 +  -5.3  -3.05963   TCGAACAAGAGGGCG            CGATGCGGG TGC CCGGGATCG            TGTTCGCGTCCAGGT  47 93
      Mb2664 2926803 .. 2926817 +  -4.2  -2.94679   TGACAACCGCTAGAT               GGCCTT CAG GAGGTC               TGCTTTGCCCTTGGT  44 496
      Mb2668 NONE
      Mb2669 2930907 .. 2930925 +  -2.3  -3.18274   CTGGCAAACGCTGGG            GCGACCCG TCAC CGCG-CGC             TTGGGTTCGGGTCGA  43 80
        dedA 2931834 .. 2931849 +  -3.9  -2.52464   GCGGGGCATCCGCCG              CGGTG GCTGTA CGCCG               TCGATTAGGAGCGCA  41 155
      Mb2671 2932371 .. 2932412 +  -3.6  -2.57013   CGCTAGGGCCGATCG CACCGC-CGCGCGAC-GATG TTCG CGTCAGGCGCGCATGCGGTA TCGCTTGCCTTGCAA  39 83
        cadI 2933972 .. 2933991 +  -4.4  -3.00498   GCTTGCGGACCTGAT            TCGATATT TGTC AATATTGA             TGTATGTCGAATCTG  45 138
      Mb2675 NONE
        arsC 2935950 .. 2935960 +  -2.4  -4.02022   CGGCGGCTAGGCACC                 AGCG GAT CGCA                 TTTGTACTGGTTAGA  57 107
      Mb2680 2938282 .. 2938294 +  -3.3  -3.90744   CGAGTAGCCGCCAGT                GGGCT GTA AGCCA                TTCTTTACGGCAGCC  56 73
      Mb2681 NONE
      Mb2682 2938986 .. 2939025 + -12.2   -3.7795   AAATCCCCAGACCCC  TACACACAGCGACACGGCG ACC CGCCGTCTC-CTGAGTGTG  TTTGCTAAAATTTCG  78 180
      Mb2684 NONE
      Mb2685 NONE
       clpX' NONE
      Mb2687 NONE
      Mb2688 2942630 .. 2942657 +  -4.1  -3.27022   CGGACCCTCGATCCT        CACCGTGGTGA AAATGC TTGCCAGGGTG         TTGATCTCGCGTAGA  48 423
        ribD NONE
      Mb2691 NONE
      Mb2692 NONE
      Mb2693 2948017 .. 2948030 +  -5.2  -3.14132   ATTCGAACATGTACA               GCCG TGCACC CGGC                TTGCTGGCCCGGCGC  49 392
      echA15 2952507 .. 2952533 +  -2.3  -2.89564   GCGCCTGTGCACACG        TGTCGGCGGATA GGTC TA-CCGTCGAAA         TCTGTGACCTCCGCC  40 53
      Mb2699 NONE
      Mb2700 2955080 .. 2955102 +  -2.6  -2.71364   TCGGTGCGAACGCGC           CGATGGCC ACCAACA GGACGTCG           TGGTTCAAACCATCG  38 414
      Mb2702 NONE
        arsA 2958606 .. 2958640 +  -2.9  -3.13522   GCCTACGAGAAGATT    CGGAGGATGGCCGATGA GCA TCATCG-CCATCA-CGG    TGTTCGTAGCCGGCT  44 92
       arsB1 NONE
        ceoB NONE
        ceoC 2967510 .. 2967526 +  -3.6  -3.55444   CCAACCCGTCTTATC              GGCGTC GTAGA GGTGCC              TTTGGACGATGAACC  51 213
      Mb2714 2969249 .. 2969266 +  -6.2  -3.85698   CTCTCGCCGAGGTCT             CGGGCG CTTGAT CGCCTG              TTTGTCCGACGGCGG  62 15
      Mb2717 2971740 .. 2971755 +  -2.5  -4.65895   TTGCACCTTGTACGC              GGC-CC TAAAC GGTGCC              TTTTTGGGTGCGAAC  68 471
      Mb2719 2972511 .. 2972523 +  -6.9  -3.09015   GGCTCAGTCCGGGAT                CGGCT CTA GGCCG                TTGAATCGCTGTAGC  51 47
        ppgK 2974297 .. 2974308 +  -7.2  -2.82516   GACGCACTGAAACTT                GCCC GCTC GGGC                 TGTACTCGTGCGCAG  52 31
        sigA NONE
      Mb2723 2977019 .. 2977061 +  -4.7  -4.30995   TGCGACCGCTGTGGC GCTGCAGCTCGGGTGCGC-GC CAA GCTGCCCTCCGGAGCCG-AGC TTCTTTTCTGCCAGC  69 522
      Mb2726 2978371 .. 2978398 + -14.8  -2.55722   GTGTCGCTGCCGGTC        CCGTCGTCGACG CGTT CGTCGGCGTCGG         TACGTTCAATCGTCT  71 213
      Mb2728 2978933 .. 2978944 +  -7.2  -2.57564   TTAGCCGTCTGTTGG                CCGG CGTT CCGG                 GTTGTCGGCCACTGG  51 37
        sigB 2980097 .. 2980154 + -17.1  -4.09685   GAGCCAGGTAGCAGA CGGTATGCCCGCCGCGCCA--GCGGCGG GCATA CCGCTGCGGTGGGGCGGCGGGCA-ACCA TTTTCGCAGCTGGCC 100 54
        ideR 2981359 .. 2981409 +  -5.6  -3.29471   ATTTTCCACATCCTG GCGGCTGCAGCCGACCGAATCAGCAC GGT GTGC-GAT-CTCTCGG-T-CAGCCGC TTGGTGTCCTAGCGC  51 491
        sthA 2983607 .. 2983622 +    -9  -3.14404   TGTGCAGCACAGCGG              CAGCCA GGGT TGGCTG               TTCAATCATTGCTGT  61 149
      Mb2733 NONE
      Mb2734 NONE
      Mb2735 2986618 .. 2986628 +  -2.4  -4.13767   TAGGAACGGTCAAGG                 GCGG TCA CCTC                 TTTTGCGGTCGGGGC  58 149
        lexA 2989606 .. 2989618 +  -9.1  -3.17051   TGTCGGCGTGGTGTC                CACCG CAT CGGTG                TCTTCCTCCTCGACC  59 497
      Mb2741 NONE
      Mb2742 2993225 .. 2993238 +  -3.8  -4.13767   TGAACCCCATCCCCT               CCTG GCCGAG CAGG                TTTTCGGCTGGAACC  61 512
      Mb2749 NONE
      Mb2750 3001019 .. 3001057 +    -8  -3.58343   GACGCCCCTAACGGT  CGG-TGCCGCGGTCGGG CGTTGT CCCGGCCTCGGAGTCCG   TTTGCACGTGGTCCA  62 30
      Mb2753 3004588 .. 3004607 +  -9.2  -2.91681   CAGGCGCAGTTAGAT            GGTGGCGC CATC GCGCTGCC             TGTATCCGCTTCCAA  58 302
      Mb2757 3008409 .. 3008423 +  -4.2  -3.56643   CCGCCGGAGGCAAGT               GCGG CGATTGC CCGC               TTTGACGAATGTGCA  53 6
      Mb2760 3010517 .. 3010535 +  -2.3  -3.59262   GCGATTTTGGGCCGA             CACGACG GGCTG TGGCGTG             TTTGGAGGTCTCAGA  49 224
   PE_PGRS47 3012472 .. 3012482 +  -2.4  -4.11216   TCGTATCCGGTTCTG                 GGCC TGC GGCA                 TTTTCGAGGTACAGC  58 455
      Mb2768 3016374 .. 3016415 + -24.1  -2.78463   AGCCCGGCGAGCAGA CGCAAAATCGCCTCATTTCG GCA CGAAATG-GGCGATTTTGCG TCTGCTCGGCGGGCT 100 39
      Mb2770 NONE
      Mb2771 NONE
      Mb2772 3021594 .. 3021608 +  -2.7  -3.28712   ACCGGCATCACGTTG               CGCGG CCGCA CCCCG               TTGTAGAGGAACAGC  46 517
      Mb2787 3031960 .. 3032005 + -22.1  -2.71011   TAGCCCCGCCAAGCA GACGCAGAATCGCATTAATCG CGCC CGGTTTGTGCGATTCTGCGTC TGCTTGGCAGCACCT 100 38
      Mb2797 3040242 .. 3040254 +  -4.7  -3.23853   TCGCTCGTAATGCAG                CGGCG CGT CGGCG                TGTTGATTGCGGGCC  49 323
        alda NONE
        aldb 3044538 .. 3044560 +  -6.8  -3.05844   AAGGGAAGCGATGAT           GTCGGCCGCG GGT CCCGGCCGGG           TCTTCCGGTGCGCCG  51 79
      Mb2810 3053493 .. 3053505 +  -4.1  -3.30124   CCGTCACGCCGGTAT                CTAGA CTC TCTGG                TTGTGAGGGCTGACG  48 95
        sirR 3054230 .. 3054240 +  -3.2  -4.11394   AACGTGGCTGCGATT                 TTCG GCA CGGA                 TTTTCGCAGTCCGGT  61 61
      Mb2822 NONE
      Mb2823 3067081 .. 3067093 +  -9.1  -2.78463   GGCGCATCACCGACT                CCGTC GCC GACGG                TCTGCTCCCACGCGT  57 489
      Mb2826 3069216 .. 3069259 +  -9.5  -3.32844   CCCGGCACTACGGCG C-CCGCGCCCTGGTCGTCGA CGCCA TCGACGACCGCGCCGCCGAG TTCTACGGTCACCAC  63 400
      Mb2828 NONE
      Mb2829 3070200 .. 3070210 +  -4.6  -2.62184   GGATAAGACCAAGAT                 CCTG GAT CGGG                 TGGTGTCCACCACCG  43 214
      Mb2830 3071459 .. 3071472 +  -4.5  -3.61178   CTGTTGCGAATCCTG               TTGGG CCGC CCCAG                TTTAAAGTGGATGAG  53 120
      Mb2831 3071876 .. 3071920 +  -8.5  -3.05963   TGACACCAACTATTG CCAGCACCAGGCGC-CTACCG TGCAT CGGGAGCGCGGCCGG-GCTGG TATTCGCGTGGGACT  57 46
      Mb2832 3072624 .. 3072670 + -17.3  -2.91681   AGGTCATTGGTAGGC GACGGCCCTCCCGTCGT-CTCT TGCC GGAGTGCTACGGGAGGGCCGCC TGTGTGCGCTTGGAG  87 378
      Mb2834 NONE
      Mb2835 NONE
      Mb2836 NONE
      Mb2837 3075615 .. 3075643 + -18.9  -2.83403   ACCCCGAACACCACC        GACCCCGCCGG ACATCTC CCGGCGGGGTC        ATTTCATGACCAAAC  91 54
      echA16 3094795 .. 3094827 + -13.3  -3.05384   ACACGATGCGCGGTG      CGCGTGACGACCAGC CCC GCTGGTCGACCGGCG      TTGCGTAGACGAAGG  70 229
      Mb2868 NONE
      Mb2869 3108009 .. 3108036 +  -8.2  -3.63515   ATCGGCGGCCAGCGC        GGTCGCCCCGGC GCGA GCCTGCGCGTCC         TTGTTCGCGATCACC  65 263
   PE_PGRS48 NONE
      Mb2879 NONE
         mtr 3123095 .. 3123130 +  -2.4  -2.79327   GCGCTGCTTGGCCTG    CGTTGACCGCAACGGCG AGC CGTCGTC-CGGCAAGCG    ATTTGCATCCCGTCA  39 20
        nicT 3124616 .. 3124631 +  -4.7  -2.74605   GCACCCAGGTGTCGC              TGCTG AACAAC CAGCA               TGGCTTTTGCGCCGA  44 323
      Mb2888 3132167 .. 3132177 +  -6.8  -3.14132   AGCCAGCGATCTCCT                 TGGC GGT GCCA                 TTGGTCACCACCAAC  52 304
      Mb2890 3134328 .. 3134338 +  -2.4  -2.52896   CGTCCCGCGACGCCC                 CCAC TGA GCGG                 TGCCTTACACCGTGC  37 19
      Mb2891 3134766 .. 3134798 +  -3.3  -3.53012   CGGGAAGTGGCTGAG     GCGAACGACGGCCG ACCGCC CGGCTGT-GAGCGC      TTTGCCGCCGAGACC  49 190
      Mb2896 NONE
      Mb2897 NONE
       mpb83 3141111 .. 3141122 +  -3.6  -3.67296   TCAAGGCGAGGCAGC                CCGT GTAG GCGG                 TTTGCCTCGCTCATC  51 53
        dipZ NONE
       mpb70 NONE
      Mb2901 NONE
      Mb2908 3150927 .. 3150953 +  -9.5  -4.09685   CGTCCCAGCCGATGT        CTTGCACATGCC GGCA GGCATG-GCAGG         TTTTCGACGATGGGA  75 286
      Mb2911 3153410 .. 3153425 +  -7.5  -3.10464   TGGGGCGTGGATCCG              GGCCC AGGGCC GGGCC               TCTTCGAGTTCGTAA  54 69
      Mb2915 3157733 .. 3157749 +  -9.3  -2.56596   CGAGTCACCGGCGCC              GCCCGGG GTG CCCGGGA              TCGCTTGCTGGGCGA  56 227
      Mb2917 3160236 .. 3160279 +  -4.5  -3.68222   CGACCAGCCAGGCGT GCAGCGCATCG-GCGGCT-GG CTGC CCGAACGGGACGGTGCGCTGC TTGTTGCCCTTGCCG  55 348
        lppW 3172122 .. 3172163 + -10.1  -2.78384   ACCGGCGCGAGCAGA CGCAAAAGCCACCG-CACGT TCG GCGTGTCGGGGGATTTCGCG TCTGCTCGCCAGCGG  60 59
       dacB2 3175746 .. 3175763 + -12.7  -2.94356   CACCGCGAGCAGACG             TGGGCGC TGGT GCGCCCA              TCATGTTCTTTTGCG  70 41
      Mb2941 3184818 .. 3184832 +  -5.7  -3.14132   GACGCTGGCGCCCAA               CACCT CCAGC AGGTG               TTGCTCGACCGCGGC  49 84
        tesA NONE
      Mb2954 NONE
      fadD26 NONE
        ppsA 3207632 .. 3207643 +  -5.8  -2.78384   CGGCGCCGCCTGAGG                CCGA GAGG TCGG                 TGTGATGCGAACGGC  46 9
        ppsB NONE
        ppsC NONE
        ppsD NONE
        ppsE NONE
        drrA NONE
        drrB NONE
        drrC NONE
       papA5 3232971 .. 3233028 +  -3.2  -4.07133   TGATGCCGCCGGTGC CGCCGCCTGCTCCTCGG-CCAGCGTGT CCGCC AAGTACTGGGCCAAAGCGCGGGCGGTG TTGTTTGTGGCGATG  58 206
      fadD28 NONE
       mmpL7 3244395 .. 3244410 +  -7.5  -3.01791   TTCCGACCACGCCAG              GGCGG CGTTGA CCGCC               TGTTCGAGACCCCAT  54 15
      Mb2968 3246257 .. 3246311 +  -2.3  -3.53444   CGCGCTGGGAGTCGA CATCGATGGCG--GGGTGGC-CTGATG CCCAC CACCAAAGCCACCCAGCGCCGT-GATG TTTCCACCGAGATCG  47 4
      Mb2969 3246914 .. 3246933 +  -5.6  -4.07568   CACGTCCAATAAGGC            CTTCGGCC GGTG GGGCGAGG             TTTTCGGCGGCGACG  65 131
      Mb2976 3261943 .. 3261953 +  -2.4  -2.62263   TCACCAAGGACTGAG                 CCAG TTT CGGG                 TAATGTCGCCCGGAT  38 27
      Mb2977 3263573 .. 3263589 +  -7.9  -3.33492   CCACACGCGCGAAGG              CCGACAC CCC GTGCCGG              TTATCGCCTGGCTCG  56 375
      Mb2980 NONE
      Mb2981 3267476 .. 3267488 + -10.5  -3.30124   CGAAGGCTTCGGCAA                GCCGC CGG GCGGC                TTGTCGGAACTCGGC  66 516
      Mb2985 3270566 .. 3270578 +  -6.9  -3.37796   CGAAGGCATCGGCGA                GTCGC GCG GCGGC                TTGTCGGTACTCGGA  56 230
      Mb2987 3273179 .. 3273191 +  -4.7  -2.79796   TCGGCGCCGAAAAGG                CCACC GGC GGCGG                TATCCTGGCCTGCGG  44 59
        purU 3274620 .. 3274632 +  -6.9  -3.72576   TGGGCCGGTGCGAAT                GGTGC AAC GCGCC                TTTCGTCGAAGGAAA  62 495
      Mb2995 NONE
      Mb2996 3283850 .. 3283880 +  -3.8  -3.65351   GTTGGGTGGCATCCA       TTGGGCCGGTGGCG AAT CGCCCTTGTCCTGA       TTTGCCTGCCCCTGC  54 237
      Mb3004 NONE
      Mb3007 NONE
         ppk NONE
       mutT1 3299679 .. 3299728 +   -16  -3.11218   AACGTGCGGGCCTAA CACACGGATACCCTTCGTCAC ATTGCCACC GTG-CAAAGGGTATCCGTGTG TCTTGACCTATTTGC  86 26
      Mb3013 3303397 .. 3303413 +  -5.8  -3.42699   GCGGACGCGCTCACC             CGACGGC TCTA GCCG-CG              TTGTGCTACATCGGT  55 14
      Mb3015 3305050 .. 3305091 + -24.1  -2.79133   TGCCCGGCGAGCAGA CGCAAAATCGCCC-ATTTCG AGA CGAAATTGGGCGATTTTGCG TCTGCTCGGCAGTTG 100 42
      Mb3018 3309364 .. 3309392 +  -7.3  -3.35996   CACATACCGCCGCGG        CCAGATCGGTGAT GAT GTCGCCGAACAGG        TTGTCGGTGACGATC  58 167
      Mb3021 3313414 .. 3313434 +  -3.9  -3.03701   CTCAAGCTCAGGAAG            TTCGGCGAG AAT CTCGGTGGA            TGTCATTTGGTCCGC  45 282
      Mb3022 3314108 .. 3314129 +  -5.1  -3.26473   AGGACGTCTGGCCGT           GCCCGGATCG GTG CGATC-GAGC           TTCATCGTGGTTTCA  50 242
        lppY NONE
      Mb3025 3316256 .. 3316284 +  -7.3  -4.07568   GGTCGCGGAGTTTCT        TGCCGACGACCTC GAT GGGGTGCTCGGCG        TTTTGCCGGCGCAAC  67 395
        cfp6 3320550 .. 3320563 +  -5.2  -3.14132   GCTGTGCCGAGATGC               CGGC GAGCAG GCCG                TTGATCAAGAAGGCC  49 274
        lppZ 3322480 .. 3322492 + -10.5  -2.94099   GCGTGAACCTTACGA                CGCCG TAT CGGCG                TGTCTCGTCGCCCCG  59 60
      Mb3033 3324242 .. 3324254 +  -6.2  -4.07568   GTCCAGCCCGATGCC                GGCC TCGTT GGCC                TTTTGCGCCAGGAAG  66 385
      Mb3038 3329117 .. 3329164 + -15.6  -3.14344   CCAAGGTTCGCCGAG CGTAACGCCACTGCGAAAAACC GCGC GGAGATTCGCAGTGCCGTTACG TTCGTGACGCGGGTC  83 56
        lpqA 3333053 .. 3333076 +  -8.2  -3.22491   GTCAACGTGGTCAGT          TGTGCGTTGCG CTG CGCGACG-ACA          TTGGTGCTGACATTT  58 76
      Mb3056 NONE
      Mb3057 3348092 .. 3348109 +  -4.1  -2.79183   CGGAACCGGCCGCGC             GCATGAG GATC CTCATGG              TGTCGTGGGAGTACC  42 55
      Mb3058 3349667 .. 3349681 +  -8.5  -2.73364   GCATCCACTTCGAGC               CGCGG ATCCA CCGCG               TGATTGGACTGCGGG  54 354
      Mb3059 3350502 .. 3350520 +  -8.8  -3.60098   AGGCTCACCGTGGAA             TCGGCTGC CCG GCAGCCAA             TTTCGCGTACCCGAT  65 39
      Mb3061 3353461 .. 3353486 +  -3.2  -4.22652   GCAGCGGGGACCCCT         GCGCGACG TTGACGAACC CGTCGCGG          TTTTGCGTGATGTAG  63 465
        fecB NONE
        adhC 3363944 .. 3363982 + -11.6  -4.13767   ACGCCGGCCAGCGGC   CATCCGGCGGCGGCCAGG ATG CCTGCCACCCGTTGGATG   TTTTCCGGTCCGGCG  82 84
      Mb3081 NONE
        dinP 3374369 .. 3374381 +  -4.8  -3.09834   GGGCCGAAGCGCGCG                CGTG AAGAA CACG                TTGACTCGTCGCATC  47 103
      cyp136 3377870 .. 3377887 +  -6.9  -2.74012   CGTTTCAGACACTGG             TCGCGGC GCTG GCTGCGG              TAGTTGCAGTACTAG  49 379
        ligB NONE
        cstA 3386215 .. 3386248 +  -7.3  -2.52896   TGCTGGGCACGATGG     CTCTCACGAGCGGCG GTGG TGTCGCTCGCGAGGA      TCCATTGGAACCTGA  50 174
         mmr NONE
      Mb3093 NONE
      Mb3094 3388754 .. 3388789 + -11.1  -3.96624   GGCCAACTCGGTGGC    GCTCACCTGGTC-GGC CGACA GCCTGGCCAGGCGGGC    TTTCTGCTCCCGATC  79 394
        ccrB NONE
        ccrB NONE
      Mb3098 3392381 .. 3392412 +  -2.3  -3.03124   CGAACGATGCGACGT      CGTCGC-GCCAT AATGTGCGC ATTGCAGCGACG      TATTCGGCGGTGCGC  41 286
      Mb3101 3394683 .. 3394693 +  -5.4  -3.14132   CGTAGGCGCGGGCCA                 GATC GAG GATC                 TTGGTGGCCCGGGCA  49 108
      Mb3103 NONE
      Mb3104 NONE
         hab NONE
      Mb3108 3404028 .. 3404063 +  -9.7  -3.65902   GGCACGACCGGTTGA    GCGCGCT-CTGCTCGG AATAG CCGAGCAGCACCGCGA    TTTGGCTCAGATACA  68 228
      Mb3110 NONE
        lipR NONE
      Mb3112 NONE
        adhD NONE
      Mb3114 NONE
      Mb3115 NONE
      fadD13 3414158 .. 3414174 +  -9.3  -3.28712   TTGCCCGCGCTCGCA              CCCGCTC GGC GCGCGGG              TTGTCGGCGACCCCG  63 364
      Mb3117 NONE
      Mb3118 3417495 .. 3417505 +  -6.8  -2.65264   CGCCACCAGCAGACC                 CCAC CAG GTGG                 TCATCTAGGTGGTGA  47 166
      Mb3122 NONE
      Mb3123 3422393 .. 3422404 +  -4.4  -3.53012   AGGGGGTGAGCAGTA                TCCA GTCG TGGA                 TTTGCCAGGGGGCCA  52 185
        fprA 3432336 .. 3432352 +  -3.5  -2.93723   TTTCGGCGATAACTC              CGCGGCG AAC CAGCGCG              TCTCGTTGATACGGC  43 436
      Mb3135 3434088 .. 3434099 +  -2.2  -3.65827   TGCGCTGCGCCACGA                TGCG CCGA TGCA                 TTTCGGTAACGATTG  49 65
       moaA1 NONE
       moaB1 NONE
        moaC NONE
       moaD1 NONE
      Mb3140 NONE
      Mb3141 NONE
      Mb3142 NONE
       moeB2 NONE
       cysA3 3441740 .. 3441774 +  -9.9  -3.25204   TGCAGGATCTTGGTG    TGCCCG-CCTCGGCGC GGCG GAGCCGGGGTCGAGCA     TCTCTTTGCGAGTGA  64 282
      Mb3145 3442322 .. 3442337 +  -3.2  -2.73364   GCGGCGGAGTTCACC              GCCG AGTTAGAG CGGC               TGGTTGCGCTCGCGG  40 16
      Mb3146 3443125 .. 3443142 +  -3.3  -3.61517   CCGCGGAGTCGGTAG             GGGTGGC GGCG GCGACTC              TTGTTGGGCCCCCGT  51 315
      Mb3147 3444646 .. 3444666 +  -4.7  -3.53444   CCAACCCGCCAGCCG           GCG-GACC TAACCT GGTCGCGC            TTTCACGCGCCATAC  52 524
      Mb3150 3447423 .. 3447444 +  -4.3  -3.61398   GTAGATACCGTTGTC           GCCGGCC CAGCTGAT GACCGGC            TTGTTGAGAAACCCG  52 495
      Mb3153 3449178 .. 3449197 +    -7  -3.71284   GCCGCGAGTGCACGA            TCCGCAGC CGCT GCAGCGGG             TTCTCTTGATCCACC  61 439
      Mb3155 3451472 .. 3451483 +  -5.8  -3.53091   CACCTCGATGCACAA                GTCG TCGT CGAC                 TTTGACCCGGACGGT  54 176
       PPE50 3456388 .. 3456413 +  -8.2  -4.55295   TGTGACTGCGTCTTT         CGTCGACACC GCGTCA GGTGCCGGCG          TTTCTTTCTCGCGGC  86 162
       PPE51 3458073 .. 3458090 +  -7.7  -3.34947   CCGACAGGCGGCCCG             TTGGGCG TAAA CGTCCAA              TTGTCAGGATTCTTC  58 53
      Mb3161 NONE
        pflA NONE
      fadE24 NONE
      fadE23 3463126 .. 3463153 +   -15  -4.24948   CGAGCAGACGTCAAA        GCCCCCGAATTTC AGT GAAAT-CGGGGGC        TTTTGCGTCTGCTGG 100 47
       fadB4 3464463 .. 3464473 +  -4.6   -3.6682   GCGGACGCTCGTGGT                 CGGC TGG GTCG                 TTTGGGTCGATGGCG  55 313
      Mb3167 3465393 .. 3465412 +  -4.8  -3.60098   CGCGTTGTCGACAGC            GGAGCGGC CTTG GCCGCAAC             TTTCGGATCCACAGT  52 254
        nuoA NONE
        nuoB NONE
        nuoC NONE
        nuoD NONE
        nuoE NONE
        nuoF NONE
        nuoG 3474290 .. 3474301 +  -7.2  -3.01712   AGCGTCTCCCCTTGC                CGCG AGCG CGCG                 TGTTCCCCCGCAAGC  54 40
        nuoH NONE
        nuoI NONE
        nuoJ NONE
        nuoK NONE
        nuoL 3479220 .. 3479236 +  -5.1  -2.80935   GTTAGTGGCGGCGGC              GCTGC TGGTGGT GCAGC              TGTGGTGAATAACGT  44 1
        nuoM NONE
        nuoN 3482610 .. 3482629 +  -4.2  -3.59979   CCGAGTTCGCAATGC            CTGTGGTC TGCA GGCCAGAG             TTTGCGATGCCCACG  51 141
      Mb3193 NONE
      Mb3194 3495730 .. 3495743 +  -5.2  -3.05596   AATAGCCGACCGGAA               CCGC CGAAAT GCGG                TTGACTAGAGCGGTG  47 142
        aofH 3497303 .. 3497345 +   -10  -2.77899   CGCCGCCGATCACCA GGGTTGGCAC-CGTCAGACC ATCCA GGT-TGAGGTGTGCCGACCC TACTTCCTCGACGAG  57 226
      Mb3199 NONE
      Mb3200 3501893 .. 3501923 +  -5.3  -3.20382   TCGCGCCGGCTGATC       GCGTCGTGGAGCT CCTTC ATCTCCGCTGCGC       TTAATGGGTATCCGC  49 320
      Mb3203 3503552 .. 3503562 +  -3.2  -3.59979   CTGCAGTTTCTCGAG                 TCGT GAA GCGA                 TTTCGCATGACCACC  51 20
      Mb3204 3504076 .. 3504108 +  -7.6  -3.53091   GCTCCGCGTGGTCGA     GCGATCCCGGTGCGG TTAC CCGCTACGGGGT-GC      TTTCGGCACCGCGAT  60 54
      Mb3205 3506238 .. 3506253 +  -3.2  -3.02144   CGATGGGCGGCTCTA              GCGC TAGTCGAC GCGC               TATTCAACCAGCTCA  43 106
      Mb3208 NONE
      Mb3209 3508425 .. 3508450 + -16.1  -2.73124   CCCGCCCATGAAAAC         GGCCCCCGGAG TCTC CTCCGAGGGCC          ATTTCGCCGGTAGCG  81 156
      Mb3210 NONE
      Mb3211 3509920 .. 3509936 + -11.5  -3.54424   CAACGGAATGGCCTA              GCCGCCG TCG CGGTGGC              TTTGCGCGACTGGGG  73 149
      Mb3214 3514660 .. 3514701 + -24.7  -2.78384   GCACCCGTGAGCAGA CGCAGAAGTCCCCGATTTC CGGT GAAATCGGCGACTTCTGCG  TCTGCTCGCCGCGAG 100 126
      Mb3217 NONE
      Mb3218 3521202 .. 3521212 +  -3.2  -5.10208   CGACAATGGACCAGG                 CATC CGC GGTG                 TTTTTGTTGACGTTA  82 5
      Mb3220 3522956 .. 3522985 +  -6.4  -3.35996   GCGGGCTATGCAACA      GCATCCTTGCGCGG ACGT CCGCGC--GGACGC       TTGTGACTCACGATC  55 69
      Mb3223 3526628 .. 3526641 +  -9.5  -3.72576   TTGACCCGTGACCAG               CCGGC CCTG GCCGG                TTTCGTCGGCGCGCC  68 519
        lipV NONE
      Mb3229 3536394 .. 3536406 +  -6.2  -2.65264   GCCCAGGATGCGGGC                CGCC AGTAG GGCG                TGATGTCGGTGATCC  46 255
      Mb3233 3540388 .. 3540398 +  -8.2  -3.15758   GCAAACCAGAGTCGT                 CGCG CAG CGCG                 TTGCTGACGAGTTCT  56 182
      Mb3235 3541562 .. 3541582 +  -7.6  -3.57263   CAGACGACGCGACCA           CAGCGCCAG TCGG CTG-CGCTG            TTTGCCGCTGGCCGT  60 212
        rhlE NONE
      Mb3238 3545183 .. 3545224 + -25.5  -2.79183   TTGGCGCGACGAGGA CGCAAAATCGCCCGAAA-CC GAT GGCTTTCGGGCGATTTTGCG TCTGCTCGCGCTACA 100 50
        gpm2 NONE
        entC NONE
      Mb3242 NONE
      Mb3244 NONE
       whiB1 3550582 .. 3550615 + -28.3  -3.05596   CGACTCAGTTCTGCA     CAGTGCGGCCCCGAC ATAC GTCGGGGCCGCACTG      TTGCGTAGCGCGCTA 100 41
      Mb3251 NONE
      Mb3252 NONE
      Mb3253 3555673 .. 3555696 +  -8.8  -3.38951   TCACCGATGGCGTAG          CGCG-CGCTGG CCG CCAGCGGCGGG          TTGGTGTCTTGGTAG  60 80
        aroA NONE
      Mb3257 3560419 .. 3560434 +  -2.4  -3.53012   CCGCCGACCCCGCAC              GGCGGC AATC GCGGTC               TTTAACCCCCGACGA  48 127
      Mb3263 3566536 .. 3566559 +  -2.2   -2.7185   GTCGCCCTGCACATC          GGGTGAGATC GCCG GCCCACACCC           TAGTTCGAAGCTACT  39 20
      Mb3282 3590018 .. 3590028 +  -2.4  -3.33261   TAGGGGTAAGTCCAC                 CGCG TAA CACG                 TTGTCGGAGTTGGCC  44 380
      Mb3287 3594819 .. 3594831 +  -4.8  -3.14931   GTGTGCCTCCCATTA                CACC CCGAA GGTG                TTCATAGGACATGCC  48 400
        fbiA NONE
        fbiB NONE
      Mb3291 NONE
      Mb3295 3604007 .. 3604043 +    -8  -2.62983   GGCGATCCTGGATCC   GATGCTGCGC--GCCGAC CCG GTCGGCCCGCGCATCACC   TACTATGACGATGCC  51 63
      Mb3296 NONE
      Mb3297 NONE
        ctpC 3607410 .. 3607426 +  -3.6   -2.8474   GCAGAACCGCGGCGG              CCTGAG CAGCA CACAGG              TAGTTCTGGGTGCCC  43 165
      Mb3300 NONE
      Mb3301 3612017 .. 3612048 +  -5.8  -3.33509   AGTTCTCGAAGTACA      GCTCGGTGGTCGGTG ACC CCTTGATC-CCGAGC      TTGCGTTCTTTCGGA  51 523
      Mb3305 3615577 .. 3615587 +  -6.8  -3.64487   TCCCCCAGATGACCG                 CGTG AAT CACG                 TTCTTAGCGATCTGC  61 318
       accD5 NONE
      Mb3309 NONE
         maf NONE
        sseA NONE
      Mb3312 NONE
       accA3 3622906 .. 3622916 +  -4.6  -3.00298   GACCCGCATCCACGT                 CGCC CAG GGTG                 TCTGTGATTGCGCGG  45 247
      Mb3320 NONE
         pcd 3629804 .. 3629824 +  -6.7  -3.86524   GTGCAGGATCACGCC            GCCGGCGAA GCG TGCGCCGAC            TTTGTCGCGGAGTCT  64 218
      Mb3323 3631238 .. 3631265 +  -3.2  -2.70788   ACTGGCTGACGCGAT        GGCAACCGCGCG AATG TGAGCGGTAGGC         GGTTTTTGTCGGTGC  40 7
         lhr NONE
         nei 3636968 .. 3636992 + -11.3  -2.90075   CGCCCCGCCGTTGAA          CGGCACCAGCG GGT CGGCGGTGCCG          TGTGCTTCGAGCACC  61 381
      Mb3332 3646564 .. 3646579 +  -6.1  -3.55563   GCCGTGCGAACAGTG              CCGGA CAGAAC TCCGG               TTTGCGGAATGGCGT  56 444
        deoD NONE
        pmmB 3651037 .. 3651066 +  -3.5  -3.18264   GGCATCGCCGAGACC       GGGCACAATGTAGG CGA CCT-CGTTAAGCCC       TTCGTCGATGGCCGC  45 69
      Mb3338 3652615 .. 3652632 +  -4.1  -3.31905   TAACCGATATTTGGG             GCGAC TAGCCGCC GTCGC              TATTCTGTGCCGCAT  48 18
      Mb3339 NONE
        sdhC NONE
        sdhD 3659511 .. 3659524 +  -5.9  -3.25823   GTGCCCCCACTGCAT               CGTCG GCGG CGGCG                TTGATCTGCCAACAC  52 140
        sdhA NONE
        sdhB 3662113 .. 3662140 + -13.6   -4.2349   CGACGAGACGCAAAA        TCGCCCGAAAACC AGT GGTTTT-GGGCGA        TTTTGCGTCTCGCGC  93 50
      Mb3356 NONE
      Mb3357 NONE
       embR2 3668093 .. 3668115 +  -3.4  -3.28712   GAATCGGGCCGTTAG          CCGGCGGGT TTGCCC ATCC-CCGG           TTCTGCGCCCACCCG  46 26
      Mb3360 3671123 .. 3671160 +  -8.5  -2.71011   CGCCGTGACGGCCTT GCG-GG-C-CCGCGACGCC AGCT GGCG-CGCGGCGGCCTCGC  TGGTTCCCAGCACCT  54 438
      Mb3362 3672989 .. 3673010 +  -2.1  -2.62184   CACAGCGCGGCTCCT           CGCGGTCGG GCCG CCGATCACC            TACTCTGCACAGACG  38 57
       dacB1 3674277 .. 3674296 +  -6.3  -3.14132   TCGGCGTCGTTTGCG            GGCGGGC ATCCTA GCCGGCC             TTGGTCGGCACCGAA  53 59
        sugI NONE
        nagA 3677418 .. 3677453 +  -6.6  -3.12351   GGTGGAATCAGGGTC    TGCGCCGCCGGCGGCG GTAC CGGAATCGGCGGCGGA     TTCGGTATCAGGGGA  51 448
      Mb3367 3678959 .. 3678976 +  -2.5  -3.04398   TAGAGGTCGCTGGGT             ACGCGGG CTGG CCCACGG              GTTTTACGCCGAAGC  41 38
      Mb3370 3681813 .. 3681854 + -24.1  -2.79302   GCGGGCGCGAGCAGA CGCAAAATCGCCC-ATTTCG GCA CGAAATTGGGCGATTTTGCG TCTGCTCGCCCTAAT 100 40
        metC NONE
        metA 3685869 .. 3685906 +  -5.5   -3.6502   CGTGAAGGCGCGTGT   CGGCGGTGACGTGCTCCC GAC GCGA-CATGTCCCTGTCG   TTTGGCTCCGCGGTC  57 17
      Mb3374 3686672 .. 3686711 +  -5.5  -3.21276   CCGACGTTGCCGAAG  CCGGAGACCAGGGCC-GA GGTGA TCAGGCCCAGCGCGCCGG  TGTTGTACACACCCG  49 92
      Mb3381 3707840 .. 3707869 +  -6.3  -3.14132   TTACCGACCGCGACA       GCGG-TGCTGGGGC GTT GGCCCGACATCCGC       TTGCTGGCCGGCGCA  53 77
      Mb3389 3723446 .. 3723486 +  -3.3  -2.52464   ACACATCGGGATGCA CGTCGCCGACCAGTCCGTCA TCAG TG-CGG-CT-GACGCCGACG TCGATTACCGCGGCA  39 445
      Mb3392 NONE
      Mb3393 NONE
      Mb3394 3726103 .. 3726114 +  -7.2  -3.17075   GTGCAACCCATTGTG                CCGG AAAT CCGG                 TTGACTTCCCCGCGC  56 68
      Mb3395 3726950 .. 3726964 +  -7.8  -3.35679   GGTGCAATTACGAAA               CGCCGA CCC TCGGTG               TTGTGACTCGGCCAG  59 430
        spoU 3732055 .. 3732084 +  -7.8   -2.6252   TCCGGGTGTTGTGAT       CTCGCAGGTTGC GTGCTG GCAGCCTGGGGG        TGGGTTGTGATGTCG  51 353
   PE_PGRS51 3734278 .. 3734299 + -10.9  -3.02144   CAGGCAGGGGATCAG           CA-GCACCGG CGC CCGGTGCATG           TGTTCGGCGAGATAG  66 329
      Mb3404 3735215 .. 3735225 +  -8.2  -4.11216   CGACGACGGTGATTG                 CGCC GCT GGCG                 TTTTGGACCTGGCCG  72 188
      Mb3406 NONE
       otsB2 3741260 .. 3741274 +  -3.5  -2.63596   CAGGTCAGGGATCAG              CGCCGC CTAT GCG-CG               TCCTCTGCGGTGACC  39 156
      echA18 NONE
        amiD 3743791 .. 3743811 +  -3.9  -4.17762   GGCCATCAAGGGAGG            ACGCGTTGA GCA TTAGCGCGG            TTGTTTTCGACCGTG  63 128
      Mb3410 3744824 .. 3744835 +  -2.2  -2.62983   GCAGCACATATCAGA                TGCG CAGT CGTA                 TAATATGCCGATCGG  38 400
      Mb3418 NONE
      Mb3419 3753838 .. 3753848 +  -4.6  -3.64703   AGGTCTTAGTAATTA                 GTGG CCG CCGC                 TTTGGGTCCACCGGG  55 117
   PE_PGRS52 3756200 .. 3756241 + -24.1  -2.78384   AGGCCCGCGAGCAGA CGCAAAATCGCCCAATTTCG TGC CGAA-TTGGGCGATTTTGCG TCTGCTCGGCGCAGC 100 40
        lpqD NONE
       acrA1 3760111 .. 3760121 +  -4.6  -3.59979   ATTGAACTCTGGTGA                 CGGT GAA GCCG                 TTTGCGCTGGCACAC  52 226
        iunH 3762012 .. 3762022 +  -8.2  -3.91084   TCCCCCGGCTGGTCA                 CCCG TAT CGGG                 TTTCCTTGGGCGTCA  70 313
      Mb3428 3764708 .. 3764718 +  -8.2  -3.19425   GCGCTCCGCTGGCCA                 CCCG AGC CGGG                 TTGGTCACATTAGTT  58 51
      Mb3432 3769535 .. 3769549 +  -5.7  -3.14132   CGGCACTATAGCCGG               GCCTA ACTCG TAGGC               TTGGTACGCGGGCAG  51 48
      Mb3433 NONE
      Mb3434 NONE
      Mb3440 3778856 .. 3778866 +  -2.4  -2.68942   GCTGATCAACCAGTA                 AGCG CAA CGCA                 ATTATGTAGCACCAT  39 36
      Mb3441 NONE
      Mb3442 3779986 .. 3780004 +  -5.8  -4.08216   AGCTCACCCCAGGTG             CCGCCGGC CAC GCCGTCGA             TTTTGGCGGCGATGC  64 425
      Mb3446 3784865 .. 3784875 +  -8.2  -4.25283   GAGGGGTCAATTGAG                 CCCG GCT CGGG                 TTTTGATGACGGCGT  76 126
       whiB3 3787843 .. 3787884 + -25.3  -2.78463   AGCCGCGCGAGCAGA CGCTAAAGCCCCCG-CACGC TCG GCGTGTCGGGGGCTTTTGCG TCTGCTGACCGGAGT 100 40
       PPE57 3795643 .. 3795662 +  -7.8  -3.73813   CGTCGGCGGGCGTGT            GCAGTCCG ATGC CGGAATGC             TTGTGTTCGTGGTTG  65 265
      Mb3467 NONE
      Mb3468 3806047 .. 3806092 + -10.4  -2.70932   GCGAAGGCCCATTCG CCGGTTCCGG-CGC-AC-CCGGC GGC GCCGGCGCAGCGACCGGAGGCGG TGGTTCGGCGACCGG  57 131
      Mb3478 NONE
      Mb3479 3819055 .. 3819069 +  -4.2  -3.32343   CGCGTCCAGTGCGGG               GCCG CGACCGT CGGC               TTGTGCCAGTGTCAC  47 260
        cut3 NONE
        cut4 NONE
      Mb3483 3823850 .. 3823871 +    -3  -2.62983   ACCCGTGCGCCGGCG          CGA-CC-GCG AAGT CGCTGGATCG           TCCTGTCGCGGTGAG  39 85
      Mb3492 3829442 .. 3829452 +  -2.4  -2.56596   GACCGAACTCGCGAA                 GCCG CTC CGAC                 TGACTTGATCCCGAA  38 7
       rmlB1 NONE
        rmlC NONE
      Mb3495 NONE
      Mb3496 3832782 .. 3832794 +  -4.7  -3.64703   CCCGCGTGCGAGTCT                GGCGG CGA CCGCG                TTTAGGTCGAACCGC  55 194
      Mb3501 3838009 .. 3838019 +  -2.4  -3.51329   GATCCGAAGGCCGCG                 GCCG ATG CGGG                 TTGTAGTTGGCGATG  48 470
        PE31 NONE
       PPE60 3841959 .. 3841974 +  -4.6  -3.61398   AGCACGACCGGTTTG              CGCGGA TGCG TCGGCG               TTGTTCCCCGCCGCG  55 39
      Mb3507 NONE
      Mb3508 3844884 .. 3844894 +  -3.2  -3.35996   CGGCGCTATAGGCCA                 GGAT CGC GTCC                 TTGTCCATGGACCTC  48 399
        cpsA 3850542 .. 3850565 +  -2.3  -3.82665   GACCCGTACCCACGA          CGGGCCG AGTTCGTCAG CGGCCAG           TTTCATCATGTGGTC  54 328
      Mb3516 3852132 .. 3852154 +  -4.7  -2.63073   CGAGCGGCTCATAGA           GGTCTTCGG GCCTG CCGTCGACC           ATGTTCTTGGCAGCG  42 313
      Mb3518 3853657 .. 3853676 +  -3.5  -3.19513   CCAAACCGTGACGAC            GTCTGCA GCGCAA TGCGGGC             TTGGCTTACAGTTAT  44 69
      Mb3519 NONE
        otsA 3855391 .. 3855432 + -25.5  -2.78596   CCGCTCGCGAGCAGA CGCAGAATCGCCC-ATTTCG GCA CGAAATTGGGCGATTCTGCG TCTGCTCGCGCCCTG 100 55
      Mb3521 3856309 .. 3856320 +  -7.2  -3.22653   CCTCCGGGATGATCT                GCGC ATTG GCGC                 TCTTCTGGAACTCCT  54 243
      fadE26 NONE
      fadE27 NONE
      fadD17 3872105 .. 3872123 +  -4.5  -3.16742   GCCGAATGAGCTGCC             CGGATCG CGATA CGATCCA             TTCCTAGCAATTGCA  47 109
   PE_PGRS53 3876552 .. 3876565 +  -3.8  -2.96979   GCCGCGCCGTCCGGT               TGGG AGTTCG CCCA                TGTCGTTCGTGTTGA  45 303
   PE_PGRS54 3881082 .. 3881093 +  -3.6  -3.28712   CCAGCACAACCAGCT                GTCC TCGC GGGC                 TTATGCACGACGGGG  46 160
   PE_PGRS55 3889839 .. 3889859 +    -6  -2.70932   GCATGCACGTCATCG            GCTGGCCG CGCCT CGGTCTGC            TCCTTGGCCCAGCGG  47 194
   PE_PGRS57 3893883 .. 3893904 +  -5.7  -3.34398   ATCAAGTGCGGTCCG           GCTTCGGCG AACC CTCCGCAGC            TATTTCGCGACGCGC  52 429
      echA19 3896581 .. 3896597 +  -2.1  -2.55074   CTGAGGGCGAGATTT              CGGCCGA TTT TCCGCCC              TCAGTTCACGTTGGA  38 55
      Mb3546 3897754 .. 3897778 +  -2.1  -4.19238   AAACGCCAAGTGGCT          GTTTGGATTTC GCT GAACATCAAAC          TTTTCCGGTTCACAG  62 293
      Mb3549 3899677 .. 3899708 +  -9.4  -2.70932   TCACGGCGTCGTCGA      CGAGCTCGTCCGGGA TGA TCTCGG-CGGCCTCG      TCCTTGCGGCCAGAC  55 227
      Mb3551 NONE
      Mb3552 NONE
      Mb3553 NONE
      Mb3554 3905305 .. 3905319 +  -5.6  -2.87564   ACAGGTGCGCCACTG               TCGCCC CCG GGCCGA               TGTCTACCGGGATGC  46 329
      Mb3556 NONE
      Mb3557 3907280 .. 3907334 + -10.5  -3.86194   GATAACGTCGCACAC CCGCTTGCCGCGG-GATACGGTGCCG CATC CGGCACGGTGCCACCGAGGCGTACGG TTTGTGACGGCGGTT  76 36
       PPE61 3914180 .. 3914221 + -10.7  -3.01712   CGGCGTTGCCGAAAC CCGAGTTCGG-GCCGGAGCC GGT GCCGACGGCGCCGAACCCGG TGTTGAGCGAACCCG  62 427
      Mb3567 NONE
      Mb3568 3921186 .. 3921196 +  -3.2   -2.5511   GCGGATTTCGCAGAA                 GTCG ACA TGAC                 ATTGCTGCTATGGTC  39 74
       PPE63 3922869 .. 3922879 +  -4.6  -3.14132   CTTCGCCGAGTTGAC                 CGCC GTG GGTG                 TTGATGGGCAGCCGC  47 181
       fadA5 3930013 .. 3930026 +  -5.2  -3.54459   ATGATTAGATAGCGA               GGCG GACGCG CGCC                TTTGGCGACCCTTGG  55 91
      Mb3577 3930960 .. 3930990 +  -9.7  -2.73364   GGCGCCGACGAGCGT       CAGCGCCGCGA TTCCGGCCT TGGCGGCGCTG       TAGTTGCCCTGCCCC  55 471
      echA20 NONE
      Mb3581 NONE
      Mb3582 3934795 .. 3934820 +  -3.9  -3.30243   CATCGCTTCGTCCCC         TGCAAGCGGGTG GTA CCCCCAC-TGCA         TTGTCGGCGGTGGCT  48 82
      Mb3583 NONE
        fdxB 3937937 .. 3937954 +  -6.9  -2.56596   ACGACACCATTCGTC             GCCGTCG ACTA CGACGCC              TAGGTTCGTGGCGCC  48 5
       PPE64 3943166 .. 3943186 +  -9.7  -3.63515   TGCGAATGCTGGGCC            CGCCAGC CCAGCAC GCTGGCG            TTGTTGACGATCACC  68 338
       fadD3 NONE
      fadE31 NONE
      fadE32 NONE
      fadE33 3949412 .. 3949422 +  -2.4  -2.62983   TGAGGTGTGGGAGTC                 GCCG TGA CGGA                 TCGTGTCGCCCTGCG  38 19
        aspB 3950583 .. 3950619 +  -8.6  -2.88579   TGCCGAGCCAATAGC   TCGTCGATGCGCGTCTC GAGC GCGCCGCGC-TCGCCGA    TATCTGCCACGTTGA  54 27
         hmp NONE
      Mb3603 3957654 .. 3957688 +  -7.1  -3.07113   CTTCCATCGGGTTGC    CCAGCGCGGTCCCGGT GGCC ATCGCGACC-CGCTCG     TTGGCTAGCGTGGTG  51 423
      Mb3605 3960473 .. 3960491 +  -7.4  -2.62184   AGCGCCTCTGGCACT             CCGTCAAA CCC TGTGACGG             TCATCTGCCCGGGCA  50 200
        lppH 3962426 .. 3962458 +    -2   -3.0264   GGACCGCCGCTGATG     CGGC-CGAAACTTGGG CGT CCCAA-TATCGCGCGG     TATTCCAACAGGTTT  41 165
      Mb3608 3963339 .. 3963362 +  -3.8  -2.62026   GCGAGGATCCCTGGA          TGTGAAGCGC TCTA GCCCTTGACA           CTTGCTGTTGCGCTG  41 21
       arsB2 3964625 .. 3964652 + -15.8  -3.38272   CGAGCAGACGCAGAA        TCGCATGATTTG AGCT CAAATCATGCGA         TTCTGCGTCCTGCTC  84 52
        lpqE 3969612 .. 3969628 +  -7.9  -2.57132   CCGCATCGTCGCCAG              ACGAGCG ACT CGCTCGG              GTTGTCACACCCCCC  51 44
        radA NONE
      Mb3617 3972206 .. 3972264 + -11.5  -2.72344   CTTGCGCGGGAGACT -CCGGCGGAGGCGCCTGCGCTGG-ACCCG GAG CGGGTACCGGCCCGGGCGGCGGCGGCGGC TGATTCAGGATGAAC  63 49
        mutY 3975007 .. 3975031 + -17.1  -3.01712   CCCGCACCCCCGACA          CCGCCGACACC CCC GGTGCCGGCGG          TGTTGGCGCCAGCCC  82 410
      TB11.2 NONE
        lpqF NONE
      Mb3625 3980389 .. 3980426 + -15.5  -3.54424   AGCCGCCGGCCCCGC   CGGTCCCCCCGGTGCCGC CGG GCG-CGCCGGGGCCACCG   TTTCCGCCGGTCCCG  86 515
      Mb3641 3997147 .. 3997162 +  -3.2  -3.36518   CCCGCCATGAAGGCG              CGCCAA AGCT TTGGCA               TTGTGCACATTTTCC  48 439
        lpqG 4000750 .. 4000776 +  -6.4  -2.72344   TCGACGATCAGCACG         TCGCGGCCGTGG ATG TCGCGGTCGAGG         TCCTTGAGGATCCGC  47 289
         ppa 4005593 .. 4005609 +    -5  -2.52464   TCCGGCCGCCTGCCT              CGCCTG CACGC CCGGCG              TGGCTTCACCCAACC  42 470
      Mb3654 NONE
      Mb3655 NONE
      Mb3656 NONE
      Mb3657 4010059 .. 4010112 + -13.8  -3.91084   GGTGGAACTCAGGGT CGTCGGGCCCGCCGACAGC-CGCGGC CACC GCCGAATGCAGTTGGCG-GTCCGACG TTTCCTTACCGGTGC  84 181
      Mb3659 4012653 .. 4012691 +  -8.9  -3.03243   CCGGCCTGACCTCAA  CGC-CGGTCGCCAC AGCCGCTCAAAC GTGGCGGCCGCGCG   TATTCGACCGTCCGT  57 32
      Mb3660 4013349 .. 4013371 +  -7.6  -3.31263   TGAGATCGGGCAGTG           CGACTTCTGG TTC CCCGATGTCG           TTGTGCCGGTGGGGT  58 38
      Mb3661 NONE
      Mb3662 4015444 .. 4015462 +    -6  -2.79574   CAAGCTCAAGCAGAT             CTCCGT AGCCGTG ACGGAG             TGCTTCATCGATGTC  47 502
      Mb3667 4019074 .. 4019100 +  -5.8  -3.57792   CTTCATCGCGCCGGT        GGCACC-ACGC AACGCC GCGCCGGTGCC         TTTACCGGTACCTCC  54 511
      Mb3669 4021727 .. 4021749 +  -6.9  -4.07568   TTCGCCGGCACCTTC           CGGGCAGCT TTCCT GGCTGGCCG           TTTTGCCGGACCCCG  67 59
      Mb3673 4028464 .. 4028475 +  -2.2  -3.96148   GATCCGGGCGGGAGG                TGAC ACGT GTCG                 TTTGTGATCGCGGCG  54 156
        PE33 NONE
      Mb3675 4030136 .. 4030169 + -14.6  -3.40899   AGTCCTTTCGACTCA     GCAACGGCAGCTGC CGATCC GCGGCTACCGTTGC      TTGTCGTGAACGGTT  83 46
   PE_PGRS60 NONE
   PE_PGRS61 4031893 .. 4031909 + -11.5  -2.60194   CGGGTTGACGTAGCC              GCGTGGC GGG GCCGCGC              CTTGCTTCCGGGACT  62 28
      Mb3685 4038288 .. 4038324 + -20.9  -5.54907   CCGAGAACCGTGTTG    GTGGGCGGCGATTCGAG TTC TTCGGGTCGCCGCCCGC    TTTTTGTTTTCTGGA 100 456
         acs 4047131 .. 4047166 + -10.2  -3.68936   TCAGCCCAGCCAACT    CAGGCCGGTACCGGGA CGAA TCCCGCGCCCGGCCGG     TTCTTGGCGTTGATG  74 62
      Mb3693 NONE
        ephE 4049685 .. 4049712 +  -3.2  -4.08767   CAGCTGACGCAGGCC        CCGGTGCCGACC GGTT GGGTAGCACCGA         TTTTGGCAAGCTGCC  58 34
      Mb3699 4053768 .. 4053781 +  -3.1  -3.26649   ACCTCTAGACTCTTC               TCGTT GGCA AACGG                TTAGTGTGCCCGTAT  46 67
      Mb3700 4054883 .. 4054896 +  -5.2  -3.30039   GCGATTCCAAGTAGT               CGGC TAGGCT GCCG                TCTTCCTTGTCGATG  51 409
      Mb3704 NONE
      Mb3705 4058458 .. 4058477 +  -2.8  -4.34402   TCCTATTGGGCACAA            GCCAATTA GAAA TGAATGGC             TTTTGCTGTAACCAA  64 181
       ponA2 NONE
      Mb3708 4062703 .. 4062715 +  -9.1  -2.52464   CTGGGCCGCTCACAG                CCGAC AGT GTCGG                TGCGTTGAGCGGCGG  56 5
      Mb3709 4063897 .. 4063915 +  -6.7  -3.33696   TTCAAGCGGGGTGTG            GCGCAGCT TGGT AGC-GCGC             TTCGTTCGGGACGAA  55 96
      Mb3714 4069040 .. 4069052 +  -2.6  -3.86194   CCACCGACAACCTAT                GGCT CACGC GGCC                TTTCTAAAGGGAGTT  54 6
      Mb3715 4069758 .. 4069787 +  -9.1  -3.14051   CCACACGTCTCGCAA       CCGTGCGCCGCCG ACGG CCGTGGCGCGGGG        TGTTGCTCACGCTGG  61 44
      Mb3716 NONE
       moxR2 NONE
      Mb3718 4073719 .. 4073730 +  -7.2  -3.06501   TCGGCGAGGACCTGT                CCGC GCGG GCGG                 TTGCCTGCAGATATC  51 349
      Mb3720 4075917 .. 4075933 + -11.5  -3.36273   TCGCCTCCAGCGTTG              CGCGCGC CAG GTGCGCG              TTGGTGTTGAACCGC  69 457
      Mb3724 NONE
      Mb3725 4080158 .. 4080168 +  -3.2  -3.31144   CGAAGGCGTCCAGGT                 CATC GGC GGTG                 TTGTCCACGTGCGGC  46 90
        leuA 4093490 .. 4093516 +  -2.8  -4.18018   CCCGGCGTGCAGAAT         CCGTTCGACGAG TTC CTCGTGGGTCCG         TTTTACCTCGGCCGC  63 322
      Mb3739 NONE
       cobQ2 4096493 .. 4096519 +  -6.5  -3.59979   GATCCAGCCCAACTC        GGCCAGCTTGCG GAGC CGCC-GCTGGTC         TTTCACGTAGCGACC  56 136
      Mb3744 4099725 .. 4099736 +  -2.2  -4.08144   CTGTCCCATCAGGGC                CGGA CTCC TTCG                 TTTGTGATTGCTGCA  57 517
      Mb3746 NONE
      Mb3747 4102932 .. 4102957 + -11.9  -2.52464   GGTGGGTTCGCTCGA         GGCCGGTG-TGG GGG CCAGCACCGGTC         TCGGTTCACGCGCGG  61 499
      Mb3750 NONE
        cut5 NONE
      Mb3752 4108728 .. 4108745 +  -7.7  -3.33815   CGAATTCTTCAACCA             CTGCTTC AGCC GGAGCAG              TTCGTTGACGACGAT  58 79
      Mb3753 4110132 .. 4110142 +  -4.6  -3.53091   ACAGCTTGAATTCAG                 GCGG CCT CTGC                 TTTAAAGCGCACACT  53 83
      Mb3754 NONE
      Mb3755 4115577 .. 4115590 +  -4.5  -3.53444   ACGGCCACGCTATCG               GC-GGC CTG GCCAGC               TTTCCGGGCCGCTAC  51 72
      Mb3756 4118504 .. 4118514 +  -2.4  -3.81146   AAGTCGATGAAGATA                 CGCG CGC CCCG                 TTCTTCCTTCCACCA  54 454
        ligC 4120335 .. 4120361 +  -6.4   -3.4052   TCCCCGGTGGGCCGA         TCGGCTCGGGCG CCA CATCCGGGTCGG         TTCGTTGCGTTCGGC  57 66
      Mb3759 4121550 .. 4121564 +  -5.6  -3.76224   GTCGAGAAAACCCCG               CTGCCC CTT GAGCAG               TTTGGTGCGTGCCCG  60 123
      Mb3762 NONE
      Mb3763 NONE
      Mb3764 4127032 .. 4127052 +  -4.5  -3.38564   CTGCAGGTCGTACGG            CAACGGGCG CCA CGTCCGCCG            TTATACGTCCCTTTA  48 309
      Mb3770 4132552 .. 4132579 +  -6.8  -3.92602   GTCCGAATACATCCG        GGCGATCGCGGT AAAC ACCTCGCCCGCC         TTTCTCAGCTCTTCC  66 481
      Mb3773 4133422 .. 4133432 +  -2.4  -3.53761   CGGTCTTGAGCGACG                 ACCC CCG GGGC                 TTTGCAGAAAGGTTG  47 46
      Mb3774 4134315 .. 4134333 +  -5.3  -3.02511   AAGCGAATGCGGTAG            TCAGC-CC GTTC GGTGCTGA             TGTTGAGGCGGTCGA  47 450
      Mb3777 4135605 .. 4135625 +  -6.1  -2.70932   TCCCGCGCGAGCACA           CCGCCGCG TACCTC CG-GGCGG            TGATTGAGCCGACGA  47 247
        tyrA 4137918 .. 4137969 +  -2.1  -3.72695   TCTCCTCGTCGCGGG CGATGGCGAGCTGGCGTTCCCGCT CGGCT AGTGTGACCGTCAGCCCGA-ACCG TTTGGTGGCACCGGT  51 323
      Mb3786 4142150 .. 4142163 +  -9.5  -3.40052   CTGGGCATCCCCGAC               GCGGG ATTA CCCGC                TCTTCTTGGCAATCT  65 41
        lpqH 4146087 .. 4146107 +  -3.8  -3.36327   ACCTCGGACTGCAGC            GCGGCCGG AATAC CCGGCCCA            TTGTCGATCACCTGC  49 292
      Mb3792 4149478 .. 4149489 +  -4.4  -3.54459   AGAGGTCATCGACAT                CTGA TATC TCAG                 TTTCGACCAGCTTGG  52 227
      Mb3794 NONE
      Mb3795 4151245 .. 4151260 +  -3.9  -3.62096   CTGTGGTCGGTGAAT              CCGCG ACACGC CGTGG               TTTCGGGTCGTGCCG  53 89
       hisC2 4154944 .. 4154959 +  -3.2  -4.03885   AGGACCATGATTGAG              TTGAGC AAAT GCTCGG               TTAGTTTTTTTCACG  59 480
      echA21 NONE
        lipE 4157248 .. 4157271 +  -2.3  -3.96624   CCACGAGCACGCCAC          GCCGCCC TAACCGAGCC GGACGGC           TTTGTCGTGCCGGTC  57 46
      Mb3805 4158919 .. 4158935 +  -8.7  -2.52676   CGGTGTTAGCCGTCT              CTCGCTT TCA AGGCGAG              TGCATTAGGCCGCTC  53 1
      Mb3806 4160062 .. 4160084 +  -6.8  -2.70932   AGTAATGCGCCAGCC           CGACGGTGAC CGC GCCGCCGACG           TCGTTGACGCCCAGC  48 112
      Mb3808 NONE
      Mb3809 NONE
        rfbE 4164639 .. 4164662 +  -3.8  -2.64099   CAGACAGAACGTCCA          GG-GATGACTG AAT CGGTCTTCGCC          GTTGTGGTAACCCAC  41 19
      Mb3811 NONE
        rfbD 4166403 .. 4166425 +  -6.9  -3.90922   GGGTGTAGGGACTAT          TCCGG-CGGC TATA GCCGACCGGC           TTCTTTCACGCGGCT  65 33
        rfbB 4167593 .. 4167610 +  -5.5  -3.09635   CGCGGAACTACCAGC             TGGAAGG ATTA CCTCCCA              TTCGATGGTGACCGT  49 87
      Mb3814 4169175 .. 4169187 +  -6.9  -3.54424   CGCCGCGGATGCGCC                GCCGG TAG TCGGC                TTTGAGCAGGTCGAC  58 512
      Mb3817 4171601 .. 4171620 +  -3.5  -2.78384   CCCCCATTAGACTTC            CCCCGAT GATCCG ATCGGAG             TCTGGTGCCGCGCCG  40 66
      Mb3818 NONE
      Mb3819 NONE
      Mb3820 NONE
      Mb3821 NONE
        embC NONE
        embA NONE
        embB NONE
      Mb3825 4187285 .. 4187295 +  -2.4  -2.82933   CGCGCGGGACGGCCA                 GGTC TTC GCCC                 TCTGATCCGTTAGCG  40 10
      fadE35 NONE
      Mb3827 NONE
      Mb3828 4190613 .. 4190627 +  -4.2  -4.24948   AGATCAGTCAGTAGA               GCCC GAAATGG GGGC               TTTTACGTCTGCTCG  66 27
        pirG 4210853 .. 4210911 +  -6.5  -3.34013   CGGACCCAATCACCG TGCCGGTCGCCTAAGCCCCGGGT-CG GCCGAAAA CGCACCCGCGGCCAAGGCGTCGGTCA TTGCTTCGGCCCGTC  55 12
      Mb3841 4212699 .. 4212713 +  -2.8  -3.64466   CACCTGAGTCGCGGG               TGTGCA CTA TTCACA               TTATGTGTGTGCACT  51 34
   PE_PGRS62 4214359 .. 4214372 +  -4.5  -3.43785   AAACCGGCGGCTTAG               CGCGGC GTG GCC-CG               TTGGTTAGTGTCGTA  51 26
      Mb3847 NONE
      Mb3848 NONE
      Mb3849 4220969 .. 4220987 + -11.6  -3.54424   ACGAAATTGCCCGGC             CGGGGCGG CCT CAGCCCCG             TTTCGGGGCGTGCCA  72 390
      Mb3851 NONE
      Mb3852 4224403 .. 4224435 +  -8.4  -4.08216   CGAGCGTGAACTGAG      GGCGGACCTCGG GCAGACACG CCGAGGTCTTCC      TTTTGGGCAGCGTGG  73 220
      fadD23 4237857 .. 4237869 + -10.5  -3.61517   GTCACGCGACTTGCA                CCCCG TCT CGGGG                TTGTTCGGCAGCCAT  70 43
      Mb3861 4242497 .. 4242524 +    -9  -3.14132   CGAACGTTCCCGTGC        GACGGTCGGCGC CTAG GCGGCGACTGGC         TTGGTGGCCCGCCAC  61 10
      Mb3863 4243995 .. 4244012 +  -3.3  -3.30124   GGGACTCTAACGCTG             CCGTCGG GCCG CTGGTGG              TTCTCCAGGATCGCA  46 89
      Mb3865 NONE
      Mb3866 4247036 .. 4247053 +  -5.5  -2.91276   GTGACGAACCAGCGC             CCGGG CGCGGCAA CCCGG              ATTTGTCGGCACCCG  48 37
      Mb3869 NONE
      Mb3870 4250345 .. 4250359 +  -3.5  -3.86266   ACTTAGGCAAACCTG               CCTTC AACCA GGAGG               TTATTATCATCCTGT  56 116
        bfrB 4251373 .. 4251417 +  -8.3  -4.17048   CGGGATCGATCTGCG GAGGCGGGTGCGGCAATACCG AAC CGGTGTAGCAGCGCCAGCAGC TTGTTTTCCACCAGC  76 401
      Mb3874 NONE
      Mb3875 4255936 .. 4255953 +  -5.5  -2.52676   TGTCGGCAGGGGATC             CGGTTGC ACAC GCAACGG              TCACTTGAGGCGATC  45 48
        sodA 4257597 .. 4257627 +  -8.9  -3.03124   GGGGTTGACATTCGG       CTGACCCCGCTGC CGCAA GCGTCGGGCTCAG       TATTCCGGAGTCGCG  57 22
      Mb3877 4258502 .. 4258515 +  -2.3  -3.72695   TACTGGCGAAAAGCC               CGGCT GGCG AACCG                TTTGATACCAACGGT  52 183
      Mb3878 4259618 .. 4259636 +  -8.1  -3.34344   TCACCGAATCGGTTG             GACCCTC ATCGG GGGGGTC             TTCGTTGACCCCTCA  60 136
      Mb3879 4260196 .. 4260214 +  -8.8  -2.55351   CGACCGCCCGCTCCA             CCCGACCT GGC GGGTTGGG             GTTGGTCTGCCCCGA  53 51
      Mb3880 NONE
      Mb3881 4261264 .. 4261276 +  -3.3  -2.80113   CCCCGGTAGCCCGGA                AGGTG CGG CACCG                TGTCCTGGCATGATG  40 49
         hns 4261758 .. 4261774 +    -3  -3.00525   CGCCGCTGAACGCGC             TGG-CAC CATA GTGGCCA              TCTCATTTCGCCCAA  43 32
        menG 4262653 .. 4262666 +  -3.8  -3.82378   TTGTAGGCCATCGTC               GTGG TGATGT CCAC                TTGTTGTCCGTCGAT  57 437
        ethR 4264945 .. 4264955 +  -5.4  -3.29511   AACACCGCCTCTGCA                 TCGA ACT TCGA                 TTCTGGCCGGATGCC  51 498
      Mb3890 NONE
      Mb3891 4275012 .. 4275023 +  -2.2  -3.29324   CAGGTGTAAAGTGAA                CTGT AGCG GCAG                 TTCGGTTTGGCTAGG  45 492
      Mb3893 4276356 .. 4276381 + -11.1   -2.7464   GCTCAAGTTCAACGG         TCCGGGGAACG CGCG CGTTCTCCGGC          GTTTGACGGTGCGTT  63 82
      Mb3894 4277780 .. 4277793 +  -3.1  -3.72576   CAGCCAACGGGGGCA               GGA-GG GGA CCGTCC               TTTGATCGGACACCG  54 7
      Mb3895 NONE
      Mb3896 NONE
      Mb3897 NONE
      Mb3898 NONE
      Mb3899 NONE
      Mb3900 NONE
      Mb3901 4286985 .. 4286995 +  -3.2  -3.25202   CGAGTTCGGGCAATG                 CTGA CCA TCGG                 GTTTGTTTCCGGCTA  44 88
        PE35 NONE
       PPE68 NONE
        esxB NONE
        esxA 4289248 .. 4289296 + -17.4  -4.02132   CGTAGAATAGCGAAA CACGGGATCGGGCGAGTTCGAC CTTCC GTCGGTCTCGCCCTTTCTCGTG TTTATACGTTTGAGC 100 57
      Mb3906 NONE
      Mb3907 4292863 .. 4292873 +  -8.2  -2.73721   AATATCCGGTTCTGA                 GCCG GAT CGGC                 TGATTGGCGGTTCCT  54 26
      Mb3908 4293858 .. 4293895 +  -3.3  -3.29649   CACAACGTTGTAGAC   CGGGC-CTGCCAGCGG CTCCGTC TCGCACGCAGCGCCTG   TTGCTGTCCTGGCCT  46 28
      Mb3938 NONE
      Mb3939 NONE
      Mb3940 NONE
       sigMa NONE
      Mb3943 4335615 .. 4335646 +  -2.9  -3.49618   CTGGGTGCTGTCGCT     CGCCTGCG--GGAAC AGCA GTGCCTACGCTGGCG      TTCGTTGTCTCAAGA  49 46
       trxB2 NONE
        trxC 4337044 .. 4337062 +  -4.5  -4.08767   CCAACCTCAACTAGC            CCCCGCGG TTAG CC-TGGGG             TTTTCCCGAAATCGG  61 27
      Mb3946 4338421 .. 4338432 +  -3.6  -3.05844   CCGGCCGTCGACCCC                GCTG CTAT CGGC                 TCTTGCAGTCGAGCA  44 74
        rpmH 4344732 .. 4344758 -  -3.7  -3.95036   AAGCACCGCAAATAA        GCCCGGTG-TTG CAAT CAAGCACTGAGC         GTGCGCCGACCCTTG  58 13
        rnpA NONE
     Mb3953c NONE
     Mb3952c NONE
     Mb3951c NONE
         gid NONE
        parA NONE
        parB 4339420 .. 4339432 -  -5.5  -2.75891   ACAGTGACGTAATTA                CAGAG CGT CCCTG                TGCAGGCCTTTATCT  46 10
     Mb3947c 4338182 .. 4338208 -  -7.3  -2.62735   ATATCGGCTACATCA        CCAAC-CCCCAC GATC GTGGGATGCTGG         TCTCAACGCAGACGC  47 210
        pcnA 4325595 .. 4325605 -  -2.4  -2.53263   GCGACTCCCAAGCTA                 GCGG TTC CCCC                 GTGATTTCCACCAGG  37 12
     Mb3936c 4325032 .. 4325056 -  -5.6  -2.59748   CACCGCCACAATTCA         GCCGC-CCGGG CGCA CCCGCCGCAGC          CCTAAAGGCTGCTGG  46 27
        esxF 4324677 .. 4324687 -  -4.6  -3.61178   CGGATCCACCCGAAA                 CGGC TCA GCCA                 CCGCCCACCTCACGA  55 157
        esxE NONE
     Mb3933c NONE
     Mb3932c 4321187 .. 4321199 -  -3.3  -3.53563   ACAGTCCTGTTGAAA                CGCCA TTT TGCCG                AGGCCTTGGGCGCAT  49 152
     Mb3931c 4320273 .. 4320288 -  -3.2  -2.94218   AGCCGCCACCACATA              CCTGCT TCAT AGCAGC               ATCTTTCACGTTGCC  42 63
     Mb3930c 4319055 .. 4319090 -  -8.1  -3.18582   CAGCCGAGCCACCAA    CCACCGGCGCAGCGG GTGCCG CCACCGGCCCGGCGG     TCACCACGGTCGGCG  58 269
     Mb3928c NONE
     Mb3927c 4316853 .. 4316863 -  -6.8  -2.66964   GTACCGACCAGACCA                 CGAC CTT GTCG                 ATTGCGGCCGGTGCC  48 120
     Mb3926c 4315892 .. 4315910 -  -3.8  -2.70354   GGTTGGACAAACTCA             GCGGCATT CTC AATACCCC             CTGGGGCTGCGGCGA  42 57
     Mb3925c NONE
     Mb3924c NONE
     Mb3923c 4310031 .. 4310059 -  -3.8  -3.57144   TCGCGTATGCGCAAA       TCAGTCGTCTGCA CCGA TGCCGACGTC-GA        ACTGGTCCACGCCGC  53 185
        PE36 NONE
       PPE69 NONE
        esxD 4307979 .. 4308000 -  -2.3  -2.77962   TCTGACATGTGAAAT           TCCTTTC-CG AGG CGTGAAACGA           GTTGGGTCAGGATCC  39 32
        esxC 4307609 .. 4307621 -  -3.3  -2.73364   CGTTCATCTCAACCA                GCTAG CAG CAAGC                AGAAGGTGGGGCAGA  40 1
     Mb3918c NONE
     Mb3917c NONE
     Mb3916c NONE
     Mb3915c NONE
     Mb3914c 4301310 .. 4301323 -  -3.8  -3.05596   CACGCCGGGACTCAA               CGGT TTTGCT ACCG                CACTAGCCGATATGC  45 46
     Mb3913c NONE
     Mb3912c NONE
     Mb3911c NONE
     Mb3910c 4296469 .. 4296479 -    -4  -4.14739   CGATCCATGTCAAAA                 CATT GAC AATG                 CGTACTCACGCCGTG  63 110
     Mb3909c 4293601 .. 4293625 -  -7.1  -4.58395   GCCAGCGCTGAAAAA         CCGGCCACCG AGCAAG CGG-AGCCGG          TCCACGAAGTGACAA  79 313
       whiB6 4274041 .. 4274065 - -14.3  -2.56596   TGGCCCAGGAATTCA          TCGACCACGGG CAG CCTGTGGTCGA          GGTGCCCTTCGATCC  69 404
        gltB NONE
        gltD 4265981 .. 4266000 -  -3.6  -3.78351   ATAAAGCGGAGCAAA            CAAGCTGTG GTG CACA-CTCG            GGCACGTATCAGGTT  54 337
     Mb3887c NONE
     Mb3886c 4264466 .. 4264476 -  -2.4  -3.31461   CATTTACGGCGAGAA                 CCGC TAA GCCG                 CACTCGGTCGGGGGT  45 223
        ethA 4262282 .. 4262293 -  -7.2  -3.84451   GTCGCTAAAGCTAAA                CCCC CACC GGGG                 CAGGCCTTTTGGCGA  68 9
     Mb3873c NONE
       glpQ1 4250753 .. 4250782 -  -9.3  -2.57795   TCGATCAGGAACGCA       CAGTCA-CCGACCA GGT CGGTCGGCTGACAG       CGGTGGCCCGCGACG  54 255
        pheA NONE
     Mb3867c 4247032 .. 4247043 -  -7.2  -2.77899   GGGCGTGACGAACCA                GCGC CCGG GCGC                 GGCAACCCGGATTTG  52 265
        serS 4243882 .. 4243897 -    -6  -3.17571   AAGCCGCTAAGCCAA              TGGCGG CGAC CCGCCT               CACCCGGCTCCGCCG  51 56
     Mb3862c 4242293 .. 4242318 - -11.1  -3.15544   GCTGATGTTCACCAA         CCCGGC-GGCCA GTT CGGCCGGCCAGG         ACTACACCATTGCCA  64 216
     Mb3860c 4241297 .. 4241308 -  -2.2  -3.14211   ACGCGTCTCCAGCAA                TGCA GGCT CGCA                 CGCGCTCGATGTTTT  43 46
     Mb3859c NONE
     Mb3858c NONE
     Mb3857c 4237335 .. 4237346 -  -2.2  -4.11216   CGGCTATTGGGAAAA                GCCT GACG AGAC                 TGAACGCACCTTCGG  58 515
        pks2 NONE
       papA1 4227875 .. 4227888 -  -2.3   -2.7035   GCGAGTGAGACAGCA               GGGGA TCGG TCACC                TGACGAATTTACGTG  39 49
       mmpL8 4224121 .. 4224155 -  -7.1   -4.2704   GGCAGCAGCAACAAA    TGCGCTCCGCGGGGCCA ACG TGGGCCCG-GGCGC-CA    ACAAGGCGTTGTCGA  72 403
       papA2 4220600 .. 4220611 -  -5.8  -3.05384   TCGCCCTCCACCGAA                CGTG AACC CACG                 GTTTCGCGCGCGATT  49 106
     Mb3846c NONE
     Mb3845c NONE
     Mb3844c NONE
     Mb3843c 4214348 .. 4214365 -  -3.3  -2.93853   CCCTGGCAATCAAAC             CGGCG-GC TTA GCGCGGCG             TGGCCCGTTGGTTAG  42 327
         glf NONE
     Mb3838c NONE
     Mb3837c NONE
     Mb3836c 4205125 .. 4205160 -  -8.1  -3.70902   GGGCTCATACGGAAA    CACCGGCCGACCGAC CCGCCC GACCACCGGCCGGCG     GGGCAGCACCCCGAC  69 63
     Mb3835c 4203065 .. 4203096 -  -4.4  -3.15544   GTCCACCCGCATCAA      GCGCACCGCCGAA ACCCTTA TCCGGCGGT-CGT      TCACGGCCAATTCGG  47 155
        fbpA 4201858 .. 4201898 - -27.8  -3.76402   ACGGGATTTAGGAAA  CATCTAGCGGCGGCGACC ACAAG GGTCACCGCCGCTAGATG  TTGTGTCTGTTCGGA 100 42
        fbpD 4200675 .. 4200728 -  -4.3  -3.60627   GTAGCGCACGCGAAA GGGGTGCACCCGCGCCGCGCGATAGC GCG GCCATCCCGCC-CGTTGCCGCACTCC CTCTACGGTACCGGC  53 133
     Mb3832c 4199339 .. 4199363 -  -5.5  -3.51934   CTCCTGTCACAAACA          TCTCGGCCGGC TCT GCCGGCGGCCA          CCGGGTGTCGGCTCC  55 290
      fadD32 NONE
       pks13 NONE
       accD4 4190125 .. 4190160 -  -8.9  -3.61398   CCGGCCCGGTAAGAA    CGCCGCACCACGTCCG GGCCG CGAGCG-GGCACGGCG    GCTCAAGGGCGCCCG  65 518
     Mb3816c NONE
     Mb3815c 4168271 .. 4168281 -  -8.2  -3.41051   CCAGCGGGACGACAA                 CCCG CAC CGGG                 ACAGCATGGTGTGGC  60 413
     Mb3807c 4159561 .. 4159583 -  -9.1   -2.8076   AATCACCATCAACTA           CCGCGACGA GGATT TCGTCGCGC           GGCTGAAGCAAGAGA  55 436
     Mb3802c NONE
     Mb3801c 4154441 .. 4154453 -  -7.7  -2.66316   CGCCGCACCAGAGGA                GAACG ACG CGTTC                CTGCGGTTCGCCCGC  50 107
     Mb3799c NONE
     Mb3798c 4152357 .. 4152368 -  -3.6  -2.52795   AAGGCGTCGAACCCA                CCGG CGCG CCAG                 TCCCTAATTCCTAAT  39 29
     Mb3797c 4152152 .. 4152170 -  -3.7  -3.29511   CGCACGTGGGCACAA             CGGCGAG CTTCC CGCACCG             ATGGCTACGAACCCC  48 30
     Mb3796c 4151302 .. 4151341 -  -4.2   -3.4678   ATGGCCAGATCAGAA  CACCT-TTCGAGACCACGA TTT TCGAGACCACGATCAGGTG  CTGTTGCAGGCTCTC  51 178
     Mb3793c 4149249 .. 4149268 -  -2.8  -3.72027   AGCGGTGATCAAGAA            CGA-CGTGG CGG CCATGCTCG            CGGAATAGCCCGCGA  54 47
     Mb3791c 4147327 .. 4147340 -  -3.8  -3.44051   CGGCGAGGACGACAA               CCTG TCCGAC CAGG                AGCCGCAGCCGAAGC  51 59
     Mb3790c 4145546 .. 4145579 -  -5.1  -3.28712   CCGTGGTGTGCACAA     CCGCGGCCGGCAATG TCAA CATCGCGATCGGCGG      GGCGGCGACCGGCAT  51 322
     Mb3788c NONE
      fadE36 4141774 .. 4141787 -  -2.4  -4.95155   GGGATAGGACAAAAA               TGGT GTCATG ACCA                GCAATCCCTCTTCCT  74 394
        proX NONE
        proV NONE
        proW 4138904 .. 4138923 -  -2.8  -2.83403   CCTGCTGCAGGAAAT            TCATCGCGC TCC GCCCG-TGA            TCGGGGCCGCGACCT  42 6
        proZ NONE
     Mb3781c 4137552 .. 4137573 -  -7.1   -3.1506   AAATGGCGCGAGCAA           CTGGCCGCC GCGG GGCGGGCGG            GCGGGGTGATTACAT  52 35
     Mb3779c NONE
     Mb3778c 4135115 .. 4135138 -  -8.1  -3.59738   GATCAGAGCTGGAAA          CCGGCGCGCG TCTGC CGCG-GCCGA          AGCCTACACGCGGGC  65 428
     Mb3776c 4134393 .. 4134441 -  -3.8  -2.94099   TCCTCCGACCACAGA GGCCGATAGGTGCCCTCGTCAGCG AAC CGC-AAC-AGGGCATCAACCAGCG GGTGTGGCACGAGCA  44 84
     Mb3775c 4133479 .. 4133515 -  -7.3  -2.59748   CATCCCTACAACGCA   GCTGGGTTCGGCTGAC CGTGCT GACA-CCCAACCCAGC    GGTAGGTTCGGCAGC  51 433
        PE34 4132444 .. 4132464 -  -6.7  -3.10164   GGACCTATCAGCTAA            TTCGGCGCG CGT CGCGGCGCA            CTATTCCCGCGCGAG  51 26
     Mb3771c 4132113 .. 4132146 - -10.3  -3.31144   CGGTCAGGCTCATAA     GCTCGCGGGTCAC TTTCACCC ATGACCGGCGAGC      TTTACAGACCCCAGC  66 59
        ctpJ 4129678 .. 4129693 -  -4.7  -3.03124   TTTGACTTTTCAAGA              CACAG CGTCAC CTGTG               CGCGGTGCCAGCGGC  47 17
     Mb3768c NONE
     Mb3767c NONE
     Mb3766c 4127083 .. 4127107 -  -3.5  -4.07124   CACCAGGCAGATAAA          CTGGGCTGG CTTTGGT CAAACCCAG          CGCGACCCGCAGCAC  58 45
     Mb3761c NONE
     Mb3760c 4121145 .. 4121163 -  -5.2  -3.64198   CTGCCACACAGACAA             CCCACG TCCGGTT CGCGGG             CGACATGTCCACTGC  57 334
     Mb3757c 4117973 .. 4117984 -  -3.6  -3.28924   GATCCTCGCCGACAA                CGGC ATTC GCCA                 CGACTCGGTGCGCGA  47 181
     Mb3749c NONE
       dnaZX 4102281 .. 4102302 -  -5.1  -3.02461   CAACCTCGTCGAACA           CTGGGACGAC GCG GTCG-CCGAG           GTCGGTCTGCCGACC  47 178
     Mb3745c 4099125 .. 4099158 -  -7.4  -3.82084   GGGCAACATGAAGAA     CCCCGCGGACTC GGCGCTGATG GAGTCCGCCGAG      GGCAGGCAAAAATAC  66 142
     Mb3743c NONE
        recR NONE
     Mb3741c 4096188 .. 4096232 -  -9.8  -2.52464   GCGGTGGTCAAGGGA GCCGGCAACCGGGCCGGCGA CGGTT TTGATGGCGCGGTTGCGGGC AGCGTGGTCGCGACC  56 184
        dnaQ 4093141 .. 4093164 -  -8.8  -2.72344   TCGCACCGTCAATCA          CCACCGCGTCG CTG CG-CGCCGTGG          TGTCGGCGGTCAACC  52 120
         ask NONE
         asd 4088482 .. 4088492 -  -3.2   -3.5891   CGGGACAAGGAAAGA                 CACT ACC AGCG                 AGCACCGCACGACCC  51 61
     Mb3734c NONE
     Mb3733c 4086857 .. 4086872 -  -3.2  -2.70932   CTCGGCCGGCAACCA              CCGTAA AGGG TTGCGG               TTACAAACGTGCCAT  40 92
     Mb3732c 4086391 .. 4086423 - -13.6  -3.86252   GCCGACCAAACAGAA      GGCCCTTTTCTTGA ACGAG TCAAGAAAAGGGGC      TGGTGCGCCCGGCCG  86 41
     Mb3731c 4085607 .. 4085621 -  -4.2   -3.4252   GCGCAGCTACCAGAA               CGATAG CCG CCACCG               GTTTATCCTGCCGAC  51 70
        gshA 4084239 .. 4084255 -  -2.2  -2.52464   GCTCGGGTGAAGTCA              CGACGC CCCGT GCATCA              TCCCGGTGACGGCTG  37 6
     Mb3729c NONE
     Mb3728c NONE
     Mb3727c NONE
     Mb3726c 4080043 .. 4080063 -    -4  -2.66692   GATCACGACGAGAAG           GGTCGGGTGA AGT TC-CCCG-CC           TATCTACTCACCGCC  40 58
     Mb3723c NONE
       glpKa 4076011 .. 4076035 -  -9.2  -4.11371   GAACAGCCCGGAAAA          CGCCGGCACG AAATA CATGCCGCCG          TTGTCGGGGACCTGG  79 338
     Mb3719c 4073378 .. 4073389 -  -3.6  -3.72893   TACCTGGCGATGAAA                GCGA CCGG CCGC                 CTCTAATTTCCGACC  54 105
     Mb3713c 4066939 .. 4066984 -  -4.8  -3.53444   CGATGGCCTCTTAAA GTGC-C-GCAGCGGTGATCAAA TCAA TCTCACCACCGATGCTGAGCAC GGCGACCCCGTTATG  53 281
     Mb3712c 4066451 .. 4066470 -  -3.5  -4.42386   CTCCCAGCGATAAAA            GGTTGCC GATCAA GGTAACC             CATACAGGCCGTCGG  67 225
     Mb3711c 4066057 .. 4066098 -  -4.9  -3.15861   CAGCAGGGCTAGCAA GCGAC-CTCAGCACCATCGG TTC CCGAAGGTGCGGTCCGGCGC TACCGCGTCGAAAAT  48 25
      cyp137 4064172 .. 4064195 -  -3.7  -2.95652   TGGATCCAACGAAAT          TCGTTGCCC CGGCGT GGGCAGCGC           CGTGTCCACAGGGGG  44 472
       whiB4 4058278 .. 4058300 - -10.4  -2.71144   CACGGTCGGCAACGA           TGCGGGCCGC GCA GCGGGCCGCT           GAGGAACCGGCCCAT  60 270
     Mb3703c NONE
     Mb3702c NONE
     Mb3701c 4054500 .. 4054518 - -11.6  -3.07816   CGCCGAGCGAGGTAA             GCGCGCGC AGC GCGGGCGC             AACCGAGCGAGCTAG  68 112
         nth NONE
     Mb3697c 4051784 .. 4051810 -  -5.8  -2.62396   CACCTGCTCAGAGCA        GGC-CGGACCG GCTACG CGGCCCGCACC         GCAACCGTACTCATC  46 36
     Mb3696c NONE
     Mb3695c 4049271 .. 4049311 -  -2.9  -3.63515   GCTGACCCGCAACAA  CGCAGCGGAGATCGAGCGC CTC GTGCGCGCCCGTGGCTGCG  CCAAATGGCTTGCAT  53 383
     Mb3692c 4047111 .. 4047124 -  -5.9  -3.21099   TCGCGGCACGATCAA               CCGGG TCAG CCCAG                CCAACTCAGGCCGGT  51 31
        dppA 4042799 .. 4042811 -  -3.3   -2.7535   GCGCGCAACATACCA                GCCCA TGT CAGGC                CTTGACGATGTTCTC  40 20
        dppB 4041830 .. 4041859 -  -8.5  -2.57795   GCGATCACGAATTTA       GGACGCC-GGCGCA ACC CGCGCCAGGCATCG       AGCCAGAACCCCGTG  53 44
        dppC NONE
        dppD NONE
     Mb3686c 4038446 .. 4038460 -  -8.5  -2.85351   CTGTGCCAGATCACA               GCGGC GAAGT GCCGC               AGCCGTGACCCGCTC  55 177
     Mb3684c 4035378 .. 4035396 -  -5.8  -2.78384   GCGGCGGCCACCACA             CTGGGCCG CAG CGGGCCGG             ATTCGGATGCCAGCC  46 71
     Mb3683c NONE
     Mb3682c NONE
     Mb3681c NONE
     Mb3680c 4032604 .. 4032660 -  -7.8  -2.64616   CCGCCAGGCACAGCA CCAGCACCAGCACCAGGGTGGCGATCG CCAA CG-CCGCCTCCACGGTGCTCGCACCCG CACACGACGCTAAAC  51 35
     Mb3679c 4032330 .. 4032366 - -29.5  -2.73364   TCGCGACGGCAAGCA    CGGTGGCCGAGCCGCGG TCA CCCCGGCTCGGCCACCG    AAATTGCCCTAGCAG 100 6
     Mb3678c 4031733 .. 4031744 -  -3.6  -3.34043   GCGAGGACGGCACAA                CGCC CGGT GGCA                 ACGGTGGGGCGGGCG  47 288
        cspA 4025511 .. 4025538 -   -20    -3.727   GCGAGCAGACGTAAA        GCCCCCAAAACG GAAC CGTTTTGGGGGC         TTTTTGCGTCTGCTC 100 52
     Mb3671c 4024684 .. 4024697 -  -3.7  -3.85092   ATTACCCACACCAAA               GGCTC AAAC GGGCC                GCTCAGGACGCTCGG  58 175
        topA 4021233 .. 4021248 -  -5.4  -3.53012   GGGTGGTGGTCGAAA              CCGTCGC CCG GC-ACGG              TGGGTTCGTCAACAA  54 467
     Mb3668c 4018564 .. 4018587 -  -7.4  -3.48269   GCCATTAAAGAGCAA          CAGGCCGG GTGATATA CCGACCTG           ACCTGCAAAGATGGA  60 191
     Mb3666c NONE
         fic 4017087 .. 4017117 -  -9.6  -2.65279   CAACCCCTAAACCCA       CCACGCTGCGGG AGGCTTA CCGGCGGCGTGG       CACAACGTTCGGTAT  56 70
     Mb3664c 4015680 .. 4015699 -  -2.7  -3.06696   GGGGGCGTGAAGAGA            CCCGCCA TGACAC CGGCTGG             ACGGCGCGGGGCAGA  41 83
     Mb3663c 4014802 .. 4014812 -  -8.2   -3.9392   CGTCACGTCAAATAA                 GCCC TTC GGGC                 GCTGGGGCGAAGTAT  70 334
       galE1 4009502 .. 4009521 -  -9.2  -2.57931   TTCACCGCCGACAAC            GGCGCCAC CCAA GTGGTGCC             CGGTTCACATCGCTG  54 408
     Mb3653c 4005043 .. 4005054 -  -5.8  -2.86271   TGTGCACTACAAGGA                CCTG GAAC CAGG                 TAAGTTCGTCAAGGC  46 165
     Mb3651c NONE
     Mb3650c NONE
        mesJ 4001130 .. 4001152 -  -3.3  -3.29096   GGGACCAACGACCAA           CGCGGGC GTCAAACGG GCTCGCG           CCGCAACACAAGTAC  46 11
         hpt 4000300 .. 4000321 -  -2.9  -3.68302   CCAAGACGCCAAGAA           CCGTGCGGA CCAG TACGCACAA            CTGTCGGGGCTGCGG  53 195
     Mb3646c NONE
     Mb3645c 3997909 .. 3997927 -  -5.9  -3.01791   AGGTCGTTGGGAAGA             CGCTGTG GCCTG CACTGCG             GGCAGCAAACGTGGT  49 40
     Mb3644c 3997231 .. 3997251 -  -3.2  -2.61144   CCAGTCGGGAAACAC           GCGGAGCAC CAGA GT-CACCGC            AGCGGCCGGGGCGGT  39 46
     Mb3643c 3997018 .. 3997031 -  -3.7   -3.4582   GGACGTGACTAAAGA               GCAGC ACGG GCAGC                GGGAGCAGAACTCGG  51 5
     Mb3642c 3996205 .. 3996219 - -12.8  -3.59979   CGTGGCGATCGCAAA               CCCGGC GGA GCCGGG               TGCAGCGGGTCGCCA  77 454
        ftsH NONE
        folE NONE
       folP1 NONE
        folB NONE
        folK NONE
     Mb3635c 3990877 .. 3990891 -  -7.8  -3.14132   CCGCCCGGCCAGCAA               CGTCGA CGA CCGACG               CCCATCGCCGGTTCG  56 80
     Mb3634c 3989535 .. 3989565 -  -8.2  -3.29829   TACACCCTGGCACAA       GCGGCGCCGC TATTCACCGCG GCGGCGACGC       CGGCCGCCTCCGGTC  60 4
     Mb3633c NONE
        panC NONE
        panD NONE
     Mb3630c 3986201 .. 3986245 -  -3.5  -2.92613   TGCCAGCTTAAATGA CCTCACGCCGAC--GCTCGTGG GTGG CGTCGAGCCTGTCGGCG-GCGG GCGACCCGGTACCCA  42 62
        lysS 3984657 .. 3984678 -  -2.9  -2.62265   ATCCAGACACAACAC           CCACAGTTC AGTT GGAGTGTGG            TCGAACAATCGGGAA  39 11
        lsr2 3984179 .. 3984214 - -24.8   -3.5774   AGCGAACGCGGCAAA    GTACCGGCGCCCAGGC TTTC GCCTGGGCGCCGGTAG     CCAAATGTCAGGTCG 100 33
        clpC NONE
   PE_PGRS59 3979590 .. 3979605 -  -4.6  -3.55563   ATGGGACCCGGGAAA              CCTGTC GATG GACTGG               TTTCGCGCCGAGGTG  55 233
     Mb3622c NONE
   PE_PGRS58 3974160 .. 3974189 -  -9.9  -3.25823   GGTGGTGGACACCAA       TGTGCGGCGCGTGG TGG CC-CGCGCCGTTCA       CGGCCGCGCCGACGC  66 455
     Mb3619c NONE
     Mb3618c 3971927 .. 3971948 -  -4.3  -3.53224   CACCGCGCTGGCAAA           GGTTTTCGG ATAT CCGACGACC            ACGGAAGCGCAGGAT  52 260
     Mb3614c NONE
        ispD 3967545 .. 3967568 -  -4.5  -3.51232   CGGTCCCCAAACCAA          CGCGGG-GCA GCTGA TTCACCCGCG          CACTATAGCTTGGGC  51 17
        ispF 3967006 .. 3967026 -  -3.2  -2.53263   TGTAGCCGCAAGCGA           GCCCGATCG GTCA CGA-CGTGC            CAGCTTACCTGCCCA  39 83
        cysS NONE
     Mb3610c 3963986 .. 3964002 -  -9.3  -3.20723   CCGGCAGCAACTCAA              GCCGGCG CCG CGCCTGC              CAATGTTCGTGCTGG  61 424
     Mb3606c 3959934 .. 3959952 - -10.2  -4.14739   GCATCGACGCGAAAA             CCGACCGC TCC GCGGTCGC             CGGGGCCACCCCCTT  78 377
      fadE34 3956914 .. 3956969 -  -9.8  -3.72576   CGTCGCTGGAGCAAA TCTGCGCACACCCGACGGCCC-GACGG GCTTT CCGCCCGGGCTGT-GGGCGCGC-CAAA CCACCGAGATCCGTT  70 348
     Mb3601c NONE
        bphD NONE
        bphC NONE
     Mb3598c 3951879 .. 3951920 - -14.5  -2.79183   GCGACGGCGAGCAGA CGCAAAATCGCCCAACACG CCCG CAAAATGGGCGATTTTGCG  TCTGCTCGCGCCACT  75 39
     Mb3597c NONE
         nat 3950061 .. 3950074 -  -3.8  -3.60098   AGGGGGCACCGCAAA               CCAG CTGCGC CTGG                CAGACGTCGCGAAAC  51 497
      fadE30 NONE
     Mb3589c 3942441 .. 3942458 -  -2.7  -3.54146   CGGGTGAATTAAACA             CCG-GCTT CGG AAACGCGG             GCTTCGTCAACACGG  49 429
     Mb3587c NONE
       fadA6 3938959 .. 3938994 -    -6  -3.12351   CCCGCCGACAGTGAA    TCGCACGACGCGACAC GCCG ACGACCCGTCGTGAGA     TTCACCCTCGGCGCC  51 50
     Mb3585c 3937861 .. 3937882 -  -6.5  -3.43492   CGAGATGGACCACAA           CTTCGCCCT CCGG AAGGCGGAG            CTGGATGCCGGCTAC  55 188
     Mb3579c NONE
     Mb3578c 3930313 .. 3930367 -  -3.7  -3.78934   CGGCGCGGAGAAGAA CCCGATGTGGTACCTCAACCTCAAGG CCAA CCCCAAGGTTCAGGTAC-AGATCAAA AAGGAAGTGCTGGAC  57 255
      cyp125 NONE
      fadE28 NONE
      fadE29 NONE
     Mb3572c NONE
     Mb3571c NONE
        ltp2 3922626 .. 3922642 -  -3.5  -3.61398   CGGCGGGCTGAACAA              CGTGCTG AAG CCGCTCG              TCGACGCGGGCTACT  51 97
     Mb3566c NONE
     Mb3565c NONE
     Mb3564c 3915748 .. 3915761 -  -5.2  -2.71712   GCGTTTCCGTGAAAT               CCGC GAACCA GCGG                TGTCGTCAATGCGTT  44 31
       PPE62 3913920 .. 3913930 -  -3.2  -3.87149   CGCACCAAAGCGAAA                 TCAG TTC CCGA                 ACCCCGACCGCTGGT  56 15
     Mb3561c NONE
     Mb3560c NONE
     Mb3559c 3908909 .. 3908946 - -12.1  -3.14132   GCGGCGTGGGAGCAA   CTGC-TGGGGGTAGCGAA CTG TTCACTACCCCCTGGCAA   TCAGGTGGTCCCGTC  70 178
     Mb3558c 3907531 .. 3907543 -  -4.7  -2.90075   GCGCCGGCAACCACA                CCCTC CGT GCGGG                ACCTTCAGGGTCCGA  46 176
     Mb3555c 3904612 .. 3904627 -  -5.4   -3.5936   GCCAAAGTGTTGAAA              CTGC-CC CCA GGCGCAG              ATACCCCTACCGAAC  54 413
     Mb3550c 3899447 .. 3899465 -  -7.4  -3.97368   CGGCCAACGTAGAAA             TGACCTTC GGC GACGGTCA             CCCGATCTGAACCGC  70 100
     cyp142a 3898122 .. 3898133 -  -2.2  -2.53213   CAACTTCGGAACTCA                CCAG CACG CTGA                 CCAGGTCGTCGGTGG  37 11
     cyp142b 3897492 .. 3897508 -  -7.9  -2.55074   CCGAACGTGAACTCA              CGGCGGA GAT TCGGCCG              ATATTCCGCCCTCAG  51 58
      fadD19 3893983 .. 3893998 -  -6.8  -2.82015   CCGAGAGGCACGACA              GCCGAC CCAT GTCGAC               CTTCCGTGCGGGGTG  49 67
      fadD18 3889599 .. 3889636 - -11.1  -2.52676   GACGGTGGTAAGGCA   CCAGCCGGTGGCACCGGC GGC GCCGGCGGCGACGGC-GG   AGCGGGCGGCAAGGG  59 188
     Mb3540c NONE
        ilvX 3880632 .. 3880684 - -10.9  -3.15249   CACAGGCGGCACCAA CGGCAACGGCGGCCTCGGCGGAGGC GGC GGCAACGGCGGAGCCGGCGGTGCCG GGGGAACGCCCACCG  64 455
        fdxD NONE
        fabG 3866589 .. 3866619 -  -5.5  -3.42354   CATCCTAACCCAGAA      CGAGTTTGCGGTGTC AAC GA-ACCGCACAC-CG      GATCAACTGGGTCAA  55 116
      yrbE4A NONE
      yrbE4B NONE
       mce4A NONE
       mce4B 3862581 .. 3862591 -  -2.4  -3.76224   TTCCTATTTAGCAAA                 GGCG CAC CTCC                 CCTTGCTGGGATCCG  52 3
       mce4C NONE
       mce4D NONE
        lprN NONE
       mce4F NONE
     Mb3523c 3856559 .. 3856576 -  -3.4  -2.79327   GTAGGCGACGGAAAT             CAACCG TCTCAT CAGTTG              CCCCCGTCCGGGTAC  40 19
     Mb3522c 3855992 .. 3856005 -  -2.4  -3.64703   TGGCCTGCAGCCAAA               GTTG AGCAAA CAAC                CGTTTTCACTGCAGC  51 108
        lipF 3851493 .. 3851531 -  -5.9  -2.64933   CATGTATCCAGATCA  GCTGGG-T-CCGGGCCGCT TCG AGCGGATCGGCATCCCCGC  CGCCACGTTCTTCGC  46 291
     Mb3515c 3850152 .. 3850193 -  -7.9  -2.99473   CGAAACCAGCACATA TCCGCTGTACGG-CGGCGGC ACC ACCACCGACCCGACACCGGA CCAAGGGGCGCCCAT  53 77
     Mb3513c 3847736 .. 3847773 -    -4  -3.08679   GTGCTCCATTCAACA   GTCGGTAAGGATCAGC TGCGGT GCCGCTCCTCGCGGAC    TACGGCGGCGCATCG  45 25
     Mb3512c 3846925 .. 3846945 -  -8.2  -3.36694   ACGTACGTGCAAAGA            CGGCGGCT TGGTG AGCCGACG            ATTAACGACGCTGCC  60 27
     Mb3511c 3846005 .. 3846027 -  -3.3  -3.05384   GTCCTGCGGACCCAA          CCGCCGGGCC GTCT GGCTCA-CGG           GCCACTCCTTCGTTG  43 114
     Mb3510c NONE
     Mb3509c 3844010 .. 3844035 - -10.3  -3.54129   CACACGGTCGCCAAA         GCCGCCGCGAC TGCG GCCGGAGCGGC          CGGCTCGGTCCGGCA  67 524
        kgtP 3838470 .. 3838482 - -10.5  -2.78384   CGGTCGGCGACGATA                CGGGC ACC GCCCG                GCCCGTGGACCGAGA  60 252
        bpoA 3837480 .. 3837496 -  -7.9  -3.53224   CAGCGTGGCGGTAAA              CGTCGCC GAT GCCGACG              TCGCCGCGGTCGTCG  60 173
     Mb3500c 3836482 .. 3836506 -  -3.5  -2.78463   ATCCTGGCGACGAGA          TGATCCCCG ACGGTCA CGGGAGTCA          CGGCCATGCCCCGAT  40 23
       ilvB2 NONE
        mhpE NONE
       rmlB2 3832470 .. 3832482 -  -3.3  -4.57569   CGACTCGCCGAAAAA                GGCTG GAC CACCC                GCAAAAACACCCACG  71 214
        infA NONE
        rpmJ NONE
        rpsM NONE
        rpsK NONE
        rpsD NONE
        rpoA NONE
        rplQ NONE
        truA 3823394 .. 3823409 -  -3.2  -3.17763   GCTATACGCCATCAA              CCCG GTCGGCTT CGGG               TCGTTGCTGCTGGCC  44 368
     Mb3480c 3818530 .. 3818588 -  -3.1  -3.06915   ATGCAGCGCATCGAA TCTACCGCGC-ATCACCCACCCGCCGGAT GGG ATCCG-CTCGTCGGCAACGGCACGGTCGA TGCCCTGGCTGCGGT  42 222
     Mb3477c NONE
     Mb3476c 3811026 .. 3811036 -  -2.4  -3.33696   TCCCGGTTCAACCAA                 CGGC GTG GACG                 GACCGTACGGCTTGC  45 7
        esxU NONE
        esxT 3810252 .. 3810298 - -16.6  -4.14739   CCACGCAGGTCAAAA TGACTGTGTGGTCCCGACGG CTCTCCC CCGTCGGGACCACACAGGGG TCTGTTGCGCGCTCC 100 52
        rplM NONE
        rpsI 3809063 .. 3809081 -  -2.3  -3.34715   CATCGGTGCCAAACA             GTCGACC CATAC GGACAAC             CTTTCACAGTTGACG  45 141
        mrsA NONE
     Mb3470c NONE
     Mb3469c 3805737 .. 3805762 -  -8.3   -3.1994   CAGACGACTGACGAA         GGTGTTGGGGCT CCC AGGCCCA-CACC         GCCGGACGCAGCGTT  56 224
        glmS NONE
     Mb3465c NONE
     Mb3464c NONE
     Mb3463c 3799499 .. 3799516 -  -8.3  -2.82635   ACTGGCAGGACTACA             GGGCAGC CAGA GCGGCCC              GAATGTGGCCGCTGA  54 3
        gadB 3797841 .. 3797858 -  -5.5  -3.35046   TCAGCTCGGCAAACA             CCGCCGA GGCA TCAGCAG              CTTCACTCGCGTTAC  52 241
     Mb3461c 3796770 .. 3796789 -    -5  -3.01712   TCTCCCGCCGCAAGA            TCGCAC CCCTTTCC GTGCGA             TCGGCGCGGTCATAC  47 232
     Mb3460c 3795095 .. 3795127 -  -4.8  -3.53761   CAATGGCTGTCTAAA     CACTCCAGTCAGCTT AAGC ATGCCGCCTGG-GTG      ATCAACGGCCTCGCG  53 242
     Mb3458c NONE
         alr NONE
     Mb3456c NONE
     Mb3455c NONE
        rimI NONE
         gcp 3789946 .. 3790001 -  -9.6  -2.79302   ACTATTTGGATCAGA GCCCGGGACGCTCGCCCGGACCG GAGTTGGCGGT CGGTCCGGG-GCGTGCCCCGGAA CCGTCCGAATTACCA  57 207
       groES 3789555 .. 3789604 - -20.8  -2.52676   TAGTCCGCTAACGCA TGCCGCCCCGGAAATCACCCGTG GTGAG CACGGG-GATCGCCGGGGCGGAA CACGCTCTACTACTT  91 35
       groEL 3787843 .. 3787884 - -25.3  -2.78463   AGCCGCGCGAGCAGA CGCTAAAGCCCCCG-CACGC TCG GCGTGTCGGGGGCTTTTGCG TCTGCTGACCGGAGT 100 41
     Mb3449c 3786307 .. 3786317 -  -4.6   -3.4252   CCGGATCGACCATAA                 CGGC CCA ACCG                 CGTTTTAAGCGGTAC  53 30
        sigD NONE
     Mb3447c 3784465 .. 3784479 -  -2.1  -3.71848   CCCCTCGATCAACAA              GAGCGG ATGG CCG-TC               GAGGCCGACTTGGCC  51 320
       guaB2 NONE
       guaB3 NONE
        choD 3779095 .. 3779120 -  -3.1  -4.36914   TCGTCGTCCACAAAA         CCTTCTCGACG TCAC CGCCGAACCGG          CGCGCGGCCGCAAGC  66 524
     Mb3439c NONE
     Mb3438c 3776494 .. 3776504 -  -2.4  -3.69069   GGAAGGCTAACATAA                 CCTC GAG GCGG                 TGGTTAGGCTTCCGC  52 29
     Mb3437c 3774667 .. 3774685 -   -11  -2.77344   TTACCTCTTAAGAAT             GTCACCCC CGG GGAGTGAC             CCCGGCTGTCCACGC  63 230
     Mb3436c 3773178 .. 3773191 -  -5.2  -2.82623   GCGGCCCGAGAAGGA               GCCG GGCAAT CGGC                TTAGCCCGGTGACGA  44 301
       idsA1 NONE
        phyA NONE
        guaA 3764434 .. 3764450 -  -7.9  -2.57344   TACTTGCCGCAGAAT              GCACCCG AGG CGGACGC              GATCCTCATCACCGT  50 413
     Mb3427c NONE
     Mb3426c 3761392 .. 3761409 -  -6.9  -2.78384   CGGGTCGCGATGACA             CCGGACA TTCT CGCCCGG              CTGGCGTCCGTCTGC  48 395
       cmaA1 3759715 .. 3759738 -    -8  -2.72379   CGAAGCCGGCAACTA          CGTCGCGCCA CGGC TGTCGCGCCG           AATTCTGCACCAGCT  51 198
     Mb3421c 3756200 .. 3756241 - -24.1  -2.78463   AGGCCCGCGAGCAGA CGCAAAATCGCCCAATTTCG TGC CGAA-TTGGGCGATTTTGCG TCTGCTCGGCGCAGC 100 40
     Mb3417c 3751907 .. 3751919 -  -7.7  -2.90212   GGACGAGTCGAGATA                GATGG CCG CCATC                AACGCTCGTGCTCAC  53 24
     Mb3416c 3751308 .. 3751331 -  -5.9  -3.61654   GAGACCGAGCCGAAA          GGTCGCCCT GCGGGG AAGGCGGCC           ACGGGAGAATTGTGA  57 220
        idsB NONE
       lytB1 3748506 .. 3748519 -  -2.3  -3.01712   GCCCGGTGTCGAACA               CCACG ATGT CGTGT                GGCGAGGTGAACACC  41 237
        dxs2 NONE
     Mb3412c NONE
     Mb3411c 3744140 .. 3744152 -  -6.3  -3.85698   CGGTGTTCTCACAAA                CAACA GCC TGTTG                GTCAGCGCCCGCAGC  62 414
       dnaE2 3735086 .. 3735109 -  -2.2  -3.70902   GCCGCCAGAGTGAAA          TCCACGACGC GTTT GCGGCGTGTC           GCGTCGCCCGTTTCA  52 57
     Mb3403c 3733899 .. 3733927 -    -3   -4.0162   CGCTGACAGCACAAA       CGGCG-GGCCAGGC AGC GAC-GGCCTCGGCG       GGGACGCGTTTAACG  58 73
     Mb3400c NONE
     Mb3399c NONE
     Mb3398c NONE
     Mb3397c NONE
     Mb3396c 3726437 .. 3726453 -  -2.1  -3.21099   CGGCCTGACTATCAA              CATCGGG AAG CCCACCG              GGCCGTGGATCACCT  42 114
        folD NONE
     Mb3390c 3722659 .. 3722709 - -11.6  -2.78596   TACGGCGCCATCAGA CCCTGACGCTGCGACTGCTGGCGG CAT CCGCGGGCATTCTCAGCGCCGCGG CCTTCGCCGCGCCAG  62 356
     Mb3388c 3722219 .. 3722236 -  -5.5  -3.18264   GCGCCGATGTAGGAA             TGTCCGC CGCC GCGCACA              GCGATCTTGAGCTTG  51 51
     Mb3387c 3721708 .. 3721726 -  -8.8  -2.70932   CCGCGGGGTCAACCA             GACCCCAC GTG GTGCGGTC             GGCCCCGGCCAGCCA  54 47
     Mb3386c 3720731 .. 3720747 -  -2.3  -3.63569   CCAACGGCCCAAGAA              CGATT CCCCGAT AATCG              CGGGTACTGGGTGCA  49 150
      PPE56a 3719063 .. 3719079 -    -3  -3.86822   CAATTGGTTGACAAA              TGTCTG TTGGG CAAACA              GGGTGATGGGTGTGA  56 270
     Mb3382c 3707373 .. 3707385 -  -9.1  -2.78384   CGGCCTGTCACCACA                TCGCG ATC CGCGA                TGATGTCGGTGCGAG  55 465
      PPE55a 3700403 .. 3700415 -  -3.3  -3.05844   TGCCGGAGTTGAACA                GGCCA ATG TTGCC                GGCACCGGAGTTCAA  43 37
     Mb3378c 3696323 .. 3696347 -  -3.4  -3.36273   TTCCTCCAACACCAA          TGGCGCGTAC AGCCG GCTCGCGCGA          GCCTTGACCGCCGGC  46 410
  PE_PGRS50a 3694697 .. 3694709 -  -6.9  -2.64794   GCCAAGGTCACATCA                CCGGC GGC ACCGG                CTCCGCCATCACCGG  48 5
       PPE54 3686499 .. 3686539 -  -6.8  -4.25283   AGGTCCGCACCAAAA CGCTCGACCGGGTGCGGCAG TTG CTGGC-CACCCATCCG-GCG CTGGCGAATAGCAAC  72 100
        icd1 3681813 .. 3681854 - -24.1  -2.78384   GCGGGCGCGAGCAGA CGCAAAATCGCCC-ATTTCG GCA CGAAATTGGGCGATTTTGCG TCTGCTCGCCCTAAT 100 36
        trpS NONE
     Mb3368c 3678897 .. 3678931 - -11.6  -3.55444   GTTGGATCCTGGAAA    GC-GACCTCGATGAGC CCACC GC-CATCGAGGTCAGC    GACATTCACGCCTAG  75 74
     Mb3366c 3677124 .. 3677147 -  -4.4  -2.73364   CTTGTACCGCAATCA          TCCGATCGCC GCGA AGCGCTCGGC           AGCCGGCTTGGGCGG  42 64
        sigJ 3670462 .. 3670498 -  -7.3  -3.22298   TTCAGCGACGACGAA   CGCGCCGCCATCGCCT ACGCCG AGGCGATGACCGCA-G    ACCCGCATTCGGTGA  56 170
     Mb3359c 3667706 .. 3667734 -  -6.1  -3.61398   GTGCTGCGCCAACAA       GCACTGGAC-ACG CGAGT CGTCGTCCAG-GC       TGCCGCAGGAGATAT  57 478
       moaA3 NONE
       moaB3 NONE
        moaC 3664243 .. 3664257 -  -4.2  -3.12862   AGTAATCATTCAACA               TCCATC CTC GGTGGA               GCCACCATCGCTGGG  47 5
        moaX NONE
     Mb3351c 3662828 .. 3662860 -    -5  -2.61264   TCGTCGATGGACAAC     GTGGTGCGCAT-GCAT CAG ATGCTAT-CGCACCAA     TCTGGGCGCAACGCG  43 125
     Mb3350c 3662583 .. 3662599 -  -4.3  -3.04144   CGTTGACGTCCAACA              GCGCTCG CAT CGATCAC              ACGGCCTCCTCGTCA  45 22
     Mb3349c 3662106 .. 3662147 - -24.1  -2.78384   GCTTGCGCGACGAGA CGCAAAATCGCCCGAAAACC AGT GGTTTT-GGGCGATTTTGCG TCTCGCGCAGCCGGG 100 42
         cdd NONE
        deoA 3656714 .. 3656724 -  -5.4  -2.78816   GCAGCGGTCATCAGA                 CGAT CCG ATCG                 ACGATTAGCGGCCGC  44 10
         add NONE
     Mb3341c 3654858 .. 3654877 -  -8.6  -3.01712   GTGGCCCGGTCAAGA            GCACACCA GCGA TGGTATGC             CGGTCAGAGTCGATT  57 378
     Mb3340c 3653773 .. 3653795 -    -9  -2.70022   GGCACTCGAGACAAC           CCGCCCGCTG GGC CAGCTGGTGG           CCTATGTGTTGGACC  55 159
         upp 3650725 .. 3650769 - -10.6  -2.62184   GCGCCGTCGAGACCA CCGACCTGATGCGACGGCTCC GCGA GGACCCGCCGCGTC-GGCTGG CCGGTTTCCCCGCCA  59 251
       amiB1 NONE
       amiA1 3645884 .. 3645907 -  -2.4  -3.40403   CCCGGCGGACGAGAA          GAACCTTGACC GGT GGG-AAGGCTC          CGAGTTCGGCATCCA  46 282
        lpdA 3644015 .. 3644030 -  -2.5  -3.14132   GTGGTGTGGCACCAA              GGCTA GTTGTT CAGCC               GCGTCTTGAGCTGCC  43 43
       glpD2 NONE
       phoY1 NONE
     Mb3328c NONE
        atsB 3637562 .. 3637579 -  -3.3  -2.52676   CATCTCGTCAAGGTA             CCGATCG CGAG CGCTCAG              CCCGCGGCGCCCTGT  39 22
        lpqC 3636189 .. 3636202 -  -8.1  -3.31461   CATCGACCGGCACAA               CGACG GCGC CGTCG                TCGCACACCTAGGAC  56 458
     Mb3322c 3629492 .. 3629516 -  -9.9  -2.57132   TTCGGCGGCGAGAAG          CAGACCGGCGG CGG CCGCGAGTCCG          GGTCCGACGCGTGGA  57 220
     Mb3319c NONE
         lat NONE
     Mb3317c NONE
        usfY 3624074 .. 3624088 -    -7  -3.53224   CAGCTGCCGGTGAAA               CCCCGC GAT GCCGGG               ATTTCCAGCCGCACT  57 48
        rsbW NONE
        sigF 3622588 .. 3622600 -  -4.7  -4.29325   GATGAAGATGGAAAA                CCCGG TCA CCGCG                CATAAGGATGGCACC  66 119
        birA NONE
     Mb3306c 3614774 .. 3614801 -    -9  -3.17075   GGTTCTCGAACCCAA        GCCGGTGACCGC GAAG GTGATCGCCGGC         ATCGTCGCCGTCATC  61 463
        purK NONE
        purE NONE
      fadE25 3611242 .. 3611272 - -11.8   -2.8001   AGAATGCCCACGACA       GCCTGGTGGTGTTC CGC AATCACCACCCGGC       ACGCCGCAGCGCCGA  62 261
     Mb3299c 3606886 .. 3606905 - -10.7   -3.4072   CATGCCGGAGGACAA            GCTCGCG GCGGTG CGCGAGC             TGCAGGACGACGGCT  68 387
        rmlD NONE
       wbbL1 NONE
        manC 3599144 .. 3599156 -  -9.1  -2.52623   GGTGTTCCACAACAG                CGCGA CAT TCGCG                TTCGCCGAGATCATG  54 367
       whiB2 3594374 .. 3594389 -  -4.6  -3.73072   AATTGCTGCACGAAA              TCCTGG TGGC CCAGGT               GGCCATCTACCTGGA  55 108
     Mb3286c NONE
        manB NONE
     Mb3284c NONE
        manA 3589325 .. 3589339 -  -9.2  -3.76968   AACTCAGCTATGAAA               GGCGAC CTG GCCGCC               GAACTCAATCGGGCC  71 327
     Mb3281c 3586638 .. 3586675 -  -4.9   -2.5055   GATTTGACAATAGAG   CAGTTTGCGTCTTATGT CTAG ACATATAACGCAATTTG    TAAATACGCGGCGAA  43 47
        alkB NONE
        rubA NONE
        rubB NONE
     Mb3277c NONE
        sahH 3582696 .. 3582737 - -19.8  -2.78384   GGCGGCGCGAGCAGA CGCAAAATCGCCC-TTTTC GTCAT GAAAATGGGCGATTTTGCG TCTGCTCGCGGGTGG  90 48
         tmk NONE
        mtrA NONE
        mtrB NONE
        lpqB 3577745 .. 3577778 -  -2.2  -4.57569   TCAGGTCGCGAAAAA     CGCAGGCACAGCAC TCATCC GGGCAATACCGGCG      CCGCCCCCGGCACCA  68 6
     Mb3271c 3576819 .. 3576867 -  -6.6  -3.35278   TCAAGCACACACCAA GTGTCGCGGTCACCGGT-GACAGC AGT GCTGTCAATCGGCG-CCGCTGCGC AGCGGCGGCCAGACA  55 7
     Mb3270c 3575966 .. 3575978 -  -4.7  -2.59431   CGGTTGGAGAAGTTA                CCGCC GCA GGCTG                CCCGCCGGAGCAAGA  43 217
     Mb3269c NONE
       secA1 NONE
     Mb3267c NONE
     Mb3266c 3568208 .. 3568220 -  -6.3  -2.62983   TTGACGTCCATAGGA                GTCAA TCC TTGAC                GAAATGCGGCCAAGA  48 69
     Mb3265c NONE
     Mb3264c 3566359 .. 3566377 - -11.6   -3.7732   GCCGGACACCAACAA             GGCGCGGC CAT GCTGCGCC             GCATCCGGCTGACAC  79 207
     Mb3262c NONE
        pvdS NONE
     Mb3260c 3562892 .. 3562922 - -12.6  -4.15044   CTTCCGCCCAACAAA       GCTACGGTACCGTA ACC TACGGTTCCGTATC       TAGGCCCGGACGCGC  89 66
     Mb3259c 3561711 .. 3561722 -  -2.2  -3.17527   TACCTATGAGTAACA                CTAG ATGT CCAG                 CACGCAATCACCCGA  43 14
     Mb3258c 3560181 .. 3560200 - -10.6  -3.05463   ACCTCGCCGAGGCAA            CCCGCGAG TGTC CGCGCGGG             TGCGGGCACATGGGA  62 175
     Mb3255c 3557076 .. 3557097 -  -3.5  -3.64703   CTGGCTTCAGGCAAA           CCTGCCGCG AGCG CCCGGCGAG            CGTAATGGCGCGGCA  51 91
     Mb3254c 3555310 .. 3555339 -  -4.9   -4.3586   CTAGCGACAGCAAAA       CCCTGATCCTCGAG TTG CCCGACGAGC-GGG       CCGTCGCGATCGTGC  69 301
        sigH NONE
     Mb3249c NONE
     Mb3248c 3552555 .. 3552565 -  -6.8  -2.78547   GCACCTGAGCAATGA                 CGGA GGT TCCG                 ATGGCCAAGCGTGGC  49 110
       TB7.3 NONE
     Mb3246c 3550509 .. 3550541 - -11.2  -3.10975   AGGCATGAGCGAAGA     CGAGCGGCGCG-CGC TGAA GCGTCGCAACGCCCG      CACGAAAGCCCGTAC  64 112
     Mb3243c 3548248 .. 3548260 -  -6.2  -3.30338   AGAATGCGTCGACAA                CCGC TACAC GCGG                TTGGCCTGGTCGGTG  53 112
     Mb3239c 3545190 .. 3545217 -   -15  -4.21908   GACGAGGACGCAAAA        TCGCCCGAAA-CC GAT GGCTTTCGGGCGA        TTTTGCGTCTGCTCG 100 43
     Mb3236c 3541348 .. 3541360 -  -3.3  -3.81146   GGCGTCAACCAACAA                TGCGA TCA TCGCG                ACATGCACTCGCTAG  54 50
       TB9.4 3539835 .. 3539846 -  -2.2  -4.11216   TCGGCACGTGGAAAA                CCTGG TGT CC-GG                CGTGCATCAGGCGCT  58 397
     Mb3232c NONE
       moeB1 3537044 .. 3537054 -  -2.4  -2.79796   GGTCAGCCTAGTAGA                 GCCC ATC GGGG                 TGTATTGGGCCTGTA  39 47
     Mb3230c 3535746 .. 3535758 -  -9.1  -3.85698   GCGGCCCTGGACAAA                CGGCT AGG AGCCG                ATTTTGAGCTACTAG  71 438
     Mb3227c NONE
     Mb3226c NONE
     Mb3225c NONE
        nudC 3525996 .. 3526009 -  -3.7  -3.70446   CGACATCGAACACAA               CCGTG CGGC CGCGG                AGTTCGTCGGCTCGG  54 163
       uvrD2 3523312 .. 3523351 -  -5.7  -3.55071   GCAGATGTCCCGAAA  GTTTGGCCACGGATCC TGTGACTTC GGGTCCGTGGCC-ATC  TGGCGAAACGGGGCT  57 328
       whiB7 3522710 .. 3522722 -  -4.1  -4.52857   AGTGGTTACAGAAAA                TGACC GTC AGTCA                GATCGACCGCTCGGT  70 249
     Mb3219c 3521084 .. 3521125 -  -2.2  -3.19192   GCTCAGCCAAGTGAA CCGGGTGATCGCCGCCGTGC GTGG ACA-GGAGGCGACC-CCTGA GCCCCCGTCGGCGCT  42 131
     Mb3216c NONE
     Mb3215c 3514660 .. 3514701 - -24.7  -2.78816   GCACCCGTGAGCAGA CGCAGAAGTCCCCGATTTC CGGT GAAATCGGCGACTTCTGCG  TCTGCTCGCCGCGAG 100 53
     Mb3213c 3511549 .. 3511562 -  -6.7  -2.53263   TCGAGGCCCAAGTCA               TCGCT CTGC AGCGA                AGCGAGGGTAAGGGC  48 308
     Mb3212c 3509498 .. 3509508 -  -5.4  -3.72893   TAGGTGTGGACGAAA                 CAGA TCT TCTG                 TCCGACGACTACACC  57 473
     Mb3207c 3506927 .. 3506955 - -12.4  -2.70932   GCTGGCGTCGAAGTA        GACGAGCGGCAC GGTCA GCGCCGCTGGTC        GCTGACCCGGTCAGA  66 11
     Mb3206c 3506426 .. 3506443 -  -8.4  -3.65046   TCGGGAGCTGAACAA             CCGACG CGGAGC CGTCGG              CCGCGGATGCCCTGG  65 86
       mesTa NONE
       mesTb 3501349 .. 3501359 -  -2.4  -3.84406   GCTCCACCACAACAA                 GGAC CAC GACC                 GGTTGGGCCGCACCA  54 261
     Mb3198c 3498631 .. 3498642 -  -2.2  -2.75844   TCGGCGATCCTAAAC                CCTGG CCG CC-GG                CCATCTCACAACGTG  39 77
     Mb3197c NONE
         hpx 3496643 .. 3496655 -  -6.2  -3.14132   GGGCCGGCTGAGCAA                GGCC TACGC GGCC                TATTCGACGCCGTTC  51 467
     Mb3192c NONE
     Mb3191c NONE
     Mb3190c NONE
       moxR3 NONE
     Mb3188c NONE
     Mb3187c NONE
     Mb3186c NONE
     Mb3185c NONE
       PPE70 3484409 .. 3484421 -  -4.8  -3.36256   TACATTGCGAAAAAT                TCGG GCCCA CCGA                TCGCCACCCTGGTCA  50 121
       PPE53 3482351 .. 3482367 -  -2.9  -3.67597   TTCTTCACCGAAGAA              TCCGGTG ACA CACCACA              CGTGGCGGCACCCGG  53 158
       PPE52 3464699 .. 3464717 -  -6.7  -3.52102   ATGTCACGTACACAA            CCGC-CGA AATC TCGTGCGG             GATTACACCCTAGGC  57 505
     Mb3166c 3464176 .. 3464191 -  -8.2  -3.14132   CGCGTGCGCGACTAA              CGCCCC TCCC GGGACG               CGTCGCCGCCGTGCT  58 61
     Mb3158c NONE
        devR NONE
        devS 3450803 .. 3450813 -  -6.8  -3.94746   CTAGACCGAATGAAA                 GCCA TTG TGGC                 GCAGGCTGTCTTGGA  66 513
     Mb3154c 3448648 .. 3448661 -  -3.1  -3.57263   ACCGCGACGCTGAAA               CGTCAC TGT GTG-CG               GGTGATCCCGTGGGA  49 111
     Mb3152c NONE
     Mb3151c 3446931 .. 3446947 -  -7.9  -3.54935   GAAATGCCCGTGAAA              CGGGTTG GTT CAGCCCG              CCTTGATCAGGATGC  62 18
     Mb3149c 3445479 .. 3445494 -  -3.2  -3.91798   CAAGGGTTAACTAAA              CAATCG TTAC CGAATG               AATCGACACATCGTG  56 111
       PPE49 3444256 .. 3444268 -  -4.7  -3.05384   CGCGCTGCTAGCCAA                CCCCG GTT CGTGG                AATCACAGTGAGACG  47 5
        agpS 3431709 .. 3431725 -  -6.5  -2.78216   CACCTTGATCAAGGA              TCTTGGC AAC GCCAAGG              AGGGCGCCGAGTGCA  47 226
        prfB NONE
     Mb3131c NONE
     Mb3130c 3427961 .. 3427973 -  -3.3  -2.75844   GCGGGCAGGCGAAAT                CAACG GGT CGGTG                GCTCGGATTTGGGGT  40 12
        ftsE NONE
        ftsX 3426332 .. 3426357 -  -3.2  -2.88861   GACGACTTGGACACA         GCTATCGCCGC ACGTA GAGGCG-CAGC         GTTAAGTAAGCCGTC  42 1
        smpB 3425815 .. 3425831 -  -2.9  -3.85698   CGGTGTGGTCACAAA              GTGATGC TAA ACCTCAC              ATTGCCCAGTTCTCG  56 42
     Mb3126c 3424493 .. 3424512 -  -4.9  -3.57144   CGTCGCATCTGCAAA            TGGGCCA CCGACC TGGCCCT             TCGGTGGAGCTGCCG  55 473
     Mb3125c NONE
   PE_PGRS63 3422016 .. 3422040 -  -3.5  -3.05816   GCACTGTCGAGGGAA          TCCTGCCGATT GCT AAGCGGCACAA          CGTTGGTGCGTTCAA  44 310
     Mb3121c NONE
     Mb3120c NONE
     Mb3119c 3417265 .. 3417280 -  -4.6  -2.99216   AAGGAACGCACAAAG              TCGGCG GCCT CGTCGA               TGAGCGCCGTGATGG  45 106
        virS 3403844 .. 3403861 -  -9.1  -3.10894   ACCACTAGCAGTGAA             GC-CGCGG CCG CCGCGCGC             AGCACCCCAGTGTCA  60 115
        pknK NONE
     Mb3106c 3398206 .. 3398222 -  -2.1  -3.96327   ACCGGCGACCACAAA              GCCCCGG CCG CCAAGGA              GGGATTCGTCAGCTT  56 120
     Mb3102c 3394424 .. 3394438 -  -5.6  -3.63895   TGCAACTACGCCAAA               CAAGCC CCC GGCTGG               CGGGTCAGCACAAGT  57 184
     Mb3100c NONE
     Mb3099c 3391840 .. 3391867 -  -8.2  -3.57792   TGATGCAGTCCGAAA        CGGCGCGGGGCG CTAC CGCGCTGCGCGG         CATCTGGGGCTTTTA  62 503
        pgmA 3388135 .. 3388148 -  -4.5  -3.57561   CGTCAACGCTGCAAA               GCCCA GACC TGGAC                AGCGTCTTTCTTGGC  52 403
     Mb3091c 3385918 .. 3385948 -  -3.1  -3.65812   TGGCGCTGAAGACAA      TTCGCGGCC-GCGG CATA CCGTTGGCCGAGGA       CGATCCGGCGCCGTC  53 449
     fadE22a NONE
     fadE22b 3379792 .. 3379808 -    -5  -3.05596   TATTGGCTGAGTCAA              GGGCGC GAGCT GGGCCC              TAGCTAATCAGGGGA  47 25
     Mb3086c 3377840 .. 3377851 -  -4.4  -4.26076   TGAGCGCGACTAAAA                GCAA GGGT TTGC                 GGGCGTTTCAGACAC  66 461
     Mb3084c 3375208 .. 3375242 -  -4.8  -3.01712   CTCCCCTCTGCAACA     TGGTCGTGACGATACC GGC GGTACCGACACCCCCT     CCGGTAGGACGATCG  47 55
     Mb3083c 3373968 .. 3374006 -  -4.4  -3.12999   GGAGGCGATACCGAA   GTCAGTGCCCAAGCTTGG GTT CCACGCTCGCGCAGCCAC   GCCGTCACCTTTCCA  47 364
     Mb3080c 3371939 .. 3371973 -  -2.8  -3.78953   ACCGCTACCAGCAAA    GCCGATG-GAGCC-GC TATTG GCTGACCCGCCTCGGC    CCAGGGATCAGCCGA  54 33
        nrdH NONE
        nrdI 3370775 .. 3370786 -  -7.2  -3.19602   CCCCCCAGAGTAAGA                GGCG TGCG CGCC                 GGAGGCTACAGGCTC  56 31
        nrdE NONE
     Mb3076c 3367706 .. 3367730 -  -5.7  -3.53012   CCTCGCCGGCGCAAA          TACCCAGTACC CAG GGTATCGGATA          TGACGAGTGTTGTTG  55 72
     Mb3075c 3365963 .. 3365974 -  -4.4  -3.44229   ACTTCACCAGGACAA                CAAG CTGC CTTG                 CTAGGCCTCAAACAC  51 120
       nrdF2 NONE
     Mb3073c 3364223 .. 3364252 -  -2.2  -4.25681   ACCGAACGGAAGAAA      TGCGGGTG-CGAGA ACGT TTTCGTCACCC-CA       CCAGTCTCAAGGTTT  62 355
     Mb3072c 3363722 .. 3363737 - -10.4  -3.01712   TGGCCGGGTCCAACA              TCGGCG GGAT CGCCGA               GACCCAGGAGATGCT  60 162
        ctaD NONE
       serB2 3358496 .. 3358518 -  -3.4  -2.56596   TCCGCGAGCAACCTA          GTCG-GCCG GGATTT CGACGCGAC           GCACCCCACAGTCGC  39 0
     Mb3067c NONE
     Mb3066c NONE
      echA17 3355972 .. 3355990 -  -8.1  -2.87211   ACTCCTCGTCATATA            GGCGAGCC TAAC GGC-CGCC             CCGGTCACCCTTGCT  55 14
     Mb3064c 3354839 .. 3354858 -  -5.6  -3.57144   CGCCCGAGCGCCAAA            CCGGGCGCG CAC CGCGGC-GG            TGTCGGCAATGCGAG  57 152
     Mb3063c NONE
      TB22.2 3352967 .. 3352996 - -12.9  -2.71011   ATCGGTCGGCAACGA       CCGCCGCGTGGTGA CCG CCACCA-GCGACGG       CCAGGTCTACAGCTT  67 47
     Mb3060c 3350179 .. 3350189 -  -3.2  -3.52918   GAATTGCGAAATGAA                 GATC AAG GACC                 GCACGTTCAACGTCA  49 415
        fixA NONE
        fixB 3343638 .. 3343649 -  -7.2  -2.54896   CGCGCAGGGAACCTA                GCCC TTGC GGGC                 CTTGATGACCTCGGT  51 11
     Mb3053c NONE
     Mb3052c 3341643 .. 3341679 -    -8  -2.54919   ACGCACCTAGAATAC   TGGCCCGGGCGGCGACGC AGA ACGT-GC-GCGCAGGCCA   CGGCCGCAGCAGCGG  51 69
        iscS NONE
        trmU NONE
     Mb3049c 3337799 .. 3337818 -    -2  -3.05384   CCCCGTCCCACGCAA            CCCGGC TGCCCGTC GTCGGG             CGACATCCCGGTCTC  41 142
        PE29 NONE
       PPE47 NONE
        esxS NONE
        esxR 3335172 .. 3335182 -  -2.4  -2.78384   TCCTCGCCGACCACA                 TCGG CTA CCGG                 ATCCACCAACAGCGC  39 113
       PE27A 3334846 .. 3334870 -  -4.9  -2.91274   GCGACGCCAACCACA          CCGGCGTGC GGTGCGA GGACACCGG          ATCACCCGCTAGCGG  46 43
       PPE46 NONE
        esxQ 3332631 .. 3332657 -  -2.8  -3.45849   CCCATACCACGAGAA         TGCCGGTTCATC TAT GCCGAGACGGCA         GTCTTTGGCTCTGAG  48 473
     Mb3040c NONE
        ligA 3329106 .. 3329122 -  -2.1  -3.33696   TTCGTTGGCAACCAA              GGTTCGC CGA GCGTAAC              GCCACTGCGAAAAAC  45 63
        gatC NONE
        gatA 3326512 .. 3326553 - -13.8  -2.78384   CCTGGCGCGAGCAGA CACAGAATCGCA-CGGGCG AGGGG CGCCGGATGCGAGTCTGTG TCTGCTCGCCGCTAA  72 37
        pfkA NONE
        gatB 3323493 .. 3323503 -  -4.6  -3.53012   GGTGCGGCTGCGAAA                 CGCG ACC CGCA                 GCTCGCACAGTGGAA  52 401
     Mb3032c 3321985 .. 3322026 - -12.8  -2.81464   CCACCATCGACCAGA CGCCGCCGACGACGGCGC TGTCTG GCATCGGCTCCGGCGGCG  GCTTGTGCATCGATC  66 450
     Mb3030c 3320266 .. 3320305 -  -7.8  -3.06796   CCGCACCTGACCGAA  GCCAGC-TCGGGACGGGTC CCC AACCCGTACCGATGACAGC  GTTCAGGCCAGCGGA  54 28
       ilvB1 NONE
        ilvN NONE
        ilvC 3316128 .. 3316145 -  -9.8  -3.48395   ACGCCGGTGACACAA             CGGGGC GGACCT GCCCCG              TGGCACACGGCGGTT  68 80
     Mb3023c 3313575 .. 3313598 -    -3  -2.62396   TAGCCGGTGACAGCA          CGCTGG-GGCG GTT CTCCACCAGCC          GTCTTGGCTTAAGCT  39 267
       serA1 3310109 .. 3310121 -  -3.4  -2.94218   AGGGCTCACGACAGA                TCGA CAACC TCGA                GCTTGTAGGCGTCCA  42 3
        leuB 3308924 .. 3308948 -  -5.6  -2.81045   GTATCCAGAACACTA         CGCAGCGGCTG ATGG CGGCCGCCG-G          ACCCCCACTGTTCGG  46 151
     Mb3017c NONE
        gltX 3305050 .. 3305091 - -24.1  -2.78384   TGCCCGGCGAGCAGA CGCAAAATCGCCC-ATTTCG AGA CGAAATTGGGCGATTTTGCG TCTGCTCGGCAGTTG 100 299
     Mb3014c 3303174 .. 3303189 -  -4.6  -3.57144   GGCCGTATTGCCAAA              GGCGGT GTTC AGCGCC               CGAGCGCTGGCCGAG  52 255
        leuC 3301225 .. 3301235 -  -2.4  -2.85354   CAGTTCAATTCAAAT                 CGGC CGG GCTG                 GACAGTGTGCCGCGA  40 4
        leuD 3300486 .. 3300510 -  -4.2  -3.07935   ATTTCACTGAGCCAA          CGACCGGTTT TTCGC AATCCGGTTG          CCGCCCTTGACCGGT  45 108
        hupB 3299681 .. 3299726 - -17.1  -3.01712   CGTGCGGGCCTAACA CACGGATACCCTTCGTCACATT GCC ACCGTG-CAAAGGGTATCCGTG TGTCTTGACCTATTT  88 35
        gpsA 3294480 .. 3294496 -  -4.3  -3.37796   CGTTAGCACTCACAA              CCTGCAG AGG CTACCGG              GTCAGGCAGACGGGC  48 84
         ddl 3293030 .. 3293044 -  -4.9  -4.07568   GGTGGCCGCGCAAAA               CCCGG ACGAG CCAGG               CCGGTCCACCTGGTA  62 346
     Mb3003c NONE
     Mb3002c NONE
        thiL NONE
         ung 3288361 .. 3288388 -  -7.7  -2.73364   CCCCGAGCCTAACCA        GACGTGGTGAC AGCACG GTCACGACGCC         GCTCTCCCGGCCAAG  52 395
     Mb2999c 3286630 .. 3286662 -  -4.8  -2.71731   CCGATCGCTTAACGA     CGCCACCGCTACTCG ACCC CGATCAGCAGC-GCG      TCGCCGCGGTGTCCG  44 1
        recG NONE
     Mb2997c 3283293 .. 3283318 -  -7.5  -2.70932   GCCGGCGGTCAACCA         GATCGAGCTGC ACCC GCTGCTCAACC          AGGACGAACTGCGCA  51 419
        lipN NONE
     Mb2993c 3280396 .. 3280408 -  -3.3  -2.64218   AGCTGCCACCACAAT                CGTCA GGA TGTCG                CGGTAGCAGCGGCCG  39 15
     Mb2992c NONE
         pca 3276319 .. 3276329 -  -2.4  -2.70932   CGTCCCCCGCAAGCA                 GGCG GTA CCCC                 CACTGCATCGTCGCC  39 48
     Mb2990c NONE
        coaD 3274996 .. 3275028 -  -9.8  -2.62933   GAAGGCCTCACACGA      TCGGACCTAGTCCC GCAAA GGAGCTAGGTCCGT      TCGGTGTTGAGCCTG  59 16
     Mb2986c 3270422 .. 3270436 -  -5.7  -3.86346   GCATTCGCCCACAAA               CGACT CACTT AGTCG               CCGTCACTTTTTCAG  62 51
     Mb2984c 3269584 .. 3269596 -  -4.1  -2.50816   TGGTCATTTAGCAAG                CCTCT TTA AGAGA                ACTGATGAGGTCGAA  41 71
     Mb2983c NONE
     Mb2982c 3267453 .. 3267508 -  -4.7  -3.57561   CGGGAATCCGGCAAA GTCTGGTCCGAAGGCTTCGGCAAGCCGC CGG GCGGCTTGTCGGAAC--TCGGCCCC-AC TGAGCACCTGCTTTA  55 106
     Mb2979c 3264113 .. 3264131 -  -4.4  -3.96148   CTCGCCGAGGAGAAA             CGCTCGCC GAT GGCTATCG             AGCTGCTGACACGTC  58 162
     Mb2978c 3263334 .. 3263351 -  -5.5  -3.40899   AACTCCTGACGACAA             CCCACGT TCAC ATGTGGG              CTTCAGCACCGGCGC  55 28
     Mb2975c 3259576 .. 3259598 -  -4.1  -3.39449   CCCCACCAACACGAA           TCACGGCAA GCCCG TTGCGGCGA           GGCCGAACCGAGTAA  48 218
      fadD29 NONE
     Mb2973c NONE
      fadD22 NONE
        pks1 3247925 .. 3247940 -  -4.6  -3.57263   ACCTCGATTGTCAAA              TGGGCC CGCA GGCCGA               ATGCAGGTTGATTGG  55 275
        lppX 3246911 .. 3246921 -  -8.2  -3.63515   CGTCACGTCCAATAA                 GGCC TTC GGCC                 GGTGGGGCGAGGTTT  65 301
         mas 3232803 .. 3232817 -  -8.5   -2.8507   TGACCTAACGAACCA               GCCCG CCGAT CGGGC               TTCGGCCAGATCACG  55 161
     Mb2952c NONE
     Mb2951c NONE
        rncS 3196370 .. 3196382 -  -2.6  -2.73159   GCAAGCGCGGCAAAG                CCGG CGCCC CCAG                GTCATCACCATCAAT  39 45
         fpg 3195223 .. 3195239 -  -2.2  -3.03124   CTCGATGCGTCAACA              CCCG CCCTACTTT CGGG              GCCGCGGCTGGCATC  41 15
     Mb2948c NONE
        acyP NONE
         smc 3190815 .. 3190825 -  -3.2  -3.18383   ATGCTTAGGGACGAA                 CCCT ACG AGGA                 ATTGGTAACCAGCTG  44 17
        ftsY 3189445 .. 3189497 -  -6.8  -3.78775   GTCGCCACCATCAAA CCCCGTGGCGA-TCGC-AAGCGCGGC GCA GCCGCGCGCAGCGGGTCGCCACCTCG GCTAGCCGAGCAGGG  62 27
         amt NONE
        glnB 3187260 .. 3187274 -  -4.2  -3.31144   CGGCTAGTTTCATAA               CGCG TCGTGTC CGCG               TTCACCGGTGCGCAC  48 5
        glnD 3184520 .. 3184530 -  -2.4  -3.87815   GCTCAGCTTCAGAAA                 GGGG CCA CCCA                 GCCAGCAACGTCGGG  54 265
         ffh NONE
     Mb2939c 3180054 .. 3180068 -  -4.9  -3.25942   ATTGGCCGATAGTAA               CCGCG TTCGG CACGG               CCCGCGCGGCCAAAG  50 41
        pknI 3178216 .. 3178235 -  -6.4   -3.1352   CGCCAAGCTAACATA            GATAGCGA TCAC TCGCAATC             TTTTTGGCTGACGCC  53 73
     Mb2937c NONE
     Mb2936c 3175302 .. 3175321 -  -6.4  -3.69092   AAGATGAACGCCAAA            GCCGCCACC CTA GGTG-CGAC            GTCCACCCACGCGAC  59 494
     Mb2934c 3174196 .. 3174221 -    -9  -2.52896   TCACGCTGCAATTCA         GCGACCCGGGC GGGAT GCCCGGATC-C         GGTTTTGCCTCGCGT  56 147
        rpsP 3173651 .. 3173673 -  -2.6  -2.73468   CAACAGCGTCAACGA           CGACGGCG CTCATTT CCCCGTCA           GCTTTCCGCCGTCAG  39 23
     Mb2932c NONE
        rimM NONE
        trmD 3172122 .. 3172163 - -11.6  -2.78463   ACCGGCGCGAGCAGA CGCAAAAGCCACCG-CACG TTCGG CGTGTCGGGGGATTTCGCG TCTGCTCGCCAGCGG  66 43
        rplS NONE
        lepB NONE
        rnhB NONE
     Mb2925c NONE
        fdhF NONE
        fdhD 3164887 .. 3164908 -  -5.1   -3.1505   ATCACCTGCCACGAA           TCGCGTC-TC ACC GATGCCGCGA           CGACCAGTTATCCCC  48 209
     Mb2922c NONE
     Mb2921c NONE
     Mb2920c NONE
        viuB NONE
        xerC 3159688 .. 3159715 -  -7.6  -3.72241   CACCAACGACCGAAA        CGCGGCGGCC-GC CGA ACTGGCCGCCACC        TTGGGCGGGATCACG  63 220
       PPE45 NONE
        rpsB NONE
         tsf 3154803 .. 3154817 -    -7  -2.87931   TGTACGCGCGACATA               CCCGGC TAA GCCTGG               CCCACCTCGAAGCGG  50 16
        amiC 3153351 .. 3153380 -    -7  -3.31501   ACGAATGCTGGAGAA       GCTCGGGTCCGA CTAGAT CCGGACGCGGGC        TACTCGGCGATATTT  55 25
     Mb2910c NONE
     Mb2909c 3150549 .. 3150562 -  -8.1   -3.5393   ACGACTGCGCGCAAA               GCTCG GAGC CGAGC                ACGAATCGATGATCG  60 208
        pyrH NONE
         frr NONE
        cdsA NONE
     Mb2904c NONE
       mpb53 3145368 .. 3145390 -    -4  -3.66178   GCGGCGAACGCCAAA           CCGATCAGCG CCT CGTTCACCGG           GTCAGGACGTCAGCG  53 27
     Mb2902c 3144493 .. 3144519 -  -7.3  -2.94099   CGGCTGGATCAGATA        GCC-AGCACACC GTTC GGTGTGCCCGAC         CCGGTCAGCGCCGCA  53 30
         dxr NONE
     Mb2894c NONE
        gcpE 3135873 .. 3135888 -  -5.4  -4.43477   GCCACTGAATGAAAA              GCTGAC CCCT ATCAGC               TTACGGTCACAATAG  71 21
     Mb2892c 3134552 .. 3134594 -  -7.7  -3.56541   ACGACGAGCACACAA CGGTAGTGATCCTGCGCG TCGATCAC CGCGC-GGACATCTACCG CCGATAGCAACTCAC  62 405
     Mb2889c 3131596 .. 3131612 -  -2.9  -2.78463   AGTTCCTCGAGCACA              GCCTCGA ACA CCAAGAC              CGCCTTGTCACGTCA  40 383
     Mb2887c NONE
        mapB 3129620 .. 3129665 - -23.6  -2.78596   GAGCCGGCGAGTAGA CGCGAAAGAACATGATGGGC GCTGGT GCCCATCATGTTCTTTTGCG CCTACTCGCGCTACA 100 36
       glnA4 NONE
     Mb2884c NONE
        aldC NONE
     Mb2882c 3125037 .. 3125091 - -11.4  -2.55351   GGGCCTGACAGCAAT CCGACTGTGAAATGCACTACGCGACA CGC TAACCCGTTGCGCAGTTCACACTCGG GGCGCGATCACAGCG  62 33
         mqo 3117040 .. 3117064 -  -4.2  -3.28712   GTGCTTCGGTCATAA         GCGCCGCTCTC CCCC GCAAGCGG-GC          GGTACCCCCACTGTA  48 57
     Mb2876c NONE
     Mb2875c 3114689 .. 3114702 -  -2.3  -2.53263   TCCATCGTCAAGCCA               CGCCA CGCA CGGCA                TGCACTAGATAATCC  37 4
        cobO NONE
        cobB 3112625 .. 3112663 - -11.6  -3.17075   TGGCCGCGAATGTAA   CGCCACTGCGAATTTCCG GCC CGGCTTTTCGCAGTGCCG   TTACGCTCGTGGAGT  70 26
        cysG NONE
        efpA NONE
        proS 3107719 .. 3107745 -  -7.9  -3.02144   CCACCCGCTGGAACA         GGGTGCTGGGC GCCTG GCCCATCACCG         CGGCCTTTCCGGGCG  53 52
     Mb2867c NONE
        nusA 3104946 .. 3104968 -  -6.2  -3.28712   TCTGCCGTGGGATAA           CGCACGGC GCTAGCG GTCGTGCG           CCATACCGCGGCTGA  52 12
     Mb2865c NONE
        infB NONE
        rbfA NONE
     Mb2862c 3100213 .. 3100223 -  -8.2  -3.33815   ACGGCGGCTAACCAA                 GCGC CGC GCGC                 AACGACGCCACAGCG  60 7
        dinF 3098847 .. 3098874 -    -7  -3.14931   GCCACGGTCGATGAA        CCAATCACCGCCG TCA CGGCAATG-TCGG        CCAGCTACGCCGCGC  53 30
       ugpAa NONE
       ugpAb NONE
        ugpE NONE
        ugpB NONE
        ugpC 3094267 .. 3094313 -  -5.6  -4.07568   GCGCTTGCCGCAAAA GGTCGGCATCGGCCTGGCCC GGCGGAT GAGCCTGACCGGCGACTACC TGTCCGCGACCGACG  64 382
     Mb2854c NONE
     Mb2853c 3093039 .. 3093063 - -11.3  -3.53224   GACGGCGGCCTCAAA          CGCCTCGGCGG TGG CCGCCGACGGG          TGCGTGATGCCACTG  71 153
     Mb2852c 3092227 .. 3092237 -  -8.2  -4.60797   CGGCGAGAGACAAAA                 CGCG CTT CGCG                 GACGACCGGCCGACG  86 147
     Mb2851c NONE
     Mb2850c NONE
     Mb2849c 3089467 .. 3089482 -  -4.6  -3.05463   ATGCCGCCCAGTCAA              CCCACG GCCT CGCGGA               CCCGGGCGGCGACCT  47 6
     Mb2848c NONE
     Mb2847c NONE
     Mb2846c NONE
     Mb2845c NONE
     Mb2844c NONE
     Mb2843c 3082706 .. 3082721 -  -3.2  -2.77523   CGCTGAGGAATAGCA              CGACAA CTAT TGGTCG               ATAGTGGCGGACGAT  40 106
     Mb2842c 3081534 .. 3081557 -  -4.5  -2.99471   GGAGTCCGAGACATA          CAGCTGCAC CATCTT GCGCACCTG           TTAGCCCAGCGGTGC  45 263
     Mb2841c NONE
     Mb2840c 3079708 .. 3079722 -  -4.3  -4.12188   TGACGACTCTGAAAA               TTCGT GGTCA ACGAA               TTGTCGTCGAAATGT  63 490
     Mb2839c 3077932 .. 3077961 -  -7.1  -3.60805   ACACCCCACCGCAAA       CCATCGGGGCC CTCGCGGT GGCCCTGATGA        TCGGCGATGAACCGG  59 45
     Mb2838c 3076594 .. 3076608 -  -3.4  -4.08945   ACGACGGCTGGAAAA               GGGCGC GGG GCAACC               GCATCGTCAAGAGTT  58 463
     Mb2827c 3068547 .. 3068565 -  -4.6  -3.16191   TCAGACGTCGACGAA             GTACGT CTACATT ACGTAC             ATGCCCGAGACTCTG  48 477
     Mb2825c 3067178 .. 3067194 - -10.1  -3.05384   GCGTGGGGTAGCGAA              GCACGCG GAT CGCATGC              TGCAGGCCGGCGGAG  62 163
     Mb2824c 3066208 .. 3066230 -  -6.8  -2.79183   GTTACCGCGACGACA           GCCGGCTGGC CAC GCGCGCCGAC           GTGCTGTGCTTCACC  48 514
     Mb2821c NONE
     Mb2820c NONE
        lppV 3061537 .. 3061578 - -30.5  -2.78596   TACGGCGTGAGCAGA CGCAAAAGCCCCCATTTCG GGCC CGAAATGGGGGCTTTTGCG  TCTGCTCGGCCAACC 100 52
     Mb2818c NONE
     Mb2817c NONE
        truB 3058790 .. 3058821 -  -5.9  -3.17075   CCCTTCCGAATTGAA     CAGCGGCCCATCGCC GTGC GACG-TAGGCCG-TG      TAGCCCAGTGTGCCA  51 117
     Mb2815c NONE
     Mb2814c NONE
        ltp1 3055465 .. 3055503 -  -3.1  -2.82516   TCGCGCACCATTAGA  TCGGTGTCGGACCACTCGA ACA TCGCGTGCTCC--CTCCGA  TCGCGTGGCTCAACG  40 35
      fadE21 3053994 .. 3054006 -  -4.7  -2.88544   CGCGACGGCGACACA                GGGAC GGT GGCCC                GTATCTCCGATGCCG  44 274
        ribF 3050414 .. 3050424 -  -2.4  -4.33258   ACCGCCAAACACAAA                 CGCC GCA GGTG                 CCAGCCGGGGGTCAC  62 55
        rpsO NONE
        lppU 3049476 .. 3049489 -  -3.8  -3.29511   GGCATTTGCGTAGAA               CTCG CTTTGC CGAG                CTACCCCGCCTCAGC  48 36
        gpsI NONE
        pepR 3045522 .. 3045538 -  -6.5  -3.30124   CGCGATGTCCCAGAA              GCCCAAC ACC ATCGGGC              TAATTCGCCGACGGC  55 81
     Mb2804c 3044246 .. 3044260 -  -5.6  -2.78384   TCGCCGTGCACGACA               CGCTGT TTT ACTGCG               TGGCGAACATGCCCG  45 264
     Mb2801c 3042770 .. 3042784 - -12.8  -2.78596   CATCCCGCGATCATA               GCCCGC TGG GCGGGC               CGCTCTAGATGGGCG  68 30
     Mb2800c 3042220 .. 3042239 -  -3.6  -3.21099   TGGTGGCATCAGTAA            TGCCATTGC GCA GCAACG-CA            CTTGCTACGGCACGC  44 73
     Mb2799c 3040962 .. 3040984 -  -5.5  -3.61715   CAGCGCTGTGAAGAA          GCGGTC-CCG GCTG CGGCGACCGT           AAAGGTCGGCGGGCC  57 100
     Mb2798c 3039547 .. 3039558 -  -5.8  -2.63715   ACCTACTCGACATGA                TCGG TTCG CCGA                 AGCTGTGGGTCGAGG  44 415
     Mb2796c NONE
        dapB NONE
     Mb2794c 3037642 .. 3037665 -  -3.8  -2.52795   AAGTGGGGTAATCGA          CCAAAGCG TGCAGAAG CGCTCCGG           ACAGGTAGCCCAAGG  41 53
     Mb2793c 3037104 .. 3037138 -  -2.6  -2.50113   CATTATTCCATCAAG     GTCAGCGCCAGCGTAG GCA CCACGCTCGCCACGGC     GTCGATGGCGCCCAA  37 42
       PPE44 3035802 .. 3035814 -  -4.7  -4.08887   AGCAGCGAAATGAAA                CACGC GCC GCGGG                AGGGTTAGCGCAATG  63 94
        PE27 NONE
       PPE43 3033291 .. 3033337 -  -5.8  -3.34013   CACCCTCGTAACCAA CCATTTCGCCGCTAGCGAGCCC GGCGG GGGCG-GCT-GCGACGCCATGG CTCCGGCGGCTTGAT  52 156
     Mb2789c NONE
        fabG 3031960 .. 3032005 - -17.7  -2.71144   TAGCCCCGCCAAGCA GACGCAGAATCGCATTAATCG CGCC CGGTTTGTGCGATTCTGCGTC TGCTTGGCAGCACCT  86 182
        thyA NONE
        dfrA NONE
     Mb2784c 3029463 .. 3029483 -  -8.2  -3.68988   CCGCACGTAATACAA            GTGCCGGC GTTTG GCCGCCAC            TGCCGCCGAATCCAG  69 41
     Mb2783c NONE
        hsdS 3028118 .. 3028139 -  -4.3  -3.32963   AGGCTCATGGTAGAA           GGCTACCGG CCAG CGGGTAGAC            CATCTATCCCGGACA  48 6
     Mb2781c NONE
     Mb2780c NONE
     Mb2779c NONE
     Mb2778c 3026724 .. 3026737 -  -2.3  -3.21395   AGCTCCTCGACAACA               CGAAG GTCG CATCG                GGCGAATCACGCTGT  43 32
        hsdM NONE
       hsdS' NONE
     Mb2775c NONE
        dapA 3022804 .. 3022818 -  -3.4  -3.11634   CTTTAGATCACCGAA               GCACCG AGG CCGCGC               GCATGTCGGCGGCCA  44 3
     Mb2773c 3020941 .. 3020964 -    -6  -3.16191   TTAGATCCCGAGGAA          GTAGCCGG GTTTCTCG CCGACTAC           GGTTGGCGGCTGACC  51 150
        ftsK 3016374 .. 3016415 - -24.1  -2.78463   AGCCCGGCGAGCAGA CGCAAAATCGCCTCATTTCG GCA CGAAATG-GGCGATTTTGCG TCTGCTCGGCGGGCT 100 39
       pgsA3 NONE
     Mb2766c NONE
     35kd_ag NONE
     Mb2764c 3012998 .. 3013015 -    -4  -3.27774   GACCCGAACGACTAA             CGCCGG GGCAAT CCGCCG              AGCTCGTCAAACGCC  48 4
     Mb2763c NONE
     Mb2762c 3011959 .. 3011979 -  -3.1  -3.55444   GCCGCATTTGGCAAA            GCCGGGACT GGC AGCGTCGGC            GTCGGTGGCGCCGGC  49 112
     Mb2759c NONE
     Mb2758c 3008125 .. 3008145 -  -6.2  -2.97747   CCGTGACACTAGAGA           CAGCC-ACT GACA AGTCGGCTG            CTCCGAATGATCACC  49 322
        recA NONE
        recX NONE
     Mb2754c 3003813 .. 3003831 -  -6.6  -3.16191   CCAGATCTTGACCAA             GCGCAGCC TGC GACTGCGT             CGCCTCGCTCACAAG  53 390
     Mb2752c NONE
     Mb2751c 3000814 .. 3000845 -   -10   -3.3341   AAAAAGGTGCGAGAA      GCCGGCGAAGCGGA TTGG TCCGACCCGCAGGC       GCGGGCCCGCGCCGA  63 191
     Mb2748c 2998214 .. 2998231 -  -6.9  -3.35371   GAGACGGTCAACGAA             CCGCAAG CTGG CCCGCGG              CCCCCAATTCGCCGG  55 0
     Mb2747c 2997390 .. 2997424 -  -2.1  -3.28712   CCGTCGGTCCGATAA    TCGCCAACGGTCTCAC GGCT GCCAGAC-ACCGGCGA     AATACCCCACGCCGT  45 3
        miaA 2996464 .. 2996483 -  -4.3  -2.68487   TCAATCACCAGATCA            GGTTACG TGCCGC CATAACC             GCACGGCGTCGTCGA  42 3
        dapF NONE
        hflX 2993968 .. 2993983 -    -9  -3.38812   TGGTGCCCAACAATA              CCAACC GGGC GGTTGG               TCGGCAGGTAGCCGG  63 105
      fadE20 2992525 .. 2992545 -  -6.8  -3.29511   CGGACGGGCGCAGAA           CGCCATGGC GAGG GCC-CGGCG            GTATGCAACCGCATA  54 247
     Mb2740c 2988957 .. 2988976 - -11.4  -3.46602   GGTGCGACAGCAGAA            CGTCGCCG ACAA CGGCGACA             TCGTTGCGGCCATGA  70 205
     Mb2738c 2987502 .. 2987518 -  -3.6  -3.29511   GGGATGCCGGCAGAA              CGGGCA ATGCA TGGCCG              CTCCTTTGCCGTCTT  46 183
     Mb2737c NONE
     Mb2736c 2986405 .. 2986417 -  -7.7  -3.61356   ATCACCCAGGGCAAA                GGATC GTT GATCC                ACACCACCTGGAGTC  60 111
     Mb2731c 2980401 .. 2980411 -  -2.4   -4.1899   GGAGCTCACCGAAAA                 GGGC CGC GCGC                 TGGCCATCGCCGTGA  62 520
     Mb2727c 2978039 .. 2978069 -  -9.6  -3.17075   CGGCGCTGAACTCAA       CGCCGCCGTCCA GGAGGAA TGGCCGGCGCCG       GCGACGCATGCCCAC  59 140
     Mb2725c NONE
     Mb2724c 2976200 .. 2976229 -  -9.3  -2.70932   TGGTGGCCGGAACGA       CCGGCAGCGGCGAT GAT ATCGCCGCT-CAGA       CGCGAGACGCTCTGC  57 246
        suhB 2972393 .. 2972409 -  -5.7  -3.48593   CACGCTGGCACACAA              CGACGAC ATC GACGCCG              TGCTTGCCAACCTGC  53 115
     Mb2718c 2971017 .. 2971051 -  -2.1  -3.54424   TCGGACGTGTCGAAA    TTCGGGT-CA-CCGCCG GCT CAGCGGATGGAGCCGGA    GTGAAGCTATGGGCC  48 273
         dut NONE
     Mb2715c 2969192 .. 2969207 -    -6  -2.78816   TGACGCTGGACGAGA              TCGGCG CGGA CGCCGC               CGCGCTGGGCTCTGC  47 283
     Mb2713c 2968011 .. 2968030 -   -10  -2.94218   AGCGTTCACGAGACA            CCGGCAAT TCCG ACTGCCGG             ATAGTCACCGCTGAA  61 30
     Mb2712c 2966851 .. 2966893 -  -9.9  -3.04461   GATTCACCTCGAAGA GTTCGACGTGGTCGTCGCCG CCAC CGGGGACGACAAGGTC-AAC GTGGTGCTCAGCCTG  60 465
     Mb2709c NONE
     Mb2708c 2962437 .. 2962453 -  -4.3  -3.20382   CTGTATACGGAGCAA              CCCACGA CGA CCACGGG              CGAGCTGGTCGAGCA  47 53
     Mb2707c NONE
     Mb2706c NONE
     Mb2705c 2959519 .. 2959553 -  -4.2  -3.14132   GGTGTCGTCGAGCAA    CTGGCG-CGGGCAGC AACCGA GCTGACCGGCGGCAA     CGAGTTACTCACAGT  45 388
        dxs1 2954407 .. 2954452 - -15.4  -3.70902   TGGGTCAGACGGAAA CCGGCAGCCGCCGCACG-GCTG GATG CGGCGCGCGCGGCG-CTGACGG AGGTGTCGCAACGGG  85 261
        hemE NONE
        hemY NONE
     Mb2695c NONE
     Mb2694c 2947261 .. 2947287 -  -3.7  -3.47349   CGCCCAAAGCTAGAA        CTGTCCGACGAC GAGT GGCGTCAGA-AG         CTCACCCCGCAGGAA  49 456
     Mb2689c 2942122 .. 2942142 -  -6.1  -3.90511   AACCAGAAAAACCAA            CGCGCACAA CGC TTCTACGCG            AAGACTGGTTTCAAG  64 93
     Mb2683c 2938992 .. 2939019 - -10.6  -2.89191   CCAGACCCCTACACA        CAGCGACACGGCG ACC CGCCGTCTC-CTG        AGTGTGTTTGCTAAA  61 65
     Mb2679c NONE
     Mb2678c 2937343 .. 2937357 -  -7.8  -3.05816   CGAGTGGTGAGGCAA               CGGCCT GCA AAGCCG               TGCACACGGGTTCGA  54 117
     Mb2677c 2935868 .. 2935880 -  -9.1  -3.00923   CGCCAAGACCAGATA                GCGTG TGC CACGC                TCGGTGCTGCGCCGA  60 140
     Mb2673c NONE
     Mb2672c 2932158 .. 2932179 -  -5.8  -3.37796   GCCGACGAGGCACAA           CGATGTCG GTGCCG CGGCATCG            ACCTGCGTCTGGTGA  53 334
   PE_PGRS46 2927368 .. 2927385 -  -4.1  -2.71731   GGTAGCTGTGAATCA             GCACAAA GAAG CCTGTGC              AGTAGCGCGACGCTC  42 207
     Mb2666c 2926728 .. 2926743 -  -5.4  -2.75712   GTATCTATCCAATCA              CCACAA TCGG TCGTGG               AGTAGGCCAGAATTC  44 79
     Mb2665c 2926243 .. 2926266 -  -5.2  -3.87815   CCGGAGGCCTACAAA          GACGTCGACG AGGT CATCGAAGCC           AGCCATCAGAGTGGC  60 130
     Mb2660c 2920530 .. 2920566 - -10.7  -2.75992   TCGTAGCGAACACTA    GGGTCGTTTGACCCGTG GGC CGCGGGTCGATGGACCC    GTACTGGCGCGCGTT  63 429
     Mb2659c NONE
     Mb2658c 2918770 .. 2918802 -  -7.7  -2.87132   CTCCTCTCCCAGACA      TTTCCCGATGCTCGA TCA CCCCGCATCGGAAAA      CCTGTCCGCATCTTG  53 8
     Mb2657c 2917506 .. 2917524 -  -4.5  -3.22476   ATCATCCACGACGAA             GATTCGG TGATG CCGCATC             CCCAGCAAGCGCCGG  49 453
     Mb2654c NONE
     Mb2653c NONE
     Mb2652c 2914454 .. 2914476 - -10.6  -3.36273   GGCCTGCAATATGAA           CCACGCCT TGATCAC AGGCGTGG           CCGACGCGCTGGCAC  68 111
     Mb2650c 2913231 .. 2913256 -  -8.1  -3.72695   ACCTGGGCGAGCAAA         GCCGCCGGGCC GCTG GGCGCGGTGAC          CCAGCGCTTCATCGC  63 82
   PE_PGRS45 2910946 .. 2910976 - -12.5  -2.90763   CGGACAGTCGATAGA       GCGTCGCTGGACG GGGAG CGGTCAGCGACGC       TGGCGGCGGTCGCCG  66 106
        thrS NONE
     Mb2645c NONE
       pgsA1 NONE
     Mb2643c NONE
        pimA NONE
     Mb2641c 2904020 .. 2904054 -  -3.4  -3.53012   CCCCCTGCTGGGAAA    CCCGCTTG-CCGACC TCATCC AGCCGGACTTGCGGG     TGCTCGTCGAGTTGG  49 238
     Mb2638c NONE
       tesB2 NONE
     Mb2636c 2899103 .. 2899144 -  -3.8  -2.82635   ACCGGCACGAGCAGA CACAAAAGCTCCAAATTTC GGCCT GAAACG-GGTGCTTTTGCG ACTGCTCACGCCGCG  42 31
     Mb2635c 2897956 .. 2897997 -  -7.2  -3.14132   TCGGCTGTTGACGAA TCGGACGGTGCTGGGC-GC GTATG GCAGCCCACCACTGACCAA CCGCGAAGCGTGGGC  52 290
        ruvC NONE
        ruvA NONE
        ruvB NONE
        yajC 2883229 .. 2883262 - -12.3  -2.87931   TCTACCCCCGACAGA     GCCTACGTGTCGCGC CGGG GCGCGTCGCGCAAGC      GGCTCGTCGGTTCCG  67 57
        secD NONE
        secF NONE
     Mb2616c NONE
         apt NONE
        relA 2875269 .. 2875281 -  -4.7  -4.36914   GCTCGGCGGAGAAAA                GCGCG CTA CGCGG                CCGAGGTCACCCGGT  68 18
     Mb2612c NONE
        hisS 2872055 .. 2872109 -  -4.9  -4.08216   CGAGCCGCTCCAAAA GCCTCAGCCGCTCGGGGTGGTCGGCT CGTC AAACGA-CAGCCCTATCAGCCGAGAC ACCACGTTGTGCAGC  63 185
     Mb2609c 2869442 .. 2869462 -  -3.2  -3.84406   CGCCGACGACAACAA           CGG-TGCCG ACCT CGGAATCCG            GCAGGAATGGCTACC  56 520
     Mb2606c 2867476 .. 2867492 -  -6.5  -3.35679   GCCGTTGAGCGACAA              GGACATC CAA GACGCCC              TCGCGGCCGCGGCAG  55 207
        aspS 2863402 .. 2863415 -  -4.5  -3.10715   CTGACTAGCAGCGAA               GCGCT CATG AACGC                CTATTTATTCACACT  45 26
     Mb2601c 2861885 .. 2861908 - -12.4  -2.66316   TGGCTGATCACATCA          CACGCCGG-CG GCT CGTCCGGCGCG          ATCGTCGCGCAATGT  65 459
     Mb2599c NONE
     Mb2598c 2859407 .. 2859427 - -10.3  -3.07994   GGCAAGCGTATCGAA            CGCGGCCTG TGG CTGACCGCG            TTGCTACAAGCCACG  62 493
     Mb2589c 2845707 .. 2845719 -  -3.4  -2.72144   CCACCTGGCTCAAAG                TGGT GCCAG ACCA                GCTCGGTCGGTCCCT  40 329
     Mb2586c 2844000 .. 2844014 -  -5.6  -3.44051   GCCGGATTATGAGAA               GGCTGT CCG ACGGCC               CAATTCGGCCCGCTC  55 39
        alaS NONE
     Mb2584c NONE
     Mb2583c NONE
        aroE 2838632 .. 2838672 -  -2.4  -3.06492   CCATCCAGGCCAACA CCGCCGCCG-CCAGCATGC TGGG GCACGCTAGTCCAACGCGG  CCAGCGCGCAAGTCA  41 12
     Mb2581c 2838195 .. 2838207 -  -3.3  -3.53563   AGATTCGTTGTCAAA                CGACC TCT GGTCT                ACACTGATATCGCGC  49 46
     Mb2580c NONE
     Mb2579c 2837157 .. 2837183 -  -8.6  -3.30124   GTGCACGTCGGATAA         GCAGGGCTGAGC GGG GCTCGGCTCTAC         TCGGGTCTTACCTCG  60 22
        aroF NONE
        aroK NONE
        aroB NONE
        aroD 2827802 .. 2827819 - -10.5  -3.92075   AGCCTGAGGCACAAA             CCGCGGC CGTC GCCACGG              TCGAACGTGAGGCAC  77 151
        pepQ NONE
         efp NONE
        nusB NONE
     Mb2561c NONE
     Mb2560c 2821687 .. 2821719 -  -2.6  -2.54459   AACATCATCATCAAT      CTGCAACGTGGTGC GCATA GCATCATGTTACGG      GGCTTGGGCCAGCTT  38 41
    Mb2559Ac NONE
     Mb2559c 2820984 .. 2821015 -  -4.2  -4.07568   GCGCGTGGGCCAAAA      GCGTCGGCCTGCCGG TGT CCGACCGGGGG-CGC      CTGCGCCCGCAGATC  61 74
         mrr 2818461 .. 2818477 -  -2.1  -3.63228   GTGACTACAAACGAA              TTGCCGT CGT ACGGCCT              GGGTTTCAAGCATGC  51 96
     Mb2554c 2816548 .. 2816572 -  -5.6  -3.64822   ACGCGCCGACCCAAA         GGCC-GCGCCA TTGG CGGCGTTGGCC          CGGGGTTGGCAATGC  57 102
         fas 2806839 .. 2806851 -  -4.7  -2.73681   CAGTCAGGCCAAGGA                GCACG CGG CGAGC                GTGTATCCATGGCGG  44 94
        acpS NONE
     Mb2551c 2804903 .. 2804925 -  -6.8  -3.40403   CGTCGCGCAGTACAA           CGTCAAGGCC ACC GGCCACGTCG           CTAAGCTTCGGCGCG  56 26
     Mb2549c 2803805 .. 2803817 -  -7.7  -2.70932   TTCGGGCGGCAACCA                CGGAA CGC TTCCG                GCGGTGATTCTCGGC  51 393
        lppS 2800838 .. 2800852 -  -2.1  -3.29511   GTCATCGTCGTACAA              CGAACC ATGC GGT-CG               TTGCAGGGCGTGTAT  45 79
     Mb2546c NONE
     Mb2545c 2799414 .. 2799440 -  -4.3  -3.17212   CGACCAGCCGATTAA        CCG-CTCCCCCG CAAC CTGGCGAGACGG         TACTCGCCGCGTTCG  47 92
     Mb2544c 2798137 .. 2798149 -  -5.5   -2.9329   AAGGAATAGAGCACA                GCGGT TAG ACCAC                GCTCCGCAGTTCGGC  48 17
     Mb2543c 2797217 .. 2797263 - -10.1  -3.65902   TCTACGCCAGCCAAA TCGAGCCGAGAGTGGGCGACCC GGAA GGGCC-CACACTCCTGGCTGGA TTCGGCAATATCCCT  70 436
     Mb2540c 2794881 .. 2794894 -  -4.5  -3.53224   CACCCGCCGGTCAAA               CTGCC ATCG GACAG                CATGTTCCCCGTCGC  51 484
     Mb2538c 2791936 .. 2791951 -  -2.4  -3.30243   ACCGATTCCCTACAA              CGCCAC CTAT GCCGCG               ACCAAGGCCTTCGTG  44 359
     Mb2536c 2789758 .. 2789784 -    -2   -2.8474   CGGCACCGACAACTA         CGACCGGTACGC CTA GTGAGACGGTCG         CCGGCGCGATGCAAA  40 294
      fadD35 NONE
        scoA NONE
        scoB NONE
       accD1 NONE
       accA1 NONE
      fadE19 NONE
     Mb2527c NONE
        citE 2778920 .. 2778931 -  -7.2  -3.40522   AGCTCGCGATCACAA                CGCG GTTA CGCG                 TCAGAAGATGCCGTG  60 246
        pdhA NONE
        pdhB NONE
        pdhC 2775538 .. 2775558 -  -2.4  -3.90588   CATCCTCTAACCAAA            GCTGCCAG CCCGC CCGGCTAC            AGATCCAACAGCGCG  54 22
  PE_PGRS43a 2771499 .. 2771514 -  -3.9   -2.5007   TGAACCCAGGAAGAT              CGCCG TCATAT CGGCA               TAGCCGGCACCCGCG  41 15
  PE_PGRS43b 2767959 .. 2767980 -  -4.3  -4.12902   CAACCATGCGGAAAA           CGAGCCTAGC GTC GCCCGGC-CG           CGCAGAGCGAGCCAT  63 100
     Mb2516c NONE
     Mb2515c NONE
  PE_PGRS42a 2763137 .. 2763152 - -11.8  -3.73953   ACGATGTGTACGAAA              GCGCCG CCTC CGGCGC               CGCCGGTACCACCCC  78 439
        lipQ 2759402 .. 2759418 -  -3.6  -3.05521   ACCACAGTGCCAACA              CAACGC TAGTC GCGATG              ACGCGGTGGTGAAAG  43 132
     Mb2509c NONE
        plsC NONE
       plsB2 NONE
     Mb2506c 2753340 .. 2753359 -   -10  -2.57211   ATCGCGGCGGACAAG            TCGCCC-GG CAC CCAGGGCGA            GCAGGGCTTCACGAC  59 43
     Mb2505c 2752194 .. 2752208 -  -3.4   -3.2614   CATCGTGTAGATGAA               CTCAGC CAT GCCGCG               GTGTTGCCTTTCTGG  46 100
     Mb2504c 2750442 .. 2750457 -  -5.4  -2.52543   ATTGCTCCCAACTCA              CGA-CGG GTA CCGCTCG              ATTCAATTTTCCCGC  43 94
         gdh NONE
     Mb2502c NONE
     Mb2501c 2744123 .. 2744133 -  -2.4  -4.88918   CGACGCGAAAGAAAA                 CGTC TGC GCCG                 CACACCGGATCGTGC  76 371
     Mb2496c 2740482 .. 2740492 -  -2.4  -3.63766   TACCGACAAAGAAGA                 GGTG GAT CTCC                 ATAGCACTCACGACG  49 63
     Mb2495c 2739338 .. 2739349 -  -7.2  -3.53224   GACTGCCGCCGGAAA                GCGG CATG CCGC                 CCAGGCCCGCGCGGC  58 483
     Mb2493c 2736336 .. 2736364 -  -9.5  -2.87211   ATTGTGCCCGACACA       CTGCCGGGCGCC GGCGCG GGCGCCCGCC-G        ATAGTGAATTCGGCG  58 85
     Mb2492c NONE
     Mb2491c 2734969 .. 2734994 -  -9.7  -2.70932   CGTCCTGTCCAACGA         GGTCTACGCCG CGCT CGGGGTAAACC          GTTCCTAGACGGCTA  57 53
         tig 2731984 .. 2731996 -  -5.5  -3.25942   ATGCTCCGACACTAA                CCAAC CAG GCTGG                CTGTTTCGCGGTCAC  52 83
       clpP1 NONE
       clpP2 2730398 .. 2730433 -  -6.8  -3.35438   CAGGACACCGGATAA    CTGCGGCGCAGGAGGAT GAG ATCGTACTG-GCCGCCG    ACGCGGTCTTCGTGA  56 286
        clpX NONE
     Mb2483c 2725025 .. 2725045 -  -5.3  -2.89564   CTCCGATGCCATATA            TGCGGCCGG TAA CCGACCAAA            AGGCGAAGTCAGCGA  46 79
     Mb2482c NONE
     Mb2481c NONE
        mobA NONE
     Mb2479c 2720663 .. 2720674 -  -7.2  -3.51825   TCAGTTCAATCACAA                GCCG ATCA CGGC                 GCGGTGGCACAATTG  58 362
        rpfE 2719769 .. 2719810 - -29.1  -2.78384   GGGTGCGCGAGCAGA CGCAAAAGCTCCCAAATCC GACC GGATTTGGGAGCTTTTGCG  TCTTTTCGCGGTGGT 100 40
     Mb2476c 2718435 .. 2718448 -  -2.3  -3.19157   GATCAATTCTAGGAA               CCGCT TCAC ACCGG                CATGAAAGCGCCCGA  43 53
        valS NONE
        folC NONE
     Mb2473c 2713926 .. 2713945 -    -2  -3.57971   AGATGTATGCCCAAA            CCGGTCAT TGCG ACACCCGG             TAATCCCGACGCCGC  49 10
        ndkA 2713294 .. 2713313 -    -7  -2.71144   CACCGTGCTGAATGA            CGGCCCGA CATG CCGCGCCG             CATCGAAGGATGGCG  49 189
         rne 2709785 .. 2709813 -  -9.6  -2.52464   TGGGCGTGCAATCCA       GCACGGTCGGC GTGGTGGT GCCGACCG-GC        TACTCGTTCAATCTT  56 498
        rplU NONE
        rpmA NONE
         obg NONE
        proB NONE
        nadE 2702612 .. 2702629 - -12.7  -3.28791   AGGTTGCCGGCATAA             TCCCGGC GACG GCCGGGA              TCGCGGCCACGGTTT  71 351
     Mb2461c NONE
     Mb2460c NONE
     Mb2459c NONE
     Mb2458c 2696613 .. 2696624 -  -3.6  -3.55368   ACTCAAGGCACACAA                CGCC ACCC GACG                 ATACCCCCCATGCTG  51 1
        PE25 NONE
       PPE41 2695147 .. 2695161 -  -7.1  -2.52464   TTGGCGCTGAAGCGA               CCGAC CATCT GTCGG               CTGCAGCCCGCCACG  47 363
        proA 2692388 .. 2692400 -  -6.2  -3.05384   GTCTCCTCTAGCCAA                CGGC GTCAG GCCG                GACGGGTGTGGCCGG  49 18
     Mb2450c NONE
     Mb2449c 2690002 .. 2690019 - -10.5  -2.58758   ACAACGCGTGATAAG             CGGGCGC ACCA GCGCCCA              TCATGTTCTTTTACG  59 55
     Mb2448c 2689646 .. 2689670 -  -4.1  -2.62184   CCGCGCGCCAGATCA          GCCAGCACCGC CGG GCGGCGTTCAC          CGTCGATGAGCGCCT  41 22
     Mb2447c 2688841 .. 2688868 - -11.2  -4.12188   TGAGCAGTCGCAAAA        GCCCCCGAAACC GGTC GGATTTGGGGGC         TGGTACGTGAATTAG  84 118
        nadD NONE
     Mb2443c NONE
     Mb2442c NONE
     Mb2441c NONE
     Mb2440c 2683585 .. 2683621 -  -7.2  -3.53563   ACAGTGTCTGGCAAA   GGATCACGCGATGCGGG TAGC CCCGC-CAGCGTGACGC    CACTGCGAGAATCAG  60 61
     Mb2439c 2682276 .. 2682297 -  -2.1  -4.12188   TGACCACGCCGAAAA           GCCCGTCAGC CTA GC-GCCGGCC           TAGCACGGCCTTCAG  59 37
     Mb2438c NONE
     Mb2437c NONE
     Mb2436c 2678468 .. 2678496 -  -3.8  -4.87665   CGTGATCCACAAAAA       CCAG-GCCGCC AACAAGAA GTCGGCACTGG        CCCAGGCGCTCAACA  77 64
     Mb2434c NONE
     Mb2433c NONE
     Mb2432c 2674475 .. 2674507 -  -9.1  -2.79831   CCAACGCCCAGCAGA      GCCTGCTCAATGC GATGGAT GCACCGAGCTGGC      AACAGCGCCGAGAAA  57 196
     Mb2429c 2671967 .. 2672022 -  -8.6   -2.7185   ATCAGGCCCCAATCA GCCCCGCCTGGCGACGACGCGGGCCGC CCA GCGGCCCGCTGAGGAGCCGGGCAGT-C AGCCCCGCCCGGCGA  54 81
        lepA NONE
        lppR 2668547 .. 2668588 - -19.7  -2.79183   CCGATGCCGAGCAGA CGCAAAATCGCCCAAATTCG GGC CGAAAT-GGGCGATTTTGCG TCTGCTCGGCAAGCG  90 41
     Mb2424c 2665934 .. 2665957 -  -4.5  -3.54424   CCGCAGCGCCGCAAA          CGAGCGCGCC GACAT AGCGC-CCCG          AAAAACCCGATGCTG  52 179
        subI NONE
        cysT NONE
        cysW NONE
       cysA1 2661941 .. 2661965 -  -9.3  -3.18681   CTTCAACGGCACGAA         CGGGCT-GCC GTAGCG GGCGAGCCCG          CCGGCCTCTGGATCA  61 38
     Mb2411c NONE
        rpfD 2651268 .. 2651278 -  -2.4  -2.93089   TACCATGCCAAATCA                 TCGC ATA GCGC                 GTACCAGCTAGGGTG  40 66
        hemN 2649855 .. 2649867 -  -2.6  -3.73088   ATACGTCACTAACAA                CGAC TTCGC GCCG                GGCACATATGTGCTG  51 244
        mbtI 2646233 .. 2646263 -  -2.5  -2.78596   TAGCCGCGGAGCACA      TGGTGATCGCCGCGG ATT CCGCGG-G-TGGCCA      TCTGACCGTCGACAT  38 486
        mbtB NONE
        mbtC NONE
        mbtD 2635252 .. 2635269 -  -4.8  -2.79796   GCGCAGCCGAGGACA             GGC-CGC GGTCG GCGAGCC             TGCGACGCAGCAGCT  44 82
        mbtE NONE
        mbtF NONE
        mbtG NONE
        mbtH 2624239 .. 2624254 -    -6  -2.90496   GTTTGGTTCAAACTA              CCGGTG CACG CGCCGG               GCAAGTCTGTGTCGT  48 57
        cfp2 2623657 .. 2623676 - -10.6  -3.05844   CGGCGTAGCTGAACA            GCGGGCTG AAGC CGGCCCGC             CAATCAGTTCCCTGC  62 29
        hrcA 2622114 .. 2622126 -  -3.3  -3.91897   GCGGCTATCCACAAA                CCCTG CAG CAGGT                GCGCGTTCATCGAGC  56 32
       dnaJ2 NONE
     Mb2393c 2619752 .. 2619764 -  -4.8  -3.15861   GATTATTGGGATGAA                CGGT TACCC ACCG                CGGCGGCAGCGGGCC  48 369
     Mb2391c NONE
     Mb2390c NONE
       phoH1 2616971 .. 2616984 -  -4.5  -3.31144   CCTCGATGCTCATAA               GATGC TCAC GCACC                CATCATCGGCGACCG  48 28
     Mb2388c 2616441 .. 2616456 -    -4   -2.7263   AGTACCCGGTCAAAG              GTCAAA ATAC CTTGAC               TTGTCGAGCAACCGG  42 4
     Mb2387c NONE
     Mb2386c 2614773 .. 2614786 -  -3.8  -3.10612   CCGAACGTGAACACA               GGGA GACTTT TCCC                GCTTTTTTCCGCCGT  45 57
         era 2613504 .. 2613529 -  -5.3  -3.14132   GCGCGCCGCCACGAA         GCCGCCGACCAG CGT CGGGTCGGCT-C         GATCTTCGACATCGT  49 338
        recO NONE
     Mb2382c NONE
     Mb2381c 2609823 .. 2609840 -  -7.7  -3.22223   GAACTGCACGACGAA             CTGCGCCG GCG CGGCG-AG             AACATCGGTCTGACC  56 406
        glyS 2607668 .. 2607679 -  -2.2  -3.01497   TTACCCCAAACGACA                CGCGG ACA CC-CG                TCACCACGGCGCCGC  41 90
       PPE40 2605480 .. 2605494 -  -4.9  -4.64334   AACTCGGGAACAAAA               CCGCC GGTCA GGCAG               CTGTCGCTGAGAGCC  74 293
       PPE71 NONE
        esxO 2603405 .. 2603440 - -28.4  -2.52464   GGCGGTTCTAAGCCA    CGCGCCAGCGCACGGG GATA CCCGTACGCTGGCGCG     TGTGGCCGTCGACCT 100 70
         dgt NONE
        dnaG 2598116 .. 2598137 -  -6.5  -4.13945   AGCGGCAGCCGAAAA           CCGCGCG CTGACCCT CACGCGG            TGAGATCGTCGCCGC  69 18
   PE_PGRS39 2594872 .. 2594889 -    -4  -3.72576   CGGCGCTGGATTAAA             GACCGG GATCAT CCGGGC              GATGGCCGGCACCGG  54 400
        moeW 2590652 .. 2590664 -  -9.1  -3.53444   CCATGTTCGCTCAAA                CAGCG GTG CGCTG                GCAGTATCTGAGTAC  65 64
     Mb2365c 2589188 .. 2589200 -  -3.3  -4.14627   TGCGCATAGAAATAA                TGACC CTA GGACA                TCGAATGATCTCTTG  59 290
     Mb2361c 2584039 .. 2584074 -  -3.3  -3.76492   TGGAATTCGACGAAA    CCACCTACGTCATCGG TCAGG CCAACAACGT-GTTGG    CGTTTCCCGGCATCG  56 297
        lppP 2581265 .. 2581276 -  -2.2  -4.71426   CTCGCAGCAAGAAAA                CAGC GAAA GCTA                 TTGTGCTCGAGTACT  72 39
       narK1 2579347 .. 2579367 -  -3.3  -2.90194   AGGGTGTTAACCACA           CGATGCTG GCCGCT CAGC-TCG            GTGCCCCTGGGATAG  41 167
     Mb2353c NONE
     Mb2352c 2574399 .. 2574435 -    -8  -4.42788   GCCAATGCTAGAAAA   GGCCTGCTGA-GCTACG TAGA CGCAGCATGAGCAGGTC    CTCGCGCCGCCAACC  81 194
     Mb2350c NONE
       rocD1 NONE
       rocD2 NONE
        rocE 2570305 .. 2570323 -  -3.1  -2.64144   TTGCCAGCCAAATAC            CCGACGAC GATG GTCA-CGG             CACTTCCTCGTTGAG  39 20
     Mb2346c 2569389 .. 2569429 -  -4.6  -3.41602   GCGATGTCACGACAA CCCTGAGGCAGGCACAGGC GGCG GCCAATGC-TGCCACACAG  CGCTAGTTGCGATCT  53 39
     Mb2342c NONE
     Mb2341c NONE
     Mb2340c 2562359 .. 2562378 -  -5.6  -2.84098   TTCGTGAATCAAGTA            GCGGCGAC GGTG GTCGACAC             CGACGTCTTCAGCCT  48 294
     Mb2335c 2559271 .. 2559307 -    -8  -2.82635   AGTGGTAGGACGACA   GCGACCCGAT-CGAAGGC AAT GCCGCCGCATCGAG-CGC   GACTTTGGGCATGAC  52 156
     Mb2333c NONE
     Mb2332c NONE
     Mb2331c 2556534 .. 2556562 -   -11  -3.85817   ACCCGTCCCTACAAA       TTGCGGTGGCGCC GGGT GGCGCCCCCG-AA        CCTGGCGGCACTTGC  79 286
     Mb2330c 2555019 .. 2555038 -  -4.9  -2.71731   CGCAGGCCGGAATGA            CGCCCAG GCGCTG CTGGGTG             TCGATCGCGCCCATC  44 433
     Mb2326c 2552580 .. 2552617 -  -8.4  -2.87463   AACGGTGCCCACATA   TCGATGACCGGCACCCG CGGTT CGGGCG-CGGTCATGGG   GTGCTCCGCGGGCCA  55 19
     Mb2325c 2551614 .. 2551627 -  -9.5  -4.11216   CGCGGAGGCCGAAAA               GCGCG CTGC CGCGC                GGGCCGGGCACGCGG  79 89
     Mb2322c 2549619 .. 2549641 -  -2.6  -2.94099   CCTTCCGACGACATA           GCGACTCG AATTTAG CGAGCTGC           GATCCGGCGCCGAGC  40 55
        htpG 2547505 .. 2547537 -  -6.9  -3.14931   TCCAGTGTCGAGCAA      CTCGAGTTCAACGTC GCG GCCGCTGACATCGAG      CTCAGCGCGCAATCC  52 142
     Mb2315c 2541268 .. 2541278 -  -2.4  -3.15579   CTAACGGCGCAGCAA                 GCCG GTG CGGG                 TGGTGTGACGCTGCT  42 369
     Mb2308c 2536725 .. 2536739 -  -2.1  -4.56597   TTGTCCGTCCAAAAA              GAGCGT CGGC ACGC-C               GTATCCGCCCGCGGC  68 50
     Mb2307c 2536415 .. 2536440 -  -2.5  -3.78022   GCCATAGCGACCAAA         CGACGAC-AACG CTC CGCCCATCGCCG         GCAGTACCCGCCAAT  52 58
     Mb2303c 2532478 .. 2532505 - -19.2  -3.56092   CGAGCAGTCGCTAAA        GCCCCCGACACGC CGT GCGTG-CGGGGGC        TTATGCGACTGCTCG 100 54
     Mb2300c 2528000 .. 2528018 -  -2.3  -4.67982   TTCTACCGAATAAAA             GTACGGG CCTCC CCCAAAC             TCCGAAATCGTCAGT  72 85
     Mb2297c 2525397 .. 2525442 - -27.1  -3.02144   CTAGCGCGGCGAACA GACGCAAAAGCCCCCG-CACGC ACG GAGTGTCGGGGGCTTTTGCGTC TACTCGCCAAATGCG 100 25
     Mb2292c NONE
      cyp128 NONE
     Mb2290c 2520588 .. 2520606 - -11.7  -3.70902   CGGTCGAGAGCCAAA             GGCGGCT TGATC AGCCGCC             AACCGCAGGCCGAAG  78 17
     Mb2287c 2515236 .. 2515250 -  -3.4  -3.39449   CTTGACCAAGACCAA               CCTGCA GAT CGCGGG               ACCGTCCCATGGCCG  48 301
     Mb2285c 2512972 .. 2513001 -  -4.9  -3.28712   CGTGTCGGTGTACAA       GCACCGCGCGG-TC CAT GAGCCGAGCGCTAC       TTATCCGCGCAATCT  50 22
     Mb2282c NONE
     Mb2281c 2508975 .. 2508987 -  -9.1  -3.36492   TGGTGAACCCGACAA                GCAGG ATG CCTGC                TGTGAAATTTCGAAT  63 104
     Mb2280c 2508346 .. 2508358 -  -4.7  -3.84451   CTGCGCAAACCCAAA                CGCGC ATT GCGCT                CAAGTCCCGGCGTTG  60 70
     Mb2279c 2508024 .. 2508050 -  -7.2  -3.54459   GCAACTGTCTCCAAA         TCGCGGTAGCGC AAT ACGCTACGTCGA         CAAGGGCGACCGCCG  62 17
     Mb2278c 2507306 .. 2507318 -  -2.6  -5.14563   TCCGCCACCAAAAAA                CGAG TTCAT CCCG                CGGCCAATCGAATAC  83 289
     Mb2274c NONE
       glpD1 2502251 .. 2502292 - -34.7  -2.78384   CCGCTGGTGAGCAGA CGCAGAGTCGCACTGCGCC GGCC GGCGCAGTGCGACTCTGCG  TCTGCTCGCGCTCAA 100 37
     Mb2264c NONE
     Mb2263c NONE
        ahpE 2489526 .. 2489564 -    -8  -3.33696   TGCCTCCCGAATCAA   CGTGCTGATCTGCTCGAG CAG CTCACGCATATCGGCGCG   CATCGCATCCACCGC  58 324
        cobD 2487526 .. 2487541 -  -3.2  -4.56597   CGCCGCCGGGAAAAA              GCGG-GG TCG CCACCAC              CGGACAAGCCAATGA  69 66
        cobC NONE
     Mb2255c NONE
     Mb2254c NONE
     Mb2253c 2480364 .. 2480388 -    -7  -3.53343   AACTGGTGGGCCAAA          CTGGGCCGGG AGGCG CCCTGGCCAG          ACAGCCTTGATGACT  57 429
     Mb2248c NONE
     Mb2247c 2472946 .. 2472967 - -10.1  -2.57211   ATGCCCGGCCAGAAG           CGTTGCGGG GCGG CCCGCAAGG            GGAGTGCGCGGTGAG  59 42
       glnA2 NONE
        glnE 2468358 .. 2468392 - -12.1  -3.28791   AGCCGGGTGCCACAA     CCCGCTTGGCAATCA TCTCC CGACCGCCGAGCGGG     TTGTCTTTCACATGC  72 149
     Mb2243c 2465879 .. 2465889 -  -8.2  -4.91109   GGCTCAGGAGAAAAA                 GCGC ACC GCGC                 GACTGGTCGGGGACG  88 277
        ephD 2458936 .. 2458979 - -14.6  -3.28712   CGGCCCGGCCTACAA CACCGGCAGCGCC-TGGGG TTACACG CCCAAGGGCGCCACCGGTG TGCCCACCCGCACCA  78 116
        gcvT NONE
        ilvE 2453802 .. 2453826 -  -5.7  -2.62616   TGACGGCGGACACGA          GCCCGCAAG CAGCGAC CTTGCAAGC          CTACCGCCCGGCCAC  46 210
     Mb2228c NONE
     Mb2227c 2447722 .. 2447746 -    -5  -3.05597   GGGACCGGCCAAAAC         CGCGATTCAGG GATA CCTCAA-CGCG          CTGGAGAACCGCGAT  45 357
        cbhK 2446122 .. 2446163 - -21.7  -2.78384   CCCTTCGCGAGCAGA CGCGGAATCGCATCG-GCGG GGC CCACACGGTGCGATTCCGCG TCTGCTCGGCGGTGC 100 62
        ctaC NONE
     Mb2222c 2442293 .. 2442312 -  -7.8  -3.64703   TTGGTGCCACGGAAA            CCCTACCC AACC GGGCAGGA             CCGAGAAGTCTGGGC  62 93
       mmpS3 NONE
     Mb2220c 2440588 .. 2440632 - -19.1  -2.99596   GGCAAATCAAGCACA GCCCGGCGACGACCCGGGTCG GCA CGACCCGGGAAGGAACCGGGC AAATCAAGCACAGCC  91 44
        trpD 2434151 .. 2434167 - -10.8  -2.59564   GGCGGATTGGACAAC              GCCGCG CTGGC CGCGGC              CGTTCAACAGGTCAC  62 522
     Mb2213c 2431128 .. 2431140 -  -6.9  -3.60805   AGATCCGAGGGCAAA                GCCGC CGC GCGAC                GAGCCGGTCAGTAAC  59 33
     Mb2212c 2430171 .. 2430204 - -13.9   -3.1552   CGTTAGTTACCAACA     GGACCCGGCTCACCTG GGT CAGGCTAGC-GGGTCC     ACCTTGCGTGAGCAG  76 101
     Mb2211c 2428989 .. 2429016 -  -5.5   -3.8211   GGCGATCTACAACAA        GGAATAGCCGA CTGTGC CCGGCTCCTCC         CCGGCCCGCTCAACG  60 35
     Mb2208c 2426647 .. 2426661 -  -5.6  -2.52676   GACCCGGTTAAGTTA               CCGGAG AAA CCCCGA               TGGGGCGTGACCGTT  45 3
      TB16.3 2426010 .. 2426021 -  -7.2  -2.94099   CCCCGGCATCACATA                CCGC GGTG GCGG                 ACGCCAGAGTGGACT  53 104
     Mb2206c NONE
     Mb2205c 2424351 .. 2424372 -  -2.1  -3.07236   AAATGTACTTGAACA           GGTAGTACC ACAT GGCCCTCCC            TCTCGCCCACACCGG  41 102
     Mb2204c 2423133 .. 2423148 -    -6  -2.58783   CACAGACCAGAACAT              CGCGGG CGCA CTCGCG               CGGTTGACGATTGGC  46 497
     Mb2202c 2421346 .. 2421356 -  -2.4  -2.82623   GGTGTCGTAGAAGTA                 CCGC ACC GCCG                 CAGCCTAATCCGACC  39 30
     Mb2201c NONE
        aroG 2419071 .. 2419081 -  -2.4  -4.29106   GCCCACATCAACAAA                 GGCG CAC CGCT                 CGTACAGAATATGCA  62 310
     Mb2199c 2418196 .. 2418223 -   -15  -4.12188   CGAGCAGTCGCAAAA        GCCCCCA-TTTCG GCA CGAAAATGGGGGC        TGGTACGTGAATTAA 100 118
     Mb2197c 2416353 .. 2416370 -  -5.5  -3.57263   ATGGTGATCTTCAAA             CCCG-ACG GAT CGCACGGG             ATGTATTCGTGGCTG  54 135
     Mb2194c 2412290 .. 2412306 - -10.1  -3.36273   GTTGGCCAATATGAA              CTCCGAC GCC GCCGGAG              TGAACCTGTCACTGC  65 384
     Mb2191c 2410554 .. 2410578 - -14.9  -5.27938   ACGCCCAAACAAAAA          GCGGGACCGCC GAT GGCTGCCCCGC          TGCCGCTGGTTGCGT 100 46
     Mb2190c 2409800 .. 2409819 -  -3.5  -2.69151   TTCGGGCAGAGACCA            CGGTGCA CGGGTT TGCACCT             CAGAAGATGTCACCG  40 25
        mraW NONE
     Mb2188c NONE
        pbpB 2405411 .. 2405437 - -17.3  -2.71497   GGAGCCGAAACGAAC        CGGCGCGCGCCG TTAC CGGCGC-CGCCG         CCCTAGGTGGCCTGC  84 28
   PE_PGRS38 2403675 .. 2403690 -  -3.2  -3.14132   GGCGGCTTTCATTAA              GCACGA ACGT TCGTGT               TTAACGATGGTCCGC  44 93
     Mb2185c NONE
     Mb2184c NONE
     Mb2183c 2401122 .. 2401135 -  -4.5  -2.80816   GGGCCAGCGATGACA               CCCTA CCGA CAGGG                CGCGCACACTCACCC  42 35
        murE NONE
        murF NONE
        murX NONE
        murD NONE
        ftsW NONE
        murG NONE
        murC NONE
        ftsQ 2390092 .. 2390118 -    -3  -3.53012   GTGTCTGCTGGCAAA         CTCTCAACCT CAACCAT AGGCTTAGAG         TTATGTCAAGTAGTT  49 118
        ftsZ 2388889 .. 2388906 -  -6.9  -3.14931   CGTACTGGCGAGCAA             GCCGATG CTCT CAGCGGC              GCATGAAGGGCGGCA  53 18
        yfiH 2388121 .. 2388135 -  -4.2  -2.62171   GATACGCCGAAAGAT               CCGC CGCCATC GCGG               TCATTCCATCCACAC  41 26
     Mb2172c NONE
     Mb2171c 2386506 .. 2386539 -  -3.9  -4.27441   AGGAGGATGAAGAAA    TGTTGCGTCGCCACC GATGCG GGCGGCAACGC--CA     GCCTACCGACTCGGG  66 118
     Mb2170c 2386010 .. 2386025 -  -4.6  -2.85351   TCCTGTCACACCAGA              CTCGGC GGTT GCCGAT               TGGACTAAGTAAATA  46 180
       wag31 2385103 .. 2385125 -    -4  -4.11216   TGCCGACCTCGAAAA           CTGGCGCG TGTCCGG CACGCCTG           GTGGCTAGTTTTTGC  63 30
     Mb2168c 2384550 .. 2384563 -  -6.7  -3.07816   GGCGCAGCGACCTAA               CGAGA GGAT TCTCG                TGAGGTGACTGGGAT  51 141
     Mb2166c 2382613 .. 2382639 -  -4.4  -4.39166   CTCTATAGATCAAAA         CCAAGCCTTGAC CTC GTCAAGGACTAA         CGTTATGAGTTTGCT  69 93
     Mb2165c NONE
      TB18.6 2379871 .. 2379885 -  -4.2  -2.78596   GACGGCCTGACCACA               CCGG GGGTCGA CCGG               TTGGGTCCCGGCGGC  41 336
     Mb2161c 2377215 .. 2377238 -  -9.6  -3.01712   GGGCCGCGGCCAACA          CGATGACTTG CCAC CAAGACATCG           CCGGAGCCGCGGTCA  60 87
        uppP NONE
     Mb2159c 2375651 .. 2375664 -  -3.7  -3.65542   GGCACCTCCAAAATA               CCGCG CAGA CGCCG                TTGCCGCGTTCTTCG  53 60
     Mb2158c NONE
     Mb2157c 2374126 .. 2374144 -  -6.6  -3.61398   TGGCTTTCGGAACAA             CTCAACGG CTC CCGTCGGG             TCGGCTTGCCGTGGC  59 130
        cysQ NONE
        cysS 2371601 .. 2371615 -  -3.4  -2.74784   ATGGCCGAAAACGTA               CCGCCG CGC CGGCTA               CAGGTCCACCCCGAG  40 23
     Mb2153c 2370422 .. 2370440 -  -4.4  -3.53012   CCGTCGCCCGCGAAA             GGCTGGGT CAT ACCGGGCC             ATTTCCGGCGGTCGC  52 291
   PE_PGRS37 2367175 .. 2367185 -  -2.4  -4.15044   TCGGCCTTCAAGAAA                 CACG CTA CGAG                 GGCCCCACCGGCATC  58 440
        metH 2362789 .. 2362799 -  -2.4  -4.15565   GGCACGATCCCAAAA                 TCGG CGC CCGG                 ATCAGCGACCGGGCT  58 113
        hisE NONE
        hisG 2360211 .. 2360223 -  -4.7  -3.08813   GCGGACGCTAACACA                GCGTG GGC CCCGC                CACAGGATCAGAATC  47 33
     Mb2144c 2359579 .. 2359611 -  -6.1  -3.14132   TGGTGCCCGCATCAA      CAGCGCTGCCCGGCC TTC GGCGGAACACCACCG      CCCTATCCAGGGTGG  51 84
     Mb2142c 2357635 .. 2357650 -  -5.4  -3.52652   CTCACTCAAGCAGAA              GC-GGTC GGT GACCCGC              CCCCTGGTCGCCGAG  54 270
     Mb2139c 2354436 .. 2354446 -  -8.2  -4.21607   GCCACCGAACACAAA                 GCGG CCA CCGC                 CCTGCTCAACGGTCC  76 465
     Mb2136c 2351308 .. 2351338 -  -6.6  -4.07885   CATGGCCTTTCAAAA       GGCCGCGGGTGCGC GTC ACACGCCCGCTGTC       TTTCTCTACCCTACC  67 74
     Mb2135c 2351053 .. 2351089 -  -3.6  -3.39856   CAGAGAGTGAATTAA   TGGACAGGCGATCGGGC AACG GCCAGGTCAC-TGTCCG    CCCTTTTGGACGTAT  49 16
        prcB NONE
        prcA 2349006 .. 2349024 -  -4.4  -3.19293   AAGGGCAACAGTGAA             GGGCCCAC GGT GCGATCCC             CAACACCCGGCTAGA  47 466
     Mb2130c 2346365 .. 2346380 -  -3.2  -3.15861   GACGATCTTCATCAA              CCGC TATGACCC GCGG               CGTTGACGGCGCACA  44 13
     Mb2129c 2345742 .. 2345754 -  -4.7  -3.63991   GACCACGCCGAACAA                GTGGC CCA GCCGC                TCACCGACTGCCTAG  55 198
   PE_PGRS36 NONE
     Mb2124c NONE
     Mb2123c NONE
     Mb2122c NONE
        tatA 2334859 .. 2334886 -  -5.4  -3.21395   AGCCGTTTGAGAAGA        CCGGCGGCGC GCACTGAA GCGACGCCCG         AGCTAAGCCGGCCGA  48 28
        tatC NONE
        helY NONE
     Mb2118c 2330374 .. 2330386 -  -2.6  -4.91109   GCGCGACTACAAAAA                GCGC TCGAC ACGC                TGCCCGGATGACGAT  74 40
        pepE 2327702 .. 2327718 -  -4.3  -2.57564   TTACGGGTTGACAAT              CGACGAG CCG CCCACCG              GGACTGCCCCAAATC  42 404
     Mb2107c 2319887 .. 2319909 -  -7.6  -3.53444   CCACCCTGGTCGAAA           CGGTACGCCG CCG CGACGCACTG           CCCCGCATCGCCCAA  60 67
     Mb2103c NONE
     Mb2102c 2315198 .. 2315208 -  -2.4  -3.52073   CGCTGAAGACGACAA                 CGGG AGT CGCG                 CTACTTGGTGGCACA  47 26
     Mb2101c 2314790 .. 2314803 -  -2.3  -2.88544   TGGCACGTCGATACA               CCGCT TACC AGGGG                TGTTGTCGAAGTGTT  40 145
     Mb2100c NONE
       cobLa NONE
       cobLb NONE
        cobM NONE
        cobK 2310950 .. 2310971 -  -3.6  -3.72893   GAGGCGTTTATCAAA           GCCACCCA GCAAGA CGTGTGGC            GGTTCGTCGCCTATC  54 458
        blaC NONE
     Mb2093c 2308303 .. 2308326 -  -2.2  -2.61264   CTGGCCATCTACAAC          CCGGCTTCGG TGAC CCGCACCTGG           CAGGTCGGCGCGATG  38 259
        cobN 2301025 .. 2301067 - -27.3  -2.78596   TACCGCGCGAGCAGA CGCAGAATCGCACTGCGCGG GGTC CCGCGCA-TGCGATTCTGCG TCTGCTCGCCGTACT 100 40
     Mb2087c NONE
       rpmB2 2298743 .. 2298763 -  -3.1  -2.78384   GTGCGCGCCATCAGA            TCCGCTGCC CCT GGCGACGCA            GGCGGGCCACGACCG  40 0
       rpmG1 NONE
       rpsN2 NONE
        rpsR 2297902 .. 2297914 -  -4.7  -4.57569   TCAGCTGGCGAAAAA                TGCGC GCG GCGCC                CTCTTCGTTGCCTGA  74 111
     Mb2079c NONE
     Mb2078c NONE
        ppm1 2291799 .. 2291821 - -15.6  -2.73681   GACCGACCGCAACCA           CGACCTGGCG CCG CGCCAGATCG           CGCGGTACCGCACCG  75 248
     Mb2075c 2290988 .. 2290998 -  -6.8  -4.37092   AGTTGCTGCACAAAA                 CGAC GCC GTCG                 TACGGCGCTCTGGCG  73 233
       pks12 NONE
     Mb2073c 2275530 .. 2275548 -  -6.6  -2.52896   CGACTCGCGAACCCA             CCACCCCG GCC CGAGACGG             CCTACGGCGAATGGA  45 352
        lipT 2273502 .. 2273548 -  -2.8  -3.79668   ACGTAAGCGATGAAA GCGAAGTGCATTACCACCGTTG ATA CAACGACGGTTTCGTACATCTC TCGGGTTGCCTTTCC  54 75
     Mb2070c 2273146 .. 2273176 -  -4.1  -3.23216   GTCGACGATGATCAA      CGCCCGCATACGT CCACCAT ACGT-T-CGGGCG      ACTGCCCGGGCAGTT  47 44
        pncA NONE
     Mb2068c NONE
     Mb2067c NONE
     Mb2066c NONE
     Mb2065c NONE
     Mb2064c NONE
     Mb2063c 2266530 .. 2266564 - -12.7  -2.59564   CCTCGACTGGACAAT     CGGCACCGGGCCCGA AGTAA CCGGGCCCGGCGAAG     CCTTGCTCATGGCAA  64 121
     Mb2059c 2263661 .. 2263673 -  -7.7  -3.53224   TATCGGCGGCCGAAA                GTGAC CGG GTCAC                CTTCGGACGCGACTT  60 505
        hspX NONE
     Mb2056c NONE
     Mb2055c NONE
        pfkB NONE
     Mb2053c NONE
     Mb2052c NONE
     Mb2051c 2255721 .. 2255754 - -11.1  -2.64695   CGACCACCAAGCAAG     CTCTTTTATCTGCGT TCAT ACGCAGATAATAGCG      GATGCTCTCGCCGGT  62 48
     Mb2050c 2254277 .. 2254291 -  -2.1  -3.57561   TCCTAACTCGGGAAA               TAGCG GTTGT CACTA               TCTGAGCGCAGCTAT  49 398
     Mb2049c 2249237 .. 2249249 -  -7.7  -2.59191   TCAGAGTTCGAGAAT                GACCA CGG TGGTC                CGCGCTGCTTCCGCC  51 112
     Mb2048c 2247845 .. 2247863 -  -3.1  -4.17023   TGAACCATCCTAAAA             GGATAGC GTTGA ACCATCC             TAAAAGGATAGCGGT  61 418
     Mb2047c 2247088 .. 2247139 -  -3.2  -3.96148   CTTCTTCACCACAAA GGCCTT-TCCT-GCTGGGCTGTG TTGAGGTCG CA-AACCCAGCCAGGGTAAGGCC TTTGGCCTCTCCTAC  56 70
     Mb2046c 2246659 .. 2246675 -    -8  -2.78384   CTCCCGTGGATGACA              GGCGTT TCATG AACGCC              AGCGCCGCCGCAACC  52 15
     Mb2045c NONE
     Mb2044c NONE
     Mb2043c 2245125 .. 2245151 -  -4.3  -3.08283   ACAAGGATGCCAATA        TCCGGCGCAACG CCGT CGA-GCGACGGA         CGGTGCTCGACACGG  47 211
     Mb2038c 2240368 .. 2240398 -  -5.3  -4.14627   GCCGCAGACAAACAA      CTCC-GCGACGCCG TCTG CGACTTCGCCGGTG       ACAGCCGCCGAGCCA  65 359
     Mb2034c 2237710 .. 2237720 -  -8.2  -2.62616   TGAGCGCGGATACCA                 CCCG GTC CGGG                 GACGCGTTGGCGCTG  53 75
     Mb2031c 2235466 .. 2235493 -  -4.8  -4.63218   CGGGGTGCAAGAAAA        CCG-GGGCGGT TCACCCG ACCGCCAGCGG        GATTCACGCTCCCCC  74 65
        fdxA 2234942 .. 2234963 -  -3.5  -3.53224   GATCTCTCCTGGAAA           GGACGGCCG GCCG CGGTCTCCC            TTATTGCGTTGGGTG  49 62
     Mb2028c 2229908 .. 2229929 -  -3.7  -3.19192   CGGTAGCCAAGCCAA           GTAGTCACGA CTG CCGTG-CCAC           GATCACTGGCACCCG  47 8
     Mb2027c 2228338 .. 2228353 -    -4  -2.78596   GAGCGCTTGACCACA              CAGCGAC GAT GT-GCTG              CTGACAGTGATGGTT  42 66
     Mb2026c 2227360 .. 2227394 -  -4.9  -3.65199   AATGGGTGACGTAAA    CGCC-GATTGG-CAGGC AAT GCCCGACCGGTCTGGCG    ATGACGATCGCGTCC  55 110
     Mb2022c NONE
     Mb2021c 2221668 .. 2221682 -  -4.2   -3.1372   TACCCGCGATGAATA               TGGTGT TCG ACACCG               CGCCAATCGATATCG  45 204
     Mb2017c 2216527 .. 2216537 -  -2.4  -3.50853   GTCCTGTAACCACAA                 GTCG TGT CGTC                 TGCTGCTCAGCTACC  47 32
     Mb2016c 2216215 .. 2216230 -  -4.6  -2.90075   TCGGCGTCAACTACA              GTCGTC ACTC GTCGAC               CCTGGCGCCAGCGGG  46 14
        ctpG 2213724 .. 2213744 -  -3.1  -3.61517   AGCCTTCGTGAAGAA            CTCGGACCG ACT CATGCCGAG            CTCACTCGCACGCCG  51 188
     Mb2014c 2213188 .. 2213200 -  -7.7   -3.2981   TACACCAAGCAGGAA                CGTCA CCG TGACG                AATTGTCGCGTGGCG  58 46
     Mb2013c 2212678 .. 2212707 -  -2.8  -3.96148   CCGGGTGATCACAAA       CCGGTCG-AGGAC TTCCT GTCCCGCGACCAC       GCCGGCACCACTGCG  56 115
     Mb2012c NONE
     Mb2011c 2211222 .. 2211233 -  -3.6  -4.00042   CGCGCTACCAAATAA                CCGA AACC CCGG                 AGGTAGCTCAGGCAT  58 447
     Mb2007c 2207637 .. 2207649 -  -3.3  -3.91897   CCCGGCAGTCACAAA                GGACC CCT GGTCG                AGGTCGGTCCCAACG  56 283
       cfp21 2206316 .. 2206327 -  -2.2  -3.80733   CCGATCCGACAACAA                CTCC GTTC GAAG                 CCTATTTCGGTGCCG  54 522
     Mb2004c 2204310 .. 2204320 -  -4.6  -3.58522   AACTCATTACAAACA                 GCGA TCA CCGC                 GCATACGGTTACGCG  55 34
       nrdF1 2203036 .. 2203061 -  -7.6  -2.61255   CGACGACAAACATAG         GGCATCG-CGC TGCTG ACGACGATGCC         TGACCAGACTCAAGC  51 100
       mpt64 2202226 .. 2202247 - -13.7  -2.71712   TCCGCCGCCCCAAAT           CCGCGCAGT GACC ACCGCGCGG            TCCTCGCGAGTCTAG  72 37
     Mb2001c 2200373 .. 2200384 -  -3.6  -3.61356   ATCATCGACCTCAAA                CGGC AGAA ACCG                 CTGTCGTTCACGCTC  51 276
     Mb1998c 2196946 .. 2196966 -  -8.9  -3.02144   GCATGCGCTCCAACA            GCGTTCCCG AGT CGAGACCGC            CGCGCATCGGAATTG  57 275
     Mb1997c 2196288 .. 2196307 -    -7  -3.72695   ACGCGGCCGACGAAA            CGACGCCG ACAC CGACGACG             ACGCCCAAGACCGCG  62 218
     Mb1995c NONE
     Mb1994c NONE
     Mb1993c 2194563 .. 2194580 -  -5.5  -3.63991   TACCACTTGCAAGAA             GGTGAAG ACGA CCCCACC              GAAGAAGAACTTACG  57 97
     Mb1989c 2192596 .. 2192606 -  -2.4  -2.55351   GTCCTGGACACCAAC                 GTGG TGT CCGC                 TTTGCGCGTGCCGGG  38 276
     Mb1986c NONE
     Mb1985c NONE
     Mb1984c NONE
     Mb1983c 2190186 .. 2190205 -  -8.6  -4.07568   TGTTGCGGCCGAAAA            GGAAGC-GC TGC GCTGCTTCC            AGTTCATGAACCAGG  73 168
        lppG 2188847 .. 2188858 -  -2.2  -4.56597   CGCCTTGTCGAAAAA                GGCT GGAA AACC                 CGCAAGAACGCCAAA  67 309
     Mb1979c NONE
     Mb1978c NONE
     Mb1977c 2186245 .. 2186255 -  -6.8  -2.57132   TGCGTTCGTCAGAAC                 TCCG GCT CGGA                 TTCTCGCTAGTTTGC  48 48
      echA13 NONE
      fadE17 2176602 .. 2176612 -  -2.4  -2.79796   GTCCACGTCAGCAGA                 GCAC TTC GGGC                 CGCGGCTCCTTGGGG  39 7
      fadE18 2175478 .. 2175491 -  -9.5  -3.28984   GAACCCAACTACGAA               GCGGC GCTG GCCGC                GCTGGGCGCCTAGGC  63 35
     Mb1966c NONE
     Mb1965c 2173537 .. 2173568 -  -3.5  -2.64794   TCCAACGGGACATCA      GCCACGCCGCGGG AGTCTA CGGGCGACGTGCC       TGCGCGCCAACGGGC  39 10
     Mb1964c NONE
     Mb1963c 2171934 .. 2171957 -  -5.1  -3.47227   GCCGAACGAGCATAA          GCCGTGGCC GTTGCG GGCCGCGGA           GATCGCCGAGTTGAA  53 153
       mpt63 2170271 .. 2170297 - -13.6  -2.79302   ACTATCCGCAGGACA         TCGAGGCCACGG CCG CCGAGGCCTCGC         CGATGGTGCGGCGCG  67 320
     Mb1959c 2168191 .. 2168202 -  -5.8  -3.30124   CCCGACGGGCTAGAA                CTCG TAAA CGAG                 TAGCCAGACGAGAGC  52 8
        lppF 2163875 .. 2163917 -  -9.8  -3.44848   GCTCGGCACCAAAGA CGGT-CCGGCGCTGGTCCG TGGTGT CGGACTGACACCGGTACCG CGCCCCGAACGGCAG  65 267
     Mb1954c 2162462 .. 2162473 -  -2.2  -3.64703   CCCGTCTGATGTAAA                CCAC CGAC GTAG                 GCGCACTGATATAAA  49 248
      PPE35a 2159898 .. 2159916 -    -3  -3.59979   CTGCGGCAGCGTAAA             CCCACCCA GCG TGATCGGG             TCGATGGTCAACTCC  51 479
       PPE34 2152800 .. 2152839 -  -4.1  -4.17023   GGAACTACGCCAAAA  GCGGCTGATGACCCTGA TCCACC TCTGGCTCGTCCACCGC   TTCAAGGCGCAGGCG  65 399
     Mb1949c 2149714 .. 2149730 -  -3.6  -3.14132   TCGGTGTTCGACCAA              GCGGAG GTGTT CTGCGC              TCCCGAGGTCGTCGA  45 496
       fadB5 2148342 .. 2148354 -  -4.7  -2.94099   CGCGCTTACCAGACA                GCCGG GCC CCGGG                CCACCCATCGCCTCA  46 38
        lppC NONE
     Mb1945c 2146884 .. 2146904 -  -3.3  -3.36762   ACACACTAGACAATA            TGACTCC CTTTTCT GGAATCA            GTCAAGACTTTGGCT  46 107
        furA NONE
        katG NONE
     Mb1942c 2143483 .. 2143497 -  -2.1  -2.83403   TTGCTGTCACTAAAT               CGTTG TCCGG CAACA               CGTTTAGAGCGCTCG  40 43
     Mb1941c 2142698 .. 2142717 -  -3.5  -2.53876   CCGTAGCCGAAGCCA            GCGTCAG TTAGGG CTGAGGC             ACTCGCCCTCCAGTC  39 13
         aao 2141696 .. 2141712 -  -7.9  -3.05463   ACCGGTGCCACCCAA              CCCGCCA TGG TGTCGGG              TTAACCGCCGCCGAC  54 26
        nanT 2138779 .. 2138803 -  -2.7  -4.07885   GAGCTGGTCGCAAAA          TTGCTAACTGG CCG CCGGATAGCGA          CCGCCGAATCCTGCA  59 508
        lipJ NONE
        lppD 2135112 .. 2135131 -  -2.8  -2.64099   CCGTTGCACCAGAAC            CCGCA-CGA GCC TCGATGCTG            CCAGGCCGGCTATGC  39 343
     Mb1932c NONE
     Mb1931c 2133419 .. 2133450 - -10.9  -2.62184   CGGCGGCCGAGACGA      TTCTG-GCCGCGAC GCGGG GTCGCGGCGCAGAC      TCGGTGATTGACGCC  59 345
     Mb1927c 2130821 .. 2130863 - -12.6  -2.62263   ACGCCGGCCACATCA TCCGCGGCGACATCGCTGGC GGG GCCAGCGGCATCGTCAAGGA CTCCATCGACATCGC  64 136
     Mb1923c NONE
     Mb1922c NONE
     Mb1921c 2128437 .. 2128449 -  -3.3  -3.15663   ATCGACGTGCAGTAA                TAGCC TTG GGCTG                TAGGCAGCTTTCCGG  44 255
     Mb1920c 2127352 .. 2127387 - -12.6  -3.33492   GCACGGAGCGCACAA    GCCGACGCCACG TATCGCAAAGGC CGTGGCGCCGGC     GGTGCCGCCTCCGCC  71 233
        fbpB NONE
     Mb1917c 2124489 .. 2124502 -  -2.3  -3.41053   GCAAAGGATGCACAA               CCGGA TTGA TCAGG                CCGGCGGTAGGGCCT  47 21
        rpfC 2123937 .. 2123964 -  -3.3  -2.87564   CGACCTGGTCATAGA        CCGCACACGCCG CCAAC CGTCA-GCGCGG        AATACTTGCCTGAAT  42 17
     Mb1915c 2123429 .. 2123439 -  -2.4  -3.06261   GCGGAATCCGGAATA                 GCCG AAC CGCC                 CTCAGCCTGCTTCAA  41 27
     Mb1914c NONE
        lppE NONE
      cyp140 2120435 .. 2120448 -  -3.8  -3.63837   ACAAGCCTTCAACAA               CGTC TATCTT GACG                GCGGGTTGAGTGTGC  54 328
       lldD2 2112094 .. 2112112 -  -3.7  -3.06501   CATAGCTGCATTCAA             CGCTACC GATCT GGCCGCG             GCCTCACGTTGGTGC  45 29
     Mb1902c 2111715 .. 2111726 -  -2.2  -2.75844   CCTGTCAGTCCAAAT                CCAC CCGG ATGG                 TCAGCAAGTCGGTGC  39 3
     Mb1901c NONE
     Mb1900c 2109596 .. 2109623 -  -8.4  -3.50853   CGCGCCGAACGAGAA        CGCCT-GCAGGCA CAG CGCCCGCCAGACG        TTATCGATCATGCCT  62 71
     Mb1896c NONE
     Mb1895c NONE
     Mb1894c 2100389 .. 2100401 - -10.5  -2.80622   ATACATGTGATGACA                CGCGG GGC CCGCG                CGCGCAAGCTGGCGC  57 424
     Mb1887c 2094320 .. 2094336 -  -4.3  -2.66787   CGAATAGTCACACTA              CCTACCG TAG CGATCGG              CCGGTGAAGCGAAAG  41 43
     Mb1886c 2093399 .. 2093410 -  -3.6  -2.87132   CCCGGTGGCTACACA                CCCA GCAG CGGG                 CGCAGCGCTTCAGCG  42 7
         ndh NONE
     Mb1877c NONE
     Mb1876c 2085338 .. 2085355 -  -6.3  -2.52896   CGATGTTGGAACCCA             TCAC-GGC CAG GCCAGTGA             CGCCGATCTGCGCGA  48 98
        gnd1 NONE
       guaB1 2082460 .. 2082470 -  -2.4  -2.91582   CATCGTAGCGAGATA                 GCTC GTG GCGC                 CAGCTTCACCAGCCG  40 31
     Mb1873c 2080917 .. 2080941 -  -5.6  -3.14795   AAAGCGCCAGCAACA          CCGCGGACAG CACAT CCATCAGCGG          CCCCGCCCCGACCCG  51 19
     Mb1872c 2079726 .. 2079738 -  -2.6  -2.74598   CCACAAACGACATGA                CGCG CTCCT CACG                GGACCGGGTGCGCAG  39 173
   PE_PGRS34 2078300 .. 2078321 -  -5.7  -3.14683   ATACGGGTGTATGAA           TCCAGCTCG CCTG CGCGCGGGA            GCTATCCCCCGGGGG  51 27
     Mb1870c 2077995 .. 2078016 -  -8.1  -3.06133   GAATGTTGGAGTCAA           CGA-GGATCA CCG TGATCCTTCG           CGCTCCGCACCGCGT  57 10
     Mb1869c 2077549 .. 2077595 -  -7.6  -2.62184   TCTGGCCGGACAGCA TCCCGCCGGGAGCGGCTCCGGC CAC GTCGGTGCCGCTCATTGCGGCG GTGTGATTCCGAATC  51 39
        glcB 2075035 .. 2075058 -  -2.2  -2.70932   GGCGCCTGTCAAGCA          CGAGCTACGC ACCG GCTCTGCCCG           ATGGGGCCGGCTCTC  39 75
     Mb1867c NONE
     Mb1866c NONE
     Mb1864c 2069056 .. 2069085 -  -8.5  -3.53091   AGGCTTTTGCCTAAA       CGCTCGTCGACCGG CCC CCGGTCGA-GCTCG       AGGCCCGGGTGCTAC  63 221
     Mb1850c 2053240 .. 2053293 -  -7.4  -3.09635   ATCGCGATCACGGAA GCGGC-CACGCCGATTTGGGAAGCTCG TCC CG-GCTTAC-ACTTCGGCGGGCGCCGC CTCGACTGGGGCCAG  54 5
   PE_PGRS33 2051604 .. 2051634 - -12.4  -3.08679   CGGCTTCAGGTAAGA       CGCCGGGAGCGCGG TAG CCGGCCTCCCGGCT       ACGGTAACCCGTTCA  68 24
     Mb1843c 2045825 .. 2045838 -  -2.3  -3.38314   GTCAACGGCTAAACA               CCTGA CGAC TCTGG                GGTATCGCCGCCGCC  45 323
     Mb1842c 2044330 .. 2044341 -  -7.2  -3.36273   GCCGTCGAAGACGAA                GGGC TGCA GCCC                 TACCAGGTACGGGTG  56 296
     Mb1834c 2038111 .. 2038123 -  -3.3  -3.60792   CCTCGAACGTCGAAA                GACGC CCA GGGTC                AGGACAGCTCTTCCC  51 44
     Mb1833c NONE
  PE_PGRS32a NONE
  PE_PGRS32b 2035156 .. 2035184 -    -3   -4.4846   GAATTGAAGAAGAAA        CCGGGCATCCAC GCCGT GCACATGGCCGG        CGGCAACAAGGCTGA  69 219
      cyp143 2013800 .. 2013815 -    -6  -3.36273   TCGCGGCAAGATGAA              GGGCGG CCCG CTGCCC               CGCGGTCGAGGCCTG  55 115
        malQ 2005758 .. 2005782 -  -3.5  -3.64703   TGCCGGCCACCGAAA          GCTCACCAACA GCT CATCGGTGAGG          TCGTCGCAGCGCGCA  51 3
     Mb1808c 2002976 .. 2002991 -  -2.6  -3.19602   CGTCCGACAGGAACA              GAC-TGA CCC TCATGTC              GCCGCCGCTGCGATC  43 178
     Mb1807c 2002054 .. 2002095 -   -10  -3.10344   CGTTTATCGAAGAGA CGCTGCGTTACGAGCCGC CATTTC GCGGCCAGTACCGCCACG  TGCGAAACGCCACCA  62 469
     Mb1805c 2000101 .. 2000145 -  -2.7  -3.65812   GGTGCCGCAATACAA TTCGTCG-AGCCGGCGGCCA TGGGTC TGCCCGACGACAGCGACGAT ACGGTGTCGATCTGT  53 333
     Mb1802c 1997252 .. 1997266 -  -5.6  -3.31792   CGACGAGTTGCACAA               CGCCGC TCA ACGGCA               CAGATTGCCGGTCTT  51 237
     Mb1795c 1989525 .. 1989566 -  -4.9  -2.78935   ACAGTCGCCACGAGA CCCGACCGAAGGGGCGATC CCGA GCTCAGCCAGTCGGTCGGT  ATAGGTCAGCGATAG  44 41
     Mb1794c 1987353 .. 1987366 -  -5.2  -3.14132   TCGGCTGGGGATCAA               CCGC CACACC GCGG                ACATCCCAACCACCG  48 358
     Mb1793c 1985889 .. 1985901 -  -3.4  -2.94144   TCGGTATCGAAATCA                GACA TCAGC TGTC                CATCGGCAGGACGAA  42 17
     Mb1792c 1985103 .. 1985117 -  -5.6  -3.54307   AACACCGTCGCTAAA               GACCAC GCC GCGGCC               ATCGGCCCCACCCTG  54 418
      wag22a NONE
      wag22b 1980602 .. 1980614 -  -3.3  -3.29144   CGACTTCCTGTACAA                CCTGA TGC TCTGG                GATTTGGGCTGCGGA  46 85
     Mb1785c 1973853 .. 1973886 - -10.1  -3.15861   GAGGACTCCGACGAA     CGATCACGACGCGCC AACC GGCGTGTCGCGCGCG      AACTTGCGGATTTCG  64 58
        plcD 1972067 .. 1972080 -  -9.5  -3.12668   TACCGGTACATTCAA               GGCCC ATCG GGGCC                GCGGATACCACGACC  61 191
     Mb1783c 1970324 .. 1970355 -  -2.9  -4.42653   ATTTGATTTACAAAA      GGCGCTCTCGGGTC ATGCG GACC-GCAAGCGGC      GTCCGAACGCAGGGG  67 41
       PPE24 1966890 .. 1966902 -  -6.9  -2.80074   CGGTCGAGAACATGA                GCGCG ATC CACGC                GATCTATCGGGCCGC  48 135
       fadD1 1963286 .. 1963308 -  -3.3  -2.75992   CCGCACGCAACACTA          GCGGACGGGC TGGC GCTCA-CCGC           TGTTGCGGGCGTCCC  40 84
     Mb1778c 1962228 .. 1962239 -  -2.2  -4.10429   AACCACTGTCGAAAA                CGACG CAG CG-CG                GTGGCGGGCGATCAC  58 512
         idi 1956785 .. 1956843 -  -3.7  -2.71731   TCGAGCGGTTAATTA CCATGTGCGGCTTTCGGTAGCCGGCAGTC GTC GGCCACGGGCCACTGT--GCCGGACATGG TCCAAGTTTGGTCAG  42 41
     Mb1773c 1955991 .. 1956009 - -10.2  -3.93638   AACGAAGGCCACAAA             CGCCAGCG AGA CGCTGGCC             GGCTTCAATGCCAGC  77 403
     Mb1768c 1950912 .. 1950926 -  -5.6  -2.77899   CTGGCGGACGAATGA               CCCCAG TGG CCGGGA               CTTCAGGCCCTATCG  46 451
       narK2 NONE
        narX 1947469 .. 1947508 -  -5.7  -3.69323   GCAGGACGACGGAAA GGGCATA-CGTCCACCCGC ACAG GCGGGTG-ACGACAGGGCC  GAAAGTCGTGTCTCG  60 142
     Mb1764c 1946523 .. 1946536 -  -8.1  -3.49653   ATGAGCTCTACACAA               CTGGC CGAG GCCAG                AACACGAGGTTCGCC  63 177
     Mb1763c 1946014 .. 1946027 -  -5.9  -3.29511   TTTATTGTCGGATAA               GGGAC TTTC GCCCC                TTCCCGCCTGCTGTG  52 169
     Mb1762c 1945182 .. 1945192 -  -8.2  -3.05816   GCATGCTGGATTCAA                 CGGC CAT GCCG                 TCCAGAGTACGGTCG  57 85
     Mb1761c 1944359 .. 1944382 -    -8  -2.62983   CGGAGGGCCAGAGGA          TCGCCGCCCG GCTG CGGTCGGGGA           CGGTGAACGTCGACG  50 283
     Mb1759c 1941012 .. 1941064 -    -6  -3.53012   TCCTCGCGCCGCAAA CGGCGCGCATCGTCACCGGGC-GTC GTCT GATTGCCCGGTTCCTCCTCGCGCCG CAAACCAAGCCGGCT  55 50
     Mb1758c NONE
     Mb1757c 1939172 .. 1939185 -  -3.7  -2.79327   TTACCGGACGGAAAC               CGCGG TGAG CTGCG                TTTGGTTGTCGCGTT  42 44
     Mb1754c NONE
     Mb1753c 1935647 .. 1935662 -  -3.2   -3.4072   CAGCCCCGACGACAA              CCCG ATGCCCGG CGGG               ATGTACCGCAACCAA  48 335
     Mb1750c 1932753 .. 1932767 -  -5.7  -3.02511   CCGAGGCGTCCAACA               CGATC ACTCA GATCG               AGCCTCGTCAACAAG  49 14
     Mb1749c 1932226 .. 1932257 -  -9.4  -2.64616   CGCCTACCGAGACCA      CCTCGAGCGGTTCG TTCG CAAACCACCCGAGC       CACCCGCGCTACCGG  56 138
     Mb1733c 1919365 .. 1919375 -  -8.2  -3.01791   ACGCGCGTGTTAATA                 CCCC ATA GGGG                 TATAATCGTTACTGT  57 473
       PPE23 NONE
       PPE22 1916829 .. 1916857 -  -2.4  -3.05384   TTCTGGGGTAGGGAA       GGCCTCGCGTT ATCCGGCA AACG-GCGGCC        GGGACATCACCGTAA  41 6
        cycA 1915102 .. 1915131 -  -3.4  -2.94099   GTGGGCGAGGACATA       GTCGACGGCCGC CGCTTC GCGTCCATCACC        GATCTGGCCCGTCGT  42 21
     Mb1729c 1914306 .. 1914322 -  -3.5  -4.30576   GGCTGATGAGGAAAA              CCGGCGC GTT GCGCTCG              TTGAACTGCTGGATC  64 175
     Mb1728c 1912536 .. 1912548 -  -4.8  -2.87132   CTCGCCCGCGACACA                GAGG TTGCG CCTC                TCGCTCATGGATCGT  46 30
     Mb1713c 1897416 .. 1897439 -  -6.7  -3.21416   GATGGGTACCAGCAA          GATCATCGC GACACT GCGGTGATC           AGCGGCAAGCTGCCG  53 79
     Mb1712c NONE
     Mb1711c 1896021 .. 1896034 -  -3.7  -3.29144   CCAGGTGCTCTATAA               CCCGC GGCT GCGGC                GCGCCTACCGCATCG  47 107
     Mb1702c NONE
     Mb1701c NONE
     Mb1700c 1883649 .. 1883663 -  -2.8  -2.87229   ATTGCATCATGAAAT               GACC CCAACCC GGTC               TTTGTAGTCCGGCGT  42 58
     Mb1699c 1881863 .. 1881902 -  -5.6  -3.34398   GTGGCTCGGCAAATA  GCGGCGTGATGCCAACGGT CGG ACCCGCGG-ACCACGCGGC  GGGCCTAGATCGGCG  51 395
     Mb1695c NONE
      cyp139 1877589 .. 1877620 -  -5.6  -4.22652   CGACACCATCGAAAA      GCGGCCACCCAGCG GAAG CGCCGGGCTGATGC       TGGCGATGGGTCCTG  69 61
   PE_PGRS30 1847544 .. 1847561 -  -6.9  -3.18274   CGCACCTTAACCGAA             GACGACG CCAG CGCCGCC              CGCGATGCCGCTGTG  52 176
     Mb1672c 1839662 .. 1839675 -  -8.1   -2.8805   ACCACCGCGTACACA               TCCCG ATGT CGGGA                GGGGCGGAGAGCCTC  52 114
        lysS NONE
     Mb1666c NONE
     Mb1665c 1831683 .. 1831698 -  -6.8  -3.31144   CTCGGAGCTGCAGAA              GCGCTCC ACC GG-GCGC              ACCGTCTACATCCTC  54 409
     Mb1663c 1828068 .. 1828105 -  -6.4  -4.56597   CGCCGGTGCGAAAAA  CGTCGA--GGAACGGCCGA TCG TCGGC-GCCCCGGTCGACG  CGTTGGTGAACCTGG  76 184
     Mb1661c 1825747 .. 1825761 -    -7  -2.62263   ACCCGGCCGAGAGCA               GCGCGG CGG CCGCGG               CGATCAATGTCGTAC  47 202
     Mb1658c 1821374 .. 1821393 - -13.6  -3.14132   CGGTCGGCCGACCAA            CGTGCACC TGCG GGTGCACG             GCTGGCCCAACCAAC  72 385
     Mb1654c NONE
     Mb1653c 1814175 .. 1814216 - -29.1  -2.79183   CTGAGGGCGAGCAGA CGCAAAATCGCCCATTTCG TACC CGAAATGGGCGATTTTGCG  TCTGCTCGCGGAACC 100 40
         cya NONE
     Mb1650c NONE
        cydA NONE
        cydB 1808655 .. 1808669 - -12.8  -2.94099   CGTGCTGAGTAGATA               GCGGCG CAG CGCCGC               CGATGCCTGCCACAG  70 82
        cydD 1807046 .. 1807077 -  -4.4  -2.64616   CGGCGACTCACAGCA      CTCGGTCGGTTC ATCGTCGG AAACCATCCGAG       TTCACTTCGACGACC  41 4
        cydC 1804927 .. 1804943 -  -2.1  -3.14132   CGGCTTTTGCATGAA              CCTGGAC GGC GTGCTGG              AGGGTCGATACCCCG  43 411
        bcpB 1792342 .. 1792369 -  -7.7  -2.87132   CTGTTGCCGGAGACA        CTTGCGGCGGCC CGCGC GGCC-CGGCAAG        GCCGCCTGCAGACCA  52 320
     Mb1624c 1783969 .. 1783993 -  -2.6  -3.87075   ATCACCGGCGATAAA          CCGCCACTGC CCTTT GCCGATGCGG          CGTTTGACCTGGTGA  54 471
     Mb1619c 1779368 .. 1779384 -  -5.8    -3.727   GCGACCAGATTCAAA             GCTGGCC GGGA GGCC-GC              AGTGCGGCGAACTCG  60 4
     Mb1618c NONE
     Mb1614c NONE
     Mb1613c NONE
     Mb1612c NONE
     Mb1611c 1771920 .. 1771933 -  -2.3  -4.34402   TTGGGGACACCAAAA               CCCCG GAGT CGAAG                CCGGCTACGTCGGAG  62 42
     Mb1610c NONE
     Mb1609c NONE
     Mb1608c 1769757 .. 1769776 -  -9.2  -3.29144   GCATCCTGGGCAGAA            CGGCACGG CAGG CCGTGACG             CATGTGACGTTTGCG  63 112
     Mb1607c NONE
     Mb1606c NONE
     Mb1605c 1768629 .. 1768642 -  -3.7  -2.75382   TAGTCTAGGTAATGA               GCGTG CATG CGCGC                CGGCACCGTGGCGGT  42 58
     Mb1604c 1767994 .. 1768008 -  -3.4  -2.81464   CCACCACCTAGCAGA               CGCAAG AAA CGCGCG               GAATCGCTTGTGGCG  40 141
     Mb1603c NONE
     Mb1602c 1765689 .. 1765704 -  -6.1  -4.59342   GCGACGACAAAGAAA              TCCGC CTGTTC GCGGA               GAAACAAATGGCGCC  76 330
     Mb1598A 1764047 .. 1764062 -  -4.6  -2.52464   CGGTGGCCGAACGGA              TCGCCC CGGA GGTCGA               TGAGCCGCTGGGTGC  42 523
     Mb1594c NONE
     Mb1593c 1759213 .. 1759270 - -33.7  -2.56095   TTGACAGTTAATTTA CCCAAACCAGCCTCCTGCTTCGCGC-GC TGA GCAGCGGGAAGCAGGAGGCGGGTTTGGG AGGCGAGAAAGCAAG 100 49
     Mb1592c NONE
        treX NONE
       treYa NONE
       treYb NONE
        treZ 1751309 .. 1751340 -    -5  -3.40403   CGCGCTCGACGACAA      CACCCACACGACGC TAGA GCGGCTCGTGAATG       GCTTGCCGTCGTTGA  51 257
       PPE21 1734826 .. 1734845 -  -2.8  -5.07486   GAGGGTCAACAAAAA            CGGAATGCC ATG GGC-TTCAG            CGCAATTGGAGGATC  79 490
        glbN 1728390 .. 1728400 -  -4.6  -3.65902   TCCATCTCATGGAAA                 CGGA CTA CCCG                 GCTACCGACGCGGTG  55 64
        lprI 1727347 .. 1727369 -  -5.5  -3.53343   AAGCGGGCGTTCAAA           TACCGCACG GTGGA CAAGCGGTA           CCACGCGCTGGTTCA  54 447
        ansA 1724959 .. 1724991 -  -8.9  -3.58343   CGCATTACGTCGAAA      CACCGGGAGCGGTCG TGC CGGCCGCGCACGACG      CCACGATGTGGCGGG  62 259
     Mb1559c 1716809 .. 1716822 -  -5.2  -3.36492   TTGGCAAGGGTACAA               CGGG TTCGGG CCCG                CTGAGCAGGCCGTCC  53 332
       papA4 1712692 .. 1712704 -  -6.9  -3.35644   TTCACAACTATAATA                CGCCG GTG CAGCG                GACAATTGCGGAAGC  55 287
        pks5 NONE
     Mb1553c 1704284 .. 1704299 -  -3.2  -3.64259   AATGACGCTCAACAA              CGACAC CCGG GTCTCG               AAGGGATTTGTTGCC  53 519
      mmpL12 1698293 .. 1698304 -  -2.2   -3.1855   GCCGGCAAGACCGAA                CAGC GGCA GCTA                 GTGGCCGAGTAGATG  43 23
     Mb1543c 1691953 .. 1691975 -  -2.6  -3.01924   GATCGGGGTCGAACA           TCCACCAGAA TTC TCCTTGTGGC           CGGCGGATCCCTAGC  41 76
     Mb1542c 1690288 .. 1690307 - -10.6  -3.23393   GCGGATCCGACAATA            GCGCGGCC TGTA GGCCGTGC             GTCGTCCGCGATGCG  66 459
     Mb1536c 1686887 .. 1686899 -  -3.3  -3.16742   TTGAAGGTTCAGGAA                TCCTC CAG GCGGA                AGCCGACTTTCATAG  44 6
     Mb1535c 1685784 .. 1685796 - -10.5  -2.87344   GATCGGCTGGACAGA                CCCGG AGA CCGGG                GTGGCGTTCGCGCTG  59 278
     Mb1528c 1677689 .. 1677705 -  -4.3  -3.77607   AATAACCCCACCAAA              GGCCCTA CAT CAGCGCC              GTCCTACGTTCGTGT  56 274
     Mb1522c 1672725 .. 1672743 -    -8  -3.21099   TCTGTCCAGCATCAA             CGGCCAGC CAT GCCGTCCG             CCGCACTGCGTGGCT  54 45
     Mb1518c 1668884 .. 1668909 -  -6.7  -3.25823   CTTCGTCGAGATCAA         CGACCAGCGCC AACC GGTGCCCGTCG          ACGACGAAACGATGA  54 319
         acn NONE
     Mb1510c 1659068 .. 1659086 - -10.2  -2.72144   CGATTTCGGCCAAAG             CACCACCG GGG CGGCGGCG             GGTTCTTAGGCTAGG  60 326
   PE_PGRS29 1652320 .. 1652332 -  -3.3  -3.11619   GAAGAACGTACGCAA                CCGTA ACC TGCGG                TGGGAGGGCGGAACT  44 48
      fadE15 1649936 .. 1649957 - -10.1  -3.34715   GATGGCGTTCAAAGA           TGCGCTGGC CCAA GCCAGCGAA            GCCTTCGAGGAGGTT  63 487
     Mb1494c NONE
     Mb1493c NONE
     Mb1492c 1639213 .. 1639259 - -14.5  -3.53444   GGACCGGTGTCGAAA CTGCAACCACGCAC-CGATGCG TCGG CGTGTCTTGTGCGTGGTTGCAG TGTCGCGAAGCCGGG  83 49
     Mb1491c 1637989 .. 1638009 -  -3.1  -2.77899   TGCGTTTACCAAGCA            GGCCGACAC TTG GCGCCAGAC            CGAGCCCGACTTCGA  40 255
         qor 1636086 .. 1636126 -  -3.9  -4.18018   GTTGCTCACCGAAAA CGCCGAGGGTGCCGACGA CTTCAT CCAACG-CACCCTCGGAA  ACCTCGAGTCGGCCA  65 319
   PE_PGRS28 1632284 .. 1632299 -    -4  -3.16564   GCGTCAGGTCACCAA              GCAGAT CTTG ATCTAC               ACCTGGCTGACCGTG  45 314
   PE_PGRS27 1626950 .. 1626963 -  -2.4  -3.65046   GCCCGACCGGAAGAA               GCAT CGCGGC ATGC                CGGCGTGGCGAGCCT  49 47
         tkt NONE
         tal NONE
        zwf2 NONE
        opcA NONE
        devB NONE
     Mb1479c 1619506 .. 1619516 -  -8.2  -3.14795   AAATGCCGACGAATA                 CGGC GAG GCCG                 GTGGCTACCGGGAGC  58 143
     Mb1478c 1618078 .. 1618100 -  -2.7  -3.40522   ATCCGTGGACGAGAA          CCGATCCGGA TTCA CCCGGAT-GA           CGCCGCGGCCCGTGA  48 460
   PE_PGRS26 1614392 .. 1614430 -  -5.1  -3.44848   GTTGCTCATCAAATA  CCGCTAGCGCTGGTCGGC TACC GCCGACCGG-ACCGGGGG   AAGCGGTAGCTCATT  53 132
     Mb1474c 1613195 .. 1613209 -  -5.6  -2.80443   CGAGACGTCACCATA               GTCGCG CCG CGCGAA               TAGGTAACGGCCAGC  46 105
     Mb1470c 1608463 .. 1608479 -    -3  -4.13945   ACTGGGACTTGAAAA             TGTCAGC CACG GCTG-CA              TAAGCCTGAGCCGCG  59 195
     Mb1463c NONE
      fadD12 NONE
        lipO 1597309 .. 1597322 -  -5.9  -3.06796   GCCGATGCCATCGAA               CCGGC ACTG GCCGA                GCTGGAGCGTGCCGC  49 69
     Mb1459c 1594817 .. 1594831 -  -2.7  -3.06696   TGGGGGCCCAAGACA               CCCGG CTGGT CTGGG               AGGAGCGGCGGCTGC  42 394
        lprG NONE
     Mb1445c 1582444 .. 1582460 - -12.3  -2.73875   GGGTGTCCAACATCA              CCAACGC GTT GCGTTGG              CAGTTCGACAGCGTC  65 82
     Mb1440c 1577436 .. 1577451 -    -6  -2.90212   GGACGACCCGACACA              GGCCGG ATTG CCCGCC               TCAGCGCTTTTCGGC  48 26
     Mb1438c 1575841 .. 1575858 -  -2.6   -3.5936   GGCAAACCCGGCAAA             CCCGTA GCCTGG TTCGGG              TACAGATTGACCCGC  48 72
        lipI 1572091 .. 1572136 -  -7.5  -2.64735   ACGGGATCGATATCA GGCCGGGCG-ACGGTCGGCTC TGTCAT GGGCCTACCGTACGACCG-CC AGGCCTATCCGTGTA  51 30
        lipH 1571096 .. 1571115 -  -3.4  -3.50492   TATCATACATCACAA            TGTGCGGC CCGG GCGGCACC             GCGGCGGGCGGCGAT  49 67
     Mb1433c NONE
     Mb1432c 1570334 .. 1570379 -  -6.9  -3.14463   AACTTTGTTTATTAA TGTCG-CGCGGCCCG-CGG CCTGGGACCT CCGTCGGACAGCGGCGACA CGATGCAACTATGGG  53 65
   PE_PGRS25 1568402 .. 1568414 -  -3.4  -3.56643   GCCATACGTTGGAAA                TGTG TATTG CACA                ATGCGACGTGCTGAT  49 417
      cyp132 NONE
     Mb1428c 1564735 .. 1564776 - -31.9  -2.78596   GAGGGCGCGAGCAGA CGCAGAATCGCACGCGGAA AGGC TTCCGCGTGCGATTCTGCG  TCTGCTCGGCGCTAG 100 37
     Mb1413c NONE
     Mb1412c 1547065 .. 1547087 -  -4.6  -4.07568   TCTGGCCCGGCAAAA           GCCGCACCTG AAC CTGGGCCGGC           CCGATCCGACGCAAT  63 196
     Mb1409c 1543641 .. 1543661 -  -3.9  -2.62184   GGCCTGGGCACACGA            GGGCCGC CGGGGAT ACGACCC            GGCCAACTGAGGTTC  41 115
     Mb1402c 1537274 .. 1537295 -  -5.7  -3.65812   TGTCGTCGAATACAA           CCGGCGCAC CCAC GTGCGTCGC            ATCACCGAGTTCGCC  57 277
     Mb1400c 1535736 .. 1535746 -  -3.2  -2.55351   CGTGCGCAGACCAAT                 TCGC CAG GCAA                 CGCAACCAGGTTATC  39 97
     Mb1399c NONE
     Mb1398c NONE
     Mb1397c 1531858 .. 1531882 -  -9.2  -3.97019   ACTAATCTTAAATAA          CCCGGCCGAT TAGAC AGCGGCCGAG          ATCTGTTTGAGGTCG  76 126
       PPE19 1530293 .. 1530332 -  -5.6  -2.62184   GTCCGGTGGACACGA  TCGCCGGTGCCCTTCGCAA TCG TTGTGA-GGGCGTCGTCGA  CCGCGTCTTGCCGAT  44 171
     Mb1392c 1523014 .. 1523056 -   -12  -3.75461   CAAATTGTCACGAAA TCGTGCGCACGCGCGT TCACAAATACC ACGCGCACGCGCTCGA AAACTACATGACCAG  78 297
     Mb1391c NONE
        moeY NONE
     Mb1389c NONE
     Mb1388c 1516892 .. 1516910 -  -5.9  -3.53012   GGGCCCGCGCCGAAA             CCGGTGA GCAAT TCCCCGG             GGATGGGGTGTTTCT  56 350
     Mb1382c 1509930 .. 1509948 -  -3.8  -3.25823   GTGGCGGGACATGAA            GCTCGCC CGGGTC GGCG-GC             GGCACCGACGAGGTG  47 85
        lprD NONE
     Mb1377c 1506224 .. 1506236 - -10.5  -3.63627   TGGCGACAGGCTAAA                GCCCG AAG CGGGC                CTTGATCTCTTTGGT  70 8
     Mb1365c NONE
        dinG 1495202 .. 1495247 - -17.2  -3.29511   CTGACCCGCCGAGAA GACGCAAAAGCTC-CTAAATC TGGCC GATTTAGTGGGCTTTTGCGTC TGCTCGCGCAAGGCG  91 8
        glgE NONE
        glgB NONE
   PE_PGRS24 1486129 .. 1486170 - -30.5  -2.78384   CGGCTGGCGAGCAGA CGCAGAATCGCCTAAACCC GCAC GGGTTTAGGCGATTCTGCG  TCTGCTCGCGCTGGG 100 44
     Mb1357c 1483035 .. 1483052 - -12.7  -3.53012   GCTCGGCGCCGCAAA             CCGCTGC ACCG GCAGCGG              CCGGAACCGCCGTCG  74 321
     Mb1354c NONE
     Mb1353c 1478887 .. 1478898 -  -5.8  -3.02144   CTAGTTTGTCGAAGA                GTCG GGTG CGAC                 CGGTTGGCGCGCTCG  49 56
     Mb1352c 1477169 .. 1477193 -  -3.4  -3.01745   CCTTCAACAATTACA          CCCGCCCACC GACAT GACTGGCGGA          AAAACGACATTGTGA  43 66
       alkAa NONE
       alkAb NONE
         ogt 1475058 .. 1475076 -  -6.7  -5.10064   CCGAACATACAAAAA            CACC-CCG GTAA CGGTGGTG             TTTTTGTATGTTTAT  86 118
     Mb1347c 1467651 .. 1467673 -  -6.2  -2.53747   GAAGTGTCAGAAGAG           CCCAAAAACC GTG GGTATTGGGG           GCTTTCGCGTCTGCT  45 59
     Mb1346c NONE
     Mb1345c 1466202 .. 1466216 -  -4.2  -4.24948   TCAGCAGACGCAAAA               GCCC CCATTTC GGGC               TCTACTGACTGATCT  66 27
     Mb1323c 1443499 .. 1443536 - -10.6  -2.61264   CCCTTGATCGACAAG   TGCGGATGTGGGGACCC GTCCG GGGTCCCCACAT-CGTG   GTGGTCGCTGTTTAG  59 37
     Mb1321c 1441221 .. 1441238 -  -2.6  -3.78934   TGCGCCGGAGAACAA             GGGCGA GGTCAT TCCCCC              GGACTATCAGCTCAG  54 318
        oppB 1434294 .. 1434307 -  -5.2  -2.78715   AATTCCGTCATGACA               CCCG TACCCT CGGG                TCCAAAGCCGCGTAG  44 4
        oppC NONE
        oppD NONE
        oppA 1429784 .. 1429821 -  -5.4  -3.05463   AGGCCGCCGACTTAA   TCCGCAGCTGAGCTGG TCGCCG CCGGCTCAGCGTCGCA    TGAACCCGATGGCGG  47 15
     Mb1307c 1423433 .. 1423453 -  -8.2  -3.34013   GACGCTGGCAACCAA            CGCCTAGC GCTGG GCGAGGCG            GGAGCGTGGGCATGA  60 156
     Mb1304c NONE
     Mb1303c NONE
     Mb1302c 1418061 .. 1418091 - -22.7  -3.27525   CGGCGGCAAAGCGAA       TGCGGGGATCCCG GTTGA CGGGATCCCCGCA       TCGGGTGGGCAGCGG 100 41
        lprA NONE
     Mb1300c NONE
     Mb1299c 1415584 .. 1415596 -  -3.3  -3.62597   CCGATGCGGTAAGAA                CCCAG GAT CTCGG                CACGCCGTGCGATGT  51 233
        embR 1414206 .. 1414233 -  -2.6  -4.18018   TTCGGCTACCGAAAA        GTGTTGTGGTAA TTGG TTACCGCAGCCC         AGCGCCGGCGGCCAG  59 119
        pknH 1411815 .. 1411839 - -11.3  -4.24342   GCCCCGAGGAAGAAA          GTGCGGCCCGA GCC TCGGGCCGCGT          GTCGCGATTCCGCGA  89 382
     Mb1293c 1408163 .. 1408176 -  -2.3  -3.58269   CAAGCCATCGGGAAA               TGTCC ATGG GGTCA                GTCTTGCGCAGCGGC  49 23
     Mb1292c 1407711 .. 1407728 -  -5.5  -2.58544   CTCGACGCGCAGAAG             CGCCG AGATTTAG CGGCG              GGTCAATACGACGAC  46 17
     Mb1288c NONE
     Mb1287c 1403546 .. 1403556 -  -3.2  -2.52623   CCTGGTGCACAACAC                 GCAC TGG ATGC                 CCGACGGCGCTCGGC  39 491
        lprE 1400463 .. 1400488 -  -3.9  -2.64091   AAGCACTGTAGACGA         TGCTGTCACCG GTGA CGAACACAGCA          GCAACTCCTCGGTGA  41 77
     Mb1283c 1396985 .. 1397039 - -15.7  -2.76046   GGAACCGGAAGAGGA TTGCGACACC-CAGCCGCTG-CGGGCG TCG CGCCCGGCAGCGGCCGCAGCGTCACGC AGCGGTGCTGGGGGT  78 51
     Mb1281c 1394391 .. 1394405 -  -4.2  -3.85698   GGTCTGCCCCATAAA               GGCTAA CGC TTTGCC               AGCGATTCGCCAGAG  58 58
         kgd 1390520 .. 1390548 -  -9.5  -3.60431   AAAAGTATGGCTAAA        CCCTGTACGCCGA GCA TCGGCTTACCGAG        CCGAACGCCTCGTCG  68 78
     Mb1279c NONE
     Mb1278c NONE
     Mb1277c 1388827 .. 1388859 -  -5.3  -3.61178   CTGACCGAGCGGAAA      CTGCTGGCCGTCAAC GAG GTCGCCGGCGTGCTG      GACACCACGGCCCTG  54 208
   PE_PGRS23 1386072 .. 1386087 -  -5.4  -3.28712   GGGCCTGCTCGACAA              GCTCGGC ACA GCC-AGC              CACCTAACCACCGAT  51 171
        corA 1382823 .. 1382834 -  -4.4  -2.56715   ACGCGTATCAACGCA                TCAG GGCG CTGA                 CCTTCCAGGTGAAGG  42 377
     Mb1265c NONE
     Mb1264c NONE
     Mb1263c NONE
     Mb1262c NONE
         mrp 1372750 .. 1372765 -  -3.2  -3.57901   CCCACCAAAAACAGA              GTAGAC AACA GTCGAC               AATTCCCTTGTACTC  51 281
     Mb1259c NONE
     Mb1258c NONE
     Mb1257c 1369019 .. 1369046 -  -2.4  -4.16842   CCGACGCCGAAGAAA        CCGGATGCGGCG GGCT CGGCGGGGCCGG         ACGCTACTGAGCAGA  62 114
     Mb1252c 1364690 .. 1364731 - -21.2  -2.78463   ACTTTGCCGAGCAGA CGCAAAATCGCCCTGGAAC GCACG GTTC-AGGGCGATTTTGCG TCTGCTCGCCGAATT  91 39
     Mb1251c NONE
     Mb1250c NONE
     Mb1249c NONE
     Mb1248c 1360667 .. 1360696 -  -2.1  -2.52464   GGCCGGTCCAAGGCA       GGTGACGGG TTTCTGGCCACG CCCGTTACC        CTAAAGCTATTCGAC  37 43
     Mb1247c 1358888 .. 1358908 -  -3.9  -2.94099   GGGCGCCACCAGATA            CGACATGGC CAC ACCTTATCG            TGGGCTCGTTACGGC  44 118
        PE14 1358321 .. 1358362 - -21.9  -2.78463   AGCGGCGCGAGCAGA CACAGAATCGCCC-ATTTCG GCA CGAAATTGGGCGATTCTGCG TCTGCTCGGCGCGGT 100 156
     Mb1244c 1355723 .. 1355750 -  -6.2  -2.76468   TACTAGCTAAGACCA        GCCCAACGGCGA ATGG TCGGCGTTACGC         GCACACCTTCCGGTA  46 20
     Mb1236c NONE
     Mb1235c 1347324 .. 1347338 -    -7  -2.82015   TGCAGATCGAGCAGA               CGGACG CCG CGGCCG               GTGCGCTGCCTGGCC  50 255
     Mb1233c 1345276 .. 1345328 -  -8.5  -2.91912   CTAGCTACCGATACA CGGGCAGCGCGCTCG-CGGCGAATCTC GCT GGGGTT-GCCGGCG-GCGCGCTACC-G CCGGTGATTGCCGGC  54 160
     Mb1231c 1342506 .. 1342521 -  -6.8  -3.57883   ACAACATGGCGCAAA              CCGACA GCGC CGTCGG               CTCCAGCTGGGCCTG  59 109
     Mb1226c 1338065 .. 1338113 -  -8.3  -2.61274   GCTACCTGAATCAAC CCGATGC--CACC-GCCG-CGGCGT TCG ACGCCGACAGCTGGTACCGCACCGG CGACGTCGCGGTGGT  52 410
     Mb1218c NONE
      fadD21 1326978 .. 1326990 -  -7.7  -3.83026   CCGGCCGACATTAAA                GTTGG CAG CCAAC                AAGCTGTGAATCGCC  68 61
     Mb1216c 1325772 .. 1325789 -    -2  -3.78022   GGCAGACGGATCAAA             GCGG-TA GTGTT TAGCCGC             CGAAGGCGGGGGAGC  52 18
     Mb1212c 1311430 .. 1311475 - -10.3  -3.73953   ACGACGCGCACGAAA GGCAACAGCGGGAGCGCTACGC ACA ACGGCGTGC-CGCGCTGTTGCC GGCGCTGGGCTCCGC  70 279
     Mb1209c NONE
        fadH 1307291 .. 1307325 -  -6.2  -3.02144   GCACCGTCGTTAAGA     CGGCGACGACATCTGC CCA GCGGTTGCCGTCTGCG     GTCGAGGGTACCAGG  49 151
     Mb1207c 1306381 .. 1306422 -  -5.9   -3.6502   CATTGTGGATCGAAA TCG-TGACGACCGCCCAC GAGGTGG GTCTGCGGTCATCATCGA CGATGATGTACGGGC  59 521
        PE12 1303140 .. 1303150 -  -8.2   -3.3879   AAGTTAGGGCAAAGA                 CGGG AAT CCCG                 GCGGGCTGATTGGCG  60 3
        PE11 NONE
      PPE17a 1300492 .. 1300502 -  -3.2  -3.14126   CGACAAAGGCCAACA                 CGTA TTC CACG                 GGTATCGACGAGATT  44 158
     Mb1199c 1299133 .. 1299145 - -10.5  -3.16191   CGACACCGCCACCAA                CGGCG CCG CGCCG                CCCATCCGACCCGGG  62 339
     Mb1191c NONE
     Mb1189c NONE
     Mb1188c 1283955 .. 1283970 -  -3.2  -2.62184   CGCTCGCGCAGATCA              TCGTGG ACCG CTACGA               CGGGGATGCGGCCGC  39 483
     Mb1185c NONE
         omt 1281071 .. 1281083 -  -2.6  -3.57561   CGTGAAGGCGGGAAA                GCCG TTGTT CGAC                CAGCTCAGAACCCAG  48 312
     Mb1182c 1280175 .. 1280191 -  -2.1  -3.60792   GTGGGAACTCCGAAA              TTGGGAG ACA CGCCCTA              GCCGAGACCGGCGAG  49 110
     Mb1179c 1277191 .. 1277210 -  -4.2  -2.78813   TTGGACCGCAAGAAT            TGCTGGAC CATC GCCGAGCA             CCGCGGTGATACCAC  42 487
      echA10 1270474 .. 1270515 -  -2.7  -2.79133   TAATCGGTGAGTACA CGGGCATCGACGCGGCCCAG TCG CGGGACCGC-TAGCGGGCCG AGAGCGCTCAACGGC  39 33
      echA11 1269305 .. 1269315 -  -8.2  -3.15861   GATCACCTTGATTAA                 CGGC ATC GCCG                 AGGAGATGTTCTTTC  56 284
     Mb1171c NONE
     Mb1170c 1266826 .. 1266836 -  -6.8  -3.21772   AACGCGCCGACAACA                 CCAG ATC CTGG                 GCTGTCTCAGTACGC  53 32
     Mb1169c 1266225 .. 1266278 -  -5.7  -3.36327   CCATTTCATCGACAA GCCGAC-CAGCGCCGCGGTCAGTGGC ACG GCCTTGGACGACGGTGCCGAGCCAGC GCTGGCCAGCGACCT  53 205
       PPE16 1263310 .. 1263363 - -14.6  -3.40403   GGCCGCCTACCAGAA GTTCGGGCAGGAGCACGCCGCCGCGA TCCG TGGCGGCGCCGTGCTGC-ACCCGA-C GGCCACCGCCACGAC  80 305
        metE 1259934 .. 1259949 -  -6.8  -3.14132   GCTGTGGTGCATCAA              GCCCTC CGCG GAGGAC               AAGATCAACCGGGGC  52 514
     Mb1160c 1254450 .. 1254461 -  -5.8  -3.53012   CGTCGGGCGGTCAAA                CCGA TTGC TCGG                 TCGACGAATAAGGCA  55 9
     Mb1159c 1252905 .. 1252919 -    -7  -3.48593   CATGCTGCGAGACAA               CGCCGG CTG CCGGTG               ATGGTGGCTGGCGGC  57 94
        ppdK NONE
     Mb1157c 1250239 .. 1250253 -  -3.5  -3.57792   GTACCCATGGCCAAA              CCG-GG TGTG CCACGG               TCATATAACCACTTC  51 473
        bpoB 1247179 .. 1247189 -  -2.4  -3.57263   ACGGTGACGCCGAAA                 CCGC GCC GCTG                 CCGAATCCCGAGTGC  48 351
     Mb1151c NONE
     Mb1150c NONE
     Mb1149c 1243278 .. 1243292 -  -7.8   -3.6959   AGATCATCAGCCAAA               CCATCG ATG CGACGG               GTTGGTCGGCGATGG  63 75
     Mb1147c 1242189 .. 1242199 -  -8.2  -3.28712   GGCCGGCCCCTATAA                 GCGG CTG CCGC                 GGGTTCAGCACGTCC  58 312
     Mb1141c 1238102 .. 1238124 -  -3.4  -3.99324   CGTGACGAGGACAAA           GTGGTTTG GCTGTCG CAGACCAC           CCTGTCCGTCGATGA  58 481
     Mb1139c NONE
        xseA NONE
        xseB NONE
     Mb1136c 1234060 .. 1234076 -  -3.5  -3.53811   GCGACGCGGGGCAAA              CCCACGG GTC CCGATGG              CGAGCCAGACTGGCC  51 164
     Mb1133c NONE
     Mb1132c 1231861 .. 1231880 -    -5  -3.93782   GCACCGAACAGCAAA            GCGATC AACGTGAG GATCGC             CAGGGCGCGCTTCTG  60 176
     Mb1131c 1230612 .. 1230654 -  -8.5  -4.25104   GGGTTCGGACGAAAA CGGTGCCGTCGAGCCG-GT ATGGACG ACACGGCTCACCGG-ACCG GGCGGGGCCACCCAG  76 134
     Mb1129c NONE
        fumC NONE
     Mb1127c 1226408 .. 1226437 -  -2.7  -3.53091   ATCCCGGTGCTCAAA       GCCAACGGCTATC GCCT GGTGACCGTCAGC        GAGCTGCTCGGGCCG  49 223
        coaA 1220377 .. 1220406 -  -8.6  -3.53012   TGCTGTTCGGCCAAA       CCGGC-ACGGC TGGCGTGTC GCCGTAGCCGG       TAGGCTGGCCGCCTC  63 239
     Mb1114c 1211049 .. 1211061 -  -4.7  -3.57144   CCGTCCACCGTGAAA                TCCGC GAC GCGGT                GTCGGCGTGTCGCGT  55 80
     Mb1110c 1207297 .. 1207321 - -10.7  -3.21912   CCGTTAATGCAGCAA          TACACGGCCCC GGC AGGACCGTGCA          TCGATCCATGCTACC  67 48
        greA 1206618 .. 1206640 -   -12  -2.93585   GCAGACGCGAAAGCA           CCCCAAAACC GCC GGTTTGGGGG           CTTCTGCGTCTGCTC  67 49
     Mb1104c 1200779 .. 1200789 -  -5.4   -2.7634   AAGTTTAGGTCAAAT                 GTAG TCG CTAC                 CCACCGGTCGGCACG  44 22
       fadA3 1199498 .. 1199537 - -24.4   -3.1355   TGGACGCAGAGTCAA  CGCGATCGAGCGCCTCGC TCAC GCGAGGCGCTCGATCACC   ATCGCCATGCCCTGG 100 4
       echA9 1196427 .. 1196438 -  -2.2  -3.32997   TCTCTAGAAACTCAA                GTCA TCGT CGAC                 CGGTTCGAAATAGGC  45 2
       echA8 NONE
     Mb1098c NONE
   PE_PGRS20 1191097 .. 1191113 -  -5.2  -3.59979   TTTGGGGATCTGAAA              TGTCAA ATGTG TTGACA              TTCATTGGGTGATCT  55 129
   PE_PGRS19 1188397 .. 1188417 -  -8.9   -3.1585   TCACCGAACGCAACA            CGCTGCGCC GCC AGCGCACCG            AATTGACCGACCAGC  56 477
        lpqV NONE
     Mb1092c 1185652 .. 1185690 -  -7.3  -3.28712   CGCCGGCGGCTACAA  CGGATCGGTGCCG-TGGC GTTG GCGGTCGACACCGTTCCG   GAGTCCGTCCGCCGT  54 524
     Mb1082c 1176189 .. 1176200 -  -7.2  -3.61715   GACTGCTGTGAAGAA                CGCG GGGT CGCG                 CGCCACAAGGGCCTC  62 284
     Mb1080c 1174124 .. 1174180 -  -2.5  -3.16071   CTCGAGAGCAAGATA TTCGGTCGCCTGAT--CGGT-T-CCTATC GGG GTTCGGTATACCGCCATCAGCCGACCGAA TCAGCGAAGGCACAG  42 238
     Mb1077c 1171009 .. 1171062 -  -8.8  -3.10409   GACGAATGGATCGAA GGACGGCGCTACCTGGGCCTCGAGGT CCTC ACC-CGAG-CCCGAGCAGCACTGACC AGCACCGAAGAACCC  56 450
     Mb1075c 1168678 .. 1168694 - -10.1  -2.71924   CATTCCCTGGCAAAT              CGCGCAG AAG CTGCACG              CAGTAACTGCCGTGC  57 415
     Mb1072c 1165990 .. 1166000 -  -8.2  -2.89323   AAAATTTGGGAGACA                 CGCC CTA GGCG                 CGGGCTGCAGCGGTA  55 254
     Mb1071c 1165157 .. 1165195 -  -9.5  -3.06796   CTTGAGTCGATGGAA  GCCGCGTTCGACGGTGTT GCGT AGC-CCGTAGAGCGCGGC   GTCGAATGCTGGTGG  60 369
         PE8 NONE
       PPE15 NONE
        esxJ NONE
        esxI 1160924 .. 1160961 - -26.5  -3.48593   TAGTCGTTCAGATAA   CAACGTGGCCACACACC AACC GGTGTGCGGCCACGTTG    TAATTGACGGCGCGG 100 55
     Mb1065c NONE
     Mb1064c 1159813 .. 1159833 -  -5.4  -2.71712   GCCTTGTGCTCAAAC           TCGAC-CGG CTTA CCGAGCCGA            CCCTTGGTGATCGGG  44 14
     Mb1063c NONE
        trcR NONE
        trcS NONE
        kdpD 1149539 .. 1149556 -  -5.5  -2.70932   GTTCGTCGTCAATCA             CCAAGAC GAGG GTCATGG              GCGGTCCTCGGGAGC  46 20
        kdpE 1148855 .. 1148865 -  -4.6  -3.59979   CGCTCCCAGCGGAAA                 CGCC TGT GGCA                 GATGTGATTTAGGCT  55 34
        glmU NONE
        prsA 1135888 .. 1135932 -  -4.2  -2.68942   AGGGTCTCACAGAAT CTTGCGGACAGCGTCGACCGGC CAA GCCCGCCG--GATGCCCTCAAG GATGACGGCTGCCAT  42 41
        lpqT 1135101 .. 1135136 -  -6.1  -2.57132   GCCTCCGTCGATAAC    GGTGTTCTGCCGGCCT GCTGT AGACCGCC-GACCACC    CTCGCCGTGACGCCC  46 43
        rplY NONE
         pth 1133726 .. 1133767 - -20.3  -2.78463   AGGCCGCCGAGCAGA CGCAAAATCCCCTCGACAC GCCG GTTGCGAGGGGATTTTGCG  TCTGCTCACGCGGGT  90 43
        metG 1125594 .. 1125612 - -14.6  -3.05844   CGGTGGACCTGAAGA             CGCTGGTC TCC GACCAGCG             CGGCGATCGCAGCAG  74 308
        pabB NONE
     Mb1031c 1121131 .. 1121161 -  -9.7  -2.62184   TGCTCGGCGAGATCA      CCGTGGTGGTGGCGG GCG CCGCC-CC-CCACGC      CGAACTGTCGTCGCT  54 204
     Mb1029c 1118730 .. 1118752 -  -6.9  -3.33708   CAACGTACAGACCAA           CGCCCGCCT GCAGG ACGCGGGCA           TCGAAGTGCTTACCA  54 152
     Mb1027c 1116509 .. 1116523 -    -7  -3.53012   TTTTCCGCCCGCAAA               CTGCCC GAC GGGCTG               AGTTTCGATCCGGCG  58 484
     Mb1019c NONE
     Mb1018c 1108626 .. 1108644 -  -4.4  -2.53213   TAACCTCTCAACTCA             GACGGCCG CGG CGGCGGTT             GTGGAGCTGGTTGAC  41 4
     Mb1017c NONE
       grcC2 1106495 .. 1106510 -  -5.4  -2.77523   TCCGCATCAAGACGA              CTGATC GTTG GACCAG               TGACCAGAGTGGCGC  45 371
        mscL 1101037 .. 1101078 -  -6.3  -3.15544   GCGCACGGCGATGAA GACCACAGCGGGCCGCTTG TCAC CGAGCTGCTCACCGAGGCC  GGGTTTGTTGTCGAC  51 423
   PE_PGRS18 1095329 .. 1095347 -  -4.4  -3.56568   ATACCAAAAGAGGAA             GGCCCACC ATG GCTGTGCC             CAAGCGCAGAAAGTC  52 207
     Mb1004c 1095002 .. 1095015 -  -2.3  -3.62096   TGTCAGCAGGCGAAA               CCCGC GCGG ACGAG                AACTCCTGCGTTAAG  49 131
   PE_PGRS17 1093311 .. 1093348 -  -5.5  -3.61398   GGGCCGCTGCAACAA   GCTCCGGTGATGTTCGAC TCC GGCGG-CATCAACGGAAC   CATCCCGTCAGCCCT  54 477
     Mb1001c NONE
      fadE13 NONE
       accD2 NONE
       accA2 NONE
      fadE12 NONE
       echA7 1082170 .. 1082183 -  -4.5   -3.0644   AGGTAATTCGGAATA               GGCTG TTCC CAACC                TCCTGCGTCGTAGGC  45 56
     Mb0991c 1077611 .. 1077641 -   -11  -2.63913   GAGTATGGCACACGA       GCACATTGCGGGCG ATT CACCCGCATCGAGC       TGACCGGGCGGCGCA  62 56
     Mb0990c 1077182 .. 1077220 -  -3.1  -3.01791   ATCGCGGCCTGAACA  CCGTC-CTGATCGCTGTGG GAT CC-CAGCGCTCAATGTCAG  CTAACGTCAACGCCG  43 22
     Mb0989c 1076545 .. 1076563 -    -3  -2.65116   GCAGCACTGAAAGAT             TCAGTTCG TTG CGAACGGC             GATGGGAATGCCGTC  39 97
     Mb0988c NONE
        lprP 1074478 .. 1074491 -  -5.9  -3.83262   GAAATGCGACAACAA               CGCCG TGCG CGGCA                CATCCCAGTTTGTGA  62 413
     Mb0978c 1064371 .. 1064398 - -12.8  -3.18274   CGCACCCGAAGGCAA        GACGATGG-GCCA CGC CGGCGCCATCGTC        TCCGGCTCGTCTGGC  69 180
     Mb0975c 1060920 .. 1060935 -  -4.6  -3.97947   GTGACCCATGACAAA              TACGGC CTGG GCCGTG               TCGAGGAGGTCTCCG  61 213
     Mb0973c NONE
     Mb0972c 1057722 .. 1057750 - -16.1  -3.66784   CCAGTTGGAATAGAA        CTCGCCATGCC ACCGGTG GGCATGGCGAG        CGACAGACCGGTCTG  91 42
         pgi 1055182 .. 1055195 -  -9.5  -3.53012   GTGCCGGGCGTCAAA               GCCGC GTAT GCGGC                AAGCAAAGCCGGTGT  64 321
     Mb0968c 1053139 .. 1053151 - -10.5  -3.48558   ACAAAGATCAACGAA                CGCCG CGC CGGCG                CCGGGATGCGTTCAA  68 37
     Mb0966c 1051964 .. 1051979 -  -4.8  -2.90075   CCGTCCCCAACGAGA              TTAGAA CGTG TTCTAA               TTTGACGTGCAAGCG  46 57
     Mb0965c 1050606 .. 1050618 - -10.5  -3.03771   GCACATCGCCGAACA                GGCCG AGG CGGCC                TACCGCAAGGGGCTA  60 467
     Mb0962c 1045514 .. 1045529 -  -6.1  -2.60079   CGACCGGACAACTCA              CCGAC TCGCCG GTCGG               CTACCTGACCTACCC  46 162
       pstS2 NONE
       pknDa NONE
       pknDb 1038069 .. 1038087 -  -8.9  -3.27525   CGTTCCGAAATGGAA             GACGATC GTGCG GATCGTC             GCCCCGATCGCGATG  58 323
     Mb0950c NONE
     Mb0949c NONE
        mntH 1031023 .. 1031046 -  -6.6  -2.73364   CCCGTAGGCGAAGTA          GGGATGCCGG CGGT CCGGCATTCA           GCCGGTCACCGTGAG  49 23
     Mb0947c 1029781 .. 1029792 -  -7.2  -3.93061   AGGCCAAAACCCAAA                CCCC GCAA GGGG                 ACGCCGCATGAGAGT  68 212
     Mb0944c 1025888 .. 1025913 -  -3.1  -4.28018   AATACCTGACTAAAA         CCTAGCCGTTCG CCG CGC-CGGCCGGG         ACTGTCCGATATTCG  64 75
         PE7 NONE
       PPE14 1020450 .. 1020463 -  -2.3  -3.41602   CGTACGCTACTACAA               GCGGT GTGA ACGGC                CCGTCGGATAGCCAC  47 86
     Mb0938c 1019179 .. 1019198 -  -3.6   -3.2963   AGTACTTGCCGACAA            TCGTGA TGTCCATT TCACGA             TCCTCGTGTGGTGCT  46 20
     Mb0937c 1017240 .. 1017264 -  -3.4  -3.82603   AAGGCGCAAACACAA          CCTCGCGGCC ATCCG GGTCGCGATA          GATGACGGCTCCGGT  56 444
       accD3 1007093 .. 1007134 - -20.5  -2.78384   TGCTGGGCGAGCAGA CACAGAGTCGCATCAAAACC GCC GATTTTG-TGCGACTCTGTG TCTGCTCGCGGGGTG  91 49
        prrA NONE
        prrB 1004578 .. 1004594 -    -5   -4.4017   CCAACGGCGAGAAAA              CCCGCC GTCAA GTCGGG              CACCAAGAGAGAGGA  69 397
     Mb0922c NONE
     Mb0921c 1001246 .. 1001287 - -18.1  -2.78463   AGGCCGGCGAGCAGA CGCAAAAGCCCCCTAAACC GGCA GGTATTAGGGGCTTTTGCG  TCTGCTCGCCAGGCA  86 11
     Mb0917c  995606 ..  995635 -  -5.8    -3.376   CCGAAGCATATAACA       CGGTGTTGCGG GCCGCGATG CCG-AACACCG       TCTGGACCACCGGCT  53 173
     Mb0915c NONE
     Mb0914c  990359 ..  990382 -    -3  -2.70932   TGGCCCCGGCAACGA          CGCTACCGGC TGGT GCCAATCACG           GTGCCGGCGATGAGC  40 56
        citA  988825 ..  988838 -  -3.7  -3.43492   CTACATCCAGCAGAA               CTCGG CGGG CCGCG                CGGTCATCGTCACCG  49 392
     Mb0911c  985924 ..  985935 -  -7.2  -3.33815   AGCGCGCCTAAGGAA                CCGC TTCG GCGG                 CGCGTGCTGGCCCGG  54 68
        serC NONE
     Mb0907c  980711 ..  980730 -  -4.2  -3.15861   GATCAGCGCGACCAA            GCCG-TGCC CTG GGCAACGGG            TTTGGCGGTCGCCGG  45 266
     Mb0903c  978923 ..  978945 -  -4.6  -3.04144   TGTCGACGTTGAACA           CCCGGGCAGG CAA CCGGCCGTGG           CTATTTCGGGTCGAG  47 26
       PPE13  977105 ..  977117 -  -6.2  -3.72576   GCGCGGTCGACGAAA                CGCG TCTGC CGCG                ACTGCGGTTTCTTCC  59 260
     Mb0900c NONE
     Mb0899c  974283 ..  974293 -  -2.4  -3.95435   CTCGTCAAAAGATAA                 GGCG CAC CGAC                 CATTCCGCGTGCGGA  54 4
     Mb0898c  972663 ..  972683 -  -6.8  -3.28416   GAGCAGGCATACGAA            CTGGCCGA GGCGT TCTGCCAG            CAGGCCACGTTGCGG  54 354
   PE_PGRS15  968606 ..  968627 -  -6.5  -3.40403   GGCGGCCGAGCACAA           GCACAGCCC CGAT GAGCTGCAC            GGCATGGTCGAGGAC  55 282
     Mb0894c NONE
       moaA2 NONE
       moaD2  966313 ..  966339 -  -3.6  -4.64676   TCACGTTTAAGAAAA         GTCGGCGTTT CCGTCAC AATCGCCGGC         AAGAACGCCAAGAAA  69 129
        rpfA  964547 ..  964569 -  -9.1  -2.78463   ATGCTCTCGAGCAGA           TCGCCGGTG GAGAT CACCCGCGA           TGACGCAGGTCCTGC  55 468
     Mb0885c NONE
     Mb0884c  959221 ..  959262 - -28.3  -2.79183   CTGAGCGCGAGCAGA CGTAAAAGCCCCCG-CACGC TCG GCGTGTCGGGGGCTTTTACG TCTGCTCGCGCAACC 100 40
     Mb0881c  953971 ..  954001 -    -6  -3.95584   CGGCGATCAAGGAAA       CGCGAAATCGTGAC GAT GTGACGGGTCCGCG       TAGCGGATCGTGATT  62 505
         pdc  949954 ..  949968 -  -7.1  -3.38046   CGGGGATTCGAAAGA               CCTGG GTTTT CCAGG               CTTTCGACGATGCGC  56 248
     Mb0874c  948206 ..  948221 -  -6.8  -3.29511   GCTACCGGTGCACAA              CGC-CGC AGT GCGGGCG              TGCGGTATTCAATCA  54 200
     Mb0869c  943428 ..  943456 -  -4.6  -2.59564   GGTTCAGCCCACAAG       CCGCCT-GTC-ACA GAA TGTAGTCCAGGCGG       GTCGCCATTCCGGCG  43 4
        narL  941071 ..  941081 -  -8.2  -2.90075   CGTTCGCCAAGGACA                 GGGC GCG GCCC                 AACGGCGGTGGGCCA  54 155
         pip  936740 ..  936769 -   -10  -2.62184   CGGGTGTGTACACCA       GGCGGCATCGTCG CAGCT CG-CGATGCCGAC       TATTCGGGGTTCATC  57 468
     Mb0860c  933759 ..  933773 -  -3.4  -2.57564   GGACCGGGTCATAAT               CGGGCG AGT CGCTCA               TCCTGCCTTCTCATG  39 4
     Mb0859c  932438 ..  932461 -  -3.8   -3.9461   CGTTGCGAAGAAGAA          GGCG-AGAAGC GTC GCTTCGGCACC          GACTGCTGTCACCGC  58 523
   PE_PGRS14  928575 ..  928603 - -10.2  -2.73542   CCGAACGTGCAACCA        CGGCGGCATCAC CTGGC GTGTCGCCGCCA        CCAGCGCACGCTCGG  60 161
     Mb0854c  923707 ..  923727 -  -8.3  -3.55444   CGCTCATGCGCTAAA            GCAAGCGAT CTG ACCGCTTAC            TGGCGAAGCAGCTCA  65 22
     Mb0851c NONE
     Mb0850c  921452 ..  921485 -  -6.6  -2.94099   CGCCGCTAGTACAGA     CGCCCG-CGCGCAAC CTGCC GCCGCCCGACGAGCG     TGACAACCCGACGCA  48 111
     Mb0848c NONE
       desA1  918571 ..  918583 -  -2.6  -2.70932   TCGCCGGGCTAACGA                CGGC TCATC GCCA                GTTTGCCAGCGGTTT  39 6
     Mb0846c NONE
     Mb0845c NONE
       phoY2  914236 ..  914246 -  -8.2  -3.54459   GGAAGCGGTGGGAAA                 GCCG GGG CGGC                 TGGTAGAGATCGCCA  62 167
     Mb0840c NONE
        thiX  910347 ..  910359 -  -4.7  -3.83155   CAGCAACAGCAACAA                CCCGC TAG GCGGC                ACAGATCAACTGCGC  60 107
       cysA2 NONE
       sseC2  908848 ..  908868 -  -9.7  -2.52464   CCGCGCCGGAACTCA            CGACTCGTC GGT AACGAGCCG            GTACAGCGTGTACAG  56 168
     Mb0836c  907841 ..  907855 -  -4.2  -3.15663   ACCGACGGTGACCAA               GGGG GCGGGAA CCCC               TGCTTGCTGACGCCG  45 338
     Mb0834c  905941 ..  905969 - -14.6  -3.90744   CCCCTCGCGAAATAA        CGGAGCGGCCTA ACGAG TAGGCGGCTCCG        ATCTCTGGTGTCGTT  89 120
     Mb0833c  905608 ..  905618 -  -2.4   -4.2018   AAAGGCGGAAAACAA                 GGCC CGC GGGC                 AAAACTGGTTGGGCA  62 142
        cpsY  900514 ..  900529 -  -2.4  -4.18197   AGGCGCGACGCAAAA              TCGCCG AGAG CGGCAT               TTTCATCGAACCGTC  62 58
     Mb0825c  895676 ..  895689 -  -3.1  -2.80016   CTTCACGACCAAGGA               CCT-GG ATG CCGAGG               TGTTGCGCCTGGTCG  40 138
     Mb0822c NONE
       cfp29  891963 ..  891978 -    -9  -4.08216   TGACCCGGTTCAAAA              GCGAAG CCGC CTTCGC               CTGCCATGCCGCAGT  75 349
     Mb0819c NONE
     Mb0818c  888839 ..  888854 -  -4.7  -3.35934   TGACAGATGTCATAA              GACGT ATTAAA ACGTC               TTATACTCACCACGT  50 498
     Mb0816c NONE
     Mb0815c NONE
     Mb0814c NONE
     Mb0813c  885462 ..  885479 -  -4.1  -3.44051   CCGCTACCATGACAA             CGTCAACG GCT CGCTG-CG             CGACATCGCCGGCAT  49 187
     Mb0809c  882795 ..  882805 -  -4.6  -3.14132   GGTGGCCGCGATGAA                 CGAG TTG CCCG                 ATGTGGTGCCGCTGG  47 485
        emrB  878554 ..  878584 -  -7.4  -3.64703   CGGCGGCCAGGGAAA       CGACCTCGATGGCG CTG CGCCAGCATAGCCG       GTGGGATCGGCCATT  62 450
     Mb0802c  874452 ..  874463 -  -5.8  -3.67976   CTGACCAACTGCAAA                CGCT GCGA AGCG                 ATTTTGAGTTGTTGC  57 423
     Mb0799c  870993 ..  871020 -    -4  -3.53811   CTGACCTGCGCGAAA        GCATGC-GCCGCA GCC TGCGTCAGCGCGC        TGAGGCCGTGGCCGA  51 178
     Mb0797c  869612 ..  869627 - -10.4  -3.91798   GAAGGTCCAACCAAA              CGGCGT GCTC ACGCCG               CTTAACCTGTGAGCA  76 27
        ggtA  867785 ..  867808 -  -5.8  -4.07687   ACTGGCGGCCGAAAA          CTATCCCGGG CGCC CCCGGGTCGG           CGACGTCGTTGTCGG  64 257
     Mb0790c NONE
      cyp123 NONE
     Mb0788c  860203 ..  860234 -  -4.4  -2.75844   GTGGCCACCCGAAAC      CCGGGGTAGTGCAAC AGC GCT-CATTAGCCCGG      CATCCCCTCTTCGCC  42 17
       cyp51 NONE
     Mb0786c NONE
     Mb0785c NONE
        adhB NONE
     Mb0783c  856373 ..  856383 -  -2.4  -3.83026   TCCTCGTAGACGAAA                 CGGC CGG GCAG                 TTCACGGTTGATGAT  54 98
     Mb0782c  855727 ..  855754 - -10.6  -3.56821   AGCACACCCCGGAAA        GCGCCGACGTCAC CGT GCGA-GTCGGCAC        CGAGGGCGACGACGC  70 286
     Mb0779c  852709 ..  852725 - -10.9  -3.12351   TTCTGCCACACTCAA              CTCCTTC ATC GAAGGAG              TGTCAAGGATCAGCC  67 231
     Mb0778c  852257 ..  852269 -  -3.3  -3.94409   CACACCATTGACAAA                CCAGG ACG CCTCG                AGCCTAACTACACAA  56 288
       PPE12  849965 ..  849975 -  -2.4  -3.14132   GGCGGCGGTCATCAA                 CGCG GTG CGAG                 ACGGTGCCGATGAGG  42 343
        mmsA NONE
       fadE9 NONE
        mmsB  844502 ..  844543 - -25.5  -2.79183   CTGAGGGCGAGCAGA CGCATAAGCGCCCAATTTCG TGT CGAAAT-GGGCGCTTATGCG TCTGCTCGCGCGCGC 100 19
     Mb0771c  843700 ..  843723 -  -2.2  -4.07687   ATGCTGCTGCGAAAA          CTCTGCGACG AGGC CGACGCATCG           GGCGACTTGATACCT  58 229
     Mb0765c NONE
     Mb0764c  835658 ..  835675 -  -3.3  -3.13403   TCCGGGCGACCAACA             CGTCGAG CAGC CGCGACA              TCCGCGGCATGCAAT  44 60
     Mb0752c  825091 ..  825139 -  -9.3  -4.26351   GACGAACCGAAGAAA TGGGCGCCGCCGGCGATGGATCC GGG GGACCCGCCGGCAGCGTCGACGA CGAGATCCGAGCCGC  80 391
       serA2 NONE
        fucA  821541 ..  821558 -  -2.5  -2.74144   CCGCGACTTGGAAAG             GCTGGCG CGAT CGGCGGC              GTCGGGGTGCCGCCA  39 132
     Mb0747c  820362 ..  820377 -  -2.5  -2.53263   GCGACCGCCAACTCA              GCC-GG TAAGC CCTGGC              GGCGGTGGAGCAGTC  37 7
     Mb0746c  819096 ..  819119 -  -2.2  -3.14132   GGCCTGGTCGACGAA          CTCGGCGGCC TTCG AACCGCGGTG           CGTCGCGCGAAGGTG  42 267
     Mb0710c NONE
     Mb0709c  791573 ..  791605 -  -3.1    -3.767   CACGCAGCCATGAAA      TCGCGATTGGCGGCG GAT CGCTTCCATGCGCGG      CATCCGTTGCAGCCC  54 213
     Mb0708c  790727 ..  790739 -  -3.3  -4.15833   AGTATGACGTCAAAA                TCCAG TGC CTGGG                GGAGCCGCACGCCAC  59 212
     Mb0699c NONE
     Mb0698c  781202 ..  781215 -  -8.1  -3.41125   GGCATATATGGAGAA               CGTCG TCTC CGACG                CCCTGGGGCGATACA  59 122
       mmpS5 NONE
       mmpL5  776920 ..  776933 -  -3.7  -3.13403   GGTGGCCGAGGAAGA               CGCCG TGTT CGGTG                TGTTTTGCCGTCGCT  45 447
     Mb0688c  769103 ..  769144 - -18.9  -2.78463   AGGTGGGCGAGCAGA CGCAGAATCGCA-CGCGAAA TGC CTGCGCGATGCGATTCTGCG TCTGCTCGCCGTGGT  87 334
     Mb0681c  757514 ..  757546 -    -4  -2.87132   CGCCTTTGGCATAGA      CGAGGACGGTGGTG TCGAG CACTATCATCCGCG      GCGCGCCCGGAGGGC  44 17
     Mb0680c  757044 ..  757085 - -29.7  -2.78384   CGGCCGGCGAGCAGA CGCATAAGCCCCCG-CACGC TCG GCGTGTCGGGGGCTTATGCG ACTGCTCGCCCGGGG 100 44
     Mb0679c  756752 ..  756770 -    -8  -2.64805   GCAAACCACAATTCA             CCGCGCCG CAT CGGCCCAG             TCGGCCCAGTCCTCC  51 4
     Mb0678c  756460 ..  756477 -  -4.7  -3.01791   AGCCCCCGCTCAACA             CCCCGTG CTCG CCCGGAG              TGTTTGACAGGCTTC  47 2
     Mb0677c  755437 ..  755456 -  -6.4  -2.55337   ATACGTAACCAACAT            CGCGAG GAGACCGT CTCGCG             CCTGCTCAGGGCAAC  48 31
     Mb0676c NONE
     Mb0675c  754572 ..  754588 -  -4.3  -3.14132   TGGGCCGCTGATCAA              GGCGCTC CCG GAGCACA              ATCCAGACATGTCAG  47 190
     Mb0672c  750551 ..  750564 -  -8.1  -4.25256   CCTGCAGGAAAAGAA               GGCCT GCCC AGGCC                CAGACTCAGCCGAGT  79 464
     Mb0666c NONE
        lipG  741454 ..  741488 -    -4  -3.36492   GCGCCAACCGTACAA     CGCCTCGCCGACCGGC TCA GCCGGCCTCAGAGAAG     TTGCGCGTCAACTCG  48 7
       mmaA1 NONE
       mmaA2 NONE
       mmaA3 NONE
       mmaA4  737478 ..  737519 - -29.7  -2.78384   TCCCCGGCGAGCAGA CGCATAAGCCCCCG-CACGC ACG GCGTGTCGGGGGCTTATGCG TCTGCTCGCCGGGCT 100 40
     Mb0651c  731449 ..  731466 -  -3.3  -2.63715   AGTTAGCTGACAGGA             TCCCAGA GGCG CCTGGGC              ACTGGTCGCTGGCTG  39 115
     Mb0650c NONE
       echA3  729709 ..  729722 -  -3.7  -3.16564   CCGGGATTTCATCAA               CGCGC TGGG GCGTG                CCGCGATGTCGGCAT  47 131
        recC  726263 ..  726274 -  -5.8  -2.78715   AAGCGGTCCATCAGA                CCGA CCCT TCGG                 CGGCCAACAGCGGCA  46 9
       recBa  723054 ..  723073 - -10.6  -3.08813   TTCCAGGTGAACACA            CCGGCCGG ATGC CCGGCCGT             CACCGGCGTCGCCGC  62 517
        recD NONE
     Mb0644c  719506 ..  719518 -  -9.1  -2.62184   TTGCCGGCGACACGA                CCGAG GAT CTCGG                GCCGATCCGGTGAGC  56 514
     Mb0641c  718048 ..  718068 - -11.1  -3.48924   GCACTCGTGATAGAA            GCCCGCTTC GGT GAACCGGGC            GGACGTGAGCTGGAT  70 356
     Mb0633c  711741 ..  711770 -    -2  -3.55444   TGGTGACCGGGCAAA       CATTGATGGCCA TCTCGG TGGCCTTCCTTG        TGGCGCTGGGCGGTC  48 84
     Mb0630c  707750 ..  707761 -  -5.8  -3.38046   GCGGCACCGCAAACA                TGCG GGAG CGCA                 TCGAGGCCGAGCTGG  53 457
     Mb0628c  707194 ..  707218 -  -2.8  -3.48924   GCATCCGCCACAGAA         CAAAGCGGACG ACTA CG-CCACCTCG          CGGACATGCGGAATC  49 13
     Mb0627c  705450 ..  705499 -   -10   -2.8294   GACTCCTGAGAAGGA TCCTGTAGGC-CG-CAGCCCCACC CACG GGTGGGGCTGACGTGCGTCCAAGG GGGCCAGATCTGGCA  61 523
        tcrA  700233 ..  700247 -  -9.2  -2.82623   CTGCTGCCAGAACGA               GCGCCA TGG CGGCGC               TGAAGACGAGGGTGA  57 61
     Mb0617c NONE
     Mb0616c  699063 ..  699087 -    -5  -2.59154   GAATACGATACCAAT         GGCTTCC-CAC TCAG GTGCGGAAGTC          GACTCACCGCCGTTA  43 87
     Mb0615c NONE
     Mb0614c NONE
     Mb0613c  696912 ..  696936 -  -4.9  -3.02144   TGATTTGTTCGAAGA          GTTAGCCGGCC CAG AGCGTGCTAAC          GGGTAACGCCGCGAG  47 2
     Mb0612c NONE
     Mb0611c  696025 ..  696037 - -10.5  -3.14564   TGATGCTGGCACCAA                CCGGC TGA GCCGG                CGCGATCAGGTACCG  64 72
     Mb0600c  682627 ..  682645 -  -7.4  -2.90194   ACCGCCTGAAGTACA             TCGACGGC CTG ACCATCGA             CCGCCAACCGAGCAA  52 508
        lpqN  679574 ..  679593 -  -4.2  -3.55444   CCGTCATTCCGTAAA            CCGCAACCG ATT CGGT-GCTG            CACCGCGGCGTGTTC  53 64
     Mb0595c  678334 ..  678355 -  -5.7  -2.56596   CCCGCCACCAATGCA           CGTTCGGCG CGGC CGGCGCACG            CTCGGCGCGGAGCTA  46 38
    PE_PGRS7  673069 ..  673086 -  -9.8  -3.53811   GCCACGGCGGCCAAA             GCCGCC GCAGCG GGCGGC              CAGGTCATTGCGGAA  67 178
     Mb0590c  669674 ..  669709 -    -4  -3.03159   GTAATCGCCGTAACA    CGCACCCTATGGCGTAC ATT GCACGTCATACGAT-CG    GCCGGCGGCGGCCTC  45 168
     Mb0589c NONE
     Mb0588c NONE
     Mb0587c  666177 ..  666197 -  -3.2  -3.55563   ACGCTACTCCGCAAA           TCC-CGGGC TTGC GTCCGCGGA            AGCGAACTCGGCGGC  51 112
     Mb0586c  664641 ..  664682 - -22.7  -2.78596   CATGGCGCGAGCAGA CGCAGAATCGCA-CAAAATC AGC GATTTTGATGCGATTCTGCG TCTGCTCGCGCAGGG 100 72
     Mb0581c  658732 ..  658751 -  -2.8  -3.53761   GAACCTCGCTTGAAA            TCCTGGATC AGC GA-CCAGGG            TAGCCAGGACATCCA  49 65
     Mb0580c NONE
        gpsA  656137 ..  656152 - -10.4  -2.62184   GTTGTGCGGACATCA              CCGGCA TGCG TGCCGG               CAGCGGTGGCAAGCC  59 40
     Mb0576c NONE
     Mb0575c NONE
     Mb0574c  651465 ..  651490 -  -6.1  -3.14132   GGCGGTGTCTAGCAA         CCCCGAGGC-CT ACG AGTACCTCGCGG         AGTCGATCAGGGCCT  51 185
       fadD8  642148 ..  642181 - -13.1  -3.61398   GCGCCGGCTCAACAA     GGCCTTCGGCGGG TTCTTTCG CCCGCCGCAGACC      GCGAAACCCGCTGTG  77 183
     Mb0565c NONE
     Mb0564c  641435 ..  641447 - -10.5  -3.04322   GTTAAGCGCTCAACA                GGGCG GCG CGCCC                ACCTTTCTCCAAGCC  62 154
        menB  640265 ..  640278 -  -3.7  -3.51934   GCCGCGTTAGAAATA               GCGCG GAAA CGGGC                TCCAGTCGGGGGGAC  51 3
     Mb0561c NONE
     Mb0560c  638804 ..  638831 -  -2.7  -2.78725   AGATGTTACCAATCA        CGT-AACCCAGC GTTTT GCGGAGTTCACG        CCCGGGTGTCTGTAC  39 21
        pitA  637449 ..  637477 -  -5.2  -2.73364   CGTGTAGTTGAACCA       GGCACTCACGGGG CGTT CCTCGTG-GTGAC        GCCGAACTGTGGTGC  44 2
     Mb0558c NONE
     Mb0557c NONE
        menE  635608 ..  635654 -  -2.9  -2.99273   CCGACCAGGACAAAC CCGATCGCGACGGCCAATC-CC TCGC GGCGACCGATCCTCACGACCGA TCAGCCTATTGATCG  43 31
     Mb0555c  634208 ..  634223 -  -6.8  -2.78935   ACATCGTGGACGACA              TCGCGC TGGT ACGCGA               TTGCTGCGCTCCGGG  48 101
     Mb0551c  629031 ..  629063 -  -5.3  -3.14564   GTACGCGGCCAGCAA      GACCGCGCAGGAGCA CTA CGCGCTGGCGTGGTC      GGAAGCGAGTGGCGG  49 504
        menA  626771 ..  626781 -  -2.4  -2.79183   CCTACGGCGACGACA                 CGCC GAC GGAG                 CCCGCCCTGAGTGCA  39 50
        fabH NONE
     Mb0536c NONE
     Mb0532c  611998 ..  612013 -    -4  -3.29144   GTATCTGGCGGACAA              GATC-GC GCC GCTGATC              AGCATGGAGTTGGTT  48 334
     Mb0529c  609111 ..  609131 -  -2.4   -4.4017   CGAACGTCGACAAAA            CCACGCCG CCCGC CAGCGCGC            CCAGGTGCTCACCCA  65 104
       serB1 NONE
     Mb0516c NONE
       cmaA2  594857 ..  594880 -  -2.2  -3.53012   CCGTTGCCCTCGAAA          TGGCGCATCG CGTT CGGTGAGCCG           ATCTGCACCGCCGAC  48 167
     Mb0506c  586469 ..  586508 -  -4.6  -3.14132   CCTGCGGGCGATCAA  CGGGGCGGTGCTGGCCGG TGAC CCGGCGGCCGCTGCCGCG   ACCGTCGAGGCGTAT  47 92
     Mb0504c NONE
     Mb0503c NONE
     Mb0502c  582578 ..  582588 -  -8.2   -3.1855   CGCTCCAAGATCGAA                 GCCG ACC CGGC                 TAACCCGGTTCACTT  56 77
     Mb0494c  573930 ..  573963 -  -3.1  -3.53444   CCACCGGCGGCCAAA     CCGGCGGCGACG CAAATCCCGGT CACCGCC-CCGG     TCACGCCGTCGGATG  49 71
     Mb0491c  570890 ..  570943 -   -16  -2.52676   GAGCCGGGCAATCCA GCTTGCGCCCGGCGAC-GAGCGCGCCG CAC CGGCGCGCGCAGGAGCCGG--GCAAGC TGGCACCTCAGACGT  79 33
     Mb0490c NONE
     Mb0489c  568808 ..  568834 -   -10  -3.55444   CGGCTAGGGGTCAAA         GCCAGCGGTGGG ATC CGCACCGCCGCC         GACGCGGTCGCGATG  67 131
     Mb0482c  563740 ..  563763 -  -3.9  -3.57144   TCGGGCATCCCTAAA         GCCTAGACCTG CCCC CAGG-C-AGGC          ACGATCGGCGAAGGA  53 4
     Mb0481c NONE
     Mb0480c  562830 ..  562842 -  -4.7  -2.72511   GCTAGCTGCTGAAAG                GCGGC CCA GTCGC                AATCGGCGCCATGAC  44 56
        pcaA  561483 ..  561497 -  -2.8  -3.72576   GTGCGGTTTATGAAA               TTCATC GGC GAAGAA               ATTTTTCCGGGCGGA  53 395
     Mb0474c NONE
     Mb0473c NONE
     Mb0466c  548396 ..  548411 -  -8.2  -3.53012   GCCGTTCGCTGCAAA              CCGCCG ACTG CGACGG               CAGGCCCACTCTCTT  63 219
     Mb0465c  547835 ..  547862 -  -4.8  -3.11192   CATAGCAGCAGCGAA        GTCACTTCGGCCC TAA GGGTC-AAGTGTC        TCAGCGGGGATCGTG  48 258
       echA2 NONE
     Mb0463c  546283 ..  546296 -  -9.5  -2.66274   GTCGCCAGAATCAAT               CCGCC GAAC GGCGG                CTGATGGGCCCAACG  56 123
       mmpS4 NONE
       mmpL4 NONE
     Mb0457c NONE
     Mb0456c NONE
       ufaA1 NONE
     Mb0454c NONE
        sigK NONE
     Mb0452c  533931 ..  533945 -  -9.2  -3.32343   GGGATAGCCCGATAA               CGGCGA CAT CCGCCG               GATCGCTGAGGCGAT  63 190
       PPE10 NONE
     Mb0449c  531263 ..  531313 - -12.6  -2.57344   GACCCCGGCGAGAAG TCGCAGC--GAGGAGCCCGGTCCC TTTGT GGGGCCGGGCTCCTCTGGTTGGGA GCTACGGTACCGAGA  67 27
     Mb0447c NONE
       moeA2 NONE
         psd NONE
        pssA NONE
     Mb0443c  523252 ..  523281 -  -3.5  -2.96216   GCCGAGCACCATATA       CGGACCCG-TCACC GCC GGCAAGCGCATCCG       GGTGCGGAACCGGCT  42 110
         def NONE
     Mb0436c NONE
        xthA  516987 ..  517001 -  -4.2  -3.51924   CCCTGACTGAGACAA               CGCG CAACTGC CGCG               TGCGGCGCGACTGCC  51 60
     Mb0434c  516330 ..  516350 - -12.5  -2.62184   CCCGTGGCGACAGCA            CGCACCGGC ATA GCCCGTGCG            ATGGATGCAGCAATG  67 67
        ctpH NONE
     Mb0432c NONE
        thiC  509559 ..  509593 -  -5.5  -3.04144   CGGCGATGCTCAACA    CCCGC-GGCGGCGTCA TTCC CGGCGGTGCCAGCGGG     AGGTAGTTCACTGGG  49 33
        thiD  508785 ..  508798 -  -5.2  -2.79831   TCAAGGTTCATGACA               GCCG AAACAG CGGC                GAAACGGGCCCGTGG  44 4
     Mb0429c  508011 ..  508022 -  -7.2  -4.15044   GGCTTTGCCAACAAA                GGCC GGGT GGCC                 ACGCCCAGGCAAGTT  72 154
     Mb0428c  507320 ..  507345 -  -7.5  -3.21099   GCGGTGCAGCACGAA         CGCGGGCTGCCG ATG CAG-AGCCCGTG         GACCGCCTTACGGAC  54 260
        thiE  501266 ..  501285 -   -10  -3.14132   GCCCGGTGCGACGAA            CGGCGGCAG CGG CTGCCGC-G            CACCATTCAGATCGA  62 109
     Mb0420c NONE
        glnH NONE
        pknG  495696 ..  495706 -  -8.2  -3.67296   GACTAGTGATCGAAA                 CCGG GGA CCGG                 TCAGCACAATTGGCG  65 400
     Mb0414c  490589 ..  490599 -    -4   -3.3482   CAATCCTTCAATGAA                 TGAA GGG TTCA                 GCCCCAACGATACTG  48 332
       mmpS1 NONE
      mmpL1a NONE
      mmpL1b  481191 ..  481211 -  -3.9  -2.81291   CTGAGAAGGCCAAAT            GTCGTCG GGGTGTT CGCCGAC            CCCGGGATTTCCGAC  42 188
       fadE7 NONE
        lpqK NONE
     Mb0404c  477287 ..  477297 -  -4.6  -3.07935   ATGCGATTCAGCTAA                 GGCC CGG AGCC                 CATGGCTCGTCCGGA  47 426
     Mb0400c  475039 ..  475062 -    -3  -3.27774   CACCGCAACCACCAA          GCCCGC-CGGA TTG CCCAAGCGGCC          GTCATCGCCACCGAG  46 104
        ndhA  471744 ..  471788 -    -7  -2.79183   GTGACCGGGAGTACA TCGACGGTCCGGTGCAAAAGC TGAT GCGCC-ACACCGGTCCGGCGA TGAGTGCGTTCAACG  48 483
        PPE9  467482 ..  467498 -  -7.9  -3.53224   CACTCCTGGCGCAAA              CGACCGG CCA CCGGTTG              GGAATCGCTTACTCC  60 216
        clpB  460414 ..  460455 - -23.2  -2.79183   TCCACGCCGAGCAGA CGCGGAATCGCACTGCGCG GACCT CACGC-GTGCGATTCCGCG TCTGCTCGTCAGACA 100 43
     Mb0390c  459436 ..  459450 -  -3.4  -2.79183   GGGAGGCCGATCACA               TGCGGC GTC ACCGCG               GTGGCCTCGGGCGTG  40 53
        pyrE  458835 ..  458857 -  -5.5   -2.7127   CCAGGCAACGAGAAT          GCGCACAGCG ATGC CGCCG-ACGC           CTAATCCAGCCCCAG  46 26
     Mb0388c NONE
     Mb0387c  456806 ..  456816 -  -8.2  -3.86194   AAGCGGGTCCATAAA                 CGGC AAC GCCG                 GCGACCCCGGCAACA  68 494
     Mb0383c NONE
     Mb0382c NONE
     Mb0381c NONE
     Mb0380c NONE
     Mb0379c NONE
     Mb0378c NONE
     Mb0377c NONE
     Mb0376c NONE
     Mb0375c NONE
     Mb0374c NONE
     Mb0373c NONE
     Mb0372c  443714 ..  443724 -  -3.2  -3.61398   GGCGCTGTTCAAGAA                 GGAA GAC TCCC                 GGTTCTTCAAGAAAC  49 385
         fba  441894 ..  441904 -  -4.6  -3.02144   GCACCGGCGGCAACA                 CCGG CAC CCAG                 ATCGCCACCACTCTG  45 403
     Mb0367c  439068 ..  439102 -  -2.1  -3.53012   CGCGCTGGTGTTAAA    CCTGC-TACCCATCCCG GGT CTGGACGGCTATGC-GG    CCCTGGAGCCGCACC  48 242
        purA NONE
     Mb0363c  435842 ..  435856 -  -2.1  -3.35996   GTCGAGACAGAAAAT              CTCAGC TAGG GCTG-G               CCGGGCAGTAGCCGC  45 16
        PPE8  424685 ..  424702 -  -2.5  -3.85389   GGCGAAGAACCCAAA             GGACGGG GAAT CCCGGAC              GTTTTTGATCTCGGT  54 496
       ansP2 NONE
        lpqJ  415042 ..  415060 -  -2.2  -3.82031   TGAACGACGACGAAA             TCGCGTCG CTG CGCCGCAT             CATCGGCGGGTCGGG  54 376
     Mb0346c NONE
     Mb0345c NONE
        aspC  402631 ..  402651 -  -2.4   -4.4017   CGAACGTCGACAAAA            CCACGCCG CCCGC CAGCGCGC            CCAGGTGCTCACCCA  65 277
         PE6  400218 ..  400228 -  -5.4  -3.41051   GTATTTCTATGACAA                 CGAT GTG ATCG                 AAATCGCCAGGGGTT  53 362
     Mb0337c NONE
     Mb0336c  395272 ..  395286 -  -6.4  -3.14344   CATCGCGTCGATCAA               CTACCA CTT CGGTAG               CAAGGACGCGCTGCT  51 463
    cyp135A1 NONE
     Mb0331c  391198 ..  391219 -    -8  -3.14132   GCGCCGGCGCACCAA           GATGGTGG AACTGG CCACCACC            GCATGCGGTGGCTCG  54 416
     Mb0326c  387015 ..  387041 -  -5.6  -2.96216   GGTCAGTATCACATA         GCCTCGGCCGCC GGG GGCGTCCACGCC         GGGGGCAGCACCGCT  48 319
       glpQ2  385950 ..  385980 - -10.4  -2.78463   AGGTGGTCGACGACA      CCGTGGCGCGCGA GGCTCG CCGCGCGCC-CGA       GCTGGCCGGGCGGGG  57 248
     Mb0322c  383397 ..  383409 -  -4.7  -4.09685   CCCGATTCCGCAAAA                TCCGG GTG CCGGC                GAACCGCAGAACCCG  62 525
     Mb0318c  379470 ..  379480 -  -2.4  -3.61715   GATGGGCGTCAACAA                 GGCC AAG GTCC                 CAGGCAAAGGCTCCG  48 232
     Mb0315c  377564 ..  377583 -  -7.8  -4.07687   ATTCGTCTCCGAAAA            CCGATGGA GTTA TCCGTCGG             CGCTGGCCACAGATC  69 45
        PPE6  370641 ..  370654 -  -2.3  -3.65046   GCCCGAGTTGAACAA               GCCGA TGTT TCCGC                TGCCCGAGTTCAGAG  49 155
        PPE5  366786 ..  366804 - -11.6  -3.28447   CCACCGATCAGAACA             CGCCGGCC GAA GGCCGCCG             TCGATACACCACGTC  68 418
     Mb0304c NONE
     Mb0303c  359433 ..  359457 -  -3.4  -4.07246   GGACTGGAAACCAAA          GCCCGACACC GATGT GGTGGTGAGC          AACGCTGCGTTGCAT  59 515
     Mb0301c  357357 ..  357399 - -11.9  -3.06696   TCCCCTTGCAAGAGA CCGCGCAGGTCG-CGGCGCG CCGG CTCGCCGACCATCTGCGCGA AATCGGTTGGGAGGC  65 490
    PE_PGRS4  337501 ..  337514 -  -8.1  -2.70932   GTGTGTCTTGAAGGA               CAGCC CGCA GGCTG                ATGCTGGGGGATCTG  54 91
    PE_PGRS3 NONE
   PE_PGRS3a  331756 ..  331805 -    -5  -2.79302   ATGATGCTCAGGATA GC-GCATCTACGGCATCATCTGC GGTGA GCAACTGATGCCCTCAACGCCGC GTGTGGTCGCAGGTC  44 47
     Mb0283c  330508 ..  330561 -    -5  -2.57564   GCATGCCTCTATAAG GGCGGCGTCGACGTCTACCGCACC TTCGTC GGCGAGATGGACGACGAAGAGGCC GACCATCATTACCGC  42 497
     Mb0281c  328851 ..  328863 -  -7.7  -3.26471   GGACTTCTACAGCAA                CATCC TGG GGATG                CCGCTGATCAAGGCG  58 420
     Mb0279c NONE
     Mb0278c  326887 ..  326902 -  -3.2  -3.53444   GGATGGCCGGCGAAA              TGGGTG AGAA CACTCA               GCGCCACCGCTTGGC  49 23
       fadE6  324106 ..  324121 -  -6.1   -3.4072   GATCCTCGACGAGAA              CGGCA ATGAGG TGCCG               CAGGGTGCCGTTGGC  55 495
     Mb0275c NONE
     Mb0274c  320793 ..  320804 -  -7.2  -3.60098   ATCTTCCAGGTCAAA                GGCG AAGT CGCC                 GGCGGGGATCCGGAA  58 310
        oplA NONE
     Mb0271c NONE
     Mb0270c NONE
     Mb0269c NONE
         aac  312642 ..  312657 -  -2.4  -2.82834   GAGCGGATTACCAGA              CGTCGC CCGC GCGCCA               ATCGCACATCAGCTC  40 2
       narK3 NONE
     Mb0266c NONE
     Mb0265c NONE
     Mb0264c  308525 ..  308545 -  -4.5  -2.73542   CCGAACGTGCAACCA            CGGCGGCAG CGC CCGGCGACG            TGTCCCCGCCACCAG  42 99
        PPE2 NONE
       cobQ1 NONE
        cobU  303754 ..  303765 -  -5.8  -3.21099   GGGTCCGATCATGAA                GTCC GGGA GGAC                 AAAGGAGGGACTGTG  51 410
         hsp NONE
     Mb0256c  300030 ..  300054 -  -6.4  -3.64466   AGGGTACACAGAGAA         CG-GCCCCC TTTTTCTG GGGGGCTCG          GTTGTTCAGTACCTG  59 31
     Mb0255c  299135 ..  299154 -  -3.6   -2.5882   CTCAACCATAAAACC            TCGC-TCAG CTT CTGAAACGA            TCCTTCAGCCAATAA  39 30
     Mb0254c NONE
     Mb0253c NONE
       fadE5  291740 ..  291753 -  -3.7  -5.01732   AAGGCGGCGAAAAAA               GGCGG CGGA CCGCT                GCGCGGGCTGATTTC  81 395
        fabG NONE
     Mb0247c  287633 ..  287653 -  -4.7  -4.15044   GTGCGTCCGAAGAAA           CG-TGGCG CGAGCT CGCCAACG            AGGCGTGAGTAGCCC  65 508
     Mb0242c  285168 ..  285226 -   -11   -2.6914   CATTTGCGAGACAAC GGC-GCCACCTGCGACCCGGAGGCCGC CTCAGCCT GCGGCGCCCGGGTCGC-GG-GGCTAGC TACGGTTACCGTACT  63 21
     Mb0241c  280930 ..  280940 -  -5.4  -4.07568   TTCGGGCGCTGAAAA                 CCAT CCC ATGG                 CCGTTACTCCTTGGA  63 58
     Mb0240c NONE
       gabD1  277868 ..  277909 - -24.1  -2.78384   GGCCTGGCGAGCAGA CGCAAAATCGCCCAATTTCG TGC CGAA-TTGGGCGATTTTGCG TCTGCTCGCCAGGGG 100 45
         php NONE
     Mb0234c  272235 ..  272252 - -11.3  -2.57564   GCACGGCGGCACAAT             TCGCGGT GAAG ACCGCGA              TGGGCTCGCTGGTAG  59 403
     Mb0232c  269861 ..  269893 -  -8.4  -2.78495   GCAGCACCAAGACCA     GCG-CGTACCCCGGT CGGA ACCAGCGCACGTCGC      CTGATTAGCGCCGCT  54 30
     Mb0231c  268074 ..  268085 -  -7.2  -3.53012   TCTCCTGGCGGCAAA                GCGC CGAA GCGC                 TGCGCAGCGTGTTGG  58 98
     Mb0229c NONE
     Mb0228c  264813 ..  264830 -  -7.7  -3.14132   CCCCGCTCCTACCAA             GCGG-CAG TTG CTGTCCGC             GGCGTTCATCGACCA  56 126
        lipW  259728 ..  259744 -  -2.2  -3.53012   TGCGGTTTTCCGAAA              GCGG GTTCCCGGG CCGC              ACTTCGATGCCGGTA  48 429
       fadE3  257834 ..  257846 -  -7.7  -3.64103   CACCGACACCGGAAA                GCTCT ACA AGAGC                GGGCTGGTCGAAAAA  63 94
     Mb0219c NONE
        nadR  253816 ..  253843 - -15.6  -3.40299   CGAGCAGACGCATAA        GCCCCCG-CACGC ACG GCGTGTCGAGGGC        TTTAGTGTCTGCTCG  85 47
        trmB NONE
     Mb0213c  247514 ..  247528 -  -2.8  -3.07043   CCCACCAGGCGAACA               CGTAAG CTC CTTACT               GGATCGGCAGCGACC  43 77
       mmpL3 NONE
     Mb0210c  241719 ..  241740 -  -9.3  -3.13867   TCATCCATGAAGACA           GGCACCGCG ACGA CGCGGCGCA            GGCTGTTGGCAGTAC  59 457
      mmpL11 NONE
     Mb0207c  238008 ..  238023 -    -6  -3.09834   CAGCCGACCAGTCAA              GCGGCG CGAG CGCTGC               GGGTGACCTTGACCA  51 90
     Mb0204c  234650 ..  234691 - -30.5  -2.78596   CATCCGCCGAGCAGA CGCAGAATCGCCCATTTGG TAGC CCAAATGGGCGATTCTGCG  TCTGCTCGCGGGGTC 100 46
     Mb0199c  224485 ..  224512 -  -2.6  -4.07568   CGGCGTCGTGCAAAA        GACCTTCCCCAT GTCG ATGGGCATGGTG         TCCGGCGGCCACCAG  58 430
        ilvD NONE
        sigG  213230 ..  213242 -  -4.8  -3.14468   CGCCATCACAGCGAA                TCGG GCAGG CCGA                ATTTCGGGAACAAGG  48 3
     Mb0187c NONE
     Mb0186c NONE
        lprO  209792 ..  209803 -  -5.8  -3.14132   CCGGCTGTTCATGAA                GCGT TATG ACGC                 GCGGTGGCTGGTGAC  51 117
     Mb0170c  193878 ..  193890 -  -4.8  -3.14931   GCCAGTTTTGAGCAA                GACC GTCGA GGTC                ACCGCCGACGCCGCA  47 450
       adhE1  191969 ..  191984 -  -3.3  -3.64703   GGCGTTGTACGCAAA              GATGA TGGGCC TCATC               GCCGAATGCGGCGGT  53 215
         PE4  189132 ..  189142 -  -2.4  -3.05844   CGCGTCAGGTGAAGA                 CCGG TGG CGGG                 ATCAGGTGCAGGATG  41 4
         PE3  187615 ..  187627 -  -7.7  -3.91798   GAACTCGGAAGGAAA                CGTGA ACC TCACG                CGATCGGTGGAATCA  68 21
       fadE2 NONE
        ptbB NONE
         PE2 NONE
         PE1  177640 ..  177664 -  -4.2  -4.21194   CGGCATCATCGAAAA         CCGGCTCTTCA TGAT CGAGG-GCCGG          CAGCGGCTCGAGCAG  63 94
     Mb0155c  176497 ..  176508 -  -2.2  -2.78463   AGGTGCGTGACCACA                CCTA CGGT CAGG                 GGGTGGACATCGTCG  38 372
     Mb0148c  168763 ..  168788 -  -7.4  -2.52464   GCTTGCTCGAAGCCA         GCGGCTTGGC GCGTGA GCCGCGCCGC          GGGCCCCGGCTGCCG  49 131
     Mb0146c  167048 ..  167058 -  -2.4  -4.13767   CTCGTGATCCGAAAA                 GGCC TAG GGAC                 GCTGCCGGGAATGTT  59 428
        msrA  164796 ..  164823 - -10.5  -2.62616   TCACCCTCGAGACCA        CCACGGCCGCG GGCGAG CGCAGCCACGG         TCGAGGAGTTGCATT  57 104
     Mb0140c  162623 ..  162643 -  -3.8  -3.70149   TTCAGACCAGGGAAA            TGCTGCGC TGGCT GCGCGGCG            AGTACAACGACGCTC  56 216
        fgd2 NONE
       fadE1  158471 ..  158489 -  -2.3  -3.53012   CGTGTGTGGCCGAAA             GCATCGT GCGCT ACGTCGC             CTGAGGCAACTCGCG  47 42
        fbpC  156720 ..  156753 - -19.7  -2.87931   CGGATGTTCCACACA     TCGGCAGCAGCGC TGGCCGTT GCGCTGCTGCCGA      TGCTGGCTTGCTGGC  93 41
     Mb0126c NONE
      fusA2a NONE
      fusA2b  145263 ..  145284 -  -5.1  -3.41602   GTGACCCGACGATAA           CCGCC-GCGA ATT TCACCGACGG           TTGGTTGCGTACCGG  53 408
        oxcA  142114 ..  142136 -  -4.9  -3.30124   CCCGAGCGCTCATAA          CATGCGCGCAG GCG CTG-GCGC-TG          AACGAATTCTTTGAC  49 57
     Mb0120c  139995 ..  140013 -  -8.2  -3.84406   CCTGCAGGAGAAGAA             CATGACCA CGA TGATCATG             ACTTTTGTTGTTCCA  71 319
     Mb0112c  130872 ..  130884 -  -6.2  -2.70932   GGGGTCCGTGAATCA                GCCG GCAAG CGGC                CAAGCGTTGCATTGT  46 73
        ctpI  125647 ..  125667 -  -3.1  -2.87211   AGCCCGTGGTACAGA            CGCCGACAC TAC GGCTCAGCG            CGCGCTGGATGCTAC  42 59
       rpmB1  123992 ..  124002 -  -2.4  -2.51471   GACAATTGGACGAAT                 CTCG TTG CGCG                 CCATCAGTTGTGCTC  37 39
        ctpB  119699 ..  119712 -  -8.1  -3.36492   GCTGGAAGCCTACAA               CGCGA TGCT TCGCG                AGTTGTCGCGAATGC  60 264
     Mb0098c NONE
     Mb0097c NONE
     Mb0096c  102471 ..  102487 -  -5.1  -3.17075   CCTGCCGGAAGGCAA              GGTCGAT GTC ATCGAGC              AGCTACGCGACCGCG  49 388
     Mb0081c   86778 ..   86802 -  -3.4  -3.13403   GGTCGTGGAGCAAGA          CGTGATGGCC CGGAT GGCCACCTTG          GTCGCCGCCTCGGGG  44 466
     Mb0079c   85660 ..   85684 -  -5.6  -3.53091   ACTTCTTGGCCCAAA         CGG-GCACCCG GCTA CGTGCGCACCG          CGACCGTCGACAACT  55 12
     Mb0078c   84815 ..   84837 -  -5.5  -3.14602   GGGACCGGATCAACA           TGTTGCACC GCATG GGCGCATCA           ACGGTCGGTATCCGC  49 406
       glyA2 NONE
        sdaA   76126 ..   76137 -  -7.2  -3.34398   GGCTTCGGTGAAATA                CGGG GCTA CCCG                 AAGGTGGTGGCCTCC  54 152
     Mb0068c   74579 ..   74596 -    -4  -2.72991   TCAGATGCTGAATCA             CTCCGC GTTGTA GCGGCG              GTTACCAGTATCGCG  42 85
        icd2   72126 ..   72142 -  -2.2   -3.4285   GCAGCTAAGGCACAA              CGTCAC GTTCT ACGACG              CCCTTTACGTCGCAC  46 184
     Mb0049c   51807 ..   51821 -  -2.1  -2.80074   TTTGCGACAACATCA              CCGCGT CAAG ACG-GG               TAGCTGACGTGCTTG  39 16
     Mb0048c NONE
        ino1 NONE
     Mb0046c NONE
     Mb0045c   48204 ..   48229 -  -2.4  -2.89683   ACGCGATCTGACAGA         CGTCAACCGG AGTTCA CCGGCCATCG          CGCCACCTGCAAAGC  40 13
     Mb0044c   47302 ..   47336 -  -8.4  -3.12505   ACGGGACAGTCAATA     TTGGAGACGCCGGCAG CCG CTGCTGGCTTCACCAT     CGGATCGGCGTAATT  58 39
     Mb0043c   46107 ..   46118 -  -4.4   -3.7282   CCACCTCACCAAGAA                GCAT CGTG ATGC                 GGTGCCTCGGGCCGC  55 472
       mtc28 NONE
     Mb0040c   41472 ..   41497 -  -6.1  -3.64822   ATCGGCCCAGCGAAA         CCGCGGTCTACA ACG TGTTG-CCGCAG         TGGGCCAAACTCGCG  59 516
     Mb0038c NONE
     Mb0037c   38809 ..   38821 -  -9.1  -3.66356   AGCGGCAAGCTCAAA                CGACG CGC CGTCG                CGCAGGCTTATCGAG  68 244
       whiB5 NONE
     Mb0021c   25750 ..   25798 - -10.3  -2.71924   CATCGTCGTCGAAAC GGCC-GCCATGGGCGTG-GTTGG AACGG CTAGCGCACGCCCACGGCCAGCC CAGGGCAACCCCGGT  60 121
      TB39.8 NONE
     Mb0019c NONE
         ppp NONE
        rodA NONE
        pbpA NONE
        pknA NONE
        pknB   15142 ..   15155 -  -5.2  -2.94099   GTGCGGCAGCACACA               CCCC TTTGCT GGGG                GTCTGCCTTGGGCAC  46 459
     Mb0011c   13655 ..   13671 -  -5.1  -3.16647   TTGAGTGACCAAAAG              GTTGCTG GCA CAGTAAC              GACCCGACCAGAATA  48 67
     Mb0010c   13222 ..   13238 -  -8.7  -4.38712   CCCAGCGGGACAAAA              TCAGCAG CCC CCGCTGA              CCGTTTCGATCTCGA  79 9
     Mb0008c   11471 ..   11511 -  -9.6  -3.08996   CAGTCTGAGGGAACA GCTGCGCC-GCGGTCACCG CCTG CGACCACCACCGGCGCCGC  ACATGGCTGCCGCGC  60 388
