# Supplementary material for: Rapid, accurate, computational discovery of Rho-independent transcription terminators illuminates their relationship to DNA uptake
Source: Genome Biol. 2007 Feb 21;8(2):R22. doi: 10.1186/gb-2007-8-2-r22 (PMC1852404; doi:10.1186/gb-2007-8-2-r22)
Supplement: Additional data file 4 — Best terminators found downstream of each of the genes of the 343 organisms studied. [file gb-2007-8-2-r22-S4.zip › Mycobacterium_leprae.bag]

        dnaA    1725 ..    1737 +  -6.3  -4.30987   TCGATCCACAACGGC                GAATC GCA GATTC                TTTATTATCAACACT  69 184
        dnaN NONE
        recF NONE
      ML0004 NONE
        gyrB    7254 ..    7265 +  -2.2  -3.06312   AAGGATGTTCGTTTC                CTGG ATGT CTAG                 TTAAATAAAACATTT  42 14
        gyrA   11046 ..   11059 +  -5.9  -2.54193   TAATGCCGAAGAAAG               CGCCG ACGG CGGTG                TCGGTTAAAGTGATG  48 4
      ML0007   12510 ..   12526 +  -8.7  -4.09685   GACAGTGGTCTGCAA              CTTCGGA ATT TCCGAGG              TTTTGAGGGGTCAGG  75 429
      ML0009   14426 ..   14444 +  -3.8  -4.04579   TATCACCTAAAAATG             CTCTTCTA GTG TGGATGAG             TTTCATGTTTGTAAA  60 485
        ppiA   17001 ..   17012 +  -5.8   -3.2964   TTCAGCCCCTCACCA                CTGC CGAT GCAG                 TTATCCACAAACTTT  54 485
        pabA   19050 ..   19061 +  -3.6  -4.34402   CGGTTTACTCCGGCA                CCTG CTGG CGGG                 TTTTGATATGCCACC  65 52
      ML0024   30518 ..   30529 +  -5.8  -3.17219   AGCTTCGTCCCCCGA                TCCG CTCT CGGA                 TTCGTCCAGGTTGTC  50 517
      ML0028   33900 ..   33911 +  -4.4  -3.78329   CGAAAGACGGGGTGC                CCAA ACTC TTGG                 TTTGAATTACTGAAC  57 220
        leuS   39634 ..   39651 +    -4  -4.36262   GAGGGTAGTTGTTAG             CGCCGC GGGGTA GGGGCG              TTTTAGTGTGCATGT  66 420
      ML0041 NONE
      ML0042   53872 ..   53904 +  -3.9  -3.05384   GTGTCGGACCATTCC      GCCGGGGCCCGAG GATACGG CACCGGTCACGGC      TTCAATGGAGCCACA  46 501
      ML0044   55168 ..   55181 +  -6.7  -3.84808   GGCGCGGTGTCTGTG               TGGTC AGCC GACCA                TTCTTGTCGCTTAGC  63 154
        gltB   82277 ..   82298 +  -5.7  -2.84617   CAAGGTGATAATGGA           GCCGGCACA TGGC TGATCCGGC            TGGCTTTTTGAAATA  49 10
        gltD   84231 ..   84251 + -10.5  -3.24021   AAGGTGAGTCGACAG            CGTGATCTA GTG TGGATCACG            TTCAATGTTTACAAA  70 505
      ML0065   88267 ..   88284 +    -7  -3.28712   GACGACAATGCCGTC             GTCGTC ACTGTA GACGAC              TTCTCCCGGAACGAA  56 127
      ML0073 NONE
        glpQ   96163 ..   96204 +  -2.7  -4.82667   GTCGGCCTCGTCGCG CGCCATGGCAGCGAGCCGG ATCA CCTACTCGGTGACAGCGCG  TTTTTGCTCTAGTGC  70 241
        pheA NONE
      ML0079  100184 ..  100202 +  -8.8  -2.97188   GGGAACCTCTCAGGG             CTGACGCG GTC CGCCTCAG             TGTATGCTGGTCTGG  61 124
        serS  103712 ..  103728 +  -4.4  -3.15699   ATCCGACGTGCGCTG             CGGCCGA TTAC TCG-CCG              TGTTCCTGCCTGGGT  47 362
      ML0087  110309 ..  110319 +  -4.6   -4.0641   ATCACCCCTAACTGG                 CTGC GGG GCGG                 TTTGTCTCAGTGACC  61 512
      ML0089  111546 ..  111557 +  -3.6  -2.90496   GTTCAAGGGATCCTA                CCGG CCTG CTGG                 TGATTTGCAGGAAAG  44 397
         glf NONE
      ML0093 NONE
      ML0094 NONE
      ML0095 NONE
      ML0096  121055 ..  121076 +  -7.3  -3.41053   TTGACTACACGGGCA           CTGCA-GCGT TTA GCGCATGCAG           TTCTACCTGATTTAA  61 312
        fbpA  122156 ..  122197 + -23.1  -3.58269   GGTGCTTAGCCTATA CCGCTAACGGCGGCGACCT GTGG AGGTCGCCGCCGTTAGCTA  TTTCCGGGTAGCTTC 100 32
        fbpC  123282 ..  123313 +  -7.2  -2.87132   TGGGGCGTGCTCGGA      TGGTTAGCGGTGAGC ATC GC-CACCGCACACCG      TATGTGCACCGGAAC  54 92
      ML0099  124384 ..  124398 +   -10   -2.8547   AAACATGGATGAGAT               GGCCTA GAA TAGGCC               TCTAGTGTGCACGAT  63 29
      fadD32 NONE
       pks13 NONE
       accD4  133433 ..  133457 +  -3.4   -3.6608   TATAGGGCGATTTTT          GCTGGAGGGC ACAAG GCCTGTCGGC          TTTCAATAAAGTGCT  50 36
      ML0117  159413 ..  159448 + -11.8   -4.4261   CGTCGGCGATCATCG    GCCAGATCGAGGCCGT GACT GCGGCCACGATTTCGC     TTTTACTGTTCGGGC  93 186
      ML0125  169151 ..  169162 +  -5.8  -3.49475   CGATGTGGTCGACCG                CACG GGTA CGTG                 TTCTGTACGGGTGGC  56 262
      ML0126  170429 ..  170440 +  -4.4  -3.42996   CCGAATAACTGGCTC                TCTC ACCC GAGA                 TTATCGTCCGTGCTG  52 48
      ML0127  171438 ..  171450 +  -3.4   -4.4715   ATTACCGCCCGGGCG                TTCG ACCAA CGAA                TTTTGTAGCTTCAAG  64 112
      ML0128  173005 ..  173016 +  -7.2  -3.65046   CGCTACCTCACTTGC                GCGC GCGA GCGC                 TTCTTAACCTGAGGC  63 107
      ML0131  176862 ..  176917 +  -9.1  -3.76492   TGAGCTTGGTCACTT TCCGTTGCGCGAATGGGAACGACGGGC AAAG GCGCATTGTTCTC-TGC-CGCAACGGA TTTGCTACGATTCGC  71 298
      fadD29  179216 ..  179229 +  -8.1  -3.39668   GCTACGGCATGAATG               CCCAC GTAT GTGGG                TTGTCCACTTTACCC  64 29
      ML0133  179954 ..  179967 +  -3.9  -3.33696   TGTGTGTAGTGTCAC               CAAAT AGAT ATTTG                TTCGTTCGACAAGCC  48 91
      fadD22 NONE
      ML0135 NONE
        lppX  189275 ..  189285 +  -2.4  -4.08216   GGGCCACCGCTTAAT                 CGGC TCG GCAG                 TTTTGACCAGGCTGG  56 48
         mas  201056 ..  201076 +  -6.2  -3.84451   CTCGGTCCGCCACCC           CGC-TCAAC GACA GTTGATGCG            TTTGGCTTTAGCAGA  61 510
      ML0142  204674 ..  204685 +  -2.2  -3.76224   TTGCGAAGGTACCTG                TGCT GAAC AGCG                 TTTCATCGCTCACGA  51 88
      ML0152  214237 ..  214256 +  -7.8  -2.64803   GTGTAGCCTGGCCAG            CCGCCATA GGCG TACGGCGG             TAGATTTGAAAGTAC  53 73
        uvrD  216909 ..  216939 +  -9.7  -2.82742   CCGCACCGTCGGCGG      TCG-CCGTACAGCC GCTT GGCTGTCCGGTCGG       TGCTTCTCCGGACCT  63 326
        sucC NONE
        sucD  220582 ..  220605 +    -3  -4.63527   TGGCGCAGACCTCTT          CCG-CCGCTAC ACT GCAGCGGTCAG          TTTTTCGAATAGTCC  67 46
      ML0158  222590 ..  222609 +  -4.2    -3.767   TCATCATCGGGGTCA            GCG-CCGGT TTA AACGGACGC            TTTCGTGCCTAGCTG  57 14
      ML0159 NONE
        purN NONE
        purH  226526 ..  226538 +  -5.5  -3.68073   TGCTCAATACTAAAC                TCCTG GTT CAGGG                TTCTTCGATGCAGTC  56 352
      ML0169  235710 ..  235725 +  -3.2  -4.17556   ATGCGGGTAATGAGC              TGGCCA AGCA TGGCGA               TTTGTTGCCGGTGTC  58 201
        rpmF  240442 ..  240455 +  -8.1  -3.06133   GCCGTGTAACGGGGT               CGACG CACG CGTCG                TTGACTGGAAAATTG  60 57
      ML0174  241214 ..  241225 +  -2.2  -3.64703   AAGGGAGACGCCGCC                CTGA TGGT TCGG                 TTTGCCTGGCGCCGG  48 22
      ML0175 NONE
      ML0176 NONE
        moaB  245268 ..  245280 +  -4.8  -3.35912   GGAGGTCCTTTCTGG                GCTG GACAA CAGC                TTGCTGTGTGTCATG  49 523
        galU  248044 ..  248066 +  -6.2  -3.29511   CCCAGTAGCCGGCCA           TGGCGGGC CCGGCTT GCCCGACA           TTGTGCCCGGGTAGG  54 55
        moeA NONE
        rimJ  250136 ..  250149 +  -3.9  -3.99374   CTTGTCAGCTGTAAA               TTACA GGTG TGTAA                TTGTTGTTGGTACCA  58 110
      ML0185  251732 ..  251744 +  -4.1  -4.15222   AAGTACCCGTCGAAT                CTCTT GAT AAGGG                TTTCTTGCCGGCCAT  60 508
      ML0187  253891 ..  253915 +  -4.1  -3.62096   GGCCAACATCTGCGA          GATAGGCCGCG ATC TGCAGCCTGGC          TTTGAGGTGATCCAC  52 197
      ML0188  254456 ..  254471 +    -6  -3.37245   GAAGATGGCATTTTC              GGTCGC ATCA GCGTCC               TTGCTCTTCGGCTGC  54 190
      ML0193  259753 ..  259768 +  -4.6  -3.05844   CGAATAGTTATACCG              TGCACG GGGA CGTGCC               TGTTCAGGTGCGGCC  47 287
        cspA  265117 ..  265164 + -12.1  -3.53164   CCCGGCAGATTCTGG CGAA-ACCCCTGTGTC-CTCCCGC TTA GCGGGTGCGGC-CGGGGGTCTTCG TTATCTAGCTGCTGT  78 41
      ML0199  265808 ..  265830 + -10.6  -4.49958   TAGCGTTGTGGCCGC           GGGTTTAGCG TAC CGTTAAGCCC           TTTGTTTGGTGCAGT  88 18
        topA  269357 ..  269372 +  -3.2  -4.52589   CGTTGAGGAGATGAA              CCACTT TGGT GGGTGG               TTTTGTCTCGGCCAG  68 506
      ML0202  271803 ..  271816 +  -3.1  -3.20583   TGGTCGCGACTATCG               GC-CAG GAG CTGCGC               TATTAACTTCTCTTG  43 6
       rmlB2  276239 ..  276254 +  -4.6  -3.05844   CGAATAGTTATACCG              TGCACG GGGA CGTGCC               TGTTCAGGTGCGGCC  47 256
      ML0207 NONE
      ML0208  280593 ..  280616 +  -8.8  -3.61517   CCTTGCACCATTTCT          GCCGCTGGTA TCGG TGTCGGCGGC           TTGTTGACCGGCCCT  68 493
      ML0211  284005 ..  284015 +  -6.8  -3.41013   TGCGAGTTGAGCCCT                 CCGA TTT TCGG                 TTGTGGATGTGCTTG  58 488
        mesJ  285562 ..  285584 +  -3.3  -3.23708   TTTAGCGGCCCTTAG          CGG-GTCCTG ATGC CGGGTCGCCG           TGGTTTTTCGCAGGG  46 36
         hpt  286330 ..  286347 +  -6.2  -2.78384   GCCCTCGAGCGTCTT             GCTGGC ACGGTA GCCGGC              TATGGTGGCGGCAAG  49 130
      ML0217  289156 ..  289167 +  -5.8  -3.10522   ATCTGTTGTTTCAGG                GCTC ACCG GAGC                 TGTGTTGGGTGGCGT  52 258
        ftsH NONE
        folE NONE
        folP NONE
        folB  297923 ..  297936 +  -2.3  -2.80935   TCGCGGTTCGATGAT               TCCTG CGAG CGGGG                TGTGATGACTCGCGT  39 7
        folK NONE
      ML0227  299128 ..  299144 +  -2.2  -3.48276   GACCTCACCCGGGTA              CAGTCA GGCCA TGACCG              TTCTGTCCCGCGGCG  46 161
      ML0228  300532 ..  300545 +  -4.5   -3.1634   AACATGTGAGGCCGT               CTGCG ATGG TGCAG                TTCGATGGTTTGCGC  47 121
      ML0229 NONE
        panC NONE
        panD NONE
      ML0232 NONE
        lysS NONE
        lsr2  305720 ..  305757 + -25.1   -3.5525   AAAATAAAAAGTTCT   GTACTGACGCCCGGGCTC TAG GA-CCCGGGCGTCAGTAC   TTTAAAAAAATATGT 100 39
        clpC  308703 ..  308730 + -12.1  -3.30124   CCGCTGTACATTCGA        C-CTGCTGCCCA AACGA TGGGCAGCAGCG        TTATGAGCCGTAAGG  77 179
      ML0239  314870 ..  314882 +  -4.9  -3.39842   GGTTCTGTTGAAGCT                CAAAA TAT TTTTG                TAATTTTTTGAGTCA  52 197
      ML0240 NONE
        ksgA  316985 ..  317006 +  -3.7  -3.08438   GGGCGGGTTGGTTGC           CTGCAGC-GA TAT TCTGCTGTGG           TGTTCGCGTCTGATG  46 42
      ML0242 NONE
      ML0243  320205 ..  320219 +  -5.6  -3.53811   CCCGTTGTGGCCACC               CTCGCC GCC GCCGAG               TTTGAGCCGGATACG  55 376
         mfd  331799 ..  331839 +  -6.1  -3.84406   TGCCCTGGTCACTGC CGGCGGCGCGTCCTGCGC ATTCCG GTG-ATGATGTGCCGCTG  TTGTTGTCGTCCGAC  61 83
         eno NONE
      ML0256 NONE
      ML0257 NONE
      ML0258  337591 ..  337607 +  -2.1   -4.1721   GAGAAGCGGTCAATC              GAGCGGA CAG TCCACGC              TTTTGCGGTGTCCAT  56 358
      ML0265  346388 ..  346400 + -10.5  -3.21872   CCGAAGACCTGTTCA                GCGGC TCC GCCGC                TTGGATATGTTTACG  70 493
      ML0270 NONE
      ML0281  364247 ..  364264 +  -4.7  -3.71627   GGGTGAGCGTGCGAC             CACTGGC ACAT GCCGGAG              TGTTTATCTTCGTGA  57 151
      ML0283  366175 ..  366187 +  -3.3  -3.90922   ATGGGCGGCGGCAAC                GGTTC CGG GATCC                TTGTTTGCGCGCAGT  56 478
      ML0285  367340 ..  367350 +  -3.2  -2.74286   GCCTCAAGCACCCGC                 TCGG TCA TCGA                 TGCTTCGGCCTTCTT  41 102
      ML0287  369349 ..  369361 +  -3.3  -3.10164   GTTCGGGTACGCCGG                GGACG GGA CGTGC                TTCGGTGATCGATGA  43 257
        thiC NONE
        thiD NONE
        thiE  383648 ..  383662 +  -5.6  -2.62396   CGAGGCAGACTCTGC               CGGCGG TGG TCGTCG               TGATCTAGCGGGGTG  46 131
        glnH  386607 ..  386617 +  -2.4  -2.95884   CGGCGCCAGCTCCGC                 CCAC ACC GAGG                 TATGTGGATTGATGG  41 3
        pknG  389231 ..  389241 +  -2.4  -3.89822   TCGAGATCCATGAGG                 AGGC CGA GCCG                 TTTCTGAGGTGGCTG  54 324
      ML0308  395161 ..  395175 +  -8.5  -3.54424   CGGGGTGATCGGTTA               GGCCC GGAGG GGGCC               TTTGCGAACGTCCGC  66 25
      ML0316  405460 ..  405482 +  -9.8  -2.61216   CAGCGTAAGTAATGG           GGGTTGTCGG CAC CCGGTGACCC           TAGCTTCATTCCTAA  62 176
       groEL  407250 ..  407282 + -13.4  -4.57882   GTTGACAAAGAAAAA      GAGCCCGGCCCC CCAAAAAAA GGGACCGGGCTC      TTTCTTGTTCTTGCG  95 132
      ML0320 NONE
        ispD NONE
        ispF  412114 ..  412139 +  -2.6  -3.57144   AACCAACAGGTAAGC        TGGCC-C-GTCG TGAT CGATAGCGGCCA         TTTGCGGCTCCACGA  48 71
        cysS  413608 ..  413622 +  -5.6  -2.52464   CACCGTTGGCTCGGG               CGGCCA GCG TCGCCG               TGCGTTGGAGGGGCG  46 89
      ML0324  414443 ..  414458 +  -2.4  -3.55801   GTGCTTGCCGAAATC              GCCCGT CAGC GCAGGC               TTTAAAGCCGTTGCT  48 5
      ML0325  415213 ..  415271 + -37.8  -2.62263   CACCAGGGTGAGTTT GGTCGGAAAGTCTTTGCGGTCAGGCGGG AAT CCCGCCTGACCGCAAAGACTTTCCGAGA TCCTCTAAACCAGCT 100 110
      ML0348  439603 ..  439638 + -13.2  -3.17194   CCGCGGCGCTCTTGT    TTCCTGCCCAGTCGGC ACGG GCAGACCGGGCCGGAA     TTCGATTCCGGCGAT  75 314
        ilvX  449225 ..  449239 +  -5.6  -4.48987   GCAATGTTCGCTAGA               TCGGTG CGG CGCCGG               TTTTCATTGTCGAAA  70 289
      ML0363  456748 ..  456789 + -13.8  -3.10098   CCACGCCCAACAGAT CTGTTGGGGTCCCGACAAC GGAGA GTCGTCGGGACCACA-CAG TCATTTTGACCTGCT  78 41
        rplM NONE
        rpsI  457883 ..  457895 +  -6.3  -3.32022   CAGTACAGCAAGCGC                TGATC GGC GATCA                TTGGTGTGTCGACGG  54 23
        mrsA  459570 ..  459593 +  -4.5  -3.89524   TCGCAGTGGTCGTGT          GCGGTCGTCG CAGAT CGGCG-TCGC          TTTGTGGGCTGGCGT  59 212
        glmS  464932 ..  464950 +  -5.9  -3.48593   GCCAACCGACCACAT             CCACTGG ATGCA CCAGCGG             TTCTCTGAAGGGGTC  56 101
      ML0373  466777 ..  466788 +  -7.2  -4.16016   TCGATGGATCCTGAG                GCGG CGTA CCGC                 TTTATTCACGACTAG  71 179
         alr NONE
      ML0376 NONE
      ML0377 NONE
      ML0378 NONE
         gcp  472933 ..  472952 +  -4.2  -2.90212   AAGCAGCGGGCCGGC            CTTGAGTG CTAG CACTCGCG             TGTATAGAGTGCTAG  46 63
       groES  473485 ..  473543 + -21.8  -3.53444   ATCCAAGTAACGAAC CGTGTTCCGCCCCGGCGATC-CCCGTG CTTAAC CACGGGTGATTTCCGGGGCGGCATGCG TTTAAAGGAGCCTGA 100 31
       groEL  475189 ..  475223 + -27.4  -3.29739   AGCCAGTGCGTACCC     CTAGAAAGACCCCCGG ATA CCGGGGGTCTTTCTAG     TTGATATGCGTTCGG 100 43
      ML0383  477594 ..  477606 +  -6.2  -4.29432   CCCAGCTACCGGGAC                CGGG GGATG CCCG                TTTTCCTGGCCTTTC  69 334
       guaB2 NONE
       guaB3  483374 ..  483388 +  -4.2  -3.05384   GAAGGTCGGTCTGAT               CGTCAG CAT CTGAGG               TTCGGTCGCCAAACG  47 13
        choD  485509 ..  485537 +   -11  -2.54098   AGTAACATGGGCTCA       CCGGTC-TTCGGG TGCA CCCGCACGACCGG        ATGTTCGTTCCGGAA  67 374
        guaA  493065 ..  493077 +  -4.1  -3.73068   CGACGTTACGGCCTG                GGTCT TGG AGATC                TTCTTGGATTGCACC  54 458
      ML0405 NONE
      ML0406  504788 ..  504839 + -27.7   -4.2828   TGGCTGACCAAGTTC GTTG-CATGGGAAGTAGACGTCGG ATTAA CCGACGTCTACTTCCCATGTCGAC TTTTCCTGCGTGGCA 100 34
      ML0407  505879 ..  505891 +  -4.7  -2.80935   GAACCCGACGCAGCG                TGCCG GGA CGGCC                TATGATCAGTGCAGT  44 461
      ML0410  508653 ..  508669 +  -4.3  -2.83249   AGTGTTGGAGTGTTA              AGCCTCA CTG TGGGGCA              TCGTATTGTGTGAAG  44 49
      ML0411  510181 ..  510225 + -22.3  -3.57971   AGTCACATTTGCTAT GTTATGAGCACGAAGCCCACA TCT TGTGGGCTTCGTGCTCCAAGC TTTGAGCATGCATCT 100 225
      ML0418  518335 ..  518349 +  -2.7  -3.93695   GTCAGTGTTACCAGT               GCTGG TTCCT CCTGC               TTTGTCGCTGCTAGA  56 84
      ML0425  524831 ..  524841 +  -2.4  -4.10164   TCGATGCGAGCTTTC                 CAGC GCA GCCG                 TTTATCTGGTCCTAA  56 213
        lppS  526141 ..  526155 +  -7.8  -2.67705   GGGAACGCCAACATT               TGACGC TGC GCGTCG               TGATCTGACTTGTGG  53 23
      ML0430  530946 ..  530965 +  -4.2  -3.59979   GCAGATCGTCAGGCC            TACCCCGG TGTG CTGGCGTA             TTTGAACTCCGGCCA  54 87
      ML0447  547954 ..  547969 +  -4.6  -2.73771   AAACCGTCGGTCTGC              ACGGCT ACAC AGCCGG               TAATGTCTGTCATAG  44 191
      ML0448  548677 ..  548715 +  -2.1  -4.87803   AATATCACTAACAAG   GCCGGGGTGGTCCCCGG AGGTG TCGCGGTCCGCTGCTGC   TTTTATTTGCCAATG  72 438
      ML0464  562495 ..  562509 +   -10   -2.7094   CCTTAGTCTATGAAC               CGCACT GGA AGTGCG               CTTGTGTCGCTACGG  62 425
      ML0466  564557 ..  564596 +  -2.8  -2.79915   AAGAGCCTGCGGCGC  GCATCC-CGGTCGGGCATT CTT GATGTATGGACGTGGATGC  TCTGCTGCAGTCAAT  41 45
        dedA  565272 ..  565288 +  -6.5  -2.74461   CTGCCGTGAGGGGAG              CTAGCTC GCC GGGCTGG              GTTTGGCCATCAGTC  51 70
      ML0472  574341 ..  574351 +  -2.4  -3.08464   TGTTTGTCTTTGCTT                 GGGC GAT GCCG                 TTCACTGCATGATCG  42 92
      ML0473  575179 ..  575232 + -37.3  -2.79501   GCGCAAACTAGTACA CCAATTCGATAAGTTCCTGGTCAGC GACT GCTGACCAGGAACTTATCGAATTGG TGTACTGCACATCTA 100 394
      ML0474 NONE
      ML0475  577201 ..  577219 +  -5.2  -3.11687   AGATTCCATTAGTTT             GATAGTCG TGA CGCCTGTC             TTCGATGGTGCTTGG  50 110
        ruvC NONE
        ruvA NONE
        ruvB  583929 ..  583946 +  -9.1  -2.79803   TACATTGCTCCGCAG             CACCTGC CGCA GCGGGTG              GTTTCGGTGCCGTTC  60 510
        yajC NONE
        secD NONE
        secF NONE
      ML0489  595230 ..  595244 + -11.4  -3.02471   TGGCCATTCGCAAGA               GCGGCA AGC TGCCGC               TGTCTGTGCTCAGCG  70 294
        relA  598338 ..  598355 +  -2.5  -3.59979   GAACTTGTATCCTGG             GCCGCCG GTGC CGTCGAC              TTTCGGGTCGCCACA  49 393
      ML0493 NONE
        hisS  601033 ..  601047 +  -2.8  -4.09215   AGTTAGCTCGGCTGA               CTTCGT CAG ACGAAA               TTTGTCGTTCGTCTG  58 35
        aspS  608909 ..  608929 +  -2.6  -3.77808   TCGGGGTTCGAAGCG           TTCGACGTG ATGG CGCGT-GAA            TTGTCTTCTACTGAG  51 326
      ML0508  618554 ..  618576 +  -5.5  -3.61894   GCTGCTGGTGATTGG           TGACGCCGA GCACG TCGGTGCCA           TTGTTGCCGGAGATT  56 137
      ML0510  621154 ..  621179 +  -4.7  -3.07935   GCACCCTCAAGTGCG         CGATCGCCGGAT CGA ATTCGGCCA-CG         TTGAGTACCTCGGCT  47 92
        alaS NONE
      ML0513 NONE
      ML0514 NONE
        aroE  627604 ..  627614 +  -6.8  -3.52192   GTCCCTGGCCACCAT                 GAGC CTG GCTC                 TTGTGTAGCCTTCCA  58 117
        aroF NONE
        aroK NONE
        aroB NONE
        aroD  631224 ..  631245 +  -7.9  -3.31914   GGGTGCCTCGCTTTC           GGCTGTGGC AACT GCCGCGGTC            TGTTCCTTAGTTTGC  59 159
        pepQ NONE
         efp  633511 ..  633530 +  -2.8  -2.71268   GCGACGGCAGCTACC            TGGGACGT GTGA ACGTCTGA             TCATGTCTAATCCGG  40 6
        nusB  634099 ..  634121 +  -2.6  -3.53563   AGTCGCTGCTGTCTG           CCGGTGATGG TCG CGATCATGGG           TTTGACGCAGGGTGT  46 19
         adi NONE
      ML0525  638040 ..  638052 +  -3.3  -2.52516   TTTTAACCTACGGTG                TCGGC GTA GCCCA                ATTCGTGGTCAACAA  39 397
        pyrB NONE
        pyrC  648154 ..  648172 +  -3.8  -3.67558   CATATCCGACAAATT             TGGATTCC GCA GGAGTCGA             TTATTGCCATCTGTA  52 344
        carA  649551 ..  649564 +  -5.2  -3.53012   CAGCCCAGCGATGAC               CGCG AGCCCG CGCG                TTTGCAAAACGACAC  54 27
        carB  652987 ..  653000 +  -2.3  -3.06515   TCGCGGCTGATAATG               AGGTC CAAT GACCG                GTTTTGGCGCTCGGC  42 15
        pyrF  653981 ..  654003 +  -7.1  -3.48024   GGTCTCTAAGATTAG          CGGT-AGTGT GACT ACACTCACCG           TCTTTGGTCCTGCAC  58 164
          PE NONE
         PPE  656349 ..  656373 +  -8.5  -3.53224   GCCACCGGTAGCGGT          CTGGCGCTCCA ATT TGGAGCCTCGG          TTTACCAAGCCGGTG  64 324
        mihF  657219 ..  657237 +  -4.4  -2.58999   TCCGCTTAGCTAGCC             CAGCCGAC GAT GCAGGCTG             CTTGATCTATGGAGG  43 32
         gmk NONE
      ML0542 NONE
         dfp  659675 ..  659688 +  -5.3  -3.72984   TGAGTCTGATGCCAG               CGAAT ATAA ATTCG                TTTAGCTAATTATGG  59 108
        metK  661060 ..  661091 +  -6.5  -2.75252   TGGTCTTTGCTGTAC      GCCG-CGACGAGCG TTGGC CGCTCATCGACAGC      TCGTATTAAGCTACT  51 153
        priA  666267 ..  666304 +  -4.7  -3.60627   CACTCTAACTTATTG   CTCCCCTACTTCAGACG TTGC CGGCTGAGCTCGGCGAG    TTTGGCATCGAGTGC  54 77
      ML0550  668093 ..  668121 +  -7.3  -4.04206   GTTGCGCATCGAGTT        CAGCGGCGAGTAC TGA GTTGTCGCCGATG        TTTGTGTAGGCCTCG  68 302
         fmt  670250 ..  670262 +  -7.7  -3.18735   GTAGCAGAAGGACTT                TCGCT GCA AGCGA                TTAATCCAGTGTTAC  57 316
         rpe NONE
        ribG  673145 ..  673161 +  -3.6  -4.19817   ATTGGGTCTTTTGTG              GTCCGC TACTC GGGGAC              TTTTGGCTCGCTCGC  63 64
        ribC  676187 ..  676222 + -25.6  -3.29739   ATAGCCTTTCCTGCA    GTGGCATGAGCCGCGC AACT GTGCGGCTCATGCCAC     TTAATCTGCCTTGAA 100 37
        ribA NONE
        ribH NONE
      ML0561  678679 ..  678694 +  -3.3  -2.72661   AGTCTCGGTTCCTGC              TGTCA CGTTAT TGACA               TAATTGGACATGATA  41 149
        uvrC NONE
      ML0563 NONE
      ML0564 NONE
      ML0565  684082 ..  684116 +  -9.2  -3.32963   GGACCGGCTGCGGTT     TGTTGAAGACGACGAC TTT GACGTCGACTTCTACG     TTCTCCCGTACCGGT  65 351
      ML0568  687813 ..  687854 +  -8.7  -3.57797   TGCGGCAGAGTGACT CCCCAGGGTTGCG-CACC CCAGCCC GGTGATGTGTCCCTGGGG TTGTATGGGTTTCGG  68 432
         gap NONE
         pgk NONE
         tpi NONE
      ML0573 NONE
      ML0574  698648 ..  698669 +  -2.9  -3.78775   TGTGACTGATTGCTG           GC-GGTTTGC GCT GCTAGCCTGC           TTTGGTGGTCGCAAC  53 157
      ML0575  698896 ..  698920 +  -7.1  -3.27475   GTGGTTGCCTGAATC         GC-CCGGGCT TGGTGC GGCCCGGAGC          TATTCTCGTCGAGGC  56 29
      ML0576 NONE
      ML0577  700164 ..  700185 +  -4.5  -2.54574   TTATCGGCGTAGCCC           TGCTAAC TAAATACC GTTAGCA            CTGTTACTTCAAGTA  43 6
         ppc  703238 ..  703265 +  -8.4  -3.71848   GAAGGTCATTATGAC        GCCACTAGCCAGG AAT CTTGGCT-GCGGC        TTCTTCGTCCAGCAG  69 245
        ctaB  711245 ..  711272 +  -2.7  -3.73072   TAAAACGCTGCCACA        TTGGGGCAC CTTCGGTTGA GTGCCCGAA         TTTGCTGGCCGAATT  53 401
      ML0588  714093 ..  714104 +  -2.2  -3.92178   CGATGCTGCCGGGCA                CCTG GTAG TAGG                 TTTGCTTGGCGTAGT  54 18
      ML0592 NONE
      ML0593  721286 ..  721301 + -10.4  -3.04248   TTGCAGATGGAGGGT              GCGGTC GGAT GACCGC               TGTTGAAGGATCTTC  67 14
      ML0594 NONE
      ML0595 NONE
      ML0596  724493 ..  724507 +  -3.6  -2.76964   TTACGAGCTTTGGAT               TTCTTT GGG AGAGAA               TGATATTGCGTCTAG  43 8
      ML0597 NONE
      ML0598  725582 ..  725594 +  -5.5  -3.11768   TCAGTTTTTGTGTCT                TTGCG TGT CGCGA                TGTTGGCTAGTGTGG  50 281
      ML0603  736247 ..  736268 + -10.1  -3.10905   CGCCTTGTCCAATTT           GCGGCTGGT CGAC ACCAGCAGC            TTCGCTGCCTTCTCC  64 155
      ML0605 NONE
      ML0606 NONE
      ML0607  740297 ..  740309 + -10.5  -3.55071   ACGTTTGCGTCCTCG                GCGCC GCT GGCGC                TTTACGCGGCTATGG  74 272
        lepA  744857 ..  744873 +  -5.7  -2.75825   GGGAGTTGTCCAGGT              GCCGCCC GGT GCGTGGC              TCGATTTCTTCAGCG  49 226
      ML0614  748143 ..  748170 +  -4.1  -3.14468   CGTGGCTGCTGACGC        GCTGAGTAGCA TTGGGT TGCTAACCAGC         TTAGCTGTGATGGGG  46 104
        subI  749553 ..  749573 +  -4.5  -3.89956   TGCCATTGTGTGGCA            GAACGCCGG CTG CTGGCGCCC            TTTCCTGTCTGGTGG  59 150
       mtb12  754512 ..  754527 +    -9  -3.05343   TTGTCTCCGGGGTCC              GATCCC CAAT GGGATC               TGTTCGAACTGTACG  63 502
        hrcA  757872 ..  757882 +  -4.6  -2.77344   GCTAGGAGAGTTAGG                 CGTG GCA CGCG                 ATTATTACGGGCTGC  44 96
       dnaJ2  759003 ..  759014 +  -2.2  -4.19276   CGAGACCTTTACCAA                TCGT TAGC ACGG                 TTTTAACGGTTTTAG  56 19
      ML0626  760064 ..  760075 +  -5.8  -2.52623   AATATTGGCACGACC                CGTG TTGA CACG                 CTCTTGTACAGGCCA  48 275
        phoH  761180 ..  761198 +  -3.8  -3.08934   GGTGGCGTGGATAGT             CCCATGAG CAT CTTATGAG             TGTTGAAGTATCTAA  46 42
      ML0628  761945 ..  761969 +  -3.5   -3.6053   GATAGCGTGTGAAAT          TACCGCTACCG TAA TGCTAGTGGTG          TTCCTTTATGGCAAC  52 240
      ML0630  763453 ..  763469 +  -5.1  -2.95774   CCTCATCGCGAGGCG              CTATACG GCG CGTATCG              TCTCTGGTGGATATG  48 120
         era  764484 ..  764508 +  -4.9  -4.25056   TTCCAGGTCGGCGGT          CAGCGAGATCA GCA TGCCTTCGCTG          TTTGTTGGTCCCATC  65 125
        recO  766695 ..  766708 +  -2.3  -2.90075   GCGCAGCGCTGGTCC               GGCAA GATA TGGCC                TGTGGTTAGGAACGA  41 3
      ML0634  767948 ..  767961 +  -8.1  -3.30771   AAGACTTCCTGGCGT               CGTCC TCCA GGACG                TTATCGACGATCTCG  62 373
       uvrD2  771422 ..  771446 +  -3.6  -3.72893   TATATGGAGGGTAGC         CACGGTGATTG ACTA CAA-CAACGTG          TTTGGTGCGGGCGTG  55 176
      ML0638 NONE
       whiB7  771970 ..  771986 +  -7.3  -3.53012   TCGTGGACGACCGTG              CAACGAT GTC GTCGTTG              TTTAGAGAAACAAGG  61 4
      ML0643  777015 ..  777027 +  -4.7  -2.66481   GACGTCGGGGGGCCA                GCTGC CGA GCTGC                TAATCTGGCCTTTTC  43 10
      ML0644  780367 ..  780394 +  -8.4   -4.3129   CCGCTACCAGGAAAA        TGGCCCTCGGAG ACTT CTTCGAGAGCTA         TTTTCATGCTCGATG  77 265
      ML0663  800020 ..  800041 +  -3.6   -2.8194   GTGAGCTGGACCCTG           CGTATCGC AGGATG GCGTTGCG            TGTCGTCGATGGTTA  43 70
      ML0664  800622 ..  800637 +  -6.1  -3.53012   TTACTGCCCGCCGGA              CCCGA ACGTGC TCGGG               TTTGCAACACCACGG  56 268
        prfB  804880 ..  804910 +  -9.6   -2.5293   GGAAGCAACTAAACA       CCGCCAGGCCGTCG CGT CGGTGATCTGGTGG       GTGTTAGTCGTTATT  62 255
        ftsE NONE
        ftsX NONE
        smpB  808008 ..  808020 +  -9.1  -3.24232   GATCGGCCTAATATC                CGACC TAT GGTCG                TCTGTTTCACCCCCC  65 45
        folD NONE
      ML0675  812218 ..  812229 +  -5.8  -3.14132   ATCCAGTGGTCAATT                CTCG CCAG CGAG                 TTCATGACAGCCCCC  50 425
      ML0679  814567 ..  814607 +  -7.6  -4.72272   GATGCGATCTGGGTA TATGCGTTGCGGGGTGGTG CCAT CACCACCC-GCAAGGTGTC  TTTTTGCTCACCGCA  83 220
        trpS  823134 ..  823160 +    -5  -3.31144   GTTTACGACCGGCTG         GGCTTTCTTCCG CAA CGGGGGTAAGGC         TTATCGCCATGACGG  52 2
      ML0687  824387 ..  824425 +  -3.1  -3.55071   TCTGAACTGCGGCGG   CCAGCTCCGCATC AAAGTCCTGAACC GATGCTGAGCCGG   TTTGGACAACTCTGC  50 302
         add  839108 ..  839119 +  -3.6  -3.28637   TGGATTAGACTTAAC                TGCG ACTG CGCG                 TTCGTGATGTTGGTG  48 366
        glpD  853788 ..  853799 +  -7.2  -2.82294   TGAGGCTACCGTGGT                GCCC AGCG GGGC                 TAGTGTCTTATTGTA  54 108
        lpqC  856063 ..  856074 +  -4.4  -3.42374   CGCGATGTCCTGGTA                CTAG CAAT CTAG                 GTTTTGTTCCTAACG  52 398
        birA  874530 ..  874541 +  -3.6  -2.96695   TCGGCTGGTGACGTG                GTGC ATTT GCGC                 TAGTTTCATCCGGGG  44 11
      ML0733  875649 ..  875674 +  -5.3  -3.60098   ATAACAGCGACGATG         CCGGCGA-CGAC CTT GGCGGTCACCGG         TTTGGGCTCGAGAAT  57 479
        purK NONE
        purE NONE
      fadE25  879255 ..  879271 +  -6.5  -3.11812   GCACGGGTCTATGGT              TAGCGGT GTA ACCGCGA              TTCGGTCGTGTAGAT  54 258
        rmlD  894547 ..  894576 +  -4.9  -2.56596   ACCGTTACCCTCTAC       GCGTGACTGACGTG CTG CCCGTC-GTCGCGG       TGACTTACTCGCCGG  43 16
        wbbL NONE
       rmlA2  897032 ..  897081 + -25.2  -3.28765   TTCGACCTCGACCGC CCATGTGGCACGCATGAGCGCG ACTCCA CTCGCTCATGCGTGCCACATCG TTCGCTTTCGAATAT 100 504
       whiB2  903933 ..  903956 +  -6.6  -3.55444   CGTTGGCGGCAGTAG          C-GGACCGCGG ATG TCGCGGCCCCG          TTTCGCGGCTCGGCG  58 462
      ML0762  904579 ..  904593 +  -5.6  -2.90075   AGTTCGGACCAGCAG               CCGGTG ATT CACCGA               TGTCGTTACAGGCCG  48 39
        pmmA NONE
      ML0764 NONE
        manA  908397 ..  908424 +  -8.5  -3.06915   CGCCAAGCTGTTCAG        GGCAA-CCGTCG GTTTG TGACGGCTTGCC        TTCGCTCACGTAGCT  60 7
        sahH  915124 ..  915144 +  -2.4  -3.14527   GAGCGTTCGTCAGTT            GGGCCCGA TAGGC TCGCGCCG            TGTTGATCGCGATTG  42 48
         tmk NONE
        mtrA NONE
        mtrB NONE
        lpqB  920145 ..  920200 + -11.8  -4.15106   CGGGCTGAGTGGTTT GATGGCTTCGGCATCACCG-GGTTCGG TTG CTGAACCTCGGCGCGGTCGAAGTCACC TTTTCACCGTTGATC  87 33
      ML0776  920579 ..  920600 +  -7.3  -3.19192   TAATGAATGCGGCCA           GCTTGATTC CGGT GAATCATGC            TTGAATTCGATGGGA  57 89
      ML0777 NONE
      ML0778 NONE
        secA  924671 ..  924712 +    -8  -2.57344   CTCTGTTCAGTTGGA TTCGTGGTCGGCATCGTG GTGCCG TGCGATGCCAATCACGGG  ATTGTCACGCCAATC  56 152
      ML0781 NONE
      ML0782  927657 ..  927673 +  -7.2  -3.67296   GACTCTGAAGAGTCT              GGGTGC CAGCA GCGCCC              TTTAGCTGCGTCGTG  63 357
      ML0793  938017 ..  938050 +  -4.5  -4.78981   CTAATTAGCAGTATT     G-CCACCGCTGGTGAG TTC CTTTTCGGTGGTGGTC     TTTATTTTAATTAAT  74 437
      ML0796  942631 ..  942650 +  -9.2  -3.18582   AAAGTCCGTACCTGC            CCACCGGG TCAG CCGGGTGG             TTGGTCCATGAAGTC  63 214
      ML0802  952090 ..  952116 +  -9.5  -3.03624   CCGCCGAGAAACGTT        CCGGGAGT-GAC AAAT GTCTACTCTCGG         TGATTTGCTTGCTGA  65 62
      ML0803  953652 ..  953683 +  -7.2  -3.89501   TATCAAGGTCGCACT      GTTCCG-AGCTGGGT CAG ACCCCGCTGCGGGCC      TTTGTCCGGGTGTTC  69 72
      ML0806  956184 ..  956204 +  -3.9  -3.76759   CCAACGCGTTCAGAA            TCGTGGCGA ATT TCGCTGTGG            TTTCATCAACTTCGT  54 482
      ML0814  964152 ..  964179 +  -3.3  -3.75738   GAAGTCGAAGAATGC        CTGGACTGCGGC GTGTA GCCGTTG-CCGG        TTGTTGGTAGTCGTG  54 336
      ML0816  965852 ..  965863 +  -5.8  -2.93633   GTCGTTGCCGTTGAT                GCAG ACAC CTGC                 TGTGATGTGTTGTAG  51 151
        moeZ NONE
      ML0818  968507 ..  968529 + -13.4  -3.64822   TTTTGGCTGTCCTGG           CTGCGGCCAC TAT GTGACCGCAG           TTTAAATCGAGCAGT  84 467
        glyS  980698 ..  980713 +  -7.5  -3.14522   TGGGCGGAAAGAACA              GCGGC GGTGGA GCCGC               TTCCATCTGGGTTCG  57 491
         dgt  988037 ..  988048 +  -4.4   -3.7282   ATTACGCCGCTATCA                TCGT CAAG ACGA                 TTGTTACTGGCATCC  57 299
        dnaG  990724 ..  990770 +  -8.7  -3.73336   GGGATGTGTGCGCGC CGAAGCCGGGCGAGCTGGGGCGG CCG CCGGCT-AGTT-GCCTGGCCTCG TTCTTGGGTTCGGGT  71 363
      ML0837  994753 ..  994764 +  -4.4  -3.86346   CTGCACGCCGAGGAC                GAAG TGCG CTTC                 TTTGTCGCCGGCTGA  57 513
      ML0841 1000355 .. 1000398 +  -5.9  -4.07687   TGGCGTGTTGGCCGG CGGGCCGCCG-ACTGCTCCGG TGGC CCCGCGCAATTCGGC-GCCTG TTTTGCGGCCCGAGT  66 485
      ML0842 1002166 .. 1002177 +  -2.2  -4.56597   ACCGAATCGACTCCC                CAGC AGTT GTTG                 TTTTTCGACCACAAC  65 405
        narK 1004590 .. 1004605 +  -4.6    -3.494   TTCTTTTCGCTGTCT              TGGCGG GCGC CCACCA               TTCTCTGCAAAATTG  52 503
      ML0848 NONE
      ML0849 1009333 .. 1009348 +  -4.6  -3.05844   CGAATAGTTATACCG              TGCACG GGGA CGTGCC               TGTTCAGGTGCGGCC  47 430
        ribF 1013184 .. 1013207 +  -5.2  -2.65264   CATCGGTGCGTGCTG          CGGTT-CGCGG TGG CCGCGCAGCAG          TACTGTCCATGATCG  46 79
        rpsO 1013511 .. 1013537 +  -7.8  -3.52522   GCGGCTTGGTCTGCG         CCGCTGACCCGC GGT GCGGGGGATCGG         TTCCTATTTATGTAG  61 19
        gpsI 1016238 .. 1016276 + -10.4  -3.29471   AAAAGAAGGCCGCAC  GATCGGCTGG-AGTGTG TCGCAC CACACTGCCAGGCGGTC   TTCGTGTGGTCACCG  70 103
        pepR 1017685 .. 1017731 +  -2.2  -4.87665   GTGGTTTGCTGACTA AATCACCACCAGGCGCACCGG CCACCA CCGGTCCTCTTGGTG-TGAAC TTTTTGTGCCTCAAC  72 187
        ephD NONE
      ML0863 1027339 .. 1027382 + -10.3  -3.48276   TGGTCCGGGTTGGCA CACCGGTGGCGCCTTTGGGGG TATA CCCCC-ACGG-GCTGTCGGTG TTGTATGCCGGGCCG  70 149
        gcvT NONE
        ilvE 1031570 .. 1031582 +  -4.7  -3.08133   GGCAACCCAACCAGG                GCGCC CAG GGCAC                TTCCGTCAGTAGCTG  47 308
      ML0871 1035653 .. 1035663 +  -6.8  -3.07816   ACATGTACGAGCACA                 CCAG GAC CTGG                 TTGCGTCGGTAAAGC  52 98
      ML0873 1037912 .. 1037929 +  -5.5  -3.80573   GACGATGGATTCCAG             TGCGCGC CGCA GTGCGTA              TTTCGTGGTGGTGCG  60 514
        ctaC NONE
      ML0876 NONE
       mmpS3 NONE
      ML0878 1043095 .. 1043119 + -11.3  -4.11394   TCCTTGCTAGCTAGT          CCCTTCGCCGC TGC GCGGCTGGGGG          TTTTCGCACTACGCT  86 99
        trpD 1049212 .. 1049224 +  -3.4  -4.42062   TTATCCGAGTTGGTC                GATC ACCGC GATC                TTTGTTTGGCACGTA  64 473
      ML0885 NONE
      ML0886 1053298 .. 1053322 +  -7.1  -3.28712   CTAGTCCTTTTCGTA          GATCGCCTC AATGTCG GAGGCGAAC          TTCTGGGCGACCACA  56 37
      ML0888 1055739 .. 1055751 +  -6.2  -3.53012   TCTCTCAAGATGACC                GCGG TCGAC CCGC                TTTGCGGGAAGGGAA  56 97
      ML0889 NONE
      ML0890 NONE
      ML0891 1057960 .. 1057975 +    -4  -3.07236   TTCGGGAGAGAGAGG              GCCATGT GGT AC-TGGC              TATTCAAGTACATTT  46 108
      ML0892 1058846 .. 1058856 +  -2.4  -3.57389   GGCAAGTTGGCGCCA                 CCAC ACC GCGG                 TTGTCTCCTGATGTT  49 174
      ML0895 NONE
        aroG 1063372 .. 1063385 +  -8.1  -2.50443   CGCCGGTACTCGGAA               TGGCG GCAG CGCCA                ATTCCTCCGCTATGG  52 422
      ML0898 1064750 .. 1064768 +  -6.6  -3.29144   TATGGCGTATTAAGC             GGTGTCTG TCT CGGGCGCC             TTATAGAGCGCGTGC  56 28
      ML0901 1069013 .. 1069033 +  -3.9  -5.63236   AAGGGCAAATTGTCG            TTAAGCTGG GGG CCAGCATCA            TTTTTATTTTTCGGT  95 524
      ML0904 1070688 .. 1070709 + -12.3  -3.50853   CTACCCACATATAAA           CG-GGCAGCC AGT GGCTGCCCCG           TTATCGTTCCCCGAG  78 58
      ML0905 1071555 .. 1071587 + -16.4  -2.52464   CTCTGTCCGAAGGCA      CGACCCTGGCGT ACTTCCCCA ACGCCAGGGTCG      TGCCTTCGGACAGAG  85 121
        mraW NONE
      ML0907 NONE
        pbpB 1075886 .. 1075913 +  -2.7  -4.35524   TAGCCGACATCGGCA        TTAGTGAGCGG TGACGT CTACTCGCTAA         TTTTCGCTTTAGCGG  61 52
        murE NONE
        murF NONE
        mraY NONE
        murD NONE
        ftsW NONE
        murG NONE
        murC NONE
      ML0916 1087253 .. 1087266 +  -2.3  -3.72576   ACCAGGGAGCCCAAA               CTAGC CAGG GCAAG                TTTAGTCCCACCACG  51 248
        ftsZ 1088441 .. 1088451 +  -2.4  -3.59979   GCGTCGCTGACGCCG                 GGGC CGG GACC                 TTTGAAGTGGGAGGA  48 31
      ML0918 NONE
      ML0919 NONE
      ML0920 1090729 .. 1090744 +  -6.1  -3.22475   CATATGGGTCCGTCT              CCGAC CTCCGA GTCGG               TATTCTGGCGGTAAC  54 68
      ML0921 NONE
        ag84 NONE
      ML0923 1092604 .. 1092616 +  -6.2  -4.18762   CCACGATAACGACCG                CGCC ACGTA GGCG                TTTTGGATGGAAATT  66 16
        glnA 1095818 .. 1095860 + -27.9  -3.75332   CGATGTCTAAGGGGA ACGCGGGAACCCGCTTGGT GATCA ACCAAGCGGGTTCCCGCGA TTTAGGTTCGGGGCT 100 31
      ML0928 1098368 .. 1098399 +  -3.1  -3.55444   GGATGGGTAACTCAT      C-GCTGGGTCAA TCTTTGTTT TTGACCTAGCAG      TTTAGCCGCTAGCAA  50 56
      ML0938 NONE
      ML0939 1110693 .. 1110705 +  -2.7  -3.88559   TTATTGTAACGGGGC                TTTCA CTA TGGAA                TTTATCCCAATGCTT  56 291
      ML0946 1116575 .. 1116590 +  -3.9  -4.07568   TAGATTGCGATCAAT              GTGCC CAACCA GGCGC               TTTTAGGGCGCCCAA  60 47
      ML0953 1122382 .. 1122394 +  -3.4  -3.38316   GCGCAGCGGACTAAT                CCTT CAAAC AAGG                TTGGTTAGATGGTGA  48 275
      ML0956 1125705 .. 1125719 +  -5.6  -4.13945   ACCGATCGACCAGTT               CGCTGG TGA CCACCG               TTTTGCGGTCGGCGT  64 354
      ML0958 1126897 .. 1126911 +  -2.1  -3.06501   GCCGAAATGCGGTAA               GGTGT TGAGC ATACC               TTGGCTCGCACTCTG  42 252
      ML0959 1127715 .. 1127745 +   -19  -3.09492   CATGCTGACCCAGCA       TCCCTGGGCCGACG ATG TGCCGGCCCAGGGA       TGTTCGAGTTAGCCG  95 475
      ML0963 1131750 .. 1131780 +  -2.1   -3.4758   ATTACTACAGTTGAT      TGTTCATT-GT-TGA TTG TCATACCGATGAACA      TTACTGTTATTAGTC  46 13
      ML0964 1132245 .. 1132258 +  -2.3  -3.34962   TATGGATAGCCCTAG               CGGCG CTGC TGTCG                TTGTGCACTGTGCGA  44 213
        ftsK 1147323 .. 1147335 +  -4.1  -3.55444   GTGAACCCGTGCTGG                CTGAA GAA TTCGG                TTTCGAAGGTCAACA  49 192
      ML0979 1148539 .. 1148564 +  -7.5  -3.14463   ATTCGGAGGTTGAGC         CCGGCTGGAAG GCGC CTTCCAGCAAG          TTGCTCAACACGATT  57 208
      ML0985 NONE
      ML0986 1152943 .. 1152958 +  -5.4  -2.57957   GTGTCGAGACTTGAA              TCGAAC AGAT GTTCGG               ATATTGTGGTGGTTA  46 63
        recA NONE
        recX 1155658 .. 1155709 +  -6.5  -2.74192   GCAGCCGAACGAGAG CGGCG-CCGGGTCTAATTAAGCTG CGGGT TAACTCGGTGGGACCCGGTCGCCG TACTATTGCCCCGTG  51 11
      ML0989 NONE
      ML0990 1158099 .. 1158110 +  -2.2  -5.28176   CCAACCCGATTCACC                G-GCG TTG CGCAC                TTTTTTCTCGATGGC  79 214
      ML0994 NONE
        miaA 1164246 .. 1164256 +  -3.2  -3.50047   TGTGGCGTAACGCAT                 CCTG ATC TAGG                 TTATCCGTTTATCCG  48 21
        dapF 1165263 .. 1165283 +  -2.5  -3.16564   GTGCCACCATCGGAT            ACTGGCTAT GAA ATATCCAGA            TTCGTCCGATAGGGG  42 81
      ML0997 1166782 .. 1166793 +  -5.8   -3.3482   CATCCCCGCCGGTAC                GCGA CGCA TCGC                 TTGGTTAGCCAGTTG  54 71
      ML1002 1175180 .. 1175197 +  -6.9  -5.08601   CATGGCTGCGACGAT             ATCGCCG TTGT CGGCGAC              TTTTTGTTGCCGTAC  89 223
      ML1004 1176659 .. 1176675 +  -3.6  -3.30159   AGCCCGGCAAAGGAG              CGGTCA TGCAT TGCCCG              TTCTGCAGGCATTCC  48 182
      ML1005 NONE
      ML1006 1178057 .. 1178081 +  -2.2  -4.07246   CGTGCCCTGATCCTG         GTAC-GGTG-GC TTG GTGCACCGGTAC         TTTCGTTTCACCTGC  56 427
      ML1016 1186228 .. 1186254 +  -8.6  -3.91066   TCAAGAAGGGTTGAT         CAGTTCAGCGGC TCG GCCGCTGCGATG         TTGTGTTGTTTGGGT  71 27
        suhB 1193163 .. 1193182 + -11.4  -3.37344   CACTTGTTTGCCTAG            CTGGGTCG GCAC CGACCCGG             TTGATTGCGTAGGCG  72 470
      ML1026 1193991 .. 1194040 + -10.1  -3.06183   GCCCGACCCACGCCC GATG-CAGCACGTAGGCCGCCGG GTCCAG TTGGCGGCCTA-GTGCTGCCGAC TTGGCTGAGCGTGAG  64 146
         dut NONE
      ML1029 1195953 .. 1195976 +  -8.8  -3.14132   GGGCAGCAGTGGCCA          CTGG-CCGCAC CAC GAGCGGGCCAG          TTCGTCGGCCAACCA  61 322
         dxs 1203460 .. 1203470 +  -3.2  -4.57482   AGATAGGTGAAGGTT                 TCTG AGT CGGA                 TTTATTTGTCGCTGG  67 339
        hemE NONE
        hemY NONE
      ML1045 1211525 .. 1211535 +  -3.2  -3.72893   AAGCACTGGCGCCTA                 TCGC TAT GTGA                 TTTACTACGCCGCTA  53 207
        xclC 1218587 .. 1218602 +  -7.5  -2.53798   ACGCCATCGTTGCGA              CCGGC ACGGGG GCCGG               ATGTGTTGGTTTGGT  53 73
      ML1053 1221055 .. 1221102 +  -2.6  -4.07687   CGGTGCCGCCCCTGA TGGTGTTCGTGAACCGCGCGCA AGCA TGCCTGCTGATTATGAGCAACA TTTTCGGGCAAAACT  56 407
      ML1055 NONE
      ML1056 1222092 .. 1222123 + -13.7  -4.08945   TAAAACTACCTAAGA      GCCGCTCGCTGTC AATGTC GACACCGGGCGGC       TTTTCCGGCAGTACT  95 43
      ML1057 1222615 .. 1222634 +  -2.1  -3.35992   TAAATTCATCCCCGA            CGGTTGGC CACTC GCT-ACCG            TTACTTCGGATAAGT  44 38
        dapE 1225018 .. 1225035 +  -4.7  -4.14392   GTTTTCAGCCACATT             GCCGGTG ATTT CGGCGGC              TTTTCGACATTGCCC  61 279
      ML1061 1227213 .. 1227225 +  -5.5  -4.68103   CAGCGGGCAGCTCGC                TCCGG TGA CTGGA                TTTTCTTCAGATTCG  73 233
       folP2 NONE
      ML1064 NONE
      ML1065 NONE
        tagA 1231581 .. 1231596 +    -6  -3.78934   CCAACTTTCCGAACG              GGCCAC CGAC GAGGCC               TTGTTGTGGGGGGCA  61 43
      ML1067 1232448 .. 1232459 +  -2.2  -4.58585   GGTTAGTTAGGAGAC                G-GCG GTC CGCAC                TTTATTGTTTAACTC  65 469
        glgC 1234594 .. 1234625 +  -6.6  -3.07443   GCCAGTTGTTGAGCT      GTGTCGACATGTTT GTCG AAGCCTATCGACAC       TTGGGTAAGCTATGA  54 56
      ML1070 1235340 .. 1235357 +  -6.3  -3.67775   CACCTGCTGTGTGTA             TTG-GCGG TAT CCGCTCAA             TTCTTGGGTAAAGCT  58 75
        sigE NONE
      ML1077 1240693 .. 1240709 +  -2.9  -2.53213   GTGAACAGGGTAAAC              GCTGATA GCT TGACAGC              TAAGTTACCGAGTTC  39 21
        htrA NONE
      ML1079 1242916 .. 1242931 +  -8.2  -3.52918   CCAGCAAGGGTGGGG              CCCGCG TGTT TGCGGG               TTGCTTTGGGGGTTG  64 206
      ML1086 1249708 .. 1249736 +  -4.4  -2.82623   GTGCAAAAGGCTATC        GACGGGAAGGGC TTGTT GCCGTGACCGTC        TGCTTGTGGGGAGAG  44 2
      ML1087 NONE
      ML1088 1251528 .. 1251540 +  -4.8  -2.64099   GCTGTGAAGGGATAG                CTCG ATGGC CGAG                ATTGTGCTGGAGCAC  43 26
      ML1089 1253135 .. 1253150 +  -4.6  -3.05521   GCAGTAGTATTCCTG              AGCTGC CGAT GCAGCC               TCTTCGGGGTCTAGT  47 450
         mdh 1255953 .. 1255993 +  -6.8  -3.71917   CGGGTTTTAGATTGA CACCGCCGGCGTCAGGC CAGGCAGC GCCTGCC-CCGCTGGTG  TTTACCATTTCCGCT  63 318
      ML1093 1258591 .. 1258602 +  -7.2  -2.98823   TGGGCCGTTAGTTGT                CGCG AGGG CGCG                 TGTCTGTACAACGAC  56 30
      ML1101 1273980 .. 1274010 +  -6.8  -2.90075   ATGTTCGTCGAGCAT       TCCGTGTGTCCCCA CGA TAGGGATATCCGGA       TGTGGTTCGCCGACG  53 234
      ML1105 1280330 .. 1280366 + -28.3  -3.17075   CGAAGACGGTTTTAA    TATGCGGCGTCAGTACC GTC GGTACTGACGCCGCATA    TTAGCTTGGGCGGCA 100 404
      ML1106 1280954 .. 1280974 + -14.7  -2.52676   CGTCAGCCAGTTCTG            TCGCGCGGG CGG CCTGCGCGA            TCCGTTGAACCGATA  78 212
      ML1115 NONE
      ML1116 1292895 .. 1292931 + -11.5  -3.33361   CGTTGGTTCATGGCT    GACGATGAGTGACGTGG TGA CCTCGTCGCTAATCGCC    TTGATCTCCTTGATC  72 219
      ML1119 NONE
      ML1120 1298658 .. 1298716 + -8.79999  -2.90078   GGATGCGCGAAAAGC -TAGCAGGACTGCCCGGCGAGATCGGT GCGTCG GCCGATCTCGTCGGGCAGTGCCGAAGG GTTTGATCTGCACTA  61 151
        argS NONE
        lysA NONE
         hom NONE
        thrC 1322079 .. 1322090 +  -5.8  -2.73681   ACGCAGTTGGGTGCG                GTGG GGCG CCAC                 TCGTTGGGCTCAGTG  49 58
        thrB 1323085 .. 1323109 +   -10  -2.90901   GTTGCCGGCGGGTTT          GCTTGCTTCC GGCAA GGAAGCGGGC          TATCCTTGAACCTGT  65 49
         rho 1325397 .. 1325411 +  -7.8  -3.18912   CCACTACCGAACCAC               CTCCGG TTT TCGGAG               TTCCTGCCTGGCTGC  57 259
        rpmE 1325738 .. 1325779 +  -2.8  -4.02719   AAATAGCTGGCTCAC TGCCGTCCGAACTGTGCG TGAACC TGCACAGGCCGGGTGTCG  TTTCGTGTTTGGTGG  56 35
        prfA NONE
      ML1135 NONE
      ML1136 NONE
      ML1137 1329706 .. 1329716 +  -6.8  -4.26076   AACTATTAGGACCAT                 GCCT AGG AGGC                 TTTTACTACCGATAG  71 32
      ML1138 NONE
        atpB 1331229 .. 1331245 +  -3.7  -3.07962   CAAGCCAGGTAGACC              GCTAC ACAGATA GTAGC              TATTGAGGTATAAGG  46 79
        atpE 1331509 .. 1331521 +  -2.7  -3.45033   TCTTCGCCACACCCG                TCAAA TAA TTTGG                TTATGATGGGTTGTC  48 18
        atpF NONE
        atpH NONE
        atpA NONE
        atpG NONE
        atpD 1337544 .. 1337561 +  -2.7  -2.87881   GTGACCCGGTCCAGC             TAACAGC GAAA GGTGTTA              TGTATGGACGAATTG  41 37
        atpC NONE
      ML1147 1338823 .. 1338842 +  -2.1  -4.49314   AGTGCGGCATAACGG            TCG-CCGG AAGAA TCGGACGA            TTGTTTTTCATGGTA  63 468
        murA 1341023 .. 1341056 +  -2.5  -4.53119   TTGTTGATTTTTTGA     CTACATCTA-GCATTC CTC GTGTGTGTAGGTGTAG     TTTATTATGTTATTT  65 212
      ML1155 1352505 .. 1352544 +  -9.2   -3.8709   TAAGGCGGTCGAGAT  CGCTGACCCGGCAAGCCAG CTG CTGGAT-GCCTGGTCCGTG  TTTATCCAAGAATTT  73 509
       fadA4 1354146 .. 1354158 +  -3.3  -3.36823   GTCACAAAAATGGTT                TGCGG CGC CCGAA                TTCAATTTTCGAACC  46 78
      ML1159 1355299 .. 1355320 + -14.5  -3.02511   CCTTGCCACGGGTCA           TTGGTGGCG TTGA CGCCACCAA            TATTGCCGACCTCGG  80 139
        clpS NONE
      ML1166 NONE
      ML1167 NONE
      ML1171 NONE
        murI NONE
      ML1173 1370897 .. 1370913 +  -5.8  -3.61398   GGCTTACGGCTTGTC              GCAGGT TGCTT GCCTGC              TTCTTGCGCGGACGC  58 44
         rph NONE
      ML1175 1372507 .. 1372531 +  -3.6  -3.58343   CGACTGTGTCTAAGC         CCGAAGCGCGT CTTG ACGT-CTTTGG          TTTGGAAGTGCTCGA  52 88
      ML1190 1396379 .. 1396395 +  -5.1  -5.08088   CTAGTAACCACTCGG              CGTGC AAGAAGG GCACG              TTTTTGTTACACCTT  84 394
         fas NONE
        acpS 1406275 .. 1406291 +    -5  -3.86346   TGGAGGTTCTGTGAG              CTGGGG TACCT CCCCCG              TTTGTGGGGAGGTAC  59 27
      ML1193 1408077 .. 1408094 +    -4  -4.36262   GAGGATAGTTGTTAG             CGCCGC GGGGTA GGGGCG              TTTTAGTGTGCATGT  66 411
        ileS 1414326 .. 1414339 +  -4.5  -3.79043   CGTCGTCCGGCAATC               CGGTA TCGG TGCCG                TTTGCGTTGATGATG  57 387
        lspA 1417697 .. 1417709 +  -9.1  -3.54543   CCCCCACAGGTGGGT                GTGGG CGC CCCAC                TTTGGGGGCGTGCCT  68 88
      ML1200 1418945 .. 1418963 +  -5.2  -4.66833   GCGTACTTACGAGGC             TGGGGTGA TAC TCGGCCCA             TTTTTCGGGTTGCGG  73 291
        dnaE 1427034 .. 1427057 +  -8.8  -3.61517   CCTTGCACCATTTCT          GCCGCTGGTA TCGG TGTCGGCGGC           TTGTTGACCGGCCCT  68 512
        ilvA 1429821 .. 1429834 +  -3.7  -3.05384   CCACTCCGGTTGCGG               CGAGC TTAC GCGCG                TTAGGTGCCCCGCCC  46 312
      ML1210 1431553 .. 1431564 +  -2.2  -4.00445   CTGGTTGTGGCGCAT                CATG ATTT CGTG                 TTGTTCTTCGTCGTA  54 299
        bioA NONE
        bioF NONE
        bioD 1442142 .. 1442154 +  -6.9  -2.82834   CGCGCATGTCACGCT                GGCCC GTC GGGTC                TGTGGTGCTCAACTG  51 419
        bioB NONE
      ML1221 NONE
      ML1222 1444883 .. 1444907 +  -6.4  -3.34894   TCTTCCCGCCATCTT          GATGACCGCG CCCAC CGTCGTCATC          TGTTTCAGCCGCGTT  54 508
        nadA NONE
        nadB NONE
        nadC 1450249 .. 1450302 + -37.1  -3.05463   CGGGCCGTGGGTCTG GAAGCGCTGATCCTCTCCCGAATCG CTAG CGATTCGGGAGAGGATCAGCGCTGC TTCAATCAACGAGAT 100 66
        pks3 1460637 .. 1460667 +    -4  -3.09273   TACGGAAGCTGAATC      GGCAGTCACTGCCA CTTGA TGGCAG-G-CGGCC      TATATCTTCGGGGGA  46 7
       papA3 1462160 .. 1462174 +  -2.7  -3.04263   CGCATGATATCTGTT               GCACC CGGGC GGCGC               TATTGGGGGTGAACT  42 34
      mmpL10 1465412 .. 1465423 +  -2.2  -2.90496   GCTCTGGCTAAGATC                TTCG GATT CGGA                 TCGTTTGAGGAAGAA  41 253
      ML1241 1477497 .. 1477511 +  -5.7  -3.04144   TTTTTTGCTAACAAG               CATGG TCATT CCATG               TCTTCCAAGTCACGC  51 87
      ML1243 1482688 .. 1482699 +  -2.2  -3.27525   CACGCAATGAGCGAC                CTGT ATCT GCAG                 TTGGCTTTCACCAGC  44 119
      ML1244 NONE
      ML1245 NONE
        plsB 1488547 .. 1488573 +    -5  -3.80511   AGTCACGGTTCTTTG         CACGGGGTCAGC GGG GGTGGGCTCGTG         TTGTTCCTAATTTGT  59 220
      ML1248 1490833 .. 1490847 +  -2.1  -3.08173   ACCGTAAGTTGACGC              GC-GAC TAAT GTCAGC               TTCACTAGCGTTGGT  42 18
      ML1249 1496087 .. 1496100 +  -8.1  -3.05844   TGTTATTGTTCGAGT               CGCAG CTGG CTGCG                TATTCACATCGACGA  60 345
      ML1254 1499693 .. 1499719 +  -5.1  -2.63596   CCGCGACCTATAGAT        TGGGCGAGAGGT GGAC GCATC-CGCCCA         TCCTATGGGCTGCCA  46 365
      ML1255 1500490 .. 1500505 +  -4.6  -3.05844   CGAATAGTTATACCG              TGCACG GGGA CGTGCC               TGTTCAGGTGCGGCC  47 256
        hisD NONE
        hisC NONE
        hisB 1505387 .. 1505397 +  -6.8  -2.62616   TTCGGGCGTGCCGTC                 CACC AAA GGTG                 TCCTGTGAGAAGTAA  50 7
        hisH NONE
        hisA 1506794 .. 1506815 +  -8.7  -2.52635   GGATCTGTACGCGTT           GATGGCCGA GGAG TCGGCAATC            CTTGATGCTGCGAGT  58 50
        hisF NONE
        hisI 1509051 .. 1509072 +  -8.7  -3.09193   GGTTATTGCTCTGTC           TACGGTCAG GTGT CTGACCGGA            TTGAGTACATCTGAT  63 370
      ML1267 1511609 .. 1511624 +    -9  -3.37344   TCTAGCGCCTTGTCG              GCATGG GTGT CCATGC               TTAATTCGCTAGAGA  65 100
        trpE 1513718 .. 1513735 +  -2.6  -2.62184   AGGCGGGCAATCAAG             GGAGGC TGTGAT GGCTCC              TGATATCAAGAGCGC  38 15
      ML1270 NONE
        trpC NONE
        trpB NONE
        trpA 1517424 .. 1517435 +  -2.2  -3.25823   CTCGCCGCCGGCGTG                CG-CC AAA GGACG                TTCATGTGACGAGGA  44 5
      ML1274 NONE
      ML1275 1518956 .. 1518995 +  -2.6  -4.08767   GGCTACCTCGATCCG  GCCGCACCCTGG-GGTCGG TAT CCGGTTACCGGGCAGCTGC  TTTTCGGCAAATCGA  56 315
      ML1276 1519652 .. 1519686 +  -3.5  -2.76189   TCCGACTGTTTACAG    CGGGTAAC-CGTGCGG TGCG CCGGACAAGTTAGCCG     TCCTTACGTACCTTA  43 19
        pykA 1521233 .. 1521245 +  -4.7  -3.57144   CAGTCTGAGGAGAGC                CCGTC CGT GTCGG                TTTGGCGATGAGCCG  54 99
        tesB 1522215 .. 1522225 +  -2.4  -4.47183   CAGCACCATTCTGGT                 CGAG CGC CCCG                 TTTCTTTAGGTGGTA  63 81
      ML1286 1532747 .. 1532775 +  -5.1  -3.27298   TTCCCGTCTAGAGTG        GTCGCGTCGCTGT GCA ACAGCGTATCGGC        TTCATCCTTGGCGCA  52 288
      ML1288 NONE
      ML1289 1538354 .. 1538366 +  -5.5  -4.65722   CGCAGTGCAGCCTGG                TCGCT ATT GGCGA                TTTGTTTGTCTATCG  73 265
      ML1296 1546111 .. 1546134 +  -5.2  -2.82516   CACCAGGTACGGTCG          TCGTCGTGAC TGCG GTTTCGGCGA           TGTCCTGGTGGCAAG  47 61
        uppP NONE
      ML1298 1547693 .. 1547713 +  -6.7  -3.90744   TCTGGTGATGCGGTA            CTCGGCGGC TCC GCCGACTAG            TTCTTTCGGAGCCGG  66 5
      ML1299 NONE
      ML1300 NONE
      ML1301 1550057 .. 1550104 +  -4.9  -3.94404   TCGCGTGCGCCAAGA TTGCCATGAGGGCTGTGGT GTGGGTGGGA ACCACGATCATCGTGGCAA TTTCGTTGGATGCTT  59 48
        cysS 1551541 .. 1551551 +  -5.4  -3.64162   CGATCTGGACAAAGT                 CTAG TAG CTAG                 TTTACCGTGGTTGCT  56 182
        metH 1560634 .. 1560651 +  -8.4  -3.09327   GATACCGTGGTCGGT             GCCGAG GCTCTG CTCGGC              TATTCCCTAGGCTGA  60 188
        hisE NONE
        hisG 1563450 .. 1563460 +  -4.6  -3.83026   CATCGACTTGTATCG                 TGCC TCC GGCG                 TTTACTGTGCGGAGC  57 362
      ML1313 1567236 .. 1567259 +  -3.2  -3.76568   AAGTCGTGTGAACCG          GTCTCAGCG GCCGACA CGCTGA-AC          TTGTGTTGTAGCTCA  54 305
      ML1316 1570273 .. 1570289 +  -5.7  -3.72576   GCAGGTGAGGGTCAC              GGCCCTG ACT CCGGGTC              TTTAATCACCCAGCA  61 225
      ML1320 NONE
      ML1321 NONE
        prcB NONE
        prcA 1577673 .. 1577685 +  -3.3  -3.91332   CAGCGGCTTCGGTCA                TGAGC GTC GCTCC                TTCTTATCTCATCGT  56 348
      ML1328 NONE
      ML1329 NONE
      ML1330 1583116 .. 1583132 +  -2.9  -2.66316   TGGAGTCCTACCAGG              TTACGGC TCA GGCGTGA              TGCTGTGGTGCGGAC  40 9
        tatA NONE
      ML1332 NONE
        helY NONE
      ML1334 1588146 .. 1588174 + -12.4  -3.01924   ACCACAATAGGCTGA        CGCTCGTCACGT GGGCA GCGTGTCGAGCG        TCTTCGGCAGCCGTC  73 31
      ML1346 NONE
      ML1347 1609823 .. 1609841 +  -6.1  -3.71848   AGCCACCGCCCATAT             CGATATT CTATC AATATCG             TTGTTCGTAAACAGC  61 501
      ML1351 1612150 .. 1612168 +  -5.2  -4.28375   CGAGCTCCGGCTCCC             GGTGCTAG CGA CTAGCCTC             TTTTGGGTGTCTTCC  67 11
        tyrS 1613831 .. 1613870 +  -4.2  -3.61603   AGGGTACGAGTGGTT  GAGTCGTGTCGA-GATCTC AAC GGGGTCGTCGGCCAGGCTC  TATGTTTTTCTCGGT  54 401
      ML1357 1618108 .. 1618127 +  -2.7  -3.37245   AAGGGTTGACTGCAT            CGTGGCC CGACGT GTCCGCG             TTGATGTTGAGCTGG  46 32
        tlyA NONE
        ppnK NONE
        recN 1621715 .. 1621725 +  -5.4  -3.40593   CTGCGGACGTTTGTG                 CGAT CAA ATCG                 TTACTATCTTGTGAT  54 103
      ML1361 NONE
      ML1362 1624130 .. 1624146 +  -4.3   -3.1552   AAAATATGCGCTGCC              CGTCTTC ACG GAGGTCG              TCTTAGTGCGTAAGC  47 176
        pyrG 1626138 .. 1626172 +  -6.4  -2.91582   GGCTGTGGGAGCTGC    CGGCAGGCTTACTTG ACGCCG CAGGCGAGCC-GCCG     TATCTGAATACCGTC  51 239
      ML1365 1627839 .. 1627865 +  -2.2  -3.61404   TTTGATGCAGCTGTG         CGGTACGGCACA CAG TGTCCTGTATAG         TTCTCTGCTTGGTGC  48 376
      ML1367 NONE
      ML1368 NONE
      ML1369 NONE
      ML1370 NONE
         cmk NONE
      ML1372 1633545 .. 1633556 +  -3.6  -2.59447   TGCGCAACCCGGAAA                CGTG CAGC CGCG                 ATCTTGTGCTTAGAG  42 312
      ML1380 1645862 .. 1645904 +  -4.1  -4.02736   CACAATTCATCACGC AGGCGCAGCAGCTTGCCGTA CAAC TAGGGCGAGATGCTG-GTCG TTTATGCTGTAGGTT  58 254
        rpsA NONE
        coaE 1655504 .. 1655535 +  -3.8  -3.05596   TTGGTACTTCCGGGT      GTCGGTCTAAAACTA ATT TTGTTTTGG-TCGAC      TTGGGTGAAAAGGTG  46 97
      ML1384 1656553 .. 1656571 +  -4.4   -2.8664   GGATCGGTGTTGGTC             CGGGCGAC TAG GTCGAACG             TCTCATGCTTGGGTG  44 15
        uvrB 1663892 .. 1663906 +  -4.2  -3.63991   GGTGCTATGGGGTTG               CTCGCT ACT AACGAG               TTCTTGACCGTCATG  54 156
      ML1390 1667705 .. 1667721 +  -2.1  -4.56597   GTCGCCAGTGAACAA              CTGCGTG ACT CTCCCAG              TTTTTGGGCCAGAGG  66 238
        uvrA 1671486 .. 1671499 +  -5.9  -2.53263   GTCGTCACGCTACTG               CGGGC GGTT GCCTG                TCGATTACCACTGCC  48 265
        InfC NONE
        rpmI NONE
        rplT 1677102 .. 1677143 +  -9.3  -3.19192   GAACCTTGCCGGGGC CTGCGGTGCTCAC-CGAGCG TTC CGCCCGGGTGGTCGCGGCAG TTAAGTTGCATCGCC  63 75
        tsnR 1677958 .. 1677970 +  -3.3  -3.73042   TAGCGCGTTCATTCC                TGGCC TTA GGCAA                TCTTTTCCTACGGGG  53 97
      ML1399 1680465 .. 1680489 +  -2.2   -4.7254   GCTGAACTGCATTTG         CG-CACCAT CCAGCTTT ATGGTGACG          TTTTTGGTCAACCCT  69 302
        pheS NONE
        pheT 1685069 .. 1685085 +  -2.1   -4.4084   TCGGTCTGCTGGACA              GTGCGGT TGT ACAGCTC              TTTTCGTCTGTCGTT  63 498
        argC NONE
        argJ NONE
        argB NONE
        argD NONE
        argF NONE
        argR NONE
        argG NONE
        argH 1696601 .. 1696611 +  -4.6  -3.55444   AGGTGTCGGCGATAA                 CGGC GTC GCTG                 TTTGCCGAGTACACG  54 330
      ML1417 1700726 .. 1700752 +  -6.4  -3.02144   GCCACACCCGATCGA         CGGCCGCTGGTC GGA GTCTACTGGCCG         TCTTGCGAGCACTGC  52 297
      ML1420 1706965 .. 1707002 +  -2.6  -3.80855   TCCAGAGGATGCACG   CGCCGGTATCGAGGTAG ACGTG CTTCCACAATGCC-GCG   TTAATTTTTCACGGA  51 246
      ML1430 1717532 .. 1717556 +    -8   -2.7535   TTGTGCAACCGAGTG         CAGGAAGGTTG CCAC CAAC-TTCCTG          TGGTGTGTTCCGGCC  57 307
      ML1439 1733661 .. 1733687 +  -5.1  -3.28791   GCGCTTGGACTTGAT        C-CGGTCCCGCCG CCG CGGCTG-ACCGAG        TTATACGCACGCCCT  52 4
      ML1444 1739719 .. 1739762 +  -4.4  -2.87132   AGATCACACTATACT GGCCGTCGGGCATCAGTAACG CAT CGATGCTG-TCCACGCTGGCC TCTGTCCAGCGGACG  45 451
      ML1448 1741551 .. 1741569 +  -7.4  -4.05446   GCCTTATTACTCTTT             GTCCTTGC CGT GCAAGGAG             TTTCTGCTTGCCCGA  71 118
        mmuM 1782696 .. 1782731 +  -5.4  -3.14463   GATGTCGTTTGCCGA    CGCATCGTC-AACTTGG ACG CCGAGAAAGATGATGCG    TTCCTCAAACAGCTT  50 514
      ML1486 1791738 .. 1791761 +  -8.8  -3.61517   CCTTGCACCATTTCT          GCCGCTGGTA TCGG TGTCGGCGGC           TTGTTGACCGGCCCT  68 505
     ML1503A 1815377 .. 1815388 +  -2.2  -3.57144   TCATCGGGGACTAGC                CACT ACAG GGTG                 TTTCCCGATGACGAC  48 27
      ML1505 NONE
      ML1506 1818355 .. 1818382 +  -6.2  -3.28712   GCCAGTTCATGCCCA        CGAT-CGGCTCCA CGG TGGTGCCGTAACG        TTCTGAAGCCGCGAG  54 0
      ML1511 1822130 .. 1822145 +  -8.2  -3.52918   CCAGCAAGGGTGGGG              CCCGCG TGTT TGCGGG               TTGCTTTGGGGGTTG  64 199
         ald 1848413 .. 1848428 +  -4.6  -3.05844   CGAATAGTTATACCG              TGCACG GGGA CGTGCC               TGTTCAGGTGCGGCC  47 357
        proS 1878802 .. 1878826 +  -2.8  -3.07443   ACCGAACCCAGACGC          GACCGCCA CCAGATCCA TGGCAGTC          TTGGCTCACATCTCA  43 143
      ML1560 NONE
      ML1561 1886443 .. 1886456 +  -3.7  -2.79023   AGCCGTGATCAAGTG               CACGC AACT GCGCG                TCGTTCATAAACTTC  41 199
      ML1572 1898586 .. 1898596 +  -6.8  -3.01924   CCGCGATCAGACCGT                 GTCC ATC GGAC                 TGTTCGGGCCGAATG  53 89
      ML1584 1910116 .. 1910130 +  -2.7  -3.55444   GCCCACCCCGATTCA               GACGC AGTCC GCGAC               TTTGAACAGTGACAC  50 297
      ML1605 1931715 .. 1931736 +  -5.7  -3.06696   TCATCCAACGACGTA           CCGGTGGCG ATTA CCACACCGG            TCTGTTGAACAGCGA  52 334
        htpG NONE
      ML1624 1949419 .. 1949433 +  -2.8  -2.78798   CAGCTCAACGCCGAG               CCGT CGTAAAC ACGG               ATTTAGCTCACCGCT  41 17
        panB 1970051 .. 1970062 +  -2.2  -4.24948   AAGTGTTTCCACACC                GACT AGCA GGTC                 TTTTAGGTGTGGTCA  60 88
      ML1644 1980072 .. 1980093 +  -5.1  -2.94322   CACCACCAACGCTGC           GGTCGTCCGC TAC GCG-ACGACA           TAGTTTAGCTACGGT  48 324
        aceE NONE
      ML1652 1993494 .. 1993518 +  -4.4  -3.23899   CCCGCAAAACCGTCT         TCACAGTGTTT TCTT AGACAC-GTGA          TTGCGTTACTTGCAC  49 215
        fabD 1994431 .. 1994443 +  -4.7  -2.75844   TGGCGAACCTCTAAC                CGCCG ACC CGGCA                ATTTGCAATGGCAGG  44 27
        acpM NONE
        kasA NONE
        kasB NONE
      ML1657 1998871 .. 1998926 + -27.4  -2.85847   CCCGCTGTAAACACC CGGTGATGTGCACAAGAACAATATCA CATG TGATATTGTTCTTGTGCACATCAATG TATAATGTCACGATT 100 31
      ML1669 2014074 .. 2014085 +  -2.2  -4.91712   ATCTACCAGGCCGGT                G-GCG AAT CGCTC                TTTTTCTGGATTGGC  72 195
      ML1677 2022196 .. 2022207 +  -5.8  -3.53012   CGCTGGCTGCCACAG                TGCC ATCC GGCA                 TTTCGAGCACGCCGC  55 411
      ML1680 NONE
      ML1681 2027620 .. 2027639 +  -2.8  -2.88961   TCGTTGATGGAACGG            CACCG-CAG CCG CTGACGCTG            TGTGATGATCTTTTC  42 11
      ML1682 2028700 .. 2028710 +    -4  -4.99947   GAAAGGTATCTGCGT                 TAGA CTG TCTA                 TTTTCTTTACTTGCG  76 77
      ML1699 2049593 .. 2049608 +  -4.6  -3.61398   CGACTTGTAGACTAT              GCGTGG GTGC CCAAGC               TTATTGGCAACCGCA  54 440
      ML1704 2055859 .. 2055880 + -14.5  -3.41988   TTGTATCCCGGCAAG           TCGCCTACG ACCA CGTAGGCGA            TCTTCTTCGATACCG  90 143
      ML1713 NONE
      ML1714 2068528 .. 2068543 +  -2.4  -3.85698   TGAAAATCGGACTTC              CCCGCG AGCG TGCGTG               TTTATACAGCGACAC  51 38
      ML1715 2070233 .. 2070261 +    -3  -3.76839   CCAAACGCCGACTAC        TGCTGGCGCTGT TCATC ACTGCGCTGCCA        TTTGGCTTCGCATTC  53 401
      ML1720 2077581 .. 2077619 +  -7.4  -2.67803   ACACTGCAGGTAGTG   CGTGACGGTTGACCGG GGCTGTG CTGTTCGGTCGTCACG   TCCATTTGGTAGGGG  53 411
        fecB 2087753 .. 2087767 +  -3.4  -3.55801   GTCAATGTCGCGGTA               GTCACC GGT GGCGGC               TTTCAACAAATTAAT  50 122
        adhA 2089218 .. 2089243 +  -3.5  -3.33009   CGGCTACAACAAAGT         TATAAATTATA AAGT TATAAGTTATA          TTGTCCGAGCTTTTC  48 239
      ML1756 2131752 .. 2131765 +  -3.1  -2.84574   CGAGGCGGATGTGCC               GGTCGG GTA CC-ACC               TAATTACTTCAGCTA  41 163
      ML1763 2139424 .. 2139436 +  -4.8  -3.49076   GTTGATGTCGAGTGG                CGTG ACCAC CACG                TTGCTTGTAGCTTTT  52 471
        uspA NONE
        uspE NONE
        uspC NONE
       adhE2 2161440 .. 2161459 +  -2.1  -4.18018   CATCTGGATAGTCGG            TGACGAC ACCGAG GTCGTGA             TTTTCAATGCCACCC  56 105
      ML1793 2169635 .. 2169656 +  -5.1  -3.44527   ACTTTTACCCACCAA           CCAACGTTC TGAA GTATGTTGG            TTATCATAATGGGTC  54 342
      ML1794 2173133 .. 2173143 +  -8.2  -3.51708   GTGGCTATATCACTA                 CGGC GAT GCCG                 TTGCTTTCCCGGGTC  64 438
       hsp18 2174833 .. 2174845 +  -7.7  -3.14211   GGATCTTTAAAGTAT                CCGAA CAT TTCGG                TTGCTGGCCGCAGAT  57 115
      ML1796 2175974 .. 2175990 +  -7.9  -3.28712   ATTGCTAGTGGCAAA              GAGCAGC CGG GCTGCAC              TTCTCACCACCACCG  59 284
      ML1804 2185920 .. 2185931 +  -7.2  -3.12351   GCCAGCCGGGCGAAC                CGCC GATC GGCG                 TTAGGTGTAGCGGCC  52 204
         acn 2198002 .. 2198047 + -26.3  -3.56643   CTCAGTGAAGACCAT CTGGCGACTCGGCGCCATCGA ATCC TCGATGGCGCCGAGTCGCTGC TTTGCCGAATATGGC 100 61
      ML1829 2215440 .. 2215453 +  -2.4  -2.82803   GATCTTAAAATAGGT               CTAC GCTACA GTAG                GTTTAAGTCTAGGTA  39 275
      ML1898 NONE
        lipG NONE
       mmaA1 2285481 .. 2285507 +  -4.5  -3.57462   GCGGCCACTATGAAT        TCTTGATCCGAG AAAA CTCG-ATCGAGG         TTTAACGATCCAGTC  54 40
       mmaA4 2288563 .. 2288573 +  -8.2  -3.16881   AAGTGGTTGGATTAC                 CGGC TGC GCCG                 TTCGTCGAATAAGTA  60 61
      ML1912 2296568 .. 2296595 +  -8.5  -2.53911   TTTGTGTACTAGTGA        TCACTGGGAAC GACCGA GTTTCCAGTGG         TGACTTCGACCTTAA  55 353
      ML1915 2298931 .. 2298960 +  -5.5  -3.14344   CTTTGCTGGCAGCCA       GCCTGGCCCAGTT ATCG ACCCGGGCCGGGG        TTACTAAAACCACTG  50 141
        mutY 2304410 .. 2304428 +  -2.4  -4.30576   TCGGGGACATACAAG             TAGGTTGT TCG ACAAGCTG             TTTTGGTCATGGCGA  63 137
      ML1922 NONE
        lpqF 2306975 .. 2306986 +  -5.8  -2.82635   AGAACCCATCCGAAT                CACC GCTG GGTG                 TGTCATCATCACCGT  49 141
         def 2313625 .. 2313639 +  -4.2  -3.16191   CAGACACCACTGCCA               GCTATC CCC GATCGC               TTGCTACCAGTGTCC  47 442
      ML1932 2315612 .. 2315628 +  -4.3  -2.80816   GCTATCCCGCCATTT              CAGCACG CCC TGTGCCG              TGTGGTCGATAACGC  44 403
      ML1937 2325001 .. 2325025 +  -5.7  -3.84406   CTCGTCCACCGACAG          CGTGGTCTG TGACAAC CAGACCACC          TTGTTCTCGTCGCGA  60 474
      ML1939 NONE
        xseA NONE
        xseB NONE
      ML1942 2329116 .. 2329131 +  -4.6  -3.70902   CTGTGCCAATATTTT              CGGGTG GGTG CAACCG               TTTAAGTGTAGCGGC  57 68
      ML1946 NONE
        fumC 2335372 .. 2335400 +  -7.3  -3.43338   TGAATACTGAGGGCA        CGTGCGGCGGC CTTGGCA GCCGCTGCGGG        TTCGTTGATCTGGAT  61 349
        coaA 2342906 .. 2342921 +  -4.6  -3.05844   CGAATAGTTATACCG              TGCACG GGGA CGTGCC               TGTTCAGGTGCGGCC  47 430
        rmlB NONE
        rmlC NONE
        lpqH 2350774 .. 2350788 +   -10  -2.89191   ATTAGCCTTTTCGAC               CACACG GCA CGTGTG               TGTATCACGATGTAG  65 325
      ML1974 2360540 .. 2360561 +  -8.7  -2.84919   GCTGCGCGGTGAGTT           CCAGCGG ACCCTGAC CCGCTGG            TCCTTGTCAGTCACT  60 395
      ML1982 2366976 .. 2367011 +   -14  -2.78934   GTATCGGGTACTCTA    GTCGCCCACCAGGTCGC GAA GCGAC-TAGTGGGCGCC    ATTTCAGCTATCTCA  79 96
      ML1983 2367894 .. 2367908 +  -2.8  -5.00138   TCAGTAACTTTAATA               CCTTCA GGA TCAAGG               TTTTTCGTTTCGCTA  74 34
        ctpA 2376035 .. 2376045 +  -2.4  -3.09516   CACACCGAGCGAAGC                 CGAC CAC GCCG                 TTGACTCGTGGAGCA  41 333
         PPE NONE
      ML1992 NONE
      ML1993 NONE
      fadD10 NONE
      ML1995 2383315 .. 2383348 +  -3.8  -2.77791   CGCCAGCTGGAGAGT     TCTACGTGACG-GCG CCAAA CACACGTCGCGTCGA     TCGTGTTCCCTTGAG  43 17
         nrp 2387775 .. 2387794 +  -3.5  -2.78816   CATGTCCACGCCCAG            CATCGAC GTATGG GGCGATG             TATGATGGCCAGTGG  41 275
      ML1998 2390565 .. 2390575 +  -2.4  -3.91412   CTGCGGGGTTTCGAT                 CTCC TCC GGCG                 TTTGTAGCATCTCGT  54 334
      ML2010 NONE
         aao 2404558 .. 2404575 +  -4.1  -3.60098   CAGCCCAGATTGCAG             TCCACCA GAAG TGGTCGA              TTTGCAATCCCCAGT  51 132
      ML2020 2412593 .. 2412611 +    -3  -3.82031   GCCACAATGTCGTCG             CTGTCAGC AAG GTCGACGG             TTTCGTGATGCTTGG  53 389
        fbpB 2420094 .. 2420104 +  -8.2  -3.21099   AATTGACCGACGGCG                 CCGC ACA GCGG                 TTGGTGGTCGCCGAG  60 516
      ML2030 NONE
      ML2031 2421781 .. 2421791 +  -3.2  -2.86271   ATAGTCCAGAGTAGT                 CGAG GTA CTTG                 TGGTTATCATCGCCC  41 200
        ahpC 2433843 .. 2433864 +  -6.5  -2.56596   CCGAAGCAGCCAATT           CGTCCG-GGT TCT ACCTCGGCCG           TGGCTTCCTCGACAG  50 252
      ML2045 NONE
       lldD2 2437177 .. 2437207 +  -9.6  -2.94099   TGGTGCCCGACAGCC       ACCACGGCGGGTGA TGA TCACCCGCGGTAGA       TATCTACTGGGCCGA  65 399
      ML2048 2438522 .. 2438555 + -13.2  -3.24188   GGCCGAAGCGGGAAT     CCGGATCAGCGGCA TTGGCT TGCCATTGATCCGG      TTGCTGGTGCTGTGC  78 485
      ML2059 2447270 .. 2447293 + -11.1  -3.22521   AAAACGGTTAGCCCA          TAGCCACAG GATACA CTGTGGCTA           TTCGCTTGGTCTGCA  74 65
      ML2061 2450225 .. 2450243 +  -5.2  -3.21595   GAACTGCAGCCCCAA             CGCGCTGT CAA ATGGTGCG             TTAGTGCTCAAACTT  52 428
      ML2063 NONE
      ML2064 2452120 .. 2452141 +  -3.7  -2.57931   TGTGCCGGAATAGCG           TTG-GCGACA ATT TGCCGCACAA           GTTCTCCAACCTGAG  42 106
         gnd 2453607 .. 2453627 + -11.9  -2.71144   ACACTATGGAGTGAA            GACCGTAGC GAA GTTACGGTC            TAGTTGGCCAAGCTA  70 2
       guaB1 2455374 .. 2455405 + -10.9  -3.14132   GTGCAGCTTGTTGGC      CATCGGGTTGCTC ATTTTC GAGCAACGCGGTG       TTCGTCGCGGAGAAA  68 263
        glcB 2460283 .. 2460305 +  -3.3  -3.55447   TAGATAGAACCGCTG           CCTTACGCC AGCTC GGCATACGG           TTATGTAGTCGATGA  50 117
      ML2070 2462920 .. 2462939 +  -9.2  -2.74784   GGTCGCGGTCGAGCG            TGCCGCTC GGGT GCGCGGCA             TGAATTTTAGGAAAT  60 427
      ML2084 2478976 .. 2479029 +  -8.1  -2.52015   AGTGTCCATGTAGAG CACATACGGACCGTGCTTTTCTC GCCGGCCA GAGGAAATCGCGGTCCGCCGGTG ATTCGTGGGTGTGCA  55 132
      ML2091 2488135 .. 2488148 +  -4.5  -3.21924   ACTATATCGTACTTT               GC-CGC CTG GCGTGC               TGTTGTGCGACCTAG  49 266
        mntH 2496117 .. 2496139 +  -6.9  -2.78596   GTTAAAGGTAAAGAA           TTCGGCACC CTCGC GGTGCCGGC           TGTAGTGGGACACTC  51 360
      ML2123 NONE
      ML2124 2526336 .. 2526370 +  -2.8  -3.38581   ATCATATGTGCGGTC     GTCGAGCATGTAGTAG AAT CTGATATACGATCGAC     TCTTTACCAATTCAT  48 152
        serC 2539903 .. 2539916 +  -3.7    -2.914   TAACTCAGCGTGTCA               GCACG GCTC CGGGC                ATTTGCTGTACTAAA  44 63
      ML2137 2541075 .. 2541094 +  -4.9  -2.55544   CACTCACAAGCCCAA            GCCGAGC CTGATC GCTCGAC             TCCCTTCACTCCTGG  43 362
      ML2141 2543158 .. 2543173 +  -4.6  -3.90588   AACTTGTCGACAACA              TGCCCG TCGG CGGACA               TTTCGTTGCCGCATA  59 288
      ML2143 NONE
      ML2144 2546362 .. 2546382 +  -4.7  -3.51232   GTTGGATATCGGCGT            GCATAACTG TAG TAGTAATGC            TTAATTTGGAAGAAG  52 226
      ML2151 2555703 .. 2555714 +  -4.4  -2.91276   ATGCTCGGCCAGTGA                GATC GGCT GATC                 GTTTATAGCGGCGGG  46 459
      ML2156 NONE
      ML2157 2561138 .. 2561151 +  -3.8  -2.79327   CGCCGTCGGCGCACA               GGAC CGTCTC GTCC                ATTTGAATGACCTCG  41 178
         pdc 2578051 .. 2578066 +  -4.6  -2.62184   GACATCGGAATCGCC              GCGACG AACC CGTCGA               TGATCTAACCGACGA  43 402
      ML2172 2583741 .. 2583758 +  -6.9  -3.14344   GATTAGTGCGATCAA             CGCTGCG GTTT CGCAGCC              TTAGTCGCGCAGATG  54 163
         cdd 2586995 .. 2587006 +  -5.8  -3.31817   GCCGGCGTGTGGGGG                TCCG CGCA CGGA                 TTCGGTTTCCTCATT  54 475
      ML2176 2588930 .. 2588969 +    -8  -3.35679   CCTACCGGATACCAT CGCCAAGTCATCGATGCC TTCATT GGCAGCGATGA-T-GGCG  TTGTGAGTACCAGCG  59 511
       desA1 2600266 .. 2600276 +  -3.2  -3.09327   CCCGATAGAGCTTAC                 CAGC CCG GTTG                 TGTTGGCTCCGATGG  43 59
      ML2186 2601479 .. 2601493 +  -2.8  -2.58861   TAATTCAGTACCATA               TGCC CTTAAGT GGCA               GTTGTAGCGCTGATA  40 74
       phoY1 2604253 .. 2604292 +  -2.8  -2.83164   TCACGCTAAGTGGTT  TGCCCGGCCGTTTC TATGAACTAGCC GAAGCGGCCGGAGA   TGTAGTCCTCAGTGG  41 32
      ML2195 2610857 .. 2610868 +  -5.8  -2.62983   AAGCGATGACGATGA                CGTG GGGG CACG                 TCCTCTACAAGTGGG  48 66
        thiX 2611409 .. 2611424 +  -2.5  -2.86338   CGTTGCGCAGTCCAT              CTGTG CCAAAT CACGG               GTTGTTCCTGTAGCT  39 103
      ML2197 NONE
       cysA3 NONE
      ML2199 2613255 .. 2613267 +  -3.3  -3.91506   AAGACGAATAGAATC                GTCCC CGT GGTAC                TCTTTTTCGAGATCA  56 82
      ML2200 2614174 .. 2614190 +    -3  -2.91728   GGAAGAAGACACCTT             CACA-CG ATAA CGCTGTG              TGTACTGTTCGACGT  42 56
      ML2203 2619082 .. 2619110 +  -9.6  -3.90744   ACGACACCAAGTGAT        CGGAGCCGTCTA CTTGC TAGACCGTTCCG        TTATTTCGCGACGCG  77 137
      ML2204 2619342 .. 2619370 + -13.2  -3.28205   GCACTCCCAACTCTG        TCGTGCCGATGT ATTCC GCATCGGCACGG        TGTTAGTGTTAGTTT  78 40
        cpsY 2626244 .. 2626268 +  -5.5  -2.72379   CGCTACCCTTGAGCA          CCCGCCCAAGC GAA GCCTGGTCGCG          TAGTTCCACCGTTAC  46 317
      ML2228 2646633 .. 2646644 +  -7.2  -3.05384   GTGACATCACGTGTA                GCGG TGCG CCGC                 TTGGATGGCGACGGC  57 48
      ML2237 2656881 .. 2656893 +  -2.6  -3.61398   CATGCTAAAACATAC                GCGG ACACC TCGC                TTATTCGCGGCAGCG  48 56
        cpsA 2672030 .. 2672054 +  -6.4  -2.52464   ACGCCAACAACGGCA          GCAGGATTGG CCATC CCGATGCTGC          TGGATTGCAGCGCAG  48 183
        otsA 2678839 .. 2678879 +  -2.7  -2.82516   AGCGCGAACAGAGGC GCGCC-GT-GCCATACATCCG TCG CGGG-GT-TGGCCACTGGTGC TGTCATCCTCACGAC  41 105
      ML2268 NONE
      ML2269 NONE
        menD 2695464 .. 2695481 +  -4.1  -3.25079   CATGCAGCAATCACG             GCAACAT TGTG AGGTTGC              TATTATGAGGTATTG  48 14
      ML2271 2696293 .. 2696323 +  -6.3  -4.09685   GCGAATTCACGACGG      CATTCG-GGT-GCAC CGG GTGCCATCACGAATG      TTTTCGAAAGTAAAC  66 288
      ML2273 2698183 .. 2698212 +  -2.8  -3.45849   ACGCCCTTAGCCAGT      CGC-TGGC-AGGCG ATCT TGCCCAGCCACGCG       TTGTAGTCCTGTGCG  47 209
      ML2277 2701184 .. 2701204 +  -3.1  -3.24245   TCCTGGGTCGCGGAA            CCCGCAGGG TTG TCCTGGGCG            TTAAATTGTCAGTAG  46 53
        htpX 2702462 .. 2702474 +  -3.3  -3.36327   GCCAATATCCGCTGA                GGTGG CTA CCAGC                TTGTCGCTGACATGC  46 357
      ML2283 2708127 .. 2708151 +  -2.2  -3.59979   ATCAGCATCATATAA         TGC-TGAACGA AGTC TCATTCACGCA          TTTCGGCTGAACCAC  48 106
      ML2284 2708925 .. 2708946 +  -5.9  -3.27109   TATAAGCACCCTATC           GG-CGTATAC GCA GTATGCGACC           TCTTCGTTACCTTGC  54 153
      ML2296 2721990 .. 2722001 +  -5.8  -2.50816   ACCGCAGGACCCCCG                CCGA TCCC TCGG                 GTTGGTAGATGGCAA  48 6
      ML2297 2723012 .. 2723045 +  -8.1  -3.14931   TGGCCACCGCCTCCT     GGGTCTCACCGATTT CGGT AAGCCGGTGGGACAC      TTCCTCAGCCGTCAA  57 53
      ML2302 2727609 .. 2727629 +  -2.5  -4.56597   ACATCGAAATCGACT            TGCCGACAA GCT TTCTCGACA            TTTTTCCACGACAAC  65 50
      ML2305 NONE
      ML2306 2731785 .. 2731801 +  -2.1  -3.90048   GCGGACAGGTTTGTT              CTACGGG CGG CCGGTCG              TGTTTTTGCCACGAG  54 452
        pon1 2734619 .. 2734634 +  -4.7  -3.24924   CAAAGGGCGCTTTGC              CAACG GACTTG CGTTG               TCTTGTCGGTCCGAG  49 46
      ML2309 2736023 .. 2736037 +  -7.8  -2.52015   ACGGCGGTCTCCGAG               GTCTGC TTC GCAGGC               ATTGCTCGGTCTGCC  53 269
      ML2312 2740697 .. 2740709 +  -9.1  -3.18912   GCCTAAATCAATCTC                CCCAG ATC CTGGG                TTGGTACATAGGTGA  63 211
      ML2313 2741902 .. 2741912 +  -6.8  -3.52073   CCTCGCCCCACGTCG                 GCGT CCA ACGC                 TTATCCTCTTGCCAA  58 380
        leuA 2756528 .. 2756553 +  -6.7  -2.78384   CCATTTGTCATCGGC         GTGCCTGGCCC ATCC GGGCCAGTCGG          TCTGCTCGGCGAAAA  51 90
      ML2326 NONE
      ML2327 2759715 .. 2759731 +  -2.2  -4.54343   CGTGTTGGGCCCCGA              ACCAAC ACTTC GTTGGA              TTTGTTTGGATTTGT  65 64
      ML2331 2762562 .. 2762578 +  -3.7  -3.53012   CCCAGCGGCGCAAAG              GTCTTTT CAA AAAAGCC              TTTGACACCGCCCGC  49 114
      ML2333 NONE
      ML2334 2766109 .. 2766157 +  -7.4  -3.28924   CTCAACCGCGCGGAC GGTCGCGCCCGC-CAGCATCAC CTCGGTA GTGCGGCTGCGCTGGCGC-ACC TTCTCACGCACCGTC  56 424
      ML2337 2770260 .. 2770274 +  -4.2  -3.06302   GCGATACGCTAACGC               GTGTGG CCC CCACAG               TTGACTGAACCTCGT  47 91
      ML2347 2789341 .. 2789356 +  -4.6  -2.90714   ACACGATCACCGTGT              CCCTGC CGCT GCAGGA               TATGTCGACGTTTGA  46 56
      ML2348 2791256 .. 2791290 +  -4.4  -2.64243   CAGCCCGAAGTGTGG    CAACGATATCGGTTG CCAGAT CAAC-GATGTCGGTG     TCCTGTCCGATCTCA  43 515
      ML2377 NONE
      ML2378 2849759 .. 2849769 +  -6.8  -3.16564   CGCGGTTGCTGCGGC                 CCAC CCG GTGG                 TTCATGCACTGCCGC  54 78
         lpd NONE
      ML2388 2858920 .. 2858935 +  -6.1  -3.60006   ATCCGCTACTTGTGT              TCGGC CAGGGC GCCGA               TTTGGGGGTCTAATT  58 338
      ML2392 2863069 .. 2863109 + -18.6  -2.56715   TCGCGGTGGTAGCAT G-AGTCAATACACGGTTCC TGCT GGGACCGTGTATTGACTGC  TGCATTGGTAGCCAT  91 81
        greA NONE
      ML2401 NONE
      ML2402 2873795 .. 2873812 +  -2.6  -4.13123   CTGCAGCTATTTACT             GCTGGC AATGTG GCTGGC              TCTTTATTTTTATTC  56 216
      ML2406 2878651 .. 2878663 +  -7.7  -2.84504   TGATCCCGGTTGTGA                TCTGC AGC GCAGA                TGCTGTTTGGCCCCT  55 394
      ML2424 NONE
      ML2425 NONE
       cmaA2 2902758 .. 2902796 +    -8  -2.71011   TCGGGTAAATCTCTT   CCGAGCCGACAATCGAGC ACG GCACAATCGTCGCCTTGG   TGCTTAACGCCGCCT  53 341
      ML2435 NONE
      ML2449 NONE
      ML2450 2926943 .. 2926958 +  -2.6  -2.52543   CGCAGCACCGACGGC              GAT-GAC CAT GTCGATC              TCAGTTGCACCGGAT  37 469
      ML2457 2931025 .. 2931042 +  -2.7  -3.98114   CGTCACGCGTGCCGC             GGTAC TGCCGAAT GTACC              TTGTTCTCTTGCCTT  56 171
       umaA2 2933187 .. 2933231 +  -9.9  -4.16279   ACTGGATGGCGATCG CCTTGTTCTTGTTGGCTTCCA GTC TGGCGGCCCACAAGTCCAGGG TTTTGGCGTAGTGTA  79 263
      ML2465 2940198 .. 2940211 +  -5.2  -3.28712   CACCACGGCATTGTG               CCGG ATCGTG CCGG                TTGTACCACACCGCC  52 480
      ML2467 2941962 .. 2941976 +    -7  -3.23899   GATCTACCTGGTTGT               CCCCGG TCC CCGGGC               TTGGCTTGGTTACGC  56 295
      ML2473 NONE
      ML2474 2949512 .. 2949523 +  -5.8   -4.1552   GTCCACAAGCACGGC                GTCG AATC CGAC                 TTTCTTCGCAAGCTG  66 256
      ML2491 2967760 .. 2967780 +  -2.5   -3.0644   TACGCACAGCAACCG            CAGCCGA GGCCGTG TCGCCTG            TCTTGCCAGTTGGCT  42 87
      ML2497 2974618 .. 2974635 +  -3.3  -2.57132   CAGAAAGGAAGAACC             GCATGAC CATC GCCGTGC              ATTATGACGAAAAAA  40 53
      ML2498 NONE
      ML2501 NONE
      ML2502 2984626 .. 2984636 +  -6.8  -3.41051   AGCCCCTGGCAATCT                 CGAC CAC GTCG                 TTGTCATAGAAATAC  56 506
      ML2549 NONE
      ML2550 NONE
         aac 3039966 .. 3039979 +  -2.3  -5.06816   TATCTATTGCGGTCT               TGGTG AGAG CTCCA                TTTTTCTTGAAAAAT  75 251
      ML2557 3049692 .. 3049702 +  -5.4  -3.23869   CACACCGAACCGGCC                 TGCT ACC AGCA                 TGTTCTCAGCTGCTC  52 127
      ML2562 3055014 .. 3055033 +  -8.6  -3.34344   GTGGTCGCAAAGATC            CTAGCCAA CCAG TTGGCTGG             TTGGTTGACCGGTGC  62 162
       fadE5 3057090 .. 3057121 + -24.6  -3.07113   CAAGCGGAACTGCAA      GGTCCCCCGCTTCA ACGT TGAAGCGGGGGACC       TTAAGTCCGGTAGTC 100 51
        fabG NONE
      ML2566 NONE
      ML2567 NONE
     ML2569A NONE
      ML2570 3069795 .. 3069811 +  -2.9   -4.1673   GATAGCTACACATAG              CGTGCAG TAT TTGCAAG              TTTATTGACGAATTG  58 46
       gabD1 3074124 .. 3074138 +  -8.6  -3.28119   AAAATTGGCAACTTC               GAGGAA GTA TTCCTC               TTCCTGTAGATGAGT  62 92
      ML2581 NONE
      ML2582 3084906 .. 3084922 +  -6.5  -2.85216   TGGGCAACACTAACT              GACGAAG CGC CTTCGGC              TCCTTGTCGCTAATC  51 206
      ML2584 3087286 .. 3087308 +  -6.2  -2.87931   AGCATCATCCAGGTG           TACTGCCCGG ACA CCGGTGAGTA           TGTGTGCGAAGTACC  49 177
      yrbE1A NONE
      yrbE1B NONE
       mce1A NONE
       mce1B NONE
       mce1C 3096350 .. 3096369 +  -2.8  -2.69871   AGCGGCGGCGCAGGA            GGTAGTCG GAAT TGAGTACC             ATCTTTGATGTCCGC  40 11
       mce1D NONE
        lprK NONE
       mce1F 3100691 .. 3100701 +  -3.2  -2.75536   ACCTCCACCGATGTT                 GATG CTT CGTC                 GTTTGCAAATACTTT  41 41
      ML2595 NONE
      ML2596 NONE
      ML2597 3102897 .. 3102911 +  -8.6  -2.59431   CCTCCGGAGCTGGAA               TCTCCT CCA AGGAGA               TCGCTTGTCCGGCAG  56 41
      ML2598 3103920 .. 3103930 +  -5.4  -3.99494   CCCGGCGCATGGCGA                 CGAA CTT TTCG                 TTCTTATTGAATTAG  62 420
      ML2603 NONE
      ML2604 NONE
      ML2605 3109874 .. 3109886 +  -4.7  -3.22476   TGTGATCTCTAAACT                CGGCG TTC CGACG                TTGATGATGAATGAT  49 201
      ML2609 3115349 .. 3115359 +  -2.4   -4.5464   CAATTTGCATTACTG                 TCCG CAG CGGC                 TTTTCCTTATATATC  65 185
      ML2614 NONE
      ML2615 3122251 .. 3122265 +  -5.6   -3.7948   TGCTTGCGGGGGAGA               GCCGGG CAC TTCGGC               TTTAGTCGCTGTTGG  59 88
        pckA 3137120 .. 3137130 +  -6.8  -3.09193   AGCCAATCGTGTATC                 GTCG CAA CGAC                 TTCGATAGGTATACT  54 42
      ML2627 3141290 .. 3141320 +  -6.8  -3.05384   TTTTAATTCGCTGCA       CGACGCTAACGCTG GGT TAGGCTTGGCGTCG       TTAGCTGCCACAGCA  54 35
      ML2647 3167490 .. 3167508 +  -5.2  -3.02649   CGCAAGTGCTATCGT             TCACCAGG CGC CGTGGTGG             TATCTATAATCCAGT  48 117
      ML2651 3173820 .. 3173834 +  -9.2  -3.25823   TGGGATCGGACTGCC               CGCCGG TGG CCGGTG               TTGGTCTGGAGGCGG  65 239
      ML2654 3177540 .. 3177561 + -10.9  -3.11162   TGTCCAACCCACGTT           CGGCGTCAAC TGT GTTG-CGCCG           TCTCGTTTCTTAGCT  68 341
       fbpC2 3179016 .. 3179042 +  -7.2  -3.05935   ATAGCCGCGACAGTC         CGTCACTTTTCC ACC GGCGATGTGACG         TTCGATGCCCCATCT  57 227
      ML2664 3191795 .. 3191807 + -10.5  -2.75844   CTAAGGCGTTTCGAA                CCCGC TCT GCGGG                CTTTGCAGTACAAGC  66 290
      ML2669 3198207 .. 3198217 +  -8.2  -2.87564   ACCATCAGGCTTTTC                 GCCG CCG CGGC                 TGTATGGCACCGTGG  55 485
      ML2671 3209757 .. 3209793 +  -5.1  -4.07687   AAGAACACCTACGAC   CGCATTCGCGGCG-AT GCCGTG ATGCTCCGCGAGCGCG    TTTTCCAGCGCACGT  64 243
      ML2677 3222385 .. 3222397 +  -4.8  -3.27951   CTGTTACCACGCGCT                GCGA CGAGT TCGC                TCTTGTGATGAGATC  49 5
      ML2678 3225399 .. 3225409 +  -6.8  -2.97747   TCAGACGCGTCCGCA                 CCGT GAT ACGG                 TATATGGTATCCACA  53 20
      ML2679 3228330 .. 3228344 +  -7.8   -2.7674   TTCCAGCTTTCGAAT               CTGCTG GCT CAGCGG               TGGTTGGGTGGTGTG  54 273
      ML2691 NONE
      ML2692 3242570 .. 3242580 +  -2.4  -2.62616   TGAGCGCCCGAGGAG                 CGCC AGC GACG                 TGATGTCAGAAATCG  38 65
      ML2696 3247865 .. 3247880 +  -4.6  -3.05844   CGAATAGTTATACCG              TGCACG GGGA CGTGCC               TGTTCAGGTGCGGCC  47 377
      ML2698 NONE
      ML2699 NONE
      ML2700 3257169 .. 3257186 +  -5.5  -3.94002   AACGCACCACGCTAG             TCGCCGT CTAC ACGACGA              TTTACTTCGATCATG  62 517
        trxB 3259722 .. 3259736 +  -4.2  -3.64703   TTAACTGCTGTGCAT               CTGTCA GCG TGTCAG               TTTGCCTCGGAGGGC  54 121
      ML2704 3261029 .. 3261044 +  -3.9  -3.35996   GCTTAACTACAGCTC              CGGCC CCGACT GGCTG               TTGTAACTGAGCGTC  47 75
        rpmH NONE
        rnpA 3267006 .. 3267018 -  -3.3  -4.63932   CAGGTTGGAACAAAA                CGACA TAC CGCCG                GTTGAAGCGGCGATA  67 133
      ML2710 NONE
      ML2709 NONE
      ML2708 NONE
        parA 3263099 .. 3263117 -  -3.8  -2.68823   CCCTTCTTACATAAC             GACTGAGT CAT ACTCATCC             CTTCATCGATGGTGG  42 20
        parB 3261810 .. 3261826 -  -7.9  -3.85698   CTGTTCGTCCACAAA              CGAACCC AAC GGGCCCG              CGTCACCATTAAGCA  67 307
      ML2705 3260829 .. 3260845 -  -6.5  -3.68738   GATTGGAACACAGAA              CCGCGAT GCC ATCGCTG              AAGGTATCCTTGCCG  60 156
        pcnA 3247797 .. 3247820 -  -8.8  -3.61517   AGGGCCGGTCAACAA          GCCGCCGACA CCGA TACCAGCGGC           AGAAATGGTGCAAGG  68 473
      ML2689 3238847 .. 3238888 -  -7.2  -3.53444   GGATCGCTCGGCAAA CGG-CG-TCGCCTGCCACCG CCCA CGGTCGCTGCCGACCGGCCG TCCAGCTTGGCTGTG  61 320
        ponA NONE
      ML2687 3234659 .. 3234671 -  -4.8  -3.89346   GTCGTATTCGACAAA                CAGC ATTGA GCTG                CCTACGCAGCTGGTC  59 322
        rpsF 3233947 .. 3233977 -  -3.3  -2.59055   CAAATTTCCGACAAT      GGTAATGGTGG-TG TCGC CAGCCACAATTTCC       TCCCTAATTTGGCCC  40 178
         ssb NONE
        rpsR NONE
        rplI 3232626 .. 3232658 - -14.8  -4.72497   TACGCACGAACAAAA      CCCGGTGGCAGCCG ATCAG CGGCCGTCACCGGA      GTTAACAAACGTTGC 100 45
        dnaB 3229927 .. 3229942 -  -3.2  -3.63991   GATTATCGGTAATAA              TCTTGC ATCT GCATGA               CTTTAGTCAAGAGTG  50 397
        icd2 3210203 .. 3210222 -  -3.5  -3.29511   GTTACCGCTGGACAA            TGCCACC TATAGG GACGGCA             CGGGGTTGCGGGTGC  48 450
      ML2670 3197853 .. 3197887 -  -3.7  -3.38683   ATACCCAAAACCCAA    CCAT-ACCTCGATTAC GCAC GTAATCCAGACAATGG     CTACATAATCATCGT  50 99
      ML2667 3194196 .. 3194207 -  -5.8  -3.54129   CAGAGTCTGGCCAAA                TCCG GCTG CGGA                 AGACGAGGCCGAACG  56 367
      ML2666 3193552 .. 3193566 -  -2.7  -3.89501   CAAGAGGCCGATAAA               TGGCC GCACA GGCCC               ATGGCCGGAAATGTC  56 165
        oxyS 3188905 .. 3188923 -  -8.8  -4.22346   CAAACGGAGTCAAAA             TCCGCCAG TGT CTGGCCGA             CGATATCTCATCCAA  79 477
      ML2661 3185718 .. 3185728 -  -3.2  -2.78774   GACAAACGGTGAAAT                 GTAC TTT GCAC                 GAGACTGATCGGAGT  41 157
      ML2659 3181811 .. 3181825 -  -2.8  -3.95435   CCTCGTAAAAGACAA               CTTGCT CGA ATCAAG               TCGAGTCTACAGTCG  56 274
      ML2649 3168881 .. 3168891 -  -5.4   -4.4017   TCAACGCCCACAAAA                 CACT TGC AGTG                 CGTAGATTTGTTGGA  70 458
      ML2640 3158919 .. 3158933 -  -6.4  -3.27923   GGTCAACAGCAGGAA               GATCCA GAC CGGATC               GCCCCGGAGTGGGCC  54 147
      ML2639 3157159 .. 3157179 -    -4  -3.38991   ATCTCGGCAACAACA           TGG-TCAGC GATC GCCGATCCA            ACGCCCGTAAGCATC  50 208
       pntAA NONE
       pntAB NONE
        pntB 3151076 .. 3151103 -  -8.4  -2.77233   CCACAAGCCGCAAAT        GGCTTTGGTGGC GGCA GCCAGCAAATCC         TCACGGCGGCTCAGC  57 386
      ML2631 3147179 .. 3147198 -  -4.2  -3.18788   CGAGCGATAAAACTA            GCCGAGAT CGAT AACTCGAC             GTGATAGCGGATTAT  47 522
      ML2630 3145006 .. 3145048 -    -2  -3.28712   CGGTCTTGCTCATAA CTGGCATCGGCGAAGCATA ACCGGG TACGCTCC-CCAATGACGG CCGAGTCCTGTGGTA  44 203
      ML2629 3144518 .. 3144528 -  -3.2  -3.69323   CGACGATTAGCTAAA                 CCAG ATA CTAG                 ACCGCTCTTGCATTT  50 69
        trmB 3132513 .. 3132531 -    -3  -3.13522   ATCGGTTTATCAAGA             TCGATTGC ATT GCTTTCGA             GATCAATTTCGAGTT  43 70
      ML2621 3131787 .. 3131803 -  -5.7  -3.65224   ACTCGAGTTTAATAA              CGCAGCC ATC GGCCGGG              AAATGGCGCGCACCA  58 2
      ML2620 3128614 .. 3128635 -  -2.2  -3.51232   GTCCCGGTAAACCAA           GTCGAAAC TCGTGT GCTGCGAC            CGTTCGTTATGGGTC  46 223
      ML2618 3125921 .. 3125934 -  -3.1  -3.06183   CTGATCGGCAGCTAA               GTTAC GGAG GCAAC                GATGCCGATAATACT  43 525
      ML2617 NONE
      ML2616 3122080 .. 3122119 -  -3.5  -4.27316   GCGGGTAACCCAAAA CACGCCGGGTCAGCCACCC AGTC AGGCGGC--ACCCGCAGTG  CGGGTGACATTGATC  62 173
      ML2613 3118573 .. 3118585 -  -3.4  -4.39998   CACCGAGACAATAAA                TTCC CGAAC GGAA                TAAGCACGGAATAAT  64 205
        ilvD 3112990 .. 3113045 -  -8.8  -3.53012   TCGCCTGGCGTGAAA GGCTGGCGCCGGATGCGGTCAGTATT GGCG AAGGCTAACCGCAGACCGCGCCGACC GTCGCCGAACTGACG  66 4
      ML2600 3104537 .. 3104559 -  -3.5  -3.56704   GGGCCACGAAAGCAA          GTATG-TGCGG ATG CCGCATCAT-C          GACTTGTCATGCGTC  52 126
      ML2583 3085020 .. 3085034 -  -5.7  -3.72695   AGCTGCGGCACCAAA               GTACC TCATG GGTAC               GCATAGGCTCCGGAT  61 79
      ML2580 3079783 .. 3079795 -  -3.3  -3.83644   ACACTGAAAAATTAA                CGTGG TAT CAACG                ATGAACAGCTACACA  53 405
      ML2569 3063930 .. 3063963 -  -2.3  -3.83998   TTACTCCAGAGTAAA     CACCGACGCAG-CTGC CAC GCAGACTGTGCTAGCG     CCCGCACCCCGGGCC  51 20
      ML2568 3063155 .. 3063176 -  -4.3  -3.68244   ACGACCAACTGCAAA           GGCGTCGCC GATC AGCAACCCC            AGCGCGAGGCGGACT  54 111
       fadA2 3057078 .. 3057131 - -20.6   -3.4178   AGTAGTCGATGACAA GCGGAACTGCAAGGTCCCCCGCTTCA ACGT TGAAGCGGGGGACCTTA-AGT-CCGG TAGTCGCTAAATATT 100 380
      ML2561 3053189 .. 3053201 -  -7.7  -2.89154   CAACATTATAGGACA                CCTGA ATT TCAGG                ACTAAGCGCTCGTTG  56 46
       fadD2 3033494 .. 3033522 -    -3  -4.20367   TCTGGCAACAAACAA       GCCGCCGACCGCC TCTC AGCG-TCGTCCGC        ATCACTGTACAAGAA  61 163
      ML2537 NONE
      ML2536 NONE
      ML2535 NONE
      ML2534 3016055 .. 3016086 -  -5.8  -3.66378   CAGAGCTTAGCGAAA      CCGAATG-CACCGCC GGC GGCGAGGTCATCCAG      ACAGTTGCACTCATC  58 42
      ML2532 NONE
      ML2531 NONE
      ML2530 NONE
      ML2529 NONE
      ML2528 NONE
      ML2527 3009227 .. 3009243 - -10.1  -3.21684   CGACAACGACGAACA              CCTGCCG GAA CGGCAAG              ATTGTCGTGCCATCA  68 38
      ML2522 3004342 .. 3004358 -  -2.2  -4.18401   TGACACACCCGAAAA              TCACCG TAAAC CGGCAA              TACCGCACAAGCAAC  56 257
      ML2518 2999776 .. 2999791 -  -5.4   -3.6217   ACCGAGCATAGACAA              GTCCAA CGAC TCGGAC               GTCGTCCAACAGAGC  56 50
      ML2507 2987565 .. 2987577 -  -7.7  -2.64726   GCCGATAACAGCAAG                GCGTT CTC AACGC                TTATAGGTGGCCAGC  53 397
        rfbA 2984012 .. 2984027 -  -4.6  -3.46859   TACTACAAGAGAAGA              TCCTGG TCAC CCAGGG               CAGCGGATTCAATTG  52 298
        dnaK NONE
        grpE NONE
        dnaJ NONE
        hspR 2969124 .. 2969157 -  -5.9  -3.73509   ACATTAAAGTCCAAA     CTCGATGTTGACCAC ATCC GTGGCCACCACCACG      AATTCAGATGCAGCA  61 166
        clpB 2963174 .. 2963188 -    -5  -3.47349   GCCCGAAACCGAGAA               TGCGAT CAG ATCACA               ACCCCGTCACAGGCC  54 57
      ML2489 2961889 .. 2961905 -  -9.3  -3.08679   CCCGTTCAGTCAACA              GGCCGGC AAC GCCGGCG              ATATTGACGACAGTG  63 395
        pyrE 2960974 .. 2960992 -    -3  -4.04897   ATAATCACAAGGAAA             GGCGAGCA CCA TGATCGCG             GTAGAGGCTAGCCCA  58 33
      ML2485 2959395 .. 2959418 - -10.4  -3.14132   GGGTGCGGTCAGCAA          CTTGATACCG CATG CGATATCAAG           TTGAAAAATTGTGCT  68 67
      ML2478 2952257 .. 2952273 -  -3.6  -2.64803   GGATTCGGAAACCGA              CGTAGC AGCTA GCAACG              CAATGTATACCAATG  42 509
      ML2476 2950156 .. 2950178 -  -5.5  -3.21934   GCCTGTCGATAAAAC           GCCAGCACC CCATC GCTACTGGC           CTGCACAGGAAGCCA  52 486
      ML2472 2947094 .. 2947114 -  -4.7   -3.0752   TACACCAGCTCAATA            CACCTTGAC GGA ATCAAGTTG            CGTTCACCGGTCAGG  47 69
      ML2468 2941614 .. 2941636 -  -2.6  -2.66272   GTTCACCGAAACGCA          CTGGCCCGC ATTCCG GCGGGTC-G           ATTTCCTGCGCGCGC  38 416
      ML2463 2936288 .. 2936298 -  -2.4  -3.29461   CAACTGTTCCCACAA                 CCGC TCC GCGC                 CACGGCGGGCTAGCG  44 478
       fadB2 2933825 .. 2933836 -  -4.4  -3.55444   TCGTCACGCTCGAAA                TACG CGCA CGTA                 ATAACCTATCGTTGG  54 275
      ML2454 2928006 .. 2928046 -  -3.9  -3.31144   GGCTCATCTTGATAA GCGTATGCGGAGACCGTC CCAAAC GTCGA-CTCCGAGTACGC  CACCAGGACAACTCG  48 96
      ML2453 2927630 .. 2927664 -  -8.4  -3.55444   TCCGGATCGGCCAAA     GCGTAAACTGCACGCT ACT AGCGAGCCGAGTACGC     CAACAAGTACCGCCG  66 71
      ML2452 NONE
        deoC 2926371 .. 2926383 -  -5.5  -2.89482   AACCTAACCAAGAAC                TACCC CCT GGGCA                TCCACGCGGACAACG  48 198
        murB 2922767 .. 2922780 -  -6.7  -4.08394   ACACTTTCCGCAAAA               TACGG TAAC CCGTA                TCCAATAGCTACAAC  68 34
      ML2446 2921155 .. 2921186 -  -9.4  -3.74056   GAATAACTAGGGAAA      GCCCGGTACGA-CTC ACC GAGATCGCGCCAGGC      GTGGTCAAAACAGAG  71 222
      ML2443 2917951 .. 2917961 -  -4.6  -2.70932   GCTCCCCTGCAAGCA                 GGAG ATG CCCC                 TGCCTCATGGCTTCG  43 64
      ML2442 NONE
         gpm 2916523 .. 2916539 -  -2.9  -4.28651   ACCAAAATCGGAAAA              GTCACAC TTT GCGTTAC              AGGTGTTCAGCTGTT  61 102
      ML2440 2915099 .. 2915112 -  -8.1  -4.07687   ACCGTGGGCTCAAAA               CCTCC TTGC GGAGG                AGAAACGCCAGTGGA  73 41
      ML2439 2914291 .. 2914303 -  -7.7  -2.56095   TGCATAGTGAAGCGA                TGGTG CAC CACCA                CCTTGCCCAAGCTGA  53 211
      ML2434 NONE
      ML2433 NONE
      ML2432 2906698 .. 2906755 -  -9.1  -2.79501   CACATCTGGATCACA GACG-GCCG-CCCGGACGACCCGACCC TGGCGG GGGCCAAATCGCCAGGGTCGGGTCGTC CGGGCGACTACAAAG  60 405
        proC NONE
      ML2429 2904924 .. 2904959 -  -2.4  -3.92324   GGGTCGAACACCAAA    CCAGCG-GCCGCGTGAC CAC GTACCAGGGCACGCTAG    GTGCTCACAGTTTAC  54 155
     ML2428A 2904734 .. 2904749 -  -3.2  -3.15768   ATGAAAATCGGAACA              TGTAGC GGCG GCTACT               TGCCAAGTTTTCTGC  43 21
      ML2428 NONE
      ML2427 2902108 .. 2902120 -  -3.3  -3.91911   CTGATGCCAAGGAAA                CCAAG GAG CTGGG                CTTGACGACGCCGAT  56 376
        hemA NONE
        hemC NONE
        hemD NONE
        hemB 2893676 .. 2893690 -    -7  -3.18268   TGCCAATGAAAATCA               CGGCCG CCG CTGCCG               CTGGTACCGATCCAG  54 134
        hemL NONE
      ML2413 NONE
      ML2412 NONE
      ML2411 NONE
      ML2410 NONE
      ML2409 2879561 .. 2879596 - -16.2  -3.00525   TGCCTTTAAAGGATA    GACCGCCAGAACTCCA GCAA TGGAAATCTGGCGGCC     CACATGAACATCCGG  83 470
      ML2407 2878001 .. 2878027 -  -2.8   -4.0827   ACACAGTCACACAAA         TTCACCCTGGCG GTG CGCTTAGGTGAT         GCTCACACACGGCAA  57 348
      ML2400 2870591 .. 2870634 - -16.8  -3.71686   GGTAACGCAACACAA GACACAAGAGCTGACATACC AGGT GGCGTGCCGGCTCTTGTGTC TTAATAGGTGAGGTG 100 43
       cysM2 2865849 .. 2865861 -  -7.7  -4.32177   CTACCTGAGAACAAA                TTCGC GTA GCGAA                CGGGCACGGGTTTCG  74 103
        Ag36 2864980 .. 2864994 -  -5.6  -3.09289   GATTAGCCTAAGAGA               TGGCCG CTG CGGTCA               GCGGTTGGGGGGCCG  50 71
        metB 2863290 .. 2863303 -  -5.9  -3.77464   ACATGACCGACTAAA               GGCCG AACT CGACC                AGTTGATCGCAAATC  60 516
      ML2391 NONE
      ML2390 2860848 .. 2860871 -  -5.2  -2.90496   GCTCCGTGGAAACCA          CCACGAGCAG TGTC CTGGTCGTGC           AGCACGGTTGCCACG  48 454
      ML2380 2850432 .. 2850448 -  -8.7  -3.21593   CATTGGGGGACAACA              CGAATCG GTC CGACTCG              GCGGGTAAAGCGCCA  65 60
      ML2379 2849387 .. 2849397 -  -3.2  -4.00532   GGTTCAAACAGGAAA                 TCCA GGC CGGA                 TTGAAGACCGGCATC  59 508
      ML2366 2834448 .. 2834458 -  -6.8  -2.53876   GGCTATTTCAAGCTA                 GCCA TCA TGGC                 CGCGGGCATCGATTT  50 184
      ML2359 2823912 .. 2823933 -  -6.5   -3.5393   ATGACCTGTGGTAAA           TCGGCGGAC GATG GTCGGCCAA            GTGCGATTCGTGTTA  58 195
      fadD26 NONE
      ML2357 NONE
      ML2356 NONE
      ML2355 NONE
      ML2354 NONE
      ML2353 NONE
      ML2352 NONE
      ML2351 NONE
      ML2350 2792210 .. 2792224 -  -3.5  -2.79133   CAACTGGTCACCACA               TGCGG GGCCA CCACA               TATTGCGTCAATGCG  43 33
      ML2349 2790597 .. 2790607 -  -2.4  -3.68351   CCGCCACCACCCAAA                 GGTC ACT GGCC                 GCTGATCTCCGCACG  49 330
      ML2346 2786945 .. 2786955 -  -6.8  -3.65135   CTCAAACAACCACAA                 TGCC TTC GGCA                 GCGACGGGGCAAAAT  60 166
      ML2341 2779103 .. 2779122 -  -2.8  -4.20106   AAATCTCACGCAAAA            CCTGATCA TCGA TGACCAGC             ACATCGCCCCGGCAT  61 380
      ML2336 2767569 .. 2767596 -    -4  -2.72463   ACTCAGGTCCAATGA        CGATGCGAACCC CGGA GGGTCCGCCTAA         GGGGCGGGCCGGTCA  42 81
       dnaZX 2765177 .. 2765223 -  -4.3  -3.51235   GCAGAGATAGCACAA GTGCGGTATTCCGACTATCGT GACAT ACGAGAGACGGAATTCGACGC CGTTTCGTCAATCGG  52 509
      ML2332 2762413 .. 2762441 - -12.3  -3.72775   AGGCAGGAAGAAATA        CGCCGACGCCGTG GTC CGCGGCGTCGAGG        GCTTCCTTGCCACCC  85 73
      ML2330 NONE
        recR 2760606 .. 2760635 - -15.9  -2.75536   AAAGCACCTGCAAAC       GTC-GATTTCGGCG AAA CGCCGAAATCAGAC       CATCGTTCGCCGGCC  82 20
         ask NONE
         asd 2751552 .. 2751566 -  -2.8  -4.77896   GAAGCAACCGAAAAA               GCCTGT GCG ACAAAC               AAACACAAAGCGGCA  70 83
      ML2321 2750425 .. 2750439 -  -7.1  -2.91239   TACAGACTGGACACA               CCGCA GCTCA TGCGG               TGGCGGGACGCGCAG  53 54
      ML2320 2746653 .. 2746673 -  -6.7  -4.25104   TCGCGCCCAGGAAAA            CCAGCTCCA GAT CGGCGCCGG            CAAAGGCCGACCACA  71 504
        glpK 2741608 .. 2741631 -  -4.6  -4.36914   TCGTTGTGCAGAAAA          GTCCACTCAAG CCA CTCGA-CGGAC          CAGGTAGCGGACGCT  68 207
      ML2307 2731048 .. 2731058 -  -6.8  -3.73756   TATCGCAGGAAAATA                 TGCC GCT GGCA                 GGGCTCATGTTAAAT  63 430
      ML2304 NONE
      ML2303 2727405 .. 2727425 -  -6.7  -3.18264   TTCGGCACCCAGGAA            GGTGGCGCG ATG CGGGTCACC            CACGACCTGACGCAA  54 262
         nth 2725717 .. 2725733 -  -7.3  -2.61264   TCCGTTATCTACAAC              CTGAACT TAT AGTCCAG              CCAGGGCCAGCAAGT  53 15
      ML2300 NONE
      ML2299 NONE
      ML2298 2722850 .. 2722864 -  -9.2  -3.08679   TCGGTGGACCGAACA               CGGCGC TAT GCACCG               CACGGACGCTACGTA  60 138
      ML2295 2720481 .. 2720492 -  -5.8  -3.29144   CGACGCCGCCCAGAA                CCAG CTAG CTGG                 GCGACAGGCAACGTT  54 89
      ML2289 2713280 .. 2713298 -  -6.6  -4.08706   CCGTTAGCACAGAAA             TGCACGCG CGG CGCGCGAA             TTCCGTGTTAGCTAA  68 135
      ML2288 2712212 .. 2712243 -  -7.2  -3.72576   GCCGGTGCGAGGAAA      CCCGTG-GGCGAACG CAG CGTCTGCCACACCGG      CACCGCTTATAGTGA  67 218
      ML2279 2702399 .. 2702411 -  -6.3  -2.87564   CGAGGCCGCCATACA                CTAGT GAC ACTAG                TGCGGCGGGCACAGA  49 272
      ML2276 2698617 .. 2698643 - -19.6  -3.69934   AAAGAACAGCGCAAA         GCATTGCAGCAC TCG GTGCTGCAATGC         GGCGTATCGACTGCT 100 289
      ML2274 2697674 .. 2697694 -  -6.7  -3.01712   TCGGGTTGCGCAATA            TCGCCGACT ATC AGGCGGCGC            TGCGCGAGATGGCCC  52 348
      ML2265 NONE
      ML2264 NONE
        menB 2686473 .. 2686490 -  -5.5  -3.53444   GTAGTTGGGGCGAAA             CCGGC GGTCGCAT GCCGG              CCAACGTGATCTGAT  54 94
      ML2261 2684447 .. 2684463 -    -8  -3.14881   TAACTGTTGCATGAA              TCGCAG GTAAG CTGCGA              CCCAGCGCCAAATGT  60 51
        pitA 2683153 .. 2683167 -  -7.1  -3.04501   ACCAAGGGCTCAAGA               GGCGT TCCTT ACGCC               AACCGTGTGGTGACT  53 5
      ML2259 NONE
      ML2258 2682507 .. 2682519 -  -4.8  -3.07994   CGGAACCCGACGTAA                CGCT AAGCG AGCG                AAGGACGGCTATGTG  47 34
        menE 2681223 .. 2681233 -  -3.2   -4.2558   CACTCGCCACGAAAA                 TGGA CGT CCCA                 ATAGGCCGGATATCG  61 169
      ML2253 2676094 .. 2676110 -    -8  -3.56643   TTCACACTGGCGAAA              CCCAGT TTACC ACTGGG              CCAGTTAAGCTTCCT  66 234
      ML2252 2675530 .. 2675556 -  -7.2  -2.62184   GTCCTTTGCACATTA         GCAGCCAACACC CAG AGCGTTCGCCGC         CAGGTTGATCGGTGT  53 236
      ML2249 2672277 .. 2672289 -  -9.1  -3.47617   AGCTGAAATGCACAA                TCGCG CTG CGCGA                ATTCGGCGAGTAGCG  66 456
      ML2244 2667093 .. 2667117 - -11.6  -3.52102   AGCGCAGTTACATAA          TGCTACTAGA GTTAA TCTAGTAGCA          TTAGATTAACGTATG  75 131
      ML2242 2660745 .. 2660770 -  -6.7  -3.30214   AACTCACTACACCAA         CGGCCCCCTGC ATAG ACATGGGGCTG          CCTCCGTATCCGCAT  56 299
        purD 2653295 .. 2653305 -  -3.2  -3.67597   TCTGCCACCGAACAA                 CGCA CAG TGCA                 GCATTTTTCTCTACT  50 57
        purB 2647094 .. 2647108 -  -6.4  -3.41051   GCATTCCCAGCAGAA               TGCAGA CCA CCTGCA               TTGACAGTTCGGTGA  56 440
        hemH NONE
        ptrB 2642811 .. 2642829 -  -3.8  -3.05596   TATGTTCCCAGTCAA             CGTTTACG CCG CGCAAATG             CCCCATCCGCCTAAT  46 56
     ML2219A NONE
        purQ 2635901 .. 2635915 -  -4.2  -3.15544   TCCGACGGTTAGCAA               GTTACC GTC GGAAAC               ACAGCCGCCGCTCCG  47 115
        pepC 2629564 .. 2629575 -  -7.2  -3.53012   CTGGCCGGGTTCAAA                CCGG ATTG CCGG                 GCTCTGCCGCTCACC  61 519
        purL NONE
      ML2210 2625570 .. 2625592 -  -4.8  -3.76224   CTCGGACCCAGGAAA           GTGTGTTCCG GTC CGGAACAGAT           ATATCTGTTACCAAT  57 300
      ML2207 2622297 .. 2622311 -  -5.7  -3.07622   ACACAGTTTAGCCAA               CTACG TACAG CGTAG               ATTGATTAATGGCAT  52 11
        purF 2620585 .. 2620595 -  -6.8  -3.14211   ACGGTTGCCCACCAA                 GCAC CCC GTGC                 TGCCGGGACTCACAT  54 45
        purM 2619068 .. 2619089 -  -4.3  -4.05004   GCAGGACAATAATAA           CGACACCAA GTGA TCGGAGCCG            TCTACTTGCTAGACC  61 357
      ML2201 2615236 .. 2615251 -    -4   -3.7511   TTGGCTACAATACAA              GCCCAGT CAG ACTGG-C              TACAATCTACACAAG  55 222
      ML2193 NONE
       phoS3 2606340 .. 2606368 -  -8.8  -3.69684   AAATCGACCGAATAA       GCCACCGCGCCGA CTAC CCGCCGCGGTG-C        ATACTGGGTGATGAA  68 488
        phoT 2604276 .. 2604286 -  -8.2  -2.77899   CGTTTCTATGAACTA                 GCCG AAG CGGC                 CGGAGATGTAGTCCT  57 12
      ML2178 2589802 .. 2589815 -  -4.5  -3.61244   TACCCTACAAATGAA               CCACC TTCA GATGG                TGTTCGATCAACATT  54 1
      ML2177 2588597 .. 2588607 -    -4  -3.47226   ACAGGAATCAACCAA                 TCAA GCG TTGA                 GCAGGCTGACCTTGA  50 15
      ML2170 2579022 .. 2579035 -  -3.8  -3.50491   CATTAAAGAAATATA               GCAC ACCTTG GTGC                GGAAGAACGAGTTGA  50 199
        fadA NONE
        fadB 2568877 .. 2568893 -  -6.5  -3.78034   TACGCAGATGAACAA              CTGGCTT AGC AAGCCCG              AACGGGCACCCACAG  63 293
      ML2158 2560659 .. 2560676 -  -2.7  -4.04295   TCAACGAGAACCAAA             GAAC-GCG AAG CGCTATTC             GACGCTTTCCGCCGC  57 446
      ML2155 2556641 .. 2556664 -  -4.4  -3.80276   ATTGAGACAACAGAA          CCGAGCGGGA TTCC TCCCGACCCG           CATGTCGCAGCAGAC  57 77
        cspB 2551959 .. 2551980 -  -4.3  -4.10612   AGCCACAATGAGAAA           GACGACGCT GCGC AGCGCTGCC            TTCAAGCTAATCAAC  61 56
      ML2142 2542877 .. 2542895 - -11.8  -2.75963   AGGCGGACTCGAAAC             CTATCTCG ACC CGAGATAG             CTTGCCAAGGTCGGC  71 137
      ML2140 2541977 .. 2541990 -  -2.3  -4.43189   AGCAACGCCATAAAA               GCGTG AGGT CACGG                GCTTTCGTCAATCAA  63 20
      ML2135 NONE
        fprB 2535621 .. 2535638 -  -5.5  -4.31433   GACGTGGACAATAAA             TTCCAGC GAGC GCTGGCA              CACTGGTGCCACCGT  67 200
        pdxH 2533031 .. 2533048 -  -5.5  -3.05463   AGTCCGTCCAGGCAA             GCCCCGA TCCG TCAAGGC              GTGAGCTGGCCCTCA  50 135
       gltA2 2531595 .. 2531608 -  -6.7  -3.40073   ATCGGGATGAACTAA               GCAGT CACC ACTGC                TATAACTATCGTGTT  58 31
      ML2129 2530272 .. 2530325 -   -17  -2.90075   TCGTCGCCAACCACA CCGTG-TGAGTGTCAAGGTTGGCGGA CAAC TCCGCCAACCTTGACA-TCATCTCCG ATGCACTTACATAAC  89 387
      ML2121 2521175 .. 2521189 -  -4.2  -3.62572   CATGATCACCCGAAA               TCAGCG CAT CGATGA               ATGACAAGCTTACTT  54 376
       echA6 2518483 .. 2518513 -  -9.6  -2.78508   CAGTCTTGAAAATAT       TCGGTGCAGCCGAT GGG ATCGGCGCCGCCGA       CCGGCTCACGCCTAA  63 282
      ML2114 NONE
      ML2113 2513623 .. 2513645 -  -6.2  -3.28791   ACCGGTTGGCCATAA           GGACAGCGAC CCG GTGACCGTCC           TTTGGGACAATTGAT  54 250
      ML2111 2512299 .. 2512317 -  -6.6  -3.05463   ATTGTTGCGACGGAA             TGCCGCAG ACT CCGCTGCA             AGCGCAATCGGACTA  54 247
       phoS2 NONE
       pstC2 NONE
       pstA1 2488839 .. 2488849 -  -6.8   -4.3739   GACCTGCCCACAAAA                 CTGG AGG CCAG                 CATGAAGGAGTGCTC  74 307
      ML2088 2481022 .. 2481051 -  -5.6   -4.3129   TAGTGACCATGAAAA       GCCCGGTGCGCA AAGACG CGCACACCAGGA        TCGGCGACCAGTCTG  67 518
        ilvG 2475144 .. 2475165 -  -5.7  -3.36289   GATCACCTCAAGCAA           GCGCGCCTG TACA CCGACACGC            CGCTAACCCCGGCAA  54 73
       secA2 2472736 .. 2472754 -  -7.3  -2.62263   AGCCTGGCGATATGA             CGGTCCG GATAA CGGGCCG             AAAGCAATCGGACCT  53 40
       pgsA2 2471894 .. 2471905 -  -7.2  -3.77666   TAGATCCAACTGAAA                GCGC AGGC GCGC                 GGCATGGTTGAGCAG  67 207
        gcvH 2469380 .. 2469390 -  -3.2  -2.86164   GCGCCAACCACCACA                 GGAT CGG ACCC                 TCATTGCCCAGCTCC  41 103
      ML2076 NONE
      ML2075 2467924 .. 2467935 -  -5.8  -2.82516   CTCGGCACGACGACA                CGGT AGAC ACCG                 TGCCTTGCCACGCCG  49 74
      ML2074 NONE
      ML2073 2466386 .. 2466417 -  -5.2   -3.1355   GCGATGCAGATCCAA      CTTTACCCTCCGCCT CGC ACGCG-AGGGTAAAC      AATAGGAAGCCGCTA  50 53
        gcvB 2463167 .. 2463191 -  -6.3  -4.17657   GAGCATAGCCGAAAA          TGCCCAAGCAG ATC CTGCCTGGCCG          CCCGTCCTCTGCGGG  66 253
        modD 2442603 .. 2442616 -  -2.3  -3.90112   GGCGGGTCAAGGAAA               CACGG TCCG CAGTG                GCAGCGGAGTGGATG  54 50
      ML2054 NONE
      ML2053 2440943 .. 2440970 -    -7  -3.01712   TTCGCCGGGGTAACA        CTGGCAATGCCGG CTA CCGGC-TTAGCAG        GGTTCCTCTTCAGCT  53 152
      ML2044 2434103 .. 2434114 -  -5.8  -2.80816   TTCCGATGTAGCACA                GTGG ATTA CCAC                 CGCTGAGATACTGTC  49 279
        oxyR 2431576 .. 2431588 -  -4.9  -3.80733   GGCATGGCAGAACAA                TGTTT CCT AAACA                CGTTGTACGAATACA  57 421
        bfrA 2428849 .. 2428865 -  -4.3  -3.57263   ATCGTCATCCGCAAA              TGTACCG ATT CGGCTCA              TGGCGTGATATTACC  54 483
      ML2035 2424868 .. 2424882 -  -4.2  -3.92373   CAGGCTAGGCATAAA               GCTGAC AGA GTCAGG               GTCAATTTTCAGATA  59 309
      ML2023 2414255 .. 2414269 -  -2.8  -3.91908   ATATCTCCAAAAATA               GGCT GGTCGTT AGCC               TGCAGGCGGAAAAAA  56 20
      ML2022 2413549 .. 2413564 -  -5.4  -3.33737   CACCAAGGTGGAGAA              GACGAC CACA GTCATC               ACGCGGTGGGTTAAG  52 105
        cinA 2407303 .. 2407321 -  -8.8  -2.57013   TCCCAACCGAAGTCA             CGGTACCG AAT CGGTATCG             CTGAGCGCATGGCGC  59 4
      ML2013 2404893 .. 2404909 -  -8.7  -3.05596   GATCTTGCCATCGAA              CGCTCTA ATA CAGAGCG              TAGAAACGCTGCACA  63 472
      ML2012 2404266 .. 2404287 -  -8.7  -3.28745   TGCCGAAGAATCGAA           CCACGG-CTC GGC GAGGCCGCGG           TGATCGAGACAATTA  63 207
        ctpB 2391129 .. 2391173 -  -9.9  -2.68034   CACGAAGGCAAAGAT TGCTACCTCCTGCAGTGGGGA GAG TCCGCGCTGCAGGAGCGATCA CGCGGTCCTTACAGC  62 169
      ML1997 2387336 .. 2387349 -  -2.3   -4.1891   CTGGGCGAAGAGAAA               TCCAC GAAG GTGGT                CGGTGATCGATGCGT  60 208
      ML1990 2377077 .. 2377114 -  -3.9  -3.56568   CAAGCAGTCGCCAAA   TCGCGCCACAGCGGCAG CAAT CTGCGGCGCTGGAGGGA    GAATCTGTCGAGAAG  52 76
      ML1989 2376492 .. 2376510 -  -6.7  -2.92018   AAGATGCTAATGAGA            CGGCAGGA GCGT TCC-GCCG             AATTTCATTCGGCCT  53 250
      ML1988 2375696 .. 2375718 -    -9  -2.87344   GACCCGTCGCACACA           GGACGGGGGT TAA ACCGCCGACC           CATCGGTAGGCCATA  60 12
        aceA 2369430 .. 2369440 -  -3.2  -3.32343   GGCACAGCTCTAGAA                 GACA AAA CGTC                 GCCGTAGTTGTTGGC  46 387
      ML1979 2363709 .. 2363735 -  -5.1  -4.18644   AGTACATAAATGAAA         TCCATAGGCCA TAATC CGGCCTCTAGA         AAGGTTAGTTCATAA  64 224
      ML1976 2360819 .. 2360851 -  -3.4  -3.15861   GAGGACTTGGATCAA     CTCGCAGGCTCGC-TC TCG GATGTG-GCCCACGAG     GAGGTAGTTTGTGAC  43 393
      ML1972 2356232 .. 2356242 -    -4  -3.60098   ACGTGCCAGCCGAAA                 TCTT CGA AAGA                 TAATAATTCGTTTTC  52 94
        infA NONE
        rpmJ NONE
        rpsM NONE
        rpsK NONE
        rpsD NONE
        rpoA NONE
        rplQ NONE
        truA 2342838 .. 2342861 -  -8.8  -3.61517   AGGGCCGGTCAACAA          GCCGCCGACA CCGA TACCAGCGGC           AGAAATGGTGCAAGG  68 493
        glyA NONE
       desA2 2339100 .. 2339116 - -13.7  -2.62515   AAGGCTGCGACACCA              GGACCGG GGC CCGGTCC              TGGTGTCGCCGTGAC  75 179
       phoH2 2337564 .. 2337579 -  -5.4  -3.01924   CAGGTCGTTTCAACA              CGATAG CAGC CTACCG               AAGAGCAGCGCCGCC  48 65
      ML1950 NONE
      ML1949 2336032 .. 2336050 - -11.6  -3.14051   TCATTTTCACCAACA             CGCCGGGC ATT GCCAGGCG             CAGACTCGGAACCCG  71 252
      ML1945 2331704 .. 2331714 -  -6.8  -4.07568   TGGCTTCCGGTAAAA                 CGGT TTC ACCG                 ACCACTCGGACAGGT  68 87
       lytB2 2324148 .. 2324168 -  -8.1  -3.14132   CGTTCCTCGGAGCAA            GCCCGCGAC TTT GACGCCGGC            GAGTCACCTCGTCGA  57 420
      ML1936 2322118 .. 2322140 -  -7.8  -3.57144   CTTTCCAGGTTTAAA           TCTACTACGT TAT AAGTAGTAGA           TAGAGATGGCGGTCT  63 84
      ML1928 NONE
      ML1927 2312072 .. 2312087 -  -3.2  -4.20042   ACCAATAGGTTAAAA              CCTGCA AAAC CACAGG               GCTGTCAGGTTACCT  61 30
      ML1926 2311495 .. 2311507 -  -3.3  -3.00022   GCGAGTTTAGACATA                GCGAG AGC CTAGC                CTGGCGTTCCCGACA  42 76
        sodC 2310714 .. 2310735 -    -8  -2.51725   ACTCCACACTAATAG           TCGG-CCGC GGTGA GCGGACCGA           AGTCGATATGGGCAC  55 61
      ML1921 2304100 .. 2304137 -  -7.7  -3.38812   GCGCGCGCAACAATA   CGCAGGAACTGACCGCCA GGT TCGCGGTCTGTTGCTG-G   ATGTGTTGCGCGCCA  61 195
      ML1919 2302723 .. 2302737 -  -2.1  -3.62275   AGTGACGACCGCAAA              CTCAGC ACAG GC-GAG               TGCAACGGTTCACCA  48 53
      ML1918 2301583 .. 2301613 -  -9.1  -2.87468   TCCGACGACAGCAGA      GGCACA-GGACTCA GCGC TGAGTCCGTGTGTC       TACCACGTGGTGGCC  60 247
     ML1911A 2295075 .. 2295088 -  -4.5  -3.77206   CACAACGGCACCAAA               CCACA AAGG TGCGG                CGGCGGGTAGCTTAG  57 93
       rpmG2 NONE
      ML1910 NONE
      ML1909 NONE
      ML1908 2293039 .. 2293076 -  -9.7  -2.89602   GGGCTTACATGAAAC   GCGCGCCCCCCGCTCGT TACA ACTCACGGAAAGCGCGC    TGATATTGGGAAACC  65 93
        secE NONE
        nusG NONE
        rplK 2291116 .. 2291130 -  -5.6  -3.09878   CTCAGGCAGCGAACA               GCCACG CAT CGTTGC               CCGACAGGGGTGAGT  50 43
        rplA 2290098 .. 2290111 -  -4.5  -3.29325   GCTCGAGAATCAAGA               CCACC CGTC AGTGG                TATCCACGGCCACAT  49 223
        rplJ NONE
        rplL 2279963 .. 2279977 -  -9.2  -3.09581   CAAATCCGCAAGATA               GCCGGC GCA GCCAGC               ACCTGGGCGATAGCA  63 483
      ML1892 2277166 .. 2277177 -  -7.2  -2.55015   AGCGCAGGCAAGTTA                CGCC AAGT GGCG                 ATAAATGGCCAGAGC  53 108
        rpoB 2273203 .. 2273228 -  -3.4  -3.06796   GCGGAGTTCATCGAA         GAAGTTGACGT CTAGC ACGT-AACTCC         CTTTCCCCTTGCGGG  43 66
        rpoC 2269032 .. 2269053 - -13.7  -3.78934   TTGGGGGCACAACAA           GCACCAGCG CCCA CGCCGGTGC            TGGGAAGCAAGCCAC  88 242
      ML1889 2268109 .. 2268125 -  -5.1  -3.25906   GACAATCGCATAATA              CACGTCA CAC TAACGCG              GAGGCATTGGGGAAG  52 87
        rpsL NONE
        rpsG NONE
        fusA 2257034 .. 2257053 -  -3.4  -2.57092   AATGTTAGTAATTTA            TCCGCGGT AGTG ACCGCGTC             AGCATAACTCGTAGG  40 61
         tuf 2255712 .. 2255747 - -18.4  -4.39571   CGCATAAACTCAAAA    GAAACGGCGCCTATCC TTTC GGATGAGCGCCGTTTC     GCAAATGTGGACCGT 100 68
        rpsJ NONE
        rplC NONE
        rplD NONE
        rplW NONE
        rplB NONE
        rpsS NONE
        rplV NONE
        rpsC NONE
        rplP NONE
        rpmC NONE
        rpsQ 2238042 .. 2238054 -  -3.3  -4.13995   CGTGTATAAATCAAA                TCCCC ACC GGCGA                GTCAGGAGCACAAGC  58 320
        rplN NONE
        rplX NONE
        rplE NONE
        rpsN NONE
        rpsH NONE
        rplF NONE
        rplR 2230297 .. 2230314 -  -4.1  -2.78384   TGCGCCGCCATTATA             GC-AGCCC TCC AGGCTTGC             TTGTCATCAGAAATT  43 32
        rpsE NONE
        rpmD NONE
        rplO 2228970 .. 2228990 -  -8.3  -4.39426   CAGAGTCGCACAAAA            CCGAGCT GACTTAG AGCTCGG            TAACAGAGCCGCCAG  79 15
        sppA 2226728 .. 2226766 - -12.4  -4.10744   GGACGCAAAGAACAA   GTTCGAGGTCAACGCCCC AAG AGAGCGCTGCCCTCGAAA   AGAAGGATCAGGGAT  87 195
      ML1835 2222855 .. 2222873 -    -8  -2.52623   GCTGTTCTACAACAT             CACCGCGC TCA GCGCGCCG             GGAAGCCAGCTCGCC  55 368
        secY NONE
         adk NONE
        mapA 2219057 .. 2219089 -  -9.9  -3.58522   ATCACGACGCCGAAA      TTGCGGAACCGATGC GCT ACATCGATCCCCCAA      TGATCATATTGCGAG  72 338
         PPE 2212407 .. 2212425 - -11.6  -3.06183   GTCACGTCGAGCCAA             CGCGCGGC ATA GCCCCGCG             GTCACGACGCTCTTA  71 48
      ML1821 2204320 .. 2204337 -  -8.4   -2.5007   TTAATCGACCAACAT             GCGACC TTCACC GGTCGC              GTCGAACTGGAACGG  55 414
        trxB 2201123 .. 2201139 -  -8.7  -2.71364   TGACCGCGGCAATCA              CCGGTTG ATG CAACCGA              CACAGCATCAAGATA  59 407
      ML1816 2198635 .. 2198647 -  -3.3  -3.15427   AAGATCTCGCAGTAA                CGCTA CAC TCGCG                GCTGACCCACCAACA  43 333
      ML1813 2194202 .. 2194214 -  -3.4  -3.06302   ATTACTGTGACCGAA                CAGT GACCT ACTG                GGTTTGCCGTAAAGT  43 88
      ML1812 NONE
      ML1811 2191641 .. 2191652 -  -3.6   -4.3255   GGCTCAACCAACAAA                GCCC AATC GGAC                 ACGACCCAATATCAC  63 219
        moxR NONE
      ML1809 2189518 .. 2189540 -  -9.8  -2.62184   GTGTGTGCCACATCA           GTCACTGGCG TCC CGCCAATGCC           CCACGCCGACGAGAT  62 4
      ML1808 2188472 .. 2188484 -  -4.7  -2.54841   CTGTAACAAAACTAG                GTCGG CAG CCGGC                GGTTGATCAGCAGCG  43 9
       fabG1 NONE
        inhA NONE
        hemZ 2185393 .. 2185413 - -12.5  -3.04144   GGGTGACGCCGAATA            CGCACTGCG ATC CGCGGTGCG            CTCCGCCGCCGATGC  72 390
      ML1803 NONE
      ML1802 2182984 .. 2183021 - -12.6  -3.94746   GCACATCGAACCAAA   GCTGCCGCGCGGGGAC CGACAC GCCCCCGAACCGCAGC    CATCCACTAAACCGA  89 199
        mutA NONE
        mutB NONE
      ML1798 2176546 .. 2176569 -    -3  -3.17763   GTCATACTCGATCAA          TCCCCCAGCC GACG AGCCGGTGAA           TGACGTTAGCCGCCA  43 375
      ML1791 2165381 .. 2165393 -  -7.7  -2.95409   TAAGTACCAAGGATA                CGAAC GGT GTTCG                GGGACACCACTTGGC  56 252
      ML1788 2162973 .. 2163012 - -14.2  -2.82759   AAGACAGGTACTACA  CCGACGGCCAGCCGAGGA TTTG CCCTCGACAGGCTGTCGA   GCATGTGCCCATTTC  79 368
      ML1783 NONE
      ML1782 2158246 .. 2158256 -  -5.4  -3.68222   GGTGAACCCGAAGAA                 CAAG ATA CTTG                 CCGGTATTTGTGTGT  56 93
      ML1781 2157578 .. 2157588 -  -2.4  -2.52464   GTGCCCCGGAATCCA                 CGCC TAT GCCG                 ACGGCGATTTCGCGT  38 110
      ML1761 2135525 .. 2135539 -  -4.2  -3.15579   CGAACCCGCGACCAA               CGGATT ATG AGTCCG               CGGCTCTAACCAACT  47 513
        sdaA 2129384 .. 2129396 -  -5.5  -4.04806   GGCCACATCAAACAA                CGACG AGG CATCG                AGCAAATTTCAAGTG  64 286
      ML1753 2123588 .. 2123611 - -12.4  -2.72379   TTAATCCTTGAACCA          GTGCCGAACG GATC CGGTCGGCAC           TGGTTCAGTTGGTCG  70 182
      ML1752 2121104 .. 2121120 -  -3.7  -3.53012   TCCCCGGCGGGGAAA              TGCGT CCCCTCT ACGCA              CCGCCCCGCCGGGTG  50 224
      ML1751 NONE
      ML1750 2115090 .. 2115105 -  -4.7  -3.87075   ATCAGCGCTTACAAA              CCCAA GCAAGT TTGGG               GTCGGCGTTCGGGTT  59 41
      ML1740 2099514 .. 2099524 -  -2.4  -3.78934   CCCTTGGGAGAATAA                 CGGC GCG GCAG                 CTTGTACACAGCGAC  51 482
        nrdH NONE
        nrdI 2096403 .. 2096420 -  -3.4  -3.16177   ATCGTACAGATTCAA             CATCGCG TTGAG CGCG-TG             GTAGTCTGTTTCATT  43 95
        nrdE 2094323 .. 2094337 -    -5  -3.22884   CGAGGAACCGAGGAA               CTTACA GCG TGCAAG               ACACGCAGCCCTCGA  52 12
      ML1733 2093372 .. 2093396 -  -3.5  -3.86897   TCTAGCTGTCACAAA          TATCCGGTACC CGG GGTATCGTACA          CAAATTTCAATATGA  58 79
        nrdF 2090595 .. 2090607 -  -5.5  -3.76393   AGACCTGAAGGTAAA                GCAGC TGA ACTGC                GACCTTTAGAAGTCC  59 31
      ML1728 NONE
      ML1727 NONE
      ML1726 2082112 .. 2082130 -  -4.5  -3.76224   CGCCCAGTGACGAAA            GCGACCGG CCGA CCGGCC-C             AGCGAACAGCACCCC  57 316
      ML1724 2080762 .. 2080782 -  -8.2  -3.14211   ACTCCTCGTCATGAA            GGGCAGCC TAACG AGCCGCCC            GGATCACCCTAGTCG  60 34
      ML1723 2079389 .. 2079408 -   -15  -2.77523   CGCCGATGAAGAGCA            CGCCCACC GTTC GGTGGGCG             GAGCTGCGTAACGCA  81 392
      ML1719 2074821 .. 2074832 -  -7.2  -2.82933   CCGCAATCTATTACA                CGGC GTAT GCCG                 TGCTGCGAATCCTCC  54 117
      ML1717 2071141 .. 2071168 -  -6.2  -3.17051   GTGTGATCATTAAGA        CGAAGCCGGCGT ACAG ATAGCGGCTTCG         GGTTCAATTTCATCG  52 210
        eftB NONE
        eftA 2063579 .. 2063609 - -11.8  -3.25169   GCAACAACCCACCAA       CTCGCCGGTGCG GTCGCCA CGCACCAGCGGG       TGATCACAAAACTAG  77 491
      ML1708 NONE
      ML1707 2059347 .. 2059365 - -12.4  -3.05384   CCGGCTCCCAGCTAA             CCGGCACC ATC GGTGCCAG             CCCAACCGACTCCAT  74 476
      ML1706 NONE
        ligA 2055547 .. 2055587 -  -4.6  -3.05384   TGGCTGCCGATCGAA CGTGCCGCGCCACTAGACG GTAC CGCCGAGTGG-GTGCCACA  GTCGTTGCGCGATAT  46 182
        gatC NONE
        gatA 2053073 .. 2053084 -  -2.2  -3.10052   ATAGCGCGAACAAAC                GCAA ATAT CTGC                 TCGCGTTGGCAGCTG  42 58
        pfkA 2051697 .. 2051721 -  -4.8  -3.35813   GCCGAGCCGAACTAA          GCGGGCCACC ACCTA GGCGCCCGGC          CGAGAGACCGCTATG  49 302
        gatB 2049900 .. 2049932 -  -6.1  -3.21924   CCAGCCCGGAGAAGA      CGATGACGCTGGCGG CTG CCACCGCCGTTACCG      CGGCTGCGCATCGCC  54 213
      ML1698 2046891 .. 2046903 -  -2.6  -3.05384   CCGCTGTTGACCGAA                GCCC ACTCA GGAC                GGACAAGTCCCCAAC  42 106
        ilvB NONE
        ilvN NONE
        ilvC 2042532 .. 2042547 -  -8.2  -3.52918   CAACCCCCAAAGCAA              CCCGCA AACA CGCGGG               CCCCACCCTTGCTGG  64 198
        serA 2038225 .. 2038237 -    -2   -2.9627   GTAAGTCATGACAGA                TTGA CTACC TCAA                GCTTGTTGGCACTCA  41 3
        leuB 2036790 .. 2036804 -  -5.7  -3.16191   GCATAGGCTCACGAA               TGCGA TTCGT TCGCA               TCATCACCACCCCGG  52 376
      ML1689 NONE
        gltX 2033299 .. 2033309 -  -3.2  -3.42354   GACTCGAACCTAGAA                 TGGC TGA ACCA                 GAATCAGCTGTGTTG  48 300
        leuC 2030182 .. 2030195 -  -2.3  -3.61178   CCGAGTTAGTTCAAA               TCGGC CGGA GCAGA                GAAAGTGCCGCGAAC  48 2
        leuD 2029516 .. 2029537 -  -3.6  -3.45051   GAGCAAGCGAAAAAT           CCTGCCAG TGCGAC CCGTCAGG            TGGTGGGCAGGGTGC  50 21
      ML1683 2028651 .. 2028698 - -10.6  -3.05343   CGTACAGCCCTAACA CGCAGATACCCTCCGGGTGA AAGTAACG CCTACCGAAAGGTATCTGCG TTAGACTGTCTATTT  68 44
        gpsA 2023000 .. 2023010 -  -6.8  -2.71731   GCTACCGGTCAAGCA                 GCTC CAA GAGC                 AGCTAAAACTCTGAA  50 100
         ddl 2021647 .. 2021662 -  -4.6  -3.32756   ACGCCAAACCAAAAC              CCGCCA TTGA TGCCGG               CAGATCCACCTGGTA  49 182
        thiL 2020086 .. 2020098 -  -4.1  -3.60971   ACCCTAACCTCCAAA                GGATT GCC AACCC                GCATGTCCCCGCCAC  52 1
         ung 2018965 .. 2018995 -  -8.2  -2.79133   CAAGTCGGTATCACA       CTCCCACCGCCG CACCAGC CGCCGGTGGGAT       CCCAATGTGCAAACT  57 307
        recG 2014332 .. 2014344 -  -2.6   -3.2794   CTTGATCCACACGAA                CGCC TTGTC GACG                AGATCGCGGGTGAGG  44 404
      ML1667 NONE
      ML1666 2009527 .. 2009537 -  -2.4  -4.29928   AATCAACACGGAAAA                 CGCG GAT CGGG                 ATCTCCCTGAGATTA  60 89
      ML1664 NONE
        coaD 2004832 .. 2004850 -   -16  -2.93703   ATAAGCACCTACATA             TGCCGCGG AAA CCGCGGCA             ACCAAGGTTGACCAG  83 307
      ML1661 NONE
      ML1660 NONE
        rncS NONE
         fpg 1999798 .. 1999813 -  -5.4  -2.88427   AACACGCCGTAGAGA              TCCTCG GAGC CGAAGA               ATAACTGCACATCTC  47 203
      ML1649 1987726 .. 1987750 -  -2.8  -4.42653   ATGCCAGCGAGAAAA          CGCCACCA GCACATTCT TGGTGCCG          TGATAGCCGCTGAGC  64 104
      ML1639 1975822 .. 1975833 -  -2.2  -2.59742   TCCAACTTCGACAAC                TCCG GCCG CGAA                 AACGTTGTTGTTCTT  38 58
      ML1638 1975120 .. 1975131 -    -3  -2.64218   AGCCTCGATGATAAC                TTTC ACTG GAAA                 AATCCTTTGTCCAGC  40 16
      ML1637 1973715 .. 1973728 -  -3.7  -2.82933   CCCTAATCGATTACA               CCGCC ACCG GGCCG                TAGGGCGCGATTCTC  43 307
      ML1633 1965935 .. 1965951 -  -5.8  -2.65815   CGTATACCCACAGCA              GCGCGA AAAGG TCACGC              GTTGGTCACGTCAAT  48 57
      ML1632 1964368 .. 1964382 -  -5.7  -3.14683   ACAGCCGTTTATGAA               TCAGC TTAGG GCTGA               CATTGTAAGGACGCC  52 16
       glnA2 1962899 .. 1962919 -  -6.8  -3.08813   CGGTAGTGCAACACA            CCCCAGTC GAACT GACCGGAG            AGAATCTAGGCTACA  54 36
        glnE 1959784 .. 1959795 -  -2.2  -3.63805   ATCCTAGACCCCAAA                CACC ACAC GATG                 TCGATCACGCACTGA  48 115
         smc 1954799 .. 1954811 -  -5.5  -4.26903   CGGACCGGACTAAAA                CTGGA TTA CCCAG                TTCGCCCCCTCACCG  67 68
      ML1628 1952943 .. 1952971 -  -6.6  -3.56262   GAAATGCCATAAATA        CGGTGGGCGGCA TATGG TACCGGCCAACG        GGATATTCACCAACG  60 502
         ffh 1943400 .. 1943426 -  -9.5  -2.54896   CCGTCACCGAACCGA        GCTTCCT-CGGC CACC ACCGCAGGAAGC         TGCGATTCCGTCTCC  62 400
        rpsP NONE
      ML1617 NONE
        rimM NONE
        trmD 1938354 .. 1938371 -  -4.1  -3.07962   GGCGACAGTGGAACA             CGATCAGC TCG GC-GACCG             ACTTGATGCGCTCGC  46 393
        rplS NONE
      ML1612 NONE
        rnhB NONE
      ML1610 1935005 .. 1935028 -  -5.2  -3.92996   CCCGAGACATAACAA          CCGGATCAAG TCGG CCTATTCCGG           CAGCCGTAGCTCGGG  62 17
      ML1607 1932516 .. 1932535 -  -5.7  -2.64155   GCCCCGCTAAATGCA            CACC-CGG CAATC CCGAGGTG            ATGTCGGCTTCAATC  48 190
      ML1604 1928696 .. 1928712 -  -2.2  -3.06183   TGTACTCGGACCGAA              CCGG GCCCGCAAT CCGG              GGACCAAAATTAGAC  42 159
      ML1603 NONE
      ML1602 1927356 .. 1927370 -  -7.1  -3.15544   TTCGACTTCGACTAA               GGGCA TCAGC TGCCC               ATCAACCATAAGTGC  54 458
      ML1601 1926425 .. 1926452 -    -4   -4.3255   TGCTTAATCAACAAA        CCATGCTGAGCG CCAA CGTGCAGCACAG         TTCCCAGCGCTACAC  63 327
        xerC 1924361 .. 1924372 -  -4.4  -3.16921   ACTAATCGTGAGTAA                TGAC CCTG GTCA                 GCACGACATAGGAAG  47 497
        rpsB NONE
         tsf 1922328 .. 1922342 -  -5.6   -3.7732   GTTGCATAGCAACAA               CGCTAG ACG CTCGCG               CTCACCGCCAAGCTA  59 38
      ML1596 1920438 .. 1920496 -   -38  -5.16572   AGGTAACGCAAAAAA TGCGTCAACACACCGGATATATGTCAAC ATT GTTGACATATATCCGGTGTGTTGACGCG CCACTCCGTTACCTA 100 442
      ML1591 NONE
         frr 1914852 .. 1914882 - -10.5  -2.84574   GACCTGAATGAATTA      GCTGCTGAACGGCC GCTA GACC-TCCAGCAGC       TCACCTTCTTTGTGC  66 10
      ML1589 1913615 .. 1913639 - -14.3  -2.78816   CTAGTCGGTATCACA          GGTCACTGCGG CCA CCGCAGTGAGC          AATGTCGGGAACATA  79 283
      ML1583 NONE
      ML1582 NONE
        gcpE 1905312 .. 1905325 -  -6.7  -3.13403   TTTCGCCGACGAACA               TGTCG ATGG CGACA                CTAGGTAGGCATCCG  54 461
      ML1577 1901853 .. 1901886 -    -6  -3.74626   AGCAAACCAGGCAAA     CAAACC-TTGCGCCG TATGT CTGCGCACCGGTTTG     GTGACGCAGGCTGGA  61 74
        mapB 1900518 .. 1900569 -  -9.4  -3.02459   GAGCCAATAACGACA GGTCCACAGCGAAGCGGTATG-TAG GCG CTCGCACACCGCTTCACAGGGGAAC AGGCCCGCGCTGCGT  61 342
      ML1575 1900066 .. 1900084 -  -8.1  -3.02511   CGTATCGCGCGAAGA             CCGCAGA TCTAT CCTGCGG             CCTGCAGCCAGAGAT  58 110
      ML1573 1898570 .. 1898605 -  -6.8  -3.69434   GTAAGCAAGTGTAAA    GCCGCGATCAGACCG TGTCCAT CGGACTGTTCG-GGC    CGAATGTTAACCCGC  60 403
      ML1562 1886104 .. 1886132 -  -8.7  -4.18018   CGTGCGGATGGAAAA        CGACGGAGCGACA GCC TGGCGAGCCGTCG        CCGAACACGCCGAGA  79 187
        nusA 1883423 .. 1883433 -  -3.2  -3.40403   CGCTGTTGAGCAGAA                 CCAC CCG GTGA                 GCTGCGCTCGAACCA  48 128
      ML1557 NONE
        infB NONE
      ML1555 1879157 .. 1879176 -  -8.6  -3.66178   CTGGCCAAGCGGAAA            TGACC-CGG TAC CCGTGGTCA            GCCTAGCATAGATGC  66 518
      ML1548 NONE
      ML1547 NONE
        truB 1870755 .. 1870770 -  -4.6  -3.05844   GGCCGCACCTGAACA              GGCACG TCCC CGTGCA               CGGTATAACTATTCG  47 254
      ML1544 1866259 .. 1866282 -  -8.9  -2.66395   ACCGATCACGATAAC          CCACCAG-GG TTTGC CCTCTGGTGG          CGGAATACTCAAAGG  59 112
      ML1543 1861961 .. 1861987 -  -5.1   -4.7497   GTTATGGACGAAAAA         TGCACCGGAAC TGAGG GTTGCGGTGTA         CCACTCCAATGCCCG  76 253
      ML1540 1858114 .. 1858130 -  -3.5  -2.88054   CTGCACAAGCTAAAG              CCCCGTG GCT CCCTGGG              AGATGCAGCACGACC  43 190
      ML1539 1856488 .. 1856511 - -12.4  -3.14051   CTAGTGCGACGAACA          CGCGAGACGA GCAA CCGCCTCGCG           CCCTCTTACTACCGG  74 34
      ML1538 NONE
      ML1537 NONE
      ML1536 1851565 .. 1851581 -  -2.2  -5.26119   TGGGTAAAAATAAAA              TCAGTC AAGGA GACTGT              CAAACAATTGTAACA  79 174
      ML1526 NONE
      ML1525 1839759 .. 1839775 -  -2.2  -4.07885   CACGGTGCCCCAAAA              CGCC AGCACCTAA GGCG              ACTCGTGGAGCACGC  56 261
      ML1523 1837393 .. 1837422 -    -5  -3.37522   ATCTTAGCGAAGCAA       GCGTGGTCCTGCT CGACC AGC-GGACCATAC       CCAGGGATTGATTCC  52 423
        thyA NONE
        folA 1832105 .. 1832124 -    -5  -3.84406   CGCCCAGCACAACAA            TGGCCAATC ATC GAC-GGCCA            TCAGTCCTGCCTCGT  59 377
      ML1517 1831005 .. 1831021 -  -2.3  -4.47183   CATCAGCGAAAGAAA              TGTATTT GAA AAATACC              AAAATAAGGATTACA  63 397
      ML1514 1825567 .. 1825582 -    -6  -3.15579   CCAAGCTTTCAGCAA              CCGCGC AAGG GCGCGT               GTTTGTCCAGCAACA  52 88
        dapA 1824635 .. 1824647 -  -3.3  -3.06796   TTTTAGTTCACCTAA                GCACC GAG GCTGC                ACGCATATCGACAGC  43 5
      ML1512 1822620 .. 1822635 -  -6.1  -3.60006   AATTAGACCCCCAAA              TCGGC GCCCTG GCCGA               ACACAAGTAGCGGAT  58 321
      ML1508 1819293 .. 1819312 -  -7.2  -2.61582   CACGTCAGCGACAAC            CTGACGAA ATGC TTCATCAG             CCAATGACTATGACC  53 270
      ML1504 1815309 .. 1815319 -  -6.8   -2.7035   TCTAGTGACACATTA                 TGCC GAT GGCA                 TCACCAAGAAGGACA  50 68
      ML1498 1805453 .. 1805475 -  -2.5  -3.29144   TCATCGTCGTTACAA           CGCGGCGGG CTCGT CTCGGCACG           CCCTTCAGGGTATCG  44 91
      ML1497 1803158 .. 1803178 -  -3.1  -3.84246   CGCTGAACCAGCAAA            CATGGCCTG GTA CACGCCGCG            CTGCGGCACGCGCTA  53 468
      ML1495 NONE
      ML1494 1800914 .. 1800931 -  -6.9  -2.78596   TAGCCGCGCACCACA             CTGGCAC CAGC GTGCCGG              GACACCGATCTACCG  51 464
      ML1492 1797588 .. 1797605 -  -5.5   -3.7511   TGCGGGAGAAGAGAA             CACCCGC CCTC GCGGATA              AAAGATTTAAGCCCC  59 32
        fdxA 1794053 .. 1794068 -  -3.2  -3.55071   CGACACTCGCCCAAA              GGGG GACACGCA CCCC               TCCCTGCTAGCTTCT  50 56
      ML1488 1792457 .. 1792490 -  -8.7  -2.84919   ATGGACGCATAAGTA     GCCACCGCGAACAGC GTCC ACATTTCGCGGAGGC      CGTGCAAACGCGCTT  60 493
      ML1485 NONE
      ML1484 1787222 .. 1787232 -  -5.4  -3.30825   GTGATAAAACAGATA                 CTTG CTC CAAG                 TTGGCCTGCGCTACC  52 179
         tig NONE
        clpP NONE
       clpP2 1781888 .. 1781899 -  -7.2  -3.21962   ACACCATCAACGGAA                CGCG GACC CGCG                 CCGGACAACCGCTTG  54 330
        clpX 1779290 .. 1779300 -  -2.4  -3.64703   CCCCTCCGATGTAAA                 CTGG TCG CCGG                 TCAGCTACATAACAT  48 498
        valS NONE
        folC NONE
      ML1470 1768553 .. 1768592 -  -4.3  -2.77523   GTTTGATCAACACGA GAGTCCGTTCGGT-CACGG CGCA CAGCGTACCTAACGG-CTC  GCCGATCAGCTCGAC  44 51
         ndk 1768129 .. 1768139 -  -8.2  -3.14132   CGGCCCGTTTAGGAA                 CCCG GCA CGGG                 CCCCTTCTCACCCAC  60 44
      ML1468 1764970 .. 1764983 -  -6.7  -3.28712   CCTTCCTGCCGACAA               CTACC CAAG GGTAG                TTGACCAGCGACTAC  56 83
        rplU NONE
        rpmA 1764102 .. 1764113 -  -5.8  -3.92373   GACGCGATCGACAAA                CCGA GGCA TCGG                 GGGTCCTCTCACCCG  64 137
      ML1465 NONE
        proB 1761505 .. 1761540 - -15.6  -2.70932   TTGGTCCCGCAACCA    CGCCGAGAT-CATCTGC GGC GCAGATGTATCTCGGTG    CAACGAAGACGCCCT  82 49
        nadE 1759272 .. 1759291 -  -3.5  -3.76402   AGCCCAGCTAGGAAA            GCCCTCC TGATCT GGAAGAC             GCACCGTAACCGGCT  55 39
        proA 1751599 .. 1751614 - -10.4  -3.85698   CCGGTCGGCGAGAAA              CACCGC CGTA GCGGTG               GCAGTGTCTGGCAGG  77 162
        nadD NONE
      ML1453 NONE
      ML1452 1746566 .. 1746584 -  -6.6  -2.75064   CCGCGGATCCAACGA             CGCAGCCA GGG CGGCCGCA             CGTAGCGGATCAGCT  51 328
      ML1446 1739967 .. 1739977 -  -3.2  -5.06414   TTTCGGTAACAAAAA                 CCAC GCG GTGA                 CCTTTGGTCACTCAA  77 146
      ML1445 1739547 .. 1739565 -  -5.2  -3.38768   GGAGAGCACGGATAA             CCTCCGAC TGC ACCGGAGA             TATACCCGCATGGCT  54 111
      ML1441 NONE
      ML1440 1733530 .. 1733550 -  -6.8  -3.07994   CGCAACGGCATGGAA            GGCACCCT GATCG AGGGTGAC            CTGCCTGAGCCGAAG  52 114
      ML1427 NONE
      ML1426 NONE
      ML1425 NONE
      ML1424 1711558 .. 1711568 -  -3.2  -3.17723   TCAGTCCTAACTGAA                 CGAG GTG CTCA                 AGAAATTCGATGGCC  43 23
      ML1423 1710234 .. 1710254 -  -2.4  -4.19817   CCCAGTTAGCGAAAA            GCCACAGG TGTGC CCGGTGCC            GTTCTTCGAGGTCGA  60 278
      ML1419 1704203 .. 1704236 -  -7.3  -3.59979   GCGTGTTAGGTGAAA     GCCCGTACCGTCCAC CCTG GTGAGCTGCACGGAC      TACAGTCGACCGCCC  63 143
      ML1418 1700367 .. 1700379 -  -5.5  -2.77791   GGGAACTGAAGACCA                GGCTA TCG CAGCC                GAAGAGCTCCAGGAC  46 342
        lysS 1671766 .. 1671778 -  -4.8  -3.65812   GCTTGCCGAACACAA                GGCA CTGCT TGCC                CAGTGGGTCCATGCT  54 170
      ML1391 1667309 .. 1667326 -  -4.8  -3.07947   TAAGAACGTCGAAGA             GCGACCG GTTGT CGG-CGC             TCCGGTCGATGCGCT  46 200
      ML1389 1664888 .. 1664915 -  -7.6  -3.05596   TAGTGTTGGACGCAA        CCACCCAACGCG CTAA CGCGTCGATCGG         GATTGTTGCGCTCTG  57 284
        polA 1647844 .. 1647867 -  -8.8  -3.61517   AGGGCCGGTCAACAA          GCCGCCGACA CCGA TACCAGCGGC           AGAAATGGTGCAAGG  68 378
      ML1344 1602655 .. 1602680 -  -2.5    -3.794   GCGCAACGGACGAAA         TCGTCGCCC GGTGCGAA GCACGACGA          TAGTCCACGTGAATG  51 327
      ML1340 1598364 .. 1598387 -  -3.6  -2.66435   ATGCCGACCACAGTA          GCCATTCCCG CCGC CGGGTCAGGC           CTTGACGTAGCGGGT  42 20
      ML1339 NONE
      ML1338 1595170 .. 1595183 -  -5.3  -3.56727   GCCAAGGAACGACAA               CAAAC TGTA GTTTG                ACTCGAATTTCTCTG  56 291
      ML1315 NONE
      ML1314 NONE
      ML1312 1565143 .. 1565156 -  -2.3  -4.27192   AAATCTTGACGAAAA               CTCGC CTCG GCTAG                GCCGCCGATTCCGTT  60 22
      ML1306 NONE
       ansP2 NONE
       ansP1 1552331 .. 1552359 -  -8.7  -2.64155   GGGCGCGGAAAGCGA        GCGCGGACCCCGA TAA CCGAGGTGAGCGC        AGCCGCGGCATAACC  59 185
      ML1294 NONE
        pyrD 1543073 .. 1543099 -  -4.5  -3.33815   ATTTTTGCTAAGGAA        TCGCGGT-TG CACACGCC CAGACCGCGA         TGTTCTCGGCGTTGA  49 190
      ML1292 1540198 .. 1540210 -  -5.5  -3.54307   AACACGTTGTCCAAA                GCGTC GCC GACAC                TGCTGATGGATCCGG  56 427
        glbO 1498112 .. 1498130 -  -8.1  -3.23715   AGAACTGGTAGAACA             CCGCGGT CGACC ACCACGG             CTGGGTCTCGTGGCC  62 46
      ML1234 NONE
      ML1233 1466860 .. 1466872 -  -3.3  -2.92091   ACATCCACTCACAGA                CCAGC TAT GCCGA                CTGCGAGCAGGAGGC  42 6
      ML1232 1465521 .. 1465536 -  -6.1  -3.05384   TCGTTTCGTAGCTAA              CCACG CGACAT CGTGG               ACCAAGCATCCGTTC  52 101
      ML1224 1445817 .. 1445829 -  -6.9  -3.14211   ATTCGTGCGCATGAA                CGGCC GGC GGCCA                TACCATCGGGCTGTG  54 143
      ML1214 1436881 .. 1436900 -  -2.8  -3.69256   ATTTACCGAAGACAA            CCAC-CTCC TTC GGAGTGTGC            GTGCTGCAGGGAAGG  50 135
      ML1213 1434244 .. 1434256 -  -6.9  -4.83615   TACGTCGTAGAAAAA                CAGCC CCT GGCCG                AACGTGAAATCACCG  79 448
        ansA 1415932 .. 1415946 -  -4.3  -3.54424   TGCGATGTCGTTAAA               GTCAA CCCGC TTGAC               AGTCTCGACTGGTCG  54 101
      ML1189 1392121 .. 1392135 -    -7  -2.78384   CTTGTCCGCACCACA               GCACGC TGT GCGGGC               AAAGAGATATAGCCA  51 383
      ML1188 NONE
      ML1186 1386688 .. 1386713 -  -3.3  -3.70773   GGTTACAGCGAAGAA         TGAGGTCGA TCTCTTTC TTGACCTCA          TTGAGGAAGAGGTGG  53 88
      ML1183 1382263 .. 1382273 -  -3.2  -2.72263   ACAGCGCTGCGAAAT                 CGAA CAT CTCG                 TCGCTCCCTTATTAC  40 78
      ML1182 1380987 .. 1381024 -  -9.2  -3.72576   GCGTTGTGGATGAAA   CGTCAACCTCGCAGC TTTTATCCC GCTGCGGGGTTG-CG   GGGCATCACGAAAGC  71 5
      ML1181 NONE
      ML1180 1380056 .. 1380084 - -10.4  -2.78935   ACATCGTCTACTACA       GCGACATCTG-CG CCGA CGACAGATATCGC        CTCGGCCAGGCGTAA  66 241
      ML1177 NONE
      ML1176 1372369 .. 1372386 -  -5.5  -4.08064   AAGGCCGGCGGAAAA             GGATGCG TTCT CGCATCG              CTTCCGTGCGTTAAC  65 124
      ML1157 1352360 .. 1352370 -  -4.6  -3.25015   TCTAAGCATCAGGAA                 GCCG GCT CGAC                 CAACTCGATCAGAAC  49 8
         ogt 1345941 .. 1345961 -  -6.1   -3.7511   GTTCGGACAAGATAA            CCGCTGAAA GCA TCTAAGCGG            GAAACCTTCTCCAAG  61 424
      ML1149 NONE
      ML1148 1338293 .. 1338306 -  -2.4  -2.66634   CAGGTCAGGATACGA               GATC GCCCTT GATC                AGGGTGCACTGGCTG  38 238
      ML1124 NONE
      ML1123 NONE
      ML1122 1301393 .. 1301409 -  -7.9  -2.89447   TGCTAAGCATAATCA              CCCGACC TCT GGTCGTG              GTATCGCGCCCAGCA  56 6
      ML1121 1299332 .. 1299348 -  -4.3  -4.64766   GCGATACGTGAAAAA              GCTACCA ACG TGGCTGC              TTTTGAGGACGAGCT  71 397
      ML1117 1292512 .. 1292522 -  -5.4  -3.50853   CTTCTTGAAGTACAA                 GGTT GAG AACC                 GTTCGATCGCGGGTG  55 212
      ML1114 1289588 .. 1289632 -  -2.3  -3.76226   AATTGTACAATAGAA GTCGCAG-GACCGAGTGGCC GGGGCAGT GGCCA-T-GGTCACTGCGAA TCTCTGACGCCGCCA  51 16
      ML1113 1287342 .. 1287352 -  -4.6  -4.33621   CAGGCAAGGAAGAAA                 GCGA GGT CCGC                 ATGGAAGGTCGGGTC  65 410
      ML1103 1276003 .. 1276015 -  -4.1  -3.84451   TCGGGGAAACCGAAA                TAGTG CGC CACCA                CCATCGGCGGCAGTG  55 468
      ML1099 1270106 .. 1270117 -  -2.2  -3.13403   CGTCGGTGACGAACA                CAGC AACA ACTG                 TAGGTGAGAGGGTTC  42 65
      ML1098 1266540 .. 1266564 -  -4.2  -3.85817   ATCTTGGTCCACAAA          GGTACTCACC TCAAC GGCGAGCAGC          AATTTCACCGTATCG  57 109
      ML1096 1263906 .. 1263916 -  -6.8  -2.92463   GCGATTAGCCAGACA                 GAGG GGG CCTC                 GTGCCTAGTTGACGT  53 41
         kgd NONE
      ML1094 1259072 .. 1259083 -  -3.6  -3.05384   GGTTTCGCTAGCTAA                CCCG TAAC CGGA                 TCGGCGGGATGGTGT  46 74
      ML1090 NONE
         mrp 1243406 .. 1243421 -  -6.1  -3.60006   AATTAGACCCCCAAA              TCGGC GCCCTG GCCGA               ACACAAGTAGCGGAT  58 359
      ML1075 1238262 .. 1238279 -  -5.5  -3.61398   GTGTTCGCCGAACAA             CTCGATG ACTG CATCGCG              GATCCGAGCGGCAGC  56 132
      ML1058 1222466 .. 1222480 -  -2.7  -4.07568   CCGGCGCGGCCAAAA               GCGGG CCTGT CCAGC               CGATGGGGGATCGAG  57 238
      ML1052 1218507 .. 1218536 -  -9.3   -2.7634   AACGCGATGGGAAAG       GTCCTCAAAAAGC AGTT GCTCTTCGAGGGC        TGACTGGCGCTACGA  60 51
      ML1041 NONE
      ML1040 NONE
      ML1037 NONE
      ML1036 1199232 .. 1199244 -  -5.5  -2.79785   GCACACCTGAATAAC                CGAGC TCA GCTCA                TCACGAGGTAACGCA  47 18
      ML1030 1195553 .. 1195565 -  -6.9  -3.72576   CTGTGGCGCAGCAAA                GCGCG CAA CACGC                CGACGCGCGACAGCA  63 161
      ML1027 1193765 .. 1193786 -  -5.2  -3.12351   CCGCGTTATACCGAA           GCAGGCTGA CGAGT TCA-CCTGC           TCAAGCTGCTTCCTG  46 114
      ML1025 1192694 .. 1192706 -  -6.2  -3.07816   CTTGCAGCGATTCAA                CGGC CTGGC GCCG                ATCCTGGACTAAGGA  52 41
        ppgK NONE
        rpoT 1188821 .. 1188831 -  -6.8  -3.64599   CCACTAGATTCGAAA                 TCCG ATC CGGA                 TGAGACGTTGTTGCG  60 379
      ML1018 NONE
      ML1017 1186028 .. 1186038 -  -6.8  -3.16492   CTATACCGACGAACA                 CGTC GAC GACG                 GTACGGGCAGCGACA  54 200
      ML1015 1185332 .. 1185354 -  -5.4  -2.71011   AGTTTGTTTTAACGA           CGGGTCCTCC TTG AGAGTTCCCG           TCCTGCTGTCATCTC  46 127
      ML1014 1184325 .. 1184338 -  -3.7  -2.70932   TGGGTGGCCTAAGTA               GCGTG TTAA CTCGC                GTACGAGCGTAGTCG  42 17
      ML1013 1183333 .. 1183343 -  -4.6  -3.35597   TTCACGTTGCAAACA                 GCCC ACA GGAC                 ATCCGCAAACTTGCG  49 163
      ML1011 NONE
      ML1010 1180613 .. 1180638 -  -3.9  -3.54543   AGCGATTTTTCGAAA         GCGCATGATCGT GAG ACGG-CAGGCGC         CGGTAGACTAGCGGG  52 163
      ML1009 1179156 .. 1179169 -  -2.3  -3.08679   GCTGCCGAGTGAATA               GACCC ACTA GGGTT                GTTCGATTGATGCTA  42 375
        lexA 1174888 .. 1174926 -  -6.6  -2.78384   TCGGTCTGTACTATA   CCCCGGCGAGCGAATTAT ACC ATGACACGCTCGCTGAAG   TCTGGCTAGCCAATG  50 120
      ML1001 NONE
      ML0984 1150845 .. 1150858 -  -3.1  -3.50853   TGGGGGCAACTAGAA               CGGTA TGAA TACCA                GCACAGCCAGAATCG  48 191
      ML0978 1147063 .. 1147087 -  -2.8   -3.1364   CAGCGAAGGATCCAA         GGCC--CGCGAG GTG CTCGTGAAGGCC         GACGAGCTGGCAGCT  43 104
        metE 1127292 .. 1127317 -  -6.9  -3.55444   GTGGGATTGCTTAAA         GCCA-ACCTACC GCA GGTAGACATGGC         TAAGTGAAGCAAAGG  60 485
      ML0957 1125783 .. 1125812 -  -7.1  -2.82516   CCCTCCATGATGACA       CACATACTCC-CCG GCA CGGCGGTGTCTGTG       CACGTGTCGATAGTT  51 67
        ppdK 1122640 .. 1122666 -  -3.7  -3.39018   CGATGATCGGAAACA        CCCG-CTCG-TGC ACT GCATCGAGGCGCG        CCAAAATCGCGGCAT  50 376
      ML0950 NONE
      ML0949 1118526 .. 1118539 -  -8.1  -3.60627   GTAGCCGAGCTGAAA               TGGGC GTTT GCCCA                ATTGTGTGCCGAAGG  66 216
      ML0947 1117335 .. 1117357 -    -2  -3.72695   AGTTGCTGGAGGAAA           CATCGG TTGGCTTGGTG CCGATG           CGGAAAGCGATCATC  51 188
      ML0927 NONE
      ML0926 1095597 .. 1095615 - -10.2  -3.16935   AAAGACCTCTACGAA             CTGCCTCC GGA GGAGGCCG             CAGACATTCCGCAAG  65 474
      ML0903 1069219 .. 1069247 -  -3.1  -3.55548   GAACAGCGGGGGAAA        TCTGGCGCG CACTAGGTCAT CGTGCCAGA        CTCGTTGAATCGCTT  50 80
      ML0902 1068174 .. 1068188 -  -3.4  -2.90194   AGTTCGCCAAGCACA               CTGACC ATC GGCCCG               AACTCTTGCTGTCGT  42 348
      ML0899 1064396 .. 1064412 - -12.3  -3.11316   CGACGAGCCAACATA              CGACCTG ACT CAGGTCG              CCGAGCTACTCGGCA  72 357
      ML0897 1062646 .. 1062656 -  -3.2  -3.86897   CCGATCGTCGAGAAA                 GTGA AGG CCAC                 TGGTCACCAGGTGAT  56 357
      ML0893 1058360 .. 1058373 -  -9.5  -3.23047   TGTATAAAGGCAAGA               CCGGG GTGG CCCGG                TTGACTTTGCAGACC  61 357
      ML0887 1053065 .. 1053081 -  -7.9  -4.09739   GTAATCGCTGGAAAA              TCCGGCG GAG CTCCGGA              AGCTGTGCAGCACAA  71 227
        ctaE NONE
        qcrC NONE
        qcrA NONE
        qcrB NONE
        asnB 1037149 .. 1037173 -  -8.6  -2.57931   TGGACCTGGTAGAAC         CCGACG-GCAC CCGT GTGCACGTCAG          TGTGGTGCCTGAGGC  52 458
      ML0872 1035462 .. 1035483 -  -7.2  -2.75064   CGGTGGATCGAATGA           GCGCCCCC TACGTG GAAGGCGC            GTCTATTGACTTCGT  50 157
      ML0869 1033209 .. 1033221 -  -3.3  -2.53581   GAGAGGTTTAACCGA                CACTG CTG CCGTG                CTCGACTTGGGGTCG  39 5
        cobT 1031903 .. 1031938 -  -4.6  -4.22214   ACGGACCGAAAACAA    GTGCGCTACCTCACGAC ACG GCCGTG-GCCAGCACGC    CCAACGCGGCGCCGA  65 143
        pepA 1027050 .. 1027067 -  -5.5  -3.67597   TTCTGCAGGCAACAA             CCGGC TGGTGCTG GCCGG              CACCGATACCGGACA  57 244
        dlaT 1023129 .. 1023142 -  -2.3  -2.60496   GCCTCTCCTAAAGAC               CTAGG TCGG CCTCG                AATGCTCCCTCTTCG  38 4
      ML0860 1022113 .. 1022123 -  -3.2  -3.06915   ATCGACCGGATGGAA                 TCCA TCA CGGA                 GCCCAGGCTACCCGT  43 84
        lipB NONE
        lipA NONE
      ML0857 1019335 .. 1019350 -  -4.6  -3.05844   GGCCGCACCTGAACA              GGCACG TCCC CGTGCA               CGGTATAACTATTCG  47 365
      ML0845 1003671 .. 1003688 -  -6.9   -2.5955   ACTGGGCATAATTGA             GGGCTCA CGCG TGTGCCC              GATCAGGGGTGTCAT  49 437
      ML0840 NONE
        cysK NONE
        cysE  995669 ..  995679 -  -5.4  -3.65542   CTGATGTCGAAAACA                 CTCA GAT TGAG                 AAGTCCTCGCCGTGC  56 16
      ML0834  990109 ..  990135 -  -4.3  -3.72576   TGGTGCGCCAGCAAA         CCACATCGGCG CTGAT CGCCGGTCTGA         TCAATGAGCTAGGTG  57 291
      ML0825 NONE
        furB  977476 ..  977491 -  -4.6  -3.05844   GGCCGCACCTGAACA              GGCACG TCCC CGTGCA               CGGTATAACTATTCG  47 317
      ML0815  963380 ..  963390 -  -2.4  -3.65522   TACCGATGTGAATAA                 CCGG TAT CTGG                 CGTCGCGCAGCGTGT  48 463
      ML0813  962464 ..  962474 -  -4.6  -3.78953   ACTGCCAGCAGCAAA                 CAGC GCA GCCG                 GCTGGCATTGTGGGG  57 258
        rhlE NONE
      ML0810 NONE
        entC  955960 ..  955970 -  -4.6   -3.0127   TTACGGAACCATAGA                 GCCA CCG CGGC                 GAGTTCACCGTCCAC  46 210
       whiB1  953617 ..  953652 - -11.2  -3.60627   GTAGCGGACTCGAAA    CAATGCGGCCCCGATA TTAT TATCAAGGTCGCACTG     TTCCGAGCTGGGTCA  77 38
      ML0799  948938 ..  948963 -  -7.9  -3.05844   TGTGTTACTTGAATA         TATATATATAT ATAT ATATATATATA          TTCCCCTAGGGAGTT  57 103
      ML0798  946221 ..  946234 -  -6.7  -3.17319   CCTAAGCTAGGAACA               CACCA TCTT TGGTG                CCGCGTTGGCGGATG  54 315
        aroA NONE
      ML0791  934159 ..  934201 -  -3.9  -3.53224   TATGTCCGCGCCAAA CGGATTGTTGCCTGGCAGC ACCGA GCTGCCTAGCAGCACGCGG GATATCAATTCTATA  50 352
      ML0761  903295 ..  903311 -  -2.1  -3.10464   TGACCAATGGCAAGA              CCGGGCA CTA TGCGCGC              AAACGGATCCGGAGG  41 239
      ML0759 NONE
      ML0758 NONE
      ML0757 NONE
      ML0756  897909 ..  897928 -  -2.8  -3.86897   TTGACTGTGGATAAA            GGCCAG-TG CCG CATCCAGCC            ACGATATCCTGGACC  56 68
      ML0755  897105 ..  897121 -    -3  -4.14472   CGAATATTGGCAAAA             CGA-CAC CGCG GTGCTCG              TGAAGTGCAAAGGCC  58 397
      ML0750  891898 ..  891927 -  -4.3  -4.63486   ACGCCCCGAACAAAA       CAGCCAACATCTTG TTG CCAG-TCTTGGCTG       CCCAGTTGGCCAGGG  71 161
      ML0748 NONE
        ctpC  888543 ..  888554 -  -5.8  -3.05384   TCTCGGTTGAGCCAA                CCAC CAGA GTGG                 ATGCCTGGCTACCTT  52 264
      ML0734  875053 ..  875069 - -10.9  -3.05384   GGCTTTTCGAGCGAA              TGTTCCG CAC CGGAACA              CTGATTATCGAATCC  68 106
       accD5 NONE
      ML0730 NONE
         maf  871025 ..  871059 -  -6.6  -3.15544   GGGTAGTCCGAGCAA   CCCATCGGCACACGGTT CACT AACCGTG-GCC--TGGG    TACTAGCCGGAGGCA  54 85
        sseA  869945 ..  870003 - -17.4  -3.16288   CAAATTCCAGCAACA GTTTTAGCTCGTCCTGGCCTCAGACTTC GTC GAAGTCTGAGGCCAGGACGGCCGAGGGC GCGGGTATTCTCACG  89 50
        bccA  867443 ..  867456 -  -2.3  -2.72991   CGACAGCGGCAACGA               TGACG ACGA CGTCT                GCGCTATCGCCGATA  39 265
      ML0717  859591 ..  859602 -  -5.8  -3.14026   GACACGTACAGCCAA                GCGA GTTA TCGC                 CGGCCGGTACGACGA  52 340
      ML0711  849552 ..  849585 - -11.5  -2.70932   GCCTGGTCCTAACTA     CCGCCGTCGCCGCCG AGTA CGGCGGCCTCGACTG      GTGGTACAGCGGGCG  67 268
        deoD NONE
        pmmB  843768 ..  843787 -  -6.5  -2.62371   AGGGACTCAACGAAG            CAATCAC TATATT GTGATTG             TGCCGGGTTTCGGTG  50 85
      ML0703  840422 ..  840443 -  -4.4  -3.20723   TTCCCATGAAGCCAA           CCAGGC-CC GAGAT GATGCCTGG           TGTCAGGCCTACTAG  47 464
        sdhC NONE
        sdhD NONE
        sdhA NONE
        sdhB  833780 ..  833791 -  -5.8  -3.55563   AGGTGACTTTCGAAA                TGCG ATAT CGCA                 TCAGTGGATCGTCTG  58 106
      ML0691  827784 ..  827800 -  -5.1  -3.42241   AAGACACATCGAGAA              CCAGG GAAACGT CCTGG              TTAAGGGTCTTCATC  54 102
      ML0685  821128 ..  821156 -  -3.2  -4.14874   ACAAGACTGGCAAAA       CAGCGA-GGAATT TCTC AATTCAATCGCCG        ACAATCTGAAGAAGG  58 48
        metA  817007 ..  817020 -  -2.3  -3.16154   TAATATCATAGGCAA               CAGCC GCGG AGCCG                AACGACAGGGAGCGG  42 114
      ML0678  812937 ..  812963 -  -3.1  -3.02043   AATGTCCCGGTAACA        TGGATACTACAT CTGT ATGTGGT-TCCA         CCAGGCGCTGGCCGG  42 494
      ML0676  811297 ..  811320 -  -2.5  -3.34895   GGCAGCGCTAACCAA         GCAGGCTGACA TCAT TGT-AGCC-GC          CGTCGGTGTTCCACA  44 520
        fprA  801476 ..  801506 -  -3.9  -2.50074   TCGGGCACAAGAGAT      CGCTGCCGC-GTAC GGCG GTACTGTGACCGCG       CGGGGCAGCCGCCGA  41 495
      ML0662  798726 ..  798753 - -15.8  -3.31144   GGGCGATGCGGATAA        TCCTACCTTACT CTGG AGTAAGGTAGGA         TTATCCTGTTAACTA  87 38
      fadE24 NONE
      fadE23  796016 ..  796028 -  -3.3  -2.87132   TGTGTGCGGGATACA                CCGAC TAG GTTGG                TTCGATAAGTCTGGG  41 44
      ML0659  795400 ..  795415 -    -9  -3.26947   GAATCCTCAGACTAA              CACCAC TGCC GTGGTG               TTAGTCTGAGCCTTC  65 147
      ML0656  793218 ..  793229 -  -7.2  -3.53012   GGCTGTGCTGCGAAA                CGCG CTAT CGCG                 CCGTGATCGTTGCAC  61 388
      ML0642  774317 ..  774332 -    -6  -3.15861   CAGCAGCGCGACTAA              CTCCGC CGCG GCGGGG               CCGTACCGGTGGGTG  52 199
      ML0640  771950 ..  771963 -  -8.1  -3.57263   ATCGTGAGTCGCAAA               CGTCC TCGT GGACG                ACCGTGCAACGATGT  64 130
        rpsT  736037 ..  736053 -  -3.5  -3.60475   AACGCCGACGTGAAA              GGGGCCG CCG CGGACGC              CTACTACGCTCTGGA  51 126
      ML0591 NONE
      ML0590 NONE
      ML0589  713769 ..  713790 -    -5  -3.15544   GGCCACTTCCAGCAA           GCGCAGCG CGGTAT CGCGACGC            CGTGGGTACCAAGTA  50 469
      ML0587  712463 ..  712475 -  -5.5  -3.53091   ATCGGCGTTGCTAAA                GGCTG CGG CAACC                GAGGCGGGCATCGAC  54 218
         tkt NONE
         tal  706238 ..  706250 -  -4.8  -4.07568   TCCTGGGTGCTAAAA                TCGC GTCAT GCGA                AGATCTACCATGGAA  61 236
      ML0580 NONE
         pgl  702774 ..  702793 -   -10  -3.21593   GAGTGTTTGACAAGA            TCGCCGAC GAGC ATCGGCGA             ACCATTGCCATCCAC  65 474
      ML0569  693298 ..  693323 -  -6.2  -3.11634   GCTGAGACTAGCTAA         GCTAGCTTAG AATCTG CTAAGATAGC          TGTAATGTAACGGTA  52 313
        lprG NONE
      ML0556  672792 ..  672804 -  -5.5  -3.35597   GGCATGCGGGAAATA                CCGCT AGA AGCGA                ACGTTCTCAACGACG  52 371
      ML0551  667855 ..  667866 -    -3  -4.21439   TAATCTCAATATAAA                TCAT GATA ATGA                 GATGTAATGTAGGTG  61 157
      ML0527  639602 ..  639621 -  -3.6  -4.24984   ACAGAAAATCAGAAA            TGCTAC TTCGTGGC GTAGCA             TAGCCGGGCCGGGGT  63 82
      ML0520  630930 ..  630952 -  -4.1  -3.33696   CGTGCGCTGAATTAA           GCGCACC GTTTATTGA GGTGCAC           ATCTCTAATGTGCAT  47 252
        ppiB  597660 ..  597683 -  -7.4  -3.14602   CCGACTGCACCAACA          CGGCATCGCTG CAG CAGC-AGGCCG          AGCGCATCATCGAGG  54 371
        gabT  587967 ..  587979 -  -6.3  -4.60073   CAGACAATTAGAAAA                TTAGC TGT GCTAA                AATATTCCTCAGTGG  75 89
       fadD9  584007 ..  584033 - -22.4  -2.79796   GCGTAGTTCACCAGA         TGCGGCTACGCC ACG GGCGTAGCCGCA         TCGACAGCGTGTGGG 100 373
      ML0470  571106 ..  571133 -  -5.7  -3.14564   TTATTGTGGTACCAA       GCCGCACATAATC GACC GATT-TG-GCGGC        AAGTTCATTTTGGTG  52 495
      ML0468  566054 ..  566067 -  -3.8  -2.54896   TTGGTATTTAATTTA               TCGC TATACC GCGA                GCAAGCGAACCAGCC  41 15
      ML0458  558196 ..  558216 - -11.8  -3.29471   TGCGTACCAGATTAA            GCCGGGCG AATCA CGCCCAGC            CACGAACGCGGCTGT  77 172
        thrS NONE
      ML0455 NONE
        pgsA NONE
      ML0453 NONE
      ML0452  552232 ..  552249 -  -3.3  -2.51702   TAACAGCACCAAGAG             GGTCAGC ATCA GCTAGCC              ACCTGCACCTTGGAA  39 16
      ML0451 NONE
      ML0450  550082 ..  550094 -  -7.7  -3.59979   TTTTCCGATGTTAAA                CTAGC TAA GCTAG                CATGGAAAATGTTGA  63 124
      ML0431  530867 ..  530877 -  -4.6  -2.73364   TGGCGATCGCAAGCA                 CGGC GGG GCCA                 GGTGTAGTGGGTCGC  44 64
      ML0429  528246 ..  528256 -  -2.4  -3.66646   AAGAGTCCACCGAAA                 CCCG CCT CGTG                 TACACGCATGTGGGT  48 390
      ML0427  525963 ..  525977 -  -5.6  -3.26471   TCAGGGGCATACTAA               CACCAG CCA CGGGTG               TTTAAACGTGAGCCC  50 342
         bcp  523810 ..  523822 -  -5.5  -3.82486   ACCCAACATCAACAA                CACTC TAA GAGCG                ACAAGTCGCGCCGAA  59 6
      ML0419  518215 ..  518229 -  -4.9  -3.59402   CCTACACCAAAGGAA               CCGAC TTCCG GCCGG               CCAACCGGCTGCCCG  54 210
       otsB2  511533 ..  511543 -  -4.6  -3.06261   GCTGAATCGCTAATA                 CGCG GAC CACG                 CTGGTCATCTAGGGT  47 466
      ML0398  495994 ..  496008 -  -6.4  -3.06796   TCTGAGTCCAGTTAA               GCGCTT ACA AAGCAC               CATAGGAGTTGCCTA  52 77
      ML0397  493951 ..  493964 -  -5.2  -2.60212   TTATCATTTGATAAT               GCCG ATCTTG CGGC                GTTGTAGGAAGACAA  46 0
      ML0396  492632 ..  492642 -  -2.4  -3.04461   CATCGAGTGGGAATA                 GCGG TCG CCGA                 AAACTTTCCGGAATG  41 97
      ML0394 NONE
      ML0393 NONE
      ML0392  486111 ..  486140 - -12.2  -3.50393   GGCCACGCCACAGAA       GCGACCGCGCAGC GCACT GCTG-GCAGTCGC       TAATTTCCTTGCGCC  78 148
      ML0386  480084 ..  480106 -  -4.1  -2.76492   TGATCGAGCGCAAAT          GCTG-CGTCA TCAG TGACGGCGGC           GATAGCCATCCGCGT  43 12
       whiB3  475673 ..  475687 -    -7  -3.54935   GAAACCTGTGGTAAA               CGCGGC CAG GACGCG               CGACGCTACCGACGG  60 109
      ML0370  461658 ..  461677 -    -2   -3.8822   TATACGAAATTCAAA            CCGGCGAC GGTC ATTGCCAG             CAACGCTGGCGTGGG  54 293
      ML0369  460932 ..  460949 -  -6.3  -3.15249   CATAGGTCTCACCAA             CTAGTGT GGTG ACACCAG              CCTCGTTGAAGGAGG  52 261
      ML0337 NONE
      ML0336  425731 ..  425742 -  -2.2  -3.18264   TCGGTCATCCATCAA                GGCT CGCC AACC                 ACAATGTAATGATCC  42 10
      ML0335  424484 ..  424497 -  -8.1  -2.91264   TTGGCCACGGAGATA               CCAGG CCTA CCTGG                TGTCCGCATAGGCCT  58 395
      ML0333  422664 ..  422680 -  -2.1  -2.78463   AGTGCGTTGATCACA              CTCGGCA ACC TGTCGTG              TGGGCAGTGGTCTGA  39 523
        lpqE  409222 ..  409236 -  -4.3  -3.53761   TAACTGCTTGCGAAA               TGACA TCCGC TGTCA               CCGATCTTACCGAGT  52 231
      ML0315  403401 ..  403419 -  -7.4  -3.63991   CATTATTCCGAACAA             CACGAAGA GGA TCTCCGCG             ATAGTGCGGTGAAAG  63 304
      ML0314  400731 ..  400757 -  -2.1  -3.41878   TTGCTGAACGGATAA         CGGGGACGGCG GCCAG CACCATCCCAT         ATCAGGCCTGTCTCT  46 39
      ML0311 NONE
        pssA  396773 ..  396796 -  -8.8  -3.53091   ATCGGGCCTCGTAAA          CGGTGAGCGC GCTG ACGATCACCG           CAGTGCGTTCGCGCA  66 275
      ML0299 NONE
      ML0298 NONE
        thiG  380231 ..  380283 - -14.2  -3.21695   GTACCACGAATCGAA CACCCCGTTAAGCGCTCGATCGCG TGCAT CGCGGTCCAGCAGTTAACGGGATA AGGCCACCGATTACC  83 387
      ML0293  375199 ..  375230 - -12.4  -3.53761   GAACTCCTGGTCAAA      GATGTCGAGTGCGCT ACT AGCGCACAC-ACATC      ACATGTACAGCCTAT  78 248
      ML0292  373556 ..  373569 -  -2.4  -4.17048   GCGTGTTGAAAATAA               GCAT TTTACT ATGC                GATCGGCTTAGTGTT  56 61
      ML0291  371883 ..  371899 -  -3.8  -3.52316   TGTAGAGATAAGCAA              TCTAAA TATAT TTTAGA              TAATGCTATTTGATT  50 160
         fba  366983 ..  366997 -  -5.6  -3.53091   ACGTCGCGGTGCAAA               CCGGCA ACC TGACGG               CGTTGCGCTCTATAA  55 307
      ML0284  365736 ..  365747 -  -5.8  -3.40163   GACCAGCAACAGCAA                CTCC ATCC GGAG                 GTGGGCCGGCTCTGG  56 138
        purA  361945 ..  361957 -  -3.3  -3.41988   GCGCAGGGAAGAATA                GTAGG TCA CCGAC                GGCTCCTCAATACAT  48 18
      ML0279  361275 ..  361286 -  -2.2   -3.8591   CCGCAGAACCAACAA                TCGG TTAG CCAA                 AAATACCTCCTTAGG  51 36
      ML0276 NONE
        metZ  357328 ..  357338 -  -6.8  -3.05844   TTCCTCACCGGAAGA                 CAGC CAG GCTG                 TCATGACTGAGTAAA  54 244
      ML0271  354656 ..  354702 - -16.4  -2.61912   TGACGCACTTATAAC CGGCCATCCGCTGCTGCGTCAC CGT GGGCCGCAGCTACTGACGGCCG TGTTCAGCCATAGCC  78 172
      ML0269  352558 ..  352572 -  -5.7  -3.76568   CCACCGACAAGACAA               CACCT ACGAA AGGTG               GTCGGGGCTGCGGGC  61 460
        glmU  324481 ..  324493 -  -4.1  -3.88498   GGTTGAGATAGGAAA                TGAGA AGG CCTCA                TCGTATGTAAGTGTT  58 88
        prsA NONE
        arsC NONE
        lpqT  322357 ..  322385 -    -3  -3.13164   GCGTCAAGGATCTAA       CCGCCGTGGCGTG GAAG CA-GCCGCGACTG        CTTTGGGCCGGAATT  43 39
        rplY NONE
         pth  319926 ..  319944 -  -5.9  -3.64236   ACGGAAATGCGGAAA             TGCGCCC TCGTG GGGTGCA             GCTGAGGACGCGACC  58 46
        metG  312106 ..  312123 -  -5.5  -3.40403   GCGGCCTGACCACAA             CG-CCCAG TGA CCGGGTCG             TCGGAGGCCATGGAT  54 110
        pabB  309280 ..  309293 -  -3.8  -3.71794   AGCTAAGGAGTTAAA               GCAG TAGAAG CTGC                CACCGAAGATTGTCA  55 375
      ML0218 NONE
         ppa  281445 ..  281462 -  -3.4  -3.98214   ATCAGCCACTAGAAA             GTCGCA GCGAAA TGCAAC              ATTGGGGTCACGTGG  56 106
      ML0205  276316 ..  276333 -    -4  -4.36262   ACATGCACACTAAAA             CGCCCC TACCCC GCGGCG              CTAACAACTATCCTC  66 399
      ML0203  272762 ..  272814 -   -36  -3.28684   AAGCAGCGACATGAA CGCGATGTGGACGCAAGAGTAGCG ATCAG CGCTACTCTTGCGTCCACATCGCA CACTTAGACCGAGCT 100 501
      ML0201  268509 ..  268519 -  -3.2  -3.75024   CTCGACCACTAACAA                 CTGA AGA CCAG                 ATGTTCATCATTACT  54 363
      ML0192  257006 ..  257017 -  -2.2  -2.71364   TTAGCGCCCCAATCA                CAGC TTTC ACTG                 CAGTCTTGGTGTAGC  38 43
      ML0190  254981 ..  254994 -  -5.3  -2.70932   GCTGCGTTCGAATGA               CTATC AGGT GATAG                TTATCGTCAATCCGT  46 156
      ML0181  246405 ..  246416 -  -4.4  -3.33261   TGCCAAGTGCTAGAA                TCAC CATA GTGA                 TAGTGGTTATTCGCT  49 32
      ML0180  245927 ..  245958 - -23.2  -3.17075   CGGCTCCTAATCCAA      GCCTATTCGGTCGG ATAT CCGACCGAATAGGC       TTGGATTCAATGATG 100 116
        mscL  244586 ..  244626 -  -5.4  -2.52896   GTATTGCCGAAGCCA TCCGTGCTTCGGGGCTGTCC GCG GGA-ATCACCGACGC-CGGA TTGTCGCGTGGTCTA  45 186
      ML0162  226626 ..  226638 -  -7.7  -4.31085   CATAGTAACCTAAAA                GCACT GCT AGTGC                TGTAATGTGTTGGCA  74 395
      ML0154  216829 ..  216848 -  -5.6   -4.0162   GGTGGATATGACAAA            CACCAGGG AAAA CCCTGCCG             TACTGTACTGTAAAA  62 337
      ML0151 NONE
         pgi  210726 ..  210742 -  -4.3  -4.84761   ATATGTTCACAAAAA              GCGGCTC GGG GAGCCAT              CTGGTGCCCGTGTTT  78 433
      ML0141  202017 ..  202029 -  -6.9  -2.78463   AGTTTCCGCAGCAGA                CGCAG AAG CCGCG                TCAAGTCCGGGGGTA  51 303
      fadD28 NONE
       mmpL7  188771 ..  188795 -  -4.1   -3.9122   TAGTGGTCCAAACAA          CCGGGAAAGTC GAC GCCTTGCTCGG          TATCAGCAATGCCGA  56 483
      ML0130 NONE
      ML0129  172782 ..  172808 - -10.8  -3.04144   TGGTCAGTCCGAATA         TCGGCAAGCTGC CCA GCGACTCGCCGA         AGTGTTGGAGCGACA  64 387
      ML0124  166871 ..  166881 -  -6.8  -2.80935   ATGTCATGTATGATA                 CGCT CTG AGCG                 TAGTCAGTTCAGCTA  51 93
      ML0121  163521 ..  163538 -  -2.7  -3.54129   GATACTTCCTCGAAA             TCGAGGCC ATG GACCT-GA             AACGGGGTAGAGCGG  48 257
       echA1  161732 ..  161744 -  -3.3  -3.75153   CCGTCTGAAGTCAAA                GTGGG TGT CCTAC                TCCCCGATGAACTGC  53 22
        lipE NONE
      ML0118  158790 ..  158821 -  -5.8  -2.87931   CTTAGCGTCGACAGA      CCCCCACGCCGCG GGCCCGG CGCGTC-TGGAGG      TTGGTTTGCATCAGT  48 453
      ML0116 NONE
      ML0115  155398 ..  155410 -  -4.1  -3.21218   ACCCTCCACCATGAA                CGACT TTC AATCG                GCTTACAGGTACTGT  46 28
      ML0114  154521 ..  154563 -  -6.9  -3.14468   GCTCAGCACATCCAA CGCCTTGGCTAGCTCGCCGG GACG CCGGTGGG-TAACCACGACG GCGCAGACGGATTCA  54 38
        rfbE NONE
      ML0112  152622 ..  152632 -  -6.8  -2.57522   CGAATGCATAGTAAT                 TCGG CCA CCGA                 CCTCACGTTGAGTGT  50 176
      ML0110  151522 ..  151535 -  -2.3  -3.25472   ACATCGTCAAAGAGA               GTACC GCTT GGTTC                TGCGACGATGCGGGA  44 68
      ML0109  150127 ..  150143 -  -5.9  -2.82516   GCGTCGAGCACCATA              TTTAGAG CAA CTCCAAA              CGTCGGGCCATGTCG  49 10
      ML0108 NONE
      ML0107 NONE
        embC  143690 ..  143700 -  -2.4  -3.28924   GAGTGTTGGCGACAA                 CCTG GTG CTGG                 ACGGTGGGAATTCGC  44 440
        embA NONE
        embB  136333 ..  136345 -  -3.3  -2.66787   GGAAGATGTATAGGA                CTGCC GAC GGTAG                CGGCGGTCGAGCTGT  40 253
      ML0091  112814 ..  112846 -    -4  -3.61517   AGGGCCTCCCAAGAA      CCACCAGGGCGT TTTGGGCGC ACGCCGGGGCGG      TGTTTCGAACTGGTT  52 332
      ML0081  100625 ..  100647 -  -3.4  -3.54741   GACCAGCTCGTCAAA          CCGCTGCGG GTCCAT CCGCA-CAG           TCACTCGGCTAACCC  50 26
        sodA   92597 ..   92631 - -19.2   -4.0896   AAAGGGCCGCTAAAA     GCAAGGGCGTCGCGCG AAT CGCGCGACGCCCAAAC     CTGACTAAGATGGAA 100 41
      ML0071   91712 ..   91726 -  -2.8  -2.74488   CAACCATGTTAATCA               TCGAAC ATC GTTTGA               AGGTCTCGTGCATCG  41 212
      ML0070   91023 ..   91039 -  -2.9  -3.51924   TGGGCAGTGACACAA              TCCCTGC AGA GCAAGCA              ACTGAGACGTTGAGA  48 282
      ML0069   90371 ..   90381 -  -2.4  -2.72049   TATACTTGTGAACTA                 TCGC TGT GCGT                 GTGCGCGATCGGTAG  38 165
      ML0068   89579 ..   89590 -  -3.6  -3.21416   CATGGTGAGCAGCAA                CGGG TCGA CCCA                 CGTCGTTGATACGTA  46 55
         hns NONE
        menG   88249 ..   88269 - -13.3  -2.86271   GGGTCACTACAATTA            GACGACGAC AAT GCCGTCGTC            GTCACTGTAGACGAC  76 2
      ML0064   85939 ..   85952 -  -5.3  -3.75665   TCACACCGCACGAAA               CATGT GTTC ACATG                GGGTGTGAGGGGGGA  59 41
      ML0056 NONE
      ML0055 NONE
      ML0054 NONE
      ML0053   65151 ..   65167 -    -3  -3.59979   TTCGCCTACCGCAAA             CAGGTGG TGCC CCAC-TG              CATCGTAGCTAGCGT  50 44
      ML0052   63160 ..   63173 -  -4.5  -3.53012   TTTTGTCGGGTCAAA               CTGCG ACAC CGCAA                CCATGTCAGCGCGAC  52 171
      ML0051 NONE
      ML0050 NONE
      ML0049   61356 ..   61385 -  -7.1  -4.53163   GTACACACGAGAAAA       GGGCGAGATCC-CT TGA AGTAGAGCCCGCCC       CGATCTCGTGCGTGG  76 46
      ML0048 NONE
      ML0047   57856 ..   57868 -  -9.1  -3.04461   GAGGCACCGGGAACA                CCAGG TTG CCTGG                TTTGGCCCTTGCTGC  61 177
      ML0031   35277 ..   35299 -  -5.4  -3.18274   TGCATTCCAAGGCAA           GGGCACCAGC CTA ACGGGTGCCA           AGCTGGGGAGGTACT  50 13
      ML0030 NONE
      ML0029   33872 ..   33899 -  -2.6   -4.2828   CGGCATCTAGGAAAA        GCACCAGCGCCAT CGA AAGACGG-GGTGC        CCAAACTCTTGGTTT  60 159
      ML0025   30226 ..   30243 -  -4.9  -3.48772   AAGTCCTGGAGAGAA             TCTCGAT GGGG ATCGAAA              ATGTAACGGCCGGGA  52 75
      ML0023   28684 ..   28700 -  -6.6  -2.58427   AATATCGCCCACAAG              GCAAAC GCCTT GTTTGC              ATGTCGTATCACCCA  50 279
      ML0022   27157 ..   27176 -  -2.8   -3.0873   TAAAGCACGGCAATA            TTGCAGCCC AGT GGGCT-CAG            TGAATGCGAACGATG  43 22
      ML0021 NONE
      ML0020 NONE
        rodA NONE
        pbpA NONE
        pknA NONE
        pknB   18685 ..   18698 -  -3.1  -3.29043   AACGGTGTGCTACAA               GGACT TCCA AATCC                ATTCACGGCTACCCG  47 328
      ML0013   17046 ..   17059 -  -5.3  -3.87641   AACAGTGGGGATAAA               TCACA CGAG TGTGA                TTGAGTAATCGCAAA  62 100
      ML0012   16455 ..   16477 -  -9.2  -2.58544   CCTGACTCGCAGAAG           GTCGTCGA TGCGATT TCGACGAC           AGCTACCGATGGCAA  56 114
      ML0008   12430 ..   12446 - -10.9  -2.62616   TCAGTCGGTAGAGCA              CTGCCTT TGC AAGGCAG              ATGTCAGGGGTTCGA  64 435
