# Supplementary material for: Rapid, accurate, computational discovery of Rho-independent transcription terminators illuminates their relationship to DNA uptake
Source: Genome Biol. 2007 Feb 21;8(2):R22. doi: 10.1186/gb-2007-8-2-r22 (PMC1852404; doi:10.1186/gb-2007-8-2-r22)
Supplement: Additional data file 4 — Best terminators found downstream of each of the genes of the 343 organisms studied. [file gb-2007-8-2-r22-S4.zip › Mycobacterium_tuberculosis_CDC1551.bag]

        dnaA    1500 ..    1533 +    -4  -3.61517   AGAACTCACCACTCG    CAT-CCGT-C-AGCGCT CCA AGCGCTAGCACGGCGTG    TTCTTCCGACAACGT  53 1
        dnaN NONE
        recF NONE
      MT0004    5103 ..    5118 +  -6.8  -3.07816   CAGGAAGAAAGATGT              CCGACGC ACG GCG-CGG              TTAGATGGGTAAAAA  51 131
        gyrB    7268 ..    7279 +  -5.8  -3.17075   TTCCTGGATGTCTAA                CGCA ACCC TGCG                 TTCGATTGCAAACGA  49 26
        gyrA NONE
      MT0007   11037 ..   11057 +  -8.9  -2.90763   GGCGGCCATCGTCGT            GCGGTTCCG ACG CGGAGCCGA            TGTCTGGCATGTGGC  55 234
       ppi-1   13269 ..   13301 +  -6.1  -2.54723   AGCAGGCGCACCAGG      CGGCCGTAACGGCGA AAC TCGTCGATTCGGATG      ATCTTGATATTGGAA  46 278
      MT0015 NONE
      MT0016   15639 ..   15650 +  -7.2  -4.25104   CGGTTGACGCCGGTC                CCCG CCGG CGGG                 TTTTGATAGACGACC  72 52
      MT0025   27543 ..   27557 +  -7.8  -2.57132   GCGGCCGAGTCGTAT               CCGGGT AGT ATCCGG               CTTATGGCCGGAGCG  50 285
      MT0026 NONE
      MT0027 NONE
      MT0028   29559 ..   29584 +  -5.3  -3.05384   GTGCTAAAGCGCCTG         CGGGCACAGTAC ACG GAACCG-GCCCG         TTAGCTGCGGACCGG  47 85
      MT0029 NONE
      MT0030 NONE
    MT0030.1   32154 ..   32170 +  -3.6  -3.83026   ACGGGTAATTGGCGG              GCTCTG GCCCG CTGAGC              TTTCGTCTAACACCG  57 379
      MT0033 NONE
      MT0034 NONE
      MT0035   34026 ..   34036 +  -6.8  -3.53811   CGGCGGCAGCGCTGA                 GTCG ATT CGAC                 TTTGCACCCCGTGAC  58 313
      MT0037 NONE
       acp-1 NONE
      MT0039 NONE
      MT0040   38910 ..   38962 +  -5.4  -3.33696   TCCACTGACGTCTCA TCAAACCCCCGGGGCGCT-CGCGCGC TGG GCGCGCTCATCGACC-GGGGCTTGGG TTGATTGGCCCCGGC  51 44
      MT0043   41925 ..   41946 +  -9.5  -3.05463   CCAGGCGATCCGGCC           CAGCCTAGTG GGC CAC-AGGCTG           TTCAATGACAGGCCT  60 94
        leuS   46732 ..   46761 +  -4.8  -3.55563   GATGTCTACCAACAC       CGCCCGCAAGTC GGACGG GTCTCGCGAGCG        TTTCACCAGTCCAAT  52 342
      MT0055 NONE
        ponA NONE
      MT0057 NONE
      MT0058   58012 ..   58024 +  -4.8  -4.11216   CCTGGAGTGCGGTGG                TGCC TGGTC GGCA                TTTTCGCAGTCGAGG  64 120
        rpsF   58434 ..   58446 +  -9.1  -3.12803   AGCACTAATCGGCCT                GCCAG GCA CTGGC                TGTTCGCTGTCGGTG  60 33
         ssb   59006 ..   59018 +  -3.3  -3.28712   GTTCGGCGGCGGCGA                TGACG AAC CGCCA                TTCTGACCCCAAGAA  45 7
        rpsR NONE
        rplI NONE
      MT0063 NONE
        dnaB   63073 ..   63083 +  -6.8  -2.50935   GAAGTCCCCGAGCAA                 CACG CGT CGTG                 GTTGATGCGTGAGAT  47 134
      MT0065 NONE
      MT0066 NONE
        celA   66865 ..   66893 +    -6  -3.86897   GAGACGGGAGCCCGA       CGTTGGCGCGTGA GATC TCACGC-CAGACG        TTTCTGCGGGGTGCC  62 252
        mitR   68333 ..   68345 +  -3.3  -2.63596   GAGTACTAGCCCCTA                GGACG GGC CATCC                TCGTCTACCCTGGGA  39 52
      MT0069   68517 ..   68527 +  -2.4  -3.15544   CACATCACCGTTGCG                 ACGG TAG CCGA                 TTCGTCGCGATACGG  42 19
      MT0070   71532 ..   71546 +  -5.6  -2.62983   GCCGGTGAACTCCGA               GCGCTG TTC TGGCGC               TAATCTGACGCTAGA  45 54
      MT0071   72389 ..   72402 +  -2.3  -4.72272   CGGTGAGCTCTCGCA               CGATG ACGT CTTCG                TTTTTGGTCAACACA  74 211
      MT0074   76294 ..   76312 + -10.2  -2.64735   TACTTGGTGTGCATG             TCCGCGCC GGT GGCGCGCA             TGGTGTCGATGACCT  57 126
      MT0077   80163 ..   80176 +  -2.3  -2.87132   AACACGATCCCCACT               CCCTG GACT CAGGC                TGTCTGAACCACCCC  40 5
      MT0078 NONE
      MT0079   82688 ..   82718 +  -4.7  -2.74461   AACTAGCCACTGCCG      GGGCA-GCGGTG GCGGTTCA CACCGCGTGCGC       GTTTGGAGGTCCCTG  44 55
      MT0080 NONE
      MT0081   85304 ..   85314 +  -2.4  -3.47227   GTAGGCGGTGGAATT                 TCGC GAC GCGC                 TTCTCATGGTTCAGC  46 171
      MT0084   87515 ..   87529 +  -5.6  -3.14132   CCACCACAACATTCG               CGGCAG TGT CTGCGG               TTGCTCCGAGACGGA  49 417
      MT0086 NONE
      MT0087 NONE
      MT0088   89897 ..   89931 +  -3.4   -3.1647   CCTCCGCGCCGGCGG     CTCGGCCACGTAACGC CAT GGGTTGGGTTGCCAAG     ATTTTCCGTGTTGGC  43 13
      MT0089 NONE
      MT0090 NONE
        hycD NONE
        hyfE NONE
      MT0093   95873 ..   95886 +  -5.2  -4.52589   CCGGCCTCATCGAAC               CCGG TCACTT CCGG                TTTTCTGTCGCGGGC  74 491
      MT0096   97593 ..   97634 +    -8  -3.17075   GCGGTAGGGCATGAC GCCATGGG-G-GCGTGTCGG TGTA CCGACACGCTCGCTCACGGG TTCGGTTGCACCAAG  55 27
      MT0098 NONE
      MT0099 NONE
    MT0099.1   99624 ..   99654 +  -5.2  -3.17075   CGCGGCGCGGGAGAG       CCGCTAGCCGCCGG TGA CCGGCGATTGGAGA       TTGAGTTGCGACCGA  47 19
      MT0100  100451 ..  100480 +  -5.6  -3.06915   TGTTGAAGACGACTA       TCCGCC-GGTGCG TTCAC CGCGTCAGGCGGC       TTCGGTGAGGTGAGT  49 35
      MT0101  102852 ..  102862 +  -4.6  -3.28712   GACCGCGCCGTCGTC                 CGCG TGA TGCG                 TTGTCGGGCAACACG  49 19
      MT0105 NONE
      MT0106 NONE
      MT0107 NONE
      MT0108  109744 ..  109756 +  -5.5  -2.50816   GGCAACAGCAGACAA                GGCCA GAG TGGTC                GTTCGTGGCTGAGCC  45 1
      MT0109 NONE
      MT0110  117598 ..  117611 +  -5.3  -3.02096   TCGGGTCGGCATCGA               TTCTG CGAG CAGAA                TATGTGGTTGATGGC  46 94
      MT0111  119891 ..  119905 +  -4.2  -3.01712   AAAATTGCTGTTCCG               CCATGC TGG GCATGC               TATTGAGCGCCAAAA  44 227
      MT0113  124278 ..  124290 +  -2.7  -4.08064   TCCTCCCGGACCAGC                CTGTT GAA AATAG                TTTTCGACAACCGTT  58 482
      MT0115  125964 ..  125978 +  -3.4  -3.17194   TGCAGTCAAACCCAT               TGTCGC CGT GCGTCG               TTCGGTTCCGGGAGT  44 429
    MT0116.1  131044 ..  131079 +  -6.2  -3.53012   ACCGCTGACCGCCAC    CGTTG-ACATCGGTGAT CGG GTCACCGGAGTGCAATG    TTTCGACGGGCACCA  56 372
      MT0118  132849 ..  132867 +  -2.2  -3.08679   CGGCTTCGCCGGAAC             CCCCGGGC CGA GCTAGGCG             TGTTGCATCCCGCCC  42 10
      MT0119  133941 ..  133952 +  -5.8  -3.65812   GGGCGGGATTCACTC                CGTG CCGG CACG                 TTCTGTTCCCCGGCC  57 205
      MT0120  136180 ..  136205 +  -4.6  -2.53263   GGGCGCTCCCCGATC         TGGCGCGCGC AACGAG GTGCGCACTA          TCCATTCGAGGTGAA  43 206
      MT0121 NONE
        gmhA NONE
      MT0123  139708 ..  139719 +  -7.2  -3.14602   ACCCCGCAAGCACCG                GGCG CTGA CGCC                 TCTTCGTGAGGTGAC  51 69
      MT0124  140577 ..  140591 +  -7.8  -3.96624   GACGCGGGCATGGTG               CGGAGG ACT TCTCCG               TTTCTGCTGACCGTG  68 467
    MT0125.1  142411 ..  142428 +  -4.7  -3.63515   ATCGTTGCCTCGTCG             CCGCGGT AGAC GCCGCCG              TTGTTGAGGATGACG  55 301
      MT0127  145620 ..  145633 +  -3.7  -3.53012   CCATTCGGTGTAGCT               AGCCG GCCC CGGCC                TTTACCCGGGCGGCG  51 28
      MT0131  149201 ..  149211 +  -2.4  -3.25072   GAAACGGGTCGGATT                 CTCC CAC GGCG                 TTAGCTTGTGCTCAG  44 11
      MT0132  151168 ..  151183 +  -2.5  -3.65351   GGCCAACCCGGCTAG              CCC-CG ATCAA CGAGGG              TTTCGGTGCCGGTCC  50 26
      MT0133  152365 ..  152383 + -11.6  -2.96695   AGGGAACGTGACATT             GGCCGAGG GAC CCCCGGCC             TGATTTCGTCGCGGA  65 4
      MT0134 NONE
        pep2  155776 ..  155790 +  -9.2   -3.8186   CGCTAGCTGATACCG               GCCGGG GTG TCCGGC               TTATTGCTTGGCGTG  73 31
      MT0136  156697 ..  156736 + -19.4  -2.57244   GTGCGGATGTTCCAC  ACATCGGCAGCAGCGC TGGCCGTT GCGCTGCTGCCGATGC   TGGCTTGCTGGCTCA  89 105
      MT0138  158776 ..  158801 +  -5.9  -4.32034   GGGGCATCGCCACCT         TGACCGCCGCG ATGT CGCGGCGCACC          TTTTGATAGTCGTGG  73 328
      MT0141  161842 ..  161856 +  -4.2  -2.62184   CGGGATCGCGTGGGT               CGGC ACCCGCA GCCG               TCGTCTGCCACCCAA  41 222
      MT0142  162877 ..  162906 + -12.9  -2.52464   CGACGATGTTCCGGA       TCG-GCTGGCCGTC CTC GACGGTCAGCGCGG       TCAGTTCACGCAAAC  66 58
      MT0144  165150 ..  165174 +    -7  -3.17901   GAAGTAGAAGATGGC          CGACCGGTAG CTGGT CCCCCGGTCG          TTACCTTGCCGGTCT  52 313
      MT0146 NONE
      MT0147  167039 ..  167067 +  -3.8   -3.0263   GAAAAGGCCTAGGGA       CGCTGCCGGGAAT GTTG ATCGCCGGCA-CG        TGTTGCACAGGTCAT  44 44
      MT0148  167693 ..  167703 +  -2.4  -3.82191   GCCGCTCGACTGCTC                 GCCG AAA CGTC                 TTCTTGTCCAATTCC  54 257
      MT0150  168915 ..  168929 +  -5.6  -3.08133   CCTCCGCGTTCGGCC               TCGGCG GTC TGCCGG               TTCAGTCGCTGCGTC  49 132
      MT0152  171347 ..  171362 +  -2.6  -3.37522   TGTGCCACACAAATC              GTATAGG TTA CCTA-AC              TTACTTAGGTAGCAT  45 75
      MT0153 NONE
      MT0154  173298 ..  173308 +  -8.2  -3.28791   TCGCCGAGTTTGTCA                 CCGC AGA GCGG                 TTGTAGCGAGCGCAT  59 9
      MT0155  174930 ..  174941 +  -3.6  -3.30159   CGCCGGCTGTTCTGA                CCTG GGCG CGGG                 TTGTCGCCCCGTTGA  47 26
      MT0156 NONE
      MT0157  177171 ..  177193 +  -6.8  -2.78384   ACAACGGATTGGGCA           GCCACGCCGG TAC CTGGCGCGGA           TGTGGTGCACGAACG  48 357
      MT0159  177977 ..  178001 +    -5  -3.29144   CGGAAGCGAAAGTGT         CC-GCGATGTT GATG AGCGTCGCCGG          TTGTGGCGGCGGTGG  49 318
        pntB  186680 ..  186703 + -17.4  -3.53224   AGACGGGCGGATACG          CCGGCGGCGG GTAT CCGTCGCCGG           TTTCGACCCCGCGTA  93 58
      MT0167  187796 ..  187829 + -15.9  -3.33696   GGGGCCTTGCACGGT     CCCGGTCGCCAGGGC CGAG GCCACGGCGATCGGG      TTGATTGGCGCGAAC  80 224
      MT0172  193747 ..  193766 +  -4.9  -3.09823   AAGCGGATAAGCCGC            GCCCAGA TTGCGT TCAGGGC             TGTGATTTTCGCCGC  47 31
      MT0173  194558 ..  194572 +  -4.2  -4.13767   GGTGGAACGCGAACT               CGATCG ACG CGATGG               TTTTGGCATCACCGG  62 303
      MT0175  196882 ..  196906 +  -2.1  -2.57423   CTTACACTCCTGGCT         GGCCATCGGG TAGATT CCTG-TGGTC          TCCGTTACTCCCTGT  38 81
      MT0176  198042 ..  198074 +  -8.9  -3.88787   GGTACCGGCGCGATG      GCCGTCGTCGGCGGC ACG GTCGCCATCGTTGGC      TTTGTCACGCTGTCC  68 240
       mce-1 NONE
      MT0179 NONE
      MT0180 NONE
      MT0181 NONE
      MT0182  205396 ..  205411 +  -3.2  -3.14132   TAGAAAGGGGAAATC              GCCAGT GCTG ACTCGC               TTCATCCGACGCCAG  43 15
      MT0183 NONE
      MT0184 NONE
      MT0185 NONE
      MT0186 NONE
      MT0187  210158 ..  210171 +  -3.1  -2.96444   CCGATTCCGGCCACG               GCGACG AAC CGT-GC               ATTCTTGTTGAGCAA  42 399
      MT0192  215014 ..  215033 +  -3.4  -3.28712   TGCTCGACGATGTGG            TCGCCTGG CTCA CCGAGCGG             TTGTAGGCCGAGCCG  45 0
      MT0193 NONE
      MT0194 NONE
      MT0195  218782 ..  218815 +  -7.4  -3.57144   CGGTGGGCGGTTGCC     TGCTGGCGCG-CGAC GGTCG GTGGTCGCGCTAGCG     TTTGGGCATGGACCA  63 351
      MT0197  219477 ..  219497 +  -3.1  -3.26844   CTCGCTTTGGTGCGG            TAGCCGCTG GTC CGGCGCCCA            ATTTTCGTTGCTGGC  45 23
      MT0198  220450 ..  220467 +  -6.9  -2.78018   GAGCATTTCGCGCAT             CCCGGGG CCGC CCTTGGG              TCCTTCGTACCGGAT  48 446
      MT0200 NONE
      MT0201  223648 ..  223664 +  -3.6  -3.16191   CGACGGCTAACACAG              CAGGTC AGCGG GACCAG              TTGGTGCCGCTATGC  43 31
      MT0202  225271 ..  225286 +  -8.2  -3.44051   GTTGCGCGCCCACTT              CCGCGG TTCC TCGCGG               TTGTCGTGGTAAAGG  60 520
      MT0204 NONE
    MT0204.1  230860 ..  230878 +  -3.8  -3.33492   GGATCCAGCGGCAAG             CATGCCTT CAG GAGCCATG             TTGTCGAATCAGTGC  49 143
      MT0205 NONE
      MT0206 NONE
      MT0207  234568 ..  234609 + -30.5  -2.78596   CATCCGCCGAGCAGA CGCAGAATCGCCCATTTGG TAGC CCAAATGGGCGATTCTGCG  TCTGCTCGCGGGGTC 100 4
      MT0209  237299 ..  237311 +  -4.8  -2.54896   CGGCAAGCTGATGAT                CTCC CGGTT GGAG                TCGATTCGATGAGAA  43 1
      MT0210  238370 ..  238385 + -10.4  -3.53012   GCTATGCGTTGCCAG              GTGGCG ATGT CGCCAC               TTTCCAGCGCCGAAC  67 386
      MT0213  242097 ..  242113 + -11.5   -3.4072   GCGGTCGCCTACCGG              GGCGGTG TCT CGCCGCC              TTCTGGTCGCAGGTC  70 84
      MT0215  244631 ..  244670 +  -9.3  -3.37796   GCGAAGCAGATCCTG GGCG-GACAGGGCGCCGCCG CCG CGGCGGCG-C-TGACGCGTC TTATCGCTCGTGCCG  63 55
      MT0219 NONE
      MT0220 NONE
        pckA  253734 ..  253761 + -13.4  -3.89956   CGAGCAGACGCATAA        GCCCCCG-CACGC ACG GCGTGTCGAGGGC        TTTAGTGTCTGCTCG  86 43
      MT0224  257938 ..  257957 + -10.7  -3.56594   TCGAGTAGCCGTAGC            CGCCGTG GATACG CACGGCG             TTTAGGGCGATTTCC  70 172
      MT0226  260323 ..  260355 +  -7.5  -3.05816   TCCGCATCGCCAAGA      TATGCCCGCCAGCCG AAC CGGTTGGCGCGCCCG      TTCCATAGCCGGTAG  53 308
      MT0228  262360 ..  262386 +  -2.2   -2.7263   CATCGAATTCCACAA         GAGGTGAAATGT TCG ACATTGCAACGC         GTTTCAAAAACTCCT  38 19
      MT0229 NONE
      MT0230 NONE
      MT0231 NONE
      MT0232  266490 ..  266508 +  -2.4  -3.78934   ACCCTCGGGCCCGTT            CTCGCGG CCGATT CCG-GAG             TTCTTGTAGCCGCCG  54 106
      MT0235  270063 ..  270076 +  -3.8  -3.53012   AGCCACGCCCAATGC               GCGA GCATTG TCGC                TTTGAGGCGGGCCGA  51 157
      MT0238  274757 ..  274793 + -12.2  -4.26076   CCGGCCTCAGCCAAC   GGTTCCACC-GCCCGCC GCAC GGCGGGCCGGCTGAGCC    TTTTGATCACGCTGG  91 390
      MT0241  277881 ..  277905 +  -7.8  -3.03124   AATGGCACCATAGTG         C-GCCGCGTCG AGAT CGACGCTGCCG          TGTTGCCCACTCGCA  54 28
      MT0242 NONE
      MT0244  279658 ..  279699 + -24.1  -2.78384   GGCCTGGCGAGCAGA CGCAAAATCGCCCAATTTCG TGC CGAA-TTGGGCGATTTTGCG TCTGCTCGCCAGGGG 100 40
      MT0251  288471 ..  288488 +  -6.9  -2.73483   GTGGCCGTTAGCGAT             GTGCGGC TGGC GCCCCAC              TGCTTACCGTAGGGT  48 30
      MT0252  289172 ..  289185 +  -3.8  -2.65081   CCTGCGCGGTATCGG               CCAC TGAGAT GTGG                GTGTATTTTAGATGC  41 41
      MT0253 NONE
      MT0254  290079 ..  290093 +  -4.9   -3.1855   CGAATAGCGCACCGC               GTCCG GAAAA CGGGC               TTCGATATTCGCCAA  47 208
      MT0257  293785 ..  293819 + -13.6  -4.66833   CAATCCCCTGGAAAG     GGCCGCCGCTGG TGGGAGGGGAC CCAGCGGCGGTC     TTTTTGGGCTTGCCC 100 203
      MT0259  296703 ..  296749 +  -4.4  -4.00348   AGATCACGTCATTTT GCTTCCAGTAGTCGTGCC CATGTTTGAGA GGCACAACTATTGGTCGC TTTCATTCGTTGCGC  60 120
      MT0260  298623 ..  298647 +  -5.6  -4.81083   GTAGCTCCTTGGGTG          GCGCGAAAGA CGGGA TCTCGCGCGC          TTTTTGGTAGTTGAA  81 414
        nirB  305705 ..  305726 +  -5.1  -3.34043   CGACGGCTCGGTGCA           CGCGGTCGGT AAC GTCGACC-CG           TTCTCCGGTGCTGCG  51 188
    MT0270.1 NONE
    MT0270.2  310629 ..  310649 +  -5.4  -3.05596   GGTCCGATGAACATG           GACTGCACG ATCT CG-GCGGTC            TTGGCTAGCCCGGTG  47 261
      narK-2  322904 ..  322917 +  -8.1  -3.28924   CGATGTCAACGCCCA               GCTCG GCAC CGAGC                TTGTCCAGCGGCATG  56 93
      MT0283  326790 ..  326825 +  -5.3  -3.04263   GGAGGAAGGTCGAAT    CGCTG-CCGCCGATCG ACACC CGCTCGGCCGTCAGGG    TGTTGCGGCTGACCT  47 452
    MT0286.1  331096 ..  331124 +  -8.2  -3.57615   GGCTGACCGGCGACC       TCCGGTGGCT-GCG GAT CGTTAGCC-CCGGA       TTTGGCAGCTGTTGC  65 4
      MT0288  332945 ..  332968 +  -2.2  -4.07568   AGGTATCAAGTCGCC          CGATGCGTCG GCCT CGTCGCAGAG           TTTTCGCAGCAGCAC  58 188
    MT0291.1  336701 ..  336727 + -12.9  -3.55622   GATCAGCCCGCTGGT         GCCGCCGGCGC CGGGT GTGCCGCCGGC         TTTCCCGCCGTTGCC  77 316
    MT0291.4  339272 ..  339326 + -22.9  -3.11634   TCTCCCACATTTATG CGGTCGGCGCGTCGGCCGACGGGAGCT GGC AGCACCCGTGGGCCG--GCGCCGAGCG TTCGCTGGTGTCCGG 100 419
      MT0292 NONE
      MT0293  342099 ..  342116 +  -9.1  -2.56715   AGCCGTGCCTAAAAG             CTTGGCC GCAG GGCCGAG              TCGATTGGTCGCGGT  54 156
      MT0295 NONE
      MT0296 NONE
      MT0297 NONE
      MT0298 NONE
      MT0299 NONE
      MT0300  351896 ..  351907 +  -2.2  -2.62616   TCGAACCCTGCTGAC                CGAG AGGA CTTG                 TGATGTCGCAAATCA  38 41
      MT0301 NONE
      MT0302 NONE
      MT0303 NONE
      MT0304 NONE
      MT0305  357169 ..  357182 +  -5.3  -3.33815   GCCCGGCGATCAGCT               CATCA CGGC TGATG                TTGGTTAGCCGCAGT  51 257
         tam  359471 ..  359494 +  -9.6  -2.90723   GATCCGGCAATTGTG          CTGCGC-GTTG CTG CAGCAGCGCAG          TCTGATTCCACATCA  56 478
      MT0311  363289 ..  363305 +  -6.6  -2.97747   TGCGGCGACACCGCG              TCCTAC GATTA GTAGGA              TCTCTGGTATGACGA  50 143
      MT0312  363633 ..  363654 +  -2.1  -3.33696   TCGGGCCGCGGACAC           CGGACGGGT GATC ACCTGCCCA            TTCATTCCGGGCCGG  45 117
      MT0313  363967 ..  363991 +  -5.6  -3.53444   CACGCTTGGGCTTGT          CGCGGACCGA ATACA TCCGTCGGCG          TTTAGCCCAGGATGC  55 152
      MT0314  364574 ..  364590 +  -2.2  -3.05596   GTGGGGGGGCGCTAA              CGTAAC TGTCT GTAACG              TTCGATACAGAACTG  42 68
      MT0315 NONE
      MT0316  366564 ..  366612 +  -5.8  -3.05844   CCGGTAATGAACGCA CCGGTGTCCACATCGCCCGTGT TCGCC ACGCCCGTGTTGTAGTCACCGG TGTTGAGGTAGCCCG  47 385
        bluB  376651 ..  376670 +  -5.6  -3.01712   ACGGCGAATAGGTCA            CGCCGACC GCGA GGTTGACG             TATTCGGCCGGCACG  48 30
      MT0321  377899 ..  377909 +  -3.2  -3.89215   CCGCTAAAGCCATGG                 TGCG CTG TGCA                 TTTCGCTTTGTCACC  56 34
      MT0322  378932 ..  378947 +  -6.8  -3.57792   ATGCCGGTTGCGGTA              TCGCCG GTCA CGGTGA               TTTCCGGATGGGTGA  58 309
      MT0324  380486 ..  380498 +  -2.6  -3.05384   CGATCTGTCAAGTCG                GTGG CGGTA CCGC                TTCGGTGACACCACC  42 49
      MT0325 NONE
      MT0326  382491 ..  382519 + -10.9  -2.65815   GTGAGCCGCGTTCCC        CGGAGCTGGCCCC GTC GGTGTCAGGTCCG        TAGTATCGGTATGGG  62 37
      MT0327  383016 ..  383034 +  -9.6  -2.62263   TACGTGACCTCGTTG             TTGAAGCC GGC GGCTTCGA             TGGTGTCGACAGAGT  55 104
    MT0328.1 NONE
      MT0329  384562 ..  384579 +    -4  -3.14132   CGCCTCGCGCTCTTG             CCCGGG GTGCTA CCCGGC              TTGCTCGGAGAAAGC  45 41
      MT0330  385663 ..  385673 +  -8.2   -3.8594   ACGGTCGGCTCGATC                 GCCG ATG CGGC                 TTTAATGTCGATGTT  68 479
         pcp  387897 ..  387909 +  -2.7  -3.83566   AGCTGACGGCGGTCT                TCTAG AGA TTAGA                TATTTATTCTTCCGT  55 46
      MT0335 NONE
         dcd  389277 ..  389287 +  -8.2  -3.09516   GCCTGGTGCTCAGCG                 CCGC GAT GCGG                 TTCGCTCATCGCAGC  57 88
        ugdA  391122 ..  391132 +  -6.8   -3.6682   GTTCCTCCCGGCGCA                 CCTC ACC GAGG                 TTTCGGTCGGTCCGG  61 496
      MT0339 NONE
      MT0340  392331 ..  392345 + -11.4  -2.72461   CTGGCTAGGGCTTCA               CGGTGG TGG CCACCG               ATTTCAGCGACGTTG  62 33
      MT0341  393234 ..  393249 +  -4.6  -3.84451   TCACCGCCGACGGCA              GCCCAG ACTA CTTGGC               TTTGGATTTCCGGAG  58 471
      MT0343  395008 ..  395024 +  -2.1  -3.30771   GCCAGAAGTAAAAGT              TGTGCAC GCC GAGCACC              TTGTCAAGGCTGTGG  44 260
      MT0346  397853 ..  397870 +  -5.5  -2.52464   TGGACCTTCCTCGGA             CCGCGCCC GGC GGGC-TGG             TGGGTTCGGCGGCGG  44 451
        rfbA  399888 ..  399901 +  -5.2  -2.53747   CCTCGTCTTCGGCCG               CCGC CAGCAC GCGG                GTCTTGTGGCGCTTC  44 329
      MT0350  402052 ..  402065 +  -8.1  -2.52623   AGTTGAACCCGGTGC               CCTGG GTGA CCAGG                ATCTTCTCCGACAGC  49 314
      MT0355  409272 ..  409307 +    -6  -3.55622   CCCATTTCCCCTAAT    CCCCTAACGCGG-CGGC CAG GCCGATCCCGATAGGTG    TTTGGCCGGCTTGCG  55 64
      MT0356  410883 ..  410911 + -15.3  -3.87815   AGCCGATTTCACGAA        CCGGTGGGGAC GTTCATG GTCCCCGCCGG        TTTGTGCGCATACCG  91 47
      MT0357  412816 ..  412843 +  -3.2  -2.57132   CGAGCTTGGGACGAG        CGTGAGCACCAG CGAC CGGGTCCGCGCG         ATTCTGCACGCAACC  39 21
    MT0357.1  414784 ..  414809 +  -8.1  -2.80935   GGGAGCGGAATGGCG         CCGGCCGGCGC GGTC GGGCTGACCGG          TGTCGTCGGTAGCGT  52 511
      MT0360  415986 ..  416004 +  -5.9  -3.06737   GCGGTGAGCAGGATC             CCGCCGT ACGGC ACGCCGG             TCTTCGACATTGGTG  49 491
      MT0362 NONE
      MT0363 NONE
      MT0364 NONE
        dnaK NONE
        grpE NONE
      dnaJ-1 NONE
        hspR  424291 ..  424321 +  -2.6  -3.63515   GCCGGTGAGCGAGCG      CGCGTAGCGGG GGAGTTAGGG TCCGCTAC-CG       TTGTTGAGGATGCCG  50 237
      MT0374  437581 ..  437595 +  -4.2  -4.08767   AACGTCGAGGGTTGG               CTGCTG GTC CGGTAG               TTTTCGACCGGTGAG  62 11
      MT0375  438621 ..  438633 +  -6.9  -3.40403   ACGCGCGTATGCGTA                GGCCG TGA CGGTC                TTGTCGTCGGCCAGC  56 261
      MT0377  439740 ..  439753 +  -3.8  -3.57309   CTCCAGCAACTGAAG               CCAG GATTGG CTGG                TTTGCCCGCATTTTG  53 28
      MT0378  441805 ..  441819 +  -5.6   -4.3898   CGTGCTCACCGGCGC               CCAGCG CCT CGATGG               TTTTCTCGAAGTCCT  72 489
        dedA  443167 ..  443193 +  -7.8  -3.06183   GTGTTACCCGAGTGA         GCTGACCGCTGC GGC GCTGTGGGCGGC         TTCCATCAGCATCCA  55 26
      MT0383  445336 ..  445356 +  -2.5   -3.2963   CGACATCTCTCCTCG            GGTGTAGCG ATC TGTTACAGC            TTATAGCAAAGTGCT  44 19
      MT0391  455645 ..  455672 +  -4.8   -3.7948   GCGGCCCAGGTGCAA        GGTTCACTGTGCA TCG TGCGCTG-GAGCC        TTTGGTGCCTGTTGC  58 195
      MT0398  463391 ..  463424 + -10.3  -2.53263   CACGACCCACTGTCG     CGCTAGCCGGGCGG AAATCCA CCGTCCGG-TGGCG     TCGCTTCGACATGGC  58 20
      MT0399  466896 ..  466915 + -11.4  -2.78384   GGCTGACCCGGCGGC            CG-CCGCGG GGA CCGCGGGCG            TCTGCTGGGCGGCGG  62 164
        purT NONE
    MT0401.1 NONE
        metZ  471358 ..  471371 +  -3.1  -2.85216   TGCTCGGCCTGTTCG               GCGGCT GCC AGC-GC               TCCTTGTGCCTGCTG  41 62
      MT0404  474174 ..  474190 +  -3.5   -4.7373   CCACCACCCGATCCC              GACGACG ACC CGCCGCC              TTTTTGATGAAGTGA  75 2
      MT0405 NONE
      MT0406  475830 ..  475842 +  -5.5  -3.14132   TGACGGGGAGGATTG                GTAGC GAT GCTGC                TTGATGAACCCAAAG  49 22
    MT0407.1  477063 ..  477088 +  -8.2  -3.65812   GGTAGGCGCGCGCCC         CGAAGCCGGC CCCCGA GCCGGCTGTG          TTCTGTTGGCAGCCC  65 355
      MT0411  480732 ..  480756 +  -4.3  -4.07568   ACCACTCGGCCGGTG         CCGGCCATGG CTCGGA TCATG-CCGG          TTTTGAGGCCGGCCC  62 506
      MT0417 NONE
      MT0418  491457 ..  491475 +  -4.4  -2.81872   GTCTCTAGCAAAGCC             AGCGCAGC CAG GCTGCGGA             TACTGTTCTGCTGGC  44 94
         fgd  493224 ..  493234 +  -3.2  -3.08464   GGACCTGGCACCCAG                 GTTG CGG CGAC                 TTGGCTGACTCCTCG  43 7
         pta NONE
        ackA  496743 ..  496762 +  -6.4  -3.01924   AGCACGCGTGGTTCG            GTCGGGGGC AGC GCCTCC-AC            TCTTCGGGCGGCGTC  50 311
      MT0426  501903 ..  501928 +  -6.8  -3.14344   GGCGAGCGCCGGCAT         CGAGC-ACGGC CGGCA GCCGTTGCGCG         TTGATGCCGCCGATA  52 113
      MT0428 NONE
      MT0429 NONE
        thiG NONE
      MT0431  504814 ..  504832 +  -3.8  -4.16785   CAGTCTTCCGTAGCG             GCATTGTC GCT GGTAGTGC             TTTGGTTTGTGCTGT  62 92
      MT0432 NONE
      MT0433  508400 ..  508428 +  -3.8  -3.53012   TTCGGGCGCCGCAGC       GCTCGCGTCATGC AAGC GCAA-ATGCGGGC        TTTGCCAACAAAGGC  51 394
      MT0445  520498 ..  520511 +  -3.7  -3.49653   TGACCTGACACTCTC               CCCGC TTTT GCCGG                TTGTGTCCCGGTGCT  51 33
       AT103 NONE
        sodC NONE
      MT0448 NONE
      MT0449  524045 ..  524061 +  -3.5  -3.53012   CAGCGGGATCGACTT              GCCAGCG GTG CGCAGGA              TTTCGCGGCGAGCGG  51 454
       groEL  531700 ..  531734 + -25.1  -2.71731   GCGAGAAGTCGCAGC     GAGGAGCCCGGTCCC TTTGT GGGGCCGGGCTCCTC     TGGTTGGGAGCTACG 100 46
      MT0459  534378 ..  534421 +  -7.4  -2.75183   GCGACATCCGCCGGA TCGCTG-AGGCGATGGTCAGC TAC GCCGAAGATCGCCTGCACCGA TGGTTACCTGACGCT  51 43
      MT0468  544561 ..  544571 +  -3.2  -3.48924   GTGGCGGTCGCTAGG                 TCCG GAA TGGA                 TTGTGTGGCCGGTGA  49 285
      MT0469  546421 ..  546474 +  -6.6  -2.90941   AACTCGCCCGGTTGG TGCACCCGGCTCCGGACTGGCAGGTG ATTC CACC--CCAGTCCAGGGCCGCCAGCG TGTGTGGGATCTCGT  48 267
    MT0472.1  549148 ..  549180 +  -4.8  -4.08767   TTTCGTAATACCAGA     CGG-GGTGGCCC-GCA GCC TGCAGGGCCGCCGTCA     TTTTGCGGGCGTGGC  62 231
      MT0474 NONE
      MT0475 NONE
      MT0476 NONE
      MT0477 NONE
      lpdA-1 NONE
      MT0479  555935 ..  555965 +  -3.9  -4.11692   ATTCATCGGTAGCCT      GT-AGCAGCGCCTG TTGG CGGGCGCTGAGCAC       TTTTCGCGGTCCGTC  61 202
      MT0482  558766 ..  558779 +  -5.3  -4.58283   ACTGGCGGGTAGCTT               CTGAA ACGG TTCAG                TTTTTGGGCGACTTC  74 90
      aceA-1  560276 ..  560317 + -19.7  -2.79312   AGTCTGCCGAGCAGA CGCAAAAGCACC-CTTTTGC GGC GCAAAAGTGGCGCTTTTGCG TCTGCTCGCGCATTT  93 39
      MT0484  561381 ..  561394 +  -3.7   -2.5586   GTCGCAATCGATTTA               CGACG TTTC CGACG                AGTTTTCTCACTGTT  41 202
      MT0490 NONE
      MT0491  566889 ..  566905 +  -5.8  -4.07687   ACACCGACCGATGAC              TAGCCG TTGGC CGGCTG              TTTTGCGCACCGGCT  66 23
      MT0493  567861 ..  567901 + -29.9  -3.08679   CGGGCTCCGAATCAC  CATCGACTCCGAGTCGCCC ACG GGGCGACTCGGAGTCGACG  TGTTGGATGCAAACC 100 42
      MT0495 NONE
        deoC  569517 ..  569538 +  -6.6  -4.41348   AGGCTGGAGGTGAAC           TCGTTCAG CGTCGA CTGAACGG            TTTCTTTCGGCAGCG  73 198
        murB  573137 ..  573153 +  -2.1  -3.57731   GGCGCGCATTGCTTA              GGGCTGG TTG CCAGGCG              TTCTGTGGTCATTCG  50 66
      MT0501  574757 ..  574788 + -15.1  -2.71144   TCCCCAGCAGTTCGC      CGCGCAGCGTGCG ATGCAG CGCGCCCTGCGCG       TGCTTGGCAGCGGTG  72 269
      MT0503  576734 ..  576779 +  -6.8  -3.20723   CAGGACACCGCCCCG GAGGCGCTCGCGTGAT-CGGCT GACG AGCCGCGTC-CGCGCGTGTCAC TTCGGTTCCTGCAAG  54 11
      MT0504  578218 ..  578263 +  -2.4  -2.78816   CGCCACTGGACGCCG CGTCGCGGGGTGGGCGCGTGA CTTCC TC-CTTGCCGACCGTGCAACG TGTGATCCAGAATGC  40 5
      MT0505 NONE
      MT0506  579005 ..  579025 +  -5.3   -3.1162   TGGCATGCATGTGAT            GGTTTAGCG TTC CGCTGTGCC            TCTTCAGGTGTTTGT  47 27
      MT0507  579670 ..  579688 +  -4.5  -3.14132   TTTGACCACCTCGTA             GGCCG CCCATGTAT CGGCC             TTGGTGAACCGGCCG  45 36
         gpm  580578 ..  580607 +  -9.1  -3.03701   TAATTGTTTGAGATC       CCACCTGCCGGCG GTTT CGGCGGCTGATGG        TGTGCTTTGGTGCGC  59 38
       senX3 NONE
       regX3  583070 ..  583082 +  -4.7  -3.36968   GTCGGATGGAAGGCG                GCCAG GTG CAGGC                TTCTGGGGTTGGCTC  51 236
      MT0514  587128 ..  587142 +  -4.2  -3.83026   CGTCAACGGCGGCAC               GCCC AGCTTGA GGGC               TTTGCTGTGCAGCGC  57 362
      MT0516 NONE
      MT0517 NONE
      MT0518 NONE
      MT0519  591426 ..  591442 +    -5  -2.90956   GGTGCCTGCCCAGTA              GCACGG ATCGG CCGAGC              TGTCTGCGATGCTTT  45 25
        proC NONE
      MT0521  592753 ..  592776 +  -6.6  -3.93782   GTCCGCCTGACCGAT          CTGGCAATGC TCGG GCGCTGCCGG           TTTGGTGTTCCGTGC  64 63
      MT0522 NONE
      MT0523  595560 ..  595574 + -11.4  -3.50335   CATCGGAGACGTCAA               GCCCAG CTC CTGGGC               TTCCTCTTTGTCCGG  72 350
      MT0525  596789 ..  596827 +  -2.8  -3.32268   GCTCCTCCTCGCCCC   GCTGCGCGGGCCGCATCG TCG CCAGGCTAACGGCGCAGC   TTATCAGCGTGATTG  47 111
      MT0527 NONE
      MT0528 NONE
      MT0529 NONE
        hemA NONE
        hemC NONE
      MT0532  605929 ..  605943 +  -3.4  -3.11073   TCTGTACACCGACAC               GCCGAC CGA GCTGGC               ATTTTGCGTACGCTC  43 71
        hemB NONE
      MT0534 NONE
      MT0535  607792 ..  607802 +  -8.2  -3.32647   GGCTTGAACCAGCGT                 CCGC CCG GCGG                 TTGGTGTCATTGAGC  60 2
      MT0536  609821 ..  609843 +  -4.7  -3.53224   AGGCCCGAATCTGAG           CGCCACCGT AGTCA ACGGCGGCA           TTTCCGGGCCGCGTC  52 417
      MT0538  611411 ..  611426 +  -3.2  -3.06183   GGAAGGGGTTTCGGC              CCG-CGC GGT GTGACGG              TTGAGTGGGGCTGCA  43 13
      MT0539  612265 ..  612318 + -10.3  -2.52516   AGTTGGGAGTCACGA GCCACGCAAAGGGTTTAGCGTGACGA CGG TCGACGTGCTA-GTCCTCTGCGTGCC GTTCGTAATCCCAAC  58 40
      MT0542  613950 ..  613960 +  -2.4  -3.51924   ACCTGCGTGACCTTG                 GCTC GAT GCGC                 TTCTATGCGTGAAGC  47 3
      MT0543 NONE
      MT0544  615844 ..  615862 +  -5.9  -3.38991   TAGCGGCGCATCCGG             CCACCGC CGGCC GCGGTGA             TGTTCTTCAGCCAGT  55 160
        hemL NONE
      MT0547 NONE
      MT0548 NONE
      MT0549 NONE
      MT0550 NONE
      MT0551 NONE
      MT0552  623544 ..  623572 +  -7.4    -3.322   ACTCTGGATCGTCGT       CGGGCCCGATGAC GCGA GTC-TTGGGCCGG        TTCATCTGTGCCCGT  56 78
      MT0554 NONE
      MT0555 NONE
      MT0556  626195 ..  626231 +  -4.2  -4.09685   TGGTCGGGTCGCACC    CCGGCGGCGTCCATCG CGCGC CGACCGACGTCGCCCA    TTTTGAACGCTGCCC  62 192
        mtaP NONE
      MT0560  629955 ..  629974 +  -3.6  -3.64703   CATCGAAGGTGCTGG            TGATC-TGC TGG GCAAGATCG            TTTCCGTAGACGGGG  54 241
      MT0563  633140 ..  633150 +  -2.4  -3.06796   CGGCGGGTTCTGATC                 GCGG TCG CGGC                 TTCACTACGGTCGGA  42 28
      MT0564 NONE
      MT0565  634468 ..  634500 +  -2.6  -3.91798   TTCGCGCAGGCTACC     CGCGC-GGC-TGGACT CTG AGGCCGCGCCGGCGCA     TTTGCTTACCAGTTG  56 8
      MT0568  637725 ..  637750 + -10.3  -2.78384   CGGTGGGGGAGTCGG         AGCCGGCGGTG CAGG CACCGGCGGCC          TCTGATCCGCAAGCG  57 314
      MT0576  642554 ..  642596 +  -3.3  -3.81022   GGCCAAGCCCTAGCC GACCGCGCGCCCAGCGCCTTC CCA GAAC-CG-TGCGCGCACGGCC TTCTTGTCCGGCTTT  54 84
      MT0578 NONE
      MT0579 NONE
      MT0580  647706 ..  647740 +  -4.1  -2.96216   CCAGTGTCAAGGCCT    GAG-CGCGGCCCGGCC ATAC GGTCCGGCTGTGACAC     TCTGTACTGGTGAAC  44 24
        menD  649391 ..  649407 + -10.8  -2.97747   TTGCGACAATTGCAC              GCCGCC ATCAA GGCGGC              TCTGTGATATCACCG  62 2
      MT0582 NONE
      MT0583  651172 ..  651186 +  -5.6  -3.09327   TGGACAAGGATCCCC               GCGACG TGG CGTCGA               TGTTCGATGGCGTCG  49 73
        ubiE  652275 ..  652285 +  -8.2  -3.03771   CACCGATCGACTGCA                 GCCC GTT GGGC                 TCTTCGCGGATGTCC  55 455
      MT0588  655217 ..  655227 +  -8.2  -2.52464   TCGACTACACCGTGA                 GCCG GCA CGGC                 TAGGTTGCCCGGCCA  52 12
        htpX  656561 ..  656575 +  -8.6  -3.76402   CCTCGGCGACCTGGC               TCATCG ATG CGATGA               TTTCGTCGATCGGCT  68 395
        tcmO  660816 ..  660865 + -15.7  -2.71791   GACATGGTGGGTGGC CGACCAACGTGAACTGAGGACGG CAAA TCGGCCTCAGTTCACGCTCGGCG CTTTGAGCAACAAAT  78 49
      MT0594 NONE
      MT0595 NONE
      MT0596  664851 ..  664892 + -22.7  -2.87132   CATGGCGCGAGCAGA CGCAGAATCGCA-CAAAATC AGC GATTTTGATGCGATTCTGCG TCTGTCGCCCAGGGA 100 51
      MT0603  670178 ..  670188 +  -4.6  -3.35992   AACCAGATGAACTTC                 GCCG CAC TGGC                 TTGCTTGCCCTCGAT  51 161
      MT0605 NONE
        dnrV  673830 ..  673885 + -11.6  -3.53012   CGCCGCCCATGCCGC CGGTGCCGCCGGGGCCAAAGGCGG AGCCAAGG CCGCCACTGCCGCCGACGCCACCG TTTCCGGCGCGGCCG  72 453
      MT0608 NONE
    MT0608.1  678770 ..  678787 +  -3.3  -3.07043   GGTCCCGGATGAGCT             CGCCACGC ATA GCG-GTCG             TCTTGCCGTCGTAGA  42 348
      MT0612  683546 ..  683571 +  -3.9  -2.70932   GGTGCCGCCGACCAT         CG-TCACCACGG TCA CCGTGACGAACG         TCGTTCCGCCGCCAA  41 258
      MT0614 NONE
      MT0615 NONE
      MT0616 NONE
      MT0617 NONE
       mce-2 NONE
      MT0619 NONE
      MT0620 NONE
      MT0621  691838 ..  691849 +  -7.2  -3.02511   TGGGCGGCCGGGCGA                GCCG GCTC CGGC                 TGTTCCGGGCATACC  50 45
      MT0622 NONE
      MT0623 NONE
      MT0624  696319 ..  696329 +  -4.6  -3.68988   CGACGTCGGGCATGG                 CGGC GTA GTCG                 TTGTCTTGGGTCAGG  55 109
      MT0632  702698 ..  702717 +    -5  -2.75064   GGACGTGGTCATGCA            GG-CGTCGT GCG ATGACGTCC            TCGTTCAATGGGCCA  44 86
      MT0633 NONE
      MT0635 NONE
      MT0636 NONE
      MT0637  704929 ..  704961 +  -9.2  -2.57132   CGAGCGAGGGCTGCC     GGCG-TGATCGTCGA CACG TCGGCGATCATCGCG      ATTCTGCGCGACGAG  55 19
      MT0638 NONE
    MT0638.1  705819 ..  705849 +  -3.8  -3.53012   AGTGGAGGTAGGACA       CAAGGTCGGCAGCT TGC AGCAGGCGACGGTG       TTTCGAGGGCGCGAA  51 341
      MT0639  706500 ..  706543 +  -8.8  -2.70932   CCAGACCTTCGGTGT CGGACGCCGGAGCGA-CGCG GGTGAA CGCGATCTC-CCGGCGGTCG TAGTTCCACCAGGCG  52 320
      MT0642  708759 ..  708779 +  -6.7  -3.53012   TGGCCAGCACGCGAT            CCATCCGCG GTT CGCTGTTGG            TTTCCACCCGCAGCG  58 409
      MT0644 NONE
      MT0645  712089 ..  712122 +  -4.4  -2.87344   TAGCCTGTGAGGCCA     GCCCTCGGGCCG CCACCCAACA CGGCTCGTGCGC      TGTCTCGGCCGGCTC  44 81
    MT0645.2 NONE
      MT0646  713353 ..  713363 +  -6.8  -3.01791   GCCCGCCCCCGACTA                 CGAC GTT GTCG                 TCTTCGAGAACCGGT  50 525
        galK  715602 ..  715627 +  -3.1  -3.65351   AACTCGATCGCTCTT         GGGTTTGTCCG ACCG CGGGCGTAGCC          TTTGCCTCGAGGTGC  51 374
      MT0649 NONE
      MT0650  717739 ..  717752 +  -2.3  -3.06492   CGATCTGAAGGCCAA               TGGGC TATC GCTCG                TCTTGGGCTGAGTCA  42 1
      MT0651  718092 ..  718131 +  -4.2  -2.74012   TCTCGGCTATGACGA  GCGCGGAT-TGCCGGCC TGATGGT GATCGACACGTCCGCGC  TCGTTGCGATGCTCA  42 7
      MT0652  718527 ..  718537 +  -8.2  -3.53811   GTCAGCCAGGTGTTC                 GCCG CAC CGGC                 TTTCGGCAGCGTCAA  62 47
      MT0654  719745 ..  719769 +  -5.6  -3.14132   GAGCACGACGCCGGC          CGCCGGAGTG CTCGA CACGTCGGTG          TTCATCGCGACCGAA  49 39
    MT0662.1  732812 ..  732829 +  -5.5  -2.51133   CGACACAGGGTGATC             CCGTCCA ATCT TGGACGA              CTTGGTCCGTAGCTG  45 28
      rpmG-1 NONE
      MT0664 NONE
      MT0665 NONE
      MT0666  734852 ..  734869 +  -2.6  -3.75629   CCGTGAGTTCAACGA             GCGGAG TGTCGT CTCCAC              TTTCGGTTCGCGATC  53 107
        secE NONE
        nusG NONE
        rplK NONE
        rplA  737682 ..  737723 + -29.7  -2.78463   TAGTTTCCCCGGCGA CGCATAAGCCCCCG-CACGC ACG GCGTGTCGGGGGCTTATGCG TCTGCTCGCCGGGCT 100 38
      MT0676 NONE
      MT0677 NONE
      MT0679  750145 ..  750172 + -14.9  -3.27298   GCCGGCCTAGTTCCA        CGCCCCGACCGC TTCCT GCG-TCGGGGCG        TTCGTCGTTCCCGGG  83 252
        rplJ NONE
        rplL  751712 ..  751722 +  -2.4  -3.66844   AGCGCGACATCGAAC                 TGGC GTA GCCC                 TTCTTCGGCTATGGC  51 523
      MT0683 NONE
      MT0684  754883 ..  754895 +  -5.5  -2.87132   GTGGATCACACATTT                CGAGG CGC TCTCG                TGTATCGAGCGGCAC  47 339
      MT0692 NONE
    MT0692.1 NONE
      MT0693  761237 ..  761263 +  -9.5  -2.70932   CGTGGTGAGCGTGAG        CAGCTCGCTGGT GAGG GCCAG-GAGCTG         TCGTTGCACGGCGGA  56 150
      MT0694  761635 ..  761645 +  -2.4  -3.93556   TCTGAGCCCAGTTTG                 CGGC TCA GCGG                 TTTAGTTGCGTGCGT  55 163
        rpoB  765335 ..  765360 +  -3.4  -3.06796   CCCGTTAGGGGAAAG         GGAGTT-ACGT GCTCG ACGTCAACTTC         TTCGATGAACTCCGC  43 62
        rpoC  769307 ..  769348 + -18.2  -2.79302   AGGTGGGCGAGCAGA CGCAGAATCGCA-CGCGAA ATGCC TGCGCGATGCGATTCTGCG TCTGCTCGCCGTGGT  89 39
      MT0699 NONE
      MT0700 NONE
      MT0701 NONE
      MT0702 NONE
      MT0703 NONE
      MT0704  777892 ..  777902 +  -2.4  -3.40403   CCTTGAGCCGGGCAA                 CCAG CAG CAGG                 TTGTAGTCCGCGCCG  46 369
    MT0706.1  781681 ..  781695 +  -6.4  -3.21276   CCGTTTCGCAGGTGC               CGTTGA CGG TCAGCG               TGTTGTCCGAGCCGG  51 245
      MT0709  783295 ..  783311 +  -3.5  -3.59979   ACGTAGCGCCCTGCT              TCGGCCG CAA CGCCCGC              TTTGACCTGCCAGAC  51 35
        rpsL NONE
        rpsG NONE
      fusA-2 NONE
         tuf  788003 ..  788050 + -34.6  -2.78463   CTACCGGCCACCAGA CGCAAAAGAACATGATGGGCGC ACCA GCGCCCATCATGTTCTTTTGCG TCTGCTCGCGAAAAT 100 43
      MT0714  788970 ..  788985 +  -4.6  -2.59876   CGAAAGCCCGCGACA              CGCCGA GGCA TCGGGG               GATTTTGTCTGGTGG  43 75
      MT0715 NONE
      MT0716  791408 ..  791443 +  -5.4  -3.64703   AGAAGTCGCGGATGA    CGTCGGA-ATCGGCTAC CTC GTAGCTGACATTCGCCG    TTTCACTGAGCCGGC  55 299
    MT0719.1 NONE
    MT0719.2 NONE
      MT0720 NONE
      MT0721 NONE
      MT0722  797422 ..  797432 +  -2.4  -3.05844   CCGGTGGATGCCACA                 GCCC GAC GGGA                 TGTTGACATGACCGC  42 4
      MT0723 NONE
      MT0724 NONE
    MT0724.1  800664 ..  800709 +  -8.1  -2.91873   CTGCCGCCCGGATTG CCGACGTCGTGGCCCAGCGGTG CCC CAACGC-GGTCCGCCGCGTCGA TCCTTTCCACGTGGT  54 151
      MT0725  800790 ..  800802 +  -4.7  -2.75064   ACGCGCGAGCGCCCG                CCCGG ACC CCGAG                TCATTGGGTCGCAGG  44 45
        rpsJ NONE
        rplC NONE
        rplD NONE
        rplW NONE
        rplB NONE
        rpsS NONE
        rplV NONE
        rpsC NONE
        rplP NONE
        rpmC NONE
        rpsQ  808377 ..  808404 + -19.2  -4.12188   NGAGCAGTCGCAAAA        GCCCCCGACACGC GCG GCGTG-CGGGGGC        TTTTGCGACTGCTCG 100 47
        atsA  810882 ..  810893 +  -2.2  -2.62184   CTTGCTTTTTCGCGT                GACT GAGC GGTC                 TGCTGTGACGCGGGA  38 20
      MT0739  811938 ..  811957 +  -5.6  -3.28712   CCGGAGCGGGCCTGG            CTGGGCGT GGGC GCGCGCAG             TTGTACGGCCCCAAC  51 129
      MT0740  813107 ..  813126 +  -5.6  -3.72576   GCTTCTGTCGACGCG            TCCGGAGG GTTT CCGCTGGA             TTTCATAAACAGGCG  60 56
    MT0740.1 NONE
        rplN  813914 ..  813924 +  -2.4  -3.35996   AGATCATTTCGCTGG                 CCCC GGA GGTG                 TTGTAGATGAAGGTC  45 9
        rplX NONE
        rplE NONE
      rpsN-1 NONE
        rpsH NONE
        rplF NONE
        rplR NONE
        rpsE NONE
        rpmD NONE
        rplO  817844 ..  817870 + -13.8  -4.24948   GAGCAGACGCAAAAT         GCCCCCGAAA TGCCCAT TTTCGGGGGC         TTTTGCGTCTGCTCG 100 49
        sppA  820208 ..  820241 +  -7.5  -3.20858   TGGCGCCGATGCCGG     CCA-AGGTGGTTGTCT TGA AGTCGATCACCTGTGG     TTGGTCGATCTCGTA  57 509
      MT0754 NONE
      MT0755  826120 ..  826133 +  -2.3   -4.0342   TCCGCCAGGCGCCGC               ATGCG TCCC CGCAG                TTCTTCTTCGTTGAG  58 361
        secY NONE
         adk NONE
       map-1  829730 ..  829740 +  -2.4  -2.87132   TAAGCGGGAGGTGAT                 CGCG TGG CTCG                 TGTGTCGGGCGCCGC  40 95
        sigL NONE
      MT0760  831076 ..  831090 +  -2.8  -3.54424   TCTGCTGCAGCGTTC               GCTC TAAGACT GAGC               TTTAGGCACCTGGCG  49 19
      MT0761 NONE
      MT0762 NONE
    MT0762.1 NONE
      MT0763  832892 ..  832936 +  -6.2  -3.05384   GGCGTAGATTTCGGC GGGGTGGCCACCTAGCGGCGC CGCC GCACCGGTCGA-GGCCACCGC TTCCATGGCCAGGCC  49 117
      MT0764 NONE
      MT0765 NONE
      MT0766  834533 ..  834550 +    -4   -3.3344   CGAGCAGACGCATAA             GCGCCC AATTTC GGGCTC              TTCTGACCCTTCCGT  49 66
      MT0767  835100 ..  835137 +  -8.4  -3.62597   TTCTGTCCATGAGTC   GCT-GGAAGACCTGGGC ATCTC GCCCGGGTTGTCCTGGC   TTATTGGGCCATGAC  65 88
      MT0768  836130 ..  836145 +  -2.5  -3.72576   GCCGCAATGCGTTGA              CCGAT ACGCGG GTCGG               TTTCCTCCGGCAGCA  51 458
      MT0772 NONE
    MT0772.1  840234 ..  840256 +  -9.9  -2.52676   ACGGGCTCAACGGGT          TGCCGTAGCC GGGC GGC-ACGGCA           TGGCTTCCGGGCGTC  55 18
    MT0772.2 NONE
    MT0772.5  843029 ..  843065 +    -8  -3.22091   CGCGCGCGGCGTTGA   CAGCATCG-CTTCGGCC GCTC GACCGCAGATGATGCTG    TTGATGCGTTACCGT  57 57
    MT0772.6  843361 ..  843374 +  -3.1  -2.57132   CCCCCAATAGGCGCA               GAACG GCAA TGTTC                CTTCTCGACGCCAAC  39 41
      MT0773  843889 ..  843899 +  -2.4  -3.72324   GCAGCTACGGCCGAA                 AGCC AAG GGCC                 TTCTTCGTCGGGGTG  53 117
      MT0774  844453 ..  844494 + -25.5  -2.78384   CTGAGGGCGAGCAGA CGCATAAGCGCCCAATTTCG TGT CGAAAT-GGGCGCTTATGCG TCTGCTCGCGCGCGC 100 59
      MT0778  850117 ..  850130 +  -3.7  -3.10715   CATTGACCCGACGAT               GCCGG CCCG CAGGC                TTCCCTGATCGTGCG  45 88
      MT0781 NONE
      MT0782  854483 ..  854495 +  -3.3  -3.29096   CTACGTACTGCGGGA                GCCTC GAT GAGTC                TTGGTAGTTAATCGG  45 16
      MT0783  856206 ..  856218 +  -4.7  -4.12188   GACGCGGCCAAATAA                CGCGG GAT CCACG                TTTTGCCAGTGGTCG  62 237
      MT0792 NONE
      MT0793 NONE
      MT0794 NONE
      MT0795 NONE
        purD  868374 ..  868416 +  -8.3  -2.57211   GCTTCCGTGGCCCAA CCCGGTTCGGATGTCTCGG CACCA CAGTGAAATCCGAGCCGCG ATTGTGCAGCGAAAT  52 405
      MT0799  871299 ..  871314 +  -8.2  -4.65895   TCGATCGGATCCTCG              GCGGCC CGCA GGTCGC               TTTTTCGCTGCGCGA  83 154
        purB NONE
      MT0802  875285 ..  875295 +  -8.2  -2.58544   TTTCGATTTGGCGGC                 CGGC CTC GCCG                 ATTATCGAGATGGCG  53 495
        hemH NONE
        ptrB  878876 ..  878908 +  -4.8  -4.10657   GCGAATCCGGCGGGT     GCCGAG--CTGGCGAC CTG GTCGCTGGTGCACGGC     TTTTCGACGCTGTGG  64 369
      MT0808 NONE
      MT0809  883614 ..  883670 +  -7.3  -3.40403   ACGTGCACCGCCCGC CATGGCTCGCCCAGCTGCGCCGCCG-TC TGCG GATCGGCG-TACAGCTCGGC-AGCCGGG TTGTCCTCGAGCAGG  58 457
      MT0811 NONE
      MT0812  884901 ..  884928 +  -5.5  -3.53224   TCAGCCGGGACCCGC        AGTGACGGCGC GCATCG GTGTCGTCACG         TTTCCCGGCACGCTC  55 21
        purQ  885675 ..  885685 +  -8.2  -2.57211   AAGAGCTCCGTCGCG                 GCCG AGA CGGC                 GTTGTCGACGAAGGT  52 124
      MT0818  891828 ..  891849 +  -2.9  -3.62046   GCCTTCGAATATTGT           GC-GGTCCTC GAC GAAGGCCAGC           TTCTTGGCCGCCTCC  49 462
      MT0821  894592 ..  894614 +  -4.1  -3.05384   GCGACCCTGCGAAGC          TTGC-CGGCT GGTG GGCCGAGCAG           TTCGATGGCACGACG  45 89
        purL NONE
      MT0824  898675 ..  898687 +  -4.7  -2.87136   ACAGCGCGGACCTGG                TCGGC GGC GCCGC                TATACTGATTGGTCA  45 81
         icc  900175 ..  900198 +   -11  -3.06302   CGCTGGGTTGTTGGC          GCCGAG-CCCG ATC CGGGTCTTGGC          TTCGATGAACCTGGT  66 504
      MT0828  901943 ..  901955 +  -2.6  -2.88999   GGCTGATTCCGGCGT                GCTG AGCTG CGGC                TATGGTGTGTGAGGG  40 35
        purF NONE
        purM  905019 ..  905049 + -11.1  -2.99834   CCCCCTCGCGAAATA       ACGGAGCGGCCTA ACGAG TAGGCGGCTCCGA       TCTCTGGTGTCGTTT  65 316
         dat  907294 ..  907312 +  -6.7  -3.15544   GATGTGGTACCAGCC            CGCCGTCG GCAT CGACG-CG             TTCCTCGACGTAGGC  52 118
      MT0840  911636 ..  911654 + -10.2  -3.06183   ACTGGTCGACCCGTT             GCGCAGTC AGT GACGGCGC             TTGACTGGCGCTCCG  63 13
      MT0841 NONE
      pstB-1  913679 ..  913698 +  -9.3  -3.04248   GGGCGGCCTTTTCCG            GGTCGTG CGACAA CACGACC             TCTTGGGCACTGTTG  57 293
      MT0848  920815 ..  920842 +  -6.8  -2.54732   AAAGATCGTGGTTCC        ATCGCGGCGGGT GCGC ACCAGCCGCGCC         ATTCGTAGCTTTGCC  47 242
      MT0850  921826 ..  921842 +  -3.7  -2.94365   GTGGAGACCACGGTA              GTAGCTA GAC TATCTAC              ATTTATCGCATATCC  44 77
      MT0851  923047 ..  923059 +  -4.7  -2.83309   ATACCCGGGCCGTAG                CGCAC GAT GAGCG                ATTTGCCTGGTTGTA  44 288
      MT0854 NONE
    MT0854.1  927669 ..  927681 +  -4.7  -3.54424   AGCCGGCCACTACGG                CCTGG CCA CCTGG                TTTACCCGCATGGAC  53 175
      MT0856  931868 ..  931879 +  -2.2  -4.42748   TTGGTTATCCCAGAC                TGTC GAGC GACG                 TTGTTTTTGCACTGA  65 396
        vanX NONE
      MT0861  936301 ..  936317 + -13.7  -2.60075   ATAAACTCAGGCACA              CGCGCGA GGC TCGCGCG              GTTGGTTGCCGACGA  70 37
      MT0863  937895 ..  937922 +    -2  -3.53811   CCCCCGGGTGTCCTC        CGATCGGGGGAAG GGG CTTTCGTC-ATCG        TTTCAGGCCGATCGG  47 185
      MT0864 NONE
      MT0865  940383 ..  940418 + -13.9  -2.64099   CCTCTGCCGCATCGC    CTCGGCGACCGCGGC AGCTCG GTCGCTGACGCCGAG     CTTCTCGTACAACCG  69 116
      MT0867  942723 ..  942745 +  -6.1  -3.24747   TCACGGTGTCCTTGC           GGGCGCCGG GGCTG CCGTCGGCC           TTGATCATCTGAAAG  53 381
      MT0870  944920 ..  944946 +  -3.6   -3.6682   GGAATCGCCACCCGG         GCACCATGGT TGGCAAT ACCCCGGTGC         TTTGGATACCTGAGC  51 310
      MT0873  947673 ..  947698 +  -3.2  -3.44051   TCGCATCGGCTGTTA         GCTGGGCG ATATCGTCGA CGCCCAGG          TTGTCGTCCTGCAGG  48 156
      MT0875  949642 ..  949662 +  -2.4  -2.59431   GCCCTTCGCGGGAGA            ACGTGCCG AGTTC CTGCACGG            TCAATTGTGCGGCCC  38 374
      MT0877 NONE
      MT0878  952630 ..  952649 +  -5.6  -3.16564   GTGGCTGCCGAACAC            CGCC-CACC AAC GGCGCGGCG            TTGCTAGCGTGAACG  49 46
      MT0879  953133 ..  953158 +  -4.7  -3.34227   GAAATCGTGACGATG         TGACGGGTCCGC GTA GCGGATC-GTGA         TTGCTAATTTGGTAG  51 31
      MT0880  954073 ..  954097 + -11.4  -4.08216   ACCCCGGCGATGAGT          TCGGCTGGGC CGCAA GCCCATCCGA          TTTTCCAGCCGGTGC  82 470
      MT0882 NONE
      MT0883  958365 ..  958406 + -28.3  -2.78384   CTGAGCGCGAGCAGA CGTAAAAGCCCCCG-CACGC YCG GCGTGTCGGGGGCTTTTACG TCTGCTCGCGCAACC 100 37
      MT0886 NONE
        moaC NONE
         mog NONE
      moaE-1  964540 ..  964566 +  -9.3  -3.84246   CCGGGCCGCCTGGAG         CTGTGGCGGGC TGATC GCCCGGCGCGG         TTTGCTCGTTCACCG  71 267
      MT0893  968636 ..  968669 + -11.5  -3.09492   TTGCCGCCGAGGGCG     CCGGGGGCGCCGCCG TTGC CGCCGTTGCCGCCGG      TGTTGCCGTTACCGC  66 352
      MT0896  972616 ..  972635 + -10.6  -2.87132   TCCGTGCAGGGCATT            GCGGCCCG CGAT CGGGCCGA             TCTCTCCGGCGGCGA  61 171
      MT0900  977318 ..  977328 +  -4.6  -3.53012   CCCATCCCGTGTTGT                 CGTC GCC GGCG                 TTTCCGAAGCCGAGG  52 468
      MT0904 NONE
      MT0905  980574 ..  980586 +  -2.6  -2.56596   CCCAGGCAGGTATGG                CGGG TTTGC CTCG                TCGGTTGCTGACCGG  38 78
      MT0908 NONE
      MT0909  985556 ..  985568 +  -6.3  -3.05844   GATGACATGGCGGCT                TGGAT CTC ATCCA                TGTTGACCTCGCGCA  49 39
    MT0910.1  986149 ..  986163 +    -5  -4.18018   ATCTCAACCGCAGGT               GTGTTC AAT GAATAC               TTTTCCGTCACAACG  64 15
    MT0910.2  986642 ..  986656 +  -2.1  -3.15249   AGTAGGTGAATTCAA              TG-GCG CGTT CGCTCA               TTACTCACCCATGTG  42 120
    MT0910.3 NONE
      MT0911  988996 ..  989009 +  -3.7  -3.28712   ATCGCCCGATCCGGA               CGGCG CTCT CGCAG                TTCTGACAGCGCAGC  47 304
    MT0915.1 NONE
      MT0916  995386 ..  995406 +  -7.5  -3.29144   ACGGTGACGTTCGCG            CGGGATCGG CCA CTAATCCCG            TTCTGACGGCGCTGA  56 59
      MT0918 NONE
      MT0919  999336 ..  999352 +  -2.2  -3.17075   GCGAGTCATCACCCG              GCCG AGCGCGCAG CGGC              TTACCTTACGCGCGG  42 50
      gltA-2 1000793 .. 1000834 + -16.2  -2.78384   AGGCCGGCGAGCAGA CGCAAAAGCCCCCTAA-ACC GGCA GGTATTAGGGG-CTTTTGCG TCTGCTCGCCAGGCA  78 39
      MT0922 NONE
      MT0923 NONE
      MT0924 1004545 .. 1004562 +    -4  -3.21276   GGCGCAACACGAGGC             GCGCGC CACCCA GCGGGC              TGTTCTCCAGCGACG  47 74
      MT0928 NONE
      MT0929 1010053 .. 1010069 +  -2.1  -2.90075   CGGGCCCATGAGATT              GCACCCA TGG TGGCGGC              TGTAATTCCCCGCAG  40 4
       pbp-1 NONE
      MT0931 1014278 .. 1014301 +  -3.7  -4.19472   CGTAGGCGGCGATCA          GGCGCTGGG AGAAGC CCCAGCACA           TTTTGCCGTGTGTTG  62 166
      MT0932 1014577 .. 1014590 +  -3.7  -4.07687   TGGGTAACACCGGCA               GCCAG CTTT CGGGC                TTTTCCCGACCGGCT  62 34
      MT0933 NONE
      MT0934 NONE
    MT0934.1 1016197 .. 1016232 +  -9.1  -3.19602   TAATGGCGAATCGGG   CTGCCGCGTGGCGCGCGG CGA CC-CGC-CCATGCG-CAG   TATTAGTGTCACAAC  62 38
      MT0936 1017119 .. 1017135 +  -4.3  -4.48987   ATCCCTCGGGCCAGT              GCGTTGT TCG GCGGCGC              TTTTCGTTGTCCACC  72 446
      MT0942 1023863 .. 1023885 +  -6.3  -3.31144   CGTAACGCGAAGAAA           CACAACATC ATCGA GATGATGTG           TTATCGACCTGCCGG  53 7
      MT0943 1024155 .. 1024176 +  -6.5  -3.14132   ACATCAAGTCCTTAT           CG-GAGGAGC TTG GCCCCTCGCG           TTGGTCCGCGGCAGG  51 45
      MT0944 NONE
      MT0945 1025554 .. 1025595 +  -7.9  -3.55563   CGGCGAACGTGATCG CCAGG-GCGTTGAGCGCTGG CTT CCAGCGTACGGCCCACTTGG TTTGCCCGGTGCCCT  60 382
      MT0948 NONE
      MT0949 1029669 .. 1029682 +  -3.7  -3.51924   TCCCGCCGTCGCGGA               CCCGG TTGA CCGGA                TTGTCTGGATGCAGG  51 344
      pstS-1 NONE
      pstC-1 NONE
      pstA-1 1038064 .. 1038083 +  -4.9  -4.29304   AGGTGGTCGACCCGG            CCAGGAG TTTGAC CACCTGG             TTTGTGTTGTGCTCG  66 163
      pstB-2 NONE
      pstS-3 1043286 .. 1043300 +  -3.4  -2.72144   GACAGCAACCTCCGT               CGGGCC ATC GGGCTG               CTTTGCGGAGCATGC  40 59
      pstC-2 NONE
      pstA-2 NONE
      MT0965 NONE
      MT0966 1050578 .. 1050596 +  -5.2  -3.47227   ACGGCTCTCACGAAG             CTGATCGG GGA TCGATCCG             TTGTGATGCTTAAAC  53 244
      MT0970 NONE
      MT0971 1055289 .. 1055316 +  -6.2  -3.32844   ACTGGCCAGAATTGA        GGTGGACGGCCGG TTG CCGGGCATC-ACC        TTATGCGCTACCACG  53 293
        pcrA 1060582 .. 1060619 +  -7.7  -3.37283   CGCCCCTGTCACCAA   GCT-CTGAGATTTCGCGC CGA GCGTGAAGTCACGGCGGC   TATTTCGCGGATTTC  58 19
        sucC NONE
        sucD 1064075 .. 1064116 + -29.7  -2.79501   TCTAGGGCGAGCAGA CGCATAAGCCCCCG-CACGC TCG GCGTGTCGGGGGCTTATGCG TCTGCTCGCCNTATA 100 36
      MT0981 NONE
      MT0982 1067473 .. 1067492 +  -4.9  -3.73953   ATCTGCGGTTGGTGA            GGCCGCA ACTGTC TGAGGCC             TTTACTCACGGTACT  58 40
        purN NONE
        purH 1069822 .. 1069847 +  -4.6  -3.14468   GTGAAATCCACGACG         TGACACGCCG GAAACG CGTCGTGACA          TTCACTCTCGTGGCC  47 58
      MT0985 NONE
      MT0986 1073302 .. 1073322 +  -8.3  -2.80113   TTTGTTGCAATCATG            GTGCTAGCA TCG TGCTAGCAA            TATGCTAACATAGTG  55 41
      MT0987 1073552 .. 1073564 +  -5.5  -2.71731   CGACGCCGAGCGCGC                CGGTC GAT GATCG                TCGTTGACGCCTCGG  46 16
      MT0988 1074014 .. 1074024 +  -8.2  -2.57468   AAGGGAAGCGCGGGG                 CGCC GTC GGCG                 GTTCGTCTCGTCGAA  53 98
      MT0989 1074695 .. 1074708 +  -3.7  -3.61398   GCGGCTGTGGCGGGT               CGCCG GGTA CGGAG                TTGTTGGGCCGAAAA  51 286
      MT0995 NONE
      MT0996 1078679 .. 1078705 +  -2.2  -3.85698   GGCGGTGGCGGGTTC         GGACGACGGT CATGACC ACTGACGTTC         TTTCTGACACCGACG  55 4
      MT0997 NONE
      MT0998 1081806 .. 1081835 +    -5  -3.85698   GTCAGCGGCCCGCAT      CGTC-G-CCGGCTG GACC CAGCGGGGCGGACG       TTTCTGCAGGAAGGC  60 134
      MT1007 1095380 .. 1095412 + -18.5   -3.1978   GGATGGAGCCGGTGA      CGGTGTTGGTGTTCG GGT CGATCACCGACACCG      TGTTGCTGTCGAAGT  90 319
      MT1009 1097539 .. 1097552 +  -3.8  -2.70932   GTGCTACGTGAAACA               CCAC CCTGAT GTGG                TGGTTCCGCCGCCGA  42 17
      MT1010 1099050 .. 1099069 +    -5  -3.36273   GAATCTCAGTCCACG            C-GCGCAAC CTA GTTGTGCAG            TTACTGTTGAAAGCC  51 14
      MT1011 NONE
      MT1012 1101152 .. 1101170 +  -4.5  -3.64703   GAGTCCCCGTTCGTT             TGCGCGA GCAGA TCGCGGA             TTTCGGTGAGCAGCA  55 133
      MT1014 NONE
      MT1015 1105124 .. 1105134 +  -6.8  -3.14931   GGGACGGATGACGAT                 TCGC ACG GCGA                 TTCGTGAGGAATGAC  51 1
      MT1017 1106651 .. 1106670 +  -5.6  -2.78384   GGCCAGCAACTCACG            CAGCCGGC TTGT GTCGGGTG             TCTGCTCACGCAGCG  45 361
        galU NONE
      moeA-2 NONE
        rimJ 1112290 .. 1112314 +  -8.5  -3.30243   ACCAAACTGTGACTG          GCGCGACACGT GTG GCGTGTGGTGC          TTGTGAGAGATGAAT  60 53
      MT1025 1113599 .. 1113613 +  -5.6  -3.05935   GCATCGAGTAGGTCA               GGGGTT CGA ATCCCC               TTAGCTCCACCATCT  49 125
    MT1025.1 1113825 .. 1113838 +  -3.9  -3.05935   CTGATGAAGATCGAA               TATTC GGCT GAATA                TTCGCTAAGACATGT  45 37
    MT1025.2 1114486 .. 1114519 + -10.3  -2.57211   ATGGCACCATGCGGG     CGT-GGCCGCGGATAT GAC ACGTCCGTGGCCCACG     GTTGTCCAGGGCGGT  58 361
      MT1026 NONE
      MT1027 NONE
      MT1028 1116910 .. 1116944 + -13.5  -3.10796   AGATGTCGTTGAGCC     GCCGGCGCATCCGCG CCAGC TGCGGATGCGGCGGA     TCTTCGATGGTCAGG  72 372
        arcA 1118888 .. 1118904 +  -2.1  -3.17527   TGACGCACGACTGTG              CGCCGCA GCC TGCAACG              TCTTGCTGGTCGATG  42 482
      MT1032 NONE
      MT1035 1125928 .. 1125941 +  -2.3  -4.57073   CACCCGGGTTGGGCA               CCCTG CCGT CAAGG                TTTTTGGCCACCATC  67 492
      MT1037 1128009 .. 1128035 +  -5.8  -4.86293   TTGTGATCGAACGGG         TGGGGCCTCT AGGTTTC GGAGGGCCCA         TTTTGCTTTTTGTTC  83 107
      MT1038 NONE
        ksgA 1130134 .. 1130164 + -10.2  -2.78596   GGACATTTCGGGGCA       CGCGTCGGCGAGCT GAC GGGGCGCCGCCGCG       TGTGGTCGGCGCGTC  59 10
      MT1040 NONE
      MT1041 1133318 .. 1133359 + -20.3  -2.78463   AGGCCGCCGAGCAGA CGCAAAATCCCCTCGACAC GCCG GTTGCGAGGGGATTTTGCG  TCTGCTCACGCGGGT  93 40
      MT1047 NONE
         mfd 1142740 .. 1142758 +  -4.4  -3.02511   TCCTGGTCGACCCCC             GGCGTCCG ACA CTGGTGCC             TGTTGAAGCGATCGA  44 50
      MT1049 NONE
      MT1050 NONE
         eno NONE
      MT1052 1146567 .. 1146584 +  -3.3  -3.21416   GCCGGCCTCGCCAAA             CC-CCGAG CAG CCCGGTGG             TTGATCGTGCCGATC  45 4
      MT1053 NONE
      MT1054 1148224 .. 1148234 +  -4.6  -3.59979   TGATCTAAGGCCTGG                 GCTG GCA CGGC                 TTTGGAGTCCGGGGC  55 227
      MT1055 1148881 .. 1148891 +  -2.4  -3.29144   CGGCGCCCGCATCGA                 GGGC CTG GACC                 TTGTCCGACGAATCG  44 432
    MT1057.1 NONE
        kdpA NONE
        kdpB 1155879 .. 1155889 +  -2.4  -2.83164   CGATCTCGTCATCGT                 CGCC CTC GGGG                 TGTCCTGATGCGTCG  40 7
        kdpC 1156942 .. 1156954 +  -5.5   -3.9777   ACCAGGTCGGTCAGG                TCGAG GTC CTCGG                TTTCTAGATCTTCGC  63 501
      MT1070 NONE
    MT1070.1 1164532 .. 1164548 +  -7.9  -2.70932   CCTCGGGCATCAATG              CTTGCGG CAA CCGCACG              TCCTTGACCAGCGCA  51 328
      MT1074 NONE
      MT1075 1168783 .. 1168814 +  -4.2  -3.01003   GGCTCTCAGACATCG      GCCTCGTGGCGGTG TGCG CGGCGGCATGTGGC       TCTGTGATCTCTTGC  44 209
      MT1076 1170792 .. 1170806 +  -5.7   -3.3676   CCGAAGGTAGAACGC               CAGCA CGACT TGCTG               TTGTCAACTCTTGCG  53 101
      MT1077 1171051 .. 1171075 +  -4.8  -3.31625   ATTCGGCCGCCCGTC          GCGCCGCAGC AGAGC GCGGTGGCTC          TTCGTCGTTCATTTG  51 123
      MT1079 1172888 .. 1172899 +  -2.2  -2.71011   CGGTGATCTTTTTTG                CGCA TATA TGTG                 TAGTTACACCCAACT  38 35
      MT1080 1173896 .. 1173910 +  -6.4  -2.69964   GCGCGTAGCGGCTCG               TCGGCA CGG TGTCGA               TGGTCTCCTTGGCGC  48 89
      MT1083 NONE
    MT1083.1 1176531 .. 1176541 +  -3.2  -3.61398   GCCCATCGAGACATA                 GGCA GGC TGTC                 TTGTTGAAGCCGGCG  51 25
    MT1083.2 NONE
      MT1084 1177583 .. 1177602 +  -2.8  -3.53012   GCTCAAGCCAGCAAC            CCAACCTG GCGA TACGTTGG             TTTGAGCGGGGCGAC  49 320
      MT1085 1178530 .. 1178541 +  -2.2   -3.1247   GCTGCCGGCGATCTC                G-CGG ACA CCGTC                TTGGCTGTGCCCAAT  42 117
      MT1087 1180639 .. 1180650 +  -7.2  -3.99806   CTCGAACGCGCTTCT                CGGG GGAA CCCG                 TTTCTCATGACTTCT  67 41
      MT1088 1182376 .. 1182417 + -13.9  -2.78816   ACCCGCGCGAGCAGA CGCAAAATCGCCCATTTTCG TGT CGAAA-TGGGGGCTTTTGCG TCTGCTCGCGGGTAG  73 40
      MT1089 NONE
      MT1090 1184052 .. 1184070 +  -3.1  -3.46336   CCGGCTTCGTCTACC             GTCGG GGTCATGTG CCGAC             TCTTTGGCTTGCACT  49 50
      MT1091 NONE
      MT1092 1185982 .. 1186003 +  -7.3  -3.16564   GCGCGCCAGTGCGGA           TTGGGCGAT ATCG ATCGTCCGA            TTCATCACCTCGAAA  52 221
      MT1095 NONE
      MT1096 1188803 .. 1188815 +  -6.2  -3.14344   GCCGGCGGCTTGAAG                CCCG GTCGG CGGG                TTGGTGCCGCCGCTG  51 389
    MT1096.2 1190853 .. 1190869 +  -7.2  -3.34013   GCCCGCGACTACCGC              CGGCGC CTCCA GTGCCG              TTGATTCCGGGCATC  54 181
      MT1098 1192763 .. 1192798 +  -4.7  -3.32109   TACGAGCCGAAGGCT   TGGCGTTGGCGTGCAGC AATG GCTGCA-GCC-GCTCCG    TCTTCTGCTGTGTCC  49 175
      MT1102 NONE
      MT1103 1198664 .. 1198679 +  -4.6  -3.62046   GGTGATCGCCATCCC              GGCTCT TTCC AGCGCC               TTCTTGGACGCCTCG  52 372
      MT1106 NONE
      MT1108 1203358 .. 1203368 +  -2.4  -2.94825   GTAGTCGCGCAGGCA                 GGCG CGC CGCA                 ATTTAGTTCGGCTAC  41 37
         pra NONE
        metB 1205483 .. 1205523 +   -12  -2.78816   ACTACCGCGAGCAGA CGCGAAAGCACCCCAAAACC GCC GGTTT-GGGG-GCTTCTGCG TCTGCTCGCGGGTAC  66 40
        lmbE NONE
      MT1114 NONE
      MT1115 NONE
      MT1116 1210427 .. 1210437 +  -2.4  -3.66178   TTCATCCAGTTGCGG                 GCCG TCG CGGA                 TTTCCAATTGACCCG  51 431
      uppS-1 1211883 .. 1211909 +  -7.8  -3.01924   TGGCGCAGGCCAACG         CCGCGGCGTTGG CGC CGACCACCGCGG         TGTTGGCCGCGGGTG  54 290
    MT1118.2 1214628 .. 1214646 +  -4.6  -3.20382   GTCAAACAATGATAA             TCACGT GATAGGA ACGTGA             TTCATCGGTCTGAAG  49 92
      MT1119 NONE
      MT1120 NONE
      MT1121 1215782 .. 1215833 +  -4.4  -4.36914   TCTGCGAGGGCGTGC ACTGGGGCCACCTC-GTCGGTGGG CACCAA CCTGCCTACTGAGGTGGGCC-AGA TTTTGTCGGCGCCGA  69 199
      MT1122 1216492 .. 1216509 +    -7  -3.72695   ATGTACGGCAACCGC             TGGCTC GTCTTA GAGCCA              TTTGCTGAGGCGCAT  62 262
      MT1123 1218698 .. 1218717 +  -4.8  -4.08767   CGCCGCTACGCCGGC            CCGAGGCG GGTA CACCACGG             TTTTCGAGGGATGGC  64 146
      glyA-2 1221393 .. 1221409 +  -5.8  -2.90075   GAGTGGAGTCTGGTC             GG-CCGC TGAC GCGGGCC              TGTCGTTGGCGCGCA  47 17
      MT1126 1222459 .. 1222474 + -10.4  -2.64616   GTCATGACAAGGGCA              GGACCG GCCC CGGTCC               TGGTGTCGCTGCCCC  58 151
      MT1127 1223866 .. 1223907 + -28.3  -2.78816   CCTCCCGCGAGCAGA CACAGAATCGCACTGCGCCG GCC CGGCGC-GTGCGATTCTGTG TCTGCTCGCCGGTAG 100 46
      MT1128 1225059 .. 1225085 + -10.1  -3.07994   GGTGGGCGACGAGCC         TGCGTAGCCGG GGCCG TCGGCCACGCA         TTGCATCAACTTCGA  62 277
      MT1132 1229019 .. 1229045 +  -9.4  -3.85698   GCGGCGGACGGGTGG         TGCTTCGAACTG TTC CAGTTCGACGCC         TTTGTACACCGCGAG  71 113
      lytB-1 1237073 .. 1237095 +  -5.4  -3.16742   CGGTAAGAATCGAAG           CGGCTGCTGC GCG GTGCCGGCCG           TTCGTGGGCATTGCC  49 358
      MT1143 1238927 .. 1238942 +  -7.6  -3.13073   CATGGCATCATTGCT              TGCATC GAGT GATGCA               TGTATTGATGGGAGT  55 76
    MT1143.1 NONE
      MT1144 1239516 .. 1239533 +  -4.1  -3.50393   GCGGTGTTGCGCTGG             CTGAGGA AGTG TCCTGAG              TTGTATACCGTCAGC  51 9
      MT1145 1240453 .. 1240465 +  -7.7  -2.63817   TACCCAAACCAATCC                TTCCG TGG CGGAA                ATATTCTTGGCGCTT  50 45
      MT1147 1241093 .. 1241116 +  -5.2  -3.96148   GGCATGTGCCCAAAC          CGTGGACAAC GCAC GTTGTCACCG           TTTATCGTGAGCGCA  62 382
      MT1149 1241810 .. 1241829 + -10.6  -2.70932   CCGGCCGCGCAGCCA            CCGGCCGG TCAA CCGGGCGG             TGGTTGGGAAAGGCG  60 331
       zwf-1 NONE
      MT1154 1246120 .. 1246130 +  -8.2  -2.86271   TGAAGTCCCGGATAC                 GGGC GTT GCCC                 TCCTTCTCGTAACGC  54 446
      MT1156 1248056 .. 1248086 +  -8.8  -3.01712   CATGCGCTGGGCGAC       GGCGCGCGGGCTTC GGC GATGGCCGCGTGGC       TGTTCGGCCGGCCGG  56 456
    MT1157.1 1248981 .. 1249011 +  -8.3  -3.69354   GGTAGGAGTCGATGA      GTGGGCG-CGTCAGC CAG GC-GATGTCGCCCGC      TTTGACCTTGTCCAG  65 133
      MT1162 1255658 .. 1255673 +  -7.6  -3.64703   GGACAAAGCGCCGGT              GATTCC ACCA GGAATC               TTTCGATGACCGGGC  63 1
      gltA-3 NONE
      MT1164 1258604 .. 1258648 +  -5.6  -3.21276   TGCTGCCGGGCTAGC TGCTCGTCAGCTAGCCCGCGCG CAC CTCCCGGGC-GGC-GGCGACCA TGTTGTGCAGCGACG  51 27
      MT1167 1262166 .. 1262183 +  -6.9  -3.07962   TCACCGGTTGGTCCA             CCGGGCT GCCG AACCCGG              TGTTCAGGTCTCCGG  52 486
      MT1169 1264130 .. 1264148 +  -7.4  -2.84687   AGCCAGCCGGCGGCG             TTGTCGAG TAC CGCGACAA             TGTCATGGTCATTAC  52 52
    MT1169.1 1264473 .. 1264491 +  -2.4   -2.7728   GGCCAGCGACCTGGT            GGTG-GC CGACGA GCACACC             TAATTCGGGTTTGCC  38 4
      MT1170 1265357 .. 1265367 +  -8.2   -3.0497   AGCCACGTGCGTGTC                 CGCG GCT CGCG                 TCTTGCAGATGGTGT  55 397
      MT1173 1267736 .. 1267752 +  -7.9   -2.7535   GTTGCAGGAACGCCG              CTGCGCC CTC GGCGAAG              TCGTGTGTTCGCAGC  51 77
      MT1176 NONE
      MT1177 NONE
      MT1180 1275090 .. 1275117 +  -2.8  -4.30043   TGATGCTGGCGTGTC       TG-CGCTGGTCA GGGCGG TGACC-GCGGCA        TTGTTTTCAGTTTGT  64 76
      MT1181 1275899 .. 1275909 +  -8.2  -4.62302   GTAGCCATTCGGTGT                 CGCC GTG GGCG                 TTTTTGCGGGTCTTC  88 461
      MT1186 1279799 .. 1279824 +  -2.5  -3.11291   CAGGAAACGTTTGAG         CGCATTGGG CGATTAAC CCCAGTGCC          TGTTCGGGTTGTAGG  42 314
      MT1189 1281425 .. 1281456 +  -7.2  -3.08464   CGGCGGGCCGCATCC      TGCGGCCC-GCATCG TCG CGAGGCTGGGTCGGA      TTGCCTCGCTCCTCG  51 88
      MT1190 NONE
      MT1191 NONE
      MT1192 1282690 .. 1282723 +  -5.1  -3.62096   TCCGTCCGGATTGAT     GTCCGAACGCGGCCGC AGG GTGGC-GCTGCCGGAC     TTTCCCGTGGTCAGG  54 189
      MT1195 1285802 .. 1285817 +  -3.2  -4.21194   TGCGTCGATATCGTG              CGCCAT CGCA ATGTCG               TTTTCCGTGATACCA  63 52
      MT1197 1286524 .. 1286545 + -10.9  -3.33696   GAAACCGACGGTGTG           GTTGACGGT GGCC GCCGTCAAC            TTGGTTAGAACAACG  70 41
        narG NONE
        narH 1292221 .. 1292237 +  -5.1  -2.85351   AGCAAGGATGTGGTC              CAGCGAT GAA GTTGCTG              TCTCGTGTCCGAGAG  45 17
        narJ 1292867 .. 1292908 +  -5.2  -3.37499   TACCTTGACCGTCCC GCCCAAG-CGCGCCGAGG GGGCCTGA CCTTGGC-CGTCTTGGAC TTGGTTGAGATCTTC  51 1
        narI NONE
      MT1202 NONE
      MT1203 1297887 .. 1297914 +  -7.6  -3.41878   GCCGGCCAGGATTTC        GCAGTTGGCGGT GAAC ACCGCCAGCAGA         TTCTCCCTTGCCGAC  59 365
      MT1207 NONE
      MT1208 1301685 .. 1301714 +  -3.5  -3.53224   GCCCCACCGGTGGGT       TGGAGCTGC-AGTG CAC CGCTGGCAGCGGCA       TTTGCAGCGGCGCTA  51 475
      MT1210 1305145 .. 1305156 +  -7.2  -3.33171   GGGTCGCGGGATGGG                GCCC GCAT GGGC                 TTAATAGTTGTTGCA  55 181
        fdxC 1308843 .. 1308870 +  -2.7  -3.05844   GGGGCAGCACCCGCT       CGCGGCGGAG-TG TCGG CGTCTCTGCC-CG        TCTTCCCCTGGGACA  42 49
      MT1215 1310070 .. 1310083 +  -3.8  -3.01001   GTCTGCTGGCAGTTG               TCGG GGTGGG CCGA                TGTGCTTTCGCCATG  44 155
       mas-1 NONE
      MT1219 1320915 .. 1320940 +  -3.2  -3.35073   AACGAGTCGCCGAGA         GCGGGCAGCA GCAGAA TGTTGCCTGA          TTCATTCCCGGTGGT  47 0
      MT1220 1324140 .. 1324164 +  -4.2  -3.00298   CGGGTGAACCAATTG         TCGTTGCGTGC ATAG GC-CGCGTCGA          TCTGTGGTTGCAGCA  44 150
        pruA 1330496 .. 1330516 +  -2.4  -2.70932   CATCTACCCGCACAT            GGCGGTCG ACTGA TGGCCGGC            TGGTTCGCGCACACG  38 13
      MT1225 1331487 .. 1331506 +  -4.2  -3.27994   GCGCGCGGGGGTGCG            CCGAGCGCT GAA ATCGC-CGG            TTGCTGTCACATTCG  47 15
      MT1226 1332428 .. 1332446 +  -2.3  -2.63164   ACATTGGACCCGTTA            CG-GGCCG AACT CGGCGGCG             GTTAGTTAGGTATCG  38 2
      MT1227 NONE
      MT1228 1334353 .. 1334372 +  -4.2  -3.66095   CGTGTGACCGAGCTC            GCATGGGCG GGC CGCAC-TGC            TTTGCATCGCCATTT  53 46
      MT1229 NONE
      MT1230 1336994 .. 1337041 +    -2  -4.21462   TCTGGGCTGGCAGAC TCGAGGT-CTCCAAGCGTACTCG TGA TGAATTCGCTTGCAGCATCTGGA TTTTGGCTGATCAAT  62 317
      MT1233 NONE
      MT1234 NONE
      MT1235 NONE
      MT1236 1340902 .. 1340955 +  -8.8  -3.10409   GGGTTCTTCGGTGCT GGTCAGTGCTGCTCGGG-CTCG-GGT GAGG ACCTCGAGGCCCAGGTAGCGCCGTCC TTCGATCCATTCGTC  56 150
      MT1238 1344069 .. 1344090 +  -4.3  -3.50853   GCGGCCTTCCACCAT           CG-AGGCGCC CAG GGTGCCGGCG           TTGTAGTTGACGAAG  52 388
        dapE 1346203 .. 1346218 +  -3.2  -3.90762   TCGTTCCGTGCCGAG              CTTCAG CGCG CTGCAG               TGTTTTTGCAGACTC  58 417
      MT1243 1348761 .. 1348771 +  -3.2  -3.14132   CTGCGGGCCTGCGCA                 CCTT CCT GAGG                 TTGGTCGACAACCAA  43 17
      MT1244 NONE
      folP-1 NONE
      MT1246 1352606 .. 1352653 +  -5.5  -3.20573   ATGCGGCCGCGCTGA CCGACACCGCGTCGGCG-CCTT AGGGC AAGATCGATGACGTGGCGTTGG TGTTGGTGTACCTGG  51 26
      MT1247 1352994 .. 1353027 +  -4.3  -3.06183   GACCGTCGTGCACTA     CCGTTCTGACCCCGC GTGA GCGGCGACGGGCTGG      TTCGCTGCCCCTGGG  45 7
         tag 1353614 .. 1353640 +  -6.4  -3.31792   GGGCTGCCCGATGGC         GGCCCGGTGAAG TCA TTGCGCCGGGGC         TTGTGCACCTGATGA  55 16
      MT1249 1354402 .. 1354412 +  -2.4  -2.50291   GGCCAGTTCGGCCAC                 CGCG ACG CGCA                 CTTCGTCGGCTACTT  37 470
        glgC 1356561 .. 1356602 + -19.7  -2.78463   AGCGGCGCGAGCAGA CACAGAATCGCCC-ATTTCG GCA CGAAATTGGGCGATTCTGCG TCTGCTCGGCGCGGT  90 49
        sigE NONE
      MT1260 NONE
        htrA NONE
      MT1262 1367431 .. 1367470 +  -7.1  -3.72695   TCGATCACGTGGTGC GGCCGGGTCGC--GCTGGC GCCG GCCAGCCAGCGATCCAGCG  TTTGCTGGCGGAACT  61 110
    MT1264.1 NONE
      MT1265 NONE
      MT1266 1371225 .. 1371235 +  -2.4  -4.23999   GGCACCCAATTTCGA                 CCAG AAT CGGG                 TTCTTTTGCGTCTGC  63 60
      MT1272 NONE
      MT1273 1378398 .. 1378420 +  -3.4  -2.52464   CAGAAAGCCATCGAC          GG-CATGGG CCTGCT CCCGTGACC           TCCGTTGAACAGCGG  39 5
      MT1274 NONE
      MT1275 NONE
      MT1276 1381385 .. 1381401 +  -2.9  -3.43587   CATAAGCCCCCGCCA              CGCCGAA GGA TTTGGAG              CTTTTTGCGTCTGTT  49 57
         mdh 1383721 .. 1383737 +  -2.9  -3.52113   GCACTGAGCGGAGCC              CGAGTCA TCT TGACGTG              TGTTTGTCCAGGCAT  49 56
      MT1279 NONE
      MT1280 1384504 .. 1384518 +  -8.5  -3.05596   GCCGTGCTGACCGTT               GGCGC CGGTA GCGCC               TTGAGTACCGGGATC  55 75
      MT1281 1387243 .. 1387270 +  -7.7  -3.72576   ACGCGATGACACACC        GCGTCGGCCGAA CAACC TTCGGGCG-CGC        TTTCCTCACCAGCCG  65 63
      MT1285 1388816 .. 1388866 + -15.5  -2.86432   TCGTCGCTGTTTGAT GTCTCCTCGA-GCGTTCGGCTGAG CGAA CTCAGCCGAACGCCTCGTCGAGGA TCTCCTGCTGTTCGA  80 92
      MT1289 1395735 .. 1395747 +  -6.9  -3.66874   GCGAGGATCGCCTCG                GCCTC TTC GGGGC                TTTCGATCGAATTGC  61 355
      deaD-1 NONE
      MT1293 1402541 .. 1402559 +  -7.3  -3.28924   GCGGGTGGTGGTAAA             CCACGCG GCCAA CGCGGGG             TTGTCGCGGACCATC  54 270
    MT1297.1 NONE
      MT1298 1408945 .. 1408968 +  -3.7  -3.53444   CCGGCAAATTTACCG          GCTCGACGC GCAGAA GCGCCGAGA           TTTAGCGGCGGGTCA  51 125
      MT1301 1411281 .. 1411297 +  -3.5  -2.80994   TGCCAGACCCTGGGC              CCATCGG CGG CCGTCGG              TGTCATGACATTGCA  41 1
      MT1302 1412620 .. 1412632 +  -3.3  -2.53449   GCGTGACTCTCGGGG                GGCGT CTG ACACC                GTCTTCTGCGGGTCT  39 72
      MT1303 1413671 .. 1413683 +  -9.1  -3.06133   CTTGGCCTTATTCGT                GACGG TGA CCGTC                TTGCCTGCGCAGTTC  57 270
      MT1312 NONE
    MT1312.1 1425076 .. 1425099 +  -4.4  -3.09516   CGCTGATGCTGGCCA          GGACGATGGC AAGG GCCGACGTCG           TTGGCTCGTGCCCGA  47 322
      MT1314 NONE
      MT1315 NONE
      MT1316 1431350 .. 1431365 +    -4  -3.55444   TCTGCCAGCGTTCGC              TCGATCG CGG CG-TCGA              TTTGCGGGCTACCGA  51 241
      MT1321 1436730 .. 1436741 +  -3.6  -3.68222   TCTGATGCGTGAAAA                CTGG GTAA CCGG                 TTGTTAAAATTCACC  51 7
      MT1322 1437343 .. 1437359 +  -2.2  -2.52543   ACTGGCGCACCGGCA              GCCC GCCGAGATG GGGC              TGCGTTGACAGCGAT  37 67
        cysD NONE
        cysN 1440235 .. 1440246 +  -2.2   -2.5844   TTGGAGTCATCGTCT                TAGG CCGG CCTG                 GTTGCTCTGCTGTCC  38 23
      MT1325 NONE
      MT1326 1442226 .. 1442250 +  -5.5  -2.72799   CACGTATACCCCGCG          GGCAGGTGGCC GCT GGCCGATAGCC          TCATGTGTGTGAGCG  46 47
      MT1327 1442867 .. 1442877 +  -6.8  -3.10894   CGACCTGTGGAATGG                 CTGG ACG CCAG                 TTGGGTAATCCTGGT  51 7
      MT1329 1444985 .. 1445036 + -16.7  -2.64144   TACGTCACCCTTGAT CGACAAGTGCGGATGTGGGGACCC GTCCG GGGTCCCCACAT-CGTGGTGGTCG CTGTTTAGCTCGAGG  81 96
    MT1330.1 NONE
        argS NONE
        lysA NONE
        thrA NONE
        thrC NONE
        thrB 1452510 .. 1452534 +   -10  -2.78463   AGGTTGCGGGGGTTT          GCTTGCTTCC GGCCA GGAAGCGGGC          TATCCTCGGAGCCGT  59 47
         rho NONE
        rpmE 1454959 .. 1454993 +  -9.2  -2.55074   TAGCTGGCTTACCGA     CGCCCGAACTGTGC ACCAGCG GTACAGGACGGGCG     TCGGTTCGCGTTAGG  55 38
        prfA NONE
        papM NONE
      MT1340 NONE
         rfe 1459065 .. 1459083 +  -3.1   -2.7159   GCCCGGAGCCGAGAA             CTACGAC AAGGA GTAGTAG             TGGTGTCTACCTTGT  40 40
      MT1342 NONE
      MT1343 NONE
        atpB NONE
        atpE NONE
        atpF NONE
        atpH NONE
        atpA NONE
        atpG 1465338 .. 1465350 +  -3.3  -2.52464   CGCTCGCCGAAGCCC                GCTAG GCC CAAGC                TAGGTTAGCCCCACG  39 21
        atpD 1466824 .. 1466847 +  -2.3  -2.59564   CAAGAAAGCCGAGAG          TCTCGGCGC CAAGCT GTGACGGGA           GTTGTGGCATGGCCG  38 7
        atpC 1467227 .. 1467265 + -17.5  -3.42574   GATCGACTAACCCGC   CGATGAGCGCGCCCATG ATCGG CATGGTCGTGCTCGTCG   TTGTCCTGGGGTTGG  93 31
      MT1352 1468163 .. 1468198 +  -8.9  -3.61398   CGGGCGCCCTTGAGC    CGCCGTGCC-CGCTCG CGGCC CGGACGTGGTGCGGCG    TTCTTACCGGGCCGG  62 516
        murA 1471286 .. 1471325 +  -7.1  -4.77173   TTTTGTTGTTATTTT  TGGCCATGCTCTTGATG CCCCGT TGTCGGGGGCGTGGCCG   TTTGTTTTGTCAGGA  84 193
      MT1356 1473137 .. 1473167 +  -9.7  -3.93004   GTTGCGAGCATCAAT       GGATACGCTGCCG GCTAG CGGTGGCGTGTTC       TTTGTGCAATATTCT  73 8
      MT1363 NONE
    MT1363.1 1486560 .. 1486570 +  -2.4  -3.38522   CCAACTCGATCAGAA                 CCCC GCC GGCG                 TCTTTCGGGTGGATG  46 92
        phbA NONE
      MT1366 1489308 .. 1489349 + -30.5  -2.79183   CCGGCTGGACGCAGA CGCAGAATCGCCTAAACCC GCAC GGGTTTAGGCGATTCTGCG  TCTGCTCGCGCTGGG 100 43
    MT1367.1 1491674 .. 1491691 +  -4.1  -3.25823   CTCCACAGCGCCGGG             TGGCATC GGTA GATGTCG              TTGATGTCGCGCACC  47 465
      MT1370 1498383 .. 1498424 + -16.2  -2.78384   GACCCGCCGAGAAGA CGCAAAAGCTC-CTAAATC TGGCC GATTTAGTGGGCTTTTGCG TCTGCTCGCGCAAGG  78 39
        clpS NONE
      MT1374 NONE
      MT1375 1503828 .. 1503855 +  -3.4  -3.23853   ACCGTGACATGTTTC        CCGGAGCATTCGG GTC CTGAAA-CTTCGG        TGTTGCTTAGGAAAG  45 6
      MT1376 NONE
    MT1376.1 NONE
        cysM NONE
      MT1378 1506272 .. 1506285 +  -2.3  -2.64912   AGGGCCGGCGCGCGT               TCCGG GCAT CCGAA                GTTATGAATTCGCCG  38 5
        murI 1507125 .. 1507141 +  -2.2  -3.05268   GGAAGAGATTCTCGT              CACCGA ATGCG TCGATG              TATTCCGCATCGTTG  42 46
      MT1380 NONE
         rph 1508726 .. 1508736 +  -8.2  -3.55444   CGCAGGGACCGCCAC                 CGCC GAA GGCG                 TTTGGCACCTGACCG  62 3
      MT1382 1509734 .. 1509744 +  -8.2  -3.60627   AGGCTCGGCGTGCTG                 CGCC GCG GGCG                 TTTCGGGTGCGGTCA  62 358
       acp-2 1510565 .. 1510576 +  -5.8  -2.85351   TGATGGTCCTCGACC                GCGA GACC TCGC                 TGTGGTGTCGGCACC  47 88
      MT1387 NONE
      MT1388 1513287 .. 1513300 +  -4.5  -3.07043   GGCCCACTCACACAA               CCGACG GGT CG-CGG               TGTTGCGGTGATCGG  45 91
      MT1390 NONE
      MT1392 1518626 .. 1518653 +  -2.7  -2.77182   TTCCTCCGTGAATCT        GCATCGCGAGGT CGGCC ACCTTGCCA-GC        TAGTTCGGTGTAGAA  38 74
        fabG 1519430 .. 1519440 +  -4.6  -3.25823   CCGTGTTGGACGTGA                 CTGG CGG CCGG                 TTCATATGACACCGA  49 6
      MT1394 1519894 .. 1519904 +  -8.2  -3.41878   TTGCATCGCGATTGC                 CGCC AGG GGCG                 TTGTCGCTTGAGCAC  60 144
      MT1395 1520467 .. 1520501 +  -8.5  -3.66497   GGCGCATCGGCGGTG    GCCG-TGGGGCGG-CGC ACT GCGACCTCACCAGCGGC    TTTCGAGCTTTGTTC  65 143
      MT1402 1531331 .. 1531369 +  -2.3  -3.34233   GCCAGCGCAGGCCCG   GAGTTCGAATCGGATGC AATAC GCAACCAATCTGGGCTC   TTCTGCGCGTTGTCG  45 50
      MT1403 1532526 .. 1532539 +  -2.3  -4.29106   TTCAACCTCGGCGTG               TCCTG CATA CTGGA                TTTCTTACTGTAAAG  63 411
      MT1405 1533770 .. 1533794 +  -2.8  -3.53444   TGCCCCAGCGGTAGC          CCGCCC AGCATGTGTCCGG GGGCGG          TTTGGGCGGCGCTGG  49 210
      MT1412 NONE
      MT1413 1540770 .. 1540784 +  -3.5  -3.53444   GCGGACGAATTTTGG               TTGCG CGGTC CGCAG               TTTCGCCAGGGATGG  51 139
    MT1414.1 NONE
      MT1415 NONE
      MT1416 NONE
      MT1417 1545884 .. 1545900 +  -3.6  -3.60792   CATGAATTCAGAACA              CCCGAT GACCG ACCGGG              TTGTGTATCGATCGT  51 45
      MT1418 1547262 .. 1547284 +    -9  -3.65529   GTGCGTTAGGCCGGG           CGGGCGACCG CCC CCGTCGCCCC           TTTAAGTGCGCATGT  68 437
      MT1419 NONE
      MT1420 1550805 .. 1550823 +  -4.5  -3.58343   ACTTGACATCGACTC             CGGCG TCGCTGGCT CGCCG             TTTGGCGGTGGTCAG  53 331
        pyrR NONE
        pyrB NONE
        pyrC NONE
      MT1426 NONE
        carA NONE
        carB NONE
        pyrF 1561305 .. 1561317 +  -4.1  -2.80994   CCGTTGAACCCCCAA                CAGAT GGA GTCTG                TGTCGTGACGTTGCG  43 203
      MT1430 1561623 .. 1561647 +  -2.7  -3.05596   CGTATCTCAGCGGTG          GGCTATGACCG AGC CGTGGATAGCC          TTCCCTCCCGAGGTG  42 18
      MT1431 1563553 .. 1563564 +    -3   -2.5499   AAAGCCGAAATCCAT                TGTT AGGC AACA                 CTATTCATGTTCCAT  39 332
      MT1433 1564145 .. 1564156 +  -7.2  -2.79183   CCGGCCGACGATGCG                GGCC GGAA GGCC                 TGTGGTGGGCGTACC  49 46
         gmk NONE
      MT1435 NONE
         dfp 1566561 .. 1566571 +  -8.2  -3.49653   TAGCAGCTAACGGGT                 CCGG CGG CCGG                 TTCTGTACGGGTCCT  62 31
        metK 1567914 .. 1567955 + -31.9  -2.78816   GAGGGCGCGAGCAGA CGCAGAATCGCACGCGGAA AGGC TTCCGCGTGCGATTCTGCG  TCTGCTCGGCGCTAG 100 45
      MT1440 1572113 .. 1572162 +  -6.7  -3.54424   CGGCCCCACCGTTTC CGCCGGCGCCGCCGCCCCCGCCG TTGC CGATTAGGACGGCGGCCCCACCG TTTCCGCCGGTCCCG  57 199
      MT1445 1577453 .. 1577470 +  -4.1  -3.24924   TCGAAGTAGAGCCGA             TCGCGCGG GTG CTGC-CGA             TGTTGTCGGTGCCGC  47 89
      MT1446 1579826 .. 1579837 +  -4.4  -3.01712   CCTCGGGGGTCCAGT                TCAG GGTG CTGA                 TCTTGCCGCCGCGCC  45 417
      MT1448 1580932 .. 1580957 + -12.5  -3.09516   AAATCGAGTAGCTAG         CGGCCGAGCCCG TGT CGGGC-CGTCCG         TTACGTGCTGGGACG  69 30
         fmt NONE
         sun 1584311 .. 1584348 +  -3.3  -2.70528   ATGTTCGCCGCGGCG   TTGCGCCGCCTGACGTGA GGT TCGCCGCA-GCGGCTCAG   TAATGTGTCGCTCAT  40 8
         rpe NONE
        ribD 1586103 .. 1586114 +  -3.6  -3.16668   CAGGGTCGGTTGCTC                CTGG ACTT CCGG                 TTCATCGGCATGTTC  45 61
        ribE 1589278 .. 1589291 +  -3.7  -3.14602   GGTATTCGTCGACCA               CGGCG CCGA CGACG                TATTCATCACCTACC  45 277
      MT1457 NONE
      MT1458 NONE
        ribH NONE
      MT1460 NONE
      MT1461 1593161 .. 1593174 +  -2.3  -3.53012   GAAACGGCGGGCCCA               ACTGG ACAG CCAGG                TTTAACGCCAGCCCC  47 7
      MT1462 1593844 .. 1593857 +  -5.2  -3.86015   GTAACCGGCCTGCCC               GGCG AACCCC CGCC                TTTCTGGGCGCCGTC  60 37
        uvrC NONE
      MT1464 NONE
      MT1465 NONE
      MT1466 1598850 .. 1598864 +  -5.6  -2.52023   GCGGAATCGCAGCGC               CCTCCG GCA CCGAGG               CTCTTGATCTCGGTG  45 138
      MT1468 1601002 .. 1601012 +  -4.6  -3.04144   GCGGGGAGCCGAAGA                 CGTC GAA GGCG                 TGTTGGGCGTGGGGC  46 136
      MT1472 1606179 .. 1606189 +  -2.4  -2.70298   GGCGTATACCCAATT                 CGCG TCG CTCG                 GTTCTAGTTGGGCGC  38 203
      MT1474 NONE
      MT1475 NONE
      MT1476 NONE
      MT1477 NONE
      MT1478 1612471 .. 1612529 +  -9.6  -3.15544   TCCGCCGGGGATTGG TACCGGTGCGC-CCGGTATCGGTACC-GG TGCG CCAGGGATCGGTACCGGTGCGC-CAGGGA TTGGTACCGGTGCGC  60 241
    MT1479.1 1613134 .. 1613146 +  -3.3  -3.53012   ACTGATCTAGGCTGA                CGGCC AGT GGTTG                TTTAGCCAACAAGGA  49 133
         gap NONE
         pgk NONE
         tpi 1616653 .. 1616663 +  -5.4   -3.7456   CAACCTCGAGTACCG                 TCTG GAA CAGA                 TCTTTCTTGCTGTCG  58 446
        secG 1618431 .. 1618475 +  -9.7   -3.5393   GATGGTCAATGCGCT GGCGCCGCCGGTGCCACCGAC GCC GCCGTTGCCGCCGGTACCGCC TTTGCCGCCGATCAT  65 503
      MT1487 1622226 .. 1622249 +  -4.4  -2.57795   CGCGGACAATCGTTT          TCGTGTCACC CTCG GGCGTCACGG           TGCGTTCGTGCTGCC  42 278
      MT1490 1622896 .. 1622921 +  -6.1  -4.55689   AGCTACTGATTCCGC         G-CAGCTGCTCT GTC AGGGCCGCTGAC         TTTTCTCTCGGTCAT  76 32
      MT1498 1636375 .. 1636426 + -16.4  -2.87931   CTGGCGCCGGTGCCG CCGGGTGCAACGGCGTTGGCGCCG TTAC CGCCGTTGCCGCCTTTGCCCCCGG TGTCTGCAAAGTCGG  79 330
      MT1500 1640129 .. 1640141 +  -6.9  -2.52464   TAAACGGCTTGCACA                CCGGT GCC GCCGG                TCAGTTCGCGAACCC  47 405
      MT1502 1641877 .. 1641891 +  -4.2  -3.71649   GCGACGAATGCATAT               GCACCA AGG TGGTGA               TTTCGACTTTCAGCC  56 256
      MT1507 NONE
      MT1508 NONE
      MT1509 NONE
      MT1510 NONE
      MT1511 NONE
      MT1512 NONE
      MT1513 1653861 .. 1653871 +  -3.2  -4.18494   GCACGCGCATGATGT                 CGTC GTC GATG                 TTTTCGATGACACTG  63 152
      MT1515 NONE
       trx-1 NONE
       trx-2 NONE
      MT1518 NONE
      MT1519 1662480 .. 1662497 +    -4  -2.78992   ATTTCGGCCAAAGCA             CCACCG GGGCGG CGGCGG              GTTCTTAGGCTAGGT  43 65
      MT1520 1663155 .. 1663193 +  -3.7  -2.82623   GCTACAGCCGCCATT  CGCTCGGTATCCTCGCGC GCCA GCGCGAAAA-ACAGCGCG   TCCTTGTCGCGGAAG  43 452
      MT1523 1666949 .. 1666965 +    -5  -3.90744   TCTCTTCTCGTGTTG              CCGCGC TAACC GGGCGG              TTGTTTGCGGCAAAC  60 54
      MT1524 NONE
      MT1525 1669375 .. 1669392 +  -8.4  -3.24747   AGTTGAACGCGGGCG             CGTCGC TGCCCC GCGACG              TTGGTCATGTCGGCA  59 100
      MT1526 NONE
      MT1527 NONE
      MT1528 1672588 .. 1672598 +  -6.8  -4.11394   AACCTGGCTGCGATT                 TCCG GCG CGGA                 TTTTCGCAGTGCGGT  68 73
      fabG-2 NONE
        inhA NONE
        hemH 1676322 .. 1676353 +  -3.1  -3.28712   GACTCAGCCCGGCAC     TGACCGCG-ATGATCG CAT CGA-CGTGCGCGG-CA     TTCTCGAGCACCCGC  46 140
    MT1533.1 1677551 .. 1677565 +  -3.4  -3.25986   TCGAGAAAGGAATTC               CGGTGC AAG GAGCCG               TTGCTGGTCTGGTGT  45 45
    MT1533.2 NONE
      MT1534 NONE
      MT1535 1679448 .. 1679470 +    -4  -3.49777   GGTTAGTCTCTTTTT           CGACCTTGGG GCG CGGAGGGTCG           TTATGGTGTGTCACA  51 145
      MT1536 1680881 .. 1680899 +    -3  -3.31322   TGCAGGCCTATTAGG             GGTTGTCG GAT CGGGAGCC             TTGTGACCGGTTGGC  47 121
      MT1537 1681192 .. 1681204 +  -3.3  -3.61398   AAAAGACGTCCTCCG                CGTAG AGG CTCCG                TTGTTCGAGGCCCAG  51 71
        mutA NONE
        mutB 1686422 .. 1686432 +  -2.4  -4.07975   GGATTAGCGAGAGGC                 CCGC GGT GCCG                 TTTCTGGTTGCATTA  58 34
      MT1541 1686719 .. 1686737 +    -3  -3.09834   CCAGGCAGCAGCGCT             CGGCAC AGTGAAC GCGCCG             TTGCGTGGTCAGGTC  43 15
      MT1542 NONE
        argK 1688093 .. 1688130 +  -8.4  -3.72576   TCCACGTAAGTTCGA   CCGTGTGATGGTTGAC ACCGGA GTCGATCACCGCGCGG    TTTCGTCCCACGACG  67 74
      MT1545 1689596 .. 1689608 +  -3.4  -3.61894   TGACGAAGGTCTCCG                GCAA GCCGA TTGC                TTCTTCGGGCCGCTT  49 235
      MT1548 1690962 .. 1690984 +  -3.4  -2.53263   TCGGCCCTCGTATGA          TCCCG-AGG AGATAC CCTACGGGG           TGGATTGGGGATGGA  39 26
      MT1549 NONE
      MT1550 NONE
      MT1551 1694111 .. 1694123 +  -9.1  -3.52147   TCACTGCTCGTCGAG                GCCCT TTA AGGGC                TTCATTGTATCCTTC  65 157
    MT1555.1 1698480 .. 1698499 +  -4.2   -3.6502   GTGGTGAAAACGAGT            GGCGTGGT ACCG ACTACCCC             TTTGGCTCCCAGCTG  54 490
      MT1557 1701328 .. 1701344 +  -2.1  -3.07816   GTATCAGCGGATTGC              GGGCGCT AAA AGCGGGC              TTGCGTGGATCACAA  42 104
      MT1558 NONE
      MT1560 1702735 .. 1702745 +  -2.4  -3.00946   TGGCCGCGTTGGCGC                 GGCG ACC CGAC                 TGATTTGTGCCCCAG  41 12
    MT1560.1 1703179 .. 1703190 +  -7.2  -2.80816   TACTATGAAGCGACA                GCGG CGCC CCGC                 TGTGATGGCTGAGCA  49 33
         gmd NONE
        wcaG NONE
      MT1563 1705939 .. 1705962 + -15.4  -3.38314   TTCTTCCGGGGCAGC          GATTGACGCG CCGG CGCGTCAATC           TATTTCGACATTCGC  88 20
      MT1567 NONE
      MT1568 1710875 .. 1710885 +  -6.8  -3.19169   CGTCCGCGTATCCAG                 GACC TCG GGTC                 TGTTGCGTTGTGGTT  54 142
      MT1569 NONE
      MT1570 1712382 .. 1712413 +  -2.2  -3.19463   CCAGGCTCTGGTCGG      GATGAGCTAGTGCGG TTC CCGAACTCGG-CATC      TTCGTCAGTCCTGGA  42 184
      MT1572 1714706 .. 1714723 +  -8.3  -3.07935   GTGTGGGGCGGCTTG             GGCGCCG GGAT CGGGGCC              TTGCGTCGGTGGCCT  55 523
      MT1574 NONE
      MT1575 NONE
      MT1576 1720940 .. 1720972 +  -4.8  -3.60627   TCATTTCCGCTCACC     TGCCCGGCGAGC-TGC TAG GCGTGCTC-CCAGGCG     TTTGGCGTGCCGTCG  55 8
    MT1578.1 1728934 .. 1728944 +  -8.2  -3.05384   TGGACGACCGCCCGT                 GCCG GAC CGGC                 TTAGGTAGCCAGCCG  57 44
      MT1580 1731514 .. 1731525 +  -2.2  -2.87132   AGCACGACACGATTC                CTAG TGTG CTGG                 TATGTCGGACGGCGC  40 129
      MT1581 NONE
      MT1582 1733576 .. 1733590 +  -5.6  -3.18681   AAACGGGAGTCGGAT               CACGAC GTC GTCGGG               TTCGTAGCGTTCGAA  49 408
      MT1585 1735748 .. 1735771 +  -2.4  -2.53911   GTCAGGACAGCTCTT          CC-CGGCTTAA GGG TTGAGCCCAGG          TGGCTTCCGGCTTAC  38 209
    MT1585.1 1735968 .. 1735994 +  -5.1  -4.14739   ATCCGGGCTCTGTTT        CGTCCCGATCCGG TTT CCGG--CGCGACG        TTTTGCGCTGAGTCG  64 65
      MT1586 1736393 .. 1736403 +  -4.6  -2.72511   GCAGCCGACCTTGCG                 CCGC GAT GTGG                 ATTTGCGGCGCTGGG  44 53
        ileS 1739912 .. 1739942 +    -3  -3.15544   TGTCGCCCAGATCCA       CGTCGGCCAAGGCC GAT GGCAGCGGCTGAGG       TTGATCGCCATAGCG  43 140
      MT1589 1741387 .. 1741397 +  -4.6  -2.52464   CAACGGTCGATGACG                 TCGG CGA CCGG                 TGAGTTGGCCGCCAG  43 12
        lspA NONE
      MT1592 1744269 .. 1744286 +  -4.1  -3.89614   GCGCACAAGCATCAC             GCAGC ATCGTCCA GCTGC              TTTGTGCGGCTTCCA  59 370
      MT1595 NONE
      MT1596 1747031 .. 1747047 +  -9.3  -2.62263   TCGGCAACCGGCTGC              GCGGCGG GCC CAGCCGC              TGATGTGAGGGGCGT  55 6
    MT1596.1 1747299 .. 1747321 + -10.5  -3.14211   TGGCGCCGCTCCTTA           GCGGGCCAT AGCGC ACGGCCCGC           TTCGTCGCCGGCGCT  63 25
      MT1597 NONE
        dnaE 1751722 .. 1751732 +  -4.6  -3.78934   CAAATTCGGCGTGTT                 CGTC ACG GGCG                 TTGTTATCGAAGCCC  58 346
      MT1600 NONE
      MT1601 1757718 .. 1757734 +  -5.1  -3.85698   AAGTTTTCCTGCGGC              TGCCG CGAAATC CGGCA              TTTCTACCACGACGG  60 279
        frdA NONE
        frdB NONE
        frdC NONE
        frdD 1761087 .. 1761099 +  -2.6  -2.71712   CTCACTATGTAAAGT                CGCT GGCCG GGCG                CTTTGGCCGCCGGCA  38 29
      MT1607 1761765 .. 1761786 +  -4.4  -3.47078   CACCGGTTGAGTCAG           CGGTGC GAATGGCTGG GCACCG            TTGTGGTGTCCGGTC  51 31
      MT1608 1763074 .. 1763107 +  -8.7  -3.54129   GACCCGAGAACTCAG     GTGGCTACCCACCGT TAAG GTGGTGGGATGCCGC      TTTCAGGGGAATATG  62 8
      MT1609 NONE
        ilvA 1764870 .. 1764907 +  -4.8  -3.06361   ACCGCTATCTGCTGT  AGCGAGG--CGTCGGCGC GACC GTGCCGACAAACCTCGCA   TGTGTATCGTTGGTG  47 24
      MT1611 NONE
      MT1612 1765781 .. 1765794 +  -2.3  -3.28712   CCAGCCAGGGGTCCG               CAAGG TCGG CCTCG                TTGTGCCGCAAAGCG  44 269
        bioA NONE
        bioF NONE
        bioD NONE
      MT1622 1779482 .. 1779494 +  -3.3  -4.57569   CGTGGGTGTTTTTGT                GGGTG GTC CAGCC                TTTTTCGGCGAGTCG  71 305
        bioB NONE
      MT1625 1782481 .. 1782493 +  -4.7  -4.07885   GCGACACAGCGGTGA                CCGAG CCA CCCGG                TTTTGGCGGACCGTC  64 26
      MT1626 1783633 .. 1783658 +  -7.5  -3.25823   GCACGATCAATACCG         GCGGGGTGG-GC ACC GCGCTACCCAGC         TTGGTGTCGCCGAAG  56 516
        nadA 1786712 .. 1786743 + -10.8  -3.29273   CGGCGGTGGCGAATG      ATGGCCG-GTCCCGC TTG GCGGGATGCGGCCGA      TGTTGTCGTGATCGG  65 25
        nadB NONE
        nadC NONE
      MT1633 1790354 .. 1790364 +  -8.2  -3.66018   GGAACACCATCGGAA                 CGCC CGG GGCG                 TTATTCGGGTGATCC  65 420
        hisD NONE
      hisC-1 NONE
        hisB 1793555 .. 1793567 +  -3.3  -2.87132   TGTCAGGCGTGCCGT                CCACC AAA GGTGC                TCTGTGACAGCAAAA  41 6
        hisH NONE
        hisA NONE
      MT1640 NONE
        hisF NONE
        hisI NONE
      MT1642 1798228 .. 1798240 +  -4.8  -3.87815   ATCTGATTGCCCGCA                GCGT CGCTA ACGC                TTTGTCGGCGTGGGC  60 83
        trpE NONE
      MT1645 1801049 .. 1801084 +    -3  -3.15861   GAGTCTGACACCGAG    GGGCGGTGACGGACCG CGCG CTGACGGTCGCTACCC     TTCATGGACGTCGTC  43 17
        trpC NONE
        trpB NONE
        trpA 1804070 .. 1804084 +   -10  -3.02829   GTACGACTAGGGATG               TCCGCA TGA TGCGGA               TGTTGCCCAGCTATA  62 17
      MT1649 NONE
      MT1651 NONE
      MT1652 1806979 .. 1807028 +  -9.7  -2.74192   GTTAGTGCCGACGAT CAGCGGATAGCCGCGCCTACCCG CGGT CTGGTTGGCTGGGCTGCCCGCGG TGGTGTTGACCGGTG  56 16
         pyk NONE
      tesB-1 NONE
      MT1655 1811239 .. 1811259 +  -3.9  -3.21099   GCCGCACAGGCCGAC            CCGATCCAG GGC CTCGATCAG            TTCGTCATCGGGGCA  47 328
      MT1662 1819716 .. 1819757 + -29.1  -2.78384   CTGAGGGCGAGCAGA CGCAAAATCGCCCATTTCG TACC CGAAATGGGCGATTTTGCG  TCTGCTCGCGGAACC 100 37
        polA 1824343 .. 1824363 +  -3.2  -3.87373   CGCCCTGAGTTCACG           CTCGG-CGC AATC GGGACCGAG            TTTGTCCAGCGTGTA  56 82
        rpsA NONE
        coaE 1827240 .. 1827265 +  -8.9  -3.40403   GCTTCCAGCTCGGGG         GCG-CCGGCGCC CGG GGCGGTGGGCGC         TTCTGCTACCCGAGC  60 122
        uvrB NONE
      MT1670 1831773 .. 1831827 +  -8.3  -3.28712   CAGCGACCGGAACGC CGCCGGCCGGGTGGCCAGCAGGGCGC GGAT GGGCCCGGGTCGCCAACCCG-CGGTG TTGTCCACCAGCAGG  58 308
      MT1672 1833951 .. 1833964 +  -3.1  -3.04398   GCAGTTGGGTGAAGT               C-GGCA GGT TGCCAG               GTTTTGCCGACACCG  42 178
        uvrA 1837758 .. 1837768 +  -4.6  -3.79071   TGCCCCCAGGGCCGT                 TCCG TAT CGGG                 TTTCGATCTTCTCGC  58 217
        infC NONE
        rpmI NONE
        rplT NONE
      MT1682 1845696 .. 1845722 +  -7.2  -3.04322   GGCCGGGTCGAACAG        GCCGG-CCGCG ATCCAG CGCTGACCGGC         TATTAGCGGCTTGAA  51 426
      MT1684 NONE
      MT1685 NONE
      MT1686 1849628 .. 1849640 +  -4.1  -3.21276   GATCCCCCCCTCGAG                TCGAT TGT GTCGA                TGTTGTCGCCGGAGG  47 209
        pheS NONE
        pheT 1853205 .. 1853215 +  -2.4  -3.91897   TGACGACGGCATTTC                 AGCG CGC CGCG                 TTTATACCTCGCCGC  55 70
        argC NONE
        argJ NONE
        argB NONE
        argD NONE
        argF NONE
        argR NONE
        argG 1863485 .. 1863526 +   -19  -2.78384   TCTCCCGCGAGCAGA CGCAGAATCGCACCGCC-AC GCCC GTCGGCG-TGCGATTCTGCG TCTGCTCGCCACAGA  90 45
        argH NONE
      MT1698 NONE
      MT1701 NONE
      MT1702 1877397 .. 1877407 +  -4.6  -3.67976   GACCATCCTGGGGTG                 GCCT ACC GGGC                 TTTCGACTTGATGGA  55 4
      MT1703 NONE
      MT1704 1882044 .. 1882055 +  -2.2  -2.93975   TGCAAATACGACAGG                CGTT GAAT AGCG                 ATGTTTTTGCGAGAT  41 84
      MT1705 1883406 .. 1883445 + -10.6  -3.19192   GTGGCGCGGGTTTGC  GGTAGTCCGCTGCGTTGG GATC CCAGCGCAGCGGACGGAA   TTCGGTTGGCTCGGG  64 238
    MT1707.1 1886915 .. 1886929 +  -6.4  -2.69799   AGGACCCAAGGAGGC               CGAGTC CAT GATTCG               TGCTGTGTGGAATGG  48 51
      MT1708 NONE
      MT1709 1888043 .. 1888066 +  -5.1  -3.64487   GACTCAATGCCGCAC          CGAGCGCGG CGCTGC CCGCGGCCG           TTGTTGGCAGTGTGA  57 399
      MT1713 1891366 .. 1891389 +  -8.1  -2.54896   GCAGCCGCTCGAACG          CCTGCCGGT CCAGGA ACAGGCAGG           TCGCTTGGGTCAAGG  50 342
      MT1715 1892542 .. 1892554 +  -3.3  -2.74741   TCGCTTGGAGGTAAG                GGCAC TCA GTGAC                TCATTCCCGTCTGAT  40 14
      MT1716 1893079 .. 1893094 +  -3.2  -3.14132   TGACGCGGCGCGTCA              CGGC GTTAACCA GCCG               TTGATCGACGCCACG  43 6
      MT1717 NONE
      MT1718 NONE
      MT1719 1895201 .. 1895216 +  -4.6  -3.28924   CTACGGCAGGGCCGT              CACCGG GCTG CCGCTG               TTCTAGGAGGCGATA  49 4
      MT1720 NONE
      MT1721 1897241 .. 1897256 +  -7.5  -2.88249   TGCACCAAACTGTTT              CGCCC ACGGCG GGGCG               TGTCTGAGAGGTATC  52 222
      MT1722 1898135 .. 1898147 +  -3.4  -2.89742   TAGCGATCGCGTGCC                TGAG CGCGA CTCA                TCTGTGACAGTTCCG  41 38
      MT1723 NONE
      MT1724 1901746 .. 1901764 + -10.2  -3.28712   GAACTGGGTACGGAT             CTTGCCGG TTC CCGGCGGG             TTGTCGACGCGGGAC  63 159
    MT1727.1 NONE
        tyrS 1905991 .. 1906002 +  -2.2  -3.83026   TGTGCGTGTGACAAC                GGGT CATC ATCC                 TTTCATGTGACAGGC  55 338
      MT1729 NONE
      MT1730 NONE
      MT1731 NONE
      MT1732 NONE
        tlyA NONE
        ppnK 1910477 .. 1910487 +  -4.6  -3.09933   CGGAAAGTAGCGGCG                 CGCC GAA GGTG                 TTGACTGAATTACGG  47 31
        recN NONE
      MT1736 1913513 .. 1913525 +  -3.3  -3.37877   ACTTTGGGTGCAGCA                CTTGG TCT CCTAG                GTTTTCTTGGACGGT  47 13
      MT1737 1914512 .. 1914532 +  -6.7  -3.07236   CGTTAGGGCGTGTTC            CCCGCGGTG AGG CGCCGTGGA            TGTTAGGGTGGGTTT  51 46
        pyrG NONE
      MT1739 NONE
        xerD 1918114 .. 1918124 +  -4.6  -3.50832   CTGGGGGAAGCCATT                 CGGT GGT GCCG                 TCTTTGCGTTTGCGG  52 200
      MT1742 1920277 .. 1920314 + -10.6  -3.17194   CCACCCTGTCATCGA   CGCCGGCATGCGCCC ATATTCGCC GGGCGT-TGCTGGCG   TTGGCTTCGGCGAGT  64 429
    MT1746.1 1925558 .. 1925570 +  -5.5  -3.77553   GACGGTGGCCTGAGC                GGCAG GGG TTGCC                TTATTCATCCTCTTG  60 284
      MT1748 NONE
      MT1749 NONE
        scpA NONE
        scpB NONE
    MT1751.1 NONE
         cmk NONE
      MT1753 1932541 .. 1932576 + -12.7  -3.76373   AGGCCGGTTCTGCTG    TCCCATAATGCGGCT ATGTTC AGCTGCATTACGGGA     TTTAGGTGTTGACAC  84 85
    MT1753.1 NONE
      MT1754 NONE
      MT1755 NONE
      MT1756 1935968 .. 1935980 +  -6.2  -3.21912   GGCGAATTCCGCAAC                CCGC CGCAA GCGG                TTCGTCGGTTGGCGG  53 435
      MT1758 NONE
      MT1759 1937622 .. 1937635 +  -9.5   -3.1994   CTGAGACCTTCCACT               GCGGC TCGC GCCGC                TTCGTCGCTGGTATG  62 321
      MT1760 1937824 .. 1937855 +  -7.3  -2.58544   ATGTTGACAGGTTCC      GCGGTAGATCAGGC GACAA GCTCGATCT-CCGC      ATTATGGCCATGGGA  50 65
      MT1763 NONE
      MT1764 1941672 .. 1941682 +  -3.2  -3.70037   GATGGTTTGAGTTGG                 CGCT GGA AGTG                 TTTGGCTAGTGCTTG  53 306
      MT1767 NONE
      MT1768 1944633 .. 1944646 +  -5.9  -4.00526   TTACCGGACGGAAAC               CGCGG TGAG CTGCG                TTTGGTTGTCGCGTT  64 18
    MT1771.1 1948447 .. 1948465 +  -8.9  -3.73224   GAACAAGAAGAACCC             GGCATTC GTCGA GAATGCC             TTTGGTCACCAATCG  67 229
       gabD2 1950121 .. 1950146 +  -7.5  -3.05384   GCCACTTGATGCCGC         ACCCGATCGAC GGTC GTTGGTCGGGG          TTGACTGGCCGCCCG  55 55
      MT1775 1952072 .. 1952084 +  -6.2  -3.61894   AGCGCACGCGTCGTC                GCGG ACGTC CCGC                TTGTTACGGGCGATT  57 202
      MT1780 1956897 .. 1956915 +    -3  -3.54488   GAGAAGACTGGCGGC             CCTGAGTG ATT CACGCAAG             TCTTGTTTGACCCGG  49 123
      MT1782 NONE
      MT1783 NONE
      MT1784 1959785 .. 1959797 +  -6.2  -3.14881   TTTCGCCGGAAGTCG                CCGC ACCTC GCGG                TTGCTGAAACCATTA  49 42
      MT1785 1961615 .. 1961630 +  -6.8   -3.3164   GCTCTCGCAGCATGT              CCGCAGC GGT GC-GCGG              TTGTGACGGTGAATT  55 78
      MT1788 1964416 .. 1964434 +  -6.6  -3.05596   TTCGCAGAAGCAACG             GCTGGCCG TGA TGGTCGGC             TTGCCTGACCGGGTG  51 15
      MT1789 1967162 .. 1967202 +  -3.7  -2.83822   CAACAGGTGGCCTTG  GGCGCGCGACGCGACCG CACCCGC CGACCGTGACGTGCGAC  TGATTCTGAGCTAAC  43 102
      MT1790 1967453 .. 1967465 +  -4.7  -2.71268   TTGACAAGCGGTGAA                GCCGG TTG CCGGG                TGGTGTCTGCTCCGG  44 101
      MT1791 1968279 .. 1968294 +  -4.6  -3.55814   CAGGATGTCGGTCCA              CAGCGG GACG CCGATG               TTGTATGGGTTGGTG  52 115
      MT1794 1971876 .. 1971890 +  -8.5  -3.12327   AGCCGACATGCGCGC               CGCCG CGAAT CGGCG               TCTTGGGTATAGCCC  57 40
      MT1795 1972638 .. 1972664 +  -5.7  -3.36273   CCGAAGTTCTGATAG        CCCGAGCCGCCC AACA GCCCGGC-CGGG         TTGGTGTTGAACCAA  53 226
      MT1798 1977890 .. 1977905 +  -6.1  -3.76224   GGACCGCTCGGAATA              CCACG GGTAGG CGTGG               TTTCCTGCGTGGGCA  60 44
      MT1801 1981994 .. 1982007 +  -4.5  -2.52676   CAACGCTTGGGCCCG               CGTCGC ATT GCG-CG               TGAGTTAGCCGGGTA  41 4
      MT1802 1985312 .. 1985324 +  -5.5  -3.73647   CCTGGTGTGGGAATG                TGTCC AAA GGGCA                TTATTGGTCCGTGAG  60 284
      MT1805 1987703 .. 1987729 +  -9.3  -4.11484   TACCAGCCCACCGGC         GCCGCCGGCAC CCGCC GTGCCCCCGGC         TTTTCCGGCATTGCC  76 340
      MT1808 1990775 .. 1990807 +  -4.9  -3.44051   ATTCGTCATCGAACT     CCCGGCCA--AGACC ACTTA GGTCTGATGGCCTGG     TTCTCGTCCTCAAGC  53 7
      MT1809 1992902 .. 1992912 +  -3.2  -3.55444   CGGCAGGACGAATGA                 CGGT GTG ATCG                 TTTCCCCGCTGCCGG  49 445
      MT1816 1997471 .. 1997484 +  -6.7  -3.02263   GCCGCCGTCCGTGTA               TACCC ATAG GGGTA                TATTGGACGCCATGT  50 68
      MT1817 1997996 .. 1998011 +    -6  -3.64703   AGGGTTCAATGGTGA              CCGGGC GCCC GCCGGG               TTTCCATGAGGCGGG  57 166
      MT1820 2001267 .. 2001281 +  -2.8  -3.30443   GTCCCCACCTACCGG               GGTG AAAGGCG CACC               TTCCTCTAATGCTGA  47 2
    MT1820.1 NONE
      MT1821 2004116 .. 2004137 +  -3.5  -3.28712   CCCGCTGCAATCTCG           AGCGGCTCG AACT CTGGCCGCG            TTCTCGACACCGCCC  47 274
      MT1824 NONE
      MT1825 2007408 .. 2007445 +  -4.1  -3.90048   AGCTTCGGTGACGAG   TGAGGTTTCAGC-TTTGC TCG GCAAACGCTGGCGCCACG   TATTTTTCGACCAGC  58 23
      MT1827 2009785 .. 2009795 +  -2.4  -3.78778   GCAACTGGCATTTCA                 GCTG GTG CTGC                 TTATTGGTCTCATCC  54 430
      MT1830 2013075 .. 2013085 +  -4.6  -3.33696   CGGATTCGAGTTCCG                 CCTC CAC GGGG                 TTGGTTAACAACCCA  49 418
      MT1832 NONE
      MT1833 2021052 .. 2021065 +  -2.3   -3.6682   CGCCGCCAAATCCCC               AGTGC CGGT GCACC                TTTCCATCCATCACC  51 225
      MT1835 2022600 .. 2022617 +  -2.6  -4.18018   CCGTTATCGACTAGC             GGTGCT ATATTC GGCGCC              TTTTCGATGCCGAGC  58 174
      MT1836 NONE
      MT1837 NONE
      MT1838 2025415 .. 2025426 +  -7.2  -2.66634   GCAACGTATTAACGC                GCCG GCCT CGGC                 TGGTGTGGTCCGCTG  48 49
    MT1838.1 2025742 .. 2025759 +  -3.4  -3.53444   GATTTAGCCTCACAA             C-CGAGC AGCTA GCTCGCG             TTTCCCAGCGGCTCA  49 34
      MT1839 2027018 .. 2027030 +  -6.9  -4.03234   GATGCCAAATTGACC                GTCCC GAC GGGGC                TTTATCTGCGGCAAG  67 146
      MT1840 NONE
      MT1842 2028415 .. 2028446 + -13.8  -2.80994   ACTGAACTTCAGTCG      CGGCAGCACACC AACCAGCC GGTGTGCTGCTG       TGTCCTGCAGTTAAC  73 42
      MT1843 NONE
      MT1844 NONE
      MT1845 NONE
      MT1846 NONE
      MT1847 2036417 .. 2036444 + -13.4  -2.63164   CTTCGTGTGACGCAC        GGCGGGCGACGGC GGC GCCGT-GCCCGGC        ATTGGTTGGGTGTCA  67 490
      MT1848 2036800 .. 2036817 +  -2.6  -4.16016   ATCTGTACGCACTTT             CATCCG ACTGCG CGGTTG              TTTGTTAGCGCATCG  58 55
      MT1849 2039165 .. 2039176 +    -3   -4.0098   AAGCCAACAGCGAGG                TGAT GGTG ATCA                 TTCTTTACGTTGCGA  58 350
      MT1850 NONE
      MT1851 2042336 .. 2042355 +    -7  -3.28712   AGTTTCGTCCCCAGA            CCGGCGGC TACG GCTGCCCG             TTCTGCCCAGGCAAA  54 166
      MT1855 NONE
      MT1856 2047391 .. 2047409 + -10.2  -3.14132   GGGGCGAATGTACGC             GGGTCCGG GAT CCGGACCG             TTGCTGGCCGCCGCA  63 399
    MT1856.1 NONE
      MT1857 2050200 .. 2050215 +  -4.7  -3.05963   CCATTGCCATGTGGC              CGTGA GATTCG TCACG               TCTTGACATCCGCGT  47 117
      MT1858 2050727 .. 2050748 +  -9.4  -2.80816   GGGCGCATTTCCTGA           TCACCGCG GTGGTG CGCGGTGG            TGTGGTGCGTCCGAG  58 43
        mgtC 2051638 .. 2051659 +  -3.5  -3.25919   GCCCGACTGCCGTTC           AGCGGCGGG TAGA TCCGCCGGG            TATTGATTGACTGCT  47 96
      MT1862 NONE
      MT1863 2055629 .. 2055649 +  -5.3  -3.29704   CAAGCACCCCGTTAG            CGGCCACCA GGT TGATCGCCG            TGTGTTTGCTAGAGC  49 41
      MT1864 2056708 .. 2056728 +  -7.5  -3.30214   ATCTCGTTGAGCTAT            CTCGGAGAG ATG CCCTTCGAG            TTAGTATCGTCGGTT  58 353
      MT1865 2058637 .. 2058662 + -11.1  -3.12668   TACCCAACAGCCCGC         CGGCACCGCCGG TGC CCG-CGCTGCCG         TTAGGTGTGCCACTC  64 247
      MT1868 2063792 .. 2063807 +  -6.1  -3.30159   TGACGTCCAGCCGGG              CCGTG AACGTG CACGG               TTGTCCACGAATTGC  53 38
      secA-1 2066357 .. 2066378 +  -2.1  -3.53444   CAGGCTAGATCCGAT           TGCCCGGCT CCTC AGCCCGCCG            TTTCGGCGCGCATCG  47 162
      pgsA-1 NONE
      MT1871 NONE
      MT1872 NONE
      MT1873 NONE
        gcvH NONE
        garA NONE
      MT1876 2071244 .. 2071254 +  -4.6  -3.12351   CGCACCGAGCGTGAG                 TCGG ACA CCGG                 TTGCATGTGCGGAGG  47 108
      MT1877 2071838 .. 2071866 +  -8.7  -3.90744   AGGCCGAGCGCGGCG        ACGATGCGCGCCG CGA CGGCGAGCATCCA        TTATTTGCCGGCCAG  69 89
      MT1879 2073062 .. 2073084 +  -5.5  -3.87869   CAGGTGAAGACAGAG           GGAGAGGGC CGCTA GTCCTCTGC           TTTGTCAGGAGTTCA  62 344
        gcvP 2076256 .. 2076301 +  -8.3  -2.77899   GACGTGGTCGGGAAA TGTCGCACTCAGTCTGGGGAT AATC GTTTTCGGCCTGAATGCGACA TCCTTCATCCCCCAA  52 354
      MT1882 2078254 .. 2078265 +  -2.2  -3.04144   TAGGCGACACGGCCG                CG-CG GAT CGACG                TCTTCCAGATAGACG  41 358
      MT1895 NONE
        ureA NONE
        ureB NONE
        ureC NONE
        ureF NONE
        ureG NONE
      MT1901 2099193 .. 2099218 + -11.1  -2.53715   AATGGCTCACGCTCC         GCCGGGTTGGC GCCG GCCAGTTCGGC          CTTGATCGTGCTGGC  59 350
      MT1905 2103036 .. 2103050 +  -5.7  -3.14051   GGGTATATCTCCCGG               CGATC GCGGG GATCG               TGTTCGTGGCAATGC  49 71
      MT1906 NONE
      MT1907 2104931 .. 2104942 +  -5.8  -2.65808   CGTCCTTGCGTCGCG                CCGT TAAC ACGG                 TAGGTTCTTCGCCAT  46 53
      MT1908 2106023 .. 2106042 +  -7.8  -3.61398   GCGGCGTCCATGGAG            CGCCGC CGGCCAAC GCGGCG             TTCTTGGCGCCGGCG  63 115
      MT1910 NONE
      MT1911 2108177 .. 2108226 +  -7.1  -3.15544   CGGTTTGCAGCGGGA TCATGACCATCGAGGCGATCACCG CGC CGGAGATCGTCGCG-TAGTGATGG TTCATGAACATCGGC  52 397
      MT1915 2112926 .. 2112972 +  -7.6  -2.52676   GCGCTAGGCCCAATT GCCCGGCTCCTCCTCGGGCCGT TCC ACGACCCGCATCGTCGCCGGGC TAGGTTCAAGCCATG  49 254
      MT1917 2116991 .. 2117004 +  -3.7  -3.91488   CCCAGCATGCCGGCA               GCCGC CACC GCGGG                TTGTTTGAGCGCGTT  59 349
      MT1922 NONE
      MT1923 NONE
      MT1924 2122449 .. 2122466 +  -9.1  -3.28712   CACTAGATTGAGACG             CGGCACG CAAA CGTGCTG              TTATCAGCCCAAGAC  62 429
         bfr NONE
      MT1926 NONE
      MT1927 NONE
      MT1928 2128138 .. 2128150 +  -3.3  -4.16284   AGCTGAACCGGCGAA                TCCAG CCG CAGGA                TTTCTTCAACCGTAT  59 429
      MT1935 2135012 .. 2135026 +  -5.6   -4.0371   TCAACCTCCAAGTCA               GCCGGA TAC TCCGCC               TTTGTCTGCAGGCTG  64 401
      MT1941 2137378 .. 2137403 +  -3.1  -2.99541   CCGGGGCCGGGTTCT         TCCCTCCGG AGCCATAA CCGGTGGGC          GTTTCTCATGATCAT  42 9
      MT1942 NONE
      MT1943 2138060 .. 2138072 +  -3.3  -4.15106   CACCCAGCGTTCGAT                AACGG TAG CCGTC                TTTTCCACCTTGGTG  59 135
      MT1945 2139715 .. 2139728 +  -2.3  -2.62043   GCCAGGCAGGTACGC               GAACC TCAT GGGTC                TCAATTCGTTCTGCC  38 121
      MT1946 2141369 .. 2141387 + -10.2  -2.85351   GCGGCAGTCCAGACC             GGCGGCGA CGA TCACCGCC             TGTCGTATGCCAGCC  60 473
      MT1949 2142647 .. 2142675 +  -5.2  -3.53811   CCGAAAGCCACCAGC        GCCAGCGAGC GGCAACCGA GCTCGTCGGC        TTTCCGCAGGGTAGC  54 178
        cinA 2146485 .. 2146504 +  -2.1  -2.52464   GAAGGTTGAACGCCG            CCAGC AGATTACCGA GCTGG             TAGGTTACGCCGGGG  37 265
      MT1954 2148149 .. 2148159 +  -6.8  -3.04792   CAACCTCGTCCAAGA                 CAGG CAC CCTG                 TCTTCGGCGTGATGA  51 115
      MT1955 2148897 .. 2148912 +    -6  -3.48276   TCTCAATCACTGCCG              CCTCGG CAAG CCGTGG               TTGTATGCGGCGACA  55 246
    MT1957.1 2150947 .. 2150968 + -10.1  -2.53382   ATTATCCCGTACACC           TCGTCGAGG TACT CCTCGGCGG            TGGCTTCCGGGTGAT  56 438
      MT1964 2157328 .. 2157341 +  -3.7  -3.06133   GCGGATCGATCGTCA               GTGCC ACCA GGCCC                TTACGTGACCCGTTG  44 119
      aceA-2 2160194 .. 2160222 +  -2.3  -3.53012   TCACCTGCGTCGGCC       CGCGGTC-GCGA CTACCA TCGCCGCCCCCG        TTTACGGCCCGGCAC  47 165
      MT1971 2170114 .. 2170138 +  -9.1  -3.05844   AGTGACACCACGGTG          GCGTCGCCGAC GAA GGTGGCGTCGC          TGTTCGAGTCGCCGG  57 298
      MT1973 2172513 .. 2172526 +  -3.7  -3.70902   GGTGGCCATGGCCGA               TGCGC TGGG GCGCC                TTTGGATGTAGCGGG  56 1
      MT1974 2173858 .. 2173877 +  -9.2  -3.28712   ATGAGCAGGCGGCCT            CGGGTGCA TAAC TGCTCCCG             TTATGCCGCGAGCGC  62 15
      MT1976 2176372 .. 2176407 +  -2.5  -3.68222   GACGATGGTTGGCGA    TGGGCCGGTGACATC GAAGTA GATTTTGCCGGTCGA     TTGTTCGCCTTGGGG  51 93
      MT1979 2177898 .. 2177929 +  -7.3  -3.06162   GTAGAGGCCAGCGAG      TTCT-TCGGGCCGG CCCAA CCGGCCCAACGGAA      TCTTGGGCTCCCATA  55 122
         tpx 2181213 .. 2181271 +   -11  -2.73875   CTAGGCTTTCACAAG CCCCG-CGC-GTTCGGCGAGCAGCGCACG ATTT CGAGCGCTGCTC-CCGAAAAGCGCCTCGG TGGTCTTGGCCCGGC  62 37
      MT1986 2185812 .. 2185834 +  -7.6  -3.16564   CCACCAAGCCCGCCA           CCGCGGTGGT GTA GCCATGGCGG           TTCGTCAGGTCACCG  55 12
      MT1987 NONE
      MT1988 NONE
      MT1989 NONE
      MT1990 NONE
      MT1991 2191943 .. 2191953 +  -6.8  -3.41053   TGCGTTCGTCAGAAC                 TCCG GCT CGGA                 TTCTCGCTAGTTTGC  55 202
      MT1995 2195071 .. 2195091 +    -4  -3.53012   GGCGACGGCACCGAT           CCGCGCACCA TGC TGG-GC-CGG           TTTGCCAACCAGCAC  51 411
      MT1998 2195954 .. 2195965 +  -4.4  -3.64703   AGCTTGTCAGAGGTG                CAGT GAAC ACTG                 TTTCCATGACCAAGA  53 222
      MT2002 NONE
      MT2003 2198592 .. 2198604 +  -6.2  -2.78384   TTTAGACGAAAAGGA                CCCC ACCTC GGGG                TCTGATGGCCAGGGG  46 36
      MT2004 NONE
      MT2005 NONE
      MT2006 NONE
      MT2007 2200828 .. 2200848 +  -8.2  -3.35597   GGGTTCATTGACAAC            CGGCGGGG GTTCG TTCCGCCG            TGTTTCCGAGGTAGG  60 183
      MT2010 NONE
      MT2011 2202426 .. 2202443 +  -7.7  -3.29144   CCTGGCTAGCACGGA             GGGC-ACC GCC GGTAGCCC             TTCTGGGGAGACTGC  56 306
    MT2015.2 NONE
      MT2016 NONE
      MT2017 NONE
       mce-3 NONE
      MT2019 NONE
      MT2020 NONE
      MT2021 NONE
      MT2022 NONE
      MT2023 NONE
      MT2024 2214477 .. 2214488 +  -3.6  -3.16683   GACCGGGTCAAGGTG                TCCG ACGT CGGG                 TTCGTGCCGTGAGCT  43 2
    MT2024.1 NONE
      MT2025 NONE
      MT2026 2216051 .. 2216069 +  -6.7  -2.52676   ATGCCGCCGCAGTAG            GCGGTCGC TAGC GC-ACCGC             TGAGTTCCGCGGCTG  47 26
      MT2029 2218168 .. 2218194 +  -7.8  -2.80994   CTAAGCACGCGCGAC         CGGCGGGCTGGG GAG CCCGGTCAGCGG         TCTCATAGCATTGCG  52 60
      MT2030 2219273 .. 2219285 +  -4.7  -2.56747   CGGTGAACGCATTTC                GCCGC ACA GCAGC                ATGTTCTACTGCCTG  42 209
      MT2036 2225635 .. 2225650 +  -3.2  -3.20435   CCGTTTGACGCGCTC              GCG-CGG TAG TCGTCGC              TTGCTGGGTAGTTCA  44 407
      MT2038 2226312 .. 2226344 +  -5.4  -3.14344   GCTGACACAACAACA      TGCTGGCGTCGGTC AACCC GGTCGGCGGCGGCG      TTGCTGGCCCCGGTA  47 98
      MT2040 2228227 .. 2228239 +  -9.1  -3.00476   TCCGCAAGTTCGCGT                TCGGC CGG GCCGA                TATCTGGTTCAGGGT  59 309
      MT2041 2228847 .. 2228867 +  -3.1  -2.63631   CTGCCAGGTGGGTCT            AGTGGGTCG TCA CGGCCAACG            TCATCTCGGAGTTGA  39 85
      MT2042 2229570 .. 2229580 +  -6.8  -3.73775   CCGCGGCCGCCAGTA                 GGTG TAC CACC                 TTTGCTAGAAGTGGC  62 43
    MT2042.1 2230104 .. 2230118 +  -7.1  -3.90328   CTTGGTAAAGAGCAG               GCGTC AGATC GACGC               TTTGTCGCAGTTGTA  66 125
      MT2045 2231768 .. 2231780 +  -3.3  -3.40403   TTGACGACCGAGTCA                CGTGG CAG TCGCG                TTGTGGTCGCGGGCA  48 480
      MT2051 NONE
      MT2052 2237445 .. 2237459 +  -4.2  -2.53581   GGCGACCGTTAGGCA               GGGTTG AGC CAACCG               TCGGTTGAGCGTCTG  41 180
      MT2053 2240265 .. 2240282 +  -4.1  -3.44229   CCAGAGTTACCAGGT             CGGAACT AGCC AGTTACG              TTGTACTCGTGCGGT  51 81
      MT2056 NONE
      MT2057 NONE
      MT2058 2246210 .. 2246230 +  -6.1  -3.55071   TAACAAGGCCGCCGC           CGTCGGCG AGCAGA CGCCG-CG            TTTCCCGGAATATGG  56 460
      MT2062 2253359 .. 2253380 +  -3.5  -3.73783   GATCTCTCCTGGAAA           GGACGGCCG GCCG CGGTCTCCC            TTATTGCGTTGGGTG  54 66
    MT2064.1 NONE
      MT2065 2256256 .. 2256300 +    -7   -3.1364   CGCTTGCAGCGCGGC CGGGTCTACGGCGTCAGCAA GTCGG TTGTTGACGACGATGGCGCG TTCGGTGATTGCCTG  52 277
      MT2067 NONE
      MT2068 2257641 .. 2257657 +  -2.1  -3.31792   TGGATTGCCGATGCA              CCCAAGG CGC CGCTGGG              TTATCGCCCTGCTCG  45 268
      MT2069 NONE
      MT2070 2259295 .. 2259317 +  -7.6  -3.49475   CGCTCAAAGGTCGGC           CCGCGCTGTC GGC GACGGTGAGG           TTGTCTGCCGGTCCG  60 299
      MT2072 NONE
      MT2073 2262450 .. 2262460 +  -4.6  -3.26471   ACAGGCATCGATTCT                 TGGC GAC GCCG                 TTGCTGTACCGATAG  49 104
      MT2074 NONE
      MT2075 2263863 .. 2263891 +  -3.8  -3.93695   TGTTCGTCGCACCAG       TCGTTGGG-GTCG TTGA CGATGCCCGACGC        TTTGTCGGTGGTGAC  59 150
      MT2091 2282591 .. 2282611 +  -6.1  -3.61398   TTCGTCCCCGGCCGG            CTGAGTGAC GAA GTCGATCAG            TTCTTCCACCCGGCC  57 159
      MT2094 NONE
      MT2095 NONE
      MT2096 2285137 .. 2285149 +  -3.4  -4.08216   ATCGGCGTAATTCCA                GTTC GCCAA GAAC                TTTTGACCCGCCTGA  59 89
      MT2106 2294507 .. 2294530 +  -3.7  -2.87931   GCTCGGTCACCACGG          CGGCGGCGT AGCAGA AGGCCGCGG           TGTATCCGACGTCGG  43 274
      MT2110 2310559 .. 2310583 +  -6.3  -3.53224   CCGAGCGCGAAAGGC          GTCCCTCGATG CCC CAGCGGGCGAC          TTTGACCAGCGCCTC  56 95
      MT2113 2315399 .. 2315416 +  -7.7  -3.14132   ACGTGACGCCAACGT             CTGCGGGC TAG GCCCG-AG             TTCCTCGGGGGCGGA  55 15
      MT2114 2316151 .. 2316167 + -10.1  -3.06831   CAGCACTTGCGCGCC              GGCTCGC CTG GTGAGCC              TTAGGTACGACTTCG  63 5
      MT2119 2319445 .. 2319487 + -27.3  -2.79302   TACCGCGCGAGCAGA CGCAGAATCGCACTGCGCGG GGTC CCGCGCA-TGCGATTCTGCG TCTGCTCGCCGTACT 100 428
      MT2122 2323465 .. 2323480 +  -3.9  -3.64703   GAGCCCGGCAAGCAT              CGGCC CGCGGT GGTCG               TTTCCGTGGACGAGC  53 93
      MT2123 NONE
      MT2124 NONE
        cobH NONE
       cobIJ 2327264 .. 2327275 +  -4.4  -2.67694   CGAGCGCGGCAACCG                TCGA AAAA TCGA                 TCGTGTACTGCTCCT  43 255
        sigC 2330296 .. 2330326 +  -8.3  -2.70932   TACGGGAGCCCGAGC      TCACCGCACAC-CT GCGC GGCGTGCGCGGTGA       TGGTTACCGCGAAGG  52 487
      MT2134 2334049 .. 2334064 +  -2.4  -3.01712   CCAGCTCCACAACGA              CGCCTG AATG CGGCCG               TCTTCGGGGAGCAGC  41 335
    MT2138.1 2337272 .. 2337299 +  -5.5  -2.65271   CCAATGACGCCATCG        CGGTGGCGC-CC GGTGA GGTGCGTGACCG        TGGTCTCCGGTTATA  45 87
      MT2139 NONE
      MT2140 NONE
      MT2141 2340638 .. 2340652 +  -5.6  -3.78953   GATTGCCGCGGTTGT               GCTGGG TGC CGCAGC               TTTAATCGTGGCACT  60 461
      MT2144 NONE
      MT2145 NONE
      MT2146 NONE
      MT2147 2346045 .. 2346060 +  -2.4  -3.53091   CCCTAGACCTGGCGG              GTCGGC AATG GCGGGC               TTTAGCAACGAACCT  47 411
      MT2149 2348889 .. 2348911 +  -2.7  -2.53876   ATGACTGCGCTACAT          CAGAATCAGG CTCG CC-GATGCTG           TAGGTTCGGGTGGAG  39 407
      MT2151 2350970 .. 2350980 +  -6.8  -3.62046   CGTTGTTGCACTTGA                 CGTC TTT GACG                 TTCTTGGCGCCGTAC  58 172
      MT2160 2362292 .. 2362315 +  -3.8  -3.03441   GGCCGAACGCAACAA          GCC-ACCATCG TTC TGATGGGCGGC          TATTCCCACCTCATG  44 10
    MT2160.1 2362664 .. 2362687 +  -5.2  -3.08015   CCGGCATACATCCGG          GCAAACCCGC AACC GCCGTTTTGC           TGTTGCCGTCGTTGC  47 49
      MT2161 2365540 .. 2365552 +  -4.8  -2.62184   TCCGAAGGCGCCGTC                GGTG AGTAG CACC                TGGTATCCACCACCG  43 17
      MT2162 2366699 .. 2366734 + -10.4  -2.63234   TCGGCGCCCGACAGC    GCACCGTCAAGCCAGCG CAG CGACGGCTTG-TGGTGC    TCACTTGTGGTGTTC  57 350
      MT2166 NONE
      MT2167 2369525 .. 2369538 +  -2.4  -2.99325   TCACCGCTAACCATG               CTGT GTATCA ACAG                ATTTCATTGTCCCGG  41 199
      MT2168 2369906 .. 2369922 +  -2.1  -3.81951   TCAGCCCGACGATTC              GCCGTCA GAC TGCGGGC              TTTCCTGGTCTACCA  55 163
      MT2173 NONE
      MT2174 2375381 .. 2375411 +  -2.4  -3.61715   ACTCTTTCCGGTGAC       CAGGGTGCGGAT GTAGACG ATCCGCTCCCCC       TTCTTGCCCGAGATC  48 98
      MT2176 NONE
      MT2177 2378734 .. 2378770 +  -9.3  -3.14931   CGTAGCAGCCGCTCA    CATTGCGCCGGGCGTGT TCG GCATGATCGGCGCGCTG    TTCGTAGGAGATCAC  59 467
      MT2179 2380339 .. 2380364 +  -3.9  -4.13343   GATCCGGACAGCGAA         CACCGGCGT CACGGTAC GCGGCGGTG          TTTTGGGACGTTTGT  61 291
    MT2182.1 2382694 .. 2382727 +  -7.4  -2.71364   CGCCGTCGACGATGC     GTTGGGCCAGCCGTT CGAAC AGCGGCAG-CCCAGC     TAGTTCAGCCAGTCG  51 345
      MT2184 2385819 .. 2385832 +  -3.7  -3.55801   GAATCACCCTGAGTG               CCCGG AGCG CCGGC                TTTGCCGGGATTCGT  51 96
      ansP-2 2389112 .. 2389124 +  -5.5  -3.61398   GGCCGCACACTTGTT                GACCG ACG TGGTC                TTGTTCAACGGCCAA  57 476
      MT2190 2392505 .. 2392521 + -13.7  -3.59979   CAGCGATTGCGCGCG              TCGGCGC AGC GCGCCGA              TTTCGGCTGCGGCGA  78 313
      MT2196 2397163 .. 2397179 +  -3.5  -2.63073   GGGTACGCCTCTATA              CCGACGG CAG CAGGCGG              GTATTGTTGCGCCGC  39 206
        pyrD 2398454 .. 2398476 +  -3.2  -4.14392   CCAGATATGCAGGAC           TCGCGTCCTC GGG GAGGTCGAGC           TTTTCGACCTTCACC  59 110
      MT2202 2402989 .. 2403023 +  -7.1  -3.53091   CTCGGGGGCTTCCTC    CGGGTAGTCGACGTCGG CTT CCTCCG-CGAC-ACCCG    TTTCCCCAGCCCCAT  58 287
      MT2226 NONE
      MT2227 2431183 .. 2431199 +  -2.9  -3.56092   GCACGAACGCCTGCT              CGTCG GCCACCG CGGCG              TTTCCCGGGTCCTGG  49 240
      MT2229 NONE
      MT2230 2435200 .. 2435231 +  -9.4  -3.24245   CCGCGCAAGTGTAGA      GCCTGGTGCGCG-GC CAG GCATGCGCGTTAGGC      TTCCGTTCTGCATCC  61 432
      MT2232 2436790 .. 2436802 +  -9.1   -3.9461   CAGCTTGTGGGCGAC                GGCGA TGA TCGCC                TTCTTGTTGGCAGCG  73 341
      MT2236 2441982 .. 2441998 +  -9.3  -3.36515   GATTTGCACCGGCAC              CGCCCGC GTT GCGGCCG              TCTTTGACACTGGCG  63 88
      MT2242 2447350 .. 2447362 +  -7.7  -2.52464   CCGCATCGTCGCCGC                GCAGA AAA TCTGC                TAGCTTGGCGGCCAG  50 79
      MT2247 2453427 .. 2453448 + -11.5  -3.14132   CGCGCATCCGATCAG           TCCAGCCCG GGGC CGGGCCGGA            TTGGTCAGCGGCCCG  66 362
        ctaE NONE
      MT2250 NONE
      MT2251 NONE
      MT2252 NONE
      MT2257 2464252 .. 2464293 + -21.7  -2.78816   CCCTTCGCGAGCAGA CGCGGAATCGCATCG-GCGG GGC CCACACGGTGCGATTCCGCG TCTGCTCGGCGGTGC 100 45
      MT2259 2466586 .. 2466611 +  -8.3  -3.57144   TCCTAGATGTCTCAT         CGTTGGGTGGGC CCC GCCCACT-AGCG         TTTCAGCCTGCGGAA  65 411
      MT2262 2468606 .. 2468622 +  -2.1  -2.62396   CGGCGGCGATGTTGG              CTAACGG ACG CCGGAAG              TCATCTCACCCGGTG  38 22
        cobT NONE
        cobS 2470629 .. 2470642 +  -3.1  -4.07568   TCAACCGACGGTGTC               CGATT GGCG GATCG                TTTTGGCCGCGCGGC  60 135
      MT2265 2472336 .. 2472347 +  -7.2  -4.31433   CACCTCGGTGATCTC                GCCG GCGG CGGC                 TTTCTTCTGCCACTC  75 146
      MT2268 NONE
        pepA 2477277 .. 2477289 +  -6.2  -2.81738   ATAGCGCATAGGCTT                CCGG CGCGA CCGG                TCTGATCGGCTTCTT  48 140
        dlaT NONE
      MT2273 2481804 .. 2481856 +  -3.2  -2.79133   CCACCACCCGGCCCG GCTAGGCTTGAC-CCCGTCTGCCCA GCCG TGCGCTGGCGGCCGAGTAGCCTAGC TATCGTGACGGGTTC  41 21
        lipB NONE
        lipA 2483480 .. 2483491 +  -5.8  -3.79071   CGGGCCTTGGCATCC                CGCT AGCC AGCG                 TTTACGTATTCTGGA  60 20
      MT2276 2484635 .. 2484681 +  -4.8  -3.58343   GCCAGCGAACCCGGT CCGGTGTCCGGCAAGCCCAGCG TCT TGCCGGGATAGTCGGGCGGCGA TTTCGCCGTCATCGG  52 396
      glnA-1 2486483 .. 2486523 + -13.3  -3.38046   TTCAGCCGGGTGCCA  CAACCCGCTTGGCAATC ATCTCCC GACCGCCGAGCGGGTTG  TCTTTCACATGCGCC  77 182
        panB NONE
      MT2285 2497815 .. 2497835 + -14.7  -3.69338   CTCAAGCGCCTGCGC            GGCCGCACT TTC GGTGCGGCC            TTCTTGGCCTTGCTT  89 192
    MT2285.2 NONE
      MT2286 2499323 .. 2499337 +    -7  -2.78463   GGGCCAGGGCTCTGG               CGGCGG TCA CCGCGG               TGTCGTAAGCCCGCT  48 441
      MT2292 NONE
        ptpA NONE
      MT2294 2506184 .. 2506205 +  -2.9  -4.07568   CGCCCACAGCAGCGG           CACCACCTGG GCG TC-GGCGGTG           TTTTCGGCCACCGAC  59 484
      MT2296 2507755 .. 2507767 +  -9.1  -2.98823   CCGACGTCATTGGCC                GCACC GGC GGTGC                TGTCTGTCGCGCCGC  57 251
        aceE 2512522 .. 2512536 +  -4.2  -3.55548   CCGGGGCCTAACGCC               GGCG AGCCGAC CGCC               TTTGGCCGAATCTTC  51 30
      MT2302 2514039 .. 2514063 +    -3  -3.20723   CGCGCAAAACCGTCT         TCACAGTGTTCT CTT AGA-CAC-GTGA         TTGCGTTGCTCGCAC  45 243
        fabD NONE
       acp-3 NONE
      fabF-1 2516616 .. 2516631 +  -4.6  -3.14132   GCGGCCACAATGTGG              CGCTTG CCTT CGGGCG               TTACTGAAGCACGAC  47 3
      fabF-2 NONE
      pccB-2 2519462 .. 2519489 + -13.5  -3.39327   CGAGCAGACGCAGAA        TCGCACG-CGCG AGGTC CGCGCCGTGCGA        TTCTGCGTCTGCCGC  77 50
      MT2308 2520474 .. 2520490 +  -7.9  -2.79183   CAGACTCCCGGCCGG              CGCAGTG CGA CTCTGCG              TCTGCTCGCGCTCAA  52 52
      MT2311 2524508 .. 2524522 +  -5.6  -3.18452   ACGCGCTACAGGTCT               TGGCGG GCA CCGACA               TTCCGTTAGAATCAT  51 281
      MT2314 2526065 .. 2526075 +  -6.8  -4.82901   AACGCAAACCGAACA                 CAGC CCA GCTG                 TTTTTGTGGGGCCGG  84 344
      MT2316 2526826 .. 2526852 +  -2.8  -3.09327   GGGGTGTGACTGAAT         CGCTGGCCGTCG ACT CCAGGGCTAGGG         TCTTCGGTGACCTCG  44 280
      MT2320 NONE
      MT2321 2531222 .. 2531251 +  -2.7  -3.29263   CGTGTCGGTGTACAA       GCACCGCGCGG-TC CAT GAGCCGAGCGCTAC       TTATCCGCGCAATCT  44 76
      MT2323 2533981 .. 2533997 +  -7.9  -3.20616   GCCGGAGTGATGACA              TCGGTGG TCA CCGCCGG              TTGCGTATTCGTCGT  54 208
      MT2325 2535796 .. 2535808 +  -9.1  -3.03243   GGCGACGATGCCTAC                CGGCT TGG AGCCG                TGTTGAGAAATGAGT  57 64
      MT2327 2537230 .. 2537268 +  -7.3  -3.06261   CACCGATCCAGGTAA  GTGGCG-GCCAAGGACGG TCAA CCGGTCTAGGCTCGCCAG   TATTACCCCTTCAAG  55 122
      MT2328 2538694 .. 2538717 + -10.2  -3.69216   ACCCACTGGCGGACC          GGTAGGCACC GATC GGTGCCGGCC           TGTTTTGGGTAGCGG  74 125
      MT2331 2542411 .. 2542441 + -16.8  -3.65522   CGGTCAGTTGCTCAC       CGGGTCGGCCCGTC GCT GACCGGACGACCCG       TTGTTCGGGTGCGTG  91 7
      MT2332 2542825 .. 2542849 +  -2.8  -3.27475   TCGAACCTGAGGCGA         TCTTCGGCTAG TCCT CT-GCCGGCGA          TGTTCTCATAACGAC  45 15
      MT2333 NONE
      MT2334 2543649 .. 2543690 + -23.9  -2.78596   AGCGCGGCGAACAGA CGCAAAAGCCCCCG-CACGC ACG GAGTGTCGGGGGCTTTTGCG TCTACTCGCCAAATG 100 39
      MT2335 NONE
      MT2336 2546214 .. 2546233 +  -4.2  -2.57931   AACAATTTCGACCTT            GCACCGGCC GAA GGC-GCTGC            CTTCTACCGAATAAA  41 96
      MT2338 2548914 .. 2548942 +  -2.4  -3.72027   TTCCCCGCATCTGTC       CGGTCAGTCCGATG CAG CGTCGGTC--ACCG       TTATTCATCCGGCGT  53 154
      MT2339 2550728 .. 2550755 + -19.2  -3.31792   CGAGCAGTCGCTAAA        GCCCCCGACACGC CGT GCGTG-CGGGGGC        TTATGCGACTGCTCG 100 76
      MT2342 NONE
      MT2343 2554843 .. 2554857 +  -6.4  -3.15544   AACATCGGCTGGTGA               CTTCGG TCG CTGAAG               TTCGTAGACGTGCGG  51 212
      MT2345 NONE
    MT2345.1 NONE
         cdh 2558357 .. 2558378 +  -5.1  -3.19482   TGCGAACCTGACCCC           GCCA-CGGCG GGC CGTTGATGGC           ATTTTGCTAGTGTCG  49 79
      MT2347 NONE
      sseA-2 2560042 .. 2560065 + -11.6  -2.82516   GGACGCCGTGTGCAT          CGGCGACCGC CTGC GCGGCTGCCG           TCTCCTGGTCAACCG  63 193
      MT2351 2562480 .. 2562504 + -13.6  -3.05384   TCAGTGCCCAGCCAA         TGCGGCCGACC CCGC GG-CGGCCGCA          TTCGGTAGACAAAGG  76 109
      MT2352 2563233 .. 2563246 +  -4.5  -3.76125   AGCTGCGGCGTCCAC               TTGGC CTAC GCCGA                TTTCGCTTAACCTCG  56 2
      MT2353 NONE
      MT2354 2564797 .. 2564811 +    -5  -3.85698   GACAAGCTGCCCACA               TTCGGT GAC ACTGAA               TTTCTGCAGCAAAAG  60 86
      MT2355 2566149 .. 2566162 +  -3.7  -2.78384   GAAGCCCGGTAGATG               CGCGC GAGC GCGGG                TGTCATCCCGAAGGC  41 275
      MT2358 2569567 .. 2569587 +  -3.1  -3.64703   AGCCACCTAGCCCGT            GCGCGAGTC TTT GCTTCACGC            TTTCGCTAACCGACA  51 39
      MT2359 NONE
      MT2362 2573141 .. 2573157 +  -5.8  -3.71848   CGTACGTTGTGGTGT             CG-GCCG CACT CGGCGCG              TTGTTCGTCCCGGGC  57 222
    MT2364.1 2575299 .. 2575314 +  -3.3  -3.10905   AGGAAGCCACCGTCG              CGATA CTTACC TATCG               TTGCATCCGTTCTGG  43 475
      MT2366 NONE
      MT2367 2577339 .. 2577353 +  -3.5  -3.30741   GCACCAATATGAGAA              GGCACC GGAA GG-GCC               TTGGTGGTTGTCGGT  47 41
    MT2370.3 NONE
      MT2371 NONE
      MT2372 2579649 .. 2579679 +  -6.9  -4.30911   CTGCATGCTCGACAC      GTCGCTGCTG-TGGT CAA GCCGGCAGC-GCGAC      TTTCTGTTGTCGTTG  72 49
      MT2373 NONE
      MT2374 2580614 .. 2580634 +  -8.2   -3.0497   TGAATCAAGTAGCGG            CGACGGTG GTCGA CACCGACG            TCTTCAGCCTGATCT  55 38
      MT2379 NONE
      MT2380 NONE
      MT2381 2587988 .. 2588013 +  -5.3  -2.78463   CCCACTTCGGGCGGA         TACATGGTCCG GCCG CGGACCGCGAA          TGTGATCACCCGCAT  45 369
      MT2386 2592701 .. 2592714 +  -5.2  -2.87132   CTCGCGCCGCCAACC               CGCG AAACGG CGCG                TCTGTACACCGACAC  45 101
      MT2389 2596407 .. 2596421 +  -5.6  -3.29144   GGAATCGCTTGGCGG               CTCCTG CTG CTGGAG               TTGTCCGGACCATCC  51 108
      MT2390 2597962 .. 2597994 +  -2.7  -3.23853   ACGCATCGGTCCCAC     TGCCGGTGC-TGAG GTAGGA CTCACGCAGCGCCA      TATTGATTCCGACCC  46 263
      MT2393 2600757 .. 2600769 +  -3.3  -2.52464   GCACTCTTCTGCGGC                CAGGG CAG CGCTG                TACGTTCGCGGCAAA  39 254
        sfcA NONE
      MT2396 2604400 .. 2604426 +  -5.6  -4.12474   ACAGCTGCGCTTTAT         CCTCCCGCGCCG CCT CGCCGTGGGCTG         TTGTTGTTGTTGATT  66 62
        cysK NONE
      MT2398 2606443 .. 2606458 +  -4.6  -3.85698   GGGTTGCGGATACGA              CCGCTT TGCG ACGCGG               TTTGTCCAACGCAGG  60 202
      MT2399 2607714 .. 2607728 +    -2  -3.12351   AACAGCTTGGAGCTT               TTACGC GAA GCGGGA               TTCACTATCCGAACC  42 89
    MT2401.2 NONE
      MT2402 2613431 .. 2613461 +  -9.7  -3.14931   ACCGGGGTTGATATG      CACTTC-GGTGCCG TGAT CGGCGCCCGGGGTG       TTCGTCGACCATGCG  60 30
      MT2406 NONE
      MT2407 2616419 .. 2616462 +  -3.6  -2.77701   CCTGCTCTAACAGGC TGCGCCGATAGGCCTCCATGG CGA CCA-GGTCGCCGAACAGCGCG TGGTATTCGTCGCCT  41 70
      MT2410 2621749 .. 2621764 +  -6.8  -3.93004   CAGGCCCAGCTGGAG              CCGACG GCGC TGTCGG               TTTGTGCCATGTTGT  64 126
      MT2417 2628385 .. 2628396 +  -4.4  -4.37658   ACACCGTCCGGATCC                GAAC TGGC GTTC                 TTTTGTCCGCCCATT  69 172
      MT2418 2628659 .. 2628678 +  -4.2  -3.51232   AGCTCTCTTTCGCGA            GCGCGACCG CTT CGGT-GCAC            TTCATTTCGCCGACA  51 47
      MT2424 2635068 .. 2635082 +  -4.2  -3.53012   TTGAAAGCACCGGAG               TTCTGG CTA CCCGAA               TTTACCGCACCCGAA  51 161
      MT2427 NONE
       fur-2 2639624 .. 2639640 +  -2.1  -3.37071   ACGCGGGCCGACCAG              AGCTTCG CCG CGCAGCC              TTCTCGCTGACCTTT  46 276
        nylA 2643115 .. 2643125 +  -4.6  -3.60296   AGCTAAAACCCCAGT                 CGGC CAA GCTG                 TTTGGGGTCGCGCTG  55 35
      MT2440 2649454 .. 2649465 +  -7.2  -3.25823   CAGCACCCAATGCCA                CCGC GGCC GCGG                 TTGATGTCCGCAGCA  54 210
      MT2444 2652910 .. 2652943 +  -8.7  -3.05816   AGGCGGGCGGCGTAG     CTGAACAGCGGGCTG AAGC CGGCCCGCCAATCAG      TTCCCTGCGGCCTGC  57 22
        entE NONE
      MT2453 2676439 .. 2676452 +  -2.3  -3.27619   AAGAGCGCACTGAAA               TGGCG TGCT CGACA                ATTTCTTTGGAGTTT  44 484
      MT2455 2678045 .. 2678057 +  -4.7  -2.79098   TATTCCTGGTCGCTC                CCCTG ACG CTGGG                TGCTTCCTGGATCGC  45 72
      MT2456 NONE
      MT2460 NONE
        nirA NONE
        cysH NONE
      MT2463 NONE
       ggt-2 2687332 .. 2687343 +  -7.2  -4.08164   CCGATAATTTTGCCG                GCCC TCTC GGGC                 TTTGTCTGCGGTTTT  68 85
      MT2465 2689416 .. 2689431 +  -4.6  -4.08064   GGGTAACCGCATTGC              GCCCGA GGGG TCCGGC               TTTTCACAGCAACTT  64 35
      MT2466 2689819 .. 2689848 +  -2.8  -3.30124   GGGTAAACCGGCAAT      CGACGACCGGGCCT TGGC GGGCGCG-TCG-CG       TTCTGCCAGCTGAAC  47 74
      MT2467 NONE
    MT2467.1 2691244 .. 2691254 +  -3.2  -3.57561   CGGCCTCTGGATCAC                 GTCG ATG TGAC                 TTTGACCCGTTCCAC  51 54
      MT2472 NONE
      MT2474 2697809 .. 2697850 + -19.7  -2.78384   CCGATGCCGAGCAGA CGCAAAATCGCCCAAATTCG GGC CGAAAT-GGGCGATTTTGCG TCTGCTCGGCAAGCG  90 46
      MT2477 2701504 .. 2701514 +  -2.4  -4.38712   ACACTGATCTTGTCG                 ACCG TGT CGGA                 TTTTGTACAGGTGGC  65 362
      MT2479 2702569 .. 2702581 +  -6.9  -3.09516   CCCGGTCACTGAAAG                CTGCC GCA GGCGG                TTGGCTGATGCAACA  52 226
      MT2481 2703658 .. 2703673 +  -2.5  -3.61715   AGTGCACGAAGTCCT              GGCAG ACGCCC TTGCC               TTGTTCCAGCGCATC  50 97
        rpsT 2707352 .. 2707365 +  -2.3  -3.85698   CGCGACCACCGCCGA               GCCTG CTTC TGGGC                TTTCTGCACCCGCCA  54 192
      MT2495 NONE
      MT2496 2717676 .. 2717691 +  -6.1  -4.07133   GGGCTTCGAGTTTGG              CGACG AGGCGA CGTCG               TTCTTTGTCGGGATC  66 208
        ahpC NONE
        ahpD 2724173 .. 2724192 +  -6.4  -2.87931   TGGCCACAATCGAGG            CACTAAGC CCAA GCTAAGTG             TCTGTACGCGATGAC  49 9
        rbsK 2731121 .. 2731135 +  -2.7  -3.54424   CTGCAGCACCGACGC               ACCGG ATCCA CCGGC               TTTCGCGGCGTCAGC  47 152
      MT2512 2731853 .. 2731864 +  -3.6  -3.53012   GCCAATGAATAGGAC                GGGC GTTC GCTC                 TTTGGGAAGCCGGGC  51 233
      MT2514 2734168 .. 2734208 +  -8.2  -2.57132   GCCGCCGCAAAACCG GCCGGACACCGC-GGTG ATACCCGC CGCCAGCAGTGACCGGC  GTTGTCGCACCACAG  52 227
        dctA 2739105 .. 2739125 +  -8.9  -3.16668   TGCATCCTCCTCGTC            GACGTCGGC ATC GGCGGCGTC            TTCGTCGGAGTCTTC  57 99
    MT2520.1 2741711 .. 2741728 +    -7  -2.71681   GCGCGGTGAGCGCAT             CCAGCA CCCGCC TGCTGG              TGGTTCCCAGCGTTC  48 318
      MT2527 2749962 .. 2749977 +  -3.9  -2.86124   CGCAGTGCATCCGAA              GCGTC GACCAG GGCGC               TCATCTTTCGCTCGC  43 480
        mmuM 2757553 .. 2757567 +  -7.8  -3.08173   GAAAATTGCCTCTAC               TGCCTC ATC GAGGCG               TTACCTAGGGTTAGT  55 45
      MT2534 2759366 .. 2759384 +  -4.5  -3.53091   CCACGGCCGCACCAC             CCGCC CATGGCTCA GGCGG             TTTGCGCGGAGAGCT  51 165
      MT2538 2763859 .. 2763874 +  -4.6  -2.73875   AGACCATGGTCATGT              TCGGGG CGCA CCACGA               TGATCTTGCCGCGGC  43 199
      MT2541 NONE
        pepN 2768425 .. 2768436 +  -7.2  -2.98823   ACGGCTAGCCCTCAC                CGCG AGGG CGCG                 TGTCTGTACAACGAC  50 33
      MT2546 NONE
      MT2547 2772096 .. 2772116 + -13.3  -2.82635   TAAGCGCATACGCAT            CCTAGGCGG GCA CCGTCTAGG            TATGATGATGCGGAT  69 71
    MT2547.1 NONE
      MT2548 2773254 .. 2773277 +  -5.2  -3.86897   GCGATATCCGGACCC          GGATCAGCTC GTCG GCGCTGATCG           TTTCTGCGGACTGGG  60 149
      MT2554 NONE
    MT2554.1 NONE
    MT2554.2 2782412 .. 2782428 +  -7.9  -3.59979   CGTTCTTAGATTCGG              TCGCGTC CTT GACGCGC              TTTGAACTCGCGGGC  63 32
      MT2560 2790766 .. 2790812 + -15.7  -3.05384   CGGCCCCCCGACTCC GGCAGGCCCGACGGCGCCCAGC GCTA GCCGGGCGC-GCCGGCCATGCC TTCGGTGCCGGAAAC  82 183
      MT2566 NONE
      MT2567 2803515 .. 2803544 +  -2.1  -2.56914   TGACGCGGTGCGGAA       TTAG-TGAGGACGC TAA GCCTCCCCAGCTGA       TGCGTTGATGCGCTA  38 22
      MT2568 NONE
      MT2569 2804387 .. 2804408 +  -7.9  -3.14132   TGCGACAACCTCGCC           GCCGACGACC ACC GGGCG-CGGC           TTGATCGCCCCCAGA  54 189
      MT2581 NONE
      MT2582 2819100 .. 2819121 +  -2.9  -3.53811   CGGCGATGATGGCGG           CCAGTGATC CGAC GATGACCGG            TTTGGACCCGATCCG  49 378
      MT2584 2821197 .. 2821212 +  -6.8  -3.57971   CCTGGGCCGGGGCCT              CTTGCG CCGG CGCGAG               TTTGGCGCTCAGTAT  58 250
      MT2586 2823278 .. 2823288 +  -2.4  -3.26471   GATTCGGCCGAGGCG                 CCCC AGA GCGG                 TTAATATCGACGTCG  44 11
    MT2586.1 2824101 .. 2824154 +  -8.8  -3.10409   GGGTTCTTCGGTGCT GGTCAGTGCTGCTCGGG-CTCG-GGT GAGG ACCTCGAGGCCCAGGTAGCGCCGTCC TTCGATCCATTCGTC  56 386
      MT2588 2825608 .. 2825619 +  -2.2  -3.05384   TTGACCGAATGAATC                GC-CG CGA CGAGC                TTGGCTAAGCCACAA  42 6
      MT2589 NONE
    MT2589.1 2826428 .. 2826452 +  -3.6  -4.28254   CGGCACGCCAAGAGC         GTCGCAGACATC GGG GATG-C-GCGGC         TTTTCGATATTGCCG  65 129
      MT2595 2832874 .. 2832891 +  -3.4  -3.35679   CGGTAACTCCGGGTT             GGTCAG CGATTC CTGATC              TTGTGGATGACCACG  47 148
       bcp-2 2834135 .. 2834155 +  -6.7  -3.62275   TCGCCCAGAGCCGCT            GCGGCACCG AGC CCGTGCCGA            TTTCCGATACTCCGT  58 515
    MT2600.1 2845500 .. 2845524 +  -2.9  -4.19506   AAGTACGAGCCCAAG         CCATCG-TTG ACGGCC CAGTCGATGG          TTTTGGAGTTGGCGT  63 216
    MT2601.1 2846452 .. 2846481 +  -8.4  -2.73542   CCGAATGTGCACTGG       TGGCGGCGACAC GCCCGG GCGACGCCGCCG        TGGTTGCACGTTCGG  53 79
    MT2601.2 NONE
      MT2602 2847364 .. 2847378 +  -2.1  -3.14132   GAGTTCGATCCGGGC               GTTGA TCCGC TCAGC               TTCCTCGCGGGCACC  42 186
      MT2604 2849854 .. 2849871 +  -6.9  -2.70932   AAGGCGATGAGATGG             CAGTCGG TGAC CCGACGG              TGGTTGGACACCGCA  48 126
      MT2611 2857024 .. 2857050 + -10.2  -3.18681   ACGGCGGGCTCGCGC        CGGC-CCAACC GGCCCA GGTTGGGGCCG         TTGATCACGTTCACG  62 417
    MT2615.1 NONE
      MT2616 NONE
      MT2618 NONE
      MT2619 NONE
      MT2620 NONE
      MT2621 NONE
      MT2622 2864727 .. 2864738 +  -4.4   -2.8511   ACCGCTGATAGGCGC                CATC ACTG GATG                 TATGGTGATGTCATG  43 40
      MT2623 NONE
      MT2624 2865525 .. 2865543 +  -8.2  -3.06696   AAACGTTCTTCTACG             TGACTGAA ACG TTCGGTCA             TCTCTTCCCGCAGGG  57 168
      MT2626 2866670 .. 2866692 +  -6.2  -3.54741   GCTGACTTCTGTACA           GGGGCGAA GCGAGTG TCCGCCCC           TTTACGCGCGTCGTA  56 413
      MT2634 2873906 .. 2873943 + -17.8  -2.80816   ATCAACCCGCCGGCG   GCAGTACCGGCCCGAGC CCGAC GCT-GGGCCGGCACTGC   TGTCGTGCGTCGAGC  87 40
      MT2635 2874989 .. 2875004 + -10.4  -3.76952   CATCGCCGCGGCCAA              CGCCGT GGTG ACGGCG               TTTGACTTCGGTGCG  74 328
      MT2637 2877213 .. 2877239 +  -7.8  -3.86346   TCGGCACCCGCCGAC         GCCGGCTGGCCG TCT TGGCCCGCTGGA         TTTGTCACGCGCTCA  67 41
      MT2638 2878404 .. 2878437 +  -2.4  -4.64657   CATGATCATTTGATT     GGGT-CCACGGAAGC AGGTA GCTTCCGTCGCATGC     TTTTTGCGGCTTTGC  70 138
      MT2639 NONE
      MT2640 NONE
      MT2641 NONE
      MT2642 NONE
      MT2643 2888647 .. 2888665 +  -4.5  -3.28712   CACCTCGTCGACGAC             GGTGTGG ATGAA CCGCATC             TTCTCCAGCACAGCG  49 79
      MT2646 2891169 .. 2891187 +    -8  -2.75382   TGTCGACGCGGTTGC             GCGGGCGG CGG CCGCGTGC             TCGTTCGCTGCCGTC  51 149
      MT2649 NONE
      MT2650 2895451 .. 2895467 +  -4.3  -3.53811   GCTGCGCAGCAGAGT              TAGGCTG GAT CGGCCGA              TTTCGGGAGCGTGCG  51 23
      MT2651 2896748 .. 2896788 +  -4.6  -2.69151   CGCGGCTCCGGCAAA CGTCACCAGCGCGACGGCGC TTG GCACTGT-GCGCACG-GACG TCATATCTAAAACGC  44 409
      MT2653 2897013 .. 2897023 +  -4.6  -3.53444   AGGTAACTTCAGATT                 TCGG CAG CCGG                 TTTACCCGCAGGTAA  53 82
      MT2654 2898959 .. 2898976 +  -9.1  -3.28712   CAGTTGGTCAAGGTG             CTCGCCG GAGT CGGTGAG              TTGTGGCAGCACCGG  61 333
        linB 2901118 .. 2901132 +    -7  -3.53224   GCCGGAACGAGCGGC               CGCGCG CAT CGCGCC               TTTGAGCCCGCGATC  58 458
       ppi-2 2904179 .. 2904195 + -12.3  -2.52464   ACAGCAGCCGGTGCC              GGTCGAG TGC CTCGACC              TGGATTGCCACCAGA  63 320
        gabT 2913915 .. 2913927 +  -2.7  -3.38514   CGATCAGCAGCAGGC                TTGCA TTG TGTAA                TATATTTACTTTAGC  45 87
      MT2667 2917629 .. 2917639 +  -5.4  -3.17051   ACCCCGACGGAGGCC                 CTCT GAA AGAG                 TCTTGATCATCAGGG  47 133
    MT2668.1 2919711 .. 2919740 +  -2.8  -3.53091   ACAACCGGTTGGCGA       TC-CGCGGCGTTC CCCGA GAACGGCGGGCGA       TTTCGGCGCCGGCGT  49 410
      MT2672 2922383 .. 2922401 +  -3.7  -3.28924   GACCTGCCGGGTTCC             CGGCCGG ACAAC TCGCCCG             TTGTGACCCCCGGTC  47 126
      MT2673 NONE
    MT2673.1 NONE
      MT2674 NONE
    MT2674.1 NONE
        speE NONE
      MT2676 NONE
      MT2677 2927257 .. 2927267 +  -4.6  -4.17762   CCAGCACATCGTCTT                 CGGT CAA GCCG                 TTCTTTTCCAGGGTC  66 354
        pdxH 2931185 .. 2931202 +  -2.6  -4.07568   AACCGAGAAAGTACA             CAGCGA TGAATT TCGCCG              TTTTGCCGCCGGAGG  58 194
      MT2683 2932975 .. 2932992 +  -4.8  -2.59431   GATGGGCTGAGGAAC             GCCG-GC ATCGC GCGCGGC             TCCGTTGTCCAGCGC  43 68
    MT2691.1 2942070 .. 2942082 +  -9.1  -2.78384   ACCAGCAAACCGAAG                TCGCG CAG CGCGA                TGTCGTAGAAACCGG  55 121
      MT2693 NONE
      MT2694 NONE
      MT2697 NONE
      MT2698 2946930 .. 2946945 +  -4.6  -3.01712   CGCTTGCCGCAACTT              CGCTTC CCGG GCAGCG               TATTCCAGCACGGCC  45 325
      MT2703 2951565 .. 2951617 +  -2.1  -3.78022   GCCGTTGCGGTCTAA G-CA-CCACCTAA-CGGT-GTCGTCCC GAA GGGACGATTGCCGATCCGGTGGATGAC TTTGGTCCCTATGCC  53 26
      MT2704 NONE
      MT2705 2953644 .. 2953664 +  -5.3  -3.05963   TCGAACAAGAGGGCG            CGATGCGGG TGC CCGGGATCG            TGTTCGCGTCCAGGT  47 93
      MT2707 2955485 .. 2955499 +  -4.2  -2.94679   TGACAACCGCTAGAT               GGCCTT CAG GAGGTC               TGCTTTGCCCTTGGT  44 496
      MT2713 NONE
      MT2714 2959589 .. 2959607 +  -2.3  -3.18274   CTGGCAAACGCTGGG            GCGACCCG TCAC CGCG-CGC             TTGGGTTCGGGTCGA  44 80
      MT2715 2960516 .. 2960531 +  -3.9  -2.52464   GCGGGGCATCCGCCG              CGGTG GCTGTA CGCCG               TCGATTAGGAGCGCA  41 155
      MT2716 2961053 .. 2961094 +  -3.6  -2.57013   CGCTAGGGCCGATCG CACCGC-CGCGCGAC-GATG TTCG CGTCAGGCGCGCATGCGGTA TCGCTTGCCTTGCAA  39 83
      MT2719 2962890 .. 2962930 +  -4.6  -3.74693   GTCGAGGTGAGCCAG CCCACGATTTCGCATCATC TCAA GGTGCTGCGCGA-CGCGGG  TTTGCTGACCTCGCG  58 374
      MT2720 NONE
      MT2721 2965043 .. 2965063 +  -5.4  -3.17075   CAAGCCACGCCGGTC            GCGGTCAT CCAGA ATGACCGG            TTCGATTCGACGGCC  47 92
      MT2722 2965209 .. 2965239 +  -9.8  -3.28712   AGGTGACAACATCCC      CCGCACCAGCCTG ACGCGG CAGGTTGGT-CGG       TTATCGGCCAAAAAC  62 12
      MT2723 NONE
      MT2724 2967684 .. 2967705 +  -2.9  -3.72695   CGCCGCAGCAGCAGC           CGC-ATGGTG AGT CGCCCTGGCG           TTTGCTGCAGCCGAT  54 16
      MT2725 2968167 .. 2968204 + -15.5  -3.28712   TAAACGGTTGGAGCG   GCTGACCGCCGGTGCCCG GGA TGGGCCCCGGCGG-CAAC   TTGTCCAACGGGCGA  80 21
    MT2736.1 2976473 .. 2976500 +    -4  -3.82946   ACCCATCCGCGAGAG        CAGCCCCTATCG GAAA CGGTGGGGACTC         TTCTGTTTGCGCTGG  58 223
      MT2737 NONE
      MT2738 2977293 .. 2977332 + -12.2   -3.7795   AAATCCCCAGACCCC  TACACACAGCGACACGGCG ACC CGCCGTCTC-CTGAGTGTG  TTTGCTAAAATTTCG  80 181
      MT2739 NONE
      MT2740 NONE
      MT2741 NONE
      MT2742 NONE
      MT2743 2980938 .. 2980965 +  -4.1  -3.27022   CGGACCCTCGATCCT        CACCGTGGTGA AAATGC TTGCCAGGGTG         TTGATCTCGCGTAGA  47 423
      MT2745 NONE
      MT2746 NONE
      MT2747 NONE
      MT2748 2986325 .. 2986338 +  -5.2  -3.14132   ATTCGAACATGTACA               GCCG TGCACC CGGC                TTGCTGGCCCGGCGC  49 392
      MT2753 2990815 .. 2990841 +  -2.3  -2.89564   GCGCCTGTGCACACG        TGTCGGCGGATA GGTC TA-CCGTCGAAA         TCTGTGACCTCCGCC  40 53
      MT2754 NONE
      MT2755 2993388 .. 2993410 +  -2.6  -2.71364   TCGGTGCGAACGCGC           CGATGGCC ACCAACA GGACGTCG           TGGTTCAAACCATCG  38 414
      MT2757 NONE
      MT2758 2996914 .. 2996948 +  -2.9  -3.13522   GCCTACGAGAAGATT    CGGAGGATGGCCGATGA GCA TCATCG-CCATCA-CGG    TGTTCGTAGCCGGCT  43 92
      MT2759 NONE
        ceoB NONE
      MT2766 3005817 .. 3005833 +  -3.6  -3.55444   CCAACCCGTCTTATC              GGCGTC GTAGA GGTGCC              TTTGGACGATGAACC  51 213
      MT2769 3007556 .. 3007573 +  -6.2  -3.85698   CTCTCGCCGAGGTCT             CGGGCG CTTGAT CGCCTG              TTTGTCCGACGGCGG  62 15
      MT2772 3010047 .. 3010062 +  -2.5  -4.65895   TTGCACCTTGTACGC              GGC-CC TAAAC GGTGCC              TTTTTGGGTGCGAAC  70 471
      MT2774 3010818 .. 3010830 +  -6.9  -3.09015   GGCTCAGTCCGGGAT                CGGCT CTA GGCCG                TTGAATCGCTGTAGC  51 47
        ppgK 3012604 .. 3012615 +  -7.2  -2.82516   GACGCACTGAAACTT                GCCC GCTC GGGC                 TGTACTCGTGCGCAG  49 31
        sigA NONE
    MT2777.1 NONE
      MT2779 NONE
      MT2780 3016678 .. 3016705 + -14.8  -2.55722   GTGTCGCTGCCGGTC        CCGTCGTCGACG CGTT CGTCGGCGTCGG         TACGTTCAATCGTCT  71 213
      MT2782 3017239 .. 3017252 +  -3.7  -3.29511   GTTAGCCGTCTGTTG               GCCGG CGTT CCGGG                TTGTCGGCCACTGGC  47 36
        sigB 3018404 .. 3018455 + -17.4  -4.09685   GAGCCAGGTAGCAGA GGGTATGCCCGCCGCGCCA-CGCA TACGCC TGCGGTGGGGCGGCGGGCA-ACCA TTTTCGCAGCTGGCC 100 54
        ideR 3019660 .. 3019710 +  -5.6  -3.29471   ATTTTCCACATCCTG GCGGCTGCAGCCGACCGAATCAGCAC GGT GTGC-GAT-CTCTCGG-T-CAGCCGC TTGGTGTCCTAGCGC  51 491
      MT2786 3021901 .. 3021945 +  -6.4  -3.53444   TTGGCGTTGTGCAGC ACAGCGG-CAGCCAGGGTTGG CTGT TCAATCATTGCTGTCCGCTGA TTTGAGGGACACTGG  57 142
      MT2787 NONE
      MT2788 NONE
      MT2789 3024919 .. 3024929 +  -2.4  -4.13767   TAGGAACGGTCAAGG                 GCGG TCA CCTC                 TTTTGCGGTCGGGGC  58 149
        lexA 3027907 .. 3027919 +  -9.1  -3.17051   TGTCGGCGTGGTGTC                CACCG CAT CGGTG                TCTTCCTCCTCGACC  60 497
    MT2794.1 NONE
      MT2795 3031526 .. 3031539 +  -3.8  -4.13767   TGAACCCCATCCCCT               CCTG GCCGAG CAGG                TTTTCGGCTGGAACC  62 512
    MT2801.1 NONE
      MT2802 3039318 .. 3039356 +    -8  -3.58343   GACGCCCCTAACGGT  CGG-TGCCGCGGTCGGG CGTTGT CCCGGCCTCGGAGTCCG   TTTGCACGTGGTCCA  63 30
    MT2803.1 NONE
    MT2803.2 3042888 .. 3042907 +  -9.2  -2.91681   CAGGCGCAGTTAGAT            GGTGGCGC CATC GCGCTGCC             TGTATCCGCTTCCAA  59 302
      MT2810 3048817 .. 3048835 +  -2.3  -3.59262   GCGATTTTGGGCCGA             CACGACG GGCTG TGGCGTG             TTTGGAGGTCTCAGA  50 51
      MT2812 3050621 .. 3050631 +  -2.4  -4.11216   TCGTATCCGGTTCTG                 GGCC TGC GGCA                 TTTTCGAGGTACAAC  58 432
      MT2818 3054523 .. 3054564 + -24.1  -2.78463   AGCCCGGCGAGCAGA CGCAAAATCGCCTCATTTCG GCA CGAAATG-GGCGATTTTGCG TCTGCTCGGCGGGCT 100 39
      MT2820 NONE
      MT2821 3059743 .. 3059757 +  -2.7  -3.28712   ACCGGCATCACGTTG               CGCGG CCGCA CCCCG               TTGTAGAGGAACAGC  46 517
      MT2835 3070109 .. 3070154 + -22.1  -2.71011   TAGCCCCGCCAAGCA GACGCAGAATCGCATTAATCG CGCC CGGTTTGTGCGATTCTGCGTC TGCTTGGCAGCACCT 100 38
      MT2845 3078391 .. 3078403 +  -4.7  -3.23853   TCGCTCGTAATGCAG                CGGCG CGT CGGCG                TGTTGATTGCGGGCC  49 323
         ald 3082712 .. 3082734 +  -6.8  -3.05844   AAGGGAAGCGATGAT           GTCGGCCGCG GGT CCCGGCCGGG           TCTTCCGGTGCGCCG  51 79
      MT2857 3091666 .. 3091678 +  -4.1  -3.30124   CCGTCACGCCGGTAT                CTAGA CTC TCTGG                TTGTGAGGGCTGACG  49 95
      MT2858 3092403 .. 3092413 +  -3.2  -4.11394   AACGTGGCTGCGATT                 TTCG GCA CGGA                 TTTTCGCAGTCCGGT  60 61
    MT2867.1 NONE
      MT2868 3105248 .. 3105260 +  -9.1  -2.78463   GGCGCATCACCGACT                CCGTC GCC GACGG                TCTGCTCCCACGCGT  56 489
      MT2871 3107019 .. 3107035 + -10.1  -3.01712   ATTGAGCACCCCCGC              GCTCGGC CCC GTCGAGC              TGTTGGACCCGGACC  62 36
      MT2873 3108367 .. 3108377 +  -4.6  -2.62184   GGATAAGACCAAGAT                 CCTG GAT CGGG                 TGGTGTCCACCACCG  43 214
      MT2874 3109626 .. 3109639 +  -4.5  -3.61178   CTGTTGCGAATCCTG               TTGGG CCGC CCCAG                TTTAAAGTGGATGAG  53 120
      MT2875 3110043 .. 3110087 +  -8.5  -3.05963   TGACACCAACTATTG CCAGCACCAGGCGC-CTACCG TGCAT CGGGAGCGCGGCCGG-GCTGG TATTCGCGTGGGACT  57 46
      MT2876 3110791 .. 3110837 + -17.3  -2.91681   AGGTCATTGGTAGGC GACGGCCCTCCCGTCGT-CTCT TGCC GGAGTGCTACGGGAGGGCCGCC TGTGTGCGCTTGGAG  88 378
      MT2878 NONE
      MT2879 NONE
      MT2880 3113783 .. 3113811 + -18.9  -2.83403   ACCCCGAACACCACC        GACCCCGCCGG ACATCTC CCGGCGGGGTC        ATTTCATGACCAAAC  93 54
      MT2897 3132438 .. 3132470 + -13.3  -3.05384   ACACGATGCGCGGTG      CGCGTGACGACCAGC CCC GCTGGTCGACCGGCG      TTGCGTAGACGAAGG  70 229
      MT2909 NONE
      MT2910 3145651 .. 3145678 +  -8.2  -3.63515   ATCGGCGGCCAGCGC        GGTCGCCCCGGC GCGA GCCTGCGCGTCC         TTGTTCGCGATCACC  65 263
      MT2919 NONE
      MT2921 NONE
      MT2922 3160789 .. 3160824 +  -2.4  -2.79327   GCGCTGCTTGGCCTG    CGTTGACCGCAACGGCG AGC CGTCGTC-CGGCAAGCG    ATTTGCATCCCGTCA  40 20
      MT2923 3162310 .. 3162325 +  -4.7  -2.74605   GCACCCAGGTGTCGC              TGCTG AACAAC CAGCA               TGGCTTTTGCGCCGA  43 323
      MT2931 NONE
      MT2932 3169807 .. 3169817 +  -6.8  -3.14132   AGCCAGCGATCTCCT                 TGGC GGT GCCA                 TTGGTCACCACCAAC  52 304
      MT2939 NONE
       mpt83 3178750 .. 3178761 +  -3.6  -3.67296   TCAAGGCGAGGCAGC                CCGT GTAG GCGG                 TTTGCCTCGCTCATC  51 53
      MT2941 NONE
      MT2942 NONE
      MT2943 3182071 .. 3182081 +  -3.2  -3.36273   TGATCACGTTTGCCG                 CAGT CGT GCTG                 TTCGTCTTGGCGCGC  48 330
      MT2952 3188565 .. 3188591 +  -9.5  -4.09685   CGTCCCAGCCGATGT        CTTGCACATGCC GGCA GGCATG-GCAGG         TTTTCGACGATGGGA  75 285
      MT2955 3191048 .. 3191063 +  -7.5  -3.10464   TGGGGCGTGGATCCG              GGCCC AGGGCC GGGCC               TCTTCGAGTTCGTAA  54 69
      MT2961 3197874 .. 3197917 +  -4.5  -3.68222   CGACCAGCCAGGCGT GCAGCGCATCG-GCGGCT-GG CTGC CCGAACGGGACGGTGCGCTGC TTGTTGCCCTTGCCG  55 348
      MT2973 3209760 .. 3209801 + -10.1  -2.78384   ACCGGCGCGAGCAGA CGCAAAAGCCACCG-CACGT TCG GCGTGTCGGGGGATTTCGCG TCTGCTCGCCAGCGG  59 59
        dacB 3213384 .. 3213401 + -12.7  -2.94356   CACCGCGAGCAGACG             TGGGCGC TGGT GCGCCCA              TCATGTTCTTTTGCG  71 41
      MT2983 3219088 .. 3219100 +  -5.5  -3.56643   TTGCGCCCTTGCTCT                TTCGC GTC GCGGA                TTTGCGCCCTATGCC  57 166
      MT2985 3222454 .. 3222468 +  -5.7  -3.14132   GACGCTGGCGCCCAA               CACCT CCAGC AGGTG               TTGCTCGACCGCGGC  49 84
      MT2993 3233254 .. 3233282 +  -2.9  -3.17723   TGTTGCCGATTCCCG        ACACCACCCGCTG ATC CAGCAGCTGGCGC        TTGAGTTCGGAATGC  44 321
      MT2998 NONE
    MT2998.1 NONE
      MT2999 NONE
      MT3000 3245380 .. 3245391 +  -5.8  -2.78384   CGGCGCCGCCTGAGG                CCGA GAGG TCGG                 TGTGATGCGAACGGC  46 9
      MT3002 NONE
      MT3003 NONE
      MT3004 NONE
      MT3005 NONE
      MT3006 NONE
      MT3007 NONE
      MT3008 NONE
      MT3009 3270719 .. 3270776 +  -3.2  -4.07133   TGATGCCGCCGGTGC CGCCGCCTGCTCCTCGG-CCAGCGTGT CCGCC AAGTACTGGGCCAAAGCGCGGGCGGTG TTGTTTGTGGCGATG  58 206
      MT3011 NONE
      MT3012 3282143 .. 3282158 +  -7.5  -3.01791   TTCCGACCACGCCAG              GGCGG CGTTGA CCGCC               TGTTCGAGACCCCAT  53 15
      MT3015 3284005 .. 3284059 +  -2.3  -3.53444   CGCGCTGGGAGTCGA CATCGATGGCG--GGGTGGC-CTGATG CCCAC CACCAAAGCCACCCAGCGCCGT-GATG TTTCCACCGAGATCG  47 4
      MT3016 3285109 .. 3285129 +  -7.5  -4.30576   GCATCTTGACAGAGC            TCGCGGGGA TGG TCCCGGTGA            TTTTGGTGGTCGAAA  77 307
      MT3024 3297589 .. 3297600 +  -4.4  -3.72576   GTCAGGGGTTCCACT                GAAG ACGA CTTC                 TTTCATAAGCGCAGC  55 361
      MT3026 3299576 .. 3299586 +  -2.4  -2.62263   TCACCAAGGACTGAG                 CCAG TTT CGGG                 TAATGTCGCCCGGAT  38 27
      MT3027 3301206 .. 3301222 +  -7.9  -3.33492   CCACACGCGCGAAGG              CCGACAC CCC GTGCCGG              TTATCGCCTGGCTCG  56 375
      MT3030 NONE
      MT3031 3305108 .. 3305120 + -10.5  -3.30124   CGAAGGCTTCGGCAA                GCCGC CGG GCGGC                TTGTCGGAACTCGGC  63 516
      MT3039 3310810 .. 3310822 +  -4.7  -2.79796   TCGGCGCCGAAAAGG                CCACC GGC GGCGG                TATCCTGGCCTGCGG  45 59
        purU NONE
    MT3041.1 3312352 .. 3312363 +  -4.4  -3.28712   CGCCAAGCGGCCGCG                GTCA ATCT TGAC                 TTGTCGGCCACCGCC  47 72
      MT3042 3312628 .. 3312658 + -13.3  -3.18728   AAGGCCTCACACGAT       CGGACCTAGTCCC GCAAA GGAGCTAGGTCCG       TTCGGTGTTGAGCCT  74 47
      MT3049 3321481 .. 3321511 +  -3.8  -3.65351   GTTGGGTGGCATCCA       TTGGGCCGGTGGCG AAT CGCCCTTGTCCTGA       TTTGCCTGCCCCTGC  54 237
      rpmB-3 3326651 .. 3326667 + -11.5  -3.18264   CTTCCCAGCCCTTGC              CCCGGTG CGA CGCCGGG              TTGCTGGGTCGCACC  66 308
      MT3058 NONE
    MT3058.1 NONE
    MT3058.2 3331551 .. 3331562 +  -5.8  -3.53012   TGCTGGCTTCCAGTG                TGCC GTCC GGCA                 TTTCGAGCACACCGC  54 399
      MT3061 NONE
         ppk NONE
      MT3063 3337497 .. 3337546 +   -16  -3.11218   AACGTGCGGGCCTAA CACACGGATACCCTTCGTCAC ATTGCCACC GTG-CAAAGGGTATCCGTGTG TCTTGACCTATTTGC  82 26
      MT3067 3341215 .. 3341231 +  -5.8  -3.42699   GCGGACGCGCTCACC             CGACGGC TCTA GCCG-CG              TTGTGCTACATCGGT  53 14
      MT3069 3342868 .. 3342909 + -24.1  -2.79133   TGCCCGGCGAGCAGA CGCAAAATCGCCC-ATTTCG AGA CGAAATTGGGCGATTTTGCG TCTGCTCGGCAGTTG 100 42
      MT3072 3347125 .. 3347153 +  -7.3  -3.35996   CACATACCGCCGCGG        CCAGATCGGTGAT GAT GTCGCCGAACAGG        TTGTCGGTGACGATC  58 167
      MT3075 3351050 .. 3351088 +  -3.1  -3.14931   GTTGTCGCGGTGAGG  CGTTC-GGCGAGGAGGTAG TGT CTACC-CCTTGCCCGCGGG  TTCGTGCGGACTGAA  43 157
      MT3076 NONE
      MT3077 NONE
      MT3078 NONE
      MT3080 3354017 .. 3354045 +  -7.3  -4.07568   GGTCGCGGAGTTTCT        TGCCGACGACCTC GAT GGGGTGCTCGGCG        TTTTGCCGGCGCAAC  67 395
      MT3086 3360241 .. 3360253 + -10.5  -2.94099   GCGTGAACCTTACGA                CGCCG TAT CGGCG                TGTCTCGTCGCCCCG  59 60
      MT3088 3362003 .. 3362015 +  -6.2  -4.07568   GTCCAGCCCGATGCC                GGCC TCGTT GGCC                TTTTGCGCCAGGAAG  66 385
      MT3093 3366878 .. 3366925 + -15.6  -3.14344   CCAAGGTTCGCCGAG CGTAACGCCACTGCGAAAAACC GCGC GGAGATTCGCAGTGCCGTTACG TTCGTGACGCGGGTC  82 56
      MT3096 3370814 .. 3370838 +  -2.9  -3.22491   GTCAACGTGGTCAGT         TGTGCGTTGC TGCTGC GCGACG-ACA          TTGGTGCTGACATTT  45 76
      MT3099 3372105 .. 3372134 +  -7.1  -3.60805   CCGGTTCATCGCCGA       TCATCAGGGCC ACCGCGAG GGCCCCGATGG        TTTGCGGTGGGGTGT  59 45
      MT3100 3373413 .. 3373442 +  -4.1  -3.57144   TATGGTTGCGGCGGC       CACGGCGTTGCTG GCTT CATTGGCGCCGGG        TTTGACGATGACCGG  51 418
      MT3114 NONE
      MT3115 3387269 .. 3387286 +  -4.1  -2.79183   CGGAACCGGCCGCGC             GCATGAG GATC CTCATGG              TGTCGTGGGAGTACC  43 55
      MT3116 NONE
      MT3117 3389024 .. 3389037 +  -3.7  -3.98083   GCACAATTATCTGCC               GGAGG TCAA CCCCC                TTTATCGATTCGGTA  60 111
      MT3118 3389679 .. 3389697 +  -8.8  -3.75332   AGGCTCACCGTGGAA             TCGGCTGC CCG GCAGCCAA             TTTCGCTTACCCGAT  67 39
      MT3120 3392638 .. 3392663 +  -3.2  -4.22652   GCAGCGGGGACCCCT         GCGCGACG TTGACGAACC CGTCGCGG          TTTTGCGTGATGTAG  63 465
      MT3129 NONE
         adh 3403121 .. 3403159 + -11.6  -4.13767   ACGCCGGCCAGCGGC   CATCCGGCGGCGGCCAGG ATG CCTGCCACCCGTTGGATG   TTTTCCGGTCCGGCG  82 84
    MT3131.1 3403571 .. 3403596 +  -3.1  -4.57073   AGCGGGACGGCAACG         ACGAACTGGGT TTTC ACCCCGCTCGA          TTTTTCACCCCGCTC  69 39
      MT3141 NONE
      MT3142 3413546 .. 3413558 +  -4.8  -3.09834   GGGCCGAAGCGCGCG                CGTG AAGAA CACG                TTGACTCGTCGCATC  47 103
      MT3145 3417047 .. 3417064 +  -6.9  -2.74012   CGTTTCAGACACTGG             TCGCGGC GCTG GCTGCGG              TAGTTGCAGTACTAG  48 379
      MT3148 NONE
        cstA NONE
    MT3149.1 NONE
        emrE NONE
      MT3151 NONE
      MT3152 3427998 .. 3428033 + -11.1  -3.96624   GGCCAACTCGGTGGC    GCTCACCTGGTC-GGC CGACA GCCTGGCCAGGCGGGC    TTTCTGCTCCCGATC  79 394
        ccrB NONE
        ccrB NONE
      MT3155 3431625 .. 3431656 +  -2.3  -3.03124   CGAACGATGCGACGT      CGTCGC-GCCAT AATGTGCGC ATTGCAGCGACG      TATTCGGCGGTGCGC  41 286
      MT3159 3433927 .. 3433937 +  -5.4  -3.14132   CGTAGGCGCGGGCCA                 GATC GAG GATC                 TTGGTGGCCCGGGCA  49 108
      MT3161 NONE
      MT3162 NONE
        habA NONE
      MT3166 3443272 .. 3443307 +  -9.7  -3.65902   GGCACGACCGGTTGA    GCGCGCT-CTGCTCGG AATAG CCGAGCAGCACCGCGA    TTTGGCTCAGATACA  68 228
      MT3168 NONE
         bah NONE
      MT3170 NONE
      MT3171 NONE
      MT3172 NONE
      MT3173 NONE
      MT3174 3453402 .. 3453418 +  -9.3  -3.28712   TTGCCCGCGCTCGCA              CCCGCTC GGC GCGCGGG              TTGTCGGCGACCCCG  62 364
      MT3175 NONE
      MT3176 3456739 .. 3456749 +  -6.8  -2.65264   CGCCACCAGCAGACC                 CCAC CAG GTGG                 TCATCTAGGTGGTGA  47 166
      MT3179 NONE
      MT3180 3461642 .. 3461653 +  -4.4  -3.53012   AGGGGGTGAGCAGTA                TCCA GTCG TGGA                 TTTGCCAGGGGGCCA  52 185
        fprA 3471585 .. 3471601 +  -3.5  -2.93723   TTTCGGCGATAACTC              CGCGGCG AAC CAGCGCG              TCTCGTTGATACGGC  43 436
      MT3191 3473337 .. 3473348 +  -2.2  -3.65827   TGCGCTGCGCCACGA                TGCG CCGA TGCA                 TTTCGGTAACGATTG  50 65
      moaA-2 NONE
      MT3193 NONE
        moaC NONE
        moaD NONE
      MT3195 NONE
      MT3196 NONE
      MT3197 NONE
      MT3198 NONE
      sseA-3 NONE
      MT3200 NONE
      moaE-2 NONE
      MT3202 3482221 .. 3482234 +  -8.1  -2.52676   TCCCGTTTGAGGATC               TCGCC CCAG GGCGA                TGGGTTGGCGGGATG  50 275
      MT3203 3483765 .. 3483799 +  -9.9  -3.25204   TGCAGGATCTTGGTG    TGCCCG-CCTCGGCGC GGCG GAGCCGGGGTCGAGCA     TCTCTTTGCGAGTGA  63 282
      MT3205 3484347 .. 3484362 +  -3.2  -2.73364   GCGGCGGAGTTCACC              GCCG AGGTAGAG CGGC               TGGTTGCGCTCGCGG  40 16
      MT3206 3484965 .. 3484975 +  -5.4  -3.33315   AGGCACCAGGTGCAT                 TGTG CAC CACA                 TTCTGGCGATGTTGG  51 130
      MT3207 3485150 .. 3485167 +  -3.3  -3.61517   CCCCGGAGTCGGTAG             GGGTGGC GGCG GCGACTC              TTGTTGGGCCCCCGT  51 69
      MT3208 3486671 .. 3486691 +  -4.7  -3.53444   CCAACCCGCCAGCCG           GCG-GACC TAACCT GGTCGCGC            TTTCACGCGCCATAC  52 524
      MT3212 3489448 .. 3489469 +  -4.3  -3.61398   GTAGATACCGTTGTC           GCCGGCC CAGCTGAT GACCGGC            TTGTTGAGAAACACG  53 495
      MT3215 3491203 .. 3491222 +    -7  -3.71284   GCCGCGAGTGCACGA            TCCGCAGC CGCT GCAGCGGG             TTCTCTTGATCCACC  61 439
      MT3217 3493497 .. 3493508 +  -5.8  -3.53091   CACCTCGATGCACAA                GTCG TCGT CGAC                 TTTGACCCGGACGGT  54 176
    MT3220.2 NONE
      MT3221 3498449 .. 3498466 +  -7.7  -3.34947   CCGACAGGCGGCCCG             TTGGGCG TAAA CGTCCAA              TTGTCAGGATTCTTC  58 53
      MT3223 NONE
      MT3224 NONE
      MT3225 NONE
      MT3226 NONE
      MT3227 3503502 .. 3503529 +   -15  -4.24948   CGAGCAGACGTCAAA        GCCCCCGAATTTC AGT GAAAT-CGGGGGC        TTTTGCGTCTGCTGG 100 47
      MT3228 3504839 .. 3504849 +  -4.6   -3.6682   GCGGACGCTCGTGGT                 CGGC TGG GTCG                 TTTGGGTCGATGGCG  55 313
      MT3230 3505769 .. 3505788 +  -4.8  -3.60098   CGCGTTGTCGACAGC            GGAGCGGC CTTG GCCGCAAC             TTTCGGATCCACAGT  52 254
        nuoA NONE
        nuoB 3508143 .. 3508191 +  -2.3  -3.05343   CAAGACGCCCAGGAA GGCCGC-CCGGAC-TCCCCCACC GCGGA GGTGGTCGACGTTCGCCGCGGCA TGTTCGGCGTCTCGG  42 52
        nuoC NONE
        nuoD NONE
        nuoE NONE
        nuoF NONE
        nuoG 3514666 .. 3514677 +  -7.2  -3.01712   AGCGTCTCCCCTTGC                CGCG AGCG CGCG                 TGTTCCCCCGCAAGC  50 40
        nuoH NONE
        nuoI NONE
        nuoJ NONE
        nuoK NONE
        nuoL 3519596 .. 3519612 +  -5.1  -2.80935   GTTAGTGGCGGCGGC              GCTGC TGGTGGT GCAGC              TGTGGTGAATAACGT  45 1
        nuoM NONE
        nuoN 3522986 .. 3523005 +  -4.2  -3.59979   CCGAGTTCGCAATGC            CTGTGGTC TGCA GGCCAGAG             TTTGCGATGCCCACG  51 141
      MT3257 NONE
      MT3258 3536113 .. 3536126 +  -5.2  -3.05596   AATAGCCGACCGGAA               CCGC CGAAAT GCGG                TTGACTAGAGCGGTG  47 142
      MT3259 3537686 .. 3537728 +   -10  -2.77899   CGCCGCCGATCACCA GGGTTGGCAC-CGTCAGACC ATCCA GGT-TGAGGTGTGCCGACCC TACTTCCTCGACGAG  57 226
      MT3263 NONE
      MT3264 3542276 .. 3542306 +  -5.3  -3.20382   TCGCGCCGGCTGATC       GCGTCGTGGAGCT CCTTC ATCTCCGCTGCGC       TTAATGGGTATCCGC  49 320
      MT3266 NONE
      MT3267 3544460 .. 3544492 +  -7.6  -3.53091   GCTCCGCGTGGTCGA     GCGATCCCGGTGCGG TTAC CCGCTACGGGGT-GC      TTTCGGCACCGCGAT  60 54
      MT3269 NONE
      MT3270 3546541 .. 3546557 +    -3  -2.60496   CGTCTCCAGCCTGTA             GGCGCAT ACCG AT-CGCC              ATATTTCAAGAGCAG  39 25
    MT3270.1 3547479 .. 3547498 +  -6.4  -3.09516   TCCAGCGCAGCGAGT            CGTGCGAT CGGA ATCCCACG             TTCGGTGATGACGAC  51 493
      MT3273 3547869 .. 3547887 +  -5.9  -3.75153   TGGCGACGGCAGCGC             CTCGGTG GTGAA CGCCGGG             TTTAGCTTGCAGCGG  60 15
      MT3274 NONE
      MT3275 3548809 .. 3548834 + -16.1  -2.73124   CCCGCCCATGAAAAC         GGCCCCCGGAG TCTC CTCCGAGGGCC          ATTTCGCCGGTAGCG  78 156
      MT3276 NONE
      MT3277 3550304 .. 3550320 + -11.5  -3.54424   CAACGGAATGGCCTA              GCCGCCG TCG CGGTGGC              TTTGCGCGACTGGGG  72 149
      MT3279 NONE
      MT3280 3552597 .. 3552633 +  -5.1   -3.0094   TGCGCAGGCAGTAAG   CGTCGTGGGTCGGCAG GTGCAG CAGCCGAATCA-GACG    TGTCTGTCGCTCGAC  47 420
      MT3283 NONE
      MT3284 3555158 .. 3555174 +  -5.7  -3.79906   GCAGCGCCGACCCGT              AGGCGGC GAA GTCGCCC              TTCTTCTGCGCATCC  60 68
      MT3287 NONE
      MT3288 3561572 .. 3561582 +  -3.2  -5.10208   CGACAATGGACCAGG                 CATC CGC GGTG                 TTTTTGTTGACGTTA  81 5
      MT3290 3563316 .. 3563345 +  -6.4  -3.35996   GCGGGCTATGCAACA      GCATCCTTGCGCGG ACGT CCGCGC--GGACGC       TTGTGACTCACGATC  55 69
      MT3292 3566988 .. 3567001 +  -9.5  -3.72576   TTGACCCGTGACCAG               CCGGC CCTG GCCGG                TTTCGTCGGCGCGCC  71 519
      MT3297 NONE
      MT3298 NONE
      MT3299 3576754 .. 3576766 +  -6.2  -2.65264   GCCCAGGATGCGGGC                CGCC AGTAG GGCG                TGATGTCGGTGATCC  46 255
      MT3303 3580751 .. 3580772 +  -2.9  -3.82378   GCAAACCAGAGTCGT           CGCG-CAGCG CGT TGCTGACGAG           TTCTTCTACCTCACT  56 182
      MT3305 3581925 .. 3581945 +  -7.6  -3.57263   CAGACGACGCGACCA           CAGCGCCAG TCGG CTG-CGCTG            TTTGCCGCTGGCCGT  60 212
      deaD-2 NONE
      MT3308 3585545 .. 3585586 + -25.5  -2.79183   GTTGGCGCGAGCAGA CGCAAAATCGCCCGAAA-CC GAT GGCTTTCGGGCGATTTTGCG TCTGCTCGCGCTACA 100 49
      MT3310 NONE
      MT3311 NONE
      MT3312 NONE
      MT3313 NONE
      MT3314 NONE
      MT3315 3590887 .. 3590915 + -12.4  -3.08679   CTCAGTTCTGCTTGA       GTGCGGCCCCGAC ATAC GTCGGGGCC-CNC        TNTTGCGTAGCGCGC  69 44
      MT3321 3595975 .. 3595998 +  -8.8  -3.38951   TCACCGATGGCGTAG          CGCG-CGCTGG CCG CCAGCGGCGGG          TTGGTGTCTTGGTAG  60 400
        aroA NONE
      MT3325 3600721 .. 3600736 +  -2.4  -3.53012   CCGCCGACCCCGCAC              GGCGGC AATC GCGGTC               TTTAACCCCCGACGA  48 127
      MT3332 3606837 .. 3606860 +  -2.2   -2.7185   GTCGCCCTGCACATC          GGGTGAGATC GCCG GCCCACACCC           TAGTTCGAAGCTACT  38 20
      MT3352 3630318 .. 3630328 +  -2.4  -3.33261   TAGGGGTAAGTCCAC                 CGCG TAA CACG                 TTGTCGGAGTTGGCC  44 380
      MT3357 3634765 .. 3634786 +  -2.1  -3.53012   GCCGCCGACTCCGGC           GGCCGGGTC AGAT GATCCCGCG            TTTGAGGCGGCGGCG  47 46
      MT3359 NONE
      MT3361 NONE
      MT3362 NONE
      MT3363 NONE
      MT3367 3644319 .. 3644355 +    -8  -2.62983   GGCGATCCTGGATCC   GATGCTGCGC--GCCGAC CCG GTCGGCCCGCGCATCACC   TACTATGACGATGCC  50 63
      MT3368 NONE
      MT3369 NONE
      MT3370 3647722 .. 3647738 +  -3.6   -2.8474   GCAGAACCGCGGCGG              CCTGAG CAGCA CACAGG              TAGTTCTGGGTGCCC  43 165
        yfdE NONE
      MT3373 3652329 .. 3652360 +  -5.8  -3.33509   AGTTCTCGAAGTACA      GCTCGGTGGTCGGTG ACC CCTTGATC-CCGAGC      TTGCGTTCTTTCGGA  51 523
      MT3377 3655888 .. 3655898 +  -6.8  -3.64487   TCCCCCAGATGACCG                 CGTG AAT CACG                 TTCTTAGCGATCTGC  59 317
      MT3378 3656524 .. 3656541 +  -6.2  -3.53012   GGGCCAGCACGTCAT             TGGGCC ACTTGA GGCCCG              TTTCGGCCGGCGGGA  56 409
      pccB-4 NONE
      MT3380 NONE
         maf NONE
      sseA-4 NONE
      MT3383 NONE
      bccA-3 3663217 .. 3663227 +  -4.6  -3.00298   GACCCGCATCCACGT                 CGCC CAG GGTG                 TCTGTGATTGCGCGG  45 247
      MT3391 NONE
      MT3392 3670115 .. 3670135 +  -6.7  -3.86524   GTGCAGGATCACGCC            GCCGGCGAA GCG TGCGCCGAC            TTTGTCGCGGAGTCT  64 218
      MT3394 3671549 .. 3671576 +  -3.2  -2.70788   ACTGGCTGACGCGAT        GGCAACCGCGCG AATG TGAGCGGTAGGC         GGTTTTTGTCGGTGC  40 7
      MT3395 NONE
         nei 3677279 .. 3677303 + -11.3  -2.90075   CGCCCCGCCGTTGAA          CGGCACCAGCG GGT CGGCGGTGCCG          TGTGCTTCGAGCACC  61 381
      MT3403 3686931 .. 3686946 +  -6.1  -3.55563   GCCGTGCGAACAGTG              CCGGA CAGAAC TCCGG               TTTGCGGAATGGCGT  56 444
        deoD NONE
      manB-2 3691404 .. 3691433 +  -3.5  -3.18264   GGCATCGCCGAGACC       GGGCACAATGTAGG CGA CCT-CGTTAAGCCC       TTCGTCGATGGCCGC  45 69
      MT3409 NONE
      MT3410 NONE
        sdhC NONE
        sdhD 3699874 .. 3699887 +  -5.9  -3.25823   GTGCCCCCACTGCAT               CGTCG GCGG CGGCG                TTGATCTGCCAACAC  51 140
        sdhA NONE
        sdhB 3702469 .. 3702510 + -24.1  -2.78384   GCTTGCGCGAGCAGA CGCAAAATCGCCCGAAAACC AGT GGTTTT-GGGCGATTTTGCG TCTGCTCGCGCAGCC 100 43
      MT3428 3708459 .. 3708481 +  -3.4  -3.28712   GAATCGGGCCGTTAG          CCGGCGGGT TTGCCC ATCC-CCGG           TTCTGCGCCCACCCG  45 26
      MT3430 3711489 .. 3711526 +  -8.5  -2.71011   CGCCGTGACGGCCTT GCG-GG-C-CCGCGACGCC AGCT GGCG-CGCGGCGGCCTCGC  TGGTTCCCAGCACCT  53 438
      MT3432 3713355 .. 3713376 +  -2.1  -2.62184   CACAGCGCGGCTCCT           CGCGGTCGG GCCG CCGATCACC            TACTCTGCACAGACG  38 57
      MT3433 3714620 .. 3714636 +  -4.3  -3.53091   ACTAGCTGCTTACCC              CGATACC TTC GGCGTCG              TTTGCGGGCGGGCAT  51 36
      MT3434 3716273 .. 3716285 +  -3.3  -3.50393   GGGTGGGTGCACACC                GCCGA TGG TCGGA                TTCTCTCCGGTGGCG  49 91
        nagA 3717777 .. 3717812 +  -6.6  -3.12351   GGTGGAATCAGGGTC    TGCGCCGCCGGCGGCG GTAC CGGAATCGGCGGCGGA     TTCGGTATCAGGGGA  51 447
    MT3437.1 NONE
      MT3438 3719318 .. 3719335 +  -2.5  -3.04398   TAGAGGTCGCTGGGT             ACGCGGG CTGG CCCACGG              GTTTTACGCCGAAGC  42 38
      MT3441 3722171 .. 3722212 + -24.1  -2.79302   GCGGGCGCGAGCAGA CGCAAAATCGCCC-ATTTCG GCA CGAAATTGGGCGATTTTGCG TCTGCTCGCCCTAAT 100 40
      MT3443 NONE
        metA 3726227 .. 3726264 +  -5.5   -3.6502   CGTGAAGGCGCGTGT   CGGCGGTGACGTGCTCCC GAC GCGA-CATGTCCCTGTCG   TTTGGCTCCGCGGTC  57 17
      MT3445 3727030 .. 3727069 +  -5.5  -3.21276   CCGACGTTGCCGAAK  CCGGAGACCAGGGCC-GA GGTGA TCAGGCCCAGCGCGCCGG  TGTTGTACACACCCG  51 92
    MT3449.2 3735789 .. 3735804 +  -3.3  -3.10715   TGGCCGACGGCGAGG              GTTGA GAAGCG TCAAC               TTCGATCGTGATGCC  43 382
      MT3455 3746942 .. 3746954 +  -4.7  -3.36515   CACGGTCGACAGCAG                GGTGC GCA GCTCC                TCTTTGGCGATCCAG  51 479
      MT3462 3762144 .. 3762184 +  -3.3  -2.52464   ACACATCGGGATGCA CGTCGCCGACCAGTCCGTCA TCAG TG-CGG-CT-GACGCCGACG TCGATTACCGCGGCA  39 445
      MT3465 NONE
      MT3466 NONE
      MT3467 3764801 .. 3764812 +  -7.2  -3.17075   GTGCAACCCATTGTG                CCGG AAAT CCGG                 TTGACTTCCCCGCGC  51 68
      MT3468 3765648 .. 3765662 +  -7.8  -3.35679   GGTGCAATTACGAAA               CGCCGA CCC TCGGTG               TTGTGACTCGGCCAG  59 430
      MT3475 NONE
      MT3476 3772871 .. 3772892 + -10.9  -3.02144   CAGGCAGGGGATCAG           CA-GCACCGG CGC CCGGTGCATG           TGTTCGGCGAGATAG  65 329
      MT3478 3773808 .. 3773818 +  -8.2  -4.11216   CGACGACGGTGATTG                 CGCC GCT GGCG                 TTTTGGACCTGGCCG  72 188
      MT3481 NONE
      MT3482 NONE
      MT3483 3780371 .. 3780428 +  -7.6  -2.91264   TGCCGATCCCAGTCA TCGC-GGCGGTCCGGGGGCTCGCCGTCG GTGG CGGCTGTGAGCTGGC-GACGGCCTGCGA TGTGTGCATCGCGAC  52 516
      MT3485 3782384 .. 3782404 +  -3.9  -4.17762   GGCCATCAAGGGAGG            ACGCGTTGA GCA TTAGCGCGG            TTGTTTTCGACCGTG  62 128
      MT3486 3783418 .. 3783429 +  -2.2  -2.62983   GCAGCACATATCAGA                TGCG CAGT CGTA                 TAATATGCCGATCGG  38 401
    MT3491.1 3790320 .. 3790339 +  -5.6  -3.56568   AGCAGATCGAGATGA            GCCAG-CGC CCG GCGGCCGGC            TTTCCGCGCTGATTC  54 407
      MT3494 NONE
    MT3494.1 NONE
      MT3495 3794738 .. 3794779 + -24.1  -2.78384   AGGCCCGCGAGCAGA CGCAAAATCGCCCAATTTCG TGC CGAA-TTGGGCGATTTTGCG TCTGCTCGGCGCAGC 100 40
      MT3497 NONE
      MT3498 3798649 .. 3798659 +  -4.6  -3.59979   ATTGAACTCTGGTGA                 CGGT GAA GCCG                 TTTGCGCTGGCACAC  52 226
      MT3500 3800550 .. 3800560 +  -8.2  -3.91084   TCCCCCGGCTGGTCA                 CCCG TAT CGGG                 TTTCCTTGGGCGTCA  70 313
      MT3503 3803246 .. 3803256 +  -8.2  -3.19425   GCGCTCCGCTGGCCA                 CCCG AGC CGGG                 TTGGTCACATTAGTT  59 51
      MT3507 3808073 .. 3808087 +  -5.7  -3.14132   CGGCACTATAGCCGG               GCCTA ACTCG TAGGC               TTGGTACGCGGGCAG  49 48
      MT3508 NONE
      MT3509 3811501 .. 3811527 +  -2.8  -2.90075   GCGGGGACGCGTCTG         CGTCTACCTGGG CGG CACCGGTGAACG         TCTCATTCACCGCGC  41 249
      MT3514 3817105 .. 3817115 +  -2.4  -2.68942   GCTGATCAACCAGTA                 AGCG CAA CGCA                 ATTATGTAGCACCAT  38 36
      MT3515 NONE
      MT3516 3818235 .. 3818253 +  -5.8  -4.08216   AGCTCACCCCAGGTG             CCGCCGGC CAC GCCGTCGA             TTTTGGCGGCGATGC  64 425
      MT3521 3823114 .. 3823124 +  -8.2  -4.25283   GAGGGGTCAATTGAG                 CCCG GCT CGGG                 TTTTGATGACGGCGT  76 126
      MT3525 3826092 .. 3826133 + -25.3  -2.78463   AGCCGCGCGAGCAGA CGCTAAAGCCCCCG-CACGC TCG GCGTGTCGGGGGCTTTTGCG TCTGCTGACCGGAGT 100 40
    MT3532.1 3832668 .. 3832691 +  -2.4  -4.62069   CGCAAACCGACGGCA          CACCCC TTGCACGGATGT GGGGTG           TTTTTGAGATGGAGC  70 206
      MT3533 3833892 .. 3833911 +  -7.8  -3.73813   CGTCGGCGGGCGTGT            GCAGTCCG ATGC CGGAATGC             TTGTGTTCGTGGTTG  65 265
    MT3542.1 NONE
      MT3543 3844295 .. 3844340 + -10.4  -2.70932   GCGAAGGCCCATTCG CCGGTTCCGG-CGC-AC-CCGGC GGC GCCGGCGCAGCGACCGGAGGCGG TGGTTCGGCGACCGG  57 131
      MT3554 NONE
      MT3555 3857303 .. 3857317 +  -4.2  -3.32343   CGCGTCCAGTGCGGG               GCCG CGACCGT CGGC               TTGTGCCAGTGTCAC  47 260
      MT3557 NONE
      MT3559 NONE
      MT3560 NONE
      MT3561 3862098 .. 3862119 +    -3  -2.62983   ACCCGTGCGCCGGCG          CGA-CC-GCG AAGT CGCTGGATCG           TCCTGTCGCGGTGAG  39 85
      MT3569 3867694 .. 3867704 +  -2.4  -2.56596   GACCGAACTCGCGAA                 GCCG CTC CGAC                 TGACTTGATCCCGAA  38 7
        rfbB NONE
        strM NONE
      MT3572 NONE
    MT3572.1 NONE
      MT3573 NONE
    MT3573.1 NONE
    MT3573.2 NONE
    MT3573.3 3874898 .. 3874917 +  -9.2  -3.29144   CGCAAACGTCACATG            CGTCACGG CCTG CCGTGCCG             TTCTGCCCAGGATGC  62 112
    MT3573.4 NONE
    MT3573.5 NONE
    MT3573.6 3876032 .. 3876045 +  -3.7  -2.75382   ACCGCCACGGTGCCG               GCGCG CATG CACGC                TCATTACCTAGACTA  42 58
    MT3573.7 3876666 .. 3876680 +  -3.4  -2.81464   CGCCACAAGCGATTC               CGCGCG TTT CTTGCG               TCTGCTAGGTGGTGG  41 141
    MT3573.8 NONE
    MT3573.9 NONE
   MT3573.10 NONE
   MT3573.11 NONE
   MT3573.12 3878967 .. 3878982 +  -6.1  -4.59342   GGCGCCATTTGTTTC              TCCGC GAACAG GCGGA               TTTCTTTGTCGTCGC  79 331
      MT3578 3885504 .. 3885514 +  -2.4  -3.51329   GATCCGAAGGCCGCG                 GCCG ATG CGGG                 TTGTAGTTGGCGATG  48 470
    MT3580.1 3887718 .. 3887730 +  -4.9  -3.91911   ACTCGATGCCGCTCT                TTAGT GCA ACTAA                TTTCGTTGAAGTGCC  60 90
    MT3580.2 NONE
      MT3581 NONE
      MT3582 3889454 .. 3889469 +  -4.6  -3.61398   AGCACGACCGGTTTG              CGCGGA TGCG TCGGCG               TTGTTCCCCGCCGCG  55 39
      MT3583 3893092 .. 3893102 +  -3.2  -3.35996   CGGCGCTATAGGCCA                 GGAT CGC GTCC                 TTGTCCATGGACCTC  48 399
      MT3588 3898752 .. 3898775 +  -2.3  -3.82665   GACCCGTACCCACGA          CGGGCCG AGTTCGTCAG CGGCCAG           TTTCATCATGTGGTC  54 328
      MT3590 3900342 .. 3900364 +  -4.7  -2.63073   CGAGCGGCTCATAGA           GGTCTTCGG GCCTG CCGTCGACC           ATGTTCTTGGCAGCG  42 313
      MT3592 3901867 .. 3901886 +  -3.5  -3.19513   CCAAACCGTGACGAC            GTCTGCA GCGCAA TGCGGGC             TTGGCTTACAGTTAT  45 69
      MT3593 3902108 .. 3902130 +  -6.2  -2.53715   GCGCAGATTTGCGAT           TCGGAGACCT TCG GGGACTCTGA           CTTCGTGGTGGTAGC  45 64
        otsA 3903601 .. 3903642 + -25.5  -2.87564   CCGCTCGCGAGCAGA CGCAGAATCGCCC-ATTTCG GCA CGAAATTGGGCGATTCTGCG TCTGTCGCGCCCTGG 100 55
      MT3595 3904518 .. 3904529 +  -7.2  -3.22653   CCTCCGGGATGATCT                GCGC ATTG GCGC                 TCTTCTGGAACTCCT  54 243
      MT3608 NONE
      MT3609 NONE
      MT3610 3920315 .. 3920333 +  -4.5  -3.16742   GCCGAATGAGCTGCC             CGGATCG CGATA CGATCCA             TTCCTAGCAATTGCA  45 109
      MT3612 3924669 .. 3924685 +  -3.7  -2.65298   GCTTCACGGCACTCG              TCGAG ACTTATG CTCGA              GTTCTGATACGTGGA  41 138
    MT3612.1 3930090 .. 3930101 +  -3.6  -3.28712   CCAGCACAACCAGCT                GTCC TCGC GGGC                 TTATGCACGACGGGG  45 160
    MT3615.3 3943450 .. 3943471 +  -5.7  -3.34398   ATCAAGTGCGGTCCG           GCTTCGGCG AACC CTCCGCAGC            TATTTCGCGACGCGC  51 429
      MT3617 3946349 .. 3946364 +  -5.4  -2.78384   ACCGCATGGAGTCGC              GCTCAGG CCG CCTG-GC              TATGGTCGCGGCGGC  44 256
      MT3618 3947321 .. 3947345 +  -2.1  -4.19238   AAACGCCAAGTGGCT          GTTTGGATTTC GCT GAACATCAAAC          TTTTCCGGTTCACAG  62 293
      MT3620 3948605 .. 3948636 +  -9.4  -2.70932   TCACGGCGTCGTCGA      CGAGCTCGTCCGGGA TGA TCTCGG-CGGCCTCG      TCCTTGCGGCCAGAC  55 193
      MT3622 NONE
    MT3622.1 NONE
      MT3623 NONE
      MT3624 3954233 .. 3954247 +  -5.6  -2.87564   ACAGGTGCGCCACTG               TCGCCC CCG GGCCGA               TGTCTACCGGGATGC  46 329
      MT3627 3956208 .. 3956262 + -10.5  -3.86194   GATAACGTCGCACAC CCGCTTGCCGCGG-GATACGGTGCCG CATC CGGCACGGTGCCACCGAGGCGTACGG TTTGTGACGGCGGTT  75 36
      MT3628 3956778 .. 3956805 +  -2.6  -4.90296   GATGTCTGGTATATC        GCGCCACGGCTTG TCA TGATCCG-GGTGC        TTTTTATCGAGTTTT  76 364
      MT3630 NONE
      MT3631 3958036 .. 3958047 +  -2.2  -3.63968   ACCGAATCACAGCCC                G-GCG AAC CGCTC                TTTGACCATTTCGAC  50 96
      MT3641 NONE
      MT3642 3970114 .. 3970124 +  -3.2   -2.5511   GCGGATTTCGCAGAA                 GTCG ACA TGAC                 ATTGCTGCTATGGTC  39 74
      MT3643 3971797 .. 3971807 +  -4.6  -3.14132   CTTCGCCGAGTTGAC                 CGCC GTG GGTG                 TTGATGGGCAGCCGC  47 181
      MT3650 3978941 .. 3978954 +  -5.2  -3.54459   ATGATTAGATAGCGA               GGCG GACGCG CGCC                TTTGGCGACCCTTGG  53 91
      MT3651 3979888 .. 3979918 +  -9.7  -2.73364   GGCGCCGACGAGCGT       CAGCGCCGCGA TTCCGGCCT TGGCGGCGCTG       TAGTTGCCCTGCCCC  55 471
      MT3654 NONE
      MT3655 NONE
      MT3656 3983723 .. 3983748 +  -3.9  -3.30243   CATCGCTTCGTCCCC         TGCAAGCGGGTG GTA CCCCCAC-TGCA         TTGTCGGCGGTGGCT  49 82
      MT3657 NONE
      MT3658 3986865 .. 3986882 +  -6.9  -2.56596   ACGACACCATTCGTC             GCCGTCG ACTA CGACGCC              TAGGTTCGTGGCGCC  47 5
      MT3663 3992092 .. 3992112 +  -9.7  -3.63515   TGCGAATGCTGGGCC            CGCCAGC CCAGCAC GCTGGCG            TTGTTGACGATCACC  68 124
      MT3666 NONE
      MT3667 NONE
      MT3668 NONE
      MT3669 3998640 .. 3998661 +  -5.7  -3.91032   GATCACCACGGGCTC           CTCGGGCGG CTTT CTGCTCGCG            TTTCTGGCGTGCTTC  62 321
      MT3676 NONE
      MT3677 4006579 .. 4006613 +  -7.1  -3.07113   CTTCCATCGGGTTGC    CCAGCGCGGTCCCGGT GGCC ATCGCGACC-CGCTCG     TTGGCTAGCGTGGTG  51 423
      MT3679 4009398 .. 4009416 +  -7.4  -2.62184   AGCGCCTCTGGCACT             CCGTCAAA CCC TGTGACGG             TCATCTGCCCGGGCA  50 200
      MT3681 NONE
      MT3682 4012264 .. 4012287 +  -3.8  -2.62026   GCGAGGATCCCTGGA          TGTGAAGCGC TCTA GCCCTTGACA           CTTGCTGTTGCGCTG  41 21
      MT3684 4013543 .. 4013584 + -27.7  -2.78463   AAGGGCGCGAGCAGA CGCAGAATCGCATGATTTG AGCT CAAATCATGCGATTCTGCG  TCTGCTCGCGAGGCT 100 45
      MT3690 4018537 .. 4018553 +  -7.9  -2.57132   CCGCATCGTCGCCAG              ACGAGCG ACT CGCTCGG              GTTGTCACACCCCCC  50 44
        radA NONE
      MT3692 4021131 .. 4021189 + -11.5  -2.72344   CTTGCGCGGGAGACT -CCGGCGGAGGCGCCTGCGCTGG-ACCCG GAG CGGGTACCGGCCCGGGCGGCGGCGGCGGC TGATTCAGGATGAAC  62 49
      MT3695 4023932 .. 4023956 + -17.1  -3.01712   CCCGCACCCCCGACA          CCGCCGACACC CCC GGTGCCGGCGG          TGTTGGCGCCAGCCC  82 410
      MT3698 NONE
      MT3699 NONE
      MT3700 NONE
    MT3718.1 4049139 .. 4049155 +  -3.7  -3.72576   GCTAGGCCGATCTGT              CATTATC TCC GATCATG              TTTGATAAGGCGACG  56 247
    MT3718.2 4049941 .. 4049961 +  -7.5  -3.72893   CTCCCCAAGCCCTTC            TCAGGCCGG TGC CCGGTGTGA            TTTGGTGAGACGATG  65 76
      MT3719 4050937 .. 4050950 +  -2.3  -3.37939   ACGGGGTTGGAGTTG               CGATG AAGG CACCG                TTGCGTTTTGGCGTT  45 20
      MT3720 4052241 .. 4052256 +  -6.8  -3.93004   TAGGCCCAGCTGGAG              CCGACG GCGC TGTCGG               TTTGTGCCATGTTGT  64 140
      MT3725 4055754 .. 4055780 +  -6.4  -2.72344   TCGACGATCAGCACG         TCGCGGCCGTGG ATG TCGCGGTCGAGG         TCCTTGAGGATCCGC  47 289
         ppa 4060597 .. 4060613 +    -5  -2.52464   TCCGGCCGCCTGCCT              CGCCTG CACGC CCGGCG              TGGCTTCACCCAACC  42 470
      MT3732 NONE
      MT3733 NONE
      MT3734 NONE
      MT3735 4065063 .. 4065116 + -13.8  -3.91084   GGTGGAACTCAGGGT CGTCGGGCCCGCCGACAGC-CGCGGC CACC GCCGAATGCAGTTGGCG-GTCCGACG TTTCCTTACCGGTGC  88 181
      MT3737 4067657 .. 4067695 +  -8.9  -3.03243   CCGGCCTGACCTCAA  CGC-CGGTCGCCAC AGCCGCTCAAAC GTGGCGGCCGCGCG   TATTCGACCGTCCGT  56 32
      MT3740 4070448 .. 4070466 +    -6  -2.79574   CAAGCTCAAGCAGAT             CTCCGT AGCCGTG ACGGAG             TGCTTCATCGATGTC  47 502
      MT3744 NONE
      MT3746 4074079 .. 4074105 +  -5.8  -3.57792   CTTCATCGCGCCGGT        GGCACC-ACGC AACGCC GCGCCGGTGCC         TTTACCGGTACCTCC  54 511
      MT3748 4076732 .. 4076754 +  -6.9  -4.07568   TTCGCCGGCACCTTC           CGGGCAGCT TTCCT GGCTGGCCG           TTTTGCCGGACCCCG  67 59
      MT3751 4083469 .. 4083480 +  -2.2  -3.96148   GATCCGGGCGGGAGG                TGAC ACGT GTCG                 TTTGTGATCGCGGCG  57 156
      MT3752 NONE
      MT3753 4085141 .. 4085174 + -14.6  -3.40899   AGTCCTTTCGACTCA     GCAACGGCAGCTGC CGATCC GCGGCTACCGTTGC      TTGTCGTGAACGGTT  84 46
      MT3756 4086790 .. 4086806 + -11.5  -2.60194   CGGGTTGACGTAGCC              GCGTGGC GGG GCCGCGC              CTTGCTTCCGGGACT  62 28
      MT3757 4088825 .. 4088836 +  -7.2  -2.78384   GCAAGGCAACGGCAA                CCGG GCCG CCGG                 TCTCGTCGGCCGCGA  48 244
      MT3761 4093199 .. 4093235 + -20.9  -5.54907   CCGAGAACCGTGTTG    GTGGGCGGCGATTCGAG TTC TTCGGGTCGCCGCCCGC    TTTTTGTTTTCTGGA 100 456
    MT3767.1 NONE
    MT3767.2 NONE
    MT3767.3 NONE
         acs 4102042 .. 4102077 + -10.2  -3.68936   TCAGCCCAGCCAACT    CAGGCCGGTACCGGGA CGAA TCCCGCGCCCGGCCGG     TTCTTGGCGTTGATG  74 62
      MT3771 4104596 .. 4104623 +  -3.2  -4.08767   CAGCTGACGCAGGCC        CCGGTGCCGACC GGTT GGGTAGCACCGA         TTTTGGCAAGCTGCC  60 34
      MT3776 4108679 .. 4108692 +  -3.1  -3.26649   ACCTCTAGACTCTTC               TCGTT GGCA AACGG                TTAGTGTGCCCGTAT  45 67
      MT3777 4109469 .. 4109496 +  -4.8  -3.31792   CCAGCAGACACAGAG        TCGCACGCAAAC GACG GATTTTGTGCGA         TTGTGCGGCTGCTCG  51 84
      MT3781 NONE
      MT3782 4113367 .. 4113386 +  -2.8  -4.34402   TCCTATTGGGCACAA            GCCAATTA GAAA TGAATGGC             TTTTGCTGTAACCAA  66 181
        pon1 NONE
      MT3785 4117612 .. 4117624 +  -9.1  -2.52464   CTGGGCCGCTCACAG                CCGAC AGT GTCGG                TGCGTTGAGCGGCGG  55 5
      MT3786 4118806 .. 4118824 +  -6.7  -3.33696   TTCAAGCGGGGTGTG            GCGCAGCT TGGT AGC-GCGC             TTCGTTCGGGACGAA  55 96
      MT3791 NONE
      MT3792 NONE
      MT3793 NONE
      MT3794 NONE
      MT3795 4128627 .. 4128638 +  -7.2  -3.06501   TCGGCGAGGACCTGT                CCGC GCGG GCGG                 TTGCCTGCAGATATC  51 349
      MT3797 4130825 .. 4130841 + -11.5  -3.36273   TCGCCTCCAGCGTTG              CGCGCGC CAG GTGCGCG              TTGGTGTTGAACCGC  70 457
      MT3801 NONE
      MT3802 4135065 .. 4135075 +  -3.2  -3.31144   CGAAGGCGTCCAGGT                 CATC GGC GGTG                 TTGTCCACGTGCGGC  46 90
        leuA 4148226 .. 4148252 +  -2.8  -4.18018   CCCGGCGTGCAGAAT         CCGTTCGACGAG TTC CTCGTGGGTCCG         TTTTACCTCGGCCGC  63 322
      MT3815 NONE
      cobQ-2 4151347 .. 4151373 +  -6.5  -3.59979   GATCCAGCCCAACTC        GGCCAGCTTGCG GAGC CGCC-GCTGGTC         TTTCACGTAGCGACC  59 136
      MT3820 4154579 .. 4154590 +  -2.2  -4.08144   CTGTCCCATCAGGGC                CGGA CTCC TTCG                 TTTGTGATTGCTGCA  58 517
      MT3822 NONE
       cfa-2 4157786 .. 4157811 + -11.9  -2.52464   GGTGGGTTCGCTCGA         GGCCGGTG-TGG GGG CCAGCACCGGTC         TCGGTTCACGCGCGG  61 499
      MT3826 NONE
      MT3827 NONE
      MT3828 4163581 .. 4163598 +  -7.7  -3.33815   CGAATTCTTCAACCA             CTGCTTC AGCC GGAGCAG              TTCGTTGACGACGAT  58 150
      MT3829 4164985 .. 4164995 +  -4.6  -3.53091   ACAGCTTGAATTCAG                 GCGG CCT CTGC                 TTTAAAGCGCACACT  53 83
      MT3830 NONE
      MT3831 4170430 .. 4170443 +  -4.5  -3.53444   ACGGCCACGCTATCG               GC-GGC CTG GCCAGC               TTTCCGGGCCGCTAC  51 72
      MT3833 4173357 .. 4173367 +  -2.4  -3.81146   AAGTCGATGAAGATA                 CGCG CGC CCCG                 TTCTTCCTTCCACCA  54 454
      MT3836 4175188 .. 4175214 +  -6.4   -3.4052   TCCCCGGTGGGCCGA         TCGGCTCGGGCG CCA CATCCGGGTCGG         TTCGTTGCGTTCGGC  55 66
      MT3837 4176403 .. 4176417 +  -5.6  -3.76224   GTCGAGAAAACCCCG               CTGCCC CTT GAGCAG               TTTGGTGCGTGCCCG  60 123
      MT3840 NONE
      MT3841 NONE
      MT3842 4181883 .. 4181907 +  -5.5  -3.54459   CGCTGCAGGTCGTAC          GGCAACGGGCG CCA CGTCCGCCGTC          TTTAGGCCCACTTCG  55 307
      MT3852 4188571 .. 4188598 +  -6.8  -3.92602   GTCCGAATACATCCG        GGCGATCGCGGT AAAC ACCTCGCCCGCC         TTTCTCAGCTCTTCC  66 481
        tyrA 4193937 .. 4193988 +  -2.1  -3.72695   TCTCCTCGTCGCGGG CGATGGCGAGCTGGCGTTCCCGCT CGGCT AGTGTGACCGTCAGCCCGA-ACCG TTTGGTGGCACCGGT  51 323
      MT3867 4198169 .. 4198182 +  -9.5  -3.40052   CTGGGCATCCCCGAC               GCGGG ATTA CCCGC                TCTTCTTGGCAATCT  64 41
      MT3870 4202106 .. 4202126 +  -3.8  -3.36327   ACCTCGGACTGCAGC            GCGGCCGG AATAC CCGGCCCA            TTGTCGATCACCTGC  49 292
      MT3873 4205497 .. 4205508 +  -4.4  -3.54459   AGAGGTCATCGACAT                CTGA TATC TCAG                 TTTCGACCAGCTTGG  52 227
      MT3875 NONE
    MT3876.1 4207957 .. 4207967 +  -6.8  -2.70932   CAGCATCCGCGCGAG                 CTCG GGT CGAG                 TCCTTCGAGCGCGCA  48 456
      hisC-3 4210963 .. 4210978 +  -3.2  -3.93769   AGGACCATGATTGAG              TTGAGC AAAT GCTCGG               TTAGTTTTTTCACGT  58 480
      MT3883 NONE
      MT3884 4213266 .. 4213289 +  -2.3  -3.96624   CCACGAGCACGCCAC          GCCGCCC TAACCGAGCC GGACGGC           TTTGTCGTGCCGGTC  57 46
      MT3885 4214937 .. 4214953 +  -8.7  -2.52676   CGGTGTTAGCCGTCT              CTCGCTT TCA AGGCGAG              TGCATTAGGCCGCTC  52 1
      MT3886 4216080 .. 4216102 +  -6.8  -2.70932   AGTAATGCGCCAGCC           CGACGGTGAC CGC GCCGCCGACG           TCGTTGACGCCCAGC  48 112
      MT3888 NONE
      MT3889 NONE
        rfbE 4220657 .. 4220680 +  -3.8  -2.64099   CAGACAGAACGTCCA          GG-GATGACTG AAT CGGTCTTCGCC          GTTGTGGTAACCCAC  41 19
      MT3891 NONE
        rfbD 4222421 .. 4222443 +  -6.9  -3.90922   GGGTGTAGGGACTAT          TCCGG-CGGC TATA GCCGACCGGC           TTCTTTCACGCGGCT  64 33
      MT3893 4225194 .. 4225206 +  -6.9  -3.54424   CGCCGCGGATGCGCC                GCCGG TAG TCGGC                TTTGAGCAGGTCGAC  58 512
      MT3896 4227620 .. 4227639 +  -3.5  -2.78384   CCCCCATTAGACTTC            CCCCGAT GATCCG ATCGGAG             TCTGGTGCCGCGCCG  40 66
      MT3897 NONE
      MT3898 NONE
      MT3899 NONE
    MT3899.1 NONE
        embC NONE
        embA NONE
        embB 4242195 .. 4242219 +  -2.7  -3.01712   TTAGGCCTCCTATGC          TGCTCGGTATG CAC CAGGCCGGCCA          TGTTGGCACACACGA  41 97
      MT3903 4243303 .. 4243313 +  -2.4  -2.82933   CGCGCGGGACGGCCA                 GGTC TTC GCCC                 TCTGATCCGTTAGCG  40 10
      MT3904 4245184 .. 4245206 +  -6.2  -2.53747   AGCAGACGTAAAAGC           CCCCAATACC CAC GGTTTTTGGG           CTCTTCTGACACTTC  45 30
      MT3905 4246650 .. 4246677 +  -3.4  -4.24948   ACAGATCAGTCAGTA        GAGCCC-AATTCG TAC CGAATTTGGGGGC        TTTTACGTCTGCTCG  64 25
         erp 4266903 .. 4266961 +  -6.5  -3.34013   CGGACCCAATCACCG TGCCGGTCGCCTAAGCCCCGGGT-CG GCCGAAAA CGCACCCGCGGCCAAGGCGTCGGTCA TTGCTTCGGCCCGTC  55 12
      MT3918 4268749 .. 4268763 +  -2.8  -3.64466   CACCTGAGTCGCGGG               TGTGCA CTA TTCACA               TTATGTGTGTGCACT  51 34
      MT3920 4270409 .. 4270422 +  -4.5  -3.43785   AAACCGGCGGCTTAG               CGCGGC GTG GCC-CG               TTGGTTGGTGTCGTA  51 26
         aph NONE
      MT3926 NONE
      MT3927 4277019 .. 4277037 + -11.6  -3.54424   ACGAAATTGCCCGGC             CGGGGCGG CCT CAGCCCCG             TTTCGGGGCGTGCCA  72 390
      MT3929 NONE
      MT3930 4280453 .. 4280485 +  -8.4  -4.08216   CGAGCGTGAACTGAG      GGCGGACCTCGG GCAGACACG CCGAGGTCTTCC      TTTTGGGCAGCGTGG  72 220
      MT3934 4293907 .. 4293919 + -10.5  -3.61517   GTCACGCGACTTGCA                CCCCG TCT CGGGG                TTGTTCGGCAGCCAT  71 43
      MT3939 4298925 .. 4298937 +  -7.7  -3.36492   GCGGCGGTTCAGGCG                CTCGA CCA TCGAG                TTGTCGACTTCAACG  59 388
      MT3941 4300045 .. 4300062 +  -3.3  -3.30124   GGGACTCTAACGCTG             CCGTCGG GCCG CTGGTGG              TTCTCCAGGATCGCA  46 89
      MT3943 NONE
      MT3944 4303310 .. 4303322 +  -4.7  -2.73364   ATGCACTGAATCGGC                CACGG CGC CCGGG                TCCTTCAGATCAGCC  44 198
      MT3947 NONE
      MT3948 4306394 .. 4306408 +  -3.5  -3.86266   ACTTAGGCAAACCTG               CCTTC AACCA GGAGG               TTATTATCATCCTGT  56 116
      MT3949 4307422 .. 4307466 +  -8.3  -4.17048   CGGGATCGATCTGCG GAGGCGGGTGCGGCAATACCG AAC CGGTGTAGCAGCGCCAGCAGC TTGTTTTCCACCAGC  76 401
      MT3952 NONE
      MT3953 4309707 .. 4309737 +  -2.5  -3.73775   CACTGCCGTTTCGGT      GGTCACAGCACGGC AATT GTTGTGG-GTGGCC       TTTCATAGAACTGCG  53 125
      MT3955 4311641 .. 4311670 +  -6.3  -3.14132   TTACCGACCGCGACA       GCGG-TGCTGGGGC GTT GGCCCGACATCCGC       TTGCTGGCCGGCGCA  49 77
      MT3958 4312540 .. 4312554 +  -3.4  -3.05715   CCGGAGGTGCTCGAC               GCGGCC GCT GATCGC               TTCGGTCGGCGGGTT  43 201
        sodM 4313648 .. 4313678 +  -8.9  -3.03124   GGGGTTGATATTCGG       CTGACCCCGCTGC CGCAA GCGTCGGGCTCAG       TATTCCGGAGTCGCG  56 22
      MT3961 NONE
      MT3962 4314553 .. 4314566 +  -2.3  -3.72695   TACTGGCGAAAAGCC               CGGCT GGCG AACCG                TTTGATACCAACGGT  53 89
      MT3963 4315669 .. 4315687 +  -8.1  -3.34344   TCACCGAATCGGTTG             GACCCTC ATCCG GGGGGTC             TTCGTTGACCCCTCA  58 136
      MT3964 4316247 .. 4316265 +  -8.8  -2.55351   CGACCGCCCGCTCCA             CCCGACCT GGC GGGTTGGG             GTTGGTCTGCCCCGA  53 51
      MT3965 NONE
      MT3966 4317315 .. 4317327 +  -3.3  -2.80113   CCCCGGTAGCCCGGA                AGGTG CGG CACCG                TGTCCTGGCATGATG  41 49
      MT3967 4317809 .. 4317825 +    -3  -3.00525   CGCCGCTGAACGCGC             TGG-CAC CATA GTGGCCA              TCTCATTTCGCCCAA  42 32
      MT3968 4318704 .. 4318717 +  -3.8  -3.82378   TTGTAGGCCATCGTC               GTGG TGATGT CCAC                TTGTTGTCCGTCGAT  57 437
      MT3970 4320996 .. 4321006 +  -5.4  -3.29511   AACACCGCCTCTGCA                 TCGA ACT TCGA                 TTCTGGCCGGATGCC  51 498
      MT3975 4330566 .. 4330593 +  -3.9  -2.72379   CCAGGGATCGCAGCT        GGCCCAACGCG AATGCC CGCGCCCGGCC         TGATTCGGGAATTAC  41 318
      MT3977 4332406 .. 4332433 +  -7.6  -3.58269   CGCTCAAGTTCAACG        GTCCGGGGAACG CGCG CGTTCTCCGGCG         TTTGACGGTGCGTTC  63 81
      MT3978 4333783 .. 4333796 +  -3.1  -3.72576   CAGCCAACGGGGGCA               GGA-GG GGA CCGTCC               TTTGATCGGACACCG  54 7
      MT3979 4334254 .. 4334277 +  -7.4  -2.50016   GCCGACAACGTGGTC          GGCGTCGA-GG TAA CCATCGACGGC          ATGTTGGTGATCGCC  50 79
      MT3981 NONE
      MT3982 NONE
      MT3983 NONE
      MT3984 NONE
      MT3985 4342988 .. 4342998 +  -3.2  -3.25202   CGAGTTCGGGCAATG                 CTGA CCA TCGG                 GTTTGTTTCCGGCTA  45 88
      MT3986 NONE
      MT3987 NONE
      MT3988 NONE
      MT3989 4345251 .. 4345299 + -17.4  -4.02132   CGTAGAATAGCGAAA CACGGGATCGGGCGAGTTCGAC CTTCC GTCGGTCTCGCCCTTTCTCGTG TTTATACGTTTGAGC 100 57
      MT3990 NONE
      MT3991 4348866 .. 4348876 +  -8.2  -2.73721   AATATCCGGTTCTGA                 GCCG GAT CGGC                 TGATTGGCGGTTCCT  53 26
      MT3992 4349860 .. 4349897 +  -3.3  -3.29649   CACAACGTTGTAGAC   CGGGC-CTGCCAGCGG CTCCGTC TCGCACGCAGCGCCTG   TTGCTGTCCTGGCCT  45 28
      MT4019 4379286 .. 4379301 +    -4   -2.5194   GGAACGCCACCCCTG              CA-CAGG TAG CCTGCTG              GTTGCTGGGTCATTG  41 17
    MT4026.1 NONE
      MT4027 NONE
      MT4028 NONE
      MT4029 NONE
        sigM NONE
      MT4031 4393960 .. 4393991 +  -2.9  -3.49618   CTGGGTGCTGTCGCT     CGCCTGCG--GGAAC AGCA GTGCCTACGCTGGCG      TTCGTTGTCTCAAGA  49 46
        trxB NONE
       trx-3 4395389 .. 4395407 +  -4.5  -4.08767   CCAACCTCAACTAGC            CCCCGCGG TTAG CC-TGGGG             TTTTCCCGAAATCGG  62 27
      MT4034 4396766 .. 4396777 +  -3.6  -3.05844   CCGGCCGTCGACCCC                GCTG CTAT CGGC                 TCTTGCAGTCGAGCA  44 74
    MT4041.2 4403573 .. 4403591 +  -3.8  -3.57144   ACTGTTAGCTTCGGG             CGGTGT AGTTATC ACGCCG             TTTCAGCGTGGAAAC   0 127
        rpmH 4403077 .. 4403103 -  -3.7  -3.95036   AAGCACCGCAAATAA        GCCCGGTG-TTG CAAT CAAGCACTGAGC         GTGCGCCGACCCTTG  60 13
        rnpA NONE
    MT4040.1 NONE
      MT4040 NONE
      MT4039 NONE
        gidB NONE
      MT4037 NONE
      MT4036 NONE
    MT4035.1 4397507 .. 4397529 -  -4.1  -2.53876   CGGCATTGCAACCGA          TGGCCCTACA CCTC CGC-GGGCCA           ATGTGCACCAGCAAC  41 8
      MT4035 4396527 .. 4396553 -  -7.3  -2.62735   ATATCGGCTACATCA        CCAAC-CCCCAC GATC GTGGGATGCTGG         TCTCAACGCAGACGC  47 210
        pcnB 4383941 .. 4383951 -  -2.4  -2.53263   GCGACTCCCAAGCTA                 GCGG TTC CCCC                 GTGATTTCCACCAGG  38 12
      MT4025 4383378 .. 4383402 -  -5.6  -2.59748   CACCGCCACAATTCA         GCCGC-CCGGG CGCA CCCGCCGCAGC          CCTAAAGGCTGCTGG  45 27
      MT4024 4383023 .. 4383033 -  -4.6  -3.61178   CGGATCCACCCGAAA                 CGGC TCA GCCA                 CCGCCCACCTCACGA  55 19
      MT4023 NONE
      MT4022 NONE
      MT4020 4379533 .. 4379545 -  -3.3  -3.53563   ACAGTCCTGTTGAAA                CGCCA TTT TGCCG                AGGCCTTGGGCGCAT  49 152
      MT4018 4378619 .. 4378634 -  -3.2  -2.94218   AGCCGCCACCACATA              CCTGCT TCAT AGCAGC               ATCTTTCACGTTGCC  42 63
      MT4017 NONE
      MT4016 NONE
      MT4014 NONE
      MT4013 4375198 .. 4375208 -  -6.8  -2.66964   GTACCGACCAGACCA                 CGAC CTT GTCG                 ATTGCGGCCGGTGCC  48 120
      MT4012 4374236 .. 4374254 -  -3.8  -2.70354   GGTTGGACAAACTCA             GCGGCATT CTC AATACCCC             CTGGGGCTGCGGCGA  42 16
      MT4011 NONE
      MT4010 4368376 .. 4368404 -  -3.8  -3.57144   TCGCGTATGCGCAAA       TCAGTCGTCTGCA CCGA TGCCGACGTC-GA        ACTGGTCCACGCCGC  53 185
      MT4008 NONE
      MT4007 NONE
      MT4006 4366323 .. 4366344 -  -2.3  -2.77962   TCTGACATGTGAAAT           TCCTTTC-CG AGG CGTGAAACGA           GTTGGGTCAGGATCC  38 32
      MT4005 4365966 .. 4366008 -   -25  -2.80195   AGCTAGCAGCAAGCA GAAGGTGGGGCAGACGCGCG GTC CGCGCATGTACCCCACCTTC ACTCGGCCCACGGCC 100 45
      MT4004 NONE
      MT4003 4363969 .. 4363997 -  -3.8  -2.70525   TGCCGGGAAAGCAAC       CTTATGCGGCGCAG TCA CTGCGCCGCCC--G       TTCGGCATCCGGAAC  42 11
      MT4002 NONE
      MT4000 NONE
      MT3999 4357249 .. 4357262 -  -3.8  -3.05596   CACGCCGGGACTCAA               CGGT TTTGCT ACCG                CACTAGCCGATATGC  45 46
      MT3998 NONE
      MT3997 NONE
      MT3996 NONE
      MT3995 4352408 .. 4352418 -    -4  -4.14739   CGATCCATGTCAAAA                 CATT GAC AATG                 CGTACTCACGCCGTG  62 110
      MT3994 4352107 .. 4352125 -  -6.6  -3.53091   ACTGCCCTCCCCAAA             CCGCCAGA TCG CCTCGCGG             ATCACCGTCCGGTTG  57 27
      MT3993 4349603 .. 4349627 -  -7.1  -4.58395   GCCAGCGCTGAAAAA         CCGGCCACCG AGCAAG CGG-AGCCGG          TCCACGAAGTGACAA  79 313
      MT3976 4330092 .. 4330116 - -14.3  -2.56596   TGGCCCAGGAATTCA          TCGACCACGGG CAG CCTGTGGTCGA          GGTGCCCTTCGATCC  69 404
    MT3974.1 NONE
        gltB NONE
        gltD NONE
    MT3972.1 4322032 .. 4322051 -  -3.6  -3.78351   ATAAAGCGGAGCAAA            CAAGCTGTG GTG CACA-CTCG            GGCACGTATCAGGTT  54 43
      MT3972 NONE
      MT3971 4320517 .. 4320527 -  -2.4  -3.31461   CATTTACGGCGAGAA                 CCGC TAA GCCG                 CACTCGGTCGGGGGT  45 223
      MT3969 4318333 .. 4318344 -  -7.2  -3.84451   GTCGCTAAAGCTAAA                CCCC CACC GGGG                 CAGGCCTTTTGGCGA  64 9
      MT3959 4312347 .. 4312357 -  -2.4  -3.85505   GCAGCAACAACACAA                 CGGC ACG GCAG                 CAGCTGATCACTGCC  55 246
      MT3957 4311174 .. 4311186 -  -9.1  -2.78384   CGGCCTGTCACCACA                TCGCG ATC CGCGA                TGATGTCGGTGCGAG  56 465
    MT3954.1 4310567 .. 4310577 -  -2.4   -3.9693   CATCTACTCAAAGAA                 GGCC TAC GGCA                 CCTGTTTTCGGTCAA  57 18
      MT3954 4309966 .. 4309981 -  -5.4  -4.20368   GCAGCCTAAGATAAA              TCAGCT TCAT AGCCGA               ATCCTTGCCTGGCAA  68 52
      MT3951 NONE
      MT3950 4306802 .. 4306831 -  -9.3  -2.57795   TCGATCAGGAACGCA       CAGTCA-CCGACCA GGT CGGTCGGCTGACAG       CGGTGGCCCGCGACG  54 255
        pheA NONE
      MT3945 4303078 .. 4303094 -  -5.8  -3.14132   GGCTGGCGTGACGAA             CCAGCGC CCGG GCGC-GG              CAACCCGGATTTGTC  49 263
        serS 4299932 .. 4299947 -    -6  -3.17571   AAGCCGCTAAGCCAA              TGGCGG CGAC CCGCCT               CACCCGGCTCCGCCG  51 56
      MT3940 4298343 .. 4298368 - -11.1  -3.15544   GCTGATGTTCACCAA         CCCGGC-GGCCA GTT CGGCCGGCCAGG         ACTACACCATTGCCA  64 216
      MT3938 4297347 .. 4297358 -  -2.2  -3.14211   ACGCGTCTCCAGCAA                TGCA GGCT CGCA                 CGCGCTCGATGTTTT  42 46
      MT3937 NONE
      MT3936 NONE
      MT3935 4293385 .. 4293396 -  -2.2  -4.11216   CGGCTATTGGGAAAA                GCCT GACG AGAC                 TGAACGCACCTTCGG  58 515
       mas-3 NONE
      MT3932 4283925 .. 4283938 -  -2.3   -2.7035   GCGAGTGAGACAGCA               GGGGA TCGG TCACC                TGACGAATTTACGTG  38 49
      MT3931 4280171 .. 4280205 -  -7.1   -4.2704   GGCAGCAGCAACAAA    TGCGCTCCGCGGGGCCA ACG TGGGCCCG-GGCGC-CA    ACAAGGCGTTGTCGA  72 403
      MT3928 4276650 .. 4276661 -  -5.8  -3.05384   TCGCCCTCCACCGAA                CGTG AACC CACG                 GTTTCGCGCGCGATT  49 106
      MT3925 NONE
      MT3924 NONE
      MT3923 NONE
      MT3922 NONE
      MT3921 4269903 .. 4269944 -  -9.3  -3.09492   TCTCCAACCCGAACA TCCAGGCGGTCGCTTCGTT CGAT ATCGCAACCACCGCCGGGA  CTTTGAGCACCTTCT  60 486
      MT3919 4268528 .. 4268555 -  -5.4  -3.20382   TCGCAGAGCTACGAA        CGC-GGCCCGCTG GGA CTGCCGACCAGCG        CGGAGATCCAGGAGC  49 234
         glf NONE
      MT3915 NONE
      MT3914 NONE
      MT3913 4261175 .. 4261210 -  -8.1  -3.70902   GGGCTCATACGGAAA    CACCGGCCGACCGAC CCGCCC GACCACCGGCCGGCG     GGGCAGCACCCCGAC  65 63
      MT3912 4259092 .. 4259128 -  -2.1  -3.52652   TGTAGTCAACCACAA    CTTCGGGCGTCCACCCG CAT CAAGCGCACCGCCGAAA    CCCTTATCCGGCGGT  47 173
        fbpA 4257908 .. 4257948 - -27.8  -3.76402   ACGGGATTTAGGAAA  CATCTAGCGGCGGCGACC ACAAG GGTCACCGCCGCTAGATG  TTGTGTCTGTTCGGA 100 42
       mpb51 4256725 .. 4256778 -  -4.3  -3.60627   GTAGCGCACGCGAAA GGGGTGCACCCGCGCCGCGCGATAGC GCG GCCATCCCGCC-CGTTGCCGCACTCC CTCTACGGTACCGGC  53 133
      MT3909 4255389 .. 4255413 -  -5.5  -3.51934   CTCCTGTCACAAACA          TCTCGGCCGGC TCT GCCGGCGGCCA          CCGGGTGTCGGCTCC  55 290
      MT3908 NONE
      MT3907 NONE
      pccB-5 4246444 .. 4246458 -  -5.6  -3.72576   GCCGCCCGCATCAAA               CGCCAC CGG GTGGCC               ATCGACGCCGCCCTC  57 270
      MT3895 NONE
      MT3894 4224290 .. 4224300 -  -8.2  -3.41051   CCAGCGGGACGACAA                 CCCG CAC CGGG                 ACAGCATGGTGTGGC  60 413
      MT3887 4215579 .. 4215601 -  -9.1   -2.8076   AATCACCATCAACTA           CCGCGACGA GGATT TCGTCGCGC           GGCTGAAGCAAGAGA  55 436
      MT3882 4210460 .. 4210472 -  -7.7  -2.66316   CGCCGCACCAGAGGA                GAACG ACG CGTTC                CTGCGGTTCGCCCGC  50 107
      MT3880 NONE
      MT3879 4208376 .. 4208387 -  -3.6  -2.52795   AAGGCGTCGAACCCA                CCGG CGCG CCAG                 TCCCTAATTCCTAAT  39 29
      MT3878 4208171 .. 4208189 -  -3.7  -3.29511   CGCACGTGGGCACAA             CGGCGAG CTTCC CGCACCG             ATGGCTACGAACCCC  47 30
      MT3877 4207321 .. 4207360 -  -4.2  -3.32963   ATGGCCAGCTCAGAA  CACCT-TTCGAGACCACGA TTT TCGAGACCACGATCAGGTG  CTGTTGCAGGCTCTC  49 178
      MT3876 4206465 .. 4206486 - -10.1  -2.79183   GCGACCTCGATGAGA           TCGTCGCCG ACTA CGCCGACGA            CTCCTTTGTCATCAC  57 326
      MT3874 4205152 .. 4205182 -  -5.4   -3.7791   GAACTACTGACCAAA      GCCCGCG-AGATA TGGGAC CAACTGCGCGGGC       CCAACGGCGCCGGGT  60 152
      MT3872 NONE
      MT3871 4201565 .. 4201598 -  -5.1  -3.28712   CCGTGGTGTGCACAA     CCGCGGCCGGCAATG TCAA CATCGCGATCGGCGG      GGCGGCGACCGGCAT  51 322
      MT3869 NONE
      MT3868 4197793 .. 4197806 -  -2.4  -4.95155   GGGATAGGACAAAAA               TGGT GTCATG ACCA                GCAATCCCTCTTCCT  76 394
      MT3866 NONE
      MT3865 NONE
      MT3864 4194923 .. 4194942 -  -2.8  -2.83403   CCTGCTGCAGGAAAT            TCATCGCGC TCC GCCCG-TGA            TCGGGGCCGCGACCT  41 6
      MT3863 NONE
      MT3862 4193571 .. 4193592 -  -7.1   -3.1506   AAATGGCGCGAGCAA           CTGGCCGCC GCGG GGCGGGCGG            GCGGGGTGATTACAT  52 35
      MT3860 NONE
      MT3859 4191384 .. 4191395 -  -2.2  -3.34715   CACTCTCGGGAAAGA                TGCC GACC AGCA                 AACCTGAAAATACCC  45 190
      MT3858 4190992 .. 4191006 -  -2.1  -3.40139   TAATTCGAACAAAAC               GAAAC GTCGA GTCTC               TGACCAGGCATTTAC  45 88
      MT3857 4190412 .. 4190460 -  -3.8  -2.94099   TCCTCCGACCACAGA GGCCGATAGGTGCCCTCGTCAGCG AAC CGC-AAC-AGGGCATCAACCAGCG GGTGTGGCACGAGCA  44 84
      MT3856 NONE
      MT3855 NONE
      MT3854 4188463 .. 4188483 -  -6.7  -3.10164   GGACCTATCAGCTAA            TTCGGCGCG CGT CGCGGCGCA            CTATTCCCGCGCGAG  51 26
      MT3853 4188132 .. 4188165 - -10.3  -3.31144   CGGTCAGGCTCATAA     GCTCGCGGGTCAC TTTCACCC ATGACCGGCGAGC      TTTACAGACCCCAGC  67 59
      MT3851 4185697 .. 4185712 -  -4.7  -3.03124   TTTGACTTTTCAAGA              CACAG CGTCAC CTGTG               CGCGGTGCCAGCGGC  46 17
      MT3850 NONE
      MT3849 NONE
      MT3848 NONE
      MT3847 4182956 .. 4182977 -  -4.3  -3.61103   CAACCGCAGCCGAAA           GCCGGTCAG TCAA CTGACTGGG            CCAAGTCGCACACAT  53 79
      MT3846 4182757 .. 4182773 -  -9.3  -3.33696   GCCGCCTGCAACGAA              GCCGGGC CCG GACCGGC              GCTGAGCAACGCCGA  64 79
      MT3839 NONE
      MT3838 4175998 .. 4176016 -  -5.2  -3.64198   CTGCCACACAGACAA             CCCACG TCCGGTT CGCGGG             CGACATGTCCACTGC  57 334
      MT3835 4172826 .. 4172837 -  -3.6  -3.28924   GATCCTCGCCGACAA                CGGC ATTC GCCA                 CGACTCGGTGCGCGA  47 181
      MT3825 NONE
       dnaZX 4157135 .. 4157156 -  -5.1  -3.02461   CAACCTCGTCGAACA           CTGGGACGAC GCG GTCG-CCGAG           GTCGGTCTGCCGACC  47 178
      MT3821 4153979 .. 4154012 -  -7.4  -3.82084   GGGCAACATGAAGAA     CCCCGCGGACTC GGCGCTGATG GAGTCCGCCGAG      GGCAGGCAAAAATAC  66 142
      MT3819 NONE
        recR NONE
      MT3817 4151042 .. 4151086 -  -9.8  -2.52464   GCGGTGGTCAAGGGA GCCGGCAACCGGGCCGGCGA CGGTT TTGATGGCGCGGTTGCGGGC AGCGTGGTCGCGACC  56 184
    MT3814.1 4148987 .. 4149003 -  -3.6  -3.28791   AGGTGTGGCTCACAA              GACGAG GATGA CACGTC              CGAGCGACATCACCT  45 3
        dnaQ 4147490 .. 4147509 -  -6.4  -3.32844   CTTTGGAGCGGATAA            GGCAACAT GTGG ACGCTGCC             GACGACGACGGCGGC  53 511
         ask NONE
         asd 4143389 .. 4143399 -  -3.2   -3.5891   CGGGACAAGGAAAGA                 CACT ACC AGCG                 AGCACCGCACGACCC  51 61
      MT3810 NONE
      MT3809 4141764 .. 4141779 -  -3.2  -2.70932   CTCGGCCGGCAACCA              CCGTAA AGGG TTGCGG               TTACAAACGTGCCAT  40 92
    MT3808.1 4141298 .. 4141330 - -13.6  -3.86252   GCCGACCAAACAGAA      GGCCCTTTTCTTGA ACGAG TCAAGAAAAGGGGC      TGGTGCGCCCGGCCG  88 41
      MT3808 4140514 .. 4140528 -  -4.2   -3.4252   GCGCAGCTACCAGAA               CGATAG CCG CCACCG               GTTTATCCTGCCGAC  49 70
      MT3807 4139146 .. 4139162 -  -2.2  -2.52464   GCTCGGGTGAAGTCA              CGACGC CCCGT GCATCA              TCCCGGTGACGGCTG  37 6
      MT3806 4137786 .. 4137815 -  -9.2  -2.62263   ACGCGGCGCATATGA       CTGCACCCGCAG ACCCTG CGGCGGGTCCAG        CACCAACGAAGAAAC  55 79
      MT3805 NONE
      MT3804 NONE
      MT3803 4134950 .. 4134970 -    -4  -2.66692   GATCACGACGAGAAG           GGTCGGGTGA AGT TC-CCCG-CC           TATCTACTCACCGCC  40 58
      MT3800 NONE
      MT3799 NONE
        glpK 4130219 .. 4130242 -  -9.6  -2.78384   GCCTCCCGCAGGACA          GGCGCCAT GGGCCCAA ATGGCGCC           TCATCGGGGTTGGCC  55 240
      MT3796 4128286 .. 4128297 -  -3.6  -3.72893   TACCTGGCGATGAAA                GCGA CCGG CCGC                 CTCTAATTTCCGACC  54 105
      MT3790 NONE
      MT3789 NONE
      MT3788 4120966 .. 4121007 -  -4.9  -3.15861   CAGCAGGGCTAGCAA GCGAC-CTCAGCACCATCGG TTC CCGAAGGTGCGGTCCGGCGC TACCGCGTCGAAAAT  47 25
      MT3787 4119081 .. 4119104 -  -3.7  -2.95652   TGGATCCAACGAAAT          TCGTTGCCC CGGCGT GGGCAGCGC           CGTGTCCACAGGGGG  44 472
      MT3783 4113244 .. 4113266 - -10.4  -2.71144   GACGGTCGGCAACGA           TGCGGGCCGC GCA GCGGGCCGCT           GAGGAACCGGCCCAT  59 213
      MT3780 NONE
      MT3779 NONE
      MT3778 4109411 .. 4109423 - -10.5  -3.07816   CGCCGAGCGAGGTAA                GCGCG CGC CGCGC                GGGCAACCGAGCGAG  63 116
         pdg NONE
      MT3774 4106695 .. 4106721 -  -5.8  -2.62396   CACCTGCTCAGAGCA        GGC-CGGACCG GCTACG CGGCCCGCACC         GCAACCGTACTCATC  45 36
      MT3773 NONE
      MT3772 4104182 .. 4104222 -  -2.9  -3.63515   GCTGACCCGCAACAA  CGCAGCGGAGATCGAGCGC CTC GTGCGCGCCCGTGGCTGCG  CCAAATGGCTTGCAT  53 383
      MT3770 4102797 .. 4102807 -  -3.2  -2.63596   CGCCAGTTTAGACGA                 TCGC ACC GCAA                 CATCGGCCTCTGTTC  39 39
      MT3769 4102022 .. 4102035 -  -5.9  -3.21099   TCGCGGCACGATCAA               CCGGG TCAG CCCAG                CCAACTCAGGCCGGT  51 31
      MT3767 4097710 .. 4097722 -  -3.3   -2.7535   GCGCGCAACATACCA                GCCCA TGT CAGGC                CTTGACGATGTTCTC  40 20
      MT3766 4096741 .. 4096770 -  -8.5  -2.57795   GCGATCACGAATTTA       GGACGCC-GGCGCA ACC CGCGCCAGGCATCG       AGCCAGAACCCCGTG  53 44
      MT3765 NONE
      MT3764 NONE
      MT3763 4093357 .. 4093371 -  -8.5  -2.85351   CTGTGCCAGATCACA               GCGGC GAAGT GCCGC               AGCCGTGACCCGCTC  55 177
      MT3762 4092816 .. 4092851 - -10.2  -3.14881   GAACGGGGCCACGAA    GCAGGCCGCCGGATCG CGCC CGAGCGGGCGGGCAGC     AAACGTCTAGCCCAC  63 297
      MT3760 4090290 .. 4090308 -  -5.8  -2.78384   GCGGCGGCCACCACA             CTGGGCCG CAG CGGGCCGG             ATTCGGATGCCAGCC  46 71
      MT3759 NONE
      MT3758 4088146 .. 4088186 - -20.3  -3.01712   CGGCCCGGCGCAACA  CGCGCGCCACCGCGGCGGC GCG ACCGCAGCGGTGGCGGCCG  CGGCCGTCGACACCG 100 236
    MT3756.3 4087581 .. 4087602 -  -2.2  -2.62983   CGCACCCGCACACGA           CGCTAAAC CTTGGT GCTGAGCG            CGCGACCGATGATGC  38 6
    MT3756.2 4087243 .. 4087279 - -29.5  -2.73364   TCGCGACGGCAAGCA    CGGTGGCCGAGCCGCGG TCA CCCCGGCTCGGCCACCG    AAATTGCCCTAGCAG 100 6
    MT3756.1 4086630 .. 4086641 -  -3.6  -3.34043   GCGAGGACGGCACAA                CGCC CGGT GGCA                 ACGGTGGGGCGGGCG  47 304
      MT3755 NONE
      MT3754 4085145 .. 4085170 -  -8.2  -3.18264   CTTTCGACTCAGCAA         CGGCAGCTGC CGATCC GCGGCTACCG          TTGCTTGTCGTGAAC  59 118
         csp 4080516 .. 4080543 -   -20    -3.727   GCGAGCAGACGTAAA        GCCCCCAAAACG GAAC CGTTTTGGGGGC         TTTTTGCGTCTGCTC 100 52
      MT3750 4079689 .. 4079702 -  -3.7  -3.85092   ATTACCCACACCAAA               GGCTC AAAC GGGCC                GCTCAGGACGCTCGG  58 175
        topA 4076238 .. 4076253 -  -5.4  -3.53012   GGGTGGTGGTCGAAA              CCGTCGC CCG GC-ACGG              TGGGTTCGTCAACAA  54 467
        holB 4073569 .. 4073592 -  -7.4  -3.48269   GCCATTAAAGAGCAA          CAGGCCGG GTGATATA CCGACCTG           ACCTGCAAAGATGGA  60 191
      MT3745 4073185 .. 4073197 -  -6.2  -3.06796   GGTGACTGGACGCAA                GGCC GGTGG GGCC                CCCTACACCGTCACC  49 130
    MT3743.1 NONE
      MT3743 4072091 .. 4072121 -  -9.6  -2.65279   CAACCCCTAAACCCA       CCACGCTGCGGG ACGCTTA CCGGCGGCGTGG       CACAACGTTCGGTAT  55 70
      MT3742 4070684 .. 4070703 -  -2.7  -3.06696   GGGGGCGTGAAGAGA            CCCGCCA TGACAC CGGCTGG             ACGGCGCGGGGCAGA  42 83
      MT3741 4069806 .. 4069816 -  -8.2   -3.9392   CGTCACGTCAAATAA                 GCCC TTC GGGC                 GCTGGGGCGAAGTAT  70 334
      MT3736 4064506 .. 4064525 -  -9.2  -2.57931   TTCACCGCCGACAAC            GGCGCCAC CCAA GTGGTGCC             CGGTTCACATCGCTG  54 408
      MT3731 4060047 .. 4060058 -  -5.8  -2.86271   TGTGCACTACAAGGA                CCTG GAAC CAGG                 TAAGTTCGTCAAGGC  46 165
      MT3729 NONE
      MT3728 NONE
      MT3727 4056134 .. 4056156 -  -3.3  -3.29096   GGGACCAACGACCAA           CGCGGGC GTCAAACGG GCTCGCG           CCGCAACACAAGTAC  45 11
         hpt 4055304 .. 4055325 -  -2.9  -3.68302   CCAAGACGCCAAGAA           CCGTGCGGA CCAG TACGCACAA            CTGTCGGGGCTGCGG  53 195
      MT3724 NONE
      MT3723 NONE
      MT3722 NONE
      MT3721 4052039 .. 4052062 - -14.6   -3.1247   ATGGGCTAGAGGCAA          GCGCGACCAA TTGA TTGGCCGCGC           CGGCGAAGCGGTCGT  76 188
      MT3718 NONE
      MT3717 4047020 .. 4047038 -  -5.9  -3.01791   AGGTCGTTGGGAAGA             CGCTGTG GCCTG CACTGCG             GGCAGCAAACGTGGT  48 40
      MT3716 4046129 .. 4046142 -  -3.7   -3.4582   GGACGTGACTAAAGA               GCAGC ACGG GCAGC                GGGAGCAGAACTCGG  51 266
      MT3715 4045722 .. 4045743 -  -8.7  -3.28712   CGCGCCTGGCGACAA           TGCGGCCCGC AAA ACGGGCCG-A           GGAGGAGCCAGGCAA  59 41
        ftsH NONE
        folE NONE
      folP-2 NONE
        folB NONE
        folK NONE
      MT3710 4039766 .. 4039780 -  -7.8  -3.14132   CCGCCCGGCCAGCAA               CGTCGA CGA CCGACG               CCCATCGCCGGTTCG  55 80
      MT3709 4038424 .. 4038454 -  -8.2  -3.29829   TACACCCTGGCACAA       GCGGCGCCGC TATTCACCGCG GCGGCGACGC       CGGCCGCCTCCGGTC  59 4
      MT3708 NONE
        panC NONE
        panD NONE
      MT3706 4035091 .. 4035135 -  -3.5  -2.92613   TGCCAGCTTAAATGA CCTCACGCCGAC--GCTCGTGG GTGG CGTCGAGCCTGTCGGCG-GCGG GCGACCCGGTACCCA  42 62
        lysS 4033547 .. 4033568 -  -2.9  -2.62265   ATCCAGACACAACAC           CCACAGTTC AGTT GGAGTGTGG            TCGAACAATCGGGAA  39 11
        lsr2 4033069 .. 4033104 - -24.8   -3.5774   AGCGAACGCGGCAAA    GTACCGGCGCCCAGGC TTTC GCCTGGGCGCCGGTAG     CCAAATGTCAGGTCG 100 33
        clpC NONE
      MT3701 4028758 .. 4028804 - -12.3  -3.62046   CGAGCTCGGCAATAA GGTCGACGCCCTGGC-CGCA AAACTCGA CGCGCGCGAGGGCCTCGACC GGCCCAGTGACACTC  77 92
      MT3697 NONE
      MT3696 4023085 .. 4023114 -  -9.9  -3.25823   GGTGGTGGACACCAA       TGTGCGGCGCGTGG TGG CC-CGCGCCGTTCA       CGGCCGCGCCGACGC  63 455
        cynT NONE
      MT3693 4020852 .. 4020873 -  -4.3  -3.53224   CACCGCGCTGGCAAA           GGTTTTCGG ATAT CCGACGACC            ACGGAAGCGCAGGAT  52 260
      MT3689 NONE
        ispD 4016469 .. 4016492 -  -4.5  -3.51232   CGGTCCCCAAACCAA          CGCGGG-GCA GCTGA TTCACCCGCG          CACTATAGCTTGGGC  51 17
        ispF 4015930 .. 4015950 -  -3.2  -2.53263   TGTAGCCGCAAGCGA           GCCCGATCG GTCA CGA-CGTGC            CAGCTTACCTGCCCA  39 83
        cysS 4014324 .. 4014336 -  -3.3  -3.05384   TGGGTTGCGACCCAA                CACCG TCT CGGTC                TCGTCCGCGCGCTTG  43 223
      MT3685 4013543 .. 4013584 - -27.7  -2.78715   AAGGGCGCGAGCAGA CGCAGAATCGCATGATTTG AGCT CAAATCATGCGATTCTGCG  TCTGCTCGCGAGGCT 100 6
      MT3680 4008860 .. 4008876 -  -3.5  -3.08522   CATCGACGCGAAAAC              CGACCGC TCC GCGTYCG              CCGGGGCCACCCCCT  45 378
      MT3678 4005839 .. 4005894 -  -9.8  -3.72576   CGTCGCTGGAGCAAA TCTGCGCACACCCGACGGCCC-GACGG GCTTT CCGCCCGGGCTGT-GGGCGCGC-CAAA CCACCGAGATCCGTT  70 348
      MT3675 NONE
        bphD NONE
      MT3673 NONE
      MT3672 4000804 .. 4000845 - -14.5  -2.79183   GCGACGGCGAGCAGA CGCAAAATCGCCCAACACG CCCG CAAAATGGGCGATTTTGCG  TCTGCTCGCGCCACT  77 39
    MT3671.2 4000580 .. 4000591 -  -4.4  -2.92618   GCCGGACACAACAAC                GCAT CATG ATGC                 CTGTTACTGATGCTA  44 38
    MT3671.1 NONE
        nhoA 3998987 .. 3999000 -  -3.8  -3.60098   AGGGGGCACCGCAAA               CCAG CTGCGC CTGG                CAGACGTCGCGAAAC  53 496
      MT3665 NONE
      MT3664 3991368 .. 3991385 -  -2.7  -3.54146   CGGGTGAATTAAACA             CCG-GCTT CGG AAACGCGG             GCTTCGTCAACACGG  49 428
      MT3661 NONE
      MT3660 3987683 .. 3987733 - -13.9  -2.78384   GGCGCCGCGACCACA GCCAC-GCCGCGTGGGGCGCTGGCG CGC CGTCAGCTCCACAC-CGGCCGGGGC GTAGACGCCCGGGTA  71 238
    MT3653.1 NONE
      MT3653 NONE
      MT3652 3979241 .. 3979295 -  -3.7  -3.78934   CGGCGCGGAGAAGAA CCCGATGTGGTACCTCAACCTCAAGG CCAA CCCCAAGGTTCAGGTAC-AGATCAAA AAGGAAGTGCTGGAC  57 255
      MT3649 3976298 .. 3976312 -  -4.2  -3.19463   TCCATTAGTGAGCAA               CCGG GCATCTA CCGG               TGTAGTCGACCTGCC  47 0
      MT3648 NONE
      MT3647 NONE
      MT3646 NONE
      MT3645 NONE
      MT3644 3971554 .. 3971570 -  -3.5  -3.61398   CGGCGGGCTGAACAA              CGTGCTG AAG CCGCTCG              TCGACGCGGGCTACT  51 97
        mhpD NONE
        mhpF NONE
      bphI-2 3964676 .. 3964689 -  -5.2  -2.71712   GCGTTTCCGTGAAAT               CCGC GAACCA GCGG                TGTCGTCAATGCGTT  44 31
      MT3637 3962848 .. 3962858 -  -3.2  -3.87149   CGCACCAAAGCGAAA                 TCAG TTC CCGA                 ACCCCGACCGCTGGT  56 15
      MT3634 NONE
      MT3633 NONE
      MT3632 3957837 .. 3957874 - -12.1  -3.14132   GCGGCGTGGGAGCAA   CTGC-TGGGGGTAGCGAA CTG TTCACTACCCCCTGGCAA   TCAGGTGGTCCCGTC  69 178
      MT3629 3956459 .. 3956471 -  -4.7  -2.90075   GCGCCGGCAACCACA                CCCTC CGT GCGGG                ACCTTCAGGGTCCGA  45 176
      MT3626 3954478 .. 3954490 -  -3.4  -2.87931   GGCATCGTTTAGATA                TACG CCCGT CGTA                CATATGCCGTGGCCA  41 90
      MT3625 3953540 .. 3953555 -  -5.4   -3.5936   GCCAAAGTGTTGAAA              CTGC-CC CCA GGCGCAG              ATACCCCTACCGAAC  54 413
      MT3621 3948208 .. 3948233 -  -5.4  -3.03124   TGCGATCGCGGAACA         CCGGTTGGTTG GCCCG CATCC-ACCGG         TACGCGGCCCGCGCC  47 260
      MT3619 3947059 .. 3947075 -  -7.9  -2.55074   CCGAACGTGAACTCA              CGGCGGA GAT TCGGCCG              ATATTCCGCCCTCAG  50 58
      MT3616 NONE
    MT3615.4 3943037 .. 3943060 -  -5.2  -3.63569   CCAACCCGGCAACAA          CGGCAGCTGA AGCA CCACCTGCCA           CCAGACAACGCCGTC  55 357
    MT3615.2 3938491 .. 3938528 - -11.1  -2.52676   GACGGTGGTAAGGCA   CCAGCCGGTGGCACCGGC GGC GCCGGCGGCGACGGC-GG   AGCGGGCGGCAAGGG  61 188
      MT3614 3931307 .. 3931321 -  -2.8  -3.57792   GCACCCATCCCGAAA               CGGT GCCAGCG ACCG               CATCGATATCGGATT  51 371
        fdxD NONE
        fabG 3914798 .. 3914828 -  -5.5  -3.42354   CATCCTAACCCAGAA      CGAGTTTGCGGTGTC AAC GA-ACCGCACAC-CG      GATCAACTGGGTCAA  53 57
      MT3605 NONE
      MT3604 NONE
      MT3603 NONE
      MT3602 3910790 .. 3910800 -  -2.4  -3.76224   TTCCTATTTAGCAAA                 GGCG CAC CTCC                 CCTTGCTGGGATCCG  53 3
      MT3601 NONE
      MT3600 NONE
      MT3599 NONE
      MT3598 NONE
      MT3597 3904768 .. 3904785 -  -3.4  -2.79327   GTAGGCGACGGAAAT             CAACCG TCTCAT CAGTTG              CCCCCGTCCGGGTAC  41 19
      MT3596 3904201 .. 3904214 -  -2.4  -3.64703   TGGCCTGCAGCCAAA               GTTG AGCAAA CAAC                CGTTTTCACTGCAGC  51 108
      MT3591 3899703 .. 3899741 -  -5.9  -2.64933   CATGTATCCAGATCA  GCTGGG-T-CCGGGCCGCT TCG AGCGGATCGGCATCCCCGC  CGCCACGTTCTTCGC  46 291
      MT3589 3898362 .. 3898403 -  -7.9  -2.99473   CGAAACCAGCACATA TCCGCTGTACGG-CGGCGGC ACC ACCACCGACCCGACACCGGA CCAAGGGGCGCCCAT  53 77
      MT3587 3895946 .. 3895983 -    -4  -3.08679   GTGCTCCATTCAACA   GTCGGTAAGGATCAGC TGCGGT GCCGCTCCTCGCGGAC    TACGGCGGCGCATCG  45 25
      MT3586 3895135 .. 3895155 -  -8.2  -3.36694   ACGTACGTGCAAAGA            CGGCGGCT TGGTG AGCCGACG            ATTAACGACGCTGCC  60 27
      MT3585 NONE
      MT3584 3892218 .. 3892243 - -10.3  -3.54129   CACACGGTCGCCAAA         GCCGCCGCGAC TGCG GCCGGAGCGGC          CGGCTCGGTCCGGCA  67 524
      MT3580 NONE
      MT3579 3884975 .. 3884991 -  -7.9  -3.53224   CAGCGTGGCGGTAAA              CGTCGCC GAT GCCGACG              TCGCCGCGGTCGTCG  60 173
      MT3577 3883949 .. 3883969 -  -3.2  -2.81768   GCATACGACCGAAAT           GCC-GGCTG CGCG CATCCTGGC            GACGAGATGATCCCC  41 55
      MT3576 NONE
      bphI-1 NONE
      MT3574 NONE
   MT3573.16 NONE
   MT3573.15 3879502 .. 3879525 - -18.2  -2.87132   TGTTTCTCCGAGATA          GCTTCCGGCC CATG GGCCGGAAGC           TATCCATGCCCCGCC  89 81
   MT3573.14 3878824 .. 3878874 - -17.7  -2.70932   GTTTTCGTCGAACGA CGCTC-CGATTCTGGCTTGGGGCC CATG GGCCCCAAGCCAGAATATCGAGCC TGGCGGCCATGGTCG  84 215
   MT3573.13 3878610 .. 3878623 -  -2.3  -2.78596   CAGGGTCGGATCAGA               TGTGC TGGT GCGCA                ACGCGTTTCGAGTTC  38 96
        infA NONE
        rpmJ NONE
        rpsM NONE
        rpsK NONE
        rpsD NONE
        rpoA NONE
        rplQ NONE
        truA 3861642 .. 3861657 -  -3.2  -3.17763   GCTATACGCCATCAA              CCCG GTCGGCTT CGGG               TCGTTGCTGCTGGCC  45 368
      MT3556 3856778 .. 3856836 -  -3.1  -3.06915   ATGCAGCGCATCGAA TCTACCGCGC-ATCACCCACCCGCCGGAT GGG ATCCG-CTCGTCGGCAACGGCACGGTCGA TGCCCTGGCTGCGGT  42 222
      MT3553 NONE
      MT3551 NONE
      MT3550 NONE
      MT3549 3848503 .. 3848543 - -27.1  -3.09831   CGCAGGTCAAAATGA  CTGTGTGGTCCCGACGG CTCTCCC CCGTCGGGACCACACAG  GGGTCTGTTGCGCGC 100 55
        rplM NONE
        rpsI 3847311 .. 3847329 -  -2.3  -3.34715   CATCGGTGCCAAACA             GTCGACC CATAC GGACAAC             CTTTCACAGTTGACG  45 141
      MT3546 NONE
      MT3545 NONE
      MT3544 3843985 .. 3844010 -  -8.3   -3.1994   CAGACGACTGACGAA         GGTGTTGGGGCT CCC AGGCCCA-CACC         GCCGGACGCAGCGTT  56 224
        glmS NONE
      MT3541 NONE
      MT3540 NONE
      MT3539 3837747 .. 3837764 -  -8.3  -2.82635   ACTGGCAGGACTACA             GGGCAGC CAGA GCGGCCC              GAATGTGGCCGCTGA  55 3
        gadB 3836089 .. 3836106 -  -5.5  -3.35046   TCAGCTCGGCAAACA             CCGCCGA GGCA TCAGCAG              CTTCACTCGCGTTAC  53 241
      MT3537 NONE
      MT3536 NONE
      MT3535 NONE
      MT3534 3833448 .. 3833458 -  -2.4  -3.63991   GACTATCGCCAACAA                 CCGC GAG GAGG                 TGCACAGGCTGATCG  51 160
    MT3532.2 NONE
         alr NONE
      MT3531 3830547 .. 3830565 -  -2.4  -3.04144   TGTCGATGGCCAAGA            CG-GTGC TTATTT GCACGCG             GCTCATGACCGGCCC  41 28
      MT3530 NONE
      MT3529 NONE
         gcp 3828195 .. 3828250 -  -9.6  -2.79302   ACTATTTGGATCAGA GCCCGGGACGCTCGCCCGGACCG GAGTTGGCGGT CGGTCCGGG-GCGTGCCCCGGAA CCGTCCGAATTACCA  58 207
       groES 3827804 .. 3827853 - -20.8  -2.52676   TAGTCCGCTAACGCA TGCCGCCCCGGAAATCACCCGTG GTGAG CACGGG-GATCGCCGGGGCGGAA CACGCTCTACTACTT 100 35
       groEL 3826092 .. 3826133 - -25.3  -2.78463   AGCCGCGCGAGCAGA CGCTAAAGCCCCCG-CACGC TCG GCGTGTCGGGGGCTTTTGCG TCTGCTGACCGGAGT 100 41
      MT3524 NONE
      MT3523 NONE
      MT3522 3822714 .. 3822728 -  -2.1  -3.71848   CCCCTCGATCAACAA              GAGCGG ATGG CCG-TC               GAGGCCGACTTGGCC  53 320
      MT3520 3822433 .. 3822447 -  -4.2  -3.35679   TGTTTTCAGTGAGAA               GCCCAT CCT ATCGGC               TCGTAACCGCCCGGT  49 82
      guaB-2 NONE
      MT3518 NONE
      MT3517 3817344 .. 3817369 -  -3.1  -4.36914   TCGTCGTCCACAAAA         CCTTCTCGACG TCAC CGCCGAACCGG          CGCGCGGCCGCAAGC  66 524
      MT3513 NONE
      MT3512 3814743 .. 3814753 -  -2.4  -3.69069   GGAAGGCTAACATAA                 CCTC GAG GCGG                 TGGTTAGGCTTCCGC  53 29
      MT3511 3813102 .. 3813112 -  -3.2  -2.75064   CGGCGCATTGAAGCA                 GCCT GTC AAGC                 CCGGCTCGGTGACCG  40 52
    MT3510.1 3812915 .. 3812935 -  -7.5  -3.62597   CTTACCTCTTAAGAA            TGTCACCCC CGG GGAGTGACC            CCGGCTGTCCACGCG  63 89
      MT3510 3811283 .. 3811301 - -17.4  -2.78463   AGCCCGGTGACGATA             CGGGCCGC GTA GCGGCCCG             AGGAGGAGCCGGGCA  84 254
      MT3506 NONE
        crtB NONE
        guaA 3802972 .. 3802988 -  -7.9  -2.57344   TACTTGCCGCAGAAT              GCACCCG AGG CGGACGC              GATCCTCATCACCGT  50 413
      MT3502 3801873 .. 3801886 -  -3.8  -2.89177   AGTCCATACACCAGA               TCGC CAGCAC GCGA                GCGGAGGCCATCACC  43 36
      MT3501 3799930 .. 3799947 -  -6.9  -2.78384   CGGGTCGCGATGACA             CCGGACA TTCT CGCCCGG              CTGGCGTCCGTCTGC  48 395
        cma1 3798253 .. 3798276 -    -8  -2.72379   CGAAGCCGGCAACTA          CGTCGCGCCA CGGC TGTCGCGCCG           AATTCTGCACCAGCT  51 198
      MT3496 3794738 .. 3794779 - -24.1  -2.78463   AGGCCCGCGAGCAGA CGCAAAATCGCCCAATTTCG TGC CGAA-TTGGGCGATTTTGCG TCTGCTCGGCGCAGC 100 40
      MT3493 3790514 .. 3790535 -  -5.7  -3.14344   GATGGCCGCCATCAA           CGCTCGTGC TCAC GCAGGCGCG            CAAGCGTCACCGACG  49 0
      MT3492 3789900 .. 3789923 -  -5.9  -3.61654   GAGACCGAGCCGAAA          GGTCGCCCT GCGGGG AAGGCGGCC           ACGGGAGAATTGTGA  57 220
      MT3491 NONE
      lytB-2 NONE
      MT3488 NONE
      MT3487 3782733 .. 3782745 -  -6.3  -3.85698   CGGTGTTCTCACAAA                CAACA GCC TGTTG                GTCAGCGCCCGCAGC  62 361
      MT3480 3773679 .. 3773702 -  -2.2  -3.70902   GCCGCCAGAGTGAAA          TCCACGACGC GTTT GCGGCGTGTC           GCGTCGCCCGTTTCA  53 57
      MT3477 3772492 .. 3772520 -    -3   -4.0162   CGCTGACAGCACAAA       CGGCG-GGCCAGGC AGC GAC-GGCCTCGGCG       GGGACGCGTTTAACG  58 73
      MT3474 NONE
      MT3472 NONE
      MT3471 NONE
      MT3470 NONE
      MT3469 3765135 .. 3765151 -  -2.1  -3.21099   CGGCCTGACTATCAA              CATCGGG AAG CCCACCG              GGCCGTGGATCACCT  42 114
        folD NONE
      MT3463 3761357 .. 3761407 - -11.6  -2.78596   TACGGCGCCATCAGA CCCTGACGCTGCGACTGCTGGCGG CAT CCGCGGGCATTCTCAGCGCCGCGG CCTTCGCCGCGCCAG  62 356
      MT3461 3760917 .. 3760934 -  -5.5  -3.18264   GCGCCGATGTAGGAA             TGTCCGC CGCC GCGCACA              GCGATCTTGAGCTTG  51 51
      MT3460 3760406 .. 3760424 -  -8.8  -2.70932   CCGCGGGGTCAACCA             GACCCCAC GTG GTGCGGTC             GGCCCCGGCCAGCCA  53 47
      MT3459 3759195 .. 3759205 -  -4.6  -3.54424   CGTCACCTGCCCAAA                 CGAC ACC GCCG                 CCGACCCCAACTCCT  53 390
    MT3456.1 NONE
      MT3456 3746073 .. 3746085 -  -9.1  -2.78384   CGGCCTGTCACCACA                TCGCG ATC CGCGA                TGATGTCGGTGCGAG  55 465
      MT3454 3745195 .. 3745208 -  -9.5  -2.79188   CACCGAACCCAACCA               CCCCG CATA CGGGG                CCGCCGCGGCCGCCA  58 271
      MT3450 NONE
    MT3449.1 NONE
      MT3449 3730324 .. 3730379 - -15.8  -2.70932   CCTTGCCGCCAAGCA CGACGCCGGTGCCGCCGGCGCCGCCG TTGC CGCCGTTGCCGCCGGCGCCGCCGCCA ATGCCGCTGCCGCTG  78 128
      MT3448 3729129 .. 3729161 - -14.2  -3.61178   GTCACCGACCCGAAA     GCCGCCGCCGCCGAGC CCA GCTCGGCGGC--CAGC     TCATCCCAGGCCGCG  84 172
       icd-2 3722171 .. 3722212 - -24.1  -2.78384   GCGGGCGCGAGCAGA CGCAAAATCGCCC-ATTTCG GCA CGAAATTGGGCGATTTTGCG TCTGCTCGCCCTAAT 100 36
        trpS NONE
      MT3439 3719256 .. 3719290 - -11.6  -3.55444   GTTGGATCCTGGAAA    GC-GACCTCGATGAGC CCACC GC-CATCGAGGTCAGC    GACATTCACGCCTAG  72 74
      MT3437 3717484 .. 3717507 -  -4.4  -2.73364   CTTGTACCGCAATCA          TCCGATCGCC GCGA AGCGCTCGGC           AGCCGGCTTGGGCGG  42 63
      MT3436 3716919 .. 3716957 -  -5.1  -3.55444   GGGTGACCGTCGAAA  TCATCGCCGACGGCGTGC ACGT GCACCCCG-CGGTGGTGC   ACGCGGTGATCGAAG  54 441
      MT3431 3710828 .. 3710864 -  -7.3  -3.22298   TTCAGCGACGACGAA   CGCGCCGCCATCGCCT ACGCCG AGGCGATGACCGCA-G    ACCCGCATTCGGTGA  57 170
      MT3429 3708072 .. 3708100 -  -6.1  -3.61398   GTGCTGCGCCAACAA       GCACTGGAC-ACG CGAGT CGTCGTCCAG-GC       TGCCGCAGGAGATAT  56 478
    MT3427.1 NONE
      moaA-3 NONE
      MT3426 NONE
        moaC 3704609 .. 3704623 -  -4.2  -3.12862   AGTAATCATTCAACA               TCCATC CTC GGTGGA               GCCACCATCGCTGGG  45 5
       moaDE NONE
      MT3423 3703194 .. 3703226 -    -5  -2.61264   TCGTCGATGGACAAC     GTGGTGCGCAT-GCAT CAG ATGCTAT-CGCACCAA     TCTGGGCGCAACGCG  43 125
      MT3422 3702949 .. 3702965 -  -4.3  -3.04144   CGTTGACGTCCAACA              GCGCTCG CAT CGATCAC              ACGGCCTCCTCGTCA  44 22
      MT3421 3702469 .. 3702510 - -24.1  -2.78384   GCTTGCGCGAGCAGA CGCAAAATCGCCCGAAAACC AGT GGTTTT-GGGCGATTTTGCG TCTGCTCGCGCAGCC 100 45
         cdd NONE
        deoA 3696772 .. 3696786 -  -9.2  -2.87564   GCACCTCGGCATAGA               CCACCG AAT CGGCGG               CCAGGTCTTGCGCGC  58 311
      MT3413 3695512 .. 3695529 -  -2.5  -2.76162   CACGGGAGCGTAAAT             CTGCCCC GCCG GGGGTCG              TAGCTTGCCGGGGGC  38 90
      MT3412 3695222 .. 3695241 -  -8.6  -3.01712   GTGGCCCGGTCAAGA            GCACACCA GCGA TGGTATGC             CGATCAGAGTCGATT  56 29
      MT3411 3694137 .. 3694159 -    -9  -2.70022   GGCACTCGAGACAAC           CCGCCCGCTG GGC CAGCTGGTGG           CCTATGTGTTGGACC  55 159
         upp 3691092 .. 3691136 - -10.6  -2.62184   GCGCCGTCGAGACCA CCGACCTGATGCGACGGCTCC GCGA GGACCCGCCGCGTC-GGCTGG CCGGTTTCCCCGCCA  59 251
      MT3405 NONE
      MT3404 3686251 .. 3686274 -  -2.4  -3.40403   CCCGGCGGACGAGAA          GAACCTTGACC GGT GGG-AAGGCTC          CGAGTTCGGCATCCA  46 282
      lpdA-2 3684326 .. 3684341 -  -2.5  -3.14132   GTGGTGTGGCACCAA              GGCTA GTTGTT CAGCC               GCGTCTTGAGCTGCC  42 43
      glpD-2 NONE
      MT3400 NONE
      MT3399 NONE
      MT3398 NONE
      MT3397 3676500 .. 3676513 -  -8.1  -3.31461   CATCGACCGGCACAA               CGACG GCGC CGTCG                TCGCACACCTAGGAC  56 458
      MT3393 3669803 .. 3669827 -  -9.9  -2.57132   TTCGGCGGCGAGAAG          CAGACCGGCGG CGG CCGCGAGTCCG          GGTCCGACGCGTGGA  57 220
         lrp NONE
         lat NONE
      MT3388 NONE
      MT3387 3664385 .. 3664399 -    -7  -3.53224   CAGCTGCCGGTGAAA               CCCCGC GAT GCCGGG               ATTTCCAGCCGCACT  57 48
      MT3386 NONE
        sigF 3662899 .. 3662911 -  -4.7  -4.29325   GATGAAGATGGAAAA                CCCGG TCA CCGCG                CATAAGGATGGCACC  66 119
        birA 3655835 .. 3655852 -  -6.3  -3.16881   CAGCCAGCTCAGGAA             TGGC-CAC AGC GTGAGCCA             GCCGACGATCACCAA  49 284
    MT3377.1 3655086 .. 3655113 -    -9  -3.17075   GGTTCTCGAACCCAA        GCCGGTGACCGC GAAG GTGATCGCCGGC         ATCGTCGCCGTCATC  59 463
        purK NONE
        purE NONE
      MT3374 3651554 .. 3651584 - -11.8   -2.8001   AGAATGCCCACGACA       GCCTGGTGGTGTTC CGC AATCACCACCCGGC       ACGCCGCAGCGCCGA  62 261
      MT3371 3647198 .. 3647217 - -10.7   -3.4072   CATGCCGGAGGACAA            GCTCGCG GCGGTG CGCGAGC             TGCAGGACGACGGCT  68 387
        strL NONE
      MT3365 NONE
        mpg1 3639444 .. 3639456 -  -9.1  -2.52623   GGTGTTCCACAACAG                CGCGA CAT TCGCG                TTCGCCGAGATCATG  54 367
      MT3358 3634674 .. 3634689 -  -4.6  -3.73072   AATTGCTGCACGAAA              TCCTGG TGGC CCAGGT               GGCCATCTACCTGGA  55 108
      MT3356 NONE
      manB-1 NONE
      MT3354 NONE
        manA 3629625 .. 3629639 -  -9.2  -3.76968   AACTCAGCTATGAAA               GGCGAC CTG GCCGCC               GAACTCAATCGGGCC  71 327
      MT3351 3626938 .. 3626975 -  -4.9   -2.5055   GATTTGACAATAGAG   CAGTTTGCGTCTTATGT CTAG ACATATAACGCAATTTG    TAAATACGCGGCGAA  43 47
        alkB NONE
      MT3349 NONE
      MT3348 NONE
      MT3347 NONE
        ahcY 3622996 .. 3623037 - -19.8  -2.78384   GGCGGCGCGAGCAGA CGCAAAATCGCCC-TTTTC GTCAT GAAAATGGGCGATTTTGCG TCTGCTCGCGGGTGG  93 48
      MT3345 NONE
        mtrA NONE
        mtrB NONE
      MT3342 3618045 .. 3618078 -  -2.2  -4.57569   TCAGGTCGCGAAAAA     CGCAGGCACAGCAC TCATCC GGGCAATACCGGCG      CCGCCCCCGGCACCA  67 6
      MT3341 NONE
      MT3340 3616266 .. 3616278 -  -4.7  -2.59431   CGGTTGGAGAAGTTA                CCGCC GCA GGCTG                CCCGCCGGAGCAAGA  43 217
      MT3339 NONE
      secA-2 NONE
      MT3337 NONE
      MT3335 3608509 .. 3608521 -  -6.3  -2.62983   TTGACGTCCATAGGA                GTCAA TCC TTGAC                GAAATGCGGCCAAGA  45 69
      MT3334 NONE
      MT3333 3606660 .. 3606678 - -11.6   -3.7732   GCCGGACACCAACAA             GGCGCGGC CAT GCTGCGCC             GCATCCGGCTGACAC  79 207
      MT3331 NONE
      MT3330 NONE
      MT3329 NONE
      MT3328 3603194 .. 3603224 - -12.6  -4.15044   CTTCCGCCCAACAAA       GCTACGGTACCGTA ACC TACGGTTCCGTATC       TAGGCCCGGACGCGC  85 66
      MT3327 3602013 .. 3602024 -  -2.2  -3.17527   TACCTATGAGTAACA                CTAG ATGT CCAG                 CACGCAATCACCCGA  44 14
      MT3326 3600483 .. 3600502 - -10.6  -3.05463   ACCTCGCCGAGGCAA            CCCGCGAG TGTC CGCGCGGG             TGCGGGCACATGGGA  62 175
    MT3323.1 3597378 .. 3597399 -  -3.5  -3.64703   CTGGCTTCAGGCAAA           CCTGCCGCG AGCG CCCGGCGAG            CGTAATGGCGCGGCA  51 91
      MT3323 NONE
      MT3322 3595612 .. 3595641 -  -4.9   -4.3586   CTAGCGACAGCAAAA       CCCTGATCCTCGAG TTG CCCGACGAGC-GGG       CCGTCGCGATCGTGC  70 80
        sigH NONE
      MT3319 NONE
      MT3318 3592857 .. 3592867 -  -6.8  -2.78547   GCACCTGAGCAATGA                 CGGA GGT TCCG                 ATGGCCAAGCGTGGC  48 110
      MT3317 NONE
      MT3316 3590811 .. 3590843 - -11.2  -3.10975   AGGCATGAGCGAAGA     CGAGCGGCGCG-CGC TGAA GCGTCGCAACGCCCG      CACGAAAGCCCGTAC  64 112
      MT3309 3585545 .. 3585586 - -25.5  -2.78384   GTTGGCGCGAGCAGA CGCAAAATCGCCCGAAA-CC GAT GGCTTTCGGGCGATTTTGCG TCTGCTCGCGCTACA 100 36
      MT3306 3581711 .. 3581723 -  -3.3  -3.81146   GGCGTCAACCAACAA                TGCGA TCA TCGCG                ACATGCACTCGCTAG  54 50
      MT3304 3580198 .. 3580209 -  -2.2  -4.11216   TCGGCACGTGGAAAA                CCTGG TGT CC-GG                CGTGCATCAGGCGCT  58 397
      MT3302 3578593 .. 3578614 -  -4.3  -2.71011   ATGCTGGCTCAACTA           GTGGCGGCA AGGA TGTCGACAC            CGAATATCTCCTCGG  42 116
      MT3301 3577404 .. 3577414 -  -2.4  -2.79796   GGTCAGCCTAGTAGA                 GCCC ATC GGGG                 TGTATTGGGCCTGTA  40 47
      MT3300 3576106 .. 3576118 -  -9.1  -3.85698   GCGGCCCTGGACAAA                CGGCT AGG AGCCG                ATTTTGAGCTACTAG  71 438
      MT3296 NONE
      MT3295 NONE
      MT3294 NONE
        nudC 3566356 .. 3566369 -  -3.7  -3.70446   CGACATCGAACACAA               CCGTG CGGC CGCGG                AGTTCGTCGGCTCGG  54 163
      MT3291 NONE
    MT3290.2 3563672 .. 3563711 -  -5.7  -3.55071   GCAGATGTCCCGAAA  GTTTGGCCACGGATCC TGTGACTTC GGGTCCGTGGCC-ATC  TGGCGAAACGGGGCT  55 54
    MT3290.1 3563070 .. 3563082 -  -4.1  -4.52857   AGTGGTTACAGAAAA                TGACC GTC AGTCA                GATCGACCGCTCGGT  70 249
      MT3289 3561454 .. 3561495 -  -2.2  -3.19192   GCTCAGCCAAGTGAA CCGGGTGATCGCCGCCGTGC GTGG ACA-GGAGGCGACC-CCTGA GCCCCCGTCGGCGCT  42 131
      MT3286 NONE
      MT3285 3555030 .. 3555071 - -24.7  -2.78816   GCACCCGTGAGCAGA CGCAGAAGTCCCCGATTTC CGGT GAAATCGGCGACTTCTGCG  TCTGCTCGCCGCGAG 100 53
      MT3282 3553488 .. 3553504 -  -5.1   -3.7821   ACGATGACAACACAA              CCTCCAG AAC CTAGAGA              TGTGTTGCGACACCG  58 109
      MT3281 3551933 .. 3551946 -  -6.7  -2.53263   TCGAGGCCCAAGTCA               TCGCT CTGC AGCGA                AGCGAGGGTAAGGGC  47 308
      MT3278 3549882 .. 3549892 -  -5.4  -3.72893   TAGGTGTGGACGAAA                 CAGA TCT TCTG                 TCCGACGACTACACC  57 473
    MT3275.1 3548808 .. 3548835 -   -17  -4.25104   TCCCGCCCATGAAAA        CGGCCCCCGGAG TCTC CTCCGAGGGCCA         TTTCGCCGGTAGCGG 100 125
      MT3272 3547311 .. 3547339 - -12.4  -2.70932   GCTGGCGTCGAAGTA        GACGAGCGGCAC GGTCA GCGCCGCTGGTC        GCTGACCCGGTCAGA  65 11
      MT3271 3546810 .. 3546827 -  -8.4  -3.65046   TCGGGAGCTGAACAA             CCGACG CGGAGC CGTCGG              CCGCGGATGCCCTGG  65 86
      MT3268 3544099 .. 3544128 -  -3.6  -3.55444   GCCGGATTCCGCAAA       CCGGTG-CCGA CACTGCTAC TCGAACACCGG       AGCCGCAAGTCCGGC  51 408
      MT3265 3541732 .. 3541742 -  -2.4  -3.84406   GCTCCACCACAACAA                 GGAC CAC GACC                 GGTTGGGCCGCACCA  54 261
      MT3262 3539014 .. 3539025 -  -2.2  -2.75844   TCGGCGATCCTAAAC                CCTGG CCG CC-GG                CCATCTCACAACGTG  38 77
      MT3261 NONE
      MT3260 3537026 .. 3537038 -  -6.2  -3.14132   GGGCCGGCTGAGCAA                GGCC TACGC GGCC                TATTCGACGCCGTTC  51 467
      MT3256 NONE
      MT3255 NONE
      MT3254 NONE
      MT3253 NONE
      MT3252 NONE
      MT3251 3528810 .. 3528838 -  -3.1   -3.0464   AACCGATTGTCAACA       GCGCGCACCGGCC CGACC GGCCAGC-CG-GC       GGTTCACCTCGAGAA  43 29
      MT3250 NONE
      MT3249 NONE
      MT3248 3524788 .. 3524800 -  -4.8  -3.36256   TACATTGCGAAAAAT                TCGG GCCCA CCGA                TCGCCACCCTGGTCA  51 121
      MT3247 3522727 .. 3522743 -  -2.9  -3.67597   TTCTTCACCGAAGAA              TCCGGTG ACA CACCACA              CGTGGCGGCACCCGG  53 158
      MT3231 3505541 .. 3505585 -  -7.8  -3.14564   GCACCCGCCCACTAA CCGGACGCGGCCG-GCATTCGC GGC GCGAACGTTCAGCCGC-CCCGC ATTTGAATCTTCGGG  55 13
      MT3229 3504552 .. 3504567 -  -8.2  -3.14132   CGCGTGCGCGACTAA              CGCCCC TCCC GGGACG               CGTCGCCGGCGTGCT  57 61
      MT3222 3498212 .. 3498224 -  -7.7  -2.71731   TCGATTGGGCAACTA                TCGGT CCC ACCGA                GCTGGGCCGCGCCCT  51 231
    MT3220.1 3496672 .. 3496684 -  -4.8  -2.81133   TATCGACCGATGACA                GACG CAACC CGTC                AGGGCGAGAATGAAT  45 46
      MT3220 NONE
      MT3219 NONE
      MT3218 3492828 .. 3492838 -  -6.8  -3.94746   CTAGACCGAATGAAA                 GCCA TTG TGGC                 GCAGGCTGTCTTGGA  66 513
      MT3216 3490673 .. 3490686 -  -3.1  -3.57263   ACCGCGACGCTGAAA               CGTCAC TGT GTG-CG               GGTGATCCCGTGGGA  49 111
      MT3211 NONE
      MT3210 3487504 .. 3487519 -  -3.2  -3.91798   CAAGGGTTAACTAAA              CAATCG TTAC CGAATG               AATCGACACATCGTG  56 5
      MT3209 3486281 .. 3486293 -  -4.7  -3.05384   CGCGCTGCTAGCCAA                CCCCG GTT CGTGG                AATCACAGTGAGACG  47 5
      MT3204 3483317 .. 3483339 -  -6.3  -3.15147   CCGAACGAACACATA           GCATTTGGA TATGG TCCACATGC           TTGCCCGGCCTCAGC  51 276
      MT3190 3470958 .. 3470974 -  -6.5  -3.72324   CACCTTGATCAAGAA              TCTTGGC AAC GCCAAGG              AGGGCGCCGAGTGCA  59 226
        prfB NONE
      MT3187 NONE
    MT3186.1 3467210 .. 3467222 -  -3.3  -2.75844   GCGGGCAGGCGAAAT                CAACG GGT CGGTG                GCTCGGATTTGGGGT  40 12
        ftsE NONE
        ftsX 3465581 .. 3465606 -  -3.2  -2.88861   GACGACTTGGACACA         GCTATCGCCGC ACGTA GAGGCG-CAGC         GTTAAGTAAGCCGTC  41 1
      MT3184 3465064 .. 3465080 -  -2.9  -3.85698   CGGTGTGGTCACAAA              GTGATGC TAA ACCTCAC              ATTGCCCAGTTCTCG  56 42
      MT3183 3463742 .. 3463761 -  -4.9  -3.57144   CGTCGCATCTGCAAA            TGGGCCA CCGACC TGGCCCT             TCGGTGGAGCTGCCG  55 473
      MT3182 NONE
      MT3181 3461265 .. 3461289 -  -3.5  -3.05816   GCACTGTCGAGGGAA          TCCTGCCGATT GCT AAGCGGCACAA          CGTTGGTGCGTTCAA  44 310
      MT3178 3458081 .. 3458109 -  -6.5  -3.57462   CATGCCAGGTCCAAA        CGCCCCCAACGCA ATT CGCGTATCGGGCG        CCGCACCGCGCAGCC  59 473
    MT3176.1 3456509 .. 3456524 -  -4.6  -2.99216   AAGGAACGCACAAAG              TCGGCG GCCT CGTCGA               TGAGCGCCGTGATGG  45 106
    MT3174.2 3453492 .. 3453515 -    -8  -2.64155   GGTCTCGGAAACGGA          CCTCCTCGCC CATT GGCCAGGTGG           CGAGCGCCTTTCGGT  50 70
    MT3174.1 3453064 .. 3453101 - -11.1  -2.52543   ACGGTGCCGAAGTGA   TGCACGGCCCGAGCCGC TAGG ACGGCGCGAGCCGCACG    ATGCCGGGAACGAGG  61 74
      MT3167 3443088 .. 3443105 -  -9.1  -3.10894   ACCACTAGCAGTGAA             GC-CGCGG CCG CCGCGCGC             AGCACCCCAGTGTCA  60 115
      MT3165 NONE
      MT3164 3437450 .. 3437466 -  -2.1  -3.96327   ACCGGCGACCACAAA              GCCCCGG CCG CCAAGGA              GGGATTCGTCAGCTT  56 120
      MT3160 3433668 .. 3433682 -  -5.6  -3.63895   TGCAACTACGCCAAA               CAAGCC CCC GGCTGG               CGGGTCAGCACAAGT  57 184
      MT3158 NONE
      MT3157 NONE
      MT3156 3431084 .. 3431111 -  -8.2  -3.57792   TGATGCAGTCCGAAA        CGGCGCGGGGCG CTAC CGCGCTGCGCGG         CATCTGGGGCTTTTA  62 320
        pgmA 3427379 .. 3427392 -  -4.5  -3.57561   CGTCAACGCTGCAAA               GCCCA GACC TGGAC                AGCGTCTTTCTTGGC  52 403
      MT3150 3425162 .. 3425192 -  -3.1  -3.65812   TGGCGCTGAAGACAA      TTCGCGGCC-GCGG CATA CCGTTGGCCGAGGA       CGATCCGGCGCCGTC  53 449
      MT3147 3418982 .. 3419023 - -24.1  -2.78715   AAGGGCGCGAGCAGA CGCAGAATCGCC-CAAAATC CAA GATTTTGAGGCGATTCTGCG TCTGCTCGCGCAACC 100 55
      MT3146 3417017 .. 3417028 -  -4.4  -4.26076   TGAGCGCGACTAAAA                GCAA GGGT TTGC                 GGGCGTTTCAGACAC  66 461
    MT3145.1 3416483 .. 3416505 -  -3.2  -3.47227   GCGCAACGAGCACAA           GCGGCACCGC TAT GCGTTCACGC           CGTTCGGCGGCGGCG  49 156
      MT3144 3414385 .. 3414419 -  -4.8  -3.01712   CTCCCCTCTGCAACA     TGGTCGTGACGATACC GGC GGTACCGACACCCCCT     CCGGTAGGACGATCG  46 55
      MT3143 3413145 .. 3413183 -  -4.4  -3.12999   GGAGGCGATACCGAA   GTCAGTGCCCAAGCTTGG GTT CCACGCTCGCGCAGCCAC   GCCGTCACCTTTCCA  47 364
      MT3140 3411116 .. 3411150 -  -2.8  -3.78953   ACCGCTACCAGCAAA    GCCGATG-GAGCC-GC TATTG GCTGACCCGCCTCGGC    CCAGGGATCAGCCGA  54 33
    MT3139.1 NONE
      MT3139 NONE
        nrdI NONE
        nrdE NONE
      MT3136 NONE
      MT3135 NONE
      MT3134 3405140 .. 3405151 -  -4.4  -3.44229   ACTTCACCAGGACAA                CAAG CTGC CTTG                 CTAGGCCTCAAACAC  51 120
      nrdF-2 NONE
      MT3132 3403400 .. 3403429 -  -2.2  -4.25681   ACCGAACGGAAGAAA      TGCGGGTG-CGAGA ACGT TTTCGTCACCC-CA       CCAGTCTCAAGGTTT  63 355
      MT3131 3402899 .. 3402914 - -10.4  -3.01712   TGGCCGGGTCCAACA              TCGGCG GGAT CGCCGA               GACCCAGGAGATGCT  60 162
        ctaD NONE
        serB 3397673 .. 3397695 -  -3.4  -2.56596   TCCGCGAGCAACCTA          GTCG-GCCG GGATTT CGACGCGAC           GCACCCCACAGTCGC  39 0
      MT3126 NONE
      MT3125 NONE
      MT3124 3395149 .. 3395167 -  -8.1  -2.87211   ACTCCTCGTCATATA            GGCGAGCC TAAC GGC-CGCC             CCGGTCACCCTTGCT  52 14
      MT3123 3394016 .. 3394035 -  -5.6  -3.57144   CGCCCGATCGCCAAA            CCGGGCGCG CAC CGCGGC-GG            TGTCGGCAATGCGAG  57 152
      MT3122 NONE
      MT3121 3392144 .. 3392173 - -12.9  -2.71011   ATCGGTCGGCAACGA       CCGCCGCGTGGTGA CCG CCACCA-GCGACGG       CCAGGTCTACAGCTT  68 47
      MT3119 3389356 .. 3389366 -  -3.2  -3.52918   GAATTGCGAAATGAA                 GATC AAG GACC                 GCACGTTCAACGTCA  49 415
        etfB NONE
        etfA 3382815 .. 3382826 -  -7.2  -2.54896   CGCGCAGGGAACCTA                GCCC TTGC GGGC                 CTTGATGGCCTCGGT  47 11
      MT3111 NONE
      MT3110 3380820 .. 3380856 -    -8  -2.54919   ACGCACCTAGAATAC   TGGCCCGGGCGGCGACGC AGA ACGT-GC-GCGCAGGCCA   CGGCCGCAGCAGCGG  50 69
      MT3109 NONE
        trmU NONE
      MT3107 3376976 .. 3376995 -    -2  -3.05384   CCCCGTCCCACGCAA            CCCGGC TGCCCGTC GTCGGG             CGACATCCCGGTCTC  42 142
    MT3106.1 NONE
      MT3106 NONE
      MT3105 NONE
      MT3104 3374407 .. 3374419 -  -2.6  -2.67803   GGCCCATCAAACCCA                CCGA TCATC CCGG                CGTCGCCGACCACGC  38 53
      MT3103 3374070 .. 3374126 - -14.5  -2.61274   GCTAGCGGAATCAAT GTGCGGCGGCCAGCC-GTGCGGTCAACG CCTC CACCG-CCGCACTGGC-GGCCGCCAAAC CCTCAGGAACCACGC  74 130
      MT3102 NONE
      MT3101 3373006 .. 3373020 -  -7.8  -2.91681   GCTCAACGCCAGAGA               CCAGCC GCC GGCTGA               GGTCTCAGATCAGAG  54 52
      MT3098 NONE
      MT3097 3370392 .. 3370418 -  -2.8  -3.45849   CCCATACCACGAGAA         TGCCGGTTCATC TAT GCCGAGACGGCA         GTCTTTGGCTCTGAG  48 474
      MT3095 NONE
         lig 3366867 .. 3366883 -  -2.1  -3.33696   TTCGTTGGCAACCAA              GGTTCGC CGA GCGTAAC              GCCACTGCGAAAAAC  45 63
        gatC NONE
        gatA 3364273 .. 3364314 - -13.8  -2.78384   CCTGGCGCGAGCAGA CACAGAATCGCA-CGGGCG AGGGG CGCCGGATGCGAGTCTGTG TCTGCTCGCCGCTAA  71 37
        pfkA NONE
        gatB 3361254 .. 3361264 -  -4.6  -3.53012   GGTGCGGCTGCGAAA                 CGCG ACC CGCA                 GCTCGCACAGTGGAA  52 401
      MT3087 3359910 .. 3359924 - -12.8  -2.57211   ACCTGGCCGGACAAG               CCCGGC GTG GCCGGG               TGTGCCGCGATGGAC  64 313
      MT3085 NONE
      MT3084 3357415 .. 3357443 -  -8.9  -5.55769   GTGGACAAGAAAAAA       CCCTCGC-CAGC TCAGCT GCTGCACGAGGG        TCGCGTTGGTGCTCG 100 77
        ilvB NONE
        ilvN NONE
        ilvC NONE
    MT3080.1 3353312 .. 3353323 -  -5.8  -3.30124   CCGGACCTGCCAGAA                GGTC GAGT GACC                 GAGCTGCTGGCGCGG  51 398
        serA 3347870 .. 3347882 -  -3.4  -2.94218   AGGGCTCACGACAGA                TCGA CAACC TCGA                GCTTGTAGGCGTCCA  42 3
        leuB 3346685 .. 3346709 -  -5.6  -2.81045   GTATCCAGAACACTA         CGCAGCGGCTG ATGG CGGCCGCCG-G          ACCCCCACTGTTCGG  47 151
      MT3071 NONE
        gltX 3342868 .. 3342909 - -24.1  -2.78384   TGCCCGGCGAGCAGA CGCAAAATCGCCC-ATTTCG AGA CGAAATTGGGCGATTTTGCG TCTGCTCGGCAGTTG 100 299
      MT3068 3340992 .. 3341007 -  -4.6  -3.57144   GGCCGTATTGCCAAA              GGCGGT GTTC AGCGCC               CGAGCGCTGGCCGAG  55 255
        leuC 3339043 .. 3339053 -  -2.4  -2.85354   CAGTTCAATTCAAAT                 CGGC CGG GCTG                 GACAGTGTGCCGCGA  40 4
        leuD 3338304 .. 3338328 -  -4.2  -3.07935   ATTTCACTGAGCCAA          CGACCGGTTT TTCGC AATCCGGTTG          CCGCCCTTGACCGGT  45 108
      MT3064 3337499 .. 3337544 - -17.1  -3.01712   CGTGCGGGCCTAACA CACGGATACCCTTCGTCACATT GCC ACCGTG-CAAAGGGTATCCGTG TGTCTTGACCTATTT  85 35
        gpsA 3332298 .. 3332314 -  -4.3  -3.37796   CGTTAGCACTCACAA              CCTGCAG AGG CTACCGG              GTCAGGCAGACGGGC  49 84
         ddl 3330662 .. 3330676 -  -4.9  -4.07568   GGTGGCCGCGCAAAA               CCCGG ACGAG CCAGG               CCGGTCCACCTGGTA  62 523
      MT3057 NONE
      MT3056 NONE
        thiL NONE
         ung 3325994 .. 3326021 -  -7.7  -2.73364   CCCCGAGCCTAACCA        GACGTGGTGAC AGCACG GTCACGACGCC         GCTCTCCCGGCCAAG  51 395
    MT3052.1 NONE
      MT3052 3324261 .. 3324293 -  -4.8  -2.71731   CCGATCGCTTAACGA     CGCCACCGCTACTCG ACCC CGATCAGCAGC-GCG      TCGCCGCGGTGTCCG  44 1
        recG NONE
      MT3050 3320924 .. 3320949 -  -7.5  -2.70932   GCCGGCGGTCAACCA         GATCGAGCTGC ACCC GCTGCTCAACC          AGGACGAACTGCGCA  51 419
      MT3048 NONE
      MT3047 3318027 .. 3318039 -  -3.3  -2.64218   AGCTGCCACCACAAT                CGTCA GGA TGTCG                CGGTAGCAGCGGCCG  39 15
      MT3046 NONE
         pca 3313950 .. 3313960 -  -2.4  -2.70932   CGTCCCCCGCAAGCA                 GGCG GTA CCCC                 CACTGCATCGTCGCC  38 48
      MT3044 NONE
        coaD 3312218 .. 3312251 -  -5.9  -3.61517   ATCGCTTTCGAAGAA     CGTTCACGCCAGTCCC ACT GGG-CCGGTGCGAATG     GTGCAACGCGCCTTT  56 424
      MT3038 3308053 .. 3308067 -  -5.7  -3.86346   GCATTCGCCCACAAA               CGACT CACTT AGTCG               CCGTCACTTTTTCAG  62 51
      MT3037 NONE
      MT3036 3307215 .. 3307227 -  -4.1  -2.50816   TGGTCATTTAGCAAG                CCTCT TTA AGAGA                ACTGATGAGGTCGAA  41 71
      MT3035 NONE
      MT3034 NONE
      MT3033 NONE
      MT3032 3304133 .. 3304145 -  -4.8  -2.78384   TGGGCGCGGACGACA                GCCT GTACG AGGC                TGACACCCTGGCGCG  43 472
      MT3029 3301745 .. 3301763 -  -4.4  -3.96148   CTCGCCGAGGAGAAA             CGCTCGCC GAT GGCTATCG             AGCTGCTGACACGTC  60 162
      MT3028 3300967 .. 3300984 -  -5.5  -3.40899   AACTCCTGACGACAA             CCCACGT TCAC ATGTGGG              CTTCAGCACCGGCGC  53 28
      MT3025 3297209 .. 3297231 -  -4.1  -3.39449   CCCCACCAACACGAA           TCACGGCAA GCCCG TTGCGGCGA           GGCCGAACCGAGTAA  49 218
      MT3023 NONE
      MT3022 NONE
      MT3021 NONE
    MT3021.1 NONE
      MT3018 3285673 .. 3285688 -  -4.6  -3.57263   ACCTCGATTGTCAAA              TGGGCC CGCA GGCCGA               ATGCAGGTTGATTGG  55 161
      MT3017 3284659 .. 3284669 -  -8.2  -3.63515   CGTCACGTCCAATAA                 GGCC TTC GGCC                 GGTGGGGCGAGGTTT  65 301
      MT3014 3282327 .. 3282349 -  -4.1  -2.90615   ACGCTGCCCAAAGGA           TGACCTCGA CGTGT CCGAGTTCA           CGTTGACCGCGTGAA  43 23
      MT3013 3281920 .. 3281937 -  -5.5  -3.72576   GTTGCCGGCATCAAA             GCCGGTCG TAT CG-CCGAC             GAGGCAACGGGTGCG  57 195
       mas-2 3270551 .. 3270565 -  -8.5   -2.8507   TGACCTAACGAACCA               GCCCG CCGAT CGGGC               TTCGGCCAGATCACG  55 161
      MT2997 NONE
      MT2996 NONE
        rncS 3233850 .. 3233894 -  -6.4  -2.76442   ATCACCATCGAACCA GTGATGA-TCGCAA-GCGCGGC GAA GCCGGGCGCAGCGGGTCATCAC CATCGAACCAGTGAT  48 281
       fpg-2 3232916 .. 3232932 -  -2.2  -3.03124   CTCGATGCGTCAACA              CCCG CCCTACTTT CGGG              GCCGCGGCTGGCATC  41 15
      MT2992 NONE
      MT2991 NONE
      MT2990 3228508 .. 3228518 -  -3.2  -3.18383   ATGCTTAGGGACGAA                 CCCT ACG AGGA                 ATTGGTAACCAGCTG  45 17
        ftsY 3227138 .. 3227190 -  -6.8  -3.78775   GTCGCCACCATCAAA CCCCGTGGCGA-TCGC-AAGCGCGGC GCA GCCGCGCGCAGCGGGTCGCCACCTCG GCTAGCCGAGCAGGG  62 27
    MT2988.1 NONE
         amt NONE
        glnB 3224896 .. 3224910 -  -4.2  -3.31144   CGGCTAGTTTCATAA               CGCG TCGTGTC CGCG               TTCACCGGTGCGCAC  49 5
        glnD 3222156 .. 3222166 -  -2.4  -3.87815   GCTCAGCTTCAGAAA                 GGGG CCA CCCA                 GCCAGCAACGTCGGG  54 265
         ffh 3218775 .. 3218801 - -10.1  -3.57144   TCGGGCAGGCCCAAA        CCTCGCACGTGC AGGC GCACG-GCGCGG         CTACGGGGCCTGATG  71 85
      MT2982 3215854 .. 3215873 -  -6.4   -3.1352   CGCCAAGCTAACATA            GATAGCGA TCAC TCGCAATC             TTTTTGGCTGACGCC  51 73
      MT2981 NONE
      MT2980 3212940 .. 3212959 -  -6.4  -3.69092   AAGATGAACGCCAAA            GCCGCCACC CTA GGTG-CGAC            GTCCACCCACGCGAC  59 494
      MT2978 3211834 .. 3211859 -    -9  -2.52896   TCACGCTGCAATTCA         GCGACCCGGGC GGGAT GCCCGGATC-C         GGTTTTGCCTCGCGT  53 147
        rpsP 3211289 .. 3211311 -  -2.6  -2.73468   CAACAGCGTCAACGA           CGACGGCG CTCATTT CCCCGTCA           GCTTTCCGCCGTCAG  38 23
      MT2976 NONE
        rimM NONE
        trmD 3209767 .. 3209794 -  -3.3  -4.24948   CGAGCAGACGCAAAA        GCCACCG-CACG TTCGG CGTGTCGGGGGA        TTTCGCGTCTGCTCG  64 50
        rplS NONE
        lepB NONE
        rnhB NONE
      MT2969 NONE
      MT2968 NONE
        fdhD 3202525 .. 3202546 -  -5.1   -3.1505   ATCACCTGCCACGAA           TCGCGTC-TC ACC GATGCCGCGA           CGACCAGTTATCCCC  47 209
      MT2966 NONE
      MT2965 NONE
      MT2964 NONE
      MT2963 NONE
        xerC 3197326 .. 3197353 -  -7.6  -3.72241   CACCAACGACCGAAA        CGCGGCGGCC-GC CGA ACTGGCCGCCACC        TTGGGCGGGATCACG  63 220
      MT2960 NONE
      MT2959 NONE
    MT2958.1 3194227 .. 3194238 -  -5.8  -3.73224   GGACCCGGGAGGAAA                TCCC CGAA GGGA                 ACCGCCGCGGGACCG  60 97
        rpsB NONE
         tsf 3192441 .. 3192455 -    -7  -2.87931   TGTACGCGCGACATA               CCCGGC TAA GCCTGG               CCCACCTCGAAGCGG  49 16
      MT2956 3190989 .. 3191018 -    -7  -3.31501   ACGAATGCTGGAGAA       GCTCGGGTCCGA CTAGAT CCGGACGCGGGC        TACTCGGCGATATTT  55 25
      MT2954 NONE
      MT2953 3188188 .. 3188201 -  -8.1   -3.5393   ACGACTGCGCGCAAA               GCTCG GAGC CGAGC                ACGAATCGATGATCG  60 144
        pyrH NONE
      MT2950 NONE
         frr NONE
      MT2948 NONE
      MT2947 NONE
      MT2946 3183007 .. 3183029 -    -4  -3.66178   GCGGCGAACGCCAAA           CCGATCAGCG CCT CGTTCACCGG           GTCAGGACGTCAGCG  53 27
      MT2945 3182132 .. 3182158 -  -7.3  -2.94099   CGGCTGGATCAGATA        GCC-AGCACACC GTTC GGTGTGCCCGAC         CCGGTCAGCGCCGCA  54 30
      MT2944 3181474 .. 3181487 -  -8.1  -2.78935   ACAGCGGTCAGTACA               CGGTG TTCG CACCG                ACCAACGCGGCATTT  51 287
         dxr NONE
      MT2937 NONE
        aarC 3173513 .. 3173528 -  -5.4  -4.43477   GCCACTGAATGAAAA              GCTGAC CCCT ATCAGC               TTACGGTCACAATAG  70 21
      MT2935 3172467 .. 3172477 -  -2.4  -3.18681   CCGGAATTCCAGCAA                 GCGC GTG GCGT                 GGACGGTATTGCTAA  44 162
      MT2934 3171537 .. 3171553 -  -2.9  -3.86194   AATCGTGGCCAGAAA              TCGCAAC CAC GTTACGC              TCGCGACCGCTCAAT  56 123
      MT2933 3169503 .. 3169514 -  -2.2  -2.78935   AGACGTTCGACCACA                CACT GGCC AGCG                 CATTCCGATCATGAC  40 121
      MT2930 NONE
       map-2 3167260 .. 3167305 - -23.6  -2.78596   GAGCCGGCGAGTAGA CGCGAAAGAACATGATGGGC GCTGGT GCCCATCATGTTCTTTTGCG CCTACTCGCGCTACA 100 36
      MT2928 3165732 .. 3165772 -    -6  -2.90212   CCACCATCGGACACA GGCGA-TCGCAA-GCGCGGC GAA GCCGGGCGCAGCGGGTCGCC ACCATCGGACCTAGA  47 36
      MT2927 NONE
      MT2926 NONE
      MT2925 3162731 .. 3162785 - -11.4  -2.55351   GGGCCTGACAGCAAT CCGACTGTGAAATGCACTACGCGACA CGC TAACCCGTTGCGCAGTTCACACTCGG GGCGCGATCACAGCG  62 33
      MT2924 3161979 .. 3162003 -  -5.7  -3.01712   CGGCCGCGTTGAAGA         GCGGT-GGAC CCCGGC GCCCGACCGC          ACAACTTGACCTCGG  48 51
        yojH 3154734 .. 3154758 -  -4.2  -3.28712   GTGCTTCGGTCATAA         GCGCCGCTCTC CCCC GCAAGCGG-GC          GGTACCCCCACTGTA  47 57
      MT2917 3154210 .. 3154222 -  -6.9  -3.88946   CACGGCACACAACAA                CCGCG AGC CGCAG                CCGATCGTGCCCGAC  64 64
      MT2916 3152385 .. 3152398 -  -2.3  -2.53263   TCCATCGTCAAGCCA               CGCCA CGCA CGGCA                TGCACTAGATAATCC  38 4
        cobA NONE
        cobB 3150321 .. 3150359 - -11.6  -3.17075   TGGCCGCGAATGTAA   CGCCACTGCGAATTTCCG GCC CGGCTTTTCGCAGTGCCG   TTACGCTCGTGGAGT  66 26
        cysG NONE
        efpA 3147142 .. 3147155 -  -3.7   -3.9461   GGTGCGCAAGAACAA               CTCGG ACAT CCGGG                TGATCACAGGCGGCA  60 121
        proS 3145361 .. 3145387 -  -7.9  -3.02144   CCACCCGCTGGAACA         GGGTGCTGGGC GCCTG GCCCATCACCG         CGGCCTTTCCGGGCG  53 52
      MT2908 NONE
        nusA 3142588 .. 3142610 -  -6.2  -3.28712   TCTGCCGTGGGATAA           CGCACGGC GCTAGCG GTCGTGCG           CCATACCGCGGCTGA  51 12
      MT2906 NONE
        infB NONE
        rbfA 3138773 .. 3138811 -  -9.5  -3.21593   CAGCGGCCGACAACA  GCGCAGCGGCACCG-ACGG CGT CCACGCGG-GCCCCCGCGC  GACGCCGCCCGTCGA  62 46
      MT2903 3137855 .. 3137865 -  -8.2  -3.33815   ACGGCGGCTAACCAA                 GCGC CGC GCGC                 AACGACGCCACAGCG  60 7
      MT2902 3136494 .. 3136512 -  -8.8  -2.63723   GGTCGATGAACCAAT             CACCGCCG TCA CGGCAATG             TCGGCCAGCTACGCC  53 34
      MT2901 NONE
      MT2900 3134608 .. 3134659 - -13.7  -3.06796   CCGGACTTCACCGAA CCGCCGCCGCCCATCCCGGCGCAGCC GGC GGTCACGCCGG--CGG-CGGCAGCGG CCAGCGCGAGGAATT  76 65
      MT2899 NONE
      MT2898 3132161 .. 3132198 - -14.3  -2.60075   GCGCGGCCAAGCAAT   TTCGC-ACTAGCGGCGAT ACC ATCGCCGCCAACCGCGAA   GCCGTGCTGCAGCGC  69 140
      MT2896 NONE
    MT2895.1 3130006 .. 3130021 -  -4.6  -3.45031   GGCTCAAAAACTCAA              CCCACG GCCT CGCGGA               CCCGGGCGGCGACCT  53 6
      MT2895 3129765 .. 3129821 - -15.9  -3.13376   AAACTCAAGAAATCA CTTGATTTAGGAACGGGCTTCGGTCAG TGA CAGTACGAAACCCGTTCCAAACTCAAG TGCCCTGTACGGGCT  82 21
      MT2894 NONE
      MT2893 NONE
      MT2892 3127110 .. 3127125 -  -4.6  -3.05463   ATGCCGCCCAGTCAA              CCCACG GCCT CGCGGA               CCCGGGCGGCGACCT  47 6
      MT2891 NONE
      MT2890 NONE
      MT2889 NONE
      MT2888 NONE
      MT2887 NONE
      MT2886 NONE
      MT2885 3119177 .. 3119200 -  -4.5  -2.99471   GGAGTCCGAGACATA          CAGCTGCAC CATCTT GCGCACCTG           TTAGCCCAGCGGTGC  44 26
      MT2884 NONE
      MT2883 3117717 .. 3117741 -  -4.1  -3.63991   GACGACGTGCAAGAA          TTCCGGGTTGC AGT GCAACACGGTT          TTAAGTTTCCGTCCC  53 114
      MT2882 3116241 .. 3116270 -  -7.1  -3.60805   ACACCCCACCGCAAA       CCATCGGGGCC CTCGCGGT GGCCCTGATGA        TCGGCGATGAACCGG  59 45
      MT2881 3114903 .. 3114917 -  -3.4  -4.08945   ACGACGGCTGGAAAA               GGGCGC GGG GCAACC               GCATCGTCAAGAGTT  60 463
      MT2877 3110297 .. 3110325 -  -3.7   -4.3129   TAGCGACTATGAAAA        CCAGCCGGTCGAC GCA GTGGAGCGGCTAT        GTCGGCGTTTGGCTG  68 160
      MT2872 3106714 .. 3106732 -  -4.6  -3.16191   TCAGACGTCGACGAA             GTACGT CTACATT ACGTAC             ATGCCCGAGACTCTG  47 477
      MT2870 3105345 .. 3105361 - -10.1  -3.05384   GCGTGGGGTAGCGAA              GCACGCG GAT CGCATGC              TGCAGGCCGGCGGAG  63 163
        pemK 3104452 .. 3104463 -  -3.6  -2.78679   TGCGTGCACGGAAAC                CCCG TCGT CGAG                 CTGGTGCACAGCTCG  41 448
      MT2867 NONE
      MT2866 NONE
      MT2865 3099707 .. 3099748 - -30.5  -2.78596   TACGGCGTGAGCAGA CGCAAAAGCCCCCATTTCG GGCC CGAAATGGGGGCTTTTGCG  TCTGCTCGGCCAACC 100 52
      MT2864 NONE
      MT2863 NONE
        truB 3096960 .. 3096991 -  -5.9  -3.17075   CCCTTCCGAATTGAA     CAGCGGCCCATCGCC GTGC GACG-TAGGCCG-TG      TAGCCCAGTGTGCCA  49 117
      MT2862 NONE
      MT2861 NONE
      MT2860 NONE
      MT2859 3092167 .. 3092179 -  -4.7  -2.88544   CGCGACGGCGACACA                GGGAC GGT GGCCC                GTATCTCCGATGCCG  44 274
        ribF 3088625 .. 3088650 -  -2.6  -2.79289   CACGACCGCAAGAAC         CGTCAACCCGT AGACA ACAGGTC-ACG         TGCCCGCTCGGTATC  40 2
        rpsO NONE
      MT2854 3087650 .. 3087663 -  -3.8  -3.29511   GGCATTTGCGTAGAA               CTCG CTTTGC CGAG                CTACCCCGCCTCAGC  47 36
        gpsI NONE
      MT2852 3083696 .. 3083712 -  -6.5  -3.30124   CGCGATGTCCCAGAA              GCCCAAC ACC ATCGGGC              TAATTCGCCGACGGC  55 81
      MT2851 3082420 .. 3082434 -  -5.6  -2.78384   TCGCCGTGCACGACA               CGCTGT TTT ACTGCG               TGGCGAACATGCCCG  45 264
      MT2849 3080919 .. 3080929 -  -8.2  -2.78596   CATCCCGCGATCATA                 GCCC GCT GGGC                 GTGCCGCTCTAGATG  53 34
      MT2848 3080370 .. 3080393 -    -3  -2.52516   GGTGGCATCAGTAAT          GCCATTGCGC AGCA ACGCACTTGC           TACGGCACGCGACTC  39 68
      MT2847 NONE
      MT2846 3077696 .. 3077707 -  -5.8  -2.63715   ACCTACTCGACATGA                TCGG TTCG CCGA                 AGCTGTGGGTCGAGG  44 415
      MT2844 NONE
        dapB NONE
      MT2842 3075791 .. 3075814 -  -3.8  -2.52795   AAGTGGGGTAATCGA          CCAAAGCG TGCAGAAG CGCTCCGG           ACAGGTAGCCCAAGG  41 53
      MT2841 3075253 .. 3075287 -  -2.6  -2.50113   CATTATTCCATCAAG     GTCAGCGCCAGCGTAG GCA CCACGCTCGCCACGGC     GTCGATGGCGCCCAA  37 42
      MT2840 3073951 .. 3073963 -  -4.7  -4.08887   AGCAGCGAAATGAAA                CACGC GCC GCGGG                AGGGTTAGCGCAATG  64 94
      MT2839 NONE
      MT2838 NONE
      MT2837 3071203 .. 3071218 -  -6.1   -3.7795   TCAAACCCCACGAAA              CCACC GGTAGT GGTGG               TGCTATCGCGATTGC  60 133
        fabG 3070109 .. 3070154 - -17.7  -2.71144   TAGCCCCGCCAAGCA GACGCAGAATCGCATTAATCG CGCC CGGTTTGTGCGATTCTGCGTC TGCTTGGCAGCACCT  84 182
        thyA NONE
        folA NONE
      MT2832 NONE
      MT2831 3066267 .. 3066288 -  -4.3  -3.32963   AGGCTCATGGTAGAA           GGCTACCGG CCAG CGGGTAGAC            CATCTATCCCGGACA  49 6
      MT2830 NONE
      MT2829 NONE
      MT2828 NONE
      MT2827 3064873 .. 3064886 -  -2.3  -3.21395   AGCTCCTCGACAACA               CGAAG GTCG CATCG                GGCGAATCACGCTGT  44 32
        hsdM NONE
      MT2825 NONE
        thyX NONE
        dapA 3060953 .. 3060967 -  -3.4  -3.11634   CTTTAGATCACCGAA               GCACCG AGG CCGCGC               GCATGTCGGCGGCCA  43 3
      MT2822 3059090 .. 3059113 -    -6  -3.16191   TTAGATCCCGAGGAA          GTAGCCGG GTTTCTCG CCGACTAC           GGTTGGCGGCTGACC  51 150
        ftsK 3054523 .. 3054564 - -24.1  -2.78463   AGCCCGGCGAGCAGA CGCAAAATCGCCTCATTTCG GCA CGAAATG-GGCGATTTTGCG TCTGCTCGGCGGGCT 100 39
      pgsA-2 NONE
      MT2816 NONE
      MT2815 NONE
      MT2814 3051147 .. 3051164 -    -4  -3.27774   GACCCGAACGACTAA             CGCCGG GGCAAT CCGCCG              AGCTCGTCAAACGCC  47 4
      MT2813 3050131 .. 3050151 -  -3.1  -3.55444   GCCGCATTTGGCAAA            GCCGGGACT GGC AGCGTCGGC            GTCGGTGGCGCCGGC  49 112
    MT2808.1 NONE
      MT2808 NONE
      MT2807 3046425 .. 3046445 -  -6.2  -2.97747   CCGTGACACTAGAGA           CAGCC-ACT GACA AGTCGGCTG            CTCCGAATGATCACC  48 36
        recA NONE
        recX NONE
      MT2804 3042113 .. 3042131 -  -6.6  -3.16191   CCAGATCTTGACCAA             GCGCAGCC TGC GACTGCGT             CGCCTCGCTCACAAG  51 390
      MT2803 NONE
    MT2802.1 3039113 .. 3039144 -   -10   -3.3341   AAAAAGGTGCGAGAA      GCCGGCGAAGCGGA TTGG TCCGACCCGCAGGC       GCGGGCCCGCGCCGA  63 191
      MT2801 3036513 .. 3036530 -  -6.9  -3.35371   GAGACGGTCAACGAA             CCGCAAG CTGG CCCGCGG              CCCCCAATTCGCCGG  55 0
      MT2800 3035689 .. 3035723 -  -2.1  -3.28712   CCGTCGGTCCGATAA    TCGCCAACGGTCTCAC GGCT GCCAGAC-ACCGGCGA     AATACCCCACGCCGT  44 3
        miaA 3034763 .. 3034782 -  -4.3  -2.68487   TCAATCACCAGATCA            GGTTACG TGCCGC CATAACC             GCACGGCGTCGTCGA  42 3
        dapF NONE
        hflX NONE
      MT2796 3030826 .. 3030846 -  -6.8  -3.29511   CGGACGGGCGCAGAA           CGCCATGGC GAGG GCC-CGGCG            GTATGCAACCGCATA  54 247
      MT2794 3027258 .. 3027277 - -11.4  -3.46602   GGTGCGACAGCAGAA            CGTCGCCG ACAA CGGCGACA             TCGTTGCGGCCATGA  70 205
      MT2792 3025803 .. 3025819 -  -3.6  -3.29511   GGGATGCCGGCAGAA              CGGGCA ATGCA TGGCCG              CTCCTTTGCCGTCTT  45 183
      MT2791 NONE
      MT2790 3024706 .. 3024718 -  -7.7  -3.61356   ATCACCCAGGGCAAA                GGATC GTT GATCC                ACACCACCTGGAGTC  60 111
      MT2785 3018702 .. 3018712 -  -2.4   -4.1899   GGAGCTCACCGAAAA                 GGGC CGC GCGC                 TGGCCATCGCCGTGA  62 520
      MT2781 3016346 .. 3016376 -  -9.6  -3.17075   CGGCGCTGAACTCAA       CGCCGCCGTCCA GGAGGAA TGGCCGGCGCCG       GCGACGCATGCCCAC  59 140
      MT2778 3014507 .. 3014536 -  -9.3  -2.70932   TGGTGGCCGGAACGA       CCGGCAGCGGCGAT GAT ATCGCCGCT-CAGA       CGCGAGACGCTCTGC  56 246
      MT2775 3010700 .. 3010716 -  -5.7  -3.48593   CACGCTGGCACACAA              CGACGAC ATC GACGCCG              TGCTTGCCAACCTGC  53 115
      MT2773 3009324 .. 3009358 -  -2.1  -3.54424   TCGGACGTGTCGAAA    TTCGGGT-CA-CCGCCG GCT CAGCGGATGGAGCCGGA    GTGAAGCTATGGGCC  48 273
         dut NONE
      MT2770 3007499 .. 3007514 -    -6  -2.78816   TGACGCTGGACGAGA              TCGGCG CGGA CGCCGC               CGCGCTGGGCTCTGC  47 283
      MT2768 3006318 .. 3006337 -   -10  -2.94218   AGCGTTCACGAGACA            CCGGCAAT TCCG ACTGCCGG             ATAGTCACCGCTGAA  62 30
      MT2767 3005158 .. 3005200 -  -9.9  -3.04461   GATTCACCTCGAAGA GTTCGACGTGGTCGTCGCCG CCAC CGGGGACGACAAGGTC-AAC GTGGTGCTCAGCCTG  60 465
      MT2764 3002170 .. 3002190 -  -3.1  -3.17075   CGCGGGTCAATCGAA            GATGCCCCG TCA CGTGTCACC            GGGAGCCGCGTGCGG  43 14
      MT2763 3000744 .. 3000760 -  -4.3  -3.20382   CTGTATACGGAGCAA              CCCACGA CGA CCACGGG              CGAGCTGGTCGAGCA  47 53
      MT2762 NONE
      MT2761 NONE
      MT2760 2997827 .. 2997861 -  -4.2  -3.14132   GGTGTCGTCGAGCAA    CTGGCG-CGGGCAGC AACCGA GCTGACCGGCGGCAA     CGAGTTACTCACAGT  45 388
         dxs 2992715 .. 2992760 - -15.4  -3.70902   TGGGTCAGACGGAAA CCGGCAGCCGCCGCACG-GCTG GATG CGGCGCGCGCGGCG-CTGACGG AGGTGTCGCAACGGG  85 261
        hemE NONE
        hemG NONE
      MT2750 NONE
      MT2749 2985569 .. 2985595 -  -3.7  -3.47349   CGCCCAAAGCTAGAA        CTGTCCGACGAC GAGT GGCGTCAGA-AG         CTCACCCCGCAGGAA  49 456
      MT2744 2980430 .. 2980450 -  -6.1  -3.90511   AACCAGAAAAACCAA            CGCGCACAA CGC TTCTACGCG            AAGACTGGTTTCAAG  64 93
      MT2736 2975758 .. 2975772 -  -2.8  -3.68351   GGCCCACTAGTGAAA               CTGG TTCAATC CCAG               TATCGCGCACCACGA  51 2
      MT2735 NONE
    MT2734.1 2974115 .. 2974127 -  -4.7  -2.75577   GCACCGGAAAATTTA                CCCGC CTA GCTGG                CTCAAGCGCAAGCAT  44 10
      MT2734 NONE
      MT2733 NONE
      MT2732 2971991 .. 2972022 -  -5.1  -3.14132   CGCGGCGGCCAGCAA      CGTCCGAGCAGCCA ACGCG TGGCCGCTCAT-CG      GGCGCCGTCCCGAGC  47 20
      MT2731 NONE
      MT2730 2971279 .. 2971298 -  -3.4  -2.53125   ACGCCCCATAAAACT            TGAGCGCG CACA CGCTCTCC             CACCGTGGCGGCGTC  39 99
      MT2729 2970565 .. 2970575 -  -2.4  -3.11073   GATGCTACTCAAAAT                 TCGG CCA CCGC                 CTAGCAGACGCAAGA  42 164
      MT2728 NONE
      MT2727 NONE
      MT2726 2967637 .. 2967648 -  -5.8  -3.75378   ATCGTGACAACAGAA                CGCT ACAC AGCG                 CTGTGCGACGACGAG  57 515
      MT2718 NONE
      MT2717 2960840 .. 2960861 -  -5.8  -3.37796   GCCGACGAGGCACAA           CGATGTCG GTGCCG CGGCATCG            ACCTGCGTCTGGTGA  53 334
      MT2712 NONE
      MT2710 NONE
      MT2709 2955410 .. 2955425 -  -5.4  -2.75712   GTATCTATCCAATCA              CCACAA TCGG TCGTGG               AGTAGGCCAGAATTC  44 79
      MT2708 2954925 .. 2954948 -  -5.2  -3.87815   CCGGAGGCCTACAAA          GACGTCGACG AGGT CATCGAAGCC           AGCCATCAGAGTGGC  60 130
      MT2702 2949211 .. 2949247 - -10.7  -2.75992   TCGTAGCGAACACTA    GGGTCGTTTGACCCGTG GGC CGCGGGTCGATGGACCC    GTACTGGCGCGCGTT  59 429
      MT2701 NONE
      MT2700 2947451 .. 2947483 -  -7.7  -2.87132   CTCCTCTCCCAGACA      TTTCCCGATGCTCGA TCA CCCCGCATCGGAAAA      CCTGTCCGCATCTTG  52 8
      MT2699 2946187 .. 2946205 -  -4.5  -3.22476   ATCATCCACGACGAA             GATTCGG TGATG CCGCATC             CCCAGCAAGCGCCGG  49 453
      MT2696 NONE
      MT2695 2943132 .. 2943154 - -10.6  -3.36273   GGCCTGCAATATGAA           CCACGCCT TGATCAC AGGCGTGG           CCGACGCGCTGGCAC  68 477
      MT2692 2941909 .. 2941934 -  -8.1  -3.72695   ACCTGGGCGAGCAAA         GCCGCCGGGCC GCTG GGCGCGGTGAC          CCAGCGCTTCATCGC  63 82
      MT2690 2939633 .. 2939663 - -12.5  -2.90763   CGGACAGTCGATAGA       GCGTCGCTGGACG GGGAG CGGTCAGCGACGC       TGGCGGCGGTCGCCG  66 106
        thrS NONE
      MT2688 NONE
      MT2687 NONE
      MT2686 NONE
      MT2685 NONE
      MT2684 2932707 .. 2932741 -  -3.4  -3.53012   CCCCCTGCTGGGAAA    CCCGCTTG-CCGACC TCATCC AGCCGGACTTGCGGG     TGCTCGTCGAGTTGG  49 238
      MT2681 NONE
      tesB-2 NONE
      MT2679 2927790 .. 2927831 -  -3.8  -2.82635   ACCGGCACGAGCAGA CACAAAAGCTCCAAATTTC GGCCT GAAACG-GGTGCTTTTGCG ACTGCTCACGCCGCG  43 31
      MT2678 2926643 .. 2926684 -  -7.2  -3.14132   TCGGCTGTTGACGAA TCGGACGGTGCTGGGC-GC GTATG GCAGCCCACCACTGACCAA CCGCGAAGCGTGGGC  52 290
        ruvC NONE
        ruvA NONE
        ruvB NONE
      MT2668 2917374 .. 2917404 -  -3.1  -3.56643   CCGAGAGCCTGCAAA       GCCGATATGCGGG TCAAT CGCGCCCACCGAC       CAGTTCCGCGCTGCC  49 270
        yajC 2911925 .. 2911958 - -12.3  -2.87931   TCTACCCCCGACAGA     GCCTACGTGTCGCGC CGGG GCGCGTCGCGCAAGC      GGCTCGTCGGTTCCG  66 57
        secD NONE
        secF NONE
      MT2662 NONE
         apt NONE
        relA 2903965 .. 2903977 -  -4.7  -4.36914   GCTCGGCGGAGAAAA                GCGCG CTA CGCGG                CCGAGGTCACCCGGT  70 18
      MT2658 NONE
        hisS 2900751 .. 2900805 -  -4.9  -4.08216   CGAGCCGCTCCAAAA GCCTCAGCCGCTCGGGGTGGTCGGCT CGTC AAACGA-CAGCCCTATCAGCCGAGAC ACCACGTTGTGCAGC  64 185
      MT2655 2898138 .. 2898158 -  -3.2  -3.84406   CGCCGACGACAACAA           CGG-TGCCG ACCT CGGAATCCG            GCAGGAATGGCTACC  56 520
      MT2652 2896172 .. 2896188 -  -6.5  -3.35679   GCCGTTGAGCGACAA              GGACATC CAA GACGCCC              TCGCGGCCGCGGCAG  55 207
        aspS 2892097 .. 2892110 -  -4.5  -3.10715   CTGACTAGCAGCGAA               GCGCT CATG AACGC                CTATTTATTCACACT  45 72
      MT2647 2890580 .. 2890603 - -12.4  -2.66316   TGGCTGATCACATCA          CACGCCGG-CG GCT CGTCCGGCGCG          ATCGTCGCGCAATGT  65 459
      MT2645 NONE
      MT2644 2888102 .. 2888122 - -10.3  -3.07994   GGCAAGCGTATCGAA            CGCGGCCTG TGG CTGACCGCG            TTGCTACAAGCCACG  62 493
    MT2637.1 2876621 .. 2876631 -  -4.6  -3.32498   TACCGCATACACCAA                 CACC TCC GGCG                 TCTCTAGCGAATCCG  51 504
      MT2636 2874400 .. 2874412 -  -3.4  -2.72144   CCACCTGGCTCAAAG                TGGT GCCAG ACCA                GCTCGGTCGGTCCCT  40 329
      MT2633 2872693 .. 2872707 -  -5.6  -3.44051   GCCGGATTATGAGAA               GGCTGT CCG ACGGCC               CAATTCGGCCCGCTC  55 39
        alaS NONE
      MT2631 NONE
      MT2630 NONE
        aroE 2867324 .. 2867364 -  -2.4  -3.06492   CCATCCAGGCCAACA CCGCCGCCG-CCAGCATGC TGGG GCACGCTAGTCCAACGCGG  CCAGCGCGCAAGTCA  42 12
      MT2628 2866887 .. 2866899 -  -3.3  -3.53563   AGATTCGTTGTCAAA                CGACC TCT GGTCT                ACACTGATATCGCGC  49 46
    MT2627.1 2866613 .. 2866641 -    -3  -3.53012   GTGTGCCCGCCGAAA       CTGCC-GCCGCCC GACT AGGCGACTGGCCA        AAGCGATGACAGTGC  49 11
      MT2627 2865849 .. 2865875 -  -8.6  -3.30124   GTGCACGTCGGATAA         GCAGGGCTGAGC GGG GCTCGGCTCTAC         TCGGGTCTTACCTCG  60 414
      MT2625 2865091 .. 2865140 -  -5.1  -4.11304   CGAACTGATAAACAA CGGTGAGGAGATCG---CGG-CCAG CGAG CTGGTCCGATTCGAACTCCTCGCCG GTGTGCGGGAAAGCG  64 283
      MT2617 2861270 .. 2861283 -  -3.8  -3.84406   GGGCTACGAGAAGAA               GCGA GAGTGA TCGC                CCACAGCGTGGGTGA  58 484
        aroC NONE
        aroK NONE
        aroB NONE
        aroQ 2856493 .. 2856510 - -10.5  -3.92075   AGCCTGAGGCACAAA             CCGCGGC CGTC GCCACGG              TCGAACGTGAGGCAC  77 151
        yqhT NONE
         efp NONE
        nusB NONE
      MT2607 2850377 .. 2850409 -  -2.6  -2.54459   AACATCATCATCAAT      CTGCAACGTGGTGC GCATA GCATCATGTTACGG      GGCTTGGGCCAGCTT  38 41
      MT2606 NONE
      MT2605 2849674 .. 2849705 -  -4.2  -4.07568   GCGCGTGGGCCAAAA      GCGTCGGCCTGCCGG TGT CCGACCGGGGG-CGC      CTGCGCCCGCAGATC  61 74
         mrr 2847151 .. 2847167 -  -2.1  -3.63228   GTGACTACAAACGAA              TTGCCGT CGT ACGGCCT              GGGTTTCAAGCATGC  51 96
      MT2601 2845239 .. 2845263 -  -5.6  -3.64822   ACGCGCCGACCCAAA         GGCC-GCGCCA TTGG CGGCGTTGGCC          CGGGGTTGGCAATGC  57 102
      MT2600 2835530 .. 2835542 -  -4.7  -2.73681   CAGTCAGGCCAAGGA                GCACG CGG CGAGC                GTGTATCCATGGCGG  44 94
      MT2599 NONE
      MT2598 2833594 .. 2833616 -  -6.8  -3.40403   CGTCGCGCAGTACAA           CGTCAAGGCC ACC GGCCACGTCG           CTAAGCTTCGGCGCG  56 26
      MT2596 2832496 .. 2832508 -  -7.7  -2.70932   TTCGGGCGGCAACCA                CGGAA CGC TTCCG                GCGGTGATTCTCGGC  51 393
      MT2594 2829529 .. 2829543 -  -2.1  -3.29511   GTCATCGTCGTACAA              CGAACC ATGC GGT-CG               TTGCAGGGCGTGTAT  44 79
    MT2593.2 NONE
    MT2593.1 NONE
      MT2593 2828105 .. 2828131 -  -4.3  -3.17212   CGACCAGCCGATTAA        CCG-CTCCCCCG CAAC CTGGCGAGACGG         TACTCGCCGCGTTCG  45 92
      MT2591 2826828 .. 2826840 -  -5.5   -2.9329   AAGGAATAGAGCACA                GCGGT TAG ACCAC                GCTCCGCAGTTCGGC  48 17
      MT2590 2825908 .. 2825954 - -10.1  -3.65902   TCTACGCCAGCCAAA TCGAGCCGAGAGTGGGCGACCC GGAA GGGCC-CACACTCCTGGCTGGA TTCGGCAATATCCCT  70 436
      MT2587 2823572 .. 2823585 -  -4.5  -3.53224   CACCCGCCGGTCAAA               CTGCC ATCG GACAG                CATGTTCCCCGTCGC  52 484
      MT2585 2820627 .. 2820642 -  -2.4  -3.30243   ACCGATTCCCTACAA              CGCCAC CTAT GCCGCG               ACCAAGGCCTTCGTG  44 359
      MT2583 2818449 .. 2818475 -    -2   -2.8474   CGGCACCGACAACTA         CGACCGGTACGC CCA GTGAGACGGTCG         CCGGCGCGATGCAAA  40 294
      MT2580 NONE
        scoA NONE
        scoB NONE
      pccB-3 NONE
      bccA-2 NONE
      MT2575 NONE
      MT2574 NONE
        citE 2807611 .. 2807622 -  -7.2  -3.40522   AGCTCGCGATCACAA                CGCG GTTA CGCG                 TCAGAAGATGCCGTG  55 246
      MT2572 NONE
      MT2571 NONE
      MT2570 2804229 .. 2804249 -  -2.4  -3.90588   CATCCTCTAACCAAA            GCTGCCAG CCCGC CCGGCTAC            AGATCCAACAGCGCG  55 22
      MT2565 2801742 .. 2801759 -  -4.7  -3.09878   CGCACCTACCCAATA             GCCCGAC CGTC GCCGCGC              CGCTCCCGCTGCGAC  47 77
      MT2564 NONE
    MT2563.1 NONE
      MT2563 NONE
      MT2561 2790245 .. 2790292 -  -9.8  -4.07568   CGCCCGCTTCCAAAA GCT-GGGACTGCATCCAGGTGGC GGC GCAACCTGGATGCTGCAGCGAGC GGTGGGTCCGCAGGT  78 522
      MT2559 NONE
      MT2558 NONE
      MT2557 NONE
      MT2556 NONE
      MT2555 2782348 .. 2782366 -  -5.3  -4.08216   TGAGCGTTGGGAAAA            TG-GCCAG CCGT CTGGCTCA             TGGCGTCTACGCAAC  64 61
      MT2553 2780880 .. 2780894 -  -3.4   -3.2614   CATCGTGTAGATGAA               CTCAGC CAT GCCGCG               GTGTTGCCTTTCTGG  45 100
      MT2552 2779128 .. 2779143 -  -5.4  -2.52543   ATTGCTCCCAACTCA              CGA-CGG GTA CCGCTCG              ATTCAATTTTCCCGC  43 94
      MT2551 NONE
      MT2550 NONE
      MT2549 2772806 .. 2772816 -  -2.4  -4.88918   CGACGCGAAAGAAAA                 CGTC TGC GCCG                 CACACCGGATCGTGC  76 371
    MT2547.2 2771860 .. 2771875 -    -9  -2.76399   GGGAACGAAATGAAT              TCGACG GCGA CGTCGA               CTGGCTGGCCGCGCC  55 503
      MT2545 NONE
      MT2544 NONE
      MT2543 2768281 .. 2768338 - -10.3  -2.62983   CGCACTGGGACATCA GCGAGCAGGGCATCACCGCCGCCGAGG AGTT CCTCAGCGACCCCGAGGTTCCGCCCGC ATTGCGCCGGCTGGT  58 177
      MT2540 NONE
       fpg-1 2763652 .. 2763677 -  -9.7  -2.70932   CGTCCTGTCCAACGA         GGTCTACGCCG CGCT CGGGGTAAACC          GTTCCTAGACGGCTA  56 53
         tig 2760667 .. 2760679 -  -5.5  -3.25942   ATGCTCCGACACTAA                CCAAC CAG GCTGG                CTGTTTCGCGGTCAC  51 83
      clpP-2 NONE
      clpP-1 2759081 .. 2759116 -  -6.8  -3.35438   CAGGACACCGGATAA    CTGCGGCGCAGGAGGAT GAG ATCGTACTG-GCCGCCG    ACGCGGTCTTCGTGA  56 286
        clpX NONE
      MT2531 2753708 .. 2753728 -  -5.3  -2.89564   CTCCGATGCCATATA            TGCGGCCGG TAA CCGACCAAA            AGGCGAAGTCAGCGA  45 79
      MT2530 NONE
      MT2529 NONE
      MT2528 2749850 .. 2749867 -  -2.8  -3.27674   AGGCCACCAGAAAAT             TAATAC GGAATA GTATTA              GCGTCCGGGCTGCAT  45 23
    MT2527.1 2749347 .. 2749358 -  -7.2  -3.51825   TCAGTTCAATCACAA                GCCG ATCA CGGC                 GCGGTGGCACAATTG  58 362
      MT2526 2748453 .. 2748494 - -29.1  -2.78384   GGGTGCGCGAGCAGA CGCAAAAGCTCCCAAATCC GACC GGATTTGGGAGCTTTTGCG  TCTTTTCGCGGTGGT 100 40
      MT2525 2747119 .. 2747132 -  -2.3  -3.19157   GATCAATTCTAGGAA               CCGCT TCAC ACCGG                CATGAAAGCGCCCGA  44 53
        valS NONE
        folC NONE
      MT2522 2742610 .. 2742629 -    -2  -3.57971   AGATGTATGCCCAAA            CCGGTCAT TGCG ACACCCGG             TAATCCCGACGCCGC  50 10
         ndk 2741978 .. 2741997 -    -7  -2.71144   CACCGTGCTGAATGA            CGGCCCGA CATG CCGCGCCG             CATCGAAGGATGGCG  48 189
      MT2520 2738469 .. 2738497 -  -9.6  -2.52464   TGGGCGTGCAATCCA       GCACGGTCGGC GTGGTGGT GCCGACCG-GC        TACTCGTTCAATCTT  55 498
    MT2518.1 2737345 .. 2737366 -  -4.3  -3.29144   TCAGCCTGGCGACAA           CTGGTCAAG GGTA CGTGACCTG            CAACTACGGGGTCAA  47 37
        rplU NONE
        rpmA NONE
         obg NONE
        proB NONE
        nadE 2731299 .. 2731316 - -12.7  -3.28791   AGGTTGCCGGCATAA             TCCCGGC GACG GCCGGGA              TCGCGGCCACGGTTT  71 351
      MT2510 NONE
      MT2509 NONE
      MT2508 NONE
      MT2507 2725552 .. 2725585 -  -2.9  -3.75153   GGTCGGCAAGGGAAA     CCCATCATGGCGCCGG GCT CCGCC-CCGGGTTGGG     CCAGTGCGATGGCTG  54 134
      MT2506 NONE
      MT2505 2723834 .. 2723848 -  -7.1  -2.52464   TTGGCGCTGAAGCGA               CCGAC CATCT GTCGG               CTGCAGCCCGCCACG  47 363
      MT2502 2722726 .. 2722737 -  -4.4  -4.33417   TGCAGTCACAACAAA                GTCA GCTC TGAC                 AGCGCGGTCAGCGGC  69 4
      MT2501 2722365 .. 2722385 -  -8.2  -3.08679   GCTGGCCAGGTAAGA            CGACCCGC TCCGG ACGGGCCG            CGCAGCGATCCGGCT  57 50
        proA 2721075 .. 2721087 -  -6.2  -3.05384   GTCTCCTCTAGCCAA                CGGC GTCAG GCCG                GACGGGTGTGGCCGG  49 18
      MT2499 NONE
      MT2498 2718669 .. 2718686 - -10.5  -2.58758   ACAACGCGTGATAAG             CGGGCGC ACCA GCGCCCA              TCATGTTCTTTTACG  58 55
      MT2497 2717506 .. 2717533 - -11.2  -4.12188   TGAGCAGTCGCAAAA        GCCCCCGAAACC GGTC GGATTTGGGGGC         TGGTACGTGAATTAG  81 118
        nadD NONE
      MT2493 NONE
      MT2492 NONE
      MT2491 NONE
      MT2490 2712253 .. 2712283 -  -9.7  -2.90496   GTGTCTGGCAAAGGA      TCACGCGATGCGGG TAGC CCCGC-CAGCGTGA       CGCCACTGCGAGAAT  58 64
      MT2489 2710941 .. 2710962 -  -2.1  -4.12188   TGACCACGCCGAAAA           GCCCGTCAGC CTA GC-GCCGGCC           TAGCACGGCCTTCAG  58 37
    MT2488.1 NONE
      MT2488 2709748 .. 2709764 -  -2.1  -2.94416   CACCGGTATCAGACA              CGGACCA GAT TGCGCCG              CTTGTCCAGCCGCGC  41 2
      MT2487 2708189 .. 2708202 -  -5.9  -3.14564   CGATGGTGTCACGAA               GGGCC GACC AGCCC                GGACAGCGACCAGGC  49 5
      MT2486 2707134 .. 2707162 -  -3.8  -4.87665   CGTGATCCACAAAAA       CCAG-GCCGCC AACAAGAA GTCGGCACTGG        CCCAGGCGCTCAACA  79 64
      MT2484 NONE
      MT2483 NONE
      MT2482 2703141 .. 2703173 -  -9.1  -2.79831   CCAACGCCCAGCAGA      GCCTGCTCAATGC GATGGAT GCACCGAGCTGGC      AACAGCGCCGAGAAA  58 196
      MT2480 2702279 .. 2702303 -  -7.7  -4.02817   CCCGGACAAGAAGAA          CAGTGGCGGGC GCT GGCCGCGACCG          AGTTCAGCGGGCGGA  68 58
      MT2478 2701169 .. 2701211 -  -4.6  -3.53091   ACGCCTGGCGCTAAA CCGGGCCGGGCGGCCAGC GCAATCG GCTGGGCAACGAGCCCCG ATCAGGCCCCAATCA  53 152
        lepA NONE
      MT2475 2697809 .. 2697850 - -19.7  -2.79183   CCGATGCCGAGCAGA CGCAAAATCGCCCAAATTCG GGC CGAAAT-GGGCGATTTTGCG TCTGCTCGGCAAGCG  93 41
      MT2473 2695261 .. 2695274 -  -2.3  -3.69069   CGAAGCCTAACAGAA               TTCGG CTGG CCGAC                CAGTTGGCGCGCAGC  53 124
         sbp NONE
        cysU NONE
        cysW NONE
        cysA 2691203 .. 2691227 -  -9.3  -3.18681   CTTCAACGGCACGAA         CGGGCT-GCC GTAGCG GGCGAGCCCG          CCGGCCTCTGGATCA  62 38
      MT2459 NONE
      MT2458 2680528 .. 2680538 -  -2.4  -2.93089   TACCATGCCAAATCA                 TCGC ATA GCGC                 GTACCAGCTAGGGTG  41 66
      MT2457 2679115 .. 2679127 -  -2.6  -3.73088   ATACGTCACTAACAA                CGAC TTCGC GCCG                GGCACATATGTGCTG  51 244
      MT2454 2675493 .. 2675523 -  -2.5  -2.78596   TAGCCGCGGAGCACA      TGGTGATCGCCGCGG ATT CCGCGG-G-TGGCCA      TCTGACCGTCGACAT  38 486
        pchE NONE
      MT2450 NONE
      MT2449 NONE
      MT2448 NONE
      MT2447 NONE
      MT2446 NONE
        mbtH 2653499 .. 2653514 -    -6  -2.90496   GTTTGGTTCAAACTA              CCGGTG CACG CGCCGG               GCAAGTCTGTGTCGT  47 57
      MT2445 2652917 .. 2652936 - -10.6  -3.05844   CGGCGTAGCTGAACA            GCGGGCTG AAGC CGGCCCGC             CAATCAGTTCCCTGC  63 29
        hrcA 2651374 .. 2651386 -  -3.3  -3.91897   GCGGCTATCCACAAA                CCCTG CAG CAGGT                GCGCGTTCATCGAGC  56 32
      dnaJ-2 NONE
      MT2441 2649012 .. 2649024 -  -4.8  -3.15861   GATTATTGGGATGAA                CGGT TACCC ACCG                CGGCGGCAGCGGGCC  47 369
      MT2439 NONE
      MT2438 2647410 .. 2647431 -  -5.1  -3.40403   GGCGTCGGAGCACAA           CGCACAACGC CGA GC-CCGTGCG           CGCTCACCTTTATCC  51 35
      MT2437 2646231 .. 2646244 -  -4.5  -3.31144   CCTCGATGCTCATAA               GATGC TCAC GCACC                CATCATCGGCGACCG  49 28
      MT2436 2645655 .. 2645671 -  -5.1  -3.69734   AACAACCCACCCAAA              CCGATCA ATA CGATCGA              GCCGAGCAGCTGGTA  58 49
      MT2435 NONE
      MT2434 2644033 .. 2644046 -  -3.8  -3.10612   CCGAACGTGAACACA               GGGA GACTTT TCCC                GCTTTTTTCCGCCGT  45 57
         era 2642764 .. 2642789 -  -5.3  -3.14132   GCGCGCCGCCACGAA         GCCGCCGACCAG CGT CGGGTCGGCT-C         GATCTTCGACATCGT  49 338
        recO NONE
      uppS-2 NONE
      MT2429 2639083 .. 2639100 -  -7.7  -3.22223   GAACTGCACGACGAA             CTGCGCCG GCG CGGCG-AG             AACATCGGTCTGACC  56 406
        glyS 2636928 .. 2636939 -  -2.2  -3.01497   TTACCCCAAACGACA                CGCGG ACA CC-CG                TCACCACGGCGCCGC  41 90
      MT2425 2634965 .. 2634978 -  -8.1  -3.75024   GTCGACCAGGAAGAA               CCGTG GCCG CACGG                GTCACCCGGGCACAC  65 66
    MT2423.1 2634343 .. 2634354 -  -2.2  -3.01497   TTACCCCAAACGACA                CGCGG ACA CC-CG                TCACCGAGACGTCCT  41 102
      MT2423 2632285 .. 2632305 -  -3.9  -3.22298   GCGAGCCATCAGCAA            CTCGCGTAA AGA CTGCGCGAA            GCCAACGAAAAAATA  47 136
      MT2422 2630733 .. 2630743 -  -3.2  -2.70354   TCGGTCATAAACCGA                 GTAG CCA CCAC                 ACCGCTCCCTTCCAT  40 114
      MT2421 NONE
      MT2420 NONE
      MT2419 2628726 .. 2628756 -  -7.5  -2.72463   AGGGATTTCCAACGA      CGTCGCCGCCGCGA TGAC TCCC-GCGTCGACG       CGCCCTGCGCGCTAT  51 37
      MT2416 2626151 .. 2626174 -  -3.7  -3.60048   GCTTTGGCAAAAAAT          TGTCGGCGG GTCATT CCGTCGACG           GGGTGTTCGCTCCCC  53 233
      MT2415 NONE
      MT2414 2622912 .. 2622929 -  -4.1  -2.64747   GCATCGTATGACAAT             CCGCGGAC AAT ATCC-CGG             GTTTTCTAATTTCGC  41 113
      MT2413 NONE
      MT2412 NONE
      MT2411 2621653 .. 2621688 - -28.4  -2.52464   GGCGGTTCTAAGCCA    CGCGCCAGCGCACGGG GATA CCCGTACGCTGGCGCG     TGTGGCCGTCGACCT 100 70
      MT2409 NONE
        dnaG 2616364 .. 2616385 -  -6.5  -4.13945   AGCGGCAGCCGAAAA           CCGCGCG CTGACCCT CACGCGG            TGAGATCGTCGCCGC  68 18
      MT2405 2614756 .. 2614771 -  -2.4    -3.494   TAACGTGCGACATAA              GCGAGC ACCT GCCCGT               GTTGCCAACTCGCTG  47 122
      MT2404 2613120 .. 2613137 -    -4  -3.72576   CGGCGCTGGATTAAA             GACCGG GATCAT CCGGGC              GATGGCCGGCACCGG  54 400
    MT2401.1 NONE
      MT2401 2608901 .. 2608913 -  -9.1  -3.53444   CCATGTTCGCTCAAA                CAGCG GTG CGCTG                GCAGTATCTGAGTAC  65 64
      MT2400 2607437 .. 2607449 -  -3.3  -4.14627   TGCGCACAGAAATAA                TGACC CTA GGACA                TCGAATGATCTCTTG  59 290
      MT2395 2602289 .. 2602324 -  -3.3  -3.76492   TGGAATTCGACGAAA    CCACCTACGTCATCGG TCAGG CCAACAACGT-GTTGG    CGTTTCCCGGCATCG  56 254
      MT2392 2599515 .. 2599526 -  -2.2  -4.71426   CTCGCAGCAAGAAAA                CAGC GAAA GCTA                 TTGTGCTCGAGTACT  70 39
      narK-4 2597597 .. 2597617 -  -3.3  -2.90194   AGGGTGTTAACCACA           CGATGCTG GCCGCT CAGC-TCG            GTGCCCCTGGGATAG  41 167
      MT2388 NONE
      MT2387 2592649 .. 2592685 -    -8  -4.42788   GCCAATGCTAGAAAA   GGCCTGCTGA-GCTACG TAGA CGCAGCATGAGCAGGTC    CTCGCGCCGCCAACC  78 194
      MT2385 2590798 .. 2590856 -  -2.3  -3.08032   TGTTTGCCAAAATGA TATCGT-GCCGGCCCGCGGGGAGGCCG TTGACGT CGG-CTCCCCACTTGCGGGCGACCCTA AGACCGCTCTCCATC  42 375
      MT2383 2588555 .. 2588573 -  -3.1  -2.64144   TTGCCAGCCAAATAC            CCGACGAC GATG GTCA-CGG             CACTTCCTCGTTGAG  39 20
      MT2382 2587639 .. 2587679 -  -4.6  -3.41602   GCGATGTCACGACAA CCCTGAGGCAGGCACAGGC GGCG GCCAATGC-TGCCACACAG  CGCTAGTTGCGATCT  51 39
      MT2378 NONE
      MT2377 NONE
      MT2376 2580868 .. 2580881 -  -2.3  -3.29739   GTCAACGTATACGAA               CCACA GCGT CGCGG                AGCTGCCAGACCGCC  44 42
      MT2375 2580463 .. 2580476 -  -2.3  -3.37344   CCGCGACCCAATCAA               CACGC CCGG GCCTG                GTCGCACAAAACAGT  46 132
    MT2370.2 NONE
    MT2370.1 2578477 .. 2578491 -  -4.2  -2.91274   CCCAGCCGAACCACA               GATGTC GCC GTCATC               GCTCTACTTCCTGTC  43 55
      MT2370 NONE
      MT2369 NONE
      MT2368 2577641 .. 2577655 -  -4.2  -3.15579   CGAACCCGCGACCAA               CGGATT ATG AGTCCG               CGGCTCTAACCAACT  45 59
    MT2367.1 2577075 .. 2577090 -  -7.5  -3.48115   CCGTCAGAAAAGACA              CGGCC CGGTTT GGCCG               CCCGCCCGTCGACGA  60 205
    MT2365.2 NONE
    MT2365.1 NONE
      MT2365 2574785 .. 2574813 -   -11  -3.85817   ACCCGTCCCTACAAA       TTGCGGTGGCGCC GGGT GGCGCCCCCG-AA        CCTGGCGGCACTTGC  77 286
       bem46 2573662 .. 2573680 -  -2.2  -2.64973   AGCAACGCCACACGA             GTCACCGG ACA CCGGCGGG             CGTCGTCATGCCCGG  38 42
      MT2363 2572595 .. 2572607 - -10.5  -2.62668   GACCATTGAAGCAAT                CCGGC GCC GCCGG                GTGGGTCGTGGATCT  57 458
    MT2361.1 2571379 .. 2571391 - -10.5   -3.0792   CAACACCGCAGTGAA                CGCGC AAA GCGCG                CAGCGTCGTAGAAAA  63 88
      MT2361 2570831 .. 2570868 -  -8.4  -2.87463   AACGGTGCCCACATA   TCGATGACCGGCACCCG CGGTT CGGGCG-CGGTCATGGG   GTGCTCCGCGGGCCA  55 19
      MT2360 2569865 .. 2569891 -  -4.3  -4.11216   CGCGGAGGCCGAAAA        GCGTGCTGCCGC GCGG GCCGG-GCACGC         GGCGACATAGCCGGT  62 76
      MT2357 2567870 .. 2567892 -  -2.6  -2.94099   CCTTCCGACGACATA           GCGACTCG AATTTAG CGAGCTGC           GATCCGGCGCCGAGC  41 55
        htpG 2565756 .. 2565788 -  -6.9  -3.14931   TCCAGTGTCGAGCAA      CTCGAGTTCAACGTC GCG GCCGCTGACATCGAG      CTCAGCGCGCAATCC  52 142
      MT2350 2560111 .. 2560128 -  -4.1  -2.62616   TCACCGTCGATACGA             TGTTCAG GTTG CTGATCA              GAGCGTTCTTCAGCC  41 35
      MT2349 2559521 .. 2559531 -  -2.4  -3.15579   CTAACGGCGCAGCAA                 GCCG GTG CGGG                 TGGTGTGACGCTGCT  42 369
      MT2344 2554665 .. 2554690 -  -2.5  -3.78022   GCCATAGCGACCAAA         CGACGAC-AACG CTC CGCCCATCGCCG         GCAGTACCCGCCAAT  53 58
      MT2341 2551737 .. 2551749 -  -7.7  -2.96695   TGCCTGATCAAATCA                CAACC AAT GGTTG                TTCCCAACAACATTC  54 47
      MT2340 2550728 .. 2550755 - -19.2  -3.56092   CGAGCAGTCGCTAAA        GCCCCCGACACGC CGT GCGTG-CGGGGGC        TTATGCGACTGCTCG 100 54
      MT2337 2546250 .. 2546268 -  -2.3  -4.67982   TTCTACCGAATAAAA             GTACGGG CCTCC CCCAAAC             TCCGAAATCGTCAGT  70 85
    MT2334.1 2543647 .. 2543692 - -27.1  -3.02144   CTAGCGCGGCGAACA GACGCAAAAGCCCCCG-CACGC ACG GAGTGTCGGGGGCTTTTGCGTC TACTCGCCAAATGCG 100 209
    MT2330.1 2541558 .. 2541571 -  -6.7  -3.54424   GCGCAGTTTCGCAAA               GCGTT TCGC AACGC                AATAAGATGGTTACC  57 36
      MT2330 NONE
      MT2329 2538838 .. 2538856 - -11.7  -3.70902   CGGTCGAGAGCCAAA             GGCGGCT TGATC AGCCGCC             AACCGCAGGCCGAAG  77 17
      MT2326 2535684 .. 2535704 -  -3.9  -3.72576   CGGTTGGTCAGCAAA            TGGTGCCCA TGC TGGCGACCA            ACGGGACCTCCGGCG  54 75
      MT2324 2533486 .. 2533500 -  -3.4  -3.39449   CTTGACCAAGACCAA               CCTGCA GAT CGCGGG               ACCGTCCCATGGCCG  48 301
      MT2322 2531222 .. 2531251 -  -4.9  -3.28712   CGTGTCGGTGTACAA       GCACCGCGCGG-TC CAT GAGCCGAGCGCTAC       TTATCCGCGCAATCT  49 22
      MT2319 NONE
      MT2318 2527172 .. 2527184 -  -9.1  -3.36492   TGGTGAACCCGACAA                GCAGG ATG CCTGC                TGTGAAATTTCGAAT  64 104
      MT2317 2526543 .. 2526555 -  -4.7  -3.84451   CTGCGCAAACCCAAA                CGCGC ATT GCGCT                CAGGTCCCGGCGTTG  60 70
      MT2315 2525503 .. 2525515 -  -2.6  -5.14563   TCCGCCACCAAAAAA                CGAG TTCAT CCCG                CGGCCAATCGAATAC  83 289
      MT2310 NONE
      glpD-1 2520045 .. 2520082 -  -4.7  -4.36595   CAGTGAAATTGAAAA   CGCCGTTG-CTGAGCAGC GAG GCCGCCGAGGCATCGTCG   CGGCGCGCGAACTCT  69 445
      MT2300 NONE
      MT2299 NONE
      MT2298 2507919 .. 2507933 -  -2.8  -3.09823   GTGTGTAAAACCAGA               GCTC TACCGCT GAGC               TACGCGCCCATGACC  43 80
      MT2297 NONE
        cobD 2505651 .. 2505666 -  -3.2  -4.56597   CGCCGCCGGGAAAAA              GCGG-GG TCG CCACCAC              CGGACAAGCCAATGA  69 66
      MT2291 2502972 .. 2503000 -  -6.6  -2.68419   CAAGAATCCAGAGCA        CCGCCGACGCGT TGTCT ACGCGGCGACAA        CCGCGACATCACAGG  48 34
      hisC-2 2501559 .. 2501573 -  -9.2  -2.87211   AGCGCGTCGGACACA               CCCGGC GAC GCCGAG               TCGGCGTTGGTGTGC  58 330
      MT2287 2498491 .. 2498515 -    -7  -3.53343   AACTGGTGGGCCAAA          CTGGGCCGGG AGGCG CCCTGGCCAG          ACAGCCTTGATGACT  58 429
      MT2283 2494354 .. 2494367 -  -5.9  -3.14132   CCGTCGGCCGACTAA               CCGGC CGCT GCCAG                CAGTCCTGCCATCGC  49 158
      MT2282 NONE
        slpD 2491074 .. 2491095 - -10.1  -2.57211   ATGCCCGGCCAGAAG           CGTTGCGGG GCGG CCCGCAAGG            GGAGTGCGCGGTGAG  58 42
      glnA-2 NONE
      MT2279 2486486 .. 2486520 - -12.1  -3.28791   AGCCGGGTGCCACAA     CCCGCTTGGCAATCA TCTCC CGACCGCCGAGCGGG     TTGTCTTTCACATGC  71 149
      MT2277 2484009 .. 2484019 -  -8.2  -4.91109   GGCTCAGGAGAAAAA                 GCGC ACC GCGC                 GACTGGTCGGGGACG  88 277
      MT2270 2477066 .. 2477109 - -14.6  -3.28712   CGGCCCGGCCTACAA CACCGGCAGCGCC-TGGGG TTACACG CCCAAGGGCGCCACCGGTG TGCCCACCCGCACCA  78 116
        gcvT NONE
        ilvE 2471932 .. 2471956 -  -5.7  -2.62616   TGACGGCGGACACGA          GCCCGCAAG CAGCGAC CTTGCAAGC          CTACCGCCCGGCCAC  45 210
      MT2261 NONE
      MT2260 2465852 .. 2465876 -    -5  -3.05597   GGGACCGGCCAAAAC         CGCGATTCAGG GATA CCTCAA-CGCG          CTGGAGAACCGCGAT  45 357
      MT2258 2464252 .. 2464293 - -21.7  -2.78384   CCCTTCGCGAGCAGA CGCGGAATCGCATCG-GCGG GGC CCACACGGTGCGATTCCGCG TCTGCTCGGCGGTGC 100 62
        ctaC NONE
      MT2255 2460423 .. 2460442 -  -7.8  -3.64703   TTGGTGCCACGGAAA            CCCTACCC AACC GGGCAGGA             CCGAGAAGTCTGGGC  63 93
      MT2254 NONE
      MT2253 2458718 .. 2458762 - -19.1  -2.99596   GGCAAATCAAGCACA GCCCGGCGACGACCCGGGTCG GCA CGACCCGGGAAGGAACCGGGC AAATCAAGCACAGCC  93 44
        trpD 2452452 .. 2452468 - -10.8  -2.59564   GGCGGATTGGACAAC              GCCGCG CTGGC CGCGGC              CGTTCAACAGGTCAC  59 522
      MT2246 2450680 .. 2450697 -  -2.7  -2.97171   CAGGTTACGAAACGA             TCTCGGA ATTG TCCAAAA              GGGGAAGTTAAGAAA  41 120
      MT2245 2449429 .. 2449441 -  -6.9  -3.60805   AGATCCGAGGGCAAA                GCCGC CGC GCGAC                GAGCCGGTCAGTAAC  59 33
      MT2244 2448472 .. 2448505 - -13.9   -3.1552   CGTTAGTTACCAACA     GGACCCGGCTCACCTG GGT CAGGCTAGC-GGGTCC     ACCTTGCGTGAGCAG  76 101
      MT2243 2447290 .. 2447317 -  -5.5   -3.8211   GGCGATCTACAACAA        GGAATAGCCGA CTGTGC CCGGCTCCTCC         CCGGCCCGCTCAACG  62 35
      MT2241 2444947 .. 2444961 -  -5.6  -2.52676   GACCCGGTTAAGTTA               CCGGAG AAA CCCCGA               TGGGGCGTGACCGTT  45 3
      MT2240 2444310 .. 2444321 -  -7.2  -2.94099   CCCCGGCATCACATA                CCGC GGTG GCGG                 ACGCCAGAGTGGACT  50 104
      MT2239 NONE
      MT2238 2442651 .. 2442672 -  -2.1  -3.07236   AAATGTACTTGAACA           GGTAGTACC ACAT GGCCCTCCC            TCTCGCCCACACCGG  42 102
      MT2237 2441433 .. 2441448 -    -6  -2.58783   CACAGACCAGAACAT              CGCGGG CGCA CTCGCG               CGGTTGACGATTGGC  46 497
      MT2235 2439646 .. 2439656 -  -2.4  -2.82623   GGTGTCGTAGAAGTA                 CCGC ACC GCCG                 CAGCCTAATCCGACC  40 30
    MT2234.1 NONE
      MT2234 2437371 .. 2437381 -  -2.4  -4.29106   GCCCACATCAACAAA                 GGCG CAC CGCT                 CGTACAGAATATGCA  63 310
      MT2233 2436496 .. 2436523 -   -15  -4.12188   CGAGCAGTCGCAAAA        GCCCCCA-TTTCG GCA CGAAAATGGGGGC        TGGTACGTGAATTAA  95 118
      MT2231 2434653 .. 2434670 -  -5.5  -3.57263   ATGGTGATCTTCAAA             CCCG-ACG GAT CGCACGGG             ATGTATTCGTGGCTG  54 135
      MT2228 2430590 .. 2430606 - -10.1  -3.36273   GTTGGCCAATATGAA              CTCCGAC GCC GCCGGAG              TGAACCTGTCACTGC  65 384
      MT2225 2428854 .. 2428878 - -14.9  -5.27938   ACGCCCAAACAAAAA          GCGGGACCGCC GAT GGCTGCCCCGC          TGCCGCTGGTTGCGT 100 46
      MT2224 2428051 .. 2428083 - -10.6  -3.06696   CCCTGTCCGAAGACA      CGAACCTGGCGT TGGGGAAGT ACGCCAGGGTCG      CTTCGGGCAGAGACC  63 61
        mraW NONE
      MT2222 NONE
      MT2221 2423711 .. 2423737 - -17.3  -2.70525   GGRGCCGAAACGAAC        CGGCGCGCGCCG TTAC CGGCGC-CGCCG         CCCTAGGTGGCCTGC  84 28
      MT2220 2421849 .. 2421864 -  -3.2  -3.14132   GGCGGCTTTCATTAA              GCACGA ACGT TCGTGT               TTAACGATGGTCCGC  43 93
      MT2219 2420825 .. 2420866 -  -2.2  -3.53012   TCCTTGGCGCCGAAA TGCCGGAACAGGCCCGACTT GCTC ATGCCCAGCC-GC-CCGGCA AGCTCGCCGATGGAC  47 122
    MT2218.1 NONE
      MT2218 NONE
        murE NONE
        murF NONE
        mraY NONE
        murD NONE
      ftsW-2 NONE
        murG NONE
        murC NONE
        ftsQ 2408270 .. 2408296 -    -3  -3.53012   GTGTCTGCTGGCAAA         CTCTCAACCT CAACCAT AGGCTTAGAG         TTATGTCAAGTAGTT  49 118
        ftsZ NONE
      MT2208 NONE
      MT2207 NONE
      MT2206 NONE
      MT2205 2404188 .. 2404203 -  -4.6  -2.85351   TCCTGTCACACCAGA              CTCGGC GGTT GCCGAT               TGGACTAAGTAAATA  45 180
        ag84 2403281 .. 2403303 -    -4  -4.11216   TGCCGACCTCGAAAA           CTGGCGCG TGTCCGG CACGCCTG           GTGGCTAGTTTTTGC  62 30
      MT2203 2402728 .. 2402741 -  -6.7  -3.07816   GGCGCAGCGACCTAA               CGAGA GGAT TCTCG                TGAGGTGACTGGGAT  51 141
      MT2201 NONE
      MT2200 2400791 .. 2400817 -  -4.4  -4.39166   CTCTATAGATCAAAA         CCAAGCCTTGAC CTC GTCAAGGACTAA         CGTTATGAGTTTGCT  69 93
      MT2199 NONE
      MT2198 2398049 .. 2398063 -  -4.2  -2.78596   GACGGCCTGACCACA               CCGG GGGTCGA CCGG               TTGGGTCCCGGCGGC  41 336
      MT2195 2395412 .. 2395439 -  -4.8   -3.1372   GACTTGCCACCAAGA        CATCGCCG-GAGC CGC GGTCACGACGACG        ACGGTACCCGGTTAC  47 64
        uppP NONE
      MT2193 2393829 .. 2393842 -  -3.7  -3.65542   GGCACCTCCAAAATA               CCGCG CAGA CGCCG                TTGCCGCGTTCTTCG  53 60
      MT2192 NONE
      MT2191 2392304 .. 2392322 -  -6.6  -3.61398   TGGCTTTCGGAACAA             CTCAACGG CTC CCGTCGGG             TCGGCTTGCCGTGGC  59 130
      MT2189 NONE
        cysS NONE
      MT2187 2388600 .. 2388618 -  -4.4  -3.53012   CCGTCGCCCGCGAAA             GGCTGGGT CAT ACCGGGCC             ATTTCCGGCGGTCGC  52 291
        metH 2382063 .. 2382084 -    -3   -3.1996   GAAATTGCAACGGAA          CTCGCAAGCG TGCT CGCT-GCG-G           TGCAGGCAAGCTCGT  45 78
        hisE NONE
        hisG 2380637 .. 2380649 -  -4.7  -3.08813   GCGGACGCTAACACA                GCGTG GGC CCCGC                CACAGGATCAGAATC  47 33
      MT2180 2380005 .. 2380037 -  -6.1  -3.14132   TGGTGCCCGCATCAA      CAGCGCTGCCCGGCC TTC GGCGGAACACCACCG      CCCTATCCAGGGTGG  51 84
      MT2178 2378061 .. 2378076 -  -5.4  -3.52652   CTCACTCAAGCAGAA              GC-GGTC GGT GACCCGC              CCCCTGGTCGCCGAG  54 270
      MT2175 2374862 .. 2374872 -  -8.2  -4.21607   GCCACCGAACACAAA                 GCGG CCA CCGC                 CCTGCTCAACGGTCC  77 465
      MT2172 2371734 .. 2371764 -  -6.6  -4.07885   CATGGCCTTTCAAAA       GGCCGCGGGTGCGC GTC ACACGCCCGCTGTC       TTTCTCTACCCTACC  68 74
      MT2171 2371479 .. 2371515 -  -3.6  -3.39856   CAGAGAGTGAATTAA   TGGACAGGCGATCGGGC AACG GCCAGGTCAC-TGTCCG    CCCTTTTGGACGTAT  47 16
        prcB NONE
        prcA 2369432 .. 2369450 -  -4.4  -3.19293   AAGGGCAACAGTGAA             GGGCCCAC GGT GCGATCCC             CAACACCCGGCTAGA  47 466
    MT2165.1 2367624 .. 2367638 -  -3.5  -3.40522   ACGTCGTGACCAGAA               GTCGA GCAAA CCGAC               TCCACTCTAGCTAGT  47 407
      MT2165 NONE
      MT2164 2366791 .. 2366806 -  -3.2  -3.15861   GACGATCTTCATCAA              CCGC TATGACCC GCGG               CGTTGACGGCGCACA  43 13
      MT2163 2366168 .. 2366180 -  -4.7  -3.63991   GACCACGCCGAACAA                GTGGC CCA GCCGC                TCACCGACTGCCTAG  55 198
      MT2159 NONE
      MT2158 NONE
      MT2157 NONE
      MT2156 NONE
        tatA 2355284 .. 2355311 -  -5.4  -3.21395   AGCCGTTTGAGAAGA        CCGGCGGCGC GCACTGAA GCGACGCCCG         AGCTAAGCCGGCCGA  49 28
      MT2154 NONE
      MT2153 NONE
      MT2152 2350800 .. 2350812 -  -2.6  -4.91109   GCGCGACTACAAAAA                GCGC TCGAC ACGC                TGCCCGGATGACGAT  76 40
      MT2150 2348129 .. 2348145 -  -4.3  -2.57564   TTACGGGTTGACAAT              CGACGAG CCG CCCACCG              GGACTGCCCCAAATC  42 404
      MT2143 2340401 .. 2340417 -  -4.3  -2.72344   CGCCACCCGCAACTA              CGGCGTC CCC GACAACG              AAACCGACCTACTGC  42 6
      MT2142 2339906 .. 2339916 -  -8.2  -3.27298   TCGTGTAACGACCAA                 GGCG ATC CGCC                 TTATCAGGGCACCGT  59 286
    MT2138.2 2336980 .. 2336996 -  -2.2  -3.65351   TCACGCCGATTCAAA              GCCGTC GAAGA AACGAC              ACCACCCGCGGGCCG  50 214
      MT2138 NONE
      MT2137 NONE
      MT2136 2335237 .. 2335250 -  -2.3  -2.88544   TGGCACGTCGATACA               CCGCT TACC AGGGG                TGTTGTCGAAGTGTT  40 145
      MT2135 2333508 .. 2333524 -  -5.7  -4.07568   CGGCGGCTCCCAAAA              GGCCGTC AAT GCCGACC              GCAGTGGGCTTGCCG  64 250
      MT2133 2332470 .. 2332481 -  -4.4  -3.31144   CGCCGATCCCGACAA                CGAT GATC ATCG                 GCGCCGCTCTCCCCC  49 91
        cobL NONE
        cobM NONE
        cobK 2329370 .. 2329391 -  -3.6  -3.72893   GAGGCGTTTATCAAA           GCCACCCA GCAAGA CGTGTGGC            GGTTCGTCGCCTATC  54 458
         bla NONE
      MT2127 2326723 .. 2326746 -  -2.2  -2.61264   CTGGCCATCTACAAC          CCGGCTTCGG TGAC CCGCACCTGG           CAGGTCGGCGCGATG  38 259
        cobN 2319445 .. 2319487 - -27.3  -2.78596   TACCGCGCGAGCAGA CGCAGAATCGCACTGCGCGG GGTC CCGCGCA-TGCGATTCTGCG TCTGCTCGCCGTACT 100 40
      MT2120 NONE
      rpmB-2 2317135 .. 2317166 -  -2.9  -2.58663   ACGCAGCTTCACAAT      CGG-CCGGATGTCG GTGCG CGCCATCAGATCCG      CTGCCCCTGGCGACG  39 17
      rpmG-2 NONE
      rpsN-2 NONE
        rpsR NONE
      MT2115 2315895 .. 2315907 -  -6.2  -3.64103   CAGCGAGACGCTAAA                CGGG GCATG CCCG                ATCGTCGCCAGCTTC  59 425
      MT2112 NONE
      MT2111 2310219 .. 2310241 - -15.6  -2.73681   GACCGACCGCAACCA           CGACCTGGCG CCG CGCCAGATCG           CGCGGTACCGCACCG  75 248
      MT2109 2309408 .. 2309418 -  -6.8  -4.37092   AGTTGCTGCACAAAA                 CGAC GCC GTCG                 TACGGCGCTCTGGCG  75 233
      MT2108 NONE
      MT2107 2293950 .. 2293968 -  -6.6  -2.52896   CGACTCGCGAACCCA             CCACCCCG GCC CGAGACGG             CCTACGGCGAATGGA  45 352
      MT2105 NONE
      MT2104 2291566 .. 2291596 -  -4.1  -3.23216   GTCGACGATGATCAA      CGCCCGCATACGT CCACCAT ACGT-T-CGGGCG      ACTGCCCGGGCAGTT  47 44
        pncA NONE
      MT2102 NONE
      MT2101 NONE
      MT2100 NONE
      MT2099 NONE
      MT2098 NONE
      MT2097 2284950 .. 2284984 - -12.7  -2.59564   CCTCGACTGGACAAT     CGGCACCGGGCCCGA AGTAA CCGGGCCCGGCGAAG     CCTTGCTCATGGCAA  67 121
      MT2093 NONE
      MT2092 2282081 .. 2282093 -  -7.7  -3.53224   TATCGGCGGCCGAAA                GTGAC CGG GTCAC                CTTCGGACGCGACTT  60 373
      MT2090 NONE
      MT2089 NONE
      MT2088 NONE
      MT2087 NONE
      MT2086 NONE
      MT2085 2274135 .. 2274178 -    -6  -3.21099   GCGTTCGACCACCAA GCAAGCTCTTTTATCTGCAT TCAT ACGCAGATAATAGCGGATGC TCTCGCCGGTTCCAG  51 43
      MT2084 2273021 .. 2273069 -  -5.8  -2.62184   CCCTGCGGGAGATGA CGGTCACCGAGCCCCTGGCCGGT TACG ACGGGCCCGATAC-CGATGGCCG CCGTAAGCCCGAGTC  45 39
      MT2083 2272694 .. 2272708 -  -2.1  -3.57561   TCCTAACTCGGGAAA               TAGCG GTTGT CACTA               TCTGAGCGCAGCTAT  50 97
      MT2082 2267654 .. 2267666 -  -7.7  -2.59191   TCAGAGTTCGAGAAT                GACCA CGG TGGTC                CGCGCTGCTTCCGCC  50 112
      MT2081 2266556 .. 2266568 -  -4.7  -2.71011   AGGTGCGCCCAATCA                CGCCG CTT CGCCG                AGGCTCATCCACAGG  44 130
    MT2080.1 NONE
      MT2080 2265505 .. 2265556 -  -3.2  -3.96148   CTTCTTCACCACAAA GGCCTT-TCCT-GCTGGGCTGTG TTGAGGTCG CA-AACCCAGCCAGGGTAAGGCC TTTGGCCTCTCCTAC  58 70
      MT2079 2265076 .. 2265092 -    -8  -2.78384   CTCCCGTGGATGACA              GGCGTT TCATG AACGCC              AGCGCCGCCGCAACC  51 15
      MT2078 NONE
      MT2077 NONE
      MT2076 2263542 .. 2263568 -  -4.3  -3.08283   ACAAGGATGCCAATA        TCCGGCGCAACG CCGT CGA-GCGACGGA         CGGTGCTCGACACGG  47 211
      MT2071 2258785 .. 2258815 -  -5.3  -4.14627   GCCGCAGACAAACAA      CTCC-GCGACGCCG TCTG CGACTTCGCCGGTG       ACAGCCGCCGAGCCA  64 359
      MT2066 2256127 .. 2256137 -  -8.2  -2.62616   TGAGCGCGGATACCA                 CCCG GTC CGGG                 GACGCGTTGGCGCTG  53 75
      MT2064 2253883 .. 2253910 -  -4.8  -4.63218   CGGGGTGCAAGAAAA        CCG-GGGCGGT TCACCCG ACCGCCAGCGG        GATTCACGCTCCCCC  77 65
        fdxA 2253359 .. 2253380 -  -3.5  -3.53224   GATCTCTCCTGGAAA           GGACGGCCG GCCG CGGTCTCCC            TTATTGCGTTGGGTG  49 62
      MT2061 2248325 .. 2248346 -  -3.7  -3.19192   CGGTAGCCAAGCCAA           GTAGTCACGA CTG CCGTG-CCAC           GATCACTGGCACCCG  47 8
      MT2060 2246755 .. 2246770 -    -4  -2.78596   GAGCGCTTGACCACA              CAGCGAC GAT GT-GCTG              CTGACAGTGATGGTT  42 66
      MT2059 2245777 .. 2245811 -  -4.9  -3.65199   AATGGGTGACGTAAA    CGCC-GATTGG-CAGGC AAT GCCCGACCGGTCTGGCG    ATGACGATCGCGTCC  55 110
      MT2055 NONE
      MT2054 2240192 .. 2240216 -  -3.5  -3.21276   CTGCTGCCGAGAATA         CGGGCGCAAC CGCCAT GATGC-CCCG          TCCGTGAGTACGGTG  45 87
      MT2050 2234944 .. 2234954 -  -2.4  -3.50853   GTCCTGTAACCACAA                 GTCG TGT CGTC                 TGCTGCTCAGCTACC  47 32
      MT2049 2234632 .. 2234647 -  -4.6  -2.90075   TCGGCGTCAACTACA              GTCGTC ACTC GTCGAC               CCTGGCGCCAGCGGG  45 14
      MT2048 2232215 .. 2232228 -  -2.4  -2.76418   CCGGCAGAGAAATAG               CTGT CTTCAT ACAG                ATAGTATAACCGGGT  38 121
      MT2047 NONE
      MT2046 2231605 .. 2231617 -  -7.7   -3.2981   TACACCAAGCAGGAA                CGTCA CCG TGACG                AATTGTCGCGTGGCG  57 46
    MT2045.1 2231095 .. 2231124 -  -2.8  -3.96148   CCGGCTGATCACAAA       CCGGTCG-AGGAC TTCCT GTCCCGCGACCAC       GCCGGCACCACTGCG  58 115
      MT2044 NONE
      MT2043 2229639 .. 2229650 -  -3.6  -4.00042   CGCGCTACCAAATAA                CCGA AACC CCGG                 AGGTAGCTCAGGCAT  58 447
      MT2039 2226054 .. 2226066 -  -3.3  -3.91897   CCCGGCAGTCACAAA                GGACC CCT GGTCG                AGGTCGGTCCCAACG  58 283
      MT2037 2224733 .. 2224744 -  -2.2  -3.80733   CCGATCCGACAACAA                CTCC GTTC GAAG                 CCTATTTCGGTGCCG  54 522
      MT2035 NONE
      MT2034 2222727 .. 2222737 -  -4.6  -3.58522   AACTCATTACAAACA                 GCGA TCA CCGC                 GCATACGGTTACGCG  55 34
      nrdF-1 NONE
      MT2032 2220643 .. 2220664 - -13.7  -2.71712   TCCGCCGCCCCAAAT           CCGCGCAGT GACC ACCGCGCGG            TCCTCGCGAGTCTAG  71 37
      MT2031 2218637 .. 2218672 -  -9.6  -3.08464   CGAGCACGCACCCAA    GTGATCGACGCCACCG CAAT CGACGGCCACGACCAC     AGCTATGACCTGGCG  59 405
      MT2028 NONE
      MT2027 2215819 .. 2215835 -  -2.1  -4.36914   GGTGTGGTCAGAAAA              CAGCCCG GAT CGCACCG              TCGTGGTGGCCGTTT  65 248
    MT2015.1 2204306 .. 2204321 -  -4.7  -3.18735   CCAAGACCCCAGGAA              GTCTC GGACGA GAGAC               TCGCTAGCCTCCGTG  49 57
      MT2015 NONE
      MT2014 NONE
      MT2013 NONE
      MT2012 2201986 .. 2202005 -    -7  -3.72695   ACGCGGCCGACGAAA            CGACGCCG ACAC CGACGACG             ACGCCCAAGACCGCG  62 218
      MT2009 NONE
        parE 2200623 .. 2200635 -  -3.3  -3.85567   AAGGCGAAATCCAAA                GGCAA GGC CCGCC                GCGGCTCTCAGTTCA  56 403
      MT2001 NONE
      MT2000 NONE
      MT1999 NONE
    MT1998.1 2195884 .. 2195903 -  -8.6  -4.07568   TGTTGCGGCCGAAAA            GGAAGC-GC TGC GCTGCTTCC            AGTTCATGAACCAGG  72 168
      MT1997 2194545 .. 2194556 -  -2.2  -4.56597   CGCCTTGTCGAAAAA                GGCT GGAA AACC                 CGCAAGAACGCCAAA  67 309
      MT1994 NONE
      MT1993 NONE
      MT1992 2191943 .. 2191953 -  -6.8  -2.57132   TGCGTTCGTCAGAAC                 TCCG GCT CGGA                 TTCTCGCTAGTTTGC  47 48
      MT1985 NONE
      MT1984 2182299 .. 2182309 -  -2.4  -2.79796   GTCCACGTCAGCAGA                 GCAC TTC GGGC                 CGCGGCTCCTTGGGG  40 7
      MT1983 2181175 .. 2181188 -  -9.5  -3.28984   GAACCCAACTACGAA               GCGGC GCTG GCCGC                GCTGGGCGCCTAGGC  62 35
      MT1981 NONE
    MT1980.2 2178697 .. 2178752 - -11.9  -3.25223   GACGTACAGCAGCAA CTCGCCGGGCGGTCCGGTCA-GCGAGCC GTC GGCTCGCCTGACCGGACC-CTCACCC-G CTTACCGGTTCCAAC  71 523
      MT1978 NONE
      MT1977 2175991 .. 2176017 - -13.6  -2.79302   ACTATCCGCAGGACA         TCGAGGCCACGG CCG CCGAGGCCTCGC         CGATGGTGCGGCGCG  67 320
      MT1975 2173911 .. 2173922 -  -5.8  -3.30124   CCCGACGGGCTAGAA                CTCG TAAA CGAG                 TAGCCAGACGAGAGC  53 8
      MT1972 2169595 .. 2169637 -  -9.8  -3.44848   GCTCGGCACCAAAGA CGGT-CCGGCGCTGGTCCG TGGTGT CGGACTGACACCGGTACCG CGCCCCGAACGGCAG  65 267
      MT1970 2168182 .. 2168193 -  -2.2  -3.64703   CCCGTCTGATGTAAA                CCAC CGAC GTAG                 GCGCACTGATATAAA  50 248
      MT1969 2164699 .. 2164732 - -11.7  -2.54896   GGTGCACCGAATTCA     TGGCGGCTCACCAACC CGC GGTCGGCGAGC-GCCG     TGTCGCTCGACGCTA  62 297
      MT1968 2159811 .. 2159850 -  -4.1  -4.17023   GGAACTACGCCAAAA  GCGGCTGATGACCCTGA TCCACC TCTGGCTCGTCCACCGC   TTCAAGGCGCAGGCG  65 399
      MT1965 2156725 .. 2156741 -  -3.6  -3.14132   TCGGTGTTCGACCAA              GCGGAG GTGTT CTGCGC              TCCCGAGGTCGTCGA  45 496
      MT1963 2155353 .. 2155365 -  -4.7  -2.94099   CGCGCTTACCAGACA                GCCGG GCC CCGGG                CCACCCATCGCCTCA  46 38
      MT1962 NONE
      MT1961 2153895 .. 2153915 -  -3.3  -3.36762   ACACACTAGACAATA            TGACTCC CTTTTCT GGAATCA            GTCAAGACTTTGGCT  47 107
       fur-1 NONE
        katG NONE
      MT1958 2150494 .. 2150508 -  -2.1  -2.83403   TTGCTGTCACTAAAT               CGTTG TCCGG CAACA               CGTTTAGAGCGCTCG  40 43
      MT1957 2149709 .. 2149728 -  -3.5  -2.53876   CCGTAGCCGAAGCCA            GCGTCAG TTAGGG CTGAGGC             ACTCGCCCTCCAGTC  39 13
      MT1956 2148707 .. 2148723 -  -7.9  -3.05463   ACCGGTGCCACCCAA              CCCGCCA TGG TGTCGGG              TTAACCGCCGCCGAC  55 26
      MT1953 2145790 .. 2145814 -  -2.7  -4.07885   GAGCTGGTCGCAAAA          TTGCTAACTGG CCG CCGGATAGCGA          CCGCCGAATCCTGCA  59 508
      MT1951 NONE
      MT1950 NONE
      MT1948 NONE
      MT1947 2140431 .. 2140462 - -10.9  -2.62184   CGGCGGCCGAGACGA      TTCTG-GCCGCGAC GCGGG GTCGCGGCGCAGAC      TCGGTGATTGACGCC  62 344
      MT1944 2137832 .. 2137874 - -12.6  -2.62263   ACGCCGGCCACATCA TCCGCGGCGACATCGCTGGC GGG GCCAGCGGCATCGTCAAGGA CTCCATCGACATCGC  64 136
      MT1940 NONE
      MT1937 2135811 .. 2135828 -  -6.3  -2.71712   TGGTTGGGGTCAAAG             CCCGCTTG GCG CAA-CGGG             GTCGGCCAGTCACGT  46 104
      MT1936 2134363 .. 2134398 - -12.6  -3.33492   GCACGGAGCGCACAA    GCCGACGCCACG TATCGCAAAGGC CGTGGCGCCGGC     GGTGCCGCCTCCGCC  71 233
        fbpB NONE
      MT1933 NONE
      MT1932 2130949 .. 2130976 -  -3.3  -2.87564   CGACCTGGTCATAGA        CCGCACACGCCG CCAAC CGTCA-GCGCGG        AATACTTGCCTGAAT  41 17
    MT1931.1 2130441 .. 2130451 -  -2.4  -3.06261   GCGGAATCCGGAATA                 GCCG AAC CGCC                 CTCAGCCTGCTTCAA  42 27
      MT1931 NONE
        MI22 NONE
      MT1929 2127446 .. 2127459 -  -3.8  -3.63837   ACAAGCCTTCAACAA               CGTC TATCTT GACG                GCGGGTTGAGTGTGC  54 328
    MT1924.1 2121620 .. 2121639 - -10.6  -3.41002   ACAACACTCAACGAA            GCCGCGGC ACTG GCGGCGGC             AGAACGTGGGCTTGC  68 437
        lldD 2119106 .. 2119124 -  -3.7  -3.06501   CATAGCTGCATTCAA             CGCTACC GATCT GGCCGCG             GCCTCACGTTGGTGC  45 29
      MT1920 2118727 .. 2118738 -  -2.2  -2.75844   CCTGTCAGTCCAAAT                CCAC CCGG ATGG                 TCAGCAAGTCGGTGC  38 3
      MT1919 NONE
      MT1918 2116608 .. 2116635 -  -8.4  -3.50853   CGCGCCGAACGAGAA        CGCCT-GCAGGCA CAG CGCCCGCCAGACG        TTATCGATCATGCCT  62 71
      MT1916 2112600 .. 2112652 -  -4.3  -2.85351   TGCCCGGACAGGACA GCGTTCAGATCT-G-CCGCAAGC-TGC TCG GCATGACCGCGGACGAGACC-GAACGC CTAATCAACGAGCGC  44 205
      MT1914 2109261 .. 2109288 -  -4.1  -3.24924   GGTTGACCGACAACA        CATGCGCCACCC GCACA GGGTAGCTC-TG        ACGCGCGTTGGTCCA  47 64
      MT1913 NONE
      MT1912 2107401 .. 2107413 - -10.5  -2.80622   ATACATGTGATGACA                CGCGG GGC CCGCG                CGCGCAAGCTGGCGC  57 424
      MT1909 2105774 .. 2105821 -  -5.5  -3.29461   CAACCCGGTGGACAA GGGCGCGGCCAA-GGCGCTGGCCG AAT CGATCCG-GCCTTTGGTCGC-CCC GCCGCCGGCGCCGGC  51 372
      MT1904 2101332 .. 2101348 -  -4.3  -2.66787   CGAATAGTCACACTA              CCTACCG TAG CGATCGG              CCGGTGAAGCGAAAG  42 43
      MT1903 2100411 .. 2100422 -  -3.6  -2.87132   CCCGGTGGCTACACA                CCCA GCAG CGGG                 CGCAGCGCTTCAGCG  41 7
       ndh-2 NONE
      MT1894 NONE
      MT1893 NONE
         gnd NONE
      guaB-1 2089469 .. 2089479 -  -2.4  -2.91582   CATCGTAGCGAGATA                 GCTC GTG GCGC                 CAGCTTCACCAGCCG  41 31
      MT1890 2087926 .. 2087950 -  -5.6  -3.14795   AAAGCGCCAGCAACA          CCGCGGACAG CACAT CCATCAGCGG          CCCCGCCCCGACCCG  49 19
      MT1889 2086747 .. 2086759 -  -2.6  -2.74598   CCACAAACGACATGA                CGCG CTCCT CACG                GGACCGGGTGCGCAG  38 173
      MT1888 2085174 .. 2085195 -  -5.7  -3.14683   ATACGGGTGTATGAA           TCCAGCTCG CCTG CGCGCGGGA            GCTATCCCCCGGGGG  49 27
      MT1887 2084869 .. 2084890 -  -8.1  -3.06133   GAATGTTGGAGTCAA           CGA-GGATCA CCG TGATCCTTCG           CGCTCCGCACCGCGT  55 10
      MT1886 2084423 .. 2084469 -  -7.6  -2.62184   TCTGGCCGGACAGCA TCCCGCCGGGAGCGGCTCCGGC CAC GTCGGTGCCGCTCATTGCGGCG GTGTGATTCCGAATC  50 39
        aceB 2081909 .. 2081932 -  -2.2  -2.70932   GGCGCCTGTCAAGCA          CGAGCTACGC ACCG GCTCTGCCCG           ATGGGGCCGGCTCTC  38 75
      MT1884 2079521 .. 2079531 -  -6.8  -3.72576   CCGCTGGCGACGAAA                 CGTC TCC GACG                 ACGCTTATCTGCGGC  62 323
      MT1881 2075929 .. 2075958 -  -8.5  -3.53091   AGGCTTTTGCCTAAA       CGCTCGTCGACCGG CCC CCGGTCGA-GCTCG       AGGCCCGGGTGCTAC  62 221
      MT1867 2060113 .. 2060166 -  -7.4  -3.09635   ATCGCGATCACGGAA GCGGC-CACGCCGATTTGGGAAGCTCG TCC CG-GCTTAC-ACTTCGGCGGGCGCCGC CTCGACTGGGGCCAG  55 5
      MT1866 2058567 .. 2058597 - -12.4  -3.08679   CGGCTTCAGGTAAGA       CGCCGGGAGCGCGG TAG CCGGCCTCCCGGCT       ACGGTAACCCGTTCA  69 24
      MT1861 2052790 .. 2052803 -  -2.3  -3.38314   GTCAACGGCTAAACA               CCTGA CGAC TCTGG                GGTATCGCCGCCGCC  45 323
      MT1860 2051295 .. 2051306 -  -7.2  -3.36273   GCCGTCGAAGACGAA                GGGC TGCA GCCC                 TACCAGGTACGGGTG  56 296
    MT1854.1 2045076 .. 2045088 -  -3.3  -3.60792   CCTCGAACGTCGAAA                GACGC CCA GGGTC                AGGACAGCTCTTCCC  51 44
      MT1854 NONE
      MT1853 2042121 .. 2042149 -    -3   -4.4846   GAATTGAAGAAGAAA        CCGGGCATCCAC GCCGT GCACATGGCCGG        CGGCAACAAGGCTGA  69 219
    MT1849.1 2038401 .. 2038416 -  -4.6  -3.10164   GGACCCAGCAGGGAA              TCGGCG ATTT CGCCTA               CGACGTCAGCCACCT  47 400
    MT1839.1 2026614 .. 2026640 - -10.1   -2.6186   ACCCAACGCCACAAT        TCGCC-GGCCTG GGTG CAGGCCCGGCGG         TGTCGGCGAGTTTGG  58 228
      MT1834 2020762 .. 2020777 -    -6  -3.36273   TCGCGGCAAGATGAA              GGGCGG CCCG CTGCCC               CGCGGTCGAGGCCTG  55 115
        malQ 2012720 .. 2012744 -  -3.5  -3.64703   TGCCGGCCACCGAAA          GCTCACCAACA GCT CATCGGTGAGG          TCGTCGCAGCGCGCA  51 3
      MT1829 2010018 .. 2010030 -  -3.3  -2.73542   CCCAATGTGCAACTA                GCCGA AGG TCGGT                CAATACCGCACCCAC  40 101
      MT1828 2009065 .. 2009084 -  -2.8  -3.55444   CCGCCACGTGCGAAA            CGCCA-CCA CCT TGGACGGCA            CGGAACTGCCCGCGG  49 442
      MT1826 2007063 .. 2007107 -  -2.7  -3.65812   GGTGCCGCAATACAA TTCGTCG-AGCCGGCGGCCA TGGGTC TGCCCGACGACAGCGACGAT ACGGTGTCGATCTGT  53 333
      MT1823 2004413 .. 2004429 -    -3  -2.78679   CGCCGCCAGCTAAAC             GGA-TCG GCTT CGAATCC              AGGAGCCCAATCAGC  41 36
      MT1822 NONE
    MT1821.1 2003879 .. 2003897 -  -5.3  -3.48064   CTGACAACGAATCAA            CGAAC-CC TCGT GGTGTTCG             GCCGATATCGACACG  53 190
      MT1814 NONE
      MT1813 1994335 .. 1994348 -  -5.2  -3.14132   TCGGCTGGGGATCAA               CCGC CACACC GCGG                ACATCCCAACCACCG  47 45
      MT1812 1993713 .. 1993725 -  -3.3  -2.91873   ACGACGCGCAAACCA                TGCAG CGT CTGCC                ATCAGCGTCCCCAGG  42 103
      MT1811 1992871 .. 1992883 -  -3.4  -2.94144   TCGGTATCGAAATCA                GACA TCAGC TGTC                CATCGGCAGGACGAA  42 17
      MT1810 1992084 .. 1992098 -  -5.6  -3.54307   AACACCGTCGCTAAA               GACCAC GCC GCGGCC               ATCGGCCCCACCCTG  54 419
      MT1804 1986453 .. 1986482 -  -7.1  -3.60805   ACACCCCACCGCAAA       CCATCGGGGCC CTCGCGGT GGCCCTGATGA        TCGGCGATGAACCGG  59 45
      MT1803 1985056 .. 1985067 -    -3  -2.71712   GTCGCCGGCCTAAAT                TGAA CCGA TTCA                 CGCGTGCATACGTAT  40 525
      MT1800 1979475 .. 1979508 - -10.1  -3.15861   GAGGACTCCGACGAA     CGATCACGACGCGCC AACC GGCGTGTCGCGCGCG      AACTTGCGGATTTCG  63 58
      MT1799 1977689 .. 1977702 -  -9.5  -3.12668   TACCGGTACATTCAA               GGCCC ATCG GGGCC                GCGGATACCACGACC  60 191
      MT1797 1975946 .. 1975977 -  -2.9  -4.42653   ATTTGATTTACAAAA      GGCGCTCTCGGGTC ATGCG GACC-GCAAGCGGC      GTCCGAACGCAGGGG  66 41
      MT1796 1972350 .. 1972362 -  -6.9  -2.80074   CGGTCGAGAACATGA                GCGCG ATC CACGC                GATCTATCGGGCCGC  48 135
      MT1793 1968746 .. 1968768 -  -3.3  -2.75992   CCGCACGCAACACTA          GCGGACGGGC TGGC GCTCA-CCGC           TGTTGCGGGCGTCCC  40 84
      MT1792 1967688 .. 1967699 -  -2.2  -4.10429   AACCACTGTCGAAAA                CGACG CAG CG-CG                GTGGCGGGCGATCAC  58 512
         idi NONE
      MT1786 1961451 .. 1961469 - -10.2  -3.93638   AACGAAGGCCACAAA             CGCCAGCG AGA CGCTGGCC             GGCTTCAATGCCAGC  77 403
      MT1781 1956373 .. 1956387 -  -5.6  -2.77899   CTGGCGGACGAATGA               CCCCAG TGG CCGGGA               CTTCAGGCCCTATCG  45 451
      narK-3 NONE
      MT1778 1952974 .. 1952997 -  -2.4  -3.56821   ACGACAGGGCCGAAA          GTCGTGTCTCG CAT CGAAAT-CGAC          GCCAGCGCGGACTTG  50 114
      MT1777 NONE
      MT1776 1951683 .. 1951713 -  -6.1  -3.78034   GATCGACAGGAAGAA      CAGCGCGCCGCGAT GGTC ATCGCTGCA-GCCG       TGGTCAGCGGGCAGC  62 461
      MT1774 1950643 .. 1950653 -  -8.2  -3.05816   GCATGCTGGATTCAA                 CGGC CAT GCCG                 TCCAGAGTACGGTCG  57 85
      MT1773 1949820 .. 1949843 -    -8  -2.62983   CGGAGGGCCAGAGGA          TCGCCGCCCG GCTG CGGTCGGGGA           CGGTGAACGTCGACG  50 283
       pbp-2 1946473 .. 1946525 -    -6  -3.53012   TCCTCGCGCCGCAAA CGGCGCGCATCGTCACCGGGC-GTC GTCT GATTGCCCGGTTCCTCCTCGCGCCG CAAACCAAGCCGGCT  55 50
      MT1770 NONE
      MT1769 1944633 .. 1944646 -  -3.7  -2.79327   TTACCGGACGGAAAC               CGCGG TGAG CTGCG                TTTGGTTGTCGCGTT  43 44
      MT1766 NONE
      MT1765 1941109 .. 1941124 -  -3.2   -3.4072   CAGCCCCGACGACAA              CCCG ATGCCCGG CGGG               ATGTACCGCAACCAA  48 335
      MT1762 1938215 .. 1938229 -  -5.7  -3.02511   CCGAGGCGTCCAACA               CGATC ACTCA GATCG               AGCCTCGTCAACAAG  48 14
      MT1761 1937688 .. 1937719 -  -9.4  -2.64616   CGCCTACCGAGACCA      CCTCGAGCGGTTCG TTCG CAAACCACCCGAGC       CACCCGCGCTACCGG  54 138
      MT1757 1935055 .. 1935090 - -10.5  -4.08216   CTACGGCTTTGAAAA    CG-TCGGCGGTGACCT GGACA AGGTCACCGGCAAGCG    CGTCACTTTCGCGGC  78 348
      MT1747 1924993 .. 1925017 -  -8.6  -2.95388   TACGTAATCGATACA         CCATGG-GGAC ATTT GCCCTCCATGG          CCTCACCCATCGCCT  56 292
      MT1746 NONE
      MT1745 1922290 .. 1922318 -  -2.4  -3.05384   TTCTGGGGTAGGGAA       GGCCTCGCGTT ATCCGGCA AACG-GCGGCC        GGGACATCACCGTAA  42 6
      MT1744 NONE
      MT1743 1919767 .. 1919783 -  -3.5  -4.30576   GGCTGATGAGGAAAA              CCGGCGC GTT GCGCTCG              TTGAACTGCTGGATC  68 175
      MT1741 1917996 .. 1918008 -  -4.8  -2.87132   CTCGCCCGCGACACA                GAGG TTGCG CCTC                TCGCTCATGGATCGT  45 30
      MT1727 1902878 .. 1902901 -  -6.7  -3.21416   GATGGGTACCAGCAA          GATCATCGC GACACT GCGGTGATC           AGCGGCAAGCTGCCG  54 79
      MT1726 NONE
      MT1725 1901483 .. 1901496 -  -3.7  -3.29144   CCAGGTGCTCTATAA               CCCGC GGCT GCGGC                GCGCCTACCGCATCG  47 107
      MT1714 NONE
      MT1712 NONE
      MT1711 1889055 .. 1889069 -  -2.8  -2.87229   ATTGCATCATGAAAT               GACC CCAACCC GGTC               TTTGTAGTCCGGCGT  41 58
      MT1710 1887269 .. 1887308 -  -5.6  -3.34398   GTGGCTCGGCAAATA  GCGGCGTGATGCCAACGGT CGG ACCCGCGG-ACCACGCGGC  GGGCCTAGATCGGCG  53 395
      MT1707 NONE
      MT1706 1883109 .. 1883140 -  -5.6  -4.22652   CGACACCATCGAAAA      GCGGCCACCCAGCG GAAG CGCCGGGCTGATGC       TGGCGATGGGTCCTG  69 61
      MT1689 1853086 .. 1853103 -  -6.9  -3.18274   CGCACCTTAACCGAA             GACGACG CCAG CGCCGCC              CGCGATGCCGCTGTG  52 176
      MT1683 1845204 .. 1845217 -  -8.1   -2.8805   ACCACCGCGTACACA               TCCCG ATGT CGGGA                GGGGCGGAGAGCCTC  52 114
        lysS NONE
      MT1677 NONE
      MT1676 1837224 .. 1837239 -  -6.8  -3.31144   CTCGGAGCTGCAGAA              GCGCTCC ACC GG-GCGC              ACCGTCTACATCCTC  54 409
      MT1673 1833609 .. 1833646 -  -6.4  -4.56597   CGCCGGTGCGAAAAA  CGTCGA--GGAACGGCCGA TCG TCGGC-GCCCCGGTCGACG  CGTTGGTGAACCTGG  76 184
      MT1671 1831288 .. 1831302 -    -7  -2.62263   ACCCGGCCGAGAGCA               GCGCGG CGG CCGCGG               CGATCAATGTCGTAC  47 202
      MT1668 1826915 .. 1826934 - -13.6  -3.14132   CGGTCGGCCGACCAA            CGTGCACC TGCG GGTGCACG             GCTGGCCCAACCAAC  72 385
      MT1664 NONE
      MT1663 1819716 .. 1819757 - -29.1  -2.79183   CTGAGGGCGAGCAGA CGCAAAATCGCCCATTTCG TACC CGAAATGGGCGATTTTGCG  TCTGCTCGCGGAACC 100 40
      MT1661 NONE
      MT1660 NONE
        cydA NONE
        cydB 1814196 .. 1814210 - -12.8  -2.94099   CGTGCTGAGTAGATA               GCGGCG CAG CGCCGC               CGATGCCTGCCACAG  71 82
        cydD 1812587 .. 1812618 -  -4.4  -2.64616   CGGCGACTCACAGCA      CTCGGTCGGTTC ATCGTCGG AAACCATCCGAG       TTCACTTCGACGACC  41 4
        cydC 1810468 .. 1810484 -  -2.1  -3.14132   CGGCTTTTGCATGAA              CCTGGAC GGC GTGCTGG              AGGGTCGATACCCCG  42 411
    MT1650.1 1805656 .. 1805666 -  -4.6  -3.25223   GAGCCAGACCACTAA                 GCCC AGT AGGC                 TAGCAAGCCCGGCAG  49 11
      MT1650 1805312 .. 1805330 -  -4.4  -3.82218   AGGCACACGACGAAA             CCGAGCCC GAG GTGCCCGA             GAAGGCGGCGCCCAT  58 130
       bcp-1 1797883 .. 1797910 -  -7.7  -2.87132   CTGTTGCCGGAGACA        CTTGCGGCGGCC CGCGC GGCC-CGGCAAG        GCCGCCTGCAGACCA  52 320
      MT1634 1789510 .. 1789534 -  -2.6  -3.87075   ATCACCGGCGATAAA          CCGCCACTGC CCTTT GCCGATGCGG          CGTTTGACCTGGTGA  54 471
      MT1629 1784909 .. 1784925 -  -5.8    -3.727   GCGACCAGATTCAAA             GCTGGCC GGGA GGCC-GC              AGTGCGGCGAACTCG  60 4
      MT1628 NONE
      MT1627 1782782 .. 1782794 -  -6.9  -2.62616   GCAGTGGCGAGAGCA                CCGCG GAC CGCAG                ATGGTTGCTGGGCTG  47 428
      MT1623 NONE
    MT1622.1 1779177 .. 1779187 -  -2.4  -3.05844   GCTGGGACGGCAACA                 CGCG TGC CGAG                 TACCTGCTGGGGTGA  42 186
      MT1618 NONE
      MT1617 1774001 .. 1774058 - -33.7  -2.56095   TTGACAGTTAATTTA CCCAAACCAGCCTCCTGCTTCGCGC-GC TGA GCAGCGGGAAGCAGGAGGCGGGTTTGGG AGGCGAGAAAGCAAG 100 49
      MT1616 NONE
        glgX NONE
        treY NONE
        treZ 1765291 .. 1765322 -    -5  -3.40403   CGCGCTCGACGACAA      CACCCACACGACGC TAGA GCGGCTCGTGAATG       GCTTGCCGTCGTTGA  51 257
      MT1602 1757473 .. 1757491 -  -7.3  -3.95153   GCAATGAGCGACAAA             TGCGGCC GCCAG GGCCGCT             GCGCCGTCCAGCGAA  70 96
      MT1599 1750966 .. 1750985 -  -2.8  -5.07486   GAGGGTCAACAAAAA            CGGAATGCC ATG GGC-TTCAG            CGCAATTGGAGGATC  79 490
      MT1594 1744530 .. 1744540 -  -4.6  -3.65902   TCCATCTCATGGAAA                 CGGA CTA CCCG                 GCTACCGACGCGGTG  55 64
      MT1593 1743487 .. 1743509 -  -5.5  -3.53343   AAGCGGGCGTTCAAA           TACCGCACG GTGGA CAAGCGGTA           CCACGCGCTGGTTCA  54 447
        ansA 1741099 .. 1741131 -  -8.9  -3.58343   CGCATTACGTCGAAA      CACCGGGAGCGGTCG TGC CGGCCGCGCACGACG      CCACGATGTGGCGGG  62 259
      MT1583 1732950 .. 1732963 -  -5.2  -3.36492   TTGGCAAGGGTACAA               CGGG TTCGGG CCCG                CTGAGCAGGCCGTCC  53 332
      MT1579 1728833 .. 1728845 -  -6.9  -3.35644   CTCACAACTATAATA                CGCCG GTG CAGCG                GACAATTGCGGAAGC  56 287
      MT1577 1720426 .. 1720441 -  -3.2  -3.64259   AATGACGCTCAACAA              CGACAC CCGG GTCTCG               AAGGGATTTGTTGCC  53 519
      MT1573 1714299 .. 1714311 -  -4.1  -2.75845   ACAGGGGAAAACTGA                GTTGA GCG CCAAC                CGTGCGCACTGAGGC  42 41
      MT1571 1711846 .. 1711866 - -11.1  -2.87463   AAGTTTTGGGAGACA            CGAGGCCAT GGG ATGGCCGCG            ACGCTCGAGGCGATG  61 371
      MT1566 NONE
      MT1565 NONE
      MT1564 1705530 .. 1705543 -  -4.5  -3.16039   AACCATCTCGATCAA               CGTCG CCGG CAACG                AGGGCGCCAGCAGTT  47 444
    MT1556.1 1700202 .. 1700218 -  -6.5  -3.27298   TGGTTCAATCACGAA              TCACCGC GTC ACGGCGA              GACATTCATGACTCG  54 31
      MT1556 1697942 .. 1697971 -  -2.2  -3.28791   ACGCGGCGGCGAGAA      CCTCGCCACCGAAT CGGG ATTGGG-GG-GAGG       ATACCACTCGGTCGA  44 305
      MT1555 1696833 .. 1696858 -  -3.2   -4.7078   GCAATGACCCAAAAA         CCCGC-CGGCA CGGTT CGCCGAGCAAG         GAAGCGTGGAGACGA  72 50
      MT1554 NONE
      MT1553 1695014 .. 1695038 -  -8.6  -2.63479   AAGACTGGCACACCA         CCGCGCAACAC GAAG GCGTTG-GCGG          TAGAGACAAAGGTGT  53 424
      MT1547 1690297 .. 1690309 -  -3.3  -3.16742   TTGAAGGTTCAGGAA                TCCTC CAG GCGGA                AGCCGACTTTCATAG  43 6
      MT1546 1689194 .. 1689206 - -10.5  -2.87344   GATCGGCTGGACAGA                CCCGG AGA CCGGG                GTGGCGTTCGCGCTG  59 278
      MT1538 1681099 .. 1681115 -  -4.3  -3.77607   AATAACCCCACCAAA              GGCCCTA CAT CAGCGCC              GTCCTACGTTCGTGT  58 274
      MT1533 1676135 .. 1676153 -    -8  -3.21099   TCTGTCCAGCATCAA             CGGCCAGC CAT GCCGTCCG             CCGCACTGCGTGGCT  54 45
      MT1529 1672294 .. 1672319 -  -6.7  -3.25823   CTTCGTCGAGATCAA         CGACCAGCGCC AACC GGTGCCCGTCG          ACGACGAAACGATGA  54 319
        acnA NONE
      MT1521 1662478 .. 1662496 - -10.2  -2.72144   CGATTTCGGCCAAAG             CACCACCG GGG CGGCGGCG             GGTTCTTAGGCTAGG  59 326
    MT1514.1 1655730 .. 1655742 -  -3.3  -3.11619   GAAGAACGTACGCAA                CCGTA ACC TGCGG                TGGGAGGGCGGAACT  43 48
      MT1514 1653346 .. 1653367 - -10.1  -3.34715   GATGGCGTTCAAAGA           TGCGCTGGC CCAA GCCAGCGAA            GCCTTCGAGGAGGTT  67 487
      MT1506 NONE
      MT1505 NONE
      MT1504 1642570 .. 1642616 - -14.5  -3.53444   GGACCGGTGTCGAAA CTGCAACCACGCAC-CGATGCG TCGG CGTGTCTTGTGCGTGGTTGCAG TGTCGCGAAGCCGGG  86 49
      MT1503 1641346 .. 1641366 -  -3.1  -2.77899   TGCGTTTACCAAGCA            GGCCGACAC TTG GCGCCAGAC            CGAGCCCGACTTCGA  40 255
      MT1501 1639443 .. 1639483 -  -3.9  -4.18018   GTTGCTCACCGAAAA CGCCGAGGGTGCCGACGA CTTCAT CCAACG-CACCCTCGGAA  ACCTCGAGTCGGCCA  65 319
      MT1499 1635815 .. 1635830 -    -4  -3.16564   GCGTCAGGTCACCAA              GCAGAT CTTG ATCTAC               ACCTGGCTGACCGTG  45 314
    MT1497.2 1634799 .. 1634815 -  -2.1  -3.48395   ACTCCTGCCAGATAA              GGGTCGC GCC GCCACCT              TGTCCGATTCCAGGT  47 146
    MT1497.1 1630484 .. 1630497 -  -2.4  -3.65046   GCCCGACCGGAAGAA               GCAT CGCGGC ATGC                CGGCGTGGCGAGCCT  50 47
         tkt NONE
         tal NONE
       zwf-2 NONE
        opcA NONE
      MT1492 NONE
      MT1491 1623041 .. 1623051 -  -8.2  -3.14795   AAATGCCGACGAATA                 CGGC GAG GCCG                 GTGGCTACCGGGAGC  57 143
      MT1489 NONE
      MT1488 1621632 .. 1621654 -  -2.7  -3.40522   ATCCGTGGACGAGAA          CCGATCCGGA TTCA CCCGGAT-GA           CGCCGCGGCCCGTGA  48 341
      MT1484 1616750 .. 1616764 -  -5.6  -2.80443   CGAGACGTCACCATA               GTCGCG CCG CGCGAA               TAGGTAACGGCCAGC  47 105
      MT1479 1612012 .. 1612028 -    -3  -4.13945   ACTGGGACTTGAAAA             TGTCAGC CACG GCTG-CA              TAAGCCTGAGCCGCG  59 201
      MT1471 NONE
      MT1470 NONE
      MT1469 1600345 .. 1600367 -  -7.6   -3.5518   GCAATACCTACAGAA           GCGTGACGAG CTG CCCGCCAAGC           CGTTGATCGCGCAGA  60 419
      MT1467 1598364 .. 1598378 -  -2.7  -3.06696   TGGGGGCCCAAGACA               CCCGG CTGGT CTGGG               AGGAGCGGCGGCTGC  42 394
      MT1455 NONE
      MT1454 1585991 .. 1586007 - -12.3  -2.73875   GGGTGTCCAACATCA              CCAACGC GTT GCGTTGG              CAGTTCGACAGCGTC  65 82
      MT1449 1580983 .. 1580998 -    -6  -2.90212   GGACGACCCGACACA              GGCCGG ATTG CCCGCC               TCAGCGCTTTTCGGC  47 26
      MT1447 1579388 .. 1579405 -  -2.6   -3.5936   GGCAAACCCGGCAAA             CCCGTA GCCTGG TTCGGG              TACAGATTGACCCGC  48 72
      MT1444 1575641 .. 1575686 -  -7.5  -2.64735   ACGGGATCGATATCA GGCCGGGCG-ACGGTCGGCTC TGTCAT GGGCCTACCGTACGACCG-CC AGGCCTATCCGTGTA  50 30
      MT1443 1574646 .. 1574665 -  -3.4  -3.50492   TATCATACATCACAA            TGTGCGGC CCGG GCGGCACC             GCGGCGGGCGGCGAT  49 67
      MT1442 NONE
      MT1441 1573556 .. 1573571 - -11.8  -2.60496   GTGGCCGCTAAACAG              CGCCGC CACG GCGGCG               GACACCTCATCGGCA  64 423
      MT1439 NONE
      MT1438 1567914 .. 1567955 - -31.9  -2.78596   GAGGGCGCGAGCAGA CGCAGAATCGCACGCGGAA AGGC TTCCGCGTGCGATTCTGCG  TCTGCTCGGCGCTAG 100 37
      MT1432 1562986 .. 1563021 - -16.2  -2.52464   TCGGCGGCGAAGGCA    CGTGGCCATCGTGACG AATT CGTCACGATGGACATG     GGTTTCGACGCGGCA  77 305
      MT1422 NONE
      MT1421 1550244 .. 1550266 -  -4.6  -4.07568   TCTGGCCCGGCAAAA           GCCGCACCTG AAC CTGGGCCGGC           CCGATCCGACGCAAT  64 196
    MT1418.1 1546820 .. 1546840 -  -3.9  -2.62184   GGCCTGGGCACACGA            GGGCCGC CGGGGAT ACGACCC            GGCCAACTGAGGTTC  41 115
      MT1414 1540456 .. 1540475 -  -9.2  -2.79273   GTCGTCGAATACAAC            CGGCGCAC CCAC GTGCGTCG             CATCACCGAGTTCGC  58 278
      MT1411 NONE
      MT1410 NONE
      MT1409 NONE
      MT1408 NONE
      MT1407 1535038 .. 1535062 -  -9.2  -3.97019   ACTAATCTTAAATAA          CCCGGCCGAT TAGAC AGCGGCCGAG          ATCTGTTTGAGGTCG  75 126
      MT1406 1533473 .. 1533512 -  -5.6  -2.62184   GTCCGGTGGACACGA  TCGCCGGTGCCCTTCGCAA TCG TTGTGA-GGGCGTCGTCGA  CCGCGTCTTGCCGAT  44 171
      MT1404 1531970 .. 1531993 -  -7.4  -3.35679   TTCCCCCAGTCACAA          CGCATAGCAC AATT GTGCCATCCG           AACCTTCGCAACACC  59 220
      MT1401 1527424 .. 1527446 -  -2.6  -3.78934   GCGCGCTGACAACAA           CGATCCATCC AAG GGCTGCATCA           GGATTCACAGCCCGG  53 30
      MT1400 1526194 .. 1526236 -   -12  -3.75461   CAAATTGTCACGAAA TCGTGCGCACGCGCGT TCACAAATACC ACGCGCACGCGCTCGA AAACTACATGACCAG  80 297
      MT1399 1525215 .. 1525229 -  -2.7  -2.68282   ACGAAGGACGAGAAT               GCCGG TGCTG CCGCC               CTCGTGTGGGATGGT  38 40
      MT1398 NONE
      MT1397 NONE
      MT1396 1520072 .. 1520090 -  -5.9  -3.53012   GGGCCCGCGCCGAAA             CCGGTGA GCAAT TCCCCGG             GGATGGGGTGTTTCT  56 350
      MT1389 1513110 .. 1513128 -  -3.8  -3.25823   GTGGCGGGACATGAA            GCTCGCC CGGGTC GGCG-GC             GGCACCGACGAGGTG  47 85
      MT1384 NONE
      MT1383 1509403 .. 1509415 - -10.5  -3.63627   TGGCGACAGGCTAAA                GCCCG AAG CGGGC                CTTGATCTCTTTGGT  71 8
      MT1372 NONE
        dinG 1498381 .. 1498426 - -17.2  -3.29511   CTGACCCGCCGAGAA GACGCAAAAGCTC-CTAAATC TGGCC GATTTAGTGGGCTTTTGCGTC TGCTCGCGCAAGGCG  91 8
      MT1369 NONE
        glgB 1491130 .. 1491140 -  -2.4  -3.53811   CCGATGTTCGCCAAA                 TCCG AAG CGGC                 CCTCACCAGCGTCTC  48 216
      MT1367 1489315 .. 1489342 - -18.6  -3.39803   GACGCAGACGCAGAA        TCGCCTAAACCC GCAC GGGTTTAGGCGA         TTCTGCGTCTGCTCG  93 51
      MT1364 1486215 .. 1486232 - -12.7  -3.53012   GCTCGGCGCCGCAAA             CCGCTGC ACCG GCAGCGG              CCGGAACCGCCGTCG  74 321
      MT1362 NONE
      MT1361 NONE
      MT1360 1480393 .. 1480404 -  -5.8  -3.02144   CTAGTTTGTCGAAGA                GTCG GGTG CGAC                 CGGTTGGCGCGCTCG  48 56
      MT1359 1478675 .. 1478699 -  -3.4  -3.01745   CCTTCAACAATTACA          CCCGCCCACC GACAT GACTGGCGGA          AAAACGACATTGTGA  42 66
      MT1358 NONE
         ogt 1476563 .. 1476582 -  -9.2  -5.10064   CCGAACATACAAAAA            CACCCCCG GTAA CGGTGGTG             TTTTTGTATGTTTAT 100 118
      MT1354 1469156 .. 1469178 -  -6.2  -2.53747   GAAGTGTCAGAAGAG           CCCAAAAACC GTG GGTATTGGGG           GCTTTCGCGTCTGCT  45 59
      MT1353 1467696 .. 1467710 -  -4.2  -4.24948   TCAGCAGACGCAAAA               GCCC CCATTTC GGGC               TCTACTGACTGATCT  66 27
      MT1330 1444992 .. 1445029 - -10.6  -2.61264   CCCTTGATCGACAAG   TGCGGATGTGGGGACCC GTCCG GGGTCCCCACAT-CGTG   GTGGTCGCTGTTTAG  58 37
      MT1328 1442714 .. 1442731 -  -2.6  -3.78934   TGCGCCGGAGAACAA             GGGCGA GGTCAT TCCCCC              GGACTATCAGCTCAG  54 318
      MT1320 1435634 .. 1435647 -  -5.2  -2.78715   AATTCCGTCATGACA               CCCG TACCCT CGGG                TCCAAAGCCGCGTAG  45 4
      MT1319 NONE
      MT1318 NONE
      MT1317 1431124 .. 1431161 -  -5.4  -3.05463   AGGCCGCCGACTTAA   TCCGCAGCTGAGCTGG TCGCCG CCGGCTCAGCGTCGCA    TGAACCCGATGGCGG  47 15
      MT1313 1424773 .. 1424793 -  -8.2  -3.34013   GACGCTGGCAACCAA            CGCCTAGC GCTGG GCGAGGCG            GGAGCGTGGGCGTGA  60 156
      MT1311 NONE
      MT1310 NONE
      MT1309 1419401 .. 1419431 - -22.7  -3.27525   CGGCGGCAAAGCGAA       TGCGGGGATCCCG GTTGA CGGGATCCCCGCA       TCGGGTGGGCAGCGG 100 41
      MT1308 NONE
      MT1307 NONE
      MT1306 NONE
    MT1305.1 NONE
      MT1305 1415546 .. 1415573 -  -2.6  -4.18018   TTCGGCTACCGAAAA        GTGTTGTGGTAA TTGG TTACCGCAGCCC         AGCGCCGGCGGCCAG  58 119
      MT1304 1413065 .. 1413089 - -11.3  -4.24342   GCCCCGAGGAAGAAA          GTGCGGCCCGA GCC TCGGGCCGCGT          GTCGCGATTCCGCGA  89 382
      MT1300 1409413 .. 1409426 -  -2.3  -3.58269   CAAGCCATCGGGAAA               TGTCC ATGG GGTCA                GTCTTGCGCAGCGGC  50 23
      MT1299 1408505 .. 1408515 -  -6.8  -2.78715   AACTGCTGCACTACA                 TGCG CAG CGCA                 CCGGATTTCTATTTC  49 480
         tap NONE
      MT1296 1404078 .. 1404119 -  -8.9  -2.88579   GGAATTCGTGAGACA TTACTGATGTCATGTCTTA TGTC TAAGACATTCCATCGGTAA  TATCAATCGGCGATT  55 110
      MT1295 NONE
      MT1294 1401789 .. 1401799 -  -3.2  -2.52623   CCTGGTGCACAACAC                 GCAC TGG ATGC                 CCGACGGCGCTCGGC  39 491
      MT1291 NONE
      MT1290 1395228 .. 1395282 - -15.7  -2.76046   GGAACCGGAAGAGGA TTGCGACACC-CAGCCGCTG-CGGGCG TCG CGCCCGGCAGCGGCCGCAGCGTCACGC AGCGGTGCTGGGGGT  78 51
      MT1288 NONE
      MT1287 1392634 .. 1392648 -  -4.2  -3.85698   GGTCTGCCCCATAAA               GGCTAA CGC TTTGCC               AGCGATTCGCCAGAG  58 58
         kgd 1388763 .. 1388791 -  -9.5  -3.60431   AAAAGTATGGCTAAA        CCCTGTACGCCGA GCA TCGGCTTACCGAG        CCGAACGCCTCGTCG  68 78
      MT1284 NONE
      MT1283 1386907 .. 1386931 -  -4.1  -3.70853   GGAATGACGCAACAA          TGTTCGCCGCG CTG CGGGCCGGACA          GCTGGTCGCGGCCTG  54 380
    MT1280.1 1384316 .. 1384331 -  -5.4  -3.28712   GGGCCTGCTCGACAA              GCTCGGC ACA GCC-AGC              CACCTAACCACCGAT  51 171
      MT1277 1381067 .. 1381078 -  -4.4  -2.56715   ACGCGTATCAACGCA                TCAG GGCG CTGA                 CCTTCCAGGTGAAGG  42 377
      MT1271 NONE
      MT1270 NONE
      MT1269 NONE
      MT1268 NONE
         mrp 1370994 .. 1371009 -  -3.2  -3.57901   CCCACCAAAAACAGA              GTAGAC AACA GTCGAC               AATTCCCTTGTACTC  51 281
      MT1264 NONE
      MT1263 1367263 .. 1367290 -  -2.4  -4.16842   CCGACGCCGAAGAAA        CCGGATGCGGCG GGCT CGGCGGGGCCGG         ACGCTACTGAGCAGA  62 114
      MT1258 1362935 .. 1362976 - -21.2  -2.78463   ACTTTGCCGAGCAGA CGCAAAATCGCCCTGGAAC GCACG GTTC-AGGGCGATTTTGCG TCTGCTCGCCGAATT 100 39
      MT1257 NONE
      MT1256 NONE
      MT1255 NONE
      MT1254 1358912 .. 1358941 -  -2.1  -2.52464   GGCCGGTCCAAGGCA       GGTGACGGG TTTCTGGCCACG CCCGTTACC        CTAAAGCTATTCGAC  37 43
      MT1253 1357133 .. 1357153 -  -3.9  -2.94099   GGGCGCCACCAGATA            CGACATGGC CAC ACCTTATCG            TGGGCTCGTTACGGC  44 118
      MT1252 1356561 .. 1356602 - -21.9  -2.78463   AGCGGCGCGAGCAGA CACAGAATCGCCC-ATTTCG GCA CGAAATTGGGCGATTCTGCG TCTGCTCGGCGCGGT 100 203
        glgA 1353963 .. 1353990 -  -6.2  -2.76468   TACTAGCTAAGACCA        GCCCAACGGCGA ATGG TCGGCGTTACGC         GCACACCTTCCGGTA  46 20
      MT1242 NONE
      MT1241 1345564 .. 1345578 -    -7  -2.82015   TGCAGATCGAGCAGA               CGGACG CCG CGGCCG               GTGCGCTGCCTGGCC  50 255
      MT1239 1343516 .. 1343568 -  -8.5  -2.91912   CTAGCTACCGATACA CGGGCAGCGCGCTCG-CGGCGAATCTC GCT GGGGTT-GCCGGCG-GCGCGCTACC-G CCGGTGATTGCCGGC  54 160
      MT1237 1340746 .. 1340761 -  -6.8  -3.57883   ACAACATGGCGCAAA              CCGACA GCGC CGTCGG               CTCCAGCTGGGCCTG  59 109
      MT1232 NONE
      MT1231 1336302 .. 1336350 -  -8.3  -2.61274   GCTACCTGAATCAAC CCGATGC--CACC-GCCG-CGGCGT TCG ACGCCGACAGCTGGTACCGCACCGG CGACGTCGCGGTGGT  52 410
      MT1223 NONE
      MT1222 1325215 .. 1325227 -  -7.7  -3.83026   CCGGCCGACATTAAA                GTTGG CAG CCAAC                AAGCTGTGAATCGCC  67 61
      MT1221 1324009 .. 1324026 -    -2  -3.78022   GGCAGACGGATCAAA             GCGG-TA GTGTT TAGCCGC             CGAAGGCGGGGGAGC  53 18
      MT1217 NONE
      MT1216 1309669 .. 1309714 - -10.3  -3.73953   ACGACGCGCACGAAA GGCAACAGCGGGAGCGCTACGC ACA ACGGCGTGC-CGCGCTGTTGCC GGCGCTGGGCTCCGC  70 279
      MT1213 NONE
        fadH 1305530 .. 1305564 -  -6.2  -3.02144   GCACCGTCGTTAAGA     CGGCGACGACATCTGC CCA GCGGTTGCCGTCTGCG     GTCGAGGGTACCAGG  48 151
      MT1211 1304789 .. 1304810 -  -5.1   -3.5393   ACCAGCTGGGTGAAA           CTTGGAGTGC GGC GCAC-CCAGG           TGATGCTCGAAGGTG  54 372
      MT1209 1301255 .. 1301265 -  -8.2   -3.3879   AAGTTAGGGCAAAGA                 CGGG AAT CCCG                 GCGGGCTGATTGGCG  60 3
      MT1206 NONE
      MT1205 1298198 .. 1298214 -    -5  -3.11634   TGCGATACTAGCCAA              CTGCGG CTTTT CCGCCG              GCGCGGTTCGATCGA  47 63
      MT1204 1297249 .. 1297261 - -10.5  -3.16191   CGACACCGCCACCAA                CGGCG CCG CGCCG                CCCATCCGACCCGGG  62 339
      MT1196 NONE
      MT1194 NONE
      MT1193 1282073 .. 1282088 -  -3.2  -2.62184   CGCTCGCGCAGATCA              TCGTGG ACCG CTACGA               CGGGGATGCGGCCGC  39 483
      MT1188 NONE
      MT1187 1279189 .. 1279201 -  -2.6  -3.57561   CGTGAAGGCGGGAAA                GCCG TTGTT CGAC                CAGCTCAGAACCCAG  48 312
      MT1185 1278293 .. 1278309 -  -2.1  -3.60792   GTGGGAACTCCGAAA              TTGGGAG ACA CGCCCTA              GCCGAGACCGGCGAG  50 110
      MT1183 NONE
      MT1182 1275148 .. 1275166 - -11.6  -3.04799   GACAACTTCTCAATA             TGCCGCGG TCG CCGCGGCT             CATAGCGTAGACCCT  65 376
      MT1178 1271414 .. 1271434 - -13.9  -4.72007   CCGCACCAAAAGAAA            GACCCCCGC GTT GCGGGGGAC            CGGAATCGGGAACAA 100 116
      MT1175 1268592 .. 1268633 -  -2.7  -2.79133   TAATCGGTGAGTACA CGGGCATCGACGCGGCCCAG TCG CGGGACCGC-TAGCGGGCCG AGAGCGCTCAACGGC  40 33
      MT1174 1267423 .. 1267433 -  -8.2  -3.15861   GATCACCTTGATTAA                 CGGC ATC GCCG                 AGGAGATGTTCTTTC  57 284
    MT1172.1 1266453 .. 1266476 -    -3  -3.53012   CCGCCCTGCGCGAAA          GACCACCGCGC GTT ACGCTG-GGCC          ACCACCAGCTCCGCC  49 238
      MT1172 NONE
      MT1171 1265002 .. 1265012 -  -6.8  -3.21772   AACGCGCCGACAACA                 CCAG ATC CTGG                 GCTGTCTCAGTACGC  54 32
      MT1168 1261486 .. 1261539 - -14.6  -3.40403   GGCCGCCTACCAGAA GTTCGGGCAGGAGCACGCCGCCGCGA TCCG TGGCGGCGCCGTGCTGC-ACCCGA-C GGCCACCGCCACGAC  80 305
      MT1166 1260992 .. 1261009 -  -4.1  -3.57971   ACAGGCACGGCCAAA             CGCC-CAT TCC ACGAGGCG             ATGAGCCGCCGGGCG  53 285
        metE 1258303 .. 1258317 -  -6.4  -3.21099   GCCGGCCATGACGAA               GACGAC TAC GTCATC               ACCGACGGCGAACGG  54 322
      MT1161 1252626 .. 1252637 -  -5.8  -3.53012   CGTCGGGCGGTCAAA                CCGA TTGC TCGG                 TCGACGAATAAGGCA  55 9
      MT1160 1251081 .. 1251095 -    -7  -3.48593   CATGCTGCGAGACAA               CGCCGG CTG CCGGTG               ATGGTGGCTGGCGGC  57 187
      MT1159 NONE
      MT1158 1248415 .. 1248429 -  -3.5  -3.57792   GTACCCATGGCCAAA              CCG-GG TGTG CCACGG               TCATATAACCACTTC  51 473
      MT1155 1245356 .. 1245366 -  -2.4  -3.57263   ACGGTGACGCCGAAA                 CCGC GCC GCTG                 CCGAATCCCGAGTGC  48 351
      MT1152 NONE
      MT1151 NONE
      MT1150 1241455 .. 1241469 -  -7.8   -3.6959   AGATCATCAGCCAAA               CCATCG ATG CGACGG               GTTGGTCGGCGATGG  63 75
      MT1148 1240366 .. 1240376 -  -8.2  -3.28712   GGCCGGCCCCTATAA                 GCGG CTG CCGC                 GGGTTCAGCACGTCC  58 312
      MT1142 1236279 .. 1236301 -  -3.4  -3.99324   CGTGACGAGGACAAA           GTGGTTTG GCTGTCG CAGACCAC           CCTGTCCGTCGATGA  58 481
      MT1140 NONE
        xseA NONE
        xseB NONE
      MT1137 1232174 .. 1232187 -  -3.7  -3.59979   TTGGGCGACGCCAAA               GCCGC CATA GCGGT                GTCCCGGAGGGTACG  53 230
      MT1135 NONE
      MT1134 NONE
      MT1133 1228787 .. 1228829 -  -8.5  -4.25104   GGGTTCGGACGAAAA CGGTGCCGTCGAGCCG-GT ATGGACG ACACGGCTCACCGG-ACCG GGCGGGGCCACCCAG  76 134
        glpX NONE
        fumC NONE
      MT1129 1224583 .. 1224612 -  -2.7  -3.53091   ATCCCGGTGCTCAAA       GCCAACGGCTATC GCCT GGTGACCGTCAGC        GAGCTGCTCGGGCCG  49 223
        panK 1218552 .. 1218581 -  -8.6  -3.53012   TGCTGTTCGGCCAAA       CCGGC-ACGGC TGGCGTGTC GCCGTAGCCGG       TAGGCTGGCCGCCTC  62 239
    MT1122.1 1216309 .. 1216350 - -11.5  -3.28712   CGTCGCGGCGTAGAA GCTTTGACCGCGGC-GCGAA ACG TTCGCTGCTGCGGCCCATGC AGATCGCACACGCTT  68 176
      MT1117 1209924 .. 1209936 -  -4.7  -3.57144   CCGTCCACCGTGAAA                TCCGC GAC GCGGT                GTCGGCGTGTCGCGT  52 80
      MT1112 1206174 .. 1206194 - -11.1  -3.17319   GTTAATGCAGCAATA            CACGGCCCC GGC AGGACCGTG            CATCGATCCATGCTA  68 50
        greA 1205493 .. 1205515 -   -12  -2.93585   GCAGACGCGAAAGCA           CCCCAAAACC GCC GGTTTGGGGG           CTTCTGCGTCTGCTC  68 49
      MT1107 1201755 .. 1201786 -    -7  -3.53012   TTGGCGGCGGCCAAA      CTGGCGGCGGCCGG GGTG CCGGCCGAGGTCCG       GGTATGGCCGGGCCA  58 98
      MT1105 1199654 .. 1199664 -  -5.4   -2.7634   AAGTTTAGGTCAAAT                 GTAG TCG CTAC                 CCACCGGTCGGCACG  44 22
      MT1104 1198377 .. 1198408 - -20.2  -2.56095   CGCAGAGTCAACGCA      CTCGAGCGCCTCGC TCAC GCGAGGCGCTCGAT       CACCATCGCCATGCC  91 8
      MT1101 1195302 .. 1195313 -  -2.2  -3.32997   TCTCTAGAAACTCAA                GTCA TCGT CGAC                 CGGTTCGAAATAGGC  45 2
      MT1100 NONE
      MT1099 NONE
      MT1097 1190683 .. 1190699 -  -5.2  -3.59979   TTTGGGGATCTGAAA              TGTCAA ATGTG TTGACA              TTCATTGGGTGATCT  55 129
    MT1096.1 1187995 .. 1188015 -  -8.9   -3.1585   TCACCGAACGCAACA            CGCTGCGCC GCC AGCGCACCG            AATTGACCGACCAGC  56 477
      MT1094 NONE
      MT1093 1185250 .. 1185288 -  -7.3  -3.28712   CGCCGGCGGCTACAA  CGGATCGGTGCCG-TGGC GTTG GCGGTCGACACCGTTCCG   GAGTCCGTCCGCCGT  54 524
      MT1086 1178381 .. 1178400 -  -3.5  -3.56325   GTTTTACAACGAGAA            GGTCGAC CTCACC GTCGACG             GCGTCGCCCTGCCGC  51 275
      MT1082 1175002 .. 1175020 -  -6.7  -3.03159   CCAATGTTTGTAAGA            CCG-GGGA CTTC TCCCGCGG             TAGGCGGGTGGCGAT  50 46
      MT1081 1173722 .. 1173778 -  -2.5  -3.16071   CTCGAGAGCAAGATA TTCGGTCGCCTGAT--CGGT-T-CCTATC GGG GTTCGGTATACCGCCATCAGCCGACCGAA TCAGCGAAGGCACAG  42 238
      MT1078 1170606 .. 1170659 -  -8.8  -3.10409   GACGAATGGATCGAA GGACGGCGCTACCTGGGCCTCGAGGT CCTC ACC-CGAG-CCCGAGCAGCACTGACC AGCACCGAAGAACCC  57 450
    MT1075.1 1168275 .. 1168291 - -10.1  -2.71924   CATTCCCTGGCAAAT              CGCGCAG AAG CTGCACG              CAGTAACTGCCGTGC  57 415
      MT1073 1165380 .. 1165423 - -11.1  -2.52676   CACGGCCCGAACTCA GCG-GGCAGGTCCCGCCACGGA CTT CCCGT-ACGGAACC-GCCACGC GATCCCTTCCAGGAT  61 428
      MT1071 1164154 .. 1164167 -  -2.3  -4.38154   AGACGTGGCAGAAAA               GCTCG CCAG CGAGT                TGGCGCGGCTACGCG  65 66
      MT1069 NONE
      MT1068 NONE
      MT1067 NONE
      MT1066 1160521 .. 1160558 - -26.5  -3.48593   TAGTCGTTCAGATAA   CAACGTGGCCACACACC AACC GGTGTGCGGCCACGTTG    TAATTGACGGCGCGG 100 55
      MT1065 1159410 .. 1159430 -  -5.4  -2.71712   GCCTTGTGCTCAAAC           TCGAC-CGG CTTA CCGAGCCGA            CCCTTGGTGATCGGG  44 14
      MT1063 NONE
        trcR NONE
        tcrS NONE
        kdpD 1149136 .. 1149153 -  -5.5  -2.70932   GTTCGTCGTCAATCA             CCAAGAC GAGG GTCATGG              GCGGTCCTCGGGAGC  46 20
        kdpE 1148452 .. 1148462 -  -4.6  -3.59979   CGCTCCCAGCGGAAA                 CGCC TGT GGCA                 GATGTGATTTAGGCT  55 34
    MT1054.1 1147854 .. 1147892 -  -4.3  -2.72661   CATGACTCGCAAGCA  GCGGGCCG-CGCTGGCGC CGAT GCACCCGGGCCGGGCCGA   CGTGATCGGCGGTGG  43 157
        glmU NONE
        prsA 1135485 .. 1135529 -  -4.2  -2.68942   AGGGTCTCACAGAAT CTTGCGGACAGCGTCGACCGGC CAA GCCCGCCG--GATGCCCTCAAG GATGACGGCTGCCAT  42 41
      MT1044 1134693 .. 1134728 -  -6.1  -2.57132   GCCTCCGTCGATAAC    GGTGTTCTGCCGGCCT GCTGT AGACCGCC-GACCACC    CTCGCCGTGACGCCC  45 126
      MT1043 NONE
         pth 1133318 .. 1133359 - -20.3  -2.78463   AGGCCGCCGAGCAGA CGCAAAATCCCCTCGACAC GCCG GTTGCGAGGGGATTTTGCG  TCTGCTCACGCGGGT  93 43
    MT1040.1 1131399 .. 1131412 -  -8.1  -3.51924   CGGCCATCGAGACAA               CCCGT CGGC ACGGG                AATCCTCGCAGTTCA  60 38
        metG 1125187 .. 1125205 - -14.6  -3.05844   CGGTGGACCTGAAGA             CGCTGGTC TCC GACCAGCG             CGGCGATCGCAGCAG  80 308
      MT1034 NONE
      MT1033 1120718 .. 1120748 -  -9.7  -2.62184   TGCTCGGCGAGATCA      CCGTGGTGGTGGCGG GCG CCGCC-CC-CCACGC      CGAACTGTCGTCGCT  54 204
      MT1031 1118317 .. 1118339 -  -6.9  -3.33708   CAACGTACAGACCAA           CGCCCGCCT GCAGG ACGCGGGCA           TCGAAGTGCTTACCA  54 152
      MT1029 1116096 .. 1116110 -    -7  -3.53012   TTTTCCGCCCGCAAA               CTGCCC GAC GGGCTG               AGTTTCGATCCGGCG  58 484
    MT1025.3 1114193 .. 1114204 -  -2.2  -3.85698   GGCGGCGGCTACAAA                CG-GC AAC GCGCG                TTGTGTCTACTGCTC  55 32
      MT1021 NONE
      MT1020 1108214 .. 1108232 -  -4.4  -2.53213   TAACCTCTCAACTCA             GACGGCCG CGG CGGCGGTT             GTGGAGCTGGTTGAC  41 4
      MT1019 NONE
      MT1018 1106083 .. 1106098 -  -5.4  -2.77523   TCCGCATCAAGACGA              CTGATC GTTG GACCAG               TGACCAGAGTGGCGC  45 371
        mscL 1100625 .. 1100666 -  -6.3  -3.15544   GCGCACGGCGATGAA GACCACAGCGGGCCGCTTG TCAC CGAGCTGCTCACCGAGGCC  GGGTTTGTTGTCGAC  51 423
      MT1008 1094776 .. 1094826 - -10.2   -2.5409   ACAACCGTGAACTGA CGGTCACGCCCGGGCCCAACCCCG GCC CGGAATTGGGCCGGGCCGTCTTCA ACCGGTATCCTCCAC  57 304
    MT1006.1 1092887 .. 1092924 -  -5.5  -3.61398   GGGCCGCTGCAACAA   GCTCCGGTGATGTTCGAC TCC GGCGG-CATCAACGGAAC   CATCCCGTCAGCCCT  57 477
    MT1003.1 NONE
      MT1003 NONE
      pccB-1 NONE
      bccA-1 NONE
      MT1000 NONE
    MT0999.1 1081744 .. 1081757 -  -4.5   -3.0644   AGGTAATTCGGAATA               GGCTG TTCC CAACC                TCCTGCGTCGTAGGC  45 56
      MT0994 NONE
      MT0993 1076799 .. 1076809 -  -2.4  -3.07994   CTCAATGTCAGCTAA                 CGTC AAC GCCG                 TCGCATCGGGCGCTT  42 7
    MT0992.1 1076119 .. 1076137 -    -3  -2.65116   GCAGCACTGAAAGAT             TCAGTTCG TTG CGAACGGC             GATGGGAATGCCGTC  39 97
      MT0992 NONE
      MT0991 NONE
      MT0990 1074052 .. 1074065 -  -5.9  -3.83262   GAAATGCGACAACAA               CGCCG TGCG CGGCA                CATCCCAGTTTGTGA  62 413
      MT0980 1063917 .. 1063944 - -12.8  -3.18274   CGCACCCGAAGGCAA        GACGATGG-GCCA CGC CGGCGCCATCGTC        TCCGGCTCGTCTGGC  69 142
      MT0977 1060466 .. 1060481 -  -4.6  -3.97947   GTGACCCATGACAAA              TACGGC CTGG GCCGTG               TCGAGGAGGTCTCCG  62 213
      MT0975 NONE
      MT0974 1057268 .. 1057296 - -16.1  -3.66784   CCAGTTGGAATAGAA        CTCGCCATGCC ACCGGTG GGCATGGCGAG        CGACAGACCGGTCTG  90 42
      MT0973 NONE
         pgi 1054728 .. 1054741 -  -9.5  -3.53012   GTGCCGGGCGTCAAA               GCCGC GTAT GCGGC                AAGCAAAGCCGGTGT  64 321
      MT0969 1052685 .. 1052697 - -10.5  -3.48558   ACAAAGATCAACGAA                CGCCG CGC CGGCG                CCGGGATGCGTTCAA  69 37
    MT0968.1 NONE
      MT0968 1051510 .. 1051525 -  -4.8  -2.90075   CCGTCCCCAACGAGA              TTAGAA CGTG TTCTAA               TTTGACGTGCAAGCG  45 57
      MT0967 1050152 .. 1050164 - -10.5  -3.03771   GCACATCGCCGAACA                GGCCG AGG CGGCC                TACCGCAAGGGGCTA  60 467
      MT0964 1045060 .. 1045075 -  -6.1  -2.60079   CGACCGGACAACTCA              CCGAC TCGCCG GTCGG               CTACCTGACCTACCC  46 162
      pstS-2 NONE
      MT0958 1037617 .. 1037635 -  -8.9  -3.27525   CGTTCCGAAATGGAA             GACGATC GTGCG GATCGTC             GCCCCGATCGCGATG  58 323
      MT0954 NONE
      MT0953 NONE
      MT0952 1031884 .. 1031896 -  -4.7  -2.77899   GCCCGCCACCAACCA                CCGGG CTA CTCGG                GACCTCCGCTGGCTA  44 38
      MT0951 1030570 .. 1030593 -  -6.6  -2.73364   CCCGTAGGCGAAGTA          GGGATGCCGG CGGT CCGGCATTCA           GCCGGTCACCGTGAG  48 23
      MT0950 1029328 .. 1029339 -  -7.2  -3.93061   AGGCCAAAACCCAAA                CCCC GCAA GGGG                 ACGCCGCATGAGAGT  64 212
      MT0947 1025435 .. 1025460 -  -3.1  -4.28018   AATACCTGACTAAAA         CCTAGCCGTTCG CCG CGC-CGGCCGGG         ACTGTCCGATATTCG  64 75
      MT0946 1024985 .. 1024999 -  -5.6   -3.9392   GTTGATCGCAAAGAA               CAGGGC AGG GGCCTG               GGCAGTCATCTGCTG  63 209
      MT0941 NONE
      MT0940 1019997 .. 1020010 -  -2.3  -3.41602   CGTACGCTACTACAA               GCGGT GTGA ACGGC                CCGTCGGATAGCCAC  45 86
      MT0939 1018726 .. 1018745 -  -3.6   -3.2963   AGTACTTGCCGACAA            TCGTGA TGTCCATT TCACGA             TCCTCGTGTGGTGCT  45 20
      MT0938 NONE
      MT0937 1016787 .. 1016811 -  -3.4  -3.82603   AAGGCGCAAACACAA          CCTCGCGGCC ATCCG GGTCGCGATA          GATGACGGCTCCGGT  56 47
        accD 1006640 .. 1006681 - -20.5  -2.78384   TGCTGGGCGAGCAGA CACAGAGTCGCATCAAAACC GCC GATTTTG-TGCGACTCTGTG TCTGCTCGCGGGGTG  93 49
      MT0926 NONE
      MT0925 1004125 .. 1004141 -    -5   -4.4017   CCAACGGCGAGAAAA              CCCGCC GTCAA GTCGGG              CACCAAGAGAGAGGA  69 397
    MT0921.1 NONE
      MT0921 1000793 .. 1000834 - -18.1  -2.78463   AGGCCGGCGAGCAGA CGCAAAAGCCCCCTAAACC GGCA GGTATTAGGGGCTTTTGCG  TCTGCTCGCCAGGCA  87 11
      MT0917  995153 ..  995182 -  -5.8    -3.376   CCGAAGCATATAACA       CGGTGTTGCGG GCCGCGATG CCG-AACACCG       TCTGGACCACCGGCT  53 173
      MT0915 NONE
      MT0914  989906 ..  989929 -    -3  -2.70932   TGGCCCCGGCAACGA          CGCTACCGGC TGGT GCCAATCACG           GTGCCGGCGATGAGC  40 56
      gltA-1  988372 ..  988385 -  -3.7  -3.43492   CTACATCCAGCAGAA               CTCGG CGGG CCGCG                CGGTCATCGTCACCG  49 392
    MT0910.4  986431 ..  986452 -  -5.2  -4.30576   TTCGCACTAGCAAAA           GACTG-TCG ACAAG CGAGCAGTC           GACTTCAGGCCGCGA  72 319
      MT0910  985471 ..  985482 -  -7.2  -3.33815   AGCGCGCCTAAGGAA                CCGC TTCG GCGG                 CGCGTGCTGGCCCGG  54 68
      MT0907 NONE
      MT0906  980258 ..  980277 -  -4.2  -3.15861   GATCAGCGCGACCAA            GCCG-TGCC CTG GGCAACGGG            TTTGGCGGTCGCCGG  45 266
      MT0903 NONE
      MT0902  978470 ..  978492 -  -4.6  -3.04144   TGTCGACGTTGAACA           CCCGGGCAGG CAA CCGGCCGTGG           CTATTTCGGGTCGAG  46 26
      MT0901  976651 ..  976663 -  -6.2  -3.72576   GCGCGGTCGACGAAA                CGCG TCTGC CGCG                ACTGCGGTTTCTTCC  59 246
      MT0899 NONE
      MT0898 NONE
      MT0897  972090 ..  972102 -  -5.5  -3.49687   AGCCTGGAGAAAAAG                CAAGG GTT CCTCG                GCCGCATCGTGGATA  55 482
      MT0895  970304 ..  970317 -  -2.4  -3.14211   ATCGGCTGTTACTAA               CGTT AGCGCG AACG                CGGGTCGGCGTCTCC  42 46
      MT0894  968150 ..  968171 -  -6.5  -3.40403   GGCGGCCGAGCACAA           GCACAGCCC CGAT GAGCTGCAC            GGCATGGTCGAGGAC  55 282
    MT0892.1 NONE
      moaA-1 NONE
      MT0891  965857 ..  965883 -  -3.6  -4.64676   TCACGTTTAAGAAAA         GTCGGCGTTT CCGTCAC AATCGCCGGC         AAGAACGCCAAGAAA  72 129
      MT0890  963851 ..  963873 -  -9.1  -2.78463   ATGCTCTCGAGCAGA           TCGCCGGTG GAGAT CACCCGCGA           TGACGCAGGTCCTGC  55 468
      MT0885 NONE
      MT0884  958365 ..  958406 - -28.3  -2.79183   CTGAGCGCGAGCAGA CGTAAAAGCCCCCG-CACGC YCG GCGTGTCGGGGGCTTTTACG TCTGCTCGCGCAACC 100 40
      MT0881  953115 ..  953145 -    -6  -3.95584   CGGCGATCAAGGAAA       CGCGAAATCGTGAC GAT GTGACGGGTCCGCG       TAGCGGATCGTGATT  64 505
      MT0876  949097 ..  949111 -  -7.1  -3.38046   CGGGGATTCGAAAGA               CCTGG GTTTT CCAGG               CTTTCGATGATGCGC  56 248
      MT0874  947349 ..  947364 -  -6.8  -3.29511   GCTACCGGTGCACAA              CGC-CGC AGT GCGGGCG              TGCGGTATTCAATCA  54 200
      MT0869  942573 ..  942601 -  -4.6  -2.59564   GGTTCAGCCCACAAG       CCGCCT-GTC-ACA GAA TGTAGTCCAGGCGG       GTCGCCATTCCGGCG  43 4
      MT0868  942231 ..  942243 -  -4.7  -2.62616   TCACCGGTGACACTA                TGGCG CGC CGCCT                GGGTGAGGGACACAT  42 132
      MT0866  940321 ..  940348 -    -4  -3.28712   GTTGGCCGCGGACAA        CGCGGTCGGTACA TGC CGTCGCG-CCGCG        GCCCCAGCTAGTCGA  47 33
         pip  935885 ..  935914 -   -10  -2.62184   CGGGTGTGTACACCA       GGCGGCATCGTCG CAGCT CG-CGATGCCGAC       TATTCGGGGTTCATC  57 468
      MT0859  934141 ..  934158 -  -6.9  -3.53012   GTTGCCTGTCTGAAA             CCTCGTC TGCA GTCGAGG              GGTGGTCAGCACGCG  57 60
      MT0858 NONE
      MT0857  932140 ..  932157 -  -4.8  -3.14344   GAGCTGGTCGAGTAA             CGCCTCG ACCAG CG-GGCG             CCGCGAAGCTGTGGT  47 47
    MT0856.1  931441 ..  931453 -  -6.9  -3.05384   GTGTTGGGTATTGAA                CCGGC AGA GCCGA                TCGCCAACGTCATCT  51 50
      MT0855  927582 ..  927610 - -10.2  -2.73542   CCGAACGTGCAACCA        CGGCGGCATCAC CTGGC GTGTCGCCGCCA        CCAGCGCACGCTCGG  59 161
      MT0853  924161 ..  924173 -  -3.3  -4.07568   GCGTCCGCCTGAAAA                GCGGA AGG TCGGC                GGTTCGATCCCGCCC  60 154
      MT0852  922786 ..  922806 -  -8.3  -3.55444   CGCTCATGCGCTAAA            GCAAGCGAT CTG ACCGCTTAC            TGGCGAAGCAGCTCA  62 22
      MT0849  920531 ..  920564 -  -6.6  -2.94099   CGCCGCTAGTACAGA     CGCCCG-CGCGCAAC CTGCC GCCGCCCGACGAGCG     TGACAACCCGACGCA  50 111
      MT0847 NONE
      MT0846  917650 ..  917662 -  -2.6  -2.70932   TCGCCGGGCTAACGA                CGGC TCATC GCCA                GTTTGCCAGCGGTTT  38 6
      MT0845 NONE
      MT0844 NONE
      MT0843  913315 ..  913325 -  -8.2  -3.54459   GGAAGCGGTGGGAAA                 GCCG GGG CGGC                 TGGTAGAGATCGCCA  62 167
      MT0839 NONE
      MT0838  909426 ..  909438 -  -4.7  -3.83155   CAGCAACAGCAACAA                CCCGC TAG GCGGC                ACAGATCAACTGCGC  60 107
      sseA-1 NONE
      MT0836 NONE
      MT0835  907927 ..  907947 -  -9.7  -2.52464   CCGCGCCGGAACTCA            CGACTCGTC GGT AACGAGCCG            GTACAGCGTGTACAG  55 2
      MT0834  906920 ..  906934 -  -4.2  -3.15663   ACCGACGGTGACCAA               GGGG GCGGGAA CCCC               TGCTTGCTGACGCCG  45 338
      MT0832  905020 ..  905048 - -14.6  -3.90744   CCCCTCGCGAAATAA        CGGAGCGGCCTA ACGAG TAGGCGGCTCCG        ATCTCTGGTGTCGTT  91 120
      MT0831  904687 ..  904697 -  -2.4   -4.2018   AAAGGCGGAAAACAA                 GGCC CGC GGGC                 AAAACTGGTTGGGCA  62 142
      MT0827 NONE
        cpsY  899593 ..  899608 -  -2.4  -4.18197   AGGCGCGACGCAAAA              TCGCCG AGAG CGGCAT               TTTCATCGAACCGTC  62 58
      MT0822  894755 ..  894768 -  -3.1  -2.80016   CTTCACGACCAAGGA               CCT-GG ATG CCGAGG               TGTTGCGCCTGGTCG  41 138
      MT0820 NONE
      MT0819  891042 ..  891057 -    -9  -4.08216   TGACCCGGTTCAAAA              GCGAAG CCGC CTTCGC               CTGCCATGCCGCAGT  75 349
      MT0817 NONE
      MT0816 NONE
      MT0815 NONE
      MT0814  885414 ..  885431 -  -4.1  -3.44051   CCGCTACCATGACAA             CGTCAACG GCT CGCTG-CG             CGACATCGCCGGCAT  49 187
      MT0810  882747 ..  882757 -  -4.6  -3.14132   GGTGGCCGCGATGAA                 CGAG TTG CCCG                 ATGTGGTGCCGCTGG  47 485
      MT0807 NONE
      MT0806  878224 ..  878240 -  -2.3  -3.60296   TATGCCTATGTGAAA              TCGTA TTCGCCG TACGA              GAACGTCACGGCCCA  50 246
      MT0803  874403 ..  874414 -  -5.8  -3.67976   CTGACCAACTGCAAA                CGCT GCGA AGCG                 ATTTTGAGTTGTTGC  57 423
      MT0800  870944 ..  870971 -    -4  -3.53811   CTGACCTGCGCGAAA        GCATGC-GCCGCA GCC TGCGTCAGCGCGC        TGAGGCCGTGGCCGA  51 178
      MT0798  869563 ..  869578 - -10.4  -3.91798   GAAGGTCCAACCAAA              CGGCGT GCTC ACGCCG               CTTAACCTGTGAGCA  75 27
       ggt-1  867736 ..  867759 -  -5.8  -4.07687   ACTGGCGGCCGAAAA          CTATCCCGGG CGCC CCCGGGTCGG           CGACGTCGTTGTCGG  64 257
      MT0791 NONE
      MT0790 NONE
      MT0789  860154 ..  860185 -  -4.4  -2.75844   GTGGCCACCCGAAAC      CCGGGGTAGTGCAAC AGC GCT-CATTAGCCCGG      CATCCCCTCTTCGCC  42 17
      MT0788 NONE
    MT0787.1 NONE
      MT0787 NONE
      MT0786 NONE
      MT0785 NONE
      MT0784  855678 ..  855705 - -10.6  -3.56821   AGCACACCCCGGAAA        GCGCCGACGTCAC CGT GCGA-GTCGGCAC        CGAGGGCGACGACGC  70 286
      MT0780  852208 ..  852220 -  -3.3  -3.94409   CACACCATTGACAAA                CCAGG ACG CCTCG                AGCCTAACTACACAA  56 288
      MT0779  849916 ..  849926 -  -2.4  -3.14132   GGCGGCGGTCATCAA                 CGCG GTG CGAG                 ACGGTGCCGATGAGG  42 343
        mmsA NONE
      MT0776 NONE
        mmsB  844453 ..  844494 - -25.5  -2.79183   CTGAGGGCGAGCAGA CGCATAAGCGCCCAATTTCG TGT CGAAAT-GGGCGCTTATGCG TCTGCTCGCGCGCGC 100 19
    MT0773.1  843651 ..  843674 -  -2.2  -4.07687   ATGCTGCTGCGAAAA          CTCTGCGACG AGGC CGACGCATCG           GGCGACTTGATACCT  58 229
      MT0771  837166 ..  837180 -  -6.4  -5.22943   AGTAAACCCAAAAAA               CACAAC ATC GTTGCG               GAGCGTGATCGCACC  93 93
      MT0770 NONE
      MT0769  836023 ..  836040 -  -3.3  -3.13403   TCCGGGCGACCAACA             CGTCGAG CAGC CGCGACA              TCCGCGGCATGCAAT  43 60
    MT0768.1  835490 ..  835508 -  -3.8  -3.16564   GCTCGACGCGATCAA            CGC-GCC CTTCCT GGCGGCG             TTGGGGCGCCCGCTG  45 383
      MT0756  825459 ..  825507 -  -9.3  -4.26351   GACGAACCGAAGAAA TGGGCGCCGCCGGCGATGGATCC GGG GGACCCGCCGGCAGCGTCGACGA CGAGATCCGAGCCGC  80 391
      MT0753 NONE
      MT0752  821909 ..  821926 -  -2.5  -2.74144   CCGCGACTTGGAAAG             GCTGGCG CGAT CGGCGGC              GTCGGGGTGCCGCCA  38 132
      MT0751  820571 ..  820597 -  -6.4  -3.14132   CGCGTCCGGCAGCAA         CCATGGTCGCGG TAG CCCCGACGCTGG         AGGCTAGATCCCAGT  51 155
    MT0726.1  801932 ..  801942 -  -4.6  -3.30771   CGATAGCCCTGAGAA                 CGAC CGG GCCG                 GCGCGGCTAGCAGGT  51 160
      MT0726  800876 ..  800909 - -13.9  -2.53263   CCGAGCGTGAACTGA     GGGCGGAGAATCAGA GCCC CCCGATTTTCCGCCC      GCAGAACACGTTGGG  70 249
      MT0719 NONE
      MT0718  791778 ..  791810 -  -3.1    -3.767   CACGCAGCCATGAAA      TCGCGATTGGCGGCG GAT CGCTTCCATGCGCGG      CATCCGTTGCAGCCC  54 213
    MT0717.1  791504 ..  791518 -  -3.4  -3.01712   GGCTCGGCTTCAAGA               CCGCGA ATG CCGCGC               TTCGGTTGTCGGTAG  42 5
      MT0717  790932 ..  790944 -  -3.3  -4.15833   AGTATGACGTCAAAA                TCCAG TGC CTGGG                GGAGCCGCACGCCAC  59 212
      MT0708 NONE
      MT0707  781407 ..  781420 -  -8.1  -3.41125   GGCATATATGGAGAA               CGTCG TCTC CGACG                CCCTGGGGCGATACA  59 122
      MT0706 NONE
      MT0705  777125 ..  777138 -  -3.7  -3.13403   GGTGGCCGAGGAAGA               CGCCG TGTT CGGTG                TGTTTTGCCGTCGCT  45 447
      MT0697  769095 ..  769119 -  -4.2   -4.4078   CGGTCTGAAGGAAAA          CGTGATCATC GGCAA GCTGATCCCG          GCCGGTACCGGTATC  68 196
      MT0691  757718 ..  757750 -    -4  -2.87132   CGCCTTTGGCATAGA      CGAGGACGGTGGTG TCGAG CACTATCATCCGCG      GCGCGCCCGGAGGGC  43 17
      MT0690  757248 ..  757289 - -29.7  -2.78384   CGGCCGGCGAGCAGA CGCATAAGCCCCCG-CACGC TCG GCGTGTCGGGGGCTTATGCG ACTGCTCGCCCGGGG 100 44
      MT0689  756956 ..  756974 -    -8  -2.64805   GCAAACCACAATTCA             CCGCGCCG CAT CGGCCCAG             TCGGCCCAGTCCTCC  50 4
      MT0688  756664 ..  756681 -  -4.7  -3.01791   AGCCCCCGCTCAACA             CCCCGTG CTCG CCCGGAG              TGTTTGACAGGCTTC  46 2
      MT0687  755641 ..  755660 -  -6.4  -2.55337   ATACGTAACCAACAT            CGCGAG GAGACCGT CTCGCG             CCTGCTCAGGGCAAC  47 31
      MT0686 NONE
      MT0685  754415 ..  754463 -  -5.9  -2.62184   TGCCGCCGCAGATCA GCGCGACACCGGGCATGCCG GAGCGCAAAG CGGT-CGCCCGGCGTCAGGC TCGGGTTCGCGAGAT  46 519
      MT0682  750755 ..  750768 -  -8.1  -4.25256   CCTGCAGGAAAAGAA               GGCCT GCCC AGGCC                CAGACTCAGCCGAGT  75 464
      MT0675 NONE
        estB  741658 ..  741692 -    -4  -3.36492   GCGCCAACCGTACAA     CGCCTCGCCGACCGGC TCA GCCGGCCTCAGAGAAG     TTGCGCGTCAACTCG  49 7
        mma1 NONE
        mma2 NONE
        mma3 NONE
        mma4  737689 ..  737716 - -19.2  -3.35679   CCCGGCGACGCATAA        GCCCCCG-CACGC ACG GCGTGTCGGGGGC        TTATGCGTCTGCTCG 100 47
      MT0662  731658 ..  731675 -  -3.3  -2.63715   AGTTAGCTGACAGGA             TCCCAGA GGCG CCTGGGC              ACTGGTCGCTGGCTG  39 115
      MT0661 NONE
      MT0660  729910 ..  729923 -  -3.7  -3.16564   CCGGGATTTCATCAA               CGCGC TGGG GCGTG                CCGCGATGTCGGCAT  45 130
        recC  726464 ..  726475 -  -5.8  -2.78715   AAGCGGTCCATCAGA                CCGA CCCT TCGG                 CGGCCAACAGCGGCA  47 9
        recB NONE
        recD NONE
      MT0656 NONE
      MT0655  719508 ..  719526 -  -2.3  -2.90194   AGCTGCGTAACGATA            CGGC-CGG CGTG CTGCGCCG             CGTGCGGGCAGGGGA  40 152
      MT0653  718248 ..  718268 - -11.1  -3.48924   GCACTCGTGATAGAA            GCCCGCTTC GGT GAACCGGGC            GGACGTGAGCTGGAT  70 356
    MT0645.1  711942 ..  711971 -    -2  -3.55444   TGGTGACCGGGCAAA       CATTGATGGCCA TCTCGG TGGCCTTCCTTG        TGGCGCTGGGCGGTC  48 84
      MT0643  707951 ..  707962 -  -5.8  -3.38046   GCGGCACCGCAAACA                TGCG GGAG CGCA                 TCGAGGCCGAGCTGG  53 457
      MT0641  707395 ..  707419 -  -2.8  -3.48924   GCATCCGCCACAGAA         CAAAGCGGACG ACTA CG-CCACCTCG          CGGACATGCGGAATC  49 13
      MT0640  705651 ..  705700 -   -10   -2.8294   GACTCCTGAGAAGGA TCCTGTAGGC-CG-CAGCCCCACC CACG GGTGGGGCTGACGTGCGTCCAAGG GGGCCAGATCTGGCA  60 523
        tcrA NONE
      MT0630  699266 ..  699290 -    -5  -2.59154   GAATACGATACCAAT         GGCTTCC-CAC TCAG GTGCGGAAGTC          GACTCACCGCCGTTA  43 87
      MT0629 NONE
      MT0628 NONE
      MT0627  697115 ..  697139 -  -4.9  -3.02144   TGATTTGTTCGAAGA          GTTAGCCGGCC CAG AGCGTGCTAAC          GGGTAACGCCGCGAG  46 2
      MT0626 NONE
      MT0625  696228 ..  696240 - -10.5  -3.14564   TGATGCTGGCACCAA                CCGGC TGA GCCGG                CGCGATCAGGTACCG  63 72
      MT0613  682835 ..  682853 -  -7.4  -2.90194   ACCGCCTGAAGTACA             TCGACGGC CTG ACCATCGA             CCGCCAACCGAGCAA  52 508
      MT0611  679792 ..  679808 -  -2.1  -2.56046   GTAAACCGCAACCGA              TTCGGTG CTG CACCGCG              GCGTGTTCGTCTTCC  38 57
      MT0610  679171 ..  679187 -  -2.2  -3.22475   CGTATGTGGACAAGA             CGAC-GG TCTA CCTGCCG              GATGAACTCAAGGCG  44 16
      MT0609  678542 ..  678563 -  -5.7  -2.56596   CCCGCCACCAATGCA           CGTTCGGCG CGGC CGGCGCACG            CTCGGCGCGGAGCTA  45 38
      MT0607  673277 ..  673294 -  -9.8  -3.53811   GCCACGGCGGCCAAA             GCCGCC GCAGCG GGCGGC              CAGGTCATTGCGGAA  67 178
      MT0604  669883 ..  669918 -    -4  -3.03159   GTAATCGCCGTAACA    CGCACCCTATGGCGTAC ATT GCACGTCATACGAT-CG    GCCGGCGGCGGCCTC  44 137
      MT0602 NONE
      MT0601 NONE
      MT0600 NONE
      MT0599 NONE
      MT0598  666313 ..  666349 -  -5.8  -2.80438   CCAAATATGGAATTA   GGTCCCTGGGCCGACTG ACGA CAGTCC-CTCAGCGACC    GGATTGCGCATCCCG  47 50
      MT0597  664851 ..  664892 - -22.7  -2.78596   CATGGCGCGAGCAGA CGCAGAATCGCA-CAAAATC AGC GATTTTGATGCGATTCTGCG TCTGTCGCCCAGGGA 100 71
      MT0592  658941 ..  658960 -  -2.8  -3.53761   GAACCTCGCTTGAAA            TCCTGGATC AGC GA-CCAGGG            TAGCCAGGACATCCA  49 65
      MT0591 NONE
        gpsA  656346 ..  656361 - -10.4  -2.62184   GTTGTGCGGACATCA              CCGGCA TGCG TGCCGG               CAGCGGTGGCAAGCC  58 40
      MT0587 NONE
      MT0586 NONE
      MT0585  651674 ..  651699 -  -6.1  -3.14132   GGCGGTGTCTAGCAA         CCCCGAGGC-CT ACG AGTACCTCGCGG         AGTCGATCAGGGCCT  51 185
      MT0577  642357 ..  642390 - -13.1  -3.61398   GCGCCGGCTCAACAA     GGCCTTCGGCGGG TTCTTTCG CCCGCCGCAGACC      GCGAAACCCGCTGTG  81 183
      MT0575 NONE
      MT0574  641643 ..  641655 - -10.5  -3.04322   GTTAAGCGCTCAACA                GGGCG GCG CGCCC                ACCTTTCTCCAAGCC  62 50
    MT0573.1 NONE
        menB  640473 ..  640486 -  -3.7  -3.51934   GCCGCGTTAGAAATA               GCGCG GAAA CGGGC                TCCAGTCGGGGGGAC  51 3
      MT0572 NONE
      MT0571  639012 ..  639039 -  -2.7  -2.78725   AGATGTTACCAATCA        CGT-AACCCAGC GTTTT GCGGAGTTCACG        CCCGGGTGTCTGTAC  40 21
      MT0570  637657 ..  637685 -  -5.2  -2.73364   CGTGTAGTTGAACCA       GGCACTCACGGGG CGTT CCTCGTG-GTGAC        GCCGAACTGTGGTGC  44 2
      MT0569  637234 ..  637249 -  -2.4  -3.53444   TCAGCCGGCGGCAAA              GCAGGG CGAG CACCGC               AAAGGAGTCGGTCGG  48 163
        menE  635816 ..  635862 -  -2.9  -2.99273   CCGACCAGGACAAAC CCGATCGCGACGGCCAATC-CC TCGC GGCGACCGATCCTCACGACCGA TCAGCCTATTGATCG  42 31
      MT0566  633863 ..  633903 - -16.8  -2.71712   TGGTGGTCGCTAAAG CGCCGGAGCCGGGCCGGGT CAAG ACCCGGCT-GGCCGCGGCG  ATTGGCGATAAGGTC  81 497
      MT0562  629238 ..  629270 -  -5.3  -3.14564   GTACGCGGCCAGCAA      GACCGCGCAGGAGCA CTA CGCGCTGGCGTGGTC      GGAAGCGAGTGGCGG  49 504
        menA  626978 ..  626988 -  -2.4  -2.79183   CCTACGGCGACGACA                 CGCC GAC GGAG                 CCCGCCCTGAGTGCA  40 50
        fabH NONE
      MT0553  623426 ..  623476 -  -5.8  -3.06133   GAAGCGCTCACCGAA CTGGCAGCGGTGGTGGCCGCTGGA TTC CCCGGCGACCCGCGGCGCTGCAAA CCGAGCTTCACCTAG  49 37
      MT0545 NONE
      MT0541  612503 ..  612514 -  -5.8  -2.52464   GTCCGTCCGAATTCA                GCTG TCCT CAGC                 CACCGCCACGCTGCG  45 50
      MT0540  612214 ..  612229 -    -4  -3.29144   GTATCTGGCGGACAA              GATC-GC GCC GCTGATC              AGCATGGAGTTGGTT  47 98
      MT0537  609327 ..  609347 -  -2.4   -4.4017   CGAACGTCGACAAAA            CCACGCCG CCCGC CAGCGCGC            CCAGGTGCTCACCCA  65 104
      MT0526  596488 ..  596503 -    -4  -3.15544   GGCGATCGCCAGGAA              GGTCAGC GGG GCT-ACC              AGCGCGGGGTAACCG  45 353
        cma2  595074 ..  595097 -  -2.2  -3.53012   CCGTTGCCCTCGAAA          TGGCGCATCG CGTT CGGTGAGCCG           ATCTGCACCGCCGAC  48 167
      MT0515  586686 ..  586725 -  -4.6  -3.14132   CCTGCGGGCGATCAA  CGGGGCGGTGCTGGCCGG TGAC CCGGCGGCCGCTGCCGCG   ACCGTCGAGGCGTAT  47 92
      MT0513  584955 ..  584989 - -13.4  -2.60901   ACAGCCCGAACGAAG     CGCCGAAGAAGACGCC CAG GGCGGCGGCCTCGGCG     GCATCGCGGCGGTCC  67 105
      MT0512 NONE
      MT0511  582794 ..  582804 -  -8.2   -3.1855   CGCTCCAAGATCGAA                 GCCG ACC CGGC                 TAACCCGGTTCACTT  56 77
      MT0502  574415 ..  574448 -  -3.1  -3.53444   CCACCGGCGGCCAAA     CCGGCGGCGACG CAAATCCCGGT CACCGCC-CCGG     TCACGCCGTCGGATG  49 71
      MT0499 NONE
      MT0498 NONE
      MT0497  569237 ..  569263 -   -10  -3.55444   CGGCTAGGGGTCAAA         GCCAGCGGTGGG ATC CGCACCGCCGCC         GACGCGGTCGCGATG  67 131
      MT0494  567766 ..  567778 - -10.5  -3.61398   CGCTCCGGCCAAGAA                GGCCG CTC CGGCC                AAGAAGGCGGCGGCC  67 104
      MT0492  566798 ..  566808 -  -6.8  -3.31461   CACCGAGCGTCAGAA                 GCAG ATT CTGC                 TCGATATCTACGCGT  54 147
      MT0489  564169 ..  564192 -  -3.9  -3.57144   TCGGGCATCCCTAAA         GCCTAGACCTG CCCC CAGG-C-AGGC          ACGATCGGCGAAGGA  53 4
      MT0488 NONE
      MT0487  563259 ..  563271 -  -4.7  -2.72511   GCTAGCTGCTGAAAG                GCGGC CCA GTCGC                AATCGGCGCCATGAC  44 56
        cmaC  561912 ..  561926 -  -2.8  -3.72576   GTGCGGTTTATGAAA               TTCATC GGC GAAGAA               ATTTTTCCGGGCGGA  54 395
      MT0481 NONE
      MT0480 NONE
      MT0473  548826 ..  548841 -  -8.2  -3.53012   GCCGTTCGCTGCAAA              CCGCCG ACTG CGACGG               CAGGCCCACTCTCTT  62 219
      MT0472 NONE
      MT0471  546790 ..  546805 -  -2.4  -2.90496   GTTCGTTGCAAACGA              CCGCGC TTTG ACGCCG               GTTAGCTTTAGGCCG  40 44
      MT0470  545934 ..  545949 -  -5.4  -3.33696   GCGGCGGCGAAGGAA              CGT-GGC AAC GCCGACG              AGTTCGTCGATATGG  51 261
      MT0467 NONE
      MT0466 NONE
      MT0465 NONE
      MT0464 NONE
       cfa-1 NONE
      MT0462 NONE
      MT0461 NONE
      MT0460  534361 ..  534375 -  -9.2  -3.32343   GGGATAGCCCGATAA               CGGCGA CAT CCGCCG               GATCGCTGAGGCGAT  64 190
      MT0458 NONE
      MT0457  531232 ..  531248 - -12.3  -2.74488   CAAGGAGCGCAAGCA              CCGCATC GAG GATGCGG              TTCGCAATGCCAAGG  65 522
      MT0455 NONE
      moeA-1 NONE
      MT0453 NONE
        pssA NONE
      MT0451 NONE
      MT0450 NONE
         def NONE
      MT0443 NONE
         xth  517417 ..  517431 -  -4.2  -3.51924   CCCTGACTGAGACAA               CGCG CAACTGC CGCG               TGCGGCGCGACTGCC  51 60
      MT0441  516760 ..  516780 - -12.5  -2.62184   CCCGTGGCGACAGCA            CGCACCGGC ATA GCCCGTGCG            ATGGATGCAGCAATG  64 67
      MT0440 NONE
      MT0438 NONE
        thiC  509989 ..  510023 -  -5.5  -3.04144   CGGCGATGCTCAACA    CCCGC-GGCGGCGTCA TTCC CGGCGGTGCCAGCGGG     AGGTAGTTCACTGGG  48 33
        thiD  509215 ..  509228 -  -5.2  -2.79831   TCAAGGTTCATGACA               GCCG AAACAG CGGC                GAAACGGGCCCGTGG  45 4
      MT0435  508441 ..  508452 -  -7.2  -4.15044   GGCTTTGCCAACAAA                GGCC GGGT GGCC                 ACGCCCAGGCAAGTT  68 154
      MT0434  507750 ..  507775 -  -7.5  -3.21099   GCGGTGCAGCACGAA         CGCGGGCTGCCG ATG CAG-AGCCCGTG         GACCGCCTTACGGAC  54 260
        thiE  501696 ..  501715 -   -10  -3.14132   GCCCGGTGCGACGAA            CGGCGGCAG CGG CTGCCGC-G            CACCATTCAGATCGA  62 109
      MT0425 NONE
      MT0424 NONE
      MT0423  496407 ..  496430 -  -6.6  -3.83844   CCCACGAATGAAGAA          CTGGCCATCG CCCG CGATTGCCTG           AGGGTGCTGGGCGGA  62 106
      MT0419  491019 ..  491029 -    -4   -3.3482   CAATCCTTCAATGAA                 TGAA GGG TTCA                 GCCCCAACGATACTG  49 332
      MT0416 NONE
      MT0415 NONE
      MT0414  484318 ..  484347 -  -7.1  -3.60805   ACACCCCACCGCAAA       CCATCGGGGCC CTCGCGGT GGCCCTGATGA        TCGGCGATGAACCGG  59 45
      MT0413 NONE
      MT0412  480263 ..  480283 -  -3.9  -2.81291   CTGAGAAGGCCAAAT            GTCGTCG GGGTGTT CGCCGAC            CCCGGGATTTCCGAC  43 188
      MT0410 NONE
      MT0409 NONE
      MT0408  476359 ..  476369 -  -4.6  -3.07935   ATGCGATTCAGCTAA                 GGCC CGG AGCC                 CATGGCTCGTCCGGA  47 426
      MT0407  475672 ..  475688 -  -2.2  -3.61517   ACCCTCGTCGAAGAA              GCTACA GCGTT TGTCGC              TGACGTGATCGSSKT  48 211
    MT0404.1  474111 ..  474134 -    -3  -3.27774   CACCGCAACCACCAA          GCCCGC-CGGA TTG CCCAAGCGGCC          GTCATCGCCACCGAG  46 104
       ndh-1  470816 ..  470860 -    -7  -2.79183   GTGACCGGGAGTACA TCGACGGTCCGGTGCAAAAGC TGAT GCGCC-ACACCGGTCCGGCGA TGAGTGCGTTCAACG  48 483
      MT0400  466554 ..  466570 -  -7.9  -3.53224   CACTCCTGGCGCAAA              CGACCGG CCA CCGGTTG              GGAATCGCTTACTCC  60 216
        clpB  459486 ..  459527 - -23.2  -2.79183   TCCACGCCGAGCAGA CGCGGAATCGCACTGCGCG GACCT CACGC-GTGCGATTCCGCG TCTGCTCGTCAGACA 100 43
      MT0396  458508 ..  458522 -  -3.4  -2.79183   GGGAGGCCGATCACA               TGCGGC GTC ACCGCG               GTGGCCTCGGGCGTG  41 53
        pyrE  457907 ..  457929 -  -5.5   -2.7127   CCAGGCAACGAGAAT          GCGCACAGCG ATGC CGCCG-ACGC           CTAATCCAGCCCCAG  46 26
      MT0394 NONE
      MT0393  456308 ..  456320 -  -4.8  -3.14487   GAGCAGACGCAAAAT                CGCA CGGTT TGCG                GTTGATTCGTGCGAT  47 62
      MT0392  455492 ..  455504 -  -4.7  -3.60296   TACTTCGACTTGAAA                GGCTC GGC GCGCC                GGTCCGCCCGTTGAC  55 169
      MT0390 NONE
      MT0389 NONE
      MT0388 NONE
      MT0387 NONE
      MT0386 NONE
      MT0385 NONE
    MT0384.1 NONE
      MT0384  445281 ..  445299 -  -2.4  -2.78384   GCGCTGTCCACCAGA            TC-CGCG GCGACG CGCGTGA             CGCGGTCGACGGCTT  38 128
      MT0382 NONE
      MT0381  442785 ..  442795 -  -3.2  -3.61398   GGCGCTGTTCAAGAA                 GGAA GAC TCCC                 GGTTCTTCAAGAAAC  49 385
         fba  440965 ..  440975 -  -4.6  -3.02144   GCACCGGCGGCAACA                 CCGG CAC CCAG                 ATCGCCACCACTCTG  45 403
      MT0376  438139 ..  438173 -  -2.1  -3.53012   CGCGCTGGTGTTAAA    CCTGC-TACCCATCCCG GGT CTGGACGGCTATGC-GG    CCCTGGAGCCGCACC  48 242
        purA NONE
      MT0372  434913 ..  434927 -  -2.1  -3.35996   GTCGAGACAGAAAAT              CTCAGC TAGG GCTG-G               CCGGGCAGTAGCCGC  45 16
      MT0370 NONE
      MT0369  424068 ..  424089 -  -3.6  -3.53012   CTGGTCGTCTGGAAA           CCGCGC-CG GTGAG CGAGCGCGC           GTAGCGGGGGAGCGA  49 242
      ansP-1 NONE
      MT0359  414072 ..  414090 -  -2.2  -3.82031   TGAACGACGACGAAA             TCGCGTCG CTG CGCCGCAT             CATCGGCGGGTCGGG  54 376
      MT0353 NONE
      MT0352 NONE
        aspC  401661 ..  401681 -  -2.4   -4.4017   CGAACGTCGACAAAA            CCACGCCG CCCGC CAGCGCGC            CCAGGTGCTCACCCA  65 277
      MT0349  399248 ..  399258 -  -5.4  -3.41051   GTATTTCTATGACAA                 CGAT GTG ATCG                 AAATCGCCAGGGGTT  53 362
      MT0347  397601 ..  397631 -    -9  -3.16742   CGCAACGTCGATCAA      TCCACCCCGGTGC CGACCT GC-CCGGGCTGGA       GCCTGGGTCAACTAT  57 33
      MT0345 NONE
      MT0344  394302 ..  394316 -  -6.4  -3.14344   CATCGCGTCGATCAA               CTACCA CTT CGGTAG               CAAGGACGCGCTGCT  51 463
      MT0342 NONE
      MT0338  390228 ..  390249 -    -8  -3.14132   GCGCCGGCGCACCAA           GATGGTGG AACTGG CCACCACC            GCATGCGGTGGCTCG  54 416
      MT0333  386045 ..  386071 -  -5.6  -2.96216   GGTCAGTATCACATA         GCCTCGGCCGCC GGG GGCGTCCACGCC         GGGGGCAGCACCGCT  48 319
      MT0332  384980 ..  385010 - -10.4  -2.78463   AGGTGGTCGACGACA      CCGTGGCGCGCGA GGCTCG CCGCGCGCC-CGA       GCTGGCCGGGCGGGG  57 248
    MT0328.2 NONE
      MT0328  382428 ..  382440 -  -4.7  -4.09685   CCCGATTCCGCAAAA                TCCGG GTG CCGGC                GAACCGCAGAACCCG  62 525
        baiE  378501 ..  378511 -  -2.4  -3.61715   GATGGGCGTCAACAA                 GGCC AAG GTCC                 CAGGCAAAGGCTCCG  48 232
      MT0320  376595 ..  376614 -  -7.8  -4.07687   ATTCGTCTCCGAAAA            CCGATGGA GTTA TCCGTCGG             CGCTGGCCACAGATC  69 45
      MT0318  365801 ..  365819 - -11.6  -3.28447   CCACCGATCAGAACA             CGCCGGCC GAA GGCCGCCG             TCGATACACCACGTC  68 418
      MT0310 NONE
      MT0308  358493 ..  358517 -  -3.4  -4.07246   GGACTGGAAACCAAA          GCCCGACACC GATGT GGTGGTGAGC          AACGCTGCGTTGCAT  59 515
      MT0306  356417 ..  356459 - -11.9  -3.06696   TCCCCTTGCAAGAGA CCGCGCAGGTCG-CGGCGCG CCGG CTCGCCGACCATCTGCGCGA AATCGGTTGGGAGGC  65 490
      MT0294  341800 ..  341812 -  -4.7  -3.30159   TCAACTGGTCTACAA                CGAGC GAT GCGCG                CCGGCCGCCGAGTGG  49 261
    MT0291.3  336577 ..  336590 -  -8.1  -2.70932   GTGTGTCTTGAAGGA               CAGCC CGCA GGCTG                ATGCTGGGGGATCTG  51 91
    MT0291.2 NONE
      MT0291  333464 ..  333475 -  -3.6  -3.18264   GCGCCCAGCGATTAA                CCAC GCTC GCGG                 GCCCGGCGTTTGGCG  45 101
      MT0290 NONE
      MT0289  332297 ..  332350 -    -5  -2.57564   GCATGCCTCTATAAG GGCGGCGTCGACGTCTACCGCACC TTCGTC GGCGAGATGGACGACGAAGAGGCC GACCATCATTACCGC  42 497
      MT0287  330640 ..  330652 -  -7.7  -3.26471   GGACTTCTACAGCAA                CATCC TGG GGATG                CCGCTGATCAAGGCG  57 420
      MT0286 NONE
      MT0285  328676 ..  328691 -  -3.2  -3.53444   GGATGGCCGGCGAAA              TGGGTG AGAA CACTCA               GCGCCACCGCTTGGC  49 23
      MT0284  325895 ..  325910 -  -6.1   -3.4072   GATCCTCGACGAGAA              CGGCA ATGAGG TGCCG               CAGGGTGCCGTTGGC  55 495
      MT0282 NONE
      MT0281  322582 ..  322593 -  -7.2  -3.60098   ATCTTCCAGGTCAAA                GGCG AAGT CGCC                 GGCGGGGATCCGGAA  58 310
      MT0278 NONE
      MT0277 NONE
      MT0276 NONE
         aac  314432 ..  314447 -  -2.4  -2.82834   GAGCGGATTACCAGA              CGTCGC CCGC GCGCCA               ATCGCACATCAGCTC  40 2
      narK-1 NONE
      MT0273 NONE
      MT0272  310901 ..  310914 -  -2.3  -2.68479   TGATCAAAGATCAAG               CGTCA CCGG TGTCG                GCGTGCCATGCCAGC  38 0
      MT0271  310315 ..  310335 -  -4.5  -2.73542   CCGAACGTGCAACCA            CGGCGGCAG CGC CCGGCGACG            TGTCCCCGCCACCAG  43 99
      MT0270 NONE
      MT0269 NONE
      cobQ-1 NONE
        cobU  305544 ..  305555 -  -5.8  -3.21099   GGGTCCGATCATGAA                GTCC GGGA GGAC                 AAAGGAGGGACTGTG  51 410
      MT0265 NONE
      MT0264  301820 ..  301844 -  -6.4  -3.64466   AGGGTACACAGAGAA         CG-GCCCCC TTTTTCTG GGGGGCTCG          GTTGTTCAGTACCTG  59 31
      MT0263  300925 ..  300944 -  -3.6   -2.5882   CTCAACCATAAAACC            TCGC-TCAG CTT CTGAAACGA            TCCTTCAGCCAATAA  39 30
      MT0262 NONE
      MT0261 NONE
      MT0258  293530 ..  293543 -  -3.7  -5.01732   AAGGCGGCGAAAAAA               GGCGG CGGA CCGCT                GCGCGGGCTGATTTC  81 395
        fabG NONE
      MT0255  289423 ..  289443 -  -4.7  -4.15044   GTGCGTCCGAAGAAA           CG-TGGCG CGAGCT CGCCAACG            AGGCGTGAGTAGCCC  64 508
      MT0250  286958 ..  287016 -   -11   -2.6914   CATTTGCGAGACAAC GGC-GCCACCTGCGACCCGGAGGCCGC CTCAGCCT GCGGCGCCCGGGTCGC-GG-GGCTAGC TACGGTTACCGTACT  62 21
      MT0247  282720 ..  282730 -  -5.4  -4.07568   TTCGGGCGCTGAAAA                 CCAT CCC ATGG                 CCGTTACTCCTTGGA  64 58
      MT0246 NONE
       gabD1  279658 ..  279699 - -24.1  -2.78384   GGCCTGGCGAGCAGA CGCAAAATCGCCCAATTTCG TGC CGAA-TTGGGCGATTTTGCG TCTGCTCGCCAGGGG 100 45
         opd NONE
      MT0239  274025 ..  274042 - -11.3  -2.57564   GCACGGCGGCACAAT             TCGCGGT GAAG ACCGCGA              TGGGCTCGCTGGTAG  59 403
      MT0237  271651 ..  271683 -  -8.4  -2.78495   GCAGCACCAAGACCA     GCG-CGTACCCCGGT CGGA ACCAGCGCACGTCGC      CTGATTAGCGCCGCT  53 30
      MT0236  269864 ..  269875 -  -7.2  -3.53012   TCTCCTGGCGGCAAA                GCGC CGAA GCGC                 TGCGCAGCGTGTTGG  58 98
      MT0234 NONE
      MT0233  266223 ..  266247 - -12.1  -2.52623   GTTGGCGGAGAAGAT          CACCGCCAATG GGC CGCTGGCGGTG          GTGGCCACCAAGCGG  63 193
      MT0227  259617 ..  259633 -  -2.2  -3.53012   TGCGGTTTTCCGAAA              GCGG GTTCCCGGG CCGC              ACTTCGATGCCGGTA  48 429
      MT0225  257752 ..  257764 -  -7.7  -3.64103   CACCGACACCGGAAA                GCTCT ACA AGAGC                GGGCTGGTCGAAAAA  63 158
      MT0223 NONE
      MT0222  253734 ..  253761 - -15.6  -3.40299   CGAGCAGACGCATAA        GCCCCCG-CACGC ACG GCGTGTCGAGGGC        TTTAGTGTCTGCTCG  88 47
        trmB NONE
      MT0217  247432 ..  247446 -  -2.8  -3.07043   CCCACCAGGCGAACA               CGTAAG CTC CTTACT               GGATCGGCAGCGACC  43 77
      MT0216 NONE
      MT0214  241637 ..  241658 -  -9.3  -3.13867   TCATCCATGAAGACA           GGCACCGCG ACGA CGCGGCGCA            GGCTGTTGGCAGTAC  59 457
      MT0212 NONE
      MT0211  237926 ..  237941 -    -6  -3.09834   CAGCCGACCAGTCAA              GCGGCG CGAG CGCTGC               GGGTGACCTTGACCA  51 90
      MT0208  234568 ..  234609 - -30.5  -2.78596   CATCCGCCGAGCAGA CGCAGAATCGCCCATTTGG TAGC CCAAATGGGCGATTCTGCG  TCTGCTCGCGGGGTC 100 46
      MT0203  224404 ..  224431 -  -2.6  -4.07568   CGGCGTCGTGCAAAA        GACCTTCCCCAT GTCG ATGGGCATGGTG         TCCGGCGGCCACCAG  58 430
        ilvD NONE
      MT0196  218063 ..  218073 -  -3.2  -3.96148   GTTTGCCAGCACAAA                 TCAG ACC CCGA                 TGTTCGCGTTCGGTC  58 454
        sigG  213150 ..  213162 -  -4.8  -3.14468   CGCCATCACAGCGAA                TCGG GCAGG CCGA                ATTTCGGGAACAAGG  47 3
      MT0190 NONE
      MT0189 NONE
      MT0188  209712 ..  209723 -  -5.8  -3.14132   CCGGCTGTTCATGAA                GCGT TATG ACGC                 GCGGTGGCTGGTGAC  49 117
      MT0177  197648 ..  197662 -  -5.6  -3.84514   ATCGCAACCATCAAA               GCCGCA ACG TTCGGC               CTGATCGCGGGCCTT  60 141
      MT0171  191948 ..  191963 -  -3.3  -3.64703   GGCGTTGTACGCAAA              GATGA TGGGCC TCATC               GCCGAATGCGGCGGT  51 215
      MT0169  189110 ..  189120 -  -2.4  -3.05844   CGCGTCAGGTGAAGA                 CCGG TGG CGGG                 ATCAGGTGCAGGATG  42 4
      MT0168  187593 ..  187605 -  -7.7  -3.91798   GAACTCGGAAGGAAA                CGTGA ACC TCACG                CGATCGGTGGAATCA  67 21
      MT0163 NONE
      MT0162 NONE
      MT0161 NONE
      MT0160  177621 ..  177645 -  -4.2  -4.21194   CGGCATCATCGAAAA         CCGGCTCTTCA TGAT CGAGG-GCCGG          CAGCGGCTCGAGCAG  65 94
      MT0158  176478 ..  176489 -  -2.2  -2.78463   AGGTGCGTGACCACA                CCTA CGGT CAGG                 GGGTGGACATCGTCG  38 372
      MT0151  168744 ..  168769 -  -7.4  -2.52464   GCTTGCTCGAAGCCA         GCGGCTTGGC GCGTGA GCCGCGCCGC          GGGCCCCGGCTGCCG  49 131
      MT0149  167029 ..  167039 -  -2.4  -4.13767   CTCGTGATCTGAAAA                 GGCC TAG GGAC                 GCTGCCGGGAATGTT  58 428
        msrA  164777 ..  164804 - -10.5  -2.62616   TCACCCTCGAGACCA        CCACGGCCGCG GGCGAG CGCAGCCACGG         TCGAGGAGTTGCATT  57 104
      MT0143  162603 ..  162623 -  -3.8  -3.70149   TTCAGACCAGGGAAA            TGCTGCGC TGGCT GCGCGGCG            AGTACAACGACGCTC  54 217
      MT0140 NONE
      MT0139  158451 ..  158469 -  -2.3  -3.53012   CGTGTGTGGCCGAAA             GCATCGT GCGCT ACGTCGC             CTGAGGCAACTCGCG  47 42
        fbpC  156700 ..  156733 - -19.7  -2.87931   CGGATGTTCCACACA     TCGGCAGCAGCGC TGGCCGTT GCGCTGCTGCCGA      TGCTGGCTTGCTGGC  93 41
      MT0130 NONE
      MT0129 NONE
      fusA-1  145214 ..  145235 -  -5.1  -3.41602   GTGACCCGACGATAA           CCGCC-GCGA ATT TCACCGACGG           TTGGTTGCGTACCGG  53 408
         oxc  142065 ..  142087 -  -4.9  -3.30124   CCCGAGCGCTCATAA          CATGCGCGCAG GCG CTG-GCGC-TG          AACGAATTCTTTGAC  49 57
      MT0125  139946 ..  139964 -  -8.2  -3.84406   CCTGCAGGAGAAGAA             CATGACCA CGA TGATCATG             ACTTTTGTTGTTCCA  68 319
      MT0117  130826 ..  130838 -  -6.2  -2.70932   GGGGTCCGTGAATCA                GCCG GCAAG CGGC                CAAGCGTTGCATTGT  46 73
      MT0116  125601 ..  125621 -  -3.1  -2.87211   AGCCCGTGGTACAGA            CGCCGACAC TAC GGCTCAGCG            CGCGCTGGATGCTAC  41 59
      rpmB-1  123946 ..  123956 -  -2.4  -2.51471   GACAATTGGACGAAT                 CTCG TTG CGCG                 CCATCAGTTGTGCTC  37 39
      MT0112  119653 ..  119666 -  -8.1  -3.36492   GCTGGAAGCCTACAA               CGCGA TGCT TCGCG                AGTTGTCGCGAATGC  58 264
      MT0103 NONE
      MT0102  102426 ..  102442 -  -5.1  -3.17075   CCTGCCGGAAGGCAA              GGTCGAT GTC ATCGAGC              AGCTACGCGACCGCG  49 388
    MT0085.1 NONE
      MT0085   86733 ..   86757 -  -3.4  -3.13403   GGTCGTGGAGCAAGA          CGTGATGGCC CGGAT GGCCACCTTG          GTCGCCGCCTCGGGG  44 466
      MT0083   85615 ..   85639 -  -5.6  -3.53091   ACTTCTTGGCCCAAA         CGG-GCACCCG GCTA CGTGCGCACCG          CGACCGTCGACAACT  55 12
      MT0082   84770 ..   84792 -  -5.5  -3.14602   GGGACCGGATCAACA           TGTTGCACC GCATG GGCGCATCA           ACGGTCGGTATCCGC  49 406
      glyA-1 NONE
        sdaA   76080 ..   76091 -  -7.2  -3.34398   GGCTTCGGTGAAATA                CGGG GCTA CCCG                 AAGGTGGTGGCCTCC  54 152
      MT0073   74533 ..   74550 -    -4  -2.72991   TCAGATGCTGAATCA             CTCCGC GTTGTA GCGGCG              GTTACCAGTATCGCG  42 85
       icd-1   72080 ..   72096 -  -2.2   -3.4285   GCAGCTAAGGCACAA              CGTCAC GTTCT ACGACG              CCCTTTACGTCGCAC  46 184
    MT0066.2   65322 ..   65337 -  -2.5  -2.54387   CAAACGTTGAATCGA              CTCGG CGGACT CCAAG               CGATGGTCAGCGCTT  38 32
    MT0066.1   64804 ..   64830 -  -6.5  -3.34013   GAGGGCGCCAAGGAA        CCAG-CCACGGC AGCG GCCGCGGTCCGA         AAGTGGACAAAACGC  53 151
      MT0054   51767 ..   51781 -  -2.1  -2.80074   TTTGCGACAACATCA              CCGCGT CAAG ACG-GG               TAGCTGACGTGCTTG  40 16
      MT0053 NONE
      MT0052 NONE
      MT0051 NONE
      MT0050   48164 ..   48189 -  -2.4  -2.89683   ACGCGATCTGACAGA         CGTCAACCGG AGTTCA CCGGCCATCG          CGCCACCTGCAAAGC  40 13
      MT0049   47262 ..   47296 -  -8.4  -3.12505   ACGGGACAGTCAATA     TTGGAGACGCCGGCAG CCG CTGCTGGCTTCACCAT     CGGATCGGCGTAATT  57 39
      MT0048   46067 ..   46078 -  -4.4   -3.7282   CCACCTCACCAAGAA                GCAT CGTG ATGC                 GGTGCCTCGGGCCGC  55 472
       mtc28 NONE
      MT0044   41432 ..   41457 -  -6.1  -3.64822   ATCGGCCCAGCGAAA         CCGCGGTCTACA ACG TGTTG-CCGCAG         TGGGCCAAACTCGCG  59 516
      MT0042 NONE
      MT0041   38769 ..   38781 -  -9.1  -3.66356   AGCGGCAAGCTCAAA                CGACG CGC CGTCG                CGCAGGCTTATCGAG  68 244
      MT0036   33689 ..   33723 -  -5.5  -3.18912   CGAGCCACCCATCAA     CTCGGAAGAGCCGGG TGGGG CCGGGAGCATCCGAG     GCACCGCTTGCCTGA  51 146
      MT0032   31988 ..   32014 -  -2.1  -2.64877   CTGACACACAATTCA         CCACCCGCTCA CCGCC TGCGCGGGCCA         GATGATGCCGGTACG  38 42
      MT0031   31764 ..   31780 -  -2.9  -4.18018   CGTCGCGATCGAAAA              GCTGCTG GCC CATCAAC              TGCGCCGCCGTAACC  60 50
      MT0024   25751 ..   25799 - -10.3  -2.71924   CATCGTCGTCGAAAC GGCC-GCCATGGGCGTG-GTTGG AACGG CTAGCGCACGCCCACGGCCAGCC CAGGGCAACCCCGGT  59 121
      MT0023 NONE
      MT0022 NONE
      MT0021 NONE
      ftsW-1 NONE
      MT0019 NONE
      MT0018 NONE
      MT0017   15143 ..   15156 -  -5.2  -2.94099   GTGCGGCAGCACACA               CCCC TTTGCT GGGG                GTCTGCCTTGGGCAC  46 459
      MT0014   13656 ..   13672 -  -5.1  -3.16647   TTGAGTGACCAAAAG              GTTGCTG GCA CAGTAAC              GACCCGACCAGAATA  47 67
      MT0013 NONE
      MT0012   12952 ..   12977 -  -4.7  -3.04263   AGGCGATCTCCAAGA         CGGCC-ACCG ACGGCAA CGATCGGCCG         ACGGACCCGGTGGTG  45 72
      MT0010   11686 ..   11705 -  -8.6  -2.54896   CGTCTATGTAAGCGA            CCAGCA-CG CGA CGATGCTGG            CACGATTCTTGGGCG  53 194
      MT0009   11138 ..   11154 - -10.9  -2.62616   TCAGTTGGTAGAGCA              CTGCCTT TGC AAGGCAG              GGGTCAGGGGTTCGA  62 426
