# Supplementary material for: Rapid, accurate, computational discovery of Rho-independent transcription terminators illuminates their relationship to DNA uptake
Source: Genome Biol. 2007 Feb 21;8(2):R22. doi: 10.1186/gb-2007-8-2-r22 (PMC1852404; doi:10.1186/gb-2007-8-2-r22)
Supplement: Additional data file 4 — Best terminators found downstream of each of the genes of the 343 organisms studied. [file gb-2007-8-2-r22-S4.zip › Mycobacterium_tuberculosis_H37Rv.bag]

        dnaA    1500 ..    1533 +    -4  -3.61517   AGAACTCACCACTCG    CAT-CCGT-C-AGCGCT CCA AGCGCTAGCACGGCGTG    TTCTTCCGACAACGT  53 1
        dnaN NONE
        recF NONE
      Rv0004    5103 ..    5118 +  -6.8  -3.07816   CAGGAAGAAAGATGT              CCGACGC ACG GCG-CGG              TTAGATGGGTAAAAA  51 131
        gyrB    7268 ..    7279 +  -5.8  -3.17075   TTCCTGGATGTCTAA                CGCA ACCC TGCG                 TTCGATTGCAAACGA  51 26
        gyrA NONE
      Rv0007   11037 ..   11057 +  -8.9  -2.90763   GGCGGCCATCGTCGT            GCGGTTCCG ACG CGGAGCCGA            TGTCTGGCATGTGGC  55 234
        ppiA   13269 ..   13301 +  -6.1  -2.54723   AGCAGGCGCACCAGG      CGGCCGTAACGGCGA AAC TCGTCGATTCGGATG      ATCTTGATATTGGAA  46 278
      Rv0012 NONE
        trpG   15639 ..   15650 +  -7.2  -4.25104   CGGTTGACGCCGGTC                CCCG CCGG CGGG                 TTTTGATAGACGACC  72 52
      Rv0023 NONE
      Rv0024 NONE
      Rv0025 NONE
      Rv0026 NONE
      Rv0027 NONE
      Rv0028   31833 ..   31843 +  -3.2  -2.62983   GAAGTGCTAGATGAG                 CCAG GTC TTGG                 TGCTGTCGGGATCGG  39 39
      Rv0029 NONE
      Rv0030 NONE
      Rv0031   34082 ..   34092 +  -6.8  -3.53811   CGGCGGCAGCGCTGA                 GTCG ATT CGAC                 TTTGCACCCCGTGAC  59 313
       bioF2 NONE
        acpA NONE
      Rv0034 NONE
      fadD34   38972 ..   39013 +  -6.3  -3.23899   GACGTCTCATCAAAC CCCCGGGGCGCT-CGCGCGC TGG GCGCGCTCATCGACCGGGGC TTGGGTTGATTGGCC  53 50
      Rv0038   41981 ..   42002 +  -9.5  -3.05463   CCAGGCGATCCGGCC           CAGCCTAGTG GGC CAC-AGGCTG           TTCAATGACAGGCCT  60 94
        leuS   46788 ..   46817 +  -4.8  -3.55563   GATGTCTACCAACAC       CGCCCGCAAGTC GGACGG GTCTCGCGAGCG        TTTCACCAGTCCAAT  52 342
      Rv0049   53541 ..   53553 + -10.5  -3.14132   GCCCACCGGGGCCGC                CCGGG CCC CCCGG                TTCGTCCGGACAGCC  64 322
       ponA1 NONE
      Rv0051 NONE
      Rv0052   58068 ..   58080 +  -4.8  -4.11216   CCTGGAGTGCGGTGG                TGCC TGGTC GGCA                TTTTCGCAGTCGAGG  65 120
        rpsF   58490 ..   58502 +  -9.1  -3.12803   AGCACTAATCGGCCT                GCCAG GCA CTGGC                TGTTCGCTGTCGGTG  61 33
         ssb   59062 ..   59074 +  -3.3  -3.28712   GTTCGGCGGCGGCGA                TGACG AAC CGCCA                TTCTGACCCCAAGAA  46 7
        rpsR NONE
        rplI NONE
      Rv0057 NONE
        dnaB   63129 ..   63139 +  -6.8  -2.50935   GAAGTCCCCGAGCAA                 CACG CGT CGTG                 GTTGATGCGTGAGAT  48 134
      Rv0059 NONE
      Rv0060 NONE
      Rv0061   65531 ..   65548 +  -3.3  -2.87931   TGACTCGGGAAGGCA             CAGCCGC CGTG GCGATTG              TATATGACGCGTCGG  42 140
       celA1   66921 ..   66949 +    -6  -3.86897   GAGACGGGAGCCCGA       CGTTGGCGCGTGA GATC TCACGC-CAGACG        TTTCTGCGGGGTGCC  62 252
      Rv0063   68423 ..   68438 +  -5.4  -3.17146   ACCCTGGGAAGTGAT              CATGGA ACTT TCCGTG               TCTGTTATCGCGGGG  48 86
      Rv0064   71650 ..   71678 +  -2.2  -2.87132   CCTATCGACGGCGCG        CCACCGCAGCGG GGCAG TCGCTGCAGACG        TATATGCGCACCAAG  40 116
      Rv0065   72408 ..   72421 +  -2.3  -4.72272   CGGTGAGCTCTCGCA               CGATG ACGT CTTCG                TTTTTGGTCAACACA  74 211
      Rv0068   76313 ..   76331 + -10.2  -2.64735   TACTTGGTGTGCATG             TCCGCGCC GGT GGCGCGCA             TGGTGTCGATGACCT  57 126
      Rv0071   80173 ..   80186 +  -2.3  -2.87132   AACACGATCCCCACT               CCCTG GACT CAGGC                TGTCTGAACCACCCC  40 5
      Rv0072 NONE
      Rv0073   82698 ..   82728 +  -4.7  -2.74461   AACTAGCCACTGCCG      GGGCA-GCGGTG GCGGTTCA CACCGCGTGCGC       GTTTGGAGGTCCCTG  44 55
      Rv0074 NONE
      Rv0075   85314 ..   85324 +  -2.4  -3.47227   GTAGGCGGTGGAATT                 TCGC GAC GCGC                 TTCTCATGGTTCAGC  46 171
      Rv0078   87525 ..   87539 +  -5.6  -3.14132   CCACCACAACATTCG               CGGCAG TGT CTGCGG               TTGCTCCGAGACGGA  49 417
      Rv0079 NONE
      Rv0080 NONE
      Rv0081   89907 ..   89941 +  -3.4   -3.1647   CCTCCGCGCCGGCGG     CTCGGCCACGTAACGC CAT GGGTTGGGTTGCCAAG     ATTTTCCGTGTTGGC  44 13
      Rv0082 NONE
      Rv0083 NONE
        hycD NONE
        hycP NONE
        hycQ NONE
        hycE NONE
      Rv0088   97603 ..   97644 +    -8  -3.17075   GCGGTAGGGCATGAC GCCATGGG-G-GCGTGTCGG TGTA CCGACACGCTCGCTCACGGG TTCGGTTGCACCAAG  56 27
      Rv0089 NONE
      Rv0090   99575 ..   99600 +  -5.3  -3.92373   TGGAGCGTTGTTGAG         GTC-AGGCCCGC GCC GAGGGCCGCGAC         TTTCTCGCTACAATC  60 350
         mtn  100461 ..  100490 +  -5.6  -3.06915   TGTTGAAGACGACTA       TCCGCC-GGTGCG TTCAC CGCGTCAGGCGGC       TTCGGTGAGGTGAGT  49 35
        ctpA  102862 ..  102872 +  -4.6  -3.28712   GACCGCGCCGTCGTC                 CGCG TGA TGCG                 TTGTCGGGCAACACG  50 19
        PPE1 NONE
      Rv0097 NONE
      Rv0098 NONE
      fadD10  109754 ..  109766 +  -5.5  -2.50816   GGCAACAGCAGACAA                GGCCA GAG TGGTC                GTTCGTGGCTGAGCC  45 1
      Rv0100 NONE
         nrp  117608 ..  117621 +  -5.3  -3.02096   TCGGGTCGGCATCGA               TTCTG CGAG CAGAA                TATGTGGTTGATGGC  47 94
      Rv0102  119901 ..  119915 +  -4.2  -3.01712   AAAATTGCTGTTCCG               CCATGC TGG GCATGC               TATTGAGCGCCAAAA  45 227
      Rv0104  124288 ..  124300 +  -2.7  -4.08064   TCCTCCCGGACCAGC                CTGTT GAA AATAG                TTTTCGACAACCGTT  57 482
      Rv0106  125973 ..  125987 +  -3.4  -3.17194   TGCAGTCAAACCCAT               TGTCGC CGT GCGTCG               TTCGGTTCCGGGAGT  44 428
    PE_PGRS1  132857 ..  132875 +  -2.2  -3.08679   CGGCTTCGCCGGAAC             CCCCGGGC CGA GCTAGGCG             TGTTGCATCCCGCCC  41 10
      Rv0110  133949 ..  133960 +  -5.8  -3.65812   GGGCGGGATTCACTC                CGTG CCGG CACG                 TTCTGTTCCCCGGCC  57 205
      Rv0111  135993 ..  136003 +  -2.4  -3.15249   CTTGAGGATTCGGTG                 CGGG TCG CCAG                 TTAATCCGCCGTGTG  43 11
         gca NONE
        gmhA NONE
        gmhB NONE
        hddA  139717 ..  139728 +  -7.2  -3.14602   ACCCCGCAAGCACCG                GGCG CTGA CGCC                 TCTTCGTGAGGTGAC  56 69
        oxyS  142420 ..  142437 +  -4.7  -3.63515   ATCGTTGCCTCGTCG             CCGCGGT AGAC GCCGCCG              TTGTTGAGGATGACG  55 301
       fadD7  145630 ..  145641 +  -7.2  -2.71712   CATTCGGTGTAGCTA                GCCG GCCC CGGC                 CTTTACCCGGGCGGC  52 29
      Rv0122 NONE
      Rv0123  149210 ..  149220 +  -2.4  -3.25072   GAAACGGGTCGGATT                 CTCC CAC GGCG                 TTAGCTTGTGCTCAG  43 11
    PE_PGRS2  150997 ..  151012 +  -2.5  -3.65351   GGCCAACCCGGCTAG              CCC-CG ATCAA CGAGGG              TTTCGGTGCCGGTCC  49 26
        pepA  152194 ..  152212 + -11.6  -2.96695   AGGGAACGTGACATT             GGCCGAGG GAC CCCCGGCC             TGATTTCGTCGCGGA  67 4
        treS NONE
      Rv0127  155605 ..  155619 +  -9.2   -3.8186   CGCTAGCTGATACCG               GCCGGG GTG TCCGGC               TTATTGCTTGGCGTG  71 31
      Rv0128  156526 ..  156565 + -19.4  -2.57244   GTGCGGATGTTCCAC  ACATCGGCAGCAGCGC TGGCCGTT GCGCTGCTGCCGATGC   TGGCTTGCTGGCTCA  87 105
      Rv0130  158605 ..  158630 +  -5.9  -4.32034   GGGGCATCGCCACCT         TGACCGCCGCG ATGT CGCGGCGCACC          TTTTGATAGTCGTGG  73 328
      Rv0133  161671 ..  161685 +  -4.2  -2.62184   CGGGATCGCGTGGGT               CGGC ACCCGCA GCCG               TCGTCTGCCACCCAA  41 222
        ephF  162706 ..  162735 + -12.9  -2.52464   CGACGATGTTCCGGA       TCG-GCTGGCCGTC CTC GACGGTCAGCGCGG       TCAGTTCACGCAAAC  66 58
      cyp138  164979 ..  165003 +    -7  -3.17901   GAAGTAGAAGATGGC          CGACCGGTAG CTGGT CCCCCGGTCG          TTACCTTGCCGGTCT  52 313
      Rv0138 NONE
      Rv0139  166868 ..  166896 +  -3.8   -3.0263   GAAAAGGCCTAGGGA       CGCTGCCGGGAAT GTTG ATCGCCGGCA-CG        TGTTGCACAGGTCAT  45 44
      Rv0140  167522 ..  167532 +  -2.4  -3.82191   GCCGCTCGACTGCTC                 GCCG AAA CGTC                 TTCTTGTCCAATTCC  54 257
      Rv0142  168744 ..  168758 +  -5.6  -3.08133   CCTCCGCGTTCGGCC               TCGGCG GTC TGCCGG               TTCAGTCGCTGCGTC  49 132
      Rv0144  171176 ..  171191 +  -2.6  -3.37522   TGTGCCACACAAATC              GTATAGG TTA CCTA-AC              TTACTTAGGTAGCAT  45 75
      Rv0145 NONE
      Rv0146  173127 ..  173137 +  -8.2  -3.28791   TCGCCGAGTTTGTCA                 CCGC AGA GCGG                 TTGTAGCGAGCGCAT  60 9
      Rv0147  174759 ..  174770 +  -3.6  -3.30159   CGCCGGCTGTTCTGA                CCTG GGCG CGGG                 TTGTCGCCCCGTTGA  46 26
      Rv0148 NONE
      Rv0149  177000 ..  177022 +  -6.8  -2.78384   ACAACGGATTGGGCA           GCCACGCCGG TAC CTGGCGCGGA           TGTGGTGCACGAACG  49 357
       pntAa NONE
       pntAb NONE
        pntB  186512 ..  186535 + -17.4  -3.53224   AGACGGGCGGATACG          CCGGCGGCGG GTAT CCGTCGCCGG           TTTCGACCCCGCGTA  93 58
      Rv0158  187628 ..  187661 + -15.9  -3.33696   GGGGCCTTGCACGGT     CCCGGTCGCCAGGGC CGAG GCCACGGCGATCGGG      TTGATTGGCGCGAAC  80 224
      Rv0161  192034 ..  192053 +  -7.8  -3.29471   CCGCGATGCCATCGG            CGAGGTGG TCCA TCGCCTCG             TTGATATCGTCCAAC  58 103
      Rv0163  193578 ..  193597 +  -4.9  -3.09823   AAGCGGATAAGCCGC            GCCCAGA TTGCGT TCAGGGC             TGTGATTTTCGCCGC  47 31
      TB18.5  194389 ..  194403 +  -4.2  -4.13767   GGTGGAACGCGAACT               CGATCG ACG CGATGG               TTTTGGCATCACCGG  61 303
       fadD5  196713 ..  196737 +  -2.1  -2.57423   CTTACACTCCTGGCT         GGCCATCGGG TAGATT CCTG-TGGTC          TCCGTTACTCCCTGT  38 81
      yrbE1A NONE
      yrbE1B NONE
       mce1A NONE
       mce1B NONE
       mce1C NONE
       mce1D NONE
        lprK  205227 ..  205242 +  -3.2  -3.14132   TAGAAAGGGGAAATC              GCCAGT GCTG ACTCGC               TTCATCCGACGCCAG  44 15
       mce1F NONE
      Rv0175 NONE
      Rv0176 NONE
      Rv0177 NONE
      Rv0178  210046 ..  210059 +  -3.1  -2.96444   CCGATTCCGGCCACG               GCGACG AAC CGT-GC               ATTCTTGTTGAGCAA  42 399
      Rv0183  214902 ..  214921 +  -3.4  -3.28712   TGCTCGACGATGTGG            TCGCCTGG CTCA CCGAGCGG             TTGTAGGCCGAGCCG  46 0
      Rv0184 NONE
      Rv0185 NONE
        bglS  218670 ..  218703 +  -7.4  -3.57144   CGGTGGGCGGTTGCC     TGCTGGCGCG-CGAC GGTCG GTGGTCGCGCTAGCG     TTTGGGCATGGACCA  62 351
      Rv0187  219365 ..  219385 +  -3.1  -3.26844   CTCGCTTTGGTGCGG            TAGCCGCTG GTC CGGCGCCCA            ATTTTCGTTGCTGGC  46 23
      Rv0188  220338 ..  220355 +  -6.9  -2.78018   GAGCATTTCGCGCAT             CCCGGGG CCGC CCTTGGG              TCCTTCGTACCGGAT  48 446
      Rv0190 NONE
      Rv0191  223536 ..  223552 +  -3.6  -3.16191   CGACGGCTAACACAG              CAGGTC AGCGG GACCAG              TTGGTGCCGCTATGC  44 31
     Rv0192A NONE
      Rv0192  225159 ..  225174 +  -8.2  -3.44051   GTTGCGCGCCCACTT              CCGCGG TTCC TCGCGG               TTGTCGTGGTAAAGG  60 520
      Rv0194  230501 ..  230517 +  -3.5  -3.55487   TGGCGAGTTGACCGG              GCGCCGG ATC CCGACGG              TTGTGGTTGATCTGC  51 64
      Rv0195 NONE
      Rv0196 NONE
      Rv0197  234652 ..  234667 +    -6  -3.35813   GGGGAGTGCGGATCG              ACCGCC AACC GGCGGA               TTGCTTCGGCTGCAC  55 158
      Rv0199  237185 ..  237197 +  -4.8  -2.54896   CGGCAAGCTGATGAT                CTCC CGGTT GGAG                TCGATTCGATGAGAA  43 1
      Rv0200  238256 ..  238271 + -10.4  -3.53012   GCTATGCGTTGCCAG              GTGGCG ATGT CGCCAC               TTTCCAGCGCCGAAC  67 386
      Rv0203  241983 ..  241999 + -11.5   -3.4072   GCGGTCGCCTACCGG              GGCGGTG TCT CGCCGCC              TTCTGGTCGCAGGTC  71 84
      Rv0205  244517 ..  244556 +  -9.3  -3.37796   GCGAAGCAGATCCTG GGCG-GACAGGGCGCCGCCG CCG CGGCGGCG-C-TGACGCGTC TTATCGCTCGTGCCG  63 55
      Rv0209 NONE
      Rv0210 NONE
        pckA  253620 ..  253647 + -13.4  -3.89956   CGAGCAGACGCATAA        GCCCCCG-CACGC ACG GCGTGTCGAGGGC        TTTAGTGTCTGCTCG  86 43
       fadD4  257824 ..  257843 + -10.7  -3.56594   TCGAGTAGCCGTAGC            CGCCGTG GATACG CACGGCG             TTTAGGGCGATTTCC  70 172
      Rv0216  260209 ..  260241 +  -7.5  -3.05816   TCCGCATCGCCAAGA      TATGCCCGCCAGCCG AAC CGGTTGGCGCGCCCG      TTCCATAGCCGGTAG  53 308
      Rv0218  262246 ..  262272 +  -2.2   -2.7263   CATCGAATTCCACAA         GAGGTGAAATGT TCG ACATTGCAACGC         GTTTCAAAAACTCCT  39 19
      Rv0219 NONE
        lipC NONE
      Rv0221 NONE
       echA1  266376 ..  266394 +  -2.4  -3.78934   ACCCTCGGGCCCGTT            CTCGCGG CCGATT CCG-GAG             TTCTTGTAGCCGCCG  54 106
      Rv0225  269949 ..  269962 +  -3.8  -3.53012   AGCCACGCCCAATGC               GCGA GCATTG TCGC                TTTGAGGCGGGCCGA  51 157
      Rv0228  274643 ..  274679 + -12.2  -4.26076   CCGGCCTCAGCCAAC   GGTTCCACC-GCCCGCC GCAC GGCGGGCCGGCTGAGCC    TTTTGATCACGCTGG  91 390
       fadE4  277767 ..  277791 +  -7.8  -3.03124   AATGGCACCATAGTG         C-GCCGCGTCG AGAT CGACGCTGCCG          TGTTGCCCACTCGCA  54 28
      Rv0232 NONE
        nrdB  279544 ..  279585 + -24.1  -2.78384   GGCCTGGCGAGCAGA CGCAAAATCGCCCAATTTCG TGC CGAA-TTGGGCGATTTTGCG TCTGCTCGCCAGGGG 100 40
        lpqI  288357 ..  288374 +  -6.9  -2.73483   GTGGCCGTTAGCGAT             GTGCGGC TGGC GCCCCAC              TGCTTACCGTAGGGT  49 30
      Rv0238  289058 ..  289071 +  -3.8  -2.65081   CCTGCGCGGTATCGG               CCAC TGAGAT GTGG                GTGTATTTTAGATGC  41 41
      Rv0239 NONE
      Rv0240  289965 ..  289979 +  -4.9   -3.1855   CGAATAGCGCACCGC               GTCCG GAAAA CGGGC               TTCGATATTCGCCAA  47 208
       fadA2  293670 ..  293704 + -13.6  -4.66833   CAATCCCCTGGAAAG     GGCCGCCGCTGG TGGGAGGGGAC CCAGCGGCGGTC     TTTTTGGGCTTGCCC 100 202
      Rv0245  296588 ..  296634 +  -4.4  -4.00348   AGATCACGTCATTTT GCTTCCAGTAGTCGTGCC CATGTTTGAGA GGCACAACTATTGGTCGC TTTCATTCGTTGCGC  61 120
      Rv0246  298508 ..  298532 +  -5.6  -4.81083   GTAGCTCCTTGGGTG          GCGCGAAAGA CGGGA TCTCGCGCGC          TTTTTGGTAGTTGAA  81 414
        nirB NONE
        nirD  305950 ..  305963 +  -8.1  -3.14344   GGGATGGCACCACCC               CGAGG CCGA CCTCG                TTCGTCACCACGATC  54 166
      Rv0257  310083 ..  310123 + -11.2  -3.05384   GCTTAGCTGGGCACA GCGACCATCGCCGACGGCGG AGC TCGGCGTCGGTGA-G-TCGC TTCGGTCGGCCGGGG  66 35
        narU  322790 ..  322803 +  -8.1  -3.28924   CGATGTCAACGCCCA               GCTCG GCAC CGAGC                TTGTCCAGCGGCATG  56 93
       fadD2  326676 ..  326711 +  -5.3  -3.04263   GGAGGAAGGTCGAAT    CGCTG-CCGCCGATCG ACACC CGCTCGGCCGTCAGGG    TGTTGCGGCTGACCT  47 452
      Rv0274  330982 ..  331010 +  -8.2  -3.57615   GGCTGACCGGCGACC       TCCGGTGGCT-GCG GAT CGTTAGCC-CCGGA       TTTGGCAGCTGTTGC  65 4
      Rv0276  332831 ..  332854 +  -2.2  -4.07568   AGGTATCAAGTCGCC          CGATGCGTCG GCCT CGTCGCAGAG           TTTTCGCAGCAGCAC  58 188
        PPE3 NONE
      Rv0281  342037 ..  342054 +  -9.1  -2.56715   AGCCGTGCCTAAAAG             CTTGGCC GCAG GGCCGAG              TCGATTGGTCGCGGT  56 156
      Rv0282 NONE
      Rv0283 NONE
      Rv0284 NONE
         PE5 NONE
        PPE4 NONE
        esxG  351834 ..  351845 +  -2.2  -2.62616   TCGAACCCTGCTGAC                CGAG AGGA CTTG                 TGATGTCGCAAATCA  38 41
        esxH NONE
      Rv0289 NONE
      Rv0290 NONE
       mycP3 NONE
      Rv0292  357107 ..  357120 +  -5.3  -3.33815   GCCCGGCGATCAGCT               CATCA CGGC TGATG                TTGGTTAGCCGCAGT  51 257
         tam  359409 ..  359432 +  -9.6  -2.90723   GATCCGGCAATTGTG          CTGCGC-GTTG CTG CAGCAGCGCAG          TCTGATTCCACATCA  56 478
    PE_PGRS5  363227 ..  363243 +  -6.6  -2.97747   TGCGGCGACACCGCG              TCCTAC GATTA GTAGGA              TCTCTGGTATGACGA  51 143
      Rv0298 NONE
      Rv0299 NONE
      Rv0300 NONE
      Rv0301  364512 ..  364528 +  -2.2  -3.05596   GTGGGGGGGCGCTAA              CGTAAC TGTCT GTAACG              TTCGATACAGAACTG  41 68
      Rv0302 NONE
      Rv0303  366502 ..  366550 +  -5.8  -3.05844   CCGGTAATGAACGCA CCGGTGTCCACATCGCCCGTGT TCGCC ACGCCCGTGTTGTAGTCACCGG TGTTGAGGTAGCCCG  47 385
      Rv0306  376590 ..  376609 +  -5.6  -3.01712   ACGGCGAATAGGTCA            CGCCGACC GCGA GGTTGACG             TATTCGGCCGGCACG  49 30
      Rv0308  377838 ..  377848 +  -3.2  -3.89215   CCGCTAAAGCCATGG                 TGCG CTG TGCA                 TTTCGCTTTGTCACC  56 34
      Rv0309  378871 ..  378886 +  -6.8  -3.57792   ATGCCGGTTGCGGTA              TCGCCG GTCA CGGTGA               TTTCCGGATGGGTGA  58 309
      Rv0311  380460 ..  380475 +  -3.2  -3.28791   ACACCACCGCATCGA              CCGCAT ACCA ATGAGG               TTGTCACCGAACCGT  46 84
      Rv0312  382430 ..  382458 + -10.9  -2.65815   GTGAGCCGCGTTCCC        CGGAGCTGGCCCC GTC GGTGTCAGGTCCG        TAGTATCGGTATGGG  62 37
      Rv0313  382955 ..  382973 +  -9.6  -2.62263   TACGTGACCTCGTTG             TTGAAGCC GGC GGCTTCGA             TGGTGTCGACGGAGT  54 104
      Rv0315  384502 ..  384519 +    -4  -3.14132   CGCCTCGCGCTCTTG             CCCGGG GTGCTA CCCGGC              TTGCTCGGAGAAAGC  47 41
      Rv0316  385603 ..  385613 +  -8.2   -3.8594   ACGGTCGGCTCGATC                 GCCG ATG CGGC                 TTTAATGTCGATGTT  68 479
         pcp  387837 ..  387849 +  -2.7  -3.83566   AGCTGACGGCGGTCT                TCTAG AGA TTAGA                TATTTATTCTTCCGT  54 46
      Rv0320 NONE
         dcd  389217 ..  389227 +  -8.2  -3.09516   GCCTGGTGCTCAGCG                 CCGC GAT GCGG                 TTCGCTCATCGCAGC  57 88
        udgA  391062 ..  391072 +  -6.8   -3.6682   GTTCCTCCCGGCGCA                 CCTC ACC GAGG                 TTTCGGTCGGTCCGG  61 496
      Rv0324 NONE
      Rv0325  392271 ..  392285 + -11.4  -2.72461   CTGGCTAGGGCTTCA               CGGTGG TGG CCACCG               ATTTCAGCGACGTTG  63 33
      Rv0326  393174 ..  393189 +  -4.6  -3.84451   TCACCGCCGACGGCA              GCCCAG ACTA CTTGGC               TTTGGATTTCCGGAG  58 471
      Rv0328  394948 ..  394964 +  -2.1  -3.30771   GCCAGAAGTAAAAGT              TGTGCAC GCC GAGCACC              TTGTCAAGGCTGTGG  44 260
      Rv0331  397428 ..  397439 +  -3.6  -3.01924   CTGAAACACCAGACT                GTGG ATAA CCGC                 TGTTGCGCAAGCCTG  43 86
      Rv0332 NONE
      Rv0333 NONE
        rmlA  399828 ..  399841 +  -5.2  -2.53747   CCTCGTCTTCGGCCG               CCGC CAGCAC GCGG                GTCTTGTGGCGCTTC  44 329
      Rv0336  401992 ..  402005 +  -8.1  -2.52623   AGTTGAACCCGGTGC               CCTGG GTGA CCAGG                ATCTTCTCCGACAGC  49 314
      Rv0340  409214 ..  409245 +  -7.2  -3.35522   CATTTCCCCTAATCC      CCTAACGCGG-CGGC CAG GCCGATCCCGATAGG      TGTTTGGCCGGCTTG  58 66
        iniB  410823 ..  410851 + -15.3  -3.87815   AGCCGATTTCACGAA        CCGGTGGGGAC GTTCATG GTCCCCGCCGG        TTTGTGCGCATACCG  91 47
        iniA  412756 ..  412783 +  -3.2  -2.57132   CGAGCTTGGGACGAG        CGTGAGCACCAG CGAC CGGGTCCGCGCG         ATTCTGCACGCAACC  39 21
        iniC  414724 ..  414749 +  -8.1  -2.80935   GGGAGCGGAATGGCG         CCGGCCGGCGC GGTC GGGCTGACCGG          TGTCGTCGGTAGCGT  52 511
      Rv0345  415926 ..  415944 +  -5.9  -3.06737   GCGGTGAGCAGGATC             CCGCCGT ACGGC ACGCCGG             TCTTCGACATTGGTG  49 491
      Rv0347 NONE
      Rv0348 NONE
      Rv0349 NONE
        dnaK NONE
        grpE NONE
       dnaJ1 NONE
        hspR  424513 ..  424543 +  -5.2  -3.64703   CCGAAGGGGAACGCG       CCCACGGTGCCGCT GCC GGCGAAATCGAGGG       TTTGGGTGAAAGCCG  57 519
      Rv0358  437493 ..  437507 +  -4.2  -4.08767   AACGTCGAGGGTTGG               CTGCTG GTC CGGTAG               TTTTCGACCGGTGAG  61 11
      Rv0359  438533 ..  438545 +  -6.9  -3.40403   ACGCGCGTATGCGTA                GGCCG TGA CGGTC                TTGTCGTCGGCCAGC  56 261
      Rv0361  439652 ..  439665 +  -3.8  -3.57309   CTCCAGCAACTGAAG               CCAG GATTGG CTGG                TTTGCCCGCATTTTG  53 28
        mgtE  441717 ..  441731 +  -5.6   -4.3898   CGTGCTCACCGGCGC               CCAGCG CCT CGATGG               TTTTCTCGAAGTCCT  72 489
      Rv0364  443079 ..  443105 +  -7.8  -3.06183   GTGTTACCCGAGTGA         GCTGACCGCTGC GGC GCTGTGGGCGGC         TTCCATCAGCATCCA  54 26
      Rv0377  455556 ..  455583 +  -4.8   -3.7948   GCGGCCCAGGTGCAA        GGTTCACTGTGCA TCG TGCGCTG-GAGCC        TTTGGTGCCTGTTGC  58 195
      Rv0378 NONE
       secE2  456218 ..  456245 +  -4.8  -4.62984   CGAGCAGACGCAAAA        TCGCACGGTTTG CGGT TGATTCGTGCGA         TTTTGTGTCTGCTCG  74 51
      Rv0385  463302 ..  463335 + -10.3  -2.53263   CACGACCCACTGTCG     CGCTAGCCGGGCGG AAATCCA CCGTCCGG-TGGCG     TCGCTTCGACATGGC  59 20
      Rv0386  466807 ..  466826 + -11.4  -2.78384   GGCTGACCCGGCGGC            CG-CCGCGG GGA CCGCGGGCG            TCTGCTGGGCGGCGG  62 164
        purT NONE
      Rv0390 NONE
        metZ  471267 ..  471280 +  -3.1  -2.85216   TGCTCGGCCTGTTCG               GCGGCT GCC AGC-GC               TCCTTGTGCCTGCTG  41 62
      Rv0393  474083 ..  474099 +  -3.5   -4.7373   CCACCACCCGATCCC              GACGACG ACC CGCCGCC              TTTTTGATGAAGTGA  73 2
      Rv0395 NONE
      Rv0396  475739 ..  475751 +  -5.5  -3.14132   TGACGGGGAGGATTG                GTAGC GAT GCTGC                TTGATGAACCCAAAG  51 22
      Rv0397  476341 ..  476354 +  -2.4  -4.13654   GCTCCATCCCGTTTC               CTTG TATCCT CAAG                TTTGTCGTTTGGCGC  59 182
      Rv0401  480641 ..  480665 +  -4.3  -4.07568   ACCACTCGGCCGGTG         CCGGCCATGG CTCGGA TCATG-CCGG          TTTTGAGGCCGGCCC  62 506
      fadD30 NONE
        pks6  490008 ..  490026 +  -4.4  -2.81872   GTCTCTAGCAAAGCC             AGCGCAGC CAG GCTGCGGA             TACTGTTCTGCTGGC  44 94
        fgd1  491775 ..  491785 +  -3.2  -3.08464   GGACCTGGCACCCAG                 GTTG CGG CGAC                 TTGGCTGACTCCTCG  43 7
         pta NONE
        ackA  495294 ..  495313 +  -6.4  -3.01924   AGCACGCGTGGTTCG            GTCGGGGGC AGC GCCTCC-AC            TCTTCGGGCGGCGTC  49 311
       mutT3  500454 ..  500479 +  -6.8  -3.14344   GGCGAGCGCCGGCAT         CGAGC-ACGGC CGGCA GCCGTTGCGCG         TTGATGCCGCCGATA  52 113
        thiO NONE
        thiS NONE
        thiG  503365 ..  503383 +  -3.8  -4.16785   CAGTGTTCCGTAGCG             GCATTGTC GCT GGTAGTGC             TTTGGTTTGTGCTGT  63 266
        lpqL NONE
        lpqM  506951 ..  506979 +  -3.8  -3.53012   TTCGGGCGCCGCAGC       GCTCGCGTCATGC AAGC GCAA-ATGCGGGC        TTTGCCAACAAAGGC  51 394
      Rv0430  519049 ..  519062 +  -3.7  -3.49653   TGACCTGACACTCTC               CCCGC TTTT GCCGG                TTGTGTCCCGGTGCT  51 33
      Rv0431 NONE
        sodC  520313 ..  520351 +  -2.3  -3.51411   GTGCGGTGTCATTGG  TTCCGGCTAGCTTGCCTG CCCG CAGGTCGGCC-GCCCGAA   TTGATTTCGCAGGCT  47 16
      Rv0433 NONE
      Rv0434  522596 ..  522612 +  -3.5  -3.53012   CAGCGGGATCGACTT              GCCAGCG GTG CGCAGGA              TTTCGCGGCGAGCGG  51 454
       groEL  530251 ..  530285 + -25.1  -2.71731   GCGAGAAGTCGCAGC     GAGGAGCCCGGTCCC TTTGT GGGGCCGGGCTCCTC     TGGTTGGGAGCTACG 100 46
      Rv0443  532929 ..  532972 +  -7.4  -2.75183   GCGACATCCGCCGGA TCGCTG-AGGCGATGGTCAGC TAC GCCGAAGATCGCCTGCACCGA TGGTTACCTGACGCT  52 43
      Rv0452  543112 ..  543122 +  -3.2  -3.48924   GTGGCGGTCGCTAGG                 TCCG GAA TGGA                 TTGTGTGGCCGGTGA  49 285
       PPE11  544746 ..  544767 +  -2.9  -2.52464   TTACCCTACAACGCA           GCGACGTCG CGCA TGATGTCGG            TGGGTTCGCGCACCG  39 41
      Rv0454  545293 ..  545318 +  -3.1  -3.62478   CTGATGGGCCCAACG         GGCTGTCCCCC GAAT GGTGGACAACA          TTTCCGGGTTCGTTG  51 133
      Rv0458 NONE
      Rv0459  551741 ..  551755 +  -7.8  -3.21747   GGTCATGGCAGCTGA               CCAGCG CGA TGCTGG               TTGGTAATGCGATCG  56 77
      Rv0460  551999 ..  552022 +    -3  -3.88583   GCTGACAACGATTAC          CGG-TCGGCAC CCG GAACCGAGCCG          TTTGTGCCCGATTTC  56 36
      Rv0461 NONE
         lpd NONE
      Rv0463  554486 ..  554516 +  -3.9  -4.11692   ATTCATCGGTAGCCT      GT-AGCAGCGCCTG TTGG CGGGCGCTGAGCAC       TTTTCGCGGTCCGTC  61 202
      Rv0466  557317 ..  557330 +  -5.3  -4.58283   ACTGGCGGGTAGCTT               CTGAA ACGG TTCAG                TTTTTGGGCGACTTC  74 90
         icl  558827 ..  558868 + -19.7  -2.79312   AGTCTGCCGAGCAGA CGCAAAAGCACC-CTTTTGC GGC GCAAAAGTGGCGCTTTTGCG TCTGCTCGCGCATTT  90 39
       fadB2  559799 ..  559811 +  -3.3   -2.7419   CAAGGCGAGATCACA                GACCG AGA CGGTG                TGGTTACGATCGTGT  40 69
        umaA  561156 ..  561172 +  -2.9  -4.21676   AGTGAACCAGTTCGT              GGGTC AACGTCA GGCCC              TTTTCCCTGCCTTCT  63 433
      Rv0473 NONE
      Rv0474  565441 ..  565457 +  -5.8  -4.07687   ACACCGACCGATGAC              TAGCCG TTGGC CGGCTG              TTTTGCGCACCGGCT  65 23
        hbhA  566413 ..  566453 + -29.9  -3.08679   CGGGCTCCGAATCAC  CATCGACTCCGAGTCGCCC ACG GGGCGACTCGGAGTCGACG  TGTTGGATGCAAACC 100 42
      Rv0476 NONE
      Rv0477 NONE
        deoC  568069 ..  568090 +  -6.6  -4.41348   AGGCTGGAGGTGAAC           TCGTTCAG CGTCGA CTGAACGG            TTTCTTTCGGCAGCG  73 198
        murB  571635 ..  571649 +  -6.4  -2.74605   AACCCGTGCTGATCG               GCTGCA TGT TGTAGC               TGCGTTTTCGCGGCG  49 12
        lprQ  573309 ..  573340 + -15.1  -2.71144   TCCCCAGCAGTTCGC      CGCGCAGCGTGCG ATGCAG CGCGCCCTGCGCG       TGCTTGGCAGCGGTG  72 269
      Rv0485  575286 ..  575331 +  -6.8  -3.20723   CAGGACACCGCCCCG GAGGCGCTCGCGTGAT-CGGCT GACG AGCCGCGTC-CGCGCGTGTCAC TTCGGTTCCTGCAAG  53 11
      Rv0486  576770 ..  576815 +  -2.4  -2.78816   CGCCACTGGACGCCG CGTCGCGGGGTGGGCGCGTGA CTTCC TC-CTTGCCGACCGTGCAACG TGTGATCCAGAATGC  39 5
      Rv0487  577615 ..  577635 +  -5.3   -3.1162   TGGCATGCATGTGAT            GGTTTAGCG TTC CGCTGTGCC            TCTTCAGGTGTTTGT  48 302
      Rv0488  578280 ..  578298 +  -4.5  -3.14132   TTTGACCACCTCGTA             GGCCG CCCATGTAT CGGCC             TTGGTGAACCGGCCG  47 36
        gpm1  579188 ..  579217 +  -9.1  -3.03701   TAATTGTTTGAGATC       CCACCTGCCGGCG GTTT CGGCGGCTGATGG        TGTGCTTTGGTGCGC  60 38
       senX3  580804 ..  580818 +  -3.5  -3.29325   TGCGGGGGAGAGTGG               CGCTG ATGAC CAGTG               TGTTGATTGTGGAGG  46 248
       regX3  581703 ..  581715 +  -4.7  -3.36968   GTCGGATGGAAGGCG                GCCAG GTG CAGGC                TTCTGGGGTTGGCTC  51 236
      Rv0494  585760 ..  585774 +  -4.2  -3.83026   CGTCAACGGCGGCAC               GCCC AGCTTGA GGGC               TTTGCTGTGCAGCGC  57 362
      Rv0496 NONE
      Rv0497 NONE
      Rv0498 NONE
      Rv0499  590058 ..  590074 +    -5  -2.90956   GGTGCCTGCCCAGTA              GCACGG ATCGG CCGAGC              TGTCTGCGATGCTTT  46 25
        proC NONE
     Rv0500A  591385 ..  591408 +  -6.6  -3.93782   GTCCGCCTGACCGAT          CTGGCAATGC TCGG GCGCTGCCGG           TTTGGTGTTCCGTGC  65 63
     Rv0500B NONE
       galE2 NONE
      Rv0502  594192 ..  594206 + -11.4  -3.50335   CATCGGAGACGTCAA               GCCCAG CTC CTGGGC               TTCCTCTTTGTCCGG  72 350
       mmpS2 NONE
       mmpL2 NONE
      Rv0508  600435 ..  600453 +  -2.3  -3.05343   AGCTGGCCAGGTGGT            GCTGC-CG TGAG CGTGCTGC             TCTTCGGGGTGTCGC  41 69
        hemA NONE
        hemC NONE
        hemD  604562 ..  604576 +  -3.4  -3.11073   TCTGTACACCGACAC               GCCGAC CGA GCTGGC               ATTTTGCGTACGCTC  43 71
        hemB NONE
      Rv0513 NONE
      Rv0514  606544 ..  606576 +  -3.9  -4.25848   GTTCGATCAGGTGCG      GGGGCGCATGCCTTC ACC GGAGGCGATCGCTCA      TTTTGATGAGCGGTT  66 121
      Rv0515  608454 ..  608476 +  -4.7  -3.53224   AGGCCCGAATCTGAG           CGCCACCGT AGTCA ACGGCGGCA           TTTCCGGGCCGCGTC  52 417
      Rv0517  610044 ..  610059 +  -3.2  -3.06183   GGAAGGGGTTTCGGC              CCG-CGC GGT GTGACGG              TTGAGTGGGGCTGCA  43 13
      Rv0518  610898 ..  610951 + -10.3  -2.52516   AGTTGGGAGTCACGA GCCACGCAAAGGGTTTAGCGTGACGA CGG TCGACGTGCTA-GTCCTCTGCGTGCC GTTCGTAATCCCAAC  59 40
      Rv0520  612583 ..  612593 +  -2.4  -3.51924   ACCTGCGTGACCTTG                 GCTC GAT GCGC                 TTCTATGCGTGAAGC  47 3
      Rv0521 NONE
        gabP  614477 ..  614495 +  -5.9  -3.38991   TAGCGGCGCATCCGG             CCACCGC CGGCC GCGGTGA             TGTTCTTCAGCCAGT  55 160
        hemL NONE
      Rv0525 NONE
      Rv0526 NONE
        ccdA NONE
      Rv0528 NONE
        ccsA NONE
      Rv0530  622177 ..  622205 +  -7.4    -3.322   ACTCTGGATCGTCGT       CGGGCCCGATGAC GCGA GTC-TTGGGCCGG        TTCATCTGTGCCCGT  58 78
      Rv0531  622653 ..  622669 +  -2.1  -2.57564   GAACAGTGAGCGCGG              GGCGCCT GGT AGTCGGC              ATTGTGCACAAGTGG  38 32
    PE_PGRS6  624744 ..  624780 +  -4.2  -4.09685   TGGTCGGGTCGCACC    CCGGCGGCGTCCATCG CGCGC CGACCGACGTCGCCCA    TTTTGAACGCTGCCC  61 192
         pnp NONE
       galE3  628504 ..  628523 +  -3.6  -3.64703   CATCGAAGGTGCTGG            TGATC-TGC TGG GCAAGATCG            TTTCCGTAGACGGGG  54 241
      Rv0538 NONE
      Rv0539 NONE
      Rv0540  633017 ..  633049 +  -2.6  -3.91798   TTCGCGCAGGCTACC     CGCGC-GGC-TGGACT CTG AGGCCGCGCCGGCGCA     TTTGCTTACCAGTTG  54 8
      Rv0552 NONE
        menC NONE
        bpoC  646254 ..  646288 +  -4.1  -2.96216   CCAGTGTCAAGGCCT    GAG-CGCGGCCCGGCC ATAC GGTCCGGCTGTGACAC     TCTGTACTGGTGAAC  44 24
        menD  647939 ..  647955 + -10.8  -2.97747   TTGCGACAATTGCAC              GCCGCC ATCAA GGCGGC              TCTGTGATATCACCG  66 2
      Rv0556  648526 ..  648536 +  -3.2  -2.89564   CATTTCGACAGCCGG                 CGCT GAC AGTG                 TGTGTGGCGTGCGCG  42 77
        pimB NONE
        menH  650823 ..  650833 +  -8.2  -3.03771   CACCGATCGACTGCA                 GCCC GTT GGGC                 TCTTCGCGGATGTCC  55 455
       grcC1  653765 ..  653775 +  -8.2  -2.52464   TCGACTACACCGTGA                 GCCG GCA CGGC                 TAGGTTGCCCGGCCA  53 12
        htpX  655109 ..  655123 +  -8.6  -3.76402   CCTCGGCGACCTGGC               TCATCG ATG CGATGA               TTTCGTCGATCGGCT  68 395
      Rv0567  659364 ..  659413 + -15.7  -2.71791   GACATGGTGGGTGGC CGACCAACGTGAACTGAGGACGG CAAA TCGGCCTCAGTTCACGCTCGGCG CTTTGAGCAACAAAT  78 49
    cyp135B1  660903 ..  660915 +  -9.1  -4.07568   GGGGTCGCCCAGCGG                GTCCC GAG GGGAC                TTTTGGCCACCGGCG  76 60
      Rv0569 NONE
        nrdZ  663399 ..  663440 + -22.7  -2.78384   CATGGCGCGAGCAGA CGCAGAATCGCA-CAAAATC AGC GATTTTGATGCGATTCTGCG TCTGCTCGCGCAGGG 100 51
      Rv0576 NONE
      TB27.3  672379 ..  672434 + -11.6  -3.53012   CGCCGCCCATGCCGC CGGTGCCGCCGGGGCCAAAGGCGG AGCCAAGG CCGCCACTGCCGCCGACGCCACCG TTTCCGGCGCGGCCG  72 453
      Rv0579  677319 ..  677336 +  -3.3  -3.07043   GGTCCCGGATGAGCT             CGCCACGC ATA GCG-GTCG             TCTTGCCGTCGTAGA  42 348
      Rv0581  677914 ..  677951 +  -3.3  -3.34398   CTGCTGGCTGGCTTC   GGTGAGCGGTGATCATCG ACA CGA-GTGCGCTGCTTGCC   TATTTCGACGCCGCC  46 14
      Rv0582  678415 ..  678447 + -17.1  -2.82516   TGGTCGTCTGCTCGT      CGATGACGTTGGCGG CGT CCATCAACGTCATCG      TCTCGTCGTCGAGCG  82 111
      Rv0584  682095 ..  682120 +  -3.9  -2.70932   GGTGCCGCCGACCAT         CG-TCACCACGG TCA CCGTGACGAACG         TCGTTCCGCCGCCAA  41 258
      Rv0586 NONE
      yrbE2A NONE
      yrbE2B NONE
       mce2A NONE
       mce2B NONE
     Rv0590A NONE
       mce2C NONE
       mce2D NONE
        lprL NONE
       mce2F  694871 ..  694881 +  -4.6  -3.68988   CGACGTCGGGCATGG                 CGGC GTA GTCG                 TTGTCTTGGGTCAGG  55 109
      Rv0603 NONE
        lpqO  701250 ..  701269 +    -5  -2.75064   GGACGTGGTCATGCA            GG-CGTCGT GCG ATGACGTCC            TCGTTCAATGGGCCA  44 86
      Rv0605  702005 ..  702023 +  -4.4  -3.57144   TGTCGATGATCATGA             GGCGGCCT GAG ATGCCGCG             TTTGGAGATCCCCAA  53 16
      Rv0606 NONE
      Rv0607  703211 ..  703223 +  -4.1  -3.72893   CTGACTTCGGGGATA                GTGGT ACC ATCAC                TTTGGTAGAAGGGTA  56 37
      Rv0608  703483 ..  703515 +  -9.2  -2.57132   CGAGCGAGGGCTGCC     GGCG-TGATCGTCGA CACG TCGGCGATCATCGCG      ATTCTGCGCGACGAG  56 19
      Rv0609 NONE
     Rv0609A  704482 ..  704500 +    -8  -3.57263   TGGCAATCTCACTTC             GTCGAGCC GCG GGCACGGC             TTTCGAGATAGAGGT  62 450
      Rv0612  707313 ..  707333 +  -6.7  -3.53012   TGGCCAGCACGCGAT            CCATCCGCG GTT CGCTGTTGG            TTTCCACCCGCAGCG  58 409
      Rv0614 NONE
      Rv0615  710643 ..  710676 +  -4.4  -2.87344   TAGCCTGTGAGGCCA     GCCCTCGGGCCG CCACCCAACA CGGCTCGTGCGC      TGTCTCGGCCGGCTC  44 81
      Rv0617 NONE
       galTa NONE
       galTb NONE
        galK  714156 ..  714181 +  -3.1  -3.65351   AACTCGATCGCTCTT         GGGTTTGTCCG ACCG CGGGCGTAGCC          TTTGCCTCGAGGTGC  51 374
      Rv0621 NONE
      Rv0622  716293 ..  716306 +  -2.3  -3.06492   CGATCTGAAGGCCAA               TGGGC TATC GCTCG                TCTTGGGCTGAGTCA  41 1
      Rv0623  716646 ..  716685 +  -4.2  -2.74012   TCTCGGCTATGACGA  GCGCGGAT-TGCCGGCC TGATGGT GATCGACACGTCCGCGC  TCGTTGCGATGCTCA  42 7
      Rv0624  717081 ..  717091 +  -8.2  -3.53811   GTCAGCCAGGTGTTC                 GCCG CAC CGGC                 TTTCGGCAGCGTCAA  65 47
      Rv0626 NONE
      Rv0627  718796 ..  718806 +  -4.6  -3.28712   TCGACGCGGTAAACC                 CGTG CAA CGCG                 TTGTGGCCCGCGACC  49 132
     Rv0634A  731367 ..  731384 +  -5.5  -2.51133   CGACACAGGGTGATC             CCGTCCA ATCT TGGACGA              CTTGGTCCGTAGCTG  45 28
       rpmG2 NONE
      Rv0635 NONE
      Rv0636 NONE
      Rv0637  733407 ..  733424 +  -2.6  -3.75629   CCGTGAGTTCAACGA             GCGGAG TGTCGT CTCCAC              TTTCGGTTCGCGATC  52 107
       secE1 NONE
        nusG NONE
        rplK NONE
        rplA  736242 ..  736283 + -29.7  -2.78463   TCCCCGGCGAGCAGA CGCATAAGCCCCCG-CACGC ACG GCGTGTCGGGGGCTTATGCG TCTGCTCGCCGGGCT 100 43
      Rv0648 NONE
       fabD2 NONE
      Rv0650  748172 ..  748199 + -14.9  -3.27298   GCCGGCCTAGTTCCA        CGCCCCGACCGC TTCCT GCG-TCGGGGCG        TTCGTCGTTCCCGGG  82 252
        rplJ NONE
        rplL  749739 ..  749749 +  -2.4  -3.66844   AGCGCGACATCGAAC                 TGGC GTA GCCC                 TTCTTCGGCTATGGC  51 523
      Rv0654 NONE
         mkl  752910 ..  752922 +  -5.5  -2.87132   GTGGATCACACATTT                CGAGG CGC TCTCG                TGTATCGAGCGGCAC  48 339
        atsD NONE
      Rv0664 NONE
      Rv0665 NONE
      Rv0666  759531 ..  759556 +  -4.7  -3.55444   GCCAGCTAGCGCCGA         TATCCGGGGAT GGTT ATTGCCGGGTA          TTTGAGGAATGCGCC  55 247
        rpoB  763362 ..  763387 +  -3.4  -3.06796   CCCGTTAGGGGAAAG         GGAGTT-ACGT GCTCG ACGTCAACTTC         TTCGATGAACTCCGC  43 62
        rpoC  767334 ..  767375 + -18.2  -2.79302   AGGTGGGCGAGCAGA CGCAGAATCGCA-CGCGAA ATGCC TGCGCGATGCGATTCTGCG TCTGCTCGCCGTGGT  86 39
         end NONE
        lpqP NONE
       fadE8 NONE
       echA4 NONE
      Rv0674 NONE
       echA5  775918 ..  775928 +  -2.4  -3.40403   CCTTGAGCCGGGCAA                 CCAG CAG CAGG                 TTGTAGTCCGCGCCG  46 369
      Rv0678  779707 ..  779721 +  -6.4  -3.21276   CCGTTTCGCAGGTGC               CGTTGA CGG TCAGCG               TGTTGTCCGAGCCGG  51 245
      Rv0681  781321 ..  781337 +  -3.5  -3.59979   ACGTAGCGCCCTGCT              TCGGCCG CAA CGCCCGC              TTTGACCTGCCAGAC  51 35
        rpsL NONE
        rpsG NONE
       fusA1 NONE
         tuf  786029 ..  786076 + -34.6  -2.78463   CTACCGGCCACCAGA CGCAAAAGAACATGATGGGCGC ACCA GCGCCCATCATGTTCTTTTGCG TCTGCTCGCGAAAAT 100 43
      Rv0686  786996 ..  787011 +  -4.6  -2.59876   CGAAAGCCCGCGACA              CGCCGA GGCA TCGGGG               GATTTTGTCTGGTGG  43 75
      Rv0687 NONE
      Rv0688  789434 ..  789469 +  -5.4  -3.64703   AGAAGTCGCGGATGA    CGTCGGA-ATCGGCTAC CTC GTAGCTGACATTCGCCG    TTTCACTGAGCCGGC  55 299
      Rv0692 NONE
        pqqE NONE
       lldD1  794506 ..  794520 +  -5.6  -3.55548   GCGACCTGGGTGTGC               CCTCCC GAC GGGACG               TTTAGCCGGATGTTG  57 6
      Rv0695  795449 ..  795459 +  -2.4  -3.05844   CCGGTGGATGCCACA                 GCCC GAC GGGA                 TGTTGACATGACCGC  41 4
      Rv0696 NONE
      Rv0697  798691 ..  798736 +  -8.1  -2.91873   CTGCCGCCCGGATTG CCGACGTCGTGGCCCAGCGGTG CCC CAACGC-GGTCCGCCGCGTCGA TCCTTTCCACGTGGT  55 344
      Rv0698  799560 ..  799609 +  -7.8   -2.8785   GCTTCGGCAAACGGG TCTTCGCCGTCGACAGGCAGGGTT GGTG ATCCCGGCCT--CGGCGGCGACGG TCTGGTCATTGATTG  53 141
      Rv0699  800208 ..  800218 +  -6.8  -3.70902   TACTGTTCAGGTTGC                 CCTG CGC CAGG                 TTTGCGTCTGGCCGG  62 383
        rpsJ NONE
        rplC NONE
        rplD NONE
        rplW NONE
        rplB NONE
        rpsS NONE
        rplV NONE
        rpsC NONE
        rplP NONE
        rpmC NONE
        rpsQ  806188 ..  806215 + -19.2  -4.12188   CGAGCAGTCGCAAAA        GCCCCCGACACGC GCG GCGTG-CGGGGGC        TTTTGCGACTGCTCG 100 47
        atsA  808693 ..  808704 +  -2.2  -2.62184   CTTGCTTTTTCGCGT                GACT GAGC GGTC                 TGCTGTGACGCGGGA  38 20
      Rv0712  809749 ..  809768 +  -5.6  -3.28712   CCGGAGCGGGCCTGG            CTGGGCGT GGGC GCGCGCAG             TTGTACGGCCCCAAC  52 129
      Rv0713  810918 ..  810937 +  -5.6  -3.72576   GCTTCTGTCGACGCG            TCCGGAGG GTTT CCGCTGGA             TTTCATAAACAGGCG  60 56
        rplN  811725 ..  811735 +  -2.4  -3.35996   AGATCATTTCGCTGG                 CCCC GGA GGTG                 TTGTAGATGAAGGTC  45 9
        rplX NONE
        rplE NONE
       rpsN1 NONE
        rpsH NONE
        rplF NONE
        rplR NONE
        rpsE NONE
        rpmD NONE
        rplO  815654 ..  815680 + -13.8  -4.24948   GAGCAGACGCAAAAT         GCCCCCGAAA TGCCCAT TTTCGGGGGC         TTTTGCGTCTGCTCG 100 49
        sppA  818018 ..  818051 +  -7.5  -3.20858   TGGCGCCGATGCCGG     CCA-AGGTGGTTGTCT TGA AGTCGATCACCTGTGG     TTGGTCGATCTCGTA  56 509
        xylB NONE
      Rv0730  823930 ..  823943 +  -2.3   -4.0342   TCCGCCAGGCGCCGC               ATGCG TCCC CGCAG                TTCTTCTTCGTTGAG  58 361
        secY NONE
         adk NONE
        mapA  827540 ..  827550 +  -2.4  -2.87132   TAAGCGGGAGGTGAT                 CGCG TGG CTCG                 TGTGTCGGGCGCCGC  40 95
        sigL NONE
      Rv0736  829077 ..  829119 +  -5.3  -3.76224   GGTACAGCCGCAGCG GGGCCGGGTTCGG-GGTCGC GGCG GCGGCCTCCGGTGGCGGCAC TTTCCTCGGTCAGAA  58 210
      Rv0737  829716 ..  829757 + -18.9  -2.78384   TTGAGGGCGGGCAGA CGCGTAAGCGCCCAATGTCG TGC CGAAA-TGGGCGCTTATGCG TCTGCTCGCGCCCGG  87 37
      Rv0738  830702 ..  830746 +  -6.2  -3.05384   GGCGTAGATTTCGGC GGGGTGGCCACCTAGCGGCGC CGCC GCACCGGTCGA-GGCCACCGC TTCCATGGCCAGGCC  49 117
      Rv0739 NONE
      Rv0740  832344 ..  832361 +    -4   -3.3344   CGAGCAGACGCATAA             GCGCCC AATTTC GGGCTC              TTCTGACCCTTCCGT  48 66
      Rv0741  832911 ..  832948 +  -8.4  -3.62597   TTCTGTCCATGAGTC   GCT-GGAAGACCTGGGC ATCTC GCCCGGGTTGTCCTGGC   TTATTGGGCCATGAC  65 88
    PE_PGRS8  833941 ..  833956 +  -2.5  -3.72576   GCCGCAATGCGTTGA              CCGAT ACGCGG GTCGG               TTTCCTCCGGCAGCA  51 458
      Rv0745 NONE
    PE_PGRS9  838169 ..  838180 +  -7.2  -3.85698   CGGCGAAGATCCCCG                GCGC TCGA GCGC                 TTTGTCAGAGGCCCG  68 142
   PE_PGRS10  840888 ..  840924 +    -8  -3.22091   CGCGCGCGGCGTTGA   CAGCATCG-CTTCGGCC GCTC GACCGCAGATGATGCTG    TTGATGCGTTACCGT  56 57
      Rv0748  841220 ..  841233 +  -3.1  -2.57132   CCCCCAATAGGCGCA               GAACG GCAA TGTTC                CTTCTCGACGCCAAC  39 41
      Rv0749  841966 ..  841985 +  -4.8  -3.55444   CCAAACCTCAGGAGC            CGCCTCCG GATC CGGTGCCG             TTTCCGCCCTACCAG  55 335
      Rv0750  842312 ..  842353 + -25.5  -2.78384   CTGAGGGCGAGCAGA CGCATAAGCGCCCAATTTCG TGT CGAAAT-GGGCGCTTATGCG TCTGCTCGCGCGCGC 100 59
   PE_PGRS11  847976 ..  847989 +  -3.7  -3.10715   CATTGACCCGACGAT               GCCGG CCCG CAGGC                TTCCCTGATCGTGCG  45 88
        phoP  852342 ..  852354 +  -3.3  -3.29096   CTACGTACTGCGGGA                GCCTC GAT GAGTC                TTGGTAGTTAATCGG  46 16
        phoR  854065 ..  854077 +  -4.7  -4.12188   GACGCGGCCAAATAA                CGCGG GAT CCACG                TTTTGCCAGTGGTCG  62 237
        aldA NONE
      Rv0769 NONE
      Rv0770 NONE
      Rv0771 NONE
        purD  866234 ..  866276 +  -8.3  -2.57211   GCTTCCGTGGCCCAA CCCGGTTCGGATGTCTCGG CACCA CAGTGAAATCCGAGCCGCG ATTGTGCAGCGAAAT  52 405
      Rv0775  869159 ..  869174 +  -8.2  -4.65895   TCGATCGGATCCTCG              GCGGCC CGCA GGTCGC               TTTTTCGCTGCGCGA  83 154
        purB NONE
      cyp126  873145 ..  873155 +  -8.2  -2.58544   TTTCGATTTGGCGGC                 CGGC CTC GCCG                 ATTATCGAGATGGCG  52 495
        hemH NONE
       ptrBa NONE
       ptrBb  876734 ..  876766 +  -4.8  -4.10657   GCGAATCCGGCGGGT     GCCGAG--CTGGCGAC CTG GTCGCTGGTGCACGGC     TTTTCGACGCTGTGG  65 369
      Rv0784 NONE
      Rv0785  881368 ..  881382 +  -2.1  -3.57792   CCAGATACGAAATGT               TCTCT ATCAC AGGGA               TTTCCGGGTGGATCA  49 353
      Rv0787 NONE
     Rv0787A  882760 ..  882785 +    -9  -2.71791   CAGCCGGGACCCGCA         GTGACGGCGC GCATCG GTGTCGTCAC          GTTTCCCGGCACGCT  57 22
        purQ  883533 ..  883543 +  -8.2  -2.57211   AAGAGCTCCGTCGCG                 GCCG AGA CGGC                 GTTGTCGACGAAGGT  52 124
      Rv0793  887000 ..  887014 +  -2.7  -3.50853   GGTGACTGTGCTCGC               GCCGC TCGAC GAGGC               TTCTGCTTAGAGCGG  47 1
      Rv0795 NONE
      Rv0796  890380 ..  890394 +  -8.6  -3.61715   GGGGCGGTTCAGAGG               CAACCA CCA TGGTTG               TTGTTGGAACCGATG  65 72
      Rv0797  891919 ..  891940 +  -2.9  -3.62046   GCCTTCGAATATTGT           GC-GGTCCTC GAC GAAGGCCAGC           TTCTTGGCCGCCTCC  49 462
        pepC NONE
      Rv0801  895124 ..  895176 +  -9.8  -3.28712   CGCGTGCCACGCGAT CTAGGCCGTTGTCGCGGTAT-CCGT TACG GCGGGATACCGCGATCGAGGCCGGG TTATCCACGAACGAC  63 171
        purL NONE
      Rv0804  898766 ..  898778 +  -4.7  -2.87136   ACAGCGCGGACCTGG                TCGGC GGC GCCGC                TATACTGATTGGTCA  46 81
      Rv0805  900266 ..  900289 +   -11  -3.06302   CGCTGGGTTGTTGGC          GCCGAG-CCCG ATC CGGGTCTTGGC          TTCGATGAACCTGGT  66 504
      Rv0807  902034 ..  902046 +  -2.6  -2.88999   GGCTGATTCCGGCGT                GCTG AGCTG CGGC                TATGGTGTGTGAGGG  40 35
        purF NONE
        purM  905110 ..  905140 + -11.1  -2.99834   CCCCCTCGCGAAATA       ACGGAGCGGCCTA ACGAG TAGGCGGCTCCGA       TCTCTGGTGTCGTTT  66 316
      Rv0812  907385 ..  907403 +  -6.7  -3.15544   GATGTGGTACCAGCC            CGCCGTCG GCAT CGACG-CG             TTCCTCGACGTAGGC  52 118
      Rv0818  911727 ..  911745 + -10.2  -3.06183   ACTGGTCGACCCGTT             GCGCAGTC AGT GACGGCGC             TTGACTGGCGCTCCG  62 13
      Rv0819 NONE
        phoT  913770 ..  913789 +  -9.3  -3.04248   GGGCGGCCTTTTCCG            GGTCGTG CGACAA CACGACC             TCTTGGGCACTGTTG  57 293
      Rv0826  920906 ..  920933 +  -6.8  -2.54732   AAAGATCGTGGTTCC        ATCGCGGCGGGT GCGC ACCAGCCGCGCC         ATTCGTAGCTTTGCC  47 242
      Rv0829  921917 ..  921933 +  -3.7  -2.94365   GTGGAGACCACGGTA              GTAGCTA GAC TATCTAC              ATTTATCGCATATCC  44 77
      Rv0830  922881 ..  922893 +  -3.3  -3.14132   CATGCGCTAAAGCAA                GCGAT CTG ACCGC                TTACTGGCGAAGCAG  44 31
   PE_PGRS12 NONE
   PE_PGRS13  927760 ..  927772 +  -4.7  -3.54424   AGCCGGCCACTACGG                CCTGG CCA CCTGG                TTTACCCGCATGGAC  55 175
        lpqQ  931968 ..  931979 +  -2.2  -4.42748   TTGGTTATCCCAGAC                TGTC GAGC GACG                 TTGTTTTTGCACTGA  65 396
        lpqR NONE
      Rv0839  936401 ..  936417 + -13.7  -2.60075   ATAAACTCAGGCACA              CGCGCGA GGC TCGCGCG              GTTGGTTGCCGACGA  71 37
      Rv0841  937995 ..  938022 +    -2  -3.53811   CCCCCGGGTGTCCTC        CGATCGGGGGAAG GGG CTTTCGTC-ATCG        TTTCAGGCCGATCGG  49 185
      Rv0842 NONE
      Rv0843  940476 ..  940519 + -10.8  -3.40522   CGAGCAGCCTCTGCC GCATCGCCTCGGCGACCGCG GCAG CTCGGTCGCTGACGCCGAGC TTCTCGTACAACCGT  71 109
      Rv0845  942823 ..  942845 +  -6.1  -3.24747   TCACGGTGTCCTTGC           GGGCGCCGG GGCTG CCGTCGGCC           TTGATCATCTGAAAG  53 381
        lpqS  944922 ..  944934 +  -4.7  -3.16564   ACTCCTGGCCAACCG                GGCGC ACC GCACC                TTGGTGAGGTCGCGG  48 212
       cysK2  946036 ..  946048 +  -3.3  -2.82516   ACCACGGTGATCGAT                CCAAC CCA GGTGG                TGTCGTAATGGGAGC  40 5
      Rv0849 NONE
      Rv0850  947645 ..  947665 +  -5.3   -3.1372   GAAAATCAAAGCTAA            TGCCGCC ACCCCTC GGCGGCC            TGTTCGTCGAAGGTG  48 26
      fadD16  949744 ..  949764 +  -2.4  -2.59431   GCCCTTCGCGGGAGA            ACGTGCCG AGTTC CTGCACGG            TCAATTGTGCGGCCC  38 374
      Rv0854 NONE
         far  952732 ..  952751 +  -5.6  -3.16564   GTGGCTGCCGAACAC            CGCC-CACC AAC GGCGCGGCG            TTGCTAGCGTGAACG  51 46
      Rv0856  953235 ..  953260 +  -4.7  -3.34227   GAAATCGTGACGATG         TGACGGGTCCGC GTA GCGGATC-GTGA         TTGCTAATTTGGTAG  50 31
      Rv0857  954175 ..  954199 + -11.4  -4.08216   ACCCCGGCGATGAGT          TCGGCTGGGC CGCAA GCCCATCCGA          TTTTCCAGCCGGTGC  82 470
        fadA NONE
        fadB  958467 ..  958508 + -28.3  -2.78384   CTGAGCGCGAGCAGA CGTAAAAGCCCCCG-CACGC TCG GCGTGTCGGGGGCTTTTACG TCTGCTCGCGCAACC 100 37
      Rv0863 NONE
        moaC NONE
         mog NONE
       moaE2  964536 ..  964562 +  -9.3  -3.84246   CCGGGCCGCCTGGAG         CTGTGGCGGGC TGATC GCCCGGCGCGG         TTTGCTCGTTCACCG  71 267
        cspB  968623 ..  968656 + -11.5  -3.09492   TTGCCGCCGAGGGCG     CCGGGGGCGCCGCCG TTGC CGCCGTTGCCGCCGG      TGTTGCCGTTACCGC  66 343
      fadE10  972603 ..  972622 + -10.6  -2.87132   TCCGTGCAGGGCATT            GCGGCCCG CGAT CGGGCCGA             TCTCTCCGGCGGCGA  61 171
      Rv0877  977306 ..  977316 +  -4.6  -3.53012   CCCATCCCGTGTTGT                 CGTC GCC GGCG                 TTTCCGAAGCCGAGG  52 468
      Rv0880 NONE
      Rv0881 NONE
      Rv0882  980562 ..  980574 +  -2.6  -2.56596   CCCAGGCAGGTATGG                CGGG TTTGC CTCG                TCGGTTGCTGACCGG  38 78
      Rv0885 NONE
        fprB  985544 ..  985556 +  -6.3  -3.05844   GATGACATGGCGGCT                TGGAT CTC ATCCA                TGTTGACCTCGCGCA  49 39
      Rv0888  988984 ..  988997 +  -3.7  -3.28712   ATCGCCCGATCCGGA               CGGCG CTCT CGCAG                TTCTGACAGCGCAGC  47 304
      Rv0892  995374 ..  995394 +  -7.5  -3.29144   ACGGTGACGTTCGCG            CGGGATCGG CCA CTAATCCCG            TTCTGACGGCGCTGA  56 59
      Rv0894 NONE
      Rv0895  999324 ..  999340 +  -2.2  -3.17075   GCGAGTCATCACCCG              GCCG AGCGCGCAG CGGC              TTACCTTACGCGCGG  43 50
       gltA2 1000781 .. 1000822 + -16.2  -2.78384   AGGCCGGCGAGCAGA CGCAAAAGCCCCCTAA-ACC GGCA GGTATTAGGGG-CTTTTGCG TCTGCTCGCCAGGCA  81 39
        ompA NONE
      Rv0900 NONE
      Rv0901 1004539 .. 1004552 +  -3.1  -3.28712   ACACGAGGCGCGCGC               CA-CCC AGC GGGCTG               TTCTCCAGCGACGCG  46 80
       echA6 NONE
      Rv0906 1010130 .. 1010140 +  -4.6  -2.69151   CCACCGAGTGTTCCG                 GCCG CGT TGGC                 TACTATCTGCGGCCA  44 93
      Rv0907 NONE
        ctpE 1014265 .. 1014288 +  -3.7  -4.19472   CGTAGGCGGCGATCA          GGCGCTGGG AGAAGC CCCAGCACA           TTTTGCCGTGTGTTG  63 166
      Rv0909 NONE
      Rv0910 NONE
      Rv0911 1016184 .. 1016219 +  -9.1  -3.19602   TAATGGCGAATCGGG   CTGCCGCGTGGCGCGCGG CGA CC-CGC-CCATGCG-CAG   TATTAGTGTCACAAC  61 38
      Rv0912 1017106 .. 1017122 +  -4.3  -4.48987   ATCCCTCGGGCCAGT              GCGTTGT TCG GCGGCGC              TTTTCGTTGTCCACC  69 446
        betP 1024015 .. 1024029 +  -3.5  -3.83502   ATGCTCCAGGGTGCT               GGTCA GCCGA TGGCC               TTTGGTGTGCCACTG  56 172
      Rv0918 NONE
      Rv0919 1025391 .. 1025402 +  -7.2  -3.66999   CCCCTGAGCTACGAG                GGCG GGGA CGCC                 TTTGAATACCTGACT  62 232
      Rv0921 NONE
      Rv0922 1029656 .. 1029669 +  -3.7  -3.51924   TCCCGCCGTCGCGGA               CCCGG TTGA CCGGA                TTGTCTGGATGCAGG  51 344
       pstS3 NONE
       pstC2 NONE
       pstA1 1038051 .. 1038070 +  -4.9  -4.29304   AGGTGGTCGACCCGG            CCAGGAG TTTGAC CACCTGG             TTTGTGTTGTGCTCG  66 151
        pstB NONE
       pstS1 1043214 .. 1043227 +  -4.5  -2.74263   TGAAGTTGTCTGACG               CGTTG ATCG CGACG                ATTTCCAGCTAGCCT  42 0
       pstC1 NONE
       pstA2 NONE
      Rv0938 NONE
      Rv0939 1050565 .. 1050583 +  -5.2  -3.47227   ACGGCTCTCACGAAG             CTGATCGG GGA TCGATCCG             TTGTGATGCTTAAAC  53 244
      Rv0942 1052753 .. 1052775 +  -3.2  -4.21974   TGGGCCCACTCCGGC           GACCGAGTGG GTA CCCCACGGTG           TTTGTTCAGTGATGC  63 140
      Rv0944 NONE
      Rv0945 1055276 .. 1055303 +  -6.2  -3.32844   ACTGGCCAGAATTGA        GGTGGACGGCCGG TTG CCGGGCATC-ACC        TTATGCGCTACCACG  53 293
       uvrD1 1060569 .. 1060606 +  -7.7  -3.37283   CGCCCCTGTCACCAA   GCT-CTGAGATTTCGCGC CGA GCGTGAAGTCACGGCGGC   TATTTCGCGGATTTC  58 19
        sucC NONE
        sucD 1064062 .. 1064103 + -29.7  -2.79501   TCTAGGGCGAGCAGA CGCATAAGCCCCCG-CACGC TCG GCGTGTCGGGGGCTTATGCG TCTGCTCGCCCTATA 100 36
      Rv0954 NONE
      Rv0955 1067460 .. 1067479 +  -4.9  -3.73953   ATCTGCGGTTGGTGA            GGCCGCA ACTGTC TGAGGCC             TTTACTCACGGTACT  58 40
        purN NONE
        purH 1069809 .. 1069834 +  -4.6  -3.14468   GTGAAATCCACGACG         TGACACGCCG GAAACG CGTCGTGACA          TTCACTCTCGTGGCC  48 58
      Rv0958 NONE
      Rv0959 1073451 .. 1073468 +  -9.8  -3.63569   CCGAGGCTTCTCGCC             GCGCCG ACAATC CGGCGC              TTCTTGGGGACTTGC  70 203
      Rv0960 1074001 .. 1074011 +  -8.2  -2.57468   AAGGGAAGCGCGGGG                 CGCC GTC GGCG                 GTTCGTCTCGTCGAA  53 98
      Rv0961 1074682 .. 1074695 +  -3.7  -3.61398   GCGGCTGTGGCGGGT               CGCCG GGTA CGGAG                TTGTTGGGCCGAAAA  51 286
      Rv0967 1078339 .. 1078353 +  -9.2  -3.85698   GCAACATGTGACGAG               CGCCGG ACT CCGGTG               TTTCTCGGGACAACG  74 30
      Rv0968 1078666 .. 1078692 +  -2.2  -3.85698   GGCGGTGGCGGGTTC         GGACGACGGT CATGACC ACTGACGTTC         TTTCTGACACCGACG  54 4
        ctpV NONE
      Rv0970 1081793 .. 1081822 +    -5  -3.85698   GTCAGCGGCCCGCAT      CGTC-G-CCGGCTG GACC CAGCGGGGCGGACG       TTTCTGCAGGAAGGC  60 134
   PE_PGRS16 1093477 .. 1093509 + -20.7   -3.1978   TGGGGGAGCCGGTGA      CGGTGTTGGTGGTCG GGT CGATCACCGACACCG      TGTTGCTGTCGAAGT 100 358
        rpmF 1095353 .. 1095385 + -18.5   -3.1978   GGATGGAGCCGGTGA      CGGTGTTGGTGTTCG GGT CGATCACCGACACCG      TGTTGCTGTCGAAGT  90 319
        mprA 1097500 .. 1097513 +  -3.8  -2.70932   GTGCTACGTGAAACA               CCAC CCTGAT GTGG                TGGTTCCGCCGCCGA  42 17
        mprB 1099011 .. 1099030 +    -5  -3.36273   GAATCTCAGTCCACG            C-GCGCAAC CTA GTTGTGCAG            TTACTGTTGAAAGCC  50 14
        pepD NONE
       moaB2 1101113 .. 1101131 +  -4.5  -3.64703   GAGTCCCCGTTCGTT             TGCGCGA GCAGA TCGCGGA             TTTCGGTGAGCAGCA  55 133
      Rv0986 NONE
      Rv0987 1105085 .. 1105095 +  -6.8  -3.14931   GGGACGGATGACGAT                 TCGC ACG GCGA                 TTCGTGAGGAATGAC  53 1
      Rv0988 1106612 .. 1106631 +  -5.6  -2.78384   GGCCAGCAACTCACG            CAGCCGGC TTGT GTCGGGTG             TCTGCTCACGCAGCG  45 361
        galU NONE
       moeA1 NONE
        rimJ 1112251 .. 1112275 +  -8.5  -3.30243   ACCAAACTGTGACTG          GCGCGACACGT GTG GCGTGTGGTGC          TTGTGAGAGATGAAT  60 53
      Rv0996 1113939 .. 1113951 +  -9.1  -4.11394   GCCATTCCACACGAT                GGCGA CTA TCGCC                TTTTCCAGGTCGACT  79 504
      Rv0997 NONE
      Rv0998 NONE
      Rv0999 1116872 .. 1116906 + -13.5  -3.10796   AGATGTCGTTGAGCC     GCCGGCGCATCCGCG CCAGC TGCGGATGCGGCGGA     TCTTCGATGGTCAGG  72 372
        arcA 1118850 .. 1118866 +  -2.1  -3.17527   TGACGCACGACTGTG              CGCCGCA GCC TGCAACG              TCTTGCTGGTCGATG  42 482
      Rv1003 NONE
      Rv1006 1125884 .. 1125897 +  -2.3  -4.57073   CACCCGGGTTGGGCA               CCCTG CCGT CAAGG                TTTTTGGCCACCATC  67 492
        tatD 1127965 .. 1127991 +  -5.8  -4.86293   TTGTGATCGAACGGG         TGGGGCCTCT AGGTTTC GGAGGGCCCA         TTTTGCTTTTTGTTC  82 107
        rpfB NONE
        ksgA 1130090 .. 1130120 + -10.2  -2.78596   GGACATTTCGGGGCA       CGCGTCGGCGAGCT GAC GGGGCGCCGCCGCG       TGTGGTCGGCGCGTC  60 10
        ispE NONE
      Rv1012 NONE
       pks16 1133274 .. 1133315 + -20.3  -2.78463   AGGCCGCCGAGCAGA CGCAAAATCCCCTCGACAC GCCG GTTGCGAGGGGATTTTGCG  TCTGCTCACGCGGGT  90 40
      Rv1019 NONE
         mfd NONE
      Rv1021 NONE
        lpqU NONE
         eno NONE
      Rv1024 1146523 .. 1146540 +  -3.3  -3.21416   GCCGGCCTCGCCAAA             CC-CCGAG CAG CCCGGTGG             TTGATCGTGCCGATC  44 4
      Rv1025 NONE
      Rv1026 1148180 .. 1148190 +  -4.6  -3.59979   TGATCTAAGGCCTGG                 GCTG GCA CGGC                 TTTGGAGTCCGGGGC  55 227
        kdpF NONE
        kdpA NONE
        kdpB 1155835 .. 1155845 +  -2.4  -2.83164   CGATCTCGTCATCGT                 CGCC CTC GGGG                 TGTCCTGATGCGTCG  40 7
        kdpC 1156898 .. 1156910 +  -5.5   -3.9777   ACCAGGTCGGTCAGG                TCGAG GTC CTCGG                TTTCTAGATCTTCGC  63 501
      Rv1044 NONE
      Rv1045 1168737 .. 1168768 +  -4.2  -3.01003   GGCTCTCAGACATCG      GCCTCGTGGCGGTG TGCG CGGCGGCATGTGGC       TCTGTGATCTCTTGC  44 208
      Rv1047 1170746 .. 1170760 +  -5.7   -3.3676   CCGAAGGTAGAACGC               CAGCA CGACT TGCTG               TTGTCAACTCTTGCG  52 101
      Rv1049 1172842 .. 1172853 +  -2.2  -2.71011   CGGTGATCTTTTTTG                CGCA TATA TGTG                 TAGTTACACCCAACT  39 35
      Rv1050 1173850 .. 1173864 +  -6.4  -2.69964   GCGCGTAGCGGCTCG               TCGGCA CGG TGTCGA               TGGTCTCCTTGGCGC  49 89
      Rv1052 1176441 .. 1176454 +  -9.5  -2.52015   CGAGACCGGGACATT               GCGGC GCTC GCCGC                CTTCATCGGTGTGCG  56 354
      Rv1054 NONE
      Rv1055 1177537 .. 1177556 +  -2.8  -3.53012   GCTCAAGCCAGCAAC            CCAACCTG GCGA TACGTTGG             TTTGAGCGGGGCGAC  49 189
      Rv1056 1178484 .. 1178495 +  -2.2   -3.1247   GCTGCCGGCGATCTC                G-CGG ACA CCGTC                TTGGCTGTGCCCAAT  43 117
      Rv1057 1180593 .. 1180604 +  -7.2  -3.99806   CTCGAACGCGCTTCT                CGGG GGAA CCCG                 TTTCTCATGACTTCT  70 41
      fadD14 1182330 .. 1182371 + -13.9  -2.78816   ACCCGCGCGAGCAGA CGCAAAATCGCCCATTTTCG TGT CGAAA-TGGGGGCTTTTGCG TCTGCTCGCGGGTAG  72 40
      Rv1059 NONE
      Rv1060 1184006 .. 1184024 +  -3.1  -3.46336   CCGGCTTCGTCTACC             GTCGG GGTCATGTG CCGAC             TCTTTGGCTTGCACT  49 50
      Rv1061 NONE
      Rv1062 1185936 .. 1185957 +  -7.3  -3.16564   GCGCGCCAGTGCGGA           TTGGGCGAT ATCG ATCGTCCGA            TTCATCACCTCGAAA  52 221
      Rv1065 NONE
      Rv1066 1188757 .. 1188769 +  -6.2  -3.14344   GCCGGCGGCTTGAAG                CCCG GTCGG CGGG                TTGGTGCCGCCGCTG  51 389
      Rv1072 NONE
      Rv1073 1198429 .. 1198444 +  -4.6  -3.62046   GGTGATCGCCATCCC              GGCTCT TTCC AGCGCC               TTCTTGGACGCCTCG  52 372
        lipU NONE
         cbs 1203123 .. 1203133 +  -2.4  -2.94825   GTAGTCGCGCAGGCA                 GGCG CGC CGCA                 ATTTAGTTCGGCTAC  40 37
         pra NONE
        metB 1205248 .. 1205288 +   -12  -2.78816   ACTACCGCGAGCAGA CGCGAAAGCACCCCAAAACC GCC GGTTT-GGGG-GCTTCTGCG TCTGCTCGCGGGTAC  66 40
         mca NONE
      Rv1083 NONE
      Rv1084 1209690 .. 1209721 +  -2.8  -4.11216   CGTCCACCGTGAAAT      CCGCGACGCGGTGT CGGC GTGTCGCGTCGCAA       TTTTCACGCTCGCGA  61 58
      Rv1086 1211468 .. 1211482 +  -5.6  -3.39018   TGCTGTGCAATCTGC               CCAGGT GAA ACCCGG               TGTTTGGGATCCTGG  52 110
   PE_PGRS21 1213940 .. 1213971 +  -4.2  -3.16564   CAGTCCGGTCTGAGT      GCGTCTACTACAGC TTGC GCAGCCGTAGCCGC       TTGATGGCATCGGAC  47 102
     Rv1087A 1214427 .. 1214445 +  -4.6  -3.20382   GTCAAACAATGATAA             TCACGT GATAGGA ACGTGA             TTCATCGGTCTGAAG  48 92
         PE9 NONE
        PE10 1215392 .. 1215404 +  -4.8  -2.71011   CCCGACCGGTGGAAC                GGTG ATCTC CACC                TAGTTCGGGACGACT  44 286
      celA2a NONE
      celA2b 1216291 .. 1216308 +    -7  -3.72695   ATGTACGGCAACCGC             TGGCTC GTCTTA GAGCCA              TTTGCTGAGGCGCAT  62 262
   PE_PGRS22 1219151 .. 1219170 +  -4.8  -4.08767   CGCCGCTACGCCGGC            CCGAGGCG GGTA CACCACGG             TTTTCGAGGGATGGC  63 146
       glyA1 1221911 .. 1221921 +  -2.4   -3.5525   TCACCGCGCGACACG                 GCGG CGC CCGA                 TTTCACGAAATCTGT  49 82
       desA2 1222912 .. 1222927 + -10.4  -2.64616   GTCATGACAAGGGCA              GGACCG GCCC CGGTCC               TGGTGTCGCTGCCCC  59 151
       phoH2 1224317 .. 1224362 + -31.5  -2.72344   CGCCTCCCGCGAGCA GACACAGAATCGCACTGCGCCG GCC CGGCGC-GTGCGATTCTGTGTC TGCTTGCCGGTAGAC 100 44
      Rv1096 1225512 .. 1225538 + -10.1  -3.07994   GGTGGGCGACGAGCC         TGCGTAGCCGG GGCCG TCGGCCACGCA         TTGCATCAACTTCGA  62 277
      Rv1100 1229472 .. 1229498 +  -9.4  -3.85698   GCGGCGGACGGGTGG         TGCTTCGAACTG TTC CAGTTCGACGCC         TTTGTACACCGCGAG  71 113
      Rv1104 1231996 .. 1232008 +  -4.7  -3.68351   GACCAGGTGAGGGCT                CGGCG CGT CGCGG                TTTGCGTCCTCGACA  58 31
      Rv1105 1232847 .. 1232866 +    -2  -5.00616   AGATAATTCTGGCTA            CGGCTTGAC TGT GGCG-GCCG            TTTTTTCCGCCCGGG  77 46
       lytB2 1237525 .. 1237547 +  -5.4  -3.16742   CGGTAAGAATCGAAG           CGGCTGCTGC GCG GTGCCGGCCG           TTCGTGGGCATTGCG  49 358
      Rv1112 1239379 .. 1239394 +  -7.6  -3.13073   CATGGCATCATTGCT              TGCATC GAGT GATGCA               TGTATTGATGGGAGT  56 76
      Rv1113 NONE
      Rv1114 1239968 .. 1239985 +  -4.1  -3.50393   GCGGTGTTGCGCTGG             CTGAGGA AGTG TCCTGAG              TTGTATACCGTCAGC  51 9
      Rv1115 1240904 .. 1240918 +  -4.2  -3.40498   GTACCCAAACCAATC               CTTCCG TGG CGGAAA               TATTCTTGGCGCTTC  51 44
      Rv1116 1241545 .. 1241568 +  -5.2  -3.96148   GGCATGTGCCCAAAC          CGTGGACAAC GCAC GTTGTCACCG           TTTATCGTGAGCGCA  60 382
      Rv1117 1242262 .. 1242281 + -10.6  -2.70932   CCGGCCGCGCAGCCA            CCGGCCGG TCAA CCGGGCGG             TGGTTGGGAAAGGCG  60 331
        zwf1 NONE
        gnd2 1246572 .. 1246582 +  -8.2  -2.86271   TGAAGTCCCGGATAC                 GGGC GTT GCCC                 TCCTTCTCGTAACGC  54 446
        ephC NONE
      Rv1125 1249434 .. 1249464 +  -8.3  -3.69354   GGTAGGAGTCGATGA      GTGGGCG-CGTCAGC CAG GC-GATGTCGCCCGC      TTTGACCTTGTCCAG  65 133
      Rv1130 1256111 .. 1256126 +  -7.6  -3.64703   GGACAAAGCGCCGGT              GATTCC ACCA GGAATC               TTTCGATGACCGGGC  62 1
       gltA1 1257314 .. 1257330 +  -3.7  -3.85698   CCGGGCACCTTCTAG              TCTTATG GGC CATGGGA              TTTCTCCAGCCCCGA  58 26
      Rv1132 1259057 .. 1259101 +  -5.6  -3.21276   TGCTGCCGGGCTAGC TGCTCGTCAGCTAGCCCGCGCG CAC CTCCCGGGC-GGC-GGCGACCA TGTTGTGCAGCGACG  51 27
      Rv1134 1262619 .. 1262636 +  -6.9  -3.07962   TCACCGGTTGGTCCA             CCGGGCT GCCG AACCCGG              TGTTCAGGTCTCCGG  52 486
     Rv1135A 1264583 .. 1264601 +  -7.4  -2.84687   AGCCAGCCGGCGGCG             TTGTCGAG TAC CGCGACAA             TGTCATGGTCATTAC  53 52
      Rv1136 1265195 .. 1265210 +  -4.6  -3.09834   CGAAGGGACTCCGCA              CCCAGC GCGA GATGGG               TTCCCTGATGAGATC  47 273
      Rv1140 1268247 .. 1268263 +  -7.9   -2.7535   GTTGCAGGAACGCCG              CTGCGCC CTC GGCGAAG              TCGTGTGTTCGCAGC  51 77
         mcr NONE
      Rv1144 NONE
     mmpL13a NONE
     mmpL13b NONE
      Rv1147 1275601 .. 1275628 +  -2.8  -4.30043   TGATGCTGGCGTGTC       TG-CGCTGGTCA GGGCGG TGACC-GCGGCA        TTGTTTTCAGTTTGT  64 76
      Rv1149 1278644 .. 1278682 +  -9.5  -3.06796   CCACCAGCATTCGAC  GCCGCGCTCTACGG-GCT ACGC AACACCGTCGAACGCGGC   TTCCATCGACTCAAG  60 369
      Rv1152 1280309 .. 1280334 +  -2.5  -3.11291   CAGGAAACGTTTGAG         CGCATTGGG CGATTAAC CCCAGTGCC          TGTTCGGGTTGTAGG  42 314
      Rv1155 1281935 .. 1281966 +  -7.2  -3.08464   CGGCGGGCCGCATCC      TGCGGCCC-GCATCG TCG CGAGGCTGGGTCGGA      TTGCCTCGCTCCTCG  54 88
      Rv1156 1283200 .. 1283233 +  -5.1  -3.62096   TCCGTCCGGATTGAT     GTCCGAACGCGGCCGC AGG GTGGC-GCTGCCGGAC     TTTCCCGTGGTCAGG  54 332
      Rv1159 1286314 .. 1286329 +  -3.2  -4.21194   TGCGTCGATATCGTG              CGCCAT CGCA ATGTCG               TTTTCCGTGATACCA  63 52
       mutT2 1287036 .. 1287057 + -10.9  -3.33696   GAAACCGACGGTGTG           GTTGACGGT GGCC GCCGTCAAC            TTGGTTAGAACAACG  69 41
        narG NONE
        narH 1292733 .. 1292749 +  -5.1  -2.85351   AGCAAGGATGTGGTC              CAGCGAT GAA GTTGCTG              TCTCGTGTCCGAGAG  46 17
        narJ 1293379 .. 1293420 +  -5.2  -3.37499   TACCTTGACCGTCCC GCCCAAG-CGCGCCGAGG GGGCCTGA CCTTGGC-CGTCTTGGAC TTGGTTGAGATCTTC  50 1
        narI NONE
        typA NONE
        lpqW 1298399 .. 1298426 +  -7.6  -3.41878   GCCGGCCAGGATTTC        GCAGTTGGCGGT GAAC ACCGCCAGCAGA         TTCTCCCTTGCCGAC  59 365
        mshB NONE
      Rv1171 1302197 .. 1302226 +  -3.5  -3.53224   GCCCCACCGGTGGGT       TGGAGCTGC-AGTG CAC CGCTGGCAGCGGCA       TTTGCAGCGGCGCTA  51 475
        fbiC 1305657 .. 1305668 +  -7.2  -3.33171   GGGTCGCGGGATGGG                GCCC GCAT GGGC                 TTAATAGTTGTTGCA  58 181
        fdxC 1309355 .. 1309382 +  -2.7  -3.05844   GGGGCAGCACCCGCT       CGCGGCGGAG-TG TCGG CGTCTCTGCC-CG        TCTTCCCCTGGGACA  41 49
      Rv1178 1310582 .. 1310595 +  -3.8  -3.01001   GTCTGCTGGCAGTTG               TCGG GGTGGG CCGA                TGTGCTTTCGCCATG  44 155
        pks3 1315200 .. 1315247 + -13.6  -4.08767   GGGCTAAACGCTGTC CTGC-CGCCGTGCAC-ACCGACC CGTCC GGACGGTTGTG-ACGGCGAGCAG TTTTGACGAGCTGAG  90 34
        pks4 NONE
       papA3 1321429 .. 1321452 +  -6.7  -2.60723   ACGAGTCGCCGAGAG          CGGGCAGCA GCAGAA TGTTGCCTG           ATTCATTCCCGGTGG  48 1
      mmpL10 1324653 .. 1324677 +  -4.2  -3.00298   CGGGTGAACCAATTG         TCGTTGCGTGC ATAG GC-CGCGTCGA          TCTGTGGTTGCAGCA  44 150
        rocA 1331009 .. 1331029 +  -2.4  -2.70932   CATCTACCCGCACAT            GGCGGTCG ACTGA TGGCCGGC            TGGTTCGCGCACACG  39 13
      Rv1188 1332047 .. 1332057 +  -3.2  -3.41878   TCGGCGGGGCTGTCT                 CGTC CTT GATG                 TTATGAATTCCAGCA  49 62
        sigI 1332941 .. 1332959 +  -2.3  -2.63164   ACATTGGACCCGTTA            CG-GGCCG AACT CGGCGGCG             GTTAGTTAGGTATCG  38 2
      Rv1190 1333904 .. 1333941 +  -4.7  -3.04144   TTGCGGTTTGCCGCC   GCGCCGCCACATGCCAAG CTA CTCGCCATG-GCCGTCGC   TATTGCCCGTCCGAA  47 71
      Rv1191 1334866 .. 1334885 +  -4.2  -3.66095   CGTGTGACCGAGCTC            GCATGGGCG GGC CGCAC-TGC            TTTGCATCGCCATTT  53 46
      Rv1192 NONE
      fadD36 1337507 .. 1337554 +    -2  -4.21462   TCTGGGCTGGCAGAC TCGAGGT-CTCCAAGCGTACTCG TGA TGAATTCGCTTGCAGCATCTGGA TTTTGGCTGATCAAT  62 317
        PE13 NONE
       PPE18 NONE
        esxK NONE
        esxL 1341415 .. 1341468 +  -8.8  -3.10409   GGGTTCTTCGGTGCT GGTCAGTGCTGCTCGGG-CTCG-GGT GAGG ACCTCGAGGCCCAGGTAGCGCCGTCC TTCGATCCATTCGTC  56 150
      Rv1200 1344582 .. 1344603 +  -4.3  -3.50853   GCGGCCTTCCACCAT           CG-AGGCGCC CAG GGTGCCGGCG           TTGTAGTTGACGAAG  52 388
        dapE 1346716 .. 1346731 +  -3.2  -3.90762   TCGTTCCGTGCCGAG              CTTCAG CGCG CTGCAG               TGTTTTTGCAGACTC  58 417
      Rv1205 1349274 .. 1349284 +  -3.2  -3.14132   CTGCGGGCCTGCGCA                 CCTT CCT GAGG                 TTGGTCGACAACCAA  44 17
       fadD6 NONE
       folP2 NONE
      Rv1208 1353119 .. 1353166 +  -5.5  -3.20573   ATGCGGCCGCGCTGA CCGACACCGCGTCGGCG-CCTT AGGGC AAGATCGATGACGTGGCGTTGG TGTTGGTGTACCTGG  51 26
      Rv1209 1353507 .. 1353540 +  -4.3  -3.06183   GACCGTCGTGCACTA     CCGTTCTGACCCCGC GTGA GCGGCGACGGGCTGG      TTCGCTGCCCCTGGG  45 7
        tagA 1354127 .. 1354153 +  -6.4  -3.31792   GGGCTGCCCGATGGC         GGCCCGGTGAAG TCA TTGCGCCGGGGC         TTGTGCACCTGATGA  55 16
      Rv1211 1354915 .. 1354925 +  -2.4  -2.50291   GGCCAGTTCGGCCAC                 CGCG ACG CGCA                 CTTCGTCGGCTACTT  37 470
        glgC 1357074 .. 1357115 + -19.7  -2.78463   AGCGGCGCGAGCAGA CACAGAATCGCCC-ATTTCG GCA CGAAATTGGGCGATTCTGCG TCTGCTCGGCGCGGT  90 49
        sigE 1365243 .. 1365256 +  -2.3  -4.09685   TGGTTGCCAATCGGT               CCCGA ATCC TGGGG                TTTTACCGGCTGGCG  57 82
      Rv1222 NONE
        htrA NONE
        tatB 1367943 .. 1367982 +  -7.1  -3.72695   TCGATCACGTGGTGC GGCCGGGTCGC--GCTGGC GCCG GCCAGCCAGCGATCCAGCG  TTTGCTGGCGGAACT  61 110
        lpqX 1371737 .. 1371747 +  -2.4  -4.23999   GGCACCCAATTTCGA                 CCAG AAT CGGG                 TTCTTTTGCGTCTGC  59 285
      Rv1234 NONE
        lpqY 1378910 .. 1378932 +  -3.4  -2.52464   CAGAAAGCCATCGAC          GG-CATGGG CCTGCT CCCGTGACC           TCCGTTGAACAGCGG  39 5
        sugA NONE
        sugB NONE
        sugC 1381897 .. 1381913 +  -2.9  -3.43587   CATAAGCCCCCGCCA              CGCCGAA GGA TTTGGAG              CTTTTTGCGTCTGTT  49 57
         mdh 1384233 .. 1384249 +  -2.9  -3.52113   GCACTGAGCGGAGCC              CGAGTCA TCT TGACGTG              TGTTTGTCCAGGCAT  49 56
      Rv1241 NONE
      Rv1242 1385016 .. 1385030 +  -8.5  -3.05596   GCCGTGCTGACCGTT               GGCGC CGGTA GCGCC               TTGAGTACCGGGATC  55 75
        lpqZ 1387755 .. 1387782 +  -7.7  -3.72576   ACGCGATGACACACC        GCGTCGGCCGAA CAACC TTCGGGCG-CGC        TTTCCTCACCAGCCG  65 63
      Rv1250 1396248 .. 1396260 +  -6.9  -3.66874   GCGAGGATCGCCTCG                GCCTC TTC GGGGC                TTTCGATCGAATTGC  61 355
        deaD NONE
      Rv1254 1403054 .. 1403072 +  -7.3  -3.28924   GCGGGTGGTGGTAAA             CCACGCG GCCAA CGCGGGG             TTGTCGCGGACCATC  54 270
      Rv1259 NONE
      Rv1260 1409460 .. 1409481 +  -7.2  -2.71924   CGGCAAATTTACCGG           CTCGACGC GCAGAA GCGCCGAG            ATTTAGCGGCGGGTC  52 127
       amiB2 1411795 .. 1411811 +  -3.5  -2.80994   TGCCAGACCCTGGGC              CCATCGG CGG CCGTCGG              TGTCATGACATTGCA  40 1
      Rv1264 1413131 .. 1413149 +  -4.4  -3.33315   CCGGCGTGACTCTCG             GGGGGCGT CTG ACACCGCC             TTCTGCGGGTCTTGC  48 69
      Rv1265 1413967 .. 1413985 +  -8.2  -3.02263   CGAATGCGTCATTCC             TTGTTGAC TTT GTCAACGA             TCTTGGCGGCGATCT  57 52
        lprB NONE
        lprC 1425590 .. 1425613 +  -4.4  -3.09516   CGCTGATGCTGGCCA          GGACGATGGC AAGG GCCGACGTCG           TTGGCTCGTGCCCGA  47 322
      Rv1277 NONE
      Rv1278 NONE
      Rv1279 1431864 .. 1431879 +    -4  -3.55444   TCTGCCAGCGTTCGC              TCGATCG CGG CG-TCGA              TTTGCGGGCTACCGA  51 241
      Rv1284 1437857 .. 1437873 +  -2.2  -2.52543   ACTGGCGCACCGGCA              GCCC GCCGAGATG GGGC              TGCGTTGACAGCGAT  37 67
        cysD NONE
        cysN 1440749 .. 1440760 +  -2.2   -2.5844   TTGGAGTCATCGTCT                TAGG CCGG CCTG                 GTTGCTCTGCTGTCC  38 23
      Rv1287 NONE
      Rv1288 1442740 .. 1442764 +  -5.5  -2.72799   CACGTATACCCCGCG          GGCAGGTGGCC GCT GGCCGATAGCC          TCATGTGTGTGAGCG  46 47
      Rv1289 1443416 .. 1443430 +    -7  -3.17194   CCTGGTCGCTTGTCG               CCCCGC CGG GCTGGG               TTAGATTGCCCGGCT  53 42
     Rv1290A 1445443 .. 1445494 + -16.7  -2.64144   TACGTCACCCTTGAT CGACAAGTGCGGATGTGGGGACCC GTCCG GGGTCCCCACAT-CGTGGTGGTCG CTGTTTAGCTCGAGG  80 96
        argS NONE
        lysA NONE
        thrA NONE
        thrC NONE
        thrB 1452969 .. 1452993 +   -10  -2.78463   AGGTTGCGGGGGTTT          GCTTGCTTCC GGCCA GGAAGCGGGC          TATCCTCGGAGCCGT  60 47
         rho NONE
        rpmE 1455418 .. 1455452 +  -9.2  -2.55074   TAGCTGGCTTACCGA     CGCCCGAACTGTGC ACCAGCG GTACAGGACGGGCG     TCGGTTCGCGTTAGG  56 38
        prfA NONE
        hemK NONE
      Rv1301 NONE
         rfe 1459708 .. 1459730 +  -8.5  -3.61178   GATACGCTCGGCGGG          CCAC-CGATC AGTC GATCGGGTGG           TTTCCGCTCCATCAG  65 224
      Rv1303 NONE
        atpB NONE
        atpE NONE
        atpF NONE
        atpH NONE
        atpA NONE
        atpG 1465797 .. 1465809 +  -3.3  -2.52464   CGCTCGCCGAAGCCC                GCTAG GCC CAAGC                TAGGTTAGCCCCACG  39 21
        atpD 1467283 .. 1467306 +  -2.3  -2.59564   CAAGAAAGCCGAGAG          TCTCGGCGC CAAGCT GTGACGGGA           GTTGTGGCATGGCCG  38 7
        atpC 1467686 .. 1467724 + -17.5  -3.42574   GATCGACTAACCCGC   CGATGAGCGCGCCCATG ATCGG CATGGTCGTGCTCGTCG   TTGTCCTGGGGTTGG  93 31
      Rv1312 1468622 .. 1468657 +  -8.9  -3.61398   CGGGCGCCCTTGAGC    CGCCGTGCC-CGCTCG CGGCC CGGACGTGGTGCGGCG    TTCTTACCGGGCCGG  62 516
        murA 1471745 .. 1471784 +  -7.1  -4.77173   TTTTGTTGTTATTTT  TGGCCATGCTCTTGATG CCCCGT TGTCGGGGGCGTGGCCG   TTTGTTTTGTCAGGA  81 193
      Rv1321 NONE
      Rv1322 1485345 .. 1485355 +  -2.4  -3.38522   CCAACTCGATCAGAA                 CCCC GCC GGCG                 TCTTTCGGGTGGATG  46 92
       fadA4 NONE
      Rv1324 1488094 .. 1488135 + -30.5  -2.79183   CGGCTGGCGAGCAGA CGCAGAATCGCCTAAACCC GCAC GGGTTTAGGCGATTCTGCG  TCTGCTCGCGCTGGG 100 44
        glgP 1497169 .. 1497210 + -16.2  -2.78384   GACCCGCCGAGAAGA CGCAAAAGCTC-CTAAATC TGGCC GATTTAGTGGGCTTTTGCG TCTGCTCGCGCAAGG  81 39
        clpS NONE
      Rv1332 NONE
      Rv1333 1502614 .. 1502641 +  -3.4  -3.23853   ACCGTGACATGTTTC        CCGGAGCATTCGG GTC CTGAAA-CTTCGG        TGTTGCTTAGGAAAG  44 6
      Rv1334 NONE
      Rv1335 NONE
        cysM NONE
      Rv1337 1505058 .. 1505071 +  -2.3  -2.64912   AGGGCCGGCGCGCGT               TCCGG GCAT CCGAA                GTTATGAATTCGCCG  38 5
        murI 1505911 .. 1505927 +  -2.2  -3.05268   GGAAGAGATTCTCGT              CACCGA ATGCG TCGATG              TATTCCGCATCGTTG  41 46
      Rv1339 NONE
         rph 1507512 .. 1507522 +  -8.2  -3.55444   CGCAGGGACCGCCAC                 CGCC GAA GGCG                 TTTGGCACCTGACCG  65 3
      Rv1341 1508520 .. 1508530 +  -8.2  -3.60627   AGGCTCGGCGTGCTG                 CGCC GCG GGCG                 TTTCGGGTGCGGTCA  62 358
      Rv1344 NONE
      fadD33 NONE
      fadE14 1512072 .. 1512085 +  -4.5  -3.07043   GGCCCACTCACACAA               CCGACG GGT CG-CGG               TGTTGCGGTGATCGG  45 91
      Rv1348 NONE
      Rv1349 1517411 .. 1517438 +  -2.7  -2.77182   TTCCTCCGTGAATCT        GCATCGCGAGGT CGGCC ACCTTGCCA-GC        TAGTTCGGTGTAGAA  39 74
        fabG 1518215 .. 1518225 +  -4.6  -3.25823   CCGTGTTGGACGTGA                 CTGG CGG CCGG                 TTCATATGACACCGA  50 6
      Rv1351 1518679 .. 1518689 +  -8.2  -3.41878   TTGCATCGCGATTGC                 CGCC AGG GGCG                 TTGTCGCTTGAGCAC  63 144
      Rv1352 1519252 .. 1519286 +  -8.5  -3.66497   GGCGCATCGGCGGTG    GCCG-TGGGGCGG-CGC ACT GCGACCTCACCAGCGGC    TTTCGAGCTTTGTTC  65 143
      Rv1358 1530116 .. 1530154 +  -2.3  -3.34233   GCCAGCGCAGGCCCG   GAGTTCGAATCGGATGC AATAC GCAACCAATCTGGGCTC   TTCTGCGCGTTGTCG  45 50
      Rv1359 1531311 .. 1531324 +  -2.3  -4.29106   TTCAACCTCGGCGTG               TCCTG CATA CTGGA                TTTCTTACTGTAAAG  62 411
      Rv1360 1532555 .. 1532579 +  -2.8  -3.53444   TGCCCCAGCGGTAGC          CCGCCC AGCATGTGTCCGG GGGCGG          TTTGGGCGGCGCTGG  49 210
      Rv1366 1539554 .. 1539568 +  -3.5  -3.53444   GCGGACGAATTTTGG               TTGCG CGGTC CGCAG               TTTCGCCAGGGATGG  51 368
        lprF 1541994 .. 1542008 +  -7.8  -2.91681   CTCTGATCTGAGACC               TCAGCC GGC GGCTGG               TCTCTGGCGTTGAGC  53 214
      Rv1371 NONE
      Rv1372 NONE
      Rv1373 1547404 .. 1547426 +    -9  -3.65529   GTGCGTTAGGCCGGG           CGGGCGACCG CCC CCGTCGCCCC           TTTAAGTGCGCATGT  68 437
      Rv1375 NONE
      Rv1376 1550947 .. 1550965 +  -4.5  -3.58343   ACTTGACATCGACTC             CGGCG TCGCTGGCT CGCCG             TTTGGCGGTGGTCAG  53 331
        pyrR NONE
        pyrB NONE
        pyrC NONE
      Rv1382 NONE
        carA NONE
        carB NONE
        pyrF 1561447 .. 1561459 +  -4.1  -2.80994   CCGTTGAACCCCCAA                CAGAT GGA GTCTG                TGTCGTGACGTTGCG  42 203
        PE15 1561765 .. 1561789 +  -2.7  -3.05596   CGTATCTCAGCGGTG          GGCTATGACCG AGC CGTGGATAGCC          TTCCCTCCCGAGGTG  41 18
       PPE20 NONE
        mihF 1564287 .. 1564298 +  -7.2  -2.79183   CCGGCCGACGATGCG                GGCC GGAA GGCC                 TGTGGTGGGCGTACC  52 46
         gmk NONE
        rpoZ NONE
         dfp 1566703 .. 1566713 +  -8.2  -3.49653   TAGCAGCTAACGGGT                 CCGG CGG CCGG                 TTCTGTACGGGTCCT  63 31
        metK 1568056 .. 1568097 + -31.9  -2.78816   GAGGGCGCGAGCAGA CGCAGAATCGCACGCGGAA AGGC TTCCGCGTGCGATTCTGCG  TCTGCTCGGCGCTAG 100 45
      Rv1395 1572255 .. 1572304 +  -6.7  -3.54424   CGGCCCCACCGTTTC CGCCGGCGCCGCCGCCCCCGCCG TTGC CGATTAGGACGGCGGCCCCACCG TTTCCGCCGGTCCCG  58 199
      Rv1401 1577596 .. 1577613 +  -4.1  -3.24924   TCGAAGTAGAGCCGA             TCGCGCGG GTG CTGC-CGA             TGTTGTCGGTGCCGC  47 89
        priA 1579972 .. 1579983 +  -4.4  -3.01712   CCTCGGGGGTCCAGT                TCAG GGTG CTGA                 TCTTGCCGCCGCGCC  45 417
      Rv1404 1581078 .. 1581103 + -12.5  -3.09516   AAATCGAGTAGCTAG         CGGCCGAGCCCG TGT CGGGC-CGTCCG         TTACGTGCTGGGACG  71 30
         fmt NONE
         fmu 1584457 .. 1584494 +  -3.3  -2.70528   ATGTTCGCCGCGGCG   TTGCGCCGCCTGACGTGA GGT TCGCCGCA-GCGGCTCAG   TAATGTGTCGCTCAT  40 8
         rpe NONE
        ribG 1586249 .. 1586260 +  -3.6  -3.16668   CAGGGTCGGTTGCTC                CTGG ACTT CCGG                 TTCATCGGCATGTTC  45 61
        ribC 1589189 .. 1589199 +  -2.4   -3.1352   ATCGCTCGCCGAGGG                 AGGG AGC CCCA                 TGTCTTGCATTCCGG  43 42
      Rv1413 NONE
      Rv1414 NONE
       ribA2 NONE
        ribH NONE
      Rv1417 NONE
        lprH 1593307 .. 1593320 +  -2.3  -3.53012   GAAACGGCGGGCCCA               ACTGG ACAG CCAGG                TTTAACGCCAGCCCC  47 7
      Rv1419 1593990 .. 1594003 +  -5.2  -3.86015   GTAACCGGCCTGCCC               GGCG AACCCC CGCC                TTTCTGGGCGCCGTC  60 37
        uvrC NONE
      Rv1421 NONE
      Rv1422 NONE
        whiA 1598926 .. 1598936 +  -3.2  -3.16742   CACCAATTGGCTGCT                 TGCC GGG GGTA                 TTGCTGGCCCTTCGA  44 68
      Rv1425 1601148 .. 1601158 +  -4.6  -3.04144   GCGGGGAGCCGAAGA                 CGTC GAA GGCG                 TGTTGGGCGTGGGGC  45 136
      Rv1429 1606323 .. 1606333 +  -2.4  -2.70298   GGCGTATACCCAATT                 CGCG TCG CTCG                 GTTCTAGTTGGGCGC  39 202
        PE16 NONE
      Rv1431 NONE
      Rv1432 NONE
      Rv1433 NONE
      Rv1434 1612553 .. 1612604 +  -7.9  -3.15544   ATCACCGGAGCCGGA ACGGCGG-GTACCGGTACCGGTGC GCCCG GTATCGGTACCGGTCCGCCGGGGA TTGGTACCGGTGCGC  56 185
         gap NONE
         pgk NONE
         tpi 1616770 .. 1616780 +  -5.4   -3.7456   CAACCTCGAGTACCG                 TCTG GAA CAGA                 TCTTTCTTGCTGTCG  58 446
        secG 1618548 .. 1618592 +  -9.7   -3.5393   GATGGTCAATGCGCT GGCGCCGCCGGTGCCACCGAC GCC GCCGTTGCCGCCGGTACCGCC TTTGCCGCCGATCAT  64 503
        bisC 1622344 .. 1622367 +  -4.4  -2.57795   CGCGGACAATCGTTT          TCGTGTCACC CTCG GGCGTCACGG           TGCGTTCGTGCTGCC  42 278
        ctaB 1636260 .. 1636311 + -16.4  -2.87931   CTGGCGCCGGTGCCG CCGGGTGCAACGGCGTTGGCGCCG TTAC CGCCGTTGCCGCCTTTGCCCCCGG TGTCTGCAAAGTCGG  79 330
      Rv1453 1640026 .. 1640038 +  -6.9  -2.52464   TAAACGGCTTGCACA                CCGGT GCC GCCGG                TCAGTTCGCGAACCC  47 405
      Rv1455 1641774 .. 1641788 +  -4.2  -3.71649   GCGACGAATGCATAT               GCACCA AGG TGGTGA               TTTCGACTTTCAGCC  56 256
      Rv1460 NONE
      Rv1461 NONE
      Rv1462 NONE
      Rv1463 NONE
         csd NONE
      Rv1465 NONE
      Rv1466 1653705 .. 1653715 +  -3.2  -4.18494   GCACGCGCATGATGT                 CGTC GTC GATG                 TTTTCGATGACACTG  63 152
        ctpD NONE
        trxA NONE
       trxB1 NONE
      echA12 NONE
      Rv1473 1662324 .. 1662341 +    -4  -2.78992   ATTTCGGCCAAAGCA             CCACCG GGGCGG CGGCGG              GTTCTTAGGCTAGGT  42 65
     Rv1473A 1662999 .. 1663037 +  -3.7  -2.82623   GCTACAGCCGCCATT  CGCTCGGTATCCTCGCGC GCCA GCGCGAAAA-ACAGCGCG   TCCTTGTCGCGGAAG  43 452
      Rv1476 1666793 .. 1666809 +    -5  -3.90744   TCTCTTCTCGTGTTG              CCGCGC TAACC GGGCGG              TTGTTTGCGGCAAAC  60 54
      Rv1477 NONE
      Rv1478 1669219 .. 1669236 +  -8.4  -3.24747   AGTTGAACGCGGGCG             CGTCGC TGCCCC GCGACG              TTGGTCATGTCGGCA  58 100
       moxR1 NONE
      Rv1480 NONE
      Rv1481 1672432 .. 1672442 +  -6.8  -4.11394   AACCTGGCTGCGATT                 TCCG GCG CGGA                 TTTTCGCAGTGCGGT  69 73
       fabG1 NONE
        inhA NONE
        hemZ 1676166 .. 1676197 +  -3.1  -3.28712   GACTCAGCCCGGCAC     TGACCGCG-ATGATCG CAT CGA-CGTGCGCGG-CA     TTCTCGAGCACCCGC  46 140
      Rv1487 1677395 .. 1677409 +  -3.4  -3.25986   TCGAGAAAGGAATTC               CGGTGC AAG GAGCCG               TTGCTGGTCTGGTGT  46 45
      Rv1488 NONE
      Rv1489 NONE
     Rv1489A 1679292 .. 1679314 +    -4  -3.49777   GGTTAGTCTCTTTTT           CGACCTTGGG GCG CGGAGGGTCG           TTATGGTGTGTCACA  51 145
      Rv1490 1680871 .. 1680884 +  -6.7  -4.14243   TCGGATCCGACGTGT               TGGTG GATG CACCA                TTTTCAAATGCCGTC  69 267
        mutA NONE
        mutB 1686266 .. 1686276 +  -2.4  -4.07975   GGATTAGCGAGAGGC                 CCGC GGT GCCG                 TTTCTGGTTGCATTA  57 34
      Rv1494 1686563 .. 1686581 +    -3  -3.09834   CCAGGCAGCAGCGCT             CGGCAC AGTGAAC GCGCCG             TTGCGTGGTCAGGTC  43 15
      Rv1495 NONE
      Rv1496 1687937 .. 1687974 +  -8.4  -3.72576   TCCACGTAAGTTCGA   CCGTGTGATGGTTGAC ACCGGA GTCGATCACCGCGCGG    TTTCGTCCCACGACG  69 74
        lipL 1689440 .. 1689452 +  -3.4  -3.61894   TGACGAAGGTCTCCG                GCAA GCCGA TTGC                TTCTTCGGGCCGCTT  49 235
      Rv1499 1690806 .. 1690828 +  -3.4  -2.53263   TCGGCCCTCGTATGA          TCCCG-AGG AGATAC CCTACGGGG           TGGATTGGGGATGGA  39 26
      Rv1500 NONE
      Rv1501 NONE
      Rv1502 1693955 .. 1693967 +  -9.1  -3.52147   TCACTGCTCGTCGAG                GCCCT TTA AGGGC                TTCATTGTATCCTTC  65 157
     Rv1507A 1698324 .. 1698343 +  -4.2   -3.6502   GTGGTGAAAACGAGT            GGCGTGGT ACCG ACTACCCC             TTTGGCTCCCAGCTG  54 490
     Rv1508A 1700204 .. 1700220 +  -3.7  -3.11192   AGGCGTGATCGACCG              CGCAA TGGGTGT TTGCG              TTGAGTAATAATCTG  47 1
      Rv1509 1701172 .. 1701188 +  -2.1  -3.07816   GTATCAGCGGATTGC              GGGCGCT AAA AGCGGGC              TTGCGTGGATCACAA  41 104
      Rv1510 1703024 .. 1703035 +  -7.2  -2.80816   TACTATGAAGCGACA                GCGG CGCC CCGC                 TGTGATGGCTGAGCA  52 456
        gmdA NONE
        epiA NONE
      Rv1513 1705784 .. 1705807 + -15.4  -3.38314   TTCTTCCGGGGCAGC          GATTGACGCG CCGG CGCGTCAATC           TATTTCGACATTCGC  84 20
      Rv1517 NONE
      Rv1518 1710720 .. 1710730 +  -6.8  -3.19169   CGTCCGCGTATCCAG                 GACC TCG GGTC                 TGTTGCGTTGTGGTT  53 142
      Rv1519 1711018 .. 1711032 +  -4.2  -2.87026   CCCGACAGCGACGGA               TTCGCC CAA GGTGAG               TATCGTCTCGATCTC  44 41
      Rv1520 1712227 .. 1712258 +  -2.2  -3.19463   CCAGGCTCTGGTCGG      GATGAGCTAGTGCGG TTC CCGAACTCGG-CATC      TTCGTCAGTCCTGGA  43 184
      fadD25 1714551 .. 1714568 +  -8.3  -3.07935   GTGTGGGGCGGCTTG             GGCGCCG GGAT CGGGGCC              TTGCGTCGGTGGCCT  55 523
      Rv1523 NONE
      Rv1524 NONE
       wbbL2 1720785 .. 1720817 +  -4.8  -3.60627   TCATTTCCGCTCACC     TGCCCGGCGAGC-TGC TAG GCGTGCTC-CCAGGCG     TTTGGCGTGCCGTCG  55 8
      fadD24 1731360 .. 1731371 +  -2.2  -2.87132   AGCACGACACGATTC                CTAG TGTG CTGG                 TATGTCGGACGGCGC  40 129
         adh NONE
      Rv1531 1733422 .. 1733436 +  -5.6  -3.18681   AAACGGGAGTCGGAT               CACGAC GTC GTCGGG               TTCGTAGCGTTCGAA  49 408
      Rv1533 NONE
      Rv1534 1735815 .. 1735841 +  -5.1  -4.14739   ATCCGGGCTCTGTTT        CGTCCCGATCCGG TTT CCGG--CGCGACG        TTTTGCGCTGAGTCG  65 429
      Rv1535 1736240 .. 1736250 +  -4.6  -2.72511   GCAGCCGACCTTGCG                 CCGC GAT GTGG                 ATTTGCGGCGCTGGG  44 53
        ileS 1739759 .. 1739789 +    -3  -3.15544   TGTCGCCCAGATCCA       CGTCGGCCAAGGCC GAT GGCAGCGGCTGAGG       TTGATCGCCATAGCG  44 140
        dinX 1741234 .. 1741244 +  -4.6  -2.52464   CAACGGTCGATGACG                 TCGG CGA CCGG                 TGAGTTGGCCGCCAG  43 12
        lspA NONE
      Rv1540 1744116 .. 1744133 +  -4.1  -3.89614   GCGCACAAGCATCAC             GCAGC ATCGTCCA GCTGC              TTTGTGCGGCTTCCA  59 370
      Rv1543 NONE
      Rv1544 1746878 .. 1746894 +  -9.3  -2.62263   TCGGCAACCGGCTGC              GCGGCGG GCC CAGCCGC              TGATGTGAGGGGCGT  56 6
      Rv1545 1747146 .. 1747168 + -10.5  -3.14211   TGGCGCCGCTCCTTA           GCGGGCCAT AGCGC ACGGCCCGC           TTCGTCGCCGGCGCT  64 25
      Rv1546 NONE
       dnaE1 1751569 .. 1751579 +  -4.6  -3.78934   CAAATTCGGCGTGTT                 CGTC ACG GGCG                 TTGTTATCGAAGCCC  58 346
    fadD11.1 NONE
      fadD11 NONE
       plsB1 1757564 .. 1757580 +  -5.1  -3.85698   AAGTTTTCCTGCGGC              TGCCG CGAAATC CGGCA              TTTCTACCACGACGG  60 279
        frdA NONE
        frdB NONE
        frdC NONE
        frdD 1760933 .. 1760945 +  -2.6  -2.71712   CTCACTATGTAAAGT                CGCT GGCCG GGCG                CTTTGGCCGCCGGCA  39 29
      Rv1556 1761611 .. 1761632 +  -4.4  -3.47078   CACCGGTTGAGTCAG           CGGTGC GAATGGCTGG GCACCG            TTGTGGTGTCCGGTC  51 31
       mmpL6 1762920 .. 1762953 +  -8.7  -3.54129   GACCCGAGAACTCAG     GTGGCTACCCACCGT TAAG GTGGTGGGATGCCGC      TTTCAGGGGAATATG  65 8
      Rv1558 NONE
        ilvA 1764716 .. 1764753 +  -4.8  -3.06361   ACCGCTATCTGCTGT  AGCGAGG--CGTCGGCGC GACC GTGCCGACAAACCTCGCA   TGTGTATCGTTGGTG  47 24
      Rv1560 NONE
      Rv1561 1765627 .. 1765640 +  -2.3  -3.28712   CCAGCCAGGGGTCCG               CAAGG TCGG CCTCG                TTGTGCCGCAAAGCG  44 269
        bioA NONE
       bioF1 NONE
        bioD NONE
      Rv1571 1779185 .. 1779206 +  -8.7  -2.87243   AAAGATCTTCGCGGG           CGGCGATTC TCAC GGATCGTCG            TGGTTGTCCTCGTCG  55 162
      Rv1573 1779780 .. 1779803 + -18.2  -2.87132   GGCGGGGCATGGATA          GCTTCCGGCC CATG GGCCGGAAGC           TATCTCGGAGAAACA  90 81
      Rv1574 NONE
      Rv1575 1780681 .. 1780694 +  -2.3  -2.78596   GAACTCGAAACGCGT               TGCGC ACCA GCACA                TCTGATCCGACCCTG  39 7
        bioB NONE
      Rv1590 NONE
      Rv1591 1792726 .. 1792751 +  -7.5  -3.25823   GCACGATCAATACCG         GCGGGGTGG-GC ACC GCGCTACCCAGC         TTGGTGTCGCCGAAG  56 516
        nadA 1795805 .. 1795836 + -10.8  -3.29273   CGGCGGTGGCGAATG      ATGGCCG-GTCCCGC TTG GCGGGATGCGGCCGA      TGTTGTCGTGATCGG  69 25
        nadB NONE
        nadC NONE
      Rv1597 1799447 .. 1799457 +  -8.2  -3.66018   GGAACACCATCGGAA                 CGCC CGG GGCG                 TTATTCGGGTGATCC  65 420
        hisD NONE
       hisC1 NONE
        hisB 1802648 .. 1802660 +  -3.3  -2.87132   TGTCAGGCGTGCCGT                CCACC AAA GGTGC                TCTGTGACAGCAAAA  42 6
        hisH NONE
        hisA NONE
        impA NONE
        hisF NONE
        hisI NONE
        chaA 1807321 .. 1807333 +  -4.8  -3.87815   ATCTGATTGCCCGCA                GCGT CGCTA ACGC                TTTGTCGGCGTGGGC  60 83
        trpE NONE
      Rv1610 1810142 .. 1810177 +    -3  -3.15861   GAGTCTGACACCGAG    GGGCGGTGACGGACCG CGCG CTGACGGTCGCTACCC     TTCATGGACGTCGTC  44 17
        trpC NONE
        trpB NONE
        trpA 1813163 .. 1813177 +   -10  -3.02829   GTACGACTAGGGATG               TCCGCA TGA TGCGGA               TGTTGCCCAGCTATA  62 17
         lgt NONE
      Rv1615 NONE
      Rv1616 1816072 .. 1816121 +  -9.7  -2.74192   GTTAGTGCCGACGAT CAGCGGATAGCCGCGCCTACCCG CGGT CTGGTTGGCTGGGCTGCCCGCGG TGGTGTTGACCGGTG  57 16
        pykA NONE
       tesB1 NONE
      Rv1619 1820332 .. 1820352 +  -3.9  -3.21099   GCCGCACAGGCCGAC            CCGATCCAG GGC CTCGATCAG            TTCGTCATCGGGGCA  47 328
      Rv1626 1828809 .. 1828850 + -29.1  -2.78384   CTGAGGGCGAGCAGA CGCAAAATCGCCCATTTCG TACC CGAAATGGGCGATTTTGCG  TCTGCTCGCGGAACC 100 37
        polA 1833436 .. 1833456 +  -3.2  -3.87373   CGCCCTGAGTTCACG           CTCGG-CGC AATC GGGACCGAG            TTTGTCCAGCGTGTA  56 82
        rpsA NONE
        coaE 1836333 .. 1836358 +  -8.9  -3.40403   GCTTCCAGCTCGGGG         GCG-CCGGCGCC CGG GGCGGTGGGCGC         TTCTGCTACCCGAGC  63 122
        uvrB NONE
      Rv1634 1840866 .. 1840920 +  -8.3  -3.28712   CAGCGACCGGAACGC CGCCGGCCGGGTGGCCAGCAGGGCGC GGAT GGGCCCGGGTCGCCAACCCG-CGGTG TTGTCCACCAGCAGG  58 308
      TB15.3 1843044 .. 1843057 +  -3.1  -3.04398   GCAGTTGGGTGAAGT               C-GGCA GGT TGCCAG               GTTTTGCCGACACCG  42 178
        uvrA 1846851 .. 1846861 +  -4.6  -3.79071   TGCCCCCAGGGCCGT                 TCCG TAT CGGG                 TTTCGATCTTCTCGC  58 217
        infC NONE
        rpmI NONE
        rplT NONE
        tsnR 1854789 .. 1854815 +  -7.2  -3.04322   GGCCGGGTCGAACAG        GCCGG-CCGCG ATCCAG CGCTGACCGGC         TATTAGCGGCTTGAA  51 426
        PE17 NONE
      Rv1647 NONE
      Rv1648 1858721 .. 1858733 +  -4.1  -3.21276   GATCCCCCCCTCGAG                TCGAT TGT GTCGA                TGTTGTCGCCGGAGG  47 209
        pheS NONE
        pheT 1862298 .. 1862308 +  -2.4  -3.91897   TGACGACGGCATTTC                 AGCG CGC CGCG                 TTTATACCTCGCCGC  54 70
        argC NONE
        argJ NONE
        argB NONE
        argD NONE
        argF NONE
        argR NONE
        argG 1872579 .. 1872620 +   -19  -2.78384   TCTCCCGCGAGCAGA CGCAGAATCGCACCGCC-AC GCCC GTCGGCG-TGCGATTCTGCG TCTGCTCGCCACAGA  87 45
        argH NONE
       pks10 NONE
        pks7 NONE
        pks8 1886491 .. 1886501 +  -4.6  -3.67976   GACCATCCTGGGGTG                 GCCT ACC GGGC                 TTTCGACTTGATGGA  55 4
       pks17 NONE
        pks9 1891138 .. 1891149 +  -2.2  -2.93975   TGCAAATACGACAGG                CGTT GAAT AGCG                 ATGTTTTTGCGAGAT  40 84
       pks11 1892500 .. 1892539 + -10.6  -3.19192   GTGGCGCGGGTTTGC  GGTAGTCCGCTGCGTTGG GATC CCAGCGCAGCGGACGGAA   TTCGGTTGGCTCGGG  64 238
      Rv1669 1896113 .. 1896127 +  -6.4  -2.69799   AGGACCCAAGGAGGC               CGAGTC CAT GATTCG               TGCTGTGTGGAATGG  49 51
      Rv1670 NONE
      Rv1671 1897241 .. 1897264 +  -5.1  -3.64487   GACTCAATGCCGCAC          CGAGCGCGG CGCTGC CCGCGGCCG           TTGTTGGCAGTGTGA  57 399
      Rv1676 1901740 .. 1901752 +  -3.3  -2.74741   TCGCTTGGAGGTAAG                GGCAC TCA GTGAC                TCATTCCCGTCTGAT  40 14
        dsbF 1902277 .. 1902292 +  -3.2  -3.14132   TGACGCGGCGCGTCA              CGGC GTTAACCA GCCG               TTGATCGACGCCACG  44 6
      Rv1678 NONE
      fadE16 1904399 .. 1904414 +  -4.6  -3.28924   CTACGGCAGGGCCGT              CACCGG GCTG CCGCTG               TTCTAGGAGGCGATA  50 4
      Rv1680 NONE
        moeX 1906385 .. 1906403 +  -3.1  -3.08679   AACACAGTCAAGTTC            TTGCACGC GTCG GCG-GCAG             TGTTGCCTCAACGCC  43 168
      Rv1682 1907333 .. 1907345 +  -3.4  -2.89742   TAGCGATCGCGTGCC                TGAG CGCGA CTCA                TCTGTGACAGTTCCG  42 38
      Rv1683 NONE
      Rv1684 1910944 .. 1910962 + -10.2  -3.28712   GAACTGGGTACGGAT             CTTGCCGG TTC CCGGCGGG             TTGTCGACGCGGGAC  63 159
         mpg NONE
        tyrS 1915189 .. 1915200 +  -2.2  -3.83026   TGTGCGTGTGACAAC                GGGT CATC ATCC                 TTTCATGTGACAGGC  54 338
        lprJ NONE
      Rv1691 NONE
      Rv1692 NONE
      Rv1693 NONE
        tlyA NONE
        ppnK 1919675 .. 1919685 +  -4.6  -3.09933   CGGAAAGTAGCGGCG                 CGCC GAA GGTG                 TTGACTGAATTACGG  47 31
        recN NONE
      Rv1697 1922711 .. 1922723 +  -3.3  -3.37877   ACTTTGGGTGCAGCA                CTTGG TCT CCTAG                GTTTTCTTGGACGGT  46 13
      Rv1698 1923710 .. 1923730 +  -6.7  -3.07236   CGTTAGGGCGTGTTC            CCCGCGGTG AGG CGCCGTGGA            TGTTAGGGTGGGTTT  51 46
        pyrG NONE
      Rv1700 NONE
      Rv1701 1927312 .. 1927322 +  -4.6  -3.50832   CTGGGGGAAGCCATT                 CGGT GGT GCCG                 TCTTTGCGTTTGCGG  52 200
      Rv1707 NONE
      Rv1708 NONE
      Rv1709 NONE
      Rv1710 NONE
      Rv1711 NONE
         cmk NONE
        engA 1941739 .. 1941774 + -12.7  -3.76373   AGGCCGGTTCTGCTG    TCCCATAATGCGGCT ATGTTC AGCTGCATTACGGGA     TTTAGGTGTTGACAC  81 85
      Rv1714 NONE
       fadB3 NONE
      Rv1716 NONE
      Rv1717 NONE
      Rv1718 1945626 .. 1945638 +  -3.3  -3.48276   TGCCCGGCACGTCCT                GAGAG GAG CTCGC                TTGTGTCCGCCGAAG  49 24
      Rv1719 1946820 .. 1946833 +  -9.5   -3.1994   CTGAGACCTTCCACT               GCGGC TCGC GCCGC                TTCGTCGCTGGTATG  61 425
      Rv1722 NONE
      Rv1723 1950870 .. 1950880 +  -3.2  -3.70037   GATGGTTTGAGTTGG                 CGCT GGA AGTG                 TTTGGCTAGTGCTTG  53 306
      Rv1726 NONE
      Rv1727 1953832 .. 1953845 +  -5.9  -4.00526   TTACCGGACGGAAAC               CGCGG TGAG CTGCG                TTTGGTTGTCGCGTT  65 18
       gabD2 1959263 .. 1959288 +  -7.5  -3.05384   GCCACTTGATGCCGC         ACCCGATCGAC GGTC GTTGGTCGGGG          TTGACTGGCCGCCCG  54 55
      Rv1738 1966039 .. 1966057 +    -3  -3.54488   GAGAAGACTGGCGGC             CCTGAGTG ATT CACGCAAG             TCTTGTTTGACCCGG  49 123
      Rv1740 NONE
      Rv1741 NONE
      Rv1742 1968927 .. 1968939 +  -6.2  -3.14881   TTTCGCCGGAAGTCG                CCGC ACCTC GCGG                TTGCTGAAACCATTA  51 42
        pknE 1970757 .. 1970772 +  -6.8   -3.3164   GCTCTCGCAGCATGT              CCGCAGC GGT GC-GCGG              TTGTGACGGTGAATT  55 78
        pknF 1973558 .. 1973576 +  -6.6  -3.05596   TTCGCAGAAGCAACG             GCTGGCCG TGA TGGTCGGC             TTGCCTGACCGGGTG  51 15
      Rv1747 1976304 .. 1976344 +  -3.7  -2.83822   CAACAGGTGGCCTTG  GGCGCGCGACGCGACCG CACCCGC CGACCGTGACGTGCGAC  TGATTCTGAGCTAAC  44 102
      Rv1748 1977421 .. 1977436 +  -4.6  -3.55814   CAGGATGTCGGTCCA              CAGCGG GACG CCGATG               TTGTATGGGTTGGTG  52 115
      Rv1751 1981018 .. 1981032 +  -8.5  -3.12327   AGCCGACATGCGCGC               CGCCG CGAAT CGGCG               TCTTGGGTATAGCCC  58 40
      Rv1752 1981780 .. 1981806 +  -5.7  -3.36273   CCGAAGTTCTGATAG        CCCGAGCCGCCC AACA GCCCGGC-CGGG         TTGGTGTTGAACCAA  53 226
        cut1 1989881 .. 1989907 +  -9.3  -4.11484   TACCAGCCCACCGGC         GCCGCCGGCAC CCGCC GTGCCCCCGGC         TTTTCCGGCATTGCC  75 340
      Rv1760 1995081 .. 1995091 +  -3.2  -3.55444   CGGCAGGACGAATGA                 CGGT GTG ATCG                 TTTCCCCGCTGCCGG  49 445
      Rv1763 1996498 .. 1996527 +  -7.1  -3.60805   CCGGTTCATCGCCGA       TCATCAGGGCC ACCGCGAG GGCCCCGATGG        TTTGCGGTGGGGTGT  59 45
      Rv1764 1997894 .. 1997931 +  -3.6   -3.4072   CCGGCAACGGGGGCC  GC-TGATC-CGAC-ACACC GTC GCTGTTGTCGTGATCACGC  TTGTACTCGGCGATC  49 506
      Rv1766 2000049 .. 2000062 +  -6.7  -3.02263   GCCGCCGTCCGTGTA               TACCC ATAG GGGTA                TATTGGACGCCATGT  51 68
      Rv1767 2000574 .. 2000589 +    -6  -3.64703   AGGGTTCAATGGTGA              CCGGGC GCCC GCCGGG               TTTCCATGAGGCGGG  57 166
   PE_PGRS31 2002497 .. 2002511 +  -4.2  -2.52676   CAGGCCAACCCCCTA               TGGGCA ATC TGCACA               TCAATTGGCCAGGTC  41 52
      Rv1769 2003847 .. 2003861 +  -2.8  -3.30443   GTCCCCACCTACCGG               GGTG AAGGGCG CACC               TTCCTCTAATGCTGA  46 2
      Rv1770 NONE
      Rv1771 2006456 .. 2006471 +  -3.2  -3.02829   TCCCTGACAACGAAT              CAACGA ACCC TCGTGG               TGTTCGGCCGATATC  43 34
      Rv1772 2007047 .. 2007079 +  -3.4  -4.57569   GTCCGGCGAGTCCGC     G-GCGGCGCGCAA-CG CGG CGATTATGCGCTGCTC     TTTTTCCAGAAATCG  71 125
      Rv1774 NONE
      Rv1775 2009988 .. 2010025 +  -4.1  -3.90048   AGCTTCGGTGACGAG   TGAGGTTTCAGC-TTTGC TCG GCAAACGCTGGCGCCACG   TATTTTTCGACCAGC  58 23
      cyp144 2012365 .. 2012375 +  -2.4  -3.78778   GCAACTGGCATTTCA                 GCTG GTG CTGC                 TTATTGGTCTCATCC  54 430
      Rv1780 2015655 .. 2015665 +  -4.6  -3.33696   CGGATTCGAGTTCCG                 CCTC CAC GGGG                 TTGGTTAACAACCCA  49 418
      Rv1782 NONE
      Rv1783 NONE
      Rv1784 2023632 .. 2023645 +  -2.3   -3.6682   CGCCGCCAAATCCCC               AGTGC CGGT GCACC                TTTCCATCCATCACC  51 225
      Rv1786 2025180 .. 2025197 +  -2.6  -4.18018   CCGTTATCGACTAGC             GGTGCT ATATTC GGCGCC              TTTTCGATGCCGAGC  59 174
       PPE25 NONE
        PE18 NONE
       PPE26 2027995 .. 2028006 +  -7.2  -2.66634   GCAACGTATTAACGC                GCCG GCCT CGGC                 TGGTGTGGTCCGCTG  51 49
       PPE27 2029598 .. 2029610 +  -6.9  -4.03234   GATGCCAAATTGACC                GTCCC GAC GGGGC                TTTATCTGCGGCAAG  67 146
        PE19 NONE
        esxN 2030995 .. 2031026 + -13.8  -2.80994   ACTGAACTTCAGTCG      CGGCAGCACACC AACCAGCC GGTGTGCTGCTG       TGTCCTGCAGTTAAC  72 42
      Rv1794 NONE
      Rv1795 NONE
       mycP5 NONE
      Rv1797 NONE
      Rv1798 2038997 .. 2039024 + -13.4  -2.63164   CTTCGTGTGACGCAC        GGCGGGCGACGGC GGC GCCGT-GCCCGGC        ATTGGTTGGGTGTCA  71 490
        lppT 2039380 .. 2039397 +  -2.6  -4.16016   ATCTGTACGCACTTT             CATCCG ACTGCG CGGTTG              TTTGTTAGCGCATCG  59 55
       PPE28 2041745 .. 2041756 +    -3   -4.0098   AAGCCAACAGCGAGG                TGAT GGTG ATCA                 TTCTTTACGTTGCGA  58 350
       PPE29 NONE
       PPE30 2044916 .. 2044935 +    -7  -3.28712   AGTTTCGTCCCCAGA            CCGGCGGC TACG GCTGCCCG             TTCTGCCCAGGCAAA  55 166
        PE20 NONE
       PPE31 2049826 .. 2049853 +  -9.2  -3.14211   TAGACATTGGGATAT        CTGGTGAAGTTC ATAA GAGCTTGACCAG         TTGGTGGGCAGAACT  61 254
       PPE32 NONE
       PPE33 2052780 .. 2052795 +  -4.7  -3.05963   CCATTGCCATGTGGC              CGTGA GATTCG TCACG               TCTTGACATCCGCGT  47 117
      Rv1810 2053435 .. 2053465 +  -5.3   -3.7108   GCGATCGGGAAGGAC       TCGGCGTCATGCA AACGC TGACTGTCGCCGA       TTTCGCTCTCCGGCT  58 171
        mgtC 2054218 .. 2054239 +  -3.5  -3.25919   GCCCGACTGCCGTTC           AGCGGCGGG TAGA TCCGCCGGG            TATTGATTGACTGCT  47 96
        erg3 NONE
      Rv1815 2058209 .. 2058229 +  -5.3  -3.29704   CAAGCACCCCGTTAG            CGGCCACCA GGT TGATCGCCG            TGTGTTTGCTAGAGC  50 41
      Rv1816 2059288 .. 2059308 +  -7.5  -3.30214   ATCTCGTTGAGCTAT            CTCGGAGAG ATG CCCTTCGAG            TTAGTATCGTCGGTT  58 353
      Rv1817 2061219 .. 2061244 + -11.1  -3.12668   TACCCAACAGCCCGC         CGGCACCGCCGG TGC CCG-CGCTGCCG         TTAGGTGTGCCACTC  64 186
        ilvG 2066455 .. 2066470 +  -6.1  -3.30159   TGACGTCCAGCCGGG              CCGTG AACGTG CACGG               TTGTCCACGAATTGC  52 38
       secA2 2069020 .. 2069041 +  -2.1  -3.53444   CAGGCTAGATCCGAT           TGCCCGGCT CCTC AGCCCGCCG            TTTCGGCGCGCATCG  47 162
       pgsA2 NONE
      Rv1823 NONE
      Rv1824 NONE
      Rv1825 NONE
        gcvH NONE
       cfp17 NONE
      Rv1828 2073907 .. 2073917 +  -4.6  -3.12351   CGCACCGAGCGTGAG                 TCGG ACA CCGG                 TTGCATGTGCGGAGG  48 108
      Rv1829 2074613 .. 2074641 +  -8.7  -3.90744   AGGCCGAGCGCGGCG        ACGATGCGCGCCG CGA CGGCGAGCATCCA        TTATTTGCCGGCCAG  71 201
      Rv1830 2075542 .. 2075583 +  -3.7  -2.78816   TCCCCCGCGAACAGA CACAGAATCGCACGCG-GCA GGC TCCTCGGATGCGATTGTGTG TCTGCTCGGCAGTAG  42 49
      Rv1831 2075837 .. 2075859 +  -5.5  -3.87869   CAGGTGAAGACAGAG           GGAGAGGGC CGCTA GTCCTCTGC           TTTGTCAGGAGTTCA  62 34
        gcvB 2079031 .. 2079076 +  -8.3  -2.77899   GACGTGGTCGGGAAA TGTCGCACTCAGTCTGGGGAT AATC GTTTTCGGCCTGAATGCGACA TCCTTCATCCCCCAA  52 354
      Rv1834 2081029 .. 2081040 +  -2.2  -3.04144   TAGGCGACACGGCCG                CG-CG GAT CGACG                TCTTCCAGATAGACG  41 358
      Rv1847 NONE
        ureA NONE
        ureB NONE
        ureC NONE
        ureF NONE
        ureG 2100994 .. 2101014 +  -3.1  -3.29273   TGGGTTCGTAGTCAA            CTGGCCGCC GAT GGAGTCTAG            TGTTCTGGTGGTCGC  46 5
        ureD 2101973 .. 2101998 + -11.1  -2.53715   AATGGCTCACGCTCC         GCCGGGTTGGC GCCG GCCAGTTCGGC          CTTGATCGTGCTGGC  59 350
        modA NONE
        modB NONE
        modC 2107711 .. 2107722 +  -5.8  -2.65808   CGTCCTTGCGTCGCG                CCGT TAAC ACGG                 TAGGTTCTTCGCCAT  46 53
         apa 2108803 .. 2108822 +  -7.8  -3.61398   GCGGCGTCCATGGAG            CGCCGC CGGCCAAC GCGGCG             TTCTTGGCGCCGGCG  62 115
      Rv1861 NONE
        adhA 2110956 .. 2111005 +  -7.1  -3.15544   CGGTTTGCAGCGGGA TCATGACCATCGAGGCGATCACCG CGC CGGAGATCGTCGCG-TAGTGATGG TTCATGAACATCGGC  52 397
      Rv1866 2115705 .. 2115751 +  -7.6  -2.52676   GCGCTAGGCCCAATT GCCCGGCTCCTCCTCGGGCCGT TCC ACGACCCGCATCGTCGCCGGGC TAGGTTCAAGCCATG  50 254
      Rv1867 2117296 .. 2117309 +  -2.3  -3.27475   AATGGTCGCGCAAGC               GACAC TGAC GTGCC                TATTGTCATGAGGAG  45 73
      Rv1868 2119770 .. 2119783 +  -3.7  -3.91488   CCCAGCATGCCGGCA               GCCGC CACC GCGGG                TTGTTTGAGCGCGTT  59 349
      Rv1873 NONE
      Rv1874 NONE
      Rv1875 2125228 .. 2125245 +  -9.1  -3.28712   CACTAGATTGAGACG             CGGCACG CAAA CGTGCTG              TTATCAGCCCAAGAC  63 429
        bfrA NONE
      Rv1877 NONE
       glnA3 NONE
      Rv1879 2130917 .. 2130929 +  -3.3  -4.16284   AGCTGAACCGGCGAA                TCCAG CCG CAGGA                TTTCTTCAACCGTAT  59 429
      Rv1887 2137766 .. 2137780 +  -5.6   -4.0371   TCAACCTCCAAGTCA               GCCGGA TAC TCCGCC               TTTGTCTGCAGGCTG  64 391
      Rv1891 2140132 .. 2140157 +  -3.1  -2.99541   CCGGGGCCGGGTTCT         TCCCTCCGG AGCCATAA CCGGTGGGC          GTTTCTCATGATCAT  43 9
      Rv1892 NONE
      Rv1893 2140814 .. 2140826 +  -3.3  -4.15106   CACCCAGCGTTCGAT                AACGG TAG CCGTC                TTTTCCACCTTGGTG  59 135
      Rv1895 2144123 .. 2144141 + -10.2  -2.85351   GCGGCAGTCCAGACC             GGCGGCGA CGA TCACCGCC             TGTCGTATGCCAGCC  61 473
      Rv1898 2145401 .. 2145429 +  -5.2  -3.53811   CCGAAAGCCACCAGC        GCCAGCGAGC GGCAACCGA GCTCGTCGGC        TTTCCGCAGGGTAGC  54 178
        cinA 2149194 .. 2149213 +  -2.1  -2.52464   GAAGGTTGAACGCCG            CCAGC AGATTACCGA GCTGG             TAGGTTACGCCGGGG  37 265
      Rv1903 2150858 .. 2150868 +  -6.8  -3.04792   CAACCTCGTCCAAGA                 CAGG CAC CCTG                 TCTTCGGCGTGATGA  51 115
      Rv1904 2151606 .. 2151621 +    -6  -3.48276   TCTCAATCACTGCCG              CCTCGG CAAG CCGTGG               TTGTATGCGGCGACA  55 246
      Rv1913 2160037 .. 2160050 +  -3.7  -3.06133   GCGGATCGATCGTCA               GTGCC ACCA GGCCC                TTACGTGACCCGTTG  44 119
       aceAa NONE
       aceAb 2162902 .. 2162930 +  -2.3  -3.53012   TCACCTGCGTCGGCC       CGCGGTC-GCGA CTACCA TCGCCGCCCCCG        TTTACGGCCCGGCAC  47 165
      Rv1920 2172759 .. 2172783 +  -9.1  -3.05844   AGTGACACCACGGTG          GCGTCGCCGAC GAA GGTGGCGTCGC          TGTTCGAGTCGCCGG  57 298
      Rv1922 2175158 .. 2175171 +  -3.7  -3.70902   GGTGGCCATGGCCGA               TGCGC TGGG GCGCC                TTTGGATGTAGCGGG  56 1
        lipD 2176503 .. 2176522 +  -9.2  -3.28712   ATGAGCAGGCGGCCT            CGGGTGCA TAAC TGCTCCCG             TTATGCCGCGAGCGC  63 15
      fadD31 2179017 .. 2179052 +  -2.5  -3.68222   GACGATGGTTGGCGA    TGGGCCGGTGACATC GAAGTA GATTTTGCCGGTCGA     TTGTTCGCCTTGGGG  51 93
      Rv1927 2180543 .. 2180574 +  -7.3  -3.06162   GTAGAGGCCAGCGAG      TTCT-TCGGGCCGG CCCAA CCGGCCCAACGGAA      TCTTGGGCTCCCATA  51 122
         tpx 2183881 .. 2183939 +   -11  -2.73875   CTAGGCTTTCACAAG CCCCG-CGC-GTTCGGCGAGCAGCGCACG ATTT CGAGCGCTGCTC-CCGAAAAGCGCCTCGG TGGTCTTGGCCCGGC  63 37
      Rv1936 2188480 .. 2188502 +  -7.6  -3.16564   CCACCAAGCCCGCCA           CCGCGGTGGT GTA GCCATGGCGG           TTCGTCAGGTCACCG  56 12
      Rv1937 NONE
        ephB NONE
      Rv1939 NONE
       ribA1 NONE
      Rv1941 2194611 .. 2194621 +  -6.8  -3.41053   TGCGTTCGTCAGAAC                 TCCG GCT CGGA                 TTCTCGCTAGTTTGC  57 202
      Rv1945 2197739 .. 2197759 +    -4  -3.53012   GGCGACGGCACCGAT           CCGCGCACCA TGC TGG-GC-CGG           TTTGCCAACCAGCAC  51 411
      Rv1947 2198622 .. 2198633 +  -4.4  -3.64703   AGCTTGTCAGAGGTG                CAGT GAAC ACTG                 TTTCCATGACCAAGA  53 222
      Rv1952 NONE
      Rv1953 2201260 .. 2201272 +  -6.2  -2.78384   TTTAGACGAAAAGGA                CCCC ACCTC GGGG                TCTGATGGCCAGGGG  47 36
      Rv1955 NONE
      Rv1956 NONE
      Rv1957 2203496 .. 2203516 +  -8.2  -3.35597   GGGTTCATTGACAAC            CGGCGGGG GTTCG TTCCGCCG            TGTTTCCGAGGTAGG  60 392
      Rv1961 2205094 .. 2205111 +  -7.7  -3.29144   CCTGGCTAGCACGGA             GGGC-ACC GCC GGTAGCCC             TTCTGGGGAGACTGC  56 413
      yrbE3A NONE
      yrbE3B NONE
       mce3A NONE
       mce3B NONE
       mce3C NONE
       mce3D NONE
        lprM NONE
       mce3F NONE
      Rv1972 2217144 .. 2217155 +  -3.6  -3.16683   GACCGGGTCAAGGTG                TCCG ACGT CGGG                 TTCGTGCCGTGAGCT  44 2
      Rv1973 NONE
      Rv1974 NONE
      Rv1975 2218718 .. 2218736 +  -6.7  -2.52676   ATGCCGCCGCAGTAG            GCGGTCGC TAGC GC-ACCGC             TGAGTTCCGCGGCTG  48 26
      Rv1977 2220835 .. 2220861 +  -7.8  -2.80994   CTAAGCACGCGCGAC         CGGCGGGCTGGG GAG CCCGGTCAGCGG         TCTCATAGCATTGCG  52 60
      Rv1978 2221940 .. 2221952 +  -4.7  -2.56747   CGGTGAACGCATTTC                GCCGC ACA GCAGC                ATGTTCTACTGCCTG  42 209
   PE_PGRS35 2228302 .. 2228317 +  -3.2  -3.20435   CCGTTTGACGCGCTC              GCG-CGG TAG TCGTCGC              TTGCTGGGTAGTTCA  44 407
      Rv1986 2230894 .. 2230906 +  -9.1  -3.00476   TCCGCAAGTTCGCGT                TCGGC CGG GCCGA                TATCTGGTTCAGGGT  60 309
      Rv1987 2231514 .. 2231534 +  -3.1  -2.63631   CTGCCAGGTGGGTCT            AGTGGGTCG TCA CGGCCAACG            TCATCTCGGAGTTGA  39 85
      Rv1988 2232237 .. 2232247 +  -6.8  -3.73775   CCGCGGCCGCCAGTA                 GGTG TAC CACC                 TTTGCTAGAAGTGGC  62 43
      Rv1995 NONE
      Rv1996 2240112 .. 2240126 +  -4.2  -2.53581   GGCGACCGTTAGGCA               GGGTTG AGC CAACCG               TCGGTTGAGCGTCTG  41 180
        ctpF 2242932 .. 2242949 +  -4.1  -3.44229   CCAGAGTTACCAGGT             CGGAACT AGCC AGTTACG              TTGTACTCGTGCGGT  51 81
      Rv2000 NONE
      Rv2001 NONE
       fabG3 2248877 .. 2248897 +  -6.1  -3.55071   TAACAAGGCCGCCGC           CGTCGGCG AGCAGA CGCCG-CG            TTTCCCGGAATATGG  56 460
       otsB1 2256026 .. 2256047 +  -3.5  -3.73783   GATCTCTCCTGGAAA           GGACGGCCG GCCG CGGTCTCCC            TTATTGCGTTGGGTG  54 66
      Rv2009 NONE
      Rv2010 2258923 .. 2258967 +    -7   -3.1364   CGCTTGCAGCGCGGC CGGGTCTACGGCGTCAGCAA GTCGG TTGTTGACGACGATGGCGCG TTCGGTGATTGCCTG  52 277
      Rv2012 2260308 .. 2260324 +  -2.1  -3.31792   TGGATTGCCGATGCA              CCCAAGG CGC CGCTGGG              TTATCGCCCTGCTCG  45 513
      Rv2013 NONE
      Rv2014 2261962 .. 2261984 +  -7.6  -3.49475   CGCTCAAAGGTCGGC           CCGCGCTGTC GGC GACGGTGAGG           TTGTCTGCCGGTCCG  60 299
      Rv2016 NONE
      Rv2017 2265117 .. 2265127 +  -4.6  -3.26471   ACAGGCATCGATTCT                 TGGC GAC GCCG                 TTGCTGTACCGATAG  50 104
      Rv2018 NONE
      Rv2019 2266530 .. 2266558 +  -3.8  -3.93695   TGTTCGTCGCACCAG       TCGTTGGG-GTCG TTGA CGATGCCCGACGC        TTTGTCGGTGGTGAC  59 150
         acg 2280258 .. 2280278 +  -6.1  -3.61398   TTCGTCCCCGGCCGG            CTGAGTGAC GAA GTCGATCAG            TTCTTCCACCCGGCC  57 159
      Rv2034 NONE
      Rv2035 NONE
      Rv2036 2282804 .. 2282816 +  -3.4  -4.08216   ATCGGCGTAATTCCA                GTTC GCCAA GAAC                TTTTGACCCGCCTGA  59 89
        lppI 2292174 .. 2292197 +  -3.7  -2.87931   GCTCGGTCACCACGG          CGGCGGCGT AGCAGA AGGCCGCGG           TGTATCCGACGTCGG  43 274
      Rv2050 2308226 .. 2308250 +  -6.3  -3.53224   CCGAGCGCGAAAGGC          GTCCCTCGATG CCC CAGCGGGCGAC          TTTGACCAGCGCCTC  56 95
      Rv2054 2313818 .. 2313834 + -10.1  -3.06831   CAGCACTTGCGCGCC              GGCTCGC CTG GTGAGCC              TTAGGTACGACTTCG  62 5
      Rv2060 NONE
      Rv2059 2317112 .. 2317154 + -27.3  -2.79302   TACCGCGCGAGCAGA CGCAGAATCGCACTGCGCGG GGTC CCGCGCA-TGCGATTCTGCG TCTGCTCGCCGTACT 100 428
      Rv2063 2321132 .. 2321147 +  -3.9  -3.64703   GAGCCCGGCAAGCAT              CGGCC CGCGGT GGTCG               TTTCCGTGGACGAGC  53 93
        cobG NONE
        cobH NONE
        cobI 2324931 .. 2324942 +  -4.4  -2.67694   CGAGCGCGGCAACCG                TCGA AAAA TCGA                 TCGTGTACTGCTCCT  43 255
        sigC 2327963 .. 2327993 +  -8.3  -2.70932   TACGGGAGCCCGAGC      TCACCGCACAC-CT GCGC GGCGTGCGCGGTGA       TGGTTACCGCGAAGG  52 487
      Rv2074 2331716 .. 2331731 +  -2.4  -3.01712   CCAGCTCCACAACGA              CGCCTG AATG CGGCCG               TCTTCGGGGAGCAGC  41 335
      Rv2078 NONE
      Rv2079 NONE
        lppJ 2338305 .. 2338319 +  -5.6  -3.78953   GATTGCCGCGGTTGT               GCTGGG TGC CGCAGC               TTTAATCGTGGCACT  60 461
      Rv2082 NONE
      Rv2083 NONE
      Rv2084 NONE
      Rv2085 NONE
      Rv2086 2343927 .. 2343937 +  -3.2  -3.21099   CCTAGGTCACCCGTT                 TGGC GGA GCTA                 TTCATCATCGCGACG  44 36
      Rv2087 2344408 .. 2344422 +  -4.2  -3.06831   GTTGATGGATGGTAG               CTGGTG GCC CACGAG               TTGAGTGCGGGTTCG  45 209
        pknJ 2346562 .. 2346584 +  -2.7  -2.53876   ATGACTGCGCTACAT          CAGAATCAGG CTCG CC-GATGCTG           TAGGTTCGGGTGGAG  39 407
      Rv2090 2348701 .. 2348711 +  -6.8  -3.62046   CGTTGTTGCACTTGA                 CGTC TTT GACG                 TTCTTGGCGCCGTAC  58 172
      Rv2100 2360026 .. 2360049 +  -3.8  -3.03441   GGCCGAACGCAACAA          GCC-ACCATCG TTC TGATGGGCGGC          TATTCCCACCTCATG  45 10
        helZ 2363356 .. 2363381 +  -6.7  -3.36289   GCACCCGCGGCGCGA         TCGCGCAGACC TGGT GGTCGGAGCGG          TTCATTGCGGTGCTG  55 100
      Rv2102 2364432 .. 2364467 + -10.4  -2.63234   TCGGCGCCCGACAGC    GCACCGTCAAGCCAGCG CAG CGACGGCTTG-TGGTGC    TCACTTGTGGTGTTC  57 350
      Rv2105 NONE
      Rv2106 2367180 .. 2367209 +  -4.1   -3.9279   GGGAGAAATCGGGAT       GATCTCACCACCGG CCA CCGGTGG-GCGCAC       TTTGTACCCTTCGAT  58 479
        PE22 NONE
       PPE36 2368617 .. 2368630 +  -2.4  -2.99325   TCACCGCTAACCATG               CTGT GTATCA ACAG                ATTTCATTGTCCCGG  41 200
      Rv2113 NONE
      Rv2114 2374530 .. 2374560 +  -2.4  -3.61715   ACTCTTTCCGGTGAC       CAGGGTGCGGAT GTAGACG ATCCGCTCCCCC       TTCTTGCCCGAGATC  48 98
        lppK NONE
      Rv2117 2377883 .. 2377919 +  -9.3  -3.14931   CGTAGCAGCCGCTCA    CATTGCGCCGGGCGTGT TCG GCATGATCGGCGCGCTG    TTCGTAGGAGATCAC  59 467
      Rv2119 2379488 .. 2379513 +  -3.9  -4.13343   GATCCGGACAGCGAA         CACCGGCGT CACGGTAC GCGGCGGTG          TTTTGGGACGTTTGT  61 291
       PPE37 2382525 .. 2382543 +  -4.4  -3.04144   TTCCGGATGGTGCAG             GACGAACG CGT CGGTCGAC             TGTTCGGGATGCAGC  45 58
      Rv2125 2387242 .. 2387255 +  -3.7  -3.55801   GAATCACCCTGAGTG               CCCGG AGCG CCGGC                TTTGCCGGGATTCGT  51 96
       ansP1 NONE
      Rv2128 2390536 .. 2390548 +  -5.5  -3.61398   GGCCGCACACTTGTT                GACCG ACG TGGTC                TTGTTCAACGGCCAA  54 273
      Rv2132 2393929 .. 2393945 + -13.7  -3.59979   CAGCGATTGCGCGCG              TCGGCGC AGC GCGCCGA              TTTCGGCTGCGGCGA  78 313
        lppL 2398587 .. 2398603 +  -3.5  -2.63073   GGGTACGCCTCTATA              CCGACGG CAG CAGGCGG              GTATTGTTGCGCCGC  39 206
        pyrD 2399878 .. 2399900 +  -3.2  -4.14392   CCAGATATGCAGGAC           TCGCGTCCTC GGG GAGGTCGAGC           TTTTCGACCTTCACC  59 110
      Rv2143 2404297 .. 2404331 +  -7.1  -3.53091   CTCGGGGGCTTCCTC    CGGGTAGTCGACGTCGG CTT CCTCCG-CGAC-ACCCG    TTTCCCCAGCCCCAT  58 287
      Rv2170 2432945 .. 2432990 +  -3.3  -3.18023   CCGTCATCCCAAGGA TCGCGAGTGGCAAGGA-CCCG ACGGCG CGGCATGCTGGCCA-TCGCGA TGTTGCTGATGCTGG  44 115
        lppM 2433849 .. 2433865 +  -2.9  -3.56092   GCACGAACGCCTGCT              CGTCG GCCACCG CGGCG              TTTCCCGGGTCCTGG  49 240
       idsA2 NONE
      Rv2174 2437866 .. 2437897 +  -9.4  -3.24245   CCGCGCAAGTGTAGA      GCCTGGTGCGCG-GC CAG GCATGCGCGTTAGGC      TTCCGTTCTGCATCC  61 432
        pknL 2439456 .. 2439468 +  -9.1   -3.9461   CAGCTTGTGGGCGAC                GGCGA TGA TCGCC                TTCTTGTTGGCAGCG  73 341
      Rv2181 2444648 .. 2444664 +  -9.3  -3.36515   GATTTGCACCGGCAC              CGCCCGC GTT GCGGCCG              TCTTTGACACTGGCG  63 88
      fadD15 2450016 .. 2450028 +  -7.7  -2.52464   CCGCATCGTCGCCGC                GCAGA AAA TCTGC                TAGCTTGGCGGCCAG  50 79
      Rv2191 2456093 .. 2456114 + -11.5  -3.14132   CGCGCATCCGATCAG           TCCAGCCCG GGGC CGGGCCGGA            TTGGTCAGCGGCCCG  67 362
        ctaE NONE
        qcrC NONE
        qcrA NONE
        qcrB NONE
        asnB 2466975 .. 2467016 + -21.7  -2.78816   CCCTTCGCGAGCAGA CGCGGAATCGCATCG-GCGG GGC CCACACGGTGCGATTCCGCG TCTGCTCGGCGGTGC 100 45
      Rv2203 2469309 .. 2469334 +  -8.3  -3.57144   TCCTAGATGTCTCAT         CGTTGGGTGGGC CCC GCCCACT-AGCG         TTTCAGCCTGCGGAA  65 411
      Rv2206 2471329 .. 2471345 +  -2.1  -2.62396   CGGCGGCGATGTTGG              CTAACGG ACG CCGGAAG              TCATCTCACCCGGTG  38 22
        cobT NONE
        cobS 2473352 .. 2473365 +  -3.1  -4.07568   TCAACCGACGGTGTC               CGATT GGCG GATCG                TTTTGGCCGCGCGGC  58 135
      Rv2209 2475059 .. 2475070 +  -7.2  -4.31433   CACCTCGGTGATCTC                GCCG GCGG CGGC                 TTTCTTCTGCCACTC  76 146
      Rv2212 NONE
        pepB 2480000 .. 2480012 +  -6.2  -2.81738   ATAGCGCATAGGCTT                CCGG CGCGA CCGG                TCTGATCGGCTTCTT  48 140
        dlaT NONE
      Rv2216 2484527 .. 2484579 +  -3.2  -2.79133   CCACCACCCGGCCCG GCTAGGCTTGAC-CCCGTCTGCCCA GCCG TGCGCTGGCGGCCGAGTAGCCTAGC TATCGTGACGGGTTC  40 21
        lipB NONE
        lipA 2486203 .. 2486214 +  -5.8  -3.79071   CGGGCCTTGGCATCC                CGCT AGCC AGCG                 TTTACGTATTCTGGA  60 20
      Rv2219 2487358 .. 2487404 +  -4.8  -3.58343   GCCAGCGAACCCGGT CCGGTGTCCGGCAAGCCCAGCG TCT TGCCGGGATAGTCGGGCGGCGA TTTCGCCGTCATCGG  52 396
       glnA1 2489208 .. 2489248 + -13.3  -3.38046   TTCAGCCGGGTGCCA  CAACCCGCTTGGCAATC ATCTCCC GACCGCCGAGCGGGTTG  TCTTTCACATGCGCC  74 182
        panB NONE
      Rv2226 2500540 .. 2500560 + -14.7  -3.69338   CTCAAGCGCCTGCGC            GGCCGCACT TTC GGTGCGGCC            TTCTTGGCCTTGCTT  88 192
      Rv2227 2502048 .. 2502062 +    -7  -2.78463   GGGCCAGGGCTCTGG               CGGCGG TCA CCGCGG               TGTCGTAAGCCCGCT  48 441
      Rv2232 NONE
        ptpA NONE
      Rv2235 2508911 .. 2508932 +  -2.9  -4.07568   CGCCCACAGCAGCGG           CACCACCTGG GCG TC-GGCGGTG           TTTTCGGCCACCGAC  59 484
      Rv2237 2510482 .. 2510494 +  -9.1  -2.98823   CCGACGTCATTGGCC                GCACC GGC GGTGC                TGTCTGTCGCGCCGC  60 251
        aceE 2515249 .. 2515263 +  -4.2  -3.55548   CCGGGGCCTAACGCC               GGCG AGCCGAC CGCC               TTTGGCCGAATCTTC  53 30
      Rv2242 2516766 .. 2516790 +    -3  -3.20723   CGCGCAAAACCGTCT         TCACAGTGTTCT CTT AGA-CAC-GTGA         TTGCGTTGCTCGCAC  44 243
        fabD NONE
        acpM NONE
        kasA 2519343 .. 2519358 +  -4.6  -3.14132   GCGGCCACAATGTGG              CGCTTG CCTT CGGGCG               TTACTGAAGCACGAC  48 3
        kasB NONE
       accD6 2522182 .. 2522223 + -25.4  -2.79133   CTGACCGCGAGCAGA CGCAGAATCGCACG-CGCG AGGTC CGCGCCGTGCGATTCTGCG TCTGCTCGCCAGTTA 100 43
      Rv2248 2523191 .. 2523229 + -29.1  -2.79183   CCGCTGGTGAGCAGA   CGCAGAGTCGCACTGCG GCCGG CGCAGTGCGACTCTGCG   TCTGCTCGCGCTCAA 100 41
     Rv2250A NONE
      Rv2251 NONE
      Rv2252 NONE
      Rv2253 2528806 .. 2528816 +  -6.8  -4.82901   AACGCAAACCGAACA                 CAGC CCA GCTG                 TTTTTGTGGGGCCGG  84 344
       adhE2 NONE
      Rv2260 2534016 .. 2534045 +  -2.7  -3.29263   CGTGTCGGTGTACAA       GCACCGCGCGG-TC CAT GAGCCGAGCGCTAC       TTATCCGCGCAATCT  45 76
      Rv2263 2536777 .. 2536793 +  -7.9  -3.20616   GCCGGAGTGATGACA              TCGGTGG TCA CCGCCGG              TTGCGTATTCGTCGT  54 208
      Rv2265 2540026 .. 2540064 +  -7.3  -3.06261   CACCGATCCAGGTAA  GTGGCG-GCCAAGGACGG TCAA CCGGTCTAGGCTCGCCAG   TATTACCCCTTCAAG  54 122
      cyp124 2541488 .. 2541515 +    -9  -4.18197   CCACCCACTGGCGGA        CCGGTAGGCACC GATC GGTGCCGGCCTG         TTTTGGGTAGCGGAT  79 123
        lppN 2545207 .. 2545237 + -16.8  -3.65522   CGGTCAGTTGCTCAC       CGGGTCGGCCCGTC GCT GACCGGACGACCCG       TTGTTCGGGTGCGTG  91 7
      Rv2271 2545621 .. 2545645 +  -2.8  -3.27475   TCGAACCTGAGGCGA         TCTTCGGCTAG TCCT CT-GCCGGCGA          TGTTCTCATAACGAC  46 15
      Rv2272 NONE
      Rv2273 2546445 .. 2546486 + -23.9  -2.78596   AGCGCGGCGAACAGA CGCAAAAGCCCCCG-CACGC ACG GAGTGTCGGGGGCTTTTGCG TCTACTCGCCAAATG 100 39
      Rv2275 NONE
      cyp121 2549010 .. 2549029 +  -4.2  -2.57931   AACAATTTCGACCTT            GCACCGGCC GAA GGC-GCTGC            CTTCTACCGAATAAA  41 96
      Rv2278 NONE
      Rv2279 NONE
      Rv2280 2553068 .. 2553096 +  -2.4  -3.72027   TTCCCCGCATCTGTC       CGGTCAGTCCGATG CAG CGTCGGTC--ACCG       TTATTCATCCGGCGT  52 154
        pitB 2554882 .. 2554909 + -19.2  -3.31792   CGAGCAGTCGCTAAA        GCCCCCGACACGC CGT GCGTG-CGGGGGC        TTATGCGACTGCTCG  93 76
      Rv2283 NONE
        lipM NONE
      Rv2285 2558997 .. 2559011 +  -6.4  -3.15544   AACATCGGCTGGTGA               CTTCGG TCG CTGAAG               TTCGTAGACGTGCGG  51 212
        yjcE NONE
      Rv2288 NONE
         cdh 2562550 .. 2562561 +  -7.2  -2.61255   TTTGCTAGTGTCGGA                GCGG CAAT CCGC                 CTATATTTCTCCTCG  51 118
        lppO NONE
        sseB 2564196 .. 2564219 + -11.6  -2.82516   GGACGCCGTGTGCAT          CGGCGACCGC CTGC GCGGCTGCCG           TCTCCTGGTCAACCG  63 193
      Rv2294 2566634 .. 2566658 + -13.6  -3.05384   TCAGTGCCCAGCCAA         TGCGGCCGACC CCGC GG-CGGCCGCA          TTCGGTAGACAAAGG  75 109
      Rv2295 2567387 .. 2567400 +  -4.5  -3.76125   AGCTGCGGCGTCCAC               TTGGC CTAC GCCGA                TTTCGCTTAACCTCG  56 2
      Rv2296 NONE
      Rv2297 2568951 .. 2568965 +    -5  -3.85698   GACAAGCTGCCCACA               TTCGGT GAC ACTGAA               TTTCTGCAGCAAAAG  60 86
      Rv2298 2570303 .. 2570316 +  -3.7  -2.78384   GAAGCCCGGTAGATG               CGCGC GAGC GCGGG                TGTCATCCCGAAGGC  41 275
        cut2 2573721 .. 2573741 +  -3.1  -3.64703   AGCCACCTAGCCCGT            GCGCGAGTC TTT GCTTCACGC            TTTCGCTAACCGACC  51 39
      Rv2302 NONE
      Rv2305 NONE
     Rv2306A NONE
     Rv2306B NONE
      Rv2308 2581493 .. 2581507 +  -3.5  -3.30741   GCACCAATATGAGAA              GGCACC GGAA GG-GCC               TTGGTGGTTGTCGGT  46 383
     Rv2309A 2583395 .. 2583414 +  -3.4  -3.14564   CCACGAGCACGACCG            CGTCGAGC TGCC GCGCGAGG             TTCATCAGGCGCTAA  44 88
      Rv2310 2583803 .. 2583833 +  -6.9  -4.30911   CTGCATGCTCGACAC      GTCGCTGCTG-TGGT CAA GCCGGCAGC-GCGAC      TTTCTGTTGTCGTTG  73 49
      Rv2311 NONE
      Rv2312 2584768 .. 2584788 +  -8.2   -3.0497   TGAATCAAGTAGCGG            CGACGGTG GTCGA CACCGACG            TCTTCAGCCTGATCT  57 38
        uspA NONE
        uspB NONE
        uspC 2592143 .. 2592168 +  -5.3  -2.78463   CCCACTTCGGGCGGA         TACATGGTCCG GCCG CGGACCGCGAA          TGTGATCACCCGCAT  45 328
      Rv2324 2596856 .. 2596869 +  -5.2  -2.87132   CTCGCGCCGCCAACC               CGCG AAACGG CGCG                TCTGTACACCGACAC  46 101
      Rv2327 2600562 .. 2600576 +  -5.6  -3.29144   GGAATCGCTTGGCGG               CTCCTG CTG CTGGAG               TTGTCCGGACCATCC  52 108
        PE23 2602117 .. 2602149 +  -2.7  -3.23853   ACGCATCGGTCCCAC     TGCCGGTGC-TGAG GTAGGA CTCACGCAGCGCCA      TATTGATTCCGACCC  46 263
      Rv2331 NONE
     Rv2331A NONE
         mez NONE
       cysK1 NONE
        cysE 2610598 .. 2610613 +  -4.6  -3.85698   GGGTTGCGGATACGA              CCGCTT TGCG ACGCGG               TTTGTCCAACGCAGG  60 202
      Rv2336 2611869 .. 2611883 +    -2  -3.12351   AACAGCTTGGAGCTT               TTACGC GAA GCGGGA               TTCACTATCCGAACC  43 89
       mmpL9 2617586 .. 2617616 +  -9.7  -3.14931   ACCGGGGTTGATATG      CACTTC-GGTGCCG TGAT CGGCGCCCGGGGTG       TTCGTCGACCATGCG  61 30
        lppQ NONE
      Rv2342 2620574 .. 2620617 +  -3.6  -2.77701   CCTGCTCTAACAGGC TGCGCCGATAGGCCTCCATGG CGA CCA-GGTCGCCGAACAGCGCG TGGTATTCGTCGCCT  41 70
      Rv2345 2625904 .. 2625919 +  -6.8  -3.93004   CAGGCCCAGCTGGAG              CCGACG GCGC TGTCGG               TTTGTGCCATGTTGT  65 126
      Rv2354 NONE
      Rv2355 2637190 .. 2637232 + -12.5  -2.52543   CTGGACGCCCGGACG GCCAACCGGGGCGCCGCCG AACCA CGGTGGCGCGCCAGATGAC TCAATTGACCCGAGT  67 326
      Rv2358 NONE
        furB 2642293 .. 2642309 +  -2.1  -3.37071   ACGCGGGCCGACCAG              AGCTTCG CCG CGCAGCC              TTCTCGCTGACCTTT  46 276
       amiA2 2645784 .. 2645794 +  -4.6  -3.60296   AGCTAAAACCCCAGT                 CGGC CAA GCTG                 TTTGGGGTCGCGCTG  55 35
   PE_PGRS40 2651924 .. 2651934 +  -4.6  -3.23216   GTGGCGCTCTTTGGC                 TGGG TCG CCCG                 TTGATGGTGATGGGG  48 11
      Rv2375 2655579 .. 2655612 +  -8.7  -3.05816   AGGCGGGCGGCGTAG     CTGAACAGCGGGCTG AAGC CGGCCCGCCAATCAG      TTCCCTGCGGCCTGC  57 22
        mbtA 2677676 .. 2677696 +  -4.6  -3.05384   GTTGCATGACCGACG            GTGTTCCG GCCCG CGGGTCAC            TTCGATCACGCGGCG  47 68
        mbtJ 2679108 .. 2679121 +  -2.3  -3.27619   AAGAGCGCACTGAAA               TGGCG TGCT CGACA                ATTTCTTTGGAGTTT  44 484
      Rv2387 NONE
        nirA NONE
        cysH NONE
      Rv2393 NONE
        ggtB 2690001 .. 2690012 +  -7.2  -4.08164   CCGATAATTTTGCCG                GCCC TCTC GGGC                 TTTGTCTGCGGTTTT  70 85
      Rv2395 2692085 .. 2692100 +  -4.6  -4.08064   GGGTAACCGCATTGC              GCCCGA GGGG TCCGGC               TTTTCACAGCAACTT  63 35
   PE_PGRS41 2693913 .. 2693923 +  -3.2  -3.57561   CGGCCTCTGGATCAC                 GTCG ATG TGAC                 TTTGACCCGTTCCAC  51 54
      Rv2401 NONE
      Rv2402 2700478 .. 2700519 + -19.7  -2.78384   CCGATGCCGAGCAGA CGCAAAATCGCCCAAATTCG GGC CGAAAT-GGGCGATTTTGCG TCTGCTCGGCAAGCG  90 46
      Rv2405 2704175 .. 2704185 +  -2.4  -4.38712   ACACTGATCTTGTCG                 ACCG TGT CGGA                 TTTTGTACAGGTGGC  65 362
      Rv2407 2705883 .. 2705930 +  -9.7  -2.71712   GTGAATCGCTGACAC CGTGGACGGC-GCCCAGCCGCGG CTGT TCGCGGTGGTGCAGCCGACC-CG ATTTCACGGAAACAC  57 390
        PE24 2706808 .. 2706823 +  -2.5  -3.61715   AGTGCACGAAGTCCT              GGCAG ACGCCC TTGCC               TTGTTCCAGCGCATC  49 97
        rpsT 2710502 .. 2710515 +  -2.3  -3.85698   CGCGACCACCGCCGA               GCCTG CTTC TGGGC                TTTCTGCACCCGCCA  54 192
      Rv2422 NONE
      Rv2423 2720826 .. 2720841 +  -6.1  -4.07133   GGGCTTCGAGTTTGG              CGACG AGGCGA CGTCG               TTCTTTGTCGGGATC  66 208
        ahpC NONE
        ahpD 2727323 .. 2727342 +  -6.4  -2.87931   TGGCCACAATCGAGG            CACTAAGC CCAA GCTAAGTG             TCTGTACGCGATGAC  50 9
        rbsK 2734362 .. 2734394 + -10.6  -3.29144   TCGCCCTGATCGTGA     CGGTGGT-CGCTGCG GTGC TGCAGCGGACCAACG      TTGTCCAACCGCTGA  66 243
      Rv2437 2735003 .. 2735014 +  -3.6  -3.53012   GCCAATGAATAGGAC                GGGC GTTC GCTC                 TTTGGGAAGCCGGGC  51 233
     Rv2438A 2737318 .. 2737358 +  -8.2  -2.57132   GCCGCCGCAAAACCG GCCGGACACCGC-GGTG ATACCCGC CGCCAGCAGTGACCGGC  GTTGTCGCACCACAG  52 356
        dctA 2742258 .. 2742278 +  -8.9  -3.16668   TGCATCCTCCTCGTC            GACGTCGGC ATC GGCGGCGTC            TTCGTCGGAGTCTTC  58 99
      Rv2451 2753115 .. 2753130 +  -3.9  -2.86124   CGCAGTGCATCCGAA              GCGTC GACCAG GGCGC               TCATCTTTCGCTCGC  43 480
        mmuM 2760707 .. 2760721 +  -7.8  -3.08173   GAAAATTGCCTCTAC               TGCCTC ATC GAGGCG               TTACCTAGGGTTAGT  54 45
      Rv2459 2762520 .. 2762538 +  -4.5  -3.53091   CCACGGCCGCACCAC             CCGCC CATGGCTCA GGCGG             TTTGCGCGGAGAGCT  51 165
        lipP 2767013 .. 2767028 +  -4.6  -2.73875   AGACCATGGTCATGT              TCGGGG CGCA CCACGA               TGATCTTGCCGCGGC  43 199
        pepN 2771579 .. 2771590 +  -7.2  -2.98823   ACGGCTAGCCCTCAC                CGCG AGGG CGCG                 TGTCTGTACAACGAC  54 33
        glbO NONE
        aglA 2775250 .. 2775270 + -13.3  -2.82635   TAAGCGCATACGCAT            CCTAGGCGG GCA CCGTCTAGG            TATGATGATGCGGAT  68 71
      Rv2472 NONE
      Rv2473 2776408 .. 2776431 +  -5.2  -3.86897   GCGATATCCGGACCC          GGATCAGCTC GTCG GCGCTGATCG           TTTCTGCGGACTGGG  60 149
      echA14 2795278 .. 2795324 + -15.7  -3.05384   CGGCCCCCCGACTCC GGCAGGCCCGACGGCGCCCAGC GCTA GCCGGGCGC-GCCGGCCATGCC TTCGGTGCCGGAAAC  81 183
      Rv2491 NONE
      Rv2492 2808027 .. 2808056 +  -2.1  -2.56914   TGACGCGGTGCGGAA       TTAG-TGAGGACGC TAA GCCTCCCCAGCTGA       TGCGTTGATGCGCTA  38 22
      Rv2493 NONE
      Rv2494 2808899 .. 2808920 +  -7.9  -3.14132   TGCGACAACCTCGCC           GCCGACGACC ACC GGGCG-CGGC           TTGATCGCCCCCAGA  54 189
      Rv2506 NONE
      Rv2507 2823612 .. 2823633 +  -2.9  -3.53811   CGGCGATGATGGCGG           CCAGTGATC CGAC GATGACCGG            TTTGGACCCGATCCG  49 378
      Rv2509 2825709 .. 2825724 +  -6.8  -3.57971   CCTGGGCCGGGGCCT              CTTGCG CCGG CGCGAG               TTTGGCGCTCAGTAT  58 250
         orn 2827950 .. 2827962 +  -4.7  -3.83026   GCGGCAGGGTGTTTA                TGGCC CTG GGCCC                TTTGCTGTCCCCGCC  60 171
      Rv2513 2830940 .. 2830964 +  -3.6  -4.28254   CGGCACGCCAAGAGC         GTCGCAGACATC GGG GATG-C-GCGGC         TTTTCGATATTGCCG  65 382
        PE26 2837386 .. 2837403 +  -3.4  -3.35679   CGGTAACTCCGGGTT             GGTCAG CGATTC CTGATC              TTGTGGATGACCACG  46 148
         bcp 2838647 .. 2838667 +  -6.7  -3.62275   TCGCCCAGAGCCGCT            GCGGCACCG AGC CCGTGCCGA            TTTCCGATACTCCGT  58 515
      Rv2526 NONE
      Rv2527 2851877 .. 2851891 +  -2.1  -3.14132   GAGTTCGATCCGGGC               GTTGA TCCGC TCAGC               TTCCTCGCGGGCACC  42 186
      Rv2529 2854367 .. 2854384 +  -6.9  -2.70932   AAGGCGATGAGATGG             CAGTCGG TGAC CCGACGG              TGGTTGGACACCGCA  48 126
      Rv2536 2861536 .. 2861562 + -10.2  -3.18681   ACGGCGGGCTCGCGC        CGGC-CCAACC GGCCCA GGTTGGGGCCG         TTGATCACGTTCACG  62 417
      Rv2541 2865116 .. 2865164 + -13.8  -2.76492   AAGACCAGCTGGAGG CCAACC-GGCGGGCGGTGCTGGAC GCT GTC-AGCGACGCCCGCCGGGACGG GTTTGCCGTCGGTGA  72 307
      Rv2542 NONE
        lppA NONE
        lppB NONE
      Rv2545 NONE
      Rv2546 2868582 .. 2868593 +  -4.4   -2.8511   ACCGCTGATAGGCGC                CATC ACTG GATG                 TATGGTGATGTCATG  44 40
      Rv2547 NONE
      Rv2548 2869709 .. 2869725 + -10.1   -2.8092   CGTCGGATAAGCAGG              GCTGAGC GGG GCTCGGC              TCTACTCGGGTCTTA  60 497
      Rv2557 2877761 .. 2877798 + -17.8  -2.80816   ATCAACCCGCCGGCG   GCAGTACCGGCCCGAGC CCGAC GCT-GGGCCGGCACTGC   TGTCGTGCGTCGAGC  86 40
      Rv2558 2878844 .. 2878859 + -10.4  -3.76952   CATCGCCGCGGCCAA              CGCCGT GGTG ACGGCG               TTTGACTTCGGTGCG  74 328
      Rv2560 2881068 .. 2881094 +  -7.8  -3.86346   TCGGCACCCGCCGAC         GCCGGCTGGCCG TCT TGGCCCGCTGGA         TTTGTCACGCGCTCA  68 41
      Rv2561 NONE
      Rv2562 2882260 .. 2882293 +  -2.4  -4.64657   CATGATCATTTGATT     GGGT-CCACGGAAGC AGGTA GCTTCCGTCGCATGC     TTTTTGCGGCTTTGC  68 138
      Rv2563 NONE
        glnQ NONE
      Rv2565 NONE
      Rv2566 NONE
      Rv2567 2892503 .. 2892521 +  -4.5  -3.28712   CACCTCGTCGACGAC             GGTGTGG ATGAA CCGCATC             TTCTCCAGCACAGCG  49 79
      Rv2570 2895025 .. 2895043 +    -8  -2.75382   TGTCGACGCGGTTGC             GCGGGCGG CGG CCGCGTGC             TCGTTCGCTGCCGTC  51 149
      Rv2573 NONE
      Rv2574 2899307 .. 2899323 +  -4.3  -3.53811   GCTGCGCAGCAGAGT              TAGGCTG GAT CGGCCGA              TTTCGGGAGCGTGCG  53 23
      Rv2575 2900604 .. 2900644 +  -4.6  -2.69151   CGCGGCTCCGGCAAA CGTCACCAGCGCGACGGCGC TTG GCACTGT-GCGCACG-GACG TCATATCTAAAACGC  43 409
      Rv2577 2902815 .. 2902832 +  -9.1  -3.28712   CAGTTGGTCAAGGTG             CTCGCCG GAGT CGGTGAG              TTGTGGCAGCACCGG  61 333
        dhaA 2904974 .. 2904988 +    -7  -3.53224   GCCGGAACGAGCGGC               CGCGCG CAT CGCGCC               TTTGAGCCCGCGATC  58 458
        ppiB 2908035 .. 2908051 + -12.3  -2.52464   ACAGCAGCCGGTGCC              GGTCGAG TGC CTCGACC              TGGATTGCCACCAGA  63 320
        gabT 2917771 .. 2917783 +  -2.7  -3.38514   CGATCAGCAGCAGGC                TTGCA TTG TGTAA                TATATTTACTTTAGC  45 87
       fadD9 2921485 .. 2921495 +  -5.4  -3.17051   ACCCCGACGGAGGCC                 CTCT GAA AGAG                 TCTTGATCATCAGGG  48 133
   PE_PGRS44 2923567 .. 2923596 +  -2.8  -3.53091   ACAACCGGTTGGCGA       TC-CGCGGCGTTC CCCGA GAACGGCGGGCGA       TTTCGGCGCCGGCGT  49 410
      Rv2595 NONE
      Rv2596 2926239 .. 2926257 +  -3.7  -3.28924   GACCTGCCGGGTTCC             CGGCCGG ACAAC TCGCCCG             TTGTGACCCCCGGTC  48 126
      Rv2597 NONE
      Rv2598 NONE
      Rv2599 2927989 .. 2928001 +  -9.1  -2.60161   CCCGATCCTGCATGG                GGTGG TGG CCACC                GTCTTGTACTTCCTA  56 106
      Rv2600 NONE
        speE NONE
     Rv2601A NONE
      Rv2602 2931113 .. 2931123 +  -4.6  -4.17762   CCAGCACATCGTCTT                 CGGT CAA GCCG                 TTCTTTTCCAGGGTC  66 354
        pdxH 2935041 .. 2935058 +  -2.6  -4.07568   AACCGAGAAAGTACA             CAGCGA TGAATT TCGCCG              TTTTGCCGCCGGAGG  57 194
       PPE42 2936831 .. 2936848 +  -4.8  -2.59431   GATGGGCTGAGGAAC             GCCG-GC ATCGC GCGCGGC             TCCGTTGTCCAGCGC  43 68
     Rv2614A 2943582 .. 2943615 + -12.4  -3.14132   CCAGGTCTGGATTTC     CGGCGCCGGCCGGCT CCGTT AGCCG-TCGGCTCCG     TTGGTGCCGGCCAGG  70 4
      Rv2616 2945926 .. 2945938 +  -9.1  -2.78384   ACCAGCAAACCGAAG                TCGCG CAG CGCGA                TGTCGTAGAAACCGG  55 121
      Rv2618 2947356 .. 2947389 +  -3.8  -3.09749   GCTCGTGGGTGTGAC     CACCGTGGATGGTGT GGGCA GC-CCGTCCGCTGTG     TGTCTGTTGCGCCTC  45 270
      Rv2622 NONE
      TB31.7 2950786 .. 2950801 +  -4.6  -3.01712   CGCTTGCCGCAACTT              CGCTTC CCGG GCAGCG               TATTCCAGCACGGCC  45 325
      Rv2628 2955421 .. 2955473 +  -2.1  -3.78022   GCCGTTGCGGTCTAA G-CA-CCACCTAA-CGGT-GTCGTCCC GAA GGGACGATTGCCGATCCGGTGGATGAC TTTGGTCCCTATGCC  52 26
      Rv2629 NONE
      Rv2630 2957500 .. 2957520 +  -5.3  -3.05963   TCGAACAAGAGGGCG            CGATGCGGG TGC CCGGGATCG            TGTTCGCGTCCAGGT  47 93
      Rv2631 2959341 .. 2959355 +  -4.2  -2.94679   TGACAACCGCTAGAT               GGCCTT CAG GAGGTC               TGCTTTGCCCTTGGT  44 496
      Rv2635 NONE
      Rv2636 2963445 .. 2963463 +  -2.3  -3.18274   CTGGCAAACGCTGGG            GCGACCCG TCAC CGCG-CGC             TTGGGTTCGGGTCGA  43 80
        dedA 2964372 .. 2964387 +  -3.9  -2.52464   GCGGGGCATCCGCCG              CGGTG GCTGTA CGCCG               TCGATTAGGAGCGCA  41 155
      Rv2638 2964909 .. 2964950 +  -3.6  -2.57013   CGCTAGGGCCGATCG CACCGC-CGCGCGAC-GATG TTCG CGTCAGGCGCGCATGCGGTA TCGCTTGCCTTGCAA  39 83
        cadI 2966510 .. 2966529 +  -4.4  -3.00498   GCTTGCGGACCTGAT            TCGATATT TGTC AATATTGA             TGTATGTCGAATCTG  45 138
      Rv2642 NONE
        arsC 2968488 .. 2968498 +  -2.4  -4.02022   CGGCGGCTAGGCACC                 AGCG GAT CGCA                 TTTGTACTGGTTAGA  57 107
      Rv2645 NONE
      Rv2646 2971540 .. 2971561 +  -2.9  -3.72695   CGCCGCAGCAGCAGC           CGC-ATGGTG AGT CGCCCTGGCG           TTTGCTGCAGCCGAT  54 16
      Rv2647 2972023 .. 2972060 + -15.5  -3.28712   TAAACGGTTGGAGCG   GCTGACCGCCGGTGCCCG GGA TGGGCCCCGGCGG-CAAC   TTGTCCAACGGGCGA  84 21
      Rv2648 NONE
      Rv2649 2973651 .. 2973664 +  -2.3  -3.90316   AAAATCACCCCTCTT               GACCC TCTT GGTTC                TCTTTTTGGCGGCGT  54 255
      Rv2662 2981802 .. 2981814 +  -3.3  -3.90744   CGAGTAGCCGCCAGT                GGGCT GTA AGCCA                TTCTTTACGGCAGCC  56 73
      Rv2663 NONE
      Rv2664 2982507 .. 2982546 + -12.2   -3.7795   AAATCCCCAGACCCC  TACACACAGCGACACGGCG ACC CGCCGTCTC-CTGAGTGTG  TTTGCTAAAATTTCG  78 181
      Rv2665 NONE
      Rv2666 NONE
       clpC2 NONE
      Rv2668 NONE
      Rv2669 2986151 .. 2986178 +  -4.1  -3.27022   CGGACCCTCGATCCT        CACCGTGGTGA AAATGC TTGCCAGGGTG         TTGATCTCGCGTAGA  48 423
        ribD NONE
      Rv2672 NONE
      Rv2673 NONE
      Rv2674 2991483 .. 2991496 +  -5.2  -3.14132   ATTCGAACATGTACA               GCCG TGCACC CGGC                TTGCTGGCCCGGCGC  49 392
      echA15 2995973 .. 2995999 +  -2.3  -2.89564   GCGCCTGTGCACACG        TGTCGGCGGATA GGTC TA-CCGTCGAAA         TCTGTGACCTCCGCC  40 53
      Rv2680 NONE
      Rv2681 2998444 .. 2998466 +  -2.6  -2.71364   TCGGTGCGAACGCGC           CGATGGCC ACCAACA GGACGTCG           TGGTTCAAACCATCG  38 414
      Rv2683 NONE
        arsA 3001970 .. 3002004 +  -2.9  -3.13522   GCCTACGAGAAGATT    CGGAGGATGGCCGATGA GCA TCATCG-CCATCA-CGG    TGTTCGTAGCCGGCT  44 92
       arsB1 NONE
        ceoB NONE
        ceoC 3010874 .. 3010890 +  -3.6  -3.55444   CCAACCCGTCTTATC              GGCGTC GTAGA GGTGCC              TTTGGACGATGAACC  51 213
      Rv2695 3012613 .. 3012630 +  -6.2  -3.85698   CTCTCGCCGAGGTCT             CGGGCG CTTGAT CGCCTG              TTTGTCCGACGGCGG  62 15
      Rv2698 3015104 .. 3015119 +  -2.5  -4.65895   TTGCACCTTGTACGC              GGC-CC TAAAC GGTGCC              TTTTTGGGTGCGAAC  68 471
      Rv2700 3015875 .. 3015887 +  -6.9  -3.09015   GGCTCAGTCCGGGAT                CGGCT CTA GGCCG                TTGAATCGCTGTAGC  51 47
        ppgK 3017661 .. 3017672 +  -7.2  -2.82516   GACGCACTGAAACTT                GCCC GCTC GGGC                 TGTACTCGTGCGCAG  52 31
        sigA NONE
      Rv2704 3020383 .. 3020425 +  -4.7  -4.30995   TGCGACCGCTGTGGC GCTGCAGCTCGGGTGCGC-GC CAA GCTGCCCTCCGGAGCCG-AGC TTCTTTTCTGCCAGC  69 522
      Rv2707 3021735 .. 3021762 + -14.8  -2.55722   GTGTCGCTGCCGGTC        CCGTCGTCGACG CGTT CGTCGGCGTCGG         TACGTTCAATCGTCT  71 213
      Rv2709 3022297 .. 3022308 +  -7.2  -2.57564   TTAGCCGTCTGTTGG                CCGG CGTT CCGG                 GTTGTCGGCCACTGG  51 37
        sigB 3023461 .. 3023518 + -17.1  -4.09685   GAGCCAGGTAGCAGA CGGTATGCCCGCCGCGCCA--GCGGCGG GCATA CCGCTGCGGTGGGGCGGCGGGCA-ACCA TTTTCGCAGCTGGCC 100 54
        ideR 3024723 .. 3024773 +  -5.6  -3.29471   ATTTTCCACATCCTG GCGGCTGCAGCCGACCGAATCAGCAC GGT GTGC-GAT-CTCTCGG-T-CAGCCGC TTGGTGTCCTAGCGC  51 491
        sthA 3026971 .. 3026986 +    -9  -3.14404   TGTGCAGCACAGCGG              CAGCCA GGGT TGGCTG               TTCAATCATTGCTGT  61 149
      Rv2714 NONE
      Rv2715 NONE
      Rv2716 3029982 .. 3029992 +  -2.4  -4.13767   TAGGAACGGTCAAGG                 GCGG TCA CCTC                 TTTTGCGGTCGGGGC  58 149
        lexA 3032970 .. 3032982 +  -9.1  -3.17051   TGTCGGCGTGGTGTC                CACCG CAT CGGTG                TCTTCCTCCTCGACC  59 497
      Rv2722 NONE
      Rv2723 3036589 .. 3036602 +  -3.8  -4.13767   TGAACCCCATCCCCT               CCTG GCCGAG CAGG                TTTTCGGCTGGAACC  61 512
      Rv2730 NONE
      Rv2731 3044383 .. 3044421 +    -8  -3.58343   GACGCCCCTAACGGT  CGG-TGCCGCGGTCGGG CGTTGT CCCGGCCTCGGAGTCCG   TTTGCACGTGGTCCA  62 30
      Rv2734 3047952 .. 3047971 +  -9.2  -2.91681   CAGGCGCAGTTAGAT            GGTGGCGC CATC GCGCTGCC             TGTATCCGCTTCCAA  58 302
     Rv2737A 3051773 .. 3051787 +  -4.2  -3.56643   CCGCCGGAGGCAAGT               GCGG CGATTGC CCGC               TTTGACGAATGTGCA  53 6
      Rv2740 3053881 .. 3053899 +  -2.3  -3.59262   GCGATTTTGGGCCGA             CACGACG GGCTG TGGCGTG             TTTGGAGGTCTCAGA  49 224
   PE_PGRS47 3055898 .. 3055908 +  -2.4  -4.11216   TCGTATCCGGTTCTG                 GGCC TGC GGCA                 TTTTCGAGGTACAAC  58 432
      Rv2747 3059800 .. 3059841 + -24.1  -2.78463   AGCCCGGCGAGCAGA CGCAAAATCGCCTCATTTCG GCA CGAAATG-GGCGATTTTGCG TCTGCTCGGCGGGCT 100 39
      Rv2749 NONE
      Rv2750 NONE
      Rv2751 3065020 .. 3065034 +  -2.7  -3.28712   ACCGGCATCACGTTG               CGCGG CCGCA CCCCG               TTGTAGAGGAACAGC  46 517
      Rv2765 3075386 .. 3075431 + -22.1  -2.71011   TAGCCCCGCCAAGCA GACGCAGAATCGCATTAATCG CGCC CGGTTTGTGCGATTCTGCGTC TGCTTGGCAGCACCT 100 38
      Rv2775 3083668 .. 3083680 +  -4.7  -3.23853   TCGCTCGTAATGCAG                CGGCG CGT CGGCG                TGTTGATTGCGGGCC  49 323
         ald 3087989 .. 3088011 +  -6.8  -3.05844   AAGGGAAGCGATGAT           GTCGGCCGCG GGT CCCGGCCGGG           TCTTCCGGTGCGCCG  51 79
      Rv2787 3096944 .. 3096956 +  -4.1  -3.30124   CCGTCACGCCGGTAT                CTAGA CTC TCTGG                TTGTGAGGGCTGACG  48 95
        sirR 3097681 .. 3097691 +  -3.2  -4.11394   AACGTGGCTGCGATT                 TTCG GCA CGGA                 TTTTCGCAGTCCGGT  61 61
      Rv2799 NONE
      Rv2800 3110529 .. 3110541 +  -9.1  -2.78463   GGCGCATCACCGACT                CCGTC GCC GACGG                TCTGCTCCCACGCGT  57 489
      Rv2803 3112664 .. 3112707 +  -9.5  -3.32844   CCCGGCACTACGGCG C-CCGCGCCCTGGTCGTCGA CGCCA TCGACGACCGCGCCGCCGAG TTCTACGGTCACCAC  63 400
      Rv2805 NONE
      Rv2806 3113648 .. 3113658 +  -4.6  -2.62184   GGATAAGACCAAGAT                 CCTG GAT CGGG                 TGGTGTCCACCACCG  43 214
      Rv2807 3114907 .. 3114920 +  -4.5  -3.61178   CTGTTGCGAATCCTG               TTGGG CCGC CCCAG                TTTAAAGTGGATGAG  53 120
      Rv2808 3115324 .. 3115368 +  -8.5  -3.05963   TGACACCAACTATTG CCAGCACCAGGCGC-CTACCG TGCAT CGGGAGCGCGGCCGG-GCTGG TATTCGCGTGGGACT  57 46
      Rv2809 3116072 .. 3116118 + -17.3  -2.91681   AGGTCATTGGTAGGC GACGGCCCTCCCGTCGT-CTCT TGCC GGAGTGCTACGGGAGGGCCGCC TGTGTGCGCTTGGAG  87 378
      Rv2811 NONE
      Rv2812 NONE
      Rv2813 3119065 .. 3119093 + -18.9  -2.83403   ACCCCGAACACCACC        GACCCCGCCGG ACATCTC CCGGCGGGGTC        ATTTCATGACCAAAC  91 54
      echA16 3138224 .. 3138256 + -13.3  -3.05384   ACACGATGCGCGGTG      CGCGTGACGACCAGC CCC GCTGGTCGACCGGCG      TTGCGTAGACGAAGG  70 229
      Rv2843 NONE
      Rv2844 3151439 .. 3151466 +  -8.2  -3.63515   ATCGGCGGCCAGCGC        GGTCGCCCCGGC GCGA GCCTGCGCGTCC         TTGTTCGCGATCACC  65 263
   PE_PGRS48 NONE
      Rv2854 NONE
         mtr 3166579 .. 3166614 +  -2.4  -2.79327   GCGCTGCTTGGCCTG    CGTTGACCGCAACGGCG AGC CGTCGTC-CGGCAAGCG    ATTTGCATCCCGTCA  39 20
        nicT 3168100 .. 3168115 +  -4.7  -2.74605   GCACCCAGGTGTCGC              TGCTG AACAAC CAGCA               TGGCTTTTGCGCCGA  44 323
      Rv2863 3175651 .. 3175661 +  -6.8  -3.14132   AGCCAGCGATCTCCT                 TGGC GGT GCCA                 TTGGTCACCACCAAC  52 304
      Rv2865 3177812 .. 3177822 +  -2.4  -2.52896   CGTCCCGCGACGCCC                 CCAC TGA GCGG                 TGCCTTACACCGTGC  37 19
      Rv2866 3178250 .. 3178282 +  -3.3  -3.53012   CGGGAAGTGGCTGAG     GCGAACGACGGCCG ACCGCC CGGCTGT-GAGCGC      TTTGCCGCCGAGACC  49 190
      Rv2871 NONE
      Rv2872 NONE
       mpt83 3184595 .. 3184606 +  -3.6  -3.67296   TCAAGGCGAGGCAGC                CCGT GTAG GCGG                 TTTGCCTCGCTCATC  51 53
        dipZ NONE
       mpt70 NONE
      Rv2876 NONE
      Rv2884 3194411 .. 3194437 +  -9.5  -4.09685   CGTCCCAGCCGATGT        CTTGCACATGCC GGCA GGCATG-GCAGG         TTTTCGACGATGGGA  75 285
      Rv2887 3196894 .. 3196909 +  -7.5  -3.10464   TGGGGCGTGGATCCG              GGCCC AGGGCC GGGCC               TCTTCGAGTTCGTAA  54 69
      Rv2891 3201217 .. 3201233 +  -9.3  -2.56596   CGAGTCACCGGCGCC              GCCCGGG GTG CCCGGGA              TCGCTTGCTGGGCGA  56 227
      Rv2893 3203720 .. 3203763 +  -4.5  -3.68222   CGACCAGCCAGGCGT GCAGCGCATCG-GCGGCT-GG CTGC CCGAACGGGACGGTGCGCTGC TTGTTGCCCTTGCCG  55 348
        lppW 3215606 .. 3215647 + -10.1  -2.78384   ACCGGCGCGAGCAGA CGCAAAAGCCACCG-CACGT TCG GCGTGTCGGGGGATTTCGCG TCTGCTCGCCAGCGG  60 59
       dacB2 3219230 .. 3219247 + -12.7  -2.94356   CACCGCGAGCAGACG             TGGGCGC TGGT GCGCCCA              TCATGTTCTTTTGCG  70 41
      Rv2917 3228302 .. 3228316 +  -5.7  -3.14132   GACGCTGGCGCCCAA               CACCT CCAGC AGGTG               TTGCTCGACCGCGGC  49 84
        tesA NONE
      Rv2929 NONE
      fadD26 NONE
        ppsA 3251059 .. 3251070 +  -5.8  -2.78384   CGGCGCCGCCTGAGG                CCGA GAGG TCGG                 TGTGATGCGAACGGC  46 9
        ppsB NONE
        ppsC NONE
        ppsD NONE
        ppsE NONE
        drrA NONE
        drrB NONE
        drrC NONE
       papA5 3276398 .. 3276455 +  -3.2  -4.07133   TGATGCCGCCGGTGC CGCCGCCTGCTCCTCGG-CCAGCGTGT CCGCC AAGTACTGGGCCAAAGCGCGGGCGGTG TTGTTTGTGGCGATG  58 206
      fadD28 NONE
       mmpL7 3287822 .. 3287837 +  -7.5  -3.01791   TTCCGACCACGCCAG              GGCGG CGTTGA CCGCC               TGTTCGAGACCCCAT  54 15
      Rv2943 3289684 .. 3289738 +  -2.3  -3.53444   CGCGCTGGGAGTCGA CATCGATGGCG--GGGTGGC-CTGATG CCCAC CACCAAAGCCACCCAGCGCCGT-GATG TTTCCACCGAGATCG  47 4
     Rv2943A NONE
      Rv2944 3290788 .. 3290808 +  -7.5  -4.30576   GCATCTTGACAGAGC            TCGCGGGGA TGG TCCCGGTGA            TTTTGGTGGTCGAAA  77 307
      Rv2952 3305255 .. 3305265 +  -2.4  -2.62263   TCACCAAGGACTGAG                 CCAG TTT CGGG                 TAATGTCGCCCGGAT  38 27
      Rv2953 3306885 .. 3306901 +  -7.9  -3.33492   CCACACGCGCGAAGG              CCGACAC CCC GTGCCGG              TTATCGCCTGGCTCG  56 375
      Rv2956 NONE
      Rv2957 3310788 .. 3310800 + -10.5  -3.30124   CGAAGGCTTCGGCAA                GCCGC CGG GCGGC                TTGTCGGAACTCGGC  63 516
      Rv2961 3313877 .. 3313889 +  -6.9  -3.37796   CGAAGGCATCGGCGA                GTCGC GCG GCGGC                TTGTCGGTACTCGGA  56 230
      Rv2963 3316490 .. 3316502 +  -4.7  -2.79796   TCGGCGCCGAAAAGG                CCACC GGC GGCGG                TATCCTGGCCTGCGG  44 59
        purU 3317931 .. 3317943 +  -6.9  -3.72576   TGGGCCGGTGCGAAT                GGTGC AAC GCGCC                TTTCGTCGAAGGAAA  62 495
     Rv2970A NONE
      Rv2971 3327161 .. 3327191 +  -3.8  -3.65351   GTTGGGTGGCATCCA       TTGGGCCGGTGGCG AAT CGCCCTTGTCCTGA       TTTGCCTGCCCCTGC  54 237
      Rv2980 3336802 .. 3336822 +  -2.3  -2.86728   ACCATCGGGCTAGTG            CAGGCCCAC GCC GCGGGCCAA            TGTCGTCTCGATCAT  40 322
      Rv2983 NONE
         ppk NONE
       mutT1 3343119 .. 3343168 +   -16  -3.11218   AACGTGCGGGCCTAA CACACGGATACCCTTCGTCAC ATTGCCACC GTG-CAAAGGGTATCCGTGTG TCTTGACCTATTTGC  86 26
      Rv2989 3346837 .. 3346853 +  -5.8  -3.42699   GCGGACGCGCTCACC             CGACGGC TCTA GCCG-CG              TTGTGCTACATCGGT  55 14
      Rv2991 3348490 .. 3348531 + -24.1  -2.79133   TGCCCGGCGAGCAGA CGCAAAATCGCCC-ATTTCG AGA CGAAATTGGGCGATTTTGCG TCTGCTCGGCAGTTG 100 42
      Rv2994 3352916 .. 3352933 +  -4.1   -4.3739   ACCACAATCCCCCGG             CGAAGGT CAAC ACGTTCG              TTTTGTGCACCAATG  68 335
      Rv2997 3356799 .. 3356819 +  -3.9  -3.03701   CTCAAGCTCAGGAAG            TTCGGCGAG AAT CTCGGTGGA            TGTCATTTGGTCCGC  45 283
      Rv2998 3357493 .. 3357514 +  -5.1  -3.26473   AGGACGTCTGGCCGT           GCCCGGATCG GTG CGATC-GAGC           TTCATCGTGGTTTCA  50 242
        lppY NONE
      Rv3000 3359641 .. 3359669 +  -7.3  -4.07568   GGTCGCGGAGTTTCT        TGCCGACGACCTC GAT GGGGTGCTCGGCG        TTTTGCCGGCGCAAC  67 395
        cfp6 3363935 .. 3363948 +  -5.2  -3.14132   GCTGTGCCGAGATGC               CGGC GAGCAG GCCG                TTGATCAAGAAGGCC  49 274
        lppZ 3365865 .. 3365877 + -10.5  -2.94099   GCGTGAACCTTACGA                CGCCG TAT CGGCG                TGTCTCGTCGCCCCG  59 60
      Rv3008 3367627 .. 3367639 +  -6.2  -4.07568   GTCCAGCCCGATGCC                GGCC TCGTT GGCC                TTTTGCGCCAGGAAG  66 385
      Rv3013 3372502 .. 3372549 + -15.6  -3.14344   CCAAGGTTCGCCGAG CGTAACGCCACTGCGAAAAACC GCGC GGAGATTCGCAGTGCCGTTACG TTCGTGACGCGGGTC  83 56
        lpqA 3376438 .. 3376461 +  -8.2  -3.22491   GTCAACGTGGTCAGT          TGTGCGTTGCG CTG CGCGACG-ACA          TTGGTGCTGACATTT  58 76
      Rv3030 NONE
      Rv3031 3391532 .. 3391549 +  -4.1  -2.79183   CGGAACCGGCCGCGC             GCATGAG GATC CTCATGG              TGTCGTGGGAGTACC  42 55
      Rv3032 3393107 .. 3393121 +  -8.5  -2.73364   GCATCCACTTCGAGC               CGCGG ATCCA CCGCG               TGATTGGACTGCGGG  54 354
      Rv3033 3393942 .. 3393960 +  -8.8  -3.60098   AGGCTCACCGTGGAA             TCGGCTGC CCG GCAGCCAA             TTTCGCGTACCCGAT  65 39
      Rv3035 3396901 .. 3396926 +  -3.2  -4.22652   GCAGCGGGGACCCCT         GCGCGACG TTGACGAACC CGTCGCGG          TTTTGCGTGATGTAG  63 465
        fecB NONE
        adhC 3407384 .. 3407422 + -11.6  -4.13767   ACGCCGGCCAGCGGC   CATCCGGCGGCGGCCAGG ATG CCTGCCACCCGTTGGATG   TTTTCCGGTCCGGCG  82 84
      Rv3055 NONE
        dinP 3417823 .. 3417835 +  -4.8  -3.09834   GGGCCGAAGCGCGCG                CGTG AAGAA CACG                TTGACTCGTCGCATC  47 103
      cyp136 3421324 .. 3421341 +  -6.9  -2.74012   CGTTTCAGACACTGG             TCGCGGC GCTG GCTGCGG              TAGTTGCAGTACTAG  49 379
        ligB NONE
        cstA 3429668 .. 3429701 +  -7.3  -2.52896   TGCTGGGCACGATGG     CTCTCACGAGCGGCG GTGG TGTCGCTCGCGAGGA      TCCATTGGAACCTGA  50 174
         mmr NONE
      Rv3066 NONE
      Rv3067 3432207 .. 3432242 + -11.1  -3.96624   GGCCAACTCGGTGGC    GCTCACCTGGTC-GGC CGACA GCCTGGCCAGGCGGGC    TTTCTGCTCCCGATC  79 394
        ccrB NONE
        ccrB NONE
      Rv3071 3435834 .. 3435865 +  -2.3  -3.03124   CGAACGATGCGACGT      CGTCGC-GCCAT AATGTGCGC ATTGCAGCGACG      TATTCGGCGGTGCGC  41 286
      Rv3074 3438136 .. 3438146 +  -5.4  -3.14132   CGTAGGCGCGGGCCA                 GATC GAG GATC                 TTGGTGGCCCGGGCA  49 108
      Rv3076 NONE
      Rv3077 NONE
         hab NONE
      Rv3081 3447481 .. 3447516 +  -9.7  -3.65902   GGCACGACCGGTTGA    GCGCGCT-CTGCTCGG AATAG CCGAGCAGCACCGCGA    TTTGGCTCAGATACA  68 228
      Rv3083 NONE
        lipR NONE
      Rv3085 NONE
        adhD NONE
      Rv3087 NONE
      Rv3088 NONE
      fadD13 3457611 .. 3457627 +  -9.3  -3.28712   TTGCCCGCGCTCGCA              CCCGCTC GGC GCGCGGG              TTGTCGGCGACCCCG  63 364
      Rv3090 NONE
      Rv3091 3460948 .. 3460958 +  -6.8  -2.65264   CGCCACCAGCAGACC                 CCAC CAG GTGG                 TCATCTAGGTGGTGA  47 166
      Rv3095 NONE
      Rv3096 3465846 .. 3465857 +  -4.4  -3.53012   AGGGGGTGAGCAGTA                TCCA GTCG TGGA                 TTTGCCAGGGGGCCA  52 185
        fprA 3475788 .. 3475804 +  -3.5  -2.93723   TTTCGGCGATAACTC              CGCGGCG AAC CAGCGCG              TCTCGTTGATACGGC  43 436
      Rv3108 3477540 .. 3477551 +  -2.2  -3.65827   TGCGCTGCGCCACGA                TGCG CCGA TGCA                 TTTCGGTAACGATTG  49 65
       moaA1 NONE
       moaB1 NONE
        moaC NONE
       moaD1 NONE
      Rv3113 NONE
      Rv3114 NONE
      Rv3115 NONE
       moeB2 NONE
       cysA3 NONE
       sseC1 NONE
       moaE1 NONE
      Rv3120 3486424 .. 3486437 +  -8.1  -2.52676   TCCCGTTTGAGGATC               TCGCC CCAG GGCGA                TGGGTTGGCGGGATG  53 275
      cyp141 3487968 .. 3488002 +  -9.9  -3.25204   TGCAGGATCTTGGTG    TGCCCG-CCTCGGCGC GGCG GAGCCGGGGTCGAGCA     TCTCTTTGCGAGTGA  64 282
      Rv3122 3488550 .. 3488565 +  -3.2  -2.73364   GCGGCGGAGTTCACC              GCCG AGGTAGAG CGGC               TGGTTGCGCTCGCGG  40 16
      Rv3123 3489353 .. 3489370 +  -3.3  -3.61517   CCCCGGAGTCGGTAG             GGGTGGC GGCG GCGACTC              TTGTTGGGCCCCCGT  51 315
      Rv3124 3490874 .. 3490894 +  -4.7  -3.53444   CCAACCCGCCAGCCG           GCG-GACC TAACCT GGTCGCGC            TTTCACGCGCCATAC  52 524
      Rv3127 3493651 .. 3493672 +  -4.3  -3.61398   GTAGATACCGTTGTC           GCCGGCC CAGCTGAT GACCGGC            TTGTTGAGAAACACG  53 495
      Rv3129 3495406 .. 3495425 +    -7  -3.71284   GCCGCGAGTGCACGA            TCCGCAGC CGCT GCAGCGGG             TTCTCTTGATCCACC  61 439
      Rv3131 3497700 .. 3497711 +  -5.8  -3.53091   CACCTCGATGCACAA                GTCG TCGT CGAC                 TTTGACCCGGACGGT  54 176
       PPE50 NONE
       PPE51 3502964 .. 3502981 +  -7.7  -3.34947   CCGACAGGCGGCCCG             TTGGGCG TAAA CGTCCAA              TTGTCAGGATTCTTC  58 53
      Rv3137 NONE
        pflA NONE
      fadE24 NONE
      fadE23 3508017 .. 3508044 +   -15  -4.24948   CGAGCAGACGTCAAA        GCCCCCGAATTTC AGT GAAAT-CGGGGGC        TTTTGCGTCTGCTGG 100 47
       fadB4 3509354 .. 3509364 +  -4.6   -3.6682   GCGGACGCTCGTGGT                 CGGC TGG GTCG                 TTTGGGTCGATGGCG  55 313
      Rv3143 3510284 .. 3510303 +  -4.8  -3.60098   CGCGTTGTCGACAGC            GGAGCGGC CTTG GCCGCAAC             TTTCGGATCCACAGT  52 254
        nuoA NONE
        nuoB NONE
        nuoC NONE
        nuoD NONE
        nuoE NONE
        nuoF NONE
        nuoG 3519181 .. 3519192 +  -7.2  -3.01712   AGCGTCTCCCCTTGC                CGCG AGCG CGCG                 TGTTCCCCCGCAAGC  54 40
        nuoH NONE
        nuoI NONE
        nuoJ NONE
        nuoK NONE
        nuoL 3524111 .. 3524127 +  -5.1  -2.80935   GTTAGTGGCGGCGGC              GCTGC TGGTGGT GCAGC              TGTGGTGAATAACGT  44 1
        nuoM NONE
        nuoN 3527501 .. 3527520 +  -4.2  -3.59979   CCGAGTTCGCAATGC            CTGTGGTC TGCA GGCCAGAG             TTTGCGATGCCCACG  51 141
      Rv3168 NONE
      Rv3169 3538479 .. 3538492 +  -5.2  -3.05596   AATAGCCGACCGGAA               CCGC CGAAAT GCGG                TTGACTAGAGCGGTG  47 142
        aofH 3540052 .. 3540094 +   -10  -2.77899   CGCCGCCGATCACCA GGGTTGGCAC-CGTCAGACC ATCCA GGT-TGAGGTGTGCCGACCC TACTTCCTCGACGAG  57 226
      Rv3174 NONE
      Rv3175 3544642 .. 3544672 +  -5.3  -3.20382   TCGCGCCGGCTGATC       GCGTCGTGGAGCT CCTTC ATCTCCGCTGCGC       TTAATGGGTATCCGC  49 320
      Rv3177 3546302 .. 3546312 +  -3.2  -3.59979   CTGCAGTTTCTCGAG                 TCGT GAA GCGA                 TTTCGCATGACCACC  51 20
      Rv3178 3546826 .. 3546858 +  -7.6  -3.53091   GCTCCGCGTGGTCGA     GCGATCCCGGTGCGG TTAC CCGCTACGGGGT-GC      TTTCGGCACCGCGAT  60 54
      Rv3179 3548988 .. 3549003 +  -3.2  -3.02144   CGATGGGCGGCTCTA              GCGC TAGTCGAC GCGC               TATTCAACCAGCTCA  43 106
      Rv3182 NONE
      Rv3183 3551175 .. 3551200 + -16.1  -2.73124   CCCGCCCATGAAAAC         GGCCCCCGGAG TCTC CTCCGAGGGCC          ATTTCGCCGGTAGCG  81 156
      Rv3184 NONE
      Rv3185 3552691 .. 3552701 +  -8.2   -3.3506   GTCCAGCCTGTTCCG                 CCGC GTC GCGG                 TTGTACGGATTTGAA  60 174
      Rv3186 NONE
      Rv3187 NONE
      Rv3188 NONE
      Rv3189 3555386 .. 3555402 + -11.5  -3.54424   CAACGGAATGGCCTA              GCCGCCG TCG CGGTGGC              TTTGCGCGACTGGGG  73 149
      Rv3192 3560125 .. 3560166 + -24.7  -2.78384   GCACCCGTGAGCAGA CGCAGAAGTCCCCGATTTC CGGT GAAATCGGCGACTTCTGCG  TCTGCTCGCCGCGAG 100 126
      Rv3195 NONE
      Rv3196 3566667 .. 3566677 +  -3.2  -5.10208   CGACAATGGACCAGG                 CATC CGC GGTG                 TTTTTGTTGACGTTA  82 5
      Rv3197 3568411 .. 3568440 +  -6.4  -3.35996   GCGGGCTATGCAACA      GCATCCTTGCGCGG ACGT CCGCGC--GGACGC       TTGTGACTCACGATC  55 69
     Rv3198A 3572083 .. 3572096 +  -9.5  -3.72576   TTGACCCGTGACCAG               CCGGC CCTG GCCGG                TTTCGTCGGCGCGCC  68 519
        lipV NONE
      Rv3204 3581850 .. 3581862 +  -6.2  -2.65264   GCCCAGGATGCGGGC                CGCC AGTAG GGCG                TGATGTCGGTGATCC  46 255
      Rv3208 3585847 .. 3585868 +  -2.9  -3.82378   GCAAACCAGAGTCGT           CGCG-CAGCG CGT TGCTGACGAG           TTCTTCTACCTCACT  56 182
      Rv3209 3587021 .. 3587041 +  -7.6  -3.57263   CAGACGACGCGACCA           CAGCGCCAG TCGG CTG-CGCTG            TTTGCCGCTGGCCGT  60 212
        rhlE NONE
      Rv3212 3590641 .. 3590682 + -25.5  -2.88544   GTTGGCGCGAGCAGA CGCAAAATCGCCCGAAA-CC GAT GGCTTTCGGGCGATTTTGCG TCTGTCGCGCTACAG 100 49
        gpm2 NONE
        entC NONE
      Rv3216 NONE
      Rv3218 NONE
       whiB1 3595983 .. 3596016 + -28.3  -3.05596   CGACTCAGTTCTGCA     CAGTGCGGCCCCGAC ATAC GTCGGGGCCGCACTG      TTGCGTAGCGCGCTA 100 41
      Rv3224 NONE
     Rv3224A NONE
     Rv3224B 3601074 .. 3601097 +  -8.8  -3.38951   TCACCGATGGCGTAG          CGCG-CGCTGG CCG CCAGCGGCGGG          TTGGTGTCTTGGTAG  60 80
        aroA NONE
      Rv3228 3605820 .. 3605835 +  -2.4  -3.53012   CCGCCGACCCCGCAC              GGCGGC AATC GCGGTC               TTTAACCCCCGACGA  48 127
      Rv3235 3611936 .. 3611959 +  -2.2   -2.7185   GTCGCCCTGCACATC          GGGTGAGATC GCCG GCCCACACCC           TAGTTCGAAGCTACT  39 20
      Rv3254 3635418 .. 3635428 +  -2.4  -3.33261   TAGGGGTAAGTCCAC                 CGCG TAA CACG                 TTGTCGGAGTTGGCC  44 380
      Rv3259 3640219 .. 3640231 +  -4.8  -3.14931   GTGTGCCTCCCATTA                CACC CCGAA GGTG                TTCATAGGACATGCC  48 400
        fbiA NONE
        fbiB NONE
      Rv3263 NONE
      Rv3267 3649419 .. 3649455 +    -8  -2.62983   GGCGATCCTGGATCC   GATGCTGCGC--GCCGAC CCG GTCGGCCCGCGCATCACC   TACTATGACGATGCC  51 63
      Rv3268 NONE
      Rv3269 NONE
        ctpC 3652822 .. 3652838 +  -3.6   -2.8474   GCAGAACCGCGGCGG              CCTGAG CAGCA CACAGG              TAGTTCTGGGTGCCC  43 165
      Rv3272 NONE
      Rv3273 3657429 .. 3657460 +  -5.8  -3.33509   AGTTCTCGAAGTACA      GCTCGGTGGTCGGTG ACC CCTTGATC-CCGAGC      TTGCGTTCTTTCGGA  51 523
      Rv3277 3660989 .. 3660999 +  -6.8  -3.64487   TCCCCCAGATGACCG                 CGTG AAT CACG                 TTCTTAGCGATCTGC  61 318
       accD5 NONE
      Rv3281 NONE
         maf NONE
        sseA NONE
      Rv3284 NONE
       accA3 3668381 .. 3668391 +  -4.6  -3.00298   GACCCGCATCCACGT                 CGCC CAG GGTG                 TCTGTGATTGCGCGG  45 247
      Rv3292 NONE
         pcd 3675279 .. 3675299 +  -6.7  -3.86524   GTGCAGGATCACGCC            GCCGGCGAA GCG TGCGCCGAC            TTTGTCGCGGAGTCT  64 218
      Rv3295 3676713 .. 3676740 +  -3.2  -2.70788   ACTGGCTGACGCGAT        GGCAACCGCGCG AATG TGAGCGGTAGGC         GGTTTTTGTCGGTGC  40 7
         lhr NONE
         nei 3682443 .. 3682467 + -11.3  -2.90075   CGCCCCGCCGTTGAA          CGGCACCAGCG GGT CGGCGGTGCCG          TGTGCTTCGAGCACC  61 381
      Rv3304 3692039 .. 3692054 +  -6.1  -3.55563   GCCGTGCGAACAGTG              CCGGA CAGAAC TCCGG               TTTGCGGAATGGCGT  56 444
        deoD NONE
        pmmB 3696512 .. 3696541 +  -3.5  -3.18264   GGCATCGCCGAGACC       GGGCACAATGTAGG CGA CCT-CGTTAAGCCC       TTCGTCGATGGCCGC  45 69
      Rv3310 3698090 .. 3698107 +  -4.1  -3.31905   TAACCGATATTTGGG             GCGAC TAGCCGCC GTCGC              TATTCTGTGCCGCAT  48 18
      Rv3311 NONE
        sdhC NONE
        sdhD 3704986 .. 3704999 +  -5.9  -3.25823   GTGCCCCCACTGCAT               CGTCG GCGG CGGCG                TTGATCTGCCAACAC  52 140
        sdhA NONE
        sdhB 3707581 .. 3707622 + -24.1  -2.78384   GCTTGCGCGAGCAGA CGCAAAATCGCCCGAAAACC AGT GGTTTT-GGGCGATTTTGCG TCTGCTCGCGCAGCC 100 43
      Rv3325 NONE
      Rv3326 3711741 .. 3711755 +  -8.6  -3.61715   GGGGCGGTTCAGAGG               CAACCA CCA TGGTTG               TTGTTGGAACCGATG  65 72
      Rv3327 3713874 .. 3713911 +  -8.5  -2.71011   CGCCGTGACGGCCTT GCG-GG-C-CCGCGACGCC AGCT GGCG-CGCGGCGGCCTCGC  TGGTTCCCAGCACCT  54 438
      Rv3329 3715740 .. 3715761 +  -2.1  -2.62184   CACAGCGCGGCTCCT           CGCGGTCGG GCCG CCGATCACC            TACTCTGCACAGACG  38 57
       dacB1 3717028 .. 3717047 +  -6.3  -3.14132   TCGGCGTCGTTTGCG            GGCGGGC ATCCTA GCCGGCC             TTGGTCGGCACCGAA  53 59
        sugI NONE
        nagA 3720169 .. 3720204 +  -6.6  -3.12351   GGTGGAATCAGGGTC    TGCGCCGCCGGCGGCG GTAC CGGAATCGGCGGCGGA     TTCGGTATCAGGGGA  51 448
      Rv3334 3721710 .. 3721727 +  -2.5  -3.04398   TAGAGGTCGCTGGGT             ACGCGGG CTGG CCCACGG              GTTTTACGCCGAAGC  41 38
      Rv3337 NONE
      Rv3338 3724563 .. 3724604 + -24.1  -2.79302   GCGGGCGCGAGCAGA CGCAAAATCGCCC-ATTTCG GCA CGAAATTGGGCGATTTTGCG TCTGCTCGCCCTAAT 100 40
        metC NONE
        metA 3728619 .. 3728656 +  -5.5   -3.6502   CGTGAAGGCGCGTGT   CGGCGGTGACGTGCTCCC GAC GCGA-CATGTCCCTGTCG   TTTGGCTCCGCGGTC  57 17
      Rv3342 3729422 .. 3729461 +  -5.5  -3.21276   CCGACGTTGCCGAAG  CCGGAGACCAGGGCC-GA GGTGA TCAGGCCCAGCGCGCCGG  TGTTGTACACACCCG  49 92
      Rv3348 3754308 .. 3754337 +  -6.3  -3.14132   TTACCGACCGCGACA       GCGG-TGCTGGGGC GTT GGCCCGACATCCGC       TTGCTGGCCGGCGCA  53 77
      Rv3354 3769920 .. 3769960 +  -3.3  -2.52464   ACACATCGGGATGCA CGTCGCCGACCAGTCCGTCA TCAG TG-CGG-CT-GACGCCGACG TCGATTACCGCGGCA  39 445
      Rv3357 NONE
      Rv3358 NONE
      Rv3359 3772577 .. 3772588 +  -7.2  -3.17075   GTGCAACCCATTGTG                CCGG AAAT CCGG                 TTGACTTCCCCGCGC  56 68
      Rv3360 3773424 .. 3773438 +  -7.8  -3.35679   GGTGCAATTACGAAA               CGCCGA CCC TCGGTG               TTGTGACTCGGCCAG  59 430
        spoU 3778529 .. 3778558 +  -7.8   -2.6252   TCCGGGTGTTGTGAT       CTCGCAGGTTGC GTGCTG GCAGCCTGGGGG        TGGGTTGTGATGTCG  51 353
   PE_PGRS51 3780638 .. 3780659 + -10.9  -3.02144   CAGGCAGGGGATCAG           CA-GCACCGG CGC CCGGTGCATG           TGTTCGGCGAGATAG  66 329
      Rv3369 3781575 .. 3781585 +  -8.2  -4.11216   CGACGACGGTGATTG                 CGCC GCT GGCG                 TTTTGGACCTGGCCG  72 188
      Rv3371 NONE
       otsB2 3787620 .. 3787634 +  -3.5  -2.63596   CAGGTCAGGGATCAG              CGCCGC CTAT GCG-CG               TCCTCTGCGGTGACC  39 156
      echA18 NONE
    echA18.1 NONE
        amiD 3790151 .. 3790171 +  -3.9  -4.17762   GGCCATCAAGGGAGG            ACGCGTTGA GCA TTAGCGCGG            TTGTTTTCGACCGTG  63 128
      Rv3376 3791185 .. 3791196 +  -2.2  -2.62983   GCAGCACATATCAGA                TGCG CAGT CGTA                 TAATATGCCGATCGG  38 401
      Rv3386 NONE
      Rv3387 3801555 .. 3801565 +  -4.6  -3.64703   AGGTCTTAGTAATTA                 GTGG CCG CCGC                 TTTGGGTCCACCGGG  55 117
   PE_PGRS52 3803863 .. 3803904 + -24.1  -2.78384   AGGCCCGCGAGCAGA CGCAAAATCGCCCAATTTCG TGC CGAA-TTGGGCGATTTTGCG TCTGCTCGGCGCAGC 100 40
        lpqD NONE
       acrA1 3807774 .. 3807784 +  -4.6  -3.59979   ATTGAACTCTGGTGA                 CGGT GAA GCCG                 TTTGCGCTGGCACAC  52 226
        iunH 3809675 .. 3809685 +  -8.2  -3.91084   TCCCCCGGCTGGTCA                 CCCG TAT CGGG                 TTTCCTTGGGCGTCA  70 313
     Rv3395A 3812371 .. 3812381 +  -8.2  -3.19425   GCGCTCCGCTGGCCA                 CCCG AGC CGGG                 TTGGTCACATTAGTT  58 51
      Rv3399 3817198 .. 3817212 +  -5.7  -3.14132   CGGCACTATAGCCGG               GCCTA ACTCG TAGGC               TTGGTACGCGGGCAG  51 48
      Rv3400 NONE
      Rv3401 3820624 .. 3820650 +  -2.8  -2.90075   GCGGGGACGCGTCTG         CGTCTACCTGGG CGG CACCGGTGAACG         TCTCATTCACCGCGC  42 247
      Rv3406 3826228 .. 3826238 +  -2.4  -2.68942   GCTGATCAACCAGTA                 AGCG CAA CGCA                 ATTATGTAGCACCAT  39 36
      Rv3407 NONE
      Rv3408 3827358 .. 3827376 +  -5.8  -4.08216   AGCTCACCCCAGGTG             CCGCCGGC CAC GCCGTCGA             TTTTGGCGGCGATGC  64 425
      Rv3412 3832237 .. 3832247 +  -8.2  -4.25283   GAGGGGTCAATTGAG                 CCCG GCT CGGG                 TTTTGATGACGGCGT  76 126
       whiB3 3835215 .. 3835256 + -25.3  -2.78463   AGCCGCGCGAGCAGA CGCTAAAGCCCCCG-CACGC TCG GCGTGTCGGGGGCTTTTGCG TCTGCTGACCGGAGT 100 40
       PPE57 3842878 .. 3842893 +  -3.3  -2.83715   AGATGAATCAGGCGT              TTCAC ACCATG GTGAA               TATGCTGCTGATCCG  42 134
       PPE58 3844189 .. 3844231 +  -3.8  -4.07568   CGTTGGCCCCAGGAT CGGTCGGCGTGCCCGCCGGC GAG GTCGGAGAGCATGCGGGAGG TTTTGGCGAAGCGCA  61 480
       PPE59 3847941 .. 3847960 +  -7.8  -3.73813   CGTCGGCGGGCGTGT            GCAGTCCG ATGC CGGAATGC             TTGTGTTCGTGGTTG  65 265
      Rv3437 NONE
      Rv3438 3858345 .. 3858390 + -10.4  -2.70932   GCGAAGGCCCATTCG CCGGTTCCGG-CGC-AC-CCGGC GGC GCCGGCGCAGCGACCGGAGGCGG TGGTTCGGCGACCGG  57 131
      Rv3448 NONE
       mycP4 3871354 .. 3871368 +  -4.2  -3.32343   CGCGTCCAGTGCGGG               GCCG CGACCGT CGGC               TTGTGCCAGTGTCAC  47 260
        cut3 NONE
        cut4 NONE
      Rv3453 3874728 .. 3874739 +  -7.2  -3.62096   CTGGATCTGATTTAC                CCGC GGTA GCGG                 TTTCGGCTACTACGG  62 17
      Rv3454 3876150 .. 3876171 +    -3  -2.62983   ACCCGTGCGCCGGCG          CGA-CC-GCG AAGT CGCTGGATCG           TCCTGTCGCGGTGAG  39 85
      Rv3463 3881746 .. 3881756 +  -2.4  -2.56596   GACCGAACTCGCGAA                 GCCG CTC CGAC                 TGACTTGATCCCGAA  38 7
        rmlB NONE
        rmlC NONE
      Rv3466 NONE
      Rv3467 3885086 .. 3885098 +  -4.7  -3.64703   CCCGCGTGCGAGTCT                GGCGG CGA CCGCG                TTTAGGTCGAACCGC  55 194
      Rv3472 3890313 .. 3890323 +  -2.4  -3.51329   GATCCGAAGGCCGCG                 GCCG ATG CGGG                 TTGTAGTTGGCGATG  48 470
      Rv3474 NONE
      Rv3475 3892278 .. 3892288 +  -8.2  -3.22298   AGATTCGGCGTCAAT                 CCGG CAC CCGG                 TTCGTGGTCCATCCA  58 212
        PE31 NONE
       PPE60 3895621 .. 3895636 +  -4.6  -3.61398   AGCACGACCGGTTTG              CGCGGA TGCG TCGGCG               TTGTTCCCCGCCGCG  55 39
      Rv3479 3899259 .. 3899269 +  -3.2  -3.35996   CGGCGCTATAGGCCA                 GGAT CGC GTCC                 TTGTCCATGGACCTC  48 399
        cpsA 3904919 .. 3904942 +  -2.3  -3.82665   GACCCGTACCCACGA          CGGGCCG AGTTCGTCAG CGGCCAG           TTTCATCATGTGGTC  54 328
      Rv3486 3906509 .. 3906531 +  -4.7  -2.63073   CGAGCGGCTCATAGA           GGTCTTCGG GCCTG CCGTCGACC           ATGTTCTTGGCAGCG  42 313
      Rv3488 3908034 .. 3908053 +  -3.5  -3.19513   CCAAACCGTGACGAC            GTCTGCA GCGCAA TGCGGGC             TTGGCTTACAGTTAT  44 69
      Rv3489 NONE
        otsA 3909768 .. 3909809 + -25.5  -2.78596   CCGCTCGCGAGCAGA CGCAGAATCGCCC-ATTTCG GCA CGAAATTGGGCGATTCTGCG TCTGCTCGCGCCCTG 100 55
      Rv3491 3910686 .. 3910697 +  -7.2  -3.22653   CCTCCGGGATGATCT                GCGC ATTG GCGC                 TCTTCTGGAACTCCT  54 243
      fadE26 NONE
      fadE27 NONE
      fadD17 3926482 .. 3926500 +  -4.5  -3.16742   GCCGAATGAGCTGCC             CGGATCG CGATA CGATCCA             TTCCTAGCAATTGCA  47 109
   PE_PGRS53 3930992 .. 3931005 +  -3.8  -2.96979   GCCGCGCCGTCCGGT               TGGG AGTTCG CCCA                TGTCGTTCGTGTTGA  45 303
   PE_PGRS54 3936845 .. 3936856 +  -3.6  -3.28712   CCAGCACAACCAGCT                GTCC TCGC GGGC                 TTATGCACGACGGGG  46 160
   PE_PGRS55 NONE
   PE_PGRS56 3945132 .. 3945152 +    -6  -2.70932   GCATGCACGTCATCG            GCTGGCCG CGCCT CGGTCTGC            TCCTTGGCCCAGCGG  47 194
   PE_PGRS57 3950667 .. 3950688 +  -5.7  -3.34398   ATCAAGTGCGGTCCG           GCTTCGGCG AACC CTCCGCAGC            TATTTCGCGACGCGC  52 429
      echA19 3953365 .. 3953381 +  -2.1  -2.55074   CTGAGGGCGAGATTT              CGGCCGA TTT TCCGCCC              TCAGTTCACGTTGGA  38 55
      Rv3517 3954538 .. 3954562 +  -2.1  -4.19238   AAACGCCAAGTGGCT          GTTTGGATTTC GCT GAACATCAAAC          TTTTCCGGTTCACAG  62 293
      Rv3519 3956462 .. 3956493 +  -9.4  -2.70932   TCACGGCGTCGTCGA      CGAGCTCGTCCGGGA TGA TCTCGG-CGGCCTCG      TCCTTGCGGCCAGAC  55 227
      Rv3521 NONE
        ltp4 NONE
        ltp3 NONE
      Rv3524 3962090 .. 3962104 +  -5.6  -2.87564   ACAGGTGCGCCACTG               TCGCCC CCG GGCCGA               TGTCTACCGGGATGC  46 329
      Rv3526 NONE
      Rv3527 3964065 .. 3964119 + -10.5  -3.86194   GATAACGTCGCACAC CCGCTTGCCGCGG-GATACGGTGCCG CATC CGGCACGGTGCCACCGAGGCGTACGG TTTGTGACGGCGGTT  76 36
       PPE61 3970965 .. 3971006 + -10.7  -3.01712   CGGCGTTGCCGAAAC CCGAGTTCGG-GCCGGAGCC GGT GCCGACGGCGCCGAACCCGG TGTTGAGCGAACCCG  62 427
      Rv3537 NONE
      Rv3538 3977971 .. 3977981 +  -3.2   -2.5511   GCGGATTTCGCAGAA                 GTCG ACA TGAC                 ATTGCTGCTATGGTC  39 74
       PPE63 3979654 .. 3979664 +  -4.6  -3.14132   CTTCGCCGAGTTGAC                 CGCC GTG GGTG                 TTGATGGGCAGCCGC  47 181
       fadA5 3986798 .. 3986811 +  -5.2  -3.54459   ATGATTAGATAGCGA               GGCG GACGCG CGCC                TTTGGCGACCCTTGG  55 91
      Rv3547 3987745 .. 3987775 +  -9.7  -2.73364   GGCGCCGACGAGCGT       CAGCGCCGCGA TTCCGGCCT TGGCGGCGCTG       TAGTTGCCCTGCCCC  55 471
      echA20 NONE
      Rv3551 NONE
      Rv3552 3991580 .. 3991605 +  -3.9  -3.30243   CATCGCTTCGTCCCC         TGCAAGCGGGTG GTA CCCCCAC-TGCA         TTGTCGGCGGTGGCT  48 82
      Rv3553 NONE
        fdxB 3994722 .. 3994739 +  -6.9  -2.56596   ACGACACCATTCGTC             GCCGTCG ACTA CGACGCC              TAGGTTCGTGGCGCC  48 5
       PPE64 3999951 .. 3999971 +  -9.7  -3.63515   TGCGAATGCTGGGCC            CGCCAGC CCAGCAC GCTGGCG            TTGTTGACGATCACC  68 338
       fadD3 NONE
      fadE31 NONE
      fadE32 NONE
      fadE33 4006197 .. 4006207 +  -2.4  -2.62983   TGAGGTGTGGGAGTC                 GCCG TGA CGGA                 TCGTGTCGCCCTGCG  38 19
        aspB 4007368 .. 4007404 +  -8.6  -2.88579   TGCCGAGCCAATAGC   TCGTCGATGCGCGTCTC GAGC GCGCCGCGC-TCGCCGA    TATCTGCCACGTTGA  54 27
         hmp NONE
      Rv3572 4014439 .. 4014473 +  -7.1  -3.07113   CTTCCATCGGGTTGC    CCAGCGCGGTCCCGGT GGCC ATCGCGACC-CGCTCG     TTGGCTAGCGTGGTG  51 423
      Rv3574 4017258 .. 4017276 +  -7.4  -2.62184   AGCGCCTCTGGCACT             CCGTCAAA CCC TGTGACGG             TCATCTGCCCGGGCA  50 200
        lppH 4019211 .. 4019243 +    -2   -3.0264   GGACCGCCGCTGATG     CGGC-CGAAACTTGGG CGT CCCAA-TATCGCGCGG     TATTCCAACAGGTTT  41 165
      Rv3577 4020124 .. 4020147 +  -3.8  -2.62026   GCGAGGATCCCTGGA          TGTGAAGCGC TCTA GCCCTTGACA           CTTGCTGTTGCGCTG  41 21
       arsB2 4021403 .. 4021444 + -27.7  -2.78463   AAGGGCGCGAGCAGA CGCAGAATCGCATGATTTG AGCT CAAATCATGCGATTCTGCG  TCTGCTCGCGAGGCT 100 45
        lpqE 4026397 .. 4026413 +  -7.9  -2.57132   CCGCATCGTCGCCAG              ACGAGCG ACT CGCTCGG              GTTGTCACACCCCCC  51 44
        radA NONE
      Rv3586 4028991 .. 4029049 + -11.5  -2.72344   CTTGCGCGGGAGACT -CCGGCGGAGGCGCCTGCGCTGG-ACCCG GAG CGGGTACCGGCCCGGGCGGCGGCGGCGGC TGATTCAGGATGAAC  63 49
        mutY 4031792 .. 4031816 + -17.1  -3.01712   CCCGCACCCCCGACA          CCGCCGACACC CCC GGTGCCGGCGG          TGTTGGCGCCAGCCC  82 410
      TB11.2 NONE
        lpqF NONE
      Rv3594 NONE
      Rv3611 4054017 .. 4054032 +  -3.2  -3.36518   CCCGCCATGAAGGCG              CGCCAA AGCT TTGGCA               TTGTGCACATTTTCC  48 439
        ephA 4058696 .. 4058709 +  -2.3  -3.37939   ACGGGGTTGGAGTTG               CGATG AAGG CACCG                TTGCGTTTTGGCGTT  45 20
      Rv3618 4060000 .. 4060015 +  -6.8  -3.93004   TAGGCCCAGCTGGAG              CCGACG GCGC TGTCGG               TTTGTGCCATGTTGT  65 140
        lpqG 4063513 .. 4063539 +  -6.4  -2.72344   TCGACGATCAGCACG         TCGCGGCCGTGG ATG TCGCGGTCGAGG         TCCTTGAGGATCCGC  47 289
         ppa 4068356 .. 4068372 +    -5  -2.52464   TCCGGCCGCCTGCCT              CGCCTG CACGC CCGGCG              TGGCTTCACCCAACC  42 470
      Rv3630 NONE
      Rv3631 NONE
      Rv3632 NONE
      Rv3633 4072822 .. 4072875 + -13.8  -3.91084   GGTGGAACTCAGGGT CGTCGGGCCCGCCGACAGC-CGCGGC CACC GCCGAATGCAGTTGGCG-GTCCGACG TTTCCTTACCGGTGC  84 181
      Rv3635 4075416 .. 4075454 +  -8.9  -3.03243   CCGGCCTGACCTCAA  CGC-CGGTCGCCAC AGCCGCTCAAAC GTGGCGGCCGCGCG   TATTCGACCGTCCGT  57 32
      Rv3636 4076112 .. 4076134 +  -7.6  -3.31263   TGAGATCGGGCAGTG           CGACTTCTGG TTC CCCGATGTCG           TTGTGCCGGTGGGGT  58 38
      Rv3637 NONE
      Rv3638 4078207 .. 4078225 +    -6  -2.79574   CAAGCTCAAGCAGAT             CTCCGT AGCCGTG ACGGAG             TGCTTCATCGATGTC  47 502
      Rv3643 4081837 .. 4081863 +  -5.8  -3.57792   CTTCATCGCGCCGGT        GGCACC-ACGC AACGCC GCGCCGGTGCC         TTTACCGGTACCTCC  54 511
      Rv3645 4084490 .. 4084512 +  -6.9  -4.07568   TTCGCCGGCACCTTC           CGGGCAGCT TTCCT GGCTGGCCG           TTTTGCCGGACCCCG  67 59
      Rv3649 4091227 .. 4091238 +  -2.2  -3.96148   GATCCGGGCGGGAGG                TGAC ACGT GTCG                 TTTGTGATCGCGGCG  54 156
        PE33 NONE
      Rv3651 4092899 .. 4092932 + -14.6  -3.40899   AGTCCTTTCGACTCA     GCAACGGCAGCTGC CGATCC GCGGCTACCGTTGC      TTGTCGTGAACGGTT  83 46
   PE_PGRS60 NONE
   PE_PGRS61 4094530 .. 4094546 + -11.5  -2.60194   CGGGTTGACGTAGCC              GCGTGGC GGG GCCGCGC              CTTGCTTCCGGGACT  62 28
      Rv3661 4100941 .. 4100977 + -17.3  -5.54907   CCGAGAACCGTGTTG    GTGGGCGGCGATTCGAG TTC TTCGGGTCGCCGCCTGC    TTTTTGTTTTCTGGA 100 456
         acs 4109784 .. 4109819 + -10.2  -3.68936   TCAGCCCAGCCAACT    CAGGCCGGTACCGGGA CGAA TCCCGCGCCCGGCCGG     TTCTTGGCGTTGATG  74 62
      Rv3669 NONE
        ephE 4112338 .. 4112365 +  -3.2  -4.08767   CAGCTGACGCAGGCC        CCGGTGCCGACC GGTT GGGTAGCACCGA         TTTTGGCAAGCTGCC  58 34
      Rv3675 4116421 .. 4116434 +  -3.1  -3.26649   ACCTCTAGACTCTTC               TCGTT GGCA AACGG                TTAGTGTGCCCGTAT  46 67
      Rv3676 4117536 .. 4117549 +  -5.2  -3.30039   GCGATTCCAAGTAGT               CGGC TAGGCT GCCG                TCTTCCTTGTCGATG  51 409
      Rv3679 NONE
      Rv3680 4121111 .. 4121130 +  -2.8  -4.34402   TCCTATTGGGCACAA            GCCAATTA GAAA TGAATGGC             TTTTGCTGTAACCAA  64 181
       ponA2 NONE
      Rv3683 4125356 .. 4125368 +  -9.1  -2.52464   CTGGGCCGCTCACAG                CCGAC AGT GTCGG                TGCGTTGAGCGGCGG  56 5
      Rv3684 4126550 .. 4126568 +  -6.7  -3.33696   TTCAAGCGGGGTGTG            GCGCAGCT TGGT AGC-GCGC             TTCGTTCGGGACGAA  55 96
      Rv3689 4131693 .. 4131705 +  -2.6  -3.86194   CCACCGACAACCTAT                GGCT CACGC GGCC                TTTCTAAAGGGAGTT  54 6
      Rv3690 4132411 .. 4132440 +  -9.1  -3.14051   CCACACGTCTCGCAA       CCGTGCGCCGCCG ACGG CCGTGGCGCGGGG        TGTTGCTCACGCTGG  61 44
      Rv3691 NONE
       moxR2 NONE
      Rv3693 4136372 .. 4136383 +  -7.2  -3.06501   TCGGCGAGGACCTGT                CCGC GCGG GCGG                 TTGCCTGCAGATATC  51 349
      Rv3695 4138570 .. 4138586 + -11.5  -3.36273   TCGCCTCCAGCGTTG              CGCGCGC CAG GTGCGCG              TTGGTGTTGAACCGC  70 457
      Rv3698 NONE
      Rv3699 4142810 .. 4142820 +  -3.2  -3.31144   CGAAGGCGTCCAGGT                 CATC GGC GGTG                 TTGTCCACGTGCGGC  46 90
        leuA 4155971 .. 4155997 +  -2.8  -4.18018   CCCGGCGTGCAGAAT         CCGTTCGACGAG TTC CTCGTGGGTCCG         TTTTACCTCGGCCGC  63 322
      Rv3712 NONE
       cobQ2 4159033 .. 4159059 +  -6.5  -3.59979   GATCCAGCCCAACTC        GGCCAGCTTGCG GAGC CGCC-GCTGGTC         TTTCACGTAGCGACC  56 136
      Rv3717 4162265 .. 4162276 +  -2.2  -4.08144   CTGTCCCATCAGGGC                CGGA CTCC TTCG                 TTTGTGATTGCTGCA  57 517
      Rv3719 NONE
      Rv3720 4165472 .. 4165497 + -11.9  -2.52464   GGTGGGTTCGCTCGA         GGCCGGTG-TGG GGG CCAGCACCGGTC         TCGGTTCACGCGCGG  61 499
      Rv3723 NONE
       cut5a NONE
       cut5b NONE
      Rv3725 4171268 .. 4171285 +  -7.7  -3.33815   CGAATTCTTCAACCA             CTGCTTC AGCC GGAGCAG              TTCGTTGACGACGAT  58 150
      Rv3726 4172672 .. 4172682 +  -4.6  -3.53091   ACAGCTTGAATTCAG                 GCGG CCT CTGC                 TTTAAAGCGCACACT  53 83
      Rv3727 NONE
      Rv3728 4178117 .. 4178130 +  -4.5  -3.53444   ACGGCCACGCTATCG               GC-GGC CTG GCCAGC               TTTCCGGGCCGCTAC  51 72
      Rv3729 4181044 .. 4181054 +  -2.4  -3.81146   AAGTCGATGAAGATA                 CGCG CGC CCCG                 TTCTTCCTTCCACCA  54 454
        ligC 4182875 .. 4182901 +  -6.4   -3.4052   TCCCCGGTGGGCCGA         TCGGCTCGGGCG CCA CATCCGGGTCGG         TTCGTTGCGTTCGGC  57 66
      Rv3732 4184090 .. 4184104 +  -5.6  -3.76224   GTCGAGAAAACCCCG               CTGCCC CTT GAGCAG               TTTGGTGCGTGCCCG  60 123
      Rv3735 NONE
      Rv3736 NONE
      Rv3737 4189570 .. 4189594 +  -5.5  -3.54459   CGCTGCAGGTCGTAC          GGCAACGGGCG CCA CGTCCGCCGTC          TTTAGGCCCACTTCG  54 307
      Rv3744 4196258 .. 4196285 +  -6.8  -3.92602   GTCCGAATACATCCG        GGCGATCGCGGT AAAC ACCTCGCCCGCC         TTTCTCAGCTCTTCC  66 481
      Rv3747 NONE
      Rv3748 4198020 .. 4198038 +  -5.3  -3.02511   AAGCGAATGCGGTAG            TCAGC-CC GTTC GGTGCTGA             TGTTGAGGCGGTCGA  47 450
      Rv3751 4199311 .. 4199331 +  -6.1  -2.70932   TCCCGCGCGAGCACA           CCGCCGCG TACCTC CG-GGCGG            TGATTGAGCCGACGA  47 247
        tyrA 4201624 .. 4201675 +  -2.1  -3.72695   TCTCCTCGTCGCGGG CGATGGCGAGCTGGCGTTCCCGCT CGGCT AGTGTGACCGTCAGCCCGA-ACCG TTTGGTGGCACCGGT  51 323
      Rv3760 4205856 .. 4205869 +  -9.5  -3.40052   CTGGGCATCCCCGAC               GCGGG ATTA CCCGC                TCTTCTTGGCAATCT  65 41
        lpqH 4209793 .. 4209813 +  -3.8  -3.36327   ACCTCGGACTGCAGC            GCGGCCGG AATAC CCGGCCCA            TTGTCGATCACCTGC  49 292
      Rv3766 4213184 .. 4213195 +  -4.4  -3.54459   AGAGGTCATCGACAT                CTGA TATC TCAG                 TTTCGACCAGCTTGG  52 227
      Rv3768 NONE
      Rv3769 4214951 .. 4214966 +  -3.9  -3.62096   CTGTGGTCGGTGAAT              CCGCG ACACGC CGTGG               TTTCGGGTCGTGCCG  53 89
       hisC2 4218650 .. 4218665 +  -3.2  -3.93769   AGGACCATGATTGAG              TTGAGC AAAT GCTCGG               TTAGTTTTTTCACGT  58 480
      echA21 NONE
        lipE 4220953 .. 4220976 +  -2.3  -3.96624   CCACGAGCACGCCAC          GCCGCCC TAACCGAGCC GGACGGC           TTTGTCGTGCCGGTC  57 46
      Rv3776 4222624 .. 4222640 +  -8.7  -2.52676   CGGTGTTAGCCGTCT              CTCGCTT TCA AGGCGAG              TGCATTAGGCCGCTC  53 1
      Rv3777 4223767 .. 4223789 +  -6.8  -2.70932   AGTAATGCGCCAGCC           CGACGGTGAC CGC GCCGCCGACG           TCGTTGACGCCCAGC  48 112
      Rv3779 NONE
      Rv3780 NONE
        rfbE 4228344 .. 4228367 +  -3.8  -2.64099   CAGACAGAACGTCCA          GG-GATGACTG AAT CGGTCTTCGCC          GTTGTGGTAACCCAC  41 19
      Rv3782 NONE
        rfbD 4230108 .. 4230130 +  -6.9  -3.90922   GGGTGTAGGGACTAT          TCCGG-CGGC TATA GCCGACCGGC           TTCTTTCACGCGGCT  65 33
      Rv3784 4231298 .. 4231315 +  -5.5  -3.09635   CGCGGAACTACCAGC             TGGAAGG ATTA CCTCCCA              TTCGATGGTGACCGT  49 87
      Rv3785 4232880 .. 4232892 +  -6.9  -3.54424   CGCCGCGGATGCGCC                GCCGG TAG TCGGC                TTTGAGCAGGTCGAC  58 512
      Rv3788 4235306 .. 4235325 +  -3.5  -2.78384   CCCCCATTAGACTTC            CCCCGAT GATCCG ATCGGAG             TCTGGTGCCGCGCCG  40 66
      Rv3789 NONE
      Rv3790 NONE
      Rv3791 NONE
      Rv3792 NONE
        embC NONE
        embA NONE
        embB NONE
      Rv3796 4250990 .. 4251000 +  -2.4  -2.82933   CGCGCGGGACGGCCA                 GGTC TTC GCCC                 TCTGATCCGTTAGCG  40 10
      fadE35 NONE
      Rv3798 4254327 .. 4254354 +  -3.4  -4.24948   ACAGATCAGTCAGTA        GAGCCC-AATTCG TAC CGAATTTGGGGGC        TTTTACGTCTGCTCG  64 25
        pirG 4274580 .. 4274638 +  -6.5  -3.34013   CGGACCCAATCACCG TGCCGGTCGCCTAAGCCCCGGGT-CG GCCGAAAA CGCACCCGCGGCCAAGGCGTCGGTCA TTGCTTCGGCCCGTC  55 12
      Rv3811 4276426 .. 4276440 +  -2.8  -3.64466   CACCTGAGTCGCGGG               TGTGCA CTA TTCACA               TTATGTGTGTGCACT  51 34
   PE_PGRS62 4278086 .. 4278099 +  -4.5  -3.43785   AAACCGGCGGCTTAG               CGCGGC GTG GCC-CG               TTGGTTGGTGTCGTA  51 26
      Rv3817 NONE
      Rv3818 NONE
      Rv3819 4284696 .. 4284714 + -11.6  -3.54424   ACGAAATTGCCCGGC             CGGGGCGG CCT CAGCCCCG             TTTCGGGGCGTGCCA  72 390
      Rv3821 NONE
      Rv3822 4288130 .. 4288162 +  -8.4  -4.08216   CGAGCGTGAACTGAG      GGCGGACCTCGG GCAGACACG CCGAGGTCTTCC      TTTTGGGCAGCGTGG  73 220
      fadD23 4301584 .. 4301596 + -10.5  -3.61517   GTCACGCGACTTGCA                CCCCG TCT CGGGG                TTGTTCGGCAGCCAT  70 43
      Rv3831 4306224 .. 4306251 +    -9  -3.14132   CGAACGTTCCCGTGC        GACGGTCGGCGC CTAG GCGGCGACTGGC         TTGGTGGCCCGCCAC  61 10
      Rv3833 4307722 .. 4307739 +  -3.3  -3.30124   GGGACTCTAACGCTG             CCGTCGG GCCG CTGGTGG              TTCTCCAGGATCGCA  46 89
      Rv3835 NONE
      Rv3836 4310987 .. 4310999 +  -4.7  -2.73364   ATGCACTGAATCGGC                CACGG CGC CCGGG                TCCTTCAGATCAGCC  44 198
      Rv3839 NONE
      Rv3840 4314071 .. 4314085 +  -3.5  -3.86266   ACTTAGGCAAACCTG               CCTTC AACCA GGAGG               TTATTATCATCCTGT  56 116
        bfrB 4315099 .. 4315143 +  -8.3  -4.17048   CGGGATCGATCTGCG GAGGCGGGTGCGGCAATACCG AAC CGGTGTAGCAGCGCCAGCAGC TTGTTTTCCACCAGC  76 401
      Rv3844 NONE
      Rv3845 4319663 .. 4319680 +  -5.5  -2.52676   TGTCGGCAGGGGATC             CGGTTGC ACAC GCAACGG              TCACTTGAGGCGATC  45 48
        sodA 4321324 .. 4321354 +  -8.9  -3.03124   GGGGTTGATATTCGG       CTGACCCCGCTGC CGCAA GCGTCGGGCTCAG       TATTCCGGAGTCGCG  57 22
      Rv3847 4322229 .. 4322242 +  -2.3  -3.72695   TACTGGCGAAAAGCC               CGGCT GGCG AACCG                TTTGATACCAACGGT  52 183
      Rv3848 4323345 .. 4323363 +  -8.1  -3.34344   TCACCGAATCGGTTG             GACCCTC ATCGG GGGGGTC             TTCGTTGACCCCTCA  60 136
      Rv3849 4323923 .. 4323941 +  -8.8  -2.55351   CGACCGCCCGCTCCA             CCCGACCT GGC GGGTTGGG             GTTGGTCTGCCCCGA  53 51
      Rv3850 NONE
      Rv3851 4324991 .. 4325003 +  -3.3  -2.80113   CCCCGGTAGCCCGGA                AGGTG CGG CACCG                TGTCCTGGCATGATG  40 49
         hns 4325485 .. 4325501 +    -3  -3.00525   CGCCGCTGAACGCGC             TGG-CAC CATA GTGGCCA              TCTCATTTCGCCCAA  43 32
        menG 4326380 .. 4326393 +  -3.8  -3.82378   TTGTAGGCCATCGTC               GTGG TGATGT CCAC                TTGTTGTCCGTCGAT  57 437
        ethR 4328672 .. 4328682 +  -5.4  -3.29511   AACACCGCCTCTGCA                 TCGA ACT TCGA                 TTCTGGCCGGATGCC  51 498
      Rv3860 NONE
      Rv3861 4338740 .. 4338751 +  -2.2  -3.29324   CAGGTGTGAAGTGAA                CTGT AGCG GCAG                 TTCGGTTTGGCTAGG  45 493
      Rv3863 4340084 .. 4340109 + -11.1   -2.7464   GCTCAAGTTCAACGG         TCCGGGGAACG CGCG CGTTCTCCGGC          GTTTGACGGTGCGTT  63 82
      Rv3864 4341460 .. 4341473 +  -3.1  -3.72576   CAGCCAACGGGGGCA               GGA-GG GGA CCGTCC               TTTGATCGGACACCG  54 7
      Rv3865 NONE
      Rv3866 NONE
      Rv3867 NONE
      Rv3868 NONE
      Rv3869 NONE
      Rv3870 NONE
      Rv3871 4350665 .. 4350675 +  -3.2  -3.25202   CGAGTTCGGGCAATG                 CTGA CCA TCGG                 GTTTGTTTCCGGCTA  44 88
        PE35 NONE
       PPE68 NONE
        esxB NONE
        esxA 4352928 .. 4352976 + -17.4  -4.02132   CGTAGAATAGCGAAA CACGGGATCGGGCGAGTTCGAC CTTCC GTCGGTCTCGCCCTTTCTCGTG TTTATACGTTTGAGC 100 57
      Rv3876 NONE
      Rv3877 4356543 .. 4356553 +  -8.2  -2.73721   AATATCCGGTTCTGA                 GCCG GAT CGGC                 TGATTGGCGGTTCCT  54 26
      Rv3878 4357538 .. 4357575 +  -3.3  -3.29649   CACAACGTTGTAGAC   CGGGC-CTGCCAGCGG CTCCGTC TCGCACGCAGCGCCTG   TTGCTGTCCTGGCCT  46 28
      Rv3908 NONE
      Rv3909 NONE
      Rv3910 NONE
        sigM NONE
      Rv3912 4401655 .. 4401686 +  -2.9  -3.49618   CTGGGTGCTGTCGCT     CGCCTGCG--GGAAC AGCA GTGCCTACGCTGGCG      TTCGTTGTCTCAAGA  49 46
       trxB2 NONE
        trxC 4403084 .. 4403102 +  -4.5  -4.08767   CCAACCTCAACTAGC            CCCCGCGG TTAG CC-TGGGG             TTTTCCCGAAATCGG  61 27
      Rv3915 4404461 .. 4404472 +  -3.6  -3.05844   CCGGCCGTCGACCCC                GCTG CTAT CGGC                 TCTTGCAGTCGAGCA  44 74
        rpmH 4410772 .. 4410798 -  -3.7  -3.95036   AAGCACCGCAAATAA        GCCCGGTG-TTG CAAT CAAGCACTGAGC         GTGCGCCGACCCTTG  58 13
        rnpA NONE
     Rv3922c NONE
     Rv3921c NONE
     Rv3920c NONE
         gid NONE
        parA NONE
        parB 4405460 .. 4405472 -  -5.5  -2.75891   ACAGTGACGTAATTA                CAGAG CGT CCCTG                TGCAGGCCTTTATCT  46 10
     Rv3916c 4404222 .. 4404248 -  -7.3  -2.62735   ATATCGGCTACATCA        CCAAC-CCCCAC GATC GTGGGATGCTGG         TCTCAACGCAGACGC  47 210
        pcnA 4391634 .. 4391644 -  -2.4  -2.53263   GCGACTCCCAAGCTA                 GCGG TTC CCCC                 GTGATTTCCACCAGG  37 12
     Rv3906c 4391071 .. 4391095 -  -5.6  -2.59748   CACCGCCACAATTCA         GCCGC-CCGGG CGCA CCCGCCGCAGC          CCTAAAGGCTGCTGG  46 27
        esxF 4390716 .. 4390726 -  -4.6  -3.61178   CGGATCCACCCGAAA                 CGGC TCA GCCA                 CCGCCCACCTCACGA  55 19
        esxE NONE
     Rv3903c NONE
     Rv3902c 4387226 .. 4387238 -  -3.3  -3.53563   ACAGTCCTGTTGAAA                CGCCA TTT TGCCG                AGGCCTTGGGCGCAT  49 152
     Rv3901c 4386312 .. 4386327 -  -3.2  -2.94218   AGCCGCCACCACATA              CCTGCT TCAT AGCAGC               ATCTTTCACGTTGCC  42 63
     Rv3900c NONE
     Rv3899c NONE
     Rv3898c NONE
     Rv3897c 4382896 .. 4382906 -  -6.8  -2.66964   GTACCGACCAGACCA                 CGAC CTT GTCG                 ATTGCGGCCGGTGCC  48 127
     Rv3896c 4381934 .. 4381952 -  -3.8  -2.70354   GGTTGGACAAACTCA             GCGGCATT CTC AATACCCC             CTGGGGCTGCGGCGA  42 16
     Rv3895c NONE
     Rv3894c 4376074 .. 4376102 -  -3.8  -3.57144   TCGCGTATGCGCAAA       TCAGTCGTCTGCA CCGA TGCCGACGTC-GA        ACTGGTCCACGCCGC  53 185
        PE36 NONE
       PPE69 NONE
        esxD 4374021 .. 4374042 -  -2.3  -2.77962   TCTGACATGTGAAAT           TCCTTTC-CG AGG CGTGAAACGA           GTTGGGTCAGGATCC  39 32
        esxC 4373664 .. 4373706 -   -25  -2.80195   AGCTAGCAGCAAGCA GAAGGTGGGGCAGACGCGCG GTC CGCGCATGTACCCCACCTTC ACTCGGCCCACGGCC 100 45
     Rv3889c NONE
     Rv3888c 4371667 .. 4371695 -  -3.8  -2.70525   TGCCGGGAAAGCAAC       CTTATGCGGCGCAG TCA CTGCGCCGCCC--G       TTCGGCATCCGGAAC  42 11
     Rv3887c NONE
       mycP2 NONE
     Rv3885c NONE
     Rv3884c 4364945 .. 4364958 -  -3.8  -3.05596   CACGCCGGGACTCAA               CGGT TTTGCT ACCG                CACTAGCCGATATGC  45 46
       mycP1 NONE
     Rv3882c NONE
     Rv3881c NONE
     Rv3880c 4360104 .. 4360114 -    -4  -4.14739   CGATCCATGTCAAAA                 CATT GAC AATG                 CGTACTCACGCCGTG  63 110
     Rv3879c 4357281 .. 4357305 -  -7.1  -4.58395   GCCAGCGCTGAAAAA         CCGGCCACCG AGCAAG CGG-AGCCGG          TCCACGAAGTGACAA  79 313
       whiB6 4337768 .. 4337792 - -14.3  -2.56596   TGGCCCAGGAATTCA          TCGACCACGGG CAG CCTGTGGTCGA          GGTGCCCTTCGATCC  69 404
        gltB NONE
        gltD 4329708 .. 4329727 -  -3.6  -3.78351   ATAAAGCGGAGCAAA            CAAGCTGTG GTG CACA-CTCG            GGCACGTATCAGGTT  54 337
     Rv3857c NONE
     Rv3856c 4328193 .. 4328203 -  -2.4  -3.31461   CATTTACGGCGAGAA                 CCGC TAA GCCG                 CACTCGGTCGGGGGT  45 223
        ethA 4326009 .. 4326020 -  -7.2  -3.84451   GTCGCTAAAGCTAAA                CCCC CACC GGGG                 CAGGCCTTTTGGCGA  68 9
     Rv3843c NONE
       glpQ1 4314479 .. 4314508 -  -9.3  -2.57795   TCGATCAGGAACGCA       CAGTCA-CCGACCA GGT CGGTCGGCTGACAG       CGGTGGCCCGCGACG  54 255
        pheA NONE
     Rv3837c 4310755 .. 4310771 -  -5.8  -3.14132   GGCTGGCGTGACGAA             CCAGCGC CCGG GCGC-GG              CAACCCGGATTTGTC  49 263
        serS 4307609 .. 4307624 -    -6  -3.17571   AAGCCGCTAAGCCAA              TGGCGG CGAC CCGCCT               CACCCGGCTCCGCCG  51 56
     Rv3832c 4306020 .. 4306045 - -11.1  -3.15544   GCTGATGTTCACCAA         CCCGGC-GGCCA GTT CGGCCGGCCAGG         ACTACACCATTGCCA  64 216
     Rv3830c 4305024 .. 4305035 -  -2.2  -3.14211   ACGCGTCTCCAGCAA                TGCA GGCT CGCA                 CGCGCTCGATGTTTT  43 46
     Rv3829c NONE
     Rv3828c NONE
     Rv3827c 4301062 .. 4301073 -  -2.2  -4.11216   CGGCTATTGGGAAAA                GCCT GACG AGAC                 TGAACGCACCTTCGG  58 515
        pks2 NONE
       papA1 4291602 .. 4291615 -  -2.3   -2.7035   GCGAGTGAGACAGCA               GGGGA TCGG TCACC                TGACGAATTTACGTG  39 49
       mmpL8 4287848 .. 4287882 -  -7.1   -4.2704   GGCAGCAGCAACAAA    TGCGCTCCGCGGGGCCA ACG TGGGCCCG-GGCGC-CA    ACAAGGCGTTGTCGA  72 403
       papA2 4284327 .. 4284338 -  -5.8  -3.05384   TCGCCCTCCACCGAA                CGTG AACC CACG                 GTTTCGCGCGCGATT  49 106
     Rv3816c NONE
     Rv3815c NONE
     Rv3814c NONE
     Rv3813c 4278075 .. 4278092 -  -3.3  -2.93853   CCCTGGCAATCAAAC             CGGCG-GC TTA GCGCGGCG             TGGCCCGTTGGTTGG  42 327
         glf NONE
        glfT NONE
     Rv3807c NONE
     Rv3806c 4268852 .. 4268887 -  -8.1  -3.70902   GGGCTCATACGGAAA    CACCGGCCGACCGAC CCGCCC GACCACCGGCCGGCG     GGGCAGCACCCCGAC  69 63
     Rv3805c 4266792 .. 4266823 -  -4.4  -3.15544   GTCCACCCGCATCAA      GCGCACCGCCGAA ACCCTTA TCCGGCGGT-CGT      TCACGGCCAATTCGG  47 155
        fbpA 4265585 .. 4265625 - -27.8  -3.76402   ACGGGATTTAGGAAA  CATCTAGCGGCGGCGACC ACAAG GGTCACCGCCGCTAGATG  TTGTGTCTGTTCGGA 100 42
        fbpD 4264402 .. 4264455 -  -4.3  -3.60627   GTAGCGCACGCGAAA GGGGTGCACCCGCGCCGCGCGATAGC GCG GCCATCCCGCC-CGTTGCCGCACTCC CTCTACGGTACCGGC  53 133
     Rv3802c 4263066 .. 4263090 -  -5.5  -3.51934   CTCCTGTCACAAACA          TCTCGGCCGGC TCT GCCGGCGGCCA          CCGGGTGTCGGCTCC  55 290
      fadD32 NONE
       pks13 NONE
       accD4 4254121 .. 4254135 -  -5.6  -3.72576   GCCGCCCGCATCAAA               CGCCAC CGG GTGGCC               ATCGACGCCGCCCTC  57 270
     Rv3787c NONE
     Rv3786c 4231976 .. 4231986 -  -8.2  -3.41051   CCAGCGGGACGACAA                 CCCG CAC CGGG                 ACAGCATGGTGTGGC  60 413
     Rv3778c 4223266 .. 4223288 -  -9.1   -2.8076   AATCACCATCAACTA           CCGCGACGA GGATT TCGTCGCGC           GGCTGAAGCAAGAGA  55 436
     Rv3773c 4218147 .. 4218159 -  -7.7  -2.66316   CGCCGCACCAGAGGA                GAACG ACG CGTTC                CTGCGGTTCGCCCGC  50 107
     Rv3771c NONE
     Rv3770B 4216063 .. 4216074 -  -3.6  -2.52795   AAGGCGTCGAACCCA                CCGG CGCG CCAG                 TCCCTAATTCCTAAT  39 29
     Rv3770A 4215858 .. 4215876 -  -3.7  -3.29511   CGCACGTGGGCACAA             CGGCGAG CTTCC CGCACCG             ATGGCTACGAACCCC  48 30
     Rv3770c 4215008 .. 4215047 -  -4.2  -3.32963   ATGGCCAGCTCAGAA  CACCT-TTCGAGACCACGA TTT TCGAGACCACGATCAGGTG  CTGTTGCAGGCTCTC  48 178
     Rv3767c 4212955 .. 4212974 -  -2.8  -3.72027   AGCGGTGATCAAGAA            CGA-CGTGG CGG CCATGCTCG            CGGAATAGCCCGCGA  54 47
     Rv3765c 4211033 .. 4211046 -  -3.8  -3.44051   CGGCGAGGACGACAA               CCTG TCCGAC CAGG                AGCCGCAGCCGAAGC  51 59
     Rv3764c 4209252 .. 4209285 -  -5.1  -3.28712   CCGTGGTGTGCACAA     CCGCGGCCGGCAATG TCAA CATCGCGATCGGCGG      GGCGGCGACCGGCAT  51 322
     Rv3762c NONE
      fadE36 4205480 .. 4205493 -  -2.4  -4.95155   GGGATAGGACAAAAA               TGGT GTCATG ACCA                GCAATCCCTCTTCCT  74 394
        proX NONE
        proV NONE
        proW 4202610 .. 4202629 -  -2.8  -2.83403   CCTGCTGCAGGAAAT            TCATCGCGC TCC GCCCG-TGA            TCGGGGCCGCGACCT  42 6
        proZ NONE
     Rv3755c 4201258 .. 4201279 -  -7.1   -3.1506   AAATGGCGCGAGCAA           CTGGCCGCC GCGG GGCGGGCGG            GCGGGGTGATTACAT  52 35
     Rv3753c NONE
     Rv3752c 4198821 .. 4198844 -  -8.1  -3.59738   GATCAGAGCTGGAAA          CCGGCGCGCG TCTGC CGCG-GCCGA          AGCCTACACGCGGGC  65 428
     Rv3750c 4198098 .. 4198146 -  -3.8  -2.94099   TCCTCCGACCACAGA GGCCGATAGGTGCCCTCGTCAGCG AAC CGC-AAC-AGGGCATCAACCAGCG GGTGTGGCACGAGCA  44 84
     Rv3749c 4197215 .. 4197226 -  -2.2  -3.12351   CGTGCTGACACCCAA                CCCA GCGG TAGG                 TTCGGCAGCGTGATA  43 427
        PE34 4196150 .. 4196170 -  -6.7  -3.10164   GGACCTATCAGCTAA            TTCGGCGCG CGT CGCGGCGCA            CTATTCCCGCGCGAG  51 26
     Rv3745c 4195819 .. 4195852 - -10.3  -3.31144   CGGTCAGGCTCATAA     GCTCGCGGGTCAC TTTCACCC ATGACCGGCGAGC      TTTACAGACCCCAGC  66 59
        ctpJ 4193384 .. 4193399 -  -4.7  -3.03124   TTTGACTTTTCAAGA              CACAG CGTCAC CTGTG               CGCGGTGCCAGCGGC  47 17
     Rv3742c NONE
     Rv3741c NONE
     Rv3740c 4190789 .. 4190813 -  -3.5  -4.07124   CACCAGGCAGATAAA          CTGGGCTGG CTTTGGT CAAACCCAG          CGCGACCCGCAGCAC  58 45
       PPE67 NONE
       PPE66 4189155 .. 4189171 -  -3.6  -3.02829   TACAGCCGGCCAAGA              GCCAGC AGCCG ACCGGC              ACCGGTGGCCAACGG  44 139
     Rv3734c NONE
     Rv3733c 4183685 .. 4183703 -  -5.2  -3.64198   CTGCCACACAGACAA             CCCACG TCCGGTT CGCGGG             CGACATGTCCACTGC  57 334
     Rv3730c 4180513 .. 4180524 -  -3.6  -3.28924   GATCCTCGCCGACAA                CGGC ATTC GCCA                 CGACTCGGTGCGCGA  47 181
     Rv3722c NONE
       dnaZX 4164821 .. 4164842 -  -5.1  -3.02461   CAACCTCGTCGAACA           CTGGGACGAC GCG GTCG-CCGAG           GTCGGTCTGCCGACC  47 178
     Rv3718c 4161665 .. 4161698 -  -7.4  -3.82084   GGGCAACATGAAGAA     CCCCGCGGACTC GGCGCTGATG GAGTCCGCCGAG      GGCAGGCAAAAATAC  66 142
     Rv3716c NONE
        recR NONE
     Rv3714c 4158728 .. 4158772 -  -9.8  -2.52464   GCGGTGGTCAAGGGA GCCGGCAACCGGGCCGGCGA CGGTT TTGATGGCGCGGTTGCGGGC AGCGTGGTCGCGACC  56 184
        dnaQ 4155235 .. 4155254 -  -6.4  -3.32844   CTTTGGAGCGGATAA            GGCAACAT GTGG ACGCTGCC             GACGACGACGGCGGC  53 511
         ask NONE
         asd 4151134 .. 4151144 -  -3.2   -3.5891   CGGGACAAGGAAAGA                 CACT ACC AGCG                 AGCACCGCACGACCC  51 61
     Rv3707c NONE
     Rv3706c 4149509 .. 4149524 -  -3.2  -2.70932   CTCGGCCGGCAACCA              CCGTAA AGGG TTGCGG               TTACAAACGTGCCAT  40 92
     Rv3705A 4149043 .. 4149075 - -13.6  -3.86252   GCCGACCAAACAGAA      GGCCCTTTTCTTGA ACGAG TCAAGAAAAGGGGC      TGGTGCGCCCGGCCG  86 41
     Rv3705c 4148259 .. 4148273 -  -4.2   -3.4252   GCGCAGCTACCAGAA               CGATAG CCG CCACCG               GTTTATCCTGCCGAC  51 70
        gshA 4146891 .. 4146907 -  -2.2  -2.52464   GCTCGGGTGAAGTCA              CGACGC CCCGT GCATCA              TCCCGGTGACGGCTG  37 6
     Rv3703c NONE
     Rv3702c NONE
     Rv3701c NONE
     Rv3700c 4142695 .. 4142715 -    -4  -2.66692   GATCACGACGAGAAG           GGTCGGGTGA AGT TC-CCCG-CC           TATCTACTCACCGCC  40 58
     Rv3697c NONE
        glpK 4137964 .. 4137987 -  -9.6  -2.78384   GCCTCCCGCAGGACA          GGCGCCAT GGGCCCAA ATGGCGCC           TCATCGGGGTTGGCC  55 240
     Rv3694c 4136031 .. 4136042 -  -3.6  -3.72893   TACCTGGCGATGAAA                GCGA CCGG CCGC                 CTCTAATTTCCGACC  54 105
     Rv3688c NONE
        rsfB 4129104 .. 4129123 -  -3.5  -4.42386   CTCCCAGCGATAAAA            GGTTGCC GATCAA GGTAACC             CATACAGGCCGTCGG  67 225
     Rv3686c 4128710 .. 4128751 -  -4.9  -3.15861   CAGCAGGGCTAGCAA GCGAC-CTCAGCACCATCGG TTC CCGAAGGTGCGGTCCGGCGC TACCGCGTCGAAAAT  48 25
      cyp137 4126825 .. 4126848 -  -3.7  -2.95652   TGGATCCAACGAAAT          TCGTTGCCC CGGCGT GGGCAGCGC           CGTGTCCACAGGGGG  44 472
       whiB4 4120988 .. 4121010 - -10.4  -2.71144   GACGGTCGGCAACGA           TGCGGGCCGC GCA GCGGGCCGCT           GAGGAACCGGCCCAT  60 213
     Rv3678A NONE
     Rv3678c NONE
     Rv3677c 4117153 .. 4117171 - -11.6  -3.07816   CGCCGAGCGAGGTAA             GCGCGCGC CGC GCGGGCGC             AACCGAGCGAGCTAG  68 112
         nth NONE
     Rv3673c 4114437 .. 4114463 -  -5.8  -2.62396   CACCTGCTCAGAGCA        GGC-CGGACCG GCTACG CGGCCCGCACC         GCAACCGTACTCATC  46 36
     Rv3672c NONE
     Rv3671c 4111924 .. 4111964 -  -2.9  -3.63515   GCTGACCCGCAACAA  CGCAGCGGAGATCGAGCGC CTC GTGCGCGCCCGTGGCTGCG  CCAAATGGCTTGCAT  53 383
     Rv3668c 4109764 .. 4109777 -  -5.9  -3.21099   TCGCGGCACGATCAA               CCGGG TCAG CCCAG                CCAACTCAGGCCGGT  51 31
        dppA 4105452 .. 4105464 -  -3.3   -2.7535   GCGCGCAACATACCA                GCCCA TGT CAGGC                CTTGACGATGTTCTC  40 20
        dppB 4104483 .. 4104512 -  -8.5  -2.57795   GCGATCACGAATTTA       GGACGCC-GGCGCA ACC CGCGCCAGGCATCG       AGCCAGAACCCCGTG  53 44
        dppC NONE
        dppD NONE
     Rv3662c 4101099 .. 4101113 -  -8.5  -2.85351   CTGTGCCAGATCACA               GCGGC GAAGT GCCGC               AGCCGTGACCCGCTC  55 177
     Rv3660c 4098032 .. 4098050 -  -5.8  -2.78384   GCGGCGGCCACCACA             CTGGGCCG CAG CGGGCCGG             ATTCGGATGCCAGCC  46 71
     Rv3659c NONE
     Rv3658c NONE
     Rv3657c NONE
     Rv3656c 4095322 .. 4095343 -  -2.2  -2.62983   CGCACCCGCACACGA           CGCTAAAC CTTGGT GCTGAGCG            CGCGACCGATGATGC  38 6
     Rv3655c NONE
     Rv3654c 4094370 .. 4094381 -  -3.6  -3.34043   GCGAGGACGGCACAA                CGCC CGGT GGCA                 ACGGTGGGGCGGGCG  47 304
        cspA 4088274 .. 4088301 -   -20    -3.727   GCGAGCAGACGTAAA        GCCCCCAAAACG GAAC CGTTTTGGGGGC         TTTTTGCGTCTGCTC 100 52
     Rv3647c 4087447 .. 4087460 -  -3.7  -3.85092   ATTACCCACACCAAA               GGCTC AAAC GGGCC                GCTCAGGACGCTCGG  58 175
        topA 4083996 .. 4084011 -  -5.4  -3.53012   GGGTGGTGGTCGAAA              CCGTCGC CCG GC-ACGG              TGGGTTCGTCAACAA  54 467
     Rv3644c 4081327 .. 4081350 -  -7.4  -3.48269   GCCATTAAAGAGCAA          CAGGCCGG GTGATATA CCGACCTG           ACCTGCAAAGATGGA  60 191
     Rv3642c NONE
         fic 4079850 .. 4079880 -  -9.6  -2.65279   CAACCCCTAAACCCA       CCACGCTGCGGG ACGCTTA CCGGCGGCGTGG       CACAACGTTCGGTAT  56 70
     Rv3640c 4078443 .. 4078462 -  -2.7  -3.06696   GGGGGCGTGAAGAGA            CCCGCCA TGACAC CGGCTGG             ACGGCGCGGGGCAGA  41 83
     Rv3639c 4077565 .. 4077575 -  -8.2   -3.9392   CGTCACGTCAAATAA                 GCCC TTC GGGC                 GCTGGGGCGAAGTAT  70 334
       galE1 4072265 .. 4072284 -  -9.2  -2.57931   TTCACCGCCGACAAC            GGCGCCAC CCAA GTGGTGCC             CGGTTCACATCGCTG  54 408
     Rv3629c 4067806 .. 4067817 -  -5.8  -2.86271   TGTGCACTACAAGGA                CCTG GAAC CAGG                 TAAGTTCGTCAAGGC  46 165
     Rv3627c NONE
     Rv3626c NONE
        mesJ 4063893 .. 4063915 -  -3.3  -3.29096   GGGACCAACGACCAA           CGCGGGC GTCAAACGG GCTCGCG           CCGCAACACAAGTAC  46 11
         hpt 4063063 .. 4063084 -  -2.9  -3.68302   CCAAGACGCCAAGAA           CCGTGCGGA CCAG TACGCACAA            CTGTCGGGGCTGCGG  53 195
        PE32 NONE
       PPE65 NONE
        esxW NONE
        esxV 4059798 .. 4059821 - -14.6   -3.1247   ATGGGCTAGAGGCAA          GCGCGACCAA TTGA TTGGCCGCGC           CGGCGAAGCGGTCGT  76 188
     Rv3616c NONE
     Rv3615c 4054779 .. 4054797 -  -5.9  -3.01791   AGGTCGTTGGGAAGA             CGCTGTG GCCTG CACTGCG             GGCAGCAAACGTGGT  49 40
     Rv3614c 4054101 .. 4054121 -  -3.2  -2.61144   CCAGTCGGGAAACAC           GCGGAGCAC CAGA GT-CACCGC            AGCGGCCGGGGCGGT  39 46
     Rv3613c 4053888 .. 4053901 -  -3.7   -3.4582   GGACGTGACTAAAGA               GCAGC ACGG GCAGC                GGGAGCAGAACTCGG  51 5
     Rv3612c 4053481 .. 4053502 -  -8.7  -3.28712   CGCGCCTGGCGACAA           TGCGGCCCGC AAA ACGGGCCG-A           GGAGGAGCCAGGCAA  60 41
        ftsH NONE
        folE NONE
       folP1 NONE
        folB NONE
        folK NONE
     Rv3605c 4047636 .. 4047650 -  -7.8  -3.14132   CCGCCCGGCCAGCAA               CGTCGA CGA CCGACG               CCCATCGCCGGTTCG  56 80
     Rv3604c 4046294 .. 4046324 -  -8.2  -3.29829   TACACCCTGGCACAA       GCGGCGCCGC TATTCACCGCG GCGGCGACGC       CGGCCGCCTCCGGTC  60 4
     Rv3603c NONE
        panC NONE
        panD NONE
     Rv3600c NONE
     Rv3599c NONE
        lysS 4041416 .. 4041437 -  -2.9  -2.62265   ATCCAGACACAACAC           CCACAGTTC AGTT GGAGTGTGG            TCGAACAATCGGGAA  39 11
        lsr2 4040938 .. 4040973 - -24.8   -3.5774   AGCGAACGCGGCAAA    GTACCGGCGCCCAGGC TTTC GCCTGGGCGCCGGTAG     CCAAATGTCAGGTCG 100 33
       clpC1 NONE
   PE_PGRS59 4036618 .. 4036664 - -12.3  -3.62046   CGAGCTCGGCAATAA GGTCGACGCCCTGGC-CGCA AAACTCGA CGCGCGCGAGGGCCTCGACC GGCCCAGTGACACTC  75 92
     Rv3591c NONE
   PE_PGRS58 4030945 .. 4030974 -  -9.9  -3.25823   GGTGGTGGACACCAA       TGTGCGGCGCGTGG TGG CC-CGCGCCGTTCA       CGGCCGCGCCGACGC  66 455
     Rv3588c NONE
     Rv3587c 4028712 .. 4028733 -  -4.3  -3.53224   CACCGCGCTGGCAAA           GGTTTTCGG ATAT CCGACGACC            ACGGAAGCGCAGGAT  52 260
     Rv3583c NONE
        ispD 4024329 .. 4024352 -  -4.5  -3.51232   CGGTCCCCAAACCAA          CGCGGG-GCA GCTGA TTCACCCGCG          CACTATAGCTTGGGC  51 17
        ispF 4023790 .. 4023810 -  -3.2  -2.53263   TGTAGCCGCAAGCGA           GCCCGATCG GTCA CGA-CGTGC            CAGCTTACCTGCCCA  39 83
        cysS NONE
     Rv3579c 4021403 .. 4021444 - -27.7  -2.78715   AAGGGCGCGAGCAGA CGCAGAATCGCATGATTTG AGCT CAAATCATGCGATTCTGCG  TCTGCTCGCGAGGCT 100 6
     Rv3575c 4016719 .. 4016737 - -10.2  -4.14739   GCATCGACGCGAAAA             CCGACCGC TCC GCGGTCGC             CGGGGCCACCCCCTT  78 377
      fadE34 4013699 .. 4013754 -  -9.8  -3.72576   CGTCGCTGGAGCAAA TCTGCGCACACCCGACGGCCC-GACGG GCTTT CCGCCCGGGCTGT-GGGCGCGC-CAAA CCACCGAGATCCGTT  70 348
     Rv3570c NONE
        bphD NONE
        bphC NONE
     Rv3567c 4008664 .. 4008705 - -14.5  -2.79183   GCGACGGCGAGCAGA CGCAAAATCGCCCAACACG CCCG CAAAATGGGCGATTTTGCG  TCTGCTCGCGCCACT  75 39
     Rv3566A NONE
         nat 4006846 .. 4006859 -  -3.8  -3.60098   AGGGGGCACCGCAAA               CCAG CTGCGC CTGG                CAGACGTCGCGAAAC  51 497
      fadE30 NONE
     Rv3559c 3999226 .. 3999243 -  -2.7  -3.54146   CGGGTGAATTAAACA             CCG-GCTT CGG AAACGCGG             GCTTCGTCAACACGG  49 429
     Rv3557c NONE
       fadA6 3995744 .. 3995779 -    -6  -3.12351   CCCGCCGACAGTGAA    TCGCACGACGCGACAC GCCG ACGACCCGTCGTGAGA     TTCACCCTCGGCGCC  51 50
     Rv3555c 3994646 .. 3994667 -  -6.5  -3.43492   CGAGATGGACCACAA           CTTCGCCCT CCGG AAGGCGGAG            CTGGATGCCGGCTAC  55 188
     Rv3549c NONE
     Rv3548c 3987098 .. 3987152 -  -3.7  -3.78934   CGGCGCGGAGAAGAA CCCGATGTGGTACCTCAACCTCAAGG CCAA CCCCAAGGTTCAGGTAC-AGATCAAA AAGGAAGTGCTGGAC  57 255
      cyp125 NONE
      fadE28 NONE
      fadE29 NONE
     Rv3542c NONE
     Rv3541c NONE
        ltp2 3979411 .. 3979427 -  -3.5  -3.61398   CGGCGGGCTGAACAA              CGTGCTG AAG CCGCTCG              TCGACGCGGGCTACT  51 97
     Rv3536c NONE
     Rv3535c NONE
     Rv3534c 3972533 .. 3972546 -  -5.2  -2.71712   GCGTTTCCGTGAAAT               CCGC GAACCA GCGG                TGTCGTCAATGCGTT  44 31
       PPE62 3970705 .. 3970715 -  -3.2  -3.87149   CGCACCAAAGCGAAA                 TCAG TTC CCGA                 ACCCCGACCGCTGGT  56 15
     Rv3531c NONE
     Rv3530c NONE
     Rv3529c 3965694 .. 3965731 - -12.1  -3.14132   GCGGCGTGGGAGCAA   CTGC-TGGGGGTAGCGAA CTG TTCACTACCCCCTGGCAA   TCAGGTGGTCCCGTC  70 178
     Rv3528c 3964316 .. 3964328 -  -4.7  -2.90075   GCGCCGGCAACCACA                CCCTC CGT GCGGG                ACCTTCAGGGTCCGA  46 176
     Rv3525c 3961397 .. 3961412 -  -5.4   -3.5936   GCCAAAGTGTTGAAA              CTGC-CC CCA GGCGCAG              ATACCCCTACCGAAC  54 413
     Rv3520c 3956232 .. 3956250 -  -7.4  -3.97368   CGGCCAACGTAGAAA             TGACCTTC GGC GACGGTCA             CCCGATCTGAACCGC  70 100
      cyp142 3954276 .. 3954292 -  -7.9  -2.55074   CCGAACGTGAACTCA              CGGCGGA GAT TCGGCCG              ATATTCCGCCCTCAG  51 58
      fadD19 3950767 .. 3950782 -  -6.8  -2.82015   CCGAGAGGCACGACA              GCCGAC CCAT GTCGAC               CTTCCGTGCGGGGTG  49 67
      fadD18 3944892 .. 3944929 - -11.1  -2.52676   GACGGTGGTAAGGCA   CCAGCCGGTGGCACCGGC GGC GCCGGCGGCGACGGC-GG   AGCGGGCGGCAAGGG  62 188
     Rv3510c NONE
        ilvX 3936395 .. 3936447 - -10.9  -3.15249   CACAGGCGGCACCAA CGGCAACGGCGGCCTCGGCGGAGGC GGC GGCAACGGCGGAGCCGGCGGTGCCG GGGGAACGCCCACCG  64 455
        fdxD NONE
        fabG 3920966 .. 3920996 -  -5.5  -3.42354   CATCCTAACCCAGAA      CGAGTTTGCGGTGTC AAC GA-ACCGCACAC-CG      GATCAACTGGGTCAA  55 116
      yrbE4A NONE
      yrbE4B NONE
       mce4A NONE
       mce4B 3916958 .. 3916968 -  -2.4  -3.76224   TTCCTATTTAGCAAA                 GGCG CAC CTCC                 CCTTGCTGGGATCCG  52 3
       mce4C NONE
       mce4D NONE
        lprN NONE
       mce4F NONE
     Rv3493c 3910936 .. 3910953 -  -3.4  -2.79327   GTAGGCGACGGAAAT             CAACCG TCTCAT CAGTTG              CCCCCGTCCGGGTAC  40 19
     Rv3492c 3910369 .. 3910382 -  -2.4  -3.64703   TGGCCTGCAGCCAAA               GTTG AGCAAA CAAC                CGTTTTCACTGCAGC  51 108
        lipF 3905870 .. 3905908 -  -5.9  -2.64933   CATGTATCCAGATCA  GCTGGG-T-CCGGGCCGCT TCG AGCGGATCGGCATCCCCGC  CGCCACGTTCTTCGC  46 291
     Rv3485c 3904529 .. 3904570 -  -7.9  -2.99473   CGAAACCAGCACATA TCCGCTGTACGG-CGGCGGC ACC ACCACCGACCCGACACCGGA CCAAGGGGCGCCCAT  53 77
     Rv3483c 3902113 .. 3902150 -    -4  -3.08679   GTGCTCCATTCAACA   GTCGGTAAGGATCAGC TGCGGT GCCGCTCCTCGCGGAC    TACGGCGGCGCATCG  45 25
     Rv3482c 3901302 .. 3901322 -  -8.2  -3.36694   ACGTACGTGCAAAGA            CGGCGGCT TGGTG AGCCGACG            ATTAACGACGCTGCC  60 27
     Rv3481c 3900382 .. 3900404 -  -3.3  -3.05384   GTCCTGCGGACCCAA          CCGCCGGGCC GTCT GGCTCA-CGG           GCCACTCCTTCGTTG  43 114
     Rv3480c 3898385 .. 3898427 -  -9.8  -3.54129   CACACGGTCGCCAAA GCCGCCGCGACTGCGGCCGG AGCAG CCGG-CTCGGTC-CGGCAGC TGCCCAGTGTATTGA  67 507
        kgtP 3892077 .. 3892091 -  -7.8  -2.91681   GCTCAACGCCAGAGA               CCAGCC GCC GGCTGA               GGTCTCAGATCAGAG  53 305
        bpoA 3889784 .. 3889800 -  -7.9  -3.53224   CAGCGTGGCGGTAAA              CGTCGCC GAT GCCGACG              TCGCCGCGGTCGTCG  60 173
     Rv3471c 3888786 .. 3888810 -  -3.5  -2.78463   ATCCTGGCGACGAGA          TGATCCCCG ACGGTCA CGGGAGTCA          CGGCCATGCCCCGAT  40 23
       ilvB2 NONE
        mhpE NONE
     Rv3468c 3884774 .. 3884786 -  -3.3  -4.57569   CGACTCGCCGAAAAA                GGCTG GAC CACCC                ACAACAACACCCACG  71 214
        infA NONE
        rpmJ NONE
        rpsM NONE
        rpsK NONE
        rpsD NONE
        rpoA NONE
        rplQ NONE
        truA 3875694 .. 3875709 -  -3.2  -3.17763   GCTATACGCCATCAA              CCCG GTCGGCTT CGGG               TCGTTGCTGCTGGCC  44 368
     Rv3450c 3870829 .. 3870887 -  -3.1  -3.06915   ATGCAGCGCATCGAA TCTACCGCGC-ATCACCCACCCGCCGGAT GGG ATCCG-CTCGTCGGCAACGGCACGGTCGA TGCCCTGGCTGCGGT  42 222
     Rv3447c NONE
     Rv3446c 3863325 .. 3863335 -  -2.4  -3.33696   TCCCGGTTCAACCAA                 CGGC GTG GACG                 GACCGTACGGCTTGC  45 7
        esxU NONE
        esxT 3862551 .. 3862597 - -16.6  -4.14739   CCACGCAGGTCAAAA TGACTGTGTGGTCCCGACGG CTCTCCC CCGTCGGGACCACACAGGGG TCTGTTGCGCGCTCC 100 52
        rplM NONE
        rpsI 3861361 .. 3861379 -  -2.3  -3.34715   CATCGGTGCCAAACA             GTCGACC CATAC GGACAAC             CTTTCACAGTTGACG  45 141
        mrsA NONE
     Rv3440c NONE
     Rv3439c 3858035 .. 3858060 -  -8.3   -3.1994   CAGACGACTGACGAA         GGTGTTGGGGCT CCC AGGCCCA-CACC         GCCGGACGCAGCGTT  56 224
        glmS NONE
     Rv3435c NONE
     Rv3434c NONE
     Rv3433c 3851797 .. 3851814 -  -8.3  -2.82635   ACTGGCAGGACTACA             GGGCAGC CAGA GCGGCCC              GAATGTGGCCGCTGA  54 3
        gadB 3850139 .. 3850156 -  -5.5  -3.35046   TCAGCTCGGCAAACA             CCGCCGA GGCA TCAGCAG              CTTCACTCGCGTTAC  52 241
     Rv3431c 3849068 .. 3849087 -    -5  -3.01712   TCTCCCGCCGCAAGA            TCGCAC CCCTTTCC GTGCGA             TCGGCGCGGTCATAC  47 232
     Rv3430c 3847497 .. 3847507 -  -2.4  -3.63991   GACTATCGCCAACAA                 CCGC GAG GAGG                 TGCACAGGCTGATCG  51 160
     Rv3428c NONE
     Rv3427c 3843745 .. 3843792 -  -3.2  -3.75738   GATGACGATCAACAA CCAGGTGAG-CGACGCTGACACC CAC GGCGCCACCACCGGCGCCCCTGT CGACCGCCACGTAAT  54 118
     Rv3424c NONE
         alr NONE
     Rv3422c NONE
     Rv3421c NONE
        rimI NONE
         gcp 3837318 .. 3837373 -  -9.6  -2.79302   ACTATTTGGATCAGA GCCCGGGACGCTCGCCCGGACCG GAGTTGGCGGT CGGTCCGGG-GCGTGCCCCGGAA CCGTCCGAATTACCA  57 207
       groES 3836927 .. 3836976 - -20.8  -2.52676   TAGTCCGCTAACGCA TGCCGCCCCGGAAATCACCCGTG GTGAG CACGGG-GATCGCCGGGGCGGAA CACGCTCTACTACTT  91 35
       groEL 3835215 .. 3835256 - -25.3  -2.78463   AGCCGCGCGAGCAGA CGCTAAAGCCCCCG-CACGC TCG GCGTGTCGGGGGCTTTTGCG TCTGCTGACCGGAGT 100 41
     Rv3415c 3833679 .. 3833689 -  -4.6   -3.4252   CCGGATCGACCATAA                 CGGC CCA ACCG                 CGTTTTAAGCGGTAC  53 30
        sigD NONE
     Rv3413c 3831837 .. 3831851 -  -2.1  -3.71848   CCCCTCGATCAACAA              GAGCGG ATGG CCG-TC               GAGGCCGACTTGGCC  51 320
       guaB2 NONE
       guaB3 NONE
        choD 3826467 .. 3826492 -  -3.1  -4.36914   TCGTCGTCCACAAAA         CCTTCTCGACG TCAC CGCCGAACCGG          CGCGCGGCCGCAAGC  66 524
     Rv3405c NONE
     Rv3404c 3823866 .. 3823876 -  -2.4  -3.69069   GGAAGGCTAACATAA                 CCTC GAG GCGG                 TGGTTAGGCTTCCGC  52 29
     Rv3403c 3822039 .. 3822057 -   -11  -2.77344   TTACCTCTTAAGAAT             GTCACCCC CGG GGAGTGAC             CCCGGCTGTCCACGC  63 230
     Rv3402c 3820408 .. 3820426 - -17.4  -2.78463   AGCCCGGTGACGATA             CGGGCCGC GTA GCGGCCCG             AGGAGGAGCCGGGCA  84 252
       idsA1 NONE
        phyA NONE
        guaA 3812097 .. 3812113 -  -7.9  -2.57344   TACTTGCCGCAGAAT              GCACCCG AGG CGGACGC              GATCCTCATCACCGT  50 413
     Rv3395c NONE
     Rv3394c 3809055 .. 3809072 -  -6.9  -2.78384   CGGGTCGCGATGACA             CCGGACA TTCT CGCCCGG              CTGGCGTCCGTCTGC  48 395
       cmaA1 3807378 .. 3807401 -    -8  -2.72379   CGAAGCCGGCAACTA          CGTCGCGCCA CGGC TGTCGCGCCG           AATTCTGCACCAGCT  51 198
     Rv3389c 3803863 .. 3803904 - -24.1  -2.78463   AGGCCCGCGAGCAGA CGCAAAATCGCCCAATTTCG TGC CGAA-TTGGGCGATTTTGCG TCTGCTCGGCGCAGC 100 40
     Rv3385c 3799624 .. 3799636 -  -7.7  -2.90212   GGACGAGTCGAGATA                GATGG CCG CCATC                AACGCTCGTGCTCAC  53 24
     Rv3384c 3799025 .. 3799048 -  -5.9  -3.61654   GAGACCGAGCCGAAA          GGTCGCCCT GCGGGG AAGGCGGCC           ACGGGAGAATTGTGA  57 220
        idsB NONE
       lytB1 3796382 .. 3796394 -  -3.3  -3.61715   CATCCTTTCCAAGAA                CTGGA GTC TCCGG                ACATGCCGGGGCGGT  51 79
     Rv3381c 3795986 .. 3796015 -  -7.1  -3.60805   ACACCCCACCGCAAA       CCATCGGGGCC CTCGCGGT GGCCCTGATGA        TCGGCGATGAACCGG  59 45
     Rv3380c NONE
        dxs2 NONE
     Rv3378c NONE
     Rv3377c 3790500 .. 3790512 -  -6.3  -3.85698   CGGTGTTCTCACAAA                CAACA GCC TGTTG                GTCAGCGCCCGCAGC  62 361
       dnaE2 3781446 .. 3781469 -  -2.2  -3.70902   GCCGCCAGAGTGAAA          TCCACGACGC GTTT GCGGCGTGTC           GCGTCGCCCGTTTCA  52 57
     Rv3368c 3780259 .. 3780287 -    -3   -4.0162   CGCTGACAGCACAAA       CGGCG-GGCCAGGC AGC GAC-GGCCTCGGCG       GGGACGCGTTTAACG  58 73
     Rv3365c NONE
     Rv3364c NONE
     Rv3363c NONE
     Rv3362c NONE
     Rv3361c 3772911 .. 3772927 -  -2.1  -3.21099   CGGCCTGACTATCAA              CATCGGG AAG CCCACCG              GGCCGTGGATCACCT  42 114
        folD NONE
     Rv3355c 3769133 .. 3769183 - -11.6  -2.78596   TACGGCGCCATCAGA CCCTGACGCTGCGACTGCTGGCGG CAT CCGCGGGCATTCTCAGCGCCGCGG CCTTCGCCGCGCCAG  62 356
     Rv3353c 3768693 .. 3768710 -  -5.5  -3.18264   GCGCCGATGTAGGAA             TGTCCGC CGCC GCGCACA              GCGATCTTGAGCTTG  51 51
     Rv3352c 3768182 .. 3768200 -  -8.8  -2.70932   CCGCGGGGTCAACCA             GACCCCAC GTG GTGCGGTC             GGCCCCGGCCAGCCA  54 47
     Rv3351c 3767205 .. 3767221 -  -2.3  -3.63569   CCAACGGCCCAAGAA              CGATT CCCCGAT AATCG              CGGGTACTGGGTGCA  49 150
       PPE56 3755769 .. 3755779 -  -8.2   -3.3514   ACTTAGACTTCAGAA                 GGCC AAG GGCC                 CTCAGCCGCTAAACA  60 198
     Rv3349c 3753841 .. 3753853 -  -9.1  -2.78384   CGGCCTGTCACCACA                TCGCG ATC CGCGA                TGATGTCGGTGCGAG  55 465
       PPE55 3743494 .. 3743504 -  -8.2  -2.78018   ACTTGTCAGCAAGGA                 CGCC CGG GGCG                 AAGGGCGTTCGCCAA  54 232
     Rv3346c 3742789 .. 3742813 -  -3.4  -3.36273   TTCCTCCAACACCAA          TGGCGCGTAC AGCCG GCTCGCGCGA          GCCTTGACCGCCGGC  46 410
   PE_PGRS50 NONE
   PE_PGRS49 NONE
       PPE54 3729249 .. 3729289 -  -6.8  -4.25283   AGGTCCGCACCAAAA CGCTCGACCGGGTGCGGCAG TTG CTGGC-CACCCATCCG-GCG CTGGCGAATAGCAAC  72 100
        icd1 3724563 .. 3724604 - -24.1  -2.78384   GCGGGCGCGAGCAGA CGCAAAATCGCCC-ATTTCG GCA CGAAATTGGGCGATTTTGCG TCTGCTCGCCCTAAT 100 36
        trpS NONE
     Rv3335c 3721648 .. 3721682 - -11.6  -3.55444   GTTGGATCCTGGAAA    GC-GACCTCGATGAGC CCACC GC-CATCGAGGTCAGC    GACATTCACGCCTAG  75 74
     Rv3333c 3719875 .. 3719898 -  -4.4  -2.73364   CTTGTACCGCAATCA          TCCGATCGCC GCGA AGCGCTCGGC           AGCCGGCTTGGGCGG  42 64
        sigJ 3713213 .. 3713249 -  -7.3  -3.22298   TTCAGCGACGACGAA   CGCGCCGCCATCGCCT ACGCCG AGGCGATGACCGCA-G    ACCCGCATTCGGTGA  56 170
        moaC 3709721 .. 3709735 -  -4.2  -3.12862   AGTAATCATTCAACA               TCCATC CTC GGTGGA               GCCACCATCGCTGGG  47 5
        moaX NONE
     Rv3322c 3708306 .. 3708338 -    -5  -2.61264   TCGTCGATGGACAAC     GTGGTGCGCAT-GCAT CAG ATGCTAT-CGCACCAA     TCTGGGCGCAACGCG  43 125
     Rv3321c 3708061 .. 3708077 -  -4.3  -3.04144   CGTTGACGTCCAACA              GCGCTCG CAT CGATCAC              ACGGCCTCCTCGTCA  45 22
     Rv3320c 3707581 .. 3707622 - -24.1  -2.78384   GCTTGCGCGAGCAGA CGCAAAATCGCCCGAAAACC AGT GGTTTT-GGGCGATTTTGCG TCTGCTCGCGCAGCC 100 45
         cdd NONE
        deoA 3702189 .. 3702199 -  -5.4  -2.78816   GCAGCGGTCATCAGA                 CGAT CCG ATCG                 ACGATTAGCGGCCGC  44 10
         add NONE
     Rv3312A 3700333 .. 3700352 -  -8.6  -3.01712   GTGGCCCGGTCAAGA            GCACACCA GCGA TGGTATGC             CGATCAGAGTCGATT  57 378
     Rv3312c 3699248 .. 3699270 -    -9  -2.70022   GGCACTCGAGACAAC           CCGCCCGCTG GGC CAGCTGGTGG           CCTATGTGTTGGACC  55 159
         upp 3696200 .. 3696244 - -10.6  -2.62184   GCGCCGTCGAGACCA CCGACCTGATGCGACGGCTCC GCGA GGACCCGCCGCGTC-GGCTGG CCGGTTTCCCCGCCA  59 251
       amiB1 NONE
       amiA1 3691359 .. 3691382 -  -2.4  -3.40403   CCCGGCGGACGAGAA          GAACCTTGACC GGT GGG-AAGGCTC          CGAGTTCGGCATCCA  46 282
        lpdA NONE
       glpD2 NONE
       phoY1 NONE
     Rv3300c NONE
        atsB 3683037 .. 3683054 -  -3.3  -2.52676   CATCTCGTCAAGGTA             CCGATCG CGAG CGCTCAG              CCCGCGGCGCCCTGT  39 22
        lpqC 3681664 .. 3681677 -  -8.1  -3.31461   CATCGACCGGCACAA               CGACG GCGC CGTCG                TCGCACACCTAGGAC  56 458
     Rv3294c 3674967 .. 3674991 -  -9.9  -2.57132   TTCGGCGGCGAGAAG          CAGACCGGCGG CGG CCGCGAGTCCG          GGTCCGACGCGTGGA  57 220
     Rv3291c NONE
         lat NONE
     Rv3289c NONE
        usfY 3669549 .. 3669563 -    -7  -3.53224   CAGCTGCCGGTGAAA               CCCCGC GAT GCCGGG               ATTTCCAGCCGCACT  57 48
        rsbW NONE
        sigF 3668063 .. 3668075 -  -4.7  -4.29325   GATGAAGATGGAAAA                CCCGG TCA CCGCG                CATAAGGATGGCACC  66 119
        birA NONE
     Rv3278c 3660186 .. 3660213 -    -9  -3.17075   GGTTCTCGAACCCAA        GCCGGTGACCGC GAAG GTGATCGCCGGC         ATCGTCGCCGTCATC  61 463
        purK NONE
        purE NONE
      fadE25 3656654 .. 3656684 - -11.8   -2.8001   AGAATGCCCACGACA       GCCTGGTGGTGTTC CGC AATCACCACCCGGC       ACGCCGCAGCGCCGA  62 261
     Rv3271c 3652298 .. 3652317 - -10.7   -3.4072   CATGCCGGAGGACAA            GCTCGCG GCGGTG CGCGAGC             TGCAGGACGACGGCT  68 387
        rmlD NONE
       wbbL1 NONE
        manB 3644544 .. 3644556 -  -9.1  -2.52623   GGTGTTCCACAACAG                CGCGA CAT TCGCG                TTCGCCGAGATCATG  54 367
       whiB2 3639774 .. 3639789 -  -4.6  -3.73072   AATTGCTGCACGAAA              TCCTGG TGGC CCAGGT               GGCCATCTACCTGGA  55 108
     Rv3258c NONE
        pmmA NONE
     Rv3256c NONE
        manA 3634725 .. 3634739 -  -9.2  -3.76968   AACTCAGCTATGAAA               GGCGAC CTG GCCGCC               GAACTCAATCGGGCC  71 327
     Rv3253c 3632038 .. 3632075 -  -4.9   -2.5055   GATTTGACAATAGAG   CAGTTTGCGTCTTATGT CTAG ACATATAACGCAATTTG    TAAATACGCGGCGAA  43 47
        alkB NONE
        rubA NONE
        rubB NONE
     Rv3249c NONE
        sahH 3628096 .. 3628137 - -19.8  -2.78384   GGCGGCGCGAGCAGA CGCAAAATCGCCC-TTTTC GTCAT GAAAATGGGCGATTTTGCG TCTGCTCGCGGGTGG  90 48
         tmk NONE
        mtrA NONE
        mtrB NONE
        lpqB 3623145 .. 3623178 -  -2.2  -4.57569   TCAGGTCGCGAAAAA     CGCAGGCACAGCAC TCATCC GGGCAATACCGGCG      CCGCCCCCGGCACCA  68 6
     Rv3243c 3622219 .. 3622267 -  -6.6  -3.35278   TCAAGCACACACCAA GTGTCGCGGTCACCGGT-GACAGC AGT GCTGTCAATCGGCG-CCGCTGCGC AGCGGCGGCCAGACA  55 7
     Rv3242c 3621366 .. 3621378 -  -4.7  -2.59431   CGGTTGGAGAAGTTA                CCGCC GCA GGCTG                CCCGCCGGAGCAAGA  43 217
     Rv3241c NONE
       secA1 NONE
     Rv3239c NONE
     Rv3238c 3613608 .. 3613620 -  -6.3  -2.62983   TTGACGTCCATAGGA                GTCAA TCC TTGAC                GAAATGCGGCCAAGA  48 69
     Rv3237c NONE
     Rv3236c 3611759 .. 3611777 - -11.6   -3.7732   GCCGGACACCAACAA             GGCGCGGC CAT GCTGCGCC             GCATCCGGCTGACAC  79 207
     Rv3234c NONE
     Rv3233c NONE
        pvdS NONE
     Rv3231c 3608293 .. 3608323 - -12.6  -4.15044   CTTCCGCCCAACAAA       GCTACGGTACCGTA ACC TACGGTTCCGTATC       TAGGCCCGGACGCGC  89 66
     Rv3230c 3607112 .. 3607123 -  -2.2  -3.17527   TACCTATGAGTAACA                CTAG ATGT CCAG                 CACGCAATCACCCGA  43 14
     Rv3229c 3605582 .. 3605601 - -10.6  -3.05463   ACCTCGCCGAGGCAA            CCCGCGAG TGTC CGCGCGGG             TGCGGGCACATGGGA  62 175
     Rv3226c 3602477 .. 3602498 -  -3.5  -3.64703   CTGGCTTCAGGCAAA           CCTGCCGCG AGCG CCCGGCGAG            CGTAATGGCGCGGCA  51 91
     Rv3225c 3600711 .. 3600740 -  -4.9   -4.3586   CTAGCGACAGCAAAA       CCCTGATCCTCGAG TTG CCCGACGAGC-GGG       CCGTCGCGATCGTGC  69 301
        sigH NONE
     Rv3222c NONE
     Rv3221A 3597956 .. 3597966 -  -6.8  -2.78547   GCACCTGAGCAATGA                 CGGA GGT TCCG                 ATGGCCAAGCGTGGC  49 110
       TB7.3 NONE
     Rv3220c 3595910 .. 3595942 - -11.2  -3.10975   AGGCATGAGCGAAGA     CGAGCGGCGCG-CGC TGAA GCGTCGCAACGCCCG      CACGAAAGCCCGTAC  64 112
     Rv3217c 3593705 .. 3593717 -  -6.2  -3.30338   AGAATGCGTCGACAA                CCGC TACAC GCGG                TTGGCCTGGTCGGTG  53 112
     Rv3213c 3590641 .. 3590682 - -25.5  -2.78384   GTTGGCGCGAGCAGA CGCAAAATCGCCCGAAA-CC GAT GGCTTTCGGGCGATTTTGCG TCTGTCGCGCTACAG 100 35
     Rv3210c 3586807 .. 3586819 -  -3.3  -3.81146   GGCGTCAACCAACAA                TGCGA TCA TCGCG                ACATGCACTCGCTAG  54 50
       TB9.4 3585294 .. 3585305 -  -2.2  -4.11216   TCGGCACGTGGAAAA                CCTGG TGT CC-GG                CGTGCATCAGGCGCT  58 397
     Rv3207c 3583689 .. 3583710 -  -4.3  -2.71011   ATGCTGGCTCAACTA           GTGGCGGCA AGGA TGTCGACAC            CGAATATCTCCTCGG  42 116
       moeB1 3582500 .. 3582510 -  -2.4  -2.79796   GGTCAGCCTAGTAGA                 GCCC ATC GGGG                 TGTATTGGGCCTGTA  39 47
     Rv3205c 3581202 .. 3581214 -  -9.1  -3.85698   GCGGCCCTGGACAAA                CGGCT AGG AGCCG                ATTTTGAGCTACTAG  71 438
     Rv3202c NONE
     Rv3201c NONE
     Rv3200c NONE
        nudC 3571451 .. 3571464 -  -3.7  -3.70446   CGACATCGAACACAA               CCGTG CGGC CGCGG                AGTTCGTCGGCTCGG  54 163
       uvrD2 3568767 .. 3568806 -  -5.7  -3.55071   GCAGATGTCCCGAAA  GTTTGGCCACGGATCC TGTGACTTC GGGTCCGTGGCC-ATC  TGGCGAAACGGGGCT  57 328
       whiB7 3568165 .. 3568177 -  -4.1  -4.52857   AGTGGTTACAGAAAA                TGACC GTC AGTCA                GATCGACCGCTCGGT  70 249
     Rv3196A 3566549 .. 3566590 -  -2.2  -3.19192   GCTCAGCCAAGTGAA CCGGGTGATCGCCGCCGTGC GTGG ACA-GGAGGCGACC-CCTGA GCCCCCGTCGGCGCT  42 131
     Rv3194c NONE
     Rv3193c 3560125 .. 3560166 - -24.7  -2.78816   GCACCCGTGAGCAGA CGCAGAAGTCCCCGATTTC CGGT GAAATCGGCGACTTCTGCG  TCTGCTCGCCGCGAG 100 53
     Rv3191c 3557015 .. 3557028 -  -6.7  -2.53263   TCGAGGCCCAAGTCA               TCGCT CTGC AGCGA                AGCGAGGGTAAGGGC  48 308
     Rv3190c 3554964 .. 3554974 -  -5.4  -3.72893   TAGGTGTGGACGAAA                 CAGA TCT TCTG                 TCCGACGACTACACC  57 473
     Rv3181c 3549677 .. 3549705 - -12.4  -2.70932   GCTGGCGTCGAAGTA        GACGAGCGGCAC GGTCA GCGCCGCTGGTC        GCTGACCCGGTCAGA  66 11
     Rv3180c 3549176 .. 3549193 -  -8.4  -3.65046   TCGGGAGCTGAACAA             CCGACG CGGAGC CGTCGG              CCGCGGATGCCCTGG  65 86
        mesT 3544098 .. 3544108 -  -2.4  -3.84406   GCTCCACCACAACAA                 GGAC CAC GACC                 GGTTGGGCCGCACCA  54 261
     Rv3173c 3541380 .. 3541391 -  -2.2  -2.75844   TCGGCGATCCTAAAC                CCTGG CCG CC-GG                CCATCTCACAACGTG  39 77
     Rv3172c NONE
         hpx 3539392 .. 3539404 -  -6.2  -3.14132   GGGCCGGCTGAGCAA                GGCC TACGC GGCC                TATTCGACGCCGTTC  51 467
     Rv3167c NONE
     Rv3166c NONE
     Rv3165c NONE
       moxR3 NONE
     Rv3163c NONE
     Rv3162c 3531176 .. 3531204 -  -3.1   -3.0464   AACCGATTGTCAACA       GCGCGCACCGGCC CGACC GGCCAGC-CG-GC       GGTTCACCTCGAGAA  43 29
     Rv3161c NONE
     Rv3160c NONE
       PPE53 3527242 .. 3527258 -  -2.9  -3.67597   TTCTTCACCGAAGAA              TCCGGTG ACA CACCACA              CGTGGCGGCACCCGG  53 158
       PPE52 3509590 .. 3509608 -  -6.7  -3.52102   ATGTCACGTACACAA            CCGC-CGA AATC TCGTGCGG             GATTACACCCTAGGC  57 505
     Rv3142c 3509067 .. 3509082 -  -8.2  -3.14132   CGCGTGCGCGACTAA              CGCCCC TCCC GGGACG               CGTCGCCGGCGTGCT  58 61
     Rv3134c NONE
        devR NONE
        devS 3497031 .. 3497041 -  -6.8  -3.94746   CTAGACCGAATGAAA                 GCCA TTG TGGC                 GCAGGCTGTCTTGGA  66 513
     Rv3130c 3494876 .. 3494889 -  -3.1  -3.57263   ACCGCGACGCTGAAA               CGTCAC TGT GTG-CG               GGTGATCCCGTGGGA  49 111
     Rv3126c 3491707 .. 3491722 -  -3.2  -3.91798   CAAGGGTTAACTAAA              CAATCG TTAC CGAATG               AATCGACACATCGTG  56 111
       PPE49 3490484 .. 3490496 -  -4.7  -3.05384   CGCGCTGCTAGCCAA                CCCCG GTT CGTGG                AATCACAGTGAGACG  47 5
        agpS 3475161 .. 3475177 -  -6.5  -3.72324   CACCTTGATCAAGAA              TCTTGGC AAC GCCAAGG              AGGGCGCCGAGTGCA  59 226
        prfB NONE
     Rv3104c NONE
     Rv3103c 3471414 .. 3471426 -  -3.3  -2.75844   GCGGGCAGGCGAAAT                CAACG GGT CGGTG                GCTCGGATTTGGGGT  40 12
        ftsE NONE
        ftsX 3469785 .. 3469810 -  -3.2  -2.88861   GACGACTTGGACACA         GCTATCGCCGC ACGTA GAGGCG-CAGC         GTTAAGTAAGCCGTC  42 1
        smpB 3469268 .. 3469284 -  -2.9  -3.85698   CGGTGTGGTCACAAA              GTGATGC TAA ACCTCAC              ATTGCCCAGTTCTCG  56 42
     Rv3099c 3467946 .. 3467965 -  -4.9  -3.57144   CGTCGCATCTGCAAA            TGGGCCA CCGACC TGGCCCT             TCGGTGGAGCTGCCG  55 473
     Rv3098c NONE
   PE_PGRS63 3465469 .. 3465493 -  -3.5  -3.05816   GCACTGTCGAGGGAA          TCCTGCCGATT GCT AAGCGGCACAA          CGTTGGTGCGTTCAA  44 310
     Rv3094c NONE
     Rv3093c NONE
     Rv3092c 3460718 .. 3460733 -  -4.6  -2.99216   AAGGAACGCACAAAG              TCGGCG GCCT CGTCGA               TGAGCGCCGTGATGG  45 106
        virS 3447297 .. 3447314 -  -9.1  -3.10894   ACCACTAGCAGTGAA             GC-CGCGG CCG CCGCGCGC             AGCACCCCAGTGTCA  60 115
        pknK NONE
     Rv3079c 3441659 .. 3441675 -  -2.1  -3.96327   ACCGGCGACCACAAA              GCCCCGG CCG CCAAGGA              GGGATTCGTCAGCTT  56 120
     Rv3075c 3437877 .. 3437891 -  -5.6  -3.63895   TGCAACTACGCCAAA               CAAGCC CCC GGCTGG               CGGGTCAGCACAAGT  57 184
     Rv3073c NONE
     Rv3072c 3435293 .. 3435320 -  -8.2  -3.57792   TGATGCAGTCCGAAA        CGGCGCGGGGCG CTAC CGCGCTGCGCGG         CATCTGGGGCTTTTA  62 503
        pgmA 3431588 .. 3431601 -  -4.5  -3.57561   CGTCAACGCTGCAAA               GCCCA GACC TGGAC                AGCGTCTTTCTTGGC  52 403
     Rv3064c 3429371 .. 3429401 -  -3.1  -3.65812   TGGCGCTGAAGACAA      TTCGCGGCC-GCGG CATA CCGTTGGCCGAGGA       CGATCCGGCGCCGTC  53 449
      fadE22 3423246 .. 3423262 -    -5  -3.05596   TATTGGCTGAGTCAA              GGGCGC GAGCT GGGCCC              TAGCTAATCAGGGGA  47 25
     Rv3060c 3421294 .. 3421305 -  -4.4  -4.26076   TGAGCGCGACTAAAA                GCAA GGGT TTGC                 GGGCGTTTCAGACAC  66 461
     Rv3058c 3418662 .. 3418696 -  -4.8  -3.01712   CTCCCCTCTGCAACA     TGGTCGTGACGATACC GGC GGTACCGACACCCCCT     CCGGTAGGACGATCG  47 55
     Rv3057c 3417422 .. 3417460 -  -4.4  -3.12999   GGAGGCGATACCGAA   GTCAGTGCCCAAGCTTGG GTT CCACGCTCGCGCAGCCAC   GCCGTCACCTTTCCA  47 364
     Rv3054c 3415393 .. 3415427 -  -2.8  -3.78953   ACCGCTACCAGCAAA    GCCGATG-GAGCC-GC TATTG GCTGACCCGCCTCGGC    CCAGGGATCAGCCGA  54 33
        nrdH NONE
        nrdI 3414215 .. 3414226 -  -7.2  -3.19602   CCCCCCAGAGTAAGA                GGCG TGCG CGCC                 GGAGGCTACAGGCTC  56 31
        nrdE NONE
     Rv3050c 3411146 .. 3411170 -  -5.7  -3.53012   CCTCGCCGGCGCAAA          TACCCAGTACC CAG GGTATCGGATA          TGACGAGTGTTGTTG  55 72
     Rv3049c 3409403 .. 3409414 -  -4.4  -3.44229   ACTTCACCAGGACAA                CAAG CTGC CTTG                 CTAGGCCTCAAACAC  51 120
       nrdF2 NONE
     Rv3047c 3407663 .. 3407692 -  -2.2  -4.25681   ACCGAACGGAAGAAA      TGCGGGTG-CGAGA ACGT TTTCGTCACCC-CA       CCAGTCTCAAGGTTT  62 355
     Rv3046c 3407162 .. 3407177 - -10.4  -3.01712   TGGCCGGGTCCAACA              TCGGCG GGAT CGCCGA               GACCCAGGAGATGCT  60 162
        ctaD NONE
       serB2 3401936 .. 3401958 -  -3.4  -2.56596   TCCGCGAGCAACCTA          GTCG-GCCG GGATTT CGACGCGAC           GCACCCCACAGTCGC  39 0
     Rv3041c NONE
     Rv3040c NONE
      echA17 3399412 .. 3399430 -  -8.1  -2.87211   ACTCCTCGTCATATA            GGCGAGCC TAAC GGC-CGCC             CCGGTCACCCTTGCT  55 14
     Rv3038c 3398279 .. 3398298 -  -5.6  -3.57144   CGCCCGATCGCCAAA            CCGGGCGCG CAC CGCGGC-GG            TGTCGGCAATGCGAG  57 152
     Rv3037c NONE
      TB22.2 3396407 .. 3396436 - -12.9  -2.71011   ATCGGTCGGCAACGA       CCGCCGCGTGGTGA CCG CCACCA-GCGACGG       CCAGGTCTACAGCTT  68 47
     Rv3034c 3393619 .. 3393629 -  -3.2  -3.52918   GAATTGCGAAATGAA                 GATC AAG GACC                 GCACGTTCAACGTCA  49 415
        fixA NONE
        fixB 3387078 .. 3387089 -  -7.2  -2.54896   CGCGCAGGGAACCTA                GCCC TTGC GGGC                 CTTGATGGCCTCGGT  51 11
     Rv3027c NONE
     Rv3026c 3385083 .. 3385119 -    -8  -2.54919   ACGCACCTAGAATAC   TGGCCCGGGCGGCGACGC AGA ACGT-GC-GCGCAGGCCA   CGGCCGCAGCAGCGG  51 69
        iscS NONE
        trmU NONE
     Rv3023c 3381239 .. 3381258 -    -2  -3.05384   CCCCGTCCCACGCAA            CCCGGC TGCCCGTC GTCGGG             CGACATCCCGGTCTC  41 142
        PE29 NONE
       PPE48 NONE
       PPE47 NONE
        esxS NONE
        esxR 3378613 .. 3378623 -  -2.4  -2.78384   TCCTCGCCGACCACA                 TCGG CTA CCGG                 ATCCACCAACAGCGC  39 113
       PE27A 3378285 .. 3378303 -  -5.3  -3.14468   GCCCAGGACACCGAA            CTCG-ACC GTGC GGTGCGAG             GACACCGGATCACCC  48 51
       PPE46 NONE
        esxQ 3376016 .. 3376042 -  -2.8  -3.45849   CCCATACCACGAGAA         TGCCGGTTCATC TAT GCCGAGACGGCA         GTCTTTGGCTCTGAG  48 473
     Rv3015c NONE
        ligA 3372491 .. 3372507 -  -2.1  -3.33696   TTCGTTGGCAACCAA              GGTTCGC CGA GCGTAAC              GCCACTGCGAAAAAC  45 63
        gatC NONE
        gatA 3369897 .. 3369938 - -13.8  -2.78384   CCTGGCGCGAGCAGA CACAGAATCGCA-CGGGCG AGGGG CGCCGGATGCGAGTCTGTG TCTGCTCGCCGCTAA  72 37
        pfkA NONE
        gatB 3366878 .. 3366888 -  -4.6  -3.53012   GGTGCGGCTGCGAAA                 CGCG ACC CGCA                 GCTCGCACAGTGGAA  52 401
     Rv3007c 3365534 .. 3365548 - -12.8  -2.57211   ACCTGGCCGGACAAG               CCCGGC GTG GCCGGG               TGTGCCGCGATGGAC  64 313
     Rv3005c 3363339 .. 3363356 -  -7.7  -3.72576   CCGGTCGTGATCAAA             GTGTCGCC GAT GGCG-CAC             TTCGCCGTGGGATTC  63 362
       ilvB1 NONE
        ilvN NONE
        ilvC 3359513 .. 3359530 -  -9.8  -3.48395   ACGCCGGTGACACAA             CGGGGC GGACCT GCCCCG              TGGCACACGGCGGTT  68 80
     Rv2998A 3356960 .. 3356983 -    -3  -2.62396   TAGCCGGTGACAGCA          CGCTGG-GGCG GTT CTCCACCAGCC          GTCTTGGCTTAAGCT  39 267
       serA1 3353493 .. 3353505 -  -3.4  -2.94218   AGGGCTCACGACAGA                TCGA CAACC TCGA                GCTTGTAGGCGTCCA  42 3
        leuB 3352308 .. 3352332 -  -5.6  -2.81045   GTATCCAGAACACTA         CGCAGCGGCTG ATGG CGGCCGCCG-G          ACCCCCACTGTTCGG  46 151
     Rv2993c NONE
        gltX 3348490 .. 3348531 - -24.1  -2.78384   TGCCCGGCGAGCAGA CGCAAAATCGCCC-ATTTCG AGA CGAAATTGGGCGATTTTGCG TCTGCTCGGCAGTTG 100 299
     Rv2990c 3346614 .. 3346629 -  -4.6  -3.57144   GGCCGTATTGCCAAA              GGCGGT GTTC AGCGCC               CGAGCGCTGGCCGAG  52 255
        leuC 3344665 .. 3344675 -  -2.4  -2.85354   CAGTTCAATTCAAAT                 CGGC CGG GCTG                 GACAGTGTGCCGCGA  40 4
        leuD 3343926 .. 3343950 -  -4.2  -3.07935   ATTTCACTGAGCCAA          CGACCGGTTT TTCGC AATCCGGTTG          CCGCCCTTGACCGGT  45 108
        hupB 3343121 .. 3343166 - -17.1  -3.01712   CGTGCGGGCCTAACA CACGGATACCCTTCGTCACATT GCC ACCGTG-CAAAGGGTATCCGTG TGTCTTGACCTATTT  88 35
        gpsA 3337920 .. 3337936 -  -4.3  -3.37796   CGTTAGCACTCACAA              CCTGCAG AGG CTACCGG              GTCAGGCAGACGGGC  48 84
         ddl 3336343 .. 3336357 -  -4.9  -4.07568   GGTGGCCGCGCAAAA               CCCGG ACGAG CCAGG               CCGGTCCACCTGGTA  62 464
     Rv2979c NONE
     Rv2978c NONE
        thiL NONE
         ung 3331674 .. 3331701 -  -7.7  -2.73364   CCCCGAGCCTAACCA        GACGTGGTGAC AGCACG GTCACGACGCC         GCTCTCCCGGCCAAG  52 395
     Rv2975c NONE
     Rv2974c 3329941 .. 3329973 -  -4.8  -2.71731   CCGATCGCTTAACGA     CGCCACCGCTACTCG ACCC CGATCAGCAGC-GCG      TCGCCGCGGTGTCCG  44 1
        recG NONE
     Rv2972c 3326604 .. 3326629 -  -7.5  -2.70932   GCCGGCGGTCAACCA         GATCGAGCTGC ACCC GCTGCTCAACC          AGGACGAACTGCGCA  51 419
        lipN NONE
     Rv2969c 3323707 .. 3323719 -  -3.3  -2.64218   AGCTGCCACCACAAT                CGTCA GGA TGTCG                CGGTAGCAGCGGCCG  39 15
     Rv2968c NONE
         pca 3319630 .. 3319640 -  -2.4  -2.70932   CGTCCCCCGCAAGCA                 GGCG GTA CCCC                 CACTGCATCGTCGCC  39 48
     Rv2966c NONE
        coaD 3318307 .. 3318339 -  -9.8  -2.62933   GAAGGCCTCACACGA      TCGGACCTAGTCCC GCAAA GGAGCTAGGTCCGT      TCGGTGTTGAGCCTG  59 16
     Rv2962c 3313733 .. 3313747 -  -5.7  -3.86346   GCATTCGCCCACAAA               CGACT CACTT AGTCG               CCGTCACTTTTTCAG  62 51
     Rv2960c 3312895 .. 3312907 -  -4.1  -2.50816   TGGTCATTTAGCAAG                CCTCT TTA AGAGA                ACTGATGAGGTCGAA  41 71
     Rv2959c NONE
     Rv2958c NONE
     Rv2955c 3307425 .. 3307443 -  -4.4  -3.96148   CTCGCCGAGGAGAAA             CGCTCGCC GAT GGCTATCG             AGCTGCTGACACGTC  58 162
     Rv2954c 3306646 .. 3306663 -  -5.5  -3.40899   AACTCCTGACGACAA             CCCACGT TCAC ATGTGGG              CTTCAGCACCGGCGC  55 28
     Rv2951c 3302888 .. 3302910 -  -4.1  -3.39449   CCCCACCAACACGAA           TCACGGCAA GCCCG TTGCGGCGA           GGCCGAACCGAGTAA  48 218
      fadD29 NONE
     Rv2949c NONE
      fadD22 NONE
       pks15 NONE
        pks1 3291352 .. 3291367 -  -4.6  -3.57263   ACCTCGATTGTCAAA              TGGGCC CGCA GGCCGA               ATGCAGGTTGATTGG  55 161
        lppX 3290338 .. 3290348 -  -8.2  -3.63515   CGTCACGTCCAATAA                 GGCC TTC GGCC                 GGTGGGGCGAGGTTT  65 301
         mas 3276230 .. 3276244 -  -8.5   -2.8507   TGACCTAACGAACCA               GCCCG CCGAT CGGGC               TTCGGCCAGATCACG  55 161
     Rv2927c NONE
     Rv2926c NONE
        rncS 3239529 .. 3239573 -  -6.4  -2.76442   ATCACCATCGAACCA GTGATGA-TCGCAA-GCGCGGC GAA GCCGGGCGCAGCGGGTCATCAC CATCGAACCAGTGAT  49 281
         fpg 3238595 .. 3238611 -  -2.2  -3.03124   CTCGATGCGTCAACA              CCCG CCCTACTTT CGGG              GCCGCGGCTGGCATC  41 15
     Rv2923c NONE
        acyP NONE
         smc 3234187 .. 3234197 -  -3.2  -3.18383   ATGCTTAGGGACGAA                 CCCT ACG AGGA                 ATTGGTAACCAGCTG  44 17
        ftsY 3232817 .. 3232869 -  -6.8  -3.78775   GTCGCCACCATCAAA CCCCGTGGCGA-TCGC-AAGCGCGGC GCA GCCGCGCGCAGCGGGTCGCCACCTCG GCTAGCCGAGCAGGG  62 27
         amt NONE
        glnB 3230744 .. 3230758 -  -4.2  -3.31144   CGGCTAGTTTCATAA               CGCG TCGTGTC CGCG               TTCACCGGTGCGCAC  48 5
        glnD 3228142 .. 3228152 -  -8.2  -3.22298   TGGATCCACGACGAA                 CGGC GCC GCCG                 TTGTGGCGGGCCTCC  58 127
         ffh NONE
     Rv2915c 3223538 .. 3223552 -  -4.9  -3.25942   ATTGGCCGATAGTAA               CCGCG TTCGG CACGG               CCCGCGCGGCCAAAG  50 41
        pknI 3221700 .. 3221719 -  -6.4   -3.1352   CGCCAAGCTAACATA            GATAGCGA TCAC TCGCAATC             TTTTTGGCTGACGCC  53 73
     Rv2913c NONE
     Rv2912c 3218786 .. 3218805 -  -6.4  -3.69092   AAGATGAACGCCAAA            GCCGCCACC CTA GGTG-CGAC            GTCCACCCACGCGAC  59 494
     Rv2910c 3217680 .. 3217705 -    -9  -2.52896   TCACGCTGCAATTCA         GCGACCCGGGC GGGAT GCCCGGATC-C         GGTTTTGCCTCGCGT  56 147
        rpsP 3217135 .. 3217157 -  -2.6  -2.73468   CAACAGCGTCAACGA           CGACGGCG CTCATTT CCCCGTCA           GCTTTCCGCCGTCAG  39 23
     Rv2908c NONE
        rimM NONE
        trmD 3215606 .. 3215647 - -11.6  -2.78463   ACCGGCGCGAGCAGA CGCAAAAGCCACCG-CACG TTCGG CGTGTCGGGGGATTTCGCG TCTGCTCGCCAGCGG  66 43
        rplS NONE
        lepB NONE
        rnhB NONE
     Rv2901c NONE
        fdhF NONE
        fdhD 3208371 .. 3208392 -  -5.1   -3.1505   ATCACCTGCCACGAA           TCGCGTC-TC ACC GATGCCGCGA           CGACCAGTTATCCCC  48 209
     Rv2898c NONE
     Rv2897c NONE
     Rv2896c NONE
        viuB NONE
        xerC 3203172 .. 3203199 -  -7.6  -3.72241   CACCAACGACCGAAA        CGCGGCGGCC-GC CGA ACTGGCCGCCACC        TTGGGCGGGATCACG  63 220
       PPE45 NONE
        rpsB NONE
         tsf 3198287 .. 3198301 -    -7  -2.87931   TGTACGCGCGACATA               CCCGGC TAA GCCTGG               CCCACCTCGAAGCGG  50 16
        amiC 3196835 .. 3196864 -    -7  -3.31501   ACGAATGCTGGAGAA       GCTCGGGTCCGA CTAGAT CCGGACGCGGGC        TACTCGGCGATATTT  55 25
     Rv2886c NONE
     Rv2885c 3194034 .. 3194047 -  -8.1   -3.5393   ACGACTGCGCGCAAA               GCTCG GAGC CGAGC                ACGAATCGATGATCG  60 144
        pyrH NONE
         frr NONE
        cdsA NONE
     Rv2880c NONE
     Rv2879c NONE
       mpt53 3188852 .. 3188874 -    -4  -3.66178   GCGGCGAACGCCAAA           CCGATCAGCG CCT CGTTCACCGG           GTCAGGACGTCAGCG  53 27
     Rv2877c 3187977 .. 3188003 -  -7.3  -2.94099   CGGCTGGATCAGATA        GCC-AGCACACC GTTC GGTGTGCCCGAC         CCGGTCAGCGCCGCA  53 30
         dxr NONE
     Rv2869c NONE
        gcpE 3179357 .. 3179372 -  -5.4  -4.43477   GCCACTGAATGAAAA              GCTGAC CCCT ATCAGC               TTACGGTCACAATAG  71 21
     Rv2867c 3178036 .. 3178078 -  -7.7  -3.56541   ACGACGAGCACACAA CGGTAGTGATCCTGCGCG TCGATCAC CGCGC-GGACATCTACCG CCGATAGCAACTCAC  62 405
     Rv2864c 3175080 .. 3175096 -  -2.9  -2.78463   AGTTCCTCGAGCACA              GCCTCGA ACA CCAAGAC              CGCCTTGTCACGTCA  40 383
     Rv2862c NONE
        mapB 3173104 .. 3173149 - -23.6  -2.78596   GAGCCGGCGAGTAGA CGCGAAAGAACATGATGGGC GCTGGT GCCCATCATGTTCTTTTGCG CCTACTCGCGCTACA 100 36
       glnA4 NONE
     Rv2859c NONE
        aldC NONE
     Rv2857c 3168521 .. 3168575 - -11.4  -2.55351   GGGCCTGACAGCAAT CCGACTGTGAAATGCACTACGCGACA CGC TAACCCGTTGCGCAGTTCACACTCGG GGCGCGATCACAGCG  62 33
         mqo 3160524 .. 3160548 -  -4.2  -3.28712   GTGCTTCGGTCATAA         GCGCCGCTCTC CCCC GCAAGCGG-GC          GGTACCCCCACTGTA  48 57
     Rv2851c NONE
     Rv2850c 3158173 .. 3158186 -  -2.3  -2.53263   TCCATCGTCAAGCCA               CGCCA CGCA CGGCA                TGCACTAGATAATCC  37 4
        cobO NONE
        cobB 3156109 .. 3156147 - -11.6  -3.17075   TGGCCGCGAATGTAA   CGCCACTGCGAATTTCCG GCC CGGCTTTTCGCAGTGCCG   TTACGCTCGTGGAGT  70 26
        cysG NONE
        efpA NONE
        proS 3151149 .. 3151175 -  -7.9  -3.02144   CCACCCGCTGGAACA         GGGTGCTGGGC GCCTG GCCCATCACCG         CGGCCTTTCCGGGCG  53 52
     Rv2842c NONE
        nusA 3148376 .. 3148398 -  -6.2  -3.28712   TCTGCCGTGGGATAA           CGCACGGC GCTAGCG GTCGTGCG           CCATACCGCGGCTGA  52 12
     Rv2840c NONE
        infB NONE
        rbfA NONE
     Rv2837c 3143643 .. 3143653 -  -8.2  -3.33815   ACGGCGGCTAACCAA                 GCGC CGC GCGC                 AACGACGCCACAGCG  60 7
        dinF 3142277 .. 3142304 -    -7  -3.14931   GCCACGGTCGATGAA        CCAATCACCGCCG TCA CGGCAATG-TCGG        CCAGCTACGCCGCGC  53 30
        ugpA NONE
        ugpE NONE
        ugpB NONE
        ugpC 3137947 .. 3137984 - -14.3  -2.60075   GCGCGGCCAAGCAAT   TTCGC-ACTAGCGGCGAT ACC ATCGCCGCCAACCGCGAA   GCCGTGCTGCAGCGC  69 140
     Rv2830c NONE
     Rv2829c 3136468 .. 3136492 - -11.3  -3.53224   GACGGCGGCCTCAAA          CGCCTCGGCGG TGG CCGCCGACGGG          TGCGTGATGCCACTG  71 153
     Rv2828c 3135656 .. 3135666 -  -8.2  -4.60797   CGGCGAGAGACAAAA                 CGCG CTT CGCG                 GACGACCGGCCGACG  86 147
     Rv2827c NONE
     Rv2826c NONE
     Rv2825c 3132896 .. 3132911 -  -4.6  -3.05463   ATGCCGCCCAGTCAA              CCCACG GCCT CGCGGA               CCCGGGCGGCGACCT  47 6
     Rv2824c NONE
     Rv2823c NONE
     Rv2822c NONE
     Rv2821c NONE
     Rv2820c NONE
     Rv2819c 3126144 .. 3126159 -  -3.2  -2.77523   CGCTGAGGAATAGCA              CGACAA CTAT TGGTCG               ATAGTGGCGGACGAT  40 106
     Rv2818c 3124972 .. 3124995 -  -4.5  -2.99471   GGAGTCCGAGACATA          CAGCTGCAC CATCTT GCGCACCTG           TTAGCCCAGCGGTGC  45 26
     Rv2817c NONE
     Rv2816c 3123512 .. 3123536 -  -4.1  -3.63991   GACGACGTGCAAGAA          TTCCGGGTTGC AGT GCAACACGGTT          TTAAGTTTCCGTCCC  53 114
     Rv2815c NONE
     Rv2814c 3120114 .. 3120128 -  -3.4  -4.08945   ACGACGGCTGGAAAA               GGGCGC GGG GCAACC               GCATCGTCAAGAGTT  58 463
     Rv2810c 3115578 .. 3115606 -  -3.7   -4.3129   TAGCGACTATGAAAA        CCAGCCGGTCGAC GCA GTGGAGCGGCTAT        GTCGGCGTTTGGCTG  68 160
     Rv2804c 3111995 .. 3112013 -  -4.6  -3.16191   TCAGACGTCGACGAA             GTACGT CTACATT ACGTAC             ATGCCCGAGACTCTG  48 477
     Rv2802c 3110626 .. 3110642 - -10.1  -3.05384   GCGTGGGGTAGCGAA              GCACGCG GAT CGCATGC              TGCAGGCCGGCGGAG  62 163
     Rv2801c 3109733 .. 3109744 -  -3.6  -2.78679   TGCGTGCACGGAAAC                CCCG TCGT CGAG                 CTGGTGCACAGCTCG  41 448
     Rv2798c NONE
     Rv2797c NONE
        lppV 3104988 .. 3105029 - -30.5  -2.78596   TACGGCGTGAGCAGA CGCAAAAGCCCCCATTTCG GGCC CGAAATGGGGGCTTTTGCG  TCTGCTCGGCCAACC 100 52
     Rv2795c NONE
     Rv2794c NONE
        truB 3102241 .. 3102272 -  -5.9  -3.17075   CCCTTCCGAATTGAA     CAGCGGCCCATCGCC GTGC GACG-TAGGCCG-TG      TAGCCCAGTGTGCCA  51 117
     Rv2792c NONE
     Rv2791c NONE
        ltp1 NONE
      fadE21 3097445 .. 3097457 -  -4.7  -2.88544   CGCGACGGCGACACA                GGGAC GGT GGCCC                GTATCTCCGATGCCG  44 274
        ribF 3093865 .. 3093875 -  -2.4  -4.33258   ACCGCCAAACACAAA                 CGCC GCA GGTG                 CCAGCCGGGGGTCAC  62 55
        rpsO NONE
        lppU 3092927 .. 3092940 -  -3.8  -3.29511   GGCATTTGCGTAGAA               CTCG CTTTGC CGAG                CTACCCCGCCTCAGC  48 36
        gpsI NONE
        pepR 3088973 .. 3088989 -  -6.5  -3.30124   CGCGATGTCCCAGAA              GCCCAAC ACC ATCGGGC              TAATTCGCCGACGGC  55 81
     Rv2781c 3087697 .. 3087711 -  -5.6  -2.78384   TCGCCGTGCACGACA               CGCTGT TTT ACTGCG               TGGCGAACATGCCCG  45 264
     Rv2779c 3086196 .. 3086210 - -12.8  -2.78596   CATCCCGCGATCATA               GCCCGC TGG GCGGGC               CGCTCTAGATGGGCG  68 30
     Rv2778c 3085646 .. 3085665 -  -3.6  -3.21099   TGGTGGCATCAGTAA            TGCCATTGC GCA GCAACG-CA            CTTGCTACGGCACGC  44 73
     Rv2777c 3084388 .. 3084410 -  -5.5  -3.61715   CAGCGCTGTGAAGAA          GCGGTC-CCG GCTG CGGCGACCGT           AAAGGTCGGCGGGCC  57 100
     Rv2776c 3082973 .. 3082984 -  -5.8  -2.63715   ACCTACTCGACATGA                TCGG TTCG CCGA                 AGCTGTGGGTCGAGG  44 415
     Rv2774c NONE
        dapB NONE
     Rv2772c 3081068 .. 3081091 -  -3.8  -2.52795   AAGTGGGGTAATCGA          CCAAAGCG TGCAGAAG CGCTCCGG           ACAGGTAGCCCAAGG  41 53
     Rv2771c 3080530 .. 3080564 -  -2.6  -2.50113   CATTATTCCATCAAG     GTCAGCGCCAGCGTAG GCA CCACGCTCGCCACGGC     GTCGATGGCGCCCAA  37 42
       PPE44 3079228 .. 3079240 -  -4.7  -4.08887   AGCAGCGAAATGAAA                CACGC GCC GCGGG                AGGGTTAGCGCAATG  63 94
        PE27 NONE
       PPE43 3076717 .. 3076763 -  -5.8  -3.34013   CACCCTCGTAACCAA CCATTTCGCCGCTAGCGAGCCC GGCGG GGGCG-GCT-GCGACGCCATGG CTCCGGCGGCTTGAT  52 156
     Rv2767c NONE
        fabG 3075386 .. 3075431 - -17.7  -2.71144   TAGCCCCGCCAAGCA GACGCAGAATCGCATTAATCG CGCC CGGTTTGTGCGATTCTGCGTC TGCTTGGCAGCACCT  86 182
        thyA NONE
        dfrA NONE
     Rv2762c NONE
        hsdS 3071544 .. 3071565 -  -4.3  -3.32963   AGGCTCATGGTAGAA           GGCTACCGG CCAG CGGGTAGAC            CATCTATCCCGGACA  48 6
     Rv2760c NONE
     Rv2759c NONE
     Rv2758c NONE
     Rv2757c 3070150 .. 3070163 -  -2.3  -3.21395   AGCTCCTCGACAACA               CGAAG GTCG CATCG                GGCGAATCACGCTGT  43 32
        hsdM NONE
      hsdS.1 NONE
        thyX NONE
        dapA 3066230 .. 3066244 -  -3.4  -3.11634   CTTTAGATCACCGAA               GCACCG AGG CCGCGC               GCATGTCGGCGGCCA  44 3
     Rv2752c 3064367 .. 3064390 -    -6  -3.16191   TTAGATCCCGAGGAA          GTAGCCGG GTTTCTCG CCGACTAC           GGTTGGCGGCTGACC  51 150
        ftsK 3059800 .. 3059841 - -24.1  -2.78463   AGCCCGGCGAGCAGA CGCAAAATCGCCTCATTTCG GCA CGAAATG-GGCGATTTTGCG TCTGCTCGGCGGGCT 100 39
       pgsA3 NONE
     Rv2745c NONE
     35kd_ag NONE
     Rv2743c 3056424 .. 3056441 -    -4  -3.27774   GACCCGAACGACTAA             CGCCGG GGCAAT CCGCCG              AGCTCGTCAAACGCC  48 4
     Rv2742c 3055408 .. 3055428 -  -3.1  -3.55444   GCCGCATTTGGCAAA            GCCGGGACT GGC AGCGTCGGC            GTCGGTGGCGCCGGC  49 112
     Rv2739c NONE
     Rv2738c 3051489 .. 3051509 -  -6.2  -2.97747   CCGTGACACTAGAGA           CAGCC-ACT GACA AGTCGGCTG            CTCCGAATGATCACC  49 322
        recA NONE
        recX NONE
     Rv2735c 3047177 .. 3047195 -  -6.6  -3.16191   CCAGATCTTGACCAA             GCGCAGCC TGC GACTGCGT             CGCCTCGCTCACAAG  53 390
     Rv2733c NONE
     Rv2732c 3044178 .. 3044209 -   -10   -3.3341   AAAAAGGTGCGAGAA      GCCGGCGAAGCGGA TTGG TCCGACCCGCAGGC       GCGGGCCCGCGCCGA  63 191
     Rv2729c 3041578 .. 3041595 -  -6.9  -3.35371   GAGACGGTCAACGAA             CCGCAAG CTGG CCCGCGG              CCCCCAATTCGCCGG  55 0
     Rv2728c 3040754 .. 3040788 -  -2.1  -3.28712   CCGTCGGTCCGATAA    TCGCCAACGGTCTCAC GGCT GCCAGAC-ACCGGCGA     AATACCCCACGCCGT  45 3
        miaA 3039828 .. 3039847 -  -4.3  -2.68487   TCAATCACCAGATCA            GGTTACG TGCCGC CATAACC             GCACGGCGTCGTCGA  42 3
        dapF NONE
        hflX 3037332 .. 3037347 -    -9  -3.38812   TGGTGCCCAACAATA              CCAACC GGGC GGTTGG               TCGGCAGGTAGCCGG  63 105
      fadE20 3035889 .. 3035909 -  -6.8  -3.29511   CGGACGGGCGCAGAA           CGCCATGGC GAGG GCC-CGGCG            GTATGCAACCGCATA  54 247
     Rv2721c 3032321 .. 3032340 - -11.4  -3.46602   GGTGCGACAGCAGAA            CGTCGCCG ACAA CGGCGACA             TCGTTGCGGCCATGA  70 205
     Rv2719c 3030866 .. 3030882 -  -3.6  -3.29511   GGGATGCCGGCAGAA              CGGGCA ATGCA TGGCCG              CTCCTTTGCCGTCTT  46 183
     Rv2718c NONE
     Rv2717c 3029769 .. 3029781 -  -7.7  -3.61356   ATCACCCAGGGCAAA                GGATC GTT GATCC                ACACCACCTGGAGTC  60 111
     Rv2712c 3023765 .. 3023775 -  -2.4   -4.1899   GGAGCTCACCGAAAA                 GGGC CGC GCGC                 TGGCCATCGCCGTGA  62 520
     Rv2708c 3021403 .. 3021433 -  -9.6  -3.17075   CGGCGCTGAACTCAA       CGCCGCCGTCCA GGAGGAA TGGCCGGCGCCG       GCGACGCATGCCCAC  59 140
     Rv2706c NONE
     Rv2705c 3019564 .. 3019593 -  -9.3  -2.70932   TGGTGGCCGGAACGA       CCGGCAGCGGCGAT GAT ATCGCCGCT-CAGA       CGCGAGACGCTCTGC  57 246
        suhB 3015757 .. 3015773 -  -5.7  -3.48593   CACGCTGGCACACAA              CGACGAC ATC GACGCCG              TGCTTGCCAACCTGC  53 115
     Rv2699c 3014381 .. 3014415 -  -2.1  -3.54424   TCGGACGTGTCGAAA    TTCGGGT-CA-CCGCCG GCT CAGCGGATGGAGCCGGA    GTGAAGCTATGGGCC  48 273
         dut NONE
     Rv2696c 3012556 .. 3012571 -    -6  -2.78816   TGACGCTGGACGAGA              TCGGCG CGGA CGCCGC               CGCGCTGGGCTCTGC  47 283
     Rv2694c 3011375 .. 3011394 -   -10  -2.94218   AGCGTTCACGAGACA            CCGGCAAT TCCG ACTGCCGG             ATAGTCACCGCTGAA  61 30
     Rv2693c 3010215 .. 3010257 -  -9.9  -3.04461   GATTCACCTCGAAGA GTTCGACGTGGTCGTCGCCG CCAC CGGGGACGACAAGGTC-AAC GTGGTGCTCAGCCTG  60 465
     Rv2690c 3007227 .. 3007247 -  -3.1  -3.17075   CGCGGGTCAATCGAA            GATGCCCCG TCA CGTGTCACC            GGGAGCCGCGTGCGG  44 14
     Rv2689c 3005801 .. 3005817 -  -4.3  -3.20382   CTGTATACGGAGCAA              CCCACGA CGA CCACGGG              CGAGCTGGTCGAGCA  47 53
     Rv2688c NONE
     Rv2687c NONE
     Rv2686c 3002883 .. 3002917 -  -4.2  -3.14132   GGTGTCGTCGAGCAA    CTGGCG-CGGGCAGC AACCGA GCTGACCGGCGGCAA     CGAGTTACTCACAGT  45 388
        dxs1 2997771 .. 2997816 - -15.4  -3.70902   TGGGTCAGACGGAAA CCGGCAGCCGCCGCACG-GCTG GATG CGGCGCGCGCGGCG-CTGACGG AGGTGTCGCAACGGG  85 261
        hemE NONE
        hemY NONE
     Rv2676c NONE
     Rv2675c 2990727 .. 2990753 -  -3.7  -3.47349   CGCCCAAAGCTAGAA        CTGTCCGACGAC GAGT GGCGTCAGA-AG         CTCACCCCGCAGGAA  49 456
     Rv2670c 2985643 .. 2985663 -  -6.1  -3.90511   AACCAGAAAAACCAA            CGCGCACAA CGC TTCTACGCG            AAGACTGGTTTCAAG  64 93
     Rv2661c NONE
     Rv2660c 2980972 .. 2980986 -  -2.8  -3.68351   GGCCCACTAGTGAAA               CTGG TTCAATC CCAG               TATCGCGCACCACGA  54 2
     Rv2659c NONE
     Rv2658c 2979329 .. 2979341 -  -4.7  -2.75577   GCACCGGAAAATTTA                CCCGC CTA GCTGG                CTCAAGCGCAAGCAT  44 10
     Rv2657c NONE
     Rv2656c NONE
     Rv2655c 2977205 .. 2977236 -  -5.1  -3.14132   CGCGGCGGCCAGCAA      CGTCCGAGCAGCCA ACGCG TGGCCGCTCAT-CG      GGCGCCGTCCCGAGC  48 20
     Rv2654c NONE
     Rv2653c NONE
     Rv2652c 2975779 .. 2975789 -  -2.4  -3.11073   GATGCTACTCAAAAT                 TCGG CCA CCGC                 CTAGCAGACGCAAGA  41 164
     Rv2651c NONE
     Rv2650c 2973407 .. 2973421 -  -7.8  -2.91681   GCTCAACGCCAGAGA               CCAGCC GCC GGCTGA               GGTCTCAGATCAGAG  53 399
     Rv2644c 2968406 .. 2968418 -  -9.1  -3.00923   CGCCAAGACCAGATA                GCGTG TGC CACGC                TCGGTGCTGCGCCGA  60 140
     Rv2640c NONE
     Rv2639c 2964696 .. 2964717 -  -5.8  -3.37796   GCCGACGAGGCACAA           CGATGTCG GTGCCG CGGCATCG            ACCTGCGTCTGGTGA  53 334
   PE_PGRS46 2959906 .. 2959923 -  -4.1  -2.71731   GGTAGCTGTGAATCA             GCACAAA GAAG CCTGTGC              AGTAGCGCGACGCTC  42 207
     Rv2633c 2959266 .. 2959281 -  -5.4  -2.75712   GTATCTATCCAATCA              CCACAA TCGG TCGTGG               AGTAGGCCAGAATTC  44 79
     Rv2632c 2958781 .. 2958804 -  -5.2  -3.87815   CCGGAGGCCTACAAA          GACGTCGACG AGGT CATCGAAGCC           AGCCATCAGAGTGGC  60 130
     Rv2627c 2953067 .. 2953103 - -10.7  -2.75992   TCGTAGCGAACACTA    GGGTCGTTTGACCCGTG GGC CGCGGGTCGATGGACCC    GTACTGGCGCGCGTT  63 429
     Rv2626c NONE
     Rv2625c 2951307 .. 2951339 -  -7.7  -2.87132   CTCCTCTCCCAGACA      TTTCCCGATGCTCGA TCA CCCCGCATCGGAAAA      CCTGTCCGCATCTTG  53 8
     Rv2624c 2950043 .. 2950061 -  -4.5  -3.22476   ATCATCCACGACGAA             GATTCGG TGATG CCGCATC             CCCAGCAAGCGCCGG  49 453
     Rv2621c NONE
     Rv2620c NONE
     Rv2619c 2946988 .. 2947010 - -10.6  -3.36273   GGCCTGCAATATGAA           CCACGCCT TGATCAC AGGCGTGG           CCGACGCGCTGGCAC  68 111
     Rv2617c 2945765 .. 2945790 -  -8.1  -3.72695   ACCTGGGCGAGCAAA         GCCGCCGGGCC GCTG GGCGCGGTGAC          CCAGCGCTTCATCGC  63 82
   PE_PGRS45 2943489 .. 2943519 - -12.5  -2.90763   CGGACAGTCGATAGA       GCGTCGCTGGACG GGGAG CGGTCAGCGACGC       TGGCGGCGGTCGCCG  66 106
        thrS NONE
     Rv2613c NONE
       pgsA1 NONE
     Rv2611c NONE
        pimA NONE
     Rv2609c 2936563 .. 2936597 -  -3.4  -3.53012   CCCCCTGCTGGGAAA    CCCGCTTG-CCGACC TCATCC AGCCGGACTTGCGGG     TGCTCGTCGAGTTGG  49 238
     Rv2606c NONE
       tesB2 NONE
     Rv2604c 2931646 .. 2931687 -  -3.8  -2.82635   ACCGGCACGAGCAGA CACAAAAGCTCCAAATTTC GGCCT GAAACG-GGTGCTTTTGCG ACTGCTCACGCCGCG  42 31
     Rv2603c 2930499 .. 2930540 -  -7.2  -3.14132   TCGGCTGTTGACGAA TCGGACGGTGCTGGGC-GC GTATG GCAGCCCACCACTGACCAA CCGCGAAGCGTGGGC  52 290
        ruvC NONE
        ruvA NONE
        ruvB NONE
        yajC 2915781 .. 2915814 - -12.3  -2.87931   TCTACCCCCGACAGA     GCCTACGTGTCGCGC CGGG GCGCGTCGCGCAAGC      GGCTCGTCGGTTCCG  67 57
        secD NONE
        secF NONE
     Rv2585c NONE
         apt NONE
        relA 2907821 .. 2907833 -  -4.7  -4.36914   GCTCGGCGGAGAAAA                GCGCG CTA CGCGG                CCGAGGTCACCCGGT  68 18
     Rv2581c NONE
        hisS 2904607 .. 2904661 -  -4.9  -4.08216   CGAGCCGCTCCAAAA GCCTCAGCCGCTCGGGGTGGTCGGCT CGTC AAACGA-CAGCCCTATCAGCCGAGAC ACCACGTTGTGCAGC  63 185
     Rv2578c 2901994 .. 2902014 -  -3.2  -3.84406   CGCCGACGACAACAA           CGG-TGCCG ACCT CGGAATCCG            GCAGGAATGGCTACC  56 520
     Rv2576c 2900028 .. 2900044 -  -6.5  -3.35679   GCCGTTGAGCGACAA              GGACATC CAA GACGCCC              TCGCGGCCGCGGCAG  55 207
        aspS 2895953 .. 2895966 -  -4.5  -3.10715   CTGACTAGCAGCGAA               GCGCT CATG AACGC                CTATTTATTCACACT  45 72
     Rv2571c 2894436 .. 2894459 - -12.4  -2.66316   TGGCTGATCACATCA          CACGCCGG-CG GCT CGTCCGGCGCG          ATCGTCGCGCAATGT  65 459
     Rv2569c NONE
     Rv2568c 2891958 .. 2891978 - -10.3  -3.07994   GGCAAGCGTATCGAA            CGCGGCCTG TGG CTGACCGCG            TTGCTACAAGCCACG  62 493
     Rv2559c 2878255 .. 2878267 -  -3.4  -2.72144   CCACCTGGCTCAAAG                TGGT GCCAG ACCA                GCTCGGTCGGTCCCT  40 329
     Rv2556c 2876548 .. 2876562 -  -5.6  -3.44051   GCCGGATTATGAGAA               GGCTGT CCG ACGGCC               CAATTCGGCCCGCTC  55 39
        alaS NONE
     Rv2554c NONE
     Rv2553c NONE
        aroE 2871179 .. 2871219 -  -2.4  -3.06492   CCATCCAGGCCAACA CCGCCGCCG-CCAGCATGC TGGG GCACGCTAGTCCAACGCGG  CCAGCGCGCAAGTCA  41 12
     Rv2551c 2870378 .. 2870388 -  -6.8  -2.88758   ATAATGCTGTATACA                 TCGG TAG CCGA                 GAATCGGATGCTTGC  50 412
     Rv2550c NONE
     Rv2549c 2869704 .. 2869730 -  -8.6  -3.30124   GTGCACGTCGGATAA         GCAGGGCTGAGC GGG GCTCGGCTCTAC         TCGGGTCTTACCTCG  60 22
        aroF NONE
        aroK NONE
        aroB NONE
        aroD 2861005 .. 2861022 - -10.5  -3.92075   AGCCTGAGGCACAAA             CCGCGGC CGTC GCCACGG              TCGAACGTGAGGCAC  77 151
        pepQ NONE
         efp NONE
        nusB NONE
     Rv2532c NONE
     Rv2531c 2854890 .. 2854922 -  -2.6  -2.54459   AACATCATCATCAAT      CTGCAACGTGGTGC GCATA GCATCATGTTACGG      GGCTTGGGCCAGCTT  38 41
     Rv2530A NONE
     Rv2530c 2854187 .. 2854218 -  -4.2  -4.07568   GCGCGTGGGCCAAAA      GCGTCGGCCTGCCGG TGT CCGACCGGGGG-CGC      CTGCGCCCGCAGATC  61 74
         mrr 2851664 .. 2851680 -  -2.1  -3.63228   GTGACTACAAACGAA              TTGCCGT CGT ACGGCCT              GGGTTTCAAGCATGC  51 96
     Rv2525c 2849751 .. 2849775 -  -5.6  -3.64822   ACGCGCCGACCCAAA         GGCC-GCGCCA TTGG CGGCGTTGGCC          CGGGGTTGGCAATGC  57 102
         fas 2840042 .. 2840054 -  -4.7  -2.73681   CAGTCAGGCCAAGGA                GCACG CGG CGAGC                GTGTATCCATGGCGG  44 94
        acpS NONE
     Rv2522c 2838106 .. 2838128 -  -6.8  -3.40403   CGTCGCGCAGTACAA           CGTCAAGGCC ACC GGCCACGTCG           CTAAGCTTCGGCGCG  56 26
     Rv2520c 2837008 .. 2837020 -  -7.7  -2.70932   TTCGGGCGGCAACCA                CGGAA CGC TTCCG                GCGGTGATTCTCGGC  51 393
        lppS 2834041 .. 2834055 -  -2.1  -3.29511   GTCATCGTCGTACAA              CGAACC ATGC GGT-CG               TTGCAGGGCGTGTAT  45 79
     Rv2517c NONE
     Rv2516c 2832617 .. 2832643 -  -4.3  -3.17212   CGACCAGCCGATTAA        CCG-CTCCCCCG CAAC CTGGCGAGACGG         TACTCGCCGCGTTCG  47 92
     Rv2515c 2831340 .. 2831352 -  -5.5   -2.9329   AAGGAATAGAGCACA                GCGGT TAG ACCAC                GCTCCGCAGTTCGGC  48 17
     Rv2514c 2830420 .. 2830466 - -10.1  -3.65902   TCTACGCCAGCCAAA TCGAGCCGAGAGTGGGCGACCC GGAA GGGCC-CACACTCCTGGCTGGA TTCGGCAATATCCCT  70 436
     Rv2512c 2828084 .. 2828097 -  -4.5  -3.53224   CACCCGCCGGTCAAA               CTGCC ATCG GACAG                CATGTTCCCCGTCGC  51 484
     Rv2510c 2825139 .. 2825154 -  -2.4  -3.30243   ACCGATTCCCTACAA              CGCCAC CTAT GCCGCG               ACCAAGGCCTTCGTG  44 359
     Rv2508c 2822961 .. 2822987 -    -2   -2.8474   CGGCACCGACAACTA         CGACCGGTACGC CCA GTGAGACGGTCG         CCGGCGCGATGCAAA  40 294
      fadD35 NONE
        scoA NONE
        scoB NONE
       accD1 NONE
       accA1 NONE
      fadE19 NONE
     Rv2499c NONE
        citE 2812123 .. 2812134 -  -7.2  -3.40522   AGCTCGCGATCACAA                CGCG GTTA CGCG                 TCAGAAGATGCCGTG  60 246
        pdhA NONE
        pdhB NONE
        pdhC 2808741 .. 2808761 -  -2.4  -3.90588   CATCCTCTAACCAAA            GCTGCCAG CCCGC CCGGCTAC            AGATCCAACAGCGCG  54 22
   PE_PGRS43 2801158 .. 2801179 -  -4.3  -4.12902   CAACCATGCGGAAAA           CGAGCCTAGC GTC GCCCGGC-CG           CGCAGAGCGAGCCAT  63 100
     Rv2489c NONE
     Rv2488c NONE
   PE_PGRS42 2794757 .. 2794804 -  -9.8  -4.07568   CGCCCGCTTCCAAAA GCT-GGGACTGCATCCAGGTGGC GGC GCAACCTGGATGCTGCAGCGAGC GGTGGGTCCGCAGGT  78 522
        lipQ 2792600 .. 2792616 -  -3.6  -3.05521   ACCACAGTGCCAACA              CAACGC TAGTC GCGATG              ACGCGGTGGTGAAAG  43 132
     Rv2484c NONE
        plsC NONE
       plsB2 NONE
     Rv2481c 2786538 .. 2786557 -   -10  -2.57211   ATCGCGGCGGACAAG            TCGCCC-GG CAC CCAGGGCGA            GCAGGGCTTCACGAC  59 43
     Rv2480c NONE
     Rv2479c 2784587 .. 2784609 -    -4  -2.71712   TGCGGCGCTGCAAAT           CGTTGACGAT GTG ACCGACCACG           GTCAGTGAACCGCCC  42 73
     Rv2478c 2784034 .. 2784048 -  -3.4   -3.2614   CATCGTGTAGATGAA               CTCAGC CAT GCCGCG               GTGTTGCCTTTCTGG  46 100
     Rv2477c 2782282 .. 2782297 -  -5.4  -2.52543   ATTGCTCCCAACTCA              CGA-CGG GTA CCGCTCG              ATTCAATTTTCCCGC  43 94
         gdh NONE
     Rv2475c NONE
     Rv2474c 2775960 .. 2775970 -  -2.4  -4.88918   CGACGCGAAAGAAAA                 CGTC TGC GCCG                 CACACCGGATCGTGC  76 371
     Rv2469c 2772319 .. 2772329 -  -2.4  -3.63766   TACCGACAAAGAAGA                 GGTG GAT CTCC                 ATAGCACTCACGACG  49 63
     Rv2468c 2771175 .. 2771186 -  -7.2  -3.53224   GACTGCCGCCGGAAA                GCGG CATG CCGC                 CCAGGCCCGCGCGGC  58 483
     Rv2466c 2768173 .. 2768201 -  -9.5  -2.87211   ATTGTGCCCGACACA       CTGCCGGGCGCC GGCGCG GGCGCCCGCC-G        ATAGTGAATTCGGCG  58 85
     Rv2465c NONE
     Rv2464c 2766806 .. 2766831 -  -9.7  -2.70932   CGTCCTGTCCAACGA         GGTCTACGCCG CGCT CGGGGTAAACC          GTTCCTAGACGGCTA  57 53
         tig 2763821 .. 2763833 -  -5.5  -3.25942   ATGCTCCGACACTAA                CCAAC CAG GCTGG                CTGTTTCGCGGTCAC  52 83
       clpP1 NONE
       clpP2 2762235 .. 2762270 -  -6.8  -3.35438   CAGGACACCGGATAA    CTGCGGCGCAGGAGGAT GAG ATCGTACTG-GCCGCCG    ACGCGGTCTTCGTGA  56 286
        clpX NONE
     Rv2456c 2756862 .. 2756882 -  -5.3  -2.89564   CTCCGATGCCATATA            TGCGGCCGG TAA CCGACCAAA            AGGCGAAGTCAGCGA  46 79
     Rv2455c NONE
     Rv2454c NONE
        mobA 2753003 .. 2753020 -  -2.8  -3.27674   AGGCCACCAGAAAAT             TAATAC GGAATA GTATTA              GCGTCCGGGCTGCAT  46 23
     Rv2452c 2752500 .. 2752511 -  -7.2  -3.51825   TCAGTTCAATCACAA                GCCG ATCA CGGC                 GCGGTGGCACAATTG  58 362
        rpfE 2751606 .. 2751647 - -29.1  -2.78384   GGGTGCGCGAGCAGA CGCAAAAGCTCCCAAATCC GACC GGATTTGGGAGCTTTTGCG  TCTTTTCGCGGTGGT 100 40
     Rv2449c 2750272 .. 2750285 -  -2.3  -3.19157   GATCAATTCTAGGAA               CCGCT TCAC ACCGG                CATGAAAGCGCCCGA  43 53
        valS NONE
        folC NONE
     Rv2446c 2745763 .. 2745782 -    -2  -3.57971   AGATGTATGCCCAAA            CCGGTCAT TGCG ACACCCGG             TAATCCCGACGCCGC  49 10
        ndkA 2745131 .. 2745150 -    -7  -2.71144   CACCGTGCTGAATGA            CGGCCCGA CATG CCGCGCCG             CATCGAAGGATGGCG  49 189
         rne 2741622 .. 2741650 -  -9.6  -2.52464   TGGGCGTGCAATCCA       GCACGGTCGGC GTGGTGGT GCCGACCG-GC        TACTCGTTCAATCTT  56 498
        rplU NONE
        rpmA NONE
         obg NONE
        proB NONE
        nadE 2734449 .. 2734466 - -12.7  -3.28791   AGGTTGCCGGCATAA             TCCCGGC GACG GCCGGGA              TCGCGGCCACGGTTT  71 351
     Rv2435c NONE
     Rv2434c NONE
     Rv2433c NONE
     Rv2432c 2728450 .. 2728461 -  -3.6  -3.55368   ACTCAAGGCACACAA                CGCC ACCC GACG                 ATACCCCCCATGCTG  51 1
        PE25 NONE
       PPE41 2726984 .. 2726998 -  -7.1  -2.52464   TTGGCGCTGAAGCGA               CCGAC CATCT GTCGG               CTGCAGCCCGCCACG  47 363
        proA 2724225 .. 2724237 -  -6.2  -3.05384   GTCTCCTCTAGCCAA                CGGC GTCAG GCCG                GACGGGTGTGGCCGG  49 18
     Rv2426c NONE
     Rv2425c 2721819 .. 2721836 - -10.5  -2.58758   ACAACGCGTGATAAG             CGGGCGC ACCA GCGCCCA              TCATGTTCTTTTACG  59 55
     Rv2424c 2720656 .. 2720683 - -11.2  -4.12188   TGAGCAGTCGCAAAA        GCCCCCGAAACC GGTC GGATTTGGGGGC         TGGTACGTGAATTAG  84 118
        nadD NONE
     Rv2420c NONE
     Rv2419c NONE
     Rv2418c NONE
     Rv2417c 2715400 .. 2715436 -  -7.2  -3.53563   ACAGTGTCTGGCAAA   GGATCACGCGATGCGGG TAGC CCCGC-CAGCGTGACGC    CACTGCGAGAATCAG  60 61
         eis 2714091 .. 2714112 -  -2.1  -4.12188   TGACCACGCCGAAAA           GCCCGTCAGC CTA GC-GCCGGCC           TAGCACGGCCTTCAG  59 37
     Rv2415c 2712898 .. 2712914 -  -2.1  -2.94416   CACCGGTATCAGACA              CGGACCA GAT TGCGCCG              CTTGTCCAGCCGCGC  40 2
     Rv2414c 2711339 .. 2711352 -  -5.9  -3.14564   CGATGGTGTCACGAA               GGGCC GACC AGCCC                GGACAGCGACCAGGC  51 5
     Rv2413c 2710284 .. 2710312 -  -3.8  -4.87665   CGTGATCCACAAAAA       CCAG-GCCGCC AACAAGAA GTCGGCACTGG        CCCAGGCGCTCAACA  77 64
     Rv2411c NONE
     Rv2410c NONE
     Rv2409c 2706291 .. 2706323 -  -9.1  -2.79831   CCAACGCCCAGCAGA      GCCTGCTCAATGC GATGGAT GCACCGAGCTGGC      AACAGCGCCGAGAAA  57 196
     Rv2406c 2703898 .. 2703953 -  -8.6   -2.7185   ATCAGGCCCCAATCA GCCCCGCCTGGCGACGACGCGGGCCGC CCA GCGGCCCGCTGAGGAGCCGGGCAGT-C AGCCCCGCCCGGCGA  54 81
        lepA NONE
        lppR 2700478 .. 2700519 - -19.7  -2.79183   CCGATGCCGAGCAGA CGCAAAATCGCCCAAATTCG GGC CGAAAT-GGGCGATTTTGCG TCTGCTCGGCAAGCG  90 41
     Rv2401A 2697865 .. 2697888 -  -4.5  -3.54424   CCGCAGCGCCGCAAA          CGAGCGCGCC GACAT AGCGC-CCCG          AAAAACCCGATGCTG  52 179
        subI NONE
        cysT NONE
        cysW NONE
       cysA1 2693872 .. 2693896 -  -9.3  -3.18681   CTTCAACGGCACGAA         CGGGCT-GCC GTAGCG GGCGAGCCCG          CCGGCCTCTGGATCA  61 38
     Rv2390c NONE
        rpfD 2683197 .. 2683207 -  -2.4  -2.93089   TACCATGCCAAATCA                 TCGC ATA GCGC                 GTACCAGCTAGGGTG  40 66
        hemN 2681784 .. 2681796 -  -2.6  -3.73088   ATACGTCACTAACAA                CGAC TTCGC GCCG                GGCACATATGTGCTG  51 244
        mbtI 2678162 .. 2678192 -  -2.5  -2.78596   TAGCCGCGGAGCACA      TGGTGATCGCCGCGG ATT CCGCGG-G-TGGCCA      TCTGACCGTCGACAT  38 486
        mbtB NONE
        mbtC NONE
        mbtD 2667181 .. 2667198 -  -4.8  -2.79796   GCGCAGCCGAGGACA             GGC-CGC GGTCG GCGAGCC             TGCGACGCAGCAGCT  44 82
        mbtE NONE
        mbtF NONE
        mbtG NONE
        mbtH 2656168 .. 2656183 -    -6  -2.90496   GTTTGGTTCAAACTA              CCGGTG CACG CGCCGG               GCAAGTCTGTGTCGT  48 57
        cfp2 2655586 .. 2655605 - -10.6  -3.05844   CGGCGTAGCTGAACA            GCGGGCTG AAGC CGGCCCGC             CAATCAGTTCCCTGC  62 29
        hrcA 2654043 .. 2654055 -  -3.3  -3.91897   GCGGCTATCCACAAA                CCCTG CAG CAGGT                GCGCGTTCATCGAGC  56 32
       dnaJ2 NONE
     Rv2372c 2651681 .. 2651693 -  -4.8  -3.15861   GATTATTGGGATGAA                CGGT TACCC ACCG                CGGCGGCAGCGGGCC  48 369
     Rv2370c NONE
     Rv2369c NONE
       phoH1 2648900 .. 2648913 -  -4.5  -3.31144   CCTCGATGCTCATAA               GATGC TCAC GCACC                CATCATCGGCGACCG  48 28
     Rv2367c 2648370 .. 2648385 -    -4   -2.7263   AGTACCCGGTCAAAG              GTCAAA ATAC CTTGAC               TTGTCGAGCAACCGG  42 4
     Rv2366c NONE
     Rv2365c 2646702 .. 2646715 -  -3.8  -3.10612   CCGAACGTGAACACA               GGGA GACTTT TCCC                GCTTTTTTCCGCCGT  45 57
         era 2645433 .. 2645458 -  -5.3  -3.14132   GCGCGCCGCCACGAA         GCCGCCGACCAG CGT CGGGTCGGCT-C         GATCTTCGACATCGT  49 338
        recO NONE
     Rv2361c NONE
     Rv2360c 2641752 .. 2641769 -  -7.7  -3.22223   GAACTGCACGACGAA             CTGCGCCG GCG CGGCG-AG             AACATCGGTCTGACC  56 406
        glyS 2639597 .. 2639608 -  -2.2  -3.01497   TTACCCCAAACGACA                CGCGG ACA CC-CG                TCACCACGGCGCCGC  41 90
       PPE40 2637406 .. 2637420 -  -4.9  -4.64334   AACTCGGGAACAAAA               CCGCC GGTCA GGCAG               CTGTCGCTGAGAGCC  74 293
       PPE39 2634158 .. 2634172 -  -3.5  -4.12532   CTCTCCAGACACAAA              CCAGCC CACG GGC-GG               ATGGTAAGACAATCC  61 381
       PPE38 2632881 .. 2632911 -  -7.5  -2.72463   AGGGATTTCCAACGA      CGTCGCCGCCGCGA TGAC TCCC-GCGTCGACG       CGCCCTGCGCGCTAT  52 37
        plcA 2630306 .. 2630329 -  -3.7  -3.60048   GCTTTGGCAAAAAAT          TGTCGGCGG GTCATT CCGTCGACG           GGGTGTTCGCTCCCC  53 233
        plcB NONE
        plcC 2627067 .. 2627084 -  -4.1  -2.64747   GCATCGTATGACAAT             CCGCGGAC AAT ATCC-CGG             GTTTTCTAATTTCGC  41 113
     Rv2348c NONE
        esxP NONE
        esxO 2625808 .. 2625843 - -28.4  -2.52464   GGCGGTTCTAAGCCA    CGCGCCAGCGCACGGG GATA CCCGTACGCTGGCGCG     TGTGGCCGTCGACCT 100 70
         dgt NONE
        dnaG 2620519 .. 2620540 -  -6.5  -4.13945   AGCGGCAGCCGAAAA           CCGCGCG CTGACCCT CACGCGG            TGAGATCGTCGCCGC  69 18
   PE_PGRS39 2617275 .. 2617292 -    -4  -3.72576   CGGCGCTGGATTAAA             GACCGG GATCAT CCGGGC              GATGGCCGGCACCGG  54 400
        moeW 2613056 .. 2613068 -  -9.1  -3.53444   CCATGTTCGCTCAAA                CAGCG GTG CGCTG                GCAGTATCTGAGTAC  65 64
     Rv2337c 2611592 .. 2611604 -  -3.3  -4.14627   TGCGCACAGAAATAA                TGACC CTA GGACA                TCGAATGATCTCTTG  59 290
     Rv2333c 2606444 .. 2606479 -  -3.3  -3.76492   TGGAATTCGACGAAA    CCACCTACGTCATCGG TCAGG CCAACAACGT-GTTGG    CGTTTCCCGGCATCG  56 254
        lppP 2603670 .. 2603681 -  -2.2  -4.71426   CTCGCAGCAAGAAAA                CAGC GAAA GCTA                 TTGTGCTCGAGTACT  72 39
       narK1 2601752 .. 2601772 -  -3.3  -2.90194   AGGGTGTTAACCACA           CGATGCTG GCCGCT CAGC-TCG            GTGCCCCTGGGATAG  41 167
     Rv2326c NONE
     Rv2325c 2596804 .. 2596840 -    -8  -4.42788   GCCAATGCTAGAAAA   GGCCTGCTGA-GCTACG TAGA CGCAGCATGAGCAGGTC    CTCGCGCCGCCAACC  81 194
     Rv2323c NONE
       rocD1 NONE
       rocD2 NONE
        rocE 2592710 .. 2592728 -  -3.1  -2.64144   TTGCCAGCCAAATAC            CCGACGAC GATG GTCA-CGG             CACTTCCTCGTTGAG  39 20
     Rv2319c 2591794 .. 2591834 -  -4.6  -3.41602   GCGATGTCACGACAA CCCTGAGGCAGGCACAGGC GGCG GCCAATGC-TGCCACACAG  CGCTAGTTGCGATCT  53 39
     Rv2315c NONE
     Rv2314c NONE
     Rv2313c 2584764 .. 2584783 -  -5.6  -2.84098   TTCGTGAATCAAGTA            GCGGCGAC GGTG GTCGACAC             CGACGTCTTCAGCCT  48 294
     Rv2309c 2581676 .. 2581712 -    -8  -2.82635   AGTGGTAGGACGACA   GCGACCCGAT-CGAAGGC AAT GCCGCCGCATCGAG-CGC   GACTTTGGGCATGAC  52 156
     Rv2307D NONE
     Rv2307B NONE
     Rv2307A 2578939 .. 2578967 -   -11  -3.85817   ACCCGTCCCTACAAA       TTGCGGTGGCGCC GGGT GGCGCCCCCG-AA        CCTGGCGGCACTTGC  79 286
     Rv2307c 2577424 .. 2577443 -  -4.9  -2.71731   CGCAGGCCGGAATGA            CGCCCAG GCGCTG CTGGGTG             TCGATCGCGCCCATC  44 433
     Rv2304c 2574985 .. 2575022 -  -8.4  -2.87463   AACGGTGCCCACATA   TCGATGACCGGCACCCG CGGTT CGGGCG-CGGTCATGGG   GTGCTCCGCGGGCCA  55 19
     Rv2303c 2574019 .. 2574032 -  -9.5  -4.11216   CGCGGAGGCCGAAAA               GCGCG CTGC CGCGC                GGGCCGGGCACGCGG  79 89
     Rv2300c 2572024 .. 2572046 -  -2.6  -2.94099   CCTTCCGACGACATA           GCGACTCG AATTTAG CGAGCTGC           GATCCGGCGCCGAGC  40 55
        htpG 2569910 .. 2569942 -  -6.9  -3.14931   TCCAGTGTCGAGCAA      CTCGAGTTCAACGTC GCG GCCGCTGACATCGAG      CTCAGCGCGCAATCC  52 142
     Rv2293c 2564265 .. 2564282 -  -4.1  -2.62616   TCACCGTCGATACGA             TGTTCAG GTTG CTGATCA              GAGCGTTCTTCAGCC  41 35
     Rv2292c 2563675 .. 2563685 -  -2.4  -3.15579   CTAACGGCGCAGCAA                 GCCG GTG CGGG                 TGGTGTGACGCTGCT  42 369
     Rv2286c 2558819 .. 2558844 -  -2.5  -3.78022   GCCATAGCGACCAAA         CGACGAC-AACG CTC CGCCCATCGCCG         GCAGTACCCGCCAAT  52 58
     Rv2282c 2554882 .. 2554909 - -19.2  -3.56092   CGAGCAGTCGCTAAA        GCCCCCGACACGC CGT GCGTG-CGGGGGC        TTATGCGACTGCTCG 100 54
     Rv2277c 2549046 .. 2549064 -  -2.3  -4.67982   TTCTACCGAATAAAA             GTACGGG CCTCC CCCAAAC             TCCGAAATCGTCAGT  72 85
     Rv2274c 2546443 .. 2546488 - -27.1  -3.02144   CTAGCGCGGCGAACA GACGCAAAAGCCCCCG-CACGC ACG GAGTGTCGGGGGCTTTTGCGTC TACTCGCCAAATGCG 100 25
     Rv2269c NONE
      cyp128 NONE
     Rv2267c 2541634 .. 2541652 - -11.7  -3.70902   CGGTCGAGAGCCAAA             GGCGGCT TGATC AGCCGCC             AACCGCAGGCCGAAG  78 17
     Rv2264c 2536282 .. 2536296 -  -3.4  -3.39449   CTTGACCAAGACCAA               CCTGCA GAT CGCGGG               ACCGTCCCATGGCCG  48 301
     Rv2262c NONE
     Rv2261c 2534016 .. 2534045 -  -4.9  -3.28712   CGTGTCGGTGTACAA       GCACCGCGCGG-TC CAT GAGCCGAGCGCTAC       TTATCCGCGCAATCT  50 22
     Rv2258c NONE
     Rv2257c 2529913 .. 2529925 -  -9.1  -3.36492   TGGTGAACCCGACAA                GCAGG ATG CCTGC                TGTGAAATTTCGAAT  63 104
     Rv2256c 2529284 .. 2529296 -  -4.7  -3.84451   CTGCGCAAACCCAAA                CGCGC ATT GCGCT                CAGGTCCCGGCGTTG  60 70
     Rv2255c 2528962 .. 2528988 -  -7.2  -3.54459   GCAACTGTCTCCAAA         TCGCGGTAGCGC AAT ACGCTACGTCGA         CAAGGGCGACCGCCG  62 17
     Rv2254c 2528244 .. 2528256 -  -2.6  -5.14563   TCCGCCACCAAAAAA                CGAG TTCAT CCCG                CGGCCAATCGAATAC  83 289
     Rv2250c NONE
       glpD1 2523191 .. 2523229 - -29.1  -2.78384   CCGCTGGTGAGCAGA   CGCAGAGTCGCACTGCG GCCGG CGCAGTGCGACTCTGCG   TCTGCTCGCGCTCAA 100 37
     Rv2240c NONE
     Rv2239c NONE
        ahpE 2510378 .. 2510416 -    -8  -3.33696   TGCCTCCCGAATCAA   CGTGCTGATCTGCTCGAG CAG CTCACGCATATCGGCGCG   CATCGCATCCACCGC  58 324
        cobD 2508378 .. 2508393 -  -3.2  -4.56597   CGCCGCCGGGAAAAA              GCGG-GG TCG CCACCAC              CGGACAAGCCAATGA  69 66
        cobC NONE
     Rv2230c NONE
     Rv2229c NONE
     Rv2228c 2501216 .. 2501240 -    -7  -3.53343   AACTGGTGGGCCAAA          CTGGGCCGGG AGGCG CCCTGGCCAG          ACAGCCTTGATGACT  58 429
     Rv2224c NONE
     Rv2223c 2493799 .. 2493820 - -10.1  -2.57211   ATGCCCGGCCAGAAG           CGTTGCGGG GCGG CCCGCAAGG            GGAGTGCGCGGTGAG  59 42
       glnA2 NONE
        glnE 2489211 .. 2489245 - -12.1  -3.28791   AGCCGGGTGCCACAA     CCCGCTTGGCAATCA TCTCC CGACCGCCGAGCGGG     TTGTCTTTCACATGC  72 149
     Rv2219A 2486732 .. 2486742 -  -8.2  -4.91109   GGCTCAGGAGAAAAA                 GCGC ACC GCGC                 GACTGGTCGGGGACG  88 277
        ephD 2479789 .. 2479832 - -14.6  -3.28712   CGGCCCGGCCTACAA CACCGGCAGCGCC-TGGGG TTACACG CCCAAGGGCGCCACCGGTG TGCCCACCCGCACCA  78 116
        gcvT NONE
        ilvE 2474655 .. 2474679 -  -5.7  -2.62616   TGACGGCGGACACGA          GCCCGCAAG CAGCGAC CTTGCAAGC          CTACCGCCCGGCCAC  46 210
     Rv2205c NONE
     Rv2204c 2468575 .. 2468599 -    -5  -3.05597   GGGACCGGCCAAAAC         CGCGATTCAGG GATA CCTCAA-CGCG          CTGGAGAACCGCGAT  45 357
        cbhK 2466975 .. 2467016 - -21.7  -2.78384   CCCTTCGCGAGCAGA CGCGGAATCGCATCG-GCGG GGC CCACACGGTGCGATTCCGCG TCTGCTCGGCGGTGC 100 62
        ctaC NONE
     Rv2199c 2463146 .. 2463165 -  -7.8  -3.64703   TTGGTGCCACGGAAA            CCCTACCC AACC GGGCAGGA             CCGAGAAGTCTGGGC  62 93
       mmpS3 NONE
     Rv2197c 2461441 .. 2461485 - -19.1  -2.99596   GGCAAATCAAGCACA GCCCGGCGACGACCCGGGTCG GCA CGACCCGGGAAGGAACCGGGC AAATCAAGCACAGCC  91 44
        trpD 2455118 .. 2455134 - -10.8  -2.59564   GGCGGATTGGACAAC              GCCGCG CTGGC CGCGGC              CGTTCAACAGGTCAC  62 522
     Rv2190c 2452095 .. 2452107 -  -6.9  -3.60805   AGATCCGAGGGCAAA                GCCGC CGC GCGAC                GAGCCGGTCAGTAAC  59 33
     Rv2189c 2451138 .. 2451171 - -13.9   -3.1552   CGTTAGTTACCAACA     GGACCCGGCTCACCTG GGT CAGGCTAGC-GGGTCC     ACCTTGCGTGAGCAG  76 101
     Rv2188c 2449956 .. 2449983 -  -5.5   -3.8211   GGCGATCTACAACAA        GGAATAGCCGA CTGTGC CCGGCTCCTCC         CCGGCCCGCTCAACG  60 35
     Rv2186c 2447613 .. 2447627 -  -5.6  -2.52676   GACCCGGTTAAGTTA               CCGGAG AAA CCCCGA               TGGGGCGTGACCGTT  45 3
      TB16.3 2446976 .. 2446987 -  -7.2  -2.94099   CCCCGGCATCACATA                CCGC GGTG GCGG                 ACGCCAGAGTGGACT  53 104
     Rv2184c NONE
     Rv2183c 2445317 .. 2445338 -  -2.1  -3.07236   AAATGTACTTGAACA           GGTAGTACC ACAT GGCCCTCCC            TCTCGCCCACACCGG  41 102
     Rv2182c 2444099 .. 2444114 -    -6  -2.58783   CACAGACCAGAACAT              CGCGGG CGCA CTCGCG               CGGTTGACGATTGGC  46 497
     Rv2180c 2442312 .. 2442322 -  -2.4  -2.82623   GGTGTCGTAGAAGTA                 CCGC ACC GCCG                 CAGCCTAATCCGACC  39 30
     Rv2179c NONE
        aroG 2440037 .. 2440047 -  -2.4  -4.29106   GCCCACATCAACAAA                 GGCG CAC CGCT                 CGTACAGAATATGCA  62 310
     Rv2177c 2439162 .. 2439189 -   -15  -4.12188   CGAGCAGTCGCAAAA        GCCCCCA-TTTCG GCA CGAAAATGGGGGC        TGGTACGTGAATTAA 100 118
     Rv2175c 2437319 .. 2437336 -  -5.5  -3.57263   ATGGTGATCTTCAAA             CCCG-ACG GAT CGCACGGG             ATGTATTCGTGGCTG  54 135
     Rv2172c 2433256 .. 2433272 - -10.1  -3.36273   GTTGGCCAATATGAA              CTCCGAC GCC GCCGGAG              TGAACCTGTCACTGC  65 384
     Rv2169c 2431520 .. 2431544 - -14.9  -5.27938   ACGCCCAAACAAAAA          GCGGGACCGCC GAT GGCTGCCCCGC          TGCCGCTGGTTGCGT 100 46
     Rv2168c NONE
     Rv2167c 2429856 .. 2429872 -  -2.1  -3.86346   GTAGGTGCCGAGAAA              CATGGGG CAC CTCCCTG              CCAAATCCATCTCAC  54 312
     Rv2166c 2429408 .. 2429427 -  -3.5  -2.69151   TTCGGGCAGAGACCA            CGGTGCA CGGGTT TGCACCT             CAGAAGATGTCACCG  40 25
        mraW NONE
     Rv2164c NONE
        pbpB 2425019 .. 2425045 - -17.3  -2.71497   GGAGCCGAAACGAAC        CGGCGCGCGCCG TTAC CGGCGC-CGCCG         CCCTAGGTGGCCTGC  84 28
   PE_PGRS38 2423157 .. 2423172 -  -3.2  -3.14132   GGCGGCTTTCATTAA              GCACGA ACGT TCGTGT               TTAACGATGGTCCGC  44 93
     Rv2161c NONE
     Rv2160c NONE
     Rv2160A NONE
     Rv2159c 2420608 .. 2420621 -  -4.5  -2.80816   GGGCCAGCGATGACA               CCCTA CCGA CAGGG                CGCGCACACTCACCC  42 35
        murE NONE
        murF NONE
        murX NONE
        murD 2414911 .. 2414959 -  -3.6  -3.18264   GCCCCGACGCAGCAA CCG-GGTTAGCACGCTGCCCCCG CCTA CCGGATCACCGCGCGGACCGCGG TCGCGAATGCCTCGC  44 0
        ftsW NONE
        murG NONE
        murC NONE
        ftsQ 2409578 .. 2409604 -    -3  -3.53012   GTGTCTGCTGGCAAA         CTCTCAACCT CAACCAT AGGCTTAGAG         TTATGTCAAGTAGTT  49 118
        ftsZ 2408375 .. 2408392 -  -6.9  -3.14931   CGTACTGGCGAGCAA             GCCGATG CTCT CAGCGGC              GCATGAAGGGCGGCA  53 18
        yfiH 2407607 .. 2407621 -  -4.2  -2.62171   GATACGCCGAAAGAT               CCGC CGCCATC GCGG               TCATTCCATCCACAC  41 26
     Rv2148c 2406832 .. 2406843 -  -4.4  -2.79133   GAAGGTGTGACTACA                GTGA CTAT TCAC                 GGTGACCGTAACCGC  42 22
     Rv2147c 2405992 .. 2406025 -  -3.9  -4.27441   AGGAGGATGAAGAAA    TGTTGCGTCGCCACC GATGCG GGCGGCAACGC--CA     GCCTACCGACTCGGG  66 118
     Rv2146c 2405496 .. 2405511 -  -4.6  -2.85351   TCCTGTCACACCAGA              CTCGGC GGTT GCCGAT               TGGACTAAGTAAATA  46 180
       wag31 2404589 .. 2404611 -    -4  -4.11216   TGCCGACCTCGAAAA           CTGGCGCG TGTCCGG CACGCCTG           GTGGCTAGTTTTTGC  63 30
     Rv2144c 2404036 .. 2404049 -  -6.7  -3.07816   GGCGCAGCGACCTAA               CGAGA GGAT TCTCG                TGAGGTGACTGGGAT  51 141
     Rv2142c 2402099 .. 2402125 -  -4.4  -4.39166   CTCTATAGATCAAAA         CCAAGCCTTGAC CTC GTCAAGGACTAA         CGTTATGAGTTTGCT  69 93
     Rv2141c NONE
      TB18.6 2399473 .. 2399487 -  -4.2  -2.78596   GACGGCCTGACCACA               CCGG GGGTCGA CCGG               TTGGGTCCCGGCGGC  41 336
     Rv2137c 2396817 .. 2396840 -  -9.6  -3.01712   GGGCCGCGGCCAACA          CGATGACTTG CCAC CAAGACATCG           CCGGAGCCGCGGTCA  60 87
        uppP NONE
     Rv2135c 2395253 .. 2395266 -  -3.7  -3.65542   GGCACCTCCAAAATA               CCGCG CAGA CGCCG                TTGCCGCGTTCTTCG  53 60
     Rv2134c NONE
     Rv2133c 2393728 .. 2393746 -  -6.6  -3.61398   TGGCTTTCGGAACAA             CTCAACGG CTC CCGTCGGG             TCGGCTTGCCGTGGC  59 130
        cysQ NONE
        cysS 2391203 .. 2391217 -  -3.4  -2.74784   ATGGCCGAAAACGTA               CCGCCG CGC CGGCTA               CAGGTCCACCCCGAG  40 23
     Rv2129c 2390024 .. 2390042 -  -4.4  -3.53012   CCGTCGCCCGCGAAA             GGCTGGGT CAT ACCGGGCC             ATTTCCGGCGGTCGC  52 291
   PE_PGRS37 2386777 .. 2386787 -  -2.4  -4.15044   TCGGCCTTCAAGAAA                 CACG CTA CGAG                 GGCCCCACCGGCATC  58 440
        metH 2382391 .. 2382401 -  -2.4  -4.15565   GGCACGATCCCAAAA                 TCGG CGC CCGG                 ATCAGCGACCGGGCT  58 113
        hisE NONE
        hisG 2379786 .. 2379798 -  -4.7  -3.08813   GCGGACGCTAACACA                GCGTG GGC CCCGC                CACAGGATCAGAATC  47 33
     Rv2120c 2379154 .. 2379186 -  -6.1  -3.14132   TGGTGCCCGCATCAA      CAGCGCTGCCCGGCC TTC GGCGGAACACCACCG      CCCTATCCAGGGTGG  51 84
     Rv2118c 2377210 .. 2377225 -  -5.4  -3.52652   CTCACTCAAGCAGAA              GC-GGTC GGT GACCCGC              CCCCTGGTCGCCGAG  54 270
     Rv2115c 2374011 .. 2374021 -  -8.2  -4.21607   GCCACCGAACACAAA                 GCGG CCA CCGC                 CCTGCTCAACGGTCC  76 465
     Rv2112c 2370826 .. 2370856 -  -6.6  -4.07885   CATGGCCTTTCAAAA       GGCCGCGGGTGCGC GTC ACACGCCCGCTGTC       TTTCTCTACCCTACC  67 74
     Rv2111c 2370571 .. 2370607 -  -3.6  -3.39856   CAGAGAGTGAATTAA   TGGACAGGCGATCGGGC AACG GCCAGGTCAC-TGTCCG    CCCTTTTGGACGTAT  49 16
        prcB NONE
        prcA 2368523 .. 2368541 -  -4.4  -3.19293   AAGGGCAACAGTGAA             GGGCCCAC GGT GCGATCCC             CAACACCCGGCTAGA  47 467
     Rv2104c 2364524 .. 2364539 -  -3.2  -3.15861   GACGATCTTCATCAA              CCGC TATGACCC GCGG               CGTTGACGGCGCACA  44 13
     Rv2103c 2363901 .. 2363913 -  -4.7  -3.63991   GACCACGCCGAACAA                GTGGC CCA GCCGC                TCACCGACTGCCTAG  55 198
     Rv2097c NONE
     Rv2096c NONE
     Rv2095c NONE
        tatA 2353016 .. 2353043 -  -5.4  -3.21395   AGCCGTTTGAGAAGA        CCGGCGGCGC GCACTGAA GCGACGCCCG         AGCTAAGCCGGCCGA  48 28
        tatC NONE
        helY NONE
     Rv2091c 2348531 .. 2348543 -  -2.6  -4.91109   GCGCGACTACAAAAA                GCGC TCGAC ACGC                TGCCCGGATGACGAT  74 40
        pepE 2345802 .. 2345818 -  -4.3  -2.57564   TTACGGGTTGACAAT              CGACGAG CCG CCCACCG              GGACTGCCCCAAATC  42 404
     Rv2081c 2338001 .. 2338023 -  -7.6  -3.53444   CCACCCTGGTCGAAA           CGGTACGCCG CCG CGACGCACTG           CCCCGCATCGCCCAA  60 67
     Rv2077A NONE
     Rv2077c 2333312 .. 2333322 -  -2.4  -3.52073   CGCTGAAGACGACAA                 CGGG AGT CGCG                 CTACTTGGTGGCACA  47 26
     Rv2076c 2332904 .. 2332917 -  -2.3  -2.88544   TGGCACGTCGATACA               CCGCT TACC AGGGG                TGTTGTCGAAGTGTT  40 145
     Rv2075c 2331175 .. 2331191 -  -5.7  -4.07568   CGGCGGCTCCCAAAA              GGCCGTC AAT GCCGACC              GCAGTGGGCTTGCCG  64 250
     Rv2073c 2330137 .. 2330148 -  -4.4  -3.31144   CGCCGATCCCGACAA                CGAT GATC ATCG                 GCGCCGCTCTCCCCC  48 91
        cobL NONE
        cobM NONE
        cobK 2327037 .. 2327058 -  -3.6  -3.72893   GAGGCGTTTATCAAA           GCCACCCA GCAAGA CGTGTGGC            GGTTCGTCGCCTATC  54 458
        blaC NONE
     Rv2067c 2324390 .. 2324413 -  -2.2  -2.61264   CTGGCCATCTACAAC          CCGGCTTCGG TGAC CCGCACCTGG           CAGGTCGGCGCGATG  38 259
        cobN 2317112 .. 2317154 - -27.3  -2.78596   TACCGCGCGAGCAGA CGCAGAATCGCACTGCGCGG GGTC CCGCGCA-TGCGATTCTGCG TCTGCTCGCCGTACT 100 40
     Rv2061c NONE
       rpmB2 2314830 .. 2314850 -  -3.1  -2.78384   GTGCGCGCCATCAGA            TCCGCTGCC CCT GGCGACGCA            GGCGGGCCACGACCG  40 0
       rpmG1 NONE
       rpsN2 NONE
        rpsR 2313989 .. 2314001 -  -4.7  -4.57569   TCAGCTGGCGAAAAA                TGCGC GCG GCGCC                CTCTTCGTTGCCTGA  74 111
     Rv2053c NONE
     Rv2052c NONE
        ppm1 2307886 .. 2307908 - -15.6  -2.73681   GACCGACCGCAACCA           CGACCTGGCG CCG CGCCAGATCG           CGCGGTACCGCACCG  75 248
     Rv2049c 2307075 .. 2307085 -  -6.8  -4.37092   AGTTGCTGCACAAAA                 CGAC GCC GTCG                 TACGGCGCTCTGGCG  73 233
       pks12 NONE
     Rv2047c 2291617 .. 2291635 -  -6.6  -2.52896   CGACTCGCGAACCCA             CCACCCCG GCC CGAGACGG             CCTACGGCGAATGGA  45 352
        lipT 2289589 .. 2289635 -  -2.8  -3.79668   ACGTAAGCGATGAAA GCGAAGTGCATTACCACCGTTG ATA CAACGACGGTTTCGTACATCTC TCGGGTTGCCTTTCC  54 75
     Rv2044c 2289233 .. 2289263 -  -4.1  -3.23216   GTCGACGATGATCAA      CGCCCGCATACGT CCACCAT ACGT-T-CGGGCG      ACTGCCCGGGCAGTT  47 44
        pncA NONE
     Rv2042c NONE
     Rv2041c NONE
     Rv2040c NONE
     Rv2039c NONE
     Rv2038c NONE
     Rv2037c 2282617 .. 2282651 - -12.7  -2.59564   CCTCGACTGGACAAT     CGGCACCGGGCCCGA AGTAA CCGGGCCCGGCGAAG     CCTTGCTCATGGCAA  64 121
     Rv2033c 2279748 .. 2279760 -  -7.7  -3.53224   TATCGGCGGCCGAAA                GTGAC CGG GTCAC                CTTCGGACGCGACTT  60 505
        hspX NONE
     Rv2030c NONE
        pfkB NONE
     Rv2028c NONE
     Rv2027c NONE
     Rv2026c 2271802 .. 2271845 -    -6  -3.21099   GCGTTCGACCACCAA GCAAGCTCTTTTATCTGCAT TCAT ACGCAGATAATAGCGGATGC TCTCGCCGGTTCCAG  51 43
     Rv2025c 2270361 .. 2270375 -  -2.1  -3.57561   TCCTAACTCGGGAAA               TAGCG GTTGT CACTA               TCTGAGCGCAGCTAT  49 400
     Rv2024c 2268172 .. 2268223 -  -3.2  -3.96148   CTTCTTCACCACAAA GGCCTT-TCCT-GCTGGGCTGTG TTGAGGTCG CA-AACCCAGCCAGGGTAAGGCC TTTGGCCTCTCCTAC  56 495
     Rv2023c 2267743 .. 2267759 -    -8  -2.78384   CTCCCGTGGATGACA              GGCGTT TCATG AACGCC              AGCGCCGCCGCAACC  52 15
     Rv2022c NONE
     Rv2021c NONE
     Rv2020c 2266209 .. 2266235 -  -4.3  -3.08283   ACAAGGATGCCAATA        TCCGGCGCAACG CCGT CGA-GCGACGGA         CGGTGCTCGACACGG  47 211
     Rv2015c 2261452 .. 2261482 -  -5.3  -4.14627   GCCGCAGACAAACAA      CTCC-GCGACGCCG TCTG CGACTTCGCCGGTG       ACAGCCGCCGAGCCA  65 359
     Rv2011c 2258794 .. 2258804 -  -8.2  -2.62616   TGAGCGCGGATACCA                 CCCG GTC CGGG                 GACGCGTTGGCGCTG  53 75
     Rv2008c 2256550 .. 2256577 -  -4.8  -4.63218   CGGGGTGCAAGAAAA        CCG-GGGCGGT TCACCCG ACCGCCAGCGG        GATTCACGCTCCCCC  74 65
        fdxA 2256026 .. 2256047 -  -3.5  -3.53224   GATCTCTCCTGGAAA           GGACGGCCG GCCG CGGTCTCCC            TTATTGCGTTGGGTG  49 62
     Rv2005c 2250992 .. 2251013 -  -3.7  -3.19192   CGGTAGCCAAGCCAA           GTAGTCACGA CTG CCGTG-CCAC           GATCACTGGCACCCG  47 8
     Rv2004c 2249422 .. 2249437 -    -4  -2.78596   GAGCGCTTGACCACA              CAGCGAC GAT GT-GCTG              CTGACAGTGATGGTT  42 66
     Rv2003c 2248444 .. 2248478 -  -4.9  -3.65199   AATGGGTGACGTAAA    CGCC-GATTGG-CAGGC AAT GCCCGACCGGTCTGGCG    ATGACGATCGCGTCC  55 110
     Rv1999c NONE
     Rv1998c 2242752 .. 2242766 -  -4.2   -3.1372   TACCCGCGATGAATA               TGGTGT TCG ACACCG               CGCCAATCGATATCG  45 204
     Rv1994c 2237611 .. 2237621 -  -2.4  -3.50853   GTCCTGTAACCACAA                 GTCG TGT CGTC                 TGCTGCTCAGCTACC  47 32
     Rv1993c 2237299 .. 2237314 -  -4.6  -2.90075   TCGGCGTCAACTACA              GTCGTC ACTC GTCGAC               CCTGGCGCCAGCGGG  46 14
        ctpG 2234808 .. 2234828 -  -3.1  -3.61517   AGCCTTCGTGAAGAA            CTCGGACCG ACT CATGCCGAG            CTCACTCGCACGCCG  51 188
     Rv1991c 2234272 .. 2234284 -  -7.7   -3.2981   TACACCAAGCAGGAA                CGTCA CCG TGACG                AATTGTCGCGTGGCG  58 46
     Rv1990A 2233762 .. 2233791 -  -2.8  -3.96148   CCGGGTGATCACAAA       CCGGTCG-AGGAC TTCCT GTCCCGCGACCAC       GCCGGCACCACTGCG  56 115
     Rv1990c NONE
     Rv1989c 2232306 .. 2232317 -  -3.6  -4.00042   CGCGCTACCAAATAA                CCGA AACC CCGG                 AGGTAGCTCAGGCAT  58 447
     Rv1985c 2228721 .. 2228733 -  -3.3  -3.91897   CCCGGCAGTCACAAA                GGACC CCT GGTCG                AGGTCGGTCCCAACG  56 283
       cfp21 2227400 .. 2227411 -  -2.2  -3.80733   CCGATCCGACAACAA                CTCC GTTC GAAG                 CCTATTTCGGTGCCG  54 522
     Rv1982c 2225394 .. 2225404 -  -4.6  -3.58522   AACTCATTACAAACA                 GCGA TCA CCGC                 GCATACGGTTACGCG  55 34
       nrdF1 2224120 .. 2224145 -  -7.6  -2.61255   CGACGACAAACATAG         GGCATCG-CGC TGCTG ACGACGATGCC         TGACCAGACTCAAGC  51 100
       mpt64 2223310 .. 2223331 - -13.7  -2.71712   TCCGCCGCCCCAAAT           CCGCGCAGT GACC ACCGCGCGG            TCCTCGCGAGTCTAG  72 37
     Rv1979c 2221304 .. 2221339 -  -9.6  -3.08464   CGAGCACGCACCCAA    GTGATCGACGCCACCG CAAT CGACGGCCACGACCAC     AGCTATGACCTGGCG  59 405
     Rv1976c 2218486 .. 2218502 -  -2.1  -4.36914   GGTGTGGTCAGAAAA              CAGCCCG GAT CGCACCG              TCGTGGTGGCCGTTT  65 367
       mce3R 2205312 .. 2205332 -  -8.9  -3.02144   GCATGCGCTCCAACA            GCGTTCCCG AGT CGAGACCGC            CGCGCATCGGAATTG  57 275
     Rv1962c 2204654 .. 2204673 -    -7  -3.72695   ACGCGGCCGACGAAA            CGACGCCG ACAC CGACGACG             ACGCCCAAGACCGCG  62 218
     Rv1960c NONE
     Rv1959c NONE
     Rv1958c 2202929 .. 2202946 -  -5.5  -3.63991   TACCACTTGCAAGAA             GGTGAAG ACGA CCCCACC              GAAGAAGAACTTACG  57 97
     Rv1954c 2200962 .. 2200972 -  -2.4  -2.55351   GTCCTGGACACCAAC                 GTGG TGT CCGC                 TTTGCGCGTGCCGGG  38 276
     Rv1951c NONE
     Rv1950c NONE
     Rv1949c NONE
     Rv1948c 2198552 .. 2198571 -  -8.6  -4.07568   TGTTGCGGCCGAAAA            GGAAGC-GC TGC GCTGCTTCC            AGTTCATGAACCAGG  73 168
        lppG 2197213 .. 2197224 -  -2.2  -4.56597   CGCCTTGTCGAAAAA                GGCT GGAA AACC                 CGCAAGAACGCCAAA  67 309
     Rv1944c NONE
     Rv1943c NONE
     Rv1942c 2194611 .. 2194621 -  -6.8  -2.57132   TGCGTTCGTCAGAAC                 TCCG GCT CGGA                 TTCTCGCTAGTTTGC  48 48
      echA13 NONE
      fadE17 2184967 .. 2184977 -  -2.4  -2.79796   GTCCACGTCAGCAGA                 GCAC TTC GGGC                 CGCGGCTCCTTGGGG  39 7
      fadE18 2183843 .. 2183856 -  -9.5  -3.28984   GAACCCAACTACGAA               GCGGC GCTG GCCGC                GCTGGGCGCCTAGGC  63 35
     Rv1931c NONE
     Rv1930c 2181902 .. 2181933 -  -3.5  -2.64794   TCCAACGGGACATCA      GCCACGCCGCGGG AGTCTA CGGGCGACGTGCC       TGCGCGCCAACGGGC  39 10
     Rv1929c NONE
     Rv1928c 2180299 .. 2180322 -  -5.1  -3.47227   GCCGAACGAGCATAA          GCCGTGGCC GTTGCG GGCCGCGGA           GATCGCCGAGTTGAA  53 153
       mpt63 2178636 .. 2178662 - -13.6  -2.79302   ACTATCCGCAGGACA         TCGAGGCCACGG CCG CCGAGGCCTCGC         CGATGGTGCGGCGCG  67 320
     Rv1924c 2176556 .. 2176567 -  -5.8  -3.30124   CCCGACGGGCTAGAA                CTCG TAAA CGAG                 TAGCCAGACGAGAGC  52 8
        lppF 2172240 .. 2172282 -  -9.8  -3.44848   GCTCGGCACCAAAGA CGGT-CCGGCGCTGGTCCG TGGTGT CGGACTGACACCGGTACCG CGCCCCGAACGGCAG  65 267
     Rv1919c 2170827 .. 2170838 -  -2.2  -3.64703   CCCGTCTGATGTAAA                CCAC CGAC GTAG                 GCGCACTGATATAAA  49 248
       PPE35 2167344 .. 2167377 - -11.7  -2.54896   GGTGCACCGAATTCA     TGGCGGCTCACCAACC CGC GGTCGGCGAGC-GCCG     TGTCGCTCGACGCTA  65 297
       PPE34 2162519 .. 2162558 -  -4.1  -4.17023   GGAACTACGCCAAAA  GCGGCTGATGACCCTGA TCCACC TCTGGCTCGTCCACCGC   TTCAAGGCGCAGGCG  65 399
     Rv1914c 2159434 .. 2159450 -  -3.6  -3.14132   TCGGTGTTCGACCAA              GCGGAG GTGTT CTGCGC              TCCCGAGGTCGTCGA  45 496
       fadB5 2158062 .. 2158074 -  -4.7  -2.94099   CGCGCTTACCAGACA                GCCGG GCC CCGGG                CCACCCATCGCCTCA  46 38
        lppC NONE
     Rv1910c 2156604 .. 2156624 -  -3.3  -3.36762   ACACACTAGACAATA            TGACTCC CTTTTCT GGAATCA            GTCAAGACTTTGGCT  46 107
        furA NONE
        katG NONE
     Rv1907c 2153203 .. 2153217 -  -2.1  -2.83403   TTGCTGTCACTAAAT               CGTTG TCCGG CAACA               CGTTTAGAGCGCTCG  40 43
     Rv1906c 2152418 .. 2152437 -  -3.5  -2.53876   CCGTAGCCGAAGCCA            GCGTCAG TTAGGG CTGAGGC             ACTCGCCCTCCAGTC  39 13
         aao 2151416 .. 2151432 -  -7.9  -3.05463   ACCGGTGCCACCCAA              CCCGCCA TGG TGTCGGG              TTAACCGCCGCCGAC  54 26
        nanT 2148499 .. 2148523 -  -2.7  -4.07885   GAGCTGGTCGCAAAA          TTGCTAACTGG CCG CCGGATAGCGA          CCGCCGAATCCTGCA  59 508
        lipJ NONE
        lppD 2144877 .. 2144896 -  -2.8  -2.64099   CCGTTGCACCAGAAC            CCGCA-CGA GCC TCGATGCTG            CCAGGCCGGCTATGC  39 343
     Rv1897c NONE
     Rv1896c 2143185 .. 2143216 - -10.9  -2.62184   CGGCGGCCGAGACGA      TTCTG-GCCGCGAC GCGGG GTCGCGGCGCAGAC      TCGGTGATTGACGCC  62 344
     Rv1894c 2140586 .. 2140628 - -12.6  -2.62263   ACGCCGGCCACATCA TCCGCGGCGACATCGCTGGC GGG GCCAGCGGCATCGTCAAGGA CTCCATCGACATCGC  64 136
     Rv1890c NONE
     Rv1889c NONE
     Rv1888A 2138202 .. 2138214 -  -3.3  -3.15663   ATCGACGTGCAGTAA                TAGCC TTG GGCTG                TAGGCAGCTTTCCGG  44 255
     Rv1888c 2137127 .. 2137162 - -12.6  -3.33492   GCACGGAGCGCACAA    GCCGACGCCACG TATCGCAAAGGC CGTGGCGCCGGC     GGTGCCGCCTCCGCC  71 382
        fbpB NONE
     Rv1885c 2134264 .. 2134277 -  -2.3  -3.41053   GCAAAGGATGCACAA               CCGGA TTGA TCAGG                CCGGCGGTAGGGCCT  47 21
        rpfC 2133712 .. 2133739 -  -3.3  -2.87564   CGACCTGGTCATAGA        CCGCACACGCCG CCAAC CGTCA-GCGCGG        AATACTTGCCTGAAT  42 17
     Rv1883c 2133219 .. 2133229 -  -2.4  -3.06261   GCGGAATCCGGAATA                 GCCG AAC CGCC                 CTCAGCCTGCTTCAA  41 27
     Rv1882c NONE
        lppE NONE
      cyp140 2130225 .. 2130238 -  -3.8  -3.63837   ACAAGCCTTCAACAA               CGTC TATCTT GACG                GCGGGTTGAGTGTGC  54 328
       lldD2 2121885 .. 2121903 -  -3.7  -3.06501   CATAGCTGCATTCAA             CGCTACC GATCT GGCCGCG             GCCTCACGTTGGTGC  45 29
     Rv1871c 2121506 .. 2121517 -  -2.2  -2.75844   CCTGTCAGTCCAAAT                CCAC CCGG ATGG                 TCAGCAAGTCGGTGC  39 3
     Rv1870c NONE
     Rv1869c 2119387 .. 2119414 -  -8.4  -3.50853   CGCGCCGAACGAGAA        CGCCT-GCAGGCA CAG CGCCCGCCAGACG        TTATCGATCATGCCT  62 71
     Rv1865c NONE
     Rv1864c NONE
     Rv1863c 2110180 .. 2110192 - -10.5  -2.80622   ATACATGTGATGACA                CGCGG GGC CCGCG                CGCGCAAGCTGGCGC  57 424
     Rv1856c 2104112 .. 2104128 -  -4.3  -2.66787   CGAATAGTCACACTA              CCTACCG TAG CGATCGG              CCGGTGAAGCGAAAG  41 43
     Rv1855c 2103191 .. 2103202 -  -3.6  -2.87132   CCCGGTGGCTACACA                CCCA GCAG CGGG                 CGCAGCGCTTCAGCG  42 7
         ndh NONE
     Rv1846c NONE
     Rv1845c NONE
        gnd1 NONE
       guaB1 2092243 .. 2092253 -  -2.4  -2.91582   CATCGTAGCGAGATA                 GCTC GTG GCGC                 CAGCTTCACCAGCCG  40 31
     Rv1842c 2090700 .. 2090724 -  -5.6  -3.14795   AAAGCGCCAGCAACA          CCGCGGACAG CACAT CCATCAGCGG          CCCCGCCCCGACCCG  51 19
     Rv1841c 2089521 .. 2089533 -  -2.6  -2.74598   CCACAAACGACATGA                CGCG CTCCT CACG                GGACCGGGTGCGCAG  39 173
   PE_PGRS34 2087948 .. 2087969 -  -5.7  -3.14683   ATACGGGTGTATGAA           TCCAGCTCG CCTG CGCGCGGGA            GCTATCCCCCGGGGG  51 27
     Rv1839c 2087643 .. 2087664 -  -8.1  -3.06133   GAATGTTGGAGTCAA           CGA-GGATCA CCG TGATCCTTCG           CGCTCCGCACCGCGT  57 10
     Rv1838c 2087197 .. 2087243 -  -7.6  -2.62184   TCTGGCCGGACAGCA TCCCGCCGGGAGCGGCTCCGGC CAC GTCGGTGCCGCTCATTGCGGCG GTGTGATTCCGAATC  51 39
        glcB 2084683 .. 2084706 -  -2.2  -2.70932   GGCGCCTGTCAAGCA          CGAGCTACGC ACCG GCTCTGCCCG           ATGGGGCCGGCTCTC  39 75
     Rv1836c NONE
     Rv1835c NONE
     Rv1833c 2078704 .. 2078733 -  -8.5  -3.53091   AGGCTTTTGCCTAAA       CGCTCGTCGACCGG CCC CCGGTCGA-GCTCG       AGGCCCGGGTGCTAC  63 221
     Rv1819c 2062776 .. 2062829 -  -7.4  -3.09635   ATCGCGATCACGGAA GCGGC-CACGCCGATTTGGGAAGCTCG TCC CG-GCTTAC-ACTTCGGCGGGCGCCGC CTCGACTGGGGCCAG  54 5
   PE_PGRS33 2061149 .. 2061179 - -12.4  -3.08679   CGGCTTCAGGTAAGA       CGCCGGGAGCGCGG TAG CCGGCCTCCCGGCT       ACGGTAACCCGTTCA  68 24
     Rv1813c 2055370 .. 2055383 -  -2.3  -3.38314   GTCAACGGCTAAACA               CCTGA CGAC TCTGG                GGTATCGCCGCCGCC  45 323
     Rv1812c 2053875 .. 2053886 -  -7.2  -3.36273   GCCGTCGAAGACGAA                GGGC TGCA GCCC                 TACCAGGTACGGGTG  56 296
     Rv1805c 2047656 .. 2047668 -  -3.3  -3.60792   CCTCGAACGTCGAAA                GACGC CCA GGGTC                AGGACAGCTCTTCCC  51 44
     Rv1804c NONE
   PE_PGRS32 2044701 .. 2044729 -    -3   -4.4846   GAATTGAAGAAGAAA        CCGGGCATCCAC GCCGT GCACATGGCCGG        CGGCAACAAGGCTGA  69 219
      cyp143 2023342 .. 2023357 -    -6  -3.36273   TCGCGGCAAGATGAA              GGGCGG CCCG CTGCCC               CGCGGTCGAGGCCTG  55 115
        malQ 2015300 .. 2015324 -  -3.5  -3.64703   TGCCGGCCACCGAAA          GCTCACCAACA GCT CATCGGTGAGG          TCGTCGCAGCGCGCA  51 3
     Rv1779c 2012518 .. 2012533 -  -2.6  -3.19602   CGTCCGACAGGAACA              GAC-TGA CCC TCATGTC              GCCGCCGCTGCGATC  43 178
     Rv1778c 2011645 .. 2011664 -  -2.8  -3.55444   CCGCCACGTGCGAAA            CGCCA-CCA CCT TGGACGGCA            CGGAACTGCCCGCGG  49 442
     Rv1776c 2009643 .. 2009687 -  -2.7  -3.65812   GGTGCCGCAATACAA TTCGTCG-AGCCGGCGGCCA TGGGTC TGCCCGACGACAGCGACGAT ACGGTGTCGATCTGT  53 333
     Rv1773c 2006794 .. 2006808 -  -5.6  -3.31792   CGACGAGTTGCACAA               CGCCGC TCA ACGGCA               CAGATTGCCGGTCTT  51 237
     Rv1765A 1999085 .. 1999126 -  -4.9  -2.78935   ACAGTCGCCACGAGA CCCGACCGAAGGGGCGATC CCGA GCTCAGCCAGTCGGTCGGT  ATAGGTCAGCGATAG  44 41
     Rv1765c 1997399 .. 1997413 -  -7.8  -2.91681   GCTCAACGCCAGAGA               CCAGCC GCC GGCTGA               GGTCTCAGATCAGAG  53 30
     Rv1762c 1995050 .. 1995062 -  -3.4  -2.94144   TCGGTATCGAAATCA                GACA TCAGC TGTC                CATCGGCAGGACGAA  42 17
     Rv1761c 1994263 .. 1994277 -  -5.6  -3.54307   AACACCGTCGCTAAA               GACCAC GCC GCGGCC               ATCGGCCCCACCCTG  54 419
       wag22 1989761 .. 1989773 -  -3.3  -3.29144   CGACTTCCTGTACAA                CCTGA TGC TCTGG                GATTTGGGCTGCGGA  46 85
     Rv1757c 1988631 .. 1988660 -  -7.1  -3.60805   ACACCCCACCGCAAA       CCATCGGGGCC CTCGCGGT GGCCCTGATGA        TCGGCGATGAACCGG  59 45
     Rv1756c NONE
        plcD 1986675 .. 1986688 -  -9.5  -3.12668   TACCGGTACATTCAA               GGCCC ATCG GGGCC                GCGGATACCACGACC  61 191
     Rv1754c 1984932 .. 1984963 -  -2.9  -4.42653   ATTTGATTTACAAAA      GGCGCTCTCGGGTC ATGCG GACC-GCAAGCGGC      GTCCGAACGCAGGGG  67 41
       PPE24 1981492 .. 1981504 -  -6.9  -2.80074   CGGTCGAGAACATGA                GCGCG ATC CACGC                GATCTATCGGGCCGC  48 135
       fadD1 1977888 .. 1977910 -  -3.3  -2.75992   CCGCACGCAACACTA          GCGGACGGGC TGGC GCTCA-CCGC           TGTTGCGGGCGTCCC  40 84
     Rv1749c 1976830 .. 1976841 -  -2.2  -4.10429   AACCACTGTCGAAAA                CGACG CAG CG-CG                GTGGCGGGCGATCAC  58 512
         idi NONE
     Rv1744c 1970593 .. 1970611 - -10.2  -3.93638   AACGAAGGCCACAAA             CGCCAGCG AGA CGCTGGCC             GGCTTCAATGCCAGC  77 403
     Rv1739c 1965515 .. 1965529 -  -5.6  -2.77899   CTGGCGGACGAATGA               CCCCAG TGG CCGGGA               CTTCAGGCCCTATCG  46 451
       narK2 NONE
        narX 1962072 .. 1962111 -  -5.7  -3.69323   GCAGGACGACGGAAA GGGCATA-CGTCCACCCGC ACAG GCGGGTG-ACGACAGGGCC  GAAAGTCGTGTCTCG  60 142
     Rv1735c 1961126 .. 1961139 -  -8.1  -3.49653   ATGAGCTCTACACAA               CTGGC CGAG GCCAG                AACACGAGGTTCGCC  63 177
     Rv1734c 1960617 .. 1960630 -  -5.9  -3.29511   TTTATTGTCGGATAA               GGGAC TTTC GCCCC                TTCCCGCCTGCTGTG  52 169
     Rv1733c 1959785 .. 1959795 -  -8.2  -3.05816   GCATGCTGGATTCAA                 CGGC CAT GCCG                 TCCAGAGTACGGTCG  57 85
     Rv1732c 1958962 .. 1958985 -    -8  -2.62983   CGGAGGGCCAGAGGA          TCGCCGCCCG GCTG CGGTCGGGGA           CGGTGAACGTCGACG  50 283
     Rv1730c 1955615 .. 1955667 -    -6  -3.53012   TCCTCGCGCCGCAAA CGGCGCGCATCGTCACCGGGC-GTC GTCT GATTGCCCGGTTCCTCCTCGCGCCG CAAACCAAGCCGGCT  55 50
     Rv1729c NONE
     Rv1728c 1953832 .. 1953845 -  -3.7  -2.79327   TTACCGGACGGAAAC               CGCGG TGAG CTGCG                TTTGGTTGTCGCGTT  42 44
     Rv1725c NONE
     Rv1724c 1950307 .. 1950322 -  -3.2   -3.4072   CAGCCCCGACGACAA              CCCG ATGCCCGG CGGG               ATGTACCGCAACCAA  48 335
     Rv1721c 1947413 .. 1947427 -  -5.7  -3.02511   CCGAGGCGTCCAACA               CGATC ACTCA GATCG               AGCCTCGTCAACAAG  49 14
     Rv1720c 1946886 .. 1946917 -  -9.4  -2.64616   CGCCTACCGAGACCA      CCTCGAGCGGTTCG TTCG CAAACCACCCGAGC       CACCCGCGCTACCGG  56 138
     Rv1706A 1934024 .. 1934034 -  -8.2  -3.01791   ACGCGCGTGTTAATA                 CCCC ATA GGGG                 TATAATCGTTACTGT  57 473
       PPE23 NONE
       PPE22 1931488 .. 1931516 -  -2.4  -3.05384   TTCTGGGGTAGGGAA       GGCCTCGCGTT ATCCGGCA AACG-GCGGCC        GGGACATCACCGTAA  41 6
        cycA 1929761 .. 1929790 -  -3.4  -2.94099   GTGGGCGAGGACATA       GTCGACGGCCGC CGCTTC GCGTCCATCACC        GATCTGGCCCGTCGT  42 21
     Rv1703c 1928965 .. 1928981 -  -3.5  -4.30576   GGCTGATGAGGAAAA              CCGGCGC GTT GCGCTCG              TTGAACTGCTGGATC  64 175
     Rv1702c 1927194 .. 1927206 -  -4.8  -2.87132   CTCGCCCGCGACACA                GAGG TTGCG CCTC                TCGCTCATGGATCGT  46 30
     Rv1687c 1912076 .. 1912099 -  -6.7  -3.21416   GATGGGTACCAGCAA          GATCATCGC GACACT GCGGTGATC           AGCGGCAAGCTGCCG  53 79
     Rv1686c NONE
     Rv1685c 1910681 .. 1910694 -  -3.7  -3.29144   CCAGGTGCTCTATAA               CCCGC GGCT GCGGC                GCGCCTACCGCATCG  47 107
     Rv1675c NONE
     Rv1674c NONE
     Rv1673c 1898253 .. 1898267 -  -2.8  -2.87229   ATTGCATCATGAAAT               GACC CCAACCC GGTC               TTTGTAGTCCGGCGT  42 58
     Rv1672c 1896467 .. 1896506 -  -5.6  -3.34398   GTGGCTCGGCAAATA  GCGGCGTGATGCCAACGGT CGG ACCCGCGG-ACCACGCGGC  GGGCCTAGATCGGCG  51 395
     Rv1668c NONE
     Rv1667c NONE
      cyp139 1892203 .. 1892234 -  -5.6  -4.22652   CGACACCATCGAAAA      GCGGCCACCCAGCG GAAG CGCCGGGCTGATGC       TGGCGATGGGTCCTG  69 61
   PE_PGRS30 1862179 .. 1862196 -  -6.9  -3.18274   CGCACCTTAACCGAA             GACGACG CCAG CGCCGCC              CGCGATGCCGCTGTG  52 176
     Rv1645c 1854250 .. 1854290 -  -3.9  -2.90075   CGGGCCCGAAGCACA CG-GGTTGTCGGCCGAGA TCGCGG CCTTGGCGGACCACCGCG  TACACATCCTGATGT  43 134
        lysS NONE
     Rv1639c NONE
     Rv1638A 1846317 .. 1846332 -  -6.8  -3.31144   CTCGGAGCTGCAGAA              GCGCTCC ACC GG-GCGC              ACCGTCTACATCCTC  54 409
     Rv1637c 1842702 .. 1842739 -  -6.4  -4.56597   CGCCGGTGCGAAAAA  CGTCGA--GGAACGGCCGA TCG TCGGC-GCCCCGGTCGACG  CGTTGGTGAACCTGG  76 184
     Rv1635c 1840381 .. 1840395 -    -7  -2.62263   ACCCGGCCGAGAGCA               GCGCGG CGG CCGCGG               CGATCAATGTCGTAC  47 202
     Rv1632c 1836008 .. 1836027 - -13.6  -3.14132   CGGTCGGCCGACCAA            CGTGCACC TGCG GGTGCACG             GCTGGCCCAACCAAC  72 385
     Rv1628c NONE
     Rv1627c 1828809 .. 1828850 - -29.1  -2.79183   CTGAGGGCGAGCAGA CGCAAAATCGCCCATTTCG TACC CGAAATGGGCGATTTTGCG  TCTGCTCGCGGAACC 100 40
         cya NONE
     Rv1624c NONE
        cydA NONE
        cydB 1823289 .. 1823303 - -12.8  -2.94099   CGTGCTGAGTAGATA               GCGGCG CAG CGCCGC               CGATGCCTGCCACAG  70 82
        cydD 1821680 .. 1821711 -  -4.4  -2.64616   CGGCGACTCACAGCA      CTCGGTCGGTTC ATCGTCGG AAACCATCCGAG       TTCACTTCGACGACC  41 4
        cydC 1819561 .. 1819577 -  -2.1  -3.14132   CGGCTTTTGCATGAA              CCTGGAC GGC GTGCTGG              AGGGTCGATACCCCG  43 411
        bcpB 1806976 .. 1807003 -  -7.7  -2.87132   CTGTTGCCGGAGACA        CTTGCGGCGGCC CGCGC GGCC-CGGCAAG        GCCGCCTGCAGACCA  52 320
     Rv1598c 1798603 .. 1798627 -  -2.6  -3.87075   ATCACCGGCGATAAA          CCGCCACTGC CCTTT GCCGATGCGG          CGTTTGACCTGGTGA  54 471
     Rv1593c 1794002 .. 1794018 -  -5.8    -3.727   GCGACCAGATTCAAA             GCTGGCC GGGA GGCC-GC              AGTGCGGCGAACTCG  60 4
     Rv1592c NONE
     Rv1588c NONE
     Rv1587c NONE
     Rv1586c NONE
     Rv1585c 1786554 .. 1786567 -  -2.3  -4.34402   TTGGGGACACCAAAA               CCCCG GAGT CGAAG                CCGGCTACGTCGGAG  62 42
     Rv1584c NONE
     Rv1583c NONE
     Rv1582c 1784391 .. 1784410 -  -9.2  -3.29144   GCATCCTGGGCAGAA            CGGCACGG CAGG CCGTGACG             CATGTGACGTTTGCG  63 112
     Rv1581c NONE
     Rv1580c NONE
     Rv1579c 1783263 .. 1783276 -  -3.7  -2.75382   TAGTCTAGGTAATGA               GCGTG CATG CGCGC                CGGCACCGTGGCGGT  42 58
     Rv1578c 1782628 .. 1782642 -  -3.4  -2.81464   CCACCACCTAGCAGA               CGCAAG AAA CGCGCG               GAATCGCTTGTGGCG  40 141
     Rv1577c NONE
     Rv1576c 1780323 .. 1780338 -  -6.1  -4.59342   GCGACGACAAAGAAA              TCCGC CTGTTC GCGGA               GAAACAAATGGCGCC  78 330
     Rv1572c 1778681 .. 1778696 -  -4.6  -2.52464   CGGTGGCCGAACGGA              TCGCCC CGGA GGTCGA               TGAGCCGCTGGGTGC  42 523
     Rv1567c NONE
     Rv1566c 1773847 .. 1773904 - -33.7  -2.56095   TTGACAGTTAATTTA CCCAAACCAGCCTCCTGCTTCGCGC-GC TGA GCAGCGGGAAGCAGGAGGCGGGTTTGGG AGGCGAGAAAGCAAG 100 49
     Rv1565c NONE
        treX NONE
        treY NONE
        treZ 1765137 .. 1765168 -    -5  -3.40403   CGCGCTCGACGACAA      CACCCACACGACGC TAGA GCGGCTCGTGAATG       GCTTGCCGTCGTTGA  51 257
       PPE21 1750813 .. 1750832 -  -2.8  -5.07486   GAGGGTCAACAAAAA            CGGAATGCC ATG GGC-TTCAG            CGCAATTGGAGGATC  79 490
        glbN 1744377 .. 1744387 -  -4.6  -3.65902   TCCATCTCATGGAAA                 CGGA CTA CCCG                 GCTACCGACGCGGTG  55 64
        lprI 1743334 .. 1743356 -  -5.5  -3.53343   AAGCGGGCGTTCAAA           TACCGCACG GTGGA CAAGCGGTA           CCACGCGCTGGTTCA  54 447
        ansA 1740946 .. 1740978 -  -8.9  -3.58343   CGCATTACGTCGAAA      CACCGGGAGCGGTCG TGC CGGCCGCGCACGACG      CCACGATGTGGCGGG  62 259
     Rv1532c 1732796 .. 1732809 -  -5.2  -3.36492   TTGGCAAGGGTACAA               CGGG TTCGGG CCCG                CTGAGCAGGCCGTCC  53 332
       papA4 1728679 .. 1728691 -  -6.9  -3.35644   CTCACAACTATAATA                CGCCG GTG CAGCG                GACAATTGCGGAAGC  55 287
        pks5 NONE
     Rv1526c 1720271 .. 1720286 -  -3.2  -3.64259   AATGACGCTCAACAA              CGACAC CCGG GTCTCG               AAGGGATTTGTTGCC  53 519
      mmpL12 1714144 .. 1714156 -  -4.1  -2.75845   ACAGGGGAAAACTGA                GTTGA GCG CCAAC                CGTGCGCACTGAGGC  42 41
     Rv1516c NONE
     Rv1515c NONE
     Rv1514c 1705375 .. 1705388 -  -4.5  -3.16039   AACCATCTCGATCAA               CGTCG CCGG CAACG                AGGGCGCCAGCAGTT  47 444
     Rv1508c 1697786 .. 1697815 -  -2.2  -3.28791   ACGCGGCGGCGAGAA      CCTCGCCACCGAAT CGGG ATTGGG-GG-GAGG       ATACCACTCGGTCGA  45 305
     Rv1507c 1696677 .. 1696702 -  -3.2   -4.7078   GCAATGACCCAAAAA         CCCGC-CGGCA CGGTT CGCCGAGCAAG         GAAGCGTGGAGACGA  73 50
     Rv1506c NONE
     Rv1505c 1695208 .. 1695230 -  -2.6  -3.01924   GATCGGGGTCGAACA           TCCACCAGAA TTC TCCTTGTGGC           CGGCGGATCCCTAGC  41 76
     Rv1504c NONE
     Rv1503c 1693502 .. 1693515 -  -2.3  -4.11216   TGTCCACTGGGAAAA               GCAGG ATCG CGTGC                ATATCGACACAAGCG  58 506
     Rv1498A 1690141 .. 1690153 -  -3.3  -3.16742   TTGAAGGTTCAGGAA                TCCTC CAG GCGGA                AGCCGACTTTCATAG  44 6
     Rv1498c 1689038 .. 1689050 - -10.5  -2.87344   GATCGGCTGGACAGA                CCCGG AGA CCGGG                GTGGCGTTCGCGCTG  59 278
     Rv1491c 1680943 .. 1680959 -  -4.3  -3.77607   AATAACCCCACCAAA              GGCCCTA CAT CAGCGCC              GTCCTACGTTCGTGT  56 274
     Rv1486c 1675979 .. 1675997 -    -8  -3.21099   TCTGTCCAGCATCAA             CGGCCAGC CAT GCCGTCCG             CCGCACTGCGTGGCT  54 45
     Rv1482c 1672138 .. 1672163 -  -6.7  -3.25823   CTTCGTCGAGATCAA         CGACCAGCGCC AACC GGTGCCCGTCG          ACGACGAAACGATGA  54 319
         acn NONE
     Rv1474c 1662322 .. 1662340 - -10.2  -2.72144   CGATTTCGGCCAAAG             CACCACCG GGG CGGCGGCG             GGTTCTTAGGCTAGG  60 326
   PE_PGRS29 1655574 .. 1655586 -  -3.3  -3.11619   GAAGAACGTACGCAA                CCGTA ACC TGCGG                TGGGAGGGCGGAACT  44 48
      fadE15 1653190 .. 1653211 - -10.1  -3.34715   GATGGCGTTCAAAGA           TGCGCTGGC CCAA GCCAGCGAA            GCCTTCGAGGAGGTT  66 487
     Rv1459c NONE
     Rv1458c NONE
     Rv1457c 1642467 .. 1642513 - -14.5  -3.53444   GGACCGGTGTCGAAA CTGCAACCACGCAC-CGATGCG TCGG CGTGTCTTGTGCGTGGTTGCAG TGTCGCGAAGCCGGG  83 49
     Rv1456c 1641243 .. 1641263 -  -3.1  -2.77899   TGCGTTTACCAAGCA            GGCCGACAC TTG GCGCCAGAC            CGAGCCCGACTTCGA  40 255
         qor 1639340 .. 1639380 -  -3.9  -4.18018   GTTGCTCACCGAAAA CGCCGAGGGTGCCGACGA CTTCAT CCAACG-CACCCTCGGAA  ACCTCGAGTCGGCCA  65 319
   PE_PGRS28 1635700 .. 1635715 -    -4  -3.16564   GCGTCAGGTCACCAA              GCAGAT CTTG ATCTAC               ACCTGGCTGACCGTG  45 314
   PE_PGRS27 1630603 .. 1630616 -  -2.4  -3.65046   GCCCGACCGGAAGAA               GCAT CGCGGC ATGC                CGGCGTGGCGAGCCT  49 47
         tkt NONE
         tal NONE
        zwf2 NONE
        opcA NONE
        devB NONE
     Rv1444c 1623159 .. 1623169 -  -8.2  -3.14795   AAATGCCGACGAATA                 CGGC GAG GCCG                 GTGGCTACCGGGAGC  58 143
     Rv1443c 1621750 .. 1621772 -  -2.7  -3.40522   ATCCGTGGACGAGAA          CCGATCCGGA TTCA CCCGGAT-GA           CGCCGCGGCCCGTGA  48 460
   PE_PGRS26 1618064 .. 1618102 -  -5.1  -3.44848   GTTGCTCATCAAATA  CCGCTAGCGCTGGTCGGC TACC GCCGACCGG-ACCGGGGG   AAGCGGTAGCTCATT  53 132
     Rv1439c 1616867 .. 1616881 -  -5.6  -2.80443   CGAGACGTCACCATA               GTCGCG CCG CGCGAA               TAGGTAACGGCCAGC  46 105
     Rv1435c 1612156 .. 1612172 -    -3  -4.13945   ACTGGGACTTGAAAA             TGTCAGC CACG GCTG-CA              TAAGCCTGAGCCGCG  59 195
     Rv1428c NONE
      fadD12 NONE
        lipO 1601002 .. 1601015 -  -5.9  -3.06796   GCCGATGCCATCGAA               CCGGC ACTG GCCGA                GCTGGAGCGTGCCGC  49 69
     Rv1424c 1598510 .. 1598524 -  -2.7  -3.06696   TGGGGGCCCAAGACA               CCCGG CTGGT CTGGG               AGGAGCGGCGGCTGC  42 394
        lprG NONE
     Rv1410c 1586137 .. 1586153 - -12.3  -2.73875   GGGTGTCCAACATCA              CCAACGC GTT GCGTTGG              CAGTTCGACAGCGTC  65 82
     Rv1405c 1581129 .. 1581144 -    -6  -2.90212   GGACGACCCGACACA              GGCCGG ATTG CCCGCC               TCAGCGCTTTTCGGC  48 26
     Rv1403c 1579534 .. 1579551 -  -2.6   -3.5936   GGCAAACCCGGCAAA             CCCGTA GCCTGG TTCGGG              TACAGATTGACCCGC  48 72
        lipI 1575784 .. 1575829 -  -7.5  -2.64735   ACGGGATCGATATCA GGCCGGGCG-ACGGTCGGCTC TGTCAT GGGCCTACCGTACGACCG-CC AGGCCTATCCGTGTA  51 30
        lipH 1574789 .. 1574808 -  -3.4  -3.50492   TATCATACATCACAA            TGTGCGGC CCGG GCGGCACC             GCGGCGGGCGGCGAT  49 67
     Rv1398c NONE
     Rv1397c 1574027 .. 1574072 -  -6.9  -3.14463   AACTTTGTTTATTAA TGTCG-CGCGGCCCG-CGG CCTGGGACCT CCGTCGGACAGCGGCGACA CGATGCAACTATGGG  53 65
   PE_PGRS25 1571723 .. 1571735 -  -3.4  -3.56643   GCCATACGTTGGAAA                TGTG TATTG CACA                ATGCGACGTGCTGAT  49 417
      cyp132 NONE
     Rv1393c 1568056 .. 1568097 - -31.9  -2.78596   GAGGGCGCGAGCAGA CGCAGAATCGCACGCGGAA AGGC TTCCGCGTGCGATTCTGCG  TCTGCTCGGCGCTAG 100 37
     Rv1378c NONE
     Rv1377c 1550386 .. 1550408 -  -4.6  -4.07568   TCTGGCCCGGCAAAA           GCCGCACCTG AAC CTGGGCCGGC           CCGATCCGACGCAAT  63 196
     Rv1374c 1546962 .. 1546982 -  -3.9  -2.62184   GGCCTGGGCACACGA            GGGCCGC CGGGGAT ACGACCC            GGCCAACTGAGGTTC  41 115
     Rv1370c 1542880 .. 1542909 -  -7.1  -3.60805   ACACCCCACCGCAAA       CCATCGGGGCC CTCGCGGT GGCCCTGATGA        TCGGCGATGAACCGG  59 45
     Rv1369c 1541532 .. 1541545 -  -2.3  -4.19238   CGGGCAAGTGCAAAA               CCCGA CAAT CCAGG                GACGTGACGCCATCG  62 474
     Rv1367c 1539239 .. 1539260 -  -5.7  -3.65812   TGTCGTCGAATACAA           CCGGCGCAC CCAC GTGCGTCGC            ATCACCGAGTTCGCC  57 277
        rsfA 1537701 .. 1537711 -  -3.2  -2.55351   CGTGCGCAGACCAAT                 TCGC CAG GCAA                 CGCAACCAGGTTATC  39 97
     Rv1364c NONE
     Rv1363c NONE
     Rv1362c 1533823 .. 1533847 -  -9.2  -3.97019   ACTAATCTTAAATAA          CCCGGCCGAT TAGAC AGCGGCCGAG          ATCTGTTTGAGGTCG  76 126
       PPE19 1532258 .. 1532297 -  -5.6  -2.62184   GTCCGGTGGACACGA  TCGCCGGTGCCCTTCGCAA TCG TTGTGA-GGGCGTCGTCGA  CCGCGTCTTGCCGAT  44 171
     Rv1357c 1524979 .. 1525021 -   -12  -3.75461   CAAATTGTCACGAAA TCGTGCGCACGCGCGT TCACAAATACC ACGCGCACGCGCTCGA AAACTACATGACCAG  78 297
     Rv1356c NONE
        moeY NONE
     Rv1354c NONE
     Rv1353c 1518857 .. 1518875 -  -5.9  -3.53012   GGGCCCGCGCCGAAA             CCGGTGA GCAAT TCCCCGG             GGATGGGGTGTTTCT  56 350
     Rv1347c 1511895 .. 1511913 -  -3.8  -3.25823   GTGGCGGGACATGAA            GCTCGCC CGGGTC GGCG-GC             GGCACCGACGAGGTG  47 85
        lprD NONE
     Rv1342c 1508189 .. 1508201 - -10.5  -3.63627   TGGCGACAGGCTAAA                GCCCG AAG CGGGC                CTTGATCTCTTTGGT  70 8
     Rv1330c NONE
        dinG 1497167 .. 1497212 - -17.2  -3.29511   CTGACCCGCCGAGAA GACGCAAAAGCTC-CTAAATC TGGCC GATTTAGTGGGCTTTTGCGTC TGCTCGCGCAAGGCG  91 8
        glgE NONE
        glgB NONE
   PE_PGRS24 1488094 .. 1488135 - -30.5  -2.78384   CGGCTGGCGAGCAGA CGCAGAATCGCCTAAACCC GCAC GGGTTTAGGCGATTCTGCG  TCTGCTCGCGCTGGG 100 44
     Rv1322A 1485000 .. 1485017 - -12.7  -3.53012   GCTCGGCGCCGCAAA             CCGCTGC ACCG GCAGCGG              CCGGAACCGCCGTCG  74 321
     Rv1320c NONE
     Rv1319c 1480852 .. 1480863 -  -5.8  -3.02144   CTAGTTTGTCGAAGA                GTCG GGTG CGAC                 CGGTTGGCGCGCTCG  49 56
     Rv1318c 1479134 .. 1479158 -  -3.4  -3.01745   CCTTCAACAATTACA          CCCGCCCACC GACAT GACTGGCGGA          AAAACGACATTGTGA  43 66
        alkA NONE
         ogt 1477022 .. 1477041 -  -9.2  -5.10064   CCGAACATACAAAAA            CACCCCCG GTAA CGGTGGTG             TTTTTGTATGTTTAT 100 118
     Rv1314c 1469615 .. 1469637 -  -6.2  -2.53747   GAAGTGTCAGAAGAG           CCCAAAAACC GTG GGTATTGGGG           GCTTTCGCGTCTGCT  45 59
     Rv1313c 1468155 .. 1468169 -  -4.2  -4.24948   TCAGCAGACGCAAAA               GCCC CCATTTC GGGC               TCTACTGACTGATCT  66 27
     Rv1291c 1445450 .. 1445487 - -10.6  -2.61264   CCCTTGATCGACAAG   TGCGGATGTGGGGACCC GTCCG GGGTCCCCACAT-CGTG   GTGGTCGCTGTTTAG  59 37
     Rv1290c 1443228 .. 1443245 -  -2.6  -3.78934   TGCGCCGGAGAACAA             GGGCGA GGTCAT TCCCCC              GGACTATCAGCTCAG  54 262
        oppB 1436148 .. 1436161 -  -5.2  -2.78715   AATTCCGTCATGACA               CCCG TACCCT CGGG                TCCAAAGCCGCGTAG  44 4
        oppC NONE
        oppD NONE
        oppA 1431638 .. 1431675 -  -5.4  -3.05463   AGGCCGCCGACTTAA   TCCGCAGCTGAGCTGG TCGCCG CCGGCTCAGCGTCGCA    TGAACCCGATGGCGG  47 15
     Rv1276c 1425287 .. 1425307 -  -8.2  -3.34013   GACGCTGGCAACCAA            CGCCTAGC GCTGG GCGAGGCG            GGAGCGTGGGCGTGA  60 156
     Rv1273c NONE
     Rv1272c NONE
     Rv1271c 1419915 .. 1419945 - -22.7  -3.27525   CGGCGGCAAAGCGAA       TGCGGGGATCCCG GTTGA CGGGATCCCCGCA       TCGGGTGGGCAGCGG 100 41
        lprA NONE
     Rv1269c NONE
     Rv1268c 1417438 .. 1417450 -  -3.3  -3.62597   CCGATGCGGTAAGAA                CCCAG GAT CTCGG                CACGCCGTGCGATGT  51 233
        embR 1416060 .. 1416087 -  -2.6  -4.18018   TTCGGCTACCGAAAA        GTGTTGTGGTAA TTGG TTACCGCAGCCC         AGCGCCGGCGGCCAG  59 119
        pknH 1413579 .. 1413603 - -11.3  -4.24342   GCCCCGAGGAAGAAA          GTGCGGCCCGA GCC TCGGGCCGCGT          GTCGCGATTCCGCGA  89 382
     Rv1262c 1409927 .. 1409940 -  -2.3  -3.58269   CAAGCCATCGGGAAA               TGTCC ATGG GGTCA                GTCTTGCGCAGCGGC  49 23
     Rv1261c 1409018 .. 1409028 -  -6.8  -2.78715   AACTGCTGCACTACA                 TGCG CAG CGCA                 CCGGATTTCTATTTC  48 481
     Rv1258c NONE
     Rv1257c 1404591 .. 1404632 -  -8.9  -2.88579   GGAATTCGTGAGACA TTACTGATGTCATGTCTTA TGTC TAAGACATTCCATCGGTAA  TATCAATCGGCGATT  55 110
      cyp130 NONE
     Rv1255c 1402302 .. 1402312 -  -3.2  -2.52623   CCTGGTGCACAACAC                 GCAC TGG ATGC                 CCGACGGCGCTCGGC  39 491
        lprE 1399219 .. 1399244 -  -3.9  -2.64091   AAGCACTGTAGACGA         TGCTGTCACCG GTGA CGAACACAGCA          GCAACTCCTCGGTGA  41 77
     Rv1251c 1395741 .. 1395795 - -15.7  -2.76046   GGAACCGGAAGAGGA TTGCGACACC-CAGCCGCTG-CGGGCG TCG CGCCCGGCAGCGGCCGCAGCGTCACGC AGCGGTGCTGGGGGT  78 51
     Rv1249c 1393147 .. 1393161 -  -4.2  -3.85698   GGTCTGCCCCATAAA               GGCTAA CGC TTTGCC               AGCGATTCGCCAGAG  58 58
         kgd 1389276 .. 1389304 -  -9.5  -3.60431   AAAAGTATGGCTAAA        CCCTGTACGCCGA GCA TCGGCTTACCGAG        CCGAACGCCTCGTCG  68 78
     Rv1247c NONE
     Rv1246c NONE
     Rv1245c 1387419 .. 1387443 -  -4.1  -3.70853   GGAATGACGCAACAA          TGTTCGCCGCG CTG CGGGCCGGACA          GCTGGTCGCGGCCTG  54 380
   PE_PGRS23 1384828 .. 1384843 -  -5.4  -3.28712   GGGCCTGCTCGACAA              GCTCGGC ACA GCC-AGC              CACCTAACCACCGAT  51 171
        corA 1381579 .. 1381590 -  -4.4  -2.56715   ACGCGTATCAACGCA                TCAG GGCG CTGA                 CCTTCCAGGTGAAGG  42 377
     Rv1233c NONE
     Rv1232c NONE
     Rv1231c NONE
     Rv1230c NONE
         mrp 1371506 .. 1371521 -  -3.2  -3.57901   CCCACCAAAAACAGA              GTAGAC AACA GTCGAC               AATTCCCTTGTACTC  51 281
     Rv1227c NONE
     Rv1226c NONE
     Rv1225c 1367775 .. 1367802 -  -2.4  -4.16842   CCGACGCCGAAGAAA        CCGGATGCGGCG GGCT CGGCGGGGCCGG         ACGCTACTGAGCAGA  62 114
     Rv1220c 1363448 .. 1363489 - -21.2  -2.78463   ACTTTGCCGAGCAGA CGCAAAATCGCCCTGGAAC GCACG GTTC-AGGGCGATTTTGCG TCTGCTCGCCGAATT  91 39
     Rv1219c NONE
     Rv1218c NONE
     Rv1217c NONE
     Rv1216c 1359425 .. 1359454 -  -2.1  -2.52464   GGCCGGTCCAAGGCA       GGTGACGGG TTTCTGGCCACG CCCGTTACC        CTAAAGCTATTCGAC  37 43
     Rv1215c 1357646 .. 1357666 -  -3.9  -2.94099   GGGCGCCACCAGATA            CGACATGGC CAC ACCTTATCG            TGGGCTCGTTACGGC  44 118
        PE14 1357074 .. 1357115 - -21.9  -2.78463   AGCGGCGCGAGCAGA CACAGAATCGCCC-ATTTCG GCA CGAAATTGGGCGATTCTGCG TCTGCTCGGCGCGGT 100 203
     Rv1212c 1354476 .. 1354503 -  -6.2  -2.76468   TACTAGCTAAGACCA        GCCCAACGGCGA ATGG TCGGCGTTACGC         GCACACCTTCCGGTA  46 20
     Rv1204c NONE
     Rv1203c 1346077 .. 1346091 -    -7  -2.82015   TGCAGATCGAGCAGA               CGGACG CCG CGGCCG               GTGCGCTGCCTGGCC  50 255
     Rv1201c 1344029 .. 1344081 -  -8.5  -2.91912   CTAGCTACCGATACA CGGGCAGCGCGCTCG-CGGCGAATCTC GCT GGGGTT-GCCGGCG-GCGCGCTACC-G CCGGTGATTGCCGGC  54 160
     Rv1199c 1341259 .. 1341274 -  -6.8  -3.57883   ACAACATGGCGCAAA              CCGACA GCGC CGTCGG               CTCCAGCTGGGCCTG  59 109
     Rv1194c 1336815 .. 1336863 -  -8.3  -2.61274   GCTACCTGAATCAAC CCGATGC--CACC-GCCG-CGGCGT TCG ACGCCGACAGCTGGTACCGCACCGG CGACGTCGCGGTGGT  52 410
     Rv1186c NONE
      fadD21 1325728 .. 1325740 -  -7.7  -3.83026   CCGGCCGACATTAAA                GTTGG CAG CCAAC                AAGCTGTGAATCGCC  68 61
     Rv1184c 1324522 .. 1324539 -    -2  -3.78022   GGCAGACGGATCAAA             GCGG-TA GTGTT TAGCCGC             CGAAGGCGGGGGAGC  52 18
     Rv1179c 1310181 .. 1310226 - -10.3  -3.73953   ACGACGCGCACGAAA GGCAACAGCGGGAGCGCTACGC ACA ACGGCGTGC-CGCGCTGTTGCC GGCGCTGGGCTCCGC  70 279
     Rv1176c NONE
        fadH 1306042 .. 1306076 -  -6.2  -3.02144   GCACCGTCGTTAAGA     CGGCGACGACATCTGC CCA GCGGTTGCCGTCTGCG     GTCGAGGGTACCAGG  49 151
       TB8.4 1305301 .. 1305322 -  -5.1   -3.5393   ACCAGCTGGGTGAAA           CTTGGAGTGC GGC GCAC-CCAGG           TGATGCTCGAAGGTG  54 372
        PE12 1301767 .. 1301777 -  -8.2   -3.3879   AAGTTAGGGCAAAGA                 CGGG AAT CCCG                 GCGGGCTGATTGGCG  60 3
        PE11 NONE
       PPE17 1298710 .. 1298726 -    -5  -3.11634   TGCGATACTAGCCAA              CTGCGG CTTTT CCGCCG              GCGCGGTTCGATCGA  48 63
     Rv1167c 1297761 .. 1297773 - -10.5  -3.16191   CGACACCGCCACCAA                CGGCG CCG CGCCG                CCCATCCGACCCGGG  62 339
     Rv1159A NONE
     Rv1158c NONE
     Rv1157c 1282583 .. 1282598 -  -3.2  -2.62184   CGCTCGCGCAGATCA              TCGTGG ACCG CTACGA               CGGGGATGCGGCCGC  39 483
     Rv1154c NONE
         omt 1279699 .. 1279711 -  -2.6  -3.57561   CGTGAAGGCGGGAAA                GCCG TTGTT CGAC                CAGCTCAGAACCCAG  48 312
     Rv1151c 1278803 .. 1278819 -  -2.1  -3.60792   GTGGGAACTCCGAAA              TTGGGAG ACA CGCCCTA              GCCGAGACCGGCGAG  49 110
     Rv1148c 1275819 .. 1275838 -  -4.2  -2.78813   TTGGACCGCAAGAAT            TGCTGGAC CATC GCCGAGCA             CCGCGGTGATACCAC  42 487
      echA10 1269103 .. 1269144 -  -2.7  -2.79133   TAATCGGTGAGTACA CGGGCATCGACGCGGCCCAG TCG CGGGACCGC-TAGCGGGCCG AGAGCGCTCAACGGC  39 33
      echA11 1267934 .. 1267944 -  -8.2  -3.15861   GATCACCTTGATTAA                 CGGC ATC GCCG                 AGGAGATGTTCTTTC  56 284
     Rv1139c NONE
     Rv1138c 1265455 .. 1265465 -  -6.8  -3.21772   AACGCGCCGACAACA                 CCAG ATC CTGG                 GCTGTCTCAGTACGC  53 32
     Rv1137c 1264854 .. 1264907 -  -5.7  -3.36327   CCATTTCATCGACAA GCCGAC-CAGCGCCGCGGTCAGTGGC ACG GCCTTGGACGACGGTGCCGAGCCAGC GCTGGCCAGCGACCT  53 205
       PPE16 1261939 .. 1261992 - -14.6  -3.40403   GGCCGCCTACCAGAA GTTCGGGCAGGAGCACGCCGCCGCGA TCCG TGGCGGCGCCGTGCTGC-ACCCGA-C GGCCACCGCCACGAC  80 305
        metE 1258563 .. 1258578 -  -6.8  -3.14132   GCTGTGGTGCATCAA              GCCCTC CGCG GAGGAC               AAGATCAACCGGGGC  52 514
     Rv1129c 1253079 .. 1253090 -  -5.8  -3.53012   CGTCGGGCGGTCAAA                CCGA TTGC TCGG                 TCGACGAATAAGGCA  55 9
     Rv1128c 1251534 .. 1251548 -    -7  -3.48593   CATGCTGCGAGACAA               CGCCGG CTG CCGGTG               ATGGTGGCTGGCGGC  57 94
        ppdK NONE
     Rv1126c 1248868 .. 1248882 -  -3.5  -3.57792   GTACCCATGGCCAAA              CCG-GG TGTG CCACGG               TCATATAACCACTTC  51 473
        bpoB 1245808 .. 1245818 -  -2.4  -3.57263   ACGGTGACGCCGAAA                 CCGC GCC GCTG                 CCGAATCCCGAGTGC  48 351
     Rv1120c NONE
     Rv1119c NONE
     Rv1118c 1241907 .. 1241921 -  -7.8   -3.6959   AGATCATCAGCCAAA               CCATCG ATG CGACGG               GTTGGTCGGCGATGG  63 75
     Rv1116A 1240818 .. 1240828 -  -8.2  -3.28712   GGCCGGCCCCTATAA                 GCGG CTG CCGC                 GGGTTCAGCACGTCC  58 312
     Rv1111c 1236731 .. 1236753 -  -3.4  -3.99324   CGTGACGAGGACAAA           GTGGTTTG GCTGTCG CAGACCAC           CCTGTCCGTCGATGA  58 481
     Rv1109c NONE
        xseA NONE
        xseB NONE
     Rv1106c 1232689 .. 1232705 -  -3.5  -3.53811   GCGACGCGGGGCAAA              CCCACGG GTC CCGATGG              CGAGCCAGACTGGCC  51 164
     Rv1103c NONE
     Rv1102c NONE
     Rv1101c 1229240 .. 1229282 -  -8.5  -4.25104   GGGTTCGGACGAAAA CGGTGCCGTCGAGCCG-GT ATGGACG ACACGGCTCACCGG-ACCG GGCGGGGCCACCCAG  76 134
     Rv1099c NONE
        fumC NONE
     Rv1097c 1225036 .. 1225065 -  -2.7  -3.53091   ATCCCGGTGCTCAAA       GCCAACGGCTATC GCCT GGTGACCGTCAGC        GAGCTGCTCGGGCCG  49 223
        coaA 1219005 .. 1219034 -  -8.6  -3.53012   TGCTGTTCGGCCAAA       CCGGC-ACGGC TGGCGTGTC GCCGTAGCCGG       TAGGCTGGCCGCCTC  63 239
     Rv1085c 1209689 .. 1209701 -  -4.7  -3.57144   CCGTCCACCGTGAAA                TCCGC GAC GCGGT                GTCGGCGTGTCGCGT  55 80
     Rv1081c 1205937 .. 1205961 - -10.7  -3.21912   CCGTTAATGCAGCAA          TACACGGCCCC GGC AGGACCGTGCA          TCGATCCATGCTACC  67 48
        greA 1205258 .. 1205280 -   -12  -2.93585   GCAGACGCGAAAGCA           CCCCAAAACC GCC GGTTTGGGGG           CTTCTGCGTCTGCTC  67 49
     Rv1075c 1199419 .. 1199429 -  -5.4   -2.7634   AAGTTTAGGTCAAAT                 GTAG TCG CTAC                 CCACCGGTCGGCACG  44 22
       fadA3 1198142 .. 1198173 - -20.2  -2.56095   CGCAGAGTCAACGCA      CTCGAGCGCCTCGC TCAC GCGAGGCGCTCGAT       CACCATCGCCATGCC  90 8
       echA9 1195067 .. 1195078 -  -2.2  -3.32997   TCTCTAGAAACTCAA                GTCA TCGT CGAC                 CGGTTCGAAATAGGC  45 2
       echA8 NONE
     Rv1069c NONE
   PE_PGRS20 1190637 .. 1190653 -  -5.2  -3.59979   TTTGGGGATCTGAAA              TGTCAA ATGTG TTGACA              TTCATTGGGTGATCT  55 129
   PE_PGRS19 1187949 .. 1187969 -  -8.9   -3.1585   TCACCGAACGCAACA            CGCTGCGCC GCC AGCGCACCG            AATTGACCGACCAGC  56 477
        lpqV NONE
     Rv1063c 1185204 .. 1185242 -  -7.3  -3.28712   CGCCGGCGGCTACAA  CGGATCGGTGCCG-TGGC GTTG GCGGTCGACACCGTTCCG   GAGTCCGTCCGCCGT  54 524
     Rv1053c 1175741 .. 1175752 -  -7.2  -3.61715   GACTGCTGTGAAGAA                CGCG GGGT CGCG                 CGCCACAAGGGCCTC  62 284
     Rv1051c 1173676 .. 1173732 -  -2.5  -3.16071   CTCGAGAGCAAGATA TTCGGTCGCCTGAT--CGGT-T-CCTATC GGG GTTCGGTATACCGCCATCAGCCGACCGAA TCAGCGAAGGCACAG  42 238
     Rv1048c 1170560 .. 1170613 -  -8.8  -3.10409   GACGAATGGATCGAA GGACGGCGCTACCTGGGCCTCGAGGT CCTC ACC-CGAG-CCCGAGCAGCACTGACC AGCACCGAAGAACCC  56 450
     Rv1046c 1168230 .. 1168246 - -10.1  -2.71924   CATTCCCTGGCAAAT              CGCGCAG AAG CTGCACG              CAGTAACTGCCGTGC  57 483
     Rv1043c 1165542 .. 1165552 -  -8.2  -2.89323   AAAATTTGGGAGACA                 CGCC CTA GGCG                 CGGGCTGCAGCGGTA  55 254
     Rv1042c NONE
     Rv1041c 1164110 .. 1164123 -  -2.3  -4.38154   AGACGTGGCAGAAAA               GCTCG CCAG CGAGT                TGGCGCGGCTACGCG  62 474
         PE8 NONE
       PPE15 NONE
        esxJ NONE
        esxI 1160477 .. 1160514 - -26.5  -3.48593   TAGTCGTTCAGATAA   CAACGTGGCCACACACC AACC GGTGTGCGGCCACGTTG    TAATTGACGGCGCGG 100 55
     Rv1036c NONE
     Rv1035c 1159366 .. 1159386 -  -5.4  -2.71712   GCCTTGTGCTCAAAC           TCGAC-CGG CTTA CCGAGCCGA            CCCTTGGTGATCGGG  44 14
     Rv1034c NONE
        trcR NONE
        trcS NONE
        kdpD 1149092 .. 1149109 -  -5.5  -2.70932   GTTCGTCGTCAATCA             CCAAGAC GAGG GTCATGG              GCGGTCCTCGGGAGC  46 20
        kdpE 1148408 .. 1148418 -  -4.6  -3.59979   CGCTCCCAGCGGAAA                 CGCC TGT GGCA                 GATGTGATTTAGGCT  55 34
        glmU NONE
        prsA 1135441 .. 1135485 -  -4.2  -2.68942   AGGGTCTCACAGAAT CTTGCGGACAGCGTCGACCGGC CAA GCCCGCCG--GATGCCCTCAAG GATGACGGCTGCCAT  42 41
        lpqT 1134649 .. 1134684 -  -6.1  -2.57132   GCCTCCGTCGATAAC    GGTGTTCTGCCGGCCT GCTGT AGACCGCC-GACCACC    CTCGCCGTGACGCCC  46 126
        rplY NONE
         pth 1133274 .. 1133315 - -20.3  -2.78463   AGGCCGCCGAGCAGA CGCAAAATCCCCTCGACAC GCCG GTTGCGAGGGGATTTTGCG  TCTGCTCACGCGGGT  90 43
        metG 1125143 .. 1125161 - -14.6  -3.05844   CGGTGGACCTGAAGA             CGCTGGTC TCC GACCAGCG             CGGCGATCGCAGCAG  74 308
        pabB NONE
     Rv1004c 1120680 .. 1120710 -  -9.7  -2.62184   TGCTCGGCGAGATCA      CCGTGGTGGTGGCGG GCG CCGCC-CC-CCACGC      CGAACTGTCGTCGCT  54 204
     Rv1002c 1118279 .. 1118301 -  -6.9  -3.33708   CAACGTACAGACCAA           CGCCCGCCT GCAGG ACGCGGGCA           TCGAAGTGCTTACCA  54 152
     Rv1000c 1116058 .. 1116072 -    -7  -3.53012   TTTTCCGCCCGCAAA               CTGCCC GAC GGGCTG               AGTTTCGATCCGGCG  58 484
     Rv0992c NONE
     Rv0991c 1108175 .. 1108193 -  -4.4  -2.53213   TAACCTCTCAACTCA             GACGGCCG CGG CGGCGGTT             GTGGAGCTGGTTGAC  41 4
     Rv0990c NONE
       grcC2 1106044 .. 1106059 -  -5.4  -2.77523   TCCGCATCAAGACGA              CTGATC GTTG GACCAG               TGACCAGAGTGGCGC  45 371
        mscL 1100586 .. 1100627 -  -6.3  -3.15544   GCGCACGGCGATGAA GACCACAGCGGGCCGCTTG TCAC CGAGCTGCTCACCGAGGCC  GGGTTTGTTGTCGAC  51 423
   PE_PGRS18 1094878 .. 1094896 -  -4.4  -3.56568   ATACCAAAAGAGGAA             GGCCCACC ATG GCTGTGCC             CAAGCGCAGAAAGTC  52 207
     Rv0979c 1094551 .. 1094564 -  -2.3  -3.62096   TGTCAGCAGGCGAAA               CCCGC GCGG ACGAG                AACTCCTGCGTTAAG  49 131
   PE_PGRS17 1092872 .. 1092909 -  -5.5  -3.61398   GGGCCGCTGCAACAA   GCTCCGGTGATGTTCGAC TCC GGCGG-CATCAACGGAAC   CATCCCGTCAGCCCT  54 477
     Rv0976c NONE
      fadE13 NONE
       accD2 NONE
       accA2 NONE
      fadE12 NONE
       echA7 1081731 .. 1081744 -  -4.5   -3.0644   AGGTAATTCGGAATA               GGCTG TTCC CAACC                TCCTGCGTCGTAGGC  45 56
     Rv0966c 1077172 .. 1077202 -   -11  -2.63913   GAGTATGGCACACGA       GCACATTGCGGGCG ATT CACCCGCATCGAGC       TGACCGGGCGGCGCA  62 56
     Rv0965c 1076743 .. 1076781 -  -3.1  -3.01791   ATCGCGGCCTGAACA  CCGTC-CTGATCGCTGTGG GAT CC-CAGCGCTCAATGTCAG  CTAACGTCAACGCCG  43 22
     Rv0964c 1076106 .. 1076124 -    -3  -2.65116   GCAGCACTGAAAGAT             TCAGTTCG TTG CGAACGGC             GATGGGAATGCCGTC  39 97
     Rv0963c NONE
        lprP 1074039 .. 1074052 -  -5.9  -3.83262   GAAATGCGACAACAA               CGCCG TGCG CGGCA                CATCCCAGTTTGTGA  62 413
     Rv0953c 1064062 .. 1064103 - -29.7  -2.79183   TCTAGGGCGAGCAGA CGCATAAGCCCCCG-CACGC TCG GCGTGTCGGGGGCTTATGCG TCTGCTCGCCCTATA 100 36
     Rv0950c 1060453 .. 1060468 -  -4.6  -3.97947   GTGACCCATGACAAA              TACGGC CTGG GCCGTG               TCGAGGAGGTCTCCG  61 213
     Rv0948c 1057255 .. 1057283 - -16.1  -3.66784   CCAGTTGGAATAGAA        CTCGCCATGCC ACCGGTG GGCATGGCGAG        CGACAGACCGGTCTG  91 388
         pgi 1054715 .. 1054728 -  -9.5  -3.53012   GTGCCGGGCGTCAAA               GCCGC GTAT GCGGC                AAGCAAAGCCGGTGT  64 321
     Rv0943c 1052672 .. 1052684 - -10.5  -3.48558   ACAAAGATCAACGAA                CGCCG CGC CGGCG                CCGGGATGCGTTCAA  68 37
     Rv0941c 1051497 .. 1051512 -  -4.8  -2.90075   CCGTCCCCAACGAGA              TTAGAA CGTG TTCTAA               TTTGACGTGCAAGCG  46 57
     Rv0940c 1050139 .. 1050151 - -10.5  -3.03771   GCACATCGCCGAACA                GGCCG AGG CGGCC                TACCGCAAGGGGCTA  60 467
     Rv0937c 1045047 .. 1045062 -  -6.1  -2.60079   CGACCGGACAACTCA              CCGAC TCGCCG GTCGG               CTACCTGACCTACCC  46 162
       pstS2 NONE
        pknD 1037604 .. 1037622 -  -8.9  -3.27525   CGTTCCGAAATGGAA             GACGATC GTGCG GATCGTC             GCCCCGATCGCGATG  58 323
     Rv0927c NONE
     Rv0926c NONE
     Rv0925c 1031871 .. 1031883 -  -4.7  -2.77899   GCCCGCCACCAACCA                CCGGG CTA CTCGG                GACCTCCGCTGGCTA  44 38
        mntH 1030557 .. 1030580 -  -6.6  -2.73364   CCCGTAGGCGAAGTA          GGGATGCCGG CGGT CCGGCATTCA           GCCGGTCACCGTGAG  49 23
     Rv0923c 1029315 .. 1029326 -  -7.2  -3.93061   AGGCCAAAACCCAAA                CCCC GCAA GGGG                 ACGCCGCATGAGAGT  68 212
     Rv0920c 1025422 .. 1025447 -  -3.1  -4.28018   AATACCTGACTAAAA         CCTAGCCGTTCG CCG CGC-CGGCCGGG         ACTGTCCGATATTCG  64 75
         PE7 NONE
       PPE14 1019984 .. 1019997 -  -2.3  -3.41602   CGTACGCTACTACAA               GCGGT GTGA ACGGC                CCGTCGGATAGCCAC  47 86
     Rv0914c 1018713 .. 1018732 -  -3.6   -3.2963   AGTACTTGCCGACAA            TCGTGA TGTCCATT TCACGA             TCCTCGTGTGGTGCT  46 20
     Rv0913c 1016774 .. 1016798 -  -3.4  -3.82603   AAGGCGCAAACACAA          CCTCGCGGCC ATCCG GGTCGCGATA          GATGACGGCTCCGGT  56 444
       accD3 1006628 .. 1006669 - -20.5  -2.78384   TGCTGGGCGAGCAGA CACAGAGTCGCATCAAAACC GCC GATTTTG-TGCGACTCTGTG TCTGCTCGCGGGGTG  91 49
        prrA NONE
        prrB 1004113 .. 1004129 -    -5   -4.4017   CCAACGGCGAGAAAA              CCCGCC GTCAA GTCGGG              CACCAAGAGAGAGGA  69 397
     Rv0898c NONE
     Rv0897c 1000781 .. 1000822 - -18.1  -2.78463   AGGCCGGCGAGCAGA CGCAAAAGCCCCCTAAACC GGCA GGTATTAGGGGCTTTTGCG  TCTGCTCGCCAGGCA  86 11
     Rv0893c  995141 ..  995170 -  -5.8    -3.376   CCGAAGCATATAACA       CGGTGTTGCGG GCCGCGATG CCG-AACACCG       TCTGGACCACCGGCT  53 173
     Rv0891c NONE
     Rv0890c  989894 ..  989917 -    -3  -2.70932   TGGCCCCGGCAACGA          CGCTACCGGC TGGT GCCAATCACG           GTGCCGGCGATGAGC  40 56
        citA  988360 ..  988373 -  -3.7  -3.43492   CTACATCCAGCAGAA               CTCGG CGGG CCGCG                CGGTCATCGTCACCG  49 392
     Rv0887c  985459 ..  985470 -  -7.2  -3.33815   AGCGCGCCTAAGGAA                CCGC TTCG GCGG                 CGCGTGCTGGCCCGG  54 68
        serC NONE
     Rv0883c  980246 ..  980265 -  -4.2  -3.15861   GATCAGCGCGACCAA            GCCG-TGCC CTG GGCAACGGG            TTTGGCGGTCGCCGG  45 266
     Rv0879c  978458 ..  978480 -  -4.6  -3.04144   TGTCGACGTTGAACA           CCCGGGCAGG CAA CCGGCCGTGG           CTATTTCGGGTCGAG  47 26
       PPE13  976639 ..  976651 -  -6.2  -3.72576   GCGCGGTCGACGAAA                CGCG TCTGC CGCG                ACTGCGGTTTCTTCC  59 246
     Rv0876c NONE
     Rv0875c  973817 ..  973827 -  -2.4  -3.95435   CTCGTCAAAAGATAA                 GGCG CAC CGAC                 CATTCCGCGTGCGGA  54 4
     Rv0874c  972197 ..  972217 -  -6.8  -3.28416   GAGCAGGCATACGAA            CTGGCCGA GGCGT TCTGCCAG            CAGGCCACGTTGCGG  54 354
   PE_PGRS15  968146 ..  968167 -  -6.5  -3.40403   GGCGGCCGAGCACAA           GCACAGCCC CGAT GAGCTGCAC            GGCATGGTCGAGGAC  55 282
     Rv0870c NONE
       moaA2 NONE
       moaD2  965853 ..  965879 -  -3.6  -4.64676   TCACGTTTAAGAAAA         GTCGGCGTTT CCGTCAC AATCGCCGGC         AAGAACGCCAAGAAA  69 129
        rpfA  963847 ..  963869 -  -9.1  -2.78463   ATGCTCTCGAGCAGA           TCGCCGGTG GAGAT CACCCGCGA           TGACGCAGGTCCTGC  55 468
     Rv0862c NONE
       ercc3  958467 ..  958508 - -28.3  -2.79183   CTGAGCGCGAGCAGA CGTAAAAGCCCCCG-CACGC TCG GCGTGTCGGGGGCTTTTACG TCTGCTCGCGCAACC 100 40
     Rv0858c  953217 ..  953247 -    -6  -3.95584   CGGCGATCAAGGAAA       CGCGAAATCGTGAC GAT GTGACGGGTCCGCG       TAGCGGATCGTGATT  62 505
         pdc  949199 ..  949213 -  -7.1  -3.38046   CGGGGATTCGAAAGA               CCTGG GTTTT CCAGG               CTTTCGACGATGCGC  56 248
     Rv0851c  947451 ..  947466 -  -6.8  -3.29511   GCTACCGGTGCACAA              CGC-CGC AGT GCGGGCG              TGCGGTATTCAATCA  54 200
     Rv0846c  942673 ..  942701 -  -4.6  -2.59564   GGTTCAGCCCACAAG       CCGCCT-GTC-ACA GAA TGTAGTCCAGGCGG       GTCGCCATTCCGGCG  43 4
        narL  940421 ..  940448 -    -4  -3.28712   GTTGGCCGCGGACAA        CGCGGTCGGTACA TGC CGTCGCG-CCGCG        GCCCCAGCTAGTCGA  48 33
         pip  935985 ..  936014 -   -10  -2.62184   CGGGTGTGTACACCA       GGCGGCATCGTCG CAGCT CG-CGATGCCGAC       TATTCGGGGTTCATC  57 468
     Rv0837c  933010 ..  933024 -  -3.4  -2.57564   GGACCGGGTCATAAT               CGGGCG AGT CGCTCA               TCCTGCCTTCTCATG  39 4
     Rv0836c  932058 ..  932068 -  -8.2  -2.75064   GGGCTTACTTAACCA                 GGCG AGC CGCC                 ACCGTACGACAGTCG  54 236
   PE_PGRS14  927673 ..  927701 - -10.2  -2.73542   CCGAACGTGCAACCA        CGGCGGCATCAC CTGGC GTGTCGCCGCCA        CCAGCGCACGCTCGG  60 161
     Rv0831c  922877 ..  922897 -  -8.3  -3.55444   CGCTCATGCGCTAAA            GCAAGCGAT CTG ACCGCTTAC            TGGCGAAGCAGCTCA  65 22
     Rv0828c NONE
     Rv0827c  920622 ..  920655 -  -6.6  -2.94099   CGCCGCTAGTACAGA     CGCCCG-CGCGCAAC CTGCC GCCGCCCGACGAGCG     TGACAACCCGACGCA  48 111
     Rv0825c NONE
       desA1  917741 ..  917753 -  -2.6  -2.70932   TCGCCGGGCTAACGA                CGGC TCATC GCCA                GTTTGCCAGCGGTTT  39 6
     Rv0823c NONE
     Rv0822c NONE
       phoY2  913406 ..  913416 -  -8.2  -3.54459   GGAAGCGGTGGGAAA                 GCCG GGG CGGC                 TGGTAGAGATCGCCA  62 167
     Rv0817c NONE
        thiX  909517 ..  909529 -  -4.7  -3.83155   CAGCAACAGCAACAA                CCCGC TAG GCGGC                ACAGATCAACTGCGC  60 107
       cysA2 NONE
       sseC2  908018 ..  908038 -  -9.7  -2.52464   CCGCGCCGGAACTCA            CGACTCGTC GGT AACGAGCCG            GTACAGCGTGTACAG  56 168
     Rv0813c  907011 ..  907025 -  -4.2  -3.15663   ACCGACGGTGACCAA               GGGG GCGGGAA CCCC               TGCTTGCTGACGCCG  45 338
     Rv0811c  905111 ..  905139 - -14.6  -3.90744   CCCCTCGCGAAATAA        CGGAGCGGCCTA ACGAG TAGGCGGCTCCG        ATCTCTGGTGTCGTT  89 120
     Rv0810c  904778 ..  904788 -  -2.4   -4.2018   AAAGGCGGAAAACAA                 GGCC CGC GGGC                 AAAACTGGTTGGGCA  62 142
        cpsY  899684 ..  899699 -  -2.4  -4.18197   AGGCGCGACGCAAAA              TCGCCG AGAG CGGCAT               TTTCATCGAACCGTC  62 58
     Rv0802c  894846 ..  894859 -  -3.1  -2.80016   CTTCACGACCAAGGA               CCT-GG ATG CCGAGG               TGTTGCGCCTGGTCG  40 138
     Rv0799c NONE
       cfp29  891133 ..  891148 -    -9  -4.08216   TGACCCGGTTCAAAA              GCGAAG CCGC CTTCGC               CTGCCATGCCGCAGT  75 349
     Rv0794c  886649 ..  886664 -  -4.7  -3.35934   TGACAGATGTCATAA              GACGT ATTAAA ACGTC               TTATACTCACCACGT  50 498
     Rv0792c NONE
     Rv0791c NONE
     Rv0790c NONE
     Rv0789c  883272 ..  883289 -  -4.1  -3.44051   CCGCTACCATGACAA             CGTCAACG GCT CGCTG-CG             CGACATCGCCGGCAT  49 187
     Rv0786c  880605 ..  880615 -  -4.6  -3.14132   GGTGGCCGCGATGAA                 CGAG TTG CCCG                 ATGTGGTGCCGCTGG  47 485
        emrB  876363 ..  876393 -  -7.4  -3.64703   CGGCGGCCAGGGAAA       CGACCTCGATGGCG CTG CGCCAGCATAGCCG       GTGGGATCGGCCATT  62 450
     Rv0779c  872263 ..  872274 -  -5.8  -3.67976   CTGACCAACTGCAAA                CGCT GCGA AGCG                 ATTTTGAGTTGTTGC  57 423
     Rv0776c  868804 ..  868831 -    -4  -3.53811   CTGACCTGCGCGAAA        GCATGC-GCCGCA GCC TGCGTCAGCGCGC        TGAGGCCGTGGCCGA  51 178
     Rv0774c  867423 ..  867438 - -10.4  -3.91798   GAAGGTCCAACCAAA              CGGCGT GCTC ACGCCG               CTTAACCTGTGAGCA  76 27
        ggtA  865596 ..  865619 -  -5.8  -4.07687   ACTGGCGGCCGAAAA          CTATCCCGGG CGCC CCCGGGTCGG           CGACGTCGTTGTCGG  64 257
     Rv0767c NONE
      cyp123 NONE
     Rv0765c  858014 ..  858045 -  -4.4  -2.75844   GTGGCCACCCGAAAC      CCGGGGTAGTGCAAC AGC GCT-CATTAGCCCGG      CATCCCCTCTTCGCC  42 17
       cyp51 NONE
     Rv0763c NONE
     Rv0762c NONE
        adhB NONE
     Rv0760c  854183 ..  854193 -  -2.4  -3.83026   TCCTCGTAGACGAAA                 CGGC CGG GCAG                 TTCACGGTTGATGAT  54 99
     Rv0759c  853537 ..  853564 - -10.6  -3.56821   AGCACACCCCGGAAA        GCGCCGACGTCAC CGT GCGA-GTCGGCAC        CGAGGGCGACGACGC  70 286
     Rv0756c  850519 ..  850535 - -10.9  -3.12351   TTCTGCCACACTCAA              CTCCTTC ATC GAAGGAG              TGTCAAGGATCAGCC  67 231
     Rv0755A  850067 ..  850079 -  -3.3  -3.94409   CACACCATTGACAAA                CCAGG ACG CCTCG                AGCCTAACTACACAA  56 288
       PPE12  847775 ..  847785 -  -2.4  -3.14132   GGCGGCGGTCATCAA                 CGCG GTG CGAG                 ACGGTGCCGATGAGG  42 343
        mmsA NONE
       fadE9 NONE
        mmsB  842312 ..  842353 - -25.5  -2.79183   CTGAGGGCGAGCAGA CGCATAAGCGCCCAATTTCG TGT CGAAAT-GGGCGCTTATGCG TCTGCTCGCGCGCGC 100 19
     Rv0749A  841510 ..  841533 -  -2.2  -4.07687   ATGCTGCTGCGAAAA          CTCTGCGACG AGGC CGACGCATCG           GGCGACTTGATACCT  58 229
     Rv0744c NONE
     Rv0743c  833834 ..  833851 -  -3.3  -3.13403   TCCGGGCGACCAACA             CGTCGAG CAGC CGCGACA              TCCGCGGCATGCAAT  44 60
     Rv0731c  823269 ..  823317 -  -9.3  -4.26351   GACGAACCGAAGAAA TGGGCGCCGCCGGCGATGGATCC GGG GGACCCGCCGGCAGCGTCGACGA CGAGATCCGAGCCGC  80 391
       serA2 NONE
        fucA  819719 ..  819736 -  -2.5  -2.74144   CCGCGACTTGGAAAG             GCTGGCG CGAT CGGCGGC              GTCGGGGTGCCGCCA  39 132
     Rv0726c  818540 ..  818555 -  -2.5  -2.53263   GCGACCGCCAACTCA              GCC-GG TAAGC CCTGGC              GGCGGTGGAGCAGTC  37 7
     Rv0725c NONE
     Rv0724A  817274 ..  817297 -  -2.2  -3.14132   GGCCTGGTCGACGAA          CTCGGCGGCC TTCG AACCGCGGTG           CGTCGCGCGAAGGTG  42 259
     Rv0691c NONE
     Rv0690c  789804 ..  789836 -  -3.1    -3.767   CACGCAGCCATGAAA      TCGCGATTGGCGGCG GAT CGCTTCCATGCGCGG      CATCCGTTGCAGCCC  54 213
     Rv0689c  788958 ..  788970 -  -3.3  -4.15833   AGTATGACGTCAAAA                TCCAG TGC CTGGG                GGAGCCGCACGCCAC  59 212
     Rv0680c NONE
     Rv0679c  779433 ..  779446 -  -8.1  -3.41125   GGCATATATGGAGAA               CGTCG TCTC CGACG                CCCTGGGGCGATACA  59 122
       mmpS5 NONE
       mmpL5  775151 ..  775164 -  -3.7  -3.13403   GGTGGCCGAGGAAGA               CGCCG TGTT CGGTG                TGTTTTGCCGTCGCT  45 447
     Rv0669c  767334 ..  767375 - -18.9  -2.78463   AGGTGGGCGAGCAGA CGCAGAATCGCA-CGCGAAA TGC CTGCGCGATGCGATTCTGCG TCTGCTCGCCGTGGT  87 334
     Rv0662c  755745 ..  755777 -    -4  -2.87132   CGCCTTTGGCATAGA      CGAGGACGGTGGTG TCGAG CACTATCATCCGCG      GCGCGCCCGGAGGGC  44 17
     Rv0661c  755275 ..  755316 - -29.7  -2.78384   CGGCCGGCGAGCAGA CGCATAAGCCCCCG-CACGC TCG GCGTGTCGGGGGCTTATGCG ACTGCTCGCCCGGGG 100 44
     Rv0660c  754983 ..  755001 -    -8  -2.64805   GCAAACCACAATTCA             CCGCGCCG CAT CGGCCCAG             TCGGCCCAGTCCTCC  51 4
     Rv0659c  754691 ..  754708 -  -4.7  -3.01791   AGCCCCCGCTCAACA             CCCCGTG CTCG CCCGGAG              TGTTTGACAGGCTTC  47 2
     Rv0658c  753668 ..  753687 -  -6.4  -2.55337   ATACGTAACCAACAT            CGCGAG GAGACCGT CTCGCG             CCTGCTCAGGGCAAC  48 31
     Rv0657c NONE
     Rv0656c  752803 ..  752819 -  -4.3  -3.14132   TGGGCCGCTGATCAA              GGCGCTC CCG GAGCACA              ATCCAGACATGTCAG  47 190
     Rv0653c  748782 ..  748795 -  -8.1  -4.25256   CCTGCAGGAAAAGAA               GGCCT GCCC AGGCC                CAGACTCAGCCGAGT  79 464
     Rv0647c NONE
        lipG  740218 ..  740252 -    -4  -3.36492   GCGCCAACCGTACAA     CGCCTCGCCGACCGGC TCA GCCGGCCTCAGAGAAG     TTGCGCGTCAACTCG  48 7
       mmaA1 NONE
       mmaA2 NONE
       mmaA3 NONE
       mmaA4  736242 ..  736283 - -29.7  -2.78384   TCCCCGGCGAGCAGA CGCATAAGCCCCCG-CACGC ACG GCGTGTCGGGGGCTTATGCG TCTGCTCGCCGGGCT 100 40
     Rv0634c  730213 ..  730230 -  -3.3  -2.63715   AGTTAGCTGACAGGA             TCCCAGA GGCG CCTGGGC              ACTGGTCGCTGGCTG  39 115
     Rv0633c NONE
       echA3  728464 ..  728477 -  -3.7  -3.16564   CCGGGATTTCATCAA               CGCGC TGGG GCGTG                CCGCGATGTCGGCAT  47 131
        recC  725018 ..  725029 -  -5.8  -2.78715   AAGCGGTCCATCAGA                CCGA CCCT TCGG                 CGGCCAACAGCGGCA  46 9
        recB NONE
        recD NONE
     Rv0628c  718260 ..  718272 -  -9.1  -2.62184   TTGCCGGCGACACGA                CCGAG GAT CTCGG                GCCGATCCGGTGAGC  56 514
     Rv0625c  716802 ..  716822 - -11.1  -3.48924   GCACTCGTGATAGAA            GCCCGCTTC GGT GAACCGGGC            GGACGTGAGCTGGAT  70 356
     Rv0616c  710496 ..  710525 -    -2  -3.55444   TGGTGACCGGGCAAA       CATTGATGGCCA TCTCGG TGGCCTTCCTTG        TGGCGCTGGGCGGTC  48 84
     Rv0613c  706505 ..  706516 -  -5.8  -3.38046   GCGGCACCGCAAACA                TGCG GGAG CGCA                 TCGAGGCCGAGCTGG  53 457
     Rv0611c  705949 ..  705973 -  -2.8  -3.48924   GCATCCGCCACAGAA         CAAAGCGGACG ACTA CG-CCACCTCG          CGGACATGCGGAATC  49 13
     Rv0610c  704205 ..  704254 -   -10   -2.8294   GACTCCTGAGAAGGA TCCTGTAGGC-CG-CAGCCCCACC CACG GGTGGGGCTGACGTGCGTCCAAGG GGGCCAGATCTGGCA  61 523
        tcrA  698988 ..  699002 -  -9.2  -2.82623   CTGCTGCCAGAACGA               GCGCCA TGG CGGCGC               TGAAGACGAGGGTGA  57 61
     Rv0601c NONE
     Rv0600c  697818 ..  697842 -    -5  -2.59154   GAATACGATACCAAT         GGCTTCC-CAC TCAG GTGCGGAAGTC          GACTCACCGCCGTTA  43 87
     Rv0599c NONE
     Rv0598c NONE
     Rv0597c  695667 ..  695691 -  -4.9  -3.02144   TGATTTGTTCGAAGA          GTTAGCCGGCC CAG AGCGTGCTAAC          GGGTAACGCCGCGAG  47 2
     Rv0596c NONE
     Rv0595c  694780 ..  694792 - -10.5  -3.14564   TGATGCTGGCACCAA                CCGGC TGA GCCGG                CGCGATCAGGTACCG  64 72
     Rv0585c  681384 ..  681402 -  -7.4  -2.90194   ACCGCCTGAAGTACA             TCGACGGC CTG ACCATCGA             CCGCCAACCGAGCAA  52 508
        lpqN  678331 ..  678350 -  -4.2  -3.55444   CCGTCATTCCGTAAA            CCGCAACCG ATT CGGT-GCTG            CACCGCGGCGTGTTC  53 64
     Rv0580c  677091 ..  677112 -  -5.7  -2.56596   CCCGCCACCAATGCA           CGTTCGGCG CGGC CGGCGCACG            CTCGGCGCGGAGCTA  46 38
    PE_PGRS7  671826 ..  671843 -  -9.8  -3.53811   GCCACGGCGGCCAAA             GCCGCC GCAGCG GGCGGC              CAGGTCATTGCGGAA  67 178
     Rv0575c  668432 ..  668467 -    -4  -3.03159   GTAATCGCCGTAACA    CGCACCCTATGGCGTAC ATT GCACGTCATACGAT-CG    GCCGGCGGCGGCCTC  45 137
     Rv0574c NONE
     Rv0573c NONE
     Rv0572c  664935 ..  664955 -  -3.2  -3.55563   ACGCTACTCCGCAAA           TCC-CGGGC TTGC GTCCGCGGA            AGCGAACTCGGCGGC  51 112
     Rv0571c  663399 ..  663440 - -22.7  -2.78596   CATGGCGCGAGCAGA CGCAGAATCGCA-CAAAATC AGC GATTTTGATGCGATTCTGCG TCTGCTCGCGCAGGG 100 72
     Rv0566c  657489 ..  657508 -  -2.8  -3.53761   GAACCTCGCTTGAAA            TCCTGGATC AGC GA-CCAGGG            TAGCCAGGACATCCA  49 65
     Rv0565c NONE
        gpsA  654894 ..  654909 - -10.4  -2.62184   GTTGTGCGGACATCA              CCGGCA TGCG TGCCGG               CAGCGGTGGCAAGCC  59 40
     Rv0561c NONE
     Rv0560c NONE
     Rv0559c  650222 ..  650247 -  -6.1  -3.14132   GGCGGTGTCTAGCAA         CCCCGAGGC-CT ACG AGTACCTCGCGG         AGTCGATCAGGGCCT  51 185
       fadD8  640905 ..  640938 - -13.1  -3.61398   GCGCCGGCTCAACAA     GGCCTTCGGCGGG TTCTTTCG CCCGCCGCAGACC      GCGAAACCCGCTGTG  77 183
     Rv0550c NONE
     Rv0549c  640191 ..  640203 - -10.5  -3.04322   GTTAAGCGCTCAACA                GGGCG GCG CGCCC                ACCTTTCTCCAAGCC  62 50
        menB  639021 ..  639034 -  -3.7  -3.51934   GCCGCGTTAGAAATA               GCGCG GAAA CGGGC                TCCAGTCGGGGGGAC  51 3
     Rv0547c NONE
     Rv0546c  637560 ..  637587 -  -2.7  -2.78725   AGATGTTACCAATCA        CGT-AACCCAGC GTTTT GCGGAGTTCACG        CCCGGGTGTCTGTAC  39 21
        pitA  636205 ..  636233 -  -5.2  -2.73364   CGTGTAGTTGAACCA       GGCACTCACGGGG CGTT CCTCGTG-GTGAC        GCCGAACTGTGGTGC  44 2
     Rv0544c NONE
     Rv0543c NONE
        menE  634364 ..  634410 -  -2.9  -2.99273   CCGACCAGGACAAAC CCGATCGCGACGGCCAATC-CC TCGC GGCGACCGATCCTCACGACCGA TCAGCCTATTGATCG  43 31
     Rv0541c  632964 ..  632979 -  -6.8  -2.78935   ACATCGTGGACGACA              TCGCGC TGGT ACGCGA               TTGCTGCGCTCCGGG  48 101
     Rv0537c  627787 ..  627819 -  -5.3  -3.14564   GTACGCGGCCAGCAA      GACCGCGCAGGAGCA CTA CGCGCTGGCGTGGTC      GGAAGCGAGTGGCGG  49 504
        menA  625527 ..  625537 -  -2.4  -2.79183   CCTACGGCGACGACA                 CGCC GAC GGAG                 CCCGCCCTGAGTGCA  39 50
        fabH NONE
     Rv0523c NONE
     Rv0519c  610847 ..  610862 -    -4  -3.29144   GTATCTGGCGGACAA              GATC-GC GCC GCTGATC              AGCATGGAGTTGGTT  48 335
     Rv0516c  607960 ..  607980 -  -2.4   -4.4017   CGAACGTCGACAAAA            CCACGCCG CCCGC CAGCGCGC            CCAGGTGCTCACCCA  65 104
       serB1 NONE
     Rv0504c NONE
       cmaA2  593706 ..  593729 -  -2.2  -3.53012   CCGTTGCCCTCGAAA          TGGCGCATCG CGTT CGGTGAGCCG           ATCTGCACCGCCGAC  48 167
     Rv0495c  585318 ..  585357 -  -4.6  -3.14132   CCTGCGGGCGATCAA  CGGGGCGGTGCTGGCCGG TGAC CCGGCGGCCGCTGCCGCG   ACCGTCGAGGCGTAT  47 92
     Rv0493c NONE
     Rv0492A NONE
     Rv0492c  581427 ..  581437 -  -8.2   -3.1855   CGCTCCAAGATCGAA                 GCCG ACC CGGC                 TAACCCGGTTCACTT  56 77
     Rv0484c  572967 ..  573000 -  -3.1  -3.53444   CCACCGGCGGCCAAA     CCGGCGGCGACG CAAATCCCGGT CACCGCC-CCGG     TCACGCCGTCGGATG  49 71
     Rv0481c  569927 ..  569980 -   -16  -2.52676   GAGCCGGGCAATCCA GCTTGCGCCCGGCGAC-GAGCGCGCCG TAC CGGCGCGCGCAGGAGCCGG--GCAAGC TGGCACCTCAGACGT  79 33
     Rv0480c NONE
     Rv0479c  567789 ..  567815 -   -10  -3.55444   CGGCTAGGGGTCAAA         GCCAGCGGTGGG ATC CGCACCGCCGCC         GACGCGGTCGCGATG  67 131
     Rv0472c  562721 ..  562744 -  -3.9  -3.57144   TCGGGCATCCCTAAA         GCCTAGACCTG CCCC CAGG-C-AGGC          ACGATCGGCGAAGGA  53 4
     Rv0471c NONE
     Rv0470A  561811 ..  561823 -  -4.7  -2.72511   GCTAGCTGCTGAAAG                GCGGC CCA GTCGC                AATCGGCGCCATGAC  44 56
        pcaA  560464 ..  560478 -  -2.8  -3.72576   GTGCGGTTTATGAAA               TTCATC GGC GAAGAA               ATTTTTCCGGGCGGA  53 395
     Rv0465c NONE
     Rv0464c NONE
     Rv0457c  547377 ..  547392 -  -8.2  -3.53012   GCCGTTCGCTGCAAA              CCGCCG ACTG CGACGG               CAGGCCCACTCTCTT  63 219
     Rv0456A  546816 ..  546843 -  -4.8  -3.11192   CATAGCAGCAGCGAA        GTCACTTCGGCCC TAA GGGTC-AAGTGTC        TCAGCGGGGATCGTG  48 258
       echA2 NONE
     Rv0455c  545264 ..  545277 -  -9.5  -2.66274   GTCGCCAGAATCAAT               CCGCC GAAC GGCGG                CTGATGGGCCCAACG  56 123
       mmpS4 NONE
       mmpL4 NONE
     Rv0449c NONE
     Rv0448c NONE
       ufaA1 NONE
     Rv0446c NONE
        sigK NONE
     Rv0444c  532912 ..  532926 -  -9.2  -3.32343   GGGATAGCCCGATAA               CGGCGA CAT CCGCCG               GATCGCTGAGGCGAT  63 190
       PPE10 NONE
     Rv0441c  530244 ..  530294 - -12.6  -2.57344   GACCCCGGCGAGAAG TCGCAGC--GAGGAGCCCGGTCCC TTTGT GGGGCCGGGCTCCTCTGGTTGGGA GCTACGGTACCGAGA  67 27
     Rv0439c NONE
       moeA2 NONE
         psd NONE
        pssA NONE
     Rv0435c  522233 ..  522262 -  -3.5  -2.96216   GCCGAGCACCATATA       CGGACCCG-TCACC GCC GGCAAGCGCATCCG       GGTGCGGAACCGGCT  42 110
         def NONE
     Rv0428c NONE
        xthA  515968 ..  515982 -  -4.2  -3.51924   CCCTGACTGAGACAA               CGCG CAACTGC CGCG               TGCGGCGCGACTGCC  51 60
     Rv0426c  515311 ..  515331 - -12.5  -2.62184   CCCGTGGCGACAGCA            CGCACCGGC ATA GCCCGTGCG            ATGGATGCAGCAATG  67 67
        ctpH NONE
     Rv0424c NONE
        thiC  508540 ..  508574 -  -5.5  -3.04144   CGGCGATGCTCAACA    CCCGC-GGCGGCGTCA TTCC CGGCGGTGCCAGCGGG     AGGTAGTTCACTGGG  49 33
        thiD  507766 ..  507779 -  -5.2  -2.79831   TCAAGGTTCATGACA               GCCG AAACAG CGGC                GAAACGGGCCCGTGG  44 4
     Rv0421c  506992 ..  507003 -  -7.2  -4.15044   GGCTTTGCCAACAAA                GGCC GGGT GGCC                 ACGCCCAGGCAAGTT  72 154
     Rv0420c  506301 ..  506326 -  -7.5  -3.21099   GCGGTGCAGCACGAA         CGCGGGCTGCCG ATG CAG-AGCCCGTG         GACCGCCTTACGGAC  54 260
        thiE  500247 ..  500266 -   -10  -3.14132   GCCCGGTGCGACGAA            CGGCGGCAG CGG CTGCCGC-G            CACCATTCAGATCGA  62 109
     Rv0412c NONE
        glnH NONE
        pknG  494958 ..  494981 -  -6.6  -3.83844   CCCACGAATGAAGAA          CTGGCCATCG CCCG CGATTGCCTG           AGGGTGCTGGGCGGA  62 106
     Rv0406c  489570 ..  489580 -    -4   -3.3482   CAATCCTTCAATGAA                 TGAA GGG TTCA                 GCCCCAACGATACTG  48 332
       mmpS1 NONE
       mmpL1  480172 ..  480192 -  -3.9  -2.81291   CTGAGAAGGCCAAAT            GTCGTCG GGGTGTT CGCCGAC            CCCGGGATTTCCGAC  42 188
       fadE7 NONE
        lpqK NONE
     Rv0398c  476268 ..  476278 -  -4.6  -3.07935   ATGCGATTCAGCTAA                 GGCC CGG AGCC                 CATGGCTCGTCCGGA  47 426
     Rv0394c  474020 ..  474043 -    -3  -3.27774   CACCGCAACCACCAA          GCCCGC-CGGA TTG CCCAAGCGGCC          GTCATCGCCACCGAG  46 104
        ndhA  470725 ..  470769 -    -7  -2.79183   GTGACCGGGAGTACA TCGACGGTCCGGTGCAAAAGC TGAT GCGCC-ACACCGGTCCGGCGA TGAGTGCGTTCAACG  48 483
        PPE9 NONE
     Rv0387c  466465 ..  466481 -  -7.9  -3.53224   CACTCCTGGCGCAAA              CGACCGG CCA CCGGTTG              GGAATCGCTTACTCC  60 216
        clpB  459397 ..  459438 - -17.4  -2.79183   TCCACGCCGAGCAGA CGAGGAATCGCACTGCGCG GACCT CACGC-GTGCGATTCCGCG TCTGCTCGTCAGACA  84 43
     Rv0383c  458419 ..  458433 -  -3.4  -2.79183   GGGAGGCCGATCACA               TGCGGC GTC ACCGCG               GTGGCCTCGGGCGTG  40 53
        pyrE  457818 ..  457840 -  -5.5   -2.7127   CCAGGCAACGAGAAT          GCGCACAGCG ATGC CGCCG-ACGC           CTAATCCAGCCCCAG  46 26
     Rv0381c NONE
     Rv0380c  455789 ..  455799 -  -8.2  -3.86194   AAGCGGGTCCATAAA                 CGGC AAC GCCG                 GCGACCCCGGCAACA  68 494
     Rv0376c NONE
     Rv0375c NONE
     Rv0374c NONE
     Rv0373c NONE
     Rv0372c NONE
     Rv0371c NONE
     Rv0370c NONE
     Rv0369c NONE
     Rv0368c NONE
     Rv0367c NONE
     Rv0366c NONE
     Rv0365c  442697 ..  442707 -  -3.2  -3.61398   GGCGCTGTTCAAGAA                 GGAA GAC TCCC                 GGTTCTTCAAGAAAC  49 385
         fba  440877 ..  440887 -  -4.6  -3.02144   GCACCGGCGGCAACA                 CCGG CAC CCAG                 ATCGCCACCACTCTG  45 403
     Rv0360c  438051 ..  438085 -  -2.1  -3.53012   CGCGCTGGTGTTAAA    CCTGC-TACCCATCCCG GGT CTGGACGGCTATGC-GG    CCCTGGAGCCGCACC  48 242
        purA NONE
     Rv0356c  434825 ..  434839 -  -2.1  -3.35996   GTCGAGACAGAAAAT              CTCAGC TAGG GCTG-G               CCGGGCAGTAGCCGC  45 16
        PPE8  424669 ..  424696 -  -2.7   -3.5525   ACACACCCCTTGAAA        GGGATGTAGATC ACGCA GACCGACA-CCC        GCAACTTGATGGGTA  49 106
        PPE7  424008 ..  424029 -  -3.6  -3.53012   CTGGTCGTCTGGAAA           CCGCGC-CG GTGAG CGAGCGCGC           GTAGCGGGGGAGCGA  49 265
       ansP2 NONE
        lpqJ  414012 ..  414030 -  -2.2  -3.82031   TGAACGACGACGAAA             TCGCGTCG CTG CGCCGCAT             CATCGGCGGGTCGGG  54 376
     Rv0339c NONE
     Rv0338c NONE
        aspC  401601 ..  401621 -  -2.4   -4.4017   CGAACGTCGACAAAA            CCACGCCG CCCGC CAGCGCGC            CCAGGTGCTCACCCA  65 277
         PE6  399188 ..  399198 -  -5.4  -3.41051   GTATTTCTATGACAA                 CGAT GTG ATCG                 AAATCGCCAGGGGTT  53 362
     Rv0330c NONE
     Rv0329c  394242 ..  394256 -  -6.4  -3.14344   CATCGCGTCGATCAA               CTACCA CTT CGGTAG               CAAGGACGCGCTGCT  51 463
    cyp135A1 NONE
     Rv0323c  390168 ..  390189 -    -8  -3.14132   GCGCCGGCGCACCAA           GATGGTGG AACTGG CCACCACC            GCATGCGGTGGCTCG  54 416
     Rv0318c  385985 ..  386011 -  -5.6  -2.96216   GGTCAGTATCACATA         GCCTCGGCCGCC GGG GGCGTCCACGCC         GGGGGCAGCACCGCT  48 319
       glpQ2  384920 ..  384950 - -10.4  -2.78463   AGGTGGTCGACGACA      CCGTGGCGCGCGA GGCTCG CCGCGCGCC-CGA       GCTGGCCGGGCGGGG  57 248
     Rv0314c  382367 ..  382379 -  -4.7  -4.09685   CCCGATTCCGCAAAA                TCCGG GTG CCGGC                GAACCGCAGAACCCG  62 525
     Rv0310c  378440 ..  378450 -  -2.4  -3.61715   GATGGGCGTCAACAA                 GGCC AAG GTCC                 CAGGCAAAGGCTCCG  48 232
     Rv0307c  376534 ..  376553 -  -7.8  -4.07687   ATTCGTCTCCGAAAA            CCGATGGA GTTA TCCGTCGG             CGCTGGCCACAGATC  69 45
        PPE6  372768 ..  372781 -  -4.5  -3.88291   GACCAGGTTCATAAA               GC-CCG ACG CGGCGC               CCCCGAAGTTGCCGA  58 64
        PPE5  365739 ..  365757 - -11.6  -3.28447   CCACCGATCAGAACA             CGCCGGCC GAA GGCCGCCG             TCGATACACCACGTC  68 418
     Rv0296c NONE
     Rv0295c  358431 ..  358455 -  -3.4  -4.07246   GGACTGGAAACCAAA          GCCCGACACC GATGT GGTGGTGAGC          AACGCTGCGTTGCAT  59 515
     Rv0293c  356355 ..  356397 - -11.9  -3.06696   TCCCCTTGCAAGAGA CCGCGCAGGTCG-CGGCGCG CCGG CTCGCCGACCATCTGCGCGA AATCGGTTGGGAGGC  65 490
    PE_PGRS4  336481 ..  336494 -  -8.1  -2.70932   GTGTGTCTTGAAGGA               CAGCC CGCA GGCTG                ATGCTGGGGGATCTG  54 91
    PE_PGRS3  333208 ..  333250 -  -3.3  -3.30441   GAGCACTTCGGACAA CACCGTATTCGAGGTTAGGT CGAT ACCTGGCCGCGGAC-CGGTG CCGGCGTCAAAAACG  46 212
     Rv0277c  332183 ..  332236 -    -5  -2.57564   GCATGCCTCTATAAG GGCGGCGTCGACGTCTACCGCACC TTCGTC GGCGAGATGGACGACGAAGAGGCC GACCATCATTACCGC  42 497
     Rv0275c  330526 ..  330538 -  -7.7  -3.26471   GGACTTCTACAGCAA                CATCC TGG GGATG                CCGCTGATCAAGGCG  58 420
     Rv0273c NONE
     Rv0272c  328562 ..  328577 -  -3.2  -3.53444   GGATGGCCGGCGAAA              TGGGTG AGAA CACTCA               GCGCCACCGCTTGGC  49 23
       fadE6  325781 ..  325796 -  -6.1   -3.4072   GATCCTCGACGAGAA              CGGCA ATGAGG TGCCG               CAGGGTGCCGTTGGC  55 495
     Rv0269c NONE
     Rv0268c  322468 ..  322479 -  -7.2  -3.60098   ATCTTCCAGGTCAAA                GGCG AAGT CGCC                 GGCGGGGATCCGGAA  58 310
        oplA NONE
     Rv0265c NONE
     Rv0264c NONE
     Rv0263c NONE
         aac  314317 ..  314332 -  -2.4  -2.82834   GAGCGGATTACCAGA              CGTCGC CCGC GCGCCA               ATCGCACATCAGCTC  40 2
       narK3 NONE
     Rv0260c NONE
     Rv0259c  310786 ..  310799 -  -2.3  -2.68479   TGATCAAAGATCAAG               CGTCA CCGG TGTCG                GCGTGCCATGCCAGC  39 0
     Rv0258c  310200 ..  310220 -  -4.5  -2.73542   CCGAACGTGCAACCA            CGGCGGCAG CGC CCGGCGACG            TGTCCCCGCCACCAG  42 99
        PPE2 NONE
       cobQ1 NONE
        cobU  305429 ..  305440 -  -5.8  -3.21099   GGGTCCGATCATGAA                GTCC GGGA GGAC                 AAAGGAGGGACTGTG  51 410
         hsp NONE
     Rv0250c  301705 ..  301729 -  -6.4  -3.64466   AGGGTACACAGAGAA         CG-GCCCCC TTTTTCTG GGGGGCTCG          GTTGTTCAGTACCTG  59 31
     Rv0249c  300810 ..  300829 -  -3.6   -2.5882   CTCAACCATAAAACC            TCGC-TCAG CTT CTGAAACGA            TCCTTCAGCCAATAA  39 30
     Rv0248c NONE
     Rv0247c NONE
       fadE5  293416 ..  293429 -  -3.7  -5.01732   AAGGCGGCGAAAAAA               GGCGG CGGA CCGCT                GCGCGGGCTGATTTC  81 394
        fabG NONE
     Rv0241c  289309 ..  289329 -  -4.7  -4.15044   GTGCGTCCGAAGAAA           CG-TGGCG CGAGCT CGCCAACG            AGGCGTGAGTAGCCC  65 508
     Rv0236A  286844 ..  286902 -   -11   -2.6914   CATTTGCGAGACAAC GGC-GCCACCTGCGACCCGGAGGCCGC CTCAGCCT GCGGCGCCCGGGTCGC-GG-GGCTAGC TACGGTTACCGTACT  63 21
     Rv0236c  282606 ..  282616 -  -5.4  -4.07568   TTCGGGCGCTGAAAA                 CCAT CCC ATGG                 CCGTTACTCCTTGGA  63 58
     Rv0235c NONE
       gabD1  279544 ..  279585 - -24.1  -2.78384   GGCCTGGCGAGCAGA CGCAAAATCGCCCAATTTCG TGC CGAA-TTGGGCGATTTTGCG TCTGCTCGCCAGGGG 100 45
         php NONE
     Rv0229c  273911 ..  273928 - -11.3  -2.57564   GCACGGCGGCACAAT             TCGCGGT GAAG ACCGCGA              TGGGCTCGCTGGTAG  59 403
     Rv0227c  271537 ..  271569 -  -8.4  -2.78495   GCAGCACCAAGACCA     GCG-CGTACCCCGGT CGGA ACCAGCGCACGTCGC      CTGATTAGCGCCGCT  54 30
     Rv0226c  269750 ..  269761 -  -7.2  -3.53012   TCTCCTGGCGGCAAA                GCGC CGAA GCGC                 TGCGCAGCGTGTTGG  58 98
     Rv0224c NONE
     Rv0223c  266109 ..  266133 - -12.1  -2.52623   GTTGGCGGAGAAGAT          CACCGCCAATG GGC CGCTGGCGGTG          GTGGCCACCAAGCGG  63 193
        lipW  259503 ..  259519 -  -2.2  -3.53012   TGCGGTTTTCCGAAA              GCGG GTTCCCGGG CCGC              ACTTCGATGCCGGTA  48 429
       fadE3  257638 ..  257650 -  -7.7  -3.64103   CACCGACACCGGAAA                GCTCT ACA AGAGC                GGGCTGGTCGAAAAA  63 158
     Rv0213c NONE
        nadR  253620 ..  253647 - -15.6  -3.40299   CGAGCAGACGCATAA        GCCCCCG-CACGC ACG GCGTGTCGAGGGC        TTTAGTGTCTGCTCG  85 47
        trmB NONE
     Rv0207c  247318 ..  247332 -  -2.8  -3.07043   CCCACCAGGCGAACA               CGTAAG CTC CTTACT               GGATCGGCAGCGACC  43 77
       mmpL3 NONE
     Rv0204c  241523 ..  241544 -  -9.3  -3.13867   TCATCCATGAAGACA           GGCACCGCG ACGA CGCGGCGCA            GGCTGTTGGCAGTAC  59 457
      mmpL11 NONE
     Rv0201c  237812 ..  237827 -    -6  -3.09834   CAGCCGACCAGTCAA              GCGGCG CGAG CGCTGC               GGGTGACCTTGACCA  51 90
     Rv0198c  234456 ..  234497 - -24.7  -2.78596   CATCCGCCGAGCAGA CGCAGAATCGCCCATTTGG TATC CCAAATGGGCGATTCTGCC  TGCTCGCGGGGTCTT 100 44
     Rv0193c  224292 ..  224319 -  -2.6  -4.07568   CGGCGTCGTGCAAAA        GACCTTCCCCAT GTCG ATGGGCATGGTG         TCCGGCGGCCACCAG  58 430
        ilvD NONE
        sigG  213038 ..  213050 -  -4.8  -3.14468   CGCCATCACAGCGAA                TCGG GCAGG CCGA                ATTTCGGGAACAAGG  48 3
     Rv0181c NONE
     Rv0180c NONE
        lprO  209600 ..  209611 -  -5.8  -3.14132   CCGGCTGTTCATGAA                GCGT TATG ACGC                 GCGGTGGCTGGTGAC  51 117
     Rv0165c  193688 ..  193700 -  -4.8  -3.14931   GCCAGTTTTGAGCAA                GACC GTCGA GGTC                ACCGCCGACGCCGCA  47 469
       adhE1  191779 ..  191794 -  -3.3  -3.64703   GGCGTTGTACGCAAA              GATGA TGGGCC TCATC               GCCGAATGCGGCGGT  53 215
         PE4  188942 ..  188952 -  -2.4  -3.05844   CGCGTCAGGTGAAGA                 CCGG TGG CGGG                 ATCAGGTGCAGGATG  41 4
         PE3  187425 ..  187437 -  -7.7  -3.91798   GAACTCGGAAGGAAA                CGTGA ACC TCACG                CGATCGGTGGAATCA  68 21
       fadE2 NONE
        ptbB NONE
         PE2 NONE
         PE1  177450 ..  177474 -  -4.2  -4.21194   CGGCATCATCGAAAA         CCGGCTCTTCA TGAT CGAGG-GCCGG          CAGCGGCTCGAGCAG  63 94
     Rv0150c  176307 ..  176318 -  -2.2  -2.78463   AGGTGCGTGACCACA                CCTA CGGT CAGG                 GGGTGGACATCGTCG  38 372
     Rv0143c  168573 ..  168598 -  -7.4  -2.52464   GCTTGCTCGAAGCCA         GCGGCTTGGC GCGTGA GCCGCGCCGC          GGGCCCCGGCTGCCG  49 131
     Rv0141c  166858 ..  166868 -  -2.4  -4.13767   CTCGTGATCCGAAAA                 GGCC TAG GGAC                 GCTGCCGGGAATGTT  59 428
        msrA  164606 ..  164633 - -10.5  -2.62616   TCACCCTCGAGACCA        CCACGGCCGCG GGCGAG CGCAGCCACGG         TCGAGGAGTTGCATT  57 104
     Rv0135c  162432 ..  162452 -  -3.8  -3.70149   TTCAGACCAGGGAAA            TGCTGCGC TGGCT GCGCGGCG            AGTACAACGACGCTC  54 217
        fgd2 NONE
       fadE1  158280 ..  158298 -  -2.3  -3.53012   CGTGTGTGGCCGAAA             GCATCGT GCGCT ACGTCGC             CTGAGGCAACTCGCG  47 42
        fbpC  156529 ..  156562 - -19.7  -2.87931   CGGATGTTCCACACA     TCGGCAGCAGCGC TGGCCGTT GCGCTGCTGCCGA      TGCTGGCTTGCTGGC  93 41
     Rv0121c NONE
       fusA2  145223 ..  145244 -  -5.1  -3.41602   GTGACCCGACGATAA           CCGCC-GCGA ATT TCACCGACGG           TTGGTTGCGTACCGG  53 408
        oxcA  142074 ..  142096 -  -4.9  -3.30124   CCCGAGCGCTCATAA          CATGCGCGCAG GCG CTG-GCGC-TG          AACGAATTCTTTGAC  49 57
     Rv0116c  139955 ..  139973 -  -8.2  -3.84406   CCTGCAGGAGAAGAA             CATGACCA CGA TGATCATG             ACTTTTGTTGTTCCA  71 319
     Rv0108c  130835 ..  130847 -  -6.2  -2.70932   GGGGTCCGTGAATCA                GCCG GCAAG CGGC                CAAGCGTTGCATTGT  46 73
        ctpI  125611 ..  125631 -  -3.1  -2.87211   AGCCCGTGGTACAGA            CGCCGACAC TAC GGCTCAGCG            CGCGCTGGATGCTAC  42 37
       rpmB1  123956 ..  123966 -  -2.4  -2.51471   GACAATTGGACGAAT                 CTCG TTG CGCG                 CCATCAGTTGTGCTC  37 39
        ctpB  119663 ..  119676 -  -8.1  -3.36492   GCTGGAAGCCTACAA               CGCGA TGCT TCGCG                AGTTGTCGCGAATGC  60 264
     Rv0095c  104694 ..  104720 -  -2.8  -4.57073   CAGGTGGGCGAAAAA         GGGCGCGAATCA CTT TGACGTGCGCCT         CGCCGATCAGGCCCT  69 110
     Rv0094c NONE
     Rv0093c  102436 ..  102452 -  -5.1  -3.17075   CCTGCCGGAAGGCAA              GGTCGAT GTC ATCGAGC              AGCTACGCGACCGCG  49 388
     Rv0078A   86743 ..   86767 -  -3.4  -3.13403   GGTCGTGGAGCAAGA          CGTGATGGCC CGGAT GGCCACCTTG          GTCGCCGCCTCGGGG  44 466
     Rv0077c   85625 ..   85649 -  -5.6  -3.53091   ACTTCTTGGCCCAAA         CGG-GCACCCG GCTA CGTGCGCACCG          CGACCGTCGACAACT  55 12
     Rv0076c   84780 ..   84802 -  -5.5  -3.14602   GGGACCGGATCAACA           TGTTGCACC GCATG GGCGCATCA           ACGGTCGGTATCCGC  49 406
       glyA2 NONE
        sdaA   76099 ..   76110 -  -7.2  -3.34398   GGCTTCGGTGAAATA                CGGG GCTA CCCG                 AAGGTGGTGGCCTCC  54 152
     Rv0067c   74552 ..   74569 -    -4  -2.72991   TCAGATGCTGAATCA             CTCCGC GTTGTA GCGGCG              GTTACCAGTATCGCG  42 85
        icd2   72099 ..   72115 -  -2.2   -3.4285   GCAGCTAAGGCACAA              CGTCAC GTTCT ACGACG              CCCTTTACGTCGCAC  46 184
     Rv0048c   51823 ..   51837 -  -2.1  -2.80074   TTTGCGACAACATCA              CCGCGT CAAG ACG-GG               TAGCTGACGTGCTTG  39 16
     Rv0047c NONE
        ino1 NONE
     Rv0045c NONE
     Rv0044c   48220 ..   48245 -  -2.4  -2.89683   ACGCGATCTGACAGA         CGTCAACCGG AGTTCA CCGGCCATCG          CGCCACCTGCAAAGC  40 13
     Rv0043c   47318 ..   47352 -  -8.4  -3.12505   ACGGGACAGTCAATA     TTGGAGACGCCGGCAG CCG CTGCTGGCTTCACCAT     CGGATCGGCGTAATT  58 39
     Rv0042c   46123 ..   46134 -  -4.4   -3.7282   CCACCTCACCAAGAA                GCAT CGTG ATGC                 GGTGCCTCGGGCCGC  55 472
       mtc28 NONE
     Rv0039c   41488 ..   41513 -  -6.1  -3.64822   ATCGGCCCAGCGAAA         CCGCGGTCTACA ACG TGTTG-CCGCAG         TGGGCCAAACTCGCG  59 516
     Rv0037c NONE
     Rv0036c   38825 ..   38837 -  -9.1  -3.66356   AGCGGCAAGCTCAAA                CGACG CGC CGTCG                CGCAGGCTTATCGAG  68 244
       whiB5 NONE
     Rv0021c   25769 ..   25817 - -10.3  -2.71924   CATCGTCGTCGAAAC GGCC-GCCATGGGCGTG-GTTGG AACGG CTAGCGCACGCCCACGGCCAGCC CAGGGCAACCCCGGT  60 121
      TB39.8 NONE
     Rv0019c NONE
         ppp NONE
        rodA NONE
        pbpA NONE
        pknA NONE
        pknB   15143 ..   15156 -  -5.2  -2.94099   GTGCGGCAGCACACA               CCCC TTTGCT GGGG                GTCTGCCTTGGGCAC  46 459
     Rv0011c   13656 ..   13672 -  -5.1  -3.16647   TTGAGTGACCAAAAG              GTTGCTG GCA CAGTAAC              GACCCGACCAGAATA  48 67
     Rv0010c   12952 ..   12977 -  -4.7  -3.04263   AGGCGATCTCCAAGA         CGGCC-ACCG ACGGCAA CGATCGGCCG         ACGGACCCGGTGGTG  45 181
     Rv0008c   11471 ..   11511 -  -9.6  -3.08996   CAGTCTGAGGGAACA GCTGCGCC-GCGGTCACCG CCTG CGACCACCACCGGCGCCGC  ACATGGCTGCCGCGC  60 388
