# Supplementary material for: Rapid, accurate, computational discovery of Rho-independent transcription terminators illuminates their relationship to DNA uptake
Source: Genome Biol. 2007 Feb 21;8(2):R22. doi: 10.1186/gb-2007-8-2-r22 (PMC1852404; doi:10.1186/gb-2007-8-2-r22)
Supplement: Additional data file 4 — Best terminators found downstream of each of the genes of the 343 organisms studied. [file gb-2007-8-2-r22-S4.zip › Mycoplasma_capricolum_ATCC_27343.bag]

        dnaA    1468 ..    1478 +  -2.6  -3.18274   CAAAACATTCCTTAA                 TTTA ATT TAAA                 TTAAATTAGAATAAA  42 140
        dnaN    2646 ..    2658 +  -7.7  -5.61881   TTTTTATCAAATTAG                TCCAC TTA GTGGA                TTTTTCTTTTTAAAA 100 26
   MCAP_0003 NONE
        ksgA    3991 ..    4004 +  -3.9  -3.30199   ATAAAATTATTTAAC               CTAAT CTAT ATTAG                TAATTTTTAAATTTA  48 2
   MCAP_0005    5157 ..    5176 +    -3  -3.64103   TAGAAAAAATAAATT            TTATTAGT TTTT ATTAATAA             TTTAAACTATAGCTA  48 19
   MCAP_0007    5767 ..    5780 +  -3.9  -2.54459   TTTTTATTAATAAAA               GATAA ATAT TTATC                ATTCCTACTAGTATT  45 21
        dnaX NONE
        recM NONE
         tmk NONE
   MCAP_0011    9801 ..    9811 +    -4  -2.84795   ATTATTTAATTAGAA                 TTGT AGA ACAA                 ATTTAATGAAAGTTT  46 9
   MCAP_0012 NONE
   MCAP_0013 NONE
   MCAP_0014   13007 ..   13017 +  -2.6   -4.1934   CTATATAAACTTTAA                 TATT TAA AATA                 TCTTTATTTTTTATT  51 411
        ftsH   15652 ..   15672 +  -8.3   -5.2189   TAATATAAATAAAAA            CCAAGACCT ATA AAGTCTTGG            TTTTTTAATACTTAG  93 38
   MCAP_0019   25399 ..   25413 +   -10  -5.28942   GCTCTAGGTTATAAA               GCAGCT TAA AGCTGC               TTTTTATTTAACATA 100 17
        hslO NONE
   MCAP_0021   27552 ..   27575 +  -6.8  -5.75538   TAAAATTTAGTAATA          AAAAATGCAC TTAG GTGCATTTTA           TTTTTGTTTTTTAAA 100 43
   MCAP_0023   28597 ..   28618 +  -8.9  -6.11229   TATTTATTAGTTAAA           TATCAGATA ATAC TATCTGATA            TTTTTTTATTTTAAT 100 42
        rpsF NONE
         ssb NONE
        rpsR   29919 ..   29935 +  -9.4  -5.37043   TTAGCAAATAAAAAA              GCTGCC AAAAG GGCAGC              TTTTTTATGTCCAAT 100 46
   MCAP_0027   32148 ..   32161 +  -9.5  -5.15634   AAAGAAATAATAAAA               GCGCC AATA GGCGC                TTTTTTGGTGCAATA 100 191
   MCAP_0028 NONE
   MCAP_0029   34546 ..   34563 +  -2.7  -2.82516   GTCAATCTATTAACA             TTACTGG AGGA CAAGTAA              TGTAATGCTAAAAAA  39 3
   MCAP_0030 NONE
   MCAP_0031 NONE
   MCAP_0032   36817 ..   36835 +  -8.2  -5.77677   TGAAAAAGAAAAAAA             CCTAGATT TCT AGTCTAGG             TTTTTTATTATTTTA 100 13
        metG   41775 ..   41795 +    -4  -6.28401   TAAAGATTAAAAAGA            TCTCAAGT TTTTT GCTTGGGA            TTTTTTTATTTTTTA  84 31
   MCAP_0037 NONE
   MCAP_0038 NONE
   MCAP_0039   48789 ..   48809 +  -6.1  -5.70829   ATAAAAATTAAAAAA            CCGAACTTT TAT GATGTTCGG            TTTTTTTCTAATCTT  95 65
   MCAP_0046   60478 ..   60493 +  -3.4  -4.29656   TGATTTAAAAATAAT              TAAAAA GTAG TTTTTA               TTTTACAATTTTATA  56 16
   MCAP_0047   61484 ..   61505 +  -8.8  -5.59962   AAAGTAATAAAAAAA           CAGTGAAC AAATAA GTTCACTG            TTTTTATTTATTTTA 100 12
   MCAP_0048 NONE
         dam NONE
   MCAP_0050 NONE
   MCAP_0052   67611 ..   67629 +  -7.5  -4.72272   ACCATTTAGTTTGTA             GAACTAC ATTTA GTAGTTC             TTTTTAGTGCAAAAA  81 522
   MCAP_0053 NONE
   MCAP_0054   68658 ..   68674 +  -5.9  -5.73672   TTATATACAAAAAAA              TAGGTTG TTA TAACCTA              TTTTTTTAATTCTTT 100 13
   MCAP_0063 NONE
   MCAP_0064   77249 ..   77266 +  -8.5  -6.01725   TACTAAACTAACTTA             GATGCTT ATTC AAGCATC              TTTTTTATTTTTATT 100 44
        rplK NONE
        rplA   78711 ..   78736 +  -7.7  -6.25578   CATTTTTTGTTTTGT         CCTTGGTTTAGT GTT ACTAG-CCAAGG         TTTTTTTTATTTAAT 100 196
        rplJ NONE
        rplL   79735 ..   79752 +    -7  -5.14985   TAAATAAATTTTAAA             CTCACC ACAATG GGTGAG              TTTTTGTGTGTTTAA  87 50
   MCAP_0069 NONE
        rpoB NONE
        rpoC   88694 ..   88712 +    -9  -5.88565   ATATTAATAATTAAA             TCTCATTT ACA AAATGAGA             TTTTTTTATTATGAA 100 34
   MCAP_0072   91091 ..   91103 +  -4.9  -3.15961   ACATATAAAAATTAG                TTTAG TAT CTAAA                TTAGGTCATCTTTTA  53 152
   MCAP_0074 NONE
        glyA   93030 ..   93047 +  -5.6  -5.00616   AAATACTAATTTTAA             GTACTC TTTTTT GAGTAC              TTTTTTAAAAAAGGG  77 32
         upp   93763 ..   93779 +  -8.1  -6.25578   ATTAAGATTTATAAA              TGATACA TTA TGTATCA              TTTTTTTTATTTACT 100 40
   MCAP_0077 NONE
        atpB NONE
        atpE NONE
        atpF NONE
        atpH NONE
       atpA1 NONE
        atpG NONE
       atpD1 NONE
        atpC  100791 ..  100827 + -16.9  -5.28166   AATATAATAAAAAAA    CCTATACTATATCTAGT TAG ACTAGTTATAGTATAGG    TTTTTATTAATTTTA 100 34
        mgtA  105243 ..  105266 +    -9  -5.54338   AAATAAATTATTTAA          GTTCAAATAC ATAA GTGTTTGAAC           TTTTTATTTTGCTTA 100 50
        arcA NONE
        arcB NONE
   MCAP_0091  110180 ..  110203 + -11.2  -5.66338   ATAACTACTTTGTAA          GTTCAAATGT TAAT ACATTTGAAC           TTTTTTATTATATTT 100 451
        nrdF NONE
        nrdI NONE
        nrdE  122595 ..  122615 +  -8.4   -5.9667   GATTGAACCAAAAAA            CAACTCTT TTTAT AAGAGTTG            TTTTTTTATCTTTTT 100 196
         prs  123865 ..  123882 +  -7.1  -2.94551   AGTGTCGTCTTTTTA             TAAGACA TATT TGTCTTA              TGTATGAATAATTTT  64 147
         pth  124610 ..  124626 +  -6.6  -5.66229   ACAAATATAATTAAA              CTTCGT ATTAA ACGAAG              TTTTTTATTATTAAT 100 27
        rplI NONE
        dnaC NONE
   MCAP_0108  127922 ..  127939 +  -7.7  -4.40804   TAATAAGTTAATCAA             GTGTGGG ATGG TCCACAC              TTTTATAACGTGATG  80 84
   MCAP_0109 NONE
        cysS NONE
   MCAP_0111  131016 ..  131030 +  -2.2  -3.40843   GAAATACATATATAA               TATTAA TTG TTAGTA               TCTTTGGAGGTTTTA  43 55
        rpmG NONE
        secE NONE
        nusG  132209 ..  132224 +  -6.2  -6.47325   TTGGATCAGTGAAAA              CTAGTT TTAG AACTAG               TTTTTTTTATTTTTT 100 51
   MCAP_0115 NONE
   MCAP_0116 NONE
   MCAP_0117 NONE
   MCAP_0118 NONE
   MCAP_0119  145058 ..  145068 +    -4  -4.57353   TATTGAAAAACAACC                 CTTT AAA AAAG                 TTTTATATCGTCAAA  62 55
   MCAP_0120  146361 ..  146377 +  -5.1  -5.63374   TTAAATAAATAAAAA              GCTAGTT ATA AACCAGC              TTTTTTTAATCTTAA  82 29
   MCAP_0122  147649 ..  147663 +  -2.2   -4.7889   CAAGCTATTAAAAAC               TAAAAG ATT TTTTTA               TTTTTAAATGTTTGT  58 23
   MCAP_0123  149249 ..  149269 +    -4  -5.59357   AGTTGAATAAAAAAA            CGAGAATT CAATA ACTTCTCG            TTTTTTTAATATGAT  75 31
        ilvA  151621 ..  151655 +  -4.4  -3.22091   ATAAAATTAATATAG     CAACAAAAGTTTTATG AAA CGTCTAATTTTTGTTG     TTAATAACTTAGACT  52 161
   MCAP_0126 NONE
   MCAP_0127  154164 ..  154182 +  -8.9  -5.69068   AAAAAAATAATAAAA             TCAGCAC AATTA GTGCTGA             TTTTTTATATTTTTA 100 31
       nagB2 NONE
   MCAP_0129  156821 ..  156840 +  -9.4  -5.62288   GTTTAAATAATTTAA            GTTCAGAT TATT ATCTGAAC             TTTTTATTTTATTAA 100 40
        gltX  158661 ..  158676 +  -3.2  -2.54617   ATAGCTGGATTATTA              CATGAC ATTG GACATG               GTGCTTTTTCACATA  41 298
   MCAP_0132  160073 ..  160098 +  -3.4  -5.54338   TAATCAATAATTAAA         GGTTGTAAAA CTAAGT TTTTATGACC          TTTTTATTTTAATTA  74 31
        pyrG  161780 ..  161798 + -10.4  -5.48213   AATAATAAAGTTAAA             CTCACAAT TAA ATTGTGAG             TTTTTATTTTAAATA 100 47
   MCAP_0134 NONE
   MCAP_0135  164029 ..  164044 +  -7.6    -5.186   AAAAAATAATTTCAA              CCTAGT AAAT ACTAGG               TTTTTCTATGTTTTA  90 32
         fba  165098 ..  165132 +  -8.2  -5.48163   AAATATTTGAAAGAA     GACATAAAGAATTT TAAAAAT AAATTTTTTATGTC     TTTTTTACTTTATTT 100 56
   MCAP_0138 NONE
   MCAP_0139  169255 ..  169271 +  -5.3  -4.19369   AAAAAAAATAATAGT              TTATTAT TAA ATAATAA              TTATATTTTTTAACT  63 45
        rpmE  169654 ..  169670 +  -8.7  -5.43553   GAAAACAAATAATTT              GAGGTCT TAA GGACCTC              TTTTATTTTTTAAAT 100 29
   MCAP_0141  171635 ..  171645 +  -2.6  -3.91488   TATAAATAAAAATGC                 TATT AGT AATA                 TTATTTAAAGGAGTT  47 7
   MCAP_0142 NONE
         tdk  173227 ..  173238 +  -4.4  -3.03741   AAAATGCTTTATATC                TCCT AAAA AGGA                 TGTGTAATTATGAAT  50 7
        prfA NONE
   MCAP_0145 NONE
   MCAP_0146  176649 ..  176661 +  -3.5  -2.70802   TTAAAAATAAAAAAA                TATTT AGA AAATA                GGTTTTATTATGTTA  43 12
   MCAP_0147  177219 ..  177235 +  -3.8  -4.02456   TTAATAGCCAAGCGA              TTTCTA AAATC TAGAAA              TTTGTGGTAATATTT  54 73
   MCAP_0148  178253 ..  178276 +  -6.2  -6.22802   CTTTAATTAATTAAA          TAGGC-TTATT TAA AATAAAGCCTA          TTTTTTTTTATAAAA 100 86
   MCAP_0149 NONE
   MCAP_0150  180550 ..  180574 +  -2.3  -5.97979   ATTCAACCTTTACTA          TAATTTTTTTA GTT TATAAAGATTA          TTTTTTTATTCTTAT  74 23
        rpsL  181145 ..  181159 +  -2.2  -3.01712   TTAAAAAGAACACAT               TAAGTA GCA TATTTA               TATTAAAAAGAAAGG  40 75
        rpsG NONE
        fusA NONE
         tuf  185091 ..  185110 +  -9.4  -5.75538   AATAATTTATAAAAA            GAACTAGT ATAT ACTAGTTC             TTTTTATTTTTTAAA 100 49
   MCAP_0155 NONE
   MCAP_0156  189285 ..  189295 +  -2.6  -4.26076   TGTAAAAAAATAATA                 TTAT TTA ATAA                 TTTTAATAAAAGTAA  51 28
       pepA1  190897 ..  190913 +  -6.6  -5.75945   TTTGACAATTAAAAA              GGATCT TTAAT AGATCC              TTTTTTTTAAACAAT 100 98
   MCAP_0161 NONE
   MCAP_0162 NONE
   MCAP_0163 NONE
   MCAP_0164 NONE
   MCAP_0165  204860 ..  204877 +  -7.1   -5.8187   AATAATTTTTAAAAA             CAATACT TTAA AGTATTG              TTTTTTTATTAAATA 100 36
   MCAP_0166  205185 ..  205215 +  -8.5  -5.22943   ACATATGTTTATAAC      CCCACTTAAAGTTA ACAC TAACTTT-GGTGGG       TTTTTTAAGTTTAAT  95 161
   MCAP_0167  207053 ..  207063 +    -4  -5.91981   GTCTTTTTGCTATAC                 TCAA CTT TTGA                 TTTTTTTTAGATTTT  81 113
   MCAP_0168 NONE
   MCAP_0169 NONE
   MCAP_0170 NONE
   MCAP_0171  211262 ..  211286 +  -6.5  -5.09895   GTAAACACAAACAAG          GCATATAGGTT TTT ATCTTATATGC          TTTTTTAAATAAGTA  83 44
   MCAP_0172 NONE
   MCAP_0173 NONE
   MCAP_0175  214351 ..  214365 +  -3.6  -4.89562   GAACAATTTCTATTT               TTAAAG AAT CTTTAG               TTTTCTTAATTTTAA  64 197
   MCAP_0177 NONE
   MCAP_0178 NONE
   MCAP_0179  219192 ..  219206 +  -8.6  -5.52384   AAAAGTTTAATTTAA               GAACCT TTA AGGTTC               TTTTTTTACTAACAA 100 31
   MCAP_0180 NONE
   MCAP_0181 NONE
   MCAP_0182 NONE
   MCAP_0183  221579 ..  221608 +  -6.5  -3.10409   ATAAACTCTTAAAAA       AGTATATCTAGGT ATAC ACCTTGATATACC        TTACATAACTTAATA  62 29
   MCAP_0184 NONE
   MCAP_0185  222600 ..  222613 +  -2.5  -4.77165   GTATAAATAAAAATA               TAAAT GATT ATTTA                TTTTATTCTAAAGAG  58 40
   MCAP_0186  225688 ..  225708 +  -9.1  -6.47228   ATAATATTAATTGAA            CACCTAATT AAA AGTTAGGTG            TTTTTTTTTTAATTA 100 37
   MCAP_0187  227294 ..  227308 +  -3.6  -5.34208   AAATAAGAGCATAGT               TTTTGT TTT GCAAAA               TTTTTAATTTTTTTT  71 133
   MCAP_0189  229890 ..  229910 +    -4  -4.19587   CTTTATAAAAAAACA            GACACAAT TTAGT AATGTGTC            TATTTTTATTGATAA  58 65
   MCAP_0190 NONE
   MCAP_0191 NONE
   MCAP_0192  234600 ..  234618 +  -8.9  -5.70522   TATTTGTAAAAAAAA             TCTCGGA AATAA TCCGAGA             TTTTTTATTATTCTT 100 32
   MCAP_0197 NONE
   MCAP_0198  241582 ..  241597 +    -4  -5.90231   AAAGATTAATTAAAA              CAACTT TTAG GAGTTG               TTTTTTTCTATTTAT  78 183
   MCAP_0207 NONE
         gmk NONE
   MCAP_0209  253131 ..  253166 +  -4.2  -5.24416   TGTAAATTAAAAAAA    CAACACTAGAAACTA GTATTTA TCGTTTCT-GTGTTG    TTTTTGTTCTGCTTG  70 17
   MCAP_0211 NONE
   MCAP_0212 NONE
         eno NONE
   MCAP_0214 NONE
   MCAP_0215 NONE
        hpt1  260251 ..  260267 + -10.9  -5.18643   AGTGATAATAAAAAA              GCTCATC AAT GATGAGC              TTTTCTTTTGGTTAA 100 33
        pfkA NONE
         pyk  266857 ..  266878 + -10.2  -5.93809   TGGTACCGCGTTAAA           TCGCTCCT AAATTA AGGAGCGA            TTTTTTTTATAAGGA 100 254
        thrS  268836 ..  268855 +  -7.2  -5.79595   TAATATTAGTTATAA            CTTGCGAT TTTT ATTGCAAG             TTTTTTATTTTAAAA 100 43
   MCAP_0223  270821 ..  270832 +    -3  -3.80018   AAAATAGGAAAAATA                GTTA TGAT TAAC                 TTGTTGATCTCTAAG  50 34
   MCAP_0224 NONE
        pdhA NONE
        pdhB NONE
        pdhC NONE
        pdhD NONE
         pta NONE
        ackA  279423 ..  279441 +  -7.5  -4.89233   ATAATAGTTAAAAAA             CTTAGCT TAAAT AGCTAAG             TTTTTAATGTTAATA  84 46
   MCAP_0231 NONE
        coaD  281902 ..  281923 +  -3.1   -3.2613   GATTATAAAGTTGTT           TTTTTATCT TAGT AGATTAAAA            TTAATAATAGTTATT  45 58
        ptsI  283665 ..  283679 +  -2.2  -3.72532   ACTTGTTGAAGATTT               TTTAAA TAA TTTAGA               TTAATTTGTTAGTTA  45 7
         crr  284510 ..  284528 +  -8.9  -5.64421   TAATAATTGGAATAA             TAGCGCT TATTT AGCGCTA             TTTTTTATTTGAAAT 100 306
   MCAP_0235 NONE
   MCAP_0236  285764 ..  285779 +  -7.6  -5.27779   AAGAAATTAAAAAAA              TCAAGC TATA GCTTGA               TTTTTTACTATTAAA  90 45
   MCAP_0238 NONE
        thiI  289688 ..  289698 +  -2.6  -4.86731   TTATACAAGTGTTTT                 TTTA GTT TAAA                 TTTTATTTACAAAAA  58 48
   MCAP_0240  291781 ..  291796 +    -9  -6.17033   AAATAAATTTATAAG              CCTCAG GAAA CTGAGG               TTTTTTATTTTTTTT 100 39
   MCAP_0241 NONE
   MCAP_0242  296046 ..  296062 +  -5.1  -4.56597   AATCAGTATCATTTG              GACAACA AGC TGTTGCC              TTTTTAAAAGGAACA  68 219
   MCAP_0243  298166 ..  298188 +  -7.8  -6.12328   TTAGTAAATAAAAAA           TCAAGCAAAA TTA TATTGCTTGA           TTTTTTTTATCTTCT 100 41
   MCAP_0249  304377 ..  304395 +  -2.4  -4.08064   ATATATAATAAATAG             TTTGAGCA ATT TGTTCAGG             TTTTAACCCACCATT  50 109
   MCAP_0266 NONE
   MCAP_0267  323555 ..  323581 +  -5.2  -4.25388   GCTTCTAAAAACATT         TGTGTCATATCT TCA ACATTTGACACA         TTTCATTTTGATATA  64 473
   MCAP_0271 NONE
   MCAP_0272  335638 ..  335648 +  -5.4  -3.37067   AAATGTTTTTGGCTA                 GCTT TAA AAGC                 CTTTTATATATAATA  57 60
   MCAP_0273  336423 ..  336451 +  -2.6  -2.91914   GATGATTGGTAAATA        TTTTAAAAAACA TTTTT TGTTTTATAGAA        CTTACTTTTATTTGA  39 220
   MCAP_0274  337548 ..  337571 +  -5.4  -5.13521   AAAATATAGATAAAA          AGTTTAGAAT TTTT ATTCTAAACC           TTTTTTACATACTTT  81 215
   MCAP_0275  339277 ..  339291 +  -2.8  -2.59361   TTCAATATTGAGATA               CTTCTA ATG TTGAAG               ATATGTTTGCTATGT  38 318
   MCAP_0276  339823 ..  339847 +  -3.8  -2.54387   AAAAATAAAGATATA         CAAGT-TATAT CAAA ATATATACTTG          TGAATTACAAATTTA  43 33
   MCAP_0277 NONE
   MCAP_0278 NONE
   MCAP_0279  341895 ..  341910 +  -3.4  -4.10934   TCTATGGAAAAAGAT              TTTTTA CTTT TAAAAA               TTTATGATTGATTAT  54 87
   MCAP_0280 NONE
   MCAP_0281 NONE
   MCAP_0282 NONE
   MCAP_0283  343812 ..  343822 +  -2.6  -3.05539   AGACACTGATATACC                 TTTT TAA AAAA                 CTTATTTACTTAATG  41 60
   MCAP_0284 NONE
   MCAP_0285 NONE
   MCAP_0286  345947 ..  345986 +  -4.5  -4.25104   ACAAGAGATTAAAAA  GATGTATCAAGTTATAT CAAATT ATATACCTTGTTATATC   TTTTCATAACAAAAA  61 29
   MCAP_0287 NONE
   MCAP_0288  347629 ..  347645 +    -8  -5.59502   TTTTGTTCTACACAA              GCAACC ACTTA GGTTGC              TTTTTTCATTTTTTC 100 196
   MCAP_0289 NONE
   MCAP_0290  348905 ..  348924 +  -5.1  -4.07868   AATTTAAAGAATAAA            GGTATAT CAAGGT ATATACC             TTTATATACCTATAG  61 54
   MCAP_0291 NONE
   MCAP_0292  350311 ..  350328 +  -2.8  -2.57026   GTAATTAGTTAAAAA             GTATAT CAAGTT ATATAC              CTTGATATACCTATA  38 29
   MCAP_0293 NONE
   MCAP_0294 NONE
   MCAP_0295  352318 ..  352328 +  -2.6  -3.62522   TACCTATAGAAAGGT                 TTTT ATG AAAA                 TTATTGAAGAAATTG  45 100
   MCAP_0296 NONE
   MCAP_0297 NONE
   MCAP_0298  354376 ..  354399 +  -6.9   -4.7629   TTAAATAGATGTATA          TAGGTATAT AACTTG ATATACCTA           TTTTTAGGTTAATAG  82 223
   MCAP_0299  359798 ..  359816 +  -4.6  -3.54653   ATAAAAACAAAATAT             GAAAATAC AAA GTAGTTTC             TTATCTAATAAAAAT  53 125
   MCAP_0315  379838 ..  379855 +  -5.7  -3.54089   CAATTAAGTCAACAA             TCATTTA AGAT TAAATGA              TATTTCGTGTGTCTA  59 156
   MCAP_0317  381258 ..  381274 +  -2.2  -3.18031   AAATTAGCTAGTTAT              GGTCCT GTTAA AGGAAC              TATGATTTTTAGACC  41 99
        proS NONE
   MCAP_0319 NONE
   MCAP_0320 NONE
        lepA NONE
   MCAP_0322  386773 ..  386788 +    -9  -5.95946   TATGACAGGAAAAAA              GTAGGC TAAA GCCTAC               TTTTTTTATTATTCA 100 22
        rbfA  390312 ..  390330 +  -7.5  -4.65895   AAATAATATTAAATT             TCCAAGT TCTAC ACTTGGA             TTTTTAAATAGAAAA  81 35
   MCAP_0326 NONE
   MCAP_0327  391769 ..  391786 +  -7.1  -6.04324   GATTTAAAGTTAAAA             TAGTACT TATA AGTACTA              TTTTTTATTTTTTAG 100 23
        rpsO  396308 ..  396323 +  -7.6  -5.80817   CATTGAAAATAACAA              CAACAC TTAG GTGTTG               TTTTTTTATATTCAA 100 172
   MCAP_0332  397020 ..  397041 +  -5.9  -5.04356   ACTATATAAAAAAAA           GACAGATAA TAAT TAATCTGTC            TTTTTAATTATTTAA  81 10
        trpS  410356 ..  410377 + -10.3   -5.1675   AGTAGAAAATAAAAA           GGACTTAAA ATTA TTTAAGTCC            TTTTTTAATGAGTAA 100 29
   MCAP_0344  412194 ..  412206 +  -3.4  -5.21709   TTAAATAAGTTAGAA                GTTC ATTAA GAAC                TTTTTTAATATAAAG  68 44
   MCAP_0345 NONE
   MCAP_0346  417673 ..  417695 +  -7.1  -5.26875   AATAGAAACATAAAA           TCCTTTGGT TAATT ACTAAAGGA           TTTTTTAATTAAAAA  87 39
   MCAP_0347 NONE
   MCAP_0348  422728 ..  422749 + -10.3  -5.19212   GTATAATTCTAATAA           TCCTTTAGT GAAA ACTAAAGGA            TTTTTTACTAGTAAT 100 35
   MCAP_0349 NONE
   MCAP_0350  427773 ..  427794 +  -8.1  -5.65513   AATTTTGTAATAATA           TCCTTTAGA AAAA TCTAAGGGA            TTTTTTTAATTAATA 100 47
   MCAP_0351 NONE
   MCAP_0352 NONE
   MCAP_0353 NONE
   MCAP_0354 NONE
   MCAP_0355 NONE
   MCAP_0356 NONE
   MCAP_0357 NONE
       atpA2 NONE
       atpD2  441393 ..  441411 +  -8.9   -5.1485   TTTTAGATAATAAAA             GCAAGAC TTTAT GTCTTGC             TTTTTATATTAATTA  95 41
   MCAP_0363 NONE
   MCAP_0364 NONE
   MCAP_0365  451667 ..  451678 +  -5.8  -6.12458   ATTTTAATTATTTAA                GACC AAAA GGTC                 TTTTTTATTTTTTTA  95 82
   MCAP_0366  453900 ..  453912 +  -3.5  -3.82442   TTATTTTAGAAGAAT                TTAAA CAA TTTAA                TTAATTTTATGTTAA  52 9
        hrcA NONE
        grpE NONE
        dnaK  457397 ..  457422 +  -8.5  -4.82901   ATCACACTAAATATA         TAAAAACTAAC ATTG GTTAGTTTTTG          TTTTTATAGAAAAGA  90 40
        dnaJ  458566 ..  458581 +  -4.7  -5.30155   AATATAAACCAATAA              GCAGA TTAATT TCTGC               TTTTTTAATTAATGC  73 26
        rpsB NONE
         tsf NONE
   MCAP_0373  461158 ..  461176 +  -6.8  -5.76633   TTATCTTAGAATAAA             GTATGATT TAT GATCATAC             TTTTTTTATATATAA 100 32
        pyrH NONE
         frr NONE
        argS  464292 ..  464302 +    -4  -3.61398   CTTATCATTGTGTGT                 TAAG AAG CTTA                 TTCTTAACGAGACGA  52 96
   MCAP_0381 NONE
   MCAP_0382 NONE
        pheS NONE
        pheT NONE
   MCAP_0385 NONE
        rpmF  478656 ..  478674 + -10.4  -6.20267   CATTATTTTTAATTT             GGTTGTAT TTA ATACAACC             TTTTTTTATTTTTAA 100 44
   MCAP_0387 NONE
        mraW NONE
   MCAP_0389 NONE
        ftsZ NONE
   MCAP_0391  482964 ..  482979 +  -3.4  -3.57792   AATTAAATTAATTTA              TTTAAT TCTT ATTAAA               TTTAAAAATGAATGA  50 35
   MCAP_0392  484112 ..  484127 +    -4   -5.9362   AATAAAACTAAAAAT              GAGCTT TTAA AAGTTC               TTTTTTTGTCTTTTA  81 161
        ileS NONE
        lspA NONE
   MCAP_0395 NONE
   MCAP_0396  490135 ..  490166 +    -4  -3.12341   TTGGAAAGTTTATTA      CTAAT-TTTTAATCA TTA TGAGTAAAAGATTAG      ATTATTTGTCTTGAC  47 15
   MCAP_0397  490638 ..  490666 +  -2.6  -2.69151   TTAAAGACTAATTTC        TTTATCTTTTTT ATTGA AAAGAAGAAAAA        TAGTATATGAAAAAA  39 30
   MCAP_0398  491852 ..  491862 +  -2.6  -3.21814   TTTATTTTGGATAAC                 TAAA AAA TTTA                 TATATATCTTTTATT  42 50
   MCAP_0399  493309 ..  493322 +  -2.5  -2.52023   CTAAATAATAGGTAA               TATTA TGAT TAATA                ATGTTGGTATAGATA  38 41
   MCAP_0400 NONE
   MCAP_0401  494873 ..  494930 +  -4.8  -4.95896   AATAATATATCTATA TAAGAGAATATTCTTGTAAAATAATT GATGATAA AATTAT-TTACA-GAATAGTCTCTTA TTTTTATAAATTTAT  70 60
   MCAP_0402  495911 ..  495938 +  -9.4  -3.73873   AATTAAAGATTTATT        TAAAATTGTTGA TTAA TCAGCAATTTTA         TTATCTTAAATTTAA  82 10
   MCAP_0403  496987 ..  497004 +  -4.8  -4.09864   TGACTCGTTAGCTCA             GCCGGT AGAGCA ACTGGC              TTTTAACCAGTGGGT  59 418
   MCAP_0410  499563 ..  499573 +  -2.6  -2.99161   ATATAAAAAATACAC                 TTTT AAA AAAA                 ATTTCTAATACCTTA  41 7
   MCAP_0411  500005 ..  500019 +  -2.2  -3.01688   AGCATTTTTGATTAA               TTAAAA CCT TTTTAG               TAGTTATCTTGTTTT  40 26
        rplU  500452 ..  500469 +  -3.5  -3.12668   ATTAGTGCTAAGTAA             TTATGGT TGAT ATCATAA              TTAAATATAAAGATA  45 26
   MCAP_0413 NONE
        rpmA  501059 ..  501074 +  -7.6  -6.04419   CTAACTAATGTTTAA              GAACTC TTTT GAGTTC               TTTTTTTATTATTTT 100 33
        nanA NONE
   MCAP_0416 NONE
   MCAP_0417 NONE
   MCAP_0418  505184 ..  505202 + -10.4  -5.20781   AATTAGAATTTCTAA             CCTCTAAT TAA ATTAGAGG             TTTTGTTTTATAATA 100 35
   MCAP_0419  505975 ..  505991 +  -8.1  -5.40072   TTTGTTTTTTGTTTA              GACTATA GGA TATAGTC              TTTTTTTAAGCCAAA 100 66
   MCAP_0420 NONE
   MCAP_0421 NONE
         udk  508607 ..  508632 +  -2.7  -5.95539   TTAAATTAACTAAAA         CTGCAAAT-TAA TTT TTATAATTGCAG         TTTTTTTATTTAAAC  75 32
   MCAP_0423  510100 ..  510125 +  -4.9  -3.32914   ATATCATATCAATTA         TTTAAATGTGA TTTA TCAAATTTAAA          TTCATATACTTGAAT  55 171
   MCAP_0426  512901 ..  512923 +  -9.3  -5.64321   AATAATTTTTTTATA           GCTTATAGA ATAAC TCTATAAGC           TTTTTATTTTATTAT 100 36
   MCAP_0431  517112 ..  517128 +    -8  -5.56573   TATTTAAAATAAAGA              CTTGGG AAAAA CCCAAG              TTTTTCTTTATTTCT 100 54
   MCAP_0432  518061 ..  518079 +   -11  -4.84492   TAAATCAAAAATAAA             GGCTTGGG TTT TCCAAGCC             TTTTATTATAGTTAC 100 47
   MCAP_0433  518927 ..  518947 + -11.2  -4.99947   AATAATAAAAACAAA            GGCTTGGA TAACT TCCAAGCC            TTTTATTTAGTTGAC 100 36
   MCAP_0435 NONE
   MCAP_0436  523112 ..  523134 +  -9.3  -6.07374   AGAAGATTAAAAAAA           TCGTAACTA ATTAA TAGTTACGA           TTTTTTCTTTTTTCT 100 31
        nagA NONE
         ldh  526216 ..  526231 +  -7.6  -5.62219   TAAAACAATAAAAAA              TGCAGT TTAA ACTGCA               TTTTTTTAATCTATT 100 57
   MCAP_0443 NONE
   MCAP_0444  530708 ..  530721 +  -3.9   -3.6793   AAAAGATGATTTAAA               TCTAA ATAA TTAGA                TTATCATCTTTTTTT  52 17
   MCAP_0447 NONE
   MCAP_0448 NONE
   MCAP_0449 NONE
   MCAP_0450  536143 ..  536162 +  -9.4  -3.02984   TATAAAAATAAAAAA            GTTAGCTT ATAT AAGCTAAC             ATTTATAAATTTTGA  77 245
   MCAP_0458 NONE
   MCAP_0459 NONE
   MCAP_0460  551285 ..  551304 +  -9.4  -5.17054   TAAAAATAAAAAAAA            TCCAAGTT AGAA AACTTGGA             TTTTTTAACTATTAT 100 44
   MCAP_0470 NONE
   MCAP_0471 NONE
   MCAP_0472  566155 ..  566173 +  -8.2  -5.59879   TAATAATAAAAAAAA             TAGAAGCT TGA GGCTTCTA             TTTTTTATGTTTGTA 100 45
   MCAP_0489 NONE
   MCAP_0490  582606 ..  582618 +  -7.7  -5.00616   ATAGCAATAGAATAA                TCCCT AAC AGGGA                TTTTTTAAAGGAGAA  86 26
        plsX NONE
   MCAP_0492  584332 ..  584343 +  -4.4  -6.15536   ATTAACTAATTAAAA                GAAC GTGA GTTC                 TTTTTTTTATTACTT  89 28
   MCAP_0493 NONE
   MCAP_0494  585276 ..  585296 +  -5.5  -2.76696   AACAAAAATAGATCC            TAATCATGA ATA TCATGACTA            ATTGTTAAGGACGAA  54 4
   MCAP_0495  588591 ..  588636 + -13.1  -3.88396   AAAAACTTACACTAA TTAAATTA-AAAAATCCTTGGA AAT TCCAAGGATTTTTATTATTTAA TCTTTTGATTTGAAA 100 26
   MCAP_0513  619767 ..  619777 +  -2.6  -3.78861   AAAATTTATTAATAA                 TTAT TTT ATAA                 TATTGTTTTGTATAA  47 41
   MCAP_0514  622088 ..  622115 +  -2.8  -6.34616   AAAATAAAAAAAATA        GTTAGATTAATT TTTT AAAAAATCTAAC         TTTTTTTTGTTTTCA  82 34
   MCAP_0540 NONE
   MCAP_0541  651749 ..  651788 +    -8  -5.66868   ATAATTTTGATTAAA  AAAGCAAAGATTCTAGTT TTTT AACTAGTTTCTTTGCTTA   TTTTTTTAATTGGTT 100 27
   MCAP_0554  662258 ..  662280 +  -7.8  -3.57883   ATGTATTTTTGTTGT           GCTTGTTTTT TAA AAAAGCGAGC           TTTAAAAAATATTGT  72 241
   MCAP_0556  664474 ..  664486 +  -3.5   -3.7278   ACCGTTTGAAATACC                TTTAT AAA ATAAA                TATTTAATTTTATGA  50 44
   MCAP_0557  665179 ..  665200 +  -2.3  -5.38321   TATAGAAAGGATTTT           TATGATACC AATT GGAATTATA            TTTTTTATAATATTT  65 56
   MCAP_0558  665809 ..  665827 +  -3.2  -3.87869   TTATCACTTAACATT             GTTATAAA CTA TTTAAAAC             TTTATAACAAATTAA  50 97
   MCAP_0559 NONE
   MCAP_0560  669566 ..  669578 +  -6.3  -4.67943   TTAACTAGTAAAAAG                GCAAA GTA TTTGC                TTTTATATATTAAGA  75 33
   MCAP_0561 NONE
   MCAP_0562  671415 ..  671438 +  -5.4  -5.81622   AGATAAAAGCAAATA          CCAACTTA ACAAAAAA TAAGTTGG           TTTTTTTGCTTTTAT  91 56
   MCAP_0563 NONE
   MCAP_0564 NONE
   MCAP_0565 NONE
   MCAP_0566 NONE
   MCAP_0567  680989 ..  681005 +  -5.3  -2.56381   TATAACTAATTTATG              TTATATT CAA AATATAA              ATATCTTGTATATTT  50 55
   MCAP_0568  682008 ..  682022 +  -7.2  -5.61596   ATAATAGATTAAAAA               GACTAT AAA ATAGTC               TTTTTTTATACCAAT 100 42
   MCAP_0569  682555 ..  682589 + -15.4  -2.72109   GAAACAATATAAATA     CATAAAAAAAGACTAT AAA GTAGTCTTTTTTTATG     CTTGTATAACATTTT 100 40
   MCAP_0570  683732 ..  683757 +  -6.9  -5.60993   TAGAGCTAAGATGGG         GCGGGTGCTGTT ATT AAT-GCACTCGC         TTTTTTTATACAAAA 100 85
   MCAP_0571  685177 ..  685201 + -11.7  -4.07885   AGTTTTTAATCAATT          TTACGTTATAT TAC ATATAACGTAA          TTTTGCGCCCCGGTA  95 188
   MCAP_0573  686705 ..  686724 +  -2.2  -4.63928   AAATCAATAAAATCT            GTTTTAAT TTCA ATTAAATC             TTTTTCAGCTAATAT  56 292
         ppa  692715 ..  692732 +  -8.5   -4.0174   AAAATTATAAAAAAA             TACTCCT TTAA AGGAGTA              TTTGTAAATTATATT  80 96
   MCAP_0614  730478 ..  730494 +  -8.1  -4.65747   TAAATATATAAAAAA              TCTACTT TAA AAGTAGA              TTTTATTAAAACTTA  82 145
   MCAP_0617 NONE
   MCAP_0618 NONE
   MCAP_0619  735648 ..  735658 +  -2.6  -4.30057   AATATCATTAATTAA                 TATA ATT TATA                 TATTTTTTATAATCT  51 112
   MCAP_0622  741693 ..  741708 +  -4.7  -5.68489   AGCAAGTTATATAAA              GAGCT TTAACT AGCTC               TTTTTTATTGTTATA  79 66
   MCAP_0623 NONE
   MCAP_0624  744885 ..  744919 + -15.2  -4.99035   TAAGTTTTTATCTAA     CCCCATATTCTAGACT AAA AATCTAGAGTATGGGG     TTTTTATATGACTAA 100 57
   MCAP_0625  747186 ..  747223 +  -3.7  -5.33124   CTTTTTAAGTGATAT   TAAT-GTAGTTAATCGTG TGC TATGAATAACTACTATTA   TTTTATTTTCTTATT  71 71
   MCAP_0626  748998 ..  749032 + -10.2  -5.61881   CCATAACTCCCTAAA     CCCTATATTTCAGACT AAA AATCTAAAATATAGGG     TTTTTATTTTTAAAA 100 214
   MCAP_0627 NONE
   MCAP_0628  751569 ..  751590 + -10.3  -5.88476   TTTAAATAAATTCAA           CCTAAATCA ATTA TGATTTAGG            TTTTTTATTTCTTTT 100 32
   MCAP_0629  752439 ..  752461 +  -2.6  -5.66989   TGGAAGAATAAAAAA           CTCACTTAGC AAG GGAAAGTGGG           TTTTTTTAATATTTA  69 73
   MCAP_0630  753763 ..  753785 +  -4.9  -5.24989   AATTAAACAAAAAAA           CTCACTTAT CTAAC ACAAGTGAG           TTTTTTAATATCTAA  76 40
   MCAP_0638  768110 ..  768121 +    -3   -3.8186   ACAAGATTCTCATCT                TCAA TAAC TTGA                 TTATTAATTAAAATC  47 214
   MCAP_0642 NONE
   MCAP_0643  772691 ..  772703 +  -7.7   -6.5058   TGAAGAATAAAAAAA                CTGGA ATT TCCAG                TTTTTTTTTATTTCT 100 31
   MCAP_0655 NONE
   MCAP_0656  781997 ..  782021 +  -8.7  -5.70522   TAGCATTATAAAAAA          GAGAAGATTTA TTA TTAATCTTCTC          TTTTTTATTGTTCTT 100 30
   MCAP_0699  816641 ..  816659 + -10.4  -3.26717   TATAAAACAAAAAAA             GAAGATCA AAA TGATCTTC             TTAAATTATATAAAT  85 117
   MCAP_0708  822518 ..  822531 +  -6.7  -5.90231   TCAATAAAATAAAAA               TGGAC ATAA GTCCA                TTTTTTTATCTTTAT 100 34
   MCAP_0733 NONE
   MCAP_0734  855928 ..  855956 +  -3.3  -5.22104   GATAAATAATAAAAA       TGCAG-ATTATC TTAATT GATAGTTCTGCA        TTTTCTTATTTTTTA  66 32
   MCAP_0739  863052 ..  863078 +  -4.7  -3.67898   TATTATTATAAGGAT         TAGTTTTAAAA TTTAT TTTTAAAATTA         TTAATATTTTTTACT  55 93
       nagB1  864857 ..  864871 +  -8.6   -5.5074   AACTAAAAACTATTA               GCTAAC TAA GTTAGC               TTTTTTATTACCTTG 100 25
        tpiA NONE
   MCAP_0751 NONE
        gpmI  868146 ..  868168 +  -8.4  -5.62288   ATTAAAAGTCAAAAG           GCTATCCCTT TCA AAGGGTTGGC           TTTTTATTTTCTTAA 100 36
   MCAP_0753 NONE
   MCAP_0754  869879 ..  869889 +    -4  -4.71186   TTTTTAATCAAATAA                 TAAG GGG CTTA                 TTTTATATTAATAAT  62 73
        deoA  873754 ..  873771 +  -7.1  -5.83226   AAATAATGTTTAAAA             TCCTATT AATA AATAGGA              TTTTTTTGTTAAATT 100 42
        mgtE NONE
        trmB  879044 ..  879070 + -15.4  -2.54807   GTTTTTTAAACATAA         TAAAAAAACGGC TAT GCCGTTTTTTTA         ACTTTTAAATTTTAT 100 355
   MCAP_0770  887385 ..  887426 +  -4.5  -5.57396   TCTATTAAATAAAAA TCCTAACTCTTATTTAACT TATT AGTTAATGTTGAGTTAGGA  TTTTTTATTAATTAT  79 62
        uvrB NONE
        uvrA NONE
        folC  896112 ..  896131 +  -3.7  -2.71691   AATATAAAAAGAAGG            TGTTAAA ATGGAA TTTAACA             GTCTTTCAGTTTATT  43 46
   MCAP_0776  896802 ..  896815 +  -8.1  -5.88197   ATTCTAATACAAAAA               GCGCT AATT AGCGC                TTTTTTTATGTTTAA 100 34
   MCAP_0777 NONE
        lgt1 NONE
        trxB NONE
        lgt2  901766 ..  901778 +  -2.7  -3.75629   AAATAAATTAGAAGG                TGATA TTA TGTCA                TTTGCCTTAGAAGTA  45 30
   MCAP_0781  902828 ..  902855 +  -5.7  -5.69023   TAATGTAATGGTAAA        CCCAGTTTT TTAGCCAATT AAAACTGGG         TTTTTTTAATATTTT  89 151
   MCAP_0788  909832 ..  909846 +  -2.2  -2.79796   CTTAGAGAGACGCAA               TTTTTA ATT TAAAAG               TATAATGAAATAAAC  39 46
   MCAP_0789 NONE
   MCAP_0790  912853 ..  912866 +  -5.3  -5.21709   ATAATTAATAAAAAA               GGATA ATAA TATCC                TTTTTTAATGTAAAC  76 33
        topA  915997 ..  916016 +    -5  -4.44667   CAATGCAATAATTTA            GGCTTACT GCTC ATTAAGCC             TTTATTATTAAAACA  66 199
        rpsT  946204 ..  946221 +  -8.5  -6.34616   ATAAAATAATATTAA             TCAACCT AAAT AGGTTGA              TTTTTTTTATTTTCC 100 52
   MCAP_0820 NONE
   MCAP_0821 NONE
   MCAP_0822 NONE
   MCAP_0823 NONE
        asnS  952468 ..  952493 +  -9.9  -5.18726   ATTCTAATTAATAAA         CAAATGCAATT TTAT AGTTGCATTTG          TTTTTATTCTCAAAA 100 34
   MCAP_0825 NONE
   MCAP_0826  954845 ..  954859 +  -2.9  -2.87501   AGGCAATGAAAAAAA               TCTAT GGAGA ATAGA               TAATGTTTAATAAAA  42 12
   MCAP_0827  957604 ..  957617 +  -6.7  -6.04324   GATTATTAATAAAAA               CCTGA TTAT TCAGG                TTTTTTATTTTTTAA 100 32
   MCAP_0834 NONE
        trxA  966531 ..  966556 +  -3.4  -6.04419   TTTTTAATAAAAAAA         GTAGAACT TTTCTTTTTT AGTTCTAC          TTTTTTTATTCTTTT  79 126
   MCAP_0843  975004 ..  975028 +  -5.7  -5.70522   TTAAATAAATAAAAA          TCCAAATACCT TTT AGGGCTTTGGA          TTTTTTATTATTCTT  89 37
         bcp  977363 ..  977382 +    -8  -5.56263   ATTTTTGCTAATTAA            CCTTAATA ATTT TATTAAGG             TTTTTATTTTGTAAT 100 67
   MCAP_0846  980004 ..  980020 +  -8.1  -5.88197   TAAATTAACTTTTTA              GAAGTAT TTT ATACTTC              TTTTTTTATCTTTAG 100 454
   MCAP_0847 NONE
   MCAP_0848  981770 ..  981792 +  -4.9  -5.04601   TTATAAAAAATTAGA           CCTTAGC AAGCAAACA GCTAAGG           TTTTTAATTTGTAAA  73 47
   MCAP_0851 NONE
   MCAP_0852 NONE
        fruA  987622 ..  987639 +  -8.5  -6.32976   TTTTATTTTTTATAA             TCAGCAT ATTT ATGCTGA              TTTTTTTATTTTTTT 100 161
   MCAP_0854  988758 ..  988782 +  -9.5  -5.20222   TAGATTTCACTTTTG          TTAGTTTGAAT TTA ATTCAAACTAG          TTTTATTTATTTAAT 100 86
   MCAP_0855  989504 ..  989530 + -11.1  -5.82172   ATAATTCTTTTTATA         CCAAATATTAG TTTTT CTAATATTTGG         TTTTTTTATATTGCT 100 76
        pncA  995898 ..  995924 +  -9.6   -4.4959   TAATACGGGGTTTTA         TATGAAGTAGTG ATT CACTATTTCATG         TTTTCATTGCTTCAA  93 437
        rpmH NONE
        rnpA NONE
   MCAP_0868 1008028 .. 1008044 -  -9.5  -5.80248   TAACATACAAAAAAA              GAGAGTT TTT AACTCTC              TTAAATTATTTTAAG 100 31
   MCAP_0867 NONE
   MCAP_0866 NONE
   MCAP_0865 1005202 .. 1005217 -  -4.7  -5.66229   ATTAATAAGAAAAAA              CTAGC TAAATT GCTAG               TTTTAAATTTTTTTT  79 50
   MCAP_0864 NONE
   MCAP_0863 1002757 .. 1002783 -  -3.1  -3.08508   TAGCTGCTAAAAGTA         GTGATAATTTT TTCAT AAAATCATCTC         CTTTCAATAGTTTTA  43 38
   MCAP_0862 1000487 .. 1000499 -  -3.4  -5.59357   ATGACACTAAAAAAA                GACT AATTA AGTC                TTTTTTACTTTTAGT  74 46
   MCAP_0861 NONE
   MCAP_0860  995633 ..  995648 -  -5.4  -5.63517   TTTTTAAATAAAAAA              GGTGAC ATAA ATCACC               TTAATTATTTTGTTA  89 96
   MCAP_0858 NONE
   MCAP_0857  991798 ..  991820 -  -3.5  -6.01725   AATAAAAATAAAAAA           GTTCAAC TAATTTAAT GTTGAAC           TAATTTAGCTTTTAT  79 37
        gidA  989781 ..  989798 -  -8.5  -5.69473   TATAGCATAAAAAAA             GAATTGC TATA GCAATTC              TTAATCATCAATGCT 100 26
   MCAP_0850  982528 ..  982542 -  -4.3   -3.6834   AATAAAAGTTTTAAA               CTAGT TTTTT ACTAG               TTTTTATTATTTTTA  52 165
        deoD  981685 ..  981723 -    -6  -5.89921   ATTAGAAGAAAAAAA   TGCTGATTTAGAACAGCA AAT TGATGAACTAAAACAGCA   ATTAAATATAAAAGA 100 98
   MCAP_0844  975004 ..  975028 -  -5.7   -5.5454   TTAAATAAATAAAAA          TCCAAATACCT TTT AGGGCTTTGGA          TTTTTTATTATTCTT  89 33
   MCAP_0842 NONE
   MCAP_0841  971668 ..  971697 -  -5.3  -3.25072   TTTATTATAACTTAA       TAATTAAATATTT ACTA ATATATTTAATTA        GTGCTTTTTATTAAA  54 23
   MCAP_0840  970778 ..  970791 -  -6.7  -5.65927   TATCTAAATAAAAAA               CAAGC CACA GCTTG                TTTTAATATTATTGA 100 34
        serS  969451 ..  969461 -  -2.6  -3.40073   AGTCTTATGAATTAA                 TTAT TTA ATAA                 ATTCTTGGTTATCAA  44 15
   MCAP_0838  968985 ..  968997 -  -3.4  -2.52516   TGCTTCATTACTAAC                TCCA GCCAT TGGA                CCCTGAACAACTTTA  43 71
         dus NONE
        lysS  966531 ..  966556 -  -3.4   -5.7946   TTTTTAATAAAAAAA         GTAGAACT TTTCTTTTTT AGTTCTAC          TTTTTTTATTCTTTT  76 31
   MCAP_0828  957604 ..  957617 -  -6.7  -5.15167   GATTATTAATAAAAA               CCTGA TTAT TCAGG                TTTTTTATTTTTTAA  86 30
        trmE  946204 ..  946221 -  -8.5  -3.54739   ATAAAATAATATTAA             TCAACCT AAAT AGGTTGA              TTTTTTTTATTTTCC  75 32
        asnA NONE
   MCAP_0816  943801 ..  943827 -  -3.1  -5.64873   TTTAATAATAAAAAA         CAACTCATTTT TTAAT AAACTAAGTTG         TTTGTAAAATCTATA  71 58
   MCAP_0815  942019 ..  942035 -  -6.6  -6.11229   AGCAAAATAAAAAAA              GCAACT TATTT AGTTGC              TTTTTTAAAATCTAA 100 111
   MCAP_0814  940399 ..  940424 -  -4.7  -5.95449   AAAGAAAATAAAAAA         TTCCTAAGATC ATAA GATCAAAGGAA          TTTTTTAACTATTTT  85 34
         hup NONE
   MCAP_0812  936164 ..  936179 -  -3.4  -5.50313   CATAAAATTAAAAAA              TATAAT AGTT ATTATA               ATCAATTTTTAAAAA  71 21
   MCAP_0811 NONE
   MCAP_0810  933914 ..  933927 -  -8.1  -5.72622   TTGATAAATAAAAAA               GAGCC ACTA GGCTC                TAGATAATTTTTTTA 100 18
        pgsA NONE
        gidB NONE
   MCAP_0806 NONE
        engD NONE
   MCAP_0804  928785 ..  928802 -  -4.9  -5.13473   ATTATATTTAAAAAA             GTGTTAA TAAT CTAACAC              TAAATAATTAAATTC  76 33
   MCAP_0803  926949 ..  926970 -  -7.4  -5.64873   TTTAACAATAAAAAA           GACTTACA CTTTTT TGTAAGTC            TTTTTTAAGATATTG 100 30
   MCAP_0802 NONE
   MCAP_0801 NONE
   MCAP_0800 NONE
   MCAP_0799  922330 ..  922344 -  -8.6  -5.64873   TTGAATAACAAAAAA               TAGCCT ATA AGGCTA               TTTGTTTAGATATTT 100 23
   MCAP_0798 NONE
   MCAP_0797 NONE
   MCAP_0796 NONE
   MCAP_0795 NONE
   MCAP_0794  916404 ..  916423 -  -9.4  -5.63374   TTAATATCAAAAAAA            GCAAATAG GTAA CTATTTGC             TTTTTTTATGATTTG 100 230
   MCAP_0791  912846 ..  912873 - -11.6  -3.72982   ATAGAAAATAATTAA        TAAAAAAGGATA ATAA TATCCTTTTTTA         ATGTAAACAGCTAAA  91 36
   MCAP_0787 NONE
   MCAP_0786  906826 ..  906839 -  -2.5  -3.22878   CAATCAAAGTCAATA               TAAAT CATT ATTTA                AGATCCTTTCAATCT  42 19
   MCAP_0785 NONE
   MCAP_0784  905863 ..  905886 -  -8.2  -5.24129   CCTTTCTATAAAAAA          CCCAACTCCT AAAA AAGAATTGGG           TTTAACTTTAACTAC  93 33
   MCAP_0783 NONE
   MCAP_0782  902980 ..  902999 -  -5.8  -6.04953   ATACAAATAAAAAAA            GAGTACTT TTAT AAATACTC             TTCTTATTAATATAG  93 51
   MCAP_0772 NONE
   MCAP_0771  887385 ..  887426 -  -4.5  -5.33405   TCTATTAAATAAAAA TCCTAACTCTTATTTAACT TATT AGTTAATGTTGAGTTAGGA  TTTTTTATTAATTAT  76 33
   MCAP_0768  884474 ..  884490 -  -6.7  -3.66658   AACATTTTTAAAATA              TCTAATA AAT TATTAGA              GTCTTAAAAAATTCA  67 264
        purA NONE
        purB  881854 ..  881866 -  -3.5  -3.76224   CTCCTATTTATTAAA                TTTAA TTA TTAAA                AACTCTATTAAAAAT  50 14
        hpt2  881234 ..  881257 -  -9.7  -5.07011   CATATAAAGTAAAAA          GGTTCTTGA AATTAA TCAAGAACC           TTTTTATTAAAATTT  95 49
   MCAP_0764  880640 ..  880654 -  -2.2  -4.15237   AATAAATTAAAAATA               TAAAAA TAA CTTTTA               AAAACACTTAATTCG  49 226
   MCAP_0763  879664 ..  879690 -    -4    -3.741   TTAATACCCAAAACA         TTAAATAATT TCTTCAT AATTATTTAA         TCCTCATATATTTCA  52 169
   MCAP_0762  879044 ..  879070 - -15.4  -3.81488   GTTTTTTAAACATAA         TAAAAAAACGGC TAT GCCGTTTTTTTA         ACTTTTAAATTTTAT 100 45
   MCAP_0758  873804 ..  873818 -  -8.6  -5.42131   TAATTATATAAAAAA               GCTCTT TTT AAGAGC               TTTTATTAATTTATA 100 31
   MCAP_0756  870585 ..  870600 -  -3.4  -2.61144   TCACTTTCTAAATAT              TTAAAA TTGC TTTTAA               TTCTTTATAGATCTT  43 2
        deoC  869851 ..  869886 -  -2.9   -4.9645   ATTACAATAATAAAA   GCCCC-T-TT-TTTGATT TTT AATCAAATAATAAGGGGC   TTATTTTATATTAAT  63 36
   MCAP_0738  860320 ..  860349 -    -3  -4.87037   AATAGATACTAAAAA       TGCAGA-TTATCT TAACT AGATAGTTCTGCA       TTTTTCCTATTTTTT  61 32
   MCAP_0737  858857 ..  858886 -    -3  -5.72254   TTAAATAATAAAAAA       TGCAGA-TTATCT TAATT AGATAGTTCTGCA       CTTTATTATTTTTTA  74 31
   MCAP_0736  857365 ..  857422 -  -3.3  -3.46141   ATTACTATCAAAAAT TAAATAATAA-AAAATGCAG-ATTATC TTAATT GATAGTTCTGCATTTTCTTATTTTTTA GATTTAATTTTTGCT  46 16
   MCAP_0735  855543 ..  855555 -  -4.1   -4.2231   AATTAGTACTGAAAA                TGCTC CAA AAGCA                ATAGGCCCATACAGT  58 432
   MCAP_0732  853123 ..  853148 -  -6.9  -5.10163   AAGGGGAAAATAAAA         GGTTATACCTT TTAA AGGGCATAACC          TGTAAAAAATCTCTA  84 197
   MCAP_0731 NONE
   MCAP_0730 NONE
   MCAP_0729  849109 ..  849130 -  -4.6  -5.56264   TTTAAACATAAAAAA           TTTTATTG AAACAA CAATAAAA            TTTTTTCTAGGTTAT  79 60
   MCAP_0728 NONE
   MCAP_0727  845737 ..  845766 -  -5.9  -5.31545   AACAATAGTAAAAAA       TTCCCTT-GATTAT TTA AAAATCTAAGGGAA       TTTTTAAATTCTATA  84 42
   MCAP_0726 NONE
   MCAP_0725  843029 ..  843048 - -10.8  -5.60556   AATAGAAAATAAAAA            GCAATAGC TGTT GCTATTGC             TATACATTATCTAAA 100 25
   MCAP_0724 NONE
   MCAP_0723  839774 ..  839791 -  -7.1  -6.04419   AAAATAATAAAAAAA             CAAATCT TAAA AGATTTG              TTTTTCTGATTATTA 100 38
   MCAP_0722  838682 ..  838701 -  -3.6  -5.79595   CTTTAAAACAAAAAA            TACGAATC TAAA AATTCGCA             AATATATCAATATAA  76 83
   MCAP_0721  837310 ..  837329 -  -3.6  -5.79595   CTTTAAAACAAAAAA            TACGAATC TAAA AATTCGCA             AATATATCAATATAA  76 107
   MCAP_0720  836009 ..  836037 -  -4.8  -5.54079   TTAAAAATTAAAAAA        TGAAACTTAT TTTTTAGTT ATAAGTTTCA        TTTTTTAATGAGTGT  79 54
   MCAP_0719  834982 ..  834998 -  -2.3  -2.52516   TGTTTTACTAGTAAT              TAAAGAA TCA TTCATTA              TTTTATTTTTTTAAG  37 23
   MCAP_0718 NONE
        pcrA NONE
        ptsH  831707 ..  831721 -  -5.7  -5.12172   TATTAATAAAGAAAA               CAACC TAAAT GGTTG               TTTTTAAATTAAATT  77 39
   MCAP_0715  830666 ..  830685 -  -2.2  -3.30635   TAAATTTTGTCATAA            CTATTTTA TGTA TAAACTAG             CTATTATTAAAACTA  41 6
   MCAP_0714 NONE
   MCAP_0713 NONE
        ligA NONE
        gatC NONE
        gatA NONE
        gatB  822518 ..  822531 -  -6.7  -5.62288   TCAATAAAATAAAAA               TGGAC ATAA GTCCA                TTTTTTTATCTTTAT 100 40
   MCAP_0707 NONE
        folD NONE
   MCAP_0705  818520 ..  818535 -  -6.2  -6.01725   AATAAAAATAAAAAA              TAAGCA AAAT TGCTTA               TTTTAGTAATAAATT 100 28
   MCAP_0704  816767 ..  816782 -    -9  -4.85782   TTGTTTAAAAATAAA              GAGCAC TATA GTGCTC               GAATTTTCTAATGGT  91 469
   MCAP_0698  814317 ..  814335 -    -9  -6.04324   CTAAAAAACAAAAAA             TTACATCA AAT TGATGTAA             TTCTAACATTATATT 100 92
        rpsJ NONE
        rplC NONE
        rplD NONE
        rplW NONE
        rplB NONE
        rpsS NONE
        rplV NONE
        rpsC NONE
        rplP NONE
   MCAP_0688 NONE
        rpsQ NONE
        rplN NONE
        rplX NONE
        rplE NONE
        rpsN NONE
        rpsH NONE
        rplF NONE
        rplR NONE
        rpsE NONE
        rplO NONE
        secY  803234 ..  803260 -  -3.7  -4.66418   TAAAATAACAATAAA         GTAAAAAAGGC GTATT GCCTTTTTATC         AAATATGAGATGTTT  60 21
         adk NONE
         map NONE
        infA  801463 ..  801474 -    -3  -4.37507   AAAATAAAACAACAA                TCAT TTAA ATGA                 CTTCAATTGTTTTAA  56 46
        rpmJ NONE
        rpsM NONE
        rpsK NONE
        rpoA NONE
        rplQ  799127 ..  799146 -  -2.2  -6.04953   ATAGAAATAAAAAAA            TAAGGT ACAAAAAG ACCTTA             TAATTTTGAGACTAG  74 37
   MCAP_0668 NONE
   MCAP_0667 NONE
   MCAP_0666 NONE
   MCAP_0665  795108 ..  795139 -    -3  -5.62219   AATATAGTAAAAAAA      CACCATTTTTGTTA CAAG TAACAAATTAGGTG       ATTTATAAAAATTAT  71 37
   MCAP_0664 NONE
        rplM NONE
        rpsI  789880 ..  789897 -  -8.5  -5.86609   TTAAAAAAATAAAAA             GCAACAT TTTT ATGTTGC              TTAAAAGAGATTAAC 100 36
   MCAP_0661  786737 ..  786752 -    -9  -6.31682   AAAAGTAAAAAAAAA              GACACC AATT GGTGTC               AAAATTAATATTCAT 100 176
        leuS  784205 ..  784217 -  -3.4  -5.79595   TTGCAAAATAAAAAA                GGTA TTTTC TACC                TTTTTACTCAATTAC  76 29
   MCAP_0658  782496 ..  782508 -  -3.5  -3.16961   CTAGAAGACTTAATA                TTTTT TTC AAAAA                ATCACCTCTATTTTT  45 106
   MCAP_0657  781997 ..  782021 -  -8.7  -5.32882   TAGCATTATAAAAAA          GAGAAGATTTA TTA TTAATCTTCTC          TTTTTTATTGTTCTT 100 30
        argF NONE
   MCAP_0653 NONE
   MCAP_0652  776400 ..  776435 -  -6.3  -4.61482   TTTTTTAAAAAATAA    CCACTCATTATAAAA TGTTTT TATTTTAATGAGTGG     TAGTTTATTAATAAA  75 60
        arcC  775185 ..  775200 -  -7.6  -5.95286   AGTAAAAATAAAAAA              CAACAC CTAA GTGTTG               TTTGTTGTTTTCAAA 100 244
   MCAP_0649 NONE
   MCAP_0648 NONE
   MCAP_0647 NONE
   MCAP_0646  772805 ..  772819 -  -8.6  -5.60993   TCTCCTATAAAAAAA               TCACAC AAA GTGTGA               TTTGCTTTCAAAATG 100 188
   MCAP_0641 NONE
   MCAP_0640 NONE
        tyrS  767907 ..  767917 -  -2.6  -5.56112   ATAAAAAGTAAAAAA                 TTTT ATA AAAA                 ATAAAAAAATCTAAG  69 118
        dnaE NONE
        polA NONE
        mutM  758463 ..  758478 -  -4.8   -4.0613   TTTAAAAGAAAAAAG              CAATTA TTTT TAATTG               GTAATTAATTGCTTG  59 103
   MCAP_0634 NONE
   MCAP_0633 NONE
         gap  755099 ..  755145 - -12.1  -5.75822   CATAAATTAAAAAAA CAAAATCTAAACTTGTTATTA ATTAA TAATAAAAAGTTTAGATTTTA AATTTAATATTTTTT 100 40
         pgk  753763 ..  753785 -  -7.1  -6.01187   AATTAAACAAAAAAA           CTCACTTAT CTAAC ACAAGTGAG           TTTTTTAATATCTAA 100 58
   MCAP_0621  737950 ..  737980 -  -3.5  -2.88452   TCTCCAAACAAATAT      TTTTTGCTTTCTGT ATTC ACA-AAAGCAATAA       TAATATGTAAAAAAG  44 90
   MCAP_0620  735142 ..  735154 -  -3.4  -3.09004   CCATTGTTAAAAGTA                GTTG AACAA CAAC                CATTTTTAATAAAGC  45 511
   MCAP_0616  730826 ..  730843 -  -3.5  -5.92399   TAATAAAATAAAAAA             TTAAAGA AATA TCCTTAA              GATTAAAAATAGGCT  79 114
   MCAP_0615  730478 ..  730494 -  -8.1  -5.51046   TAAATATATAAAAAA              TCTACTT TAA AAGTAGA              TTTTATTAAAACTTA 100 31
   MCAP_0613 NONE
   MCAP_0612  726835 ..  726858 -  -7.6  -5.93252   CTTAAAAATAAAAAA          CACTTTAACT TTTT AATTAAAGTG           TTTATAGTAAAACTA 100 38
   MCAP_0611  726567 ..  726579 -  -3.5    -3.182   ATAGAAATTATTTAA                TTTAA TAT TTAAA                ATTTTTTATTTAAAA  46 21
         tkt NONE
   MCAP_0609  724283 ..  724300 -  -4.2  -5.95946   TCAATAATAAAAAAA             CAAGTA ATAAAA TACTTG              TTTTATTTTGCTTTT  81 28
   MCAP_0608 NONE
   MCAP_0607 NONE
   MCAP_0606  719323 ..  719336 -  -2.5  -3.91897   GCTTTTATTTACAAA               TTAAT AGTA ATTAA                TTATTAGTTATAAAG  47 22
   MCAP_0605  718756 ..  718771 -  -7.6  -5.33866   CAAATTTATAAAAAA              CTTGCA TTAA TGCAAG               TTTAAATTCTATTTT  95 39
   MCAP_0604 NONE
   MCAP_0603 NONE
        scpA NONE
        scpB  714689 ..  714708 -  -7.2  -5.40072   TTCTCCTTAAAAAAA            CCAATAAC AAAA GTTACTGG             GTGCATTTTTTATAT  93 62
   MCAP_0600 NONE
   MCAP_0599 NONE
   MCAP_0598  712551 ..  712566 -  -6.2  -5.63517   TTTGTAAATAAAAAA              GTTGTA TTTC TACAAC               TCAGCATTGTGATAG  95 19
   MCAP_0597  711580 ..  711625 - -13.1  -5.36441   TTTTTATATAAAAAA TCTTATTATCTATACTTAATC AACT GACTAAATATAAATAATAAGA TTAAAACTTAAACTA 100 33
   MCAP_0596  709791 ..  709824 - -14.1  -5.09426   CCTAATTCTAAAAAA     TAGACTTCCTAGG TGTTTTAT CCTAGGAAGTCTA      TTAAGTTTATCCTAC 100 89
   MCAP_0595  707643 ..  707671 -  -9.1   -5.4756   AATCCTAATAAAAAA        GAGAATAATTTTT TAC AAAAAATATTCTC        TTCACTAAAATCATA 100 82
   MCAP_0594  706033 ..  706078 - -10.9   -5.7946   TTTTTAATAAAAAAA TCTTATTATCTATACTTAACC AACT GACTAAATATAAATAATAAGA TTAAAACTTAAACTA 100 175
   MCAP_0593  704849 ..  704869 -    -7  -4.05583   TTAATAGTAAAAAGA            GAAAGATT TAATT AATCTTTC            CTTTTATTGATATAT  74 57
   MCAP_0592  704511 ..  704532 -  -8.1  -5.38951   AAGCTATATAAAAAA           GAAAGGCTT TTTA AAACCTTTC            ATCCCAAAATATTTA 100 184
   MCAP_0591  703965 ..  703975 -  -2.6  -2.80816   TTTCTATTTATCATA                 TTTT TGT AAAA                 CTATTAATATATCTT  39 3
   MCAP_0590 NONE
   MCAP_0589  701431 ..  701459 -  -8.3  -5.46129   TAACAAATGAAAAAA        CCTTAAACTATAT TAA ATTTAGCTTAAGG        TTAAACTATATAATA 100 52
   MCAP_0587 NONE
   MCAP_0586 NONE
   MCAP_0585  696041 ..  696054 -  -2.5  -3.86015   TATTTTTTTGACAAA               TTATT CTCT AATAA                TTTTTTAAATGCAAT  47 205
   MCAP_0584  695798 ..  695819 -  -3.9  -4.56597   CTTTCCTTTTAAAAA           TTCTTAAAA TATT TTTTAAAAA            TTATTGATTGAAAGT  62 26
   MCAP_0583 NONE
   MCAP_0582  692715 ..  692732 -  -8.5  -5.77632   AAAATTATAAAAAAA             TACTCCT TTAA AGGAGTA              TTTGTAAATTATATT 100 45
   MCAP_0580  691033 ..  691062 -  -5.1  -3.70478   ATAAACCTATTTAAA       CATAAAAAAATGC CTAG GCATTTTTATTTG        TATCTATGATTAATT  57 19
   MCAP_0579 NONE
         cmk NONE
        engA NONE
        gpsA NONE
        hupA  686977 ..  686991 -   -10  -5.11112   AAATGTTAATAAAAA               GGTTGC TTT GCAACC               TTTTTATAATTATTA 100 38
   MCAP_0574  686155 ..  686166 -  -4.4  -4.44046   TTGATGCTAAAGAAA                CATC AAAA GATG                 AGTTTAATTTTAATG  64 269
   MCAP_0572  685069 ..  685093 - -11.7  -3.49898   AAAAAATAGTCATAA          CTATATATTAC ATA GTAATATATAG          AGTTTTTTAATTTGA  89 420
   MCAP_0552 NONE
        recA  658983 ..  658994 -  -5.8  -6.02919   TTATAAACAAAAAAA                GCAC ATTG GTGC                 TTTAAATTATTCTTT  93 32
   MCAP_0550  657318 ..  657330 -  -3.5  -2.80479   TTTAACTAAAACCTA                TTTTA TTT TAAAA                CATCAGTTTCTTTTC  44 15
         ffh NONE
   MCAP_0548  655443 ..  655468 - -11.3  -5.48303   ACAATTTTAAAAAAA         GGTGTCAAGTA ATTT TACTTAACACC          TAAAATTATTTGTGG 100 31
        rpsP NONE
   MCAP_0546 NONE
        trmD NONE
        rplS  653387 ..  653422 -  -5.8  -5.80003   TCAATAAATAAAAAA    CATCATAATAAAGTA GAAAAAT TACTTTAT-ATGATG    ATTAAATTATTTGAT  91 32
   MCAP_0543 NONE
   MCAP_0542  651752 ..  651785 -  -9.7  -5.14965   ATTTTGATTAAAAAA     GCAAAGATTCTAGTT TTTT AACTAGTTTCTTTGC      TTATTTTTTTAATTG 100 9
   MCAP_0539  648090 ..  648108 -  -5.3  -5.63236   ATTTAAAAAGAAAAA             GAGACCA AGTTA TAGTCTC             TAGTTATTATTTAAT  82 160
   MCAP_0538 NONE
   MCAP_0537  644270 ..  644287 -  -3.5  -3.71378   TACTTTATATTTAAA             TAAGACT AGTA AATCTTA              TTCCATCAACCCAGC  50 23
   MCAP_0536  642479 ..  642493 -   -10  -5.79595   TTCTAAAACAAAAAA               TCGTGC TTA GCACGA               TTTTAATGATTCTAA 100 173
   MCAP_0534 NONE
   MCAP_0533 NONE
   MCAP_0532 NONE
   MCAP_0531 NONE
   MCAP_0530 NONE
   MCAP_0529 NONE
   MCAP_0528  637245 ..  637273 -  -3.3  -2.91027   TCACCAAATTAACTA        GTTTTTTATTTTA TTT TAAAATATAAATC        ATTTAAAATTTCAAA  42 2
   MCAP_0527  636539 ..  636593 -    -4  -5.34055   ATAAAGACTAAAAAA TAAGATTTACTAAAATAAACTAAAAA AGT TTTTTGTTTTATTTTAATCTATCTTA TTATCAACATCTTTA  73 13
   MCAP_0526 NONE
   MCAP_0525  634668 ..  634678 -    -4  -3.21099   TTTTTTTAGTACTAA                 TAGT GTT ACTA                 TTATTTGACACAAGA  48 116
   MCAP_0524  633214 ..  633233 -    -5  -5.65177   AGATTTACAAAAAAA            GCTCCTAA ATAT TTAGGAGT             TAAATAGATATGTTT  82 25
        trmU  631994 ..  632006 -  -3.5   -3.4811   CTTTCTATAACAATA                TAATT ATA AATTA                TTTTTATTTAATTAC  48 29
   MCAP_0522  631332 ..  631346 -  -2.8  -5.95286   ATTAAAAATAAAAAA               GGCA TCATTAG TGCC               TAAGTTAATTACTTT  75 30
   MCAP_0521 NONE
         fmt NONE
         efp NONE
   MCAP_0518 NONE
         tig  625884 ..  625906 -  -9.3  -5.24551   CTAAATTAATAAAAA           CTATCCTTT TTATT AAAGGATAG           TTCAATTTTTTTATT  95 39
         lon  623418 ..  623437 -  -9.4  -5.61881   GTTTAAAAATAAAAA            CTCACAAT TTAA ATTGTGAG             TTGATCATTATATTA 100 50
   MCAP_0515  622088 ..  622115 -  -2.8  -4.77908   AAAATAAAAAAAATA        GTTAGATTAATT TTTT AAAAAATCTAAC         TTTTTTTTGTTTTCA  58 21
   MCAP_0511  609578 ..  609596 - -10.4  -5.42131   TAATTATACAAAAAA             GAGTCTTT TAT AAAGACTC             TATTCATTTGAAACT 100 25
   MCAP_0510  609005 ..  609024 -    -3  -2.95177   TTTTAAAAAATTAAC            CAAAAATT ACTA AATTTTTA             AAAATTTCTTCTTTT  42 1
   MCAP_0509 NONE
   MCAP_0508 NONE
         era NONE
   MCAP_0506  604913 ..  604925 -  -6.3  -4.07687   ATTTTTCTCCTAAAA                GTTAG TAA CTAAC                TAATTATAACATTTT  69 61
        glyS NONE
        dnaG NONE
        rpoD NONE
   MCAP_0502 NONE
   MCAP_0501 NONE
   MCAP_0500  597327 ..  597337 -  -2.6  -3.48115   CCTTTATAAAATATA                 TTAT TAC ATAA                 AATATCTAATCAAAT  44 31
   MCAP_0499  595729 ..  595743 -  -2.2   -5.2696   TTAAAACCTAAAAAA               TTTTAA ATA CTAAAA               AACAAACTCGATAAA  63 75
   MCAP_0498  591484 ..  591496 -  -3.5  -2.70932   CTGCCTTTCTAATCA                TTAAT TCC ATTAA                TGATTTGTTCTTCTT  43 6
         apt  590931 ..  590949 -  -6.1  -5.73339   ATAATTATAAAAAAA             TAAAGAC TAAAT GTCTTTA             TTTTTAATATTTTAT 100 29
   MCAP_0496  588604 ..  588622 - -11.8  -5.41359   AATTAAATTAAAAAA             TCCTTGGA AAT TCCAAGGA             TTTTTATTATTTAAT 100 32
        rpmB  580213 ..  580228 -  -6.2  -5.74122   TATTATATAAAAAAA              TATGAC AAAT GTCATA               CTAGTATTATTTTAT 100 43
   MCAP_0486  579516 ..  579540 -  -2.3  -2.61681   TCCTAAGTTTAGAAT          TAACTATTTAA CTA TTTAATAATTA          TAACAAATCACAGTA  38 68
   MCAP_0485 NONE
   MCAP_0484 NONE
        pstB NONE
   MCAP_0482 NONE
        ftsY NONE
         p13 NONE
   MCAP_0479  572108 ..  572130 -   -10  -5.59502   TAAAAAATTAAAAAA           CCATAACAAT AAA ATTGTCATGG           TTTAAGACAATCTCA 100 171
        metK NONE
   MCAP_0477 NONE
         gid  568898 ..  568929 -  -6.2  -4.16937   ACTAAATAACAATAA      CAAATATTTAAT GCTTTTTT ATTAAATATTTG       TTCTTAATATTTTAT  71 15
         pmi NONE
         ung  567190 ..  567215 -  -2.1  -2.64243   TTATATTTTATATGA         TTAATTATT-GT TTA ACTAATAATCAA         CTTTTTAAAGACTTC  38 30
   MCAP_0473  566155 ..  566173 -  -7.5  -6.22691   TAATAATAAAAAAAA             TAGAAGC TTGAG GCTTCTA             TTTTTTATGTTTGTA 100 23
   MCAP_0469 NONE
   MCAP_0468 NONE
   MCAP_0467 NONE
        pepO  556102 ..  556121 -  -2.9  -5.90231   ATAAATATAAAAAAA            TCAACAG TTATAT CTATTGA             TTTAAGTCTATTTAA  74 111
         pgi  554680 ..  554693 -  -2.5  -3.40403   TTTGTTTTATCATAA               TTTAT CTTA ATAAA                ATCCCTTCCCTATTT  44 35
   MCAP_0464 NONE
   MCAP_0463 NONE
   MCAP_0462  552865 ..  552882 -  -8.5  -6.04419   AAAATAATAAAAAAA             GTTCGAT ATTA ATCGAAC              TTATTCTAACTATTA 100 46
   MCAP_0461  551285 ..  551304 -  -9.4   -6.4275   TAAAAATAAAAAAAA            TCCAAGTT AGAA AACTTGGA             TTTTTTAACTATTAT 100 42
        parE NONE
        parC  543464 ..  543484 - -11.3  -5.05505   ATTATAAATTAAAAA            GGTTCAAAT ATA ATTTGAACC            TTATTTATCGTCTTT 100 26
   MCAP_0455 NONE
        gtsA NONE
        gtsB NONE
        gtsC  538175 ..  538202 -  -3.5  -5.44119   TTCATTTTAAAAAAA        GATTGATAGTT AATTAA ATCTACCAATC         TTTTTAGAAAAACTT  71 7
   MCAP_0451  536143 ..  536162 -  -9.4  -5.98675   TATAAAAATAAAAAA            GTTAGCTT ATAT AAGCTAAC             ATTTATAAATTTTGA 100 50
   MCAP_0446 NONE
   MCAP_0445  530332 ..  530348 -  -4.5  -3.56558   TAATACTAATGAGAA              GTTAAAT TCT ATTCAAC              CTAAAATAGAAGATT  54 419
   MCAP_0442 NONE
   MCAP_0441  526987 ..  527010 -  -8.4  -3.75153   TTCTTTTAATTTAAA          TTTTTTAATC ATTT GATTAAAAAA           AGTCTTGTCAATAAT  77 284
   MCAP_0440  526216 ..  526231 -  -7.6  -5.77677   TAAAACAATAAAAAA              TGCAGT TTAA ACTGCA               TTTTTTTAATCTATT 100 44
   MCAP_0437  523112 ..  523134 -  -9.3   -5.6473   AGAAGATTAAAAAAA           TCGTAACTA ATTAA TAGTTACGA           TTTTTTCTTTTTTCT 100 9
   MCAP_0434  518923 ..  518951 - -10.4  -5.30348   ACTGAATAATAAAAA        CAAAGGCTTGGA TAACT TCCAAGCCTTTT        ATTTAGTTGACACTA 100 38
        rpsU  515983 ..  516000 -  -6.3  -5.68039   AAATGCATAAAAAAA             GAGCCTT TATA AAGACTC              TTAATTAAAAATTAT  95 47
        ruvA  515263 ..  515279 -  -3.1  -3.66156   AGATTTAATAAAAAC              TTTTAAA TTG TCTAAAA              TATTATTTTGTCCAA  48 97
   MCAP_0427  512789 ..  512819 -  -4.3  -2.96212   AATAGTAAAAAAATT       TTAATTCTTTA TAAAATCAT TAAAGAATTAA       TTAAAATTGACTTTT  50 141
   MCAP_0425 NONE
   MCAP_0424  509943 ..  509959 -  -6.6  -5.54264   AAAGATTTAAAAAAA              TCAAGC AAATA GCTTGA              TTAAAGATTAAATTA 100 33
   MCAP_0409  497210 ..  497227 -  -7.1  -6.23545   TTTAAATAAAAAAAA             TGAATCT CAAA AGATTCA              TTAATTTATTATTTT 100 48
   MCAP_0362  446836 ..  446863 -  -7.2  -5.43974   AAAAGTAAATAAAAA        GTTCAAATGT CTTTTTTT ACATTTGAAC         TAGTTTTTTAACAAA  93 61
   MCAP_0361  444145 ..  444173 - -11.9  -5.57396   ATAAGCAATAAAAAA        GCAAGATCTTATA ATA TTTAAGATCTTGC        AGTTTTAGTTAATAA 100 51
   MCAP_0360  441393 ..  441411 -  -8.9  -4.84311   TTTTAGATAATAAAA             GCAAGAC TTTAT GTCTTGC             TTTTTATATTAATTA  91 46
   MCAP_0343  410356 ..  410377 - -10.3  -5.56263   AGTAGAAAATAAAAA           GGACTTAAA ATTA TTTAAGTCC            TTTTTTAATGAGTAA 100 30
   MCAP_0341  408000 ..  408019 -  -2.1  -5.98675   CATAAAAATAAAAAA            GGACACT TAATCT AGCATCC             TTAATTAATTTTTGT  74 114
        cdsA NONE
        polC NONE
   MCAP_0338  401686 ..  401706 -  -8.3  -5.13354   TTTAGAAAAAATAAA            GCAAGGTAT TAA AAACCTTGC            TTTTAGCTTTATATA  93 90
   MCAP_0337 NONE
   MCAP_0336 NONE
   MCAP_0335 NONE
   MCAP_0334 NONE
        infB  397020 ..  397041 -  -5.9   -6.0427   ACTATATAAAAAAAA           GACAGATAA TAAT TAATCTGTC            TTTTTAATTATTTAA 100 33
   MCAP_0329 NONE
   MCAP_0328  391706 ..  391727 - -10.3  -6.23317   ACAAAAATAAAAAAA           CTACTAGAT GAAA ATCTAGTAG            ATAAAGCTCAAGAAT 100 82
        hisS NONE
        aspS  386773 ..  386788 -    -9  -5.23316   TATGACAGGAAAAAA              GTAGGC TAAA GCCTAC               TTTTTTTATTATTCA  95 34
   MCAP_0314 NONE
        hupB  377184 ..  377196 -  -3.5  -3.95584   TTCTCATTAATTAAA                TATAA TTT TTATA                TACAAAGGTATATAT  52 61
   MCAP_0312 NONE
   MCAP_0311 NONE
   MCAP_0310 NONE
   MCAP_0309 NONE
   MCAP_0308  372437 ..  372464 -  -6.4  -3.87815   TCTTATTTGTATAAA        GTAGATCAAGTT ATAC AACCTGATATAC         TTTTTTTAATTAATT  69 31
   MCAP_0307  370898 ..  370914 -    -8  -5.56112   ATAAAAATGAAAAAA              GCAACC TAAGT GGTTGC              CTTGTGTAAAACAAA 100 431
   MCAP_0306  370453 ..  370483 - -11.4  -4.59511   AACATTTTGTAAAAA       TGCTAAGATTAATT GTT ACTTAATCTTAGCA       TTCAAGTTTATTTGA 100 66
   MCAP_0305  368699 ..  368715 -    -8  -5.59502   GAAAAAATGAAAAAA              GCAACC TAAGT GGTTGC              TTGTGTAAAACAAAA 100 213
   MCAP_0304 NONE
   MCAP_0303  366122 ..  366138 -  -4.5  -2.57564   TTAGTTCTTTACAAG              TAGTATA TGT TACACTA              TCATCTATTTTTTAC  48 30
   MCAP_0302 NONE
   MCAP_0301  362118 ..  362142 -  -5.9  -3.31144   TTTGCATTTTCATAA          TAGTAAATTAT TGT ATAATTTTCTA          TTAATTATTCATTGC  61 26
   MCAP_0300  359960 ..  359994 -  -6.4  -3.05522   GAATCCCTCCAAAAC     CCCCACTTCCTAGATT TTT AACCTAGAGTATGGGG     TTTGGGGAATCTAAA  62 432
   MCAP_0270  326290 ..  326311 -  -8.9  -6.23317   ATAAAAATAAAAAAA           TAGATCTTT TTAA AAAGATCTA            TTTTAAGAAATAATG 100 64
   MCAP_0269  324654 ..  324676 - -10.8  -6.23317   ATAAAAATAAAAAAA           TAGATCTTTT TTA AAAAGATCTA           TTATTGTAATAAATA 100 140
   MCAP_0268  323135 ..  323151 -  -8.1  -5.75599   TAAAGTATAAAAAAA              TGAGTTT ATA AAACTCA              TTAAAATTATGCTAT 100 41
   MCAP_0265 NONE
   MCAP_0264 NONE
   MCAP_0263 NONE
   MCAP_0262  318719 ..  318729 -  -2.6  -4.62336   ACCTTATTTCAAAAA                 TAAT GCT ATTA                 AAAAAATAATAAAAA  56 3
        rsgA NONE
         rpe NONE
   MCAP_0259  316477 ..  316492 -    -9  -4.52803   TATAAAGTTAGAAAA              TGCCTC TAGT GAGGCA               AAGTGATTTATTTTG  86 33
        valS  313766 ..  313785 -  -6.5  -5.01845   TATAACAATTAAAAA            TCTCTCT TAACTT AGAGAGA             TTTTAAACTAGTTAT  83 37
   MCAP_0257 NONE
   MCAP_0256  312058 ..  312068 -    -4  -3.67517   TATGAATATTCTAAA                 TGTT AAT AACA                 AGCAATTAAAAACTA  52 102
   MCAP_0255  310266 ..  310286 -  -4.8  -5.63504   AATTTTATAAAAAAA            GATAAACC ATTAG GATTTATC            TCTTTTAGATTTATT  79 14
   MCAP_0253 NONE
        uvrC  305573 ..  305583 -  -2.6  -3.13164   CTTGTAACTAGTTAA                 TTAT ATA ATAA                 AGACTAATAAATATC  41 82
        greA  305050 ..  305069 -  -6.5  -5.64274   TTATTTATAAAAAAA            GCTATTG AAATAA CAATAGC             ATTGATTATTTAATA 100 31
   MCAP_0250  304108 ..  304127 -    -3  -2.86125   TACAATGAAAAAACT            CTAAATAA TCAA TTATTTAA             TTCTAGTGAGTTTAT  40 192
   MCAP_0248 NONE
   MCAP_0247 NONE
   MCAP_0246 NONE
   MCAP_0245 NONE
   MCAP_0244  298166 ..  298188 -  -7.8  -5.68438   TTAGTAAATAAAAAA           TCAAGCAAAA TTA TATTGCTTGA           TTTTTTTTATCTTCT 100 13
        rpsD  285764 ..  285779 -  -7.6  -5.77856   AAGAAATTAAAAAAA              TCAAGC TATA GCTTGA               TTTTTTACTATTAAA 100 47
   MCAP_0219 NONE
        glpK  261054 ..  261073 -  -2.2  -4.10007   ATAACTCTGTTAAAA            TAATCTGT TCTA ACATATTA             TCCTTTCGTTATTAT  49 57
   MCAP_0217  260251 ..  260267 - -10.9  -5.56673   AGTGATAATAAAAAA              GCTCATC AAT GATGAGC              TTTTCTTTTGGTTAA 100 48
        typA  253131 ..  253166 -  -4.2  -5.72207   TGTAAATTAAAAAAA    CAACACTAGAAACTA GTATTTA TCGTTTCT-GTGTTG    TTTTTGTTCTGCTTG  78 2
         def  249751 ..  249763 -  -3.5  -4.02762   GCAAGTAAAAGACAA                TAATT TTA AATTA                TTCAATAATAATTCA  54 23
        infC NONE
        rpmI NONE
        rplT  248411 ..  248426 -  -5.4  -5.48825   TACTAGTTAAAAAAA              TCTCCC CTAA GAGAGA               TCTAATTATTTATTT  84 31
   MCAP_0202 NONE
   MCAP_0201 NONE
   MCAP_0200  242891 ..  242905 -  -7.8  -5.53079   AAAACATATAAAAAA               CCTGGA AAT CCCAGG               TTTTTTTCTATTTAT 100 33
   MCAP_0196 NONE
       pepA2  237130 ..  237140 -  -2.6  -3.76968   AATTTATTTATTAAA                 TATT TCA AATA                 GAGTTCTAACTAAAA  47 3
   MCAP_0194 NONE
   MCAP_0193  234600 ..  234618 -  -8.9  -5.76949   TATTTGTAAAAAAAA             TCTCGGA AATAA TCCGAGA             TTTTTTATTATTCTT 100 33
   MCAP_0176  214137 ..  214152 -  -4.8  -3.34882   TGATCATAAAGAAAT              TACTTT AGAC AAAGTA               GACAAAAAATTATTA  55 162
   MCAP_0160  195154 ..  195168 -  -2.2   -3.9373   TAGTTAAAATCTAAA               TTTTAA ATA CTAAAA               ATAAAATAATTGTTA  47 6
        alaS  192317 ..  192358 -  -6.9  -5.36314   TAAAATATTAAAAAA TAGTAATAAAAAAATGAGA TTAT TCTCATTTTATTACTAATA  TTAAAATTTTAAAAA  93 57
   MCAP_0137  165239 ..  165256 -  -9.9  -5.02074   CTACTTTTTAAAAAA             GACTCAC TTTT GTGAGTC              AATTGAAATTTATTT 100 54
   MCAP_0124  149249 ..  149269 -  -4.7  -5.80364   AGTTGAATAAAAAAA            CGAGAATTC AAT AACTTCTCG            TTTTTTTAATATGAT  82 31
   MCAP_0121  146361 ..  146377 -  -7.3   -5.5454   TTAAATAAATAAAAA              GCTAGTT ATA AACCAGC              TTTTTTTAATCTTAA 100 37
   MCAP_0098  118224 ..  118251 -  -2.8  -5.95539   TTTTAAATAAAAAAA        TAAACACTATTT TATA ACATAGTGTTTG         TAATGATGCTTATTG  75 9
   MCAP_0097  116075 ..  116087 -  -4.9  -2.90714   TTAAATGTTCAGACA                TAAGA ACC TCTTA                TTCTATTAAAACAAA  51 23
        smpB NONE
   MCAP_0095  115070 ..  115089 -  -5.2  -3.61638   AACAAAAAAAAGAAG            TTTAATTT GCAT AAATTAAA             ATTTTGTATTTTAAT  57 77
        ptsG  112458 ..  112486 -  -3.4   -5.7946   TCGCTAATAAAAAAA       TACTCAATTCTAT ATAG ACA-AATTGAGTA        TTTTATTAAGTATTA  76 47
   MCAP_0093  111284 ..  111295 -    -3  -2.69912   TAAAAAATTAAGCTA                GATT ATTT AATC                 TTAAATCTTGATATA  41 6
   MCAP_0088  105377 ..  105391 -  -7.2  -3.04486   AGTAAAATACTAAAG               CAAAAC TTT GTTTTG               TATTTAAAGGTTAGT  65 313
   MCAP_0086  100791 ..  100827 - -16.9  -5.94214   AATATAATAAAAAAA    CCTATACTATATCTAGT TAG ACTAGTTATAGTATAGG    TTTTTATTAATTTTA 100 38
   MCAP_0073   90962 ..   90977 -  -4.8  -5.67283   AATCCAAATAAAAAA              TAGTTA TTTC TAACTA               CTAAAAAGTCCAGCT  79 19
   MCAP_0061 NONE
   MCAP_0060 NONE
   MCAP_0059 NONE
   MCAP_0058 NONE
        xseA NONE
   MCAP_0056 NONE
   MCAP_0055   68658 ..   68674 -  -5.2  -5.76633   TTATATACAAAAAAA              TAGGTT GTTAT AACCTA              TTTTTTTAATTCTTT  84 23
        secA   56971 ..   56992 -  -6.7  -5.84381   TTATTAATAAAAAAA           GTGTTACAA AAAT TTATAACAC            TTTTATTAACCTATT 100 31
   MCAP_0044 NONE
   MCAP_0043   55304 ..   55332 -  -5.5  -2.57132   CTTTTTTGTTATAAT        TTTACTTTTACTA AAT TTGTAAAAATAAA        CTTTGCAAAAAAAAA  53 102
   MCAP_0042   53356 ..   53377 -  -8.8  -5.66989   TAAATAGTAAAAAAA           CCCTGTAT TTTTAG ATACAGGG            TTATACTATTGGAAA 100 288
        gyrB NONE
        gyrA   48789 ..   48809 -  -5.4  -5.56112   ATAAAAATTAAAAAA            CCGAACTT TTATG ATGTTCGG            TTTTTTTCTAATCTT  89 33
   MCAP_0034   38476 ..   38486 -  -2.6  -2.63289   TTAACCTCAAAAATT                 TTAA AAA TTAA                 TCAATTAATGCACTT  39 22
   MCAP_0033   36817 ..   36835 -    -6  -6.20267   TGAAAAAGAAAAAAA             CCTAGATT TCT AGTCTAGG             TTTTTTATTATTTTA 100 56
   MCAP_0022   27557 ..   27570 -  -6.7   -5.5112   TTTAGTAATAAAAAA               TGCAC TTAG GTGCA                TTTTATTTTTGTTTT  93 41
   MCAP_0018   16679 ..   16699 -  -8.4  -5.80003   TTAACAAATAAAAAA            CCAAATAC CTAAT GTATTTGG            TTTAATCTTTTATTA 100 38
   MCAP_0015   12313 ..   12332 -  -2.2  -5.38321   AAAGATTATAAAAAA            CTATTTGT TATT AAAAATAG             TTTATTAGAAGCTAA  66 311
