# Supplementary material for: Rapid, accurate, computational discovery of Rho-independent transcription terminators illuminates their relationship to DNA uptake
Source: Genome Biol. 2007 Feb 21;8(2):R22. doi: 10.1186/gb-2007-8-2-r22 (PMC1852404; doi:10.1186/gb-2007-8-2-r22)
Supplement: Additional data file 4 — Best terminators found downstream of each of the genes of the 343 organisms studied. [file gb-2007-8-2-r22-S4.zip › Mycoplasma_gallisepticum.bag]

        parA NONE
    MGA_0621 NONE
        dnaA    4738 ..    4755 +  -7.1  -2.52759   GTCCATTGTGCCAAT             CTTTCTA TTAA TAGAAAG              CTTGATCACTGTATT  62 215
   MGA_1322d    5123 ..    5142 +  -3.6  -3.37344   TTGTATTAATGTTTG            TTACTAGT TAAA ACTAGGAA             TTGCTTCAGTAGCAA  49 15
    MGA_0625    6110 ..    6121 +  -4.4  -2.78216   GCCAAAGAATTTGCA                TTGC TAGA GCAA                 TAATTCGTAAACCTA  49 58
    MGA_0626    8341 ..    8359 +  -7.4  -5.17744   TAATAATTGAGATAA             TGTCAAGC CCG GCTTGGCG             TTTTTGTTAATGTGT  86 72
       rpL34 NONE
        rnpA NONE
        yidC NONE
        ksgA NONE
    MGA_0635 NONE
        argS NONE
        mnuA   14431 ..   14457 + -11.1  -5.28561   AACTTAAATAAAAAA         TAATATTAGGG TGATT CCCTAATATTA         TTTTTCTTATCTGTT 100 30
    MGA_0650   22539 ..   22561 +  -2.7   -4.9725   AATACAGTTCACGAT           CGATTAGAT AAACG ATCTGACCG           TTTTTATGTAGGGCT  66 420
    MGA_0654 NONE
        phnL NONE
    MGA_0656   31385 ..   31395 +  -2.6  -3.38034   CGCACGTAATAGAAA                 TTAA AAA TTAA                 TATTATATAATATTT  45 462
    MGA_0657 NONE
         hpt   32445 ..   32457 +  -3.5  -4.06993   GACAAAAAATAAGAT                TTATA AAA TATAA                TTATTTAATATGTCG  55 29
        ftsH   34765 ..   34784 +  -9.4  -5.80817   GCTAGCTCTAATTAA            CAGATTAG TTAA CTAATCTG             TTTTTTTGTCTTCAA 100 26
    MGA_0661 NONE
    MGA_0662 NONE
        fruB   36638 ..   36648 +  -2.6  -4.22673   AATAAATTAATTTAA                 TTAA CTT TTAA                 TATTTTATTTTATAT  53 26
        tktA NONE
        secA   41376 ..   41414 +  -7.8  -4.10781   TTTTTTCAACAAAAA   TATTCAAATAAAAATTTA TTT TCAATTTGTATTTGAATA   TTTATCTACGTTCTT  77 49
    MGA_0674 NONE
    MGA_0676 NONE
    MGA_0677 NONE
        malF NONE
        malG   48542 ..   48563 +  -4.5  -3.12407   ACAAAATCATTAATT           TTTGAAGAA CTAC TTCTACAAA            TATTAAAATTATCTT  50 58
    MGA_0683   49694 ..   49721 +    -8  -5.64304   GGATGACGAACAAAA        TTAGTTC-TTAAC TCA GTTAAAGAACTAA        TTTTTTATTCTCTTA 100 47
        uvrB   52608 ..   52618 +    -4  -3.14211   ATTTTTTTGTTAGAA                 TTCT TAT AGAA                 TTAATCAAAAGAAAT  48 46
        pstS NONE
    MGA_0689 NONE
        pstB NONE
        phoU   57444 ..   57463 + -13.6  -5.54264   AACAAACAAAAAAAA            CAAGCCGG AATT CCGGCTTG             TTTTTTTAAGTATTT 100 63
        thyA NONE
        FolA   63604 ..   63625 +  -8.9   -5.4756   TAGTTATAAAAAAAA           TAATAATGC GCTC GCATTATTA            TTTTTTATTGACATT 100 38
        rpsJ NONE
        rplC NONE
        rplD NONE
        rplW NONE
        rplB NONE
        rpsS NONE
        rplV NONE
        rpsC NONE
        rplP NONE
        rpmC NONE
        rpsQ NONE
        rplN NONE
        rplX NONE
        rplE NONE
        rpsN NONE
        rpsH NONE
        rplF NONE
        rplR NONE
        rpsE NONE
        rplO   75978 ..   75990 +    -2  -2.72144   TCAATCTGCTGGTGG                TAGT ATTGA ACTA                ATTTAACAAACATAA  39 7
        recY NONE
         adk NONE
         map   78889 ..   78913 +  -2.3  -6.23545   AAAGAAGATCAAGCA         G-AAATCCTA ACACTC TAGGATTTTC          TTTTTTTTATTTACC  86 8
         mdh   80194 ..   80223 + -10.9   -5.4148   TCCGCATTTTATAGA       TATAGGCATGG TTAGGTTT CCATGCCTATA        TTTTTTAATTATTTA 100 161
        lysU NONE
        dnaJ NONE
    MGA_0758   90522 ..   90539 +  -8.5  -5.65678   TTAAGATGAACAAAA             TATCCCA AATT TGGGATA              TTTTTTATGTTTTAT 100 50
    MGA_0760   91752 ..   91762 +  -6.8  -3.38435   TTGTAAAAACTTAAC                 GGGT TGA ACCC                 ATTTGTTTTGAAAAA  65 63
        ptsA   94370 ..   94417 +  -5.4  -4.23213   CAATAATCTTCAGTT TTAATCATAATTATCTTGT GAAAGTTAGCA ACAAGA-AATTATGATTAA TTTATTAGATATAAA  65 66
    MGA_0765   95256 ..   95286 +  -9.9    -4.005   ATCGTTAAAATATCA       GTAAAAGTAGGGG TGTGT TCCCTATTTTTAC       TTTCTAAGTTAATTT  91 326
        rlsO   95648 ..   95662 +  -5.8  -3.78775   ATTTCAGAACTAGAA               TTAAGA CAT TCTTAA               TTTGCTAATAAAGAA  64 11
    MGA_0768 NONE
        ftsK NONE
        trxA NONE
    MGA_0777 NONE
        uvrA NONE
         tsf NONE
        pyrH NONE
         frr NONE
        cdsA NONE
         dxr NONE
    MGA_0789 NONE
        polC NONE
        uvrD  118526 ..  118569 + -15.6  -5.05228   AACAACTAAATTAAG CAAGGAGATGAGATTTGAAT TGTG ATCAAAATCTCATCTCCTTG TTTTTGTAGTTTGGT 100 107
    MGA_0805 NONE
        ccmA NONE
    MGA_0808 NONE
    MGA_0809 NONE
    MGA_0810 NONE
    MGA_0811  134627 ..  134637 +  -2.6  -3.84825   AATTAACTCAATTTT                 TTAA CAA TTAA                 TTTCATATAAATAAC  49 22
    MGA_0815 NONE
    MGA_0816  140609 ..  140639 +  -8.5  -4.11322   ATAATCTATTAAATT       TAGACAATAATTC GTAAA GAATTATTGTCCA       TATTTTTATACTTAA  81 62
    MGA_0817  142615 ..  142633 +  -8.9  -5.05153   AGGTAAATATGAATG             CGACAAC GTTAA GTTGTCG             TTTCTTTTTTAAAAT  95 289
    MGA_0818  144522 ..  144538 +  -2.3  -3.05463   GGACAGCTTTGAAAA              TCTATAA GGC TTATTGA              TTAAATGAAAAAGAT  41 19
    MGA_0820 NONE
        infB NONE
        rbfA  147108 ..  147136 +  -3.9  -3.03441   GTTTGGTTGTTGGGG        TTGTTGAGCAAGT TGG ATTTACACAACAA        TCTTCAAAAATCGTA  48 122
    MGA_0830 NONE
        truB NONE
        trmU  154938 ..  154953 +  -6.2   -2.7898   CGTTGTTTTACTGAT              TTAGCT TTTA AGCTAA               TAATTCCATATTCGG  57 127
        alaS NONE
    MGA_0836 NONE
        smtA NONE
    MGA_0838 NONE
    MGA_0839  162477 ..  162502 +  -4.8  -3.82218   ATTAACGTTCCAAGG         TTTAGCGACT AGCAGC AGTTGCTGAA          TTTGATCATCTAGCT  59 36
    MGA_0843 NONE
         fmt NONE
    MGA_0847 NONE
    MGA_0848 NONE
    MGA_0849 NONE
    MGA_0851  170117 ..  170138 +  -8.1   -3.3676   ATTTTGTTAGGATTT           TGTTAGGAA ATTC TTCCTAGCA            TTATGGAGTGTTAGC  73 313
        ptsG NONE
        putA  175464 ..  175474 +    -4  -3.98214   ATCTGTAACCCGGTA                 CAAA GGT TTTG                 TTTATAATCGCTAAT  56 1
        rpmE  175884 ..  175917 +  -7.7  -5.62288   TAATTATTTAAATAA     CAAACAATACCAAATT TAG GATTTGG-GTTGTTTG     TTTTTATTTTATTAA 100 46
        prfA NONE
        hemK NONE
    MGA_0865 NONE
        rpiB NONE
    MGA_0867 NONE
    MGA_0868  180266 ..  180278 +  -2.7  -5.53991   ATCTTACTTGACCTT                GAGAT TTA ATTTC                TTTTTTTACTAAATC  75 251
    MGA_0870 NONE
    MGA_0871  181321 ..  181341 +  -6.3  -4.37711   TTAGATAACCATATC            TAATAACAA TCT TTGTTATTG            TTTTCACTTTACTAA  72 162
        rplJ NONE
        rplL NONE
       rpL32 NONE
    MGA_0875  182714 ..  182745 + -13.3  -4.62203   AGTTATTAAAAATAA      TAAAAGACCTATC TTAAAT GATAGGTCTTTTA       TTTTAGTTATTTAGC 100 54
    MGA_0878  185569 ..  185579 +    -4  -2.91264   GACCTTACCAATGAA                 CTAA CAT TTAG                 TGTCTGAATCAAACC  46 22
    MGA_0879  187859 ..  187880 +  -8.8  -5.77734   TGGGATGAGAAAAAA           TGTAGCAC TGGACC GTGCTACA            TTTTTATTTTTGTTT 100 45
    MGA_0887  191143 ..  191154 +    -3  -4.57304   CAGCAATTGCAAAAG                CAAT TTGA ATTG                 TTTGTTTACTTGGCT  60 139
    MGA_0889 NONE
    MGA_0892  193259 ..  193278 +  -9.4  -4.62561   TATATTTTTGTTTAA            CCAACTAA TTAT TTAGTTGG             TTCTTTTGTTTGTTC  90 87
    MGA_0902  198690 ..  198706 +  -6.5  -3.44319   CAGTTGGTTAGAGGG              CTCGGTT CAT ACCCGAG              TTGTCGTGAGTTCGA  62 333
    MGA_0906 NONE
    MGA_0907  203392 ..  203429 +  -6.6  -5.83226   CGATTAAATAAATAA   TCAACATGAAAT-TTGA GCTTA TCATCATTTCATGTTGA   TTTTTTTGTTCAGTT 100 47
    MGA_0908  204927 ..  204950 +  -7.6    -3.254   ATGTCCGTAAAGCTT          TAGAAAAGCT AAAG AGTTTTTCTA           TGTTGTCCATCGCTC  69 267
    MGA_0911  207066 ..  207105 + -10.3  -3.71907   CAACATTAGAAAAAA  TGAACAAGAGATTTGAA CTTTTA TCCAAATCTTTTGTTCA   TGTTTATGCTTTTTA  90 204
        miaA NONE
        hemN  210107 ..  210117 +    -4  -4.06419   GAGATATTTAAAGGT                 CATA TGA TATG                 TTATTTCTAAAAAAA  56 124
    smc-like NONE
        ftsY NONE
    MGA_0922 NONE
    MGA_0923  215093 ..  215103 +  -2.6  -3.02434   ATCAAAGAGTGTTAA                 TTAA TGC TTAA                 TACTGTTTTATTGGA  42 22
    MGA_0924 NONE
        thrS NONE
    MGA_0927 NONE
        hmw3 NONE
        licA  222112 ..  222125 +  -5.3  -2.91065   AACTTATAAAGATTC               CGATT TTAA AATCG                TATAATATATATAAT  53 32
        mgc2  223125 ..  223137 +  -3.5  -2.78792   CCAAAAATATTATTA                TTAAA TCT TTTAA                ACTTTTTATATATTT  45 93
        gapA NONE
        crmA  229844 ..  229856 +  -6.3  -2.87132   CCTTCTCTACGATAA                GGTAA TCA TTACC                TCTATCAAAAAAGGG  58 74
        crmB NONE
        crmC  235299 ..  235320 +  -8.9  -6.02345   TCAATAGATTTAATT           GAACTAAAT AGTA ATTTAGTTC            TTTTTTTTATAATTA 100 34
        hisS NONE
        aspS NONE
        spoT NONE
        pyrG NONE
    MGA_0954 NONE
         apt NONE
    MGA_0956 NONE
    MGA_0957 NONE
        greA  247953 ..  247965 +  -3.3  -5.24129   CCGGGTTCGATCCCC                GGGTG GGT CACCA                TTTTTTATCGCCCAA  72 347
        potE  249937 ..  249960 +  -8.3   -5.4756   ACAATTAAATGAAAA          TAAAGGTAC GGTTTA GTACCTTTA           TTTTTTCTTAAAGTT  95 46
    MGA_0965  250495 ..  250515 +    -7  -5.82281   TAAAAAAAATCAAAA            TCTTGTTA GGGAA TAACAAGA            TTTTTTTATCTGTTT 100 38
   vlhA.4.01  252847 ..  252872 +  -4.9  -5.80817   TTGCTTGTCATTTAA         CATCAAAAT CAATTCGA ATTTTGATG          TTTTTTTATATTGGG  87 97
   vlhA.4.02  255627 ..  255650 +  -9.6  -4.81831   CATAAAATTATTAGT          CCAGAATCGT TAAA GCGGTTCTGG           TGTTTTTTTTTGTTC 100 355
   vlhA.4.04  260381 ..  260404 +  -8.2   -5.4833   AATAAAATTATTAGT          CCAGAACC CATAAAAC GGTTCTGG           TTTTTTGTTCAGTAA  95 91
   vlhA.4.05  262716 ..  262743 +  -4.9  -5.88197   ACATAAAATTATTAG        CACTAGAATTG CTAGAA CGGTTCTGGTG         TTTTTTTATCTTTAA  87 76
   vlhA.4.06  265161 ..  265185 +  -2.1  -6.25242   AATAAAATTATTAGT          CCCAGAATC GGTTAAA GGTTCTGGC          TTTTTTTTTAGTTAT  86 101
   vlhA.4.07  267509 ..  267534 +    -7  -5.71712   TTGTTTGTCATTTAA         CGTCAAAATC AATCGG GATTTTGATG          TTTTTTTATCTCGGG 100 97
   vlhA.4.08  269869 ..  269895 + -11.7  -5.63517   ACATAAAATTATTAG         CATCAAGACCG ATAAA CGGTTTTGATG         TTTTTTATTTAAAAA 100 55
   vlhA.4.09  272325 ..  272351 +  -7.3  -5.63517   ACATAAAATTATTAG         CACCAAGACCG ATAAG CAGTTTTGGTG         TTTTTTATTTAAAAA 100 93
   vlhA.4.10  275081 ..  275104 +  -5.2  -4.74858   AATAAAATTATTAGC          CCAGGATCGC TAAA GCAGTTCTGG           TGTTTTTTTTATTTA  73 145
   vlhA.4.11  277450 ..  277476 +  -7.3  -6.25578   AAATAAAATTATTAG        C-CCAGGATCGC TAAA GCGGTTCTGGTG         TTTTTTTTGTTTAGT 100 65
   vlhA.4.12  279924 ..  279955 + -13.3  -6.17268   TCCATGTAAATATGG      CATGAAATCTGAA TCAAAC TTCAGATTTCATG       TTTTTTTTATTATCG 100 133
    MGA_0993  283669 ..  283701 +  -5.8  -5.65177   AACGTTTAAGATAGT      TATCAAGTATTTAT AACTA AGAAATGCTTGATA      TTTTTTTATAAATAT  90 48
    MGA_0994  284560 ..  284590 +  -9.9  -4.86133   AAAATAAATAATTTA       TAAAAAATCGGCA AAAAA TGCCGATTTTATA       TTTTTACTGTATCTC 100 34
    MGA_0998  287722 ..  287752 +   -10  -5.40072   GGACGATTTAGCAAA       GATGATTTCTTA CGAAAGA TAAGAAATCATC       TTTTTTTAACCAAAC 100 4
        rpoB NONE
        rpoC  297854 ..  297877 +  -9.8  -5.62288   AAAATCAAGTTTAAT          CCATAAATAT TCCT ATATTTATGG           TTTTTCTTTTATTAC 100 39
    MGA_1010  300984 ..  301004 +  -6.3  -2.73554   TTGTAAGCATTATCG            TTGTTTTAT CAA ATGAAACAA            ATTATAATTAGTTGA  57 45
    MGA_1011  304604 ..  304619 +  -3.4  -3.31845   TAATATATATAATAT              TAATTA TACA TAATTA               TTAAATTATTGTAAT  47 59
    MGA_1014  306273 ..  306300 +   -10  -5.18726   AGTTAATACAATCTA        AATCTTGACACT GCTT AGTGTCAAGATA         TTTTTGTTATAAGCG 100 297
        hatA NONE
        hatB NONE
        hatC  311036 ..  311080 +  -3.7   -3.6733   ACAAAAGGAATAAGA TGATTCTTGCTGGAGCCATCA TCG TGATCATTCTAGTAATAATCA TTATCTCTATCCTTT  50 81
        proS  312616 ..  312644 +  -4.7  -3.72576   TATTAAAAAATCAAC        CGAAGTTATTTAA CTT TTAAATAAGCTCG        TTTGATCAGAAAAAG  59 92
    MGA_1027 NONE
    MGA_1029 NONE
    MGA_1031  314865 ..  314877 +  -3.5  -3.34104   ACGAATAATTACTAA                TTTAA TTT TTAAA                TTGATATACTTATAG  49 33
        acpP  315241 ..  315257 +    -8  -5.81032   TTCATTTTTAAAAAA              GACGCA GTGGA TGCGTC              TTTTTTTTAAAATTA 100 133
         tuf  316622 ..  316642 + -12.7  -4.99043   AAAAAATTATAATGG            CTAAGGAAC TTT GTTCCTTAG            TTTTGTTTATAGAGA 100 55
        degV NONE
    MGA_1036 NONE
    MGA_1037  319943 ..  319956 +  -3.9  -3.31766   TTTTTTCAAATAATC               TTTTC AAAC GAAAA                TATTGTGCTATAATT  49 43
    MGA_1046  327122 ..  327132 +  -2.6    -3.551   ACGTTAATTAATAAG                 TTTA GTC TAAA                 TTATCTAAGTTAACA  47 30
    MGA_1047 NONE
        dnaE NONE
         exo NONE
         nei NONE
        coaE  332879 ..  332901 +  -6.2  -3.16668   TAGCCAATGTGAATT           GTAATCCCCA AAT TGGGGAAAAC           TTCATAAAAGTCTTG  61 22
    MGA_1058 NONE
    MGA_1059  335970 ..  335985 +  -4.8  -4.08064   TGGCTATTACTTTAC              TTAATC ATTA GATTAA               TTTTGCCAACCAATT  63 22
        mgtA NONE
        asnS NONE
        pgsA NONE
    MGA_1068 NONE
    MGA_1069 NONE
    MGA_1070  343309 ..  343320 +  -4.4  -2.70143   CTCTGAAGACTTCAA                CGAT TAAG ATCG                 TGGTATAATTAGAGT  48 19
    MGA_1071 NONE
    MGA_1073 NONE
    MGA_1076 NONE
    MGA_1077 NONE
    MGA_1078  350133 ..  350153 +  -7.1  -3.18264   TTAAATTATCTCCAT            TAATATAAT GAA ATTATATTA            TTGATAAATAAGGAA  66 292
    MGA_1079  355159 ..  355187 +  -9.7  -5.63103   TAAAAGCGCAAAAAA        CGAATACGCCT TATTTAT AGGTGTATTCG        TTTTTTTCATTACAA 100 284
        deoC  355615 ..  355627 +    -2  -3.37344   GCACCGAATTCAATT                TTGT GTAAA ACAA                TTAATTAACTCAAAA  44 5
    MGA_1081 NONE
    MGA_1083 NONE
    MGA_1085 NONE
    MGA_1087 NONE
    MGA_1088 NONE
    MGA_1089  362300 ..  362320 +  -2.7  -5.42605   TCTTAAAGAGAAATA            AAAATAAAA TAC TTTTATTTA            TTTTATTTTTATTAA  71 25
        lepB  362733 ..  362759 +  -7.5  -4.31329   AAAATATTATTTTAA         TAGAATATAGG GTTAG CCTATATTTTA         TTTTCAAGTTTTTAA  78 26
        fusA  363637 ..  363665 +    -9  -5.15969   CAATCTTTTAAAAAA        CGAATACATCTA CGGTA TAGTTGTATTCG        TTTTTTGCCTTAAAA  95 291
    MGA_1099  365150 ..  365161 +  -7.2  -5.71712   TTATAATGTGGGAAA                CGGC TTAT GCCG                 TTTTTTTATATAAAA 100 134
        asnS NONE
    MGA_1102 NONE
    MGA_1103  370158 ..  370182 + -11.7  -2.87029   TACCTTTTACCTTAT          TACTTATATAC ATA GTATATAAGTA          CATTTTTTAATTATT  93 316
    MGA_1106  370792 ..  370834 + -13.8  -3.49232   CTTACAAATAAAAAT CCAACTAAAAAAGATTTAGA ATT TCTAAAGCTTTTTTAGTTGA TATTATATTTCAAGA 100 30
    MGA_1108  373074 ..  373084 +  -2.6   -3.3422   TTGATAATACAACTG                 TTTA TTT TAAA                 GTTTTTCAAGAGATG  45 139
    MGA_1109  374265 ..  374293 + -17.7  -5.05079   GTAAGTTAAAAAAAA        TAAGCATAAGCGT TAA ACGCTTATGCTTA        TTTTTATCTAATTCT 100 142
    MGA_1117 NONE
    MGA_1119  381778 ..  381797 +   -10  -6.28967   AATAAACTAACTAAC            TTGGCGCC CTAT GGTGCCAA             TTTTTTTTGTTTATA 100 242
         ppa  383236 ..  383251 +  -6.1  -4.63863   TTAACCAATAAAAAA              GTCGC TACTAT GCGAC               TTATTTTTATCTTAA  77 53
    MGA_1123  384081 ..  384094 +  -5.3  -5.27023   AACCATAAATAAAGA               TTTGG AAAA CCAAA                TTTTATTTTTCCAGT  80 109
        sufC NONE
    MGA_1127 NONE
        csdB NONE
    MGA_1129 NONE
    MGA_1130 NONE
   cbpA/dnaJ  390077 ..  390087 +  -2.6  -2.53263   TGAAAAAATTGTTAA                 TATA ATT TATA                 TAGATTCAAGATAGC  40 79
        GpsA NONE
        DanJ  392080 ..  392099 +  -2.2   -4.4518   AAATAACGTATAATC            TAACAAAT TTAT ATTTGGTA             TTTTAGCTTTTAGTT  57 110
        ccmA NONE
    MGA_1140  394404 ..  394431 + -11.6  -6.71862   AGAACCAAATTAAAA        GATTAGAATTAA ATAA TTAATTCTAATC         TTTTTTTTTTATTTT 100 50
    MGA_1147  399866 ..  399886 +  -2.5  -4.58663   GAAAGTTTTTTACCG            GACGAACTT AGA AAATTCGGC            TTTTTAAAAGATAAT  58 371
        rplM NONE
        rpsI NONE
    MGA_1156 NONE
         upp  406417 ..  406432 +  -3.3  -3.69083   TGAAAATAATATAAT              GGTTA GATAGA TAACC               TTATATATCTGTTAA  50 70
    MGA_1161 NONE
        yatU  408257 ..  408278 + -10.3   -5.9003   TTTTAATAAGAACTA           TGATTGGTT AATT AACCAATCA            TTTTTTTATTAGTTT 100 43
    MGA_1163 NONE
        atpB  409811 ..  409821 +  -2.6  -3.51948   ATTTCATCACACAAG                 TTAA AAA TTAA                 ATTTTTGTAAAATTC  47 56
        atpE NONE
        atpF  410761 ..  410771 +  -2.6  -2.62642   TGAGCTATTAAGAAA                 TTTA GAC TAAA                 CTTATGGATACTAAT  40 16
        atpH NONE
        atpA NONE
        atpG  413736 ..  413754 +    -6  -3.02745   AGAAATTAATGAAAT             TGTTGCAG GAG CTGCAAAA             TAGTTTATGAATACA  57 4
        atpD NONE
        atpC NONE
    MGA_1180 NONE
    MGA_1182  417593 ..  417626 + -10.5  -4.85129   GATCAATCCATTCAA     TATACGAACAGTTAG CAAG CTAGCTTTTCGTATA      TTTTTCATATATAAT 100 277
    MGA_1184  418564 ..  418588 +  -8.1   -5.3236   CAGTAAAATTTCGAA          TTTTTTAAACT GAT GGTTTAAAAAA          TTTTTTATCAATTAT  93 35
    MGA_1186 NONE
         pgk  420972 ..  421002 +  -7.1  -6.23545   TAAGTTCCAAATCGA       ATAATAATCCTTT TAATC AAAGGATTATTAC       TTTTTTTTATTTAAA 100 46
        potE  422963 ..  422975 +  -6.3  -3.84712   TCAGTATTAAAGAAA                CGTTA TCC TAACG                TTTAATCTAGGATTA  66 8
    MGA_1189 NONE
       rps21  424327 ..  424352 +  -7.8  -6.37666   CCATTTAAATTAAAA         TAAGAAGTTT CTAATA AAACTTCTTA          TTTTTTTTATTTTCT 100 49
    MGA_1191  427463 ..  427481 +  -2.4  -5.10064   TCAAGACTGTGTAAG             TCATTGGT GTA AGCGATGA             TTTTTATCTGTTCAA  66 145
        ileS  431403 ..  431414 +  -4.4  -3.55444   TTTATTAACGAGTTT                GATG TAAT CATC                 TTTGGAACATCAACA  55 164
    MGA_1199 NONE
    MGA_1203 NONE
    MGA_1208 NONE
    MGA_1210 NONE
    MGA_1211 NONE
    MGA_1212  447670 ..  447692 + -10.7  -3.68244   AATAAAAATAAGAAA           TAATCAGGC TATCT GCCTGATTA           TTTAGAGTTGGTCGT  90 36
    MGA_1222  454181 ..  454193 +  -4.9   -3.6217   AGAAATGAAGCAGCA                TTAAG TAT CTTAA                TTGTGTGTAATGGCT  57 97
    MGA_1224  456484 ..  456499 +  -3.2  -2.81535   TAACCCACTAATAGA              TCGTAG CAAA CAACGA               TGGTATGTTTAACTA  43 59
        lipA  457356 ..  457367 +    -3  -3.34895   TATATAAGCAGTTTA                CTAA TCTT TTAG                 TTGATTAAAAGTGAA  47 94
        cbpA NONE
        grpE  461950 ..  461974 +    -8  -5.76949   CATTCACTTTAAAAT          CAGATAGAGT AAAGC ACTCTATTTG          TTTTTTTTCAAGATA 100 56
    MGA_1233  462914 ..  462926 +  -3.4  -3.78229   AGTACAACACCAATG                GAAC AATCA GTTC                TTAATTTTAATTATT  53 172
   vlhA.5.02  466232 ..  466255 +  -8.2  -5.71983   AATAAAATTATTAGT          CCAGAACC AATCAAAC GGTTCTGG           TTTTTTTATGCTTGA 100 121
   vlhA.5.03  468787 ..  468810 +  -9.6  -4.57921   AATAAAATTATTAGT          CCAGAATCGT TAAA GCGGTTCTGG           TGTTTTTTTGTTCTG  90 128
   vlhA.5.04  471361 ..  471383 +  -7.8  -5.68438   AAATAAAATTATTAG           CACTAGAATT AAT AGTTCTGGTG           TTTTTTATTTACTAG 100 121
   vlhA.5.05  473613 ..  473638 +    -7  -5.71712   TTGTTTGTCATTTAA         CGTCAAAATC AATCGG GATTTTGATG          TTTTTTTATCTCGGG 100 97
   vlhA.5.06  476209 ..  476222 +  -3.1  -2.78384   TTCTTAGGAGTTCTG               GGGTT TGGG AATCC                TGTGATCAGCGAAAA  43 240
   vlhA.5.07  478439 ..  478465 +  -3.7  -6.01187   ACATAAAATTATTAG        C-CCAGGATCGT TAAA GCGGTTCTGGTG         TTTTTTTGTTTAGTT  90 95
   vlhA.5.08  480768 ..  480793 +  -9.2  -6.09196   TTGTTTGTCATTTAA         CATCAAAATC AATCGG GATTTTGATG          TTTTTTTATTTTGAA 100 97
   vlhA.5.09  483180 ..  483207 +  -4.9  -5.88197   ACATAAAATTATTAG        CACTAGAATTG CTAGAA CGGTTCTGGTG         TTTTTTTATCTTTAA  87 76
   vlhA.5.10  485638 ..  485660 + -13.5   -5.4833   AATAAAATTATTAGT           CCAGAACCG ATGAA CGGTTCTGG           TTTTTTGTTCAGTAA 100 234
   vlhA.5.11  488129 ..  488155 +  -7.3  -6.01187   AAATAAAATTATTAG        C-CCAGGATCGC TAAA GCGGTTCTGGTG         TTTTTTTGTTTAGTT 100 107
   vlhA.5.12  490479 ..  490504 +   -12  -5.96894   ATAAAATTAGTTAAT         GATCAGAACG AATATC CGTTCTGATC          TTTTTTTATTTAACT 100 81
    MGA_1261  492966 ..  492996 + -18.6  -5.45652   TTAAGATATATTAAA       CATACCCATTTAGA TAA TCTAAATGGGTATG       TTTTTTATTGAAAAT 100 41
        uvrC  500021 ..  500031 +  -3.2  -4.77896   GATCATAGATCGGTT                 TACC TGC GGTG                 TTTTTGGGTTCATTA  65 152
        infC NONE
        rpmI NONE
        rplT NONE
    MGA_1275  502271 ..  502299 +  -5.5   -5.5208   AAACGCATTGATGAA        GATATTTGAAG CTAACCA CTTTAAATATC        TTTTTTATCTTATAC  82 11
        pheS NONE
        pheT  505862 ..  505880 + -11.8  -5.74086   ACAACAAGAAAAAAA             CACCAAGA TGA TCTTGGTG             TTTTTTCTTTAATTT 100 119
    MGA_1284 NONE
    MGA_1285 NONE
    MGA_1287  511663 ..  511675 +  -6.3   -2.5814   ATGTCGATGAATCTA                GCTTA ATG TAAGC                GGTTTATTTGGTATA  57 15
        rplU NONE
    MGA_1291 NONE
        rpmA  512789 ..  512808 +  -5.8  -5.26155   AATAAAACCAAGCAA            TAAAACCG CAAT TGGTTTTA             TTTTTATCTTTCTAT  84 62
         nfo NONE
    MGA_1295 NONE
    MGA_1296 NONE
         tig  516409 ..  516441 + -10.1  -3.49516   ATAATCACTTAAACC      TAATTAGCACTTGAA TTC TTAGAGTGCTAATTA      TTATGGTATAATATT  85 37
         lon  518914 ..  518936 +  -2.9  -2.80016   AGGAATACAAAGAAA           TTTATAAAA AGCTC TTTTGTAAA           TAGTTAATAATAAAA  43 0
        nosY NONE
        ccmA  521938 ..  521967 +  -7.3  -5.86465   CAGATTTAAGAAGAA       GACGAAATTGCAAA AAC TTTGCA-TTTCGGC       TTTTTTTGTCTTATT 100 64
        maoC  522731 ..  522743 +  -2.7  -4.41494   TAATTATTAAGATTT                TCTTT ATT AAGGA                TTTTGGTTAAAAATA  55 78
    MGA_0002 NONE
    MGA_0004  533537 ..  533559 +   -15  -4.90869   AATAAATAAAAAAAA           CCGTCTAGAT AAG ATCTAGACGG           TTTTTAATTGCTGAT 100 36
    MGA_0023  546755 ..  546782 +  -5.7  -5.67529   AACTAATTAATAAAA        CCCATTAAC CTTAAATGTA GTTAATGGG         TTTTTCTTTTTAATT  90 52
    MGA_0043  557008 ..  557039 + -16.1  -5.34365   TTTTTAAATGAAAAA      CAGACCTGTTGAA CGTTAA TTCAACAGGTCTG       TTTTTATTCTTGTAA 100 150
   vlhA.1.05  588509 ..  588538 +  -3.7  -6.02914   AAGAAACTATGATTA       CAATAATTCAATT TAAA AAAAGAATTATTG        TTTTTTTTATGTCAA  90 71
    MGA_0073  590079 ..  590106 +  -2.2  -5.60993   GGTTTTTGAACGTTT        TAATATTTTATT CCAA AATAAAAGATTG         TTTTTTTGTAAAAAA  74 227
        trkA NONE
        leuS  602991 ..  603014 +    -9  -5.72254   AAGAGCTAAAAAAAA          TATAAGCAGG TTTA TCTGCTTATA           TTTTTTATTGTTTAA 100 39
    MGA_0094  605943 ..  605967 +    -8  -5.72254   AATCAAGATAAAAAA          TATTAAGCCT TGTTT GGGCTTAATA          TTTTTTATTGTTTAA 100 46
         udk NONE
    MGA_0107  616592 ..  616632 +  -6.4  -2.66106   TTGGTTTCAGTTGTT GTTGATAAGGTTTTTTGAT AAAG ATCAAAAACCCG-ATCAAC  TAAGTTATTGACATC  57 332
    MGA_0115  621233 ..  621262 + -10.9  -5.46657   TTTAAAAAAAATAAA       CCCAAGCTTTGAAT ATG ATTCGA-GCTTGGG       TTTTTTATTGAACTA 100 48
    MGA_0126  632437 ..  632478 + -13.4  -5.01823   GCTAAAGCAAGATTA AAAAACCACATTTCATTT ATCGAC AAATGAAATGTGGTTTTC  TTTTATTCTTATTCT 100 57
         dgk NONE
         dgk  666265 ..  666279 +  -8.6  -6.04378   GCGCAAAATAAAAAA               CGAGAT AAT ATCTCG               TTTTTTTTATCATTT 100 30
    MGA_0194  679273 ..  679297 +  -8.8  -5.77571   AGAAAATAAAAAAAA          CAATAATTCT GCAAA AGAATTATTG          TTTTTGTTTTTTAAT 100 320
    MGA_0212  690590 ..  690608 +  -7.4  -3.07935   TGATAAGACTACAAA             CAACATCC CAA GGATGATG             TTAAATAGATAAACT  64 361
    MGA_0244  720362 ..  720389 +   -13  -3.08679   AAAACTAGAGATAAA        TAAAAATACCCT AAAA AGGGTATTTTTA         TATTGCCTAAAAGAA 100 43
    MGA_0250  723992 ..  724025 + -11.3  -3.84931   ATTTCTTTTACTTCT     TCTAATGATTTGTTA GATT TAACAAATCATTCGA      TTTCGATCTTTCTTA  95 190
    MGA_0254  725333 ..  725358 +  -8.5  -4.81249   TAAATAATAAAAAAA         TAGTTCATTTT CTAG GAAATGAACTA          TTTTTAAATTTAGAG  90 53
    MGA_0271  735307 ..  735333 + -12.6  -5.60993   TCGATACAAATCTTA         TATAAAGATCTA AGT TAGATCTTTATA         TTTTTTTCTCACACC 100 416
    MGA_0280  741336 ..  741349 +  -5.3  -2.63747   ACTAAGCAACTATAG               GGATT TGAA AATCC                ATTCTCGCATTTCCT  52 452
         kef NONE
        mscL  743447 ..  743475 + -16.3   -4.9138   AGAAAAATAAAACAA        TAAGGAGATGAAA TCA TTTCATCTCCTTA        TTTTATTTAGATAAT 100 45
        trpS NONE
    MGA_0295  749123 ..  749159 +   -12  -5.22258   AAATAGGTTTGTAAA   TACTGAGATAAATATTG TTAT CAAT-TTTATCTCAGTA    TTTTATTTTGATTTC 100 103
    MGA_0344  788292 ..  788322 +  -9.2   -2.9627   CTGGTTAAACTTAGT       TCTTTAATCAAACT AAT AGTTTGATCAGAGA       TCTCTGATCCATTAG  76 400
        asnA  848084 ..  848094 +  -5.4  -3.63627   ATCTTGGCAAAATGT                 TGTC TAA GACA                 TTTCAAATATCCCAA  59 516
        lipA NONE
    MGA_0430  850229 ..  850251 +  -4.9  -3.59979   GCGAATAATTCGATC           GCATCAG CAACTACAT CTGATGC           TTTAACATCAAGAAC  57 33
         def  869078 ..  869105 + -14.4  -5.18995   GATATAAATAAAAAA        TTAGGGATTAAC ATTT GTTAATCCCTAA         TTTTTATCTTATCTT 100 43
        gidA NONE
        gidB NONE
    MGA_0471  874293 ..  874337 + -12.6  -3.57985   ATACATTATAGAAAG TAAATAAAAATCAGATAGAT AAACA ATCTACCTGATTTTTATTTG TCTTCTGTTTTAATC 100 19
    MGA_0475  877635 ..  877649 +  -2.8   -4.0616   GCCTATATTGATTAG               CTGGGT AAG ATCTAG               TTTCTCATTAAAATG  51 335
    MGA_0477 NONE
    MGA_0480 NONE
    MGA_0482 NONE
    MGA_0484 NONE
    MGA_0485 NONE
    MGA_0487  883524 ..  883534 +  -2.6  -2.65264   AAAATCATCGGAGTA                 TTTT AAT AAAA                 TCATATGAATCCTAA  40 20
        aptA NONE
        atpD  886460 ..  886486 +  -9.6  -2.96405   TTAAATTTAAACAAA         GTTGATCTTTAA TCT TAAAAGATCAAC         CTCTTTTTCCATAAA  78 14
    MGA_0493  888373 ..  888402 +  -5.2  -2.77283   ATCAGAATTTATAAA       GCTATGTTATAT AATTAA ATATAAGATAGC        TGGCTTTATTAATCA  53 56
    MGA_0495  890535 ..  890556 +  -3.8   -5.5353   ACTAACTAGTAAAAA           TATGGGTA AACTTA TACTCATA            TTTTTTATTGGTATA  76 88
        rpoE NONE
         fba NONE
    MGA_0500 NONE
         tdk NONE
        rplK NONE
        rplA  894958 ..  894978 +  -9.9  -5.34555   GAGTTAAGGTTAAAA            TTAATTAGG TCT CCTAATTAA            TTTTTTATCATATGA 100 18
         pth NONE
    MGA_0507  896469 ..  896481 +  -3.5  -2.56715   TTTTAGATCCCAACA                TTAAT TTA ATTAA                TAAATTAATCAAAAT  43 106
         pts NONE
    MGA_0512 NONE
        manA  900022 ..  900055 +    -4  -4.77983   AGATAAATATAAAAA     GCATGAACCTTGGGA ATTTC TCCTAA-GTTCATAC     TTTTATTAATATGTT  66 39
    MGA_0519  908932 ..  908949 +  -2.1   -3.3482   CAAAATAGGTTACAA             TAATTGT GATA ATAATTA              TTGCTTACACAATTA  44 33
    MGA_0523 NONE
    MGA_0525 NONE
    MGA_0526  911270 ..  911280 +    -4  -3.67622   TTAAGTGCGCTAAAA                 CAAA CTT TTTG                 TTAGTTTTAGCACTG  52 297
        hsdM  925052 ..  925062 +  -2.6     -3.37   ATTAATGGATTAAAT                 TAAA TTT TTTA                 GTTTTTAGGGCTTAA  45 119
        hsdS NONE
        hsdS NONE
        hsdR  929789 ..  929803 +   -10  -3.97042   TGATTATATTGGCAA               GCCTGT TTT ACAGGC               TTTGGTTAATGGTGA  91 304
    MGA_0562 NONE
    MGA_0564  949583 ..  949601 +  -4.6  -4.20354   ATAGTGAAAACATCT             CGTTTGAA TAA TTCAAAAG             TTTTAAGATTCAATT  61 15
        atpD  950662 ..  950677 +  -2.6  -3.98913   ATCTTAAACTTTTTA              TAATTC ATTA GAATTG               TTATTTAAATATAAA  51 248
    MGA_0565  953544 ..  953575 +  -8.4  -3.55807   GTGAGAATAATCGCT      TTTTATTTTTATCTC TTT GAG-TAAAAATAAAA      TCTTTGATCTCTTCT  76 468
        hepA  960888 ..  960918 +  -3.4  -4.58563   AAAAAATAAATTTAT       TGATTTATCATTAT TTA ATAAAGATTGATCA       TTATTTTTATCGTTA  62 78
    MGA_0573  961634 ..  961660 +    -6  -5.66229   ATAAAAAAAAAAAAA        TCCGATC-ATC TTATTT GATAGATCGGA         TTTTTTATTGTTAGT  90 46
    MGA_0600  984746 ..  984776 +  -3.5  -5.27477   GTAGGCATTATCAAA      TGTGAGTTGTTTGAT CTG ATCAA-CG-CTCACA      TTTTTTAATTCAGCT  72 73
        dnaN NONE
        dnaJ  994115 ..  994147 -  -2.9  -3.55857   ACTAAAATAAAGATA      TTACTTTTAACGA TATTAGT CCCTTAAAAGTAA      TCTATTCTTTATATT  49 133
        gyrB NONE
        gyrA NONE
        serS NONE
         tmk NONE
        holB  986863 ..  986879 -  -3.1  -3.17212   TCATGATTTTATTAA              TCAATAA TAC TTATTAA              AATAGCGTTTTTTGA  46 5
        thdF NONE
        tatD  984314 ..  984335 -  -3.7  -4.49314   CATTATTAAAAATAA           CCCTAAGAA GAAA TACTTAGAG            ATTAAAGCACAGAAC  61 391
        hprK NONE
         lgt NONE
        folD  980495 ..  980508 -  -2.5  -2.91681   TTCTAATCTTAGACA               TATAT CTCT ATATA                TAATTTTAATTAAAA  41 43
        gltX NONE
    MGA_0591  977647 ..  977668 -  -7.5  -4.47786   AACCAGCTAAATAAA           TAATTGATA AACC TATCAATTA            TGAACTTAATTTCAG  80 23
        putA  976097 ..  976110 -  -6.7  -4.17023   TTAATTAGTGCAAAA               GGGTT CATA AACCC                TCTTAGAAATAACTA  72 82
    MGA_0588  973884 ..  973894 -    -4  -3.32294   TGAAACTTTCCACAA                 GTTT AAA AAAC                 CAGATTATGAATTTT  49 30
    MGA_0586 NONE
    MGA_0584 NONE
    MGA_0583  969446 ..  969464 -  -4.6  -4.20354   AATTGAATCTTAAAA             CTTTTGAA TTA TTCAAACG             AGATGATTTCACTAT  61 15
    MGA_0579  965751 ..  965782 -  -2.6  -2.81413   GAGTAATTAATATGA      TCAGTTTCAACATTT TAT AAAT-TTAAAACTAA      TTTATCACCTCTTGA  41 205
    MGA_0578  964952 ..  964964 -  -7.7  -2.79321   CTTACACGAATACCA                TCAGC TGA GCTGA                TTCCGTACCTCTGGT  66 130
    MGA_0576  961634 ..  961660 -    -6  -7.00209   ATAAAAAAAAAAAAA        TCCGATC-ATC TTATTT GATAGATCGGA         TTTTTTATTGTTAGT 100 36
        msrA  956716 ..  956733 -    -7  -5.87996   GAATCAATAAAAAAA             GAGTGC TTAATT GCACTC              TTATGAAGATTTGTA 100 229
         lig  954343 ..  954362 -  -9.4  -3.73084   AGGATTAAAACAAGA            CGTTAATG TACC CATTAACG             GCATTGTTGCCAATG  86 192
    MGA_0567  953726 ..  953742 -  -2.2  -2.84919   ACCTATTGAGAATGA              CGGCTT GGAGA AAGCTG              ATCTCTTCAAGTGTT  40 149
    MGA_0566  952838 ..  952851 -  -2.5  -4.33819   ACTATTGATAATAAA               TTAAT TGGT ATTAA                CTTTGCTACAGCAGA  55 292
    MGA_0558 NONE
    MGA_0557  942359 ..  942385 -  -5.2  -5.30448   AAATAAATAGAAAAA         GAAGAACCAA GAACAAT TAGGTTCTTC         TTTTCATTAATAACT  80 46
    MGA_0556 NONE
    MGA_0054  936340 ..  936352 -  -2.7  -3.72642   AACGAATTATTTAAA                GTATA TAT CATAC                ATTTTTTATCTTACA  49 36
    MGA_0553 NONE
    MGA_0552  932963 ..  932987 -  -4.4  -5.75599   TAAAGCACAAAAAAA          CGTTATCA AACTAATAA TGATAACG          TTCTTTTTATTTTTT  86 43
    MGA_0551  931969 ..  932000 -  -3.2  -3.88703   GCTTATAAACAAAGA      TAGAATCTGATT TATTTAAG AATCAGATTTTA       TTTAACTTTTTTGTT  51 41
    MGA_0549  931051 ..  931079 -  -9.8  -4.83593   AATAATTATTAAAAA        CAAATACCGTTT ACATA AAACGATATTTG        TTTTTTTTAGTCTAC 100 63
       spoVK NONE
    MGA_0535  918458 ..  918473 -  -6.2  -3.07192   AATTGGTGTAACATA              TCTGAT CACA ATCAGA               TCAGCAAGCGCATTA  60 261
        cysS NONE
        spoU  915814 ..  915831 -  -2.1   -3.6834   AACAAAATTTTGAAA             TAAATAA ACTA TTACTTA              ATCTTTTGTTTCATA  46 19
    MGA_0518 NONE
        aprE NONE
    MGA_0516  901056 ..  901078 -    -8  -3.39327   CGTTGATACCTATAA           TTTTATTTAT GTA ATAAATAAAA           CTTTGATTGAACTTA  73 38
    MGA_0474 NONE
        nusG  874912 ..  874936 -  -8.7  -3.61983   GGAATCTATATAGAA          CATCTTAAACT GAA AGTTTAAGTTG          CTTCTTATTAAGCTT  76 5
    MGA_0472  874293 ..  874337 - -12.6  -3.06762   ATACATTATAGAAAG TAAATAAAAATCAGATAGAT AAACA ATCTACCTGATTTTTATTTG TCTTCTGTTTTAATC 100 19
    MGA_0468  869078 ..  869105 - -14.4  -5.76237   GATATAAATAAAAAA        TTAGGGATTAAC ATTT GTTAATCCCTAA         TTTTTATCTTATCTT 100 48
         gmk NONE
        ptc1  867026 ..  867037 -    -3  -3.19463   GTTATTAGCCATTAA                TAAC CTCA GTTA                 GTTTGACCACCACAA  46 3
        sps1 NONE
    MGA_0458 NONE
         pgi NONE
         tpe  862896 ..  862916 -  -2.6  -4.44355   TAATCTTAAAAACAA            TAAAGCAA GTAAT TAGCTTTA            TTTATATATGTATAT  55 80
        topA  860664 ..  860688 -  -3.7  -3.32844   GTTTCCACCTTATAA          CTATAATTTAA AAG CTAAATTATTG          TTGAATCTCGAATTG  47 15
        trxA  860305 ..  860321 -  -2.4  -3.87211   TCTAACACAAAAAAT              TAATTT GAAAA AAATTA              TTTCAACAATTCTTT  49 23
        infA NONE
       rpL36 NONE
        rpsM NONE
        rpsK NONE
        rpoA NONE
        rplQ  855634 ..  855658 -  -5.2  -3.23454   AAATATTATAACATA         TC-GTTAAGTA AAAT TACTTAACTGA          TTGTTCAGTGCTAGC  56 14
        rpsP  855334 ..  855347 -  -2.4  -3.39717   ATTTACTAATACTAA               GCTT TTTTTG AAGC                CGCGTATTGTTTTCA  45 8
        trmD NONE
        rplS  854238 ..  854257 -    -3  -4.58773   CTGATTAAATTAAAA            GTTAACTAC TTA GTA-TTAAC            AACTTTTTCTTTAAT  60 11
    MGA_0436 NONE
    MGA_0433 NONE
         pta NONE
    MGA_0431  850120 ..  850171 -    -9  -5.32882   GATGACGATAAAAAA TTAGCGATATTGCACGA-TCAATTT TAC AATTTGACTCAAGCAATAGCGCTAA CTAAAAATATCAGTA 100 61
        pncB  847381 ..  847394 -  -3.9  -3.96216   GTTTTACTTAAACAA               TTAGA AGAA TCTAA                ACAAAATGAGCGTTT  58 221
        rpsF NONE
         ssb NONE
        rpsR  844871 ..  844881 -  -2.6   -4.4009   TTTTATTTTATAAAA                 TTAA TCT TTAA                 CAAAAGGAAGTAAAG  55 15
        rplI NONE
        dnaB NONE
    MGA_0416 NONE
         ung NONE
    MGA_0414 NONE
        gatA NONE
        gatB NONE
    MGA_0409  834477 ..  834493 -  -3.7  -4.36372   AAAAAATTTAAGAAA              GCACAAT TTG ATTTTGC              TTAGCTGCTTGCTTC  59 1
        ruvA NONE
        ruvB  832831 ..  832859 -    -4  -5.43514   AAAATAATTAAAAAA        TAAGACAATTAG TATCT CTAATTATCTTT        AAAATATTGGATTGC  76 14
    MGA_0403  831292 ..  831320 -   -12  -4.27512   TTCTAGAACAAATAA        GAAAATTAGCTT TAATT AAGCTAATTTTC        CATATTTATTGATTA 100 38
        dnaX NONE
    MGA_0400 NONE
        recR  828300 ..  828310 -  -2.6  -4.40358   ATCTACCTTACAAAA                 TTAA AAC TTAA                 CCATAATTAAAGCTA  55 138
    MGA_0398  826464 ..  826492 -  -9.1  -5.95166   TTGAACTAAAAAAAA        CATGAAATTTG ACTAAAG CAAATTTCATG        TTGATATTTAATTAA 100 54
   vlhA.3.09  824026 ..  824047 -    -8   -5.5604   TTAATTAATAAAAAA           CCAGAACC GTTCGT GGTCCTGG            TACTAATAATTTTAT  95 77
   vlhA.3.08  821623 ..  821646 -  -6.7  -5.87996   TAATTAATAAAAAAA          CCAGAACCG TTTTAT CGATCCTGG           GCTAATAATTTTATA 100 77
   vlhA.3.07  819294 ..  819319 -  -9.2  -6.34616   CCAAAATAAAAAAAA         CATCAAAATC CCGATT GATTTTGATG          TAAATGACAAACAAA 100 123
   vlhA.3.06  816952 ..  816978 - -11.7  -5.63517   TTTTTAAATAAAAAA         CATCAAAACCG TTTAT CGGTCTTGATG         CTAATAATTTTATGT 100 55
   vlhA.3.05  814503 ..  814528 - -14.1  -5.37593   TTTTAAATTAAAAAA         CACCAAGACCG TTTA CGATCTTGGTG          CTAATAATTTTATGT 100 93
   vlhA.3.04  811937 ..  811960 -  -3.9   -5.4833   TTACTGAACAAAAAA          CCAGAAC GGTTTTATGG GTTCTGG           ACTAATAATTTTATT  76 124
   vlhA.3.03  809660 ..  809685 -  -4.9  -6.09196   CCCAAAATAAAAAAA         CATCAAAAT TCGAATTG ATTTTGATG          TTAAATGACAAACAA  95 97
   vlhA.3.02  807339 ..  807357 -  -8.2   -6.4275   CAAAAATAAAAAAAA             CACCAGAT AAA ATCTGATG             TTTTAATAATTTTTA 100 96
        mglA NONE
    MGA_0368 NONE
    MGA_0365 NONE
        deoD NONE
        deoC NONE
        deoA NONE
         cdd NONE
        cpsG NONE
        tpiA NONE
        gpmI  793229 ..  793243 -  -3.6  -3.08514   CCCAAACTAAAGAAT               CTGTTT AAA AAACAA               CTTAAATTAGTGGTT  46 27
    MGA_0354 NONE
    MGA_0353 NONE
        cbiQ NONE
        truA  789537 ..  789558 - -10.3   -5.4756   AATCTTAATAAAAAA           TGAATAAGC ATTA GCTTATTCA            TAATAAACTTCATAT 100 19
        prsA NONE
    MGA_0346  787661 ..  787678 -  -8.5  -5.65177   ATAGCGATAAAAAAA             CCTTGTT TTAC AACAAGG              CTATAGATTTATTCG 100 248
        wcaA NONE
        tktA  783585 ..  783607 - -10.8  -2.74012   TCATTATTTTAATTA           TTCAAATCAA TTG TTGATTTGAA           ATTTCTTCTAGTTTT  84 76
    MGA_0340 NONE
    MGA_0339 NONE
        ValS NONE
    MGA_0337  779014 ..  779027 -  -2.5  -3.08696   TCACAAATAATCAGA               TAATT CATT AATTA                AACCTTTTGATTCAC  42 19
    MGA_0336 NONE
    MGA_0335 NONE
    MGA_0333  775824 ..  775838 -  -3.6  -3.47573   TTATTTATACTATAA               CACTTA TTT TAAGTA               GATTTATCAGCGTAA  49 29
    MGA_0332 NONE
    MGA_0330  774216 ..  774232 -  -2.3  -3.62762   AATTAATAATCATAA              GCTTTTT AGT AAAAATC              TATTTACTTTTAGTT  46 111
    MGA_0329  771331 ..  771341 -  -5.4  -4.10331   TTAACTAACCACAAA                 GACT CTA AGTC                 TTTTTAGGTTGATGT  65 0
    MGA_0324 NONE
    MGA_0323  770116 ..  770130 -  -7.2  -3.49858   TTAATTATACTATAA               CACTTA TTT TAAGTG               GATTTATCAGCGTAA  67 29
    MGA_0321 NONE
    MGA_0319 NONE
    MGA_0316 NONE
    MGA_0315 NONE
    MGA_0313 NONE
        lepA NONE
    MGA_0310  757268 ..  757281 -  -2.4  -5.18357   TAATCTACTAAAAAA               TTCG CTTAAC CGAA                TTATTGGATTCGTTT  65 47
    MGA_0306  751321 ..  751334 -  -3.9  -2.74983   GATATATTATACAAG               GATTT CTAA AAATC                AGTATCGAAATCAAT  45 17
    MGA_0298 NONE
    MGA_0297  749123 ..  749159 -   -12  -3.55815   AAATAGGTTTGTAAA   TACTGAGATAAATATTG TTAT CAAT-TTTATCTCAGTA    TTTTATTTTGATTTC  95 290
    MGA_0294 NONE
        ppnK  745725 ..  745759 -  -4.6  -2.69947   CAAGTCTGATAGAAT     TAATCAAAAAATATAT TAG ATATTTTTTCTAATTA     TAAGCTTTTTAATTT  48 57
        PtsG  745263 ..  745285 -  -4.2  -2.88667   TTTTATAAAAATTTA           GCTTATCTAA GAT CTAGATAAGT           GTTCTTAATAAAGAT  46 71
        potE  743444 ..  743478 - -14.6  -5.42605   GTAAGAAAAATAAAA     CAATAAGGAGATGAAA TCA TTTCATCTCCTTATTT     TATTTAGATAATTAG 100 29
        dnaK  737704 ..  737735 -    -4  -4.84527   TTGAGATATGAAAAA      CAATAATTC-TTC GCATATG GAATGAATTATTG      TTCCACTTTAATTTA  68 70
    MGA_0274  734935 ..  734954 -  -4.3   -5.5074   TAACCTAACAAAAAA            CTCTACC AATTAA AGTAGAG             TTTTTTTATTAATGT  78 427
    MGA_0267  730476 ..  730500 - -14.5  -3.40867   CTACCTAGTAACGAA          CGTAATAGCTT TTT AAGCTATTACG          CACCCTTTGTTTTAG 100 217
        rpsD NONE
        rpsL NONE
        rpsG NONE
        fusA  726528 ..  726540 -  -3.4  -3.17762   AATAGCCATTAAAAC                GATC GATAT GATC                TTATGTTTTTTTAAT  47 191
        rpmB  724350 ..  724369 -  -7.9  -5.68489   CATAACAATAAAAAA            CTAGCGT TATATT ACGCTAG             TTTTACTATTTAATT 100 51
    MGA_0252  723831 ..  723852 -  -5.2   -5.5454   TTAAATAAATAAAAA           GATGAGCT TTTGAT AACTCATC            TTTAATTTTAATTAA  82 65
    MGA_0249 NONE
    MGA_0248  720362 ..  720389 -   -13  -4.19927   AAAACTAGAGATAAA        TAAAAATACCCT AAAA AGGGTATTTTTA         TATTGCCTAAAAGAA 100 49
        acpD  718013 ..  718030 -  -2.8  -5.86061   TTGTATTAAAAAAAA             TCTATT TTAATT AATAGA              CCGTATATATTTTAT  78 59
        rpsB  716951 ..  716972 -  -7.4  -6.06529   TATAGATAAAAAAAA           TTCAAGCA GTAATT TGCTTGAA            GTTTAATTGTTGACG 100 46
    MGA_0241 NONE
    MGA_0237 NONE
        DppB NONE
        dppC NONE
        dppD NONE
        oppF  702569 ..  702591 - -10.7  -5.61881   GCTTAAAAAGAAAAA           TCGTGATTG GCAAG CAATCACGA           TAATTTACTTTATGA 100 374
    MGA_0226  699708 ..  699743 -  -5.7  -4.52589   TTTTCTTACATAAAA    GAAC-AAATAACTAAG TTAAC CTTAGTTTTTTTGTTC    ATCAACTTTTTTAGT  72 92
        dppC NONE
        dppD NONE
        oppF NONE
    MGA_0217  692446 ..  692482 -  -9.1  -5.27923   TAATCTTATAAAAAA   TAAGAAGTAGTTCTAG AGGGCG CTAGAACTACTT-TTA    TTTTTTTAGCTAGTT 100 518
         efp NONE
    MGA_0215 NONE
    MGA_0214 NONE
    MGA_0213  689915 ..  689928 -  -5.3  -4.08767   TGTAGTGGCGCAAAA               CGATT TAGC AATCG                CTTTTTTAGATGCTT  64 348
    MGA_0211  688345 ..  688380 - -10.7  -4.60808   CTATAAAAATATAAA    TCTGATCAGTAGA AACTTTTCGG TCTACTGATCAGA     TTAGCTTTTTTTATT 100 49
         eno  686692 ..  686718 -  -3.9   -5.0925   TTTCAAAATTAAAAA         TAAGAAGTT TTTGGATTG AACTTCTTA         TTTTTGTCTAAGTTA  71 61
        srmB  685183 ..  685207 -    -3  -4.49314   GATTATTAAAAACAA         TGA-TCAGAAC AAAT ATTCTGAATCA          ATAATTCAAATATAT  60 117
    MGA_0205  679273 ..  679297 -  -8.8  -6.37666   AGAAAATAAAAAAAA          CAATAATTCT GCAAA AGAATTATTG          TTTTTGTTTTTTAAT 100 52
    MGA_0195 NONE
        thiI NONE
    MGA_0190 NONE
        spoU NONE
        rluA NONE
    MGA_0184 NONE
    MGA_0183 NONE
        plsX NONE
         rnc  668512 ..  668538 -  -2.4  -5.58179   TATTATAACAAAAAA         TTAGCACT TGAGCTATTAG AGTGCTAA         TTTTTTAAGAGGATT  74 61
         clp  666265 ..  666279 -  -8.6  -5.79595   GCGCAAAATAAAAAA               CGAGAT AAT ATCTCG               TTTTTTTTATCATTT 100 61
    MGA_0173 NONE
        trkG NONE
        ackA  660301 ..  660319 -    -4  -3.19509   TTTTAATAATAGATA             TACTAAAT ATA ATTTAATA             TTATTTTTAAACTAG  49 121
        hcaD NONE
        acoA  657690 ..  657701 -    -3  -2.96329   CCAATTTAAGAATTA                TTTG TCTC CAAA                 GTATTTTTTAGCTAC  44 11
        acoB  656630 ..  656668 -   -10  -4.46112   TTTTACGTAAACAAA   TATCGTTTTTATTAAC GCGTGAG ATTAATAAAAACGATA   AATATTATTTAAAAA  93 42
        aceF  655195 ..  655215 -  -3.4  -2.61065   ATTATACATATTAAG            TACCAATT AATTA AATTAGTA            AACCGTTAAGATTTT  44 15
         lpd  653761 ..  653774 -  -6.7  -5.26918   ATATTTGATAAAAAA               CCCTT GTGC AAGGG                CCTTTTATCTGAATG  88 48
        lplA  652742 ..  652759 -  -3.5   -4.4522   TAAAATTATAATAAA             TTATTTG TTGT CAAACAA              TAAGCTCAACAATTC  62 8
        pfkA NONE
        pykF NONE
       groES NONE
       groEL  648201 ..  648234 - -12.1  -6.25578   ATGAAATAAAAAAAA     TTAATCTTTAAACAA TACT TTGTTCAAAGATTAA      TTTGTTGATTGGAGA 100 55
    MGA_0149  647659 ..  647676 -  -8.5  -5.95166   TTGAATTAAAAAAAA             GATCCAT TTGT ATGGATC              TTTTTTTAGTATTAA 100 49
    MGA_0148 NONE
    MGA_0147 NONE
    MGA_0145  644355 ..  644373 -  -5.4  -4.67168   AAAAATGTTCAAAAA             CAAAAAAC TAC ATTTTTTG             ATCATTCTATGTGTG  73 408
        recA NONE
    MGA_0141  641257 ..  641267 -    -4  -3.42359   ACCAAAATTATAATA                 TTTC AAA GAAA                 TTTATCACCGTCTAA  50 55
    MGA_0137  639543 ..  639553 -  -5.4  -4.10552   GTGACGAAAAAAAAC                 GGTT TAA AACC                 TTTTAAAATAAAGGT  65 221
        malK NONE
        potB NONE
        potC NONE
    MGA_0131 NONE
    MGA_0129  633706 ..  633735 -  -9.6  -6.09888   GGTTAATAAAAAAAA       TTTATTAAACGA TTTTAT TCGTTTAATAAA        TATTGTGCGTAATTA 100 10
        metK  632442 ..  632473 -   -14  -5.28683   AGCAAGATTAAAAAA      CCACATTTCATTTA TCGA CAAATGAAATGTGG       TTTTCTTTTATTCTT 100 39
    MGA_0125  630396 ..  630425 -  -9.5  -3.60762   CATTCTTTAAAAAAG       CTTGAAGATTTTT AATT AAAAATCTTCATG        GCTAGTTTGGATCTT  84 44
        trxB NONE
    MGA_0123  628504 ..  628523 -  -5.2   -3.2486   TATCGTAATTAAAAT            TTATTTAT TTCG ATAAATAA             TTATAATAATTTAAT  56 36
    MGA_0122 NONE
        vacB  626089 ..  626101 -  -7.7  -2.80537   GATCGCAAAATCAAT                GCGTT TTA AACGC                TTATCAGCTGATAAT  66 26
    MGA_0119  625286 ..  625296 -    -4  -3.30443   TTATTACTATATTAA                 TTTG CAA CAAA                 TAAAATTCAAAATTA  49 156
   vlhA.2.02  623382 ..  623408 -  -8.1  -4.42047   ATTAAAAAATAAGAA         GGCCAGAATTA GTTAA TAATTCTGGTC         TAATTTAAAGGTTGA  81 112
   vlhA.2.01  621331 ..  621373 - -15.3  -2.64803   TTAGTTTTAAAGGGA TAAAATAAAACACATCGAA ATTAA TTCGATGTGTTTTATTTTT TTTTGGTAAGTTTTG 100 48
        pepB NONE
    MGA_0112 NONE
    MGA_0111 NONE
         obg  616198 ..  616223 -  -8.4  -3.45078   CCATAAAAGAACATA         TGCCATTGTT GATCAG AACAACGGCA          TCATTACTAGTATTA  75 90
        arcA  613635 ..  613652 - -11.3  -5.68489   TATAAGAATAAAAAA             CGGCTGA TTAC TCAGCCG              TGAAAATTAAAAAAA 100 292
        rpmG NONE
        pepP NONE
    MGA_0103 NONE
        smpB NONE
        pepC NONE
        pepC NONE
    MGA_0099 NONE
    MGA_0097 NONE
    MGA_0096  605943 ..  605967 -  -7.3  -5.50925   AATCAAGATAAAAAA          TATTAAGCC TTGTTTG GGCTTAATA          TTTTTTATTGTTTAA  95 47
        ara1 NONE
    MGA_0091 NONE
    MGA_0090  602991 ..  603014 -  -8.3  -5.85178   AAGAGCTAAAAAAAA          TATAAGCAG GTTTAT CTGCTTATA           TTTTTTATTGTTTAA 100 80
    MGA_0084 NONE
    MGA_0082  597880 ..  597920 -  -5.6  -5.37865   TTAACAATCAAAAAA TCACCTCAACCAACACCCT AATA AAAGC-TTGGTCAAGGTGA  AATCATTCTTAAGAT  86 54
   vlhA.1.07  592755 ..  592781 -  -5.9  -6.19302   ACAGAACAAAAAAAA        CACCAGAACCGC TTTA ACGATTCTGG-G         CTAATAATTTTATGT 100 127
   vlhA.1.06  590124 ..  590144 -  -9.1  -5.75342   TTTTTGTAAAAAAAA            CATCAGAAT TTA ACTCTGATG            TTTGATATATATTTT 100 126
   vlhA.1.04  583211 ..  583233 - -13.5  -4.68724   TTACTGAACAGAAAA           CCAGAACCG TTCAT CGGTTCTGG           ACTAATAATTTTATT 100 90
   vlhA.1.03  580850 ..  580871 - -10.2   -5.5604   TTAATTAATAAAAAA           CCAGAACC GTTCGT GGTTCTGG            TGCTAATAATTTTAT 100 77
   vlhA.1.02  578538 ..  578561 -  -5.4  -5.84011   AATAAAAAATAAAAA          CATCAGTA TTTTAGGT TACTGATG           TTTTAACTTTAATAA  93 87
    MGA_0063 NONE
    himA/hup NONE
        parE NONE
        parC NONE
    MGA_0053 NONE
    MGA_0052 NONE
         pfs  565580 ..  565595 -  -3.4  -3.74224   CCTAAACTAGCCAAA              TTTATT TTTA AATAAA               AATCACTAACTTTTG  53 31
    MGA_0050 NONE
    MGA_1318 NONE
    MGA_0049 NONE
    MGA_1317  563854 ..  563864 -  -2.6  -3.76048   CGCTAATGAAGAGAA                 TTTA ACC TAAA                 TTTTTACGAGGATTA  49 38
    MGA_0048 NONE
    MGA_0047  560289 ..  560326 -  -6.7  -6.17669   AACAAAATAAAAAAA   TGTGGTTATGAATTTA ATCTATG TAAATTCATAACCA-A   CTTAATTTAAGTAAT 100 52
    MGA_0046 NONE
    MGA_0045  557008 ..  557039 - -16.8  -4.98531   TTTTTAAATGAAAAA      CAGACCTGTTGAAC GTTA ATTCAACAGGTCTG       TTTTTATTCTTGTAA 100 29
    MGA_0042  555390 ..  555404 -  -2.8   -4.1466   ACTTAATTCGTAAAA               CTTATC GCT GATGAG               ATAAAATTTTTTTAA  53 12
        acpS NONE
        plsC  554144 ..  554168 - -12.3  -5.18715   ATAAAAATAACAAAA          CAGTTACCAAG AGT CTTGATAACTG          TTAAATTAATTTGTT 100 43
        scpA NONE
    MGA_0035  551334 ..  551370 - -13.3  -4.59853   TTAAGTGCTTAAAAA    CAATAAAAAATGACCGA ATT TCGGTCATTTTTTCTTA    TTTGTGGGTTATGGT 100 46
    MGA_0030 NONE
    MGA_0029  549828 ..  549840 -    -2  -2.75039   TACATACTTTAATTA                TTGA TCTTT TCAA                GGACGAATAGTTTGG  39 6
    MGA_0028 NONE
        ftsZ  546822 ..  546849 -  -7.8   -5.4148   CAAACAATTAAAAAA        CCCATCACTCTT AAGC AAGATTAATGGG         TTTTAGTTTATTGAT  95 319
        sunT NONE
    MGA_0021 NONE
    MGA_0019 NONE
         era NONE
    MGA_0016 NONE
        glyS NONE
        dnaG NONE
        rpoD NONE
    MGA_0011 NONE
    MGA_0009 NONE
    MGA_0008 NONE
    MGA_0005  533537 ..  533559 -   -15  -6.32017   AATAAATAAAAAAAA           CCGTCTAGAT AAG ATCTAGACGG           TTTTTAATTGCTGAT 100 44
    MGA_0001 NONE
    MGA_1315 NONE
        uvrD NONE
    MGA_1310 NONE
    MGA_1309  524099 ..  524123 - -10.2   -5.8901   AGATAAAAGAAAAAA          TCTTATGACT AATCA AGTCATAAGA          TTTTTTTTAAATAAT 100 43
        mtlA  505851 ..  505891 - -12.9  -3.97139   TAAGCTTAATAACAA  CAAGAAAAAAACACCAAGA TGA TCTTGGTGTTTTTTCTTTA  ATTTATTTAAGATAA 100 32
    MGA_1271  499718 ..  499728 -    -4  -4.65819   AAAACCAAAGCAAAA                 TCAT TAT ATGA                 TTCTATCCTTGATCA  66 157
        hrcA NONE
         dxs NONE
    MGA_1267  495237 ..  495276 -  -7.6  -5.38497   AGCTAAATCAAAAAA  TAAACAATAATCAAGTT GAGAAAA AAC-TGATTATTGTTTA  TTGAAGAAGTTTAGA  95 49
    MGA_1265 NONE
    beta-pgm  492966 ..  492996 - -18.6  -3.93383   TTAAGATATATTAAA       CATACCCATTTAGA TAA TCTAAATGGGTATG       TTTTTTATTGAAAAT 100 30
    MGA_1260  490478 ..  490505 -  -9.2  -3.20109   CATAAAATTAGTTAA        TGATCAGAACGA ATAT CCGTTCTGATCT         TTTTTTATTTAACTC  78 93
        trxB NONE
        arcA  450073 ..  450092 -  -4.4  -3.16564   GTGCGATTGCATTAA            CTTTTTTC TTAA AAAAAAAG             CATATTTGATAAACT  52 51
    MGA_1218  449010 ..  449036 -  -9.4  -4.70159   AAAAACAAAAAAAGA         GCCATCTTTCCA TTA TGGTTAGATGGC         GTATTTATTTTACTC 100 49
    MGA_1216 NONE
    MGA_1215  447670 ..  447692 - -10.7   -4.8245   AATAAAAATAAGAAA           TAATCAGGC TATCT GCCTGATTA           TTTAGAGTTGGTCGT 100 116
        cspR NONE
    MGA_1194  427254 ..  427264 -  -2.6  -4.94147   AAGAACACAACAAAA                 TTAT TTG ATAA                 TTACCAAGATGCATT  66 106
    MGA_1153  401883 ..  401916 - -10.6   -4.9445   ACAATTAATTAAAAA     GAAACAAAATATAG ATATAA CCATATTTTGTTTC      TTAGTTTATAAGTTA 100 38
        glyA NONE
        tyrS NONE
         ffh  395024 ..  395036 -  -6.3  -3.44289   CAGAAATTTAATTAA                GCTTT TTT AAAGC                ATTTTAGAATAATGA  62 29
        csmC  394476 ..  394500 - -12.9  -4.87291   TATGGCAATTAAAAA          TCGACATGGTC AAT GGCCATGTCGA          TCTTATTTATTAGTT 100 53
    MGA_1122  381833 ..  381852 -  -7.2  -5.51046   TAAATATATAAAAAA            CAAGCTAA CTAC TTAGCTCG             TTAAGTTGGTTGTTT  95 48
    MGA_1116  377648 ..  377663 -  -2.6  -3.91144   GTCATATCTTACAAA              CCTTAT TTTA ATAAGA               ATTGGTTAATAAATT  51 12
    MGA_1115  376835 ..  376845 -  -5.4  -4.10429   AACTATTGCTTAAAA                 CAAG TTC CTTG                 ATATATTTTTTTTCA  65 122
    MGA_1112 NONE
    MGA_1111 NONE
    MGA_1110  374265 ..  374293 - -17.7  -5.86332   GTAAGTTAAAAAAAA        TAAGCATAAGCGT TAA ACGCTTATGCTTA        TTTTTATCTAATTCT 100 52
    MGA_1107  370791 ..  370835 - -12.5  -5.38054   CCTTACAAATAAAAA TCCAACTAAAAAAGATTTAGA ATT TCTAAAGCTTTTTTAGTTGAT ATTATATTTCAAGAA 100 27
        lipA  288606 ..  288625 -    -5  -4.64334   AATCCCTTAAGAAAA            GCTAGAGA AATA TTTCTAGC             TTTATTAGATAAACT  70 242
        lspA NONE
        rluA NONE
    MGA_0995  284567 ..  284583 -    -8   -5.3236   ATAATTTATAAAAAA              TCGGCA AAAAA TGCCGA              TTTTATATTTTTACT  93 65
    MGA_0913  207066 ..  207105 -   -11  -5.36965   CAACATTAGAAAAAA  TGAACAAGAGATTTGAAC TTTT ATCCAAATCTTTTGTTCA   TGTTTATGCTTTTTA 100 94
    MGA_0910  204451 ..  204463 -  -3.4  -3.18024   TGGCAGCATCAAAAC                TGGT CTATT ACCA                TACATTCATATTAAT  48 244
    MGA_0901 NONE
         cmk NONE
    MGA_0898  195030 ..  195045 -  -3.4  -3.15544   GCTCATCCTTATTAA              TTTTAT TCAA ATAAAA               TTAGATTTTTTAGTT  47 39
        metS  193218 ..  193239 -  -4.4  -6.15828   TGGATGAAAAAAAAA           GGTAGCAC TAGATC GTGCTACA            TTTTTATATTTTTGT 100 53
        metG  187859 ..  187880 -  -8.8  -5.31275   TGGGATGAGAAAAAA           TGTAGCAC TGGACC GTGCTACA            TTTTTATTTTTGTTT 100 51
        dnaJ  182711 ..  182748 - -11.6  -4.76644   AATAGTTATTAAAAA   TAATAAAAGACCTATC TTAAAT GATAGGTCTTTTATTT    TAGTTATTTAGCCAG 100 110
    himA/hup  179877 ..  179906 - -15.3  -5.63103   TTCCAATTAAAAAAA       TTGATTCTTGGTT AAAA AACCAAGAATCAA        ACACCTTAAAGTATG 100 146
        rpsT  162071 ..  162107 -  -6.7  -4.94672   AAAGAAGATGAAAAA    GTGATTTTAGATCAAGT TAA ACAAGATCTAAAATCAG    CTGAAAACCGTCCTA  85 396
       ach-1  154508 ..  154526 - -10.4  -3.51419   GGACTAAAGAGAAGA             TCTTTGTC TGT GACAAAGA             TTATAATAACAATAC  88 337
    MGA_0829  148834 ..  148866 -  -5.8  -5.42862   ATATTTGTAAAAAAA      TATCAAGCATTTCT TAGTT ATAAATACTTGATA      ACTATTTAAACGTTA  86 471
    MGA_0814  135520 ..  135537 -  -2.8  -2.91276   TTTGTGGGGACAAAG             CTAATT TTGTGT AATTAG              ATTTTCTCTAATTTT  41 79
    MGA_0812  135134 ..  135149 -  -2.6  -4.84359   TTATCTTGATAAAAA              GCTATT CTCC AATAAC               AATTCCGCTATTAGT  63 11
    MGA_1325  126954 ..  126967 -  -5.3  -3.89881   ACTAATGTCCATAAA               GCTTT AGAA AAAGC                GAAGAGTTTTTCTAT  63 440
    MGA_0802 NONE
    MGA_0801 NONE
    MGA_0800  122853 ..  122863 -  -2.6  -4.91473   CAACTTAAAAATAAA                 TAAA TTT TTTA                 GCAAATTTTTTGTGG  63 157
    MGA_0798 NONE
    MGA_0797  119145 ..  119183 - -23.6  -3.18383   ATTCTTATGCATTAA   TCATAAAAACCCAGCAAA TCA TTTGCTGGGTTTTTATGA   TTAATAGTTATAGAC 100 41
    MGA_0762   91403 ..   91418 -  -7.6  -2.79327   GGAGCTTATTTAAAC              CGTTTC TTAA GAAACG               TAGGTTGGATCATTC  66 298
    MGA_0754   83606 ..   83627 - -10.2   -4.9138   ATCACGCAAAGAAAA           CGACACCA TTAATT TGGTGTCG            TTTTTTTATTATTAT 100 37
    MGA_0704   65174 ..   65201 -    -5  -5.63857   AAAAAGGCAAAAAAA        CATGAAGTTTGAA TCT CTCA-ACTTCACG        TTTTTTTTATCTATC  83 36
    MGA_0702   63604 ..   63625 -  -8.9  -5.96219   TAGTTATAAAAAAAA           TAATAATGC GCTC GCATTATTA            TTTTTTATTGACATT 100 23
        nrdF NONE
        nrdI   59703 ..   59723 -  -7.1  -2.56596   TCTGTTATTAATTTA            TAAAAAATT TCA AATTTTTTA            TTCTTGGTTTATTAG  62 48
        nrdA   57444 ..   57463 - -13.6  -6.32017   AACAAACAAAAAAAA            CAAGCCGG AATT CCGGCTTG             TTTTTTTAAGTATTT 100 43
    MGA_0652   22049 ..   22081 - -11.5  -3.12847   AATCTCTATATCGAA      TTTAACCAACCGATC TCA GATCTATTGGTTAAA      AAAGTAAAAGACCAA  87 85
    MGA_0649   20618 ..   20673 -  -4.4  -5.95539   CCCCAAACAAAAAAA TAAA-AACGAAGTAAAGATTCAAGTAA AAA TGACCTAAATCTCAACTTCATTGTTTA TCTTTTATTAACTAG  93 43
    MGA_0648   18141 ..   18170 -  -6.6  -5.61824   TAAAAGGCAAAAAAA       TAACACCTTTTT GAGCTA AAGAAGGTGTTA        TAAATTTCGTTTTAA 100 65
    MGA_0646 NONE
        glpK NONE
        glpF   14431 ..   14457 - -11.1  -5.67283   AACTTAAATAAAAAA         TAATATTAGGG TGATT CCCTAATATTA         TTTTTCTTATCTGTT 100 49
