# Supplementary material for: Rapid, accurate, computational discovery of Rho-independent transcription terminators illuminates their relationship to DNA uptake
Source: Genome Biol. 2007 Feb 21;8(2):R22. doi: 10.1186/gb-2007-8-2-r22 (PMC1852404; doi:10.1186/gb-2007-8-2-r22)
Supplement: Additional data file 4 — Best terminators found downstream of each of the genes of the 343 organisms studied. [file gb-2007-8-2-r22-S4.zip › Mycoplasma_genitalium.bag]

        dnaN NONE
       MG002    2771 ..    2781 +    -4  -3.39438   GATTAAAAAACCTTT                 CATT TTT AATG                 TGTTATAATTATTTG  51 35
        gyrB    4777 ..    4787 +    -4  -3.52063   AAAAAATGCTCGTAG                 TGTT AAA AACA                 TTGATATTTAATTTG  51 4
        gyrA NONE
        serS    8525 ..    8545 +  -5.5  -3.02745   GCATTAAAAAAATAC            CTTGATTTT GAC ACAATCAAG            TAATTTATGAATAAA  54 2
         tmk NONE
       MG007    9902 ..    9914 +  -2.7  -3.30474   AATCCACTTTGTTTG                CTAAT TTA GTTAG                TTGATAGTTATGAAA  44 6
        tdhF NONE
       MG009 NONE
       MG010   12715 ..   12728 +  -3.9  -5.22943   TTTTAACTAATCAAC               TTCTT TTTT AAGAA                TTTTTTAAATTTACT  74 15
       MG014 NONE
       MG015 NONE
       MG016   19766 ..   19795 +  -3.1   -4.7373   TTGCTTTAGATAAAT       TTAATAGTGTT GAAAGACA AACATTATTAA        TTTTTGATCAGCTAA  62 32
       MG017 NONE
       MG018 NONE
        dnaJ NONE
         pip NONE
        metS NONE
        rpoE NONE
         fba NONE
       MG024   28516 ..   28529 +  -3.9   -4.7329   AATGCTTTTTAAAGT               TGAAT CTTA ATTCA                TTTTTCAATACTTTT  65 93
       MG025 NONE
         efp NONE
       MG027 NONE
       MG028   31249 ..   31263 +  -5.7  -3.99091   ATTCCAAAGCACAAC               CAGCA CTTCT TGCTG               TTATTAATTTATTTG  67 122
       MG032 NONE
        glpF   40192 ..   40202 +  -5.4  -3.58766   CCTATCTCATTGAGA                 GTTG TAA CAAC                 TTCTATAATCTCATT  59 313
       MG035 NONE
        aspS NONE
       MG037   44976 ..   44998 +  -3.4  -3.17456   AGAAACAATTACATC           TGCAATATCA GCT TGAAACTGCA           TTAAATAGTTTGATT  46 247
       MG040 NONE
        ptsH   49654 ..   49667 +  -2.5  -3.63489   TCTAACTTAGCATAT               TTTAA TCAA TTAAA                TCTGTTTATTTTTTA  48 36
        potA NONE
        potB NONE
        potC NONE
       MG045 NONE
       MG046 NONE
        metX   56997 ..   57010 +  -4.5  -4.84363   TCCAAATCCACCAAA               CGGGT TACT ACCTG                TTTTTAATAGTTTAC  70 282
        deoD NONE
       MG050 NONE
        deoA NONE
         cdd NONE
        manB   63367 ..   63383 +  -4.5  -4.59773   CTATTTTGTAGTTTT              TTAAAAG CTT CTTTTAG              TTTTTCAGCATCAAC  68 333
       MG060   68719 ..   68735 +  -3.7  -4.45664   CTTACAATTACCCCT              GGTAAAA TAC TTGTACC              TTTTCCTTGAATTAA  61 200
        fruA   72570 ..   72591 +  -2.3  -4.01137   GCAAAATCTGAATAG           TTAATTACG CTTG CGCAATTGA            TTATTATGTTGATTT  52 22
        fruK   73502 ..   73517 +  -6.2  -3.89334   TATTTTAACTATCCA              GATTGT TTTA ACAATC               TTTAGTATGATCTTT  66 92
       MG064 NONE
       MG065 NONE
        tktA NONE
       MG067 NONE
       MG068   84502 ..   84535 +  -8.5  -4.78572   TTGTTTAAAATTTAT     TAAGTACTTTTTTAA CTTG TTAAAAAAGTAGTTA      TTTTATTAGTTGGAA  93 482
        ptsG   90975 ..   91010 + -13.6  -3.03798   AAAACTCGATAATAA    CTAAAAGCCATAAAAC CTTG GTTTTGTGGTTTTTAG     CTTGTTTATAACAAT 100 46
        rpS2 NONE
       MG071 NONE
        secA NONE
        uvrB NONE
       MG074   99313 ..   99337 +  -6.5   -3.8822   ATTTGAACTTATCAA          CAACTAATAAG ATC CTTATTGGCTG          TTTAAGTTTGCTCTC  66 19
       MG075  102871 ..  102887 +  -4.5  -3.33657   TTGATTTAAAACCAT              CTAGTAA TCG TTATTAG              TATCATTTTTTTATA  52 439
        oppB NONE
        oppC NONE
        oppD NONE
        oppF NONE
       rpl11 NONE
        rpL1 NONE
         pth NONE
       MG084 NONE
         ser NONE
         lgt NONE
       rpS12 NONE
        rpS7  114782 ..  114795 +  -2.3  -3.12788   CTAACAAAGCCTTTG               CCCAC ATGC GTTGG                TAGTTATTTATTATG  42 9
         fus  116909 ..  116919 +  -2.6  -3.50877   CTTTACTCAATGAGT                 TTTT CCA AAAA                 GTTTTTATGCACTAC  46 60
        rpsF NONE
         ssb NONE
        rpsR NONE
        rpL9 NONE
        dnaB NONE
       MG095  121554 ..  121568 +  -2.2  -3.53012   TTTAATTGTCTTTTT               TAATTT CAT AAATTG               TTTGAAAACACAAAA  46 192
       MG096  123561 ..  123575 +  -2.2  -3.99592   TTACTTTTACCTAGA               TAAATT TAA AGTTTA               TTTGTGGTAATGGAT  52 64
         ung NONE
       MG098 NONE
       MG099 NONE
        gatB NONE
       MG101 NONE
        trxB NONE
       MG103  131295 ..  131313 +  -2.5  -3.59627   ACCAAAGATAGGGGT             TTTGTAA AGATC TTACAGA             TTATCATGTTTATCT  48 194
        vacB  133539 ..  133553 +  -2.8  -2.69964   ATTTCATCCAAAAAC               GTGCTA TTT TAACAC               TCATATAATTAGCCA  40 3
       MG105  134191 ..  134205 +  -7.2  -2.52795   AATCACTTTTCATTC               TGGTTT TTT AAACCA               TGGATTCAAAGGGTT  62 45
         gmk NONE
       MG108  136173 ..  136191 +  -3.1  -5.40072   AAGCTTTTAAATAGG             GGTGGGA TGGAT TCCTATC             TTTTTTTAGCAAAAA  74 79
       MG109 NONE
       MG110 NONE
         pgi NONE
       MG112  140008 ..  140020 +  -4.9   -2.9296   TGGCAACGTCAAAAA                TTGTT GCA AACAA                TCTAATTAAACTTTA  51 8
        asnS NONE
        pgsA  142034 ..  142058 +  -8.7  -3.65314   ATATCAGCAACTAAA          GGCTTATAACT CCA AGTTATAATCC          TTATTAGGCATTGGA  77 4
       MG115  142549 ..  142559 +    -4  -3.30619   TGTTAACAAAGCTAG                 CTTA ATC TAAG                 TTATGAAACGTACTT  49 21
       MG116 NONE
       MG117 NONE
        galE  144948 ..  144960 +  -4.1  -2.73624   GAATTTTTATAATGA                CGCTT ATT AAGTG                GTGTTTAATTAATGG  46 16
        mglA NONE
       MG120  148225 ..  148238 +  -3.9  -3.20349   TAGTGGAAAGGGAGT               TTGTT AAGT AACAA                TGTTAAGTTTAGCAC  49 15
       MG121  149167 ..  149186 +  -4.4  -3.27725   AAGATAAACAAAAAC            CTTATTTA TAGT TAAGTAAG             TAGTTTTATTAATGA  52 34
        topA NONE
       MG123  152716 ..  152730 +  -5.8  -4.68705   CCAAAATTTTAGCGA               TCTAAT TAC ATTAGA               TTTTATTAGAATTGT  74 21
        trxA NONE
       MG125  154436 ..  154446 +  -2.6  -5.52384   ACAGGTAATTTCAGT                 TTTA ACT TAAA                 TTTTTTTGCTACACG  75 523
       MG127 NONE
        ppnK  156204 ..  156227 +  -2.6  -3.01074   TAAACTAAAATCAAC          TTTTATTAAGC AAA GCT-AATGAAA          TGGTTGTTGTGATTG  43 7
       MG129 NONE
       MG130 NONE
       MG131  158542 ..  158562 +  -2.6  -3.59233   TAACAGTAGTTATGG            CAGTTAAT TTGCT AATAACTG            TTGGTTTGATAGTTG  48 321
       MG134 NONE
        lysS NONE
         glf NONE
        lepA  165425 ..  165435 +    -4  -3.04263   TTGTATTGGTTGATA                 CTTT AAC AAAG                 TATTCACAATAAAAT  48 64
       MG139  167474 ..  167492 +  -3.1  -3.57144   CGAACTACAATCCAA             CGACTTT GCCAA AAAGCCG             TTTAAAGATGAGAGC  50 320
       MG140 NONE
        nusA NONE
        infB NONE
       MG143 NONE
       MG144 NONE
       MG145 NONE
       MG146 NONE
       MG147  187241 ..  187261 +  -4.7  -3.29109   GAATGTAGTTAATAT            TGCTAACCA CTT TGGTTTGTA            TTAATCTAAACTTTT  54 1
       MG148  188545 ..  188577 +  -7.9  -3.53366   CTAGGGTTTAATTTG      TTAGCTTATTTAGAA AAA TTCAAAATAAGCAAA      TTATAATTAGGTGTC  71 37
       MG149  189498 ..  189515 +  -8.5  -6.01187   AGAATTAACTAATGA             CAGTGTA CACT TACACTG              TTTTTTTATTTAATT 100 69
     MG149.1  190030 ..  190041 +  -4.4  -3.16647   CAATTTATTAACTAA                CTAG TGAA CTAG                 ATTTTGATGAATAGC  50 97
       rpS10 NONE
        rpL3 NONE
        rpL4 NONE
       rpL23 NONE
        rpL2 NONE
        rpsS  193214 ..  193224 +    -4   -3.6052   TTAAACAACACACTG                 CTAA CCG TTAG                 TTATGATTGCTTTTG  53 15
        rplV NONE
        rpsC NONE
       rpL16 NONE
        rpmC NONE
       rpS17 NONE
       rpL14 NONE
       rpL24 NONE
        rpL5 NONE
       rpS14 NONE
        rpS8 NONE
        rpL6 NONE
       rpL18 NONE
        rpsE NONE
       rpl15 NONE
        secY NONE
         adk NONE
         map NONE
        infA NONE
       rpL36 NONE
       rpS13 NONE
       rpS11 NONE
        rpoA NONE
       rpL17 NONE
       MG179 NONE
       MG180 NONE
       MG181 NONE
        hisT NONE
        pepF NONE
       MG184  211401 ..  211435 +  -5.8   -3.1552   CTTAATTTTGCTAAA     TTGTTTTTTGATAGCA CAC TGCTGTCAACGAACCA     TGTTGATAAATGAAA  57 81
       MG185  213645 ..  213663 +  -5.2  -3.34398   AGTCAAAGAGAGTTT             GGAAGTGG AAT CTTCTTCC             TCTTTCAACCCCACC  56 120
       MG186 NONE
       MG187 NONE
       MG188 NONE
       MG189 NONE
        mgpA NONE
        mgpB NONE
        mgpC  229091 ..  229114 +  -6.1  -6.28401   TTCAATAACCTAAAA          CACAATCTT TAAAAC AAGGTTGTG           TTTTTTTGTTTTTTG 100 51
        pheS NONE
        pheT  235473 ..  235495 +  -8.6  -3.16921   ATTACTTATTACTAT           CAAGATAGTT ACC AACTATTTTG           TTAGTAAAACTTAAT  72 42
        infC NONE
        rpmI NONE
       rpL20  236678 ..  236704 +  -8.8  -3.68073   AATTTGACTAAAACC         GCGTTGTTGGTT AAG AAATAACAACGC         TTGTTCAATGCCATG  77 84
       MG200 NONE
        grpE NONE
       MG202  240242 ..  240262 +  -3.9  -4.11216   GAGTCGAACTGTTCT            CTGATCCTT ACC ATGGATCTG            TTTTGCCCCTAAACC  58 73
        parE NONE
        parC  244886 ..  244898 +  -3.4  -5.30616   TTTAGCAAGGTATTG                GATC CCATA GATC                TTTTTATTTGCCTCA  72 343
        uvrC NONE
       MG207  248153 ..  248170 +  -6.3  -3.53224   AACTAATCTTGCTAA             TCCCATG TTCA TATGGGA              TTTGAAAGCGGAGTG  62 269
     MG210.1 NONE
        rpsU NONE
       MG211 NONE
     MG211.1 NONE
        plsC NONE
        scpA NONE
        scpB NONE
        pfkA NONE
         pyk  257375 ..  257391 +  -7.9  -3.44319   CAGTTGGTTAGAGGG              CCCGGTT CAT ACCCGGG              TTGTCGTGAGTTCGA  71 280
       MG217 NONE
        hmw2 NONE
     MG218.1 NONE
       MG219  266032 ..  266047 +  -7.6  -5.63374   AAAGCAATAAAAAAA              CCAGAT CTTA ATCTGG               TTTTTTTAGTGTTAA 100 15
       MG221 NONE
       MG222 NONE
       MG223  269228 ..  269238 +  -5.4  -3.09015   CCTAACAAAGTTTGT                 CCAA CGC TTGG                 TTAAATAACTATGGA  54 7
        ftsZ  270382 ..  270397 +  -3.3  -3.02745   ATTTATCGTTTAGAA              TTGCT ATCTTA AGCAA               TAGTTTATGGGTCAA  46 49
       MG225  271880 ..  271891 +  -4.4  -4.80455   ACAGTTTAGTGAAAA                GCAA TTCA TTGC                 TTTTGTCTTTAACTA  70 32
       MG226  273483 ..  273495 +  -9.1  -3.93984   TTTAAATAAAGAAAA                CACCC GGT GGGTG                TTTATACCTAACTTT  81 191
        thyA NONE
        dhfR NONE
        nrdF NONE
        nrdI NONE
        nrdE  278807 ..  278828 +  -3.1  -3.12069   GTGAGGTTTGTTCTA           TCTAACT ATTAAAGC AGTTAGA            ATTTGTTAGAATTAC  45 21
       rpL21  279191 ..  279207 +  -3.7  -2.58999   ACTAAAAGTGGTACG              CTTTATC CAT GATTAAG              ATTAATATCTCCCAA  44 10
       MG233 NONE
       rpL27 NONE
       MG235 NONE
       MG236 NONE
       MG237 NONE
         tig  283316 ..  283355 +  -4.4  -3.15197   AAATCGTTAGCTATT  CAACTCATTAGCACTCAAA GCT TGTGAGTGCTAA-GAAATG  TGTTAAAATTTATTG  50 15
         lon  286117 ..  286129 +  -6.3  -3.54741   TGTTAACTAACTGAT                CAACT GGT AGTTG                TTTGGCCAAGTCATG  62 360
       MG241 NONE
       MG242 NONE
    13277521 NONE
       MG244 NONE
       MG245 NONE
       MG246 NONE
       MG255 NONE
     MG255.1  306696 ..  306729 +  -8.4  -3.08508   GGAAGGCCAATTTAT     GATAAAAACTTAGT TAAATT GCTAGGTTTTTATC      TAGTTTTAGGGGGTG  70 69
       MG256  307582 ..  307597 +  -6.2   -2.5185   TTAAGCAGTATATCC              TCACTT AATT AAGTGA               ATATATTAATATTTA  56 18
       rpL31 NONE
        prfA NONE
       MG259  310440 ..  310464 +  -5.9  -5.96521   TAAAAATGCTTAATT          CAGTTTTATTT TTG AAATAAAACTA          TTTTTTTTAATTAGT 100 87
       MG260  313069 ..  313087 +  -3.8  -4.07687   ATTGAGGTGGAAAGG             GGGAGTCA AAG TGATTCAC             TTTTAAAAAACGACT  58 288
      polC-2 NONE
       MG262 NONE
        mutM  320064 ..  320077 +  -2.5  -3.10612   TCAATCCATAAATTT               TTTAA AACT TTAAA                TATCTTAAAATTAAC  43 30
       MG263 NONE
       MG264  321983 ..  321996 +  -3.9   -4.1899   CTTTTTCAAACTTGT               TAACT ATGT AGTTA                TTTTCAATGAGATCA  60 368
 diphosphate  340773 ..  340796 +  -4.7  -3.92071   GATTTGGGAACTTTT          CTAGCATTTG ATCAA CAAA-GCTAG          TTATGTTATTTAATG  60 270
        proS  346808 ..  346821 +  -6.7  -3.76534   CTAAAATCGATTAGA               CGATC TTCT GATCG                TTTAAGATTTATTCA  69 201
       MG284 NONE
       MG285 NONE
       MG286 NONE
       MG287  349214 ..  349235 + -10.3  -5.08824   CCATAAAATATAAAA           GCTTAGTAA GTTT TTACTAAGC            TTTTTTCAATCCCCC 100 103
       MG289 NONE
       MG290 NONE
       MG291  357517 ..  357533 +  -5.1  -3.38036   AATATTAAAACTGCA              GCTAATG TAT CTTTAGC              CTTTTTAAAATCCTT  56 65
       MG310  387430 ..  387450 +  -2.7    -3.965   TTTCAATAAAATTTT            TAACTAA TGGGGAT TTAGTTA            TTCTTGCTTTTAAAC  53 187
       MG323  406144 ..  406158 +  -8.6  -5.47218   TAAAAATTAAAAAAA               GGATCA TCA TGATCC               TTTTTTTAGATAGCA 100 31
     MG335.2 NONE
        nifS NONE
       MG337  423411 ..  423422 +  -4.4  -4.63007   CATTTGTTAATGGAA                CTGT TTGC ACAG                 TTTTATATCCTTCTG  68 323
       MG346 NONE
       MG347  445169 ..  445183 +  -7.1  -6.11243   TTAAAGATTCAAAGA               GCAGC AGTTA GCTGC               TTTTTTTTATTAGCT 100 149
       MG349 NONE
       MG350  448898 ..  448922 + -13.7   -5.3658   TACACTACGAAATTA          CAAGCTCAGTT TAA AGCTGAGCTTG          TTTTATTTTTATAGT 100 198
         ppa NONE
       MG352  451009 ..  451031 +  -5.6  -4.18668   TTTTATTGATTTCAC           TACGAGAAAG TGG CTTACTTGTA           TTTGATGTTTTTTCC  66 312
       MG354  451685 ..  451703 +  -6.8   -3.4647   TCCAACACCTTTTTT             TATCTTTC CCT GAAGGATA             TATTTAGCTATTAAA  65 100
        ruvA NONE
        ruvB  458337 ..  458351 +  -6.4  -3.59233   AAATTAATTTATCAA               GTGAAG ATT CTTCGC               TTAATTTGCTAATTG  64 92
        rplJ NONE
        rpl7 NONE
       rpL32  460820 ..  460840 +  -4.1  -4.36372   AGAATAAACAGAACT            GAGATTA TCTAAAT TAATCTC            TTTATTAAATTTTTT  62 175
       MG364 NONE
         fmt NONE
       MG366  464725 ..  464767 + -10.8  -3.25786   AAATCACTAAAAAAA TGGCTTCCTTTACTACTTTT TAA AAAACTTGTAAAAGAAGCCA TTGCGTTGTGCTCTA  85 128
        gidA  478985 ..  478995 +  -2.6  -2.62642   TATAGCCATAAAACA                 TTTT TTA AAAA                 CTTATGAATAATGCT  40 4
        gidB NONE
       MG381  480273 ..  480289 +  -8.7  -2.69799   TTGAACCCACGACAA              CACGCTT AGA AGGCGTG              TACTCTATCCACTGA  69 72
         udk  481360 ..  481371 +    -3  -3.92485   TAGAGATGTTTAAAT                TTCA AAGG TGAA                 TTATGTTTATGCTCT  52 53
        pmsR  511772 ..  511784 +  -2.7  -2.77895   CAAGTCACGACTTGA                CATAA TTA TTGTG                ATTGTTAGGCGTAAA  40 421
        deaD NONE
       rpL28  533241 ..  533251 +  -2.6  -2.50816   CGTTTCTAATTTAAA                 TTTA AGT TAAA                 CTTAATCCATAAGCA  40 32
       MG427  533718 ..  533737 +  -7.2  -5.95539   TAAAAAAGCGAAAAA            TACCTGTA ATTT TGCAGGTA             TTTTTTTATTTAAAA 100 48
       MG428  534333 ..  534348 +  -4.8  -4.53607   TTAAATAAAGATATT              TTTCTT TTTA AAGAAA               TTTTCTACTAGTTTT  67 37
         tsf NONE
        pyrH NONE
         frr NONE
       MG437 NONE
       MG438  544535 ..  544553 +  -3.3  -2.63073   ATATATCAGGTTTTA             TTTTTAA AAAAA TTAAAAA             ATCTTATTAAAGCAA  44 405
       MG452 NONE
        gtaB  557526 ..  557543 +  -7.1  -2.56164   GAAAAACTAAATTGA             TGTTGTT GCAT AACAACA              ATTACTGCTTGAGAA  62 238
        tyrS  559305 ..  559333 +  -7.6  -4.20084   TTGAATCTTTTTCAA        CAAAAAGTGAGA TGTTT TCTTGCTTTTTG        TTTTCAGTAAGTGCT  80 383
         ldh  564987 ..  565041 +  -2.2  -5.67529   AAAAATAACTCGTTA CTTCTCTTAACAAGCATACTAATTTC ACT GAGATTTTTAATCTTGTTTTGAGAAG TTTTTATTTTTAATT  74 83
         soj  579150 ..  579164 -  -3.6  -4.68908   TTTATGGAAAACAAA               TCTTCT TCT AAAAGA               CTTTGTTCTGGGTCA  63 83
        dnaA NONE
     MG468.1 NONE
       MG468 NONE
       MG467  570036 ..  570049 -  -3.9  -2.99704   GTTTCATGAAACAAT               TAATC AGGT GATTA                TAACTAAACTAAGGG  48 29
       rpL34 NONE
        rnpA NONE
       MG464 NONE
        ksgA NONE
        gltX NONE
       MG461  564915 ..  564938 -  -2.4  -4.01786   AAAGACAACATTAAA          CTAGCAAAGC TTTA GTTTTGATAG           AAAACATTAGCTCAT  53 13
       MG459 NONE
         hpt  562745 ..  562759 -  -4.2  -4.70613   AAAAGTGCAATAAAA               GCCTTG AAC CAACGC               ATAAAATTTTAATAT  65 46
        ftsH  560304 ..  560314 -  -5.4  -2.82666   TCAAATCAAAATGTA                 GTGA TAT TCAC                 TGTCAAACAATTGGG  53 205
       MG456  558526 ..  558549 -  -4.8  -3.78953   ACCTTGATGATCAAA          GC-TTAAAAAA GAC TTTTTTAATGC          TAACAATGCTTGATA  60 413
       MG454  557031 ..  557049 -  -6.1  -3.88998   ACCTAAACCAAAAGA             TGCTAAA AGTAA TTTAGCA             ATCTTAGGGCGATAT  66 279
         tuf  554418 ..  554428 -  -3.2  -5.32565   GAATCAACTAAAAAA                 GCGA TCC TCAC                 TATTCTAGAACTTCT  74 25
       MG450  553359 ..  553379 -  -2.7  -4.14615   AAAAACTTCTTAAAA            CTTTTTT TGATATT AAAAAAG            TTAAAACCAGTAATT  53 202
       MG449 NONE
       MG448 NONE
       MG447  550550 ..  550573 -  -5.4  -3.53224   TATGTTCTTCTCAAA          TTAACCTATA TTTT TATCGGTTAA           TTCTTTTTTAATTTC  58 253
       rps16  549891 ..  549905 -    -5  -4.20883   CAAAAAGTGTTAAAA               CAGTGA TTT TCACTA               CTTTTTAGGACTTGT  64 23
  guanine-N1 NONE
       rpL19  548833 ..  548858 -    -2  -2.94232   TCTTTTTTAAATAAG         TTGTTAAAAA ATTTCA TTTGTAACAA          ACTTTTTTAAGACTT  41 32
       MG443 NONE
       MG442  546878 ..  546902 -  -7.3    -2.808   AAACTAATGGAATTA          CTAATTAAGTT CAT AACTTAATTTG          CCATATTTCCCATTA  63 1
       MG441 NONE
       MG440 NONE
       MG439  544063 ..  544073 -  -5.4  -5.49569   GACCAATATAAAAAA                 GAAC TAA GTTC                 TTTAACAGTGATTCG  84 512
       MG432  538307 ..  538318 -    -3  -3.38218   TGAAAGATTTTATAA                GTTT TCAA AAAC                 CATTTTCTTTTCCAA  48 57
        tpiA NONE
         pgm NONE
        ptsI  534148 ..  534161 -  -5.3  -3.83102   GAAATTATTACTAAA               GCTTT TAAT AAAGC                TAAAAACGATCAAGA  61 182
       rps15 NONE
       MG423 NONE
       MG422 NONE
        uvrA NONE
       MG420 NONE
       MG419 NONE
       rpL13 NONE
        rpS9  521215 ..  521231 -  -8.1  -3.77196   GGATTAGCTATTAAA              GAATTTG AAT CAAATTC              AATTTGGTTAACAAT  77 264
       MG415  519345 ..  519356 -    -3  -4.23353   AAAGGAATAAAAAGA                TATG AACG CATA                 ATTTATCTCATTAAA  57 89
       MG414  516142 ..  516154 -  -4.9  -3.97308   TTTAAACAGATTAAA                TCTTT TCT AAAGA                GAATTCGAATTGACA  62 116
       MG412 NONE
        pstA NONE
        pstB NONE
       MG409  511083 ..  511102 -  -5.8  -3.38361   AAAGTTGAATACGAA            GAAAAAGA AATT TCTCTTTC             AGAATTAATTGAAGC  61 296
         eno  509396 ..  509430 -  -7.4  -3.66301   AGTACAAATAACCAA     GCTACAAAAATAATTA AGG TAATAATTTTTGCAAC     CTTTCTATTGTTTCA  70 55
       MG406 NONE
        atpB NONE
        atpE NONE
        atpF NONE
        atpH NONE
        atpA  505103 ..  505115 -  -2.7  -3.28857   TATAAAAGCCATTAA                TTAAG TTC CTCAA                TACTACCAAATTTGG  44 9
        atpG NONE
        atpD  502818 ..  502845 -  -3.6  -3.74713   CAAAAAGCGCAATAA        CTTCATAAAACT ATTT AGTTTTATCAAA         CTCTTGATTTAATCT  52 8
        atpC NONE
       MG397 NONE
       MG396  500189 ..  500206 -  -2.7  -2.82623   TTGGCTTGATAACTA             CTATCTA AAGC TAGAAAG              CCAACTACAAAGCTA  42 80
       MG395 NONE
        glyA  496971 ..  496985 -  -4.4  -4.22377   TTCATAATAAAAATA               TTTTAA TAA TTAAAA               ACTAATTTAAAAGAA  62 126
       groES NONE
       groEL NONE
       MG391  493566 ..  493583 -  -5.7   -4.2687   GTGAAAAATGACAAA             TTTGTAA GCTG TTACAAA              CACTACAAACTGTTT  69 66
       MG390 NONE
       MG389  491073 ..  491084 -    -3  -3.61894   AACTGCTTTTAATAA                TTTG GAAA CAAA                 GTTCGACTCCTGCTT  50 88
       MG388 NONE
         era  489821 ..  489837 -  -2.4  -4.33203   CAACAGAACAAATAA              TTTTTA GCTTT TAAAAA              TTTATTTAGAAAGAA  55 27
       MG386 NONE
       MG385  483865 ..  483877 -  -2.7   -3.7795   TTAAAGCCTAGTAAA                TTGAT TTC ACCAA                AAAGAATTCAAATCA  51 137
     MG384.1 NONE
         obg NONE
           3  481238 ..  481261 -  -3.8  -3.07307   GAAATGCTGATTTAA          TTCTGCCTTG AAGT CAACGCAGAG           AAGTAAGTACAAGTG  48 93
        argS  475495 ..  475505 -  -2.6  -2.70532   ATTTTTAGAAACTTA                 TTAA ATT TTAA                 TTCCTATATGCGTGA  40 46
       MG377 NONE
       MG376 NONE
        thrS NONE
       MG374 NONE
       MG373 NONE
        GuaA NONE
       MG371 NONE
       MG370  468095 ..  468109 -  -2.1  -4.57516   ACATCTAAAGTAAAA               CCCTA GCTTA TAAGG               GATAAAAAAGAAGTT  59 68
       MG369 NONE
        plsX NONE
         rnc  464310 ..  464334 -    -8  -4.21194   TTTTACTATTGAAAA          TAACTGTTTG GCTTT CAAACAGCTA          AACGGTTTTTCCTCT  83 337
        rpsT  460509 ..  460534 -  -8.3  -3.42346   AAGATGGCAGTACAA         CAACGGCGTTC TAGT AAACACCGTCG          TGATAAAAGACGTTC  73 176
       MG360  457894 ..  457913 -  -2.2  -4.08485   TCTATGGAAAGCAAA            TGAAGTTA GAGC TAAATTCA             AATGAAATTTCAGCT  52 372
        ackA NONE
       MG356  453798 ..  453824 - -10.3  -4.68446   AAAAATTATATAAAA         TTAGCACTCAA GGCAT TCGAGTGCTAA         TTAAAAACTAGGTTT  95 112
        clpB  451370 ..  451381 -    -3  -4.52266   AACTAAAGATGAAAA                TCAA CAAA TTGA                 AATTACAAAAATAGC  60 257
       MG353  450256 ..  450276 -    -7  -2.87881   GAATGCTTTTAGAGA            CAATTGTT AATCA AACAATTG            CTAGGTTAAAGGATC  61 468
     MG350.1  448898 ..  448922 - -11.5  -2.99207   TACACTACGAAATTA          CAAGCTCAGTT TAA AGCTGAGCTTG          TTTTATTTTTATAGT  87 46
       MG348  445169 ..  445183 -  -7.1  -3.48657   TTAAAGATTCAAAGA               GCAGC AGTTA GCTGC               TTTTTTTTATTAGCT  68 39
        ileS NONE
       MG344 NONE
       MG343  439252 ..  439274 -  -5.1  -3.79505   AAATTAACACTTAAA           TTTTAAATA AAAAG TATTTAAAA           ACAATTTAATAGAAG  60 66
       MG342  438676 ..  438708 -  -8.6  -3.57543   CAAAACATTAAAAAG     CCACTAACA-GCGTT ATAA AACGCATGCTAATGG      ACTTAATCACAGTTC  77 47
        rpoB NONE
        rpoC  430122 ..  430144 - -10.6  -4.49906   CAACATTTAAATAAA           GAAAACACCC GGT GGGTGTTTAC           ACCTGGTAGTACACC  95 461
        recA  426906 ..  426916 -  -5.4  -3.05775   ATCAGCGCTTAAAAC                 GATG AGC CATC                 TTATACTAGCAGTTT  54 202
       MG338  423082 ..  423093 -  -4.4  -3.36273   TGCTTTTAACACCAA                GCAA CTTA TTGC                 AATGGTTTAAAAATT  52 32
     MG335.1 NONE
       MG335 NONE
        valS NONE
      MG333m NONE
       MG332 NONE
       MG331 NONE
         cmk  414322 ..  414332 -  -2.6  -4.39414   AACAGTAAACACAAA                 TTAA AGT TTAA                 AAACCTTCTTTGCTT  58 15
       MG329 NONE
       MG328 NONE
       MG327 NONE
       MG326 NONE
       rpL33 NONE
        pepP NONE
     MG323.1  406902 ..  406916 -  -4.2  -3.64703   TGTCCTTTATGGAAA               CGGG TTCGATT CCCG               TCATCTCCACCATTT  53 83
       MG322  403713 ..  403725 -  -6.3  -2.50545   GCCTGAGAATAAATT                CTAGA ATT TCTAG                CCAATTTTAACAGCT  56 22
       MG321 NONE
     MG320.1 NONE
       MG320  398920 ..  398939 -  -9.4  -2.92098   TAATTAAATTAACTA            TAGAGCTT TAGA AAGCTCTA             AACTCTAGAAAAATT  75 23
       MG319 NONE
       MG318 NONE
        hmw3  395564 ..  395592 -  -4.7  -6.11229   AGTAAAACAAAAAAA        TAAAACAGCTT TGTTTGC ATGCTGTTTTA        TTAATAGATTTATTT  95 57
       MG316 NONE
       MG315 NONE
       MG314  392251 ..  392265 -  -4.3  -2.57522   TCAACGGATAGTAAG               GAAAC AAAAA GTTTC               AAAACAGTTTTTTAG  48 62
       MG313 NONE
        hmw1 NONE
       MG311  387035 ..  387049 -  -3.6  -3.70902   CCTTCTACACTCAAA               CAAAAC ATA GTTTTA               ATCAATGCAGCTTTT  52 251
       MG309 NONE
       MG308 NONE
       MG307 NONE
       MG306  376754 ..  376780 -  -3.1   -5.4182   AATTATAAACAAAAA         TTAGCACTC AAACACTAA AAGTGCTAA         TTAAAGTTTGTTTTA  74 38
        dnaK  374867 ..  374882 -  -6.1  -6.07374   ATAAAAAACAAAAAA              GCAGC TGTTGT GCTGC               TCTTTTTTATTTGGA 100 61
       MG304 NONE
       MG303 NONE
       MG302 NONE
         gap NONE
         pgk  369682 ..  369696 -  -3.6  -2.93708   GTTTTTTAAAAATAT               CAATAA CAC TCATTG               TTTTATTAATTTGGT  45 41
         pta  368698 ..  368715 -  -7.1  -3.39138   TAAAAATTACATTAA             TTGCTTT TAGA AAAGCAA              TATCATTTAAAAGTT  68 42
       MG298 NONE
        ftsY  364468 ..  364498 -  -7.8  -3.62032   ATAGCAATCCTTAAA       CAGTTTATTTCAGT ATT ACTTAAATAAACTA       CTAACCAAAATACTG  73 61
       MG296 NONE
       MG295  362856 ..  362871 -    -4  -3.09681   TAAAAGTGGATGGAA              GTGAAA CGTT CTTCAC               TTACTTTTAAAAAGA  48 73
       MG294 NONE
       MG293  360612 ..  360626 -  -3.6  -3.29211   TAATTTTAAATGCAA               TTTACC AGT GATAAA               AATAACTATAGTTCT  48 49
        alaS NONE
     MG291.1  357183 ..  357193 -    -4  -5.03945   CAATAACTATAAAAA                 TCAT GGT ATGA                 CAAAAGGTTTTATTT  70 306
    13277520  351489 ..  351508 -  -8.6  -3.80841   AGTAGTAGTACCAAA            GACCAAGC ACTT GCTTGATC             AACAACAACTAGCTT  79 307
        greA  343962 ..  343974 -  -6.3  -3.88787   CTATACTCGCACAAA                TTTGG TGC CCAAA                GCCGGACTTGAACCG  66 415
       MG281  342012 ..  342032 -  -3.4   -4.4017   CTAATGGTTATAAAA           GT-GTTTTG AAAA CAAAACTAC            TAGAGTTTAAGTTTA  61 25
       MG280 NONE
       MG279 NONE
       MG277 NONE
       MG276 NONE
         nox NONE
        pdhA NONE
        pdhB  331046 ..  331063 -    -7  -6.08342   TAACAAATAAAAAAA             GCCAGT TTAGTT ACTGGC              TTTTTAGTTGTTAGA 100 196
        pdhC NONE
        pdhD NONE
        lplA  327073 ..  327084 -  -4.4   -3.9243   TAATTCTCTAAAGAA                GCTA ATGA TAGC                 ATCAGGATCATTAAA  58 373
       MG269 NONE
       MG268  325190 ..  325212 -  -4.2   -4.0616   TATTTCAATTATAAA           GTTAGATAAA TTT TCAATCTAAC           TTTTGTAACTTTAAT  58 4
       MG267 NONE
        leuS NONE
       MG265  321211 ..  321225 -  -4.3  -3.35046   TCATTTTGGCAAAGA               GTTTG TCAAT CAAAC               TGAAGTTGATCGTAA  52 376
       MG254  302837 ..  302848 -    -3  -2.78639   AACACTGTCAACAAT                CATA AACC TATG                 TTCAAATTGCTTCAT  42 21
        cysS NONE
       MG252  300814 ..  300835 -  -2.4  -2.60723   CCATTGTTAATTAAT           CTTAAAAA TTAGTT TTTTCAAG            CAAACAAGATAATCC  40 12
       MG251 NONE
        dnaE NONE
        rpoD NONE
       MG248 NONE
       MG247  294361 ..  294372 -    -3  -5.26875   TGTGGAATTAAAAAA                GTTA GTTT TAAC                 TAAAGATTGTGATCT  71 418
       MG240  285552 ..  285562 -  -5.4    -4.183   TTAACTGGTAAGAAA                 GTAG ATC CTAC                 AGTGGCTATGACAGG  66 242
       MG220  266020 ..  266059 -   -11  -6.23545   TTCAAACAAAAAAAA  GCAATAAAAAAACCAGAT CTTA ATCTGGTTTTTTTAGTGT   TAACAACAGTAGTTT 100 40
        lspA NONE
       MG209 NONE
       MG208  247552 ..  247570 -  -3.1  -4.28548   ATTCATGGATCAAAA             TGCTACT TTTTG AGTGGCA             GGTAACAACGATTCA  57 357
        hrcA  244540 ..  244556 -  -5.9  -2.78738   GTAAAACTGCAATTA              GTCAAAC CAG GTTTAAC              AAACTTAATTAGGTT  55 34
       MG199  236176 ..  236188 -  -6.2  -5.00851   ATCAACCAAACAAAA                GCGC CATTT GCGC                AAGCAAGCTACTGTG  82 428
       MG135  159913 ..  159932 -  -4.4   -3.1506   AAATGGTGCGATTAA            GATCAC-TA TTT TAGGTGATC            TTACACTTAAATCAA  50 164
       MG133 NONE
       MG132  158427 ..  158437 -    -4  -3.96867   CAAAAAGAAAAGGAA                 TTTG CCA CAAA                 CCAAGTTACTGTTCA  58 168
        trpS  153620 ..  153638 -  -2.4  -5.12707   TGAAATCTTAAAAAA             TACCTTTC AAG AAAAGGTT             AATGTTTTAAGTTTT  66 306
         def  134068 ..  134088 -  -6.9  -3.65351   TTATTGTTAGTGAAA            CAACTGGTA AAA TATCAGTTG            CTTTAAAAGGGGTTA  67 83
       MG076  101993 ..  102006 -  -2.4  -6.11392   AAAGAAACAAAAAAA               GAAG CTAATT CTTC                ACCAGTTTTAAAGCT  85 473
       MG061   68038 ..   68050 -  -3.5   -3.6318   AAATGCTGAAAAAAG                TTTTT GTG AAAAA                TTCCTACCTATGCAA  52 498
        smpB NONE
         prs NONE
       MG057 NONE
       MG056   64906 ..   64916 -    -4  -2.60813   GAGTTTTTTAAATAC                 TTTC ATG GAAA                 AGTGTATAGAGCATA  46 7
     MG055.2 NONE
     MG055.1 NONE
       MG055   63990 ..   64000 -  -2.6  -3.87075   ACTAGCTTGCATAAA                 TTAA TTT TTAA                 ATATTCCCAACGTAA  51 15
       MG054   62795 ..   62814 -  -3.7  -3.70622   TGATTGAAAAGAAGA            GATTAAA GCTTTA TTTAATC             AACTTATAAATGCTA  52 247
         ffh   56731 ..   56753 -    -5  -4.86621   ATGCTTAATCAAAAA           TTTCCATTAG ATC CTAATAAAAA           AAAGGAACAACAAGG  72 242
       MG039 NONE
        glpK   44533 ..   44566 -  -5.5  -2.76969   GAATGGATCTTAAAT     TGTTTAAAAAACCAT GGTT ATTGTTCTTCAAACA      TTATTTTTGGAGTTG  52 210
         tdk NONE
      polC-1   32351 ..   32361 -    -4  -3.74238   TTAAATAAGTTTAAA                 CTAA AAA TTAG                 TTGAAAAGTTTATGA  53 22
         upp NONE
       MG029   31019 ..   31033 -  -3.6  -3.05993   TTATTGATATAGAGA               TTTTGA AAG CCAAAA               AAGGAGAACCCACTG  46 134
        folD NONE
       MG012 NONE
       MG011   12527 ..   12545 -  -3.2  -6.11229   ATTAAAACAAAAAAA             GATTAAAA AGA TTTTTATC             TGTTTTGATAATGAT  86 182
