# Supplementary material for: Rapid, accurate, computational discovery of Rho-independent transcription terminators illuminates their relationship to DNA uptake
Source: Genome Biol. 2007 Feb 21;8(2):R22. doi: 10.1186/gb-2007-8-2-r22 (PMC1852404; doi:10.1186/gb-2007-8-2-r22)
Supplement: Additional data file 4 — Best terminators found downstream of each of the genes of the 343 organisms studied. [file gb-2007-8-2-r22-S4.zip › Mycoplasma_hyopneumoniae_232.bag]

        dnaA    1406 ..    1421 +  -4.8  -2.66733   AAAAATATTAAACAG              CTTTTT GGGC AAAAAG               TACTATAAATTAAAG  48 39
        dnaN    2666 ..    2695 + -12.5  -5.27477   TAGTCGGTCTTGTTT       TAGTCTAAATTTT CTCT AAAATTTAGACTA        TTTTTTGATTAAAAT 100 18
        gidA    4631 ..    4649 +  -3.2   -2.8155   AAAAGTCTCTAAAAT             TTAATGAA AAT TTCAATAA             TAAGTTTTGGTTCTA  42 22
      mhp004 NONE
      mhp005 NONE
      mhp006    7074 ..    7096 +  -4.2  -5.86061   AAAAAAGGAAAAGTA           GGCGAAAATT ACT AATTTTTTCC           TTTTTTTTAATAAAA  78 46
      mhp007    7773 ..    7798 +  -3.5  -2.59742   AAAAAAGTAATTTTA         ATTTATAATTT AATA AAATTATAAAA          ATTATAGGAATTAAA  43 73
        ftsY    8812 ..    8866 +  -8.5  -4.32919   AAAATCAATATCAGG TTTAAATTTTTACTTATTTTTTA CCTAATTTT TAACAAATAAGTAAAAATTTAAG TATTTTTTCTAATTT  81 21
      mhp009   11026 ..   11067 +  -4.8  -5.59534   AATTTTTTAAAAAAA TAAAGCAAATTA-CTAGAT AACAA ATTTTGCTAATTTGCTTTA TTTTTTGTTATAATT  79 45
        hrcA NONE
        grpE NONE
        argS NONE
      mhp013 NONE
         fba   15622 ..   15632 +  -2.6  -2.91276   AATCAAGCATAAGTT                 TTAA TGA TTAA                 GTTTGTCGCAACAAA  39 29
        rluC   16822 ..   16835 +  -2.5  -5.51078   TTTATTTAAGGAATT               TATTT TTCA AAATA                TTTTATTTTTATTTT  76 377
      mhp017 NONE
      mhp018   19357 ..   19371 +  -2.2  -3.91674   AAAATTTTAATTAAT               TTTTTT TTG AAAAAG               TATTTTATATATAAC  47 27
      mhp028   34548 ..   34558 +  -2.6  -4.40237   TTTAAATTTTTTGAT                 TTTT AAG AAAA                 TTTTAGTGTATAATC  54 63
        gatA NONE
        gatB   37677 ..   37710 + -11.4  -3.07575   AGGTAAAACTCAGGA     TTTTCCAAAAAAAT TAATTT ATTTTTTTGGAAAA      TTAAGTAAACCTTTT  86 87
      mhp031   38377 ..   38387 +  -2.6  -4.09015   CTTTAATTTATGTTA                 TTTT TTA AAAA                 TTTGTCATATCTTTT  49 48
         gap NONE
      mhp037   49963 ..   49973 +    -4  -5.41143   TTTCGTTGAAAAAAT                 CAAA ATT TTTG                 TTTTTTTCAAAGATA  78 497
        licA NONE
         obg   56728 ..   56750 +  -2.8  -4.30995   GTTAGAATCTATGAA           TTTGAATTTC ACT GGAATTAAAA           TTATTTTATCAGAGC  51 5
      mhp044 NONE
      mhp045   58449 ..   58466 +  -4.9  -3.16039   AAATAGGGGCAGCTC             TTATCTC GGTT GGGATAA              TTGCTGGAGCTGGTT  53 58
      mhp046   58874 ..   58900 +  -2.5  -3.28637   AAAAATTAAGTATAA         TTATTTTTGAT TTTAT GTTAAAAATAA         TTGCTCATATTGATA  42 56
      mhp047   60043 ..   60072 +  -3.1  -3.64192   AAGTATCTTAAAAAT       TAAAAAAATGAAA AAAC TTTTATATTTTTA        TTTAAAAATATTTTT  48 23
      mhp048 NONE
        atpB   61187 ..   61211 +  -4.4  -3.09933   AAATTAATAAAAAAA          GACTAAATTT ACAGA AAATTTAGAC          TTAAATAACTTAAAA  50 3
        atpE   61523 ..   61561 +  -4.9  -5.39905   TTCTTGTTGCGCTAA   TTTTAATTTTTGTTGGA TAATT TTAAGCAAAAATTAAAA   TTTTTATTCTTTGAT  79 6
        atpF NONE
        atpH NONE
        atpA NONE
        atpG NONE
        atpD   66573 ..   66584 +  -5.8  -5.44119   GTCTTAAAATCCTTA                CTCC AAAA GGAG                 TTTTTTTAGAATCAA  84 40
      mhp057   67473 ..   67483 +  -2.6   -4.5265   AAGATTAAATTGTTT                 TTAA TTT TTAA                 TTTTATGATATAATT  54 99
        rpsB NONE
         tsf   69540 ..   69577 +  -9.5  -5.24129   AAATCTGAAGAGGGG   TATAAAATTTTTCCTTT AAAA ATAGGAAAAATTTTGTA    TTTTTTATAAACAAA 100 58
         ffh NONE
        glyS NONE
        dnaG NONE
        rpoD NONE
      mhp064 NONE
         nfo   77796 ..   77808 +  -3.5  -2.88564   TTTTATTAAAAAAAG                TTTAA AAT TTAAA                GGTTTTTTATGTCAT  44 21
        tyrS   79062 ..   79081 +  -6.6  -4.07455   ATAGAACTTATTTAG            TGTTTTTT TCTA AAAAAACA             TTTATAATATTCATA  71 26
      mhp067   83873 ..   83898 +  -2.7  -5.06585   CTATTACTAGGTTGA         TAACTTTTTAT GCTA AAAAAAAGTTG          TTTTTATATCATTTG  61 64
      mhp068   84144 ..   84159 +  -3.3  -3.21416   TTAAGCACTGGATTT              GATTG AAATAA CAATC               TTGATGGTCGGGGTA  45 108
      mhp069   86859 ..   86869 +  -2.6  -5.20735   TTATCTCTTAGAAAA                 TAAA CTT TTTA                 TTTGTTTTTTCTTCA  63 98
      mhp071   88897 ..   88925 +  -3.2  -3.50929   CTATTTTTCATAAAT        TCTGGCACTT TTTAACTTT AAGTGCCAAA        TTATGGTATACTTTC  46 102
        dnaK   90834 ..   90859 +  -7.6  -4.40478   TCGGTATAAAAAACG         CACACTTGCA AATTTC TGCTAGTGTG          TCTTTTTTATATTTA  80 48
        dnaJ NONE
         cmk   92892 ..   92902 +  -2.6  -4.90266   GTTTTCACTTGAAAT                 TTAA AGG TTAA                 TTTTTAATTAATGAA  58 22
      mhp075 NONE
      mhp077 NONE
        lepA NONE
        lepA NONE
      mhp080   97600 ..   97632 +  -5.1  -5.59564   AGATATATTTTACCC      TATTTATTTTTTTCT CCA AGTAAAAAATAAAAA      TTTTTTTAACTTTAT  82 39
      mhp081   98407 ..   98421 +  -7.2  -5.00616   CATGTTTGAAATTTC               CCTAAA ATA TTTAGG               TTTTTTACCAAACAA  85 484
      mhp089 NONE
      mhp090 NONE
      mhp091  106905 ..  106929 +  -8.9  -3.24771   TTTTTAAAAAAAACC          TTTAAATTTAT TTG ATAAATTTAAA          TCATTGTTTTTATTT  76 21
      mhp092  108566 ..  108593 + -10.2  -5.80727   GAATTTTTGTCAAAA        TTATGAATTTTT AAAC AAAAATTCATAA         TTTTTTCTTATTTTT 100 63
      mhp093  109158 ..  109182 +  -7.3  -5.59357   ATGGAAAAATTAAAA          TTCCAAAAAAA CTT TTATTTTGGAA          TTTTTTTGATATAAT 100 43
        rpsP NONE
        trmD NONE
        rplS NONE
        topA NONE
      mhp098 NONE
        psgA  114232 ..  114242 +  -2.6   -4.7657   TTCAAAAGCCGAATT                 TTTA CCA TAAA                 TTTTTGCAATTTTTG  62 283
      mhp101  117040 ..  117062 +  -6.5  -4.75063   ATAACCCGTAAAATG           TTCATTTTT GGAAA AAAAATGAA           TTTTTCCAATTTTAT  78 150
      mhp107 NONE
      mhp108  129898 ..  129946 + -10.8  -2.54387   AGTTCTATTTTTATA ATTCTAATTTAAAAAACACT TGTTTTTAT AGTGTTTTTTAAATTAGAAA TGAATTAGAAATTTA  83 95
        pacL  133741 ..  133758 +    -2   -5.5112   AAAAACCCTGATTTT             TTCAGC AATCAA GTTGAA              TTTTTTCTTCATCAA  65 39
      mhp124 NONE
        lplA NONE
      mhp126  147830 ..  147843 +  -2.5  -3.35011   AATCTTGTCTTAGTC               TAATT TTGG AATTA                TGTTGGTTTGGATAT  45 177
      mhp130 NONE
      mhp131  152315 ..  152327 +  -4.1  -2.87003   CTTCAGGGGCAAAAG                GCTAA TGT TTGGC                TGACTTTTTAGTGGT  46 21
      mhp132 NONE
        trsE NONE
      mhp134  161072 ..  161100 +  -3.3  -4.35747   TTGTGTAAGTATTCG        CAAAAAGATTT AGTCTTG AAATCTTTCTG        TTTGCTTTATTTTTA  57 218
      mhp140 NONE
      mhp141  169886 ..  169902 +  -3.6  -2.75064   ACTTTTGGAGCAACC              GCTCCG CTTGC CGCAGC              TGCTTCGATACAAGC  43 247
      mhp142 NONE
      mhp143  171594 ..  171633 +  -9.1  -5.86609   AATTTGGATAAAATA  TAA-AAAAAATTAGAAGT ATTTA ACTTCTAATTTTTTGTTA  TTTTTATTTTTTTAA 100 81
        glyA  186612 ..  186652 + -10.2  -3.63167   GGAATTTTACTTATT  TTTATTCATATATTTTAA CTTTT TCAAAATATATGAATAAA  TTAAATTTTTTTTCA  85 409
      mhp155  186824 ..  186839 +  -4.8  -3.68658   GTTTATCAAAAAATA              CAAAAA AATA TTTTTG               ATTTTTTGGTAAAAT  55 47
        nrdF NONE
        nrdI NONE
        nrdE  190632 ..  190648 +  -2.3   -4.7497   AAACAAACTAAAAAA              TACTTAA ATT TAAAGTA              TTTTTACTAAATAAA  58 40
      mhp160 NONE
      mhp161 NONE
      mhp163  192385 ..  192404 +    -8  -5.15969   CTCAAAAATAAAAAA            GTACTATA AATT TATAGTAC             TTTTTTAAATTCAGA  93 67
      mhp171 NONE
        thdF  210758 ..  210788 +  -6.3  -5.14563   AGTGATTTTATCGTT      TTGGCAATTG-ATC CGGA GTTACAATTGCCAA       TTTTTTGATAAGCAA  81 60
      mhp181  221042 ..  221065 +  -9.8  -3.64259   AATTTTGGCTAGAAA          TGCAAATTTT TATA AAAATTTGCA           TTATTAAACATCCTT  82 39
      mhp185  228303 ..  228335 +    -8   -4.5852   TTATACAACAAAAAA     TCCAAAACTTGGTTG TTAT TAAC-AAGTTTTGGA      TTTTAATTTAGCTTG  83 78
       rps10 NONE
        rplC NONE
        rpl4 NONE
       rpl23 NONE
        rpl2 NONE
       rps19 NONE
       rpl22 NONE
        rpsC NONE
       rpl16 NONE
       rpl29 NONE
       rps17 NONE
       rpl14 NONE
       rpl24 NONE
        rpl5  235832 ..  235864 +  -4.5  -2.62038   ATTATTAGGTTTCCC     TTT-TGCTAAAAAA GTATAA TTTTTTAGCATAAA      ATTACTAATTTTAAA  48 7
       rps14 NONE
        rpsH NONE
        rpl6 NONE
       rpl18 NONE
        rpsE  238052 ..  238079 +  -2.8  -5.31158   GCAAAAAGTTTAAAA        TTTGGAAAAACT GGCT AATTTTCCCAAA         TTTTTCCTTTTTTTA  63 28
       rpl15 NONE
        secY  240015 ..  240027 +  -3.5  -4.32649   ATTCAAATCAGGATC                TTTTA TGG TAAAA                TTTAATTTTTAACAT  56 15
         adk NONE
         map NONE
        infA  241753 ..  241769 +  -8.1  -2.76696   CAAGTATTAAAAAAA              TTTGCAA AGA TTGCAAA              ATTATTAAACGACGC  68 98
       rps13 NONE
       rps11 NONE
        rpoA NONE
       rpl17  244303 ..  244359 + -18.7  -2.58892   GCGAGGGAAATTTTT CCTATTCTTTTTGATTTTTATATCAAA AAA TTTAATATAAAAATCAAAAAGAATACG TAAATTGATGTAAAT 100 154
         ABC NONE
      mhp223  252435 ..  252445 +  -2.6  -3.38559   ATTTTTTTGATCTTT                 TTAT AAA ATAA                 TTGTAAAATTATAAT  44 15
      mhp224 NONE
         cdd NONE
         era  254227 ..  254275 + -15.1  -3.90112   TATATTTTAATTAAA TAAAATAAAGTTAGCAACTAAAA TTG TTTTTGTTACTAACTTTATTTTA TTTAATTAGAAGGAA 100 54
      mhp227 NONE
      mhp228 NONE
         gmk NONE
      mhp230 NONE
         rpe  257997 ..  258016 +  -5.2  -5.30155   TTAAAAATTAAAAAA            TTAATTAA TTAA TTAATTAA             TTTTTTAATTAATAA  76 14
        lip3  276793 ..  276827 +  -9.6  -4.07687   TTTATAAAGCAGCTT     CTAAGTTTTTAAATTT TTG AAAATTAAAAACTTGG     TTTTAAAAACCAAAT  84 55
         ung  278407 ..  278421 +  -4.4  -2.78384   TAAAAAAAAAGTGTA               TAATTT TCT AAATTA               TATCATAAAAGAAAG  48 38
        celM  279793 ..  279808 +  -2.6  -3.86508   TCTCGCTTAATTTAA              CTAAAT TTTG ATTTGG               TTGGTTTTTCATCTC  50 301
      mhp254  280675 ..  280694 +  -6.6  -3.77325   TTTAAAAAAATAGTA            GAAATTTA TTAG TAAATTTC             TTAATTTTAGTTATA  69 14
         pyk  282396 ..  282410 +  -4.4  -3.73402   CGTTTTTTAGTAAAT               TTTTTT AAA AAAAAA               TTTACTAAACGATCT  55 203
        infC NONE
       rpl35 NONE
       rpl20 NONE
       rpl28  283992 ..  284008 +  -6.6   -5.8096   ATTGAATTTAAAAAA              CTCCAA AATTA TTGGAG              TTTTTATTTTTTATA 100 80
        pfkA  296145 ..  296160 +  -4.8  -5.85011   ACAAAATTAAAAAAA              TCTTTA AATT TAAAGA               TTTTTTTAATTTTTA  82 157
        gyrB  298434 ..  298465 +  -3.1  -6.60239   TTTTTAAACTTTTTT      GAAAAAAGTGCCT TAAAAT GGGCATTTTTTTG       TTTTTTTTTGTTTTT  90 56
      mhp271 NONE
      mhp272  304732 ..  304753 + -10.3  -5.67283   ATATAGCGAATTTAA           TCTCCAAAT ATTA ATTTGGAGA            TTTTTTATTTAAATT 100 60
      mhp273  305548 ..  305565 +  -4.3  -4.07868   ATAATTTTTCATAAA             TTTTTTA AGTT TAAAAAA              TTTATATAGCTATAA  56 50
      mhp274 NONE
      mhp275  308705 ..  308722 +  -4.1  -5.78622   TTCAAAAATAAAAAA             CAGCG TCTAGATT CGCTG              TTTTTTTTGCACTAA  78 62
        clpB  312977 ..  313005 +  -6.1  -4.32482   CCGAAACAGGTAAAA        TTCCGATAATTTT TTT GGAATTAACGGAA        TTTTCAGTTGTAGCT  72 383
      mhp284  323144 ..  323157 +  -2.5  -3.62613   TTCTAGCGAGTTTTG               TAATT TTAA AATTA                TTGATTGTATTTTCT  48 113
      mhp286  325204 ..  325225 +  -8.9  -4.00445   TTAAAAAACTTTAAA           CTATCATTT TTTG AAATGATAG            TTATTATTGCTGATG  82 120
      mhp287 NONE
        uvrA  330843 ..  330890 +  -9.8   -5.1167   AATTATTTAGGCTTA TTTCTAACTTTTATGAAATTTTT TTT AAAAATTT-ATAAAAATTAGAAA TTTTTATATTAAATT  95 264
        aprE NONE
      mhp293  336281 ..  336304 +  -5.5  -3.92577   TACGGCATTTTTGCA          TCTAAATTA ATATAG TAATTTAGA           TCTTTTTAAAAATTA  63 225
        secA  341450 ..  341470 +    -7  -2.87035   AAAAACTAAAAAAAA            GGAAAAAT AAGCA ATTTTTCC            TAAATTTTTCCATTT  64 98
      mhp296 NONE
        deoD NONE
        deoA  344199 ..  344223 +  -7.9  -5.11063   AAAAAATAAAAAAAA          CGGTTCTACTT TAA AAGTGAAACCG          TTTTTATTAAATAAT  90 145
      mhp308  353865 ..  353912 + -10.4  -3.60627   AAAGACAGCGGTAAA TTCTAATATTTTTTTATTCTAA TTAA TTAAAACAAAAAAATATTAGAA TTTAAACTAAAATAG  88 27
      mhp312  358181 ..  358208 +  -4.4  -4.49531   AAAAATATTAATTAT        TTACTAAATTAA TATA TTAATTTATTAA         TTTCTTAGTTTTATT  63 44
      mhp313 NONE
      mhp314  360302 ..  360316 +  -2.9  -3.91897   AAAAAATTCATACCT               TACTT AGCCA AAGTA               TTTATAAATACAAAA  50 51
      mhp315  361235 ..  361262 +  -2.2  -4.42765   AACTTTCTTGAAAAA        TTTATTATATAA TAAT TAATATAGTAAA         TTTAATTTTTTGAAA  53 123
      mhp316 NONE
        glpQ  363480 ..  363492 +  -4.1  -4.67038   ACCTTCAATTTGGCA                GTCTT TTA AAGGC                TTTTAATTTTGGGGC  62 58
      mhp321  375902 ..  375930 +  -2.8   -5.9003   TTTTGAATTTGGGAA       TATATAATTAATA AATG TA-TAATTATATA        TTTTTTTATTGATTT  72 286
      mhp326 NONE
        mglA  382945 ..  382955 +  -2.6   -2.6652   ACTAAAACTATATTT                 TTTT ATC AAAA                 GTCTTAATTTTATAA  39 53
        mglA  384989 ..  385018 +  -6.7  -5.57888   AAATATATAATTTAC       TAACAAATATTTT TTTT AAAATATTTGGTA        TTTTATTTTTTTAGT 100 55
      mhp329 NONE
         mod NONE
      mhp331  389559 ..  389586 +  -8.7  -4.58663   AAAAACCTGAAATTA        TAACTAAGTTA CTATAC TAACTTAGTTA         TTTTTAAACGGTAAT  86 345
      mhp332 NONE
      mhp334 NONE
      mhp335  392630 ..  392645 +  -3.4  -3.48924   AAAAAAGTTATATAA              TTATTT ATGC AAATAA               TTATATACGAGGTCA  48 75
      mhp338  396655 ..  396666 +    -3   -3.1647   TAAAATCTGATTGAT                TTTC AGTT GAAA                 GTTTTGCATATTGAA  45 447
      mhp346  404319 ..  404331 +  -3.5  -3.34398   AATATGGTATAATTT                TTAAT TTA ATTAA                TATTTAAAGGAAAAA  46 66
      mhp347  404987 ..  404997 +    -4  -3.41024   GATGTATCATTCAAA                 GATT TTT AATC                 TCTTATATTAAAAAC  50 17
      mhp349  407272 ..  407282 +  -2.6  -4.28589   AAGTTTAGATCTACC                 TTTT CTT AAAA                 TTTTAGATAGTTTTT  51 17
      mhp356 NONE
      mhp357 NONE
      mhp358  422538 ..  422555 +  -5.7  -3.84825   ATCAAACTTTTTTGC             CAATTTA TTAT TAAATTG              TTTCATATACATGCA  63 425
      mhp363 NONE
      mhp364 NONE
      mhp365  433182 ..  433192 +    -4  -3.97406   TTAAATTCATTAAAA                 TTTG ATA CAAA                 TTTCTCAAATTTTCC  57 507
      mhp368  437821 ..  437835 +  -6.4  -5.83226   TATCACATAAAAAAA               GCGCTA ATT TAGTGC               TTTTTTTATTGAATT 100 66
      mhp371 NONE
      mhp372 NONE
      mhp373  444558 ..  444582 +  -8.8  -6.32976   TGAAATTAATAAAAA          TAGGAAAAAT ATTTA ATTTTTCCTA          TTTTTTTCTTTTTTT 100 59
      mhp374 NONE
      mhp375 NONE
      mhp376  447459 ..  447471 +  -3.5  -4.36914   ATTTTTTGTTGTGTT                TTTTT TAT AAAAA                TTTTATGGGGGAAAA  58 224
      mhp377 NONE
      mhp378  451927 ..  451959 +  -3.7  -2.91824   AAGCAAATTATTTAG      TTTTTTAAAAATTAT GAA AAAATTTATAAAAAA      ATTACTTTTTAGTTC  44 39
      mhp379 NONE
        potA NONE
        ugpA NONE
        ugpE NONE
      mhp383  457201 ..  457237 + -12.7  -2.73994   AAGAACTTTGTCATA    TTTTTCCTAATTTAATA TTT TTTTAAATTAGGAAAAA    TAATATTAAAGAAAT  90 54
        gtsA NONE
      mhp392 NONE
      mhp393 NONE
      mhp394  473099 ..  473143 + -13.4   -3.6215   TAAGAAAAATCAAAA TTTTAATACAAAAAAACTTT CAAAA AACGTTTTTTTGTATTAAAA TTTAAGGTAAATTAA 100 38
      mhp395  475499 ..  475531 +  -8.1  -4.18058   ATTGCTACGCTAAAA      TAAAAAAATACTT TGAATTT AAGTATTTTTTTA      TTTTAGAATCTAATT  79 28
      mhp399  478355 ..  478368 +  -2.5  -4.15565   AAGCAAGTAAATTTA               TTTAT CGTG ATAAA                TTTTCGCGTAATGGC  51 97
      mhp400  479792 ..  479814 +  -8.6  -2.84574   TGAAAAAGCTTTTAT           GATGATCAAT TTC ATTGATTATC           TAATTACTTGAAGTA  72 159
      mhp401  480021 ..  480031 +  -4.6  -2.95284   AATTATAAATTTTAT                 GCGG AAA TCGC                 TAATGTTTATATTAT  49 80
      mhp402 NONE
      mhp403  480648 ..  480676 + -10.5  -4.56597   CAAAATGAAAGAAAA        TGCCCATATTTTT TTA AAAAATATGGGAA        TTTTTGCAAAAAACA  95 42
      mhp405 NONE
      mhp406 NONE
        ftsZ  485369 ..  485391 +  -3.6  -5.95166   TAATAAAAAGGTGTT           TTTTTTATAA TTT TTTTAAAAAA           TTTTTTTTACTTGCA  79 136
      mhp408 NONE
      mhp409 NONE
        metG  488773 ..  488789 +  -6.7  -3.16683   AAATTAGAAAAACCA              TTTTTTC CAC GAAAAAA              TTAATAACCTAAAAT  62 5
      mhp414  493007 ..  493039 +  -4.3  -5.95286   TTTTAAAATAAAAAA      CTCGTAAGTTTCA AAATTAA TAAAATTTACGAG      TTTTTTATTTTTCAT  81 30
        asnS NONE
      mhp417 NONE
        pcrA NONE
      mhp419 NONE
      mhp420  499474 ..  499485 +  -5.8  -4.87803   ACGGTTTTGCGAGCT                TCCG TGAG CGGA                 TTTTGTTTGAAGATC  74 161
        ruvA NONE
        ruvB  500907 ..  500931 +  -8.7  -3.96387   TTTTTTAGCTTTAAT          TCTCAAAAAGT GTA ACTTTTTGGGG          TTTGATTACCTTAAT  80 46
         efp NONE
        tktA  510173 ..  510214 + -10.6  -5.38549   GTAAAAAAGCATTAA TACAAAATAAAAAAGTAA AAATTC TCACTTTTTTATTTTGTA  TTTTTCTTATTTCAA 100 62
      mhp432 NONE
        trmU  512538 ..  512557 +  -2.2  -3.46888   TAAATCAGACCGTAT            TTTGACTT GATA AATTCAAA             CTTTTCTTCTGAATC  45 228
      mhp442  521253 ..  521269 +  -3.7  -4.66264   AAATTGGGAAAAAAA              TTGGC TTGTTTT GCCAA              TTTTTCAAAATTTTA  60 69
        acpD NONE
        acpD  565157 ..  565170 +  -2.5  -2.73854   AGAAAATTTTTAAAA               TATTT ACAA AAATA                TAGTATAATTTAATA  39 28
        rpmE NONE
        napA NONE
        rluD  566792 ..  566821 + -11.1  -4.07246   TATAATCTTAAAACA       TAAAAAAAACTTT TTTC AAAGTTTTTTTTA        TTTCCTTTAGAATAC  93 36
      mhp460  570510 ..  570545 +  -6.4  -3.25946   TTAATGGAAATATTC    TCGAATTTAAGTTA AATATTAC TAACTTAAACTCGA     CTTTATTTCAGGTAA  64 493
      mhp461  572856 ..  572889 +  -3.3   -5.0538   TAAGTTAAATAAAAA     GAAGCTTGAAGAT ACAAAAAA ATCTTTAGGTTTC      TTTTTTAAACTAAAA  63 171
         ldh  582605 ..  582615 +  -2.6  -4.69962   TTTATTAAAATAAGA                 TAAA AAT TTTA                 TTATTTTTTGATATA  56 28
        ptsI  584535 ..  584562 +  -7.2  -4.85177   TAATTTTTTTTAATT        CGTATTTTTTTC TTTG GAAAAAAATAAG         TTTTTGATATACTTT  82 147
        nadE NONE
      mhp472  586047 ..  586072 +  -6.3  -5.66989   TATCATAATTTAAAA         TTTGCATAATT TAAT AATTACGCAAA          TTTTTTTAATATTTA  95 17
      mhp483  599079 ..  599113 +  -5.4  -4.55849   AAAAATATAAAAAAA    TTTCAAAATTAAACT AAATTC AG-TTAATTTTGAAA     TTTGTTTCAGTTTTA  71 57
         pgk  606504 ..  606547 +    -8  -3.45134   TATTAGTTAATGAAA TTTTTTTCATTTTATATCATT TAT AAT-ATAAAAAATGAAAAAAA TTATGAATTAGTTCA  72 118
      mhp489  606864 ..  606874 +  -2.6  -5.73563   TAGAAATTTTTATAT                 TTTT TTA AAAA                 TTTTTTTAATTTCCT  72 48
      mhp490 NONE
      mhp491 NONE
         pmi  610177 ..  610201 +  -5.1  -6.47325   TATACCATAAAAAAA          GTTTTCTTGTA TTT TTTAAGAAAAC          TTTTTTTTATTTTTT  93 52
        aceF  635260 ..  635272 +  -3.5  -2.91807   GAAATTTTAGGAATC                TTATA ATG TATAA                ATTTAAATTTGCTGA  44 20
        pdhD  637151 ..  637180 +  -6.6  -5.86332   TTAAATTCTTGAAAA       CGATGTAAAAAA CTTTTT TGTTTTACATCG        TTTTTTTTAAATTAA 100 64
         P46  644111 ..  644155 +    -2  -5.72622   AATTAACATAAAAAA TTAGCT-TAAATTTTATATA ATTTACC TA-ATAAAATTTAGAGCTAA TTTTTTATTTATGAA  71 80
      mhp512 NONE
      mhp513 NONE
      mhp514 NONE
        glcK  648754 ..  648764 +  -2.6   -4.5366   TTTTATAACGCTCAT                 TTTT TTC AAAA                 TTTTCAATTTTTTCA  60 361
      mhp521 NONE
      mhp522 NONE
      mhp523  657087 ..  657116 +  -2.9  -3.82604   ATTCTATCAGAAAGG       GGAAAACTACGTT TTAA AATGTAAGTTTCC        TTGTTGATTAAATAA  50 2
      mhp525 NONE
      mhp526 NONE
      mhp527  660999 ..  661009 +  -2.6  -3.07307   TTTTAAAATTAGATA                 TTTT TTC AAAA                 TTAACTAGGGATTTA  41 35
      mhp528 NONE
      mhp529  661683 ..  661697 +  -4.4  -5.00616   AATAGCTTTTTAAAT               TATTTA TTT TAAATA               TTTTTTAGACAAAAA  70 14
      mhp530 NONE
      mhp531 NONE
        trsE NONE
      mhp533 NONE
      mhp534  670591 ..  670610 + -12.2  -5.36441   TTAGTAAAATTAAAA            CCCGGATA AATT TATCCGGG             TTTTTTATCTAAAAA 100 37
      mhp538  675108 ..  675132 + -13.1  -4.56775   AAAAAATAAATAACC          CTACTAATATC TAT GATATTAGTAG          TTTTTAAAAAAAGGT 100 157
      mhp539  681338 ..  681355 +  -5.6  -5.65177   TTCAAAAATAAAAAA             CTTCAG AATAAA CTGAAG              TTTTTTTATGAATAT  89 68
        gyrA  691162 ..  691181 +  -7.2  -3.29147   ATTATCAAAGGCAGG            CTCAGTAA AATT TTGCTGAG             TTACCTTGTATTGCA  66 433
      mhp553  701425 ..  701441 +  -4.5  -4.74285   TAAAACATTTTTTAC              CATTTTG TAT TAAAATG              TTTTATATTATGAAT  68 38
      mhp554  701956 ..  701986 +  -8.6  -3.02144   TTGATTTAATAAATA       TTTTTCCTTTAT ACATAAA ATAAAGGAAAAA       TATTAAAAAAACTAA  73 3
      mhp560  708365 ..  708386 +  -5.9  -4.20696   ATATCTGAAGTTTTT           GATCACTAG GGTA TTGGTGATC            TTTTAAAATTGATGA  71 123
      mhp561  710736 ..  710756 +  -2.7  -3.60006   CCCGGGCCGCTATTT            TTAAATTAT TAA ATAAATTAA            TTTCGGCCTGTAATT  48 501
        ntpJ  712992 ..  713030 + -13.6  -2.75986   ATTTCAGTTTTCAAA   GAAATTTTTAAAAAAAAC CTA GGTTTTTTTAAAAATTTC   TAGATTGTTTATTGC  95 199
      mhp566  717719 ..  717731 +  -4.9   -4.0825   AATTTCGATGCAATT                TCTAA AAA TTAGA                TTATTTCCTTCAAAA  62 473
      mhp570  721444 ..  721484 + -12.9  -3.75153   TAAAAAATAAAAAAA  GACTAATTCACTTTAACAT TTT ATGTTAATTTGAATTAGTC  TTTAAATTAAAAAAA 100 153
      mhp586  737324 ..  737336 +  -3.5  -5.18355   TGGGCACGGGGCAAA                TTTTT TGC AAAAA                TTTTTGCTTTTTGAA  73 411
        nagA  740161 ..  740179 +  -6.2  -3.91897   TCAGGTTGAGTTTTT             TTATAAAA ATC TTTTATAA             TTTCTAGGTCAAGAA  68 423
        rpsD  744241 ..  744269 +  -6.9  -5.65177   ATTTTTAGAAAAAAA        TCCAGAAATAATT TTT AAATATTTTTGGA        TTTTTTTCTAAATGT 100 64
      mhp594 NONE
         fpg  745749 ..  745788 + -10.4  -5.00616   ACTAAATAAACAAAA  TCATTGAATTTTTCAGTT TCCA AATTAAAAAATTCAATGA   TTTTTTCAGGAGAAA 100 197
      mhp605  758208 ..  758243 +  -7.9  -3.56836   TTAAAAATAGCTAAA    TTAACCAAAAAATTT TTATTT AAATTTTCTGGTTAA     TTTGAAAAATACTTT  72 27
      mhp610 NONE
      mhp611 NONE
        rnhB NONE
      mhp614 NONE
         pgm  768862 ..  768884 +    -5  -3.55071   TGATTCTTTGATTAT           TAAAGACAAA TAA TTTTTCTTTA           TTTGAAAAAGTGTCC  56 13
      mhp616 NONE
      mhp617 NONE
      mhp618 NONE
      mhp619  776093 ..  776106 +  -3.9   -5.2189   TTTAGTGCTTCAAAA               TTTGA GGAT TCAAA                TTTTTTCATCATTAG  70 519
      mhp620 NONE
      mhp621 NONE
         ppa  778279 ..  778304 +  -6.3  -6.20267   GAATTTTTGTAAAAA         CCAAATAAATT TTAA ATTTTATTTGG          TTTTTTTCTTTTTAA 100 55
      mhp623  779967 ..  779988 +  -5.1  -5.98675   TAAAAAAATAAAAAA           TCCGGACTA TTTT TGTTCCGGA            TTTTTTATTTTTGTG  86 135
        mglA NONE
      mhp625 NONE
      mhp626  784192 ..  784202 +  -5.4  -3.65722   TCTAATGAAAAGGGA                 CCTA ATT TAGG                 TTTAGGAGTTATTTT  61 58
         tdk  784935 ..  784978 + -15.2  -4.60648   TTTTTGACCACTTAA TCCTTTTTTGAAAAAATA-AT TCA ATATATTTTTTCAAAAAAGGA TTTATTTAATATTTT 100 188
        ptsH  785339 ..  785394 + -13.9  -3.29829   CGTAATAAATGACGG GTTTTTTCTTTTTCTCCATAATT TTTTATTATT AATTATGGAGAAAAAGAAAAAAA TTATAAAAAAATATA 100 83
      mhp629  786245 ..  786262 +  -7.1    -5.252   CTTAGAAATAAAAAA             CACTATA AATT TATAGTG              TTTTTTATAAAAATA  87 174
      mhp639 NONE
      mhp640  808394 ..  808452 +  -9.4  -5.10526   TAAAAAAATTTGTTT C-AGCTACAAAAACTTTTTGATTTAGT ATAAAA ACAAAATCAAAAAGTTTTTGTAATTCG TTTATTTTTTCCTGT 100 299
      mhp642  810353 ..  810405 + -14.2  -3.96867   AAACAACTACAAACA GAAG-TATTTTCTAATATAAAAATT ATAT AATTTTTATATTAGAAAATAGTTTC TTAATTTTATTTTTA 100 104
         pr1 NONE
      mhp644  813939 ..  813951 +  -3.5  -4.61482   AAATTAATTACATTT                TAAAA ATA TTTTA                TTATTTTTTAAAAAA  60 268
         tnp  814379 ..  814397 +  -4.7  -6.21477   ACTGGGAAACTCAGG             TGAAATT CGATT AATTTCA             TTTTTTTTTAGTATT  89 120
      mhp648 NONE
      mhp649  820870 ..  820882 +  -4.9  -3.17526   TGTATATGGGTTAAG                GTTAA AAC TTAAC                ATTTTCCCTTCATAA  52 500
      mhp652 NONE
        scpA NONE
        scpB NONE
      mhp655  830035 ..  830054 +  -5.2  -3.45404   TAAATAATTTTCCTT            TAAATTAT TAGT ATAATTTA             TTACTTGGGTTTTAA  57 303
        uvrB  845013 ..  845029 +  -5.3   -2.5955   ATTTGATTGCCGAAA              TTAAATT AAA AATTTAA              TAAATTATAAAAAAT  50 9
      mhp670  846041 ..  846054 +  -3.9   -5.1485   CGCTCCCATAAATAA               CTATT TTTT AATAG                TTTTTATGTTAATTC  70 152
        prsA  850174 ..  850190 +  -3.1  -2.88579   CTAAATTAAACATTT              TTTTAAA AGA TTTGAAA              TGTATAAGCGATTAG  42 32
        gidB  850824 ..  850848 +  -7.4  -3.39328   TTTTAATTTAGAAAA          TATAAAAATC TTGTT GATTTTTATA          TAATTTTTTAACCTT  70 51
         p65  852850 ..  852871 +  -7.4  -5.56263   TATAATTATAAAAAA           CCTAAACT TATTTC AGTTTAGG            TTTTTATTTTCTAAT 100 54
        p115  856021 ..  856031 +  -2.6  -3.89346   GGAAAAAGCGAAAAT                 TTAT GGT ATAA                 TTTATAAACTAACAA  47 88
        rpmG NONE
        pepP NONE
      mhp681  859008 ..  859034 +  -2.5  -4.86773   TCAAGTCAAAAAAAA         TTAGTAAAT TTAACCTTT ATTTACTAA         TTTTTAATAATTTTA  58 22
      mhp682  860901 ..  860918 +  -4.3  -4.86862   GTGTAAACACAGTTT             TTTAAAT TTTA ATTTAAA              TTTTAATTTTTTAAA  65 286
         pr1 NONE
         pr2  872587 ..  872605 +  -6.7  -5.72118   ATTTATACAAAAAAA             CCTGGGT ATAAA ACTCAGG             TTTTTTATATTTTTT 100 71
      mhp688 NONE
        greA NONE
      mhp691  881047 ..  881059 +  -3.5  -2.77999   TTTTTTATTTTTAGA                TTATA ATT TATAA                TAATATTAATAACTA  43 52
      mhp692 NONE
      mhp693 NONE
        valS  886476 ..  886519 + -15.8    -4.067   AGAAAAAGTAAAGCT TTTTATTCAGATTTTTCAAT TAAA ATTGAAAAATCTGAATCAAA TTCTTCTTCCTTTCC 100 30
      mhp698  892602 ..  892616 +  -4.4  -3.70919   GAAGTTATTTTAAGG               TATTTT AAA AAAATA               TTGTTAAAATTTAAA   0 18
        rpmH  892381 ..  892391 -  -2.6  -2.56432   TTTAATACTACGAAT                 TTTT TGC AAAA                 CTATCTCAACAAAAA  40 41
      mhp697  890217 ..  890240 -  -2.4  -5.51165   AAAATTTTAAAAAAA          TGGGGATAAT TTTA ATTAAACCCA           TTTTTTTCTTTCCAG  66 17
      mhp696 NONE
      mhp695  886032 ..  886047 -    -4  -5.55769   TTTTAGAACAAAAAA              TGCCTA GAAT TAGACA               GTTTAAAGAAAACCA  82 456
      mhp689  878857 ..  878873 -  -6.7  -4.81685   ATCAACGACGAAAAA              TTTTAAG ATA CTTAAAA              TCGCAAAAAATCGTT  80 97
        p146 NONE
      mhp683  861150 ..  861166 -  -5.2  -5.63103   TTTTAAGGAAAAAAA              CACTAT TTTCC ATAGTG              TTTTTTTATTTTTTA  82 81
      mhp674 NONE
        ksgA  847040 ..  847083 - -11.6  -3.12521   TGTATTAAAATTATA CAATATTTTTTAAAAAAA CAAAATAT TTTTTTTAAAAAATATTG TTAAAATAAAAGTCG  86 13
        rplM NONE
        rpsI  845921 ..  845935 -  -5.7  -6.37666   AGAAAATAAAAAAAA               TCCCT AAAAA AGGGA               TTTTCCAAAATAATT  95 193
      mhp668 NONE
        leuS NONE
      mhp666 NONE
        rplI NONE
        dnaC NONE
        hlyC NONE
      mhp662 NONE
        cysS  833535 ..  833564 -  -2.9  -2.93432   ATATATTTAACCATA       CTTTCAATCTTTC AAAA GGAAGATGGAAAA        AATTATGAATTTTTA  42 28
      mhp660 NONE
      mhp659  832234 ..  832244 -  -2.6  -3.09589   AATTATAAACTAAAT                 TTAT TAG ATAA                 CTTATAATTATAACC  41 47
      mhp658 NONE
        nusG  831181 ..  831211 -  -4.9  -5.59655   TAAAGCAATAAAAAA       CCAGAAATTTC TTAATTTTG AAAATTTCTGG       TTTTTTTTATCAAAA  82 59
         gcp  829381 ..  829403 -  -7.8  -2.65532   ATTATTTGAAATTTA           TTTCAGGATT TAC AATCCTGCAA           ATTTCAAATAATTTA  65 363
        ushA  822315 ..  822330 -  -7.6  -6.32976   AAAAAAATAAAAAAA              CACACT CAAA AGTGTG               TCTTTTTAAAAAATT 100 49
      mhp650  820411 ..  820424 -  -2.5  -5.31158   GAAAAAAAGGAAAAA               TTATT AAAA AATAA                TAAAAAATACTTGTT  63 84
      mhp647  816267 ..  816283 -  -3.7  -3.12702   TACTATCTAATAAAG              CAGAAGT AGA ATTTCTG              TTAAACTCTATGCTT  45 26
      mhp646  814365 ..  814377 -  -3.3  -3.75437   AATTATCTCATCAAA                CTGGG AAA CTCAG                GTGAAATTCGATTAA  48 107
      mhp641  807654 ..  807675 -  -2.3  -3.48807   TTAGTAAATCGACAA           TTATGG-CTG ATC CTGTCCATAA           AAAACAGGTAAAAAA  45 508
        rplJ NONE
        rplL  801771 ..  801798 -  -9.4  -5.36181   AAATAAAAAAATAAA        CAAAAACGGTGTT TAA AACACC-TTTTTG        AATTTTAATTAAGAA 100 61
        rpoB NONE
        rpoC NONE
      mhp634  793218 ..  793228 -  -2.6  -2.90615   ATTTTTTTTAAATTA                 TTTT ATC AAAA                 AAAGGAAAAATTTAG  39 41
      mhp633 NONE
      mhp632  791099 ..  791113 -  -4.4  -5.24449   CAGAAATTTAAAAAA               TTTTTT CAA AAAAAA               ACTATGAATTAAAGG  73 354
      mhp631  788842 ..  788860 -  -6.1  -3.82528   AAGCCCAAAAAGTAA             GAAAAAC TGCTT GTTTTTC             ATAGAAAAGTATTTT  67 72
      mhp630  786245 ..  786262 -  -7.1  -5.72622   CTTAGAAATAAAAAA             CACTATA AATT TATAGTG              TTTTTTATAAAAATA 100 190
      mhp612  765852 ..  765874 -    -5  -3.75461   TAAATGCTGATGAAA           TTCAGAAT ACTTCAA ATTCTGAA           GATCTTGAAATTTTT  61 410
        trpS NONE
        thrS NONE
      mhp607  759505 ..  759515 -  -2.6  -3.34431   AAAACAGTTCTATAA                 TATA AAT TATA                 ACTAAAATTTTTGAT  42 42
        glpD  758208 ..  758243 - -10.1  -3.88464   TTAAAAATAGCTAAA    TTAACCAAAAAATTT TTATTT AAATTTTCTGGTTAA     TTTGAAAAATACTTT  88 89
      mhp604 NONE
        nusA NONE
      mhp602 NONE
        infB NONE
        rbfA  751398 ..  751415 -  -4.3   -3.2913   GTTAAATATTAAAAG             TAAAAAA AGCG TTTTTTA              TGTGCTTTTTTACTT  48 35
        dnaE NONE
        polA NONE
        mnuA  746374 ..  746388 -  -4.4   -5.1675   TTAGTCATTAAAAAA               TAAAAA AAA TTTTTA               ATTCTGACTGTTTTG  73 23
      mhp596  745369 ..  745379 -    -4  -5.52986   ACTTTAGCAAAAAAA                 TTCT ACA AGAA                 TCAATTAAACTTGGC  82 334
      mhp592  743254 ..  743270 -  -2.4   -4.5774   TAGTAATAATTAAAA              TTTTAT CACGC ATAAAA              TAAAAAATAGTAAAA  56 116
        nagB NONE
        nagE NONE
      mhp589  739703 ..  739744 -  -4.8  -2.64794   TGTAATTTTAGATGA TAAATTTGAACTAAAAATG TCAAT CATTTTTGGC-CAAATTTA CCGCGAATTTGCAAA  48 99
        pdhD  736913 ..  736926 -  -2.5  -3.75153   TCCCTTCAAGTCAAA               TAAAA GAGT TTTTA                AATTCAAATTAAATT  45 167
      mhp585 NONE
      mhp584 NONE
      mhp583  732300 ..  732330 -    -4   -5.8096   TATAAAAAAGAAAAA       TGCAAAATAGACAC AAA GAGTCAATTTTGGA       TGTATATGAAACAAT  78 439
      mhp582 NONE
      mhp581 NONE
      mhp580 NONE
      mhp579 NONE
      mhp578  726658 ..  726680 -  -6.4  -3.50595   ACATATATTAAAAAC           TTTTTAGGGA AAA TACCTAAAAA           TATTATATTTTAAAA  66 230
         rpe NONE
      mhp576 NONE
      mhp575 NONE
      mhp574 NONE
      mhp573 NONE
      mhp572 NONE
        ulaA  721444 ..  721484 - -12.9  -6.28401   TAAAAAATAAAAAAA  GACTAATTCACTTTAACAT TTT ATGTTAATTTGAATTAGTC  TTTAAATTAAAAAAA 100 180
        mtlA NONE
        mtlD NONE
        mtlF  717257 ..  717292 -    -5  -5.51078   AAAATAAAAAGAAAA    TGATCTATTTTG TAGATTTAAAAT CAAAATAGATCA     TTTAAAATTTTATTG  79 239
      mhp565  712992 ..  713030 - -13.6  -3.55563   ATTTCAGTTTTCAAA   GAAATTTTTAAAAAAAAC CTA GGTTTTTTTAAAAATTTC   TAGATTGTTTATTGC 100 57
        ktrA  710218 ..  710228 -  -2.6   -4.6856   TAAATACTGGAAAAA                 TTTT GTG AAAA                 TCAAAAATGTAGCAT  60 138
        potA NONE
        potB NONE
        potC NONE
      mhp556 NONE
      mhp555  701954 ..  701988 - -10.4  -4.20516   GGTTGATTTAATAAA     TATTTTTCCTTTAT ACATAAA ATAAAGGAAAAATA     TTAAAAAAACTAACT  93 35
        pyrH NONE
         frr NONE
        cdsA NONE
        polC NONE
        pgiB  691808 ..  691827 -  -5.2  -3.85389   TTTTAAGAATTTAAA            TTATTTTT TTAA AAAAATAA             AATTATCTATCCCAT  59 28
      mhp547  691259 ..  691269 -  -2.6  -5.04249   TTTGTAAAAAATAAA                 TTAT GCT ATAA                 ATTTAAGGGTTTTTT  61 65
        pmsR  690474 ..  690487 -  -2.4  -5.40072   GGTTTGGGAAAAAAA               CTCA AGTAGG TGAG                TATCGCCTTACAGGG  71 343
        deoC  687015 ..  687033 -  -4.7  -4.56597   TTTCTCCTTTAAAAA             TTGTTTT TTTAC AAAACAA             TTTTTATTTTTTTAA  65 79
         upp NONE
      mhp542  685584 ..  685594 -  -2.6  -3.39668   GCTTAAATGCGATAA                 TTAT ACC ATAA                 AAAATCAACAAATTT  44 113
         lon  682875 ..  682917 - -12.5  -2.71712   CCGCGGCTTTTAAAC TGATTTTATTTTTTAATAG TTTTC CTATTTAAAAATAAAATCA TAAATTTGTTGATAA  90 7
         tuf  681338 ..  681355 -  -5.6  -5.93252   TTCAAAAATAAAAAA             CTTCAG AATAAA CTGAAG              TTTTTTTATGAATAT  93 66
      mhp537 NONE
      mhp536 NONE
      mhp535  670591 ..  670610 - -12.2  -4.70319   TTAGTAAAATTAAAA            CCCGGATA AATT TATCCGGG             TTTTTTATCTAAAAA 100 42
        pepF  651916 ..  651929 -  -2.5  -4.16016   GGAGTTTCTAACAAA               TTTAT GTTG ATAAA                TTAAAAAATTACTAT  51 200
      mhp519  651194 ..  651204 -  -2.6  -4.23434   GAAAATATCCGAAAA                 TATT TTA AATA                 AAAAACTAAATTTTT  51 450
      mhp518  650652 ..  650662 -  -2.6  -4.21303   AAAAATAATTATAAA                 TTTT TGG AAAA                 TTCTTTACTAAATAT  51 8
      mhp517 NONE
      mhp516  648268 ..  648286 -  -7.6  -3.42078   TATAGCTGAGTATAA             TTTTTGAA TAA TTCAAAAA             GCGATCAAAAAAGCG  71 398
      mhp510 NONE
      mhp509  641257 ..  641271 -  -2.8  -3.25823   TTGGGTGTATATCAA               GTTCAA AAC TAGAAC               TTGTATATTCTAAAT  42 43
      mhp508 NONE
      mhp507  639532 ..  639542 -  -2.6   -4.4017   TCAAGTCCTAGAAAA                 TTAA CTT TTAA                 ATTTTAAATCAAGTA  54 110
         pta NONE
        ackA  637280 ..  637311 -  -6.1  -5.86332   CTAACTTAAAAAAAA      TTAGGTTTTTGTT TTTTTT AATAAAAACCTAA       TTTTTTGTTGTATAA 100 60
      mhp502 NONE
        oppB NONE
        oppC NONE
        oppD NONE
        oppF  624819 ..  624829 -  -2.6  -5.95166   TTTAATTAAAAAAAA                 TTAA GAT TTAA                 GATTTTAAATTAAAA  75 124
        asnS NONE
      mhp496 NONE
         yx1  620675 ..  620688 -  -3.9  -5.49729   AATTATCCAAAAAAA               CTAAT CCAA ATTAG                TTGTTTTTTTGACCA  73 107
        p110  616244 ..  616268 -  -3.7   -4.0896   AAATTTTCCTTAAAA          TTTTCTAAGAA TAA TTCTTAAAATA          TTGATCCATAAAGGC  54 5
      mhp493  610261 ..  610283 - -12.8   -5.4505   TTGGGCAATAAAAAA           GACCCGTAAT AAA ATTACGGGCC           CTAATTTTCAGTAAT 100 224
      mhp487  602143 ..  602155 -  -3.5  -5.42198   TTGCAAAAAATAAAA                TTTTT TAT AAAAA                ACAAAGATTAGTAGA  71 80
      mhp486 NONE
        mgtE  599821 ..  599842 -  -8.9  -3.38291   TTTATAATTTTACAA           TTTCTGAAA TTAA TTTCAGAAA            TTGCCTTAATTAATA  78 81
      mhp484  599079 ..  599113 -  -6.1   -5.9667   AAAAATATAAAAAAA    TTTCAAAATTAAACTA AATT CAGTT-AATTTTGAAA     TTTGTTTCAGTTTTA 100 4
      mhp482 NONE
      mhp481  595771 ..  595785 -  -2.2  -3.43217   CATTAATATTCATAA               TTTAAA ACT TTCAAA               ATTAGGCTTTTTTTG  43 27
      mhp480 NONE
      mhp479 NONE
      mhp478 NONE
        atpA NONE
        atpD  589071 ..  589090 -  -4.4  -5.56112   ACAAAAATTAAAAAA            TTTCCAAA TAAA TTTGAAAA             TTTTTTAATTAACAT  79 225
      mhp475 NONE
      mhp474 NONE
      mhp473  586047 ..  586072 -  -8.5  -4.33151   TATCATAATTTAAAA         TTTGCATAATT TAAT AATTACGCAAA          TTTTTTTAATATTTA  81 38
      mhp468 NONE
        bcrA NONE
      mhp466 NONE
      mhp465  575933 ..  575943 -  -2.6  -3.61178   CCTATCGATTTGAAA                 TTAT ACA ATAA                 AAACAAAAAAATGAT  45 83
      mhp464 NONE
        trmB  574416 ..  574443 - -11.6  -2.91061   TTCTAATAAAAAAGT        TAAACCTATATT TAAA AATATAGGTTTA         GATAAAAATAGCTTC  86 23
        pepA  572776 ..  572794 -  -7.6  -3.34646   AAGGTTACAAACACA             GTTTTTAT CTT ATAAAAAC             TAAAAAAAGTTAAAT  69 149
        rplK NONE
        rplA  566792 ..  566821 - -11.1  -3.70689   TATAATCTTAAAACA       TAAAAAAAACTTT TTTC AAAGTTTTTTTTA        TTTCCTTTAGAATAC  90 47
      mhp452 NONE
      mhp451  554767 ..  554779 -  -3.5  -5.62552   AAAAAAATGAAAAAA                TTTTT TAG AAAAA                ATTTTTGCGCAGGAT  74 42
        metK  553522 ..  553540 -  -6.2  -3.54459   TTAATTTTTTCCAAA             TAAAAAAA TGC TTTTTTTA             AAGTAGTTAATCATT  63 58
      mhp449 NONE
      mhp448  551748 ..  551799 - -20.2   -4.0896   AAAGTTGTTTTAAAA TTAGAATAATCTTAAAAAATAAAA ATAA TTTCATTTTTTAAGATTATTCTAA TAATTCCTGTAATTT 100 17
      mhp447  539487 ..  539504 -  -4.1   -5.0133   TACCCGTCCAAAAAA             TCGTGTT GCTG AACTCGA              TTTTTTGGTTTTTAA  67 59
      mhp446  527784 ..  527809 -  -7.9  -5.47159   CTCTAAGATAAAAAA         TTAAAATTTTA AAGT TAAAATTTTAA          TTAGCTTATATTAAG 100 149
      mhp445  525554 ..  525586 -  -5.8   -5.9003   AAACTAATAAAAAAA      TCAAAATCTTAAAA TTTAG TACTAAGATTTTGA      TTTTTATAAAATTTT  91 60
      mhp444  523651 ..  523666 -  -3.4  -4.92239   GTAAAAATTTAAAAA              TTTATT CTAG AATAAA               TTCAAGGGGAATCTC  63 11
      mhp443  521111 ..  521136 -  -7.1   -4.4084   AATTATACACTAAAA         TTGAATTTTTC CAAG AAAAAATTCAA          AAGAAATTCGGAAAT  79 257
        sgaH NONE
        sgaU NONE
        araD NONE
      mhp438  517940 ..  517950 -  -2.6  -3.27012   AAATTAGTCATAACA                 TTTT GCT AAAA                 ACTCGGGAATGCCGT  42 3
      mhp437  517335 ..  517365 -  -5.7  -4.42386   TTTTTATCTATAAAA       CTATAAAAAATTA GGTTA TGATTTTTTATAG       TTTTATAATATTATT  69 83
      mhp436  515319 ..  515356 - -11.7  -5.28176   TTTACTTATAAAAAA   TACCTAAAAAAAATAAA TATT TTGATTTTTTTTAGGTA    TGATTAATACTATAA 100 59
      mhp435  513580 ..  513592 -  -4.9  -3.48684   TCATAATGACTACAA                GAAAA TAT TTTTC                CTATTTTTACAGGTT  56 206
      mhp434  511911 ..  511923 -  -2.7  -3.95873   TTTCTACAAAAAAAG                TGCTT GGA AAACA                TATCGGGATTATGTA  52 444
      mhp429  506802 ..  506812 -  -2.6  -5.38398   ATAAAAATATAAAAA                 TTAT AAT ATAA                 TTTGCTAATATATTT  66 297
      mhp428  506264 ..  506277 -  -2.5  -3.02511   GCCATTTCGCGAATA               TTTAT CTCG ATAAA                TAAATTTTGAAGGTA  41 119
      mhp427 NONE
      mhp426 NONE
      mhp425  504041 ..  504057 -  -4.5  -6.07969   TAAAACCAAAAAAAA              TTAGAAA TTT TTCCTAA              TTATATTTATATTAA  85 61
      mhp424 NONE
      mhp423  500822 ..  500838 -  -4.4  -4.48823   AATTAATCGAGAAAA             CCTCGCG TGGT CG-GAGG              ATTACTAAAAAAGGT  63 89
      mhp415  492536 ..  492552 -  -2.9  -5.00884   ATTTCTGGGAAAAAA              TGCAGAA CGC TCCTGCT              GTAAAAATATCACCA  64 456
      mhp413 NONE
         rnc  489738 ..  489786 - -10.7  -2.69257   TTTCAAAAAAATTAC TTAAAATATTGCATATTTTTGAA AAT TTCTAAATTAGGCAATATTTTAA TTTTTATTGTTACTA  83 104
      mhp411  488637 ..  488670 -  -9.1   -2.6006   AATTTATGCTATAAC     TGTTTTTTTAAGCAT CGCA ATGCCTAAAAAAACT      AACGAAATTCTTGAA  73 145
      mhp404  480648 ..  480676 - -10.5  -5.08483   CAAAATGAAAGAAAA        TGCCCATATTTTT TTA AAAAATATGGGAA        TTTTTGCAAAAAACA 100 92
        proS  475999 ..  476012 -  -3.9   -3.2045   AAAAATTTAGTAAGA               TTTTG CAAA CAAAA                CAAATTTATTTGTTT  48 3
        trxA  475499 ..  475531 -  -8.1  -4.13945   ATTGCTACGCTAAAA      TAAAAAAATACTT TGAATTT AAGTATTTTTTTA      TTTTAGAATCTAATT  77 85
      mhp390  467578 ..  467601 -    -9  -5.69262   TTATAAAAATAAAAA          GCAAAACTAA TTTT CTAGTTTTGC           TTGCAAAATTAAAAA 100 68
      mhp389  466362 ..  466372 -  -2.6  -4.07687   ATTTCCTTTCGAAAA                 TTTA GTC TAAA                 AAGATCGATTAACGT  49 59
        ulaA  464468 ..  464493 - -10.7  -5.63374   TTAATATTAAAAAAA         GTTTTGATTTT TAGT AAAATCAAAAC          TTTTTGTTTAAAATT 100 105
        sgaB  463868 ..  463880 -  -6.3  -2.52464   TTTTTGGCTAACTTA                GTTCT TTA AGAAC                CGGAGTTAGCGCAGT  57 5
        sgaA  463308 ..  463324 -  -9.5  -7.14698   AAAAAAAAAAAAAAA              CCTACAA AAA TTGTAGG              TTCTCAAAAATTAGA 100 57
      mhp385 NONE
      mhp384  457261 ..  457300 - -16.2  -3.75898   AAGAAATTATTTAAA  TATTAAAAAAGTTGACTA AATT CAGTCAACTTTTTTAATA   AACTAGGAATAAATA 100 59
        glpK NONE
        glpF  438128 ..  438145 -  -7.1  -5.63857   AAAAATTTAAAAAAA             GACTATA AATT TATAGTC              TTTTTTTGTTTTATG 100 55
      mhp367  434472 ..  434493 -  -3.9  -3.55444   TTTTTACTTTTTAAA           TTTTAATTC TGTT AAATTAAAA            AACATAATTAAAATT  50 68
      mhp366  432729 ..  432740 -    -3  -3.91792   ACAATTTAAAAAAAC                CAAA AAAA TTTG                 AATTTTTGTTTTTTT  50 40
      mhp362  427128 ..  427138 -  -2.6  -4.68994   ATTATTATTTAAAAA                 TTTT AGA AAAA                 AATTTTAGGAAAAAT  56 4
      mhp361  426055 ..  426065 -  -2.6  -2.89632   GTTAAAAATACACTA                 TAAT TGC ATTA                 AAAATTTACCTTATA  39 85
      mhp360  424738 ..  424756 -  -7.6  -5.75342   TTTTTTTAAAAAAAA             TGTAAAAA AAA TTTTTACA             AAGTTAATTATAACA 100 404
      mhp359  422978 ..  423008 -   -10  -4.37658   AACTGGCTTAGAAAA       GAAAAAATCCTT ATAAATA AAGGATTTTTTC       AAGATTAAAATATTA  89 293
      mhp355  417722 ..  417757 -  -9.2  -5.00884   ACTTTTGCCAAAAAA    GTTAAAAAAGTGCCCA AAAC CGGACACTTTTTTAAG     ATTATCTTATTAAAC  93 395
      mhp354 NONE
      mhp353  414229 ..  414245 -  -2.4  -4.07618   TTTTTAACAATGAAA              TAAATT TTTCT AATTTA              GTAGAATCTATTTGG  49 73
         ABC  411393 ..  411406 -  -5.3  -2.79098   TTTAGGCACTAATGA               TCGTA AGAT TACGA                TTCGTTATTTTAGCC  51 346
      mhp351 NONE
      mhp350  407479 ..  407489 -  -3.2  -3.08133   TAGTGATTGAGCTAA                 CAAG ATA CCTG                 TTTGAGTCAATTAAA  43 430
      mhp348  405345 ..  405361 -  -2.3  -5.63857   AAAAATCTAAAAAAA              CTCTTAC TTT ATAAGAA              AAAAACAAAAAAACC  68 196
      mhp345  402127 ..  402138 -    -3  -3.54459   TTAATGTGTCTGAAA                TTAG TATA CTAA                 TTTAGTTTTTATTTT  46 57
      mhp344 NONE
      mhp343 NONE
      mhp342  399640 ..  399660 -  -3.3  -3.61468   CTTGAATTAAATTAA            TAAACTAGT TAA ACAAGTCTA            AGAATCAAACATTTT  48 72
      mhp341  398719 ..  398729 -  -2.6  -4.90296   AAAACTTTACAAAAA                 TTAA ATT TTAA                 ATACAAAAAATTTAA  58 15
      mhp340 NONE
      mhp339  395857 ..  395868 -  -4.4  -3.38071   CAAAGGGTTAAAAAT                TGCA ATTT TGCA                 TTTTGCAGAAGAATT  53 522
      mhp337 NONE
      mhp336  393293 ..  393307 -  -7.2  -3.02204   TTAAAATGCAAATGA               GTTTGT ACC ACAAAC               TACAAATAAAAATTA  65 70
      mhp325 NONE
      mhp324 NONE
        lplA NONE
        baiH  375639 ..  375671 -  -5.2  -4.60889   AAGGATTTTGAAAAA      TAAACTAATTTT AAAGTCTAA AAAATTAGTTTA      TTAATTTAGTCTATT  68 314
      mhp320 NONE
        mglA  366043 ..  366054 -  -4.4  -5.98675   TATAAAAATAAAAAA                TCAC GAAT GTGA                 TTTTAGATTATCTTA  85 33
        mglA  363778 ..  363822 -  -2.5  -5.02201   AAAACAGCACAAAAA TTCCTAATGAATTTAAACCT TGAAGC AGTTTTAAATTT-TTAGGAA TTTATAATAAATAAA  61 224
      mhp311  356417 ..  356433 -  -2.4  -2.71001   CATTTTTAAATTAAT              TAAATA ACGCA TATTTA              TCCCATTTTTTAATA  39 59
      mhp310  355200 ..  355238 -  -7.8  -2.93109   TATAAAACCAGTATA   TGTAAAAAAAGTATTTTA AAA TAAGATATTTTTTTTACA   ATTCCTTAATAAAAA  66 73
      mhp309  353865 ..  353912 - -14.8   -3.6135   AAAGACAGCGGTAAA TTCTAATATTTTTTTATTCTAA TTAA TTAAAACAAAAAAATATTAGAA TTTAAACTAAAATAG 100 27
        rpsF NONE
      mhp306 NONE
       rps18 NONE
        gtp1  350036 ..  350060 - -10.3  -2.54896   TGCTTATGTAACTTA          TTTTGTTTTTT ATC AAAAAACAAAA          TATTATACAGGCCAG  78 454
      mhp303 NONE
      mhp302  347934 ..  347944 -  -3.2  -3.12749   CTAATAATTTTAATA                 CCCT ACA AGAG                 AAATTAGTGATAAAA  43 439
        potE  345634 ..  345653 -  -5.2  -2.52543   ATTTGTCCCAATTGA            TATAATTT TCAT AAATTATA             ACTCCTGTTTTTGGT  50 232
         nox  344199 ..  344223 -  -7.9  -6.47325   AAAAAATAAAAAAAA          CGGTTCTACTT TAA AAGTGAAACCG          TTTTTATTAAATAAT 100 65
      mhp294  336236 ..  336259 -  -5.4  -4.20834   TCTAAAATAACGAAA          TTGCC-TTTGC AGG GCAAAAAGCAA          GAAAAATACGGCATT  67 133
      mhp291 NONE
      mhp290  331778 ..  331790 -  -2.7  -3.75115   GTTTGACAAAAGCAA                CTAAT AAA ACTAG                TAAAATCGGAACAGC  45 212
      mhp289  330622 ..  330641 - -10.8  -5.27335   GTTTTTAAATAAAAA            CCACCAAA TAAA TTTGGTGG             TGCAGTTTTTTTGCT 100 371
      mhp285  322921 ..  322947 -  -2.4  -5.67063   TTTACTAGAAAAAAA         TCAAAAAATTTT AAT AGAATTATTTGA         ATTTTTCCTAGGTTT  80 157
         tpx  321525 ..  321556 -  -6.9    -5.243   TAAATTACTAAAAAA      TAAAAAAGCACGTA ATTTA TA-GTGCTTTTTTA      AAAGTAAATAATTTT  87 76
         lgt  319994 ..  320008 -  -4.4    -3.405   ATACAAATTATAATA               TTTTTA TTC TAAAAA               TCGGAAAAAATTACT  53 94
        trxB NONE
         P95 NONE
      mhp279  312566 ..  312597 -    -9  -5.63645   TTAAAAGATAAAAAA      TACAATTTATCCTT TAAA AATGATAAATTGTA       TCTTAATGAAAGCGA 100 52
        tpiA  309630 ..  309640 -  -2.6  -5.59502   TAAAAAAGTAAAAAA                 TTAA CTA TTAA                 CTAAAATTTTTCCAA  69 15
       rps15  309194 ..  309215 -  -5.9  -6.01187   AATTAAATAAAAAAA           TAGTGGTTA AAAT TTACCACTA            TTTTTTTGAAATTTA 100 55
      mhp268  293327 ..  293367 -  -6.5  -2.89534   ACTAATTATACCATA  TTTTAAAAAAAACACTTTA AAT TAATGTATTTTTTTTTAAA  TTTAAATCAAAGGTA  61 27
      mhp267 NONE
         apt  291109 ..  291135 -  -8.2  -5.72616   ATTTATATAAAAAAA         GTTTTGACTT ATAAACA AAGTCAAAAC         TTTAAAAATTTAAAC 100 55
        pdhA NONE
        pdhB  288787 ..  288817 - -11.4  -7.14698   AAAAAAAAAAAAAAA       CATTCAGAATTAAA AAA TTGAATTCTGAATG       TTTTTATTAAGTTTT 100 55
      mhp263 NONE
      mhp262  286369 ..  286388 -    -8  -5.53288   CTGAATTTAAAAAAA            GTACTATA AATT TATAGTAC             TTTTTTACTTTTGAG 100 66
      mhp261 NONE
      mhp260  283992 ..  284008 -  -6.6  -5.16572   ATTGAATTTAAAAAA              CTCCAA AATTA TTGGAG              TTTTTATTTTTTATA  86 119
      mhp253  279288 ..  279315 -  -5.6  -3.91084   GGATTGCCAAGGAAA        GAAACATCCCGA TTTA TCGTTATGTTTC         GCAAGGTGGGGGAAC  66 255
       rpl21 NONE
       rpl27  276969 ..  277000 - -12.6  -3.92542   CTGATTTTTAAACAA      TTAAAAAAAGACAC AAAA GTGTCTTCTTTTAA       AATAATTTTTTAGAC 100 46
      mhp247  274473 ..  274489 -  -3.1  -3.70007   ATCATTCAAAATTAA              CAAAAAA TGA TTTTTTA              TATAATTTTATTCAG  48 120
      mhp246  272890 ..  272926 -  -6.8  -4.41494   TATTTTTAATTAAAA    CGAATCAAAAATGAAA TTTTT TTTATTTTTTGATTCG    TTCAATTTCAGAAAA  76 11
        IctD  271726 ..  271745 -    -8  -5.54079   CTAAAAATTAAAAAA            GTACTATA AATT TATAGTAC             TTTTTTTAAAATCAT 100 119
      mhp244  268564 ..  268600 -  -9.7  -5.12617   TAATTAGTTAAAAAA    CATTTAGTTTTGTTTTT TTA AAAGCCAAAACTAAATG    TTTGAATTTTCTTTT  95 19
        prfA NONE
        hemK  266722 ..  266747 -  -7.9  -3.84451   CCTTTCAAAGTCAAA         TTTTTTAAAAA CTAA TTTTTAAAAAA          TGTTATAAATTCTTT  76 39
        gltX NONE
      mhp240 NONE
        spoU NONE
        spoU  263579 ..  263593 -  -5.6  -3.82191   TCAATGGTAGAACAA               CGGGCT TCA ACCCCG               TATGTTGCGGGTTCG  63 66
      mhp237 NONE
      mhp236  262245 ..  262257 -  -4.9  -2.59431   TTCTTGTAGAATCCA                TAAAG CTC CTTTA                AATTCAAGGTTGAAG  50 23
      mhp235 NONE
      mhp234  260086 ..  260101 -  -3.4  -4.04394   TCTAAATTAAGTAAA              TTTAAT TCAA ATTAAA               AAAAATAATAAAAAT  54 106
         tig NONE
      mhp232  258037 ..  258066 -  -9.5  -5.87996   TAATTAATAAAAAAA       CCCAATTTATAAA TTTT TCCATAAATTGGG        TTTGTAAAACTGTTA 100 51
        DeoB  248720 ..  248760 -  -8.7  -4.87318   GTTAAAATTTAAAAA  TTATACATAAAAATAAAGA ACT TTTTTCTTTTTATGTATAA  TTTTTATATTAATAA  90 42
      mhp220 NONE
      mhp219 NONE
        hlyA NONE
        nifS NONE
      mhp216 NONE
      mhp215  243979 ..  244005 -  -2.9  -6.17292   AAAGGCAAAAAAAAA         CGATCTTGCCG CTCGT CGGCAAATTCT         TAGCTTCCTTTATGC  88 405
      mhp192  231642 ..  231674 -  -9.9  -3.67417   ATACGTAATTTTAAA      GCTAAAATCCGGAGA ATA CCGTCGGATTTTAGC      AACTTGCCGGGCAAC  83 518
      mhp184  227733 ..  227778 - -12.3   -2.5031   CAATATTAAAATTAG GATTATTAAAAAAACAGCAGT TTTT AATGCTGTTTTTTTAATAATT TTAGAACTTTACTAG  88 65
         P97 NONE
        P102  221225 ..  221246 -  -7.4  -5.67283   AATTTAAATAAAAAA           TCTCCAAA TAAGTT TTTGGAGA            TTAATTCTTCTTTGT 100 124
        alaS NONE
      mhp179 NONE
      mhp178 NONE
         pth NONE
      mhp176 NONE
        ftsH NONE
        lysS NONE
      mhp173  210507 ..  210517 -    -4  -5.14563   TTTTTTAGGAAAAAA                 CAAA GAA TTTG                 TTGCTAATTCCTTCC  72 220
      mhp170  206095 ..  206110 -    -9  -6.09196   TTTAAAATAAAAAAA              CGGGTT TTTT AACCCG               TTTCTCATCTAATAT 100 428
        oppB NONE
        oppC NONE
        oppD NONE
        oppF NONE
      mhp165 NONE
      mhp164  192385 ..  192404 -    -8  -5.93252   CTCAAAAATAAAAAA            GTACTATA AATT TATAGTAC             TTTTTTAAATTCAGA 100 56
      mhp159  190632 ..  190648 -  -2.3  -5.48163   AAACAAACTAAAAAA              TACTTAA ATT TAAAGTA              TTTTTACTAAATAAA  65 197
        mmsA NONE
        iolC NONE
      mhp151 NONE
      mhp150 NONE
        iolD NONE
      mhp148  177203 ..  177227 -    -3  -3.85698   CTGCGCCTTTATAAA          GTTCTAAA TTCATATTT TTTAGAAC          TTTAACAGGGCCAAA  50 109
        rbsA  175782 ..  175792 -    -4  -2.75997   TTTCTATAAATTAAG                 TGAA TAT TTCA                 TTATATTTTGATCGG  45 3
        rbsC  173949 ..  173959 -  -2.6  -2.71712   TTTTCCTTTCTAAAT                 TTTT ACT AAAA                 CTTTGTAATAAAGTT  39 9
      mhp145 NONE
      mhp144  171603 ..  171623 -    -7  -6.18768   AAAATATAAAAAAAA            TTAGAAGT ATTTA ACTTCTAA            TTTTTTGTTATTTTT 100 51
        secD  165008 ..  165036 -    -4  -3.05714   TCAAATAAAATATTA        GAAAAAAATCAA CATTT TTGATTTTCCCC        ACAATAGAAAAAGTT  47 49
        hisS NONE
        aspS NONE
      mhp136  161432 ..  161442 -  -2.6  -3.83561   GTTTTTTAAAAAAAC                 TAAA ATG TTTA                 TAAAATGTTCATTTT  47 40
        rpsT  160970 ..  161004 -  -8.9  -3.79747   TCATCTATTAGTAAA     TTAAAAAACATTACC TTGTT GGTAATATTCTTTAA     ATTTTTTACCAAAAA  82 64
         eno NONE
        serS  148248 ..  148291 -  -2.3   -4.8743   CTTAAAATAAATAAA TAAATAAATTT-TAAATT CTTTTCTGT AATTTAAAAATTTATTTA TGATATAATGTCCTT  58 64
      mhp127  147626 ..  147640 -  -4.4  -3.06312   AAACTGGCCATGCAA               TTTTTT ATG AAAAAA               GCGACCTAATTAATG  49 66
        dnaX  143205 ..  143221 -  -2.4  -4.72556   TTAAAAATTACAAAA              TAAATT ATATA AATTTA              TTAGATTTATTAGAA  56 44
      mhp122 NONE
        recR NONE
         tmk NONE
      mhp119 NONE
      mhp118  140082 ..  140092 -  -2.6  -2.73067   TTTAATTATACATTA                 TTTT TAG AAAA                 TTTTTGATATTTATT  39 5
         hpt NONE
      mhp116 NONE
      mhp115 NONE
      mhp114 NONE
         lig NONE
      mhp112  133317 ..  133337 -  -9.9  -3.73858   CTAGAGGAAAATCAA            CAACTTTTT AAT AAAAAGTTG            TTATTAAAAATTGGT  86 412
        smpB  130458 ..  130470 -  -3.5  -3.39895   TTGCGGATTAATGAA                TTTTT TTC AAAAA                CTTGAAAGTTTTTTA  48 140
      mhp109  129899 ..  129945 - -14.3  -3.31144   GTTCTATTTTTATAA TTCTAATTTAAAAAACACT TGTTTTTAT AGTGTTTTTTAAATTAGAA ATGAATTAGAAATTT 100 39
        pheS NONE
        pheT  120075 ..  120102 - -12.2  -3.52113   CTTTAAAACTTATAA        TTTTGCGGTTCT TATA AAAACCGCAAAA         TTGGCAAATATGATG  91 219
        truB NONE
      mhp103 NONE
        ribF  116497 ..  116508 -  -4.4  -3.61715   CAGCCTCTTCAATAA                CTGT TGCT ACAG                 AATTTTCAAATAATC  53 419
        pyrG  113891 ..  113903 -  -4.8  -2.52676   TATTTTTTTAACTCA                CCAG TAATT CTGG                CTTGTTTAGTTTCAT  49 108
      mhp088 NONE
      mhp087 NONE
      mhp086  102989 ..  103001 -  -3.5  -4.54306   TTTAACAAAAAAATA                TAAAA GAA TTTTA                CCACTTTTTTAAATT  58 50
        rpsL NONE
        rpsG NONE
        fusA   99771 ..   99815 -  -8.9  -5.28826   AAATTGTATAAAAAA CCGAGTTTTTAGAAAAA AATGAAATTAA TTTATCTAAAAACTCGG TTTTCTTAATTTTTC  95 66
         tnp   97653 ..   97670 -  -6.3  -4.87786   TTAACTTTATAAAAA             GCACTTA AATT TAAGCGC              TTTTTTATATTTAAT  78 276
      mhp076   93816 ..   93828 -  -2.7  -3.88971   GATACAAGAACACAA                CAAGA ATA TCTTA                GGAAAATTAAAGGTA  52 387
        uvrC   86783 ..   86828 -    -8  -4.70626   TAATAAGCTTAAAAA TTAAATTTTGTTAACTTATT TTTTTC AAAAAGATAACAAAATTTAA ATGCTGAAATTTGAA  82 41
        recA NONE
         cls   51947 ..   51957 -  -2.6  -3.85878   TAATAATATTAATAA                 TTAT ACT ATAA                 ATTAGACAGTTTTAT  47 37
      mhp039   51679 ..   51689 -  -2.6  -3.34501   ATATAATTTCCATAA                 TATT TAT AATA                 ACCTAACAACTAAAG  42 18
      mhp038   49560 ..   49574 -  -4.4  -3.82486   ATGGAAGATTAATAA               TTTTTT TAA AAAAAA               AGTGATAAAACTGAA  57 43
        parE NONE
        parC NONE
        ileS NONE
        lspA   38203 ..   38226 -  -2.6  -3.42366   TTCAAAACCCGATAA          TAATTGCTAGA TTA TCCA-CAATTA          AGTCATATACTATTA  46 270
      mhp027 NONE
      mhp026   30525 ..   30547 -  -3.6  -4.83169   ATTTTTTCATAAAAA           TTTAAAAATT TTT AATTTTTTAA           TAATTTTACAACCGT  63 14
      mhp025   28044 ..   28054 -  -2.6  -3.69395   TTTATTATGCAATAA                 TTTT ACC AAAA                 AAAAAAAAAAAAAAA  45 114
      mhp024 NONE
      mhp023   24836 ..   24851 -  -3.4  -2.79919   ATAAAATTTTGAAAT              TTTTAA TTTT TTAAAA               GTTGTACAACTGGTT  44 12
      mhp022   22417 ..   22427 -  -2.6   -3.9377   ATAATTTTAATTAAA                 TTAT CCC ATAA                 ATTTTATATTTTTTT  47 119
      mhp021 NONE
      mhp020   19357 ..   19370 -  -2.5  -2.63361   AAAATTTTAATTAAT               TTTTT TTTG AAAAA                GTATTTTATATATAA  39 319
      mhp019   18931 ..   18942 -    -3  -3.05816   TTAGCGGGTATTTAA                TTTG ATTG CAAA                 ATAAGTTGATGACTG  45 117
      mhp016   16096 ..   16108 -  -3.5  -4.95876   AATCAGAAGCAAAAA                TTTTT TGA AAAAA                TTTATACTTTTAAAT  68 421
