# Supplementary material for: Rapid, accurate, computational discovery of Rho-independent transcription terminators illuminates their relationship to DNA uptake
Source: Genome Biol. 2007 Feb 21;8(2):R22. doi: 10.1186/gb-2007-8-2-r22 (PMC1852404; doi:10.1186/gb-2007-8-2-r22)
Supplement: Additional data file 4 — Best terminators found downstream of each of the genes of the 343 organisms studied. [file gb-2007-8-2-r22-S4.zip › Mycoplasma_hyopneumoniae_7448.bag]

        dnaA NONE
        dnaN    2872 ..    2901 + -12.5  -5.96521   TAGTCGGTCTTGTTT       TAGTCTAAATTTT CTCT AAAATTTAGACTA        TTTTTTTTGATTAAT 100 18
        gidA    4839 ..    4857 +  -3.2   -2.8155   AAAAGTCTCTAAAAT             TTAATGAA AAT TTCAATAA             TAAGTTTTGGTTCTA  43 22
MHP7448_0004 NONE
MHP7448_0005 NONE
MHP7448_0006    7282 ..    7304 +  -6.4  -6.15828   AAAAAAGGAAAAGTA           GGCAAAAATT ACT AATTTTTTCC           TTTTTTTTTAATAAA 100 46
MHP7448_0007    7982 ..    8007 +  -3.5  -2.59742   AAAAAAGTAATTTTA         ATTTATAATTT AATA AAATTATAAAA          ATTATAGGAATTAAA  43 73
        ftsY    9022 ..    9074 +  -9.8  -3.17311   AAATCAATATCAGGT TTAAATTTTTACTTATTTTTTA CCTAATTTT TAACAAATAAGTAAAAATTTAA GTATTTTTTCTAATT  85 22
MHP7448_0009   11237 ..   11278 +  -2.6  -5.59534   ATTTTTTAAAAAAAA TAAAGCAAATTA-CTAGAT AACAA ATTTTGCTAATTTGCTTTG TTTTTTGTTATAATT  70 46
        hrcA NONE
        grpE NONE
        argS NONE
MHP7448_0013 NONE
         fba   15832 ..   15842 +  -2.6  -2.91276   AATCAAGCATAAGTT                 TTAA TGA TTAA                 GTTTGTCGCAACAAA  40 29
        rluC   16981 ..   17000 +  -5.1  -2.94698   ATAATTGATATCTGC            CAAGTAA ATTTCA TTACTTG             ATATTATTTTTTCGT  53 326
MHP7448_0017   18165 ..   18179 +  -2.2  -3.91674   AAAATTTTAATTAAT               TTTTTT TTG AAAAAG               TATTTTATATATAAC  48 27
        sipS   33363 ..   33373 +  -2.6  -4.40237   TTTAAATTTTTTGAT                 TTTT AAG AAAA                 TTTTAGTGTATAATC  55 63
        gatC NONE
        gatA NONE
        gatB   36492 ..   36525 +  -5.6  -3.07575   AGGTAAAACTCAGGA     TTTTCCAAAAAAAT TAATTT ATTTTTTTGAAAAA      TTAAGTAAACCTTTT  55 87
MHP7448_0030   37193 ..   37203 +  -2.6  -4.09015   CTTTAATTTATGTTA                 TTTT TTA AAAA                 TTTGTCGTATCTTTT  51 48
         gap NONE
MHP7448_0036   48797 ..   48807 +    -4  -5.41143   TTTCGTTGAAAAAAT                 CAAA ATT TTTG                 TTTTTTTCAAAGATA  78 496
        licA NONE
         obg   55562 ..   55584 +  -2.8  -4.43307   GTTAGAATCTATGAA           TTTGAATTTC ACT GGAATTAAAA           TTATTTTATTAGAGC  55 5
MHP7448_0042 NONE
MHP7448_0043 NONE
MHP7448_0044   57687 ..   57697 +  -2.6  -3.17382   ATTTAATATTAGTTA                 TTTT CGA AAAA                 TTAAGTATAATTATT  42 35
        dinP   58877 ..   58906 +  -3.1  -3.64192   AAATACCTTAAAAAT       TAAAAAAATGAAA AAAC TTTTATATTTTTA        TTTAAAAATATTTTT  49 23
MHP7448_0046 NONE
        atpB NONE
        atpE   60357 ..   60395 +  -4.9  -5.39905   TTCTTGTTGCACTAA   TTTTAATTTTTGTTGGA TAATT TTAAGCAAAAATTAAAA   TTTTTATTCTTTGAT  77 6
        atpF NONE
        atpH NONE
      atpA-1 NONE
        atpG NONE
        atpD   65408 ..   65419 +  -5.8  -5.44119   GTCTTAAAATCCTTA                CTCC AAAA GGAG                 TTTTTTTAGAATCAA  81 40
MHP7448_0054   66307 ..   66317 +  -2.6   -4.5265   AAAATTAAATTGTTT                 TTAA TTT TTAA                 TTTTATGATATAATT  55 99
        rpsB NONE
         tsf   68374 ..   68411 +  -9.5  -5.24129   AAATCTGAAGAGGGG   TATAAAATTTTTCCTTT AAAA ATAGGAAAAATTTTGTA    TTTTTTATAAACAAA 100 58
         ffh NONE
        glyS NONE
        dnaG NONE
        rpoD NONE
MHP7448_0061 NONE
         nfo   76628 ..   76640 +  -3.5  -2.88564   TTTTATTAAAAAAAG                TTTAA AAT TTAAA                GGTTTTTTATGTCAT  43 21
        tyrS   77894 ..   77913 +  -6.6  -4.07455   ATAGAACTTATTTAG            TGTTTTTT TCTA AAAAAACA             TTTATAATATTCATA  71 26
MHP7448_0064   82705 ..   82729 +  -3.7  -5.06585   CTATTACTAGGTTGA          TAACTTTTTAT GCT AAAAAAAGTTG          TTTTTATATCATTTG  67 64
MHP7448_0065   85690 ..   85700 +  -2.6  -5.20735   TTATTCCTTAGAAAA                 TAAA CTT TTTA                 TTTGTTTTTTCTTCA  64 98
        dnaK   89664 ..   89689 +  -7.6  -4.40478   TCGGTATAAAAAACG         CACACTTGCA AATTTC TGCTAGTGTG          TCTTTTTTATATTTA  81 48
        dnaJ NONE
         cmk   91727 ..   91737 +  -2.6  -4.90266   GTTTTCACTTGAAAT                 TTAA AGG TTAA                 TTTTTAATTAATGAA  59 22
        engA NONE
        himA NONE
MHP7448_0072 NONE
        lepA NONE
MHP7448_0074   96652 ..   96697 + -10.1  -4.93177   AGATTGTATAAAAAA CCGAGTTTTTAGA-AAAAAAAT GAA ATTAATTTATCTAAAAACTCGG TTTTCTTAATTTTTC 100 256
MHP7448_0081  102987 ..  103005 +  -4.7  -2.95166   ATTTTAAAAATACCA             GAAAAAA GTAAA TTTTTTC             CTATTTTTAAAATAA  52 106
         nox  104543 ..  104567 +  -6.5  -6.08342   ATTATTTAATAAAAA          TGGTTTCACTT TTA AAGTAAAACCG          TTTTTTTATTTCTTA 100 65
MHP7448_0087  112529 ..  112554 +  -6.3  -4.47679   AAATGCGGTATTTTT         CTTGTTTTTTGC CCC GCAGAAA-CAAG         TTTATATTTTAGATT  72 132
MHP7448_0090  116691 ..  116710 + -10.8  -5.27335   AAGCAAAAAACTGCA            CCACCAAA TTTA TTTGGTGG             TTTTTATTTAAAAAC 100 368
MHP7448_0094  124415 ..  124441 +  -2.4  -5.67063   AAACCTAGGAAAAAT         TCAAATAATTCT ATT AAAATTTTTTGA         TTTTTTTCTAGTAAA  80 157
         tpx  125806 ..  125837 +  -6.9    -5.243   AAAATTATTTACTTT      TAAAAAAGCAC-TA TAAAT TACGTGCTTTTTTA      TTTTTTAGTAATTTA  83 76
         lgt  127339 ..  127353 +  -4.4    -3.405   AGTAATTTTTTCCGA               TTTTTA GAA TAAAAA               TATTATAATTTGTAT  53 94
        trxB NONE
MHP7448_0099 NONE
MHP7448_0100  134758 ..  134789 +    -9  -5.63645   TCGCTTTCATTAAAA      TACAATTTATCATT TTTA AAAGATAAATTGTA       TTTTTTATCTTTTAA 100 52
        tpiA  137715 ..  137725 +  -2.6  -5.59502   TTGGAAAAATTTTAG                 TTAA TAG TTAA                 TTTTTTACTTTTTTA  70 15
        rpsO  138155 ..  138176 +  -5.9  -6.01187   TAAATTTCAAAAAAA           TAGTGGTAA ATTT TAACCACTA            TTTTTTTATTTAATT  95 70
MHP7448_0112  155972 ..  155982 +  -2.6  -2.89534   CATTAATTTAAAGTG                 TTTT TTT AAAA                 TATGGTATAATTAAT  40 55
MHP7448_0113 NONE
         apt  158174 ..  158200 +    -6  -5.72616   GTTTAAATTTTTAAA         GTTTTGACTT TGTTTAT AAGTCGAAAC         TTTTTTTATATAAAT  87 55
        pdhA NONE
        pdhB  160493 ..  160523 + -11.4  -7.14698   AAAACTTAATAAAAA       CATTCAGAATTCAA TTT TTTAATTCTGAATG       TTTTTTTTTTTTTTT 100 55
MHP7448_0117 NONE
MHP7448_0118  162921 ..  162940 +    -8  -5.15969   CTCAAAAATAAAAAA            GTACTATA AATT TATAGTAC             TTTTTTAAATTCAGA  93 66
MHP7448_0120 NONE
MHP7448_0121  165298 ..  165314 +  -6.6  -5.16572   TATAAAAAATAAAAA              CTCCAA TAATT TTGGAG              TTTTTTAAATTCAAT  83 119
MHP7448_0128  170004 ..  170031 +  -5.6  -3.91084   GTTCCCCCTCCTTGT        GAAACATAACGA TAAA TCGGGATGTTTC         TTTCCTTGGCAATCC  66 256
        rplU NONE
        rpmA  172318 ..  172349 + -12.6  -3.92542   TCTAAAAAAATTATT      TTAAAAGAAGACAC TTTT GTGTCTTTTTTTAA       TTGTTTAAAAATCAG 100 47
MHP7448_0135  174886 ..  174904 +  -8.8  -2.71537   GTTATAATTACAATA             GGGGGTGA GAT TAACCCCC             CTTGTAATTAAATCT  72 178
MHP7448_0136  176386 ..  176423 +  -5.8  -4.41494   TTTTCTGAAATTGAA   CGAATCAAAAAATAAA AAAAAA TTTCATTTTTGATTCG    TTTTAATTAAAAATA  68 11
         ldh  177567 ..  177586 +    -8  -5.54079   TATGATTTTAAAAAA            GTACTATA AATT TATAGTAC             TTTTTTAATTTTTAG 100 118
MHP7448_0138  180715 ..  180751 +  -9.7  -5.12617   AAAAGAAAATTCAAA    CATTTAGTTTTGGCTTT TAA AAAAACAAAACTAAATG    TTTTTTAACTAATTA 100 19
        prfA NONE
        hemK  182568 ..  182593 +  -7.9  -4.19735   AAAGAATTTATAACA         TTTTTTAAAAA TTAG TTTTTAAAAAA          TTTGATTTTGAAAGG  78 39
        gltX NONE
MHP7448_0142 NONE
MHP7448_0143 NONE
MHP7448_0144  185797 ..  185811 +  -5.6  -3.82191   CGAACCCGCAACATA               CGGGGT TGA AGCCCG               TTGTTCTACCATTGA  61 66
MHP7448_0145 NONE
MHP7448_0146  187133 ..  187145 +  -4.9  -2.59431   CTTCAACCTTGAATT                TAAAG GAG CTTTA                TGGATTCTACAAGAA  50 23
MHP7448_0147 NONE
MHP7448_0148  189289 ..  189304 +  -3.4  -4.04394   ATTTTTATTATTTTT              TTTAAT TTGA ATTAAA               TTTACTTAATTTAGA  54 106
         tig  190911 ..  190958 +  -2.9  -3.38724   TTTTTTCAACAGTTT TAGCGGTTATAATCGGAAATG TTCTTT TATTTGGGATAATAATCGCTA CTTTATATTTTTTAT  46 204
        deoB  200623 ..  200663 +  -8.7  -4.87318   TTATTAATATAAAAA  TTATACATAAAAAGAAAAA AGT TCTTTATTTTTATGTATAA  TTTTTAAATTTTAAC  93 42
MHP7448_0162  201806 ..  201829 +  -9.8  -3.54022   GAGTAAATTTTTAAA          CGAAAATTTA ATTA TAAATTTTCG           TATTTATAAAAATTT  89 242
        tlyA NONE
        nifS NONE
MHP7448_0165 NONE
        rluB  205373 ..  205399 +  -2.9  -6.17292   CCATAAAGGAAGCTA         AGAATTTGCCG ACGGG CGGCAAGATCG         TTTTTTTTTGCCTTT  88 400
MHP7448_0196  221040 ..  221072 +  -7.9  -5.60689   CAAACTAAATTAAAA      TCCAAAACTTGTT AATAACA ACCAAGTTTTGGA      TTTTTTATTGTATAA 100 11
MHP7448_0197  221594 ..  221645 + -10.6  -3.25486   TTCCTAGTAAAGTTC TAAAATTATTAAAAAAACAGCATT AAAA ACTGCTGTTTTTTTAATAATCCTA ATTTTAATATTGGAT  87 62
MHP7448_0198 NONE
MHP7448_0199  228072 ..  228093 +  -7.4  -5.67283   ACAAAGAAGAATTAA           TCTCCAAA AACTTA TTTGGAGA            TTTTTTATTTAAATT  93 124
        alaS NONE
MHP7448_0202 NONE
MHP7448_0203 NONE
         pth NONE
MHP7448_0205 NONE
        ftsH  236255 ..  236286 +  -9.8  -4.66318   AAAAGTTAGTAAAAA      TTAAAAAGTTTTTT CAAA AAAAAGCTTTTTAA       TTTTATTAAGGTGAT 100 94
        lysS NONE
MHP7448_0208  238802 ..  238812 +    -4  -5.14563   GGAAGGAATTAGCAA                 CAAA TTC TTTG                 TTTTTTCCTAAAAAA  72 220
MHP7448_0211  243214 ..  243229 +    -9  -6.09196   ATATTAGATGAGAAA              CGGGTT AAAA AACCCG               TTTTTTTATTTTAAA 100 428
      oppB-1 NONE
      oppC-1  245385 ..  245401 +  -2.3  -3.33492   CAGTGTCTTAAAACT              GAAAATC CCA GATTTTG              TTATAAACTAAATAA  43 75
        oppD  246869 ..  246887 +  -2.4  -3.12327   GCAAATCGCCAATTG             TCAGCTTT CGA AATGTTGA             TATTACCTATGGAAG  41 145
      oppF-1 NONE
MHP7448_0216 NONE
MHP7448_0217  256919 ..  256938 +    -8  -5.93252   TCTGAATTTAAAAAA            GTACTATA AATT TATAGTAC             TTTTTTATTTTTGAG 100 55
MHP7448_0218  258862 ..  258874 +  -3.3  -3.51349   AATTATCTCATCAAA                CTGGG AAA CTCGG                GTTTATTTTTGAGGT  49 106
MHP7448_0225 NONE
        iolC NONE
        iolB NONE
MHP7448_0228 NONE
        iolD NONE
        iolE NONE
        mglA  278109 ..  278127 +    -9  -3.71284   CTAAAAAAGAAGCTC             TCCATAAA AAT TTTATGGA             TTATATTCATCAAGA  80 498
MHP7448_0233  279447 ..  279457 +  -2.6  -2.71712   AACTTTATTACAAAG                 TTTT AGT AAAA                 ATTTAGAAAGGAAAA  39 9
        rbsB NONE
MHP7448_0235  281783 ..  281803 +    -7  -6.18768   AAAAATAACAAAAAA            TTAGAAGT TAAGT ACTTCTAA            TTTTTTTTATATTTT 100 51
MHP7448_0236  283749 ..  283769 +    -7  -6.18768   GAAACTCGGGAAAAA            TTAGAAGT TAAGT ACTTCTAA            TTTTTTTTATATTTT 100 125
        secD NONE
        hisS NONE
        aspS NONE
MHP7448_0244  293964 ..  293974 +  -2.6  -3.89956   TTAAAAAACAGTATT                 TTAT TGT ATAA                 TTTAATATATAATAG  49 72
        rpsT  294600 ..  294612 +  -3.5  -4.47052   CAATATCAGGTTGTT                TTTTT CTG AAAAA                TATTTTTTGTTTGAT  62 295
         eno NONE
        serS  307075 ..  307119 +  -9.2  -4.88895   AAGGACATTATATCA TAAATAAATTTTTAAATT ACAAAAAAG AATTTAAAAATTTATTTA TTTATTTATTTATTT  95 64
MHP7448_0252  307747 ..  307761 +  -4.4  -3.06312   CATTAATTAGGTCGC               TTTTTT CAT AAAAAA               TTGCATGGCCAGTTT  49 66
        dnaX  312165 ..  312181 +  -2.4  -4.72556   TTCTAATAAATCTAA              TAAATT TATAT AATTTA              TTTTGTAATTTTTAA  56 44
MHP7448_0257 NONE
        recR NONE
         tmk NONE
MHP7448_0260  314584 ..  314598 +  -2.8  -4.07568   TTTTATAAAAAATGT               CAGCAA AAA TTACTG               TTTTAGCCACCCCAA  51 33
MHP7448_0261  315294 ..  315304 +  -2.6  -2.73067   AATAAATATCAAAAA                 TTTT CTA AAAA                 TAATGTATAATTAAA  39 5
         hpt NONE
MHP7448_0263 NONE
MHP7448_0264 NONE
MHP7448_0265 NONE
         lig NONE
MHP7448_0267  322049 ..  322069 +  -9.9  -3.73858   ACCAATTTTTAATAA            CAACTTTTT ATT AAAAAGTTG            TTGATTTTCCTCTAG  86 412
        smpB  324798 ..  324808 +    -4  -4.17958   TTTAAAAAATTATTA                 CTAA TTT TTAG                 TTTATTACCGCTATT  56 22
MHP7448_0270  325441 ..  325487 + -14.3  -3.31144   AAATTTCTAATTCAT TTCTAATTTAAAAAACACT ATAAAAACA AGTGTTTTTTAAATTAGAA TTATAAAAATAGAAC 100 39
        pheS NONE
        pheT NONE
        rpmF  335331 ..  335364 + -11.4  -3.05962   TTTTAAAGCAGTAAA     TGACAAAAATTAAT GAATTA ATTAATTTTTGTCA      ATCTTTTTGTGTAAA  87 13
        truB NONE
MHP7448_0277 NONE
MHP7448_0278  338859 ..  338870 +  -4.4  -3.61715   GATTATTTGAAAATT                CTGT AGCA ACAG                 TTATTGAAGAAGCTG  53 419
        pyrG  341473 ..  341485 +  -4.8  -2.52676   ATGAAACTAAACAAG                CCAG AATTA CTGG                TGAGTTAAAAAAATA  49 108
MHP7448_0289  349037 ..  349050 +  -2.5  -2.65166   AAACTTAACTTATTT               TTATT TTGT AATAA                TGGCTTGTCTAATTT  39 185
MHP7448_0290 NONE
MHP7448_0291  353236 ..  353252 +  -4.5  -2.57496   AAATAAACAAATTGA              TTTTGAT TTT ATCGAAA              AATTTGTTGTTCTAA  48 459
MHP7448_0299  361117 ..  361129 +  -4.9  -3.42564   AAAATGTTAATTATT                TACTA AAT TAGTA                TATTAATTTATTAAT  55 45
MHP7448_0300 NONE
MHP7448_0301  364565 ..  364592 +  -2.2  -4.42765   AACTTTCTTGAAAAA        TTTATTATATAA TAAT TAATATAGTAAA         TTTAATTTTTTGAAA  54 108
MHP7448_0302 NONE
        ugpQ NONE
MHP7448_0304  367111 ..  367155 +  -4.7  -3.98214   AAAACAGCACAAAAA TTCCTAATGAATTTAAACCT TGAAGC AGTTTTAAATTT-TTAGGAA TTTATAATAAATAAT  60 103
MHP7448_0308  379124 ..  379134 +    -4  -4.09685   AATACTAAAAAAAGA                 GTAA AAT TTAC                 TTTTAAAAGATAAAA  56 185
MHP7448_0313 NONE
MHP7448_0314  386253 ..  386263 +  -2.6   -2.6652   TTAAAACTATATTTT                 TTTT ATC AAAA                 GTCTTAATTTTATAA  39 54
MHP7448_0315  388297 ..  388326 +  -6.7  -5.57888   AAATATATAATTTGC       TAACAAATATTTT ATTT AAAATATTTGGTA        TTTTATTTTTTTAGT  88 55
MHP7448_0317  392877 ..  392904 +  -8.7  -4.58663   AAAAACCTGAAATTA        TAACTAAGTTA CTATAC TAACTTAGTTA         TTTTTAAACGGTAAT  89 345
MHP7448_0318 NONE
MHP7448_0319 NONE
MHP7448_0320  395904 ..  395917 +  -2.5   -3.0614   CGTTGACTAAAAAAA               TTTTT CAAT AAAAA                TACTTATTTACTATA  41 31
MHP7448_0321  396475 ..  396491 +  -4.5  -3.88787   GTCTTAATTCATATG              GATATTT AAA AAATGTC              TTTGTGAAAATCTAA  61 295
MHP7448_0323  398881 ..  398894 +  -2.5  -3.37773   TTTGGATCTTCTTCA               TATTT ATCT AAATA                ATTGTTTTTTAAATC  44 203
MHP7448_0328 NONE
MHP7448_0329  406184 ..  406194 +    -4  -2.81727   TAGTATTATTAAAGA                 CAAA ATG TTTG                 ATTCTTAGGCTTGTT  45 58
MHP7448_0330  407560 ..  407579 +    -5  -4.62783   TAATTGTCTATCTAT            TTTTTGGC TTGG GCCTAAAA             TTTTTCCCATAAGTG  68 444
MHP7448_0334  414202 ..  414217 +  -3.4  -2.78025   TAGTTAAAAACATAA              TATTTT CAAA AAAATA               TGGTATAATTTTTAA  43 38
MHP7448_0335  414897 ..  414907 +    -4  -3.41024   GATGTATCATTCAAA                 GATT TTT AATC                 TCTTATATTAAAAAC  49 17
MHP7448_0337  417209 ..  417219 +  -2.6  -4.28589   AAGTTTAGATCTACC                 TTTT CTT AAAA                 TTTTAGATAGTTTTT  53 17
MHP7448_0345 NONE
MHP7448_0346  432353 ..  432363 +  -2.6  -2.78774   TGAATAAATAACTTA                 TTTA ATA TAAA                 ATTTGAGCCTTTATA  40 167
MHP7448_0347  432715 ..  432733 +  -6.1  -4.12942   TCTCTAAATTCTTCT             GCAAAAT GTAAA ATTTTGC             TTTTAAAACATTTAA  68 15
MHP7448_0352 NONE
MHP7448_0353 NONE
         hit  442795 ..  442816 +  -3.1   -5.9003   CACAATTTAAAAAAA           CCAAAAA AATTTGAA TTTTTGG            TTTTTTTATTCATTT  80 53
MHP7448_0357  447890 ..  447904 +  -8.6  -5.83226   TATCACATAAAAAAA               GCACTA ATT TAGTGC               TTTTTTTATTGAATT 100 65
MHP7448_0360 NONE
MHP7448_0361 NONE
MHP7448_0362  454625 ..  454649 +  -8.8  -6.32976   CGAAATTAATAAAAA          TAGGAAAAAT ATTTA ATTTTTCCTA          TTTTTTTCTTTTTTT 100 59
MHP7448_0363 NONE
MHP7448_0364 NONE
MHP7448_0365  457529 ..  457541 +  -3.5  -4.36914   ATTTTTTGTTGTGTT                TTTTT TAT AAAAA                TTTTATGGGGGAAAA  56 225
MHP7448_0366  459908 ..  459918 +  -2.6  -2.81191   AAGCAGAAAGTTAAA                 TTAT CCT ATAA                 ATTTAGGCGTTTTTT  40 82
MHP7448_0367  461997 ..  462029 +  -3.7  -2.91824   AAGCAAATTATTTAG      TTTTTTAAAAATTAT GAA AAAATTTATAAAAAA      ATTACTTTTTAGTTC  45 39
MHP7448_0368 NONE
MHP7448_0369 NONE
MHP7448_0370 NONE
MHP7448_0371  467340 ..  467359 +  -9.4  -5.18357   TAAATATTTAAAAAA            GTTGACTA AATT TAGTCAAC             TTTTTTAATAAATTA 100 294
MHP7448_0379 NONE
MHP7448_0380  481779 ..  481789 +  -2.6  -4.11773   AGGTTGAAAATGCAC                 TTAA AAA TTAA                 TTTTAAAAACTCTTT  51 15
MHP7448_0381 NONE
MHP7448_0382  483201 ..  483245 + -13.4   -3.6215   TAAGAAAAATCAAAA TTTTAATACAAAAAAACTTT CAAAA AACGTTTTTTTGTATTAAAA TTTAAGGTAAATTAA 100 38
MHP7448_0383  485601 ..  485633 +  -8.1  -4.18058   ATTGCTACGCTAAAA      TAAAAAAATACTT TGAATTT AAGTATTTTTTTA      TTTTAGAATCTGATT  79 28
MHP7448_0387 NONE
MHP7448_0388  489931 ..  489953 +  -8.6  -2.84574   TGAAAAAGCTTTTAT           GATGATCAAT TTC ATTGATTATC           TAATTACTTGAAGTA  69 158
MHP7448_0391 NONE
MHP7448_0392 NONE
        ftsZ  495494 ..  495516 +  -3.6  -5.95166   AATAAAAAGGTGTTT           TTTTTTATAA TTT TTTTAAAAAA           TTTTTTTTACTTGCA  83 137
MHP7448_0394 NONE
MHP7448_0395 NONE
        metG  498898 ..  498914 +  -6.7  -3.16683   AAATTAGAAAAACCA              TTTTTTC CTA GAAAAAA              TTAATAACCTAAAAT  63 5
MHP7448_0400  503132 ..  503164 +  -4.3  -5.95286   TTTTAAAATAAAAAA      CTCGTAAGTTTCA AAATTAA TAAAATTTACGAG      TTTTTTATTTTTCAT  86 30
        asnS NONE
MHP7448_0402 NONE
        pcrA NONE
MHP7448_0404  509497 ..  509523 +  -7.6   -4.4078   CTATTTTTTCCTTTT         TTAAAGTTTTTT TGC AAAAAATTTTAA         TTTTAGTTGAAACAA  81 65
        ruvA NONE
        ruvB  511422 ..  511432 +    -4   -4.2361   TAATTGTTTATAAGG                 GATT ATT AATC                 TTTTAAGGTTATATT  61 287
         efp NONE
         tkt  543299 ..  543342 +   -13   -5.9667   CTCACTTTTTTATTT TCTTATTTCAATTAAAAA TATGGACC TTTTTAATTGAAATAAGA TTTTTTTCTATTTTT 100 96
MHP7448_0429 NONE
        trmU  545442 ..  545463 +  -6.1  -3.53811   TAATGTATTTTCAAA           TTAATTTAA AAAA TTAAATTAA            TTTGAAAAAAGTGCG  63 52
MHP7448_0441  559350 ..  559362 +  -6.3  -4.25104   TTACTGATCCTGGTA                GCATT ATT AATGC                TTTTGATAAAAAGGA  70 487
MHP7448_0446  583282 ..  583297 +  -4.8  -4.73388   GGGTATTTTCAAAAT              TTAGTT TTAA AACTAA               TTTTTCATCCACATT  70 301
MHP7448_0447  585978 ..  585997 +  -4.3  -3.69323   TTTTTCCCTTCTAGA            TTTGCTG CCTCAT CGGCAAA             TTTAACTGATACTGA  56 230
MHP7448_0448  586844 ..  586895 +   -18  -2.83634   AAAGTTGTTTTAAAA TTAGAATAATCTTAAAAAATAAAA ATAA TTTCATTTTTTAAGATTATTCTAA TAATTCCTGTAATTT 100 256
        acpD NONE
      acpD-1  600254 ..  600267 +  -2.5  -2.73854   AGAAAATTTTTAAAA               TATTT ACAA AAATA                TAGTATAATTTAATA  39 28
        rpmE NONE
        napA NONE
        rluD  601898 ..  601909 +    -3  -6.11229   AAAACATAAAAAAAA                CTTT TTTC AAAG                 TTTTTTTCTTTTACT  80 45
MHP7448_0461 NONE
MHP7448_0462  605458 ..  605471 +  -2.4  -4.38154   AGCAAGGTGAACGCG               CTCT TCAATT AGAG                TTTTATAAAACATAT  54 374
MHP7448_0463  607950 ..  607976 +  -5.4  -4.58773   CTTCAAGGCTCTTTT         TTAATTTTAAAA AAT TTTTAGAATTAG         TTTTGCTTTGCTAAA  71 209
MHP7448_0471  617662 ..  617672 +  -2.6  -4.69962   TTTATTAAAATAGGA                 TAAA AAT TTTA                 TTATTTTTTGATATA  57 28
        ptsI  619592 ..  619619 +  -7.2  -4.85177   TAATTTTTTTTAATT        CGTATTTTTTTC TTTG GAAAAAAATAAG         TTTTTGGTATACTTT  81 147
        nadE NONE
MHP7448_0474  621104 ..  621129 +  -6.3  -5.66989   TATCATAATTTAAAA         TTTGCATAATT TAAT AATTACGCAAA          TTTTTTTAATATTTA  87 17
MHP7448_0485  634134 ..  634168 +  -5.4  -3.99779   AAAAATATAAAAAAA    TTTCAAAATTAAACT AAATTC AG-TTAATTTTGAAA     TTTGCTTCAGTTTTA  62 57
         pgk  641572 ..  641615 +    -8  -3.45134   TATTAGTTAATGAAA TTTTTTTCATTTTATATCATT TAT AAT-ATAAAAAATGAAAAAAA TTATGAATTAGTTCA  70 118
MHP7448_0491  641932 ..  641942 +  -2.6  -5.73563   TAGAAATTTTTATAT                 TTTT TTA AAAA                 TTTTTTTAATTTCCT  73 48
        fruA NONE
MHP7448_0493 NONE
MHP7448_0494  645245 ..  645269 +  -5.1  -6.60239   TATACCATAAAAAAA          GTTTTCTTGCA TTT TTTAAGAAAAC          TTTTTTTTTATTTTT 100 51
        pdhC  672364 ..  672376 +  -3.5  -2.91807   GAAATTTTAGGAATC                TTATA ATG TATAA                ATTTAAATTTGCTGA  43 20
        pdhD  674288 ..  674317 +  -6.6  -6.15259   TTAAATTCCTGAAAA       CGATGTAAAAAA CTTTTT TGTTTTACATCG        TTTTTTTTTAAATTA 100 64
MHP7448_0513  681587 ..  681631 +    -2  -5.72622   AATTAACATAAAAAA TTAGCT-TAAATTTTATATA ATTTACC TA-ATAAAATTTAGAGCTAA TTTTTTATTTATGAA  73 81
        xylG NONE
        xylH NONE
MHP7448_0516 NONE
        glck  686230 ..  686240 +  -2.6   -4.5366   TTTTATAACGCTCAT                 TTTT TTC AAAA                 TTTTCAATTTTTTCA  60 361
MHP7448_0522  697602 ..  697619 +  -5.6  -5.65177   TTCAAAAATAAAAAA             CTTCAG AATAAA CTGAAG              TTTTTTTATGAATAT  86 68
        gyrA  707429 ..  707448 +  -7.2  -3.29147   ATTATCAAAGGCAGG            CTCAGTAA AATT TTGCTGAG             TTACCTTGTATTGCA  66 432
MHP7448_0536  717691 ..  717707 +  -4.5  -4.74285   TAAAACATTTTTTAC              CATTTTG TAT TAAAATG              TTTTATATTATGAAT  68 38
MHP7448_0537  718222 ..  718252 +  -8.6  -3.02144   TTGATTTAATAAATA       TTTTTCCTTTAT ACATAAA ATAAAGGAAAAA       TATTAAAAAAACTAG  71 3
MHP7448_0543 NONE
MHP7448_0544  726986 ..  727006 +  -2.7  -3.60006   CCCGGGCCGCTATTT            TTAAATTAT TAA ATAAATTAA            TTTCGGCCTGTAATT  48 502
        ktrB  729242 ..  729279 + -12.5  -2.76588   ATTTCAGTTTTCAAA   GAAATTTTTAAAAAAAT CTAG GTTTTTTTAAAAATTTC    TAGATTGTTTATTGT  89 199
MHP7448_0551  737690 ..  737730 + -12.9  -3.75153   TAAAAAATAAAAAAA  GACTAATTCACTTTAACAT TTT ATGTTAATTTGAATTAGTC  TTTAAATTAAAGAAA  95 152
MHP7448_0569  757892 ..  757914 +  -2.8  -4.63048   AGCTTTTTAAATACT           TTTAGGTTAT ACT ATACCTTAAA           TTTGTTATTTATAAG  57 238
MHP7448_0570  758994 ..  759006 +  -3.5  -5.18355   TGGGCACGTGGCAAA                TTTTT TGC AAAAA                TTTTTGCTTTTTGAA  73 411
        nagA  761830 ..  761848 +  -6.2  -3.91897   TCAGGTTGAGTTTTT             TTATAAAA ATC TTTTATAA             TTTCTAGGTCAAGAA  68 423
        rpsD  765911 ..  765939 +  -4.7  -5.65177   ATTTTTAGAAAAAAA        TCCAGAAATAATT TTT AAATGTTTTTGGA        TTTTTTTCTAAATGT  84 64
        rpiB NONE
         fpg  767421 ..  767460 + -10.4  -5.00616   ACTAAATAAACAAAA  TCATTGAATTTTTCAGTT TCCA AATTAAAAAATTCAATGA   TTTTTTCAGGAGAAA 100 199
        pulA  780030 ..  780040 +  -2.6  -3.24021   CCAAATCAATCCGAT                 TTTT TAC AAAA                 TTGACTATTTCAAGA  45 182
MHP7448_0591 NONE
MHP7448_0592 NONE
        rnhB  788723 ..  788733 +  -2.6  -3.05463   AAAAAATGGGAAAAA                 TAAT TAA ATTA                 TTCGCTGAAAGCACT  41 19
MHP7448_0594 NONE
         pgm  790528 ..  790550 +    -5  -3.55071   TGATTCTTTGATTAT           TAAAGACAAA TAA TTTTTCTTTA           TTTGAAAAAGTGTCC  56 13
MHP7448_0596  792125 ..  792145 +  -8.2  -4.86731   TATCGAAAATAGATA            TCGCGAGG TCATT CCGCGCGA            TTTTATTTCAACAAG  88 56
MHP7448_0597  793972 ..  793984 +  -4.9  -2.71712   TCAGAAACTAAAATC                GTAAT ACA ATTAC                ATTTAAACACGCCAA  50 141
MHP7448_0598  795960 ..  795979 +    -3  -5.31275   CAATTAATACAAGCC            TAAAATTT ATAA AAATTTTG             TTTTTTCTGATAAAA  67 124
MHP7448_0599 NONE
MHP7448_0600  799657 ..  799674 +  -2.1  -2.74263   TCTTTTTTTTTTTTT             TTTTTTA AATG TAAAAGA              GTTTAGAAATGGCAT  38 371
MHP7448_0601 NONE
MHP7448_0602 NONE
         ppa  801977 ..  802002 +  -6.3   -6.4275   GAATTTTTGTAAAAA         CCAAATAAAAT TTAA AATTTATTTGG          TTTTTTTTCTTTTTA 100 55
        xylF  803666 ..  803687 +  -5.1  -5.98675   TAAAAAAATAAAAAA           TCCGGACTA TTTT TGTTCCGGA            TTTTTTATTTTTGTG  88 135
MHP7448_0605 NONE
MHP7448_0606 NONE
MHP7448_0607  807891 ..  807901 +  -5.4  -3.65722   TCTAATGAAAAGGGA                 CCTA ATT TAGG                 TTTAGGAGTTATTTT  61 58
         tdk  808633 ..  808676 + -16.6  -4.60648   TTTTTGACCACTTAA TCCTTTCTTGAAAAAATATAT TGA AT-TATTTTTTCAAGAAAGGA TTTATTTAATATTTT 100 187
        ptsH  809042 ..  809097 + -13.9  -3.29829   CGTAATAAATGACGG GTTTTTTCTTTTTCTCCATAATT TTTTATTATT AATTATGGAGAAAAAGAAAAAAA TTATAAAAAAATATA 100 88
MHP7448_0610  809948 ..  809965 +  -7.1    -5.252   CTTAGAAATAAAAAA             CACTATA AATT TATAGTG              TTTTTTATAAAAATA  87 175
MHP7448_0620 NONE
MHP7448_0621  832094 ..  832152 +  -9.4  -5.10526   TAAAAAAATTTGTTT C-AGCTACAAAAACTTTTTGATTTAGT ATAAAA ACAAAATCAAAAAGTTTTTGTAATTCG TTTATTTTTTCCTGT 100 299
MHP7448_0623  835803 ..  835823 +  -2.7  -3.59031   AAAATCTACAAAACA            TTTCAAA TTTATCC TTTGAAA            TTGATTATATTTGAT  45 56
MHP7448_0624  837636 ..  837646 +  -2.6  -4.62051   TTAAAATTAATTACA                 TTTT AAA AAAA                 TTTTATATAATATTT  57 265
MHP7448_0627 NONE
MHP7448_0628  844547 ..  844559 +  -4.9  -3.17526   TGTATATGGGTTAAG                GTTAA AAC TTAAC                ATTTTCCCTTCATAA  52 500
        plsC NONE
        scpA NONE
        scpB  850629 ..  850643 +  -2.9  -3.77951   TAGTGCCAAAACTAC               TTTTG AAGAA CAAAA               ATTTATTTTTTTTAA  47 64
MHP7448_0634  853712 ..  853731 +  -5.2  -3.45404   TAAATAATTTTCCTT            TAAATTAT TAGT ATAATTTA             TTACTTGGGTTTTAA  57 303
        uvrB  870646 ..  870662 +  -5.3   -2.5955   ATTTGATTGCCGAAA              TTAAATT AAA AATTTAA              TAAATTATAAGAAAT  53 9
MHP7448_0649  871673 ..  871686 +  -3.9   -5.1485   CGCTCCCATAAATAA               CTATT TTTT AATAG                TTTTTATGTTAATTC  70 151
        prsA  875815 ..  875831 +  -3.1  -2.88579   CTAAATTAAACACTT              TTTTAAA AGA TTTGAAA              TGTATAAACGATTAG  43 32
        gidB  876465 ..  876489 +  -7.4  -3.39328   TTTTAATTTAGAAAA          TATAAAAATC TTGTT GATTTTTATA          TAATTTTTTAACCTT  67 51
MHP7448_0656  878507 ..  878541 +  -8.2  -5.41143   TTATTTCAGTTTAGG     TTTTTATTTTCTAATT TCA AATTAGAAAATAAGAC     TTTTTTTAGAAAGTC 100 76
MHP7448_0657  881658 ..  881668 +  -2.6  -3.89346   GGAAAAAGCGAAAAT                 TTAT GGT ATAA                 TTTCTAAACTAACAA  49 89
        rpmG NONE
        pepP NONE
MHP7448_0660  884643 ..  884669 +  -2.5  -4.86773   TCAAATCAAGAAAAA         TTAGTAAAT TTAACCTTT ATTTACTAA         TTTTTAATAATTTTA  59 22
MHP7448_0661  886649 ..  886665 +  -5.2  -6.32976   TTTAAGCAAAAAAAA              CACTAT TTTCC ATAGTG              TTTTTTTATTTTTTT  93 402
MHP7448_0664 NONE
MHP7448_0665  898173 ..  898209 + -10.4  -5.00616   GAAATAACGTATTTA    TGTAGAAAACCTGGGT ATAAA ACTCAGGTTTTTTATA    TTTTTTGCCAAAAAA 100 61
MHP7448_0666  903817 ..  903843 +  -3.9  -6.17033   AAAACATAATTAAAA         TTAGGAAAA TTATGTATT TTTTCCTAA         TTTTTTCTTTTTTTT  87 230
MHP7448_0667 NONE
        greA NONE
MHP7448_0669  906634 ..  906646 +  -3.5  -2.77999   TTTTTTATTTTTAGA                TTATA ATT TATAA                TAATATTAATAACTA  43 52
MHP7448_0670 NONE
MHP7448_0671 NONE
        valS  912094 ..  912129 +  -5.6  -5.00884   GTTTGATGAGATAAT    TTTAAAAAAGTGTCCGG TTT CCCG-CGCTTTTTTAAG    TTTTTTGCCAAAAGT  75 61
        rpmH  919910 ..  919920 -  -2.6  -2.56432   TTTAATACTACGAAT                 TTTT TGC AAAA                 CTATCTCAACAAAAA  39 41
        rnpA NONE
MHP7448_0676  917746 ..  917769 -  -2.4  -5.51165   AAAATTTTAAAAAAA          TGGGTTTAAT TAAA ATTATCCCCA           TTTTTTTCTTTCCAG  69 17
MHP7448_0675 NONE
MHP7448_0674  913900 ..  913914 -  -2.7  -5.03314   TTTACGGGCAAAAAA               CACCG ATTTA CGGGG               ATTTCTGCATATTCA  62 118
MHP7448_0673  911906 ..  911918 -  -4.9   -4.4078   GGGCGTGAATTAAAA                GAAAT TCA ATTTC                TTAAATCAGAAATTT  67 267
MHP7448_0663 NONE
MHP7448_0662  886649 ..  886665 -  -5.2  -5.95166   TTTAAGCAAAAAAAA              CACTAT TTTCC ATAGTG              TTTTTTTATTTTTTT  88 82
MHP7448_0653 NONE
        ksgA  872682 ..  872725 - -11.6  -3.12521   TGTATCAAAATTATA CAATATTTTTTAAAAAAA CAAAATAT TTTTTTTAAAAAATATTG TTAAAATAAAAGTCG  93 13
        rplM NONE
        rpsI  871553 ..  871567 -  -5.7  -6.14618   TAGAAAATAAAAAAA               TCCCT AAAAA AGGGA               TTTTCCAAAATAATT  95 193
        leuS NONE
MHP7448_0646 NONE
        rplI NONE
        dnaB NONE
MHP7448_0643 NONE
MHP7448_0642 NONE
        cysS  859168 ..  859197 -  -2.9  -2.93432   ATATATTTAACCATA       CTTTCAATCTTTC AAAA GGAAGATGGAAAA        AATTATGAATTTTTA  40 28
MHP7448_0640 NONE
MHP7448_0639  857867 ..  857877 -  -2.6  -3.09589   AATTATAAACTAAAT                 TTAT TAG ATAA                 CTTATAATTATAACC  41 47
      rpmG-1  857590 ..  857601 -  -7.2  -2.51888   TTTTAAAGGTAACAC                GGCC GCTA GGCC                 ATTTCACTCTTTTCA  62 132
        nusG  856753 ..  856767 -  -2.7  -5.03314   TTTACGGGCAAAAAA               CACCG ATTTA CGGGG               ATTTCTGCATATTCA  62 137
MHP7448_0636  854858 ..  854888 -  -4.9  -5.59655   TAAAGCAATAAAAAA       CCAGAAATTTC TTAATTTTG AAAATTTCTGG       TTTTTTTTATCAAAA  79 150
         gcp  853058 ..  853080 -  -7.8  -2.65532   ATTATTTGAAATTTA           TTTCAGGATT TAC AATCCTGCAA           ATTTCAAATAATTTA  65 363
MHP7448_0630  845991 ..  846006 -  -7.6  -6.32976   AAAAAAATAAAAAAA              CACACT CAAA AGTGTG               TCTTTTTAAAAAATT 100 49
MHP7448_0629  844088 ..  844101 -  -2.5  -4.57275   GAAAAAAAGGGAAAA               TTATT AAAA AATAA                TAAAAATAATGCTTT  57 84
MHP7448_0626  838004 ..  838019 -  -2.4  -5.32608   AAAAAACTTAAAAAA              GCGCGG AAAA CCGGAC               ACTTTTTTAAAATTA  66 143
         dam  831354 ..  831375 -  -2.3  -3.91541   TTAGTAAATCAACAA           TTATGG-CTG ATC CTGTCCATAA           AAAACAGGTAAAAAA  51 508
        rplJ NONE
        rplL  825473 ..  825500 -  -9.4  -5.36181   AAATAAAAAAATAAA        CAAAAACGGTGTT TAA AACACC-TTTTTG        AATTTTAATTAAGAA 100 61
        rpoB NONE
        rpoC NONE
MHP7448_0615  816917 ..  816933 -  -5.3  -3.54459   TTAATTTTTTTTAAA              TTTTTTT ATC AAAAAAA              GGAAAAATTTAGTTA  59 38
        ddem NONE
MHP7448_0613  814803 ..  814815 -  -3.5  -5.24449   CAGAAATTTAAAAAA                TTTTT TCA AAAAA                ACTATGAATTAAAGG  68 177
MHP7448_0612  812544 ..  812562 -  -6.1  -3.82528   AAGCCCAAAAAGTAA             GAAAAAC TGCTT GTTTTTC             ATAAAAAAGTATTTT  65 72
MHP7448_0611  809948 ..  809965 -  -7.1  -5.72622   CTTAGAAATAAAAAA             CACTATA AATT TATAGTG              TTTTTTATAAAAATA  93 189
        trpS NONE
        thrS  781383 ..  781393 -  -2.6  -4.72473   TCAACGAAAAAAGAA                 TTAT CGG ATAA                 TAAAAAATAAAGGAA  57 242
        glpD  779573 ..  779589 -  -8.1  -3.66148   CAATGAAATCAAAGA              GAAAATC TTT GATTTTC              TTGCCGAAATTAATC  74 410
        nusA NONE
MHP7448_0585 NONE
        infB NONE
        rbfA  773066 ..  773098 -  -5.1   -4.4261   TGGTTAATATTAAAA      GTAAAAAAAGC GTTTTTTATGT GCTTTTTTTAC      TTTTCTTTTTGAATT  66 22
        dnaE NONE
MHP7448_0581 NONE
        mnuA  768046 ..  768060 -  -4.4   -5.1675   TTAGTCATTAAAAAA               TAAAAA AAA TTTTTA               ATTCTGACTGTTTTG  73 23
MHP7448_0579  767039 ..  767049 -    -4  -5.52986   ACTTTAGCAAAAAAA                 TTCT ACA AGAA                 TCAATTAAACTTGGC  82 336
        nagB  764007 ..  764037 -    -7  -2.52543   AGCCGCTGTAATTGA       TTCAAAATTCGGTT AAA AATCGAATTTTGAC       TATAATTTTCGGCCT  62 111
MHP7448_0574 NONE
       fba-1  761372 ..  761413 -  -4.8  -2.64794   TGTAATTTTAGATGA TAAATTTGAACTAAAAATG TCAAT CATTTTTGGC-CAAATTTA CCGCGAATTAGCAAA  50 99
      pdhD-1  758583 ..  758596 -  -2.5  -3.75153   TCCCTTCAAGTCAAA               TAAAA GAGT TTTTA                AATTCAAATTAAATT  47 167
MHP7448_0567 NONE
MHP7448_0566  753690 ..  753720 -    -4   -5.8096   TATAAAAAAGAAAAA       TGCAAAATAGACAC AAA GAGTCAATTTTGGA       TGTATATAAAACAAT  79 440
MHP7448_0564 NONE
MHP7448_0563  749754 ..  749784 -    -4   -5.8096   TATAAAAAAGAAAAA       TGCAAAATAGACAC AAA GAGTCAATTTTGGA       TGTATATGAAACAAT  79 440
MHP7448_0561 NONE
MHP7448_0560  745866 ..  745896 -    -4   -5.8096   TATAAAAAAGAAAAA       TGCAAAATAGACAC AAA GAGTCAATTTTGGA       TGCATATAAAACAAT  79 444
MHP7448_0559 NONE
MHP7448_0558  742676 ..  742706 -    -4   -5.8096   TATAAAAAAGAAAAA       TGCAAAATAGACAC AAA GAGTCAATTTTGGA       TGTATATAAAACAAT  79 195
MHP7448_0557  741676 ..  741689 -  -2.4  -2.94745   CAAAATAAGAAACAG               CAAC CCAACC GTTG                AATACAAAACAATAT  40 40
MHP7448_0556 NONE
MHP7448_0555 NONE
MHP7448_0554 NONE
MHP7448_0553 NONE
        ulaA  737690 ..  737730 - -12.9  -6.28401   TAAAAAATAAAAAAA  GACTAATTCACTTTAACAT TTT ATGTTAATTTGAATTAGTC  TTTAAATTAAAGAAA 100 177
        mtlA NONE
        mtlD NONE
        mtlF  733628 ..  733650 -  -3.6   -5.9003   AAAGTAATAAAAAAA           TTTCAAAATA CCT TATTTTTAAA           CATTTTAACTCTAAA  83 128
MHP7448_0547  729242 ..  729279 - -11.8  -3.55563   ATTTCAGTTTTCAAA   GAAATTTTTAAAAAAA TCTAGG TTTTTTTAAAAATTTC    TAGATTGTTTATTGT  95 57
        ktrA  726467 ..  726477 -  -2.6   -4.6856   TAAATACTGGAAAAA                 TTTT GTG AAAA                 TCAAAAATGTAGCAT  60 139
        potA  722465 ..  722499 - -10.4  -2.71712   TGCGGGGGTTTAAAC     TTTTTTTGAAATTTTT TCA AAAATTTTCAAAAAAA     TTAAATTTCAGCATT  81 26
        potB NONE
        potC NONE
MHP7448_0539 NONE
MHP7448_0538  718220 ..  718254 - -10.4  -4.20516   GGTTGATTTAATAAA     TATTTTTCCTTTAT ACATAAA ATAAAGGAAAAATA     TTAAAAAAACTAGCT  95 35
        pyrH  715395 ..  715420 -  -3.4  -5.27399   CAAGATAGGAAAAAA         CATCTTGA GCTTTTTCAA TCAAGATG          TTTTTATAAAAACTA  70 64
         frr NONE
MHP7448_0533 NONE
        polC NONE
        pgiB  708074 ..  708093 -  -5.2  -3.85389   TTTTAAGAATTTAAA            TTATTTTT TTAA AAAAATAA             AATTATCTATCCCAT  60 28
MHP7448_0530  707526 ..  707536 -  -2.6  -5.04249   TTTGTAAAAAATAAA                 TTAT GCT ATAA                 ATTTAAGGGTTTTTT  62 64
        pmsR  706742 ..  706755 -  -2.4  -5.40072   GGTTTGGGAAAAAAA               CTCA AGTAGG TGAG                TATCGCCTTACAGGG  71 333
        deoC  703283 ..  703301 -  -4.7  -4.56597   TTTCTCCTTTAAAAA             TTGTTTT TTTAC AAAACAA             TTTTTATTTTTTTAA  68 79
         upp NONE
MHP7448_0525  701875 ..  701887 -  -3.5  -4.54301   TAAAAAATCAACAAA                TTTAA TTG TTAAA                AAACAAAAAAGAAAT  58 88
         lon  699143 ..  699185 - -12.5  -2.73124   CCGCAGTTTTTAAAC TGATTTTATTTTTTAATAG TTTTC CTATTTAAAAATAAAATCA TAAATTTGTTGATAA  88 7
         tuf  697602 ..  697619 -  -5.6  -5.93252   TTCAAAAATAAAAAA             CTTCAG AATAAA CTGAAG              TTTTTTTATGAATAT  90 66
        pepF  689156 ..  689174 -  -3.2  -4.26305   AAAATTGAATATAAA             TAATTCAA TTT TTGAGTTA             AAAATTTTTGTTGCT  56 437
MHP7448_0520  688128 ..  688138 -  -2.6  -4.21303   AAAAATAATTATAAA                 TTTT TGG AAAA                 TTCTTTACTAAATAT  53 8
MHP7448_0519  687012 ..  687022 -    -4   -4.5442   TTTTTAATTACAAAA                 GATT TAA AATC                 AAATTCTATAAAAAG  60 202
MHP7448_0518  685744 ..  685762 -  -7.6  -3.42078   TATAGCTGAGTATAA             TTTTTGAA TAA TTCAAAAA             GCGATCAAAAAAGCG  71 398
MHP7448_0512  679096 ..  679113 -  -9.1  -2.92653   TTACAACTTGATAGA             CAGGGGC TAAA ACCCCTG              GAAGTTGGGATAAAT  73 49
MHP7448_0511 NONE
MHP7448_0510  676726 ..  676744 -  -2.4  -5.03747   AAATTTTCTAAAAAA             GCATTAAA AAA TCTATTGC             TTATTTAAGAAAATT  61 39
         pta NONE
        ackA  674419 ..  674450 -  -6.1  -6.28631   TAAATTAAAAAAAAA      TTAGGTTTTTGTT TTTTTT AATAAAAACCTAA       TTTTTTGTTGTATAA 100 53
MHP7448_0505 NONE
        oppB NONE
        oppC NONE
      oppD-1 NONE
        oppF  661923 ..  661933 -  -2.6  -5.95166   TTTAATTAAAAAAAA                 TTAA GAT TTAA                 GATTTTAAATTAAAA  76 123
MHP7448_0500 NONE
MHP7448_0499 NONE
MHP7448_0498  657779 ..  657792 -  -3.9  -5.47821   ATTTATCCAAAAAAA               CTAAT CCAA ATTAG                TTGTTTTTTTGACCA  75 107
MHP7448_0497  653318 ..  653342 -  -3.7   -4.0896   AAATTTTCCTTAAAA          TTTTCTAAGAA TAA TTCTTAAAATA          TTGATCCATAAAGGC  56 5
MHP7448_0496  647318 ..  647340 -   -15   -5.5112   TTGACTAATAAAAAA           GACCCGTAAT TTT ATTACGGGTC           CTAATTTTCAGTAAT 100 223
MHP7448_0495  645245 ..  645269 -    -3  -5.69473   TATACCATAAAAAAA          GTTTTCTT GCATTTTTT AAGAAAAC          TTTTTTTTTATTTTT  73 165
MHP7448_0489  637199 ..  637211 -  -3.5  -5.42198   TTGCAAAAAATAAAA                TTTTT TAT AAAAA                ACAAAGATTAGTAGA  70 80
MHP7448_0488 NONE
        mgtE  634876 ..  634897 -  -8.9  -3.38291   TTTATAATTTTACAA           TTTCTGAAA TTAA TTTCAGAAA            TTGTCTTAATTAATA  77 81
MHP7448_0486  633753 ..  633769 - -12.3  -3.17725   TTAAATTAGAGTTAA              TTGGGCC CAA GGCCCAA              CTTGATCAGGCCTAT 100 403
MHP7448_0484 NONE
MHP7448_0483  630841 ..  630855 -  -2.2  -3.43217   CATTAATATTCATAA               TTTAAA ACT TTCAAA               ATTAGGCTTTTTTTG  43 27
MHP7448_0482 NONE
MHP7448_0481 NONE
MHP7448_0480 NONE
        atpA  625339 ..  625351 -  -2.7  -5.61596   ATCGGCACAAAAAAA                TCAAG CGC CTTAA                TTCCTGTCTCTAATA  70 410
MHP7448_0477  622850 ..  622860 -    -4  -2.69719   TCCATAAATAGCAAT                 CTTT TTC AAAG                 TCATCTTTTAATAAT  44 33
MHP7448_0476 NONE
         pfs  621104 ..  621129 -  -8.5  -4.33151   TATCATAATTTAAAA         TTTGCATAATT TAAT AATTACGCAAA          TTTTTTTAATATTTA  80 38
MHP7448_0470 NONE
MHP7448_0469 NONE
MHP7448_0468 NONE
MHP7448_0467  610989 ..  610999 -  -2.6  -3.61178   CCTATCGATTTGAAA                 TTAT ACA ATAA                 AAACAAAAAAATGAT  45 83
MHP7448_0466 NONE
        trmB  609471 ..  609498 - -11.6  -2.91061   TTCTAATAAAAAAGT        TAAACCTATATT TAAA AATATAGGTTTA         GATAAAAATAGCTTC  88 23
        pepA  607794 ..  607810 -  -5.3  -4.55016   ATAAAAAAGCTAAAA              TATTAAA AAT TTTAATA              AAATTAAGGTTACAA  68 188
        rplK NONE
        rplA  601898 ..  601909 -    -3  -6.18768   AAAACATAAAAAAAA                CTTT TTTC AAAG                 TTTTTTTCTTTTACT  82 56
MHP7448_0453 NONE
MHP7448_0452  589864 ..  589876 -  -3.5  -5.62552   AAAAAAATGAAAAAA                TTTTT TAG AAAAA                ATTTTTGAGCAAGGT  73 42
        metK  588618 ..  588636 -  -6.2  -3.54459   TTAATTTTTTCCAAA             TAAAAAAA TGC TTTTTTTA             AAGTAGTTAATCATT  63 58
MHP7448_0450  587547 ..  587567 -  -2.7  -3.14344   TATGCTTTTTATTAA            TTTAGTT GCTTCCT AACTAAA            TAAATTTAGATTTTT  42 83
MHP7448_0449  586844 ..  586895 - -20.2   -4.0896   AAAGTTGTTTTAAAA TTAGAATAATCTTAAAAAATAAAA ATAA TTTCATTTTTTAAGATTATTCTAA TAATTCCTGTAATTT 100 17
MHP7448_0445 NONE
MHP7448_0444  562755 ..  562782 - -10.1  -4.75372   ACTACCTATCAAAAA        CAAAAAACTAG ATTAAA CTAGTTTTTTG         CTTTTTTTTTCTTTT 100 350
MHP7448_0443  560738 ..  560770 -  -5.8   -5.9003   AAACTAATAAAAAAA      TCAAAATCTTAAAA TTTAG TACTAAGATTTTGA      TTTTTATAAAATTTT  90 60
MHP7448_0440  556943 ..  556958 -  -3.4  -4.92239   GTAAAAATTTAAAAA              TTTATT TTAG AATAAA               TTCAAGAGGAATCTC  65 11
MHP7448_0439  554408 ..  554433 -  -7.1   -4.4084   AATTATACACTAAAA         TTGAATTTTTC CAAG AAAAAATTCAA          AAGAAATTCGGAAAT  77 255
        sgaH NONE
        sgaU NONE
        sgaE NONE
MHP7448_0435  551217 ..  551231 -  -2.8  -3.61164   AATTGTTTAAAAAAC               TGGCTA AAT TAGTCA               TAACATTTTGCTAAA  45 19
MHP7448_0434  550627 ..  550667 -  -8.8  -2.88544   CCTTATTTTTATATA  TAAAACTATAAAAAAT TGGGTTATG ATTTTTTATAGTTTTA  TAATATTATTTAAAG  73 78
MHP7448_0433  548607 ..  548644 - -11.7  -5.28176   TTTACTTATAAAAAA   TACCTAAAAAAAATAAA TATT TTGATTTTTTTTAGGTA    TGATTAATACTATAA 100 59
MHP7448_0432  546823 ..  546836 -  -5.3  -5.91981   AAAAGTTAAAAAAAA               CGTTA AAAT TAACG                ATAAATTAGTAGAAA  90 267
MHP7448_0431  545434 ..  545471 - -14.7  -2.57757   AAGCAATTTAATGTA   TTTTCAAATTAATTTAA AAAA TTAAATTAATTTGAAAA    AAGTGCGGTTATAAC 100 9
MHP7448_0426 NONE
MHP7448_0425  538916 ..  538927 -    -3  -4.76123   AAATCAGTAACAAAA                TCAA TATT TTGA                 CTTTTGCCAAATTCA  59 147
MHP7448_0424 NONE
MHP7448_0423  534890 ..  534903 -  -2.5  -3.78775   TTCTGGATTACCAAA               TTTAT ATTT ATAAA                TTTCATAAGTTTTTG  47 109
MHP7448_0422 NONE
MHP7448_0421 NONE
MHP7448_0420 NONE
MHP7448_0419  530956 ..  530982 -  -6.8  -3.42663   ATTAGTATTTAAATA         TTTTTTAAATCT GTC AGATTTAAATAA         AAAACAATAACCAAA  64 512
MHP7448_0418  529216 ..  529235 -  -3.7  -6.01369   GAAATAAGAAAAAAA            TACTAAA AAAATA TTTAGTA             CTAATTAAAAACAAA  86 86
MHP7448_0417  527109 ..  527134 -  -9.1  -2.64616   GTTGTATGCAGATCA         GCAGAACGTTT TAAG AAACTTTCTGC          ACTTTCATTTAAATT  72 217
        trsE NONE
MHP7448_0415 NONE
MHP7448_0414  519915 ..  519930 -  -7.6  -5.85011   TAAAAATTAAAAAAA              TCCGAA TTGA TTCGGA               TTAAATTAGTAGAAA 100 89
MHP7448_0413 NONE
MHP7448_0412  518024 ..  518039 -    -9  -2.61264   GCCGGTAGCGACAAC              CCTTCC TAAC GGAAGG               CGCACCTGTTTTTTG  72 362
MHP7448_0411  517071 ..  517083 -  -3.5  -5.24129   TTTTGTCATAAAAAA                TATAA AAA TTATA                ATATAATTTGCAAAT  68 303
MHP7448_0409  514315 ..  514331 -  -4.5  -6.07969   TAAAACCAAAAAAAA              TTAGAAA TTT TTCCTAA              TTATATTTATATTAA  89 61
MHP7448_0408  512989 ..  512999 -    -4  -4.08216   GGATTTTCGGGAAAA                 TTAG AAT CTAA                 ATTGTTTCAGATGAA  56 121
MHP7448_0407  511096 ..  511112 -  -4.4  -4.48823   AATTAATCGAGAAAA             CCTCGCG TGGT CG-GAGG              ATTACTAAAAAAGGT  63 89
MHP7448_0399 NONE
         rnc  499864 ..  499912 - -10.7  -2.69257   TTTCAAAAAAATTAC TTAAAATATTGCATATTTTTGAA AAT TTCTAAATTAGGCAATATTTTAA TTTTTATTGTTACTA  81 104
MHP7448_0397  498762 ..  498795 -  -9.1   -2.6006   AATTTATGCTATAAC     TGTTTTTTTAAGCAT CGCA ATGCCTAAAAAAACT      AACGAAATTCTTGAA  73 145
MHP7448_0390  490790 ..  490818 -  -9.1  -5.08483   CAAAATGAAAGAAAA        TTACCATATTTTT TTA AAAAATATGGGAA        TTTTTGCAAAAAACA 100 92
        proS  486102 ..  486115 -  -3.9   -3.2045   AAAAATTTAGTAAGA               TTTTG CAAA CAAAA                CAAATTTATTTGTTT  48 3
MHP7448_0384  485601 ..  485633 -  -8.1  -4.13945   ATTGCTACGCTAAAA      TAAAAAAATACTT TGAATTT AAGTATTTTTTTA      TTTTAGAATCTGATT  79 86
MHP7448_0378  477679 ..  477704 -  -5.5  -5.35224   TTTATAAAAATAAAA         GGCAAAACTAA TTTT CTAGTTTTGCT          TGCAAAATTAAAAAA  81 67
MHP7448_0377  476466 ..  476499 -  -9.9  -2.59069   ACGTATAAAAACCAG     GGTTTTTTTAACAAA AATT TTTGTTAAAAAAACG      AAATTCTTCTAGATT  79 34
        ulaA  474535 ..  474560 - -10.7  -5.63374   TTAATATTAAAAAAA         GTTTTGATTTT TAGT AAAATCAAAAC          TTCTTGTTTAAAATT 100 105
MHP7448_0375  473929 ..  473941 -  -6.3  -2.52464   TTTTTGGCTAACTTA                GTTCT TTA AGAAC                CGGAGTTAGCGCAGA  56 5
        sgaA  473369 ..  473385 -  -9.5  -7.14698   AAAAAAAAAAAAAAA              CCTACAA AAA TTGTAGG              TTCTCAAAAATTAGA 100 57
MHP7448_0373 NONE
MHP7448_0372  467340 ..  467359 -  -9.4  -5.18561   TAAATATTTAAAAAA            GTTGACTA AATT TAGTCAAC             TTTTTTAATAAATTA 100 68
        glpK NONE
        glpF  447877 ..  447916 - -14.8  -3.49323   AAAAAAATAAAATTA  TCACATAAAAAAAGCACTA ATT TAGTGCTTTTTTTAT-TGA  ATTAGAACAAAAATT 100 351
MHP7448_0356  444536 ..  444557 -  -3.9  -3.55444   TTTTTACTTTTTAAA           TTTTAATTC GGTT AAATTAAAA            AACATAACTAAAATT  51 68
MHP7448_0355  442343 ..  442353 -  -5.4  -5.08824   TCGGGATGCAAAAAA                 CTTC TTT GAAG                 GACTTGGTTATAAAA  76 494
MHP7448_0351  437195 ..  437205 -  -2.6  -4.68994   ATTATTATTTAAAAA                 TTTT AGA AAAA                 AATTTTAGGAAAAAT  57 4
MHP7448_0350 NONE
MHP7448_0349  434811 ..  434829 -  -7.6  -5.75342   TTTTTTTAAAAAAAA             TGTAAAAA AAG TTTTTACA             AAGTTAATTATAACA 100 398
MHP7448_0348  433050 ..  433080 -   -10  -4.37658   AACTGGCTTAGAAAA       GAAAAAATCCTT ATAAATA AAGGATTTTTTC       AAGATTAAAATATTA 100 294
MHP7448_0344  427741 ..  427755 -  -4.4  -4.67904   TATTAACTTCAAAAA               TTTTTT ACC AAAAAA               TTTTTTTGTGTTATA  66 471
MHP7448_0342  425917 ..  425933 -  -3.7  -2.60032   TTTTTTGTAAAAATT              TTAGGTA TCA TACCTAT              TCTTCTAAACTTTCG  44 22
MHP7448_0341 NONE
MHP7448_0340  421586 ..  421602 -  -5.1  -4.08767   GTCATTTTTGCAAAA              GCGAAAA TAT TATTCGC              AGTTTCGAAATCATA  61 87
MHP7448_0339 NONE
MHP7448_0338  417621 ..  417636 -  -4.8  -3.46141   ACTATTAGGAAAAAC              CAAAAA AAGG TTTTTG               CAATTTATATTAAGT  55 425
MHP7448_0336  415233 ..  415259 -  -4.6  -3.08642   AGATTAGCTAGTTAA         TTTTCTATTAGT CAA ACTAATAATAAA         ATGTATTTTAAAAGT  50 234
MHP7448_0333  412027 ..  412056 -  -8.1  -5.32699   CTAAACATTAAAAAA       TAAACTAAATTAG TATA CTAATTTAGTTTT        TATTTTGAAAAACTT 100 48
MHP7448_0332  409643 ..  409653 -    -4  -2.84171   ATTCCCAAAAATTTA                 CTAA GGA TTAG                 TTTATTTTTCATTAT  45 27
MHP7448_0331  408151 ..  408167 -  -6.7  -3.04122   TTTTACCACAAACTA              CAAATAA AAA TTATTTG              CCTGATTTTTTTTAC  62 51
MHP7448_0327 NONE
MHP7448_0326  401600 ..  401614 -  -2.2  -3.57767   TAGAAAAATTCACAA               TTTAAA AAA TTCAAA               AACTTAATTTCTTAT  44 29
MHP7448_0325  400296 ..  400306 -    -4  -2.84171   ATTCCCAAAAATTTA                 CTAA GGA TTAG                 TTTATTTTTCATTAT  45 27
MHP7448_0324  398805 ..  398821 -  -6.7  -3.01125   ACTCGGGACAAACTA              CAAATAA AAA TTATTTG              CCTGATTTTTTTTAC  62 236
MHP7448_0322  396137 ..  396153 -  -8.7  -3.70843   TTTAAAGAGAAAAAT              CCTGAAG TTC CCTCAGG              TAGAATTTTAAGTCA  80 105
MHP7448_0312 NONE
MHP7448_0311 NONE
      lplA-1 NONE
        baiH  379124 ..  379134 -    -4  -4.44318   AATACTAAAAAAAGA                 GTAA AAT TTAC                 TTTTAAAAGATAAAA  60 165
MHP7448_0307 NONE
MHP7448_0306  369381 ..  369392 -  -4.4  -5.98675   TATAAAAATAAAAAA                TCAC GAAT GTGA                 TTTTAGATTATCTTA  86 33
MHP7448_0305  367111 ..  367155 -  -2.5  -5.02201   AAAACAGCACAAAAA TTCCTAATGAATTTAAACCT TGAAGC AGTTTTAAATTT-TTAGGAA TTTATAATAAATAAT  62 228
MHP7448_0298 NONE
MHP7448_0297  358153 ..  358200 - -14.8   -3.6135   AAAGACAGCGGTAAA TTCTAATATTTTTTTATTCTAA TTAA TTAAAACAAAAAAATATTAGAA TTTAAACTAAAATAG 100 27
        rpsF NONE
         ssb  356070 ..  356084 -  -2.8  -4.44211   GTCAATATAAAATAA               TTTAGC CTC GCAAAA               TTGACATGGTTTTTT  55 88
        rpsR NONE
        ychF  354311 ..  354335 - -10.3  -2.52464   TGCTTGTGCAACTTA          TTTTGTTTTTT ATC AAAAAACAAAA          TATTATACAGGCCAG  81 443
MHP7448_0288  346753 ..  346780 - -10.2  -5.80727   AAAAATAAGAAAAAA        TTATGAATTTTT GTTT AAAAATTCATAA         TTTTGACAAAAATTC 100 512
MHP7448_0287  346164 ..  346188 -  -7.3  -5.59357   ATTATATCAAAAAAA          TTCCAAAATAA AAG TTTTTTTGGAA          TTTTAATTTTTCCAT  91 43
        rpsP NONE
        trmD NONE
        rplS NONE
        topA NONE
MHP7448_0282 NONE
        pgsA  341134 ..  341144 -  -2.6   -4.7657   CAAAAATTGCAAAAA                 TTTA TGG TAAA                 AATTCGGCTTTTGAA  62 283
MHP7448_0279  338305 ..  338327 -  -6.5  -4.75063   ATAAAATTGGAAAAA           TTCATTTTT TTTCC AAAAATGAA           CATTTTACGGGTTAT  78 150
MHP7448_0272 NONE
MHP7448_0271  325440 ..  325488 - -10.8  -2.54387   TAAATTTCTAATTCA TTTCTAATTTAAAAAACACT ATAAAAACA AGTGTTTTTTAAATTAGAAT TATAAAAATAGAACT  81 95
        mgtA  321628 ..  321645 -    -2   -5.5112   TTGATGAAGAAAAAA             TTCAAC TTGATT GCTGAA              AAAATCAGGGTTTTT  69 39
MHP7448_0255 NONE
        lplA NONE
         lip  307544 ..  307557 -  -2.5  -3.35011   ATATCCAAACCAACA               TAATT CCAA AATTA                GACTAAGACAAGATT  45 177
         smf  303247 ..  303258 -  -5.8  -3.21747   GTATCCCAGCAGCAA                TCGG CATT CCGA                 TCTGTGTTAGATATT  56 122
MHP7448_0248 NONE
MHP7448_0247  298077 ..  298091 -  -2.8  -5.31456   CTAATTGATAAAAAA               GGCAAC GGA ATTACC               GCAGCAGTTAAAAAA  67 60
MHP7448_0246  294368 ..  294404 -  -5.4  -4.56597   TTTTTTGGTTAAAAA    TTTAAAAAATATTACC AACAA GGTAATCTTTTTTAAT    TCACTAATAGATGAT  71 115
MHP7448_0240 NONE
MHP7448_0239 NONE
MHP7448_0238 NONE
MHP7448_0237  283792 ..  283827 -  -9.4  -3.66378   TATATTTTATCCAAA    TTTTTTCTTTAATTTT AATT AAAATTTAAGAAAAAA     TTTGATTTATTTCCA  84 32
MHP7448_0232  277391 ..  277425 -  -8.1  -3.17075   GGGCTTGCAACTCAA    CCGCAAGTT--TTCATC CTC GATGAACCAACTCGCGG    AGTCGATGTTGGAGC  70 401
        glyA  267074 ..  267090 -  -8.1  -4.05033   TTCATTTTATATAAA              GGTTAAT TTT ATTAACC              TTTTTTTGTTTTTTC  79 120
        nrdF NONE
        nrdI NONE
        nrdE  260707 ..  260723 -  -2.3   -5.1675   TTATTTAGTAAAAAA              TACTTTA AAT TTAAGTA              TTTTTTAGTTTGTTT  64 40
MHP7448_0220  260252 ..  260266 -  -4.4  -3.17608   AAAGATTTATGAATA               TTTAAA AAA TTTAAA               ATTATGTGTTTTCGA  51 139
MHP7448_0219  258812 ..  258847 -  -4.2  -5.00884   ACTTTTGGCAAAAAA    CTTAAAAAAGCGT-GGG AAA CCGGACACTTTTTTAAA    ATTATCTCATCAAAC  70 92
MHP7448_0210 NONE
        trmE  238531 ..  238561 -  -6.3  -5.14563   TTGCTTATCAAAAAA      TTGGCAATTGTAAC TCCG GAT-CAATTGCCAA       AACGATAAAATCACT  81 60
MHP7448_0200  228253 ..  228276 -  -9.8  -3.64259   AAGGATGTTTAATAA          TGCAAATTTT TATA AAAATTTGCA           TTTCTAGCCAAAATT  89 39
        rpsJ NONE
        rplC NONE
        rplD NONE
        rplW NONE
        rplB NONE
        rpsS NONE
        rplV NONE
        rpsC NONE
        rplP NONE
        rpmC NONE
        rpsQ NONE
        rplN NONE
        rplX NONE
        rplE  213514 ..  213547 -  -7.1  -2.62038   TTTAAAATTAGTAAT     TTTATGCTAAAAAAAT TAT ACTTTTTTAGCA-AAA     GGGAAACCTAATAAT  62 7
        rpsN NONE
        rpsH NONE
        rplF NONE
        rplR NONE
        rpsE  211300 ..  211327 -  -2.8  -5.31158   TAAAAAAAGGAAAAA        TTTGGGAAAATT AGCC AGTTTTTCCAAA         TTTTAAACTTTTTGC  67 28
        rplO NONE
        secY  209351 ..  209363 -  -3.5  -4.32649   ATGTTAAAAATTAAA                TTTTA CCA TAAAA                GATCCTGATTTGAAT  56 15
         adk NONE
         map NONE
        infA  207675 ..  207706 -  -5.5  -2.83903   TCCTTTAAAAATTTA      TTTAAACAATTTA GTTATA TAAATTATTTAAA       CCGGTAAACTATTCT  54 17
        rpmJ  207463 ..  207500 -  -5.9  -4.57341   AATTTTTTTTAAAAA   TCAAAATTTTTTAGTTT TTTT AAATAAAAAAATTTTGA    TTTCTGTTTAAAAAA  74 64
        rpsM NONE
        rpsK NONE
        rpoA NONE
        rplQ  205024 ..  205080 - -16.5  -2.58892   ATTTACATCAATTTA CGTATTCTTTTTGATTTTTATATTAAA TTT TTTGATACAAAAATCAAAAAGAATAGG AAAATTTGCCGCGCA 100 149
MHP7448_0160 NONE
MHP7448_0159  196938 ..  196948 -  -2.6  -3.39407   AATATAATTTTACAA                 TTAT TTT ATAA                 AAAGATCAAAAAAAT  44 15
MHP7448_0158 NONE
         cdd NONE
         era  195108 ..  195156 - -15.1  -3.90112   TTCCTTCTAATTAAA TAAAATAAAGTTAGTAACAAAAA CAA TTTTAGTTGCTAACTTTATTTTA TTTAATTAAAATATA 100 54
MHP7448_0155 NONE
MHP7448_0154 NONE
         gmk NONE
MHP7448_0152 NONE
         rpe  191367 ..  191394 -  -8.8  -3.14132   GGGTTTTTTTATTAA        TTAAAAAATTAA TTAA TTAATTTTTTAA         TTTTTAATTTTGTTG  75 6
MHP7448_0150  190841 ..  190851 -  -2.6  -3.86897   TTTATTTTTTACAAA                 TTTT TAA AAAA                 TTAATAAAATCATAA  49 26
        lip2  172491 ..  172525 -  -9.6  -4.07687   ATTTGGTTTTTAAAA     CCAAGTTTTTAATTTT CAA AAATTTAAAAACTTAG     AAGCTGCTTTATAAA  86 54
         ung  170898 ..  170912 -  -4.4  -2.78384   CTTTCTTTTATGATA               TAATTT AGA AAATTA               TACACTTTTTTTTAT  49 37
MHP7448_0129  169778 ..  169795 -  -5.7  -3.10164   TTATTTATTAGTTAA             GAAAAAT TACT ATTTTTC              AGGCTGTTATTTATA  55 32
MHP7448_0127  168624 ..  168643 -  -6.6  -3.77325   TATAACTAAAATTAA            GAAATTTA CTAA TAAATTTC             TACTATTTTTTTAAA  68 14
         pyk  166896 ..  166910 -  -4.4  -3.73402   AGATCGTTTAGTAAA               TTTTTT TAA AAAAAA               ATTTACTAAAAAACG  56 215
        infC NONE
        rpmI NONE
        rplT NONE
        rpmB  165292 ..  165320 -  -7.6  -5.38321   AAATATTATAAAAAA        TAAAAACTCCAA TAATT TTGGAGTTTTTT        AAATTCAATCGCTTT 100 74
MHP7448_0119  162921 ..  162940 -    -8  -5.93252   CTCAAAAATAAAAAA            GTACTATA AATT TATAGTAC             TTTTTTAAATTCAGA 100 55
        pfkA  153159 ..  153174 -  -4.8  -5.85011   TAAAAATTAAAAAAA              TCTTTA AATT TAAAGA               TTTTTTTAATTTTGT  88 157
MHP7448_0110  150970 ..  150983 -  -3.9  -2.82235   AAAGGAATAAAAATG               CTTTA AATT TAAAG                TGTTTTTTCTTTTTG  45 226
        gyrB  148905 ..  148936 -  -3.1  -6.32976   AAAAAAACAAAAAAA      CAAAAAAATGCCC ATTTTA AGGCACTTTTTTC       AAAAAAGTTTAAAAA  85 56
MHP7448_0108 NONE
MHP7448_0107  142628 ..  142649 - -10.3  -5.72053   TAATTAAATAAAAAA           TCTCCAAAT TAAT ATTTGGAGA            TTAAATTAGCTATAT 100 60
MHP7448_0106  141816 ..  141833 -  -4.3  -4.07868   TTATAGGTATATAAA             TTTTTTA GACT TAAAAAA              TTTATGAAAAATTAT  59 51
        clpB  134350 ..  134378 -  -6.1  -4.32482   AGCTACAACTGAAAA        TTCCGTTAATTCC AAA AAAATTATCGGAA        TTTTACCTGTTTCAA  72 383
MHP7448_0095 NONE
MHP7448_0093  122113 ..  122134 -  -6.7  -4.00445   CATCAGCAATAATAA           CTATCATTT CAAA AAACGATAG            TTTAAAGTTTTTTAA  69 120
MHP7448_0092 NONE
        uvrA  116368 ..  116385 -  -5.7  -4.89852   GTAGATCCACAAAAA             TACTATA AATT TATAGTA              TTTTTGTCGAAGAGT  73 372
MHP7448_0089  114156 ..  114166 -    -4  -2.84171   ATTCCCAAAAATTTA                 CTAA GGA TTAG                 TTTATTTTTCATTAT  45 27
MHP7448_0088  112485 ..  112508 -  -5.5  -3.92577   TAATTTTTAAAAAGA          TCTAAATTA CTATAT TAATTTAGA           TGCAAAAATGCGGTA  62 223
        secA  107294 ..  107314 -    -7  -2.87035   AAATGGAAAAATTTA            GGAAAAAT TGCTT ATTTTTCC            TTTTTTTAGTTTTTT  63 97
MHP7448_0085 NONE
        deoD NONE
        deoA  104544 ..  104566 -   -10  -3.65554   TTATTTAATAAAAAT           GGTTTCACTT TTA AAGTAAAACC           GTTTTTTTATTTCTT  89 144
MHP7448_0080 NONE
MHP7448_0079 NONE
MHP7448_0078   99871 ..   99883 -  -3.5  -4.54306   TTTAACAAAAAAATA                TAAAA GAA TTTTA                CCACTTTTTTAAATT  58 50
        rpsL NONE
        rpsG NONE
        fusA   96652 ..   96697 - -10.1  -5.26918   AGATTGTATAAAAAA CCGAGTTTTTAGA-AAAAAAAT GAA ATTAATTTATCTAAAAACTCGG TTTTCTTAATTTTTC 100 66
        uvrC   85614 ..   85659 -    -8  -4.70626   TAATAAGCTTAAAAA TTAAATTTTGTTAACTTATT TTTTTC AAAAAGATAACAAAATTTAA ATGCTGAAATTTGAA  83 41
        recA NONE
         cls   50625 ..   50638 -  -5.3  -4.19371   GAAATCTGGAATAAA               TCTAG GTCG CTAGA                ACCAATAAGCGCTCC  64 190
        vacB   48395 ..   48409 -  -4.4  -3.82486   ATGGAAGATTAATAA               TTTTTT TAA AAAAAA               GTGATAAAACTGAAT  56 42
        parE NONE
        parC NONE
        ileS   37805 ..   37815 -  -2.6  -4.10466   AAAAACCAATAATAA                 TATT TAA AATA                 AATCGTTTTTTTCCA  51 68
         lsp   37019 ..   37042 -  -2.6  -3.42366   TTCAAAACCCGATAA          TAATTGCTAGA TTA TCCA-CAATTA          AGTCATATACTATTA  46 270
MHP7448_0025 NONE
MHP7448_0024   29341 ..   29363 -  -3.6  -4.83169   ATTTTTTCATAAAAA           TTTAAAAATT TTT AATTTTTTAA           TAATTTTACAACCGT  64 14
MHP7448_0023   26857 ..   26867 -  -2.6  -3.69395   TTTATTATGCAATAA                 TTTT AGC AAAA                 AAAAAAAAAAAAAAA  47 102
MHP7448_0022 NONE
MHP7448_0021   23649 ..   23664 -  -3.4  -2.79919   ATAAAATTTTGAAAT              TTTTAA TTTT TTAAAA               GTTGTACAACTGGTT  43 12
MHP7448_0020   21225 ..   21235 -  -2.6   -3.9377   ATAATTTTAATTAAA                 TTAT CCC ATAA                 ATTTTATATTTTTTT  49 127
MHP7448_0019 NONE
MHP7448_0018   18148 ..   18158 -  -2.6  -2.89283   AAAAAAAGGTAAGCA                 TAAA AAT TTTA                 ATTAATTTTTTTTTG  40 339
MHP7448_0016   16306 ..   16318 -  -3.5  -4.95876   AATCAGAAGCAAAAA                TTTTT TGA AAAAA                TTTATACTTTTAAAT  68 421
