# Supplementary material for: Rapid, accurate, computational discovery of Rho-independent transcription terminators illuminates their relationship to DNA uptake
Source: Genome Biol. 2007 Feb 21;8(2):R22. doi: 10.1186/gb-2007-8-2-r22 (PMC1852404; doi:10.1186/gb-2007-8-2-r22)
Supplement: Additional data file 4 — Best terminators found downstream of each of the genes of the 343 organisms studied. [file gb-2007-8-2-r22-S4.zip › Mycoplasma_hyopneumoniae_J.bag]

        dnaA NONE
        dnaN    2872 ..    2901 + -12.5  -5.96521   TAGTCGGTCTTGTTT       TAGTCTAAATTTT CTCT AAAATTTAGACTA        TTTTTTTTGATTAAT 100 18
        gidA    4839 ..    4857 +  -3.2   -2.8155   AAAAGTCTCTAAAAT             TTAATGAA AAT TTCAATAA             TAAGTTTTGGTTCTA  42 22
    MHJ_0004 NONE
    MHJ_0005 NONE
    MHJ_0006    7282 ..    7304 +  -4.2  -5.86061   AAAAAAGGAAAAGTA           GGCGAAAATT ACT AATTTTTTCC           TTTTTTTTAATAAAA  78 46
    MHJ_0007    7981 ..    8006 +  -3.5  -2.59742   AAAAAAGTAATTTTA         ATTTATAATTT AATA AAATTATAAAA          ATTATAGGAATTAAA  43 73
        ftsY    9020 ..    9074 +  -8.5  -4.32919   AAAATCAATATCAGG TTTAAATTTTTACTTATTTTTTA CCTAATTTT TAACAAATAAGTAAAAATTTAAG TATTTTTTCTAATTT  81 21
    MHJ_0009   11234 ..   11275 +  -2.6  -5.59534   AATTTTTTAAAAAAA TAAAGCAAATTA-CTAGAT AACAA ATTTTGCTAATTTGCTTTG TTTTTTGTTATAATT  69 45
        hrcA NONE
        grpE NONE
        argS NONE
    MHJ_0013 NONE
         fba   15833 ..   15843 +  -2.6  -2.91276   AATCAAGCATAAGTT                 TTAA TGA TTAA                 GTTTGTCGCAACAAA  39 29
        rluC   16982 ..   17001 +  -5.1  -2.94698   ATAATTGATATCTGC            CAAGTAA ATTTCA TTACTTG             ATATTATTTTTTCGT  53 326
        sipS   26647 ..   26657 +  -2.6  -4.40237   TTTAAATTTTTTGAT                 TTTT AAG AAAA                 TTTTAGTGTATAATC  54 158
        gatC NONE
        gatA NONE
        gatB   29776 ..   29809 +  -5.6  -3.07575   AGGTAAAACTCAGGA     TTTTCCAAAAAAAT TAATTT ATTTTTTTGAAAAA      TTAAGTAAACCTTTT  56 87
    MHJ_0026   30477 ..   30487 +  -2.6  -4.09015   CTTTAATTTATGTTA                 TTTT TTA AAAA                 TTTGTCGTATCTTTT  49 48
         gap NONE
    MHJ_0032   42048 ..   42058 +    -4  -5.41143   TTTCGTTGAAAAAAT                 CAAA ATT TTTG                 TTTTTTTCAAAGATA  78 497
        licA NONE
         obg   48813 ..   48835 +  -2.8  -4.43307   GTTAGAATCTATGAA           TTTGAATTTC ACT GGAATTAAAA           TTATTTTATTAGAGC  54 5
    MHJ_0038 NONE
    MHJ_0039 NONE
    MHJ_0040   50938 ..   50948 +  -2.6  -3.17382   ATTTAATATTAGTTA                 TTTT CGA AAAA                 TTAAGTATAATTATT  41 35
        dinP   52128 ..   52157 +  -3.1  -3.64192   AAATACCTTAAAAAT       TAAAAAAATGAAA AAAC TTTTATATTTTTA        TTTAAAAATATTTTT  48 23
    MHJ_0042 NONE
        atpB NONE
        atpE   53608 ..   53646 +  -4.9  -5.39905   TTCTTGTTGCACTAA   TTTTAATTTTTGTTGGA TAATT TTAAGCAAAAATTAAAA   TTTTTATTCTTTGAT  79 6
        atpF NONE
        atpH NONE
      atpA-1 NONE
        atpG NONE
        atpD   58659 ..   58670 +  -5.8  -5.44119   GTCTTAAAATCCTTA                CTCC AAAA GGAG                 TTTTTTTAGAATCAA  84 40
    MHJ_0050   59559 ..   59569 +  -2.6   -5.1417   AAGATTAAATTGTTT                 TTAA TTT TTAA                 TTTTTAATTTTATGA  63 99
        rpsB NONE
         tsf   61639 ..   61676 +  -7.3  -5.24129   AAATCTGAAGAGGGG   TATAAAATTTTTCCTAT TTTT AAAGGAAAAGTTTTGTA    TTTTTTATAAACAAA  87 58
         ffh NONE
        glyS NONE
        dnaG NONE
        rpoD NONE
    MHJ_0057 NONE
         nfo   69893 ..   69905 +  -3.5  -2.75165   TTTTATTAAAAAAAG                TTTAA AAT TTAAA                GGTTTTTATGTCATA  43 21
        tyrS   71158 ..   71177 +  -6.6  -4.07455   ATAGAACTTATTTAG            TGTTTTTT TCTA AAAAAACA             TTTATAATATTCATA  71 26
    MHJ_0060   75970 ..   75994 +  -3.7  -5.06585   CTATTACTAGGTTGA          TAACTTTTTAT GCT AAAAAAAGTTG          TTTTTATATCATTTG  65 64
    MHJ_0061   78955 ..   78965 +  -2.6  -5.20735   TTATTCCTTAGAAAA                 TAAA CTT TTTA                 TTTGTTTTTTCTTCA  63 98
        dnaK   82929 ..   82954 +  -7.6  -4.40478   TCGGTATAAAAAACG         CACACTTGCA AATTTC TGCTAGTGTG          TCTTTTTTATATTTA  80 48
        dnaJ NONE
         cmk   84986 ..   84996 +  -2.6  -4.90266   GTTTTCACTTGAAAT                 TTAA AGG TTAA                 TTTTTAATTAATGAA  58 22
        engA NONE
        himA NONE
    MHJ_0068 NONE
        lepA NONE
    MHJ_0070   89694 ..   89726 +  -5.1  -5.59564   AGATATATTTTACCC      TATTTATTTTTTTCT CCA AGTAAAAAATAAAAA      TTTTTTTAACTTTAT  82 39
    MHJ_0077   96369 ..   96388 +  -5.2  -2.52543   ACCAAAAACAGGAGT            TATAATTT ATGA AAATTATA             TCAATTGGGACAAAT  50 232
         nox   97799 ..   97823 + -10.1  -5.85011   ATTATTTAATAAAAA          CGGTTTCACTT TTA AAGTAAAACCG          TTTTTTTACTTTTTA 100 65
    MHJ_0083  105792 ..  105817 +  -6.3  -4.47679   AAATGCGGTATTTTT         CTTGTTTTTTGC CCC GCAGAAA-CAAG         TTTATATTTTAGATT  74 132
    MHJ_0086  110164 ..  110182 +  -2.4  -3.28041   TTTGTGTAGAGAGAA             GGTAGTAA CAT TTTTTACC             TTAATCCTTCAAGTT  42 113
    MHJ_0087  111409 ..  111428 + -10.8  -5.27335   AAGCAAAAAACTGCA            CCACCAAA TTTA TTTGGTGG             TTTTTATTTAAAAAC 100 368
    MHJ_0091  119113 ..  119139 +  -2.4  -5.67063   AAACCTAGGAAAAAT         TCAAATAATTCT ATT AAAATTTTTTGA         TTTTTTTCTAGTAAA  80 157
         tpx  120505 ..  120536 +  -6.9    -5.243   AAAATTATTTACTTT      TAAAAAAGCAC-TA TAAAT TACGTGCTTTTTTA      TTTTTTAGTAATTTA  87 76
         lgt  122057 ..  122071 +  -4.4    -3.405   AGTAATTTTTTCCGA               TTTTTA GAA TAAAAA               TATTATAATTTGTAT  53 116
        trxB NONE
    MHJ_0096 NONE
    MHJ_0097  129467 ..  129498 +  -6.8  -5.63645   TCGCTTTCATTAAGA      TGCAATTTATCATT TTTA AAAGATAAATTGTA       TTTTTTATCTTTTAA 100 52
        tpiA  132424 ..  132434 +  -2.6  -5.59502   TTGGAAAAATTTTAG                 TTAA TAG TTAA                 TTTTTTACTTTTTTA  69 15
        rpsO  132849 ..  132870 +  -5.9  -6.01187   TAAATTTCAAAAAAA           TAGTGGTAA ATTT TAACCACTA            TTTTTTTATTTAATT 100 55
    MHJ_0108  148692 ..  148702 +  -2.6  -2.89534   CATTAATTTAAAGTG                 TTTT TTT AAAA                 TATGGTATAATTAAT  39 55
    MHJ_0109 NONE
         apt  150894 ..  150920 +  -8.2  -5.72616   GTTTAAATTTTTAAA         GTTTTGACTT TGTTTAT AAGTCAAAAC         TTTTTTTATATAAAT 100 55
        pdhA NONE
        pdhB  153212 ..  153242 + -11.4  -7.14698   AAAACTTAATAAAAA       CATTCAGAATTCAA TTT TTTAATTCTGAATG       TTTTTTTTTTTTTTT 100 55
    MHJ_0113 NONE
    MHJ_0114  155642 ..  155661 +    -8  -5.15969   CTCAAAAATAAAAAA            GTACTATA AATT TATAGTAC             TTTTTTAAATTCAGA  93 66
    MHJ_0116 NONE
    MHJ_0117  158021 ..  158037 +  -6.6  -5.16572   TATAAAAAATAAAAA              CTCCAA TAATT TTGGAG              TTTTTTAAATTCAAT  86 119
    MHJ_0124  162714 ..  162741 +  -5.6  -3.91084   GTTCCCCCTCCTTGT        GAAACATAACGA TAAA TCGGGATGTTTC         TTTCCTTGGCAATCC  66 256
        rplU NONE
        rpmA  165026 ..  165057 + -12.6  -3.92542   GTCTAAAAAATTATT      TTAAAAGAAGACAC TTTT GTGTCTTTTTTTAA       TTGTTTAAAAATCAG 100 46
    MHJ_0131  167536 ..  167552 +  -3.1  -3.70007   CTGAATAAAATTATA              TAAAAAA TCA TTTTTTG              TTAATTTTGAATGAT  48 120
    MHJ_0132  169099 ..  169135 +  -6.8  -4.41494   TTTTCTGAAATTGAA    CGAATCAAAAAATAAA AAAAA TTTCATTTTTGATTCG    TTTTAATTAAAAATA  76 11
         ldh  170254 ..  170273 +    -8  -5.54079   TATGATTTTAAAAAA            GTACTATA AATT TATAGTAC             TTTTTTAATTTTTAG 100 94
    MHJ_0134  173402 ..  173438 +  -9.7  -5.12617   AAAAGAAAATTCAAA    CATTTAGTTTTGGCTTT TAA AAAAACAAAACTAAATG    TTTTTTAACTAATTA  95 42
        prfA NONE
        hemK  175255 ..  175280 +  -7.9  -3.84451   AAAGAATTTATAACA         TTTTTTAAAAA TTAG TTTTTAAAAAA          TTTGACTTTGAAAGG  76 39
        gltX NONE
    MHJ_0138 NONE
    MHJ_0139 NONE
    MHJ_0140  178418 ..  178432 +  -5.6  -3.82191   CGAACCCGCAACATA               CGGGGT TGA AGCCCG               TTGTTCTACCATTGA  63 66
    MHJ_0141 NONE
    MHJ_0142  179754 ..  179766 +  -4.9  -2.59431   CTTCAACCTTGAATT                TAAAG GAG CTTTA                TGGATTCTACAAGAA  50 23
    MHJ_0143 NONE
    MHJ_0144  181910 ..  181925 +  -3.4  -4.04394   ATTTTTATTATTTTT              TTTAAT TTGA ATTAAA               TTTACTTAATTTAGA  54 106
         tig  183869 ..  183882 +  -5.3  -4.03043   CAAGCTGCTCATGCG               CTTGT AAAT ACAAG                TATTTTTGAATTTAT  63 472
        deoB  193496 ..  193506 +  -2.6   -4.4261   AATTTGTCTAAAAAA                 TTAA AGG TTAA                 TTTTAATGTTGAAAA  54 287
    MHJ_0158  194379 ..  194400 +  -7.5   -2.7169   AGTAAATTTTTAAAT           GAAAATTTA ATTA TAAATTTTC            GTATTTATAAAAATT  65 243
        tlyA NONE
        nifS NONE
    MHJ_0161 NONE
        rluB  197948 ..  197974 +  -2.9  -6.17292   CCATAAAGGAAGCTA         AGAATTTGCCG ACGGG CGGCAAGATCG         TTTTTTTTTGCCTTT  88 403
    MHJ_0192  213623 ..  213655 +  -7.9  -5.60689   CAAGCTAAATTAAAA      TCCAAAACTTGTT AATAACA ACCAAGTTTTGGA      TTTTTTGTTGTATAA 100 11
    MHJ_0193  214180 ..  214225 + -12.3   -2.5031   CTAGTAAAGTTCTAA AATTATTAAAAAAACAGCATT AAAA ACTGCTGTTTTTTTAATAATC CTAATTTTAATATTG  88 65
    MHJ_0194 NONE
    MHJ_0195  220664 ..  220685 +  -7.4  -5.67283   ACAAAGAAGAATTAA           TCTCCAAA AACTTA TTTGGAGA            TTTTTTATTTAAATT 100 124
        alaS NONE
    MHJ_0198 NONE
    MHJ_0199 NONE
         pth NONE
    MHJ_0201 NONE
        ftsH  228847 ..  228877 + -10.8  -4.66318   AAAAGTTAGTAAAAA       TTAAAAAGTTTTTT CAA AAAAAGCTTTTTAA       TTTTATTAAGGTGAT  95 94
        lysS NONE
    MHJ_0204  231393 ..  231403 +    -4  -5.14563   GGAAGGAATTAGCAA                 CAAA TTC TTTG                 TTTTTTCCTAAAAAA  72 220
    MHJ_0207  235800 ..  235815 +    -9  -6.09196   ATATTAGATGAGAAA              CGGGTT AAAA AACCCG               TTTTTTTATTTTAAA 100 428
      oppB-1 NONE
      oppC-1  237948 ..  237958 +  -2.4  -3.07895   ATTTTTATTCAAAAT                 CAGC ACC GCAG                 TGTCTTAAAACTGAA  41 52
      oppD-1  239455 ..  239473 +  -2.4  -3.12327   GCAAATCACCAATTG             TCAGCTTT CGA AATGTTGA             TATTACCTATGGAAG  41 145
      oppF-1 NONE
    MHJ_0212 NONE
    MHJ_0213  249506 ..  249525 +    -8  -5.93252   TCTGAATTTAAAAAA            GTACTATA AATT TATAGTAC             TTTTTTATTTTTGAG 100 56
    MHJ_0219 NONE
        iolC NONE
        iolB NONE
    MHJ_0222 NONE
        iolD NONE
        iolE NONE
        mglA  266590 ..  266608 +    -9  -3.71284   CTAAAAAAGAAGCTC             TCCATAAA AAT TTTATGGA             TTATATTCATCAAGA  80 498
    MHJ_0226  267928 ..  267938 +  -2.6  -2.71712   AACTTTATTACAAAG                 TTTT AGT AAAA                 ATTTAGAAAGGAAAA  39 9
        rbsB NONE
    MHJ_0228  270264 ..  270284 +    -7  -6.18768   AAAAATAACAAAAAA            TTAGAAGT TAAAT ACTTCTAA            TTTTTTTTATATTTT 100 51
        secD  276851 ..  276879 +    -4  -3.05714   AACTTTTTCTATTGT        GGGGAAAATCAA AAATG TTGATTTTTTTC        TAATATTTTATTTGA  47 49
        hisS NONE
        aspS NONE
    MHJ_0236  280443 ..  280453 +  -2.6  -3.83561   AAAAGGAACATTTTA                 TAAA CAT TTTA                 GTTTTTTTAAAAAAC  47 40
        rpsT  281110 ..  281122 +  -3.5  -4.47052   CAATATCAGGTTGTT                TTTTT CTG AAAAA                TATTTTTTGTTTGAT  62 295
         eno NONE
        serS  293586 ..  293629 +  -2.3   -4.8743   AAGGACATTATATCA TAAATAAATTTTTAAATT ACAGAAAAG AATTTA-AAATTTATTTA TTTATTTATTTTAAG  58 64
    MHJ_0244  294237 ..  294251 +  -4.4  -3.06312   CATTAATTAGGTCAC               TTTTTT CAT AAAAAA               TTGCATGGCCAGTTT  49 66
        dnaX  298634 ..  298650 +  -2.4  -4.72556   AAGTAAAATTTCTAA              TAAATT TATAT AATTTA              TTTTGTAATTTTTAA  56 35
    MHJ_0249 NONE
        recR NONE
         tmk NONE
    MHJ_0252  301053 ..  301067 +  -2.8  -4.07568   TTTTATAAAAAATGT               CAGCAA AAA TTACTG               TTTTAGCCACCCCAA  49 33
    MHJ_0253  301763 ..  301773 +  -2.6  -2.73067   AATAAATATCAAAAA                 TTTT CTA AAAA                 TAATGTATAATTAAA  39 5
         hpt NONE
    MHJ_0255 NONE
    MHJ_0256 NONE
    MHJ_0257 NONE
         lig NONE
    MHJ_0259  308519 ..  308539 +  -9.9  -3.73858   ACCAATTTTTAATAA            CAACTTTTT ATT AAAAAGTTG            TTGATTTTCCTCTAG  86 412
        smpB  311268 ..  311278 +    -4  -4.17958   TTTAAAAAATTATTA                 CTAA TTT TTAG                 TTTATTACCGCTATT  58 22
    MHJ_0262  311911 ..  311957 + -14.3  -3.31144   AAATTTCTAATTCAT TTCTAATTTAAAAAACACT ATAAAAACA AGTGTTTTTTAAATTAGAA TTATAAAAATAGAAC 100 39
        pheS NONE
        pheT NONE
        rpmF  321798 ..  321831 + -11.4  -3.05962   TTTTAAAGCAGTAAA     TGACAAAAATTAAT GAATTA ATTAATTTTTGTCA      ATCTTTTTGTGTAAA  86 13
        truB NONE
    MHJ_0269 NONE
    MHJ_0270  325341 ..  325352 +  -4.4  -3.61715   GATTATTTGAAAATT                CTGT AGCA ACAG                 TTATTGAAGAGGCTG  53 429
        pyrG  327966 ..  327978 +  -4.8  -2.52676   ATGAAACTAAACAAG                CCAG AATTA CTGG                TGAGTTAAAAAAATA  49 108
    MHJ_0283  339189 ..  339199 +  -2.6  -4.37886   AGTTATTAAGCAAAA                 TTTA GCT TAAA                 TTTTCTAAAAAATAA  54 16
    MHJ_0290  345618 ..  345645 +  -4.4  -4.49531   AAAAATATTAATTAT        TTACTAAATTAA TATA TTAATTTATTAA         TTTCTTAGTTTTATT  63 44
    MHJ_0291 NONE
    MHJ_0292 NONE
    MHJ_0293  348680 ..  348707 +  -2.2  -4.42765   AACTTTCTTGAAAAA        TTTATTATATAA TAAT TAATATAGTAAA         TTTAATTTTTTGAAA  53 126
    MHJ_0294 NONE
        ugpQ  351223 ..  351267 +  -6.9  -3.97947   AAAACAGCACAAAAA TTCCTAAAGAATTTAAACCT TGAAGC AGTTTTAAATT-TTTAGGAA TTTATAATAAATAAA  74 356
    MHJ_0300  363091 ..  363102 +    -3  -4.41302   AAATAATTTTAAAGT                CTAA AAAA TTAG                 TTTATTAATTTAGTC  56 40
    MHJ_0305 NONE
    MHJ_0306  370335 ..  370348 +  -2.5  -5.93809   ATAATTTTTAAAAAT               TATTA AAAC TAATA                TTTTTTTTATCAAAA  75 37
    MHJ_0307  372398 ..  372427 +  -6.7  -5.57888   AAATATATAATTTAC       TAACAAATATTTT TTTT AAAATATTTGGTA        TTTTATTTTTTTAGT 100 56
    MHJ_0309  376954 ..  376981 +  -8.7  -4.58663   AAAAACCTGAAATTA        TAACTAAGTTA CTATAC TAACTTAGTTA         TTTTTAAACGGTAAT  86 345
    MHJ_0311 NONE
    MHJ_0312  381723 ..  381734 +    -3  -5.11112   GTCTTCCGGTTCCGC                CATA TATT TATG                 TTTTTATTCCACTTT  63 169
    MHJ_0313  382515 ..  382540 +  -6.3    -3.694   AATTGGCTCATTTTT         CTTGTTTTTTGC CCC GCAGAAA-CAAG         TTAATTATTTTAGAT  65 271
    MHJ_0316  386020 ..  386033 +  -3.9  -3.08604   AAAGTTTTGCATATT               TAAGA AAGT TCTTA                TAATTTAATTTAATT  47 471
    MHJ_0323  391513 ..  391529 +  -6.7  -4.31379   TAATTTAGTTTTTAT              TTTGAAA AAC TTTCAAA              TTTTACTCAGTTGCT  73 61
    MHJ_0325  393682 ..  393694 +  -3.5  -3.34398   AATATGGTATAATTT                TTAAT TTA ATTAA                TATTTAAAGGAAAAA  46 66
    MHJ_0326  394856 ..  394868 +  -2.7  -3.38056   CCTTGCTTTGTTAGA                GAAGT GTG ATTTC                TAATTTTTTAAAACT  44 523
    MHJ_0328  396591 ..  396626 +  -5.6  -5.00884   GTTTGATGAGATAAT    TTTAAAAAAGTGTCCGG TTT CCCG-CGCTTTTTTAAG    TTTTTTGCCAAAAGT  77 27
    MHJ_0339 NONE
    MHJ_0340 NONE
    MHJ_0341  416120 ..  416137 +  -5.7  -3.84825   ATCAAACTTTTTTGC             CAATTTA TTAT TAAATTG              TTTCATATACATGCA  63 424
    MHJ_0347 NONE
    MHJ_0348 NONE
         hit  426759 ..  426769 +    -4  -3.97406   TTAAATTCATTAAAA                 TTTG ATA CAAA                 TTTCTCAAATTTTCC  57 507
    MHJ_0353  431362 ..  431376 +  -6.4  -5.83226   TATCACATAAAAAAA               GCGCTA ATT TAGTGC               TTTTTTTATTGAATT 100 66
    MHJ_0356 NONE
    MHJ_0357 NONE
    MHJ_0358  438082 ..  438106 +  -8.8  -6.32976   TGAAATTAATAAAAA          TAGGAAAAAT ATTTA ATTTTTCCTA          TTTTTTTCTTTTTTT 100 59
    MHJ_0359 NONE
    MHJ_0360 NONE
    MHJ_0361  440983 ..  440995 +  -3.5  -4.36914   ATTTTTTGTTGTGCT                TTTTT TAT AAAAA                TTTTATGGGGGAAAA  58 224
    MHJ_0362 NONE
    MHJ_0363  445458 ..  445490 +  -3.7  -2.91824   AAGCAAATTATTTAG      TTTTTTAAAAATTAT GAA AAAATTTATAAAAAA      ATTACTTTTTAGTTC  44 39
    MHJ_0364 NONE
    MHJ_0365 NONE
    MHJ_0366 NONE
    MHJ_0367  450800 ..  450819 +  -9.4  -5.54894   TTAAATATTAAAAAA            GTTGACTA AATT TAGTCAAC             TTTTTTTAATAAATT 100 293
    MHJ_0375 NONE
    MHJ_0376  465224 ..  465234 +  -2.6  -4.11773   AGGTTGAAAATGCAC                 TTAA AAA TTAA                 TTTTAAAAACTCTTT  49 15
    MHJ_0377 NONE
    MHJ_0378  466646 ..  466690 + -13.4   -3.6215   TAAGAAAAATCAAAA TTTTAATACAAAAAAACTTT CAAAA AACGTTTTTTTGTATTAAAA TTTAAGGTAAATTAA 100 38
    MHJ_0379  469319 ..  469331 +  -2.7  -4.62669   GAATTATTACTAAGT                TTTGG TTA TCAAA                TTTCTTATTTACTTC  60 301
    MHJ_0383 NONE
    MHJ_0384  477400 ..  477450 + -18.7  -3.34414   TTAAAAAAACTACAT TTTGAGCAGATCCGCTTTTCT TAGAAAAAT AGAAAAGGGGATCTGCTCAAA TTAATAGTATTTTTA 100 46
    MHJ_0389  480801 ..  480844 +  -6.4  -4.84539   TAATTAATTATAATT TGAAATGAATGTTTCCCTA AATTTAA TAG-GAGACATTCATTTTA TTTTGTCTTTAATTC  81 87
    MHJ_0400 NONE
    MHJ_0401 NONE
    MHJ_0402 NONE
    MHJ_0404 NONE
    MHJ_0405 NONE
        ftsZ  494915 ..  494939 +  -4.5  -5.95166   ATAATAAAAAGGTGT          TTTTTTTATAA TTT TTTTAAAAAAA          TTTTTTTTACTTGCA  85 135
    MHJ_0407  496055 ..  496067 +  -2.7  -2.64416   AAAAATAATCTTGAA                CTGAA TAA TTTAG                GTTATAATGACGATC  39 33
    MHJ_0408 NONE
        metG  498321 ..  498337 +  -6.7  -3.16683   AAATTAGAAAAACCA              TTTTTTC CAC GAAAAAA              TTAATAACCTAAAAT  62 5
    MHJ_0413  502556 ..  502588 +  -4.3  -5.95286   TTTTAAAATAAAAAA      CTCGTAAGTTTCA AAATTAA TAAAATTTACGAG      TTTTTTATTTTTCAT  81 30
        asnS NONE
    MHJ_0415 NONE
        pcrA NONE
    MHJ_0417  508774 ..  508800 +  -7.6   -4.4078   TTATTTTTTCCTTTT         TTAAAGTTTTTT TGC AAAAAATTTTAA         TTTTAGTTGAAACAA  80 65
        ruvA NONE
        ruvB  510458 ..  510482 +  -8.7  -3.96387   TTTTTTAGCTTTAAT          TCTCAAAAAGT GTA ACTTTTTGGGG          TTTGATTACCTTAAT  80 46
         efp NONE
         tkt  519760 ..  519803 +   -13   -5.9667   CTCACTTTTTATTTT TCTTATTTCAATTAAAAA TATGGACC TTTTTAATTGAAATAAGA TTTTTTTCTATTTTT 100 96
    MHJ_0427 NONE
        trmU  521903 ..  521924 +  -6.1  -3.53811   TAATATATTCCCAAA           TTAATTTAA AAAA TTAAATTAA            TTTGAAAAAAGTGCG  63 52
    MHJ_0439 NONE
    MHJ_0440  537060 ..  537084 +  -2.4  -4.90296   AAAAAAATCAAAATC         TCAAAAT-TTA GTAC TAAGATTTTGA          TTTTTATAAAATTTT  58 42
        acpD NONE
      acpD-1  576977 ..  576990 +  -2.5  -2.73854   AGAAAATTTTTAAAA               TATTT ACAA AAATA                TAGTATAATTTAATA  39 28
        rpmE NONE
        napA NONE
        rluD  578621 ..  578632 +    -3  -6.01187   AAAACATAAAAAAAA                CTTT TTTC AAAG                 TTTTTTTCTTTCCTT  77 45
    MHJ_0458  581143 ..  581155 +  -3.3  -4.57353   AAAGTAATAAAACCA                CCGAT TTT ACCGG                TTTTATCTGCTCAAC  58 271
    MHJ_0459  582145 ..  582163 +  -4.5  -3.07575   AGAGAGAGAGAGAGA             GAGCAAG GTGAA CGTGCTC             TTAAATCAGAATTTT  50 376
    MHJ_0460  584648 ..  584664 +  -5.3  -2.81289   AAATCTTTAGGTTTC              TTTTTTA AAC TAAAAAA              ATATTTTAGAATTAG  51 204
    MHJ_0468  594365 ..  594375 +  -2.6  -4.69962   TTTATTAAAATAAGA                 TAAA AAT TTTA                 TTATTTTTTGATATA  56 28
        ptsI  596296 ..  596323 +  -7.2  -4.85177   TAATTTTTTTTAATT        CGTATTTTTTTC TTTG GAAAAAAATAAG         TTTTTGATATACTTT  82 148
        nadE NONE
    MHJ_0471  597808 ..  597833 +  -6.3  -5.66989   TATCATAATTTAAAA         TTTGCATAATT TAAT AATTACGCAAA          TTTTTTTAATATTTA  95 17
    MHJ_0482  610839 ..  610873 +  -5.4  -4.55849   AAAAATATAAAAAAA    TTTCAAAATTAAACT AAATTC AG-TTAATTTTGAAA     TTTGTTTCAGTTTTA  71 57
         pgk  618376 ..  618419 +    -8  -3.46205   TATTAGTTAATGAAA TTTTTTTCATTTTATATCATT TAT AAT-ATAAAAAATGAAAAAAA TTATGAATTAGTTTA  72 117
    MHJ_0488  618735 ..  618745 +  -2.6  -6.02546   TTAGAAATTTTTATA                 TTTT TTT AAAA                 TTTTTTTTAATTTCC  75 47
        fruA NONE
    MHJ_0490 NONE
    MHJ_0491  622057 ..  622081 +    -3  -7.14698   TATACCATAAAAAAA          GTTTTCTT AAAAAATGC AAGAAAAC          TTTTTTTTTTTTTTT 100 51
    MHJ_0492  624134 ..  624158 +  -7.1  -3.11922   TTTGGGTAATAAAAA          AGACCCGTAAT AAA ATTACGGGCCC          TAATTTTCACTAATA  65 166
        pdhC  649179 ..  649191 +  -3.5  -2.91807   GAAATTTTAGGAATC                TTATA ATG TATAA                ATTTAAATTTGCTGA  44 20
        pdhD  651070 ..  651099 +  -6.6  -5.86332   TTAAATTCTTAAAAA       CGATGTAAAAAA CTTTTT TGTTTTACATCG        TTTTTTTTAAATTAA 100 64
    MHJ_0511  658028 ..  658072 +    -2  -5.72622   AATTAACATAAAAAA TTAGCT-TAAATTTTATATA ATTTACC TA-ATAAAATTTAGAGCTAA TTTTTTATTTATGAA  71 80
        xylG NONE
        xylH NONE
    MHJ_0514 NONE
        glck  662817 ..  662831 +  -2.7  -5.03314   TGAATATGCAGAAAT               CCCCG TAAAT CGGTG               TTTTTTACCCGTAAA  66 507
    MHJ_0517  664974 ..  664990 +  -5.3  -3.34856   TTAAGGGTTTCTTCT              TTATTTT TTG AAAATAA              TTAACTTTGTAATCT  56 428
    MHJ_0523  675996 ..  676013 +  -5.6  -5.65177   TTCAAAAATAAAAAA             CTTCAG TTTATT CTGAAG              TTTTTTTATGAATAT  89 68
        gyrA  685826 ..  685845 +  -7.2  -3.29147   ATTATCAAAGGCAGG            CTCAGTAA AATT TTGCTGAG             TTACCTTGTATTGCA  66 433
    MHJ_0537  696071 ..  696084 +  -2.5  -2.96141   AAAACACACTGAAAT               TAAAA CATT TTTTA                CTGTTTTGTATTAAA  39 23
    MHJ_0538  696719 ..  696754 +  -5.6  -5.00884   GTTTGATGAGATAAT    TTTAAAAAAGTGTCCGG TTT CCCG-CGCTTTTTTAAG    TTTTTTGCCAAAAGT  77 105
    MHJ_0545 NONE
    MHJ_0546 NONE
    MHJ_0547  707355 ..  707375 +  -2.7  -3.60006   CCCGGGCCGCTATTT            TTAAATTAT TAA ATAAATTAA            TTTCGGCCTGTAATT  48 501
        ktrB  709615 ..  709645 +  -8.6  -3.88583   CAGTTTTCAAAGAAA       TTTTTAAAAAAAAC CTA GGTTTTTTTAAAAA       TTTCTCCCGAGTTTC  79 203
    MHJ_0555  720052 ..  720092 + -12.9  -3.75153   TAAAAAATAAAAAAA  GACTAATTCACTTTAACAT TTT ATGTTAATTTGAATTAGTC  TTTAAATTAAAGAAA 100 152
    MHJ_0564  731410 ..  731421 +    -3  -5.98675   CTACGATTCCCCTTC                TATC TCAA GATA                 TTTTTTATTTTTATG  77 475
    MHJ_0568  736258 ..  736271 +  -5.3   -5.1286   CGGGGCAAATTTTTT               GCAAA AATT TTTGC                TTTTTGTACTTTTTG  76 417
        nagA  742240 ..  742258 +  -6.2  -3.91897   TCAGGTTGAGTTTTT             TTATAAAA ATC TTTTATAA             TTTCTAGGTCAAGAA  68 423
        rpsD  746320 ..  746348 +  -4.7  -5.65177   ATTTTTAGAAAAAAA        TCCAGAAATAATT TTT AAATGTTTTTGGA        TTTTTTTCTAAATGT  79 64
        rpiB NONE
         fpg  747828 ..  747867 + -10.4  -5.00616   ACTAAATAAACAAAA  TCATTGAATTTTTCAGTT TCCA AATTAAAAAATTCAATGA   TTTTTTCAGGAGAAA 100 197
        pulA  760438 ..  760448 +  -2.6  -3.24021   CCAAATCAATCCGAT                 TTTT TAC AAAA                 TTGACTATTTCAAGA  45 182
    MHJ_0591 NONE
    MHJ_0592 NONE
        rnhB  769131 ..  769141 +  -2.6  -3.05463   AAAAAATGGGAAAAA                 TAAT TAA ATTA                 TTCGCTGAAAGCACT  41 19
    MHJ_0594 NONE
         pgm  770936 ..  770958 +    -5  -3.55071   TGATTCTTTGATTAT           TAAAGACAAA TAA TTTTTCTTTA           TTTGAAAAAGTGTCC  56 13
    MHJ_0596 NONE
    MHJ_0597  774344 ..  774363 +    -3  -5.31275   CAATTAATACAAGCC            TAAAATTT ATAA AAATTTTG             TTTTTTCTGATAAAA  66 124
    MHJ_0598  775868 ..  775888 +  -8.2  -4.86731   TATCGAAAATAGATA            TCGCGAGG TGATT CCGCGCGA            TTTTATTTCAACAAG  86 56
    MHJ_0599  777712 ..  777722 +  -5.4  -3.27525   TATCAGAAACTAAAA                 TCGT AAT ACGA                 TTACATTTAAACACG  57 138
    MHJ_0600  779701 ..  779717 +  -6.7  -3.78042   ACTAATACAAGCCTA              GAAATTT ATA AAATTTC              ATTTTTTGTGATAAA  69 126
    MHJ_0601 NONE
    MHJ_0602  783269 ..  783281 +  -3.5  -3.29325   AAAAAAAAAAAAAAA                TTATA TGG TATAA                TATTAATTATAAGAG  46 257
    MHJ_0603 NONE
    MHJ_0604 NONE
         ppa  785725 ..  785750 +  -6.3   -6.4275   GAATTTTTGTAAAAA         CCAAATAAATT TTAA ATTTTATTTGG          TTTTTTTTCTTTTTA 100 55
        xylF  787415 ..  787436 +  -5.1  -5.98675   TAAAAAAATAAAAAA           TCCGGACTA TTTT TGTTCCGGA            TTTTTTATTTTTGTG  86 135
    MHJ_0607 NONE
    MHJ_0608 NONE
    MHJ_0609  791640 ..  791650 +  -5.4  -3.65722   TCTAATGAAAAGGGA                 CCTA ATT TAGG                 TTTAAGAGTTATTTT  61 58
         tdk  792392 ..  792435 + -15.2  -4.60648   TTTTTGACCACTTAA TCCTTTTTTGAAAAAATATAT TGA AT-TATTTTTTCAAAAAAGGA TTTATTTAATATTTT 100 197
        ptsH  792797 ..  792850 + -14.5  -2.57683   GTAATAAATGACGGG TTTTTTCTTTTTCTCCATAAT CTTTTATTATTA ATTATGGAGAAAAAGAAAAAA ATTATAAAAAAATAT 100 84
    MHJ_0612  793704 ..  793721 +  -7.1    -5.252   CTTAGAAATAAAAAA             CACTATA AATT TATAGTG              TTTTTTATAAAAATA  87 177
    MHJ_0621 NONE
    MHJ_0622  815421 ..  815454 +  -5.5  -5.64006   TCTCAACTACAAAAA     CTTTTTGATTTAG CATAAAAA CAAAATCAAAAAG      TTTTTTTAATTCGGT  88 302
    MHJ_0624 NONE
    MHJ_0625  820949 ..  820959 +  -2.6  -4.62051   TTAAAATTAATTACA                 TTTT AAA AAAA                 TTTTATATAATATTT  56 265
    MHJ_0628  825779 ..  825791 +  -2.7  -3.33464   CAATGAACCAACCAC                CAAGA CAT TTTTG                ATTTATTATTTGAAA  42 47
    MHJ_0629  827857 ..  827869 +  -4.9  -3.17526   TGTATATGGGTTAAG                GTTAA AAC TTAAC                ATTTTCCCTTCATAA  52 500
        plsC  832582 ..  832593 +    -3  -3.94853   TGATAAATAATGAAT                TTTG ATGG CAAA                 TTTGATGTTAAATTA  50 31
        scpA NONE
        scpB NONE
    MHJ_0635  836369 ..  836392 +  -6.2  -3.65754   ATTATTTGAAATTTA          TTT-CAGGATT TAC AATCCTGCAAA          TTTCAAATAATTTAT  65 209
        uvrB  852002 ..  852018 +  -5.3   -2.5955   ATTTGATTGCCGAAA              TTAAATT AAA AATTTAA              TAAATTATAAGAAAT  50 9
    MHJ_0649  853029 ..  853042 +  -3.9   -5.1485   CGCTCCCGTAAATAA               CTATT TTTT AATAG                TTTTTATGTTAATTC  70 151
        prsA  857162 ..  857178 +  -3.1  -2.88579   CTAAATTAAACACTT              TTTTAAA AGA TTTGAAA              TGTATAAACGATTAG  42 32
        gidB  857812 ..  857836 +  -7.4  -3.39328   TTTTAATTTAGAAAA          TATAAAAATC TTGTT GATTTTTATA          TAATTTTTTAACCTT  70 51
    MHJ_0656  859837 ..  859858 +  -7.4  -5.56263   TATAATTATAAAAAA           CCTAAACT TATTTC AGTTTAGG            TTTTTATTTTCTAAT 100 54
    MHJ_0657  863009 ..  863019 +  -2.6  -3.89346   GGAAAAAGCGAAAAT                 TTAT GGT ATAA                 TTTCTAAACTAACAA  47 89
        rpmG NONE
        pepP NONE
    MHJ_0660  865995 ..  866021 +  -2.5  -4.86773   TCAAGTCAAAAAAAA         TTAGTAAAT TTAACCTTT ATTTACTAA         TTTTTAATAATTTTA  58 22
    MHJ_0661  867895 ..  867912 +  -4.3  -4.86862   GTGTAAACACAGTTT             TTTAAAT TTTA ATTTAAA              TTTTAATTTTTTAAA  65 293
    MHJ_0664  877318 ..  877328 +    -4  -3.21015   AATTTAGATCAAGAG                 TTAG TTG CTAA                 ATTTGATTTTTGCTT  48 88
    MHJ_0665  877824 ..  877844 +  -6.1  -3.97622   CTTTGAGGAAGCTTC            CCGCTTAGA TGC TTTCAGCGG            TTATCTTTTCCGTAC  69 158
    MHJ_0666 NONE
        greA NONE
    MHJ_0668  885902 ..  885914 +  -3.5  -2.77999   TTTTTTATTTTTAGA                TTATA ATT TATAA                TAATATTAATAACTA  43 52
    MHJ_0669 NONE
    MHJ_0670 NONE
        valS  891331 ..  891374 + -15.8  -3.10636   AGAAAAAGTAAAGCT TTTTATTCAGATTTTTCAAT TAAA ATTGAAAAATCTGAATCAAA TACTTCTTCTTTTCC 100 30
        rpmH  897236 ..  897246 -  -2.6  -2.56432   TTTAATACTACGAAT                 TTTT TGC AAAA                 CTATCTCAACAAAAA  38 41
        rnpA NONE
    MHJ_0674  895072 ..  895095 -  -2.4  -5.51165   AAAATTTTAAAAAAA          TGGGGATAAT TTTA ATTAAACCCA           TTTTTTTCTTTCCAG  66 17
    MHJ_0673 NONE
    MHJ_0672  890887 ..  890902 -    -4  -5.55769   TTTTAGAACAAAAAA              TGCCTA GAAT TAGACA               GTTTAAAGAAAACCA  82 456
    MHJ_0663 NONE
    MHJ_0662  868234 ..  868250 -  -5.2  -5.63103   TTTTAAGGAAAAAAA              CACTAT TTTCC ATAGTG              TTTTTTTATTTTTTT  82 82
    MHJ_0653 NONE
        ksgA  854029 ..  854072 - -11.6  -3.12521   TGTATTAAAATTATA CAATATTTTTTAAAAAAA CAAAATAT TTTTTTTAAAAAATATTG TTAAAATAAAAGTCG  86 13
        rplM NONE
        rpsI  852909 ..  852923 -  -5.7  -6.14618   TAGAAAATAAAAAAA               TCCCT AAAAA AGGGA               TTTTCCAAAATAATT  95 193
        leuS NONE
    MHJ_0646 NONE
        rplI NONE
        dnaB NONE
    MHJ_0643 NONE
    MHJ_0642 NONE
        cysS  840524 ..  840553 -  -2.9  -2.93432   ATATATTTAACCATA       CTTTCAATCTTTC AAAA GGAAGATGGAAAA        AATTATGAATTTTTA  42 28
    MHJ_0640 NONE
    MHJ_0639  839223 ..  839233 -  -2.6  -3.09589   AATTATAAACTAAAT                 TTAT TAG ATAA                 CTTATAATTATAACC  41 47
    MHJ_0638 NONE
        nusG  838169 ..  838199 -  -4.9  -5.59655   TAAAGCAATAAAAAA       CCAGAAATTTC TTAATTTTG AAAATTTCTGG       TTTTTTTTTATTAAA  82 60
         gcp  836369 ..  836391 -  -7.8  -2.65532   ATTATTTGAAATTTA           TTTCAGGATT TAC AATCCTGCAA           ATTTCAAATAATTTA  65 363
    MHJ_0631  829302 ..  829317 -  -7.6  -6.32976   AAAAAAATAAAAAAA              CACACT CAAA AGTGTG               TCTTTTTAAAAAAAT 100 61
    MHJ_0630  827398 ..  827411 -  -2.5  -5.94743   GAAAAAAAAGAAAAA               TTATT AAAA AATAA                TAAAAATAATGCTTT  75 84
    MHJ_0627  821317 ..  821332 -  -2.4  -5.32608   AAAAAACTTAAAAAA              GCGCGG AAAA CCGGAC               ACTTTTTTAAAATTA  66 143
         dam  814669 ..  814690 -  -2.3  -3.48807   TTAGTAAATCGACAA           TTATGG-CTG ATC CTGTCCATAA           AAAACAGGTAAAAAA  45 508
        rplJ NONE
        rplL  808787 ..  808814 -  -9.4  -5.36181   AAATAAAAAAATAAA        CAAAAACGGTGTT TAA AACACC-TTTTTG        AATTTTAATTAAGAA 100 61
        rpoB NONE
        rpoC NONE
    MHJ_0616  800223 ..  800239 -  -5.3  -3.54459   TTAATTTTTTTTAAA              TTTTTTT ATC AAAAAAA              GGAAAAATTTAGTTA  56 38
        ddem  798555 ..  798569 -  -4.4  -5.22039   CGGAAATTTAAAAAA               TTTTTT CAA AAAAAA               CTATGAATTAAAAGA  73 418
    MHJ_0614  796296 ..  796314 -  -6.1  -3.82528   AAGCCCAAAAAGTAA             GAAAAAC TGCTT GTTTTTC             ATAGAAAAGTATTTT  67 71
    MHJ_0613  793704 ..  793721 -  -7.1  -5.72622   CTTAGAAATAAAAAA             CACTATA AATT TATAGTG              TTTTTTATAAAAATA 100 185
        trpS NONE
        thrS  761721 ..  761732 -  -2.2  -4.51121   AAAACCAAAAAAACA                CGTA AAAT CACG                 AGACTTTTTGAATCA  53 311
        glpD  759981 ..  759997 -  -8.1  -3.66148   CAATGAAATCAAAGA              GAAAATC TTT GATTTTC              TTGCCGAAATTAATC  74 410
        nusA  755783 ..  755798 -  -3.4  -3.14132   CGCCTCTGCCACCAA              TTTTTT TATC AAAAAA               TTTATCAATTACTAA  45 137
        infB NONE
        rbfA  753474 ..  753506 -  -5.1  -4.49756   GGTTAAATATTAAAA      GTAAAAAAAGC GTTTTTTATGT GCTTTTTTTAC      TTTTCTTTTTGAATT  66 22
        dnaE NONE
    MHJ_0582 NONE
        mnuA  748453 ..  748467 -  -4.4   -5.1675   TTAGTCATTAAAAAA               TAAAAA AAA TTTTTA               ATTCTGACTGTTTTG  73 23
    MHJ_0580  747376 ..  747389 -  -3.9  -5.06414   GTTTTGCAACAAAAA               TTTTC CCGG GAAAA                ACTGCAAAATTGATT  70 403
        nagB  744453 ..  744476 - -11.1  -3.41527   GAATTTTGACTATAA          TTTTCGGCC TTTTTT GGCCGAAAA           AACTTTATTTTTTTT  87 81
    MHJ_0575 NONE
       fba-1  741782 ..  741823 -  -4.8  -2.64794   TGTAATTTTAGATGA TAAATTTGAACTAAAAATG TCAAT CATTTTTGGC-CAAATTTA CCGCGAATTTGCAAA  48 99
      pdhD-1  739046 ..  739089 - -15.8  -4.09864   ATTGATTTTTTAAAA CTAATAAAAAAATATCCTTT TATT AATGGATATTTTTTTATTAG CAAGCAAAACAAGAA 100 71
    MHJ_0571 NONE
    MHJ_0570 NONE
    MHJ_0569  735841 ..  735854 -  -2.5  -3.75153   TCCCTTCAAGTCAAA               TAAAA GAGT TTTTA                AATTCAAATTAAATT  45 167
    MHJ_0566 NONE
    MHJ_0565  731168 ..  731190 -  -6.4  -3.50595   ACATATATTAAAAAC           TTTTTAGGGA AAA TACCTAAAAA           TATTATATTTTAAAG  66 230
    MHJ_0562 NONE
    MHJ_0561  725035 ..  725065 -    -4   -5.8096   TATAAAAAAGAAAAA       TGCAAAATAGACAC AAA GAGTCAATTTTGGA       TGTATATGAAACAAT  78 445
    MHJ_0560  723858 ..  723869 -    -3  -2.67717   AAACTGAATAATTTA                GTTT TGAA AAAC                 GATTTTTTAAGAGCA  41 223
    MHJ_0559 NONE
    MHJ_0558 NONE
    MHJ_0557 NONE
        ulaA  720052 ..  720092 - -12.9  -6.28401   TAAAAAATAAAAAAA  GACTAATTCACTTTAACAT TTT ATGTTAATTTGAATTAGTC  TTTAAATTAAAGAAA 100 177
        mtlA NONE
        mtlD NONE
        mtlF  715867 ..  715902 -    -5  -5.51078   AAAATAAAAAGAAAA    TGATCTATTTTG TAGATTTAAAAT CAAAATAGATCA     TTTAAAATTTTATTG  79 239
    MHJ_0551  711602 ..  711640 - -13.6  -3.55563   ATTTCAGTTTTCAAA   GAAATTTTTAAAAAAAAC CTA GGTTTTTTTAAAAATTTC   TAGATTGTTTATTGC 100 57
    MHJ_0550  709611 ..  709649 - -13.6  -3.55563   ATTTCAGTTTTCAAA   GAAATTTTTAAAAAAAAC CTA GGTTTTTTTAAAAATTTC   TCCCGAGTTTCCCAG 100 121
        ktrA  706837 ..  706847 -  -2.6   -4.6856   TAAATACTGGAAAAA                 TTTT GTG AAAA                 TCAAAAATGTAGCAT  60 138
        potA  702815 ..  702849 - -10.4  -2.78679   TGCGCGGATTTAAAC     TTTTTTTGAAATTTTT TCA AAAATTTTCAAAAAAA     TTAAATTTCAGCATT  83 26
        potB NONE
        potC NONE
    MHJ_0541 NONE
    MHJ_0540  698525 ..  698539 -  -2.7  -5.03314   TTTACGGGTAAAAAA               CACCG ATTTA CGGGG               ATTTCTGCATATTCA  61 100
    MHJ_0539  696615 ..  696649 - -10.4  -4.20516   GGTTGATTTAATAAA     TATTTTTCCTTTAT ACATAAA ATAAAGGAAAAATA     TTAAAAAAACTAGCT  93 161
        pyrH  693790 ..  693815 -  -3.4  -5.27399   CAAGATAGGAAAAAA         CATCTTGA GCTTTTTCAA TCAAGATG          TTTTTATAAAAACTA  68 64
         frr NONE
    MHJ_0534 NONE
        polC NONE
        pgiB  686472 ..  686491 -  -5.2  -3.85389   TTTTAAGAATTTAAA            TTATTTTT TTAG AAAAATAA             AATTATCTATCCCAT  59 28
    MHJ_0531  685923 ..  685933 -  -2.6  -5.04249   TTTGTAAAAAATAAA                 TTAT GCT ATAA                 ATTTAAGGGTTTTTT  61 65
        pmsR  685138 ..  685151 -  -2.4  -5.40072   GGTTTGGGAAAAAAA               CTCA AGTAGG TGAG                TATCGCCTTACAGGG  71 343
        deoC  681678 ..  681696 -  -4.7  -4.56597   TTTCTCCTTTAAAAA             TTGTTTT TTTAC AAAACAA             TTTTTATTTTTTTAA  65 79
         upp NONE
    MHJ_0526  680247 ..  680257 -  -2.6  -3.39668   GCTTAAATGCGATAA                 TTAT ACC ATAA                 AAAATCAACAAATTT  44 113
         lon  677538 ..  677580 - -12.5  -2.73124   CCGCAGTTTTTAAAC TGATTTTATTTTTTAATAG TTTTC CTATTTAAAAATAAAATCA TAAATTTGTTGATAA  90 7
         tuf  675996 ..  676013 -  -5.6  -5.93252   TTCAAAAATAAAAAA             CTTCAG TTTATT CTGAAG              TTTTTTTATGAATAT  93 67
        pepF  667555 ..  667573 -  -3.2  -4.26305   AAAATTGAATATAAA             TAATTCAA TTT TTGAGTTA             AAAATTTTTGTTGCC  54 432
    MHJ_0521  667075 ..  667085 -  -2.6  -4.20712   TAGAATATCCGAAAA                 TATT TTG AATA                 AAAAACTAAATTTTT  51 96
    MHJ_0520  666533 ..  666543 -  -2.6  -4.21303   AAAAATAATTATAAA                 TTTT TGG AAAA                 TTCTTTACTAAATAT  51 8
    MHJ_0519 NONE
    MHJ_0518  664611 ..  664626 -  -2.4  -5.32608   AAAAAACTTAAAAAA              GCACGG GAAA CCGGAC               ACTTTTTTAAAATTA  66 38
    MHJ_0516  662185 ..  662203 -  -7.6  -3.42078   TATAGCTGAGTATAA             TTTTTGAA TAA TTCAAAAA             GCGATCAAAAAAGCG  71 397
    MHJ_0510 NONE
    MHJ_0509  655174 ..  655188 -  -2.8  -3.25823   TTGGGTGTATATCAA               GTTCAA AAC TAGAAC               TTGTATATTCTAAAT  42 43
    MHJ_0508 NONE
    MHJ_0507  653449 ..  653459 -  -2.6   -4.4017   TCAAGTCCTAGAAAA                 TTAA CTT TTAA                 ATTTTAAATCAAGTA  54 110
         pta NONE
        ackA  651199 ..  651230 -  -6.1  -5.86332   CTAACTTAAAAAAAA      TTAGGTTTTTGTT TTTTTT AATAAAAACCTAA       TTTTTTGTTGTATAA 100 58
    MHJ_0502 NONE
        oppB NONE
        oppC NONE
        oppD NONE
        oppF  638741 ..  638751 -  -2.6  -5.95166   TTTAATTAAAAAAAA                 TTAA GAT TTAA                 GATTTTAAATTAAAA  75 124
    MHJ_0497 NONE
    MHJ_0496 NONE
    MHJ_0495  634596 ..  634609 -  -3.9  -5.47821   ATTTATCCAAAAAAA               CTAAT CCAA ATTAG                TTGTTTTTTTAACCA  73 108
    MHJ_0494  630114 ..  630138 -  -3.7   -4.0896   AAATTTTCCTTAAAA          TTTTCTAAGAA TAA TTCTTAAAATA          TTGATCCATAAAGGC  54 5
    MHJ_0493  624135 ..  624157 - -12.8   -5.4505   TTGGGTAATAAAAAA           GACCCGTAAT AAA ATTACGGGCC           CTAATTTTCACTAAT 100 223
    MHJ_0486  613903 ..  613915 -  -3.5  -5.42198   TTGCAAAAAATAAAA                TTTTT TAT AAAAA                ACAAAGATTAGTAGA  71 81
    MHJ_0485 NONE
        mgtE  611577 ..  611604 -   -13  -2.62316   CAAATTTATAATTTA        CAATTTCTGAAA TTAA TTTCAGAAATTG         CCTTAATTAATAAAA  93 78
    MHJ_0483  610839 ..  610873 -  -6.1   -5.9667   AAAAATATAAAAAAA    TTTCAAAATTAAACTA AATT CAGTT-AATTTTGAAA     TTTGTTTCAGTTTTA 100 4
    MHJ_0481 NONE
    MHJ_0480  607536 ..  607550 -  -2.2  -3.43217   CATTAATATTCATAA               TTTAAA ACT TTCAAA               ATTAGGCTTTTTTTG  43 27
    MHJ_0479 NONE
    MHJ_0478 NONE
    MHJ_0477 NONE
        atpA NONE
      atpD-1  600836 ..  600855 -  -4.4  -5.56112   ACAAAAATTAAAAAA            TTTCCAAA TAAA TTTGAAAA             TTTTTTAATTAACAT  79 225
    MHJ_0474  599554 ..  599564 -    -4  -2.69719   TCCATAAATAGCAAT                 CTTT TTC AAAG                 TCATCTTTTAATAAT  45 33
    MHJ_0473 NONE
         pfs  597808 ..  597833 -  -8.5  -4.33151   TATCATAATTTAAAA         TTTGCATAATT TAAT AATTACGCAAA          TTTTTTTAATATTTA  81 38
    MHJ_0467 NONE
    MHJ_0466 NONE
    MHJ_0465 NONE
    MHJ_0464  587715 ..  587740 -  -4.9    -4.285   TAAAAACAAAAAAAT         GATATAAAAAA AATA TTTTTTTTATC          TTTTTTTATTTTACC  63 45
    MHJ_0463 NONE
        trmB  586174 ..  586201 - -11.6  -2.91061   TTCTAATAAAAAAGT        TAAACCTATATT TAAA AATATAGGTTTA         GATAAAAATAGCTTC  86 23
        pepA  584534 ..  584552 -  -7.6  -3.34646   AAGGTTACAAACACA             GTTTTTAT CTT ATAAAAAC             TAAAAAAAGTTAAAT  69 149
        rplK NONE
        rplA  578621 ..  578632 -    -3  -6.18768   AAAACATAAAAAAAA                CTTT TTTC AAAG                 TTTTTTTCTTTCCTT  82 55
    MHJ_0450 NONE
    MHJ_0449  566586 ..  566598 -  -3.5  -5.62552   AAAAAAATGAAAAAA                TTTTT TAG AAAAA                ATTTTTGCGCAGGGT  74 45
        metK  565186 ..  565204 -  -3.8  -4.95957   CAAATTAAGTAAAAA             GATGCCGA TTT TTAGCATC             TTTTGGTCAAAATGG  65 213
    MHJ_0447 NONE
    MHJ_0446  563568 ..  563619 - -20.2   -4.0896   AAAGTTGTTTTAAAA TTAGAATAATCTTAAAAAATAAAA ATAA TTTCATTTTTTAAGATTATTCTAA TAATTCCTGTAATTT 100 17
    MHJ_0445 NONE
    MHJ_0444 NONE
    MHJ_0443 NONE
    MHJ_0442  539340 ..  539350 -  -2.6   -4.3155   AAAAAACAAAAAAAG                 TTTT TCT AAAA                 GACTAAAACTATTAT  51 431
    MHJ_0441  536721 ..  536756 -  -5.6  -5.00884   ACTTTTGGCAAAAAA    CTTAAAAAAGCG-CGGG AAA CCGGACACTTTTTTAAA    ATTATCTCATCAAAC  77 388
    MHJ_0438  533222 ..  533237 -  -3.4  -4.92239   GTAAAAATTTAAAAA              TTTATT CTAG AATAAA               TTCAAGGGGAATCTC  63 11
    MHJ_0437  530792 ..  530812 -  -9.9  -2.75975   ATTCTCTAAAAAAGT            CCAATTTTT TTT AAAAATTGG            TAAAAAATTGCCTTG  78 149
        sgaH NONE
        sgaU NONE
        sgaE NONE
    MHJ_0433  527488 ..  527502 -  -2.8  -3.61164   AATTGTTTAAAAAAC               TGGCTA AAT TAGTCA               TAACATTTTGCTAAA  45 19
    MHJ_0432  526898 ..  526938 -  -8.8  -2.88544   CCTTATTTTTATATA  TAAAACTATAAAAAAT TGGGTTATG ATTTTTTATAGTTTTA  TAATATTATTTAAAG  72 78
    MHJ_0431  524878 ..  524915 - -11.7  -5.28176   TTTACTTATAAAAAA   TACCTAAAAAAAATAAA TGTT TTGATTTTTTTTAGGTA    TGATTAATACTATAA 100 59
    MHJ_0430  523154 ..  523166 -  -4.9  -3.43961   TCATAATAGCTACAA                GAAAA TAT TTTTC                CTATTTTTACAAGTT  56 206
    MHJ_0429  521895 ..  521932 - -10.3  -3.14636   AAGCAACTTAATATA   TTCCCAAATTAATTTAA AAAA TTAAATTAATTTGAAAA    AAGTGCGGTTATAAC  80 9
    MHJ_0424  516351 ..  516363 -  -3.5  -5.24129   TTTTGTCATAAAAAA                TATAA AAA TTATA                ATATAATTTGCTAAT  68 304
    MHJ_0423 NONE
    MHJ_0422  513592 ..  513608 -  -4.5  -6.07969   TAAAACCAAAAAAAA              TTAGAAA TTT TTCCTAA              TTATATTTATATTAA  85 194
    MHJ_0421  512266 ..  512276 -    -4  -4.08216   GGATTTTCGGGAAAA                 TTAG AAT CTAA                 ATTGTTTCAGATGAA  56 121
    MHJ_0420  510373 ..  510389 -  -4.4  -4.48823   AATTAATCGAGAAAA             CCTCGCG TGGT CG-GAGG              ATTACTAAAAAAGGT  63 89
    MHJ_0412 NONE
         rnc  499287 ..  499335 - -10.7  -2.69257   TTTTAAAAAAATTAC TTAAAATATTGCATATTTTTGAA AAT TTCTAAATTAGGCAATATTTTAA TTTTTATTGTTACTA  83 104
    MHJ_0410  498185 ..  498218 -  -9.1   -2.6006   AATTTATGCTATAAC     TGTTTTTTTAAGCAT CGCA ATGCCTAAAAAAACT      AACGAAATTCTTGAA  73 145
    MHJ_0403  490206 ..  490234 - -10.5   -4.5528   CAAAATGAAGGAAAA        TGCCCATATTTTT TTA AAAAATATGGGAA        TTTTTGCAAAAAACA 100 92
    MHJ_0398  485638 ..  485657 -  -3.4  -3.57715   AAAATATATGAAATA            GCACCAGT AACT ACAGGAGC             AGCAAAACTAGTACC  50 207
    MHJ_0397 NONE
    MHJ_0396 NONE
    MHJ_0395  483178 ..  483193 -  -2.6  -3.58162   TCATTAGCAAATCAA              GAAAAC TTTA ATTTTC               ATTTGTTTTTTTGTC  45 17
    MHJ_0394  482223 ..  482249 -  -8.1  -5.26918   ATATTTCATAAAAAA         TCCCTTTTCTT AAAAA AAGAAAAGGGG         ATCACCTCATTTTTG  93 131
    MHJ_0393 NONE
    MHJ_0392 NONE
    MHJ_0391  481128 ..  481141 -  -3.1  -4.07568   TTTGTGCTTTGAAAA               TGCTC TTTG AAGCA                TTTTTCTAATTTGTT  52 85
    MHJ_0390  480510 ..  480525 -  -7.6  -4.72846   GTATAGATTCAAAAA              TGGATG ACAA CATCCA               ATTAGCAGATGTTAT  85 289
    MHJ_0388 NONE
    MHJ_0387 NONE
    MHJ_0386 NONE
    MHJ_0385  477918 ..  477935 -  -4.9  -3.33737   TATCAATTCGCACAA             CAAAACC AAAT GATTTTG              TATTATTTGATGCAT  54 282
        proS  469548 ..  469561 -  -3.9   -3.2045   AAAAATTTAGTAAGA               TTTTG CAAA CAAAA                CAAATTTATTTGTTT  48 3
    MHJ_0380  468764 ..  468776 -  -4.7  -3.66654   GATTGGAATTCTAAA                GGCGC TCG GCGGC                TCAACCCTGCTTACA  57 389
    MHJ_0374  461125 ..  461148 -    -9  -5.69262   TTATAAAAATAAAAA          GCAAAACTAA TTTT CTAGTTTTGC           TTGCAAAATTAAAAA 100 68
    MHJ_0373  459912 ..  459943 -    -9  -2.59069   ACGTATAAAAACCAG      GGTTTTTTAACAAA AATT TTTGTTAAAAAAAC       GAAATTCTTCTAGAT  73 35
        ulaA  457981 ..  458006 - -10.7  -5.63374   TTAATATTAAAAAAA         GTTTTGATTTT TAGT AAAATCAAAAC          TTTTTGTTTAAAATT 100 105
    MHJ_0371  457381 ..  457393 -  -6.3  -2.52464   TTTTTGGCTAACTTA                GTTCT TTA AGAAC                CGGAGTTAGCGCAGA  57 5
        sgaA  456821 ..  456837 -  -9.5  -7.14698   AAAAAAAAAAAAAAA              CCTACAA AAA TTGTAGG              TTCTCAAAAATTAGA 100 57
    MHJ_0369 NONE
    MHJ_0368  450800 ..  450819 -  -9.4  -5.32699   TTAAATATTAAAAAA            GTTGACTA AATT TAGTCAAC             TTTTTTTAATAAATT 100 70
        glpK NONE
        glpF  431651 ..  431668 -  -7.1  -5.63857   AAAAATTTAAAAAAA             GACTATA AATT TATAGTC              TTTTTTTGTTTTATG 100 55
    MHJ_0352 NONE
    MHJ_0351  428028 ..  428049 -  -3.9  -3.55444   TTTTTACTTTTTAAA           TTTTAATTC TGTT AAATTAAAA            AACATAATTAAAATT  50 68
    MHJ_0350  426306 ..  426317 -    -3  -3.91792   ACAATTTAAAAAAAC                CAAA AAAA TTTG                 AATTTTTGTTTTTTT  50 40
    MHJ_0346  420705 ..  420715 -  -2.6  -4.68994   ATTATTATTTAAAAA                 TTTT AGA AAAA                 AATTTTAGGAAAAAT  56 4
    MHJ_0345 NONE
    MHJ_0344  418630 ..  418650 -  -4.1  -2.84229   ATATTTTTATTAAAT            TGATTTTTT ACT AAAGAATCA            TCTCAATTTGATTCA  46 87
    MHJ_0343  417831 ..  417863 - -11.5  -2.82516   GTTCCTATTATTATA      TGAAAAAACCCGG AATTACA CCGAGTTTTTTCA      TATGGTGGAGGTGCG  86 422
    MHJ_0342  416559 ..  416589 -   -10  -4.37658   AACTGGCTTAGAAAA       GAAAAAATCCTT ATAAATA AAGGATTTTTTC       AAGATTAAAATATTA  89 293
    MHJ_0338  413212 ..  413232 -  -2.6  -4.39954   CAAGAATAAGATAAA            GTGATTTT TTGAG AAAAACAC            CGTTTTCTTTAACAT  54 99
    MHJ_0337  411249 ..  411263 -  -4.4  -4.67904   TATTAACTTCAAAAA               TTTTTT ACC AAAAAA               TTTTTTTGTGTTATA  65 472
    MHJ_0335  409422 ..  409438 -  -3.7  -2.60032   TTTTTTGTAAAAATT              TTAGGTA TCA TACCTAT              TCTTCTAAACTTTCG  43 22
    MHJ_0334 NONE
    MHJ_0333  405091 ..  405107 -  -5.1  -4.08767   GTCATTTTTGCAAAA              GCGAAAA TAT TATTCGC              AGTTTCGAAATCATA  61 87
    MHJ_0332  401633 ..  401643 -  -5.4  -2.71011   ATTTTTTGGTAATCA                 CCAA AAT TTGG                 ATTTACTTTTAATTT  54 447
    MHJ_0331  400563 ..  400574 -  -7.2  -4.23794   TCAAGCCAAGAGAAA                CCGC GGTA GCGG                 CGGCTAAGTTGGTTA  76 88
    MHJ_0330  398954 ..  398969 -  -2.6  -3.46141   ACTATTAGGAAAAAC              CAAAAA AAGG TTTCTG               CAATTTATATTAAGT  44 219
    MHJ_0329  396491 ..  396501 -  -5.4  -4.57218   ACAATAGAATTAAAA                 TGGA AAT TCCA                 AGACTACCGTAGCAA  70 181
    MHJ_0327  394708 ..  394724 -  -2.3  -5.63857   AAAAATCTAAAAAAA              CTCTTAC TTT ATAAGAA              AAAAACAAAAAAACC  68 196
    MHJ_0324  391489 ..  391500 -    -3  -3.54459   TTAATGTGTCTGAAA                TTAG TATA CTAA                 TTTAGTTTTTATTTT  46 57
    MHJ_0322 NONE
    MHJ_0321  388986 ..  389006 -  -3.3  -3.61468   CTTGAATTAAATTAA            TAAACTGGT TAA ACAAGTCTA            AGAATCAAACATTTT  48 74
    MHJ_0320  388065 ..  388075 -  -2.6  -4.90296   AAAACTTTACAAAAA                 TTAA ATT TTAA                 ATACAAAAAATTTAA  58 15
    MHJ_0319 NONE
    MHJ_0318 NONE
    MHJ_0317  385198 ..  385209 -  -4.4  -3.38071   CAAAGGGTTAAAAAT                TGCA ATTT TGCA                 TTTTGCAGAAAAATT  53 522
    MHJ_0315  384142 ..  384152 -    -4  -2.84171   ATTCCCAAAAATTTA                 CTAA GGA TTAG                 TTTATTTTTCATTAT  46 27
    MHJ_0314  382650 ..  382666 -  -6.7  -3.04122   TTTTACCACAAACTA              CAAATAA AAA TTATTTG              CCTGATTTTTTTTAC  62 51
    MHJ_0310  376847 ..  376881 -  -7.4  -4.02075   CAAATATTAATTAAA     GCCATTTTCAAATT TGAAAGT AATTTGAAAATTGC     TAAATTTATCCAAAT  76 337
    MHJ_0304 NONE
    MHJ_0303 NONE
      lplA-1 NONE
        baiH  363233 ..  363243 -    -4  -4.44318   AATACTAAAAAAAGA                 GTAA AAT TTAC                 TTTTAAAAGATAAAA  60 165
    MHJ_0299 NONE
    MHJ_0298  353476 ..  353487 -  -4.4  -5.98675   TATAAAAATAAAAAA                TCAC GAAT GTGA                 TTTTAGATTACCTTA  85 33
    MHJ_0297  351223 ..  351267 -  -6.9  -5.02201   AAAACAGCACAAAAA TTCCTAAAGAATTTAAACCT TGAAGC AGTTTTAAATT-TTTAGGAA TTTATAATAAATAAA  84 224
    MHJ_0289 NONE
    MHJ_0288  342720 ..  342730 -  -2.6  -4.49756   CGGTAAATATTAAAA                 TTTA AAC TAAA                 ATAGTCTTGTTTTGT  54 16
        rpsF NONE
         ssb NONE
        rpsR NONE
        ychF  338865 ..  338889 - -10.3  -2.54896   TGCTTATGTAACTTA          TTTTGTTTTTT ATC AAAAAACAAAA          TATTATACAGGCCAG  78 454
    MHJ_0282 NONE
    MHJ_0281  335546 ..  335558 -  -5.5  -3.02144   GTAGTTTTCCCAATA                CCAGA TTC TCCGG                TTATAAAAACAAGTT  56 109
    MHJ_0280  333282 ..  333309 - -10.2  -5.80727   AAAAATAAGAAAAAA        TTATGAATTTTT GTTT AAAAATTCATAA         TTTTGACAAAAATTC 100 63
    MHJ_0279  332693 ..  332717 -  -7.3  -5.59357   ATTATATCAAAAAAA          TTCCAAAATAA AAG TTTTTTTGGAA          TTTTAATTTTTCCAT 100 43
        rpsP NONE
        trmD NONE
        rplS NONE
        topA NONE
    MHJ_0274 NONE
        pgsA  327627 ..  327637 -  -2.6   -4.7657   CAAAAATTGCAAAAA                 TTTA TGG TAAA                 AATTCGTCTTTTGAA  62 283
    MHJ_0271  324786 ..  324808 -  -6.5  -4.75063   ATAAAACTGGAAAAA           TTCATTTTT TTTCC AAAAATGAA           CATTTTACGGGTTAT  78 151
    MHJ_0264 NONE
    MHJ_0263  311910 ..  311958 - -10.8  -2.54387   TAAATTTCTAATTCA TTTCTAATTTAAAAAACACT ATAAAAACA AGTGTTTTTTAAATTAGAAT TATAAAAATAGAACT  83 95
        mgtA  308098 ..  308115 -    -2   -5.5112   TTGATGAAGAAAAAA             TTCAAC TTGATT GCTGAA              AAAATCAGGGTTTTT  65 39
    MHJ_0247 NONE
        lplA NONE
         lip  294034 ..  294047 -  -2.5  -3.35011   ATATCCAAACCAACA               TAATT CCAA AATTA                GACTAAGACAAGATT  45 177
         smf  289757 ..  289768 -  -5.8  -3.21747   GTATCCCAGCAGCAA                TCGG CATT CCGA                 TCTGTGTTAGATATT  57 122
    MHJ_0240 NONE
    MHJ_0239  284587 ..  284601 -  -2.8  -5.31456   CTAATTGATAAAAAA               GGCAAC GGA ATTACC               GCAGCAGTTAAAAAA  63 60
    MHJ_0238  280878 ..  280914 -  -5.4  -4.56597   TTTTTTGGTTAAAAA    TTTAAAAAATATTACC AACAA GGTAATCTTTTTTAAT    TCACTAATAGATGAT  71 115
    MHJ_0232 NONE
    MHJ_0231 NONE
    MHJ_0230 NONE
    MHJ_0229  270254 ..  270293 -  -9.1  -5.86609   TTAAAAAAATAAAAA  TAACAAAAAATTAGAAGT TAAAT ACTTCTAATTTTTT-TTA  TATTTTATCCAAATT 100 81
        glyA  255234 ..  255274 - -10.2  -3.63167   TGAAAAAAAATTTAA  TTTATTCATATATTTTGA AAAAG TTAAAATATATGAATAAA  AATAAGTAAAATTCC  85 409
        nrdF NONE
        nrdI  253449 ..  253462 -  -5.3  -2.52464   TTTTCTCCCAATTTA               GTTAG CGAA CTAAC                TATTATATTCATTAT  50 49
        nrdE  251237 ..  251253 -  -2.3   -5.1675   TTATTTAGTAAAAAA              TACTTTA AAT TTAAGTA              TTTTTTAATTTGTTT  63 40
    MHJ_0214  249506 ..  249525 -    -8  -5.15969   TCTGAATTTAAAAAA            GTACTATA AATT TATAGTAC             TTTTTTATTTTTGAG  93 66
    MHJ_0206 NONE
        trmE  231122 ..  231152 -  -6.3  -5.14563   TTGCTTATCAAAAAA      TTGGCAATTGTAAC TCCG GAT-CAATTGCCAA       AACGATAAAATCACT  81 60
    MHJ_0196  220845 ..  220868 -  -9.8  -3.64259   AAGGATGTTTAATAA          TGCAAATTTT TATA AAAATTTGCA           TTTCTAGCCAAAATT  82 39
        rpsJ NONE
        rplC NONE
        rplD NONE
        rplW NONE
        rplB NONE
        rpsS NONE
        rplV NONE
        rpsC NONE
        rplP NONE
        rpmC NONE
        rpsQ NONE
        rplN NONE
        rplX NONE
        rplE  206090 ..  206102 -  -3.5  -3.37935   ATTTAAAATTAGTAA                TTTTA TGC TAAAA                ATTATACTTTTTTAG  48 27
        rpsN NONE
        rpsH NONE
        rplF NONE
        rplR NONE
        rpsE  203875 ..  203902 -  -2.8  -5.34208   AAAAAAAAGGAAAAA        TTTGGGAAAATT AGCC AGTTTTTCCAAA         TTTTAAACTTTTTGC  66 28
        rplO NONE
        secY  201926 ..  201938 -  -3.5  -4.32649   ATGTTAAAAATTAAA                TTTTA CCA TAAAA                GATCCTGATTTGAAT  56 15
         adk NONE
         map NONE
        infA  200250 ..  200281 -  -5.5  -2.74784   ATCCTTTAAAATTTA      TTTAAACAATTTA GTTATA TAAATTATTTAAA       CCGGTAAACTATTCT  54 17
        rpmJ  200025 ..  200037 -  -3.5  -4.42765   TTGTAAAAAATGAAA                TTTTT TTT AAAAA                TCAAAATTTTTTAGT  58 103
        rpsM NONE
        rpsK NONE
        rpoA NONE
        rplQ  197596 ..  197652 - -18.7  -2.58892   ATTTACATCAATTTA CGTATTCTTTTTGATTTTTATATTAAA TTT TTTGATATAAAAATCAAAAAGAATAGG AAAATTTGCCTCGCA 100 152
    MHJ_0156 NONE
    MHJ_0155  189566 ..  189576 -  -2.6  -3.39407   AATATAATTTTACAA                 TTAT TTT ATAA                 AAAGATCAAAAAAAT  44 15
    MHJ_0154 NONE
         cdd NONE
         era  187736 ..  187784 - -10.7  -3.90112   TTCCTTCTAATTAAA TGAAATAAAGTTAGTAACAAAAA CAA TTTTAGTTGCTAACTTTATTTTA TTTAATTAAAATATA  91 54
    MHJ_0151 NONE
    MHJ_0150 NONE
         gmk NONE
    MHJ_0148 NONE
         rpe  183995 ..  184014 -  -5.2  -5.30155   TTATTAATTAAAAAA            TTAATTAA TTAA TTAATTAA             TTTTTTAATTTTTAA  76 14
    MHJ_0146  183248 ..  183264 -  -4.5  -2.72436   TTATAACGAAATTCA              GATTAAT ATC ACTAATC              AAAAAGTAATTGATA  49 233
        lip2  165199 ..  165233 -  -9.6  -4.07687   ATTTGGTTTTTAAAA     CCAAGTTTTTAATTTT CAA AAATTTAAAAACTTAG     AAGTTGCTTTATAAA  84 54
         ung  163608 ..  163622 -  -4.4  -2.78384   CTTTCTTTTATGATA               TAATTT AGA AAATTA               TACACTTTTTTTTAT  48 37
    MHJ_0125  162488 ..  162505 -  -5.7  -3.10164   TTATTTATTAGTTAA             GAAAAAT TACT ATTTTTC              AGGCTATTATTTATA  56 32
    MHJ_0123  161334 ..  161353 -  -6.6  -3.77325   TATAACTAAAATTAA            GAAATTTA CTAA TAAATTTC             TACTATTTTTTTAAA  69 14
         pyk  159618 ..  159632 -  -4.4  -3.73402   AGATCGTTTAGTAAA               TTTTTT TTT AAAAAA               ATTTACTAAAAAACG  55 203
        infC NONE
        rpmI NONE
        rplT NONE
        rpmB  158021 ..  158037 -  -6.6   -5.8096   TATAAAAAATAAAAA              CTCCAA TAATT TTGGAG              TTTTTTAAATTCAAT 100 80
    MHJ_0115  155642 ..  155661 -    -8  -5.93252   CTCAAAAATAAAAAA            GTACTATA AATT TATAGTAC             TTTTTTAAATTCAGA 100 55
        pfkA  145879 ..  145894 -  -2.6  -5.85011   TAAAAATTAAAAAAA              CCTTTA AATT TAAAGA               TTTTTTTAATTTTGT  72 157
        gyrB  143571 ..  143602 -  -3.1  -6.47325   AAAAAACAAAAAAAA      CAAAAAAATGCCC ATTTTA AGGCACTTTTTTC       AAAAAAGTTTAAAAA  85 56
    MHJ_0105 NONE
    MHJ_0104  137313 ..  137334 - -10.3  -5.67283   AATTTAAATAAAAAA           TCTCCAAAT TAAT ATTTGGAGA            TTAAATTTGCTATAT 100 60
    MHJ_0103  136500 ..  136517 -  -4.3  -4.07868   TTATAGGTATATAAA             TTTTTTA GACT TAAAAAA              TTTATGAAAAATTAT  56 51
        clpB  129059 ..  129087 -  -6.1  -4.33754   AACTACAACTGAAAA        TTCCGTTAATTCC AAA AAAATTATCGGAA        TTTTACCTGTTTCAA  72 383
    MHJ_0092  118903 ..  118916 -  -2.5  -3.62613   AGAAAATACAATCAA               TAATT TTAA AATTA                CAAAACTCGCTAGAA  48 113
    MHJ_0090  116812 ..  116833 -  -6.7  -4.00445   CATCAGCAATAATAA           CTATCATTT CAAA AAACGATAG            TTTAAAGTTTTTTAA  71 120
    MHJ_0089 NONE
        uvrA  111086 ..  111103 -  -5.7  -4.89852   GTAGATCCACAAAAA             TACTATA AATT TATAGTA              TTTTTGTCGAAGAGT  74 368
    MHJ_0085  107431 ..  107441 -    -4  -2.84171   ATTCCCAAAAATTTA                 CTAA GAA TTAG                 TTTATTTTTCATTAT  46 27
    MHJ_0084  105748 ..  105771 -  -5.5  -3.92577   TAATTTTTAAAAAGA          TCTAAATTA CTATAT TAATTTAGA           TGCAAAAATGCGGTA  63 223
        secA  100556 ..  100576 -  -4.1  -2.87035   AAATGGAAAAATTTA            GGAAAAA GTGCTTA TTTTTCC            TTTTTTTTAGTTTTT  46 98
    MHJ_0081 NONE
        deoD NONE
        deoA   97799 ..   97823 - -12.3  -5.11063   ATTATTTAATAAAAA          CGGTTTCACTT TTA AAGTAAAACCG          TTTTTTTACTTTTTA 100 149
    MHJ_0076 NONE
    MHJ_0075 NONE
    MHJ_0074   93127 ..   93139 -  -3.5  -4.06582   TTTAACAAGAAAATA                TAAAA GAA TTTTA                CCACTTTTTTAAATT  54 50
        rpsL NONE
        rpsG NONE
        fusA   89910 ..   89954 -  -6.7  -5.28826   AAATTGTATAAAAAA CCGAGTTTTTAGAAAAA AATGAAATTAA TTCATCTAAAAACTCGG TTTTCTTAATTTTTC  86 66
        uvrC   78879 ..   78924 -    -8  -4.70626   TAATAAGCTTAAAAA TTAAATTTTGTTAACTTATT TTTTTC AAAAAGATAACAAAATTTAA ATGCTGAAATTTGAA  82 41
        recA NONE
         cls   43876 ..   43889 -  -5.3  -4.19371   GAAATCTGGAATAAA               TCTAG GTCG CTAGA                ACCAATAAGCGCTCC  63 190
        vacB   41645 ..   41659 -  -4.4  -3.82486   ATGGAAGATTAATAA               TTTTTT TAA AAAAAA               AGTGATAAAACTGAA  57 43
        parE NONE
        parC NONE
        ileS   31089 ..   31099 -  -2.6  -3.61424   AAAAACCAATGATAA                 TATT TAA AATA                 AATCGTTTTTTTCCA  45 68
         lsp   30303 ..   30326 -  -2.6  -3.42366   TTCAAAACCCGATAA          TAATTGCTAGA TTA TCCA-CAATTA          AGTCATATACTATTA  46 270
    MHJ_0021 NONE
    MHJ_0020   22577 ..   22592 -  -3.4  -2.79919   ATAAAATTTTGAAAT              TTTTAA TTTT TTAAAA               GTTGTACAACTGGTT  44 12
    MHJ_0019   20160 ..   20170 -  -2.6   -3.9377   ATAATTTTAATTAAA                 TTAT CCC ATAA                 ATTTTATATTTTTTT  47 120
    MHJ_0018 NONE
    MHJ_0017   17368 ..   17381 -  -3.9   -3.5823   TGGAACTATAAAAAT               GAAAT CTGA ATTTC                CCGAAAAAGCCTGTA  52 60
    MHJ_0016   16307 ..   16319 -  -3.5  -4.95876   AATCAGAAGCAAAAA                TTTTT TGA AAAAA                TTTATACTTTTAAAT  68 421
