# Supplementary material for: Rapid, accurate, computational discovery of Rho-independent transcription terminators illuminates their relationship to DNA uptake
Source: Genome Biol. 2007 Feb 21;8(2):R22. doi: 10.1186/gb-2007-8-2-r22 (PMC1852404; doi:10.1186/gb-2007-8-2-r22)
Supplement: Additional data file 4 — Best terminators found downstream of each of the genes of the 343 organisms studied. [file gb-2007-8-2-r22-S4.zip › Mycoplasma_mobile_163K.bag]

        dnaA NONE
        dnaN NONE
    MMOB0030    3047 ..    3081 + -17.6  -4.11773   ACAAAAAGTATCAAA     TAATATAAAAAGCACT AAA AGTGCTTTTTATATTA     TTTTCAAAAATATTT 100 18
    MMOB0070 NONE
        pstS NONE
        pstA NONE
        pstB NONE
        phoU   12742 ..   12768 + -11.1   -3.1959   AGCGAAGATCTTAAA         TAAAAAACCAC ATGTA GTGGTTTTTTA         ATTTCCTTTTATTCT  91 23
        nrdA   20806 ..   20816 +    -4  -3.02186   AGCGTTTGTGGAACT                 CAAA TGC TTTG                 TGGTTTGTAAAATGT  47 5
        btuR   21790 ..   21800 +  -2.6   -5.2853   TTCTGATTTTCTTAT                 TATT TCT AATA                 TTTTCTTTTTCAATG  69 484
    MMOB0190   23077 ..   23100 +  -8.4  -5.46698   CAATTAGTTAAAAAA          TAGAAATTAA AATA TTAATTTCTA           TTTTTTAATTTTAAA 100 53
    MMOB0200   23715 ..   23749 + -13.3  -5.58074   ATATTTAATTTTAAA     TAATAAAAAAACTAG AAAAC CTAGTTTTTTTATTA     TTTTTTTCATAATTG 100 33
    MMOB0280 NONE
    MMOB0290 NONE
        thyA NONE
        dhfR   50995 ..   51005 +  -2.6   -4.0464   GTATAAAAATTTAAA                 TTTT TCA AAAA                 TTACTTTTTATTTTT  49 35
    MMOB0360 NONE
        mglA NONE
    MMOB0380 NONE
    MMOB0390   56662 ..   56677 +  -3.3   -5.9003   ATTTTGATTTAAAAA              TTCTG TTAATT CAGAA               TTTTTTTATTAATTT  78 51
    MMOB0400   57383 ..   57393 +  -2.6  -3.19656   TTGATTCTAAAAATT                 TTAA GTA TTAA                 TTGATAAGTAAATTT  42 15
         ldh   58488 ..   58498 +  -5.4  -3.03124   GGAAACATCCAAAAA                 GCTT TAG AAGC                 TATTAAAGGATAAAC  54 2
    MMOB0420   59920 ..   59963 +  -9.4   -4.1196   AAGAAAAGCAAAACG TTAAGATAAAAAAAGGATTCT CAA AGGATTCTTTTTTTAT-TTAA TTTTAGAAATAAATT  83 22
    MMOB0430 NONE
        lysS NONE
    MMOB0450 NONE
    MMOB0460 NONE
    MMOB0470   65555 ..   65568 +  -3.9  -3.04836   GAAAATGGTGTTAGT               TCTTT TATA AAAGA                TAATTTCTAGTCATG  47 2
        potA NONE
        potB NONE
        potC NONE
        potD   70574 ..   70589 +  -2.6  -4.65916   AGTTTATGTTAATCG              GTGATT GTAC AATTAC               TTTTGTTAAAATGAG  55 117
    MMOB0520   72230 ..   72244 +  -2.9  -2.74019   TTCTTAGAAAAAAAA               CATTA AAATA TAATG               TAATTAGGAATTATG  38 34
    MMOB0530   72465 ..   72492 +   -13  -2.73854   AACTTTTAGATATTT        CAAAAAAACTAC AAGT GTAGTTTTTTTG         TACTATAATTTAATA  91 6
        pyrH NONE
         rrf NONE
        cdsA   74830 ..   74842 +  -3.5  -3.43774   ATTTAAAATTGATTT                TTTTA AAC TAAAA                TTAAATTTTCTATAA  47 35
        dnaE   79536 ..   79552 +  -2.3  -4.92239   CACTTAATTGGTATC              CTTTTTC TAT GAAAAAA              TTTTTCAATTTTTCA  62 392
    MMOB0600   81594 ..   81610 +  -8.1  -5.32565   ATAACTTCATCTTGA              GTTTTAG CTT CTAAAAC              TTTTTTGCTTAATTC 100 119
        treB NONE
        treC NONE
    MMOB0640 NONE
        bglP   87356 ..   87391 + -13.8  -5.47821   TTCGAATTTTAAAAA    TAATAAAAAAACATTT AAAT AAATGTTTTTTTATTA     TTTTTTTAAATACAT 100 29
        lip2   88280 ..   88294 +  -4.3  -3.05816   TATGAGTTAGATTTT               TGAAC TTTTT GTTCA               TTCAATCAAAAATCA  47 70
    MMOB0700 NONE
        thiI NONE
         ung   94891 ..   94901 +  -2.6  -5.27477   TTGATTGAAATATTT                 TTTA GGC TAAA                 TTTTTTCATTAAAGT  62 21
        dnaX NONE
    MMOB0740 NONE
        recR   97974 ..   97988 +  -2.1  -2.79823   ATTTAAAAATAGAAA               GGACA AATAA TGTTC               ATTAGTTTTGAAGGA  38 16
         tmk NONE
    MMOB0770   99769 ..   99782 +  -5.3  -6.02919   ATAGCCCAAAAAAAA               TTCAG GAAA CTGAA                TTTTTTTATTTGTGC  88 37
    MMOB0830  106882 ..  106895 +  -2.3  -5.77632   CACAGGTTCGATTCC               TGTCG AGAT CGCCA                TTTTTTTATGCTTTT  71 118
    MMOB0840 NONE
         tig  109241 ..  109264 +    -9  -4.88293   AAAACTAAATTTTTA          CCCAAACC-TA TTT TACGGTTTGGG          TTTATTTTTAAAATT  91 44
        secA NONE
    MMOB0870  112311 ..  112321 +    -4  -2.69458   ACTTTTTCAAGGCCA                 TAAG TTA CTTA                 ATATGTTTTATAATG  45 55
    MMOB0880  114494 ..  114509 +  -6.2  -5.77853   AAATCTTTAAAAAAA              CATCTA TTAC TAGATG               TTTTTTTTAACCATT  86 31
        recD  123473 ..  123491 +  -4.7  -3.32695   TAGGAATTATTTATG             TAAGTAT AGAGC ATACTTA             ATTTATTTCTAAAAG  52 365
    MMOB0940  124281 ..  124291 +  -2.6  -3.37773   TTTATTTGCAAATTC                 TAAA AAT TTTA                 CTTATTTTTTAGGTG  43 3
    MMOB0950  125695 ..  125707 +  -6.3  -3.03338   TTAATTAATTTTTTT                TCCTT TAT AAGGA                TATTCAGAAAATTAT  57 197
        recD  126585 ..  126599 +  -5.8  -4.34402   TACTTTTTATACCAC               TTGAAA GAT TTTCAA               TTTTAGTATCAAAAC  69 251
       mvspA  129556 ..  129582 +  -9.7  -5.25656   TAATAAAAAACAAAA         TAAAATGAGAA ATCTA TTCTCATTTTA         TTTTTTGCTAGTTTT  95 56
    MMOB1020 NONE
        gliA NONE
        gliB NONE
    MMOB1050  163745 ..  163762 +  -8.5  -5.83226   TCTAAGATAAAAAAA             GTGATAG TTAT CTATCAC              TTTTTTTATTAAATT 100 31
    MMOB1100  166872 ..  166884 +  -6.3  -6.12458   ATTACTAATTTAAAA                TAGCT CTT AGCTA                TTTTTTCTTTTTTTA  91 23
        hrcA NONE
        grpE  168854 ..  168880 +  -7.4  -5.58179   GTTTCGAAATAAAAA         TTAGCACTTTTT TAT ATAGAGTGCTAA         TTTTTTGTTATAATG  90 29
        dnaK  170774 ..  170802 + -14.9  -5.03747   AAATATTATTTTAAA        TAAAACAAGACTT ATT AAGTCTTGTTTTA        TTTTTTGAAAAGTTT 100 47
    MMOB1140  172436 ..  172460 +  -5.9  -4.35524   AAAGTAAGAAAAAAT          TCTTTTTTATT AAA AATAAATAAGA          TTTTAAATTTAAACG  69 3
    MMOB1150  173986 ..  174003 +  -4.3  -2.63102   CTTTACAAGAGAATT             TTTAAAT ATGA ATTTAAA              TAATATAAAAGTCAT  45 21
    MMOB1160  174561 ..  174573 +  -3.5  -2.83346   ATAAAGAAGATTTAT                TTAAT AAA ATTAA                TAATTAAATTTCTCC  43 6
        galU NONE
    MMOB1180  176399 ..  176415 +  -7.3  -5.28414   TGATTATCATCAAAA              CTAGGTT GGA GACCTAG              TTTTTCTATTTCTTC  95 189
    MMOB1220 NONE
        rnhB  180073 ..  180087 +  -2.2   -5.1485   TTTATTTAATTATAA               TAGAAA ATT TTTTTA               TTTTTATATTAATTA  61 128
        argS NONE
    MMOB1250 NONE
         fba NONE
         nuc  183458 ..  183476 +  -3.2   -3.5772   TTCCAAATCCAAATG             TGAATTTA ATT TAATTTCA             ATTTATTTTTATGAT  48 12
        rpmE NONE
    MMOB1290  184260 ..  184290 +  -6.2  -5.30155   TATTTGCACTAACAC       CACCACCTACAA CAAGAGA TTGTGGATGGTG       TTTTTTAATTGCTAA  93 158
    MMOB1330 NONE
    MMOB1340 NONE
    MMOB1350  189221 ..  189231 +  -2.6  -4.58395   GATCAAACAATTATT                 TTTA CAA TAAA                 TTTTTAAGGAGTAAA  55 8
    MMOB1360 NONE
    MMOB1370  194298 ..  194309 +    -3  -4.06562   CTTCTCAAAGAGTTT                TTAC ATTA GTAA                 TTTCTGCTTAAAATT  49 3
    MMOB1490 NONE
        nusA NONE
    MMOB1510 NONE
        infB  208578 ..  208593 +  -2.6  -3.82218   GACATTATTCAAACA              TTTGAA GATG TTCAGA               TTTAATAGTATAAAT  47 5
        rbfA NONE
        gidA NONE
    MMOB1550 NONE
    MMOB1560 NONE
        oppF NONE
        valS  217321 ..  217336 +  -4.8   -4.1466   ATTTTTAATTATGTT              TTTTCA TTAA TGAAAA               TTTTAAAAATTCAAT  61 73
    MMOB1590  217557 ..  217575 +  -4.6  -6.15536   GAGATGGGAAATTTA             GAAAAGGT TAA AACTTTTC             TTTTTTTTATTAGTT  89 15
        folD  218509 ..  218544 +    -5  -2.71712   AAACTACCAAATTAT    TTTTTTAAATAGGGTA TAAT TATCATATTTAGAAAA     CTTTAAAAGAAAGGA  49 95
    MMOB1610 NONE
    MMOB1620 NONE
    MMOB1630 NONE
    MMOB1640 NONE
    MMOB1650 NONE
        atpA NONE
        atpD  229986 ..  230008 + -12.2   -5.4505   CAATAATATAATTTA           TAAAAAGACC ATT GGTCTTTTTA           TTTTTTATTCAAAGA 100 30
         pta NONE
        ackA  232264 ..  232279 +  -2.6  -5.66868   CTATAATTAAAAAAA              GATC-CA ACT TGAGATC              TTTTTTTAATTCATT  68 35
        rpsB NONE
         tsf  242581 ..  242610 + -13.9  -3.31144   ATATTTTTCAAACAA       TTAAAAAAGAGAC AGCA GTCTCTTTTTTAA        TTGTAAAAGTAAAGC 100 46
         eno  246049 ..  246067 +    -9  -5.70522   ATAATATTTTAAAAA             TCTCTTTT ACA AAAAGAGA             TTTTTTATTCTTCTT 100 37
        uvrA NONE
        ptsK NONE
         lgt NONE
        trxB  251770 ..  251787 +  -7.1  -6.11243   AAAATAGATTTTAAA             TAGGATT ATAA AATCCTA              TTTTTTTTCTTAAAT  95 34
       ydnaB NONE
    MMOB1860  254025 ..  254038 +  -3.9  -3.41527   TAAAAATTTCTTATG               TCTTA TAAT TAAGA                TTGTAGTGAAAGTTA  49 61
        gapA  255117 ..  255152 + -13.7  -5.02074   ATTTTGTATTTTATA    TAATTTAAAACAAGC TTTTTT GCTTGTTTTAAATTA     TTTTTTCAAAAATAA 100 44
    MMOB1880  256259 ..  256296 +  -6.5  -2.51089   TAAGGTAACTAACTT   GGATAAAGTCAATTTTG TTAA TAAATTTGACTTTATCA    GTATCTATTTCAAGT  57 74
    MMOB1940  261096 ..  261131 + -16.6  -3.70412   TTGAACAAAACAAAA    TTTAAAAAAACAAAGC AAAT GCTTTGTTTTTTTAAA     TTAATTTATTGAATT 100 42
         apt NONE
        pepF  267710 ..  267749 + -10.2    -5.055   CTCATTTTCGATAAA  AGCCAAATGGGAAATATT TTCT ATTATTTCTCATTTGGCA   TTTTTTAAAACTTGA 100 101
        alsD  269222 ..  269235 +  -2.5   -3.6422   TTCCTTTTTGAATTC               TTTTA ATGC TAAAA                TATTTTAAGGAAATA  43 41
        manB NONE
        glcK  273106 ..  273137 +  -7.6  -2.95358   ACTTACACATTTATG      GTTTGTTTTTTTAT TTAA ATAAAAAAACAAAA       ATTCATTTTTATTCA  63 53
    MMOB2040 NONE
        glpQ  275458 ..  275500 +    -6   -2.9911   TAATTTCTAATTACT TATATTAAATTAAAAGATAA ATT TAATTTTTTATTTTAATATA TAATATTTTAATTAT  57 18
        gap1  277118 ..  277137 +  -9.4  -4.58663   ATCATAAATTAAAAA            CTAGATGA AATT TCATCTAG             TTTTTAAAAAATAAT  89 34
    MMOB2170 NONE
    MMOB2180 NONE
    MMOB2190 NONE
        acpP  286848 ..  286877 + -11.1  -4.64361   AACAATTTTTTTAAA       TAAAAAATAAAGA AGTA TCTTTATTTTTTA        TTTTCATCTTTTTTA 100 163
        potE NONE
        arcA  291465 ..  291502 + -11.7  -2.80464   TTTAAAGTAAGAAAA   TAAAAATAAAAAACACA TTCA TGTGTTTTTTATTTTGA    GTTTAAGATTAATAA  91 31
    MMOB2280 NONE
        rplM NONE
        rpsI  296176 ..  296193 +  -7.1  -5.73978   ATCATTTAGGACCAA             GAATCTT TAAT AAGATTC              TTTTTTATTTATAAT  95 181
    MMOB2310  296989 ..  297001 +  -4.9   -2.6294   ACCAATTAAATTTTA                GATTT TCA AAATC                CTTATAACTAATATA  49 25
        pmsR  297479 ..  297504 +  -9.3  -3.50515   AGGGTATTCAACATA         CTTAAAATTAT TTAA ATAATTTTAAG          ATTTTATTCTAATTT  78 7
    MMOB2330  297966 ..  297978 +  -6.3  -2.79581   GCATAAGGTTGTTGA                TACTC CAA GAGTA                GTTGTTAAGAGTTTC  56 135
        rpsJ NONE
        rplC NONE
        rplD NONE
        rplW NONE
        rplB NONE
        rpsS NONE
        rplV NONE
        rpsC NONE
        rplP NONE
        rpmC NONE
        rpsQ NONE
        rplN  304284 ..  304297 +  -2.4  -3.23733   ATTTAAAAATTGTTT               CTCT AGCGCC AGAG                GTTTTATAGGATAAG  40 3
        rplX NONE
        rplE NONE
        rpsN NONE
        rpsH NONE
        rplF NONE
        rplR  306718 ..  306736 +  -2.4  -3.13403   GCAATGCGTGAAGAA             GGAGTTAA ATT TTAATGCC             TATTGATAAAAAACA  39 11
        rpsE NONE
        rplO NONE
        secY NONE
         adk NONE
         map NONE
        infA NONE
        rpmJ NONE
        rpsM NONE
        rpsK NONE
        rpoA NONE
        rplQ  313214 ..  313251 + -16.1  -2.78463   TGAATTAGTTTAAAT   TAAAATAAAAAATGAGA TTAA TCTCATTTTTTATTTTA    TATAATAGAAAGAAT 100 28
    MMOB2670  319659 ..  319685 +  -7.4  -5.18995   ATGAATAAGTAAAAA         TTAGCACTTTAT TTA AAAGAGTGCTAA         TTTTTATGTTATATT  84 29
        lonA  322291 ..  322329 + -19.4  -4.84363   TCCAACGCACTAAAA   TAAATATTAAAAACTAGC ATT GCTAGTTTTTAATATTTA   TTTTTAATCCTTTCA 100 28
        ruvA NONE
        ruvB NONE
       secDF  327476 ..  327491 +  -6.2  -5.38326   TTTTGAACCTTAAAA              TTCTAC ATTT GTAGAA               TTTTTATTTGCTTAA  81 28
        hisS NONE
        aspS NONE
        mucB NONE
        nadD NONE
         pfs  333824 ..  333836 +  -3.5  -4.19238   GAGATATTAAAATAA                TTATT GCA AATAA                TTTTGAAATTAAAAA  56 277
         tpx  335005 ..  335024 +    -8  -5.72622   TAATTAAATAAAAAA            CAAAGAAT TTAA ATTCTTTG             TTTTTTATTTATAAA 100 38
        rpoB NONE
        rpoC  344925 ..  344943 +  -6.1  -5.95946   AATTAATCAAAAAAA             CATAGTT ATAAC AACTATG             TTTTTTTATTATTCA  88 40
        hsdR NONE
        hsdM NONE
        hsdS NONE
        hsdM NONE
        hsdS  353737 ..  353756 +  -2.2  -5.50723   GAATAATAAGTAAAA            ATTTCTAA TTTA TTAGAAAA             TTTTTCTTTTAGTAA  70 76
        potE  357813 ..  357837 + -13.1  -5.06103   TAATAAATAGTTAAA          TAAAAAAGCCT AAT AGGCTTTTTTA          TTTTTTAAAAATTCT 100 27
    MMOB3030  374001 ..  374013 +  -3.5   -3.1709   GAGAATCTATCTCAG                TTTTT TTA AAAAA                TATATAGTTTTTATT  44 6
        rplU NONE
        rpmA  374734 ..  374755 +  -8.9  -5.64304   TTTGAAGAAAGAAAA           TAAACAACA TATT TGTTGTTTA            TTTTTTATTATCTTC 100 23
        snf2  386588 ..  386602 +  -5.8   -3.5915   CTTGAATTATTTTAT               TCTATT AAA AATAGA               TTCAATTTTTTTGAT  62 329
        pfkA NONE
         pyk  397832 ..  397856 + -11.7  -5.68039   TATTAAATAAAAAAA          TAAAAATACCT TAA AGGTATTTTTA          TTTTTTTATAAGTTT 100 35
    MMOB3250  404005 ..  404019 +  -4.4   -3.3663   TCAGAGTAAAATCAA               TAAATT TTA AATTTA               TATCTTTATAATACT  49 32
        rluD  404981 ..  405002 +  -7.4  -5.31456   TAAAATAAATAAAAA           CTTACTAC CAATAA GTAGTAAG            TTTTTTATAAGTTAA  87 71
        polC  424927 ..  424952 + -10.7  -3.37533   AAAAAATGATAATAA         TAAAAACATCA TTAA TGATGTTTTTA          TTGATAATTTTGAAA  83 29
    MMOB3390  432476 ..  432492 +  -6.6  -4.88407   AACAAAACAAAAAAA              CACGAA TAAAC TTCGTG              TTTTTAATTAAATAA  78 17
    MMOB3430  436902 ..  436912 +  -2.6  -4.40037   GTTTTATTTCCAAAA                 TAAT CTA ATTA                 TTTTAATAATTCTTT  53 23
        mdlB  445796 ..  445812 +  -3.1  -3.15078   AAGTAAATAAAGACA              TGAATTT TTA AAATTTA              TATTAATAAAATATA  40 15
        lspA NONE
    MMOB3540  446714 ..  446730 +  -9.5  -5.51402   AAAAGAATCATAATC              TTGTGCT TCA AGCACAA              TTTTTTTAAATCTAT 100 126
        rpmF  447815 ..  447855 + -20.3   -5.3658   ACGTAATGATCGTTA  GATATTAAAAAAACTCATT TGA AATGAGTTTTTTTAATATC  TTTTATTTTTATAAT 100 25
       comEA  450091 ..  450101 +  -2.6  -5.59357   TTTCTTTTTTTGTTG                 TTTT GGT AAAA                 TTTTTTTGATATGAT  68 182
        holA NONE
        dexB NONE
    MMOB3620 NONE
    MMOB3630 NONE
    MMOB3640  456328 ..  456347 +  -9.4  -5.24129   GTATTGCTTAAAAAA            TGCATTAG TTTA CTAATGCA             TTTTTTATAACAAGA  95 10
         fpg  464002 ..  464026 +  -6.7  -4.57341   TTTATAAATTATATT          TTTAATTGTTT TTA AAATAATTAAA          TTTTTAGGAACACTT  78 148
         smf  467683 ..  467700 +  -5.7  -3.60792   CTTAAAATTAAATTA             TTTTCAA TGTT TTGAAAA              TTATATATAAGTGAT  62 524
        mraZ NONE
        mraW NONE
    MMOB3810  474093 ..  474108 +  -7.6  -5.49809   AAAAAAATAAAAAAT              GCAAGA TTCA TCTTGC               TTTTTTTGACCTTTA  90 39
    MMOB3820  474610 ..  474626 +  -7.3  -2.62396   TTGAACCAGCGACCT              CACGATT ATA AGTCGTG              TGCTCTAACCGACTG  63 1
    MMOB3830  475652 ..  475674 +  -4.2  -4.65168   GTGAGATGAAATTAC           CTGATTCAAA CCC TTTGAAATAG           TTTTTCAAATATGAT  66 312
        lepA NONE
    MMOB4040 NONE
         fmt  506474 ..  506492 +  -9.6  -5.01732   AAATTAATTAAAAAA             GATCCTCG TCA TGAGGATC             TTTTTTAACAAAATT  91 34
        wcaA  512474 ..  512486 +  -6.3   -5.9003   AATAAATTAAAAAAA                CTCAT TTA ATGAG                TTTTTTTCTTAATTT  88 86
        rpmB  519460 ..  519484 + -13.1  -5.13741   TTTGTTGCTTAAAAA          TATTAGAGGAA TCA TTCCTCTAATA          TTTTTATTAAATTAA 100 29
    MMOB4170  522258 ..  522272 +  -2.1  -3.85235   CATTTTTGTAATCTT               TTGCT AAAGA AGCAG               CTTTTTTTGCCAGTT  49 514
         glf NONE
        wcaA NONE
         obg  526948 ..  526967 +    -8  -4.74706   TTATAAATAAAAAAA            TAATGTTC ATAT GAACATTA             TTTTTAACTATTAAA  84 31
    MMOB4240  529318 ..  529343 +  -2.6   -5.1286   TTTCAAGCATTAATT         CATTTTTGAG TATTTT CTCAAGTATG          TTTTTCTAATTTTTC  66 190
        ktrA  536152 ..  536194 + -14.7  -3.53761   TAAACCAAAAAATAC TCAATAATAAAAAACAACCA ATTA TGGTTGTTTTTTATTAT-GA TTTCACAAAAACTTA 100 19
        arsR  554338 ..  554356 +    -9  -5.47159   GAAGTAAGTTAAAAA             TAAAACTC AAA GAGTTTTA             TTTTTATTTATTCAA 100 29
    MMOB4540 NONE
    MMOB4550  569553 ..  569565 +  -6.3  -5.80951   AAGAGTTTAAAAAAA                TAGGA TTT TCCTA                TTTTTTATTTTAAAT  86 31
         cls  571709 ..  571727 +    -6  -3.08471   AGCAAATTGAGTTGA             TACAACTC CAG GAGTTGCA             TTAGCTGCAGTTATC  57 487
    MMOB4590  574043 ..  574078 + -13.7  -5.24003   AAATTAATTAAAAAA    TATAAATAAAAGCAC TAAATT GTGCTTTTATTTATA     TTTTTACTTTTTCTT 100 34
    MMOB4610 NONE
        ssl2  580719 ..  580746 +   -13  -4.85195   AATTATTTCTCAAAA        TTAAAAACACCT TAAA AGGTGTTTTTAA         TTTTTAAATTATTTT 100 22
        scrA NONE
        scrB  587166 ..  587180 +  -7.2  -2.60913   TTATTTTGGGTTTTA               TTGTTG TAG CAACAA               ATATGTTTATGGCTT  63 91
        truB NONE
    MMOB4670 NONE
        ribF NONE
        rpsO  590186 ..  590208 +  -7.1  -6.14618   AATAAAAATGATAAA           TGGAGTAGA AATGA TCTACTTCA           TTTTTTTGTTTTATA  95 36
    MMOB4700 NONE
        glyA NONE
       hsp33  592690 ..  592707 +  -5.7  -5.07053   AATGTAATAAAAAAA             TTCATTT AGCA AAATGAA              TTTTTTAAACTAATT  74 63
        recU  598432 ..  598467 +  -5.8  -3.19653   CATAGTGTTTGTTCC    TTTAGTTTTAA-ATGAT TTT ACCATATTAAAACTAAA    TTACTCAAATTCTGA  58 325
        dnaE NONE
        polA  608077 ..  608090 +  -3.9  -5.52909   ATATCCATCAGAATC               TGTTA AGAA TAACA                TTTTTTTAGCTCTTG  76 348
        pmsR  619236 ..  619249 +  -2.5    -4.788   TTAATATTTTTTAAA               TTTAA ATCA TTAAA                TTTTTCAATTGCTTT  61 387
    MMOB4970 NONE
    MMOB4980  622072 ..  622088 +  -9.5  -5.95539   ATAGCAAAGAAAAAA              CACTAGA ATA TCTAGTG              TTTTTTTATTTAAAA 100 20
        trpS NONE
        trmA NONE
    MMOB5030 NONE
    MMOB5040  629060 ..  629082 +  -9.4  -4.67038   TTTATATTTTTAAAA           TTTATATACA TGT TGTATATAAA           TTTTCATTTTAAACC  89 68
    MMOB5050  629778 ..  629794 +  -5.9  -5.09762   GAATAGTTAATTAAA              TATTGCT TTA GGCAATA              TTTTTATATTCCGAT  76 31
        sps1 NONE
        asnS  633158 ..  633198 + -11.6  -3.85165   TAAAACTCAATTTTG  ATAATTAAAAAAAGCAAT CTTGT ATTGCTTTTTTTAATTAG  TTTGGATTTAAAATA 100 170
    MMOB5130  642853 ..  642867 +    -5    -4.788   ATTTATTAAAAAAAA               TTCACT CTT GGTGAA               TTTTTAAATTAGTTT  68 32
        rpsT  655090 ..  655103 +  -6.7  -6.17292   AAAACAGCAAACTAG               TACCG GAAT CGGTA                TTTTTTTTTAAATTT  95 26
         ppa NONE
    MMOB5220  658473 ..  658488 +  -4.8  -2.88849   TTTCAAAAAAACTTC              CAATTT TTTA AAATTG               ATTTCGTCATGTAAA  50 46
        manA  664643 ..  664670 +  -2.2  -4.93661   ACTTGCAAAAATTTT        TATTGC-TTTTAA CAA TTAAAATGCAAAA        TTTTATTCTTCATCT  59 7
       comEB  666891 ..  666901 +    -4  -4.61687   AATTTCTGGGAATTC                 TTCT AGA AGAA                 TATTTTTTTCTTTAA  62 367
        degV  668028 ..  668049 + -10.3  -6.04324   AAAACTAATAAAAAA           TAAAAGAGC AAAA GCTCTTTTA            TTTTTTATTTTTTAA 100 23
        rplJ NONE
        rplL  669124 ..  669141 +  -5.6  -5.77734   TTTCAAAAATTTAAA             TTGCCT TTTTAT AGGCAA              TTTTTATTTTTATTT  84 41
        deoD  669876 ..  669896 +  -2.6  -6.09196   TGATGGAACTAGCAC            TTGAACTT GCTTA AAGTTCCA            TTTTTTTATTTTAGG  78 12
        deoA NONE
        deoC  671876 ..  671892 +  -2.3  -3.26473   GAGCAAGGAAAACAA              TAAAATG ATA CATATTA              TTAATCATCCTTTAA  40 23
         upp  672587 ..  672614 +  -6.4   -5.2166   TTTTGATAATTTTAT        TTTCCAAATGTT TTTT AACATTAGGAAG         TTTTTTAGCTTCTTC  86 109
        napA  677786 ..  677817 + -13.4  -3.75863   TGAAATAATTTCAAA      TTAAAAAAATCACT TTAA AGTGATTTTTTTAA       TTTGATGCGAATTTT 100 33
        uvrC  680537 ..  680556 +  -5.2  -5.58454   AAAAATAAAAAAAAA            TATTAATT AAAG AATTAATA             TTTTTTTGCTATCAA  81 16
        tyrS NONE
         nfo  684378 ..  684410 +  -2.1  -3.15231   ATAAAGAAATAAAAT      TATTACTTGGACAAT AAA AATGTACAATTAATA      TATATAATTTTATTT  39 9
        rpmG NONE
        pepQ NONE
         efp NONE
    MMOB5520 NONE
        tktA  688422 ..  688437 +  -4.7  -6.12328   AGTAAAAATTAAAAA              TGTGC AATAAA GCACA               TTTTTTTTATCTTGT  89 36
    MMOB5560  690686 ..  690703 +  -4.3  -4.38154   ATGGGAAAACATTTG             TTTTATT TTTA AATAAAA              TTTTATAAAAGGTGT  59 0
         gmk NONE
    MMOB5580 NONE
        sps1  693131 ..  693153 +  -4.2  -4.15748   AAAGGTCAAGTTTTT           TCGATAAATT CAG GATTTTTCGA           TATTTTTTCAAGTGG  57 49
    MMOB5600 NONE
         rpe NONE
        thdF NONE
        tatD  696719 ..  696729 +    -4  -3.04715   TTTAACTTATCAAAA                 TATG TCT CATA                 ATTTTAAAAAAAGTC  47 14
        ksgA NONE
    MMOB5650  698177 ..  698209 +  -2.2  -6.09196   TGGACCAACATTTAA     TATAGTGGATGAAGC GTAA GTTTC-TTTACTATA      TTTTTTTATTTTAAA  77 7
        prsA NONE
        gidB  699833 ..  699858 +  -4.9   -5.2204   TTTTTGTTGTAAAAA         TGAATAGAA TTTAAATT TTCTATTCA          TTTTTCTTCATTGTA  73 12
    MMOB5730  710991 ..  711014 +  -8.4  -2.70936   GAAAGATGAAATAAG          TGAATAAAAA TTTA TTTTTATTCA           TGGTATAATTACTAA  70 19
        lemA NONE
    MMOB5750  712770 ..  712793 +  -9.8  -5.36441   AATGAACAAGTAAAA          TTTAAATGCA TTGC TGCATTTAAA           TTTTTTGTGTGGAGG 100 28
        coaD  713295 ..  713308 +  -2.5  -3.37796   AGAAAATAAATAGTT               TATAA TTGA TTATA                TTATAAATGATAGCA  42 69
        coaE  713876 ..  713889 +  -2.5  -3.52652   AGCAAAAATAGTAAT               TAAAT TTTT ATTTA                TTGTGCTTAAATGAA  42 23
        bioF  715157 ..  715176 +  -2.2   -3.5627   AAGTAGGTAAAGAAA            TGAAAATT ATTT AACTTTCA             TTTCAAAAATAATAT  43 12
        wcaG  716146 ..  716160 +  -5.7  -5.74086   AAATTAAATAAAAAA               CTAGC TTAAT GCTAG               TTTTTTATTTAATTT  84 17
    MMOB5860 NONE
    MMOB5870  724360 ..  724383 +    -2  -2.53732   AATACTAATAATTAA          TTTAAACAAAT TTG ATTT-TTTAAA          ATATATTATAATTAT  37 33
    MMOB5880  724636 ..  724665 + -13.9  -3.06312   AAAATTGTTTAATAA       TTAAAAACACACT TAAA AGTGTGTTTTTAA        TTACCTCAAAGATTT  95 29
        licA  728839 ..  728853 +  -4.3  -4.19577   TTTCTACATTTGAAG               CAGAA TTTTT TTCTG               TTGTTTTAGCAATTG  62 342
        ribA NONE
    MMOB5980 NONE
    MMOB5990 NONE
    MMOB6000 NONE
        udgA  736412 ..  736440 +  -9.1  -3.56594   TGTTGTTCTAAAAAA        TAAAAAGTATCAA AAA TAGATACTTTTTA        TTTGCAAAAATTTCA  79 7
    MMOB6030  739281 ..  739314 + -11.4   -5.3689   AAGTAAAAATAATAA     TTTAAAAATTACCA TTAATC TGGTAATTTTTAAA      TTTTCTTTTATTTGT 100 57
    MMOB6050  742633 ..  742660 + -13.6  -4.54821   AAATTTAAAGGTAAA        CAACAACTAGAG GTTA CTCTGGTTGTTG         TTTTATAATTAAAAT 100 48
        fruA  745475 ..  745485 +    -4  -5.77856   AAATCTTTAAAAATT                 TCTA GTA TAGA                 TTTTTTTAGTTTGTT  78 480
    MMOB6100  752724 ..  752738 +  -4.4  -3.46205   TCTAATTTTAAATTA               TAAATT TCC AATTTA               TTATGAATTACTTTA  52 445
    MMOB6120 NONE
    MMOB6130  756204 ..  756219 +  -4.8  -5.86609   TATTTAAAAAATAAT              GAAAAT TAAG ATTTTC               TTTTTCTTTTTTTAC  90 453
         tdk  760456 ..  760488 +  -3.8  -5.59357   TAATCTAAAATTAAA     TTTATCACTGTAAAT AGCA ATTTATA-TGATAAA      TTTTTTTGGTATAAT  72 13
    MMOB6160  761488 ..  761507 +    -3  -3.22114   AATTTTCGTCAAGAC            TTTTTAAG TTTA TTTAAAAA             TCTTAATATAATATA  42 41
         def NONE
    MMOB6180  763957 ..  763973 +  -9.5  -5.58209   TGTTTTATAAAAAAA              GAAAGCA TTA TGCTTTC              TTTTTTTAAATTTGA 100 51
    MMOB6210 NONE
    MMOB6220 NONE
    MMOB6230 NONE
        rnhB  771871 ..  771881 +    -4  -4.58685   TTCTTTAGGAATTGA                 TGAT TTA ATCA                 TTTTTAAAACCATTT  62 442
       mvspP NONE
        rpmH NONE
        rnpA NONE
        yidC  773756 ..  773779 -  -9.8  -5.11033   CATAATTTTAAAAAA          TAAAACAAAC ATTT GTTTGTTTTA           CTAAATATATTTTTT  95 26
        infC NONE
        rpmI NONE
        rplT  772362 ..  772391 - -10.3  -4.37506   ACCACTAAATATAAA       TAAATTATAGTCC TTTA AGACTATAATTTA        CAATAATTATTTTAT  89 37
    MMOB6260 NONE
    MMOB6250  771137 ..  771151 -  -2.8  -5.32565   GAAGCAACTAAAAAA               GCAACT ACA AGTTGT               TTGAATAAATTTGAA  69 342
         nox  764522 ..  764545 - -12.6  -6.23317   ATAAAAAGAAAAAAA          CAAAGAACAC TTTT GTGTTCTTTG           AAAGTTTTGTTTTAT 100 45
        mscL  763957 ..  763973 -  -9.5  -5.60993   TGTTTTATAAAAAAA              GAAAGCA TTA TGCTTTC              TTTTTTTAAATTTGA 100 52
    MMOB6140  755751 ..  755763 -  -4.9  -6.00086   ATATCATAAAAAAAA                TAAAG AAA CTTTA                TCCTTATTTTTAAAA  86 344
    MMOB6110  752175 ..  752187 -  -4.9  -4.67607   TTTTGAAGAAAGAAA                TGAAA ATA TTTCA                AAAGAATTTGCTAAT  68 471
       mvspO  748731 ..  748745 -  -5.8  -4.56358   TAGATTTACATAAAA               TCTTAT TTA ATAAGA               AAAAATATATTAACT  72 149
       mvspN  747340 ..  747363 -  -8.3  -5.69793   ACACTAAATAAAAAA          TTACAGCAA GAATTT TTGCTGTAA           TTTTTTAAATTAAGA 100 51
       mvspM  746291 ..  746330 - -13.9  -3.19293   AATTTTAATATTCAA  TATAAAACCCACAACAA GAGTTT TTGTTGTGGGTTTTATT   TAAATTTTTATGACA 100 60
    MMOB6040  739281 ..  739314 - -11.4  -4.35353   AAGTAAAAATAATAA     TTTAAAAATTACCA TTAATC TGGTAATTTTTAAA      TTTTCTTTTATTTGT  95 88
    MMOB6020  736412 ..  736440 -  -9.1  -5.00616   TGTTGTTCTAAAAAA        TAAAAAGTATCAA AAA TAGATACTTTTTA        TTTGCAAAAATTTCA  91 66
    MMOB5960 NONE
    MMOB5950  729261 ..  729276 -  -4.8  -3.71917   ACTCCAAATTGTAAA              TGTATT TTTA AATACA               TTGTTAATTTTATTC  55 35
    MMOB5940  728349 ..  728359 -  -5.4  -3.32521   AGTATACTTTTAGAA                 GCTT ATG AAGC                 AAATTATGACTATTC  57 197
         dfp NONE
    MMOB5910 NONE
    MMOB5900 NONE
        thiJ  724636 ..  724665 - -13.9  -3.64685   AAAATTGTTTAATAA       TTAAAAACACACT TAAA AGTGTGTTTTTAA        TTACCTCAAAGATTT 100 22
    MMOB5850  722695 ..  722721 -  -9.7   -3.1811   TTTGCTATAATAAAT         TTGGTATTAAA TTTTT TTTAATACCAA         GGTTTGTCGATTGTA  79 201
        pdhA NONE
        pdhB  720295 ..  720320 -  -4.3  -5.56673   ATTTATAATAAAAAA         TAAAGT-TTATT TTA AATAAAACTTTA         TTTTCAATAGATTAT  75 45
        pdhC NONE
        pdhC  717974 ..  717988 -  -4.4  -3.84719   ATCTGCAAATTTAAA               TTTAAA CAT TTTAAA               ACACTCCTAATAGTT  53 21
        pdhD  716134 ..  716172 - -16.5  -4.69664   GATATGATTGAAAAA   TTAAATAAAAAACTAGC TTAAT GCTAGTTTTTTATTTAA   TTTTCCTTTATTTCT 100 33
        uvrB NONE
        trxA  705621 ..  705650 - -15.3  -4.91084   AATAAAATTTAAAAA       TACAAAATAGTCC AATA GGACTATTTTGTA        TTTTTAAGAGCCTCT 100 16
    MMOB5700  704201 ..  704240 - -11.2  -2.65993   ATCATATTTATATTA  TTAAAAGTACTTAATT TTTTTACT AATTAAGTACTTTTAA   TTTTCTTTTAAGACT  86 137
    MMOB5690  702977 ..  702991 -  -5.8  -3.32997   GTTTTAGAAATGGAA               TGAATA TCA TATTCA               TTAGGTATAAATAAA  58 309
        thrS  700926 ..  700956 -  -9.3  -3.03771   TTAGATTTGGTAACA       TTTAAAAAAGAGC ATAAA ACTCTTTTTTAAA       TGTTCAATTAAGCTT  75 33
        rpsA NONE
         pgi  688422 ..  688437 -  -4.7   -5.1971   AGTAAAAATTAAAAA              TGTGC AATAAA GCACA               TTTTTTTTATCTTGT  73 55
    MMOB5460  680537 ..  680556 -  -5.2  -6.60239   AAAAATAAAAAAAAA            TATTAATT AAAG AATTAATA             TTTTTTTGCTATCAA 100 12
    MMOB5440 NONE
    MMOB5430  677779 ..  677824 - -12.3  -3.98745   CAATTAGTGAAATAA TTTCAAATTAAAAAAATCACT TTAA AGTGATTTTTTTAATTTGATG CGAATTTTAATTTTA 100 43
         pth NONE
        ftsH  674455 ..  674482 -   -13   -4.4891   TCTACTATTATAAAA        TAAAAAGCAAGA TTAC TCTTGCTTTTTA         TTTTATATCTAAAGA 100 23
        leuS  672501 ..  672525 - -10.2  -4.63486   ATTTTTGGAACAAAA          TAAAAAAGCC ATAAA GGCTTTTTTA          TTTTAAATAATAAAA  89 28
    MMOB5310  666396 ..  666417 -  -7.4  -3.53012   GTTCCCGTGTTCAAA           TTGTGCAA AAATTA TTGCACAA            GTTGGAATTAATCAA  70 154
    MMOB5290  664639 ..  664663 -  -3.7  -4.60889   AAGGACTTGCAAAAA          TTTTTATTGCT TTT AACAATTAAAA          TGCAAAATTTTATTC  58 35
         ffh  662257 ..  662285 -  -2.6  -3.00667   CATAAATTAATTATA        TTTACATTAAGA ATAAA TCTTAAAATAAA        TTGCCTAGAGATCCA  40 16
        holB NONE
    MMOB5250  660605 ..  660616 -    -3  -2.84602   CCTATTTTACCAAAT                CTTT ATTT AAAG                 CAAAATTTTTGAATT  39 0
        manB NONE
        ahpC  657951 ..  657965 -  -3.6  -5.39755   TAGAATTATAAAAAA               TCCAAA TAT TTTAGA               ACCGTTAAAATATCA  73 509
    MMOB5190 NONE
    MMOB5180  653293 ..  653305 -  -3.5  -3.21465   AACTTAAACTTAAGA                TAAAA GAG TTTTA                TTATTATTCAAATGT  45 7
        mgs1 NONE
        pheT  649852 ..  649868 -  -2.3  -3.95677   AACTTAAAAAAGGAA              GAATTTA AAT TAATTTC              AAGAATTTTTTAAAA  47 18
        recA  648813 ..  648823 -  -2.6  -3.57263   ATTTTGATCTTGAAA                 TTAT TTT ATAA                 AATTGAATTAACATT  45 20
    MMOB5140  647940 ..  647972 - -13.8  -6.22802   CTTTAGAAAAAAAAA      TAGATATTTTTGCT TTGAT AGCAAAAATATCTA      TAAACATCTATTCAT 100 33
    MMOB5120 NONE
       mldB2 NONE
       mldB1  635493 ..  635505 -  -3.5  -3.61328   ATTAAGACTTTGAAA                TATTT TAA AAATA                AATATCTTTAAATTA  48 47
    MMOB5090  634729 ..  634762 -  -6.9  -4.66814   AATATAAATAATAAA     GTAAACATCAAACAA AGAA TTGTTTAAAGTCTAC      AATTGAATAATTTAA  76 116
    MMOB5080  633162 ..  633194 - -12.4   -3.3344   ACTCAATTTTGATAA      TTAAAAAAAGCAAT CTTGT ATTGCTTTTTTTAA      TTAGTTTGGATTTAA  93 425
    MMOB5000 NONE
    MMOB4990  622072 ..  622088 -  -9.5  -5.69793   ATAGCAAAGAAAAAA              CACTAGA ATA TCTAGTG              TTTTTTTATTTAAAA 100 31
        trmB  618854 ..  618877 -  -2.6  -5.30686   AACATTGAGAAAAAA          TATTTAAAAA CTAG CTTCTAAATA           ATTAATACTCTTTCC  65 5
        gyrA NONE
    MMOB4930 NONE
    MMOB4920 NONE
       pcrA2 NONE
    MMOB4900 NONE
       pcrA1  607621 ..  607634 -  -5.3  -4.98531   TTGCTAAATTAAAAA               CAGAT GTGA ATCTG                AATTTTAGTTTAGAA  77 135
    MMOB4860  603136 ..  603168 -  -7.3  -5.03715   ATGAGTGCTAAAAAA     CAATAAAAAAACCC ATTTAA GGGTTTTTT-ATTG      AATTGACTTATTTTA  81 33
        dnaJ NONE
         cmk NONE
    MMOB4830 NONE
        gpsA NONE
        himA  598022 ..  598041 -  -6.6  -4.56883   TTAAGAGCAAATAAA            TTAGATTT TCTT AAATCTAA             TAAAATTTCACTTGA  76 113
        acpS NONE
        plsC NONE
        scpA NONE
        scpB NONE
        rluC  594043 ..  594053 -  -2.6   -4.9725   AGTTTCATAGAAAAA                 TTAT ACT ATAA                 AACAAAGATAAATAA  60 51
    MMOB4740 NONE
    MMOB4730  592690 ..  592707 -  -5.7  -5.83226   AATGTAATAAAAAAA             TTCATTT AGCA AAATGAA              TTTTTTAAACTAATT  84 35
        pepA  580719 ..  580746 -   -13  -4.10429   AATTATTTCTCAAAA        TTAAAAACACCT TAAA AGGTGTTTTTAA         TTTTTAAATTATTTT 100 34
        parC  574043 ..  574078 - -13.7  -5.33921   AAATTAATTAAAAAA    TATAAATAAAAGCAC TAAATT GTGCTTTTATTTATA     TTTTTACTTTTTCTT 100 29
       chrA2 NONE
       chrA1  571185 ..  571201 -  -3.7  -5.54079   TTAAAAATTAAAAAA              TCAAGTA AAA TTCTTGA              ATTTTTCATTGGAAT  76 74
         pgk  565423 ..  565460 - -16.1  -4.58283   GAATTTTGTTAAAAA   TAAATAAAAATGAAAAG ATAC CTTTTCATTTTTATTTA    TTTTAATTTTTTAAA 100 36
    MMOB4520 NONE
        oppB NONE
        oppC NONE
         pgk NONE
        oppF NONE
    MMOB4470  554338 ..  554356 -    -9  -4.77896   GAAGTAAGTTAAAAA             TAAAACTC AAA GAGTTTTA             TTTTTATTTATTCAA  91 29
    MMOB4450 NONE
    MMOB4440 NONE
    MMOB4430 NONE
    MMOB4420  550127 ..  550161 - -14.7  -3.59698   GTATCTTATATATAA     TAACAAAAATCAAAC TAAAT GTTTGATTTTTGTTA     TTTAGAACAATGAAT 100 44
    MMOB4410  546918 ..  546932 -  -2.2  -4.72007   TTTTACTAAAACAAA               TTCATT TAA AATAAA               TTTTAAACTACAATA  56 33
        trmU NONE
        alaS NONE
    MMOB4380 NONE
    MMOB4370 NONE
    MMOB4360  541419 ..  541438 -  -2.3  -2.70932   TTCCTTTTTGAATTA            TTTTTTT GTTATT AAAAAAA             TTCCATTATTTATTT  37 3
        greA  540823 ..  540844 -  -6.1  -5.95539   TTTTAAAGAAAAAAA           TATTATTTT TACA AAAATAATA            TTTTTAAAAATTAAA  88 57
         hpt NONE
        cbiO NONE
        cbiO NONE
        cbiQ  537534 ..  537561 - -11.6  -5.67063   TTTATCACAAAAAAA        TAAAGTTAAGTA GTTT TACTTAACTTTA         TTAAATATTTACTCA 100 26
        rpsP  537143 ..  537154 -  -4.4  -3.15579   TCAATTTTTTATCAA                TTGC TTTT GCAA                 TAATAGATTCGTTTT  47 93
        trmD NONE
        rplS  536149 ..  536197 -  -8.6  -5.41359   AATTAAACCAAAAAA TACTCAATAATAAAAAACAACCA ATTA TGGTTGTTTTTTATTAT-GATTT CACAAAAACTTATTT 100 35
        ktrB  533556 ..  533572 -  -6.7  -3.17868   CTTAAAAATAACAAT              TTAAGTT ATT AACTTAA              TTCTAACCTTTAAAA  63 93
    MMOB4250  529128 ..  529148 -  -7.1  -3.25598   TTTTAAAAGAAATGA            TAAAAATTT TGA AAATTTTTA            ACTAAAAGATTTAAA  66 23
    MMOB4230  526948 ..  526967 -    -8  -6.02919   TTATAAATAAAAAAA            TAATGTTC ATAT GAACATTA             TTTTTAACTATTAAA 100 436
        tpiA  522573 ..  522601 - -14.9  -3.70007   ATCATTTAAAATGAA        CAAAAAAATGCAA TAT TTGCATTTTTTTG        CATAAATTTTGAATT 100 50
        glpR  521519 ..  521533 -    -5  -4.50661   AAGGCATAATTAAAA               CTGAAA GGA CTTCAG               GCATTACTGATGCAA  66 286
    MMOB4160  519460 ..  519484 - -13.1  -4.56597   TTTGTTGCTTAAAAA          TATTAGAGGAA TCA TTCCTCTAATA          TTTTTATTAAATTAA 100 52
    MMOB4140 NONE
    MMOB4130 NONE
        plsX  516188 ..  516201 -  -2.5   -4.1711   ATTACTTTCAATAAA               TTTTA ATTA TAAAA                TTTCCTTAAAATTTT  49 18
         rnc NONE
         smc  512474 ..  512486 -  -6.3  -5.77856   AATAAATTAAAAAAA                CTCAT TTA ATGAG                TTTTTTTCTTAATTT  86 34
        pyrG NONE
        ileS  506807 ..  506817 -  -2.6   -4.2338   TATTAACACAAATAA                 TTAT AAT ATAA                 CTTTCGAACATCTAA  50 15
        ptsH  506474 ..  506492 -  -8.9  -5.33921   AAATTAATTAAAAAA             GATCCTC GTCAT GAGGATC             TTTTTTAACAAAATT 100 39
        glgA NONE
        glgB NONE
        pulA NONE
        glgC NONE
        glgC NONE
        algA NONE
        pgmB NONE
    MMOB3950  490556 ..  490568 -  -6.3  -5.82316   ATTAGTCAAAAAAAA                TGCAA ATA TTGCA                TTTATTTTATTATTT  86 27
        malE  488711 ..  488730 -  -4.4     -3.37   GGAAGTTTTAAAAAT            GTATCATT TCTG AATAATAC             TTTTATTATTTGGTT  49 216
    MMOB3930  488061 ..  488073 -  -6.3  -5.49729   AATTAGTCAAAAAAA                TGCAA ATA TTGCA                TTTATTTTATTATTT  83 167
        malE NONE
    MMOB3910 NONE
    MMOB3900 NONE
        malC  483196 ..  483208 -  -2.7   -3.1917   ATTAATAGGAATATA                TAAGA ATG TCCTA                ATCATATTTGAATTA  42 66
        malG NONE
        malK  479935 ..  479955 -  -3.4  -5.34381   AAATTTAAATAAAAA            TAAATCAC TTTGC ATGATTTA            TTTTTTTATTGTAAA  68 52
        parE  477619 ..  477634 -  -3.4   -4.6038   TACACTAAATCAAAA              TTTAAA CTAT TTTAAA               ATTATCTTCAAGAGA  58 11
        pldB  476679 ..  476689 -  -5.4  -3.08056   AGTTTTAAAAAATAT                 GTTG AAA CAAC                 TTCGGCAGAAACAAA  54 97
    MMOB3840  474981 ..  474996 -  -4.8   -3.5754   AAATATTTAAATTAA              TTTGAA AAAA TTCAAA               AAATAATTACTATAT  55 391
        gatC NONE
        gatA NONE
        gatB NONE
    MMOB3750  466788 ..  466799 -  -4.4  -4.63542   GATAATTTTGAAAAA                GACA CTAT TGTC                 ATTGGGTTTTAAAAA  66 407
    MMOB3730  463534 ..  463550 -  -4.5  -3.96777   TGCAATCAAAAAAAT              TTTGTTA GAT CAACAAA              TAATTGCAGGTTTAG  59 351
        sua5 NONE
        rpiB  462090 ..  462121 - -10.5   -3.1012   AAATTTTTAAAACTA      TAAAAAAACTACT TATTTT AGTAGTTTTTTTA       TTAAATTTCATCATC  81 26
        rpsL NONE
        rpsG  461018 ..  461030 -  -2.7  -2.82623   CTCTTGCCATAATTA                TCATC TAA AATGA                GCAAATGCTTTATTA  39 10
        tufA NONE
    MMOB3660  458520 ..  458546 -  -7.4  -5.36965   TAATAGCATAAAAAA         TTAGCACTCTTA TTA TTAAAGTGCTAA         TTTTTAATTTAATTT  87 34
        clpB  456328 ..  456347 -  -9.4  -5.02074   GTATTGCTTAAAAAA            TGCATTAG TTTA CTAATGCA             TTTTTTATAACAAGA  91 10
    MMOB3580 NONE
        pgsA  447828 ..  447842 -  -7.2  -5.60864   TAGATATTAAAAAAA               CTCATT TGA AATGAG               TTTTTTTAATATCTT  90 53
    MMOB3550  446159 ..  446172 -  -3.9  -4.57073   TATTTTTTCTAAAAA               TAGTT TTTT AACTA                CTTCTTCAATTCTTT  62 468
        acpD  443224 ..  443234 -  -3.2  -6.11229   ATGAAAATAAAAAAA                 TGCC AAA AGCA                 TTTTTTATTATCTTA  81 48
        sunT NONE
    MMOB3490 NONE
    MMOB3480  440314 ..  440330 -  -6.7  -3.29576   AAATTTAATAATAGA              GAAAATA AAT TATTTTC              TTCTTTTAATATTTA  63 18
         cdd NONE
         era NONE
         dam NONE
       dpnII  436484 ..  436499 -  -3.4  -4.62336   ACGCTACTTGAAAAA              TAATTT AATC AAATTA               GATTTATTACAAATT  60 436
    MMOB3420 NONE
    MMOB3410  433141 ..  433181 -  -7.9  -3.92746   TTTATTTTAAAAAGA  TATTTTATCAAGAATTTCA TCA TAAAATTCTTGATAACCTA  AAAAATGATGACTTA  75 160
        yihA  432476 ..  432492 -  -6.6  -6.17669   AACAAAACAAAAAAA              CACGAA TAAAC TTCGTG              TTTTTAATTAAATAA  95 29
       mvspL  428413 ..  428430 -  -8.5  -5.00027   ATCAAAAATACAAAA             CACCAAT TTTT ATTGGTG              TTTTAAAAAATAACT  89 40
       mvspK  425975 ..  426024 - -12.1  -3.38046   TTTTTATTGCAAATA CATTTTAATATTTTTAAGAATAA GAAG TTATTTTTAAAAATATTAAAATA AAGACTAAATAGTCT  95 59
       mvspJ  424927 ..  424952 - -10.7  -4.00262   AAAAAATGATAATAA         TAAAAACATCA TTAA TGATGTTTTTA          TTGATAATTTTGAAA  87 66
       mvspI  417460 ..  417477 -  -7.1  -5.84432   TACAATATAAAAAAA             CATCAAT TTTA ATTGATG              TTTTTTGTAGTAATT  95 218
       mvspH  416223 ..  416233 -  -2.6   -3.7795   TTAAACTTTATTAAA                 TAAT TTC ATTA                 TAAGCATTTTGTAAA  47 102
       mvspG  415205 ..  415219 -  -2.8  -5.38497   ATTTAAATTAAAAAA               CCACCA AAT TGATGA               TTTTAATAATTAATT  65 221
         pgm  413549 ..  413561 -  -4.9  -3.40741   AAAGTTTAATAAAAT                TAAGT TTT ACTTA                TTTTGATGTTCTTTT  54 23
       mvspF  410852 ..  410889 -   -11  -4.88485   CAAGTAAAAAAATAA   TTAAAATTAAAACACC TATATT GATGTTTTAATTTTAA    AATTTATATTTGAAT 100 60
       mvspE  407990 ..  408017 -  -9.4  -5.64321   ATAATAAAATAAAAA        TTAAAACATCCA TAAT TGAATGTTTTAA         TTTGAAAATCTATAT 100 77
       mvspD  405906 ..  405926 -  -9.9  -5.22137   AATTAGAAAATAAAA            CACATTATT TTA AATAATGTG            TTTTTGTCTAAAAAT  95 40
    MMOB3270  404981 ..  405002 -  -8.1  -5.59962   TAAAATAAATAAAAA           CTTACTACC AATA AGTAGTAAG            TTTTTTATAAGTTAA  95 43
    MMOB3240  401687 ..  401698 -    -3  -2.87132   GGGTCTCCTTATATA                GTAT AATT ATAC                 CAAATTTTATTTATT  39 91
       mvspC NONE
       mvspB  397832 ..  397856 - -11.7  -5.99154   TATTAAATAAAAAAA          TAAAAATACCT TAA AGGTATTTTTA          TTTTTTTATAAGTTT 100 206
        deoB NONE
    MMOB3180  393521 ..  393536 -  -3.4  -3.29043   AATTCTTTTTCATAA              TAATAT TATT ATATTA               TATAAGTCTAATTAT  45 33
        pheS NONE
    MMOB3160  388150 ..  388160 -  -2.6  -5.27477   ATTTTAACTAAAAAA                 TTTT AAC AAAA                 CCATTGTCTAAAGTA  62 7
        metG NONE
    MMOB3140  386177 ..  386230 -  -4.2  -5.14645   ACAATTGAAGAAAAA GTTTTCGAATTACAAAGTCAAAA GCAAAAAAT TATTGACATTGTA-CTCGAAAAC TCACTTGAAACCAAG  75 84
        pncB NONE
    MMOB3110 NONE
    MMOB3100 NONE
        metK NONE
    MMOB3080 NONE
    MMOB3070 NONE
    MMOB3060  374734 ..  374755 -  -8.9  -5.09762   TTTGAAGAAAGAAAA           TAAACAACA TATT TGTTGTTTA            TTTTTTATTATCTTC  89 23
    MMOB3020 NONE
    MMOB3010 NONE
    MMOB3000 NONE
    MMOB2990 NONE
    MMOB2980 NONE
        atpA NONE
        atpD  364689 ..  364727 - -19.4  -4.66163   ATTTTTATTCAAAAA   CAATATGTTTATTATTCA AAA TGAATAATAAACATATTG   AGTAAATAAAAAAGT 100 113
        glpD NONE
        glpK NONE
        glpF  361132 ..  361153 -  -7.4  -5.22006   GTATTATAAGAAAAA           CACAAATC ACATTG GATTTGTG            TTTAATTAAACAATA  84 47
        glyS NONE
        dnaG  357813 ..  357837 - -13.1  -3.84931   TAATAAATAGTTAAA          TAAAAAAGCCT AAT AGGCTTTTTTA          TTTTTTAAAAATTCT 100 10
        rpoD NONE
    MMOB2880  353472 ..  353486 -    -5  -4.66318   AGCATGTTAATAAAA               GAGAAA CAA TTCCTC               ATCTTACTAGTTCAA  68 236
        deaD  334993 ..  335036 - -14.4  -4.19342   AAAACAATTAAATAA TTAAATAAAAAACAAAGAAT TTAA ATTCTTTGTTTTTTATTTAT AAAATTATTAATTAA 100 37
    MMOB2780  333498 ..  333523 -  -4.1  -5.36314   GAAAACATTAAAAAA         GCTTCACTT TTTGCTTT AAATGAAGC          TTTAGAATACATTAA  78 45
    MMOB2690  322291 ..  322329 - -19.4  -4.30978   TCCAACGCACTAAAA   TAAATATTAAAAACTAGC ATT GCTAGTTTTTAATATTTA   TTTTTAATCCTTTCA 100 16
       ecm27  317530 ..  317547 -  -3.4  -2.96841   TAAATAAATCTAAAT             CACTTG ATCCGA CAAGCG              CTCCTGAAAAAGAAT  43 147
        vacB NONE
        smpB  314839 ..  314857 -  -5.4  -6.23545   TTTAAATAAAAAAAA             TAACTTAC TTA ATAAGTTA             TTTTTTTCAAGTGTT  91 15
        manB  313214 ..  313251 - -16.1  -2.78015   TGAATTAGTTTAAAT   TAAAATAAAAAATGAGA TTAA TCTCATTTTTTATTTTA    TATAATAGAAAGAAT 100 23
        rpsF  293710 ..  293720 -  -2.6  -2.83522   ATTGTGCTATTAAAC                 TAAA TTT TTTA                 TTCTCTATTTTCAGA  39 23
         ssb NONE
        rpsR NONE
         tuf  291465 ..  291502 - -11.7  -4.84642   TTTAAAGTAAGAAAA   TAAAAATAAAAAACACA TTCA TGTGTTTTTTATTTTGA    GTTTAAGATTAATAA 100 62
        focA  286848 ..  286877 - -11.1  -3.56366   AACAATTTTTTTAAA       TAAAAAATAAAGA AGTA TCTTTATTTTTTA        TTTTCATCTTTTTTA  93 16
    MMOB2160 NONE
        atpB NONE
        atpE NONE
        atpF NONE
        atpH NONE
        atpA  280226 ..  280237 -    -3  -3.37017   AATTTCTAATATTAA                GAAA TTTA TTTC                 TATTTTTTATTAATA  43 25
    MMOB2100 NONE
        atpG NONE
        atpD NONE
        atpC  277118 ..  277137 -  -9.4  -5.05505   ATCATAAATTAAAAA            CTAGATGA AATT TCATCTAG             TTTTTAAAAAATAAT  91 258
         lip  267632 ..  267647 -  -7.6  -4.46432   AAAAAATTATGAAAA              TAAGCC TTTT GGCTTA               TTTTTAAATTAAATT  76 34
    MMOB1970 NONE
    MMOB1960 NONE
         lig  261096 ..  261131 - -16.6  -5.27476   TTGAACAAAACAAAA    TTTAAAAAAACAAAGC AAAT GCTTTGTTTTTTTAAA     TTAATTTATTGAATT 100 21
        galE NONE
        nadE NONE
    MMOB1910  258066 ..  258117 - -15.9  -3.94877   ATTTCTCAATAATAA TG-TTTTTAAAAAAATAATAGTGA TATCT TCACTATTATTTTTTTAAAAATCA ATGTTGTGATAAATT 100 16
        prfA NONE
        hemK  255833 ..  255843 -    -4  -3.64049   TTAACAATTTTGAAA                 GTAA AAA TTAC                 TAAAAGAGATTCACA  50 379
        degV NONE
        degV  242647 ..  242673 -   -14  -4.61284   AACAGCAAATGAAAA         TAAAAAAGAGAC TTT GTCTCTTTTTTA         TGATCAATTTAATGA 100 166
        pdhD NONE
        pepA  237644 ..  237657 -  -2.5  -2.52419   ACTAAATTTAAAATT               TATTT AGTC AAATA                GTTTACAAGTGTTTT  37 11
    MMOB1730 NONE
        rplI NONE
        dnaB  233806 ..  233820 -  -2.2  -3.82652   ATCACAAAGAAAAAT               TAAAAA TTA TTTTCA               TCATTTTTTTGACTA  45 10
    MMOB1700  232264 ..  232279 -  -2.6  -5.68023   CTATAATTAAAAAAA              GATC-CA ACT TGAGATC              TTTTTTTAATTCATT  72 447
        cysS  203078 ..  203092 -  -3.6  -3.42395   TTTACCACTTAAATA               CAACTT CAT AAGTTA               AACCAACTTTTTTTC  47 23
        spoU  202255 ..  202265 -  -2.6   -2.9648   AAAAGGAATATTATA                 TTTT TTT AAAA                 TTGCTTTTGCACTTG  39 154
    MMOB1460 NONE
        nusG  200746 ..  200760 -  -7.2  -6.28967   CATAAATAAAAAAAA               TGGTAA TAT TTACCA               TTTTTTTTATTTATT 100 36
       proRS  199018 ..  199028 -  -2.6  -2.76046   TTAACTTTAATATGA                 TTTT GCA AAAA                 TTACATACCTTTTTG  38 6
        trxA  198557 ..  198586 -  -9.6  -3.93963   AGCATCATTTATAAA       TAAAAAAAGAAG TTTTAG CTTCTTTTTTTA        TTTATAAAACTTTGA  80 51
        trxA  198164 ..  198181 -  -4.3  -2.55712   TTATATTGAGAATAT             TTTTTTA ATTC TAAAAAA              GCATAAATTTAGATT  44 40
    MMOB1410  197103 ..  197117 -  -8.6  -5.63504   AATTTTATAAAAAAA               TAGCCA ATA TGGCTA               TGGATCAATTTATTA 100 228
        rplK NONE
        rplA  195666 ..  195683 -  -8.5  -6.01187   AATTAAATAAAAAAA             TACTGGA CTAT TCCAGTA              TTTTTTCTAGTTTTC 100 32
        ftsY  194323 ..  194354 -  -9.8  -4.08064   AATTTCTGCTTAAAA      TTAAAAAAATCACT CTTG AGTAATTTTTTTAA       TCGATAGAATAATTT  85 22
    MMOB1320  185950 ..  185968 -  -5.4  -4.94811   TTAAAAACAAAGAAA             TTCTAGAT ATC ATCTAAAA             TAATTACCTCCCTTT  74 29
    MMOB1310 NONE
         gcp  183814 ..  183826 -  -3.5  -4.85618   AAATAATTAATAAAA                TTTTT GAA AAAAA                GACTACTCTAACTTT  65 319
        cspR NONE
        spoU NONE
    MMOB1190  175823 ..  175840 -  -4.1  -2.70932   TTCTTTTTGTAATTA             TTGGGCA TGTT TTCCCAA              TCTACTTCAAATTTA  48 430
    MMOB1090 NONE
    MMOB1080 NONE
    MMOB1070  164061 ..  164071 -  -2.6  -4.83715   AACTTAAAAAAAGAA                 TTTT TGT AAAA                 ACTATTATTATTTCC  57 33
    MMOB1060  163745 ..  163762 -  -8.5  -5.80817   TCTAAGATAAAAAAA             GTGATAG TTAT CTATCAC              TTTTTTTATTAAATT 100 15
        gyrB  133158 ..  133177 -  -5.1  -5.20781   TATTATAAAATAAAA            CTTATGA AGTTAA TCATAAG             TTGTTTTTATTTATT  73 52
         ald  131952 ..  131965 -  -5.3  -5.48623   AAATATAAATAAAAA               GATAG GAAT CTATC                TTTTTTTATTATTAA  78 37
        ushA  129551 ..  129587 -  -9.8  -5.55769   TCTGATAATAAAAAA    CAAAATAAAATGAGAA ATCTA TTCTCATTTTATTTTT    TGCTAGTTTTAGTAT 100 54
    MMOB0970  126328 ..  126344 -  -2.3  -3.14261   GAAAAACCTATTTAA              GATATTT ACT AAATTTC              AATAAAATGAAATAA  39 96
        serS  119470 ..  119480 -    -4  -3.51411   ACTCCTTTAAATTAA                 TAGT AAA ACTA                 TATATAAATATAATT  49 122
    MMOB0910 NONE
    MMOB0900 NONE
    MMOB0890  114494 ..  114509 -  -6.2   -5.4477   AAATCTTTAAAAAAA              CATCTA TTAC TAGATG               TTTTTTTTAACCATT  81 32
        topA  103906 ..  103948 -  -6.7  -3.62597   TTCATTTGTCAATAA TTTTATTTTATTCATTAGA TAACT CCTTATAAATAAAATAAAA AAGCTTTTAATTCAA  66 218
    MMOB0810  102764 ..  102776 -  -4.9  -4.71426   TGCCTACTAACAAAA                TTGAT CTT ATCAA                AGGATTAATTCTAAA  65 261
    MMOB0800 NONE
        nifS NONE
        nifU   99769 ..   99782 -  -5.3  -5.79526   ATAGCCCAAAAAAAA               TTCAG GAAA CTGAA                TTTTTTTATTTGTGC  84 31
        rpsD   90461 ..   90489 - -11.3  -3.80083   AAAATTCAATTTAAA        TAAAAAAATGCTT TAA AAGCACTTTTTTA        TTTATTGTAAAATTC  95 23
        nemA   89294 ..   89325 - -13.4    -3.889   CTCAATCATACTAAA      TTTAAAAACATACT ATTA AGTATGTTTTTAAA       TTATTTATCTCATTT 100 26
        mgpA   88236 ..   88253 -  -5.7  -4.17906   AATGAAATCAAATAA             CATTAAA TATT TTTAATG              GTAGACTTTGTTATG  64 36
        ptsI   81520 ..   81538 -  -2.4  -6.17268   TGATAATAAAAAAAA             CAACTTTA TTA CATAGTTG             TTTTTTTTATTTAAT  77 41
    MMOB0590 NONE
        lplA   78772 ..   78792 -  -2.6  -5.93809   CTTCTACAAAAAAAA            CAATTAGT GAAAA ACTAAGTG            ATTTTAAAAGAAGAA  78 413
    MMOB0330   45653 ..   45665 -  -3.5    -2.981   TTTCAACCCATAAAT                TATTT TTT AAATA                TTTCTCCCATATAAG  44 12
    MMOB0320   44551 ..   44570 -  -2.2  -4.14392   CTGTAATTTTTAAAA            TTCTAACA TGGC CATTAGAA             GGCAATTTTTTTTCT  49 201
    MMOB0310   43767 ..   43779 -  -3.5   -3.8374   TCAAAAAATTCTAAA                TTTTT TCC AAAAA                TTTATTTATCAAAAA  50 8
    MMOB0300   42481 ..   42495 -  -2.1  -2.73622   ATAAGAATGATACTA               CACCA AAACA TGGTA               TCAGGTGATAGTAAA  37 234
        lrpA NONE
        lrpB NONE
        lrpC NONE
        lrpD   28504 ..   28522 -  -3.2   -3.5764   AATCCTAGTCCTAAA             CTTAACAT TTT ATATCAAG             AAAGAAATTTCAGTT  48 65
     lrpAbor NONE
        lrpE   24699 ..   24735 -  -9.2  -4.94962   ATAATTGAAATAAAA    CTTATATTAATAATTT TTTTG AAATTATTAATATAAA    GAAAGAAATTTCAGT  91 66
    MMOB0210   23715 ..   23749 -   -14  -3.67417   ATATTTAATTTTAAA     TAATAAAAAAACTAGA AAA CCTAGTTTTTTTATTA     TTTTTTTCATAATTG 100 482
    MMOB0180   21239 ..   21251 -  -4.9  -5.06451   TATGAGCTTAAAAAA                CTTTT TGA AAAAG                CCGATTTAATCACTT  74 237
        xylF   16324 ..   16342 -  -3.2  -4.33165   TTAAACTTATTAAAA             TGTGAATA AAG TATTAACA             TTTGCACTTGTAACA  56 1
        xylG NONE
        xylH NONE
    MMOB0120   12742 ..   12768 - -11.1   -3.6707   AGCGAAGATCTTAAA         TAAAAAACCAC ATGTA GTGGTTTTTTA         ATTTCCTTTTATTCT  93 23
    MMOB0060    4901 ..    4915 -  -2.2  -3.24422   TATTTTTAAAAATCA               CAAATT ATT AATTTA               CTTTCAAATCTAAAA  40 35
        gltX NONE
    MMOB0040    3047 ..    3081 - -17.6  -3.97241   ACAAAAAGTATCAAA     TAATATAAAAAGCACT AAA AGTGCTTTTTATATTA     TTTTCAAAAATATTT 100 18
