# Supplementary material for: Rapid, accurate, computational discovery of Rho-independent transcription terminators illuminates their relationship to DNA uptake
Source: Genome Biol. 2007 Feb 21;8(2):R22. doi: 10.1186/gb-2007-8-2-r22 (PMC1852404; doi:10.1186/gb-2007-8-2-r22)
Supplement: Additional data file 4 — Best terminators found downstream of each of the genes of the 343 organisms studied. [file gb-2007-8-2-r22-S4.zip › Mycoplasma_mycoides.bag]

        dnaA    1495 ..    1505 +  -2.6  -2.74144   CACAAATTAACCTCA                 TATT ACT AATA                 ATTTAGAAATAGAAA  39 80
        dnaN    2730 ..    2742 +  -7.7  -5.61881   TTTTTATCAAATTAG                TCCAC TTA GTGGA                TTTTTATTTTTAAAA 100 26
    MSC_0003 NONE
        ksgA    4076 ..    4089 +  -5.3  -3.30199   ATAAAATTATTTAAC               CTAGT CTAT ACTAG                TAATTTTTAAATTTA  57 2
    MSC_0005    5464 ..    5489 + -11.3  -5.24291   AAAAACTTTCTAATG         CCCTATGTCAA GCAA TTGATATAGGG          TTTTATTTTGCTTTT 100 242
        gyrB NONE
        gyrA   10047 ..   10059 +  -9.1  -5.64873   AATATAACAAAAAAA                TCGGG GTC CCCGA                TTTTTTATTATTAAA 100 41
         lpp   20459 ..   20487 +  -3.3  -3.28712   CTTTAATTGATTAAT        TATATATGTCATT AGA AATGAGAGATATA        TTATGAAAAAAGCAA  46 27
         p72   22165 ..   22197 + -10.7  -4.88326   TTCAATATTATAACA      GGATTGTTTTCTGAA TTG TACAGGAGACAATCC      TTTTAATTTTTCTTT 100 102
        acpD   32616 ..   32630 +  -7.2  -3.48766   TATGAATTACAGTAT               TTGCAA TTT TTGCAA               TGTTTGGGTTGTGAG  68 151
    MSC_0033   43383 ..   43403 +  -8.4  -5.82036   TAATAAAATGTTAAA            CCAAATAC TAAAT GTATTTGG            TTTTTTATTTATTAT 100 38
         ldh NONE
    MSC_0035   45957 ..   45975 + -10.4  -5.77677   AAATTTTATAACAGA             GTGAAGTT AAA AACTTCAC             TTTTTTATTGTTTTA 100 45
    MSC_0036 NONE
    MSC_0037   47582 ..   47602 +  -9.1   -5.3671   AAAAGATTAAAAAAA            CCAAGATTT TAT AAGTCTTGG            TTTTTTAGTTATATT 100 31
         tnp   49549 ..   49569 +  -5.5   -5.3671   AACGTAGGAAAAAAA            CTAAGATTT TAT AAGTCTTGG            TTTTTTAGTTATATT  81 121
    MSC_0040   52199 ..   52212 +  -2.5  -3.13722   TTAATAATAAAGATA               TTTTA AACA TAAAA                GTTTATATTGATCAG  42 80
    MSC_0041   52608 ..   52620 +  -3.5  -5.32396   TAATGCTTTTTAATT                TTATT TAA AATAA                TTTTATTTTTAATAT  70 28
        ptsG   66945 ..   66977 + -10.7  -4.88326   TTCAATATTATAACA      GGATTGTTTTCTGAA TTG TACAGGAGACAATCC      TTTTAATTTTTCTTT 100 103
         tnp   71658 ..   71677 +    -5  -3.78474   TCATCTGGATATTTA            GTTCTTTG ATAT CAACGAAC             ATTTTCTTTTATTTC  58 416
    MSC_0062 NONE
    MSC_0063   73270 ..   73284 +  -2.9  -2.69798   AACCATAAATGCCAA               TCATA AATAA TATGA               CATTTTATTATATAT  39 86
         ald   74470 ..   74486 +  -2.3  -4.75308   CGGGGGGAGGGTTGC              TAGATTT TTT ATATCTA              TTTTTAAATCTTAAT  59 59
    MSC_0065   75670 ..   75683 +  -6.7  -5.79595   TCAATAATATCAAAG               CAAGC CACG GCTTG                TTTTTTGTTTTAAGA  90 34
        serS NONE
    MSC_0067 NONE
    MSC_0068 NONE
        lysS   79913 ..   79932 +  -6.5  -4.33165   CAAGAGAATAATTGA            GTAGAAC TTATAT GTTCTAC             TTTTCCTACGTTTCC  73 30
         tnp   90693 ..   90706 +  -6.7  -3.27525   TTTTCAAATAAAAAA               CCAGA AATA TCTGG                TTAGATTTCAAAAAA  63 287
    MSC_0075   92352 ..   92365 +  -2.5  -2.98356   GTTTATTTAAGTATT               TTAAT AATA ATTAA                TATATAACTTTAAAT  41 5
       comEC   93210 ..   93229 +  -2.2  -5.69473   TTTGATAGTTCTAGT            TTGTTTTG TAAA TAAAACAG             TTTTTTTATACTCTC  73 94
        trmE  104672 ..  104709 +  -2.7  -5.14965   TGATTAACTAATTCA   GCTTTATTTGCATCATC ATTA GATTTTGCATTTAAAGC    TTTTTTAATAGCAGT  64 179
        pepQ  110187 ..  110210 +  -2.6  -3.74361   TATAAAAAATTAATG          TTTGTAATAA CAAG TTATTAAAAA           TTCTTACTAACTATA  47 28
        polA  111161 ..  111182 +  -8.8  -4.93968   GAACTAATAAAAAAA           CAGTGAAC AAATAG GTTCACTG            TTTTTAGTTATAAGT 100 12
    MSC_0092  112044 ..  112065 + -13.1  -5.24531   AAATACTATTTATAA           TTAGGTCGG AATT CCGACCTAA            TTTTTTATGACACAT 100 181
    MSC_0093 NONE
    MSC_0094  114150 ..  114163 +  -2.3  -5.06816   ACTTTTTAAAATTAA               GGGCA AAAT TACCC                TTTTTGTTAAAAAGT  61 456
    MSC_0095 NONE
        coaE  115102 ..  115121 +  -3.6  -5.73672   TTATATACAAAAAAA            TAGGCTAT TAGA ATAACCTA             TTTTTTTAATTCTTT  79 10
         tnp  117138 ..  117157 +    -8  -5.73672   TTATATACAAAAAAA            TAGGTTAT TAGA ATAACCTA             TTTTTTTAATTCTTT 100 214
        epsG  128616 ..  128634 +    -6  -5.73339   ATATTTAAACAAAAA             GCAAGTAT TAA ACACTTGC             TTTTTTTATAGTTAT  87 41
    MSC_0112  132317 ..  132351 + -10.3  -4.50686   AAGTTAAACCTGTTA     GATAAAAGAATTAAC AACAA GTTATTTCTTTTATC     TTTCTTAATTTTTAG 100 21
         abc  133928 ..  133946 +    -6  -5.59357   TAGTAGAATAAAAAA             CGAGAAAT TTA AATTCTCG             TTTTTTTAATATGAT  85 30
        ilvA  136344 ..  136358 +  -4.3  -3.66666   TTGTTGTTAATAACT               TAGAC TATTT GTCTA               TTTAACAATTTTAGG  56 207
    MSC_0115 NONE
    MSC_0116  138842 ..  138861 +  -7.9  -5.62045   AAATAATAATAAAAA            TCAGCAC AACTAA GTGCTGA             TTTTTTATTATCTAT 100 35
         lpp  139852 ..  139868 +  -2.4  -4.59773   AATTCCATTATAAGG              TTAATA ATAAA TATTAA              TTTTTAAAAATCAAG  56 53
        uhpT  141584 ..  141604 +  -9.9  -6.47325   AATAATTAATGTAAA            TCACAATTT TTA AAATTGTGA            TTTTTTTTATTTTTT 100 53
    MSC_0119  141991 ..  142001 +  -5.4  -3.58522   TTAAAAGAAACATAC                 GAAG AAT CTTC                 TATTTCTAATGAATT  59 37
    MSC_0126  149155 ..  149173 +  -7.5  -5.49809   AAATTTTCTTAAATT             TAGAGCT AAAAA AGCTCTA             TTTTTTTCCAATTTC 100 264
        nagB NONE
        nagE  153735 ..  153753 + -10.4  -5.43329   TTTAATAATTATAAA             GTTCAGAT TAA ATCTGAAC             TTTTATTTTGTTTTT 100 41
        gltX NONE
    MSC_0132  156516 ..  156526 +    -4   -2.7094   CCAAAAGAAATAGTG                 TAGA ATA TCTA                 ATTGTGTAGGTGAAA  44 23
    MSC_0133  156978 ..  157003 +  -3.4  -5.54338   TAATCGATAATTAAA         GGTTGTAAAA CTAAGT TTTTATGACC          TTTTTATTTTAATTA  73 31
        ctrA  158682 ..  158700 + -10.4  -5.28983   AATAATATGATTAAG             CTCACAAT TAA ATTGTGAG             TTTTTATCTTTTAGG 100 46
    MSC_0135 NONE
    MSC_0136  160903 ..  160935 + -10.7  -4.88326   TTCAATATTATAACA      GGATTGTTTTCTGAA TTG TACAGGAGACAATCC      TTTTAATTTTTCTTT 100 88
       fbaA2  163495 ..  163505 +    -4  -5.34555   GTAAATTTTTGATCT                 CATA AGT TATG                 TTTTTTATAATGTAA  72 136
        tnpA  166399 ..  166411 +  -4.9  -3.14878   TGATCTTTACAATGA                TGAAA TTA TTTCA                TATTCAATTCAAACC  53 487
        glpQ  169686 ..  169705 +    -8  -6.11229   TAATAGTATGTAAAA            TAATAGCA AATT TGCTATTA             TTTTTTTATTTTAAT 100 49
        rpme  170108 ..  170120 +  -5.5  -5.63517   AACAAATAATTTTGA                GGTCC CTA GGATC                TTTTTTATTTGACAA  86 32
    MSC_0147  172054 ..  172064 +  -2.6  -3.34192   TATAAGTAAAGATTC                 TATT AGT AATA                 TTAATTAAAGGAGTT  44 7
         dhh NONE
         tdk NONE
        prfA NONE
        hemK  175580 ..  175592 +  -3.5  -2.60032   TGATTATTGAAGAAA                TTTAA TTA TTAAA                AATTTTTAAGGACAA  43 4
    MSC_0152  177068 ..  177082 +  -2.2  -2.55429   TTTAAAAATAAGAAA               TTATTT AGA AAATAG               GATTTATTATGTTAA  38 11
    MSC_0153  177582 ..  177592 +  -2.6  -3.51279   CATTATAAAAAAATA                 TTTA AGG TAAA                 ATTTTTATACCATAT  45 16
    MSC_0154  178786 ..  178809 +  -4.8    -5.626   ATAACTTTCATTAAA          TAGG-TTTATT TCA AATAAAGCCTA          TTTTTTTATAAAATA  79 193
    MSC_0155 NONE
         cls  181076 ..  181102 +  -5.4  -4.88485   ACATTATTCAACCTT         TATTATAAAAAT TTT ATTTTTAAAATA         TTATTTTTTTAATTA  73 18
        rpsL NONE
        rpsG NONE
        fusA NONE
        tufA  185615 ..  185633 +  -5.3  -6.20267   AAATAATTTATAAAA             GGACTAG TTATT CTAGTTC             TTTTTTTGTTTTTAA 100 47
        ptsG  186336 ..  186355 +  -7.2  -2.55847   ATTATTATAGTATTA            CCAATTTC AGTT GGAATTGG             ATTAGTATGACCATT  62 99
        xylS  189900 ..  189913 +  -2.5  -2.82353   TTTTTTTATTATGAA               TTTAA AAGT TTAAA                ATTATATATTAGTAT  40 71
        pepA  191399 ..  191415 +  -3.1  -5.40072   AGTATTTATCTACCC              TTTTTAT ATT ATGAAAA              TTTTTTTAAAAAAAG  70 62
    MSC_0164  193033 ..  193046 +  -3.9  -3.16881   TTACTTGATTCCTCA               TTAGA TTAA TCTAA                TTAATAAAATAACTA  48 12
    MSC_0165  193830 ..  193888 + -12.3  -2.99123   TTTTAATCTTATCCT ---ACGTTTCCCACTTAGTCGCTGAAAAC TGAGT GTTTTC-GCGACTAAGTGGGAAACGTAGG ATTAATTTTTATTTT  90 102
         tnp  198464 ..  198480 +    -8  -5.72622   CGTAGGAAGTAACTA              GGCTTG TTAAT CAAGCC              TTTTTTATTTGTAAA 100 123
    MSC_0169 NONE
    MSC_0170  200393 ..  200405 +  -3.5  -3.07455   TTAGTAAAGAAAGTT                TTATT GCA AATAA                TATAGTTTCTGGTAA  45 55
    MSC_0171  200882 ..  200913 +  -8.9  -4.45201   CCTACGTTTCCCACT      TAGTCGC-GAAAAC ACTCA GTTTTCAGCGGCTA      TATTTTTTTATAAAA  86 204
         tnp NONE
        tnpA NONE
        tnpB  204464 ..  204487 +    -2  -5.06451   TTCTAGTTGATTGTA          TATTTA-AATT ATT AATTATAAATA          TTTTTTCAGCTAATA  61 359
        oppB NONE
        oppC NONE
        oppD NONE
        oppF NONE
        oppA  219723 ..  219740 +  -4.9  -5.93809   AAATAATTTTAAAAA             CAATACT TTAA GGTATTG              TTTTTTTTATAAAAA  88 35
    MSC_0185  220568 ..  220579 +  -4.4  -2.86492   AGTTATGTAAAAAAA                CTAC AGGA GTAG                 ATTTACTAAATATAC  49 14
    MSC_0186  222800 ..  222816 +    -8  -5.59502   TTTTGTTTTACACAA              GCAACC ACTTA GGTTGC              TTTTTTCATTTTTTC 100 242
    MSC_0187 NONE
    MSC_0188 NONE
    MSC_0189 NONE
    MSC_0190 NONE
        trsE NONE
         fic NONE
    MSC_0193  229582 ..  229604 +  -6.4  -5.56264   TTTTTAATATAAAAA           GACTAGAA TATAAAT TTCTAGTC           TTTTTTATGTTTAAA  88 41
    MSC_0194  230535 ..  230566 +  -8.9  -5.41941   TTACAAACAAAAAAA      TAGTGCTATTAGA TTTAAT TCTATTAGCACTA       TTTTTATTTCATTTA 100 270
    MSC_0214  248654 ..  248674 +  -3.3  -5.55695   CAACACAGAAACGAT            AAATACTAG TTT CTAGTGTTA            TTTTTTGTATTATTA  73 17
         pdf  253835 ..  253851 +  -5.3  -3.11732   CCCTTTATATAAAAA              TAATAAT TGA ATTATTA              TTGAATAAATTTAGA  55 1
        infC NONE
        rpmI NONE
        rplT  255201 ..  255216 +  -7.6  -5.71983   AAATAAATAATCAAA              TCTCTC TCAG GAGAGA               TTTTTTTATAATTAA 100 31
        potA NONE
        potB NONE
       potCD  260727 ..  260744 +  -9.9  -5.68039   AATAAATAGAGAAAA             CCTTGGA AAAT TCCAAGG              TTTTTTTATACATTT 100 32
         tnp  265431 ..  265441 +    -4  -3.97443   ATCAGAATGAATCAA                 CAAA CCA TTTG                 TATTTTTAACCTTTT  54 265
    MSC_0233  268057 ..  268068 +    -3  -4.23892   TAAAAGAATTTTTAT                TAGA TGAA TCTA                 TTTTAAATAATTAAA  53 270
    MSC_0234  268504 ..  268515 +    -3  -2.59431   CAATTGCTTTTGAAA                CTTT TGAT AAAG                 TAAGTTATAAAAAAG  39 59
        pepA  269530 ..  269540 +  -2.6  -3.76968   TTTTAGTTAGAACTC                 TATT TGA AATA                 TTTAATAAATAAATT  47 3
    MSC_0236 NONE
        pepF  272073 ..  272106 +  -3.8  -5.07275   AAGAATTCTCCCGAA     CCCCATATTTCGGA CTAAAA TCCAGGAAATGGGG      TTTTTATATGTCTAA  67 57
        tnpA NONE
        tnpB  273571 ..  273585 +  -3.6  -3.98114   AGAGTTTTTTATATA               TTGATA TAG TGTCAA               TTATTATGTTAAATT  54 71
         p72  275303 ..  275324 +  -7.3  -5.73339   GATCAATAATCAAAA           CAAGAGACC ATAT GATCTCTTG            TTTTTTTATACTTCT  93 32
    MSC_0242  276804 ..  276821 +  -2.8  -3.66844   AACATATTATGTTTT             TATTGA TGAAAT TCAATA              TTGTTAAACTATAAA  47 1
    MSC_0243  277833 ..  277845 +  -7.7  -5.80003   TATTTAATAAAAAAA                CAGCT TTA AGCTG                TTTTTTGTTTATTCC 100 34
         tnp NONE
        tnpB  281476 ..  281490 +  -2.8  -4.67942   TGTTTATGGTAGCGG               GGGGTT ATT AACTTC               TTTTAGTTTATTAGC  57 45
    MSC_0247  282505 ..  282536 +    -4   -5.5208   AATAAAATAAAAAAA      CTGAACTAACAAA ATAAAGA TTTGTTA-TTCAG      TTTTTTGTATTATAC  75 516
         tnp  285932 ..  285963 +  -3.1  -5.15969   TTAAACTGGGAAACG      TAGGAG-AATTGGA AATAA TCCATTTACTCCTG      TTTTTTCAATTAAAA  68 110
         eno  289769 ..  289796 +  -8.7  -4.65916   GCAATTAAATAATTT        TAAAAAAGAGT CTAGTC ACTCTTTTTTA         TTTTGTTAAAATAAC  89 46
    MSC_0254 NONE
    MSC_0255 NONE
         hpt  291655 ..  291671 + -10.9  -5.47821   AATGATAATAAAAAA              GCTCATC ATT GATGAGC              TTTTTTTGACTAAGT 100 33
         pfk NONE
         pyk  298252 ..  298273 +  -8.1  -5.60993   TGGTACCGCGTTAAA           TCGCTCC-TA AAT TAGGGAGCGA           TTTTTTTATAAGGAG 100 251
        thrS  300229 ..  300248 +  -9.4  -5.73978   TAAATAATATTAGAA            CTTGCAAA TAAT TTTGCAAG             TTTTTTATTTGTAAT 100 42
         nox NONE
        lplA NONE
        pdhA NONE
        pdhB NONE
        pdhC NONE
        pdhD NONE
         pta NONE
        ackA  310726 ..  310748 + -13.6  -4.02719   ATATAATAATTAAAA           CACTTAGCTT AAA AAGCTAAGTG           TTTACTATTTAATAA 100 44
         lpp  312709 ..  312719 +  -2.6  -4.05402   TCAAAATCTACTAAA                 TTAT TTG ATAA                 TATTTTTAATTAGAA  51 2
        kdtB  313198 ..  313219 +  -3.1   -3.2613   GATTATAAAGTTGTT           TTTTTATCT TAGT AGATTAAAA            TTAATAATAGTTATT  46 59
        ptsI NONE
         crr  315801 ..  315819 +  -6.8  -5.68438   TAATAATTGGAATAA             TAGCTCTA TTT TAGAGTTA             TTTTTTGTTTAATAG  90 303
       dhaK2 NONE
    MSC_0277  316922 ..  316937 +  -7.6  -5.21236   AGAAGAATAAAAAAA              TCAAGC TTAA GCTTGA               TTTTTATTATGGGTT  93 31
    MSC_0279  319606 ..  319623 +  -2.8  -3.36505   AATTTAGCAATTCAT             TTGATT AGAAAA AATCAA              TTATAGGTGAAATAT  44 2
        thiI  320847 ..  320857 +  -2.6  -4.86731   TTGCACAAGTGTTTT                 TTTA GTT TAAA                 TTTTATTTACAAAAA  59 48
    MSC_0281  322871 ..  322901 + -12.9  -5.94743   TTAAAAAAATAAAAA       TTAACCTTAGTAA AAAAA TTACTAAGGTTAA       TTTTTATTTTTTTTA 100 29
    MSC_0282 NONE
    MSC_0284 NONE
         lpp  325359 ..  325369 +    -4   -2.9699   ATTTAGAAAAACAAA                 TTGA AAA TCAA                 ATTTCTGAATCTAGT  46 48
    MSC_0286 NONE
    MSC_0287 NONE
    MSC_0288  329283 ..  329298 +  -7.6  -6.12328   AAAGCAAATAAAAAA              TCAAGG TTAT CCTTGA               TTTTTTTTATCTTCT 100 46
    MSC_0294  335510 ..  335522 +  -4.9  -3.85504   GGTTTTAATCCACCA                TTGAT CTC ATCAA                TTGATTTTTGATAAT  60 141
    MSC_0311 NONE
    MSC_0312  354209 ..  354229 +  -8.4  -5.24416   TTTAATATAAAAAAA            CAAGATGA TTTTT TCATCTTG            TTTTTATTCTGATTG  95 36
    MSC_0313  354500 ..  354512 +  -6.3  -3.66018   TCAAATTGTTTGTTT                GTATG ACC CATAC                TTCTTAACATAATCA  65 1
    MSC_0316 NONE
         lpp  363187 ..  363200 +  -3.9  -2.94032   ATTAGTAAAAAATAA               CAAAA TGAA TTTTG                ATTTAATTAAAAAAT  46 36
    MSC_0318  363576 ..  363607 +  -8.9  -4.45201   CCTACGTTTCCCACT      TAGTCGC-GAAAAC ACTCA GTTTTCAGCGGCTA      TATTTTTTTATAAAA  86 48
    MSC_0325 NONE
    MSC_0326 NONE
        proS NONE
         rnh NONE
    MSC_0329  377279 ..  377299 +  -2.7  -3.44848   TCAAATAGTTACTTT            TATTAATAA ACA TCATTAATA            TGTTTAATAGAAAGG  44 7
        lepA  379100 ..  379116 +  -2.3  -2.76453   CAAGAAGCCTTTGTT              GCTATTT TAA AAATAGA              TGATTAAAATTATAG  39 2
    MSC_0331  380048 ..  380058 +    -4  -5.34555   GTAAATTTTTGATCT                 CATA AGT TATG                 TTTTTTATAATGTAA  72 66
        rbfA  385387 ..  385405 +  -7.5  -4.66163   AAATAATATTAAATT             TCCAAGT TTTAT ACTTGGA             TTTTTAAATAGAAAT  83 35
        truB NONE
        ribF  386844 ..  386871 +  -8.6   -5.8901   GATCTAAAATTAAAA        TAGTACACACTT ATAA AAGTATGTACTA         TTTTTTATTTTGTCT 100 23
    MSC_0338  387529 ..  387539 +    -4  -5.34555   GTAAATTTTTGATCT                 CATA AGT TATG                 TTTTTTATAATGTAA  72 496
         tnp  393064 ..  393077 +  -3.9  -4.95957   CACCATTTTGAGTTA               CATTA AAAA TAATG                TTTTTAATTCCTTTA  67 288
        rpsO  396635 ..  396654 +  -9.4  -5.82172   TTGAAAATAACTCAA            CAACACTT TTAT AAGTGTTG             TTTTTTTATATTCAT 100 174
    MSC_0348  397355 ..  397371 +  -6.6  -5.73672   TGTATAAAAAAAAGA              CAGACT AGGGG AGTCTG              TTTTTTTAATTATTT  90 18
        trpS  410765 ..  410785 +    -4  -4.56597   ATAGAAAATAAAAAA            GAGCTTAA AAAAA TTAAGCCC            TTTTTAGCGAAGAAA  62 30
    MSC_0360  412593 ..  412608 +  -7.6  -5.12971   GAATTAAATCAAAAA              TAGACC TATT GGTCTA               TTTTTATTAAATATT  93 215
    MSC_0362  414713 ..  414723 +    -4  -5.34555   GTAAATTTTTGATCT                 CATA AGT TATG                 TTTTTTATAATGTAA  72 37
    MSC_0377  429316 ..  429331 +  -7.6  -5.99154   TAATTAAAATTTAGA              CTTGCA ATAC TGCAAG               TTTTTTTATTTAGTA 100 93
    MSC_0378 NONE
    MSC_0379  431037 ..  431047 +    -4  -5.34555   GTAAATTTTTGATCT                 CATA AGT TATG                 TTTTTTATAATGTAA  72 97
    MSC_0383 NONE
    MSC_0384 NONE
    MSC_0385 NONE
    MSC_0386  439642 ..  439655 +  -2.5  -3.33696   TATAAACAAAGCATC               TAATA ACCT TATTA                TTAGTTAAGGAGAAA  44 62
        rluB NONE
    MSC_0388  441466 ..  441476 +  -5.4  -4.11216   TTATTTGAAGATGTA                 GCAA TGT TTGC                 TTTTAAAAATAAAAA  64 433
    MSC_0389  442718 ..  442763 + -10.9  -5.38951   TAGTTTAAGTTTTAA TCTTATTATTTATATTTAGTC AGTT GATTAAGTGTAGATAATAAGA TTTTTTATATAGATT 100 33
         vmm  443275 ..  443288 +  -2.5   -4.3767   GATATGGGGTTTTCG               TAATT TCTT AATTA                TTTATTCTGATCTAA  55 148
    MSC_0391  444456 ..  444470 +  -4.3  -3.82191   CTGAGAAAATAAAAA               TTGCT AGTAA AGCAA               TTCTTCTCAACTTCA  56 348
         lpp  445620 ..  445630 +  -6.8  -5.80817   AAATATCTAAATGCA                 GACC AAG GGTC                 TTTTTTTATATTAAA  90 286
    MSC_0393  446327 ..  446347 +    -7  -4.05583   ATATATCAATAAAAG            GAAAGATT AATTA AATCTTTC            TCTTTTTACTATTAA  73 190
         pts  447225 ..  447235 +  -2.6  -2.80816   AAGATATATTAATAG                 TTTT ACA AAAA                 TATGATAGATAGAAA  40 3
        ulaA NONE
         rpe  449803 ..  449825 +    -5  -4.29391   TAATATTGTTGCATT           TGTAAAATAC TAT GTATTTTGTA           TTTAATTTTATGGTT  64 105
         lpp  450772 ..  450789 +  -4.1  -7.14698   TAAAGAACTTGTTAA             CGAGCTT TTAA AGGCTTG              TTTTTTTTTTTTTTT 100 173
        natA NONE
    MSC_0399  453610 ..  453635 +  -4.9  -2.60511   AAATATATTAGAGTA         TAAGATAAATA TCCT TATTTATCTAA          ATATATTTATCAATA  50 72
    MSC_0400  454613 ..  454635 +    -5  -2.60211   TAAGTTTTCTCATAA           CTTTTTATAA ATT TTAAAAAAAG           GATTTTTAAAAGAAT  50 9
         lpp  454887 ..  454900 +  -2.5  -3.85817   ATTGCATTTAAAAAA               TTATT AGAG AATAA                TTTGTCAAAAAACAT  49 97
    MSC_0402  457420 ..  457434 +  -2.9  -4.04773   TTCATATCAAGAAAC               TAAGT CAACA ACTTA               TTATTTAGCTTATTA  51 256
    MSC_0405  461572 ..  461601 +  -5.1  -3.70478   AATTAATCATAGATA       CAAATAAAAATGC CTAG GCATTTTTTTATG        TTTAAATAGGTTTAT  58 19
    MSC_0406 NONE
         cmk NONE
    MSC_0408 NONE
        gpsA NONE
    MSC_0410  465643 ..  465657 +   -10  -5.11112   TAATAATTATAAAAA               GGTTGC TAA GCAACC               TTTTTATTAACATTT 100 38
    MSC_0411  466495 ..  466505 +    -4  -5.34555   GTAAATTTTTGATCT                 CATA AGT TATG                 TTTTTTATAATGTAA  72 296
    MSC_0417  472617 ..  472629 +  -4.9   -3.2396   TTAACATTATTTAGC                TCATT AGC AATGA                TTAGTACTACTGGTT  53 211
    MSC_0418  474083 ..  474104 +  -8.9  -5.58522   ATAATTTTTATTAAA           GTTCAAATA AATT TATTTGAAC            TTTTTATTTTCTATA 100 52
         lpp  475527 ..  475542 +  -3.3  -2.91255   AACTCCACGCTTACA              CAATC TGTGAT GATTG               TAGTGTTTATGCTAA  43 170
        cinA NONE
        recA  477402 ..  477413 +  -5.8  -5.73978   AAAGAATAATTTAAA                GCAC CAAT GTGC                 TTTTTTGTTTGTAAT  86 32
    MSC_0422  479064 ..  479076 +  -3.5  -2.80479   GAAAAGAAACTGATG                TTTTA AAA TAAAA                TAGGTTTTAGTTAGA  43 15
         ffh NONE
    MSC_0424  480927 ..  480952 + -11.3  -5.48303   CACAAATAATTTTTA         GGTGTTAAGTA CAAT TACTTGACACC          TTTTTTTAAAATTGT 100 32
        rpsP NONE
        rimM NONE
        trmD NONE
        rplS  482967 ..  483001 +  -6.8  -5.80003   ATCAAATAATTTAAT    CATCAT-ATAAAGTA TTTTTC TACTTTATTATGATG     TTTTTTATTTATTGA  90 32
    MSC_0429 NONE
        rnhB  484603 ..  484637 +  -6.5  -5.45652   CAATTAAAAAAATAA     GCAAAGAAACTAGTT AAAAA GACTAGAATCTTTGC     TTTTTTATTCAAAAT  88 9
    MSC_0433  487910 ..  487928 +  -5.3  -5.63236   AATTAAATAATATTA             GAGACTA TAACT TGGTCTC             TTTTTCTTTTTAAAT  86 163
         abc NONE
         abc  491731 ..  491748 +  -3.5  -3.71378   GCAGGGTTGATGGAA             TAAGATT TATT AGTCTTA              TTTAAATATAAAGTA  50 23
    MSC_0436  493529 ..  493543 +   -10  -5.79595   TTAGAATCATTAAAA               TCGTGC TAA GCACGA               TTTTTTGTTTTAGAA 100 174
    MSC_0437 NONE
    MSC_0438 NONE
         obg NONE
        nadE NONE
    MSC_0441 NONE
    MSC_0442  498095 ..  498113 +  -3.3  -2.64973   AAAAACAGTTGAACA             TTTTTTA AAATA TAAAAAA             TAATATGAAATTAAT  43 4
         pfs NONE
    MSC_0444  499431 ..  499479 +  -9.3   -5.9663   AGAAATTGATAATAA GATAGACTAAAATAAAATAAAAA ACT TTTTTAGTTTATTTTAGTACATC TTTTTTTTAGTCTTT 100 16
    MSC_0446  501409 ..  501428 +  -2.1  -5.68039   AAACATGTCTGTTTA            ACTCCTA AATATA TAGGAGC             TTTTTTTGTAAATTT  73 25
        trmU  502618 ..  502643 +    -2   -2.9978   TGGAGCTGTTATTGA         TAAAGTAATT AAATAA AAATACTTTA          TAATTATATTGTTAT  40 10
    MSC_0448  503298 ..  503312 +  -2.8  -5.95286   AAGTAATTAAACTTA               GGCA CTAATGA TGCC               TTTTTTATTTTTAAT  76 31
    MSC_0449 NONE
         fmt NONE
         efp NONE
    MSC_0452 NONE
    MSC_0453  508744 ..  508760 +  -9.5  -5.24551   TAAATTAAATTTAAA              CTATCCT CAA AGGATAG              TTTTTATTAATTTAG 100 48
         lon  511220 ..  511238 + -10.4  -5.75538   TCTATAAATAATTAA             CTCACAAT TAA ATTGTGAG             TTTTTATTTTTTAAA 100 50
    MSC_0455  512939 ..  512949 +    -4  -3.98312   ACACATAATTTATTA                 TGAA TGG TTCA                 TTTAAATTTTCTATA  54 417
    MSC_0457  520678 ..  520696 +  -7.5  -5.42131   AGTTTCAAACGAATA             GAGTCTT GACAA AAGACTC             TTTTTTGTATAATTA 100 25
    MSC_0458  521253 ..  521272 +    -3  -2.79823   AAAAGAAGAAATTTA            TAAAAATT TAGT AATTTTTG             GTTAATTTTAAAAAA  40 1
         abc  522791 ..  522817 +  -5.4  -2.76046   TATTTCAACATTTAG         TTTAAATAAGTA TTT TATTTATTTAGA         TAATCTTGAAATTAA  54 272
    MSC_0460 NONE
    MSC_0461 NONE
         era NONE
        recO  525328 ..  525347 +  -6.6  -2.78606   AATTAGTTTTAAACA            TAACATTT ATAA AAATGTTA             TAATCTATTAGTTAC  61 35
        glyS NONE
        dnaG NONE
        rpoD NONE
    MSC_0467 NONE
    MSC_0468 NONE
        deaD  532969 ..  532979 +  -2.6  -4.37886   ATTAACTAATTTATG                 TAAT AAT ATTA                 TTTTATAAGGAATAG  55 36
    MSC_0470 NONE
    MSC_0471  534512 ..  534525 +  -2.5  -4.56629   AGCAAAACATTTTAG               TTTTA GGTG TAAAA                TTTTATAGTGTTATA  57 26
    MSC_0472 NONE
    MSC_0473 NONE
         apt  539332 ..  539350 +  -6.1  -5.73339   ATAAAACATTAAAAA             TAAAGAC TTTTT GTCTTTA             TTTTTTTATAATTAT  87 52
        relA  541660 ..  541673 +  -8.1  -5.19275   TTAAATAATAAAAAA               TCCGG TGCC CCGGA                TTTTATTTTATAAAT  95 45
        rpmB  550199 ..  550214 +  -7.6  -6.14618   CAATCGATTAATAAA              CTTGGA TTAA TCCAAG               TTTTTTTATTTTATA 100 187
    MSC_0484 NONE
        pstS  551949 ..  551967 +  -6.2  -2.55544   AAGTTTTAAAAATAA             TTAAAATA AAT TATTTTAA             TCAATTAAATAGTAA  56 22
       pstCA  554164 ..  554176 +  -3.5  -3.95873   AAACTGCTATTGAAA                TTAAA GAT TTTAA                CTTTTTTTATAACAA  52 87
        pstB NONE
        phoU NONE
        ftsY NONE
    MSC_0490 NONE
    MSC_0491  558090 ..  558112 +   -10  -5.48054   TGAGATTGTCTTAAA           CCATGACAAT TTT ATTGTTATGG           TTTTTTAATTTTCAT 100 171
        metK NONE
         cut NONE
         gid NONE
         pmi NONE
         ung NONE
         cbf  564142 ..  564161 +    -8  -5.50723   TCATTTGATAAATAA            TTAAATCC AGCT GGATTTAA             TTTTTCTTTTAATAA 100 213
        nifS NONE
        nifU NONE
    MSC_0503  572228 ..  572246 +  -6.8  -3.90729   TTAGATCAATTAAAT             CAAGTGTA TAC TACATTTG             TTTATAGAAATTATT  69 365
    MSC_0504 NONE
         pgi  575317 ..  575330 +  -2.5  -3.40403   AAATAAGGAAGGGAT               TTTAT TAAG ATAAA                TTATGATAAAACAAA  44 35
    MSC_0506 NONE
    MSC_0507 NONE
        spoU  577127 ..  577144 +  -8.5  -5.97979   TAATAATTAGATAAA             GTTCGAT AATT ATCGAAC              TTTTTTTATTATTCT 100 46
        gapN  578706 ..  578726 +  -6.9  -5.34857   ATAATAGTTAAAAAA            TCCAAGC AAAATCA GCTTGGA            TTTTATTTTATTTAA  87 42
        parE NONE
        parC  583507 ..  583523 +  -8.1  -6.01187   AAGATGATAATTAAA              GTTCAAA TTA TTTGAAC              TTTTTTTATTTAATT 100 27
        recD  585810 ..  585831 +  -7.4  -5.23396   AGTGTAAATAAAAAA           GTCATAAG TTAGAC CTTATGAC            TTTTTATTAGTTCTT  87 39
        gtsA NONE
        gtsB NONE
        gtsC  590725 ..  590772 + -11.6  -5.33921   GAGTTTTTCTAAAAA GATAGGTAGATTTAATTAGTAA GTTT TTACTAAATAAAACTACCTTTC TTTTTTAATTAATTT 100 7
        lppB  592765 ..  592781 +  -8.1  -6.14618   ATAATTCTTTAAAAA              GTTAGTT AAA AACTAAC              TTTTTTTATTTTCTA 100 52
    MSC_0521 NONE
    MSC_0522 NONE
    MSC_0523  598754 ..  598786 + -10.7  -4.88326   TTCAATATTATAACA      GGATTGTTTTCTGAA TTG TACAGGAGACAATCC      TTTTAATTTTTCTTT 100 100
        lip2 NONE
        lip3  605505 ..  605541 +  -8.2  -4.14147   GAAAAAATAATCAAA    TAAAAAATGCAGGTGT AGAGA AAACCCGCATTTTTTA    TTATTGTTATTATCT  79 134
    MSC_0534  608672 ..  608694 +  -6.4   -5.6473   AGAAAAAAGAAAAAA           TCGTAACT TCAAATT AGTTACGA           TTTTTTTAATCTTCT  90 9
    MSC_0539  615042 ..  615062 + -11.2  -4.96773   ATAAATATAATAAAA            GGCTTGGA AATTA TCCAAGCC            TTTGTTTTTAATTAG 100 46
        rpsU  616074 ..  616089 +  -4.7  -5.77632   ATAATTTATAATTAA              GAGTC TTTGCT GACTC               TTTTTTTATACTTTT  84 47
        ruvA NONE
        ruvB NONE
        pdhD  619104 ..  619114 +  -2.6    -5.243   CAAACTAAATTGATT                 TAAA AAT TTTA                 TTTTTTAATAATTTC  64 33
    MSC_0547 NONE
    MSC_0548  622337 ..  622349 +  -2.7  -5.38054   TAATTTGTTTGTGTC                TACTT GTT AAGTG                TTTTTGTTTATCAAA  67 335
    MSC_0550  626169 ..  626190 +  -8.8  -4.68994   ATTAGATATAAAAAA           GCGTTACT TTTTTT AGTAACGC            TTTTTAAATAATCCT  89 44
    MSC_0569  643037 ..  643049 +  -6.3  -3.94051   GATGATTATTAGGAT                CATCA CCT TGATG                TTGTTCATTTGGTTT  66 463
    MSC_0572  645876 ..  645892 +  -9.5   -3.8579   TTTGAATATAAAAAA              TGGATGT TTT ACATCCA              TTTGAATTATTAACT  86 311
    MSC_0575  649503 ..  649518 +  -6.2  -6.23545   AAATAATAAATTTAA              TGAACT TTTA AGTTCA               TTTTTTTTATTTAAA 100 35
    MSC_0579  652405 ..  652416 +    -3  -4.35353   GCAACTTTATTTGAT                GAAT TTAA ATTC                 TTATTATTTTTAATT  53 78
         tnp  685032 ..  685060 + -10.5  -2.53911   AACTGGGAAACGTAG        GAAAAGTATGATT TAT AATCATACTTTGC        TGGATTGCAAATTCA  81 113
         lpp  703134 ..  703152 + -11.8  -4.84311   TTAGTTAGAAAAAAA             GCAAGACT TAA AGTCTTGC             TTTTATTATCTAAAA 100 47
    MSC_0645 NONE
         pts NONE
        fruK  742650 ..  742672 +  -2.1   -3.9258   AATCAAGCAAAAATT           TTATTACAA AAAGG TTGTAAAAA           TGTTTTGGTTTCTCT  48 279
    MSC_0655  749421 ..  749437 +  -5.3  -4.58773   TTAGTTATTTTTTTA              TAAAAAT GAA ATTTTTA              TTTTGCTTTGATCAG  71 268
    MSC_0656  751422 ..  751432 +  -2.6  -3.38224   CAATTAATAAACCAT                 TAAA AGT TTTA                 TCTTTAAAGTAAAAT  44 3
    MSC_0657  751977 ..  751997 +  -2.7  -3.81146   AATTATGAACAAATC            TTTTTAAAA CGT TTTTATAAA            TTATTAATTGAAAAC  47 120
    MSC_0658  754485 ..  754497 +  -4.9  -2.55074   CTTATGATACTAATG                CTATT GAA AATAG                TCCATTAAGCTTAGA  50 317
    MSC_0659  755277 ..  755321 +  -9.1  -2.50387   AAAAAGTAAGCACTT TTTAAAAAAATAACTAAATAT TGT ATATTTTTTTATTTTTTTAAA GGTTCTTTTGTAAAA  72 207
    MSC_0660  755807 ..  755825 +  -7.6  -3.16689   AAGGACAAATAGAAA             TTAGTTTT AAA AAAACTAA             TGTTGATCAAATTTT  68 300
    MSC_0661  756715 ..  756748 +  -3.8  -5.07275   CTATAGTCTCCCGAA     CCCCATATTTCGGA CTAAAA TCCAGGAAATGGGG      TTTTTATATGTCTAA  67 60
        tnpA NONE
        tnpB  758381 ..  758392 +    -3  -4.37595   ATCAACAATTGTTCT                TGAA TATA TTCA                 TCTTTTTATTTCTTT  55 251
    MSC_0670  767728 ..  767740 +  -4.9  -4.66537   TATAGTTAGTCAATT                GATAT ATA ATATC                TTTTGTATTAAAGGA  68 65
    MSC_0671  768779 ..  768811 + -10.7  -4.88326   TTCAATATTATAACA      GGATTGTTTTCTGAA TTG TACAGGAGACAATCC      TTTTAATTTTTCTTT 100 97
    MSC_0689 NONE
    MSC_0690  794170 ..  794183 +  -6.7  -6.07969   AGAAGAATAAAAAAA               CTGGA CTAA TCCAG                TTTTTTTTAGTTTTC 100 31
        pepO  799061 ..  799092 +    -9  -4.90525   TTTGCAATCTAGCAA      CATTTAGACAAA GCAATCAG TTTGTCTAAATG       TTTTGTTTAGGATTG  93 106
         tnp  801598 ..  801633 + -14.1  -5.40072   GTAGGACAAAATTAT    TAGACTCCCTAAGGG ATAGAC CCCCTAGGGGGTCTA     TTTTTTTCGAAAAAG 100 389
    MSC_0698  802243 ..  802253 +    -4  -3.06384   GGAAGATACGGTAGA                 GAAA GAC TTTC                 TGCTTATATTTTTAA  46 82
         tnp  803094 ..  803111 +  -4.1  -4.04806   TTTGATCAATATATT             CTTGAGC TTGA GCTAAAG              TTATTTGATCTAAAG  56 163
         abc NONE
    MSC_0705 NONE
    MSC_0706  809485 ..  809538 + -11.6  -4.45517   TTACTAAAAAAGATT TAACA-TGATAAAAAAAGAGAAGAT TTGTC ATCTTCTCTTTTTTTATCAATCTTG TTTTCTAGATGCTTT 100 15
    MSC_0733  838235 ..  838247 +  -4.9  -4.72272   ATAACTCTAACTAGT                CTAAA GTT TTTAG                TTTTTGATAAAGGAC  68 438
    MSC_0753  849653 ..  849668 +  -3.4  -3.82097   TTTTTGGTGCTATTT              TTAAAA TCTT TTTTAA               TTTCATAGGTTTAGG  50 2
    MSC_0754  850433 ..  850450 +  -7.1  -6.23317   TAAATATATAACAAT             GTAAGTT TTAA AACTTAC              TTTTTTTATTTTTAT 100 57
    MSC_0760  856171 ..  856219 + -12.1  -4.30043   TCCAAACCTTTTAAC TGAAGAATAATAAAAAAATGGGC AGT GCCCATTTTTTTATTATTATAAA TTCTTTTCAATTTCT 100 16
         tnp  888278 ..  888299 +  -4.6   -5.3236   TTTAAACATAAAAAA           TTTTATTG AAACAA CAATAAAA            TTTTTTCTAGATTAT  76 252
    MSC_0791  894515 ..  894540 +  -5.5   -4.4891   TTTTCATTAAGTGTA         TAACAAAAAGC ATGA GCTTTATGTTG          TTTTATAATACTAAA  68 295
        patB NONE
    MSC_0795  896583 ..  896620 +  -9.4  -5.22943   TGTTTAGATAAATAA   TAAAAAAATGCAGATC ATTATA GGTCTGCATTTTCTTA    TTTTTTAGATTTAAT 100 26
        patB NONE
    MSC_0807  912522 ..  912559 +  -9.4  -5.22943   TGTTTAGATAAATAA   TAAAAAAATGCAGATC ATTATA GGTCTGCATTTTCTTA    TTTTTTAGATTTAAT 100 26
         tnp  924631 ..  924660 +  -5.2  -5.54403   AAACGTAGGAAAAAA       TGCAG-ATTATCT TAATT AGATAGTTCTGCA       TTTTTCTTATTTTTT  79 120
    MSC_0819 NONE
    MSC_0820  932331 ..  932368 +  -6.7  -5.75599   ACAATGTGTTTTAAA   CTAAATTAAAGATTATAA TAT TTATA-TCTTCAATTTAG   TTTTTTTATAGTTTA  90 27
        nagB  934209 ..  934223 +  -7.2  -6.01187   TTAACTAATTTAAAA               GCTAAT TAG ATTAGC               TTTTTTTATTTGCTT 100 17
         tnp  936153 ..  936165 +  -3.5  -4.45817   GCTTTTTTTATTTGC                TTATT TAT AATAA                TTATTTTATTGAGTT  58 138
         tpi NONE
    MSC_0824 NONE
         gpm  939418 ..  939438 +    -4  -5.94743   AAAATCTAAAAATAA            TTAGCACT ATCAA GGTGCTAG            TTTTTATTTTTTTTA  83 39
    MSC_0826  940439 ..  940451 +  -4.9  -2.70354   ATGAAAAAACTATAG                TCTTT TTA AAAGA                TGGATTTGTAAAAAC  50 354
    MSC_0827  941151 ..  941161 +    -4  -4.71186   TTTTTAATCAAATAA                 TAAG GGG CTTA                 TTTTATATTAATAAT  62 73
        deoA  945014 ..  945037 +  -9.8  -5.63103   ATGAATAATAATTAA          TCCTATTTTA GTTG TAAAATAGGA           TTTTTTTAATTAAAA 100 40
    MSC_0834  949991 ..  950004 +  -5.3   -3.6834   AAAAAATAACTAAAA               CTAGT AAAA ACTAG                TTTAAAACTTTTATT  61 136
         pnp  950807 ..  950847 +    -4  -5.59534   ATCTTTAATATTTAA  TTGCTGTTTTAGTTCATC TATTT GTTGTTCTAAATCAGCAA  TTTTTTCTTCTAATT  75 96
         fic  953382 ..  953398 +  -8.1  -5.80951   ATGAAAAGATCTCAA              TGTACTT TTA AAGTACA              TTTTTTATTTTGAAT 100 247
        tnpB  959152 ..  959165 +  -2.5   -5.1166   GGGGGGAAACGTTTT               TTTAA ATTA TTAAA                TTTTTGATTTTGATA  64 58
        tnpA  968680 ..  968692 +  -4.9  -3.14878   TGATCTTTACAATGA                TGAAA TTA TTTCA                TATTCAATTCAAACC  53 485
         rnr NONE
        smpB NONE
    MSC_0858  976604 ..  976635 +  -8.9  -4.45201   CCTACGTTTCCCACT      TAGTCGC-GAAAAC ACTCA GTTTTCAGCGGCTA      TATTTTTTTATAAAA  86 118
         tnp  978546 ..  978556 +  -2.6  -3.66666   GTAGTTAAAACTGAA                 TTAA TAG TTAA                 TTTAGGGGTTTTAGG  47 199
        ptsG  981033 ..  981054 +    -6  -5.67967   AATTTTTAATTAAAG           TACTCAAT TTATCT ATTGAGTA            TTTTTTTATAGTGAT  87 211
    MSC_0861  982393 ..  982403 +    -4  -5.34555   GTAAATTTTTGATCT                 CATA AGT TATG                 TTTTTTATAATGTAA  72 333
         glk  985137 ..  985151 +  -7.2  -6.01369   ATTTGAACTTATAGA               GTAGTT ATT AACTAC               TTTTTTTATTATTTA 100 70
    MSC_0869  991401 ..  991413 +  -2.7  -2.86124   GTAGCTGCTATTATT                TATAC AAT GTATG                TGATATTTAAATGAG  40 71
    MSC_0870  991829 ..  991839 +    -4  -5.34555   GTAAATTTTTGATCT                 CATA AGT TATG                 TTTTTTATAATGTAA  72 37
    MSC_0872  993968 ..  993984 +  -2.3  -3.62572   CAAAACTAATTAACA              TCTTTTT ATA GAAAGGA              TTTAACATACTCATG  44 46
        ptsG  996213 ..  996234 +    -6  -5.67967   AATTTTTAATTAAAG           TACTCAAT TTATCT ATTGAGTA            TTTTTTTATAGTGAT  87 211
    MSC_0874  997555 ..  997570 +  -4.8  -3.07283   TATAGAAAACTTATA              TTTTGA AATT TCAAAA               ATTTTAAAAACTTTA  52 315
         glk  998439 ..  998453 +  -7.2  -6.01369   ATTTGAACTTATAGA               GTAGTT ATT AACTAC               TTTTTTTATTATTTA 100 70
    MSC_0882 1007002 .. 1007012 +    -4  -5.34555   GTAAATTTTTGATCT                 CATA AGT TATG                 TTTTTTATAATGTAA  72 37
    MSC_0896 1018746 .. 1018767 +  -3.2  -4.51121   TTTTTTATTTGGATT           TAATTTAA CAGTAA TTAAATTA            TCTTTTTTTAATTTT  58 52
        tnpA NONE
        tnpB 1022724 .. 1022737 +  -3.1  -3.93556   GTCTTGATGGTGAAG               GGTGA ATTA TTACC                TTTGGTTCAGTAGAT  52 303
        uhpT 1026877 .. 1026909 + -10.7  -4.88326   TTCAATATTATAACA      GGATTGTTTTCTGAA TTG TACAGGAGACAATCC      TTTTAATTTTTCTTT 100 100
    MSC_0906 NONE
        mgtA NONE
    MSC_0908 NONE
    MSC_0909 1034532 .. 1034545 +  -5.3  -5.99154   ACTATTAATTTATTA               GACTT TAAG AAGTC                TTTTTTTATTTAATA  95 40
    MSC_0910 1036232 .. 1036249 +  -5.6  -5.42605   CAAATCATAGCAAAA             CCTACA ACTTAG TGTAGG              TTTTATTTTTGTTAA  81 14
        pgsA NONE
        gidB NONE
    MSC_0913 NONE
    MSC_0914 NONE
    MSC_0915 1039628 .. 1039648 +  -6.3  -2.91378   GAACTACAACAAATA            TTAAATTCT AAA GGAATTTAA            ATTTAATGCTATTTG  58 5
    MSC_0916 1041489 .. 1041510 +  -7.4  -5.66229   AATATCTTAAAAAAA           GACTTACA AAAAAA TGTAAGTC            TTTTTTGTTCTTGCT  93 31
    MSC_0918 1043753 .. 1043774 +  -7.4  -5.66229   CAATATCTTAAAAAA           GACTTACA AAAAAA TGTAAGTC            TTTTTTGTTCTTGCT  93 30
    MSC_0919 1045380 .. 1045392 +  -3.5  -4.51174   TTGCAATTTCATTTT                TAAAT TAT ATTTA                TTTTAATTATCCTGA  58 85
    MSC_0920 1045697 .. 1045707 +    -4  -5.34555   GTAAATTTTTGATCT                 CATA AGT TATG                 TTTTTTATAATGTAA  72 5
    MSC_0922 NONE
    MSC_0923 NONE
    MSC_0924 1050600 .. 1050610 +  -6.8  -5.64873   ATATCTAAACAAATA                 GCCT TAT AGGC                 TTTTTTGTTATTCAA  90 25
    MSC_0925 NONE
         abc 1051729 .. 1051739 +    -4  -3.85043   AAAATTAATCAAGAA                 GAAA ATA TTTC                 TATTTTAATTAGTTC  54 385
    MSC_0927 1052374 .. 1052384 +    -4  -3.27923   TCCAAGTGAAGTAAT                 TGTT TTT AACA                 TTAATGATATTAAAG  48 163
    MSC_0928 NONE
    MSC_0929 1053305 .. 1053336 +  -8.9  -4.45201   CCTACGTTTCCCACT      TAGTCGC-GAAAAC ACTCA GTTTTCAGCGGCTA      TATTTTTTTATAAAA  86 328
    MSC_0932 1058794 .. 1058807 +  -5.3  -5.22794   TCTTACATTAAAAAA               GGATA ATAT TATCC                TTTTTTACTAATTAT  78 44
    MSC_0945 NONE
    MSC_0946 1077158 .. 1077171 +  -6.7   -5.5604   AGAAAAAATTAAAAA               TAGCC TATG GGCTA                TTTTTTATTAATTAA  88 284
    MSC_0947 1078058 .. 1078068 +  -2.6  -3.49584   AATAGTAAAAAGATT                 TTTA ATT TAAA                 TTAATATGTTTTTAC  45 11
    MSC_0948 1078426 .. 1078439 +  -2.5  -4.97312   CACTTACAATCACAC               TATTA TCAA TAATA                TTTTTAATTAATTTT  62 122
         dcm 1080173 .. 1080187 +  -4.4  -3.40403   AGATGCAATTTCGGA               TTTAAA TTA TTTAAA               TTCTAATCAAGGCGA  53 177
         dam 1081186 .. 1081216 +  -5.6  -3.23216   CACCCAACCCAAAAA       TCTTTAAAACTACT TGA AGAACTTTTAAAGA       TTCATACTAATGAAA  56 61
         prs 1082527 .. 1082543 +  -2.3  -2.52635   ATTAAAAATTCAAGA              TTTCATG AAT CATAAAA              ATTAATAATAAAAAT  38 4
    MSC_0953 1082851 .. 1082866 +  -2.6  -3.59653   AAACAGCTGTAATTT              TTCAAG AAAC TTTGAA               TCTTATTTAATAAAT  45 89
         pth 1083531 .. 1083546 +  -7.6  -5.18357   ATAAATATAATTAAA              CTTCGT TTTT ACGAAG               TTTTTTAATAAGTTG  93 27
        rplI NONE
        dnaC NONE
    MSC_0957 1086851 .. 1086871 +  -5.4  -4.42788   TAATAAGTTAATTAA            GTGTGGGA CTATT TACCACAC            TTTTATAGCGTTGAA  68 96
    MSC_0958 NONE
        cysS NONE
        spoU 1089949 .. 1089963 +  -2.2  -3.40843   TAAATACATATATAA               TATTAA GTG TTAGTA               TCTTTGGAGGTTTTA  43 55
    MSC_0961 NONE
        nusG 1091143 .. 1091157 +  -7.2  -5.95946   CAAAAATAACTAAAA               CTAGTT CAA AACTAG               TTTTTTTATTATTAA  95 55
    MSC_0963 NONE
        oppA NONE
        oppB NONE
        oppC NONE
        oppD NONE
        oppF 1105301 .. 1105331 + -14.3  -3.64164   AAATATCTAAATAAA       TAAAAATGCTAGG TCCCC CCTAGCATTTTTA       TTCTAATATTTTTCC 100 23
    MSC_0972 NONE
        epsG 1111104 .. 1111122 +    -6  -5.73339   ATATTTAAACAAAAA             GCAAGTAT TAA ACACTTGC             TTTTTTTATAGTTAT  87 41
        oppF 1113106 .. 1113116 +    -4  -5.34555   GTAAATTTTTGATCT                 CATA AGT TATG                 TTTTTTATAATGTAA  72 96
    MSC_0979 NONE
        epsG 1118888 .. 1118906 +    -6  -5.73339   ATATTTAAACAAAAA             GCAAGTAT TAA ACACTTGC             TTTTTTTATAGTTAT  87 41
         tnp 1120941 .. 1120960 +  -5.2  -4.23781   GATCAACTTTTTCTT            TATTAAAA GCAA TTTTAATA             TTTGCTTTTGATAAG  64 241
        oppF 1122699 .. 1122729 + -14.3  -3.64164   AAATATCTAAATAAA       TAAAAATGCTAGG TCCCC CCTAGCATTTTTA       TTCTAATATTTTTAA 100 23
    MSC_0986 NONE
        epsG 1126612 .. 1126630 +    -6  -5.73339   ATATTTAAACAAAAA             GCAAGTAT TAA ACACTTGC             TTTTTTTATAGTTAT  87 41
        epsG 1133364 .. 1133378 +  -8.6   -5.5074   TATTAAATTAATTTA               GACACT TTA AGTGTC               TTTTTTGTTAGATTA 100 213
        rplK NONE
        rplA 1134668 .. 1134721 + -22.3  -4.39426   ATTCATATATGTAAA CTAGGACAAAATATTTGAGCAAACA TAAT TATTTGTTCAAATATTTTGTCCTAG TTTTATAAGGGTGTG 100 51
    MSC_0996 1135229 .. 1135242 +  -6.7  -3.13403   GATACTCAAGCAACA               CCATC TAGT GATGG                TATTAATAAACCAAC  63 76
    MSC_0997 NONE
    MSC_0998 1137229 .. 1137263 +  -7.8  -5.03994   AAAAAATCCCCCGAA     CCCCATATTCCGGACT AAA AATCCAGGAAATGGGG     TTTTTATATGTCCAA  90 136
         lpp NONE
         tnp 1141531 .. 1141547 +  -3.7  -4.10925   AGTATGTCAGGTTTA              TTTGCTG GTG CAGAAAA              TTTTAACCAATCTCT  56 208
    MSC_1004 1142803 .. 1142831 + -11.2  -5.64873   TATACTAAACAAATT        GCAAGATTTTGA TATTT TCAAGATCTTGC        TTTTTTCTTGTTAAA 100 493
         lpp 1144503 .. 1144528 +  -7.7  -5.95449   ATTTTTTTGTTTTGT         CCTTGGTTTAGT GTT ACTAG-CCAAGG         TTTTTTATTTTATTT 100 288
        rplJ NONE
        rplL 1145521 .. 1145538 +    -7  -5.14985   TGAATAATTTTTAAA             CTCACC ATAATG GGTGAG              TTTTTGTGTGTTTAA  87 50
        rpoB NONE
        rpoC 1154551 .. 1154583 +  -9.3  -4.88326   TTCAATATTATAACA      GGATTGTTTTCTG AATTGCA CAGGAGACAATCC      TTTTAATTTTTCTTT  95 90
         tnp 1156878 .. 1156908 +  -7.1  -4.18697   AAAACCAATAAAAGC       TCATAAAATACTT CCGTA AAGCATTTTATGA       TTTTGCGATCATTTT  73 145
    MSC_1016 1159938 .. 1159974 +  -8.3  -5.60993   TTAATAATAAATTCT    CAAAAAGCAACAT CAAAGACGTCT ATGTTGCTTTTTG    TTTTTTTATACACAA 100 212
        pncA 1165830 .. 1165844 +  -2.2  -2.78384   ATATTTTTATGATTT               TAGAAT TTC ATTTTA               TATAATAAAAAACGG  39 146
        lppQ 1167312 .. 1167361 +  -5.4  -5.60993   AATTTAATTTTTATA TATTTAATTAAAAACTCATTTG CTCCAA TAAATGAGTTTTTTATTAGAAA TTTTTTTGTAAAGAA  82 98
    MSC_1022 1168368 .. 1168382 +  -8.6  -5.58074   TTAAATAGTAAAAAA               GGTTGT TAA ACAACC               TTTTTTTAATGATTA 100 393
    MSC_1030 1173397 .. 1173415 +  -7.5  -5.82388   AAATTTTCTTAAATT             TAGAGCT AAAAA AGCTCTA             TTTTTTTTCCAATTT 100 282
         tnp 1175115 .. 1175146 +  -8.9  -4.45201   CCTACGTTTCCCACT      TAGTCGC-GAAAAC ACTCA GTTTTCAGCGGCTA      TATTTTTTTATAAAA  86 210
         lpp NONE
    MSC_1034 1178308 .. 1178340 +  -9.3  -4.88326   TTCAATATTATAACA      GGATTGTTTTCTG AATTGCA CAGGAGACAATCC      TTTTAATTTTTCTTT  95 93
         tnp 1180635 .. 1180665 +  -7.1  -4.18697   AAAACCAATAAAAGC       TCATAAAATACTT CCGTA AAGCATTTTATGA       TTTTGCGATCATTTT  73 145
    MSC_1041 1183695 .. 1183731 +  -8.3  -5.60993   TTAATAATAAATTCT    CAAAAAGCAACAT CAAAGACGTCT ATGTTGCTTTTTG    TTTTTTTATACACAA 100 212
        pncA 1189587 .. 1189601 +  -2.2  -2.78384   ATATTTTTATGATTT               TAGAAT TTC ATTTTA               TATAATAAAAAACGG  39 146
        lppQ 1191069 .. 1191118 +  -5.4  -5.60993   AATTTAATTTTTATA TATTTAATTAAAAACTCATTTG CTCCAA TAAATGAGTTTTTTATTAGAAA TTTTTTTGTAAAGAA  82 98
    MSC_1047 1192125 .. 1192139 +  -8.6  -5.58074   TTAAATAGTAAAAAA               GGTTGT TAA ACAACC               TTTTTTTAATGATTA 100 393
    MSC_1055 1197154 .. 1197172 +  -7.5  -5.82388   AAATTTTCTTAAATT             TAGAGCT AAAAA AGCTCTA             TTTTTTTTCCAATTT 100 282
         tnp 1198712 .. 1198749 + -13.3   -3.0497   TTGGGAATTTTTTAA   TATATATATATATATAT ATAT ATATATATATATATATA    TATTCAAGCTAATGT  95 50
         lpp 1202072 .. 1202104 +    -5  -4.88326   TTCAATATTATAACA      GGATTGTTTTCT AAATTGTAC AGGAGACAATCC      TTTTAATTTTTCTTT  70 93
        rpmH NONE
        rnpA NONE
    MSC_1066 1209799 .. 1209814 -  -7.6  -5.88197   TTAAATACAAAAAAA              GAGAGT TTTA ACTCTC               TTAAATTATTTTAAA 100 31
    MSC_1065 NONE
    MSC_1064 NONE
    MSC_1063 1206871 .. 1206881 -    -4  -3.08358   GCAAATAATGATATA                 TTTG GGA CAAA                 TTTAATAAAAAATAA  46 162
    MSC_1062 NONE
    MSC_1061 1203465 .. 1203498 -  -3.8  -5.07275   TTAGACATATAAAAA     CCCCATTTCCTGGA TTTTAG TCCGAAATATGGGG      TTCGGGAGAAAGAAC  67 69
    MSC_1054 NONE
    MSC_1053 1196348 .. 1196364 -    -8  -5.77677   TAAAATAACAAAAAA              GGTTGG TAATT CCAACC              TTTTTGAATTTAAAA 100 48
    MSC_1052 1195602 .. 1195617 -  -3.4  -4.03167   TTAGAATTTAAATAA              TTTAAA TTAG TTTAAA               GTTTTTTGATTTCAT  54 21
    MSC_1051 NONE
    MSC_1050 1192995 .. 1193015 -  -5.6  -3.95219   TTGAAAGTTCATAAA            CTTTTAAT TGAGT ATTAAAAG            CATCTCTTTTAAAAT  62 349
    MSC_1049 1192461 .. 1192474 -  -2.3  -3.34029   TAAATAGTGCCATAA               GTAGC AGAC GCTTC                TTGAATTAAATTATT  43 145
    MSC_1048 1192125 .. 1192139 -  -8.6  -5.32699   TTAAATAGTAAAAAA               GGTTGT TAA ACAACC               TTTTTTTAATGATTA 100 31
         nox NONE
    MSC_1043 1185774 .. 1185793 -  -9.4   -5.8901   ATAGAAAATAAAAAA            GTTCAACA TTTG TGTTGAAC             TCAGGTTATTAATTA 100 42
        gidA 1183752 .. 1183769 -  -6.3  -5.76633   TTATACACAAAAAAA             GAACTGC TATA GCAATTC              TTAATTATCGATATT  87 26
        asnA 1181544 .. 1181559 -  -6.2  -5.66338   AAACATAACAAAAAA              CAAGTT ATAA AACTTG               TTTTACAATAAAACT  87 28
    MSC_1039 1181343 .. 1181367 -  -4.5  -2.82623   CTTTTTTGATAACTA          TTTTTAATTAA CAT TAAATTAAAAA          AGGTGAAGTTTTAAA  49 14
    MSC_1038 NONE
    MSC_1037 1180851 .. 1180866 -  -4.7  -6.11229   AGCAAAATAAAAAAA              GCAAC CATATC GTTGC               TAAATTAATTTTTAT  91 56
    MSC_1029 NONE
    MSC_1028 1172591 .. 1172607 -    -8  -5.77677   TAAAATAACAAAAAA              GGTTGG TAATT CCAACC              TTTTTGAATTTAAAA 100 48
    MSC_1027 1171845 .. 1171860 -  -3.4  -4.03167   TTAGAATTTAAATAA              TTTAAA TTAG TTTAAA               GTTTTTTGATTTCAT  54 21
    MSC_1026 NONE
    MSC_1025 1169238 .. 1169258 -  -5.6  -3.95219   TTGAAAGTTCATAAA            CTTTTAAT TGAGT ATTAAAAG            CATCTCTTTTAAAAT  62 349
    MSC_1024 1168704 .. 1168717 -  -2.3  -3.34029   TAAATAGTGCCATAA               GTAGC AGAC GCTTC                TTGAATTAAATTATT  43 145
    MSC_1023 1168368 .. 1168382 -  -8.6  -5.32699   TTAAATAGTAAAAAA               GGTTGT TAA ACAACC               TTTTTTTAATGATTA 100 31
         nox NONE
    MSC_1018 1162017 .. 1162036 -  -9.4   -5.8901   ATAGAAAATAAAAAA            GTTCAACA TTTG TGTTGAAC             TCAGGTTATTAATTA 100 42
        gidA 1159995 .. 1160012 -  -6.3  -5.76633   TTATACACAAAAAAA             GAACTGC TATA GCAATTC              TTAATTATCGATATT  87 26
        asnA 1157787 .. 1157802 -  -6.2  -5.66338   AAACATAACAAAAAA              CAAGTT ATAA AACTTG               TTTTACAATAAAACT  87 28
    MSC_1014 1157586 .. 1157610 -  -4.5  -2.82623   CTTTTTTGATAACTA          TTTTTAATTAA CAT TAAATTAAAAA          AGGTGAAGTTTTAAA  49 14
    MSC_1013 NONE
    MSC_1012 1157094 .. 1157109 -  -4.7  -6.11229   AGCAAAATAAAAAAA              GCAAC CATATC GTTGC               TAAATTAATTTTTAT  91 56
    MSC_1002 1138621 .. 1138653 -  -8.5  -4.88326   AAAGAAAAATTAAAA      GGATTGTCTGCTGTA CAA TTCAGAAAACAATCC      TGTTATGATATTGAA  88 201
    MSC_0992 1131173 .. 1131187 -  -2.8  -4.81831   TAATAAAAAAAAACA               TCCCAA TAA TTGGTA               ATAATCATCATAATC  59 50
    MSC_0991 1130916 .. 1130932 -  -3.8   -2.9961   TCAAATAACATTATA              TAAAGA TAAAT TCTTTA              AACAAAAATATTATA  46 108
        galU 1129770 .. 1129801 -  -8.9  -4.25873   TTTTTATAAAAAATA      TAGCCGCTGAAAAC TGAGT GTTTTC-GCGACTA      AGTGGGAAACGTAGG  84 157
         tnp 1127887 .. 1127931 -  -4.5  -5.27476   CTTAATAAAATAAAA TAGACAATTATAAATAAGATT AAA ATTCTTAAATATAATTGACTA AATAAGCATATTATC  76 128
         cps 1126612 .. 1126630 -  -8.2  -5.31519   ATATTTAAACAAAAA             GCAAGTAT TAA ACACTTGC             TTTTTTTATAGTTAT 100 44
        galE 1123963 .. 1123976 -  -5.3  -2.90496   TTGTTTTTTAAATGA               GCTTT TCTA AAAGC                AATTTCACTTTCTAC  54 362
         glf 1122699 .. 1122729 - -14.3   -4.5081   AAATATCTAAATAAA       TAAAAATGCTAGG TCCCC CCTAGCATTTTTA       TTCTAATATTTTTAA 100 37
         cps 1120744 .. 1120754 -    -4  -5.34555   TTACATTATAAAAAA                 CATA ACT TATG                 AGATCAAAAATTTAC  72 66
        galE NONE
         glf 1114976 .. 1115006 - -14.3   -4.5081   AAATATCTAAATAAA       TAAAAATGCTAGG TCCCC CCTAGCATTTTTA       TTCTAATATTTTTAA 100 297
         tnp 1112688 .. 1112702 -  -5.8  -5.65927   GAGTTAAAGAAAAAA               TATAGT TTA ACTATA               TTATTTATTGCTCAT  86 458
         cps 1111104 .. 1111122 -  -8.2  -5.31519   ATATTTAAACAAAAA             GCAAGTAT TAA ACACTTGC             TTTTTTTATAGTTAT 100 44
        galE NONE
         glf 1107169 .. 1107200 -  -8.9  -4.25873   TTTTTATAAAAAATA      TAGCCGCTGAAAAC TGAGT GTTTTC-GCGACTA      AGTGGGAAACGTAGG  84 321
         tnp 1105301 .. 1105331 - -14.3   -4.5081   AAATATCTAAATAAA       TAAAAATGCTAGG TCCCC CCTAGCATTTTTA       TTCTAATATTTTTCC 100 127
    MSC_0949 1078491 .. 1078514 -  -2.5  -3.86346   CTATTTTTTGATAAA          GCTTTGT GACAGGTAGG ACAAAGC           TTAACTAAATTTTCA  49 90
        uvrB NONE
        uvrA NONE
        folC 1068202 .. 1068221 -  -3.7  -2.71691   AATAAACTGAAAGAC            TGTTAAA TTCCAT TTTAACA             CCTTCTTTTTATATT  44 46
    MSC_0941 1067518 .. 1067531 -  -4.5  -5.56264   TTTAAACATAAAAAA               GCGCT AATA AGCAC                TTTTTGTATTAGAAT  78 34
        ptsK NONE
  lgt(-rpoD) NONE
        trxB NONE
    MSC_0937 1063442 .. 1063452 -  -2.6  -4.63218   CTTGTCCTAATAAAA                 TATT TGG AATA                 ATACAATCAGCATAA  57 65
    MSC_0936 1062556 .. 1062568 -  -2.7  -3.75629   TACTTCTAAGGCAAA                TGACA TAA TATCA                CCTTCTAATTTATTT  47 30
    MSC_0935 1061431 .. 1061450 -    -8   -5.2015   TTAATAATAGAAAAA            GAAGTATT TGAA AATACTTC             TTTTTAAATAAAAAT  93 207
         tnp 1059125 .. 1059148 -    -4  -2.65354   TTCATTTGAAATTCA          TAAAAATCAA TGTT TTGTTTTTTA           TCTTTCTTTTTATCA  44 323
    MSC_0933 1058794 .. 1058807 -  -5.3  -5.21709   TCTTACATTAAAAAA               GGATA ATAT TATCC                TTTTTTACTAATTAT  78 33
        topA 1055650 .. 1055669 -  -3.6  -4.44667   TGTTTTAATAATAAA            GACTTAAT GAGC AGTAAGTC             TAAATTATTGCATTG  60 198
         tnp 1045571 .. 1045585 -  -5.8  -3.06087   AATACAGTTTTAAGA               TTTAGT TTA ACTAAA               AGTAATAATAACTAT  55 166
        tnpA NONE
        tnpB 1026805 .. 1026819 -  -3.6   -5.3167   CAAAAAGAAATAAAA               TAAGAA AAA TTCCTA               ATGATCTAAACCCCC  72 59
        pyrG 1024626 .. 1024644 - -10.4   -5.4593   CTAAAAGAATAAAAA             CTCACAAT TTA ATTGTGAG             CTTAATCATATTATT 100 47
    MSC_0901 NONE
    MSC_0900 1022390 .. 1022422 - -10.7  -4.88326   AAAGAAAAATTAAAA      GGATTGTCTCCTGTA CAA TTCAGAAAACAATCC      TGTTATAATATTGAA 100 88
         lpp 1018410 .. 1018423 -  -5.3  -2.98508   GCAAGTAAAATATTA               TTAGG AGAG CCTAA                TGAAAAGAATTATTG  55 330
        rpiB NONE
        glyA 1016651 .. 1016669 -  -4.6  -5.01732   AATTTTTTTAAAAAA             GTACTC AAAAAAA GAGTAC             TTAAAATTAGTATTT  70 32
         upp 1015922 .. 1015938 -  -8.1  -6.25578   AGTAAATAAAAAAAA              TGATACA CAA TGTATCA              TTTATAAATTTGAAT 100 40
    MSC_0892 NONE
        atpB NONE
        atpE NONE
        atpF NONE
        atpH NONE
        atpA NONE
        atpG NONE
        atpD NONE
        atpC 1008879 .. 1008915 -  -4.7  -5.90981   TTATATTAAAAAAAA   CCTATACTATTTTCTA TTAATT TAG-AACTAGTATAGG    TTTTTATTTTATTAT  88 37
        mgtA 1003340 .. 1003353 -  -2.5  -4.19472   TAATATATTTTAAAA               TATTT CCAA AAATA                GTTCTTCCTTGGATA  51 243
    MSC_0880 NONE
    MSC_0879 1001636 .. 1001651 -  -2.6  -3.03459   AATTAAAATAGGAGA              TTTAAG TGAA CCTAAA               GAATTAGAAAGAGAT  41 29
    MSC_0878 NONE
        arcC 1000341 .. 1000372 -  -8.9  -4.25873   TTTTTATAAAAAATA      TAGCCGCTGAAAAC TGAGT GTTTTC-GCGACTA      AGTGGGAAACGTAGG  84 23
         tnp  998407 ..  998431 - -10.9  -5.64304   TAATATAATAAAAAA          GTTCAAATGCT AAT AACATTTGAAC          TTATAGAGTAGTTAT 100 199
         tnp NONE
        mgtA  987442 ..  987468 - -11.8  -5.74684   TAATAAAAATAAAAA         GTTCAAACACAA ATT TTGTATTTGAAC         TTTTGTAGTAAAATT 100 53
    MSC_0867 NONE
    MSC_0866  986453 ..  986468 -  -2.6  -3.03459   AATTAAAATAGGAGA              TTTAAG TGAA CCTAAA               GAATTAGAAAGAGAT  41 29
    MSC_0865 NONE
        arcC  985105 ..  985129 - -10.9  -5.64304   TAATATAATAAAAAA          GTTCAAATGCT AAT AACATTTGAAC          TTATAGAGTAGTTAT 100 56
         tnp  982257 ..  982267 -  -2.6  -5.69023   AAAAGATGAAAAAAA                 TATT AGG AATA                 GATCTTGGTGGGACT  73 180
        nrdF NONE
        nrdI NONE
        nrdE  969150 ..  969175 -  -6.3  -6.32976   AAAAAAATAAAAAAA         CCAAATACTAA AATT TTAATACTTGG          TTAAAAATTTATTAA 100 37
        purA NONE
        purB NONE
         hpt  964282 ..  964303 - -10.3  -5.64304   TAAGATAATAAAAAA           GGTTCTTAA ATAT TTAAGAACC            TTATTAATTATTATC 100 29
         lpp NONE
        frvB NONE
    MSC_0845  959063 ..  959095 - -10.7  -4.88326   AAAGAAAAATTAAAA      GGATTGTCTCCTGTA CAA TTCAGAAAACAATCC      TGTTATAATATTGAA 100 57
        frvA NONE
         suk NONE
         bgl NONE
    MSC_0839  953488 ..  953502 -  -7.2  -5.80003   TTAATAAATAAAAAA               GAGATT TAA AATCTC               TCTTTTTAATTACAT  93 59
        pldB  951177 ..  951190 -  -2.4  -3.89822   TATTTATCTGATAAA               GCTT TAACTG AAGC                TCCTTTTTTATGTTC  48 137
        fruR NONE
        fruB NONE
        frvB  945055 ..  945070 -  -7.6  -5.26875   TTTTTAATTAAAAAA              TCCTCT ATAA AGAGGA               TAATTTTAAACTTGA  93 31
        manB NONE
        deoC  941123 ..  941158 -  -2.9  -4.95547   TTTACAATAATAAAA   GCCCC-T-TT-TTTGATT TTT AATCAAATAATAAGGGGC   TTATTTTATATTAAT  62 113
    MSC_0818  929560 ..  929589 -    -3  -5.72254   TTAAACAATAAAAAA       TGCAGA-TTATCT TAATT AGATAGTTCTGCA       TTTTTCTTATTTTTT  73 32
    MSC_0817  929036 ..  929047 -    -3  -2.78002   TATTAAATCAAATAT                TGTT GTAA AACA                 TACTGTTCATATTGG  40 148
    MSC_0816  926272 ..  926301 -    -3  -5.72254   TTAAACAATAAAAAA       TGCAGA-TTATCT TAATT AGATAGTTCTGCA       TTTTTCTTATTTTTT  73 255
    MSC_0815  924555 ..  924565 -    -4  -5.34555   TTACATTATAAAAAA                 CATA ACT TATG                 AGATCAAAAATTTAC  72 127
    MSC_0813  921011 ..  921040 -    -3  -5.72254   TTAAACAATAAAAAA       TGCAGA-TTATCT TAATT AGATAGTTCTGCA       TTTTTCTTATTTTTT  73 32
    MSC_0812  919294 ..  919304 -    -4  -5.34555   TTACATTATAAAAAA                 CATA ACT TATG                 AGATCAAAAATTTAC  72 127
    MSC_0810  915752 ..  915781 -    -3  -5.72254   TTAAATAATAAAAAA       TGCAGA-TTATCT TAATT AGATAGTTCTGCA       TTTTTCTTATTTTTT  73 32
    MSC_0809 NONE
         tnp  912530 ..  912551 -  -4.4  -6.01369   TAAATAATAAAAAAA           TGCAGATC ATTATA GGTCTGCA            TTTTCTTATTTTTTA  89 115
         had  909738 ..  909762 -  -7.9  -5.29885   AAGGGAAAAATAAAA          GGTTATACCTT TTA AGGGCATAACC          TGTAAAAAATCTTTA 100 188
         abc NONE
        phnC  907448 ..  907479 -  -7.5  -4.13561   TTTTTGTAAAAAATA      TAGCCGCTGAAAAC TGAGT GTTTTCA-CGACTA      AGTGGGAAACGTAGG  77 55
         tnp NONE
         abc  904906 ..  904922 -  -4.5  -3.81472   TTCAAATGAAAAAAT              GAATAAT GCA ATTACTC              TATTTTTTATTCTTG  56 32
    MSC_0800 NONE
    MSC_0799 NONE
         lpp  900279 ..  900310 -  -8.9  -4.45201   TTTTATAAAAAAATA      TAGCCGCTGAAAAC TGAGT GTTTTC-GCGACTA      AGTGGGAAACGTAGG  86 520
         tnp  898250 ..  898268 -  -7.5  -5.49809   GAAATTGGAAAAAAA             TAGAGCT TTTTT AGCTCTA             AATTTAAGAAAATTT 100 299
         tnp  896591 ..  896612 -  -4.4  -6.01369   TAAATAATAAAAAAA           TGCAGATC ATTATA GGTCTGCA            TTTTCTTATTTTTTA  89 115
    MSC_0793 NONE
    MSC_0792  893800 ..  893824 -  -7.9  -5.29885   AAGGGAAAAATAAAA          GGTTATACCTT TTA AGGGCATAACC          TGTAAAAAATCTTTA 100 188
        phnD NONE
        phnC NONE
        phnB  889479 ..  889489 -    -4  -3.97443   AAAAGGTTAAAAATA                 CAAA TGG TTTG                 TTGATTCATTCTGAT  54 272
    MSC_0784 NONE
    MSC_0783 NONE
         lpp  883069 ..  883098 -  -3.7  -5.38326   CTAAGCAAATAAAAA       TTCCCTT-GATTAT TTA AAAACCTAAGGGAA       TTTTTAAATTCTATA  72 387
         tnp  881234 ..  881252 -  -3.9  -3.47806   GTGCATAGCAAAAAC             CTCCATA TTACC TATAGAG             TTAATGATATATATA  51 75
    MSC_0780 NONE
    MSC_0779 NONE
    MSC_0778  877920 ..  877939 - -10.8  -5.60556   AATAGAAAATAAAAA            GCAATAGC TGTT GCTATTGC             TATACATATTAAAAA 100 343
    MSC_0777 NONE
    MSC_0776  874539 ..  874554 -  -7.6  -6.14618   TATAAAACAAAAAAA              CAGATC ATAA GATCTG               TTTTAGTTCTATGTT 100 34
         lpp  872101 ..  872118 -  -7.1  -6.04419   AAAATAATAAAAAAA             CAAATCT TAAT AGATTTG              TTTTTTATGATTATT 100 39
        msrA  871046 ..  871063 -  -8.5  -5.44837   AAAAAAACAGAAAAA             TGCGAAT TTAA ATTCGCA              TTATATTGTGTTGTA 100 50
    MSC_0773  870233 ..  870245 -  -4.9  -2.98719   CGATTACATTAGAGA                CATTT CAT AAATG                AAGGTCTTGATTAAA  52 1
    MSC_0772  869666 ..  869694 -  -4.8  -5.54079   TTAAAAATTAAAAAA        TGAAACTTAT TTTGTTGTT ATAAGTTTCA        TTTTTAATAGATATT  79 229
         cps NONE
    MSC_0770 NONE
        pcrA NONE
        ptsH  865352 ..  865366 -  -5.7  -5.09762   TTTTAATAAAGAAAA               CAACC TAAAT GGTTG               TTTTTAATTAAATTA  78 38
    MSC_0767  864354 ..  864373 -  -2.2  -3.30635   CAAATTTTGTCATAA            CTATTTTA TATA TAAACTAG             CTATTATTAAAACTA  43 6
        rluC NONE
    MSC_0765 NONE
        ligA NONE
        gatC NONE
        gatA NONE
        gatB  856178 ..  856212 -   -19  -3.73068   CTTTTAACTGAAGAA     TAATAAAAAAATGGGC AGT GCCCATTTTTTTATTA     TTATAAATTCTTTTC 100 26
    MSC_0759 NONE
        folD NONE
    MSC_0757  852124 ..  852138 -    -5  -5.74086   AAATTAAATAAAAAA               TAAGCA AGT CGCTTA               TTTTGTCTAATTATT  84 36
    MSC_0756  851714 ..  851724 -  -2.6   -3.3903   GAATCACTTAATGAA                 TTAA TTT TTAA                 TGGCAGATCAATTGG  44 118
    MSC_0755  850617 ..  850632 -    -9  -4.88293   AATTTTAAAAATAAA              GAGCAC AGTA GTGCTC               GAGTTTTCTAATGGT  93 467
    MSC_0752 NONE
        lacI NONE
    MSC_0750 NONE
         pts  846470 ..  846496 -   -11  -4.93296   TTAGTATCATAAAAA         GATTGTGGATGA ATT TCATACACAATC         GCTTCTTTATAATTA 100 59
        aglA  844844 ..  844863 -  -2.3  -3.12378   AATTATACTATTTAA            TAAAATT GATATG AATTTTA             CAAATTTTACATACT  41 55
       dhaK1  843750 ..  843769 -    -8  -6.07969   TAAAATCAAAAAAAA            TTACATCA AAAT TGATGTAA             TTTTAATATTATTTA 100 45
        rpsJ NONE
        rplC  842485 ..  842500 -  -3.2  -2.73364   CTCTTACCTCAACTA              TGCTTC AATT GATGCA               TTTCTATTTAATAAT  43 7
        rplD NONE
        rplW NONE
        rplB NONE
        rpsS NONE
        rplV NONE
        rpsC NONE
        rplP NONE
        rpmC NONE
        rpsQ NONE
        rplN NONE
        rplX NONE
        rplE  836824 ..  836838 -  -2.9  -2.82623   GGTCTTCCACAATGA               TTACA ACGTG TGTAA               TTTCTAACATTAAAC  40 103
        rpsH NONE
        rplF NONE
        rplR NONE
        rpsE NONE
        rplO NONE
        secY  832662 ..  832686 - -13.1  -4.28323   ATTAATTAATACAAA          TAAAAAAGGCA TAT TGCCTTTTTTA          TCAAATATGAGATGT 100 23
         adk NONE
         map  830905 ..  830920 -  -3.4   -2.9583   TAATCACTTAAATGA              TTTAAA TTGT TTTAAA               TAATTACTTACCAAT  45 265
        rpsM NONE
        rpsK NONE
        rpoA NONE
        rplQ  828561 ..  828578 -  -4.2  -6.04953   ATAGAAATAAAAAAA             TAAGGT ACAAAG ACCTTA              TAATTTGAGACTAGA  89 36
         abc NONE
         abc NONE
         abc NONE
        truA  822598 ..  822613 -  -4.8   -3.9461   TTTTTGTAACAATAA              TAAATC AGGT GATTTA               ATTTTTATTAAATTG  60 23
    MSC_0714 NONE
        rplM NONE
        rpsI  817361 ..  817379 - -11.8   -5.5454   CTAAACAAATAAAAA             GCAACACA AAA TGTGTTGC             TCTGGAGATTAACGT 100 34
         lpp  816431 ..  816442 -    -3   -3.2963   ATTATTTTTTTATAA                TATC ACTA GATA                 CTAACTGATAATCTT  42 0
    MSC_0710  814243 ..  814258 -    -9  -5.77632   AAAAGTATAAAAAAA              GACACC AATT GGTGTC               AAAATTAATATTCAT 100 191
        leuS  811708 ..  811720 -  -3.4  -5.79595   TTGCAAAATAAAAAA                GGTA TTTTC TACC                TTTCTACTCAATTAC  77 29
    MSC_0708  809997 ..  810009 -  -3.5    -3.273   CTAGAAAACTTAATA                TTTTT TTC AAAAA                ATCACCTCTATTTTT  46 111
    MSC_0707  809501 ..  809521 -  -8.4  -5.70829   AACATGATAAAAAAA            GAGAAGAT TTGTC ATCTTCTC            TTTTTTTATCAATCT 100 31
        arcB NONE
    MSC_0702  805447 ..  805464 -  -4.1  -3.94276   AAAATATTTCAGAAA             TTTCTCC ACTT GGAGATA              ATAAACCTGCAATAA  54 163
    MSC_0701  803907 ..  803946 -  -9.6  -5.02074   TTATCTTTTAAAAAA  TTACCACTCATTATAA AGTTTTTA TTTTAATGAGTGGTAA   TTTATTAATAAAATT 100 57
        arcC  802713 ..  802731 -  -7.5  -3.21726   GTCCAGAATAGGTAA             CTCTCTA GATAA TAGAGAG             GCTGAATATTTCTTT  68 224
    MSC_0695  795935 ..  795949 -  -4.4  -2.50778   CTAGAATTTAAAAGG               TTATTT ATT AAATAA               TTTATTTCTCAATTA  48 408
    MSC_0694 NONE
         lpp NONE
    MSC_0692 NONE
         fur  794285 ..  794299 -  -8.6  -5.60993   TCTCCTATAAAAAAA               TCACAC AAA GTGTGA               TTTAATTTCAAAATG 100 190
        pheT NONE
        pncB NONE
        tyrS  789463 ..  789484 -    -6  -6.04953   ATATAAACAAAAAAA           TCTAAGTT TTAAAC AACTTAGA            TTTTTACTTTATTAA  95 29
         tnp  787503 ..  787524 -    -6  -6.04953   ATATAAACAAAAAAA           TCTAAGTT TTAAAC AACTTAGA            TTTTTACTTTATTAA  95 144
        dnaE NONE
        polA NONE
         fpg  780698 ..  780713 -  -4.8  -4.23077   TTAAAAGAAAAAAAG              CAATTA TTTT TAATTG               GTAATTAATTGCTTG  64 103
        dnaB NONE
        dnaI  778492 ..  778504 -  -3.5  -3.98842   TAGAATATTTATAAA                TAAAA GCA TTTTA                GTTGGTTTGTCTTTT  52 23
         gap  777332 ..  777376 -    -9  -5.32944   TTGATAATTAAAAAA CAAAATCTAAACCTTTATTA AAACA TAATAAAAGTCTAGATTTTT ATTTTTTATAATGAC 100 31
         pgk NONE
    MSC_0677 NONE
    MSC_0676 NONE
    MSC_0675  772205 ..  772241 - -10.3  -3.52073   TGTTTAATATTATAA    CAGGATTGTTTTCTGAA TTG TACAGAAGACAATCCTA    TTACTTTTGAGTATT  91 157
        tnpA  771044 ..  771056 -  -4.9  -3.14878   GGTTTGAATTGAATA                TGAAA TAA TTTCA                TCATTGTAAAGATCA  53 487
         tnp  768689 ..  768701 -  -3.5  -5.29716   CCAAGACAACAAAAA                TAAAT ACG ATTTA                AGATAAATAAATTAA  70 284
    MSC_0669  765023 ..  765038 -  -4.8  -3.58698   GAGGTATATAAAAAT              GTATAT TTTG ATATAC               CTTATTTATTAAATT  56 267
    MSC_0668  763474 ..  763490 -    -8  -5.56112   ATAAAAATGAAAAAA              GCAACC TAAGT GGTTGC              TTGTGTAAAACAAAA 100 227
    MSC_0667  762522 ..  762532 -    -4  -5.34555   TTACATTATAAAAAA                 CATA ACT TATG                 AGATCAAAAATTTAC  72 5
    MSC_0665  759286 ..  759298 -  -4.9  -5.24796   CTGATAGAATAAAAA                CTAAT AAT ATTAG                TGGAACAAATATTCC  74 212
    MSC_0664  757848 ..  757858 -    -4  -3.97443   AAAAGGTTAAAAATA                 CAAA TGG TTTG                 TTGATTCATTCTGAT  54 521
    MSC_0654 NONE
         lpp  747138 ..  747169 -  -5.4  -5.71712   TTCTACATAAAAAAA      TATTTAAACAAACA TAAT TATTTGTCCAAATA       TTTTGTCCTAGTTTA  86 38
    MSC_0652  746381 ..  746391 -  -2.6  -3.22774   TATATTTACTATCAA                 TATT TGA AATA                 ACCTTGTATATATTA  42 366
    MSC_0651  745841 ..  745853 -  -4.9  -4.47217   AATTATTAATTAAAA                CTTTT TTT AAAAG                ATTTTTATAAGTCTT  66 384
    MSC_0650  745067 ..  745080 -  -3.9  -4.36914   TGTTGCTCTAGAAAA               GATAA TATT TTATC                CTTTATTAGATTCTT  58 124
        recD  743513 ..  743534 -  -6.7  -6.47325   AAAAAATAAAAAAAA           TAGTCTACT TCAA AATAGACTA            TTTCATAAATTATTA 100 38
    MSC_0648  742928 ..  742944 -  -3.8  -3.17798   TGATAAACTATCTAA              CTATTT AGATG AAATAG              ATATTAGAGAGATAA  48 13
       fbaA1  738177 ..  738191 -  -5.8  -2.55818   AATAATGTTAAGTTA               TTAGTT TAA AACTAA               TACTTTCTTCTTAAT  52 166
    MSC_0643 NONE
    MSC_0642 NONE
    MSC_0641 NONE
    MSC_0640 NONE
    MSC_0639 NONE
    MSC_0638  735390 ..  735406 -  -8.1  -5.71295   ACATAAAAATAAAAA              TCTACTT TAG AAGTAGA              TTTAGTCAAATTTAA 100 27
    MSC_0637  733492 ..  733526 -    -3   -3.5394   AAATGCTCCTTGAAA     GAACGGTTCATTGT TTCTTGC ATAATAAACCATTC     TTAATCCATCATTGA  45 250
    MSC_0636 NONE
         lpp  730352 ..  730373 -  -7.4  -5.16572   ATCTAAGTTAAAAAA           TCCTTTAG AACAAG CTAAAGGA            TCTTTCATATCTTAT  87 37
    MSC_0633 NONE
    MSC_0632  725081 ..  725099 -  -3.2  -3.06501   TATAGTTCTAGCTAA             TCCATT AGTTTTA AATGGA             TCTCTTCCTAAAGAA  45 405
    MSC_0631  723288 ..  723321 -  -3.8  -5.07275   TTAGACATATAAAAA     CCCCATTTCCTGGA TTTTAG TCCGAAATATGGGG      TTCGGGAGAAATCTA  67 228
        tnpA NONE
        tnpB  721782 ..  721804 -    -8  -2.54166   CTTTTAATTAAAATT           TATAATTTTT TTT AAAAATTATA           GTTATTAAATAATTA  65 75
    MSC_0628 NONE
         lpp  716808 ..  716830 - -12.2  -5.15381   AATATAGTTAAAAAA           TCCTTTAGAT ATA ATCTAAAGGA           TATTATTTGCTTATT 100 55
    MSC_0626 NONE
         lpp NONE
    MSC_0624 NONE
    MSC_0623 NONE
    MSC_0622 NONE
    MSC_0621 NONE
    MSC_0620 NONE
        atpA NONE
        atpD  703134 ..  703152 - -11.8  -5.64274   TTAGTTAGAAAAAAA             GCAAGACT TAA AGTCTTGC             TTTTATTATCTAAAA 100 41
    MSC_0616 NONE
        spoU NONE
    MSC_0614  698313 ..  698327 -  -2.2  -5.42259   TGAGTGCTAAAAAAA               TAAAAA AGA CTTTTA               AGGTTCTTAAAATGT  66 85
        clpB NONE
        hrcA NONE
        grpE NONE
        dnaK  692582 ..  692607 -  -8.5  -4.82901   TCTTTTCTATAAAAA         CAAAAACTAAC TAAT GTTAGTTTTTA          TATATTTTTCTGATT  88 39
        dnaJ  691423 ..  691438 -  -4.7  -5.53991   CATTGATTAAAAAAA              GCAGA AATTAA TCTGC               TTATTGATCTATATT  79 26
        rpsB  690523 ..  690537 -  -7.2  -3.61398   CTCTTTTTGGAACAA               CAGTTT TTA AAACTG               AAGGATTCATTTTAA  68 335
         tsf NONE
    MSC_0606  688825 ..  688843 -    -9  -5.53288   TTCAATTTAAAAAAA             GTATGATT TAT AATCATAC             TTTTTATTCTATGAT 100 34
         tnp  686684 ..  686695 -  -4.4  -4.46073   GTTTAACACAAGAAA                CTGT AAAA ACAG                 CAGATCCGGTTATTA  64 206
    MSC_0604  685845 ..  685858 -  -3.9  -4.96501   TCCTATAAAAATAAA               TTCTT GTCT AAGAA                ACCTTATCAATAGAA  67 459
        pyrH NONE
         frr NONE
        argS  679863 ..  679873 -    -4  -3.61398   TCGTCTCGTTAAGAA                 TAAG CTT CTTA                 ACACACAATGATAAG  51 97
    MSC_0598 NONE
    MSC_0597 NONE
        pheS NONE
        pheT NONE
    MSC_0594 NONE
        rpmF  665491 ..  665509 - -10.4  -6.04953   ACACAAATAAAAAAA             GGTTGTAT TAA ATACAACC             AAATTAATTAATAAT 100 46
    MSC_0592 NONE
    MSC_0591 NONE
    MSC_0590  663839 ..  663856 -  -2.8  -2.94679   ATGAATTTGAAAGCA             TTAAAC CTATTT GTTTAA              TTTTTGAAAAACTAG  41 14
    MSC_0589 NONE
        ftsZ NONE
    MSC_0587  661224 ..  661237 -  -2.5  -3.44222   TAAATTATTAATTAA               TTATA AATT TATAA                ATATTTTCATTAAGT  44 4
    MSC_0586  660057 ..  660075 -  -6.1  -5.61824   TAAAATGTAAAAAAA             TAAGCTT ATAAA AAGCTTA             TTTTCTAGTTCTATT  85 164
        ileS NONE
         lsp NONE
        rluD NONE
    MSC_0582 NONE
        dctD  653375 ..  653391 -  -2.3   -3.8493   ATAGTAAAAATAATA              GTTTTTT TAT AAATAAC              AGTGCTTTCTTTTCA  48 59
    MSC_0580  653188 ..  653199 -    -3  -4.06179   TCTAAAACTTATAAA                TCAA TATT TTGA                 TCTTTGCTTTTAATT  51 7
        acpS  651809 ..  651821 -  -3.5  -2.92192   CTTTATTCAATCAGA                TTTAT AAA ATAAA                AGAATACTCTATAAA  43 154
        plsC  650804 ..  650831 -  -9.4  -4.29139   TTAAATTTAAAATAA        CAAAATTGTTGA TTAA TCAACAATTTTA         AATAGATCTTTAATT  89 10
    MSC_0576  649735 ..  649752 -  -4.8  -4.09864   ACCCACTGGTTAAAA             GCCAGT TGCTCT ACCGGC              TGAGCTAACGAGTCA  61 417
    MSC_0574 NONE
    MSC_0573  645876 ..  645892 -  -9.5  -5.47159   TTTGAATATAAAAAA              TGGATGT TTT ACATCCA              TTTGAATTATTAACT 100 39
         tnp  643449 ..  643461 -  -3.5  -2.62933   CAATTTTGGACACTA                TATTT TTA AAATA                GACTTCATTTCTTTA  43 10
         lpp NONE
    MSC_0568  641759 ..  641769 -    -4  -5.34555   TTACATTATAAAAAA                 CATA ACT TATG                 AGATCAAAAATTTAC  72 231
    MSC_0564 NONE
    MSC_0563  636696 ..  636713 -  -2.1  -3.48529   ATAACTACTAAAAAG             CTTTTAA TTAA TTAAAAA              TACTAATGTTTTGAT  44 76
        rplU  636236 ..  636259 -  -6.2  -2.58861   TATTATTTTTATAAT          TAATTATGAT ATCT ACCATAATTA           CTTAGCACTAATTTC  57 23
    MSC_0561 NONE
        rpmA  635660 ..  635671 -    -3  -2.90813   GAGTTCTTTAAATTA                GTTA GGAA TAAC                 ACTTACTCTAGTACG  40 11
         nal  634598 ..  634612 -  -2.2  -3.07164   GTAAAAATATTAAAT               TATTCA TAC TAAATA               TCAGTTAAATATTTA  40 19
    MSC_0558 NONE
    MSC_0557 NONE
    MSC_0556  631548 ..  631574 - -11.1  -2.74523   TTAGTTCTAACATTA         TAAAACAACCT ATTAA AGGTTGTTTTA         GTCTAATTTTTAAAA  83 28
    MSC_0555  630766 ..  630780 -  -5.8  -2.57003   ATTACTAAAAACTAC               TGATTT TAA AAATCA               TTATCTACTATAGTT  52 83
    MSC_0554 NONE
    MSC_0553 NONE
         udk  628118 ..  628139 -  -8.8  -5.43414   ATTAGATATAAAAAA           GCGTTACT TTTTTT AGTAACGC            TTTTTAAATAATACT 100 65
         tnp  626169 ..  626190 -  -8.8  -5.43414   ATTAGATATAAAAAA           GCGTTACT TTTTTT AGTAACGC            TTTTTAAATAATCCT 100 126
        dinP  621898 ..  621914 -  -2.3  -4.01703   AGAACATTTAAACAA              TTGATAT GAT ATTTCAA              TATCTGGATTAGGGT  50 161
    MSC_0546 NONE
    MSC_0545  618842 ..  618855 -  -6.7  -4.30416   ATGATTAATTCAAAA               GCTCT TCCT AGAGC                TCATGCTGATGGAAT  73 282
         lpp  615042 ..  615062 - -11.2  -4.96657   ATAAATATAATAAAA            GGCTTGGA AATTA TCCAAGCC            TTTGTTTTTAATTAG 100 33
         tnp  611047 ..  611057 -    -4  -4.05747   TATATTTTATATAAA                 CTAT AAT ATAG                 AAAGAATAAAAGAAA  56 251
    MSC_0537  609876 ..  609887 -    -3  -3.21998   CTAAATCAAAATAAT                CTTT ATTT AAAG                 TTTTTGGTTTAGGAA  42 163
    MSC_0536 NONE
    MSC_0535  608672 ..  608694 -  -6.4  -6.07374   AGAAAAAAGAAAAAA           TCGTAACT TCAAATT AGTTACGA           TTTTTTTAATCTTCT 100 31
        nagA NONE
         ldh  605512 ..  605534 -  -4.1  -5.72053   TAATCAAATAAAAAA           TGCAGGTGT AGAGA AAACCCGCA           TTTTTTATTATTGTT  79 111
        gcdH NONE
    MSC_0528 NONE
        lplA NONE
    MSC_0526  600150 ..  600183 -  -3.8  -3.38183   TTAGACATATAAAAC     CCCCATTTCCTGGA TTTTAG TCCGAAATATGGGG      TTCGGGAGACAAAAG  49 61
         tnp  592765 ..  592781 -  -8.1  -4.60255   ATAATTCTTTAAAAA              GTTAGTT AAA AACTAAC              TTTTTTTATTTTCTA  85 194
    MSC_0515 NONE
    MSC_0514  586226 ..  586254 -  -5.3  -2.59079   ACTAAATTTAATCCA        GCTGCAACTTCTA ATA TAATAGTTGAAGC        TTTTTTTTAGATTTG  53 134
    MSC_0513  585810 ..  585831 -  -7.4  -5.64421   AGTGTAAATAAAAAA           GTCATAAG TTAGAC CTTATGAC            TTTTTATTAGTTCTT  93 32
    MSC_0500 NONE
         lpp NONE
         hit  563952 ..  563969 -  -4.2  -5.59879   TATAAACATAAAAAA             TAGAAG TCAAAG CTTCTA              TTTTTTTGTAATTTA  78 41
    MSC_0482 NONE
    MSC_0481  547679 ..  547691 -  -7.7  -5.00884   ACTCCTTTTAAAAAA                TCCCT ATA AGGGA                TTATTCTATTGCTAT  90 26
        plsX NONE
         rnc  545953 ..  545964 -  -4.4  -6.04419   AAAACAATAAAAAAA                GAAC TTAT GTTC                 TTTTAATTGCTTGTT  89 28
    MSC_0478 NONE
    MSC_0477  544971 ..  544991 -  -9.9  -2.76696   TTTGCTCTTAACAAT            TAATCATGA AAT TCATGATTA            GGATCTATTTTTGTA  80 135
    MSC_0476  541660 ..  541673 -  -8.1  -5.72254   TTAAATAATAAAAAA               TCCGG TGCC CCGGA                TTTTATTTTATAAAT 100 40
         lpp  512693 ..  512716 -  -3.9  -2.50935   ATTTGAGTTATTAAC          GCTACAACT TATAGT AGTTGTAGT           TAAACTTATAATTGA  44 111
    MSC_0445  499431 ..  499479 - -11.5  -3.87597   AGAAATTGATAATAA GATAGACTAAAATAAAATAAAAA ACT TTTTTAGTTTATTTTAGTACATC TTTTTTTTAGTCTTT 100 452
        aspS  486464 ..  486477 -  -5.3  -2.88069   GCTATACCAGAATGA               TATGG TGCT CCATA                TTTGTAAGCATTCAT  54 76
         lpp  484600 ..  484640 -  -4.1  -5.66868   AACCAATTAAAAAAA  TAAGCAAAGAAACTAGT TAAAAAG ACTAGAATCTTTGCTTT  TTTATTCAAAATTAT  79 515
        recU  471484 ..  471516 - -10.7  -4.88326   AAAGAAAAATTAAAA      GGATTGTCTCCTGTA CAA TTCAGAAAACAATCC      TGTTATAATATTGAA 100 57
         ppa  459895 ..  459911 -  -9.5  -3.80862   AAACGTAGGAGCAAA              TACTCCT TTA AGGAGTA              TTTTTTTATAATTTT  84 96
    MSC_0382  434748 ..  434779 -  -8.9  -4.45201   TTTTATAAAAAAATA      TAGCCGCTGAAAAC TGAGT GTTTTC-GCGACTA      AGTGGGAAACGTAGG  86 122
    MSC_0376  428027 ..  428039 -  -3.5  -5.18866   TTTAAATAAAGAAAA                TAATT TTT AATTA                AATTATATTTATAGT  68 218
        gidA  426600 ..  426616 -  -3.1  -3.14848   GCCTCTCATTAAAAT              TTAATAT TTT ACATTAA              TTATTGTATCAAGTA  46 91
    MSC_0374  425807 ..  425829 -  -3.6  -3.46088   ATATCTTAGTAAATA           TAAAAAAATA CTT TATTTTATTA           AAGTGTTTTAAAACT  49 39
    MSC_0373 NONE
         tkt NONE
    MSC_0371  423255 ..  423276 -  -7.4  -5.64873   TTTAATAATAAAAAA           CAAGTACT AGAAAA AGTACTTG            AATTATTTTGCTCTT  93 28
    MSC_0370  421646 ..  421663 -  -2.1  -3.61219   ATAAAACGTCGCAAA             TTTATAA TATA TCATAAA              ATCATTAAAAATTAA  44 30
    MSC_0369 NONE
        lip1  420617 ..  420636 -  -5.1  -6.12458   TAAAAAAATAAAAAA            CTTGAAT TACAAT ATTCAAG             TTTTTGTTATTTATT  91 41
    MSC_0367  419825 ..  419858 -  -3.8  -5.07275   TTAGACATATAAAAA     CCCCATTTCCTGGA TTTTAG TCCGAAATATGGGG      TTCGGGAGAGGATTT  67 416
         lpp  417267 ..  417283 -  -2.3  -4.25502   TTTAAAAATAAAATA              GTTAG AATAAAA CTAAC              AATCATTTTAATTTA  52 498
         tnp  414464 ..  414474 -  -2.6  -3.64466   ATTTGATAGATACAA                 TATT AAA AATA                 AATTAAATGATATAA  45 293
    MSC_0361  412593 ..  412608 -  -7.6  -5.04222   GAATTAAATCAAAAA              TAGACC TATT GGTCTA               TTTTTATTAAATATT  90 50
    MSC_0359  410765 ..  410785 -  -6.2   -5.8901   ATAGAAAATAAAAAA            GAGCTTAA AAAAA TTAAGCCC            TTTTTAGCGAAGAAA  90 29
        pepQ  408498 ..  408513 -  -7.6  -5.69023   AAAACATTAAAAAAA              TGACCA ATTT TGGTCA               TTTGTTAATTATTTA 100 41
        cdsA NONE
        polC NONE
    MSC_0354  402098 ..  402118 -  -8.3  -5.13354   TTTAGAAAAAATAAA            GCAAGGTAT TAA AAACCTTGC            TTCTAGCTTTATATA  95 91
    MSC_0353 NONE
        nusA NONE
    MSC_0351 NONE
    MSC_0350 NONE
        infB  397353 ..  397373 -    -4  -5.93809   TTTGTATAAAAAAAA            GACAGACT AGGGG AGTCTGTT            TTTTTAATTATTTAA  83 33
    MSC_0346  395620 ..  395632 -  -4.9  -3.05715   AAGTTCTTTAGTTAA                TGTAT AAG ATACA                TTATTATAAAAAACA  52 74
    MSC_0345 NONE
    MSC_0344 NONE
    MSC_0343  392821 ..  392831 -    -4  -5.69473   TACATTATAAAAAAA                 CATA ACT TATG                 AGATCAAAAATTTAC  79 37
        hisS NONE
        aspS  381813 ..  381844 -  -8.9  -4.25873   TTTTTATAAAAAATA      TAGCCGCTGAAAAC TGAGT GTTTTC-GCGACTA      AGTGGGAAACGTAGG  84 43
         tnp  379946 ..  379964 -  -8.9  -5.44721   ATGATGGGAAAAAAA             GTAGGGT TTTAG ACCCTAC             TTTTACTTTTTATTT 100 138
         abc NONE
         abc NONE
    MSC_0322 NONE
    MSC_0321 NONE
    MSC_0320  366323 ..  366333 -  -5.4  -3.56092   TCATTATCTTTTAAA                 GCAT TAA ATGC                 TTATTTTAGAACTAA  59 270
    MSC_0315  356818 ..  356831 -  -2.5  -4.03767   GGAAGAATAGAAGAA               TTATT AACT AATAA                AGTATAACTATTTGG  51 124
    MSC_0314  354209 ..  354229 -  -8.4  -5.80817   TTTAATATAAAAAAA            CAAGATGA TTTTT TCATCTTG            TTTTTATTCTGATTG 100 271
    MSC_0310  352167 ..  352183 -  -5.3  -3.09908   TTTTTTTAAAATAAG              TATTTAT AAA ATAAATA              TCTTTTAAATATTTT  55 175
    MSC_0309  351729 ..  351743 -  -4.4   -3.4178   AGTATTTTATGACAA               TTTTAT TTA ATAAAA               ATAATAAACAAATTA  53 156
    MSC_0308  351010 ..  351020 -    -4  -3.34344   TTAGTTTTTAATGAA                 GATT TTA AATC                 TAAGTAATCTTTAAA  49 240
         pkn  349812 ..  349824 -  -3.5  -4.14243   CACCTTATTTCAAAA                TTAAT ACT ATTAA                AAAAATAATAAATAA  54 2
    MSC_0306 NONE
         rpe NONE
    MSC_0304  347568 ..  347583 -    -9  -4.52803   TATAAAGTTAGAAAA              TGCCTC TAGT GAGGCA               ATGTAAATAATTATT  86 36
        valS  344870 ..  344885 -  -6.2   -5.9218   TAGATAATAAAAAAA              TCTCTT TTAA AAGAGA               TTTTTAATCATTTGT  90 29
    MSC_0302 NONE
    MSC_0301  343178 ..  343212 -  -2.4  -5.33921   AAAGCAATTAAAAAA     CTAATATATATTATAA ATC TAATAATATATATTTA     AATTTATTTAAAATA  66 63
    MSC_0300  341362 ..  341384 -  -5.7  -5.61596   ATTTTTATAAAAAAA           GATAAACCA GATTA TGATTTATC           TTTTTTAGATTTAGT  82 14
    MSC_0299  339622 ..  339646 -  -2.3  -5.75599   TAAATTATAAAAAAA         GCTAATTACT ATTTAA AG-AATTAGC          TATTTTTTTGTTCTT  73 25
    MSC_0298 NONE
        uvrC  336658 ..  336668 -  -2.6  -3.23711   CTTATAACTTATTAA                 TTAT ATA ATAA                 AGACCAATTAATATC  42 113
        greA  336136 ..  336155 -  -6.5  -5.61596   ACTCCTATAAAAAAA            GCTATTG AAATGA CAATAGC             TATATTATTTAATGC  88 30
    MSC_0295  335114 ..  335135 -  -2.4  -4.88918   TGATTTCAAATAAAA           CTTTAAAA GATAAA TTTCAAAG            GTTTACTATTGAAGT  59 285
    MSC_0293 NONE
    MSC_0292 NONE
    MSC_0291 NONE
    MSC_0290 NONE
         ctp  329283 ..  329298 -  -7.6  -5.74086   AAAGCAAATAAAAAA              TCAAGG TTAT CCTTGA               TTTTTTTTATCTTCT 100 16
    MSC_0283  323259 ..  323273 -  -7.2  -3.42726   AAAAATTAGTTATAA               TGATCA AAT TGATCA               AATAAAAGAATTTAA  67 182
        rpsD  316922 ..  316937 -  -7.6  -5.97979   AGAAGAATAAAAAAA              TCAAGC TTAA GCTTGA               TTTTTATTATGGGTT 100 49
    MSC_0275  314890 ..  314903 -  -5.3  -4.47551   ATTGAATCTATAAAA               GCTAA AGAT TTAGC                TAATAAAGCTTTAGA  68 300
        glpO NONE
        glpK  292456 ..  292475 -  -2.2  -4.10007   ATAACTCTGTTAAAA            TAATCTGT TCTA ACATATTA             TCCTTTCATTATTAT  50 57
        glpF  291655 ..  291671 - -10.9  -5.59534   AATGATAATAAAAAA              GCTCATC ATT GATGAGC              TTTTTTTGACTAAGT 100 46
    MSC_0252 NONE
        gntR  287069 ..  287091 -  -4.3   -3.5627   ATATCACTTCTTAAA           TCGTATATT TTGTT AATATACAA           CTTTATTTTAAAAAG  54 103
         pts  285866 ..  285876 -    -4  -5.34555   TTACATTATAAAAAA                 CATA ACT TATG                 AGATCAAAAATTTAC  72 66
    MSC_0248  282505 ..  282536 -    -4  -6.17669   AATAAAATAAAAAAA      CTGAACTAACAAA ATAAAGA TTTGTTA-TTCAG      TTTTTTGTATTATAC  87 35
    MSC_0241  275303 ..  275324 -  -9.5   -4.5774   GATCAATAATCAAAA           CAAGAGACC ATAT GATCTCTTG            TTTTTTTATACTTCT  93 31
        tnpA  265518 ..  265530 -  -4.9  -3.14878   GGTTTGAATTGAATA                TGAAA TAA TTTCA                TCATTGTAAAGATCA  53 486
        chrA  262721 ..  262735 -  -2.9  -3.09208   AAATCAGCTATTTAA               TGATT TTCAT AATCA               TACAAATATTGGCAT  41 312
    MSC_0228 NONE
    MSC_0227  260727 ..  260744 -  -9.9  -4.77778   AATAAATAGAGAAAA             CCTTGGA AAAT TCCAAGG              TTTTTTTATACATTT 100 347
    MSC_0219 NONE
         gmk NONE
         sun NONE
         dcm NONE
 sau96I-like  248659 ..  248669 -  -5.4  -3.67823   CAGAAACGATAAATA                 CTAG TTT CTAG                 TGTTATTTTTTGTAT  61 50
        tnpB  243686 ..  243702 -    -8  -5.56112   ATAAAAATGAAAAAA              GCAACC TAAGT GGTTGC              TTGTGTAAAACAAAA 100 456
    MSC_0210  243450 ..  243477 -  -4.3  -2.87211   ACTTTTTTGTATATA        TCAGGATATAT ATTTTG ATATATCTTGA         TATATCTATTGCTCA  49 31
    MSC_0209 NONE
    MSC_0208  241519 ..  241540 -  -4.5  -2.91264   TTGGTTACTTAGATA           TATCAAGGT ATAT AACTTGATA            TACTTTTTTAAATTA  49 83
    MSC_0207 NONE
    MSC_0206 NONE
    MSC_0205 NONE
    MSC_0204  239505 ..  239523 - -10.4  -5.26316   TTATTCTATAAAAAA             CCAAGATT TAA AATCTTGG             TATTTATTCTTTTTT 100 57
    MSC_0203  238581 ..  238598 -  -2.8  -2.57026   TATAGGTATATCAAG             GTATAT AACTTG ATATAC              TTTTGTATGTTTTTA  39 38
    MSC_0202  238053 ..  238063 -  -2.6  -3.62522   CAATTTCTTCAATAA                 TTTT CAT AAAA                 ACCTTTCTATAGGTA  45 100
    MSC_0201 NONE
         mod NONE
    MSC_0199  235890 ..  235906 -    -8  -5.56112   ATAAAAATGAAAAAA              GCAACC TAAGT GGTTGC              TTGTGTAAAACAAAA 100 307
    MSC_0198 NONE
    MSC_0197  233385 ..  233398 -  -3.1  -3.92542   TTTATCTGCAAATAA               GTGAT CAAT ACCAC                CACGAGTAACTAAAA  52 163
    MSC_0196 NONE
    MSC_0195  230535 ..  230566 -  -8.9  -6.02919   TTACAAACAAAAAAA      TAGTGCTATTAGA TTTAAT TCTATTAGCACTA       TTTTTATTTCATTTA 100 273
    MSC_0179  209936 ..  209965 -  -6.7  -2.96444   CCTCCTAATAATAAC       TAACTAAATTATA TAGA TATAAATTAGTTA        TTAATTTTACTAATT  62 48
        alaS  207175 ..  207213 -  -5.7  -5.80817   TTTAATACAAAAAAA  CAAGACCTAA-T-ATTGTT AAA AACAATTAATTAAGTCTTG  ATTTATTAAATATTA  86 38
        lppC  205770 ..  205804 - -10.2  -6.04419   AAAATAATAAAAAAA     TGACCAAAAAATGAAA GAA TTTCAATTTATGGTCA     TTTGATATTTTTTAA 100 37
    MSC_0176 NONE
    MSC_0175  204074 ..  204106 - -10.7  -4.88326   AAAGAAAAATTAAAA      GGATTGTCTCCTGTA CAA TTCAGAAAACAATCC      TGTTATAATATTGAA 100 90
        mgtE NONE
    MSC_0166  193487 ..  193499 -  -6.3  -4.44974   TCAAATTCTATAAAA                CAAGA ACA TCTTG                AAAATATAGTTTCAG  72 423
    MSC_0144  167903 ..  167920 -  -2.7  -3.38726   GAGCTCAAAAAATTA             TTTTAGC AAAA GCTCAAA              TTGAATAGATTATAC  44 104
    MSC_0143  166751 ..  166783 - -10.7  -4.88326   AAAGAAAAATTAAAA      GGATTGTCTCCTGTA CAA TTCAGAAAACAATCC      TGTTATAATATTGAA 100 108
        tnpA NONE
        tnpB  160588 ..  160601 -  -3.1  -3.93556   ATCTACTGAACCAAA               GGTAA TAAT TCACC                CTTCACCATCAAGAC  52 303
    MSC_0124  147246 ..  147274 - -11.2  -5.64873   TTTAACAAGAAAAAA        GCAAGATCTTGA AAATA TCAAAATCTTGC        TAATTTGTTTAGTAT 100 210
         tnp  145490 ..  145502 -  -3.5  -2.62933   CAATTTTGGACACTA                TATTT TTA AAATA                GACTTCATTTCTTTA  43 10
        lppC  144887 ..  144918 -  -8.9  -4.25873   TTTTTATAAAAAATA      TAGCCGCTGAAAAC TGAGT GTTTTC-GCGACTA      AGTGGGAAACGTAGG  84 23
    MSC_0111  130953 ..  130969 -  -3.8   -2.9961   TCAAATAACATTATA              TAAAGA TAAAT TCTTTA              AACAAAAATATTATA  46 107
        galU  129891 ..  129935 -  -4.5  -5.27476   CTTAATAAAATAAAA TAGACAATTATAAATAAGATT AAA ATTCTTAAATATAATTGACTA AATAAGCATATTATT  76 60
         cps  128616 ..  128634 -  -8.2  -5.31519   ATATTTAAACAAAAA             GCAAGTAT TAA ACACTTGC             TTTTTTTATAGTTAT 100 44
    MSC_0107  124695 ..  124706 -  -4.4  -5.86976   GCATAAAATAAAAAA                GACT TAAA AGTC                 TTTTTTTGTGTTATC  86 185
   ribC/ribF NONE
         nfo NONE
    MSC_0104 NONE
    MSC_0103 NONE
        nusB NONE
        xseA NONE
        xseB NONE
        hlyA  119377 ..  119400 -    -7  -3.25505   AAAAGCATAATAAAT          TATATTTTTT TATA AAAAAATATA           GCCGCTGAAAACTGA  65 53
         tnp  117526 ..  117547 -  -3.1  -3.67183   CACAACAAACAAAAT           CAATATTTT TTAA AAAATCTTG            TTTTTTAGCATTTCT  50 140
        secA  106658 ..  106677 -    -8  -5.34055   ATAAATAGTAAAAAA            GTGTTATA AATT TATAACAC             TTTAAATTAGCCTAT 100 32
    MSC_0088  105915 ..  105925 -  -2.6  -3.19339   TATTAATTAAAACTA                 TTAT TAA ATAA                 GTTAAAAAATATAAA  42 76
    MSC_0087  104965 ..  104982 -  -2.8  -4.40478   TAAACACAAAAAATA             TCATTT AAATTA AAATGA              TTGTTAGCTTTATTC  55 181
        rpsT  104524 ..  104540 -  -9.5  -6.11229   AGGAAAATAAAAAAA              TCAACCT GAC AGGTTGA              TAACATTATTTTATG 100 51
    MSC_0084 NONE
         gcp NONE
    MSC_0082 NONE
    MSC_0081 NONE
        asnS   98267 ..   98301 -  -5.3  -5.25699   ATTAGAGAATAAAAA    CAAATGCAATATCA TTTAACTT TG-TATTGCATTTG     TTTGCCAATAATTAA  78 37
       phnD? NONE
        phnC NONE
        phnE   93146 ..   93167 -  -3.7  -6.04324   TTAAAAAATAAAAAA           CCTAGAGTT TTTA AAATCCAGG            TTTTAATTAATAATC  86 32
    MSC_0073 NONE
        trxA   82284 ..   82300 -  -9.5  -5.84381   TTACTAATAAAAAAA              CCAACTT TTA AAGTTGG              TCTATATATTAATCA 100 34
         tnp   79913 ..   79932 -  -6.5  -2.71335   CAAGAGAATAATTGA            GTAGAAC TTATAT GTTCTAC             TTTTCCTACGTTTCC  60 272
         lpp   71286 ..   71296 -    -4  -5.34555   TTACATTATAAAAAA                 CATA ACT TATG                 AGATCAAAAATTTAC  72 191
    MSC_0059 NONE
    MSC_0058 NONE
    MSC_0057   68339 ..   68372 -  -3.8  -5.03994   TTGGACATATAAAAA     CCCCATTTCCTGGA TTTTAG TCCGAAATATGGGG      TTCGGGAGAATTTGG  67 53
        tnpA NONE
        tnpB   66751 ..   66763 -  -4.9  -3.86063   ATAAAAACTGAAGAA                CTAAT TAA ATTAG                GAAGTGTTGGAAATA  60 183
    MSC_0053   64538 ..   64557 -    -8  -5.62288   TTAATAAAATAAAAA            CCTTAATA AAAC TATTAAGG             TTAATTACAATTTAA 100 73
    MSC_0052   61912 ..   61925 -  -5.3  -6.01187   AATCAAATAAAAAAA               GAAGT ATAA ACTTC                TTTATTTTTGGTTTA  95 452
    MSC_0051   60995 ..   61005 -  -2.4  -5.33331   TAAACATAATAAAAA                 TGGC TAT GCCG                 CTTATTTAAAAATAA  66 296
        guaC NONE
        codA   59334 ..   59357 -  -3.2  -2.63596   TTTTATCTTATATTA          GTACTTGATT AGAT AAACAAATAC           TAGTAGTTTATATTA  43 47
        dnaX NONE
        recR   56939 ..   56953 -  -3.6  -2.89169   AAGTAGAATTTAAAG               CTAAAA TAA TTTCAG               TATTGTCATTAACTC  45 62
         tmk NONE
        holB   55404 ..   55414 -    -4  -2.84795   AAACTTTCATTAAAT                 TTGT TCT ACAA                 TTCTAATTAAATAAT  45 9
    MSC_0044   54655 ..   54666 -    -3  -3.60214   ATTTGAATTATATAA                TACT TCCT AGTA                 TTTAATATACTAGTC  45 35
    MSC_0043 NONE
    MSC_0042   52141 ..   52160 -  -3.7  -5.06451   TATGATGGTAAAAAA            TTAATAG AAAGAA CTATTAA             ATCTCTATCAAGTCA  67 454
        ftsH   49472 ..   49482 -    -4  -5.34555   TTACATTATAAAAAA                 CATA ACT TATG                 AGATCAAAAATTTAC  72 126
    MSC_0032   34678 ..   34692 -  -8.6  -5.28942   TATGTTAAATAAAAA               GCAGTT TTA AACTGC               TTTATAATCTAGAGC 100 17
       hsp33 NONE
         abc   32483 ..   32500 -  -2.1  -3.31799   TAGAAGCTGCTAGAA             CTTTTTA ATAA TAAAAAA              CAAAATACACTAGGT  43 52
         csp   31454 ..   31472 -    -9  -5.86976   TTAGAAAATAAAAAA             TATCAGAT ACT ATCTGATA             TTTAATTAATTATTA 100 49
        rpsF NONE
         ssb NONE
        rpsR   30123 ..   30161 - -13.3  -3.76224   GTCTGATTTATTAAA   CATGCAAAAAAGCTGCC CTTAT GGCAGCTTTTTTGCTTT   ATATTATTTTATTAA 100 42
    MSC_0024 NONE
        recG NONE
    MSC_0022   28288 ..   28300 -  -6.2  -5.65927   TATTCAAATAAAAAA                GCGC TTTTG GCGC                TGCTATTATATTTTT  87 170
   EIIBC-mtl NONE
        srlD NONE
    EIIA-mtl   25449 ..   25461 -    -2  -2.80195   ACTTATTATTAATTA                TTGT TTTGT ACAA                AAACTTATAACTTTA  39 10
    MSC_0018 NONE
        mtlD   23560 ..   23593 -  -3.8  -5.07275   TTAGACATATAAAAA     CCCCATTTCCTGGA TTTTAG TCCGAAATATGGGG      TTCGGGAGAGACTAC  67 60
        tnpA NONE
        tnpB   21987 ..   22003 -  -3.7  -2.91681   TTTGAAGTTTACATA              CCTGT TTTTTCT ACAGG              ATTTAGTGATCTAAA  45 163
        metS   17057 ..   17073 -  -9.5  -5.69023   AAAAGATCAAAAAAA              TCTCAGA AAT TCTGAGA              TTTTTTATTCTTTGA 100 30
        rbsB NONE
        rbsA NONE
      rbsC-1 NONE
      rbsC-2   10047 ..   10059 -  -9.1  -5.94214   AATATAACAAAAAAA                TCGGG GTC CCCGA                TTTTTTATTATTAAA 100 48
