# Supplementary material for: Rapid, accurate, computational discovery of Rho-independent transcription terminators illuminates their relationship to DNA uptake
Source: Genome Biol. 2007 Feb 21;8(2):R22. doi: 10.1186/gb-2007-8-2-r22 (PMC1852404; doi:10.1186/gb-2007-8-2-r22)
Supplement: Additional data file 4 — Best terminators found downstream of each of the genes of the 343 organisms studied. [file gb-2007-8-2-r22-S4.zip › Mycoplasma_penetrans.bag]

        dnaA NONE
      MYPE20    2646 ..    2668 +    -5  -5.52023   AAATGCTTCCAAAAA           CCATAAAA ACAGTAA TTTTATGG           TTTTTTATTACTCAT  80 85
      MYPE30 NONE
      MYPE40    7528 ..    7545 +  -9.9  -5.71712   ATATTTTATAATTAA             CACTCCT AAAC AGGAGTG              TTTTTTTATGTCAGA 100 70
      MYPE50    9202 ..    9217 +  -4.8   -3.7282   GCTTTCCCAGAAACT              TACATT CAAA AATGTA               TTGTTCATCAAGTAA  55 232
      MYPE60    9703 ..    9713 +    -4   -3.5594   TTAAATCACTATAAA                 CATT AGA AATG                 TTTAAAACCTAAATT  51 74
      MYPE70   10279 ..   10290 +  -4.4  -2.93252   TAAATTCAGTATAAT                CACA AATT TGTG                 TAGTTATTGAGGAAT  45 343
      MYPE80 NONE
      MYPE90 NONE
     MYPE100   14211 ..   14234 +  -3.1  -6.01369   TAAGTTTTTAAAAAA          GCAGTTAAC TATTAT GTCGACTGC           TTTTTTTCTTATTTA  75 69
     MYPE140   17025 ..   17037 +  -3.5   -2.9214   ATGTTTTAATTTTTG                TTATT ATT AATAA                GTTATATTGTATTTT  43 144
     MYPE150   18728 ..   18761 +  -4.9   -5.4251   ATTAGTATTCAAAAA     GTTAATATAACCTTTA TTA TCAA-GTTATATTAAC     TTTTTTATATATCAC  76 70
     MYPE160   19817 ..   19857 +  -8.7  -5.02231   TAAATAGAACTTGGA  GCAACTAAATTATAT CAATGAGAAAA ATATAATTTAGTTGC  TTTTTGATATTTTTG  89 138
     MYPE180 NONE
     MYPE190 NONE
     MYPE200 NONE
     MYPE210   32465 ..   32478 +  -5.3  -6.32017   ATTAATTACTAAAAA               TAGCT TAAC AGCTA                TTTTTTTTATTTCTT 100 52
        cysS NONE
     MYPE230 NONE
     MYPE240   35429 ..   35449 +    -7  -5.89659   TTTAGTTTGAGCAAA            GATCTATT ATCAA AATAGATC            TTTTTATTTTTTTAT  93 47
        rplK NONE
     MYPE260   37126 ..   37145 +  -9.4  -5.97979   AAATAGTTTAAAAAA            TCTATGAG ATAA CTCATAGA             TTTTTTTATTGTTAT 100 35
     MYPE290 NONE
     MYPE300 NONE
     MYPE310   42232 ..   42243 +    -3  -4.02817   TTATATAATTTTTAT                TGTT GTAA AACA                 TTATTGTTGTAAAAC  49 124
         tuf   43507 ..   43525 +  -7.5  -5.56263   TTAAATAAATTTAAA             CTATGCT AAACA AGCATAG             TTTTTATTTTGTCAT  90 55
     MYPE330   44767 ..   44785 +  -6.8  -6.07374   CTTTAAAATATTAAA             TATAGGTG CTT CATCTATA             TTTTTTATTTTTTAT  95 35
     MYPE340 NONE
     MYPE350   45628 ..   45661 +  -7.7  -3.53012   TTAATAAATTCATAT     TATTTAGTTGTACTA GTTT TAGTACATTTAAATA      TTTCAACAAGGAGAA  72 109
     MYPE360   45960 ..   45993 + -12.7  -5.48163   TTTCTAAAACAGAAA     TACCACAAATATCCT ATAA AAGATATTTGTGGTA      TTTTTTAATTTGTTT 100 34
     MYPE370   46906 ..   46916 +  -2.6  -2.62463   AAAAGAAGAATAAAA                 TTAA GTA TTAA                 ATTATGAATGATAAC  38 28
     MYPE380 NONE
        scpB NONE
     MYPE400 NONE
     MYPE410   49153 ..   49167 +  -3.6  -4.37886   CTAATTTAAAAAAAT               TAATAG GTT CTGTTA               TTTTGTAAAAAGTAA  56 3
     MYPE420   51814 ..   51835 +  -8.9  -5.94214   AATAATTAGAGAAAA           TCCTATATT GAAA AATATAGGA            TTTTTTTATTCTCTT 100 36
     MYPE430 NONE
     MYPE440 NONE
     MYPE450 NONE
     MYPE460   57852 ..   57883 +  -8.2  -6.17033   AATTAAAAAAATTAA      TGCTTACTTTAATT TAAA AATTAATGTGAGCA       TTTTTTATTTTTTTT 100 35
     MYPE470   58852 ..   58873 +    -6  -5.86976   AATAGGATAAAAAAA           TCTATAGA AATTAA TCTATAGA            TTTTTTGTTTTATAA  86 31
     MYPE490 NONE
     MYPE500 NONE
     MYPE510   62773 ..   62790 +  -7.1  -5.89921   AACAAACAAAAAAGA             CCTTTAA GAAT TTAAAGG              TTTTTTTCTTATAAT  95 63
     MYPE520 NONE
     MYPE530   65376 ..   65400 +    -3  -3.81853   CATAAAAAATGGAGA          TAAAAATATG AGAGA CATATTATTA          TATTTTGCTGTTAAA  47 102
     MYPE540   65925 ..   65952 + -10.2  -5.74684   GAATTAGTTTAAAAA        TAAGTAAATTAA GTTT TTAATTTACTTA         TTTTTATTTTTCTTA 100 34
     MYPE550 NONE
     MYPE560   67399 ..   67411 +  -3.5  -2.55392   TTAATTTTTAAAAGT                TATAT AAA ATATA                TACATTGAGTCAATT  42 47
     MYPE570   67677 ..   67689 +  -2.7  -2.77861   TGCAATATTATTAGT                TTTTG TTG CAAGA                TAGATTTTAAGTTAA  38 10
     MYPE580 NONE
     MYPE590 NONE
     MYPE600 NONE
     MYPE610 NONE
     MYPE620 NONE
     MYPE630   74090 ..   74108 +    -4   -3.4594   AATTTTTTGTATTTG             TTATAATG TGT TATTATAA             TTAATGTTGCTTTTA  49 59
     MYPE640   74460 ..   74488 + -10.5  -5.45652   TTTTTGTTAGTTAAA        CAAAAATAGCACT AAA GGTGTTATTTTTG        TTTTTTATTACACCT 100 42
     MYPE650 NONE
     MYPE660 NONE
     MYPE670 NONE
     MYPE680 NONE
     MYPE690   78282 ..   78320 +    -4  -5.22312   TATTAATTAAGAAAA   TAATGTCATCTTGTTTAT TGT ATTTACAAAATGACGTTA   TTTTTTAATATAAGT  69 49
     MYPE700   79140 ..   79178 + -10.7  -6.11229   TAGAACATTCTTTAA   TAGTAAATTAACTAATG CATAT CATTATTTAATTTACTA   TTTTTTTGTTTTGAT 100 63
     MYPE710 NONE
     MYPE720 NONE
     MYPE730   82727 ..   82744 +  -4.3  -5.21709   TTATTCTTTAAAATT             TAATATA TATT TATATTA              TTTTTTAATATAAAA  69 134
     MYPE740   83693 ..   83714 +    -6  -6.20267   AGAGTATTAAAAAAA           GGAAATTA TTTATT TAATTTCC            TTTTTTTCTTTTTCC  91 31
     MYPE760 NONE
     MYPE770   86364 ..   86388 +  -8.8   -5.8096   ATCTTTACTAATAAA          TGAAGTTTAT CTAAA ATAAACTTCA          TTTTTATTTTTTATC 100 45
     MYPE780   88032 ..   88068 +  -2.9  -5.10064   AAATAAAAAGAAAAA    CCATTAAGAACAGGGAT TTA AACCTAGACCTTAATGG    TTTTTCTCTCTTACC  60 59
     MYPE790 NONE
     MYPE800   96291 ..   96309 +  -6.2  -3.01712   TAGATATATTAAAAA             TTTAATAT ATA ATATTAAA             TGTTGCACAAAAGGA  57 85
     MYPE810 NONE
     MYPE820   97216 ..   97236 + -11.3  -6.04419   ATGTGTATATCTAAA            GAAATAGGA ATC TCCTATTTC            TTTTTTTATTGTTTT 100 60
     MYPE830 NONE
     MYPE835   98818 ..   98832 +  -4.4  -4.45765   AGAAAATCAGATTTT               TTTATT TAT AATAAA               TTTATTAATTTTAAA  59 333
     MYPE840   99709 ..   99736 +  -7.2  -5.38839   TAAAATAAGTAGAAA        TTCATAAGACTT TAGT AGGTTTTATGAA         TTTTATTTTTGTCTA  87 60
     MYPE880  109417 ..  109438 +  -7.4  -6.23317   ACAAATAATTTAAAA           GAGACTTT TTAAAT AAAGTCTC            TTTTTTTGTTTTTGT  95 55
     MYPE890  114974 ..  115002 +    -7  -5.88197   AATACAATAAAAAAA       CTTGTTT-TTATC ATTT GATAAGAAACAAG        TTTTTTTGTCTTTGA  93 43
     MYPE940  120230 ..  120263 +  -5.5  -5.70522   TTAAACAAACAAAAA     GATTGTCTTACAT ATCAGTTA ATTTAAGACAATC      TTTTTTATTGTTGTT  84 53
     MYPE980 NONE
       groEL  126501 ..  126525 + -10.9  -5.80727   TATTGATTAAAAAAA          GTTAGAAGTCA TAT TGATTTCTAAC          TTTTTTCTTATTTTT 100 53
    MYPE1010 NONE
    MYPE1020 NONE
    MYPE1030  128766 ..  128786 + -11.3  -5.31545   GTCATTCTGTTTAAA            TACTTTCTG TTT CAGAAAGTA            TTTTTTACTCTTATT 100 53
    MYPE1040 NONE
    MYPE1050 NONE
    MYPE1060 NONE
    MYPE1070  133462 ..  133484 +  -4.9  -5.31545   CTAATAATTAAAAAA           CACCCAA AATATGCAA TTGGGTG           TTTTTTGCTATTATT  76 52
    MYPE1080  136592 ..  136627 +  -9.2  -5.36441   ATATTTTTAGATTCA    CAAATTGAGTGAGGTT TAAA AACCTTGCTCAATTTC     TTTTTTATATGGAGC 100 82
    MYPE1090 NONE
    MYPE1100 NONE
        infB NONE
    MYPE1120 NONE
    MYPE1130  141629 ..  141660 +  -8.2  -5.77677   GCATAGTAGTTCAAA      TAGAAGTTTATTCT CAAT GGTATAAACTTCTA       TTTTTTATTCTTTTC 100 35
        rpsF NONE
    MYPE1150 NONE
    MYPE1160  143433 ..  143461 +  -6.9  -5.72254   ATTTGTAAATAAAAA        GAAAATTTCATTA TTA TAATGGGGTTTTC        TTTTTTATTATTTAA  91 50
    MYPE1170 NONE
    MYPE1180  144756 ..  144778 +    -5  -5.63517   TTAATGCATATCAAA           TAGAAACT TAATAAT AGTTTCTA           TTTTTTATTTCAACA  80 45
    MYPE1190 NONE
    MYPE1200  146597 ..  146623 +  -6.1  -5.96894   CCATTTGAAATGAAA         TAAAAAGATTT TCTAT AAGTCTTTTTA         TTTTTTTATTTCCCT  88 125
    MYPE1210  148088 ..  148101 +  -2.5  -2.59748   AGATGCTGTTTCTTC               TAAAT AATT ATTTA                TAAATTATCAAAATC  37 19
    MYPE1220  149729 ..  149758 +  -8.8  -5.95449   TAAATTAATTTAAAA       CTAACTAGTTTC TGTAAT GAAATTAGTTAG        TTTTTTATTTTGTTT 100 38
    MYPE1230  151148 ..  151175 +  -4.9  -6.14618   TGTTAGCATAAGAAA        TTCTGTTACCT CAAAAA AGGGAGCAGAA         TTTTTTTATTTTATC  89 125
    MYPE1260  154577 ..  154594 +  -5.6  -4.33258   CTGTAAATAAAAAAA             GTACCA TGAAGC TGGTAC              TTTCTATTTAAGGAT  66 35
    MYPE1280  156003 ..  156024 +  -5.3  -6.04953   TAGTTTTCTTTTAAA           TAGGAAAGTA AAT TACTT-CCTA           TTTTTTTATTTCTGT 100 172
    MYPE1340  162353 ..  162378 +    -7  -5.95286   CTAAACTAATAAAAA         TGTAGTG-GTC ATTAA GACTCACTACA         TTTTTTATTTTTAAT  93 58
    MYPE1370  165496 ..  165522 + -13.2  -5.15682   ACATAAAAATAGATT         TAACACACCTTG TAG TAAGGTGTGTTA         TTTTATTTCTATTTT 100 62
    MYPE1380  167251 ..  167271 +  -5.5  -6.12328   AAAGTTATAAAAAAA            TACTAGACT TAA AATCTAGTA            TTTTTTTTATGTTGT  91 59
    MYPE1400 NONE
    MYPE1410  169891 ..  169904 +  -2.5  -3.30635   ATTTATCTAAAAGGA               TTAAA GCTT TTTAA                TTGTGAAAAAATTTG  40 12
    MYPE1420  171617 ..  171629 +  -4.9  -5.01811   TACTTTCAAAAAATC                TTAGA ATT TCTAA                TTTTTAATTTGGTAG  74 506
    MYPE1440 NONE
    MYPE1450  173508 ..  173526 +  -3.2  -4.02075   AATAAGTTTAATGTT             TAATTATG AAA CATAAGTA             TTTAATTGCTGTTTC  52 23
    MYPE1460 NONE
    MYPE1470 NONE
    MYPE1480  176640 ..  176674 +  -3.7   -5.8187   AATTGAAATAAAAAA     TTATCTATTAGACCT ACTTG AGGGATAATGGATAA     TTTTTTTATTCAATG  75 45
    MYPE1520 NONE
    MYPE1530 NONE
    MYPE1540 NONE
    MYPE1550 NONE
    MYPE1560 NONE
    MYPE1570  203573 ..  203598 +  -9.9  -5.95449   TATAGATTTATCAAA         TGATAATAAGC AAAT GCTTGTTATCA          TTTTTTATTTTCTTT 100 45
    MYPE1580 NONE
    MYPE1590 NONE
    MYPE1600 NONE
    MYPE1610 NONE
    MYPE1620 NONE
    MYPE1630  207575 ..  207593 +  -5.4  -6.01369   TTGAATAATACAAAA             TAGTTAAT TAA GTTAACTA             TTTTTTTATTATTTA  88 33
    MYPE1640  208227 ..  208246 +  -6.5  -5.75822   GCATTCAATAAAAAA            GATAGAG ATATAA CTCTATC             TTTTTTTGCTTTATA  91 151
    MYPE1660  210231 ..  210250 +  -5.2  -3.26298   GAGTTTTTATTTTGA            TTATTTAA GAAA TTAAATAA             TATATTTAAAATCAT  55 47
    MYPE1670  212187 ..  212212 + -10.7  -5.80951   TATAAATTATTTTAA         CTTTCATAAAT TTAG ATTTATGAAAG          TTTTTTATTTTAGCT 100 50
    MYPE1680  213035 ..  213073 +    -2  -6.08563   TAGTCTTAAAATAAA   TATGTTGAGATTTAAA AGATATA TATAAATTTCAATATA   TTTTTTTTATGTATT  77 226
    MYPE1690  214494 ..  214512 +  -7.5  -6.28401   AATTAATACTCAAAA             CACACTT GATAA AAGTGTG             TTTTTTTGTTTTTTA 100 54
    MYPE1700  215262 ..  215280 +  -3.3  -3.46563   AACCTTACTTTTAAA             TTTATAA AAAAA TTATAAA             TTATCATAGTATATG  47 72
    MYPE1710  215721 ..  215748 +  -9.4  -5.95286   TCTTAATAAAATTAA        TTCTTATCAATT TTTA AGTTGATAAGAA         TTTTTTATTTTTACT 100 55
    MYPE1720  216782 ..  216798 +  -9.5  -3.68853   ATACTTTTATTAAAA              TTGGGAA TAA TTCCCAA              TTTAACCATTTTTAC  79 66
    MYPE1730  219325 ..  219341 +  -8.7  -5.66229   GGATATTAATATAAA              CTGGGAA TTG TTCCCGG              TTTTTTATTATTAGT 100 40
    MYPE1740  220216 ..  220260 +  -3.2  -4.46112   TTTTAATTGCAATAA TAAAATAAACAGAAGT TAAAAATAAAACC ACTACTGTTTATTTTA TTTATTTAAATAAAG  56 146
    MYPE1750 NONE
    MYPE1760  222220 ..  222271 + -12.2  -3.89957   ATATTGGATAATTAT TTATGACATTAAAAAAACTTGTTGG GTT TCAACAAGTTTTTTTAAT-TAATAA TTATTAATTATTCAC 100 30
    MYPE1780 NONE
    MYPE1790  225760 ..  225774 +  -2.2  -3.31144   GTACTTATTATAAAT               TATTAG AGG TTAATA               TTATGGGAATCAAAA  40 20
    MYPE1800  227652 ..  227664 +  -4.1  -3.06501   TGAAGAGAAGAATCA                GGGAA ACT TTCTC                TTAGCTCACAATATA  50 362
    MYPE1820  229624 ..  229648 + -10.9  -6.17669   ATAAATCTAATTAAA          CTTGTTTTACT AAT AGTGAAACAAG          TTTTTTTATTTTATT 100 65
    MYPE1830 NONE
    MYPE1840 NONE
    MYPE1850  234130 ..  234157 +  -9.4  -5.35224   TTACCAAAGATTAAA        TAGATATTTAGT TTGA GCTAAATATCTA         TTTTATTTTTATAAA 100 23
    MYPE1860  234990 ..  235010 +    -7  -6.01369   TTATTAATGTAAAAA            TGTCTTAA GTTAA TTAAGACA            TTTTTTTATTCTTTA  93 47
    MYPE1870 NONE
    MYPE1880  237277 ..  237294 +  -4.3  -4.49756   AGTGATTAGATTTTC             TAATTAA ATAC TTAATTA              TTTTCATGTTTAAAC  59 39
        acpD  238104 ..  238124 +  -9.9  -5.46657   TAGTTTTAAATTAAA            GATATTGAT TGA ATCAATATC            TTTTTTGTTCCAATA 100 38
    MYPE1900  238946 ..  238973 +  -8.6  -5.59879   AGAAGATGATGAAAA        TATCTAAGTCAG TTTA CTAACTTAGATA         TTTTTTATATTTATA 100 19
    MYPE1920 NONE
    MYPE1930 NONE
    MYPE1940  242314 ..  242327 +  -5.3  -3.29704   GTTAATAACTAGAAA               CATGT TTTT ACATG                TATGTTTGATAGCAG  55 114
    MYPE1950  245528 ..  245549 +  -7.3    -4.564   TATTTTAAATAAAAA           GTCCATCTT TAAT AAGGTGGGC            TTTTGCTTTAAGCTT  78 62
    MYPE1960  248821 ..  248845 +    -8   -5.5353   AAATTTTTAATTTAA          TGACATCATT TTTTT AATGGTGTCA          TTTTTTATTCATCTA  95 46
    MYPE1970 NONE
    MYPE1980 NONE
    MYPE1990 NONE
    MYPE2000 NONE
    MYPE2010  254546 ..  254558 +  -2.7  -4.05747   TAATCTTGTATTTAA                TTTCT TTT AGGAA                TTTATATGAGATGTA  49 57
    MYPE2020 NONE
    MYPE2030  257078 ..  257092 +  -4.4   -3.6052   ATATACAATAAATTA               TTAATA AGG TATTAA               TTATGATTACTTTTA  51 193
    MYPE2040  257775 ..  257789 +  -4.3  -5.64006   AAAAAAAGTGAAAAA               CAACT GTGTA AGTTG               TTTTTTTAATTGGAT  75 70
    MYPE2050  259291 ..  259304 +  -2.5  -3.80745   TAATTAATATTTAGA               TTTTA TATT TAAAA                TTATCTTAGTTGTTT  45 56
    MYPE2060  260557 ..  260586 +  -6.7  -5.62288   CTAAATAATTTTAAA       TCACATCTAAGTAA AAT TTA-TTAGGTGTGA       TTTTTGTTTTATTAC  88 37
    MYPE2070  261370 ..  261381 +    -3  -3.55071   GGTTTAAATATTAGA                GTTA TTTA TAAC                 TTTAAGAAAATCTAA  43 72
    MYPE2080 NONE
    MYPE2090 NONE
    MYPE2100 NONE
    MYPE2110  265606 ..  265628 +  -8.6  -5.85425   AAACAAATAAAAAAA           GATGAATAAG TAA TTTATTCATC           TTTTTTGTTTATTTA 100 31
    MYPE2130  269353 ..  269374 +  -8.9  -5.76237   ATTTAAAATATGAAA           CTTCTATTT TTAA AAATAGAAG            TTTTTTATTTATATC 100 40
    MYPE2140  270632 ..  270653 +  -5.3  -5.96894   ATTACAAATGTGAAA           TTTCTATTT TTAA AAATAGAAG            TTTTTTTATTTGCAT  88 354
    MYPE2150 NONE
    MYPE2160  273022 ..  273036 +  -5.7  -2.53905   CTTTTTCTTGATCCA               TGGGA AGAAA TCCCA               ATTCATCAATTATCA  55 479
    MYPE2190  276392 ..  276436 +   -12  -4.51994   TTGAATTGTTATAAA TGAAAATATCTTTTATTAAA GTTGA TTTAATAAAAGATATTTTTG TTTCTTATTGATTCA 100 63
    MYPE2220  282366 ..  282378 +  -3.5   -3.2614   TTTTAATTAAAATAT                TTTAA AAT TTAAA                TTACTATAAAGGCTA  45 46
    MYPE2230  283087 ..  283110 +  -7.6  -5.60556   ACATTTTCATTGATT          CCACTTTTGAT TAA ATCAAA-GTGG          TTTTTGTTTTCTATT 100 318
    MYPE2260  285858 ..  285878 +  -4.1  -5.73978   TAATAAGATTTAAAA            GATTTTATG TAA TGTAAAATC            TTTTTTATTTGTACT  78 48
    MYPE2270 NONE
    MYPE2280 NONE
    MYPE2290 NONE
    MYPE2300  289541 ..  289581 +  -8.7  -5.02231   TAAATAGAACTTGGA  GCAACTAAATTATAT CAATGAGAAAA ATATAATTTAGTTGC  TTTTTGATATTTTTG  89 160
    MYPE2340  294518 ..  294538 +  -2.7  -5.28983   GTGGTGAACAAAGTA            TAAATGT AGGGATA ACATTTA            TTTTTATGTTTTAAA  62 465
    MYPE2350  295255 ..  295274 +    -8  -5.80003   ATTAAATTTAAAAAA            GATTCAAA GGGA TTTGAATC             TTTTTTATTTATTAA 100 58
    MYPE2360  296049 ..  296069 +  -8.4  -5.92399   TAAGATTCTTTAAAT            GATCCAAA GTTAA TTTGGATC            TTTTTTATTTTATTA 100 49
    MYPE2370  296765 ..  296793 + -11.2  -3.75067   TGTTTTTATTTAGTA        TAAAGACCCAAA GAGAA TTTGGGTCTTTG        CTTTTTTATAAAATG  93 51
    MYPE2380  297499 ..  297520 + -10.3  -5.80003   ATTTTTTATGTTAAA           GATCCAAAT TAAT ATTTGGATC            TTTTTTATTTATTGG 100 40
    MYPE2390 NONE
    MYPE2400  298539 ..  298560 +  -8.9  -5.68438   CCAAATTAAACTAAA           GATTCAAAT ATTA ATTTGAATC            TTTTTTATTTAATAA 100 49
    MYPE2410  299210 ..  299234 +    -8  -4.43864   AAGTAAAAAATTAGA          GGATCTAAAG AATAA CTTTAGATTC          TTTTAATCTCTATTT  80 39
    MYPE2420 NONE
    MYPE2430  301087 ..  301104 +  -7.1   -5.8187   TAATAAAAATGAAAA             GATGAAT ATTA ATTCATC              TTTTTTTATTCAATA  95 57
    MYPE2440  302653 ..  302668 +  -7.6  -5.74086   AATAATTAGATAAAA              CTAGGA ATGC TCCTAG               TTTTTTATTTACTTT  95 45
    MYPE2450  303347 ..  303369 +  -6.4  -5.85425   ATTAAATGTAAAAAA           CTCTATCA AAATTAC TGATAGAG           TTTTTTATTTGTTTC  86 52
    MYPE2460  304143 ..  304153 +  -2.6  -4.13767   AAACTGCATTTTTTA                 TTTT TTA AAAA                 TTTTGCAGTGAAGGG  50 189
    MYPE2470 NONE
    MYPE2480  307899 ..  307925 + -12.6  -5.57396   CTTATATATTTAAAA         TATCTTTTAGTA AAT TACTAAAAGATA         TTTTTTATTACTTAT 100 45
    MYPE2500  311738 ..  311748 +  -2.6  -5.32565   AATTTATATGGCTGT                 TAAT GCT ATTA                 TTTTTTAATTACTTG  65 83
    MYPE2510 NONE
    MYPE2520 NONE
    MYPE2530  317347 ..  317362 +  -3.3  -6.04953   AGTTGAATGAAATAA              GCAAT TTTAAT ATTGC               TTTTTTTATTTATAT  78 26
    MYPE2540  318169 ..  318187 +  -3.2  -3.30239   ATAGTTAACTACTTT             GCATTA TTTAACT TAATGC             TATTCCTATTTAACT  45 33
    MYPE2545  318379 ..  318402 +  -9.8  -6.15536   TTATAGAAATTGAAA          TATTAAGTGA TAAG TCACTTAATA           TTTTTTTTATTCATT 100 35
    MYPE2550  321961 ..  321986 +  -5.6  -6.08342   ATTAAACAAATGAAA         TATTGAGTTA AAAAAA TAACTCGATA          TTTTTTTATTTATTA  91 41
    MYPE2560  325535 ..  325569 +  -5.2  -5.16151   AAAAAAATAACAAAA     TAATCTCTCCATTA GTAAATA TAGTGTAGAGATTA     TTTTTATTACATTTA  76 59
    MYPE2580  330625 ..  330654 +  -8.1  -5.22943   ATAAATTAATAAAAA       TATTGGATTAATT TTAA AACTAATCCAATA        TTTTTTAACTTTACT  89 40
    MYPE2610  335498 ..  335537 +  -3.9  -5.65513   TTAAGATATATAAAA TGAAGTGTAAAACACAAAA CATA TTTTGTG-TA-ACACTTCA  TTTTTTTAATTGATG  75 63
    MYPE2620  337672 ..  337692 +  -9.9  -4.42743   TCAACTTTAATAATA            TTCATTAGT TTA ACTAATGAA            TTTGTCTTCTTTATA  87 224
    MYPE2630  339325 ..  339342 +  -7.1  -6.25578   AAATATAGCAATTCA             TATTGGT AAAC ACCAATA              TTTTTTTTATTTCCT  95 44
    MYPE2640 NONE
    MYPE2650  341733 ..  341755 + -12.2  -5.99154   TAATTTATAGATTAA           TCACCTTAAA TTT TTTAAGGTGA           TTTTTTTATTTGCTG 100 53
    MYPE2660  345274 ..  345303 +  -7.4  -5.66338   CTATTTAAATTTAAA       TATTGGATTAAT AGAAAA ATTGATCCAATA        TTTTTTATTATGTTT  90 33
    MYPE2670  348863 ..  348893 +  -7.1  -5.77677   AAAATATTAATAAAA       TATTGGGTTAATC AAAAA GATTAATTCAATA       TTTTTTATTGTTTTA  95 47
    MYPE2680  352384 ..  352413 + -10.3  -6.32976   ACAATATAGTTAAAA       TATTGAAAACTAA AAAT TTGGTTTTCAATA        TTTTTTTATTTTTTT 100 32
    MYPE2690  353871 ..  353898 + -14.4  -5.52347   TTTTTATAAGAAAAA        GGTAGAGTTAAT GCAA ATTAACTCTACC         TTTTTTACTTTTGTT 100 71
    MYPE2700  355341 ..  355370 +  -3.1  -5.93252   AAAACTAATAAAAAA       GTATTGAATAAC TTTAATT GTTAT-CAATAC       TTTTTTATTTTTAAA  75 87
    MYPE2710  358901 ..  358919 +  -7.5  -6.01187   TGTAAATAATCAAAA             GACCTTT GTGTA AAAGGTC             TTTTTTTATTTAATT  95 52
    MYPE2715  359345 ..  359356 +    -3  -2.85361   TGGTTCATTTAAAGC                TACA GTAA TGTA                 TGAGTTTTTAAATAA  39 76
    MYPE2720  359832 ..  359856 +    -8  -5.34857   ATTAAAAAGTAAAAA          TCCTAATAGT TTATT GCTATTAGGA          TTTTGTTTTATTTAC  93 47
    MYPE2750 NONE
    MYPE2760 NONE
    MYPE2770  365360 ..  365398 +  -5.1  -6.11392   AGAAATAATAAAAAA  TAAACAA-TT-ATAGTTTT TGC AAAACTATTAAATTGTTTA  TTTTTTTATTTATTT  89 13
    MYPE2820 NONE
    MYPE2830  372054 ..  372076 +  -6.4   -4.2704   TCAAGATTACTGAAA           TCCAAATTAA AAA TAAATTTGGA           TTTGTTAATACTGAA  72 272
    MYPE2850  373883 ..  373897 +  -4.4  -3.14267   GATTATCCTTATTTA               TAAATA AAT TATTTA               GTTTGTGGTTTTATT  47 58
    MYPE2860 NONE
    MYPE2870 NONE
    MYPE2880  377781 ..  377819 +  -3.5  -5.11033   ATTTAATATTGTTAA   TAAAATAATTAATAAAA AATTA TTTTGTTGATTATTTAA   TTTTTTAAACTTATA  66 48
    MYPE2890  379427 ..  379453 +  -6.1  -5.85425   GCATTAATTTAAAAA        CTAGAAC-TTAT TTAA ATAATGTTCTAG         TTTTTTGTTTATTTA  86 51
    MYPE2900  380357 ..  380367 +  -2.6  -2.79188   AAAGAACTAATTCTA                 TTTA TAA TAAA                 ATTCATTTGATTTCT  39 52
    MYPE2910  381054 ..  381082 +  -7.7  -5.37593   TGTAATAAAAAAAAA        TATAATGTCTA AATTTAA TAGACATTATA        TTTTTTAATTTAAAG  93 55
    MYPE2930  384061 ..  384091 +  -2.5  -5.43414   TATAAAACTATTAAA       CTCCCTTTTAGTG AAATA CTCTAAAGAGGGG       TTTTTTATATATAAT  64 73
    MYPE2940  384594 ..  384626 +  -6.6  -5.93252   TGTAATGCCAACAAA      CAATATGTAATT ACTAAAATA AATTACATATTG      TTTTTTATTTTTAAA  93 295
    MYPE2950  385390 ..  385413 +  -6.1  -5.55769   ACTAATATAGATTAA          TATCCTTCA TTGGTT TGAAGGGTA           TTTTTTCTTATAAAA  83 36
    MYPE2960  385989 ..  386018 +  -3.1  -5.02421   TTCTTAATTTTTTAT       TTAGTCTTTT-TTC ACT GAAGAAAAAACTAA       TTTATTTTTGATTTT  60 101
    MYPE2980 NONE
    MYPE2990 NONE
    MYPE3000  389416 ..  389443 +  -8.6  -6.07969   AATTAGAATTAAAAA        TTCCATTATAGT ATTT ACTACAATGGAA         TTTTTTTTCATTTTA 100 42
    MYPE3020 NONE
    MYPE3030  394285 ..  394302 +  -7.1  -5.97979   CATACTTCAAATTAA             TAAGCAT GCAA ATGCTTA              TTTTTTTATTCTTCT  95 26
    MYPE3040  395604 ..  395624 +  -7.7  -5.95946   TGTTTGAGCCTCACA            GTGAAATGT AAT ATATTTCAC            TTTTTTTGTTATTAG 100 394
    MYPE3060  397580 ..  397610 +  -7.2  -3.42726   CACTGAATTCATTTA       TAAATATATTGTTA ATT TAAAAATATATTTA       TTATGAATAATTTTT  68 45
    MYPE3070 NONE
    MYPE3080  399475 ..  399496 +  -7.5  -3.29162   TGTATATTTAGTTTT           GTTTTTAAA CATT TTTAAAAAC            TATCTTTAAAGTTTT  66 30
    MYPE3090  401314 ..  401337 +  -5.4  -5.38348   ATTTCATATAACTTA          GTGATAAAAT TTTA AGTTTATCAC           TTTTTTACTGTTTTT  78 88
    MYPE3100  402995 ..  403012 +  -8.5  -6.14618   TGTGTGCATAGCGGG             GTCTGTA GAAA TACAGAC              TTTTTTTATTTTGTA 100 476
    MYPE3130  405640 ..  405659 +  -5.1  -5.88476   TAGACTATTTAAAAA            TGTTAAC AACTAA GTTAACA             TTTTTTATTTCTTTT  86 41
    MYPE3140  410238 ..  410261 + -11.2  -5.40873   AATTCAAAATCATGA          TAGACCTTTT GTAT AAAAGGTCTA           TTTTCTTTTTCTATT 100 62
    MYPE3150  412252 ..  412274 + -13.6   -5.4182   TTTCAGGAAAATTTT           GACTATATGG ATG CCATATAGTC           TTTTTATTTGTCATT 100 432
    MYPE3160 NONE
    MYPE3170  416065 ..  416099 + -13.2  -5.33866   AGTAAAATAAACAAA     CACATTTATGAATATA ATT TATATTCAAAAATGTG     TTTTTTATACCTTTA 100 40
    MYPE3180  417566 ..  417601 +  -4.9  -5.58051   TAAAACTTTAAATAA    TAACCACATGCA-TAT CATTT ATGGTGCAAGTGGTTA    TTTTATTTTTTATTT  80 87
    MYPE3190  420721 ..  420735 +  -8.6  -5.89921   AATTTAAATTAAAAA               TCCCTT ATA AAGGGA               TTTTTTTATTCTAAT 100 61
    MYPE3210  424533 ..  424554 + -10.3  -6.02919   AACTTAAAAATGAAA           TAAGTCCTA TGAC TAGGACTTA            TTTTTTTGTTTATAG 100 43
    MYPE3220 NONE
    MYPE3230  426845 ..  426858 +  -3.1  -5.95946   CAATTTATTTAAAAA               TAGAC GAAA GTCTG                TTTTTTTATTATTAA  75 29
    MYPE3240 NONE
    MYPE3250 NONE
    MYPE3260  430469 ..  430487 +    -9  -4.20834   GTGTGGATAAAAAAA             TCCTATTT TTA AAATAGGA             TTTGGTTATTTTGGA  83 88
    MYPE3280  431843 ..  431855 +  -2.7  -4.69415   GAAAATTGAAAGAAA                TCTAT CAA GTAGA                TTTATTTATATTAGT  55 14
    MYPE3290  432781 ..  432818 + -16.1  -5.28315   GATAAAAGCATTGAA   TTAATGTATAAATAGAA CAAA TTCTATTTATACATTAA    TTTTTTAAATTTTCT 100 11
    MYPE3300 NONE
    MYPE3310  435357 ..  435385 +  -9.1  -5.87996   ACTAATTTTAAAAAA        TATTCTTTATCTA AAT TTGATAAAGAATA        TTTTTTTATTAATTC 100 36
    MYPE3320 NONE
    MYPE3330 NONE
    MYPE3340  437657 ..  437688 +  -9.8  -5.28683   ATAAATAATAATTAA      TACATTCTTTA-CTT TAA AAGATAAAGAATGTA      TTTTTTAATATTAAT  95 79
    MYPE3350 NONE
    MYPE3360 NONE
    MYPE3370 NONE
    MYPE3380 NONE
    MYPE3390 NONE
    MYPE3400  443832 ..  443851 +  -3.7  -4.47328   TTACCTATTGGATTT            TGAAATA ATTTCA TATTTCA             TTTTCTAATAGGGTT  56 167
    MYPE3410  445331 ..  445348 +  -9.9  -5.54079   AGACTAGTCAATAAG             CACCCAA TTTA TTGGGTG              TTTTTTCATTTTTGC 100 34
    MYPE3420  445857 ..  445874 +  -9.9  -5.52023   AGACTAATTAATAGG             CACCCAA TTTA TTGGGTG              TTTTTTATTGCTGGT 100 34
    MYPE3430  446573 ..  446593 +  -7.7  -5.34555   TTATCCTATTTAAAA            TTAGGTTGA ATT TTAACCTAA            TTTTTTATAGTCTAA  93 196
    MYPE3450  450277 ..  450303 +  -7.5  -5.09685   TAATTAATTAAAAAA         CTCAAAAATAT TAATT GTATTTTTGAG         TTTTTATATCTCTTA  81 56
    MYPE3490 NONE
    MYPE3500  454167 ..  454184 +  -2.1   -4.3739   CTTTGTATACTTAAA             TTAGTTT ATAC AAATTAA              TTTTATGGAGGGCTA  51 78
    MYPE3510  454451 ..  454473 + -10.8  -6.12458   CATTTAATGCTTAAA           GTATCAAATT TTA AATTTGATAC           TTTTTTATTTTTTTA 100 67
    MYPE3520  455797 ..  455822 + -10.5  -5.31158   ATTATAGTTTTAAAA         GGTAACCACAA AATT TGGTGGTTACC          TTTTTACTTTTTTTG 100 274
    MYPE3530 NONE
    MYPE3540 NONE
    MYPE3550 NONE
    MYPE3560  460225 ..  460246 +  -4.5  -5.60993   ATATCTTTTTGCTAC           TCTCTAG ATAGATTG CTAGAGA            TTTTTTTATCCCCCA  80 237
    MYPE3570  461908 ..  461930 + -10.7   -5.5604   TAAATATTAATTTAA           CCATTCCTT TAAAT AAGGAATGG           TTTTTTGTTAATTGC 100 38
    MYPE3580  464697 ..  464721 +  -8.8   -5.2422   ATTAAATAATTAAAA          CTAAATCTTA AAAAC TAAGATTTAG          TTTTTTAATGTACTT  93 43
    MYPE3590  467527 ..  467552 +    -7  -5.85244   ATTAAATTATTAAAA         CTAAATTCCA AAAAAG TGGGATTTAG          TTTTTTATTTTACTT  91 43
    MYPE3600  470367 ..  470390 +    -4   -5.7946   ATTTTTATTTAAAAA          CTAAATCT GAAGCCAA AGATTTAG           TTTTTTTATTACACA  78 40
    MYPE3610  473203 ..  473226 +  -5.3  -5.65927   TTCCTATATATTAAA          CCAAACCAT CTCTAC AAGGTTTGG           TTTTTTATTTAAATA  81 41
    MYPE3620  474917 ..  474934 +  -8.5  -5.46129   TTAAGATAAGTTAAA             GACATCT TAAA AGATGTC              TTTTTTACTTTATTA 100 32
    MYPE3630  476139 ..  476182 +  -2.1  -4.77775   AGTAATTTACAAAAA TATAATAATTATCTAAT AAACTTAAAG ATTGGATGGTTATTATA TTTGTTTTCTCAAAT  56 84
    MYPE3640 NONE
        rncS  477929 ..  477955 +  -8.2  -6.17268   AATATGTTAAAAAAA         TCAAAATAAGAT TAA ATCTTACTTTGA         TTTTTTTTATTCTAC 100 17
        greA  479351 ..  479363 +  -7.7  -4.06491   TAATAATAAACATAA                TGGTC ACT GACCA                TTTATGTCCCATTAG  77 313
    MYPE3700  480981 ..  480996 +  -2.6  -4.71234   TAGTACAATAACTAA              CATATA GCCT TGTATG               TTTTATATTAGGTTT  55 19
    MYPE3710  481534 ..  481591 + -14.2  -4.27843   TAGTGTAATCTTCAA TTAAAGTTAAATAATGATTAGTTATT TATAAC AATAATTGATTATTATTTAACTTTAA TTATTTATATTTAAA 100 41
    MYPE3720  481863 ..  481887 + -10.2  -5.61277   AAAACAGTTTATTAA          CTACTATCAA ATTAA TTGATAGTAG          TTTTATTTTTTTATA 100 26
    MYPE3730 NONE
    MYPE3740  484297 ..  484329 +    -8  -5.55698   AAATAAGAATATAAA      TTTTAAGATAGCTT TAAAC AAACTATCTTAAAA      TTTTTTTAAATTATC  95 35
         eno  485802 ..  485823 +  -3.1  -5.77988   TTTATAAATAAAAAA           TTAGTAG TGAAATAC CTACTAA            TTTTTTTATGTCTAT  72 61
    MYPE3770  487265 ..  487281 +  -3.1  -4.65933   AGATATTAAATTATC              TTTTTAA CTA TTAAAGA              TTTGTTTTAGACCTA  55 79
    MYPE3780  488297 ..  488347 + -11.1   -5.4182   GTTAATATAGAAGAC TAACAATAAAAAATATCAAATAGA AATT TCTATTTGATATTTTTTATT-TAA TTTTTATTTATGGTT 100 23
    MYPE3800  491624 ..  491638 +  -2.2  -3.70843   GGTGATTTTAATTAA               TAAAAG TTT TTTTTA               ATTTTTATATTTAAA  43 192
    MYPE3810 NONE
    MYPE3820  494300 ..  494317 +  -2.7  -3.15147   TAGTTAAGAATGAAT             CTACAAA ATTA TATGTAG              TATCTCTTCCTTCAA  40 329
    MYPE3830 NONE
    MYPE3840 NONE
    MYPE3850 NONE
    MYPE3860  506852 ..  506874 +  -7.8  -5.92399   TTTATAAATAAAAAA           CCAGTTTGAG AAA TTCAAATTGG           TTTTTTATTTTGTTA 100 51
    MYPE3870  508409 ..  508437 +  -6.9  -6.04419   ATTAATAATTTAAAA       CCATTGAAT-GC TTGAAT GCTATTCAATGG        TTTTTTTATTGTTTT  93 49
    MYPE3880 NONE
    MYPE3890  511321 ..  511349 +  -4.1  -2.87132   AAATCTTAAATTTAA        TTATTAAATAATA ATA TAATATTTAATAG        TGTCTGACCAAGAAG  45 15
    MYPE3900  511555 ..  511566 +    -3  -3.01791   TATAAAAATAGAAGA                CAAT TTAA ATTG                 TCTTAAGGAGAAAAT  40 43
    MYPE3910  512661 ..  512685 + -13.1   -5.7827   AAATTGCATATTTAA          TCCTTATTAGA AAA TCTAATAAGGA          TTTTTTATTTATATT 100 51
    MYPE3920 NONE
    MYPE3930  514984 ..  515017 +  -4.2  -6.14618   ATTCAAGACTAAAAT     TCTATAAAATTAATC ATGTA GATTA-TTTTATGGA     TTTTTTTATTTTATG  84 29
    MYPE3940  515300 ..  515312 +  -3.5  -5.36181   TTCTATTTTTTGTTA                TTTAT TCA ATAAA                TTTGTTTTTTTATTT  68 47
    MYPE3950 NONE
    MYPE3960  518009 ..  518036 + -10.2  -4.75472   AAATTCTACCAACAT        TAAATAGTTAAT TTAT ATTAACTATTTA         TTTTATTAATATAAC  91 15
    MYPE3970  519567 ..  519596 +  -8.9  -5.28755   TTTATATTGTTAAAA       TCACAAGAATA-AT TTT ATATATTCTTGTGA       TTTTTTACTCTATTT  93 46
    MYPE3980  520536 ..  520558 + -10.7  -6.08342   TATTTCATTGACTTA           GTATAGGGA TTATC TCCCTATAC           TTTTTTTATTTCTTC 100 400
    MYPE3990  523372 ..  523411 + -11.8  -4.46757   TTAAGCTAATATATG  AAACAAAAGAGAATAATT GTTA GATTATTCTCTTTTGTTA   TTTTCTAAATATATT 100 32
    MYPE4000  526321 ..  526344 +  -6.9  -5.82036   AAACTAAAATGAAAA          GATTGAATT TTAAAT AATTCAATC           TTTTTTATTTCTTCT  91 207
    MYPE4040  530310 ..  530326 +  -3.7   -4.2408   ATCCCATTCCCAAGA              TCTTATG GAT CATTAGA              TTTCTAGTTTTATCA  54 2
    MYPE4050 NONE
    MYPE4060  532496 ..  532506 +  -2.6  -4.00262   AATTTTATTTTTTTA                 TTAA ATT TTAA                 TTCTTATACTTTTTT  49 217
    MYPE4070  536029 ..  536046 +  -6.3  -6.17669   AACTTTATTTATAAA             TAAGGCT TTAA GGCCTTA              TTTTTTTATTTTCTT  91 44
    MYPE4080  538170 ..  538201 +  -9.1  -2.75838   CATTTCATTCTTGTA      CTTAAAAATTTTT ATCTAA AAAAATTTTTAAG       TAGTATAATTTTCAA  74 87
    MYPE4090 NONE
    MYPE4100 NONE
    MYPE4110  543543 ..  543565 +  -6.3  -5.93252   AGTTTATTCATTAAA           CTTCCTAGG CACTA TCTGGGAAG           TTTTTTATTTTTCAA  88 39
    MYPE4120 NONE
    MYPE4130  545674 ..  545702 + -14.9  -5.85244   TGTCCTAGTTACTAA        TTATCTTTGCTAA TAT TTAGCAAAGATAA        TTTTTTATTTTACTT 100 33
    MYPE4140  547950 ..  547967 +  -7.1  -5.92337   AGACATTAAAAAAAA             TCTTGTT ATTA AACAAGA              TTTTTTTTAATCTAT  95 49
    MYPE4180 NONE
    MYPE4190  552102 ..  552124 +  -3.4  -2.94725   GGTAATGTGATAATA           CCAACAACTA ATC TATATGTTGG           ATCTTTTCTAATTTT  44 302
    MYPE4210  554127 ..  554144 +  -5.7  -3.98658   GAAATATACTCCCAT             TTTTATC CTAA GATAAAA              TGTTTTTAATAAACT  62 149
    MYPE4220  555527 ..  555552 +  -9.1   -4.7871   AACCAAAAACAAAAA         CCTCACAGTTT TATA AAGTTGTGAGG          TTTTTAATCATAGTT  91 114
    MYPE4240  557539 ..  557558 +  -9.4  -4.78839   TATTATCTAAGTAAG            GCAAGATT TTTA AATCTTGC             TTTTATTATGAAGTT  91 54
    MYPE4250  559174 ..  559184 +    -4  -3.06183   ATAATAACTATATAA                 TTAG TTT CTAA                 TTAAATAAAAATAAA  47 37
    MYPE4260  560150 ..  560168 +  -6.1  -6.01187   TAAACTACTAGAAAA             TAACAAG CAGGT CTTGTTA             TTTTTTTATTTACTT  88 45
    MYPE4270 NONE
    MYPE4280  561710 ..  561731 +  -6.1  -2.52404   GATTGAAATTAAAAA           TAAAAAAAA TTAA TTTTTTTTA            AATTTATTATGCTAT  55 47
    MYPE4290  562948 ..  562979 + -10.5  -5.63012   TAAAGTTATTGCTAA      TAAAAACAGAAAA GTAAAA TTTTCTGTTTTTA       TTTTTATTTATTTTT 100 60
    MYPE4300  564296 ..  564312 +  -3.8  -2.84919   ACATATACTCAATAA              TATGAT CCAAA ATCATA              TCCTTATAAATCAAT  43 26
    MYPE4310 NONE
    MYPE4320  567657 ..  567676 +  -9.4  -5.92399   TTAATTAGTTTTAAA            GATGCTTT TACA AAAGCATC             TTTTTTATTTTGTTG 100 37
    MYPE4330  569516 ..  569538 +  -7.8  -6.11392   ATTAAAAGTTAAAAA           TGACTTGTAA ATA TCACAAGTCA           TTTTTTTATTTATTT 100 53
    MYPE4340  571423 ..  571441 +  -6.8  -3.15574   GCAATGACTTTTAAT             GCAGTTTA GTT TAAATTGC             TATTAATGAAATTAA  62 17
    MYPE4350  573524 ..  573545 +  -9.5  -5.92399   AGAAAATCAAAAAAA           TGACTTGTG GTTT CACAGGTCA            TTTTTTATTTTATTG 100 58
    MYPE4360  575334 ..  575369 + -11.5  -3.57797   GTATTTAATAAAAAT    TAAGAAATGACTTGT TATGAC ACAAGTCATTTTTTA     TTGTCTGACTTTAAA  93 49
    MYPE4370  575880 ..  575902 +  -7.9   -5.7827   TCATTAATCTTAAAA           GATAGTATA ATATC TATACTATC           TTTTTTCTTTATATT 100 60
    MYPE4380  577309 ..  577328 +  -6.5  -5.24449   ATAGAAAAGAAAAAA            TCCATTC AACTAA GAATGGA             TTTTTTAAATTTATA  82 37
    MYPE4410  579451 ..  579461 +    -4  -2.77534   ATAAATATAAATATA                 GATA TGT TATC                 ATTATATATGCTGTG  45 113
    MYPE4420  579925 ..  579941 +  -2.3  -5.30616   TTAATGTAAAGTAAT              TCAATGA TAC TAATTGA              TTTTTATTTAGATGG  64 27
    MYPE4430 NONE
    MYPE4440  580563 ..  580583 +  -4.1  -3.34895   TTTTCTAATGTTTCT            TATGTGATA ATA TATCAAATA            TTAGTTAACAATCAG  48 61
    MYPE4450  581093 ..  581117 +  -9.5  -6.17669   TTTAATTAATTTAAA          GATAATAATCA AAT TGGTTATTATC          TTTTTTTATTTTATT 100 36
    MYPE4460 NONE
    MYPE4470 NONE
    MYPE4480 NONE
    MYPE4490 NONE
        ulaA NONE
    MYPE4510 NONE
    MYPE4520 NONE
    MYPE4530  588772 ..  588784 +  -3.5  -3.44218   ATTCTTATTGCCATT                TATTT TTA AAATA                TTAAGTTTTCATTTT  47 51
    MYPE4540  592015 ..  592027 +  -6.3  -2.88663   TTTGTTTAATTATTA                CAGTA ATA TACTG                TATATAAGAATAGAT  56 46
    MYPE4550 NONE
    MYPE4560  594992 ..  595017 +  -8.5  -5.66684   TTAACAAATAAAAAA         TATGGAATTTA AATT TGAATTCCATA          TTTTTTTATAACTTA 100 52
    MYPE4590 NONE
    MYPE4600 NONE
    MYPE4610  598720 ..  598743 +  -8.3  -5.76237   ATAAAAAAGCAGAAA          CAGAAAAGT AAAACA ACTTTTCTG           TTTTTTATTTATATA 100 15
    MYPE4630  601102 ..  601135 +  -2.7  -5.48623   ATTTGTTTTTCTTAA     GATAAGAATTA TCTATAATGATT TAATTCTTATC      TTTTTATTTATGTTT  65 21
    MYPE4640 NONE
    MYPE4650 NONE
    MYPE4660  603507 ..  603520 +  -2.5  -5.07486   TATTGAATGAAAGAT               TAATT TCAC AATTA                TTTTTATTCAAACTA  59 92
    MYPE4680  604631 ..  604656 +  -9.3  -5.86609   CTTTAATATTATTAA         TTTATAAAGTT AAAA AACTTTATAAA          TTTTTATTTTTTTGA 100 35
    MYPE4690  606069 ..  606084 +  -7.6  -5.86976   ATTATTTATATTAAA              GAGACA ATAT TGTCTC               TTTTTTATTTTCTAA  95 58
    MYPE4700  607231 ..  607241 +  -2.6  -3.42236   AATTTCCAACCAGTA                 TAAA ATT TTTA                 ATTGTTTTTTATAAA  43 23
    MYPE4710  608775 ..  608798 +  -9.8  -6.02919   AAATTTAATAAATGA          GATTAAAGTT AACT AACTTTAATC           TTTTTTTATTTGTAC 100 60
    MYPE4730 NONE
    MYPE4740 NONE
    MYPE4750 NONE
    MYPE4760  611907 ..  611939 + -13.8  -5.48514   TCTTGTAAATGTTTA      TAACCATACTAAAT CTAAA ATTTAGTATGGTTA      TTTTTATTTGTTGCT 100 109
    MYPE4765  612354 ..  612368 +  -4.4  -4.38447   GGTTATTTAGTTATC               TTTAAT ATA ATTAAA               TTTGTATTATTATGT  59 99
    MYPE4770 NONE
    MYPE4780 NONE
    MYPE4790 NONE
    MYPE4800  616914 ..  616952 +  -4.1  -2.67316   TGGAGTTTTATTATA  TTTTTTACCAATCTCTAC TAAA GTAG-GATTTGTAAATAA   TCCATTCTTACCTTC  48 404
    MYPE4830 NONE
    MYPE4840 NONE
    MYPE4850 NONE
    MYPE4860  623416 ..  623430 +  -2.8   -4.3613   TAATAACCTAAAAAT               GTAGTT ATA AACAAC               TCTTTTTATTTTAAA  53 42
    MYPE4870  624765 ..  624792 +  -4.9  -6.14618   TGTTAGCATAAGAAA        TTCTGTTACCT CAAAAA AGGGAGCAGAA         TTTTTTTATTTTATC  89 369
    MYPE4900  627535 ..  627555 +  -8.4  -5.52807   CTCATTAAATTAAAA            GTGTTAGT AATCA ACTAACAC            TTTTTATTTCTTGTT 100 50
    MYPE4910  628479 ..  628498 +  -6.6  -3.47773   AATAAGTTTATTTTA            GTTTTAAT ACAT ATTAAAAC             ATTTTTAAGTTATTA  65 40
    MYPE4920  628853 ..  628874 +  -7.5  -5.56568   ATAAACTTAAAAAAA           TATCTAATA GAAA TATTAGATA            TTTTTTTAATAATCT  90 60
    MYPE4950  632583 ..  632603 +  -3.4  -4.87665   TTTTAATATCTTATT           GC-TTTCAA ATTA TTGAAAAGC            TTTTTATAAGTAAAA  61 142
    MYPE4960 NONE
    MYPE4970  635376 ..  635393 +  -4.9  -6.12458   TCTAAATAAATGAAA             GTGCTAA GTTA TTAGTAC              TTTTTTATTTTTTTG  89 36
    MYPE4980  637381 ..  637406 +    -7  -6.07374   GCAAAATTTAAAAAA         CCTATTAGAA CAAAAA TTCTGATAGG          TTTTTTATTTTTTAT  95 49
    MYPE4990 NONE
    MYPE5000  638604 ..  638626 +    -5  -5.27779   TAAACAATTAAAAAA           TGATAACT AAATTCA AGTTATCA           TTTTTTAATATTGCA  73 44
    MYPE5050  644384 ..  644409 +  -8.5  -5.59655   AAATTAATTTACAAA         TGCTATAAATT TTTA AGTTTATAGCA          TTTTTTATTACTTTA 100 40
    MYPE5060  645884 ..  645905 +  -6.7   -5.9663   TTTAATATTAAAAAA           TCTATTAGT TAAA GCTAATAGA            TTTTTTTTGATCTTT  93 50
    MYPE5080 NONE
    MYPE5090 NONE
    MYPE5100 NONE
    MYPE5110  652013 ..  652044 + -11.9  -4.61231   AAAACAAACTTTTTT      TAAAAAAACACCA AATTAA TGGTGTTTTTTTA       TTTTTACAAATATAA 100 52
    MYPE5120  652682 ..  652729 + -13.3  -3.90574   ATAAAAGATAAATAA TTTAAAATACCTTATAGAT TATTATAAAC ATCTATAAGGTATTTTAAA TTTCATATAGTTATT 100 41
    MYPE5150  656118 ..  656132 +  -5.8   -4.1721   ATAAATTACTAATCT               CTTTTA GAT TAAAAG               TTTTAAAATATCAAT  67 148
    MYPE5160  657808 ..  657839 + -10.6  -4.29153   TATTGCAGTGTAAAT      TTATATTTAAAAAA AATA TTTTTTAAATATAA       TATTTTTTGTAATAA  87 84
    MYPE5170  659532 ..  659560 +    -4  -5.67529   TATAAAATTAAAAAA        ATCAAATGATAT TATCT ATGTCATTTGAG        TTTTTGTTTTTACTT  75 41
    MYPE5200 NONE
    MYPE5210  662760 ..  662793 +   -10  -5.14563   TAATTTAATTACAAA     CAATATTAAATAAA CCAAGA TTTATTTAATATTG      TTTTTTAATAACAAA  95 13
    MYPE5230  665760 ..  665790 +  -9.2  -5.63645   TTAATTAAGACTATT       AAAAAGCATTGATG GAA TATCAATGCTTTTA       TTTTTTATCTTTTAA 100 54
    MYPE5290  673712 ..  673736 +  -2.9  -6.08563   ATTTAGATCTAAAAA          TCATCCTAA CCAAAAT TAAGGATGA          TTTTTTTTATATATT  78 48
    MYPE5300  675042 ..  675062 +    -2  -5.32565   TGATTCTTTATTTCA           TACATATAC CTTA GTAT-TGTA            TTTTTTAGTTAATTC  68 492
    MYPE5330  676127 ..  676149 +  -9.2  -5.37171   GTTGTAACGTAAAAA           GACTCTCCTT TAA AAAGAGAGTC           TTTTTATTTAATATT 100 89
    MYPE5350  678438 ..  678465 + -11.6  -2.89881   ATAAATTAAATTACA        TACATTTAATTG CATA CAATTAAATGTA         TATATACCCTACGTA  91 212
    MYPE5380  680454 ..  680473 +  -7.2  -4.74504   AACTTAATTTAAAAG            CCCCA-CAT TTA ATGATGGGG            TTTTTAAATTAAACT  80 79
    MYPE5390  681500 ..  681527 +  -4.9  -6.14618   TGTTAGCATAAGAAA        TTCTGTTACCT CAAAAA AGGGAGCAGAA         TTTTTTTATTTTATC  89 152
    MYPE5420  685635 ..  685654 +  -6.5  -5.52384   TTTATAAATAAAAAA            CATTTCC ATAATA GGAAATG             TTTTTTTACTGAAAA  88 58
    MYPE5430  686592 ..  686630 + -14.2   -3.3771   ATAAGATATAAATAA   TAAAACCTCTATTACTTA TCA TCGGTAATAGAGGTTTTA   TATTGTAATTTAAAA 100 80
    MYPE5490 NONE
    MYPE5500  698591 ..  698607 +  -6.6  -3.41602   ATTTAAATAAAAAAA              GAGATG TTAAC CATCTC              TTATCATAGACTGGG  65 151
    MYPE5505  699614 ..  699634 +  -8.4  -4.37991   ATATCAAAAGAAAAA            GATAGGTT TAAAT AACCTATC            TTTTCAATATTTTTA  84 507
    MYPE5610  716642 ..  716660 + -10.4  -5.01811   TTAAGATTAAAAAAA             TACTTAGG GTG CCTAAGTA             TTTTTAATTTAATAA  95 90
         def  719775 ..  719794 +   -10    -4.386   AATTGATAAAATAAA            GACCATGC ACAA GCGTGGTC             TTTTATCCCCGATTG  87 43
    MYPE5660  721029 ..  721048 +   -10  -5.01553   TCAATTAAGGATAAA            GACCATGC ACAA GCGTGGTC             TTTTATTTATAAATT  91 114
    MYPE5710  725745 ..  725777 +    -3  -3.17219   AATATCAAAAAGCAA      CTAAATTATATT TTTCTCATT GATATAATTTAG      TTGCTCCAAGTTCTA  42 67
    MYPE5720  727466 ..  727489 +  -8.3  -4.37198   AAAATATTTAAAAAA          GGATATCTT TTTAAC AAGATATCC           TTTTACATTTAAGTT  80 187
    MYPE5950  754422 ..  754448 + -16.8  -5.60556   GACAAATTTACACTA         CAGCAGAATAAG TTT CTTATTCTGCTG         TTTTTATTTTGTCTT 100 82
    MYPE5960  756684 ..  756708 +  -2.3  -2.87881   ATCTCATTTTTATTT          TTTAGAAAAAA AGA TATTTTTTAAA          TATATAAAAAAATTA  38 2
    MYPE5970  757394 ..  757404 +  -2.6  -2.94356   TACTGTTTCAATATT                 TAAT ATT ATTA                 TGCTGTTCTTTTCAA  39 23
    MYPE5980  758884 ..  758906 + -10.7  -4.67353   ATACTAATTTAAAAA           CTCTTTTGG TAATT CCAAAAGAG           TTTTTAAATACATAA  91 57
    MYPE6080 NONE
    MYPE6090  779105 ..  779118 +  -2.5  -3.37466   GTTACTAGTATTTAA               TAATT TTGG AATTA                TATTATGTCTAGAAT  42 33
    MYPE6100 NONE
    MYPE6110  781812 ..  781829 +  -7.7   -5.9003   AGAATAATTTTAAAA             CCATCCT GAAA AGGGTGG              TTTTTTTATTGGTTT 100 57
    MYPE6120  783715 ..  783734 +  -6.5  -5.64873   AATTAAATTTAAAAA            CACTAGA TTAATC TCTAGTG             TTTTTTGTTCTTAAA  88 49
    MYPE6180 NONE
    MYPE6190  793307 ..  793334 +  -8.7  -5.16071   TATGCAGGACAAAAA        TAAAAACCTTT TTAAAT AAAGGTTTTTA         TTTTTGTTAGTACTT  93 23
    MYPE6200  794272 ..  794294 +  -9.3   -5.7827   TGCAACCTTCTAAAA           CAACAACTA AAAAA TAGTTGTTG           TTTTTTGTTTATATT 100 60
    MYPE6220  796178 ..  796190 +    -2  -3.34398   TAACAATATTGATAG                TTCA TACTT TGAA                TATTTGGAAGAAAAA  40 157
    MYPE6230  797770 ..  797791 +    -6  -6.20267   ATAAAAATAAAAAAA           TCCATTTA ACTTAA TAAATGGA            TTTTTTTATTTTTAA  91 168
    MYPE6240  799042 ..  799069 +  -9.4  -5.64873   CATTAAAATCTAAAA        TCTTATTGTGTT TTTT AATACAATAAGA         TTTTTTATTATTGAA 100 176
    MYPE6250  800117 ..  800136 +  -7.9  -5.25906   CATAATAGCAAAAAA            CACTCCA TTTAAC TGGAGTG             TTTTTGTTGCTTTAT  89 463
    MYPE6270  802466 ..  802477 +    -3  -4.44461   ATTATATGAATACTA                TGAA TAAA TTCA                 TTTTGTACACTTCTT  53 323
    MYPE6280  803914 ..  803930 +  -3.7  -3.14454   TAGCAAATAAGTTAT              TTGACAA AAA TAGTCAA              TCTTCACTAATTTCT  44 136
    MYPE6290 NONE
    MYPE6300  806403 ..  806417 +  -3.6  -3.05069   TCCAAAAAAGAAAAA               CTTAAT TTG ATTAGG               TGATTCTTTAATCAC  44 165
    MYPE6310  807711 ..  807722 +    -3  -4.41302   AATTTGTGTCAGACT                TTTC TATT GAAA                 TTTCTTCATTTGATA  58 501
    MYPE6420  820462 ..  820484 + -11.4  -5.27769   ATTAATAGATAAAAA           CTCACCAATT TTT AGTTGGTGAG           TTTTTAATTTTTTAT 100 45
    MYPE6430  821391 ..  821423 +  -4.9  -5.46657   AATTCAACCTTAAAA      TGTTCAGGGAAAAAG ACT TTAATTTCCTGAACA      TTTTTTATTGACATA  83 64
    MYPE7120 NONE
    MYPE7130  938974 ..  939001 +  -7.1  -5.95539   ACAAAATATAGAAAA        GGTAGAGATAA CTTAAT TTAACTCTACC         TTTTTTTATTTGCAA  95 316
    MYPE7310  962710 ..  962736 +  -9.6  -5.85244   ACTTGAACTAAAAAA         GTACTCCTTA AAATAAA TAAGGAGTAC         TTTTTTCTTTTAATT 100 94
    MYPE7560  993878 ..  993892 +    -5   -3.3568   CTAATAAACCGTATC               TGTTTC CAG GAGACA               TATTAGTTTGAGTTA  54 431
    MYPE7780 1037769 .. 1037788 +  -5.1  -4.42788   TAAAAAATAAAAAAA            TGATAGT CATTTA ACTATCA             TTTTCTAAGATTAAA  63 240
    MYPE7830 1052800 .. 1052837 + -10.1  -3.49419   ATATAAAAGTAAAAA   CAAAAAGACCTTCAAAT ATAA ATTTGAAGATCCTTTTG    CTTTTTATACAAAAA  80 44
    MYPE7950 1072774 .. 1072792 +  -6.1  -6.04953   AGTGTGATAAAAAAA             TCTAAGT ATTGA ACTTAGA             TTTTTTTATTTGTAT  88 51
    MYPE7980 NONE
    MYPE7990 NONE
    MYPE8000 1077064 .. 1077085 +  -5.3  -3.38832   TTATTAGTAAGCTCT           TGCAAAG-TA AAC TAGCTTTGCA           TTGGGTTTATTAGTA  57 41
    MYPE8190 1098507 .. 1098521 +  -4.4  -4.16284   TAAGCGTTTTATAAA               TAATTA AAA TAATTA               TTTATTAAAAAATAT  57 57
    MYPE8260 1105995 .. 1106025 +  -7.2  -4.46432   ATAATTAGAGCACGT       TTTTTTAAATTTTT AAA AAAAATTAAAAAAA       TTTTAATAATTTTTT  76 103
    MYPE8270 1106725 .. 1106742 +  -6.3  -5.88565   ACTAAATTTGAAAAG             CTGGATT TCAA AATCCGG              TTTTTTTATTATCAC  88 72
    MYPE8280 1107320 .. 1107337 +  -6.3  -5.88565   ACTAAATTTGAAAAG             CTGGATT TCAA AATCCGG              TTTTTTTATTATCAC  88 72
    MYPE8290 1107872 .. 1107889 +  -6.3  -5.88565   ACTAAATTTGAAAAG             CTGGATT TCAA AATCCGG              TTTTTTTATTATCAC  88 72
    MYPE8300 1108469 .. 1108487 +    -9  -4.05181   AATAAACAAAAAAAA             TACTCTTT TTA AAAGAGTA             TTTAATATTTGTGCT  83 117
    MYPE8550 NONE
    MYPE8560 NONE
    MYPE8570 NONE
    MYPE8580 NONE
    MYPE8590 NONE
    MYPE8600 NONE
    MYPE8610 1159951 .. 1159987 + -11.1   -5.8901   AAAAAATAAATTGAA    GTTTTAATATCCCTATT GTT AATAGGGATATTATCAC    TTTTTTATTTTCTGT 100 60
    MYPE8620 NONE
    MYPE8630 1162117 .. 1162138 +  -4.5  -4.20106   AATAAAAATAAAAAA           CATTTACCT TTTC AAGTAAATG            TTTTAAATAGCATTT  61 137
    MYPE8650 1165153 .. 1165200 +   -14  -2.86271   TTTTAATAATATATA AAAATTAAAAACCTTATAGAGTC TTA GA-TCTATAAGGTTTTTAATTTC TCATTATGCTAAAAA  95 25
    MYPE8690 1171943 .. 1171971 +  -3.2  -4.19258   ATTAATAATCTTTTA        TCTTCTGGTAAA TACAT TTTATCAGTAGG        TTTTACATCAAATGT  54 102
    MYPE8800 1184832 .. 1184869 + -11.7  -4.43208   CTTTTGAATAAAAAA   CTTAATTTCAAAAATAT CGAA ATATTATTGAAATTAAG    TTTATTTAAAACTAT 100 30
    MYPE8860 1192718 .. 1192758 +    -5  -5.38054   GTTATTAACTTTTTA  TACTATATAAACTTAGAT ATTTA ATATTGGTTTATATAGTA  TTTTTATTTATGAAA  76 68
    MYPE8980 1207034 .. 1207048 +  -7.2  -5.40004   TATAAAAAGAAAAAA               GGTTTA TTA TAAACC               TTTTTTACTTTACTA  87 473
    MYPE9180 1232585 .. 1232603 +  -6.8  -6.23317   TTAGTATTAAAAAAA             TGTGAATT TTT AGTTCACA             TTTTTTTATTTTTAT  95 37
    MYPE9250 1241989 .. 1242036 +  -9.8  -3.77806   GCTAATTCATTTAAG TAA-AAATAAAAAAATCTTCA TATAACT TGAAGATTTTTTTATTTGTTA TCTTTTAATCTCAGC  83 23
    MYPE9280 1246450 .. 1246460 +    -4  -5.03145   TAACTTTCCAATAAT                 TGAT TTC ATCA                 TTTTTTAAAAGATTC  68 233
    MYPE9400 NONE
    MYPE9410 NONE
    MYPE9420 1264483 .. 1264497 +  -7.2  -2.87259   CAACTTGATAATACA               TTCCAA GGG TTGGAA               TAATATATTTTGGTT  64 522
    MYPE9500 1272766 .. 1272793 +  -7.1  -5.30448   TTAAATAATAAAAAA        GACTCAAACAT TTTTTC AAGTTTGAGTC         TTTTTCTATTTATTT  87 43
    MYPE9530 1276594 .. 1276617 +  -6.8  -5.72616   AGTAATATAAAAAAA          CTATCTTAGA AAAA TCCAAGATAG           TTTTTTTATATAAGT  91 36
    MYPE9670 NONE
    MYPE9680 NONE
    MYPE9690 NONE
    MYPE9700 1293149 .. 1293173 +  -6.5   -5.8096   TTAACTTTATAAAAA          CCATGATAGAT AAA AACTATTATGG          TTTTTATTTTTTATA  91 55
    MYPE9710 1294631 .. 1294654 +  -8.2  -3.91689   TATGTGAATAAAAAA          TTCCCATACT AATA AGTAGGGGAA           TTTAATCTAATTTGT  75 144
    MYPE9780 1300833 .. 1300857 +  -5.8  -4.56597   ATGTTTCAATTAAGG          GAACACCA AAAAATTAA TGGTGTTC          TTTTTAAAAAAAGAA  72 109
   MYPE10300 1347891 .. 1347910 +    -8  -5.67063   ATAAGAACAAAAAAA            TATCACTT TTAA AAGTGATA             TTTTTTTATACTCAA  95 48
   MYPE10420 NONE
   MYPE10410 NONE
   MYPE10400 NONE
   MYPE10390 NONE
   MYPE10380 NONE
        gltX NONE
   MYPE10360 1352460 .. 1352471 -    -3  -3.09823   TCCTTTAAAATTATA                CTAA TATA TTAG                 TGTTTTATTAATCAA  40 14
   MYPE10350 1351891 .. 1351915 -  -3.8  -3.32294   TCAAAGGTTTTATAA          TAAATTATTT ATCTA AAACAATTTA          TTCTTCATCATCCTC  45 23
   MYPE10340 1350895 .. 1350924 - -12.5  -2.88822   TTTGTTACATAAGTA       TAAAAAATGAATC AAAG GATTCATTTTTTA        ATTCATATTTAAAAT  91 45
   MYPE10330 NONE
   MYPE10320 1349089 .. 1349103 -  -2.2  -4.88736   TATTATTTATAAAAA               CAAATA CAT TATTTA               TTTTCTTTGTTTTTT  56 19
   MYPE10310 1347891 .. 1347910 -    -8  -5.97979   ATAAGAACAAAAAAA            TATCACTT TTAA AAGTGATA             TTTTTTTATACTCAA 100 47
   MYPE10290 NONE
   MYPE10280 1341734 .. 1341765 - -11.9  -5.28414   TAACAAATATAAAAA      CTCATTGAATTAA AACTAA TTAATTCAATGAG       TTCTTTCTATGGTTC 100 32
   MYPE10270 1341189 .. 1341201 -  -3.5  -3.06087   AAGATATGTTTAATA                TTTTA ATA TAAAA                AATTTTTTATGCTCC  44 51
   MYPE10260 NONE
   MYPE10250 1338028 .. 1338053 -  -9.3  -5.03405   AAGATTATATAAAAA         TAAATAAGTTA TTTC TAACTTATTTA          TTCAATCATTTAAAA  91 46
   MYPE10240 NONE
   MYPE10230 1334001 .. 1334020 -  -9.4  -5.70522   AAGAACAATAAAAAA            GAGTGAAA TCAC TTTCACTC             TTCAAACTTATTTAT 100 52
   MYPE10220 NONE
   MYPE10210 NONE
   MYPE10200 1331671 .. 1331691 -  -5.6  -5.95286   AGTAAAAATAAAAAA            GTTTAAAT ACAAG ATTTAAAC            TTTTAAAAATGTTTA  88 28
        rpsJ NONE
   MYPE10180 NONE
   MYPE10170 NONE
   MYPE10160 NONE
   MYPE10150 1328182 .. 1328198 -  -3.6  -2.96695   TTCTTCATTAAACTA              GGCTCA ATGTA TGGGCC              TTTTTTTGAACTTCT  43 59
   MYPE10130 NONE
   MYPE10120 1326908 .. 1326922 -  -2.8  -3.60098   ATTTGCTATTTCAAA               TATTGG AAC CCACTA               GGTCCTTTTTTCATG  45 1
   MYPE10110 NONE
   MYPE10100 NONE
   MYPE10090 NONE
   MYPE10080 NONE
   MYPE10070 NONE
   MYPE10060 NONE
   MYPE10050 NONE
   MYPE10040 NONE
   MYPE10030 1322285 .. 1322296 -    -3   -2.8372   TATCTCCTATCAAAC                GTAA GCGA TTAC                 TTCGCCACCTACATT  39 5
   MYPE10020 NONE
   MYPE10010 1321333 .. 1321343 -    -4  -3.04144   TTTCTATCCTTAATA                 TCTA AAT TAGA                 ATTTTAATCCTGTTT  47 21
        rpsE NONE
    MYPE9990 NONE
    MYPE9980 NONE
    MYPE9970 NONE
    MYPE9960 NONE
    MYPE9950 NONE
    MYPE9940 NONE
    MYPE9930 NONE
    MYPE9920 NONE
    MYPE9910 1314771 .. 1314789 - -10.4  -5.73978   ATTATAAATAAAAAA             TCTATGCA TTA TGCATAGA             TTTTAATGTTATTAA 100 37
    MYPE9900 NONE
    MYPE9890 NONE
    MYPE9880 NONE
    MYPE9870 1310293 .. 1310324 -    -9   -4.8667   TATAGGGCAGAAAAA      TAGAATAATTACTT ATTG AGGTAATTATTCTA       TTTTTTAGTTTTACA  91 23
    MYPE9860 1309568 .. 1309594 - -15.4  -4.96996   GTTAAATAAAAGAAA         GGAATCAGATTT ATT AAATCTGATTCC         TGAAATCAATGAATA 100 63
    MYPE9850 1309161 .. 1309187 - -15.4  -4.96996   GTTAAATAAAAGAAA         GGAATCAGATTT ATT AAATCTGATTCC         TGAAATGAATAAATA 100 63
    MYPE9840 1308492 .. 1308527 -  -3.4  -3.65369   ATTAAAATTAAAAAC    TTATTTTCACCAGTAT TTAT ATAATGGGGATAATAA     CATAAGTGACATTAA  48 238
    MYPE9830 NONE
    MYPE9820 NONE
    MYPE9810 NONE
    MYPE9800 NONE
    MYPE9790 1300760 .. 1300787 -  -4.9  -6.14618   GATAAAATAAAAAAA        TTCTGCTCCCT TTTTTG AGGTAACAGAA         TTTCTTATGCTAACA  89 268
    MYPE9770 NONE
    MYPE9760 NONE
    MYPE9750 NONE
    MYPE9740 NONE
    MYPE9730 1295105 .. 1295122 -  -6.3  -3.33815   AGCTTTTCTAACTAA             TCAGAAG AATA CTCCTGA              AGTTGCTAAAAATCC  58 52
    MYPE9720 1294631 .. 1294654 -  -8.2  -5.46657   TATGTGAATAAAAAA          TTCCCATACT AATA AGTAGGGGAA           TTTAATCTAATTTGT  93 65
    MYPE9660 1286316 .. 1286333 -  -8.5  -5.75478   AATGACATAAAAAAA             TCCTACT ATAC AGTAGGA              ATTTTATAATTTATT 100 53
    MYPE9650 NONE
    MYPE9640 1284868 .. 1284894 -  -8.9  -6.12458   TAAAAAAATAAAAAA         GAAGTAATTGA TAAGT TCAATCACTTC         TTTAAAAATTAATTT 100 50
    MYPE9630 1284130 .. 1284166 -  -3.2  -5.18726   TTGCCATAATAAAAA   CTCCAGTTA-GTAATAT CTTA ATATTTCCTAAATGGAG    TTTATCCAAAATTTG  66 16
    MYPE9620 1282854 .. 1282864 -    -4   -3.5594   AATTTAGGTTTTAAA                 CATT TCT AATG                 TTTATAGTGATTTAA  51 74
    MYPE9610 1282331 .. 1282344 -  -3.9   -3.2827   GCATTTAAGTACTAA               TGATT TTTT AATCA                ATGTCTTTCAAAACT  48 19
    MYPE9600 1281100 .. 1281110 -    -4  -3.30028   AAATAGTTAGATGAA                 TCTT AAA AAGA                 AGAAGTTTGAAATTT  48 139
         tsf 1280121 .. 1280144 -  -8.4  -4.87037   AATATATAGTAAAAA          TGAAAAAATA TTTC TATTTTTTCA           TTTGTGCTTTTACTT  89 15
    MYPE9570 NONE
    MYPE9560 NONE
    MYPE9550 NONE
    MYPE9540 1276594 .. 1276617 -    -9  -5.82172   AGTAATATAAAAAAA          CTATCTTAGA AAAA TCCAAGATAG           TTTTTTTATATAAGT 100 31
    MYPE9520 NONE
    MYPE9510 1272766 .. 1272793 -  -7.1  -5.72254   TTAAATAATAAAAAA        GACTCAAACAT TTTTTC AAGTTTGAGTC         TTTTTCTATTTATTT  95 39
    MYPE9490 1269887 .. 1269916 -  -8.8  -5.75538   TTTAAAAAACAAAAA       TACAAACTCTCA AATAAA TAAGAGTTTGTA        TTTAGATTTAAATTT 100 47
    MYPE9480 1268961 .. 1268982 -  -5.3  -2.54745   TGCATTCATAAAATT           CCTTTTTAA ATAT TTAAAAAAG            TGTTTATAGTGTAAC  52 75
    MYPE9470 1268132 .. 1268155 -  -5.4  -6.19302   ACATAATAAAAAAAA          TAGTACTTAA TAGA TTATGTACTA           TTTTCTATAATATTT  91 39
    MYPE9460 1267393 .. 1267414 -  -6.1  -4.02542   AAACCTATAACTAAA           TATATAAAT CGAT ATTTATATA            ATAGTAGTTTTTTTT  65 69
    MYPE9450 NONE
    MYPE9440 1265683 .. 1265699 -  -5.3  -5.08824   CCTTGATTTAAAAAA              TAAAATT GTA AATTTTA              ACACAACATAAAAAA  74 157
    MYPE9430 1263775 .. 1263820 -  -2.3   -5.4433   ACACACAAACAAAAA TCATAATTTCTTCATC-TATC AATTTA GATATGATTA-GAAATTATGA ATTTGAGAAATCACC  68 188
    MYPE9390 NONE
    MYPE9380 1255061 .. 1255085 -  -9.4   -5.2189   TTAATTATTAAAAAA          GCAGAGAATC ATTTA AATTCTCTGC          TTAAATATCTTTTTA  95 48
    MYPE9370 NONE
    MYPE9360 NONE
    MYPE9350 NONE
    MYPE9340 1250091 .. 1250125 -  -8.8  -4.60143   ATATAGTATATAAAA     GAAAAGACTAATATTT ACT ATATATTAGTCTTATC     TTTATAATAAAAAAC  87 48
    MYPE9330 1249059 .. 1249073 -  -2.2  -3.08224   ATTTTACTTGAAAAT               CAATTT TAT AAATTA               CTTATTAATTTATAG  39 41
    MYPE9320 1248524 .. 1248547 -  -8.3  -5.74288   ATAAATAATAAAAAA          TCTTGCAAA GTTCTA TTTGCAAGA           TTAAATGTTAAATAT 100 44
    MYPE9310 1247562 .. 1247572 -  -2.6  -3.72324   CACCTCGACTAATAA                 TTAA TAT TTAA                 TTTTCTTTAAATCAA  45 15
    MYPE9300 1246686 .. 1246697 -    -3  -2.95481   AAATATTTTATAAAT                GTTA ATCA TAAC                 TAAATTTTATAGATT  39 32
    MYPE9290 1245815 .. 1245835 -  -4.7  -3.85362   AATTTAACTATCAAA            CTTCTACAT ATG ATGCAGAGG            GTGAAATAACTAATT  60 429
        pheS NONE
        pheT 1242003 .. 1242021 -  -3.2  -6.20267   GTAAAAATAAAAAAA             TCTTCA TATAACT TGAAGA             TTTTTTTATTTGTTA  81 38
    MYPE9240 1238365 .. 1238392 -  -7.2  -5.54079   TCAAAAATTAAAAAA        GCATTTACCCCAT TAA AT-GGATAAATGC        TTTTTACATATAATT  90 53
    MYPE9200 1232917 .. 1232940 -  -5.4  -5.89921   ATTATAACAAAAAAA          GGTTGTAA GTTTATCA TTACAACC           TTTTTATAATTAAGC  88 35
    MYPE9190 1232585 .. 1232603 -  -4.6  -5.55664   TTAGTATTAAAAAAA             TGTGAATT TTT AGTTCACA             TTTTTTTATTTTTAT  80 53
    MYPE9170 1227482 .. 1227525 -  -6.4  -5.38054   TTGTATAAAGAAAAA CACACT-TTCAAATTTATATA CAA CATATAAATATAAAGAGTGTG TTTCATTAAATAGCA  81 340
    MYPE9160 NONE
    MYPE9150 1226318 .. 1226339 -    -6  -6.23317   ATAAAAATAAAAAAA           TGTAAGTT TAATTT AACTTACA            TTTTTATGTAATTAC  91 37
    MYPE9130 1225745 .. 1225766 - -10.3  -5.17786   TAATAAAATTAAAAA           CTCTTCTAT ATAA ATAGAAGAG            TTTAAAATGTTTTGA  95 46
    MYPE9120 1225074 .. 1225088 -  -2.9  -4.45664   GTAATTTAATTAAAA               CATTT ATTCA AAATG               TTTTCTAATATCATT  53 14
    MYPE9110 1223095 .. 1223116 -  -6.1  -3.15458   AAACAAGAAACTATA           TAATTTTAT ATTA ATAAAATTA            CTTAATATGATTTTC  57 23
    MYPE9100 NONE
    MYPE9090 1219422 .. 1219444 -  -3.5  -4.74215   ATATTATTAATAAAA           TTAATTCCT ATATA AGGAATAAA           TATGTATTTAAGCTG  61 219
    MYPE9080 1218500 .. 1218513 -  -2.5  -2.59267   GTTAACCATACTAAG               TTTTA TCAT TAAAA                ATAATGGGTAAAAAA  37 121
    MYPE9070 1217698 .. 1217725 -   -13  -5.14626   ATTAGGAAAATAAAA        CTCTTATTAGAA GTCT TTCTAATAAGAG         CTAAAGTCAAATTTT 100 116
    MYPE9060 NONE
    MYPE9050 1215575 .. 1215600 -  -4.9    -2.604   CAAGATAGGAATTTA         GAATTAAAAAA TTAT TTTTTTATTTC          ACTAAACATTTTCAG  49 11
    MYPE9040 1212275 .. 1212285 -  -5.4  -3.46659   GATATTCATAATGAA                 TCCA ATA TGGA                 TAGTTAGAATAAATT  57 152
    MYPE9030 NONE
    MYPE9020 NONE
    MYPE9010 1210259 .. 1210284 -  -4.8  -5.52023   AGTATTAATAAAAAA         TCCTTTAACA AATAAA TGTTAAAGGG          AATTAGTTGCTGTTT  80 28
    MYPE9000 1208414 .. 1208447 -  -8.4   -5.1925   TTAGAATTTAAAAAA     CTATTGGTGTATTT ATTAAA AAATAAACCAATAG      TTTTTTTATCTTTCA  93 31
    MYPE8990 1207034 .. 1207048 -  -7.2  -5.98675   TATAAAAAGAAAAAA               GGTTTA TTA TAAACC               TTTTTTACTTTACTA  95 30
    MYPE8970 NONE
    MYPE8960 NONE
    MYPE8950 NONE
    MYPE8940 1201954 .. 1201973 -    -8  -5.54079   TCAAAAATTAAAAAA            TAGCAATT TTTC AATTGCTA             TTTAAATTTAAATAA  95 50
    MYPE8930 NONE
    MYPE8920 NONE
    MYPE8910 1197855 .. 1197865 -  -2.6  -2.82895   GTTTTTATTAACAAC                 TATA TTA TATA                 CAAGCACTTTATATT  39 63
    MYPE8900 1196955 .. 1196972 -  -6.3  -5.74086   AAACTAAATAAAAAA             CCACAGA AACA TCTATGG              TTTTATATATTAAAT  86 42
    MYPE8890 1194915 .. 1194939 -  -5.9  -5.18995   AAGATAAGACAAAAA          GAAATAATATT TTA AGTATTATTTC          TTATTTGCTTCTAAC  78 19
    MYPE8880 1194100 .. 1194119 -  -4.4   -3.4997   AGATTTATAACAATA            GAAACATT ATAA AATATTTC             ATTTTTATTAACAAC  49 104
    MYPE8870 1192778 .. 1192802 -  -8.8  -5.53991   TATTTATGAAAAAAA          GATACTATTT GTTAA AAATAGTATC          TTACATATTAATTTA 100 33
    MYPE8850 NONE
    MYPE8840 NONE
    MYPE8830 1188655 .. 1188681 -    -9  -6.04324   TTAAAAAACAAAAAA         TATTAAGAAATT TGT AACTTCTTAATA         TTTTATTTGTATATT 100 43
    MYPE8820 1185780 .. 1185796 -  -9.5  -5.21709   TGTGATATGAAAAAA              TACTCCT TTG AGGAGTA              TTTTTAATTCAATCA  95 47
    MYPE8810 1184832 .. 1184869 - -11.7   -5.4505   CTTTTGAATAAAAAA   CTTAATTTCAAAAATAT CGAA ATATTATTGAAATTAAG    TTTATTTAAAACTAT 100 98
    MYPE8790 1183442 .. 1183467 -  -4.1  -4.89729   CATAAAATTTAAAAA         GGAATATGA CTTTTGTC TCATACTCC          TTTTTAATGAACCTT  64 119
    MYPE8780 NONE
    MYPE8770 NONE
    MYPE8760 NONE
    MYPE8750 NONE
    MYPE8730 1176363 .. 1176382 -  -5.1   -5.9218   TATATAATAAAAAAA            TCATTCT AATTAA AGAATGA             TTTTAATTTATAAAT  86 46
    MYPE8720 1176060 .. 1176070 -  -2.6  -3.14752   TAATAAGAAAAATAT                 TTTT ATT AAAA                 TTCAAGTCTTTAAAT  40 35
    MYPE8710 1173876 .. 1173890 -  -4.4  -5.15634   TATCTTATTAAAAAA               TAATTT AAA AAATTA               TTTTTATAAATTTGA  69 87
    MYPE8700 1171878 .. 1171906 -  -2.6  -6.04953   ATAGAAATAAAAAAA        TATTAAGTCC TTGTAATTT AGACTTAATA        TTTTTATTTTCTAAC  75 40
    MYPE8680 1168788 .. 1168822 - -15.4  -4.14627   CTCTTATATAAATAA     GAACATTTCTCTAAAT TTA ATTTAAAGAAATGTTC     TAAATATTTAAAAAT 100 43
    MYPE8670 1168039 .. 1168060 -  -6.6  -5.68438   TCAGCAAATAAAAAA           GACACCAC ATAACA ATGGTGTC            TTTTATTGTATTAAA  91 226
    MYPE8660 1165946 .. 1165974 -  -6.9  -5.42259   TTAGTTTGAAAAAAA        CTTCCTTGTTA AAGCAAA TAACAAGAAAG        TTTTTATCTCTTTAT  85 40
    MYPE8640 1162117 .. 1162138 -  -6.7  -6.01725   AATAAAAATAAAAAA           CATTTACCT TTTC AAGTAAATG            TTTTAAATAGCATTT  93 61
    MYPE8540 NONE
    MYPE8530 NONE
    MYPE8520 NONE
    MYPE8510 NONE
    MYPE8500 1144010 .. 1144031 -  -2.5  -4.89063   TTATGTAAAAATAAA           TATTT-TTCA ATT TGAACAAATA           CAAATAAAGTAGTTA  56 60
    MYPE8490 1140624 .. 1140650 -  -8.1  -5.37043   ATTCCACATAAAAAA         TCCCTATATTG TTTTG CAATAAAGGGA         TTATTCATTTTTAAC  93 46
    MYPE8480 1139516 .. 1139533 -  -9.9  -5.52023   ATCAGCAACAAAAAA             CACCCAA TAAA TTGGGTG              CCGATTAATTAGTCT 100 34
    MYPE8470 1138941 .. 1138958 -  -9.9  -5.52023   ATCAGCAACAAAAAA             CACCCAA TAAA TTGGGTG              CCGATTAATTAGTCT 100 34
    MYPE8460 1134928 .. 1134947 -  -5.8  -5.93252   GTTAAAAATAAAAAA            CAAAAACC AATT AGTTTTTG             TTTTCAATTATACTT  88 39
    MYPE8450 1131523 .. 1131548 -  -5.6  -5.38054   CTTTATAAATAAAAA         TTCTATTTAG TTTTAC CCAAATAGAA          TTTAAACTTAATTAT  78 37
    MYPE8440 1127989 .. 1128014 -  -3.4  -5.30616   TCATTCAAATAAAAA         TTTTATTTGG TTTTAT CCAAATAGAA          TTTAAACTTAACTAT  68 37
    MYPE8430 1124562 .. 1124589 - -11.6  -3.18571   TTCTTTAAATACAGA        TAAAAAGTAGTA TTGC TACTACTTTTTA         TTAGAACTACTAATC  93 16
    MYPE8420 NONE
    MYPE8410 1121937 .. 1121962 -  -6.3  -6.32976   AAAAAAATAAAAAAA         GCAGTAATATT AATA AATATCACTAC          TTTTACAAAAATTTA 100 50
    MYPE8400 1118903 .. 1118932 -  -8.7  -4.55689   AGGATTGATATAAAA       TATCAGCAACCAA CAAA TTGGCCACTGATA        TTCTTTTATTTAACC  87 35
    MYPE8390 NONE
    MYPE8380 1115537 .. 1115574 -  -3.1  -5.77734   AAATAAAAATAAAAA   TTTTATATAAAGT TTATTTTTTGCT ACTTTATATAAAA    TTTAAATTTTAAAAA  72 49
    MYPE8370 1113536 .. 1113578 -  -5.4  -4.33819   ATTATTTATAAGAAA TAAAATAACAAATACCTTA TAAAAG TAA-ATATTTGTTATTTTA ATTTTAATTAAACTT  66 39
    MYPE8360 NONE
    MYPE8350 NONE
    MYPE8340 NONE
    MYPE8330 1109774 .. 1109786 -  -3.5  -2.61216   TTATTAATCAACTTA                TTTTA TAT TAAAA                CTCATCTAATGTTTT  42 20
    MYPE8320 1109294 .. 1109330 - -11.9  -5.13648   CAAAGACAAATAAAA    TTGCTAAAGTTATTTCA TAA TAGAATAACTTTAGCAA    TTCATAAATATTGAC 100 40
    MYPE8310 1108469 .. 1108487 -    -9  -6.32017   AATAAACAAAAAAAA             TACTCTTT TTA AAAGAGTA             TTTAATATTTGTGCT 100 52
    MYPE8250 1104134 .. 1104164 - -14.1  -5.86976   TCATAAAATAAAAAA       GATTCCGGCACCC ATATG AAGTGCCGGAATC       TCATAAAAAATATAA 100 220
    MYPE8230 NONE
    MYPE8220 NONE
    MYPE8210 NONE
    MYPE8200 1098536 .. 1098546 -    -4   -4.2131   ATTTATTAAAAAATA                 TGTT ATT AACA                 ATATAAAATAAATTT  57 78
    MYPE8180 1096252 .. 1096276 - -13.1  -4.02049   GAAGTATTAAAAATA          GCTTTTTACAA AAT TTGTAAAAAGC          ACTAATTATATAAAT 100 40
    MYPE8170 NONE
    MYPE8160 1093539 .. 1093556 -  -8.5   -6.4275   TAAAAATAAAAAAAA             TTGGAAC CTTA GTTCCAA              TTTCATTTATGTAAT 100 58
    MYPE8150 1092501 .. 1092545 -  -5.5  -5.82172   AGCAACATAAAAAAA TTAGGATATCTATAAAGAATT ATGAA AATTCTTT-T-GATACCCTAA TTTAAGATATATGTT  84 73
    MYPE8140 NONE
    MYPE8130 1090877 .. 1090887 -    -4  -3.09557   AATTATTTCAACATA                 GAAA GTA TTTC                 ATTAAATACTAAAGT  47 2
    MYPE8120 NONE
    MYPE8110 1088729 .. 1088744 -  -3.4   -3.3767   AATTATATATAAAAC              TTAATT TAAA AATTAA               TTCCAAAAAAATTTT  47 15
    MYPE8100 NONE
    MYPE8090 1087260 .. 1087281 -  -8.9  -5.86976   TCATAAAATAAAAAA           TTCTAGAAA TAAC TTTCTAGAA            TTTCTATGATTTATA 100 43
    MYPE8080 NONE
    MYPE8070 NONE
        recR 1083782 .. 1083797 -  -4.8  -2.52795   AACTTTCTTAATGCA              TTACTT AACT AAGTAA               GCAAAGAAAGTTAAT  49 62
    MYPE8050 1081504 .. 1081516 -    -2    -4.183   TTAATTTTTAATAAA                TAGT TACAT ACTA                AATATCGATTTAAGT  49 16
    MYPE8040 1080693 .. 1080722 - -10.3  -6.04953   AGACAAATAAAAAAA       TCAAATTAATACT TTTA AGCATTAATTTGA        TTTTTAAAATTCTTT 100 46
    MYPE8030 NONE
    MYPE8020 1078466 .. 1078476 -  -2.6  -2.88758   ACAATTTTTGACATA                 TTAT TCT ATAA                 CTTCTCCAAAATTAC  39 15
    MYPE8010 1076982 .. 1077012 -  -4.9   -5.1675   TGATTTAGCAAAAAA       TACCAAATTGC TTAATCAGT ACAATTTGGTA       TTTGAAGAAATAAAA  77 65
    MYPE7970 NONE
    MYPE7960 1072774 .. 1072792 -  -6.1  -5.61596   AGTGTGATAAAAAAA             TCTAAGT ATTGA ACTTAGA             TTTTTTTATTTGTAT  83 50
    MYPE7940 1070322 .. 1070340 -  -6.8  -6.07374   ATAAAAAAGAAAAAA             GACAACTT AAT AAATTGTC             TTTTTTTCTATTAAT  95 59
    MYPE7930 1066599 .. 1066627 -    -7   -5.7827   AAGATAAATAAAAAA       TGAAAAAAT-GTG TTTC CACTATTTTTTCA        TTTTTTTAACTTCTT  91 15
    MYPE7920 1062971 .. 1062995 - -11.7  -5.93809   GTGGGATAAAAAAAA          GAAAGATAATT TCA AATTATCTTTC          TGACTTCTTCATTTC 100 17
    MYPE7910 1059283 .. 1059309 - -10.4  -5.67529   AATTAAAAATAAAAA         GCATTAAAATCT TTT AAATTTTAATGC         TTAATATTATCTAAA 100 42
    MYPE7900 NONE
        pyrB NONE
        pyrC NONE
    MYPE7870 NONE
    MYPE7860 NONE
    MYPE7850 NONE
    MYPE7840 1052800 .. 1052837 - -14.5  -5.15526   ATATAAAAGTAAAAA   CAAAAAGACCTTCAAAT ATAA ATTTGAAGATCCTTTTG    CTTTTTATACAAAAA 100 306
    MYPE7820 NONE
    MYPE7810 1046861 .. 1046880 -  -5.8  -5.63517   TGTGTAAATAAAAAA            TGATAGTC ATTT AACTATCA             TTTTCTAAGATTAAA  83 36
    MYPE7800 1042290 .. 1042309 -  -5.8  -5.99154   GAGTAAATAAAAAAA            TGATAGTC ATTT AACTATCA             TTTTCTAAAATTAAA  88 36
    MYPE7790 1037769 .. 1037788 -  -5.8  -6.28401   TAAAAAATAAAAAAA            TGATAGTC ATTT AACTATCA             TTTTCTAAGATTAAA 100 36
    MYPE7770 NONE
    MYPE7760 NONE
    MYPE7750 1031589 .. 1031616 -   -13  -6.17669   AACAAAATAAAAAAA        CCTTTGTTAATA ATTT TATTAACAAAGG         ATAATTATTAATTTA 100 33
    MYPE7730 1028180 .. 1028208 -  -6.2  -6.11392   AAAGAAATAAAAAAA       TGCGAG-ATAAGA ATTT TCTTATTCTCACA        TTTAATAAATAAGGC  91 48
    MYPE7720 1024843 .. 1024869 -  -8.8  -5.98675   TATAAAAATAAAAAA         TGTGAGACAAGA ATT TCATATCTCACA         TTTTTTGATTAATAA 100 51
    MYPE7710 1021426 .. 1021454 -  -5.5   -5.5112   TTCACTAATAAAAAA       TGTGAG-ATAAG TATTTT CTTATTCTCACA        TTTATATAAATAAGG  81 49
    MYPE7700 NONE
    MYPE7690 NONE
    MYPE7680 1018062 .. 1018105 -  -9.3  -5.86976   TTATAAAATAAAAAA TAAATTTAACTTTTTACTA TTTACT TTGCAAAAAGTTAAATTTA GTACTTTGAGGGATT 100 23
    MYPE7670 1015545 .. 1015564 -  -7.9  -4.76892   ACAGCAATTTAAAAA            CACTCCA TTAATT TGGAGTG             TTTTAAATCTTCATA  84 345
    MYPE7660 1012061 .. 1012087 - -13.2  -5.68438   TTACTAAACAAAAAA         TGTGAGACAAGA ATT TCTTATCTCACA         TTTTGATTAATAAAT 100 49
    MYPE7650 1010565 .. 1010575 -  -2.6  -3.07113   AATTTACAAACTATA                 TAAA TCA TTTA                 AATCTATTAGCACAT  40 3
    MYPE7640 1009699 .. 1009722 -  -3.3  -5.52347   AATAAAATGAAAAAA          GC-AAAGTTT ATGTA AAACTTTTGC          TTTTAAATTCTTTCT  72 43
    MYPE7630 1008893 .. 1008911 -  -4.7  -3.67607   ATAAAACAAAATATA             GTTTTTA TTTTC TAAAAAC             ACTATTTGGAAATTA  55 75
    MYPE7620 1005724 .. 1005758 -  -6.1  -5.57729   AAATAATACAAAAAA    CAAATTAATAAACTTT GTTA AAAGTC-ATTAATTTG     TTTTTGTTTTTTTAA  83 57
    MYPE7610 1002556 .. 1002581 -  -7.8  -6.20267   GGAAAAATAAAAAAA         GATTAATTAG TTAATT CTAATTAATC          TTTAAAAAAGTATTT 100 47
    MYPE7600  999514 ..  999551 -  -6.6  -5.52384   TTGGGAGTAAAAAAA   TAAAAGACAAATTTAG AAAGCA CTAAATTAATCTTTTA    ATTTTTATAAATTAG  88 37
    MYPE7590  996485 ..  996508 -  -6.9  -5.74122   GAGTAGATAAAAAAA          GATTAATTC CTAATT GAATTAATC           TTTTGTAAATTAATT  91 35
    MYPE7580 NONE
    MYPE7570  993445 ..  993486 -  -7.7  -5.16151   TAAATTTAATAAAAA TAAAAAAGATCAACT ATTAAATAATTA AGTTGATCTTTTTTA  CATTATTAGTTTTTT  89 31
    MYPE7550  991586 ..  991609 -  -9.7  -5.60556   AATACAAAATAAAAA          GCATTATGG TTTTAT CCATAATGC           TTTAAAAATAATAAG 100 49
    MYPE7540 NONE
    MYPE7530  987676 ..  987693 -  -7.1  -5.63504   AATGTCATAAAAAAA             TACTCAA TTTC TTGAGTA              TTTTCATTTTTTAAA  90 43
    MYPE7520  986850 ..  986874 -  -4.4  -5.63504   AATGTCATAAAAAAA          TGACAACT TTTTAATTT AGTTGTCA          TTACAATGAATAATT  75 61
    MYPE7510  985941 ..  985964 -  -5.4  -5.63504   AATGTCATAAAAAAA          TGACAACT TTTAATTT AGTTGTCA           TTACAAAGAATAATA  81 61
    MYPE7500  984972 ..  984996 -  -4.4  -5.63504   AATGTCATAAAAAAA          TGACAACT TTTTAATTT AGTTGTCA          TTACAATGAATAATT  75 61
    MYPE7490  984042 ..  984065 -  -5.4  -5.63504   AATGTCATAAAAAAA          TGACAACT TTTAATTT AGTTGTCA           TTACAAAGAATAATA  81 61
    MYPE7480  983135 ..  983151 -  -5.2  -5.63517   TGGGTAAATAAAAAA              GATCAA ATCAA TTGATC              TTTTCATAAATATTA  81 38
    MYPE7470  980628 ..  980644 -  -5.3  -3.25786   TAGATTATAAGTTAA              TAAAATT GAT AATTTTA              AAAATCAAAGAAAGA  55 372
    MYPE7460  979857 ..  979883 -  -8.2  -5.84011   AATAAAAAATAAAAA         TAGTAGATTAAA CAT TTAAATCTACTA         TTTGAATTAAAAGAA 100 42
    MYPE7450 NONE
    MYPE7440 NONE
    MYPE7430 NONE
    MYPE7420 NONE
    MYPE7410  975241 ..  975268 - -11.5  -5.98675   GATAAAAATAAAAAA        GGTAGAGTTAA TTATTG TTAACTCTACC         TTTTTAAATATATTT 100 61
    MYPE7400  973790 ..  973817 - -10.8  -4.88217   ATGAAAAAATGAAAA        GGTAGAATTAAT TTCA ATTAACTCTACC         TTTTTTATTTATTGT  95 73
    MYPE7380 NONE
    MYPE7375  971912 ..  971942 -  -6.3  -5.16841   TTAGATTAATAAAAA       CAACCACAAATAA ATCAA TTATTTGAAGTTG       TTTAACTTTTGTTTG  78 82
    MYPE7370  970469 ..  970498 - -13.1  -5.47159   CTTGAATATAAAAAA       CAGGAATTAAACC TATT AGTTTAATTCCTG        TTTATAAATAAAAAA 100 54
    MYPE7360  969534 ..  969551 -  -9.9  -5.84381   CCAGCAATAAAAAAA             CACCCAA TAAA TTGGGTG              CCGATTAATTAGTTT 100 34
    MYPE7350  968958 ..  968975 -  -9.9  -5.52023   ACCAGCAATAAAAAA             CACCCAA TAAA TTGGGTG              CCAATTAATTAGTCT 100 34
    MYPE7340  968427 ..  968444 -  -9.9   -5.3689   AGAAAGAAAAGAAAA             CACCCAA TAAA TTGGGTG              CTTTTTGGCTAGTCT 100 196
    MYPE7330  966263 ..  966286 -  -6.9  -5.38054   GGTTACAAACAAAAA          TAGAGTTAT ACAAAA ATAACTCTA           TTTTTAAAGAAATAA  85 81
    MYPE7320  962710 ..  962736 -  -9.6  -5.27477   ACTTGAACTAAAAAA         GTACTCCTTA AAATAAA TAAGGAGTAC         TTTTTTCTTTTAATT  95 69
    MYPE7300  957554 ..  957576 - -12.2  -5.00616   GGGGGGGGTAAAAAA           TATTAAGCAG AAA CTGCTTAATA           TTTTAAAGATTATAA 100 45
    MYPE7290  956845 ..  956872 -  -6.5  -5.18726   TGTTGACAATAAAAA        TAGTATTAAGC AATAAA ACTTAATACTA         TTTTTAATATTTGGT  82 92
    MYPE7280 NONE
    MYPE7270  953506 ..  953517 -    -3  -4.25283   AGTTTTTTAGTAAAA                GTTT TTTG AAAC                 TGAAAACTTTCAAAA  50 5
    MYPE7260 NONE
    MYPE7250  947248 ..  947269 -  -8.1  -5.95539   GCTTAAATAAAAAAA           TACTCCTTC ATTA AAAGGAGTA            TTTCATTTAGTTAAT 100 53
    MYPE7240 NONE
    MYPE7230  945886 ..  945905 -  -5.2  -3.55622   TTTAACCTTTCCAAA            TAATTAAA TTTT TTTAATTA             TTTAACATTTAATTT  57 23
        ulaA  944321 ..  944331 -    -4  -3.47494   ATGCAACTACTATAA                 TTTC AAT GAAA                 CTAAAGATTGCAGGA  49 9
    MYPE7210 NONE
    MYPE7200  943666 ..  943676 -    -4  -2.83867   TTACTCATTAATAAC                 CTTT GAT AAAG                 CAGCTTCTATTTCTT  45 0
    MYPE7190 NONE
    MYPE7180  942402 ..  942420 -  -3.2  -3.13403   TCTTGCTCATCAATA             CTGATTTC TAT AAAATCAA             AACCTGCAGCTTTTG  44 112
    MYPE7170 NONE
    MYPE7160 NONE
    MYPE7150  940395 ..  940420 -  -9.1  -5.60993   GTTTTCATAAAAAAA         TCTTCCACTGC ATAT ACAATGGAAGA          TTAAACAATAATTGT 100 56
    MYPE7140  939177 ..  939205 -  -6.1  -5.38047   TAGGTACAGAAAAAA        TTCTCTCTATTTT TAT ATAAAAGAGAGAA        TTTTTATTACATTTA  81 137
    MYPE7110  935418 ..  935445 -  -8.6  -5.64274   CTAGGCACAAAAAAA        TTCTCTCTTTTT TTAT AAAAGGAGAGAA         TTTTTATTGTCTTTA 100 51
    MYPE7115  934639 ..  934659 -  -5.6   -2.7362   TTGAAATACCATAAT            TTTGATTT GAGTT AAATCAAA            TATTAAAAATTATTT  52 410
    MYPE7100  934142 ..  934152 -  -2.6  -4.31412   AAATATTGATCAAAA                 TTAT TCT ATAA                 GTCTATTATGTAAAG  50 165
    MYPE7090 NONE
    MYPE7080  932755 ..  932780 - -12.1  -5.99154   TACTAAACAAAAAAA         GCAAAGTTATT TTTA AATAACTTTGC          TTTTAAAAACTTATC 100 61
    MYPE7070  930313 ..  930335 -  -7.8  -5.26875   TGTTGAATTAAAAAA           CAGAGTTATT TTA ATTAACTCTG           TTTTTGTTTATAAAG  89 60
    MYPE7060  928412 ..  928451 -  -4.5  -4.93547   TTAACCAATTAAAAA  CTCAAATCACTTTAC TTTTTTATTG GTAAAGAAATTTGAG   TTTGTTTTTTATAAT  71 47
    MYPE7050  925815 ..  925850 -  -3.4  -3.20207   AAGATGATTTATCAA    TAAAGTTTTGAGGATT GATA AACACTCTAAACCTTA     TTTATATCATCTATT  45 162
    MYPE7040  923565 ..  923589 -  -9.5   -5.9218   TACATAATAAAAAAA          TCTAAAGTCAT TTA ATAACTTTAGA          TTTTTATAAAATAAA 100 48
    MYPE7030  922707 ..  922742 -  -2.6  -3.32354   TTTGTAAATCAAAAT    TTCTTGTACCTGAACC TAAT GTTTCAAGTACATTAA     TATGAACTAAATTGT  42 22
    MYPE7035  921263 ..  921287 -  -4.4  -6.28401   CAAAAAATAAAAAAA          TCTAAAGTCA TTTAT CAACTTTAGA          TTTTTATAAAATAAA  89 48
    MYPE7020  918754 ..  918780 -  -5.2  -5.36364   TTAAAAATATAAAAA         GATAGAGTTACT TCA ATTGACTCTATC         TTTTATTAAATGTTA  78 71
    MYPE7010 NONE
    MYPE7000 NONE
    MYPE6990 NONE
    MYPE6980  906934 ..  906954 -  -8.4  -6.20267   TGAAAAATAAAAAAA            GATAAGAG TTTGT CTCTTATC            TTTTAAAAAAAATTA 100 54
    MYPE6970 NONE
    MYPE6960 NONE
    MYPE6950  895182 ..  895213 -  -7.5  -5.46657   TATTTTAATAAAAAA      TAAACAAGACAGA TTAGCT TATGTCTTGTTTA       TTTTGCTATTATTTT  87 34
    MYPE6940  893775 ..  893788 -  -2.5  -3.43288   TAAAGTCTACCACAA               TTTAT TTTT ATAAA                TTGAAATTAATTAAA  42 32
    MYPE6930  891988 ..  892013 -  -6.3  -5.43487   AAATTATATAAAAAA         CTTTCATTG TTATTATC CAATGAAAG          TTTAATAAGAAATTG  81 43
    MYPE6920  890498 ..  890526 -  -9.2  -5.28942   TATTTTAAACAAAAA        TAACTAAATTAA ATTAA TTAATTTAGTTA        TGTATAAAAAATTTA  95 48
    MYPE6910  887989 ..  888012 -  -8.3  -5.65927   TATGCAAATAAAAAA          GATACTTGA TTTATC TCAAGTATC           TTTAATATTTAGATT  95 50
    MYPE6900 NONE
    MYPE6890  884995 ..  885014 -  -7.9  -5.61913   AATAAATATAAAAAA            CCATCTC TGACTT GAGATGG             TTTTAATTTATAAAT  95 49
    MYPE6880 NONE
    MYPE6870 NONE
    MYPE6860  882543 ..  882592 -  -4.8  -4.28361   TTAAGTTTATTAAAA TTAACTGCTA-TA-AAACTAATCT CTAT AAATTAGTTAATAGTAGCAGTTAA TTAATAGTTCATCTT  61 128
    MYPE6850  881541 ..  881568 -  -8.6  -5.92399   TAACAAAATAAAAAA        GGTATAGTTAAT TCTA ATTAACTCTACC         TTTTTGTGTATATGA 100 133
    MYPE6840  880150 ..  880177 - -14.4  -4.78149   TGTATAACTTAAAAA        GGTAGAGTTAAT TTAT ATTAACTCTACC         TTTTTTCTATTATTA 100 73
    MYPE6830  878762 ..  878816 - -15.7  -3.27146   AATATGTTAAATAGA TAAAAATA-AAAAAGGTAGAGTTAAT TCCT ATTAACTCTACCTTTTTCTATTATTA AAATAAACAATGTTT 100 48
    MYPE6820  877211 ..  877236 -  -5.5  -4.00684   ACAGAAAATTAATAA         GTAGAGGTAAC AAGA ATTAACTCTAC          TTTTTTAATTTTTAT  62 205
    MYPE6810  875969 ..  875994 - -12.1  -5.55664   GGATTATGAAAAAAA         GTAGAGTTAAT GCTG ATTAACTCTAC          TTTTTTTAATAAAAA 100 72
    MYPE6800  874522 ..  874542 -  -9.1  -5.65496   CATTAAAAACAAAAA            TACCTCTTT ATT AAAGAGGCA            TTTTTGTTTAGTTCC 100 95
    MYPE6790  872793 ..  872818 - -12.1  -5.21236   AATGCATAATAAAAA         GTAGAGTTAAT TCCA ATTAACTCTAC          TTTTTTATTTAATAA 100 75
    MYPE6780  871339 ..  871363 - -10.1  -5.86976   GTATAAAACAAAAAA          GTAGAGCAAAT TTT ATTAGCTCTAC          TTTTTGTTAAATTTT 100 74
    MYPE6770  870530 ..  870551 -  -3.1  -3.25494   CATAATAATATCTAA           TGTATATAA ACAC TTAAATACA            AGCAAATATTATGTT  42 72
    MYPE6760  869752 ..  869768 -  -8.1  -5.68023   TCAGAATTAAAAAAA              GACATTT TTT AAATGTC              TCTTTGTTTGTTAAC 100 236
    MYPE6750  868152 ..  868177 -  -9.2  -5.38398   ATAAAAATATAAAAA         GTAGAGTTAA TTGGTG TTAACTCTAC          TTTTTATAATGACAC 100 78
    MYPE6740  866745 ..  866770 -  -9.2  -6.23317   ACAAAAACAAAAAAA         GTAGAGTTAA TTCAAG TTAACTCTAC          TTTTTTAATTAATAA 100 119
    MYPE6730  865300 ..  865327 -   -10  -5.98675   GATAAAAATAAAAAA        GGTAGTGTTAAT CTTT ATTAACTCTACC         TTTTTTCTTATATAG 100 60
    MYPE6720  863846 ..  863871 -  -9.2  -5.26155   ATAGAAATACAAAAA         GTAGAGTTAA TTATCG TTAACTCTAC          TTTTTTGTTTATAGT  95 62
    MYPE6710  862413 ..  862437 -  -5.9  -5.93252   TCTAAAAAGAAAAAA          GTAAAGTTA TAAAAAT TAACTTTAC          TTTTTTATTTGTAGT  88 71
    MYPE6700  861623 ..  861648 -  -9.2  -6.23317   ACAAAAACAAAAAAA         GTAGAGTTAA TTTGAG TTAACTCTAC          TTTTTTCTGATATTC 100 130
    MYPE6690  860168 ..  860193 -  -9.2  -5.56112   ATAAAAATCAAAAAA         GTAGAGTTAA TTCCAG TTAACTCTAC          TTTTTTTAATATAGT 100 64
    MYPE6680  858720 ..  858747 - -14.4  -5.98675   GATAAAAATAAAAAA        GGTAGAGTTAAT TCTC ATTAACTCTACC         TTTTTAGTATTAATT 100 64
    MYPE6670  857289 ..  857314 -  -9.2  -5.98675   GATAAAAATAAAAAA         GTAGAGTTAA TACCTG TTAACTCTAC          TTTTTTTAATAGTTT 100 63
    MYPE6660  855836 ..  855858 - -12.2   -5.4387   ATATAAATGAAAAAA           GTAGTGTTAA TTA TTAACACTAC           TTTTAAAGTTTGTTT 100 56
    MYPE6650  853981 ..  854006 - -12.1  -5.56112   ATAAAAATGAAAAAA         GTAGAGTTAAT TCTT ATTAACTCTAC          TTTTTTATTGATAGT 100 68
    MYPE6640  852533 ..  852556 -  -6.8  -6.17033   AAAAAAAATAAAAAA          GTAGTGTTTA GTAA TTAACACTAC           TTTTTAGTTTGTTTT  95 55
    MYPE6630  850915 ..  850938 -    -9  -5.64421   ATTTCAAATAAAAAA          TAGAGTTGAA TAAA CTCAACTCTA           TTTTTAGTTTGTTTT 100 57
    MYPE6620 NONE
    MYPE6610 NONE
    MYPE6600 NONE
    MYPE6590  845591 ..  845618 - -11.5  -5.95286   ACTAAAAATAAAAAA        GGTAGAGTTAA TTTCCG TTAACTCTACC         TTTTTGTATTTGATA 100 72
    MYPE6580  844089 ..  844114 - -12.1  -5.21236   AATGCATAATAAAAA         GTAGAGTTAAT TCCA ATTAACTCTAC          TTTTTTGTTTAATAA 100 75
    MYPE6570  842672 ..  842697 -  -9.2  -6.07374   ATAAAAAATAAAAAA         GTAGAGTTAA TTGGTG TTAACTCTAC          TTTTTATTAACATTT 100 63
    MYPE6560  841212 ..  841237 -  -9.2  -6.23317   ACAAAAACAAAAAAA         GTAGAGTTAA TTCAAG TTAACTCTAC          TTTTTTTAATATAGT 100 58
    MYPE6550  839773 ..  839798 -  -9.2  -5.84381   GCAGGAACAAAAAAA         GTAGAGTTAA TTAGCG TTAACTCTAC          TTTTTTATTTGTTTA 100 151
    MYPE6540  838343 ..  838368 -  -9.2  -5.56112   ATAAAAATCAAAAAA         GTAGAGTTAA TTTCAG TTAACTCTAC          TTTTTTTATTATTTA 100 64
    MYPE6530  836878 ..  836903 - -12.1  -5.85011   TAAAAATGAAAAAAA         GTAGAGTTAAT TCTT ATTAACTCTAC          TTTTTTAGTTGTTAA 100 79
    MYPE6520  836058 ..  836068 -  -5.4   -2.6652   TAAAACCTAATGAAT                 TAGC TAC GCTA                 TATACAGTATTAGCA  52 63
    MYPE6525  835371 ..  835398 - -14.4  -5.98675   GATAAAAATAAAAAA        GGTAGAGTTAAT ACCT ATTAACTCTACC         TTTTTTAGTTTATTA 100 83
    MYPE6510  833891 ..  833916 -  -9.2  -6.12458   TAAAAAAATAAAAAA         GTAGAGTTAA TTCTCG TTAACTCTAC          CTTTTTCTTATATAG 100 64
    MYPE6500 NONE
    MYPE6495  832429 ..  832454 -  -9.2  -5.98675   GATAAAAATAAAAAA         GTAGAGTTAA TTCCTG TTAACTCTAC          TTTTTTTATATAGTT 100 65
    MYPE6490  830966 ..  830988 - -10.7  -5.30189   TAGAACATTAAAAAA           GTAGAGTTG TTTAT CAACTCTAC           CTTTTATAGTTTGTT 100 52
    MYPE6480 NONE
    MYPE6470  823983 ..  823993 -    -4  -5.28176   CTTACTTATAAAAAA                 GATT GTT AATC                 TTCATTATCCTCATC  69 20
    MYPE6460 NONE
    MYPE6450 NONE
    MYPE6440  821280 ..  821295 -  -6.2  -3.56862   ACAAACTTGTTTAAA              TCCATT TATT AATGGA               ACAGAAAAAGCAGCG  64 84
    MYPE6410  818945 ..  818968 -  -6.9  -5.30616   TTAGTTAAATAAAAA          TAACAACTA AGTGAA TAGTTGTTA           TCATTAAGGTTATTA  85 60
    MYPE6400  818037 ..  818080 -  -3.4  -3.38768   TCATACTATTCATAA TTTTTTACCTCTTAAGTTTT TATA AAAAGCTAAGAAGCAAAATA AATAAAGTTAATTAG  47 43
        recA  817000 ..  817029 -  -6.7  -5.80003   TCAACAAACAAAAAA       CCTAATTAAAA TCTTTATG TTTTAATTAGG        TTTTTTACTTTTTAT  91 41
    MYPE6380 NONE
    MYPE6370  814754 ..  814768 -  -2.9  -2.65808   ACCCTTAATAATTTA               GTATT AGTGA AATAC               TTTATATTTCTTGTG  38 14
        glpK  813214 ..  813227 -  -3.9  -3.54638   ATAAGTTTTTTTAAA               TTGAA TTAG TTCAA                TTGAATGTTCTTTTA  49 7
    MYPE6340 NONE
    MYPE6330 NONE
    MYPE6320  806985 ..  806999 -  -4.4  -3.81349   ATGCTAAAAATAATA               TTTTAA AAA TTAAAA               ATATTTATGATCCAT  56 267
    MYPE6275  802115 ..  802126 -    -3   -3.6959   ATACTAGGATTTAAA                TTCA ATAA TGAA                 CTTTCATATAAAAAT  50 170
    MYPE6260  800117 ..  800136 -  -7.9  -5.30189   CATAATAGCAAAAAA            CACTCCA TTTAAC TGGAGTG             TTTTTGTTGCTTTAT  93 56
    MYPE6210  794380 ..  794402 -   -10  -5.50925   AATTAATATAAAAAA           TACTCCTTTC TTA AAAAGGAGTA           TTTTCATTTTATTCA 100 48
    MYPE6175 NONE
    MYPE6160  790850 ..  790870 -  -4.1  -3.57144   TCTGTTACTTTTAAA            TTAAAACTT AAT AAGTTTTCA            TCTATTCCAAGTGAA  51 27
    MYPE6155 NONE
    MYPE6140  790059 ..  790085 -  -6.8  -3.48378   TAAATATTAGTATAA         TAACTTGAAA TATTTAG TTTCAAGTTA         AATGAAATATTTTGA  65 12
    MYPE6130  784315 ..  784344 -  -6.7  -5.56372   AAAGGAAAATAAAAA       TAAGTAAGATT GTTGAATT AATCTTACTTA        TTTAAATTTAATCAA  88 33
    MYPE6070  773599 ..  773626 -  -8.6  -4.75289   TATCACAATATAAAA        TCACTCAAAC ATTGCTTA GTTTGAGTGA         TTATCTATGTGTGTT  89 66
    MYPE6060  770595 ..  770617 -  -6.4  -5.55769   CTGGACAATAAAAAA           TCTTGAGT TTTATTT ACTCAAGA           TTTTTATTAAATAAT  83 65
    MYPE6050  768612 ..  768625 -  -3.1  -2.90797   TTTAGACATAGTAGA               CTCCT AATT AGAAG                TTATCTCTTCAATTT  39 15
    MYPE6040  768076 ..  768098 -  -9.2  -3.69333   TAGAAGCCATTTAAA           TGTCCTCCCT TCT AAAGAGGACA           TCTAGCACAAAAATA  79 311
    MYPE6030 NONE
    MYPE6020 NONE
    MYPE6010 NONE
    MYPE6000 NONE
    MYPE5990  758884 ..  758906 - -10.7  -4.76892   ATACTAATTTAAAAA           CTCTTTTGG TAATT CCAAAAGAG           TTTTTAAATACATAA  95 73
    MYPE5940 NONE
    MYPE5930  751017 ..  751048 -  -3.4  -3.62518   TTAAATATCCTTAAA      TAAATTTAATAATCT TTA AAATTAT-AAATTTA      ATATTCATATATTAA  48 54
        pfkA  749976 ..  750002 -  -3.9  -6.23317   AGAAAAATAAAAAAA         CATAATCAATT TTGAT AATCAATTATG         TCTTTTGCTTATATT  84 54
    MYPE5910  747034 ..  747053 - -10.8  -5.10077   AAATATTTTAAAAAA            GTCAGAGA TTGC TCTCTGAC             TTTTAAATTATTATT  95 49
    MYPE5900 NONE
    MYPE5890 NONE
    MYPE5880 NONE
    MYPE5870  740520 ..  740545 -  -9.2   -5.1675   TCATTCATTAAAAAA         CCATAAAATG GATAAA CATTTTATGG          TTTGAATTAAGTATT  95 55
    MYPE5860 NONE
    MYPE5850  738258 ..  738275 -  -5.6  -5.47159   TGTAATAAATAAAAA             GAAGGT ATTCTA ACCTTC              TTGATTTTGCAATTC  78 17
    MYPE5840  738028 ..  738041 -  -2.5  -3.61356   AGTATTTATTTTAAA               TAATT TACT AATTA                AAATTAATTTACTTT  43 29
    MYPE5830 NONE
    MYPE5820 NONE
    MYPE5810  734740 ..  734756 -  -5.3  -2.78006   AAATAATAATAAGAT              TTTAAAA TTT TTTTAAA              CCTTTAAAAATTGAT  52 68
    MYPE5800 NONE
    MYPE5790  732763 ..  732773 -    -4  -2.80699   TCTTAATTAAGATTA                 TTCT ACA AGAA                 TTAATGATGGATTTA  45 12
    MYPE5780  731721 ..  731745 -  -8.7  -5.95539   TGTTAAATAAAAAAA          TCCATTTGGAT TTT ATTCAAATGGA          TTTTCTTTATTGTAT 100 13
    MYPE5770 NONE
    MYPE5760 NONE
    MYPE5750  728642 ..  728669 - -10.8  -5.83226   AAGTTAATAAAAAAA        TGTTAGGAAATA ATTT TACTTCCTAACA         TTTGATTTAAAAATT 100 48
    MYPE5740 NONE
    MYPE5730  727466 ..  727489 -  -8.3  -5.19916   AAAATATTTAAAAAA          GGATATCTT TTTAAC AAGATATCC           TTTTACATTTAAGTT  89 63
    MYPE5700  722640 ..  722670 - -11.4  -6.07374   ATAAAAAATAAAAAA       CTCTTTTTAGAACT ATT AATTCCAAAAAGAG       TCAATTTAAAACACT 100 69
    MYPE5690 NONE
    MYPE5680  721532 ..  721565 - -12.8  -5.66229   ATTAATAATAAAAAA     TAACCATACTAAAT TTTAAG ATTTAGTATGGTTA      TAGATGTTTATTTAT 100 97
    MYPE5670  720951 ..  720978 -  -4.9  -6.14618   GATAAAATAAAAAAA        TTCTGCTCCCT TTTTTG AGGTAACAGAA         TTTCTTATGCTAACA  89 126
    MYPE5640 NONE
    MYPE5630 NONE
    MYPE5620  716642 ..  716660 - -10.4  -5.63374   TTAAGATTAAAAAAA             TACTTAGG GTG CCTAAGTA             TTTTTAATTTAATAA 100 50
    MYPE5600 NONE
    MYPE5590 NONE
    MYPE5580  710738 ..  710750 -    -2  -4.34486   ATCAAGAATAAATAA                TTGT AATTA ACAA                TTCAATTGTTAATGT  51 72
    MYPE5570  709323 ..  709349 - -11.8  -5.54264   AAATAGTTAAAAAAA         CCTCTTATCAAA ATA TTTAATAAGAGG         TTTTTTAGATTGTTT 100 101
    MYPE5560 NONE
    MYPE5550 NONE
    MYPE5540 NONE
    MYPE5530 NONE
    MYPE5520  700234 ..  700263 -  -3.1  -5.04597   ATCTATATACAAAAA       TAGTAATTAAC AAATAAAA ATTAATTACTA        TTTTTGTTTTACTAG  60 42
    MYPE5510  699614 ..  699634 -  -8.4  -5.52079   ATATCAAAAGAAAAA            GATAGGTT TAAAT AACCTATC            TTTTCAATATTTTTA 100 57
    MYPE5470  691733 ..  691760 - -10.1  -5.27477   AGTTTAAGTAAAAAA        GAAACAATTTC AAAAGA GAAATTGTTTC         TTTAATTAAATTAAT  95 47
    MYPE5460 NONE
    MYPE5450  688568 ..  688587 -  -2.3  -4.59027   AAGTATTATATAAAA            TAAATTA AATCTA TAATTTA             TTATCTTATTTTGGA  54 321
    MYPE5445  688164 ..  688183 -  -7.2  -6.23317   ATAAAAATAAAAAAA            GAGCACTT CGAC AAATGCTC             TTTTTGATTAACTTA  95 164
    MYPE5440  686592 ..  686630 - -12.1  -4.22858   ATAAGATATAAATAA   TAAAACCTCTATTAC TTATCATCG GTAATAGAGGTTTTA   TATTGTAATTTAAAA 100 52
    MYPE5410  682986 ..  683002 -  -6.7  -2.81579   ATTAAAATGAAACAC              CTAAATA TTT TATTTAG              TTAAATTTAAAAATT  61 277
    MYPE5400  681429 ..  681452 - -10.4  -5.24799   TCATAAATAGAAAAA          CCCTCTATTC TAAT AAATAGAGGG           TTCCTTAATTGAAAC  95 111
    MYPE5370  679708 ..  679718 -  -2.6  -3.64812   TGTTACTTAAAAAAT                 TATT ATT AATA                 GGGGGGGGGTGTTGT  45 20
    MYPE5360  678434 ..  678469 -   -13  -3.08317   ATCTATAAATTAAAT    TACATACATTTAATTG CATA CAATTAAATGTATATA     TACCCTACGTATACA  91 121
    MYPE5340  676127 ..  676149 - -11.4  -4.74103   GTTGTAACGTAAAAA           GACTCTCCTT TAA AAAGAGAGTC           TTTTTATTTAATATT 100 58
    MYPE5310  674436 ..  674464 - -13.5  -3.19091   ATAGTGATTCATCAA        TTCTAAAGAATAA AGT TTATTCTTTAGAA        GTGACTTTAAAACCT 100 219
    MYPE5280  669422 ..  669434 -  -3.5  -4.11183   TGTTATTACAAATAA                TAAAT ATT ATTTA                AATTTAACTGAAGAA  52 19
    MYPE5270  668507 ..  668535 - -12.7  -5.62288   TGAAGAAAATAAAAA        CTACCTTTAACAA TAT TTATTAAAGGTAG        TTCTATATTTATTTA 100 47
    MYPE5260  666938 ..  666956 -  -3.2   -2.8939   ATAACCAAAAATTTA             CCATTA GATTTAT TAATGG             CATTTCTTTAAAACA  43 57
    MYPE5250  666450 ..  666477 - -10.1  -5.19212   ATTATGATTAAAAAA        TCCTAAATAAG ATTTTG CTTATTTAGGA         TTGATTTAACTATAA  95 48
    MYPE5240  665765 ..  665785 -  -8.4   -4.8083   TAAGACTATTAAAAA            GCATTGAT GGAAT ATCAATGC            TTTTATTTTTTATCT  89 28
    MYPE5220  662760 ..  662793 - -10.7  -4.07975   TAATTTAATTACAAA     CAATATTAAATAAAC CAAG ATTTATTTAATATTG      TTTTTTAATAACAAA  87 66
    MYPE5190 NONE
    MYPE5180  659533 ..  659559 -  -5.3  -5.81622   ATAAAATTAAAAAAA         TCAAATGATAT TATCT ATGTCATTTGA         GTTTTTGTTTTTACT  84 36
    MYPE5140  654142 ..  654159 -  -7.1  -3.44553   TTAAAAATTTTACAA             CTTAAAC CTTG GTTTAAG              TCAACTGAAAAATAT  68 94
    MYPE5130  653026 ..  653050 - -10.2  -5.96894   ATGTAAATAAAAAAA          CCTTTTTAGA TGTTT TCTAAAAAGG          TTTTTGCAACTATTT 100 53
    MYPE5070  645884 ..  645905 -    -6  -5.27779   TTTAATATTAAAAAA           TCTATTAG TTAAAG CTAATAGA            TTTTTTTTGATCTTT  78 51
    MYPE5040 NONE
    MYPE5030  640740 ..  640765 -  -3.4  -6.47325   AAAAAATAAAAAAAA         GAATAACACT ATATAA AATGTTATCC          TTTCAATTTATATTA  89 63
    MYPE5020 NONE
    MYPE5010  638604 ..  638626 -    -5   -5.4148   TAAACAATTAAAAAA           TGATAACT AAATTCA AGTTATCA           TTTTTTAATATTGCA  76 74
    MYPE4940 NONE
    MYPE4930  628853 ..  628874 -  -7.5  -5.59564   ATAAACTTAAAAAAA           TATCTAATA GAAA TATTAGATA            TTTTTTTAATAATCT  90 39
    MYPE4890  625881 ..  625936 -  -2.2  -5.80003   CCAATAAATAAAAAA TTGAAATGTTAGGTGCTACA--CAAA TTATAC TTTGCATGTTGCACTTCACATTTCAA TCGGGGAAGAAGAAA  71 43
    MYPE4880  624694 ..  624717 -  -8.3  -5.83211   TATTAAAATAAAAAA          GAAGAAACA TTAATT TGTTTCTTC           TTCCTTAATTGAAAT 100 111
    MYPE4820  617604 ..  617622 -  -6.1  -5.68023   GCACAATTAAAAAAA             GATGATT GTAAT AATCATC             TTTTAACTTATTAAA  86 59
    MYPE4810  616577 ..  616589 -  -3.5  -5.09521   TTAACAAATGAAAAA                TAAAA ACT TTTTA                AATTTAATATACACA  63 101
    MYPE4720  608830 ..  608857 - -13.6  -4.97461   AACAAACATTAAAAA        CCCACTCCTTAA AGTA TTAAGAAGTGGG         TTTAATTGTTTTAAA 100 56
    MYPE4620  598720 ..  598743 -  -8.3  -4.33146   ATAAAAAAGCAGAAA          CAGAAAAGT AAAACA ACTTTTCTG           TTTTTTATTTATATA  80 128
    MYPE4580 NONE
    MYPE4570  594992 ..  595017 -  -6.3  -5.80003   TTAACAAATAAAAAA         TATGGAATTTA AATT TGAATTCCATA          TTTTTTTATAACTTA  86 31
    MYPE4400 NONE
    MYPE4390  577309 ..  577328 -  -6.5   -5.8901   ATAGAAAAGAAAAAA            TCCATTC AACTAA GAATGGA             TTTTTTAAATTTATA  93 47
    MYPE4230  555527 ..  555552 -  -4.7  -5.67529   AACCAAAAACAAAAA         CCTCACAGTTT TATA AAGTTGTGAGG          TTTTTAATCATAGTT  80 47
    MYPE4200  551560 ..  551574 -  -5.7  -2.53905   TGATAATTGATGAAT               TGGGA TTTCT TCCCA               TGGATCAAGAAAAAG  55 222
    MYPE4170  549161 ..  549177 -  -2.4   -3.7956   TAAACAATTTAATAA              TAATTT TGGAT AAATTA              AACATTACCACCTGT  45 23
    MYPE4160  548790 ..  548805 -  -2.6  -6.11229   AGTAAAATAAAAAAA              TCATAT TTTC ATACGA               TTTTTTTATTTGATT  78 31
    MYPE4150  547950 ..  547967 -  -7.1  -5.92337   AGACATTAAAAAAAA             TCTTGTT ATTA AACAAGA              TTTTTTTTAATCTAT  95 32
    MYPE4030  528461 ..  528482 -  -5.9  -5.92399   TAATAAAATAAAAAA           CCAAACTCA TAAT CAAGTTTGG            TTTTGTTATAAACTA  88 57
    MYPE4020  527519 ..  527529 -  -2.6  -2.71503   TTTAATAATAAGTTA                 TTTT TTA AAAA                 ATTCCACTATTTTCA  38 56
    MYPE4010  526589 ..  526610 -  -5.9  -5.35354   TATAGAAGCAAAAAA           CCTAGTC TCATAAAG GACTAGG            TTTTTATACTTTTAA  81 29
    MYPE3985  520063 ..  520077 -  -5.8  -3.19463   TTCATTATTGATGAA               TTTAAC TTT GTTAAA               TACATTCAACTATCT  58 242
    MYPE3790  488310 ..  488335 - -10.7  -5.66229   ACTAACAATAAAAAA         TATCAAATAGA AATT TCTATTTGATA          TTTTTTATTTAATTT 100 55
    MYPE3760  485802 ..  485823 -  -3.1  -5.72622   TTTATAAATAAAAAA           TTAGTAG TGAAATAC CTACTAA            TTTTTTTATGTCTAT  72 55
    MYPE3660  477929 ..  477955 - -10.4  -5.46629   AATATGTTAAAAAAA         TCAAAATAAGAT TAA ATCTTACTTTGA         TTTTTTTTATTCTAC 100 66
    MYPE3460  450277 ..  450303 -  -6.8  -5.32565   TAATTAATTAAAAAA         CTCAAAAATA TTAATTG TATTTTTGAG         TTTTTATATCTCTTA  85 49
    MYPE3440  446731 ..  446766 - -11.5  -5.22006   TTATCATAATAAAAA    CTCCAATTAAAAATA ATAAGA TATTTCTAATTGGAG     TTTTCTGAAATTGTA 100 48
    MYPE3270  430469 ..  430487 -    -9  -5.60993   GTGTGGATAAAAAAA             TCCTATTT TTA AAATAGGA             TTTGGTTATTTTGGA 100 41
    MYPE3200  420721 ..  420735 -  -8.6  -5.01042   AATTTAAATTAAAAA               TCCCTT ATA AAGGGA               TTTTTTTATTCTAAT  89 67
    MYPE3155  412328 ..  412364 - -19.1  -4.20868   CCTTTAAAAGAATAA    TAAAAGCCTCCTAACTT AAT AAGTTAAGAGGCTTTTA    TTTAGATTATATAAA 100 46
    MYPE3120  403809 ..  403855 -  -3.2  -3.32312   ACAACAAAAAAATAT TAAAAAAAAGCATGTTAGATAT TTA ATTCATCACATGCTTTTATTTA TCTTTACTTTATAAA  45 29
    MYPE3110  403039 ..  403058 -    -8  -5.93252   TGTAAAAAGAAAAAA            GATATCTT ATTA AAGATATC             TTTTAATGTTTTGTT 100 47
    MYPE3050  394936 ..  394965 -  -8.1  -5.95166   TTTAATGAAAAAAAA       CAATTGGTAATTCC AAT AGAA-TACCAATTG       CAACTTTGTTTATAC 100 292
    MYPE3010  389416 ..  389443 - -10.8  -4.95876   AATTAGAATTAAAAA        TTCCATTATAGT ATTT ACTACAATGGAA         TTTTTTTTCATTTTA  95 38
    MYPE2970  385718 ..  385728 -    -4  -5.52909   TAATATGGAAAAAAA                 TGAT TTA ATCA                 AAAAAGAAGTAAACC  76 286
    MYPE2920  381054 ..  381082 -  -7.7  -6.36459   TGTAATAAAAAAAAA        TATAATGTCTA AATTTAA TAGACATTATA        TTTTTTAATTTAAAG 100 46
    MYPE2840  371374 ..  371402 -    -9   -5.7946   TTTTTAATAAAAAAA        GAAATCTGAAAC AATTA GTTACAGATTTC        CAATTAATTAATAAA 100 427
    MYPE2810  367534 ..  367556 -  -3.6  -2.79968   TATTTAATTTTAAAT           TCATTAAA GTAAAGG TTTAATGA           TATTGATTATGCTAT  43 6
    MYPE2800  367114 ..  367135 - -10.3   -6.4275   TAAAAATAAAAAAAA           TAACCAATC ATTT GATTGGTTA            TTTATCCTTTTAAAA 100 47
    MYPE2790 NONE
    MYPE2780  365360 ..  365398 -  -5.1  -5.74288   AGAAATAATAAAAAA  TAAACAA-TT-ATAGTTTT TGC AAAACTATTAAATTGTTTA  TTTTTTTATTTATTT  82 39
    MYPE2740  361193 ..  361214 -  -5.9  -5.77856   AATAAATTAAAAAAA           CCTTATGCA TTTG TTCATAAGG            TTTTTAAAAAAGTTT  86 46
    MYPE2730  359832 ..  359856 -  -7.3   -5.1971   ATTAAAAAGTAAAAA          TCCTAATAG TTTATTG CTATTAGGA          TTTTGTTTTATTTAC  84 40
    MYPE2600  331256 ..  331266 -  -5.4   -2.7386   AATTTACTTTAATCA                 CTCA AAC TGAG                 ATGGATTTTCCTTCT  52 3
    MYPE2590  330625 ..  330654 - -10.3  -5.25906   ATAAATTAATAAAAA       TATTGGATTAATT TTAA AACTAATCCAATA        TTTTTTAACTTTACT  95 36
    MYPE2570  325527 ..  325578 -    -2  -5.53288   TTTAATTTAAAAAAA TAAC-AAAATAATCTCTCCATTA GTAAATA TAGTGTAGAGATTATTTTTATTA CATTTATAAGGAATT  67 39
    MYPE2490  307899 ..  307925 - -12.6  -4.26188   CTTATATATTTAAAA         TATCTTTTAGTA AAT TACTAAAAGATA         TTTTTTATTACTTAT 100 114
    MYPE2330  291478 ..  291508 -  -7.1  -4.94972   TACCATAACTAAAAA       TATGTATCTATTA ATTTA TAGTAGATACATA       TTTTTAGTTATATTG  81 51
    MYPE2310  289356 ..  289366 -  -2.6  -3.95378   CTAGACCCTAAAGAA                 TTTT CTA AAAA                 GTGTTTAGAATTATT  50 278
    MYPE2250  283716 ..  283734 - -10.4   -5.4833   GTATGTAATAAAAAA             CCTTACTT TTT AAGTAAGG             AGTTTTTAGAATAAA 100 60
    MYPE2240  282467 ..  282477 -    -4  -5.20633   AAAAAGAGATAAAAA                 CTTT GAT AAAG                 ATTTAATAACTATAA  70 349
    MYPE2210 NONE
    MYPE2200  276398 ..  276430 -   -11  -4.61873   TGTTATAAATGAAAA      TATCTTTTATTAAA GTTGA TTTAATAAAAGATA      TTTTTGTTTCTTATT 100 36
    MYPE2180 NONE
    MYPE2170  272583 ..  272598 -  -4.8   -3.6501   AATAATTATTTCAAA              TAAGAA TACC TTCTTA               CCTTATTAATAATTT  55 198
    MYPE2120  265606 ..  265628 -  -7.9  -6.11392   AAACAAATAAAAAAA           GATGAATAA GTAAT TTATTCATC           TTTTTTGTTTATTTA 100 174
    MYPE1910  238946 ..  238973 - -10.8  -4.36063   AGAAGATGATGAAAA        TATCTAAGTCAG TTTA CTAACTTAGATA         TTTTTTATATTTATA  89 48
    MYPE1810  227297 ..  227311 -  -7.2  -3.19202   AAATAGAGCAAGAGA               TGCTTT GTT AAAGCA               GTAATAAATTTTACT  66 254
    MYPE1770  222237 ..  222255 -  -7.5  -5.59357   ATGACATTAAAAAAA             CTTGTTG GGTTT CAACAAG             TTTTTTTAATTAATA  90 49
    MYPE1650  208227 ..  208246 -  -6.5   -5.4833   GCATTCAATAAAAAA            GATAGAG ATATAA CTCTATC             TTTTTTTGCTTTATA  85 48
    MYPE1510  178575 ..  178600 -  -7.8  -5.60993   GTGTTGATAAAAAAA         TAGATTGAAT TTAATT ATTCAATCTA          TTAAATTTATTTGAT  95 51
    MYPE1500 NONE
    MYPE1490  176428 ..  176440 -    -2  -4.01101   TAAATCTAATAACAA                TTCT AGAAA AGAA                TTAGACTTTCATAAA  49 225
    MYPE1430  171144 ..  171178 -  -3.1  -5.54885   AACAGTAAGAAAAAA    TGTATTTACTCTCTAT TTTC AAAAAG-GTAAATACA     TTTTTTTATTCAATA  68 31
    MYPE1390  167251 ..  167271 -  -7.7  -5.68039   AAAGTTATAAAAAAA            TACTAGACT TAA AATCTAGTA            TTTTTTTTATGTTGT 100 44
    MYPE1350  162353 ..  162378 -    -7  -5.24551   CTAAACTAATAAAAA         TGTAGTG-GTC ATTAA GACTCACTACA         TTTTTTATTTTTAAT  82 36
    MYPE1330 NONE
    MYPE1320 NONE
    MYPE1310 NONE
    MYPE1300 NONE
    MYPE1290  155639 ..  155697 -  -7.1  -3.26675   GAAGGGAATTAAAAC TATATGAGTATGCCAAAGAAAACAATAT AGAC ATTTTGTTTAGTG-GGCATACTCATATA GAACAAGTTTTTTAT  63 168
    MYPE1270  154577 ..  154594 -  -5.6  -5.95539   CTGTAAATAAAAAAA             GTACCA TGAAGC TGGTAC              TTTCTATTTAAGGAT  88 59
    MYPE1250  152329 ..  152351 - -10.7  -3.71527   TTTCAATCAGGGAAA           GACCAAAGT TAATT ACTTTGGTC           TTTTAATTGCTCTCA  83 11
    MYPE1240  151077 ..  151099 - -10.7  -4.25104   GTTTGTTTATTAAAA           GACCAAAGT TAATT ACTTTGGTC           TTTCCTTAATTGAAA  87 112
    MYPE1035  128766 ..  128786 - -11.3  -3.53811   GTCATTCTGTTTAAA            TACTTTCTG TTT CAGAAAGTA            TTTTTTACTCTTATT  93 118
    MYPE1000  126501 ..  126525 -  -8.7  -5.53991   TATTGATTAAAAAAA          GTTAGAAGTCA TAT TGATTTCTAAC          TTTTTTCTTATTTTT 100 33
     MYPE970 NONE
     MYPE960  121115 ..  121142 -  -7.9  -5.80003   TTAAGAAATAAAAAA        CCACTCA-CTAA TATTT TTAGATGAGTGG        TTTTAAAACTTTTAA 100 43
     MYPE950  120230 ..  120263 -  -5.5   -5.5454   TTAAACAAACAAAAA     GATTGTCTTACAT ATCAGTTA ATTTAAGACAATC      TTTTTTATTGTTGTT  81 48
     MYPE930  118455 ..  118465 -  -5.4   -5.8187   TAGTCAATAAAAAAA                 GAGA TTA TCTC                 TCTTTGTTGTTTAAT  84 19
     MYPE920 NONE
     MYPE910  116859 ..  116871 -  -3.4  -5.14645   ATAATGTAATAAAAA                GTCA AATTA TGAC                AAGAAATAGCTGTCT  66 19
     MYPE900  114974 ..  115002 -    -7  -5.94214   AATACAATAAAAAAA       CTTGTTT-TTATC ATTT GATAAGAAACAAG        TTTTTTTGTCTTTGA  93 56
     MYPE870 NONE
     MYPE860 NONE
     MYPE850   99998 ..  100015 -  -5.6   -5.9218   TATAGAATAAAAAAA             CTCCTT TTTAGT AAGGAG              TTTTTAATGATTGCA  88 61
     MYPE750   83693 ..   83714 -    -6  -5.56568   AGAGTATTAAAAAAA           GGAAATTA TTTATT TAATTTCC            TTTTTTTCTTTTTCC  83 13
     MYPE480   58852 ..   58873 -    -6  -5.70829   AATAGGATAAAAAAA           TCTATAGA AATTAA TCTATAGA            TTTTTTGTTTTATAA  86 53
     MYPE280 NONE
     MYPE270   37126 ..   37145 -  -9.4  -5.10077   AAATAGTTTAAAAAA            TCTATGAG ATAA CTCATAGA             TTTTTTTATTGTTAT  91 37
     MYPE170   19449 ..   19484 -  -7.8  -3.13639   AATTTTAGGAAGATA    TGTTCTAACTCCTT CTATTTTT AAGGAGTTAGAAGA     AACTCAAGTTAGTCC  70 436
     MYPE130   15265 ..   15282 -  -4.3  -2.74523   TGAGGTTTAACACTA             TAAAAAA GTGT TTTTTTA              AAAAAAATAGAAATT  45 181
     MYPE120   14526 ..   14541 -  -3.2  -2.69964   GTTTCAATTATATCA              TCTGTC TTTC GACAGG               AAATTAATCAGCAAA  42 108
     MYPE110   14211 ..   14234 -  -3.1  -5.03145   TAAGTTTTTAAAAAA          GCAGTTAAC TATTAT GTCGACTGC           TTTTTTTCTTATTTA  60 55
