# Supplementary material for: Rapid, accurate, computational discovery of Rho-independent transcription terminators illuminates their relationship to DNA uptake
Source: Genome Biol. 2007 Feb 21;8(2):R22. doi: 10.1186/gb-2007-8-2-r22 (PMC1852404; doi:10.1186/gb-2007-8-2-r22)
Supplement: Additional data file 4 — Best terminators found downstream of each of the genes of the 343 organisms studied. [file gb-2007-8-2-r22-S4.zip › Mycoplasma_pneumoniae.bag]

        dnaN NONE
        xdj1    2807 ..    2827 +  -5.5  -4.35524   TAATTGTTTGGATTC            GCCATAA ATTTTGC TTATGGC            TTTTAACTTTCCAAC  69 65
        gyrB NONE
        gyrA NONE
        serS NONE
      MPN006 NONE
        holB NONE
        thdF NONE
        yabD   12056 ..   12074 +  -3.8  -4.16921   CCAAGAAGTTATTTT             GGTAGTCC TTA GGATTAAC             TTTTAAAAGTTCTTC  59 21
      MPN010   12672 ..   12708 +  -3.7  -4.88388   CTAAAGCAGTTTTTA    TACCAACAGTTGACTCT TAA AAAGTTTGCTGTCGGTA    TTTTTATCCACTTCT  70 45
      MPN013   15785 ..   15820 +  -9.1  -5.45802   CAATCAAAGCAAAAA    TACCAGCAGTTGACC CTTATA GGTTATCTGTTGGTA     TTTTTATTTTGGCGC 100 45
        dnaE   16500 ..   16518 +  -5.4  -2.52543   AGGGATCATTTGGCG             CTTTAAAT GAT GTTTAAAG             TGAGTTAAGGACGAT  51 20
        pmd1 NONE
        msbA NONE
        yb95 NONE
        dnaJ NONE
         pip NONE
        metS NONE
        rpoE NONE
         tsr NONE
        yyaF   32181 ..   32194 +  -3.1  -3.85567   ACGTGATGCAAGATG               GTGAT GTGT GTCAC                TTTAAGTTTAACGTT  52 7
        trsB NONE
         efp NONE
      MPN030   34954 ..   34966 +  -3.5  -2.56271   GAAGCAAACCCATGC                TTTAT TGG ATAAA                CTCTTGTAATGCGAC  42 4
      MPN031   35956 ..   35981 +  -3.4  -3.76492   CACCATCAAATTCCT         CCAGATTA ACCTTGCTAG TAATCTGG          TTTACTAAAGTTACC  52 395
      MPN035   43527 ..   43545 +  -3.9  -4.11484   ATTTAAATTTTCTCT            CTGGTTGG TTCG CCAAC-AG             TTTTAGCCACTTCAA  59 143
      MPN036   45729 ..   45751 +  -5.7  -3.49951   GTATTTTTATTGTTA           TTTGGAATT ATTTA GATTCCAAA           TTGTCTAGACGTCTG  57 152
      MPN037   46380 ..   46429 + -18.2  -4.19307   AGGATTTTTAAAGGA GTAAAAGTACCAGCAGCTAACC AATAAA GATTAACTGCTGGTACTTTTAC TTTGTGCTTTATCTA 100 192
      MPN039   48617 ..   48634 +  -3.3  -2.70298   ACGAAAAAGAGGCTT             CCAGGGT CATT ACTCCGG              GTTATGGTTACCAAG  43 432
      MPN041   49251 ..   49261 +  -3.2  -3.31869   ACATTTTGTCTGACA                 GTTG TAG CGAC                 TCTTATCCATTTCTC  47 46
      MPN042 NONE
        glpF   52859 ..   52869 +  -2.4  -2.73007   GGCTTCATCACTGTG                 ACCG TTA CGGG                 ATTTCACGAGGTGTT  40 456
        hisS NONE
        aspS NONE
      MPN047   57367 ..   57383 +  -3.7   -4.7416   TCGGATCGCTAAAAT              GATTGTT AGC ACCAATC              TTTTTAAAATTTTCC  67 95
      MPN048   59463 ..   59490 +  -4.3   -3.5774   ACGTATTGCTAAATT        GGTTGTATAAG CCAAAC TTTATACAATC         TTTCAAACATTAAAT  55 46
      MPN049   61934 ..   61949 +  -4.6   -5.0925   TGAGACTAACTAAAA              CCACCC CGTG GGGTAG               TTTTTAATTTTAAGA  76 442
      MPN052 NONE
        ptsH   67115 ..   67148 +  -8.1   -5.4505   TAACTTAGAATAAAA     GCAACAAGCCAATCC CCAA GGAAAAGCTTGTTGC      TTTTTTATTAAGAAA  93 52
      MPN054   69345 ..   69357 +  -2.7  -4.58773   AATTAAGTAAGCTCT                CTAGA TTA TTTAG                TTTTGATTTGCTAAA  60 372
        potA NONE
        potB NONE
        potI NONE
      MPN058 NONE
         gcp NONE
        metX   77790 ..   77805 +  -3.2   -3.5013   AATGATGCGTTGTTT              TCGCGA TGGG TCACGA               TTAATTAATTTGGGG  50 478
        deoD NONE
        deoC NONE
        deoA NONE
         cdd NONE
        cpsG   84191 ..   84214 +  -2.4  -4.66833   TCCATTTCCACAATG          GC-AGTGTTGG TCA CTAACACCCGC          TTTTTCGGATTGACC  64 471
        ywdF   89496 ..   89511 +  -3.2  -3.90856   CAGCAATTGCCCCTG              GGAGGA TGCT TACTCC               TTTCATTCCAGGGTT  54 274
        fruA NONE
        fruK   96279 ..   96290 +  -4.4  -4.02742   TATGCTCTTCTTTAT                GCTA CTGT TAGC                 TTTAGTGTTGTTGTA  59 134
      MPN080 NONE
        glnQ NONE
        tklB NONE
      MPN083 NONE
      MPN084  107149 ..  107166 +  -7.1  -3.70039   AGCACTGTTCAGAAT             TTAACTG TCTA CAGTTAA              TTACTTTTCGCATTT  68 8
      MPN085  108727 ..  108761 +  -3.9  -4.17296   TTATTGATTAAATTT    GTTA-TTAAAAACCAA AAAT TTAGTTTTTAAATAAC     TTTCTGTCTCTAAAA  59 157
      MPN086 NONE
      MPN087  110200 ..  110217 +  -4.9  -2.58667   GATTAATAAGATTCA             TAGCAGA ATAC TTTGCTA              ATCGTTTTTATGCAC  49 427
      MPN088  111551 ..  111567 +  -5.1  -3.06138   TAAATACTAAATATC              TCCGTGA AAA TCAAGGA              ATTTATCCTGTTTAT  52 458
        hsdS  112741 ..  112763 +  -7.8  -2.83915   GTTTGTTTATTTAAG           TATTTGGCCA ACA TGACCAAATA           AATTTTTTATGCAAA  64 149
      MPN090 NONE
      MPN091  114410 ..  114421 +  -7.2  -3.61178   AACCCCGGACCCAAA                GCCG TCAC CGGC                 TTTAAGCTCGATAAG  68 181
      MPN092 NONE
      MPN093  116105 ..  116121 +  -4.5  -4.94262   TAGGAACTTTTACTT              TCAAAAA AAC TTTTTGG              TTTATTTTTGGTGTC  73 277
      MPN094  117205 ..  117238 + -13.4  -5.18726   AAAAAGACATAAATT     TACCAACAGTAAGT GTTAAA ACTTGCTGTTGGTA      TTTTTATTCTCCCCC 100 521
      MPN095 NONE
      MPN096  125016 ..  125029 +  -2.4    -3.727   GCTTTCTTTCTAGTG               TTGC TGAAAT GCAA                TTTAAGTATGGTGCG  50 193
      MPN097 NONE
      MPN098  127439 ..  127464 +  -3.9  -3.20583   CTCCACCGGGTTCAA         CCTCG-CGGGGG CAC TCCTCGACCAGG         TGTTGGATTATATTC  49 74
      MPN099  129132 ..  129150 +  -5.4  -4.31813   TAATAGGAACTTTTC             TTTCAAAA AAG TTTTGAAG             TTATTTTGGTGTCTT  69 38
      MPN100  130031 ..  130067 +  -6.7  -5.06414   GGCTAATAACAAAAG    TGCCAGCAATTAATTTT ATA AAGCTTATTTGCTGGTA    TTTTTATTCACAACC  84 47
      MPN101  131921 ..  131937 +  -5.8  -3.15544   AGAACAAGTTGGTGG              CGCTGG TCCGC TCAGCG              TTGGTCAGGGTGAGG  59 194
      MPN102  133851 ..  133864 +  -3.9  -5.86332   AACTATTAGTAGGGT               TTTCA CTTT TGAAA                TTTTTTTTGGATTAA  90 490
      MPN104  134917 ..  134953 +  -4.6  -5.10461   ATTCCAAAATAAAAA   TACCAACAGTCAATCCT TAAA AAG-TTCACTGTTGGTA    TTTTTATTCACTCAA  76 45
        pheS  136753 ..  136765 +  -2.7  -3.86194   AGCCCAGTTTACTGA                TTAGC GAT GTTAA                TTTCTAAAAAAACTT  51 22
        pheT  139185 ..  139195 +    -4  -2.96366   TCTTTAGAAAACGTA                 CTTT TTA AAAG                 ATTTCGTTAGGTCTG  47 34
      MPN107 NONE
      MPN108  141424 ..  141434 +    -4  -5.54894   AAGGATCTGTTTAAT                 TTAG CAA CTAA                 TTTTTTTGATAAGTT  79 189
      MPN109 NONE
      MPN110  144733 ..  144743 +  -3.2  -4.66625   TGCATACATGGGCAC                 GTGT TCT GCAC                 TTTCTTTATGTATCT  65 241
      MPN111  146272 ..  146304 +  -5.7  -2.81888   ACACACACAGAGAGA      GAGCAATTTAGAAGT TAG ATTTCTTAATTTCTC      TGATTACGTTTCAAC  52 8
      MPN112  147789 ..  147799 +  -3.2  -3.59372   TAAAAACTTAGCTTC                 TTCC TCA GGGA                 TCTTCTTTGCCTTAC  50 273
      MPN113 NONE
        cpt2  150563 ..  150573 +  -2.6  -3.17194   AAATAAAATTACTCC                 TTAA TGG TTAA                 TTGAGTTAAAACGGT  45 35
        infC NONE
        rpmI NONE
        rpLT  151841 ..  151887 +    -3  -5.65496   AGCGACATTTTTAAA GGTAGTTTTAC-AGACCGCAC TGTACT GGGCGAACTTGTGAAACTGCC TTTTTGTTTTTAGTA  81 39
      MPN119 NONE
        grpE NONE
      MPN121  156389 ..  156409 +  -3.9  -4.11394   GAGTCGAACTGTTCT            CTGATCCTT ACC ATGGATCTG            TTTTGCCCCTAAACT  59 73
        parB NONE
        parC  161152 ..  161165 +  -6.7  -3.16039   CGTCAATGACATACT               GGTAC TCGT GTACC                TTGCTGCGAATAATT  60 434
        uvrC NONE
      MPN126  164411 ..  164427 +  -4.5  -4.94262   AATAGAGATTTACTT              TCAAAAA AAC TTTTTGG              TTTATTTTTGGTGTC  73 344
      MPN127  165281 ..  165315 + -10.2  -5.24551   GTTAAAAAATAAGGG     TATCAGCAGTTAGTCT TAA AGATTAGTTGCTGGTA     TTTTTATTCATTTAA 100 280
      MPN128  167274 ..  167293 +  -7.9  -4.77438   GAGCAACACATTTTG            GGAAGTG ATAAAC CACTTCC             TTTTTGGTGATACAT  83 367
      MPN129  168129 ..  168153 +  -4.1  -3.26449   CACCGGGTTCAACCT          CGCGGGGTCGG TTC TCGACCAGGTG          TTGGATTATGTGCCC  51 73
      MPN130  169485 ..  169520 +  -8.6  -5.24551   ATTCAAAATAAAGAA    TACCAGCAATTAGTCTT TAA AAGA-TAGTTGTTGGTA    TTTTTATTCATTTAA  95 46
      MPN131  170977 ..  171002 +  -6.1  -2.84841   TCGTTGTCAGTGGTA         CCAGCTTGAGCT TCC AGCTC-GGCGGG         TGGTTAGTTACGGTT  56 269
      MPN132  171816 ..  171829 +  -5.3  -2.75294   AATAGCATTAAAACC               TTAGC TAAC GCTAA                CTTTGGGCGATTTAA  51 22
      MPN133 NONE
        ugpC NONE
        ugpA NONE
        ugpE  177294 ..  177309 +  -6.1  -5.88476   TGCTTTGTTTCATAA              CCACC CTTCGA GGTGG               TTTTTTATTTGTTTT  93 440
        orf4  180821 ..  180833 +  -3.4  -2.61086   TCGTGTAGTTCAAGA                TTGC CAAAA GCAA                ATTGCTGTATAATTT  43 1
          P1 NONE
        orf6  189428 ..  189448 +  -4.7   -5.9663   CCCAACAGAAAGAAG            CACAACTGT AAA AAGGTTGTG            TTTTTTTTCATATTT  93 50
      MPN143  190230 ..  190254 +  -8.5  -3.17146   CACGCTTTCCCGTTT          CTCCACCGGGT TCA ACCTTGTGGGG          TCTGTTCTGGACCAG  73 208
      MPN144  191883 ..  191901 +  -5.4  -4.31813   AATAGGAACTTTTAC             TTTCAAAA AAG TTTTGAAG             TTATTTTGGTGTCTT  69 46
      MPN145  192772 ..  192806 +  -3.6  -5.16151   TAATGGAAATAAAAA     TTCGAGCAGTTAGTCT TAG AGATTAGTTGCTGGTA     TTTTTATTCACTTTG  73 44
      MPN146 NONE
      MPN147  195438 ..  195453 +  -6.2  -4.07568   AATTTCAATTAATTT              CCTTTT CCTC AAAAGG               TTTTCCAAAAAAAAA  67 131
      MPN148  196512 ..  196530 +  -3.8  -3.45181   AGCGTCTGATCCCTG             TTGGCAAC CGA GTTGCAAG             TGTTAGTTATTTTTT  51 240
      MPN149 NONE
      MPN150  198840 ..  198858 +  -5.4  -4.31813   AATAGGAACTTTTAC             TTTCAAAA AAG TTTTGAAG             TTATTTTGGTGTCTT  69 209
      MPN151 NONE
      MPN152  202244 ..  202254 +    -4  -4.17132   TAAGCTCTAAAGCAT                 CTTT TGA AAAG                 TTTGTTCAAAACTTT  59 62
      MPN153  205754 ..  205773 +  -8.6  -5.63517   TCTCGTCATTTAAGA            GAAGTGTC GCTA GGCACTTC             TTTTTTATTTGCCCA  95 55
        nusA  207635 ..  207648 +  -5.3  -3.21276   CACTGTTACAAAAAC               GCTTA AAGG TAAGC                TGTTCTGACGCAGAG  55 237
        infB NONE
        rbfA NONE
      MPN157 NONE
        yaaC NONE
        hlyC NONE
      MPN160  214381 ..  214391 +  -2.6  -2.86291   GTTTGTATTAAAAGG                 TAAA TAA TTTA                 GCTTTTTGTTTAATC  42 30
      MPN161  215885 ..  215899 +  -2.2  -3.51232   TTCTTTTAAGTAGTC               TTTTTA GGG TAGAAA               TTAGTTTCCAAAAAC  45 43
      MPN162  216957 ..  217015 +  -4.1  -4.66535   AACTAAGTAAACGGC TTAACTAGC-GCAAACAAGTCCCAATGCT TTT AGC-TTGGAGCTTTTTTGCTGTTAGTAAG TTTCTTTTAACAATT  70 31
      MPN163  217595 ..  217607 +  -4.9  -3.60792   GAAAAGCGTAGTCAT                TTTGA CCA TCAAA                TTTCACCCTTAAGAA  57 84
        rpsJ NONE
        rplC NONE
        rplD NONE
        rplW NONE
        rplB NONE
        rpsS NONE
        rplV NONE
        rpsC NONE
        rplP NONE
        rpmC NONE
        rpsQ NONE
        rplN NONE
        rplX NONE
        rplE NONE
        rpsN NONE
        rpsH NONE
        rplF NONE
        rplR NONE
        rpsE NONE
        rplO NONE
        secY NONE
         adk NONE
         map NONE
        infA NONE
        rpmJ NONE
        rpsM NONE
        rpsK NONE
        rpoA NONE
        rplQ NONE
        CbiO NONE
        hisP NONE
      MPN195 NONE
        hisT NONE
        pepF NONE
        mte1  239361 ..  239375 +  -4.4  -4.11216   GCAAAAAATTTCCTT               TAATTT GCT AAATTA               TTTTAAGGATAGCAC  62 63
      MPN199  241922 ..  241937 +  -2.6  -3.36112   ACCACTAATTTTGCC              CTAGCTT GTA AAGC-AG              TTAAATATTTTTTAA  47 248
      MPN200  244569 ..  244583 +  -6.4   -4.1552   ACATTAAAAAAGATC               CAGGAG TTT TTCCTG               TTTATTCGGCAGCTA  71 215
      MPN201  245835 ..  245857 +  -4.9  -3.25823   TTCGCGTTCCTTTCT          C-CCGACGTT CTCG AATGTCGGCG           TTGGTCTCAAAGCCA  54 291
      MPN202 NONE
      MPN203  247325 ..  247339 +  -5.8  -4.26634   TCTTATTAAGAAGAA               CTTTTT TGA AAAAAG               TTTTGAAGTTATTTT  69 58
      MPN204  248125 ..  248155 + -14.2   -5.7946   CTAATAACAAAAGTG       CCAGCAGTTAATCT TAA AGATTAGTTGCTGG       TTTTTTTCTTCACAA 100 49
      MPN205  250177 ..  250190 +  -3.1  -3.14564   CCTGCTTTAAAGAAC               TTTGG TCGG CCAAG                TTGATGGCAACGTAA  46 324
        ptsG  253164 ..  253197 + -15.5  -3.96624   AAACTGCTTGGCAAA     CAAAGAGGTCATAGG TAAG CCTATGGCCTTTTTG      TTTATAATGAAAGTC 100 41
        rpsB NONE
        mgtA NONE
        secA NONE
        uvrB NONE
      MPN212 NONE
      MPN213  265559 ..  265576 +  -8.5  -3.36273   AAATGGCGAAGAAAA             GCACAAT GTAA ATTGTGC              TTACTATTAACCCGC  70 363
        oppB NONE
        amiD NONE
        oppD NONE
        oppF  272020 ..  272030 +  -5.4  -2.76696   TAGCAAATTGTGGGA                 GCTA GTT TAGC                 GTTATTACCACACCA  51 52
        rplK NONE
        rplA NONE
         pth NONE
        yacA NONE
      MPN223 NONE
         lgt  276670 ..  276680 +    -4  -3.06087   TGCCGGAAGCTTAGA                 TTGT GTT ACAA                 TATTCGCGCTGTCTT  47 27
        rpsL NONE
        rpsG NONE
         fus NONE
        rpsF NONE
         ssb NONE
        rpsR NONE
        rplI NONE
        dnaB NONE
      MPN233  284586 ..  284599 +  -6.7  -4.08216   ATGAGCGTTCCTGAC               CGGTA GTTT TACCG                TTTTACCCACGCTAA  69 149
      MPN234 NONE
         ung  287182 ..  287193 +  -4.4  -4.30034   GGCCAGGTACAGTAC                CAGT TCTA ACTG                 TTTTGGTAAAGTTTT  64 17
      MPN236  288812 ..  288822 +    -4   -2.9675   GGAAATGAGTGTTGG                 CTTT GTC AAAG                 TATAGTTGTGAAATC  47 10
      MPN237 NONE
      PET112 NONE
      MPN239 NONE
        trxB NONE
      MPN241 NONE
      MPN242 NONE
        vacB NONE
      MPN244  297401 ..  297413 +  -2.7    -4.183   AACAACCCTCACCGC                TCTTT AAA AAGGA                TTTGTTGGCACTTAA  57 257
         gmk NONE
        ptc1 NONE
      MPN248 NONE
        yjeQ NONE
        pgiB  302381 ..  302391 +    -4  -3.22298   GTACAAGCAGTTAAT                 GTTT GCT AAAC                 TTGGTCGTGAATAGG  49 1
        cfxE NONE
        asnS NONE
        pgsA NONE
      MPN254 NONE
      MPN255 NONE
      MPN256 NONE
        galE NONE
        yjcW NONE
      MPN259 NONE
        rbsC  312204 ..  312230 +  -2.3  -4.11281   TGGTAAGCATTTCGA         TAAGGGTTTGC GATAG GTTAACCTTTA         TTTATAGTTATAGTC  54 10
        topA NONE
  A65_orf475 NONE
         trx NONE
      MPN264  317383 ..  317414 +  -2.4  -5.41143   GGGAGCAAAACGGAT      TTTGTTAAAGCTGTC AGT GGTAGCTT-GACGAA      TTTTTTTAACCACTA  76 369
        ygl1 NONE
        ppnK NONE
      MPN268 NONE
        ysr1 NONE
      MPN270  321556 ..  321580 +  -2.9   -5.5353   AAAAGTATTTTGGGT          CTTCTACTT TTTCCCT AAGTAGATG          TTTTTTATTGATGTA  76 107
      MPN271  322942 ..  322956 +  -5.8  -3.53855   TCGTCAAGCTATTGG               TGAATT ACA AATTCA               TATGTTTTTGACACC  62 476
      MPN272  324548 ..  324583 +  -5.6   -3.1706   GCCTAAACCAGTTTC    GTATTTTGGTACTACA TGCA TGTGGTAGTGAAATAC     TTCCTGCCCTGCCTT  55 95
        yaaK  325958 ..  325974 +  -4.4   -5.0538   AATGGAAGAGGCTAT             GCCACAG ATGC CTG-GGC              TTTTTTAAGCTGCAG  76 1
        lysS NONE
        yefE NONE
        lepA  331305 ..  331340 +  -3.6  -4.58236   TAATTGATTACTGTT    TAATTA-CTGATACCTT GTA AAGGTATTAACTAATTA    TTTTGATCTTTTATA  65 101
      MPN280  333099 ..  333151 +  -6.6  -5.34857   TAATTCTCAATTGGA CCCAATTATTGGAAATTAACA-CCTT TAT AAGGCTGTTT-TTGCCAGTAGTTGGG TTTTCTTTTGTTTGC  85 55
      MPN281  334591 ..  334612 +    -3  -3.05384   AACACCTTCGTTGAA           TATCCTGA TTTTAC TCAGGAAA            TTAAGTCGCCAGACC  45 203
      MPN282  335629 ..  335639 +  -5.4  -4.18197   GCAAGTTTAGGCTCA                 GACT TTT AGTC                 TTTTAAATACCCAAT  66 386
      MPN283  337025 ..  337059 +  -6.5  -5.16841   TGATTCAAATAAGAG     TACCAGCAGTTAGTT CTAAA AGCAAGCTGTTGGTA     TTTTTATTGATCTAA  84 224
      MPN284  340329 ..  340343 +  -6.4   -4.1552   ACATTAAAAAAGATC               CAGGAG TTT TTCCTG               TTTATTCGGCAGCTA  71 200
        prrB  341614 ..  341638 +  -4.1  -3.29147   CACCGGGTTCAACCT          CGCGGGGTCGG TTC TCGACCAGGTG          TTGGATTATATTCCC  51 106
      MPN286  343411 ..  343424 +  -3.8  -4.81644   TTTAAGAAATATTTT               GCGA TTCAGT TCGC                TTTTGGTTTTGTTTG  67 403
      MPN287  344136 ..  344183 +   -16  -3.53031   CTTTAGGCTAAAAAA TAAAAGTGCCAGCAATTAATCT ATAA AGGTTAGTTGCTGGTATTTTTA TTCATTTGAAATAAA 100 41
      MPN288 NONE
      hsdS1B NONE
      MPN290  348424 ..  348439 +  -5.4  -4.05788   TTCAAAGTTTTCATA              TACCGG TAAC TCGGTA               TTTGCTTTGCACAGC  65 141
      MPN294  351049 ..  351064 +  -3.2  -3.53012   TTACCTAACGCGCTT              GCGCTT AAAA AATCGC               TTTGAACAACACGAA  50 57
      MPN295 NONE
        rpsU NONE
      MPN297 NONE
      MPN298 NONE
        plsB NONE
        scpA NONE
        scpB NONE
        pfkA  356653 ..  356666 +  -2.5  -3.70417   TTTAATTGCAGTCAT               TAATA AAAA TATTA                TTTAACTGATATGAT  48 7
         pyk  358479 ..  358495 +  -7.9  -3.44319   CAGTTGGTTAGAGGA              CCCGGTT CAT ACCCGGG              TTGTCGTGAGTTCGA  69 301
        arcA NONE
        arcA NONE
        argI NONE
        arcC NONE
      MPN308  364087 ..  364097 +  -2.6  -3.75115   TAGCACACTCCACCA                 TTAA CGG TTAA                 TTAGTTTTGTAAGGC  51 15
         P65 NONE
      MPN310 NONE
      MPN311 NONE
      MPN312  372670 ..  372687 +  -8.4  -3.81557   GTAAGCAAAACAAAA             GCCAGG CACTAA CCTGGC              TGTTTGTTTCGGAGA  75 37
        yabB NONE
        yabC NONE
      MPN316  376010 ..  376023 +  -3.9  -2.54896   TAGTGCAAAAACTAA               TAAAG TAAG CTTTA                TGGATTGAATACAAA  45 18
        ftsZ NONE
      MPN318 NONE
        gap1  380198 ..  380220 +  -6.9  -5.70522   AACCGGTAGAAAAAG           CCGTCACGC ATTTC GGGTGGCGG           TTTTTTCTTGTTCTT  93 54
        thyA NONE
        dhfr NONE
        nrdF NONE
      MPN323 NONE
        nrdE NONE
        rplU NONE
        ysxB NONE
        rpmA NONE
         nfo NONE
      MPN329 NONE
      MPN330 NONE
         tig  390248 ..  390286 +  -4.6  -3.12668   GATAATTGAGTACTC   CACTCATTAGCACTCAAA GTA TTAGAGTGCTAAAAAATG   TGTTACAATTTAGCA  50 16
         lon  392884 ..  392909 +  -6.8  -2.76651   ACCTTGCACAGCAAA         CACTCCGCAG CAAAAC CTGCTGGGTG          ATGTTTGTGCTGTTG  57 194
  F10_orf750 NONE
        bcrA NONE
      MPN335  398795 ..  398818 +  -6.6  -2.55668   TAGCTAACTGACCAA          CGCGCAAACA GTGT TGCATGCGCG           GTTCATCTAACAGTG  56 463
      MPN337 NONE
      MPN338 NONE
      MPN339 NONE
        pcrA  405498 ..  405512 +  -3.6  -4.58242   TGTGTTAAAACTTTT               TGTTGA AAA TTAACA               TTTTATCCCTTTTTT  65 13
       mutB1  407809 ..  407824 +  -4.8  -2.74461   TAAAATCCTTATTAA              TTGTTA GTAA TAACAA               CTTTCAACATAACTA  50 114
        hsdM  409846 ..  409860 +  -5.8  -2.53263   TAACGAAATAAGTGC               TAAGTT TTT AACTTA               TGCATTAGGAATGGA  54 379
      MPN343  410888 ..  410908 +  -2.7  -4.49531   CTTAACCTTTGAGAG            TTTCTTT AATTAAA AAAGAAA            TTTCTTAATTTTGTT  60 50
      MPN344  411776 ..  411790 +  -7.2  -4.24342   CAGTTAATTTTTAGG               TTAGCA CGT TGCTAA               TTTATTCATAAAAGA  75 65
        hsdR  413299 ..  413313 +  -4.4  -3.87149   ATCGATGAGTTTTTT               TAAAAT GGG ATTTTA               TTTGGCTTTACTGGA  57 23
      MPN346  413975 ..  413985 +    -4  -3.43104   AATCGACATTTTAAT                 TGTT GTT AACA                 TGTTCTTAACTGGTT  51 222
        hsdR  415502 ..  415515 +  -2.5  -3.65351   TAAATAAGAGTCAAA               TTTAA TGAA TTAAA                TTTAGATGCAAGTGA  48 412
      MPN348  416551 ..  416570 +  -2.2  -2.82521   AACTAGACTTAATTA            TTAATGAT GAAT AGCATTAA             ATTCATTTTCCTAGG  41 12
      MPN349  417446 ..  417470 +  -7.2  -3.75292   AAACGGTGAATGTTT          TTGCGGTG CAATCAAAA CACCGCAA          TTGTTAGTGGTCAAT  68 72
      MPN358  429371 ..  429391 +  -9.8  -4.64844   CCAAATTATCACAGA            GACCTAGT TAACT ACTAGGTC            TTTTGTGTATATAAA 100 113
      MPN359 NONE
        rpmE NONE
        prfA  431699 ..  431711 +    -2  -2.72109   CAACTAGAGAACTTT                TTCA GTTAA TGAA                CTTGTATGAACTTTT  40 17
      MPN362  433111 ..  433124 +  -5.3  -3.28552   ACTATTAACGGATTA               TTGGA GCTA TCCAA                CTTATTTTTAACTTT  55 68
      MPN363 NONE
      MPN364  435755 ..  435772 +  -5.6  -2.87527   TGATGGTGAAATAGG             TCGCAT AGATGA ATGCGA              ATTTGATGGTGAATA  52 200
      MPN365 NONE
      MPN366 NONE
      MPN367  438542 ..  438557 +  -8.2  -2.62472   GGTAGAAAACACGGC              CGGGCT CAAC GGCCCG               ATTAATGGTTTGTTT  66 36
      MPN368  439783 ..  439818 +  -8.4  -4.72863   GGCTAATAACAAAAG    TGCCAGCAATTAATCT ATAA AGGTTAGTCGCTGGTA     TTTTCATTTATTTGA  86 46
      MPN370  443680 ..  443692 +  -6.9   -2.8547   GCCGTTTTACTCGTG                CCGCG CAG CGTGG                TGTACTATGAGCAGT  57 196
      MPN372  446102 ..  446124 +  -7.8  -2.76671   TTGGTCAAAGATGGT           TTTGATCGCT TTT AGCGATTAAG           CTTTAACGTCACTGT  63 11
      MPN377 NONE
        dnaE NONE
        polA NONE
         fpg  458027 ..  458053 +  -5.2  -4.77157   TGGCTTTATAAAAAA         GAGCTTAAATAT CTT AAACTTAAGCTC         TTTTTGATCACTTAA  74 72
        yidA NONE
      MPN382  459687 ..  459705 +    -3  -2.92171   TCCACATCATTGTCC             CCATCGCC AAA GACCATGG             TCATTTGGGGATCTA  44 112
        spoT  478655 ..  478679 +  -5.9  -2.80016   AGAATATTAGCTACG          TTTGAAAGT ACCTTTA ACTTTCAAA          TACTTCGTCATAAAC  56 9
        proS  485092 ..  485108 +  -4.5  -5.62219   TAAAATCAGTTAAAC              CTTTAAA TTT TTTAAGG              TTTTTTTGATCTATT  85 137
      MPN403 NONE
      MPN404 NONE
      MPN405 NONE
      MPN406  487480 ..  487503 +  -9.6  -5.59655   GCCATTAAAGATTTG          GCCTAGTGTT GAAT GACACTGGGC           TTTTTTATTGCTTTG 100 102
      MPN408 NONE
      MPN409  494364 ..  494378 +  -5.8  -4.46617   TCTTATTAATAAGAA               CTTTTT TGA AAAAAG               TTTTGAATTTATTTT  74 58
      MPN410  495354 ..  495364 +  -2.6  -4.39002   GTAAGTAATATAGTC                 TTTT AAA AAAA                 TTTTATCCAGACTTT  60 239
      MPN412  497498 ..  497508 +  -2.6  -3.14344   ATTAATAAATAGGTC                 TATA GGT TATA                 TTAGTACACCCCCTA  43 53
      MPN413 NONE
      MPN414  499602 ..  499619 +  -7.1  -4.30987   GAAATAAAAAGGATT             CAAGAAA TAAA TTTCTTG              TTTATTGTGAAAAAT  78 70
         P37 NONE
         P29 NONE
         P69  503347 ..  503365 +  -5.2  -4.63542   TAAGATTAAGGTAGC             CGCTAAGG TGT CCTTGGCC             TTTTTAAAGGTTCTG  71 74
        yidA  515587 ..  515603 +  -3.8   -4.5081   GTTGAACGACTACTT              TAAGTT CGATT AACTTA              TTTATTTAAGTGTTT  65 13
      MPN441  535901 ..  535911 +  -5.4  -2.82327   ATTCCGCCCATTGAT                 CGAA AAC TTCG                 CTTTGAATCTGGGCA  52 150
        lip3  543051 ..  543074 +  -2.4  -3.93695   CCGTTGTTTTAATAC          CAGTCTAAAC AAGC GTCTAAACTG           TTTATCAGTAATCCC  51 473
        ktrA  565183 ..  565199 +    -8  -3.15544   CAAAGGGGATTAGCG              CTCCCT AACCA AGGGAG              TTCGTCAGGCTCAGA  70 123
      MPN462 NONE
      MPN463  566580 ..  566593 +  -9.5  -3.15663   CCGTGACCCCTTACA               CCCCG AATG CGGGG                TTAGTCCGGGTGAAT  77 8
      MPN464  568435 ..  568449 +  -5.8  -4.26634   TCTTATTAATAAGAA               CTTTTT TGA AAAAAG               TTTTGAAGTTGTTTT  69 232
      MPN468  571437 ..  571452 +  -4.7  -4.62069   AAAGCAATAAAAAAA              GGATC CAAACA GATCC               TTTTTCAAATAGAAC  69 54
        yibD  587849 ..  587860 +  -4.4  -4.71418   TTTTAAAAAGTTGTT                CTCT TTCT AGAG                 TTTGTTTTCCATCTT  70 77
      MPN486  590515 ..  590527 +  -4.8  -3.11289   AGTAAATTATAGCAA                CGCT GTCAA AGCG                TACTTTTACCATTGA  52 175
        nifS NONE
      MPN488  592644 ..  592659 +  -6.2  -3.30441   GTCCACTACATCAAC              CAAGAA CTTC TTCTTG               TTGTCAAAGCTAATC  60 449
      MPN491  599399 ..  599416 +  -4.7   -5.5112   CGCCATTCATAAGGG             CGCTCGG GAAA CCGGGAG              TTTTTTATTGCTAAA  83 100
        araD NONE
      MPN499  606136 ..  606160 +  -4.1  -3.76775   CACCGGGTTCAACCT          CGCGGGGTCGG TGC TCGACCAGGTG          TTTGACTATATTCCC  57 91
      MPN500  607841 ..  607859 +  -5.4  -4.31813   AATAGGAACTTTTAC             TTTCAAAA AAG TTTTGAAG             TTATTTTGGTGTCTT  69 65
      MPN501  609093 ..  609116 +  -3.8  -4.08216   TTTTCGTTTTCCTGC          CCCCACTAAA TAAA TTGAGTTGGG           TTTTAAAAAGCGTCA  57 361
      MPN502  610637 ..  610653 +  -5.8  -3.15544   ATACCAAGTTGGTGG              CGCTGG TCCGT TCAGCG              TTGGTCAGGGTGAAG  59 192
      MPN503  612346 ..  612362 +  -7.3  -3.83026   TTGATGATTGGAAAA              CTAACGC AAG GTGTTAG              TTTGATGTAGAGCCA  70 201
      MPN504  613392 ..  613405 +  -3.9  -3.59814   AACTTTATTTTTTTC               TTCTT TAGT AAGAA                ATTTTTCTGTAGTAA  52 297
      MPN506 NONE
      MPN507  618736 ..  618750 +  -7.2  -3.57561   TTGATCCATCAACAA               TGAACT TTA AGTTCA               TTTCACCACTTCAAG  66 304
        ygl3 NONE
      MPN522  644001 ..  644020 +  -9.3  -5.96894   CCATTAAACATACAA            GCAGCAG ATTAAA CTGCTGC             TTTTTTTATTTAGAT 100 143
      MPN525 NONE
      MPN526  649027 ..  649050 + -11.8  -6.08342   TACACTACGAAATGA          CAACCTCAAC GACC GTTGGGGTTG           TTTTTTTATTTATTA 100 200
         ppa NONE
     MPN528a  650994 ..  651020 +  -8.1  -4.50259   AACGCACTAATGGTT         TTGGTGGAATG TGTTT CATTTCACCAG         TTTTCATGTCTTTTT  82 99
      MPN530  652044 ..  652060 +  -2.3  -4.04811   TAGCTAATCTTTGAT              TTAATTG ATC CAATAAA              TTTGTAATAATTTCT  53 264
      MPN534 NONE
        ruvA NONE
        ruvB  658561 ..  658591 +  -9.1  -5.14563   ATACTCATAAAAAAG       TAACCCTTCTGGT CTTGA ACTGGAGGGGTTA       TTTTTTAATCCAAAA  90 146
        rplJ NONE
        rplL NONE
        rpmF  660837 ..  660865 +   -12  -3.75153   ATGGTGATCTGAGAG        TAAAAAAGGCTT ATTAA AAGCCTTTTTTA        TTTGCCTTCAACAGC  91 9
      MPN542 NONE
         fmt NONE
      MPN544  664771 ..  664793 +  -2.1  -4.74084   CTTTATTACGAATCA           GCTTTAA CCTTATTCT TTAAAGC           TTTTAGTTTTGGTTT  62 19
        gidA NONE
        gidB NONE
      MPN559  680788 ..  680814 +  -6.4  -2.53392   TAATTTGTGCTAAGC         CATCCACATCCC TCT GGGCGGTGGCTG         TGAGTTCAAAGATTT  54 414
         udk  682966 ..  682983 +  -5.5  -3.83566   AACATAGCGCGGTAA             GGTGGTT CTAA ATCCACC              TGTTTATTGTTGAGT  63 503
      MPN578  702247 ..  702260 +  -5.3  -4.18197   TTTGAATTTCCAGAT               TTACG AACG CGTAA                TTTTAGCTAAGAGCT  66 425
        pmsR  728322 ..  728333 +  -4.4  -3.85389   TTATCTTGTAAACTG                GCAA ACGT TTGC                 TTTAAGTTGTTCAAC  59 275
        deaD NONE
        rpmB  751415 ..  751434 +  -3.6  -3.19246   GAAACACAACCGCCT            CTCTTAGTG GCG CGCT-AGAG            TTAAATTAAACTTAA  49 19
      MPN625  751925 ..  751943 +  -8.2  -5.60993   AAAATGCTGAAAAAA             TACCTGAG TCT TTCAGGTA             TTTTTTTATGCAAAA  93 60
      MPN626  752593 ..  752610 +  -7.7  -3.43187   CTAGCTTTTCCACCT             CCTTGGC GTTC GCTAAGG              TTAATGCTTTTTGTG  66 75
         tsf NONE
        pyrH  759510 ..  759545 +  -2.5  -5.45652   ATAACATAATTAAAA    GCTGGATCGCTGT TTAATCTCCT GCAGCTTTCCAGC     TTTTTTATTAGCCAT  76 60
      MPN633 NONE
      MPN634  761171 ..  761199 +  -3.8   -3.1506   TTGGGAGATAGCTGA        TGCTGTTCGCGA ACTGA TCGCTAACGCCA        TTGATGAGCACATTT  49 248
      MPN635 NONE
         frr NONE
        cdsA NONE
      MPN638  765855 ..  765867 +  -2.7  -4.71061   ATATGGCTCATCGCC                TTGGT TGG ATCAA                TTTTTAAATCTGCCT  65 353
        mtlA NONE
        mtlD NONE
        mtlF  779169 ..  779188 +  -2.9  -4.51378   TTTCAGCTTTTAATT            CTTCATT TTTAAC GATGAAG             TTTTCTGCTGTAAAT  60 225
      MPN655  781059 ..  781088 + -13.8   -4.5954   GAGCACGACTAACAA       TAAAAGCAAGCC AAAATC GGCTTGCTTTTA        TTTTGTCTAATCTAA 100 462
      MPN666 NONE
        gtaB  791330 ..  791348 + -10.3  -3.56092   CGGGGTTGTTTTTGT             CCTGGTG AGTAG CACCAGG             TTTAGGAAATGCTAA  79 327
        tyrS  792758 ..  792786 +  -4.5  -3.70022   TTGCGCTTGGAATTG        GTTGTGGGTTCAG TAA CTTCAGCCACAAC        TGTTGTTTCTGTTGC  56 111
         ldh  798804 ..  798847 + -12.6  -4.16016   AGTTAACTACTAGAA CAAAACAAGCATGCTGACCC ATTG GGGTTGATGTGCTTGTTTTG TTTATTAAAAAATAG 100 72
  K05_orf106  800378 ..  800395 + -12.7   -4.2349   AAGAACAATATAAAA             GCCACCC CGAA GGGTGGC              TTTTCCATATACACA 100 225
         soj NONE
      MPN687 NONE
        dnaA  813396 ..  813411 -  -3.3  -3.68351   TTTTTAGCATTTAAA              GACAT TGAAAC ATGTC               AGGTTTAACAACGGG  50 82
        cysA  812540 ..  812550 -  -2.6  -4.03001   TAAAAAACGAAAACA                 TTTA GTT TAAA                 CTCAGTTAATTTCGT  53 21
      MPN684 NONE
        devA NONE
        rpmH NONE
        rnpA NONE
      MPN680 NONE
        ksgA NONE
        gltX NONE
      MPN677  800378 ..  800395 - -12.7  -4.83518   AAGAACAATATAAAA             GCCACCC CGAA GGGTGGC              TTTTCCATATACACA 100 365
      MPN675  799107 ..  799142 -  -7.8   -5.4593   TGAAAAGAATAAAAA    TACCAGCAACTCAACCT TAA AGATTAAAT-GCTGGTA    TTTTTAGTTTGAGTT  93 45
      MPN673 NONE
         hpt NONE
        ftsH  794125 ..  794138 -  -3.1  -3.29144   GCATTGGTTTCACAA               CCCAA CAAG TTGGA                GTGTTGCTTTAAGAC  47 189
      MPN670  792677 ..  792692 -    -4  -5.69793   ACACCAAATAAAAAA              CCAC-CT TTG AGAGTGG              TCTTTTAATGAACTT  84 45
        osmC  790747 ..  790763 -  -2.2  -3.34344   CCAGCTGTCAACGAA              GCCAAG AGCAA CCTAGC              CATTTTGAGCCGTTA  45 287
         tuf  788127 ..  788146 -  -2.2  -3.40258   AACAGAGTCAACTAA            GAAT-GCGA CTC TCACTATTC            AAGCACTTCCGTGAC  45 20
        degV NONE
      MPN663 NONE
        pilB NONE
  K05_orf499 NONE
        rpsP  784128 ..  784138 -  -5.4  -3.66658   AAGAGGGTTAAAACA                 GTGA TTT TCAC                 ACTTACTTGGACTTA  59 28
        trmD NONE
        rplS NONE
      MPN657 NONE
      MPN656  781059 ..  781088 - -14.5  -3.75738   GAGCACGACTAACAA       TAAAAGCAAGCCA AAAT CGGCTTGCTTTTA        TTTTGTCTAATCTAA 100 32
      MPN654  778997 ..  779009 -    -2  -4.88407   TTACTTAATTAAAAA                TAGT AAGTA ACTA                AATAAATTAACTTGC  65 358
      MPN650 NONE
      MPN649  774578 ..  774588 -  -2.6  -4.61527   AAAAGCTTTTAAAAA                 TTTT TAA AAAA                 GTTTTTTATTTAACT  60 76
      MPN648  773309 ..  773330 -  -7.4  -3.08696   TTACAAACAATGAGA           TAAGAGGA GATTTA TCCTCTTA            TTTAGTATGAGTTAA  66 37
      MPN647 NONE
      MPN646 NONE
      MPN645 NONE
      MPN644 NONE
      MPN643 NONE
      MPN642 NONE
      MPN641 NONE
      MPN640 NONE
      MPN639  765137 ..  765147 -  -6.8  -3.23899   TGTCAATGAACCCAA                 CACC AAA GGTG                 ATACTCTTTCAATGA  60 402
        yfiB  756549 ..  756559 -  -4.6  -3.18383   AGTTTTATTGATTAA                 CCCC AGC GGGA                 AATACCTAATTAATT  51 35
         tim NONE
         pgm NONE
        ptsI  752051 ..  752065 -  -5.7  -4.20025   AATTTTTAATACAAA               GCTAG GATTA CTAGC               AGCTAAGATTTACTG  67 500
        rpsO NONE
      MPN621 NONE
      MPN620 NONE
        uvrA NONE
        dnaX NONE
        rplM NONE
        rpsI  739252 ..  739266 -  -2.8  -4.24342   TTGCTGATGAATAAA               CAGG GAATTCT CCTG               GATTGTTTTTGATAT  55 183
        hsdS  738219 ..  738248 -  -2.3   -4.4017   CCAATTTTTAGAAAA       TTAGTGCTTTAAA GCTT TTTAAATTACTAA        GCTAATTGTTTGGAA  57 22
      MPN614 NONE
      MPN613  736060 ..  736071 -    -3  -3.05503   AAAGGTAAATAATGA                TATG AGCG CATA                 ATTAATTCACTTTTT  45 139
      MPN612 NONE
      MPN611 NONE
        pstA NONE
        pstB NONE
        phoU  727676 ..  727688 -  -3.3  -4.08692   TAAGGGTGTCCAAAA                GACCA GTG TGGGC                TACCTCAATTCCAAC  56 406
         eno NONE
      MPN605 NONE
        atpB NONE
        atpE NONE
        atpF NONE
        atpH NONE
        atpA NONE
        atpG NONE
        atpD NONE
        atpC NONE
      MPN596 NONE
        lacA NONE
      MPN594  716652 ..  716668 -  -5.9  -3.72181   AAAAAAGAAGGATAA              TTCTGCA AAC TGCAAAA              GAGTTATAAGAATAT  65 48
      MPN593 NONE
      MPN592  714335 ..  714345 -  -3.2  -4.81163   GAAATACCAATAAAA                 CAGC GAA GCTA                 ATTTAACAGTGCCCA  65 111
      MPN591  712731 ..  712764 -  -2.5  -4.97312   AAAATTAATGAAAAA     GCTAAC-TAATGGAGC AAT GCTCGATTATATAAGC     TTGCTTTAGTGTGGG  66 108
      MPN590  711995 ..  712008 -  -3.9  -3.34344   TCATCGCCGAATCAA               TAAAG TGAT CTTTA                ATCTGCTTATCTTGC  51 54
      MPN589  711405 ..  711419 -  -5.8  -3.20639   TTAGCAAACAAAGCA               TAATAG TCT CTATTA               TTACTATCACCAAAG  59 29
      MPN588 NONE
      MPN587 NONE
      MPN586 NONE
      MPN585 NONE
      MPN584  706373 ..  706416 -  -9.6  -3.12351   GGCTGCGACATGTAA GTTGGTGGCTAAATAAACCC GAAA GGGTTCATTTAACCCCCCCC GCTACCTTTTCAATC  77 344
      MPN583  705549 ..  705560 -    -3  -4.12188   TTACGACTTTGAAAA                GTTT GTTA AAAC                 CGAAATACCCTACTG  57 19
      MPN582  703624 ..  703640 -  -2.2  -3.36492   TTTCTAATTGCACAA              TCGTGG CACAT CCACTA              AGCGGTACGGCAAAT  45 182
      MPN581 NONE
      MPN580  702299 ..  702309 -  -5.4  -3.46705   AAGTCAAAAATGGAA                 CTGT TAA ACAG                 CTAAATTACAACAAA  57 50
      MPN579  701391 ..  701416 -  -7.7   -4.2349   GTTGCAGAGGCAAAA         CTGACTTAAAC ATTC GCTTAAGTCAA          TTCAAGGAATAAGCA  78 472
      MPN577 NONE
        glyA  698431 ..  698455 -  -2.2  -5.24003   AATAAAAACTAAAAA         CT-CTACGCCA TCAC TGGCATAACAG          GAAAATTTAATTTTT  70 255
      MPN575  697739 ..  697776 - -14.5  -5.29846   AAGTGCAAATAAAAA   TAATTTAGCAACACTAC CGAA ATAGTGCTGCTAAATTA    GCGTGCCTGATTTAT 100 113
       groES NONE
       groEL NONE
      MPN572  694293 ..  694312 -  -8.6   -5.7946   GTGCCAATAAAAAAA            GGGCTGTA CTAC TACAACCC             TTCTTTTATCTGCTT 100 54
      lcnDR3 NONE
      MPN570  691765 ..  691781 -  -5.1  -4.08064   AATTCTGGTTGAAAA              GAAAGCT GCA AGCTGTC              TTTAATAATTTGCAA  62 108
      MPN569 NONE
         spg  690508 ..  690518 -  -2.6  -2.64942   GCGATTAATAAAATT                 TTAA TTT TTAA                 TATTAATATAACGAA  41 60
        P200 NONE
        glpQ  686556 ..  686569 -  -4.5  -4.96106   GACAAAGACCAAAAA               GAAGC TAAA GCTCC                CGGTTAATCAAGCTG  73 82
      MPN565  685924 ..  685942 -  -3.1  -3.10775   AGTTGTAGTTAAAAG             CTGTGTT AATAA AACACTG             GAGAAAATGGCAAAT  45 81
         adh  684683 ..  684695 -  -3.3  -4.07306   ACAGGCAACCATAAA                GGGAC CAT GTACC                AACATGCTTTTTTTG  55 59
         obg NONE
        outB  682097 ..  682113 -  -6.5  -4.15106   TACTAATGGGTAAAA              CAGTGGC TGT GCCAATG              TATGACTATGTTAAT  71 397
        arcA  680361 ..  680389 - -15.5  -5.16132   CAGATCAAAATAAAA        GCTACCTTAAAGT CAA ACTCTAAGGTAGC        TAAAAGTTAATGGCG 100 113
        argS NONE
      MPN555 NONE
      MPN554 NONE
       thrSv NONE
      MPN552 NONE
      MPN551 NONE
      MPN550 NONE
      MPN549 NONE
      MPN548  668274 ..  668297 -  -3.2  -4.31085   CATACGAAGTTAAAA          CCTGTTTTATC TGT GATAAATC-GG          TTTATATTGCCATTA  60 44
      MPN547 NONE
        plsX NONE
         rnc  664683 ..  664702 -    -5  -4.02424   AGCAATGAGCACAAA            CTGCGTTA GAAT TAAAGCAG             TACTGTGAAAACGAT  63 84
        rpsT  660844 ..  660858 -  -5.7  -5.21709   TCTGAGAGTAAAAAA               GGCTT ATTAA AAGCC               TTTTTTATTTGCCTT  82 30
        mucB  658393 ..  658412 -  -5.6  -4.38843   CAAAAGACCAAGAAA            GGGCGGAT CATA ACCCGCAC             TGGGCGTAATTATTT  70 39
        ackA NONE
        licA  653993 ..  654019 -  -8.8    -4.614   GCCAATTATATAAAA         TTAGCACTCGAA TGG CTTGAGTGCTAA         CGAGTGGGCTAAAGA  89 131
        clpB  651803 ..  651817 -  -3.6  -3.33425   TACTTAAACGAAAAC               TAAGAT TTA ACCTTA               TTGGCTACTATTGCC  49 10
      MPN529  650912 ..  650922 -  -5.4  -4.46581   GAAAACTTTATAAAA                 GACT CTT AGTC                 TGCGTATTTTCAGCG  71 20
      MPN527  648856 ..  648879 -  -4.7  -5.41941   GAAATTAAATAAAAA          GCG-TACTAA TTTAT TTAGTAACGC          AAAATTATTTAAAAT  83 253
      MPN524  645194 ..  645217 -  -3.8  -4.08216   TGACGCTTTTTAAAA          CCCAACTCAA TTTA TTTAGTGGGG           GCAGGAAAACGAAAA  57 353
      MPN523  644001 ..  644020 -  -9.3  -3.78419   CCATTAAACATACAA            GCAGCAG ATTAAA CTGCTGC             TTTTTTTATTTAGAT  81 43
        ileS  640017 ..  640036 -  -4.4  -3.28712   CTTTGTCTCTCACAA            TTACCTTT TAAG AAAAGTAA             AACACCTTGCACACA  51 121
        lip3 NONE
      MPN518  637866 ..  637891 -  -8.3  -5.26907   CAATATAAAACAAAA         GAGCACTCCAC TAAT GTGAAACGCTC          AATTGTTAGAGACAA  90 281
      MPN517  636498 ..  636512 -  -4.2  -4.94672   AAATAACAGTAAAAA               GCCACT AAC AGCGAC               AAAAGGGCCGCATGC  73 67
        rpoB NONE
        rpoC  628353 ..  628394 - -14.7  -3.55444   TTTTCACTGTTCAAA CAATTAAAAAAGCACCAGC TAGT GCCAGTGCTTCTTTAATCG  ATAGTTTAGTGGTTT 100 41
      MPN514  627539 ..  627552 -  -2.5  -2.96164   ATAGTATTCATAAAT               TTTTT CTAC AAAAA                TTTGATTGGAAGGTT  42 359
      MPN513  626780 ..  626790 -  -3.2  -4.57341   AAGTTTGGTTAAAAA                 CGGT TTA ACCA                 AATAGTTAAATTACT  62 152
      MPN512  625637 ..  625654 -  -2.7  -2.73441   CAGTATTCTTTAAAG             GCTTG CACTGACT CAAGC              GATTTGCTTACTTCT  41 46
      MPN511  624604 ..  624618 -  -7.2  -4.91109   TGGGTACCACAAAAA               CACTAA AAG TTAGTG               TTGCTGAAAGGAGCG  88 269
      MPN510  622420 ..  622434 -  -8.6  -4.91109   TGGGTACTAGAAAAA               CGCTAA AAG TTAGCG               TTGCTGAAAATAAAG  95 465
      MPN509  620355 ..  620372 -  -2.7  -4.79667   AAAAGCCAGCAAAAA             CGCTT TTGTTTTG AAGCG              AATTTTTTTTAGTTG  63 214
      MPN508  618308 ..  618323 -    -4  -5.42259   CCATCTTTAAAAAAA              CAACAA GAAA TTGCTG               CCACTTTGGATCCAC  82 187
      MPN505  613022 ..  613036 -  -7.1  -3.10724   GAACAAATTAAAGCA               CAGGG AGAAA CCCTG               CAATTAATTTTGCAA  63 177
      MPN497  604042 ..  604068 -  -5.8  -4.20516   TGTTTAGCCAATAAA         CAATCGGGGTAA TAC TTCACCCGATCG         GGCCCATCAAAACAC  69 112
        ulaA NONE
      MPN495 NONE
        yjfU NONE
        yjfV NONE
        yjfW  599441 ..  599469 -    -4  -2.93555   GCTAAAGAATACAAG        TAAACGGCTTTT TAGGC AAAAGCTATTTA        ACTCTCTTTAAAGCC  46 19
        recA  596657 ..  596700 -  -5.7  -5.09426   CTTAATGCTAAAAAA GCAGTTT-GATGCTACTTATAG TCG CTATAAGC--CATCTAAACTGC TTTCTTAGTTTTGAT  79 141
      MPN489  592221 ..  592242 -  -6.5  -3.14344   GATTTTTCGCACTAA           GCGCTAGCG TTTG CCCTAACGC            ATCATACAAGCGTTT  59 181
      MPN485  588891 ..  588908 -  -5.7  -3.58533   GTAGAATTTCTGAAA             TTTTTGA AGAG TCAAAAA              ATCTATTCATGAAAT  59 147
      MPN484  588247 ..  588282 -  -4.8  -5.42975   TTAGATAAATAAAAA    TACCAACAACTGACAT ATAA AAATCAACTGCTGGTA     CTTTTATTTTGGGTT  83 45
      MPN482 NONE
        yihA NONE
        valS NONE
      MPN479 NONE
      MPN478 NONE
      MPN477 NONE
         cmk NONE
      MPN475  579048 ..  579065 -  -3.4  -2.60032   CTTGTTCTAAAAACT             CCATTG TTAGAT CAACGG              TTTGCGGTTTATGAA  43 368
      MPN474 NONE
        lip2 NONE
        degV NONE
        rpmG NONE
        pepX NONE
      MPN469  572234 ..  572249 -    -9  -3.76492   CGCAAGTTGACCAAA              CCTTCC TTCG GGAAGG               TTTTTTATTGCTTAC  79 30
      MPN467 NONE
      MPN466  569241 ..  569265 -  -4.4  -3.93353   AAATGAACAAAAAAG         CCATCCTATCA AAGG TGA-AAGATGG          ACGGCTAATGAATTG  59 48
      MPN465  568154 ..  568177 -    -3  -5.97979   ATAACAATAAAAAAA          GCCATCTACC CAGA GGTAAGAGGC           AGACAGCTCCAAAAT  88 493
        ktrB  562515 ..  562547 -  -4.7   -3.5594   AATGCACGCGTGAAA      GGCGTGTGTGTTAAG TCT CTTCACCAACGCGCC      AAAATTCTTGGCGGC  57 136
      MPN459 NONE
      MPN458 NONE
      MPN457  558463 ..  558480 -    -7   -4.8048   TTGCTATATGAAAAA             CATGGC ATGAAA GCCATG              TTGAACCATGAGCAA  83 343
      MPN456  555349 ..  555369 -  -4.7  -5.30155   GTATCAATTAAAAAA            GCACACC TTTTGGG GATGTGC            TTTTTTTAGTGTTTC  80 54
        ctaD  554204 ..  554219 -  -7.6  -3.34192   AACTTCCTTAATTAA              GAGCTT TAAA AAGCTC               TGCTTAAATTACGCG  69 15
      MPN454  553543 ..  553556 -  -3.7  -3.34109   AAAGGGAGACACTAA               CGGCG GCGG CGACG                GGGTGCTTCATCATA  51 8
      MPN453 NONE
        hmw3  550603 ..  550631 -  -4.7  -5.54192   AGTAACGTAAAAAAA        TAAAACAGCTT TCACTTC ATGCTGTTTTA        TTAATTGGTTAATTA  83 56
       come3 NONE
        orf7 NONE
        orf8  547335 ..  547350 -  -2.5  -2.63631   TGAAGGTCTAGATTA              CCCAA AAACAG CTGGG               GGTGTTAAATCATTG  41 7
      MPN448  546370 ..  546387 -  -8.5  -4.20707   CTTCATGAAAAAAGA             GCTTACA AAAG TGTAAGC              ATGGTTAACTTTGAT  85 62
        hmw1  543302 ..  543316 -  -3.6  -2.95126   GACAATTTTAAATTA               TCTTAA TAA TCAAGA               TTAAAATCCCCACCG  46 13
        rpsD  542608 ..  542629 -  -5.9  -5.85425   TAAACAAATAAAAAA           CCTAACAAC TTTA GTTGCTAGA            TCTCTTATTGTTGAT  93 60
      MPN444 NONE
        deaD NONE
      MPN442  535968 ..  535979 -  -4.4  -3.72576   CTGGCCCGCATCAAA                GACA ATTT TGTC                 CCAATTGCTCGATTT  57 135
      MPN440  532771 ..  532786 -  -4.8  -3.60431   AAAATTATTTCTAAA              CTTTTT TTGC AAAAAG               TTGTTAGGCTTAAAA  57 57
      MPN439 NONE
      MPN438  530825 ..  530839 -  -2.8   -4.5852   TAACGGAAACGAAAA               GGCA TATTTGG TGCC               GCCTTGTTTGAAAAC  60 42
      MPN437  528774 ..  528785 -  -2.2  -2.77962   TTGTACATTTTAAAC                CACG ATGG CATG                 ACAAACTTACAATTT  41 160
      MPN436 NONE
      MPN435 NONE
        dnaK  521792 ..  521808 -  -8.7  -5.80248   TAAGACATAAAAAAA              GAGCAGT TTA ACTGCCC              TCTTTTTATTGATCT 100 54
        cbiO NONE
        artP NONE
      MPN431 NONE
         gap NONE
         pgk NONE
         pta  515405 ..  515449 -    -8  -4.15884   CTAATTAAACAACAA GTAAAAATCACCGATAACCA GATTA TGGTCCTTGGTGACTCTTAC AATGACTTGCCAATG  77 181
      MPN426 NONE
        ftsY NONE
        ylxM NONE
      MPN423 NONE
      MPN422 NONE
      MPN421 NONE
        glpQ NONE
        alaS NONE
      MPN419  503265 ..  503279 -  -2.8  -3.58343   GGCAGTACGGTTAAA               CAAACT CAA AGTGTG               ACAGCGCCATCTGTG  48 45
      MPN411  495036 ..  495048 -  -7.7  -4.74801   CAAGTGGAGCAAAAA                GCTCA GGG TGAGC                AAATTAAAGCTCAGG  84 259
      MPN407 NONE
        greA  482532 ..  482545 -  -8.1   -4.2123   TAGTGAGTCAATAAA               CAGGG TTGC CCCTG                TCATTTTATGAATGC  81 245
      MPN400  480231 ..  480241 -  -4.6  -3.95148   ATATATTTAACCAAA                 CGGA CAA CCCG                 CTAAAGGTTAAGTTC  59 33
      MPN399 NONE
      MPN398  478563 ..  478576 -  -2.4  -4.31946   CGATAAACAAAAAGA               TGAG TTTGAG CTCA                ACATTACTATGTTTA  59 117
  F11_orf887  473544 ..  473558 -  -2.8  -4.20883   TAAAAACTGTTAAAA               GCGTTT CTT AAAAGC               TGTTAATTCCACTAA  55 18
         apt NONE
         nox NONE
        pdhA NONE
        pdhB  469104 ..  469133 - -13.1   -3.8482   CAAAAGTAATGCAAA       TAAAAAACCAGTC TTAC GACTGGCTTTTTA        TCTAAAACGAAATTT  95 266
        pdhC NONE
        pdhD NONE
        lplA  465213 ..  465229 -  -5.1  -4.47873   ATAACACGCATAAAA              GTGCTTA ATC TTAGCAC              GCATAGTACTTTTAA  69 223
      MPN388 NONE
      MPN387  463863 ..  463873 -  -2.6  -2.93585   TTACAGTGCAAAGTA                 TTAT GCA ATAA                 AAAACCATCACACTC  42 131
        yaaF NONE
      MPN385 NONE
        leuS NONE
        yidA  459292 ..  459316 -  -4.3   -4.4959   CTCAATCAATTAAAA          GCGCAATTCCA AGA CAAAATTGCAC          TTGTGGAAATTGCGG  69 239
      MPN376  449500 ..  449536 -  -6.7  -5.38054   TTTGACAAAGAAAAA   TCCCAAAAGGATG-GC AATAAA GCTCACGCTTTTGGGA    TCTTCCTTGTGGTTT  85 62
      MPN375  448622 ..  448632 -  -5.4  -3.60048   GTCGGTGTAAAAAAG                 CTTG GTT CAAG                 GATCTAACTTAACAA  59 198
      MPN374  447256 ..  447270 -  -5.8  -3.07575   AAAACTTCTAGGTAA               TAGAAA TAG TTTCTA               GGGTTAGCAATACGA  57 525
      MPN373  445692 ..  445710 -  -3.9  -3.05596   TAGGCTGGTATTGAA            GGGGT-TA TTAC TATACCCC             ACAATTAAGTGGTTG  47 442
      MPN371  443054 ..  443066 -  -3.4    -4.371   GTGAGGATATTAAAA                GTGT GCAAG ACAC                TCCTATTTATATCTA  62 511
      MPN369  439585 ..  439598 -  -5.3  -3.68704   AGAAGATCTTAACAA               CTTCA AAGT TGAAG                TGAGAGGAACACTTC  58 321
         lig NONE
        cysS NONE
        yacO NONE
        grs1 NONE
        dnaE NONE
        sigA NONE
      MPN351 NONE
        ygiH  416957 ..  416986 -  -2.3  -4.17762   TACCCTTTAAAACAA       CTAATCCCTTTAA AGTT TTAAAAGAACTAA        TTTTAAAGCGCGATT  56 430
      MPN336  398077 ..  398087 -  -2.4  -5.48303   AGAATGCCAAAAAAA                 TGCC TAA GGCT                 GAAGACGCCTTTTTT  76 296
      MPN313  372670 ..  372687 -  -9.1  -5.18643   GTAAGCAAAACAAAA             GCCAGGC ACTA ACCTGGC              TGTTTGTTTCGGAGA 100 79
        lspA NONE
        yceC NONE
      MPN291  348059 ..  348070 -  -2.2  -4.82855   CATTAAATTTAAAAA                GCAA GGCT CTGC                 AACAGGCCAGTTAAC  64 256
      MPN276  325950 ..  325962 -  -4.7  -3.19668   GACCAGTTAATGGAA                GAGGC TAT GCCAC                AGATGCCTGGGCTTT  54 17
  A65_orf266 NONE
        hit1  324238 ..  324260 -    -7  -3.85209   AGCAATCGATAAGAA           GATTAGTGCC TTT GTCACTAACC           ACGATAACTTATTGG  69 220
        trpS  317037 ..  317049 -  -3.5  -2.65832   GAAAAAATTATTAAC                TAAAA CTT TTTTA                CTTGATGTTTTGGCT  43 23
         def  297104 ..  297123 -  -2.8  -3.73042   GGCGTGATTAAAACA            CTGTC-GAG TAA CTCCGACCG            TTTACAAGACCAGAT  50 40
      MPN214  264920 ..  264951 -  -3.2  -4.50583   AAGATGATTACAAAA      GCT-TAATTGATGAT ACG ATCATCAATAACAAC      TATTTAGAGGCCAGC  64 292
      MPN206  249626 ..  249653 -  -6.2  -4.08216   GCAGGGCTTTCAAAA        GGAAGCTGACTC CGAC AAGTCGGCCCCC         ATCGCCCTCCCGTTT  69 305
      MPN139  179088 ..  179113 -  -8.4  -5.24551   TCAAATGAATAAAAA         TACCAATAGC AATTTA GCCATTGGTA          TTTTTTAGTCTACAG  90 41
      MPN138  178346 ..  178371 -    -4   -5.1356   TTGCATGAATAAAAA         TACCAACAGC GATTTA GCGATTGGTA          TCTTCATTTTTTATC  73 46
      MPN137  177399 ..  177438 -  -2.2  -5.15117   GAAAAGGGTAAAAAA  TACCAAAAGTTAGCAGTT AAGA AACCACTAAGAATTGGTA   TTTTGGTTTTACTAA  67 44
        yqxE  160438 ..  160449 -  -4.4  -3.76492   GTGAAGGGGATTAAA                CTCA AAGC TGAG                 GAAAAGGTACGGTTT  56 306
      MPN118  151792 ..  151820 -  -8.1  -3.81879   GTTAAAAGTGAACAA        CCGAAAGCCGCTA AGC CAGCTGCTTTAGG        AAACTAGCGACATTT  75 7
      MPN103  133590 ..  133612 -  -9.8    -5.252   GATGGCGATAAAAAA           GCCATCCACC TAA GGTGAAAGGC           AGACAGCTCCAAAAT 100 468
      MPN077   91142 ..   91175 - -14.7  -4.63218   TCTTTGTTAACAAAA     TAAAAGACCAGAGCC GTTT GGCCCTGGACTTTTA      TTCCTTTTAGCGGTT 100 49
        uhpT   89252 ..   89276 -  -7.1  -5.72254   CTAAACAATAAAAAA          GGCTGTGCAGC CAA ACCACACAACC          CTTTTTATTTTCTTT  93 48
      MPN074 NONE
         prs NONE
        yabF NONE
        yabC NONE
      MPN070 NONE
       rpmG2 NONE
        SecE NONE
        nusG   83637 ..   83655 -  -6.8  -3.26449   CGGTACAGAACCGAA             GTTAAAGC TGT ACTTTAAC             CTATCTAACGGTTAC  60 83
         ffh   77614 ..   77624 -  -3.2  -5.69068   CAAAAAGATAAAAAA                 GCAA GGT TCGC                 TTAAAAACCTAAGCC  82 26
        glpD NONE
        glpK   61601 ..   61615 -  -4.3  -5.74086   AAACTAAACAAAAAA               TACTC TGTTG GAGTA               GATTTTTTCCTCTCT  85 387
         tdk NONE
      MPN040   48069 ..   48084 -  -4.8  -2.81872   CCTACTACAAGACCA              GTTTAA TGCG TTAAAC               CTTGATTTACAAAAA  51 46
      MPN038   46377 ..   46432 - -16.5  -3.59315   TTAAGGATTTTTAAA GGAGTAAAAGTACCAGCAGCTAACC AATAAA GATTAACTGCTGGTACTTTTACTTT GTGCTTTATCTACTT 100 35
        polC NONE
         upp NONE
      MPN032   35539 ..   35555 -  -5.8  -5.73563   ACTAAATCAAAAAAA              GATGGG GATAA CCCACC              CCAAGCTTCGGGTGA 100 280
      MPN027   32085 ..   32100 -  -6.2  -2.70601   TAAAGTAGAAGTAAT              TAGTTG AAAC CAACTA               TACGAATTAAAATCG  54 127
        mtd1 NONE
        rimK NONE
      MPN015   16020 ..   16040 -  -2.5  -4.57073   TACTTGGGCGAAAAA            CAGTGGTTA AAT TTATCACTG            TACAACTTTAACAAC  62 467
      MPN012 NONE
      MPN011   12769 ..   12781 -  -3.4  -3.68445   AAAAATCTTGAAGAA                CAAC GTTAG GTTG                TTCAAAGAATTTTGA  50 82
