# Supplementary material for: Rapid, accurate, computational discovery of Rho-independent transcription terminators illuminates their relationship to DNA uptake
Source: Genome Biol. 2007 Feb 21;8(2):R22. doi: 10.1186/gb-2007-8-2-r22 (PMC1852404; doi:10.1186/gb-2007-8-2-r22)
Supplement: Additional data file 4 — Best terminators found downstream of each of the genes of the 343 organisms studied. [file gb-2007-8-2-r22-S4.zip › Mycoplasma_pulmonis.bag]

   MYPU_0010    1695 ..    1705 +  -2.6  -4.02334   AATATTAACAACAAA                 TATT AAT AATA                 TTTATAATATAAATA  49 113
   MYPU_0020 NONE
   MYPU_0030 NONE
   MYPU_0040    3847 ..    3872 +  -2.7  -5.04377   TATTTCTTCAATTAC         TCTAGTTTTTA GGTT TAAAAACTGAA          TTTCTTTTGTTTTAA  65 101
   MYPU_0060 NONE
   MYPU_0070 NONE
   MYPU_0080    8551 ..    8567 +  -9.5  -5.88476   ATTAATAAAAAAACT              TTCTGGA TTT TCCAGAA              TTTTTTATTTCTTTT 100 36
        rplK NONE
   MYPU_0100   10067 ..   10083 +  -5.1  -5.40072   AAAATAACAAAAAAA              CTAGTGA AAG TCACCAG              TTTTTTTGAGAGCGC  76 107
   MYPU_0130   14615 ..   14627 +  -3.5  -3.72588   TAATTTTTGCCTTGG                TAAAT AAA ATTTA                TTTGAATCTAAATTA  48 19
   MYPU_0140 NONE
   MYPU_0150 NONE
   MYPU_0160 NONE
   MYPU_0170 NONE
   MYPU_0180   20614 ..   20643 +  -2.3  -5.96894   TGTTTTTTAAATAGT       CACTTTTTTTG TCCTAGTT TAAAAAGAGTG        TTTTTTTATTTAGAT  73 31
   MYPU_0190   23720 ..   23736 +  -9.5   -2.7224   TTATCGACTACATTG              GCTATAG TTC CTATAGC              TGCTATATCATGTAA  74 336
   MYPU_0200   24968 ..   25003 +    -8  -5.40072   TAGTAATTTAAATTG    TAAAAAAACTAG-TTTA ATT TAAGGCTAGTTTTTTTA    TTTTTTTCAAAAAAG  93 43
   MYPU_0210 NONE
   MYPU_0220   27640 ..   27665 +  -7.1  -2.96212   AAATTTATTAAATAA         CTTAAAATTAT CAAA ATAATTTTGAG          GCTTTTTTTCATATT  63 176
   MYPU_0230   29180 ..   29194 +  -7.2   -5.5762   TCAATTATGAATAAA               CTACTT GCA AAGTAG               TTTTTTCTATTTCGT  90 27
   MYPU_0240 NONE
   MYPU_0250 NONE
   MYPU_0260 NONE
   MYPU_0270 NONE
   MYPU_0280 NONE
   MYPU_0290 NONE
   MYPU_0300   37223 ..   37241 +  -7.5  -5.61881   TATTTAATTTTAAAA             GTACCTA TTGAT TAGGTAC             TTTTTATTTTTAAAA  90 134
   MYPU_0310 NONE
   MYPU_0320 NONE
   MYPU_0330 NONE
   MYPU_0340 NONE
   MYPU_0350 NONE
   MYPU_0360 NONE
   MYPU_0370 NONE
   MYPU_0380   44127 ..   44146 +  -5.1  -5.60993   ATCAAAAACAAAAAA            CTATCTA TTTATC TAGATAG             TTTTTTTGTACAAAA  80 43
   MYPU_0390 NONE
   MYPU_0400   46697 ..   46753 +  -3.4  -3.86822   TAATTGAATTTGTTT CTAAATACTCTATT-TTATTTGT-CAAC ATA GCTGCACAAATAATAATGGCGTTTTTAG TTTATAAAGAAATTA  50 38
   MYPU_0410   47752 ..   47765 +  -2.5  -4.90519   AATGTTATTTTCATC               TAATT CATC AATTA                TTATTTTTTTAATTT  63 197
   MYPU_0450   50982 ..   50995 +  -3.9  -3.34902   TTAAATTTTAATCTA               CTATT TTTC AATAG                TGTTATATAATAAAA  48 2
   MYPU_0460   52106 ..   52137 +    -4  -6.32976   GACTTTTTTTGAAAA      TATTTTTCTAAA ATTTGACC TTTAGGAAAATA       TTTTTTTATTTTTTT  89 48
   MYPU_0480   53151 ..   53168 +  -8.5  -5.07971   AATGCATAAAAAAAG             CCAACTT CAAT AAGTTGG              TTTTTAATTATTTTA  89 32
   MYPU_0490 NONE
   MYPU_0500   56022 ..   56034 +  -4.1  -4.20883   AAAGCAAATTCCAAG                TGGTA AAT TGCCA                TTTTAAAAGTTTTTA  57 7
        recR NONE
   MYPU_0520 NONE
   MYPU_0530 NONE
   MYPU_0540   59032 ..   59060 +  -6.2  -3.76749   TTCTAAAACAAAAAA        CAAAGTTCAT CATTTAAAA ATGAACTTTG        TTTAAAATTATTTTT  63 170
   MYPU_0570   62627 ..   62650 +  -7.6  -5.51353   AAAAAATATGAATGA          TACTCTTAAA TTTT TTTAAGAGTG           TTTTTATTGTTTTTG  90 54
   MYPU_0580   64788 ..   64814 + -12.6  -3.12351   TTTTTTTATAATTTT         TTTATATGTAGA ATC TCTACATATAAA         TTAAATATAAACCGA  91 231
   MYPU_0590   65716 ..   65727 +    -3  -3.01745   GGACAAAGATATTTT                TCAA GATA TTGA                 TATGGTTATTAAAAA  40 2
   MYPU_0600   67115 ..   67149 +  -6.1  -6.28967   TTTTAATGACTAAAA     TAGTTTTTTAATT GACAAGTAA AATTAAAAAACTA     TTTTTTTTATTTGTG 100 496
   MYPU_0610   67742 ..   67752 +  -2.6  -3.54424   ACTAGAATTTATTAA                 TTTT TTG AAAA                 TTTGAAAAAATGAAA  43 26
   MYPU_0620   68871 ..   68881 +  -2.6  -4.14739   TTACTATTAAAAGTT                 TTTT CAG AAAA                 TTTTGAAATAAGTAA  50 166
   MYPU_0630 NONE
   MYPU_0640 NONE
   MYPU_0650 NONE
   MYPU_0660   73773 ..   73791 + -10.4  -5.56673   ATATGAAAAATAAAA             TCAAGCAA ATT TTGCTTGA             TTTTTTATTGTGAAT 100 46
   MYPU_0670   74973 ..   74989 +  -9.5  -5.73672   CTTGAGATTTAGTTG              CCTCAAT AAA ATTGAGG              TTTTTTTAATTCTTT 100 84
   MYPU_0690   77635 ..   77659 + -11.7  -5.06411   TTTTTAAATATCTAT          TTTTTGTTCTA GTC TAGAACAAAAA          TTTCTTTTATTTTGT 100 83
   MYPU_0710 NONE
   MYPU_0720   80275 ..   80297 +  -9.2  -4.76874   TTAAAAATTAAAAAA           GCAACCTTTT ATC AATAGGTTGC           TTTTACTTTTATCTT  91 173
   MYPU_0750   82049 ..   82059 +  -2.6  -4.15841   AATAGAAGCTAATAT                 TAAA ACT TTTA                 TTTATCATTTGCTAA  50 282
   MYPU_0760 NONE
   MYPU_0770 NONE
   MYPU_0780   84874 ..   84886 +  -4.9  -2.66232   ATGAAGATGTTGAAG                TTTTC AAA GAAAA                ATATTTAGCTCATTT  49 50
   MYPU_0800 NONE
   MYPU_0810   86425 ..   86441 +  -2.9  -3.30212   GTGAATTTTATACTC              CTCATTC AGT GGTTGAG              TTAATGGTTGCTATT  42 211
   MYPU_0820   87429 ..   87439 +  -2.6  -5.93809   GAAGATGAAGAAAAA                 TAAA AAT TTTA                 TTTTTTTTATAAGAA  75 23
   MYPU_0830   88573 ..   88586 +  -3.9  -5.79595   GATTAGAAATTTTTT               TATCA AGAT TGATA                TTTTTTCTTTTAAAA  78 51
   MYPU_0860   91322 ..   91342 +  -3.3  -4.24606   GGACATCCAGTAAAA            TCAAAATAG TCT CTAATTTGG            TTTTCAATATACCTT  57 405
   MYPU_0920   95781 ..   95805 +    -8  -5.36441   AAAAAATTTAAAAAA          GTTTTGTCTT TAAAT AAGGCAAAAC          TTTTTTGTATAAAAA  93 57
   MYPU_0940 NONE
   MYPU_0950  100850 ..  100860 +  -5.4  -5.21683   ATTCATTTTTTGAGA                 TGCT TCA AGCA                 TTTGTTTTTTTAGAT  80 92
   MYPU_0970  103555 ..  103580 +  -2.1   -4.7657   GTCATAACCACTTTT         TGTTTTGTATAA AAA TTGTA-AAAACA         TTTTTGCAGTTTTTA  59 323
   MYPU_1020  108343 ..  108357 +  -2.9  -4.52589   CAAAGACAAGTTCCT               GAAAA TCATC TTTTC               TTTTGTATGCAAAAA  60 160
        prfA NONE
   MYPU_1060  115047 ..  115060 +  -2.5  -4.25056   AAAATCGCTTTGCAT               TTAAA AAAT TTTAA                TTTATTGGTAAAATA  49 12
   MYPU_1070 NONE
   MYPU_1080 NONE
   MYPU_1090  118644 ..  118663 +  -2.9  -5.63374   GGTTGACTAAAAAAA            GAGC-ACT AGTAA AGTTGCTC            TTTTTTTAATATTGC  68 31
   MYPU_1110 NONE
   MYPU_1120  121463 ..  121473 +  -2.6  -3.20302   TATTATCTCAAAGCA                 TTTA ATA TAAA                 CTTATTTTATAATAG  42 52
   MYPU_1130 NONE
   MYPU_1140 NONE
        scpA NONE
        scpB  123881 ..  123897 +  -3.7  -3.25137   GGCTTTAATTTGTTT              TCTTCTC AAA GAGAAAA              TTAAATGTTTGAATT  45 5
   MYPU_1170  125028 ..  125059 +    -9  -2.72385   TGCTAAATTAATTAC      TTGACTTTTCAT ACCACTAA ATGAAAAGTCAA       ATTCTCCTTGAGTTT  73 303
   MYPU_1210  127668 ..  127687 +  -9.4  -4.92239   ATTTTGTTTTTGAAA            TCACTTGA GTCA TCAAGTGA             TTTTTCACTTTTTCC 100 288
   MYPU_1230  131299 ..  131315 +  -2.3  -4.59773   CACTTAAAATACCAC              TAGCTAT TGC ATAGATA              TTTTTGAAGATCGAA  57 463
   MYPU_1260  134306 ..  134335 +  -4.5  -6.04378   ATAAAGCCCAAAAAA       TCAAAGATAAACAA AAT TTGCT-ATCTTTGA       TTTTTTTTATAATTT  86 37
   MYPU_1270  135336 ..  135352 +  -2.3  -3.48208   GATATTTATGCTAAG              TATCTAG AAT CTAAATA              GTTTTTAATATGAAT  42 8
        gidB  136058 ..  136077 +    -8  -5.72254   TAAAATGATTTTTAA            GTTGTTAA ATTT TTAACAAC             TTTTTTATTCTTTAA 100 38
   MYPU_1290  138393 ..  138409 +  -5.3  -3.79909   TTTTTTTTTTTTTTT              TTTTTTT TTC AAAAAAA              TTATTGCTAGTTTGC  60 138
   MYPU_1300 NONE
   MYPU_1310  140168 ..  140193 + -10.6  -5.56264   ATGAAATTTCATCAA         GTGATATGGA CTCTTC TCCATATCAC          TTTTTTATATTTGAA 100 70
   MYPU_1340  144208 ..  144228 +  -9.9  -2.62111   AGAACATAAAAAAAA            CTAACAATT TAA AATTGTTAG            CTAATTTTTTAAAAA  78 100
   MYPU_1350 NONE
   MYPU_1360  146336 ..  146351 +  -6.2  -4.65895   CAATCACAAAATCAT              CTTCAA GTTC TTGAAG               TTTTTCACTAAAACG  77 350
   MYPU_1380  148125 ..  148139 +  -8.6  -6.32976   AAATTTGTAAAAACT               CAGCAA GTT TTGCTG               TTTTTTTCTTTTTTT 100 407
   MYPU_1390  148808 ..  148822 +  -2.8  -3.05877   TAATCTAAGGTATAC               AAACCT ATT AGGTTA               TAATATTTTTGTAAA  40 62
   MYPU_1400  149095 ..  149105 +  -2.6   -3.6053   AGCAAAAATAAATAT                 TTAA CTA TTAA                 TTAATTTGTGAAAAG  45 30
   MYPU_1410  149735 ..  149759 +  -8.1    -5.186   AGTTCATTTAAAAAA          TAATATTTACA AAT TGTAAGTATTA          TTTTTATATATTTTA  89 23
   MYPU_1420 NONE
   MYPU_1430  151688 ..  151714 +  -6.7  -5.49568   AAAAAACATAAAAAA         GCAAACACA TTAAAAAGT TGTGTTTGC         TTTTTATTTTGACTT  88 45
   MYPU_1460  154609 ..  154636 +  -7.2  -5.55769   TATAATAACAATAAT        GTTTTTATGTAT TTTA ATACATAAAATC         TTTTTTGTTGTAAAA  90 83
   MYPU_1470  157559 ..  157577 +  -3.2  -3.82724   TATATAAAACTTTAT             TATTAGGG TAA TTCTAATA             CTTTTTATTTACTTT  50 252
   MYPU_1480 NONE
   MYPU_1490 NONE
   MYPU_1500  160456 ..  160499 +  -6.4   -5.9873   AACCAAGACAAAAAA CAAAAAACACTTTTAAATATA CTT TA-AATTAGGAGTGTTTTTTG TTTTTTTTATCCTGC  88 49
   MYPU_1510  160946 ..  160958 +  -3.5  -3.57106   ATATAAATAAGTTCA                TAATT AAA AATTA                TTAATTTAAGTTAAA  48 245
   MYPU_1580 NONE
   MYPU_1590 NONE
   MYPU_1600 NONE
   MYPU_1610 NONE
   MYPU_1620 NONE
   MYPU_1630  175086 ..  175105 +  -7.2   -5.9667   AATTTAATAAAAAAA            TCAAGTTC AATT GAGCTTGA             TTTTTTTGTGTTTTT  95 34
   MYPU_1670 NONE
   MYPU_1680 NONE
   MYPU_1690 NONE
   MYPU_1700 NONE
   MYPU_1710 NONE
   MYPU_1720  180986 ..  180999 +  -2.5  -2.89523   TTAAAGAATATAGAT               TTATA AAAC TATAA                GTATTTGTTTAAATA  38 20
   MYPU_1730 NONE
   MYPU_1740  182746 ..  182762 +  -6.6  -4.72386   GAAAAACTAAAAAAA              CACTCT AGTTA AGAGTG              TTTTTAAATGATTTG  78 14
   MYPU_1760 NONE
   MYPU_1770 NONE
   MYPU_1780 NONE
   MYPU_1790 NONE
   MYPU_1800 NONE
   MYPU_1810 NONE
        nusG  189350 ..  189364 +  -4.2  -4.20918   AGCGGCCAAACGCGG               GTGGCT GTA ACCCAC               TTTCTTCGGATTCGG  57 131
   MYPU_1830  191018 ..  191034 +  -6.7  -2.65906   TAGATTAAAAAAAGC              CATTTTT TAA AAAAATG              CATTTTTGCATTCAA  60 44
   MYPU_1840  191549 ..  191569 +  -9.9   -5.9667   TTTTTAAAATATTAG            CTAACAATT TTA AATTGTTAG            TTTTTTTATATTTTT 100 48
   MYPU_1850  191894 ..  191909 +  -4.8  -3.00617   AGACTAGCTGAAGTA              GAAATT GATA AATTTC               TATCTAAATTTGTTC  51 15
   MYPU_1860 NONE
   MYPU_1870  195888 ..  195912 +  -8.1  -4.63863   AAAAACTAATTTAAC          TTTTAACTAAT AAT GTTAGTTAAAA          TTATTTTTATGTTAA  82 101
   MYPU_1880  197167 ..  197181 +  -4.3  -3.90009   AGAAGATAAAAAAAA               CATCT CTTTA AGATG               TCTTTATTCTTCTTT  53 15
   MYPU_1900  197678 ..  197697 +  -2.2  -2.86164   GACTCCTGCATTTGC            TTCATAAA GTAT TTTTTGAA             TAATTAATTGCTCAT  40 113
        ulaA  206504 ..  206526 +  -6.5  -4.74611   GAAAAGTAAATTAGT           CTTATTTTT GCTTA AAAAATAAG           TTATTTTTTATAATA  78 137
   MYPU_1990 NONE
   MYPU_2000 NONE
   MYPU_2010 NONE
   MYPU_2020  210764 ..  210777 +  -6.7  -5.30575   CTATCAATACAAAGA               GTTGC GAAA GCAAC                TTTTTTGCATTTTTA  85 103
   MYPU_2030 NONE
   MYPU_2040 NONE
        infB  214637 ..  214657 +  -4.1  -5.63504   AGAATAAATAAAAAA            GTTTTAC CAAGCAA GTAAAAC            TTTTTTTGTCAAATT  75 90
         tig NONE
   MYPU_2100  221270 ..  221291 + -10.3  -5.61689   TCTATTTATAACTAA           CTACCTAAA AAGT TTTAGGTAG            TTTTTTATTGCTTTT 100 54
   MYPU_2110 NONE
   MYPU_2120 NONE
   MYPU_2130 NONE
   MYPU_2140  244496 ..  244521 +  -6.3  -5.61881   TAAATTTAAGTTAAA         CAACTTTTG CACTTAGC CAAAAGTTG          TTTTTCTTTTTAAAA  83 50
   MYPU_2160 NONE
   MYPU_2170  249663 ..  249678 +  -3.3  -4.17052   TTATCTAAAAACTAG              TGCTT ATCTAG AAGCA               ATTTTTTTATTTACT  54 50
   MYPU_2180  251875 ..  251887 +  -3.5  -5.96894   TCAGAAATTTCACTT                TTAAA TGA TTTAA                TTTTTTTATTTGACT  90 364
        glpK NONE
   MYPU_2220  255798 ..  255824 +  -4.5   -4.5265   AAAAAAAAAAAAAAA         TTAGCACTTTA TTCAT TTGAGTGCTAA         TTTTGTGATATACTT  65 197
        dnaK  257786 ..  257808 +  -7.8  -5.67711   TTTAAAATCAAAAAA           TACCAACTAA AAA TGAGTTGGTA           TTTTTGTTTTGTTTA  95 49
   MYPU_2260 NONE
   MYPU_2270  262302 ..  262319 +  -9.9  -5.64421   ATTTAAAAATTTTAA             CCTTCAG GAAA CTGAAGG              TTTTTTATTTGGAAT 100 45
   MYPU_2280  263384 ..  263435 +  -4.1  -4.56715   AAAACTTCAAAAAAT TGAAAAAAGTTAGTTTTTCCCTA AAAAAA TGTAGAAAAATTAACTTTTTTTA TATTTTTTTTAAATT  61 130
   MYPU_2290 NONE
   MYPU_2300  266063 ..  266082 +  -3.7  -2.80192   TAAAAAACAAAGTAG            TAGTTTA ATAAAA TAAACTA             ATTCATTTAGTTTTA  43 10
   MYPU_2310  267276 ..  267286 +  -2.6  -2.66296   ATTAAGGAAGAAATC                 TAAT GCC ATTA                 ATTCTAAGTATTATT  38 23
   MYPU_2320 NONE
   MYPU_2330  270343 ..  270356 +  -3.9  -3.55444   AGAAGATCACAGCTT               TATTC TAGT GAATA                TTTAAAAGATAGAAC  49 130
   MYPU_2340 NONE
   MYPU_2350 NONE
   MYPU_2360  274871 ..  274890 +    -8  -5.93809   AATTTAATAAAAAGG            CATTTTTC AAAG GAAAAATG             TTTTTTTTATGAAAC 100 39
   MYPU_2370 NONE
   MYPU_2380 NONE
   MYPU_2390  277754 ..  277767 +  -3.1   -5.8187   CTAATAGTAAAAGAA               GTTGT TTAG GCAAC                TTTTTTTATTAACTA  72 87
   MYPU_2400  279427 ..  279445 +  -6.8  -5.77632   AATTTAATAGAAATT             TTTAGCTT TAA AGGCTAAA             TTTTTTTATGCTTTT  91 51
   MYPU_2430  282894 ..  282908 +  -6.4   -5.4148   TTTAAAAAAATAAAA               TGCACT CAA GGTGCA               TTTTTTAGTTATTTA  81 61
   MYPU_2450  286952 ..  286975 +  -7.6  -5.27335   TATAGAAGCTAAAAA          TCTAATTAGT AAAA ACTAGTTAGA           TTTTTATTTGCCAAA  84 36
   MYPU_2480 NONE
   MYPU_2490  292636 ..  292646 +  -5.4  -3.85474   ACTCATCAACAATTG                 CTGA TAG TCAG                 TGTTTATTATTACTT  61 384
        recA NONE
   MYPU_2530 NONE
   MYPU_2540  299135 ..  299148 +  -2.5  -3.63073   ATTTATCATAAGTAA               TTATA ATAA TATAA                TTATTAAAAGGTATA  43 26
   MYPU_2550 NONE
   MYPU_2560 NONE
   MYPU_2570 NONE
   MYPU_2580 NONE
   MYPU_2590 NONE
   MYPU_2600 NONE
   MYPU_2610  307223 ..  307244 + -11.7  -6.01369   TTTAATTAAAAGCAA           CTTTTTGGC AAGG GCCAAAAAG            TTTTTTTATTCTTTA 100 43
   MYPU_2620 NONE
   MYPU_2630  309830 ..  309843 +  -2.4  -5.00616   GAATTTTTGAAAAAA               GCTT ATTAAA AAGC                TTTTTTCAAAAGCCA  59 88
   MYPU_2640  311145 ..  311161 +  -9.5  -3.69734   TAATTTATAAAAAAA              GTCTTGA TCT TCAAGAC              TTTAGCTAAATTATT  79 147
   MYPU_2750  319621 ..  319652 +  -5.2  -5.81032   ATTTATCTTAAAAAA      TAAGTGCCTTGCATT AAA AAAGCT-GGCACTTA      TTTTTTTTAAAGTTA  84 55
   MYPU_2790  325449 ..  325472 +  -2.5  -5.25735   TAAAAAACCAAAAAA          GCATCAT AGACCAAAAA ATGATGC           TTTTTAATTTTTTAA  61 67
   MYPU_2820 NONE
   MYPU_2830 NONE
   MYPU_2840 NONE
   MYPU_2850 NONE
   MYPU_2860  336501 ..  336521 +  -8.5   -3.5553   CTTCCTTGTCAACAA            TATCTAAAA GTT TTTTAGATA            TATTTAGCTTTATTT  76 321
   MYPU_2940  343968 ..  343998 +    -5  -5.08011   TATTTTTATAAATAT       TCAATGAAATTTTT TTA AAAAATTTTATTAA       TTTTTTAAGCCTTTT  71 166
   MYPU_2990  349394 ..  349415 +  -5.9  -5.29885   TAAAAGAATAAAAAA           GCACACT CAAAATCA AGTGTGC            TTTTGTTTTTAAATT  81 30
   MYPU_3030 NONE
   MYPU_3040 NONE
   MYPU_3050 NONE
   MYPU_3060 NONE
   MYPU_3070  355036 ..  355049 +  -5.3  -4.86731   TTTAATGGTGCTGAA               TACCT AAGG AGGTA                TTTTCTTTGAAGAAA  72 116
   MYPU_3080  358583 ..  358603 +  -3.3  -5.61824   ACTTGCTAAACTTGA            GGCTTTT GGAAATG AAAGGCC            TTTTTTTAAATTTTC  79 499
   MYPU_3100  359941 ..  359953 +  -3.5  -3.53091   AACAAAAAGATTTTA                TTTAA TTT TTAAA                TTTAAAACAAGGCAT  47 21
   MYPU_3110 NONE
        acpD  361049 ..  361069 +  -4.7  -5.73563   ACAATAGATAAAAAA            CTGCTTGCA ATT TGTAAGTGG            TTTTTTTACTTTGAT  82 51
   MYPU_3130  369660 ..  369681 +    -6  -6.01725   ATTATCATTTAATAA           CATAAAGT CTAAGT ACTTTATG            TTTTTTGTTTTTATT  88 45
   MYPU_3140 NONE
   MYPU_3150  371238 ..  371267 +  -5.3   -5.7946   TTAAATTTAAGATAA       TTGTAATTTTT AAAGCAAG AAAAATTACAA        TTTTTTTATTAAGCA  84 102
   MYPU_3240  384488 ..  384507 +  -5.8    -5.626   AATATTACAAAAAAA            TAGAAGGT TGAG ACTTTCTA             TTTTTTTGTAAAATA  83 47
   MYPU_3250 NONE
   MYPU_3260  385994 ..  386027 +  -5.4  -3.22924   GATCTAATTTTTCAA     GAGCAAAATCACAA GCTTGA TTTTGAATTTGCTC      TCTTGATCCTTTAAG  56 83
   MYPU_3350 NONE
   MYPU_3360 NONE
   MYPU_3370  394832 ..  394858 + -11.1   -4.7908   GCGGCTTATAAATGC         TAAAAAACCTC ATAGC GAGGTTTTTTA         TTTATTTCTATTTTT 100 503
   MYPU_3400  398611 ..  398627 +  -6.7  -3.43919   GTGATGGGAAATTCT              TTCTAAA TTT TTTAGAA              TATTTAAAATTTCAA  65 135
   MYPU_3420  401922 ..  401953 +  -4.7  -4.38712   AGTTTTAAGCAGTTA      TAAAAATTTGATA ATTTAA TATCAAATATTTA       TTTTATACGACTAAG  63 235
   MYPU_3430 NONE
   MYPU_3440 NONE
   MYPU_3450  406918 ..  406938 +  -4.8  -5.85244   AAACAAAAAGAAAAA           TGTCAAGCT TAAA AGCT-GACA            TTTTTTATTTTCCTT  82 51
   MYPU_3510 NONE
   MYPU_3520  415660 ..  415675 +  -3.4  -3.25942   AAAACTCATCTCTTA              TTAAAA AAGA TTTTAA               TTAATATAGAAAGGT  45 22
   MYPU_3530  416968 ..  417004 +  -4.8  -2.62712   TACCCATTTTTTTGC    TTAAAAAAATAATATA AAAAA TATGTTATTTTTTAAA    ATATTGTATATAATA  49 41
   MYPU_3540  417358 ..  417372 +  -5.6  -2.58767   CAATGGTTAGAGTAC               CCGGCT CAT AACCGG               TAGGTTGCTGGTTCA  52 234
   MYPU_3550 NONE
   MYPU_3560 NONE
   MYPU_3570  419916 ..  419941 +  -2.7  -2.96395   AAAGAGTGCAAAAAT         CTTTTAAATTG TATC TAAGTTAAAAG          TGTATAATAGTAGAT  39 3
   MYPU_3580  420424 ..  420437 +  -3.9  -5.18561   TTTGAGCATGCAAAA               TTACT GGAA AGTAA                TTTTTTGAATCTTTG  71 270
   MYPU_3650  428214 ..  428226 +  -3.5  -4.14454   CACAACTAAATTATA                TTTTT GGT AAAAA                TTAATTTTTTTGTTT  54 68
   MYPU_3660  428680 ..  428692 +  -6.3  -3.55444   TTAAATAGAGAATCT                TTGCA AAC TGCAA                TTTAAAAAATAAGGC  60 8
   MYPU_3670 NONE
   MYPU_3680  429548 ..  429577 +  -2.3  -2.87931   TTTTAAATGATTTAG       TCATAAAAAAATA TTAA TATTTTATTTTGA        TATATGGAAGGTCCC  38 41
   MYPU_3690  430626 ..  430636 +    -4  -5.35354   GCTCTAAAGAAGAAT                 CTTT AGA AAAG                 TTTTTTAATTATATC  72 309
   MYPU_3700  432114 ..  432127 +  -3.1  -3.98172   ATAAATGCGAAGAAA               TTGGG AATA CTCAA                TTTATAGATATTGAT  49 184
   MYPU_3720 NONE
   MYPU_3730 NONE
   MYPU_3740 NONE
   MYPU_3750  441584 ..  441597 +  -6.7  -5.92399   ATACATTTTAAATTA               GCTAC ATAA GTAGC                TTTTTTATTTTCTTA  93 61
   MYPU_3760 NONE
   MYPU_3770  444085 ..  444108 +  -4.8  -5.74122   TATATAAATTATTTT          GAAATTAAACT TTA AGT-TAATTTC          TTTTTTTATATAATA  82 18
   MYPU_3780 NONE
   MYPU_3790 NONE
   MYPU_3800  445936 ..  445953 +  -2.7  -5.80364   AAAAATATTAAAAAA             GCACT CTTGACTA AGTGC              TTTTTTTGTTAAAAT  72 50
   MYPU_3860 NONE
   MYPU_3870 NONE
   MYPU_3880  456726 ..  456736 +  -2.6  -2.70532   GTAACTTATCCAAGT                 TAAT TAA ATTA                 TGAGTTTGTCAAAAT  38 23
   MYPU_3890  458752 ..  458764 +  -3.5  -2.75183   ATAATTGATGAAGAA                TTTTT AAA AAAAA                TGCTTGAGTAGACAT  42 2
   MYPU_3900  460535 ..  460558 +  -7.6  -5.77988   AAGTAAAAAGAAAAG          CTAACTATTT TTAA AAATAGTTGG           TTTTTTTATATATGT  95 260
   MYPU_3940  465579 ..  465615 + -13.3  -3.54488   TTTTAACACAAAAAT    TTCCTATGTTTAAAGTT TCT AACTTTCAACATAGGGA    TCTTATTTCAAAACA  95 336
   MYPU_4010  477110 ..  477128 +  -3.2  -3.09193   AAAATAATTGATGAA             GAATTTTT GAA AAAAATGC             TTGAGTAGATATAGT  44 46
   MYPU_4020  478732 ..  478750 +  -4.6  -5.37865   TATCTTTTTAATTGC             TTTGTGAC TTT GTTACAAG             TTTTTTAATTATTAA  76 96
   MYPU_4060  483121 ..  483167 +  -6.2  -4.98522   TAATTAAATTTAATT TAAAAAAATGTTGATTTAGATT TTA GGTTAAATTCAACATTTTTTTA TTTTTGTCTACAATT  76 38
   MYPU_4070 NONE
   MYPU_4080  485362 ..  485387 +  -8.5   -5.9003   GATTTAACTTTAAAA         GCATTATTTTT TATC AAAAATGATGC          TTTTTTTCTTGATTT 100 79
   MYPU_4090  485721 ..  485762 +  -4.1  -5.90981   TTAATTTTATAAAAA TATTTATTTAGTAAGTTTTT GCC GAAAACC-GCTAAATAAATA TTTTTTTTAATCTAA  80 55
   MYPU_4100 NONE
   MYPU_4110 NONE
   MYPU_4120 NONE
   MYPU_4130 NONE
   MYPU_4140 NONE
   MYPU_4150  500470 ..  500484 +  -2.2  -3.01712   ACTTTGAGTTTTATT               TAAAAG CAT TTTTTA               TATTAAAAAAGAAGG  39 399
   MYPU_4160 NONE
   MYPU_4170  503137 ..  503157 +  -2.6  -3.73281   CCAGGAACAGAGTGA           GCATTACCT GTTG GGGTA-TGC            TTTAGATAATATTTT  45 247
   MYPU_4180  504293 ..  504328 +  -6.4   -5.1356   TTATCTAAATTTAAA    CAAGTGCATTTT GACTCAAATTAA AAAATGCACTTG     TTTTTATTAATCAGA  78 58
   MYPU_4190 NONE
   MYPU_4200  506822 ..  506849 +  -8.6  -6.11392   CTTAATATTTAAAAG        CAAAAGCACAAA ATTA TTTGTGCTTTTC         TTTTTTTCTTTCTTT 100 42
   MYPU_4310 NONE
   MYPU_4320 NONE
   MYPU_4330  523905 ..  523923 +  -2.4   -4.1899   TTGATGAAATTACAG             GATAATCT CCA GGATTTTC             TTTTAGGTCAAATGA  53 438
   MYPU_4360 NONE
   MYPU_4370  529099 ..  529116 +  -4.3  -3.19048   GTGAATTAAGCAATC             TTAAATT AAAA AATTTAA              ATTTATTAATTAAGC  48 22
   MYPU_4380  531666 ..  531689 +  -5.4  -5.79588   TAAAAAATTTTTAAA          GAATAAGC CAAAAAGT GCTTATTC           TTTTTTTCATTTTAA  84 38
   MYPU_4400 NONE
   MYPU_4410 NONE
   MYPU_4420  535918 ..  535928 +  -2.6    -4.323   TGGATTTAAAGGACT                 TTTT TGA AAAA                 TTTTAAATCTTTAAG  50 9
   MYPU_4430  537025 ..  537049 +  -6.6  -5.06414   TTAATAAACTTTAAT          TTATAAGCTA TACTT TGGCTTATAA          TTTTTATTAAGCCCC  79 63
   MYPU_4440 NONE
   MYPU_4450 NONE
   MYPU_4460 NONE
   MYPU_4470 NONE
   MYPU_4480 NONE
   MYPU_4490 NONE
   MYPU_4500 NONE
   MYPU_4510  547571 ..  547590 +  -5.1  -3.57561   TTGAAGAGCTTAAAG            GATTGTT ATAGTG AACAATC             TTTGAGAAATTGAAA  55 15
   MYPU_4530 NONE
   MYPU_4540  550723 ..  550751 +  -4.7  -6.09196   AAATAATTTTTAAAA        TCACCAAAG CTTGTAAAATT CTTTGGTGA        TTTTTTTATTTTCAA  89 35
   MYPU_4550  551535 ..  551560 + -11.3  -5.27938   AATTAAATCTTCCAA         GTTTTGCCTTT AAAA AGAGGCAAAAC          TTTTTATTTAAAACT 100 80
   MYPU_4560 NONE
   MYPU_4570  553063 ..  553079 +    -8  -3.85698   ATTTAAATAATACTT              TGAGCC AAAAA GGCTCA              TTTCTAGGAGAAAAA  75 121
   MYPU_4580  553822 ..  553837 +  -4.8  -2.82623   TTTTGAACTAATAAC              CTTTAA TGCT TTAAAG               TAATTATGGAAAACA  50 7
   MYPU_4590  555389 ..  555435 +  -5.6  -5.94743   TATTAACAAATTGAA TTTAAGAAAAACTAGCTTT TAGGAAAAAC AAGGCTAGTTT-TCTTAAA TTTTTCTTTTTTTTG  88 54
   MYPU_4600 NONE
   MYPU_4610  557230 ..  557246 +  -5.3  -3.00704   TTAAATTTTTAAGAA              TTTATTT TAT AAATAAA              TATAATTTGAACAAT  54 37
   MYPU_4620 NONE
   MYPU_4630  559793 ..  559807 +  -2.2  -4.41087   TTCCAAAACAAATAC               TAAAGA CTA TTTTTA               TTTATCTTTAGTTAT  51 23
   MYPU_4640  561552 ..  561562 +  -2.6  -3.88807   AAAAGCTACAAAATA                 TAAA TTA TTTA                 ATTTTTATTTTCCTG  47 235
   MYPU_4650  563707 ..  563717 +  -2.6  -3.60762   TGAAAATTTCATAAA                 TAAA TCA TTTA                 CTTTTTTAAAAAATA  45 60
   MYPU_4660  565769 ..  565791 +    -8  -2.51173   AAATCAAGTGCTCGA           TTATTAATAA AAA TTATTAATAA           CTTAATGCACTTGAT  66 383
   MYPU_4700  567907 ..  567942 +  -6.4   -5.1167   TTTAATTATAAAAGT    GAAAAAATGGAAAA CTTTTTTT TGTTCCATTTTTTC     TTTTTGTGTTAAATT  78 36
   MYPU_4710  569857 ..  569877 +  -6.9   -5.4505   AAAAATATCTAAAAA            TCAACCTTT AAT ATAGGTTGA            TTTTTTATTCAAAAA  85 57
   MYPU_4740  572483 ..  572493 +  -2.6  -3.73435   TAAGCTTTTATATGT                 TATT TTT AATA                 TTAATTTATTAATTT  45 3
   MYPU_4750  573151 ..  573170 +    -8  -5.61689   AATAAAAAACAAAAA            TCAAGAAA TTCA TTTCTTGA             TTTTTTCTTGCTTTT  95 47
   MYPU_4830  587588 ..  587599 +  -7.2  -5.85244   TTTACTTCCTACTGA                CCCC TTTT GGGG                 TTTTTTATTTTAATT  95 193
   MYPU_4870  594503 ..  594521 +  -6.1  -6.04419   AAAGCAAATAAAAAA             TGATTTC ATTAG GAAATCA             TTTTTTTGTTATTTT  88 46
   MYPU_4950 NONE
        rpsI  602715 ..  602730 +  -6.2  -6.04953   CACATTTTGACCAAA              CAAGTT ATAT AACTTG               TTTTTTTATTTATAT  88 200
   MYPU_4970 NONE
   MYPU_4980 NONE
   MYPU_4990  606158 ..  606174 +  -8.7  -5.37593   AACAAATTGCAAAAA              GCATCCT CAA AGGGTGC              TTTTTTAATTTAAAA 100 87
   MYPU_5060  617404 ..  617434 +  -6.3  -5.53079   TTCAATTTCAAAAAA       GCACTTAGTTT AATCAAAAC AAGCTAAGTGC       TTTTTTATATCTTTT  83 61
         eno  633904 ..  633928 + -11.7  -2.54639   CTTTTTGTTTTCATA          TGGAATAAAAA CAG TTTTTATTCCA          AATTTATTTGCAGCT  93 267
   MYPU_5200  638091 ..  638105 +  -7.2  -3.38991   ATAAGTTGGTTTTTT               GTCTTT TAA AAAGAC               TATTCTTAGGCCACT  68 323
   MYPU_5230  641243 ..  641265 +  -3.4  -5.95539   AAAAATATTCAAAAA           CATCTCACAG CAT TTTTGAGGTG           TTTTTTTATTTAGAA  78 58
   MYPU_5240  642805 ..  642825 +  -6.2  -6.32976   ATTGTTTTAAATTTA            GGCAAGAA ATATA TTCTTGTC            TTTTTTTATTTTTTT 100 194
   MYPU_5250  645864 ..  645876 +  -4.9  -4.64992   TGAAAATGATTTTGT                TGAAT CTA ATTCA                TTTATCTTTTTTAGA  70 243
   MYPU_5280  651646 ..  651667 +  -3.7  -5.21709   GAAAAATACTTATAA           CATCTCAGT TTTT GTTGAGGTG            TTTTTTACTCTAAGA  66 64
   MYPU_5300  655196 ..  655216 +  -8.4  -5.18357   AATTAATAAAAAATT            CCAACTAT TTTGC ATAGTTGG            TTTTTTAATAAATTA  93 354
   MYPU_5340 NONE
   MYPU_5350  660445 ..  660489 +  -6.8  -3.71915   TAATTAAATAAAATT TAAAAAACCTAGAGTT AAAAATAGCAAGA GACTCTAGGTTTTTTA TTAGTATTTTTTTAA  66 46
   MYPU_5390 NONE
   MYPU_5400  665031 ..  665043 +  -6.3  -3.05022   TTTTGAAAAACATAA                GCTTT TAT AAAGC                TATATATATAAGGAA  57 26
   MYPU_5410 NONE
   MYPU_5420  667907 ..  667920 +  -3.9  -4.39277   TGAAGACTAAATTAA               GTTAA TATT TTAAC                TTTGTTATAATATTA  59 31
   MYPU_5430  668765 ..  668786 +    -6  -5.63012   CTAAAAAATAAAAAA           TGTATCTA AAAAGC TAGATACA            TTTTTGTTTGTTTTT  83 44
   MYPU_5820  704296 ..  704313 +  -5.6  -2.93393   CACCAAAAGTTCTTG             TAGGTG CAAATT CACCTA              ATTTGTGACCTACCA  56 278
   MYPU_5880  707518 ..  707533 +  -6.2  -3.36175   TTCAATTAGAGTAAC              TGGAAT AACA ATTCCA               TTGTCACTGAAAATT  62 88
   MYPU_5930  711410 ..  711420 +  -2.6  -4.74103   AATTTTAAAAGTTGT                 TTAA AAT TTAA                 TTTTTAAATTAAAAA  57 22
        ulaA NONE
   MYPU_5950 NONE
   MYPU_5960 NONE
   MYPU_5970 NONE
   MYPU_5980 NONE
   MYPU_5990  716332 ..  716362 +  -9.2  -5.69068   TTTTTTTACTTAAAA       TGTCAACTTTTTTT CAA AGTAAAAGTTGACA       TTTTTTATGTTTTTA 100 51
   MYPU_6140 NONE
   MYPU_6150  731575 ..  731585 +  -5.4  -5.41746   CTCCTTAAATCCCTT                 TGCT TAA AGCA                 TTTTTTTAAGAAGTT  78 116
   MYPU_6230 NONE
   MYPU_6240  741252 ..  741272 +  -9.1  -2.64973   TTTTTTTAATAGCTT            TCTTAGAGA ATA TCTCTAAGG            TCCTATAAAATTAAT  74 78
   MYPU_6330 NONE
   MYPU_6340 NONE
   MYPU_6350  756774 ..  756793 +  -6.6  -6.11019   AAATTTAATATAAGA            CTAAAAAA GCAT TTTTTTAG             TTTTTTTTCATTTTT  95 84
   MYPU_6360 NONE
   MYPU_6370 NONE
   MYPU_6380  760126 ..  760144 +  -2.4  -2.72144   CAAAATATCAATGCG             TTAATTCC AAA GGAGGTAA             ATTTGGAAAAAATAA  37 22
   MYPU_6390 NONE
   MYPU_6400 NONE
   MYPU_6410 NONE
   MYPU_6420  766194 ..  766217 +  -2.5  -5.13354   AAAACAATAAAAAAA          GAATCCA TTGTTTATCT TGGATTC           TTTGTTTTTTATAAA  61 290
   MYPU_6450 NONE
   MYPU_6460  771556 ..  771577 +  -3.2  -3.10499   AGCAAAAAAGCACCC           TTAAAATT TGGTAT AATTTTAA            TATCTTAAAATCTTG  44 138
   MYPU_6470 NONE
   MYPU_6480  775184 ..  775232 + -10.5  -2.69449   AGCAGAATAACTCTT CAAAAAACAAAAAACCAGCCAAT TTT ACTAGCTGGTTTTTTGTTTTAAG CTTGATTCTCTAAAA  80 31
   MYPU_6490  775926 ..  775953 +  -7.2  -4.28049   GATTTAAAACTCTAG        TTGAAAACACTT AAAA AAGTGTTTTAAA         TTTTAAAGTTTTAGA  74 12
   MYPU_6500  780699 ..  780710 +    -3  -5.62552   CTAGCTTATTTTTCT                CAAA TAAT TTTG                 TTTTTTGCTTTTTTT  68 172
   MYPU_6510  784762 ..  784782 +  -4.8  -6.32976   TGAAAAACAAAAAAA            CTAGTTAT TTTAC ATGACTAG            TTTTTTTGTTTTTTT  95 47
        ruvA NONE
   MYPU_6580  790953 ..  790976 +  -6.8  -4.19238   GAAAGAATATAAAAA          GCTAATTTCC CATC GAAAATTAGC           TTTTGAAATTAAGAG  72 29
   MYPU_6620 NONE
   MYPU_6630 NONE
   MYPU_6640  798798 ..  798819 +  -6.1  -3.35054   GACCCGCCATTTTTT           TTATTTTTT TGGC AAAAAATAA            TGTATTGTTTAAAAT  58 170
   MYPU_6650  800364 ..  800383 +  -5.2  -4.04209   GAAAAAATAGTCTTA            TTAAATTT AAAA AAATTTAA             TTTATAATCCTTTGA  62 40
   MYPU_6660 NONE
   MYPU_6670 NONE
   MYPU_6680  805965 ..  805984 +  -8.6  -5.48787   TTAAAAACAATAAAA            CCTCACAT TTGC ATGTGGGG             TTTTTTATATCTTAT 100 37
   MYPU_6750  822773 ..  822789 +  -6.6  -5.87996   ATTTGAAAAATTAAA              GAGTCA TATTT TGACTC              TTTTTTTGTTCATTA  93 42
   MYPU_6760 NONE
   MYPU_6770 NONE
   MYPU_6780  828843 ..  828861 +  -2.4   -4.1899   TTGATGAAATTACAG             GATAATCT CCA GGATTTTC             TTTTAGGTCAAATGA  53 438
   MYPU_6800  830346 ..  830362 +  -3.8  -3.75817   ACAATATAGATAGCC              TTGATA GTACA TATCAA              TATTTATTATCAAAA  50 200
   MYPU_6890  837756 ..  837783 +  -5.6  -5.71638   TTTTTTTTATAAAAA        AAAGTGCTCAAA TAAT TTTGTGCACTTA         TTTTTTTAATTGTTG  84 81
   MYPU_6950  847578 ..  847594 +  -9.5  -5.14477   AGATGCAAAGAAAAA              TCCAAGA TAG TCTTGGA              TTTTTTCAATGTATA  95 16
   MYPU_7020  855796 ..  855835 +  -4.6  -5.60864   ATCAAAAAATTTTTC  AAATAAAAAAACAACA AATTACAA TGTTGTTTTTTTGTTA   TTTTTTTACTATGTA  80 20
   MYPU_7050 NONE
   MYPU_7060 NONE
   MYPU_7070  863464 ..  863483 +  -5.1  -5.61689   AAATTCAAATTTCAA            TTGCTTA GTTAAA TAAGCAA             TTTTTTATTCATTTT  80 49
        uvrA NONE
   MYPU_7110 NONE
   MYPU_7120 NONE
   MYPU_7130  871583 ..  871600 +  -5.7  -5.58051   ATAAAACAAAATAAG             TTAGATA AAAT TATCTAA              TTTTATTTTTTATTT  81 37
   MYPU_7140  874685 ..  874710 +  -6.2  -5.67283   ATTTTATAAGAAAAA         CAACTCACTA TATTTT TTGTGAGTTG          TTTTTTATTTAACTT  95 97
   MYPU_7170 NONE
   MYPU_7180 NONE
   MYPU_7190 NONE
   MYPU_7200 NONE
   MYPU_7210  882786 ..  882801 +  -3.4  -5.42975   AAAATTGAAAAATTT              TAAAAA TTTA TTTTTA               TTTTTATTTATCTAA  68 23
   MYPU_7220 NONE
   MYPU_7230  885148 ..  885166 +  -5.4  -3.14616   ACCAAAAATAAAATC             TGAATAAA TTT TTTGTTCA             TACTTTGTTAGTCTT  56 496
   MYPU_7290 NONE
   MYPU_7300  892187 ..  892215 +  -4.8  -5.88476   AATAACTTAAACAAG        AATATTCATATA TAATT TATATGAATATC        TTTTTTGTTTATTTT  86 49
   MYPU_7310  893571 ..  893581 +  -3.2  -3.99153   GCAAAAATCTCACTA                 GCTT TTA GAGC                 CTTTTTTTATAATGA  52 215
   MYPU_7320  894436 ..  894447 +    -3  -3.48004   TTTAGTTTTAAAAAA                TTAG CACT CTAA                 GTTTTATTGTGCTAA  43 47
   MYPU_7330  895664 ..  895716 +  -6.7  -3.83403   GTTGGCGCTTATTTT TTTAATATAAAAAAAGTCTTACT TCTTTTT AGCAAGACTTTTTATATTTTAAA TTAGTTATTTTTTTG  68 82
   MYPU_7400  910674 ..  910686 +  -3.5   -4.0057   ATATTAGTAAAGTTT                TAAAA ATT TTTTA                TATTCTTTTTTTGCC  52 169
   MYPU_7410 NONE
   MYPU_7420  914459 ..  914488 +  -5.2  -3.28873   TTTTTTACCAAACAT       GCTATTGTTTTCA AATTC TGAAAGC-ATAGC       TCCTTTTTCATAAAT  56 495
   MYPU_7440  915542 ..  915552 +  -2.6  -2.96882   AAGATTAAAAGCTGG                 TTTT TAA AAAA                 TAATTGTATGTTTAA  39 19
   MYPU_7450 NONE
        thrS NONE
   MYPU_7470  918790 ..  918815 +  -7.7  -5.66926   TTTTTAAACATTAGT         TTTTGCCTTAA ATTT TAAAGGCAAAA          TTTTCTTTTTTTTAA  95 47
   MYPU_7480  920550 ..  920570 +  -8.3  -5.88197   AGAAAAAATGTAAAA            CAACCCTCA ATC TTAGGGTTG            TTTTTTTATGTTTAA 100 80
   MYPU_7490  921294 ..  921314 +    -4  -4.66395   TTTTACAAAGAAAAA            CATCCCAA CAAAA TTGAGATG            TTTTAATGTTTTTTT  61 257
   MYPU_7530  925004 ..  925038 + -10.3  -3.57263   TTTTGCATAAAAAAA     CAAGTGTGTTTTT TTGAATTTT AAAAACACACTTG     TTTAAAAGTAAAGAT  83 364
   MYPU_7600  930259 ..  930276 +  -4.3  -4.86216   ATATTTTGGCTTTTT             TTTATTT TTTT AAATAAA              TTTATTATTTTTTGT  64 9
   MYPU_7650  935911 ..  935926 +    -4  -4.18494   TAAATTTTTTCTAAA              GAGCTT TTAA AAGTTC               TTTTAAGTCCAGCTA  58 232
   MYPU_7770  956294 ..  956305 +  -4.4    -4.386   TAGAGTTTTGATTGT                GTCA TCTT TGAC                 TTTTATAAAGAATTC  64 184
   MYPU_7820 NONE
   MYPU_7810 NONE
   MYPU_7800  960284 ..  960294 -    -4   -3.8802   AAAACATAATTTAAA                 CAAT TAT ATTG                 AAGCGTAACTCTTTA  53 78
   MYPU_7790  957941 ..  957971 -  -8.5  -5.89659   ACAAAAAAATAAAAA       TAAGTGCAACT TTTCTTATG AGTTGCACTTA       TTTAAAAATTTAAAA 100 64
   MYPU_7780  957224 ..  957245 -  -8.8  -5.31456   TGAAGGCATAAAAAA           GGTCAAAC TTTAGT GTTTGACC            TTAAAACGTGATTGT 100 54
   MYPU_7760 NONE
   MYPU_7750  953746 ..  953767 -  -7.4  -5.37593   TTTTAAATTAAAAAA           CCAAATGT ACTTTG ACATTTGG            AAATTATAAAAAGTA  87 47
   MYPU_7740 NONE
   MYPU_7730  944930 ..  944946 -  -5.2  -6.01187   AAGTAAATAAAAAAA              TCATAG ACTAG CTATGA              TCATTTTATTTCATG  88 20
   MYPU_7720  943424 ..  943444 -  -4.7  -5.09762   ATTTTAACATAAAAA            CCATAGCAT TGT AAACTATGG            GTTTAAATTGTGCCA  71 57
   MYPU_7710 NONE
   MYPU_7700 NONE
   MYPU_7690 NONE
   MYPU_7680 NONE
   MYPU_7670 NONE
   MYPU_7660  935657 ..  935673 -  -8.7  -5.43329   AAAAATAAAACAAAA              GCTAGCC AAA AGCTAGC              TTATTTTTTTAATAT 100 34
   MYPU_7640 NONE
   MYPU_7630  933227 ..  933266 -  -7.5  -4.85599   TTTAGTTTATAAAAA  TAAAAAAGTGGAAAATT TTTTAC AACTTTCTACTTTTTTA   TCTAAATTCTATTAT  80 58
   MYPU_7620 NONE
   MYPU_7610  930136 ..  930152 -  -6.7  -2.78816   TCATTTTGTATGATA              GTTTTTT GAA AAAAAAC              ATCATAGCTCAATTA  61 154
   MYPU_7590  929092 ..  929107 -  -4.7  -5.52096   AAAGCTAATAAAAAA              CAAGC ACAAAG GCTTG               TAAAAAATAATTAGG  80 59
   MYPU_7580  928278 ..  928292 -  -2.8  -4.41047   ATTTTTTAATTAAAA               GAAATG TAG CTTTTC               TTTTACTTCTTTTGA  53 5
   MYPU_7570 NONE
   MYPU_7560 NONE
   MYPU_7550 NONE
   MYPU_7540  925004 ..  925038 - -10.3  -5.60993   TTTTGCATAAAAAAA     CAAGTGTGTTTTT TTGAATTTT AAAAACACACTTG     TTTAAAAGTAAAGAT 100 69
   MYPU_7520  923480 ..  923494 -  -2.2  -3.16564   GTTTTATTTTACTAA               TTCAAA ATT TTTAAA               GATGTTTAAGTATAA  39 21
   MYPU_7510 NONE
   MYPU_7500  920918 ..  920940 -    -5  -5.75538   TTTAAAAAATAAAAA           TCTTTGATTT TAC AAACCAAAAA           ATTTATTCTTGCAAA  87 441
   MYPU_7430  913974 ..  914000 -  -6.1  -4.88228   ATTTAATATTAAAAA         CTTAAAAAATT TATAG AACTTTTTAAG         CTCTAATTTTTAAAA  74 61
   MYPU_7390 NONE
   MYPU_7380  906134 ..  906162 -  -6.8  -5.26316   TTAGTTTACAAAAAA        TGCCACATCTAA GTTGT TAAAATGTGGCA        TTTTTTTATTTTTTG  82 43
   MYPU_7370 NONE
   MYPU_7360  902824 ..  902844 -    -2  -4.71186   ATTATTAATATAAAA            TTCTTTAA AAAAA TTAAAAAA            CACACTTTTCAAATA  54 131
   MYPU_7350  897933 ..  897960 -  -7.3  -3.01422   TATTTTCATAAAGTA        TAAGTAATTTA GCTATT TAAATTACTTA         ATTGACACAAAAAAT  65 78
   MYPU_7340  895408 ..  895441 - -10.6  -3.71205   TAAAAATTAAATCAA     CCTTTAAAAATGAT CAAATC ATCACTTTTAAAGG      TAAAGGCTTCAAAAG  90 305
   MYPU_7280  889715 ..  889727 -  -4.9  -5.05113   TTGAGACAAATAAAA                CTAAT AAC ATTAG                TTATTTATCTCCTCA  71 22
   MYPU_7270  889019 ..  889031 -  -3.5  -5.46698   TTTAAAAGTAAAAAA                TTAAA ATT TTTAA                CAAATATTGTATTTC  68 59
   MYPU_7260  887383 ..  887430 -  -3.9  -5.08824   TGTTGATTTAAAAAA TCAAGTGC-ACATTTA-TTAATA AAAA TATTAAATAATTGTTACACTTGA TTTTAAAATTTAGAA  66 56
   MYPU_7250 NONE
   MYPU_7240  884352 ..  884374 -  -2.8  -5.75599   GAAATCATAAAAAAA           TTGCTGTA GTTGACT TACAACAA           TTTTGACAAATTCTC  78 334
   MYPU_7160 NONE
   MYPU_7150  874446 ..  874470 -  -5.9  -4.88736   GAGTATTTACAAAAA          CTAAAAACTAA GAC TCAATTTTTAG          TAATCACCCATAGAC  78 152
   MYPU_7090 NONE
   MYPU_7080  863596 ..  863610 -    -5  -6.11229   ATGAAAATAAAAAAA               GCACTT TTG AAATGC               TTTTTTTAATTATGT  89 56
   MYPU_7040  858220 ..  858230 -    -4  -3.51924   TTTTGACTTACATAA                 CTTT AAT AAAG                 GATTATGTTAATGTA  49 47
   MYPU_7030  855530 ..  855540 -    -4  -3.61164   AAGTTGCTAAAAAAC                 TTGA AAT TCAA                 CTCTCTTATGGTATT  52 350
   MYPU_7010 NONE
   MYPU_7000 NONE
   MYPU_6990  850737 ..  850756 -  -6.6  -6.28401   CAAAAAATAAAAAAA            TTTCATAT GTGT ATATGAAA             TTTAAAAAGTAATTT 100 47
   MYPU_6980  848440 ..  848456 -  -2.3  -2.70354   TTTTTCATAAACGCA              CATTTTT TAT AAAGATG              TGGTGTTTTCTTTTA  37 45
   MYPU_6970  847968 ..  847988 -  -8.5  -3.24161   TAAATTTTTATAAGA            TTTTTAAGA AAA TCTTAAAAA            TGTTGGTTATAAGAT  73 316
   MYPU_6960  847578 ..  847594 -  -9.5  -5.31519   AGATGCAAAGAAAAA              TCCAAGA TAG TCTTGGA              TTTTTTCAATGTATA 100 51
   MYPU_6940 NONE
   MYPU_6930  841639 ..  841651 -  -3.5  -3.35696   TTAGAAATAATCTAA                TTTAA ATT TTAAA                ATTAGTTTGAGTCAT  45 27
   MYPU_6920  840566 ..  840583 -  -5.7  -3.28791   ATCTCTTGTCCATAA             TAGTATA GAAT TATACTA              AAAAACTTAGCTTTT  55 65
   MYPU_6910  839468 ..  839482 -  -2.2  -5.31275   TTTTATTACAAAAAA               TAAAAA ACG TTTTCA               TTATAAATATATAAA  64 63
   MYPU_6900  837759 ..  837780 -  -7.3  -5.93809   TTTTTATAAAAAAAA           GTGCTCAAA TAAT TTTGTGCAC            TTATTTTTTTAATTG  95 48
   MYPU_6880 NONE
         gmk NONE
   MYPU_6860 NONE
   MYPU_6850 NONE
   MYPU_6840 NONE
   MYPU_6830 NONE
        gltX NONE
   MYPU_6810  830777 ..  830794 -  -8.5  -5.05577   AAAGTAAATTAAAAA             GTTGCTT AATT AAGCAAC              TATTTTGCTGTTTTT  89 77
   MYPU_6790  828459 ..  828471 -  -4.9  -4.33182   TGATTCATAAAACAA                CTTTT TTT AAAAG                ACTTTAAACATAATG  63 29
   MYPU_6740 NONE
   MYPU_6730  816716 ..  816728 -  -4.9  -2.79248   TTAAAGCTAAGATTA                GTTTT GGA AAAAC                TTGATTTTTCTTAAA  50 44
   MYPU_6720 NONE
   MYPU_6710  815379 ..  815389 -    -4  -4.58685   AAATTTTTTTAAAAA                 CTTT AAT AAAG                 ATTTTTTTAGAAAAT  61 119
   MYPU_6700  808064 ..  808079 -  -4.8  -3.55563   ATTTGATTTTTTAAA              GTATTT GTAA AAATAC               TAGGTTTTAAAACTA  54 110
   MYPU_6690  805965 ..  805984 -  -6.4  -5.16681   TTAAAAACAATAAAA            CCTCACAT TTGC ATGTGGGG             TTTTTTATATCTTAT  78 80
   MYPU_6610  794233 ..  794251 -  -7.6  -5.74086   AAATTAAATAAAAAA             TTTTCAAT TGA ATTGAAAA             TTTCTCTTTTAATAT  95 68
   MYPU_6600  793649 ..  793689 -  -6.6  -4.65168   ATTACATTTTAAAAA TAACGAACAT-TATTTT AACACAAG AAAATATATGTTCGTTA  CACAAAATCACTATA  76 59
   MYPU_6590  790953 ..  790976 -    -9  -5.23765   GAAAGAATATAAAAA          GCTAATTTCC CATC GAAAATTAGC           TTTTGAAATTAAGAG  95 34
        rpsT  788868 ..  788887 -    -5  -4.00347   ATAAAGAAAAAGGAA            GCACAAAT TATT ATTGGTGC             TTGTTTAATATTAGT  59 61
   MYPU_6550 NONE
   MYPU_6540  786425 ..  786448 -  -9.7  -4.87291   TAGTTTAATGAAAAA          CAACAACAC ATATTA GTGTTGTTG           TTTTTAAAGGTGATT  91 41
   MYPU_6530 NONE
   MYPU_6520  784900 ..  784923 -  -7.5  -5.46657   TAGTTTAATAAAAAA          CAACAACAC ATATTA GTGCTGTTG           TTTTTAAAGGTGATT  87 41
   MYPU_6440  767015 ..  767034 -  -3.7  -2.94934   ATAAAATTACAATGA            TTGTTTT TTATTT AAAACAA             GATTTCTAATTTCTA  43 48
   MYPU_6430  766194 ..  766217 -  -2.5  -6.04419   AAAACAATAAAAAAA          GAATCCA TTGTTTATCT TGGATTC           TTTGTTTTTTATAAA  73 52
   MYPU_6320  749611 ..  749634 -  -2.6  -5.30199   AAAAATCAAGAAAAA          TATCTTTTTA TATC CAAAAAAATA           TTAAGATATTTTTAA  65 65
   MYPU_6310 NONE
   MYPU_6300  748715 ..  748731 -  -5.3  -3.74872   ATTTATTTCACTAAA              TATAAAA TTT TTTTATA              TAAAACAATCTATAT  59 110
   MYPU_6290 NONE
   MYPU_6280 NONE
   MYPU_6270 NONE
   MYPU_6260 NONE
   MYPU_6250  742032 ..  742054 -  -4.9  -5.32565   TAATTAATTAAAAAA           CCACAATCC TTAAG GAATTGTAG           TTTTTTTCATTTATT  76 36
   MYPU_6220 NONE
   MYPU_6210 NONE
   MYPU_6200  736747 ..  736757 -  -2.6   -4.0896   AAATGCCCCTTAAAA                 TTTT ACA AAAA                 AATTATTTAATTTAA  49 88
   MYPU_6190  735173 ..  735191 -    -6  -3.37655   TTTTTTAAAAAATTA             TTCATGAG TTT CTCCTGAA             AGTTGTTTTCCTGCC  60 4
   MYPU_6180 NONE
   MYPU_6170  732408 ..  732429 -  -4.4  -6.09196   TTTAAAATAAAAAAA           GTGCGCTT ATTTGA AAGTGCAC            TTTTGTAAATTTATT  84 39
   MYPU_6160  731417 ..  731427 -  -2.6  -3.85698   TTTTTGGCTCACAAA                 TTTT TTT AAAA                 ATAAACAAAATACTT  49 216
   MYPU_6130 NONE
   MYPU_6120  729464 ..  729496 -  -6.5  -4.77757   TTTTAAAAATTAAAA      GAAAATAGCATATCT ATA AGATACACTATTTTA      ACCTAAAAAAACAAA  78 42
        rpsF NONE
   MYPU_6100 NONE
   MYPU_6090  728015 ..  728031 -  -6.6   -5.5074   TAAGCTAATAAAAAA              TCCTAC ACTTA GTAGGA              TTTTAAAACTTATTG  88 35
   MYPU_6080 NONE
   MYPU_6070 NONE
   MYPU_6060 NONE
   MYPU_6050  721984 ..  721996 -  -3.5  -3.66874   TTAATTTTACTTAAA                TTTTA CCC TAAAA                AGTGATTTAATTTCT  48 39
   MYPU_6040  720461 ..  720473 -  -3.3  -4.58773   TTTATTAAACTAAAA                GGTTG TAT CTACC                ATTGTATAGATATCT  58 2
   MYPU_6030  720047 ..  720066 -  -6.5  -5.10497   AATTTATTTAAAAAA            GATTGCA TCATTG TGCAATC             TTTTTCCTAGTTTTA  82 42
   MYPU_6020 NONE
        pfkA NONE
   MYPU_6000  716620 ..  716652 - -12.3  -4.82855   GAGTAAAGTTAAAAA      TTTACTTGATAATCA AGT TGATAATCAAGTAAA      AAAATAGTTCTTTTA 100 226
   MYPU_5920  710073 ..  710083 -  -2.6  -5.00616   TTTTTTTGTAAAAAA                 TTTA ACT TAAA                 TTTTCTAAGCTTTTT  60 84
   MYPU_5910  708334 ..  708360 -  -7.5  -5.32608   AAAAAAGCTAAAAAA         TAAAATTGGAT AGTTG ATCCAATTTCA         AAGTTTAAATTAAGC  87 35
   MYPU_5900  707623 ..  707666 -  -2.1  -3.09968   TAGTTAATTTTAATA GGAATTTTTAAGCTCTTA AATTAATAA TAAGA-CTTAAAAATTCA TTAAATTTTGTCTTA  39 64
        rplC NONE
   MYPU_5870 NONE
   MYPU_5860  705429 ..  705443 -  -2.9   -3.5393   ATCATTTTTTCTAAA               TAAGT TTTTT ACTTA               CTTATCTGCAACTTT  43 23
   MYPU_5850 NONE
   MYPU_5840 NONE
   MYPU_5830 NONE
        rpsC NONE
   MYPU_5800 NONE
   MYPU_5790 NONE
   MYPU_5780 NONE
   MYPU_5770  701999 ..  702013 -  -2.8  -3.21593   TATCTTCCTACAACA               CCTCAG GAG CTAAAG               AAACGATTTTTAAAT  42 3
   MYPU_5760 NONE
   MYPU_5750 NONE
   MYPU_5740  700901 ..  700913 -  -2.7  -3.63515   TTGGATCTGTAATAA                TAGAC ATA ATCTA                TCAACTCGCTTTCTT  45 23
        rpsH NONE
   MYPU_5720 NONE
   MYPU_5710 NONE
        rpsE NONE
   MYPU_5690 NONE
   MYPU_5680 NONE
   MYPU_5670 NONE
   MYPU_5660 NONE
   MYPU_5650  695378 ..  695404 -  -5.2  -2.87132   TTGTTTGTTCATATA         GCTAAAGGACTT TTA AAGTTCTTTAGT         TTTTATCTTAATTAA  53 46
   MYPU_5640 NONE
   MYPU_5630 NONE
   MYPU_5620 NONE
   MYPU_5610 NONE
   MYPU_5600  693025 ..  693039 -  -6.4  -4.28791   AATTTATAAGATAAA               TCACCC TGA AGGTGA               TTTTAAACTAGTTCA  67 28
   MYPU_5590  689077 ..  689101 -  -9.5  -5.31275   CCTTATTATAAAAAA          TTAATCATCCA TTT TGAATGATTAA          CCTTATTTTAAGCAA 100 33
   MYPU_5580 NONE
   MYPU_5570 NONE
   MYPU_5560 NONE
   MYPU_5550 NONE
   MYPU_5540  683765 ..  683795 -  -6.4  -2.89039   AAGCACTTTTATACA       GCTTTAACTTTT TAAAACT AAAAGTTAAAAC       ATTTTGATTTTGTAA  56 50
   MYPU_5530  683249 ..  683263 -  -2.2  -2.94045   TTATTCCAATAACCA               TAAAAA AGC CTTTTA               TTTGTCATTAACTGA  38 23
   MYPU_5520  682560 ..  682585 -    -2  -4.92669   TATATAAAAAAATAA         TAGTTACA AAATAGTAAA TGTAACTA          ATTATAAATTTTTTT  59 39
   MYPU_5510  681916 ..  681932 -  -2.4  -5.00884   ACTTTTTTTAAAAAA              TTTAAA TTTTT TTTAAA              TTTTTTTTGAGCTTA  59 42
        truB NONE
   MYPU_5490  679669 ..  679694 -  -4.8  -2.84344   TAAAACTACTAATTA         GCAAAAGTTC TTAGAT GAATTTTTGC          TCTTTTAAATAATGA  50 10
   MYPU_5480 NONE
   MYPU_5470  677821 ..  677842 -  -5.3  -6.11392   AAATAAACAAAAAAA           CTAATCTAA AACA TTAAATTAG            TCATTTCATTTGTTA  91 129
   MYPU_5460 NONE
   MYPU_5450  669787 ..  669802 -  -7.6  -6.23317   AGAAAAACAAAAAAA              CTAGCT CTAA AGCTAG               CTTTTAAATTAAATT  95 39
   MYPU_5440  668765 ..  668786 -  -6.7  -6.04324   CTAAAAAATAAAAAA           TGTATCTAA AAAG CTAGATACA            TTTTTGTTTGTTTTT  93 58
   MYPU_5380 NONE
   MYPU_5370  661876 ..  661891 -  -6.2  -5.06816   ATCTTTTAATAAAAA              CTCTTT TGTA AAAGAG               AAATTTTAAGCATAT  76 87
   MYPU_5360  660396 ..  660416 -  -8.5  -2.71783   TTAAAATTAATGAAC            TTTTTGAAA ACA TTTCAAAAA            TAGACTAAAAGTATA  70 164
   MYPU_5330 NONE
         tsf  656903 ..  656918 -  -7.6   -5.9667   AAAAATATAAAAAAA              CAGAAC AAAT GTTCTG               TTGAAATACAATTGC  95 54
   MYPU_5310  656028 ..  656057 -  -4.4  -6.19302   AGAGAACAAAAAAAA       CAAGAG-GCTTTT AACAA AAAAGCACTCATG       TTTTTTTGTTTCAAA  84 54
   MYPU_5290  652689 ..  652723 -  -2.2  -6.20267   TTAAAAATAAAAAAA     CAAGTGATTGCTTTAA TTT TTAAAAATCTCACTTG     TTTTTTTATTTTTAA  77 47
   MYPU_5270  647246 ..  647267 -  -7.4  -6.11392   AAAGAAATAAAAAAA           GACAAGAA TATATT TTCTTGTC            TAAATTTAAAACAAT  95 81
   MYPU_5260  645663 ..  645709 -  -8.6  -2.69186   AATAAGCCAAAGTTA TAAAAAAACAAGAGCTTACTTT TTAAT AAAGTA--CTCTTGTTTTTTTA TTTAGTAAATTAATA  70 150
   MYPU_5220 NONE
   MYPU_5210  637982 ..  638002 -  -6.2  -5.65496   TATTAAAAACAAAAA            CCAACTAT GCAAA ATAGCTGG            AATTTTTTACTAATT  83 54
   MYPU_5190  633747 ..  633771 -  -8.1  -5.19261   AAAGGTATTAAAAAA          TATTAAACCAA TTG TTGATTTAATA          CTTTCCAAAATTAAT  89 44
   MYPU_5170 NONE
   MYPU_5160 NONE
   MYPU_5150 NONE
   MYPU_5140  627020 ..  627043 -    -4  -3.17075   TTTGTTTTAATTTAA          CTTAAATCAA AAGC TTTATTTAAG           AATAATTTCGTATTT  47 17
   MYPU_5130 NONE
   MYPU_5120 NONE
   MYPU_5110  624146 ..  624180 -  -5.8  -4.93547   GTAATTAATTAAAAA     CATGCACAATTTTGAA ATT TTAAATTTTGTGCATG     TTTTTTAAAGTTTTA  76 45
   MYPU_5100  623668 ..  623692 -  -4.4  -5.31158   TAAAAAAAGTAAAAA          CTAACAAAAT AAGTG AATTTGTTAG          TTAACTAATAATTTA  72 46
   MYPU_5090  621635 ..  621653 -  -8.2  -5.80727   AAAAACAAGAAAAAA             GGTGATTA TGT CAATCACC             TTTGATGTTTTGTTT 100 42
   MYPU_5080  619346 ..  619359 -  -3.9  -5.88061   AAAAAATGAAAAAAA               TACTA TATT TAGTA                GTTTCTTGTTTTCAC  80 151
   MYPU_5070  617466 ..  617494 -  -9.1  -5.63857   AAAAAGTTAAAAAAA        TAATTAAAATGCC TTT GACATCTTAATTA        TTTATTTGTTAAATA 100 58
   MYPU_5050 NONE
   MYPU_5040 NONE
   MYPU_5030 NONE
   MYPU_5020 NONE
   MYPU_5010 NONE
   MYPU_5000  606436 ..  606457 -  -7.4  -5.43514   AAAACAATTAAAAAA           CTTACCAA TATTTT TTGGTAAG            TTTGTTTGTAAAATA  87 59
   MYPU_4940 NONE
   MYPU_4930  600039 ..  600052 -  -2.5  -3.53012   TGTCCTTTCTTGAAA               TTAAA GTTT TTTAA                TAATTCTTAACTTTG  42 12
   MYPU_4920 NONE
   MYPU_4910  597514 ..  597530 -  -5.9   -5.9218   CAGACAATAAAAAAA              TGATCTC TTG AAGATCA              TTTACCTTTTTTTAA  88 78
        metG  595821 ..  595831 -  -2.6  -4.27441   ATGATGATTAACAAA                 TTAA TAA TTAA                 TTTTTGTTAATTTTA  50 84
        rpmG NONE
   MYPU_4880  594503 ..  594521 -  -6.1  -5.74086   AAAGCAAATAAAAAA             TGATTTC ATTAG GAAATCA             TTTTTTTGTTATTTT  86 45
   MYPU_4860 NONE
   MYPU_4850 NONE
   MYPU_4840  587632 ..  587656 - -10.2  -4.86385   ACTCTTAAAAATAAA          TAACCAACAA GAGCT TTGTTGGTTA          TTTTCTTTAGCTAGA  91 65
   MYPU_4820 NONE
   MYPU_4810  582918 ..  582938 -  -7.7  -5.95539   TTTTAAATAAAAAAA            TGTTATCCA TAA TGAATAACA            TTTTAAAAGGATTAA 100 53
   MYPU_4800 NONE
   MYPU_4790  578515 ..  578527 -  -3.5  -3.77188   ATTCAAAGATAAAGA                TTTTT CTA AAAAA                TTGAGTCATTTCAAA  50 64
   MYPU_4780  576026 ..  576046 -  -8.4  -5.45652   ATTTTTAACAAAAAA            TGAACCAA ATTGG TTGGTTCA            TTAAACTTTATTATT 100 36
   MYPU_4770  575059 ..  575073 -  -4.4  -4.56597   TTGGCTCCTGAAAAA               TATTTT TTA AAAATA               TTAAATGTTATAAAT  61 41
   MYPU_4760  573151 ..  573170 -    -8  -5.84011   AATAAAAAACAAAAA            TCAAGAAA TTCA TTTCTTGA             TTTTTTCTTGCTTTT 100 122
   MYPU_4730  570730 ..  570763 -  -8.5  -3.41125   TCTACATATTTATAA     TCAAAGATTTTTT CTTTTTCT AAAAAATCTTTGA      GAAAGTGATAGTCCC  75 11
   MYPU_4720  569857 ..  569877 -  -6.9  -4.81752   AAAAATATCTAAAAA            TCAACCTTT AAT ATAGGTTGA            TTTTTTATTCAAAAA  78 30
   MYPU_4690 NONE
   MYPU_4680 NONE
   MYPU_4670  565825 ..  565841 -  -6.7  -4.87786   GCAATTTGAGAAAAA              TCTTTTT GAA AAAAAGA              CTTTTTTAAATTTGA  78 75
   MYPU_4520  547141 ..  547165 -    -8  -3.06915   AGTCACTTTAGTCAA          GAGGATCTAA GTTAT TTAAATCCTC          TTGACAATCAAAGAA  70 425
   MYPU_4390  531421 ..  531432 -    -3  -5.18726   CTCCTAGAACAAAAA                TTGA ATTT TCAA                 ATGGAAATCAAACAA  67 277
   MYPU_4350  524681 ..  524693 -  -3.5  -2.64299   TAAGAGCTTAAACAC                TTTAT ATT ATAAA                CATCTAATCAAATTT  42 163
   MYPU_4340  523521 ..  523533 -  -4.9  -4.33182   TGATTCATAAAACAA                CTTTT TTT AAAAG                ACTTTAAACATAATG  63 29
   MYPU_4300  517165 ..  517179 -  -4.4  -3.27704   AGTTTTTAAATTTAA               TAATTT ACT AAATTA               TTTTTTAGCTTTTTT  48 23
   MYPU_4290 NONE
   MYPU_4280  514460 ..  514483 -  -5.5  -4.82667   TTATCATAGCAAAAA          TAAAATCTA TTGATT TAGATTTTA           AAATTAATTTAAAGC  72 111
   MYPU_4270  513354 ..  513385 -  -7.6  -6.17268   TTATAATAAAAAAAA      CAAAATACAATAAA AACT TTTACTATATTTTG       TTATTTTTTTAGTAT  95 58
   MYPU_4260  513095 ..  513117 -  -2.9  -4.42765   GGTTAAAAAATTAAA          CTTAACTATT GAAA AATAGT-AAG           TAATTGTAAAAATTT  53 89
   MYPU_4250 NONE
   MYPU_4240 NONE
   MYPU_4230 NONE
   MYPU_4220  508226 ..  508248 -  -6.4  -5.63504   AATTTGATAAAAAAA           TAAGTTAGCT TTT ACCTAACTTA           TTTTTAAAAATTAAC  83 36
   MYPU_4210  506827 ..  506844 -  -8.5  -4.68645   TATTTAAAAGCAAAA             GCACAAA ATTA TTTGTGC              TTTTCTTTTTTTCTT  87 334
         tuf  480187 ..  480206 -  -6.5   -5.4593   TGAAAATAAGAAAAA            CCAACTA AGTTAA TAGTTGG             TCAACTAAATATTTT  85 49
   MYPU_4040  479241 ..  479251 -  -2.6  -3.96469   ATATTTTAACAATAA                 TAAA GTT TTTA                 ATTGCTATTTTGTGT  49 112
   MYPU_4030  478972 ..  478990 -    -6  -5.75478   AATTAGACAAAAAAA             CCAACCAC AAA ATGGTTAG             TATAGTATAAAGAGA  86 46
   MYPU_4000 NONE
   MYPU_3990  474574 ..  474609 -    -2  -5.18355   TCTAAAAAGTAAAAA    GAAAAGCTAACTATTT TTAA AAATAGTTGGTTTTTT     TATATATGTATTAAT  61 99
   MYPU_3980 NONE
   MYPU_3970  470378 ..  470408 -  -3.5  -2.86271   TTTTTATCAGAATCA      CTAACATCAAAAGA CTTA TCTTCT-ATGTCAG       AGTAATTTACGTAAA  43 178
   MYPU_3960  468533 ..  468545 -  -3.4  -2.79273   TTTTTGTAATATAAG                GAAC TATAC GTTC                ATCATTGTAAATTTC  43 45
   MYPU_3950  465579 ..  465615 - -11.1  -3.64773   TTTTAACACAAAAAT    TTCCTATGTTTAAAGTT TCT AACTTTCAACATAGGGA    TCTTATTTCAAAACA  93 105
   MYPU_3930  461652 ..  461679 -  -5.6   -3.9777   TTGAATATGCATAAA        GTTTTGCCTC CTATTTTT GTGGCAAAAC         TTTTTTTATATAAAA  62 107
   MYPU_3920 NONE
   MYPU_3910  460422 ..  460439 -  -2.7  -6.01187   AATGAAATAAAAAAA             CTAGCCT TTGT AAACTAG              CTATTCCTATAAGGA  75 224
   MYPU_3850 NONE
   MYPU_3840 NONE
   MYPU_3830 NONE
   MYPU_3820 NONE
   MYPU_3810  445869 ..  445881 -  -3.4  -5.89947   CAAAGTCAAAAAAAA                TTGG GTCAA CCAA                GAAAAAATTTTTAAA  84 164
   MYPU_3710  432315 ..  432334 -  -2.2   -5.4588   TAAAATCATAAAAAA            TTAAGATT TACA AATCTAAA             TAATTTTTTTATTTT  64 271
   MYPU_3640 NONE
   MYPU_3630 NONE
        nagB NONE
   MYPU_3610  422826 ..  422838 -  -4.1  -2.63367   TAATAATGTGATAAT                CTTGA TTT CCAAG                TCTTACAACTCCTCG  45 46
   MYPU_3600  421742 ..  421754 -  -2.7  -4.38116   TTTACAAAAATTAAA                CCTTT AAA AAAAG                CATTTTAAAATTAGA  53 176
   MYPU_3590  419802 ..  419819 -  -4.2  -4.07678   TTGTAAAAGATCAAA             TTACTC GACTAG GAGTAA              GTCATGGTGATTTAA  58 445
   MYPU_3500  412583 ..  412613 -  -3.4  -2.92789   AGAGTTAATATTATA       TGAGCTTTTTGTTT TTG AAATTAAAAACTCA       CCTTGATTTACATAT  43 153
   MYPU_3490 NONE
   MYPU_3480 NONE
   MYPU_3470  408724 ..  408740 -  -5.3  -3.34398   TGTTCTTTTTAAAGA              TTAAAAA GTG TTTTTAA              CTCTTCAATGTTTTC  55 2
   MYPU_3460  406918 ..  406938 -  -4.8  -5.77734   AAACAAAAAGAAAAA           TGTCAAGCT TAAA AGCT-GACA            TTTTTTATTTTCCTT  82 272
   MYPU_3410  398264 ..  398283 -  -3.6  -3.97659   AATAAGTTAATTAAA            TTCTCTAA AAAT TTAGAGCA             ATTTTTAAACAAATT  52 314
        glyA NONE
   MYPU_3380  394839 ..  394851 -  -5.5   -5.1361   ATAAATGCTAAAAAA                CCTCA TAG CGAGG                TTTTTTATTTATTTC  76 30
   MYPU_3340  390959 ..  390975 -  -5.2  -3.15663   AGTTATTGTTATTAA              GCAATT GAAAT AATTGC              CAAAATTAAAAACAA  54 5
        hisS NONE
   MYPU_3320 NONE
   MYPU_3310  387460 ..  387503 - -11.4  -6.20267   TTAAAAATAAAAAAA TAAGTAGCT-CAAAAACCTAA GTT TTAAGGTTTTGCAGCTACTTA TTATTTGAGTGAGGA 100 84
   MYPU_3300 NONE
   MYPU_3290  386718 ..  386730 -  -3.5  -4.78764   TAAACCTAGCAAAAA                TAAAA CTA TTTTA                ACCAAGCATAAAATT  61 57
   MYPU_3280  386391 ..  386411 -  -6.9  -5.64274   TTATTTATAAAAAAA            TCCTTGCTC ATA AAACAAGGA            CACAAATTGAAAAAT  88 40
   MYPU_3270  385497 ..  385531 - -13.2  -3.74347   TTGATAAAGTTCAAA     TTCAAAAAGAAGAAAA TTT TTTTCTTCTTTTTGGA     AGAAAAACTTTTTTT 100 450
   MYPU_3230  382017 ..  382037 -  -4.1  -2.60555   TAAGTTCATAACGTA            GATTATTGT AGC ACAATAATT            TTAGTTATTCTCTTG  45 26
   MYPU_3220 NONE
   MYPU_3210  379607 ..  379631 -  -3.8  -4.11528   AAATTTAAAAAAAAT         TG-CTTTTTTA TGGT TAAAAAAGGCA          GTTTTTTGATTTTTT  52 48
   MYPU_3200  377653 ..  377679 -  -8.2  -5.30199   AAAAATGAATAAAAA         TTTCACAATTGT AAA AAAATTGTGAAA         TTTGAAATTAATGTT  93 33
   MYPU_3190  375473 ..  375494 -  -5.9  -5.88197   CGAAATACAAAAAAA           CCAACTATT TTAA ATTAGTTGG            AATATATTTTTTAAT  88 105
   MYPU_3180  373341 ..  373351 -  -2.6  -2.70704   AGGGGCCAAAGTAAC                 TAAA GTT TTTA                 TTGAATTTTTTCTAG  38 23
   MYPU_3170 NONE
   MYPU_3160  371178 ..  371221 - -13.6    -2.924   TAAGCTTTTATAAAG CAACTAAAAAAACAACCT CTTGATTT AGGTTGTTTTTTTAGTTA ATTAAATTTAAGATA  95 80
   MYPU_3090  357595 ..  357627 -    -8  -3.01125   AGCCTTCAGAAATTA      GTGATTTAAATTTA TCTTT TAAATTAAAATCAC      AAGAAGGAAAAGAAA  70 504
   MYPU_3020 NONE
   MYPU_3010 NONE
   MYPU_3000  349394 ..  349415 -  -7.3  -5.77677   TAAAAGAATAAAAAA           GCACACTCA AAAT CAAGTGTGC            TTTTGTTTTTAAATT  95 39
   MYPU_2980  347348 ..  347368 -  -8.5  -2.85508   TAAATTTTATAATTA            TAAAGAAAA CTT TTTTCTTTA            TTTTAGTTATTGATA  71 28
   MYPU_2970  345666 ..  345685 -  -2.9  -5.74086   AAATTAAATAAAAAA            TTAACAC CAAATT GTGCTAA             TTTTTTATAACTTTA  72 66
   MYPU_2960 NONE
   MYPU_2950  343820 ..  343833 -  -3.1  -6.02914   TTTATATAAAAAAAA               GATCC TAGA AGATC                TTTTGTGGTCATAAA  75 226
   MYPU_2930  341938 ..  341958 -  -5.6  -3.34236   AAACTCATTCTACAA            TAGATTAA CTAAT TTAATCTA            TTAAAAATTCTTATT  55 88
   MYPU_2920 NONE
   MYPU_2910  340315 ..  340325 -  -5.4  -2.87132   TTCTGTCTTTATATA                 TTGC AAA GCAA                 TTTTACTTTAATTTA  53 58
   MYPU_2900 NONE
   MYPU_2890  339243 ..  339263 -    -7  -5.54192   AGTAATGTAAAAAAA            CCAATTTT GCTAG AAAATTGG            TTTTAAATTTTTTAG  88 53
   MYPU_2880  336801 ..  336811 -  -3.2  -3.62478   TAATTAATTTTTAAA                 GCGA AAT TCAC                 TTGGAACTTGATCAT  48 3
   MYPU_2870  335991 ..  336013 -    -5   -5.2696   GTAAAACTGAAAAAA           TTTATGAAAA CCC TATTCATAAA           TATACAATCAATTTG  77 301
   MYPU_2810 NONE
   MYPU_2800  325449 ..  325472 -  -2.5  -5.59502   TAAAAAACCAAAAAA          GCATCAT AGACCAAAAA ATGATGC           TTTTTAATTTTTTAA  67 54
   MYPU_2780 NONE
   MYPU_2770 NONE
   MYPU_2760  319621 ..  319652 -  -5.2  -5.05782   ATTTATCTTAAAAAA      TAAGTGCCTTGCATT AAA AAAGCT-GGCACTTA      TTTTTTTTAAAGTTA  74 38
   MYPU_2740  318123 ..  318138 -  -3.2  -3.89336   CCAATTAAATTTAAA              GGCACA CACT CATGCC               TGTTTGTTATTTTAC  50 126
   MYPU_2730 NONE
   MYPU_2720  316821 ..  316831 -  -2.6  -3.53012   GTTGTTCTCCTTAAA                 TATT TTA AATA                 ATCTTAATTTTTTAA  43 50
   MYPU_2710 NONE
   MYPU_2700 NONE
   MYPU_2690 NONE
   MYPU_2680 NONE
   MYPU_2670 NONE
   MYPU_2660 NONE
   MYPU_2650  311145 ..  311161 -  -9.5  -5.66684   TAATTTATAAAAAAA              GTCTTGA TCT TCAAGAC              TTTAGCTAAATTATT 100 36
   MYPU_2510  293771 ..  293787 -  -2.3  -2.92038   TTTAAAACCATTAGA              TAAATCA CTT TGATTTG              AAGAGTTATCTTTTA  38 208
   MYPU_2500  291930 ..  291949 -  -7.2  -4.98531   TTGTTAAATTAAAAA            CTCCCAAA ATTA TTTGGAAG             ATTTTTCTTGAGCTA  85 356
   MYPU_2470 NONE
   MYPU_2460  287530 ..  287547 -  -4.2  -5.57729   AAACAATATAAAAAA             TAACCA TCTTTG TGGTTA              TTTTTTTGAAATTAA  75 52
   MYPU_2440  282889 ..  282913 -  -5.8  -5.58209   GCAAATTTAAAAAAA          TAAAATGCAC TCAAG GTGCATTTTT          TAGTTATTTAAATTA  83 51
   MYPU_2420 NONE
   MYPU_2410  279379 ..  279401 -   -10  -5.32944   TTCATAATGAAAAAA           TTACCCAACA CGT TGTTGAGTAA           TTTTAGAAAAAATTT 100 75
   MYPU_2250 NONE
   MYPU_2240  257786 ..  257808 -  -7.8  -5.46698   TTTAAAATCAAAAAA           TACCAACTAA AAA TGAGTTGGTA           TTTTTGTTTTGTTTA  93 128
        pyrH NONE
   MYPU_2190  251412 ..  251448 - -10.5  -3.09803   TAATTCTACTTAATA    TTTTTTCAGCTTTTTTC AAG AAAAAAAGTTGAAAAAA    AGTAAAAGATAAAAA  84 328
   MYPU_2150  244496 ..  244521 -  -6.3  -3.79481   TAAATTTAAGTTAAA         CAACTTTTGCAC TTA GC-CAAAAGTTG         TTTTTCTTTTTAAAA  63 41
   MYPU_2080  218945 ..  218958 -  -3.9  -3.82628   TAGTTTAAATAAATA               TATGT ATGC ACATA                TTCAATCATTTTAAC  53 291
   MYPU_2070  217107 ..  217124 -  -5.7  -5.14477   GATATATCTAAAAAA             GTATATT GCAA AATATAC              CAAAGAATTAAATAA  76 71
   MYPU_2060  214637 ..  214657 -  -4.8  -5.82036   AGAATAAATAAAAAA            GTTTTACC AAGCA AGTAAAAC            TTTTTTTGTCAAATT  82 60
   MYPU_1970 NONE
   MYPU_1960 NONE
   MYPU_1950 NONE
   MYPU_1940 NONE
   MYPU_1930  198692 ..  198722 -  -6.3  -5.69793   AGATTAAAGAAAAAA       GCAATAGAAGATA ACTTA TATCTCATATTGC       TTTTTAACTTTTTTT  86 58
   MYPU_1920 NONE
   MYPU_1910 NONE
   MYPU_1890  197167 ..  197181 -    -5  -6.12328   AGAAGATAAAAAAAA               CATCTC TTT AAGATG               TCTTTATTCTTCTTT  89 29
   MYPU_1750  182746 ..  182762 -  -6.6  -5.85011   GAAAAACTAAAAAAA              CACTCT AGTTA AGAGTG              TTTTTAAATGATTTG  91 98
        trmB NONE
   MYPU_1650  175238 ..  175252 -  -2.8  -3.68619   TCGAACCCACGCAAA               CAGGTT TGG AATCTG               TAGTACTACCATTAT  45 60
   MYPU_1640  174669 ..  174686 -  -4.2  -3.53343   AACTTGTCTTTCAAA             TTTAGC AAAAGA GCTAAA              ACTTGACAAGTTTTT  52 413
   MYPU_1570 NONE
   MYPU_1560 NONE
   MYPU_1550  163545 ..  163557 -  -3.5  -3.01217   TAAAATAATATTACA                TTTTT TAA AAAAA                TATCTAAAATAACAC  44 60
        rpmH NONE
   MYPU_1530 NONE
   MYPU_1520  160981 ..  161005 - -10.9  -5.29885   AAGTTAAAAATAAAA          GACTAACTATT TTA AATAGCTAGTC          CACTATTAAGAATTT 100 73
   MYPU_1450 NONE
   MYPU_1440  151688 ..  151714 -  -6.7  -5.72118   AAAAAACATAAAAAA         GCAAACACA TTAAAAAGT TGTGTTTGC         TTTTTATTTTGACTT  91 200
   MYPU_1370  145931 ..  145947 -  -8.1  -2.94422   GATGCTCAAAAAGAG              TTCATAG AAG CTATGAA              AAACAAAATAGAAGA  69 142
   MYPU_1330  141317 ..  141341 -  -8.8  -5.83226   AATTTAATAAAAAAA          CTTTTACAAA TAAGT TTTGTAAAAG          TTAATCTAAGCTTTT 100 31
   MYPU_1320  140124 ..  140139 -  -4.8  -4.96028   CTTGAAAAAAAATAA              TTACTT TTTA AAGTAA               ATTATGTAAAGATAT  71 10
   MYPU_1250 NONE
   MYPU_1240  130866 ..  130879 -  -6.7  -5.20216   TATATTACTAAAAAA               GCAAG TTAT CTTGC                AATATAAAGAGGCTA  82 65
   MYPU_1220  127086 ..  127098 -  -3.4  -3.86832   TAAGAGATAAAAAAT                GAAC TGTTG GTTC                TATAGAGTTAATAAA  53 321
   MYPU_1200 NONE
   MYPU_1190 NONE
   MYPU_1180  124646 ..  124661 -  -4.8  -5.41143   TATGGTGGAAAAAAA              GATAAA AGAG TTTATC               TACATTCATACAAAA  79 119
   MYPU_1100  118737 ..  118775 -   -10  -4.80737   CAACACAAAAAACAA   TCATTTGATTTTTTAAAA ACA TATTAAAAAATCAAATAA   AAAACAAAAGAGCTT  91 82
   MYPU_1040  110384 ..  110404 -  -6.9   -2.9348   GTGAAATGGCAGACA            CAGTTGACT CAA AATCAACCG            CTTCACGGCGTGCTG  61 156
   MYPU_1030 NONE
   MYPU_1010 NONE
   MYPU_1000 NONE
   MYPU_0990 NONE
   MYPU_0980  103106 ..  103116 -    -4  -3.05997   GTGCTAGAAATGACA                 TTGA CTA TCAA                 TATGAATTAGTTTTA  48 185
   MYPU_0960  100398 ..  100433 -  -3.4  -5.28166   TAAAACTAATAAAAA    GAGTTTTTGATCCA TTAGATTT TGGAACAAAAACTG     ATCTTACAAACTTGG  72 370
   MYPU_0930   95781 ..   95805 -  -5.8  -5.32608   AAAAAATTTAAAAAA          GTTTTGTCTT TAAAT AAGGCAAAAC          TTTTTTGTATAAAAA  81 138
   MYPU_0910 NONE
   MYPU_0900 NONE
   MYPU_0890 NONE
   MYPU_0880 NONE
   MYPU_0870   90577 ..   90587 -    -4  -2.80236   AAGGCAACTCCAAAG                 GTTT CAA AAAC                 AAGTGGGGTGATAAT  46 370
   MYPU_0850   89854 ..   89873 -  -6.5  -5.88476   AAAACAAATAAAAAA            CTTGACA AGAAAA TGTCAAG             CTAATGAAAATTATT  93 42
   MYPU_0840   88528 ..   88541 -  -2.5  -5.80248   TAATACATAAAAAAA               TAATA AATT TATTA                ATTTAACTTACAAGT  71 33
   MYPU_0790   85076 ..   85095 -    -8  -4.26871   TAACGTAGTAACAAA            TTGAATTG ACTA CAATTCAA             AGATAAAGTCAATTA  77 86
   MYPU_0740   81108 ..   81121 -  -3.1  -4.00323   TTAAATACATAATAA               CTTCC AATT GGAAA                AACTATTGTAACTAG  49 264
   MYPU_0730   80275 ..   80297 -  -9.2  -5.54079   TTAAAAATTAAAAAA           GCAACCTTTT ATC AATAGGTTGC           TTTTACTTTTATCTT 100 39
   MYPU_0700   78023 ..   78041 -  -7.6  -3.19169   CCAACATTAAGAAAG             TATAACAT TAC ATGTTATA             AAATAATTACAATCT  66 385
   MYPU_0680   75057 ..   75072 -    -4  -5.86465   AAGAATATAAAAAAA              GTGACT TTGC AATCAC               TTTTTTACTTAATTA  78 34
   MYPU_0560 NONE
   MYPU_0550   59032 ..   59060 -  -8.3  -5.79595   TTCTAAAACAAAAAA        CAAAGTTCATCAT TTA AAAATGAACTTTG        TTTAAAATTATTTTT 100 55
   MYPU_0470   51677 ..   51688 -  -5.8   -3.4691   ATCTAAGAAGAGCAA                GAGC AGCT GCTC                 AAAACATGGTGCCTA  60 464
   MYPU_0440 NONE
   MYPU_0430 NONE
   MYPU_0420   47504 ..   47523 -  -3.6  -3.09933   CTTTAATTTATGTAA            GTCATCAT TTAA ATGATGAA             CAAAAAAATAAATTT  46 107
   MYPU_0120   12370 ..   12388 -  -3.2  -3.26948   ATAGAAACTTATTAA             TTTTTGTA ATT TACAATAA             GTTTTTAAAAATATA  45 156
   MYPU_0110   10721 ..   10754 -  -2.5  -5.65513   TAGTAATTAAAAAAA     TGTACTTGTAATAAA AATA TTTATGACTTGTACA      TATAAAATCTTAACA  67 211
   MYPU_0050    3522 ..    3535 -  -3.9  -4.70879   TTTAAACTTTAAAAA               CATTT TAGC AAATG                ATAAAAATGAAGTAA  66 268
