# Supplementary material for: Rapid, accurate, computational discovery of Rho-independent transcription terminators illuminates their relationship to DNA uptake
Source: Genome Biol. 2007 Feb 21;8(2):R22. doi: 10.1186/gb-2007-8-2-r22 (PMC1852404; doi:10.1186/gb-2007-8-2-r22)
Supplement: Additional data file 4 — Best terminators found downstream of each of the genes of the 343 organisms studied. [file gb-2007-8-2-r22-S4.zip › Mycoplasma_synoviae_53.bag]

        dnaA NONE
        dnaN NONE
   MS53_0003    2939 ..    2963 +  -5.8  -5.50313   TCGAAAAAGAATAAT          GAAAAAGCCA AAAGA TGGCTTTTTG          TTTTTTAATTTTATC  90 27
   MS53_0008   11408 ..   11419 +  -4.4  -4.52949   AAGGTAGTAAAAGAC                CCAT TTAA ATGG                 TCTTTTTTTTGCGCC  64 514
        rpsP NONE
        trmD NONE
        rplS   14800 ..   14811 +  -5.8  -5.52909   AATAATTAAAAAACC                CCCA ATTT TGGG                 TTTTTTTACATCTTA  90 36
   MS53_0013 NONE
   MS53_0014   15807 ..   15826 +    -5  -3.20361   ATAATTTTAGGAATT            GAAACATC ACAC GATGATTC             TTCAATTGCAATTTT  53 37
         gcp   17161 ..   17178 +  -7.1  -2.79912   CATGGATTATAAAAA             GCAATTT TATT AAATTGC              TGGCTTCTTTTTAAA  63 474
   MS53_0020   20637 ..   20649 +    -2  -3.62411   TAACAGAAAGCCAAA                TAGA ATATA TCTA                TGTTTAATATTTTAG  45 38
         ffh   22022 ..   22034 +  -7.7  -4.99134   AATGTTTTAAAAAAA                GTGCA ATT TGCAC                TTTTTAATTTAAAAT  90 31
   MS53_0025   28373 ..   28387 +  -4.4  -2.52623   CTTAATTTAAATTAA               TATTTT AGG AAAATA               ATATTGTGAAAAAGA  47 26
      sgaT-1 NONE
   MS53_0027   30434 ..   30460 +    -6  -2.94329   GAAAAAGGAAGATAA         TGTCAAGGAAAT TAA ATTTTCTTGAAA         ATTTAATTGAAAATG  57 26
        sgaA NONE
        sgaH NONE
        sgaU NONE
        sgaE   33163 ..   33175 +  -3.5  -2.55847   GGCCAAAGAAAATAA                TTTAT TTA ATAAA                ATTCATGCATTTATT  44 26
   MS53_0032   34584 ..   34613 +  -3.7  -5.45652   TACCAAGTTACCACT       CTCAAAAAAATAT TAAA ATTTTTTTATGAG        TTTTTTATTAAAAAT  76 93
   MS53_0037   40589 ..   40617 +  -4.1  -4.94992   AAAATAAGAAAAAAA       TGCAAT-TTTAG TTTTGT CTAAAGATTGCA        TTTTTATGACTTTAA  72 41
        parC NONE
        uvrB NONE
   MS53_0059 NONE
        lplA NONE
   MS53_0061   65105 ..   65120 +  -4.8  -4.09348   GATCCATTTTTATAC              TTGAAA TAAA TTTCAA               TATTTTTGGTATTTT  63 435
        rpmB   67427 ..   67442 +  -3.3  -5.63517   ATTACAAAACAAAAA              CTGAA TAAATT TTCAG               TTTTTTGTTTACAAA  78 43
   MS53_0068   68552 ..   68582 +  -8.5  -5.75538   TCGTTCGCCCCATAT       GAAAAAAGATAGC GCGTA GCTATCTTTTTTG       TTTTTATTTTTTAAC 100 141
   MS53_0072   74107 ..   74121 +  -4.4  -4.69048   AAATTAAAAACGTTT               TTAATT CTG AATTAA               TTTATTTGATTTTAT  66 11
   MS53_0073 NONE
   MS53_0074   76356 ..   76380 +  -2.3  -3.54408   AAAAATAAGTTTGTA          TTTTTAGATTT TTC AAATATAGAAA          TTAATTTAACTAAAA  45 45
   MS53_0075 NONE
        rplM NONE
        rpsI   78543 ..   78560 +  -9.9  -4.03413   AACGTTAATTTATTT             TGCATGC AATT GCATGCA              TTTATATGCGAGCGT  90 33
        aldA   80105 ..   80125 + -10.5  -5.35222   GAAAATAAAAAACCT            GAGTTTCCA AGT TGGAAGCTC            TTTTTTATACCTTTT 100 70
   MS53_0079   81907 ..   81935 +  -9.7  -5.87996   TAAAAGCGCAAAAAA        CGAATACGCCT TATTTAT AGGTGTATTCG        TTTTTTTCTTCATTA 100 43
   MS53_0080 NONE
   MS53_0081   84855 ..   84866 +  -4.4  -5.52023   CTTACAATATGGAAA                TGCA ATGT TGCA                 TTTTTTATTAATCGT  80 287
   MS53_0084   87929 ..   87942 +  -6.7   -4.7657   AAAGTAAGTAAAAAA               GCTGA AAAA TCAGC                TTTTTACCATTTTTA  82 30
        acpD   92645 ..   92684 + -16.2   -2.9176   TTCTAATTAAAATTG  CAAATAAAAAAGTAAGAG AAAA TTCTTACTTTTTTATTTG   TCTCTAACTAAAATT 100 35
   MS53_0101  103935 ..  103969 + -14.6  -4.68655   AATAATACTTAATTT     CAACAAAAAAGTAAGC TAA GCTTACTTTTTTGTTA     TTTATTTTCGAGTTA 100 224
   MS53_0115 NONE
   MS53_0116 NONE
   MS53_0117  121370 ..  121411 +   -12  -2.62246   TCTTAAGTAACAAAG GTAACAAAAAAATATCGA AATTAA TCGATATTTTTTTGTTAA  ATTGATTCGCATTAC  88 31
        secA  132826 ..  132857 +  -8.9  -4.13282   CAAATTAAAATAAAT      TATAAAGGCAGGC CATAGT GCTTGCTTTTATA       TTTTAAAAATGTAAT  84 28
   MS53_0129 NONE
        bcrA NONE
   MS53_0131 NONE
   MS53_0132 NONE
   MS53_0133 NONE
   MS53_0134  139334 ..  139352 + -11.8  -5.55001   CAATTTAATAAAATT             GCCGATTT TTA AAATCGGC             TTTTATTTTTTATTA 100 254
        xylF  142148 ..  142185 + -16.1  -3.75153   CAACAATAGAAAACA   CTAAATAAAAATCAATT TTTA AATTGATTTTTATTTAG    TTTAAATTAAGAAAA 100 32
        mglA NONE
   MS53_0138 NONE
   MS53_0139 NONE
         dgk NONE
   MS53_0141  147850 ..  147867 +  -5.6   -5.5074   AATAAAACAAAAAGA             CTAGCA TAAATC TGCTAG              TTTTTTATTGCATTA  88 36
        ftsY NONE
   MS53_0146  151621 ..  151652 + -16.2  -4.55128   AAATTTAAAAAAGAA      TACTAAAAAATGCC TTTT GGCATTTTTTAGTA       TTTTACTTTGGAAAT 100 20
         ppa NONE
        pepP  156423 ..  156438 +  -3.3  -6.08342   AAGACGAAAATTAAA              CATTC TTTTTT GAATG               TTTTTTTGTTTATTA  86 27
        prsA  157510 ..  157521 +    -3  -3.05597   GTAAAGAACGTAATG                CTAA CTTT TTAG                 ATTTTGAAAAATACG  44 55
        gidB  158133 ..  158150 +  -5.6  -4.81551   AAAGACATCAAAAAA             CAATCC TAAGTT GGATTG              TTTTTGCTATAAATC  74 17
   MS53_0155 NONE
   MS53_0156 NONE
   MS53_0157  165867 ..  165877 +    -4  -3.57144   GTTGAAAATTATTTA                 GATA TCG TATC                 TTTAAAAATCAACAA  50 82
   MS53_0158 NONE
      atpA-2 NONE
      atpD-2  171448 ..  171476 + -16.3  -3.63336   CTTAAAATCCCTAAA        CAAAAAACCGAAA TAG TTTCGGTTTTTTG        TTTAGCCTGCTATCT 100 36
        rpmF  174468 ..  174481 +  -3.1  -6.28401   AATAAAATGGAAAAA               GAACG CATT TGTTC                TTTTTTTGTTTTTTA  93 36
        ruvA NONE
        ruvB  176260 ..  176291 + -10.6   -4.5477   GCTTTTTTATTACTT      TATTTATATATTTA TTAT TAAATATATAAATA       TTTTATAGTCTATTA  93 231
        secD  180800 ..  180811 +  -4.4  -5.80727   TTTAACTATTAAAAA                TAGC TGAG GCTA                 TTTTTTCTTCTTTTT  82 29
         obg NONE
        trpS NONE
        thrS NONE
   MS53_0171  185339 ..  185370 +  -6.1  -4.73108   AAAATTACAAAAAAC      TAAAAGTTGTCAT GTCAAA GTGACAATTTTTA       TTTTAATTTTGTAAA  73 23
   MS53_0172  186905 ..  186949 + -16.1  -5.38054   TTCTTGAAATAGAAT AGCAACTAAAAAAGCTTTAGA AAT TCTAAAGCTTTTTTAGTTGGA TTTTTATTTGTAAGG 100 24
   MS53_0176  191561 ..  191589 +  -9.7  -5.15117   GGAATGAAGAAAAAA        CGAATACGCCT TATTTAT AGGTGTATTCG        TTTTTTGCGCTTTTA 100 307
        oppB NONE
        oppC NONE
   MS53_0186 NONE
        oppD NONE
   MS53_0188  210178 ..  210198 +  -2.6  -3.26428   CAATTCAAACTAGGA            GTTTTATG AAAAA CAAAAAAC            TTAAATTAATTCTTG  43 28
   MS53_0189 NONE
   MS53_0190  213314 ..  213346 + -11.5  -2.95472   AATATATAATTATTA      TGCAGTTACTTTACA TTT TGTAAATTAGCTGCA      ATTATTTCAAAATAT  90 92
        nagB  217136 ..  217157 +  -5.9  -3.83921   ATTTATTAATAGCAA           CCCATAAAG AAAG CTTTATCGG            TTATGTTGTATTAAG  66 43
        nagA  218272 ..  218294 +    -7  -4.88067   GTTTTAAAAAATATG           TAGCGCCG ATTATTC CGGCGTTA           TTTTTATAACTAGCT  85 47
   MS53_0196 NONE
   MS53_0197 NONE
        nanA  221208 ..  221238 + -12.9  -3.38158   TAATAAAATTCACAA       TTAAAAATCACCA AATTC TGGTGATTTTTAA       TTAGCTTATTTTGCT 100 38
        vlhA NONE
   MS53_0269  294508 ..  294537 + -12.4  -4.54821   CCCCAAAATGTTTTA       CAAAAAAGCCAA CTATTT TTGGCTTTTTTG        TTTTATAATTACGGT 100 78
        gapA  295724 ..  295746 +  -6.4  -4.35926   ACAAGTTTTTTCACA           CTTGCAAT CTTTACA ATTGCAAG           TTTTACATTTACAAT  72 152
        uvrC  297601 ..  297615 +  -4.4  -3.59634   GCCAGAAAATAATCA               TATTTT AGT AAAATA               TATTTACTTAATTAT  54 29
        pdhA NONE
        pdhB  299744 ..  299754 +  -5.4  -2.95113   GTAGATAAAGTTAAA                 GAAG TTA CTTC                 ATTTAAATTTTAGGA  54 2
        pdhC NONE
        pdhD  302617 ..  302635 + -11.8  -5.84011   CAATTTAATAAAATT             GCCGATTT TAA AAATCGGC             TTTTTATTTTTTATT 100 100
   MS53_0277  304771 ..  304802 + -10.6  -3.22774   TTTGGATTAGCCGAA      TTAATTAATTAATT AATT AATTAATTAATTAA       TTAATACTAACTATC  85 145
   MS53_0279  306588 ..  306616 + -10.7  -5.66989   AAAAAGAAATTTAGA        TATTTTAAATATT AAA AATATTTAAAATA        TTTTTTTAATATTTA 100 27
        licA  310017 ..  310049 +  -9.5  -5.33131   TTTTGAGACTTTTTG      AATTTCTTAATATAT TTC ATATATTAAGAAATC      TTTATTTTTTTCTTA 100 279
   MS53_0283  311787 ..  311821 + -13.8   -4.4267   TTGTATTATAAAAAA     CTACGAATAGCTCTAT ATT GTAGGGTTATTCGTAG     TTTTAAGTTTTAAAA 100 44
   MS53_0286 NONE
   MS53_0287  317250 ..  317262 +  -4.9  -4.55544   TTTTCAAACGAAACT                TTTCT AAA AGAAA                TTTTAATTATGTATT  68 293
   MS53_0288  319581 ..  319599 + -11.8  -5.55001   CAATTTAATAAAATT             GCCGATTT TAA AAATCGGC             TTTTATTTTTTATTA 100 253
   MS53_0290 NONE
   MS53_0291  321662 ..  321680 +  -4.6  -3.15129   ATCAAAAAATAGAAG             GAGATTAT GCG ATAAACTC             TGATTTATTAATTGG  53 254
   MS53_0292 NONE
   MS53_0293 NONE
   MS53_0294  325556 ..  325588 +  -7.2   -5.7946   ACTTCCAAGTTACCA      CTCTCAAAAAAAAT ATTAA AATTTTTTTGGGAG      TTTTTTTATTAAAAA 100 89
   MS53_0299 NONE
   MS53_0300 NONE
        vacB NONE
   MS53_0302 NONE
        metG NONE
   MS53_0304  338550 ..  338592 +    -8  -5.63374   TTTTGAAGTAACAAC CGCGAAATAAAAATGTCAAG ATG TTTGACATTTTTATTTAGTA TTTTTTTAGTATTGG 100 16
         upp NONE
   MS53_0310 NONE
        leuS NONE
         lon  350341 ..  350353 +  -4.1  -3.51778   TAATTATTACTTCAG                CTAGT TTA ACTGG                TGTTTCATGTAATGA  54 162
   MS53_0313 NONE
   MS53_0314 NONE
   MS53_0315  352648 ..  352666 +  -3.9  -5.60993   ATTTCATTAAAAATT             GTAAGTT AATAA AACTTGC             TTTTTTTATGCAAAA  76 366
   MS53_0316  354932 ..  354943 +  -5.8  -5.85244   ATAAAACAAAAAAAA                GCCA AAAT TGGC                 TTTTTTGTTTTGCTT 100 43
   MS53_0326  365963 ..  365994 + -11.9   -5.7946   ACTTCCAAGTTACCA      CTCTCAAAAAAAT ATTAAA ATTTTTTTGAGAG       TTTTTTTATTAAAAA 100 380
   MS53_0329 NONE
   MS53_0330 NONE
        ugpA NONE
        ugpE  378895 ..  378914 +    -3  -2.86264   TAACTGCCATCTTTT            CACTTATTA TGA TAATA-GTG            CTTTCATCAATGATT  43 80
   MS53_0333 NONE
   MS53_0334  383030 ..  383055 +  -8.5  -5.73563   AATTAATAATAAAAG         TAAATAGCTTT TAGT AGAGCTATTTA          TTTTTTTAATTTAAT 100 55
   MS53_0335 NONE
   MS53_0336 NONE
   MS53_0337  385809 ..  385830 +  -5.3  -3.97446   CTTAATTAGGAAATA           TAAAAAGCT AATA AGTTTTTTA            TTTACATTTATTTAT  62 81
   MS53_0338 NONE
   MS53_0339  387476 ..  387492 +  -5.1  -4.37198   AAAAAAACAAAAAAA              GCTCC AACAAAG GGAGC              TTTTAAATTTCAATT  66 40
        cysS NONE
   MS53_0358 NONE
   MS53_0359  412703 ..  412717 +  -4.4   -2.8547   GAATCTAGCTAGAAT               TATTAA CTT TTAATA               TATAATATAAAAAAT  48 29
   MS53_0360 NONE
        nusG  413710 ..  413724 +  -3.6  -4.97159   CTAACACGTATAGAA               CGTAAT TAA ATTATG               TTATTTTTTATTTTT  68 17
        trmE NONE
   MS53_0363 NONE
        ksgA  416757 ..  416774 +  -9.9  -5.66926   TATTATTTTGGTTTT             CTTCTGG TTCT CCAGAAG              TTTTATTTTTTTTAC 100 56
   MS53_0371  424564 ..  424575 +  -4.4  -3.78022   ATTAAAATAAAAAAA                TAGC CTTA GCTA                 TTTAGTGCATGTGAA  56 196
   MS53_0374  428411 ..  428444 +  -7.8  -4.78107   AAAGCATAAGAAAAA     TTAAAAAACC-TCTA TTTTT TAGATGGTTTTTTAA     TTTTTAATCATAATA  89 32
        trmU NONE
        alaS NONE
   MS53_0377 NONE
   MS53_0378 NONE
        greA  433881 ..  433901 +  -2.7  -3.91434   TTTTTTTTATATTAA            TTTTAATTA TGT TAATTGGAA            TTTCTGGAATGATTT  50 50
   MS53_0380 NONE
         hpt  435099 ..  435126 +  -7.9  -4.38712   TCAAATGAATAATTT        TTAAAAATCGC TTCAAT GCGGTTTTTAA         TTTTCTAAAAATGCA  83 29
        lip3 NONE
   MS53_0383 NONE
   MS53_0384 NONE
   MS53_0385 NONE
   MS53_0386  440805 ..  440849 + -10.3   -5.4477   TAGAAAACTTTAAAA TAGGCGATTAAAAAAACAGAA ATT TTCTGTTTTTTTAATATCCAA TTTTTTTAAGAATTT 100 28
        rpiB NONE
         cls NONE
        ptsH  447360 ..  447377 +  -9.9  -5.82388   TTAAACACTTTCAAA             GTCGATG TTCT CATCGAC              TTTTTTTTGCGCTTT 100 44
        nrdF NONE
        nrdI NONE
        nrdE  454109 ..  454123 +  -8.6  -5.46698   TTTGACAAACAAAAA               CTAGCT TTA AGCTAG               TTTTTTGATTTTAAC 100 91
        rpsB NONE
         tsf  465466 ..  465494 + -14.9  -4.24745   AAAATAATTTTGCTC        TTAAAAAACTAGC GTT GCTAGTTTTTTAA        TTTGTCTTGATAGTA 100 34
   MS53_0416 NONE
        rsuA  469827 ..  469843 +  -3.1  -4.87893   CATCAATTCATTTTT              TAAATTT ACT AAGTTTA              TTTTTAATTGAAATT  65 270
        rplJ NONE
        rplL  473710 ..  473724 +  -6.4  -5.86965   TTCATAAAATAAAAA               TTCGCG CCT TGCGAA               TTTTTTTTACTACAT 100 45
   MS53_0423  476965 ..  476988 +  -9.8  -6.07969   TTTAAGCCTAAAAAA          TAAAAAAGCA TTTC TGCTTTTTTA           TTTTTTTTCATTTTG 100 23
   MS53_0432  488547 ..  488559 +  -7.7  -4.24432   TTTGCAAAGAAAAAA                CCACT TTA AGTGG                TTTCGTTTTAACTTT  77 242
   MS53_0440 NONE
   MS53_0441 NONE
   MS53_0442  504137 ..  504150 +  -2.4  -4.22414   AAAAAATTCAACATA               GCTA ATTCCA TAGC                TTTATCTGTTGGCTT  53 61
   MS53_0443  504964 ..  504995 + -11.9   -5.7946   ACTTCCAAGTTACCA      CTCTCAAAAAAAT ATTAAA ATTTTTTTGAGAG       TTTTTTTGTTAAAAA 100 382
         fpg NONE
   MS53_0449  510797 ..  510811 +  -3.6  -4.74504   AAAATACCTTGCGGG               GTATTT TTA AAATGC               TTTTTGACTTGAAAT  65 405
        glyS NONE
        dnaG NONE
        rpoD NONE
   MS53_0456  518878 ..  518927 +  -9.7  -5.03314   AATAAGCCTGCCATA CAAGCTAATATAAAAAATTTGCA ACAA TGCAAATTTTTTATATTCAATTG TTTTTTAGACGTAAA 100 13
   MS53_0457  519309 ..  519322 +  -2.5  -3.25823   AATAAACATATGTTT               TTTAT AGTA ATAAA                TTACTATAAGAAAGG  43 147
   MS53_0458 NONE
   MS53_0459  531112 ..  531131 +  -9.4  -5.90231   AATTAAAACCAAAAA            CAAAAGCA AAAA TGCTTTTG             TTTTTTTGTCTTTGT 100 39
         ldh  533110 ..  533130 +    -7  -6.17669   ATTGATATGGATTTT            GAATAAGT ATTAA ACTTATTC            TTTTTTTATTTTATT 100 20
   MS53_0479 NONE
        smpB  559257 ..  559297 + -10.1  -3.95677   TATGTTTTTCACCAA  TAAAAAAAATTATGCCCTT TCA AAAAGCATAATTTTTTTTA  TTGGTTTTTTCGCTT  88 427
   MS53_0487  573268 ..  573278 +  -5.4  -3.15274   ATTGCAATAATTATT                 CGTT AAC AACG                 TCTGTTAAATATTTT  55 31
        lepA  575579 ..  575604 +  -5.5  -5.46698   CACCGTAAAATCTAA         CAATAACAATC AATA GGTTGTTTTTG          TTTTTTAATTTTAAA  82 112
   MS53_0491  577584 ..  577594 +  -6.8  -5.52986   AGTAAATTTAAAAAA                 TGCC ATT GGCA                 TTTTTTTAGTAAGCT 100 36
   MS53_0493  580401 ..  580422 +    -6  -5.41746   TTTTATTTTTCCAAA           TATAGAAG CCGATA CTTCTATA            TTTTTTTGCGCCATT  86 412
        pepO  586141 ..  586153 +  -3.5   -3.6512   AACCTTTTTGTCAAT                TAATA TAG TATTA                TTTAGACATTATTTA  50 46
   MS53_0501  587260 ..  587284 +  -2.4  -2.98508   TTACAATTGAAAACT         TTTTTAG-TAA TAAT TTAGCTAAAAA          TAATATTTTCATTCC  41 55
   MS53_0502  589642 ..  589678 + -13.3  -2.93382   AACTAGAAAATAATT    CATAAAAAAATAAGGCA AAT TGCCTTATTTTTTGGTG    TCTATACATATGGCG 100 21
   MS53_0503 NONE
   MS53_0504 NONE
        thiI  593285 ..  593300 +  -6.2  -5.80003   CAGAAAATGAAAAAA              TTTGCT ATTT AGCAAA               TTTTTTATTTGTTGA 100 14
        potA NONE
        potB NONE
        potC NONE
   MS53_0511  602320 ..  602351 + -11.9   -5.7946   ACTTCCAAGTTACCA      CTCTCAAAAAAAT ATTAAA ATTTTTTTGAGAG       TTTTTTTATTAAAAA 100 92
   MS53_0513 NONE
   MS53_0514 NONE
        gidA NONE
   MS53_0516  609677 ..  609687 +  -2.6  -3.13364   AAAAATAAACCATTA                 TTTT AAA AAAA                 GTTTATAATTTTATA  43 65
   MS53_0517  612141 ..  612156 +  -3.3  -5.60556   AACCAAAAAAGAAAA              GTACT GTAAAA AGTAC               TTTTTGTTTTATCTT  75 45
         tdk NONE
         nox  617497 ..  617518 + -11.7  -4.56597   GCTTAATAATTCAAA           TAAAAGCCC AACA GGGCTTTTA            TTTTTAAAAGAGCGA 100 35
        ptsI  619334 ..  619355 +  -2.9  -5.95449   AAAAATGTCGCCATC           TACGCAAGT AAAA ACTGGCGCA            TTTTTTATTTTATTT  85 80
        rpsF NONE
         ssb NONE
        rpsR  631517 ..  631531 +  -8.5  -5.80727   TAAATTAACAAAACC               GCCGC TAAAT GCGGC               TTTTTTATTATTTTT 100 41
   MS53_0535 NONE
   MS53_0536 NONE
   MS53_0537 NONE
   MS53_0538 NONE
   MS53_0539  635583 ..  635603 + -10.5  -5.75538   TAATTTAATAAAATT            GCCGATTTT TAA AAAGTCGGC            TTTTTATTTTTTAAA 100 80
   MS53_0540  637048 ..  637065 +  -7.1   -5.5074   AAAAAATAAAATTAA             TGAACAA TTTA TTGTTCA              TTTTTTATTAAATTA 100 39
   MS53_0541  638642 ..  638655 +  -2.5  -5.95449   TTTAAAAAATAAGAA               TTATA TTTT TATAA                TTTTTTGTTTTGTTT  78 177
   MS53_0542  640601 ..  640620 +  -6.6  -5.80248   TGGGGAATAAAAAAA            TTATGAAA ATCA TTTCATAA             TTTTTTTATATCTTA 100 31
         smf  651071 ..  651086 +  -3.2  -5.24003   TGTTGCGAAATAAAA              TTGGAC AAAA GCCCAA               TTTTTGATTTTTATT  69 28
   MS53_0552  652463 ..  652483 +  -4.9  -3.23995   TTAATAGAGTAACTT            TTTTATATT TTG GATATAAAA            TGTTAATGGTTTGTC  53 336
         lig NONE
   MS53_0568 NONE
   MS53_0569 NONE
   MS53_0570  676127 ..  676137 +  -5.4  -3.10789   AATGATGACAGCGAT                 GCAA GAA TTGC                 TCATTTATATCTATT  54 451
   MS53_0582  688223 ..  688236 +  -8.1  -5.60993   AAGCTGCCGTAAACG               CCGAG GTAA CTCGG                TTTTTTTATACAAAA 100 149
   MS53_0583 NONE
   MS53_0584 NONE
   MS53_0585  690199 ..  690209 +  -2.6  -5.95166   TTAATAAAAAAATCA                 TTAA AAA TTAA                 TTTTTTTTAATTAAA  78 5
   MS53_0586  691631 ..  691665 +  -8.7  -5.31275   TTTTAAAACTTAAAA     CTACGAATAACCCTA CAATA TAGAGCTATTCGTAG     TTTTTTATAATACAA 100 28
   MS53_0590  695443 ..  695457 +  -5.7   -5.8096   CACTTACAATATGAA               CCACA CATTT TGTGG               TTTTTATTTTTTATA  91 118
   MS53_0603  711978 ..  712004 +  -8.1  -5.98675   CATTTTATAAACAAA         TCTCAAAGCCA TTTTT TGGTTTTGGGA         TTTTTTATTTTTATA 100 200
        infC NONE
        rpmI NONE
        rplT  714856 ..  714886 +  -4.1  -6.11229   AATAATTTTAAAAAT       TAAAAACCACATC AATGC GATATGGTTTTTC       TTTTTTTATTTTAGT  89 39
   MS53_0618  734597 ..  734618 +  -6.7  -5.56568   CTTTCAGTTCAAGAA           TCAGATGAT TAAA ATCATTTGA            TTTTTTTAATACTAT 100 14
        rnhB  735540 ..  735554 +  -7.2  -3.39061   TGTAAGTTATTAGAG               TGTAGT AAA ACTACA               TCGTTTTTATTAGGA  67 205
   MS53_0621 NONE
        tyrS  738204 ..  738243 +  -7.6  -3.56366   TTTTGTTTAATTTAA  TAACAAAA-AAACCATT TGAAAAT AATGGTTTATTTTGTTA  TTTCGGAAAATTATT  70 75
        gpsA  759872 ..  759907 + -15.2  -3.03124   GAATTAAAATCTGAA    TAATTAAAAAAATGCA ATTT TGCATTTTTTTAATTA     TCTTAAAGCCTCAAG 100 23
         pgm NONE
   MS53_0657 NONE
   MS53_0658  763938 ..  763969 + -12.6  -5.38497   CCAAGTATTAGTTTT      TGTAAAGAAGCGTCA ATA TGACGCTT-TTTACA      TTTTTTAATTTAAGT 100 55
   MS53_0659 NONE
   MS53_0660 NONE
   MS53_0661  766642 ..  766656 +  -5.7  -5.14819   TAAATAAATAAAAAA               TAGGC CTTTT GCCTA               TTTATTTTTTGCTTT  84 34
   MS53_0664  770735 ..  770771 +  -4.8  -5.95449   AACTTCTTCTGGAAA   CATATATAAATCTAAAT TAAA AATTAG-TTTATATATG    TTTTTTGTTTTATTT  95 175
   MS53_0666  772295 ..  772310 +  -4.8  -3.41989   CTAAGCATTTGGTTG              GTTTTA GCGC TAAAAC               TTAAATTTTATAAAT  54 132
        tufA  773593 ..  773609 +  -6.6  -5.35354   ACAAAATAATAGAAG              CTAGCA TCAAT TGCTAG              TTTTTTCATTATATA  93 55
   MS53_0668  774160 ..  774170 +  -2.6  -2.86381   TTAATTCATTTTTAT                 TTAT TTA ATAA                 TCATATTGTGTATTT  41 274
   MS53_0669 NONE
   MS53_0670  774877 ..  774893 +  -5.1  -5.90231   AAATTTATAAATTAA              TAGTGGC TTA GCCGTTA              TTTTTTTGTCTTTAT 100 31
   MS53_0672  780973 ..  780986 +  -2.5  -5.12617   TTTTTGTAAGTGGAG               TTATT TATG AATAA                TTTTTTAAATGGTTA  66 12
   MS53_0673 NONE
        plsX NONE
        rncS NONE
   MS53_0676  787254 ..  787270 +  -6.6  -5.58209   TTCGAAGCTCAAAAC              TAGCCA TCGCT TGGCTA              TTTTTTTGACTTTAA 100 23
        pyrH  788033 ..  788043 +    -4  -3.89614   TAACTCACACTGAAG                 TTAC TAG GTAA                 TTTATGGAACTTGAA  54 15
         frr  788613 ..  788630 +  -4.9  -6.07969   TTAATAATTGAAAAA             GAGGAAA TTAT TTTCTTC              TTTTTTTTAATTTTC  93 37
   MS53_0679  789250 ..  789287 +  -8.7  -3.40042   TTTAAATTCAATTTT   TTTGTTTTTTCTTCAAA GTAT TTTGTAGGAAAAGCAAA    TTGATATCCTTTTTT  75 164
        gyrB  795170 ..  795197 +  -9.4  -3.63367   TAACTTTTATACAAA        TAAAAAAGTTGT TTAT GCAACTTTTTTA         ATTTTTCTTGGAGAA  82 70
        nusA  796913 ..  796938 +  -6.2   -3.1647   AAAAAAATAACATTA         CAAGAAAGTG CATTGT CACTTCCTTG          ATTTTACCTGTTGAA  61 31
        infB NONE
         apt NONE
      sgaT-2 NONE
   MS53_0682 NONE
      sgaA-1 NONE
   MS53_0680  789113 ..  789127 -  -5.7  -5.20735   TGAATAAAAAATAAA               CCGTT ATTCA AACGG               AACTTTATATATCTA  84 48
   MS53_0671  779451 ..  779472 -  -5.9  -3.35522   CAACCCCGCTAAACA           TAATTGCCT TGGT AGGCCATTA            CCCTACCAACTAGCT  60 401
   MS53_0665  770455 ..  770484 -  -6.6  -4.47456   ATAGCGAAGAAGAAA       TTCTTGCAAATT TTGAAG AATATGCAAGAA        TGCATAATTTTTATT  76 123
        ychF NONE
   MS53_0662  766642 ..  766656 -  -5.7  -5.85425   TAAATAAATAAAAAA               TAGGC CTTTT GCCTA               TTTATTTTTTGCTTT 100 40
        trxM  759875 ..  759904 - -12.5  -3.73106   TTAAAATCTGAATAA       TTAAAAAAATGCA ATTT TGCATTTTTTTAA        TTATCTTAAAGCCTC 100 26
         pta NONE
        ackA NONE
   MS53_0651 NONE
   MS53_0650 NONE
   MS53_0649 NONE
         pyk NONE
   MS53_0647 NONE
   MS53_0646 NONE
        trxA  749087 ..  749117 -  -2.7  -5.83226   AATCTAACAAAAAAA       TTCACAAAATTTT AGCTA AAAATAATGTGAA       TTTTTTAAGTGTAAT  78 71
        rpsJ NONE
        rplC NONE
        rplD NONE
        rplW NONE
        rplB NONE
        rpsS NONE
        rplV NONE
        rpsC NONE
        rplP NONE
        rpmC NONE
        rpsQ NONE
        rplN  743191 ..  743204 -  -2.4  -3.22906   CTACTCCTATAAAAC               CTCT AGTGCA AGAG                ATACGATTTTTGGAT  42 3
        rplx NONE
        rplE NONE
        rpsN NONE
        rpsH NONE
        rplF  741149 ..  741162 -  -2.4  -2.58236   TAAATTCATATTAAT               GCTT ATTTAG AAGC                TGTTTTCCCTTCTTT  39 14
        rplR  740674 ..  740684 -  -2.4  -2.64155   CCTGGTTTAAATGCA                 GGTC TTG GGCC                 ACTTGCAGGCTTGGT  39 130
        rpsE  740045 ..  740057 -  -4.9  -2.94872   TTTAAAGACATTATA                GTAAA TCC TTTAC                ATCTTTATCTCTAAC  52 8
        rplO NONE
        rplK NONE
        rplA  738215 ..  738231 -  -2.3  -5.95946   TTAATAACAAAAAAA              CCATT TGAAAAT AATGG              TTTATTTTGTTATTT  77 51
   MS53_0620  735307 ..  735328 -  -8.1  -5.48213   TATGGAAAAGAAAAA           CTACCATTGG TAG CCAA-GGTAG           TTTTCAAGTTTAAAG  95 47
        recD NONE
         pth NONE
   MS53_0615  729895 ..  729923 -  -2.6  -2.71924   CATTTTTTCCTAAAT        TTGGTTTTTTTA AGCAG CAAAAAAACTAA        GAAATTTTCACTTAA  40 37
        ftsH  727728 ..  727756 - -13.5  -4.09243   TATATCCTTGGAAAA        TAAAATAATTAGC AAC GCTAATTATTTTA        AATATACAAATTAAG 100 72
   MS53_0613 NONE
   MS53_0612 NONE
        lysS  717196 ..  717212 -  -3.7  -3.82748   TATTATATAAAAAAG              CAAGG TAGTTAG CCTTG              ACTTTTTTTGTTTTT  52 17
        metK NONE
   MS53_0609  714862 ..  714880 -    -6  -5.18355   TTTAAAAATTAAAAA             CCACATCA ATG CGATATGG             TTTTTCTTTTTTTAT  84 37
   MS53_0605 NONE
   MS53_0604  712044 ..  712077 -  -3.3  -5.33921   AAAGTAATTAAAAAA     TAAAAAATGAACACA TTAA CATGTCCATTATTTA      TATTTTATTTTCAAT  72 60
   MS53_0602  707765 ..  707786 -  -5.3  -6.01369   CAAATAATAAAAAAA           TACAAACTT AATA AAATTTGTA            TTTTTCAAATTAATT 100 45
        rpmH NONE
        rnpA NONE
   MS53_0599  705135 ..  705148 -  -6.7  -5.38549   TTTAAATAACAAAAA               TCTGC ACAT GCAGA                TTTATGCTGGTTTTT  95 27
   MS53_0598  703880 ..  703909 -  -5.1  -3.02684   TTTTAAATAAAATAG       TTGATGC-ACCTTC TGG GAAGGCGGTATCAA       AAACATATGCAGGTG  54 97
         lgt NONE
        trxB  701993 ..  702011 -  -7.5  -5.48303   ATAATTTTAAAAAAA             CAAGCAA ATTAA TTGCTTG             AATTTAATAAGTCTG 100 15
        rluD NONE
   MS53_0594  700096 ..  700115 -    -5  -4.59376   ATTATTAAATTAAAA            GCAAGG TTTTTGTT CCTTGC             TTTTCTTTTTATTTT  68 34
        dnaJ  698688 ..  698714 - -10.4  -5.48825   TATTATTTAAAAAAA         TTAAAAGCAAAA TTA CTTTGCTTTTAA         AACGCTGGCTACAAA 100 11
        parE NONE
        serS  695443 ..  695457 -  -5.7  -3.42459   CACTTACAATATGAA               CCACA CATTT TGTGG               TTTTTATTTTTTATA  60 29
   MS53_0589 NONE
   MS53_0588 NONE
   MS53_0587  691631 ..  691665 - -13.8   -4.4267   TTTTAAAACTTAAAA     CTACGAATAACCCTAC AAT ATAGAGCTATTCGTAG     TTTTTTATAATACAA 100 44
        secY NONE
         adk  682005 ..  682019 -  -2.2  -2.78695   GCCATATAAAGTAAG               TTTAAT TAT ATCAAA               AAATACTACCAAAAT  40 62
         map  681254 ..  681267 -  -2.4  -2.93853   TTTTGCCAATTAAAT               TCCT TTCGTT AGGA                TAATTCCTTTTCCGT  40 6
        infA NONE
        rpmJ NONE
        rpsM NONE
        rpsK NONE
        rpoA NONE
        rplQ  678722 ..  678750 -  -8.4  -4.37658   AAGGCTTTTATAAAA       TGTAAAAGTTGCA TATT TGCAACTTTT-CA        AATATTAAACTAACT  85 30
        mgtA  675653 ..  675679 -  -6.8  -4.79384   AGAACAAAACGAAAA         TTTAGTTTTAGA AAA TTTAAAACTAAA         AGCTGATTTGAAATT  82 232
   MS53_0566 NONE
        truB NONE
   MS53_0564 NONE
        ribF NONE
        rpsO  668690 ..  668714 -  -8.8  -5.18371   TTCCAGAAAATAAAA          TAAAAATTGC TGCGC GCAATTTTTA          TTTACGTAATTTAAA 100 23
        recA NONE
   MS53_0560  666721 ..  666734 -  -3.9  -5.45652   ATCGTTAAGAAAAAA               TTGTT TTTA AACAA                GATAATTTAAAACTC  76 95
   MS53_0559  660285 ..  660299 -  -5.6  -3.06831   CGAACCTGTAGCCAA               CCGGTT ATG AGCCGG               TTGCTCTAACCGTTG  54 412
        ileS NONE
   MS53_0557  656368 ..  656392 - -10.9  -4.61231   TCATATTTTGAAAAA          TAAAAAACGCT ATA AGCGTCTTTTA          TAAATTAATAATTGT 100 23
   MS53_0556  655721 ..  655731 -  -2.6  -3.32819   GATACATTTGCAGAA                 TTTA ATG TAAA                 TTCTCATTCTTTTTG  44 187
   MS53_0555  654458 ..  654478 -  -2.5  -2.87463   AAGTCTTTTTATACA            CGTACTCCA AAT TGAAGTCCA            TCTGCAGGGTTTTGT  41 136
   MS53_0554  653640 ..  653664 -  -4.4  -6.32976   AAAAAAATAAAAAAA          GAAAAATTAC TAAAT GTAACTTCTC          TAAATATTATTTAAA  95 274
   MS53_0553  651800 ..  651815 -  -6.2  -5.80364   ATTTTAATAAAAAAA              TGCATT TTAT AATGCA               TTTAAAATCTTTTTT 100 407
        rplU NONE
        rpmA  651071 ..  651086 -  -5.4  -4.86731   TGTTGCGAAATAAAA              TTGGAC AAAA GCCCAA               TTTTTGATTTTTATT  74 40
   MS53_0548  647805 ..  647830 -  -8.5  -4.13728   CATATATTTGTAAAA         TATTTAAACCA TTAG TGGCTTAAATA          TCACCTAGATTACCT  83 139
   MS53_0547 NONE
   MS53_0546  645216 ..  645226 -    -4  -3.88498   TTTTGATACATTAAA                 TTTC TTG GAAA                 AGTTTATGTATTTTT  54 10
   MS53_0545  644527 ..  644541 -  -2.9  -2.86264   AATCATCTAGTAAAT               CTTTT TTCTT AAAAG               CTATCATTTATGCTC  41 45
        pcrA NONE
   MS53_0543  640601 ..  640620 -  -6.6   -5.7946   TGGGGAATAAAAAAA            TTATGAAA ATCA TTTCATAA             TTTTTTTATATCTTA 100 31
        topA  627991 ..  628001 -  -2.6  -3.26319   AATTGCCTATATTAA                 TAAT TAT ATTA                 ATAAAAACTAATTTG  43 33
   MS53_0530 NONE
        dnaE NONE
   MS53_0528 NONE
   MS53_0527  622114 ..  622124 -  -2.6   -4.0896   AAACCCTTTCTAAAA                 TTAA GTC TTAA                 TGATTATAAAAAACA  52 94
   MS53_0526  621047 ..  621061 -  -7.2  -6.32976   AAAAAAATAAAAAAA               TCAAGT TAG ACTTGA               AATTTTTAAACTGCT 100 31
   MS53_0525 NONE
         fmt  619185 ..  619202 -  -8.5  -3.90766   TAGTTAGAAATACAA             CTTTTGC AAGA GCAAAAG              AAATCGCAAACCACG  80 94
   MS53_0520  614542 ..  614552 -  -2.6  -2.96009   CAAAAAGTGTATATA                 TTTT AAC AAAA                 TAAAGTTCTATAAGC  42 33
        ktrB NONE
        ktrA  612136 ..  612161 -  -3.4  -5.56112   ATAAAAACCAAAAAA         GAAAAGTACT GTAAAA AGTACTTTTT          GTTTTATCTTTTTTT  75 39
   MS53_0507 NONE
   MS53_0506  593285 ..  593300 -  -6.2  -5.50313   CAGAAAATGAAAAAA              TTTGCT ATTT AGCAAA               TTTTTTATTTGTTGA 100 30
   MS53_0499 NONE
   MS53_0498 NONE
        mgtE NONE
   MS53_0496 NONE
   MS53_0495 NONE
        pgsA  579882 ..  579907 -    -7  -5.86465   AATAATAGAAAAAAA         CCAATTTACC GAAGAA GATAAATTGG          CTTTTAAAAAACAAA 100 129
        proS  577584 ..  577594 -  -6.8  -5.22943   AGTAAATTTAAAAAA                 TGCC ATT GGCA                 TTTTTTTAGTAAGCT  90 31
   MS53_0490  575372 ..  575392 -  -2.6  -5.20781   TACTAGAAAACAAAA            GCTTCTTA AAAAA CAAAAAGC            CGGAAAAAAACGTAT  68 126
        himA  573182 ..  573200 -  -6.8  -6.01725   AAGAAAAATAAAAAA             TCTCTTCA TTT TAAAGAGA             TTAAAGAAAATTCTA 100 88
        tpiA  571896 ..  571923 -  -7.3   -5.9667   AAAAATACAAAAAAA        TTAAAATTGAA AAATAA TTCAATTTTAA         GAGAATTTTTTGTTT 100 39
        rpoB NONE
        rpoC  563636 ..  563653 -  -4.9  -6.47325   AAAAAATAAAAAAAA             TAGCCAT TAAA ATAGCTA              TTTTTTTCGTTTTTT 100 53
        pgiB NONE
   MS53_0482  560797 ..  560826 -  -7.4  -4.95758   ATTATACTATAAAAA       TAAAAAAGACTT TTTTAT AAGTCTTCTTTA        TAGCTTTAATTATTT  90 31
   MS53_0481  559266 ..  559288 -  -6.4  -6.13503   CACCAATAAAAAAAA           TTATGCCCTT TCA AAAAGCATAA           TTTTTTTTATTGGTT 100 32
        rpsD NONE
        rpmE  556662 ..  556673 -  -5.8  -5.95286   ACGAAAAATAAAAAA                GCCA ATAA TGGC                 TTTTTTGAATTATTT 100 35
   MS53_0476 NONE
   MS53_0475  554807 ..  554835 -  -9.7  -5.87996   TAATGAAGAAAAAAA        CGAATACACCT ATAAATA AGGCGTATTCG        TTTTTGCGCTTTTAA 100 42
   MS53_0474  549547 ..  549567 - -10.5  -5.47914   AAAAAGTATAAAAAA            GAGCTTCCA ACT TGGAAACTC            AGGTTTTAATTTTTA 100 214
   MS53_0473 NONE
   MS53_0472 NONE
   MS53_0471  546068 ..  546086 -  -4.6  -4.20354   AATTGAATCTTAAAA             CTTTTGAA TTA TTCAAACG             AGATGATTTCACTAT  64 15
   MS53_0470 NONE
   MS53_0469 NONE
   MS53_0468 NONE
   MS53_0467 NONE
   MS53_0466 NONE
      atpA-3 NONE
      atpD-3  537779 ..  537800 -  -7.5  -3.29043   AATTTTCTTTTATAA           TTATAATTC TAAT GAATTATAA            AAAGTTTAAGATTAC  67 137
   MS53_0463 NONE
   MS53_0462  533160 ..  533196 - -15.6  -4.40561   TTTTGTGAAAAACAA    TAATTAAAAAACTGCT TATAC AGCAGTTTTTTAATTA    TATTATTCGAAAGAA 100 28
   MS53_0454  515660 ..  515679 -  -6.4  -4.10958   TTACAAAACATCAAA            TCACTAGC AGAA GCTTGTGA             AAGTGATGAAAAATA  70 191
   MS53_0451 NONE
   MS53_0450  510786 ..  510799 -  -2.4  -5.43553   ATTCAAAAAATAAAA               TACC TTGCGG GGTA                TTTTTAAAATGCTTT  68 29
        deoD NONE
        deoA NONE
        deoC  506150 ..  506168 - -11.8  -6.13503   CACTAATAAAAAAAA             GCCGATTT TCA AAATCGGC             AATTTTATTAAATTG 100 131
   MS53_0438 NONE
        hisS NONE
        aspS  493046 ..  493056 -  -2.6  -3.01712   CGCGTCTTGTCAAGA                 TTTT TTT AAAA                 TTTTATTCTTTGACA  42 51
   MS53_0435  492470 ..  492498 -  -4.7  -5.46698   TTGAAAATTAAAAAA       GATCCTTCAAGG TAAATG CCCTGAAG-ATC        TTTTTTGAAATTAAG  83 78
   MS53_0434 NONE
   MS53_0433  488547 ..  488559 -  -7.7  -5.63517   TTTGCAAAGAAAAAA                CCACT TTA AGTGG                TTTCGTTTTAACTTT 100 340
         efp  486666 ..  486682 -  -5.9  -3.98009   ATAAAACCCGATAAA              GTCCAAA GTC TTTAGAC              TCTAGCTTTGGTGGT  66 382
   MS53_0430  485284 ..  485299 -  -4.8  -3.07291   AATGATTGCATTGAA              TTTCAA ATAC TTGAAA               GGTTAGTTCCTCTTT  52 28
   MS53_0429  484417 ..  484427 -    -4  -4.80167   TACTAAAAACTAAAA                 CTAA CAT TTAG                 ATTTGTTTTTTCTTG  65 2
   MS53_0428 NONE
   MS53_0427 NONE
        rplI NONE
        dnaB NONE
        hlyC  477017 ..  477029 -  -7.7  -5.72207   TGGAAATTAAAAAAA                TAGCC ATT GGCTA                TTTGCTCATTATAAC 100 452
        asnS  473710 ..  473724 -  -5.7  -5.54907   TTCATAAAATAAAAA               TTCGC GCCTT GCGAA               TTTTTTTTACTACAT  90 35
   MS53_0419  472103 ..  472125 -    -5  -6.18768   AAAAGAGAAAAAAAA           TGGAAAAA ACCTAAG TTTTTCCA           TTTCAAAATTTAAAT 100 46
   MS53_0418  469387 ..  469397 -  -2.6  -4.05208   ATCGATATTAAATAA                 TATT TCA AATA                 ACAAATGGGAAATTA  51 207
   MS53_0415  465474 ..  465486 -  -7.7  -5.00616   TTTGCTCTTAAAAAA                CTAGC GTT GCTAG                TTTTTTAATTTGTCT  90 22
   MS53_0412 NONE
        atpB NONE
        atpE NONE
        atpF NONE
        atpH NONE
        atpA NONE
        atpG NONE
        atpD NONE
        atpC NONE
   MS53_0403  455720 ..  455730 -  -2.6  -4.75219   TAACTATCAATAAAA                 TTTT ATA AAAA                 TTTTTCAATTATTTT  61 17
   MS53_0402  454109 ..  454123 -  -8.6  -5.38054   TTTGACAAACAAAAA               CTAGCT TTA AGCTAG               TTTTTTGATTTTAAC 100 43
        thyA NONE
        folA NONE
       comEB  448239 ..  448249 -  -2.6  -2.56432   GAATTTAAAAATCAT                 TTTT TGG AAAA                 TTAAGCGTAAATTCC  39 4
   MS53_0395  447005 ..  447029 -  -8.7  -3.27525   TTGTTTTAAATTGAA          TAAAGCCCCTA ATT TAAGAGCTTTA          AAGCAAACTATGATA  73 341
   MS53_0391  442948 ..  442960 -    -2  -5.16472   AAAAACTGTAAAAAA                TAGT GATTT ACTA                TCTAAGATTAATTGC  65 23
   MS53_0390 NONE
   MS53_0389 NONE
         cdd NONE
         era  440807 ..  440847 - -12.9  -3.73411   GAAAACTTTAAAATA  GGCGATTAAAAAAACAGAA ATT TTCTGTTTTTTTAATATCC  AATTTTTTTAAGAAT 100 17
   MS53_0373 NONE
   MS53_0372  424564 ..  424575 -  -4.4  -6.11229   ATTAAAATAAAAAAA                TAGC CTTA GCTA                 TTTAGTGCATGTGAA  89 27
   MS53_0370  419171 ..  419191 -  -5.5  -3.87979   TAAAGTCAAAGATAA            TTGTTTTAG CCT CTGAAACAA            TTGAATCATTTTGAT  62 105
   MS53_0369 NONE
         tpx  418224 ..  418237 -  -2.5  -4.12942   GTAAAGTTTCTAAAA               TTAAA TCCA TTTAA                TTAGTATTTTTTAAG  52 26
   MS53_0367 NONE
   MS53_0366 NONE
   MS53_0365  416589 ..  416637 -  -3.6  -5.83226   AATCGAAGAAAAAAA CTAACTTTTACTTTAAATAGAAAT TTT AATTCCACT-AAAGTAAA-GTTAG CTTATGAAAAATTAA  84 98
        argS NONE
   MS53_0355 NONE
         fba NONE
        hrcA NONE
        grpE NONE
        dnaK  403324 ..  403347 -  -4.6  -5.80727   AAAAATAATAAAAAA          CGCTCTTTTT TGTT ACAAAAAGCG           TCTTTTATAAATTTA  86 68
        pepF NONE
   MS53_0349 NONE
      oppB-1 NONE
      oppC-1 NONE
      oppD-1 NONE
      oppF-1 NONE
   MS53_0344  391945 ..  391964 -  -2.9  -6.23317   ATAAAAATAAAAAAA            CCAGAAA TAAAAG TTTCTAG             TTTTCGGCAATGGTA  87 45
   MS53_0343 NONE
        yabC NONE
   MS53_0341 NONE
        ftsZ  387476 ..  387492 -  -5.1  -6.32976   AAAAAAACAAAAAAA              GCTCC AACAAAG GGAGC              TTTTAAATTTCAATT 100 103
   MS53_0328  367112 ..  367130 - -11.8  -5.55001   TAATAAAAAATAAAA             GCCGATTT TTA AAATCGGC             AATTTTATTATATTG 100 233
   MS53_0325 NONE
   MS53_0324 NONE
   MS53_0323  362284 ..  362297 -  -2.5  -2.59431   TTTTTTCATAATTTA               TAAAA CAAT TTTTA                AAATCTTAATTAGTA  40 9
        nifS NONE
        nifU NONE
        dinP  359474 ..  359484 -  -2.6  -2.62983   CCTATTTTCATATTA                 TTTT CCT AAAA                 ATGAATTGAAAGTTG  40 12
   MS53_0319 NONE
        rluB  357660 ..  357670 -    -4  -4.41047   ATTTTCGAAGCAAAA                 TTTG CAA CAAA                 AAAACGCTAATTTTC  60 32
        gyrA  354932 ..  354943 -  -5.8  -6.37666   ATAAAACAAAAAAAA                GCCA AAAT TGGC                 TTTTTTGTTTTGCTT 100 52
        pheS NONE
         ung NONE
        pheT NONE
        glyA  338557 ..  338585 - -10.6  -3.64049   GTAACAACCGCGAAA        TAAAAATGTCAA GATGT TTGACATTTTTA        TTTAGTATTTTTTTA  87 27
        valS NONE
        folD NONE
         pfk  327542 ..  327570 -  -7.5  -5.15117   TAAAAGTGCAAAAAA        CGAATACGCCT TATTTAT AGGTGTATTCG        TTTTTTTTCATTACA  93 145
   MS53_0285  313319 ..  313346 - -11.6  -5.05505   ATTATAAATTAAAAA        CTAATAACTATT TTAA AATAGTTATTAG         TTTTTTGAATTTTAT 100 40
   MS53_0284  311787 ..  311821 -  -8.7  -5.31275   TTGTATTATAAAAAA     CTACGAATAGCTCTA TATTG TAGGGTTATTCGTAG     TTTTAAGTTTTAAAA 100 138
   MS53_0267 NONE
   MS53_0266 NONE
   MS53_0265  290180 ..  290197 -  -4.1  -2.78463   ACCCGTCTCAGTATA             GCGCTAA CATT TTAGGGC              ATGTTTTTGGTTTTA  48 41
   MS53_0264  289132 ..  289145 -  -2.5  -5.08824   TTTTTATTTAAAAAA               TAAAA TAGT TTTTA                ACTTAAATTAATTAA  63 374
   MS53_0263  288423 ..  288435 -  -4.9  -3.75153   GGTTTTTAAGCTAAA                TTTTG ACT CAAAA                ATAAAACCTAATTAG  58 33
   MS53_0262  286279 ..  286294 -  -4.8  -4.01603   TAGCTAAATATTAAA              TTTGAA AAAT TTCAAA               AATATAAACCATCTT  61 162
   MS53_0261  285600 ..  285623 -  -2.2  -3.21416   CATTTGGATCATTAA          CGGTAGCTCC TCTA GGTGCTGCTG           AAGATGAAGCTCCTT  42 39
   MS53_0260 NONE
   MS53_0259 NONE
   MS53_0258 NONE
   MS53_0257 NONE
   MS53_0256 NONE
   MS53_0255 NONE
   MS53_0254 NONE
   MS53_0253  277996 ..  278011 -  -4.8  -4.06185   TAGATAAATATTAAA              TTTGAA AAAT TTCAAA               AATATAAACCATCTT  61 151
   MS53_0252 NONE
   MS53_0251 NONE
   MS53_0250  275081 ..  275093 -  -4.9  -3.75153   GGTTTCTAAGCTAAA                TTTTG ACT CAAAA                ATAAAACTTAATTAG  58 33
   MS53_0249  272987 ..  273002 -  -4.8  -4.01603   TAGCTAAATATTAAA              TTTGAA AAAT TTCAAA               AATATAAACCATCTT  61 145
   MS53_0248  272122 ..  272134 -  -4.9  -3.75153   GGTTTCTAAGCTAAA                TTTTG ACT CAAAA                ATAAAACTTAATTAG  58 33
   MS53_0247 NONE
   MS53_0246 NONE
   MS53_0245  268920 ..  268935 -  -4.8  -4.06185   TAGATAAATATTAAA              TTTGAA AAAT TTCAAA               AATATAAACCATCTT  61 163
   MS53_0244 NONE
   MS53_0243  266387 ..  266402 -  -4.8  -4.06185   TAGATAAATATTAAA              TTTGAA AAAT TTCAAA               AATATAAACCATCTT  61 522
   MS53_0242 NONE
   MS53_0241 NONE
   MS53_0240  262731 ..  262741 -    -4   -4.1891   TTTGTTGAATACAAA                 CTAT AAA ATAG                 CTTTAACAAATTTAT  56 247
   MS53_0239 NONE
   MS53_0238 NONE
   MS53_0237  258969 ..  258984 -  -4.8  -3.06303   AAATAAAAAAATGCA              TTTGAT AAAA ATCAAA               AAAAACTATAAGTAT  52 135
   MS53_0236 NONE
   MS53_0235 NONE
   MS53_0234 NONE
   MS53_0233 NONE
   MS53_0232 NONE
   MS53_0231 NONE
   MS53_0230 NONE
   MS53_0229 NONE
   MS53_0228 NONE
   MS53_0227  249032 ..  249044 -  -3.5  -3.54475   CGTCTCAGTATAGAA                TTTAA ATT TTAAA                AGATACTTTTATTTT  50 14
   MS53_0226 NONE
   MS53_0225 NONE
   MS53_0224  245956 ..  245966 -    -4   -4.1891   TTTGTTGAATACAAA                 CTAT AAA ATAG                 CTTTAACAAATTTAT  56 15
   MS53_0223 NONE
   MS53_0222 NONE
   MS53_0221  242222 ..  242240 -  -4.4  -3.15579   CCAATTTCTTAGTAA             GCTGGTCT TCT AGTCCTGC             TCAGTTAGCTGAGTT  51 204
   MS53_0220 NONE
   MS53_0219 NONE
   MS53_0218 NONE
   MS53_0217 NONE
   MS53_0216 NONE
   MS53_0215  237346 ..  237357 -    -3  -3.05819   TATAGATTTCTAATA                GTTA AGTG TAAC                 TGTTTCTAAAGAACC  44 8
   MS53_0214 NONE
   MS53_0213 NONE
   MS53_0212 NONE
   MS53_0211 NONE
   MS53_0210 NONE
   MS53_0209 NONE
   MS53_0208  233144 ..  233155 -    -3  -3.05819   TATAGATTTCTAATA                GTTA AGTG TAAC                 TGTTTCTAAAGAACC  44 8
   MS53_0207 NONE
   MS53_0206  231275 ..  231290 -  -4.8  -4.06185   TAGATAAATATTAAA              TTTGAA AAAT TTCAAA               AATATAAACCATTTT  61 145
   MS53_0205 NONE
   MS53_0204 NONE
   MS53_0203 NONE
   MS53_0202 NONE
   MS53_0201  225338 ..  225367 - -12.4  -4.54821   ACCGTAATTATAAAA       CAAAAAAGCCAA AAATAG TTGGCTTTTTTG        TAAAACATTTTGGGG 100 60
         gap  224150 ..  224160 -  -2.6  -3.60473   TATACATCAAATTAA                 TAAT TTA ATTA                 TATATTAATAATTAT  46 143
   MS53_0199  221205 ..  221241 - -14.1  -2.89538   AAATAATAAAATTCA    CAATTAAAAATCACCAA ATT CTGGTGATTTTTAATTA    GCTTATTTTGCTTTT 100 43
        nagC  218162 ..  218188 -  -8.3  -5.20333   TAGGTAGAATAAAAA         TTAATACAAAA GCAAA TTTTGTATTAA         TTGATAAAGATTTTA  93 74
   MS53_0192 NONE
   MS53_0191  213814 ..  213829 -    -9  -5.33785   AACTAGTATAAAAAA              TCAGCC ATTT GGCTGA               TTTTTCGTTTATTTT 100 45
        prfA NONE
        hemK NONE
        tktA  194647 ..  194672 -  -3.4  -4.07595   AAACAAATAAAAAAG         CTTGTCAAAA ACTAGG CTTTGACAAA          GGCTTATTTTGTTTA  54 63
   MS53_0180  194050 ..  194082 -  -3.8  -4.03179   CACATCATAAGCAAA     GTAAAAAATAA-AAT TAAA ATCATTATTTTTTAC      CACCTTTATTTTTAT  56 15
   MS53_0179  193320 ..  193347 -  -6.6  -5.43514   AAAATAATTAAAAAA        TGTACTTATATAC TGT GTATATAAGTA-A        TAAGGTAAAAGGTAT  93 88
   MS53_0178 NONE
   MS53_0177  191561 ..  191589 -  -7.5   -5.5604   GGAATGAAGAAAAAA        CGAATACGCCT TATTTAT AGGTGTATTCG        TTTTTTGCGCTTTTA 100 43
   MS53_0175 NONE
   MS53_0174 NONE
         hit  186904 ..  186949 - -14.5  -3.81755   ATTCTTGAAATAGAA TAGCAACTAAAAAAGCTTTAGA AAT TCTAAAGCTTTTTTAGTTGG-A TTTTTATTTGTAAGG 100 29
   MS53_0162  172972 ..  172982 -    -4  -4.27192   AAATCGTTATTAAAA                 GAAA GCT TTTC                 ATTTTTTTCTAGATA  58 281
   MS53_0161  171440 ..  171484 - -11.7  -4.24404   AGCTAAAGCTTAAAA TCCCTAAACAAAAAACCGAAA TAG TTTCGGTTTTTTGTTTAGCCT GCTATCTCATTGAAA 100 89
        pepA NONE
      pepA-1  159643 ..  159660 -  -2.7  -6.07374   ATAAAAAATAAAAAA             TAACCCA ATAG CGAGTTA              TTTTAAAATTGATTA  81 38
   MS53_0152  157797 ..  157816 -  -6.6  -5.50723   TTAGTAAAACAAAAA            TTAACTTT AGAT AAAGTTAA             TATCTATAAACAAAG  91 366
        ptsG  151618 ..  151655 - -14.5  -5.30575   GAAAAATTTAAAAAA   GAATACTAAAAAATGCC TTTT GGCATTTTTTAGTATTT    TACTTTGGAAATTAT 100 37
   MS53_0144 NONE
         cmk  149185 ..  149195 -  -2.6   -2.8294   TATTTTTCATAATTA                 TTAT TTG ATAA                 GTGAAATTATTTTAT  41 15
        engA  147687 ..  147705 -  -6.8  -4.98911   TATCATAAAAACAAA             GAAGCTTT TAA AAAACTTC             ACACCATCTACAAAG  83 192
   MS53_0127  128262 ..  128272 -  -2.6  -3.02518   TTTAAGTAAAAACAT                 TTAT TTT ATAA                 TCTCTACTTCCATGT  42 15
   MS53_0126 NONE
         nfo NONE
        rpmG  126164 ..  126174 -  -6.8  -5.95286   ATTAAAAATAAAAAA                 GCCA CTT TGGC                 TTTTGAATTATTTTC 100 33
         gmk NONE
        prpC NONE
        pknB  123719 ..  123735 -  -2.3  -2.74523   TTATTTTCAAGATCA              CAAAC ATTAGCA GTTTG              ACCAAATAATTCAAA  39 52
   MS53_0120 NONE
         rpe NONE
   MS53_0118  121371 ..  121410 - -15.5  -2.50947   CTTAAGTAACAAAGG  TAACAAAAAAATATCGA AATTAA TCGATATTTTTTTGTTA   AATTGATTCGCATTA 100 38
         pgk  117794 ..  117807 -  -5.3  -5.49729   AATTATTTAAAAAAA               TTAGC AACT GCTAA                TTTTTTTCTTGAATT  88 22
   MS53_0113 NONE
   MS53_0112 NONE
   MS53_0111 NONE
   MS53_0110 NONE
   MS53_0109  113847 ..  113873 -  -8.2  -3.35679   CTTTTTTATTCATAA         TAACTTTTACTT TTC AAGTAAATGTTA         TATTTTTTTCATTGA  72 97
   MS53_0108 NONE
   MS53_0107 NONE
        pgmB  109111 ..  109134 -  -6.1  -5.26119   TTTGCAAAAATAAAA          CACTAAGCA TGCATT TACTTAGTG           TTTTTTTGATAAATT  84 44
   MS53_0105 NONE
   MS53_0104 NONE
   MS53_0103 NONE
   MS53_0102  103945 ..  103959 -  -8.6   -5.4756   AATTTCAACAAAAAA               GTAAGC TAA GCTTAC               TTTTTTGTTATTTAT 100 48
        gltX NONE
   MS53_0099 NONE
        acpS NONE
        plsC NONE
   MS53_0096 NONE
   MS53_0095 NONE
        rluC NONE
        gatC NONE
        gatA NONE
        gatB NONE
   MS53_0090 NONE
   MS53_0089   92649 ..   92680 - -10.5  -3.78087   AATTAAAATTGCAAA      TAAAAAAGTAAGA GAAAAT TCTTACTTTTTTA       TTTGTCTCTAACTAA  89 23
   MS53_0087 NONE
   MS53_0086 NONE
   MS53_0085   87929 ..   87942 -  -6.7  -5.33921   AAAGTAAGTAAAAAA               GCTGA AAAA TCAGC                TTTTTACCATTTTTA  95 280
        deoB NONE
        rbfA   84790 ..   84807 -  -6.3  -5.75538   TTTAAAAAATAAAAA             GCCGATT TTAA AATCGAC              AATTTCATTAAATTG 100 92
        rpsT NONE
   MS53_0070   70721 ..   70739 -    -9  -5.99154   TATTAAATAAAAAAA             TGCAATTT TTT AAATTGCA             TCTATTTTATGAAGA 100 32
   MS53_0069   68559 ..   68575 -  -6.6  -5.21709   CCCCATATGAAAAAA              GATAGC GCGTA GCTATC              TTTTTTGTTTTTATT  86 43
   MS53_0067   67427 ..   67442 -  -3.3  -5.56263   ATTACAAAACAAAAA              CTGAA TAAATT TTCAG               TTTTTTGTTTACAAA  75 34
   MS53_0065   66549 ..   66563 -  -7.2  -2.83403   TTTTTCTTAGCAAAT               TCTTGA AAG TCAAGA               GTGTAATTAAAAATC  64 32
   MS53_0064 NONE
   MS53_0063   65043 ..   65053 -  -2.6  -3.00298   TTTTTTAATTATATA                 TTAA TTA TTAA                 TCTAAATAAACAAGA  42 22
   MS53_0062   64334 ..   64371 -  -6.5  -5.82172   ATGAAGACAAAAAAA   TAAGTTACTTTGATCTT TTTT ATAATCCAAGTAACTTA    GCTATTGTTAATTCA 100 455
   MS53_0056   56546 ..   56568 -  -5.7  -4.60924   TAAATTTTTGAAAAA           TAAAAAAGC ATTAA GCTTTTCTA           AATAATTTTTTCATA  73 13
        dnaX   54685 ..   54695 -  -2.6  -2.70979   TCCTAACCAAATTTA                 TTAA ATA TTAA                 ATCTTCTAAATTCTT  40 2
   MS53_0054   54368 ..   54378 -  -2.6  -2.72096   TCGATTAATGATAAG                 TTAA ACA TTAA                 ACTGAAAGTCCGCCA  40 22
        recR NONE
         tmk NONE
   MS53_0051 NONE
   MS53_0050 NONE
        rpsL NONE
        rpsG NONE
        fusA   48376 ..   48390 -   -10   -5.4505   TTTTTGAAGAAAAAA               TCACCC ATA GGGTGA               CTTTATAAATTATTA 100 38
   MS53_0046   47471 ..   47481 -    -4  -3.32448   TTGAAAAATATAAAT                 CATT ATG AATG                 GGTGTGCTTAAATCT  49 17
   MS53_0045 NONE
   MS53_0044 NONE
   MS53_0043 NONE
   MS53_0042 NONE
   MS53_0041   41824 ..   41836 -  -3.5    -5.098   TAAAAATAAAACAAA                TAAAA GTA TTTTA                TTTTTATTTCTCTTT  70 29
        sipS   41206 ..   41217 -  -4.4  -2.58812   TTTAAATTTAATTCA                TACG TGTC CGTA                 TTGTCCTTTCCCTCC  48 216
   MS53_0039   40880 ..   40893 -  -2.4   -2.9581   AAATCACCAATTACA               TCAC CCCCAT GTGA                TCGCTAGGAACAACT  41 7
   MS53_0038   40589 ..   40617 -  -4.1  -6.04419   AAAATAAGAAAAAAA       TGCAAT-TTTAG TTTTGT CTAAAGATTGCA        TTTTTATGACTTTAA  89 41
   MS53_0036   37752 ..   37778 -  -9.7  -4.42748   TTATTTTAAAAATAA         CAAAATATCAA ATAAA TTGATATTTTG         TTTAAATATTTAACC  89 272
   MS53_0035 NONE
   MS53_0034   35778 ..   35798 - -12.7  -5.55001   TAATAAAAAATAAAA            GCCGATTTT TTA AAAATCGGC            AATTTTATTAAATTG 100 114
        rpiR   26144 ..   26172 -  -3.9  -6.15536   AATGAAGAAAAAAAA        CGAATACATCT ATAAATA AGGCGTATTCG        TTCCCACATTGTAAC  86 90
        glpQ   24923 ..   24938 -  -3.4   -2.7497   ACATTATGGTTAAAT              TAATAA CTAA TTATTA               TTTAGAATTTGGTAA  42 23
        uvrA   22022 ..   22034 -  -7.7  -5.41746   AATGTTTTAAAAAAA                GTGCA ATT TGCAC                TTTTTAATTTAAAAT  95 29
         def   19334 ..   19344 -  -2.6  -2.89935   AAATATTCTTATATA                 TTTA TCT TAAA                 TTAAAATAATATTTT  41 21
   MS53_0018 NONE
   MS53_0017 NONE
   MS53_0016   16706 ..   16726 -  -4.1  -6.00814   AAGAATGAAAAAAAA            TAGCTAA TTATCCC TTAGCTA            ATTTTTTTGACAATT  89 12
         eno   11906 ..   11926 - -12.7  -5.42198   GCGTAAAAAATAAAA            GCCGATTTT TTA AAAATCGGC            AATTTTATTAAATTT 100 110
   MS53_0007 NONE
   MS53_0006 NONE
        cdsA NONE
        polC    2945 ..    2957 -  -4.8  -5.03201   AAGAATAATGAAAAA                GCCA AAAGA TGGC                TTTTTGTTTTTTAAT  74 42
