# Supplementary material for: Rapid, accurate, computational discovery of Rho-independent transcription terminators illuminates their relationship to DNA uptake
Source: Genome Biol. 2007 Feb 21;8(2):R22. doi: 10.1186/gb-2007-8-2-r22 (PMC1852404; doi:10.1186/gb-2007-8-2-r22)
Supplement: Additional data file 4 — Best terminators found downstream of each of the genes of the 343 organisms studied. [file gb-2007-8-2-r22-S4.zip › Nanoarchaeum_equitans.bag]

      NEQ003    2774 ..    2784 +  -2.6  -4.38141   AGGTTTTGAGCCAAT                 TTTT CTA AAAA                 TTCTTTTCTATCCAA  58 108
      NEQ007    5070 ..    5101 +  -8.8  -3.69883   GAAATAAAAAATGGC      TATTGCAAACCCAA AGCC TAGGGTTAGCAATA       TTAGTTCTTTCTTAT  77 5
      NEQ008    7329 ..    7341 +  -3.5  -3.68265   TTATAGTGTCGTCCT                TTATT TCT AATAA                TTTGCAATTGGCTTT  52 354
      NEQ012 NONE
      NEQ013   11094 ..   11107 +  -3.9   -3.2964   AGTTTTAATTCCAAC               TATTG TTAA CAATA                TTGTGGCCAAACTTT  49 286
      NEQ015   13166 ..   13184 +  -6.1  -2.53846   AATGTTTTAATAGCA             TTCCAAA ATTTC TTTGGAA             ATCCTTTTATATGTG  54 102
      NEQ017   16177 ..   16191 +  -2.9  -4.03751   TTCCTTATTACTATA               CAAAA GACTA TTTTG               TTTCGGTTTTCTTTT  53 44
      NEQ018 NONE
      NEQ019 NONE
      NEQ020 NONE
      NEQ022   21660 ..   21673 +  -2.5  -5.01497   TCTTTTTATTTCATT               TAAAA TCTC TTTTA                TTTTTCTCTCGTCCT  66 124
      NEQ023   23217 ..   23234 +  -3.5  -4.07885   AACATTATTATAACA             TTAT-GCC CAG GGCCATAA             TTTTAGGAGGAGGTG  55 45
      NEQ024 NONE
      NEQ025 NONE
      NEQ026 NONE
      NEQ028   26806 ..   26824 +  -4.6  -3.56973   TCCTTGTCTATAGTA             TCGAAAGG TAC TCTTTTGA             CTTTTTCTAATGTAT  56 405
      NEQ032 NONE
      NEQ033 NONE
      NEQ034 NONE
      NEQ035   34438 ..   34454 +  -3.7  -2.50113   TTTAAATTATTTCAT              TTTCTCT ATA AGTGAAA              CTTAATAAGATAGTA  45 43
      NEQ036   34735 ..   34745 +    -4  -2.50016   TAATAAACCTTTAAA                 CTAT TAT ATAG                 ATATTGCTAATGGCC  45 27
      NEQ038   35269 ..   35301 +  -7.5  -5.66989   GGTGGGGCAGCCTGG      AGTGCCCGGGGGGCT CAT ATCCCCCTGGCCGCC      TTTTTTTCATATTTA  93 279
      NEQ039 NONE
      NEQ041   37255 ..   37266 +    -3  -3.80276   TATAAATAAGAAAGA                CAAA ATTA TTTG                 TTCTATTGTATGCCT  52 509
      NEQ047 NONE
      NEQ048 NONE
      NEQ050   44712 ..   44728 +  -4.5  -5.43866   TCAAAATCTTTTAAC              CTAAATG GTT TATTTAG              TTTTTTTAGCAATTC  81 301
      NEQ052   47230 ..   47254 +  -5.8  -4.06502   CGAAGCAATAAATTC          TGCATCTATA TTGTT TATAGAGGCA          TTTAGTTTGGCCATC  67 321
      NEQ055 NONE
      NEQ057   51655 ..   51686 +  -3.8   -4.0964   AAATATAACATATTA      GTTTCTACATTGTT TTCC AATATTGTAGGAGC       TTTCCCTTTTTTGTT  58 433
      NEQ059 NONE
      NEQ060   54932 ..   54942 +  -2.6  -3.50832   TATAATCCCTATTAA                 TAAA GTT TTTA                 TCTTTAGCTTTAGGA  47 221
      NEQ061   56803 ..   56817 +  -7.1  -2.50859   AAGGGGTGGGAAGCT               CGGGA TGCCC TCCCG               CTATCTATATTTTAC  60 137
      NEQ065   60388 ..   60399 +  -4.4  -4.52589   TAGCACAATTATGGA                TAGC TTTA GCTA                 TTTTATATAAAAAGC  67 180
      NEQ070 NONE
      NEQ072   66067 ..   66078 +    -3  -4.24963   AAACCTTTTTGATAG                GAAA AATT TTTC                 TTTTAAATAATTATA  57 416
      NEQ076 NONE
      NEQ077 NONE
     NEQ077a NONE
      NEQ078   73812 ..   73824 +  -3.4  -3.60234   AGAAATAAACCCTTC                CCAT AAAAA ATGG                TTTAAAGATATGTCA  50 246
      NEQ079   74844 ..   74854 +    -4  -4.64766   ACAAAACAAGGATAA                 CAAA ATT TTTG                 TTTTTACGCTGTAAA  65 26
      NEQ080 NONE
      NEQ081 NONE
      NEQ082 NONE
      NEQ083   78465 ..   78475 +    -4  -3.37236   TCTTTAAGGCCCTAT                 CTTT ATG AAAG                 TTGTACCATTAGATT  51 43
      NEQ084   79504 ..   79517 +  -2.4  -2.85351   AAAAAGAAAGAAGAA               TCGA TAGAAT TCGA                TATAGTATGAAAAGA  41 2
      NEQ085 NONE
      NEQ086 NONE
      NEQ088   82833 ..   82853 +  -8.3  -2.53798   AATTTTTACTCTTTC            TGGGCCATA GGT TATAGCCCA            ATATGTTGCTTTCCT  67 303
      NEQ094   88808 ..   88819 +    -3  -4.68994   TTCTCCAACCCCAAT                GTTA AGAG TAAC                 TTTTTCAATCCTAAT  62 480
      NEQ095 NONE
      NEQ096 NONE
      NEQ097   90960 ..   90972 +  -4.9  -4.61231   ATCATTTTTGCTTTA                GTTTT TCT AAAAC                TTTTTCGAAATGTGG  69 66
      NEQ099 NONE
      NEQ100   93632 ..   93645 +  -3.9  -2.72371   TTATGTTTTTGCTTA               TAACA CTTT TGTTA                GTATTGTTTACAAAC  45 62
      NEQ101 NONE
      NEQ103   96196 ..   96212 +  -2.1  -3.97026   GGTTAATACCTATAC              TCCCTCC AAC GGCAGGA              ATTTTTTCTTTAGAA  52 332
      NEQ107 NONE
      NEQ109  100751 ..  100766 +  -4.8   -3.4033   CGTTAGTTCTTATAC              CATTTT CGCT AAAATG               TGTTCTCTCTACTTT  56 56
      NEQ116 NONE
      NEQ118  109008 ..  109025 +  -7.1  -4.33997   GATAGCCTAACTTTT             TAGCTAA TGCT TTAGCTA              TTGTTGTTTTTCCTA  76 386
      NEQ121 NONE
      NEQ123  111652 ..  111680 +  -6.2  -4.19276   TTTATTATTCTTTTA       CCGAAATGTGTTA GTAT TAACAT-TTTCGG        TTTTGCCAATTTTGC  70 126
      NEQ125 NONE
      NEQ126  115516 ..  115530 +  -2.8  -2.89657   AAAAAGAGATGAAAA               GATTGC CTT GAAATC               CTATTTATTGTTAAT  42 15
     NEQ126a  116123 ..  116134 +    -3  -3.99013   CCTAAAAGCTATTGC                CATA TGTT TATG                 TTTGTAGGATTTTTC  55 242
      NEQ130  119456 ..  119475 +  -2.8  -3.72009   ACAGTATTCAATGCC            GGCATAGT GTAT ATTTTGCC             TTTCCCTAATATTAT  48 218
      NEQ131  120773 ..  120795 +  -5.4  -3.49777   AAGGGCGGCGTCCTA           CCGCTGGACT ACG GGCCCAGAGG           TTGTAATGTATGGAC  57 80
      NEQ133  121922 ..  121934 +  -4.9  -3.41981   AAGATGAATTAGGAA                TAGAT GTT ATCTA                ATTTTGTTCGCTCTT  55 12
      NEQ139  128596 ..  128606 +  -2.6  -3.85114   CTAAAACCAAGGGGA                 TAAA CAG TTTA                 TTTAATATAGACTTT  51 215
      NEQ144  133391 ..  133409 +  -2.4  -4.43173   TTTCGCTTTTTCTTG             GGATAAAG CCA CTTTTTTC             TTTTCCATTATTTTT  58 56
      NEQ146  134695 ..  134706 +  -4.4  -4.16397   ACATTGGCTGCATAC                TCCA TTAT TGGA                 TCTTTTATTTTAGAG  62 87
      NEQ150  137625 ..  137649 +  -2.3   -2.9914   AACACCAGGAATCAA          TATATTGTTTT TGT AAAATAATAAA          TGTGTATCAACAATA  42 285
      NEQ158  147004 ..  147014 +    -4  -2.63252   CCCCTCTAGTATCTC                 TTTG CCC CAAA                 ATATTATTCCCCAAT  46 405
      NEQ160 NONE
      NEQ162  149572 ..  149584 +    -2  -4.87133   AACACCAATCGTTAA                TACA TTGTT TGTA                TTTTATTTCGCCCAT  62 347
      NEQ168  153525 ..  153537 +  -4.9  -2.69186   ATTAACGCAAATCAT                TTCTA AAC TAGAA                TAAATTTAAATTATT  50 10
      NEQ170  154704 ..  154735 +  -4.6  -4.49556   TCTTCGCTCCAACCC      TTGG-TTTGCATTAT TTC ATAAAGCAAAGCCGA      TTTCTTTGCTACAAA  65 193
      NEQ173 NONE
      NEQ175  161270 ..  161283 +  -5.9  -3.61774   ACTGAATCTATTACG               CCCCT AACT GGGGG                TTTGCCAGTATTCTC  62 377
      NEQ176  162137 ..  162147 +    -4  -4.76191   AAGTCTTCTAAACTA                 GTTT CAT AAAC                 TTTGTTTTCATATCT  68 244
      NEQ178  164660 ..  164673 +  -2.5  -2.71924   TAAATGGTAAAGCTT               TAAAA CTAT TTTTA                GTTTAACCCCCCATG  41 31
      NEQ179 NONE
      NEQ180 NONE
      NEQ182  166097 ..  166131 +  -6.6  -4.41158   TGTTGGTCTTTCCAC    TTCAACAATTGGGGG TTCTCT CCTCC-ATTGTTGGA     TTCTTTGTTTATATA  78 477
      NEQ183 NONE
      NEQ184 NONE
      NEQ185 NONE
      NEQ186  169589 ..  169599 +  -2.6  -3.55946   AATACCAACGCTTTT                 TAAA AGG TTTA                 TCTTATTTCGGCTAA  48 0
      NEQ188  169994 ..  170004 +  -2.6  -4.42237   ACCTCTTCTGCTACT                 TTAT CTA ATAA                 TTCTTTTCCTTTCTT  58 85
      NEQ190  171496 ..  171510 +  -5.8  -3.21034   TAAATTATATTTATC               GTTAAT ATC ATTAAC               ATTTTCGTCTCCATC  59 193
      NEQ191 NONE
      NEQ193  173683 ..  173698 +  -4.8  -2.90723   TATTTCTTCTAATAT              TTTGTT ATTT AACAAA               TCTGATTCCACATAA  51 105
      NEQ195  176553 ..  176564 +    -3  -3.75491   ATAGAAACTAGGATA                GTTT AACT AAAC                 CTTTTCTTTTTACAT  52 20
      NEQ196 NONE
      NEQ197  177569 ..  177582 +  -2.5  -3.79113   CTATGGTGTTGTCTT               TTTAT ATCG ATAAA                TTATTCTAACCAAAT  51 3
      NEQ198  178619 ..  178639 +  -2.7  -4.54047   AAATGATTTATTATT            TTACAAAAT ATC ATTTTTTAA            TTTTATATCCAATAG  60 35
      rpl22p  181768 ..  181791 +  -3.4    -4.652   AGGATGGGCCATAAA          TTATTT-TTGA GCC TCAAGAAATAA          TTTTTCCACTCCTTT  65 2
      NEQ206 NONE
      NEQ208  185339 ..  185351 +  -4.8  -4.45544   TTTTTTAATAACTCT                CTGC CCCTT GCAG                TTTTCCTTGGTAACA  67 229
      NEQ212  190197 ..  190207 +  -3.2  -2.78868   GATTTCCTTTACCGC                 TTGG TTT CCAG                 TAGTTAAGTATATTC  42 387
      NEQ220 NONE
      NEQ221 NONE
      NEQ222  198307 ..  198317 +  -2.6  -3.68569   TAATTCCCTAGGTTC                 TAAA GCT TTTA                 TTATTGGATAACTAA  48 468
      NEQ224 NONE
      NEQ225 NONE
      NEQ226 NONE
      NEQ227 NONE
      NEQ229  201717 ..  201736 +  -6.4  -3.97307   AAAAATAAAATGCTC            TCCCCCTT TTGG AAGGGGCA             TTATTATTCGATCGA  68 220
      NEQ231 NONE
      NEQ233  206434 ..  206448 +  -2.9  -3.78861   CCTACATTCTTTAGA               GTTTA CCGAA TAAAC               TATTATTTTGTGTCC  52 240
      NEQ235 NONE
      NEQ236 NONE
      NEQ237  210403 ..  210416 +  -3.1  -3.31144   GAATAGCCGTAAAAA               CCTAT TATG GTAGG                TTATGAGCCTGCAGA  47 6
      NEQ238  210923 ..  210936 +  -2.5  -3.16202   GGCTTTACGCTGTTC               TTATT TATA AATAA                TAGTTTTAGTATCAA  45 12
        leuS  213877 ..  213887 +  -2.6  -3.08261   TTAAACCAGCCTTCG                 TTAT AGA ATAA                 ATTCTTTGCTTATTA  43 15
      NEQ240 NONE
      NEQ241 NONE
      NEQ242 NONE
      NEQ243 NONE
      NEQ245  218505 ..  218515 +  -5.4  -3.24089   ATGAGCAACTTGGGC                 GCAA AGT TTGC                 CTTTTCCTATATCTA  56 302
      NEQ248  220539 ..  220567 +  -2.4  -4.51891   TTGCGGACCCGGAGA       TCGCGGGTTCG AATCCCGC CGGGCCCG-GA        TTATTTTTCCTCTAT  59 93
      NEQ252 NONE
      NEQ254  225228 ..  225241 +  -5.3  -4.62669   GATACAATAAAATAG               CCAAA TAAT TTTGG                TTTGTTCTTTGGTTC  71 97
      NEQ256  228269 ..  228283 +  -2.9   -4.4595   AAATTTCTCGCATTT               TTCTA GGCAA TAGAA               TTTTAGATTTTCTAA  60 189
      NEQ259 NONE
      NEQ261  232317 ..  232328 +    -3  -3.57915   GTACCTATATACAAC                CAAA AGTT TTTG                 TCTTTCATTGCTATA  50 263
      NEQ262 NONE
      NEQ264  233420 ..  233444 +  -7.1  -4.68103   TATACAAATAAGCAG          GGTATCCTCTC CTA GAGGGGATCTC          TTTTCTTAAGGTTGA  80 479
      NEQ273 NONE
      NEQ275  248046 ..  248066 +  -4.1  -3.09516   TCTCTTTTCATTATC            TCTACTAAT TTT ATTATTAGA            TTAGATACTGGGAAA  48 296
      NEQ276  249341 ..  249357 +  -5.1  -4.08945   ATAATAGAGATAGAT              GCTAAAG ATT CTGTAGC              TTTTAGAGCAATAGT  64 135
      NEQ279  251204 ..  251214 +  -2.6  -2.86449   TTGAAGCAATAAATT                 TAAA TTA TTTA                 TAATTGTAGTCAAAT  42 29
      NEQ281  252690 ..  252706 +  -5.1  -3.21182   ATTCGAAACCCAAAT              TTTCCCC ATT GGGCAAA              TCTATATTATTGGTT  54 60
      NEQ283 NONE
      NEQ284  256864 ..  256880 +  -2.3  -4.66418   ATTTATCCTCGGGGC              TAAACTT TGG AGGTTTG              TTTATTATTGTTTTG  62 97
      NEQ288  260635 ..  260657 +  -6.2  -3.15743   GCCCGCCGCTCTACC           TGGCTGAGCT AAC GGCCCAGCTA           ATTGTTTTGATGCTA  59 306
      NEQ290  261342 ..  261359 +  -2.7  -4.25538   TCGTTTATACTATTA             TATCTCT TTAT AGGGGTA              TTGTTGTTTCTTCTT  55 379
      NEQ297  269745 ..  269761 +  -2.3  -3.14745   AAAATCAAAGATAGA              TTGCTTT CCT AAAACAA              TATCTATTATAAAAA  42 369
      NEQ300  275448 ..  275459 +  -4.4  -2.75294   TCATGGTACCGAAAG                TACC AATG GGTA                 ATTTAAAAGCTTTAA  48 332
        gltX NONE
      NEQ303 NONE
      NEQ304  277806 ..  277817 +    -3  -3.86307   AAACAATAATAACAT                CTAT AGCA ATAG                 CTTTTTTATTGGCCA  52 166
      NEQ305 NONE
      NEQ306  278952 ..  278975 +  -5.8  -3.01712   CGCGGGGATTCGAAC          CCCGGCAGGG ACTA CCCCATCGGG           TCTTAAGCCCGACCC  57 47
      NEQ309  280203 ..  280215 +  -6.3  -2.64681   CTCTACAGTTCCAAA                GGAAT GTA ATTCC                CTATATTTCTCTTGG  57 166
      NEQ310 NONE
      NEQ312  282806 ..  282827 +  -4.5  -3.44593   ATAGTTCTTCCTATG           TACTCTCAA TAGT TTTAGAGTA            TCTTCTATGTCTTTT  54 395
      NEQ314  283472 ..  283482 +  -5.4  -2.72463   TTCTATATCGGCCCT                 TCCT TTT AGGA                 TCATTAGCAATAGCT  52 247
      NEQ316  284535 ..  284556 +  -2.3  -3.50832   ATTATCTAAAGGCAA           CAAAGGATT GCTA AACTCTTTG            TATTTCCCTTTAGAG  46 306
      NEQ318  287564 ..  287575 +  -4.4  -2.57996   GAACATTTAAAGAAT                TTGG TCGA CCAA                 CTATTATAACTTTAA  47 5
      NEQ319 NONE
      NEQ321  288532 ..  288542 +  -2.6  -3.47361   GGACTAGTTTTTTGT                 TTTT TTC AAAA                 TCTTTGGTCCATATA  46 130
      NEQ322  288878 ..  288895 +    -2  -2.79456   ATAGTAGAGAGCAAC             TTGTCT CCACAA AGGCAA              TAGTTGGATTGGCTT  41 5
      NEQ324  289587 ..  289601 +  -5.8  -3.80745   GGTTTGAACAAATAA               TTCTTT GCT AAAGAA               TTTGGCTATTATCTT  64 195
      NEQ326 NONE
      NEQ328  291173 ..  291188 +  -6.2  -3.71851   AATCTGTCACAATCC              TTTTGG CATT CCAAAA               TTAGTTTATATTCTT  65 159
      NEQ331 NONE
      NEQ332  294317 ..  294329 +  -3.4  -5.60993   TCAATATGTTTTAAA                TAGG ATAGA CCTA                TTTTTTTATGAAAGA  82 23
      NEQ334  295123 ..  295136 +  -2.5  -3.44255   AATTAGTAAAATCCT               TTTTA CCAA TAAAA                TGTTTCGCTGCTTCT  46 293
      NEQ338  297349 ..  297371 +    -5  -4.14598   AACCTATCTCTCTTT           TTTTGATAAT AAC ATTATCGAGA           TTTGCTTTGCTTAGG  62 311
      NEQ340  298749 ..  298777 +  -6.2  -3.54721   ATGTAAACCTATGGA        TAAAAAAGCAAT AATAA ATTGCTCTTTTA        TTATATCCCATTTTA  62 356
      NEQ344  301836 ..  301855 +  -2.8  -3.96327   ATGTCGAATTGTTTA            TATGGGGA CAAA TCCTCAAA             TTTGTAATCGGGCAT  53 355
      NEQ351  308993 ..  309006 +  -3.7  -4.06851   CCTGGTTAGAGCGGC               GGTGG CCAT CCCCC                TTTAAATTTTTCTTT  57 87
      NEQ352  309760 ..  309770 +  -2.6  -4.10164   GGGCCCAGATATTTT                 TATA AAT TATA                 TTTATGTAATAGTAG  55 123
      NEQ353  311573 ..  311593 +  -3.3  -5.10064   ATTATTAGCAAATTA            GCTATTTCA TTT TAAGATAGC            TTTTTATATATTCCA  71 25
      NEQ356 NONE
      NEQ358  313526 ..  313543 +  -4.1  -3.89412   TCCAATATCTACATC             TGCTTTC CTTG GATAGCA              TTTAATAGTTTCGGT  56 306
      NEQ361  314835 ..  314852 +  -3.5  -4.24002   CGTTAATATATCCAT             TCTATAA ATAT TTATAGG              TTTTAAGCTTTCCAA  58 162
      NEQ362 NONE
      NEQ363  317252 ..  317266 +    -5  -4.98616   TCCATATGAATTTAT               TTAGCT CTT GGCTAA               TTTTTACTATTTTCG  75 128
      NEQ368 NONE
      NEQ369  323379 ..  323395 +  -3.7  -3.64299   TAATATGGGTTTCCA              GGTTAAA ACT TTAAACC              TTACTTTATAATATA  52 467
      NEQ372  324452 ..  324462 +    -4  -4.42806   TTTAACCTTAGTATA                 TTGA TCT TCAA                 TTTCTTTAAGCCTAG  62 237
      NEQ375  326341 ..  326355 +  -2.8  -3.60006   TTATCCAAACAAAAA               GCAATA CTT TTTTGC               TTTAAAAATATCATT  48 81
      NEQ376 NONE
      NEQ377  327766 ..  327781 +  -3.4  -3.66876   ATCAATTGTTCTGAT              TATATT GTTT AATATA               CTTTTTGCTTTTATA  50 458
      NEQ379 NONE
      NEQ380  330939 ..  330953 +  -2.9  -3.54447   TTTAAAGCAATATAT               TGTTA AAATA TAACA               TGTTTATAACGTATG  48 20
      NEQ381  331713 ..  331729 +  -5.8  -2.79183   ATATAGCCGGGGCAG              TGGGGT CGAGA ACCCCG              TATGCTAGACCTGGC  56 35
      NEQ383  332987 ..  333000 +  -3.1  -5.66229   ATTCTTTTACTTCTT               CATGT GTAG GCATG                TTTTTTATTGTTAGT  82 131
      NEQ384 NONE
      NEQ386  335083 ..  335099 +  -3.7  -4.44187   GAATCCAATTGTTTT              GCCAT CTTTTCT ATGGC              TTTGTCTTTGTCTAT  61 117
      NEQ387  337702 ..  337721 +  -3.4  -4.36262   TCGTCTGCAACTATT            CCTACTCC CTTT GGAGCTGG             TTTTAATATAACTCT  61 270
      NEQ392  340415 ..  340433 +  -4.7  -3.34398   TTTTAGTATGGCTAA             TTTAGAT TGCCC ATCTAAA             TGTTTCAAAGCACAC  55 257
      NEQ396  345006 ..  345034 +  -3.9  -3.84304   TTTCCCATTTTTCTT        CTTTTTGGTATTT GTC AAAAACCAAAGCG        TCTTTTATAAATTGC  56 394
      NEQ398 NONE
      NEQ399  347804 ..  347826 +  -5.4  -3.06162   GATTCGAACCCGCGA           CCTCCGCCTT ACC AGGGCGGCGC           TCTTCCGCTGAGCTA  54 211
      NEQ401 NONE
      NEQ403  349902 ..  349918 +  -7.3  -3.57144   TTGGAAAATTGAGCC              CACCATA TTG TGTGGTG              TTTAGAGATACCCCC  70 212
      NEQ408  356409 ..  356423 +  -2.9  -3.27525   TTATCGACAATACAA               CTATA TCATT TATAG               TTAGGTTTAAACCGA  46 522
      NEQ411  359553 ..  359567 +   -10  -2.93382   TTGCCCTATTAGCTA               TCGCTG GCC CAGCGA               TATCTAAATGTAGGA  79 132
      NEQ413 NONE
      NEQ415  362178 ..  362216 + -11.3  -2.91873   TTGTGTTGTTGGTTC  GGAAAAGGGC-TTTATAT CTAA ATATATATGCCCTTTTCC   TGGTTTAGCAGTAAT  86 490
      NEQ420  369754 ..  369767 +  -3.9  -4.62069   ATTATTTTTTTGATT               CTTTT CACG AAAAG                TTTTTGCGCTAAAGA  65 340
      NEQ421 NONE
      NEQ422 NONE
      NEQ424  371934 ..  371944 +    -4  -3.27017   AATTTCTATACCCCT                 CTTT TTT AAAG                 CTTTCTTTAAGGTTA  49 63
      NEQ430 NONE
      NEQ431  380406 ..  380417 +    -3  -4.43949   TTTGTATTTGTTAGC                CATT TAAA AATG                 TTTGTATTTAATTTT  60 65
      NEQ433 NONE
      NEQ438 NONE
      NEQ440 NONE
      NEQ442  391813 ..  391824 +  -4.4  -2.74817   CATACAACCTCTTAA                TTGG TTGT CCAA                 AGTTTTTATCGTTGT  48 427
      NEQ444 NONE
      NEQ445  394258 ..  394274 +  -2.2  -2.77895   AATCCCGTAGGGAAA              CCTACG GGAGA TGTGGG              GTTGTTGGGGGTGGC  41 401
      NEQ446 NONE
      NEQ448  398272 ..  398286 +  -3.6  -3.58114   CTAACAAGGCTCTCC               CTTATT TCA GATAAG               CTTTTGTTTAATGTT  52 518
      NEQ451 NONE
      NEQ452 NONE
      NEQ453  401433 ..  401452 +  -2.2  -3.20348   AAACTAAATCGCCTT            TCTTTATA TTGC TATAAAGC             TTGGCTATTCCTGGC  44 204
      NEQ455  403531 ..  403541 +  -2.6   -3.7829   GATATTTAAAATGGC                 TTTT CTT AAAA                 TTTAATGCGTATCCT  51 96
      NEQ457  406127 ..  406138 +    -3  -5.03314   AGCTTTGTTTAAAGC                GATT TTCC AATC                 TTTTTTGGGCATAAA  67 276
      NEQ458  408014 ..  408027 +  -2.3  -4.77079   TTTGGTGGTAGCATT               GGTTC GCCA GTACC                TTTTGTTACTATGTC  62 463
      NEQ460  409397 ..  409411 +  -2.8  -5.10163   TTCTAATTCTTTATA               CCTTTC AAA GAAATG               TTTTATTTTAAGCTT  66 224
      NEQ462  411898 ..  411908 +  -2.6  -2.67189   TTCTGGCCCTTCTGT                 TAAA TTT TTTA                 TACATTAATTTTATA  41 23
      NEQ464  413086 ..  413101 +  -3.3  -4.49756   CCAATACTTTTTTCT              CCTTT TCGCTT AAAGG               TTTTAATATTTCAAA  61 339
      NEQ466  415755 ..  415766 +  -2.2    -5.055   TATATCTTTAGTTAC                CTCT CCAT AGGG                 TTTTTTGGCCATTCA  65 465
      NEQ469  417713 ..  417739 +  -5.3  -2.87906   CAATTATTCCCAAAA         CAATATAAAAG CTTAA CTTTTTTATTG         ATGTTCTTTTATTCC  53 192
      NEQ473  420440 ..  420462 +  -2.1  -2.80053   GCATAATTTTCGAGA           ATTTTGTTT GATTA AAACAAAAC           ATTGTTGAAATATAT  41 51
      NEQ475  423244 ..  423259 +  -4.8  -2.85987   TCTATTGCCTTTTGT              TAGAAT ACTA ATTCTA               TAATATCTTTTGCCT  51 295
      rps19p  427758 ..  427771 +  -3.8  -3.64866   ATTGTAACATGTATG               CCTG CTACAC CAGG                TTTCAAATATGCTAT  53 382
      NEQ482 NONE
      NEQ483 NONE
      NEQ485  429941 ..  429951 +    -4   -4.3851   TATCTCTTCTGAAGG                 CAAT AAA ATTG                 TTTCTATTTCATCTA  62 299
      NEQ490 NONE
      NEQ491  436862 ..  436873 +    -3  -4.72473   CTTTGACTGTTATTT                CTTT ATTG AAAG                 TTGTTTTTTCATTGA  62 269
      NEQ498  442871 ..  442895 +    -8   -3.1012   AGCTATAAGCTTATT          GGCTATTGAT TGCTT ATCAATAGTC          TGGTTTTCGCAATTT  70 217
      NEQ499 NONE
      NEQ500 NONE
      NEQ502  445855 ..  445870 +  -2.6  -5.31275   TTTCCAACCATTCTT              TTAGAG CTTT TTCTAA               TTTTTTGTCCTCCAA  72 496
      NEQ504  447499 ..  447513 +  -3.5  -3.55592   TCCCCTTTCTTAAAG               TGGGG CAATA CCCTA               TCTTTATAACCTTCT  50 334
      NEQ506  450658 ..  450668 +  -6.8  -2.83519   TCATCTATTCCTAAA                 GCGA TCA TCGC                 TAATCTATTTATCCC  61 91
      NEQ509  455203 ..  455219 +  -5.8  -3.33814   ATTCAATTACCTATT              GCCCTG TCTAT TAGGGC              TCTTCTCTAAAATTT  61 330
      NEQ515 NONE
      NEQ516 NONE
      NEQ518  460735 ..  460758 +  -8.2  -4.29369   ATTAAATACAAATCC          GCATTTAGCT TTTT AGCTAAAAGC           TTTGCTTCTTTTTTA  83 254
      NEQ519  461549 ..  461563 +  -2.9  -2.74012   AGAGGCAAAAGAGGT               TTTAG AAAAA CTAAA               TGGTTAGAGTAATAG  41 4
      NEQ520  462205 ..  462215 +  -3.2  -3.22562   AAATGGCCTTACTCC                 TCCA ATT TGGG                 TATATTCCTGTTTTA  46 479
      NEQ523  463865 ..  463878 +  -5.3  -3.72968   CTATATCTTTTACCC               TTGCA TGTA TGCAA                TTTAGCTCTGCTCCT  59 313
      NEQ525  466096 ..  466106 +  -2.6  -5.63236   ATAGTTTTTCCTAAT                 TAAT TCT ATTA                 TTTTTCTTTTTAACT  75 386
      NEQ528 NONE
      NEQ529 NONE
      NEQ531  471151 ..  471170 +  -5.8  -3.28785   AAAAATCAAATCTTT            TTACTACT AGAT AGTGGTAA             TTGCGTCTTTTCAAA  59 417
      NEQ532 NONE
      NEQ533  472467 ..  472478 +  -4.4   -3.6959   AAATAAAAGTAATAC                TGCT TGAA AGCA                 TTTAAATGATAGTGT  55 420
      NEQ534  472939 ..  472961 +    -5  -2.94993   CGAAGACGCTTTAAA           TTCTCTAT AAATTAG ATAGAGAA           TATCCTATTATCGAT  51 16
      NEQ535 NONE
      NEQ536 NONE
      NEQ538  476489 ..  476503 +  -2.8  -4.61353   TTTATTGTACCTCTT               GCCAAA ATT TTTAGC               TTGTTTTTCTCTCTA  60 454
        nusG NONE
      NEQ541 NONE
      NEQ543  480814 ..  480824 +  -5.4  -3.70405   CTTGTTTTTAAACCA                 TGGA TAT TCCA                 TTAGTTCTTTTACTC  59 175
      NEQ545  482648 ..  482669 +  -4.5  -3.90002   TATTACCCATACTCC           TAAAAATGG TTTC CCATTTTTC            TCTTTTAATTTCGTC  58 243
      NEQ546 NONE
      NEQ548  484476 ..  484492 +  -7.3    -4.431   CCTCCCCCCGTATTA              GATGGGA GCA TTCCATC              TTTTATCGCTAAATA  79 135
      NEQ550 NONE
      NEQ549 NONE
      NEQ547  484173 ..  484184 -  -3.6  -5.38497   ATCCAAAGGAAAAAA                CCCC AACT AGGG                 AGGAGGCAAAAGAAA  76 199
      NEQ544  482055 ..  482065 -  -5.4  -3.14693   TTTATTATTAATAGA                 TTGG AGA CCAA                 AAGAATATATCGCTT  54 380
      NEQ542  480424 ..  480434 -  -5.4  -4.17556   CACAGCTTTAATAAA                 CTCT AGG AGAG                 GGGCAATATTAGATA  66 252
      NEQ539 NONE
      NEQ537  475563 ..  475577 -  -7.2    -3.695   GGTAAATATGGTAAA               GCTAAT GCA ATTAGC               CAAGGTTTTTGCATT  70 495
      NEQ530  470727 ..  470745 -  -3.2   -4.0492   GAAGGCCTAGACAAA             GTTTTAGA CAT TATAAAAC             GGGGTTTGCAATAGG  55 17
      NEQ527 NONE
      NEQ526 NONE
      NEQ524  465259 ..  465275 -  -5.2  -3.06583   ACAACAGTCGCAATA              TTAGCT AAAAA AGCTAA              AGTAGATTTTGATTT  54 471
      NEQ522  463336 ..  463352 - -12.3  -2.75498   TACCTTATATAGAAT              GCCCCTA TGC TAGGGGC              GCTTTTAGAATTTAT  89 215
      NEQ521  461389 ..  461403 -  -2.8  -5.38951   AAGTTATAGAAAAAA               TAGAGA AAA TCTCTC               CTGATTATAATATAA  72 467
      NEQ517  460132 ..  460153 -  -6.7  -4.25104   GTTTTGGGAGGAAAA           CCCAA-AAAC GAA GTTTATTGGG           GGGTTATTATACCAC  74 375
      NEQ514 NONE
      NEQ513 NONE
      NEQ512 NONE
      NEQ511 NONE
      NEQ510  455147 ..  455158 -    -3  -4.36262   AGATCTATATTAAAA                CAAA AGAA TTTG                 TATTATATACTAAGG  60 61
      NEQ508 NONE
      NEQ507  452081 ..  452093 -  -9.1  -4.12475   TATAGATTATACAAA                TGGCC AAA GGCCA                AATATGTGAAGTAGC  89 202
      NEQ505  450314 ..  450327 -  -2.3  -5.07107   CAAATCTCTAAAAAA               GCTCC TTCT GGAGA                ATATCTAAAGCATGG  65 277
      NEQ503  446721 ..  446739 -  -5.2  -4.94672   AAATAATACTAAAAA             CCTATGGC AAT ACCAAAGG             GAAAGTTGAATTTTG  76 463
      NEQ501  445052 ..  445066 -  -5.8  -3.65353   TTAAATTATGTGAAA               TTCAAA CCC TTTGAA               GTAAAGGTAAAAGGA  62 324
      NEQ497  442661 ..  442672 -  -7.2  -5.22137   AATGAGAAAACAAAA                CCCC ACTT GGGG                 GCTCTAAATTAGGTC  89 29
      NEQ495 NONE
      NEQ494 NONE
      NEQ493  437455 ..  437466 -  -2.2  -2.91465   AAGTTAAATCCAAAT                CCTC CAAT AAGG                 TCTGGGTTTTGGTTC  41 2
      NEQ492  436495 ..  436509 -  -5.8  -3.62054   ATGTCAAAGAACTAA               TATACA ATA TGTATA               TGCTGCAGGTAACAT  62 220
      NEQ489  431519 ..  431529 -    -4  -3.87373   GATAGGCTTTATAAA                 TCTA TAT TAGA                 ATTTTAGTATTGGGC  55 16
      NEQ487 NONE
      NEQ486 NONE
      NEQ484  429627 ..  429640 -  -3.9  -4.44548   GAGAGTTAAGCAAAA               TAGTT TCAG AACTA                AAAAGTATAAAAAAT  62 47
      NEQ481  427577 ..  427590 -  -5.9  -2.98457   TGACAAAAAATGAAT               GCCGA TCCT CCGGC                GGGGCTACATTTGTT  57 30
      NEQ479 NONE
      NEQ478 NONE
      NEQ477 NONE
      NEQ476 NONE
      NEQ474  422929 ..  422940 -    -3  -4.57837   AGAGTTTGCCAAAAA                CTTT AGGA AAAG                 AATAAACAAAAAGAA  62 47
      NEQ472 NONE
      NEQ471 NONE
      NEQ470  417528 ..  417554 -  -5.2  -3.73402   AGATGGTGTATTAAA         TGGTGTTTTGAT TCA ATAAACACACCA         AATCTCCAAAAATTG  61 140
      NEQ468  415802 ..  415812 -  -2.6  -2.84684   TGCTAAACAAAAATT                 TAAT AAT ATTA                 GGGGTATAACCAACT  42 23
      NEQ467  414821 ..  414835 -  -2.8  -4.60924   GAAATCGCTGAAAAA               CTTGGA ATA TACAAG               TTTAGCGATAAGGCT  60 507
      NEQ463  412311 ..  412324 -  -3.1  -4.41528   AAATTCAAAAAAATA               GCCAA ATCC TTAGC                ATATGCTTCTATTAA  60 452
      NEQ461  409247 ..  409261 -  -9.2  -2.87344   CATCGGGGGCAGACA               CCCGGA GGT CCCGGG               TTCGAATCCCGGCGG  73 53
      NEQ459  407577 ..  407616 -  -9.2  -4.36508   GTAGAAAAAGAATAA  TGGGCCCGCGGGGATTCGA ACC CCGGACCTCCG-GGACCCA  AACCCGGCGTCCTAG  93 89
      NEQ456  405680 ..  405699 -  -2.9  -5.80003   GCAATAAACAAAAAA            CCTTAGT TGGGGG ACTAAAG             CAATATTATAAAAAA  81 177
      NEQ454  401102 ..  401114 -  -4.8  -4.49389   ATTTTAGAAGGAAAA                GGCA AGAAA TGCC                ATTTCTTAGCTGGTT  67 174
      NEQ450  398698 ..  398725 -  -2.8  -4.72696   TTTAAATAAAAACAA        TCTTGAATAACT AATT AGTAATTAAAGA         GCTAATGGCTTTCCA  63 19
      NEQ449 NONE
      NEQ447  397375 ..  397405 -  -3.2  -5.03961   AAGGAAAGAACAAAA       CAAATCCCTTAGAT CTA AGCCAAGGGCTTGG       AGACAAACTTCTTAC  67 359
      NEQ443 NONE
      NEQ441  391050 ..  391061 -  -5.8  -3.05022   TTGGCGATATAGATA                GTGG GGTA CCAC                 ATAGCAACATCCGCT  57 372
      NEQ437 NONE
      NEQ436 NONE
      NEQ435 NONE
      NEQ434  382356 ..  382372 -  -8.7  -3.29704   TGGTTAGCAAATACA              TGCCCAC AAT ATGGGCA              TCTTAATAGTTTTAT  73 135
      NEQ432  381602 ..  381618 -  -7.9  -4.36063   ACAATATTATTAAAA              GGCTCTG TTC CAGGGCC              AAGAAAAAGACTAAT  82 122
      NEQ429 NONE
      NEQ428  377633 ..  377648 -  -6.1  -3.54089   CAGACATACTAAATA              TGCCC CAATCT GGGCA               GTAATAAAGAGGTAT  62 104
      NEQ427 NONE
      NEQ426 NONE
      NEQ425 NONE
      NEQ423  371729 ..  371739 -  -5.4  -3.32159   TTAGAGCAAATTGAA                 TTGC TAT GCAA                 AAAATTTGAAGCTAA  56 172
      NEQ419  369203 ..  369214 -  -4.4  -3.78022   TTTAGATGCACTAAA                TGTG ACAC CACA                 TACGATAGAGTCCCA  58 237
      NEQ418 NONE
      NEQ417 NONE
      NEQ416 NONE
      NEQ414  361694 ..  361717 -    -4  -4.74518   AAGCATTAAAAGAAA          TAAATTATTC AATC GCATAATTTA           TTGCTTCTCTTAGAT  67 6
      NEQ412  359174 ..  359190 -  -2.2  -4.90869   ATCACTAATGAAAAA              GCCTAT CAAAT ATTGGC              TAAACAAAAACAATT  62 302
      NEQ410 NONE
      NEQ409  356497 ..  356509 -  -4.9  -4.05926   CAATAAAGCGATAAA                TTTCA ACA TGAAA                ATTTTTAAACCAATT  62 112
      NEQ407  355690 ..  355704 -  -4.2  -3.01393   AATAGAAATACTATA               TCCGGA AGG CCCAGA               TCAATTATTAAGAGA  48 224
      NEQ406 NONE
      NEQ405 NONE
      NEQ404 NONE
      NEQ402  349594 ..  349607 -  -5.3  -4.28323   ATGAACTAATAGAAA               CAGTT AGAA AACTG                GCTTTAAAAAATATA  66 130
      NEQ397 NONE
      NEQ395  344554 ..  344567 -  -2.4  -5.54264   AAACATGGAAAAAAA               GCTA AAGCCA TAGC                TTTCAAAGAGTTAAG  75 84
      NEQ393 NONE
      NEQ391  339631 ..  339652 -  -3.7  -3.67773   GATGGAAAAAATATA           TGCAATCTC GATG GAAATGGCA            GAAAAAGAGAATGAG  52 476
      NEQ389 NONE
       rps5p  337219 ..  337237 -  -5.4    -2.914   CTTATTACATTAAAG             TTTTGTCT GAA AAACAAAA             TAAACTGCCACAAAT  53 285
      NEQ385  334756 ..  334766 -  -4.6  -5.38321   AAATAGTAGAAAAAA                 GGGA AAA CCCC                 TATAAGGGAGAAGAA  81 224
      NEQ382  332766 ..  332778 -  -3.5  -4.43642   AAAACAAGGAAGAAA                TATTT AAG AAATA                TCTAAAAGAAGATTA  61 94
      NEQ378  328219 ..  328235 -  -6.7  -2.82015   TTGATATCCATTATA              TAGATTT TAT AAATCTA              TCTCTTCATCTTTAT  58 15
      NEQ373 NONE
      NEQ371  324152 ..  324162 -    -4  -2.85351   CCGCTTTATACCATA                 CAAA ATA TTTG                 CCAATTATAGAGCAA  47 96
      NEQ370 NONE
      NEQ367 NONE
      NEQ366  318876 ..  318892 -  -3.1  -3.15544   TTTCATTTTTACTAA              TATAAAC CTA ATTTATA              AATAGATGGTACTAC  47 73
      NEQ365  317408 ..  317427 -  -2.2  -4.15047   AGGAAAAAACAAAGA            CTATTTAA AATT TTATATAG             TGCTCAAAGCTTTTA  54 292
      NEQ364  316725 ..  316737 -  -3.4  -4.39002   CACTAATAAAAAAGA                TCTC ACATG GAGA                AATAACAAATTTTGA  61 439
      NEQ360  314280 ..  314291 -  -4.4  -3.79445   AACCATTAAGCGAAA                TACC TGAA GGTA                 CTAAAATATATATGT  58 407
      NEQ359 NONE
      NEQ357  312931 ..  312946 -  -2.6  -5.47159   TTGGAATATAAAAAA              TTGTAT GGCT ACACAA               TTACACATGGGCATA  76 311
      NEQ355  312148 ..  312159 -  -2.2   -3.1162   ATAAAGATTTCAATA                TGGA AATG CCCA                 TGCTTTTTGGAAATG  42 125
      NEQ354  311389 ..  311402 -  -3.1  -3.40299   GTACTACATGGAGAA               TCCCT ATTA AAGGA                GGGCATCCAGATTTT  48 197
      NEQ350  308155 ..  308165 -  -2.6  -3.11023   AAGGGCTAAAATAAT                 TAAA TAT TTTA                 TAGACCTAGCTTTTT  43 23
      NEQ349 NONE
      NEQ348 NONE
      NEQ347 NONE
      NEQ346 NONE
     NEQ345a  304098 ..  304120 -  -4.7  -3.01712   GGGTCGGGCTCAAGA           CCCGATGGG TTAGT CCCGTCCGG           GGTTCGAATCCCCGC  52 12
      NEQ345  302036 ..  302046 -  -2.6  -2.78526   GAATTAGAAATTAAT                 TAAA AAA TTTA                 GAAGAATTGTTGGTC  42 23
      NEQ343  301344 ..  301354 -  -5.4  -5.22289   GAGGAAAGAGAAAAA                 CGAA TAT TTCG                 TTAATGTAGGAGAGA  80 167
      NEQ342 NONE
      NEQ341 NONE
      NEQ339  298116 ..  298131 -  -3.3  -3.94812   TGGGACGCAAAAATA              GCAAT ACCTCA ATTGC               ATAAAAATTATAGAT  54 286
      NEQ337  296955 ..  296972 -  -3.5    -3.158   AAATAAAGGGGAAGA             TCCAAAA AAAG TTTTAGA              TGATTTAGGATTGGA  46 103
      NEQ336 NONE
      NEQ335 NONE
      NEQ333  294724 ..  294738 -  -5.8  -5.26155   AGAGAAAGAGAAAAA               TTCAAA TCC TTTGAA               GATATAGAGAAAAGA  83 129
      NEQ330 NONE
      NEQ329 NONE
      NEQ327  290519 ..  290535 -  -5.1  -5.37345   TGCAATGATAAAAAA              TGCCCAC ACC ATGGACA              TCTAAAAGTTAGGGG  82 512
      NEQ325 NONE
      NEQ323  289349 ..  289376 -   -10   -3.6135   AAAGAGATTGGGAAA        GAGCTTTATGAT GTTT ATCTTAAAGCTC         GTAATTCACAGGACT  86 17
      NEQ320 NONE
      NEQ317 NONE
      NEQ315  283991 ..  284001 -  -5.4  -3.46563   TATATAGCAGCACAA                 TTGC ATG GCAA                 ATCCTCTATAGCTAG  58 271
      NEQ313  282884 ..  282894 -  -2.4  -3.52481   AAATATGGCATATAA                 GGCC ATT GGCT                 TTCCATTATTTCATA  47 376
      NEQ311  282298 ..  282309 -    -3  -5.06585   CAAATCAGAGAAAAA                CTAT TATT ATAG                 GTTAGCTTGTTATCT  67 138
      NEQ308  280042 ..  280054 -  -2.7  -4.23054   ATAGAGTATTTAAAA                GACTA TTT TAATC                TATTATAATTTAGTT  55 15
      NEQ307  278818 ..  278828 -  -6.8  -4.69868   AGACAATAAAAAGAA                 TCCC CTT GGGA                 AGGTTAGGGAAACCT  80 242
      NEQ301  274720 ..  274730 -    -4  -4.03645   AAGAAGAATATCAAA                 CAAT GGA ATTG                 ACACCAGGTGAAAAG  58 441
      NEQ299 NONE
      NEQ298 NONE
      NEQ296  269211 ..  269223 -  -7.7  -4.52589   CTGTTTTATATAAAA                GAAGG AAA CCTTC                CCCAGCAAAATGTGC  82 169
      NEQ295 NONE
      NEQ294 NONE
      NEQ293  265662 ..  265675 -  -3.9   -3.5393   ACTATTTCCCCTAAA               TCTAT AGGC ATAGA                AATTAAACCTTTTTC  52 107
      NEQ292 NONE
      NEQ291 NONE
      NEQ289  260579 ..  260609 -  -3.9  -3.79043   TATTACCAATTTAAA      CGGGCCGTGGGG GATTCGAA CCCC-CGACCTG       CGGGTCCGAAGCCCG  55 384
      NEQ285  256475 ..  256488 -  -2.4  -4.05322   AAATTCCCATATAAA               TTGG TTAAAG CCAA                CAAAACATACAAAGT  53 507
      NEQ282  253459 ..  253469 -  -2.6  -3.49584   GCAAAAACATACTAA                 TAAA CCA TTTA                 AAAATTTATACCGCT  47 31
      NEQ280  252421 ..  252435 -  -4.3  -4.00532   CGTTGAAATACCAAA               TAGCA TAGAT TGCTA               TTATTTGGCTAAAGA  60 224
      NEQ278 NONE
      NEQ277  249038 ..  249052 -  -4.2  -2.52676   GAGGCCCTCAAGGTA               TTGCTG CCG CAGCAT               TATATATTGCTGCGA  45 366
      NEQ274  247412 ..  247425 -  -3.9  -3.66772   TGAAACCTTTAAGAA               TAGTT ATAA AACTA                TAAAGGAAATAATGG  53 369
      NEQ271 NONE
      NEQ270 NONE
      NEQ268 NONE
      NEQ267  241703 ..  241713 -    -4  -2.71731   TTCATGGCTTAAGTA                 TTGT AGT ACAA                 GTGCTTTCTCCGAAA  45 1
      NEQ266  241046 ..  241068 -  -7.8  -2.54417   TAATAAACTTAATAG           TAGTGTAAAC CTT GTTTTCACTA           ATATATTGGATAGAT  63 62
      NEQ265  234347 ..  234362 -  -3.3  -2.60212   GGATGAGTCTACAAG              TACTG TGGATC CAGTA               TCATAAATTATAATA  43 136
      NEQ263  232916 ..  232934 -  -5.3   -3.0215   AGGAAAAAAATTAAG             CCAATCC TTATT GAATTGG             GCTATAGGGAAGACC  54 14
      NEQ260  231809 ..  231819 -    -4  -2.64155   TTTTTGGGAAATTTA                 TTAC ACC GTAA                 AAGATTTGATTTTGA  46 252
      NEQ258 NONE
      NEQ257 NONE
      NEQ255  227659 ..  227674 -  -2.6  -4.75063   AGAAAATGGGAAAAA              CTAGTT GAAA AACTAA               ATAGAATAGTGAAAG  63 446
      NEQ253  225009 ..  225036 -  -7.2  -3.90097   ACTTTACAAAGAGAA        CAACACTTTAGT TGAT ACTAAAGTATTA         AGAGTAAAAGTAATT  73 102
      NEQ250  221092 ..  221112 -  -3.3  -2.95674   TTAAAAAGAAAAATG            TTACAGCAA ACA CTGCCATAA            AGGTAACTATAAAAT  44 138
      NEQ249  220517 ..  220559 - -10.4  -2.79878   CTTAGCTAGGTAAAG CGCCGGGTTGCGGACCCG GAGATCG CGGGTTCGAATCCCGCCG GGCCCGGATTATTTT  79 34
      NEQ247 NONE
      NEQ246 NONE
      NEQ244  217768 ..  217778 -  -6.8  -2.84504   ATGGTTCAAACACTA                 CTGG TTT CCAG                 AGAACTATGCTAATA  61 461
      NEQ234 NONE
      NEQ232  205973 ..  205983 -    -4  -3.88175   TATAGATTATAAGAA                 CAAA TAT TTTG                 AAGGGGAAAACCAAG  56 248
      NEQ230 NONE
      NEQ228  201261 ..  201271 -    -4  -2.74335   CCAAATAATAAAACG                 CTAT TCT ATAG                 ATATAGACTATAAAA  46 264
      NEQ223  197771 ..  197781 -    -4  -3.39289   GAAAATAGTTGAGAA                 TGTT TTA AACA                 ACAAGTTAGAGGAAC  51 119
      NEQ219 NONE
      NEQ218  194481 ..  194494 -  -2.5  -3.09878   TCCATTTAGTTAATA               TAAAA AATG TTTTA                AGAACCTTTAGTTAT  43 23
      NEQ217 NONE
      NEQ216 NONE
      NEQ215 NONE
      NEQ214 NONE
      NEQ213 NONE
      NEQ211  189441 ..  189459 -    -6  -3.00544   TAAAAGTAGTAGATA             GCTCTTAT GCT ATTAGAGC             AGATTTTATTCCAAA  57 373
      NEQ210 NONE
      NEQ209  185628 ..  185640 -  -3.5  -3.48924   CCATTTGGCATAGAA                TAAAT TTT ATTTA                TAAATATCTTCTTGG  48 19
      NEQ207  185021 ..  185037 -  -5.1  -4.25658   ATTTTACGAAAAGAA              TAGAGTC ATC GGCTCTA              ATAGAGAAAAAGAAA  64 116
      NEQ205 NONE
      NEQ203  181675 ..  181700 -  -2.7  -4.93661   AGAGCAAGAAGAAAA         GCAACCCATT TAGAAAT AAT-GGTTGC         AGAAAATAAGGATTA  66 93
      NEQ201 NONE
      NEQ200 NONE
      NEQ199  179577 ..  179602 -  -7.5  -4.05245   CATTAGACAATTAAA         GCGGGCCCG GCGGGATT CGAACCCGC          GACCTACGGCTTAGA  76 80
      NEQ194  176212 ..  176226 -  -3.6  -4.69962   CATACCAAAAAATAA               TAGAAC TTT ATTCTA               AAGCATTGGCTTTTG  63 344
      NEQ192  173407 ..  173422 -  -6.1  -3.33171   GTGAAGAAGTATTAA              GCCCA ATAGGA TGGGC               CGATCTTATAATATC  61 190
      NEQ189  170888 ..  170899 -  -5.8  -3.77136   ATAACAAATCCCAAA                GCCA AAAT TGGC                 GGTATGTATGTTAAT  64 445
      NEQ187  169846 ..  169856 -    -4  -2.69273   TAGATATTAAAAAGT                 TAGT TGA ACTA                 TGGGCCCAATTAGGT  46 93
      NEQ181  165280 ..  165292 -  -4.9  -4.33819   AGGATGGAGAATAAA                TCTAT TAA ATAGA                GCTTTAAAAGAATTG  64 368
      NEQ177  161838 ..  161850 -  -6.3  -3.24406   GAGCATAAAGATAGA                TACCA TTG TGGTA                AATGCGGATATACAG  61 206
      NEQ174  160452 ..  160464 -  -2.7  -4.53705   AATTGTTAGATAAAA                CAATC AAA GATTA                TACTATTTTAACTAC  58 476
      NEQ172 NONE
      NEQ171 NONE
      NEQ169  154036 ..  154051 -  -4.7  -3.85909   GTATTTAAATTTAAA              CCTCT AGAAAA AGAGG               CTTTTAGAGAGCTAA  60 500
      NEQ166 NONE
      NEQ165  150701 ..  150714 -  -3.1  -5.41746   AATTGCCTAAAAAAA               TACCC ATAA AGGTA                AATCTTAAAACGGAT  77 107
      NEQ164 NONE
      NEQ163  149405 ..  149418 -  -3.9  -2.74605   TTTGTTTAAAAGTTA               GTATT TTTA AATAC                AACGAATATCTTTTT  45 18
      NEQ161  148703 ..  148724 -  -4.5  -3.52117   TGGATGGACAAAAAG           CAATAGATT ATAT AATCAATTG            GATTGCTGAAAGTAA  54 503
      NEQ159  146704 ..  146717 -  -2.5  -4.74012   AGGATAAAACCAAAA               TAATT ATAT AATTA                ACTATCGCTCTCATC  63 36
      NEQ157 NONE
      NEQ156 NONE
      NEQ155 NONE
      NEQ154 NONE
      NEQ153 NONE
      NEQ152  138265 ..  138295 -  -6.6  -4.07687   ACTTCCGGGTTAAAA       GCCCGGCGCTCTTC CAG GCTGAGCTACGGGC       CCAGAGTTAGGTTGG  69 32
      NEQ151 NONE
      NEQ149  137198 ..  137210 -  -3.5  -2.66372   GAAGCAAAACAAAGG                TTATA TAA TATAA                AAATGGCCCACCCTG  44 167
      NEQ148 NONE
      NEQ147  135280 ..  135320 -  -4.8  -4.78149   GTGATAATTTAAAAA TGGGGCCGCCGG-GAT TTGAACCCGGG ACCTCCGGCG-CCCCA GGCCGGCGCCCTACC  72 79
      NEQ145  134584 ..  134604 -  -9.9  -2.79023   GAAGGCTATTAATTA            TTTCTAAAG ATG CTTTAGAAA            CTCTTAGAGAGAGGA  79 19
      NEQ143  133059 ..  133070 -  -4.4  -4.11625   AAAAGAAAGAGGAAA                CCAA AGAA TTGG                 CAGAGAAATATTTAA  60 289
      NEQ141  129865 ..  129879 -  -2.9  -3.28878   GAAGAACATTAAAAT               TTAGA TTGAG TCTAA               TTAAAAATTTATTCT  45 34
      NEQ140 NONE
      NEQ138  127953 ..  127969 -  -2.3  -3.54447   GATAGCGTATAAAGA              CAATAAT ATA ATAATTG              GAGACAAAGAGTTTT  47 341
      NEQ137 NONE
      NEQ136 NONE
      NEQ135 NONE
      NEQ134 NONE
      NEQ132  121606 ..  121616 -  -6.8  -3.28712   GTTGGCTTTGGAGAA                 TCCG ATT CGGA                 AAACAAAGCATTAGA  63 337
      NEQ129  119216 ..  119231 -    -4  -3.64184   AAATATGACCGCAAA              CAAGTG GAAG CACTTA               AAAAATTGGGTTATT  53 36
      NEQ128  117741 ..  117753 -  -3.5  -3.04263   ATTCTATTGGCAATA                TTTAA TAT TTAAA                CTTGTTAATAAATAA  45 30
      NEQ127  115589 ..  115603 -  -2.2  -5.28315   ACAAAAGCGAAAAAA               TTCTTT TTG AAAAAA               GGCTATTATGTATAT  70 248
      NEQ124  112331 ..  112341 -    -4  -4.21974   CTATTATTTAAGAAA                 TCTT TGA AAGA                 ATAATTTTTTGTCTT  59 3
      NEQ122  111081 ..  111101 -  -8.9  -2.73483   AGTCTAGGGGAAGGA            CGCCGGCCT GCC AAGCCGGAG            GTCCCGGGTTCGAAT  72 464
      NEQ120 NONE
      NEQ119 NONE
      NEQ117  108555 ..  108567 -  -9.1   -3.5268   AAAAACAAAATCCAA                GGTGG GGG CCACC                CAAGGGCAGCAGCAA  78 71
      NEQ115 NONE
      NEQ114 NONE
      NEQ113 NONE
      NEQ112  103678 ..  103699 -  -3.1  -4.11692   CATTCATCTCTAAAA           CTAAATAAT TTAA ATTATTTTG            TGTATATTATTACTC  57 18
      NEQ111 NONE
      NEQ110 NONE
      NEQ108  100641 ..  100653 -  -4.9   -4.2361   AATATAACGCCAAAA                TCTAT ATA ATAGA                GGGCGATAGTGATTT  64 67
      NEQ105 NONE
      NEQ104 NONE
      NEQ102   95860 ..   95872 -  -6.3  -3.69684   AAAGCTATTGAACAA                GAGAT TTT ATCTC                TTCTAAATTCTCAAT  64 2
      NEQ098   90806 ..   90818 -  -2.7  -4.68593   GTTACTATTGAAAAA                CAATA TAC TATCG                ATTTTTATGCCTATT  63 153
      NEQ093 NONE
      NEQ092 NONE
      NEQ091 NONE
      NEQ090 NONE
      NEQ089 NONE
      NEQ087   82124 ..   82134 -  -5.4  -5.43553   AGCGAAAAAAGAAAA                 TTGC CAG GCAA                 AAATATTTATGTGGA  84 427
      NEQ075   67458 ..   67472 -  -5.8  -3.12446   GATAAATCCATTCAA               TATAAC AAT GTTATA               GAATATAAATTTATT  57 36
      NEQ074   66779 ..   66790 -  -2.2  -2.93382   TCTTACATCTATATA                TAGC GCCG GCCA                 TATCCATCATATATG  41 110
      NEQ073 NONE
      NEQ071   65665 ..   65675 -    -4  -3.33744   GCTTTCTCTAAAAAG                 TATC TAA GATA                 AATTTTTGGCTAAAA  51 18
      NEQ069 NONE
      NEQ068 NONE
      NEQ067 NONE
      NEQ066   60439 ..   60455 -  -2.9  -5.22768   AGAAGAAAAAAGAAA              CAATCCC TAA GGATTTG              GAGGAAAAATTTTAG  72 15
      NEQ064 NONE
      NEQ063 NONE
      NEQ062   56564 ..   56574 -  -2.6  -3.82604   TTACCCAATTAATAA                 TAAA GCT TTTA                 CAAAAAAGAATAAAA  51 269
      NEQ058 NONE
      NEQ056   50831 ..   50841 -  -6.8  -2.74038   ATATCATACATAGCA                 GCAG TCA CTGC                 CAGGGAATACGGCGA  59 418
      NEQ054 NONE
      NEQ053   46529 ..   46539 -  -5.4  -3.34398   TGGTTTCGCTAAACA                 CGAT TTT ATCG                 AATATTTGCCTTATT  56 434
      NEQ051 NONE
      NEQ049   44350 ..   44366 -  -2.9  -3.37303   GAAGAAATAACTGAA              GAGAGAG TGC CTATCCC              AATAGAGGATCTAAT  46 79
      NEQ046 NONE
      NEQ045 NONE
      NEQ044 NONE
      NEQ043   39010 ..   39026 -  -8.1  -3.72695   ATCTTTTTTACCAAA              TCCATAT ATA ATATGGA              AAGTTATAATTTATT  75 39
      NEQ042 NONE
      NEQ040   36703 ..   36719 -  -2.9  -4.08682   TTAGAATTAAAAATA              GCCGCAA AAA TTGGAGC              GTGGGCTGGGGAAAA  55 45
      NEQ037   34698 ..   34718 -  -3.3  -5.06052   TTAAAAAATACAAAA            TTCGCCAAA TTG TTTGTCAAA            CTAATAAACCTTTAA  71 306
      NEQ031   28719 ..   28741 -    -2  -4.98522   AACGTTATATAAAAA           TTTTTAGAGA GAA TCTCTTAAAT           CTCTGAGCTTTTTAA  65 6
      NEQ030 NONE
      NEQ029   27532 ..   27551 -    -3  -4.21402   ATTTAAAAGTAGAAA            TAAAATAA AAAA CTATTTTA             TGATAGTTAGATTTT  57 18
      NEQ027   25943 ..   25953 -    -4  -5.46276   AAGAGATATAAAAAA                 CAAA AAC TTTG                 TTATTGGTAATGTTG  79 475
      NEQ021   21472 ..   21486 -  -4.4   -3.2396   AAGGAGGATTATGAA               TTTAAA TAT TTTAAA               GAATGTGGGTTTGTG  52 94
      NEQ016   14647 ..   14695 -    -4  -4.68593   CTTATTATTTAAAAA CCTTCTGC-GAGGTTTTATAGTA AAAA TATTTAAAAACCCCTGCAGAAAG CAACTTTCACTATTC  67 202
      NEQ014 NONE
      NEQ011 NONE
      NEQ010 NONE
      NEQ009    6788 ..    6808 -  -5.5  -2.69875   AATAGAGTAAAAAGG            TTGAAAGAA GTA TTCTTACAA            GGAGCGTATGAAAGA  52 322
      NEQ006    4654 ..    4691 -  -2.9  -3.69068   CCATTCTAACAAATA   TTTATAGAGCATTTATT TACT ATTAAATGCAATATAAA    GTTTTTTGCTACTAT  50 362
      NEQ005 NONE
      NEQ004    3201 ..    3213 -  -3.5  -3.14683   ACATCGCCTTACTAA                TAAAA AAT TTTTA                AAAGCTTATAATATA  45 102
      NEQ002    2566 ..    2577 -  -7.2  -4.13014   GTTAGACCTGTAAAA                GGGG TAAA CCCC                 ACAATACCCCATTGG  74 116
