# Supplementary material for: Rapid, accurate, computational discovery of Rho-independent transcription terminators illuminates their relationship to DNA uptake
Source: Genome Biol. 2007 Feb 21;8(2):R22. doi: 10.1186/gb-2007-8-2-r22 (PMC1852404; doi:10.1186/gb-2007-8-2-r22)
Supplement: Additional data file 4 — Best terminators found downstream of each of the genes of the 343 organisms studied. [file gb-2007-8-2-r22-S4.zip › Natronomonas_pharaonis.bag]

     NP0004A NONE
     NP0006A    3916 ..    3929 +  -9.5  -4.08394   TCGGACCGCATCGGT               CGCCG CGAC CGGCG                TTTTCAAGACGCTGT  78 83
     NP0008A    5075 ..    5090 + -10.4  -3.80841   TCGACGCCCGGTAGG              TCCGCG ACGA CGCGGA               TTTCGTCGTCGTCCT  74 270
      pepB_1    7404 ..    7422 +  -2.3  -3.35679   AGCTGTCGCTGCCGA            GCGCCGAG TAGC CACG-CGC             TTATACGTCCGGGCG  46 15
     NP0016A NONE
      pimT_1 NONE
      pimT_2    9519 ..    9550 + -11.6  -3.22653   GACTGGGACCGCCAC      CGGTAGCTACTCGTC GAC GACGAGCAGC-GCCG      TGTTCTCCCGCTCGT  71 20
      crcB_2 NONE
      crcB_1   10907 ..   10919 +  -4.8  -4.30034   CTGTTGGTATGCGTC                GCTC TGTTC GAGC                TTTTCATCGGCTTTT  68 179
     NP0030A   13029 ..   13063 +  -6.3  -3.14132   CCAGCCGCGGCAGCA    CGTAGGTCGCGC-CCG TATC CGGCGCGAGGCCGATG     TTCGTAAAGCCCCAC  49 367
     NP0034A   14034 ..   14055 +  -9.3  -2.78798   GTAGTCGAGAATCGA           CCGGTGCGG CGTG CCGTCCCGG            ATTTCGGTCACGAGT  58 189
        msrB NONE
       hcp_4   20868 ..   20890 +  -2.5  -3.85817   AGTAGCAGGGCGGAA           CCCGGTGGG CGACC CCCGGCGGA           TTTATACACGGGGCT  53 36
        moeB   21744 ..   21757 +  -9.5  -3.51365   TGACGGACGGACATG               GCGGC CGCC GCCGC                TTGTGTGCGGTCTGC  69 38
     NP0070A   29957 ..   29970 +  -4.5  -4.27316   GTGACTGAAAACAGC               CGTTG ACGA CAGCG                TTTTACGTTCCCGAG  67 33
     NP0072A NONE
        ribB   31702 ..   31720 + -10.2   -3.1372   CTCGCCGAGGTTGCT             CGGCAGCG TCT CGATGCCG             TATTCGTCGCGCGTG  63 231
     NP0078A NONE
     NP0080A   34249 ..   34270 +  -7.9   -4.1899   AGCGGCCGCAACCAG           CGCC-TCCCG GAA CGGGCCGGCG           TTTTCCATCCCCTCG  71 460
     NP0090A NONE
     NP0092A   39885 ..   39904 +  -7.8  -3.88232   AGGCCGCGCGGCGTT            CCTTCGCC TTGG GGCGAAGC             TTCTTGTATCCGCAC  68 109
       srp54 NONE
     NP0098A NONE
      abc30a   43541 ..   43559 +  -3.8  -4.82901   CGATGGGGTGATACA             GTGACG CGGATAC CGTCGC             TTTTTGTCGCCCGGC  75 22
      abc30p NONE
        lpdA   46165 ..   46177 +  -4.8  -4.07568   GACGGACAGACCGCG                GCGA CCCCA TCGC                TTTTGCCGGCCGGCC  62 44
       pheA2   47031 ..   47060 +  -2.8  -3.33744   CGAGCAAAGCCGTGT       CGTTGGGTCGACC CCGGA GG-CGACACAAGG       GTTTTTGAAGGCCGA  47 45
        rpoH NONE
       rpoB2 NONE
       rpoB1 NONE
       rpoA1 NONE
       rpoA2 NONE
        nusA   57231 ..   57277 +   -21  -2.64155   CAGCGACTTCGACCG CATCGATTGCGGCCTCGATACC GCG GGTATCGAGGTCGTTATCGAAG TCGATTTCACAGGCG 100 120
       rps12 NONE
        rps7   59270 ..   59286 +  -6.5   -3.2614   CATCGTAACTGATTC              CTTTCGG CTT CCGTAAG              TTAGTGTCACGCATG  54 70
     NP0126A   60705 ..   60720 +  -3.2  -3.01712   GGCTTTCCGGTAGGC              TGACTC GTCA GGGTCG               TCTTCCAGCGACCGA  42 94
        tef2   63733 ..   63764 + -20.2  -3.36202   CTACTTCTAGACGCT      CCGG-CGGCCGTCGG TCG CTGACGGCCGTCCGG      TTCTCCCGTGTGTAT 100 31
       mdh_1 NONE
     NP0134A NONE
     NP0136A   67772 ..   67784 +  -3.3  -4.48902   GTCGTGAGGTCGACG                GCGTT CTC GGCGC                TTTCTTTGACTGTCT  69 510
     NP0162A   81247 ..   81257 +  -4.6  -3.32521   GTCCTGCTTTATTCT                 CGCT GCG GGCG                 TTGTCCAGGTATGGT  49 58
       acs_5   83043 ..   83053 +  -4.6  -3.90112   CGACGATATCGGGGA                 CGTG GCT CGCG                 TTTGATTCGGCGACG  60 166
     NP0188A   94072 ..   94084 +  -4.7  -2.70932   GCGACGAGAACACCC                GCGAC AAC GACGC                TCATTCCGAGGAAGC  44 61
     NP0196A   98248 ..   98278 + -11.9  -3.63922   ATCGACGTGGCCGTG       GGAGACAGAGCGG ATTTC CCGTTCTATCTCC       TGTTTTGCGACCCGT  77 458
     NP0200A NONE
        recJ  102386 ..  102404 +  -6.6  -2.57468   CGGGAGCCATCGTCG             GGTCCGTC GAT GACGGGAC             GTTAATGTAGTAGGC  47 435
     NP0210A  107573 ..  107603 + -11.1  -2.65354   ATGACGCGGTCGCCG       TCGTGCCGGTCGA GGATG TCGGCCAGCACGG       TCAGTTTCCGCTCGG  62 382
     NP0214A  109115 ..  109151 +  -8.6  -3.88137   TCTCGAAAACCGACT   CGCCCCCTTG-GGGTGA CGAC TGACCCGCCCGGGGGCG    TTTCTCAACGCTTAT  72 3
        grpE NONE
        dnaK  111964 ..  111977 +  -5.2  -3.05715   ACGGGATTGAACGAC               CCGC AGCCGG GCGG                TTCCGTGGCAAGGTT  49 40
     NP0220A  113269 ..  113283 +  -5.6  -2.80935   GGACTACGAACTCCA               CGAGCG CCG CGGTCG               TCTCCTCGATACCGT  47 64
     NP0226A  115748 ..  115776 +  -5.2  -3.75738   CGTCGGGCCGCAGAC       CGCATCGTC-GGC TAGG GCCAGCCGGTGTG        TTCTTCGTCGTCGTC  58 11
      mutS_2  119131 ..  119142 +  -5.8  -2.62263   GCGGCTCAAATCACA                GCTC GACT GAGC                 TGCTGTGGGCGCGCT  46 16
     NP0234A  119932 ..  119947 +  -2.4  -4.91511   TCGGTAGCTGAGACG              GTCGAC AGAC GGCGGC               TTTTTCTCCTCCGGT  74 30
     NP0236A  121321 ..  121335 + -11.4  -2.70932   TACCCCTGCCTACTC               GCCTGC TTC GCAGGC               TCCTTGAGGCAGGGG  66 43
     NP0240A  123111 ..  123126 +  -7.5  -4.07568   CGTCGGTGCGTCCGG              CGGGC TGAGCC GCCCG               TTTTCGACGCCGAAG  71 220
      hypE_2  124917 ..  124975 +  -7.3  -3.86015   TCGCAAATCCAGCTC AGGT-CGTCGTCGTTCTGGATGGCCCCG TGCT CGGGGTCGAGCAGAATGACTTCGAACCA TTTCTGCGAGCCGTC  67 364
     NP0256A  130924 ..  130938 +  -6.4  -4.20368   CGCCGCCAGCAGGTC               CTCGAT GGC GTCGAG               TTTCTCTTCCGGTAG  72 407
      ubiA_3 NONE
        atpD  135691 ..  135706 +  -6.1  -3.23335   CGCGTCCGCTTTTGT              CCCGA GCACTG TCGGG               TGTCTGTTTCTGACA  54 95
     NP0266A NONE
     NP0268A  137976 ..  138016 +  -5.9  -3.86252   CGTAGGTCGCCTTCT  GGCCGTCGTGGAGCTGCTC GAA GAACTCCTCCATTTCGGCC  TTATCTTTCATGACC  62 372
        serB  141587 ..  141613 +  -3.7  -4.41348   CTGCTTGAGGCGAAG        GCGGTCCTGTAAC TGG GTTCC-GG-CCGC        TTTATTTCGACAGAG  68 14
     NP0276A NONE
     NP0278A  142745 ..  142764 +  -6.3  -3.47322   CCGGTAGTGATACCT            CCGGCGG GCGGTA CCGCGGG             TTGGTTGTCGTAGCG  56 65
        valS  150601 ..  150613 +  -4.7  -4.08767   CGGGCGGCAATACAT                CCGCC CTC GGAGG                TTTTAGACGGCTGGA  62 76
     NP0290A  151376 ..  151389 +  -8.1  -3.44051   ACCACTCGTCGATAT               CGTCG GGGG CGACG                TTGTGGTCGTAGGCC  60 475
     NP0300A NONE
         hom  155593 ..  155609 +  -3.5  -2.76492   GGTATCGGCTCGCAA              AGGCCCC GAA GCGGCCG              GTTTCAGGTGAATCC  41 92
       tef1a NONE
       rps10  157312 ..  157329 + -12.7  -3.65351   CCGCAGCACTCACGC             GCGACCG CTCC CGGTCGC              TTTCCGTAACGCTGC  84 63
     NP0308A  158675 ..  158699 +  -4.9  -3.67792   CTCCGGACAGAGGGT          TTCGATATGGG TGA CCCACATCGCG          TTTCGCTCGATGTCA  55 319
         rpa NONE
        hstA  161840 ..  161851 +  -2.2  -3.64703   CGAACTCAAACCACA                CTTC GAAT GAGG                 TTTGGCTACCGCGAG  51 16
         aup  163045 ..  163062 +  -7.7  -3.18264   GTCCCGCGCCCGTTC             GACGG-CG TAG CGACCGTC             TTCGTCGATGAACGG  57 214
     NP0324A  167963 ..  167975 +  -3.3  -3.01791   CATCGACGCCAGCAA                CGACG ACG CGTAG                TCTTCGGGGCGAGGT  42 13
       cbs_2 NONE
        glyS  170694 ..  170704 +  -6.8  -2.76442   AATTAGCAGCCACGG                 CTCG AAA CGAG                 TACTTGAATGGTCGT  51 106
      tp40_1 NONE
      tp40_2  174391 ..  174421 +  -7.5  -3.39732   GATCCACGTTCGGAA      GCGCATCCGACCGG GAAT CCGGCCC-ATGCGC       TCTTTACCATCGTTA  58 193
     NP0336A  177427 ..  177471 +  -9.8  -3.20435   AGGTGTCGACGGCTC CGAGGGCTCGCTCCGTGCCGG GGGG TCGACGCGG-GCGGGCCGCCG TTCGTCGGTGGTTGC  62 247
     NP0340A  178619 ..  178632 +  -3.7  -3.26545   GACGTAAGACCTATG               CCGCC CGCA GTCGG                TTGCTCGTATATGGG  47 134
     NP0342A  179219 ..  179234 +  -5.4  -4.20817   GGCAAAACAGTATCG              CGGCGTC GTC GAC-CCG              TTCTTTTCAAGTGTC  68 245
        dnaJ  180567 ..  180579 +  -9.1  -3.02144   GGTCGTTTCGACCTC                GGTGC CGA GCACC                TCTTCGAGCCGCTCG  59 176
     NP0352A NONE
     NP0354A NONE
     NP0356A  183656 ..  183678 +  -2.7  -4.53034   TCGATGCCGCGGGCG          C-GGAGTTCG GCTG CGAAATCCTG           TTTTGATTCTCTGAC  67 271
        tp12  190722 ..  190742 +  -6.8  -2.74256   GCGTGACCTCCGCGG            TGACACGC TTGCC GCGGGTCA            TCATGTCGTTTACTT  48 495
     NP0370A  192667 ..  192695 +  -4.6  -3.51232   AAGTCGACACAGCGG       CCGGAACACT-CCG TAG CGGTAG-GTTCCCG       TTCCTTTGCGGCACA  53 143
     NP0380A  196751 ..  196780 +  -4.1  -2.87564   GGCTGAACGAACCGA       CGGCCATTTGCCC GTTG GGGAGAACGTCCG        TGTATGAAGCCGTGG  44 35
     NP0382A  197551 ..  197568 +  -7.7  -2.87132   ACGCCGTACTCCCGC             CT-CGGCG GAC CGCCGCAG             TCTATCAGAGCACAC  56 73
      graD_7 NONE
     NP0386A NONE
      tif1_1  199392 ..  199403 +  -5.8  -3.87075   CTCAGAACGGCGCGT                CGGA CGCC TCCG                 TTTCTGAACCCTCGT  61 106
     NP0398A NONE
     NP0400A  202656 ..  202677 +  -5.7  -3.25823   GCCGCGGCCACGGTG           GGACGGCGC GACC GCGAGGTCC            TTGATGTGACCAACG  51 235
     NP0408A NONE
     NP0410A  207415 ..  207433 +  -4.4  -3.77241   AAACGGGGAGTCGTC             GGCCGACG AGG CGTAGGCG             TTTCACTTCCGATTT  56 10
     NP0412A  207882 ..  207934 +  -4.9  -4.58283   GACAGCGACGACTAA GCGAGCGAGCGCCGCTCG-ACAGC-GT CCA GCAGTTCTACGAGCGCCGC-CGC-CGC TTTTTCAAACAGTTC  72 26
     NP0426A  217820 ..  217832 +  -3.3  -3.36492   CCGGCGACGAAAGCC                GAGAC CGC GTCGC                TTATGCGGTTCGGCG  47 195
        pyrD  218932 ..  218952 +  -3.1    -3.794   GTTGTCCGGCGTCTC            GGCGTCGTC TTC GACAGCGCG            TTTCATCGATTCACG  55 43
     NP0434A  220535 ..  220545 +  -2.4  -3.32343   TGTCGAGCCTCCGTG                 ACCG CCT CGGC                 TTGTAGCCGTCTCGG  44 9
      gcvT_2 NONE
     NP0438A  223213 ..  223250 +  -5.5  -2.53263   GGCCTCAAGGTCCGA   CTGGACGGCGCGTATCTC TTC GAGGTCCGTGCCGA-TAG   TCGATTCGAGGTCCA  45 197
        arcB  230031 ..  230072 +  -2.2  -4.19238   CGACGAAGAACGGAA TCAGCGGCAGGAGTACGAGC AACA GCAC-TGCCGCTGCCGC-GA TTTTCGGGTTCCGAA  58 118
        leuS NONE
     NP0454A  233610 ..  233632 +  -8.4  -3.34517   GAGGCTCATATTCGG           TCGTTGCGGC GGC GTCGCAAAGA           TGTTTCGGGCACGGT  64 203
     NP0458A  234483 ..  234495 + -10.5  -2.84098   CCTGCCTACTCACTC                GCGGC GTA GCCGC                TCGTTCCTTGAGGCA  63 47
     NP0464A  236856 ..  236870 +  -4.2  -4.66163   ATAAAATAACGTTTC               CCCG GAGCCGG CGGG               TTTTTGCGTCGGCGT  70 515
     NP0468A NONE
        hisE  238043 ..  238079 +  -5.8  -3.35597   CTCTACGGCTGCGGG   GCGGTTAGAAC-TGGCG GCAC CGGCACGCTCAAACCGC    TGTTTGAGCCATCAG  53 420
     NP0474A  239072 ..  239085 +  -2.3  -4.22652   TCCGGGAAAGCTCGA               GCTGG GCGT CCATC                TTTTCCATCATGTCG  63 448
       sec11  246047 ..  246080 +  -3.8  -4.08279   CGTTGCCGTCCCGCC     GCCG-AGGAGGAGTT GTTGA AGCGCCTCCTGCTGC     TTCTTTGTCGCCTGT  62 255
      fadB_5  246944 ..  246956 + -10.5  -2.64616   GTCGGCGACGGCGTC                GGCGG CAG CCGCC                TCGTCTCCGTCACCG  58 229
        ferC NONE
     NP0496A  250159 ..  250182 + -12.5   -3.1876   CAGCTCCGACTCGTA          GTCGTCGAG GTCCCA CTCGACGAC           TTCCTCGATGCCGTT  71 101
        tp14  252537 ..  252561 +  -7.1  -3.07962   TACCGCGTCTCCCGG          TAGCAGCGG TCGGTAC CCGCAGCTA          TATTCGACTGTCGGC  54 23
     NP0502A  253357 ..  253377 +  -3.1  -3.53012   CGTCCCGAGCGGCGT            CGTTGCCCG CAA CCGACAGCG            TTTCACAGCGCCGGA  49 56
        uvrA  256392 ..  256406 +  -8.6  -3.27022   CGGTCTTCCGGCCGC               GATTCG GAC CGAATC               TTAATCTACGCTGCC  63 77
     NP0506A  256882 ..  256894 +  -9.1  -3.30124   AGGTCCCTTTTTTAT                CGCTC GCG GAGCG                TTCTCCGGCATGGAA  63 58
     NP0508A  257485 ..  257497 +  -3.3  -2.53581   CGGCCTGCAAGCTTA                TTCCG CTT CGGGG                TGAGTTGCAGGTATG  39 70
     NP0510A NONE
     NP0512A  259293 ..  259304 +  -5.8  -2.62184   GCCCCGTGGCGGTAG                CGGT CGTG ACCG                 TCATATGCAGGGCGC  46 26
     NP0514A  260086 ..  260102 +  -2.9  -4.99134   TACACATCATCACCT              TCGTGTC GTC GGTACGG              TTTTTGATTTCGCCT  81 182
     NP0518A  260970 ..  261002 +  -5.4  -3.01712   CCGCCGAGGCGGGTG     GACGGCGCACG-GGC CGCC GCAGCAAGCGCCGTC      TGTTCGCCACACGCC  48 113
     NP0520A  261460 ..  261473 +  -3.1  -4.38154   GGGAAGACACACTGA               CG-CAC TCG GTGTCG               TTTTCTCGCGGATAT  64 26
     NP0522A  262643 ..  262661 +    -3   -3.7511   ACGCCTGTCGGTTTC             GTCCGTCG AAG CGACCGAA             TTATGTTCTGCCACG  52 366
     NP0526A NONE
     NP0528A  264008 ..  264029 + -14.5  -2.87132   CGTCGCGGTCAGAAA           CGCTGTCTC CGGT GAGACAGCG            TATATCGCCCCGCCG  77 125
      trpD_2 NONE
     NP0534A  267170 ..  267185 +  -2.6   -4.1822   CCCGGATAGTCACGC              TCGA-AC CGT GTCTCGA              TTTCTTCGCGTGGGA  58 69
        lysC NONE
     NP0552A  280034 ..  280050 +  -9.3  -3.21924   CGAACGCGCCGTTGG              CAGCCGG TAG CCGGCAG              TGTTCTGAGCAGTCA  66 16
      mer3_2  288453 ..  288465 +  -3.3  -5.38549   GCGGATACCGAACCC                CAGAC GCG GTCAG                TTTTTATTGTTTCCG  85 247
        psp1 NONE
     NP0568A  289219 ..  289235 +  -6.5  -3.17571   CCGAACGGTAAGGCG              CACGCCT GGA AAGCGTG              TTCCCTTCCGGGATT  54 116
       ths_2  291258 ..  291274 +    -3  -3.53012   TCATACGCATCCCCT             CGA-CGT TCAC ACGCTCG              TTTCCGACGACGCAC  49 64
     NP0572A  291779 ..  291792 +  -3.8  -3.40403   GTGTCGACTGCGGGA               CCGA GACCGG TCGG                TTCTCGTGACCGGCA  49 3
     NP0574A  292279 ..  292300 + -11.5  -3.54424   TCTGACCGCCTGGTT           GAGCGGCTC GATG GAGCCGCGC            TTTGCCGAAATCGGG  72 85
     NP0578A  294272 ..  294283 +  -5.8  -2.98823   TATAAGCCCTGTTCG                CGAG TCGG CTCG                 TCTGTATGCAACGAG  48 69
     NP0580A  295047 ..  295060 +  -3.7   -4.4727   CTGACGGGAGAAGCT               GGGCC AGGC GGCCG                TTTTATCACTCTTGG  68 37
     NP0582A  295643 ..  295665 +    -9  -4.10657   CGACGGCGTCGATAG           CGGCGTCGAG AAC CTCGTCGACG           TTTTCGCCGGTCTCG  72 121
      mutS_3  298721 ..  298742 +  -2.1  -4.11216   CGAGGCGGATTGAAG           CCCGCTACC CGTT GCTTGTGGG            TTTTCCGGCTCGCCC  59 28
      cdc6_2  299947 ..  299969 + -11.2  -3.15861   GTCGCCGCTCGGCGG           CGGCAGCCGG ATT TCGGCTACCG           TTCGTCCGGGTCGTC  69 52
      cdc6_1  305092 ..  305130 +  -7.3  -2.70232   GAACAATCGTGGTCT  CGGCGGTCGTCGGCGGGC TGTT GCTCGCTGCC-ATCTCCG   TCCTGTAATGTTCGA  50 168
     NP0598A  306392 ..  306423 +  -3.6  -3.34398   GGCACCTCGTCGACG      GCCACGATGTGCGA GGCG TCGTCCATAGTCGC       TATTTGCAACCGCAC  47 494
      idsA_2  308257 ..  308272 + -10.4  -2.82516   CGCGTTTAGCCCCGG              CGCTCG GACG CGAGCG               TATGATAGTGCCGGG  63 63
        prsA  309218 ..  309259 + -13.6  -3.48924   GGAGGCTGCCGTCGT CGGTTGTGCCCGGCGTAG GTGTCG CTTCGTCGGGCGCTGCCG  TTGTCTCGGGAGTCA  81 136
        pfdB NONE
     NP0614A  314872 ..  314885 +  -3.7  -2.98823   TAACGGCCGCTTGTC               GGCCG GCTA CTGCC                TCTCTGTAGCAACGC  44 38
     NP0616A  315515 ..  315538 +  -4.4  -3.97368   GCGACCAGTTCGTCG          CCGTCGAGGGC GTC GCCCACC-CGG          TTTGTCGCTTCGACG  60 293
     NP0626A  324935 ..  324958 +  -5.8  -3.72576   CATCGACCTTAGTCG          CCAGCGGCCG CCCC CCGCCGTCGG           TTTCGTGAACAACGC  60 329
     NP0630A  325611 ..  325644 +  -3.1  -2.92886   GGAGGACGGCTGACC     GCACGCTGTACACC ATCTGCC GGTGAAC-GCGTGG     ATTGTTATATCGGAT  42 28
     NP0632A  326302 ..  326337 +  -9.7  -3.14931   GTCTCTGGCATGTAG    GACGACGACCG-GTGG CCCCT CCTCGCTGTCGTCGTC    TTCGTCGACGCTGAC  64 386
     NP0636A  326724 ..  326759 +  -8.1   -5.1287   GGCCCCGTTGTCGAC    GGCGGCCGAGGACGCC TGACT GGCGAAC-CGGCGGCC    TTTTTTGCCTCTCAC  91 7
     NP0638A  327027 ..  327049 +  -4.1  -3.95073   CGGGGCTGGCGCATA          CGACTGGTCG CGGG CGACCAC-CG           TTTCTGGCTCTACCC  60 46
     NP0644A  328946 ..  328966 +  -2.4  -3.55563   CCCGTACCGACGTCT            ACCGTCTG ATATG CCGACGGA            TTTGAAACGTGACCT  47 0
        tp07  331638 ..  331672 +  -9.2  -2.87274   TTGTCCAGCGTCCCC     AGCGTCTCGACGCG TGTCAGC CGCGGCGAGATGCG     TGCTTGGTTCTCCGG  58 332
     NP0666A  339758 ..  339771 +  -3.7  -4.36903   AGATACGGCAGTTCG               GCGAC TGAT GGCGC                TTTCTGTTTGCTGCA  65 18
     NP0668A NONE
        epf1  341573 ..  341584 +  -7.2  -3.83026   CTCCGAACCGCGAGT                GCCG ACGG CGGC                 TTTGATATCCCGAGC  66 156
     NP0672A  342253 ..  342281 + -12.3  -2.52896   GCGGGCGGCCTTAGT        CGTCGCAGGCGGC GGG GTCGGCTGCGCCG        TCGGTTACGGCCTCG  68 27
     NP0676A NONE
     NP0678A  344846 ..  344856 +  -5.4  -3.68886   CGACGTTCGGTCCAC                 CAGT CGG ACTG                 TTTAACTCGATTGCT  58 44
         hjc  345406 ..  345426 +  -6.1  -3.04196   CGCTGAAATGCTGTA           GCGCG-GC ACTGTG GCGCGCGC            TGTGTGTCCGTTTCG  52 25
     NP0682A  345910 ..  345924 +  -5.6  -4.07568   TGAGCTCCTGACGGC               GCGCCT TCG AAGCGC               TTTTGGCCGCCACCG  64 38
     NP0684A  346539 ..  346551 +  -7.7  -3.88787   AAGCCGGTCGGCGGG                TCGAG GTC CTCGA                TTTGTCGCCGTATCG  67 413
     NP0688A NONE
     NP0690A  348860 ..  348871 +  -4.4  -3.68859   ATAGCTGTTCGCGCG                GGTT ATTT AACC                 ATTTTTTCGCTTCGA  56 448
     NP0700A NONE
     NP0708A  357426 ..  357440 +   -10  -2.72799   GTCTCCTATGGCCCG               CAGAGC GCT GCTCTG               TGCTGTCTCTCGGAA  63 49
        alaS NONE
     NP0712A  360969 ..  360997 +  -9.5  -3.02144   CGTCGACCTGGTCGA        GCAGCTCGTCGAG CGT TTCGCCGAGCTGG        TCTTCGACGCCCTCG  59 301
     NP0716A NONE
     NP0718A  364468 ..  364482 +  -4.2  -3.14132   CGGTCCGAGTAGTTC               TGCCGT CCG ATGGCG               TTGCTCGAGACGGCC  45 96
     NP0722A  365609 ..  365623 +    -7  -2.54193   AACGGCGCTGTGAGC               GCCGAC ACC GCCGGC               TCCGTTCGCCTGATG  50 28
     NP0724A  365886 ..  365902 +  -3.6  -2.78384   AATTCTTTTGCCGCT              CCCACC GACAG GGTGGA              TATGCTCGAAGACCA  43 52
     NP0726A  367112 ..  367131 +   -10   -3.6502   CGAACCCCGTCCCGG            TCACGACC GCGC GGTCGTGG             TTTCCCTGCACCGTC  71 493
        cobT  371593 ..  371614 +  -6.5  -2.82623   GGCCCCCGAACAGGC           CGTCCCTGA ACAG TGAGGGGCG            TCGTTCTCGCCGGCA  49 10
        cbiA  372880 ..  372894 +  -4.2  -2.99811   TCGGGGGTCTTCGAC               CGGTTC GTC GAGTCG               CTTTGAATTTTGTTT  44 5
     NP0740A  374049 ..  374069 + -14.7  -3.32022   TGGCAACGACGGCCG            CGGCGGCGA ATG TCGCTGCCG            TTCCTCTGTAGAGAA  84 208
     NP0754A  381873 ..  381887 +    -7  -3.40403   AGCGCCGCAACGCTA               CCAGCC CCC GGCCGG               TTGTAGTGGAAGCCG  55 354
      abc01s  384071 ..  384095 +  -2.1  -4.83615   GGAAGAGTAACACGC         CG-CTATCGG CTGAAT CCGACAGACG          TTTTTGTCACGGGTA  70 31
    abc01p_1 NONE
    abc01p_2 NONE
    abc01a_1 NONE
    abc01a_2  389017 ..  389032 +  -4.6  -3.28712   GCGGTAGCCGGCTAT              CTCCCG ACCC CGGCAG               TTCTCGGGGCGAGAC  49 34
     NP0768A  389663 ..  389688 +  -6.7   -4.1822   CGACGCCGTAGAACT         CTCTGTCGGGG TCGT CCTCGGCGGCG          TTTCTTGCCGTCCGG  68 147
     NP0774A  391506 ..  391542 + -11.6  -3.49102   TACTTTGCGCCCTCG   CCAGCGTCGTGTTCGGCG ACA CGCCG--CTCGACGTTGG   TTGTGTAGCCGGTGT  72 186
     NP0780A  392381 ..  392399 +  -5.2  -5.54907   GCGCGACCTGTAAGG             TCGAGAGC TTC GTTCTCGC             TTTTTATTTTATCGG  93 28
     NP0782A NONE
     NP0784A  396674 ..  396706 +  -2.6   -4.2349   CGCGCAGTCGATGAC      GAGGTTCCCGTTGT CGGTC ACAACCGGGCCGTC      TTTTCGCTCTGCGGC  63 179
     NP0792A  399663 ..  399683 +  -3.1  -5.08824   CGTAGGTCGCTGCGA            ACCTTCCGG GTG CCGCGAGGC            TTTTTTCCGTCCCCG  78 68
     guaAa_2 NONE
     NP0796A  401314 ..  401327 +  -9.5  -3.62224   GCCTCGATGTCTGCC               GGCCG GTAA CGGCC                TTCTTCGACCGGTAT  68 324
     NP0808A  407168 ..  407188 +  -2.6  -3.05022   CCTCCATTTGATATC            GCACTATA TGATT TATACTGC            TGTCTCTCTCCGAAA  41 164
      ftsZ_1 NONE
        secE NONE
        nusG  409245 ..  409255 +  -3.2  -3.90318   GGATATCGTCGGTGT                 CTGC CTC GTAG                 TTTCTGAGGTACTCC  56 139
     NP0818A  410738 ..  410751 +  -2.3  -3.71848   GCACCACCGCGTTGA               GGACG TGTC CCTCC                TTGTTCATACACCCG  53 489
      aspC_4  412572 ..  412584 +  -3.3  -4.82901   CTTCGGGTAGGCTGC                CGTTC GAC GACCG                TTTTTATGCGACCAG  73 31
     NP0844A  422218 ..  422259 +   -10  -3.28712   GACGAGCGAGCGGAT GCTGG-GATGGCCGTCGTG TTCGT CCCGGCGGCCGACGCCGGC TTCTGAGACCGCCGC  65 80
     NP0848A  423415 ..  423432 +  -4.7  -2.95073   GATTCGGGATATCTA             GGGCTGC TGTG GCTGTCC              GTTTCGTCTTGCGCC  46 25
     NP0850A  424850 ..  424866 +  -9.4  -2.90212   CAGCCCCCGGTCGAC              CCGAGC CGCAA GCTCGG              TGTCTCGCGTGATGA  58 344
     NP0858A NONE
     NP0860A  429298 ..  429311 +  -2.3  -3.39803   TAGCCATCGCCGTGA               CGCTG CTTT TGGCG                TTCTGACTGTAGCTG  46 6
     NP0862A NONE
     NP0864A  432708 ..  432723 +  -6.8  -2.59797   CCCGTTTGTCGACTA              TGGCTG GGAC CAGCCG               GTATCTTTATGAACA  50 65
     NP0866A  433372 ..  433385 +  -3.8  -3.69482   GGGACTCGATTTCGG               CCTC CGGAAA GAGG                TTCTCTATTGCGTCG  56 334
     NP0874A  437539 ..  437553 +  -2.1  -4.71426   TATCGGTCCAAGAGC              GACCGC AGCA GCG-TC               TTTTCTTCGTCGGAC  70 170
     NP0890A  445840 ..  445869 +  -4.1  -3.83205   TGTCGACGCCAGCGA       CGGGTTTTAACCG GCCA CGGCTCGACCCCG        TTTGGTATGCCAACT  57 16
     NP0892A  446627 ..  446653 +  -3.6  -3.27498   TTCCCTGCTGCATCC         CTTTCGGTGG GTATGCG CCGCCGGACG         TTCCTGTCGACTGTC  47 75
     NP0894A  447071 ..  447089 +  -3.1  -4.77867   GGAACATATGGGTCC            TCAGGCGC TCCG GCGTC-GA             TTTTGTGTTCTCTCT  73 74
     NP0902A NONE
     NP0904A  451120 ..  451135 +  -4.6  -3.53444   CACGCCGCGTCAATG              CCGTCC AGCC GGACTG               TTTCGCCGGCACTGA  53 45
         lon NONE
     NP0912A  455963 ..  456004 + -10.8  -2.78463   CGCTCCGGGGGCCGA CCGTCC-CGAAGTCGACGC TGAAC GCGTCAACGTCGCGGCCGG TCTCGTCGGCGGGCT  59 435
      fadB_4  457311 ..  457334 +  -8.8  -3.19192   GACATCGGCGAAGTC          GTCCGCCTCG CCGT CGAGGTAGAC           TTCGATTCGGTCCAG  59 359
        hemB  458581 ..  458596 +    -6  -4.08216   CTCTGAATTCACCGC              TCGGCG CGCG CGCCGC               TTTTCGGGCGGATAA  66 35
        tp39 NONE
     NP0924A  461297 ..  461325 +  -4.5  -4.20696   GGTCACGGTTCCCAC        AGCCGACGAAA ACTGGCG TTCCGTCGGCG        TTTTCGACTTCGTCG  66 221
     NP0928A NONE
     NP0930A  464235 ..  464249 +    -7   -3.5365   TAGCGTCCGAACAAT               GCCGAG CGT CACGGC               TTGTCTCCGCTTTCG  57 241
        nifS  465836 ..  465848 +  -2.6  -4.42238   TTCAGCTGAGTGAGA                CCGG TCGAT TCGG                TTTTACTTGCGCTCA  64 32
       hcp_3  466350 ..  466387 + -10.6  -4.12902   CTGACCGTCGCGGTT  GCCGACC-GTT-CGGCGC AGTA GCGCCGCGACCGGTGGGC   TTTTGCGGCTCGTTA  82 37
     NP0940A NONE
        apbA  467721 ..  467745 +  -6.3  -3.66908   CCTCCGTGCGTGGGA          GCGCGGCCG CGGGCTT CGGCCGTGA          TTGGTTTTCCAGCGA  61 1
     NP0950A  472119 ..  472138 +  -2.1  -3.14284   GCTCACCGATGTAGG            TTTCGAG CACGGA CTCGAAC             GTTTCTTCCTCGACC  42 82
       dcd_2 NONE
     NP0956A  473857 ..  473887 + -11.1  -3.21276   TGTAGCTCCATGTAC       CGGCCGGCCGG ATAGGTCTG CTGGCCGGTCG       TCTTGTCGCGGAAGG  68 211
       rad3a  476735 ..  476745 +  -2.4  -3.02947   GTTTTGCTCCAGCCC                 GTCG ATT CGCC                 TGTATGTCATCCCTC  41 61
     NP0962A  477764 ..  477774 +  -6.8  -4.20932   CCATCTCCCGTTCGA                 GCTC CCG GAGC                 TTTTCGATGCGTGTT  71 45
     NP0974A  484787 ..  484805 +  -3.8  -3.94846   GTTCGGATTCCCGAC             GGAGCTCA GCT TGAGGTTC             TTTGAGTTTTCCTCG  60 496
     NP0980A  486808 ..  486826 +  -4.4  -3.89346   CTGACGGGAACGTGT             CTCGCCGA TGA TCGCCGCG             TTTCTCGGCTCCGGC  59 37
     NP0982A NONE
     NP0984A  487807 ..  487820 +  -2.3  -3.48593   CGCGCACCCGATGGG               TGAGC TACA GCACA                TTCTGTCGACGGGTC  47 23
     NP0986A  488756 ..  488769 +  -3.1  -3.74158   CATTAAGCACTCCTA               TAGCA AATT TGCTG                TCTTTTCGTACCATT  54 264
        cdsA NONE
     NP0992A NONE
     NP0994A  491392 ..  491405 +  -3.8  -2.68823   CGCGAACTCGTCGAC               CAGC AATGAC GCTG                CTTCTCTGCGAGCGG  42 17
     NP0996A NONE
     NP0998A  493265 ..  493288 +  -9.6  -3.76968   CCGTGCTGCAGGGTT          CGAGCG-GCTC GCC GAGCACGTTCG          TTTCGTCCATACCTT  71 413
     NP1002A NONE
     NP1004A  494389 ..  494400 +  -4.4  -2.70498   GAGTTCGAACTACCG                CTGT AGGC ACAG                 GTTGTGTGGAGTGTG  43 20
     NP1006A  495120 ..  495130 +  -4.6  -3.53091   CACGCTCTGCAACCC                 CCGT CCG GCGG                 TTTCGCCACGCCGGT  53 117
       ths_1  496866 ..  496882 +  -4.3  -2.71712   GGGTGGCGGCATGGG              CGGCATG ATG TAAGCCG              GTTTCCGAGCACCCA  43 13
     NP1010A  497586 ..  497600 +  -4.9  -2.64616   GAATTTAAACGCCGC               GGCGG AAAGG TCGCC               TACTATGGGTAAGAA  43 60
      rpl39R NONE
      rpl31R NONE
        tif6  498732 ..  498746 + -12.8  -2.64472   TTGCCCGCTGTCACC               CCCGCC GAC GGCGGG               TCCGTTTCGCAACTA  71 64
        atpH NONE
        atpI  501438 ..  501459 +  -5.8  -3.61219   CGTTGTCATGCGAAG           CGACCGGCG TCTCT CGTCGG-CG           TTTGGGAAGTTTTAT  55 122
        atpK NONE
        atpE NONE
        atpC NONE
        atpF NONE
        atpA  505536 ..  505546 +  -6.8  -2.78816   CGACCTTACCGACCA                 GCTC CGG GAGC                 TCTACTGAACCATGC  51 7
        atpB  506977 ..  506987 +  -2.4  -4.86954   ACGGCCGACTAGAGG                 CGAC GCG GACG                 TTCTTTTTTGTTCTT  70 29
     NP1036A NONE
     NP1038A NONE
      moaB_2  510827 ..  510862 +  -7.4  -3.14132   CGCTAGTCGGTCGCC    G-CGGCGTCCGGCACTG GGT CAGATTCGGCCGCCGGC    TTCGTCGCACCGGCC  54 265
     NP1048A  514282 ..  514309 + -10.6  -3.28712   CGGCGGCCCGGTTTC        GATGTCGGCCGCC GTC GTCGGC-GACATC        TTGTCCCGCGAGCAG  65 351
     NP1052A  515900 ..  515930 +  -3.9  -4.75372   TAGGTTGTCTCCCCG      TGGCCG-GAGACTG TCTC CGGTATCTCGGCCC       TTTTTGGTCGCTCGT  75 54
     NP1054A NONE
     NP1056A  517856 ..  517866 +  -8.2  -3.05022   GCCGACCGTATTCTC                 CCGG AGG CCGG                 TCTGTATCTCGACCA  57 174
     NP1058A  518296 ..  518308 +  -3.4  -3.05807   CTTTCGTTCGTACTG                CTGT CATCA ACAG                TGTATCGTGTTTTGA  43 160
     NP1060A NONE
        hisG  520132 ..  520162 +  -3.4  -4.56597   AGCGATTCGTGGACG      TCGTCTGT-CG ACTTTGCGCC CGTACAGACGA       TTTTTCCGGAGCGGA  69 428
     NP1066A  521808 ..  521827 +  -9.2  -3.02144   CCTTCCGGAGGTCCC            CGTCACCG TATC CGGCGACG             TATTCGAGGCCGTCG  59 402
     NP1070A  523069 ..  523102 +  -5.4  -3.02144   GGTAGCGGCCAATCC     TTCGAGCTTCTG GGGCTCGAGA CGGAAGTTCGAA      TCTTCCCGGGACTAC  49 132
     NP1072A  524569 ..  524581 +  -9.1   -2.7752   TCGGTGGACTCAGCG                GCACG AGC CGTGC                GTTTCAAATCGTATG  58 71
     NP1074A  526208 ..  526219 +  -3.6   -3.5764   GCTCTACGACGTGGT                CGTG GCCC CGCG                 TTTCGAGGTCGAGTT  51 114
        uvrC  532248 ..  532260 +  -9.1  -3.05463   CGTCCCGCTCCAGCC                GCCGA AGG TCGGC                TTCGATGGGGCCGCT  60 276
       chlID  539475 ..  539494 +  -3.4  -3.74781   GGGTCAGCCGATAGC            TGTGGCGG GGGA CCGCAACC             TTTACAATTTCATTT  52 27
     NP1096A NONE
     NP1098A NONE
      cbiX_2  541134 ..  541154 +  -4.6  -2.94993   ATCGTCTGACATATC            TTCGCCCC CGACC GTGGCGGA            TATAATATTGTGGCT  46 332
     NP1126A NONE
     NP1128A  552124 ..  552137 +  -5.2  -4.30034   CGGTCGGTCAACACA               CCGC TTGCGT GCGG                TTTTACTAACGTTTT  69 320
     NP1144A  557838 ..  557854 +  -2.9  -4.25104   GAAGGCCTCGACCGG              CTCGC CGTCCTT GCGGG              TTTTCATACCGCGCA  64 349
     NP1150A NONE
     NP1152A  560892 ..  560922 +  -4.7  -4.08945   AACCACTTGGTGTGG      GCC-GATAGCTCAGC CCG GCAGAGC-GTCTGGC      TTTTAACCAGATGGT  62 68
     NP1156A NONE
         nfi NONE
     NP1160A  565157 ..  565168 +  -5.8   -3.0264   TGCCATCAGACGGTT                CGTC TCCT GACG                 TGTTCGACCCGCTTT  49 16
     NP1162A  566790 ..  566817 +  -4.7  -2.77781   GAAGTCGGTTCGGTC        GGGGTCCCGGA GCGCTG TCCGGAGCCGC         TCGATTTTCGTCGAC  44 367
     NP1172A  572156 ..  572214 +  -4.5  -3.85698   GCGACCGATGGCTCG GTATGT-TCGATACCGTTCCCGG-CTCGG CAA TCGAGTCCGGGCGCGCGACCGACGCGTAC TTTCTCCGCACAGAG  59 54
        pncB  573318 ..  573340 + -10.4  -3.46602   ACTGGCCCCCCGGCT           CCGGCCGTCG CTA CACCGGCCGG           TTGTCGTCTCCGGAA  69 49
     NP1178A  574707 ..  574719 +  -4.8  -3.70037   CCGGCGACGCATCTA                CCTC GCATG GAGG                TTTCGGTCGTCGTTC  56 69
     NP1180A  575607 ..  575647 +  -7.4  -2.62184   GCTGTCTACGACCGT  CGGTGACCGACCGGCCGG AGCCA CTGCCCGCTCCATCACCG  TGATATCCGACCCGG  50 20
       ths_3  577389 ..  577416 +  -5.5  -4.99035   ACGAATTCCGTTTTT        TCCGGCGCTGT TGCCCC GTAGAGCCGGA         TTTTTGTATCACTAA  83 76
       msc_1  578660 ..  578672 +  -9.1  -4.56597   CCGCGAGGAGTAACC                CTCGC CCC GCGAG                TTTTTGGCCCCGCCG  86 28
     NP1186A  579562 ..  579583 +  -9.4   -2.9155   GTCTTTCGCTTTCGG           TCGGCCGC CAACTC GCGGTCGA            TGTCGTCTTCGAACG  59 162
      abc26a NONE
      abc26p  588526 ..  588547 +  -5.7  -3.64703   GTCGAGTTCGTCCGA           CAACGACGC CACG GCGTCGGCG            TTTGGGTCCAGCGCC  57 394
     NP1204A NONE
     NP1206A  590505 ..  590517 +  -4.7  -4.36914   GCTTTTCGGGAACTG                CCCCG CCG CGGTG                TTTTGTCACCGCCAG  70 74
     NP1210A  592725 ..  592747 +  -6.2  -2.52516   CTCCCAATAACGGAG           CGCTACAGAA GTG TGCTGGAGCG           ATTAGTCGTCGGCCG  48 311
        aatB NONE
        topA  601819 ..  601831 +  -4.8  -3.16564   CTAACGCGCCGCTGA                CAGC CACAC GCTG                TTGCTGCCGTCGAGA  47 37
     NP1224A NONE
      mcmA_2 NONE
       glo_2  604947 ..  604959 +  -7.7  -3.35597   AGGGGGCGTCCTCAC                CCGAA GTT TTCGG                TCTTTGCCGCGTCGG  61 168
        korA NONE
        korB  608513 ..  608542 +  -7.7  -2.73364   CCCAACGGCGTCGTA       CTCGGCGAGCAGC TCCA GCAGCTCCCCGAC        TGCTTCGAGTGCCCG  51 161
     NP1238A NONE
     NP1240A  610666 ..  610685 +  -5.6  -3.62275   ACTGCTTGAAGTTCG            GCTCG-CCC GTC GGGTCGCGC            TTTCGCGTCGTGAGT  57 368
        hemL  614859 ..  614884 +  -3.1  -3.30651   GGCTCCGAAGAGTAG         CCGGCCGAACG ACAG CGATTGGTCTG          TGTTATCGTCTACCA  47 361
         adh  619863 ..  619873 +  -5.4  -4.48987   GTTCTGAGCCAGCCG                 GAAC CGC GTTC                 TTTTAATTATCGCCA  72 34
     NP1262A  620290 ..  620330 +   -12  -3.01712   TCACTTCGTCGGCCG GGCCGACCGGAATCTCGTT GTCG AACAGGATTTC-GTCGGCC  TGTTCGGAGAGGCCA  68 203
        tp33 NONE
      ferA_1  624933 ..  624945 +  -5.5  -3.21924   AAGCTGCGCCAAAGC                GAGCC GGT GGTTC                TGTTCTGCGGCGTAA  51 194
        flaK  626553 ..  626581 +  -6.6  -2.70932   ATGCGTTCGGTCTCG       CGTGACCTGCGGC GTGT GCCGC-GTCCACG        TGATTCACACGCCAA  49 21
        tp28  628567 ..  628609 + -13.6  -2.71712   CGCGGCGTACTCGTG GGCCGAGTCGAACGCTTCGA TGCGC TCGACG-GTTCG-CTCGGCC GTTTCGGCGACCCAC  71 164
     NP1284A  630596 ..  630617 +  -2.9  -3.36452   AAACGGGAGCACCGC           CGACGGC-TC TTT GATGCTGGCG           TTCCTATTGCCCCGT  47 50
     NP1286A NONE
     NP1288A  631211 ..  631224 +  -3.1  -2.70932   GGTGTCACGCAGGCG               CTCGT CGTG ATGAG                TCGTTGACGCCGACG  41 5
     NP1290A  632147 ..  632159 +  -4.7  -3.50737   CGTCTAACTCGGTCA                GCACC TCG GGGGC                TTCGTGTTTGTCGAT  53 492
     NP1300A NONE
     NP1302A  635798 ..  635816 +  -8.8  -3.02144   GTATGCGGCCAGCTC             TGTTGCCG ACT CGGCGACG             TGTTGGCACCGCTGG  56 343
      trxA_1  639478 ..  639503 + -12.7  -2.80443   TGTCGGAGCCGATCC         CCTCGAA-GCGA GGG TCGCCTTCGAGG         TATGCTCGCATCTGC  69 514
     NP1316A  642615 ..  642642 +  -4.8  -3.89346   CCGGTCGCCGACCCG        GAGCTTCCG-GAC CCG GTCGCGGAACCGC        TTTGTCGGCTCGAAG  60 466
     NP1320A  644927 ..  644946 +    -5  -4.04719   GACATCGTCGGCCAT            CCGTTGGAG GCT CTC-GACGG            TTTCTGCTGTGTCCT  62 322
        hemC NONE
        hemX NONE
        hemD  649509 ..  649548 + -13.7  -3.90112   ATATCGTAGGTGTCG CTGAGCCACGACGC-GGCGG CGG CCGCCTGC-TCGTGGC-CGG TTTCGTTGAGCGGGA  88 506
     NP1334A  650886 ..  650915 +   -10  -2.91264   GTTGCCGGACCGCCA       CGGCCACCGGTCG GTCGG CGAACGGTG-CCG       TATCTACGTCCCACC  60 429
     NP1340A NONE
     NP1342A NONE
     NP1344A NONE
     NP1346A  654972 ..  655003 +  -7.2  -3.57561   GCGGCAAACCGGGAC      GTTCTCGGGCGC ATCTAGCC GCTCCCGAGGGC       TTTACAGAATTGCAA  60 8
      tatC_2  658227 ..  658240 +  -4.5  -4.92757   GAGACCAGCAGCGCG               TCGCT TCGA AGCGG                TTTTATTATTCCTCG  80 67
     NP1352A NONE
     NP1354A  659142 ..  659167 +  -9.7  -3.01791   GCTACACCGACCCGG         C-GCCGTCACCG GCG CGGTGACTGCAG         TGTTCCGCCGACGAT  62 6
        ribC NONE
     NP1358A NONE
     NP1360A NONE
     NP1364A  664380 ..  664390 +  -6.8  -3.53012   CGTCAAGTGCGCGGA                 CGAC GCC GTCG                 TTTCCGCCGGCAAAG  57 420
       rps6R NONE
     NP1370A  666273 ..  666285 +  -4.7  -3.23274   TCAGCGCTGCTTCCT                CCCGG CTC CCGGA                TTCGCTTGTAGAACG  49 84
     NP1376A NONE
     NP1378A  669313 ..  669353 +  -6.9  -4.23758   CCCGCTTTTGGCCTT CGAGGTCGGCGACGACTCG CTTGA CGAGCCGTT-C-GGCCTCG TTTTCGATGTACGGT  72 84
     NP1384A  671666 ..  671678 +  -5.5  -3.84246   GGCCGCTATTTTATC                GTGAC GTG GTCGC                TTTCCTCGTTGAGCG  61 42
     NP1390A  674853 ..  674865 +  -4.7  -3.00994   GAGCGCCCGGACACA                CCGGC GGA GCCGC                TCTGTGTCGACTTCA  46 196
      abc21u NONE
      abc21a NONE
      abc21p NONE
     NP1400A  679852 ..  679897 + -11.1   -2.7185   TGCCACGCAGACCCG CCGTTGCCGCCGCCCGT TTTGTAGGTCCC GCGGGCGGTTGCGACGG TCGTTCCCGACTCGT  62 214
     NP1404A  681318 ..  681342 +  -5.7  -4.62336   TTCTCGCCTTCCCCC         TCGCCGACGC TTGCCT GC-TCGGCGG          TTTTTCGGCTAACAT  79 508
         upp  682532 ..  682555 +  -8.8  -2.96274   CGCAGCGTCGAACTC          GACGTCCTCG CTTT CGAGGATGCC           TCTGATTGTCCCGGA  56 251
        tp35  684573 ..  684583 +  -6.8  -3.96298   CGGGGATGGCGACAT                 CGAG TTT CTCG                 TTTACTTCGTCGATG  67 306
       glx_2 NONE
     NP1418A NONE
     NP1420A NONE
     NP1422A  687715 ..  687729 +  -4.3  -4.56597   GCGTACTCGCAGGTC               TGACA CCGAT TGTCA               TTTTTGAGCCGCGGC  71 132
       aor_2  692819 ..  692870 + -10.8  -2.70932   CGAGGTTCCGAGCCG GCGGAGGAACG-CCACCG-GGCCGG GAGCG CCGGCCTCGGAGAACGT-CCACCGC TCGTTCAGCAGGAAC  59 416
     NP1438A  696344 ..  696370 +  -2.9  -4.11216   TTGTTTCCGGCTTGG        CTCCGGCTTGGC TCCG GCCAA-CCGTCG         TTTTGACGCTGCACG  60 127
      moeA_1 NONE
      moeA_2  700343 ..  700361 + -13.2   -3.4252   GGCTTCGAACGGTGG             GGTCAGCT CGA AGCTGACC             TTCTGGTCGATGCCG  77 343
      trxA_2  701683 ..  701700 +  -4.7  -3.78934   TTCAGGAGTAGCTAC             ACGTCGC GGTT GCGGCGC              TTCTTGTGCCACAGG  56 30
        aatC NONE
        aatA  708044 ..  708056 +  -4.8  -2.87344   CGTGAGGCCGGAGGC                GACG CCGAA CGTC                TCTCTGAGCCGCGTC  45 310
      abc07s  711784 ..  711794 +  -3.2   -3.9749   AAGCAGCACCCTGGA                 TCTG ACG CAGG                 TTTCGTCTTATCGAT  58 21
     abc07p1 NONE
     abc07p2 NONE
     abc07a2  714547 ..  714563 +  -2.1  -2.88861   GTCCAGCAGGCGTAC              CTCGCCG GCA CGGAGAC              TGTATAACCATGCTC  40 2
     abc07a1  715385 ..  715402 +  -5.5  -4.24963   GAGGCTCGGCCGGCT             CCGC-GTC CTC GGCTGCGG             TTTTGAATCGTTCTC  70 133
     NP1476A  717067 ..  717094 + -14.8  -3.29144   CTCGGGGTCGCTGGC        CGCCGCCGCGGT CTTG ACTGCGGCGACG         TTCTCCGCAACGTCG  83 61
     NP1480A  719942 ..  719970 +  -2.4  -2.94924   CTCGCTCGCCCAGTT       CGGCGG-GG AGGACGAATGAA CCGCCGCCG        GTTTCTCGCTGCCGC  40 7
     NP1482A  720920 ..  720950 +  -4.7  -4.27316   GTCTCAGTAGTGTTG      GCGC-TCGACGC TCTGGACC GCCTCGATGCGC       TTTTCGATTGGCGGG  67 53
       htr35  723207 ..  723243 +   -13  -2.71712   CAAACGTCCGTAGCA    CGGTCTGCGGCGGG TGTGGCGTC CCCGTCGCAGGTCG    GTTTCGGACGCACCG  73 140
        dapA NONE
        dapB NONE
        dapD  725978 ..  725988 +  -8.2  -2.73681   CGGCGTCGAAACAGT                 CCGG ACA CCGG                 TCGTTGCGGTCGATG  53 263
     NP1506A  732892 ..  732906 +  -2.8  -4.16842   CTGTGCGGTGTCGGT               CTCG TAGTTGT CGAG               TTTCTTGCCGATACC  60 416
     NP1510A NONE
     NP1512A NONE
     NP1514A  738922 ..  738954 + -10.6  -3.97834   TGTTACGGTAATGCT     TCGGTCGT-CGCCGA CCGC TCGACGGACGACCGG      TTTGTCGTCGGGTTC  80 30
       pan_2  745072 ..  745088 +  -2.2  -3.16288   AAGACGTTCGCCTGA              GACAGC CCCAC GCTTTC              TGTTGCTCCCATTTC  41 26
     NP1526A  747753 ..  747769 +  -4.4   -4.2803   CGTTGGACATCTTGA             CGATGCC GATC GGC-TCG              TTTTCGATTACCATC  66 367
        purA  749444 ..  749459 +  -3.2  -4.16279   CCGCTGTAGCGGCGA              GCCGAA CCTG TTCGGG               TTTTAAACTCCTGTA  60 32
     NP1532A NONE
     NP1534A NONE
        mobB  751278 ..  751297 +    -7  -3.57561   AATTGATACCGAGTT            CGTCAGCG ACCT CGCCGGCG             TTTGCACCCTTGGGG  59 102
     NP1548A  755802 ..  755815 +  -5.9  -3.97947   TATTCACGCCGATGG               GCGGC GCGT GTCGC                TTTCTCATACGTCGG  64 356
     NP1552A  756144 ..  756156 +  -4.7  -3.16191   TCGCAAATACTATAA                CCGCC CCG GGCCG                TTGCTCCGGGTATGG  47 85
     NP1554A  756720 ..  756737 +  -2.7  -4.15044   GAATTGCCTCGCGCA             TCGAG CCGTTGAC CTCGA              TTTCTTGGCCGCAGC  58 131
     NP1564A  758482 ..  758498 + -12.3  -2.58714   AGTTCTTCCCACCCG              GCGGGAA CGG TTCCCGC              TGACTTGCTGTGAAC  69 264
     NP1568A  758857 ..  758871 +  -2.1  -3.28712   CAAACCGCCAACGGC               CTACT CTCCC GGTAG               TTATGAGCACGACCG  44 84
     NP1570A NONE
     NP1572A  760314 ..  760342 + -12.3  -3.48276   TCGTGGGTGCGCGCC        GCTGCCCGGTAGC GTT GCTTCCGGGTCGC        TTCTCTGACCGGCGC  75 480
     NP1586A NONE
     NP1588A NONE
     NP1590A  769856 ..  769866 +  -4.6  -4.13561   GCGTCCGTTCGTGAA                 GCTG TTC CGGC                 TCTTTTTTGAGCAGC  64 97
       acd_5  772908 ..  772921 +  -5.2  -4.84761   AAACTAACGGACGAC               GCCG CCACAT CGGC                TTTTTCTGCACCTGT  79 34
        nirK  774155 ..  774173 + -12.4  -2.77182   GGACATCTACAACCC             GGACCCGT AAC GCGGGTCC             TCCTTCCCTCTCCCC  70 16
     NP1600A  774815 ..  774829 +  -3.4  -2.78216   CCCGTCCTTGCAGCC               GGTCCC GAT GGGGCA               TAATTGATGCCCGTG  41 8
     NP1602A NONE
     NP1604A NONE
       trx_2 NONE
     NP1608A NONE
     NP1610A  777869 ..  777895 +  -4.3  -3.60792   GAAGCAGACGTACTC         CGTGCCGTCGT GTTCG ATGACGGCCCC         TTTCCGGATTCCCGG  53 223
     rpl36aR NONE
      rps27R NONE
       tif2a NONE
     NP1620A  779527 ..  779562 + -11.8   -2.9627   GAGTACCGTCGACGG    GCCCGCAAGCGCCG CGATTAGT CGGCGCTTGCCTGC     TGTGTCGTCGGTTCG  71 5
     NP1624A NONE
     NP1626A  783309 ..  783319 +  -8.2  -2.52464   AGGCGATACCCGCAT                 CGCG GAG CGCG                 TCGGTTACCCGCCCG  52 70
      thrC_3  786661 ..  786681 +  -3.2  -4.07687   GGATTTAAATAGCCT           GCTACAGCG GCCC CGCAG-AGC            TTTTCCCCGCCACCT  58 33
        tp10  787406 ..  787425 +  -5.6  -2.80016   GCGTGGACTCCCGTT            CTGGCCGA CACG TCGGCAGG             TGATTCATACTCACC  47 70
     NP1638A  789265 ..  789277 +  -3.4  -4.36914   CACGGTAGAAATGGC                GCAA TCTTT TTGC                TTTTATCCACCCAAA  64 70
     NP1640A  790873 ..  790886 +  -3.7  -3.57144   GCCGACCGACGAGAG               CGCAG TCGA CAGCG                TTTCCCGGTCAAGGG  53 493
        mpcT  794162 ..  794172 +  -2.4   -2.9914   CCGGAACCCTTGTTA                 GCGG CCG CCCC                 TCTGTATCGACAATG  40 60
        lysA  795640 ..  795652 +  -5.5  -3.25088   CCCCCGACCGGTGGA                GATGG TGG CCGTC                TTGGTCGATTTCGCC  51 248
     NP1660A NONE
       purNH  803797 ..  803810 +  -3.8  -3.26449   CGGCTGGACTTTTGA               GTCG CCGGCA CGAC                TTCGGTTCTATGACC  47 48
     NP1664A  804003 ..  804014 +  -2.2  -2.50387   AGCAGAATTAACGTG                GCGCG GAC CG-GC                AGTTCTTTTATGACC  38 56
      aspC_2  805207 ..  805219 + -10.5  -3.14344   CGAGTTCGTGGCCTT                CGCCG ATA CGGCG                TTCCTCGCGGGCGTC  63 87
     NP1672A NONE
     NP1674A  808386 ..  808404 +  -5.3  -3.48276   GGGTCGGACTTTCAA            CATCG-CG TACC CGTCGATG             TTCTGTGCCACGGCG  53 193
     NP1678A NONE
     NP1680A  810289 ..  810302 +  -5.2  -3.72576   CTCGTTTTCGACCGT               CGCG TTCAGT CGCG                TTTGCTCGCCAGCAA  58 370
      tfbA_1  812828 ..  812877 + -13.5  -4.75518   GGTATCCACTGACCG GCGG-ACGCCGACAACCGCGGCCG CTT CGGCTGCTGTTGTCCCCGTTCCGA TTTTCATTTTCTGTC 100 29
       gabD2  814616 ..  814648 +   -10  -3.05596   TTTCGTTTCGCCCCA     CACTTCGTCGA-TGG TCGA CTGCTCGACGAAGTG      TTCGATGACGGCCTC  63 125
        serS  818268 ..  818303 +  -4.6  -3.40403   ACTCACGGCTTTAGC    CGTGGGATGAATCCGT CACT ACTGAATCAAACCACG     TTCTAGTAGCAGGCC  51 405
     NP1696A  819710 ..  819724 +  -7.1  -3.33696   ACCACGCAGTGCCGT               CGCTC CGGTA GAGCG               TTCCTTCAGCCGCGA  55 122
     NP1700A  820839 ..  820859 +  -4.6  -4.10161   CCTCGTGGCCGACTT            CGGTGCCG AGGAG CGACACTG            TTTTCGGGAATGCTC  64 332
       lpl_2 NONE
        pyrC  823630 ..  823641 +  -2.2  -3.72027   GCTCGAAATCCGGTC                TTCG GCGG CGAG                 TTCTTCGTCGACAGT  53 133
     NP1710A NONE
     NP1712A  825527 ..  825574 + -10.4  -3.38046   TCGGTGAAGGTGTTC CACGCTGCCGACGCCGTGTTAC GGCT GTTACGCGGCGACTCCAGCATG TCTTTCACGTCGAGG  67 382
       htr29  829117 ..  829133 + -11.5  -2.87211   GCTGGCGACGAGGTG              GTCGCCC TCG GGGCGGC              TCTCTCGGAGCCGCT  64 121
     NP1726A  832201 ..  832217 +  -2.1  -3.34398   TTCGGCGACACGTAG              CCGGTGG GAC CGACGGG              TATTTGCCCCGCAGG  46 26
     NP1728A NONE
     NP1730A  833308 ..  833325 +    -4  -4.82901   GCTCTATCGGCGGCT             CGGCCC GAAACG GGGGCG              TTTTTGTCCGGCGGC  75 265
        pyrF  834159 ..  834171 +  -9.1  -3.13403   GCGGCTCAACAAGCA                CCGCT AGA AGCGG                TATTCGTCGACGCCG  60 19
     NP1738A  835337 ..  835351 +  -4.2  -2.71712   CACAGCCTCAACAGA               CGGC CCGTTCT GCCG               GTTTCGCGGGGAAGG  43 46
     NP1740A  837010 ..  837022 +  -9.1  -2.74799   ACCGAGTGATTCACT                CGTCG CCG CGACG                CTTTCGGAGGTTCTG  58 32
      abc17s NONE
      abc17a NONE
      abc17p  843853 ..  843878 + -10.4  -3.03159   CTTGGCGGATGAGCG         CC-CGCGCGGC AGCGA GCCGCGTGCGG         TGTTCGGCGACTTCG  62 379
       htr22 NONE
     NP1758A  847343 ..  847394 +  -4.9  -4.77759   CCACCGCCACGGAGC GTGCGGACGCGACTGCCGCTGAC TGACCT GTCGGCTGCTGTCGGCTCTGTCC TTTTTGCTCGGTTCT  76 0
     NP1760A  847752 ..  847768 +  -6.5  -3.05384   GCCGTTCGACGTGTG              CGCCG TCGAGCC CGGCG              TTCCATGCCGCACCG  51 108
       mdh_2 NONE
     abc04p1 NONE
   abc04p2_1 NONE
      abc04a NONE
   abc04p2_2  855998 ..  856031 +  -7.3  -4.16842   ACCGCGAGTAGCTAC     ATGAAGTCGGACAGG CCGG CCTGTCCGTCGTCGC      TTTCTTCGGCGTCGG  71 30
     NP1784A  858105 ..  858136 + -15.1  -3.12327   CCTTGATGCGTGCTC      CGTCACCGACCCG AACGAG CGGGTCGGCGGCG       TCTTCGGTCTCGCGG  80 378
        radB  859290 ..  859329 + -10.7  -3.84246   AAGGCGTGTGAACTA CCCCACCCT--GCTCGCGC TGAC GCGCTCGCTGAGGGTGGGG  TTTCCTGCTTCCACG  77 30
     NP1798A  867590 ..  867621 +  -7.2  -3.98826   CATCGTCGTCGGCGT      CGAGTTCGACCTCG AGGT CGAGTTCGAACCAG       TTTGTGCCTTCGTCG  67 258
     NP1804A  874244 ..  874255 +  -7.2  -3.72893   CGCGCCTCGTGGGCG                GCGG CGAC CCGC                 TTTAGTGCGACGATA  62 78
     NP1808A  876319 ..  876335 +  -3.6  -4.36914   TTGCTCCCCTCGAAC              CGACCG CACCC CGGTGG              TTTTATGCGCCGGAC  65 73
        cstA  878318 ..  878341 +  -3.8  -4.21827   ACGGAAGCCGAGACG          ACGACTGAGA CAGC TCTCACTCGC           TTTTCCCGTCTTTGC  62 18
     NP1812A  878929 ..  878954 +  -5.5  -2.87463   CTCCCGCTTTAATTA         TCGGTGACAC AAGCGCA GTGTC-CCGA         TATCTGGGGCCAGTT  48 59
     NP1814A NONE
       msc_2  881419 ..  881434 +  -2.6   -4.4773   TGAGCACCTCGCCTG              C-GAACT CGA AGTTCCG              TTTTCGTTCCTGTAG  67 374
     NP1822A  883843 ..  883856 +  -3.7  -4.26871   GATATCCAGCGACGG               GCGAC AGCG GGCGC                TTTATTACTCAGTTC  65 210
     NP1824A  884549 ..  884563 +    -7  -3.18239   GCACCCGTCTCGACG               GCCCCC TCC GCGGGC               TTGCTCCCGTCTGTC  54 454
     NP1830A  885711 ..  885732 +  -7.1  -3.77196   ACCTCTGGCTCGGTT           TCCCGCCGC CGAA GCCGCGGGC            TTTAGTGACTGCTCC  63 61
        tp51  887699 ..  887720 +  -9.5  -3.28712   GAAGCGAGCGTGCTA           CCC-TGTCCA CAC TGGACACGGG           TTCTCCGCACCCCAC  66 256
     NP1836A  889241 ..  889251 +  -6.8   -2.7556   GATAACGACCCGGAA                 CGAC TCC GTCG                 TCGTTGCATACAGTT  51 57
     NP1846A NONE
     NP1848A  894588 ..  894603 +  -5.4  -2.71144   GAGCGCCGCCGTCGA              CGCTCTC CGA GAG-GCG              TACTTCCCAGCCGTG  44 86
     NP1852A  897018 ..  897029 +  -3.6  -4.32046   CGTCCGCAAGAGCTA                TCGG GTCG CCGG                 TTTCGTTTTTCGGCG  64 493
     NP1856A  900332 ..  900345 +  -5.2  -4.24948   GGACTGTCCCTCCCG               CCCG CTGCTA CGGG                TTTTCGATGTCGTCG  66 346
     NP1858A  901059 ..  901072 +  -2.3   -3.3353   GTCGACGCCTTCGAC               CGCGA GCAG TAGCG                TGTCTTTCTGACGGA  46 14
       htr26  903563 ..  903577 +  -2.7  -2.52464   GGAGGTGGTCATAAA               CCGCC CGCTC GGAGG               TGCCTTCCCACGGGC  37 339
     NP1864A  905862 ..  905881 +  -6.4  -2.57211   TTGGCAGCCTAACCA            CGGCGT CAGTCCGA ACGCCG             CTTGTCGCCCGCGAT  48 325
       acd_9  908453 ..  908467 +  -2.1  -2.65264   GACCTATGGCTGTCC              TCG-CG TAAT CGACGA               TAATGTCGCTGCTGG  38 72
     NP1872A NONE
     NP1874A  910417 ..  910439 +    -4  -2.91582   AGCTGACGAGATATA           CTGGTAGCTG TAG CCGCTGTCGG           TGTATCGCTCAGCTC  44 19
     NP1876A  911519 ..  911529 +  -4.6  -3.66178   CCCCTTTTCCCCGAT                 GTCG AAC CGGC                 TTTCCGGTTCACCGG  55 283
     NP1882A  915367 ..  915384 + -10.5  -3.09208   CGGAAAGTGACGCTG             CGGCCGC GCCG GCGGTCG              TTCCGTGGATGATTT  63 510
     NP1886A  917327 ..  917361 +  -2.6  -4.25104   TACCGTCGATGCTCT     CGGCCGTTCGGTACTC TTC GGGGACCGGGACGTCG     TTTTCGTCGACACAC  63 509
     NP1894A  921913 ..  921925 +  -3.3  -3.53012   TGGCGGTCTGAGACA                GCCAG TAC CTAGC                TTTCGACGCCGAGAA  49 258
     NP1900A NONE
     NP1902A  925573 ..  925590 +  -3.3  -3.54741   GCCAGTGTCTGAGTA             GCTACTG CAGT CTGTGGC              TTTCCACCCGTACTC  49 79
      ilvB_2 NONE
       hbd_4  928560 ..  928574 +   -10  -3.53012   AGCACGGTTCAGCTC               GACGAG CGC CTCGTC               TTTCCACAGCGAGCG  69 314
     NP1910A  930632 ..  930651 +  -7.8  -3.36505   GAACGCTCGGCTCGT            CGCCGTTG TGTA CGATGGCG             TTCTCGATGACGTGT  58 297
       gtl_2  936545 ..  936556 +  -5.8  -3.91144   GATCACCAGAACCGC                CCTC GGCA GAGG                 TTTGTGGGATATGCA  62 347
     NP1920A  938929 ..  938948 +  -2.8  -3.02471   CGACCAACCGGAGAT            CAT-GTCGG AGC CCGACGACG            TCTGTGTCGTCACCC  43 93
     NP1922A NONE
     NP1924A NONE
     NP1926A  941399 ..  941415 +  -4.4   -3.0879   CAAGAGTGGTAATCG             GCGACGA ATCT TCG-CGC              ATTTTCGCCTAGATT  45 298
     NP1930A  943125 ..  943135 +    -4  -3.37761   TTCAACTGGGTAAAC                 TATG AGT CATA                 TTGAATTTGTTGGGC  49 28
     NP1932A NONE
      rtcB_2  945731 ..  945741 +  -2.6  -3.38046   TCAAAACTGGATCCA                 TAAT AGT ATTA                 TCTTTGACATACCAG  45 376
     NP1938A  947323 ..  947336 +  -3.8  -3.21695   AGACAGCGAAATCCA               CGAG GACCAG CTCG                TTAACTTCCTCATCA  47 520
        tp57  949585 ..  949603 +  -5.2  -4.04174   CTCCCAAAATCAATA             TCGATTCG AGA CGAACCGG             TTTGATTATATCGGA  64 161
     NP1948A NONE
     NP1950A  953633 ..  953649 +  -3.7  -2.58544   CCCCGACGAGCTGGA              CACTATT ACA GATGGTG              GTTCTAACGCTACAC  42 93
     NP1952A  954640 ..  954654 +    -7  -4.37092   AACGTGGCCCTGCCA               GCACCG CGT CGGAGC               TTTTGTCGCCACGGT  74 234
        gpmA NONE
     NP1966A  959487 ..  959510 + -13.8  -3.27298   TTGTCCGACGCTCGC          GCACCGTCGG TATG CCGACGGAGC           TTACTGATTACGACC  82 102
        pyrG NONE
       guaAb NONE
     NP1972A  962664 ..  962689 +  -8.9  -3.01712   CCGGAGCGTGGTGGG         CGGTGAAGCCG CCGA CGGTGTCGCCG          TCTTCGAGCGGCCGG  56 315
      abc14s NONE
     abc14p2 NONE
     abc14p1 NONE
      abc14a NONE
    abc14r_2  968858 ..  968884 +  -5.1  -3.21276   GTTCGCCGTTCAGCA        CGCTCGCGCCGGC AGC GCC-GCGC-ATCG        TATTGTGGGCCAGGC  49 63
      citB_2  973128 ..  973163 +  -4.6  -5.52023   GCTGAACGACGAACT    GAACTGACGACGACTGC CGC GCTGGCGTCG-CGTTTC    TTTTTTGTTGCTGCT  91 19
     NP2006A NONE
        ureB NONE
        ureA NONE
        ureC NONE
        ureG NONE
        ureD NONE
        ureE NONE
        ureF  984231 ..  984243 +  -9.1  -2.78384   TAGTCGATGCGCGAG                CGGAG CGT CTCCG                TGTCGTAGCCCGGGA  56 127
     NP2030A  988708 ..  988730 +  -5.4  -3.53444   CCGATTTAACCCCCC           GCCCCGTTCG GCC CGTATGGAGC           TTTCCGGAACGATAC  55 66
      guaD_2 NONE
     NP2034A  990691 ..  990701 +  -6.8  -4.09685   GTGACAAACACCGTC                 GTGC TGA GCAC                 TTTTCCGAGATAGAC  68 394
        ccdA  992445 ..  992464 +    -7  -3.21668   ACCGCGTGCTGTTGT            CGGCGCTG TGAC CGTCGCCG             TGTTCGTGTCGTGGT  56 15
        ccmE  992983 ..  993004 +  -7.1  -3.31726   AAAGACGACTACTGA           CCCCGGAGC CGTT GCCCCGGCG            TGTTCTCTCCAGCCG  56 26
     NP2044A  994772 ..  994785 +  -3.7  -3.86202   GGTTTGTGCGTTTTC               GTCCG CGTT CGGTC                TTTCATCTCATCAAG  58 194
        glyA  996970 ..  996986 +  -3.6  -4.37092   ATGGGCGTCGCCGTC              GCCACG CCGCC CGTCGC              TTTTATAGCCGGCGT  65 71
     NP2052A NONE
        folD NONE
     NP2056A 1000067 .. 1000099 +  -5.7  -3.41878   GGGATTCGGGCCACA     CCA-C-GTCTGAAGG AATCC CCTTCGGACCGCTGG     TTGTGGATTCCGACA  53 157
     NP2060A 1003754 .. 1003768 +  -7.8  -3.14881   GCTTGGTTCGGCGAC               GACCGC GAG GTGGTC               TTCGTGGAACCGTTC  57 109
     NP2066A 1005995 .. 1006008 +  -3.7  -2.58758   GGTACTGACGACGCT               GGTGC CGAA GCCCC                CTTCTGAGCCGTTCT  42 5
     NP2068A NONE
     NP2070A 1008734 .. 1008753 + -11.4  -3.51161   TGTCGACCTTGCGGG            CGTCGTCC AGCC GGGCGACG             TTCTGTGCCGCTTTC  72 327
     NP2076A NONE
     NP2078A 1010581 .. 1010592 +  -2.2  -3.01119   AGCCATTTGGTCCCC                G-GCC GTC GGCTC                TATCTATGGGTGAAT  40 57
     NP2080A 1011434 .. 1011461 +    -4  -3.53091   GCCGCGATAAACAGC        GGCGGATGCGGCG ATT CGCCG-GTCCACG        TTTCGACGACACGCT  51 367
       flg_1 NONE
       flg_2 NONE
       flg_3 NONE
        flaD 1015294 .. 1015323 +  -2.7  -3.59979   GCAGCCGTTGGTCCG       GCCCGAAGACG GGGGTGAG CGTCGATGGGC        TTTAGCGTCAGCGGC  47 240
        flaF NONE
      flaG_1 NONE
      flaG_2 NONE
     NP2100A 1017560 .. 1017571 +  -3.6  -3.54424   GTCACGCCACTGCTT                CGGC TCCC GTCG                 TTTCGAGCGATGAGG  51 48
        cheY NONE
      cheC_1 NONE
        cheD 1020112 .. 1020125 +  -8.1  -3.01924   TGGTCCTCCAGCCGC               GCCTC GATA GAGGC                TGTTACGAGGCCCTC  54 444
     NP2110A 1023954 .. 1023973 +  -2.1  -3.82117   TGGGCTGGACCTGCG            GCGAC CTCTGACCCC GTCGC             TATTTTATAACTCCC  53 15
     NP2112A NONE
     NP2114A NONE
     NP2116A 1026189 .. 1026209 +  -3.8  -2.78384   CTGCAGGTATTTTGT            CCCGGGGG CTGAA CGCCCGGA            TATGGTAGGGAAACG  43 66
      ubiB_2 1027798 .. 1027811 +  -2.4   -4.2558   TTCTCCGCCGTGCCT               GAAG CCGTAC CTTC                TTTTCGTCGCCGCTC  62 24
     NP2120A NONE
     NP2122A 1028801 .. 1028811 +  -4.6   -3.2794   CCATCACGTTCGGGA                 TGCC GCT GGCG                 TTCCTGTAGATGGCC  49 6
     NP2124A 1029859 .. 1029873 +  -7.1  -3.05384   GAATGGTGGGGATGC               CGACC CCCAA GGTCG               TTCGGTACGGGCGAG  54 332
     NP2130A 1033560 .. 1033571 +  -7.2  -3.18264   CCACCGACAAGCCAA                CGGC TTCA GCCG                 TTGGTAGCTGACGCG  56 3
      hcpE_1 1036003 .. 1036030 +    -9  -4.20696   CATTGGAGCTTTGAG        ACGACGCTGGCG AACG CGCCGGGGTCGA         TTTTGGCGTTCATCG  77 351
        hisC NONE
     NP2142A NONE
        pgsA NONE
     NP2146A 1039775 .. 1039790 +  -5.4  -2.80895   ACGTCGTCCGTCTCG              GGGTTG ACGA CAACTC               GTTCTGTATCTTCGG  45 69
     NP2150A NONE
     NP2152A 1041494 .. 1041521 +   -12  -2.90496   GACGGCAGACGGTCT        GTGTCCGGCG GACGCTGG CGCCGGGCAC         TGCTTTCCGACCCGA  71 275
       flaCE NONE
        flaH NONE
        flaI NONE
        flaJ NONE
     NP2162A NONE
     NP2164A 1049110 .. 1049139 +  -7.7  -3.73072   GAACGAGCCGTCCTC       GACGGCGAGGTTG ACTG CGTCCTCGTCGAC        TTTGATGCGGGCCTT  65 469
       htr21 1057826 .. 1057841 +  -4.6   -2.6563   ACGGCGGTCGGGCAT              CGACAG GCCC CGGTCG               TAACTTATTGAACGC  43 40
      rtcB_1 1059345 .. 1059377 +    -7  -2.94099   GGTGACCCCGGCCCC     GCTCGCCCGTCAGAC GACC GTCTGACGGA-GAAC      TATGTGGTGGCAGCG  53 36
     NP2180A 1061638 .. 1061661 +    -8  -3.61398   TCCGGCTCCAGCGCG          GCCGCGGCGG CGAT CTGTCGCGGA           TTGTTCGCACAGACG  63 313
     NP2184A 1062448 .. 1062461 +  -2.3  -3.64487   GTGAGCCGCTTCGGA               CCGCA GTCG TGGGG                TTCTTACCCGTATCG  51 37
     NP2186A 1063650 .. 1063665 +  -7.5  -2.59431   ACTGTCTACGCGTTC              CGCGC CGGCTA GCGCG               TCGGTTATAAGACCG  50 14
     NP2188A 1064534 .. 1064549 +  -3.2  -3.23692   GCAGGTGCATCGCCA              GCGC GTCCATCA GCGC               TTCCTCGTAGTCGTG  45 415
     NP2208A 1073672 .. 1073708 + -12.2  -3.48668   TAACAGAGCATCGCC   GCGCCGGCGCGTGCGGC CTCG GTCGCGC-CGATGGCGC    TTGTGATGTGGTCGT  75 506
     NP2212A 1076475 .. 1076493 + -11.7  -3.53761   GCCCGAAACAGCCGA             CGGCTCG CCCAC CGAGCCG             TTTCCGCACAGATTA  77 96
      acaB_8 NONE
     NP2216A 1078225 .. 1078240 +  -3.9  -4.21439   GCTGTCCGTCGGGGC              GGCTG TTGCTT CGGCC               TTTCTGTTCCCCTTA  66 187
     NP2222A 1080459 .. 1080496 +  -7.8  -3.34715   ACAATGTTAGTGAAA   TTCGGTGGTGAGTGTCG ATGAC TGACACTGACC-CCGAG   TATTTCGAGCGCATC  61 150
     NP2224A 1081563 .. 1081579 + -10.1  -2.61264   TGACGCTGTAGGCGA              CCGGCAG CAT TTGCCGG              GTTGTCGATAAACAA  62 30
     NP2226A 1081889 .. 1081902 +  -8.1  -2.70391   CGTCGTCGCTGACGT               CGGTG ACCT CACCG                TGCTGTCCGTTTTGT  51 136
     NP2230A 1084427 .. 1084443 +  -6.5  -4.01419   GCAGCCGCGCCAAGT              CGACGAG CTC CTCGTGG              TTTCGTTCCTTGATG  67 423
     NP2234A 1086712 .. 1086756 + -11.4  -3.37533   GACGGGCAGTTGGGT CGCATCGGCGCGAAG-CC-ACG CCA CGTCGGTCATCGCACCGACGCG TTGCTCGTTTTCCAG  70 362
     NP2238A 1088422 .. 1088436 +  -2.7  -3.86897   CCTCAGCGGGGTCGA               CCGGC GCGTA GCCGA               TTTGTGACCCGTACA  55 103
     NP2244A NONE
      tfbA_3 1092476 .. 1092502 +  -4.2  -3.28001   GAAGCCGAACAGGAC         CTCGCGTTCGCC TGA GGCTTGCGGGAG         TTCGCTTTCGAACTC  47 11
     NP2248A 1093919 .. 1093943 +  -7.8  -3.58037   TCGAGGTAATCGTAT          TTGTCGCCGA CGGTC TCGGCGACGC          TTTCGCCGGTTGCTG  63 491
     NP2254A 1097025 .. 1097037 +  -3.3  -3.90048   TTGGTCCAGATGGAA                CGGCT GGG GGTCG                TATTTTTCCGCGAAC  56 389
        hisB 1098230 .. 1098243 +  -9.5  -3.66772   TAACCTCCGGCTCGA               CGCCG GCAA CGGCG                TTGTTGCCGATTTCG  68 396
     NP2264A NONE
     NP2266A 1101814 .. 1101829 +  -2.4  -3.48395   CCCTGAACTGGTTTC              TGCGTG CTCT CCCGCG               TTCTGTCGGCCGCCT  47 35
        moaE 1106977 .. 1106988 +  -2.2  -3.96291   TTTTACAGAATAAAA                GCTT CTCA GAGC                 TTTGTAAAATTTCTA  56 133
     NP2276A 1107377 .. 1107402 +  -6.1  -4.23674   GGCCGTAGACTGACA         CCG-ACTCGCCG CCC TGTCGAGTTCGG         TTTCTGTTCGTCCCC  69 33
     NP2278A 1108662 .. 1108681 +  -6.4  -3.30441   CGATAGAGCTGGTCG            GGGCGTAGG GAC CC-ACGCTC            TTGTCCGCAGTGGTC  54 18
      rps19R NONE
     NP2284A NONE
        purK 1113259 .. 1113274 + -10.4  -4.59773   TCGAATTTTCCGTAC              CCCCTC GATA GAGGGG               TTTTTGCGGCTCCCA  90 59
     NP2288A 1113964 .. 1113984 +  -6.7  -2.62933   GACCACAACGTCCAA            GCGCCACCG GCG CGGTGGACC            TCGTATGACACGTTC  48 75
        purE 1114648 .. 1114670 +  -4.1  -2.68942   GACCATCTCATCGAC           GGTTGGTGG CCGAC TCAACAACC           CTTATGTAGCAGACT  42 64
        nuoA NONE
        nuoB NONE
       nuoCD NONE
        nuoH NONE
        nuoI 1118996 .. 1119015 +  -2.2   -5.4756   TAGCCCCTCCGACGC            T-TCTTTCG CTT CGAAAGGTA            TTTTTTGTTCCCGTT  84 38
     NP2302A NONE
       nuoJ1 NONE
       nuoJ2 NONE
        nuoK NONE
        nuoL NONE
        nuoM 1124057 .. 1124073 +  -8.7  -2.62983   TCATTGATTACGATT              TCGGAGG TGA CCTCTGA              TGGTATCCGACTGGC  57 9
        nuoN 1125553 .. 1125572 +  -6.4  -2.93585   ACGCGGCGGCGGCGC            TGCTGTAG CGCC CTCCAGCA             TACTTTAGGCTATCG  51 18
     NP2316A NONE
     NP2318A 1127907 .. 1127929 +  -6.9  -4.54047   CAAGAAGAGTAGCCG          GCTGCCGTCG GGAA CG-CGGCCGC           TTTTGTCTGCCCTCG  76 29
      mcmA_1 NONE
       ugd_2 1131088 .. 1131104 +  -3.6  -3.23216   GGCCTCCGCCACCCA              CCGTCG GTATG CGACAG              TTCATCGTCATCGGC  47 84
     NP2324A 1131688 .. 1131704 +  -2.1  -4.06491   ACGGCTACAATCGCT              ACTGAGC GAC GCGCAGG              TTTATATCACATTGC  56 21
     NP2326A NONE
     NP2328A 1133321 .. 1133333 +  -4.8  -2.53263   GCGATTCACTACGTA                GTCG CCGGT CGAC                TACGTTGGGGGTGCA  43 178
     NP2330A NONE
     NP2332A NONE
     NP2334A 1134666 .. 1134678 +  -4.8  -3.82551   CCGTCGTCGACATTC                GACG AAATC CGTC                TCTTTTCTGCGATTT  59 43
     NP2336A NONE
     NP2338A NONE
     NP2340A NONE
     NP2342A NONE
     NP2344A NONE
     NP2346A NONE
     NP2348A NONE
     NP2350A NONE
     NP2352A NONE
        tnpR NONE
        mutH 1143181 .. 1143201 +  -2.6  -3.15544   ACTACAAGGCTCATT           TTCCTG-AG ACCG CTGCAGGAG            TTCCTCAACATGCCG  42 355
     NP2366A NONE
     NP2368A 1148329 .. 1148350 +  -7.9  -2.84574   CGGTGAGTGTCTCAG           CTGCGGGTC GCAC GTCTCGCAG            TCGTTCGTTCGGGTA  54 118
     NP2370A 1149697 .. 1149713 +  -4.3  -3.05522   AGTACCATTTTTTTC              TCGGTCG CGC CGGCCCA              CTTTTCCCGCACTTC  45 77
     NP2372A 1150259 .. 1150271 +  -4.7  -3.00946   CGGAGACAGCTAGAC                GGCCC GCT GTGCC                TCCTTTCTAAGCGAC  46 28
     NP2376A NONE
     NP2378A 1152099 .. 1152113 +  -8.5   -3.2056   GAAATGCGGTAGGTC               CGCCG CCTGT CGGCG               TTCCTCCGTCTACCT  63 29
     NP2388A NONE
     NP2390A 1158891 .. 1158909 +    -8  -2.58544   CGTGACACCTGCTGA             CGGGGACG GCG TGACCCCG             CTTGTCGGCGTCGAC  53 36
        rnhB 1159587 .. 1159619 + -11.1  -4.62336   CACCGAGGGCGTTGT      CGACACCGGGGACGG CTG CCGGTCCCGGTGGGG      TTTTTACCGTGCAGT  93 73
      thiH_2 NONE
     NP2396A 1161990 .. 1162011 + -10.1  -3.61517   CGTCTCTAGCTCGGG           CGACCCCTG CTGC CAGCGGTCG            TTGTTCGACACCGGT  71 379
     NP2408A NONE
        thrS 1168869 .. 1168895 +  -9.4  -4.63928   CGTCGAGCCGGATTT         TGTCGACGAGTA GCC TACTCGTCGTCC         TTTTTGAGGTCGTCT  87 13
      mvaA_1 NONE
     NP2432A 1180321 .. 1180334 +  -3.7  -3.01125   CCGGAACGCTCTGAG               CCGGC CGAT GCCTG                TCATTTATACCCGAT  44 27
     NP2434A NONE
     NP2436A NONE
     NP2438A 1183495 .. 1183511 +  -5.8  -3.29461   ACTCCGCTCTGGAAA             GC-GGCG TCGT CGCCAGC              TTCTCGAAGCGGTTG  51 510
      coxB_1 1187732 .. 1187742 +  -2.4  -4.10855   AACTGTCGCGTCTTG                 AGGC GCA GCCG                 TTTTGCGAGGGTTTT  59 117
        coxC 1188639 .. 1188661 +  -3.3  -4.03665   GTCCTGTACGTCGGG           GCCATCGTC TGACT GACGAACGC           TTCTGTTTTCGTTGT  58 14
     NP2452A NONE
     NP2454A NONE
      coxA_1 1191488 .. 1191504 +  -9.3  -3.27743   GAAACAAAAACAGTA              GCCGACG CAC CGACGGC              TGTTGGTTCGTGCTG  66 155
     NP2460A 1192245 .. 1192294 + -14.1  -2.79302   ATCAGCAGTCCGAAG TCGCCGAGTACCGGCGTAATCGC GAAG GCGAGCGCGCCGGTCCCCAGCGA TGTCGTCAGCATACT  73 210
     NP2466A 1197460 .. 1197476 +  -2.1    -4.614   CGATGGGCTTTCTGT              CAGCCGC GTT GCCGGTG              TTTTCTATCGTTGCC  70 490
     NP2474A NONE
     NP2476A 1202374 .. 1202399 +  -3.9  -3.71848   AGTTTTCACGCACCG         ATTCGAGGTAG TCTG CGGCCTCGAAC          TTGTTCGTCGCGCCG  56 146
     NP2488A 1207227 .. 1207240 +  -3.8  -4.70659   TGGTCTGGCCGCGCC               GGGT CGCGTC ACCC                TTTTTCCCTCTCGGA  70 42
     NP2490A 1208278 .. 1208290 + -10.5  -3.33696   CCGCGGCAGCCACCT                CGGCG TAC CGCCG                TTCGTTGACGACGAA  69 235
        gatD NONE
     NP2494A 1211237 .. 1211293 +  -5.7  -3.57144   CCGCCCTGACCGCCT TCCGC-TCGAAGGCCTCGATGACGGG GTCGAG CTCGTCGCGGTCGCCCTCGAAGCGGA TTTCGACCTCGGAGA  55 408
      ppnK_1 NONE
     NP2514A 1219073 .. 1219088 +  -3.2  -4.11394   TTTTCTAGCAGCTCC              GCAACC GCTT GGTTGA               TTTTGGGGATGGCCT  60 323
     NP2526A 1226039 .. 1226056 +  -2.5  -3.18681   TCGTATATGAGCTAG             CGGTTGC ACAA GCTCCCG              TTCCTCAAGTTCGAG  44 96
     NP2530A 1226241 .. 1226254 +  -5.3  -3.50393   ACCACGCTGACGAAA               TGTTC CGGT GAACA                TTGTGTGGCGTGGGA  55 84
     NP2532A 1227939 .. 1227962 + -12.4  -3.21416   CGTCTCCGCCGAGAG          CGCACCGAAC AGCT GTTCGGCGCG           TTCGTCGTCGACATA  71 387
        bdbD 1229089 .. 1229113 + -15.7  -3.43676   GAGTAGTTGCCATCA          CGGTTCCAGCC TTC GGCTGGCACCG          TTATAAATTCATGGA  89 271
        gbp1 NONE
         cyc 1232402 .. 1232457 +  -7.8  -3.54424   CGGTACTGCACGGCC TC-GACGAGCGA-CGGCCGGCT--TGCCG TGC CGGCGTCGGTCGGCCGCTCG-TCGTCCGA TTTCGCCCGGTCGAG  60 397
     NP2544A 1233404 .. 1233419 +  -2.5  -2.94924   TTCGGGCTCCTGTAT              CAGGC TGTTTC GCTTG               CTTTGTAACTGCAGC  40 2
     NP2546A NONE
     NP2548A 1235442 .. 1235465 +  -8.9  -3.09452   GGCGGCGGTCGCGTC          CTCGCTGCCG TCGAC CGGCAGC-AG          TATCTCTTCGAACAT  57 418
     NP2560A 1238239 .. 1238255 +  -4.3  -4.62783   GAACGACATCATCGA              CTTCGTC CTC GGCGACG              TTTTTGCACTCGGTG  75 390
     NP2566A 1239696 .. 1239710 +  -3.4  -4.81551   AGTCTACGACCGCAT               CGGTCT GTC GGTCCG               TTTTTAATGTCCGTG  73 84
     NP2572A 1241075 .. 1241088 +  -2.3  -2.76093   GGTAGCGTTCGTACT               GCTGA TTCG TCCGC                TACATTTCTTACGCT  39 40
     NP2574A 1241792 .. 1241816 +  -3.6  -4.67982   GCGGCATCGAAGCTC         TCGTCGCTCGT TCCG ATGAGCG-TGA          TTTTCTTGAATACCA  72 193
       agt_1 1243388 .. 1243439 +  -2.2  -2.78816   CGTCGTTTTCCGTCG TCACCTCGTAGCCGAGGTCGCGGA AGATGG TCCGTG-CCTCCTCGTCGAGG-GA TGTGGTAACGGCTCC  40 271
     NP2582A NONE
     NP2584A NONE
     NP2586A 1246702 .. 1246716 +  -5.7  -4.11216   GGCGCTGGTCGTAGT               CCACA GGCGG TGTGG               TTTTGAGCGTGGCCC  66 356
      ushA_2 1248156 .. 1248168 +  -5.5  -4.04394   TCGTGTTCGAGCTTT                CGCTG CTC CAGTG                TTTGCTTGGTTTCGA  64 74
     NP2596A 1249757 .. 1249785 +  -6.5  -3.65046   TGCTCTTCGTTTCTC        GTCGTCGCGCCGC CTT GCCGTGCGGCCGC        TTGTTGCCCTCGACG  59 108
     NP2600A 1251355 .. 1251389 +  -2.8  -4.11216   GCATCGAGGCCGGCC    GCCG-ACACACGGTCG ACAAG CG-CCGTGAGTTCTGC    TTTTCCGGATGGCCG  60 246
      acaB_1 NONE
      mvaB_1 1257286 .. 1257298 +  -7.7  -2.66435   TGCTCGGCGGACCGC                TCGAC CCC GTCGA                TGGTGTCGTCCGCCT  51 321
     NP2614A 1260821 .. 1260831 +  -2.4  -3.14132   ACGAGGCCAAATCCC                 GCGC CCC GCTC                 TTGCTCGCCGAGCAC  42 231
     NP2618A 1262819 .. 1262832 +  -2.4  -3.65046   CCGCTCCAAAAATAA               CAGA CATAAT TCTG                TTATTGAAATGCGGG  51 89
      tp54_1 NONE
      tp54_2 1267876 .. 1267901 +  -4.6  -2.55361   CCCTGAATCGGCCTC         CGCCTGAGCG CAGCTA CGTTTTGGCG          CTGATTTTTAACTCC  43 19
      alkK_1 1269608 .. 1269618 +  -4.6  -3.61178   GCTGTTGGTGTATCT                 CCGG AAA CTGG                 TTTACAATAGCTACC  53 87
       acd_2 1270874 .. 1270907 +  -8.7  -5.26918   TCCGTTAGCTGTGGG     CCCTCCGGGTCGGAG CGTG CGCCGACTCGGAACG      TTTTTTATCGGCTCT 100 55
       hbd_1 NONE
      fadA_1 1272817 .. 1272831 +  -7.2  -3.84246   TTGACGAACGTGCTG               GAATAC GCT GTATTC               TTTCGTCCTTGGCCG  66 197
        tp46 NONE
       cbs_5 NONE
     NP2640A NONE
        tp24 1277216 .. 1277232 +  -7.9  -4.02051   GGTGTCTCGATATGC              GCGGCGT CGA GCGTCGC              TTCTTTGAGTTGCTG  70 447
       glo_4 1278946 .. 1278987 + -20.2  -3.05384   CCTCGTGGCCGGCCA GCCGC-ACGGTGGCGACGT TCGTT GCGTCGCCCCCGTCGCGGC TTCCATCAGCGACCG 100 258
     NP2658A 1287866 .. 1287918 +   -15  -2.64472   CCCGGCGATGCGAGG GGAGGGATTTGAACCACGGTCGCGCC GGA GGCGCTCCC-TGATTCAAA-CCCTCC TGCATTTGCGCGCTG  81 161
     NP2660A NONE
     NP2662A 1289115 .. 1289133 +  -2.2  -2.68823   GACTGAGTGCGGCGA             CGCCGTGC GAG GGGCAGCG             ATTCTGTGGCCGACG  38 35
     NP2664A 1289894 .. 1289912 +    -3  -3.70902   TCCACGCCGTCGAGT             TCGCCGAG CGA CTCCTCGA             TTTCGGTCTCGCAAC  54 143
       tpa01 1292656 .. 1292684 +  -5.1  -3.16564   CTGCCGCTGCGGCCG        CTGGCCGCGCTCC GGT GAAGTGTGTCCGG        TTGCTGCAATAGCGC  47 8
     NP2670A NONE
        ribG 1294595 .. 1294608 +  -4.5  -3.54653   CGATGAGGGGGTCGT               CCTCT ACTG GGAGG                TTGTCTGATGCGGCT  53 4
     NP2674A 1296232 .. 1296254 +    -9  -3.35679   CCTGTAGCACGCGGG           CGACGCCGGC ACA GAGGGCGTCG           TTGTCGGTGCCAACC  60 385
     NP2688A 1304307 .. 1304322 +    -6  -3.50906   CCGTCGGCATCGCTT              CAGGCG TCCG CGCCCG               TGTTCTGTTTCCCTT  58 342
     NP2694A 1305364 .. 1305378 +    -7  -3.96449   CCACGACGAAAGCTC               CGGGTG AAG CTCCCG               TTCTTTCCAGTCTTC  67 190
     NP2698A 1306418 .. 1306434 +  -2.9  -4.10672   GCTCGTCGCAGCGTG              GGTCTTC TGC GGAGACG              TTTACTTTCACTTCG  60 255
     NP2702A NONE
     NP2704A 1308926 .. 1308940 +  -3.5  -3.75332   GCTCGTTCCTCTTTG               TCGGG TTCCC CTCGA               TTTGAGTTGGGAACT  52 6
     NP2706A 1309350 .. 1309379 +  -7.8  -2.75844   ATACTGCCGCTGGTC       GCCGACATGCGA TAACGC TCGACTGTCGGC        CTTTGAAATAAGCAA  54 11
        mcmB NONE
        argK NONE
     NP2714A 1315167 .. 1315207 + -11.2  -2.87132   ACGGACCCGCTCTTT GTCGCCTGCGTCGAGTGCCT CAC GGGCGCTCG-T-CAGGCGGC TCTGTGCCGACCGGA  64 115
     NP2720A 1317203 .. 1317214 +  -5.8  -3.29829   ATGATGGGCCACGAC                GACG AGTA CGTC                 TTCTGAGAGCGTCTC  51 8
     NP2722A NONE
        menF NONE
        menD NONE
     NP2728A 1321089 .. 1321134 +    -3  -4.72272   CGCCCCCGACCGCTA GGTCCGCGGCCGCTCGGCCA TGCGGC TGGCAGCGCGACTGCCCATC TTTTTGCTCGCCGCG  73 25
        menB NONE
     NP2732A 1322827 .. 1322850 +  -2.3  -4.59773   AGACGTAGGTGGATA          CACGCGGGA GTCGGA TACCGCCTG           TTTTTCGGCGTCGAC  66 33
        menA 1323834 .. 1323848 +  -9.2  -2.66435   GTTTCGCGCTCGGAT               TCGCCG CTC CGGCGG               TGATATGATGGACAT  60 3
        menC 1324868 .. 1324883 +    -4  -2.53876   CGCTGTAAACGGTCG              GTCTACG ATG CGT-GAC              TGGCTTGCGGTCCGG  41 33
        menE 1326495 .. 1326507 +  -7.7  -2.55216   AATCTGTCCGGCGAA                CGTCT CGA AGACG                CTGTTGTCGATGCTG  50 179
     NP2746A 1330581 .. 1330604 +  -4.4  -4.96848   GCGGCGCTTTCGTCT          GCCGGCTGCCG TAT CGGC-GCGGTC          TTTTTATGTCCCGCG  80 47
     NP2748A 1331155 .. 1331177 +  -8.4  -2.79183   AACAACCGTTCCGTC           CCCATCGG CCCTGAA CCGGTGGG           TGTGCTCCCACTCGG  55 166
       hbd_2 NONE
     NP2756A NONE
      fadB_2 1335063 .. 1335093 +  -5.4  -4.63218   TTGCGATGAACAACG      GGACTCACCGCCC ATAATC GGGCGGA-AGTTC       TTTTGTTCGGCAACG  75 32
       htr25 1336539 .. 1336557 +  -2.2  -4.24342   ACCCACTGGGAGAAC             GCGTCGCT TTG GGCGTCGA             TTTCTTCGTCGCCGA  63 112
     NP2766A 1338804 .. 1338825 +  -2.2  -4.66537   TGCGCTCTGGGAGAG           CGC-CGGTG TCGGT CACCGCGGG           TTTTGTGTTCCCCAC  66 489
     NP2784A NONE
     NP2786A 1347077 .. 1347093 +  -4.4   -3.2218   CAATGAGCCCCTCGC              GCGAGT GGCCG ATTCGC              TTCCTCAATCTTGCA  49 35
     NP2792A 1349186 .. 1349227 + -13.8  -2.58249   CGAGAGTTCCTGTAG CTCCGGGTCGTAATCGGAG AGCCG CTC-GAGTTCGACCCGGAG GTTCTCGGGAATGTC  70 239
        tyrS 1357963 .. 1357991 +  -3.1  -3.23899   CAAGCACGCGCGACA       GCGTTCGG-GAG TTGGCC CCCGTCGAACGC        TTCAGTTCGTTGAAC  45 197
     NP2814A 1358679 .. 1358693 +  -2.8  -3.08197   TGATTCGGGTACCTG               CTGACA ATA TTTCAG               TGTCTATCTCTGACA  43 38
     NP2816A NONE
     NP2818A NONE
     NP2820A 1361909 .. 1361927 +  -5.2  -3.57561   GCACAGAAATCTGCG             TTGCCGAC TGG GTCGACGA             TTTCGACCATTCCGC  55 251
       mrp_1 NONE
     NP2826A 1364102 .. 1364118 +    -3  -3.28712   GTTGCCGGGTCATTT             CGCT-AC TTCG GTGAGCG              TTGTCACAGGGGCCG  45 58
       rps13 NONE
        rps4 NONE
       rps11 NONE
        rpoD 1366662 .. 1366678 +  -6.5  -2.62983   GTCAGGCCAACGGCG              CAGCGTT CAG GGCGCTG              TCCTGTAGAGGTCCG  48 191
      rpl18R NONE
       rpl13 NONE
        rps9 NONE
        rpoN NONE
        rpoK NONE
         eno NONE
        rps2 1370353 .. 1370367 +  -4.9  -3.53012   TTCTCTCGACACCGA               GCCGC TAGCT GTGGC               TTTGGCAGCAGAACG  53 61
         mvk NONE
     NP2852A 1372325 .. 1372337 +  -5.5  -3.85698   GCGATTTTTACCGCG                TCGTC CAT GGCGA                TTTCTCGGCAGCCGC  62 210
     NP2860A NONE
      abc19s NONE
      abc19a NONE
      abc19p 1380475 .. 1380492 + -10.5  -3.29727   CGCAGCCAACCGCAT             CGGCGGC GTCG GCTGCCG              TCTTCGTTCCTTCGG  65 405
     NP2878A 1387469 .. 1387494 + -12.5  -3.53012   CGCGCCGACGAGCAT         CGGCGGGGCTG AAAT CAGCGTCGCCG          TTTCACCGCCGACGA  75 137
     NP2884A NONE
     NP2886A 1389452 .. 1389464 +  -7.7  -3.02144   GTCCGGGAGGTCATC                CGAGA GAT TCTCG                TCTTCCGGCAGCTCG  54 186
       cbs_3 NONE
     NP2896A 1393948 .. 1393968 +    -6  -2.66316   CAAAAGGGACACCCC            GCTGGCCC TCGTT GGGCCGAC            TACTATGGTAGCAGA  48 334
     NP2900A 1394442 .. 1394464 +  -3.3   -4.8622   TCGAAGCCGCCGCCA           ACGACGCCT GAGGA AGCCGTCGC           TTTTTCGTTGCGCCC  73 15
     NP2902A 1395333 .. 1395347 + -11.4  -2.67515   TCTATTCTTCGAAGC               CGGTCC CAC GGACCG               TAATGTCGTCGTCCG  66 45
     NP2916A 1402138 .. 1402150 +  -3.3  -2.54523   TCGAATAGGCTTATA                CTGGC GGC GTCGG                TAGATTCCAGTATGC  39 33
     NP2918A 1403411 .. 1403433 +    -4  -3.63515   CACAGCATTGTCGGG           GCTCTCGGCC GAC GGTAGATAGC           TTCTTAACGGTGCCG  51 60
     NP2920A 1405228 .. 1405262 +  -9.3  -3.87815   TCGAGACACTGCTCG    TAGACGGTC-GCGCCG CCGG CGACGTAGACCGTCTG     TTTGTCGGCGTCGAG  73 185
     guaAa_4 1408480 .. 1408527 +  -6.3  -3.35996   GTTCCTCGTCGGTGG CGGC-GACGATGGGGTCGGCC CGAGCGGC GGCC-ACCTCGGCGTCTGCTG TTGTCGCTGCCAGTA  53 380
      fadA_7 NONE
     NP2938A 1413381 .. 1413394 +  -2.3  -2.72166   GATAAGTCTAATCCG               TTCGC TTCT GCGTA                GTCTTTGATTCGCCC  38 168
     NP2942A 1415065 .. 1415076 +  -5.8  -3.10164   CCTGAAACCGGTCGA                CCGT ATCG ACGG                 TTACCTCGTCGATGC  49 299
     NP2946A 1418247 .. 1418265 +  -7.4  -3.85698   GAGCACGCCGTACAG             CGGTTTCG GCT CGAAGCTG             TTTATCAGCAGCAGC  67 114
        cbaE NONE
     NP2970A NONE
       tpa04 1432149 .. 1432175 +  -5.6  -3.25668   CGGGTCCGTTGGGGC         CGCCCACCGCCG GAC CGGCAGCGGCTG         TATTGTCCGTCGGTT  51 94
     NP2976A 1433772 .. 1433784 +  -9.1  -3.53012   TCAGCCGGCACGCCG                CCGTC GGG GACGG                TTTCGGCCGCACGGC  65 195
        purL 1437678 .. 1437730 +   -12  -2.84812   GCGAGACACTGGAAT AGCACGCC-ACACTCGTCCGGCTC CGGCCTT GAGCCGGCCGAGCGTCGGCG-GCG TCTCCTCGTATCGCT  70 24
     NP2992A 1443483 .. 1443495 +  -3.3  -4.03234   GGCCGTCGCTGCATC                GCCGA GAA TCGCC                TTTCTATCCCCGACC  58 138
     NP2998A 1445462 .. 1445496 + -13.6  -3.89212   AATTCAGGGCGGCAA    GCG-CCCGGCCGG CCCTTTTCAT CCGGCCGGGTCGC     TTTCCTCTCTCGCTG  93 148
     NP3002A 1446298 .. 1446311 +  -2.4  -3.39483   GAGTACGTCGACATC               GAGT GAGGAA ACTC                CTTTTTGGATAAACT  46 20
       acd_6 1447588 .. 1447601 +  -4.5  -3.53855   TTCTAACGGCCCCAA               CGCGT CCGG ATGCG                TATCTTTTTGAAACG  53 35
     NP3006A 1447853 .. 1447864 +  -2.2  -3.48276   AGCCCCGAAGGTCGC                CGGA GCCG TCTG                 TTATATGCGCCCGGC  47 40
     NP3008A 1448628 .. 1448640 +  -4.7  -2.87132   CTCATGCTGGAAAGC                GACGG CGT CCGGC                TCTGTGAGAGGACAA  45 220
      aldH_2 NONE
      speD_1 1455485 .. 1455514 +  -4.1  -3.12895   CGTCGACGCCATGGG       GTGACGCTCCCGT TGAA GCGGGGACGGTAC        TGTGTTCATCGGCAG  45 97
     NP3024A 1457238 .. 1457264 + -13.1  -3.34344   CCGGCGCATCCGCAG        CGACGGCGAACG TTAT CGTT-GCCGTCG         TTCCTTCACCGATAA  77 294
     NP3032A 1462153 .. 1462165 +  -5.5  -3.86202   GCTGGTCCTTTCCGT                GCCGT ACG ATGGC                TTTCGTCTCCTCAAA  62 396
      abc22s NONE
      abc22p NONE
      abc22a 1466753 .. 1466767 +  -2.1  -2.79183   GCGCCCGGAAGTTCA               TCAAC GGAGA GTTGG               TGTACTGACGATGAC  39 3
      abc22u NONE
     NP3048A 1467855 .. 1467871 +  -4.4  -3.76224   AGCCAGCGTACTCGT             CGGTAGC GGCC GCT-CCG              TTTACTGCATAGGCC  56 39
     NP3050A 1468497 .. 1468507 +  -8.2  -2.61548   AATGGTGGGGGGAAA                 CGCC GCA GGCG                 TGGGTTGTGGTGGCA  53 175
     NP3052A NONE
      nudF_2 1469762 .. 1469780 + -11.7  -3.02144   GTCGTCGTTTCGGCC             GGTCGGC AGCGA GCCGACC             TCTTCGACGACATCC  65 91
     NP3058A NONE
     NP3060A 1471518 .. 1471536 +  -7.4  -3.26298   CCGTAATTCGGCGTC             TCGATGTC GAA GTCATCGA             TGTCTTTGCCCTCGT  57 306
     NP3064A 1473956 .. 1473969 +  -4.5  -3.03124   CCTGTGGCGTCGGCT               CGATG AGGT CGTCG                TCTTCGAGCATCCGC  44 514
     NP3072A 1477155 .. 1477173 +  -7.3  -3.17941   GTAAGAAGCCCCCAG             CGCGGGC TCACC GCCCGAG             TTCGTCGGCTATCGT  56 37
        aroA 1480977 .. 1480997 +  -4.6   -3.5882   GCGTAACTTCCATGA           ACGC-CGCG TTCT CGCGGGCGG            TTTCGAGGTCGTGTG  55 110
        aroC 1483241 .. 1483256 +  -5.4  -2.70932   CGAGTAGTCGACGCC              GCGGCTC ACG GAGC-GC              TCGTTGCGAGGGCAG  47 34
     NP3088A 1485418 .. 1485464 +  -8.7  -3.01712   GTTCGTCGGCGATTT CGTCGGCGTCGATGTCGGC-CTC TTC GAGCGCCT-CTTCGAGGTCGACG TCTTCGCCGCCAGCA  59 261
        cyaB 1487164 .. 1487213 +    -5  -3.78934   GAGGGGTACCGTATT CGGATGGGACGTGGGGTTGATGCG CAGG CCCA-CA-CCCCTCGTTTCGTCTG TTCTTCTCAAAAGAA  56 210
     NP3094A 1487461 .. 1487487 +  -3.7  -3.36569   ACACCCGAAACAGAC         GAACGCTACTT TTATT AGGTGCCGTTC         TGTTTGCGACCTTAC  49 8
      cdc6_3 1488747 .. 1488779 +  -3.9  -2.89527   AAAGCGTCCGTGTCT      CGCGGGGCCTCGAAT TGA ATCCGGGAGCCCGCA      TAGTTCTAATGTTCG  44 68
     NP3098A 1489620 .. 1489634 +  -7.2  -3.69333   GCGTGTTAGTTATCT               CCAAAT GAT ATTTGG               TTTCCGTAAGTTATA  63 362
         mat 1490971 .. 1490983 +  -4.7   -3.0682   GTCACCCGAAGGTGA                CGCAC ATG GCGCG                TGTCTGTCTCGTGGG  47 114
     NP3102A 1491879 .. 1491914 + -11.2  -3.08187   GGTCGGTCCCTCGTA    GCCCACGA-CCAGCG TTGGCGT CGCTGGGTCGTCGGC    TTCCGTGCCCTGTTT  66 464
     NP3106A NONE
     NP3108A 1495809 .. 1495826 +  -2.5  -3.25823   GCACAACGCCAGCGA             GTCCGCG GGAC CACGGCC              TTCATATCCGCCCGG  44 79
     NP3110A 1496776 .. 1496786 +  -2.4  -4.10657   CAACCCACACCGCCG                 CCGC ATT GCGA                 TTTTCAAAAGTGTCC  59 313
     NP3112A 1501596 .. 1501632 +  -8.5  -2.72385   GCCCGGGTTCAAATC    CCGGTCGGCGCACTCCC AGC GGTCGTTTGCCGACCGA    CTTCTCGTTCGCTTT  58 504
      cysK_2 1503225 .. 1503240 +  -3.2  -3.80189   ATGTCAACGGGGATG              TTCGAC TGAT GTCGGG               TTTCGGTTGCTGTGT  55 17
      cheC_2 1504561 .. 1504582 +  -5.8  -4.25104   CGGTACCCAACAGTA           CTGCTGTG CCAAAC CACGGCGG            TTTTAATCGCCCGCG  66 41
     NP3120A 1505045 .. 1505071 +  -5.1  -2.94872   CGGCTGGTGCGGCGT        CTGAATCGGTGG CTGT CC-CCGCTTCGG         TATCATCTGTTTCCG  46 248
     NP3126A 1507622 .. 1507634 +  -4.1  -2.87564   TCCGACCCCGATACT                GTTAC TGC GTGAC                TGTGTACAGCCCTCG  44 14
     NP3128A NONE
     NP3130A 1512040 .. 1512056 +  -2.2  -3.61398   CACCGGCCGACCGCT              CATCGA GGACG TCGAGG              TTGTTCAGCACGAAG  50 91
     NP3136A 1515176 .. 1515193 +  -2.5  -3.35912   GACGCCTACTAAACA             CGCGTGG TCCC CCCCGGG              TTACTGTCTGTGCTG  46 29
     NP3138A 1516312 .. 1516349 +  -4.8  -3.16564   TCCCGTGGGCCATCG  CGACGCCG-AG-GTCGGC ACTC GCAAGCGCTGCGGCGTCG   TTGGTGCCGTCGCCG  47 325
     NP3142A NONE
     NP3144A 1519849 .. 1519862 +  -6.7  -3.31915   GTGCGTGATTGCGGA               CGATG ACGA CATCG                TAATTTTTCTCCGAG  55 117
     NP3154A NONE
     NP3156A 1525777 .. 1525787 +  -8.2  -2.71447   ACAGACGGCTCGCCT                 GCCG ACA CGGC                 TACTGTGTCGTACCT  54 50
     NP3158A 1528028 .. 1528040 +  -3.3  -3.25823   CTGCTCGCGTTCGTA                CTTCG AGC CGACG                TTGATATGGAACGAG  45 512
     NP3174A 1534431 .. 1534452 +  -8.7  -2.53164   ACGCTCAGCGTGCCG           TCGCCCTTCG GGT CGG-GGGCGA           GTTCCTCGTCGGTCC  53 235
     NP3178A 1536560 .. 1536580 +  -8.2  -3.61517   GACGCGGATGAACGT            CTCGACGC CGACC GCGGCGAG            TTCTTCGGCGGCGAT  65 506
         map 1541730 .. 1541750 +  -5.4  -3.54424   GATAAAGCGGGAGTT            CGGTTGCA GACCG TTCAACCG            TTTACCGAAATCCGG  55 304
       hit_1 1542512 .. 1542524 +  -3.3  -2.84812   TCGTCGCCGAAACCA                CCGGT TCG ACCGC                TCTAATCCTGTCACT  41 51
        tp38 1543954 .. 1543972 +  -8.9   -3.2789   CAATGGTCGAGCCGC             TCGTCGA AGGCG TCGACGA             TGTCTTTGAACTTCT  59 440
    tif2Ba_1 NONE
       rps15 NONE
     NP3206A NONE
     NP3208A NONE
      rps3aR 1549204 .. 1549216 +  -3.3  -3.66378   GGACCGTCCGGCCCT                CGTCG GCA CCACG                TTTCGGTGCGCTGTC  52 75
       htr31 NONE
     NP3214A 1551848 .. 1551876 +  -7.4  -2.79915   CCGGAGTGATTTAGC       AGC-CGGC-AGCCG AAG CGGCTCGCCGTGCG       TGTCCTGAACTACCT  51 32
     NP3216A NONE
     NP3218A 1554098 .. 1554114 +  -5.7  -3.64488   CGCCCGAAGAGCGGT              CGCGGCG ATG TGCCGGG              TGTTTTAACAGCGTT  58 47
     NP3224A 1557537 .. 1557553 +  -9.3  -4.10657   CGGCGGCTCGTACTG              CCGCCCG TAA CAGGCGG              TTTTCGCGGCTGTCG  76 488
     NP3232A 1561694 .. 1561715 +  -7.3  -3.28712   GAAGCGAGCGTGCTA           CCC-TGTCCA CAC TGGGCACGGG           TTCTCCGCACCCCAC  56 392
     NP3254A 1566008 .. 1566022 +  -5.6  -3.53224   AACCACTCGGCGACA               GGCTGA ATA TCCGCC               TTTCGCAGCCCGATG  55 47
     NP3256A 1566895 .. 1566929 +  -5.7  -3.80841   TGCCGGATGTTCTCT    TCTG-CTTCGCTGACG GCCT CGTCAACGTAGTCGGA     TTTGATGCTGGTGCT  60 256
     NP3262A NONE
     NP3264A NONE
     NP3266A NONE
     NP3268A 1574758 .. 1574776 +  -8.8  -3.00298   CAGGTGCCAAATTCC             TCGCAACG AAG CGTGGCGA             TGTCTGATTCGACAC  59 0
     NP3270A NONE
     NP3272A NONE
     NP3274A NONE
     NP3276A NONE
     NP3278A 1580527 .. 1580537 +  -3.2  -3.68619   GTCCTGCGAAATGCC                 GGGT ACG ACTC                 TTTAGATGAATTGAG  52 324
     NP3290A NONE
     NP3292A NONE
     NP3294A 1584455 .. 1584467 +  -3.3  -2.54276   GACGGGTTCTGAGAA                CGATG TAC CAACG                CTATTACTTCGCGCT  39 29
     NP3296A NONE
     NP3298A NONE
     NP3300A NONE
     NP3302A NONE
     NP3304A NONE
     NP3306A NONE
     NP3308A NONE
     NP3310A NONE
     NP3312A 1589699 .. 1589733 +  -4.1    -2.567   CTACCGGCTTGGCGG     GGGTGGACTCCGATG AGGAC CATCGGCGTCGTCGC     ATTCGTGCTGTTCCT  42 10
     NP3314A NONE
     NP3316A 1590465 .. 1590497 +  -5.4  -3.54741   AGGGTTCTGACAGTG      CGACGGATGCACCA GTTGA TGGCGCTGCTGTCG      TTTCCGCCGGTGCTG  55 31
     NP3318A NONE
     NP3320A NONE
     NP3322A 1595325 .. 1595346 +  -2.1  -3.77993   TTCGATGGTGACGGC           TTCGGGCGC TGAC GCCTCCGCA            CTTTTTTGCTGTTTG  51 14
     NP3324A 1595873 .. 1595890 +  -3.3  -4.55485   TCTTACGTAGCTTCG             TTCCGGG CATT CCGGGGA              TTTCCTTTTTTTCTG  69 307
     NP3328A 1596995 .. 1597010 +  -7.5  -3.85698   CAGCGAGGTCCTGGA              GGCGC TCGAAT GCGCC               TTTCTCAGCCGCCGC  67 501
        trpD NONE
        trpF NONE
      trpE_1 1603056 .. 1603071 +  -5.4  -3.14881   AACCGGAGGACCAAC              GATGAC GCGG GTCGTC               TTCATCGACAACTTC  49 21
      trpG_1 1603956 .. 1603969 +  -3.1  -2.95068   TGCATAGTTACCGAA               CAC-CG CCG CGTGTG               TGTCTCCCTCTGTTA  42 331
      nrdA_2 1607288 .. 1607302 +  -2.7  -2.74215   GATTTAGTAGCTGAC               CGCCG CACGA CGACG               CGTTTTTCTCGTTGC  39 60
     NP3348A 1607442 .. 1607460 +  -3.1  -2.94099   GTCGACTGCAGCGAC             CCGTTTA CGTTC TGAGCGG             TCTGTCATCGGCGAG  42 11
     NP3352A 1608875 .. 1608912 +  -3.9  -4.63932   CCGGGGGCGACCAGT   CGGCAGAGACGAAGCCG TCGT CGTCGTCCTGTCCGCCG    TTTTCTTCCGGACTG  75 315
        tyrA NONE
     NP3360A 1614370 .. 1614383 +  -6.7  -2.64616   TTAGTCGCTTGCCAT               CGAAC GACT GTTCG                TGGTGTACATCACCC  48 86
     NP3362A 1614866 .. 1614881 +  -6.8  -2.72829   CTCGATACATAGGTC              GC-CCCG AGT CGGGAGC              CTTTAGGCCCCTGTG  51 29
     NP3364A 1615319 .. 1615335 +  -2.1  -3.85539   GAGTTGGTCGGCGAT              ATCGTCG AGC CGGCGGG              TTTGCTCTCGGTGTA  55 101
       htr33 1620312 .. 1620328 +    -8  -3.33884   TCTTGCGATGATTTT              CAGCGA ACCCG TCGCTG              TCTTGCTGTTTTGGG  61 282
     NP3382A 1626035 .. 1626052 +  -3.3  -3.05384   TCGCAACGTTTTTGG             GCGG-CCG ATT CGGACCGG             TTACATGGCGAGCGA  43 130
      guaB_1 1627778 .. 1627788 +  -8.2  -4.12738   ACGACGAACGCGACC                 GGCG CTT CGCC                 TTTGATTTCGTGTGG  72 265
     NP3390A 1632220 .. 1632231 +  -5.8  -3.62522   ATGAACCCACGCCAC                GCAG CGTC CTGC                 TTATTCCGGGCGTTC  57 442
     NP3398A NONE
     NP3400A NONE
     NP3402A NONE
     NP3404A 1637172 .. 1637184 +  -4.8  -3.57389   TCGTGTGGCGGGTCA                CCGA CGACC TCGG                TTATCTGATACTCTT  55 103
     NP3408A NONE
     NP3410A NONE
     NP3412A NONE
      ubiD_1 NONE
      ubiD_2 1643628 .. 1643652 +    -5   -3.6682   CGACGGCGGTACGGA         CCGATATCGCG TTGA CGTG-TGTCGG          TTTAGCTGCGTCGGC  56 71
      alkK_3 1647388 .. 1647402 +  -2.9  -3.07522   CTCCGTCTATAACCG               GTATA CTTAT TATAC               TCTCTTACAACGTGT  43 174
      abc08s NONE
     abc08p1 NONE
     abc08p2 NONE
     abc08a2 NONE
     abc08a1 1652500 .. 1652510 +  -8.2  -3.06696   ACCGAGGAATATCAT                 CCGC TTT GCGG                 TCTCTTCGCCGACGA  57 339
      acaB_4 NONE
     NP3440A 1655339 .. 1655353 +   -10  -2.98223   CGTCCTGAATGCTAT               CGTAGC GTA GCTACG               TCTGTAGTATAGATG  64 247
      prkA_1 NONE
      prkA_2 NONE
     NP3448A NONE
     NP3450A 1663811 .. 1663837 +  -4.4  -4.56597   TACGACACGAAGCCA         GACGAGTGGTTG TAG CAGTCACTTCTC         TTTTTCGCCGACGCG  72 11
     NP3454A 1665662 .. 1665678 +  -5.7  -3.63515   AAGCCGAGTGCTCGG              TCGCCGG TAT CCCGCGG              TTCTTGACCCTCGCG  55 60
       phr_2 NONE
     NP3458A 1668804 .. 1668820 +    -3   -4.2679   TGGCGACGTTGGCTT             CGA-GAC CACA GTCCTCG              TTTTCGTCCCACTTC  64 368
      accB_3 1672355 .. 1672369 +  -2.8  -2.78211   GACGAGCGGCCCAGA               CACC ACGGGAC GGTG               CTCTTTTGAGACGGT  41 2
     NP3466A 1673008 .. 1673021 +  -2.3  -3.79519   CGTCACCGAGGCAGA               CGTGG CGGC CCACA                TTTCCTGATACGGTT  53 4
     NP3470A NONE
        psmB 1674905 .. 1674915 +  -5.4  -2.62263   CAAGGGCCACAAGGA                 CTTC GAC GAAG                 TCCTATAGACCGGCT  46 7
        ligB 1676647 .. 1676661 +  -2.7  -3.78934   GCGCGTTGCCGACGC               GCCCG ACCGC CGGAC               TTGTTATCGCCGGCC  51 43
     NP3476A 1677785 .. 1677799 +  -4.9  -4.37092   CGACAGCGAGTGTCG               CGGCG TCGGC TGCCG               TTTTCTCGACGAGGT  70 417
     NP3484A 1683087 .. 1683118 +  -6.4  -3.80733   CGGGGCCGCCGGTGA      CGAGGTAGTCGGCG ACGT TGCCGACGAGCACG       TTGTTGTCCGCTCGC  62 186
     NP3494A 1687756 .. 1687768 +  -7.7  -2.52015   TAGCTCCGGAGCAGC                CGTTC TTC GAACG                CTTCATCGCTGTCAG  50 426
        gyrB NONE
        gyrA NONE
      trpB_2 1694057 .. 1694068 +  -2.2  -4.09685   CGGCTCCCAGTTCGT                TTCC GACC GGAG                 TTTTGAACAGTCGGC  58 100
     NP3506A 1695752 .. 1695765 +  -2.3   -4.0641   AATTTTTCTCGGAGG               CCGGT TCCA ACAGG                TTTGTATCGGTGGAC  56 162
         ndh 1697019 .. 1697038 +    -7  -4.67353   ATAGGCCTGCATGCC            AGCGGTCG ACGC CGGCCGCG             TTTTTGAGTCGGTCC  82 82
        pyrB NONE
        pyrI 1701926 .. 1701972 +  -6.5  -2.62983   GTTGCACTCGTCGCG GCGGCCGTTCTGCTGTA-CGCT ATCA AGCGATAACCCCGAACGGCTGC TCGTATCGCCCTCCG  48 126
     NP3522A 1702920 .. 1702953 + -15.9  -2.78463   TGCTACGAAACCGCC     CGCGCGGCGGCCACG AGGT CGTCGCGGTCGCGCG      TGTCCTCGGGGAACT  86 45
     NP3526A NONE
     NP3528A NONE
     NP3530A 1704810 .. 1704821 +  -2.2  -3.44051   GACAGCATCGGTAGC                TCGT GGAG ACGG                 TTCTGCTCGTCGGCG  46 102
        tp50 1705422 .. 1705437 +    -4  -3.56273   TCGCTCACTCCTTGA              GGTCGGA GGC TCC-ACC              TTGTATAATGCTGAA  51 57
     NP3534A 1705846 .. 1705856 +  -2.4  -2.85361   TACGTCGGCATCGAT                 GCCG CGA CGGG                 TGACTTTTTGAGTAA  39 45
     NP3536A 1708050 .. 1708069 + -10.6  -3.57119   GCGTACGCGCTTCCT            CCCACCCG TGAA CGGGGGGG             TTTCCGCGCTGTATC  71 125
        tp17 1709774 .. 1709795 +  -7.9  -3.68325   GAGCAGCCGCTCAAC           GAGCC-CCGG GAA CCGGCGGCGC           TTGTATTCCGCTCTG  63 233
      hypE_1 NONE
     NP3550A 1715278 .. 1715291 +  -3.7  -2.66912   AAACCGGTCGAACGG               CGAGC GATA GCCCG                TCATATCGGTTAAAT  42 16
     NP3552A NONE
     NP3554A 1717457 .. 1717502 + -11.1  -3.53012   GGAAACACGGCGGCG GGGGGCTCGCGCGTTCAGTCAT AGC GTGACTGGACGC-CGTGGCACC TTTACAGAACCGCCG  74 54
     NP3566A 1725244 .. 1725270 +  -6.6  -3.14564   GGGCGGCTGCGAGCG        CTCCGGATTGG GAGAAA CCAA-CCGGGG         TTCCTGGAAAGGTGG  52 48
      tif1_2 1727555 .. 1727575 +  -2.5  -4.46112   AGTGCAGCTCTGAAG            AGTCGGT CCCGACC ACCGACG            TTTGTTTCGGTCGAC  67 194
     NP3576A NONE
      abc02s NONE
    abc02p_1 1730583 .. 1730595 +  -2.6  -2.94912   ACCCGCGTATTTCAA                TCGG AGGTG CCGG                TGTATGAGTTCGGCC  40 6
    abc02p_2 NONE
      abc02a 1733500 .. 1733554 +  -4.1  -2.59431   CACCGGACAACGGAA GCATGGCCGACACC-TCGTTCGACTAC GAT GTCGTC-ATCGTCGGCGGCGGCCCTGC TGGCTTATCAGCCGG  42 113
     NP3586A 1734302 .. 1734314 +  -3.3  -3.68351   GGCCGAGACCGCTGA                CCGAC CGC GTGGG                TTTCAGTCGTCCGAG  52 49
     NP3592A 1738435 .. 1738452 +  -5.5  -2.94365   GGTGCCGTCGACCTG             TCGGCGT GGAT ACGCTGG              GTTTCTCAGATATGC  48 148
     NP3596A NONE
     NP3598A 1739868 .. 1739879 +  -2.2  -2.80074   AACCGCTCGATTTCA                C-CGG GTT CCGAG                TCCTGTTATACGCCC  39 131
     NP3600A NONE
      tp41_1 NONE
      tp41_2 NONE
     NP3606A 1745751 .. 1745765 +  -4.2  -4.08349   GTGAGACAAAGCGGA               TTCTCC CTC GGTGAA               TTGTATTTTTAGCGT  60 37
        tp22 1748809 .. 1748840 +  -4.3  -3.37354   CCGCTAACTCTTCGT      GTAGCTGCTCGACC CTTGC GGCCG-GCGGCTCC      TTGTCCATGGCTGTC  49 295
     NP3614A NONE
     NP3618A 1751016 .. 1751044 +  -5.2  -3.65902   CTTCGAGTAGCGCTT       CGAACG-CGGTGG CTCT CCAGCGTCGTACG        TTTAAGTCCCCTCGC  58 31
     NP3620A 1752440 .. 1752468 + -13.2  -3.41988   AGCAGACCGTTCGGA        CGGTACGCACAG CTCGC CTGTTCGTACCG        TATTGTTCCGTGCCG  77 336
        tp56 NONE
     NP3626A 1755891 .. 1755921 +  -4.7  -2.91873   TCGTCATCGGGTGTC      TCGAT-TCGGGTCG CCCG CAGCCCGATATCGG       TGATTTCGCCGTAGT  46 424
      csp1_1 1758720 .. 1758762 +  -4.9  -3.50133   CGTTCGACTGTAATA CG-GAGACCTCT-TCGTCGCT TGT AGCGACGTCACAGTTCTCTCG ATTTTTCTGACAATC  53 28
        htr8 1761287 .. 1761316 +  -7.8  -2.68434   ACGGTCGCCCCACTC       GCTCGTCGAGCAG AAAAG CGGCTCGGCG-GC       TGATGTCGTGTCCGG  51 465
      abc24p 1764671 .. 1764683 +  -3.3  -2.73364   CCGGGAGCCTCGTGG                CGGTG GTC CAGCG                TGCTTGAACTGGGGA  41 6
      abc24u 1765288 .. 1765298 +  -6.8  -3.68351   AGCCGTCGTAGACGT                 CGGT CAG ACCG                 TTTACCTGCTCGAGC  59 328
      acaB_7 NONE
     NP3652A 1768213 .. 1768231 +  -8.8  -3.78775   CGAAGCGAGCGCGCC             TCCGAGAG CAG CTCACGGA             TTTCCTCGTCACCGG  67 299
     NP3656A 1769344 .. 1769361 +  -3.3  -3.75505   GGCGAGGTCGGTGTT             TAGCGCG TCGA CGAGCTG              TTCTGCTTTTTCGGG  54 482
      rpl7aR NONE
      rps28R NONE
      rpl24R NONE
         ndk 1771199 .. 1771209 +  -2.4   -3.3393   GCTGACCGCGGCCGA                 CGCG CTC CCCG                 ATTTTATATCCTCCC  46 46
     NP3668A 1771959 .. 1772001 +   -11  -2.73275   GTGTTCGAGACACTC GCCGACGATGGCGTGGTCGT CCG GCGTCGTCGCCAGCGCCGGC TCGTCTATCTGGATG  62 479
     NP3690A 1781141 .. 1781165 +  -8.5  -2.61264   AACTGGACGATGTCG          TCGGCGTCGTA GGT TTCGATGCCGG          GTTCTGCGTGACCGG  53 483
     NP3706A 1788441 .. 1788452 +  -5.8  -3.05384   CGAGCGGGATTTCGG                CCGA AGCG TCGG                 TTGAGTGACCGCGCA  49 174
     fdhA_2a 1791821 .. 1791832 +  -3.6  -3.97139   ATAAACTGCGACCAC                GCGG CATC CTGC                 TTGTTCTTGGCGTTC  60 298
      tfbA_4 1795109 .. 1795120 +  -2.2  -2.94708   GTAACCGGCGGGTAG                TGGT GGCG GCCA                 GTTGTTTCGGCGCTC  40 37
        stt3 NONE
     NP3722A NONE
     NP3724A NONE
        rnp3 NONE
     NP3728A 1801648 .. 1801666 +  -4.4  -3.01712   GCGAGCACTGTCACG             CCGAGCTG TAG CAGCACCG             TATTGACAAACGCCG  44 303
      csp1_2 1803650 .. 1803667 +  -6.3  -4.27211   GGACCCGAGTCGCCC             TTCGG-CG ACA CGACCGAA             TTTCGTTTCTTTGCG  72 45
        rnp2 NONE
        psmA NONE
     NP3740A NONE
        hflX 1807190 .. 1807200 +  -6.8  -2.78384   CGGCCGAATAGCGGA                 CGCA TGG TGCG                 TCTCGTCGCCGCCGC  51 30
     NP3744A 1807923 .. 1807952 + -17.9  -2.57344   GAGCGTAATCTCGCC       CCGGGCGACCGCCC GTC GGGCGGT-GTCCGG       CTTCTCGCCAACGTC  83 414
     NP3752A 1811295 .. 1811321 +  -5.1  -3.14132   GCGCGCGGTAGCCAA        GCGA-GAGGTCC CGGA GGGCGTCTTCGC         TTGCTGCGGCCAGCG  47 369
       glx_3 1812844 .. 1812867 + -13.2  -3.01791   AAATACCAGACCGTC          GCTCGGAGCTC CGA GAGC-CCGAGC          TGTTCGCCGACGGGT  71 296
       qor_2 1816446 .. 1816467 +  -5.1  -3.81146   GCCTGATGTCTCCCC           GTCGGCCGTC AAG GACG-CCGAA           TTCTTCGTTGCGCCG  58 98
     NP3772A 1819725 .. 1819745 +  -5.3  -2.95774   CAACACCGCGGTCGA            CGGCCGTCT CGA AGACGGGCA            TGTATCGTCCGTATG  46 448
        thiI 1824785 .. 1824807 +  -4.6  -2.91264   CGGACGCCTGAGCGC           GGTCAGGTCC AGC GGTCCAGCCC           TGTCTGGATGACGGA  46 30
     NP3786A 1826503 .. 1826538 + -12.5  -3.12351   CCGGTCGGCGTTGAA    CGCGACGGCGGCGAC AATATC GTCGTCGAAGTCGCG     TTCGGTGTCGGCACC  69 409
     NP3790A 1827731 .. 1827752 + -12.9  -2.52676   GCGGTTGAGGCGACT           GCCCGGGGG CTTG CCCCCGGGG            TGAGTTCACCACCTA  71 451
     NP3796A 1829494 .. 1829526 +    -7  -3.85817   AGCGGCTTCGGGAGT     GGGCCGACGGCTAGCC GGC GGTT-GC-GTCGTCCC     TTTCTAGCCCGGCGT  66 12
     NP3800A 1831390 .. 1831405 +  -7.5  -3.76402   ACGAGTTTTTGCCGA              CGGCC GACGAA GGCCG               TTTCATGACTGACGT  63 50
     NP3802A 1832799 .. 1832843 +    -2  -3.65351   GAATGTGGCCGGCTT CCCG-CAGAATGT-CCAGCGAC CGC GTCACCGGCGCACTCGGTCGGG TTTCGGTCGGCGTGG  50 416
        tp25 1834883 .. 1834903 +  -5.3   -2.9155   CCTCGTCCGGCTCGG            CTTCGGCGT CCG ACTCCGGGG            TGTCGTCTTCGAGCG  46 512
      abc16p NONE
      abc16a 1839471 .. 1839492 +    -3  -2.61997   AACGTCCTCCTCCGC           TGTCGAGTG AGCGC CGC-CGACA           ATGTTATGTGTCACC  40 16
     NP3820A 1840257 .. 1840273 +  -6.5  -4.12902   CGCCGAGCGCGAAGC              CGACCAC GGG GTCGTCG              TTTTCGGCGTCGTTG  68 468
      nadE_1 1843198 .. 1843208 +  -3.2  -4.18401   CGCGTTCGGCGCGCT                 GTTG GGC CGAC                 TTTTCGGCTCTGTCC  60 97
     NP3832A 1844803 .. 1844817 +  -2.8  -4.05991   TAGTGGTTTCCCCGC               TATTGG TTT CCAATC               TTTCTCGTATCTATT  58 231
     NP3834A NONE
     NP3836A 1845999 .. 1846052 +  -4.6  -3.04517   GATCCCGATTAGCGA TCCCACCTTACCAAGCGATTGGCA TGCTTC TTCGAATTACTTGGTAAGGTAGGC CTTTTAGAGGCCGAT  47 140
     NP3838A NONE
     NP3840A 1848588 .. 1848616 +  -3.7  -3.52906   CCCATTCAGAGTGAT        CGAGGAACAGTTG CTT CAACAGCGCCTTG        TATTTGTCCGGCTCC  51 467
     NP3844A 1850688 .. 1850706 +  -3.9  -3.09273   TTAATGAACGGTGGC            GAGTGTTG ACTA CAAC-CTC             TATATCTTGCACGAC  45 37
     NP3846A NONE
     NP3848A 1853993 .. 1854010 +  -6.3  -3.06183   TCTGTTGACCAATGA             TGGTAGT CGAG ACTGCCA              TTGACTCCGGATACA  49 438
     NP3852A 1855474 .. 1855486 +  -4.1  -4.15788   TCGTCAATACGATCT                TCGAG TTC TTCGA                TTTCTTGGCGGAGTT  62 250
     NP3862A 1859344 .. 1859358 +  -4.2  -3.51032   GTGAGATCCTCACCC               TCCTGT ATT GCAGGG               TTCTAATTCACAGGT  51 37
     NP3872A NONE
     NP3874A NONE
     NP3876A 1880844 .. 1880857 +  -4.5  -4.12532   ATGTTTTTCGTATCG               GTCGT TTCT ACGGC                TTTGTATGTCAACAG  64 107
     NP3878A NONE
     NP3880A NONE
     NP3882A 1886115 .. 1886135 +  -5.4  -3.63694   GTCCTTGGCGAGGTA            TTCGTCGA CTTTC TCGGCGAG            TTGTTCGGCGTCGAT  58 58
     NP3886A 1893603 .. 1893616 +  -8.1  -3.10071   ATTCTCCTGTTTCAG               GGTCG ATAC CGACC                TGTTCCATCGACTTT  55 400
     NP3896A 1899214 .. 1899224 +  -2.4   -3.2964   ATTAGGAGGTACCAG                 GCGG CGG CAGC                 TTATCGAGCCACTTT  44 293
     NP3902A 1901614 .. 1901643 +    -2  -3.96624   GTGCTCGCTACGCCC       TGACCGACGCCC CGGTTT GCGTGCTGGTCA        TTTGTCGTCGCCGTC  56 23
        tp27 1904617 .. 1904640 +  -9.5  -4.55491   AAACAGTAGTAAACA          ACCTCGGGC ACGGTG GCCCGAGGC           TTTTGTAGTTCCCTC  85 308
     NP3910A 1906434 .. 1906456 +  -5.4  -4.54727   TCACCCCCGCCCACA           GTGGGGCGGG GAA CTCGCGCTGC           TTTTCGTTTAGAACC  72 47
      abc11s NONE
      abc11a NONE
      abc11p 1911409 .. 1911424 +  -4.6  -3.57144   CCAGATTACCCAAGA              CGGTCG CACA CGAACG               TTTGCCCGTGAGGCA  53 99
      abc12s NONE
      abc12a NONE
      abc12p 1915011 .. 1915040 + -11.3  -2.52795   GGGGTCGCTTGCGGT       CG-CCGCTGCGGCG ATT CGCCGCTGAGGACG       TAACTTCCCACAGTT  65 1
      abc13s NONE
      abc13p 1916824 .. 1916834 +  -4.6  -2.50816   AGCGACTCGGCCGTA                 CGCC GGC GGTG                 GTTGATGCATGACAC  43 3
      abc13a 1918202 .. 1918217 +  -3.2  -4.09963   TCCCGTAGGAGATAG              C-CGGCT CGT GGCCGCG              TTCTTCTTCTTCGAG  60 281
     NP3938A 1919555 .. 1919573 +    -3   -4.7373   GGAGCAGCTCTAGGC             CGCGCC ACCAACC GACGCG             TTTTTGCTCCGCTCG  73 28
        purM 1920608 .. 1920649 +    -7   -3.4285   AGGCGGCGCTGCTGT CGGCCGACCCTCGCCCCG CGCTCC CGCCTTGGGGGCCGGCCG  TTATCGGTTAGGTCA  58 46
     NP3956A NONE
        deoA NONE
     NP3960A NONE
     NP3962A NONE
     NP3964A 1931891 .. 1931904 +  -3.7  -3.60475   CGACAGGCATAGACC               GTCGG TTCG CCGTC                TTTGGCGTCGCGGTT  53 111
     NP3968A 1934798 .. 1934809 +  -5.8  -4.08692   CAACTTCTACGAGAC                GGTC TAAC GACC                 TTTTCAGGCGAATTC  64 19
        purD 1937109 .. 1937121 +  -7.7  -2.57132   GCATCCGGTAGCCCC                CCGTA ACC TACGG                ATTGTCGGCGCGGCG  53 77
        proC NONE
        proB NONE
        proA 1940225 .. 1940272 +  -8.2  -3.25223   TTTGACGAGATTGGC GTCGACATCGAACTGTTCGGCG TTCT CGCCGGCCCGCTCCATGACGGC TTCCTCCTGTGACTC  59 138
     NP3988A 1943106 .. 1943134 +  -3.8  -2.87132   CGTCGGACCGTGCTA       C-CGCGGGTATGA ACGG TCGCACCCGTGAG        TATCTCAAGGGCCGG  44 70
        priA NONE
     NP3992A 1945321 .. 1945333 + -10.5  -3.14136   CTCGTCGAGAAGGAC                GCCGC AGA GCGGC                TTGACTGATTAATCG  66 5
     NP3996A NONE
     NP3998A 1948833 .. 1948847 +  -7.8  -2.87683   GTGCCTCCTGTCACT               CCAGTC CTC GGCTGG               TGTGTCGGAGCATCT  56 63
     NP4000A 1949224 .. 1949252 +  -2.3  -3.73068   AGTGTGGCCGTGATT        GCGGCCGGT GATGTGGGAGA GCGGGCCGC        TTATTCCGTTCGCGG  51 39
         lhr 1952178 .. 1952193 +  -3.4  -3.18118   GTCGTGTCTGATAAA              TATAAT TAAA ATTATA               TATCTTGTACCGTCC  45 74
      nirA_3 NONE
     NP4006A 1956059 .. 1956072 +  -3.7  -3.53012   CACGACCGAAGTCGG               CCGTG CTTG CCCGG                TTTCCGCCGCGACGA  51 75
     NP4008A 1957797 .. 1957812 +  -3.2  -3.31853   GATTCCACGCCGACT              GTCGCT GTGA ATCGAC               TTCGATTTCAATTTC  47 171
     NP4028A NONE
        tp21 NONE
     NP4032A 1969627 .. 1969675 +  -9.4  -2.67803   GACGAACCCGGACAG CGGCCG-GGCGATGTCGGCGTAG GATT CGACGATGGCTTCGCCACGGCGG TCGATTTCGTCCGCC  56 356
     NP4038A 1972770 .. 1972780 +  -8.2  -3.28924   AGCCACCGAACTCGC                 CCGC CTC GCGG                 TTCTCGGCGAGCGTC  59 522
     NP4048A 1978510 .. 1978540 +  -3.1  -4.25283   GGTGGATTTGACCTT       CGCCATTGCTGCC CAGAA GCCAGCGTTGTCG       TTTTCCTCAACGCGT  64 210
     NP4060A NONE
     NP4062A NONE
     NP4064A 1984459 .. 1984476 +  -7.7  -3.61001   CCGAAATAGAGTAGC             CCGACAGG TGG CC-GTCGG             TGTGTTTTTGTCCGG  62 27
     NP4066A 1986457 .. 1986474 +  -6.2  -3.32022   ACGGTGGCGTTCCAG             CCGTCG ACGAGC CGGCGG              TTCATCTCTGCGACG  53 473
     NP4074A 1988907 .. 1988945 +  -2.3  -3.29511   GAGGACGGGCCACCT  CGGGTATGCCGCCGATAC ACTC GAATCAGCGG-GTGGCCG   TTCTCGCCGACTCGC  44 78
     NP4076A 1989699 .. 1989713 +  -9.2  -3.43773   ATCGCTTTCGGCCGA               GGGGGC GTC GCCCTC               TATTTCGATGTCGAC  65 315
         apa 1996441 .. 1996475 + -10.7  -3.24365   CCGGGGCAGCAACGC    CGAGTTCGCGG-GTCC GCTG GGTCGCCGCGAGTTCG     TGTTCTGCCATCTCG  65 518
     NP4098A 1998260 .. 1998277 +  -2.6  -3.59315   CCTGTAGCTCCTGTA             GCCGGT CGACAA GCTGGC              TTTCGGGCTCGTTGA  50 177
     NP4108A 2001539 .. 2001591 + -12.8  -3.31144   AAGGCTACTCCTCGT CGACCGGCTCGACGCG-CTTGCCGG TCTCTT TCGGCACGACGCGTCG-GTCGG-CG TTCTCCCACTCGCGG  79 127
      galE_2 2003372 .. 2003391 +  -5.6  -3.87815   CCCGAAACGTCAGTT            CGACGGGCG TGT CGCCGG-CG            TTTGTAACAGTAAAC  62 302
     NP4116A 2004322 .. 2004360 +  -2.5  -4.48263   AGTAGCCCAGGCCAG  CAAGCAGTCACCGTCGG GGCGAAG CCGA-GG-GGCTGATTG  TTTTCGTATTGTGTA  67 36
     NP4122A 2005588 .. 2005619 + -10.1  -3.08032   GACAGCGTCAGTTCT      CGGCGACCGCCGCC TGCTC GGCGG-GGTCGTCA      TACTTTTCGCGGAAC  66 136
     NP4126A 2007103 .. 2007119 +  -8.7  -2.70932   TTGAACCCACGAACT              CCCGATT ACA AGTCGGG              TGCTTGGACCACCCA  58 102
     abc05p1 NONE
     abc05p2 NONE
     abc05a2 NONE
     abc05a1 2013314 .. 2013324 +  -2.4  -3.27475   CTCGTCGTTGAGATA                 CAGC GTC GCCG                 TGTTGTCGTGGCCGA  44 200
        cheW NONE
     NP4148A 2017373 .. 2017398 +  -3.9  -4.19238   CGACAGCCGACTCCG         CGACATCGTCG TGGG CCATGATGGCG          TTTTCGAGTTCGACA  62 387
        hisF 2021395 .. 2021405 +  -2.4  -3.23274   CTCTCTCGACGAGCA                 GGGG ATT CCCG                 TTCGGTTGTAGCCGC  44 4
     NP4160A 2022329 .. 2022339 +  -6.8  -3.61715   CGGCTTCAGGCGGCC                 GCCT CAA AGGC                 TTCTTCGAAAGCGTC  60 42
     NP4166A 2025101 .. 2025117 +  -5.1  -3.16323   CCGGGAGGAACGGGA              CAGGC CAGCGCC GCCTG              TTCGTAAAGAGTTTT  47 41
     NP4168A 2026960 .. 2027007 +  -4.7   -4.7373   AACGTCTCTGTGTCG GCGGC-CAGCACTGCTGTCG-GC GTCG GCTCGACGGCATCGAAGAGCCGC TTTTTCGTGGCCTCG  80 457
         psd 2030887 .. 2030916 + -14.3  -3.53012   TGCACTCGGTCTTGT       CGCCGTCGATGAT GTTC ATCCTCGGCGGCG        TTTGAACGACAACGA  81 218
     NP4180A NONE
     NP4182A 2031849 .. 2031859 +  -2.4  -4.19024   TCGCACTTGTACCAC                 GTCG TCC CGTC                 TTTCTCTGTGGTTTC  59 145
     NP4184A 2034148 .. 2034168 +    -6  -4.15044   CACTGACGGTGCCGG            CCGGCGTC CACCC GTCGTCGG            TTTGTTCGCCGGCGA  66 67
        suhB NONE
     NP4190A 2036483 .. 2036493 +  -2.4  -4.18762   CTGAGACCACTGACG                 GCCG CCT CTGC                 TTTTAAATACGCATT  59 37
     NP4192A 2036872 .. 2036883 +  -5.8  -3.85184   GCTCGAAGACCAGGA                CCTC ATCT GAGG                 TTTCCCTGTTTTCCG  61 16
     NP4194A NONE
       msc_6 2039036 .. 2039090 + -10.5  -2.84634   GACCAAAGTGAGTTC CGGGGGCCGGGCGTCG-CATGGCGGC GGAG GCGGTCATGGCGTCGCTCGCCGGCCG TGTCGTCGTCTGCGG  60 467
     NP4202A 2041468 .. 2041508 + -10.3  -3.28712   TGATTCGGACGGCAC  CGTCGTCGAGCTGTTCGCG TTT CGTGACCCGTTCTGCGACG  TTGTCGGCGACCGCC  65 84
     NP4206A 2043015 .. 2043031 +  -2.9  -3.92746   CGGGCTGCTCGCCGG              GGTCC AGTATAC GGGCC              TGTTTTTCGGGTCCG  55 149
        surE 2044044 .. 2044054 +  -2.4   -4.2828   CGCCGTCGTCGTTGA                 GCCG CGC CCGC                 TTTTCGTCGCTGAGC  63 66
      aimE_1 2046427 .. 2046443 +    -5  -3.01712   CGCCCGAAGCGGCCG              GCGACG ACTGA CGGCGC              TGTTCCACAAACAAC  46 15
      acd_12 2047725 .. 2047735 +  -8.2  -3.27498   GTCCGGTAGGTTGGG                 CGCC CCC GGCG                 TTCGTATCGCATCTC  59 32
     NP4216A 2048992 .. 2049010 +  -2.4  -3.86015   GGAGTTGAGTACGAA            GACAGCC CGCTGT GGC-GTC             TTTGTGCCGACCATC  55 151
        mutY 2051047 .. 2051101 +  -2.5  -4.42386   TCTTCTGTCGGTTGT GTCGGCC-CCTAGTGCGGCCTAGTCG TCAG CACCTTGGACGCCCTTGGTGGCCTGC TTTTCTGCATCGAAC  64 69
      narB_1 2055508 .. 2055518 +  -4.6   -4.0749   GTCGGGGGCGTTCAT                 GCGG TGC TCGC                 TTGTTAATTTTTTCA  62 79
        tp42 2057371 .. 2057381 +  -8.2  -3.38812   CCACATTTCTGAAGT                 CCGC TCT GCGG                 TATTATTGAAAGGAG  61 91
       acs_1 2065226 .. 2065249 +  -2.3  -5.06414   GACGACATCGAAGAC          GCGCGGTAG CGACTT TTTTCGCGC           TTTTTATTGCGACGC  77 17
        citE NONE
     NP4246A 2068541 .. 2068555 +  -4.2  -3.74781   CCGGTCGAACGAGCA               GACGAG TTC CTCTTC               TTTGCCGTTTACTTT  56 71
     NP4260A NONE
     NP4262A 2079423 .. 2079445 +  -4.8  -4.43397   AGCGGGGGTCGTTAG           TAGGAGCGGA CTT TCGGCTCGTA           TTCTTTGTTTTCGCC  70 380
     NP4274A 2085464 .. 2085483 +  -4.2  -4.55798   TCGAAGAGGAGTAAC            GCGA-CGGG GGA CCCGATAGC            TTTTGCTTTCGGGTC  68 27
      graD_6 2086780 .. 2086792 +  -4.1  -2.52464   GGTCGCCGGCACGGA                CATGC CCG GTATG                TCAGTTGACGCGCCC  41 97
     NP4278A 2087663 .. 2087682 + -12.8  -3.92075   TCGATATGACATCCT            CCGCGCCG TGAA TGGCGCGG             TTTCTCCGTGGGAGT  87 32
     NP4282A 2089343 .. 2089357 +  -7.8  -2.88544   TCACTCACGGGAAGG               GCGGGA TTC TCTCGC               TGTATCAAGATAGCG  56 123
     NP4284A 2089642 .. 2089660 +  -6.7  -3.64441   GCTTGATTTGTCCTC             GTGGTTC GAGAG GAACCGC             TTGATTATTTGCTCT  59 65
      ctaB_2 2091792 .. 2091806 +  -4.2   -2.6891   TGCTTGTGGCGATTC               TCGTCG AAA CGATGG               TGATATAATATGCTG  42 3
     NP4290A 2092276 .. 2092291 +  -2.6  -3.60525   TAGTTGAACATGTGC              GCGCTAA GCT TTAG-GC              TTGTATATAGGTAAG  47 66
     NP4292A NONE
      coxB_3 2093018 .. 2093028 +  -3.2  -2.91322   TTCATCGTGGAGGAA                 CCGT AAG ATGG                 TGGTTTCGAAGCTCT  42 20
      coxA_3 NONE
     NP4298A 2095486 .. 2095516 +  -3.2  -4.46212   CAGGTCGAACACGTC       GGCTAGTACGTC CAGCCCC GGCGTAGCAGCC       TTTTGTACTGAGAAG  66 20
        celM 2100578 .. 2100617 +  -7.1   -4.0162   ATCTGAGTTCGGCGT CGCCGCCGGCA-GTCACCG TTCC CGACGACATGCCGGTG-CG  TTTATACTGTCGGCG  68 35
     NP4308A NONE
      rpl37R 2101220 .. 2101235 +  -2.5  -4.87665   TTTACCGCGGTGTCA              CTCAC GATGGA GTGGG               TTTTTATCGCTGGAC  74 242
        purF 2102957 .. 2102981 +  -5.6   -3.2218   GGGCTTGGCGGAACT         CGCCGGTCAGC CGGA GCCGGCCG-CG          TTCGTCGATGTTGGC  51 232
     NP4316A 2103815 .. 2103838 + -10.2  -3.24747   GGCCGCTGGCGGCTC          GTCGGCGTCG TCTT CGACGGCGGC           TTCGTCGTCTGCCGC  65 229
     NP4324A 2108142 .. 2108157 +  -3.2  -3.53091   GGTTAGCGCCTGAGA              GCGG CTAACACC CCGC               TTTAGGGAGCCAGCT  49 100
      tfbA_5 NONE
     NP4328A NONE
       cbs_6 2110208 .. 2110227 +  -4.9  -3.28712   CAAGCAGCCGTTCGC            CGAGGGC AACGTA GGCCTCG             TTGTCCAGCCCGACG  49 175
     NP4336A NONE
     NP4338A 2112924 .. 2112940 +  -3.5  -3.25475   GCCCCGTATTATAAA              CGGCGGC GAC GCCTCAG              TGTTGGTATGTTCCG  45 240
     NP4342A 2113967 .. 2114002 +  -4.6  -2.57132   GCCGAGAATGGGAGA    GCACTTACCGATGCCGG CCG CAGG-GTCGGTATGCGC    ATTGTCGACCGCGAG  43 49
        pelA 2115355 .. 2115381 +  -3.6  -3.53811   TCGGTTCGGTGTCGC         CGGAGAACGTGA AGA TTGCGTCGTCCG         TTTCGAACCGGTAGG  49 316
        tp55 2123280 .. 2123301 +  -5.7  -4.92777   CGGCCTGATACGGCC           GCCGCTCCG ATAG CGGAACGCC            TTTTTCGTTGCTGTT  83 33
      accB_2 NONE
     NP4366A 2125147 .. 2125163 +  -9.3  -2.55351   TGAACCGCACGACTG              CGGCCGG TTG CCGTCCG              GTTCGTATACCACAG  59 38
      accA_2 2127112 .. 2127122 +  -8.2  -2.82516   GCAAGTGGTTCGAGA                 CGCC GAA GGCG                 TCTCGTCATCACGGA  54 53
     NP4370A 2128085 .. 2128097 +  -3.3  -4.55287   ATCGGTTCGAGGAAC                GTCGT TCG GCGGC                TTTTCTGTGAGTGGA  69 69
       birA2 2134551 .. 2134573 +  -4.9  -4.52589   GCCAGACCGTCGAGT          CATCGA-GTC GGGC GACATCGGTG           TTTTCTATCGACCCG  74 489
     NP4390A 2141502 .. 2141517 +  -2.4  -4.88405   AACGCATCGCGCTCG              GCGGCC AACT GGTCGG               TTTTGTTTGCCAGTT  76 482
     NP4400A 2144032 .. 2144042 +  -6.8  -3.24924   AATGGCGACGGCCAG                 TCCC TCG GGGA                 TGTTCTGAATGGAGA  54 338
     NP4404A 2145007 .. 2145023 +  -2.1  -2.80074   TGGAGCGCGTCGCCG              ACGCCCT AGA AGAGCGG              TAGTGTTCTCGGAGC  39 6
     NP4406A 2146654 .. 2146678 +  -3.6  -3.73775   GTCGAGGCGTACTTC         CGT-CATCTAG ACAC CTAGAGGGACG          TTTCATACCCCTCCG  54 8
     NP4408A 2147423 .. 2147441 +   -11  -2.81464   ATCCCCTCGAGGCTG             CCGAGCGA GGT TTGCTCGG             TATCGTAGGTGATGG  64 506
     NP4416A NONE
     NP4418A 2150643 .. 2150666 +  -5.2  -2.89564   GCTGGCATATAAAAA          CGCGTCAGACG GGA CGGCTG-CGTG          TATCTGGGATGAAAC  48 131
     NP4420A 2151871 .. 2151903 +  -5.4  -3.01712   TCCTTTTGTGTGCGC     GG-CGGCCACCGACA GCCA TGACGTGGGCCGACC      TCTTCGAGCGCGCCG  48 57
     NP4422A NONE
     NP4424A 2152512 .. 2152528 +  -3.6   -5.0916   TCGATAGCGCCCGGC              CGCGGT GAGAG ACGGCG              TTTTTCTCTTCCGGC  81 82
     NP4428A 2153982 .. 2154013 +  -6.6  -3.56318   ACTCACAGAAGATTT      CGGT-GCTACCGACT TCG AGTTCGTAGCCGCCG      TCTTCTTCTTCAAGC  59 409
     NP4436A 2158192 .. 2158229 +  -4.8  -3.34398   AAAGCTGCTGTCGTC  GCTCGTC-G-AGTGACCG ACAG CGGCCACGACCGACGGGC   TCTTTGACGCCCGCC  51 13
     NP4438A NONE
        cysS NONE
     NP4442A 2161529 .. 2161541 +  -9.1  -3.17392   CACCAGCCGCTCCAG                CGTCG GTT CGACG                TTACCTTGGGAGCTC  62 503
     NP4456A 2167610 .. 2167639 +  -7.1  -3.18264   CGATTCGTCGCCGGC       GACGATGTCGAGG GCAG CATCGATATCGCC        TTCATCAGTCAACGA  54 389
       glo_3 NONE
     NP4462A 2170351 .. 2170368 +  -8.3  -2.78384   CGCCGTCGGCCTGGA             CGCCGAG CATC CGCGGCG              TCTCCTCGACAAACC  53 520
     NP4468A 2172940 .. 2172958 +  -8.8   -2.9062   AAGTCCCGTGGTTTC             CGTCGGCT CGA AGTCGGCG             TCCTTATGTCGTCAC  59 190
      ubiA_2 2173816 .. 2173839 +  -4.5  -4.46212   GGTCGGCTGGCGGTC          GTTGCCTGA GCGGCG TCGGGCGGC           TTTTATCCTCGGCCG  70 17
     NP4472A 2174442 .. 2174458 +  -3.6  -4.13767   CTTCGAGTATCGCTT              CCTGCT GGTCG AGCCGG              TTTTCCAGTGCCGCA  60 188
     NP4486A 2178410 .. 2178423 +  -2.3  -3.31144   CCATCCCGTCGTCGC               CCTCG ATAC CGAAG                TTGTCGGCGTACAGC  45 111
       maa_1 2180427 .. 2180467 + -14.6   -4.3739   CAGACGGTAACGCCA CGGGTCCGCCCGGCCGCCG CCCG CGTCGGCAGGG-GGAACCG  TTTTGTCGCCCCCTG 100 31
        gldA NONE
     NP4494A NONE
     NP4496A 2182906 .. 2182916 +  -2.4  -3.90922   TATCGTGGTTGGAAC                 GAGC GAG GCGC                 TTATTTCCCCGCCGT  53 74
     NP4498A NONE
       cysG1 NONE
        hemA 2186276 .. 2186307 +    -5  -4.21607   CGGAGCCGAATCTGG      CAGTAGATGAGCGG CGTC CCGCGCATCCGCTC       TTTGTGTTCCGTAAA  68 290
     NP4518A 2195371 .. 2195390 +  -2.8  -4.19238   CATGTCGAGGTAGCC            CCGTTC GTACACGG GAGCGG             TTTTCGGGTTGCGAG  60 197
        thrB 2197983 .. 2198026 +  -9.4  -2.62616   CGTAAAGACGCCGAG CCCGCGCCAGTAGATGGCGGT GCA GCCGCCGCCGAC-GGTGCAGG TCGTCTCGGGAGTAA  55 131
     NP4530A 2200394 .. 2200425 +  -4.4  -3.56099   AAAACGAAGCGACCG      GGAGTTCGATGATG TGGC TATCGCCGAACTGC       TTTGCGCCGATTGTC  53 359
     NP4538A 2204648 .. 2204659 +  -3.6  -4.09243   TCGAGATACAAAGAG                CGGG CAGC CTCG                 TTTTCGACCGGTGTC  60 99
      uppS_2 2207075 .. 2207094 + -13.6  -2.74263   GAGCCTGTAAGCTAA            CCAACGGC TAAA GCCGTTGG             CTTTCAGCGTGGACT  76 133
       cbs_7 2209164 .. 2209187 +  -5.8  -3.54459   TTCACGGTCGCCGAA          CGCGCGGACG AGAG CGGCTGCCCG           TTTCGCACGGGTTCG  55 184
      csp1_3 2210315 .. 2210331 +  -4.3  -3.07895   TGCGGGCGGTACTCT              CGTCGCG GAC CGTGACC              TGTATTACCCCTCGG  45 76
     NP4554A 2210989 .. 2211008 +  -5.6  -3.05816   TCGATTCCAACCGGG            CG-GCCGCC TCC GGCGACGCG            TTCCGTGCGGCGTGA  49 248
      ppnK_2 2213140 .. 2213187 +    -7  -3.01712   GGCCACCCCACAACA GCGCCGTGAGCACGACCAC-GCC GGCGA GGCCGAGGT-GTGCACG-GGCGC TGTTGAACCGGCGGG  50 525
     NP4564A NONE
     NP4566A 2217825 .. 2217851 +  -4.3  -3.64882   CGGGCTTACATGTAG        CC-GAGGTCGCG GAGC CGCGCCATCAGG         TCTTCTTTGTCCTGA  54 449
     NP4572A 2220291 .. 2220324 +  -3.8  -3.40299   GAGCGGGAGTCCACT    GACAAG--CCCACCGC TTTA GCGGTGGGTACCTGAC     TTCTGCGTATCGTCC  49 7
     NP4574A 2221232 .. 2221252 +  -9.6  -4.86731   AAAAGGGGGGTTCTG            CCCCGGCG AGCGA CGGCGGGG            TTTTATTTCGCGGCG  93 43
     NP4576A 2222893 .. 2222919 +  -7.8  -5.14563   GTCGCTCGCCCAGTT         CGCGGGCGAAGG CCG TCGGCGTCCGCG         TTTTTTCCTCGGCGA 100 524
     NP4582A 2225038 .. 2225061 +  -5.2  -3.01712   GTACCTATCAAAAAT          GTCGTCCAGT CTCA ACTGTGCGGC           TGTTCGCCGAACCCG  48 102
     NP4588A 2227751 .. 2227764 +  -3.8  -3.69702   GCGACTGTCCGTAGC               TGCC ATGTCC GGCA                TTGTATTGCGTAGTA  54 103
     NP4590A 2229423 .. 2229447 +  -7.7  -4.08064   CGTTCGGGCGAGATT          GCGCGCCGTCG AGC CGATAGCGCGG          TTTTCAAGCGGGCTT  71 514
     NP4602A 2234218 .. 2234235 +    -4  -3.85817   CTACAGCGACACGCT             CGTCGG ACATAC CCGCCG              TTTGTGGCCGGCGAT  58 418
     NP4608A NONE
     NP4610A 2241529 .. 2241544 +    -4  -3.31766   CGATGAAGTCCGCTG              GCTGATG GTC CA-CAGC              TGTTGTGCTATCGTT  49 515
     NP4632A NONE
     NP4634A 2260805 .. 2260828 +  -5.3  -4.00038   GAACACGGCGTCGTA          CTCGCGGACG AGCCA CGTC-GTGAG          TTTGTGCTGGTAGTC  64 231
     NP4638A NONE
     NP4640A NONE
     NP4642A 2264733 .. 2264745 +  -3.3  -2.62003   CTAATCAGTGATACA                CGCCT ATG AGCCG                CTTCTCAACTATTAT  40 30
     NP4644A NONE
     NP4646A NONE
     NP4648A 2268405 .. 2268419 +  -4.2  -4.53475   CAGCCTGAGGCAACT               GCAGGG CAG TCTTGC               TTATTTTTGTGGGGT  68 33
      graD_1 NONE
      glmS_1 2272883 .. 2272898 +  -3.2  -3.78934   CCGGCGACGCTTGGG              CGGCGT ATGG ATGCTG               TTGTTATCGCCGCCG  52 75
      graD_2 2274143 .. 2274159 +  -2.1  -3.85539   GAGTTGGTCGGCGAT              ATCGTCG AGC CGGCGGC              TTTGCTCTCGGTGTA  55 86
     NP4664A NONE
     NP4666A 2279312 .. 2279339 +  -2.6  -4.07568   CGCCGAGTCCGCGTA        CGTTAGCGA-CGG GAA CCGCTCGCGCATG        TTTTCGGCCGCAACA  58 358
       pmm_2 NONE
      graD_4 2286397 .. 2286449 +  -9.6  -3.06796   TCTACTACGCTCGCA CG-TATCTTAACCAACA-GAACGA TGTCTAT TCGTTAATGTTGGTTAAGATAGCG TTGAGTGGGGTCGGC  64 475
     NP4682A NONE
     NP4684A 2287610 .. 2287658 + -13.8  -2.57132   CCTTGGAGGGTGGGG ATCCCTCGCGTGGGGGTCTCGGC TCAT GCCGA-ACCACCCCGCGAGCGAC ATTCTCCGACGCCGG  74 62
     NP4694A NONE
     NP4696A NONE
     NP4698A 2300710 .. 2300720 +  -2.4  -2.93393   AATCGTCGCGAGGCT                 GGCG TAC CGAC                 GTTTCTGCGCTCCGG  40 48
     NP4706A NONE
     NP4708A 2304288 .. 2304304 +  -2.1  -2.63631   AACAGACGACGGCGC              TCAGAGC ATC GCACGGA              TGCTATCGGCGTTCC  38 52
     NP4712A 2306207 .. 2306221 +  -2.8  -2.59881   CGCATAGAAAATTCC               CAGTGA ATC TTGCTG               CTTGTCGACTGCCTG  40 34
     NP4714A 2306931 .. 2306953 +  -4.1  -2.56728   GGCGGCGTAGTAAAA          CG-AGTGGCC GGAC GGACACTGCG           CTTCGTGTACGTCGT  41 168
     NP4718A 2307824 .. 2307842 +  -8.8  -3.50869   GCGGCGTTCGAAATA             CGCCGG CGTGTGT CCGGCG             TTGTGTGGCGTGATG  66 133
     NP4722A NONE
     NP4724A 2311501 .. 2311534 +  -6.5  -2.63089   ACAGGGCCTGCGTGA     ACGCCACCCGGCTGC AAAA GTGGACGGTTGGCGA      ATATTTAGACTACTC  48 106
     NP4726A 2312284 .. 2312301 +  -8.5  -3.17688   CAATGATTAGACACG             GCTAAAC TATA GTTTAGC              TTAGTAAAATACTTC  63 31
      abc20s NONE
      abc20a NONE
      abc20p 2315381 .. 2315408 +  -2.6  -4.16284   GCGATGACAGCGCCG        AAGCCG-GCCTGG TCG TCAGGCTCGGGTG        TTTCTTCGGGCGTGT  58 205
     NP4736A NONE
     NP4738A 2320002 .. 2320029 +  -8.2  -2.54098   ACGACGGAACGCACC        GGCCACGACCGC AGCC GCGGCGGCGGCC         ATCTTGATTCAGCGA  53 52
     NP4740A NONE
     NP4742A 2321982 .. 2322007 + -14.7   -4.5852   CTTCCGCTGGGTCCT         CGGGAGCGGCG TCGT CGCCGTTTCCG          TTTTCGTTTCCATTC 100 470
     NP4750A 2325777 .. 2325808 +  -7.9  -3.14683   GCTCAGAAACGAATC      GGCGTAGCTGCGG CGGAGA CCGCAGCGACATC       TTCGTGGCGGCCTGT  57 19
       tif5A 2326452 .. 2326485 + -10.2  -3.09234   ACCTCGTCTGCGACG     CCGGCGACGTCG-CC GCCTG GGACGACGCCGCCGA     TTACCTGCAGTTTCT  66 225
     NP4756A 2327890 .. 2327905 + -10.4   -3.9941   TCCTCGACCATCCGA              CGGGGT TGTG ACCCCG               TTTCGTTGTCGGGCA  80 15
        tp02 NONE
     NP4760A 2330574 .. 2330611 + -11.2  -3.13403   CGCCGGGAGCGTCGC   CGGC-CCGGGCGGCGGT CTCCA GCAGCCGCTCGGCGTCG   TATTCGTCACGGACA  66 499
      crtI_1 NONE
      ubiA_1 NONE
     NP4768A 2334212 .. 2334226 +  -5.6  -3.72576   GCTGACCCTCGAAAA               GACCGC CTC GGGGTC               TTTCGTCCACGCCCA  60 129
     NP4776A NONE
        tp44 2338253 .. 2338277 +  -6.4  -2.74605   ATCGACATCGTCTGA         CGCGGGA-GGG CCAT CCTGTCCCGTG          TGGCTTTTGCGCCGG  49 26
     NP4780A 2339168 .. 2339204 +  -4.4  -3.86897   ACCGAAGCAAGTCAA   AGTGAATCGCCTCGGGGT CAA GCCCCGAGGC--TTCCCG   TTTCTACGACGTGAC  59 40
     NP4784A 2341184 .. 2341218 +    -7  -2.73875   CTCACGTCTCGGCAG     CGAGTATCGGCTCGAC GTC GTCGAGCACCTCCTCG     TGGTCTTCGGCAACC  51 57
     NP4796A 2345706 .. 2345737 +   -10  -4.56597   CGATGGTCGCGGGCT      CGACGCCGTCGTCG GTCG CGACGCTGGCGGTG       TTTTTGGCGACGGCG  89 234
     NP4800A 2346327 .. 2346342 +  -2.4  -3.10164   CCGGCGCTGTTGACA              GCGAGC CTGT GTCCGC               TTCCCTGATAAGTCG  41 2
     NP4802A 2347078 .. 2347093 +  -4.7  -4.17316   CCTGACATCCTCGCC              GTAGC CGTTAC GCTAC               TTATTTTACGCACAT  64 36
        tp34 2348366 .. 2348390 +  -4.3   -4.5954   TCGAGTGTTTTACAA          CCTGTTTGC GAATCAG GCAAACAAG          TTTTATCTGCTATCG  70 87
     NP4806A 2349359 .. 2349387 + -18.9  -3.32993   TCTCACCCCACGGGT        CGTGGCGGTCAGC GAT GTTGACCGCCGCG        TTGATGTCTGCGTGG 100 525
       qor_1 NONE
     NP4818A 2353292 .. 2353309 +  -6.9  -2.52464   GGCGTGCTAGCGGTG             TGGGCGA CGAC TCGCCCC              TGAGTTCCGCAGCCG  50 5
     NP4820A 2354665 .. 2354678 +  -6.7  -2.94099   AGAGTGGAGGGCCAG               CCATC TGCT GATGG                TCTGTCGTGGCACCC  51 66
      tfbA_6 2356130 .. 2356142 +    -2  -4.14392   AAGAGGAAATGGCGT                TAGT AACAG ACTA                TTTTCCACATTAACC  59 389
        carA 2358391 .. 2358404 +  -2.3  -4.17698   ATTTAACAAGAAAAA               GAGCT TATT AGCGC                TTTCTATCTATAGAT  59 66
       htrII NONE
       sopII 2361113 .. 2361135 +  -7.6  -2.53876   GATCCATGGTGACTG           CGGTTGCAGA ATT TCCGCTACCG           TGAATTCCGGTGACG  53 327
     NP4838A NONE
     NP4840A 2363902 .. 2363912 +  -6.8  -3.59247   CACTGCCGCTGAATA                 CGAC CTC GTCG                 TTTCCACCGTTATTG  59 323
     NP4850A 2368960 .. 2368987 + -12.8  -2.69151   GACGAGGAAGCGTTA        CGGCATGA-CACG CAG CGTGCTCGTGCCG        TCGTCTCTGACCCGG  71 334
     NP4852A NONE
        rpl3 NONE
       rpl4R NONE
       rpl23 2371791 .. 2371803 +  -6.9  -3.22475   GCGCAGGAAGTCGCT                TCCCG AAT CGGGG                TGTTCTAAGAATGGG  56 5
        rpl2 NONE
      rps19p NONE
      rpl22p NONE
       rps3p NONE
        rpmC NONE
        rnp1 NONE
       rps17 NONE
       rpl14 NONE
       rpl24 NONE
       rps4R NONE
        rpl5 NONE
     rps14_1 NONE
        rps8 NONE
        rpl6 NONE
      rpl32R NONE
      rpl19R NONE
       rpl18 NONE
       rps5p NONE
       rpl30 NONE
       rpl15 NONE
        secY 2383117 .. 2383137 +  -5.3  -2.83715   CCGATTTGAGGCTCC            CGCGAATCG AAC CGGTATGCG            TATCGTCATCGTCGG  47 69
      tp29u1 NONE
    tp29u2_1 2385981 .. 2385993 +  -2.6  -2.91276   TTCTGGCGGTCGTGA                CCGG ACCCG TCGG                ATTTATCCGAAGAGC  40 26
    tp29u2_2 2387694 .. 2387712 +  -6.6  -4.19735   CGACGCCGTCGTCGG             CCGTCCGA GTC TCGGGCTG             TTTGATTTTGAACAC  68 149
         adk 2388616 .. 2388657 +  -4.9  -3.60762   AGCCGCCATCGACGA CG-CGCTGTAGACAGCAGCG AAA CCCGGCCGGCAACAGCGACG CTTTTTTCGAGACTG  53 16
     NP4912A 2389623 .. 2389659 +  -2.1  -3.53012   CATCCAGACGACGCC    GACGTGACCGCACGC CCTCGCC GCGAAGGGTAACGTC    TTTCAACGCCAGCGG  47 19
         cmk 2390240 .. 2390258 +  -4.5  -2.57931   AAGGACAGACCCCCG             TCGAAGG CGTCA CCTACGA             GTTCTAAACGATGCG  43 0
        truB 2391402 .. 2391414 +  -5.5  -3.29144   CGGCCTACTCGCTTT                CGCAC CGG GTGTG                TTGTCCCCAGAATCC  51 280
     NP4920A 2392219 .. 2392242 +  -9.6   -2.5294   GGCGTATCCGACTCG          CCCGAGTCGGG ATG CCC-ACTTGGG          GTCTTGTCCGCGGTG  59 89
     NP4922A 2392733 .. 2392754 +  -2.9  -4.28656   GTAGCGCAAGCTACT           CGTCTGC CATCTCCT GCAGCCG            TTTTCCCTCTTCAGT  64 37
     NP4928A NONE
     NP4930A 2396388 .. 2396407 +  -7.8  -2.87132   ACGCTCTGAGGAACA            CGCCG-GCG TCT CGCTCGGTG            TGTGTCACGGGGGCA  56 32
     NP4932A 2397299 .. 2397311 +  -5.5  -2.62184   CGATATCAGCGACGT                TCGGA AAA TCCGG                TAATCTGCCGAACGC  46 10
     NP4934A NONE
     NP4936A NONE
      rpoM_2 2399315 .. 2399333 +  -5.9  -3.14211   TCTCCTCGGCCCCGC             CGCGGCC GAACG GGTCGTG             TTCGTCGCCACAGCT  49 301
     NP4950A 2404644 .. 2404662 +    -6  -2.53581   ACTAACAGACATGAT             TAATGGTG ACA CACCACTA             TCACTTAAGCGTATC  48 172
       aor_1 NONE
     NP4966A 2413666 .. 2413705 + -10.7  -3.84246   GCGGCCTGTGAACTA CCCCACCCT--GCTCGCGC TGAC GCGCTCGCTGAGGGTGGGG  TTTCCTGCTTCCACG  77 42
        cobO 2418141 .. 2418156 +  -6.8  -3.24747   GACCAGAACTCCTGG              CGG-GGC CAA GCCGCCG              TTACTCCTATCCCGG  56 444
     NP4980A 2419518 .. 2419529 +  -5.8  -3.36452   TTCGTCGGTCGGAAT                CTCG TCGG CGAG                 TTCCTGTTCGAGGAT  53 164
     NP4984A NONE
     NP4986A 2422315 .. 2422329 +  -4.2    -3.136   TTCGAGCGTGTACTC               CGGCAT GTA ATGACG               TGTGTTACCTATTGG  45 235
     NP4990A 2423507 .. 2423553 +  -9.3  -3.50853   CGATATCCGTCTCGG GGATGTCGACGCCCGCCCGCTC TCGC GGGCGGACGAGCGT-GACAAGC TTGTCCTTCCGACCG  65 364
     NP4994A 2425075 .. 2425088 +  -3.8   -3.2963   CGATAGAAACGCCTT               TCCG GCCACG CGGA                TTCTCACCCGGTAAT  47 64
        hemH NONE
     NP4998A 2426378 .. 2426405 +  -5.4  -3.05844   AAGACCGTACTGACA        G-CAAGCCGCGGG TGT CCCGTGGCAAGAC        TCTTAGGGTAGCCAA  49 75
      abc03s NONE
      abc03p 2429877 .. 2429891 +  -5.6  -3.23395   CATCTCGTCGAAGGA               CTCCGG CAG CCCGAG               TTGGTAGTCGTCGGT  51 115
        purS NONE
        purQ 2432206 .. 2432243 + -11.1  -3.62775   ACGTCACAGACCGAC   CACAGCCACGGCGGCCG ATAG CCGCCGTCGTGGTAGAG    TTCTTCGACCATCGT  74 276
       aor_4 2435802 .. 2435846 +  -4.9  -3.61328   TGTTTCTATTGCCGG TATCGACAAATCGGTCGGCAA CGT TTGTCAACCGGATTGTCGCCG TTTCGCCGTATTCGT  55 319
     NP5022A 2437676 .. 2437726 + -11.1  -3.05384   GGCCCGTTCGAGCAT GTCGTTGGCGGCGTCC-CGTTC GGCATCGA GAACGCGGGCGACGCCGCCGGC TTCCATACCGGCCCC  66 256
     NP5030A NONE
     NP5032A 2442818 .. 2442835 +  -7.7  -2.77455   CCGAACGACTACCTA             CCGCCGCA TTC TGCG-CGG             GTTCATTTCTCGTCG  54 49
      ilvE_1 2444932 .. 2444947 +  -6.8   -3.6682   CGTCCGCTGGACCTC              GGCGTC GCCG GACGTC               TTTGACTCCGTCCGC  59 452
     NP5048A NONE
     NP5050A 2451407 .. 2451436 + -10.7  -3.97088   GAGCTGGAAATCGAA       CTCGACCGTTGAGC GTC GCTCGACGG-CGTG       TTTCGTCTTCTCCGA  80 14
     NP5052A 2452142 .. 2452156 + -11.4  -2.70932   TACCCCTGCCTACTC               GCCTGC TTC GCAGGC               TCCTTGAGGCAGGGG  66 165
        phaA NONE
     NP5058A 2457638 .. 2457649 +  -2.2  -3.53012   GGGCGTCTAGAGCGT                CTGT CTCA GCAG                 TTTCGAGGCGGAGCC  47 62
     NP5060A 2459162 .. 2459179 +  -4.1  -3.06261   GGGTGGGGTAGTTTA             CTCGG CAAAATAA CCGAG              TGTTCGCAGTTCCGC  45 40
     NP5088A NONE
       hit_2 2469149 .. 2469170 +  -3.6  -3.92746   GCTCGACTGACACCG           GAGCGG-CG ATTTC CGACCGCAC           TATTTTTCACCTAGA  57 31
     NP5092A 2470329 .. 2470352 +  -7.4  -3.25073   AGTGGCGTCTCCGTG          GCGTCG-GTCG TTG CGACACCACGC          TCTTGCTGTTCGGCC  57 443
      tfbA_7 2471608 .. 2471620 +  -9.1  -3.53012   GCGACAGCGTTGGCC                GCCTC GTC GAGGC                TTTCAGCCGCAGCGA  65 191
     NP5112A NONE
     NP5114A NONE
       lpl_1 2479839 .. 2479886 +    -2  -2.87132   TTCCGAAGCCCCTAA CGTCGTGCCGCCCCGAATTGTA GTATGG TTCAGGTCGGAGCG-CAC-ACG TCTATCGCCGGCGGC  40 71
     NP5118A 2480933 .. 2480960 +   -12  -3.05384   TCTTCGACGTAGAAA        CCGTCGGCTGTCG GAC CGAC-GCGGACGG        TTACGTCCGGGCCGG  69 259
     NP5122A 2483586 .. 2483601 + -11.8  -3.05384   AGGTGTCGGCGTAGT              CGCCGC AAGC GCGGCG               TTCAGTCCCGCCGCC  73 27
       acs_3 2488491 .. 2488502 +  -7.2  -2.88677   AAACACGCTTGGTAT                GCGG CGTA CCGC                 TGTGCTGATTATCTC  53 65
     NP5130A 2491268 .. 2491286 +  -4.4    -4.614   TTAGCTGTTTGTCAA             TCGGCGGC AAA GGCGGCGA             TTTTGTATGCTTAGA  72 178
       acs_4 2493316 .. 2493331 +  -2.6  -2.60032   GTACGGAGCGACTGA              GGAC-TA CGC TACGTCC              AATTTTTAGGAAAGG  38 26
     NP5134A NONE
     NP5136A NONE
     NP5138A 2496075 .. 2496085 +  -2.4  -3.77666   ACGAGTAACCGGCTT                 CACC GCC GGCG                 TTTCGGTTCGATATC  51 33
     NP5140A 2496361 .. 2496374 +  -2.3  -2.74563   ACAGCAGGACTCGCA               GTGAG TCCA CACAC                TGATTACCGTCTCGA  39 22
     NP5142A 2496984 .. 2497000 +    -8  -2.71325   CTGTCGGCCGCCCGT              CAGACG CCCGT CGTCTG              TGAGTTTGTCACTCA  54 411
     NP5150A 2501245 .. 2501266 +  -5.7  -3.07787   CTCTCGGCTGCATCG           GCGGTCTCG GAGG CGCTACCGC            TCTTGAGCTCGTGTT  49 251
        hisI NONE
     NP5156A 2503307 .. 2503356 +  -5.7  -3.15503   CATCCGCGTCCTCGG CGACTTTTTCGGCG-GCGACGAG CATCGC CTCG-CGCTCGTCGGGGTGGTCG TATTCGATGTTGGCA  49 216
     NP5160A 2505370 .. 2505389 +  -9.2  -2.75963   GTGCTTTGACCTCCT            CCCACGGC TGAA GCCGTGGA             CTTTCGCCTCGCAAT  61 32
     NP5164A NONE
       dcd_1 NONE
     NP5168A NONE
     NP5170A 2510000 .. 2510047 +  -7.1  -4.14739   TACCCCTTCAGCGCC TC-GGTCGTCCGGGGGTCGTCCTC GAC GAGGA--ACTCCCCGTCGACCTGA TTTTCCAGTACCTCC  68 191
     NP5176A 2512012 .. 2512031 +  -5.6  -3.55444   GTGGCGGCGGCCGAA            CGAGAGGT ATGA GCCTCGCG             TTTGACCCCTCGAAG  55 61
     NP5178A 2512838 .. 2512858 +  -6.7  -3.06796   GCGTATCTGCCAGAC            GCCGACCGG TGC CCAGTAGGC            TTCAGTGGCGTAGCG  51 397
        rnhA NONE
     NP5190A 2518168 .. 2518193 +  -3.9  -3.54424   CTGACGGGGCTACGC         GGGGTCTCAAC CGAT GTCGAAACCTC          TTTGCGGCACTCACA  51 37
         ipp 2518770 .. 2518786 +  -2.2  -3.68341   CGGCTAGAAGCAGAC              CGGAGC CGACC GCTTTG              TTGTTGCCTACCGTT  51 34
     NP5196A 2519509 .. 2519521 +  -3.3  -2.90322   ACCGCCGGTTTTGTC                GCTCG AAA CGAAC                CTTCTTGTAGTCGCC  42 78
     NP5198A 2520874 .. 2520888 +  -5.6  -2.62184   CCGACCGCAACGAGT               TCGACG GCG CGTCGC               TGGTGTAGACGCGAC  46 3
     NP5200A NONE
     NP5202A 2521784 .. 2521798 +  -4.2  -2.78463   GTTGAAGTCGGATGC               CGGG ACCAGCC CCCG               TGTGCTCGACCGACT  43 36
     NP5204A 2523555 .. 2523566 +  -3.6  -3.55444   GCTGTCGTCCACCGT                CGGG CCGA CTCG                 TTTCAGGGATGACAG  51 2
     NP5206A 2525286 .. 2525305 +  -6.3  -3.06261   GGAGTTTATAACTGA            AGGGGCG GCCAGA CGCCCCG             TGTTCGACGTTCCCC  52 30
     NP5208A NONE
     NP5210A NONE
     NP5212A NONE
     NP5214A NONE
     NP5216A NONE
     NP5218A 2531189 .. 2531213 +  -5.5  -3.06671   CCGCCCGCCGTCGAA          GCCGGAGGCGT GTC ACGCCGACAGC          TCTTCGGCTCGCTGT  49 65
        tp19 2532450 .. 2532464 +  -7.1   -2.6063   AGCACGTCCTTTTTC               GACGG CCGGC CCGTC               TCCGTTGTCGATGGA  50 87
     NP5222A NONE
     NP5224A 2534115 .. 2534126 +  -7.2  -3.68359   GGATGATTTCGTCCG                CCCC TTCC GGGG                 TTGTGATTTTGCCGA  59 165
     NP5228A 2536725 .. 2536739 +  -5.6  -3.42663   CGTGGTGGGTCGGTT               CGCGCA TCG TGAGCG               TCTTTCGCTACTGCT  53 46
     NP5230A 2537590 .. 2537608 +    -3  -2.84634   AAACGAGGGGTTTAT             CCGTTCGC TGG GTGGACAG             TATACTACTATGGCC  41 49
     rpl37aR NONE
        rpoP NONE
     NP5236A 2538370 .. 2538390 +  -6.8  -4.20516   TCCGGCGGCCGCCGT           CGGCG-CGG ACAT CCGGCGTCG            TTTCTTCGGTCGGCA  72 114
     NP5240A NONE
     NP5242A 2539838 .. 2539864 +  -4.3  -3.85698   AGGACGCACTCGAGG        ACTGACCGGGCG TACC CGCCCGGA-AGA         TTTGTACCCGCAGGC  57 21
         tpc 2541270 .. 2541299 + -16.5  -2.94354   CCAGCACTGCGGCGT       CGC-CGTCGCCGAG CCG CTTGGCGACGAGCG       TGTGTCGATCTCTGG  85 384
        argG NONE
        argH 2544683 .. 2544709 + -10.8  -3.06183   ATACAGTACGCGCTG         CGGCGCTGAAAG CCT CTTTCTGGGCCG         TTAGCTGAGAATACG  66 55
     NP5256A 2544975 .. 2544993 +  -4.5  -2.78384   TGAGCGTCGGCACAG            CCTGCCGG CCGG CCG-CGGG             TGTCGTCGGGAGGGC  44 46
        argX NONE
        argC NONE
        argB NONE
        argD NONE
        argE NONE
        argF 2551317 .. 2551354 +  -3.9  -3.35849   GTAGTCGTCGTTCCA   GTCACG-CTCTCCGGGTG GGC CGTCCGGCGGGTCGGGTC   TATTGATTTCGTGCG  49 524
     NP5272A 2552288 .. 2552311 +  -3.1   -3.1247   GCGGAGCCGAACCTC          GTCGTCGACA GCGAG TGTCG-CGCC          TTCGGTGTCGAGGGT  43 330
     NP5278A 2554109 .. 2554123 +  -2.7  -2.61004   CGAACAGTAAGCGTT               CGCCG GAAAA CGGCC               CCTTTTTGCGACTCC  38 31
      thrC_1 2555766 .. 2555802 +    -3  -4.08706   GGGGCGTATCCGTCA   GCCAGCGAGATG-GCGTC GAT GAGGCCCGTCTC-CTCGC   TTTCTCTGGTCGAAA  60 376
     NP5286A 2559072 .. 2559098 +    -3  -3.38046   GTACATTCCGCCCGC        GCGT-TCGGCG AGATGC CGTCGACATGC         TCTTTCCGCTGGAGC  47 40
     NP5288A 2559942 .. 2559957 +  -7.6  -3.38786   TGGGAAGACATTTGA              CTGACT GACC AGTCAG               TTAATATTACGTGTC  61 332
     NP5292A NONE
      ftsZ_5 2562895 .. 2562919 + -15.7  -3.43676   GAGTAGTTGCCATCA          CGGTTCCAGCC TTC GGCTGGCACCG          TTATAAATTCATGGA  89 492
     NP5316A NONE
     hsp20_4 2572381 .. 2572395 + -11.4  -3.86015   GGTCGGAAAGACGAA               CTCGCC GGC GGCGAG               TTTCTCGAAGGCCTC  79 154
     NP5322A 2574225 .. 2574262 + -13.3  -3.05384   TCAGCCGAATGGTCG   GCCGGCGGCGTCGAGGA GAAC TCCTCGTCGTCGACGCC    TTCGATAGCACGCCG  72 243
     NP5330A 2576944 .. 2576954 +  -6.8  -2.78596   CGACGAAAATCTATC                 GCTG CAC CAGC                 TGTGGTGCCGACCTC  51 65
     NP5332A 2578671 .. 2578682 +  -2.2  -5.06816   CGGCGGCTGGATAGA                GGCA TCAC TGTC                 TTTTTGTTCGGGGCT  77 42
     NP5356A NONE
     NP5358A 2587653 .. 2587665 +  -4.8  -4.07246   AAGAAGGTAACTGAA                GCCA TTTGC TGGC                TTTCGTTTCACATGC  62 39
     NP5360A 2588949 .. 2588959 +  -6.8  -3.67597   CGCGTAGAAGGCCGT                 GCTC GGC GAGC                 TTCTTGCATCGCCGG  59 476
     NP5366A 2589647 .. 2589663 +  -4.3   -2.9294   TGTCCACCGCTGCGA              CGGGCGA ATC TCGGTCG              TCTGTCAGTGCTGTG  44 57
     NP5368A 2590906 .. 2590916 +  -5.4  -4.12532   CGAGCCGATTCGTGG                 CAGA TTG TCTG                 TTTCTGTCTCCGAGA  66 112
     NP5370A NONE
       cxp_2 NONE
     NP5374A 2594025 .. 2594035 +  -2.4  -4.74103   CAACACCGGAGGGGT                 CCGC GTG GCAG                 TTTTTCGCTTCCGAG  70 173
     NP5376A NONE
     NP5378A NONE
     NP5364A NONE
     NP5362A 2588129 .. 2588157 -  -9.4  -2.64616   TCGTGAGGCAGAGGA        CGACCGGCCGGC GGAGT GGCGGCCGGCAG        AATCAGCCTCGGTGC  55 363
     NP5354A NONE
     NP5352A NONE
     NP5350A 2585747 .. 2585764 -  -2.6  -2.50816   GCCGGACTTACCAAC             GTCGCT GCTCAT AGCGTC              ACCCCTGAGGCGAGC  38 16
     NP5348A NONE
     NP5346A NONE
     NP5344A NONE
     NP5342A NONE
     NP5340A NONE
     NP5338A 2580122 .. 2580151 -  -9.4  -3.06492   GGACCCACCTGAATA       TGAACACGACCA CAGCCC TGTTCGTGTTCA        TATTGCGGACCCGCC  64 160
     NP5336A NONE
     NP5334A 2578920 .. 2578936 -  -9.3  -3.61371   AAAGCGCACGCGAAA              CGCCCCC TGA GGGCGCG              CAAAAGATTTTGAGA  69 160
     NP5328A 2575682 .. 2575700 -  -3.8  -3.19175   TCGTAAGACACTGAA             GCAGAAAC GCC GTTTACGC             GTCCAAAAGTGCTGT  47 50
     NP5326A NONE
      ftsZ_2 2573704 .. 2573717 -  -2.3  -4.10657   TGACATTCCTGAAAA               GGAGG TCGC CCTCT                ATGCCCACCTCAAGG  58 433
     NP5320A 2572143 .. 2572168 -  -3.9  -3.55563   ACGGGACGCTTGAAA         TCCTCCTTCCG AAGG CCGACGGAGAA          GACGCGAACGGCCGA  51 106
     NP5314A NONE
     NP5312A 2569401 .. 2569416 -  -7.5  -4.36914   GGGCTGCGGAGAAAA              GGGGG GTCGGG CCCCC               AGTAACGGATTCGTC  74 198
     NP5310A NONE
        cbiB NONE
        cobS NONE
        cobY NONE
        cobD NONE
     NP5300A 2564803 .. 2564829 -    -3  -3.01712   GTCCCGGCGGCAAGA        CGGCTACGGCTG GAAGA CAGCCGC--CCG        GTCGTCGGTCTCGAC  42 2
     NP5298A 2563844 .. 2563883 -  -3.4  -2.61656   AGACGAGAAAGATAG  CCGCCGACACCAGATACA GCGT CGTGTCCGGAATCATCGG   TTACGTCGGTTGGGT  40 229
     NP5296A 2562950 .. 2563005 -  -6.3   -3.9578   ACAGAGTGCAAACAA TTCTGTGAC-GGCGTG-G-ACGAATCGC AGA GCGATTCGTTCGCACACCAGAAACAGAG ATTTCTGGGGACGTC  66 244
     NP5290A 2559581 .. 2559595 -    -7  -4.64676   GTACCGGCAACAAAA               CGGCGG CGT CGGCCG               CATCGAGGGCGCGCT  82 66
     NP5284A NONE
     NP5282A 2555259 .. 2555269 -  -6.8  -3.53012   CGCCGGGCTCCGAAA                 GCTC CGC GAGC                 GCGGCGTCGTCGACG  57 173
     NP5276A 2553568 .. 2553578 -  -8.2  -3.17319   CGGAATCGACCAACA                 CCGG CCG CCGG                 CTACGTGGCCGCATC  59 26
     NP5274A 2551807 .. 2551854 - -10.5  -2.57211   ACGCTGCTGGAGAAG GGCCTCGCCGACCGCCGTCG-GC GGCT GCTCGACAGCGG-CGGCCACGTC TACCAGTATCGGGCA  58 132
     NP5270A 2550617 .. 2550647 -  -8.2  -3.09492   GTCCGAACGCGAAGA       GAAGCTGTCGGTCT TCG AGTCCGACGGGTTC       CGGATTACCGAGGAA  57 200
     NP5248A NONE
     NP5246A 2540658 .. 2540678 -  -6.7  -3.23274   TCGGCGAGAAGGGAA            CACCGGCCG AAA CGGTCGCTG            CAGAAGCCGCCGCCG  54 255
     NP5238A 2537781 .. 2537829 - -11.6  -3.18366   GGGTCAACGAAGAGA CCGGCGAGAAGTTCACCGGCGGT GCCT ACCGCCCGCAGACGCC-CGCCGG CGAGACGGTCGAACG  68 498
     NP5226A 2533643 .. 2533659 - -10.1  -3.73953   ATGACGGGTATGAAA              CAGGCGA TTG TCGCCCG              GACGGACATCGACAT  74 335
     NP5194A 2518545 .. 2518570 - -11.1  -3.47307   CGAACAGGACGACAA         GGTCATCGCCG TTCC CAGCGAAGACC          CCCGCTACGACCACA  72 249
      tfbA_8 2515877 .. 2515906 -  -8.5  -3.13177   ATACGGGAGAGCGAA       GATGGGTGCCCTC ACGA GTGGATACCCATC        GCCTCTATCTGCTCT  60 7
     NP5184A NONE
     NP5182A NONE
     NP5180A 2512190 .. 2512203 -  -8.1  -3.50853   GCTGCTCAACGAGAA               GGTCG ACGC CGACC                GGGACCCCTACTACG  60 289
        thi1 NONE
     NP5172A 2509607 .. 2509636 -  -3.5  -3.18274   GCGACCCCAAGCGAA       CAGC-CGCTCGGTG TGC CACTGAACCCGCTG       TTTTCGATGTTCGTC  45 220
     NP5162A 2505199 .. 2505248 -    -5  -3.98107   GAGCAAAACGAAGAA TGGACGGCCGTCGAGCTACCGACC GAAG AGTCGGTCG-TCGACGTC-GCTCA CGGCGACGGCGCTTA  62 189
       pmm_4 2502976 .. 2503003 -  -2.7  -3.75738   GATGACTACGAAGAA       CTACG-GA-CGGC TGCG GCCGCTCGCGAAG        AGCTGACGAAGACGG  53 135
     NP5152A 2500828 .. 2500838 -  -8.2  -3.32268   GAACTACGGGCACAA                 GGGC TCG GCCC                 CGACGCCATCGTCGA  60 203
      cinA_2 2499538 .. 2499552 -  -3.5  -3.78233   ACACCAAGACCGAAA              GCCCGC CCGT GCGG-C               TACGCGGCGTCGTCC  52 25
     NP5146A NONE
     NP5144A 2496934 .. 2496946 -  -9.1  -3.14132   CCCGTCCTCCATCAA                CCGCT GGG AGCGG                GGGGATAATGTGTCT  60 92
        cbiP NONE
      idiB_2 2483214 .. 2483234 -  -3.1  -3.91897   CCGTGGACGCAGAAA            GTGCGCTCG CGG CACGCGCAA            GACAACGGTATCTCG  56 394
     NP5120A 2480560 .. 2480572 -  -4.7   -4.8622   TCGGCGAAGGAAAAA                TCGGC GAA GCCGG                CATGCGCGCGTTCAT  81 187
     NP5110A NONE
     NP5108A 2476477 .. 2476494 -    -4  -2.75183   ACGGCGACGGAACTA             CCGGCG GAGGAA CGACGG              CAACGAAAGCGACTC  43 5
     NP5106A NONE
     NP5104A NONE
     NP5102A NONE
     NP5100A NONE
     NP5098A 2470998 .. 2471035 -  -3.4   -4.4017   CGAATCGGCACAAAA   CGAAGACCTC-CTGCAG GGACG CTGCATCGAGGGCTTTG   CTGCCGCCGCCGTCT  66 414
     NP5094A 2469847 .. 2469870 -  -6.6  -3.35597   TCGATGTCGTAAACA          CCGTCACCGA AGCT TCGGTTCCGG           AGCCGGAAGCGGAGG  55 63
     NP5086A 2467680 .. 2467690 -  -6.8  -3.88787   CGAGAGCCGCAGAAA                 CACC CCT GGTG                 AGTCTCAGGAAAGCA  66 62
       tif2g 2466320 .. 2466331 -  -5.8  -3.09635   ACGCGCATCACCGAA                GCGT TCCG ACGC                 CGATGAGCCGCCAGC  49 6
     NP5082A NONE
       rpoE1 NONE
       rpoE2 NONE
     NP5076A 2464610 .. 2464624 -  -9.2  -3.02739   TCGAAGCCATAGACA               CGGCGA CGC CCGCCG               GAGCGGCTAGGAGAG  64 32
      rps24R NONE
     rps27aR 2464084 .. 2464094 -  -4.6  -3.39327   CTTCGATACCGAGAA                 CGCG GGT CACG                 ACCTACTGGAACTCG  51 28
     NP5070A NONE
     NP5068A NONE
      nrdB_2 2460721 .. 2460739 -  -4.4  -3.58726   TGGCGTGATATATAA             CCCTTGCG AAG CGCGACGG             CGGACTACCCATCAA  53 30
      csp1_4 2460473 .. 2460489 -  -5.1  -4.21787   AAAAAATGTTGAAAA              GCCGA AAGTGAA TCGGC              CGTTGTTTACAGGCG  64 32
     NP5062A 2459126 .. 2459136 -  -8.2  -3.23899   CCTCAACGAAGCGAA                 CGGC GAA GCCG                 TGAGCGAGTAGGGTG  59 48
     NP5054A 2451838 .. 2451848 -  -2.4  -3.78934   GTCTCGGCACAAGAA                 CTCG TCA CGGG                 CGAACAGAACCTACT  53 303
     NP5046A NONE
        hisS NONE
        truA 2447642 .. 2447665 -  -2.2  -2.57013   CGGGAACCGAACTCA          TGGCGGCGTC TTCG GCCGGCGCGA           CCCTAAACCCGTCGT  38 40
        pepF 2445849 .. 2445863 -  -6.4  -2.87564   CCAGCGGGGGACATA               TCACTC CTC GAGCGA               CTCGTACTCGGCGAC  51 11
       pan_1 2444390 .. 2444420 -  -9.6    -3.727   TCGACGACACCGAAA       TCGGCAACGGGGGC CGC GGCCCGGTCACCGA       GGAGATACAGCAGCG  71 126
     NP5034A 2442694 .. 2442744 -  -4.7  -3.53761   TAACTGTCGCGGAAA CGAACGCGCCATCTGTC-ACCGTCG GCT CGACGGTCGAGATACGGCTC-TACG CGGGTGACCACCGAT  53 119
     NP5028A 2439740 .. 2439758 -    -8   -4.7497   GGCATCGATTAAAAA             CGTGCGCA TGC CGCGCTCG             GCCTACTTGTCGTTG  87 28
     NP5026A 2437874 .. 2437886 -  -2.6  -3.12847   AACGCGCATACCGAA                CCGA GCGGG CCGG                CAGACAAAAAGCCAC  41 73
     NP5024A NONE
      moaD_1 NONE
     NP5018A 2435388 .. 2435434 -  -8.4   -2.8719   GAAAAACGAATACTA CGAGACCCGTGGCTGGGTCGAC GGC GTCGTCCCCGACGAGAGACTCG ACGAACTCGGTATCG  55 109
     NP5014A 2433091 .. 2433103 -  -6.9  -2.64616   CGTTCAGCGACAGCA                GCCGC CGG GCAGC                CGCCACCACCAGAGC  50 1
     NP5012A 2431503 .. 2431529 - -10.1  -3.14344   GACGTCCGCGAGCAA        GCCGAGG-CGGG CGTG CCGGTCCTCGGC         GTCTGCAACGGCGCA  63 452
        purU 2429557 .. 2429579 -  -6.9  -2.78463   ACGCTTCCGATGATA          GCCCCAGGTG TCGT CGCC-GGGGC           CGTCCTTGTCTTCCT  48 254
         pgi 2422790 .. 2422800 -  -8.2  -3.01712   GCCGCTTGCCGAACA                 CGGC GTC GCCG                 ACGTCATTGAGGTGA  56 400
     NP4988A 2422057 .. 2422088 -  -7.4  -2.77523   CTTCGACGAACACCA     CGA-G-CGCTGCCA AATATG TGGCAGCGACCTCG      AACGGAAACGTCCCT  51 126
       tif5B 2419345 .. 2419375 -  -4.5  -2.62184   GCGCGTTCGACATCA       TCGCCGCGCGGCG GCTGG CGGCGTACGTCGA       CTGATGGTAGCTACC  43 90
     NP4978A 2418451 .. 2418463 -  -2.7  -3.40403   CGGCGGCGACGAGAA                CGAAA CGT TTTCA                CGGGGGCTGCCGCTA  46 256
     NP4976A 2417537 .. 2417572 -  -9.6  -3.12351   GCCGCCGACAGGGAA    CTCGTCGACCCCGAGG CGGT CGTCAGGCTCGTCGAG     GAAAAACCGGAGAAC  60 179
     NP4972A NONE
     NP4970A 2414092 .. 2414102 -  -6.8  -3.14344   GACGGCGTTGACGAA                 TCGC GGA GCGA                 TTCGTTCGCACACCA  54 256
      fdhA_1 NONE
      fdhB_2 NONE
     NP4958A 2406344 .. 2406356 -  -4.8  -3.86822   GAACGCGGTGATAAA                CAGG TTGGC CCTG                CGCCGCTACATCGGG  59 31
     NP4956A NONE
     NP4954A 2404647 .. 2404659 -  -7.7  -3.27661   AACAGACATGATTAA                TGGTG ACA CACCA                CTATCACTTAAGCGT  59 312
     NP4952A 2404293 .. 2404310 -  -3.3  -3.04144   GCTCCACGCTGAATA             CGACTGG AAGC CCACCCG              CTGTTCGGTCTTTCC  42 209
     NP4948A 2403301 .. 2403328 -  -7.6  -3.05596   TAGCGTGCCATCGAA        CGTCCGCGGCCGC CGG GCGTC-GCCGACG        GAACGGTCATTCGAC  57 32
      fdhB_1 NONE
        fdhC NONE
     NP4942A NONE
       mrp_2 2398815 .. 2398832 -  -4.7  -3.81461   AAAGACGAAGCCAAA             GCCGCCG AGTT CGTCAGC              ACCGACGCACAGACC  58 233
        ilvD 2393188 .. 2393215 -  -4.7  -3.89346   CGGGGAGGGCATAAA        CCCGTTCCCGG TAGGAC CCGGCATCGGA         GCAACGGGAACCGAA  59 56
       act_1 2392298 .. 2392334 -  -2.2  -4.07568   GCGGTGGGTTCAAAA   GCAGCCTGC-GCACGGTT GGC AACCGCCCAGCGGGC-AC   GTCCGGAGGCTTTTA  56 419
      ferA_4 2391353 .. 2391363 -  -3.2  -3.57783   TGAGTATAACGATAA                 CCAG CAT CTGA                 GCACACGCCTGGACC  49 53
     NP4908A 2387186 .. 2387196 -  -2.4  -3.14132   GCTCGTCGTCATGAA                 GGCG ATA CGTC                 GGGAGCTTTCGGTGA  42 401
     NP4848A NONE
     NP4846A 2366000 .. 2366010 -  -2.4  -2.52896   TCATGCCCGAAGGTA                 CGCG GGG CGGG                 GGATATGCCTTTTCC  38 63
     NP4844A NONE
     NP4842A 2363259 .. 2363275 - -10.1  -3.05844   CTGTCGAGTTGAACA              CGCCGTC ACG GACGGCA              CACTGGCCGTCGTCG  63 386
      mvaB_2 2360867 .. 2360886 -  -9.2  -3.04792   TGAGCAGGCGCAATA            CCACGTCG TTCA CGGCGTGG             ATACGCGCCGTCGCT  64 500
     NP4828A NONE
        idiA 2356157 .. 2356172 -  -3.2   -2.5547   ATTTTCCACATTAAC              CTTCGA AGTC TCGACG               CATTGCGATTTCGAA  40 5
     NP4824A 2355611 .. 2355636 -  -3.8  -3.53091   ATGCTTTCGGGGAAA         TCGCCGACGG GATACG CCGCCGCCGC          GATTTACGCTGCGTC  51 198
      moaB_1 2351116 .. 2351126 -  -6.8  -2.88861   TATTAGTTCGATATA                 TGGC GAC GCCA                 CGAACAAGTGGTTCT  53 63
     NP4812A NONE
     NP4810A NONE
     NP4808A 2348704 .. 2348718 -  -7.8  -2.96216   CCGTACGACGAGATA               CTCGCC TAC AGCGAG               GCGGGTATCGACGTC  54 179
       rps8R 2345480 .. 2345497 -  -2.6  -3.61398   GCGTTGCTCGAAGAA             CTGCGG TCGTTC CCGTAG              CTGTCCGACGCGTAC  47 67
     NP4794A NONE
     NP4792A NONE
     NP4790A NONE
      guaD_3 NONE
     NP4786A 2340761 .. 2340776 -  -4.6  -2.56715   AGGGCGAGCAAGCGA              CCTACG AAAT CGTCGG               CTGGGTGTTTTATAA  43 419
     NP4782A 2339169 .. 2339203 -  -7.2  -3.81027   CCGAAGCAAGTCAAA    GTGAATCGCCTCGGGG TCAAG CCCCGAGGC--TTCCC    GTTTCTACGACGTGA  66 7
        gcvT 2335661 .. 2335686 -  -4.7  -3.28712   GCCGCCGTCGGACAA         GACACTACTCGT AGA ACG-GCAGCGCC         TCGACGACAGCGTCC  49 4
        gcvH 2335186 .. 2335214 - -10.9  -3.61517   ATGGGCTGCGAAGAA        GCGGCGGTAGCGA CCG TCTACACCGCCGC        AGTCAGGCTATCTGG  74 28
        crtB 2333871 .. 2333892 -  -7.1  -2.77899   CCCGTGGACGAACTA           CGCCGGCTG GGTG CTGTCGGCG            ACCGTCTCGGTTGTC  48 261
     NP4762A 2330089 .. 2330116 -  -9.2  -2.74196   CGAAACCCAGACAAC        CGCGA-GGCGT GACGGCT ACGCCGTCGCG        CGCTTCCACTCGGCG  61 13
      cysK_1 NONE
        metB NONE
       hcp_2 2321599 .. 2321641 -  -6.1  -4.77036   TGTCACTAGCAAAAA GAACGACCGCGGACGACGTC ACTC GACGACGACGGCG-CCGTAC TGGTTTTGTGCACGG  82 1
     NP4734A 2315262 .. 2315281 -  -9.2  -3.57457   GCAAAAATGAATGAA            CGCCCTGC GCCC GAAGGGCG             CAGTCAGTCGTCAGC  69 49
     NP4716A 2306866 .. 2306908 -  -6.8  -3.20723   GTCGGACGAACGCAA CTGCCCCGAATGCTGCAGGA CAC TCAGGCAGCAAGCGGGTCAA CATCGCCGGCGGCGT  56 6
     NP4710A 2304140 .. 2304150 -  -4.6  -3.10344   CGCTCACCCAATATA                 CGCC GCC GACG                 CCGGGGCTGTACCTG  47 163
        tpsO 2302618 .. 2302638 -  -8.2   -2.6187   AGAAGCGATAAGCTA            GCCGCTGG GCTGT CTAGCGGC            CGACATCGCCGCCGC  53 97
        tp52 2300959 .. 2300973 -  -2.1  -4.09117   GCCATGGAGAAAGAA               GACAG TGGAG CTATC               TGAACCTTTGGGCGG  56 74
     NP4700A 2300379 .. 2300394 -  -3.2  -4.81249   CGCCAAAGGCAAAAA              GAGCGCC AAA AGCGC-C              GGCACCGGCATCGGG  75 376
     NP4692A 2293141 .. 2293156 -  -2.6  -3.44284   CCCCCAGTAAGAATA              TGTATA TAAC CATACA               ATAATTTTGCGGAAG  46 133
     NP4690A 2290043 .. 2290076 -  -9.7  -3.23042   AACAGCGAGCACGAA     CACACACCATCACTTC ACC GAA-CGGTGGTGTGTG     TCTCCGCTCGACGGG  66 138
     NP4688A NONE
     NP4686A 2288442 .. 2288459 -  -2.6  -4.62069   GCTTCACGTGAAAAA             GTGGTG TGTCCC CCCCAC              CGTCTTACCCAACAA  66 158
     NP4678A 2283915 .. 2283932 -    -4  -3.96216   CCCGGACGCAAAGAA             GGCGCC GACGAT GGCGGC              GTTGACATCGCATCC  60 314
      graD_3 2281620 .. 2281638 - -10.2  -2.92439   AACAGGGCGAAACCA             CGGGACGC CTA GCGTCTCG             AACCACTTGCTCCCG  64 48
     NP4672A NONE
     NP4670A 2280618 .. 2280635 -  -6.3  -4.52589   TCTGTCTACAGAAAA             CGCAGGCA GAG TGCCT-CG             GGGTCGTACGGAAGA  74 100
       ugd_1 2279060 .. 2279070 -  -6.8  -3.53761   CAAGTTCTCGGGAAA                 CCGT TCG ACGG                 CGTCAGTTTCCTCGA  60 87
      galE_1 2276925 .. 2276937 -  -7.7  -3.52475   TTCAACAGAGCAGAA                TCGAG GGT CTCGA                ACGGCTTGGCCCCAG  62 94
       pmm_1 2275078 .. 2275089 -  -4.4  -4.59773   CCCGACCCGCAAAAA                TACC ACCG GGTA                 TCACGGCAGCGAAAA  72 77
       gtl_1 2273608 .. 2273651 -  -9.5  -3.03124   TGGTACCGTCGAAGA GGGCGCACACCTGCACGGAC CGGTC GTC-GTACAGGAGGGCGCAC GCGTCCGTTCGGGTG  59 481
     NP4650A 2268403 .. 2268413 -  -6.8  -3.06183   CTCAGCCTGAGGCAA                 CTGC AGG GCAG                 TCTTGCTTATTTTTG  54 32
     NP4636A 2260231 .. 2260245 -  -9.2  -2.62463   TTCATCACGTACAAG               GCCGCA TGG CGCGGC               ATTCCGTCAGATGAC  60 222
     NP4630A 2258603 .. 2258618 -    -4  -4.12532   GTCTCTACAGAGAAA              GCAGGCA GAG TGCCT-C              GGGGCTTGACCCCGA  62 62
     NP4628A 2256466 .. 2256497 -  -6.5  -3.97241   ACAAAAATCAGCAAA      TCGCCTACAAGGG TACTCC CCCGTGTAGGCAG       CGATGTCACACCTCC  66 242
     NP4624A 2251780 .. 2251790 -  -6.8  -5.47846   AAGGAAAAAATAAAA                 CCGT GAA ACGG                 ACGTTGAGCGTGTAT  95 65
     NP4622A 2248166 .. 2248179 -  -5.2  -4.14764   CGCGAAAGAATGAAA               CCGC GAAACG GCGG                GACTGAGTCGTCGGG  66 48
     NP4620A 2244242 .. 2244255 -  -5.2  -4.14764   CGCGAAAGAATGAAA               CCGC GAAACG GCGG                GACTGCGCCGCGGTG  66 47
     NP4618A NONE
     NP4616A 2242741 .. 2242762 -  -4.3  -3.94773   GACGCAAAAAACGAA           GGCCCGAACG TGT CGGCCG-GCC           TAGTGCTCTATCCTT  60 33
     NP4614A NONE
     NP4612A 2241165 .. 2241185 -  -6.7   -4.2349   GTCTGAGATCCAAAA            GCCCGCTTC GCG GAGGCGGTC            GAGTTCTGTCCGTAG  69 253
     NP4606A 2234229 .. 2234246 -    -4  -2.87132   CGCTCGTCGGACATA             CCCGCC GTTTGT GGCCGG              CGATAGAAAACGCTC  44 45
     NP4604A 2233878 .. 2233888 -  -8.2  -3.29043   AATCGGGGGGTATAA                 GCCC CCC GGGC                 GAAATGTGGCGCAGC  59 116
     NP4600A 2232895 .. 2232920 -  -5.4  -3.25823   CGGCTGCGATACCAA         CGTTCCGGTCT CGGTC AG-CCGGTACG         AGTCGTCACACGCCA  51 14
     NP4598A NONE
       gcvP1 NONE
       gcvP2 NONE
     NP4592A NONE
      ferA_3 2225641 .. 2225666 -    -4  -3.68378   TCAGATTGGAAAACA         CCACTGTCGGA TTCGG TCTGAC-GTGG         TTCTGACGTTCGTGT  54 53
     NP4584A 2224999 .. 2225011 -  -3.3  -4.05033   GCGATCGCACAGAAA                GACAC AGC GGGTC                GCACGCACGATGTAC  58 63
      acaB_5 NONE
         dhs 2221942 .. 2221958 -  -3.5  -2.70022   TTCATGGGATATAAC              GCCGCGG TAC CCGCCCC              TGTCGAGGTGCCGTA  40 499
        cysD 2217790 .. 2217811 -  -4.3  -2.60075   TCTTTGCCAACGAAG           CGAAAGCGG AGAG CCGTTCCCG            GGCTTACATGTAGCC  42 29
      ferA_2 2217187 .. 2217201 -  -5.7  -3.83026   CGTTTCCACAGGAAA               TCGAC GGCCA GTCGA               CCGGCGGGCTCCCGA  62 230
     NP4562A NONE
     NP4560A 2212231 .. 2212248 -  -5.5  -2.78384   CGGCGGGCGAGGAGA             CGACGAC CGCC GTCTTCG              ACGTAGCACTGATGG  46 456
      idsA_1 2210466 .. 2210493 -  -2.7  -3.89822   CACCGACCTGACAAA       CGAC-GA-GGAGC CGAC GCTCCATCAGGCG        ACGCTGGATGTCGGG  55 300
      uppS_1 2208582 .. 2208592 -  -3.2  -4.18762   AATGCTTATTGAAAA                 CGTG CGC CACA                 AGGCTCGTATGGAGG  60 477
     NP4546A 2207075 .. 2207094 - -13.6  -3.17392   GAGCCTGTAAGCTAA            CCAACGGC TAAA GCCGTTGG             CTTTCAGCGTGGACT  82 13
     NP4542A NONE
     NP4540A 2204195 .. 2204233 -  -5.9  -3.99228   AGACGAAGGGAGAAA  GCACCGCCG-CCGAGGCCC CGG AGTCGTCGGCCGACGG-GC  CAGCGGCTGCTGGGG  64 343
     NP4536A NONE
        tp08 2201032 .. 2201046 -  -3.4   -3.3422   GAGGCCGGTAAAAAT               CCGGGG AGT CACCGA               GCGCGGCCGCCGTTC  47 39
     NP4532A 2200079 .. 2200100 -  -2.8  -3.05384   GGCCCTCGCAGCGAA           CCGCGGGG GCTGAG CCATGCGG            CCGCTACAGGTCGGA  43 29
       pyroA NONE
        bdbC 2197852 .. 2197867 - -10.4  -3.79071   CCTACAAGACTGAAA              TCGGCC GCGG GGCCGA               ACTCTTCTGAGGTTC  77 39
     NP4522A 2196548 .. 2196570 -  -6.2  -2.79302   ACGATGCCTATCATA           CTGGCGGG TGGCGGT CCCGGCAG           TTGGCTCTTTTCACT  49 36
        hemY 2195034 .. 2195044 -  -6.8  -4.13343   AGAAACGCCCGAAAA                 GCTC GAT GAGC                 CGGCGTTCGAGAACG  68 190
     NP4516A 2193084 .. 2193121 -  -8.3  -2.61322   ACACTTTGGAAACAG   CCGTCGTGCGTCGCC GTCAGCGT GGCGACGGCGGACGG    AACGGTCAGTCGGCG  53 31
     NP4514A 2192600 .. 2192615 -  -2.5  -2.71912   GGACAGCGACAGAAG              CG-CCG GCCGT CGGACG              AATGGGTCCGTTATG  39 36
     NP4512A NONE
     NP4510A 2191020 .. 2191031 -  -7.2  -3.30441   CACCACGGCGGAGAA                CCCG GTGA CGGG                 TCCGGGTGCCGTTCC  56 63
     NP4508A 2190650 .. 2190686 -  -3.7  -2.72461   TAAGCCCGGCGAAAG    GGTGCGGATTTCGTA ACTCGAA TACGAATTTCGAACC    GGCAGCGGCCTTGGC  43 61
        carB 2187312 .. 2187340 -  -2.9  -4.17089   CCGAAACCGGGAAAA        CGAGGCGTGTCAG CGC CTGCCACGACAGG        GTGGCGAGGCAGTAG  60 59
       cbs_1 2186088 .. 2186098 -  -2.4  -4.75954   AAAAGGGAAAAGAAA                 GCGG CGC CGGC                 TACAGTTCGTTGAGC  70 25
     NP4488A 2178271 .. 2178290 -  -8.6  -3.27164   CAGGAGACAATCGAA            GCACACCTC TCT GAGG-GTGC            GAAAACAGTTCGAGA  59 56
     NP4484A 2177080 .. 2177105 -  -5.9   -5.1356   CGGTAGTAATAAAAA         CCCGTCGTCGG TTCG CCGTCGCCCGG          CGTCACAGCAGCGGG  86 28
     NP4482A 2176693 .. 2176708 -  -3.2  -4.15044   CGGGCGGCGAATAAA              GGCGTT CTGT AACGGC               GGTGGTCAGCCGGCG  60 31
        rnp4 2176309 .. 2176323 -  -2.8  -4.72272   TGCCGGCATTAAAAA               GCTG CCACACT CAGC               CGGTCGTCCGGTCGC  73 88
     NP4478A NONE
       msc_7 2175102 .. 2175117 -  -7.5  -3.35798   ATGCTGCAGCGACAA              CCGGG AGACAG CCCGG               CGGTCGCTACTGCTC  58 32
     NP4474A 2174175 .. 2174195 -  -9.7  -3.05384   GCCGTGTGGACGCAA            CTCGGCATC CGT GACGCCGAA            GCGGGCGAACGCGTT  60 120
     NP4466A 2171161 .. 2171178 -  -6.3  -3.25823   CGTGGTCCATACGAA             CT-CCTGC ATA GCAGGGAG             AAAGAAGTTGCCGTT  54 160
      thrC_2 2169932 .. 2169949 -    -4  -2.72144   GGACGGGCCTCAAAG             GTCCGC GGAATA GCGGTC              GGCGACGTCATCTAT  43 2
     NP4458A 2167186 .. 2167199 -  -8.1  -3.45742   GCATGACGAACAACA               GGTCG GCCG CGACC                ACGAGCTACAGGACG  60 82
       rpl11 2165245 .. 2165255 -  -6.8  -4.27467   CGAGAAGCGAATAAA                 GAGC GAC GCTC                 GGCTTAGGCCGCCGG  74 29
        rpl1 NONE
       rpl10 NONE
       rpl12 2162941 .. 2162955 -  -5.6  -3.50393   CGCTATCCTACATAA               GCCGCC GGG AGCGAC               ACGGCCGGGCCGGTA  55 86
     NP4446A NONE
     NP4444A 2160642 .. 2160662 -  -8.2  -3.53444   GTACTGCCCCGGAAA            CGTCTGCG GCCAT CGCGGACG            CAGCCATCGTCGACC  62 430
      nrdB_3 2156257 .. 2156273 -  -4.3  -3.72576   GCGGCGGCCACCAAA              CAGTTCG GCC CGCACCG              TCGCTGCGAATCACT  54 205
      prpB_2 2154963 .. 2154977 -    -2  -3.40403   TCTCGGTCACCAGAA               CCGTCG AGT CGACCA               TTATTAAAAGTGGCC  46 129
     NP4430A 2153623 .. 2153641 -    -3  -5.46657   CAGCCTAAGAAAAAA             CGAACGTC GGG GGCGTTAG             TTGCCGACTTCGATG  85 22
        ham1 2152206 .. 2152226 -    -9  -2.73875   GCGGCTCGAACAGGA           GGC-GGTCG TCGT CGACCAGCC            GGCCGGCGACCACCC  53 267
     NP4414A 2148523 .. 2148544 -  -3.7  -4.08692   CAACGGCCGCTAAAA           GGCTTGCCGA TAC CCGACAA-CC           GGACAACTCCTCACG  60 36
        ribE NONE
      aspC_3 2146906 .. 2146930 - -13.5  -3.62816   GAAATACAAGGAGAA          TGCCACGGGGC TTG ACCCCGAGGCA          GTTCACAGGTAGCCA  83 28
        tp45 2143674 .. 2143684 -  -8.2  -4.07568   CGGCGTCGTCGAAAA                 GCGC GCA GCGC                 CGGCTCTCTTCGAAC  72 61
     NP4396A NONE
     NP4394A 2142262 .. 2142275 -  -2.3  -4.37092   ACCGCCGGGAGAAAA               GAAGC TATG GCCCC                CGGTTACGGACGCCG  62 29
     NP4392A 2140987 .. 2141014 -  -5.4  -3.47573   CCATCGAGACGACAA        TCACCGACCGCG ACGG CCCGGTCGACGT         CGAACTACCCGAGGA  53 113
     NP4388A NONE
      hcpE_2 NONE
         cpx 2136939 .. 2136953 -  -2.7  -4.62069   CGCTCAGTCGAAAAA               GGCGG GAATG CGGCC               TTACTGCTCGGTGCG  66 26
     NP4382A 2136428 .. 2136438 -  -2.4   -3.5393   ATCATTCGTTCGAAA                 CCGC TCC GAGG                 GCGCTTTCTATTTCC  47 1
        ccmF 2133892 .. 2133916 -  -8.5  -3.59315   CGAAGCACTCCGAAA          CGCCCCGGA GGACGTT CCCGAGGCG          TGGCGGGAGCTTTCG  65 193
      glnA_2 2131480 .. 2131498 -    -8  -2.91264   TTTCGTACGGACAGA             GGCGTCCG CGA CAGTCGCC             GCTCTCAGAAGGTTT  56 30
     NP4374A NONE
        tp05 2127990 .. 2128004 -  -8.5  -3.60475   AACGGTCACGGCAAA               GGGCG TCCCC CGCCC               GGGCAACAGCTTCGA  65 63
        ugpQ 2121089 .. 2121107 -  -5.8  -3.53012   GTTCGCCGTTCGAAA             GCCGACGG CTA CTGGCGGC             TCTCCGGGAGCGAAA  55 15
     NP4358A NONE
        sucC NONE
        sucD 2117546 .. 2117562 -  -5.7   -2.6704   GAAAGCGGAAAGTGA              GACGGCG AAG CGACGCC              GTTACAGGAAGGACT  46 27
     NP4352A NONE
      tatA_2 NONE
      tatA_1 2115859 .. 2115872 -  -3.7  -2.70932   GCCTGCGGGCAAGTA               CGCTG TGGT CGGCG                TCGCTAAGAAGAAAT  43 241
     NP4346A 2114812 .. 2114848 - -11.5  -4.19238   CGGCGAAGGCGAAAA   GGCCGCCTACGGCGTC GACGAG GTCGCCG-AGGCGGCG    GAGTTCGGAGCCATC  81 248
     NP4340A 2112204 .. 2112243 -  -2.8  -3.57971   ACAGCGACGGTGAAA  GCG-GCGACGAAACGAG ATAGCCG CTCTGTTCGTCGAACGC  ACCAAACGCCACTTA  49 473
        panB 2110986 .. 2110999 -  -2.3  -2.71712   GCGTCGTCTGGAAAT               GGAGG GCAT CATCC                GAAACTCCAGCGGTT  39 58
     NP4332A 2109679 .. 2109716 -   -12  -3.48276   CTCCGGTGGAGACAA   TCGCGCCGGATGCGTCG CTGGC CGACGC-CGCGACGCGA   CTCACCGAACAGAGC  75 374
       hbd_3 NONE
     NP4320A NONE
     NP4318A 2103574 .. 2103604 -  -9.7  -3.76775   CCGAAGAGATGGAAA      GC-GAGACGGAGAC GGCT GTCTCCGCCGCTGC       CGACTGAGCTTCTCT  72 110
       tif2b 2102282 .. 2102304 - -11.3  -2.88861   CATTATGCCGACACA          GGACG-CCCG CGAG CGGGCCGTCC           GGCTGAAGCTCAACC  64 517
     NP4304A NONE
     NP4302A 2098089 .. 2098108 -  -3.5  -3.14125   GTCACAGAGCGAACA            CTCGTCC ATCAAA GGACGAT             TCGGTGACCCACAGC  43 80
       tpa05 2095422 .. 2095449 -  -8.4  -3.60296   GACGCGGACCGGAAA        GGAGTTCCGG GTCGACTA CCGGAACGCC         GACGGCGAGACCGTC  65 235
     NP4286A 2089603 .. 2089615 -  -6.2  -3.37522   AGCGCAGGCAAGTAA                CCCC GGTCA GGGG                GTCGGGGCGACGCTT  56 19
     NP4280A 2087232 .. 2087247 -  -2.4  -3.92178   ACCACCTCAAGCAAA              CCGACG AGGA CGCCTG               GATACTGACGAACGC  55 486
     NP4272A NONE
        sdhC NONE
        sdhD NONE
        sdhB NONE
        sdhA 2078977 .. 2078992 -  -4.6  -3.06696   CGCTCGTCGAATACA              TCGCGG GCCA CAGCGA               CTATCTCGTCGTAGC  47 452
     NP4258A NONE
      alkK_2 2073772 .. 2073795 -  -5.2  -4.08767   TTTACCCTCGGAAAA          GGGAGCCG GTGTCAGA CGGCTACC           GACTGAATTCGTACC  64 21
       acd_4 NONE
      accA_1 NONE
      accB_1 2069009 .. 2069041 -  -2.5  -2.76162   GAGCGCATTCGAAAG      GCGATGCATTGGGGG CGA CCCCCGATACGTTGG      GAAGCGTTTCGCGGC  39 44
      fadB_1 2068351 .. 2068409 - -12.3  -2.64155   GGTGGTCGAAACGGA GGTCGTAGGCGTCGACGGTGCCGAC-AT CCGA ATCGACGGCGACGCCAACGCCGACGGCC GGACAGTCGGCCGCG  64 112
       acs_2 2065199 .. 2065231 - -16.3  -2.57564   TCATCGGTCGAGAAC      CCGGGCGTCCTCGAC GAC ATCGAAGACGCGCGG      TAGCGACTTTTTTCG  84 153
     NP4238A NONE
        bioB NONE
     NP4234A NONE
        bioF NONE
        bioD 2057453 .. 2057470 -  -3.5  -4.08689   TATCCAACAACTAAA             TTACATC TCGT GATATAA              CGGATAACATATTTT  58 48
      nirA_1 2050681 .. 2050705 -  -5.5  -3.01712   TTGCCTGCGGGAAGA          CCCCTCGCTGC GAC GAAGCGGGGTG          TCCGTGGCGGGAATG  48 385
     NP4220A 2049492 .. 2049502 -  -3.2   -4.0044   AAGCATGAGGAGAAA                 CGTC GCC GACA                 TGACGATGAAGATGG  58 151
     NP4218A 2048615 .. 2048649 -  -4.3  -3.28416   GAGGAGCGATACGAA    GACGCGCTGACGGCG TTCTCTG CGGCGTC-GC-CGTC    GCTTGCCGCCAGCGA  47 263
     NP4210A 2043898 .. 2043908 -  -8.2  -2.52464   CCCGCCGGGAACCGA                 CCGC CGC GCGG                 TCGTCGAAGGCCGCG  52 135
     NP4204A 2041045 .. 2041085 -  -3.8  -4.57073   CATCGGCGGTAAAAA GCGACTCGCGTCGGT-GCC ACGG GGCGACCGCCGACAGCCGG  CAGGCTTTTTCTGTC  70 346
         rhl NONE
       maa_3 2038492 .. 2038510 -  -5.3  -3.03124   GGGCATCGTCCAAGA            GGTCGACG TGTT CGTC-ACC             TACGTCGAAGCGGAA  46 106
     NP4186A 2033777 .. 2033798 -  -7.9  -4.39571   GCGACAAACCGAAAA           GCGGCGCTCG ACC CG-GCGCTGC           TTCGACCGGGGCGGC  78 337
     NP4178A 2030444 .. 2030471 -    -4  -3.68256   CGTTCAGCAAAAAAT        CCGACCGGAACG AGCG CGTGACAGTCGA         GTTCGAGGAATACGA  53 268
         lfl 2027822 .. 2027840 -  -5.2  -3.87104   CCGACAGGAGAACAA             CGCGGC CGCCGAT ACCGCG             TCGCTGCCGGACGAG  61 101
        cysE NONE
     NP4170A 2026428 .. 2026471 -  -6.6  -2.83715   TGGAGCATTACGAGA CGTATCCGTCCAGTC-CCGAG GGA CTCGACGCCTGGCAGGAAACG AGAGACGAGATTATG  49 114
     NP4164A NONE
        rpoL 2022216 .. 2022232 -  -6.6  -2.90763   GCTAGACGTGACAGA              GTATCG GAGCG CGATAC              GCAACGACGCACAGC  49 112
     NP4156A NONE
     NP4154A NONE
     NP4152A NONE
      alkK_5 2016921 .. 2016931 -  -8.2  -2.78547   CTACCGGACGAACCA                 CCGC ACA GCGG                 GCCGAATCGCGGCCG  53 180
     NP4144A 2015380 .. 2015419 -  -4.4  -4.91109   CGTGCATCACAAAAA CGA-GACG-GAAAC-CGCG GGCTA CGCGTGTTTCTCGACGTCG ACTTCCCACATGTCG  80 4
        gch3 2014524 .. 2014552 -  -3.7  -4.45083   TCCACAGCCACAAAA        GTACCGGCCGCAA TGT TCGTGGCGGCTAC        CGTACTACCGGGCGA  68 30
      abc05s 2012828 .. 2012845 -  -9.1  -2.69473   CGAAAGCACCAGAAG             GCCGGAA CACT CTCCGGC              GGCCAGCGGCAGATG  56 347
         pgk NONE
     NP4128A 2007101 .. 2007121 -  -5.3  -3.22091   ATTTGAACCCACGAA            CTCCCGATT ACA AGTCGGGTG            CTTGGACCACCCAAG  51 62
     NP4124A 2005268 .. 2005286 -  -6.6  -3.18264   TTCGCCAGCGACGAA             GCGCTCGC AGA GCTAACGC             GAGTGCTCGCCGACG  54 319
      trxA_4 NONE
     NP4118A 2003968 .. 2003992 -  -2.7  -4.04206   GCATCGCCAGAGAAA          TCGAAGCCGAC ATC GCCGCCTCGGA          GCCGCTCTCCGATGT  57 315
     NP4114A 2002721 .. 2002747 -  -5.8  -3.92373   GACTTCATCGAGAAA        CTCC-GCGAGG ACCCGA CCACGCTGGAG         ATACTCGGCGACGGC  62 408
     NP4110A 2001433 .. 2001472 -  -9.9  -3.53012   CCGGCGGGGCGGAAA  GCTGACCGCAGCGGGCG TGGCAG CGCCTGCTGCCGTGAAC   GCTCCGCCATGAGGC  69 81
     NP4106A NONE
     NP4104A NONE
     NP4102A 1998846 .. 1998863 -  -2.5  -4.23707   ATAAAGGTCAAGAAA             GCGCGTG TCGT CCCGAGC              GGTGGACGCAGGCCG  59 41
      cinA_1 1997915 .. 1997955 -  -2.4  -3.58832   ACGAACGACAAAAAG CGCCCGGTCTCA-GCCGGC CCAC GCCGGCGCGAAAAAGGGAA  TCGATTAAGGGACCC  47 181
     NP4096A NONE
     NP4094A 1995638 .. 1995650 -  -2.6  -3.85092   AGGAGTTACAGCAAA                CCGC CATCC GCGA                AGTGAAAGAGGAGGC  55 331
     NP4090A 1994815 .. 1994825 -  -3.2  -3.32993   GGACTCATACACGAA                 GATG AGC CACC                 TGACAAAAACTTCTT  47 242
     NP4088A 1993523 .. 1993538 -  -3.2  -2.75844   GGGTCGATGGCAAAT              CTCACC CGTT GACGAG               TTCGACAACATCCGG  41 11
     NP4086A NONE
     NP4084A 1992307 .. 1992329 -  -4.1  -4.62069   TCTCTAGCTGAAAAA          CGTCGCCGGT TGTT ACTGGC-ACG           CACGTCGGACGGCCA  70 263
     NP4082A NONE
     NP4080A 1990684 .. 1990700 -  -9.3  -2.91264   CGTGGGACGTACATA              CCGCCAC CTT GGGGCGG              ACGCGTATAACAGTA  62 172
     NP4078A 1989299 .. 1989331 -  -7.8  -3.14344   CATCTCCGGCACGAA     GGCGTCCGAA-CCGAA GTG TTCGGCTTCGG-CGAC     TCGACAGCTGAGGAG  55 105
         cna NONE
     NP4070A NONE
     NP4068A 1985811 .. 1985825 - -11.4  -3.02043   AACGTTTCCCGAACA               CGACCG GGT CGGTCG               GACACTGGTACGACC  65 233
     NP4058A 1981538 .. 1981552 -  -4.2  -4.40894   GAAACGAGAGTAAAA               GTTAGC TCA GCTTAC               AGCTTGCCGGCCTTC  68 22
     NP4056A 1981205 .. 1981218 -  -3.1  -3.48276   TCCTGTGTCATACAA               CCCGCT GGT AG-GGG               CTCCGAGGGTATCGG  49 50
        thiE NONE
        thiM 1979735 .. 1979747 -  -2.6  -3.05384   TGTCCCGCTAGGTAA                CGGA GAGTA CCCG                CTCGATACGGCCAGC  41 5
      acd_10 1978001 .. 1978031 -  -6.8  -4.07568   CTCCGGCTTCCAAAA       GCTGTCCATCCTGC AAG ACCAGATGGACATC       TACGAACAGTTGGCC  68 321
        porA NONE
        porB 1974493 .. 1974508 -  -4.6  -4.07568   TCCGGCCTCCTAAAA              TCCCGC ATTC GGGGGA               CAGGCTGCCGGAACG  62 71
       phr_1 NONE
         sod NONE
     NP4036A NONE
     NP4034A 1969169 .. 1969190 - -10.2   -3.6608   ACCAGCTCATCGAAA           GCATCGAG TACCTG CTCGATGC            CGTCGACGAGTCGCT  71 192
     NP4026A NONE
      aspC_1 1965413 .. 1965423 -  -5.4    -3.767   GATTCAGCTACGAAA                 CGAA CCG TTCG                 AGGCGGTCCATCGCT  58 7
     NP4022A NONE
     NP4020A NONE
     NP4018A NONE
     NP4016A NONE
     NP4014A NONE
     NP4012A NONE
     NP4010A 1957179 .. 1957221 - -13.6   -3.2699   ACGACATCGAGAATA TCGACATCGACA-CGACCG ACGGAG CGGTCGATATCGTTGTCGA TGACTCGGACGGGGT  78 461
     NP3994A 1944961 .. 1944979 - -10.2  -3.63515   TCGGACCCCGAACAA             CCCGCTCC GCC GGAGCCGG             AACAGCCGTCCACGG  71 388
     NP3986A 1941878 .. 1941894 - -10.9  -3.53811   GTCATCGGCTCGAAA              GGCCAAT ATG ATTGGCC              GGGCTACACCAAGCG  74 192
     NP3984A 1941312 .. 1941331 - -10.6  -4.03234   CCGGGGGCACACAAA            GCCGTGGC GGTT GCCGCGGC             GGCTACGGCTCTAGA  80 28
        aroK NONE
       pheA1 1940019 .. 1940062 - -14.4  -2.90511   GACGTACAAATACCA CCTCGAAGGCGACGGTCACC TCGT GGCGACCTACGCCGGCGAGG ACGCCAAGCCGTTCA  73 116
     NP3970A 1934509 .. 1934521 -  -4.7  -4.06491   TGAACGTCACAGAAA                TCGCC GCC GGCGT                CCGATTCCGGGACGC  62 317
     NP3966A 1931562 .. 1931600 -  -7.2  -3.21276   CGTTCGCTTAGAAGA   CGAAGTCGGCGGCGGTCG CAC CGAGCGCGTCTGGCTTCG   GGGGCGAATCGACCC  54 243
       hcp_1 1924249 .. 1924260 -  -2.2  -3.15861   GATGAGTGGTACGAA                GAGC GATT ACTC                 GACGATGACAGCGCC  41 20
     NP3952A 1923331 .. 1923342 -  -5.8  -3.49102   ATACCGGCTATAGAA                TCCG CTGG CGGA                 AATACCCCAGTCGTC  55 269
       glo_1 NONE
      moaD_3 NONE
     NP3944A NONE
     NP3942A 1920299 .. 1920332 -  -5.1  -3.05022   TGCGGCAGAGACACA     CGCCGCAGCCCACGTC ACC GGCGGTGGCTG-GACG     AACCTCTCACGGATG  47 413
     NP3936A NONE
        nosL 1917553 .. 1917568 -  -6.1  -4.07568   TGTCGGCCGCGAAAA              CGTCG TCGAGG CGACG               GTTCGCAGTCGCCAG  66 378
       trx_1 NONE
     NP3912A 1906214 .. 1906244 -  -5.2  -3.78962   GCAAACAGACTCAAA       GTACAGCCCTGCGA ACA TCGCTCGGCAGTTC       AAGTCGTACTCTGGA  58 245
     NP3908A 1904618 .. 1904639 -   -13  -4.04413   AACAGTAGTAAACAA           CCTCGGGC ACGGTG GCCCGAGG            CTTTTGTAGTTCCCT  91 40
     NP3904A 1901363 .. 1901398 -  -5.3  -4.11692   GACGGATGCTCAAAA    CCT-GCCGGTCGGAGG AGCGG CTCCCGTCCGACGAGG    AGTTCAAGGCGAACA  64 268
     NP3900A NONE
     NP3898A 1899163 .. 1899173 -  -4.6  -3.10946   AACACGCGAAAACGA                 CCGC ACG ACGG                 CTATTTGCTGAATCG  47 309
     NP3894A NONE
     NP3892A NONE
     NP3890A 1895576 .. 1895593 -  -3.3  -2.62192   TGGTATCGAAGTAAT             GGAGGAG GGGG CTTCCCC              TTTGACAGTTGTTGT  40 54
     NP3888A 1892959 .. 1892995 - -10.1  -3.59979   CCCGTCGAGGTCAAA    GCCGTAAATGGGACGAC ACC GCCGTTCAATTTCCGGC    TCACAACAAACGAGT  71 406
     NP3884A 1885602 .. 1885612 -  -6.8  -3.37259   AACGATGGTCAAACA                 GCTC CAC GAGC                 GACTGATGGAAGATA  55 507
     NP3870A NONE
     NP3868A NONE
     NP3866A NONE
     NP3864A 1859395 .. 1859409 -  -3.5  -4.08974   ATCGTAGTACACAAA               CTACC TGTCT GGCAG               GGTCTATTCCCCGTG  58 174
        relA 1858226 .. 1858258 -  -6.4  -4.60041   ACTGATTCTCAAAAA     CTGTCGAACGTGACCA GTT TGGTCA-GTTCGTC-G     TTTCCTCCGCCTGAT  78 15
     NP3858A 1857670 .. 1857680 -  -3.2  -2.67143   AGATTCATGACAGCA                 CCTC TGT GAAG                 TCGTACAGTTCGGCA  40 4
     NP3856A 1856618 .. 1856631 -  -6.7   -2.6294   GATACTATCGAGAAG               CGATG TGTG CATCG                ACGATAGGTTTGTCT  48 1
     NP3854A 1855031 .. 1855046 -    -9   -2.8805   ATGATCGTGCATACA              GAGGGT ACCC ACCCTC               GTGTCACACGCTCTC  59 398
     NP3850A 1853586 .. 1853604 -  -6.8  -2.50779   GGAACATTAACAGAT             CGATAAAA TTT TTCTATCG             GTTATGGATGCGTGA  50 77
     NP3842A 1847703 .. 1847735 -    -5  -3.39717   ATGGATGAAGACGAA     CGTGAGCGAACCG-TC ATC GAGCAGTTC-CTCACA     GCAGATGTGGTTGAC  51 438
      fadA_8 1843094 .. 1843109 - -11.8  -3.93963   ACGAGCACGCACAAA              CGGGCG ATGC CGCCCG               CTCCGGAGCCGCTGT  83 43
     NP3826A 1841738 .. 1841751 -  -5.2  -2.74144   TTCCCACCCCTAAAC               CCGC CTGCTT GCGG                CCATCCGTGCGCTAT  47 37
     NP3824A NONE
     NP3822A 1839622 .. 1839648 -  -4.4  -3.02144   GTACTTCGCTGAAGA        GCCGCC-G-GAC TACGT GCCGCTGGCGGC        CAACCGGCTGGGGAT  44 470
      abc16s 1836116 .. 1836134 -  -2.3  -4.56775   ACCGTGGCGTAAAAA            GCGGGCGG TTGG CCGTC-GC             AGTCCGGCGACGCCG  66 45
       srp19 NONE
     NP3810A 1835533 .. 1835547 -  -2.7  -2.62184   GCCCGCTTCATATCA               CGTCG TTTGC CGGCG               GTCGCTTGGACGTTG  38 55
     NP3808A 1834047 .. 1834065 -  -5.9  -2.75064   TGCTCCACGGAATGA             GCCTCGC GGTCG GCGAGTC             GGCGGCCGCCATCGA  46 373
     NP3804A 1832340 .. 1832355 -    -6  -3.96327   ATGCTCTACGAGAAA              GCCCGG GAAG CGGGGC               TTGGGGAGCGAATCG  64 83
        tp11 1829007 .. 1829018 -  -5.8  -3.15544   CTCGATGGCGACGAA                CGAC GGCC GTCG                 TTGCCGGAGCCCCCT  49 511
     NP3794A 1827691 .. 1827701 -  -2.4  -4.36914   CCGGGCGTCACAAAA                 CCGC TCC GCCG                 CCGGCGATGTACAGG  62 89
      ferA_5 1826959 .. 1826998 -  -4.8  -3.56594   CCAAAGGGCTCGAAA  CCGTCCAGGCGAGCGCGA CCGA CCTCCCTCATCCGGACGA   CTCGGTCGATGCCGT  55 348
     NP3788A 1825866 .. 1825885 -  -9.2  -2.81725   ACCGTAGAGCAATGA            GTCGTCGG CAGA CCGTCGAC             CGTGCCGCAGTGGCC  58 256
         fen 1824450 .. 1824487 -  -9.7  -2.73124   GGCCATCGCCGAAAT   CGAGGACGCCGCCGGCA TCGT CACTGGCGAGGCCCTCG    GACAGAAATCGAGCC  56 325
        bolA 1823277 .. 1823289 -  -4.8  -2.94888   AACGCACCGAAACGA                GACC GGCGT GGTC                ACTCGGGAGTGCGGG  46 24
        fumC 1821752 .. 1821763 -  -2.2  -3.59946   CCCCGAAGTATATAA                CAGCG CCC CGC-G                TTTTCAATCGGCGAA  47 80
     NP3776A 1821193 .. 1821216 -    -3  -3.66166   CGGTCAAAAAAGACA          CCATCCGCACG GGT CG-GCAGTCGG          TCGTTACTCGAAGTC  52 29
        gatE 1819121 .. 1819179 - -13.2  -4.28977   AGAAGATACCCAAAA CCGAGCGGCTCTTCCGCCGG-CTGGCCGGC CGC GCCAGCCCGACCGGCCGA-GAG--GCCCGG ACGCTACGCGGCGTG  95 149
      folP_2 1817124 .. 1817182 - -11.1  -3.74238   CTAAACAATGTGAAA GACTGG--GCCCCGAGGACACCGTTGG CCCCTAC CCGACTGTGTCCTCCGGGCTTCCAATC GTGCGTTCCGGGGCC  78 87
     NP3768A 1816308 .. 1816318 -  -8.2  -3.63515   TTCGACCTCGAAGAA                 GCCG CCT CGGC                 CCACCAGTTCATCGA  65 121
       dld_1 NONE
     NP3762A 1813004 .. 1813016 -  -3.3  -3.24447   GATAGCGTATAAAAG                TGTCC GTC GGGCA                GCGAGGCTCACTCTT  45 33
     NP3760A 1812434 .. 1812470 -  -7.1  -3.76759   ACGAAGTCCACGAAA    TCACCGGCCAGCGGCAG GTG CCGGCGCTCGTCGACGA    TGCTCACGGGGTCTC  62 125
     NP3756A NONE
     NP3754A 1810902 .. 1810944 -  -6.9  -3.48276   GGTCGGTCGAGATAA CCGACGGCGACCTCG-GCGG CGCG CGGTTCGAGGTCACCACCGA CGGCTAGTCGCCGGT  60 29
        acyP 1809496 .. 1809520 -  -4.1  -2.62184   CCTCGCTGGATATCA          TGGACGGCGGT TCG ACCGGCGGCGA          CCTAACGGTTGTGCC  42 43
     NP3748A 1808056 .. 1808073 -  -2.6  -3.34895   CCGACGCCGAAGTAA             CGTACG GTCAGT CGTCCG              GCCACAGCGCCTTCG  46 15
        moaC 1807140 .. 1807155 -    -6  -3.10796   GGCCATCATCGAACA              GGCCCG CGCC CGTGCC               AGCGAACTGCCTGCC  49 412
     NP3732A NONE
     NP3730A 1800936 .. 1800969 -  -9.7  -3.11207   GAGGGAATACAGACA     GTCCGT-GCCTATCCG CAT CGAATAGACGACAGAC     GGCGCTGGCGACACG  60 427
      tpiA_2 1793690 .. 1793702 - -10.5  -3.66288   GATTCCTGAATACAA                GGCGG CAG CCGCC                GAAGTGGAGGTGGGA  75 116
     NP3712A 1791044 .. 1791059 -  -4.6  -5.00884   ACGGGCGGCAAAAAA              GTACGC TACG GCGGAC               AACGCGGCCATCTTC  85 450
     NP3708A 1787931 .. 1787942 -  -7.2  -3.34043   CCGACGACCCGATAA                CCCG ACGG CGGG                 CGTGGTTGCGCTGCC  58 372
      trxA_3 1787394 .. 1787412 -  -4.4  -2.78384   GTTGCGGTGACCAGA             CCCCGGCA ACG TGCAGGGC             GTTTGTGCCGCGGGG  44 41
     NP3702A NONE
     NP3700A 1785583 .. 1785595 -  -2.6  -4.56597   CCCCTCGCTTAAAAA                GCCG TGGGT CGAC                GCCTCAGAACAGAGA  66 29
     NP3698A NONE
      idsA_3 1782852 .. 1782864 -  -3.3  -3.91352   ACAGGCGGAACGAAA                CCGCA GGC TCCGG                AGCCCGTGTTCCGCA  55 134
        gltX 1781025 .. 1781035 -  -8.2  -2.79796   CGTTACTGTAGGAGA                 GGGC CGG GCCC                 TTAAGGATTCGTCGA  54 43
        ferB 1780504 .. 1780516 -  -4.7  -3.17146   GCTGTTGACAACACA                GCAGC CGA GCGGC                TCCTTGTCAGCAAGG  47 189
     NP3688A NONE
       tef1b 1777665 .. 1777685 -  -3.9  -4.61868   GACCCACACATAAAA            GGTGCGT TCCGGCG ACGCTCC            TTCCCCAGCCGCCCA  70 182
      rpl21R NONE
        rpoF 1776944 .. 1776955 -  -3.6  -2.87132   GTCGTCGCTCATACA                CCCA CGTA CGGG                 AAGCCGATATTTAAA  44 53
     NP3680A NONE
        ksgA 1775495 .. 1775512 -  -5.5  -2.64616   TCCGTATCGACATCA             GCCGTCGA CCT CCG-CGGC             GATGGCCGCGAGGCG  46 5
       msc_5 NONE
        hemK NONE
      metE_2 NONE
      metE_1 1771179 .. 1771197 -  -7.3  -3.71848   TGGCTCTACGAATAA             CGGCTGC TGACC GCGGCCG             ACGCGCTCCCCGATT  63 352
        dpsA 1768817 .. 1768828 -  -2.2   -5.0133   CATCGCCGGAAAAAA                CAGT CTTC ACCG                 AGCCCGGAAACAGCG  79 94
     NP3654A 1767645 .. 1767657 -  -2.6  -3.53012   CCCGGTCGGCCCAAA                CGGC GACGA GCCA                GTCGGAACGGTCGAC  47 331
      abc24a 1764751 .. 1764761 -  -8.2  -4.02334   TACCTACATCACAAA                 GGCC GGC GGCC                 TGTGGCTTCTCGGCC  72 256
     NP3640A 1760790 .. 1760800 -  -2.4  -4.17762   CACCCTCCAAAACAA                 CGGC GAG GCTG                 GTCCGACAGGCGATA  58 227
     NP3634A 1757628 .. 1757639 -  -7.2   -3.2794   CGGCACCGAGATGAA                CGCC CCGC GGCG                 ATAATCGTAGGCGGT  56 458
     NP3630A NONE
       msc_4 1755104 .. 1755161 -  -9.9  -3.05384   CGGTCGTCGACGCAA CCGGCCACTCGATAGCGGTTCGG-GAG TGTGCG CTCGCCGA-CCGCGACGGAACGGCCGA GTTCGAAGCCGAGCC  60 358
     NP3622A 1751836 .. 1751847 -  -5.8  -3.93256   GATACGGTGAAAGAA                CTCC CCTG GGAG                 CCCGAGTGGCTCAAC  62 383
     NP3616A 1749389 .. 1749412 -  -3.8  -3.53444   GGACTGCGGCTGAAA          CGGCTTCC GACCGGCA GGAAGCGG           CTGAATCAGAATGAT  51 501
     NP3612A 1748492 .. 1748520 -   -16  -3.28712   GCTCCCGTCGGACAA        GCAGCGCCAGCC GCAGA GGCTGACGCCGC        TTCTTCCGACGACGA  89 69
     NP3608A 1745993 .. 1746004 -  -7.2  -3.64703   CGTTCGTGAGCCAAA                GCCG CAGC CGGC                 GATTCATTCGGTGAG  63 29
     NP3594A 1738268 .. 1738288 -  -2.5  -3.20382   TTCGAGAGTGACGAA            TCGCGCGAA CGG TTCAAGCAA            TCGCCGGAGTCGTAT  44 195
     NP3590A 1736018 .. 1736044 -  -9.3  -3.17723   CCATCCTGAAGTGAA         TCGCCTCGGGG TCAAG CCCCGAGGCTT         CCCGTTTCCACGACG  66 10
        tp58 1734189 .. 1734214 -  -3.2  -3.73914   ATTAGCCACGAAGAA         CGCGAACGCC GAATCA GGGATTCACG          GGCGACAATGCGCCG  54 128
     NP3574A 1727165 .. 1727184 -  -3.4  -3.49924   TCGAAAGCAGGACAA            GCGCTCCG CATC CGGACCGA             AAAGCGACAGTACGG  49 224
     NP3570A 1725719 .. 1725754 -  -5.2  -4.60487   TACGACGCCGAAAAA    CACTCCAGCCGGCACA TCGA TGGTCCGTCGGGAGCG     GTCCGGGCGGCTAAC  75 36
     NP3568A 1725281 .. 1725305 -  -7.8  -3.53012   CGGGGTTCCTGGAAA         GGTGGCCCCCA CGAA TGGGGGCT-CC          ATCTGCCTTACTCCC  62 33
     NP3564A NONE
     NP3562A 1720036 .. 1720053 -    -2  -4.14874   ACAATAGGTTGAAAA             GCAG-CT GAACG AGTCTGC             CTGCGGTGGGACGGG  59 102
        tp13 NONE
     NP3558A NONE
      menA_2 1717423 .. 1717433 -  -6.8  -3.34517   AGGGCTGTTCAAACA                 GCGT GAG ACGC                 ACAGCGGGGGAAACA  58 96
     NP3546A NONE
     NP3544A NONE
        tp43 NONE
     NP3540A 1709188 .. 1709216 -    -8  -3.53012   CGGCGTGGTCGTAAA        GCCGGTCGCCGG GACAG CCTACGACCGCC        TCGGGGTTCGAACGT  60 421
     NP3524A 1702915 .. 1702929 -  -8.5  -3.73775   GGCAGTGCTACGAAA               CCGCC CGCGC GGCGG               CCACGAGGTCGTCGC  69 3
     NP3516A NONE
       pmm_3 1698207 .. 1698219 -  -3.4  -3.64703   CGCCCGGCAGGCAAA                TAGC TCCGG GCTA                GTCCGCCTCGGCGAC  52 23
         cdd NONE
       udp_1 1696967 .. 1696985 - -13.8  -2.56095   CCGACATGTAAGCGA             CGCCCGGC GCA GCCGGGCA             CTCAGTGGTCGTCGA  74 27
      galE_3 1693951 .. 1693975 -  -7.1  -2.96274   GCGGCGACAAGGACA          TGCAGCAGGTC GCG GAGCTGCTGGA          CCTCTAACGTGTCGC  53 41
     NP3496A 1687143 .. 1687160 -  -7.7  -3.15861   GACGAGCTCGACGAA             GAGGATG ACCT CACCCTC              AACGTCGATATGTCG  55 239
     NP3492A NONE
     NP3490A 1684934 .. 1684949 -  -3.2  -3.16564   TGTTTAGGGGACCAA              TCGGCA TGCG TTCCGA               CCCTGTGGTCGATGA  43 89
      sppA_2 NONE
     NP3486A 1682615 .. 1682636 -  -2.2  -3.85698   GCGCTCGGCGACAAA           GCGC-CCGA CGAAC TCGGAGCGG           TTCTGTCCCGTGCCA  55 363
       top6B NONE
       top6A NONE
     NP3478A 1677314 .. 1677334 -  -8.1  -3.73402   ACACGTTCGACGAAA            TCGAGGCCG ATG CGGCCGCGT            TCGCCGATGAGCTTG  65 132
     NP3468A 1672851 .. 1672872 -  -6.5  -3.57263   AGCTCGATTCGGAAA           GCGCCGGTGA CCT TC-CCGTCGC           CGAGGCGATGCGGGA  59 460
        hchA NONE
       acd_3 1668176 .. 1668192 -  -2.2  -4.58283   CAACCTCCTGAAAAA              CGCCGT CCAGC ACAACG              ACAAGCGCGAGCCGG  67 425
     NP3452A 1663444 .. 1663457 -  -2.3   -5.1287   CGCAGATGTAAAAAA               GAAGC TGAT GCTGC                AGTTTACTAATTTCG  83 397
     NP3442A 1655031 .. 1655051 -  -5.3  -3.21099   GGCGTTGAGTACGAA            GCTGTCGCC ATC GGCGATACC            GTCACTGCGGGCGTC  49 390
     NP3436A 1653011 .. 1653042 -    -3  -2.57028   GGAGAATAAAACTAT     GGACGCGGGCA-GT TCAGCT ACTTGTCCGCG-CC      GGTGACGACGACCGG  40 11
      fadA_4 1652153 .. 1652164 -  -2.2  -4.63218   CCCGCTCGAAGAAAA                CGAA GAGG TCCG                 CCGTATCTTCGAAGG  66 73
      acaB_3 NONE
     NP3418A 1643761 .. 1643782 -  -2.9  -3.53224   CAGTGGGGTGTCAAA           GCCGTGCAG GTCG CTACACATC            CACTGTCCGACCTTT  49 121
     NP3406A 1636743 .. 1636774 -  -2.1  -4.56597   CGCCGCCGCGAAAAA      CGCCGAAGCGCTC GCCCGG GAGTTCCTCGTCG       CCGTCGGGGCGTTAT  67 353
     NP3396A NONE
       cbs_4 1633236 .. 1633261 -  -6.9  -3.56643   TCGACAGCCTGTAAA         GACCCCTGA ATTGACCG TCAGAGGTC          CTCAAAACTGAACCG  60 17
     NP3392A 1631356 .. 1631403 -  -9.3  -2.98823   TGCTTCGGACATAGA GCCGATGA-GCGCGACTGTCGCAC CCG GTGAGACAGT-GAGCGTC-TCGGC GACAGTCACGAACAC  59 445
     NP3388A 1629340 .. 1629390 -  -3.1  -4.76423   GAGAAATACACAAAA TGTGGGCGGGCTGACGCTTCGCGGC GGT GCCG-GCGG-GCCAGCCCCACCATA TCAGCTATTCGGGCG  73 30
      alkK_4 1627541 .. 1627556 -  -2.4   -4.4773   CGACAGCAACTAAAA              CGGCAG CAAT CGACCG               GGCGCTACAGCTCTT  64 30
     NP3380A NONE
     NP3378A 1624174 .. 1624207 -  -9.5   -3.4759   AGCGAGCATAATGAA     CGCGAGGAGGGCGGCC GTA GACTGCCGTCCTC-CG     CATCCCCGTATTTTG  67 209
     NP3376A 1620251 .. 1620269 - -10.2  -2.86164   TCGGTAACCACCATA             CGGTGAGG GTA CCGCACCG             CTCCGGGGTTCAAAT  63 369
     NP3372A NONE
     NP3370A 1616833 .. 1616848 -  -7.5  -2.88861   TACGACCTTCATAGA              GGCCG AAAGTA CGGCC               CCGGTTTAGCTTCTG  53 79
     NP3368A NONE
     NP3366A 1614963 .. 1614987 -  -5.6   -3.9281   AGGAGCCCGAAATAA          TCGCGTTCGG TATCG CCGCACTCGA          CGAGTACCTCGAGCA  62 321
     NP3356A 1610422 .. 1610450 - -10.2  -3.90922   ATTTTCTGTAAACAA        TCGGCGACACCG TCACT CGGCGCGGCCGA        ACGTCTGCATCCCAC  77 9
     NP3354A 1608122 .. 1608163 -    -8  -3.06399   CGGAAGGAAAGCACA CCGCCCGGCAAACCTCTTGT GGTC ACA-GCGGCC-GCCGAGCGG ACGAAACGCCCATAG  57 474
     NP3350A 1607063 .. 1607096 - -15.9   -2.8806   AAACCGCCCGAGAGA     CCGACGG-CGGTGCCG TCT CGGCCCCGACCGGCGG     CAGCATGGAAGCGGC  80 375
     NP3334A NONE
     NP3332A 1598154 .. 1598184 -  -2.6  -3.53012   TGGTTTTGTCTCAAA      CGGAGCAAACAGC AGATGA GC-GTTTAGTCCG       TGGACCTGCGGCTTG  47 177
     NP3330A 1596171 .. 1596186 -  -4.7  -5.31456   CCAATTGATAAAAAA              CCGAT GTTGGA ATCGG               GACAGATGTGTTACA  93 304
     NP3326A 1595633 .. 1595656 -  -5.8  -3.93673   GAAATAGGCCAGAAA          GCCGAGCACA ATCA CGAGCACGGC           GATTTGTGCTGCGGG  61 99
     NP3288A NONE
     NP3286A NONE
     NP3284A 1581556 .. 1581581 -  -5.3  -3.16564   CCGGCAGCGTAGGAA         CTCCTCAACGC GCGC GCTTCGCGGAG          GTCACCGGTCCCTGA  49 205
     NP3282A NONE
     NP3280A 1580524 .. 1580535 -  -3.6  -2.71924   GATGTCCTGCGAAAT                GCCG GGTA CGAC                 TCTTTAGATGAATTG  43 478
     NP3260A 1568294 .. 1568321 -  -3.4  -3.51091   GAGAATCACAATCAA        CCACGACATAGA GGGT TCTAAGCCATAG         ACAGTATTTCACCAG  49 15
      cdc6_4 1566573 .. 1566595 -  -4.8  -4.77719   CAAAATCGAAGAAAA           CCGCAAAACG GTA CATTCTGCGT           CTCTGTGAAAACGGT  80 87
     NP3250A NONE
     NP3248A NONE
     NP3246A NONE
     NP3244A NONE
     NP3242A NONE
     NP3240A NONE
     NP3238A 1562685 .. 1562710 -  -4.7  -3.62597   CCGATTTGCGAAGAA         CCACACGC-ACC AGC GGTCGCTTATGG         GCGGGTACCTGGGGT  53 105
     NP3236A 1561546 .. 1561559 -  -5.9  -2.78712   TTGTGAATCTAACTA               CGCGC TACA GCACG                ACTGGGTTTCAAATC  47 375
     NP3234A 1561081 .. 1561095 -  -3.4  -3.90744   GGTCTGGGGAAACAA               CGGCTC CCG GGGCCA               CACCGTCACCGCCTA  56 265
        pssA NONE
     NP3228A NONE
     NP3226A 1556798 .. 1556817 -  -5.6  -3.68529   ACTTCACGACCGAAA            GGTTACCG AGAC CGGCGACC             CGGTTATCACCATCG  57 284
     NP3222A NONE
     NP3220A 1553684 .. 1553725 -  -7.2  -3.01712   GCGGGGCCGGCAACA CCGGAACTCC-GGCG-GCGG ACCG CCGCCCGCGAGGATGTCCGG CTACTCGGGTTCTTA  50 419
        deoC NONE
     NP3198A 1543498 .. 1543509 -  -3.6  -3.33696   GCGGCGGTGAACGAA                CAGC GAGG GCCG                 GAGACTCAGACCGGC  47 31
     NP3192A 1541394 .. 1541410 -  -6.5  -4.18018   TCTTGTCAGCCAAAA              GGAGCAC ACG GTGCTCG              TGACCGAAGACGGCT  68 98
     NP3188A 1539459 .. 1539474 -  -3.2  -4.03234   GTCGGGGTATATAAA              CCGGTA CTCG TAACGG               GGAGTTTGGCAGTCG  58 181
        cysA 1538484 .. 1538499 -  -3.9  -3.72374   GCTGACCAAGAAAGA              CGCCA AAAAAA CGGCG               GTCGTCAGCGGACGG  54 67
         suk NONE
     NP3182A NONE
       udp_2 1535740 .. 1535755 -  -3.9  -3.70149   CCCAGAGGATGCAAA              GCGGC TTCGCG ACCGC               GACTACGAAGTCATC  56 353
     NP3176A 1534235 .. 1534245 -  -2.4  -3.65199   AACGCCTGAGTGAAA                 TCGG ATG CCGC                 TTGCGCACACGCATG  51 186
     NP3172A NONE
        etfB NONE
        etfA 1531327 .. 1531338 -  -4.4  -2.56715   AAAAAACGGAAAATG                TGAG GAAC CTCA                 GACGTCGGGGGCTTC  43 23
        trpC NONE
      trpB_1 NONE
        trpA NONE
       fba_2 1527348 .. 1527364 -  -7.9  -2.62184   CGGCTTTCGAGACGA              CGCCGGA GTG CCCGGCA              GACATCGTCGAGGCC  50 245
     NP3152A NONE
     NP3150A 1521226 .. 1521242 -  -3.6  -3.71804   TCAAAGGGTAAAACA              CGACTG GTTCT CAGGCG              GCGTCGGTGGTGTCG  54 19
     NP3148A 1520331 .. 1520345 -  -4.2  -2.71712   GTTCGCGGCTCAAAG               CGGC GTCGTCA GCCG               GCTGCCGACCAACTG  43 5
     NP3146A 1519499 .. 1519532 -  -9.6  -3.01791   AGCGGCTCTCGAAGA    CGCTGGCGAGCG-GGC GGTC GCCTCGCTCGC-AGAG     GCAGCCGAGGCACGA  59 256
       tpa03 1516026 .. 1516038 -  -5.5  -4.56775   AGGTGGGCGGAAAAA                CAGCC GAC AGCTG                TCCTGCTGGCTCACA  75 36
       htr24 1512655 .. 1512698 -    -8  -3.01791   ACGCTGCCGCGAACA GGCGGTAGACTGTCGCGTCGG TTG CCAGCGCTTCAGTC-ATCGCC GGTCACCTCCGTGTT  56 14
     NP3132A 1511931 .. 1511946 -  -8.2  -3.58343   GGCACTACCTCGAAA              CCGACC TGCT GGCCGG               CGTTGGTGACTACAT  65 60
     NP3124A NONE
       htr23 1504671 .. 1504681 -  -3.2   -3.4678   AGTGTGACACGAGAA                 CGAA GAT TCCG                 TTTCCGGAGGTCGAA  49 288
      trxA_5 1501712 .. 1501723 -  -3.6  -3.36273   TTTGCCGAACAGGAA                CACG ACGA CGCG                 AGAGAAAGCAGCCGT  49 70
     NP3104A 1491094 .. 1491129 -  -6.9  -3.27653   AGCCGTACGAGAACA   CTGTCGCCGCCGAAACA GTCT CGCT-CGGCAGCG-CAG    TCGCTCTATTGAACG  54 400
      mtfK_2 1485349 .. 1485379 -  -8.9  -2.51872   CTGAGTAGAAGAGAT       GTGCGGTGACCGA AAGAG CCGGTCGCCGTAC       GACGCAGTCGGGTCG  57 41
     NP3086A NONE
     NP3084A 1483012 .. 1483060 -  -2.3   -3.7795   CGAAAGGCCAGCAAA CCGCCGA-CTGGGAGACAGACGA GATTG TCGAC-GACGCCCAGGTCATCGG CCGACACGACCCCGT  53 211
      guaB_2 1480811 .. 1480827 -  -4.3  -4.93365   GGTGACAATCAAAAA              CGCCGAC CAC GTCGATG              TCTCCTTCCCGTCGT  79 107
        pepQ 1478035 .. 1478080 -  -4.6  -4.35353   AAGCAAAAAGAACAA CCCGAGGT-TCCGGAGCGGTC TCATC GACTGCTCCCGAGACGGCAGG AGCTACGCCTCCGGG  67 219
        tp23 1476757 .. 1476812 - -12.4  -2.85999   CGACCGGACATGATA GACCCGGCGCTCATC-CGTAGCGGCCG CTT CGACCGCCTCGTGATGGTCGGCGAGCC GGACCTCGACGGCCG  66 375
     NP3070A NONE
     NP3068A NONE
     NP3066A 1473361 .. 1473376 -  -2.5  -4.46212   CGGTCGACGAGAAAA              TCGAC GAGTTG GCCGA               CGAGGCGCTGCCATA  67 130
      trpD_3 1470879 .. 1470897 - -17.4  -3.82603   AACGCCGAAATAGAA             CGGCCCGC AAG GCGGGCCG             ACGAGCGGCTCGCGG  95 387
        ppiA 1469392 .. 1469415 -  -3.9  -3.53012   CTGGTGGCCTCGAAA          CTGACGACGA AGATG TCATCG-CAG          CGGCACACCGTGAGC  51 312
     NP3036A 1462426 .. 1462453 -  -8.3  -3.27525   GTTCGTCAAAGTGAA        CTGCCACGGGC GCGGTG GCCCGTGGCTT         CCCGTGGATTAGTCT  59 34
     NP3034A 1461785 .. 1461795 -  -4.6  -3.28712   CCCGCCGTTCTAGAA                 CAGC CGA GCCG                 AAAGACGATTACCGC  49 300
     NP3030A 1458888 .. 1458903 -  -3.2  -3.05224   ATATTGGGTCAAAAG              CTGTCG TGGG CTACAG               GCTGGGAAGCGAGCG  43 20
     NP3028A NONE
     NP3026A 1456901 .. 1456932 -    -8  -3.96148   TTTGCGGAGTACAAA      TACCGGGCGTTCACG TTC CG-GAACGGCGGGTA      TGCACAGGTCCGAGA  70 47
     NP3018A 1452238 .. 1452249 -  -2.2   -4.9218   GATTCAGTATAAAAA                CGCT AGTG AACG                 GATACCGACACTAGA  74 156
      sufB_3 NONE
     NP3014A NONE
     NP3012A 1449269 .. 1449279 -  -5.4  -3.28745   GTGCGAAGAATGCAA                 CGAA CCC TTCG                 GGCAGCATCCGTCCT  51 110
     NP3010A 1448398 .. 1448411 -  -3.1  -4.15044   CGGGTCGTGAACAAA               CGCGAC GGG GTC-CG               AGAAGAGTCACCGTC  60 91
     NP3000A 1445453 .. 1445505 - -14.1  -2.56596   GCGGGGACCAATTCA GGGCGGCAAGCG-CCCGGCCGG CCCTTTTCAT CCGGCCGGGTCGCTTTCCTCTC TCGCTGAACAATATT  78 58
     NP2996A NONE
      leuA_3 1443275 .. 1443320 -  -5.4  -3.54424   GCGGACGGGGTCAAA CCGGTGGTCGGCGGGTACGTCG TCGA CGACA-ACCTGACGAT-ACCGG TCGTGTCGGCCGCGC  53 107
     NP2990A 1441438 .. 1441449 -  -7.2  -3.24232   CGCTGCTCAAATATA                CCCG AAGA CGGG                 GAGCAGAAGCGCCAG  56 5
     NP2988A NONE
     NP2986A 1438545 .. 1438576 -  -2.9  -3.79043   GATGACGAACGGAAA      CAGCACGGCAG CTACGACCTC CTGACGAGCTG       TCCATCGTCGTACTG  52 5
     NP2984A 1437533 .. 1437553 - -12.5   -3.9122   GAGGCCGTCAAAGAA            CGGCTCGAC GGC GTCGCGCCG            GTAGAACACATCGGC  81 129
     NP2980A NONE
         asn 1433113 .. 1433128 -  -4.7  -4.19238   GGCCGAACTCGAAAA              GCGTT GTCCCG AACGC               GGACGGCGGCAGGGT  64 509
     NP2974A 1431716 .. 1431740 -  -9.3  -3.71917   AGGCGAAAGCCGAAA         CCGTTCGCCG GCTTCG CGGCG-ACGG          CTCCGTGGCAATGGT  71 375
        cbaD NONE
        cbaB NONE
        cbaA NONE
        cbaC 1425798 .. 1425812 -  -2.7  -4.28361   GGAAGGTCATCAAAA               GCGCC TTGGC GGCGG               TGTCAGTCGCCGCTG  62 28
     NP2958A 1425116 .. 1425129 -  -3.1  -2.57423   ACAGCTATCAATCGA               TATGC TATG GCACA                CATCTGCTTATGAAT  40 80
        tp36 NONE
      hyuA_1 NONE
      hyuB_1 1419915 .. 1419949 -  -4.2  -3.01712   GTTCTCTGCCGAATA    TGTCCCGAGTCAGGC CTCGAC GTC-GACCCGGGTCA     CGTAGCCGCCGCAGC  44 244
     NP2950A NONE
     NP2948A 1417668 .. 1417699 - -12.3  -2.53263   CGGACGCCGAACCGA     GCGGCTGGCGCGCCG TCGC CGGCG-ACC-GCCGC      GGCGGTGTCGGCGAG  64 486
     NP2944A 1414813 .. 1414834 - -15.9  -3.16564   TCCCCACCGGAGGAA           TCCCACGGC TGAA GCCGTGGGA            GGATGTCAAACCGAC  88 53
     NP2940A 1412799 .. 1412819 -  -7.5  -3.53091   ACTCGTTCGGCGAAA            TCGAGACGA TGC TCGCCGCGA            TGAACGAACACGGCG  60 508
       acd_7 1409520 .. 1409539 - -10.6  -2.75712   CGACGTAGGCAACGA            CGCCGCGC TCTC GCCCGGCG             GCTCGGGGGGCTCCA  63 66
     NP2932A NONE
     NP2930A 1408084 .. 1408094 -  -3.2  -3.69354   TTTGAGAACTTCAAA                 TCGA TGG CCGA                 GTCGGCTCCCGCAGC  54 67
     NP2926A 1406648 .. 1406667 -  -4.2  -2.62396   CAGCTCCCGACATCA            CTCCTGCAG GAA CTGCCGG-G            CGACTATCTGGAGGA  42 3
        thyA NONE
        folA 1404894 .. 1404910 -  -5.7  -3.76224   GCTTGACGCATCAAA              GCTGGAC GGT GCCCGGC              TCTCGGAGACCATCA  60 180
     NP2914A 1400298 .. 1400311 -  -3.8  -3.16564   TCCGTATCTCACCAA               CGAG AATATA CTCG                GGGCGCTGTCGGAGC  45 508
     NP2910A NONE
     NP2908A NONE
     NP2906A NONE
     NP2904A 1395168 .. 1395204 - -10.1  -3.55444   CTGCGATGGTCGAAA    TCGAGATGACCGACGCC GCG GGCGTCTATCAGGTCGA    CGAGCTACTGAAACA  69 140
     NP2898A 1393290 .. 1393308 -  -2.3  -4.84527   CGCACAGACGAAAAA             GCACCCC GACGA GGAGTTC             TGGGACAAGCGGTTC  74 378
       htr29 NONE
     NP2890A NONE
     NP2888A 1389343 .. 1389354 -  -2.2  -3.12942   GGCAGTAACAAAGTA                CGTC GGTT AACG                 AGGATTTACAGAATT  41 78
     NP2882A NONE
     NP2880A 1387290 .. 1387301 -  -7.2  -3.57561   TCGTAACCGTTCAAA                CGCC CGAG GGCG                 AACAGAGTCTCCCCG  59 106
        hisD NONE
     NP2874A NONE
     NP2872A 1381382 .. 1381397 -  -3.9  -3.55761   CAGCTACGCCCGAAA              CGGCG CTTGTT CGCCA               GCTGCATTCCTTGTG  51 113
     NP2870A 1380618 .. 1380637 -  -5.6  -2.52464   CTTTGCTTGAACCTA            CCGGAGTC GGTC GGCTCCGA             AACGTCGCACAACGA  45 3
     NP2868A 1379754 .. 1379778 -  -9.1   -3.1505   ATCACGTTCGACGAA          CGGGCCGCCCG TGT CGCGCGGCTCA          ACGTCGACCGCTATA  60 354
        acdA NONE
     NP2856A NONE
     NP2854A 1371657 .. 1371688 -  -5.6  -2.70932   GCGGCGGCTCAACGA      CGCTGTCGTCGGTG CGCT CGCCGACGCCGGGG       TGCCGGCGGTACCGT  46 478
        moaA 1361192 .. 1361202 -  -3.2  -3.98484   AACTCAATTGACAAA                 GAAG AGC CCTC                 CAACGGAGAGACAAA  58 503
     NP2812A 1357443 .. 1357476 -  -3.8  -4.65263   AGGGTCGAAAATAAA     CCTCACTGACGATGG GGAAG CCATCGAC-GAGAAG     ATCGGCGGCGCGTAC  75 345
     NP2808A 1356029 .. 1356067 -  -2.8  -3.00525   TTGGGCGAAACGACA   GAGGGCGACGGGGCCGGT AGA ACCGATGCCTACGCGCCC   GCTCTGAAGCCGGTG  42 66
     NP2806A NONE
     NP2804A 1354600 .. 1354623 -  -3.1  -4.82901   CCCCGGTTACAAAAA          TCCGT-GCCG CGAAT CGTCGACGGA          AGCCGCCGACTACGT  73 35
      abc23a NONE
    abc23p_1 1351690 .. 1351734 -  -5.1  -3.28041   AAGCTGAATGAGCAA CGCGAGC-ACGATGGTCTTCTC ACGG GAGA-G-CGACCGCAGCTCGCG GCCGGCGATAGTCGT  49 42
    abc23p_2 NONE
      abc23u 1349672 .. 1349693 -  -2.9  -4.03234   TGGGCGGGATATAAA           CCTCCCT CGGTCGAC AGGGTGG            TCCTCAGTCGTGGCC  58 29
     NP2794A 1348873 .. 1348889 -  -5.1  -3.10474   GACAATAGCCGAATA              CGAGC CGGAGAC GCTCG              AAGCGGTCGAGTTCA  47 127
     NP2790A NONE
     NP2788A 1346968 .. 1346978 -  -5.4   -4.2349   CGCCTATATGCAAAA                 CGAA GGG TTCG                 GATACCTCTATGCGT  68 216
     NP2782A NONE
     NP2780A NONE
     NP2778A NONE
     NP2776A NONE
        pho2 NONE
     NP2772A NONE
        rbcL NONE
     NP2768A 1337972 .. 1337990 -  -4.5  -3.75718   CTCAAGGAAAACGAA             CAACGGC GGATA GACGTTG             CGACACACGACCCCT  56 380
     NP2764A 1336925 .. 1336940 -  -4.6  -2.71329   GGACACATCAAACAG              CGTCCT CGAC AGGGCG               GTATTCGGCGTCACA  44 2
     NP2762A 1336175 .. 1336185 -  -8.2  -3.76968   AACGCATCGAGGAAA                 CCGG CGA CCGG                 ATTCAGGAGTCGCTG  67 336
     NP2752A 1331546 .. 1331562 -  -5.7  -3.24032   AGTCGGCAAGGAACA              CGGCACG CCA CGCGACG              GAGCGAACACTGCCC  51 43
     NP2750A 1330918 .. 1330945 -    -4  -3.01712   CGCCGGGTTCGAACA        CGCGCGGGTC GGCATCGT GACCGGCGTG         GTCGCGACGGCGTTT  44 91
     NP2744A NONE
     NP2742A NONE
     NP2740A 1326059 .. 1326081 -  -9.8  -3.28924   CACCGGCGGCGAGAA           CGTCGACCCC ACG GAGGTCGAGG           CGGCGCTCCGTGCTC  62 286
     NP2718A 1316116 .. 1316134 -  -4.5   -3.5394   AAACGCCGTGGCAAA             GCCGG TTAACCCTT CCGGC             CATTCGGACTGCCGA  53 87
     NP2716A 1315018 .. 1315030 -  -9.1  -2.57132   GTCGTCTTTGAGAAC                GCAGC GAC GCTGC                CGCACGCAGAACACC  55 69
        perA 1308975 .. 1308989 -  -7.8  -2.82987   TCAACATTTATTATA               CTCCGG CTA CCAGAG               GGAGGTACGATGCTC  54 487
       act_2 1306068 .. 1306084 -  -4.4  -4.26076   GTACGTCGACGAAAA              CGACAT CGACC ACGTCG              TGATGGGGAGCCATG  66 165
     NP2696A 1305231 .. 1305246 -  -3.2  -3.35542   GTGACGGTTAAAAAT              CCGG GAGGTCGT CCGG               CGCGTCGTAGTCTGC  47 2
     NP2692A NONE
        cutA 1303785 .. 1303814 - -14.3  -2.90571   AACGGTTCAACGATA       CGCCGGAAGCGTT TACC AACGCCTTCGGCG        ACAGCTCTGCTGACG  73 210
        flaD 1301744 .. 1301764 -  -2.5  -3.67188   ACGGAGGGTAAAATA            CCTTGCC TGCGGAC GGCAACG            GTTGTAGGAGGGCTG  51 41
     NP2684A NONE
     NP2682A 1299662 .. 1299678 -  -2.2  -3.82455   ATGAAGATGAAAAGA             CCGAGCG CGAG CGC-CAG              CACAACGGCTGACCC  53 145
      trxB_1 1298467 .. 1298500 -  -3.7  -3.18274   CGGACGGGAAGGGAA     GTGGCTT-CCGGTCGC CCC GCAGCCGGTAAGCCGA     TGGTTTAGTCGTCGC  47 30
     NP2678A NONE
        tp06 1295838 .. 1295858 - -15.5  -2.65993   ACGATATCGATATCA            CGGTCGTCT ACG AGACGACCG            AATCGGCCGAATAGC  81 58
     NP2666A 1289258 .. 1289281 -  -7.4  -3.85698   CGGCGGCCCTACAAA          GAGCT-GGCCG AGG CGGTCGAGCTC          TCGCCGCCGGCCGTC  67 517
     NP2656A 1282780 .. 1282810 -  -5.3  -4.20367   GCCCGCAACAAATAA      GCG-GCCCGGGCAG CCGG CTGGTCAGGCGCGC       CGTCTGTCATTCGGC  66 32
     NP2654A NONE
     NP2652A 1278517 .. 1278534 - -12.7  -3.57971   ACACCGAGGGTGAAA             CGCCGTC GGAA GACGGCG              ACCGCTGGGACCATC  81 225
     NP2648A 1277598 .. 1277610 -  -3.3  -3.05935   ACACGCCTTAGCCAA                TGGCC GGG GGCGA                TATCAGCGTGTCGGA  43 66
     NP2646A 1277038 .. 1277057 -  -3.4  -3.73647   GGTACCCACTAATAA            CCGGACGA GGCT TCGGGCGG             TTTCACCCCGTTTCA  52 129
     NP2644A 1276502 .. 1276525 -  -2.2  -3.53012   TCGCCCTCGGTGAAA          CCGTCTCCGG GGCG CCGCCGACCG           ATGCGCTCGTCGCGC  47 282
         mch 1272423 .. 1272433 -  -6.8  -4.64676   CTACGCCGAAGAAAA                 CCTC GAC GAGG                 GTGTCTACGACCTTG  82 449
       acd_1 1262816 .. 1262835 -  -5.1  -4.57073   GACCCGCTCCAAAAA            TAACAGA CATAAT TCTGTTA             TTGAAATGCGGGATA  72 448
        tp16 1260216 .. 1260263 - -12.6  -3.28912   CGATACCGAGACGAA CCGTGCCCGACACGCGGCCGAGA CCG TCGCGGCC-CTTCCCGGGGACGG CGCGTCCGTCCACGC  71 408
      acaB_2 NONE
       htr30 1256967 .. 1256984 -  -7.7   -3.5525   AGATACGGGTTCAAA             GTTCGGCC GAT GGCCG-AC             AAGTAAGCGACGACG  62 41
     NP2604A 1252939 .. 1252951 -  -3.3  -4.38712   CGCAGGCTGACAAAA                GCAGC GGC GCTGT                GCCGTAACGGAATGG  64 87
     NP2602A 1251103 .. 1251138 - -10.4  -3.05384   GTGGGTCGGAGGTAA    TCGCCTA-CGGAACCGC TGT GCGGCTCCGATAGCCGG    CGGCGGGCGTTTTGG  66 43
       msc_3 1249437 .. 1249465 -  -2.4  -4.62783   TACGGAGCTCAAAAA       CG-CGGT-CGAAGC AGA GCTCGGTACCGTCG       ACCGTGCCCGCTATG  70 235
     NP2594A NONE
     NP2592A 1247806 .. 1247821 -  -4.6   -3.5393   AGGAGGCCGCTGAAA              CCCCCG GCTT CGGAGA               GAGCGACTGGTGGCA  53 308
     NP2588A 1245984 .. 1246000 -  -6.5  -3.70902   GCTCCGACAGGCAAA              CGACACC GAA GGCGTCA              GCGTTGTCGTCGGCG  62 406
     NP2580A 1243137 .. 1243148 -  -5.8  -4.72272   TCCGCCGATGAAAAA                CCGT AATT ACGG                 CGCCGGTAGCACGTC  79 20
     NP2576A 1241121 .. 1241137 -  -4.3  -3.77303   CAGTCAAATACAGAA              CGAATGG CCT CCAGCCG              TCTCGGGTCGTACCG  56 523
     NP2570A NONE
     NP2568A 1239499 .. 1239511 -  -5.5  -3.64198   CTGTGAGACAGACAA                CACCG TCA CGGTA                CCTGATGGGGTGGAC  57 228
     NP2564A NONE
      hcpE_3 1237836 .. 1237848 -  -4.7    -3.737   GAACGCGTTATCAAA                GACGG CGA CCGGC                CGGTGCTCGTCGTCG  58 48
     NP2558A 1236932 .. 1236945 -  -3.7  -4.03995   CCCCCGATAAAAATA               CCCCG CTGG CGGCG                CGAAATCTCCGGGAT  60 73
     NP2556A 1236171 .. 1236191 -   -14  -3.67775   ATCCGTAGTCAACAA            CCTCGGGG TCAAG CCCCGAGG            CTTGTCGGTGGACTC  88 443
     NP2554A 1235850 .. 1235866 -  -2.9  -2.52464   CGGCCGGTCAACCTA              CGGCAAT ATA ACTGCAG              CGACGGCCACGGCGA  39 6
     NP2552A NONE
     NP2550A NONE
     oxdhA_2 1231702 .. 1231714 -  -5.5  -2.78384   CCCTCGGGCAGTATA                CCATC CCG GACGG                TTCAGCGGTCATCAT  46 367
     NP2534A 1227326 .. 1227342 -  -2.2  -4.09864   ATGCACCGGCGAAAA              GCCGTT GCACT AACCGC              CGGACTGGTCGCCCT  58 265
        secF NONE
        secD NONE
     NP2520A NONE
     NP2518A 1220237 .. 1220265 -  -4.5  -2.56755   GGAAATACGAAAAGG        GCAGTCAGAAG GTGAGCT CTTCGGCCTGC        TCCCACCGCGGTTCG  43 1
     NP2516A 1218718 .. 1218732 -  -5.6  -3.44527   GATTCACCAGCACAA               CGCCCA CGC CGAGCG               CGTCGCCGAGTTCGG  55 65
     NP2510A 1215901 .. 1215912 -  -3.6  -3.08738   AATAAGCCGATTGAA                GCCG AGCG CGAC                 CGGACGCTGTCAGAA  45 35
       tgtA1 NONE
       tgtA2 NONE
     NP2504A NONE
     NP2502A 1211730 .. 1211758 -  -3.7   -3.5774   ACGGAACGTCGCAAA        GAACCGGAGTGCA AGC TGCATACCCGTCC        TTCGACCGCTGGCCC  51 40
      moaD_2 NONE
     NP2498A NONE
     NP2496A 1210619 .. 1210636 -  -2.7    -4.258   CGACCGACGAAGAAA             CCGAT GACGGCGA ATCGG              TCAGCCGCGCCGAAT  63 229
     NP2486A 1205854 .. 1205864 -  -2.4  -4.07568   CCGCGCCGCCTAAAA                 TCCC GCG GGGC                 CGTCCGCCGCTCCGT  56 9
     NP2484A 1204950 .. 1204961 -  -2.2  -3.64703   GTGGGTGTACTTAAA                GACC GTAG AGTC                 GGACGGACCAAAACT  51 9
     NP2482A NONE
     NP2480A 1202865 .. 1202892 -    -4  -2.65993   AGCAGACGTATAGTA        GCCTCGGGAT-GC CCC GCTACCGCGGGGC        CACGCCGGTTCCGCA  42 14
         tmk 1201904 .. 1201949 -  -8.2  -2.84687   TTAACTACGACGACA TCGAGCCGGTCTCCGGCGGCA TGCAC TTCCTCCGG-GAGCCGCTCGA CAGCGAGCGCGTCGG  55 319
        tp32 1200307 .. 1200317 -  -6.8  -5.00884   ATGTTGCTCAAAAAA                 TCGC GCT GCGA                 ACGGACTACAACAGC  87 31
     NP2470A 1199921 .. 1199942 -  -2.1  -3.53224   TATTCGCGCCCGAAA           CCCG-GGCTG AGC CGGCCACCGG           CACGGGTGCTGGCAG  47 43
     NP2468A 1196595 .. 1196613 - -14.6   -3.6608   AGGAGGTGACCCAAA             TCGGCGAC GAC GTCGCCGA             CGAAATCGCCGATGC  87 501
     NP2464A NONE
     NP2462A 1192063 .. 1192074 -  -7.2  -4.56607   CGACGAAGCATAAAA                GCGC TTCT GCGC                 TTGGAGGCGGCGAGA  79 48
     NP2458A 1191483 .. 1191509 -  -6.4  -5.38054   CGGCAGAAACAAAAA         CAGTAGCCGACG CAC CGACGGCTGTTG         GTTCGTGCTGATGCT  95 105
      ctaB_1 NONE
     NP2444A 1184732 .. 1184747 -  -2.5  -3.53012   GGGCCGTGGGCTAAA              GGCTA CTGTTC CAGCC               GAGCGCCGCACTACG  47 36
      abc28a NONE
      abc28p 1182689 .. 1182708 -  -7.8  -2.87344   GATGCCGTCGATAGA            CGCTATCG TCGT CGGTAGCG             TCGCTGTCACTCGGG  52 324
         icd 1178007 .. 1178023 -  -7.9  -3.21912   CTTGTAATTCAGTAA              CGGACGG CGA CGGTCCG              TTTAGGCGAGGTCGT  59 27
     NP2428A NONE
     NP2426A 1176514 .. 1176534 -  -2.3  -3.57263   ACCCGGAGGTTGAAA            GCCCACTCG AAT CGCGGCGGC            GGTCAGCGACGAATC  47 28
     NP2424A 1175980 .. 1175991 -  -5.8  -3.90112   GGTGGCGGAACGAAA                CTGC CGAC GCAG                 GCGGAGGCGCTCGAC  62 193
     NP2420A 1173285 .. 1173303 -  -2.3  -2.53345   CCGATACAGGAATAT             CTTGCCG TGGTG CGGCGAA             TTGCGGGTCGGAGTA  38 78
        nadA NONE
        nadB NONE
        nadC 1169722 .. 1169739 -  -2.6  -4.14392   CCGGAACCCTTAAAA             CGCTAC TCCGTG GTCGCG              TCGGCCGGCCGCAGC  59 40
        pspA 1168462 .. 1168491 - -12.1  -3.31188   GAGGACAACGAGGAA       CACCGCCCGGTGA TGAT TCACCGCGCGCTG        TACGGCAGCTACGAG  73 417
      nolA_1 1165368 .. 1165380 -  -6.2   -2.8844   TGAGATGACATCACA                CGGC CGACC GCCG                ACAGACGATGGTGTG  51 41
      ftsZ_4 NONE
     NP2402A NONE
     NP2400A 1162749 .. 1162764 -  -2.5  -4.25104   CCTCCGGCACTAAAA              CGCTCG CCTGC CG-GCG              GTGTTATCCGCGCCG  59 29
      thiH_1 1161097 .. 1161137 -  -3.8  -3.84185   CCGATGGAAACACAA GTTTCG-CGACGCCGG-CTG TTG CAGGCCGGCGGCGTCGGTGC GGCGGCTTCGTTTGC  58 521
      graD_5 NONE
      glmS_2 1154265 .. 1154290 -  -4.5  -2.64258   ACCAATTGAATTAAG         CCCGCCCTCTG TGAC CAGTGGCTGGG          ATTTGCCGGAGGTCA  43 38
        tp04 NONE
     NP2380A 1151817 .. 1151827 -  -2.4  -4.59773   GCCGAGCCCGAAAAA                 GCGG ATG CCGA                 CGAGGCCGAACAGGC  70 333
     NP2374A 1149831 .. 1149852 -  -2.9  -4.21827   TGAAACATGCGAAAA           CCACG-CGTC ACC GACGACGAGA           CGCACCCAGCGGCGG  64 426
     NP2364A NONE
     NP2362A 1146588 .. 1146602 -  -3.5  -3.65902   GCGACGGGACTCAAA               CTGGC TTTTT GCCAA               TTTAAGCACTTAGAG  52 120
     NP2360A NONE
     NP2358A 1142731 .. 1142749 -  -2.2  -4.08064   AACTGGCCTTGAAAA             GGCAAGTC GTG GGCGCGCC             AGCGGCATCGAATTA  58 124
        thiL 1108283 .. 1108309 -    -5  -3.19389   CAACTCACCTACGAA         GACCCGACTGTC GTC GCCAACCCGGTC         ATTTTCGGCGCGTGG  49 416
        pyrH 1105312 .. 1105332 -  -3.2  -2.89564   TGCCGAGGTCATAGA            GGTCACTC ATTGG GAAGGACC            TCCGTCCCGACGGGG  42 7
        lysS 1103652 .. 1103662 -  -2.4  -4.18018   GGTCGGTACTGAAAA                 GTCG TTC CGTC                 GGCGGTAGGTCGTTG  59 47
     NP2268A NONE
     NP2262A 1099148 .. 1099169 -  -4.5   -3.1314   CAAATGTTAATAAAC           TGAACG-AGA GTG CCTACGTTCA           CAGAGGTGCGGCCGC  47 54
      acaB_6 1097853 .. 1097866 -  -6.7  -3.04415   GAGCACGAAAGGAGA               GCTGT AGGA ACAGC                GAAACGAGAAACGGC  52 54
      fadB_3 1096445 .. 1096478 -  -5.1  -3.35679   CTTCGCCACCGACAA     CGCCGACCGAGCGGC CCGG ACTGCCCACTCGACG      GCCGCCGAAGCCGCC  51 230
     NP2252A NONE
        phnP 1093390 .. 1093404 -  -3.4  -4.07568   CGTCCGTGCTGAAAA               GACGCC GTG GGAGCC               GGACCCACCCGGTGC  60 71
     NP2242A 1089017 .. 1089027 -  -2.4  -2.70525   CGTCTCGAAAGGAAT                 CGCC ATA GCCG                 GGGTGTGTAGCCCAC  38 87
        aroD 1088138 .. 1088162 -  -2.9  -4.21343   GCCAAGATAGAGAAA         CGGC--CGATG TTCCG CATCGAAGCCG         AACTGGAAAACGGCG  64 208
     NP2236A 1085940 .. 1085953 -  -3.7  -3.38201   CAAGAGCCCGAAAGA               GCGGC TCCG GCTGC                TTCACGACCGATTCA  49 484
     NP2232A 1083890 .. 1083916 -  -7.8   -2.9675   CACGCGACAATGAGA         CGCTCGGAACGG CTG CCGTGCCGGCCG         ACGGCGAATCGGTGA  54 135
      mtfK_1 1081673 .. 1081722 -  -7.6  -2.57344   GATGGTCCCGATAAT GCCGGCAGACGACCGTACAGAC GACACT ATCCGTGCCGACGGCGGCCGGC GGAAACGCTACGACC  50 100
      tfbA_2 1078349 .. 1078363 -  -7.2  -2.89683   ATCTCACCCTAGATA               TAGTGT GTC ACACTA               TATAATTCTTGCAGC  53 48
     NP2218A 1077614 .. 1077642 - -13.8  -2.90075   GGCGGGCGAACGACA        GCTCGACGCCGC CGACT GCGGCGTCGCAC        ACAACCTCGGCGGCG  73 443
        thiC 1072753 .. 1072766 -  -2.3  -4.36127   CGTAACAATCGAAAA               GGACG CGAG CGTCT                GGCCGAACGTCACGC  65 447
     NP2204A NONE
        ilvB NONE
        ilvN NONE
        ilvC NONE
     NP2196A NONE
        leuC NONE
        leuD NONE
        leuB 1063847 .. 1063880 -  -5.1   -3.0644   ACGGAACCCCGAAGA     CGAGACGGCGGCCAC CATC GTTGCCGACACCTCC      GAACTCGAAGGGATG  47 299
      tpiA_1 1061309 .. 1061345 -  -4.9  -3.91858   GAGACAGTCGACAAA    CCGGACGCGTCGGCGAC AGC GTGGCCGACACAACAGC    GATAACCGCCGGCTA  59 38
        cheB NONE
        cheA NONE
        cheR NONE
     NP2168A NONE
     NP2166A 1048568 .. 1048588 -  -3.1  -3.49475   CCGACGTTGACACAA            GGTGACGTG TAC CTCATCGCC            GGTGTGATGGGGCTT  49 115
     NP2148A 1039241 .. 1039259 -    -3  -4.14472   CGAAGACGGTCAAAA             TCGAGGGC GCG GAACTCGA             TGTCTGCGACGACTG  60 504
        mobA 1036177 .. 1036220 -  -5.2  -3.79419   CCCGGTTACAAAATA GACGCGACTGCGGCAGGCGAG GGG CTGGC-TACGACAGTCGCTCC CGCGCCCGTTCGAGG  61 10
     NP2136A 1035659 .. 1035681 -  -3.2  -4.59773   CGGCACGCTGAAAAA           CGACGTCCGG ATT CCGTAGGACG           GGTTACAGAATCAGC  69 28
     NP2132A 1033421 .. 1033451 - -16.2  -3.66095   AAACTCGCACTCAAA       CTCCAGCGAGGG CAGAAGT CCCCCGCTGGAG       GGGCGTTCTGTCAGT  90 172
      ftsZ_3 NONE
     NP2126A 1029787 .. 1029824 - -12.1  -3.13403   GCCGCCGTACCAATA   CCCGGTGATACCGTCG CACACGT CGCCGGTATCAC-GGG   CCGCAGTAGCCCGGC  73 192
     NP2108A 1019285 .. 1019331 - -12.3  -2.58861   CACTATCTCGACAAG CGGCCT-CGGGTCGTGTCTCGGC CTC GCC-ATCTACGACCCGGAGGCCG GCGTCAGCGCGCTCG  64 388
     NP2084A NONE
     NP2082A 1011058 .. 1011087 -  -4.1  -3.73414   CACACGATATCGAAA       TCGTCGGCCCG-CC GCC GGTCGAGCCACCGG       AGTAAGCAGGCATCG  54 44
     NP2072A 1008435 .. 1008457 - -10.4  -2.73875   GCGCGTTGAATAGCA           GGTCGGCGGC TCA GCCGCCGGCT           GTCGGTCGGGATTTC  63 39
       nop56 NONE
        flpA 1003287 .. 1003299 -  -4.8  -3.45321   ATCCATAACCGACAA                CTGC TGCAC GCAG                ACACCGAGCCGGAGG  53 456
     NP2058A  999910 ..  999930 - -11.1  -2.76492   GTAGCGAGGCGAAAG            CCCACCCCT TTC AGGGGTGTG            GATGAAGCCGACAAC  66 120
     abc29p2 NONE
     NP2046A  994206 ..  994218 -  -3.4  -3.65199   AATGGCTCACCGAAA                TCGA GGTTA TCGA                CGATTACTCGGGGGG  51 411
      abc29a  990996 ..  991023 -  -5.4  -2.87344   GACGGTCCGGAGATA        CCGGCCGGTCAT CGTA ACGCCCCGCCGA         CAGCCGGTTCGCCGC  48 6
     abc29p1  990253 ..  990283 -    -9  -3.30771   CGACAGTGCGGACAA       CGACAAGACCTCTC TCG AAGAGGTGTCGCCG       GTGACGGTCGACCCG  60 72
     NP2028A NONE
     NP2026A NONE
     NP2024A NONE
     NP2022A  983665 ..  983688 - -10.2  -3.14564   CGAGCGGCCGACGAA          CGGCTGCATG CCGC CACGCTGCCG           GCGGAGTTTCGCGAC  63 468
      abc10s  976750 ..  976797 -  -5.5  -3.78597   ATCGAGGAACTGAAA CAGCAGCGCG-GCCCC-GTCG TACAGCGG CGATAGGGGCACGAGCGGCTG GCTCACGGCGTCTCA  58 69
     abc10p1 NONE
     abc10p2 NONE
     abc10a2 NONE
     abc10a1  973135 ..  973157 -    -9  -2.57489   GACGAACTGAACTGA           CGACGACTGC CGC GCTGGCGTCG           CGTTTCTTTTTTGTT  57 130
     NP1992A  970015 ..  970029 -  -3.4    -4.015   CGACGGAGCAAAGAA               CCCGAC TAC GCCGGC               TGCTGGGGGGAGCGC  58 16
         asd  968799 ..  968811 -  -4.8  -4.10657   GTACATGGTCGAAAA                CAGC GACGA GCTG                ATTTATTAGAGGTAG  64 31
    abc14r_1  963071 ..  963085 -  -2.8  -2.78715   AACTCGGTTACCATA               GGTC GGCGTAG GACC               GCTGTGAACAAAAGC  41 40
     NP1974A  962170 ..  962192 -  -7.6  -3.04144   CCCGGACCTCGAAGA           CGCCGGTATC GTC GACGCCGACG           TGTTTGTCGTCACCG  54 228
     NP1962A  956390 ..  956407 -    -7   -3.5393   ACGACCGTTTGGAAA             CCGAGT GGGCCA ACTCGG              ATTTGAACCGAGGAC  60 162
     NP1960A  955988 ..  956006 -  -4.5  -2.60813   CAGCTCGTCAAACAT            CGCCCCGG TCAG CCGG-ACG             CCCAGCCACGCTGCG  43 15
     NP1958A  955742 ..  955762 -  -6.1   -2.5919   CAGGAGATGAATTTA            TAACCCCGG ACG CCCGAGTTA            CGGGTGCTTCTGGGG  48 44
     NP1956A NONE
     NP1954A  954576 ..  954617 -  -4.3  -3.58231   AAACAAGCCAGACAA CTCTGAGGCAGCAGGGCAGA ATC TCGTCCCTACTGCCG-AGGG GAACGGCAACGTGGC  51 286
     NP1940A  946665 ..  946710 - -21.4   -3.0814   ACGCACACGTGAACA CGT-GCGAGAGCCACGCGTCGC TGGC GCGACG-GTGGCTCTCGCCACA TCGAGGCGTCTCAAA 100 145
     NP1936A  945239 ..  945251 -  -7.7  -2.73721   ATCAACTGCGAAGTA                CTCCT TGC AGGAG                GCACGTGACAGTGAT  51 266
     NP1928A  940946 ..  940966 -  -2.5  -3.93236   GACCAATTCCAGAAA            GCTTGAAGA ATT TCTCCATAC            GATACATCATCTCAC  55 394
     NP1918A  936023 ..  936050 -    -4  -3.73072   AAGCGGGCGATGAAA        CGCCGGACCGATG GCT CCTCGG-CCGAAG        AGTTCGGGTTCCTCC  56 308
     NP1914A NONE
     NP1912A  930210 ..  930232 -  -9.8  -3.14132   CTTCTCGCGGACGAA           GACCGACCTC GAG GACGCCGGTC           TGCTCGATACGGAGA  60 150
         nos  927896 ..  927914 -  -8.8  -3.28712   CGTCGTTGGCGAGAA             GACGAGGC CCG GCATCGTC             GACTTCGCCCACGAG  59 395
     NP1898A NONE
     NP1896A  921668 ..  921689 -  -7.2  -2.86449   AGCCGACGACAACGA           CGACCGCG CCTGAC CGCTGTCG            GCCGACCGGAGTCTC  53 257
     NP1892A  919421 ..  919443 -  -6.8  -3.44848   GCTCGGCACGAAATA           CGCGTGGCCG TTC CAGCGTCGCG           GCACCGTCAGTCCAC  58 32
     NP1890A  917721 ..  917769 -  -2.2  -2.90496   TCCTCGTGTAAACTA CCCCACCCT-ACTTCGCTCGGTC TGAC GACCTCGCTCGTTGAGGGTGGGG CTTTGACGTGGACTC  40 154
     NP1888A  916989 ..  917010 -  -2.9  -3.68244   ATTACCAAGTTCAAA           TCCTACAGC GCTC GCTGAAGCA            TCTATTTAGCTGCTC  52 31
     NP1884A  914558 ..  914577 -  -7.8  -4.08394   AGAGCTTGTCGAAAA            CGCCGTCG TCCA CAACGACG             CACCGCCGGCCGAAG  71 366
     NP1880A NONE
     NP1878A  911146 ..  911185 -  -7.8  -3.53012   CGGTCCGCCTCGAAA  CCGAAGACGACGAGGC GGTCGAGG ACCTCGCCGGTTTCGG   CGTTCTCGTCGCGCT  60 152
     NP1868A  905787 ..  905803 -  -3.7  -3.73414   GACATGATATGTAAA              TAGCTAC GGT GTAGGTA              GCCGGTCCCTATCCT  54 89
     NP1866A  905109 ..  905137 - -10.3  -3.02144   CGACGTTCTCGAAGA        GATACTCCGCCAC GAC GCGATGGAGTATC        GCCGCTGTGGCGACC  62 451
     NP1862A  903004 ..  903061 -  -3.9  -3.85698   TCGGTCCTTGAGAAA CT-CGACGCCATCGTTGCCGCCGCCCGC GAG ACTGCCGACGGTATCGAGGAGGTCGCAG AAGCGACCGACGGTC  58 243
      ushA_1  896569 ..  896604 - -13.3  -3.25102   ACCGTACTGAGAAGA    GCCCGACAGGACAGGC TGCCC GCCGGCCCTGT-GGGC    TGGAATCCATGACCT  82 179
     NP1850A  894370 ..  894391 - -10.1  -2.87132   TCTGCGTCGTAGATA           CCAGTGCCG ACAT CGGCACCGA            AACGTCCAGTCTCGT  60 169
         ggt  891160 ..  891194 -  -9.3  -3.53444   GTACCGTCTGTGAAA    CGGCCG-AAATGCCGC CGGA GCTGTATTTGCGGCCG     AATCTCTCTCAGTAT  69 34
     NP1842A NONE
     NP1840A NONE
     NP1838A  889223 ..  889234 -  -3.6  -2.71144   GAGCGCCCCGAATCA                GCCG ATAA CGAC                 CCGGAACGACTCCGT  43 11
     NP1834A  887881 ..  887894 -  -2.4  -3.37493   TGTGGAATAGAGTAA               TTCC ACACGG GGAA                CCGACGGGTTGCAGT  46 232
     NP1828A  884661 ..  884681 - -11.1  -3.05844   CGGTGGACGGTAACA            CCAGCCGCT ACG AGTGGCTGG            CCGCTCGGCGGCGCT  69 97
     NP1826A  883940 ..  883968 -  -2.2  -3.34398   CGGGTCTCTCAAAGA        GGGGCTCTCCGA ATCCG CCGGGGACCCGC        GGGTCCACTTGGTGA  45 209
     NP1820A NONE
       tpa08  880555 ..  880581 -  -2.9  -3.63515   CCCCACCCTCAACAA        GCGAGC-GAGTC GTCA GACTCCGAGCGC         AGTAGGGTGGGGTAG  49 519
      gdhA_1  873821 ..  873831 -  -6.8   -3.0281   CAGAGGAAGTACAGA                 CGGA GTT TCCG                 GAGGTCGATATCACC  50 407
     NP1802A  871143 ..  871155 -  -4.1  -2.78384   CTCGTTCGTATTATA                TCCAC AGG GTGAA                CGCAGCTTTCGTGTC  43 53
     NP1800A  866999 ..  867022 -    -3  -2.52464   TCGGGCTCGAATGGA          CCTTCGATAC GATT GTCCCGCAGG           TCGACCCGACAGCAC  39 396
        proS  865296 ..  865308 -  -9.1  -5.05153   ATCGCAAAAAAGAAA                CGGGA ACC TCCCG                GCGTTGCTAGTACGA 100 32
        gltB  860573 ..  860584 -  -3.6  -4.17296   GCCGAGATATATAAA                CCCA CGGC CGGG                 ATGTCGGCGGCAGCG  62 60
     NP1792A  859373 ..  859392 -  -9.4  -3.12351   GCGTCTGACAGCCAA            TCAGATTC CGCG GAATCTGA             TAAACGCGCTTTGCA  64 514
     NP1786A  857670 ..  857694 -  -5.5  -3.72968   ACGAGCAGACTGAAA          CGACCGCCCGC ACC GACGGCGGCCA          CCAGCAGCGCTACCA  60 98
        rfcB  855945 ..  855981 -  -2.8  -4.08216   GGATTCCTTCGAAAA    GCGGGTCGCGATTCCG GGGCT CGGAACGGCAGCCGAC    GACCGCGAGTAGCTA  58 38
     NP1770A  849303 ..  849322 -  -4.8   -3.7104   AGGTATAGTTAATAA            CCCGTCAG TCTC CGGCCGGG             GCAGCGGCCCCCTCC  56 10
     rps14_2 NONE
     NP1766A NONE
     NP1764A NONE
     NP1762A  847675 ..  847690 -  -5.4  -3.21695   CTACGACTAAGCCAA              CTCGTCG ACT CG-CGAG              AGCCGGTGGTCGCCG  51 1
      acd_11  843186 ..  843211 -  -6.8  -2.79679   AAGAGGTCGACGAGA         CGCCG-GCGGA GGCGG TCAGCTCGGCG         GGTGCGGGCGTTGCT  49 371
        pykA  839132 ..  839146 -    -7  -3.72576   CGGCCGCGGATTAAA               GCCCCC GGT GGCGGC               CATCCGCTACCGGTC  63 32
     hsp20_3 NONE
      ubiB_1  836997 ..  837011 -   -10  -2.73771   TGACATCGTCGAAAC               CGAGTG ATT CACTCG               TCGCCGCGACGCTTT  63 19
     NP1736A  833895 ..  833919 -  -7.8  -4.33105   GAACGAGCACGAAAA         CGTCGGGCTCG TCGT CG-GCGCGACG          GCCCCCGAAGAGCTG  78 268
     NP1732A  832970 ..  832991 -  -7.9  -3.53444   CGAGTCCGTCCCAAA           GCGGTCGAG CCAC CCCGAACGC            TCGTTTTTGTAGAGA  60 113
     NP1724A NONE
     NP1722A  828687 ..  828701 -  -5.7  -3.71265   AACAGACCAGCGAAA               CGGTT GACCG AACCG               AGGAGACAAACGAGC  60 342
     NP1718A  826710 ..  826722 -  -9.1  -2.71731   CTGATGTGCGAACGA                GACGC GGA GCGTC                TCGTTAACGCTACTC  58 94
     NP1716A NONE
     NP1714A  824675 ..  824693 - -10.2  -2.62184   CGCCGGGCCATACGA             GGCCCCGC CGC GCGAGACC             GAGGACCGCGACGAG  58 504
     NP1708A  823247 ..  823259 -  -4.8  -3.19463   CGGATTAGCTACGAA                CGTC TCCGT GACG                TCACCGCGGCGAACG  49 285
     NP1702A  820551 ..  820596 -  -7.6  -3.40558   GATAGAGTTTAAATA CCAGCGGGCGGCCAAC--CGCCA CCG TGACGTAGCTGACTGCCCGC-GG CGAACACGGCGGTAG  61 77
     NP1698A  819124 ..  819134 -  -5.4  -3.34517   AGGGCGGTTCAAACA                 GATG CTC CATC                 GCATCAGCAACGAAC  51 506
     NP1694A  817783 ..  817802 -  -9.2  -3.47307   CGAATACTATCAGAA            CGACGACG GCAC CGTCGACG             TTCCTGAACCCCTCC  65 124
     NP1690A  815506 ..  815522 -  -5.7  -3.30124   TTCGAGCGGTCAGAA              CGCCGCC CGA AGCGCCG              TCCAGAGGTCCCGCT  51 3
     NP1688A  814119 ..  814172 - -10.4  -2.78384   TCTGTGCCGAGGAGA CGTTCG-GTCCG-GTCGTCGCCGT CTCCGCTT ACAGCGACGACGCGGACGCTATCG AGCGCGCGAACGACA  59 394
     NP1682A  809881 ..  809900 -  -2.8  -3.14344   TACCGCGGGGATGAA            CGA-GGAGT GGG ACACCTTCG            ATGACCGCCTCGAGC  43 147
     NP1676A  807973 ..  807991 -  -8.8  -4.69656   AATCATCGAAGAAAA             CCCGTCGC TGA GCGACGAA             CCGCGACGCATCGCG  88 276
     NP1670A  806334 ..  806347 -  -3.7  -2.87522   GCAACCGAGAGCATA               CCCGG GCTA CCGGC                GGCTCTCGTATATCG  44 51
        gbp5  805118 ..  805139 -  -3.5  -2.60075   TGCCCTCGAAGTAAT           GGGCGAAGC GACG GCCGCGCTC            CGGTAGCCCGTTCAG  40 37
        purB  799914 ..  799930 - -12.3  -3.57144   GTTCTGATGTGCAAA              CGAGAGC TCC GCTCTCG              TTAACGCTCCTTGTC  77 114
     NP1654A NONE
     NP1652A NONE
     NP1650A  796788 ..  796819 -    -3   -2.8031   CAACATCAAAAGGCA      GT-TCTGGCGCGTTC GAC GAACGCATTAGAGAC      GAGTTCATCCATCGT  41 30
     NP1648A  795053 ..  795077 -  -8.5  -4.04719   AGGAGACACCAGAAA          CCCGCGTCG TTGGCGT CGACGCCGG          CCTTACGTCAATGAT  72 418
       htr34  790117 ..  790142 -  -6.8  -4.46926   GAGTCTACTAGAAAA         TGCGGTCGAG CACAAC CCCGACCCCA          AACCGCGGGTCAACG  79 306
     NP1636A  787015 ..  787033 -  -3.7  -3.06501   GACAGTTCGACGGAA             CGACGCC CGACC GGAGCCG             CGGCTTCTCGAAGAC  45 500
      crtI_3  784079 ..  784102 -  -8.8  -3.51934   GGCCGGTGATAAATA          CCCGCGACTCG TGG CG-GTCGGGGG          CGGGCTATCGCTGCT  66 30
     NP1628A  783253 ..  783268 -  -2.4  -4.21194   CTCCAGCAGGCAAAA              GCGGCC GAGT AGCCGG               CACAGCTAGATGTCG  59 31
     NP1622A  779472 ..  779487 -  -2.4  -4.72272   CGCGCCGAGCAAAAA              CAGCGC TCCG GCCCCG               TTCAGCCCCGACGAC  74 82
     NP1612A  777275 ..  777298 -  -3.7  -4.08394   AGACGCCTTCGAAAA          GCGGCTCGA CTCGTT TGGGGCCGC           GGTCGGTTCGTGGAC  62 395
       fba_1 NONE
         fbp  769703 ..  769736 -  -9.5  -3.77196   CTACGAGGGAGCAAA     CCGCTATCGGGCGCGG TTC CTGCGCGCAA-AGCGG     TTCGACGACGACGGA  71 74
     NP1584A NONE
      gdhA_2 NONE
        mvaD  764041 ..  764055 -  -5.6  -2.87132   GGCGGCGGGGACACA               CGTTCG GGT CGACCG               GTCCCGATAATAGGT  48 72
     NP1578A NONE
        tp31 NONE
     NP1574A  759647 ..  759657 -  -4.6  -3.53091   ACTCGCCGGCTGAAA                 CGGC TCG ACCG                 AAACGTGCTCGTCGG  53 237
     NP1566A  758141 ..  758160 - -12.8  -3.54424   TCCCATGGGCGCAAA            CGCCGGCG AGGT CGCCGACG             AACTCGATATCACCA  78 92
     NP1562A  757101 ..  757111 -  -4.6  -2.72344   TGCCATCCTCAATCA                 CCCG TGG CAGG                 CGACGCAGTTGCCCG  44 8
     NP1560A NONE
     NP1558A NONE
     NP1556A  756208 ..  756223 -    -4  -3.72576   TGTCCTCCGAGGAAA              CCGACGA GTT TC-TCGG              GACCCACGAGACGGG  56 430
     NP1550A  755221 ..  755247 -  -5.1  -3.53012   CGTTTCCGGTGGAAA        CGTGGCTCGACCA GCT TGG-CG-GCCCCG        TTGACGTGCCCATGT  53 288
       cmo_1 NONE
     NP1544A NONE
       cmo_2  752386 ..  752418 -    -2  -4.63932   GACTGGGCAAGAAAA     GTAGCCACT-CCGAA TATG TTCGGCAGTGGTCAG      TCGGCGCTGGCCGGT  66 22
     NP1540A NONE
     NP1538A  750898 ..  750915 - -12.7  -3.41013   CAAGGACACCCACAA             GCACCGG ACCG CCGGTGC              CGAGACGGCCGTCGG  77 308
     NP1528A  747320 ..  747331 -  -4.4  -3.14963   GGGACAAGTATCGAA                GCTT CGTC AAGC                 TCTCACGGAAGAACG  45 232
     NP1522A  743358 ..  743384 -  -4.3  -4.57353   CTCCAGTATATAAAA         TCTCGGCCGCT TAGTC ATCAGCCGGGA         GTACGCTCCCCGACC  70 9
     NP1520A NONE
     NP1518A  741608 ..  741623 -  -3.2  -3.00994   CGAATCTCATAGATA              CTCCTC CATC GAGGAC               TGGCCGTTCTCGGCC  42 1
       rad50  738552 ..  738564 -  -7.7  -3.90744   CTGCTGCGCAAACAA                TCGAC CGA GTCGA                GTCTCGTCTACGACC  67 370
       polB1  732102 ..  732116 -  -4.2   -4.0371   CACCGTTGACACAAA               TGGAGC GAC GCTCGA               TGTCCAAACCGACGC  60 423
      abc31a NONE
    abc31p_1 NONE
    abc31p_2  726933 ..  726967 -  -6.3  -3.51411   AGCTTCGGAAACGAA    CGTCCGGATGTCAGGC GCGT GCCTG-CAGCCGTCCG     CGGACGCGCCCTTTG  58 1
     NP1498A NONE
     NP1496A  725709 ..  725728 - -10.7  -2.53015   ACACCTTGGAAGCGA            CAGCGCG AGAGGA CGCGCTG             CGCGACAACTAAGCC  62 204
      htpX_2  720898 ..  720916 -  -5.2  -3.72302   GCTATATTAAAAAAG             CCCTACCG TCT CAGTAGTG             TTGGCGCTCGACGCT  58 17
       folCP  716896 ..  716915 -  -8.6  -3.39803   GACCGACATGGAGAA            CCTCGA-CG AAG CGATCGAGG            CCGCTTGGGACTGTA  60 147
     NP1474A  715238 ..  715272 - -10.6  -4.61231   CGAGACGCTGAAAAA     CGACGACTACGTTCGC GAC GCGTACATCGGCGTCG     TCTAGACGACGGCCC  90 55
      fadA_5 NONE
     NP1460A  708590 ..  708603 -  -2.3  -4.07568   GGGCTGGGTGTAAAA               TAGCC CTGT GGCTC                CGGGGTTACTCGTCG  56 31
     NP1458A  707466 ..  707488 -    -4  -4.03093   GACAAGTACTACAAA           CAGGCACAGG ACG CTCGTGCGTG           GGTGAAACAGGACTT  60 308
       dld_2  703036 ..  703048 -  -3.3  -2.93164   CGATACCGAATTACA                TCCCG CCT CGGTA                TAAACCCCTTCGGCT  42 40
     NP1450A  701597 ..  701634 -    -4  -3.94409   CATACTATTCACAAA  CGGCG-ACCCCGCAGACC GGCT GG-CGGAGGGGTTCGTCG   GTGCCGACAGGCTTG  58 107
     NP1446A  700974 ..  701002 -  -2.4  -3.34043   TGCAGTATCGCAGAA       GGACGT-ATAACG GTTG CGCTTTCACGCCC        CTGTGGGCCGGTTTC  46 45
     NP1444A  699524 ..  699546 -  -8.5  -2.87564   GGACGGCGTCACAGA          CATCG-CGGT CGTT ACCGGCGATG           CCGACATCGACGGTG  55 492
     NP1436A NONE
     NP1434A  692395 ..  692407 -  -4.7  -3.23853   CGTCCCGAACGAACA                CGTCG AGA CGTCG                TTCACCCCGGCCGAC  49 224
     NP1430A  690105 ..  690123 -  -2.3  -3.61398   GGGCGGCTCCAATAA            GTCC-CGC GTCT GCGTGGTC             CGCTCGGTCCCGATA  47 48
     NP1428A NONE
       apt_1  688334 ..  688351 -  -2.6  -2.62712   TACGATATATAAGAT             GTCGCC TCCCCT GCCGAC              CGGATTCGACGACGG  38 62
     NP1424A  687130 ..  687157 -  -8.4  -2.78384   TCGCGGCCGATGACA        TCGTCCGCC-GCG GCG CACAGGCCGACGA        CATCGACGCGTGGCT  53 510
     NP1414A  684325 ..  684341 -  -2.1  -2.78197   TCTGACAGACACAAT              CCGCTCA CCC CGGGCGA              TAGCAGGCTATAACT  39 42
     NP1410A  682312 ..  682324 -  -9.1  -2.63596   CGGGACCTGACAGTA                CAGCG GTT CGCTG                TCCGCTGTTCCACCC  57 116
     NP1406A  680355 ..  680404 -  -9.4  -3.70811   CGAGATAATGCGAAA GTTCGAGGA-CAGCCCGA-GCCAG CAGG CTGTCATCCGGCTCCTCCTCGAAC GCGGGTTCTCGGTCA  71 458
     NP1402A  679740 ..  679791 -  -9.8  -3.21593   TATGCGCTGAGAACA CGTGGCCGGCGGTCCAGCGG-GAGC GCG GCACGCCGCCGGCCAGCAGCCCCCG CCGCCTGCTCGTTAC  66 37
     NP1392A  674643 ..  674657 -  -4.2  -4.11394   ACGGGACTCCGAAAA               CGCC GTCAACT GGCG               CGACAACGAGTTTAT  62 47
      trxB_2  672790 ..  672842 -  -8.2  -3.30635   CAAATGTGTTCATAA GCGTGGCCGCTGGAGCACCGCCCGCC GCC GTCAGTC-GT-CGCCGGCGGCCTCGC CGGCTCCCGGATGCC  59 3
      phoU_5  671531 ..  671543 -  -5.5  -3.72576   CCGGCTGTGAGGAAA                TCGAC GAG GCCGA                ACGCCGCCGCCGCGA  60 138
       tpa06 NONE
     NP1380A  668758 ..  668776 -  -8.9  -3.25823   TGGCCCCTACAGCAA             CTGGAAG CGGCT CTTCCAG             GGCGAACTCGGGCCG  59 518
         dfp  667126 ..  667136 -  -2.4  -3.64703   CCCCCGCTACTGAAA                 CCCC TCC GGTG                 GCTACAACGGGATTT  51 41
     NP1372A  666115 ..  666164 -  -6.1  -4.71426   TGTCGAGGAACAAAA CGAGGGCGTCGGCGGCATCTACG CCGA CGGCGATGTCGCCCACGGCTACG CGGCGTGTGCGTGCG  79 100
     NP1366A  663487 ..  663518 -   -10  -4.08216   TGACCCCGCGGAAAA      CGAAGCAGTCCGCG CCGT CGCGGCCGCCTTCG       CCGGCATGGAGCGTG  79 513
        tp15  661946 ..  661968 -  -5.5  -2.87931   CGGACGGTCGAGATA           CTCGCGACC CGGAC GGTCAAGAG           CCACAGCGCCGGTGT  47 68
      tatC_1  654812 ..  654829 - -14.1  -2.52464   TCCGTGGCGAATTGA             GCCGCCG TACA CGGCGGC              AGAACGGACTGTTCT  70 248
     NP1338A NONE
     NP1336A  649954 ..  649973 -  -5.6  -3.57263   ACTCGGAGTCGCAAA            CGCGGTAA CGCT CTTCCGCG             GGTGGTTGCTCGCAC  57 513
        gpmB  648901 ..  648948 - -10.5  -3.12595   TCGAAGGACTGAATA CGGCGGTCGTCGGCGC-TATCGG CGAC CCGACACGCGAGGCCG-CCGCCG AGCACGGCATCGAGG  63 102
     NP1324A NONE
       htr27  644454 ..  644497 -  -2.4  -4.58395   CGCACTGCCGAAAAA CGGGCTCGGATTATGT CCTCGGTCGGCC ACGTCACCCGAACCCG CTCGGTCTACGTCGT  67 155
     NP1318A  642196 ..  642233 -  -5.4   -3.1875   TATACCGGAACGGAA   CCAGCC-CCGGTGTGCG TTGAG CCCTCACCGGCGGTCGG   CCGAGACGGTAGCGC  51 86
        citZ  639847 ..  639883 -  -3.6  -2.90496   CGTCGGCCGAAAGCA   GGCC-GTCGTCCTCGGTC ATT GGCCGCG-ACTACAGGCC   GACGACGGAAAGCGT  44 79
     NP1312A  638965 ..  638986 - -10.1   -3.0497   AGACGACCTCGAAGA           CGCGCTCGAC GAG GCCG-GCGCG           TAATCGGTACTATTC  66 35
        secG  638390 ..  638405 -  -3.2  -4.93877   CGTTATCAAATAAAA              GGGTTC GGCG GAACTC               GCCGTCAGCGCCGAG  76 81
       rad3b NONE
     NP1304A  635437 ..  635467 -  -8.8  -3.53444   GGACGCCCCCCGAAA       CCGTCGACCGGGTC GTC GACCCTGACGCCGA       CTATCCCGTCTAGAA  66 35
     NP1298A NONE
     NP1296A NONE
     NP1294A  632486 ..  632506 -  -3.9   -3.6682   GGCCAGTTAGTTAAA            CCGTCCG TGGATTT CCGACGG            TGAGTGGCGAACGGC  54 48
     NP1292A  631469 ..  631483 -  -4.2  -3.57144   CCGCCGACCTCGAAA               CCGC TGTTGTC GCGG               CTGCGCCGGCAGCCG  53 231
     NP1282A NONE
     NP1280A  628195 ..  628211 -  -9.3  -2.80816   TTCGGACTGATGATA              GCCGGCG CGA CGGCGGC              CTCGTTTGCGTTTAT  58 261
      entB_1  624455 ..  624465 -  -4.6  -4.08216   CGACCTCTTCGAAAA                 CGCC GCC GACG                 CCGACCTCGACGAAG  64 409
        hisA NONE
     NP1264A  619926 ..  619940 -  -4.2  -4.77759   AGAAGTCATCAAAAA               GTCGCT CGG AGAGAC               AGGACAGGCCGGGGT  78 202
     tif1A_1  618241 ..  618258 -  -2.5  -2.70044   GAGGGTACAAAAAGC             GGCGCGG AATC CCCCGGC              TCTAGACGCTGTCTG  38 27
        pyrE NONE
       apt_2  616830 ..  616848 -  -3.7  -3.53012   CGTTCGCCGTCGAAA             CCGCGAG TTCGT CCAGCGG             CCGGGGCGTTCCGTG  51 58
     NP1252A  615298 ..  615323 -  -7.5  -4.15565   GTTACGACCCGAAAA         CGCCGTGGCGT CAGA ACGCCACGAAA          CCGCCGTCGGCGAGG  71 10
       glx_1  614955 ..  614968 -  -3.8  -2.78032   TCTCGGGGAAAATAC               GCTG TCAAAT CAGC                TATCCGTCGCTTCAG  43 37
     NP1248A  614495 ..  614525 -  -8.4  -2.79302   AGGACGTCGAGGAGA      CGCTAGA-AGCCT ACAAGG AGGCCCTCTAGCG       GTAGGCTTTTCGGAG  58 20
      narB_2  610549 ..  610559 -  -2.4  -4.09509   ACGAACGGATATAAA                 CCTC CGG GCGG                 ACTCATCGGGCGGTC  56 28
     NP1242A  609835 ..  609861 -  -6.4  -2.70932   TCCGGTGCCGAACCA         GGTGACGCGCCC GAA GTTCGCGTCACG         GATGTCAAGCCCCGG  48 497
     NP1236A  607960 ..  607988 -  -6.6  -3.16564   GCCGGACGGGACCAA       CCAGCAGCCGGTG AATC CGCTGGC-GCTGG        CGCTTGCAGCAGGCG  51 421
     NP1230A  604715 ..  604731 -  -5.1  -3.19389   GAATGCATTGACGAA              GCACC GCGACAG GGTGC              GTGGGGACATCAGGT  49 237
     NP1218A NONE
         smc NONE
     NP1214A  592642 ..  592669 -  -7.8  -3.46407   TATTATAAAAAATCA        CCGAAAACAACA GTTA CGTTCTTTTCGG         GCAAGCAGTAGACGG  61 105
     NP1212A  592421 ..  592455 -  -7.9  -2.72144   TCACGTCGTGGAAAC    GGGAA--GCCTCGGGGC TTG ACCCCGAGGCGATTCAC    CCTCACCTGTTCCCG  54 65
     NP1208A  590068 ..  590089 -  -7.3  -2.78384   CGGTCGTCCACGACA           TCGCCGA GGCCGAGG TCGGCGA            CATCCCGACTCGCGC  51 394
        phfZ NONE
        ppsA NONE
        gadD NONE
        metS  580570 ..  580594 -  -2.8  -2.97827   AACAGAACGGATAGA         GCGAGACGCCG TTGC CGGC-TCTAAC          GGCTACTGAACCTTC  42 28
     NP1190A NONE
     NP1188A  578895 ..  578929 - -12.7  -3.32498   GACGTGACAGACGAA     GCGTCCGTCGCGGCG CTCGT CGACGCGACGGTCGA     CGCCTACGGCGACCT  77 522
     NP1176A  573108 ..  573126 -  -8.1  -3.33696   GCTCTCGGGAACGAA             GGCGGTC TACCG GACCACC             GATGGCGGCCACCAC  58 282
      entB_2  570005 ..  570023 -    -8  -3.05384   GCCGCCCCGACTTAA             GCGCGGGG AAA CCACACGC             ATTCGTTCCGCTGCG  57 62
        aspS  568490 ..  568509 -  -3.5  -2.90797   GCGATAGATAGCACA            GTCGCTC GTGGCG GAGCCAC             CCAAAAGAAATCGTG  42 191
     NP1166A  567610 ..  567635 - -19.7  -3.21593   TATGGGCTGAGAACA         CGGCGACGGCG AATT CGCCGCCGCCG          ATGGGACACGACAGA 100 80
       tpa07  566449 ..  566464 -  -6.8  -3.14132   GTCGTTGTCGACTAA              TCGAGG CAGG CCCCGA               CGACGCCGAGCATCT  54 6
     NP1154A  560879 ..  560891 -  -4.8  -3.14132   CGCCGGCCGCAGTAA                CCAC TTGGT GTGG                GCCGATAGCTCAGCC  47 143
     NP1148A  559294 ..  559311 -  -3.3  -2.91383   ACGCCCACCCATATA             CGACGCC CTCT GTCGTCA              ATCCTCCCCGTGTCT  42 66
      nirA_2  557438 ..  557454 -  -2.9  -3.35542   GCTACTCCGAAAAAG              GACAGCC GAT GGATATC              TACGGACTGACGACG  47 82
     NP1142A  556288 ..  556298 -  -2.4  -3.05384   CGTTCGTCCATGTAA                 CCGC TAT GTGG                 CGTCGGCGCTCAAAG  41 35
      pepB_3  555113 ..  555127 -  -5.6  -4.17958   AACATTCGGAAGAAA               TCACCG AAA CGGTGT               TCGACAATAGTTGTT  66 57
     NP1138A  554469 ..  554524 - -14.7  -3.37344   CCGCGAGGGAAGGAA GCTAAC-CCGC-CGAGCGCGCGTCGCC GTAC GGCGACGCCCGGGCGAGCGGCATCAGC CGCGAGCCGACGCGG  87 192
     NP1136A  553430 ..  553464 -  -9.9  -2.63301   CAGACTGCGATAGCA    CGGC-TCCCGAGCCGGC CTA GCCGGC-CGGGTCGGCG    TGTGCGCCGTCCCAC  60 7
     NP1134A  552630 ..  552641 -  -2.2  -3.50393   CGCTATGTGAGACAA                GCCT ATAG AAGC                 TATCGTCTGTCGAGG  47 25
     NP1132A  552124 ..  552137 -  -5.2  -3.06696   CGGTCGGTCAACACA               CCGC TTGCGT GCGG                TTTTACTAACGTTTT  49 97
     NP1130A  551530 ..  551541 -  -5.8  -3.21099   TTCTCGGAGCACGAA                CAGC GAGC GCTG                 GGGTATCTCCGCCGT  51 298
        cbiT NONE
        cbiL NONE
        cbiF NONE
        cbiG NONE
      cbiH_1 NONE
      cbiH_2 NONE
     NP1112A NONE
     NP1110A NONE
      cbiX_1 NONE
     NP1106A NONE
     NP1104A NONE
     NP1102A  540504 ..  540516 -  -4.7  -3.22521   CGTAGACGAATGCAA                CGACG GAC CGACG                AACAGACGACGCGGC  49 340
        cobN NONE
        cbiC  532720 ..  532739 -    -5  -3.53012   CGGTTCGTCGGGAAA            CT-CGACCG GGT CGGTCACAG            CTCCACCTCGCCGTC  53 20
        cbiE  531938 ..  531985 -  -3.9  -3.14132   GCGTCTCGCGAGGAA CTCGAACGCGTCGACGGCGTC GGCGAG GACACCGCCGCGGCTATCGAC GCCGCGCTGTAGCGC  45 40
     NP1084A NONE
      abc25a NONE
      abc25p NONE
     hsp20_2  527472 ..  527487 -    -6   -4.4891   GCGAGCATGATAAAA              CCCGCG TATG CGCGGT               GAAAGTGAAACTGAC  74 127
        ilvA  525996 ..  526018 -  -7.6  -3.20227   CTGGAAGTACGAACA           CGTCGCCGAC GCC GTCGCTGACG           GGGAGCCGTTCGCAC  57 150
        rfcC  521288 ..  521306 -    -8  -3.65522   GAGGCACTCGAAGAA             GTCCGACG GGT CGCCGGCC             GCACCGTCCTCATCG  63 162
        tbpE  519675 ..  519693 -    -8  -3.75629   CATCCCGAAGCTAAA             GGCCGCCG GCG CGACGGAC             ATTCTCGTCACCGAA  65 121
     NP1057E  517224 ..  517234 -  -8.2  -3.34715   CATGGCGGCCAAACA                 CGCC GAC GGCG                 TCCTGCTAAACGGTT  60 452
    tif2Ba_2  513639 ..  513668 -  -4.2  -4.58395   GCGACGTGGCAAAAA       GAGGGC-CTCGAC TCGCG GTCGCGTGCCATC       CGGGAAGCGATGGCG  71 456
     NP1046A  512682 ..  512698 -    -3  -3.96486   AACGACTGAAAAAGA             GCGTGTC CGCC GA-ACGC              GTACCGGCCGTCAGA  58 36
     NP1044A NONE
     NP1042A  510728 ..  510758 -  -3.9  -4.09243   GACATCGGCTGAAAA      GGTGGCGCGCACAG CAGC CTGAACGCGT-ACC       ATTCCGTTCGTTGCA  60 81
     NP1034A  507019 ..  507041 -  -7.7  -2.63596   GCGCATCGGACAGTA          CAGCGAGCGT AGCG ACGC-CGCCG           CGTCAGCGTGGGATA  53 28
     NP1000A  492868 ..  492895 -  -7.6  -3.06969   CAAGGTACTCGAAGA        CGCCGGCTGAGCG ACA CGCTCTGC-GGTG        GCAGGCGCTGTTATG  57 36
     NP0988A  488177 ..  488194 -  -6.9  -4.10007   ACAATGCGTCGAAAA             TGGCCGT CGAA ACGGCCG              TCAGCGGCACCGACG  68 357
        sirA NONE
     NP0976A  484193 ..  484228 -  -7.5  -3.41051   TCATGCCGACTACAA    CGCCGCCAAGAACGT GGCAGT ACGCTGCTGTCGGCG     GCTACTCCGTCGCAA  58 296
      guaD_1  481452 ..  481472 -  -2.5  -4.06491   CGAACGGTAGATAAA           CCGGGCCG CTCGTT CGA-CCGG            TTCACGGCCGTTTTC  56 98
     NP0970A  480575 ..  480588 -  -5.2  -4.56597   GTCGGCCCTCAAAAA               GCCG GCCAGT CGGC                TGCTGACGTCGCTAC  75 37
     NP0968A  479041 ..  479067 -  -2.9  -4.84761   AGAGTCCGACAAAAA        GGACGGTCGAGA TGAA TCACG-CCGTCA         CCACCGAGTAGGAGT  73 184
      htpX_1  477331 ..  477344 -  -3.7  -3.06796   CTGTATGTCATCCAA               GCGGC GACG GCCGT                GATTACGTTCCCGCT  45 422
     NP0958A  473563 ..  473578 -  -3.2  -2.82327   CCGCGAGACGGAAAT              CCCACC CGAA GATGAG               TTCCCGACCGACGAC  41 129
     NP0952A  471829 ..  471867 -   -13  -3.21912   CTCGGAACCTACGAA   CTCGACGCCGACGGCGGC AGC GAAACCGTCGACGGCGAG   TGGAGCGACGACACC  74 227
     NP0948A NONE
     NP0946A NONE
       cxp_1  467791 ..  467811 -  -9.7  -3.17054   GAGCAAACCACCCAA            TCCGGCG GGCCGAA CGCCGGA            GCTAGAGGTCGTATA  64 27
     NP0934A  464235 ..  464249 -    -7  -2.77013   TAGCGTCCGAACAAT               GCCGAG CGT CACGGC               TTGTCTCCGCTTTCG  51 19
     NP0932A  463765 ..  463782 -  -4.7  -3.61398   GCCTCGGTCGAAGAA             CCCGAGG CCGT CCCCGGC              GCTGAGGAATTCACA  55 259
     NP0926A  460985 ..  461028 - -13.2  -3.38361   AAATTCGAAGACGAA TCGGCGGTCGCCGCACAGCTC CAC AAGCTCCACGACGACC-CCGA TATCCGGGATGTCGA  77 130
         ogt  456658 ..  456688 - -11.9  -3.17075   TTTCGGCGAACGCAA      CGGCGAACCTCGGC TACG ACCG-GGTTCGCCA       CCACGCGCCGGTGTT  69 366
     NP0914A NONE
     nadM1_1 NONE
     NP0906A  450910 ..  450934 -  -6.3  -2.62184   TCGTCGGCGACAGCA          TCGAGGCGG TTGCGGT CCGCCCCGG          CCGGCGTGGTCAGGG  45 195
        rfcA  449461 ..  449489 -    -6  -4.36914   CGCGCCGGGAGAAAA       GCA-GCGGGCTACG TCT CGTTGCC-GCGTGC       CAGCGCCGCTAACAG  72 5
     NP0898A  447606 ..  447626 -  -2.5  -2.74415   TACGACGAAACGAAT            CGTCGGT ATGGTTG ACTGACG            CGGCCAGCACCCTCA  39 38
     NP0896A  447109 ..  447123 -  -4.2  -3.53012   GTGTTCTCTCTCAAA               TCCGAG CGC CTCGTA               GAACCCGACGGCGTT  51 67
        tp20  443636 ..  443665 -  -3.5  -3.39668   CTGCAAACGCGAGAA       GGGCAGTAACCAT ACCG ATGATTGCGACCC        TTGTATGTTAAAATT  47 48
     NP0886A  443283 ..  443294 -  -3.6   -3.1855   CCTCGTAATACCGAA                CACC TGAC GGCG                 GGAACGCATGGTAGT  47 107
       agt_2 NONE
        ligA NONE
     NP0880A  439200 ..  439210 -  -2.4  -4.35524   TGGTGAAAGTGAAAA                 CCGG GGA CGGG                 AATCGGCCTATCCGG  62 92
        radA  437924 ..  437934 -  -8.2  -4.08706   TGGGTATCAGAGAAA                 CGCC CGA GGCG                 GGATTTGAACCCGCG  71 193
     NP0876A  437343 ..  437380 -  -7.5  -3.62046   CCACGCGGTCAACAA   CCGCGGCGTTGAGGTCG TCGA CGACCCCGAAGACGCCG    ACCACACCGCCTAGC  60 36
      pepB_2  434381 ..  434413 -  -3.1  -4.57341   AACGTGGGCGAAAAA      GCCCTCGGCGTTCGC TTC GCTCACGCCGGGTGA      ACCGCGTGCCTCCGG  69 512
        coaE NONE
     NP0868A  433048 ..  433077 -  -4.4  -4.50058   TATGGACAAGGAAAA      CGCCTACTGCGAGT AACT ACTCG-A-CAGGCG       CTCCGTCCTCCGTCG  70 12
     NP0856A NONE
     NP0854A NONE
     NP0852A  424117 ..  424129 -  -4.7  -3.68222   CCGCAACCGCAACAA                GCAGG CCA CCGGC                GGTGGAGCCGGTGTC  55 473
     NP0846A  422020 ..  422063 - -10.2  -3.61398   CCGCCGGTCGAAGAA GCAATCGAGTCGGTCGCCGAC GCC GACGGCGAG-GCCTCGATGGC GATGCTCGGCGAGAC  71 135
      tp49_1 NONE
      tp49_2 NONE
      tp49_2 NONE
      tp49_4 NONE
      tp49_5 NONE
      tp49_6 NONE
      tp49_7 NONE
      tp49_8 NONE
      tp49_9  412358 ..  412370 -  -4.7  -2.78384   CCGGCGCTGAGTACA                CCCGG CCA CAGGG                GGCATTTTATGTGAT  44 243
      cinA_3  410816 ..  410836 -  -3.1  -2.62184   GGGCCTCCGACAGCA            CCCCTCCGG TAG CCGGAACGC            CCGACGGCTGCCCGT  40 42
     NP0820A  409938 ..  409949 -  -3.6  -3.58726   CTTCGCGACACACAA                CGAG CGGG CCCG                 TGAACTGGCTGCAGA  51 347
     NP0816A  409006 ..  409020 -    -7  -3.95219   TTCAAAGGCGAGAAA               GCGCAG GTC CAGCGC               ATCGACGAGGGCAAA  67 137
        aroE NONE
     NP0804A  404131 ..  404141 -  -2.4  -3.41878   GGGGGCAAGCGACAA                 CGGC TTT GCGG                 TCCCTACCGTTCCTC  46 29
      trpE_2 NONE
      trpG_2 NONE
      ilvE_2 NONE
      nifS_2  397587 ..  397599 -  -6.2  -3.35015   CCAACGAGCGCAGAA                CCGC TCTGT GCGG                CCCGGACGCGGCCAT  56 60
     NP0788A  397315 ..  397326 -  -2.2   -2.8806   AAACGCCGCTACAGA                GTCA GGTT CGAC                 GGGTAGAACGGGCTT  40 15
        rpiA  396294 ..  396306 -  -9.1  -2.64973   AGGAACGCGAGACGA                GCGAC CCG GTCGC                GGCCGTCACAACGAC  55 243
     NP0778A NONE
     NP0776A  391165 ..  391177 -  -3.4  -4.07568   TGGGTTCTCGGAAAA                GTCA GCGGG TGAC                ATCTTCGCCGACCGC  60 200
     NP0772A NONE
     NP0770A  389095 ..  389119 -  -7.7   -3.1355   GTTAGCGATATGCAA          CAGGGACCGCC GCC GGCTGTCACCG          ACCGCTGGGAAACGC  55 444
     NP0756A  381138 ..  381152 -    -7  -3.65902   CCGATTTTACCGAAA               CGCTGG CAG CCGGCG               GCGAGATTACGGCCA  59 439
     NP0752A NONE
     NP0750A  378592 ..  378610 -  -9.5   -3.1706   AACGGACGGCAGCAA             CGCCGAC GAGCG GCCGGCG             GCTATAGCGCCTTTT  64 27
      abc27a NONE
      abc27p  376790 ..  376803 -  -3.7  -2.75712   CGAGCTAGTCAATGA               GCCCG TAGC CGCGC                TTGAACAGGTAGATA  43 1
        uvrB  374627 ..  374647 -  -2.3  -5.07567   CGACAGCGTAAAAAA            TCCCCGCCG ACA CGGCCGGTC            AGAACTCCTCGTCGG  77 24
     NP0742A  373753 ..  373779 -    -5  -3.35813   GTTTACGCGAAGGAA         GGCGTCGAGCCG TCG CAGTTCGACAAC         TTCGATTTCGAGACG  51 122
     NP0734A  369555 ..  369575 -  -4.6  -5.00616   GCCGCCGTCAAAAAA           GCGGTGTCG GTTC CG-CGCCGC            AGCCGCCGACGGACC  80 192
        purO NONE
     NP0730A  367312 ..  367331 -  -6.3  -2.96452   ACCCCGACAAGCATA            GCCGCGG GTAGGG CCGCCGC             CGGCAAAACCGCCTA  51 38
     NP0728A  366215 ..  366226 -  -2.2   -4.8083   GAACATGACGAAAAA                CGAT TGGG ACCG                 GGTTATCGATGTCAA  74 450
     NP0720A  363915 ..  363937 -  -5.6  -3.53012   CGCCTGCTCTCGAAA          TCCGCGACG CTCGGC CGTC-CGGA           AGGCCCTCATCCGGC  55 492
     NP0714A  360449 ..  360464 -  -6.8  -2.84812   ACGTACAGGACTACA              GCCACG CCGT CGTGAC               GGCGTTTATCGGCGC  49 321
     NP0706A  355329 ..  355347 -    -6  -3.30459   AATTAAAATACCTAA             CGACGAAA AAT TTTAGTCG             CACTCAACCGTTTGT  54 166
      nolA_2 NONE
     NP0702A  353466 ..  353493 -  -7.6  -4.08216   CGAGCGTCGCGAAAA        GAAGGCGGCAAC CGTC GACGCCGCGTTC         GACGACGAGCGGACC  71 102
     NP0698A NONE
        pheS NONE
        pheY  348899 ..  348922 -  -2.4  -3.94746   CGATACTGAAGTAAA          TCG-AGCCGAA ACA CTCGGATTCGA          AACTCCCCGGCTGGC  56 49
     NP0692A  348329 ..  348363 -  -5.7  -4.56597   CGTCGGCTCGAAAAA     CCGTTCCGAGGAG TACCGACGG CTCCTCGGAAGCG     TCGCCGAACGCGTCG  76 169
        priB  345710 ..  345730 -  -4.6  -3.88498   GGTCGATACAGCAAA            GCGCCGAC CTCCC GTCGATGC            CATCGTTGCTCTTTA  60 440
     NP0674A  342167 ..  342193 -   -13  -2.58544   CGCCATCGCCAGAAT         CGTCGCCCGGAA CGC TTCGGGGCGACA         GTCGTATCCGCGGAT  67 80
     NP0664A NONE
     NP0662A NONE
        degP  336780 ..  336803 -  -3.9  -4.42788   TGCAACGGTATAAAA         GATG-CCCGAC AAGC GTCGGGTCA-C          GTCCGGAACAGAAAC  68 167
     NP0658A  336289 ..  336315 -  -7.2  -4.64861   CGGCGGGAAAATAAA        GGCGGG-CGTC GGTTCA GCCGTCCCGCC         GACTCCGGGACGGTC  79 39
     NP0656A NONE
         bat  333771 ..  333781 -  -3.2  -2.80796   GCCGAGCACCTAAAG                 CGGT CGC ACCA                 AACTAGTTGGGGCCA  41 28
        crtY NONE
       brp_2  331786 ..  331805 -  -5.6  -2.89793   GGAGCGACATAACTA            TGCTCCGG GTCG CCAGAGCC             GCTGTTCGTGGTCCA  48 3
         blp  330860 ..  330872 -  -3.3  -3.85698   GTGGTTCCTCAGAAA                CGCAC CCT GTGGG                GTGTTGCTCGTCGAG  56 481
         hop  327671 ..  327681 -  -2.4  -4.67942   GGCAAGAAAGGAAAA                 CGGC GGA GCGG                 ACGGGTCAGTCGTCA  66 31
     NP0640A  326475 ..  326508 - -10.8  -3.14132   CGTCGTCGTTATCAA     GCCGTCGGCACGGC GGGTGA GCCGAGCGGTCGGC      GAGTGGGTCGCCGAG  66 520
     NP0634A  325677 ..  325687 -  -3.2  -3.12187   AAGATTCAATATAGA                 CAGT AAT ACCG                 ATATTAGCAGCAATT  43 280
     NP0628A  324355 ..  324374 - -12.8  -3.53761   GAACCTGCTGGGAAA            CGCCACCG AGCA CGGCGGCG             AGGGCGTGACCGTTA  78 272
      leuA_2  319687 ..  319706 -  -6.4  -3.53444   CGATGCGTTGTGAAA            GACGACAA CAGT TAGTCGTC             GGCCAAGACCGGTTC  58 17
     NP0622A  317754 ..  317779 -  -4.6   -3.5771   AAAAAGCGTCTGAAA         CGGCCACG CGTGCGGTTC CGGGGCCG          TCGCTGGCAACTGCC  53 47
     guaAa_1 NONE
     NP0618A  314860 ..  314876 - -10.8  -3.14881   GAACTCTTCGAGTAA              CGGCCG CTTGT CGGCCG              GCTACTGCCTCTCTG  66 429
        ileS NONE
     NP0608A  308870 ..  308907 - -10.6   -2.7127   CGACGCAACGACAAC   CGGCCGCGATATCGTC CTCGTC GACGATATCGTCGCCA    CCGGCTCGACGATGA  59 235
     NP0602A  306507 ..  306534 -  -4.9  -3.14211   ACGCCGCCCGACGAA        CGCC-GTACGCT ACAGG AGCGTACCGACA        CCGAGCCACGAGCTA  47 38
     NP0600A  305764 ..  305782 - -10.2  -2.52676   GACCGGCCGAACCGA             CTTCGCCG ACG CGGCGGAG             CTGGCCTGTAATGCC  58 247
     NP0594A NONE
     NP0592A NONE
     NP0590A  299932 ..  299950 - -11.6  -3.14564   GTAGGGCGGGAGCAA             GTCGCCGC TCG GCGGCGGC             AGCCGGATTTCGGCT  69 39
     NP0584A  295173 ..  295200 - -10.6  -2.62184   GGGCGGGTTAGAGTA        CCGAAAGCCGCCG AGC CGACG-CTTCCGG        AGTCGGTGTCACTCC  58 415
        engB  291927 ..  291945 -  -7.4  -2.52464   TCTTCGCCCAACGGA             CCGACC TCGCGAT GGTCGG             CTTCGACGAGTTATC  50 296
        lipA  284714 ..  284724 -  -2.4  -3.92592   AGCCTGAATATCAAA                 GGCC GGC GGCA                 TAGTAGTTACGTACG  53 129
     oxdhA_1 NONE
       oxdhB NONE
         dsa  280970 ..  281003 - -10.2  -2.69912   TAAAAAACCAATTGA     GTCGCGGGCGCACGC GACGT GCG-GCGGTCGCGAC     AGCGACGGGAGCTAG  62 41
         pcn  280075 ..  280091 -  -9.3  -3.46102   CAGTCAAAAATGGAA              GCGGGCG GGA CGCACGC              TCGTTCGGTGGCGTC  67 119
     NP0548A NONE
        thiD  276278 ..  276292 -   -10  -2.94199   GACGTATCAACCATA               GGGCAA CAT TTGCCC               CTACGGTCATAAAGC  64 160
      tp53_1 NONE
      tp53_2 NONE
      tp53_3  271995 ..  272008 -  -2.3  -4.07568   GGCCGGCCGCTAAAA               CGTGA CGGG TCGCG                TCGGGAGGCCTATGA  56 35
      mutS_1 NONE
        mutL  266907 ..  266941 -  -4.3  -4.08216   GCAGTTGGCCGAAAA    CGACGAGCGA-ATCCAT GCG ACGGTTGCCGC-CGTCG    TCGAACGCGGCGTCG  62 217
        tp18  263595 ..  263651 -  -7.9  -4.20783   ACGGCATCGAAGAAA CCGGCTCGTGGACCGACCTCGGTG GGAGAGCAAG CGGCACGGTCGG-CGACGAGCCGG CCGTAACCGCCGGCG  75 295
     NP0524A  262173 ..  262183 -  -4.6   -4.2349   GGCCGAGACTGAAAA                 GCAG TAT CCGC                 TCGGCAGACTCGGCG  68 137
     NP0516A  259590 ..  259602 -  -3.3  -3.86346   CGAGGCCGCCAGAAA                CTGCT TCG AGCGG                GCGCAGGCCGACGGC  56 372
        mdhA  250012 ..  250039 -  -3.4  -4.18018   CGTGGTGACCGAAAA        CGGCTCCGCGA GTGGGCG TCGCTGA-CCG        GTGATACGCTGCCGG  60 79
      mer3_1 NONE
     NP0490A  246466 ..  246482 -  -9.3  -3.09635   ATCTCGATGAGGCAA              GCGCGGC CGG GACGCGC              TTCGGGGGGCGAATC  60 322
     NP0486A  245787 ..  245797 -  -6.8  -3.33696   CGTCGGCGCAACGAA                 CGCT ACG AGCG                 CGGGACCGCAGGCAG  58 74
       polA1  243111 ..  243123 -  -6.9  -4.48743   AAAAGGCGAAAGAAA                GCCGA AAT CCGGC                CTATGAGAACTTGTG  76 26
     NP0480A  242731 ..  242741 -  -5.4  -3.29511   TCGACGCGCTGATAA                 TCCA TGT TGGA                 GCAATCGACGGCACC  51 98
     NP0478A NONE
       polA2  238153 ..  238211 -   -11  -3.03159   CGAACGCCGCCAACA CATCGCCGACGACCAC-CCGACGCCGAC TGCTT ATTGGCACCGGCGCGGCCG-CAGCGACG GCGACGGCCGGCTGT  65 515
     NP0472A  237180 ..  237221 - -10.7  -3.72141   ACATCCACATCGAAA CGCCGCGCGGCGAGGAGGTC GTC GACGCCCG-GCCGAGCGACG GGTTGGCGCTTGCGG  74 506
     NP0466A  235835 ..  235872 -  -7.6  -3.02144   CGACGTGGCCGAACA   CGCCGATGCGATTCGAC GGGCA GCCGA-CCGCCACGGCG   AGGACTGTACGGTCG  54 512
     NP0462A NONE
     NP0460A  233963 ..  233989 -  -4.4  -4.11216   CGCCTACTCCGAAAA        GGGCCGGGAGA TGTCCG TCTA-CGGCCC         GGCCGACAGTCCACT  62 499
     NP0456A  233268 ..  233316 -  -2.3  -3.90744   GTCTCCTCGAAACAA CGG-AACG-CCGTCTTCGCGGGC GAGCG GCTGGCACAGACGGTCGATGCCG TCGACTACGAGCCGC  55 148
     NP0450A  229772 ..  229787 -    -9  -3.55622   CTGAACTCGGCGAAA              TCGTCG TCGG CGACGA               GCCGAGGCGGCGCGA  62 195
     NP0446A  228068 ..  228088 -  -8.2  -3.53444   GGACGCTCGGGTAAA            TCGCCTGC GGTCG GCGGGCGA            CGGGCTGTTGGCTGC  62 55
        endA NONE
        trpS NONE
     NP0440A  222863 ..  222883 -  -5.3  -4.72846   CGACAGAGGCAAAAA            CGCCGGC TGAAATG GCTGGCG            GAATCGATGAACCGG  80 190
     NP0432A NONE
     NP0430A  218891 ..  218905 -  -7.1  -3.28712   TTTGCGTCGGTAGAA               GACGC AGTCG GCGTC               GATATCTAGACGTTG  56 31
     NP0424A  216476 ..  216532 - -12.8  -2.58544   CCTGACGTGTATAAG GGCGTCGGAACGAGACGGCCCGAAGGG CCAT CCCGCCGGGGCATCGCGCCCCG-CGTC GTTCGCATCTGATTC  71 396
     NP0418A NONE
      rpl10R NONE
     NP0414A  207661 ..  207679 - -10.2  -3.24411   ATGGCCTCAAAGAGA             GCCTCGAC ACG GGCGAGGC             CGAAACCCACCTCCG  65 224
     NP0406A  205374 ..  205400 -  -5.8  -3.24423   GTGAACAACAGCCAA         GGATAGCCCG TGAAGTT CAGGCGATCC         GCGAGAACGCCAGTG  51 15
      citB_1 NONE
     NP0402A  202091 ..  202103 -  -9.1  -3.08133   GAGGCATGGACGCAA                TCCGG CCG CCGGA                GCTTCAACGTCGGCT  60 365
     NP0396A NONE
     NP0394A NONE
      nudF_1 NONE
     NP0390A  198890 ..  198902 -  -3.3  -4.27316   GTCCGGAATGTAAAA                GCGAG AAC CTCTC                CGAGCCAGTCTTTAC  64 501
     NP0378A  195059 ..  195073 -  -4.2  -3.15324   GAGCGCGAGTAAAAG               GCCG GCCTTTT CGGC               GTCACTCAGGGGTAA  45 27
     NP0376A NONE
      aimE_3 NONE
     NP0372A  192225 ..  192256 -  -3.6  -4.26076   CTACCGCGACGAAAA      CAGCCTCATCCGAGC GAC ACCCGAA-GCGGCCG      AGCTCGTCGGCATCG  64 315
      mvaA_2  190209 ..  190222 -  -3.7  -4.17556   CACAGGTCGAAGAAA               CGCTG GAGA CGGCG                ACAGGCGGCCCGATC  62 52
      rpoM_1  188240 ..  188271 -    -5  -3.93383   GTAAGACAGAGCAAA      GCGACGGCAAGAGC CACG ACTCCCACCCCCGC       CAGCGTCCTGCGATG  59 280
     NP0362A NONE
      idiB_1  183974 ..  184016 -  -3.3   -3.3422   GAGCCGGTCAAAAAT GT-GAGCAGAGAGGTCGCCAG AGT CAGTCG-CCGCGCTGCTCGAC GTACTGGCGGGTCCC  47 5
     NP0358A  183240 ..  183253 -  -5.2  -2.87132   CCGTTTGTCGAGACA               GCGC GGGCGT GCGC                CGAGGCGGCACGTGA  45 148
     NP0350A  181438 ..  181464 -  -2.9  -2.75064   GTCTGCATGCAAGGA        CGGCCAC-CTGT TAAA ACTGGGCGACCG         CGGCTAGACGCCAGC  41 29
      sppA_1  180258 ..  180305 -  -4.6  -3.53091   ATGCCGCGGCTCAAA CGGCGCGGCCACGGCGACCTCT ACGT ACAGGTCCGAGTGGTCACTCCG GAGAGTCTCAACGAG  53 143
     NP0344A  178783 ..  178841 -  -9.4  -4.88736   CATCAGCGAGAAAAA CGACGTCATCGACATCAAAGACGCCGTC TAC GACGGCGACATCGTCATCGCGGACATCA TCCGGCATACGACGA 100 186
     NP0338A  177014 ..  177055 -  -2.7  -4.56775   ACGCTGGCCGAAAAA CAGGAGTACGTCGTCAGCG CCGT CGCCGAGGTCGGTCCCGTG  ACGGCTCGGGCACTG  67 172
     tif1A_2  173959 ..  173969 -  -6.8  -4.13995   GTGGGAGAAAGCAAA                 CGTC ACC GACG                 CAGCGCTTGTCATGT  68 312
     NP0322A  164355 ..  164371 -  -8.7  -2.62616   TCAGCTGGTAGAGCA              CCACGCT GTT AACGTGG              TTGTCCCAGGTTCGA  57 72
         cca  162460 ..  162512 - -13.4  -3.89346   GCCGGACGCCAGAAA CACGATTCTCAACGT-TCCGCTGCC GGGA GGCAGCGGCGACGCCGAGTACCGAG CGGTGATGGAACAAC  86 372
     NP0312A  158957 ..  158967 -    -4  -3.07895   GCGAGGCCCAAGACA                 GATA ACG TATC                 GGTCGGTGCGGGGTC  45 39
     nadM1_2  158309 ..  158322 -  -3.1  -3.64716   GGAGCGGGCAAAAGA               CGTAC TCGG ATACG                AACCGAAGGACAATT  51 129
     NP0298A NONE
     NP0294A NONE
     NP0292A  150575 ..  150593 - -13.8  -3.08996   CAGTCGGAGCGAACA             GCCGCCCA ATG CGGGCGGC             AATACATCCGCCCTC  79 368
         gnd  146751 ..  146764 -  -4.5  -3.35679   CGGGGCTAGCGAGAA               CAGCG GCGG CGCTA                CTGCCGTTTGACCTC  51 23
      metY_1 NONE
        metA NONE
      metY_2  142460 ..  142484 -  -4.1  -3.71607   TCAATAGCACTGAAA          GCACCCGACGG AGA CCGCCGAACGT          ACGGCGTCGGTGACA  56 337
        serA  139000 ..  139011 -  -3.6  -3.14211   AGGCGCTTGTAGCAA                CAGC GGCG GCCG                 GCATCGCGGTCGTCG  45 179
        prf1  137419 ..  137447 -  -7.4  -2.52464   TTCGTTCCCAACCGA       CGA-GGAC-GCGGC CGT GCCGCTGGCCATCG       CTGTCGGGCTGCTCG  50 204
     NP0260A  132808 ..  132836 -  -2.4  -2.75343   TCTACAGCGGCAAAG       CGGTGCGTTTGGT GTGT ACCAAACGT-CTG        GAGGGTCGTGGAGTC  39 39
       tpa02  130194 ..  130206 -  -9.1  -4.02762   CGAACGAAAACAGAA                CGTCC CGC GGACG                GCCGCCTACGACGGC  75 368
     NP0254A NONE
     NP0252A  127121 ..  127160 - -15.9  -3.72576   CTCGTCGCCAGGAAA  CTGCGGCGTGAAAGC TCCATAAACG GCTTTCACGCCACAG   AATAAAAACTGTCGC 100 66
     NP0250A  126555 ..  126583 -    -3  -4.24606   AACCCACACTCAAAA        GGGCCTCGCG TGCGCTTTC CGGGAGGCCG        GGGGCGCTCGTAAAC  60 64
     NP0248A  125600 ..  125616 -  -2.1  -4.07568   TGTCTGTCCGGAAAA              CAGCCCG CAG CGGCCTT              ACTGCTCGAAGGCAC  56 24
      rpl15R  124298 ..  124315 -  -4.8  -3.72141   ACATCGACATCGAAA             GCGACG CAACCC CGTCAC              AGCCGGATATCGACG  58 479
     NP0242A  122616 ..  122653 -    -7  -3.03159   GGAACTCGCCGAAGA   CCTTCGCAAGCCGACAC TTAAG GTGTCGGTTCGGG-AGG   CGGTAACCAGGCGTC  50 294
     NP0238A  121308 ..  121350 -  -7.7  -2.70932   CCGCCCTGTGAACTA CCCCTGCCT--ACTCGCCTGC TTC GCAGGCTCCTTGAGGCAGGGG CTTCCTGATTCAACG  54 63
     NP0230A  116184 ..  116197 -  -3.7  -3.78022   TCGATAGGGAGGAAA               CGCCG AAAA CGGTG                TCGGTCAGCCGAGCG  54 30
     NP0228A  115455 ..  115476 -  -9.4  -3.57144   TCGGCGAGGTCGAAA           GCGCCGTC GAAACG GACGACGC            TGTTCGGCTTCGGCT  68 308
      tp48_1  113906 ..  113918 -  -3.3  -2.52023   CATCTATATCAACAC                CCCCA CGA CGAGG                ACAGCGGTATAGAGG  39 1
      tp48_2  112766 ..  112818 -  -7.6  -3.20382   TTCGACAGCGATGAA CTCGCAGCGGAGGTCAGGAACCTCG AAGT CGAGGTCGATGCCCTCCGGT-CGCG GTTCGAGGCGTGGCT  57 450
     NP0212A  106886 ..  106907 -  -5.8   -4.2828   CGGCAGCGAGGAAAA           GTCGACGA TGACCT TCGTCGGC            TACCAGGCACAGGGG  70 336
     NP0208A NONE
       brp_1 NONE
      crtI_2  101547 ..  101557 -  -4.6  -3.38046   CGGTGACCGCAAAGA                 GGCC CTC GACC                 GGGCACGGGAGTTGC  51 441
     NP0198A   97523 ..   97535 -  -3.3  -3.42056   ACGGCGAACTCACAA                GCGAC GCC GTCGA                ACAGATTATCGACAC  47 306
        trm1 NONE
     NP0192A NONE
     NP0190A   93736 ..   93752 - -11.5  -3.30124   CGCCATCGTCCACAA              CAGCCGG GAA CCGGCCG              TCGTCAGTATCAGCG  70 293
        rplX NONE
        pfdA NONE
        ftsY NONE
     NP0180A   89980 ..   89992 -  -5.5  -4.91712   GTGAAGCGAGAAAAA                CCTGC GCT ACAGG                TGTGTCTCGTACAGC  83 19
      aimE_2   88780 ..   88794 -  -2.8  -2.64616   CTTCGAGGTATACCA               CGGTAC TTT ATACCA               CAGTATCCTACGCTA  40 38
     NP0176A   87960 ..   87970 -  -4.6  -3.37761   ACGTGAACATATCAA                 CCCG GCT CGGA                 TAATAATAGACCGGG  51 86
      abc09s   86501 ..   86531 -  -6.8  -4.41348   CTCCGGGGAAACAAA       GAGCGCGGCTTC AAGCACG GAGACCACGCTC       CCAGCAGCCGTCGTG  76 76
     abc09p1 NONE
     abc09p2 NONE
     abc09a2 NONE
     abc09a1   82896 ..   82909 -  -8.1  -3.80877   CGAGCTCAGAAAAGA               GCCGT AGAC ACGGC                CAGAGGCGCTAGCCG  68 34
     NP0160A   78117 ..   78133 -  -2.9  -3.30124   GCCCACCTCCGACAA              CGGCG ATGTTGA CACCG              GCTCCGCGGAGCCAC  45 93
     NP0158A NONE
     NP0156A   75540 ..   75557 -  -3.3  -2.87132   GGCGGGCGGCACACA             GCGGTCA CGCA TGGCCAC              CGACCTCCGCGGCAA  42 12
     NP0154A   75098 ..   75111 -  -3.8  -2.78384   CCGCGGCTCACGACA               GCTG CACCTC CAGC                CCGTCTTCCGTGGTG  43 4
     NP0152A NONE
     NP0150A NONE
     NP0148A   73445 ..   73455 -  -2.4  -3.02263   ATACCGTGTGCAAGA                 CCAC CAC GAGG                 TTTTAGTCTGCCGCC  41 116
     NP0146A NONE
     NP0144A NONE
     NP0142A NONE
     NP0140A NONE
     NP0138A   67245 ..   67266 -  -4.4  -4.87786   CCAAGCCGAGAAAAA           CGGCTG GCCGGGACCA CAGCCG            GCATCAGTCGGCGAC  80 29
     NP0128A   60519 ..   60538 -  -6.4  -2.94099   CGGCCGCATCAGACA            CGT-CGAGC AGG GCCCGGACG            GGGAGCTGTACGCGG  50 120
        tp37   57001 ..   57050 - -18.5  -4.21908   CACCATCAGCGAAAA CGACACCACGGTCGCCTACGCCG AGGT CGACGAGAACGACCGCGGCGTCG CCATCGGCGCCGACG 100 117
     NP0094A   39696 ..   39720 -  -8.6  -3.04792   CGAGGACGTCGAACA         CATGTACGCCG GCCA CGGCG-ACACG          TTCCACGGCGATGTT  57 173
     NP0088A NONE
     NP0086A NONE
     NP0084A   34538 ..   34564 -    -5  -2.53382   ACGATGCCGAACGGA         CCGGCCAGTGCC GTC AGAACTCGCCGA         GTCGCGACTGGCCGC  43 12
        hisH   33395 ..   33424 -  -5.7    -3.456   GAACAGATCAAGGAA       CTACTCGTTGACC CGGA GATCAAGGAGTCG        AACACCAGCGTCGTC  55 412
      glnA_1   31210 ..   31227 -  -2.5   -3.1855   CCGGGGAAGACGCAA             CCGGAGC CATC GCGCCCG              ACGCAGAGGCGTTCG  44 332
     NP0068A   28224 ..   28238 -  -4.2  -3.13073   AGTTCGATGAACATA               CCCG TCGTTCT CGGG               CGGCAACTAAAGGGG  45 85
        argS NONE
     NP0064A NONE
     NP0062A NONE
       hemAT   23524 ..   23542 -    -3  -3.78958   GCAGCAAACAAAAAC             CCTCGACC GCT GTTCGAGT             CCGTGAGACCGGCTC  52 39
     NP0058A   23240 ..   23250 -  -3.2  -4.48741   GAAGCCAGGACAAAA                 GCAG CCA CTAC                 AGAGTAAAAACCAAC  66 22
     NP0056A   22721 ..   22732 -  -5.8  -2.95339   ACAAAACCGCACAGA                TGGC AAAA GCCA                 GTCGTCAGTCGTCTT  48 30
      nadE_2   21650 ..   21671 -  -6.5  -4.07885   GATCCCCGTCGAAAA           GC-GGCCGGA CTG TCCGGTCTGC           GGCGACGGCGGCGTC  68 78
     NP0046A   19331 ..   19348 -  -3.3  -2.63102   AGTAGTGTCATAGTA             GGTACAG CGTT CCGAACC              GGCGACAGCAGCGCC  40 125
     NP0044A   18888 ..   18898 -  -3.2  -4.15565   CTCATCACCCGAAAA                 CGCA TGT TGCA                 ATCTCATGTTACTGC  60 34
      tp01_1   16513 ..   16532 -  -6.3   -4.5442   CGTTCAAGGAGAAAA            CCGGTGG AGAAAA CCCCCGG             CGACGAAAGGCGGCT  74 55
      tp01_2 NONE
        msrA   14339 ..   14352 -  -2.3  -2.83519   GGTATAAAGAGATGA               TGGGG TCGT CCCGA                GCGTCAGGGAAGGCC  39 45
     NP0036A   13662 ..   13673 -  -3.6  -3.73072   AACCGGCCGACGAAA                CAGG CCGT CCCG                 ACGACATCGTCACCA  54 224
      fadA_6   12652 ..   12662 -  -2.4   -4.8048   GTCGTACAGGAAAAA                 CGTC TCA GCCG                 CGGCGAAGAGGCGGC  70 51
     NP0028A   10358 ..   10383 -  -3.1  -2.70932   CGTCGTCGGCAACTA         CGCGCTCGG GTTCGTGG CCGTGCTCG          TCGCCCGCGAGGTGA  40 432
     NP0022A    9327 ..    9350 -  -9.5  -3.26319   AACGGGGCACAGGAA          CTCGTCGCC ATCGAG GGCGGCGAG           CGTGTCGCCGAATAC  62 200
        gapB NONE
     hsp20_1    4638 ..    4664 - -12.3  -3.01712   GCTTCCGGCCGAACA        CCGGCGGCTCGC TGTG GCGA-CCGCCGA         CGCCCTCGACATCGA  68 225
     NP0002A NONE
     NP6002A    1875 ..    1888 +  -6.7  -3.19192   CTCACTCGCTCATCT               GAGAC ATCA GTCTC                TTCACTTAAATCGGG  54 470
     NP6008A    4023 ..    4036 +  -2.3  -4.72272   TTCTGCCGCGACCAA               ACCGA CCTG TCGGA                TTTTTACTAACGGAC  70 2
     NP6010A    4927 ..    4965 +  -4.5  -2.79302   CGATGCCGTCGGTTT  CACC-GTCGTCGAGCCCGA ACG TCGGCCGCGA-GTCTGGTG  TGTCCTCGCGCTCGT  43 291
     NP6020A    7130 ..    7140 +  -2.4  -3.41602   ACCAATCCTGGTGAG                 GGCG TCA CGCA                 TTGTGATAAGCTGGA  46 259
     NP6022A    8282 ..    8301 +  -8.6  -2.64803   TGTCTCGCACGATTT            GCGTATCT GCCT AGGTACGC             TCGGTTTCACGGTAG  57 240
     NP6028A   11146 ..   11157 +    -3  -3.50535   AAAGCTGCTCTACTA                TCTT CAGC AAGA                 ATTTTTATAACGCTT  49 53
     NP6030A   12432 ..   12448 +  -4.3   -4.0825   GAAGCTGGTTTCATC              TTGGCGC ATC GCGACGA              TTGTTTCGTTCGCGA  62 450
     NP6046A NONE
     NP6048A NONE
     NP6050A   22433 ..   22477 + -21.6   -3.1634   TGCTGTCTCGCTCAG GCACGGTCAGCTGCCAACGGT CTCG GCCGTTGGCAGCTGAC-GAGC TTGGATGATTTGGAG 100 202
     NP6054A   23121 ..   23136 +  -2.5  -3.56142   CCTCGCTGCATTTGG              TTGGG TGTGTC CCCAG               TTGCTTGTTGCTGCA  47 85
     NP6056A NONE
        tp26 NONE
     NP6060A   26005 ..   26018 +  -4.5  -2.82516   CTGGGGCTGTATGGG               TTGGC TGCA GCCAG                TCTCGTGCTCACGCC  44 215
     NP6064A   28055 ..   28089 +  -3.4  -3.63744   GAACGCTTCGCGTTC     TGGGGACGGGCGTG GATCGCG CAAGCCCGGTGCCA     TATTTTACACGGCCC  52 125
     NP6066A   28683 ..   28722 +  -3.5  -3.12936   GTCGCTGTGAAAGCG TAGCGGGCAAGGGTGACGC GAAC GCGTCACCC--GAACGCAA  TGTTCCCATTTGAAT  43 23
     NP6068A NONE
     NP6070A NONE
     NP6072A   30688 ..   30709 +  -7.3  -3.07443   CGATATATTTTCACT           GCGTGGATCA CGT TGGTCC-CGC           TTGGCTCCGGTATGC  54 338
     NP6076A NONE
     NP6078A   33718 ..   33732 +  -7.8  -3.09785   CATTCTCGCCAAGGC               GCGGGA TGC TCTCGC               TGTGTTAAGATCTAG  57 322
     NP6086A   37147 ..   37170 +  -7.4  -2.94144   TCGTCGCCGACTGAC          GCACATCTCCG TGT CGG-GCTGTGC          TAATTTAACTGCACA  53 27
     NP6088A NONE
     NP6090A   38459 ..   38469 +  -6.8  -3.08679   GCGCTCGGAAGTCGC                 CGGT GAC ACCG                 TATTCGCTCGCACCG  54 514
     NP6108A   46497 ..   46509 +  -4.7   -2.6574   CGATGGCGGGGTGTC                GGAGG TGT CCGCC                TGATGTACCTGATTA  43 10
      tp30u1 NONE
      tp30u2   49050 ..   49063 +  -3.8  -3.03243   CGGTGCGTCTCCATA               GCTG CCGTCA CAGC                TCTTGCCGGCTGCCT  45 228
     NP6114A   50910 ..   50923 +  -8.1  -3.08471   GACGCCCCATCGACG               TCGGC TGCA GCCGA                TTCAATCGGATTCTC  57 371
       htr32   57613 ..   57635 +  -6.9  -3.44229   GCTTCGAGACGATGC           GCTCCTGCT CGTGC GGCTGGAGC           TTCTCGTACTCACGT  57 348
     NP6136A   58628 ..   58641 +  -3.1  -3.34517   GCGTCCAGCTGTTCG               TCGGT CGCA ACTGA                TATTTCGACGCCGCT  47 59
     NP6138A   58993 ..   59015 + -13.4  -3.04501   ACCTGAACATCTGGG           GCACCGACTG CAG CCGTCGGTGC           TGTTCCAGGCTTGAT  79 40
     NP6146A NONE
     NP6148A   62072 ..   62084 +  -9.1  -3.53012   GACGCCCCAACCCAA                CGGCA CAC TGCCG                TTTGCACCGGACAAG  66 219
     NP6150A   63286 ..   63298 +  -6.3  -3.35798   CACAAACTGTCCTCG                TCAGT ACT ACTGA                TTGTGGATGAACACT  56 3
     NP6152A NONE
     NP6154A   64625 ..   64636 +  -4.4   -4.0162   GGGATACAGCGTCCC                CAGA AATC TCTG                 TTTCTGGTGTGCGAA  62 285
     NP6162A NONE
     NP6164A NONE
      nrdB_1 NONE
      nrdA_1   71438 ..   71463 +  -3.1  -3.34236   GCGCATGTGCACTTC         GGTCCCTGACG GCTT CGGCGTGGATC          TTATCAACTAGATTT  47 120
     NP6176A   74709 ..   74730 + -11.5  -3.18912   GTATCATTGACCTCC           TCCCCGCGC TGAA GCGCGAGGA            TTCCTCCGTGGGTAA  71 31
       acd_8 NONE
     NP6182A   78902 ..   78926 +  -8.5  -3.14881   AAGAGGGAGTGGGTT          GCTTTGGGTCG CGT CAGCCCGAAGC          TTGCTGCAACCGTTG  60 166
      abc06s NONE
     abc06p1 NONE
     abc06p2 NONE
     abc06a2 NONE
     abc06a1   88442 ..   88458 + -10.9  -5.24129   CGATCTTTTCTCGGT              CGAACTC GAA GAGTTCG              TTTTTTATAACCCCC 100 444
     NP6202A NONE
        fmdA NONE
       ths_4   95003 ..   95021 +    -3  -3.76952   AAACCAACTCGACGT             CGAGTCTC AAG GCGACTAG             TTTCACTTAGCTCGC  52 290
      cdc6_5   97690 ..   97709 +  -3.6  -3.24708   CTCAAGCAGCGTTTC            TCGATACA CCCC TCTATCGA             TGTGTTTCAACCGTG  47 417
       phr_3   99932 ..   99962 +  -2.4  -3.89524   AACTCGTGGAGGCTC       CCGATATCCTGCTC GTT GAACTGGGTGTCGA       TTTGTCGCATCGCAT  55 267
     NP6220A NONE
     NP6222A  106511 ..  106524 +  -2.4  -3.02698   GGCTGGATATTCCAC               GTCA AAGTGC TGAC                CTTTATATAAGATAA  41 13
     NP6224A  108036 ..  108066 +  -3.3  -3.33815   CGGGACGGGTGTTAA      CCAACAA-ACCGGT GTCA ACCAGAATTGTTGG       TTAATTCAGCACGCT  47 243
     NP6228A  108608 ..  108626 +    -8  -4.11216   GGCCACGAGTAGCAG             GCCGCGGG TCT CCGGTGGC             TTTTGCGGATGACAC  74 29
     NP6234A  110575 ..  110585 +  -4.6  -3.33399   TCCCCACCCCCTGCA                 CGGC CCC GCTG                 TTACCTTTCCTTCCC  51 264
       maa_2  111891 ..  111925 +    -2  -2.81872   CAGCGATCTGCTTGA     CGATTGCCAGCCCA AAGCCCG TGGGGTGGCCGTCC     TGATATTGTCCTAGA  39 201
     NP6238A  112219 ..  112232 +  -3.8  -3.31144   TTCAGTATCCGGAGT               CACC AGGACC GGTG                TTGTAAGCCTGCACG  47 6
     NP6244A  114004 ..  114022 +  -3.1  -2.64987   CCGCGCGGTTGAATT             GACGG CCGGTATTC CCGTC             TCCTCTGCCCTGTTT  40 51
     NP6246A  115558 ..  115572 +  -4.2  -2.87132   TGAGCACTCCGACAC               CAATCC TAG GGAATG               TATATACGACGAACA  44 38
     NP6248A  116216 ..  116244 + -21.7  -3.45118   GTCGATACCAGCCGA        GCGCTCGCACGGC ATC GCCGAGCGAGCGC        TTCGTTGTCGAATAC 100 257
        tp47  125814 ..  125831 + -10.5  -3.09516   GGACATCGCATAGCA             GTCGGGG CTGC CCCCGGC              TTCGGTGATGACCGC  66 112
     NP6270A  130189 ..  130222 +  -6.7  -2.65264   TCAGTTGGAACTAGT     CGAGAACGATCGCCA ATCG TGGTGAGTGTTCTCA      TACTGTCGGTCATAC  48 115
     NP6272A  129874 ..  129920 -  -4.5  -3.87815   CGCGATCCGGACAAA GCGGACGCTGT-TCCACATCG ATCTGTA CGACGTCGATACGGCGT-CGC TAGATGCTGCGGAGA  58 436
     NP6268A  127329 ..  127343 -  -4.2  -3.68071   GAAACGGCCAAAAGA               TTCCAG CAG CTGGCA               ATATGCGGCTTTCTA  54 126
     NP6266A  125729 ..  125773 -    -7  -3.10164   GGATCGATCACTGAA CGGAGCCGGGACCAGTACCCA CTCC CGGGCACTTG-CCTTGCCCCG CCTGTAGACAAGCAG  54 447
     NP6262A  123263 ..  123279 -  -9.3  -2.72511   GCGATTGGCCGAAAG              CGGCCGC CTC GCTGCCG              TTTCCGCCGGCGTGA  61 103
        tp03  120773 ..  120794 - -15.9  -3.16683   ACCCCACCGGAGGAA           TCCCACGGC TTCA GCCGTGGGA            GGAGGTCAATGACGA  88 14
     NP6258A  119305 ..  119318 -  -2.3  -2.76492   CCACGGATTTGAAAT               CAGTC AGTC GACGG                TCGTTGAGCGAGCCC  39 15
     guaAa_3 NONE
     NP6254A  117680 ..  117693 -  -2.4   -2.6063   GGTAGGGATAATTCA               TGGT TCTTCG ACCA                ACGAGCGAGCGCGTT  38 41
     NP6252A  116940 ..  116982 -  -7.1  -3.34522   ACACTGTTCAACGAA GTCGAGGAGATCGACTTCCA TGGA CAGAA-TCGATTTCCTCGGC TTCGCCCTTCTACTC  58 127
     NP6250A  116081 ..  116099 -    -3  -3.66378   CAGATCTCAGTCAAA             CAGATGAG CAA CGCAACTG             AATCAACTGCTGTGT  52 62
     NP6242A  112742 ..  112755 -  -2.4  -2.73875   CGTGTTTGAAGATCA               TTCC CTAATC GGAA                CTCGTTGAGCGGAAC  39 16
     NP6240A  112074 ..  112086 -  -7.7  -3.53091   ATGGCGTTTGTCAAA                CAGTC GGC GACTG                ACGAGTACGTTGAAT  60 208
     NP6232A NONE
     NP6230A  108652 ..  108675 -  -4.5  -4.70515   GACACCGAAAATAAA          CCCACCGTCG TTCAT CGACCG-GGG          AATCCGGCGACGATG  72 207
      hyuA_2 NONE
      hyuB_2 NONE
      entB_3 NONE
      prpB_1   99764 ..   99779 -  -3.2  -4.34737   GTATTAACCAACAAA              CGG-CGA AAC CCGGCCG              AGTGTTGGTTAAGAC  64 66
     NP6200A   87603 ..   87624 -  -2.3  -4.78237   GACCGTAGAAGAAAA           CCTGAA-GCT TGG AGCCTTCAGC           GTCAGCGATAAGCAG  74 520
        gabT   81659 ..   81673 -  -2.8  -4.57073   GACCGGCCGCAAAAA               TCGG GCTGAAA CCGA               AGCTACTCCTTGGCG  69 28
       aor_3   79581 ..   79591 -  -8.2  -2.90199   GGTAACGAAACAGCA                 CCGG TTC CCGG                 TCACTCCCCAGCCCT  56 146
      gdhA_3   78625 ..   78643 -  -3.1  -3.59262   TCGGAGATGTCGAAA            TGC-CCGG AAGT CCGATGCA             TTTCTCCGAGACGCC  51 515
     NP6178A   74492 ..   74505 -  -6.7   -4.1711   ACGAGCTCGAAGAAA               TCCGT CAAA ACGGA                GTGTCGTTCAATGAC  68 279
        parA NONE
     NP6172A   71302 ..   71326 -  -3.5  -4.03978   AATGCTGCACAGAAA          TTCAGCCGAGA TAT TCTCGAATGTA          AGGCTTGTGAGAGTT  58 390
     NP6160A NONE
     NP6158A NONE
     NP6156A   64718 ..   64742 - -15.7  -3.43676   TCCATGAATTTATAA          CGGTGCCAGCC GAA GGCTGGAACCG          TGATGGCAACTACTC  89 496
     NP6144A NONE
     NP6142A NONE
     NP6132A NONE
     NP6130A   57258 ..   57304 - -10.7  -2.87344   GACGCCGTTGACACA TCCGGCGCAGCTGAGCCAGGCG TCTC CGACTAGCGCA-CAGCGCCGGT ATCGCCGATACCCAG  64 131
      abc18s NONE
      abc18a NONE
    abc18p_1 NONE
    abc18p_2   50855 ..   50881 -    -2  -3.66378   CATACGGTACTCAAA         CCGGTAGGGCTC GCT GTACTCCTCCGG         AGCTGGTGGTGGAGA  51 179
     NP6116A   50534 ..   50548 - -11.4  -2.70932   CCCCTGCCTCAAGGA               GCCTGC GAA GCAGGC               GAGTAGGCAGGGGTA  66 43
      tp30u3   44659 ..   44669 -    -4  -2.90813   TACTGTTCCAAACGA                 TATC GAA GATA                 TGCTCGCTTACATCT  44 471
      abc15s NONE
     abc15p2 NONE
     abc15p1 NONE
      abc15a NONE
    abc15r_1 NONE
    abc15r_2 NONE
        arsC   38184 ..   38196 -  -4.8  -2.76225   AACCAAGTTCAAGCA                CGGT GTACA ACCG                CTTACGTGCCGCTTT  44 357
     NP6080A   33531 ..   33541 -  -8.2  -2.95068   GAACACATCGATAGA                 GGGG TGT CCCC                 CACGGCTCCAACATG  56 294
     NP6074A   30609 ..   30622 -  -3.1  -3.68827   GATCGACCAGTGAAA               GC-TGC TGG GCATGC               TACCTCGCTGATAAT  52 310
     NP6044A   17854 ..   17890 - -15.2  -2.87132   GCCCGCGTTGAGAGA   GGCCGCGAGAGCGCGACC AGC GGTCGCG--CTCGCGGTC   TTTCAAGCCGGCAGA  84 251
     NP6040A NONE
     NP6038A NONE
        tp09   14189 ..   14209 - -18.3  -2.71712   TGGCGGTCTGCAAAC            GGCGGCTGG GGG CCAGCCGCC            TACACCTTCAAAAAG 100 110
     NP6034A   12864 ..   12877 -  -3.7  -2.73875   CGTTGGGGAATACGA               CTCGC TCAT GCGCG                GTCACCTCCATCGTG  43 17
     NP6032A   11978 ..   11989 -  -3.6  -3.97139   GAACTGCAAGAAGAA                GGCC CAGA GACC                 CAGGAGCTGGACGAG  60 150
     NP6024A    8007 ..    8028 -  -2.9  -3.29263   AGAGCGTGCGGACAA           GTCGGGC GTCTGCTG GCTCGAC            GTCGAGGCCGACGGA  45 125
     NP6018A NONE
     NP6016A NONE
     NP6014A NONE
     NP6012A    4403 ..    4423 - -10.4    -2.705   AGCAACAGCAGACGA            CGACGTGG TACGT CCACGCCG            ACCTTCACGCCGATG  62 266
     NP6006A NONE
     NP6004A    1037 ..    1069 -   -15  -2.80074   CCGGCCAGAAGAGGA     GTTCGCGGCGATCCG CGAG CGGATCAC-GCGAAC      GACCGAGCGTATCGA  77 383
     NP7002A    1557 ..    1567 +  -3.2  -3.68619   GTCCTGCGAAATGCC                 GGGT ACG ACTC                 TTTAGATGAATTGAG  52 324
     NP7014A NONE
     NP7016A NONE
     NP7018A    5485 ..    5497 +  -3.3  -2.54276   GACGGGTTCTGAGAA                CGATG TAC CAACG                CTATTACTTCGCGCT  39 29
     NP7020A NONE
     NP7022A NONE
     NP7024A NONE
     NP7026A NONE
     NP7028A NONE
     NP7030A NONE
     NP7032A NONE
     NP7034A NONE
     NP7036A   10729 ..   10763 +  -4.1    -2.567   CTACCGGCTTGGCGG     GGGTGGACTCCGATG AGGAC CATCGGCGTCGTCGC     ATTCGTGCTGTTCCT  42 10
     NP7038A NONE
     NP7040A   11495 ..   11527 +  -5.4  -3.54741   AGGGTTCTGACAGTG      CGACGGATGCACCA GTTGA TGGCGCTGCTGTCG      TTTCCGCCGGTGCTG  55 31
     NP7042A NONE
     NP7044A NONE
     NP7046A   16355 ..   16376 +  -2.1  -3.77993   TTCGATGGTGACGGC           TTCGGGCGC TGAC GCCTCCGCA            CTTTTTTGCTGTTTG  51 14
     NP7048A   16903 ..   16920 +  -3.3  -4.55485   TCTTACGTAGCTTCG             TTCCGGG CATT CCGGGGA              TTTCCTTTTTTTCTG  69 307
     NP7052A   18025 ..   18040 +  -7.5  -3.85698   CAGCGAGGTCCTGGA              GGCGC TCGAAT GCGCC               TTTCTCAGCCGCCGC  67 501
     NP7074A NONE
     NP7072A NONE
     NP7070A NONE
     NP7068A NONE
     NP7066A NONE
     NP7064A NONE
     NP7062A   20634 ..   20647 -  -3.7  -3.09516   TCGGGCAGTATTGAA               CTGCC CGCG GGCGG                TTTTGGACTTATTCG  45 34
     NP7058A NONE
     NP7056A   19184 ..   19214 -  -2.6  -3.53012   TGGTTTTGTCTCAAA      CGGAGCAAACAGC AGATGA GC-GTTTAGTCCG       TGGACCTGCGGCTTG  47 177
     NP7054A   17201 ..   17216 -  -4.7  -5.31456   CCAATTGATAAAAAA              CCGAT GTTGGA ATCGG               GACAGATGTGTTACA  93 304
     NP7050A   16663 ..   16686 -  -5.8  -3.93673   GAAATAGGCCAGAAA          GCCGAGCACA ATCA CGAGCACGGC           GATTTGTGCTGCGGG  61 99
     NP7012A NONE
     NP7010A NONE
     NP7008A    2586 ..    2611 -  -5.3  -3.16564   CCGGCAGCGTAGGAA         CTCCTCAACGC GCGC GCTTCGCGGAG          GTCACCGGTCCCTGA  49 205
     NP7006A NONE
     NP7004A    1554 ..    1565 -  -3.6  -2.71924   GATGTCCTGCGAAAT                GCCG GGTA CGAC                 TCTTTAGATGAATTG  43 478
