# Supplementary material for: Rapid, accurate, computational discovery of Rho-independent transcription terminators illuminates their relationship to DNA uptake
Source: Genome Biol. 2007 Feb 21;8(2):R22. doi: 10.1186/gb-2007-8-2-r22 (PMC1852404; doi:10.1186/gb-2007-8-2-r22)
Supplement: Additional data file 4 — Best terminators found downstream of each of the genes of the 343 organisms studied. [file gb-2007-8-2-r22-S4.zip › Neisseria_gonorrhoeae_FA_1090.bag]

     NGO0001 NONE
     NGO0002    2936 ..    2962 + -13.1  -4.66987   CGTATTGGAGATATG        CCCCGAA-CCGT GCAG ACGGATTCGGGG         TTTTGTTCGGCTGTC 100 63
        leuS    9168 ..    9204 + -18.1  -4.57341   AGCCATACGGATAAA    GGCCGTCTGAAACTTGG AAA CAGGGTTTCAGACGGCC    TTTTTAAGGCAGATT 100 57
     NGO0007   10329 ..   10364 +  -9.9  -2.62184   GAAGCTGCCATTTAT    CAAAGTCGTTTGAAA AAATCG TTTCAGACGACCTTG     TCCTCTACAACGAAA  66 60
     NGO0008 NONE
     NGO0009   11675 ..   11702 + -14.3  -3.55444   AACACAACCGTTCAA        GGTCGTCTGAA TATCAT TTCAGACGACC         TTTCACCAATCCCCG  93 154
     NGO0015   13952 ..   13970 +  -7.4  -5.10968   TTAAACGAAAAAAAA             CGCCTAGA ATT TCTAAGCG             TTTTTGTGTGTTGGT  88 352
     NGO0018   15919 ..   15943 +  -4.2  -2.76909   CAAAACGGGCGGGCT         TCG-CGTGCCG AAGT TGGCGCGGCGG          TAGTGTGGTTTTATA  45 47
     NGO0019   16671 ..   16706 +  -9.9  -4.56636   ATGTTCGGATTGTGA    TGCCGTCTGAAAGC GGGTTTGGG GC-TTCAGACGGCA    TTTTGCTTGGTTTTT  91 40
     NGO0020   17297 ..   17309 +  -3.3  -4.08064   GGCTGCTTTTAGCTT                CGCAG AAA CTCCG                TTTTCAGACGACCTT  58 262
     NGO0025   22329 ..   22358 + -13.8  -5.26875   ACAACCATTAAAAAA       GATCGTCTGAAA AAGCAA TTTCAGACGATC        TTTTTTCATTCGCGG 100 72
     NGO0035 NONE
     NGO0036   34368 ..   34393 + -14.1  -4.59773   CGATACAAGGCAAAA         TGCCGTCTGAA ACGC TTCAGGCGGCA          TTTTTCGGCGTGAGG 100 228
     NGO0039   36495 ..   36510 +    -9  -3.57971   TCCAAGCCCGAAACC              TGCCGT TCAG ACGGCA               TTTGAGGATAAATAT  71 60
     NGO0040   37812 ..   37834 +  -8.4  -4.42464   CTGCATGATGTTTTG           ACGGACAGAG TTT CTCTGTTCGA           TTTGTTTGGCAGATT  80 33
     NGO0047   44041 ..   44068 + -10.6  -4.89852   CCGTTGCAAGGCAGA        TGCCGTCTGAAC CGTG GTTCGGGCGGTA         TTTTTATGGATGTCC 100 52
     NGO0054   52471 ..   52497 + -17.4  -3.53012   AAAAACGCAAAAAAA         TGCCGTCCGAAG ACC TTTCGGACGGCA         TTTGCGGAAAAACCG 100 252
     NGO0057   59141 ..   59157 +  -3.5  -5.42198   CGGCATATGCCTTGC              GCGGCGG ATG CGGCGGC              TTTTGTTTTTTGGGA  81 82
     NGO0058   59916 ..   59948 + -12.8  -3.88232   TTTTTGAATCAGAAC      TGCTGCACATGGGG GGATG CCTTGTGTGCAGCA      TTCTTATATAGGGGA  93 76
     NGO0059 NONE
     NGO0060   61378 ..   61392 +    -7  -3.59979   GACTTGCGGGGCTTT               GCCCAG TTG CAGGGC               TTTGAAGTAGGCGAG  64 211
     NGO0062   63526 ..   63552 +   -16  -5.00616   GTTTTTGAAACCGGA         TGCCGTCTGAAG CCG TTTCAGACGGCA         TTTTTTCGGAACGCG 100 44
     NGO0063   64724 ..   64766 +  -7.8  -4.42667   GTAACCCAAATGCGG CAGGTTTTCAGACGGCTTT GCCGGA AATGCCGTCTG-AAGCCGG TTTTGGTGGTTTTCG  78 37
     NGO0064 NONE
     NGO0065   66881 ..   66903 +    -7  -5.40072   TTAAATTTGTTACAA           TCGGCGGTTT GCA AAACCGCTAA           TTTTTTTGAAAGAGA  93 46
     NGO0066   68235 ..   68259 + -17.3  -4.85599   CGATTGCCGCAGAAA          TGCCGTCTGAA GCT TTCAGACGGCA          TTTTTATCAAATGCA 100 43
     NGO0068   71201 ..   71214 +  -3.8  -4.28254   CAAACCATCCGATTG               GGCT ACAATC AGCC                TTTTAACTGTTCAGA  62 53
     NGO0069   74120 ..   74156 +  -8.2  -5.24129   TAAAGTTTGAGCAAA    TGCCGTCTGAAA CCGCCAAACAGTA TTTCAGACGGCA    TTTTTTGTGCCGCGA  95 41
        lspA NONE
     NGO0072   78120 ..   78151 + -11.7  -4.18018   AGACCTTTGCAAAAT      TCCCCTAAATTCC CACCAA GGCATTTAGGGGA       TTTTCCATGAGCACC  91 88
     NGO0076 NONE
     NGO0077   81655 ..   81683 + -16.9   -2.6342   ATCTTGATATAAAAA        TCCCTGTTTCAGG CCG TCTGAAACAGGGA        TAGATTAATTTAACG 100 343
     NGO0079 NONE
     NGO0080   86362 ..   86409 +  -5.1  -4.48741   GGTTGGCCGGACGAT G-CCGTCTGAAAACGGTTGGACTT GAT AAAACCA-C-GTTTTCAGACGGTC TTTTATAGTAGATTA  73 17
     NGO0081   87515 ..   87541 + -15.3   -5.2696   GAATGCGGATGAAAA         TGCCGTCTGAA AGGTC TTCAGACGGCA         TTTTTTGCGTTTTAA 100 39
     NGO0099  111078 ..  111105 + -17.2  -4.35524   AAAGACTCCGCAAAA        TGCCGTCTGAAA AGTC TTTCAGACGGCA         TTTTAGATTTGGCAG 100 39
     NGO0101  112658 ..  112701 + -18.4  -4.15854   ATCATCCAAGGGTCT GCTTCAGAAGCCGTCTGAAA AGGT TTTCAGACGGCTTCTGAAAA TTTTGCGATAAGTTT 100 40
     NGO0102 NONE
     NGO0103  116067 ..  116092 + -16.3  -3.25113   GATACGGTGCGACGA         TGCCGTCTGAA GGGC TTCAGACGGCA          TGTTCCGTTTTGGGG 100 39
     NGO0104  117239 ..  117265 + -15.3  -5.54338   CGTCAAATGACAAGA         TGCCGTCTGAA ACCTG TTCAGACGGCA         TTTTTATTTTCGTTA 100 31
     NGO0106  119708 ..  119732 + -12.9  -5.28983   TTTGAAAATCAAAAA          TGCCGTCCGAA CAG TTCAGACGGCA          TTTTTATATTTTCCC 100 47
     NGO0108 NONE
     NGO0109  122216 ..  122227 +  -3.6  -4.66938   TGTTGGCGGTTTTGC                CTGC ACGG GCGG                 TTTTATGTTCAAAAT  69 173
     NGO0110  123648 ..  123686 +  -3.1  -5.93809   GTCCGTGTGTTGCAA  TCGCGCC-CCAA-TGCCGT CTG AAGGCGGTTGCCGGCGCGG  TTTTTTTTGTGCCGC  93 101
     NGO0112  125806 ..  125830 + -17.3  -5.08824   CCTGAAATAAACGGA          TGCCGTCTGAA GGC TTCAGACGGCA          TTTTTTACATCAGCA 100 31
     NGO0114 NONE
     NGO0116  128283 ..  128309 + -15.3  -5.46706   ATTCCTGCCTGCCGA         TGCCGTCTGAA TCCGT TTCAGACGGCA         TTTTTGTTTTCGGAT 100 40
     NGO0117  130514 ..  130548 +  -7.9  -3.82946   CAAATAGTACGGAAC    CGATTCACT-TGGTGC TTCA GCACCTTAGAGAATCG     TTCTCTTTGAGCTAA  70 143
     NGO0120  132453 ..  132464 +    -3  -4.67011   AACCGCTTTTTTCCG                TTTG GAGA CAAA                 TTTTTAACTAAAATT  68 3
     NGO0121  133742 ..  133759 +  -2.7  -4.01045   TGAGGGATTCTATGA             AAAACTG GAAG CAGTTTA              TATTTTTCGTAATAT  56 38
     NGO0122  134323 ..  134352 + -12.3  -3.14686   CTGATATTTCTCATC       TTTCAGACGATCT CTAG GGGTCGTCTGAAA        CTTTCTTAACTTCAA  82 37
     NGO0123  135782 ..  135793 +  -3.6  -4.00407   GTAAAAGCAAGGATA                GGGT ATCT GCCC                 TTTCAATTTTTCGAT  58 161
     NGO0124 NONE
     NGO0125  136427 ..  136453 + -19.6  -3.54459   CAATATGGGGCTGCA         GGCCGTCTGAAA CCT TTTCAGACGGCC         TTTCCAAACCATTCC 100 45
     NGO0128 NONE
     NGO0129 NONE
     NGO0130  140677 ..  140687 +  -3.2  -3.39772   AACCCGCCGAAATCG                 GCTT TCA AGGC                 TATTTGCCCATTTGA  48 0
     NGO0131  141395 ..  141405 +  -8.2  -4.95155   CCTTATTTGAATTTA                 CCGC AAA GCGG                 TTTTTCTCCTGTGCG  88 208
     NGO0132  142510 ..  142527 +  -3.3  -2.62613   TGTAACTCAAAGGGC             CGGCGTA CCGT TTTGCCG              ATGTTTGACATACGG  42 50
     NGO0133  143358 ..  143368 +  -2.4  -4.06491   GCCAGATTTCGGAAA                 ACCC TGC GGGC                 TTTGTGTCCACTTGC  54 480
     NGO0137  146218 ..  146229 +  -2.2  -4.08945   TTTGCGCCATACGCC                GAGG CTGA CTTC                 TTTTCCCGGCGTAAT  56 426
     NGO0141  148945 ..  148958 +  -3.9  -3.93367   TTGCATTGCCGTTAA               GAAAT GTCA ATTTC                TATTTTCTTGAAACG  57 105
     NGO0142  150245 ..  150271 + -15.3  -4.66163   CTTTTTCTTGAGAAA         TGCCGTCTGAA CATCT TTCAGACGGCA         TTTTTGCGTACCGGT 100 42
     NGO0143  151912 ..  151946 + -15.1  -5.19879   AGCGGATAAGCGAAA     TGCCGTCTGAACCTG TTTTC CGGTTTCAGACGGCA     TTTTTATGTTTGGCG 100 40
     NGO0146  154523 ..  154551 +  -8.7  -3.95126   CTTATTTCGTCATTC        CCGCGCAGGCGGG AAT CCAGTTTGCTCGG        TTTCAGTTGTTTTTA  73 113
     NGO0151  160370 ..  160391 +  -7.9  -3.01684   GCAGTATTGCCATGC           CGCCGTTCG GGTT CGGACGGCA            TCTGTCTGCATGGTT  60 42
     NGO0152 NONE
        ruvC NONE
     NGO0154  162577 ..  162589 + -10.5  -2.71146   CTATTTGTACTGTCT                GCGGC TTC GCCGC                CTTGTCCTGATTTTT  69 362
     NGO0155  163055 ..  163079 + -10.7  -5.61596   CTGATTTGAGGTATT          GGGGCAATCCT GTG GGGGTTGCCTC          TTTTTTTATCCGCCT 100 52
     NGO0156  163955 ..  163974 + -11.4  -2.90349   AACCTGCTGTCCGAA            GGCGGTAC GCTT GTGCCGCC             GTTTCGGTTTCAGAC  76 42
     NGO0158  166870 ..  166883 +  -2.4  -4.37092   AAAGAAGTACAAAAA               GAAC CGCTCC GTTC                TTTTGTACCGGAAGT  61 129
     NGO0167  171568 ..  171586 +  -8.2  -3.84246   GCTTGTGCGTCGCTG             TGCAGTTT TTT AAGCTGCA             TTTGGTAGTTGCCCA  71 367
     NGO0188  189785 ..  189811 + -14.5  -2.64253   GATTTGTGCCGACAA        GCCGCA-TCGGG AAAG CCCGAATGCGGC         ACTTTGTTTTGAATT  90 39
     NGO0189 NONE
     NGO0190  192782 ..  192822 + -18.5  -3.53811   TGGTCTGATGTCAAA  TGCCGTCTGAAACCGGA AGATGTC TCCGTTTTCAGACGGCA  TTTCGCCGACATCGC 100 33
     NGO0191  193262 ..  193285 + -13.9  -5.26907   AATTGCGCTTTCCGA          CACCGCCCA GAAAAA TGGGCGGTG           TTTTCTTTTCTGTTG 100 39
     NGO0192  194627 ..  194641 +  -4.2  -3.26596   AGCTGGCCGGAAAAC               CAACCG ACT CCGTTG               TTCCGTTGATTTAAG  48 2
     NGO0195 NONE
     NGO0196  196846 ..  196874 +   -14  -5.75342   AATTAATTAATAAGG       CAGGCTGACCGCA TGAC TG-GGTCAGCCTG        TTTTTTTTCAACCGA 100 35
     NGO0197  198336 ..  198350 + -11.4  -2.78639   GATTTTCAGGCTTCA               GACGGC ATA GCCGTC               CTTATTCCACGTGTT  76 103
     NGO0201  205202 ..  205214 +  -4.7  -3.49653   AGGTAGGGGCGGCTG                GGGTG CTT CTCCC                TTGTCTGCCGCTGCT  55 83
     NGO0202  206120 ..  206150 + -13.4  -4.84918   GGTTTGAAGGTGGAA       ATGCCGTCTGAAAT CAG GTTTCAGACGGCAG       TTTTATGTTTGTGGG 100 54
     NGO0205  208726 ..  208759 + -16.2  -4.07568   TGCCGGCCGCCCCGA     TGCCGTCTGAACGCC GCCGA GGC-TTCAGACGGCA     TTTTCACGCAGGCGG 100 41
     NGO0206 NONE
     NGO0207 NONE
     NGO0208  211880 ..  211916 +   -11   -4.6635   AGTTGCAGGCAAAAA   TGCCGTCTGAAAGCC TTTTTTTC GGCT-TCGGACGGCA    TTTTATTGCCGATTT 100 137
     NGO0225 NONE
     NGO0226  230008 ..  230030 +    -2  -4.80167   TATAAGCGAAGAAGA           TGGTATAATC TAT GGCTATACTA           TTTTACTTTTTGATA  67 311
     NGO0227 NONE
     NGO0228  230845 ..  230879 + -11.7   -4.8048   TTTAAACAGTCAAAA    TGCCGTCTGAAA--CGA TAT TCGGCTTTCAGACGGCA    TTTTTGATATAAAGC 100 36
     NGO0229  231454 ..  231480 + -18.2  -5.47159   CTTTAAAGGACAATA         TGCCGTCTGAAA AGT TTTCAGACGGCA         TTTTTATTTCTTCCA 100 35
     NGO0238 NONE
     NGO0239 NONE
     NGO0240  244533 ..  244569 + -15.4  -3.37464   TAAGCCGTTTGTGGT    TAAAATGCCGTCTGAA CTGTT TTCAGGCGGCATTTTG    TTGTCAGATTGATAA 100 38
     NGO0241 NONE
     NGO0242 NONE
     NGO0243  246739 ..  246766 +  -2.5  -3.87149   GACCGTACAAATAGT        ACGGCAAGGCG AGGCAA CGCCGTACCGG         TTTAAATTTAATCCA  52 72
     NGO0244 NONE
     NGO0245 NONE
     NGO0246  248215 ..  248226 +  -5.8  -3.72576   ACACGGACACAAAGC                CCGT GCCG ACGG                 TTTGGTACAACAGCC  61 67
     NGO0247  248652 ..  248676 + -13.7  -5.63504   CGCCAGATAAAAAAA          TAGACGCTGTG TTT TACAGCGTCTA          TTTTTTTATGCAATT 100 285
     NGO0248  249711 ..  249721 +    -4   -4.1585   GCTGATTCTGTCGCG                 CATT CTA AATG                 TTTTAGGAGTTGTCC  62 36
     NGO0249  250626 ..  250655 + -19.5  -5.06505   GGCTGATGAATCGAA       TGCCGTCTGAAAC CGAT GTTTCAGACGGCA        TTTTTGTGTCTGGTT 100 42
     NGO0252  252338 ..  252352 +  -7.1  -2.57132   AAACCATCGGAGCAA               TCGGC CGGTT GCCGA               CTTGTGCGGACACCA  51 334
     NGO0255  254387 ..  254413 + -18.2  -4.33956   AACGGTCAAGCAAAA         TGCCGTCTGAAA GGT TTTCAGACGGCA         TTTGTGTATTTTCCG 100 44
        rncS NONE
         era  257682 ..  257708 + -13.1  -4.90778   TGAACTTTACGCAAA         TGCCGTCTGAA CAGGT TTCGGACGGCA         TTTTGTTTCAATCGG 100 51
     NGO0274  272239 ..  272267 +  -8.9  -5.16132   TTAGTCTGATAAAAA        TGCCGTCCGAA GCTTGAG TTCAGACGGCA        TTTTATTTTGCTATG 100 46
     NGO0276  279709 ..  279735 + -15.3  -3.55563   TGCCGGAACGGAAAA         TGCCGTCTGAA AGGGC TTCAGACGGCA         TTTCGAGGATGGGCT 100 54
     NGO0278  281756 ..  281811 + -18.4  -2.64099   CGATTTCAAACAAAG GCCGTCTGAAGGGGCCGGGCAGAAACC GCC GGTTTCGG-TTGCCCCGTTCAGACGGC ATTATGATGAAAGGC 100 105
     NGO0281 NONE
     NGO0282 NONE
     NGO0283 NONE
     NGO0284 NONE
     NGO0285  286708 ..  286735 + -17.2  -3.56837   TCAGCCGATCAAGAA        TGCCGTCTGAAA AAAG TTTCAGACGGCA         TTGTCATGTTTGGAG 100 61
     NGO0291  293797 ..  293832 + -24.2  -4.74917   AAGGTTTGATTTGAA    TGCCGTCTGAAGCCGG ATTG CCGGTTTCAGACGGCA     TTTTGTCTGTTTGGT 100 42
     NGO0295 NONE
     NGO0296  299418 ..  299445 +   -10  -4.27316   AGCTATAATTTTCCG        CTTACTCCGA TTGCCGCT TCGGAGTAAG         TTTTCAATTGCGGCA  83 41
        rpmI NONE
     NGO0298  300135 ..  300150 +    -9  -5.85425   CCAAAAAATTGAAAA              GGAAGC TGCG GCTTCC               TTTTTTCTTTGTTTG 100 42
        pheS NONE
     NGO0300  302030 ..  302041 +  -3.6  -2.59569   CCAATTTCGGAGAAG                TGCC GTTT GGCG                 ATATTACTTTGGAAG  42 277
     NGO0302 NONE
     NGO0303 NONE
        pheT NONE
     NGO0305 NONE
     NGO0306  306262 ..  306283 + -12.3  -5.07652   TGTGCTGATTTGAGA           CCGGTTGCA GGTA TGCAGCCGG            TTTTGTTTTACACGC 100 33
     NGO0307  306928 ..  306951 + -15.4  -4.70879   TAAATATGAATGGAA          TGCCGTCTGA AGGT TCAGACGGCA           TTTTTCCGGTTTGAA 100 38
     NGO0308 NONE
        bioD NONE
     NGO0310 NONE
     NGO0311 NONE
     NGO0312  311407 ..  311442 +  -6.2  -4.17296   AATAAGGCAGGGCAA    TGCCGTCTGAAGAA CCGTAAAC TGCTTTGGACGGCA     TTTCTATCTGTGCCG  69 36
     NGO0313 NONE
     NGO0314 NONE
     NGO0315  313848 ..  313883 + -14.8  -3.66803   CCCGTCAAACCATTA    TGCCGTCTGAAACCCC GTCC GCCGTTTCAGACGGCA     TTTCAAATATTGAGA  95 42
     NGO0316  314859 ..  314886 +  -9.2  -3.61902   GGAAGCATAAAGAAT        GCCGTCTGAAAA ATAT TTTTCAGGCAGC         TTCTCTCTACTCCAA  74 31
     NGO0317 NONE
     NGO0318  317701 ..  317723 + -16.4  -4.18303   CGTGCCAATTCAAAA           TGCCTCCGAT TAT ATCGGAGGCA           TTTCTCATTTCTCAT 100 313
     NGO0320  320251 ..  320261 +    -4  -3.28497   TCGCGTTTTGAAAAG                 CAAT CAG ATTG                 TTAAGTTTGGGATGC  50 11
     NGO0321  321067 ..  321093 + -15.3  -5.41787   TGCCTGTGAAGCCAA         TGCCGTCTGAA CACGT TTCAGACGGCA         TTTTTGTATTTTTTG 100 47
     NGO0322  321773 ..  321794 + -10.1  -5.75342   GTTTGTGTTCCTTTT           GCGCCCCTT TCTC AAGGGGCGA            TTTTTTTTGCACGCG 100 54
     NGO0328  325586 ..  325612 + -15.3  -3.51411   CGATGATGTGAACCA         TGCCGTCTGAA GAAGA TTCAGACGGCA         TTGGTTTGGAACGCT 100 35
     NGO0329  326890 ..  326914 + -17.3  -5.02231   AAACGGTTTTGGAAA          TGCCGTCTGAA CTG TTCAGACGGCA          TTTTTGCTGTTTTTG 100 412
     NGO0331  327279 ..  327307 + -17.6  -5.44119   TCGAACGGTAAAAAA        TGCCGTCTGAAG CAGGA CTTCAGACGGCA        TTTTTTTCAAATCAA 100 30
        hemH  329580 ..  329611 + -14.6  -5.24796   ATTTTGAAGACTGAA      GGCCGTCTGAAA AGGATATG TTTCAGACGGCC       TTTTTATTGTATCAA 100 40
     NGO0335  331938 ..  331964 + -13.9  -5.04385   CGCTTAGGGTGAAAA         TACCGTCTGAA CAGGT TTCAGACGGTA         TTTTTTACGGGTATC 100 41
     NGO0338 NONE
     NGO0339  334641 ..  334664 +  -2.5  -4.62622   TTTAGGCGGCATAGG          TTTAGGATA AAGCCA TATCCGAAA           TTTGTTTATGGTTCG  63 102
     NGO0340  335723 ..  335764 + -17.5  -4.72846   GTCGAAACATTCAGA CGCATTTTTCGGTATCGGTG TAA CGCCG-TGCCGGAAAATGCG TTTTTGCATATATAC 100 56
     NGO0342  337482 ..  337509 + -12.1  -4.87626   GTTTGATGATAAAAA        TGCCGTCTGAA ACAGGG TTCGGACGGCA         TTTTTGATGTTCCGG 100 168
     NGO0346 NONE
     NGO0347 NONE
     NGO0348 NONE
     NGO0349  344767 ..  344779 +  -6.2  -2.63301   CTGTTTAAAAAAGTA                CCCG ATATG CGGG                TCGTCTGACCCTGTG  51 5
     NGO0350  345054 ..  345068 +  -4.2  -4.24948   TATACGGCAAATATT               GTGGGA AGT TTCCGC               TTTTGCGTATAATGC  62 51
     NGO0351 NONE
     NGO0352 NONE
     NGO0353  346177 ..  346187 +  -3.2  -2.91689   GCACGCGCTAACTGA                 CTGA TTT TCGG                 ATTTGATATGAATTT  43 30
     NGO0354  346526 ..  346553 + -17.2  -4.36914   AATAATTTTCGACCA        TGCCGTCTGAAA TTCG TTTCAGACGGCA         TTTTGTCGGAAAGAA 100 36
     NGO0355 NONE
     NGO0356 NONE
     NGO0357  349338 ..  349350 +  -9.1  -3.60805   TGCCCTAATTTGAAA                GGGGT TAC ACCCC                TTTCAAATAAAATCT  71 216
     NGO0358 NONE
     NGO0359 NONE
     NGO0360 NONE
     NGO0361 NONE
     NGO0362  354353 ..  354390 + -15.1  -2.94333   CAGGAAACCGCCCGA   TATGCCGTCTGAAGAAT CGGA AGTTTTCAGACGGCATA    TGCTTCATTTTGCAC 100 46
     NGO0366  358767 ..  358781 +  -2.2  -2.73903   ACTAATAATAAAAAA               TTTTTT AGA AAAGAA               GTTTCAGACGATTTT  39 67
     NGO0367  360217 ..  360245 + -16.9  -4.13995   GGGAATAAACGGAAA        TGCCGTCTGAAAT CAG GTTTCAGACGGCA        TTTGGTTTGTGGCGG 100 33
     NGO0372 NONE
     NGO0373 NONE
     NGO0374  368675 ..  368699 + -17.3  -5.69068   GCTACTTGTGAAAAA          TGCCGTCTGAA AGT TTCAGACGGCA          TTTTTTCTATTTTTA 100 44
     NGO0384  377848 ..  377862 +  -4.2  -4.41494   CGTGCCGAAACCCTT               TCCGGT GAA AACGGA               TTTTGATTACCGCTC  65 112
     NGO0385  378969 ..  378998 + -19.5  -5.12707   TTCGCAATATTGAAA       TGCCGTCTGAAAC TATG GTTTCAGACGGCA        TTTTTTACGGTTTAC 100 48
     NGO0387  381130 ..  381147 +  -5.5  -2.77962   CGGCTTATGCCTATA             TCGCCTA CCCG TAGGCGC              GTTTGCGATGTCCAA  49 12
     NGO0388  382011 ..  382044 + -14.1  -5.22794   TTGGGCATAAGGCAG     TGCCGTCTGAAAA CGCAAGGA TTTTCAGACGGCA      TTTTTTAATGCTTAT 100 31
     NGO0396  388606 ..  388624 +  -2.4  -4.78848   GCAAAGATGCCGTCT             GATTGC GGATCGG GCAGTC             TTTTGTGTTTACAGG  67 61
     NGO0397  389843 ..  389869 +  -7.9  -3.66666   CGGATGAAAGGCAAA         CCGGGGCGG GGCGCAAAG CCGCACCGG         TTTGGGGATTTTCCG  68 55
     NGO0398  391233 ..  391266 + -17.6  -4.62904   GTTTTGCAGTAAAAA     TGCCGTCTGAAGCC CTAATT GGTTTCAGACGGCA      TTTTTACCGCTGTTT 100 42
         adk  393426 ..  393455 + -14.3  -2.91465   GGGGGCTTGAGTCCG       CGTAGGTCGGACA TCAA TGCCCGGCCTACG        GTTTGAATTTACGTT  88 298
     NGO0401 NONE
     NGO0402 NONE
     NGO0403  396524 ..  396544 +  -7.6  -4.72863   ATGCCCGTAAAAAAA            TCGTCTGA AAATA TCAGGCGA            TTTTGATTTGTTTAA  85 46
     NGO0404  398123 ..  398133 +  -3.2  -2.78032   GAGATTGAAACCTAG                 GCAG TTG TTGC                 ATATTTTGCAACAAC  43 26
     NGO0405  399579 ..  399611 +   -11  -4.15044   GTCTTATCATTCAGT      TAATAAACATATTT ATATA AAATATGTTTATTA      TTTCTTAAAAACACA  87 515
     NGO0407  403813 ..  403837 + -17.3   -5.1417   CGATATTTGACAAAA          TGCCGTCTGAA CCT TTCAGACGGCA          TTTTTGATTTTATGC 100 31
     NGO0410  406924 ..  406948 + -17.2  -4.98522   ATGTATATTTGAAAA          CGGCGGGACA GGCAA TGTCCCGCCG          TTTTTGTCTGCCGTT 100 59
     NGO0412  409194 ..  409205 +  -7.2   -4.0098   AGGCATATTTTCAGA                CGGC ATCC GCCG                 TTATTTAGATTGGAA  71 39
     NGO0413  409948 ..  409974 + -15.3  -3.53012   ACAAATGAACGGCAA         TGCCGTCTGAA AAGCC TTCAGACGGCA         TTTCAAGCACACCCG 100 33
     NGO0414  411952 ..  411968 + -12.3  -4.53685   CGGCGTGATTCGGAC              GGCGTAG TTT CTACGCC              TTTTGCTTATGGTTT 100 268
     NGO0415 NONE
     NGO0416  413947 ..  413974 +    -7  -4.96848   GGACGGATAAAGAAA        CGGATACGG-AGC TTG GCTTCCGTCTCTG        TTTTTCTCTGCCCGA  85 51
     NGO0420  417069 ..  417105 + -13.2  -4.78848   GGATAAATAGGTAGA   TGCCGTCTGAAACCC GACGATAA GGGT-TCAGACGGCA    TTTTGTATTTCAGGC 100 45
     NGO0433  427722 ..  427759 + -17.9  -2.55216   TAATGAGAGGGAACG   CAAACCCGTAT-CGGCAG ATG CCGCCGGATACGGGTTTG   ATATTATCGATGCTG 100 38
     NGO0436  430467 ..  430494 + -17.2  -5.09259   AAGGTCTGCTGCCGA        TGCCGTCTGAAA GCCG TTTCAGACGGCA         TTTTGTTTTGCCGTG 100 43
     NGO0437  431426 ..  431459 + -13.2  -4.14243   CGCCGGAGCCGGGAA     TGCCGCCTGAAGCG GATTTG CGTTTCAGACGGCA      TTTTGCCGTCGGCTG 100 43
        lolB NONE
     NGO0440  435327 ..  435348 + -13.1  -5.33405   CCCAGCCAGACAAAA           GCGTGTAAG CCTG CTTACACGC            TTTTTATTTCATAGA 100 204
     NGO0441  436493 ..  436511 +  -4.4  -4.21275   GCCGTCTTAAGCTGG             TCGCGGCC GAT GACGGCGA             TTTTACCTAACTTGG  62 48
     NGO0442  437121 ..  437159 + -20.4  -4.41548   CTAACTTACTTCCAT   CAGCAGGGCGGCGCGTAT GCA ATACGTACCGCCCTGTTG   TTTTATGCCGTCTGA 100 37
     NGO0444  440088 ..  440126 + -23.4  -3.61268   TGCCTGACGTTTGAC   ACGCAATGCCGTCTGAAA GCC TTTCAGACGGCATTGCGC   TTTCAGGGTTAAATC 100 34
     NGO0448  443866 ..  443908 +   -15  -4.02817   CATCAATTATTTTGG GACTGCAACAAACGCAAAGC ATT GATTTGCGTTTGTTGCAAAC TTATTATTATAGCAG 100 182
     NGO0449  444722 ..  444754 + -22.3  -3.27525   CCGCCTTTTTGACAA      CAAATGCCGTCTGAA GCC TTCAGACGGCATTTG      TTCGGTTTGGCAAAG 100 199
     NGO0451  447121 ..  447155 +  -7.9  -3.82946   CAAATAGTACGGAAC    CGATTCACT-TGGTGC TTCA GCACCTTAGAGAATCG     TTCTCTTTGAGCTAA  70 216
     NGO0452  447904 ..  447918 +  -2.8  -2.73124   GTATGCAAACATTAA               TGACTG TTT TAGTCG               GTTTGGGAAATAAAA  41 26
     NGO0453 NONE
     NGO0454 NONE
     NGO0455 NONE
     NGO0456  450603 ..  450632 + -12.3  -5.25803   GGGCTGTTTTGCCAA       TGCCGTCTGAAGA TCAA TTTTCAGACGGTA        TTTTTTATGGGCATT 100 40
     NGO0459  452303 ..  452330 + -12.1  -3.09785   ACTAAAGATATAGAA        TGCCGTCTGAA GGACGG TTCAGGCGGCA         TATCTTCCGATATAC  82 36
     NGO0460  453563 ..  453590 +   -15  -4.80396   GTAAGGAATCGGAAA        TGCCGTCTGAAC TTTT GTTCAGACGGTA         TTTTTCAATATTTTA 100 37
     NGO0461  454990 ..  455014 + -14.3   -5.4756   TTCCGCCGCAAAGCA          AAACCGCCCTG ATT CAGGGCGGTTC          TTTTTTGTTCAGGTT 100 373
     NGO0462  456436 ..  456450 +  -8.5  -5.84381   CGCATTATGTGAAAA               CGCCC TAATC GGGCG               TTTTTTTATTGCTGC 100 92
     NGO0480  465318 ..  465331 +  -4.5  -4.57837   TCATCGGTATTTGGC               TCCGA TTCT TCGGG                TTTTTGACGAAGTGT  71 48
     NGO0483  465892 ..  465903 +  -7.2  -2.62184   ACGCGGAGCCCGCTT                GCCG GTGC CGGC                 TCATATGCAGGCGGA  56 57
     NGO0484 NONE
     NGO0485 NONE
     NGO0486 NONE
     NGO0487  469275 ..  469288 +  -2.3  -2.77787   CCGCGAAAGCGGGAA               TCCAG AATC CCGGA                CTTTCAGATAATCTT  40 66
     NGO0488  469540 ..  469554 +  -2.1  -3.02511   AAAGGCGAAGACGAC               TTCGA CGGCT TCGGA               TATTAAACACATAAA  42 5
     NGO0489 NONE
     NGO0490  470447 ..  470459 +  -7.7  -2.79312   GGGAAATTCAGACGG                CCTTC GCG GAAGG                TGTAATGCGGACTTT  59 8
     NGO0491  470932 ..  470962 +  -5.4  -5.53288   TCAGTATAGCCATTA       ATTAAGCGGGAGTG ATA TACTCTCGCTTACG       TTTTTTTACATTAAG 100 42
     NGO0492  471683 ..  471702 + -11.4  -4.88163   GCATATTTCCCAAAA            CCCCTTGC ATGT GCAGGGGG             TTTGTTTTATATTCC 100 64
     NGO0493  472201 ..  472233 +   -10   -5.0133   ATGCAGTAGGGAATA     CAA-ATGCCGTCTGA ATCT TCAGACGGCCTGTTG      TTTTTTCCGGCAATA 100 40
     NGO0494  472937 ..  472954 +  -3.3  -2.90982   GGTTTAGCATAAAAC             GCTCATC ATAA GAGGGGC              TGTATGGCCGTTTCT  43 34
     NGO0495 NONE
     NGO0496  476583 ..  476603 + -15.4  -5.75342   AGGCGGGTGTGTTTT            GCCGCCCC TTCGC GGGGCGGC            TTTTTTTTGGAGCAA 100 53
     NGO0497  477771 ..  477796 +  -9.8  -5.88565   GGCAAAACAAACAGG         CCGTCTGTAA CACCGC TTACAGGCGG          TTTTTTTATTATCAG 100 16
     NGO0498 NONE
     NGO0499 NONE
     NGO0500  480241 ..  480264 +  -2.2  -4.59109   TGAAGATGGAATTTA          TCGGCGGCGG TATT CTGGCGGCGG           TTTTTAAAGCATATG  63 44
     NGO0501 NONE
     NGO0502  481119 ..  481133 +  -9.2  -5.40072   CCGATTGTGATTTGC               GCCGCG TAA TGCGGC               TTTTTTTGAAAGGGA 100 17
     NGO0503  481936 ..  481953 +  -9.1   -5.7946   GAGTAATGTTTATAT             GCCGTCT GAAA AGGCGGC              TTTTTTTATTCAACC 100 35
     NGO0504 NONE
     NGO0505 NONE
     NGO0506 NONE
     NGO0507 NONE
     NGO0508  484625 ..  484648 + -13.9  -4.65895   GATGCGCGGCCGGGT          CAGGCCGCA ATGTTC TGCGGCCTG           TTTTTGCGTCCAACC 100 173
     NGO0510  489219 ..  489243 +  -6.4   -4.4078   GTTTTGTCCGGGCAA          TGCCCTCTGA AGACC TCGGACGGCA          TTTTCGTTACCGCCC  74 73
     NGO0511  489608 ..  489633 + -11.1  -4.07885   TCAGACGGCGTCGGA         CACTGCGGGGC TTCG GCTTCGCGGTG          TTTTGCCGGGGGGTG  87 45
     NGO0513 NONE
     NGO0514  490554 ..  490581 + -12.7  -4.18934   GTGTGAACGGCGAAA        CGCCGCGAGGG GCGGAA TCCTTGCGGCG         TTTCTTAACCTAATC 100 117
     NGO0518 NONE
     NGO0519  492497 ..  492517 +  -6.8  -2.83522   CGCCGCCGTTGACGA            CGGCGG TTAAGCCGC CCGCCG            ATTTGGTGCGGCCCT  54 16
     NGO0520 NONE
     NGO0521  493145 ..  493162 + -11.3  -5.63517   ATGTTGAAACGTTAT             GCCGTCT GAAA AGACGGC              TTTTTTATTTGGGGC 100 17
     NGO0522  496236 ..  496260 + -14.3  -3.07344   ATTTGTCTGAGAAAA          TGCCGTCCGAA AGG TTCGGACGGCC          TATGTTGCGGCGTAC  90 31
     NGO0526  499839 ..  499865 + -15.3   -3.6106   CTTCCAAGCATCAAA         TGCCGTCTGAA TTTGT TTCAGACGGCA         TTTCCGCATCTTCCA 100 41
     NGO0527 NONE
     NGO0528  501563 ..  501575 +  -6.2  -4.38876   GTTTTGACTACTTTG                CCCG ATGAC CGGG                TTTGTCTGTTTTTAA  72 114
     NGO0529  503666 ..  503688 +   -15  -5.40072   CGTTTGCCAAAAAAA           TGCGGTGAAT CAG ATTCACCGCA           TTTTTTTGCCGGACG 100 56
     NGO0531  505854 ..  505873 +  -4.3  -5.12068   AGGCTGTCGCGGATT            TGGC-GGA CGGTA TCCAGCCA            TTTTTGTTCGGTATC  80 433
     NGO0537  511138 ..  511173 + -13.4  -4.14598   TTTGCGTTTCCCCGA    TGCCGTCTGAAGCACGC TCC GCGC-CTTCAGATGGCA    TTTGATTTAGTTGAA 100 66
     NGO0539  514055 ..  514085 +  -2.6  -3.05384   TAAATCAAAATAAAG       AGCACAACAC TTTTTCATTCT GTGTTGTGCC       TTGAGTGAAACGAAA  43 78
     NGO0541 NONE
     NGO0542 NONE
     NGO0543  517288 ..  517328 + -14.9  -3.53012   GAATAGCGTTCACGC  GCTTTCAGACGGCATAT GAAATGA AAATGCCGTCTGAAGGC  TTTAGGAGGACGGGA  93 35
     NGO0544  517921 ..  517931 +  -2.4  -2.71712   AGACAGACGTTCAGA                 CGGC GTC GCCC                 GTTTCCCAAAAAACG  39 46
     NGO0545  520086 ..  520111 +  -3.3  -3.19246   AGGGTGTAACCGGAA         TCCGAAAGTGCA GGC TGC-TTTTCGGC         TTGGATTCCCCTTGC  46 32
     NGO0546  523150 ..  523184 + -13.7  -4.56597   TTCGGGATTTTAAAA    TGCCGTCTGAAACGCC AAAC GG-GCTTCAGACGGCA     TTTTTGACGGCGGAG 100 67
     NGO0550 NONE
     NGO0551 NONE
     NGO0552  527679 ..  527725 + -22.6  -3.29043   GGCTGATTGATATAA CAAAATGCCGTCTGAAACAGGA AAA TGCTGCTTCAGACGGCATTTTG TTATACGGGCAGATT 100 44
     NGO0553  531496 ..  531553 + -11.1  -3.33798   GGTTTTAGGGTTTGA CCGCATCATATTGCAGCCGGCGGACAG GAAT CTGCCCGTCGGCTACAGCCTGTTGCCG TTACTATGATATTTG  78 33
     NGO0554  532811 ..  532845 +    -8  -2.61144   GCCGTTTTTTTAACC    G-CAGCCGCAGTA GGCATAAATA TACTGCGGCTGAC     CTGTTTCCGAAGTGC  58 116
     NGO0555  534453 ..  534486 + -20.5  -3.94811   TCGGGTGATAAAAAA     TGCCGTCTGAAAGGG CGCT TCCTTTCAGACGGCA      TTTGTCCGTAATGTT 100 45
     NGO0559  537626 ..  537656 +  -4.1  -4.68994   AAAAATAAACCAATA      TTTAA-CAGTCGGA TAGC TCCGCCTGATTAAG       TTTTTCGGTAATAGT  71 61
     NGO0561  541701 ..  541725 + -17.3  -4.89852   GCCGTTTATGCCAAA          TGCCGTCTGAA ATG TTCAGACGGCA          TTTTTGTCGGTCTCG 100 42
     NGO0566  551268 ..  551295 + -17.2  -5.45802   GTAAGTCTGGTCAAA        TGCCGTCTGAAA ATAA TTTCAGACGGCA         TTTTTATTTTGGGGG 100 37
     NGO0567  552054 ..  552080 +  -2.9  -5.00616   CAGGATGGCTTGCGC         CGCCACTTGGT CGAGC ACCGATTTGCG         TTTTTTGCCCAAGAC  76 104
     NGO0571  555669 ..  555687 +  -6.6  -3.88291   TGGATACGTTGATCG             GATTGCCG AAA CGGCAGGC             TTTATGCAAATCGTG  66 29
     NGO0572  557276 ..  557306 + -15.6  -3.81488   GAAGTAGGTTTTGAC       GATGCCGTCTGAAA GGA TTTCAGACGGCATA       TTATGTTTGAAAGGA 100 34
     NGO0573  559755 ..  559778 + -16.8  -4.35524   ATACATAAACAACAA          GGCCGTCTGA ATTT TCAGACGGCC           TTTTCCGTTTACAAC 100 156
     NGO0580  569309 ..  569335 + -11.6  -3.92746   TGCTATTTGAACCTT         GCCTTCTGCTTT CGC ATGGCAGAAGGC         TGTTTTTACCATCCA  88 127
        rpsF  569723 ..  569737 +  -4.2  -3.14548   GCTGAAGAAGCGGCT               GCCCAA TAA TTGGGA               TTCACTAATCTTGTT  48 17
     NGO0582 NONE
        rpsR NONE
     NGO0584  570751 ..  570805 + -15.3  -5.11836   AGTAATTGAAATTAT CAGATGCCGTCTGAAACC-C-TGCCGA TTA TCAGAATGTGGTTTCAGACGGCATTTG TTTTGTTTTCCGTAT 100 36
     NGO0588  573987 ..  574013 + -13.1  -3.70902   ACCTGAAATAAAAAA         TGCCGTCTGAA GGATG TTCGGACGGCA         TTTCCATATCGACGG  90 30
     NGO0590  577983 ..  578013 +  -5.4  -4.07885   AAGCCCTTCCTTCGA       CATCCGAAACCC AAACACA GGTTTTCGGCTG       TTTTCGCCCCAAATA  64 108
         tig  580123 ..  580156 +  -8.1  -4.21194   AGGCAGTTTTTGAAA     GCACCGAAGCCGTTT TTAA AGCCCGCTTTGGTGC      TTTTCCATCATGAAA  75 63
     NGO0593  580814 ..  580846 + -22.3  -4.38154   GAAATCTGAGAGAAA      CAAATGCCGTCTGAA ACG TTCAGACGGCATTTG      TTTTATAGAGACTGT 100 44
     NGO0602  588963 ..  588980 +  -9.8  -4.30844   AAACCAAAGAAAAAA             CGCCGC GTACCA GCGGCG              TTTTGATGCTAAGGT  83 188
     NGO0609  597478 ..  597496 +  -8.8  -2.87211   TGCGGATTAAGGGAC             GGCCGTCT TTC AGACGGCA             TCTGTCAGAAGAAAT  62 31
     NGO0610  598365 ..  598399 +  -4.3  -2.71712   TAGGGCGGAAAACGG     TTTCTGACGGCAT TTTATCGGT ATGCCGTCCGAAC     GTTTCAACAACAAAC  44 38
     NGO0611  599554 ..  599575 +  -6.5  -5.45802   TTCCGCATAAGGCAG           GGTGCGGAA TGCT TTGCGCGCC            TTTTTGTTTTCGCGC 100 372
     NGO0614  602743 ..  602755 +  -3.5  -3.76167   TCATTCTTAGTTGAA                TATAA ATT TTATA                TATTTATTAGTGTTC  53 177
     NGO0615  604054 ..  604084 + -16.3  -4.26393   TGTTTTTTGAAAAAA       TGCCGTCTGAAGC CGGAT GTTTCAGACGGCA       TTTGTGTGTTGTATG 100 42
     NGO6151  604451 ..  604476 + -19.1  -4.62302   TTTGTTGAAATAAAA         GCCGTCCGAAC ATTG GTTCGGACGGC          TTTTTGACGGTATTA 100 28
     NGO0624  613953 ..  613964 +  -2.2  -3.04144   ATCCGCAAAGATATA                TTGG ACTG CCGA                 TATTGCGGATAGCGG  42 2
     NGO0625 NONE
     NGO0626  615228 ..  615260 + -14.3   -4.7329   TAATGTTTTTTAAAA      TGCTGTCTGAACC ACGTTTC GGTTCAGACGGCA      TTTTTGCATCCTTTT 100 38
     NGO0628  618566 ..  618584 +    -8  -3.60475   TTAATCAGTTTCACG             CCTGCTGC GGC GCGGCCGG             TTTCGCGGATTTGTT  65 371
     NGO0631  622010 ..  622039 + -17.2  -4.91712   CAGGAAGCGAAAAAA       CGGCGGGACGGT TTTGAT ACTGTCCCGCCG        TTTTTATGCCTTAAA 100 197
     NGO0638  625846 ..  625859 +  -3.9  -4.95618   TGCCGGCAAGCGGTT               TCAAA ACGA TTTGA                TTTATTTTTAATATT  74 1
     NGO0639  627611 ..  627627 +  -6.5  -3.77832   AGTCCGGCATAAATC              CTTCGCC ATC GGCAAAG              TTATTCAATTTAAAC  65 473
     NGO0645  635887 ..  635921 + -15.2  -5.73978   TGATGGCAAACAAAA    CCGCTTCGG-AACGT TGGATC ACGTTTCCGAAGCGG     TTTTTTGTTTCTGAT 100 38
     NGO0647 NONE
     NGO0648 NONE
     NGO0649  639223 ..  639257 + -18.1  -3.51232   GAAACATTACAAAAA    TGCCGTCTGAAACTCG AAAT CG-GTTTCAGACGGCA     TTGGTTTACGCGGCA 100 317
     NGO0651  641958 ..  641979 + -17.3  -4.28432   TAAGGGTGCGAAAAA           GCCGCCGGA ATCT TCCGGCGGC            TTTTCGATTGCGCTT 100 38
     NGO0653  643124 ..  643160 + -11.1  -4.49756   AGTCGGATATTTCAA   TGCCGTCTGAAATACGG TTTTT CCGT-TT-CAGACGGCA   TTTTCATGTTTCAGC 100 49
     NGO0655  645707 ..  645733 +  -7.3  -2.54732   CTGAAACTCAAAAAA        CG-GATTCCCGC CTGC GCGGGAATGACG         ATTGATACGTTTCGA  56 188
     NGO0656  647604 ..  647636 + -19.4  -4.98531   AACGCCCGAATAAAA      TGCCGTCTGAAACA GCAGG TGTTTCAGACGGCA      TTTTTACTTTCAGGC 100 42
     NGO0658  649564 ..  649599 + -15.6  -5.00616   ACAGGAAAAAACATA    TGCCGTCTGAAAACCGG AAT CAGGTTT-CAGACGGCA    TTTTTTCACGGGGAA 100 41
     NGO0664  655765 ..  655779 +  -2.7  -3.41671   ACTGAAAACGATATT               CCCGC AACTG GCAGG               TTGATTCGATGTTTC  47 7
     NGO0665  657138 ..  657163 + -13.3  -3.59979   CAGAAATAAACAAAC         CCCG-TGCCGCT TCA GGCGGCATCGGG         TTTGCGCTAGAGCCG  91 32
     NGO0671  662042 ..  662078 + -23.3  -5.06414   GAAAACGGGCGGGTA    TGCCGTCTGAAGTATCG TGC CGATATTTCAGACGGCA    TTTTTATTGGCGGCG 100 67
     NGO0672 NONE
     NGO0673  663171 ..  663184 +  -4.5  -4.77173   AGCGAGAGGATGGTG               GCCAG CGGG TTGGC                TTTGTTTTGTCCGGC  74 237
     NGO0680  670358 ..  670391 + -19.7    -3.695   GTTTTGAAATACAGA     TGCCGTCTGAAGCGG AAAT CCGGTTCAGACGGCA      TTTCGGATATTTGGC 100 45
     NGO0681  671157 ..  671178 +  -5.8   -3.6106   CCTGTTTTACATTCG           GCGGCTCT GGTAAA ATAGCCGC            TTTGACCGTATTCGA  59 44
     NGO0682  672032 ..  672045 +  -4.5  -4.25104   AAGCGGAAACCGCAT               TGGCA AGTT TGCCG                TTTTGATAAAACACC  64 121
     NGO0683 NONE
     NGO0684 NONE
     NGO0685  677122 ..  677141 +  -2.2  -5.56372   GTTCAAAATTTGAGA            TCGAATTGC TAG GCA-TTTGA            TTTTTATTTTGATTT  83 142
     NGO0686  677603 ..  677631 + -13.2  -4.90869   TACCCACTATAAAAA        CCCCGAATCCTG ATTGG CAAGATTCGGGG        TTTTTGATTGCTGAT 100 297
     NGO0696  689996 ..  690022 + -10.1  -5.09173   GAACAGTATGGCAAA         GCCGGTACACC GAAAA GGCGTATCGGC         TTTTTTCAGGTGTTA 100 60
     NGO0697 NONE
     NGO0698 NONE
     NGO0699 NONE
     NGO0700  695175 ..  695186 +    -3  -5.10933   TTAGAAAAATAGGAG                TTCA ATAA TGAA                 TTTTGTTTTAGCTAA  74 29
     NGO0701 NONE
     NGO0702  697720 ..  697756 + -20.5  -4.06055   GAAACCGGTCAAACT    TAAAATGCCGTCTGAAA GCC TTTCAGACGGCATTTTG    TTTGGTTTGGAAAAT 100 53
     NGO0709  709257 ..  709283 + -13.8  -3.66178   CCGGCTTTATCCAAA         TGCCGTCTGAAT GGT GTTCGGACGGCA         TTTGCCCTTCAAACG  89 484
     NGO0711  711448 ..  711474 + -15.3  -5.02476   TGTTTTTTAAGCGGA         TGCCGTCTGAA CGTGT TTCAGACGGCA         TTTTTTCAGCCGTGT 100 80
     NGO0712  711962 ..  711995 +  -9.6  -4.62336   CGCCAAGCGGCAAAA     TGCCGTCTGAGACT GGAAAG GGCTTCAGACGGCA      TTTTTACGATGCGGT  91 165
     NGO0715  716806 ..  716817 +    -3  -3.53811   AATCACAAAAGGACA                CAAA TATG TTTG                 TTTGGCACGAATACG  49 172
     NGO0716 NONE
         glk  718479 ..  718500 +  -7.2  -2.57211   AAACGTCTAACCACG           GCAGCCCT TGCAGC AGGGCCGC            ATTATCGAAGGGCAT  56 31
     NGO0718  719414 ..  719427 +  -3.8  -4.41241   CTGAACGGCCGGACA               GGCT CCGGCA AGCC                TTTTATCAGAATTTC  65 69
     NGO0719 NONE
     NGO0720 NONE
     NGO0721  722479 ..  722514 +  -2.4  -3.29511   CGGCTCTGAACAGCG    CGGTTCAGGCACTGCC CGCC GATATTGCCGAAACCG     TTATGCCCCAGTACC  45 32
     NGO0722 NONE
     NGO0723 NONE
     NGO0724  723200 ..  723221 +  -4.4  -4.60255   TTTTTTATTGCCGAT           GCCGTCTGA AGGAG TC-GGCGGC           TTTTTGCGCGGTTGT  71 17
     NGO0735  732724 ..  732734 +  -2.6  -5.20606   TTAATAAAGAAAATA                 TATA AAT TATA                 TTTTTATTCATCTTT  78 435
     NGO0738  734174 ..  734201 +  -8.4  -5.87688   CTTTCAGACGGCATT        GCGGCTCCGGT TTAATCC GCCGG-GCCGC        TTTTTTTTAGGTTGT 100 84
        recA  738250 ..  738273 + -11.1  -5.75342   TGAAATCCCGATAAA          CGGTACTTC TGCTGC GAAGTACCG           TTTTTTTTGAGCCGC 100 45
     NGO0745 NONE
     NGO0746 NONE
     NGO0747 NONE
     NGO0748  745773 ..  745809 + -14.6  -4.90778   CCGCGAATACACAAA   TGCCGTCTGAAGCCCTG TTTT CGGGG-TTCAGATGGCA    TTTTGTTTGCATGAA 100 51
     NGO0751  748644 ..  748668 + -13.6  -3.68024   AATGGCGTACTTAAA          GGGACGGCAT CCGGT GTGCCGTCCC          TTATATATTGCACCC  93 92
     NGO0754  752053 ..  752079 +   -16  -4.56597   GAACCGGAGGCACAA         TGCCGTCTGAAG GAG TTTCAGACGGCA         TTTTTCGCGGGGAAA 100 102
     NGO0755 NONE
     NGO0756  753865 ..  753893 +    -3  -4.08945   CTTCAAACGCGCCCT       GTCGC-CCGCCAT TTTG AAGGCGGCGCGGA        TTTTACGCAGCTCAT  58 263
     NGO0758  755110 ..  755149 + -13.7  -4.85782   GCAAACGTCTGATAA  CAATGCCGTATGAAACC CGGTTC GGTTTCAGACGGCATGG   TTTATTTTTCGACGG 100 223
     NGO0762  756968 ..  756979 +  -3.6  -3.76997   CGAACCTCAAAAGAT                GCCG CGTT TGGC                 GTTTTCTTTTTCCTA  53 247
     NGO0765 NONE
     NGO0766  762067 ..  762086 + -13.6  -4.16943   TTGTTGACAACATAA            CGGTCGGA ATAT TCCGACCG             TTTTCCCATATGGCG 100 50
     NGO0767  762743 ..  762767 + -17.3  -5.01732   GCCGCCAATGCAAAA          TGCCGTCTGAA GCC TTCAGACGGCA          TTTTTTCGGGCGGTT 100 42
     NGO0769 NONE
     NGO0770  765241 ..  765270 + -10.7  -2.71791   GCCGAAACAACACGC       ACCGTCTGAAGCC CCGT GCCTTCAGACGGC        ATTTCGACAAGGAAT  72 44
     NGO0771  767056 ..  767104 +  -8.1  -2.72973   CGAATGATGCCGTGC CGGCGGCG-CGGGCGTTCCGATG CCTAC CGTCGGAA-GCACGCCACCGCCC CTTATGCCTTTTTCA  58 47
     NGO0773  768741 ..  768757 +  -9.5  -2.91322   CCCGAAAGGAAAAAA              GGCATTT TTT AAATGCC              TGCTTTGCCGCGTCT  68 43
     NGO0774  769429 ..  769450 +  -4.3  -3.53444   TTGTCTTTCCAAGCC           CATGCCGTC TGAA GCCGGAATG            TTTCAGACGGCATGG  52 14
     NGO0775  772156 ..  772171 +  -4.6  -2.97622   CTCAAGCAGTACAAA              CCCCGA GTAT TCGGGC               ATTTCATCATTTTTT  49 156
     NGO0777  772494 ..  772515 + -10.2  -5.45802   TGTTTTTCAGCAAAA           GCCGATTC CTTGAA GAATCGGC            TTTTTGTTTTCCCCG 100 43
     NGO0780 NONE
     NGO0781 NONE
     NGO0782 NONE
     NGO0783 NONE
     NGO0784  778332 ..  778348 +    -3  -3.86916   ATAAGCAAGAACAGG             GGCAGAA CGGA TTC-GCC              TTTGATGTGGTGGTA  54 196
     NGO0785  778885 ..  778897 +  -4.8  -3.09327   TAGCTTCCAGTTTAT                CGGT TCGAT ACCG                TGTTGACTCAAATAG  49 80
     NGO0787  780021 ..  780040 +  -2.2  -2.89509   AACCCTTAACACTCG            GAGGAATT ATGG AATTTTTC             ATTATCTTGTTGGCA  40 32
     NGO0788  780984 ..  781032 + -17.1  -3.53012   CCAAATAAGCCGTGA TGAAAATACCGTCTGAAGCTC TGTTTTC GGGTTTCAGACGGTATTTTTA TTTAAACCCGAACAG 100 33
     NGO0791  782608 ..  782633 +  -4.1  -2.85078   CTGGTCAAAGTGGTA         CTTTGAG-ATGA AAA TCATACACAAAG         GTTTGGTCGAATATC  45 20
     NGO0792 NONE
     NGO0793  784306 ..  784332 + -15.3  -3.10244   AATTTGAATTGTCCA         TGCCGTCTGAA AGTCC TTCAGACGGCA         TAATTTATTCCCAAA 100 117
     NGO0794 NONE
     NGO0795  785699 ..  785726 + -16.4  -5.27938   CCCTGCATCATCAGA        CGGCATATCCGT ATAA ACGGGTATGCCG         TTTTTCTTTGCCGGT 100 70
     NGO0797  786280 ..  786297 +  -2.7  -3.53012   CCGATACCCGACAAG             TGCCGTCT GAA AG-CGGTA             TTTGACCGCCGAACC  49 3
     NGO0798 NONE
     NGO0799  790543 ..  790579 + -12.5   -5.1963   GCCTTTCAGGACAAA    TGCCGTCTGAAAC CTAATTTCCGA GTTTCAGACGGCA    TTTTTGTTCGTTCAA 100 49
     NGO0802  794353 ..  794379 +    -5  -2.55074   CGAACACGTGGCTCA         TCAGCCCGACGC CGC GCGTCAGGGTCA         TGAATTCGCCTTGGA  46 444
     NGO0805  797537 ..  797567 +  -9.8  -4.65895   TCCCCACCGCACAAA      CGGTCTGAATGCC CGAAAC GGC-TTCAGGCCG       TTTTTCCGTCCAAAA  91 92
     NGO0806  799122 ..  799142 +  -3.1  -4.66163   GCCCGCGCTTCAGAC            GGCATTGCC GGC GGCAGAACC            TTTTTCCGTAACCGT  68 167
     NGO0809 NONE
     NGO0810  804931 ..  804947 +  -2.9  -3.53091   CATCATCGGGGTCGG              CGGCATA AGG TACGCTG              TTTGACGAAGGCGGT  49 18
     NGO0812  806239 ..  806257 +  -7.3  -3.95584   AGGCTGGCAATCAGC             CCGGCGC GTTCG GCGCGGG             TTTCGTTCATCCCGA  71 515
     NGO0822  813929 ..  813943 +  -4.9  -3.54424   AATCTGATTCTACCG               CCCTG AAGAG CGGGG               TTTCAACCGATAAGG  55 466
     NGO0830  819540 ..  819554 +  -8.5  -3.57561   ACCCAACCCTCGCCG               CCCCG AAAAA CGGGG               TTTCAACCATTGGAG  69 64
     NGO0831 NONE
     NGO0832  821714 ..  821726 +  -4.7  -3.36823   AAAGGCAGGCATCCC                GCCCG CGC CGCGC                TTCCGTTTTGAAAAA  52 48
     NGO0834  822755 ..  822768 +  -5.9  -2.74792   AATGAATGCCGCCCC               GGGTG CGCA CGCCC                ATTTGGGACTGCTGC  52 252
     NGO0835  823545 ..  823597 + -17.9  -3.27298   TCGAAGAGCAGCCCA AATAAGCATATGCCGTCTGAACCTC TCC GAGCTTCAGACGGCATATGCGAATC TTGATACTTGCAAGC 100 21
     NGO0836  824006 ..  824026 + -13.3  -4.07746   AGACCTTATTGATGA            TTACCGCCG CCT CGGCGGTGA            TTCTGTTTTTCGCGC 100 299
     NGO0841 NONE
     NGO0842  827560 ..  827576 +  -2.1  -4.17491   CCGGACAAACAGGTT              TTCCGCC AAA GCCGGCA              TTTTCCGACTTTGCT  56 440
     NGO0845  829805 ..  829841 + -10.9  -3.53012   ACTCCCCACTGAAAA    TGCCGTCTGCAAGCC CTTTTGC GTCTTTCAGACGGCA    TTTGAAAACGAAAGC  79 42
     NGO0846  830728 ..  830764 +  -5.2  -4.83759   ACCGCCTGTGAAAAA   TACCGTCTGAAACATGG AAAT CCG-GTTTCAGACAGCA    TTTTTACGTTTGGTT  78 40
     NGO0850  836205 ..  836244 + -15.3  -3.53444   TTTGTTAATCCACTA  TAAAAATGCCGTCTGAA ACAGTC TTCAGACGGCATTTCTA   TTTGCAAAAAAATCA 100 149
     NGO0852 NONE
     NGO0853  840766 ..  840792 + -12.3  -5.06414   TATAACAAAGAAAAA         GCCTTGGGAGG ATAAA CCTACCAAGGC         TTTTTCTTAAAAAAC 100 256
     NGO0858  842752 ..  842787 +  -7.6  -3.53012   TTTTCCATTACGTCA    TGCCGTCTGAAACC ATGTTCCC GCGTTCAGACGGCA     TTTCCGCACAAACGG  66 52
     NGO0859  843667 ..  843695 + -20.5  -3.05384   AAATCCGCTGACCCC        GATGCCGTCTGAA CCC TTCAGACGGCATC        TTCCGTCAAACAAAC 100 30
     NGO0860  844196 ..  844219 +    -6  -4.15788   TTTCGTTTGCCTTTT          TGATGG-CGCG TGC CGCATCCATCA          TTTCTTCCCGGCGTT  67 95
     NGO0862  845725 ..  845751 + -16.8  -4.14392   TCCGAACGATAAAAA         TACCGTCTGAAA AAT TTTCAGACGGTA         TTTTAAAAATTAAAG 100 135
     NGO0865 NONE
     NGO0866  850114 ..  850140 + -10.9  -5.80951   TGTTTCCATACAAAA         TGCCGTCTGAA CATTT TCCAGACGGCA         TTTTTTGTTTTCGGT 100 49
     NGO0868  852311 ..  852332 + -12.3  -4.90906   GCCCCAGACACAAAA           CCGCAAGCC TTTT GGTTTGCGG            TTTTTGATGTTGTAG 100 53
     NGO0869 NONE
     NGO0870 NONE
     NGO0871  855343 ..  855353 +  -3.2  -3.64703   TGATTCCCGCAACCG                 CAGG TTA TCTG                 TTTAAATGGAAACAA  53 10
     NGO0872 NONE
     NGO0873 NONE
     NGO0874 NONE
     NGO0875 NONE
     NGO0876 NONE
     NGO0878  862046 ..  862063 +  -7.7   -4.6526   TAGCAAAACCATTAA             CCTGCTT CGCA AGGCAGG              TTTTTAAAACTTTAT  83 170
     NGO0880  863349 ..  863374 +  -4.1   -5.5074   CTGCAACACAAAAAA         TCCTTG-AACTT CAA AAGTTTCAAGGC         TTTTTTATTGCCTTG  83 487
     NGO0883 NONE
     NGO0884  865814 ..  865826 + -10.5  -4.05446   GCCGCCGCATCTGTC                CCGCC TTG GGCGG                TTTGTGCTTCAGACG  85 261
     NGO0889  868257 ..  868300 + -16.2  -2.52464   GGGGAAGACAGATCC GACAATGCCGTCTGAACGGTG TTT TGCC-TTCAGACGGCATTGCC TGCCTTCAAAGCGGA 100 11
     NGO0892 NONE
     NGO0893  874957 ..  874989 + -16.4  -3.96483   CAACGGACACGGAAA      TGCCGTCTGAACGC CGAAA GCCTTCAGACGGCA      TTGTTTGAATCAAAT 100 41
     NGO0894  876039 ..  876073 + -23.2  -3.96841   TCCCGCGCTTCAAAG     CAAATGCCGTCTGAAA ACC TTTCAGACGGCATTTG     TTATCTTTATTGCCG 100 45
     NGO0897  877169 ..  877191 +    -7  -4.67353   CTTCCCCATAGCCGC           CCGTCAGG CGGTGTA CCTGATGG           TTTTTCAATGGATCG  83 416
     NGO0900  880475 ..  880511 + -16.7  -4.09739   AATAAGGCGGAAAAA    TGCCGTCTGAAACCC GAAAACA GGGCTTCAGACGGCA    TTTTGCCGCGATTCC 100 36
     NGO0904 NONE
     NGO0905 NONE
     NGO0906  887491 ..  887533 + -18.6  -4.30576   GAAACGGAATGCTAA GACGCTTTCAGGCAGCCTGA CAT TAAGGCTGCTTAAAAGCGTC TTTTAATCGTGCCAC 100 129
     NGO0930 NONE
     NGO0931 NONE
     NGO0932 NONE
     NGO0933 NONE
     NGO0934  913355 ..  913368 +  -9.5  -2.61728   TAAAACGAAAGAAAA               CGGCG CATC CGCCG                CTTCGTCTTCCGCGT  66 234
     NGO0940 NONE
     NGO0941 NONE
     NGO0942  919123 ..  919139 +  -2.1  -3.03159   TGCCTCCAAAAACCA              CGTCCAC CTC GAAGACG              TATTGGAAAACTTGA  42 336
        dapA NONE
     NGO0948  923542 ..  923563 +  -5.9  -5.24129   CCGTTCAAAACAAAA           GCAGCTT CCAAACAA AAGCTGC            TTTTTTGTGCGGAAC  89 42
     NGO0952 NONE
     NGO0953  929167 ..  929193 +  -8.6  -3.61175   GATTAACAAAAACAG         GTACGGCGTTGC CTC GCCTTGCCGTAC         TATTTGTACTGTCTG  69 43
     NGO0957  931639 ..  931651 +  -5.5  -3.53012   CCGTCTGAAACCAGT                TTGCC GAC GGCGA                TTTGCAGCGCGACAA  55 318
     NGO0960  933620 ..  933647 + -14.3  -3.53012   GCAAAAAATAAGCAA        TGCCGTCTGAA ACAGGA TTCAGACGGCA         TTTGAACAAACGCGG  93 30
     NGO0961 NONE
     NGO0962 NONE
     NGO0963  938174 ..  938212 + -11.8  -2.72461   AGATGTTTCAACACA   CAGGACGACATATAAAGT ACC GCCCTATGTGTCGTCCTG   ATTTGGAAGGGGTTG  75 426
     NGO0967  940059 ..  940099 + -11.9  -4.81359   CCTCTTGCGTGAGGC  TGACAGATGCCGTCTGAAA GAC TTTCAGACGGCATAGGGCG  TTTTCTCTTTGAATT 100 89
     NGO0977  948036 ..  948057 + -15.9  -5.31877   TTATCCTCACGCGAA           CTGCCTCCG GAAA CGGAGGCAG            TTTTTTATAGTGGAT 100 45
     NGO0979  950953 ..  950988 + -14.1  -3.66908   CGACCGCCTGCAAAA    TGCCGTCTGAAGCGG AACAAC CCCTTTCAGACGGCA     TTCATTTTCCCCCAA  95 47
     NGO0982  952802 ..  952815 +  -3.8  -3.83744   CCCGGTTTGTAGTAT               GGTC GAAAAA GACC                TATTTGTTTCAATAA  57 29
     NGO0983  953146 ..  953168 + -12.1  -5.54079   TCCGCTTGCAAAAAA           GCAGGATAC GTTCA GTATCCTGC           TTTTTTGATTTTTCA 100 47
     NGO0984  954880 ..  954912 + -16.5   -4.6971   GCACTTTTAAAATAA      TAAAATCGGCAGTGA ATT TCCCTGCCGATTTTA      TTTTGTTACAATTTA 100 304
     NGO0996  968781 ..  968817 +   -11  -4.18018   GCGTTTGAACGCAAA   TGCCGTCTGAACATCCGG TTT CCGGCT-T-CAGACGGCA   TTTTGCCTGAACCGC  87 41
     NGO0998  970684 ..  970698 +    -7  -2.88758   CAAAACAAAATTGAC               CGGCGG ATT CCGCCA               TCTGTAAACCGTTAT  57 27
     NGO0999  972807 ..  972829 +   -12   -5.4505   CTGTAAACCAAAAAA           CCGCAGGTTT CAA ATACCTGCGG           TTTTTTCTTACACAA 100 35
     NGO1014 NONE
     NGO1015  981315 ..  981332 + -11.3  -3.53012   ACCGAATTTACTAAA             TGCGACG ACGA CGTCGCA              TTTGAGGAGCAAAAG  79 27
     NGO1020  984211 ..  984236 + -16.3  -3.02461   CCGCGTCGGCAAAAA         TGCCGTCTGAA AAAA TTCAGACGGCA          TCTTCAGACACATTA 100 228
     NGO1024  987662 ..  987688 +  -9.4  -4.69622   GATTTGCAAACAAAA         TGCCGTCCGAAG GGC TTTCAGACGGCG         TTTTTCAGGTTGTGT 100 56
     NGO1028  992554 ..  992580 + -15.3  -5.44119   AGCCGCCGCATCAAA         TGCCGTCTGAA TGCTT TTCAGACGGCA         TTTTTTTGCCCTCCC 100 46
        fumC  994084 ..  994111 + -14.3  -4.28774   TTCCCTCAAATAAAA        TGCCGTCTGAA GCCTCG TTCAGACGGCA         TTTTCCGTTGCCTGC 100 44
     NGO1034  998850 ..  998869 + -10.8  -2.62668   TTCAGTTTTCCGTAG            GTCGGATT CTCG AATCCGAC             ATTACTTCAATCGTA  72 405
     NGO1040 1001703 .. 1001729 + -10.9  -5.21709   AATAAGCGCAAAAAA         TGCCGTCCGAA CGTTT TTCAGACGGCA         TTTTTTGCTGTCGGA 100 36
     NGO1041 1003497 .. 1003518 + -14.5  -4.10672   CATACAACTCAAAAA           CCGCCTGAA AATC TTCAGGCGG            TTTCATTTGGGTTGC 100 159
     NGO1042 1004035 .. 1004055 +  -5.5  -5.60993   CCGTTTAGTTAAAAC            CCATTATAT TAA ATATAAAGG            TTTTTTTCTCGAACA 100 152
     NGO1046 1008730 .. 1008765 + -18.4    -5.252   TCCTGCTGTTGAAAA    TGCCGTCTGAAACGGG AATC TCCGTTCCAGACGGCA     TTTTTTATCAGAATC 100 46
     NGO1049 1011309 .. 1011335 + -18.2  -3.10244   CCGTCCAAACAAAAA         TGCCGTCTGAAA TGG TTTCAGACGGCA         TCCTTTGTTCAAACA 100 43
     NGO1051 1012951 .. 1012961 +  -2.4  -2.61264   ACCCTTTCAACCCGA                 CAGG AAA CCGG                 ATTATGAATGCAGCC  39 46
     NGO1052 1013685 .. 1013723 + -13.3  -3.40597   GAATAAAACAATCTG   TTCAGACGGCATCGGAA TCCGT TTCCCATACCGTCTGAA   TCTTTCCGTGCCGAA  91 35
     NGO1053 1014193 .. 1014215 +    -4  -3.78168   CTTGGGACGAAAATT           GGGAAGACAG CTG CTGACCTTCC           TTCTTAAATCTTTTT  55 9
     NGO1054 NONE
     NGO1055 1015424 .. 1015450 +   -16  -4.64598   CCGCCAAAACAAAAA         TGCCGTCTGAAG ACC TTTCAGACGGCA         TTTTTAACCTGATTG 100 370
     NGO1062 1022821 .. 1022834 +  -2.3  -4.07568   ACGCTCGAAAATCGT               CCGGG CCGG CTTGG                TTTTGAACAGGCGGC  56 43
     NGO1064 NONE
     NGO1065 1025750 .. 1025777 +  -8.5  -4.91109   CCCGCTTGAAACAAA        TGCCGTCTGAA CGCCAC TTCAAACGGCA         TTTTTATAATAAGGC  88 42
     NGO1066 1026267 .. 1026285 +  -2.4  -2.87132   TTTGATACAATTTGT             TTTTCATC AAA GGAGAAAA             TCTATGCGGGCACGG  40 137
     NGO1067 NONE
     NGO1068 NONE
     NGO1069 1029203 .. 1029219 +  -2.2  -2.52464   ACAGGACAGTGCCTT              TGCGGT AAAAG ACGGCA              TCAATTCCGCCAGAC  39 213
     NGO1070 1030044 .. 1030091 + -24.6  -2.87132   TGCTTTCCCAGCAGC CGTAGCAACTGTATTTTTACCC GACG GGGTAAAAATACAGTTGCTACA TCTCTGCGCAGCAGA 100 45
     NGO1072 NONE
     NGO1073 NONE
     NGO1074 1031738 .. 1031770 +  -5.4  -3.72576   CTTTCTGCCTGCTTA      GGCGGCGGCGGAGG CGGCA CTTCTGCTCCCGAC      TTTAATGCAGGCGGC  59 251
     NGO1078 1037251 .. 1037278 + -14.3  -3.17725   AAATACCCGTAAAAA        TGCCGTCTGAA ACTGTC TTCAGACGGCA         TTCCGTATCATTTGA  90 41
     NGO1080 1038702 .. 1038726 + -17.3  -5.06089   TCCGAAACAGAACAA          TGCCGTCTGAA TCC TTCAGACGGCA          TTTTCTTTGTCATTT 100 43
     NGO1082 1042577 .. 1042607 + -15.6  -3.46659   GCACAAAGGCAAAAA       TGCCGTCTGAAC ATTCGTC GTTCAGACGGCA       TTAGTTATCCCTATC 100 41
     NGO1083 1043182 .. 1043210 + -16.1  -3.32844   CATCAGCAATAGCAA        TGCCGTCTGAAAC AAA GGTTCAGACGGCA        TTCTCACATCAAAAC 100 29
     NGO1084 1044347 .. 1044372 + -13.4  -3.05384   GCCGTTAATGGAAAA         CCGAACCAAG CGGGAA CTTGGTTCGG          TTAAGTGAAAAGCAG  86 85
     NGO1085 1045301 .. 1045324 + -12.4  -4.56597   AAGGTAAACGGAAAA          TGCCGCCCGA ATCT TCGGACGGCA           TTTTTCACGCGGGCA 100 34
     NGO1087 1046605 .. 1046632 +  -3.9  -3.93369   TGTCAAATACAGCAA        CGCCGCAAAGG CAAATC CCCGGGCGGCG         TTTCATTCCGCTTAC  58 456
     NGO1105 1065214 .. 1065249 +  -8.8  -2.71483   AAAGCCATACCGCCA    ACGTCGCCGCGCCGCC GAAC GACAGCGCGGTGATGA     TGCTTAACAGGGTAT  61 246
     NGO1107 1066037 .. 1066057 +    -4  -4.91109   AGGTATTGCGCAAAC           CCGACGCACT CGA AG-GCG-CGG           TTTTTGTAATAGCCC  75 448
     NGO1113 1069878 .. 1069888 +  -2.4  -5.67283   ATCAATTAACATCTG                 ACCC GAC GGGC                 TTTTTTATTTGGGTT  83 223
     NGO1116 1071022 .. 1071032 +  -8.2  -3.25823   TTTCTTGAAATAATG                 GGCC GGC GGCC                 TTAATATACAGAAAA  64 140
     NGO1117 NONE
     NGO1118 1072391 .. 1072412 + -14.5  -4.41302   TTCTCTTTCAGGTTG           CCCCGTATC GGCT GATACGGGG            TTTCTTCATTTCCTA 100 450
     NGO1120 NONE
     NGO1121 NONE
     NGO1122 NONE
     NGO1123 1074158 .. 1074187 +  -4.9  -4.97402   CATAGGAATGCCGCG       CCGTCAGCCGGG GAGTGGG CGCGGC-GGCGG       TTTTTGTAGATTTTA  77 45
     NGO1124 NONE
     NGO1125 1074764 .. 1074774 +  -2.4  -2.71712   AGCGCGAGACCGATA                 GACG AAA CGAC                 CTTTAACAGGAGACC  39 64
     NGO1126 NONE
     NGO1127 NONE
     NGO1128 NONE
     NGO1129 NONE
     NGO1130 NONE
     NGO1131 NONE
     NGO1132 1078519 .. 1078542 +  -5.2  -6.01725   AAATCCGCTATTCGT          CCGCCTGG CATCGGAA TCGGGCGG           TTTTTTGTTTTTATT 100 263
     NGO1133 NONE
     NGO1134 1079978 .. 1079994 +  -4.5  -3.70401   ATACGCGCAAACATC              TTAATAC AAC GTATTGA              TATTTATGATTTTCT  57 171
     NGO1136 NONE
     NGO1137 1081565 .. 1081618 + -11.2  -4.86862   CATAAAAAAGGAAAA GGGGGG-TATTCGTAAAGATTGGGT AACGC ACCCAATCTTTACAAAGCTTCCCCC TTTTCCTTTTTTCCG 100 443
     NGO1151 1091399 .. 1091409 +  -2.6  -2.62513   AAAAGGAACGTTAAT                 TTTA TGT TAAA                 CTGATTTTTTAGGCT  41 27
     NGO1152 1092276 .. 1092302 +   -16  -3.71848   CCCGTCCGAACAAAA         TGCCGTCTGAAG CCC TTTCAGACGGCA         TTGTTCATCAACCGG 100 46
     NGO1154 1096027 .. 1096058 + -16.8  -4.10657   GCCCCGACAAAAAAA      CAATCCGGAACGCGT CTG AC-CGTTCCGGATTG      TTTTCAGGCGTATCC 100 457
     NGO1157 1098675 .. 1098689 +  -7.1  -4.19735   GCTGCCGCCGTTGTA               GGCGA AAATA TCGCC               TTTGATTTTGACAAC  70 233
     NGO1160 1101330 .. 1101350 +  -7.5  -4.21393   GTTGCCGTTTTCGTC            TTTGGCGTG CAT CGCGCCCAA            TTCTTCTTTATATTC  74 146
     NGO1162 NONE
     NGO1163 1102983 .. 1102999 +  -9.5  -5.37593   AGACGCGGCAAAGCA              GGCATTT AAA AAATGCC              TTTTTTCCTTTCGGG 100 127
     NGO1176 1114590 .. 1114617 + -14.3  -3.36648   GAATTGGAAACAAAA        TGCCGTCTGAA AACATC TTCAGACGGCA         TTATAAAATCTGTTC  93 142
     NGO1179 1121968 .. 1121980 +  -3.3  -4.65895   GCGTCAGCTTCCACA                TCCCG CGC CTGGA                TTTTTCCATGCCGCC  66 392
     NGO1183 1128265 .. 1128304 + -16.6   -4.1585   GTCTGCCCAAACAAA  TGCCGTCTGAAAAAGGTT TTGA AACCCGTTTCAGACGGCA   TTTTGACCATTCTCA 100 44
     NGO1187 1130914 .. 1130943 + -19.5  -3.75629   CTGCCCTCCGAAAAA       TGCCGTCTGAAAC CCGC GTTTCAGACGGCA        TTTGCGTTAAAAATA 100 42
     NGO1188 1132603 .. 1132649 + -15.2  -2.59421   GCCGTCCCGACCCGC GCAAAAATGCCGTCTGAAGCAG AAG CTGCTTCAGACGGCATTCGACC ATTCATCCTTGTTGC  95 43
     NGO1190 NONE
     NGO1191 1134747 .. 1134767 +   -14  -4.84529   ACGCCCCGGTTGCTG            CGGCACGG TTTAT CCGTGCCG            TTTTTGCGTTTGTGC 100 43
     NGO1192 NONE
     NGO1193 1135892 .. 1135904 +  -6.9  -3.30635   TGCGCCGCTGCTTAT                CCCCG TTT TGGGG                TTCTGAACCCGTTTC  59 7
        argJ NONE
     NGO1195 1138741 .. 1138777 +   -11  -3.57263   AAATTTCAGCAACAA   TGCCGTCTGAACGACAG AATG CGGTT-TTCAGACGGCA    TTTCCCCATCCCGAT  79 100
     NGO1196 NONE
     NGO1197 NONE
     NGO1198 NONE
     NGO1199 1147001 .. 1147017 +  -9.5  -5.37593   AGACGCGGCAAAGCA              GGCATTT AAA AAATGCC              TTTTTTCCTTTCGGG 100 111
     NGO1205 1153719 .. 1153744 + -10.6  -6.11229   CAGGCAAACAAAAAA         GGTTTTCAGA CGGCAT TCTGAAAACC          TTTTTTTCTTTTAAT 100 48
     NGO1207 NONE
     NGO1208 NONE
     NGO1209 1159675 .. 1159699 + -10.7  -3.45366   CAACTAACCCGCCCA          CTGCGTGTGTG CGG TACGCACGCGG          TTGCTTGATTGACGG  79 34
     NGO1210 1160496 .. 1160520 +  -4.3  -2.74144   TCGGCATTGTCCGCG          GCAACGG TATAGGCCCGC CCGTTGC          GTTTCGGAATGCCGA  45 359
     NGO1228 NONE
     NGO1229 1180074 .. 1180109 + -14.9  -4.41047   AGGAAAAACGTTGAA    CAAATGCCGTCCGAA CCTCTC TTCAGACGGCATTTG     TTTTCATTGACACAT 100 27
     NGO1230 1180216 .. 1180228 + -10.5  -2.69473   CTATTTGTACTGTCT                GCGGC TTC GCCGC                CTTGTCCTGATTTAA  69 3
     NGO1231 NONE
     NGO1232 1184287 .. 1184299 +  -4.8  -4.67904   GCATCATGGCACGCA                GTCG TGCGC CGAC                TTTTTCAACTTGGTG  71 203
     NGO1237 1189639 .. 1189673 + -12.8  -4.08557   TCTGATAAAACCGTA     TGCCGTCTGCACCGCC GGT GCCTGTTCAGACGGCA     TTATTGTTTCAACCG 100 36
        hisG NONE
     NGO1239 NONE
     NGO1240 NONE
     NGO1241 NONE
     NGO1242 NONE
     NGO1243 1195655 .. 1195688 + -13.3  -4.82901   CCTTTCCAAACAATA     TGCCGTCTGAAGC CAGAAAGC GTTTCAGACGGCA      TTTTTATCGCCCCAC 100 45
     NGO1244 NONE
     NGO1245 1197183 .. 1197209 + -15.3  -3.68619   CCGGAACTTGAAAAA         TGCCGTCTGAA CACAC TTCAGACGGCA         TTTCCATCCGTTCGG 100 30
     NGO1250 1201681 .. 1201708 + -17.2   -3.6502   GGCTTCAAACGCAAA        TGCCGTCTGAAA AAGC TTTCAGACGGCA         TTTGCGTACCGCGTC 100 46
     NGO1252 1203540 .. 1203550 +  -3.2   -4.6856   TGATGTATTTGTGCG                 CGTT GGC GACG                 TTTTTCGCATCTTTC  70 305
     NGO1254 1207271 .. 1207305 + -10.2  -4.36127   TTAAATTTAAATCTT     AATAAGCCATTTGAGT CTT GTTCAAATGGCTTATA     TTTTGGATTGTTAGA  90 37
     NGO1255 1207822 .. 1207836 +  -7.2  -4.02302   AACTTTAAAACGAGT               TTTCCA TAA TGGAAA               TATTTTTAATATGAA  71 185
     NGO1256 1208913 .. 1208932 +  -9.2  -5.61689   ATTTTTAGTTGCGCA            GGGTGGGC TTCA GCCCACCG             TTTTTTCTTCATTTT 100 223
     NGO1259 NONE
     NGO1260 NONE
     NGO1261 1215875 .. 1215888 +  -3.9  -3.81137   TCTTTACAATTCATT               TTCAA CCCA TTGAA                TTTCAATATTTGAAA  57 477
     NGO1273 1224753 .. 1224767 +  -8.6  -2.71712   CAAAATTGGACGGAA               CAGCTT AAA AAGCTG               CTTTAAACCCGCCGA  61 5
     NGO1274 1226012 .. 1226036 + -17.3  -4.34402   CCGCAAACGGACAAA          TGCCGTCTGAA GCC TTCAGACGGCA          TTTTCCTGTAAAAAA 100 43
     NGO1276 1229932 .. 1229966 + -10.8  -5.00616   CATTAGCGGGACAAA    CCACTGCCG-CCGTA CTTCAT TACGCACGGCAGTGG     TTTTTTAACAACCAA 100 54
     NGO1277 1230866 .. 1230898 + -14.1   -5.1356   GTGGATTAACAAAAA      CCAGTACGGCGTTGC CTC GCCTTGCCGTACTGG      TTTTTGTTAATCCGC 100 55
     NGO1284 NONE
     NGO1285 NONE
        infB 1241370 .. 1241394 + -17.3  -5.24531   CAGACGGCAACGAAA          CGGGTTCTGTA TCA TACAGAACCCG          TTTTTTGTCGCAAAT 100 74
     NGO1289 1245026 .. 1245050 +    -2  -4.78848   TCTGAAACACAAAAA         CCTCCCAAACC TGAA GGCA-GGGAGG          TTTTCTCTTTGCCGG  67 47
     NGO1291 1247571 .. 1247595 + -17.3  -3.75884   AGACATACAACAAAA          TGCCGTCTGAA CCT TTCAGACGGCA          TTGATTTATTTAGCC 100 54
     NGO1295 1251351 .. 1251376 + -11.9  -4.13767   GCCCATAAACAAAAA         TGCCGCCTGAA GCCT TTCAGACGGCA          TTTTCCCATCAAAAC  91 521
     NGO1301 1255806 .. 1255819 +  -3.8  -3.67296   GAAGCATTTAACCCA               GCCT CGGATA AGGC                TTTAAATCCATCATG  55 76
     NGO1302 1256892 .. 1256909 +  -3.3  -2.52464   TCAAAGTTTGGGGTT             ATGCCTC AAGC GAGGCGG              TCGATTCGGACGGCG  42 369
     NGO1307 1265130 .. 1265159 + -15.1  -4.23892   GGATAAACCATAAAA       CGGGTTGCCTTTT GATT AACAGGCAACCCG        TTTTACCTGCTTCAA 100 51
     NGO1311 1269033 .. 1269062 + -12.9  -3.84808   TGAAAGGCTGAAAAC       CGACCCTGCCG TCTGAAAC CGGCAGGGTTG        TTATTATACGTTCAA  93 30
     NGO1313 1270067 .. 1270101 +   -10  -2.71011   ATGCTTCAACACACA     GGACGACACATAAAGC ACC GCCCTATATGTCGTCC     TGATTCGGAAGGGGT  66 66
     NGO1314 1271550 .. 1271578 +  -8.9  -4.71776   ACCCCTGAGCCACAA        TGCCGTCCGAA CCCCGTT TTCAGACGGCA        TTTTGTTGAATCTTA 100 33
     NGO1315 1272166 .. 1272193 + -17.2  -4.77036   TCGGCAATCAAAAAA        TGCCGTCTGAAA CATT TTTCAGACGGCA         TTTTTAATCCTGCAA 100 45
     NGO1317 1275906 .. 1275941 +  -4.8   -3.8377   CCAAATTGGATCCTT    CGGCGCAATAAAGCC AGCCGAC GGCTTTGTTGC-CGG    TTTCGTGTGGCAATT  58 337
     NGO1319 NONE
     NGO1320 NONE
     NGO1321 NONE
     NGO1322 NONE
     NGO1323 1281351 .. 1281386 + -13.3  -5.00616   GAAGTGCAAAACCTA    CGCCATACAGCCGCA TGAAGT TGCAGCGGTATGGCG     TTTTTTGAGAAAGAC 100 125
     NGO1324 NONE
     NGO1325 1284687 .. 1284713 + -18.2  -4.25104   AACCCCGAAGACAAA         TGCCGTCTGAAA CAC TTTCAGACGGCA         TTTTCGTCAACGGCA 100 48
     NGO1327 1285986 .. 1286005 +  -9.2  -5.40004   ATTCCCATAAAAAAA            CGGAGCAG ATAC CTGCCCCG             TTTTTTAATTTAATC 100 69
     NGO1331 1290887 .. 1290905 +  -5.3  -2.77013   AATACCGACCATTGC            CGTGCCGT CTGA ACG-CACG             ATTCTTAGAGGAATA  49 74
     NGO1332 1291369 .. 1291402 + -15.5  -5.21709   AATCCCCAAACGAAA     TGCCGTCTGAAAACCG ATT TGGTTT-CAGACGGCA     TTTTTTCGTATGCGG 100 40
     NGO1335 1295486 .. 1295513 + -17.2  -4.07647   AACCCTGAACATAAA        TGCCGTCTGAAA CCTG TTTCAGACGGCA         TTTCCTTTAAACTCT 100 46
     NGO1344 1306205 .. 1306224 +  -4.8  -3.86194   GTCTTTTTTGATTAC            CCGTCCCC ATTC GCGGTCGG             TTTCTCCCGGCCATT  58 155
     NGO1350 1310393 .. 1310410 +  -3.4  -3.53444   CGAAGCCGAAGCCGT             G-GCGGA AGAAA TCCGCGC             TTTGGGCAGAAATGC  50 71
     NGO1352 1312470 .. 1312489 +  -7.8   -5.0133   CCCACCAATTCCCAA            GCCCGGAC GTAT GTTTGGGC             TTTTTTGCCGCCCTG  90 252
     NGO1353 NONE
     NGO1354 1314362 .. 1314393 + -17.4  -3.72576   GGATGCAATATAAGC      CGCTTTCAGACGGC CTAT GCCGTCTGAAAGCC       TTTGATGCAACAAAC 100 28
     NGO1355 1315952 .. 1315978 + -18.2  -4.43309   CGCCCGACGGCAAAA         TGCCGTCTGAAA GCC TTTCAGACGGCA         TTTTGCTTCAGATTC 100 47
     NGO1358 1319706 .. 1319739 + -15.3   -3.9941   GCCCCGCAAACAAAA     TGCCGTCCGAACCGC AAAT GCTGTTCAGACGGCA      TTTCATTATCCGCCC 100 53
     NGO1361 NONE
     NGO1362 1321590 .. 1321621 + -17.5  -4.41348   CTATAAAGAAAGAAA      TGCCGTCTGAAAC CTTATC GTTTCAGACGGCA       TTTGTTTGCCCGGGC 100 177
     NGO1366 1328836 .. 1328862 +  -7.3  -5.53288   AAAAACCGAAAATCC        CGTCATTCCCGC GCAG GCGGGAATT-CG         TTTTTTTGAGTTCCA 100 431
     NGO1368 1330651 .. 1330685 + -13.8  -4.43283   ACACGATAAACAAAA    TGCCGTCTGAAATGC TTAAAC GC-TTTCAGACGGCA     TTTGTCTTTCTATCC 100 41
     NGO1375 NONE
     NGO1376 1342374 .. 1342400 +   -16  -3.34344   ATTAAACATAAGAAA         TGCCGTCTGAAA GAC TTTCAGGCGGCA         TTCGTTCAAGCGTCG 100 480
     NGO1380 1345365 .. 1345389 +  -9.9  -6.07969   AACGTTCCAAAAAAC          GCGGAAGGACA TAT TGCCCTGCCGC          TTTTTTTTGGTTTTA 100 60
     NGO1382 1348409 .. 1348443 + -10.9  -4.41047   CTTTAAATACAAAAA    TGCCGTCTGAAAGC CGGATAAC GCTT-CAGACGGCA     TTTTGATTGCCGGGT  91 35
     NGO1395 NONE
     NGO1396 1360175 .. 1360210 + -19.2  -4.37554   ACCTATGACAAAAAA    TGCCGTCTGAACCTTG GCTT CAACGTTCAGACGGCA     TTTCTGTTTGGATTT 100 110
     NGO1407 NONE
     NGO1408 NONE
     NGO1410 1374496 .. 1374512 +  -7.3  -4.03696   CCTTCCCGCCGCCTT              CCGGTTT GGG AAACTGG              TTTATCCTGATTATT  71 222
     NGO1411 1376086 .. 1376109 + -15.4  -4.27316   CTACTGTAAACGCTA          TGCCGTCTGA ACAT TCAGACGGCA           TTTTAAATTCCGGCA 100 32
     NGO1413 NONE
     NGO1414 NONE
     NGO1415 NONE
     NGO1416 NONE
     NGO1417 1381598 .. 1381608 +  -2.4  -3.28712   CGTTTATGTCGTTCT                 CCGG CAT CCAG                 TTATAAGAAAGGGAC  45 9
     NGO1418 1382868 .. 1382889 + -11.7  -5.26316   GCTTCAAACACAAAA           GGAAGAAAC CCCG GTTTCTTCC            TTTTTTATCCGATGC 100 48
     NGO1419 1383209 .. 1383235 +  -9.5   -5.4505   ACCATTAAACCCTGA         CAAACCGGTTT GTAAA ACACCGGTTTG         TTTTTTATTACCGCC 100 40
     NGO1420 NONE
     NGO1421 1384703 .. 1384713 +  -8.2  -2.95652   GCCGGCGGGTTCAGA                 CGGC ATT GCCG                 CTTTACTTCGATCGG  63 70
     NGO1423 1386507 .. 1386520 +  -5.2   -3.9941   CCGATTCCCACGCAA               CCGG AAATAA CCGG                TTTCCTTGTAAACGG  64 171
     NGO1428 1390379 .. 1390393 +  -2.8  -3.09505   CATTATGCTTGAATG               CATTGG AGC CAAATG               TATTAAATCAAATAT  43 60
        dnaK 1392501 .. 1392520 + -13.6  -5.53288   GCCGTCTGAAAAAAA            CGCGAACC ATTC GGTTCGCG             TTTTTTTCAATTGAG 100 46
     NGO1430 NONE
     NGO1431 NONE
     NGO1432 1395751 .. 1395770 + -10.8  -2.75844   TTGTCAGCGGCGTGG            GTCGGATT CTTG AATCCGAC             ATTTCGGCTAAACGG  74 119
     NGO1433 1397043 .. 1397079 +    -3  -3.57144   TTGAAAACGTGCGTT    TTGAAATCCTCCGCGA CCCCA TCGTGCGCGATTTCAG    TTTGAACCTGCAACA  49 157
     NGO1434 1397787 .. 1397803 + -12.3  -2.60496   ACGGGGAGAGGGTTA              GCAAGCC TCA GGCTTGC              CTCTTTAGCGAAAGA  78 102
     NGO1435 1398716 .. 1398732 + -12.3  -2.60496   CTAGGGAGAGGGCAA              GCAAGCC GCA GGCTTGC              CTCTTTGGCGAAAAA  78 225
     NGO1438 1403084 .. 1403106 + -16.4  -4.62336   ACCCGCAATGAAAAA           GGCTTGGAAC CAT GTTCCAAGCC           TTTTTCAAATGCCGT 100 41
     NGO1441 1406992 .. 1407019 +  -7.7  -4.64657   GCAAACCCGTAAAAA        TGCCGTCCGGA CACAGC TTCAGACGGCA         TTTTTACGGGTTTGC  81 57
     NGO1442 1408306 .. 1408332 + -19.6  -5.33866   CGGTACACATCGAAA         TGCCGTCTGAAC GCT GTTCAGACGGCA         TTTTTTATGGATTTG 100 51
     NGO1444 NONE
     NGO1445 NONE
     NGO1446 1413679 .. 1413703 + -17.3  -4.56597   GCCGCACCCGCGCGA          TGCCGTCTGAA GCC TTCAGACGGCA          TTTTTAACGCGCCCG 100 85
     NGO1447 NONE
     NGO1448 1414555 .. 1414578 +   -11  -4.82901   AAGAATGCTGAAAAT          GCCGTCTGAA GCCT TTCGGGCGGC           TTTTTCTACACGCCC 100 30
     NGO1449 1416518 .. 1416551 + -15.4  -4.86033   GCCCCGCCAAACAAA     TGCCGTCTGAAACC GGAAAA GGCTTCAGACGGCA      TTTTTATCGCCGTTT 100 138
     NGO1451 1417379 .. 1417396 +  -5.5  -3.54129   TTCGCCCATATCGGG             CAGGCGT GATT GCGTCTG              TTTCCAGCCCGTGTA  56 17
     NGO1452 1418971 .. 1418983 +  -6.9  -3.28712   CCACCGGAGCAATCG                GCCGG TTG TCGGC                TTGTGCGGACACCAA  59 337
     NGO1456 1424907 .. 1424933 + -15.3  -3.51232   GGCACGGTACAAAAA         TGCCGTCTGAA AGCCC TTCAGACGGCA         TTGGTTTCCCAAAAC 100 43
     NGO1457 NONE
     NGO1458 NONE
     NGO1459 NONE
     NGO1460 1426643 .. 1426657 +  -4.2  -4.40358   GGAATCTAGAACGCA               GGGTTG GGG CAACCG               TTTTATCCGATAAGT  68 496
     NGO1462 1427457 .. 1427468 +  -3.6  -2.68491   GCCGCGCGAAAGCGG                CCGG ATGT TCGG                 ATTATACTGTCAGTT  42 49
     NGO1463 1427746 .. 1427792 +  -4.2  -4.51121   TATGCCCACGCCCGC CATCGCGCCGAAGCCCAAGCGG CGG CTGCTGCGGTTTTGGCGATAAG TGTTTTTTTGGTTTT  68 131
     NGO1469 1433233 .. 1433274 +    -3  -3.53444   TTGAAGTGAATCGGT TTTAAACCGGTACGGCGT TGCTCC GCCCTGCACCGATTTAAA  TTTAACCCACGATAC  49 54
        pntA NONE
     NGO1471 1435253 .. 1435287 +  -8.6  -3.01924   TGCTTGAAACAGATG     CCGTCTGAAAACACGA ACG TCAATTTTTCAGACGG     TATTGAAAACAAATC  63 34
        pntB 1436887 .. 1436909 +    -7   -4.8622   ACGAAACAAACAAAA           TCCATCTCCG TGT TGAAGATGGA           TTTTTAATTAGCCGA  85 203
     NGO1474 1439109 .. 1439132 + -11.1  -4.24404   GCCGGTAAAACAAAA          CCCTCTAAG AAAATA CTTAGAGGG           TTTTGGAATTTGGCT  87 489
     NGO1484 1447626 .. 1447654 + -15.5  -3.58522   ATCCAAGCGCACAAA        TATGCCGTCTGAA GGC TTTAGACGGCATA        TTTCACGATAATAGT 100 143
     NGO1494 1458627 .. 1458663 + -21.1  -3.15354   CTGATTCGAAGCATT    AAAAATGCCGTCCGAAC GAT GTTCGGACGGCATTTTA    TATTGGATTGAAATA 100 37
     NGO1499 1468646 .. 1468671 + -14.1  -3.57561   GAATTGTGTAAAAAA         TGCCGTCTGAA GCCT TTCAGGCGGCA          TTTGCGGCATTCGGA  93 493
     NGO1501 NONE
     NGO1502 NONE
     NGO1503 1472519 .. 1472545 + -10.9  -4.89393   TTTCTCCATTTAAAA         AGCCGTCTGAA CATTT TTCAGACGGCA         TTTTTGTACACTTTC 100 28
     NGO1513 1482296 .. 1482319 + -15.4  -4.72272   ATTCCCCGATACCGA          TGCCGTCTGA ACCT TCAGACGGCA           TTTTTAATCGCCCGC 100 40
     NGO1515 1484742 .. 1484768 + -15.2  -4.25104   CGTCTGAAAAGCAAA         CCGCCGCAGA CCCGAAA TCTGCGGCGG         TTTTACTCAACCGGG 100 50
     NGO1519 1486965 .. 1487002 + -15.7  -3.71649   GGTGCGATAACGCAT   CAAAATGCCGCCCAAAC CCGC GTTCGGACGGCATTTTG    TTTGCCGTTTCAAAC 100 31
     NGO1546 1520852 .. 1520880 + -16.1  -4.17448   AGCCCGCCAGACAAA        CCCGACCTGAATA ATG TCTTCAGGTCGGG        TTTATGGTTTCATTC 100 428
     NGO1552 1527257 .. 1527312 +    -7  -4.19735   GTCTGAACCCGCTTC CGGGCCAAACACAAATAAACCTTG CCTGCATA CAGGCCTTATTTGTGTTTTACCCG TTTCATTTTCAAAGA  73 77
     NGO1557 1533093 .. 1533105 + -10.5  -2.71146   CTATCTGTACTGTCT                GCGGC TTC GCCGC                CTTGTCCTGATTTTT  69 126
     NGO1559 1534164 .. 1534190 + -15.3  -3.76373   GCCCTGCAACGCCAA         TGCCGTCTGAA TGTTT TTCAGACGGCA         TTTCCGTATTCGCAA 100 44
     NGO1560 1534370 .. 1534403 + -15.5  -3.84451   GATATTCAATCAAAA     TGCCGTCTGAAAC CCTGCGAA GTTTCAGACGGCA      TTTGCCTTTCCCGAA 100 16
     NGO1563 1535749 .. 1535764 +  -3.2  -5.00616   CTCACCCTGTTGCCG              AACGGA ATCA TCCGTA               TTTTTTAAGAAAACC  73 2
     NGO1564 1536156 .. 1536183 +   -15  -3.07816   GACCTTCACGAAAAA        TGCCGTCTGAAG AATA TTTCAGACGGCA         TTCCCTCCCTGAGGC  91 147
     NGO1567 NONE
     NGO1568 1541277 .. 1541309 +  -4.7  -3.55622   CCGGGCCGCCTTTTA      GGCGGCAGCGGGC GCACTTA GCCTGTTGGCGGC      TTTCAACAGGTTCAA  55 268
     NGO1573 1549266 .. 1549292 + -18.2  -4.56597   TAACCTCCGAAACAA         TGCCGTCTGAAA GGC TTTCAGACGGCA         TTTTTACAAGGCAGC 100 38
     NGO1576 1551637 .. 1551647 +  -3.2   -3.5394   GCCTCACGTTTTTTG                 GCTT TAG AGGC                 TTTCGCACCCAGTTT  49 171
     NGO1578 1553590 .. 1553619 + -12.9  -4.16842   GCGGCAGATACAACA       AACAGGGCAGATG TTTT CGTCTGCCCTGTG        TTTATTGAGAATGCC 100 69
     NGO1580 1555969 .. 1555995 +   -16  -3.14848   GGCTAACGTACAAAA         GCCGTCTGAAAG GCT TTTTCAGACGGC         ATTTTGCTGCCGAGG 100 45
     NGO1582 1557988 .. 1557998 +  -2.6  -3.78141   TTTTTCCACCCGTCT                 TAAA ACA TTTA                 TTTACACTTTATTTA  51 23
     NGO1583 1559186 .. 1559241 +  -3.1  -4.86731   GCGGGATATTATTAT TGAGCGCAAATACCGTCTGAAAGCC ATTTCC GCCGCTCAGACGGCATTTTCGCCCC TTTTGTTTACAAACC  71 23
     NGO1584 NONE
     NGO1585 NONE
     NGO1586 1562259 .. 1562291 +  -9.3  -2.75343   AGCATAAATCAAAAA      GTCGTCTGAAACT GCTTTTA ATTTTCAGACGAC      CTTTCCCCATATCGG  65 43
     NGO1588 1563380 .. 1563414 +  -5.8  -3.60638   GTTCAACAATCAAAA     GGTCGCCTGAAA TCGTGTTTAAT TTTCAGACGACC     TATTTCCTTCATTTG  59 48
     NGO1589 NONE
     NGO1590 NONE
     NGO1591 1565030 .. 1565042 +  -3.3  -4.17048   CGTGTTTAATTTTCA                GGCGA CCT TCCCC                TTATTTTAAACAGGA  60 73
     NGO1592 1565866 .. 1565878 +  -3.4  -3.53563   AATCGAAACTTACTG                TCGT CTATT ACGA                TTTGGAAAGCAATAT  50 41
     NGO1593 1566320 .. 1566354 + -10.2  -3.60638   ACCTAACGATTAAAA     GGTCGTCTGAAA CCGTGTTTAAT TTTCAGACGACC     TATTTCCTTCATTTG  77 79
     NGO1594 1566788 .. 1566806 +  -3.1  -3.50746   TGCAAAGTCCTTAGA             CGGCA AAATCAAGA TGCCG             CTTTATTTTTCAGAC  49 27
     NGO1595 1567792 .. 1567805 +  -2.3  -3.85698   GAGGATAGACAGTAC               GGAGG CAGA CCTGC                TTTATCCGGCAGGGC  52 365
     NGO1596 1568302 .. 1568336 + -13.7  -4.42788   ACCCAACAATCAGAA    TGCCGTCTGAA-GCGG TATT CGGCTTTCAGACGGCA     TTTTCTCCGATTGGC 100 70
     NGO1601 1573714 .. 1573741 +   -15  -2.75535   TGCCGACAAAACAGA        TGCCGTCTGAAG GCGG TTTCAGACGGCA         TCGTTCCCATCTTCG  90 155
     NGO1602 NONE
     NGO1603 NONE
     NGO1604 1575570 .. 1575583 +  -2.3  -5.14563   GCAGGCAAAAAATAA               CCGCT TATA ATCGG                TTTTTTGGTGGCCAG  73 26
     NGO1610 1580484 .. 1580522 + -13.2  -4.07568   TTGGTTTAGGCATTT   CCCCGATGCCGTCTGAAA GGC TTTCAGACGGCATCGCCC   TTTTGACCGGACACA 100 32
     NGO1611 1581846 .. 1581870 + -17.3  -3.55444   CGACAAACGCACAAA          TGCCGTCTGAA ACC TTCAGACGGCA          TTTCACACATACAGC 100 49
     NGO1613 1584195 .. 1584213 +   -11  -2.79842   TGATATTAAATTAAA             GGGGATGT GCC GCATCCCC             TGATTCCTCCGTCTT  74 38
     NGO1631 1594660 .. 1594673 +  -4.5  -4.74132   TTATCGGTATTTGGC               TCCGA TTCT TCGGG                TTTTTGATGAAGTGT  74 48
     NGO1633 NONE
     NGO1634 1595756 .. 1595778 +    -7  -2.75022   CAGATTTTGAGCGGT           GAACCATCAG ATT TTGACGGTTC           CTTATATGTAGAACC  57 31
     NGO1635 NONE
     NGO1636 1597048 .. 1597063 +  -2.5  -3.53012   GTGAAACCTGCTTTT              TCTGC AAGTAC GCGGA               TTTCAAAACCCAACC  47 37
     NGO1637 NONE
     NGO1638 1598311 .. 1598322 +  -7.2  -4.07568   GCTTTTGGTGGAAAG                CCGC CGAC GCGG                 TTTTGCGCCGCAAGC  74 490
     NGO1640 1599344 .. 1599360 +  -9.5  -5.37593   AGACGCGGCAAAGCA              GGCATTT AAA AAATGCC              TTTTTTCCTTTCGGG 100 320
     NGO1646 NONE
     NGO1647 1605390 .. 1605427 + -15.7  -4.41348   GCAACAGAGAAAAAA   GACCCGTAAACCGTTTG AATA TAGACGGCTTACGGGTC    TTTGTTTCGCGCAAA 100 49
     NGO1648 1606555 .. 1606582 +  -9.2  -2.67244   TTCAACAAAATTAAA        CGGTTGCGCGAA TATA TTTGTGTAACCG         TGCATTTGCATATCG  63 43
     NGO1649 NONE
     NGO1650 1607923 .. 1607950 +   -12   -5.1287   GGGTTGGCGGCCGCA        TCGGGGGAAGTG TCGG CATTCCCCCCGA         TTTTTTACATATCGG 100 236
     NGO1651 1608708 .. 1608726 + -13.8  -3.49777   GTCCGTGCGTGTGAT             GGGGCGCG GAA TGCGCCCC             TTGTCGTATCTGCAA  91 124
     NGO1664 NONE
     NGO1665 1620126 .. 1620160 + -15.9  -4.19238   CTTTAAATAAAAAAA    TGCCGTCTGAAAC-CC GTTT GGCGTTTCGGACGGCA     TTTTCGCGTTCGGAC 100 43
     NGO1669 1625723 .. 1625747 +   -15  -5.00388   ATTTGCCGCACAGAT          CCGGCGCGGA TTGGT TCTGCGCCGG          TTTGTTTTTGCTTTG 100 40
     NGO1670 NONE
     NGO1671 NONE
     NGO1672 1627512 .. 1627543 + -13.1  -4.48987   CCCTGAAAGGTCAAA      TGCCGTCTGAAAC AAACAC GCTTCAGACGGCA       TTTTCATTCTCAAAC 100 64
     NGO1676 NONE
     NGO1677 1631844 .. 1631866 +   -12  -4.65895   CAACCGATACCTGAA           GCCGCATCTT TTC ACGATGCGGC           TTTTTACATACCCCA 100 43
     NGO1678 1633252 .. 1633289 + -16.5  -3.22668   ACCGGTTGAAAACTG   CCGAAATGCCGTCTGAA ACGT TTCAGACGGCATTTTTG    TATTATGAACCGTTT 100 32
     NGO1684 1637624 .. 1637636 +  -6.3   -4.9725   TATGCCGTCTGAACG                CCTTT CCG AAAGG                TTTTTATGTACGCAT  83 82
     NGO1685 1638613 .. 1638656 + -18.4  -4.25848   ATTTTAAGCCACTAT AAATGCCGTCTGAAAACCTG TTTG CAGATTTTCAGACGGCATTG TTTTCGTCGCCGGTT 100 310
     NGO1687 1641040 .. 1641074 + -25.2  -4.08216   CCGCAACCGCGACAA     TGCCGTCTGAAGCCCG AAT CGGGTTTCAGACGGCA     TTTTACCCCGCATCG 100 50
     NGO1691 NONE
     NGO1692 NONE
     NGO1693 1645636 .. 1645666 +   -17  -2.55551   TTCTCAAGCTGGAAA       AATGCCGTCTGAAG CGG CTTCAGACGGCATC       TGCCTTGCGGTTATC 100 14
     NGO1700 1657837 .. 1657862 + -10.5  -5.10064   TGTTTGAAAACAAAA         GCCGTCTAAAA CGAT TTTCAGACGGC          TTTTTGTCTGTTACC 100 41
     NGO1701 1658543 .. 1658569 + -19.6  -5.40072   CCTGATACTGAAAAA         TGCCGTCTGAAC GGG GTTCAGACGGCA         TTTTTTTGACCGCGA 100 36
     NGO1703 1660255 .. 1660270 +  -3.2  -5.27335   TTGGACGATTTCATC              TTTGCC AACG GGCAGG               TTTTTATTTAACGAA  79 262
     NGO1706 NONE
     NGO1707 1663099 .. 1663133 + -11.4  -4.38712   GTATAAGCGCGGCAA     TGCCGTCTGAAGCCCG TTT CCCGCTTCAGACGCCA     TTTTGTACGGATGAC  93 35
     NGO1708 NONE
     NGO1709 1666217 .. 1666244 +  -5.4  -3.50335   CAGGCTACTGCAATG        CGCCGCCTCGGG AATG CTTGAGCAGGCG         TTCGTGTTTGTGAAA  56 172
     NGO1713 1672690 .. 1672725 +  -7.4  -4.27316   TCGAAATTCAAAAAA    GCCATACCGCCCGGAC TTTT GCCCGATCGGTATGAC     TTTTGGATTCAAACC  73 451
     NGO1716 1677339 .. 1677368 + -15.2  -4.56597   TAAACCCAATCAAAA       TGCCGTCTGAAA ACCAAG TTTCAGACGGCA        TTTTTCAAACGGGCC 100 38
     NGO1718 NONE
     NGO1719 1681149 .. 1681166 +  -2.7  -2.75267   CTTCCGCACAAACAG             GCGTTAA CGGT TTGATGC              TAATATTCCCCCTTT  42 19
     NGO1721 NONE
     NGO1722 1684345 .. 1684380 + -12.6  -3.21872   GGTGTTGGAACGGGA    TGCCGTCTGAAGCCCG TTAC CAAGTTTCAGACGGCA     TTGCCTCTGTTTAAA  84 16
     NGO1726 NONE
     NGO1727 1688941 .. 1688962 +  -5.1  -3.05844   GGTTCGGAACGCGTC           CGTA-GGGCA TAA TGCCCATCCG           TCTTCAACTCAAGAA  51 105
     NGO1728 NONE
     NGO1729 1690078 .. 1690111 + -15.4  -4.07568   ATTTGATACAATCCG     TGCCGTCTGGAGCC CGAACC GGTTTCAGACGGCA      TTTTGCACCCGACAC 100 41
        ruvA NONE
     NGO1731 NONE
     NGO1732 NONE
     NGO1733 1693703 .. 1693737 + -19.4  -2.74605   CCGGGGCGGAAAAAA     TGCCGTCTGAAGCCGG ATT CGGGTTTCAGACGGCA     TCCGTTTTGCAAAAA 100 52
     NGO1734 NONE
     NGO1735 1694962 .. 1694988 + -13.8  -3.35778   CTTGAATGAAACAAA         TGCCGCCTGAAA GGG TTTCAGACGGCA         TTCCTATGCTTGTTT  91 94
     NGO1762 1724660 .. 1724686 +  -8.7  -4.34267   TCGCCCGACACAACA         GCCTCTGCTGC ACCGC GCAATAGAGGC         TTTTCCCTTATATGG  80 48
     NGO1763 1726070 .. 1726096 + -18.2  -4.92783   CCGCCGACATCGAAA         TGCCGTCTGAAA CCG TTTCAGACGGCA         TTTTTATAGTGGATT 100 54
     NGO1765 1729508 .. 1729521 +  -2.3  -4.70353   GGCATTCCCGCTTTC               GCAGA AATG TCGGC                TTTTGGTTTGTTGTC  67 378
     NGO1767 1732348 .. 1732384 +   -19  -3.54424   AACCGGGCATAAAAA   TGCCGTCTGAAAC-GTC GTTT GACCGTTTCAGACGGCA    TTTCCACACCTCGCC 100 102
     NGO1768 1733369 .. 1733401 +   -15  -4.68103   TGTCGGAAAATAAAA      TGCCGTCTGAAGCT TTACC GGTTTCAGACGGCA      TTTTGTTAAACTTGA 100 41
     NGO1769 1734753 .. 1734796 + -20.6   -3.4582   ATCCGGCCGGTACGC AAAAATGCCGTCTGAAACGG GAAT CTGTTTCAGACGGCATTTTA TATTTCGTCGCGTCA 100 40
     NGO1772 1740988 .. 1741013 + -14.1  -4.61873   TGCCGTTTTAAAAAA         GGAGACG-GGCA GCT TGCCGCGTCTCC         TTTTGGTTTGTCAAA 100 42
     NGO1773 1742465 .. 1742513 + -12.8  -5.07107   TGCTGAGGATGGACA GAAACGAAAATGCCGTCTGAAAA CAGT TTTTCAGACGGCATTT-CATTTA TTTTTTGCGGGTTTA 100 35
     NGO1775 1746650 .. 1746676 + -19.6  -4.39426   GACCCTTACCCGACA         TGCCGTCTGAAG CCG CTTCAGACGGCA         TTTTATCAAGCTCTC 100 39
     NGO1776 1747887 .. 1747927 + -11.2  -4.77757   AAACCGTCAAACAAA  ATGCCGTCTGAAACCCGA TGTTT TCAAGTTTCAGACGGCAC  TTTTCATTTTTGACC 100 46
     NGO1777 1748040 .. 1748052 + -10.5  -2.71146   CTATTTGTACTGTCT                GCGGC TTC GCCGC                CTTGTCCTGATTTTT  69 3
     NGO1780 NONE
     NGO1781 1750787 .. 1750817 + -13.4  -4.07687   AACCCCCATACAAAA       TGCCGTCTGAAAAG ATA TTGTTCAGACGGCA       TTTTGCCGACAGGCT 100 39
     NGO1785 1756989 .. 1757030 + -16.9  -2.76492   AGGCTGAACCGACGG CG-GCAAAAAGAGGTTCTGT TCC GCAGAACCTCTTTTTGCATG GTTTCGGATACCTGC 100 34
     NGO1787 1759806 .. 1759826 + -12.6  -4.35524   CCCGCCCTTACCGGA            GCCGCTTC CCCGC GAAGCGGC            TTTTCCCTTTCCGCG 100 43
     NGO1788 NONE
     NGO1789 1762522 .. 1762544 + -16.4  -3.55444   AAACCGGCACAAAAA           TGCCGTCTGA ACT TCAGACGGCA           TTTCCAGCATCGCAA 100 39
     NGO1793 1767131 .. 1767144 +  -3.1  -2.71011   AAAATCAAAGCTCTC               TGTTG ATGA CAGCA                TGCTTACAAAAGCCT  41 451
     NGO1795 1768643 .. 1768655 +  -3.3  -3.14683   AAAAAAACCCTAGAA                AGGTG AAA CACCC                TTCCTACAGGCATCT  46 20
     NGO1796 1769360 .. 1769373 +  -2.3  -2.71712   TAAATCTCACGGCGC               GGCGT TCAG ACGGC                ATTTGAACGCCGAAC  39 38
     NGO1797 NONE
     NGO1798 1770927 .. 1770937 +  -3.2  -3.18598   TCAGCGTCTATGCGG                 CGAT AAT GTCG                 GTTTTAAATTGATTC  46 3
     NGO1799 NONE
     NGO1800 1773549 .. 1773560 +  -3.6  -3.39955   CTTCAACGACGTTAC                CCGG CTGA TCGG                 TTAGATTTTACGTTT  48 10
     NGO1801 NONE
     NGO1802 NONE
        lpxD NONE
        fabZ 1778236 .. 1778250 +  -5.8   -3.5594   ATTAGTTTTATCTAA               CTATAT CAA ATATAG               TTTGAAACGTCAATT  59 135
     NGO1805 NONE
     NGO1806 1779849 .. 1779891 + -15.7  -5.75342   GCTGACCGCACCCTT TCAATGCCGTCTGAAACCC CGAAA GCGTTTCAGACGGCATCGG TTTTTTTTAAAGCGG 100 36
     NGO1807 1781686 .. 1781742 + -10.6  -2.78032   AAACGGCGAATTGCC GCATTAATAT-CCGAGACCGTCTGAAT CCGAAT ATTCAGACGG-CACGGCATATTAA-GC CTGTTTTGAAAAAGC  71 19
     NGO1808 1783051 .. 1783083 + -16.4  -2.78706   ATATTTAAATTTAAG      GCCGTCTGAAACCC CGAAA GCGTTTCAGACGGC      ATTTGCGCTATAATT 100 46
     NGO1809 1785990 .. 1786028 + -19.8  -2.90496   TGATTGAATAAACAA   GGCCGTCTGAAAACCT GAAACCG GGGTTTTCAGACGGCC   TCCTTTAAAAAAGGA 100 43
     NGO1810 1786800 .. 1786823 + -11.6   -5.1356   ACCGTTCCCTTTGAG          CCGGGGCGGG GCAA CCCGTACCGG           TTTTTGTTAATCCGC 100 312
     NGO1811 1788358 .. 1788382 +  -5.5   -5.1356   ACCGTTCCCTTTGGG          TCGGGGCGGGG CAA CGCCGTACCGG          TTTTTGTTAATCCGC  82 202
     NGO1812 1789771 .. 1789788 + -11.3  -5.32599   CGGTATCAACAAAAA             GCCTGTC GCCA GACAGGC              TTTTTCTGTTTTCTG 100 52
     NGO1873 1844636 .. 1844660 + -17.3  -5.28942   ACCCCTCGGCAACAA          TGCCGTCTGAA GCA TTCAGACGGCA          TTTTTATTTAGGCTG 100 40
     NGO1874 1845124 .. 1845137 +  -2.4  -5.47159   TTTCCGAACGGCAGG               CATC GCCGAA GATG                TTTTTTATATTCCGC  85 291
     NGO1878 1848686 .. 1848717 +    -9   -3.7456   AATCACTTTTAATCA      GCTAACTAATTTCTG TAA TAGA-ATTAGTTAGC      TATTTATTAATATAG  74 491
    NGO18781 NONE
     NGO1879 1849750 .. 1849774 +  -5.5   -5.1356   ACCGTTCCCTTTGGG          CCGGGGCGGGG CAA CGCCGTACTGG          TTTTTGTTAATCCAC  82 163
     NGO1881 1853019 .. 1853056 + -14.3  -4.94058   GCCCTGAGTGGAAAA   TGCCGTCTAAAGC-CGAT ACT GTCGGGCTTCAGACGGCA   TTTTATTTGCATTCC 100 44
     NGO1896 NONE
     NGO1897 NONE
     NGO1898 1867645 .. 1867661 +  -2.2  -4.07568   GATACCCGAAGGCTT              CGCACA CGGTT TTTGCG              TTTTGGGCGACGCGG  55 507
     NGO1908 1882317 .. 1882347 +  -5.3  -3.36452   CGCGGCATCCCGCCC       GGCATACCCTTCC GAACA GGAAGCGTCCGCC       TTCCTGTTGAAACCT  54 101
     NGO1909 1883644 .. 1883684 + -15.6  -3.21934   TGATCCGCAAAACCC  AATGCCGTCTGAAAACCG CATCC CCGTTTTCAGACGGCATG  ATTTTATCCGCCCCA 100 38
     NGO1910 1886043 .. 1886071 +  -8.2  -5.22039   CAGAAACCTAAAATC       CCGTCATTCCCAC GAAA GTGGGAATC-CGG        TTTTTTGAGTTTCAG  95 170
     NGO1913 NONE
     NGO1914 1893055 .. 1893079 + -18.7  -4.64861   ATTCCGTTGCCGAAA          TGCCGTCCGAA CCG TTCGGACGGCA          TTTGTTTTGCAGGAA 100 40
     NGO1915 NONE
     NGO1916 NONE
     NGO1917 1896030 .. 1896050 + -10.5  -6.34616   AGGTAAAGCAAAAAA            GCTGAGTTT TCA AAACTCGGC            TTTTTTTTGTTTTCC 100 184
     NGO1918 1897501 .. 1897525 + -15.1   -2.7487   CTGATCGGGTTGCGA          TGCCGTCTGAA GGC TTCAGGCGGCA          TCAATTGTTTCTGTA  95 37
     NGO1919 1898769 .. 1898800 + -17.5   -4.9725   TTTGATATAAAAAAA      TGCCGTCTGAAAC GAAATG GTTTCAGACGGCA       TTTTTGTGTGGCGGT 100 31
     NGO1924 1901855 .. 1901867 +  -4.1  -3.28712   CAGACCGTTGGAAAA                TATCG AAG CGGTA                TTGTGAACAAACGGC  50 7
     NGO1925 1902539 .. 1902578 +   -10   -4.7497   TGAAGCGGTAGAAAA  TGCCGTCTGAAACTTATC CGCA GGCAGGGTTCGGACGGCA   TTTTTGATGCCTAAG 100 38
        gltX NONE
     NGO1927 1904442 .. 1904467 +  -6.9  -3.85817   GGGAACGAAAGCGTC         GGGGGAATTGA CCGA TGAATTCCCTC          TTTGTGGACAACACT  66 15
     NGO1928 NONE
     NGO1929 1905512 .. 1905530 + -10.2  -4.56597   AGGCCGGCGAGTTTG             GCGACGGC GAT GCCGTAGC             TTTTTCCGGCGGGAC  95 456
     NGO1931 1909284 .. 1909314 + -18.4  -4.18674   CTGTGGATAAGTAAA       TGCCGTCTGAACAC ATT GCGTTCAGACGGCA       TTGTTTATCTGTAAC 100 54
     NGO1933 NONE
     NGO1934 1912322 .. 1912342 +  -5.5  -4.26881   AGATTGCTAAATAAA            TTCGTTTTT AAG GAAAACGGA            TTTGATTTTATAAAG  66 160
     NGO1935 NONE
     NGO1936 1914430 .. 1914446 +  -5.1  -3.76141   TTGGGACAGATTGAT              TCGGTGG GTA TCACTGA              TGTTTTGGTCGTGGT  59 347
     NGO1939 1916594 .. 1916635 + -11.2  -4.79373   TTAGAAAGAGGATGA TGCCGTCTGAAGC-CA--AGT ATG ACTGATGCGCTTCAGACGGCA TTTTATATTATGTTA 100 41
     NGO1940 NONE
     NGO1941 1917812 .. 1917851 + -15.2  -4.91109   CAGGGAATGGCAAAA  TGTCGTCTGAAATGCTGA TATT TCAGTATTCCAGACGGCA   TTTTTATAATAAGGC 100 93
     NGO1949 NONE
     NGO1951 1924370 .. 1924402 + -16.5  -4.82855   GTAGTTTAGGCTGTA      TGCCGTCTGAAAC CTGTACC GTTTCAGACGGCA      TTTTTGCGTTTCGTG 100 37
     NGO1957 1935043 .. 1935080 +   -18  -4.75063   CGGAATAAACCAAGC   TATGCCGTCTGAA-GCC CGTTT GGCGTTCAGACGGCATA   TTTTTACAATTTTAT 100 33
     NGO1958 NONE
     NGO1959 1936696 .. 1936723 + -16.4  -5.41143   TATGAAAATAAAGCA        TAGGCCGTCTGA ATGT TCAGACGGCCTG         TTTTTTTAACGGCTG 100 43
     NGO1960 1937482 .. 1937520 +   -22  -3.07344   GAACCCCTTCCAAAT   CAGGACGATACATAGGGC GGT GCTTTATGTATCGTCCTG   TGTGTTGAAACATAG 100 295
     NGO1962 NONE
     NGO1963 1940880 .. 1940901 +  -2.1  -3.97051   CAAGCGTTTCGGAAG           CTCTGCAGG CCGT CCGGTAGCG            TTGTTTACAGTATTT  55 6
     NGO1977 1954194 .. 1954243 + -18.2  -3.01712   CGGGGATATTGTGTT TTTAGCCGTTCAGACGGCATTTC GGGCG GAAATGCCGTCTGAA-GGCGGAA TATTGGGAGAAAAGG 100 21
     NGO1978 1955201 .. 1955213 +  -4.8  -4.14633   GCAAATAACCATAAG                GGCA GAAGA TGCC                TGTTTTTTAGGAGTA  64 377
     NGO1980 1956845 .. 1956870 + -14.9   -5.4833   GGAACGGTCAAAAAA         CAGCGTTTTCA GAAA TGAAAACGCTG          TTTTTTGTTGCCTGA 100 171
     NGO1988 NONE
     NGO1989 NONE
     NGO1990 1963920 .. 1963943 + -13.2  -2.82742   GAGTAAAAGGACAAG          GCCGTCTGAA AGTT TTCAGGCGGC           TCATTCTGCAGAGAT  85 35
     NGO1991 NONE
     NGO1992 NONE
     NGO1993 1967411 .. 1967434 + -11.1  -5.46698   GAACTGTATCGGAAA          GGGCAAAAG TACCGC CTTTTGCCC           TTTTTTCGTTTTCAG 100 39
     NGO1994 NONE
     NGO1995 NONE
     NGO1996 1969468 .. 1969493 +  -6.7  -4.53777   GTGCCGGTAACTTTG         GCGGGCGTCAG CTCG CGGATGCCGGC          TTCTTTTTCGTTGGG  78 275
     NGO1998 1971198 .. 1971224 + -18.2   -5.0916   ACGGACGCGGCAAAA         TGCCGTCTGAAA GGC TTTCAGACGGCA         TTTTTATCTTCAGAA 100 41
     NGO2000 NONE
     NGO2001 1975089 .. 1975108 +    -7  -3.57561   TGCCGCCCGACAGAC            TGCCGCCC GGGC GGGCGGGG             TTTCAAACATTGAGG  64 95
     NGO2002 1975965 .. 1976007 + -19.3  -4.26589   CAAATAAGTGCAGAC CAAAAACGCCAAACCCACC GCTAG GGTGGGTTTGGCGTTTCGG TTTTGAGTATCTGAT 100 34
     NGO2004 1976639 .. 1976684 + -14.1  -4.74706   GCGGTTTGCCCGTTT GG-GGCCGCGATGCCGTCTGAA GCC TTCAGACGGCATTTTTGCCGCC TTTTTCAATATTCCG 100 6
     NGO2010 1982868 .. 1982918 + -14.3  -5.10077   GCGCAATCTGACGCG GAATCCGGCACGATGCCGTCTGAAA GGT TTTCAGACGGCATC--GCCTTATTC TTTTTTCCGATGTTT 100 30
     NGO2011 NONE
     NGO2012 NONE
     NGO2013 1985097 .. 1985115 +    -6  -2.85874   TTTCAGACGGCATTT             CATAGGGC AGT GCTTTATG             TGTCGTCCTGTGTGT  52 65
     NGO2014 1986043 .. 1986072 + -10.7  -5.40072   TGTTTGACAAGAAAA       TCCGTATCCGCAT TTGA AGGCGGGTGCGGA        TTTTTTTCAGCCGCC 100 44
     NGO2015 1987277 .. 1987287 +  -6.8  -3.76168   TGTTTGCAAAATTGG                 CGGA TTT TCCG                 TTATTGGGTTATGAT  63 42
     NGO2016 NONE
     NGO2017 1989064 .. 1989076 +  -3.3  -3.78934   CAAAATGCCTTTTAT                CCGAT GAA ACCGG                TTCTTGTCCGAACGG  53 130
     NGO2018 1989659 .. 1989678 +  -5.6  -4.54727   TTCAAAACGTACCGC            CGCCCCTG AAAC CAGCGGTG             TTTTCGTTTGCACGC  73 423
     NGO2020 1993020 .. 1993046 + -15.3  -3.64703   CGCATCGGGGTAAAA         TGCCGTCTGAA CGCCT TTCAGACGGCA         TTTACCTGACCGCAC 100 47
     NGO2021 1994089 .. 1994099 +  -2.4  -2.75844   CGAAAGGCTGATGGA                 ACGC AGC GCGC                 GTTTCGAATAAACAA  40 4
     NGO2022 NONE
     NGO2023 1995004 .. 1995022 + -14.6  -4.66833   GATTCCCATTCAAAA             CCGCATCG CAA CGATGCGG             TTTTTCACATTGGCC 100 220
     NGO2024 NONE
     NGO2025 1996027 .. 1996043 +  -9.4  -5.72622   TGGAAATTCAAAAAA              CCCTGC TTATC GCAGGG              TTTTTTATTTGTAAC 100 44
     NGO2028 1998912 .. 1998924 +  -3.5  -2.95942   TCATAAAACTTTACC                TTATT TTA AATAA                TGCTTTGAGTATCAC  45 54
     NGO2029 NONE
     NGO2030 2000936 .. 2000950 +  -2.8  -2.78463   CCGTGGGTGCTTACC               TGTTTG CAA CCAACA               TCTGATGAGGGCAGT  42 6
     NGO2031 2001774 .. 2001797 + -13.2  -5.46698   GCGTTTGGAACAAAA          GGGCAAATCC TTTA GGGTTTGCCC           TTTTTTCATTTTGCC 100 41
     NGO2032 2003894 .. 2003933 + -14.6   -3.5594   AGGAAAGGCGGATGC  GT-TTCAGACGGCATCA GTGCAGA TGATGCCGTCTGAAGAC  TTTGGGAAGTCGGTT  93 39
     NGO2034 2005518 .. 2005529 +  -2.2   -4.2331   CGGCTCGGACGGCAT                CCGA TACT TTGG                 TTTATAATTTTCCTT  57 47
     NGO2035 2006139 .. 2006151 +  -3.3  -2.71924   AATAAGGGATGCGAT                GCCGT CTG AAGGC                CTTTCAGACGGCATC  42 36
     NGO2036 2006762 .. 2006796 +  -7.1  -3.27525   CGGATAGTACGGAAC    CGGTTCGCC-CGGTGC TTCA GCACCTTGGAGAATCG     TTCCCTTTGAGCCAA  62 138
     NGO2037 NONE
     NGO2038 2008987 .. 2009013 + -18.2  -4.86731   GCTTTGGTCAAGAAA         TGCCGTCTGAAA AAT TTTCAGACGGCA         TTTTGTTTGGCAGGC 100 98
     NGO2041 2013382 .. 2013418 +   -16  -4.03167   ACGTCAAGCAAAAAA    TGCCGTCTGAAGCC CGGAAAAAA GGCTTCGGACGGCA    TTCTTTCGCTTGTGA 100 42
     NGO2042 2015763 .. 2015809 + -13.6  -3.66018   CTTTGATGTCGGTGG CGGGGGATGCCACGCCGGCAGC GCC GTTGTCGGCGGGCCATTTGCCG TTATTCAGGTAATAC  93 320
     NGO2043 2017390 .. 2017422 + -22.1   -5.1361   GATTGCGGAAAAAAA      CGCCGTCTGAACGCC CAA GGGGTTCAGACGGCG      TTTTTTGAGATTTCT 100 50
     NGO2046 NONE
     NGO2047 2022304 .. 2022323 +  -9.2  -5.80364   TTCCATACCGGTACG            GGCGGGCG GGAA TGTCCGCC             TTTTTTTGTTCGGAT 100 87
     NGO2050 2026077 .. 2026110 + -13.3  -3.22678   AATAAGCCGCAAGCG     TTCAGACGGCATTTG GCGG CAGATACCGTCTGAA      GTTTTATAGCGGATT  88 36
     NGO2051 2027657 .. 2027692 +   -17  -4.49756   TGCCTGACGGACAAA    TGCCGTCCGAACCT TGCCAAAC GGGTTCGGACGGCA     TTTTACTGTTTGGAC 100 44
     NGO2056 2031633 .. 2031647 +  -2.7  -3.08679   ACCTGTGCCGACTAC               GCCGC ACGGG GCGGA               TGTTCGATCGAGAGG  43 83
     NGO2057 NONE
     NGO2058 2033049 .. 2033081 + -17.9  -4.11484   CCGCCGGATAAAAAA      TGCCGTCTGAAACGT TGC AGGTTTCAGACGGCA      TTTTGCCGGGTTAGG 100 49
     NGO2060 2036534 .. 2036550 +  -4.3  -5.17353   CGCGCCGAAGCCCAA              GCGGCGG CTG CTGTTGC              TTTTTTGATAGGTGT  77 471
     NGO2071 2050565 .. 2050592 + -14.3  -4.77567   CAACGGTTGCGAAAA        TGCCGTCTGAA AACCCG TTCAGACGGCA         TTTTGTTATACGGAT 100 59
     NGO2074 2053903 .. 2053929 + -12.2  -3.68853   TGAATTATATGTTTG         CCTGCCGTCCGG CGT TCTGACGGCGGG         TTTGCCCGTTTTTGA  88 6
     NGO2075 2054900 .. 2054926 +   -16  -4.89339   GGCGTTTGACAGAAA         TGCCGTCTGAAA GGG TTTCGGACGGCA         TTTTTATGGCTGATT 100 49
     NGO2078 NONE
     NGO2079 NONE
     NGO2080 NONE
     NGO2081 2060601 .. 2060624 +  -9.6  -3.83026   CAGACTGATTCCCGA          TGCCGTCTGA ATAT TCATACGGCA           TTTCCTGTAAGGGGG  79 33
     NGO2082 NONE
     NGO2083 2061478 .. 2061504 +  -8.7  -3.59979   TCCGTTTTGAACACA         GGCTGTCCGAA ACTGC TTCAGACGGCC         TTTAAAATACGCCGG  69 47
     NGO2084 2062322 .. 2062353 + -13.9  -5.08255   ACACCATGCAAACCA      TGCCGTCTGAAAG CACTTA TTTTCAGACGGCA       TTTTGTTTTGGGCAT 100 51
     NGO2085 2062935 .. 2062961 + -13.8  -3.09492   ACATCACAACAACAA         TGCCTGACAGAA AGT TCCTGTCAGGCA         TATTCGGGTTCAAAC  86 19
     NGO2087 2065177 .. 2065187 +  -8.2  -4.72272   GTGTGCCGGTCAGGG                 CGGC TTT GCCG                 TTTTTCATGGCGACG  90 176
       groES NONE
     NGO2095 2074554 .. 2074575 + -13.7  -5.42259   CCTTCAGACAACAAG           CCGCACGGT CAAC GCCGTGCGG            TTTTTTTGCGAATAA 100 57
     NGO2096 2076871 .. 2076896 + -16.3  -4.65933   TTAGAACGTTAAAAA         TGCCGTCTGAA CCGC TTCAGACGGCA          TTTGTTTTACGGCTG 100 134
        cyaY NONE
     NGO2101 NONE
     NGO2102 2080300 .. 2080340 + -13.5  -4.33151   GAACGCTTAATCCGC  CGCAAATGCTGTCTGAA CAAGGGT TTCAGACGGCATTTGCC  TTTTCCGTTATAATC 100 31
     NGO2103 2083461 .. 2083486 +  -9.1  -5.01732   GAACATCACAAAAAA         GCCTGATTCGGA TTT TCC-AATCGGGC         TTTTTTGCGCCCGTT 100 255
     NGO2104 2084674 .. 2084709 + -14.1  -3.59262   AAGGTGGCAGAAAAA    GGGGTTTGACAGTGC ACGGCG GCATCGTCAAACCCC     TTTCGGCATATCCGG  93 211
     NGO2106 NONE
     NGO2107 2090982 .. 2090994 +  -4.8  -4.86862   CATAAAAACGGGAAT                CCGA TCCGT TCGG                TTTTGGTTTTTTGAA  77 89
     NGO2111 2097221 .. 2097257 + -18.2  -4.62471   TGAATGGTGGGATAA   TGCCGTCCGAACTTTGC GGCA GCAG-GTTCGGACGGCA    TTTTTGCGCGTTCAG 100 38
     NGO2113 2100236 .. 2100269 + -19.7  -4.56358   GTGAAGTAATAAAAA     TGCCGTCTGAACCCG ATTT CAGGTTCAGACGGCA      TTTTCTATCCGTGTG 100 47
     NGO2116 NONE
     NGO2117 NONE
     NGO2118 NONE
     NGO2119 2105721 .. 2105746 +  -9.7  -4.56597   GCAAATAACCGACAA         ACCATACCGTC CGAG GGCGGTATGGG          TTTTTCGAACAAACG  91 33
     NGO2120 NONE
     NGO2121 NONE
     NGO2122 NONE
     NGO2123 NONE
     NGO2124 2108252 .. 2108268 +  -5.1  -5.06451   CTGAAGCGCAAAAAA              CAGAAAC GAT GTTCCTG              TTTTTTCAGATCATC  82 50
     NGO2126 2109195 .. 2109221 + -18.1  -4.93696   CTTTGCAAGAATTAA         GCCCTGCCATC ATTTC GATGGCAGGGC         TTTTTAATATTTGGC 100 47
     NGO2127 2110086 .. 2110102 +    -8  -5.45652   GATAGTATCTGCAAA              GACTGC CCCGT GCAGTC              TTTTTTGTTGCCGGT  95 45
     NGO2128 2112005 .. 2112032 +  -2.5  -3.87149   GACAGTACAAATAGT        ACGGCAAGGCG AGGCAA CGCCGTACCGG         TTTAAATTTAATCCA  52 142
     NGO2130 2112709 .. 2112737 + -12.6  -4.19238   CAAATAAGTCCGAAA        TGCTTGCAAAAC CCGCC GTTTTGCAGGCA        TTTTCACATTCAGGC 100 34
     NGO2131 2113170 .. 2113202 +  -9.3   -4.4009   GGTCAAATAAATCTA     TGCCGTCTG-AACG GAATCG TGTTTCAGACGGCA      TTTTGTCCGATGGGG  83 31
     NGO2132 2113557 .. 2113570 +  -5.9  -5.05113   GGTAGCGGTGCAGCA               CGTCG ATTT CGGCG                TTTTCTTTGTCTGCC  84 185
     NGO2136 2116626 .. 2116648 +  -9.1  -4.38927   AGCTTTATCTTCCGC           GCCCGTTGT GTCCG ACATCGGGC           TTTGTTGTATGGGAA  83 135
     NGO2137 NONE
     NGO2138 2118192 .. 2118216 +  -6.4  -5.27335   CTGAACGCCGAATCC         GGAC-GGCAGG ACTC CCTGCCTGTCA          TTTTTGTTTGAAACC  91 123
     NGO2139 2119138 .. 2119171 + -16.2  -5.05228   AGTCGTATAAAATGA     TGCCGTCTGAAC-CG CATTC CGTGTTCAGACGGCA     TTTTTGTCCTTTAAT 100 44
     NGO2141 2121092 .. 2121129 + -17.3  -4.15222   CTAATCCTTTATTCG   GAAAAGGTCGTCTGAAA ATAT TTTCAGACGACCTTTTA    TTTATTGAGCAAACT 100 348
     NGO2143 NONE
     NGO2144 2122632 .. 2122651 +  -2.8  -3.05775   TTCGTCTATATCGGG            CAG-GCGCA CGA TGCCCACTG            ATTTTCCCAAGTAGT  43 5
     NGO2145 2122970 .. 2122982 +  -5.5  -3.90112   ATTCGTCCGTTCGTA                CAGGT GCA GCCTG                TTTGATTAACCCCAA  61 50
     NGO2146 2123466 .. 2123479 +  -3.1  -3.54771   CAAAACTGCTCGATA               C-CCTG AAA CAGGAG               TTGTAATCTTATGGC  49 6
     NGO2147 NONE
     NGO2148 NONE
     NGO2149 NONE
     NGO2150 NONE
        atpC 2128369 .. 2128388 +  -9.2  -5.45802   GTTTGGTTTGAAAAA            GCACGACC GTTT GGCCGTGC             TTTTTATTTTCCGGA 100 45
        glyQ 2129424 .. 2129450 + -11.7  -3.13446   AAAAAATAACGATAC         GTCGTCTGAAA CAGGT TTTCAGGCGAC         CTTTATTGCGTATCC  79 32
        glyS 2131611 .. 2131643 +  -5.5  -2.57344   AACCGTTGTACAGTC      CAAATGCCGTCTGAA GCC TTCAGGCGGCATCAA      ATTATCGGGAGAGTA  48 39
     NGO2156 2133684 .. 2133701 +  -8.3  -2.71712   TCAGTGAGGAAAACC             GGGCGGC GGTT GCCGCCA              ATTTGCGGGGGGGGG  61 170
     NGO2158 NONE
     NGO2159 2136618 .. 2136663 +  -6.7   -4.0641   ATCTGCTAGGTAAAA TCGCCCCAAAGCGTCTGCATCG CGG CGATGGCGGCGAGT-GGGGCGG TTTCTGTGCGTAAAA  68 231
     NGO2161 2138373 .. 2138401 +  -9.7  -5.77853   CCCGCAATGTATTGA        CCATTCATACTTA CCC TTGGTATGAATGG        TTTTTTTTGCGCGTT 100 167
         maf 2150349 .. 2150373 + -15.1  -4.58395   GTAACTGCCCGTTTA          TGCCGTCTGAA GGG TTCGGACGGCA          TTTTTAACCGATGAG 100 37
     NGO2177 2151145 .. 2151171 + -15.3  -4.77036   GGTGAACAATAAAAA         TGCCGTCTGAA CAGGT TTCAGACGGCA         TTTTTCATGCTGCGG 100 61
     NGO2179 2153379 .. 2153418 +  -4.1  -5.12068   AGCCCTGTCGAATTT  CCGGCGGACG-CGCACGA CGAAA TCCTGAGGCGGCAGCCGG  TTTTTGTTCAATCTG  77 418
     NGO2182 NONE
        rnpA NONE
     NGO2180 2152889 .. 2152925 -  -4.1  -3.64755   ATAGACGGGGAATAA    GGGCGGGCTTCATACCC GAC GGCCGTGCCGCCAGCCC    GAAGGTTCAGACGGC  53 100
     NGO2178 NONE
     NGO2176 2149619 .. 2149631 -  -4.9  -2.72471   GGGGTATGATATAAT                TTAGA TGT TCTAA                CGTCAATATTTTTAA  46 484
     NGO2174 NONE
     NGO2173 2148835 .. 2148862 -  -7.8  -5.53288   TCCAATGCAAAAAAA        GCCAGTA-ATTGC ATG GCAATGTTCTGGC        TTTTTCAGTCAGTCG 100 49
     NGO2172 2148096 .. 2148106 -  -2.4  -2.93991   GCCAATGTAATCATA                 GGGG TTT CTCC                 GGTAGATTTTCGGTC  42 103
     NGO2171 NONE
     NGO2170 2146291 .. 2146303 - -10.5  -2.71146   AAAAATCAGGACAAG                GCGGC GAA GCCGC                GGACAGTACGGATAG  69 381
     NGO2168 2144814 .. 2144842 - -16.2  -3.64599   TCATGATATGGGAAA        TGCCGTCTGAAA GCCTG TTTCAGACGGCA        CCGGTTTCAATATTG 100 32
     NGO2167 NONE
     NGO2166 2143440 .. 2143462 - -10.6  -4.13767   GTTCGGACGTGAAAA           GCAGCCTG AAGAGGG CAGGCTGC           TTTTTGCGGAACGAA  85 42
     NGO2165 2141451 .. 2141488 -  -7.1  -2.78384   GTCGGGGCGATTATA   CCATTTCGGACGGCAT TTTGTTT ATGCCGTCTG-AACGG   CGGCGGTATCTTTTC  57 9
        guaA 2139773 .. 2139796 - -10.2  -3.23274   TTTCCGATAATCGAA          GGACTGCGCC GGAC GGTGCAGCCC           TGTTTGCTGTTTATT  73 36
        fabG 2138953 .. 2138979 -   -16  -3.75153   GTTTGGGAATGCAAA         TGCCGTCTGAAA GGG CTTCAGACGGCA         TGGTTGAAAAGCCTG 100 45
     NGO2162 2138422 .. 2138445 - -15.4  -4.07568   TTTGCGCGTTGAAAA          TGCCGTCTGA ACGT TCAGACGGCA           TTTTTATGCGACAGG 100 29
     NGO2160 2136440 .. 2136465 -  -4.1  -3.16088   ATAGGGGATTAAAAT         CAGAAATGGACA CAC TGT-CATTCCCG         CGCAGGCGGGAATCT  48 168
     NGO2142 2120600 .. 2120621 -  -3.5  -5.81412   CCGAGCCAAAAAAAA           CTGCCGCCG CCGA CATCGGCCG            CCTGAATGATTTGCT 100 221
     NGO2140 2119138 .. 2119171 - -16.2  -3.17598   AGTCGTATAAAATGA     TGCCGTCTGAAC-CG CATTC CGTGTTCAGACGGCA     TTTTTGTCCTTTAAT 100 36
     NGO2135 2114399 .. 2114433 - -12.3  -4.82901   CGTTCGGGATAAAAA    TGCCGTCTGAAAGACC GGGC GGG-TTTCAGACGGCA     TCGGCACGTCAGCGT 100 34
     NGO2134 2113910 .. 2113922 -  -4.8  -2.62184   TGTGTCTTCATATCA                CAGG GCTGA CCTG                TAATCTGTACTTGAA  46 44
     NGO2133 2113306 .. 2113341 -    -9  -4.24948   TTAGGACATTGAAAA    TGCCGTCTGAA-CCTGC GAT ACGGGCTTCAGACGGCG    TTTTGTCCGATATTC  84 47
     NGO2125 2108252 .. 2108268 -  -7.3  -5.09426   CTGAAGCGCAAAAAA              CAGAAAC GAT GTTCCTG              TTTTTTCAGATCATC  88 65
     NGO2112 2097221 .. 2097257 -   -16  -3.30159   TGAATGGTGGGATAA   TGCCGTCCGAACTTTGC GGCA GCAG-GTTCGGACGGCA    TTTTTGCGCGTTCAG 100 37
     NGO2109 2091757 .. 2091794 - -23.7   -5.0538   TGCGACCGTAAAAAA   TGCCGTCTGAAACCCAA ATCA TCGGGTTTCAGACGGCA    TTGGCACATCAGGAG 100 42
     NGO2108 2090422 .. 2090461 -  -9.2  -2.52543   ACGTGGTCGAACGCA  TCGGCATCGAACGCAGCC GCAA AGCCGTATCCGAAGCCGA   TGTCGCGCTGGTGTT  63 395
     NGO2105 2084674 .. 2084709 - -14.1  -4.84017   AAGGTGGCAGAAAAA    GGGGTTTGACAGTGC ACGGCG GCATCGTCAAACCCC     TTTCGGCATATCCGG 100 44
     NGO2099 NONE
     NGO2098 2077480 .. 2077504 - -17.3  -3.47617   ACTTTAAACGGACAA          TGCCGTCTGAA GGC TTCAGACGGCA          TTTTGATGTTCGGCT 100 40
     NGO2097 2076871 .. 2076896 - -16.3   -4.6902   TTAGAACGTTAAAAA         TGCCGTCTGAA CCGC TTCAGACGGCA          TTTGTTTTACGGCTG 100 32
     NGO2093 2069811 .. 2069837 - -18.2   -2.9696   AATTATCAGGACAGA         TGCCGTCTGAAA GGC TTTCAGACGGCA         TTTTTTCGGGATGTG 100 45
     NGO2092 2068540 .. 2068586 - -15.2  -2.78816   TTACGGCGTAGGAGA TTCAAACAAGGCAGTCCGAACC GTC GGAGCGGAAAGCCTTGTTTGAA ACCTCCGGACGGGCA  95 173
     NGO2091 NONE
     NGO2090 NONE
     NGO2089 NONE
     NGO2088 2064665 .. 2064689 -  -4.3  -2.74144   TCGGCATTCCGAAAC          GCAACGG GCGGGCCTATA CCGTTGC          CGCGGACAATGCCGA  45 397
     NGO2086 2062935 .. 2062961 -   -16  -4.05607   ACATCACAACAACAA         TGCCTGACAGAA AGT TCCTGTCAGGCA         TATTCGGGTTCAAAC 100 144
     NGO2077 2055615 .. 2055625 -  -2.4  -3.63068   TCAGACGATGGCAAA                 CAGC AGT GCGG                 ACAAGGCAAAGCCGA  50 0
     NGO2076 2054900 .. 2054926 - -13.8  -4.03234   GGCGTTTGACAGAAA         TGCCGTCTGAAA GGG TTTCGGACGGCA         TTTTTATGGCTGATT 100 161
     NGO2073 2051793 .. 2051803 -  -6.8  -2.71712   CGGCGGGTTTCAAAC                 GGCA TTT TGCC                 TTTATCCTTTAAATA  53 27
     NGO2072 2050565 .. 2050592 - -14.3  -4.08692   CAACGGTTGCGAAAA        TGCCGTCTGAA AACCCG TTCAGACGGCA         TTTTGTTATACGGAT 100 31
     NGO2070 NONE
     NGO2069 NONE
     NGO2068 2046460 .. 2046486 - -13.8  -5.61824   GAAAACGCAAAAAAA         TGCCGTCCGAAA ACC TTTCGGACGGTA         TTTTCGCGGGCAAAT 100 253
     NGO2065 NONE
     NGO2059 2033049 .. 2033081 - -17.9  -5.24129   CCGCCGGATAAAAAA      TGCCGTCTGAAACGT TGC AGGTTTCAGACGGCA      TTTTGCCGGGTTAGG 100 53
     NGO2055 NONE
     NGO2054 NONE
     NGO2053 2028093 .. 2028106 -  -3.7  -3.71649   GTCTGAAACCTGAAA               CCGGC TTCA GACGG                CACGGCTTTATTGTT  53 33
     NGO2052 2027657 .. 2027692 - -16.3  -3.91897   TGCCTGACGGACAAA    TGCCGTCCGAACC TTGCCAAACG GGTTCGGACGGCA     TTTTACTGTTTGGAC 100 43
     NGO2048 2022071 .. 2022087 -  -3.6  -4.91109   CGCCCACCAGAAAAA              GTGCGG ACAAA CGGCAC              AGGCATACCTCGACG  75 463
     NGO2045 2019544 .. 2019598 - -15.9  -4.07647   ATACCGCAAATCAAA CGG-GGAAATGCCGTCTGAAGCCTGA AAAA TCGGGCTTCAGACGGCATTTTTGCCA ACCGGCGGGATTTAT 100 37
     NGO2044 2017390 .. 2017422 - -22.1  -5.41143   GATTGCGGAAAAAAA      CGCCGTCTGAACGCC CAA GGGGTTCAGACGGCG      TTTTTTGAGATTTCT 100 43
     NGO2040 NONE
     NGO2039 2008987 .. 2009013 - -18.2  -4.15044   GCTTTGGTCAAGAAA         TGCCGTCTGAAA AAT TTTCAGACGGCA         TTTTGTTTGGCAGGC 100 53
     NGO2033 2003861 .. 2003875 -  -7.1   -2.6155   CTTCGGAACAGGAAG               CGGCT GACGA AGCCG               AATAGGAAAGGCGGA  56 97
     NGO2027 1997014 .. 1997043 -  -2.3  -2.93073   TTTCTCTAATAACTA       TTCCGTTTTCTTA AATA TAAAAAAATAGAA        AAATAGCCCGGGTAT  42 58
     NGO2026 1996027 .. 1996043 -  -9.4  -5.22039   TGGAAATTCAAAAAA              CCCTGC TTATC GCAGGG              TTTTTTATTTGTAAC 100 371
     NGO2019 1989158 .. 1989186 - -12.3  -5.51402   ACACAGCCAAAAAAA        GCCGTCCGAACCC AAA GGGGACAGACGGC        CAAACACATTACGGG 100 198
     NGO2009 NONE
     NGO2008 NONE
     NGO2007 1977792 .. 1977816 -  -9.1   -5.1356   GCGGATTAACAAAAA          CCGGTACGGCG TTG CCCCGCCCCGG          CTCAAAGGGAACGAT 100 381
     NGO2006 NONE
        thiG 1976404 .. 1976416 -  -3.3  -4.18018   TTCGGGGATGCAAAA                GCGGT GAA ACCGT                TGCGGATGAAGGCTT  60 298
     NGO2003 1975971 .. 1976001 - -21.3  -4.80882   AGTGCAGACCAAAAA       CGCCAAACCCACC GCTAG GGTGGGTTTGGCG       TTTCGGTTTTGAGTA 100 189
     NGO1999 1971198 .. 1971224 - -18.2  -4.09864   ACGGACGCGGCAAAA         TGCCGTCTGAAA GGC TTTCAGACGGCA         TTTTTATCTTCAGAA 100 45
     NGO1997 1969265 .. 1969292 - -11.4   -4.4078   GGGTTGCAAGGAAAA        TACCGTCTGAAA CAGG CTTCAGACGGCA         TTTCCATTCAAACAG  93 44
     NGO1987 NONE
     NGO1986 NONE
     NGO1985 NONE
     NGO1984 NONE
     NGO1983 1957791 .. 1957801 -  -2.6  -3.37487   CTATATTTTCAAATA                 TTTT CAT AAAA                 CTTCCTTTAAGTTTT  47 120
     NGO1982 1957473 .. 1957490 -  -6.9  -4.98531   TTCGGAAATGAAAAA             CCTTCGG GCAT CCGGAGG              TTGCGGTTTAACTTT  83 33
     NGO1981 1956845 .. 1956870 - -14.9    -5.055   GGAACGGTCAAAAAA         CAGCGTTTTCA GAAA TGAAAACGCTG          TTTTTTGTTGCCTGA 100 41
     NGO1976 NONE
     NGO1975 1952374 .. 1952388 -  -9.2  -4.41548   GCATATTTGAGAAAA               GGGGCA TAA CGCCCC               TCTTCTGTGTACCGA  83 42
         tsf 1951374 .. 1951402 -  -9.6  -5.75342   TTTTCTCAAAAAAAA        GCACCCTGATTC GTTTG GAATCCAGGTGC        TTTCTTTTTCATAAG 100 45
     NGO1973 1950431 .. 1950444 -  -3.8  -3.22874   CTCCATATAATAAAT               GGCT GTCTGA AGCC                CATATGCGACTATAT  48 67
     NGO1972 NONE
     NGO1971 NONE
     NGO1970 NONE
     NGO1969 1947178 .. 1947198 - -12.6  -4.19472   TAATATACGGCAAAA            GGTGGGCA ACGAG TGCCCACC            CTATCTAGCTAACAT 100 34
     NGO1967 1944599 .. 1944609 -    -4  -3.53012   TTTTTGCTTGTCAAA                 GTAA GTT TTAC                 CTAAGGTTGGTCTAA  52 113
     NGO1966 1943034 .. 1943044 -    -4  -2.77523   TCTGCATCAATATTA                 CTAA AAA TTAG                 ATTAGTTTCAAAAAT  45 33
     NGO1965 1942035 .. 1942062 -  -7.9  -5.77853   AACGGGCAAAAAAAA        GCCCTGTTACTT GTAGA AAGTAA-AGGGC        GTTAATTTTTGTTAA 100 467
     NGO1961 1937551 .. 1937574 - -15.4  -3.34013   GATTCCTTTAATCAA          GGGATTGCCT TTTC AGGCAATCCC           TTAAATTGCAGCGAT 100 56
     NGO1956 NONE
     NGO1955 1926898 .. 1926936 - -12.4   -3.1505   ATTATGGTGGATTAA   CTTTAAACCGGTACGGCG TTG CCCCGCCCCGGCTCAAAG   GGAACGATTCCCTAA  82 453
     NGO1954 NONE
     NGO1953 1924812 .. 1924846 -  -7.1  -3.71378   CATCCGACACGCAAA     TGCCGTCTGAAACCT GAAAT ACGGTTCGGACGGCA     TTTTTATTTAGGCTG  67 33
     NGO1952 1924299 .. 1924313 -  -7.1  -3.92324   GTCGGCAACACCAAA               GCCGT ATTGG ACGGC               GACTTGGACGGCTTT  68 228
     NGO1948 1921451 .. 1921465 -  -2.8  -3.60792   GTTGGAATGTTTAAA               GTCG GATTCCA CGAC               TGAATCAATCTTGTT  49 30
     NGO1947 1921014 .. 1921038 - -10.8  -5.00616   TTTGCCGTTAAAAAA          GCCGCATTTT ACTGA AAAACGCGGC          TTGGTTTGAAGGGGC 100 45
     NGO1946 NONE
     NGO1945 NONE
     NGO1944 NONE
     NGO1943 1918343 .. 1918363 -  -6.1  -2.82595   CTTAATCATTGAAAT            CCGCTCATT CAG AAAGAACGG            GTTGGGCGGGAGGGG  52 230
     NGO1942 1917812 .. 1917851 -   -13  -4.19953   CAGGGAATGGCAAAA  TGTCGTCTGAAATGCTGA TATT TCAGTATTCCAGACGGCA   TTTTTATAATAAGGC 100 70
     NGO1938 1914522 .. 1914542 -  -5.3   -3.6269   TCACGCATACAAAGA            GGCAACGGC TCA GGCGTTGGC            GATCGCGGAAGTGGT  59 315
     NGO1932 1909284 .. 1909314 - -20.6   -3.9941   CTGTGGATAAGTAAA       TGCCGTCTGAACAC ATT GCGTTCAGACGGCA       TTGTTTATCTGTAAC 100 118
     NGO1930 1905035 .. 1905059 -  -9.1   -5.1356   GTGGATTAACAAAAA          CCGGTACGGCG TTG CCCCGCCCCGG          CTCAAAGGGAACGGT 100 189
     NGO1923 1900879 .. 1900905 - -19.6  -4.07568   GGCCGGGCGGGAAAA         TGCCGTCTGAAG CGG CTTCAGACGGCA         TCCGGCGTTTAACGG 100 34
     NGO1922 NONE
     NGO1921 1899114 .. 1899141 - -13.6  -3.84719   ACCGGCAAATCGAAA        TTCCGTCTGAAA ACGG CTTCAGACGGAA         TTTTTGACGGTGTTT  95 40
     NGO1920 1898769 .. 1898800 - -17.5  -5.71712   TTTGATATAAAAAAA      TGCCGTCTGAAAC GAAATG GTTTCAGACGGCA       TTTTTGTGTGGCGGT 100 40
     NGO1911 1886341 .. 1886369 -  -6.5   -4.1441   CAAAAAAAACCGAAA        CCGAACAAGCCGG ATT CCCGCCTGAGCGG        GAATGACGGGCTAAA  71 36
     NGO1907 NONE
     NGO1906 NONE
     NGO1905 1879030 .. 1879052 -  -2.1   -6.3578   ACCGCAAAAAAAAAA          CAAAG-CACT ACAA AGTGGCTTTA           TTCCTTTGATTTTTA  95 118
     NGO1904 1878532 .. 1878562 - -14.1  -3.01712   GCGCCTTTGTGAATA       TGCCGCCTGAAAC TCGGG GCTTCAGACGGCA       TTTTGTTTGCCTCCA  90 41
     NGO1902 1872184 .. 1872203 -    -7  -5.74288   ACAAAGAACAAAAAA            GCGCCGGC GGCA GCCGATGC             CCCTTCCTTTACAGG 100 46
     NGO1901 1870062 .. 1870094 - -22.9  -5.24551   CCAAACGAACAAAAA      CAGCCGTATCAGGGA GGT TCCCCGATACGGCTG      CTTGTTTCCGAACCT 100 46
     NGO1900 1867863 .. 1867887 - -15.1  -5.24129   TTTCCCGATAAAAAA          TGCCGTCCGAA CGT TTCAGACGGCA          TTTTCTCCGACAGGC 100 40
     NGO1895 NONE
     NGO1894 NONE
     NGO1893 1859589 .. 1859604 -  -5.4  -3.62591   GTTATAATTTGTAAA              GGCATT GGTA AACGCC               CAATAATCTTCATAA  59 132
     NGO1891 1858207 .. 1858234 - -14.3  -4.99043   TTTTTACAAACAAAA        TGCCGTCTGAA ACTCCG TTCAGACGGCA         TCATGGGAATACACA 100 16
     NGO1890 1856708 .. 1856737 -  -8.6    -4.371   GCTATCATAGCAAAA       GCACCTGC-AGGC GGTAA ACCTTGCAGGCGC       TTTGTCGGAAAGGCG  80 46
     NGO1889 NONE
     NGO1888 NONE
     NGO1887 1855193 .. 1855219 -  -8.6  -3.04983   CAGACAGTACAGATA         GTACGGCAAGGC GAG GCAACGCCGTAC         CGGTTTTTGTTAATC  63 75
     NGO1886 1854612 .. 1854645 - -20.5   -5.0916   GTTTGAATATAAAAA     TGCCGTCTGAAACAG ATTT CCGTTTCAGACGGCA      TTTTTATCCGGCAGC 100 49
     NGO1880 1849494 .. 1849513 -  -2.9  -4.90917   AAATGGAAGGAAAAA            TTTTAGC CATCGT GCCAAAA             AATACTGATTTTGTT  74 400
     NGO1877 NONE
     NGO1876 1845713 .. 1845740 -  -7.6  -4.13014   TTCAGATTGGCAAAA        CAGGCGGCAGGCA AAA TTCC-GCCGCCGG        GCTCGGGAATCCGTC  73 39
     NGO1875 1844812 .. 1844836 -  -9.1   -5.1963   GCGAATTAACAAAAA          CCGGTACGGCG TTG CCCCGCCCCGG          CTCAAAGGGAACGAT 100 231
     NGO1872 1843034 .. 1843047 -  -3.8  -2.82623   TGTTTTTCATAATTA               CCGT GATGGT ACGG                ATAATTCGATGTTAA  45 37
         def 1842433 .. 1842474 - -10.1  -2.57463   AAGTTGTCGGACAAG GCTGTGCCGTCTGAAAGCC TTGC AGCGTTCAGACGGCATGAC  GAAGCGAATCAAATC  69 34
     NGO1870 1841430 .. 1841455 -  -2.6  -2.87564   TGATGGTTTCAGACA         GCATTCCCGTT TGCGG ATCGG-AATGC         CGTCTGAAGGGATTT  42 39
     NGO1869 NONE
     NGO1868 NONE
     NGO1867 NONE
     NGO1866 1836146 .. 1836175 -   -10  -5.07652   CGTCTGAAAACAAAA      GCCC-G-CAGCCGG GAAA CCGGCCGTCCGGGC       CTATTCTTCGGTTTT 100 26
     NGO1865 NONE
     NGO1864 NONE
     NGO1863 1831972 .. 1831999 - -17.2  -3.97368   CTTCTAATTTACAAA        TGCCGTCTGAAA CCCC TTTCAGACGGCA         TTTTCTTTCATCTTA 100 53
     NGO1861 1829802 .. 1829834 - -18.7  -3.62224   AGACCTGTCGAAGAA      TATGCCGCCTGAAAA CTT TTTTCAGACGGCATA      TCTGTTTAAACGGTT 100 45
     NGO1860 1829090 .. 1829103 -  -3.7  -4.39989   ACTAAATTATCAAAA               CCGGG CGGG CGCGG                ATTATAGCACAAGGT  63 104
     NGO1859 1828645 .. 1828658 -  -5.3   -2.8474   GTGGAGGGAGAAGGA               TTCGA ACCT TCGAA                GCTTTCGCAACAGAT  49 175
     NGO1858 1827093 .. 1827115 - -12.1  -5.90231   ACAAATACAAAAAAA           TTAACCGGC ACAAG GCCGGTTAA           TTTTTTATTTGGCAG 100 117
     NGO1857 NONE
        nusG 1826112 .. 1826124 -  -3.3  -4.60041   ACGGACTCCTAAAAA                CGGGT AAG ACGCG                GAACCATTTCCGCTC  66 95
        rplK NONE
     NGO1854 1824922 .. 1824952 - -12.8  -3.63895   TTTAAGTAGCCCAAA       TTCAAGCAACTC AAAAACA GAGTTGCTTGAA       AATTTCTTAGATTAG  90 37
        rplJ 1824172 .. 1824182 -  -5.4  -3.14132   TGTCTTCTTTAGTAA                 TAGC CAT GCTA                 TTTTACTCCAAATAT  52 79
     NGO1852 1823764 .. 1823791 - -14.2  -4.56133   TTTTAAGAAGCAAAA        TAAGGCTGGCAG AAAA CTGCCAGCCTTC         ATAAGAAGCATCAAA 100 41
     NGO1851 1819380 .. 1819396 -  -4.4  -2.60496   TTCGTTTTTAAACAT             TGTCGGG CTGC CCCG-CA              TACCTGCAGAACAGC  44 67
     NGO1850 1815062 .. 1815082 - -12.6  -5.38054   TCGGACAAAGAAAAA            CCGCAAGC TCAAG GCTTGCGG            TTTTTTATTGAATGA 100 53
     NGO1849 1813695 .. 1813718 - -15.4  -4.63218   GTTTTTTGAAGAAAA          TGCCGTCTGA AACT TCAGACGGCA           TCTTGCCCGGACAAA 100 68
     NGO1848 NONE
     NGO1847 NONE
     NGO1846 1812071 .. 1812091 - -14.1  -2.64144   TGTTGAGTTAAATAT            TTGCCGACA CCA TGTCGGCAA            GAGCGGAATTATATT  88 156
     NGO1845 1811598 .. 1811611 -  -3.1  -3.15544   GTCTATTCCCATGAA               TACCC AATT GAGTA                TTCACTTACTCGGCC  45 86
     NGO1844 NONE
     NGO1843 1808913 .. 1808947 -  -5.1  -3.06839   CGATTAAAGAACAAT     GCCATCTGAAAAA TCATTTCAG CCTTTCAGACGGC     CTATTTGCCTGATTA  51 38
     NGO1842 NONE
     NGO1841 1807318 .. 1807342 - -14.4   -5.5208   GCATAACATAAAAAA          TCCCCAAGCA TTGAT TGCTTGGGGA          TTTTCGACAGTCCGA 100 42
     NGO1839 1806632 .. 1806663 -  -4.5  -4.03234   TGTCTTTCAGACAAA      GTTAAACTTGGCA AAAATG TACCAAGCTTGAC       ATTATATCCGACAAG  62 153
     NGO1838 NONE
     NGO1837 NONE
     NGO1836 NONE
     NGO1835 NONE
        rpsS NONE
     NGO1833 NONE
        rpsC NONE
    NGO18311 NONE
     NGO1831 NONE
     NGO1830 1801907 .. 1801955 - -15.8  -3.12471   AGAAACTGGAAGACA GGAAACGAAGT-TTACACGCAAAT TAA ATTTGC-TGCAATACTTCGTTTCC CATTCCAAGCACGTT 100 51
     NGO1829 NONE
     NGO1828 NONE
     NGO1827 NONE
    NGO18261 NONE
     NGO1826 NONE
     NGO1825 NONE
    NGO18241 NONE
        rpsE NONE
    NGO18231 NONE
     NGO1823 NONE
     NGO1822 NONE
    NGO18211 NONE
     NGO1821 NONE
     NGO1820 NONE
     NGO1819 NONE
     NGO1818 1793556 .. 1793569 -  -6.7  -3.15579   TTAATTCTTCATTAA               GGCTT TTCC AAGCC                TACAGGTGGCCATGC  57 8
     NGO1817 1793117 .. 1793148 - -15.3  -4.65838   CAGATATTGCAAAAA      TAACGCCACCTGC TTTTCG GCAGATGGCGTTA       TATGACTAAAATTAC 100 37
        minC 1792195 .. 1792216 -  -3.7  -3.66178   CCGCGTAATGCCAAA           CCTGTTGCAA TAC TTGCA-CTGG           TAGTCGTTTTACCGA  53 109
     NGO1814 NONE
     NGO1813 1790227 .. 1790254 - -17.2  -4.52143   GGCAAAGATAACAAA        TGCCGTCTGAAA CCCG TTTCAGACGGCA         TTTTCTGCGCCTAGT 100 36
     NGO1792 1764796 .. 1764835 - -18.8  -4.62336   ATGTTAGCGGAAAAA  CATGCCGTCTGAAACCGCG TAT CG-GGTTTCAGACGGCATT  TCCGTTCCGTCCTAT 100 37
     NGO1791 1764072 .. 1764097 -  -3.3  -4.51984   AAAAAAAGAAAAACA         GTGCGGA ATTTTACCTTTA TCCGCAC          AAAAAAGGTATTCAT  66 57
     NGO1790 1762851 .. 1762878 - -14.2  -5.58209   TGAAACTCAAAAAAA        CCGGATTCCCGC GAAA ACAGGAATCCGG         AGTCTCAGGGTTGGA 100 403
     NGO1786 1756998 .. 1757020 - -12.1  -4.57569   CGACGGCGGCAAAAA           GAGGTTCTG TTCCG CAGAACCTC           TTTTTGCATGGTTTC 100 215
     NGO1784 1753759 .. 1753773 -  -8.5  -3.96148   CCGTTTCAGCAGAAA               GCGCG TCCGC CGCGC               CCCCTGAAACGGTTT  73 62
     NGO1783 1752690 .. 1752741 - -12.4  -2.82933   TGTTAATCCACTATA CTTTCACGCCCCGATGCCGTCTGAA GCC TTCAGACGGCATCGGGGT-TCACAT TTTCGTCCCGTTTTC  80 20
     NGO1782 1751098 .. 1751111 -  -5.3  -3.07912   TATCCATAGATAAAT               TTCAG ATAG CTGAA                CTGCTTGAATTTAAT  51 327
     NGO1779 1748863 .. 1748898 - -10.5  -4.57569   GCAGTTCTCCAAAAA    CACAGACGGCATCCA AAATCA TGAATGCCGTCTGAA     CAACAAACCGTCCGG 100 43
     NGO1778 1747888 .. 1747926 - -19.1  -4.88405   AACCGTCAAACAAAA   TGCCGTCTGAAACCCGA TGTTT TCAAGTTTCAGACGGCA   CTTTTCATTTTTGAC 100 220
     NGO1774 1743393 .. 1743409 -  -7.3  -5.24129   CCCGTGTATAAAAAA              TACCGAC AGA GTCAGTA              TTTTGAAACTTGGCG  91 315
     NGO1771 NONE
     NGO1770 1735103 .. 1735129 - -19.6  -4.95155   TTTAGATTATAAAAA         GGCCGTCTGAAA AAT TTTCAGACGGCC         TTTTATAGTAAATTT 100 215
     NGO1761 1723110 .. 1723145 - -17.1  -4.31379   ACCAATCTATGAAAA    TGCCGTCTGAACGGCA AAACG TG-CGTTCAGACGGCA    TTTTGGGTGGGGCGC 100 42
     NGO1760 NONE
     NGO1759 1722117 .. 1722134 - -10.5  -5.60993   CTGCCGATAAAAAAA             CAGCGGC AAAT GCCGCCG              TTTCCCGTTCAAACC 100 34
     NGO1758 1719213 .. 1719250 - -18.6  -4.89966   ACAGCCAAAAACAAA   TGCCGTCTGAAACCCG GATTGT CAGGCTTCAGACGGCA    TTTTTTGTTCAGGCG 100 34
     NGO1757 1716554 .. 1716578 -  -3.6  -3.05343   CCGACATTTCCAACA         GCGGTTTTTCG GAAA CGATAAA-CGC          GTCAAATGTTTTTTT  45 75
     NGO1756 1715867 .. 1715879 -  -9.1  -2.87344   CAGTTTGCGCATACA                TGCCG TAA CGGCA                ACCTTATACGGCTTA  65 318
     NGO1755 1715557 .. 1715574 -  -2.6  -3.15459   CAGTGATAACAGACA             CCGGGT GTTCAT ACCCTG              TTTTTACCGTCCGTC  45 89
     NGO1754 1715038 .. 1715048 -  -2.4  -3.56092   GTATCACTGTTCAAA                 CTGC TGT GCGG                 CTTCATGACGTTATA  47 95
     NGO1753 NONE
     NGO1752 1712656 .. 1712690 -   -13  -4.02163   ATATAGGAATAAGAA     TTCGGGACAAAATGTT TAA ACCATTTTGTCCCGAC     TGCTGTGATGCGGTT 100 131
     NGO1751 NONE
     NGO1750 NONE
     NGO1749 NONE
     NGO1748 NONE
     NGO1747 1709132 .. 1709147 -  -4.7  -3.57792   CGACCTACGTTTAAA              TCGTC GTTTCA GACGA               CCTACTCCAACTCCG  55 27
     NGO1746 1707208 .. 1707221 -  -3.1  -5.07652   CGTGCCAAAATAAAA               TCACA ATTA TGCGA                ATAAAGTTTGTATAA  74 262
     NGO1745 NONE
     NGO1744 1703418 .. 1703429 -    -3  -3.87994   ACTTATTTCCACAAA                TTCA GCGG TGAA                 ATCATCCACACGCCC  54 1
     NGO1743 NONE
     NGO1742 NONE
     NGO1741 NONE
     NGO1740 1699782 .. 1699825 -  -9.7  -2.73124   GCTCACTTCTCAAAC TTTTCAGACGACCTCTACA AAACTA TGAACAGGTCGTCTGAAAC TCCGCCTTTATCTGA  66 33
     NGO1739 1698455 .. 1698480 -  -2.5  -3.54459   GGAAGTCGTCTGAAA         GAAGGAATGAA TACT CTCCCCCCTTC          TTTACTTATTCCCAA  47 31
     NGO1738 NONE
     NGO1737 1695387 .. 1695410 -   -11  -5.09204   ATATCTTAACAAAAA          CGGCAGCC TCTGACAC GGCTGCCG           TTGCGGCGGCTCACA 100 36
     NGO1736 1694962 .. 1694988 -   -16  -4.56702   CTTGAATGAAACAAA         TGCCGCCTGAAA GGG TTTCAGACGGCA         TTCCTATGCTTGTTT 100 47
     NGO1725 NONE
     NGO1724 1685913 .. 1685925 - -10.5  -2.69473   TTAAATCAGGACAAG                GCGGC GAA GCCGC                GGACAGTACAGATAG  69 174
     NGO1723 1684301 .. 1684320 - -10.7  -5.08601   GTAGGCGAAGAAAAA            GCCGCAC GTTACG GTGCGGC             GGTGTTGGCGGTGTT 100 96
     NGO1720 1680657 .. 1680672 -  -2.5  -4.66953   CGAACAGGGCAAAAA              GGCAT TGCCGC ACGCC               TCGGCCGCCGTATCC  65 505
     NGO1717 1677339 .. 1677368 - -15.2  -4.47271   TAAACCCAATCAAAA       TGCCGTCTGAAA ACCAAG TTTCAGACGGCA        TTTTTCAAACGGGCC 100 40
     NGO1715 NONE
     NGO1714 1672690 .. 1672725 -   -14  -5.22039   TCGAAATTCAAAAAA    GCCATACCGCCCGGAC TTTT GCCCGATCGGTATGAC     TTTTGGATTCAAACC 100 44
     NGO1712 1669557 .. 1669574 -  -2.1  -4.91573   AAAAGACATCAAAAA             TTGACAAA TTG TTTG-CAA             TTATACATCACTCTC  70 47
     NGO1711 1668109 .. 1668136 - -14.2  -4.62069   CCGTTATCTTAAAAA        TGCCGTCTGAAC GCGC GTTCGGACGGCA         TCGGTTTCAGTAAAC 100 43
     NGO1710 1666131 .. 1666147 -  -2.2  -4.07687   ACCCCGGCCTCAAAA              CGGC AAAATAAAA GCCG              CCTCAAAGGGCAAAC  55 84
     NGO1705 NONE
     NGO1704 1660036 .. 1660052 -  -9.5  -5.37593   CCCGAAAGGAAAAAA              GGCATTT TTT AAATGCC              TGCTTTGCCGCGTCT 100 111
     NGO1702 1658543 .. 1658569 - -19.6  -4.70659   CCTGATACTGAAAAA         TGCCGTCTGAAC GGG GTTCAGACGGCA         TTTTTTTGACCGCGA 100 43
     NGO1699 1655380 .. 1655410 - -14.1  -3.01712   GCGCCTTTGTGAATA       TGCCGCCTGAAAC TCGGG GCTTCAGACGGCA       TCTGTTGGCTCTTCT  90 40
     NGO1695 1646182 .. 1646206 - -17.3  -4.82901   TTTTCTCCACAAAAA          TGCCGTCTGAA CGC TTCAGACGGCA          TTTTATGACATTCTG 100 52
     NGO1694 1645638 .. 1645664 - -19.6  -4.62471   CTCAAGCTGGAAAAA         TGCCGTCTGAAG CGG CTTCAGACGGCA         TCTGCCTTGCGGTTA 100 38
     NGO1690 1644284 .. 1644312 -  -8.2   -2.6348   CCGAAACCGGACAAG       TCG-GATTCCCGC GCGG GCGGGAATGACGA        TAAGCGTAATTTCAA  61 87
     NGO1688 1641040 .. 1641074 -   -23  -3.33261   CCGCAACCGCGACAA     TGCCGTCTGAAGCCCG AAT CGGGTTTCAGACGGCA     TTTTACCCCGCATCG 100 167
     NGO1686 1638616 .. 1638653 - -22.3  -3.99405   TTAAGCCACTATAAA   TGCCGTCTGAAAACCTG TTTG CAGATTTTCAGACGGCA    TTGTTTTCGTCGCCG 100 50
     NGO1683 NONE
     NGO1682 NONE
     NGO1681 1633886 .. 1633901 -  -3.2  -4.55826   TCTAAAATAGTAAAA              CGCGAT TTAT ACCACG               AAAAACAATGCCGTT  66 50
     NGO1680 1633625 .. 1633638 -  -3.1  -3.51708   TAGTGTTTAAATTAA               GCTTCG CCG CGA-GC               ACGCAAATCAGCCAA  49 8
     NGO1679 1633396 .. 1633415 - -13.6  -6.01725   AATAAAAATAAAAAA            GCCTCCGA ACAG TCGGAGGC             TTTGCTTTCAAACTG 100 44
     NGO1675 NONE
     NGO1674 1629407 .. 1629426 -  -6.4  -5.07567   TCAGATGGCAAAAAA            GCCCTCCA GCAC TGAAAGGC             CTTATATCGGAAACT  87 172
     NGO1673 1627512 .. 1627543 -   -16  -3.71649   CCCTGAAAGGTCAAA      TGCCGTCTGAAACA AACA CGCTTCAGACGGCA       TTTTCATTCTCAAAC 100 41
     NGO1668 1622305 .. 1622347 - -17.1  -3.23853   GCGCCCGAATCAATA CAGAAAGGCGGCGGTAC TTTTATGCC GCACCGCCGCCTTTCAG ACGGCATTCGCGGTA 100 2
     NGO1667 NONE
     NGO1666 1620126 .. 1620160 - -13.7  -5.95539   CTTTAAATAAAAAAA    TGCCGTCTGAAAC-CC GTTT GGCGTTTCGGACGGCA     TTTTCGCGTTCGGAC 100 218
     NGO1663 NONE
     NGO1662 1616815 .. 1616848 - -16.1  -4.63218   CCGTCGGCAACAAAA     TGCCGTCCGAAACCC CTAA AGGCTTCAGACGGCA      TTGGCGGCGGCGGTA 100 483
     NGO1659 NONE
     NGO1658 1613252 .. 1613264 -  -5.5  -3.07043   GGCATTATTTGAACA                CCGCT TTA AACGG                CTTGATCAGCACTTC  51 2
     NGO1657 1612940 .. 1612950 -    -4  -2.82668   CTTTAAATTTTAAAT                 TGAA ATA TTCA                 GGCAGACTTCATTCA  45 38
     NGO1656 NONE
     NGO1655 NONE
     NGO1654 1610397 .. 1610419 - -10.6  -5.80364   AGGGCAACAAAAAAA           CCGCCAAG TTTGCGG CTTGGCGG           CGGTCGGGCTATTTT 100 261
     NGO1653 1609837 .. 1609850 -  -9.5  -5.13722   CTTATCAAAACAAAA               GCCGC AAGC GCGGC                AATAACCACGAAAGA 100 326
     NGO1652 1608778 .. 1608801 -  -8.8  -5.06414   TCCCTTCAATAAAAA          TGCCGTCCGA ACCT TCAGGCGGCA           TTTTCCGTTTACCTT  93 34
     NGO1645 NONE
     NGO1643 NONE
     NGO1642 1600636 .. 1600689 - -14.1  -4.90477   CATAAAAAAGGAAAA GGGGGGTA-TTCGTAAAGATTGGGTA ACG CACCCAATCTTTACAAAGCTTCCCCC TTTTCCTTTTTTCCG 100 227
     NGO1641 1599344 .. 1599360 -  -9.5  -2.91322   AGACGCGGCAAAGCA              GGCATTT AAA AAATGCC              TTTTTTCCTTTCGGG  68 43
     NGO1639 1597441 .. 1597461 -    -4  -4.91109   GGGCTATTACAAAAA           CCG-CGC-CT TCG AGTGCGTCGG           GTTTGCGCAATACCT  75 448
     NGO1632 1594502 .. 1594526 -  -9.3  -4.11235   GAAGCAGGACAGAAA          CCGCCTGTC GAAGAAA GACAGACGG          CTGATTAAAAAGGCG  80 113
     NGO1630 1593196 .. 1593212 -  -8.1  -3.74693   CTTTACCCTATGAAA              TTTACAC TTT GTGTAAA              TCTGTAAATCCGACT  68 129
     NGO1629 1592194 .. 1592210 - -11.5  -4.59853   GGAAGGGTGTAAAAA              GCCCGCA TAA CGCGGGC              GGTCTTGAGGGCTGT 100 40
     NGO1628 1591842 .. 1591871 - -14.9  -2.64099   TTGTTTGATTAGAAG       GGGGGGCAGCGGG AAAC CCCGCTGCCTGCC        GTTACTTCAAACCGG  90 27
     NGO1627 1591337 .. 1591352 - -11.8  -4.56597   GCGGGCGTGGAAAAA              GCCCGC GTGT GCGGGC               GGGTTGAACGGGCTG 100 42
     NGO1626 NONE
     NGO1625 1590154 .. 1590170 - -13.7  -4.56597   GCGGGCGTGGAAAAA              GCCCGCA TAA TGCGGGC              GGAGGATTATGCTAT 100 32
     NGO1624 NONE
     NGO1623 1589214 .. 1589243 -  -4.9  -4.97402   TAAAATCTACAAAAA       CCGCC-GCCGCG CCCACTC CCCGGCTGACGG       CGCGGCATTCCTATG  77 45
     NGO1622 NONE
     NGO1621 1588628 .. 1588638 -  -2.4  -2.71712   GGTCTCCTGTTAAAG                 GTCG TTT CGTC                 TATCGGTCTCGCGCT  39 64
     NGO1620 NONE
     NGO1619 NONE
     NGO1618 NONE
     NGO1617 NONE
     NGO1616 NONE
     NGO1615 NONE
     NGO1614 1584195 .. 1584213 - -10.3  -4.12738   TGATATTAAATTAAA             GGGGATG TGCCG CATCCCC             TGATTCCTCCGTCTT  85 44
     NGO1612 1581846 .. 1581870 - -17.3  -4.04319   CGACAAACGCACAAA          TGCCGTCTGAA ACC TTCAGACGGCA          TTTCACACATACAGC 100 47
     NGO1609 1578326 .. 1578342 -  -4.3  -3.97388   ATATCTTACCACAAA              TGCCGTC TGA AACGGCT              GCAACGCCTTATACA  60 34
     NGO1608 NONE
     NGO1607 NONE
     NGO1606 1576620 .. 1576653 - -10.4  -3.53091   ATTTCGGTCGGCAAA     TGCCGTCTGAA-CTG CGTTT CCGTTTCAGACGGCA     TCGGGGTTATTCGGT  77 32
     NGO1605 1575334 .. 1575361 - -14.2  -3.74077   TTTCAGATATGGAAA        TGCCGTCTGAAC TGCG GTTCGGACGGCA         TATGTTTTCTGGTTC  95 519
     NGO1600 1572024 .. 1572051 - -14.3  -4.27316   CGTTCCAATGCAAAA        TGCCGTCTGAA ACTGTG TTCAGACGGCA         TTGCTACTGAAACCC 100 47
     NGO1599 1570615 .. 1570647 -  -7.7  -2.58822   GTTTTCACACAATAT      CAGGTAAACGCTCCA GTT TGACGCGTTCATCTG      CCTGCATCCTGGGTT  58 19
     NGO1598 NONE
     NGO1597 1568302 .. 1568336 - -13.7   -3.6149   ACCCAACAATCAGAA    TGCCGTCTGAA-GCGG TATT CGGCTTTCAGACGGCA     TTTTCTCCGATTGGC  91 288
     NGO1581 1556147 .. 1556174 - -18.6  -4.71828   ATTCCATCAACAAAA        TGCCGTCTGAAC ACGG GTTCAGACGGCA         TCAGTATTTTACAAT 100 40
     NGO1579 1553592 .. 1553617 - -13.3  -4.42974   GGCAGATACAACAAA         CAGGGCAGATG TTTT CGTCTGCCCTG          TGTTTATTGAGAATG 100 67
     NGO1577 1551400 .. 1551423 - -16.8  -5.49729   AACCACCCAAAAAAA          CAAACCCCGC AAAA GCGGGGTTTG           TTTCACATCATCGAT 100 124
     NGO1575 NONE
     NGO1574 1549266 .. 1549292 - -18.2   -3.9243   TAACCTCCGAAACAA         TGCCGTCTGAAA GGC TTTCAGACGGCA         TTTTTACAAGGCAGC 100 46
     NGO1566 NONE
     NGO1565 1536156 .. 1536183 - -14.3  -4.72986   GACCTTCACGAAAAA        TGCCGTCTGAA GAATAT TTCAGACGGCA         TTCCCTCCCTGAGGC 100 107
     NGO1562 1535205 .. 1535229 - -17.3  -4.59511   AACATTTCCGAAAAA          TGCCGTCTGAA ACG TTCAGACGGCA          AAAGAAAAGGATTCT 100 45
     NGO1561 1534370 .. 1534403 - -16.9  -4.44548   GATATTCAATCAAAA     TGCCGTCTGAAACCC TGCG AAGTTTCAGACGGCA      TTTGCCTTTCCCGAA 100 41
     NGO1558 1533035 .. 1533069 -  -7.9  -3.82946   TTAGCTCAAAGAGAA    CGATTCTCTAAGGTGC TGAA GCACCA-AGTGAATCG     GTTCCGTACTATCTG  70 86
     NGO1556 1531954 .. 1531970 -  -7.9  -3.78953   ACCCTTATCACCAAA              GCGACAG CAT CCGCCGC              GTGGGCCTCGGCGTC  68 308
     NGO1551 NONE
     NGO1550 1523288 .. 1523306 -  -2.4  -3.17763   TTCAGACGGCATTAA            CGCC-GT TTGCTT ACGGGCG             GATATTCTAACAATA  43 79
     NGO1549 NONE
     NGO1548 NONE
     NGO1547 1520852 .. 1520880 - -16.1  -4.03413   AGCCCGCCAGACAAA        CCCGACCTGAATA ATG TCTTCAGGTCGGG        TTTATGGTTTCATTC 100 35
     NGO1545 NONE
        mraW NONE
     NGO1543 NONE
     NGO1542 NONE
        murE NONE
     NGO1540 NONE
     NGO1539 NONE
     NGO1538 1510382 .. 1510406 -  -3.3   -5.1356   GCGGATTAACAAAAA          CCGGTACGTCG TTG CCCCGCCCCGG          CTCAAAGGGAACGGT  75 201
     NGO1537 1509223 .. 1509249 - -10.9  -3.53224   TATTGCGCGTTCAAA         TGCCGTCTGAA AGGTG TTCGGACGGCA         TAGGTTCAGCGAATT  79 31
     NGO1536 1508693 .. 1508721 -  -6.7  -3.18088   CTAAAACAAATCATA        TTGGGCAGGAG ACGTCCG CCCTTGCCCAA        GCCGCTTTCAGACGG  57 54
        murD 1507222 .. 1507250 -  -9.6  -4.70879   CGCAAAGGGCAAAAA        TTTCAGACGGCA GACAA TGCCGTCCGAAC        ATACGATACATCCCA 100 103
     NGO1534 NONE
     NGO1533 1504761 .. 1504800 - -13.7  -5.65927   GATTGAAATAAAAAA  CATCCATGCCGTCTGAA CGGCTT TTCAGACGGCATGGTTC   GGCAGTTTACGCCGC 100 32
     NGO1532 NONE
         ddl NONE
     NGO1530 NONE
     NGO1529 1500058 .. 1500080 -    -4  -4.67011   AATTCCATTCAAAAA           CTCCTGATCG CCC CGTTCAGAGG           ACGGTTTAAATAAAT  71 114
     NGO1528 1498814 .. 1498848 - -12.9  -3.96999   GCATATTGAAAAATA     TACCTCCCAAATCGG GAAAA CCGGTTCGGGAGGCA     ATAAGTTTACGGCAG 100 49
     NGO1527 1497376 .. 1497412 - -18.3  -3.57387   AATATATCTGGCAAA    CAAAATGCCGTCTGAAA ACC TTTCAGACGGCATTTTT    AATATCGAATCAATC 100 39
     NGO1526 NONE
     NGO1525 1494606 .. 1494644 - -15.5  -2.69869   ATTAGATTAAACTTA   TTTCAGACAACCTTTCC AATAA GGCAAGGTCGTCTGAAA   TCCTCAGCTTTGCAT  95 78
     NGO1524 1493486 .. 1493498 -  -9.1  -3.14132   CTTCCCTTCTATCAA                CTGGC CCA GCCAG                CTTTGCAGCATCGGC  67 284
     NGO1521 1487793 .. 1487829 - -18.3  -3.71649   CGCCCAAACGCCAAA    CAAAATGCCGTCTGAAA ACC TTTCAGACGGCATTTTT    GCGGACTCGCCCCCT 100 48
     NGO1520 NONE
     NGO1518 NONE
     NGO1517 1485969 .. 1485981 -  -3.3  -4.08394   ATATTTGCCGCAAAA                CGGAA TCA TGCCG                GCAAAAACGGTTCGA  58 18
     NGO1516 1484742 .. 1484768 - -16.6  -4.19735   CGTCTGAAAAGCAAA         CCGCCGCAGACC CGA AATCTGCGGCGG         TTTTACTCAACCGGG 100 32
     NGO1514 1482791 .. 1482821 -  -4.7  -3.60971   ACCGCAATCTCGAAA      CCCGTCATTCCCGC GCAG GCGGGAATC-CAGA       CCCCCGACGCGGCGG  55 152
     NGO1512 1479447 .. 1479462 - -10.4  -4.82091   AATCAAATAAAGAAA              CCGTCG CAAA CGACGG               TCGGCACGGGCGCAA 100 96
     NGO1511 NONE
     NGO1510 NONE
     NGO1509 NONE
     NGO1508 NONE
     NGO1507 1475019 .. 1475044 -  -3.1  -3.16608   ATGCAAATGAGGGAA         GGGCAATGCCG TCAA CGGGTTTGCCG          AATTTCAGACGGCAT  45 40
     NGO1506 NONE
     NGO1505 NONE
     NGO1504 1472520 .. 1472544 - -14.4  -4.65895   TTCTCCATTTAAAAA          GCCGTCTGAA CATTT TTCAGACGGC          ATTTTTGTACACTTT 100 43
     NGO1500 1468646 .. 1468671 - -11.9  -5.03145   GAATTGTGTAAAAAA         TGCCGTCTGAA GCCT TTCAGGCGGCA          TTTGCGGCATTCGGA 100 261
     NGO1498 1465413 .. 1465428 -    -9   -3.6422   TAGTCTTCTAAAACA              CAAGCC TTGC GGCTTG               TTGCCCTCTCTCTAG  74 97
     NGO1497 1465154 .. 1465172 -    -6  -2.50816   GCCTGATTCACCAAT             GGATTGTT CAT AACAAACC             CGATTCAATTAAAGA  50 100
     NGO1496 NONE
     NGO1495 1460184 .. 1460209 - -14.1  -5.75945   ATTGTGTAAAAAAAA         CGCCGTCTGAA GCCT TTCAGACGGCA          TTTGCGGCGTTCGGA 100 44
        rpsT 1456830 .. 1456867 - -17.9  -3.35597   TTTACCCCCGAAATA   CAGAAAACCCCGAAACC GTCG GGCTTCAGGGTTTTCCG    CTTATCGCGTATCAA 100 64
     NGO1492 1455476 .. 1455513 -  -2.7  -3.87815   CTTGATTCCGACAAA   GTCCGTACAAAC-CGCAC ATT ATACGCGTTTGCCCGGAT   TCAAACGAATTTTTT  54 110
     NGO1491 1454736 .. 1454751 -  -4.6  -4.90471   ACTGAAAACAGAAAA              TGCCGT CTGA ACGGCG               GCTTTATTGTTGTTC  77 29
     NGO1490 NONE
     NGO1489 1452864 .. 1452884 - -15.5  -5.00616   TGCCGTCTGAAAAAA            CAGAGCCGT CAA ACGGCTCTG            TTTTCCTTATGCTTC 100 32
     NGO1488 1452399 .. 1452435 - -19.7  -2.50016   CCTGATGAGGAACAG    GCAAAATGCCGTCTGAA CGC TTCAGACGGCATTTTGG    TTCATCTTTCCATCA 100 47
     NGO1487 NONE
     NGO1486 1449357 .. 1449372 -  -3.9  -4.11394   ACGGCACGGCGAAAA              CCCGG GGGATG CCGGA               CGTTCAGTCCTTTTT  60 29
     NGO1485 1447626 .. 1447654 - -13.3   -3.9279   ATCCAAGCGCACAAA        TATGCCGTCTGAA GGC TTTAGACGGCATA        TTTCACGATAATAGT  95 83
     NGO1483 NONE
     NGO1482 NONE
     NGO1481 1443444 .. 1443480 -  -7.9  -2.74563   CCGATACCGTAACGA    GCGGATAGCTGACCGCC CGC AACGGCCAATTGTCCGC    TTTTATTATTAACGA  58 185
     NGO1479 1441173 .. 1441190 -  -4.1  -3.33744   GCCTTGGTCAAAAAT             GCCGACA AGCG TATCGAC              CCCGGCACATTTGCC  50 185
     NGO1478 1440754 .. 1440785 -  -2.8  -3.64703   CTTTTCCTATCCAAA      GTCATGTCGGATGC GGAA GCATCGGTCTGGAC       GAGTGCTTCGTCCGA  51 121
     NGO1476 NONE
     NGO1475 1439104 .. 1439137 -   -17  -4.08216   TGACCGCCGGTAAAA     CAAAACCCTCTAAG AAAATA CTTAGAGGGTTTTG      GAATTTGGCTCCCCG 100 198
     NGO1473 1436887 .. 1436909 -  -8.5  -5.20222   ACGAAACAAACAAAA           TCCATCTCC GTGTT GAAGATGGA           TTTTTAATTAGCCGA  95 33
     NGO1468 1432154 .. 1432180 - -18.2  -3.53012   TTCCTGCCGTTCAAA         TGCCGTCTGAAA ACC TTTCAGACGGCA         TCCGTTTCCTATCCG 100 42
     NGO1467 1430872 .. 1430898 - -13.8  -4.59089   CAATTTACAAAGAAA         TGCCGTCTGGAA ACC TTTCAGACGGCA         TTTGTCGGCATTCAT 100 37
        purH NONE
     NGO1465 1428730 .. 1428751 - -10.3  -2.72511   CGTACTGGTTTAAAG           TTAATCCAC TATA GTGGATTAA            AATAGGAAATATCCA  69 12
     NGO1461 1426176 .. 1426191 -    -9  -3.36569   TCAACCGCCTAAATA              CAAGCC TTGC GGCTTG               TTGCCCTCTCTCCAG  69 324
     NGO1455 1421248 .. 1421276 -  -5.4  -5.04249   TTCCGAAAAAATAAA       TCAGGCGCAGTCTG TTT CAGAC-G-ACCTGA       CCGAATCACAAAATT  82 130
        lysS 1419486 .. 1419510 -  -9.1   -5.1356   GCGGATTAACAAAAA          CCGGTACGGCG TTG CCCCGCCCCGG          CCCAAAGGGAACGAT 100 230
     NGO1450 1416518 .. 1416551 - -17.6  -4.41348   GCCCCGCCAAACAAA     TGCCGTCTGAAACC GGAAAA GGCTTCAGACGGCA      TTTTTATCGCCGTTT 100 45
     NGO1443 1408306 .. 1408332 - -19.6  -3.74077   CGGTACACATCGAAA         TGCCGTCTGAAC GCT GTTCAGACGGCA         TTTTTTATGGATTTG 100 274
     NGO1440 1405126 .. 1405159 - -13.9  -4.54404   TAAATCAATAACAAA     TGCCGTCTGAAACCG TTTC CGTGTTCAGACGGCA      TATTCGTTTATCGGC 100 33
     NGO1439 1403116 .. 1403152 - -16.1  -3.53761   CAAGCCTTTTTCAAA   TGCCGTCTGAAGCCTG TCGCGG CAG-CTTCAGACGGCA    TCTTTGTTCAAACCT 100 40
     NGO1437 1399911 .. 1399938 - -17.2  -5.07486   GATCCGGAATAAAAA        TGCCGTCTGAAA CGGT TTTCAGACGGCA         TCGGATTGCCAATGA 100 41
     NGO1427 1389148 .. 1389158 -  -3.2  -4.56597   TTCGCCTTTGAAAAA                 GGAA TTG TCCC                 AATAGATAAGTTTGA  66 66
     NGO1426 1388687 .. 1388710 - -13.2   -5.0925   TTCCAAAAGTAAAAA          TGCCGTCCGA ACGT TCAGACGGCA           TAACACAAACCAGCC 100 43
     NGO1424 1386375 .. 1386409 - -15.9  -3.16668   GAATATCCGCACCAA    TGCCGTCTGAAACGCC AAAC GG-GCTTCAGACGGCA     TTGCCCGCTTCAAGC 100 181
     NGO1422 1384672 .. 1384707 - -16.3  -4.88405   AACGCCGAAACAAAA    TGCCGCCTGAAGCCCG GCCGG CGGG-TTCAGACGGCA    TTGCCGCTTTACTTC 100 100
     NGO1412 1376081 .. 1376114 -  -4.5  -3.65353   TCAAACTACTGTAAA     CGCTATGCCGTCTGA ACAT TCAGACGGCATTTTA      AATTCCGGCATAATC  57 64
     NGO1406 1371048 .. 1371087 -  -2.8  -4.65895   TTCTGTATCGAAAAA  CATCAATCCGCGC-TCGCC GGC GACGAAGCGCAAGCCGATA  ACATCAATAACAACA  65 135
     NGO1405 NONE
     NGO1404 1369993 .. 1370031 - -14.7  -5.65177   ACACGGACAAAAAAA  CTGCACCTCC-GACCGCA GAAA TGCCGTCTGAAGGTGCAG   TTTCCGTTTGTCCGA 100 67
     NGO1403 1368626 .. 1368656 - -13.4  -4.83615   CAGGCGGCACAAAAA       TATGCCGTCTGAAA CCC CTTCAGACGGCATC       CTTTTCCGGCGCACC 100 42
     NGO1399 NONE
     NGO1398 NONE
     NGO1397 1360175 .. 1360210 - -19.2  -5.31877   ACCTATGACAAAAAA    TGCCGTCTGAACCTTG GCTT CAACGTTCAGACGGCA     TTTCTGTTTGGATTT 100 39
     NGO1394 1356935 .. 1356970 - -11.9  -3.56594   CGAAAGGGGTGGAAA    TGCCGTCTGAACGGC AGGGCG GGCTTTCAGACGGCA     TTGTTTTTGTGGCTG  83 54
     NGO1393 NONE
     NGO1392 NONE
     NGO1391 1353509 .. 1353539 -    -7  -3.28447   CCATTCATCAGAATA       CCGTCTGAAA GTCCAAACTTG TTTCAGACGG       CATTTTGATTGCCGA  62 45
     NGO1390 NONE
     NGO1389 NONE
     NGO1388 1352264 .. 1352297 - -10.4  -3.87815   TCCCATTGGTAGAAA     GTCCGTCTGAAAAG TAAAAG CGTTTCAAACGGAC      TACGTTTGCCGACTA  82 38
     NGO1387 1351576 .. 1351588 -  -3.3  -4.17048   TCCTGTTTAAAATAA                GGGGA AGG TCGCC                TGAAAATTAAACACG  60 78
     NGO1386 1350448 .. 1350483 -  -6.2  -4.72029   GTTAATTGAAGAAAA    GGTCGTTTGAAAAACT AAAC ACTGTTTCAGACGACC     TTTGATTGTTGGTTT  78 343
     NGO1385 NONE
     NGO1384 NONE
     NGO1383 1348409 .. 1348443 - -10.9  -5.19879   CTTTAAATACAAAAA    TGCCGTCTGAAAGC CGGATAAC GCTT-CAGACGGCA     TTTTGATTGCCGGGT 100 45
     NGO1381 1345364 .. 1345390 -  -8.6  -5.03747   AAACGTTCCAAAAAA         CGCGGAAGGACA TAT TGCCCTGCCGCT         TTTTTTTGGTTTTAC  93 37
     NGO1379 1343558 .. 1343581 -  -5.2   -3.2655   CAATCAAACATCCAA          GCTGCCGCAA ACTG CCGCGACAAC           CGCCTAATTCAATTC  52 29
     NGO1378 NONE
     NGO1377 1342374 .. 1342400 - -13.8  -4.53047   ATTAAACATAAGAAA         TGCCGTCTGAAA GAC TTTCAGGCGGCA         TTCGTTCAAGCGTCG 100 45
     NGO1374 NONE
     NGO1373 NONE
     NGO1372 NONE
     NGO1371 1335708 .. 1335730 - -12.1  -5.79595   GTTCAAAATAAAAAA           TCCGGATTC GATAT GAATCCGGA           TTTCTGCATCCGACA 100 58
     NGO1370 1333980 .. 1334004 - -17.3  -4.86731   CGCCCGCAAACAAAA          TGCCGTCTGAA CGC TTCAGACGGCA          TCGGGTCATTTAAAC 100 31
     NGO1369 1330651 .. 1330685 - -13.8  -5.03227   ACACGATAAACAAAA    TGCCGTCTGAAATGC TTAAAC GC-TTTCAGACGGCA     TTTGTCTTTCTATCC 100 43
     NGO1367 1328010 .. 1328038 -  -4.6  -4.24948   CGACGACATCGAAAA       CTGCATC-GC-GCA AGA TGCCGCAGATGCCG       AAGGAGGTTCTTGGA  66 510
     NGO1365 NONE
     NGO1364 1323049 .. 1323094 -  -4.7  -5.28778   AGTATTCATAAAAAA GTCCTGATGCCGTCTGAAAACC GGC GGTTCTCAGACGGTATTTTG-C TTAATATTGTTTATC  83 26
     NGO1363 1321590 .. 1321621 - -17.5  -4.83246   CTATAAAGAAAGAAA      TGCCGTCTGAAAC CTTATC GTTTCAGACGGCA       TTTGTTTGCCCGGGC 100 43
     NGO1360 NONE
     NGO1359 1319265 .. 1319284 -    -2   -5.0925   TTTGAAAACCAAAAA            CCGTGGGGC GTT GCCGC-CGA            AATCGCCCTGCCCTG  74 416
     NGO1357 1316780 .. 1316794 -  -7.8  -5.04987   AACAGTTCCAAAAAA               TCCGCC GGA GGCGAA               GTCAGATAACCGTCG  90 357
     NGO1349 1308714 .. 1308754 -  -8.5  -2.93447   TGAATCCGCACAAAC  GTTTTCAGACGGCAT CCGATAAAAAC ATGCCGTCTGAAAAA  TAATTAGAAATACCC  63 60
     NGO1348 1308554 .. 1308566 - -10.5  -2.71146   AAAAATCAGGACAAG                GCGGC GAA GCCGC                AGACAGTACAAATAG  69 3
     NGO1347 NONE
     NGO1346 1307650 .. 1307660 -  -6.8  -3.63515   TTTTATCCTGAACAA                 TCCG ATT CGGA                 TACCGCCCCTATCCT  63 2
     NGO1345 1306094 .. 1306126 -   -10  -4.82901   CCCTGCGTACAAAAA      TGCCGTCTGAAA CACATTAAT CTTCAGACGGCA      TGACCGTAAAACCTA 100 38
     NGO1343 1302883 .. 1302918 -  -6.9   -2.9957   AAAAAACAGATTATA    TGCCGTCTGAAAC CGTCTTGTGC GCTTCGGACGGCA     CCGCTATTCGGGCGG  55 96
     NGO1342 NONE
     NGO1341 1300537 .. 1300554 - -14.1  -2.72144   TGATTTTGCCTAAAT             GCCGCCG ATGG CGGCGGC              GATACGCTCCGCCCC  88 2
     NGO1340 1299614 .. 1299647 -  -7.4  -3.92659   TTCTGAAAATGCAAA     GACCGCCTGAAACGC GAAAT GCGTC-CGGACGGTC     GAAAATCCGATTTAC  69 37
     NGO1339 NONE
     NGO1338 1297755 .. 1297777 -   -12  -4.30719   TTCTTCCATAACAAA           CGCCGCCTGA ATT TCAGACGGCA           TCAAAACGCGGTCAT  95 75
     NGO1337 1296570 .. 1296584 -  -4.2  -3.86897   TCTATGGTTGAGAAA               CGGCAT AAT ACACCG               AATTCAAACAAATCA  57 102
     NGO1336 1295486 .. 1295513 - -17.2  -4.20025   AACCCTGAACATAAA        TGCCGTCTGAAA CCTG TTTCAGACGGCA         TTTCCTTTAAACTCT 100 50
     NGO1334 1293439 .. 1293467 - -16.9  -5.24551   TGAAAGTAAGAAAAA        CAACGCTTTCAGA CGG CCTGAAAGCGTTG        CGTTCCGTTGTTTTA 100 38
     NGO1333 1291369 .. 1291402 - -14.8  -4.06903   AATCCCCAAACGAAA     TGCCGTCTGAAAACC GATTT GGTTT-CAGACGGCA     TTTTTTCGTATGCGG 100 51
     NGO1330 NONE
     NGO1329 1287234 .. 1287271 - -14.3  -4.05446   TGCGCCAATTATAAA   GAGGCCGTCTGAAAGAT AAAT ATTTTTCAGACGGCCTT    TTGACTTACTTCAAA 100 44
     NGO1328 1285986 .. 1286005 - -11.4  -5.61596   ATTCCCATAAAAAAA            CGGAGCAG ATAC CTGCCCCG             TTTTTTAATTTAATC 100 46
     NGO1318 1275233 .. 1275257 -  -4.3  -2.74144   TCGGCATTCCGAAAC          GCAACGG GCGGGCCTATA CCGTTGC          CGCGGACAATGCCGA  45 387
     NGO1312 1268732 .. 1268742 -  -6.8  -5.03314   CCCATCCGCAAAAAA                 GGCA AGC TGCC                 TTTTGAAACCGTATC  86 357
     NGO1310 NONE
     NGO1309 1267369 .. 1267387 -    -3  -3.59979   TTTTTTCATTTCAAA             CCGTCG GACTGCA CGGCGG             CAGAGTGTGTCGGCG  49 58
     NGO1308 1265125 .. 1265164 - -19.6  -3.04203   TGAACGGATAAACCA  TAAAACGGGTTGCCTTTT GATT AACAGGCAACCCGTTTTA   CCTGCTTCAACTTCT 100 32
     NGO1306 1263475 .. 1263498 -  -9.6  -3.34398   TCTGTCTTTCAAACA          GTGCGAG-GCC CAA GGCACTCACAC          TTATCGGTAATCTGT  73 87
     NGO1304 1257456 .. 1257475 -    -7  -5.74288   ACAAAGAACAAAAAA            GCGCCGGC GGCA GCCGATGC             CCCTTCCTTTACAGG 100 46
     NGO1300 1253994 .. 1254026 - -17.9  -4.63184   AATGTATCGTAAAAA      TGCCGTCTGAAAACA AAT CGTCTTCAGACGGCA      TTTCCCTCCAACTCA 100 38
     NGO1299 1253130 .. 1253156 - -14.6   -4.6645   TATATACATACAAAA         TGCCGTCTGAAA CTA TTTCAGACAGCA         TCAAGATTCAGGGTT 100 33
     NGO1298 NONE
     NGO1297 1251351 .. 1251376 - -14.1  -5.38054   GCCCATAAACAAAAA         TGCCGCCTGAA GCCT TTCAGACGGCA          TTTTCCCATCAAAAC 100 46
     NGO1296 1250873 .. 1250898 - -10.5  -4.55798   GAGTCCAAACGAAAA         TCCCGTCTGAA GCTT TTCAGACGGCA          TAAATGCGTTTTGAC 100 270
     NGO1294 1249121 .. 1249132 -  -2.2  -3.78067   AATATTCAATCCAAA                TCCA AAAC CGGA                 TTTTCTTTGACTTCC  50 4
     NGO1293 1248359 .. 1248397 - -21.2   -3.0782   CAATGTTTCAACACA   CAGGACGACACATAAAGC ACC GCCCTATGTGCCGTCCTG   ATTTGGAAGGGGTTA 100 146
     NGO1292 1247571 .. 1247595 - -17.3  -4.88495   AGACATACAACAAAA          TGCCGTCTGAA CCT TTCAGACGGCA          TTGATTTATTTAGCC 100 31
     NGO1290 1245026 .. 1245050 -  -4.2  -5.19879   TCTGAAACACAAAAA         CCTCCCAAACC TGAA GGCA-GGGAGG          TTTTCTCTTTGCCGG  80 44
     NGO1288 NONE
     NGO1287 1241370 .. 1241394 - -17.3  -3.92625   CAGACGGCAACGAAA          CGGGTTCTGTA TCA TACAGAACCCG          TTTTTTGTCGCAAAT 100 112
     NGO1283 1235045 .. 1235061 -  -2.2  -3.08046   GCGGCATTTGAAAAT              CAACCG TAACG CCGTTG              GAAATCGCGCATAAA  42 8
     NGO1282 1234680 .. 1234692 -  -9.1  -3.39908   GGGTTGGAAAAGACA                TCCGG AAT CCGGA                TTATTGAAAAAGATT  69 42
     NGO1279 1231931 .. 1231947 -  -2.1  -4.42667   GGAAAATCAGGAAAA              CGGTACG TTC CACGCCG              TTTCTTCTCTCGGCT  61 459
     NGO1275 1226053 .. 1226074 - -15.9  -5.40072   TTTCCTGTAAAAAAA           CCGCACCTG ATGG CAGGTGCGG            TTTCCATTTTCAGGC 100 47
     NGO1270 NONE
     NGO1269 NONE
     NGO1268 NONE
     NGO1267 1221209 .. 1221232 -  -7.4  -3.82603   AATCCTTAAACAGAA          CCG-CCCCG ATTAATA CGGGGACGG          CAACGCCGAGATAGA  69 53
     NGO1266 NONE
     NGO1265 NONE
     NGO1264 NONE
     NGO1263 1217447 .. 1217457 -    -4  -3.72576   TTTGGTTTTATCAAA                 CAAA ATA TTTG                 ACTGAAGTCACATGG  55 490
     NGO1262 1215680 .. 1215697 - -11.3  -2.83112   ACCGAACGGACTAGA             TTCCCGC CTGC GCGGGAA              TGACGGGGCGGGAGG  74 295
     NGO1258 NONE
     NGO1257 1209279 .. 1209308 -  -4.9  -3.25088   CGGGAAACTGATGAA       TCGTCATTCCCGC GCAG GCGGGAATCCAGA        ACGCGGGACGGCGGC  50 249
     NGO1253 1203265 .. 1203291 - -13.1  -5.56264   GCCAAAGATAAAAAA         TGCCGTCCGAA CATCC TTCAGACGGCA         TATCGGGCTTTATTT 100 35
     NGO1251 1201675 .. 1201714 - -26.8  -3.53343   AATCGGGGCTTCAAA  CGCAAATGCCGTCTGAAA AAGC TTTCAGACGGCATTTGCG   TACCGCGTCATTTCA 100 33
     NGO1249 1200257 .. 1200283 - -18.2  -4.30441   GCATAACAGGCAAAA         TGCCGTCTGAAA TAT TTTCAGACGGCA         TTTCTTATCCGAAAC 100 44
     NGO1248 1199622 .. 1199648 -  -2.4  -4.13767   GTGCGGACTGTAAAA         TTATGATTATAA CGG TTATCCTCATAA         CCCAAAACGTAAAAT  55 78
     NGO1247 1198888 .. 1198902 -  -6.4  -3.57144   TTTTGGAGCGGGAAA               CGAGTC TCG AACTCG               CGACCTCAACCTTGG  61 155
     NGO1246 1197183 .. 1197209 - -15.3  -4.66833   CCGGAACTTGAAAAA         TGCCGTCTGAA CACAC TTCAGACGGCA         TTTCCATCCGTTCGG 100 45
     NGO1236 NONE
     NGO1235 NONE
     NGO1234 1185312 .. 1185332 -    -4  -3.24708   GACGGGTTAAACAGA           GTGTGCCGC TTAA ACGGCA-AC            TTCATTCATCAATAC  48 14
     NGO1233 1184189 .. 1184211 - -16.4  -4.39998   TATCCATATAACAAA           CTGCCTACAC GAT GTGTAGGCAG           TCCCGTTTGAAAACA 100 42
     NGO1227 1176270 .. 1176301 - -10.2  -2.63913   GAGCATTTGACAGGA      TGATGCCGTCTGAA AAGC TTCAGACGGCATTG       TGGCAAAATTAAAGA  69 34
     NGO1226 1175613 .. 1175643 -  -6.1  -3.04322   TTGAATGTTTCAACA       CACAGGATGACAC ATAAA GCGTCAATCTGTG       TGTTGCCCTGTTTTG  53 189
     NGO1225 1174695 .. 1174717 - -12.1  -4.57073   CATTTGCCGTAAAAA           TGCCCGAAA ACCTG TTTCGGGCA           TGGATTCGGACTTAA 100 37
     NGO1224 NONE
     NGO1223 1173283 .. 1173295 -  -2.6  -4.48877   GAAATATGGACAAAA                CGGC AAAAA ACCG                CCTGAAAACCGATTT  65 39
     NGO1222 1172488 .. 1172498 -  -8.2  -4.17762   TATGGCTTAAAATAA                 CGGG ATT CCCG                 CCTTCCGCCCGCCCG  77 296
     NGO1221 1171494 .. 1171513 - -13.6  -5.14563   TTCGCCATTAAAAAA            CCGCCTGA AGGT TCAGGCGG             CTTATCCGCTCCGGC 100 43
     NGO1220 NONE
     NGO1219 1169571 .. 1169614 - -13.9  -2.54325   TTTCTTTAAACAGAT GGCTTCAGACGGCATTGGG GCGGTT CCGTATGCCGTCTGAAGCG GTTTGATGATGTGTT  87 75
     NGO1218 1167827 .. 1167853 - -11.6  -4.13654   CGGGTAAAGGAGAAA         TGCCGCCCGAAC AAT ATTCAGACGGCA         AGGATGGGGTTTACT  91 36
     NGO1217 1166796 .. 1166806 -  -3.2  -4.45544   GGTTACGAAGCAAAA                 GCCT TTC AGAC                 GGCATCGGTTTAACG  63 35
     NGO1216 1166248 .. 1166260 -  -6.3  -3.69092   AATACTAATCCTAAA                GGATT ACA AATCC                TGCTGCAAGCGTTTT  63 39
     NGO1215 1165615 .. 1165648 - -11.2  -4.83169   AGGCGGGCATAAAAA     TGCCGTCTGAAA GCCCGGGCTT TTTCAGACGGCA      TTTCAAATATTTCCA 100 46
     NGO1214 1164407 .. 1164434 - -17.2   -3.6579   AATTGAGCGGAACAA        TGCCGTCTGAAA ACCG TTTCAGACGGCA         TTACCTTTATCGCGT 100 32
     NGO1213 1162647 .. 1162663 -  -7.9  -3.53012   CGCGGTTCTGGCAAA              CGGACGG ATG CCGTCTG              AACGGTGGACGGCTG  66 62
     NGO1212 1160893 .. 1160929 - -18.2  -4.09685   CCCGATTTGCGAAAA    TGCCGTCTGAAAGTCT TTGTC AGGCTTTCAGACGGCA    TTTTGATCATCAAGT 100 50
     NGO1211 1159668 .. 1159688 -  -8.2  -2.66274   GCCTGCACAACTAAC            CCGCCCAC TGCGT GTGTGCGG            TACGCACGCGGTTGC  61 496
     NGO1206 1153719 .. 1153744 - -10.6  -5.65927   CAGGCAAACAAAAAA         GGTTTTCAGA CGGCAT TCTGAAAACC          TTTTTTTCTTTTAAT 100 369
     NGO1204 1150388 .. 1150413 - -11.9  -4.26344   ATATTCGGACGAAAA         TGCCGCCCGAA GGGC TTCAGACGGCA          TCACGTCAGATTTTT  91 31
     NGO1203 1149078 .. 1149110 -  -4.7  -3.55622   TTGAACCTGTTGAAA      GCCGCCAACAGGC TAAGTGC GCCCGCTGCCGCC      TAAAAGGCGGCCCGG  55 242
     NGO1201 1148015 .. 1148071 - -24.2  -2.88861   GATTACCCTTATATA TTGCGTCCCTAAGAAGGGGCGATTAAC AAAA ATTAAT-GCCCTTTCTTAGGGACGCAA TATATAAGGTTTATA 100 297
     NGO1200 1147001 .. 1147017 -  -9.5  -2.91322   AGACGCGGCAAAGCA              GGCATTT AAA AAATGCC              TTTTTTCCTTTCGGG  68 43
        hslO 1132610 .. 1132642 - -25.1  -4.57569   CGACCCGCGCAAAAA      TGCCGTCTGAAGCAG AAG CTGCTTCAGACGGCA      TTCGACCATTCATCC 100 54
     NGO1186 NONE
     NGO1185 1129586 .. 1129602 -  -2.2  -4.85782   TTGGGTAAAAATAAA              GGGCCA ACGGA TAACCC              TATTTTGAAAGCGGG  70 25
     NGO1184 1128265 .. 1128304 - -18.8  -4.41348   GTCTGCCCAAACAAA  TGCCGTCTGAAAAAGGTT TTGA AACCCGTTTCAGACGGCA   TTTTGACCATTCTCA 100 66
     NGO1182 1123757 .. 1123783 - -18.2  -4.89966   AGACCCAAAAACAAA         TGCCGTCTGAAA GCC TTTCAGACGGCA         TTTCCATTCCAAACG 100 42
     NGO1178 1115317 .. 1115329 -  -2.7  -3.63515   CTTTACTTCCAATAA                GAACA GAT TATTC                AACATATTTCTTTGA  51 83
     NGO1177 1114590 .. 1114617 -   -15  -4.90525   GAATTGGAAACAAAA        TGCCGTCTGAAA ACAT CTTCAGACGGCA         TTATAAAATCTGTTC 100 258
     NGO1173 1110880 .. 1110908 - -17.6  -3.61468   TCTTAATTAAAGGAA        GATGCCGTCTGA TTTTT TCAGACGGCATC        TTTTATTTCCTCGAC 100 14
     NGO1170 NONE
     NGO1169 NONE
     NGO1168 1108269 .. 1108292 -  -7.4  -3.82603   AATCCTTAAACAGAA          CCG-CCCCG ATTAATA CGGGGACGG          CAACGCCGAGATAGA  69 339
     NGO1167 NONE
     NGO1166 NONE
     NGO1165 1104497 .. 1104507 -    -4  -3.72576   TTTGGTTTTATCAAA                 CAAA ATA TTTG                 ACTGAAGTCACATGG  55 490
     NGO1164 1102705 .. 1102739 - -16.6  -4.87665   CCGCACCGACAAAAA     TGCCGTCTGAAACC GCTAATG GGCTTCAGACGGCA     TCGTCCTCCACCGTC 100 303
     NGO1161 1101219 .. 1101252 - -16.2   -4.7173   GACTAGACGTAAAAA     TGCCGTCTGAACGCC TTTTC GG-GTTCAGACGGCA     TCGTCCGGCGCGGCT 100 40
     NGO1159 1099985 .. 1100003 - -13.2  -4.74103   GTGCCAATTCAAAAA             CCTGCTTG TTT CAAGCAGG             TTTTTTATTATGAAT 100 213
     NGO1158 1098106 .. 1098130 -  -4.3  -2.74144   TCGGCATTCCGAAAC          GCAACGG GCGGGCCTATA CCGTTGC          CGCGGACAATGCCGA  45 330
     NGO1156 NONE
     NGO1155 1096027 .. 1096058 - -16.8  -5.60993   GCCCCGACAAAAAAA      CAATCCGGAACGCGT CTG AC-CGTTCCGGATTG      TTTTCAGGCGTATCC 100 46
     NGO1150 1090239 .. 1090267 - -13.3  -4.26076   GGACGGGCAGGAAAA        TGCCGTCTGAA CACGGCT TTCAGACGGCA        TGGCAATCAGCGTTT 100 32
     NGO1149 1088913 .. 1088963 - -19.8  -3.70773   TGCCATACGCAATAA GGGTTTCAGACGGCATCTGCCGCA TTT TTCCGCCGATGCCGTCTGAAACAC GCAATCAGCGCGCGA 100 30
     NGO1148 1088325 .. 1088344 - -11.4  -4.02049   CAAGGATTAAAAATA            TGCGCCCC TTAT GGAGCGCA             ATATATAAGGTTTTA  91 348
     NGO1147 NONE
     NGO1146 NONE
     NGO1145 NONE
     NGO1144 1086124 .. 1086134 -  -2.6  -3.72576   TTTTCCTTTACGAAA                 TTTT TAA AAAA                 ATGTGTTTGCGGGCT  51 81
     NGO1143 NONE
     NGO1142 1085550 .. 1085573 -  -7.4  -3.82603   AATCCTTAAACAGAA          CCG-CCCCG ATTAATA CGGGGACGG          CAACGCCGAGATAGA  69 53
     NGO1141 NONE
     NGO1140 NONE
     NGO1139 NONE
     NGO1138 1081787 .. 1081797 -    -4  -3.72576   TTTGGTTTTATCAAA                 CAAA ATA TTTG                 ACTGAAGTCACATGG  55 490
     NGO1135 1079572 .. 1079583 -  -4.4  -3.95324   CATCTGCAAGAACAA                GGTA TGGA TACC                 GTTGAAGCCAATTTG  60 355
     NGO1119 1071532 .. 1071546 -  -3.5  -3.83717   GAAAAACTCAAAACA               GCCGT TGAAG ACAGC               TTTGTCAGCGTCCCG  56 462
     NGO1115 1069833 .. 1069849 -  -3.6  -2.71712   TCCTTTCCGGTAAAT              TGCGGA TGACT TCCGCT              TCAATTCGGTTATAT  42 69
     NGO1114 1069621 .. 1069634 -  -4.5  -4.57837   ACACTTCGTCAAAAA               CCCGA AGAA TCGGA                GCCAAATACCGATGA  71 48
     NGO1112 1069049 .. 1069060 -  -7.2  -2.62184   TCCGCCTGCATATGA                GCCG GCAC CGGC                 AAGCGGGCTCCGCGT  56 57
     NGO1111 NONE
     NGO1110 NONE
     NGO1109 NONE
     NGO1108 1065580 .. 1065592 -  -6.2   -3.5936   CGGAAACGGCTGAAA                CCGG ACGGA CCGG                ATTCCCGCCTGCGCG  59 85
     NGO1106 1064817 .. 1064829 - -10.5   -2.6627   GTAAGGCAGGATAAG                GCGCG TCA CGCGC                ATTCCCCTGCCGGTT  69 315
     NGO1104 NONE
     NGO1103 NONE
     NGO1102 1063180 .. 1063207 -    -4   -2.7873   CAAACGATTCCAAAC        TCCGCC-GCAGCC CGC GATTGCAGGCGGT        TACACTACAAAGCCA  45 25
     NGO1101 NONE
     NGO1100 NONE
     NGO1099 NONE
     NGO1098 NONE
     NGO1097 NONE
     NGO1096 NONE
     NGO1095 1057803 .. 1057823 -  -6.8  -5.27335   GGGGGCAAATAAAAA            GCCGCCTT TGTGC AAGGCGGT            TGCATTTCAGAACAG  91 51
     NGO1094 NONE
     NGO1093 NONE
     NGO1092 NONE
     NGO1091 NONE
     NGO1090 1047148 .. 1047165 -  -6.9  -4.53036   CGACAAATAGGAAAA             GCCGCCC TTTC AAGCGGC              ATTCGAATCAGCGGA  77 33
     NGO1089 NONE
     NGO1088 1046095 .. 1046109 -  -4.2  -4.56597   TCGTCGCTCCAAAAA               TACGGC TCG GCCTTA               TCATTGGCAAGCACG  71 69
     NGO1086 1045186 .. 1045200 -  -3.4  -4.14392   GTCCAATCCTGAAAA               GATCCG CCG CGGCCC               TCGAAGTGTTGCGGG  58 104
     NGO1081 1038702 .. 1038726 - -17.3  -4.03586   TCCGAAACAGAACAA          TGCCGTCTGAA TCC TTCAGACGGCA          TTTTCTTTGTCATTT 100 126
     NGO1079 1037251 .. 1037278 -   -15  -4.62904   AAATACCCGTAAAAA        TGCCGTCTGAAA CTGT CTTCAGACGGCA         TTCCGTATCATTTGA 100 33
     NGO1077 1035832 .. 1035848 -  -7.9   -4.2461   ACGCCCATCAAGAAA              GCGACAG CAT CCGCCGC              GTGGGCCTCGGCGTC  75 163
     NGO1063 1022521 .. 1022541 - -11.1  -5.25803   AACCGGCATAAAAAA            CCGCCCGAA AAA TCCGGACGG            CGGTTCAAACAGGCT 100 48
     NGO1061 1020089 .. 1020100 -  -2.2  -4.58698   TCAAATCAAAAATAA                CCGT AAAA ACAG                 GGCGCATTGTACAAC  63 100
     NGO1060 1018945 .. 1018969 - -12.9  -4.81249   GTTCAAACGCAAAAA          GGCAGCCTGAA ACG CTCAAGCTGCC          TGAACAGACAGTACG 100 335
     NGO1059 NONE
     NGO1058 NONE
     NGO1056 1015424 .. 1015450 - -15.3  -5.45802   CCGCCAAAACAAAAA         TGCCGTCTGAA GACCT TTCAGACGGCA         TTTTTAACCTGATTG 100 52
     NGO1048 NONE
     NGO1047 1008730 .. 1008765 - -19.9  -4.07568   TCCTGCTGTTGAAAA    TGCCGTCTGAAACGG GAATCT CCGTTCCAGACGGCA     TTTTTTATCAGAATC 100 41
     NGO1045 1004804 .. 1004853 -  -6.3  -4.08767   CTGATGGTTTCAAAA TGCCGTCTGAAATGCCGTCTG AAACGTGG CAGGCGGAGGTTCGGACGGCA TTGGGTTTATTTCAA  68 32
     NGO1044 1004111 .. 1004127 -  -4.5  -4.11773   AAACACGTCCGAAAA              CTATTTT ATG AAAACAG              TTCGGAAAATTGTAA  62 132
     NGO1043 1003497 .. 1003518 - -14.5  -4.79756   CATACAACTCAAAAA           CCGCCTGAA AATC TTCAGGCGG            TTTCATTTGGGTTGC 100 80
     NGO1037  999043 ..  999053 -  -4.6  -3.11341   AATGGCAGGCAAAAT                 CGGC CTC ACCG                 CGGATAGTATGTTCC  50 335
     NGO1033  997452 ..  997471 -  -3.4  -3.66908   CGGGTTCAAAATCAA            CGCCACTG CCAG CGGTTGCG             CCACGCGCCCAAAAC  53 2
     NGO1032 NONE
     NGO1031  995354 ..  995368 -  -4.2  -4.64992   TGCAAAAAAGAGAAA               CCTTGC CCC GTAAGG               TTTAAGGTTTTTCCG  68 83
     NGO1030  994084 ..  994111 - -14.3  -4.86731   TTCCCTCAAATAAAA        TGCCGTCTGAA GCCTCG TTCAGACGGCA         TTTTCCGTTGCCTGC 100 44
     NGO1027  990257 ..  990271 -  -2.2  -4.63486   ACCGCCCGAACAAAA               TTAAAA TAC TCTTAA               AAAACAAAGACTAAA  63 36
     NGO1026 NONE
     NGO1025  987794 ..  987819 - -16.3   -4.3277   GACATACAACACAAA         TGCCGTCTGAA GCCT TTCAGACGGCA          TTTTTCAGGCTGCCT 100 179
     NGO1013  980131 ..  980155 - -17.3  -3.55071   TCAGAGTGTCCCAAA          TGCCGTCTGAA ATC TTCAGACGGCA          TTTTTTATCCGTTGC 100 30
     NGO1012 NONE
     NGO1011  978439 ..  978454 -  -7.6  -4.01888   ACTTCACAGCACAAA              TCAGCA GGGA TGCTGA               CATTTTCGGGTGTAA  73 86
     NGO1010 NONE
     NGO1009 NONE
     NGO1008 NONE
     NGO1007  976774 ..  976798 -  -9.1   -5.1356   GCGGATTAACAAAAA          CCGGTACGGCG TTG CCCCGCCCCGG          CTCAAAGGGAACGAT 100 203
     NGO1006 NONE
     NGO1005  975201 ..  975228 -  -2.5  -3.87149   TGGATTAAATTTAAA        CCGGTACGGCG TTGCCT CGCCTTGCCGT         ACTATTTGTACTGTC  52 72
     NGO1004 NONE
     NGO1003 NONE
     NGO1002 NONE
     NGO1001  973055 ..  973078 - -10.4  -3.90291   AGTCTGTTAACGAAA          TTTGACGCAT AAAA ATGCGCCAAA           AAATTTTCAATTGCC  82 135
     NGO1000  972807 ..  972829 -   -12  -5.37593   CTGTAAACCAAAAAA           CCGCAGGTTT CAA ATACCTGCGG           TTTTTTCTTACACAA 100 33
     NGO0995  965364 ..  965377 -  -4.5  -5.47218   GTTTACCCAAAAAAA               GGGCA ATCT TACCC                CGAACCTATTTCTTT  85 109
     NGO0994  964581 ..  964601 - -12.6  -4.78237   CATTTTATAATAAAA            CAGCCTGC ACAAA GCAGGCTG            TCTGTCTTTTGAAAC 100 51
     NGO0993 NONE
     NGO0992  963338 ..  963357 -   -10  -3.29511   TGGATTGGTGTATAA            GACGGGCA TTCG TACCCGTC             AGTTTTCTGAATCAT  73 37
     NGO0991  961752 ..  961778 - -13.7   -3.0782   CAATGTTTCAACACA         CAGGGCCGCAC ATAAG GCGCAGCCCTG         TTTACCCTGATTTGG  86 358
     NGO0990  960683 ..  960717 - -10.7  -3.53811   GGCAGGCCGCCCAAA    GGCGCGCTGCAAACCC GCAC GGACTT-CGGCGCGCC     GGGCTACGGCGGCGC  79 184
     NGO0988  958941 ..  958962 - -11.6  -4.70879   TGCAAATGTGAAAAA           GCCCGAAC ATTCAA GTTCGGGC            TTCAAAATTCTGGCT 100 302
     NGO0987  957815 ..  957826 -  -2.2  -3.91144   GTCAGACGGTATAAA                TCCG AAAA CAGA                 AGCCATCATACCGCC  52 31
     NGO0986  956966 ..  956985 -  -2.2  -4.31433   GAGTTTCATAATAAA            TTTTCCTT TGTC AAGTAAAA             ATAAATAGGGCGTGG  61 371
     NGO0981  951841 ..  951877 -   -16   -4.9448   ATCCATCAAACAAAA    TGCCGTCTGAAACGGA ACAAA CCCTTTTCAGACGGCA    TCAGATACCTCCAAG 100 51
     NGO0980  950953 ..  950988 - -12.7  -4.08216   CGACCGCCTGCAAAA    TGCCGTCTGA-AGCGG AACAA CCCCTTTCAGACGGCA    TTCATTTTCCCCCAA 100 41
        dsbD  948489 ..  948513 - -14.4  -4.85599   CCTATCTGACAAAAA          TGCCGTCTGA GAACT TCAGACGGCA          TTTGAAACATCGGAA 100 41
     NGO0976 NONE
     NGO0975 NONE
     NGO0974 NONE
     NGO0973 NONE
     NGO0972 NONE
        ispF NONE
     NGO0970  941789 ..  941838 -    -3  -3.56643   TGCATATTTTTCAAA TGCCGATGCCGTCTGAACATC TCTGAACCG GAT-TTCAGACGGCATCTTAA CGTCAGGATTACCCT  49 34
     NGO0969  940948 ..  940966 -  -7.3  -4.72272   CGTCCGTATCAAAAA             CCGGCGG AACTG CCGCCGT             TGCAAAATAATCCGC  83 166
     NGO0968  940066 ..  940092 - -18.2  -2.88544   CGTGAGGCTGACAGA         TGCCGTCTGAAA GAC TTTCAGACGGCA         TAGGGCGTTTTCTCT 100 115
     NGO0959  932110 ..  932139 - -13.1  -5.07011   CAGATAAATTAAAAA       GCCTTAAATATGA AAAA TCACATTTAAGGC        CTTCAAACTGAAAAT 100 43
     NGO0958  931308 ..  931334 - -15.3  -4.38154   AGATTTTTGACAAAA         TGCCGTCTGAA CGGTT TTCAGACGGCA         TACGGACAGTAATTA 100 38
     NGO0956 NONE
     NGO0955  929575 ..  929587 -  -6.2  -3.20751   TTTAACAATGTAATA                GGCG GGCTT CGCC                AGTTTGCGCATGATG  55 217
     NGO0950 NONE
     NGO0949  923542 ..  923563 -  -7.3  -5.07652   CCGTTCAAAACAAAA           GCAGCTTCC AAAC AAAAGCTGC            TTTTTTGTGCGGAAC  88 44
     NGO0939 NONE
     NGO0938 NONE
     NGO0937  914847 ..  914863 -  -2.9  -4.07568   TCGGTTGTCGTAAAA              CGCGCTA TTC TAGCGTA              TTTTTTGATGCTTTG  56 18
     NGO0936  914210 ..  914236 - -18.2  -5.80817   GCGAATATAAAAAAA         TGCCGTCTGAAA CGT TTTCAGACGGCA         TTTTTCAAGTAGGAT 100 42
        metF  909400 ..  909418 -  -5.2  -2.71731   TGGATTTTGTAAGGA             CCGGTTCA ATC CGAATCGG             CCGGTATTGTAAATC  48 112
     NGO0928 NONE
     NGO0927  906895 ..  906933 -  -4.3  -3.32536   AAATGATTTGTATAA  TTTATAG-TTTAAATAAT ATAA ATTATTTAAAACTATCAA   ATACAACTCCGATTT  50 9
     NGO0926  905985 ..  906029 - -14.6  -3.34517   ATCTTCTTGTAAATA TAGAGTTATTCGGAGCGGC AGTATAGA ACCGC-CCGAATAACTCTA TCCGGTATATCAGAC  93 73
     NGO0925 NONE
     NGO0924  904182 ..  904198 -  -6.5   -3.8046   CTCAAAAACCGTAAA              CCCATTG CTA CACTGGG              TTACATCAACGTTAA  66 26
     NGO0923 NONE
     NGO0922 NONE
     NGO0921  901656 ..  901671 -  -3.2  -4.09511   AAGACCGTCTGAAAA              CGCATC AATA AACGCG               TTTGGCCGGTTTGAT  58 14
        sdhB NONE
     NGO0919  900554 ..  900565 -  -4.4  -3.57144   CTTTGCATTTTGAAA                TCTG CCCT CAGA                 CAAATTTCAGATGCC  52 41
     NGO0918  899126 ..  899145 -  -3.6  -2.98072   CCGACTACAATCAGA            CGGATT CAGGAAAC AATCCG             GTTCTCTGATATTGC  45 66
     NGO0917 NONE
     NGO0916  894827 ..  894867 - -14.4  -5.31519   ACATCTAAATAAAAA TTCAGACGGCCTTTTCATT AACA AATAAAAAG-CCGTCTGAA  ACGATTACAGATCCA 100 30
     NGO0915  893105 ..  893115 -  -3.2  -4.64846   TTATAAATCAGAAAA                 CGAA GCT CTCG                 GAACATTCAATTTGC  66 88
     NGO0914  892733 ..  892743 -  -2.4  -3.14211   AGTGGGTTTTAGGAA                 TCGC CCT GCGG                 CCAATCCCATATTTT  43 53
     NGO0913 NONE
     NGO0912  890567 ..  890602 - -20.6  -5.06089   AAATGACAAACAAAA    TGCCGTCTGAAACCCG ATTT CCGGTTTCAGACGGCA     TTTGATGTTCAATCA 100 55
     NGO0909  888179 ..  888193 -  -2.8  -2.74782   ATAAATTTCTAATCA               CAACAG AAG CCATTG               CCTTTCCTTCCTGAA  42 229
     NGO0908 NONE
     NGO0907  887493 ..  887531 - -15.4  -3.10236   AACGGAATGCTAAGA   CGCTTTCAGGCAGCCTGA CAT TAAGGCTGCTTAAAAGCG   TCTTTTAATCGTGCC 100 30
     NGO0903 NONE
     NGO0902 NONE
     NGO0901  880465 ..  880521 - -24.7  -3.69373   GAAACAGCGGAATAA GGCGGAAAAATGCCGTCTGAAACCC GAAAACA GGGCTTCAGACGGCATTTTGCCGCG ATTCCGGCGCGGCGG 100 46
     NGO0899  878241 ..  878270 -  -2.9  -5.70829   AACACCATAAAAAAA       CACACGC-GG TGCTTTAATTT CCTGCGTGTG       TCGAGTGTATCGAAA  90 51
     NGO0896  876372 ..  876422 - -17.2  -4.11692   CATTTACCTTGAAAA CAAAAAAGGGCACCTGAAAATTTT GCG AAACTTTTCAGATGCCCTGCTTTG CCGAAAAACGTATCA 100 38
     NGO0895  876038 ..  876074 - -19.7  -3.53012   CTCCCGCGCTTCAAA    GCAAATGCCGTCTGAAA ACC TTTCAGACGGCATTTGT    TATCTTTATTGCCGT 100 31
     NGO0891  870035 ..  870062 -   -12  -2.58544   TCCTATCGGGATAAG        CGGCGGCGCA AATCCCGG TACGCCGCCG         TATGTTCAATTTGGA  78 72
     NGO0890  868262 ..  868295 - -11.9  -3.36202   AGACAGATCCGACAA     TGCCGTCTGAACGG TGTTTTG CC-TTCAGACGGCA     TTGCCTGCCTTCAAA  82 51
     NGO0888  867723 ..  867748 - -14.1  -4.38114   AAAAGTTATAAGAAA         TGCCGCCTGAA GCCT TTCAGACGGCA          TTGCCGGGAAACACG 100 42
     NGO0887  867049 ..  867066 - -12.7  -4.56597   GGTGTTTTTGAAAAA             CCGCCTG CATT CAGGCGG              TTTTGTTTGCTTAGG 100 36
     NGO0886 NONE
     NGO0885  865138 ..  865148 -  -3.2  -5.04249   GCCTTAAAAAACAAA                 CAGG CAG CCTA                 AAACATCAAGTTACC  75 431
     NGO0881  863349 ..  863374 -  -4.1  -5.47159   CTGCAACACAAAAAA         TCCTTG-AACTT CAA AAGTTTCAAGGC         TTTTTTATTGCCTTG  83 281
     NGO0879  861927 ..  861941 -  -2.1  -4.48299   TGACAGCCAAATAAA              CAGTGC TTTT GC-CTG               TCAGAAACAAAACCA  61 77
     NGO0867  850114 ..  850140 - -13.1  -4.52589   TGTTTCCATACAAAA         TGCCGTCTGAA CATTT TCCAGACGGCA         TTTTTTGTTTTCGGT 100 48
     NGO0863  845719 ..  845757 - -17.8  -2.70932   TGCCTTTCCGAACGA   TAAAAATACCGTCTGAAA AAT TTTCAGACGGTATTTTAA   AAATTAAAGCTCAAA 100 42
     NGO0861  843715 ..  843743 -  -7.4  -5.18866   GTCAAACAAACAAAA        CCGGGCGATACA CACTC CATATCGTCCGG        TTCTGCATAAAACCA 100 434
     NGO0857  841274 ..  841294 -  -5.4  -3.99324   CTTCATCATTAGAAA           GCGTACTGC CCAA GC-GCACGC            CTTCCGCCTCGAACA  64 442
     NGO0854  840766 ..  840792 - -12.3  -5.50774   TATAACAAAGAAAAA         GCCTTGGGAGG ATAAA CCTACCAAGGC         TTTTTCTTAAAAAAC 100 56
     NGO0851  836211 ..  836238 -   -15  -4.92783   AATCCACTATAAAAA        TGCCGTCTGAAA CAGT CTTCAGACGGCA         TTTCTATTTGCAAAA 100 44
     NGO0848  831550 ..  831576 -  -8.6   -3.5812   CAGGCAGTACAAATA         GTACGGCAAGGC GAG GCAACGCCGTAC         CGGTTTAAATTTAAT  69 108
     NGO0847  830728 ..  830764 -  -7.4  -4.56775   ACCGCCTGTGAAAAA   TACCGTCTGAAACATGG AAAT CCG-GTTTCAGACAGCA    TTTTTACGTTTGGTT  80 59
     NGO0844  827570 ..  827585 -  -3.9  -3.53091   AGGTTTTCCGCCAAA              GCCGG CATTTT CCGAC               TTTGCTTCAGGCATC  52 32
     NGO0843  827143 ..  827193 - -15.4  -3.66178   GTTTTGAATTTCAAA TGACGCAATGCCGTCTGAAGCCCG ATT CGGCGTTCAGACGGCATTGAGGCT GAAATCCCAAAAACC 100 122
        hscA NONE
     NGO0828 NONE
     NGO0827  815706 ..  815723 -  -4.1  -4.38927   GTTCTACATAATAAA             TGACGGA ATCG CCCATCA              TACTGCTCCTCAACG  65 62
     NGO0826 NONE
     NGO0825  814530 ..  814559 -   -18  -2.77013   TATCCGCGCAACAAT       GCCGTCTGAAGC GTGCCG GCTTCAGACGGC        CTGTTTTCAGTGTTC 100 32
     NGO0823  813477 ..  813498 -  -3.7  -5.04385   GACAGGCTGAAAAAA           GGAGACTGGT AAA ACCATTC-CC           GCTGCAAACAGAAGC  75 83
     NGO0821  811872 ..  811898 - -13.9  -5.38054   CCCGATAAAGAAAAA         GCAAGCAGTTT CAGAC AAACTGCTTGC         TGCTTGTTCTACCCG 100 43
     NGO0820 NONE
     NGO0819  809685 ..  809699 -  -4.2  -3.01712   TTCTCTTCCTCAATA               CGCC GCCCGTT GGCG               CATCTGTTCAAACAG  47 5
     NGO0818  809065 ..  809083 -    -6  -4.07568   TCCGCTTTTCCAAAA             CCTCGTCA TAA TAACAAGG             TAAATTCAGCAATAG  66 414
     NGO0816 NONE
     NGO0815 NONE
     NGO0814 NONE
     NGO0813  805779 ..  805815 - -14.7  -4.15044   TTCCGTCCGAACAAA   TGCCGTCTGAAAGCCT TTTTTC AGG-TTTCAGACGGCA    TTCAAGTTTCAGACG 100 55
     NGO0811  804773 ..  804793 -  -9.6  -3.04398   TTCCGCGCCGAAAAC            CGCCGGGG TCAAG CCTCGGCG            CATCCTGCCGGAACG  69 13
     NGO0804  795816 ..  795859 - -16.2  -4.12456   ACAGTATTTGGAAAA TGAAGATGCCGTCTG-AAGCC CTT GCCTTTCAGACGGCATCTTCT TACATACTTTCAGTT 100 25
     NGO0803  793887 ..  793912 - -12.7   -5.4505   CGTCCGAATAAAAAA         TACCGTCTGAA ATTT TTCAGACGGCA          TCGCGTATCATTTAA 100 44
     NGO0801  790799 ..  790849 -    -4  -5.21709   CGCCATATCAAAAAA TCGGGCGGCGGCTTCGGGAAAG TATGCCCCG CCCTCCCCAAGCCGCC-CC-GT CAGCATTATGATTTG  80 31
     NGO0800  790543 ..  790579 - -13.2  -3.96148   GCCTTTCAGGACAAA    TGCCGTCTGAAACC TAATTTCCG AGTTTCAGACGGCA    TTTTTGTTCGTTCAA  95 37
     NGO0796  785699 ..  785726 - -14.2  -2.82516   CCCTGCATCATCAGA        CGGCATATCCGT ATAA ACGGGTATGCCG         TTTTTCTTTGCCGGT  88 41
     NGO0790  782200 ..  782210 -  -2.4    -3.484   GCCAGTATAGCAGAA                 CCGC CGC GCCG                 TCAAAAAAGCCTCCG  47 26
     NGO0789  780990 ..  781026 -  -9.5  -4.25848   AAGCCGTGATGAAAA    TACCGTCTGAAGCTC TGTTTTC GGGTTTCAGACGGTA    TTTTTATTTAAACCC  83 82
     NGO0786  778580 ..  778598 -  -5.3  -2.86381   AAACAGACAATATCA            GCAG-CAG GATT CTGACTGC             ACGGATATGTTGGTA  49 294
     NGO0779 NONE
     NGO0778  772600 ..  772636 -  -9.6  -4.66163   ACCCGGATGGAAAAA   TGCCATCTGAAACGC TTTTCCCC GCGT-TCAGACGGCA    TTCCAGACCTGAGGT 100 41
     NGO0776  771600 ..  771611 -  -4.4  -5.31275   TTTTACGAGAAAAAA                GACA TTCA TGTC                 CATGTTCCCGAAGGT  90 429
     NGO0768  762743 ..  762767 - -17.3  -4.27316   GCCGCCAATGCAAAA          TGCCGTCTGAA GCC TTCAGACGGCA          TTTTTTCGGGCGGTT 100 165
     NGO0764  758250 ..  758282 - -23.7  -3.25088   TTTTAAAGTTATCAA      CAATGCCGTCTGAAG CGG CTTCAGACGGCATTG      TTTCAACCGGAGGGG 100 46
     NGO0763  756643 ..  756653 -  -4.6  -4.07568   GCGGCTGTTTCAAAA                 CCCG GCC CGGA                 TGCCGCCTTCAAAAC  62 364
     NGO0761  756252 ..  756272 -  -4.7  -3.97622   GCATTGAAAAGATAA            CGGTCAAAA GCG TTTTATCCG            CGTGTTTCGCGCCAA  62 19
     NGO0760 NONE
     NGO0759  754933 ..  754966 -  -7.6  -4.35044   TGATTGAAATAGAAA     TGCCGTCTGAAA ATTAGCTCTG TTTCAGACAGCA      TTGCGTTATTTTTCA  78 60
     NGO0757  753511 ..  753527 - -10.8  -3.24747   GTGCCATATGACGAA              GCCGCC CGGAC GGCGGC              GTTGCAGTGGGCGCA  71 138
     NGO0753 NONE
     NGO0752  748644 ..  748668 - -12.9  -3.65199   AATGGCGTACTTAAA          GGGACGGCA TCCGGTG TGCCGTCCC          TTATATATTGCACCC  90 90
     NGO0744 NONE
     NGO0743  739257 ..  739295 -  -6.6   -3.1485   GAATGAATGAGGGAA   GCGGCAATGCCGTCCGAA GGG TTCGGGCGGCATTATATC   TGTTTATGGCCGGTT  57 29
     NGO0742  738371 ..  738397 -  -8.6  -3.61175   CAGACAGTACAAATA         GTACGGCAAGGC GAG GCAACGCCGTAC         TGGTTTAAATTTAAT  69 511
        aroD NONE
     NGO0739  734143 ..  734173 - -12.7  -5.00616   GCGCCGTTCAAAAAA       TATGCCGTCTGAA CGTCT TTCAGACGGCATT       GCGGCTCCGGTTTAA 100 37
     NGO0736  732293 ..  732317 -  -3.7   -5.2112   AATACTACTAAAAAA         TGCATTACCG ACTAGG CGGTAATG-A          GTATGGACAGTTTTA  79 157
     NGO0734  731083 ..  731097 -    -7  -3.62616   CAGCAGCAGATATAA               GCCGCC GCC GTCGGC               CAGCTTGCTTTGTTT  67 306
     NGO0732  729587 ..  729600 -  -9.5  -3.91897   TTGTTGAGGGATAAA               GCCCC TCGC GGGGC                TTGTGGTCAGGCAAA  79 32
     NGO0731 NONE
     NGO0730 NONE
     NGO0729  728329 ..  728353 - -12.9  -5.00616   GGGGTGGGTAAAAAA          TGCCGTCTGAA GGT TTCAGACGGCG          TTTGTTTTTTCTATC 100 16
     NGO0728 NONE
     NGO0727 NONE
     NGO0725  722951 ..  722990 -  -7.2  -3.57144   TTCCCGAGGCGCAAA  GCATAGAGGTTAATCGGGA CAA TCCCGATTATGC-CGATGC  GGTGTTGTGGACGAT  64 193
     NGO0714  712815 ..  712853 - -15.5  -2.77192   AACGGCTTCAATAAT   TTTTCAGACGGCCTTCT GTTTT AAAAGGCCGTCTGAAAC   GCGCATCAGGCAAAT  95 31
     NGO0713  711962 ..  711995 -  -8.9  -4.14392   CGCCAAGCGGCAAAA     TGCCGTCTGAGAC TGGAAAGG GCTTCAGACGGCA      TTTTTACGATGCGGT  80 41
     NGO0710  709072 ..  709086 -  -2.1  -3.53012   TTTTTCCGTTCCAAA               TGTCC CATTT GAACA               TTATCCCGCTGCCTA  47 113
     NGO0704 NONE
     NGO0703  697504 ..  697515 -  -2.2  -4.11623   TACGATGAAATCAAA                GCGA AGAA TCAC                 AGCTTGTCGGCGGGG  56 229
     NGO0694 NONE
     NGO0693  684015 ..  684025 -  -8.2  -4.46112   GTGCAGGGAAACAAA                 GCCG AAG CGGC                 GGCAAAAGAAGGCGC  80 226
     NGO0690  680924 ..  680954 - -14.2  -2.77781   TTGCAGGAAAACGGA       TTCAGACGGCAT CTGCCTC ATGCCGTCTGAA       GAAGGTTAGCGGTAC  88 31
     NGO0689 NONE
     NGO0688  678549 ..  678565 -  -2.2  -3.76815   AGTCAAAATTCTAAA              CGAAAC GGATG GTTGCG              ACAATGCCTGATGCG  50 97
     NGO0687  677603 ..  677631 - -15.4   -4.9218   TACCCACTATAAAAA        CCCCGAATCCTG ATTGG CAAGATTCGGGG        TTTTTGATTGCTGAT 100 67
     NGO0679  667284 ..  667323 -  -4.4  -2.89564   GCCTTACGGGACATA  TTTCAGACGGCCTCGTCAA ATT CTTA-AAGACCGCCTGAAA  ATACTTACGCCATCG  45 30
     NGO0678 NONE
        leuD  666243 ..  666269 - -15.3  -3.21925   ATATGTTATCAGGAA         TGCCGTCTGAA CAGCC TTCAGACGGCA         TAGGTTTTAACCGTT 100 32
     NGO0676 NONE
     NGO0675 NONE
     NGO0674  662975 ..  662998 -  -7.5  -2.83905   GGATAATCTAGTACA          GCC-CCTTGT TTTTT ACAAGGCGGC          GAGTACCGCGTCGCC  57 14
     NGO0670  660108 ..  660124 -  -2.9  -3.05963   ATGCTTATCCGAATA              TCAGTCA TGC CGTCTGA              AAAAGCTTGTAATGT  43 57
     NGO0669 NONE
     NGO0668 NONE
     NGO0667 NONE
     NGO0666  657133 ..  657167 - -14.3  -4.55697   ACTGGCAGAAATAAA     CAAACCCCGTGCCGC TTCAG GCGGCATCGGGTTTG     CGCTAGAGCCGATTA 100 38
     NGO0663  654647 ..  654681 -  -2.7  -2.74144   CTTCCATCCTTAAAG     GGCTTCGGGCGGTAT TGCTG ATGCCGTCTGAAGCG     TATTCGGATTATTCT  41 34
     NGO0662 NONE
     NGO0661  652231 ..  652243 -  -2.7  -4.07568   GTTCTTTCTCTAAAA                TATCA ATT CGATA                GTCTTCGCATCAGAC  56 35
     NGO0660  650735 ..  650770 -  -6.1  -4.13014   GTCAGACTGTGAAAA    TGCCGTCTGAACGTC GGATTT GGGTTTCAGACGGCA     TCTTGCTTATCAGGC  66 35
     NGO0659  649560 ..  649603 - -11.8  -5.27779   TTGAACAGGAAAAAA CATATGCCGTCTGAAAACCG GAAT CAGGTTTCAGACGGCATTTT TTCACGGGGAAAATA 100 100
     NGO0657  647604 ..  647636 - -19.4  -4.64334   AACGCCCGAATAAAA      TGCCGTCTGAAACA GCAGG TGTTTCAGACGGCA      TTTTTACTTTCAGGC 100 35
     NGO0654  642932 ..  642947 -  -8.2  -2.87405   ACATGAAGAACACGA              CCGCGC CATC GCACGG               CTCAAAGAGCTGACC  59 249
     NGO0652  641958 ..  641979 - -17.3  -4.58283   TAAGGGTGCGAAAAA           GCCGCCGGA ATCT TCCGGCGGC            TTTTCGATTGCGCTT 100 43
     NGO0650  639223 ..  639257 - -18.1  -5.00846   GAAACATTACAAAAA    TGCCGTCTGAAACTCG AAAT CG-GTTTCAGACGGCA     TTGGTTTACGCGGCA 100 50
        argD  635882 ..  635926 - -15.3  -3.60098   AGTCCTGATGGCAAA CAAAACCGCTTCGG-AACGT TGGATC ACGTTTCCGAAGCGGTTTTT TGTTTCTGATGCCGT 100 80
     NGO0644 NONE
     NGO0643  633503 ..  633520 -  -2.1  -3.38339   ATTAGGGAATATTAA             TGTTCAGA CCG TCTGAA-A             GGGTTCGGACGGCCT  45 46
     NGO0642 NONE
     NGO0641 NONE
     NGO0640  627175 ..  627213 -  -2.4  -4.72846   TTAGATACTGAAAAA   TACGATGCCGTCTGAA TACATGG TTCGGACGGCATTAAA   ATTTGGTTGTATTTT  67 124
     NGO0637 NONE
     NGO0636 NONE
     NGO0635 NONE
     NGO0633 NONE
     NGO0632  622010 ..  622039 -   -15  -5.17576   CAGGAAGCGAAAAAA       CGGCGGGACGGT TTTGAT ACTGTCCCGCCG        TTTTTATGCCTTAAA 100 36
     NGO0630 NONE
     NGO0629  618401 ..  618424 - -15.4  -4.89063   TGAGGGAAAAATAAA          TGCCGTCTGA ATCT TCAGACGGCA           TCGGGAGATGATTTT 100 40
     NGO0627  615228 ..  615260 - -12.8  -4.08692   TAATGTTTTTTAAAA      TGCTGTCTGAACCA CGTTT CGGTTCAGACGGCA      TTTTTGCATCCTTTT 100 103
     NGO0623 NONE
     NGO0622 NONE
     NGO0621 NONE
     NGO0620 NONE
     NGO0619  606719 ..  606729 -  -2.4  -2.81559   ATCATAAGGCGAAAC                 CGTG TTA CTCG                 ATTGTTAAAATCGGT  40 19
     NGO0618 NONE
         eno  604832 ..  604872 - -12.7  -3.08032   GTGGCGGTAAAATTA  GACTTTATTTGGGAGAGGT GTA ACCTCTTCCAAATCAGGTC  AACACACAGGGCGAC  83 88
     NGO0616  604446 ..  604481 - -19.2  -3.54129   GACAGTTTGTTGAAA    TAAAAGCCGTCCGAAC ATTG GTTCGGACGGCTTTTT     GACGGTATTACCGGT 100 33
     NGO0613  599008 ..  599020 -  -9.1  -4.71482   ACGAAACGGGAAAAA                GGACG GCC CGTCC                GTCGTATGCCGATGT  93 475
     NGO0608  594613 ..  594635 - -12.1   -4.7254   ATGTGGGATGAAAAA           GACAGGACT GAGAA AGTCCTGTC           ATGTGCCGTATCCGA 100 42
     NGO0607  593697 ..  593726 -  -6.6  -4.79451   ATTTGAAATAGAAAA       CCATCTATAC AAGGGGAGAA GTATAGATGG        CAAAACACATTATGG  80 191
     NGO0606  592000 ..  592033 - -13.3  -3.20723   CGGGCATCAATGCAA     TGCCGTCTGAAAG AGGTATGA CCTTCAGACGGCA      TTGATTGCTGCGGAT  88 40
     NGO0605  591094 ..  591131 -  -2.7  -2.94411   AGGCGGGTAAATAAG   GTTTCAGACGGCACA TGGAAATT CATGCTGTCTGAAGC    GCAATGCGGGCGATT  43 53
     NGO0604 NONE
     NGO0603  588963 ..  588980 -  -9.8  -5.74086   AAACCAAAGAAAAAA             CGCCGC GTACCA GCGGCG              TTTTGATGCTAAGGT 100 41
     NGO0600  586065 ..  586076 -  -4.4  -3.64703   GGTTGCTTATGCAAA                TTCG GCAA CGAA                 TAATACGAAGCCCGA  55 246
     NGO0598  584592 ..  584606 -    -5  -4.14945   TTAAGAAGAATCAAA               TCGGTA TTC TACCAA               AAAAATAACTTATCC  64 35
     NGO0597  584071 ..  584111 -  -4.1  -3.06696   GTCTTTTGCAACAGA  GTTTTCAGACGGCAT GGATATATTTT ATGCCGTCTGAATAG  GAATTGGGCGGTGTA  47 46
     NGO0596  582887 ..  582898 -  -2.2  -4.09685   TTGGATGGCTTAAAA                GGCA TAAT TACC                 CCTGTTGTCCGATTA  55 21
     NGO0595 NONE
     NGO0594  580814 ..  580846 - -22.3  -4.07562   GAAATCTGAGAGAAA      CAAATGCCGTCTGAA ACG TTCAGACGGCATTTG      TTTTATAGAGACTGT 100 28
     NGO0589  573987 ..  574013 - -10.9  -5.64421   ACCTGAAATAAAAAA         TGCCGTCTGAA GGATG TTCGGACGGCA         TTTCCATATCGACGG 100 41
     NGO0587 NONE
     NGO0586 NONE
     NGO0585  570891 ..  570913 -  -5.6  -3.90112   GGTTTGTTAACGAAA           TTTGATGCAT AAA ATGCGCCAAA           AAATATTGGCTGTGT  61 475
     NGO0579 NONE
     NGO0578  563841 ..  563854 -  -2.3  -2.87211   ATTGTTTTTGAGACA               GGCGT TCCA AGGCC                TGCCGATAGGGTAAG  40 171
     NGO0575  561587 ..  561619 - -15.8  -3.92542   TTTATCTTGAAAGAA     TGCCGTCTGTAAGCA AACA TGCTT-CAGACGGCA      TTTTTTTATCCGGCG 100 46
     NGO0574  559755 ..  559778 - -16.8  -4.19887   ATACATAAACAACAA          GGCCGTCTGA ATTT TCAGACGGCC           TTTTCCGTTTACAAC 100 49
     NGO0570 NONE
     NGO0569 NONE
     NGO0568  551763 ..  551777 -  -2.8  -4.25104   TTGTTTTCATTAAAA               CAAAAC GGC GTATTG               AAACAGCGCGGGGAG  62 233
     NGO0565  546076 ..  546090 -  -2.7  -3.53444   GGATGCCGTCTGAAA               GCTGC TTCAG GCGGC               ATCGGTACGGTTTGT  49 119
     NGO0564  544396 ..  544431 -  -9.9  -3.19642   ACCATCACTCATCAA    TCTCAAGCAATCCAA ACATTA TCAGACTGCTTGAGA     GGGATGTTTTATTTT  70 39
     NGO0563  543897 ..  543908 -    -3  -2.84999   ACTAAAGCCATTATA                TTGA CCTT TCAA                 CTTAGTTAATTTCTA  42 27
     NGO0562  542042 ..  542066 - -15.1  -5.31519   ACAGCCAAATAAAAA          TGCCGCCTGAA GGG TTCAGACGGCA          TTTGTTCGGATAAAC 100 67
     NGO0558  536148 ..  536161 -  -2.3  -3.13403   GCGGTTTGATGAAGA               CGGCA TTTG TGCTG                ATTCGCATCAAGGCT  43 40
     NGO0557 NONE
     NGO0556  534453 ..  534486 - -19.8  -5.24129   TCGGGTGATAAAAAA     TGCCGTCTGAAAGG GCGCTT CCTTTCAGACGGCA      TTTGTCCGTAATGTT 100 40
     NGO0549 NONE
     NGO0548  524206 ..  524255 -  -3.5   -4.2803   CATTGTAACCGAAAA CAGGGGCGGCAATGCCGTCTGAA GGGC TTCAGACGGCATTAGAGGGCTTA TTCTGCATTTTTGGT  60 23
     NGO0547  523150 ..  523184 - -15.9  -4.13767   TTCGGGATTTTAAAA    TGCCGTCTGAAACGCC AAAC GG-GCTTCAGACGGCA     TTTTTGACGGCGGAG 100 43
     NGO0534 NONE
     NGO0533 NONE
     NGO0532  505328 ..  505383 -    -7  -4.19746   CTCATTTGAAAACAA TATGCCGTCTGAAAACGGAAGGCGGCA GTT TATCATCTTT-GCCTTCAGACGGCATA TCAAACGCCGCCTTT  70 171
     NGO0530  503666 ..  503688 -   -15  -5.40072   CGTTTGCCAAAAAAA           TGCGGTGAAT CAG ATTCACCGCA           TTTTTTTGCCGGACG 100 62
     NGO0525  498229 ..  498268 -  -4.2  -4.15899   AAAAAGACGAAAGAA  GTGCGGACGTAGAATA AGCGTAGA TGCGCTCCGTCCGCAC   CAATAAAAATATATA  62 117
     NGO0524  496980 ..  497006 - -16.7  -5.06414   GCCTTTCAATAAAAA         TGCCGTCCGAA GGGCT TTCGGACGGCA         TTTTTTATAGATTCT 100 130
     NGO0523  496236 ..  496260 - -14.3  -4.37092   ATTTGTCTGAGAAAA          TGCCGTCCGAA AGG TTCGGACGGCC          TATGTTGCGGCGTAC 100 55
     NGO0517 NONE
     NGO0516 NONE
     NGO0515  490554 ..  490581 -  -9.8  -3.60792   GTGTGAACGGCGAAA        CGCCGCGAGG GGCGGAAT CCTTGCGGCG         TTTCTTAACCTAATC  74 35
     NGO0512  489564 ..  489582 -  -6.7  -3.36515   GGGCATCCCCAAAGA             CGCGCAA CCGGT TTACGCG             GAATAAGTTTTCAGA  59 36
     NGO0509  484422 ..  484434 -  -9.1  -2.78384   TGGTGTCGGACGACA                TCGGC CAA GCCGA                ACTTATCGGGCGCGG  60 96
     NGO0482 NONE
     NGO0481  464929 ..  464941 -  -3.3   -5.4505   GCTTGGAATAAAAAA                GGAAC GCC GCCCC                CGATCATTCGGTGCG  81 356
     NGO0479  464046 ..  464059 -  -3.8  -2.57344   GACGCGGTCTAGAAC               TGGC TCAAAC GCCA                TGCGCCGCGTATGCG  44 5
     NGO0478  463456 ..  463472 -  -2.9  -3.05844   GCGGCCACGGCAACA              GTGAGTG TTG CACCCAT              TTTGAACCATGTGCC  43 42
     NGO0477 NONE
     NGO0476  462577 ..  462590 -  -9.5   -5.3104   TCATGAAAAAGAAAA               CCGCC CTAG GGCGG                TTCGGTATTGTTATG 100 36
     NGO0475 NONE
     NGO0474 NONE
     NGO0473 NONE
     NGO0472  460900 ..  460929 -  -4.9  -4.97402   TAAAATCTACAAAAA       CCGCC-GCCGCG CCCACTC CCCGGCTGACGG       CGCGGCATTCCTATG  77 45
     NGO0471 NONE
     NGO0470  460313 ..  460323 -  -2.4  -2.71712   GGTCTCCTGTTAAAG                 GTCG TTT CGTC                 TATCGGTCTCGCGCT  39 64
     NGO0469 NONE
     NGO0468 NONE
     NGO0467 NONE
     NGO0466 NONE
     NGO0465 NONE
     NGO0464 NONE
     NGO0463  456436 ..  456450 -  -8.5  -4.15565   CGCATTATGTGAAAA               CGCCC TAATC GGGCG               TTTTTTTATTGCTGC  77 300
     NGO0457  450264 ..  450275 -    -3  -3.71848   GGTCGGTATCAACAA                TGTT CTCA AACA                 GTTTATTTTGAAAAA  51 408
     NGO0446  441273 ..  441299 -  -6.4  -3.00419   ATTAAATTTAAACCA         GTACGGCGTTGC CTC GCCTTGCCGTAC         TATTTGTACTGTCTG  55 78
     NGO0445  440094 ..  440120 - -18.2   -3.1247   ACGTTTGACACGCAA         TGCCGTCTGAAA GCC TTTCAGACGGCA         TTGCGCTTTCAGGGT 100 40
     NGO0443  436750 ..  436761 -  -5.8  -4.06903   AACGGCGAAACCAAA                GACG TTAT CGTC                 CGCGATTTCCAAATG  65 499
     NGO0435 NONE
     NGO0434  427726 ..  427755 - -15.1  -3.77666   GAGAGGGAACGCAAA       CCCGTATC-GGCAG ATG CCGCCGGATACGGG       TTTGATATTATCGAT 100 58
     NGO0432  425640 ..  425674 -  -7.9  -3.82946   TTAGCTCAAAGAGAA    CGATTCCCTAAGGTGC TGAA GCACCA-AGTGAATCG     GTTCCGTACTATTTG  70 429
     NGO0430  425172 ..  425215 - -17.6  -2.60615   ATTTCTTCCAAAGAT GCAGCAAACGCAGGTTGAGC CTAG ACCCAATCTACGTTTGCTGC CGCATCTGATCCCTA 100 38
     NGO0429  423878 ..  423912 -  -7.9  -3.82946   TTAGCTCAAAGAGAA    CGATTCTCTAAGGTGC TGAA GCACCG-AGTGAATCG     GTTCCGTACTATTTG  70 86
     NGO0428  423481 ..  423505 - -12.9  -3.55203   AAAATCCTCCTGAAA          GGCTGCCTGAA ATT TCCAAGCAGCC          TTTTTGTTTGCTTAT  89 40
     NGO0427  422774 ..  422801 - -17.2  -4.56597   GCGGGCGGGTAAAAA        TGCCGTCTGAAA CAGT TTTCAGACGGCA         TTTGACTTACTCTGC 100 32
        hisS NONE
     NGO0425  420719 ..  420741 -  -4.2  -3.53012   TGGGGTTGTCTGAAA          TGCCG-TCT GAAGAG AGAGCGGCA           TTTCAGACGGTATTT  52 39
     NGO0424 NONE
        rdgC NONE
     NGO0422  417716 ..  417729 -  -2.4  -3.85698   CGGTGTTCGGATAAA               GCAT TGGGGG ATGC                TGTTTGAAAAACGGG  52 73
     NGO0421  417064 ..  417110 -  -5.8  -2.73012   ACCACGGATAAATAG GTAGATGCCGTCTGAAACCCGA CGA TAAGGGTTCAGACGGCATTTTG TATTTCAGGCTTTGG  51 30
     NGO0419 NONE
     NGO0418 NONE
     NGO0417  413532 ..  413582 -  -7.6  -4.41616   ATCCCTGCAAATAAA GTCTGA-CCCTG-CCGCCCGGAAA AAGGA TGTCCGGGTGGGCAGGGTTCAAGC AACAAGGAAAAATTG  78 469
     NGO0411  406924 ..  406948 - -17.2   -4.1721   ATGTATATTTGAAAA          CGGCGGGACA GGCAA TGTCCCGCCG          TTTTTGTCTGCCGTT 100 266
     NGO0409 NONE
     NGO0408  403813 ..  403837 - -17.3  -4.41548   CGATATTTGACAAAA          TGCCGTCTGAA CCT TTCAGACGGCA          TTTTTGATTTTATGC 100 35
     NGO0399  391233 ..  391266 - -15.4  -4.72272   GTTTTGCAGTAAAAA     TGCCGTCTGAAGCC CTAATT GGTTTCAGACGGCA      TTTTTACCGCTGTTT 100 211
     NGO0395 NONE
     NGO0394 NONE
     NGO0393 NONE
     NGO0392 NONE
     NGO0391 NONE
        ppnK NONE
     NGO0389  382010 ..  382045 - -11.3  -2.59431   TTTGGGCATAAGGCA    GTGCCGTCTGAAAAC GCAAGG ATTTTCAGACGGCAT     TTTTTAATGCTTATT  72 40
     NGO0386  378969 ..  378998 - -19.5  -3.76373   TTCGCAATATTGAAA       TGCCGTCTGAAAC TATG GTTTCAGACGGCA        TTTTTTACGGTTTAC 100 37
     NGO0383  376733 ..  376752 -  -2.7  -2.93357   AATGATTGTAAAGCA            CGCCGTC TGTATT GTCAGCG             TTTATTTTTGCCCAA  43 20
     NGO0382  374683 ..  374702 - -10.7  -4.14511   AACGGGATGGGAAAA            CGGCAGC TTGCGG GCTGCCG             TTTGTTCGGGAAGTT  87 39
     NGO0381 NONE
     NGO0380 NONE
     NGO0379  373129 ..  373155 -   -16  -4.17089   CGGAAATCGGGAAAA         TGCCGTCTGAAA GGG CTTCAGACGGCA         TTGGATTATTTGCTG 100 31
     NGO0378  372488 ..  372514 -  -9.5  -4.67234   ATGTAAGGGGAAAAA         CAGGATGCATC AGGGG GATTCATCCTG         TTTGGGAGAAATAAA 100 46
     NGO0377  370834 ..  370876 -    -7  -4.05446   TGTCTGAACGACAAA CTTCAAGGTCGTCTGAAAAA TAT TCTTTCAGACGGTCTTGTTG TTTAGGTCGATGGTT  71 40
     NGO0376  370226 ..  370246 -  -8.3  -4.86731   CCGTCTGAAATAAAA            GCAGCCT TTTATGC AGGCTGC            TTTCGGATTGCCGGT  88 41
     NGO0375  368675 ..  368699 - -17.3  -4.58395   GCTACTTGTGAAAAA          TGCCGTCTGAA AGT TTCAGACGGCA          TTTTTTCTATTTTTA 100 38
     NGO0371  365119 ..  365163 - -16.6  -4.13767   GGTTGGACGGTAAAA CGGGAAAATGCCGTCTGAAA AAGGG TTTCAGACGGCATCGTCCGG CTTAGAGGTTTTGCA 100 27
     NGO0370 NONE
     NGO0369  361063 ..  361081 -  -3.1  -3.53444   GTATGCCGTCTGAAA            GCCTGTCC TTTC AGAC-GGC             ATTGCGTCATTTCAT  49 32
     NGO0368  360217 ..  360245 - -16.2  -3.93262   GGGAATAAACGGAAA        TGCCGTCTGAAA TCAGG TTTCAGACGGCA        TTTGGTTTGTGGCGG 100 264
     NGO0365 NONE
     NGO0364 NONE
     NGO0363  353977 ..  353987 -  -6.8  -3.72363   GACTCAAACGTGAAA                 GCGA AGG TCGC                 CGCGTGCCTGTTATC  62 433
     NGO0345  340550 ..  340581 -  -5.8  -4.15044   TGCCGTCTGAACAAA      CAGCGGTACGTCCGA ATA TCGGGCGCAACG-TG      GAAATAGCCCGATAT  69 83
     NGO0344  338583 ..  338593 -  -2.4     -3.37   TTAACGGTTAAAAAC                 CCGC CCG GCCG                 TGCAACCGTTTTAAG  45 136
     NGO0343  337482 ..  337509 -  -9.9  -4.91109   GTTTGATGATAAAAA        TGCCGTCTGAA ACAGGG TTCGGACGGCA         TTTTTGATGTTCCGG 100 55
     NGO0337 NONE
     NGO0336  331938 ..  331964 - -13.9  -4.11216   CGCTTAGGGTGAAAA         TACCGTCTGAA CAGGT TTCAGACGGTA         TTTTTTACGGGTATC 100 56
     NGO0332  327601 ..  327622 - -11.6  -4.78237   GATTTTATAAGAAAA           CCGCCAAG GCGGTG CTTGGCGG            AGGAAACGGAGGGGC 100 49
     NGO0330  326259 ..  326271 -  -6.2  -5.64274   TCAGTCAGAAAAAAA                CGGG CATTT CCCG                GCAGTTGGCGTGGAT 100 363
     NGO0327  323781 ..  323794 -  -3.7  -2.74792   TTATGATTGTGAAAT               CGGGC AGAT GCCCT                GTGCGTGTCGAATTG  43 108
     NGO0326  323397 ..  323421 -   -13  -5.45802   GCCTGAAAATAAAAA          TACCTTACCG TTGTC CGGTAAGGTA          TTGAAAGATATGACA 100 59
     NGO0324 NONE
     NGO0323  321830 ..  321858 -  -8.9  -4.98531   GCGGCAAAGGAAAAA        TGCCGTCTGAA ACCGGTG TTCGGACGGCA        TCCGCGTGCGGAATT 100 39
     NGO0319  317701 ..  317723 - -16.4  -4.27316   CGTGCCAATTCAAAA           TGCCTCCGAT TAT ATCGGAGGCA           TTTCTCATTTCTCAT 100 460
     NGO0294  295490 ..  295516 - -13.8  -4.17089   GGTAAAGCGGCAAAA         TGCTGTCTGAAG CGG CTTCAGACGGCA         TTGCCGGGAATCAGT 100 36
     NGO0293  294383 ..  294411 - -18.3  -4.13304   AAAGTAGCGGGAAAA        TGCCGTCTGAACA CGG CGTTCAGACGGCA        TTTTAGACATGGCTC 100 49
     NGO0292 NONE
     NGO0290  291068 ..  291094 - -15.3  -3.01712   TGTCTGTTCGGAAGA         TGCCGTCTGAA CGTCT TTCAGACGGCA         TCGGTATTTGAAAAA 100 46
     NGO0289  289477 ..  289500 -  -7.4  -5.00616   GCCGGTTTGAAAAAA          GACAGCCCGT CCGG ACGGACTGTG           CAGGTATCAGTGTTC  85 32
     NGO0288  288333 ..  288368 - -19.4  -3.73775   TTGATGTTTACCAAA    TAAAATACCCGACAAA TTGT TTTGTCGGGTATTTTA     TTGTGTATATTTCAA 100 37
     NGO0286  286708 ..  286735 - -17.2   -3.7282   TCAGCCGATCAAGAA        TGCCGTCTGAAA AAAG TTTCAGACGGCA         TTGTCATGTTTGGAG 100 53
     NGO0280  282701 ..  282711 -  -2.4  -5.00616   TCGGGCGCGAAAAAA                 GCGG CGG CGGC                 AAAGAGCGAGGTTCA  70 169
     NGO0277  279709 ..  279735 -   -16  -4.27316   TGCCGGAACGGAAAA         TGCCGTCTGAAA GGG CTTCAGACGGCA         TTTCGAGGATGGGCT 100 40
     NGO0275  272239 ..  272267 - -11.1  -4.84359   TTAGTCTGATAAAAA        TGCCGTCCGAA GCTTGAG TTCAGACGGCA        TTTTATTTTGCTATG 100 52
     NGO0272 NONE
     NGO0271 NONE
     NGO0270 NONE
     NGO0269 NONE
     NGO0268 NONE
     NGO0267 NONE
     NGO0266  265155 ..  265169 -  -7.8  -2.62184   TTCCTTTTCACAGTA               CCGACA TTA CGTCGG               CGACGGTATGAAATG  58 3
     NGO0265 NONE
     NGO0264  263549 ..  263591 -   -15  -4.99947   GTCAAGGAAAGAAAA GGCGTTTCGGACGGCATA AATCAGG TATGCTGTCTGAAACGCC ACGTATGCGGATTAG 100 37
     NGO0263  261810 ..  261847 - -15.7  -3.63627   TGCCGATATGGGAAA   TGCCGTCTGAAAACCCA ACGT TCGGATTTCAGACGGCA    TCGCGGTTTGGGAAG 100 43
        greB NONE
     NGO0261  260295 ..  260322 -  -2.6  -5.22039   CTGAAACTCAAAAAA        CCGGATTCCCAC TTTC GTGGGAATGACG         CGATTAGAGTTTCAA  77 292
     NGO0258 NONE
        ribH  254924 ..  254943 -  -7.1  -3.84451   CGTCTGAAACGGAAA            GGGCGCA TCGGTG TACGCCC             TGTTTGTTATTCTTC  69 32
        nusB  254387 ..  254413 - -18.2  -4.41895   AACGGTCAAGCAAAA         TGCCGTCTGAAA GGT TTTCAGACGGCA         TTTGTGTATTTTCCG 100 59
     NGO0253  251690 ..  251701 -  -7.2  -4.14392   GTGTAATGCCCAAAA                CCGG CAAT CCGG                 TGTACGGCATCAGGA  74 354
     NGO0250  250626 ..  250655 - -19.5  -3.20723   GGCTGATGAATCGAA       TGCCGTCTGAAAC CGAT GTTTCAGACGGCA        TTTTTGTGTCTGGTT 100 39
     NGO0237  240664 ..  240695 -   -16  -3.56594   GGAAATTTTCCGAAA      TGCCGTCTGAAATC TGTG GTTTTCAGACGGCA       TTTCTGTCCACGGGA 100 16
     NGO0236  239161 ..  239190 - -14.3  -5.09259   TACCTGAAAACAAAA       GGCGGATGCACCG TTGC CGATGTATCCGCC        TTTGTGTTTGCGGAG 100 41
     NGO0235  236562 ..  236603 -  -5.2  -3.04398   TGCGGTTCGGAAAAG TGGA-CGATGCCGTCTGAA GGCGG TTCGGACGGCATGGGTTCA GCAGAGCAGGGTAAG  51 23
     NGO0234  235153 ..  235164 -  -7.2  -5.00884   ACGGTTTGGAAAAAA                CCGC AAAG GCGG                 GGCGGCGGCATTTGT  88 230
     NGO0233  234361 ..  234378 - -12.7  -5.63517   GCCGGAAACAAAAAA             CCGCCGA AGGC TCGGCGG              TTTGCGGAATAACGC 100 46
     NGO0232 NONE
     NGO0231 NONE
     NGO0230  231452 ..  231482 - -15.6  -3.60151   TTCTTTAAAGGACAA       TATGCCGTCTGAAA AGT TTTCAGACGGCATT       TTTATTTCTTCCAGT 100 27
        ntpA NONE
     NGO0223  225706 ..  225733 - -14.3  -4.59109   TAGAGGCTGGAAAAA        TGCCGTCTGAA GCGGCG TTCAGACGGCA         TGGCGGGCATTATGC 100 35
     NGO0222 NONE
     NGO0221 NONE
     NGO0220 NONE
     NGO0219  222482 ..  222509 - -14.3  -4.56597   CTTGCCTTTTAAAAA        TGCCGTCTGAA CATTTC TTCAGACGGCA         TTTGGGGGTTAAGCT 100 34
     NGO0218  222013 ..  222034 -  -4.5  -3.02043   AAGGTTGCCGGAATA           GTAT-TGCCA TCC CGGCAGATAC           AGTTTGTCGGGATCT  49 110
     NGO0217  220686 ..  220712 - -16.6  -4.11216   TTTTCATCGGCAAAA         CGGGCGGACAGT ATA AATGTCCGCCCG         TTTGACAATCCGAAA 100 46
     NGO0216 NONE
     NGO0215  218041 ..  218056 -  -3.2  -3.76767   CCAACAAGATAAATA              TCCGCA GGCT TGTGGA               TGCTGCCGCCTTTCA  53 38
     NGO0214  216319 ..  216354 -   -17  -4.82901   CCGGGCTGATAAAAA    TGCCGTCTGAAAACGG GAAT CTGTCTTCAGACGGCA     TAGGGTTCAAACCCG 100 53
     NGO0213 NONE
     NGO0212 NONE
     NGO0211 NONE
     NGO0210  213549 ..  213579 -  -3.9  -4.56597   TTTTCTTTGCAAAAA      GGTTCAGGCCG-CT TTTC AGACGGCCCGGACA       GTGTTTGAGACGGCG  68 84
     NGO0209  211880 ..  211916 -  -8.8  -4.66163   AGTTGCAGGCAAAAA   TGCCGTCTGAAAGCC TTTTTTTC GGCT-TCGGACGGCA    TTTTATTGCCGATTT  88 45
     NGO0204 NONE
     NGO0203  206121 ..  206149 - -16.2  -3.60792   GTTTGAAGGTGGAAA        TGCCGTCTGAAA TCAGG TTTCAGACGGCA        GTTTTATGTTTGTGG 100 53
     NGO0200  201713 ..  201741 -  -7.3  -5.00616   GCTGCTTGGAAAAAA        TACCCCCGCGCTT TTC AGGCTTGGGGGTA        TGGGAATTGATTATT  85 36
         rho  200210 ..  200246 - -16.7   -4.4078   CCGTGCGAATGAAAA    TGTCGTCTGAAACCCGA TTT TCAGGCTTCAGACGGCA    TTTCGCATTAATGCG 100 51
     NGO0198  198306 ..  198342 - -22.5  -4.70879   GGCAAACGTGAAAAA    TGCCGTCTGAAACCCGA TTT TCAGGCTTCAGACGGCA    TAGCCGTCCTTATTC 100 35
     NGO0187  188232 ..  188265 - -16.9  -3.03085   CAGGTCAAATAATGA     TGCCGTCTGAAAACCG AAT CGG-CTTCAGACGGCA     TTTATATCGTAACGG 100 16
     NGO0186  186276 ..  186300 - -14.4  -4.07568   CGTTTCGTTGGAAAA          TGCCGTCTGA GCGTT TCAGACGGCA          TTTGTGCTGTTGCAA 100 52
     NGO0185  185792 ..  185805 -  -5.2  -3.29829   TACAGTTGTCCATAA               CGGC TCCGTT GCCG                TCTGAAAAAAGCACG  54 83
     NGO0184 NONE
     NGO0183  185210 ..  185220 -    -4  -4.12279   CAAACCGAAATCAAA                 CATA AGT TATG                 CTTTGTCTTCGTCTT  60 21
     NGO0182 NONE
     NGO0181 NONE
     NGO0180 NONE
     NGO0179 NONE
     NGO0178 NONE
     NGO0177 NONE
     NGO0176  178403 ..  178431 - -16.1  -2.71791   ATTTTTCCTTGAAAG        GGCGTACTCAGCA GGT TGCTGAGTACGCG        TTCACCCAGGCTGTA 100 233
     NGO0174 NONE
     NGO0173 NONE
     NGO0172 NONE
     NGO0171  174110 ..  174133 - -15.4   -5.4505   CGCGGCAATAAAAAA          TGCCGTCTGA ACGT TCAGACGGCA           TTGGGGGAAAACGGT 100 46
     NGO0170 NONE
     NGO0169  172165 ..  172192 - -13.5  -4.15565   TTCATTATGGTAAAA        CAAGCCGCCTG TTTGTT CAAGCGGCTTG         CGGGGTCAGGTGGTG 100 31
     NGO0168  171122 ..  171159 - -12.9  -3.75824   TATTGCACAAGAGAA   GGCCGTCTGAAAACC TCGTATTT AATTTTCAGACGGCC    TTTTGCCTTTTCAAA  86 61
     NGO0166 NONE
     NGO0165 NONE
     NGO0164  169150 ..  169169 -  -2.1  -2.91322   ACATGGTCGAAATCA            GTTTCTG TTAGTT CAGAATC             CATTTTTTCGTCAAC  40 36
     NGO0163 NONE
     NGO0162  168317 ..  168329 -  -3.3  -3.29144   GCATGGCGCGTATAA                CACGC CAT GCCTG                ATTAAAATTAGTCTC  48 58
     NGO0161  167793 ..  167815 -  -9.1  -2.89687   AACTTGAAACAGAAC           GCGTGGGCA GCAAG TGCCCACCC           TACGCTTATCCAAAT  65 48
     NGO0160  167572 ..  167598 - -19.6  -4.52857   ATTTTCCACATAAAA         GGCAGCCTGAAA ATC TTTCAGGCTGCC         CTTGTCAAATTATTC 100 41
     NGO0150 NONE
     NGO0149  157716 ..  157747 - -10.3  -4.56597   GTCCGGTTTGAAAAA      TGCCGTCTGAA ACGGGAAATG TTCAGACGGCA       TTTGATTTTCAGGGT 100 40
     NGO0148 NONE
     NGO0147  156297 ..  156328 - -19.6  -5.34309   ATGATGAAATAAAAA      TGCCGTCTGAACCC GATT GGATTCAGACGGCA       TTTTGTATGGCAGGA 100 42
     NGO0145 NONE
     NGO0144  151912 ..  151946 - -13.7  -3.80893   AGCGGATAAGCGAAA    TGCCGTCTGAA-CCTG TTTT CCGGTTTCAGACGGCA     TTTTTATGTTTGGCG  95 119
     NGO0140  148148 ..  148162 -  -3.4  -3.40403   CGGTCGGCATTATAA               CGCACG GTT CAGGCG               GCGTAATATTGCATT  48 19
     NGO0139 NONE
     NGO0138  145779 ..  145804 - -10.5  -4.08767   CTGATTTTTGTAAAA         TGCCCGTTAAT CGGT ATTGACGGGCA          TTTTATCATTTAAAA  85 64
     NGO0136  144083 ..  144108 - -11.9  -5.00616   GTTTGCTCCAAAAAA         CTTCAGACGGC ATAT GCCGTCTGAAC          AGGGGGGAAGGTCAA 100 37
     NGO0135  142786 ..  142812 - -11.5  -4.87318   GCCAAAAGGGAAAAA         CCGCCCCGGCA ATCGA TGTCGAGGCGG         TCTGAATATGGTCGG 100 191
         rbn  137292 ..  137319 -  -2.5  -3.87149   TGGATTAAATTTAAA        CCGGTACGGCG TTGCCT CGCCTTGCCGT         ACTATCTGTACTGTC  52 477
     NGO0119 NONE
     NGO0118  130954 ..  130974 - -16.9  -5.15634   GACGGCATCAAAAAA            CCGCAGGCA CGA TGCCTGCGG            TTTGCCGTTTGCGCT 100 41
     NGO0115  127355 ..  127402 -   -15  -5.17507   AAAATGTAATAAAAA TATTTTTGCATCCGTTCCGCCC CGCC GCGCAGAGCGGGTGCAAAAATA TTTTTCACAATGCCT 100 424
     NGO0113  125806 ..  125830 - -17.3  -2.80589   CCTGAAATAAACGGA          TGCCGTCTGAA GGC TTCAGACGGCA          TTTTTTACATCAGCA 100 30
     NGO0107  119708 ..  119732 - -15.1   -5.0925   TTTGAAAATCAAAAA          TGCCGTCCGAA CAG TTCAGACGGCA          TTTTTATATTTTCCC 100 44
     NGO0105  117239 ..  117265 - -15.3   -3.3771   CGTCAAATGACAAGA         TGCCGTCTGAA ACCTG TTCAGACGGCA         TTTTTATTTTCGTTA 100 38
     NGO0100  111078 ..  111105 - -17.2  -4.11773   AAAGACTCCGCAAAA        TGCCGTCTGAAA AGTC TTTCAGACGGCA         TTTTAGATTTGGCAG 100 104
     NGO0098 NONE
     NGO0097 NONE
     NGO0096 NONE
     NGO0095 NONE
     NGO0094  103359 ..  103384 - -12.7  -4.66388   AAAAGCATAAAGAAA         GGGCATATGCT GTAA AACATATGCCC          TTATTTTGACGCATC 100 39
     NGO0093 NONE
     NGO0092  100133 ..  100157 -  -9.1   -5.1356   GCGGATTAACAAAAA          CCGGTACGGCG TTG CCCCGCCCCGG          CTCAAAGGGAACGAT 100 327
     NGO0091   98883 ..   98894 -  -3.6  -3.66178   CGTCTGAACGTCAAA                CCGA TACG CCGG                 CGGCGCGGGCGATTT  53 9
     NGO0090 NONE
     NGO0089   97244 ..   97272 -  -5.9  -2.53329   TTATATAGCAAAACG        GCGGCAAACCCTT TAA AAGGCGTTGCCGT        TTTTCCGGAACACGG  50 9
     NGO0088 NONE
     NGO0087 NONE
     NGO0086 NONE
     NGO0085 NONE
     NGO0084 NONE
     NGO0083 NONE
        avtA   87515 ..   87541 -   -16   -4.2679   GAATGCGGATGAAAA         TGCCGTCTGAAA GGT CTTCAGACGGCA         TTTTTTGCGTTTTAA 100 37
     NGO0078   81655 ..   81683 - -16.2   -4.9725   ATCTTGATATAAAAA        TCCCTGTTTCAG GCCGT CTGAAACAGGGA        TAGATTAATTTAACG 100 331
     NGO0073   78443 ..   78456 -  -9.5  -3.14132   TGCCGTTTTGACGAA               CCGGG CATC CCCGG                TTGCAGCACCTTATG  70 382
     NGO0070   74745 ..   74768 - -15.4  -4.72986   CAGGTGCATCAAAAA          TGCCGTCTGA AGGT TCAGACGGCA           TCGGTATCGGGGAAT 100 40
     NGO0056   56636 ..   56667 - -11.4   -3.5771   AAAAATCTGCCGAAA      CCCACTCCCTCCCC CGTG GGGGAGGGCCGGGG       AGAGGGCATTCTCCA  83 480
     NGO0055   52471 ..   52497 - -16.7  -5.63857   AAAAACGCAAAAAAA         TGCCGTCCGAA GACCT TTCGGACGGCA         TTTGCGGAAAAACCG 100 55
     NGO0053   50098 ..   50114 -  -8.7    -3.965   TCTGAAAATTAATAA              CTGCTGA TTT CCAGCAG              GTTGCCATCGGGATC  76 435
     NGO0050   49253 ..   49283 - -13.3   -3.5771   AAAAATCTGCCGAAA      CCCACTCCCTCCCC CGTG GGGGAGGGC-TGGG       GGGAGGGCATTCTCC  91 281
     NGO0049 NONE
     NGO0048   44159 ..   44193 - -21.6  -4.64676   CTATGTGCAACAAAA     TGCCGTCTGAAACCGC AAA ACGGCTTCAGACGGCA     TTGTTCAACCTGATT 100 47
     NGO0046 NONE
     NGO0045   42116 ..   42150 - -13.1  -2.90992   AAGGGGGGGAAAGCA     TTTCAGACGGCAT CGGAAGTTT ATGCCGTCTGAAA     ACAGGATTATCCGAT  81 32
     NGO0044   40633 ..   40668 - -12.7  -3.75153   GCGGGGCAAGGGAAA    TGCCGTCTGAACGCGG AAGGG CGGC-TTCAGACGGCA    TATCGGCGGCGGCTT  90 39
     NGO0043 NONE
     NGO0042   38854 ..   38878 -  -9.1   -5.1356   GCGGATTAACAAAAA          CCGGTACGGCG TTG CCCCGCCCCGG          CTCAAAGGGAACGAT 100 257
     NGO0037   34368 ..   34393 - -11.9  -4.34267   CGATACAAGGCAAAA         TGCCGTCTGAA ACGC TTCAGGCGGCA          TTTTTCGGCGTGAGG  93 44
     NGO0034   29940 ..   29976 - -13.1  -4.96646   TCAGAGAAGCAAAAA    TCAAATGCCGTCCGAAC GGC GTTCAGACGGCATTTTG    TTTACAGGCAACCTG 100 41
     NGO0033   28948 ..   28984 -   -11  -4.58395   GGTATGGCGCAAAAA    TGCCGTCCGAAC GGTAAATTATCGT GTTCGGACGGCA    TTTTTCAAATACTAC 100 37
     NGO0032 NONE
     NGO0031 NONE
     NGO0030 NONE
        pyrE NONE
     NGO0028 NONE
     NGO0027   24445 ..   24488 - -12.5  -2.57564   GCAGGTCTTTATAAT CGGGGAAATGCCGTCTGAA ACGGGG TTCAGGCGGCATTTCTGCG GCGGCTTTCCGTTGC  78 43
     NGO0026   22329 ..   22358 - -13.8  -5.22794   ACAACCATTAAAAAA       GATCGTCTGAAA AAGCAA TTTCAGACGATC        TTTTTTCATTCGCGG 100 62
     NGO0024   21080 ..   21091 -  -3.6  -5.06414   GCTGCCCAATAAAAA                CGCG GTTT CACG                 GTGTGCGGTTCCTTT  75 21
     NGO0023   20122 ..   20132 -  -3.2  -3.25538   TTTTGAATAAAACTA                 CTGC GCC GCAA                 CGGGTTCTGCCTTTT  46 12
     NGO0022   19550 ..   19588 - -12.4  -3.17763   TGTATAGCGGATTAA   CTTTAAACCGGTACGGCG TTG CCCCGCCCCGGCTCAAAG   GGAACGGTTCCCTAA  82 200
     NGO0021   16991 ..   17007 -  -2.2  -4.07568   GGCGGGTTTTGAAAA              CCTGTA CAACC TTCAGG              GCGGCATCGACGCGT  56 341
     NGO0017 NONE
     NGO0016   13952 ..   13970 -  -9.6  -6.02546   TTAAACGAAAAAAAA             CGCCTAGA ATT TCTAAGCG             TTTTTGTGTGTTGGT 100 136
     NGO0011 NONE
     NGO0010   11774 ..   11786 - -10.5  -3.63744   CTTTTGTTCAAAATA                CGCGG ATT CCGCG                ACACTGAATGCAGCA  79 346
     NGO0004    5242 ..    5266 - -11.5  -4.19238   GGGGCAATGTGAAAA          CGGATACCG GTACGTG CGGTATCCG          TCTGTTTCAAATCAC  91 32
     NGO0003    2714 ..    2744 -  -4.7  -4.15788   AAGCGCGCGAAGAAA       TCGAAATCGCC TATCAGGGC GGCGAACTCGA       AGTCGGTTTCAATAT  62 328
