# Supplementary material for: Rapid, accurate, computational discovery of Rho-independent transcription terminators illuminates their relationship to DNA uptake
Source: Genome Biol. 2007 Feb 21;8(2):R22. doi: 10.1186/gb-2007-8-2-r22 (PMC1852404; doi:10.1186/gb-2007-8-2-r22)
Supplement: Additional data file 4 — Best terminators found downstream of each of the genes of the 343 organisms studied. [file gb-2007-8-2-r22-S4.zip › Neisseria_meningitidis_MC58.bag]

     NMB0006    4126 ..    4152 +   -16  -5.45802   CCGTTAAACGCCGGA         TGCCGTCTGAAG CCG CTTCAGATGGCA         TTTTTCTTTTCCACC 100 34
        ftsE NONE
     NMB0008    5890 ..    5917 +  -9.9  -3.84719   AAACACCGTCAAAAA        TGCCGTCCGAA CCCGTT TTCAGACGGCA         TTTCAATTTGCCAGT  80 40
     NMB0009    6229 ..    6260 + -17.5  -6.02914   ATCGCCACACAAAAA      TGCCGTCTGAAAC CATTTC GTTTCAGACGGCA       TTTTTTTTATATCAA 100 40
     NMB0016   14263 ..   14296 + -13.3   -4.4267   TCCCACGAACCTACA     TTCCGTCATTCCCAC GAAA GTGGGAATGATGAAA      TTTTGAGTTTTAGGA 100 134
        hprA   25629 ..   25661 + -17.2  -4.20918   GATTGCGGAAAAAAA     TGCCGTCTGAACGCC TCAA GG-GTTCAGACGGCA      TTTCTTGAGATTCCC 100 50
     NMB0032   30555 ..   30574 + -11.4  -5.46657   TTCTGTACCGGTACG            GGCGGGCA GGAA TGTCCGCC             TTTTTTGTTCGGATG 100 87
     NMB0034 NONE
     NMB0035   34459 ..   34494 + -14.2  -4.48741   AAATAAGCCGCAAGC    GTTCAGACGGTATTTG GCGG CAGATACCGTCTGAAG     TTTTATAGTGGATTA 100 35
     NMB0036   35996 ..   36031 + -18.4  -4.76802   CCGCCATATAAAAAA    CGCCGTCCGAACCT TGCCAAAC GGGTTCGGACGGCG     TTTCTTGTTTTTGGG 100 43
     NMB0041   39931 ..   39941 +  -2.4  -3.16323   AAAACAAACATACCT                 CCCC GCA GGGC                 TTCATACGGCATTTT  43 39
     NMB0042 NONE
     NMB0043   41412 ..   41444 + -16.5  -4.38712   CCATCGGATAAAAAA      TGCCGTCTGAAAC GTTTCGG GTTTCAGACGGCA      TTTTGTCGGGGTAGG 100 67
        pilA NONE
     NMB0046   44863 ..   44892 +  -6.3  -3.91897   ACAGAAACCGCTCCG       CCGTCATTCCCGC GCAG GCGGGAATCTAGG        TTTGTCGGTGCGGAA  66 206
     NMB0047   45671 ..   45728 +  -8.4  -5.49809   ATTTATCGGAAAAAA CAGAAACCGTTC-TGCCGTCATTCCCGC GCAG GCGGGAATC-CGGCTTGTTCGGTTTCGG TTTTTTTGAGGTTTC 100 333
     NMB0053 NONE
     NMB0054 NONE
        proC   60049 ..   60059 +  -6.8  -3.36588   ATCAAAGGAATAAAG                 CCAC TTT GTGG                 TGCTTTGTTTTTTGC  61 123
        dksA   60898 ..   60932 +  -5.8  -4.41348   ACACTGTTTGAAAGA     CAGACAAGATAATGTT TTG AACATTGTCCTGTTGG     TTTCTTTGAAGCAGA  72 409
     NMB0057 NONE
     NMB0058 NONE
        dnaJ   68121 ..   68153 + -19.3   -5.5454   AGGTTCGGAAACAAG      CAGCCGTATCGGGGA ATC TCCTTGATACGGCTG      TTTTTATTTGTTTAA 100 46
     NMB0060   70329 ..   70353 + -17.3  -5.28176   GGCTGTCGGAAAAAA          TGCCGTCTGAA ACG TTCAGACGGCA          TTTTTTATCGGTAAA 100 40
     NMB0065   75439 ..   75454 +  -3.3  -4.10437   TAAAAAAACATTAAA              GTCTA ACACAC TAGAC               TTATTTACTTCGTAA  59 55
        ermC   76426 ..   76462 + -17.6  -4.81551   AAATTATTTAATAAG    TAAGTTAAGGGATGCA TAAAC TGCATCCCTTAACTTG    TTTTTCGTGTACCTA 100 23
        ctrA NONE
        ctrB NONE
        ctrC NONE
        ctrD   84197 ..   84224 +   -20  -2.55551   CGATTGTTTTTAAAT        CAGGCCGTCTGA AATT TCAGACGGCCTG         TCCGTTGGAATTCTA 100 43
     NMB0075   86787 ..   86797 +  -5.4  -4.34402   ATTATTGGAGGACCA                 CCTT GTC AAGG                 TTTTAGTATGGCAGG  69 296
     NMB0077   87919 ..   87938 +  -6.5   -2.8552   ACTGGATAACCAGTA            TAAACGC GCTTTG GCGTTTA             CTTTAATGCGTCGCG  54 58
     NMB0078   88598 ..   88632 + -13.7  -4.03234   TAAGTTGACCTGATA     CAGGCCGTCTGAAAG AGATG TTTTCAGACGGCCTC     TTTATCTGAAAAACA 100 38
      rfbB-2 NONE
      rfbA-2   90705 ..   90730 + -17.7   -3.6502   AAAAATAATGTTTGA         GGCCGTCTGAA ACTT TTCAGACGGCC          TTTAGATGAAAGATA 100 33
     NMB0081   91297 ..   91341 +    -6  -2.56715   ACGTTTTAAAAATAA TT-CAGGCCGTCTG-AAAGA ATGTTCC TCTTTTCAGACGGCCTACAA TCCATTAATAACAAT  49 32
        lipA   93474 ..   93485 +  -5.8  -3.72642   ACTTGCCTCTATTGC                GGCA TCAT TGCC                 TTTGCATCGTTAATT  61 70
        lipB   95257 ..   95295 +  -9.5  -3.29144   ACAATCCAATACCGC  CCAAGCCCTGCC-CCTGT TGCA ACAGGCGGCAGAGCAAGG   TTATGCGGAAGCTGC  71 457
        gltS   98050 ..   98079 + -10.8    -4.371   CGCCTTTCCGACAAA       GCACCTGCAAGGT TTACC GCCT-GCAGGTGC       TTTTGCTATGATAGC  90 46
     NMB0086 NONE
     NMB0087   99371 ..   99406 + -17.8  -4.09685   GAAAATTGACGGAAA    TGCCGTCTGAAACC CTGTTATC GGTTTCAGACGGCA     TTTTGACCAATACGG 100 44
     NMB0091 NONE
     NMB0092 NONE
     NMB0093  105160 ..  105197 + -12.4   -4.7254   TATTCCTTAATAAAA   CTAGGGTATTTTG-ATA TTTTC TATTCAAAATACCCTAG   TTTTTCATAAGAACT 100 236
     NMB0094 NONE
     NMB0095  105606 ..  105642 +  -4.7  -5.20783   CATCATTAAGGAAAA   GGTAATTTCAGTTACA GCAATA TGTA-TTGAAGTTACC    TTTTTCTATTTAGAT  81 49
     NMB0096  105915 ..  105944 + -12.9  -4.29034   GCCCAACAAAATAAG       TGGACAGGTCAGG TTAT CTTGACCCGTCCA        TTCTCTTTTTTATTT  95 87
     NMB0102  111508 ..  111527 +  -2.9  -4.90917   AACAAAATCAGTATT            TTTTGGC ACGATG GCTAAAA             TTTTTCCTTCCATTT  74 400
        pyrB NONE
        pyrI  115853 ..  115873 +  -9.7  -3.66256   CCCTTAAACCGAGTG            GGCGGCA TTTCGTC TGCCGCC            TGTTTTGCCAATCTG  79 47
     NMB0108  116573 ..  116605 + -17.2  -4.86001   TTGAAGATGGAAAAA      TGCCGTCTGAAACG GAAGG TGTTTCAGACGGCA      TTTTTGTCGGATGAT 100 37
         def  118536 ..  118578 + -17.9  -3.30903   CGATTTGACCCTTTT G-CCGTGCCGTCTGAACGCT GCAA AGTTTTCAGACGGCACGGTC TTGTCCGACAATTTT 100 33
         fmt NONE
        rsmB NONE
     NMB0113 NONE
     NMB0114 NONE
        ntrX  124832 ..  124861 +   -10  -5.07652   AAAACCGAAGAATAG      GCCCGGACGGCCGG TTTA CCGGCTG-C-GGGC       TTTTGTTTTCAGACG 100 26
        dprA NONE
     NMB0117 NONE
        topA  129001 ..  129037 + -19.7  -4.62002   GGTTGGTTTGAAAGA    GAAAAGGTCGTCTGAAA AAT TTTCAGACGACCTTTGC    TTTTCTGTGATTGGT 100 46
     NMB0121  130821 ..  130853 + -20.9  -3.91984   AACCGTTTAAACAGA      TATGCCGTCTGAAAA AAG TTTTCAGACGGCATA      TTCTTTGACAGGTCT 100 31
     NMB0122  131552 ..  131565 +  -3.7  -4.39989   ACCTTGTGCTATAAT               CCGCG CCCG CCCGG                TTTTGATAATTTAGT  65 104
     NMB0123  131997 ..  132010 +  -5.3   -2.8474   ATCTGTTGCGAAAGC               TTCGA AGGT TCGAA                TCCTTCTCCCTCCAC  49 175
        tufB  133540 ..  133562 +  -8.5  -5.90231   CTGCCAAATAAAAAA           TTAACCGGC CTTGT GTCGGTTAA           TTTTTTTGTATTTGT 100 117
        secE NONE
        nusG  134531 ..  134543 +  -3.3  -4.62872   GAGCGGAAATGGTTC                CGCGT CTT ACCCG                TTTTTAGGAGTTCGT  67 95
        rplK NONE
        rplA  135704 ..  135735 +  -8.8  -3.63895   TAATCTTAAGGAATT      TTCAAGCAGTTTGG TTTT CTGGGCTGCTTGAA       TTTGGGCTACTTAAA  72 38
     NMB0129 NONE
        rplJ  136475 ..  136485 +  -5.4  -3.14132   ATATTTGGAGTAAAA                 TAGC ATG GCTA                 TTACTAAAGAAGACA  54 79
        rplL  136866 ..  136893 + -14.2  -4.56133   TTTGATGCTTCTTAT        GAAGGCTGGCAG TTTT CTGCCAGCCTTA         TTTTGCTTCTTAAAA 100 41
        rpoB  141224 ..  141259 +  -7.6  -2.91695   ACGTTACTAAACAAA    AGTTTTCAGACGGCCT TTCA GGGTCGTCTGAAAAAG     TGGTTTCAGAATAAG  59 31
        rpoC  145578 ..  145598 + -12.6  -5.38054   CCATTCAATAAAAAA            CCGCAAGC CTTGA GCTTGCGG            TTTTTCTTTGTCCGA 100 53
     NMB0134 NONE
     NMB0135  146375 ..  146397 + -16.4  -3.40597   AAATATAATTCCACT           CTTGCCGACA TGG TGTCGGCAAG           TATTTAACTCAACAG 100 155
        rpsL  146856 ..  146869 +  -3.1  -3.15544   GGCCGAGTAAGTGAA               TACTC AATT GGGTA                TTCATGGGAATAGAC  45 86
        rpsG NONE
        fusA  149516 ..  149551 +   -12  -3.06839   AGGCTAATCAGAAAA    GGCCGTCTGAAACT GAAAATAA ATTTTCAGACGGCC     ATTGTTCTTTAATCG  78 34
        tufA NONE
        rpsJ  151123 ..  151147 + -14.4   -5.5208   TCGGACTATAAAAAA          TCCCCAAGCA ATCAA TGCTTGGGGA          TTTTTTATGTTATGC 100 42
     NMB0141  151700 ..  151719 +  -8.6  -3.91402   AGATATAATGCCGAG            CTTGGTAC ATTT GTGCCAAG             TTTAACTTTGTCTGA  74 112
        rplC NONE
        rplD NONE
        rplW NONE
        rplB NONE
        rpsS NONE
        rplV NONE
        rpsC NONE
        rplP NONE
        rpmC NONE
        rpsQ  156403 ..  156451 + -15.8  -3.32895   AACGTGCTTGGAATG GGAAACGAAGTATTGCA-GCAAAT TTA ATTTGCGTGTAA-ACTTCGTTTCC TGTCTTTCAGTTTCT 100 51
        rplN NONE
        rplX NONE
        rplE NONE
        rpsN NONE
        rpsH NONE
        rplF NONE
        rplR NONE
        rpsE NONE
        rpmD NONE
        rplO NONE
        secY NONE
        infA NONE
       rpmJ1 NONE
        rpsM NONE
        rpsK NONE
        rpsD NONE
        rpoA  164789 ..  164802 +  -6.7  -3.15579   GCATGGCCACCTGTA               GGCTT GGAA AAGCC                TTAATGAAGAATTAA  57 8
        rplQ  165210 ..  165241 + -15.3  -4.65838   GTAATTTTAGTCATA      TAACGCCATCTGC CGAAAA GCAGGTGGCGTTA       TTTTTGCAATATCTG 100 37
        minC NONE
        minD NONE
        minE NONE
     NMB0173  168375 ..  168404 + -19.5  -4.22554   ATCCACTATAAAAGA       GGCCGTCTGAAAA ACAT TTTTCAGACGGCC        TTGTTTATTCAATCA 100 308
     NMB0189  187859 ..  187898 + -18.8  -4.62336   TAGGTTGGAACGGGA  AATGCCGTCTGAAACC-CG ACA CGCGGTTTCAGACGGCATG  TTTTTCCGCTAACAT 100 100
        gidB  188597 ..  188622 +  -3.3  -4.48934   ATGAATACCTTTTTT         GTGCGGA TAAAGGTAAAAT TCCGCAC          TGTTTTTCTTTTTTC  65 57
     NMB0191  189814 ..  189841 + -14.2  -5.22039   TCCAACCCTGAGACT        CCGGATTCCTGT TTTC GCGGGAATCCGG         TTTTTTGAGTTTCAG 100 402
        pdxA  196171 ..  196199 +  -8.7  -3.95126   AAAGACCCGTCATTT        CCGCGCAGGCGGG AAT CCGGTCTGTTCGG        TTTCAGTTGTTTTTG  74 49
     NMB0197  200652 ..  200666 +  -8.5  -4.72272   AAACCGTTTCAGGAG               GCGCG GCGGG CGCGC               TTTTTGCTGAAACGG  84 62
        rluC  201685 ..  201735 + -7.69999  -2.87132   AAAACGGGACGAAAA TGTGAAC--CCCGATGCCGTCTGAA GCC TTCAGACGGCATCGGGACGTGAAAG TATGTGGGGACAGAC  59 21
        lpxB  203397 ..  203434 +  -2.3  -4.82901   AATCAAAAAATCTAA   TT-TTTAAATTTGGATCT TTG ATATCCATATTTAAATAA   TTTTTATAAACACCA  68 513
     NMB0201  204143 ..  204156 +  -4.5  -3.40403   AGAGTTTCAATTAAA               CGAGC CGTA GCTTG                TTATGCTGAGCAGGC  51 27
     NMB0202  204361 ..  204391 + -12.7  -4.53705   AGCCTGTCGGCAAAA       TGCCGTCTGAACA ATATC TTTTCAGACGGCA       TTTTGTATGGGGGTT 100 54
         fur  206274 ..  206305 + -10.9  -3.90316   GGACGGTTTGTTGTT      CAGACGGCATTCA TGATTT TGGATGCCGCCTG       TGTTTTTGGAGAACT  87 45
         aat  207237 ..  207285 + -15.6  -3.66497   ATCACGGTGAAAATG AAAAATGCCGTCTGAAACTTGA AAACA TCGGGTTTCAGATGGCATTTTG TTTGACGGTTTGTTG 100 213
        kefB  211987 ..  212005 + -11.8  -6.04953   CCAAAAGTTAAGGAA             TACCAACC TCC GGTTGGTA             TTTTTTTGTTTGTAT 100 516
     NMB0213  217762 ..  217776 +  -5.6  -2.88999   CATTTCCGGCTTCAG               ACGGCA TAT TGCCGA               TATGCTGTCTGAAAC  50 58
        prlC  220271 ..  220307 + -13.8  -4.48741   TGAATTTGATAAAAA    TGCCGTCTGAAACGGT CAAAC AACGCTTCAGACGGCA    TTTTATAGTGGATTA 100 443
     NMB0217  224319 ..  224351 +  -4.8  -2.72144   ACCGAAACTCAACGA     ACCTG-GATTCCCGC TTTC GCGGGAATGACGGGG      GTTTGGCGGGAATGA  47 193
        pyrD  229396 ..  229441 + -17.2  -3.18505   ATGACGCGATCCGCC CAAAATGCCGTCTGAACG-CA CGTTT TGCCGTTCAGACGGCATTTTC ATTTCCTTTTTCCGC 100 37
     NMB0222  230035 ..  230069 + -11.6  -5.07652   AAACCGGCAATCCGA     TGCCGTCTGAAG CATTATCCGGC CTTCAGACGGCA     TTTTGTTTTCCGACA 100 40
     NMB0223  230374 ..  230391 + -10.5   -5.5112   GGTGTGAACAGGAAA             CGGCGGC ATTT GCCGCTG              TTTTTTATTGGTAGG 100 34
        glnE  233593 ..  233616 +  -8.2  -5.14163   GATTCAAGAATAAAA          CACTTGGC GTTTCGTA GCCAAGTG           TTTTTCTTGGTCGGT 100 365
        uvrD  241662 ..  241674 +  -3.3  -3.58698   AGGAGAGAATAGAAA                CCCGT AGC GTGGG                CTTTTTCTATGAATC  51 93
     NMB0233  241943 ..  241974 +  -2.8  -2.71712   TTTGCCGCAACCGCC      GCCGTCATTCCCGC GCAG GCGGGAATCCAGAC       CTTTCGGCACGGAAA  41 197
     NMB0234  242723 ..  242737 +  -2.8  -3.72576   GGTAATCGCTTGAAT               CCGT AAGGAAA ACGG               TTTGGTGGAACGCGC  52 91
     NMB0239 NONE
     NMB0240  246227 ..  246259 + -16.5  -3.00213   ACCGCATCACAGCAG      TCGGGACAAAATGGT TTA AACATTTTGTCCCGA      ATTCTTATTCCTATA 100 100
        nuoA NONE
        nuoB NONE
        nuoC NONE
        nuoD NONE
        nuoE  249770 ..  249785 +  -4.7  -3.57792   CGGAGTTGGAGTAGG              TCGTC TGAAAC GACGA               TTTAAACGTAGGTCG  56 27
        nuoF NONE
     NMB0247  251973 ..  251983 +  -5.4  -2.71712   CCGCGTAGGCGGGAA                 TCCA TAG TGGA                 ATTTACAGAACCCGA  49 102
     NMB0248 NONE
        nuoG NONE
        nuoH  256049 ..  256060 +    -3  -3.87994   GGGCGTGTGGATGAT                TTCA CCGC TGAA                 TTTGTGGAAATAAGT  54 1
        nuoI  256644 ..  256654 +  -5.4  -3.13773   GTTAATGCTTTGGGG                 CTTC TTG GAAG                 GTTTTAAATATGGAA  54 36
     NMB0252 NONE
        nuoJ NONE
        nuoK NONE
     NMB0255  258995 ..  259015 +  -8.4  -3.34517   AAAAGGCTGAGGGTC            GTCTGAAA AGCGA TTTCAGAC            TGTTTCAGACGACCT  67 31
     NMB0256 NONE
        nuoL NONE
        nuoM NONE
        nuoN  264582 ..  264605 +   -11  -5.09204   TGTAAGCCGCCGCAA          CGGCAGCC GTGTCAGA GGCTGCCG           TTTTTGTTAAGATAT 100 36
     NMB0260  264996 ..  265022 + -18.2  -4.56702   AGACAAGCATAGGAA         TGCCGTCTGAAA CCC TTTCAGACGGCA         TTTGTTTCATTCAAG 100 16
     NMB0270 NONE
     NMB0271  274084 ..  274126 + -19.4  -2.87132   CGAAGAGATGATGTG CAGATGCCGTCTGAAGCC GTTTCCA GGTTTCAGACGGCATTTG TCTGTGAAAACCGAC 100 30
     NMB0272  274832 ..  274844 +  -4.9    -2.924   TAGTAAAACTTTAAA                TTTTG GAG CAAAA                ATTTATGAGCGATTC  49 27
     NMB0273  275409 ..  275444 + -14.8  -3.91911   TTTAAATAGAGGCAA    TGCCGTCTGAAACTTG GTAA CGGGCTTCAGACGGCA     TTTCGTTCCAATACC 100 141
      dsbA-1  282190 ..  282219 + -15.2  -4.47271   AGCCCGTTTGAAAAA       TGCCGTCTGAAA CTTGGT TTTCAGACGGCA        TTTTGATTGGGTTTA 100 40
     NMB0280 NONE
     NMB0281  286881 ..  286915 + -13.6  -4.81249   GGTTTGAAGCAAAAA     GCCATACCGATCGG CAAAAAT CCGGGCGGTATGGC     TTTTTGGATTTCGAG 100 44
     NMB0283 NONE
        purB  292651 ..  292678 + -18.6  -4.62069   GTTTACTGAAACCGA        TGCCGTCTGAAC GCGC GTTCAGACGGCA         TTTTTAAGATAACGG 100 43
     NMB0288  298018 ..  298046 + -13.3  -4.72188   GTCATTCGGACGCAA        TGCCGTCTGAA ACGGAAG TTCAGACGGCA        TTTGTTTTAGGTTGC 100 66
     NMB0291 NONE
     NMB0292  301449 ..  301475 + -19.6  -4.70659   TCGCGGTCAAAAAAA         TGCCGTCTGAAC CCT GTTCAGACGGCA         TTTTTCAGTATCAGG 100 43
     NMB0293  303710 ..  303720 +  -5.4  -2.97951   CGGCTATACTGCCCG                 GGTA AAT TACC                 GTTTCTGATGAAATC  52 7
      dsbA-2  304560 ..  304589 + -10.8  -4.79451   GATTGAATGAGTAAA       GGCCATCTGAAA ATAGGA TTTCAGACGGCC        TTTTGTATTTAGGCT 100 47
     NMB0296 NONE
     NMB0297 NONE
     NMB0298  307648 ..  307682 +  -5.8  -4.41348   ACACTGTTTGAAAGA     CAGACAAGATAATGTT TTG AACATTGTCCTGTTGG     TTTCTTTGAAGCAGA  72 80
     NMB0299  313571 ..  313590 +  -7.8  -5.63517   CCTGTAAAGGAAAGG            GCATCGGC CGCC GTCGGTGC             TTTTTTGTTTGGAAG 100 46
     NMB0301  314562 ..  314572 +  -3.2  -3.28712   GGCAGGAAAAGTGGT                 TGTC TTC GGCA                 TTCTGAAACGCAACG  45 416
     NMB0306  316304 ..  316324 +  -4.1  -4.01184   AAAAAAGATATATCA            GTTATTTTG AAA TAAAATAGC            TTTGTAGTAATATGT  58 67
        aroG  317492 ..  317516 + -13.7  -4.82901   CAGAATGTCATAAAA          TGTCGTCTGAA GCG TTCAGACGGCA          TTTTTGTGGAGGAAA 100 52
        folA  318354 ..  318380 +   -16  -4.62471   ATGGTTGTCGGAGAA         TGCCGTCTGAAG CCG TTTCAGACGGCA         TTTTTCCAGCTTGAG 100 358
     NMB0311  319708 ..  319735 +  -5.7  -4.15998   GAAATTACGCTTATC       GTC--ATTCCCGC CCGC GCGGGAATCCGAC        TTGTTTGGTTTCGGT  66 89
     NMB0313  325037 ..  325071 +   -23  -3.33261   CGATGCGAGGTAAAA     TGCCGTCTGAAACCCG ATT CGGGCTTCAGACGGCA     TTGTCGCGGTTGCGG 100 167
     NMB0315  327459 ..  327496 + -25.9  -3.99405   CGGCGACGAAAACAA   TGCCGTCTGAAAACCTG CAAA CAGGTTTTCAGACGGCA    TTTATAGTGGATTAA 100 50
        farA NONE
        farB  332337 ..  332373 + -11.7  -4.18018   TTTGAAAACTTGAAA    TGCCGTCTGAAAATACT GGA AATATGTTCGGACGGCA    TTTTGAATGCAGCAG  95 45
     NMB0320  332520 ..  332535 +  -3.2  -4.55826   ACTAACACTGTTTTT              CGTGGT ATAA ATCGCG               TTTTACTATTTTAGA  65 16
        rpmB  332783 ..  332796 +  -3.1  -3.51708   TTGGCTGATTTGCGT               GC-TCG CGG CGAAGC               TTAATTTAAACACTA  49 8
        rpmG  332999 ..  333032 + -14.7  -5.00846   ATAATTTCAGTTTGA     AAGCAAAGCCTCCGA CTGC TCGGAGGCTTTGTTA      TTTTTATCGTGTTTC 100 37
        ispB  336900 ..  336925 +    -9  -3.59658   TATGGGCGGTATCCC         TGTCGGGCCGC TGATT GCGGCC-GGCA         TCTTGTCTTTTGTCG  72 423
     NMB0328  337180 ..  337190 +    -4  -4.15106   TTTAGGACGGTAGAA                 TCAT GAA ATGA                 TTTTCAGGCTTCGTA  61 28
        pilF  339087 ..  339118 +   -16  -3.84719   GTTTGAGAATGAAAA      TGCCGTCTGAAGCG TGTT TGTTTCAGACGGCA       TTTGACTTTCAGGGT 100 41
       pgi-1  344137 ..  344175 + -10.3  -3.18366   CCGCGAATGCCGTCT   GAAAGGCGGCGGCGC GGCATAAAA GTACTGCCGCCTTTC   TGTATTGATTCGGGC  74 4
        dapD  345211 ..  345251 + -13.5  -3.55444   AAACCGTATTTGAAA CGTCCAATGCCGTCTGAA ATCCGC TTCAGACGGCATT-GCCG  TTTGCACGCTGCAAC  90 47
        fabI  346322 ..  346356 + -18.1  -5.63517   GTTCGGATGCGAAAA    TGCCGTCTGAAACGCC AAAC GG-GTTTCAGACGGCA     TTTTTTATTTAAAGC 100 218
     NMB0338 NONE
     NMB0339 NONE
        gloA  349632 ..  349665 + -18.3  -4.65916   TACCGCCGCCGCCAA     TGCCGTCTGAAGCCT TTAG GGGTTTCAGACGGCA      TTTTGTTGCCGTCGA 100 41
        ispZ NONE
     NMB0343  353421 ..  353433 +  -5.5  -3.07043   GAAGTGCTGATCAAG                CCGTT TAA AGCGG                TGTTCAAATAATGCC  52 2
     NMB0344 NONE
     NMB0345 NONE
     NMB0346 NONE
     NMB0347 NONE
     NMB0348  357093 ..  357117 + -17.3  -4.04319   GCTGTATGTGTGAAA          TGCCGTCTGAA GGC TTCAGACGGCA          TTTGTGCGTTTGTCG 100 47
     NMB0352  361208 ..  361222 +  -7.8  -2.97951   ATATAAGGCGTTGCA               GCCGTT TCA GACGGC               ATTTGTGGTAAGATA  61 188
     NMB0353 NONE
     NMB0354 NONE
     NMB0355  362918 ..  362945 +  -5.4  -3.03007   CTGAAATATAAACCC        GGTTCGGACGGC ATAT GCCGACCGAAGA         TATTGAAGAGATATT  52 55
     NMB0356  363965 ..  363984 +  -3.5  -5.81412   CCTCTGGCCACCAAA            AAACCGC CTTGAA GCGGTTA             TTTTTTTTGCCTGCC 100 294
        glnA  367422 ..  367449 + -14.3  -4.35524   TTTTCAGAAAAGCAA        TGCCGTCTGAA CACAGT TTCAGACGGCA         TTTTGCATTTGAACG 100 51
     NMB0360  368829 ..  368861 +  -7.7  -2.58822   AACTCAGGATGCAGG      CAGATGAACGCGTCA AAC TGGAGCGTTTACCTG      ATATTGTGTGAAAAC  58 19
     NMB0361 NONE
     NMB0362  369286 ..  369305 +  -2.2  -5.24129   ACTGTTTGTTGGATT            TGTATTGA TTAA TCAGTATA             TTTTTTATGCCGGGG  73 18
     NMB0363  369934 ..  369949 +  -6.2  -3.69482   ATTCTTGCGGAAACA              GAGAAA AAAG TTTCTC               TTCTATCTTGGATAA  64 204
     NMB0364 NONE
     NMB0365  371212 ..  371240 + -16.2  -3.76952   CGTTTGACTCTCCAA        TGCCGTCTGAAA ACCGG TTTCAGACGGCA        TTTGCGTTCAGTGAG 100 76
     NMB0378  381404 ..  381431 + -18.6  -4.71828   ATTGTAAAATACTGA        TGCCGTCTGAAC CCGT GTTCAGACGGCA         TTTTGTTGATGGAAT 100 40
     NMB0380  384144 ..  384169 +  -9.7  -4.42974   CATTCTCAATAAACA         CAGGGCAGACG AAAA CATCTGTCCTG          TTTGTTGTATCTGCC  90 67
        rmpM NONE
     NMB0383  386566 ..  386600 +  -7.9  -3.82946   CAAATAGTACGGAAC    CGATTCACT-TGGTGC TTCA GCACCTTAGAGAATCG     TTCTCTTTGAGCTAA  69 86
     NMB0384 NONE
        thiL NONE
        pgpA  388563 ..  388589 + -13.8   -3.9243   GCTGCCTTGTAAAAA         TGCCGCCTGAAA GCC TTTCAGACGGCA         TTGTTTCGGAGGTTA 100 46
     NMB0388 NONE
        galM  393050 ..  393063 +  -4.5  -4.92783   GAGCTTCCTAACACC               GGTTG CAGA CGACC                TTTTTATAGTGGATT  76 41
        mapA NONE
        pgmB  396237 ..  396264 +  -9.9   -5.0925   GTCAAGGAAGCAAAA        GACCGTCTGAA CAGTGT TTCAGACGGCC         TTTTTGCTTTTAGAA 100 58
     NMB0395  400761 ..  400795 +  -7.9  -3.82946   CAAATAGTACGGAAC    CGATTCACT-TGGTGC TTGA GCACCTTAGAGAATCG     TTCTCTTTGAGCTAA  69 108
        nadC NONE
     NMB0397  402131 ..  402169 + -11.7  -4.11216   AATCACAATCATCCA   TATCTGCCGCCCGTCAA TCCGC TTGGCGGGCGGCAAAGG   TTTTAGGAATACCGA  95 64
     NMB0398  402485 ..  402509 + -11.5  -4.59511   AGAATCCTTTCCTTT          TGCCGTCTGAA CGT TTCAGACAGCA          TTTTTCGGAAATGTT  95 45
        xthA  403399 ..  403414 +    -6  -2.76696   CCTTTCCCCGGCAAA              CAGCCG AAAT CGGCGG               ATTGTTCAAACACAG  50 129
     NMB0400  405064 ..  405081 + -11.3  -2.92442   TGGATGGATTCGTCA             TTCCCGC GCAG GCGGGAA              TCTAGTCTGTTCGGT  74 279
     NMB0404 NONE
        comM  413591 ..  413609 +  -2.4  -3.17763   TATTGTTAGAATATC            CGCCCGT AAGCAA AC-GGCG             TTAATGCCGTCTGAA  43 79
     NMB0406 NONE
      dsbA-3 NONE
        bacA  416017 ..  416045 + -13.9  -4.03413   GAATGAAACCATAAA        CCCGACCTGAAGA CAT TATTCGGGTCGGG        TTTGTCTGGCGGGCT 100 35
     NMB0410 NONE
        mraW NONE
     NMB0412 NONE
        penA NONE
        murE  423284 ..  423301 +  -8.3  -4.29977   TTTTATTATTATTGG             CACGCGG TTTC CCGCGCG              TTTCTTCAGTTGTTT  79 232
        murF NONE
     NMB0417  426549 ..  426583 +  -7.9  -3.82946   CAAATAGTACGGAAC    CGATTCACT-TGGTGC TTCA GCACCTTAGAGAATCG     TTCTCTTTGAGCTAA  69 156
        mraY  427753 ..  427779 + -15.3  -3.53224   AATCCGCTGAACCTA         TGCCGTCTGAA CATCT TTCAGACGGCA         TTTGAACGCGCAATA 100 31
     NMB0419  428498 ..  428526 +  -8.9  -3.18088   CCGTCTGAAAGCGGC        TTGGGCAGGGG CGGACAT CTCCTGCTCAA        TATGATTTGTTTTAG  68 54
        murD  429968 ..  429996 +  -9.6  -4.70879   TGGGATGTATCGTAT        GTTCGGACGGCA TTGTC TGCCGTCTGAAA        TTTTTGCCCTTTGCG  93 103
        ftsW NONE
        murG  432419 ..  432458 + -13.7  -5.65927   GCGGCGTAAACTGCC  GAACCATGCCGTCTGAA AAGCCG TTCAGACGGCATGGATG   TTTTTTATTTCAATC 100 32
        murC NONE
         ddl NONE
        ftsQ NONE
        ftsA  437079 ..  437107 + -11.2  -3.55447   CCGTTTGACAGGTGA        GAAGTATTTTGC CAGCA GCAAGATACTTC        TTATATAATGAATAA  82 53
        ftsZ  438373 ..  438407 + -15.1  -3.91908   TGCCCGTAAACCTGC     TGCCTCCCGAATCGG TTTGT CCGGTTTGGGAGGTA     TGTTTTTCAAGATGT 100 50
     NMB0428  439811 ..  439847 + -18.3   -3.6135   GATTGATTCGATATT    AAAAATGCCGTCTGAAA GGT TTTCAGACGGCATTTTG    TTTGCCGATATATTT 100 39
     NMB0429  440344 ..  440371 +  -4.8  -2.78596   TGGGATGCCCGACGC        GTCGGATGGC TGTGTTTT GCCGTCCGAA         TGTGATGGAAGCCTG  49 95
     NMB0430 NONE
        pprC  442592 ..  442630 + -15.5  -2.69869   ATGCAAAGCTAAGGA   TTTCAGACGACCTTGCC TTATT GGAAAGGTTGTCTGAAA   TAAGTTTAATCTAAT  90 79
     NMB0432 NONE
        acnA  446592 ..  446626 +  -7.9  -3.82946   CAGATAGTACGGAAC    CGATTCACT-TGGTGC TTGA GCACCTTAGAGAATCG     TTCTCTTTGAGCTAA  69 454
     NMB0434 NONE
      ackA-1  449995 ..  450027 +  -2.6  -5.02287   GACCGAAACCGAACG     AACCG-GATTCCCGC CTGC GCGGGAATGACGGGA      TTTTCTGTTTTTGTG  72 272
     NMB0436  450821 ..  450831 +  -6.8   -3.5394   CGTATCGCGCTCGGT                 CGGA ATA TCCG                 TTTGAAACGGCATTT  63 119
     NMB0438  451832 ..  451844 +  -3.3  -4.15006   CCGAACCGTTTTTGC                CGGCA TGA TTCCG                TTTTGCGGTAAATAT  59 18
     NMB0439  453040 ..  453075 +  -9.8  -4.07568   GCAGGCCCGGTTGAG    ACAAACCGCCGCAGATT TCG GGTCTG-GGCGGTTTGC    TTTTCAGACGGCAGG  83 27
     NMB0441  455101 ..  455121 +  -3.2  -4.15396   TCAGTTTGTATAATA           GGGC-CTCC CTGT GGAGAGCCG            TTCTTTGGTTTAGAG  56 262
     NMB0443  457608 ..  457625 + -11.3  -3.72363   CGGATGGATTCGTCA             TTCCCGC GCAG GCGGGAA              TTTGGAATTTCAATG  86 204
     NMB0444  459320 ..  459333 +  -9.5  -4.42806   CGCGTATTGTGTTTT               CCGCC GCCG GGCGG                TTTGTTTGCGAATCG  90 504
     NMB0445  460600 ..  460626 + -18.2  -3.93038   ACCTTTAACGGAAAA         TGCCGTCTGAAA CCG TTTCAGACGGCA         TTTGATGTTAGAATG 100 33
        pheA NONE
        recO NONE
        pdxJ  463328 ..  463364 +    -3  -3.53091   TGTTCAGGGCAAGGC   TGCTG-CCGTAAGGG CAGGCAAA CCCTTTCAGACAGCA    TTTCACGACAGGGAT  49 15
     NMB0449  463796 ..  463830 +  -7.9  -3.82946   CAGATAGTACGGAAC    CGATTCACT-TGGTGC TTCA GCACCTTAGAGAATCG     TTCTCTTTGAGCTAA  69 107
     NMB0450 NONE
     NMB0451  465183 ..  465194 +    -3  -4.04141   AAATCGGGCATTCGG                GTTT AATC AAAC                 TTTAATTCATTATTA  56 9
        acpS NONE
        mutT NONE
     NMB0454 NONE
     NMB0455  468290 ..  468316 + -15.3  -4.86385   GAAAGTGTACAAAAA         TGCCGTCTGAA AAATG TTCAGACGGCA         TTTATTTTTCGGAAT 100 42
        murI  471514 ..  471527 +  -3.1  -3.27298   GACGGGATGCAGGTT               TCCGT ATGG ATGGA                TTCGTCATTCCCGAG  45 486
        tbp2 NONE
        tbp1  480572 ..  480597 + -16.3  -5.02074   TCCAAACGCCGCAAA         TGCCGTCTGAA AGGC TTCAGACGGCA          TTTTTTACACAATCC 100 44
        rpsT  483571 ..  483608 + -17.9  -3.01712   TTGATACGCGATAAG   CGGAAAACCCTGAAGCC CGAC GGTTTCGGGGTTTTCTG    TATTGCGGGGGCAAA 100 64
     NMB0464  484927 ..  484964 +  -2.7  -3.87815   AAAAATTTCGTTTGA   ATCCGGGCAAACGCGTAT AAT GTGCG-GTTTGTACGGAC   TTTGTCGGAATCAAG  54 111
     NMB0465 NONE
        aspS  487558 ..  487578 + -13.3  -5.40072   GAAGTATAAGGAAAA            CGGAGCCGT TTG ACGGCTCTG            TTTTTTTCAGACGGC 100 32
     NMB0467  488008 ..  488044 + -19.7  -2.50016   TGATGGAAAGATGAA    CCAAAATGCCGTCTGAA GCG TTCAGACGGCATTTTGC    CTGTTCCTCATCAGG 100 47
        speA NONE
        speE  491071 ..  491086 +  -3.9  -4.11394   AAAAAGGACTGAACG              TCCGG CATCCC CCGGG               TTTTCGCCGTGCCGT  59 29
     NMB0470  492793 ..  492821 +  -9.7   -3.9279   ACTATTATCGTGAAA        TATGCCGTCTAAA GCC TTCAGATGGCATA        TTTGTGCGCTTGAAT  80 87
        bioF NONE
     NMB0473 NONE
     NMB0474  496881 ..  496895 +  -2.1  -3.65314   TAATATGGCGAGGCT               TGTGC AGAAG GCATA               TTGTTAAACGTTAAA  47 100
     NMB0475 NONE
     NMB0476 NONE
     NMB0477 NONE
     NMB0478 NONE
     NMB0479  501312 ..  501345 +   -17  -4.08216   CGGGGAGCCAAATTT     CAAAACCCTCTAAG TATTTT CTTAGAGGGTTTTG      TTTTACCGGCGGTCA 100 199
     NMB0496  520887 ..  520906 +  -3.6  -3.36749   GTCAAACTTTACCTA            CGTACT-TG GCG CGCAGTACG            TTCATCTTCAAAATG  49 91
     NMB0497 NONE
     NMB0498  527467 ..  527501 + -15.2  -4.31433   TGATTTACGGCTCAA     TGCCGTCTGAAAAGCT CAC AATTTTTCAGACGGCA     TTTGTTATGCAAGTA 100 110
     NMB0499 NONE
     NMB0500  529598 ..  529639 + -15.4  -3.31461   TCCATGATTTACGGC CATATGCCGTCTGAAAAG CTCAAT TTTTTCAGACGGCATTTG  TTATGAAAGTAAATA 100 107
     NMB0501 NONE
     NMB0502 NONE
     NMB0503  532660 ..  532694 + -15.2  -4.31433   TGATTTACGGCTCAA     TGCCGTCTGAAAAGCT CAC AATTTTTCAGACGGCA     TTTGTTATGCAAGTA 100 83
     NMB0504  533532 ..  533548 +  -3.5  -2.62184   ATTGCCGAGTTTCAC              CGGTCCC GTT GCGCCCG              TACTGTCCGCACCCG  43 525
     NMB0506 NONE
     NMB0507  535746 ..  535770 + -17.3  -4.91987   TAATTGAGTTTTAAG          GCCGTCTGAAA AAA TTTCAGACGGC          TTTTATTATTGGGTT 100 38
     NMB0508 NONE
     NMB0509  537132 ..  537151 +  -2.2  -2.70932   GAACAAATAAAATCA            TTTCTG CATATCCT CAGAAA             TAATTAAGAAAGGAA  39 3
     NMB0510 NONE
     NMB0511 NONE
     NMB0512 NONE
     NMB0513  540346 ..  540397 +   -25  -3.38768   ATAAAATACCAATGT TTGGAATAAATCCCGTCTGAAAAA CAGC TTTTTCAGACAGGATTTATTCCAA TTATCGGTGATATAC 100 37
     NMB0514 NONE
     NMB0515 NONE
     NMB0516  542244 ..  542274 +  -5.4   -4.2558   AAAGCCCTTCCCCGA       CATCCGAAACCC AAACACA GGATTTCGGCTG       TTTTCGTACCAAATA  69 255
     NMB0518 NONE
     NMB0519 NONE
     NMB0520  543474 ..  543496 +  -4.8  -3.61536   ATGGAAACTATAATT           GGTAGCCC AGGGTAA GGGGTACC           TTTCAGGATTGAATT  56 352
     NMB0521 NONE
     NMB0522  544120 ..  544139 +  -2.1  -3.37773   TTGGTGTGGGATTTA            GGGCT AATCTAGTAC AGCCC             CTTGTTTTTTCGATA  45 25
     NMB0525 NONE
     NMB0526  547453 ..  547463 +  -3.2  -3.39772   AACCCGCCGAAATCG                 GCTT TCA AGGC                 TATTTGCCCATTTGA  47 0
     NMB0527  548090 ..  548100 +  -6.8  -5.34555   CCTTATTTGAATTTA                 CCGT AAA ACGG                 TTTTTTCTCCTGTAC  90 208
     NMB0528 NONE
     NMB0529  549421 ..  549454 + -22.7   -5.0916   TTAGGGAAAACGAAA     TGCCGTCTGAAACAG CATT CTGTTTCAGACGGCA      TTTTTCTGTTGCCGC 100 264
        gluP  557240 ..  557266 + -11.7  -4.66163   CTTTTTCTTGAGAAA         TGTCGTCTGAA CATCT TTCAGACGGCA         TTTTTGCGTACCGGT 100 42
     NMB0536  558908 ..  558941 + -16.2  -5.19879   AGCGGATAAGCGAAA     TGCCGTCTGAAACT TGCAAC GGTTTCAGACGGCA      TTTTTATGTTTGGCG 100 40
        hemC  561769 ..  561800 + -13.1  -4.36262   TTAACAAAAAACAGA      TGCCGTCTGAACT GGTTAA GGTTCGGACGGCA       TTTTCATATGGCTGT  95 377
     NMB0542  563931 ..  563964 + -17.6  -4.41348   CAAACGGCGGAAAAA     TGCCGTCTGAAGCC TTTTTC GGTTTCAGACGGCA      TTTGTTTGGCGGGGC 100 44
     NMB0545  570505 ..  570531 + -19.6  -3.74792   CAAATCCATAAAAAA         TGCCGTCTGAAC AGC GTTCAGACGGCA         TTTCGATGTGTACTG 100 138
     NMB0548  573687 ..  573720 + -13.9  -4.54404   GCCGATAAACGAATA     TGCCGTCTGAACACG GAAA CGGTTTCAGACGGCA      TTTGTTATTGATTTA 100 33
        ybjZ  576043 ..  576090 + -17.2  -3.00457   GGTTTTCAGGCGGCA TTTCCCGCAAAAAAGGCTTGGA ATTT TCCAAGCCTTTTTTGCGGATGG ATTATTGATTTTTGC 100 389
        priA  579217 ..  579244 + -17.2  -5.07486   TTATTGGCAATCCGA        TGCCGTCTGAAA ACCG TTTCAGACGGCA         TTTTTATTCCGGATC 100 41
     NMB0556  585892 ..  585930 + -10.5  -3.53444   TCTATTGGAACAATT  CCTTTTTCAAAGGCGAAG CCTG CTT-GCCTTTGAAGGGGG   TTTGAGAGAGAATGC  79 75
     NMB0557  586330 ..  586353 + -15.4   -5.0925   GCTTGGTTTGTGTGA          TGCCGTCTGA ACGT TCAGACGGCA           TTTTTACTTTTAGAA 100 43
     NMB0558 NONE
        aarF  588791 ..  588825 + -12.3  -3.16668   GCTTGAAGCGGGCAA    TGTCGTCTGAAGC-CC GTTT GGCGTTTCAGACGGCA     TTGGTGCGGATATTC  81 334
        grpE  590494 ..  590529 + -18.5  -4.48741   GAAGTAAAGCGGCAA    TGCCGTCTGAA-CCCG CCTGT CGGGCTTCAGACGGCA    TTTTATAGTGGATTA 100 100
        gcvT  603237 ..  603251 +  -7.8  -3.86194   GCAGGTTTTAATTGT               TGTCCG ATA CGGACG               TTTGTAGAAAGCATT  71 83
        gcvH  603769 ..  603807 + -14.7  -5.30686   CCGGACAAACGGAAA  CTGCACCTTCAGACGGCA TTTT TGCGGTC-GGAGGTGCAG   TTTTTTGTCCGTGTT 100 67
        hemA  605144 ..  605170 +   -16  -5.60993   GTGCGCCGGGAAAAA         TGCCGTCTGAAG AGG TTTCAGACGGCA         TTTTTTTGTGCCGCC 100 43
     NMB0577 NONE
        nosD  607049 ..  607059 +  -5.4  -2.69964   GCAGGGCGGAAAACG                 GTTC TTT GAAC                 TAGTCTGCTTCAGAC  49 12
        nosF  607836 ..  607859 +  -3.8  -4.56597   TTTTATGGGTTATCA          TTCCGCTTGT TTTG GCAGCCGGAA           TTTTTAGAAAGCGAC  67 121
     NMB0580  608385 ..  608417 + -12.1  -5.64321   ATAATATTGAAAAAA      CCGGCCGAAACTT TAAAAAC GAGTTTCGGTCGG      TTTTTCTTTTCTTGT 100 37
     NMB0584 NONE
     NMB0585  618055 ..  618081 + -10.3  -5.19251   GCTTAAACTGAAAAA         CAGCAATCAAG TTTAT TTTGATTGCTG         TTTTTCTTAATATTG 100 61
     NMB0606  636646 ..  636675 +  -4.2  -4.76312   GCATATTCAGGATGC       CGCTTTCCGGTC TTGCCT GGCTGGGAAGGG        TTTTTGCCTCTTCTG  73 134
        secD NONE
        secF  639564 ..  639596 +   -15  -4.62872   ATGCCGTCTGAACAT      TGCCGTCTCAAGCA GACAA TGCTTCAGACGGCA      TTTTTAACGGTTACT 100 48
        rpsO  640047 ..  640070 + -13.9  -5.26907   AATTACGCTTTCCGA          CACCGCCCA GAAAAA TGGGCGGTG           TTTTCTTTTCTGTTG 100 39
      potA-1  641515 ..  641529 +  -4.2  -3.26596   AGCTGGCCGGAAAAC               CAACCG ACT CCGTTG               TTCCGTTGATTTAAG  49 2
        potB NONE
        potC  643416 ..  643444 +   -14  -4.63486   AATTAATTAATAAGG       CAGGCTGACCGCA TGAC TG-GGTCAGCCTG        TTTTCTTCAACCGAT 100 35
     NMB0613 NONE
     NMB0614  645056 ..  645070 +    -7  -2.77192   GATTTTCAGGCTTCA               GACGGC ATA GCCGCC               CTTATTCCACGCGTT  56 254
     NMB0619  652739 ..  652769 + -19.2  -4.48741   GGTTTGAAGGCGGAA       CTGCCGTCTGAAAT CAG GTTTCAGACGGCAG       TTTTATAGTGGATTA 100 54
        lolA  655542 ..  655575 + -16.2  -4.56597   TGCCGTCCGCCCCGA     TGCCGTCTGAAAGCC GCCGA GGCTT-CAGACGGCA     TTTTTACGCAGGCGG 100 41
      potD-2  656966 ..  656990 +  -5.6  -3.28712   CCGTCTGAAACCTTT         CGGGCG-GCAG GAAA CGGCGCGTCCG          TTATCAAACAGGGGG  54 53
     NMB0625  658977 ..  659012 +  -8.4  -4.65747   AATTGCAGGCAAAAA    TGCCGTCTGAAAGCC TTTTTTC GGGTT-CAGACGGCA    TTTTATTGCCGATTG  84 139
     NMB0643 NONE
     NMB0644  678011 ..  678046 + -11.3  -4.65263   AGGTTTGAGCTAAGA    GGCCGTCTGAAAACAG AAAAA CTGTTT-CAGACGACC    TTTCTTTTAACCAGT  95 93
     NMB0646  678705 ..  678733 +  -8.1  -3.70919   CTTAAACTCAACAAG        TAGCATGTGTGCG GAA CGTACGCATGCGG        TTCTTAAAGTTTGAG  72 117
     NMB0647 NONE
     NMB0648  680904 ..  680920 +  -8.1  -3.40522   ATTAAGATGTTAGAA              CTTGTAT TGA ATACAAG              TTCTCATAAACGAAT  67 114
     NMB0649 NONE
     NMB0650  681633 ..  681667 +  -8.1   -4.8048   TTTAAACAGTCAAAA    TGCCGTCTGAAA--CGA TAT TCGGCTTTCAGACGGTA    TTTTTGATATAAAGC  88 36
     NMB0651  682123 ..  682158 +  -7.5  -4.14013   TTTAAACAGTCAAAA    TGCCGTCTGAAAGCC ATTTCC GCCGCTCAGACGGCA     TTTTCGCCCCTTTTG  73 36
      mafA-2 NONE
     NMB0653 NONE
     NMB0654 NONE
     NMB0655 NONE
     NMB0656  686002 ..  686036 + -10.2  -4.62772   ACCCAACAATCAAAA     TGCCGTCTGAAA CCGTGTTTAAT TTTCAGACGGCA     TTTCTTTCATTTGAA  93 62
     NMB0657 NONE
     NMB0658 NONE
     NMB0659  686828 ..  686862 + -10.3  -4.56597   ACCCAACAATCAAAA    TACCGTCTGAAA--CGA TAT TCGGCTTTCAGACGGTA    TTTTTGACACAAAGC  93 70
     NMB0660  687364 ..  687390 + -18.2  -5.80003   TTTTAAAAGACAATA         TGCCGTCTGAAA AGT TTTCAGACGGCA         TTTTTTATTTCTTCC 100 35
     NMB0669 NONE
         tmk NONE
        sfcA  700668 ..  700694 + -13.1  -4.35518   GTTTGCGGTTTAAAA         TGCCGTCTGAA CTGTT TTCAGGCGGCA         TTTTGCTGTCAGATT  95 44
        lpxK  702223 ..  702238 +    -4   -3.5393   AAGATGTACCGAAGG              CCGT-CT GAA AGCACGG              TTTGGGCGGAGTGAT  53 18
     NMB0673 NONE
     NMB0674 NONE
        kdsB NONE
     NMB0676  704491 ..  704502 +  -5.8  -3.53012   ACACGGGCACAAAGC                CCGT GCCG ACGG                 TTTGGCACAACAGCC  58 66
     NMB0677  704927 ..  704951 + -13.7  -5.28826   CCGCCAGATAAAAAA          TAGACGCTGTG TTT TACAGCGTCTA          TTTTTTATGCAATTT 100 190
        trpA  706141 ..  706157 +  -5.9  -2.61582   GACGGCGGTTCCTCA              TCCTGAA TAT TTTAGGA              GTTGTCCATGAGCTG  49 39
        accD  707054 ..  707083 + -18.1  -5.06505   GGCTGATGAATCGAG       TACCGTCTGAAAC CGAT GTTTCAGACGGTA        TTTTTGTGTCTGGTT 100 42
     NMB0681  708066 ..  708077 +  -7.2  -4.46215   GAAATGCGGATGTCC                CGCC CGAC GGCG                 TTGTTTTTGAATATC  77 50
        pyrC  709455 ..  709485 + -16.3  -4.24075   GGGCTGGAAACAAAA       TGCCGTCTGAAGG GAGGG CTTTCAGACGGCA       TTTGTGTTGCTGACT 100 42
        rncS NONE
         era  713039 ..  713065 + -10.9  -4.90778   TGAACTTTACGCAAA         TGCCGTCCGAA CAGGT TTCAGACGGCA         TTTTGTTTCAATCGG 100 51
     NMB0698  724261 ..  724302 +  -8.8  -2.71712   TGCCGACAATTTCCC GTTCAGACGGCATGTTTG CAAAAA CGGAAATGCCGTCTGAAA  ATTTGAAGCACAAGG  64 42
        trpB  725648 ..  725686 + -13.4  -4.37534   TTGTTAATCCACTAT   AAAAATGCCGTCTGAA GCCTGAG TTCAGACGGCATTTTA   TTTTGCTATGAATTT 100 144
        comA  734658 ..  734684 + -15.3  -4.19238   GTTTGAAACATAAAA         TGCCGTCTGAA ACGGA TTCAGACGGCA         TTTTGGCGTTAACGC 100 42
        rluD  736875 ..  736930 + -13.4  -2.64099   CGATTTCAAACAAAG GCCGTCTGAAGGGACCGGGCAGAAACC GCC GGTTT-TGTTTGCCCCGTTCAGACGGC ATTATGATAAAAGGC  81 105
     NMB0706 NONE
     NMB0707 NONE
        holA NONE
     NMB0709  741329 ..  741366 + -10.7  -3.50853   AGGCATCTTTGCATA   AATGCCGTCTGAAGC-CT GTT GGCGTTTCAGACGGCATA   TTCTGATTGAAAAGA  79 49
     NMB0710  742262 ..  742293 +    -5  -5.76237   GCGGTCGTTGTCGAT      GCTGCCGACCGCTTC GAC GAGGCGGGCG-CGGA      TTTTTTCTTTATGTG 100 391
     NMB0715  747385 ..  747419 +  -7.9  -3.82946   CAAATAGTACGGAAC    CGATTCACT-TGGTGC TTCA GCACCTTAGAGAATCG     TTCTCTTTGAGCTAA  69 85
     NMB0716  747785 ..  747820 + -24.2  -4.74917   AAGGTTTGATTTGAA    TGCCGTCTGAAGCCGG ATTG CCGGTTTCAGACGGCA     TTTTGTCTGTTTAGT 100 42
        thrS NONE
        infC  753511 ..  753538 +   -10  -4.27316   AGCTATAATTCTCCG        CTTACTCCGA TTGCCGCT TCGGAGTAAG         TTTTCAATTGCGGCA  87 41
        rpmI NONE
        rplT  754228 ..  754243 +    -9  -5.85425   CCAAAAAATTGAAAA              GGAAGC TGCG GCTTCC               TTTTTTCTTTGTTTG 100 42
        pheS  755614 ..  755639 +    -2  -4.00512   GCTGCTTAGGAAAAT         TCAAATGT AAGATATAAA ACATTTGA          TATTTTGTTGTGAAA  53 90
     NMB0725 NONE
     NMB0726 NONE
     NMB0727 NONE
        pheT NONE
        himA  761973 ..  761994 + -12.3  -5.07652   TGTGCTGATTTGAGG           CCGGTTGCA GGTA TGCAGCCGG            TTTTGTTTTACACGC 100 325
     NMB0730  762793 ..  762816 + -15.4  -4.70879   TAAATATGAATGGAA          TGCCGTCTGA AGGT TCAGACGGCA           TTTTTCCGGTTTGAA 100 38
     NMB0731  763553 ..  763563 +  -4.6  -3.65902   TGTCGGAGTAGAATA                 CGCG TTT TGCG                 TTTGAATACAGTAAG  56 311
        bioA NONE
        bioD NONE
     NMB0734 NONE
        ubiA  766964 ..  766999 +    -7  -4.17296   AATAAGGCAGGGCAA    TGCCGTCTGAAG-AG CCGTAAA CTGCTTTGGACGGCA    TTTCTATCTGTGCCG  71 36
        ptsN NONE
     NMB0737 NONE
     NMB0738  769403 ..  769438 + -13.5  -3.66803   TCCGTCAAACCATTA    TGCCGTCTGAAAC CCCGTCCTCC GTTTCAGACGGCA     TTTCAAATATTGAAA  95 42
     NMB0739  771018 ..  771038 +  -5.4  -2.84051   CGCCGCTGACCGAAC            TGGGCGAA CTGGT TTTGCCCG            ATTTGATAGAAATGC  50 59
        recN  773253 ..  773275 + -16.4  -4.18303   CGTGCCAATTCAAAA           TGCCTCCGAT TAT ATCGGAGGCA           TTTCTCATTTCTCAT 100 312
     NMB0742 NONE
        ubiE  776894 ..  776920 + -15.3  -5.44837   TGGCTGTGCAGCCAA         TGCCGTCTGAA CACGT TTCAGACGGCA         TTTTTGTGTTTTTTT 100 47
     NMB0744  777600 ..  777622 +  -4.7  -5.40474   GTTTGTGTTCCTTTT           GCGCCCCCT TTTCC AAGGGGCGA           TTTTTTTGCACGCGT  84 54
         bcp  781411 ..  781437 + -15.3  -4.41616   CGATAATGTGAACCA         TGCCGTCTGAA GAAGA TTCAGACGGCA         TTTGTTTGGAACGGT 100 35
        xerD  782462 ..  782476 +  -8.6  -3.53012   CGATAATAAAAGCCG               CTATCG GTA CGATAG               TTTGAGAACACACGG  69 159
     NMB0752  782715 ..  782739 + -17.3  -5.02231   AAACGGTTTTCGAAA          TGCCGTCTGAA CTG TTCAGACGGCA          TTTTTACTGTTTTTG 100 40
     NMB0753 NONE
     NMB0754 NONE
     NMB0755  783469 ..  783501 +  -2.5   -5.1356   CCGCAGACAGTACAA      ATAGTACGGCAAGGC GAG GCAACGCCGTACTGG      TTTTTGTTAATCCAC  73 119
        hemH  785514 ..  785545 + -11.7  -5.24796   ATTTTTAAGTTTGAA      GGCCGTCTGAA AGAAATATGG TTCAGACGGCC       TTTTTATTGTATCAA 100 40
         pnp  787872 ..  787898 + -11.7  -5.04385   CGCTTAGGGTGAAAG         TGCCGTCTGAA CAGGT TTCAGACGGTA         TTTTTTACGGGTATC 100 41
        dapF  789958 ..  789970 +  -3.4  -3.09131   TTTCTGTTTCTGATA                TTCC GCGCA GGAA                TGTTGCAATGGTTTT  45 88
     NMB0761 NONE
     NMB0762 NONE
        cysK  791654 ..  791695 + -17.5  -4.72846   GTCGAAACATTCAGA CGCATTTTTCGGTATCGGTG TAA CGCCG-TGCCGGAAAATGCG TTTTTGCATATATGC 100 56
     NMB0764  793103 ..  793130 + -17.2  -3.74526   GTGAGGAATAGCAAA        TGCCGTCTGAAA CTAT TTTCAGACGGCA         TTCTTGGCTTCCTGG 100 137
      pilT-2 NONE
     NMB0769 NONE
     NMB0770 NONE
     NMB0771 NONE
     NMB0772  800661 ..  800675 +  -4.2  -4.24948   TATACGGCAAATATT               GTGGGA AGT TTCCGC               TTTTGCGTATAATGC  64 51
     NMB0773  801060 ..  801086 + -15.3  -5.07652   TGATGGATTCGGCAA         TGCCGTCTGAA CGTGT TTCAGACGGCA         TTTTCTTTTCCGGCA 100 38
         upp NONE
     NMB0775  802133 ..  802160 + -17.2  -4.36914   AATAATTTTCGACCA        TGCCGTCTGAAA TCCG TTTCAGACGGCA         TTTTGTCGGAAAGAA 100 36
     NMB0776 NONE
     NMB0777 NONE
     NMB0778 NONE
     NMB0779  806131 ..  806143 +  -3.3  -4.10925   TCACGCAGCGTTAGA                GCAGC ATA GCTGA                TTTTGGGAAATATCT  59 13
     NMB0780  806675 ..  806730 +  -8.4  -4.41895   AATGTGCCCGTCCCT CCCTTTTCAGACGACCTTTCATTGCGG AAA CCGCCGC-AAAGGTTGTCTGAAAACCG TTTTCCTTCCCCGTT  81 84
        hemE  807942 ..  807952 +  -4.6  -3.02511   GATAGTACATGACGG                 CGGC GTT GTCG                 TATTGGCGCAATCCC  47 133
        radA  809407 ..  809435 + -16.9  -4.13995   GGGAATAAACGGAAA        TGCCGTCTGAAAT CGG GTTTCAGACGGCA        TTTGGTTTGTGGCGG 100 33
     NMB0787  816543 ..  816566 +  -8.8   -4.7173   TTTATGACGGAAACA          CGCGCCGATA TGAT TGTCAGCGCG           TTTTTGCCTATGGTC  89 60
     NMB0788 NONE
     NMB0789  818427 ..  818438 +  -7.2  -4.49556   TCATTTCGCCGGCAA                CCGG CGCG CCGG                 TTTCTTTCATGGCGG  79 473
     NMB0800  827134 ..  827148 +  -4.2   -4.4078   CGGGCCGAAACCCTT               TCCGGT GAA AACGGA               TTTTGATTGCCGCCC  67 111
        hemB  828255 ..  828284 + -19.5  -4.70879   CCGGGTTAATTGAAA       TGCCGTCTGAAAC CATG GTTTCAGACGGCA        TTTTTACAGTTTACA 100 48
     NMB0803  830442 ..  830454 +  -5.5  -3.64049   CGATGAACCAAATGC                CGTCT GAA AGGCG                TTTGGGCGTTATTGG  58 50
     NMB0804  831198 ..  831231 + -14.1   -5.2189   TTGGGCATAAGGCAA     TGCCGTCTGAAAA CGCAAGGA TTTTCAGACGGCA      TTTTTTAATGCTTGG 100 31
     NMB0805  832453 ..  832465 +  -6.2   -4.6856   CAGTTCGCACATACG                GCGG ATTTG CCGC                TTTTTACCCTGTTTC  78 180
     NMB0813  838896 ..  838914 +  -2.4  -4.78848   GCAAAGATGCCGTCT             GATTGC GGATCGG GCAGTC             TTTTGTGTTTACAGG  67 61
      hisS-1  840139 ..  840158 +  -6.3   -2.7806   AAAGGCAAATCGTGG            CGGGGCG CAAAGC CGCACCG             GTTTGGGGATTTCCG  54 61
        purA NONE
     NMB0816 NONE
     NMB0817 NONE
     NMB0818  842869 ..  842879 +    -4  -4.16943   TGCTATTAAATCCAT                 TTGA CAA TCAA                 TTTTGGAGTCTCAAA  61 117
     NMB0819  843423 ..  843439 +  -2.3  -3.19289   AGGATTTCAGGTAGG              TCTCAAA AAA TTTGAAA              ATTTCTATATTTTGG  43 162
     NMB0820  843986 ..  843997 +  -2.2  -3.28791   AATCGGCGGCAAGGG                TTGG GAAT CCAG                 TTATGACCGCCAACT  43 125
     NMB0821  844613 ..  844647 +  -7.9  -4.88918   TAAATAGTACGGAAC    CGATTCACT-TGGTGC TTCA GCACCTTAGAGAATCG     TTTTCTTTGAGCTAA  84 78
         adk  846837 ..  846866 + -16.5  -2.91465   GGAGGCTTGAGTCCG       CGTAGGTCGGACA TCAA TGCCCGACCTACG        GTTTGAATTTACGTT 100 299
        pyrF NONE
     NMB0825 NONE
     NMB0826  850531 ..  850542 +    -3  -4.20084   AATAATCTGCCTACA                GAAA ATAT TTTC                 TTTTCAATCCATGAT  60 429
        rfaD  852314 ..  852334 +  -7.6  -4.72863   ATGCCCGTAAAAAAA            TCGTCTGA AAATA TCAGGCGA            TTTTGATTTGTTTAA  82 46
        hsdM  853902 ..  853917 +  -3.2  -2.62184   AGTGATTGCAGAGAT              TGAAGC ATGA GCATCA               TCCTATACACCGCCA  41 16
     NMB0830  855257 ..  855269 +  -4.1  -3.78953   ATTGATTCCTCTTGG                TTGGT TTG ACCAG                TTTAATCGTAGAGCT  56 364
        prrC NONE
     NMB0833  857867 ..  857890 +  -8.2  -5.14163   GATTCAAGAATAAAA          CACTTGGC GTTTCGTA GCCAAGTG           TTTTTCTTGGTCGGT 100 52
     NMB0835  861641 ..  861664 + -15.4   -5.1417   CGATATTTGACAAAA          TGCCGTCTGA AATT TCAGACGGCA           TTTTTGATTTTATGC 100 31
     NMB0838  864767 ..  864791 + -17.2  -4.98522   ATGTATATTTGAAAA          CGGCGGGACA GGCAA TGTCCCGCCG          TTTTTGTCTGCCGTT 100 59
     NMB0840 NONE
     NMB0841  867791 ..  867817 + -18.2  -4.07568   GCAAATGAACAGCAA         TGCCGTCTGAAA AGC TTTCAGACGGCA         TTTTAAGCACACACG 100 33
        recJ  869647 ..  869675 + -11.1  -5.40072   AAGGCGCATCAAATT        TCAGACTCTGC CACAAAA GCAGGGTCTGA        TTTTTTTGGAGGGCA 100 120
        pcnB  871249 ..  871283 +  -3.6  -3.00946   AAGTTTCAACACATG     GGATGAAGCATAAAGT GCC GTTCTATGCATTATCC     TGATTTGTAAGGGGA  45 64
     NMB0844  871738 ..  871765 + -11.4  -4.99035   ATAAAGAAACGGATA        CGGATACGG-AGC TTG GCTTCCGTATCTG        TTTTTCTCTGCCTGA 100 57
     NMB0848  875130 ..  875166 + -13.2  -4.33258   GAGGTGAACGGCAAA   TGCCGTCTGAAACCC GACGATAA GGGT-TCAGACGGCA    TTTATATTTCAGGCT  95 44
     NMB0867  887499 ..  887527 + -24.7  -4.32482   GAGAGGGAACGCAAA        CCCGTATCGGCGG ATG CCGCCGATACGGG        TTTTACATTATCGAT 100 42
        panB  890349 ..  890376 + -17.2  -5.09259   GGTTTACATGCAGCA        TGCCGTCTGAAA GCCG TTTCAGACGGCA         TTTTGTTTTGCCGTG 100 43
        panC  891308 ..  891341 + -17.6  -5.04249   CGCAAGCGTCGGGAA     TGCCGTCTGAAGCG GATTTG CGTTTCAGACGGCA      TTTATTTTTTGAACG 100 43
     NMB0872  893364 ..  893378 +  -2.1  -4.07568   TTCGGGCAAACGGCA              CGCAGT TCGC AC-GCG               TTTTGCACGGCACGC  55 91
        lolB NONE
     NMB0874  895132 ..  895163 + -17.6  -3.73775   TCCTCCCCAGCCAAA      TAAAAGCGTGTAAG CCTG CTTACACGCTTTTA       TTTCATAGAAATAAA 100 283
        prsA  896302 ..  896320 +  -4.4  -4.21275   GCCGTCTTAAGCTGG             TCGCGGCC GAT GACGGCGA             TTTTACCTAACTTGG  64 48
        rplY  896929 ..  896967 + -20.4  -4.41548   GCTAATTGATTTCAG   CAGCAGGGCGGCGCGTAT GCA ATACGTACCGCCCTGTTG   TTTTATGCCGTCTGA 100 36
        ilvA  899888 ..  899942 + -24.6   -3.0792   TGTTTCTTGCCTGAC GCTTGAAAGCACAATGCCGTCTGAAA GCC TTTCAGACGGCATTGCGCTTTCATGG TTAAATCGAATATTC 100 27
     NMB0882  903610 ..  903625 +  -3.2   -5.1101   GGCTTGCCGCAAGGG              GGGCAA GGCT TTGCCG               TTTTTTAAATAATCG  75 51
     NMB0883  904459 ..  904491 + -14.1   -5.1356   GCGGATTAACAAAAA      CCAGTACGGCGTTGC CTC GCCTTGCCGTACTGG      TTTTTGTTAATCCGC 100 59
        dnaB  907291 ..  907325 +  -7.9  -3.82946   CAAATAGTACGGAAC    CGATTCACT-TGGTGC TTGA GCACCTTAGAGAATCG     TTCTCTTTGAGCTAA  69 217
        fimT NONE
     NMB0887 NONE
     NMB0888 NONE
     NMB0889 NONE
     NMB0890  910711 ..  910740 + -12.3  -4.89852   AGGTTGTTTTGCCAA       TACCGTCTGAAAA TCAA TGTTCAGACGGTA        TTTTTATGGGTATAG 100 40
     NMB0891  912387 ..  912421 +  -7.9  -4.88918   CAGATAGTACGGAAT    CGATTCACT-TGGTGC TTCA GCACCTTAGAGAATCG     TTTTCTTTGAGCTAA  84 427
         dut  913496 ..  913529 +  -8.3  -3.09785   ACTAAAAATATAGAA     TGCCGTCTGAA AGACACGTCAGG TTCAGACGGCA      TATCTTCCGATATAC  63 36
     NMB0894  914763 ..  914790 + -18.6  -4.80396   TAAAGAATAAAAAAA        TGCCGTCTGAAC TTTT GTTCAGACGGCA         TTTTTCAATATTTTA 100 38
     NMB0895  916138 ..  916162 + -12.1   -5.4756   TTCCGCCACAAAACA          AAACCGCCCTG ATT CGGGGCGGTTC          TTTTTTGTTCAAGTT 100 371
     NMB0897 NONE
     NMB0898  918136 ..  918154 +  -6.7  -5.74122   CGGGCGATTTAAGAA             CCGCTTT ACACG AAGGCGG             TTTTTTTGTATAGTC  93 41
     NMB0899  918820 ..  918842 + -17.8  -3.84451   ATCCGCCGCAACATA           GGCCGTCTGA AAT TCAGACGGCC           TTTCAGTTTGCCGCC 100 55
     NMB0900  920614 ..  920628 +  -8.5  -5.85737   GTCTGAATGTGAAAA               CGCCC TAATC GGGCG               TTTTTTTATTGCTGT 100 63
     NMB0912  927195 ..  927233 + -23.4  -3.64682   GTGCCGAATAAGCAA   CCGCCCGAACCTGTAA GAAAAGA TTACAGGTTCGGGCGG   TTTCAGCATTTAATC 100 30
     NMB0922  936023 ..  936053 + -15.6  -5.11836   CTGAAATGGCAAAGA       AAATGCCGTCTGAA GTC TTCAGACGGCATTG       TTTTGTTTTGGATGT 100 145
     NMB0924  937474 ..  937501 +   -15  -4.62904   TCAAATGATGCAAAA        TGCCGTCTGAAG ACAG TTTCAGACGGCA         TTTTTACGGGTATTT 100 33
         pip  942829 ..  942850 + -10.9  -5.10933   GTTCCGCATAAAAAA           GCAGCTTCT GTTT GGAAGCTGC            TTTTGTTTTGAATGG 100 44
     NMB0930  946809 ..  946849 +   -20  -4.63542   ACTGATTTTGAAAAT  GAATGCCGTCTGAAACAG AATCC CTGTTTCAGACGGCATTG  TTTTTGAGGCTTATA 100 36
         efp  952404 ..  952430 + -18.2  -6.10295   TGCCGCATTGAAAAA         TGCCGTCTGAAA ACG TTTCAGACGGCA         TTTTTTTTATATTCG 100 43
        metF  957236 ..  957254 +  -5.2  -2.71731   GATTTACAATACCGG             CCGATTCG GAT TGAACCGG             TCCTTACAAAATCCA  47 114
        metH NONE
     NMB0945  959731 ..  959741 +  -2.6  -3.56347   TGTGTTTGATAGTTT                 TAAA TAA TTTA                 TATTATTTGAACTAT  49 19
     NMB0946  960623 ..  960671 + -14.2   -3.8709   CTGTCTGATATACCG GATAGAGTTATTCGG-GCGGT TCTACACT ACCGCTCCGAATAACTCTATA TTTATAAGAGAATTT 100 71
     NMB0947  962247 ..  962273 + -18.2  -5.26119   GATATGGCAAAACAA         TGCCGTCTGAAA TTT TTTCAGACGGCA         TTTTGTTTTTGGGGA 100 43
        sdhC NONE
        sdhD NONE
        sdhA  964967 ..  964978 +  -2.2  -4.27474   TGGAATACATCAAAC                CG-GC CAA GCGCG                TTTATTGATGCGTTT  58 6
        sdhB  965807 ..  965819 +  -2.7  -2.54171   TATGTTGAAACGGGC                CGTTT AAG AAATG                ATGGTTTTTGACGAT  40 19
     NMB0952 NONE
     NMB0953  966127 ..  966147 +    -4  -2.61602   TCTGAAGGCAAAGAA           CG-TGCTGC GGAT GCAGTAACG            TGGGTTATAACTTGC  45 7
        gltA  967501 ..  967520 +  -3.6  -2.98072   GCAATATCAGAGAAC            CGGATT GTTTCCCG AATCCG             TCTGATTGTAGTCGG  45 66
        sucA NONE
        sucB  971779 ..  971819 +   -18  -4.92783   TGGATCTGTAATCGT TTCAGACGGCCTTTT-ATT TGTT AATGAAAAGGCCGTCTGAA  TTTTTATAGTGGATT 100 30
       lpdA1  973634 ..  973654 +  -2.5  -4.06904   CGACAAATTGAATGT            TCCGAGAGC TCC GTTTTCTGA            TTTATAATTCCGTCA  55 87
     NMB0958 NONE
        sucC NONE
        sucD  976180 ..  976215 + -20.6  -5.06089   TGATTGAACATCAAA    TGCCGTCTGAAACCGG AAAT CGGGTTTCAGACGGCA     TTTTGTTTGTCATTT 100 55
     NMB0963  982447 ..  982481 +  -6.5  -2.62192   CGGCTGAAACCGAAC    GAATTG-GATTCCCGC CTGC GCGGGAATGACAACTC     ATTAGTTACCTAAAA  53 332
        pabA  986559 ..  986584 + -16.3  -4.26344   AAAAATCTGACGTGA         TGCCGTCTGAA GCCC TTCAGACGGCA          TTTTCGTCCGAATAT 100 31
        trpD NONE
     NMB0968  988085 ..  988112 +  -4.3  -5.77853   TTAACAAAAATTAAC        GTCCT-TTACTT TCTAC AAGTAACAGGGC        TTTTTTTTGCCCGTT  89 338
     NMB0971 NONE
     NMB0972 NONE
     NMB0973 NONE
     NMB0974  990628 ..  990651 +  -3.8  -3.82603   TTTATCTCGGCGTTT          CCGTACCCG TATTAAT CGGG-GCGG          TTCTGTTTAAGAATT  54 53
     NMB0975 NONE
     NMB0976  991437 ..  991494 +  -9.1  -3.41341   TAAGTGCGCCTGTTG CCGCCTAAAAGGTACCCCGGATGCCTGA TTA TCGGGTATCCGGGG-AGGATTAAGGGGG TATTTGGGTAAAATT  70 38
     NMB0977  992195 ..  992217 +  -8.5  -5.20222   TCGGCTAATTAAAAA           TCCATCTTC AACAC GGAGATGGA           TTTTGTTTGTTTCGT 100 33
        serB  996928 ..  996954 + -10.2  -3.53012   CGGATAGGAAACGGA         TGTCGTCCGAAA GGT TTTCAGACGGCA         TTTGAACGGCAGGAA  79 42
     NMB0982  998211 ..  998239 + -21.9  -4.14511   TAGGCAAAAGCAAAA        GGCCGTCTGAAAC CAA GTTTCAGACGGCC        TTTTACAATAAAATT 100 38
        purH  999961 ..  999987 + -12.4  -4.23434   AGATAAACAAGGTAA         TGCCGTCTGAAG GGC TTTCAGACGGTA         TTTTGCGCTATTTTG  95 44
     NMB0985 NONE
     NMB0986 1002490 .. 1002511 + -12.3  -6.02546   GTGTGACCAGGCTTT           GGCCGTCTG TATT CAGACGGTC            TTTTTTTTGGTTTGC 100 49
     NMB0987 NONE
     NMB0988 NONE
     NMB0989 1003757 .. 1003778 +  -2.9  -3.90286   GAAACTGTGGGCAAA           CGTTGCCTGC GCG GCTGG-GACG           TTTAAGTTTGTGATG  54 96
     NMB0990 1004306 .. 1004336 +  -9.6  -2.74605   TACCCCCTTAATCCT       CCCCGGATACCCGA TAA TCAGGCATCCGGGC       TGCCTTTTAGGCGGC  68 30
     NMB0998 1018808 .. 1018840 + -16.4  -3.90922   CAACGGACACGGAAA      TGCCGTCTGAACGC CGAAA GCCTTCAGACGGCA      TTGTTTGAACCAAAT 100 41
     NMB0999 1020147 .. 1020181 + -23.2  -3.96841   ATATCCGCTCCAAAG     CAAATGCCGTCTGAAA ACC TTTCAGACGGCATTTG     TTGTCTTTATTGCCG 100 198
     NMB1007 NONE
     NMB1008 NONE
     NMB1009 NONE
     NMB1010 NONE
     NMB1011 1028283 .. 1028314 + -13.2  -4.70659   CGGCCTTTCCTACAA      TCCCTGTATTGATT TTTA ATTCAATACAGGGA       TTTTTCCATGTCAGA 100 71
     NMB1012 NONE
     NMB1013 NONE
     NMB1014 1030041 .. 1030065 +  -8.6   -2.7122   CGAGTTCAATGTAGG          CGGAGAAAAG ATATA CCTTTCTCCG          ATTATGGATTTGTTT  61 390
     NMB1026 NONE
     NMB1027 NONE
     NMB1028 1043134 .. 1043168 + -23.1  -4.03978   ATTGATATAACAAAA     TGCCGTCTGAAGCAG CATCC CTGCTTCAGACGGCA     TTTGTCTGCAACGTT 100 49
        gshA 1053155 .. 1053188 + -19.7    -3.695   GTTTTGAAATACAGA     TGCCGTCTGAAGCGG AAAT CCGGTTCAGACGGCA      TTTCGGATATTTGGC 100 45
        radC NONE
     NMB1039 1054830 .. 1054843 +  -4.5  -4.25104   AATCGGAAACCGCAT               TGGCA AGTT TGCCG                TTTTGATAAAACACC  64 122
     NMB1040 NONE
     NMB1041 NONE
     NMB1042 1059801 .. 1059826 +  -9.7  -3.52472   TGCAGTCTGAAAAAA         TGCCGTCCG AACAATGA CGGACGGCG          TTGCTTTAGACGTAT  75 9
     NMB1043 1060192 .. 1060234 +   -13  -4.62168   GATAACTAATTTTTA ACATCCTTATTGTTATATCA TGA TGAAATGACAATAAGGATGG TTTTCTGCTTTGGCT 100 32
     NMB1049 1067623 .. 1067646 +  -8.2  -5.14163   GATTCAAGAATAAAA          CACTTGGC GTTTCGTA GCCAAGTG           TTTTTCTTGGTCGGT 100 522
     NMB1059 1078783 .. 1078809 + -15.3  -5.04325   TTTGAGTTTTTGAAA         TGCCGTCTGAA ATGTG TTCAGACGGCA         TTTTTGTCATTTGAC 100 47
        folB NONE
     NMB1064 1082991 .. 1083017 +    -8  -5.47159   TTTTTTTAAGAAAAA         GCCTTGGTGG TTTTATC CTGCCAAGGC         TTTTTCTTTGTTACA 100 386
      ftsK-1 1087439 .. 1087466 +   -15  -4.92783   TTTTGCAAATGGAAA        TGCCGTCTGAAG ACTG TTTCAGACGGCA         TTTTTATAGTGGATT 100 43
        leuA NONE
     NMB1071 1092857 .. 1092893 + -13.2  -4.56775   AACCAAACGTAAAAA   TACCGTCTGAAAC-CGG ATTT CCATGTTTCAGACGGTA    TTTTTCACAGGCGGT 100 57
        argB 1096316 .. 1096327 +  -3.6   -5.0538   GATCCGTCATTCCCG                CCGG GCAT CTGG                 TTTTTTGAAATCCGG  74 315
     NMB1081 NONE
     NMB1082 1103480 .. 1103495 +  -3.2  -3.57144   CTCTTTCATTTCAGA              CGGCCT TTAA AGGTTG               TTTAAAACTCAAGGA  49 147
     NMB1083 NONE
     NMB1084 1105231 .. 1105251 + -10.4   -5.4833   ATAAACGATTCTAAG            GCCGTCTG AACAA CAGGCGGC            TTTTTTGTTGCCTAC 100 42
     NMB1085 1105991 .. 1106012 +  -2.2  -3.34517   TGAAATCAAAATCAC           GCCAAGCCC TGTTC GGG-TAGGC           TCTTTGAAACAACAT  45 114
     NMB1086 1106510 .. 1106525 +  -7.6  -3.34233   CTGCTGGCGAATAAC              TGGCAA CCGA TTGCCA               TTATCGCGCTTGTCG  64 27
     NMB1087 1107231 .. 1107243 +  -4.8  -2.99951   TTGCTGGTGTAGCCT                TCGC CCTGA GCGA                TGATTTCATGGTTGG  46 155
     NMB1089 1107863 .. 1107877 +  -5.6  -3.57309   CCGTCCGTATCGTAT               TCGGCG ATG TGCCGG               TTTAAAGGGGTTTTA  58 6
     NMB1090 NONE
     NMB1091 NONE
     NMB1092 1109132 .. 1109145 +  -3.9  -4.85599   TGCCCTTATGATTAA               TTTTG CAGT CAAAA                TTTTTATGAAGTGAA  75 294
     NMB1094 NONE
     NMB1095 1112639 .. 1112652 +  -2.3  -2.82936   ATTTTGGGACAAGAC               CATGC CCGC GCCTG                ATTTGGGATTTGCCT  40 11
     NMB1096 1114369 .. 1114382 +  -2.4  -4.59773   ACCGCAAAGTTCGGA               TTCC GCAACG GGAA                TTTTTGACGCTGACG  63 459
     NMB1098 1115878 .. 1115901 +  -8.2  -5.14163   GATTCAAGAATAAAA          CACTTGGC GTTTCGTA GCCAAGTG           TTTTTCTTGGTCGGT 100 151
     NMB1100 NONE
     NMB1101 NONE
     NMB1102 NONE
     NMB1103 NONE
     NMB1104 NONE
     NMB1105 NONE
     NMB1106 1121006 .. 1121028 + -16.4  -6.23545   GAGGGAAAATAAAAA           GGTCGTCTGA GTT TCAGACGACC           TTTTTTTTATTTGAC 100 237
     NMB1108 NONE
     NMB1109 NONE
     NMB1110 NONE
     NMB1111 1127121 .. 1127136 + -10.4  -5.65177   ACAAGCAGACCTTTG              GCAGCC TTCG GGCTGC               TTTTTTTGTGCGTGT 100 41
     NMB1112 1127749 .. 1127766 +    -2  -3.53444   GCAGATTTTCCCTGA             TAC-CGC CGACC GCGAGTA             TTTGGAGCGGCATGC  47 221
     NMB1114 NONE
     NMB1115 1131204 .. 1131215 +  -2.2  -2.57211   GGGCTGTAGAGATGG                CTGT AGAG ACGG                 GTTGTAGAGACGGGT  39 67
     NMB1116 1132207 .. 1132238 + -11.4   -4.0098   GCGGGAAAGGATAGT      CGGGCGCGCCCGAT AAGC AGCGGCCGCCCCCG       TTATTTCAATTGGGC  87 107
     NMB1119 NONE
     NMB1120 1134018 .. 1134046 + -11.9  -2.70354   AAAGGCATAAGATAA        TCCCCGTTTAA CAGACCA TTAAACGGGGA        TAAATTTGTGCAAAA  76 283
        hscA NONE
     NMB1132 NONE
     NMB1133 NONE
       fdx-1 1144872 .. 1144901 +   -18  -2.77013   GAACACTGAAAACAG       GCCGTCTGAAGC CGGCAC GCTTCAGACGGC        ATTGTTGCGCGGATA 100 32
     NMB1135 NONE
     NMB1136 NONE
     NMB1137 1146310 .. 1146331 +  -3.7  -5.04385   GCTTCTGTTTGCAGC           GG-GAATGGT TTT ACCAGTCTCC           TTTTTTCAGCCTGTC  74 83
      accA-1 1147910 .. 1147936 + -13.9  -5.38054   CAGGTAGAACAAGCA         GCAAGCAGTTT GTCTG AAACTGCTTGC         TTTTTCTTTATCGGG 100 43
      tilS-1 1149454 .. 1149464 +  -6.8  -4.26903   TTTGGAGGGCGTGCA                 CCTG CTT CAGG                 TTTTCCTGCAATCCG  74 209
     NMB1141 1150109 .. 1150123 +  -4.2  -3.01712   CTGTTTGAACAAATG               CGCC AACGGGC GGCG               TATTGAGGAAGAGAA  47 5
     NMB1142 1150438 .. 1150455 +  -3.4    -2.954   GTGGAAAACAAAACA             GCTCTA AGCAAA TAGGGC              GTTTGTCGGTAAATA  45 47
     NMB1143 NONE
     NMB1144 NONE
       mpl-1 1152843 .. 1152863 +  -9.6   -3.7108   TTTGATTACCCGCAA            CCGCCGTC ATTGC GCCGGCGG            TTTGCCTGTCAGCGT  79 163
      bioB-1 1153976 .. 1154012 + -15.3  -3.85698   TTGACGATTGAAAAA    TGCCGTCTGAAACCC GGAAAAA GGCTTTCAGACGGCA    TTTGTCCGGACGGCA 100 37
     NMB1159 1167559 .. 1167591 + -19.3  -3.68302   TAAATTTGAATAAAA      GGTTCGGGTTCTGCA AAA TACAGAACCCGAACC      TTGTTCGGATATTGA 100 227
     NMB1167 1172239 .. 1172254 +  -3.2    -5.252   CCGCCGCCATGACCA              GTCCGA CTTT TTGGGC               TTTTTTATCGGCATC  79 218
        hscA NONE
     NMB1170 NONE
     NMB1171 NONE
       fdx-2 1176908 .. 1176937 +   -18  -2.77013   GAACACTGAAAACAG       GCCGTCTGAAGC CGGCAC GCTTCAGACGGC        ATTGTTGCGCGGATA 100 32
     NMB1173 NONE
     NMB1174 NONE
     NMB1175 1178346 .. 1178367 +  -3.7  -5.04385   GCTTCTGTTTGCAGC           GG-GAATGGT TTT ACCAGTCTCC           TTTTTTCAGCCTGTC  74 83
      accA-2 1179946 .. 1179972 + -13.9  -5.38054   CAGGTAGAACAAGCA         GCAAGCAGTTT GTCTG AAACTGCTTGC         TTTTTCTTTATCGGG 100 43
      tilS-2 1181490 .. 1181500 +  -6.8  -4.26903   TTTGGAGGGCGTGCA                 CCTG CTT CAGG                 TTTTCCTGCAATCCG  74 209
     NMB1179 1182145 .. 1182159 +  -4.2  -3.01712   CTGTTTGAACAAATG               CGCC AACGGGC GGCG               TATTGAGGAAGAGAA  47 5
     NMB1180 1182474 .. 1182491 +  -3.4    -2.954   GTGGAAAACAAAACA             GCTCTA AGCAAA TAGGGC              GTTTGTCGGTAAATA  45 47
     NMB1181 NONE
     NMB1182 NONE
       mpl-2 1184879 .. 1184899 +  -9.6   -3.7108   TTTGATTACCCGCAA            CCGCCGTC ATTGC GCCGGCGG            TTTGCCTGTCAGCGT  79 163
      bioB-2 1186012 .. 1186048 + -15.3  -3.85698   TTGACGATTGAAAAA    TGCCGTCTGAAACCC GGAAAAA GGCTTTCAGACGGCA    TTTGTCCGGACGGCA 100 37
     NMB1197 1199552 .. 1199583 +  -6.6  -3.33151   TTTGTTAATCCACTA      TACCGTCTGAAAGGC AAG GGCTT-CAGACGGCA      TCTTCATTTCCCAAA  59 184
        typA 1201508 .. 1201533 + -16.3   -5.4505   TTAAATGATACGCGA         TGCCGTCTGAA AAAT TTCAGACGGCA          TTTTTTATTCGGACG 100 59
     NMB1200 1204962 .. 1204998 + -22.5   -4.8622   TGAACGGACAAAAAA    TGCCGTCTGAAACCCGA AAA TCAGGTTTCAGACGGCA    TTTTTCCTTGAAAAG 100 302
     NMB1208 1211861 .. 1211871 +  -2.6  -3.98214   AAATAGAGCACGGTT                 TTTT ATC AAAA                 TTTATAATGAATCGT  54 35
     NMB1209 1212138 .. 1212148 +  -2.6  -2.77043   TTATTCCAAACCTTA                 TTAA AAC TTAA                 ATTTAAAATCATGAA  42 22
     NMB1210 1212624 .. 1212669 + -20.7  -2.68823   GCGTTGTCGAAACAA TAAAACAAGGCTGCCTGAAAG TTTC CCTTCAGGCAGCCTTGTTTCA GTTCTCTCGAGGCCA 100 23
     NMB1219 1224322 .. 1224358 + -11.6  -4.25848   GGGTTTAAATAAAAA    TGCCGTCTGAACCCCG AAAAC TGGACTTCAGACGGCA    TTTTCATCACGGCTT  95 172
         ung 1226725 .. 1226735 +  -2.4  -4.08945   ATGATTGAGCTGCAC                 GCCG GTA CGAC                 TTTTGACGACATCGT  55 269
        metM NONE
     NMB1229 1234935 .. 1234956 + -13.1  -5.14563   TGGACCGATAAAAAA           GCCGATTCT TTAA AGAATCGGC            TTTTTTCATAAAAAA 100 43
     NMB1232 1239552 .. 1239568 +  -3.6  -4.67353   GTTCAAATTCGGGCA              GGCAGC TTACC GCTACC              TTTTTAAATCCGTCC  69 334
     NMB1236 1243517 .. 1243541 + -17.3  -4.27316   AACCGCCCGGAAAAA          TGCCGTCTGAA GGC TTCAGACGGCA          TTTTGCATTGGCGGC 100 40
     NMB1240 1248006 .. 1248038 + -23.7  -3.25088   AACCGCCGGTTGGAA      CAATGCCGTCTGAAG CCG CTTCAGACGGCATTG      TTGATAACTTTAAAA 100 39
         cca 1249393 .. 1249423 +  -2.4  -3.67413   CGCAGACAGTACAGA       TAGTACGGCAAGGC GAG GCAACGCTGTACTG       GTTTTTGTTAATCCA  50 101
     NMB1242 1249842 .. 1249862 +  -4.7  -3.97622   TTGGCGCGAAACCCG            CGGATAAAA CGC TTTTGACCG            TTATCTTTTCAATGC  61 19
        ruvB 1250967 .. 1251000 + -11.2  -4.35044   CGAAAAATAACGCAA     TGCCGTCTGAAA CAGAGCTAAT TTTCAGACGGCA      TTTCTATTTCAATCA  91 31
     NMB1249 NONE
     NMB1250 1257842 .. 1257865 +  -8.2  -5.14163   GATTCAAGAATAAAA          CACTTGGC GTTTCGTA GCCAAGTG           TTTTTCTTGGTCGGT 100 503
     NMB1253 NONE
        ribA 1262165 .. 1262177 +  -6.9  -2.71146   CTATTTGTACTGTCT                GCGGC TTC GTCGC                CTTGTCCTGATTTTT  55 217
      ribA/B 1265106 .. 1265132 + -18.2  -4.35524   CCAAACCAAACAAAA         TGCCGTCTGAAA GGC TTTCAGACGGCA         TTTTAAGTTTGACCG 100 274
     NMB1259 1268683 .. 1268698 + -10.4  -3.64716   CGCCCGTTTTCAGAA              TGCCCG CCTG CGGGCA               TATTTTGCCCGATCA  79 121
     NMB1273 NONE
     NMB1274 1284827 .. 1284846 +  -3.4  -3.05463   CTGCTGACCGACTAC            GGCAACGC CTCC GCCTCGCC             TTGGATGAAAAAACT  45 169
      fadD-1 1287750 .. 1287772 +   -15  -5.40072   CGTCCGGCAAAAAAA           TGCGGTGAAT CTG ATTCACCGCA           TTTTTTTGACAAACA 100 62
         gcr 1292203 .. 1292235 + -14.2  -4.08692   AAAAGGATGCAAAAA      TGCCGTCCGAACCG AAACG TGGTTCAGACGGCA      TTTTAAAAAACATTA 100 103
         mfd NONE
        panD 1299827 .. 1299837 +  -6.8  -2.90075   CTCCTACGAGCCGCC                 GCAC ACC GTGC                 TGTAATTCCGCAAAC  56 10
        kdsA 1300700 .. 1300710 +  -2.4  -2.81559   ACCGATTTTAACAAT                 CGAG TAA CACG                 GTTTCGCCTTATGAT  40 19
     NMB1284 NONE
         eno NONE
     NMB1286 1302795 .. 1302830 + -19.2  -3.54129   ACCGGTAATACCGTC    AAAAAGCCGTCCGAAC CAAT GTTCGGACGGCTTTTA     TTTCAACAAACTGTC 100 33
     NMB1293 1309942 .. 1309969 + -18.6  -4.19817   ATCCCATATAAAATA        TGCCGTCTGAAC ACAG GTTCAGACGGCA         TTTTCCATAGATACA 100 40
     NMB1297 1314809 .. 1314831 + -12.1   -4.7254   TCGGATACGGCACAT           GACAGGACT TTCTC AGTCCTGTC           TTTTTCATCCCACAT 100 42
        rsuA 1315716 .. 1315745 +  -6.6  -5.67063   CCGTAATGTGTTTTG       CCATCTATAC TTCTCCCCTT GTATAGATGG        TTTTTTTATAGTGGA  93 189
         cmk 1318423 .. 1318463 + -14.3  -2.69649   AATCGCACAAATTAC  GTTTCAGACGGCATA AAAATCCCCCA TATGCCGTCTGAAAC  CTTATGTACCCGTCT  86 53
        rpsA NONE
        himD 1320577 .. 1320594 +  -9.8  -5.43487   ACCTTAGCATCAAAA             CGCCGC TGTTAC GCGGCG              TTTTTTCTGTGGTTT 100 41
     NMB1304 NONE
     NMB1305 1323581 .. 1323607 +  -2.8  -3.00419   CAGACAGTACAGATA         GTACGGCAAGGC GAG GCAACGCTGTAC         TGGTTTAAATTTAAT  43 194
     NMB1306 NONE
         ndk 1325511 .. 1325556 +  -5.7  -3.51232   AACTCTGTTGCAAAA GGCTTCAAAT-CAAACTTGC CTGCCCT GCAATTTTTTATTTGAAGCC TTGATTTAAGAAAAA  58 98
     NMB1308 1326671 .. 1326682 +  -2.2  -4.09685   TAATCGGACAACAGG                GGTA ATTA TGCC                 TTTTAAGCCATCCAA  55 21
     NMB1309 NONE
        gcpE 1329114 .. 1329138 + -17.3  -2.73529   GCAGCTTGAAACAAA          TGCCGTCTGAA CGT TTCAGACGGCA          TCGGTTTCTCTCAGG 100 419
        uraA 1335273 .. 1335312 +  -9.5  -4.91429   TCCTGACCGTCGATA  TAG-AAATGCCGTCTGAA CATCT TTCAGACGGCATTTTCCG  TTTTATTTGAGATTT 100 35
     NMB1316 1335772 .. 1335786 +  -4.3  -4.78107   ATCAGGCATAGTGCC               GATAC GGCCA GTATC               TTTTTCATCATGATA  73 30
     NMB1317 1336286 .. 1336297 +  -3.6  -3.21099   TCAGAAAAACAAACC                GCCT CCGA GGGC                 TTCATCCTAAAGGGC  47 4
        pssA NONE
     NMB1319 1338065 .. 1338111 + -12.5  -2.89608   GAAAAACAAAACAAA TACCGTCTGAAACCACATTCCGA CAA TCGGCA-G-GGTTTCAGACGGCA TCTGATAATTTCAAT  79 189
     NMB1325 1342931 .. 1342952 + -10.9  -2.87683   TGTAACCGCCCTGCA           GCCTTGTCC GAAC GGATAAGGC            TGTCTCCAGCGATAT  74 46
        uvrC 1344946 .. 1344972 +  -8.6  -3.61175   ATTAAATTTAAACCA         GTACGGCGTTGC CTC GCCTTGCCGTAC         TATTTGTACTGTCTG  69 111
     NMB1327 1346545 .. 1346559 +  -2.1  -2.79492   CCCCTTTCCCTTCCC              GCC-GT CCGA ACAGGC               ATTTCACATTCAGAC  40 84
     NMB1328 1347343 .. 1347375 +   -10  -5.03314   ACCACTGTTTGAAAA     TGCCGTCTG-AAACA TGTT TGCTTACAGACGGCA      TTTTTTCAAGATAAA 100 44
     NMB1329 1348262 .. 1348272 +    -4    -3.445   AAAATCTTATAATCA                 TCAA AAT TTGA                 ATTTTTAATAAATAA  49 406
     NMB1334 NONE
        creA NONE
     NMB1336 NONE
     NMB1337 1356278 .. 1356292 +  -2.8  -4.25104   ATCCCCGCGCTGTTT               CAATAC GCC GTTTTG               TTTTAATGAAAACAA  62 233
     NMB1340 NONE
        pdhA 1361962 .. 1361976 +  -2.7  -3.53444   ACAAACCGTACCGAT               GCCGC CTGAA GCAGC               TTTCAGACGGCATCC  49 119
        aceF 1363638 .. 1363673 +  -9.9  -3.19642   AAAATAAAACATCCC    TCTCAAGCAGTCTGA TAATGT TTGGATTGCTTGAGA     TTGATGAGTAATGGT  71 39
     NMB1343 1364157 .. 1364168 +    -3  -2.84999   TAGAAATTAACTAAG                TTGA AAGG TCAA                 TATAATGGCTTTAGT  42 27
       lpdA2 1365994 .. 1366028 + -18.8  -3.63922   ATAAGGTTTATTTGA     GCAAATGCCGTCTGAA ATG TTCAGACGGCATTTTC     TATTTTACAGCGGAT 100 62
     NMB1348 1371914 .. 1371930 +  -2.9  -3.05963   AACATTTCCAGCTTT              TCAGACG GCA TGACTGA              TATTCGGATAAGCAT  43 56
     NMB1349 NONE
     NMB1350 1373500 .. 1373533 +  -3.1  -4.05446   ATCGGATGCTGTTCA     AGCGACCTGAAAATA GAAC TTTTTTCAGGCTGCC      TTTGTAGTTAACGGA  56 179
     NMB1351 1374967 .. 1375002 + -19.2  -3.80858   CCGGTTTGAACAAAA    TGCCGTCTGAACCCTT TTCA AAGCGTTCAGACGGCA     TTTCATCAATTATAG 100 42
     NMB1352 1375757 .. 1375791 + -10.7  -3.01422   TAATCGGCTCTAGCG     CAAACCCGATGCCGT CTGAA GCGGCACGGGGTTTG     TCATTTCTGCCAGTA  73 38
     NMB1355 1378243 .. 1378277 +  -2.7  -2.74144   AGAATAATCCGAATA     TGCTTCAGACGGCAT CAGCA ATACCGCCCGAAGCC     CTTTAAGGATGGAAG  41 34
        gatA NONE
     NMB1357 1380681 .. 1380693 +  -2.7  -4.07568   GCCTGACGCGAAGAC                TATCG AAT TGATA                TTTTAGAGAAAGAAG  56 35
        gatB 1382244 .. 1382270 +  -8.6  -3.61175   ATTAAATTTAAACCA         GTACGGCGTTGC CTC GCCTTGCCGTAC         TATTTGTACTGTCTG  69 125
     NMB1359 1383441 .. 1383484 + -15.4  -5.27779   TGTTTTCCCCGTGAA AAAATGCCGTCTGAAACCCG ATTC CGGTTTTCAGACGGCATATG TTTTTTCCTGTTCAA 100 100
     NMB1361 1385422 .. 1385454 + -19.4  -4.64334   GCCAAAACACAAAAA      TGCCGTCTGAAACA TCTGC TGTTTCAGACGGCA      TTTTATTCGGGCGTT 100 45
     NMB1364 1389901 .. 1389916 +  -8.2  -2.87405   GGTCAGCTCTTTGAG              CCGTGC GATG GCGCGG               TCGTGTTCTTCGTGT  59 248
     NMB1366 1390870 .. 1390891 + -17.3  -4.58283   AGCGCAATCGAAAAA           GCCGCCGGA AGAT TCCGGCGGC            TTTTTCGCACCCTTA 100 44
     NMB1368 1393592 .. 1393626 + -18.1   -4.6856   TGCCGCATAAACCAA    TGCCGTCTGAAAC-CG ATTT CGAGTTTCAGACGGCA     TTTTTGCAATGTTTC 100 50
        argD 1396851 .. 1396885 +  -9.4  -4.88918   ATCAGAAACAAAAAA    CCGCTTCAGAAACGT GGTTCA ACGTTCC-GAAGCGG     TTTTGTTTGCCATCA  93 81
        rbfA NONE
        truB 1399785 .. 1399796 +    -3  -4.66987   GAAACAGCAAAGACA                TCAA ATAA TTGA                 TTTTATTAGAATCTA  65 150
     NMB1378 NONE
        nifS NONE
     NMB1380 NONE
     NMB1381 1409122 .. 1409151 +  -9.2  -5.17576   TTTAAGGCATAAAAA       CGGCGGGACCGT ATCAAA ACCGTCCCGCCA        TTTTTTCGCTTCCTG 100 36
        hscB NONE
        gyrA 1412737 .. 1412760 + -15.4   -4.7878   AAAATCATCTCCCGA          TGCCGTCTGA AGAT TCAGACGGCA           TTTATTTTATCCCTC 100 40
     NMB1386 1414005 .. 1414039 +  -7.9  -3.82946   CAAATAGTACGGAAC    CGATTCACT-TGGTGC TTCA GCACCTTAGAGAATCG     TTCTCTTTGAGCTAA  69 234
         edd 1423353 .. 1423391 + -12.6  -2.78088   ATTTGCCTGATGCGC   GTTTCAGACGGCCTTT TCAGACC GAAGGCCGTCTGAAAA   ATTATTCAAGCGTTT  79 31
         eda 1424182 .. 1424216 + -10.2  -4.14392   TTCGCATCGTAAAAA     TGCCGTCTGAAA AACCTTTCCCG TTTCAGACGGCA     TTTTGCCGATTGAGG  87 41
        mutY 1426756 .. 1426770 +  -2.1  -3.53012   TAGGCGGCGGGATAA               TGTTC AAATG GGACA               TTTGGAACGGAAGAA  47 113
     NMB1397 1427005 .. 1427015 +  -2.6  -2.97721   ACAATTAATGTAAAA                 TTTT CGT AAAA                 ATTTATCGGCTTTTA  43 17
        sodC 1427667 .. 1427688 +  -8.7  -5.17353   TGTTCGAAACGAAAA           GTGCGGTGA ATTT TGACCGCAC            TTTTTTGCTAGATAT 100 47
     NMB1402 NONE
     NMB1403 NONE
     NMB1404 NONE
     NMB1405 1436389 .. 1436407 +  -4.6  -5.55769   ATAAATGCACACCTA             CGATAATT AAT AATTTTCG             TTTTTTATTCTACAA  86 411
     NMB1406 1436976 .. 1436987 +  -2.2  -4.58663   AATAATGCTATTCAA                GCTG CAGA TAGC                 TTTTTAAGCAGTAAT  63 205
     NMB1408 1438523 .. 1438538 +  -2.6  -4.08164   CAAATCTGATAATAA              TTCAGT TTCT ATTGAA               TTTATATAAGATTTT  56 56
     NMB1409 1439067 .. 1439077 +  -2.6  -4.11216   AAAGTATTTAACTAT                 TTTT GAC AAAA                 TTTTAGAAATAGAGC  56 44
     NMB1410 1439918 .. 1439936 +  -3.1  -3.76393   TGAAACAAGAGGGGG             TGTATCC AAGAC GGGTACG             TTTGGGTTGAACTGT  52 119
     NMB1412 1442250 .. 1442261 +  -4.4   -4.5442   CAAAAGTTCTCAATT                CCAT TAAT ATGG                 TTTTGTCGTTCAGCA  67 212
     NMB1414 NONE
        frpC 1449151 .. 1449177 + -10.3  -5.19251   GCTTAAACTGAAAAA         CAGCAATCAAG TTTAT TTTGATTGCTG         TTTTTCTTAATATTG 100 61
     NMB1422 1458224 .. 1458255 + -10.3  -4.56597   GCCCTGAAAATCAAA      TGCCGTCTGAA CATTTCCCGT TTCAGACGGCA       TTTTTCAAACCGGAC  93 40
     NMB1423 NONE
     NMB1424 1461026 .. 1461067 + -10.9  -2.82892   ATCCGTACCGCCATA CAAAATGCCGTCTGAATCC AATC GGGTTCAGACGGCATTGCC  ATTTCAACTGTTTTT  74 82
     NMB1428 1466279 .. 1466305 + -15.3  -3.51232   GCACGGCGCAAAAAA         TGCCGTCTGAA AGCCC TTCAGACGGCA         TTGGTTTCCCAAAAC 100 44
        aroA 1473166 .. 1473176 +  -3.2   -3.8698   ACGGCTTGGATTTGC                 CGGA CTG TCTG                 TTTGGGTTTCGGTTG  54 492
     NMB1436 NONE
     NMB1437 NONE
     NMB1438 1479758 .. 1479793 + -17.7  -4.09822   AGTTGTTCGCAAAAA    TGCCGTCTGAAACCC GAAACA GGGCTTCAGACGGCA     TTTGTATAGTGGATT 100 43
        mutL NONE
        dnaX 1486393 .. 1486403 +  -8.2   -3.8579   CCCGAACCCTTCGGA                 CGGC ATT GCCG                 TTTCCCTTATTCAAT  74 56
     NMB1444 1486976 .. 1486998 +  -3.3  -2.95204   AGAATAGCGGGAATC           GGCAGGCTG AAGCC CACCCTACC           ATTATTTACACATCC  45 224
        aroD NONE
         rep 1492659 .. 1492687 + -14.7  -5.00616   TTAAACCGGAGCCGC        AATGCCGTCTGAA GGC TTCAGACGGCATA        TTTTTTGGACGGCGC 100 37
       fpr-2 1498133 .. 1498158 + -16.3  -3.06969   CCGCGTCGGCAAAAA         TGCCGTCTGAA AAAA TTCAGACGGCA          TCTTCGGATACATTA  93 100
     NMB1452 1501702 .. 1501728 + -13.8  -4.60041   GATTTGCAAACAAAA         TGCCGTCTGAAG GGC TTTCAGACGGCG         TTTTTCAGGCTGCGT 100 91
        tktA 1506454 .. 1506487 + -15.4   -5.1523   CCACACCTAAACAAA     TGCCGTCTGAAACC AATTAG GGCTTCAGACGGCA      TTTTTATATTCTCGC 100 43
        fumC 1507992 .. 1508019 + -12.1  -4.28774   TTCCCTCAAATAAAA        TGCCGTCTGAA ACCTCG TTCGGACGGCA         TTTTCCGTTGCCTGC  95 44
     NMB1466 NONE
         ppx 1518166 .. 1518187 + -14.5  -4.10672   CACATAACCCAAAAA           CCGCCTGAA AATC TTCAGGCGG            TTTCGTTTGGGTTGC 100 158
        clpB 1523370 .. 1523405 + -22.8  -5.31275   TCCTGCTGTTGAAAA    TGCCGTCTGAAACGGG AATC TCCGTTTCAGACGGCA     TTTTTTATCCTCGGC 100 46
     NMB1475 1526117 .. 1526141 + -17.3   -5.4505   CCGCCCGCACAAAAA          TGCCGTCTGAA GGC TTCAGACGGCA          TTTTTTGTTCAAACA 100 43
        recX NONE
     NMB1480 NONE
     NMB1481 NONE
     NMB1482 1530237 .. 1530263 + -18.2   -3.6288   CGCCAAAAACAAAAA         TGCCGTCTGAAA ACC TTTCAGACGGCA         TTTCCAACTTGATTT 100 333
     NMB1489 1537768 .. 1537788 +  -6.1  -2.84325   GGAGCAGGTTTAAAG            TTGGCATTG AGC CACTGCCGA            TAATATTTGACAAAA  54 2
        cstA NONE
     NMB1494 1541212 .. 1541239 + -12.9  -4.95758   CCTGCTTGAAACAAA        TTCCGTCTGAA CGCCGC TTCAGACGGAA         TTTTTATAATATAGT 100 42
     NMB1495 NONE
     NMB1496 1542382 .. 1542416 +  -7.9  -3.82946   CAGATAGTACGGAAC    CGATTCACT-TGGTGC TTCA GCACCTTAGAGAATCG     TTCTCTTTGAGCTAA  69 136
     NMB1497 1546068 .. 1546094 + -15.3  -4.41348   TGTAGAAAACCGCAA         TGCCGTCTGAA AGCCC TTCAGACGGCA         TTTGTTTCCCCAAAC 100 56
     NMB1501 1551730 .. 1551757 + -14.3  -3.54129   ACAAAAAATAAGCAA        TGCCGTCTGAA ACAGGA TTCAGACGGCA         TTTGAACAAACTATG  95 30
     NMB1502 1552509 .. 1552520 +  -7.2  -3.83502   CATAGGCTATCTGAA                CCGG CATC CCGG                 TTTGGTGTCCGACTA  66 144
     NMB1503 NONE
        scpA NONE
        pncB NONE
        argS NONE
     NMB1507 1557107 .. 1557141 +  -4.2  -2.82516   CGCCCTATGTGTTGC     CCTGATTTGGAAGGGG TTA CGCCTCCCAAATAAAG     TCTGATCCTGCCGCC  46 21
     NMB1508 1558632 .. 1558666 + -14.4  -4.07568   ATCAAATAACAACAA     TGCCGTCTGAACGC ACCAACA GCCTTCAGACGGCA     TTTTGCAGACAGACC 100 32
      ackA-2 1567490 .. 1567511 + -12.3  -5.61596   TTATCCGCACACGAA           CTGCCTCCG GAAA TGGAGGCAG            TTTTTTTATCCGGCT 100 45
     NMB1523 1572632 .. 1572654 + -12.1  -5.54079   TCCGCTTGCAAAAAA           GCAGGATAC GTTCA GTATCCTGC           TTTTTTGATTTTTCA 100 47
     NMB1524 1574218 .. 1574250 + -12.1  -4.65747   GCACTTTTAAAATAA      AAAAATCGGCAGTGA ATT TCCCTGCCGATTTTA      TTTTGTTACAACTTA 100 156
     NMB1529 1580694 .. 1580720 +  -6.4  -3.00419   CAGACAGTACAAATC         GTACGGCAAGGC AAG GCAACGCCGTAC         TGGTTTAAATTTAAT  55 269
     NMB1535 NONE
        secA 1587788 .. 1587823 +  -5.6  -4.18018   GCGTTTGAACGCAAA    TGCCGTCTG-AAC ATCCCGCTCCC GTTTCAGACGGCA    TTTTGCCTGAACCGC  66 41
        dnaG 1589694 .. 1589716 +  -3.3  -3.34962   AACAAAATTGACCGG           CGGATTCCG CCATC CGTAAACCG           TTATGCCGTCTGAAA  49 30
        rpoD 1591814 .. 1591836 +   -12   -5.4505   CTGTAAACCAAAAAA           CCGCAGGTTT CAA ATACCTGCGG           TTTTTTCTTACACAA 100 35
     NMB1539 1593391 .. 1593418 +  -2.6  -5.22039   CACGAACCTGCATCC        CGTCATTCCCAC GAAA GTGGGAATCCAG         TTTTTTGAGTTTCAG  75 458
     NMB1542 NONE
     NMB1543 NONE
     NMB1544 NONE
     NMB1545 NONE
     NMB1546 NONE
     NMB1547 1603705 .. 1603728 +  -3.2   -4.4017   TGATATTTTTAGGAA          TTTCTTTCAT CGTT ATGATAGAGA           TTTTATAGAAATTCA  62 283
     NMB1548 1605487 .. 1605521 + -11.7  -4.66163   GAGGACGTCCAGAAA     GATTTGTAAAGACGG CTTTA TCGTCTTTATAAATC     TTTTTGGATACCCCT 100 87
     NMB1549 NONE
     NMB1550 NONE
     NMB1551 1607866 .. 1607903 + -20.1  -4.41348   GCAAGAGAGAAAAAA   GACCCGTAAACCGTTTG AATA TAGACGGTTTACGGGTC    TTTGTTTCGCGCAAA 100 133
    pivNM-1A 1609293 .. 1609320 +  -2.6  -5.22039   GGGTAACTTCCACTT        CGTCATTCCCAC GAAA GTGGGAATCCAG         TTTTTTGAGTTTCAG  75 305
     NMB1570 NONE
     NMB1571 1631766 .. 1631801 + -14.9  -4.41047   AGGAAAAACGTTGAA    CCAATGCCGTCTGAA CCTCTC TTCAGACGGCATTTG     TTTTCATTGACACAT 100 27
        acnB NONE
        argF 1635730 .. 1635766 + -15.3   -2.9627   AATTCATCCGCAACA    CAGATACCGTCTGAACA CGA TGTTCAGACGGTATCCA    TATATAGTGGATTAA  93 59
     NMB1578 1641387 .. 1641421 +    -7  -4.08557   TCTGATAAAACCGTA     TGCCGTCTGCACCGTC GGC GCCTATTCAGACGGCA     TTATTGTTTCAACCG  71 36
        hisG NONE
     NMB1580 NONE
        hisD NONE
        hisC NONE
        hisB NONE
     NMB1584 1647438 .. 1647464 + -15.3  -4.82901   CTTTTCCAAACACAA         TGCCGTCTGAA CATAT TTCAGACGGCA         TTTTTATCACCCCAC 100 45
     NMB1585 NONE
     NMB1586 1649009 .. 1649035 + -15.3  -3.68619   CCGGAACTTGAAAAA         TGCCGTCTGAA CACGC TTCAGACGGCA         TTTCCATCCGTTCGG 100 30
        mtrA 1653768 .. 1653795 +  -5.6   -3.6502   GGCTTCAAACGCAAA        TGCCGTCTGAAA AGGC TTTCATACAGCA         TTTGCGTACCGCGTC  58 46
     NMB1593 1655626 .. 1655636 +  -3.2   -4.6856   TGATGTATTTGTGCG                 CGTT GGC GACG                 TTTTTCGCATCTTTC  70 305
        alaS 1659356 .. 1659381 + -17.7  -4.36914   GTTTGATGTGGGAAA         GGCAGCCTGAA AGGT TTCAGGCTGCC          TTTTGTGCAAAGAGG 100 35
     NMB1596 NONE
     NMB1597 1660021 .. 1660031 +  -5.4  -4.66163   CCATCCTCACAAGAA                 GTAG CTA CTAC                 TTTTTGAATAGCGCT  74 8
     NMB1598 NONE
     NMB1599 1660620 .. 1660640 +  -2.7  -4.39877   GACTGCTCTGAGGGG            GAATAAA ATCATTA TTTATTC            TTTATTAGTTATTAG  62 20
     NMB1600 1661075 .. 1661106 +  -6.8  -3.96148   CAAAATTCCCCAAAA      TCCCCTAAAT-TC CCACCAA GACATTTAGGGGA      TTTCTCATGAGCACC  68 181
     NMB1601 1662210 .. 1662234 +  -7.1  -3.40403   TTGGGGCGAAAACAG          CCGAAAACCTG TGT TGGGATTTCGG          TTGTCGTGAGGGAAA  61 115
     NMB1603 1664296 .. 1664326 + -14.1  -5.63517   CCGCCTTGTCAAAAA       TGCCGTCTGAAAC GCTGG GATTCAGACGGCA       TTTTTTATTTCACAC 100 50
        parC NONE
     NMB1606 1668996 .. 1669009 +  -5.2  -2.76492   CCGCGAACTGGCGCA               CGCC AATTTC GGCG                ATTTGACCTACCTAC  49 6
     NMB1607 NONE
     NMB1608 1670532 .. 1670561 + -11.7   -4.2354   CCGATTCATTCAGTT       TTATAGTGGTTTA AATT TAAACCACTATAG        TTGTTTTCGAGTTTC  95 167
     NMB1611 1674157 .. 1674167 +  -2.6  -2.62513   AAAAAGAACGTTAAT                 TTTA TGT TAAA                 CTGATTTTTTAGGCT  41 27
     NMB1612 1675031 .. 1675063 + -20.1  -3.18383   CCGCCCGTCCGAACA      CAATGCCGTCTGAAG CCC TTTCAGACGGCATTG      TTCATCAATCGGCCT 100 43
        fumB 1676851 .. 1676885 + -11.5  -3.53343   AATCTTGAGGCGCCA     TGCCGTCTGAACACA AAATC TGCCTTCAGACGGCA     TTTCCGCCCCCGGTT  82 33
        trkA 1678767 .. 1678798 + -10.2  -4.08216   CCCCCGACAAAAAAA      CAATCCGGAACG CATCTGAC CGTTCCGGCTTG       TTTTCAGGCGAATCC  87 439
     NMB1615 1679158 .. 1679176 + -13.2  -5.56673   GTGCCAATTCAAAAA             CCTGCTTG TTT CAAGCAGG             TTTTTTATTATGAGT 100 124
        thiD 1680609 .. 1680638 + -14.5  -4.64144   GACTAACCGTAAAAA       TGCCGTCTGAAACA AAA TGT-TCAGACGGCA       TTTTTGAGGATTATT 100 35
        rnhA 1682556 .. 1682594 + -14.7  -2.72461   ATATGTTTCAACACA   CAGGACGACACATAAAG CACCT CCCTATGTGTCGTCCTG   ATTTGGAAGGGGTTA  86 512
     NMB1619 1683311 .. 1683325 +  -8.6  -2.71712   CAAGATTGGACGGAA               CAGCTT AAA AAGCTG               CTTTAAGCCCGCCGA  61 5
     NMB1620 1684573 .. 1684597 + -17.3  -3.53012   CCGCAAACGGACAAA          TGCCGTCTGAA GCC TTCAGACGGCA          TTTCCCAAGACGGCG 100 43
        pan1 1689157 .. 1689191 +    -5  -5.00616   CATTAGCGGGACGAA    CCACTGCCG-CTGTA CTTCAT TACGCACGGCGGTGG     TTTTTTAACAACCAA  78 54
     NMB1624 1690038 .. 1690070 + -14.1   -5.1356   GTGGATTAACAAAAA      CCAGTACGGCGTTGC CTC GCCTTGCCGTACTGG      TTTTTGTTAATCCAC 100 55
     NMB1641 NONE
        nusA NONE
        infB 1710341 .. 1710365 + -17.3  -5.24531   AGACGGCATACGAAA          CGGGTTCTGTA TCA TACAGAACCCG          TTTTTTGTCGCAAAT 100 75
     NMB1646 1713997 .. 1714021 +  -7.8  -4.78848   GTCTGAAAAGCAAAA          CCTCCCGTTC CTGAA GATTGGGAGG          TTTTCTGTTTGCCGG  84 46
     NMB1648 1716538 .. 1716570 + -12.1  -4.43877   CAGCAGACATACAAT      AAAATGCCGTCTGAA CCT TTCAGACGGCATTGA      TTTATTTAGCCCTTG 100 50
         alr 1719616 .. 1719641 + -16.3  -3.57144   AAGTCCAAACGAAAA         TGCCGTCTGAA GCCT TTCAGACGGCA          TTTCCCCATCAAAAC 100 43
     NMB1656 1724141 .. 1724155 +  -3.5  -3.75629   GCAAGTACACTTCCA               GCCTT GAAAA AGGGC               TTTAAATTCAGCATG  54 81
       coaBC 1732313 .. 1732342 + -15.1  -4.23892   GGATAAACCATAAAA       CGGGTTGCCTGTT AATC AAAAGGCAACCCG        TTTTACCTGCTTCAA 100 51
         apt 1736219 .. 1736242 +   -11  -3.85522   AGGGCTGAAAACCGA          CCCTGCCG TCTGAAAC CGGCAGGG           TTGTTATGATGCGTT  87 33
     NMB1664 1738733 .. 1738760 + -17.2  -4.74801   ACCCCTAAGCCATTA        TGCCGTCTGAAA CATT TTTCAGACGGCA         TTTTTAATCCCCTTG 100 33
     NMB1670 NONE
        pqiB NONE
     NMB1672 NONE
         tag NONE
     NMB1674 1748713 .. 1748748 + -13.3  -5.00616   GAAGTGCAAAGCCTA    CGCCATACAGCCGCA TGAAGT TGCAGCGGTATGGCG     TTTTTTGAAAAAGAC 100 125
     NMB1675 1749209 .. 1749220 +  -5.8  -3.92659   CAACCCCGACGAATT                TGCC GCGC GGCA                 TTTGAGTTTTGGCGA  63 91
        aroC 1757345 .. 1757367 +  -3.2  -4.41616   AGAATATCGAGCATT           GCCGTGCAGC CTT GACGCACGGG           TTTGTTTAGAGGAAT  62 70
     NMB1681 1757832 .. 1757865 + -15.5  -5.21709   AATCCCCAAACGAAA     TGCCGTCTGAAAACCG ATT TGGTTT-CAGACGGCA     TTTTTTCGTATGCGG 100 40
        serS 1761954 .. 1761981 + -17.2  -4.08919   TGCCTGAACGTCAAA        TGCCGTCTGAAA CCTG TTTCAGACGGCA         TTTCCTTTAAACTTT 100 51
     NMB1693 1772938 .. 1772957 +  -2.7  -4.25056   ACGCGTCCCCATTCG            CGGTCGG TTTCTC CCGGCCA             TTTGTTGGTCGCATC  62 168
     NMB1695 1775660 .. 1775681 +  -8.7  -3.61764   ACATTGCGGAAATCT           TCGGCCTGCA GCT TGC-GGCCGG           TTTCGCGCTTGATGC  70 243
     NMB1700 NONE
     NMB1701 NONE
        fabG NONE
      fabF-2 1780439 .. 1780458 +  -7.8   -5.0133   CCCACCAATTCCCAA            GCCCGGAC GTAT GTTTGGGC             TTTTTTGCCGCCCTG  88 163
        lgtF NONE
        rfaK 1782331 .. 1782362 + -17.4  -3.72576   GGATGCAATATAAAC      TGCTTTCAGACGGC ATAT GCCGTCTGAAAGCC       TTTGATGCAACAAAC 100 28
     NMB1706 1782646 .. 1782658 +  -6.9  -2.71146   CTATCTGTACTGTCT                GCGGC TTC GTCGC                CTTGTCCTGATTTTT  55 134
     NMB1707 1784074 .. 1784100 + -18.2  -4.87893   TCCAAACAGCAAAAA         TGCCGTCTGAAA GCC TTTCAGACGGCA         TTTTTGCTTCGGGTT 100 47
        gdhA 1787432 .. 1787465 + -15.3   -3.9941   GCTCCGCAAACAAAA     TGCCGTCCGAACCGC AAAT GCTGTTCAGACGGCA      TTTCCTTATCCGCCC 100 53
     NMB1712 1789472 .. 1789495 +  -8.2  -5.14163   GATTCAAGAATAAAA          CACTTGGC GTTTCGTA GCCAAGTG           TTTTTCTTGGTCGGT 100 449
        mtrR 1797671 .. 1797694 + -10.4  -3.90291   GGCAATTGAAAATTT          TTTGGCGCAT TTTT ATGCGTCAAA           TTTCGTTAACAGACT  84 241
        mtrF 1799862 .. 1799896 + -13.8  -3.91402   ACACGATAAACAAAA    TGCCGTCTGAAATGC TTAAAC GC-TTTCAGACGGCA     TTTGCCTTTCTATCC 100 41
     NMB1726 NONE
     NMB1727 1811065 .. 1811092 + -12.8  -2.98361   CCGCAACTTGAAAAA        GAGGACGGCA AACCTTAC TGCCGTCCTC         TGTCCTTCTCCGTTT  80 85
     NMB1731 1814614 .. 1814665 + -21.8  -3.01402   TTCAGACGGCATAAA CGCTCCA-GAAAACGCGGCAGGACA TAT TGCCCTGCCGCGTTTTCCTGTAGTG TAATCTTATTTTTTT 100 47
        relA 1819827 .. 1819861 + -10.9   -4.4078   CTTTAAATACAAAAA    TGCCGTCTGAAAGC CGAATAAC GCTT-CAGACGGCA     TTTTGATTGCCGGGG  95 35
     NMB1739 NONE
     NMB1740 1825095 .. 1825122 +  -4.3  -5.77853   TTAACAAAAATTAAC        GTCCT-TTACTT TCTAC AAGTAACAGGGC        TTTTTTTTGCCCGTT  89 37
     NMB1742 NONE
     NMB1743 NONE
     NMB1744 NONE
     NMB1745 1827638 .. 1827661 +  -3.8  -3.82603   TTTATCTCGGCGTTT          CCGTACCCG TATTAAT CGGG-GCGG          TTCTGTTTAAGAATT  54 53
     NMB1746 NONE
     NMB1747 NONE
     NMB1748 NONE
     NMB1749 1831181 .. 1831237 +  -2.6  -4.90477   CAGAAAAAAGGAAAA GGGGGAAGCTTTGTAAAGATTGGG CGCGCTTTTTA CCCAATCTTTATGAA--TACCCCC TTTTCCTTTTTTATG  69 246
     pivNM-2 1832937 .. 1832969 +  -9.2    -4.564   TCAAGCGGCTTTCAG      GGACTGAATTCTGT ACTGA ACAGGGCTCAGTCC      TTTTAATTTCAACTT  89 426
     NMB1753 1835143 .. 1835180 + -10.5  -4.12901   TTTACTCACCAACAT   CCGCCGCAGCTCTGTCAG TTT TTGGC-GCGCTGCGGCGA   TTTCTGTGCGTTTTA  87 46
     NMB1755 1835746 .. 1835759 +  -2.4  -4.43879   CCAAACACCATTAAG               TGCA TTATTC TGCA                TTTTCGTTGCCTGAT  61 61
     NMB1756 1836447 .. 1836462 +  -3.4    -3.695   AAGGCATAATGAATA              TATTTT GTAC AAAATA               TTTGCAGTATTTAAA  54 260
     NMB1757 1836883 .. 1836894 +  -2.2  -4.29929   GGATGAGGCAACTAT                CTTC TGGT GGAG                 TTTGTTGACTTTAAT  58 111
     NMB1758 1837401 .. 1837416 +  -3.2  -3.66803   ATTTATCATGAAAAT              TTCCAG ACCT CCGGAA               TTTACCCTGTTGCAA  52 168
     NMB1759 1838849 .. 1838881 + -16.4   -2.9082   GAGTCAAAATCAATA      CAGTCCGCACCTTC AAAAA GAAGCTGCGGACTG      CTTGCTTTTTGCTCT 100 69
     NMB1760 1839795 .. 1839807 +  -2.7  -2.94416   CCGTTTGAAAGAATT                TTTCA TGA TGAAG                TCTATCCTCACCGTA  43 148
     NMB1761 1841269 .. 1841297 + -14.8  -3.23235   AATGTAGGCAAACGA        GAAGGAATCATG TATTT CATGATTCCTTC        TTAAATTCCTGTGTC  90 206
     NMB1770 1855520 .. 1855534 +  -2.9  -3.03884   CAAAAAATACTCCAC               CTATT AAGAA AATAG               ATTTAATATTTTGAA  43 470
        argC 1875253 .. 1875273 + -16.9  -4.74132   AGCGCAAACAGCAAA            CCGCAGGCA TCG TGCCTGCGG            TTTTTGATGCCGTCT 100 41
        cafA 1880860 .. 1880884 + -17.3  -3.15257   TTTTGATGTAAAAAA          TGCCGTCTGAA GCC TTCAGACGGCA          TCTGTCTATTTCAGG 100 30
     NMB1797 1886772 .. 1886783 +  -4.4   -4.5442   CAAAAGTTCTCAATT                CCAT TAAT ATGG                 TTTTGTCGTTCGGCA  67 240
     NMB1800 1888953 .. 1888972 +  -2.1  -3.13403   CCTTTTGAAAAGCAG            GTTGGCA TGGAAT TCCCAAC             TCTTAATGCAGCACG  43 33
     NMB1801 1889948 .. 1889973 + -16.3  -4.50976   TAACGAAAATAAAAA         TGCCGTCTGAA CAAT TTCAGACGGCA          TTTTGTCATCTGACG 100 38
     NMB1806 1896107 .. 1896134 + -17.2  -4.11773   CTGCCAAATCTAAAA        TGCCGTCTGAAA AGTC TTTCAGACGGCA         TTTTGCGGAGTCTTT 100 105
        pilM NONE
        pilN NONE
        pilO NONE
        pilP NONE
        pilQ 1903966 .. 1903991 + -10.5  -4.66388   GATGCGTCAAAATAA         GGGCATATGTT TTAC GGCATATGCCC          TTTCTTTATGCTTTT  93 39
        aroK NONE
        aroB 1906565 .. 1906584 +  -6.5  -3.85698   GCGGGTTTGACGCAC            GATGATG ATTTTC CATCATC             TTTCTCCGCAAAAGC  66 65
     NMB1815 NONE
     NMB1816 NONE
        ribD 1909962 .. 1909972 +  -5.4  -2.75294   GAAAAAACGGCAACG                 CCTT TTA AAGG                 GTTTGCGCCGTTTCA  49 18
     NMB1818 NONE
     NMB1819 NONE
        pglB NONE
        pglC NONE
        pglD NONE
        avtA 1917620 .. 1917646 + -18.2  -5.00642   TTAAAACGCAAAAAA         TGCCGTCTGAAA AGT TTTCAGACGGCA         TTTTTATCTGCATTC 100 37
        dnaE 1923634 .. 1923662 +   -14   -4.9725   CGTTAAATTAACCTA        TCCCTGTTTCAG ACGGC CTGAAGCAGGGA        TTTTTATATCAAAAT 100 332
     NMB1830 1927727 .. 1927753 + -15.3   -4.1891   GGCACACGGCAAAAA         TGCCGTCTGAA GCCTG TTCAGACGGCA         TTTGTGTTGCCCAAA 100 56
     NMB1840 1942172 .. 1942183 +  -7.2  -4.12942   CCCGTATGCTTCTGA                CCGC TCAC GCGG                 TTTTGCCGCATTTCG  74 144
     NMB1846 1946249 .. 1946280 +  -5.8  -4.40173   TTTTGAGATTTTACG      TTCCGGATTCCCGC CTGC GCGGGAATGACGAA       TTTTAGGTTTCTGAT  72 122
        carA 1953947 .. 1953958 +  -7.2  -2.71146   CTATTTGTACTGTCT                GCGG CTCG CCGC                 CTTGTCCTGATTTTT  55 209
     NMB1850 1954419 .. 1954434 +    -9  -3.36569   TTAGAGAGAGGGCAA              CAAGCC GCAA GGCTTG               TGTTTGGGCGGTTAG  70 37
     NMB1851 NONE
     NMB1852 1955321 .. 1955336 +    -9  -3.35597   TTAGAGAGAGGGCAA              CAAGCC GCAA GGCTTG               TATTTAGGCGGTGAA  70 219
     NMB1853 1955739 .. 1955769 +  -5.4  -3.27617   TTAGACAATTAAGCG       GTTTGTGTTGGGTT TTC AACCCAACCTACGC       TTGCTACGTTTATTG  54 29
     NMB1854 NONE
        carB 1959710 .. 1959754 + -21.7  -2.90496   TGCCTGAATCAGGTT GAAAATGCCGTCTGAAGCCGT TTT GCGGTTTCAGACGGCATTTTG TCATTTGGAAAGCCG 100 41
        mdaB 1962050 .. 1962077 + -14.2  -2.79273   AAATCAACAAAAGAA        TGCCGTCCGAAC GTCC GTTCAGACGGCA         CTTGTCTTCCCACAA  84 440
        accB 1963967 .. 1964001 + -13.1  -2.92667   ATCGGATAATCCTGT     TTTCAGACGGCAT AAACTTCCG ATGCCGTCTGAAA     TGCTTTCCCCCTTCA  82 32
        accC 1965447 .. 1965482 + -12.7  -3.75153   AAACCGCCGCCGATA    TGCCGTCTGAA-GCCG CCCGT CCGCGTTCAGACGGCA    TTTCCCTTGCCCCGC  93 39
        prmA NONE
         orn 1967174 .. 1967208 + -20.2  -4.57341   ATAAGAAACAAACAA     TGCCGTCTGAAACGCA GTT TGCATTTCAGACGGCA     TTTTTACAGCAGATT 100 37
     NMB1865 1969544 .. 1969573 + -15.9  -5.26875   ATAATCCGCACCGAT       TTTCAGACGGCAT CGTC GTGCCGTCTGAAA        TTTTTTCATTCCAAC 100 489
     NMB1866 1970981 .. 1971006 + -16.3  -4.34267   CTCACGCCGAAAAAA         TGCCGTCTGAA GCGT TTCAGACGGCA          TTTTGCCTTGTATCG 100 44
        cbbA 1975214 .. 1975251 +  -6.3  -5.04356   CAGGTTGCCTGTAAA   CAAAATGCCGTCTGAAC CGCC GTTCGGACGACATTTGA    TTTTTGCTTCTTTGA  83 41
     NMB1870 1976193 .. 1976229 +   -11  -4.66537   TAACCATTGTGAAAA    TGCCGTCCGAAC ACGATAATTTACC GTTCGGACGGCA    TTTTGTATTGCACCG  95 38
     NMB1871 NONE
     NMB1872 NONE
     NMB1873 NONE
        pyrE NONE
     NMB1875 NONE
        argA 1980708 .. 1980751 + -16.9  -2.73214   GCAACGGAAAGCCGC CGCAGAAATGCCGTCTGAA CCCCGT TTCAGACGGCATTTCCCCG ATTATATAGTGGATT  95 43
     NMB1877 1982944 .. 1982973 + -15.2  -5.22794   CCGCGAATGAAAAAA       GGTCGTCTGAAA CTGCTT TTTCAGACGACC        TTTTTTAATGGTTGT 100 63
     NMB1880 1985316 .. 1985340 +  -9.9  -3.17392   TGCCGCCCTCTCCCT          AGCCCTCTCCC ACA GGGAGAGGGGA          TTGGGTTGCAGGCTG  71 163
     NMB1881 1986062 .. 1986084 +  -2.6  -3.86346   GAGGCCGTCTGAAAA           CGAAGTTTCC GAA GGAAGCTGAG           TTTCTGCGAAGCTAA  54 29
     NMB1882 1988818 .. 1988834 +  -2.2  -4.07568   ATGCATCGATGCCGC              CCTGAA GGTTG TACAGG              TTTTCAAAACCCGCG  56 494
        tpiA NONE
        secG 1991850 .. 1991868 + -13.2   -5.4833   ACCAACACACAAAAA             CGCCTGAA AAT TTCAGGCG             TTTTTTGTTCAATCC 100 136
     NMB1889 1992687 .. 1992697 +  -6.8  -2.63857   GCGGGGCATAAAAAA                 GGCA GCT TGCC                 GTGTTGTCTGTCTCT  55 93
     NMB1890 NONE
     NMB1891 NONE
     NMB1892 1994129 .. 1994144 +    -9  -5.40625   CCAATCCGACCAATT              CCGGAT TAGT ATCCGG               TTTTTTGTCTAATAT 100 406
         mlp NONE
     NMB1899 1999821 .. 1999845 +  -7.9  -4.19238   GTGATTTGAAACAGA          CGGATACCG CACGCGC CGGTATCTG          TTTTCACATTGCCCC  73 32
         ppk 2002063 .. 2002100 +   -23  -4.09243   CGCCCCAATCAAAAA   CCATGCCGTCTGAAAC CTTTCC GTTTCAGACGGCATGG    TTTTACAGCAATCTA 100 48
        rpmH 2006350 .. 2006366 +  -3.6  -3.10537   ACGCCGTGCCAAAGG              CCGCAA ACGCC TGGCGG              TATAATTTTGGACTA  45 4
        rnpA NONE
     NMB1906 2007100 .. 2007136 +  -4.1  -3.64755   GCCGTCTGAAGCTTC    GGGCAGGCGGCACGACC GCC GGGTATGAAGCCCGCCC    TTATTCCCCGTCTAT  53 100
        yidC 2008853 .. 2008879 + -15.3  -5.06414   CCGCAGCATGAAAAA         TGCCGTCTGAA ACCTG TTCAGACGGCA         TTTTTATTGCCCACC 100 44
     NMB1910 NONE
        rpmF 2011165 .. 2011192 +  -7.8  -5.53288   CGACTGACTGAAAAA        GCCAGAACATTGC CAT GCAAT-TACTGGC        TTTTTTTGCATTGGA 100 49
     NMB1912 2011828 .. 2011845 +  -4.7  -2.71924   CAACCGCCTTGCCGA             GGCCGGC CGAG GCTGACC              CTTTCAGACGGCATA  47 10
        plsX 2013094 .. 2013112 +  -3.8  -3.35597   GCACTTCCCAAATAT             CGCCTTGT AAA ATAAGGAG             TATTTGAAAAATGAA  49 132
     NMB1914 NONE
     NMB1915 NONE
        fabH 2014941 .. 2014969 + -16.2  -3.64599   CAATATTGAACCCGA        TGCCGTCTGAAA CAGGC TTTCAGACGGCA        TTTCCCATATCATGA 100 32
     NMB1917 2015366 .. 2015378 +  -6.9  -2.71146   CTATTTGTACTGTCT                GCGGC TTC GTCGC                CTTGTCCTGATTTTT  55 3
        fabD 2016425 .. 2016447 + -10.6  -4.34402   TTCGTTCTGCAAAAA           GCAGCCTG CCCTCTT CAGGCTGC           TTTTCATGTCCGAAC  90 42
     NMB1919 2018418 .. 2018461 +  -6.8  -2.62184   ACGGCATAAACAAAA TGCCGTCCGAAATGGT ACAATCGCCCCG ACCCTTTCAGACGGCA TCATATCCGCCGACC  55 32
        guaA 2020090 .. 2020107 +  -6.9  -2.80511   AAACAGCAAACATGG             CTGCCCC GTCC GGCGCAG              TCCTTCGATTATCGG  56 39
        fabG 2020904 .. 2020930 +   -16  -3.80625   CAACTTTTTCAACCA         TGCCGTCTGAAG CCC TTTCAGACGGCA         TTTGCATTCTCAGGC 100 45
     NMB1923 2021805 .. 2021828 + -15.4  -4.11216   CCTGTCGCATAAAAA          TGCCGTCTGA ACGT TCAGACGGCA           TTTTCAACGTGCAAA 100 29
     NMB1925 2023650 .. 2023676 + -15.3  -4.08692   TCGCATAAACAGAAA         TGCCGTCTGAA ACCCG TTCAGACGGCA         TTTTGCAGCCGATTA 100 33
        ubiX 2041031 .. 2041063 + -13.6  -3.17598   ATTAAAGGACAAAAA      TGCCGTCTGAAC ACGGATACA GTTCAGACGGCA      TCATTTTATACGACT  86 36
     NMB1949 2045918 .. 2045952 + -12.3  -4.82901   ACGCTGACGTACCGA    TGCCGTCTGAAA-CCC GCCC GGTCTTTCAGACGGCA     TTTTTATCCCGAACG 100 34
        rpsU 2046429 .. 2046441 +  -4.8  -2.62184   TTCAAGTACAGATTA                CAGG TCAGC CCTG                TGATATGAGGACACA  47 44
     NMB1951 2047010 .. 2047045 + -13.4   -4.2349   GAATATCGGACAAAA    TGCCGTCTGAAGCCCGT ATC GCAGG-TTCAGACGGCA    TTTTCAATATCCCAA  95 47
     NMB1957 2052283 .. 2052299 +  -7.3  -5.09426   GATGATCTGAAAAAA              CAGGAAC ATC GTTTCTG              TTTTTTGCGCTTCAG  87 198
     NMB1967 2058864 .. 2058876 +  -6.9  -2.71146   CTATTTGTACTGTCT                GCGGC TTC GTCGC                CTTGTCCTGATTTTT  55 172
        aldA 2060446 .. 2060479 + -19.7   -5.1963   AACCCCGATAGAAAA     TGCCGTCTGAACCCG TTTT CAGGTTCAGACGGCA      TTTTTATTGCTTCAC 100 52
     NMB1969 2064717 .. 2064746 + -17.3  -4.30719   CGGACAGGAAGCAGA       CAGCCGCAAAGAT CACG GTCTTTGCGGCTG        TTTCTTATGAAAAGA 100 41
     NMB1970 2067526 .. 2067560 + -14.4  -3.30159   CTGAACGCGCAAAAA     TGCCGTCCGAACCT GTTTCCA AAGTTCGGACGGCA     TTATCCCACCATTCA  93 37
     NMB1975 2074534 .. 2074571 + -17.3  -3.09492   AAGCCTTTAGAGCGT   TAAAAATGCCGTCTGAA CCGC TTCAGACGGCATTTTGA    TGTTCGGCTTGCAGG 100 128
        cyaY NONE
     NMB1979 NONE
     NMB1980 NONE
     NMB1981 2078403 .. 2078431 + -13.3  -3.94333   CTAATCCGCCAAAAA        TGCCGTCTGAA CAAGGGT TTCAGACGGCA        TTTGCCTTTTCCGTT  95 37
        polA 2081381 .. 2081395 +  -4.4  -4.91573   ATATGCTATCTTTAT               TTAAAT AAA ATTTAA               TTTTTGGTATATTTT  76 53
     NMB1983 2083395 .. 2083424 +  -2.3  -3.10597   AAAATTCCCCAAAAC       CCCTTAAAT-TC CCACCAA GACATTTAGGGG       ATTTTCCATGAGCAC  42 50
        thdF 2091573 .. 2091607 +  -7.9  -3.82946   CAAATAGTACGGAAC    CGATTCACT-TGGTGC TTGA GCACCTTAGAGAATCG     TTCTCTTTGAGCTAA  69 170
        frpB 2094814 .. 2094844 + -15.6  -3.31802   CGCACATCCCGAAAA       AATGCCGTCTGAAA GCC TTTCAGACGGCATC       TGTTCTGATAATTTG 100 43
     NMB1989 2096562 .. 2096608 + -15.2  -3.23447   GCCCGATACGGAGGC TTCAAACAAGGCTTTCCGCTCC GAC GGTTCGGACTGCCTTGTTTGAA TCTTCTACGCCTTAA 100 109
     NMB1990 NONE
     NMB1991 NONE
     NMB1992 NONE
     NMB1993 2100277 .. 2100302 +  -4.9  -3.88498   TTGCGACAATGTATT         GTATATATG CCTCCTTT CATATATAC          TTTAATATGTAAACA  61 217
     NMB1994 2101500 .. 2101521 +   -13  -5.58522   CTCCCGATAAAGAAA           CCGCAGCC CTGCAA GGCTGCGG            TTTTTATTTTCTATC 100 48
        purL NONE
        gloB 2107105 .. 2107134 +  -8.7  -4.67943   CAGCACAAAACGGGA       TCGGTGATTCTTG TCCG CAAGAATCGTTGA        TTTTCTCTATTACAC  84 283
     NMB1998 2111471 .. 2111500 + -17.3  -3.75629   ACAAGCCGATAAAAA       TGCCGTCTGGAAC CCGC GTTTCAGACGGCA        TTTGCGTTAAAAATA 100 40
        mgtE 2113167 .. 2113199 + -22.9  -3.83324   GAACCCGCGCAAAAA      TGCCGTCTGAAGCGG AAG CTGCTTCAGACGGCA      TTTGACTATTTATCC 100 50
     NMB2001 NONE
     NMB2002 2115391 .. 2115411 +   -14  -4.84529   ACGCCCCGGTTGCTG            CGGCACGG TTTAT CCGTGCCG            TTTTTGCGTTTGTGC 100 43
     NMB2003 NONE
     NMB2004 2116535 .. 2116548 +  -3.8  -4.10453   TTGCGCCGCTGCTCA               TCCC CGTTTT GGGA                TTTTGAACCCGTTTC  59 6
        argJ NONE
     NMB2006 2119386 .. 2119422 +   -11  -3.57263   AAATTTCAGCAACAA   TGCCGTCTGAACGACAG AATG CGGTT-TTCAGACGGCA    TTTCCCCATCCCGAT  82 101
     NMB2007 NONE
     NMB2008 2122663 .. 2122674 +  -4.4  -3.05596   AATCAGACAGAAACT                TCCA ATTC TGGA                 TTAAATAAAACCATC  47 10
     NMB2010 NONE
     NMB2011 2128184 .. 2128205 + -13.1  -5.96894   TGAAAAATAAAAAAA           CAGCCTGAA AAGT TTCAGGCTG            TTTTTTTATTTGACT 100 31
     NMB2015 2130923 .. 2130952 +  -9.4  -4.30995   TGTCAATCAATGAAA       TAAACCCAAACG ACCCAA CGATTGGGTTTA        TTCTTTTATCCAGAA  83 23
        gntP NONE
        gntK 2146639 .. 2146665 + -18.2  -4.03234   AATCAGCCATAAAAA         TGCCGTCTGAAA CCC TTTCAGACGGCA         TTTCTGTCAAACGCC 100 314
         mtr NONE
     NMB2033 NONE
     NMB2034 NONE
     NMB2035 2153478 .. 2153504 +   -16  -5.89947   ATTTGCCCGCGAAAA         TGCCGTCTGAAA GGT TTTCGGACGGCA         TTTTTTTTGCGTTTC 100 264
        truA 2155417 .. 2155427 +    -4  -3.05596   ACCTCATCAAGGTAC                 TAAC ATT GTTA                 TTACATAAACAGGTG  47 108
     NMB2037 NONE
     NMB2038 2156328 .. 2156339 +    -3  -4.76874   GGGAATGACGGGATT                TTAG GTTT CTAA                 TTTTGGTTTTCTGTT  69 346
        porB 2158551 .. 2158568 + -11.3  -5.56264   TGGTATCAACAAAAA             GCCTGTC GCCA GACAGGC              TTTTTTCTGTTTGGC 100 52
     NMB2041 NONE
      potA-2 2163976 .. 2164002 + -18.2  -5.40072   TTCTTAAAAACAAAA         TGCCGTCTGAAA ACC TTTCAGACGGCA         TTTTTTTACCAAAGC 100 44
     NMB2049 2171433 .. 2171462 + -12.2   -3.7791   GCTCAGACAACCGCC       GCCTTG-CCGGTG TACCT CGCCGGACAAGGC       TTTGGTAAGTACTTC  93 102
     NMB2055 2178587 .. 2178603 +  -9.4  -5.22039   ACTACAAATAAAAAA              CCCTGC GATAA GCAGGG              TTTTTTGAATTTCCA 100 245
        thiF 2185456 .. 2185484 + -12.3  -5.83822   CCCGTAATGTGTTTG        GCCGTCTGTCCCC TTT GGGTTCGGACGGC        TTTTTTTTGGCTGTG 100 209
        cytX NONE
        thiO NONE
        thiE 2193972 .. 2194006 +  -7.9  -3.82946   CAAATAGTACGGAAC    CGATTCACT-TGGTGC TTCA GCACCTTAGAGAATCG     TTCTCTTTGAGCTAA  69 335
        thiS 2194388 .. 2194422 +  -6.5  -4.88918   CGGATAGTACGGAAC    CGATTCACTTA-GTGC TTCA GCACCTTAGAGAATCG     TTTTCTTTGAGCTAA  80 135
        thiG NONE
     NMB2072 2195574 .. 2195584 +  -6.8  -2.75844   AGCCTTCATCCGCAA                 CGGT TTT ACCG                 CTTTCGCATCCCCGA  55 62
     NMB2073 2195991 .. 2196021 + -21.3  -3.96892   TACTCAAAACCGAAA       CGCCAAACCCACC TTCGC GGTGGGTTTGGCG       TTTATCGTCCGGCTT 100 191
         asd 2202648 .. 2202675 +   -15   -4.4078   CTGTTTGAATGGAAA        TGCCGTCTGAAG CCTG TTTCAGACGGCA         TTTTCCTTGCAACCC 100 44
     NMB2089 NONE
        gmhA NONE
     NMB2091 NONE
     NMB2092 NONE
         map 2214081 .. 2214091 +  -2.6  -3.37487   CAAACTTAAAGGAAG                 TTTT ATG AAAA                 TATTTGAAAATATAG  47 176
     NMB2094 NONE
     NMB2095 2215012 .. 2215037 + -14.9  -5.43866   TCAGGCAACAAAAAA         CAGCGTTTTCA GAAA TGAAAACGCTG          TTTTTTTGACCGTTC 100 41
     NMB2100 NONE
        rpsB 2219648 .. 2219662 +  -9.2  -4.41548   CCGGCAAACCGAAGA               GGGGCG TTA TGCCCC               TTTTCTCAAATATGC  86 42
         tsf 2220634 .. 2220662 +  -9.6  -5.75342   CTTATGAAAAAGAAA        GCACCTGGATTC CAAAC GAATCAGGGTGC        TTTTTTTTGAGAAAA 100 45
        pyrH 2221630 .. 2221674 + -19.5  -3.75933   TTATAGTGGATTAAA TTTAAACCAGTACGGCGTTGC CTC GCCTTGCCGTACTGGTTTAAA TTTAATCCACTATAT 100 105
        mafB NONE
     NMB2106 2224570 .. 2224587 +  -8.5  -3.63744   TTTAGCAGCCGTAGG             TCGGATT CTCG AATCCGA              TATTTTCCAACAGCG  69 54
     NMB2108 2225635 .. 2225645 +  -3.2  -2.67707   AAAATCATGGGTTGG                 CGAC AGG GTTG                 ATGTTGTTAATATGC  41 111
     NMB2109 NONE
     NMB2110 2226309 .. 2226330 +  -7.3  -4.56597   TTGGTAGCAACCGTA           GGTCGGATT CTCG AATCCGACA            TTTTTCAACAGCGGC  80 34
     NMB2112 NONE
     NMB2113 2228130 .. 2228146 +  -2.2  -3.33696   ACAGGACAGTGCTTT              TGCGGT AAAAA ACGGCA              TTAATTCCGCCAGAC  45 213
     NMB2115 NONE
     NMB2116 2229687 .. 2229706 + -10.8  -3.04398   ACGAAATAGCCGTAG            GTCGGATT CTCG AATCCGAC             ATTTTCCAACAGCGG  73 355
     NMB2118 2230719 .. 2230766 + -24.6  -2.87132   TGCTTTCCCAGCAGC CGTAGCAACTGTATTTTTACCC GACG GGGTAAAAATACAGTTGCTACA TCTCTGCGCAGCAGA 100 45
     NMB2119 NONE
     NMB2120 NONE
     NMB2121 NONE
     NMB2122 NONE
     NMB2123 NONE
     NMB2124 NONE
     NMB2125 2233669 .. 2233680 +  -4.4   -4.5442   CAAAAGTTCTCAGTT                CCAT TAAT ATGG                 TTTTGTCGTTCGGCA  67 231
        argG 2237931 .. 2237960 + -12.3  -3.02144   ACATCATTAGCAACT       TAAGGGGTCGTCT GAAA AGATGATCCCTTA        TGTTAAAAGGAATCC  80 54
     NMB2130 NONE
     NMB2131 2238526 .. 2238545 +  -2.8  -3.63922   ATCCGCCCTTTTCCG            CATCTGTC GGGC GATAGCTG             TATTTTCCCGCCACT  51 151
     NMB2134 NONE
     NMB2135 2248191 .. 2248225 +  -7.9  -3.81488   CAAATAGTACGGAAC    CGATTCACT-CGGTGC TTGA GCACCTTAGAGAATCG     TTCTCTTTGAGCCAA  69 186
     NMB2136 2250983 .. 2251007 + -17.3  -4.60487   TAAGTCCCGCCCCGA          TGCCGTCTGAA CCC TTCAGACGGCA          TTTTTCCGCATAATG 100 38
     NMB2137 2252051 .. 2252062 +  -5.8  -3.67976   CCTGTTTCTCTTCAT                TGCG TTTG CGCA                 TTTCCAATTCATACA  60 371
     NMB2140 2254755 .. 2254771 +  -2.3  -2.65279   GTCTGAAACAAGATT              GATTC AGTCGTG GAATC              TGACTTTAAACATTC  39 24
     NMB2141 2255157 .. 2255181 + -10.8  -5.00616   ACCCCTTCAAACCAA          GCCGCGTTTT TCAGT AAAATGCGGC          TTTTTTAACGGCAAA 100 45
     NMB2142 NONE
     NMB2143 NONE
     NMB2144 NONE
     NMB2145 2257732 .. 2257745 +  -2.4  -2.91264   TCAAAAGCAGCATAT               TTCC CCATAC GGAA                TGTATAAATACGCAA  40 132
     NMB2146 2257847 .. 2257860 +  -2.4  -3.71527   GCCCAACCCGTTCTT               TCTG AATGAG CAGA                TTTCAATGATTAAGG  50 17
     NMB2147 2258351 .. 2258390 +   -21  -4.19953   ACCTTATCATAAAAA  TGCCGTCTGAAATACTGA AATA TCAGCATTTCAGACGGCA   TTTTGCCATTCCCTG 100 70
     NMB2148 2259868 .. 2259900 +  -2.5  -3.87149   CCGCAGACAGTACAA      ATAGTACGGCAAGGC GAG GCAACGCCGTACTGG      TTTAAATTTAATCCA  52 148
     NMB2152 2262872 .. 2262910 + -11.9  -3.90112   ATTAGTCAGCGAAGA   GGTCGTCTGAAATAC CATCACAAA GCATTTCAGACGACC   TTTCATTCAAAAGGC  95 36
     NMB2158 2268142 .. 2268172 + -20.6   -3.9941   TATACAGATAAACAA       TGCCGTCTGAACGC AAT GTGTTCAGACGGCA       TTTACTTATCCACAG 100 224
        mutS NONE
      gapA-2 2268142 .. 2268172 - -18.4   -4.2028   TATACAGATAAACAA       TGCCGTCTGAACGC AAT GTGTTCAGACGGCA       TTTACTTATCCACAG 100 54
     NMB2157 NONE
        rfaC 2265353 .. 2265373 -  -5.5  -4.26881   CCCTATAAAACCAAA            TCCGTTTTC CTT AAAAACGAA            TTCATTCAAAAATCT  69 161
        etfB NONE
        etfA 2263533 .. 2263573 - -11.3  -2.75268   TAATCATGCTGAAAT  GTTTTCAGACGACCTCATT AAT AACAAGGTCGTCTGAAAGT  TTCACGTGAAACATC  73 39
     NMB2153 2262872 .. 2262910 - -16.2  -3.10056   ATTAGTCAGCGAAGA   GGTCGTCTGAAATACCAT CAC AAAGCATTTCAGACGACC   TTTCATTCAAAAGGC  93 28
        purD 2261058 .. 2261099 -  -9.5  -4.79373   TAACATAATATAAAA TACCGTCTGAAGCACATTA GTCA TACTTGGCTTCAGACGGCA  TCATCCTCTTTCTAA 100 41
     NMB2150 2260085 .. 2260108 - -10.4  -3.90291   AGTCTGTTAACGAAA          TTTGACGCAT AAAA ATGCGCCAAA           AAATTTTCAATTGCC  84 396
     NMB2149 2259684 .. 2259707 -  -8.2  -5.14163   ACCGACCAAGAAAAA          CACTTGGC TACGAAAC GCCAAGTG           TTTTATTCTTGAATC 100 152
     NMB2139 2253037 .. 2253062 -  -3.2  -3.91897   TTTTCTATGGATAAA         GCCTTCTGGA AACACG TTCAGACGGC          ATAGCGTCAATAACG  54 32
        prfB 2251819 .. 2251851 - -16.5  -5.22289   CACGAAACACAAAAA      TGCCGTCTGAAAC GGTACAG GTTTCAGACGGCA      TACAGCCTAAACTAC 100 37
     NMB2133 2240152 .. 2240189 -   -18  -4.75063   ATAAAATTGTAAAAA   TATGCCGTCTGAACGCC AAACG GGC-TTCAGACGGCATA   GCTTGGTTTATTCCG 100 33
     NMB2132 2238439 .. 2238469 - -14.9  -3.57239   ACCCAAACATCACAA      TGCCGTCTGAA-CG CCCT CGCTTCAGACGGCA       TCAACATCAATCCTG  95 32
     NMB2128 2235422 .. 2235438 -  -2.2  -3.34398   GGTTTTCCTTAAATA              TTGTCC GATTT GGGCAA              ACGGTTTTCAGTTTA  45 33
     NMB2127 2234252 .. 2234265 -  -3.1  -3.99374   TTTGAGCAACAACAA               CCGAT CGGT ATCAG                GATGCACAAAACCTC  54 180
     NMB2099 2217793 .. 2217842 - -14.6  -3.01712   CCTTTTCTCCCAATA TTCCGCC-TTCAGACGGCATTTCC GCCC GGAA-TGCCGTCTGAACGGCTAAA AACACAATATCCCCG  88 21
     NMB2098 2217044 .. 2217056 -  -6.9  -2.71146   AAAAATCAGGACAAG                GCGAC GAA GCCGC                AGACAGTACAAATAG  55 156
     NMB2097 2216670 .. 2216682 -  -4.8  -4.14633   TACTCCTAAAAAACA                GGCA TCTTC TGCC                CTTATGGTTATTTGC  64 45
        yojH 2215012 .. 2215037 - -14.9   -5.4833   TCAGGCAACAAAAAA         CAGCGTTTTCA GAAA TGAAAACGCTG          TTTTTTTGACCGTTC 100 172
     NMB2088 2209913 .. 2209935 -  -9.1  -2.62263   ATTCCGTTCACACTA           TGGTGCCGG CTCGT CCGGCACTA           TTTGTTTTTCCAAGA  64 23
     NMB2087 2209428 .. 2209454 -  -8.6  -3.61175   CAGACAGTACAAATA         GTACGGCAAGGC GAG GCAACGCCGTAC         TGGTTTTTGTTAATC  69 43
     NMB2086 2207779 .. 2207791 -  -4.9  -4.08064   AATCTTGCTTTAAAA                TTGTT TCA AACAA                CCTTTTGTAGAACAA  64 66
     NMB2085 2206332 .. 2206354 -  -4.9  -2.71712   TTTTCTGCTTTAAAT           TTAGCAGAA ACCAA TCCTGCCAA           TGAATCTCGAATTTT  47 371
        cysS 2204554 .. 2204577 -  -3.2   -5.4505   CGTCTGAACAAAAAA          GGGCAAAATGC GGC ACAT-TTACCC          TTTTCGATGGATTTT  79 39
        exoA NONE
     NMB2081 NONE
     NMB2080 2202648 .. 2202675 - -14.3  -3.75153   CTGTTTGAATGGAAA        TGCCGTCTGAA GCCTGT TTCAGACGGCA         TTTTCCTTGCAACCC 100 207
     NMB2078 2200715 .. 2200741 - -18.2   -5.0916   TTCTGAAGATAAAAA         TGCCGTCTGAAA GGC TTTCAGACGGCA         TTTTGCCGTGTCCGT 100 41
         aut NONE
     NMB2075 NONE
     NMB2074 2195991 .. 2196021 - -21.3   -3.9373   TACTCAAAACCGAAA       CGCCAAACCCACC TTCGC GGTGGGTTTGGCG       TTTATCGTCCGGCTT 100 47
        tldD 2188828 .. 2188852 - -15.1  -3.16336   ATCCTAATGTAAAAG          GCCGCCTGAAA ACC TTTCAGACGGC          ATCGTGCCGGATTCC 100 44
        hemK 2187508 .. 2187518 -  -8.2  -3.76168   ATCATAACCCAATAA                 CGGG AAA CCCG                 CCAATTTTGCAAACA  72 42
     NMB2064 NONE
     NMB2063 2185666 .. 2185700 -  -7.9  -3.82946   TTAGCTCAAAGAGAA    CGATTCTCTAAGGTGC TGAA GCACCA-AGTGAATCG     GTTCCGTACTATTTG  69 161
         ppc 2181582 .. 2181608 - -15.3  -3.64703   GTGCGGTCAGGGAAA         TGCCGTCTGAA AGGCG TTCAGACGGCA         TTTTGCCCCGATGCG 100 47
        gpsA 2180529 .. 2180539 -  -2.4  -3.10597   TTGTTTATTCAAAAC                 GCGC GCT GCGT                 TCCATCAGTCTTTCG  42 4
     NMB2059 NONE
     NMB2058 2179605 .. 2179623 - -14.6  -4.66833   GGCCAATGTGAAAAA             CCGCATCG TTG CGATGCGG             TTTTGAATGGGAATC 100 220
        rplM NONE
        rpsI 2178587 .. 2178603 -  -9.4  -5.73978   ACTACAAATAAAAAA              CCCTGC GATAA GCAGGG              TTTTTTGAATTTCCA 100 44
     NMB2054 2176517 .. 2176529 -  -3.5  -2.95942   GTGATACTCAAAGCA                TTATT TAA AATAA                GGTAAAGTTTTATGA  45 54
        petA NONE
        petB NONE
        petC 2173647 .. 2173670 - -13.2  -5.46698   GGCAAAATGAAAAAA          GGGCAAACCC TAAA GGATTTGCCC           TTTTGTTCCAAACGC 100 41
     NMB2050 2171428 .. 2171467 -  -4.1  -3.51563   AAAAGGCTCAGACAA  CCGCCGCCTTG-CCGGTG TACCT CGCCGGACAAGGCTTTGG  TAAGTACTTCAAACA  53 121
      ligA-2 2169775 .. 2169786 -  -2.2   -4.2331   AAGGAAAATTATAAA                CCAA AGTA TCGG                 ATGCCGTCTGAACTG  58 47
     NMB2047 2169154 .. 2169166 -  -3.3  -3.01924   GATGCCGTCTGAACA                GCCTT CAG ACGGC                ATCGCGCCCTTATTT  45 35
     NMB2046 NONE
        ptsH NONE
        ptsI 2166374 .. 2166403 -  -6.3  -3.85698   TTCCGTGCCGACAAA       CCTAGATTCCCGC CTGC GCGGGAATGACGG        ATTTTAGGTTTCTGA  66 167
        thiC 2159568 .. 2159604 -  -7.4  -4.03167   TCACAAGCGAAAGAA   TGCCGTCTG-AAGCC TTTTTTCC GGTTTTCAGACGGCA    TTTTTTGCTTGACGT  73 41
        ubiG 2147636 .. 2147662 - -12.2  -3.68853   TCAAAAACGGGCAAA         CCCGCCGTCAGA ACG CCGGACGGCAGG         CAAACATATAATTCA  93 6
        thrB 2146639 .. 2146665 - -18.2  -4.89339   AATCAGCCATAAAAA         TGCCGTCTGAAA CCC TTTCAGACGGCA         TTTCTGTCAAACGCC 100 49
     NMB2026 NONE
     NMB2025 NONE
     NMB2024 NONE
     NMB2023 2140787 .. 2140810 - -15.4  -4.34402   TCCCTTACAGGAAAA          TGCCGTCTGA AGGT TCAGACGGCA           TCGGGAATCAGTCTG 100 33
     NMB2022 2140209 .. 2140223 -  -2.1  -3.24924   GCTTGACGCAGAATA               CCATG CGTGC CATAG               CGGATTCCTTTGCTG  43 96
     NMB2021 2139907 .. 2139933 -  -8.7  -3.59979   CCGGCGTATTTTAAA         GGCCGTCTGAA GCAGT TTCGGACAGCC         TGTGTTCAAAACGGA  69 47
     NMB2020 2139064 .. 2139090 - -15.3  -4.55128   ATGCCCAAAGTAAAA         TGCCGTCTGAA GCATT TTCAGACGGCA         TAGTCGGACGGCGTT 100 50
        kdtB 2138449 .. 2138473 -  -2.1  -3.09983   AAAATTTCCAACATA          TCCATATATGC CTT GCAAAAATAGA          AGGGTTCAATTTTCG  42 31
     NMB2018 2137491 .. 2137525 -  -5.8  -4.41348   TCTGCTTCAAAGAAA     CCAACAGGACAATGTT CAA AACATTATCTTGTCTG     TCTTTCAAACAGTGT  72 291
     NMB2017 2131553 .. 2131565 -  -2.7  -3.63515   CTTTACTTCCAATAA                GAACA GAT TATTC                AACATATTTCTTTGA  49 83
     NMB2016 2130603 .. 2130630 -   -15  -4.90525   GAATTGGAAACAAAA        TGCCGTCTGAAA ACAT CTTCAGACGGCA         TTATAAAATCTGTTC 100 481
     NMB2014 NONE
     NMB2013 NONE
     NMB2012 2128168 .. 2128221 - -15.7  -5.04987   AAGAGTGGGAAAAAA TTGAAAAATAAAAAAACAGCCTGAA AAGT TTCAGGCTGTTTTTTTATTTGACTA ATCGAAGTTTCCTAT 100 15
        hslO 2113167 .. 2113199 - -20.7  -4.58283   GAACCCGCGCAAAAA      TGCCGTCTGAAGCGG AAG CTGCTTCAGACGGCA      TTTGACTATTTATCC 100 54
        glnB 2101500 .. 2101521 - -13.7  -4.55295   CTCCCGATAAAGAAA           CCGCAGCCC TGCA AGGCTGCGG            TTTTTATTTTCTATC 100 47
     NMB1986 NONE
         hap 2084806 .. 2084839 -  -5.2  -4.82901   GCGGCGGCAGAAAAA     GGGTTTGACAGCGC ACGGTG GCATCGTCAGACCC      CTTTCGGCATATCCG  76 45
     NMB1977 NONE
        lysA 2074540 .. 2074565 - -16.3  -4.61231   TTAGAGCGTTAAAAA         TGCCGTCTGAA CCGC TTCAGACGGCA          TTTTGATGTTCGGCT 100 16
       groES NONE
       groEL 2069733 .. 2069754 - -13.7  -5.76949   TATTCGCAAAAAAAA           CCGCACGGC GTTG ACCGTGCGG            TTTTTTATCTGAAAG 100 57
     NMB1971 2067526 .. 2067560 - -16.6  -4.62471   CTGAACGCGCAAAAA     TGCCGTCCGAACCT GTTTCCA AAGTTCGGACGGCA     TTATCCCACCATTCA 100 38
     NMB1966 NONE
     NMB1965 NONE
     NMB1964 NONE
     NMB1963 2054798 .. 2054823 -  -9.7  -4.07568   CGTTTGCTCGGAAAA         CCCATACCGCC CTCG GACGGTATGGT          TTGTCGGTTATTTGC  83 33
     NMB1962 NONE
     NMB1961 2053638 .. 2053677 -  -4.2  -3.48276   TCCGTTCCGACAGAA  GGGAATGCCGTCCGAACA CGGA TTTTCAGACGGCATGGCT   TTAAGGTTGTGTTCC  53 26
     NMB1960 NONE
     NMB1959 NONE
     NMB1958 2052283 .. 2052299 -  -5.1  -5.06451   GATGATCTGAAAAAA              CAGGAAC ATC GTTTCTG              TTTTTTGCGCTTCAG  78 37
        rpmE 2051229 .. 2051255 - -18.1  -4.93696   GCCAAATATTAAAAA         GCCCTGCCATC GAAAT GATGGCAGGGC         TTAATTCTTGCAAAG 100 47
     NMB1955 2050297 .. 2050313 -    -8  -5.45652   ACCGGCAACAAAAAA              GACTGC ACATG GCAGTC              TTTGCAGATACTATC 100 60
     NMB1954 2048354 .. 2048388 -  -7.9  -3.82946   TTAGCTCAAAGAGAA    CGATTCTCTAAGGTGC TGAA GCACCG-AGTGAATCG     GTTCCGTACTATTTG  69 163
        sspA 2047614 .. 2047642 - -12.6  -4.55826   GCCAAAATAGGAAAA        TGCCTGCAAAAC GGTGG GTTTTGCAAGCA        TTTCGGACTTATTTG 100 34
        sspB 2047010 .. 2047045 - -14.9  -4.42619   GAATATCGGACAAAA    TGCCGTCTGAAGCCCG TATCG CAGG-TTCAGACGGCA    TTTTCAATATCCCAA 100 167
     NMB1948 NONE
     NMB1947 2041982 .. 2042006 -  -6.4  -5.27938   AGTTTCAAACAAAAA         TGACGGGCAGG GAGT CCTGCC-GTCC          GGATTCGGCGTTCAG  89 123
     NMB1946 2041031 .. 2041063 - -13.6  -5.05228   ATTAAAGGACAAAAA     TGCCGTCTGAACACG GATA CA-GTTCAGACGGCA      TCATTTTATACGACT 100 44
     NMB1944 NONE
     NMB1943 NONE
     NMB1942 2038596 .. 2038606 -  -5.4  -2.91395   ATCTGCTTCATAAAG                 GGAA TGT TTCC                 GCCTCGGATTTGGGG  50 164
     NMB1941 NONE
        atpB 2037383 .. 2037402 -  -2.8  -3.16914   ACTACTTAGGAAAAT            CAGTGCGCA TCA TGTGC-CTG            TCCGATATAGACGAA  45 5
        atpE 2037051 .. 2037063 -  -9.1  -3.90112   CTGGGGTTAATCAAA                CAGGC TGC GCCTG                TACGGAACGGACGAA  77 51
        atpF NONE
        atpH NONE
        atpA NONE
        atpG NONE
        atpD NONE
        atpC 2031645 .. 2031664 - -13.6  -5.45802   TCCGGAAAATAAAAA            GCACGACC AAAC GGTCGTGC             TTTTCCAAACCAAAC 100 45
        glyQ 2030363 .. 2030384 -  -3.5  -5.15969   CCCGAACGTAAAAAA           TCGTCGCCC CCTT AGGCGGCGT            TTGCCTTCATTAAAG  77 15
     NMB1931 2029948 .. 2029967 -  -3.4  -3.50133   CATCCCCATAAAAAC            CGTCAACC AGCG GGGTGGCG             TACAAAGTGGCAACA  51 8
        glyS 2027802 .. 2027830 -  -3.8  -3.32963   ATTTGGACTGTACAA       CGGTTACTCGCCC AAAA GCGCGA-TATCCG        CTACCGCGTTCATTT  49 0
        lgtA NONE
        lgtB NONE
     NMB1927 NONE
        lgtE 2024814 .. 2024831 - -11.3  -2.83112   ACCGAACGGACTAGA             TTCCCGC CTGC GCGGGAA              TGACAGTGTATCCAT  74 73
     NMB1924 2021849 .. 2021877 -  -9.7  -5.77853   AACGTGCAAAAAAAA        CCATTCATACCAA GGG TAAGTATGAATGG        TCAATACATTGCGGG 100 167
         maf 2009651 .. 2009675 - -14.4  -4.58395   CTCATCGGTTAAAAA          TGCCGTCTGA GCCTT TCAGACGGCA          TAAACGGGCAGTTAC 100 37
     NMB1908 2008853 .. 2008879 - -15.3  -4.77036   CCGCAGCATGAAAAA         TGCCGTCTGAA ACCTG TTCAGACGGCA         TTTTTATTGCCCACC 100 61
        dnaA 2004208 .. 2004220 -  -6.9  -2.69473   TTAAATCAGGACAAG                GCGAC GAA GCCGC                AGACGGTACAAATAG  55 194
        dnaN 2002987 .. 2003013 - -13.1  -4.66987   GACAGCCGAACAAAA        CCCCGAATCCGT CTGC ACGG-TTCGGGG         TATATCTCCAATACG 100 63
        leuS 1995882 .. 1995918 - -18.1  -4.63184   AATCCACCTTAAAAA    GGCCGTCTGAAACCCTG TTT CCAAGTTTCAGACGGCC    TTTATCCGTGTGGCT 100 56
        dpnC 1995009 .. 1995033 -  -5.1  -2.52464   TCCCTTGTGAATTCA          GTATCATGATT TGA AATCAAAATAC          CTTGGGAGTTGGGCG  47 4
     NMB1895 NONE
     NMB1894 1994696 .. 1994729 - -11.1  -5.49809   TAAATTTCAAAAAAA     TGCCGTCTG-AATCCA AAA CGGATTTCGGACGGCA     TCTTAACATTGTTTA 100 57
     NMB1886 1989844 .. 1989855 -    -3  -3.90744   TGCTCCGTCAAATAA                TTGT TCCA ACAA                 TGGCAGGCATTATAA  54 97
         pcm 1989117 .. 1989152 -  -9.9  -4.56636   AAAAACCAAGCAAAA    TGCCGTCTGAA-GC CCCAAACCC GCTTTCAGACGGCA    TGACCTGTCAACATC  93 41
     NMB1884 NONE
     NMB1883 1988435 .. 1988469 -  -7.9  -3.82946   TTAGCTCAAAGAGAA    CGATTCTCTAAGGTGC TCAA GCACCA-AGTGAATCG     GTTCCGTACTATTTG  69 34
     NMB1879 1983596 .. 1983616 -  -3.2   -2.9916   GCGAAAAATCCAAAT           GCAGCGCGC ACAT GC-CGCTGT            TGTCGGGCAGCAGGG  43 75
     NMB1878 1982944 .. 1982973 - -15.2  -5.26875   CCGCGAATGAAAAAA       GGTCGTCTGAAA CTGCTT TTTCAGACGACC        TTTTTTAATGGTTGT 100 73
        xerC NONE
         dxs 1970981 .. 1971006 - -16.3  -5.03314   CTCACGCCGAAAAAA         TGCCGTCTGAA GCGT TTCAGACGGCA          TTTTGCCTTGTATCG 100 66
        hemL 1967171 .. 1967211 - -20.7  -4.78597   GCAATAAGAAACAAA  CAATGCCGTCTGAAACGCA GTT TGCATTTCAGACGGCATTT  TTACAGCAGATTGAA 100 380
        queA 1962047 .. 1962080 - -12.5  -4.84642   TTCAAATCAACAAAA     GAATGCCGTCCGAAC GTCC GTTCAGACGGCACTT      GTCTTCCCACAATAG 100 54
     NMB1858 1961639 .. 1961651 -  -3.5  -4.56597   GTGTTCGGCTAAAAA                TTTAT CTT ATAAA                CAAACAAAGGCAGCC  67 6
     NMB1856 1959715 .. 1959749 - -18.7  -4.12902   GAATCAGGTTGAAAA     TGCCGTCTGAAGCCG TTTTG CGGTTTCAGACGGCA     TTTTGTCATTTGGAA 100 195
     NMB1848 1951529 .. 1951556 -  -2.6  -5.22039   CTGAAACTCAAAAAA        CTGGATTCCCAC TTTC GTGGGAATGACG         ATTCGGACATTCCTT  75 445
     NMB1845 1944121 .. 1944137 -  -3.5  -5.42198   TCCCAAAAAACAAAA              GCCGCCG CAT CCGCCGC              GCAAGGCATATGCCG  81 82
     NMB1844 NONE
     NMB1843 1943331 .. 1943362 - -13.8  -3.88232   TCCCCTATATAAGAA      TGCTGCACACAAGG CATC CCCCATGTGCAGCA       GTTTTGATTCAAAAA 100 76
     NMB1842 NONE
     NMB1841 1941886 .. 1941900 -    -7  -3.59979   CTCGCCTATTTTAAA               GCCCTG CAA CTGGGC               AACGCCTCGCAAGTC  60 212
         fhs 1939725 .. 1939751 -   -16  -5.00616   CGCGTTCCGAAAAAA         TGCCGTCTGAAA CGG CTTCAGACGGCA         TCCGGTTTCAGAAAA 100 45
     NMB1838 1938515 .. 1938551 - -10.9  -2.53625   AAAATCATCAAAATC    GGCTTCAGACGGCAT TTCCGGC AAGCCGCCTGAAACC    TGCCGCATTTGGGTT  73 39
     NMB1837 1938220 .. 1938252 -  -2.5   -5.1356   GTGGATTAACAAAAA      CCAGTACGGCGTTGC CTC GCCTTGCCGTACTAT      CTATACTGTCTGCGG  73 26
     NMB1836 1936281 .. 1936297 -  -5.1  -3.60685   TTTCAAAAAAAATTA              GCGTTTT TGC AAACCGC              CGATTGTAACAAATT  56 49
        tyrS 1934578 .. 1934592 -  -8.5  -4.94992   CCAAACGCACAAAAA               CGCGC AGCAG GCGCG               GTGCTATGTGTTGAA  91 396
        ribF 1933433 .. 1933447 -  -2.8  -2.84325   GCGCCCCAAACAGCA               TTTCAC AAC GGGAAA               ACCCTGTGCCGTCTG  42 93
        ileS 1930532 .. 1930568 - -10.3  -5.24129   TCGCGGCACAAAAAA   TGCCGTCTGAAA-TGC TGTTCG GCGGTTTCAGACGGCA    TTTGCTCAAACTTTA 100 41
        lspA NONE
        lytB 1927727 .. 1927753 - -15.3  -4.64766   GGCACACGGCAAAAA         TGCCGTCTGAA GCCTG TTCAGACGGCA         TTTGTGTTGCCCAAA 100 56
     NMB1829 NONE
     NMB1828 1923634 .. 1923662 - -12.5   -2.6342   CGTTAAATTAACCTA        TCCCTGTTTCAGA CGG CCTGAAGCAGGGA        TTTTTATATCAAAAT  78 124
     NMB1826 NONE
     NMB1825 1918827 .. 1918861 -  -7.9  -3.81488   TTGGCTCAAAGAGAA    CGATTCTCTAAGGTGC TGAA GCACCA-AGTGAATCG     GTTCCGTACTATTTG  69 105
     NMB1824 1917620 .. 1917646 - -18.2   -5.2696   TTAAAACGCAAAAAA         TGCCGTCTGAAA AGT TTTCAGACGGCA         TTTTTATCTGCATTC 100 39
        ponA 1896107 .. 1896134 - -17.2  -4.35524   CTGCCAAATCTAAAA        TGCCGTCTGAAA AGTC TTTCAGACGGCA         TTTTGCGGAGTCTTT 100 39
     NMB1805 1894513 .. 1894553 - -10.5   -2.6006   AACTTATCGCAGAAT  TGCCTGAAGCCGTCTGAAA ACT TTTCAGACGGCCTCTAAAA  CAGACTATTGCGGAA  71 41
     NMB1804 NONE
     NMB1803 1891120 .. 1891146 - -15.3   -3.2916   CCCAAAAACGGAACA         TGCCGTCTGAA GACCG TTCAGACGGCA         TCGTCGCACCGTATC 100 39
         gcp 1889948 .. 1889973 - -16.3  -5.54338   TAACGAAAATAAAAA         TGCCGTCTGAA CAAT TTCAGACGGCA          TTTTGTCATCTGACG 100 31
        metK 1887478 .. 1887502 - -17.3  -5.00895   TCCACTATATAAAAA          TGCCGTCTGAA CTG TTCAGACGGCA          TTTTTGATTTTCAAA 100 47
     NMB1796 1884372 .. 1884399 - -15.7  -5.37043   AGCCCATATAAAAAA        GCCGCAAAACC CGAACC GGTTTTGCGGC         CTTTCGACTTGGTTT 100 43
     NMB1795 1883898 .. 1883913 -  -3.2  -4.18197   ACCGTGCAGGCAAAA              CCGC-CC ACA GACGCGG              GATAAGCCCTGCATT  56 64
     NMB1794 1882420 .. 1882458 -  -5.3  -5.67063   TGCAGCACAAAAAAA  CCGCGCCGGCAACTGCCTT CAG ACGGCA-TTGG-GGCGCGA  TTGCAACACACGGGC  89 101
     NMB1792 1880860 .. 1880884 - -17.3  -5.08824   TTTTGATGTAAAAAA          TGCCGTCTGAA GCC TTCAGACGGCA          TCTGTCTATTTCAGG 100 31
        grxC NONE
        secB 1878387 .. 1878413 - -15.3  -5.46706   ATCCGAAAACAAAAA         TGCCGTCTGAA ACGGA TTCAGACGGCA         TCGACAGGCAGGAAT 100 40
        recG 1876109 .. 1876125 -  -3.7  -2.71731   CCTACTTGGGAATGA              CGTGATT TAA AATCATG              AAAATGTGTCAAAAA  43 200
     NMB1786 NONE
     NMB1785 NONE
     NMB1784 1871769 .. 1871785 -  -2.3   -4.2349   CGTCCATAGGGAAAA              TGACA ACGGTCG TGTCA              GAATCACTTTACCCG  58 165
     NMB1782 1869976 .. 1869986 -  -4.6  -3.27298   CTCCTCAACTATTAA                 GGCA AAC CGCC                 TGAATATTCTCGTTC  49 11
     NMB1781 1869740 .. 1869766 - -13.8  -3.89822   GATGTATTTTAGAAA         GGCCGCCTGAAA AGG TTTCAGACGACC         TTTTGCGACTAGCTG 100 46
     NMB1780 1867561 .. 1867580 -  -3.6  -3.36749   CATTTTGAAGATGAA            CGTACTGCG CGC CA-AGTACG            TAGGTAAAGTTTGAC  49 91
     NMB1779 NONE
     NMB1778 1861393 .. 1861410 -  -4.9  -3.09175   AACCGTCATTTAACA             GTTCTTC CATA AAAGAAC              AGAAATTGTTTTTTA  50 38
     NMB1777 1860850 .. 1860884 - -15.2  -4.31433   TACTTGCATAACAAA     TGCCGTCTGAAAAATT GTG AGCTTTTCAGACGGCA     TTGAGCCGTAAATCA 100 298
     NMB1776 NONE
     NMB1775 NONE
     NMB1774 1857976 .. 1858017 - -15.4  -3.31461   TATTTACTTTCATAA CAAATGCCGTCTGAAAAA ATTGAG CTTTTCAGACGGCATATG  GCCGTAAATCATGGA 100 107
     NMB1773 NONE
     NMB1772 NONE
     NMB1771 1855014 .. 1855037 -  -8.2  -5.14163   ACCGACCAAGAAAAA          CACTTGGC TACGAAAC GCCAAGTG           TTTTATTCTTGAATC 100 131
     NMB1768 NONE
     NMB1767 NONE
     NMB1766 NONE
     NMB1765 1844215 .. 1844227 -    -2  -2.59431   CTCCTTTATAAGTTA                TTGT GTGTT ACAA                CATAATTAGGATTTT  39 3
     NMB1764 1843812 .. 1843839 -  -6.2   -3.1544   GCACATGAGACTGAA        CTGCGTGGGCAA CGAG TTGCCCACCCTA         CCATGTAACAGTTCG  57 65
     NMB1763 1843260 .. 1843274 -  -4.4  -2.50113   CACGATTGCATCAAG               TTTTAA AAG TTAAAA               TTCTCAAACCCTTAT  44 6
     NMB1762 1841269 .. 1841297 - -14.8  -2.94888   AATGTAGGCAAACGA        GAAGGAATCATG TATTT CATGATTCCTTC        TTAAATTCCTGTGTC  88 141
     NMB1754 1834723 .. 1834737 -  -2.8  -3.28912   TGATATGGATACCAA               CTGCCT GAA AGACAA               TTACCACGGAAATAA  45 407
     NMB1738 NONE
     NMB1737 1820989 .. 1821036 - -22.2  -3.19851   AAAATATCGGATCAA TCCCAAAGCAGCCTGCACTTTCG AAA CGGG-GTGCAGGCTGCTTTGGGA ATTTCATAACCGTTT 100 50
         grx NONE
     NMB1733 NONE
     NMB1732 1814614 .. 1814665 - -21.8  -3.91144   TTCAGACGGCATAAA CGCTCCA-GAAAACGCGGCAGGACA TAT TGCCCTGCCGCGTTTTCCTGTAGTG TAATCTTATTTTTTT 100 404
        tonB 1812830 .. 1812853 -   -11   -3.2655   CAATCAAACATCCAA          GCTGCCGCAA ACCG CTGCGGCAAC           CGCCTAATTCAATTC  77 29
        exbB NONE
        exbD 1811646 .. 1811672 - -18.2  -4.53047   ATTAAACATAAGAAA         TGCCGTCTGAAA GAC TTTCAGACGGCA         TTCGTTCAAGCGTCG 100 45
        fixN NONE
        fixO 1806241 .. 1806254 -  -2.3  -4.72272   GGTTTTCATCAAAAA               TGCTG TTTG CGGCA                TTATCGTAGTTTTTC  63 137
        fixP 1804777 .. 1804800 - -12.6  -5.79595   CGTTAAAACAAAAAA          TCCAGATTCA ATAC TGAATCTGGA           TTTTCATAACCGATA 100 295
     NMB1721 1803190 .. 1803224 - -18.8  -3.53012   CCGTCCGCCTTCAAA     CAAAATGCCGTCTGAA CCT TTCAGACGGCATTTGG     TCATTTAAACCATCT 100 26
        recC 1799862 .. 1799896 - -13.8  -5.03227   ACACGATAAACAAAA    TGCCGTCTGAAATGC TTAAAC GC-TTTCAGACGGCA     TTTGCCTTTCTATCC 100 43
     NMB1718 1797473 .. 1797507 - -13.7  -3.14463   AAGCCTTGGTAGCAA     TGCCGTCTGAAACGA ACAAA CCCTTTCAGACGGCA     TCAAAATGACACAAA  86 252
        mtrC NONE
        mtrD 1791919 .. 1791964 -  -2.6  -5.28778   AGTATCCATAAAAAA GTCCTGATGCCGTCTGAAAACC CGTG GGCGTTCAGACGGCAT--GGTT GCTTAATGTTGGCTG  79 28
        mtrE 1790421 .. 1790445 - -10.8  -3.72576   CTTTCTTGCAGGAAA         GGCC-GTATGC TACC GCATACTGGCC          TTTTTCTGTTAGGGA  83 89
     NMB1713 1789377 .. 1789408 - -13.1  -4.83246   CTATAAAGAAAGAAA      TGCCGTCTGAAAC CTTATC GTTTCAGACGGCC       TTGGATTCGGATTTC 100 51
     NMB1711 1787432 .. 1787465 - -17.5  -4.86731   GCTCCGCAAACAAAA     TGCCGTCCGAACCGC AAAT GCTGTTCAGACGGCA      TTTCCTTATCCGCCC 100 99
        thyA 1784546 .. 1784560 -  -7.8  -5.04987   AACAGTTCCAAAAAA               TCCGCC GAC GGCGAA               GTCAGATAACCGTCC  88 357
     NMB1699 NONE
     NMB1698 NONE
     NMB1697 NONE
       acp-2 1775375 .. 1775407 -  -2.5   -5.1356   GTGGATTAACAAAAA      CCAGTACAGCGTTGC CTC GCCTTGCCGTACTGT      CTGCGGCTTCGTCGC  74 211
     NMB1694 1772814 .. 1772847 - -18.3  -4.82901   TCCTGCGTACAAAAA     TGCCGTCTGAAACAC CCCC GCGCTTCAGACGGCA      GACCGTAAAACCTAC 100 37
     NMB1692 1769591 .. 1769626 - -11.3   -2.9957   AAAAAACAGATTATA    TGCCGTCTGAAAC CGTCTTGTGC GCTTCAGACGGCA     CCGCTATTCGGGCGG  75 96
        folP 1768687 .. 1768704 -  -2.7  -2.78725   AGACGGCATGAAGTA             TGTGAAC CGCT GTTTACA              GATTGATGCCCAACG  42 21
     NMB1690 1767241 .. 1767260 -   -15  -3.53811   CTGATTTTGCCTAAA            TGCCGCCG ATGG CGGCGGCA             ATGCGTTCCGCCCCT 100 1
     NMB1689 1766191 .. 1766202 -  -2.2  -4.98531   CCTTCAAATGAAAAA                GCACC CGA GG-GC                TGTCGATATTTGATT  70 185
        ansA NONE
     NMB1687 1764223 .. 1764246 -   -11  -4.30719   TTCTTCCATAACAAA          CGCCGCCTGA ATGT TCAGACGGCA           TCAACACTGGATTAT  91 89
        prfA NONE
        ldhA 1761954 .. 1761981 - -17.2  -3.66178   TGCCTGAACGTCAAA        TGCCGTCTGAAA CCTG TTTCAGACGGCA         TTTCCTTTAAACTTT 100 50
     NMB1683 1759902 .. 1759930 - -16.9  -5.24551   TGAAAGTAAGAAAAA        CAACGCTTTCAGA CGG CCTGAAAGCGTTG        CGTTCCGTTGTTTTA 100 38
        parE 1757832 .. 1757865 - -14.8  -4.06903   AATCCCCAAACGAAA     TGCCGTCTGAAAACC GATTT GGTTT-CAGACGGCA     TTTTTTCGTATGCGG 100 51
        trmA NONE
        tyrB 1753697 .. 1753730 - -15.5   -3.6217   CGCCAATTATAAAGA     GACCGTCTGAAAGAT AAAT ATTTTTCAGACGGTC      TTTTGACTTACTTCA 100 46
     NMB1677 1752436 .. 1752455 - -11.4  -5.61596   ATTCCCATAAAAAAA            CGGAGCAG ATAC CTGCCCCG             TTTTTATTTAATCCG 100 57
     NMB1669 1742757 .. 1742784 -  -6.2  -3.90112   CGCCGTGTAATTAAA        GGTCCCTGCAAA CAGC TATGCCGAGACC         TTGTTTATTTGGTTC  66 70
        hmbR 1740183 .. 1740219 -   -11  -4.62783   GATTTACGGTAAAAA   GCCGTCCGAAT-GAATT CTTG AACACAATTCGGACGGC    TTTAATTTTCAACAA  95 65
     NMB1667 1739702 .. 1739736 -  -7.9  -3.82946   TTAGCTCAAAGAGAA    CGATTCTCTAAGGTGC TGAA GCACCA-AGTGAATCG     GTTCCGTACTATCTG  69 182
     NMB1666 NONE
     NMB1665 1738861 .. 1738876 - -10.4  -4.37734   GACAATAACCGAAAA              GACCGC CTCG GCGGTC               TTTCTTGTGTACACA  93 54
     NMB1663 1735915 .. 1735925 -  -6.8  -5.03314   CCCATCCGCAAAAAA                 GGCA AGC TGCC                 TTTTGAAACCGTATC  86 357
         gmk NONE
        rpoZ 1734551 .. 1734569 -    -3  -3.59979   GTTTTTCATTTCAAA             CCGTCG GACTGCA CGGCGG             CAAAGTGTTCCGGCG  49 58
        spoT 1732308 .. 1732347 - -19.6  -3.04203   TGAACGGATAAACCA  TAAAACGGGTTGCCTGTT AATC AAAAGGCAACCCGTTTTA   CCTGCTTCAACTTCT 100 32
     NMB1657 1724708 .. 1724727 -  -7.8  -5.63517   CTTCCAAACAAAAAA            GCACCGAC GGCG GCCGATGC             CCTTTCCTTTACAGG 100 46
     NMB1655 1722402 .. 1722434 - -17.9  -4.63184   AACGTATCGTAAAAA      TGCCGTCTGAAAACA AAT CGTCTTCAGACGGCA      TTTCCCCTTCAACTC 100 39
     NMB1654 1721396 .. 1721422 - -14.6   -4.6645   TATATACATACAAAA         TGCCGTCTGAAA CTA TTTCAGACAGCA         TCAAGATTCAGGGTT 100 33
     NMB1653 NONE
     NMB1652 1719610 .. 1719647 - -16.5  -3.69434   GTAATCAAGTCCAAA   CGAAAATGCCGTCTGAA GCCT TTCAGACGGCATTTCCC    CATCAAAACCGCAAT 100 40
         lrp 1717363 .. 1717381 -  -9.5  -4.32579   ACAGCGGATAAGAAA             CGGCGGA TAATT CCCGCCG             TCGAGTTGCTTGATG  87 395
        dsbB 1716542 .. 1716566 - -17.3  -4.88495   AGACATACAATAAAA          TGCCGTCTGAA CCT TTCAGACGGCA          TTGATTTATTTAGCC 100 31
     NMB1647 1713997 .. 1714021 -  -6.3  -4.67038   GTCTGAAAAGCAAAA          CCTCCCGTTCC TGA AGATTGGGAGG          TTTTCTGTTTGCCGG  78 44
     NMB1645 NONE
     NMB1644 1710341 .. 1710365 - -17.3  -3.84266   AGACGGCATACGAAA          CGGGTTCTGTA TCA TACAGAACCCG          TTTTTTGTCGCAAAT 100 113
        serC NONE
     NMB1639 1703590 .. 1703609 -  -5.8  -2.74605   GGGTTGGAAAAGGCA            TCCGGCATT TGG AAT-CCGGA            TTATTGAAAAAGATT  49 46
     NMB1638 1701886 .. 1701914 - -16.9  -2.87132   GGGTGTTCGGACACA        TATGCCGTCCGAA GGC TTCAGACGGCATA        TCCGGCATCAGCGCG 100 33
     NMB1637 1701244 .. 1701270 - -18.2  -4.69027   AAACGCATGGAAAAA         TGCCGTCTGAAA GCC TTTCAGACGGCA         TTGTGCTTGAGATTC 100 44
     NMB1635 NONE
     NMB1634 NONE
     NMB1633 NONE
     NMB1632 NONE
     NMB1631 NONE
     NMB1630 NONE
     NMB1629 NONE
     NMB1628 1693736 .. 1693770 - -11.7  -4.66163   AGGGGTATCCAAAAA     GATTTATAAAGACGA TAAAG CCGTCTTTACAAATC     TTTCTGGACGTCCTC 100 87
     NMB1627 NONE
     NMB1626 1691843 .. 1691880 - -20.1  -4.41348   TTTGCGCGAAACAAA   GACCCGTAAACCGTCTA TATT CAAACGGTTTACGGGTC    TTTTTTCTCTCTTGC 100 133
    pivNM-1B 1690688 .. 1690715 - -11.4  -2.67244   CGATATGCAAATGCA        CGGTTACACAAA TATA TTCGCGTAACCG         TTTAATTTTGTTGAA  73 43
        norB 1685285 .. 1685306 - -15.9  -5.45652   ATCCGCAATAAAAAA           CTGCACCCG AAAA CGGGTGCAG            TTGCTCATTTCATAC 100 49
        gpxA 1684573 .. 1684597 - -17.3  -4.02132   CCGCAAACGGACAAA          TGCCGTCTGAA GCC TTCAGACGGCA          TTTCCCAAGACGGCG 100 46
     NMB1617 1680609 .. 1680638 - -14.5  -4.67904   GACTAACCGTAAAAA       TGCCGTCTGAAACA AAA TGT-TCAGACGGCA       TTTTTGAGGATTATT 100 36
     NMB1610 1673009 .. 1673036 - -17.2  -3.82083   GGATGAGAATGCAAA        TGCCGTCTGAAA CGGC TTTCAGACGGCA         TGGCAATCAGCGTTT 100 32
     NMB1609 1671683 .. 1671724 - -16.7  -3.79874   TGCCATATAAGATAA GGGTTTCAGACGGCATCTG CTGT CCAATGCCGTCTGAAACAC  GCAATCAGCGTGCGA 100 30
         gpm 1664296 .. 1664326 - -14.1  -4.56597   CCGCCTTGTCAAAAA       TGCCGTCTGAAAC GCTGG GATTCAGACGGCA       TTTTTTATTTCACAC 100 43
     NMB1602 1661615 .. 1661627 -  -5.5  -3.08494   AAGAAGGACAAATCA                GCGGT CAA ACCAC                ACCGAGTAAGGACAG  52 430
      potD-3 1655351 .. 1655377 - -13.1  -5.56264   GCCAAAGATAAAAAA         TGCCGTCCGAA CATCC TTCAGACGGCA         TATCGGGCTTTATTT 100 35
     NMB1592 1653762 .. 1653801 - -17.4  -3.53343   AATCGGGGCTTCAAA  CGCAAATGCCGTCTGAAA AGGC TTTCATACAGCATTTGCG   TACCGCGTCATTTCA 100 33
     NMB1590 1652333 .. 1652359 - -18.2  -4.71223   GCATAACAGACAAAA         TGCCGTCTGAAA TAT TTTCAGACGGCA         TTTCTTATCCGAAAC 100 44
     NMB1589 1651691 .. 1651705 -  -3.5  -4.11216   GTTTCAGGCTGAAAA               CGGCA GGTTG TGCCA               ACACTTCGACAAGGC  59 152
        pgsA 1650811 .. 1650825 -  -6.4  -3.57144   TTTTGGAGCGGGAAA               CGAGTC TCG AACTCG               CGACCTCAACCTTGG  61 154
     NMB1587 1649009 .. 1649035 - -15.3  -4.66833   CCGGAACTTGAAAAA         TGCCGTCTGAA CACGC TTCAGACGGCA         TTTCCATCCGTTCGG 100 45
        ilvI NONE
        ilvH NONE
     NMB1575 1637004 .. 1637024 -  -3.3  -3.24708   GACGGGTTAAACAGA           GTGTGCCG CTTAAT CGGCA-AC            TTCATTCATCAATAC  47 14
        ilvC 1635881 .. 1635903 - -10.6  -5.67063   TCCACTATAAAAAAA           CTGCCTACAC GAT GTGTAGGTAG           TCCCGTTTGAAAACA 100 42
     NMB1568 1627310 .. 1627341 -  -4.5  -3.04322   TTGAATGTTTCAACA      CACAGGA-TGACAC ATAAA GCGTCAATCGTGTG      TTGCCCTGTTTTGGA  47 187
     NMB1567 1626392 .. 1626414 - -12.1  -4.57073   CATTTGCCGTAAAAA           TGCCCGAAA ACCTG TTTCGGGCA           TGGATTCGGACTTAA 100 37
        purN NONE
     NMB1565 1624908 .. 1624920 -  -3.3  -3.64716   TCATTCCTGAAAATA                GCGTT AAA ACCGC                TTTGCATATGGCGTT  51 111
     NMB1564 1624346 .. 1624385 -  -9.5  -2.90633   AAAGAGGAAACAGCA  GGCAGATATATTCGG GAGGTGCAGT CCGAATATATCTGCT   TTTTTATGCGCCTCC  69 106
     NMB1563 1623144 .. 1623163 - -13.6  -5.14563   TTCGCCATTAAAAAA            CCGCCTGA AGGT TCAGGCGG             CTTATCCGCTCCGGC 100 43
     NMB1562 NONE
     NMB1561 1621220 .. 1621265 - -12.7  -3.06696   TTTTCTTTGAACAGA TGGCTTCAGACGGCAT-TGGAA TGA TTCCGTATGCCGTCTGAAGCGG TTTGGGAATGTGTTT  80 74
        glnS 1619476 .. 1619502 -  -5.8  -4.13654   CGGGTAAAGGAGAAA         TTCCGCCCGAAC AAT ATTCAGACGGCA         GGGATGGGGTTTTAC  66 37
        gshB 1618234 .. 1618268 -  -7.9  -3.82946   TTAGCTCAAAGAGAA    CGATTCTCTAAGGTGC TGAA GCACCG-AGTGAATCG     GTTCCGTACTATTTG  69 222
        dgkA 1617744 .. 1617756 -  -6.3   -3.6869   CATACTAATCCTAAA                GGATT ACA AATCC                TGCTGCAAGCGTTTT  64 39
     NMB1557 1616950 .. 1616983 - -11.2  -4.83169   AGGCGGGCATAAAAA     TGCCGTCTGAAA GCCCGGGCTT TTTCAGACGGCA      TTTCAAACATTTTCA 100 46
        trmU 1615741 .. 1615768 - -17.2   -3.6579   AATTGAGCGGAACAA        TGCCGTCTGAAA ACCG TTTCAGACGGCA         TTACCTTTATCGTGT 100 32
      fadD-2 1613981 .. 1613997 -  -7.9  -3.53012   CGCGGTTCTGGCAAA              CGGACGG ATG CCGTCTG              AACGATGGACGGCTG  66 62
        pyrG 1612226 .. 1612263 - -17.2  -4.09685   CCCGATTTGCGAAAA   TGCCGTCTGAAAGTCT TCATTC AGGCTTTCAGACGGCA    TTTTGATCATCAAGT 100 50
     NMB1553 1611280 .. 1611304 -  -2.2  -4.32482   ACCCACAAGCTAAAA          TCCTGTTATT TTCAC AAAAACAGAA          AACCAAAAACAGAAA  58 464
        lbpB NONE
        lbpA 1594240 .. 1594251 -  -2.2  -2.70932   CCTGCGCGGGAATGA                CGAA TTCA TCCG                 TACGGAAACCTGCAT  39 252
     NMB1534 NONE
     NMB1533 1583591 .. 1583611 - -12.6  -4.78237   CATTTTATAATAAAA            CAGCCTGC ACAAA GCAGGCTG            TCCGTCTTTTGAGAC 100 51
     NMB1532 NONE
     NMB1531 1582288 .. 1582304 -  -2.9  -2.91144   TCACTTTTGAAATTA              GACCGTC TGA AACGTTC              TGAATGTGATTTTCA  42 100
        dapE 1580936 .. 1580972 -  -9.3  -4.14739   GGAGGGAGGGTAAAA    CGGGGCAGATACAGACA ATA TTTCCGTTGCCGCCCCG    ATGCCCTCTCCCTAA  79 174
     NMB1528 1578283 .. 1578304 - -11.6  -4.93696   TGCAAATATGAAAAA           GCCCGAAC ATTCAA GTTCGGGC            TTCAAAATTCTGGCT 100 303
        rfaF 1577136 .. 1577154 -  -5.2  -3.15346   AACATCCTATCAATA             TCCGCCGT CAG ACGGCATA             AACCCGAAAACAGAA  52 45
     NMB1526 1576307 .. 1576326 -  -2.2  -4.31433   GAGTTTCATAATAAA            TTTTCCTT TGTC AAGTAAAA             ATAAATGGGGCGTGG  58 372
        slyD 1571297 .. 1571333 -   -16   -4.9448   ATCCATCAAACAAAA    TGCCGTCTGAAACGGA ACAAA CCCTTTTCAGACGGCA    TCAGATACCTCCAAG 100 51
     NMB1521 1570409 .. 1570444 - -12.7  -4.08692   CAACCGCCTGCAAAA    TGCCGTCTGA-AGCGG AACAA CCCCTTTCAGACGGCA    TTCATTTTCCCCCAA  95 41
     NMB1520 1569798 .. 1569808 -  -3.2  -3.23274   TTTTTCATAATCGAA                 TCCG TTT CAGA                 CAAATAATTTGTCTG  45 71
        dsbD 1567945 .. 1567969 - -14.4  -4.82901   CCTTTCTGACAAAAA          TGCCGTCTGA GAACT TCAGACGGCA          TTTGAAACATCGGAA 100 41
     NMB1517 NONE
        fixS NONE
     NMB1515 1564012 .. 1564030 -  -6.1  -3.54424   TTCTATCTTCGTAAA             TTGCTTA TTTTT TAAGCAA             TGTATTTTTCTGTTT  61 134
      dnaQ-2 NONE
     NMB1513 NONE
        ispF NONE
        rpiA NONE
     NMB1510 1560402 .. 1560420 -  -7.3  -4.72272   CGTCCGTATCAAAAA             CCGGCGG AACTG CCGCCGT             TGCAAAATAATCCGC  80 166
     NMB1509 1559371 .. 1559397 - -18.2  -2.88544   CGTGAGGCTGACAGA         TGCCGTCTGAAA GAC TTTCAGACGGCA         TAGCTTTTTCTCTTT 100 264
     NMB1500 1550221 .. 1550250 - -13.1  -5.07011   CAGATAAATTAAAAA       GCCTTAAATATGA AAAA TCACATTTAAGGC        CTTCAAACTGAAAAT 100 43
         rph 1549419 .. 1549445 - -15.3  -4.38154   AGATTGTTGACAAAA         TGCCGTCTGAA CGGTT TTCAGACGGCA         TCCGGACGACAATCA 100 38
        lysC 1547990 .. 1548016 - -15.9  -4.52589   GGGCGGCAGACAAAA         CGGCACTGCCC GATAA AGGCAGTGCCG         TTGTCCGTTTCAAAC 100 50
     NMB1492 NONE
     NMB1491 1538385 .. 1538395 -  -4.6  -2.78384   TCCGCCGTCATCATA                 CGCC TCC GGCA                 CGGCACAGGCCGCCA  46 364
     NMB1490 1537538 .. 1537569 -  -2.2   -5.1287   TTGATACCGAAAAAA      TTCGGCAACGCTAT GAGG ATTGGGTTGCCAAG       CTATGCGGGAACTTG  74 408
        gabD 1535337 .. 1535379 -  -7.2  -4.10925   AGAGACTGCTTAAAA TG-CGG-CGCCGTCTGAA ATCCTGCCG TTCAGACGGCATCCGTCA CCCGACATCCATACA  71 23
        fimB 1534297 .. 1534333 -  -8.1  -3.11222   GGGCAATGGCAAAAC   GC-CATACCGTCTGAA AGGATG TTCGGACGGCATGAGC    TTATTTTGAAATGTT  63 172
     NMB1486 1534146 .. 1534170 - -12.9  -4.24002   GTTCAAACGCGAAAA          GGCAGCCTGAA GCG CTCAAGCTGCC          TGAACAGACGGTACG  95 16
     NMB1485 NONE
        surE 1531593 .. 1531613 -  -2.5   -5.2291   ATATCATAATAAAAA            TGCGCGT TCTTCTC AAGCGCA            AAGCCCGACGGTATA  73 205
     NMB1483 1530237 .. 1530263 - -18.2  -5.61881   CGCCAAAAACAAAAA         TGCCGTCTGAAA ACC TTTCAGACGGCA         TTTCCAACTTGATTT 100 52
     NMB1477 NONE
        gluD 1526117 .. 1526141 - -17.3  -4.82901   CCGCCCGCACAAAAA          TGCCGTCTGAA GGC TTCAGACGGCA          TTTTTTGTTCAAACA 100 41
     NMB1474 NONE
     NMB1473 1523370 .. 1523405 - -22.1  -4.07568   TCCTGCTGTTGAAAA    TGCCGTCTGAAACGG GAATCT CCGTTTCAGACGGCA     TTTTTTATCCTCGGC 100 56
        trpS 1519455 .. 1519492 -  -8.3  -4.08767   CTGATGGTTTCAAAA   TGCCGTCTGAAACGCGG CAGG CGGAGGTTCGGACGGCA    TCGGGTTCATTTCAA  76 32
     NMB1470 1518855 .. 1518871 -  -2.2  -4.57569   GCAGGGTTTGAAAAA              CCCAAA TATAT TCCGGG              ATGTCCGAATACCTC  63 39
     NMB1469 NONE
     NMB1468 1518166 .. 1518187 - -14.5  -4.79756   CACATAACCCAAAAA           CCGCCTGAA AATC TTCAGGCGG            TTTCGTTTGGGTTGC 100 80
     NMB1464 1512846 .. 1512880 -  -7.9  -3.82946   TTAGCTCAAAGAGAA    CGATTCTCTAAGGTGC TGAA GCACCA-AGTGAATCG     GTTCCGTACTATTTG  69 233
     NMB1462 1511511 .. 1511530 -  -3.4  -3.66908   CGGGTTCAAAATCAA            CGCCACTG CCAG CGGTTGCG             CCACGCGCCCAAAAC  54 2
     NMB1461 NONE
         ssb 1509408 .. 1509441 -  -4.5  -5.22039   CCCAAATGCAAAAAA     GAGAAACCCTGCCCC GTAA GGTTTAAGGTTTCTC      CGTCCTTTATGATTT  79 70
     NMB1459 1507992 .. 1508019 -  -9.9  -4.86731   TTCCCTCAAATAAAA        TGCCGTCTGAA ACCTCG TTCGGACGGCA         TTTTCCGTTGCCTGC 100 44
     NMB1456 NONE
     NMB1455 NONE
     NMB1454 NONE
     NMB1453 1501702 .. 1501728 - -10.9  -4.87803   GATTTGCAAACAAAA         TGCCGTCTGAA GGGCT TTCAGACGGCG         TTTTTCAGGCTGCGT 100 179
      dnaQ-1 1498133 .. 1498158 - -16.3  -4.56597   CCGCGTCGGCAAAAA         TGCCGTCTGAA AAAA TTCAGACGGCA          TCTTCGGATACATTA 100 136
        dinP 1492631 .. 1492658 -  -2.6  -5.87688   ACAACCTAAAAAAAA        GCGGC-GCGGC GGATTAA ACCGGAGCCGC        AATGCCGTCTGAAGG  95 183
        recA 1488505 .. 1488528 - -11.1  -5.40072   GGCGGCTCAAAAAAA          CGGTACTTC GCAGCA GAAGTACCG           TTTATCGGGATTTCA 100 45
     NMB1441 NONE
     NMB1440 NONE
        purE 1479758 .. 1479793 - -19.9  -4.56775   AGTTGTTCGCAAAAA    TGCCGTCTGAAACCC GAAACA GGGCTTCAGACGGCA     TTTGTATAGTGGATT 100 155
     NMB1435 1475079 .. 1475091 -  -2.7  -3.40522   AGTGCGGTATCATAA                TCCAA ACG TTGAA                ACGGGTAAAAGTTTT  47 55
     NMB1434 1473390 .. 1473424 -  -7.9  -2.91378   CAAACAGTACGAAAC    CGATTCACT-TGGTGC TTCA GCACCTTAGAGAATCG     TTCTCTTTGAGCTAA  59 84
     NMB1433 1472701 .. 1472715 - -11.4  -2.80901   AAACAGCGGAATAAG               GCGGCA TTT TGCCGC               GATTCCGGCGCGGCG  74 52
     NMB1431 NONE
        greA 1470387 .. 1470421 -  -7.9  -3.82946   TTAGCTCAAAGAGAA    CGATTCTCTAAGGTGC TGAA GCACCA-AGTGAATCG     GTTTCGTACTATCTG  69 130
        porA 1466899 .. 1466938 - -14.6    -4.788   AAACCAAGCCAAAAA  TGCGAAATACCGTCTGAAA ATC TTTCAGACGGTATTT-GCT  GTCTTTATTGCCGTT 100 156
     NMB1427 NONE
     NMB1426 1462712 .. 1462746 - -17.3  -3.41126   CCATAAACGCGACAA     TGCCGTCTGAAAGCG GTTTG CGGTTTCAGACGGCA     TCGTTATCATTTGAA 100 32
        lysS 1461031 .. 1461062 - -17.4  -4.53303   TACCGCCATACAAAA      TGCCGTCTGAATCC AATC GGGTTCAGACGGCA       TTGCCATTTCAACTG 100 50
     NMB1421 NONE
     NMB1420 NONE
        ruvC NONE
     NMB1418 1453680 .. 1453713 - -11.9  -5.47218   TTGCATTTAAAAAAA     CA-ATCAGGAGTTTCG ACT CGAAACGCCTGATATG     TTTTGTAATTTTACG 100 44
     NMB1417 1452097 .. 1452141 - -20.8  -4.13767   TGTTTGACTGGAAAA GGCTTCAGACGGCACGGGCG CATCC CGCGTATGCCGTCTGAAGCC GCAGCGGCGGCACGG 100 75
        pepN 1449151 .. 1449177 -  -9.6  -4.81249   GCTTAAACTGAAAAA         CAGCAATCAA GTTTATT TTGATTGCTG         TTTTTCTTAATATTG 100 305
     NMB1411 1439788 .. 1439798 -    -4  -4.35958   CGATGAAATAAATAA                 TTCT ATA AGAA                 TAGTAGTTAATGCAC  64 222
     NMB1401 1432241 .. 1432253 -  -5.5  -5.07567   CTACATCCCAAAAAA                CAAGC GCA GCCTG                CGTGTGTAGGGTGCG  80 254
     NMB1400 1429296 .. 1429349 - -16.3  -4.69664   TAGATGAGTGAAAAA GAAGTGCAGGCTGCCTAAAAAGAC AGAAAAA GTCTTTCC-GGCAGCCTGCACTTT GGTTTCATTTCAGTC 100 117
     NMB1399 1428190 .. 1428232 -  -4.1  -3.34962   CCGGATACCCGATAA TCAG-GCATCCG-TGCTGCCT TTT AGGCGGCAGCGGGCGCACTTA GCCTGTTGGCGGCTT  51 3
     NMB1395 1424365 .. 1424391 - -15.3  -5.00884   ACGCGGCTGAAAAAA         TGCCGTCTGAA ACGCA TTCAGACGGCA         TCCACTTAAAAAAAA 100 59
         zwf 1419213 .. 1419224 -    -3  -3.53811   CGTATTCGTGCCAAA                CAAA CATA TTTG                 TGTCCTTTTTTTATT  49 300
     NMB1391 NONE
         glk 1417528 .. 1417542 -   -10  -3.28924   TATGCCCTTCGATAA               TGCAGC CCC GCTGCA               AGGAGCCGCTGTGGT  71 40
     NMB1389 1416580 .. 1416603 -  -3.7  -4.25104   GTTGTGGGATGAAAA          GGCTGCCGG AAACTG CCGCAAGCC           GCCGACGACCGTTGT  62 81
       pgi-2 NONE
     NMB1387 1413969 .. 1413981 -  -6.9  -2.71146   AAAAATCAGGACAAG                GCGAC GAA GCCGC                AGACAGTACAAATAG  55 371
     NMB1382 1408587 .. 1408600 -  -5.9   -4.8622   GCTGGCAATCAAAAA               CAGCG AAAT CGCCG                AGGAGTTGGAATTGC  83 496
        lldD 1404852 .. 1404890 -  -8.9  -2.87257   AAAATACAGCCAAAT   TTTAATGCCGTCCGAAC CCTGT GTTCAGACGGCATCGTA   TTTTTCAGTATCTAA  65 37
        clpX 1396851 .. 1396885 - -11.6  -5.73978   ATCAGAAACAAAAAA    CCGCTTCAGAAACGT GGTTCA ACGTTCC-GAAGCGG     TTTTGTTTGCCATCA 100 38
     NMB1370 NONE
     NMB1369 1394015 .. 1394041 -   -16  -4.86939   TAACAAATGCAAAAA         TGCCGTCTGAAA GCT CTTCAGACGGCA         TTGGCGCGCCGGGTT 100 40
     NMB1367 1390870 .. 1390891 - -17.3  -4.74504   AGCGCAATCGAAAAA           GCCGCCGGA AGAT TCCGGCGGC            TTTTTCGCACCCTTA 100 38
     NMB1365 1389689 .. 1389724 - -12.1  -3.81137   GCTGAAACACGGAAA   TGCCGTCTG-AA-ACGG AAAA CCGTATTTCAGACGGCA    TGGAAATATCCGACT  93 49
        xseA 1387087 .. 1387116 -  -2.7  -5.77632   AAAATTATAAAAAAA       TATCGGGTCGGGT TTTT ATCCGCCCCAAGA        TGCGCCGTCTGAAAC  86 214
     NMB1362 1385422 .. 1385454 - -19.4  -5.28983   GCCAAAACACAAAAA      TGCCGTCTGAAACA TCTGC TGTTTCAGACGGCA      TTTTATTCGGGCGTT 100 42
        pdxH 1383445 .. 1383480 - -20.6  -5.00616   TTCCCCGTGAAAAAA    TGCCGTCTGAAACCCG ATTC CGGTTTTCAGACGGCA     TATGTTTTTTCCTGT 100 41
     NMB1354 1377144 .. 1377158 -  -2.7  -3.41671   GAAACATCGAATCAA               CCTGC CAGTT GCGGG               AATATCGTTTTCAGT  47 7
     NMB1353 1375552 .. 1375568 -  -6.5  -4.29302   GGCACAGGAAAACAA              TCCCGAC ACT GCCGAGA              AAAACCGGCAGCTTG  74 249
        suhB 1369961 .. 1369997 - -23.3  -4.72272   CGCTGCCAGTAAAAA    TGCCGTCTGAAATATCG GCG CGATACTTCAGACGGCA    TACCCGCCCGTTTTC 100 67
     NMB1345 1366284 .. 1366308 - -15.1  -4.90381   TCCAATACAACAAAA          TGCCGCCTGAA CAT TTCAGACGGCA          TTTGACCCATTACTG 100 35
        proS 1356760 .. 1356787 - -17.2   -4.8622   CCCCCTAAGTAAAAA        TGCCGTCTGAAA TTAT TTTCAGACGGCA         TTCGACCAAGCTTAC 100 37
     NMB1338 1355975 .. 1356001 -  -2.9  -5.00616   GTCTTCGGCAAAAAA         CGCAAATCGGT GCTCG ACCAAGTGGCG         GCGCAAGCCATCTTG  76 104
     NMB1333 1352372 .. 1352390 -    -3  -3.88291   CACGATTTGCATAAA             GCCTACCG TTT CGGCAATC             CGATCAACGTATCCA  54 29
         prc 1350744 .. 1350774 - -15.6  -3.81488   TCCTTTCAAACATAA       TATGCCGTCTGAAA TCC TTTCAGACGGCATC       GTCAAAACCTACTTC 100 34
        uvrB NONE
     NMB1330 1347444 .. 1347462 -  -6.6  -4.19238   GTTTGAACGGCAAAA             CGCGTGTG TAC CGCACGCA             TCCTTATAGGTTTTA  69 515
        trxB 1339531 .. 1339557 - -11.6  -3.92746   TGGATGGTAAAAACA         GCCTTCTGCCAT GCG AAAGCAGAAGGC         AAGGTTTAAAGAAGC  95 127
        rpsF 1339129 .. 1339143 -  -4.2  -3.14548   AACAAGATTATTGAA               TCCCAA TTA TTGGGC               GACCGCTTCTTCAGA  49 17
     NMB1322 NONE
        rpsR NONE
        rplI 1338061 .. 1338115 - -17.5  -5.32396   ATACGAAAAACAAAA CAAATACCGTCTGAAACCACATTCCGA CAA TCGGCA-G-GGTTTCAGACGGCATCTG ATAATTTCAATTACT 100 36
      ftsK-2 1331340 .. 1331376 - -12.4  -3.49232   GCCTGAAACATAATA   TGCCGTCTGAAACGCCA ATTC CGCCGTT-CAGACGGCA    TTTTGCAATACGGGC  88 40
         tig 1329802 .. 1329835 - -11.1  -4.21194   TTTCATGATGGAAAA     GCACCAAAGCGAGCTT TAA AAGCG-GCTTCGGTGC     TTTCAAAAACTGCCT  91 63
        clpP 1329114 .. 1329138 - -17.3  -4.42806   GCAGCTTGAAACAAA          TGCCGTCTGAA CGT TTCAGACGGCA          TCGGTTTCTCTCAGG 100 50
     NMB1311 1328691 .. 1328704 -  -3.8   -3.2048   CTCAAACGCCATCAA               GGGA AGGTTA TCCC                GATACACTCCCTATA  47 93
     NMB1303 1320577 .. 1320594 -  -9.8  -4.30844   ACCTTAGCATCAAAA             CGCCGC TGTTAC GCGGCG              TTTTTTCTGTGGTTT  87 343
     NMB1296 1311949 .. 1311967 -  -8.8  -2.87211   ATTTCTTCTGACAGA             TGCCGTCT GAA AGACGGCT             GTCCCTAATCCGCAA  65 30
        mutM 1311046 .. 1311080 -  -4.3  -2.71712   GTTTGTTGTTGAAAC     GTTCGGACGGCAT ACCGATAAA ATGCCGTCTGAAA     CCGTTTTCAGTCCTA  45 38
        plsC 1309940 .. 1309971 -   -16  -4.55118   TAATCCCATATAAAA      TATGCCGTCTGAAC ACAG GTTCAGACGGCATT       TTCCATAGATACAAC 100 292
     NMB1292 NONE
        nrdA NONE
     NMB1290 NONE
     NMB1289 NONE
        nrdB 1303316 .. 1303346 - -16.3  -4.26393   CATACAACATACAAA       TGCCGTCTGAAAC ATCCG GCTTCAGACGGCA       TTTTTTCAAAAAACA 100 42
     NMB1287 1302800 .. 1302825 - -19.1  -4.62302   TAATACCGTCAAAAA         GCCGTCCGAAC CAAT GTTCGGACGGC          TTTTATTTCAACAAA 100 28
     NMB1280 1293502 .. 1293535 - -11.9  -4.07568   TGTCGTCGCCGAAAA     TGCCGTCTG-AAGG CACTTCC CCTTTCAGACGGCA     TTGCCTGCCGCCGTA  95 49
     NMB1279 1292203 .. 1292235 - -15.7   -4.7329   AAAAGGATGCAAAAA      TGCCGTCCGAACC GAAACGT GGTTCAGACGGCA      TTTTAAAAAACATTA 100 38
     NMB1277 1287750 .. 1287772 -   -15  -5.40072   CGTCCGGCAAAAAAA           TGCGGTGAAT CTG ATTCACCGCA           TTTTTTTGACAAACA 100 56
     NMB1272 NONE
     NMB1271 1281334 .. 1281369 - -13.4  -4.14598   TTCAACTAAATCAAA    TGCCATCTGAAG-GCGC GGA GCGTACTTCAGACGGCA    TCTGGGAGGCGCGAA  95 66
     NMB1270 1279650 .. 1279690 -  -4.8  -3.39908   CTGTCTGAAAATATA TCGGACGGATTGCCG CCGGGACTTGCC CGTCAATCCG-CCGA  AACGAGAAAATGCCT  54 14
     NMB1269 1278417 .. 1278447 -  -2.6  -3.05384   TTTCGTTTCACTCAA       GGCACAACAC AGAATGAAAAA GTGTTGTGCT       CTTTATTTTGATTTA  43 78
     NMB1268 1277246 .. 1277259 -  -2.3  -4.24963   CAGAACCAGCCAAAA               CATCC ATCT GGAAG                AAATGGTTTGGCTAA  58 37
     NMB1267 NONE
     NMB1266 NONE
     NMB1265 NONE
     NMB1264 1275513 .. 1275534 -  -2.9  -4.12188   GTATGACGTTCAAAA           CCGTCTCCC AAAC GACAGACAG            GTTCATTTCAAAGTA  56 28
     NMB1263 NONE
     NMB1262 1273423 .. 1273450 -  -3.3  -3.05597   TTCATTTCGTAAAAT        TCGCGTCCGATG TCGGT CTGCGG-CGCGA        TTTCGGCTTGTAATC  45 390
         res 1268526 .. 1268549 -  -8.2  -5.14163   ACCGACCAAGAAAAA          CACTTGGC TACGAAAC GCCAAGTG           TTTTATTCTTGAATC 100 140
     NMB1258 1265713 .. 1265739 - -10.1  -5.46629   AAGACCTGAAAAAAA         GCCGATACGCC TTTTT GGTGTACCGGC         TTTGCCATACTGTTC 100 60
        purM 1258872 .. 1258900 - -12.6  -4.83615   CATCCTCTATAAAAA       TGCCGTC-CAAAC CCAT GTTTGAGACGGCA        TTTCGCTATAGAAGC 100 43
     NMB1251 1257699 .. 1257726 -  -2.5   -5.1356   GTGGATTAACAAAAA        CCGGTACGGCG TTGCCT CGCCTTGCCGT         ACTATCTGTACTGTC  73 103
        ribE NONE
     NMB1246 1252466 .. 1252476 -  -3.2  -3.59649   AAATAATCCCCGAAA                 CGCT CAC AACG                 CCCGTTGTTTCGGCA  49 18
     NMB1245 1252019 .. 1252031 -  -3.3  -4.49937   CCAACAAGAGGAAAA                GCCGT GCC ACTGC                CTGCTCCCTGCCGTT  65 64
         rpe 1250962 .. 1251005 -  -8.3  -4.40561   CCCGTCGAAAAATAA CGCAATGCCGTCTGAAA CAGAGCTAAT TTTCAGACGGCATTTCT ATTTCAATCATTGGC  81 4
     NMB1239 NONE
     NMB1238 1244198 .. 1244217 - -11.4  -4.13767   CGCCGTATGGGAAAA            CGGCCGGA ATAT TCCGACCG             TTATTTTGTCAACAA  89 50
        recR 1243504 .. 1243555 - -18.2   -3.9444   TAAACTGCAAGTAAA CCGCC-CGGAAAAATGCCGTCTGAA GGC TTCAGACGGCATTTTGCATTGGCGG CGTTATGCCCCGCCT 100 28
     NMB1235 NONE
     NMB1234 1241035 .. 1241064 - -16.5  -2.78798   ATTCCTTATCCAAAT       GCCGTCTGAAGGC GTGG GGCTTCAGACGGC        GCGGTGTTGTTTCGG 100 45
        recD 1238866 .. 1238887 - -10.2  -2.89935   AAACAGGTTGAGATA           CGGGAAAC CGATCT GTTTCCCG            AAGGGTTTGCCGATC  68 409
         lon 1235281 .. 1235296 -  -4.6  -2.97622   AAAAAATGATGAAAT              GCCCGA ATAC TCGGGG               TTTGTACTGCTTGAG  47 156
        hupB 1234935 .. 1234956 - -13.1  -5.28176   TGGACCGATAAAAAA           GCCGATTCT TTAA AGAATCGGC            TTTTTTCATAAAAAA 100 45
     NMB1227 1232618 .. 1232629 -  -3.6   -2.6704   GAAACGGGAAATTTA                CGGC TGAA GCCA                 AGCCCAAGCCCTGCG  43 11
     NMB1226 1230550 .. 1230564 -  -5.6  -4.13014   TTTATACCGGTAAAA               GGCGGT GAT AACGCC               CGAATTATACCGTTA  66 77
     NMB1225 NONE
     NMB1224 1229133 .. 1229164 -  -8.8  -4.14013   CAAAATTCCCCAAAA      TCCCCTAAATTCCC ACCA AGACATTTAGGGGA       TCGCGGTTCGGGTGT  79 50
     NMB1221 1225308 .. 1225327 -  -2.2   -2.9058   TACCAACAAGATAAT            GAAAAATT CCAT AATTCCTC             CGAGTGTTAAGGGTG  40 32
     NMB1220 1224316 .. 1224364 - -16.3  -3.53012   TTGCCCGGGTTTAAA TAAAAATGCCGTCTGAACCCC GAAAACT GGACTTCAGACGGCATTTTCA TCACGGCTTATTTGG 100 33
     NMB1218 1222625 .. 1222650 -  -4.1  -2.85078   GATATTCGACCAAAC         CTTTGTGTATGA TTT TCAT-CTCAAAG         TACCACTTTGACCAG  46 20
        lipB NONE
        lipA 1220929 .. 1220961 - -13.6   -4.1552   GATTTTGGGAATAAA      TTATGCCGTCTGAA GGGCT TTCAGACGGCATAG      GCGGCTAACACGGGT 100 108
     NMB1215 1220601 .. 1220619 -  -3.9  -2.95941   AAATTTGAATTAAAT             TGTCAAT AAAAA ACTGACA             GCGTACCCTGATAAT  45 100
     NMB1214 NONE
     NMB1213 NONE
     NMB1212 NONE
     NMB1211 1212624 .. 1212669 - -25.1  -3.90744   GCGTTGTCGAAACAA TAAAACAAGGCTGCCTGAAAG TTTC CCTTCAGGCAGCCTTGTTTCA GTTCTCTCGAGGCCA 100 136
        bfrA NONE
        bfrB 1210546 .. 1210573 - -18.6  -5.63236   ACCGAAAAAGAAAAA        CGGCATATCCGT TTAT ACGGATATGCCG         TCTGATGGTGCGGGG 100 70
     NMB1205 NONE
     NMB1204 1209978 .. 1209995 -  -2.7  -3.53012   GGTTCGGCGGTCAAA             TACCG-CT TTC AGACGGCA             TTTGTCGGGTATCGG  49 3
        glnD 1207309 .. 1207366 - -18.4  -3.27012   AAATTATTTACAATA TCCCCCGCTTTCAGACGGCATACGGC GTGGCG GCGGAATGCCGTCTGAAGGCGGGCGT TATGATAATTGTTCC 100 25
     NMB1202 1206680 .. 1206693 -  -5.2  -3.07816   GGCTCAGTTATTGAA               GCCC TATATC GGGC                GGTAACTTCCAGCAC  50 146
        guaB 1204962 .. 1204998 - -24.7  -5.31456   TGAACGGACAAAAAA    TGCCGTCTGAAACCCGA AAA TCAGGTTTCAGACGGCA    TTTTTCCTTGAAAAG 100 51
     NMB1196 NONE
     NMB1195 NONE
      cysG-2 NONE
      cysH-2 NONE
      cysD-2 NONE
      cysN-2 NONE
      cysJ-2 1191195 .. 1191207 -  -2.7  -4.33621   TATTTAATCAATAAA                CATCA CGC TGATA                GCGTTTTTCTTCGCG  60 5
      cysI-2 1189366 .. 1189385 - -13.6  -5.42198   CGGCAAAAAAGAAAA            TCCCCGCA GGAA TGCGGGGA             CGGGTTCAGGCGCGG 100 31
      ilvD-2 1187267 .. 1187284 -  -2.6  -4.17425   ATAACGAGGCCAAAA             TTGCGG AAAATA CCGCCA              TCGCCCAGATAAATT  56 100
     NMB1187 1186922 .. 1186933 -  -4.4  -2.62184   GCGTGGGCGACATTA                TGCT CGGC AGCA                 ATTATCCGGTCGATT  45 39
     NMB1186 1186756 .. 1186777 -  -9.4  -2.75844   TTCCGCACCGCAAAC           CGCCG-GGG TCAAG CCCTCGGCG           CATCCTGCCGGAACG  64 12
     NMB1185 1186012 .. 1186048 - -15.3  -4.68593   TTGACGATTGAAAAA    TGCCGTCTGAAACCC GGAAAAA GGCTTTCAGACGGCA    TTTGTCCGGACGGCA 100 55
     NMB1176 1177901 .. 1177915 -  -8.5  -3.53012   CCTTGTCGGTTGAAA               CCCCG CTCTT CGGGG               CGGTAGAATCAGATT  65 466
     NMB1168 1172009 .. 1172023 -  -8.5   -3.5627   AGACGATGGTTGAAA               CCCCG TCCGG CGGGG               CTGTGGGAATCGGGT  69 71
     NMB1166 NONE
     NMB1165 1169517 .. 1169541 -  -4.1  -2.73771   GGATATTTTTCAAAC          GGAATCGCGGC GCG GGCGGGATGCC          TGCCTTTTCCGGATT  45 40
     NMB1164 NONE
     NMB1163 1168315 .. 1168357 -    -4  -3.05819   CAGACAGCGCCAACA CGGCGGCAAGCCCTAAAATC AAA GGTTTCATCGCTTGCCTCCT TTACCGGTTTTCATC  47 10
     NMB1162 1167650 .. 1167702 - -17.9  -3.27298   GCTTGCAAGTATCAA GATTCGCATATGCCGTCTGAAGCTC GGA GAGGTTCAGACGGCATATGCTTATT TGGGCTGCTCTTCAA 100 21
     NMB1161 1167418 .. 1167452 -  -7.9  -3.82946   TTAGCTCAAAGAGAA    CGATTCTCTAAGGTGC TGAA GCACCA-AGTGAATCG     GTTCCGTACTATTTG  69 34
     NMB1158 NONE
     NMB1157 NONE
      cysG-1 NONE
      cysH-1 NONE
      cysD-1 NONE
      cysN-1 NONE
      cysJ-1 1159159 .. 1159171 -  -2.7  -4.33621   TATTTAATCAATAAA                CATCA CGC TGATA                GCGTTTTTCTTCGCG  60 5
      cysI-1 1157330 .. 1157349 - -13.6  -5.42198   CGGCAAAAAAGAAAA            TCCCCGCA GGAA TGCGGGGA             CGGGTTCAGGCGCGG 100 31
      ilvD-1 1155231 .. 1155248 -  -2.6  -4.17425   ATAACGAGGCCAAAA             TTGCGG AAAATA CCGCCA              TCGCCCAGATAAATT  56 100
     NMB1149 1154886 .. 1154897 -  -4.4  -2.62184   GCGTGGGCGACATTA                TGCT CGGC AGCA                 ATTATCCGGTCGATT  45 39
     NMB1148 1154720 .. 1154741 -  -9.4  -2.75844   TTCCGCACCGCAAAC           CGCCG-GGG TCAAG CCCTCGGCG           CATCCTGCCGGAACG  64 12
     NMB1147 1153976 .. 1154012 - -15.3  -4.68593   TTGACGATTGAAAAA    TGCCGTCTGAAACCC GGAAAAA GGCTTTCAGACGGCA    TTTGTCCGGACGGCA 100 55
     NMB1138 1145865 .. 1145879 -  -8.5  -3.53012   CCTTGTCGGTTGAAA               CCCCG CTCTT CGGGG               CGGTAGAATCAGATT  65 466
     NMB1130 1139973 .. 1139987 -  -8.5   -3.5627   AGACGATGGTTGAAA               CCCCG TCCGG CGGGG               CTGTGGGAATCGGGT  69 71
     NMB1129 NONE
     NMB1128 NONE
     NMB1127 1137481 .. 1137505 -  -4.1  -2.73771   GGATATTTTTCAAAC          GGAATCGCGGC GCG GGCGGGATGCC          TGCCTTTTCCGGATT  45 40
     NMB1126 NONE
     NMB1125 1136279 .. 1136321 -    -4  -3.05819   CAGACAGCGCCAACA CGGCGGCAAGCCCTAAAATC AAA GGTTTCATCGCTTGCCTCCT TTACCGGTTTTCATC  47 10
     NMB1124 1135614 .. 1135666 - -17.9  -3.27298   GCTTGCAAGTATCAA GATTCGCATATGCCGTCTGAAGCTC GGA GAGGTTCAGACGGCATATGCTTATT TGGGCTGCTCTTCAA 100 21
     NMB1123 1135382 .. 1135416 -  -7.9  -3.82946   TTAGCTCAAAGAGAA    CGATTCTCTAAGGTGC TGAA GCACCA-AGTGAATCG     GTTCCGTACTATTTG  69 34
     NMB1118 1132430 .. 1132440 -  -3.2  -3.38726   GATGGGAAAAAAGCA                 CCTG TGC CAAG                 TCTTCGGGCAGGGCT  47 98
     NMB1117 1132174 .. 1132195 - -11.5  -5.45652   ACCGGCAACAAAAAA           CCGCACGGC CGAA ACCGCGCGG            GAAAGGATAGTCGGG 100 69
     NMB1107 1121006 .. 1121028 - -16.4  -5.48213   GAGGGAAAATAAAAA           GGTCGTCTGA GTT TCAGACGACC           TTTTTTTTATTTGAC 100 43
     NMB1099 1115349 .. 1115361 - -10.5  -3.53855   TGGCGGAAAAAGACA                GCCGC ATC GCGGC                ATTGACGGCGCAAAC  74 504
     NMB1093 1108875 .. 1108885 -  -2.6  -4.19678   TTAGAGGCCAACAAA                 TTTT TTT AAAA                 GAGTAATGAGGGTGG  60 0
     NMB1088 1107109 .. 1107127 - -13.1  -5.33866   GAAACTGACAAAAAA             GCCCGCG TAGGG CGCGGGC             TGAGGGTGAAAGCGG 100 44
     NMB1077 1099078 .. 1099105 -   -15  -2.75481   TTCCAATTTGAACGA        TGCCGTCTGAAA ACGG CTTCAGACGGCA         TCGTTCAACCGCAGG  90 30
     NMB1076 NONE
     NMB1075 1097514 .. 1097531 -  -9.9   -3.1552   GCGGACGGATCAAGA             TTCCCAC TTTC GTGGGAA              TGACGGTGGAAAGAT  71 166
     NMB1073 1093780 .. 1093812 - -10.8  -3.53012   GCTTTCGTTTTCAAA     TGCCGTCTGAAAGGCA TGA TGC-TT-CAGACGGCA     TTTCTGCAATAAGGG  79 43
         lgt 1092857 .. 1092893 - -15.4  -4.83759   AACCAAACGTAAAAA   TACCGTCTGAAAC-CGG ATTT CCATGTTTCAGACGGTA    TTTTTCACAGGCGGT 100 40
        proB NONE
        proA 1087439 .. 1087466 - -14.3  -3.84451   TTTTGCAAATGGAAA        TGCCGTCTGAA GACTGT TTCAGACGGCA         TTTTTATAGTGGATT 100 205
     NMB1066 NONE
        crcB 1082991 .. 1083017 -  -4.4  -5.06414   TTTTTTTAAGAAAAA        GCCTTGG-TGG TTTTAT CCTGCCAAGGC         TTTTTCTTTGTTACA  76 152
     NMB1062 1081046 .. 1081062 - -10.1  -3.61178   GGGATGGATGGGAAA              TCAGCGG CTG CCGCCGA              TTTTGCTTTCTCTGC  75 9
     NMB1061 1079989 .. 1080005 -  -2.1  -5.44119   TGTAGTGTAAAAAAA              CGGCATG GGG CAAGTCG              GAACGCGGCAGGCGG  76 144
         fbp 1078851 .. 1078878 - -14.1  -3.90744   TGCTGTTTGAAATAA        CGGCGGCGGTA TCGGAT TGCCGCCGCCG         TGTACTTGTGTGAAC 100 51
         ggt NONE
     NMB1056 NONE
        glyA 1074141 .. 1074172 -  -6.8  -3.96148   GGTGCTCATGAGAAA      TCCCCTAAATGTC TTGGTGG GA-ATTTAGGGGA      TTTTGGGGATTTTTG  68 115
         opc 1071350 .. 1071372 - -12.8  -4.66609   CATTTCACGTAAAAA           CCGCAAACCA AAA TAGTTTGCGG           TTTGGCATTTAAAGT 100 62
        dedA NONE
     NMB1051 1068572 .. 1068596 - -10.8  -3.72576   CTTTCTTGCAGGAAA         GGCC-GTATGC TACC GCATACTGGCC          TTTTTCTGTTAGGGA  83 101
     NMB1050 1067277 .. 1067289 -  -6.9  -2.71146   AAAAATCAGGACAAG                GCGAC GAA GCCGC                AGACAGTACAAATAG  55 321
     NMB1048 1064446 .. 1064472 - -15.3  -4.56597   GCCTGTTTGCAAAAA         TGCCGTCTGAA AGCGG TTCAGACGGCA         TTTCCGATTTCAGCC 100 40
     NMB1047 1063824 .. 1063862 - -11.8  -4.29432   GAAATTGCAGGAAAA   CGGCTTCAGACGGCAT CTGCCTC ATGCCGTCTGAAGAAG   GTTAGCGGTACAGGT  95 27
        thrC NONE
     NMB1045 1061454 .. 1061470 -  -2.2  -3.76815   AGCCAAAATTCTAAA              CGAAAC GGATG GTTGCG              ACAATGCTTGATGCG  50 97
       fpr-1 1060507 .. 1060535 -   -19  -4.92783   AATTCACTATAAAAA        CCCCGAATCCTG ATTGG CAGGATTCGGGG        TTTTTGATTGCTGGT 100 68
        leuC NONE
     NMB1035 NONE
        leuD 1049030 .. 1049056 -  -9.5  -3.21925   ATATGTTATCAGGAA         TGCCGTCTGAA CGGCC TTCAGACGGTA         TAGGTTTTAACCGTT  71 32
     NMB1033 NONE
      nlaIVR NONE
        leuB 1045739 .. 1045756 -  -9.8   -4.7254   AGGGCGGATGAAAAA             GCGCGG TGTGAT CCGCGC              TTTGTTTTTTTACAA  93 35
     NMB1030 1044981 .. 1045025 - -18.8  -3.13403   GCGGTTTGATGAAGA CGGCACAAATGCCGTTTGAA GGACG TTCAGACGGCATTTGTGCTG ATTCGCATCAAGATT 100 40
        aspA 1043134 .. 1043168 - -23.1  -4.84914   ATTGATATAACAAAA     TGCCGTCTGAAGCAG CATCC CTGCTTCAGACGGCA     TTTGTCTGCAACGTT 100 39
     NMB1025 NONE
     NMB1024 1039608 .. 1039646 -  -2.3    -4.208   TTTGAAAATTAGAAA   GGCGGCATTGTAACC GATTGGCGG GGCGGCAATGCCGTC   TGAAGGGCTTCAGAC  58 53
     NMB1023 1038504 .. 1038528 - -10.8  -3.72576   CTTTCTTGCAGGAAA         GGCC-GTATGC TACC GCATACTGGCC          TTTTTCTGTTAGGGA  83 119
     NMB1022 NONE
        trpE NONE
     NMB1020 NONE
        purK NONE
     NMB1018 NONE
         sbp 1032523 .. 1032550 - -14.3  -3.55444   TTTTGATGTGTGAAA        TGCCGTCTGAA AGGCGG TTCAGACGGCA         TAGCGGTCATTTTTG  95 32
     NMB1016 1030740 .. 1030765 -    -7  -5.47159   CTGCAACACAAAAAA         GCCTTGAAACT GTTGA AGT-TCAAGGC         TTTTTTGTGTTGCAG  91 487
     NMB1006 NONE
     NMB1005 NONE
     NMB1004 NONE
     NMB1003 1024423 .. 1024440 -  -9.9  -3.57144   TTTTTTATCTCCAAA             GTTTCCG ACGT CGGAAAC              TTTCAAAATCCGTTA  75 38
     NMB1002 1023182 .. 1023234 -  -6.1  -3.53811   GCCAGCGGGCGGAAA GCAGTGCGGACGGACGGGATGAC TTCCCCG GTTTCCCCATCAATCCGCGCCGC CTCGATTTTTCCGTT  61 324
         dld 1012677 .. 1012726 - -12.3  -3.66356   ATGGGGAACTTCAAA CCCGACAATGCCGTCTGAACGG TGTCTTG CC-TTCAGACGGCATTGCCTGC CTTCAAAGCGGACGC  93 43
     NMB0996 NONE
     NMB0995 1011347 .. 1011365 -   -16  -4.56597   GGTGTTTTTGAAAAA             CCGCCCGA TAT TCGGGCGG             TTTGCCGTATCAGGC 100 35
     NMB0994 1009647 .. 1009662 -  -6.8  -2.57211   AGGGTTTGGGAGAAT              GGTGCGG TAT CCGC-CC              GGTTTTTTTGGGGTT  55 512
     NMB0993 1009041 .. 1009066 - -15.5   -5.1166   GACGAAAAGGAAAAA         GCCGTGTCGCA TCTG TGCAACACGGC          TTGGCGGGCGCAAAC 100 255
         hsf 1005462 .. 1005493 -  -6.8  -3.96148   GGTGCTCATGAGAAA      TCCCCTAAATGTC TTGGTGG GA-ATTTAGGGGA      TTTTGGGGGGATTTT  68 121
     NMB0991 1004164 .. 1004184 -  -3.9  -5.00616   GCTTTGGCGAAAAAA            CAGGCGG AAGTCAG CCGTCTG            AAAACGGAAAGAGAC  77 184
        pntA NONE
     NMB0979  993778 ..  993802 -  -4.3  -3.03441   TACGAGTCCTGAAGA          CATAGAAATTC TCC GATTTTCGATG          ATTTGTTTTCAATGC  47 83
        pntB  992309 ..  992343 - -10.2  -5.53288   CCCAATGCAAAAAAA     TCACTGCAAACC TTCATAAACGG GGTTTGCAGTGA     TTTTTTCAAATCAAA 100 77
     NMB0969  987837 ..  987847 -  -6.8  -4.19258   AGATTCTATTTAAAA                 TGCC ATT GGCA                 TTTCTTTAAATGCAG  71 5
     NMB0965 NONE
     NMB0964  983217 ..  983242 - -10.6  -5.95286   ATTAAAAAGAAAAAA         GGTTTTCAGA ATGCCG TCTGAAAACC          TTTTTTGTTTGCCTG 100 48
        uvrA NONE
        funZ  976673 ..  976693 - -16.9  -3.18582   CACGTCAGCTACCAA            CCGTGTGCG TAG CGCACACGG            TTGGTTGGGATACAA 100 42
     NMB0942 NONE
       rpmJ2  955467 ..  955502 - -14.2  -5.09895   TATTGACGGAAAAAA    TGCCGTCTGAAAC-GCA TTT TTCTGTTTCAGACGGCA    TATTTGATGAAAAGG 100 192
     NMB0940 NONE
     NMB0939  953297 ..  953335 - -11.1  -3.48024   TTCCAGTATTAAAGA   GGCCGTCTGAAAACCTA CCGTT TCATTTTTCAGACGGCC   TGTTGTTAATAGAAC  82 80
     NMB0938  952404 ..  952430 - -18.2  -4.65895   TGCCGCATTGAAAAA         TGCCGTCTGAAA ACG TTTCAGACGGCA         TTTTTTTTATATTCG 100 32
     NMB0936  950003 ..  950037 -  -7.9  -3.82946   TTAGCTCAAAGAGAA    CGATTCTCTAAGGTGC TGAA GCACCG-AGTGAATCG     GTTCCGTACTATCTG  69 203
        miaA NONE
     NMB0933 NONE
     NMB0932  947633 ..  947675 -  -4.8  -2.60032   TGCTTTGTAAAAAGG GTTCAGACAGCATTATAGCA ATT TGCCGGTATGCCGTCTGAAA GGGTTAAAACAGGTA  47 29
     NMB0931  946808 ..  946850 - -17.2  -4.11692   CACTGATTTTGAAAA TGAATGCCGTCTGAAACAGA ATC CCTGTTTCAGACGGCATTGT TTTTGAGGCTTATAC 100 35
        dapA NONE
     NMB0928  942829 ..  942850 - -10.2  -5.24129   GTTCCGCATAAAAAA           GCAGCTTC TGTTTG GAAGCTGC            TTTTGTTTTGAATGG 100 42
     NMB0925  937474 ..  937501 - -14.3  -4.26079   TCAAATGATGCAAAA        TGCCGTCTGAA GACAGT TTCAGACGGCA         TTTTTACGGGTATTT 100 41
     NMB0923  936026 ..  936050 - -17.3  -4.91429   AAATGGCAAAGAAAA          TGCCGTCTGAA GTC TTCAGACGGCA          TTGTTTTGTTTTGGA 100 43
     NMB0921 NONE
         icd  932084 ..  932114 - -15.6  -3.46659   GATAGGGATAACTAA       TGCCGTCTGAAC GACGAAT GTTCAGACGGCA       TTTTTACCTTTGTGC 100 41
     NMB0919  929843 ..  929861 - -11.6  -4.61873   CGCCACAAAGCAAAA             CCGCCCTG ATT CGGGGCGG             TTCTTTTTTGTTCAA 100 172
     NMB0918 NONE
     NMB0917  929077 ..  929099 - -16.4  -5.06414   GCCTTTCAATAAAAA           TGCCGTCTGA ATT TCAGACGGCA           TTGTTGTCGGATATG 100 42
     NMB0916  928679 ..  928692 -  -5.9  -2.78508   CAGTTGCCAAAACAT               CAGCC ATTC GGCCG                TCCCTCATAGGTTAA  50 30
     NMB0915  927909 ..  927947 - -17.7  -2.52742   ACTTGTGCAGAATAC  GC-CAAAAGCCGTCCGAA CTGT TTCGGACGGCTTTTGTAC   TGTATTTGCGCCTTC 100 265
        pemI NONE
        pemK  927191 ..  927237 -   -24  -3.61715   CAGCGTGCCGAATAA GCAACCGCCCGAACCTGTAA GAAAAGA TTACAGGTTCGGGCGGTTTC AGCATTTAATCGAAT 100 31
     NMB0911  925378 ..  925390 -  -4.7  -3.53091   AGCCTGTCGTGGAAA                GCTCG CCG CGGGC                TGGGGAAGCCGCATT  56 90
     NMB0910 NONE
     NMB0909  923770 ..  923786 - -13.7  -5.14563   CGGGGCATGAAAAAA              GCCCGCA TAA TGCGGGC              GGGTTGTTTAATCTG 100 33
     NMB0908 NONE
     NMB0907 NONE
     NMB0906 NONE
     NMB0905 NONE
     NMB0904 NONE
     NMB0903 NONE
     NMB0902 NONE
     NMB0901  920614 ..  920628 -  -8.5  -4.19238   GTCTGAATGTGAAAA               CGCCC TAATC GGGCG               TTTTTTTATTGCTGT  76 31
     NMB0892  912197 ..  912207 -  -4.6  -4.62783   CATTTATTGGAAAAA                 GCAG AAA CCGC                 TCCGCCGTCATTCCC  69 229
        sodB  904459 ..  904491 - -11.9   -5.1356   GCGGATTAACAAAAA      CCAGTACGGCGTTGC CTC GCCTTGCCGTACTGG      TTTTTGTTAATCCGC 100 476
        cysT  902080 ..  902097 - -11.3  -2.57988   AAATTCACCAATGGA             TTCCCGC CTGC GCGGGAA              TGACGGTAACAGGTA  73 53
        cysW NONE
        cysA  899896 ..  899934 - -25.6  -3.55444   GCCTGACGCTTGAAA   GCACAATGCCGTCTGAAA GCC TTTCAGACGGCATTGCGC   TTTCATGGTTAAATC 100 34
     NMB0877  896559 ..  896570 -  -5.8  -4.06903   AACGGTGAAACCAAA                GACG TTAT CGTC                 CGTGATTTCCAAATG  65 498
     NMB0869 NONE
     NMB0868  887499 ..  887527 - -24.7  -3.77666   GAGAGGGAACGCAAA        CCCGTATCGGCGG ATG CCGCCGATACGGG        TTTTACATTATCGAT 100 58
     NMB0866 NONE
     NMB0865 NONE
     NMB0864  884658 ..  884701 - -17.6  -2.60615   ATTTCTTCCAAAGAT GCAGCAAACGCAGGTTGAGC CTAG ACCCAATCTACGTTTGCTGC CGCATCTGATCCCTA 100 38
     NMB0863 NONE
     NMB0862 NONE
     NMB0861  883418 ..  883438 -  -2.6  -3.33261   TTCCAATTCCGACAA            TCCTTGAA ATATA TCCAAAGA            CACATCTTCAAATAG  47 55
     NMB0860  883091 ..  883110 -  -2.1  -2.91322   ACATGGTCGAAATCA            GTTTCTG TTAGTT CAGAATC             CATTTTTTCGTCAAC  40 36
     NMB0859 NONE
     NMB0858 NONE
     NMB0857  882258 ..  882270 -  -3.3  -3.29144   GCATGGCGCGTATAA                CACGC CAT GCCTG                ATTAAAATTAGTCTC  47 58
     NMB0856  881512 ..  881540 - -21.9   -4.0371   TATTGTCCACATAAA        GGGCAGCCTGAAA ATC TTTCAGGCTGCCC        TTGTCAAATTATTCC 100 264
     NMB0855 NONE
        hisS NONE
     NMB0853  878786 ..  878820 -  -8.6  -3.53224   TAGTGTTGTCTGAAA     TGCCGTCTGAAGAG AGGGTGG CATTTCAGACGGCA     TTTATTTCAGCGAAT  69 27
     NMB0852 NONE
        rdgC NONE
     NMB0850  875777 ..  875790 -  -2.4  -3.86015   CAGTGTTCGGACAAA               GCAT TGGGGG ATGC                CGTCTGAAAACGGGG  53 42
     NMB0849  875130 ..  875166 - -14.5  -3.66654   GAGGTGAACGGCAAA    TGCCGTCTGAAACCCGA CGA TAAGGGTTCAGACGGCA    TTTATATTTCAGGCT 100 34
     NMB0847  874000 ..  874012 -  -6.9  -2.71146   AAAAATCAGGACAAG                GCGAC GAA GCCGC                AGACAGTACAGATAG  55 113
     NMB0846  872866 ..  872900 -  -7.9  -3.82946   TTAGCTCAAAGAGAA    CGATTCTCTAAGGTGC TGAA GCACCA-AGTGAATCG     GTTCCGTACTATTTG  69 34
     NMB0845  871732 ..  871765 -  -3.1  -4.57482   GGACGGATAAAGAAA     CGGATACGGATAC GGAGCTTG GCTTCCGTATCTG      TTTTTCTCTGCCTGA  65 77
        pmbA  864767 ..  864791 - -17.2   -4.1721   ATGTATATTTGAAAA          CGGCGGGACA GGCAA TGTCCCGCCG          TTTTTGTCTGCCGTT 100 264
     NMB0837 NONE
        clpA  861641 ..  861664 - -15.4  -4.41548   CGATATTTGACAAAA          TGCCGTCTGA AATT TCAGACGGCA           TTTTTGATTTTATGC 100 35
     NMB0834  857642 ..  857655 -  -2.3  -4.07885   CAGGCTGCTGGAAAA               CCTGC GCGC GCAGT                TGCAGCGGCTGAACG  56 199
        htpX  844819 ..  844839 -  -7.6  -5.43414   AGCATATACAAAAAA           CCGTACTGC TTGC GC-GTACGG            TTTTTGCCGTTTCAA  95 47
     NMB0812 NONE
        murB NONE
     NMB0810 NONE
     NMB0809 NONE
     NMB0808 NONE
        ppnK NONE
     NMB0806  832237 ..  832260 -  -8.2  -5.14163   ACCGACCAAGAAAAA          CACTTGGC TACGAAAC GCCAAGTG           TTTTATTCTTGAATC 100 95
        metB  828255 ..  828284 - -19.5  -3.75153   CCGGGTTAATTGAAA       TGCCGTCTGAAAC CATG GTTTCAGACGGCA        TTTTTACAGTTTACA 100 36
        ftsJ  826020 ..  826039 -  -2.7  -2.93357   AATGATTGTAAAGCA            CGCCGTC TGTATT GTCAGCG             TTTATTTTTGCCCAA  42 20
        ftsH  823970 ..  823989 - -10.7  -4.14511   AACGGGATGGGAAAA            CGGCAGC TTGCGG GCTGCCG             TTTGTTCGGGAAGTT  87 39
     NMB0797 NONE
     NMB0796 NONE
         pth  822416 ..  822442 -   -16   -3.0806   TGGAAATCGGGAACA         TGCCGTCTGAAA GGG CTTCAGACGGCA         TCGGGTCATTTGCTG  93 31
     NMB0794 NONE
     NMB0793 NONE
     NMB0792  820119 ..  820161 -    -7  -4.05446   TGTCTGAACGACAAA CTTCAAGGTCGTCTGAAAAA TAT TCTTTCAGACGGTCTTGTTG TTTAGGTCGATGGTT  71 40
     NMB0791  819513 ..  819532 -  -9.3  -4.86731   CCGTCTGAAATAAAA            GCAGCCT TTGTGC AGGCTGC             TTTCGGATTGTCGGT  93 41
         pgm  817614 ..  817628 -  -5.6  -4.58685   AAACTGCTGGAAAAA               GTCGGC TTG GGCGAC               AAAGTGGATTTGTAT  73 396
     NMB0786  814442 ..  814486 - -16.6  -4.13767   GGTTGGACGGTAAAA CGGGAAAATGCCGTCTGAAA AATGG TTTCAGACGGCATCGTCCGG CTTAGAGGTTTTGCA 100 27
        recB NONE
     NMB0784  810371 ..  810389 -  -3.1  -3.53444   GTATGCCGTCTGAAA            GCCTGTCC TTTC AGAC-GGC             ATTGCGTCATTTCAT  49 32
     NMB0783  809407 ..  809435 - -16.2  -3.93262   GGGAATAAACGGAAA        TGCCGTCTGAAA TCGGG TTTCAGACGGCA        TTTGGTTTGTGGCGG 100 265
         pfs  796156 ..  796188 -  -6.1  -4.15044   TGCCGTCTGAACAAA      CGGCGTTGCGTCCGA ATA TCGGGTGCAACGTGG      AAATAGCCCGTTATT  69 83
        lepA  794261 ..  794298 -  -6.7  -2.71712   GCGTGCCCCTGAAAT   CAGGGCGGTTTGAGGGG TGTT CCCGACGCGCCGCCCTG    TGTGCCGGAGTTATT  53 36
        lepB  793103 ..  793130 - -17.2  -3.95022   GTGAGGAATAGCAAA        TGCCGTCTGAAA CTAT TTTCAGACGGCA         TTCTTGGCTTCCTGG 100 42
     NMB0759  787566 ..  787592 -  -2.9   -5.0133   GATGCGGCGAAAAAA        CGCATCGAGCAG ATTA CTGC-CGAAGTG         GAAGTGGGCAAAGTG  76 362
     NMB0756  783105 ..  783133 - -13.9  -5.47399   CGAACGGTAAAAAAA        TGCCGTCTGAAGC AGG ACTTCAGGCGGCA        TTTTTTTCAAATCAA 100 408
     NMB0749  779605 ..  779618 -  -3.7  -2.74792   TTATGATTGTGAAAT               CGGGC AGAC GCCCT                GTGCGTGTCGAATTG  43 109
         hfq  779222 ..  779246 -   -13  -5.45802   GTCTGAAAATAAAAA          TACCTTACCG TTGTC CGGTAAGGTA          TTGAAAGATATGACA 100 59
     NMB0747 NONE
     NMB0746 NONE
        folK  777657 ..  777683 - -18.2  -4.98531   GCGGCAAAGGAAAAA         TGCCGTCTGAAA GGC TTTCAGACGGCA         TCCGCGTGCGGAATT 100 39
     NMB0741  773598 ..  773611 -  -5.2  -3.05384   TTCTCTTTGAGCTAA               GGCG AGGCAA CGCC                GTACTGGTTTTTGTT  50 397
         tgt NONE
        hemH  748476 ..  748504 - -18.3  -4.13304   AAAGTAGCGGGAAAA        TGCCGTCTGAACA CGG CGTTCAGACGGCA        TTTTAGACATGGGTC 100 49
     NMB0717  747350 ..  747361 -  -7.2  -2.71146   AAAAATCAGGACAAG                GCGG CGAG CCGC                 AGACAGTACAAATAG  55 495
     NMB0714  746039 ..  746061 -  -8.5  -3.06696   TCTGTTCGGAAGATA           CCGTCTGAA CATCT TTCAAACGG           CATCGGTATTTGAAA  63 18
     NMB0713  744446 ..  744469 -   -11  -5.00616   GCCGTTTTGAAAAAA          GACAGCCCGT CCGG ACGGGCTGTG           CAGGTATCAGTGTTC 100 32
        rpoH  743301 ..  743336 - -19.4  -3.73775   TTGATGTTTACCAAA    TAAAATACCCGACAAA ACAA TTTGTCGGGTATTTTA     TTGCGTATATTTCAA 100 37
     NMB0711  741931 ..  741958 - -11.4  -5.09426   TTCAACCTGAAAAAA        TGCCGTCTGAAA GGGC TTTCAGACGGAA         TTTGCTTATCGGGGA 100 47
     NMB0705  736874 ..  736931 -  -5.5  -4.44046   CCGATTTCAAACAAA GGCCGTCTGAAGGGACCGGGCAGAAACC GCC GGTTT-TGTTTGCCCCGTTCAGACGGCA TTATGATAAAAGGCG  72 42
        comL  734823 ..  734849 -   -16  -3.69354   CGCCAGAAGGGGAAA         TGCCGTCTGAAA GGG CTTCAGACGGCA         TCCGGACATCGGTGC 100 45
     NMB0701 NONE
         iga  725653 ..  725681 - -13.3  -4.92783   AATCCACTATAAAAA        TGCCGTCTGAA GCCTGAG TTCAGACGGCA        TTTTATTTTGCTATG 100 52
        ksgA NONE
     NMB0696 NONE
     NMB0695  721254 ..  721265 -    -3  -2.63301   CACAGCCTTACATCA                TGTT GTCG AACA                 CGGGGGTAATGTTCA  41 6
        folI NONE
        folC  719498 ..  719512 -  -4.2  -2.90496   TTTCCTTTTAAAGTA               CCGACA TGA CATCGG               CAACGGTATGAAATG  46 3
         tpc NONE
     NMB0691  717939 ..  717976 - -13.7  -5.40004   GAGGAAAGGAAAAAA   CATTTCAGACGGCAT AAAAGAGG ATGCCGTCTGAAATA    TCCGTATGGCAATCA 100 38
        purF  716077 ..  716114 - -15.8  -3.63627   TGCCGATATGGGAAA   TGCCGTCTGAAAACCCG GCGTT CGGATTT-CAGACGGCA   TCGCGGTTTGGGAAG 100 43
        greB  715506 ..  715521 -  -3.2  -3.55444   CCTTTATTTGGGAAA              CGGC GCGCTTTT GCCG               TTTCAGACGGCATTC  49 45
        trpF  714577 ..  714605 -  -6.5  -3.92716   TTAAAACAAGCGAAA        CCGAACGAGCCGG ATT CCCGCTTGCGCGG        GAATGACGGGATTAA  66 276
     NMB0685 NONE
        ribH  710283 ..  710302 -  -3.5  -3.84451   CGTCTGAAACGGAAA            GGGTGTA TTGGTG TACGCCC             TGTTTGTTATTCTTC  56 32
        nusB  709455 ..  709485 - -14.1  -4.86731   GGGCTGGAAACAAAA       TGCCGTCTGAAGG GAGGG CTTTCAGACGGCA       TTTGTGTTGCTGACT 100 346
        cnp1  707053 ..  707084 - -14.6  -2.56596   TGGCTGATGAATCGA      GTACCGTCTGAAAC CGAT GTTTCAGACGGTAT       TTTTGTGTCTGGTTA  86 38
        ampD  696794 ..  696825 -   -16  -3.56594   GGAAATTTTCCGAAA      TGCCGTCTGAAATC TGTG GTTTTCAGACGGCA       TTTCTGTCCACGAGA 100 16
     NMB0667  695268 ..  695294 - -17.4  -5.44119   TTTACCCGAAAAAAA         GCGGATATGCCG TAA CGACATATCCGC         TTTGATTGCATTCGA 100 43
      ligA-1  692600 ..  692641 -  -5.2  -3.04398   TGTGGTTCGGAAAAG TG-GGCAATGCCGTCTGAA GGCGG TTCAGACGGCATGGGTTCA GCCGAGCAGGGTAAG  50 23
     NMB0665  691286 ..  691298 -  -6.9  -2.71146   AAAAATCAGGACAAG                GCGAC GAA GCCGC                AGACAGTACAAATAG  55 134
     NMB0664 NONE
        nspA  690260 ..  690277 - -12.7  -5.18371   TGGCAGAAAACAAAA             CCGCCGA AGGC TCGGCGG              TTTGCAGAATAAGGC 100 46
     NMB0662 NONE
     NMB0661  687362 ..  687392 - -15.6  -3.95435   TTTTTTAAAAGACAA       TATGCCGTCTGAAA AGT TTTCAGACGGCATT       TTTTATTTCTTCCAG 100 28
        ntpA  674711 ..  674743 -  -4.8  -3.04398   CGTCCGGCTGAAAAT     GCGCCCG-ATGCCTCT GAA AG-GGTGTACGGGCGC     GTGTTACCGTTTGCC  50 29
         ppa  674076 ..  674103 - -14.3  -4.59109   TAGAGCTTGGAAAAA        TGCCGTCTGAA ACGGCG TTCAGACGGCA         TGGCGGGCGTTATGC 100 35
     NMB0640 NONE
     NMB0639 NONE
        galU NONE
        argH  670852 ..  670879 - -14.3  -4.56597   CTTGCCTTTTAAAAA        TGCCGTCTGAA CATTTC TTCAGACGGCA         TTTGGGGGTTAAGCC 100 34
     NMB0636  670305 ..  670329 - -10.8  -3.72576   CTTTCTTGCAGGAAA         GGCC-GTATGC TACC GCATACTGGCC          TTTTTCTGTTAGGGA  83 143
     NMB0635 NONE
        fbpA  667989 ..  668015 -   -13  -4.11216   TTTTTATCGGCAAAA         CGGGCGGACAGT ATA AATGTCCACCCG         TTTGACAATCCGAAA  95 46
        fbpB NONE
        fbpC  665247 ..  665262 -  -6.1  -2.87463   AAGGGGCGGCATATA              GGCAG AAACGG CTGCC               TGCGTGCCGTGCGTG  54 135
     NMB0631  663622 ..  663657 -   -17  -4.82901   CCGTGCTGATAAAAA    TGCCGTCTGAAAACGG GAGT CTGTCTTCAGACGGCA     TAGGGTTTAAACCCG 100 53
        hisH NONE
        hisA NONE
        hisF NONE
        hisI  660851 ..  660881 -  -3.9  -4.56597   TTTTCTTTGCAAAAA      GGTTCAGGCCG-CT TTTC AGACGGCCCGGACA       GTGTTTGAGACGGCG  67 84
        prfC  659183 ..  659218 -  -8.4  -4.66163   AGTTGCAGGCAAAAA    TGCCGTCTGAAAGCC TTTTTTC GGGTT-CAGACGGCA    TTTTATCGCCGATTG  84 45
     NMB0621 NONE
         pgp  652802 ..  652814 -  -6.9  -2.71146   AAAAATCAGGACAAG                GCGAC GAA GCCGC                AGACAGTACAAATAG  55 160
        ppsA  649054 ..  649082 - -13.1  -5.40072   CTGCTTGGAAAAAAA        TACCCCCGCGCTT TTC AGGCTCGGGGGTA        TGGGCATTGATTATT 100 36
         rho  647551 ..  647589 -   -19  -3.90291   ACCGTGTGAATGAAA   GTGCCGTCTGAAACCCGA TTT TCAGGCTTCAGACGGCAT   TTCGCATTAATGCGG 100 50
     NMB0615  645026 ..  645062 - -22.5  -4.70879   GGCAAACGTGAAAAA    TGCCGTCTGAAACCCGA TTT TCAGGCTTCAGACGGCA    TAGCCGCCCTTATTC 100 35
     NMB0605  634848 ..  634881 - -11.1  -3.03085   CAGGTCAAATAATGA     TGTCGTCTGAAAACCG AAT CGG-CTTCAGACGGCA     TTTATAGTGGATTAA  75 178
     NMB0604  633370 ..  633394 - -14.4  -4.07568   CGCTTCGTTGGAAAA          TGCCGTCTGA GCGTT TCAGACGGCA          TTTGTGCTGTTGCAA 100 52
        hisE  632888 ..  632901 -  -5.2  -3.29829   TACAGTTGTCCATAA               CGGC TCCGAT GCCG                TCTGAAAAGCGGTCA  54 81
        hitA NONE
     NMB0601  632296 ..  632327 -  -2.4  -2.72144   CCAGCTCGCCCAAAC      CGAAATCAAA-CATA AAT TACGCTTTGTCTTCG      TCTTTTTTGTGTTCG  39 10
     NMB0600 NONE
     NMB0599 NONE
     NMB0598 NONE
     NMB0597 NONE
     NMB0596 NONE
     NMB0595 NONE
     NMB0594  625651 ..  625663 -  -3.3  -2.87564   TGATTTTTGGAGAGA                CACCC GCT GTGTG                TTTGTTTTGGGGTAA  44 86
     NMB0593 NONE
        rpsP NONE
        rimM NONE
        trmD NONE
        rplS  621191 ..  621214 - -15.4  -4.48713   CGCAGCAATAAGAAA          TGCCGTCTGA AGGT TCAGACGGCA           TTGGGGGAAAACGGT 100 46
     NMB0588 NONE
     NMB0587  619257 ..  619284 - -13.5  -4.13767   TCTGTTATGGTAAAA        CAAGCCGCCTG TTTGTT CAAGCGGCTTG         CGGGGTCAGGTGGTG  95 31
     NMB0586  618055 ..  618081 -  -9.6  -4.81249   GCTTAAACTGAAAAA         CAGCAATCAA GTTTATT TTGATTGCTG         TTTTTCTTAATATTG 100 243
     NMB0583  611827 ..  611837 -  -2.4  -4.30177   TATCATAGCAACAAA                 CCGC CCG GCCG                 CCACCCGCGCCCACC  58 208
     NMB0582  610195 ..  610246 - -26.3  -3.47361   TATAGTTACCAAATA CAACAAAGGTCGTCTGAAAACCA TATTTT CGGTTTTCAGACGACCTTTGTCG AAATTTCAATAAGCA 100 31
     NMB0581  608385 ..  608417 -  -9.2  -5.17054   ATAATATTGAAAAAA      CCGGCCGAAACT TTAAAAACG AGTTTCGGTCGG      TTTTTCTTTTCTTGT 100 69
     NMB0573 NONE
     NMB0572 NONE
     NMB0571  599863 ..  599879 -  -7.3  -4.03696   AATAATCAGGATAAA              CCAGTTT CCC AAACCGG              AAGGCGGCGGGAAGG  71 224
     NMB0570  598266 ..  598289 - -15.4  -4.27316   TGCCGGAATTTAAAA          TGCCGTCTGA ATGT TCAGACGGCA           TAGCGTTTACAGCAG 100 32
        nqrA NONE
        nqrB NONE
        nqrC NONE
        nqrD NONE
        nqrE  593382 ..  593392 -  -6.8  -3.28791   ATCCCTTTCTTATAA                 CTGG ATG CCAG                 AGAACGACATAAACG  59 9
        nqrF  592101 ..  592122 - -11.7   -4.9725   ATCGGCATAGAAAAA           GGAAGAAAC CGAG GTTTCTTCC            TTTTGTATTTGAAGC 100 48
        apbE NONE
     NMB0562  590488 ..  590498 -  -8.2  -2.95652   CCGATCGAAGTAAAG                 CGGC AAT GCCG                 TCTGAACCCGCCTGT  63 223
        cysE  588587 ..  588621 -  -7.9  -3.82946   TTAGCTCAAAGAGAA    CGATTCTCTAAGGTGC TGAA GCACCA-AGTGAATCG     ATTCCGTACTATCCG  69 243
     NMB0555  584647 ..  584661 -  -2.8  -3.09505   ATATTTGATTTAATA               CATTTG GCT CCAATG               CATTCAAGCATAATG  43 60
        dnaK  582519 ..  582540 - -10.1  -5.15969   TCTCAATTGAAAAAA           GCGCGAATC AAAC GGTTCGCGC            TTTTTTCAGACGGTA 100 45
     NMB0552  579230 ..  579242 -  -4.8  -4.07885   GATGCCGTCTGAAAA                CCGT TTCAG ACGG                CATTTTTATTCCGGA  64 31
        dsbC  576057 ..  576076 - -12.2  -5.00884   ATTTCCCGCAAAAAA            GGCTTGGA ATTT TCCAAGCC             TTTTTTGCGGATGGA 100 41
     NMB0547  571817 ..  571864 - -20.1  -3.61371   AAACCGGACGGCAAA CCCGTAAAGATACCGTCTGAA GCTGTG TCCGGACGGCATCTTTACGGG TTTGCGGGCTTCGGC 100 47
        adhP  570505 ..  570531 - -19.6  -5.33866   CAAATCCATAAAAAA         TGCCGTCTGAAC AGC GTTCAGACGGCA         TTTCGATGTGTACTG 100 51
     NMB0544  565908 ..  565931 -   -11  -5.40072   GGGCGTGTAAAAAAA          GCCGCCCGAA AGGC TTCAGACGGC           ATTTTCAGTATTTTT 100 30
     NMB0543  563931 ..  563964 - -15.4  -4.60924   CAAACGGCGGAAAAA     TGCCGTCTGAAGCC TTTTTC GGTTTCAGACGGCA      TTTGTTTGGCGGGGC 100 142
     NMB0541  563087 ..  563104 -  -5.5  -3.54129   TACACGGGCTGGAAA             CAGACGC AATC ACGCCTG              CCCGATATGGGCGAA  58 17
        aspC  561765 ..  561804 -    -5   -5.4505   TTTTTTAACAAAAAA  CAGATGCCGTCTGAAC TGGTTAAG GTTCGGACGGCATTTT   CATATGGCTGTGCTT  84 42
     NMB0538 NONE
     NMB0537  558908 ..  558941 - -15.5  -3.80893   AGCGGATAAGCGAAA     TGCCGTCTGAAAC TTGCAACG GTTTCAGACGGCA      TTTTTATGTTTGGCG 100 106
     NMB0534 NONE
         nth NONE
        htrA  552620 ..  552645 - -10.5  -4.08767   CTGATTTTTGTAAAA         TGCCCGTTAAT CGGT ATTGACGGGCA          TTTTATCATTTAAAA  87 65
     NMB0531  550925 ..  550951 - -11.7  -4.56597   GGTTTGCTCCAAAAA        GCTTCAGACGGC ATAT GCCGTCTGAA-C         AGGGAAAGGGGTCAG 100 37
     NMB0530  549482 ..  549508 - -19.5   -5.0925   CGCCAAAAGGAAAAA         CCGCCTCGGCA ATGGA TGCCGAGGCGG         TTTGAATATGGTCGG 100 338
         rbn  544006 ..  544036 -  -3.2  -3.63744   CGTCTTGCGAAAATA       CAACGGAATCGATC GTA AATCTTTCCCGCTG       TTCTTGAAAGAATGC  51 497
     NMB0517  541779 ..  541836 -  -9.9  -3.57263   ACCTGCAGCCGCAAA TCGTTACCTACGCCAAAATCGCATCCA TGCA CGGTTTCGATTTGGGCATAGACCACGA AATCGCGCCGAGGGA  71 243
     NMB0505  533013 ..  533026 -  -2.3  -5.23765   CAAAGAACACAAAAA               CGCCA AGCC CGACG                CAGTAACCCTCAGCG  73 219
     NMB0495 NONE
     NMB0494 NONE
     NMB0493 NONE
     NMB0492 NONE
     NMB0491  508043 ..  508077 - -14.5  -4.41348   GCTTGTTGAAAGAAA     GGCTGTCTGAAAC GTATTTGTT GTTTCAGACAGCC     TCCTGGCTCAAACCT 100 257
     NMB0490  506770 ..  506788 -  -8.1  -2.53015   AGAGGGTCGAAGTCA             GGTACGC CTTCC GCGCACC             GGGTTAATGCACATG  61 152
     NMB0489 NONE
     NMB0488  505317 ..  505337 -  -3.9  -2.73875   CCTTTTGTAATATTA            TCGGCAGCG GCT CAATGCCAA            CTTTAAACCTGCTCC  43 2
     NMB0487  505118 ..  505145 -  -4.3  -5.77853   AACGGGCAAAAAAAA        GCCCTGTTACTT GTAGA AAGTAA-AGGAC        GTTAATTTTTGTTAA  89 37
     NMB0485 NONE
     NMB0484 NONE
     NMB0483 NONE
     NMB0482  502579 ..  502602 -  -3.8  -3.82603   AATTCTTAAACAGAA          CCGC-CCCG ATTAATA CGGGTACGG          AAACGCCGAGATAAA  54 53
     NMB0481 NONE
     NMB0480  501317 ..  501340 - -11.1  -4.24404   AGCCAAATTTCAAAA          CCCTCTAAG TATTTT CTTAGAGGG           TTTTGTTTTACCGGC  91 491
     NMB0471  492793 ..  492821 -  -9.7  -3.58522   ACTATTATCGTGAAA        TATGCCGTCTAAA GCC TTCAGATGGCATA        TTTGTGCGCTTGAAT  75 142
      potD-1  481776 ..  481812 - -21.1  -3.15354   TATTTCAATCCAATA    TAAAATGCCGTCCGAAC ATC GTTCGGACGGCATTTTT    AATGCTTCAAATCAG 100 37
     NMB0459  471605 ..  471632 -  -2.6  -5.22039   CTGAAACTCAAAAAA        CTAGATTCCCAC TTTC GTGGGAATGACG         GGATATAGGTTTCCA  75 494
     NMB0457 NONE
        amiC  468290 ..  468316 - -15.3  -4.89393   GAAAGTGTACAAAAA         TGCCGTCTGAA AAATG TTCAGACGGCA         TTTATTTTTCGGAAT 100 40
     NMB0440  453045 ..  453070 -  -6.9  -4.03234   CCCGGTTGAGACAAA         CCGCCGCAGA TTTCGGG TCTG-GGCGG         TTTGCTTTTCAGACG  71 50
     NMB0437  450734 ..  450771 - -12.2  -2.78679   GGTTTGTAGGGAAAC   CGATGCCGTCTGAAGCA TCGGC TG-TTCAGACGGCATTG   CGCGCCTTGCCGGCG  79 108
     NMB0409  416255 ..  416279 -  -7.1   -5.4833   TCAGGCAATAAAAAA          GCACATACCTT TTT ACGGTCTGTGC          TTTTTTATCTGGTGG  91 326
     NMB0403  411320 ..  411346 -  -6.5  -4.33754   AAGTACAACGGAAAA         TCCGGATACCC GAAAG GGGGATTCGGA         TAAATTATCTTCAAT  72 239
        putP  409591 ..  409646 - -11.4  -4.19735   TCTTTGAAAATGAAA CGGGTAAAACACAAATAAGGCCTG TATGCAGG CAAGGTTTATTTGTGTTTGACCCG GAAACGGGTTCAGAC  91 77
        putA  405781 ..  405807 - -18.2  -4.92783   AATCCATTATAAAAA         TGCCGTCTGAAA GGT TTTCAGACGGCA         TTGGTTCACGGGCCG 100 62
        nadA  398366 ..  398378 -  -4.8  -3.53012   TTTTTTGTGTGCAAA                TCCC GTCTT GGGA                AAGCAGGCGGGCGGT  56 73
     NMB0393 NONE
        nadB  396237 ..  396264 - -12.1   -4.4959   GTCAAGGAAGCAAAA        GACCGTCTGAA CAGTGT TTCAGACGGCC         TTTTTGCTTTTAGAA 100 143
     NMB0387  388563 ..  388589 -   -16  -4.56597   GCTGCCTTGTAAAAA         TGCCGCCTGAAA GCC TTTCAGACGGCA         TTGTTTCGGAGGTTA 100 38
        cysB  384144 ..  384169 -  -9.7  -3.68324   CATTCTCAATAAACA         CAGGGCAGACG AAAA CATCTGTCCTG          TTTGTTGTATCTGCC  79 71
        hemN  381695 ..  381723 - -16.9  -4.25104   CTGCCGGCAGCAAAA        TGCCGTCTGAAAA AGC CTTTCAGACGGCA        TTTGTACGTTAGCCA 100 44
     NMB0377  378341 ..  378396 -  -8.9  -4.86731   GGTTTGTAAACAAAA GGGGCGAAAATGCCGTCTGAGCGGC GGAAAT GGCTTTCAGACGGCATTTGCGCTCA ATAATAATATCCCGC  93 23
     NMB0376 NONE
      mafA-1 NONE
     NMB0374 NONE
     NMB0373  375425 ..  375459 - -13.7   -4.2828   TTTCATTCATCAAAA    TGCCGTCTGAAAGCTG AATA CCGC-TTCAGACGGCA     TTTTGGTGGTTGGGT 100 130
     NMB0372 NONE
     NMB0371 NONE
     NMB0370 NONE
     NMB0369 NONE
     NMB0368 NONE
     NMB0367 NONE
     NMB0366  370841 ..  370851 -    -4  -2.89921   AGCAATTGGTACAGA                 GTTT TGT AAAC                 AATTCAAGTAAAAAA  46 422
        aroE NONE
        mtgA  364118 ..  364145 - -14.3  -3.07113   AAGGCAGAAAGCATA        TGCCGTCTGAA TGATAT TTCAGACGGCA         TTTTATATTGCGGCG  88 45
         tal  358873 ..  358913 - -11.9  -3.53012   CTGTGTCCGGTCAAA  CGGGCGATGCCGTCTGAAA GCC TTTCAGACGGCATCGGGAA  AATGCCTAAGCCAAA  86 31
     NMB0350  358279 ..  358303 -  -5.8   -5.2853   TATGGAAAAATAAAA          CAGCGAAA AAGTTTTGG TTTCGCTG          TTTTTGATTTAATTA  85 38
     NMB0349  357093 ..  357117 - -17.3  -3.55444   GCTGTATGTGTGAAA          TGCCGTCTGAA GGC TTCAGACGGCA          TTTGTGCGTTTGTCG 100 49
     NMB0341  349740 ..  349760 - -11.9   -5.1925   CGATAAGGCAAAAAA            GATGCCGTC TGA AACGGCATC            CTTGATCTGCGAAAG 100 53
     NMB0337  346322 ..  346356 - -18.1  -4.13767   GTTCGGATGCGAAAA    TGCCGTCTGAAACGCC AAAC GG-GTTTCAGACGGCA     TTTTTTATTTAAAGC 100 42
        pilG  340883 ..  340916 - -11.8  -5.48213   TATTCAAAACAAAAA     CAAA-CCGGCGCAGA GCGAA TCCGCGCCGGATCTG     TGCGGCAAATCAGGC 100 35
        pilD NONE
     NMB0331 NONE
     NMB0330  339087 ..  339118 - -13.1  -4.48987   GTTTGAGAATGAAAA      TGCCGTCTGAAGC GTGTTT GTTTCAGACGGCA       TTTGACTTTCAGGGT 100 63
        rplU NONE
        rpmA  334659 ..  334681 -   -12  -4.92783   AATCCACTATAAAAA           GCCGCATCGT GAA AAGATGCGGC           TTCAGGTATCGGTTG 100 43
     NMB0323  333132 ..  333169 - -16.5  -3.22668   AAACGGTTCATAACA   CAAAAATGCCGTCTGAA ACGT TTCAGACGGCATTTCGG    CAGTTTTCAACCGGT 100 32
     NMB0317  328630 ..  328640 -    -4  -3.57627   TGCGTACATAAAAAT                 CTTT CGG AAAG                 GCGTTCAGACGGCAT  53 83
     NMB0316  327456 ..  327499 - -24.2  -4.25848   AACCGGCGACGAAAA CAATGCCGTCTGAAAACCTG CAAA CAGGTTTTCAGACGGCATTT ATAGTGGATTAACAA 100 463
     NMB0314  325037 ..  325071 - -25.2   -4.1899   CGATGCGAGGTAAAA     TGCCGTCTGAAACCCG ATT CGGGCTTCAGACGGCA     TTGTCGCGGTTGCGG 100 50
     NMB0310 NONE
     NMB0309  318354 ..  318380 - -15.3  -3.28791   ATGGTTGTCGGAGAA         TGCCGTCTGAA GCCGT TTCAGACGGCA         TTTTTCCAGCTTGAG 100 16
     NMB0305  315326 ..  315338 -  -3.3  -3.56161   TAATTGACTATAGAA                CGTTG CGG CTACG                CGGAAGCCGTACTCG  51 427
         ffh  304822 ..  304858 - -17.6  -4.76193   AATCAGAATATAAAA   CA-AAAACGCCGTCTGA AATT TCAGACGGCGTTTTCTG    TTAAATCGGCTTACA 100 36
     NMB0290  299233 ..  299247 -  -4.2  -3.75629   CATCGTCAATCCAAA               TGCCGA TAA TGGGCA               AACTTCGGCAACGGC  56 138
        dinG NONE
     NMB0286  294450 ..  294468 -  -4.4  -3.90316   ACCTGCCCAAAAACA             CGGTCGAA ATA TACGGCCG             CTATCTTTACGGCGA  58 431
     NMB0282  288301 ..  288312 -  -3.6  -5.22039   CGGAAACCCAAAAAA                CCGG ATTC CCGA                 CTGTGGGAATGATGA  77 83
     NMB0279  282190 ..  282219 - -15.2  -4.56775   AGCCCGTTTGAAAAA       TGCCGTCTGAAA CTTGGT TTTCAGACGGCA        TTTTGATTGGGTTTA 100 38
        mviN NONE
     NMB0276  278622 ..  278639 -  -2.7  -2.75267   AAAGGGGGAATATTA             GCATCAA ACCG TTAACGC              CTGTTTGTGCGGAAG  41 19
        trpC NONE
        recQ  275409 ..  275444 - -12.6  -3.21872   TTTAAATAGAGGCAA    TGCCGTCTGAAACTTG GTAA CGGGCTTCAGACGGCA     TTTCGTTCCAATACC  81 16
     NMB0269 NONE
     NMB0268  271194 ..  271206 -  -9.1  -2.62026   GAGTTGAAGACGAAT                GGGCA TCA TGCCC                GCCGGATACGTTCCG  64 111
     NMB0267  270437 ..  270456 -  -4.2  -3.81929   TAATAAGGTATCAAA            TAACCGTC AGCC GGCGGTCA             ATACCGCCCGAACCA  56 12
     NMB0266  270006 ..  270039 - -17.6  -4.07568   GTGTCGGGTGCAAAA     TGCCGTCTGAAACC GGTTTG GGCTTCAGACGGCA      CGGATTGTATCAAAT 100 41
        ruvA  269250 ..  269283 - -15.5  -2.78211   ATTTCGGTAAAACAG     TTTCAGACGGCATCA AACA CAATGCCGTCTGAAA      GGAAGGACAATAACG  93 131
     NMB0264 NONE
     NMB0263  266382 ..  266416 - -19.4  -2.83903   TTTTTGAAAAACGGA     TGCCGTCTGAAACCCG AAT CCGGCTTCAGACGGCA     TTTTTTCCGCCCAGG 100 51
        xseB  265858 ..  265882 -  -2.7  -2.71924   TACCGCCGTCCAAAG          CCGCATAACGC ATC GCTTCGTGCAG          TGTGTGCGGTATTTC  41 114
        ispA  264996 ..  265022 - -18.2  -3.34506   AGACAAGCATAGGAA         TGCCGTCTGAAA CCC TTTCAGACGGCA         TTTGTTTCATTCAAG 100 94
     NMB0237 NONE
     NMB0236 NONE
     NMB0235  242775 ..  242787 -  -7.7   -5.0133   GACCTTTGCAAAAAA                CTGTC CCC GACAG                CATTGACATTATTAA  88 136
     NMB0231 NONE
     NMB0230  238227 ..  238247 -    -9   -3.0094   CGCCACGCACACATA            GCCGTACA TGCCC TGCACGGC            ACGCACCAGTTTCAA  67 334
     NMB0228  236900 ..  236914 -  -2.8  -3.15249   CAGACGGCCTATGAA               CTGTTT TTC AAGCAG               AAACTTTGATGCCTG  45 18
     NMB0227  235583 ..  235594 -  -4.4  -2.57344   CATCTGCGCTACAAG                GTTC AGCC GAAC                 AAGCCGCCGATATAT  44 16
     NMB0226  234542 ..  234566 - -10.8  -3.72576   CTTTCTTGCAGGAAA         GGCC-GTATGC TACC GCATACTGGCC          TTTTTCTGTTAGGGA  83 244
     NMB0225  233262 ..  233299 -  -6.3   -5.4505   CGTCTGAACAAAAAA   TGCCGTCTGAA-GCCTGA CAA TCTGGGTTTCAGACGGTA   TTTTCGTACCGTGCC  89 281
       acp-1  227860 ..  227886 -  -8.7  -4.34267   CCATATAAGGGAAAA         GCCTCTATTGC GCGGT GCAGCAGAGGC         TGTTGTGTCGGGCGA  79 48
      fabF-1  226451 ..  226477 - -18.2  -4.94902   TAATCACTATAAAAA         TGCCGTCTGAAA CGG TTTCAGACGGCA         TTTCGATGTCGGCGG 100 54
        pglA  224932 ..  224943 -  -2.2  -3.97368   GTGGGAATCTAGAAA                CGCA AAGT TGCA                 AGAATTTATCGGAAA  53 153
         kat  221292 ..  221313 -  -7.9   -5.4505   GCGTTTAATAAAAAA           CG-CCCGCTG AAA CGGCGGGGCG           GGATGGGGGAATGCC  95 150
     NMB0215  220271 ..  220307 -   -16  -4.87786   TGAATTTGATAAAAA    TGCCGTCTGAAACGGT CAAAC AACGCTTCAGACGGCA    TTTTATAGTGGATTA 100 194
        gyrB  214155 ..  214180 - -14.1  -4.90266   TTGACCAACCAAAAA         GGAGACGCGGCA CGA TGCC-CGTCTCC         TTTTTTAAAACGGCA 100 42
        sdaA  212666 ..  212695 - -14.5  -4.30977   AAGAAATAAATGAAA       TGCCGTCTAAAAA ACTG TTTTCAGACGGCA        TTTTCGTTTCTGTCC 100 45
     NMB0208  208492 ..  208518 - -19.6  -4.39426   GAGAGCTTGATAAAA         TGCCGTCTGAAG CGG CTTCAGACGGCA         TATCAGGGAAGGGTC 100 39
      gapA-1  207242 ..  207280 -  -8.9   -5.0925   GGTGAAAATGAAAAA   TGCCGTCTGAAACTTGA AAACA TCGGGTTTCAGATGGCA   TTTTGTTTGACGGTT 100 47
     NMB0204 NONE
        dapB  204361 ..  204391 - -13.4  -4.07687   AGCCTGTCGGCAAAA       TGCCGTCTGAACAA TAT CTTTTCAGACGGCA       TTTTGTATGGGGGTT  95 39
     NMB0200  202682 ..  202697 -  -2.5  -4.24432   AAACGCAAAATCAAA              GTGCCG CATGT CGGC-C              TGCCGAATATCCTGT  60 447
         rne  197405 ..  197427 - -12.8  -5.10497   AACCCATGTAAAAAA           GAGGTTCTGC GGA ACAGAACCTC           TTTTTGCCGCCGTCG 100 43
     NMB0194  193533 ..  193553 - -12.6  -4.35524   TGCGGAAAGGGAAAA            GCCGCTTC GCGGG GAAGCGGC            TCCGGTAAGGGCGGG  95 43
        gidA NONE
        rnhB  190659 ..  190683 - -17.3  -3.55444   TTGCGATGCCGGAAA          TGCCGTCTGAA GGC TTCAGACGGCA          TTTTTGTGCCGGTTT 100 39
     NMB0188  185765 ..  185821 -  -3.7  -2.64061   CATAACGACAAGGTA GGCGGATTGGGGATGCCGTCTGAAGCG ACAGG CGTTTCAGACGGCAT-CGTG-TCCGAC CGTCAGCCGTGTTCC  43 28
         frr  185061 ..  185074 -  -2.3  -2.78679   GTTCGGCATTCAAAT               GCCGT CTGA ACGCC                GAACCGTGCAGGTTA  40 38
        uppS NONE
        cdsA NONE
         dxr NONE
     NMB0183  180874 ..  180885 -  -3.6  -3.39955   AAACGTAAAATCTAA                CCGA GCAG CCGG                 GTAACGTCGTTGAAG  49 10
       omp85  178385 ..  178410 - -16.3  -3.53343   AATGTTGCCGCGAAA         TGCCGTCTGAA GGGC TTCAGACGGCA          TTTGCGGGATTAGAA 100 35
     NMB0181 NONE
        lpxD NONE
        fabZ  176253 ..  176278 - -10.5  -3.05844   TGCGCGACGGCAACA         GGTTGTCTGAA AACT TTCAGACGACC          TTTTTCTGAACACTC  73 39
        lpxA  175376 ..  175418 - -17.9  -5.40474   ACCGCTTTAAAAAAA CCGATGCCGTCTGAAACGC TTTCG GGGTTTCAGACGGCATCAA AAGGGTACGGTCAGC 100 36
     NMB0177  173633 ..  173684 -   -12  -2.63623   TTTTTCAAAACAGAC TTAATATGCCG-TGCCGTCTGAAT ATTCGG ATTCAGACGGCCTCGG-ATATTAA TGCGGCAATTCGCCG  76 22
        dadA  172276 ..  172305 - -19.5  -4.87803   GATTTTGAAACAAAA       GGCCGTCTGAAAA ATGA TTTTCAGACGGCC        TTTAAATTTGAAATG 100 66
     NMB0175  171315 ..  171340 - -17.7  -4.78752   ATTATAACGCAAAAA         GGCCGTCTGAA TCAT TTCAGACGGCC          TTTGGCATACAGGTT 100 41
        valS  168373 ..  168406 - -16.9  -4.48741   TAATCCACTATAAAA     GAGGCCGTCTGAAAA ACAT TTTTCAGACGGCCTT      GTTTATTCAATCAAA 100 41
     NMB0120 NONE
     NMB0119  129001 ..  129037 - -19.7  -3.34398   GGTTGGTTTGAAAGA    GAAAAGGTCGTCTGAAA AAT TTTCAGACGACCTTTGC    TTTTCTGTGATTGGT 100 41
     NMB0109  116573 ..  116605 - -16.5  -4.74706   TTGAAGATGGAAAAA      TGCCGTCTGAAAC GGAAGGT GTTTCAGACGGCA      TTTTTGTCGGATGAT 100 44
     NMB0105  113107 ..  113117 -  -6.8  -3.59979   GCGCTTTAGTGCAAA                 GCGT ACA ACGC                 GAGCCTGAACCACCA  63 270
     NMB0104  112305 ..  112340 -  -8.6  -4.29106   CTCTATATTAATAAA    TAGCTAACTAA-TTCTA TTG TGGAAATTAGTTAGCTA    ACTAAAAGTTATTAA  79 91
     NMB0103  111282 ..  111316 -  -7.9  -3.82946   TTAGCTCAAAGAGAA    CGATTCTCTAAGGTGC TGAA GCACCA-AGTGAATCG     GTTCCGTACTATTTG  69 118
     NMB0100 NONE
     NMB0099  109416 ..  109447 -  -5.4   -3.9644   GGTTGAACAGAACAA      GACTTCA-TTTTTCT TTA ACAAAAAGTGAAGTC      TTTTTTCAAATAATT  63 66
        pykA  101437 ..  101473 - -18.2  -5.00616   CGCCGCCGCAAAAAA    TGCCGTCTGAAGCC TCGGGCATC GGCTTCAGACGGCA    TTTTCCACTCAGGGC 100 44
     NMB0088   99715 ..   99754 - -22.4  -4.15854   AAATCGAGCCTAAAA  CAATGCCGTCTGAAACGG AAAT CTGTTTCAGACGGCATTG   TTACATTCAAACGGC 100 48
        synX NONE
        siaB NONE
        siaC   77309 ..   77350 -    -4  -4.58395   TGTATCTCTTAAAAA TTAA-TGAGAATTAGCTAT ATGTA ATAGCCAATCCTCTGTTAA TAAAGTAACTAAGTT  69 49
     NMB0067   76429 ..   76459 - -17.1  -3.54902   TTATTTAATAAGTAA       GTTAAGGGATGCA TAAAC TGCATCCCTTAAC       TTGTTTTTCGTGTAC 100 179
        galE   73034 ..   73068 - -13.7  -4.03234   TGTTTTTCAGATAAA     GAGGCCGTCTGAAAA CATCT CTTTCAGACGGCCTG     TATCAGGTCAACTTA 100 38
      rfbB-1 NONE
      rfbA-1   70936 ..   70961 - -17.7   -3.6502   TATCTTTCATCTAAA         GGCCGTCTGAA AAGT TTCAGACGGCC          TCAAACATTATTTTT 100 33
      pilT-1   56777 ..   56805 - -15.9  -2.64155   TTGTTCGGAAAGGTA        GCCGGGCGGGATG CTG CGTCCCGCCCCGC        GTGTTTGCGCCTTGT  90 75
     NMB0051   55413 ..   55453 - -15.6  -3.21934   TGGGGCGGATAAAAT  CATGCCGTCTGAAAACGG GGATG CGGTTTTCAGACGGCATT  GGGTTTTGCGGATCA 100 38
     NMB0050   52689 ..   52716 -  -2.6  -5.22039   CTGAAACTCAAAAAA        CTGGATTCCCAC TTTC GTGGGAATGACG         GGATTAGAGTTTCAA  75 339
        pilB   41412 ..   41444 - -16.5  -5.26316   CCATCGGATAAAAAA      TGCCGTCTGAAAC GTTTCGG GTTTCAGACGGCA      TTTTGTCGGGGTAGG 100 53
     NMB0040 NONE
     NMB0039 NONE
        glmU   36433 ..   36446 -  -3.7  -3.71649   GTCTGAAACCTGAAA               CCGGC TTCA GACGG                CATAGCTTTATTGTT  54 33
        phnA   35996 ..   36031 - -17.7  -5.36441   CCGCCATATAAAAAA    CGCCGTCCGAACC TTGCCAAACG GGTTCGGACGGCG     TTTCTTGTTTTTGGG 100 44
     NMB0033   30705 ..   30739 -  -7.9  -3.82946   TTAGCTCAAAGAGAA    CGATTCTCTAAGGTGC TCAA GCACCA-AGTGAATCG     GTTCCGTACTATTTG  69 197
        glmS   27786 ..   27840 - -15.9  -4.07647   ATACCGCAAATCAAA CGG-GGAAATGCCGTCTGAAGCCTGA AAAA TCGGGCTTCAGACGGCATTTTTGCCA ACCGGCGGGAGTTAT 100 37
        metG   25629 ..   25661 - -17.2  -5.41143   GATTGCGGAAAAAAA     TGCCGTCTGAACGCC TCAA GG-GTTCAGACGGCA      TTTCTTGAGATTCCC 100 43
     NMB0028   24309 ..   24334 -  -8.3  -3.54935   CAAATGCCGCTCAAA         CGTCAGCTGCA TCGG TGCAGCTGAAA          CGGCTGTGTTTGTTT  69 2
     NMB0027 NONE
     NMB0026   23527 ..   23539 -  -3.3  -3.42056   AGTGGGAATCTAGAA                CTCAG GAC CGGAG                AAACCTTTTTACCCG  49 14
     NMB0025   22641 ..   22658 - -11.3  -2.97166   ACTCAACGAACTAGA             TTCCCGC TTTT GCGGGAA              TGACGAATTTTAGGT  75 192
     NMB0024 NONE
     NMB0023   21162 ..   21195 - -24.1  -3.78775   GGCGGCATCATTAAA     TCCCGTCATTCCCAC TTTC GTGGGAATGACGGGA      TTAAAGTTTCAAAAT 100 300
     NMB0022   20464 ..   20481 - -11.3  -2.97166   ACTCAACGAACTAGA             TTCCCGC TTTT GCGGGAA              TGACGAATTTTAGGT  75 376
     NMB0021   19644 ..   19660 -  -5.1  -4.18494   GACCTTCAGCCAAAA              GAATGGC TTC GTCATTC              CCGCGCAGGCGGGAA  64 283
     NMB0020   19098 ..   19115 -  -9.9  -2.97166   ATTCAACGAACTAGA             TTCCCAC TTTC GTGGGAA              TGACGAATTTTAGGT  70 177
     NMB0019   18137 ..   18149 -  -3.5  -3.71649   GTGGGAAATTTTAAA                TTTAA TTT TTAAA                AATTTCCGTTTTCTT  54 393
        pilE   17152 ..   17175 - -14.6  -3.81256   ACCTTTAAAAAGGAA          GCCACCCGGA TTAA TCCGAGTGGC           CGTGGAAAATCACTT 100 79
        envA   14755 ..   14783 -  -2.4  -4.64992   CGGAAAAAACAGAAA       CCGCTCCGC-CG TCATTCC CGCGCAG-GCGG       GAATCCAGACCTTAG  63 463
         gnd   12135 ..   12159 - -17.3  -4.64861   TTCCTGCAAAACAAA          TGCCGTCTGAA CGG TTCAGACGGCA          TTTCGGCAACGGAAT 100 40
        kdtA NONE
     NMB0013 NONE
     NMB0012    9162 ..    9182 - -10.5  -5.47159   TCGGAAGACAAAAAA            GCCGAGTTT TGA AAACTCAGC            TTTTTTGCTTTATCT 100 189
        murA    7534 ..    7564 -   -17  -2.98866   CGATACGGAAACAAT       TGATGCCGTCTGAA GGC TTCAGACGGCATCG       CAACCCGATCAGCCG 100 34
         pgk    6229 ..    6260 - -17.5   -4.9725   ATCGCCACACAAAAA      TGCCGTCTGAAAC CATTTC GTTTCAGACGGCA       TTTTTTTTATATCAA 100 46
        arsC    3164 ..    3176 -  -4.1  -3.28712   GCCGTTTGTTCACAA                TACCG CTT CGATA                TTTTCCAGCGGTCTG  49 7
     NMB0004    2376 ..    2416 -  -8.4  -4.72272   CTTGGGCATCAAAAA TGCCGTCTG-AACCCTGCC TGCG GATAAAGTTTCAGACGGCA  TTTTCCTTGTTTTCA  84 126
        gltX     890 ..     901 -  -3.6  -2.62983   CGTATTCCGACATCA                GACG GCAT CGCC                 CACGCCTGTGGATAA  43 42
     NMB0002     489 ..     510 -  -5.9   -3.5241   TATTGTCCACAAAGA           GGGAATTCA TCGG TCAATTCCC            CGACGCCTTCGTTCC  58 17
     NMB0001 NONE
