# Supplementary material for: Rapid, accurate, computational discovery of Rho-independent transcription terminators illuminates their relationship to DNA uptake
Source: Genome Biol. 2007 Feb 21;8(2):R22. doi: 10.1186/gb-2007-8-2-r22 (PMC1852404; doi:10.1186/gb-2007-8-2-r22)
Supplement: Additional data file 4 — Best terminators found downstream of each of the genes of the 343 organisms studied. [file gb-2007-8-2-r22-S4.zip › Neisseria_meningitidis_Z2491.bag]

     NMA0023 NONE
     NMA0024   19255 ..   19267 +  -7.7  -5.27335   TTAATAATGTCAATG                CTGTC GGA GACAG                TTTTTCTTTGCAAAG  95 82
     NMA0028 NONE
     NMA0029 NONE
     NMA0030   24965 ..   24979 +  -2.8  -3.15249   CAGGCATCAAAGTTT               CTGCTT GAA AAACAG               TTCATAGGCCGTCTG  45 18
     NMA0031   26285 ..   26296 +  -4.4  -2.57344   ATATATCGGCGGCTT                GTTC GGCT GAAC                 CTTGTAGCGCAGATG  44 16
     NMA0032   27313 ..   27337 + -10.8  -3.72576   TCCCTAACAGAAAAA         GGCCAGTATGC GGTA GCATAC-GGCC          TTTCCTGCAAGAAAG  83 244
     NMA0033   28580 ..   28617 +  -6.3   -5.4505   GGCACGGTACGAAAA   TACCGTCTGAAACCCAGA TTG TCAGGC-TTCAGACGGCA   TTTTTTGTTCAGGCG  89 281
        acpP   35128 ..   35154 +  -8.7  -4.34267   TCGCCCGACACAACA         GCCTCTGCTGC ACCGC GCAATAGAGGC         TTTTCCCTTATATGG  79 48
        fabF   36548 ..   36574 + -18.2  -4.94902   CCGCCGACATCGAAA         TGCCGTCTGAAA CCG TTTCAGACGGCA         TTTTTATAGTGATTA 100 54
     NMA0047   39367 ..   39392 + -13.4  -4.07568   CGCCGCATGAAAGAA         TGCCGTCTGA AAACCC TCAGACGGCA          TTTTCCAAACACCCC  95 31
        pglA   40978 ..   40989 +  -2.2  -3.97368   TTTCCGATAAATTCT                TGCA ACTT TGCG                 TTTCTAGATTCCCAC  53 153
        katA   44580 ..   44616 + -14.6  -3.53012   AACCGGGCATAAAAA   TGCCGTCTGAAAC-GTC ATTT GACCGCTTCAGACGGCA    TTTCCACACCCCACC  95 102
     NMA0051 NONE
     NMA0052   45569 ..   45605 + -12.4  -6.04324   AGGACTGCCAAAAAA    TGCTGTCTGAAGCGTT GTTTG ACCGTTTCAGACGGCA    TTTTTTATTTTTTGG 100 40
        gyrB   51660 ..   51685 + -14.1  -4.61873   TGCCGTTTTAAAAAA         GGAGACG-GGCA TCG TGCCGCGTCTCC         TTTTGGTTTGTCAAA 100 42
        sdaA   53301 ..   53330 + -14.5  -4.30977   GGACAGAAACGAAAA       TGCCGTCTGAAAA CAGT TTTTTAGACGGCA        TTTCATTTATTTCTT 100 45
     NMA0061   57665 ..   57692 + -17.2  -4.39426   GACCCTTCCCTGATA        TGCCGTCTGAAA ACCG TTTCAGACGGCA         TTTTATCAAGCTCTC 100 39
        gapA   58904 ..   58942 + -10.3  -5.18355   AACCGTCAAACAAAA   TGCCGTCTGAAACCCGA TGTTT TCAAGTTCCAGACGGCA   TTTTTCATTTTTCAC 100 47
     NMA0065 NONE
        dapB   61796 ..   61826 + -13.4  -4.07687   AACCCCCATACAAAA       TGCCGTCTGAAAAG ATA TTGTTCAGACGGCA       TTTTGCCGACAGGCT  95 39
         rne   68191 ..   68213 + -12.8  -5.10497   CGACGGCGGCAAAAA           GAGGTTCTGT TCC GCAGAACCTC           TTTTTTACATAGATT 100 43
     NMA0073   71554 ..   71574 + -12.6  -4.35524   CCCGCCCTTACCAGA            GCCGCTTC CCCGC GAAGCGGC            TTTTCCCTTTCCGCA  95 43
        gidA NONE
        rnhB   74423 ..   74447 + -17.3  -3.55444   AAACCGGCACAAAAA          TGCCGTCTGAA GCC TTCAGACGGCA          TTTCCGGCATCGCAA 100 39
     NMA0079 NONE
         frr   79721 ..   79734 +  -2.3  -2.78679   TAACCTGCACGGTTC               GGCGT TCAG ACGGC                ATTTGAATGCCGAAC  40 38
        uppS NONE
        cdsA NONE
         dxr NONE
     NMA0084   83910 ..   83921 +  -3.6  -3.39955   CTTCAACGACGTTAC                CCGG CTGC TCGG                 TTAGATTTTACGTTT  49 10
       omp85   86385 ..   86410 + -16.3  -3.53343   TTCTAATCCCGCAAA         TGCCGTCTGAA GCCC TTCAGACGGCA          TTTCGCGGCAACATT 100 35
     NMA0086 NONE
        lpxD NONE
        fabZ   88666 ..   88692 +  -8.6  -3.61175   ATTAAATTTAAACCA         GTACGGCGTTGC CTC GCCTTGCCGTAC         TATTTGTACTGTCTG  69 189
     NMA0089 NONE
        lpxA   90323 ..   90365 + -17.9  -5.40474   GCTGACCGTACCCTT TTGATGCCGTCTGAAACCC CGAAA GCGTTTCAGACGGCATCGG TTTTTTTAAAGCGGT 100 36
     NMA0091   92057 ..   92108 +   -12  -2.63623   CGGCGAATTGCCGCA TTAATAT-CCGAGGCCGTCTGAAT CCGAAT ATTCAGACGGCA-CGGCATATTAA GTCTGTTTTGAAAAA  76 22
        dadA   93436 ..   93465 + -19.5  -4.88405   CATTTCAAATTTAAA       GGCCGTCTGAAAA TCAT TTTTCAGACGGCC        TTTTGTTTCAAAATT 100 66
     NMA0093   94401 ..   94426 + -17.7  -4.78752   AACCTGTATGCCAAA         GGCCGTCTGAA ATGA TTCAGACGGCC          TTTTTGCGTTATAAT 100 41
        valS   97335 ..   97368 + -16.9  -4.48741   TTTGATTGAATCAAC     AAGGCCGTCTGAAAA ATGT TTTTCAGACGGCCTC      TTTTATAGTGGATTA 100 41
     NMA0095   97646 ..   97664 +  -5.3  -4.30719   TCCATAAAAAACAAA            CTCCT-GC AAAA GCTAGGAG             TTTATTATAGCACGA  67 42
     NMA0154 NONE
     NMA0155  139285 ..  139321 + -19.7  -3.34398   ACCAATCACAGAAAA    GCAAAGGTCGTCTGAAA ATT TTTCAGACGACCTTTTC    TCTTTCAAACCAACC 100 41
     NMA0165  151714 ..  151746 + -16.5  -4.74706   ATCATCCGACAAAAA      TGCCGTCTGAAAC ACCTTCC GTTTCAGACGGCA      TTTTTCCATCTTCAA 100 44
     NMA0169 NONE
     NMA0170  155199 ..  155209 +  -6.8  -3.60627   TGGTGGTTCAGGCTC                 GCGT TGT ACGC                 TTTGCACTAAAGTAC  63 115
     NMA0171  155974 ..  156009 +  -8.6  -4.29106   TTAATAACTTTTAGT    TAGCTAACTAATTTCCA CAA TAGAA-TTAGTTAGCTA    TTTATTAATATAGAG  79 44
    NMA0171A NONE
     NMA0172 NONE
     NMA0173  156998 ..  157032 +  -7.9  -3.82946   CAAATAGTACGGAAC    CGATTCACT-TGGTGC TTCA GCACCTTAGAGAATCG     TTCTCTTTGAGCTAA  69 118
        pykA  160208 ..  160244 + -14.6  -5.00616   GCCCTGAGTGGAAAA    TGCCGTCTGAAGTC GATGCCCGA GGCTTCAGACGGCA    TTTTTTGCGGCGGCG 100 44
     NMA0178  161919 ..  161952 + -18.3  -4.17048   GTTTGATTGTAGAAA     TGCCGTCTGAAACAG ATTT CCGTTTCAGACGGCA      TTGTTTTAGGCGCGA 100 51
        sacA  183317 ..  183327 +  -2.6  -2.77899   TTATTAAAGAATAGA                 TAAA ATG TTTA                 TACTTAATAACAGAA  42 23
        sacB  184968 ..  185002 +   -16   -3.4758   AAATAAGTTAAATTA     TGAAGAACCTTTGAGT GCA ATTCGAAGGTTCTTCA     TTCATATTATTCATA 100 35
        sacC NONE
        sacD NONE
        galE  187716 ..  187750 + -13.7  -4.03234   TAAGTTGACCTGATA     CAGGCCGTCTGAAAG AGATG TTTTCAGACGGCCTC     TTTATCTGAAAAACA 100 38
        rfbB  188857 ..  188867 +  -5.4  -3.53012   TAAAACGGCAGCTAT                 CGTT TGG AACG                 TTTAGGCACCGGAAA  58 38
        rfbA  189824 ..  189849 + -17.7   -3.6502   AAAAATAATGTTTGA         GGCCGTCTGAA ACTT TTCAGACGGCC          TTTAGATGAAAGATA 100 33
        rfbC  190431 ..  190455 + -17.3  -5.00616   CTTTCCAGATAAAAA          TGCCGTCTGAA CGC TTCAGACGGCA          TTTTTTCCGACAGCC 100 29
     NMA0210  194168 ..  194179 +  -7.2  -3.78329   TTCGCCAGCACCGCA                GGGC CGAT GCCC                 TTTACCTTGGTCAAA  68 181
        pilT  204047 ..  204075 + -10.1  -2.64155   ACAAGGCGCAAACAC        GCGAGGCGGGACG CAG CATCCCGCCCGGC        TACCTTTCCGAACAA  68 75
        pilU  205399 ..  205439 + -15.6  -3.21934   TAATCCGCAAAACCC  AATGCCGTCTGAAAACCG CATCC CCGTTTTCAGACGGCATG  ATTTTATCCGCCCCA 100 38
     NMA0220  208095 ..  208108 +  -3.1  -5.05782   GCGCGGGAATGACGG               CAGAG CGGT TTCTG                TTTTTTCCGATAAAT  72 298
     NMA0222  212532 ..  212556 + -11.5  -4.60487   TAAGTCCCGCCCCGA          TGCCGTCTAAA CCC TTCAGACGGCA          TTTTTCCGCATAATG  95 38
     NMA0226  216320 ..  216336 +  -2.3  -2.65279   GTCTGAAGCAAGATT              GATTC AGTCGTG GAATC              TGACTTTAAACATTC  39 24
     NMA0227  216723 ..  216747 + -10.8  -5.00616   ACCCCTTCAAACCAA          GCCGCGTTTT TCAGT AAAATGCGGC          TTTTTTAACGGCAAA 100 45
     NMA0228 NONE
     NMA0229 NONE
     NMA0230  219413 ..  219426 +  -2.4  -3.71527   GCCCAACCCGTTCTT               TCTG AATGAG CAGA                TTTCAATGATTAAGG  50 432
     NMA0233  219917 ..  219956 + -18.8  -4.26189   ACCTTATCATAAAAA  TGCCGTCTGAAATACTGA AATA TCAGCATTTCGGACGGCA   TTTTGCCATTTCTCC 100 70
     NMA0239  224439 ..  224477 + -11.9  -3.90112   ATTAGTCAGCGAAGA   GGTCGTCTGAAATAC CATCACAAA GCATTTCAGACGACC   TTTCATTCAAAAGGC  95 36
     NMA0245  229709 ..  229739 + -20.6   -3.9941   TATACAGATAAACAA       TGCCGTCTGAACGC AAT GTGTTCAGACGGCA       TTTACTTATCCACAG 100 224
        mutS  233895 ..  233919 +   -10  -3.97636   TCCAAATATAAAAAA          TGCCGTCCGA ACAGC TCAGACGGCA          TTTGTCCATTCGGCT  80 110
     NMA0253  237976 ..  238002 + -19.6  -4.56597   CCGTTAAACGCCGGA         TGCCGTCTGAAG CCG CTTCAGACGGCA         TTTTTCCCGCCCGAC 100 34
        ftsE NONE
        ftsX  239741 ..  239768 +  -9.9  -3.84719   AAACACCGTCAAAAA        TGCCGTCCGAA CCCGTT TTCAGACGGCA         TTTCAATTTGCCAGT  80 40
     NMA0256  240081 ..  240114 + -15.5  -4.60797   ACCGCCACACAAAAA     TGCCGTCTGAAAC AGCACAAC GTTTCAGACGGCA      TTTTGTATATCAAAC 100 40
     NMA0274  258757 ..  258789 + -17.2   -5.1361   GATAACGAAAAACAA     TGCCGTCTGAACGCC CAAA GG-GTTCAGACGGCA      TTTTTTGAGATTTCT 100 50
     NMA0277  263640 ..  263663 + -14.6  -4.04206   ACAACCGGGAGGATG          CCGC-CGTCCG AAT CGGACGTGCGG          TTTCTGTACCGGTAC 100 47
     NMA0280 NONE
     NMA0281  267584 ..  267619 +   -12  -4.48741   AAATAAGCCGCAAGC    GTTCAGACGGTATTTG GCGG CAGATGCCGTCTGAAG     TTTTATAGTGGATTA 100 35
     NMA0282  269121 ..  269156 + -18.4  -4.76802   CCGCCATATAAAAAA    CGCCGTCCGAACCT TGCCAAAC GGGTTCGGACGGCG     TTTCTTGTTTTTGGG 100 43
        tbpA  273058 ..  273069 +  -7.2  -3.16323   TAAAACAAACATACC                GCCC CGCA GGGC                 TTCATACGGCATTTT  59 38
     NMA0288 NONE
     NMA0289  274540 ..  274572 + -16.5  -4.42788   CCGCCGGATAAAAAA      TACCGTCTGAAACGT TGC AGGTTTCAGACGGTA      TTTTGTCGGGTTAGG 100 67
        pilA  277952 ..  277981 +  -6.3  -3.91897   ACAGAAACCGCTCCG       CCGTCATTCCCGC GTAG GCGGGAATCTAGG        TTTGTCGGTGCGGAA  66 398
     NMA0292  278530 ..  278562 +  -4.2  -3.66178   CTGAAGCTTTAGAGA     TTCTG-GATTCCCAC TTTC GTGGGAATGACGGGA      TTTGAGATTGCGGCA  56 103
     NMA0298  291557 ..  291594 +   -18  -4.75063   CGGAATAAACCAAGC   TATGCCGTCTGAA-GCC CTTTT GGCGTTCAGACGGCATA   TTTTTACAATTTTAT 100 33
     NMA0299  293161 ..  293191 + -10.5  -3.56837   CAGGATTGATGCTGA      TGCCGCCTGAAGCG GGGG CG-TTCAGACGGCA       TTGTGATGTTTGGGG  79 32
     NMA0304 NONE
     NMA0305  297308 ..  297321 +  -3.1  -3.99374   GAGGTTTTGTGCATC               CTGAT ACCG ATCGG                TTGTTGTTGCTCAAA  54 180
     NMA0330  310932 ..  310981 + -18.2  -3.01712   CGGGGATATTGTGCT TTTAGCCCTTCAGACGGCATTTC GGGCG GAAATGCCGTCTGAAGG-CGGAA TATTGGGAGAAAAGG 100 21
     NMA0331  312035 ..  312049 +  -2.7  -4.19238   CGGACACACACCATT               GCCGG TTTTC CCTGC               TTTTGCGATTCAGGC  56 473
         mqo  313737 ..  313762 + -14.9   -5.4833   GAACGGTCAAAAAAA         CAGCGTTTTCA TTTC TGAAAACGCTG          TTTTTTGTTGCCTGA 100 172
     NMA0342  319344 ..  319370 +  -8.6  -3.61175   GATTAACAAAAACCA         GTACGGCGTTGC CTC GCCTTGCCGTAC         TATTTGTACTGTCTG  69 503
     NMA0344  320024 ..  320040 +  -5.9  -2.83592   GAGCGAATTTAGCCA              TTTTAGC TTC GCTGAAA              CTTCGTTTTCGTATC  50 1
    NMA0344A NONE
     NMA0345  321754 ..  321766 +  -4.9  -4.08064   TTGTTCTACAAAAGG                TTGTT TGA AACAA                TTTTAAAGCAAGATT  64 66
     NMA0346 NONE
        cysS  324968 ..  324991 +  -3.2   -5.4505   AAAATCCATCGAAAA          GGGTAA-ATGT GCC GCATTTTGCCC          TTTTTTGTTCAGACG  79 39
     NMA0348 NONE
     NMA0349 NONE
     NMA0350  326734 ..  326761 + -14.3  -3.75153   GGGTTGCAAGGAAAA        TGCCGTCTGAA ACAGGC TTCAGACGGCA         TTTCCATTCAAACAG 100 72
     NMA0353  328668 ..  328694 + -14.6   -5.0916   ACGGACACGGCAAAA         TGCCGTCTGAAA GCC TTTCAGACGGTA         TTTTTATCTTCAGAA 100 41
     NMA0356 NONE
        birA  332634 ..  332653 +    -7  -3.57561   TGCCGCCCGACAGAC            TGCCGCCC AGGC GGGCGGGG             TTTCAAACATTGAGG  63 95
     NMA0358  333523 ..  333553 + -21.3   -3.9373   AAGCCGGACGATAAA       CGCCAAACCCACC GCGAA GGTGGGTTTGGCG       TTTCGGTTTTGAGTA 100 47
     NMA0360  334224 ..  334248 + -17.3  -4.79667   CGTTTTGGACCGCGA          TGCCGTCTGAA GCC TTCAGACGGCA          TTTTTGCTGCCTTTT 100 362
        tldD  340587 ..  340611 + -15.1  -3.16068   GGAATCCGGCACGAT          GCCGTCTGAAA GGT TTTCAGGCGGC          CTTTTACATTAGGAG 100 44
     NMA0368 NONE
        hemK  342108 ..  342118 +  -4.6  -3.76168   TGTTTGCAAAATTGG                 CGGG TTT TCCG                 TTATTGGGTTATGAT  56 42
     NMA0370 NONE
        slyX  343812 ..  343823 +  -4.4  -2.57239   GCCGTATCCGGATTT                CCTT AAAA AAGG                 CTGTGTTTGAATATT  44 47
         ppc  347845 ..  347871 + -15.3  -3.64703   TGCATCGGGGCAAAA         TGCCGTCTGAA CGCCT TTCAGACGGCA         TTTCCCTGACCGCAC 100 47
        gpsA NONE
     NMA0376 NONE
     NMA0377  349830 ..  349848 + -14.6  -4.66833   GATTCCCATTCAAAA             CCGCATCG CAA CGATGCGG             TTTTTCACATTGGCC 100 220
        rplM NONE
        rpsI NONE
     NMA0380  351335 ..  351368 +  -2.3  -4.59773   TTGGATAATGGCGAT     GGTCAGTTCGCTGTG TCGG CGCGGCGGGTTGATG      TTTTTCGGAATCAGG  65 410
     NMA0382  352924 ..  352936 +  -3.5  -2.95942   TCATAAAACTTTACC                TTATT TTA AATAA                TGCTTTGAGTATCAC  45 54
        petA NONE
        petB  354948 ..  354962 +  -2.8  -2.78463   CCGTGGGTGCTTACC               TGTTTG CAA CCAACA               TCTGATGAGGGCAGT  42 6
        petC  355786 ..  355809 + -13.2  -5.46698   GCGTTTGGAACAAAA          GGGCAAATCC TTTA GGGTTTGCCC           TTTTTTCATTTTGCC 100 41
     NMA0386  357988 ..  358027 +  -4.1  -3.51563   TGTTTGAAGTACTTA  CCAAAGCCTTGTCCGGCG AGGTA CACCGG-CAAGGCGGCGG  TTGTCTGAGCCTTTT  53 120
     NMA0388  359668 ..  359679 +  -2.2   -4.2331   CAGTTCAGACGGCAT                CCGA TACT TTGG                 TTTATAATTTTCCTT  58 47
         hpt  360288 ..  360300 +  -3.3  -2.71924   AAATAAGGACGCGAT                GCCGT CTG AAGGC                CTTTCAGACGGCATC  43 35
     NMA0390 NONE
        ptsH NONE
        ptsI  363303 ..  363339 + -18.3  -4.57073   TGGCTGCTTTGGTAA    AAAAATGCCGTCTGAAA GGT TTTCAGACGGCATTTTG    TTTTTAAGAAGCATC 100 419
     NMA0395  365728 ..  365766 +  -4.6  -5.28176   TCTGAAAACGCGAAA   CGCTCCTGTTTCTTTATT TTA AACGAGAAAACAGGAGCA   TTTTTTATGACTACG  83 401
        thiC  367691 ..  367727 +  -8.8  -4.03167   ACGTCAAGCAAAAAA    TGCCGTCTGAAACC CGGAAAAAA GGCTTCAGACGGTA    TTCTTTCGCTTGTGA  79 42
     NMA0408  379007 ..  379047 + -16.5  -3.08112   ATGGCTGCAACGGTT GCGAAAATGCCGTCTGAA AACTCG TTCAGACGGCATTTT-GC  CTTTATCCTTTAAAT 100 52
        ubiG  381152 ..  381178 + -12.2  -4.20834   TGAATTATATGTTTG         CCTGCCGTCCGG CGT TCTGACGGCGGG         TTTGATTGTTTTGAA  95 6
        thrB  382148 ..  382174 + -18.2  -4.89339   GGCGTTTGACAGAAA         TGCCGTCTGAAA GGG TTTCAGACGGCA         TTTTTATGGCTGATT 100 49
     NMA0414 NONE
     NMA0415 NONE
     NMA0416 NONE
     NMA0417  387990 ..  388013 + -15.4  -4.34402   CAGACTGATTCCCGA          TGCCGTCTGA ACCT TCAGACGGCA           TTTTCCTGTAAGGGA 100 33
     NMA0418  388577 ..  388591 +  -2.1  -3.24924   CAGCAAAGGAATCCG               CTATG GCACG CATGG               TATTCTGCGTCAAGC  43 96
     NMA0419  388867 ..  388893 +  -8.7  -3.59979   TCCGTTTTGAACACA         GGCTGTCCGAA ACTGC TTCAGACGGCC         TTTAAAATACGCCGG  69 47
     NMA0420  389710 ..  389736 + -15.3  -4.55128   AACGCCGTCCGACTA         TGCCGTCTGAA AATGC TTCAGACGGCA         TTTTACTTTGGGCAT 100 50
        kdtB  390327 ..  390351 +  -2.1  -3.09983   CGAAAATTGAACCCT          TCTATTTTTGC AAG GCATATATGGA          TATGTTGGAAATTTT  42 31
     NMA0422  391276 ..  391310 +  -9.4  -4.41348   ACACTGTTTGAAAGA     CAGACAAGATAATGTT TTG AACATTGTCCTGTCGG     TTTCTTTGAAGCAGA  86 292
     NMA0423  397216 ..  397228 +  -2.7  -3.63515   TCAAAGAAATATGTT                GAATA ATC TGTTC                TTATTGGAAGTAAAG  49 83
     NMA0424  398151 ..  398178 +   -15  -4.90525   GAACAGATTTTATAA        TGCCGTCTGAAG ATGT TTTCAGACGGCA         TTTTGTTTCCAATTC 100 481
    NMA0426A  398560 ..  398588 + -16.2  -4.05747   TGGGAAGTGGAAAAA        GGTCGTCTGAAA ATGGG TTTCAGACGACC        TTTCTGTGAAGTGTG 100 99
     NMA0427 NONE
     NMA0428 NONE
         vsr  401882 ..  401910 +   -14  -3.61468   GTCAGGGAAATAAAA        GATGCCGTCTGA AAAAA TTAGACGGCATC        TTCCTTTAATTAAGA  93 14
        hslO  415672 ..  415704 + -20.7  -4.58283   GGATAAATAGTCAAA      TGCCGTCTGAAGCAG CTT CCGCTTCAGACGGCA      TTTTTGCGCGGGTTC 100 54
        glnB  423045 ..  423071 + -18.2  -5.47399   CGTTTGGAATGGAAA         TGCCGTCTGAAA GCC TTTCAGACGGCA         TTTTTTTCGGGTTCA 100 42
     NMA0455 NONE
     NMA0456 NONE
        iga2  439034 ..  439067 +  -5.2  -4.82901   CGGATATGCCGAAAG     GGGTCTGACGATGC CACCGT GCGCTGTCAAACCC      TTTTTCTGCCGCCGC  76 45
     NMA0461  441878 ..  441890 +  -6.9  -2.71146   CTATTTGTACTGTCT                GCGGC TTC GTCGC                CTTGTCCTGATTTTT  55 126
     NMA0467 NONE
        lysA  448783 ..  448808 + -16.3  -4.61231   AGCCGAACATCAAAA         TGCCGTCTGAA GCGG TTCAGACGGCA          TTTTTAACGCTCTAA 100 40
       groES NONE
       groEL  453596 ..  453617 + -13.7  -5.42259   CCTTCAGACAACAAG           CCGCACGGT CAAC GCCGTGCGG            TTTTTTTGCGAATAA 100 57
     NMA0476  460486 ..  460520 + -16.6  -4.62471   TGAATGGTGGGATAA     TGCCGTCCGAACTT TGGAAAC AGGTTCGGACGGCA     TTTTTGCGCGTTCAG 100 38
     NMA0485 NONE
     NMA0486 NONE
     NMA0487 NONE
     NMA0488  474296 ..  474323 +  -4.8  -3.68256   CAAGTAATCCATAAG        CCATGCCGCC AGACTGAA GATGGCATGG         ATTTTTTCCTACCGA  59 34
     NMA0489 NONE
     NMA0490  475459 ..  475498 +  -4.2  -3.48276   GGAACACAACCTTAA  AGCCATGCCGTCTGAAAA TCCG TGTTCGGACGGCATTCCC   TTCTGTCGGAACGGA  53 26
     NMA0491 NONE
     NMA0492 NONE
     NMA0493  476839 ..  476855 +  -5.1  -5.06451   TGAAGCGCAAAAAAA              CAGAAAC GAT GTTCCTG              TTTTTTCAGATCATC  78 51
        rpmE  477879 ..  477905 + -18.1  -4.93696   CTTTGCAAGAATTAA         GCCCTGCCATC ATTTC GATGGCAGGGC         TTTTTAATATTTGGC 100 47
         cad  478821 ..  478837 +    -8  -5.45652   GATAGTATCTGCAAA              GACTGC CATGT GCAGTC              TTTTTTGTTGCCGGT 100 45
     NMA0497 NONE
        regF  481349 ..  481377 + -12.6  -4.19238   CAAATAAGTCCGAAA        TGCTTGCAAAAC CCGCC GTTTTGCAGGCA        TTTTCACATTCAGGC  95 34
        regG  481810 ..  481842 +  -9.3   -4.4009   GGTCAAATAAATCTA     TGCCGTCTG-AACG GAATCG TGTTTCAGACGGCA      TTTTGTCCGATGGGG  86 31
     NMA0500  482072 ..  482107 + -15.6  -4.99056   ATCAAACCATGAAAA    TGCCGTCTGAACCTGCG ATA TG-GGGTTCAGACGGCA    TTTTTCCTTATATTC 100 46
     NMA0504 NONE
     NMA0505  487042 ..  487066 +  -6.4  -5.27335   CTGAACGCCGAATCC         GGAC-GGCAGG ACTC CCTGCCCGTCA          TTTTTGTTTGAAACC  89 54
     NMA0506  487985 ..  488017 + -17.2  -5.05228   AGTCGTATAAAATGA     TGCCGTCTGAAC-CG TATC CGTGTTCAGACGGCA      TTTTTGTCCTTTAAT 100 44
     NMA0508  489737 ..  489747 +    -4  -3.28712   GTTTTCATTTTTAAT                 TTTC GAG GAAA                 TTATGAACACACGCA  49 147
     NMA0510  490151 ..  490175 + -10.8  -3.72576   TCCCTAACAGAAAAA         GGCCAGTATGC GGTA GCATAC-GGCC          TTTCCTGCAAGAAAG  83 88
     NMA0511  491188 ..  491215 + -17.2  -5.09762   GAAATCCGAATCCAA        GGTCGTCTGAAA ATAT TTTCAGACGACC         TTTTATTTATTGAGC 100 252
        atpI NONE
        atpB  492729 ..  492748 +  -2.8  -3.16914   TTCGTCTATATCGGA            CAG-GCACA TGA TGCGCACTG            ATTTTCCTAAGTAGT  45 5
        atpE  493068 ..  493080 +  -9.1  -3.90112   TTCGTCCGTTCCGTA                CAGGC GCA GCCTG                TTTGATTAACCCCAA  77 51
        atpF NONE
        atpH NONE
        atpA NONE
        atpG NONE
        atpD NONE
        atpC  498467 ..  498486 + -13.6  -5.45802   GTTTGGTTTGGAAAA            GCACGACC GTTT GGTCGTGC             TTTTTATTTTCCGGA 100 45
        glyQ  499697 ..  499718 +  -3.5  -5.15969   CTTTAATGAAGGCAA           ACGCCGCCT AAGG GGGCGACGA            TTTTTTACGTTCGGG  77 15
     NMA0522 NONE
        glyS NONE
        lgtA NONE
        lgtB  504250 ..  504275 +  -3.9  -3.75153   TGGACATCGTATTTG         CAGCAGACGGCA GGA TGCGG-CGGCTG         TTTACCTTGAGGCAA  54 53
       lgtB2  505407 ..  505438 +  -2.2  -4.55887   ATTAAAATTCTAGAT      TCCTGCCTGCGCG GGAATGA CG-GCGGGGGGGA      TTTCTGTTTTTCCGA  63 255
     NMA0529  508996 ..  509024 +  -9.7  -5.43866   CCCGCAATGTATTGA        CCATTCATACTTA CCC TTGGTATGAATGG        TTTTTTTGCACGTTG 100 167
     NMA0532  512100 ..  512157 +  -4.7  -3.41341   TAAGTGCGCCCGCTG CCGCCTAAAAGGCAGCCCGGATGCCTGA TGA TCGGGTATCCGGGGAGGATTA-AGGGGG TATTTGGGTAAAATT  54 320
         maf  523875 ..  523899 + -17.3  -4.58395   GTAACTGCCCGTTTA          TGCCGTCTGAA GGG TTCAGACGGCA          TTTTTAACCGATGAG 100 37
     NMA0547  524671 ..  524697 + -15.3  -4.77036   GGTGAACAATAAAAA         TGCCGTCTGAA CAGGT TTCAGACGGCA         TTTTTCATGCTGCGG 100 61
        dnaA NONE
        dnaN  530379 ..  530405 + -13.1  -4.66987   CGTATTGGAGATATG        CCCCGAA-CCGT GCAG ACGGATTCGGGG         TTTTGTTCGGCTGTC 100 63
        leuS  537577 ..  537613 + -18.1  -4.57073   AGCCATACGGATAAA    GGCCGTCTGAAACTTGG AAA CAGGGTTTCAGACGGCC    TTTTTAAGGCAGATG 100 57
         drg  538859 ..  538892 + -11.1  -5.49809   TAAACAATGTTAAGA     TGCCGTCCGAAATCCG TTT TGGATT-CAGACGGCA     TTTTTTTGAAATTTA 100 318
     NMA0562  539817 ..  539849 + -11.5  -3.58533   GCCGTTGTTTCAAAA     TGCCGTCTGAAATC GTTTGA GATT-CAGACGGCA      TTTAAACAGTTCTGA  82 63
     NMA0567  541234 ..  541278 + -12.9  -3.75665   TTATAGTGAATTAAA TTTAAACCGGTACGGCAAGGC GAG GCAACGCCGTACCAGTTTAAA TTTAATCCACTATAG  95 27
     NMA0568  541608 ..  541626 + -11.8   -4.6955   ATTAAACGAAAAAAA             CGCTTAGA ATT TCTAAGCG             TTTTGTGTGTTGGTG 100 95
     NMA0571  543624 ..  543635 +    -3  -3.90744   TTATAATGCCTGCCA                TTGT TGAA ACAA                 TTATTTGACGGAGCA  54 96
     NMA0572  544327 ..  544362 +  -9.9  -4.56636   GATGTTGACAGGTCA    TGCCGTCTGAAAGC GGATTTGGG GC-TTCAGACGGCA    TTTTGCTTGGTTTTT  93 41
     NMA0573  545009 ..  545043 +  -7.9  -3.82946   CAAATAGTACGGAAC    CGATTCACT-TGGTGC TTGA GCACCTTAGAGAATCG     TTCTCTTTGAGCTAA  69 320
     NMA0578  550986 ..  551015 + -15.2  -5.26875   ACAACCATTAAAAAA       GGTCGTCTGAAA AAGCAG TTTCAGACGACC        TTTTTTCATTCGCGG 100 73
        xerC NONE
         dxs  563153 ..  563178 + -11.9  -5.03314   CGATACAAGGCAAAA         TGCCGTCTGAA ACGC TGCAGACGGCA          TTTTTTCGGCGTGAG 100 66
     NMA0591  565329 ..  565344 +  -6.8  -3.57971   TCCAAGCCCGAAACC              TGCCGT TCAG GCGGCA               TTTGAGGATAAATAT  63 60
        hemL  566816 ..  566840 + -17.3  -4.36914   CGCCACCTGAAACAA          TGCCGTCTGAA GCC TTCAGACGGCA          TTTTATCGGAAGCGC 100 200
     NMA0598 NONE
        queA  572223 ..  572256 + -12.5  -4.84642   CTATTGGGGGAAGAC     AAGTGCCGTCTGAAC GGAC GTTCGGACGGCATTC      TTTTGTTGATTTGAA 100 54
     NMA0601  574451 ..  574487 + -13.8  -4.12902   TTCCAAATGACAAAA    TGCCGTCTGACACCGT AAAAA AAGGTTTCAGACGGCA    TTTTCAACCTGATTC 100 195
     NMA0612  589993 ..  590007 +  -3.6  -3.91716   GCGGCGGCTTTTGTT               TTTTCT GGA AGAAAG               TTCTTTCGACAGTAA  56 106
     NMA0613  590747 ..  590778 + -13.8  -3.88232   TTTTTGAATCAGAAC      TGCTGCACATGGGG GGTG CCTTGTGTGCAGCA       TTCTTATATAGGGGA 100 76
     NMA0614 NONE
     NMA0615  592423 ..  592437 +    -7  -3.59979   GACTTGCGAGGCGTT               GCCCAG TTG CAGGGC               TTTGAAGTAGGCGAG  60 424
         fhs  594572 ..  594598 +   -16  -5.00616   TTTTCTGAAACCGGA         TGCCGTCTGAAG CCG TTTCAGACGGCA         TTTTTTCGGAACGCG 100 45
     NMA0618  595770 ..  595812 +  -7.8  -4.42667   GTAACCCAAATGCGG CAGGTTTTCAGACGGCTTT GCCGGA AATGCCGTCTG-AAGCCGG TTTTGGTGGTTTTCG  79 37
     NMA0619  597912 ..  597928 +  -5.1  -3.49966   AATTTGTTACAATCG              GCGGTTT GCA AAAACGC              TAATTTTTTTGAAAG  56 49
        tyrS  599259 ..  599300 +  -9.3  -3.08696   AATCCGATTGCCGCA GAAATGCCGTCATTCCCGC CTGC GCGGGAATGACGGCGGAGG  GTTGTTTGTCTCGGT  67 39
        ribF  600528 ..  600538 +  -2.4  -3.34787   TTTTCAGACGGCATA                 GGGG TTT CCCG                 TTGTGAAATACTGTT  45 89
        ileS  603411 ..  603447 + -10.3  -5.24129   TAAAGTTTGAGCAAA   TGCCGTCTGAAACCGC CGAACA GCA-TTTCAGACGGCA    TTTTTTGTGCCGCGA 100 41
        lspA NONE
        lytB  606107 ..  606133 + -15.3  -4.64766   TTTGGGCAACACAAA         TGCCGTCTGAA CAGGC TTCAGACGGCA         TTTTTGCCGTGTGCC 100 56
     NMA0633 NONE
     NMA0634  618962 ..  618972 +  -3.2  -3.85165   GGGAATGACGGCATA                 GGGA CTT TTCC                 TTTGAATTTGCCATA  54 207
     NMA0635  619926 ..  619952 + -18.2  -5.12707   GAATGCAGATAAAAA         TGCCGTCTGAAA ACT TTTCAGACGGCA         TTTTTTGCGGTTTAA 100 39
        ponA  643382 ..  643409 + -17.2  -4.35524   AAAGACTCCGCAAAA        TGCCGTCTGAAA AGTC TTTCAGACGGCA         TTTTAGATTTGGCAG 100 39
         cyc  644963 ..  645003 + -10.5   -2.6006   TTCCGCAATAGTCTG  TTTTAGAGGCCGTCTGAAA AGT TTTCAGACGGCTTCAGGCA  ATTCTGCGATAAGTT  71 41
     NMA0659 NONE
     NMA0660  648370 ..  648396 + -15.3   -3.2916   GATACGGTGCGACGA         TGCCGTCTGAA CGGTC TTCAGACGGCA         TGTTCCGTTTTTGGG 100 39
         gcp  649543 ..  649568 + -16.3  -5.54338   CGTCAGATGACAAAA         TGCCGTCTGAA ATTG TTCAGACGGCA          TTTTTATTTTCGTTA 100 31
        metK  652014 ..  652038 + -17.3  -5.00895   TTTGAAAATCAAAAA          TGCCGTCTGAA CAG TTCAGACGGCA          TTTTTATATAGTGGA 100 47
     NMA0664  652669 ..  652685 +  -5.9  -2.83592   GCGCGAATTTAGCCA              TTTTAGC TTC GCTGAAA              CTTCGTTTTCGTATC  50 1
    NMA0664a  652900 ..  652929 +  -7.1  -3.30701   ACAATTAGTAAAATC       GAGTTTGTCCTAG TTAT CTAGGACAGCCCC        TTAAATTTAATCCAC  61 42
     NMA0666  655116 ..  655143 + -15.7  -5.37043   CAAACAAGTCGAAAG        GCCGCAAAACC GGTTCG GGTTTTGCGGC         TTTTTTATATGGGCT 100 42
     NMA0668  657053 ..  657091 +  -5.3  -5.24129   GCCCGTGTGTTGCAA  TCGCGCC-CCAA-TGCCGT CTG AAGGCAGTTGCCGGCGCGG  TTTTTTGTGCCGCAG  81 97
     NMA0670  658626 ..  658650 + -17.3  -5.47218   CCTGAAATAGACAGA          TGCCGTCTGAA GGC TTCAGACGGCA          TTTTTTTACATCAGC 100 31
     NMA0671  658850 ..  658874 + -17.3  -5.08824   CCTGAAATAGACAGA          TGCCGTCTGAA GGC TTCAGACGGCA          TTTTTTACATCAGCA 100 31
     NMA0673 NONE
        secB  661322 ..  661348 + -15.3  -5.46706   ATTCCTGCCTGTCGA         TGCCGTCTGAA TCCGT TTCAGACGGCA         TTTTTGTTTTCGGAT 100 40
        recG  663555 ..  663589 +  -7.9  -3.82946   CAAATAGTACGGAAC    CGATTCACT-TGGTGC TTCA GCACCTTAGAGAATCG     TTCTCTTTGAGCTAA  69 145
     NMA0678  666691 ..  666707 +  -3.8  -2.58812   TGGTGCGTCGTTGCT              CTATAA CCATA TTATAG              TGGATTAAATTTAAA  43 1
     NMA0679 NONE
     NMA0680 NONE
     NMA0681  668136 ..  668167 +    -3  -4.25681   GCTGATATTTCTCAT      CTTTCAGACAATCT CTAG GGGTCGTCTGAAAC       TTTCTTAACTTCAAT  60 36
     NMA0684  670433 ..  670443 +  -4.6  -3.27298   GAACGAGAATATTCA                 GGCG GTT TGCC                 TTAATAGTTGAGGAG  49 11
     NMA0685  670653 ..  670679 + -13.8  -3.89822   CAGCTAGTCGCAAAA         GGTCGTCTGAAA CCT TTTCAGGCGGCC         TTTCTAAAATACATC 100 46
     NMA0687  672840 ..  672859 +  -3.6  -3.36749   GTCAAACTTTACCTA            CGTACT-TG GCG CGCAGTACG            TTCATCTTCAAAATG  49 92
     NMA0688 NONE
     NMA0689  679481 ..  679515 + -15.2  -4.31433   TGATTTACGGCTCAA     TGCCGTCTGAAAAGCT CAC AATTTTTCAGACGGCA     TTTGTTATGCAAGTA 100 188
     NMA0690 NONE
     NMA0691  682754 ..  682788 + -15.2  -4.31433   TGATTTACGGCTCAA     TGCCGTCTGAAAAGCT CAC AATTTTTCAGACGGCA     TTTGTTATGCAAGTA 100 83
     NMA0692 NONE
     NMA0693  685840 ..  685865 + -10.5  -4.91987   TAATTAAGTTTTAAG         GCCGTCTGAAA AAAA TTTCAAACGGC          TTTTATTATTGGGTT 100 38
     NMA0694  686465 ..  686479 +  -2.1  -3.17714   GTGCGATAGGCGCTG               CAGTC GGTGA GATTG               TTGGTGAGGCTTTGG  43 203
     NMA0695 NONE
     NMA0696  688483 ..  688520 + -10.6  -3.54919   AAGCTATAAATTGAA   GCCCTTCCACAGTACA TAGATC TGTGTTGTGGCGGGGC    TTTACCACGCTGATT  79 111
    NMA0696A NONE
     NMA0697  689673 ..  689695 +  -4.8  -3.61536   ATGGAAACTATAATT           GGTAGCCC AGGGTAA GGGGTACC           TTTCAGGATTGAATT  56 352
     NMA0698  690215 ..  690225 +    -4  -3.62176   AAATACAACGGAATC                 GATT GCA AATC                 TTTCCCGCTGTTCTT  53 54
     NMA0702 NONE
     NMA0703  693657 ..  693669 +  -6.2  -2.71924   CGAAATCGGCTTTCA                GGGC TATTT GCCC                ATTTGAGAACCCATG  53 7
     NMA0704  694287 ..  694297 +  -6.8  -5.34555   CCTTATTTGAATTTA                 CCGT AAA ACGG                 TTTTTTCTCCTGTAC  90 208
     NMA0706 NONE
     NMA0707  695865 ..  695891 + -10.1  -3.87149   CGTCAAAAGGAAAAA         CTGCCTCGGCA ATGGA TACCGAGGCGG         TTTGGATTTGGTCGG  80 511
     NMA0714  703476 ..  703502 + -11.7  -4.66163   CTTTTTCTTGAGAAA         TGTCGTCTGAA CATCT TTCAGACGGCA         TTTTTGCGTACCGGT 100 42
     NMA0715  705144 ..  705177 + -16.2  -5.19879   AGCGGATAAGCGAAA     TGCCGTCTGAAACT TGCAAC GGTTTCAGACGGCA      TTTTTATGTTTGGCG 100 40
        hemC  708108 ..  708139 + -15.3   -4.3586   TTAACAAAAAACAGA      TGCCGTCTGAACT GGTTGA GGTTCAGACGGCA       TTTTCATATGGCTGC 100 480
     NMA0721  710270 ..  710303 + -17.6  -4.41348   CAAACGGCGGAAAAA     TGCCGTCTGAAGCC TTTTCC GGTTTCAGACGGCA      TTTGTTTGGCGGGGC 100 44
     NMA0724  717029 ..  717055 + -19.6  -3.74792   CAAATCCATAAAAAA         TGCCGTCTGAAC AGC GTTCAGACGGCA         TTTCGATGTGTACTG 100 324
     NMA0728  720211 ..  720244 + -13.9  -4.54404   GCCGATAAACGAATA     TGCCGTCTGAACACG GAAA CGGTTTCAGACGGCA      TTTGTTATTGATTTA 100 33
     NMA0729  722581 ..  722600 + -12.2  -5.08255   ATTTCCCGCAAAAAA            GGCTTGGA ATTT TCCAAGCC             TTTTGTTTTGCGGAT 100 403
        priA  725745 ..  725772 + -17.2  -5.07486   TTATTGGCAATCTGA        TGCCGTCTGAAA ACCG TTTCAGACGGCA         TTTTTATTCCGGATC 100 41
     NMA0738  733165 ..  733175 +  -5.4  -4.56597   TCAAACTTATCTATT                 GGAA CAA TTCC                 TTTTTCAAAGGCGAA  74 66
     NMA0739  733612 ..  733635 + -15.4   -5.0925   GCTTGGTTTGTGTGA          TGCCGTCTGA ACGT TCAGACGGCA           TTTTTACTTTTAGAA 100 43
     NMA0740 NONE
     NMA0741  736073 ..  736107 + -12.3  -3.16668   GCTTGAAGCGGGCAA    TGTCGTCTGAAGC-CC GTTT GGCGTTTCAGACGGCA     TTGGTGCGGATATTC  81 334
        grpE  737776 ..  737811 + -18.5  -4.88405   GAAGTAAAGCGGCAA    TGCCGTCTGAA-CCCG CCTGT CGGGCTTCAGACGGCA    TTTTGTTTCGGCGTT 100 100
     NMA0757  749079 ..  749092 +  -2.4  -2.77043   GACAACCGCGCAAAG               CAGT GAGCAG ACTG                GTTTGCCATCATGCG  40 245
        gcvT  750362 ..  750376 + -11.4  -3.86194   GCAGGTTTTAATTGT               CGTCCG ATA CGGACG               TTTGTAGAAAGCATT  87 83
        gcvH  750895 ..  750933 + -14.7  -5.30686   CCGGACAAACGGAAA  CTGCACCTTCAGACGGCA TTTT TGCGGTC-GGAGGTGCAG   TTTTTTGTCCGTGTT 100 67
        hemA  752271 ..  752297 +   -16  -5.24129   TGCGCCGGAAAAGGA         TGCCGTCTGAAG GGG TTTCAGACGGCA         TTTTTTGTGCAGGCC 100 44
     NMA0761 NONE
     NMA0762  754175 ..  754185 +  -5.4  -2.69964   GCAGGGCGGAAAACG                 GTTC TTT GAAC                 TAGTCTGCTTCAGAC  49 12
     NMA0763  754877 ..  754903 +    -3  -3.61175   ATTAAATTTAAACCA         GTACGGCG TTACCTCGCCT TGCCGTAC         TATTTGTACTGTCTG  49 36
     NMA0764 NONE
     NMA0765  755590 ..  755622 + -12.1  -5.64321   ATAATATTGAAAAAA      CCGGCCGAAACTT TAAAAAC GAGTTTCGGTCGG      TTTTTCTTTTCTTGT 100 37
     NMA0768  760135 ..  760152 + -12.7  -2.75022   TTTCGGTCGTTGATT             GGTGGGC TGAA GCCCACC              CTTGTATATCGGAAC  78 322
     NMA0773  763459 ..  763476 +  -9.8  -4.33621   AACCCACGATTAGAA             GGCCGC CATGCA GCGGCC              TTTCTTAATTCGCTG  87 346
     NMA0784 NONE
     NMA0785  770794 ..  770810 +  -2.3   -3.2045   CTAAACTAAAATTAG              TTTTCTT GAG AGGAAAG              TATTAATGGATTTTT  43 37
     NMA0786 NONE
     NMA0787  772386 ..  772399 +  -9.5  -2.57931   GACAACATCATCAAC               GCGGC AGAC GCCGC                ATTCTAAACCCTGCG  67 5
     NMA0811  792992 ..  793031 + -12.2  -3.07816   GCTTGACCATGTTCC  GACACGCAGGGCGGCATAT TCA AGATGCCGCCTTCCG-GTC  TTGCCTGGCTGGGAA  80 106
        secD NONE
        secF NONE
     NMA0814  796098 ..  796115 +  -9.9  -4.08349   TTGGCAAACTTGTCT             GAATCCC TATG GGGATTC              TTATATTTTTGGAGT  83 24
        rpsO  796421 ..  796444 + -13.9  -5.26907   AATTACGCTTTCCGA          CACCGCCCA GAAAAA TGGGCGGTG           TTTTCTTTTCTGTTG 100 39
     NMA0816 NONE
     NMA0817 NONE
     NMA0818  799790 ..  799818 +   -14  -4.63486   AATTAATTAATAAGG       CAGGCTGACCGCA TGAC TG-GGTCAGCCTG        TTTTCTTCAACCGAT 100 35
     NMA0819  801328 ..  801340 +  -6.9  -2.71146   CTATTTGTACTGTCT                GCGGC TTC GTCGC                CTTGTCCTGATTTTT  55 152
     NMA0821  803040 ..  803053 +  -3.9  -5.54907   GGCGATAAGGCAAAA               TATTG TTGA CAATA                TTTTTATTTTATAAA  85 104
     NMA0824  805177 ..  805213 + -18.1  -3.67976   CCGTGTGAATGAAAG    TGCCGTCTGAAACCCGA TTT TCAGGCTTCAGACGGCA    TTTCGCATTAATGCG 100 29
     NMA0827  810364 ..  810394 + -19.2  -4.48741   GGTTTGAAGGTGGAA       CTGCCGTCTGAAAT CAG GTTTCAGACGGCAG       TTTTATAGTGGATTA 100 54
     NMA0830  813146 ..  813179 + -16.2  -4.07568   TGCCGTCCGCCCCGA     TGCCGTCTGAAAGCC GCCGA GGCTT-CAGACGGCA     TTTTCACGCAGGCGG 100 41
     NMA0831  814570 ..  814594 +  -5.6  -3.28712   CCGTCTGAAACCTTT         CGGGCG-GCAG GAAA CGGCGCGTCCG          TTATCAAACAGGGGG  54 53
     NMA0832 NONE
     NMA0833  816511 ..  816546 + -10.6    -4.386   AGTTGCAGGCAAAAA    TGCCGTCTGAAGCCC TTTTTTC GGG-TTTAGACGGCA    TTTTATCGCCGATTG  93 139
       mafB3 NONE
     NMA0854 NONE
     NMA0855 NONE
     NMA0856  834895 ..  834929 + -10.2   -4.8048   TTTAAACAGTCAAAA     TGCCGTCTGAAA CAATATTCGGC TTTCAGACGGCA     TTTTTGATATAAAGC 100 36
     NMA0857  835460 ..  835494 + -10.2  -4.72272   TTTAAACAATCAAAA     TGCCGTCTGAAA CAATATTCGGC TTTCAGACGGCA     TTTTTGATACAAAGC  93 36
     NMA0858  835996 ..  836022 + -18.2  -5.80003   CTTTAAAGGACAAGA         TGCCGTCTGAAA AGT TTTCAGACGGCA         TTTTTTATTTCTTCC 100 35
     NMA0868 NONE
         tmk NONE
        maeA  849279 ..  849305 + -13.1  -4.35518   GTTTGCGGTTTAAAA         TGCCGTCTGAA CTGTT TTCAGGCGGCA         TTTTGCTGTCAGATT  95 44
     NMA0871 NONE
        lpxK  850834 ..  850849 +    -4   -3.5393   AAGATGTACCGAAGG              CCGT-CT GAA AGCACGG              TTTGGGCGGAGTGAT  53 18
     NMA0873 NONE
     NMA0874 NONE
        kdsB NONE
     NMA0876  853102 ..  853113 +  -5.8  -3.53012   ACACGGACACAAAGC                CCGT GCCG ACGG                 TTTGGCACAACAGCC  58 66
     NMA0877 NONE
     NMA0878  853538 ..  853562 + -13.7  -5.28826   CCGCCAGATAAAAAA          TAGACGCTGTG TTT TACAGCGTCTA          TTTTTTATGCAATTT 100 190
        trpA  854731 ..  854750 +  -3.6  -3.47387   AGTTGAAGGATGCCG            TGCGCTGAT TCT GTCA-CGCA            TTCTAAATATTTTAG  49 18
        accD  855664 ..  855693 + -18.1  -5.06505   GGCTGATGAATCGAA       TACCGTCTGAAAC CGAT GTTTCAGACGGTA        TTTTTGTGTCTGGTT 100 42
     NMA0882 NONE
     NMA0883  857233 ..  857243 +  -2.4  -2.83822   GCACCGTTCCCACAA                 CGGG AAA CCCC                 TAATTCTCCCCTAAC  40 1
        pyrC  858369 ..  858396 + -17.2  -4.34866   GGGCTGGAAACAAAA        TGCCGTCTGAAA GGTT TTTCAGACGGCA         TTTGTGTTGTTGACT 100 43
        rncS NONE
         era  861948 ..  861974 + -10.9  -4.90778   TGAACTTTACGCAAA         TGCCGTCCGAA CAGGT TTCAGACGGCA         TTTTGTTTCAATCGG 100 51
     NMA0903  872790 ..  872817 +  -2.5   -5.1356   GACAGTACAAATAGT        ACGGCAAGGCG GGGCAA CGCCGTACCGG         TTTTTGTTAATCCAC  73 123
        trpB  874198 ..  874236 + -13.4  -4.37534   TTGTTAATCCACTAT   AAAAATGCCGTCTGAA GCCTGAG TTCAGACGGCATTTTA   TTTTGCTATGAATTT 100 144
        comA  883743 ..  883769 + -15.3  -3.55563   GTTTGAAACATAAAA         TGCCGTCTGAA AGGGC TTCAGACGGCA         TTTCGAGGATGGGCT 100 42
        rluD  885789 ..  885846 + -17.1  -3.40403   CCGATTTCAAACAAA GGCCGTCTGAAGGGGTCGGGCGGAAACC GCC GGTTTC-GTTTGCCCCGTTCAGACGGCA TTATGATGAAAGGCG 100 104
     NMA0911 NONE
     NMA0912 NONE
        holA NONE
     NMA0914  890244 ..  890277 + -13.3  -3.32946   GCATATCTGTATGAA     TGCCGTCTGAAGC-CT GTT GGCGTTTCAGACGGCA     TATTCTGATTGAAAA  86 50
     NMA0915  890844 ..  890871 + -17.2   -3.9941   TTCAAACTGAAAAAA        TGCCGTCTGAAA GGGC TTTCAGACGGCA         TTTGGTTATCGGGGA 100 60
        thrS NONE
        infC  902678 ..  902705 +   -10   -4.8622   AGCTATAATTCTCCG        CTTACTCCGA TTGCCGCT TCGGAGTAAG         TTTTTAATTGCGGCA 100 41
        rpmI NONE
        rplT  903395 ..  903410 +    -9  -5.85425   CCAAAAAATTGAAAA              GGAAGC TGCG GCTTCC               TTTTTTCTTTGTTTG 100 42
        pheS  904802 ..  904814 +  -3.3  -3.86916   TGTCGCTCCATTATC                CGCCT GCT ATGCG                TTTACTATGGTGCTG  56 111
     NMA0935 NONE
     NMA0936 NONE
        pheT NONE
        himA NONE
     NMA0939  909557 ..  909578 + -12.3  -5.07652   TGTGCTGATTTGAGG           CCGGTTGCA GGTA TGCAGCCGG            TTTTGTTTTACACGC 100 33
     NMA0940  910377 ..  910400 + -15.4  -4.70879   TAAATGTGAATGGAA          TGCCGTCTGA AGGT TCAGACGGCA           TTTTTCCGGTTTGAA 100 38
     NMA0941  911032 ..  911042 +  -4.6  -3.65902   TGTCGGAGTAGAATA                 CGCG TTT TGCG                 TTTGAATACAGTAAG  56 194
        bioA NONE
        bioD NONE
     NMA0944 NONE
        ubiA  914443 ..  914478 +    -7  -4.17296   AATAAGGCAGGGCAA    TGCCGTCTGAAG-AG CCGTAAA CTGCTTTGGACGGCA    TTTCTATCTGTGCCG  71 36
     NMA0946 NONE
     NMA0947 NONE
     NMA0948  916884 ..  916919 + -13.5  -3.66803   TCCGTCAAACCATTA    TGCCGTCTGAAAC CCCGTCCTCC GTTTCAGACGGCA     TTTCAAATATTGAAA  95 42
     NMA0950  917895 ..  917922 +  -9.2  -3.61902   GGAAGCATAAAGAAT        GCCGTCTGAAAA ATAT TTTTCAGGCAGC         TTCTCTCTACTCCAA  72 31
     NMA0951  918690 ..  918704 +  -4.4  -2.58389   TTAAGGAAAAACTTA               TTTTTA ATT TAAAAA               ATCTTAGTTATAATT  45 123
        recN  920736 ..  920758 + -16.4  -4.18303   CGTGCCAATTCAAAA           TGCCTCCGAT TAT ATCGGAGGCA           TTTCTCATTTCTCAT 100 312
     NMA0953  921865 ..  921893 +  -3.8  -3.60925   AGGGGAAGGTGGTCG       GGGC-TGTCGC AGCGTATG GCGGCGTGCCC        TTGGTGTTTTTGGGG  51 320
     NMA0955  923660 ..  923670 +    -4  -3.28497   TCCCGTTTTGAAAAG                 CAAT CAG ATTG                 TTAAGTTTGGGATGC  49 11
        ubiE  924476 ..  924502 + -15.3  -5.44837   TGGCTGTGCAGCCAA         TGCCGTCTGAA CACGT TTCAGACGGCA         TTTTTGTGTTTTTTT 100 47
     NMA0957  925182 ..  925203 + -10.1  -5.40474   GTTTGTGTTCCTTTT           GCGCCCCTT TCCC AAGGGGCGA            TTTTTTTGCACGCGT 100 54
     NMA0963  928994 ..  929020 + -15.3  -4.41616   CGATAATGTGAACCA         TGCCGTCTGAA GAAGA TTCAGACGGCA         TTTGTTTGGAACGGT 100 35
        xerD  930045 ..  930059 +  -8.6  -3.53012   CGATAATAAAAGCCG               CTATCG GTA CGATAG               TTTGAGAACACACGG  69 159
     NMA0965  930298 ..  930322 + -17.3  -5.02231   AAACGGTTTTCGAAA          TGCCGTCTGAA CTG TTCAGACGGCA          TTTTTACTGTTTTTG 100 40
     NMA0966  930687 ..  930715 + -17.6  -5.47399   TCGAACGGTAAAAAA        TGCCGTCTGAAG CAGGA CTTCAGACGGCA        TTTTTTTCAAATTAA 100 30
        hemH  933095 ..  933126 + -11.7  -5.24796   ATTTTTAAGTTTGAA      GGCCGTCTGAA AGAAATATGG TTCAGACGGCC       TTTTTATTGTATCAA 100 40
         pnp  935453 ..  935479 + -11.7  -5.04385   CGCTTAGGGTGAAAG         TGCCGTCTGAA CAGGT TTCAGACGGTA         TTTTTTACGGGTATC 100 41
        dapF NONE
     NMA0973  938153 ..  938176 +  -2.5  -4.73432   TTTAGGCGGCATAGG          TTTAGGATA AAGCCA TATCCGAAA           TTTGTTTATGTTTCG  67 100
        cysK  939235 ..  939276 + -17.5  -4.72846   GTCGAAACATTCAGA CGCATTTTTCGGTATCGGTG TAA CGCCG-TGCCGGAAAATGCG TTTTTGCGTATATGC 100 56
     NMA0975  940890 ..  940917 + -17.2  -3.74526   GTGAGGAATAGCAAA        TGCCGTCTGAAA CTAT TTTCAGACGGCA         TTCTTGGCTTCCTGG 100 246
       pilT2 NONE
        holB NONE
     NMA0981 NONE
     NMA0982 NONE
     NMA0983  948463 ..  948477 +  -6.4  -4.24948   TATACAGCAAATATT               GTGGAA AGT TTCCGC               TTTTGCGTATAATGC  72 51
     NMA0984  948862 ..  948888 + -15.3  -5.07652   TGATGGATTCGGCAA         TGCCGTCTGAA CGTGT TTCAGACGGCA         TTTTCTTTTCCGGCA 100 38
         upp NONE
     NMA0986  949935 ..  949962 + -17.2  -4.36914   AATAATTTTCGACCA        TGCCGTCTGAAA TCCG TTTCAGACGGCA         TTTTGTCGGAAAGAA 100 36
     NMA0987 NONE
     NMA0988 NONE
     NMA0989 NONE
     NMA0990 NONE
        hemE  955186 ..  955196 +  -4.6  -3.02511   GATAGTACATGACGG                 CGGC GTT GTCG                 TATTGGCGCAATCCC  47 133
        radA  956651 ..  956679 + -16.9  -4.13995   GGGAATAAACGGAAA        TGCCGTCTGAAAT CGG GTTTCAGACGGCA        TTTGGTTTGTGGCGG 100 33
     NMA0997 NONE
     NMA0999 NONE
     NMA1000  965707 ..  965725 +  -4.5  -5.52384   TGTCCGCTCATTTCG             CCGGC AACCAGCGC GCCGG             TTTTTTTCATGGCGG  93 466
     NMA1009  974417 ..  974431 +  -4.2   -4.4078   CGGGTCGAAACCCTT               TCCGGT GAA AACGGA               TTTTGATTGCCGCCC  68 111
        hemB  975538 ..  975567 + -19.5  -4.70879   TTCGCAATATTGAAA       TGCCGTCTGAAAC CATG GTTTCAGACGGCA        TTTTTACGGTTTACA 100 48
     NMA1013  977687 ..  977704 +  -5.5  -2.77043   CGGCTTATGCCTATA             TCGCCTA CCCG TAGGCGC              GTTTGCAATGATGCC  50 12
     NMA1014 NONE
     NMA1015  978571 ..  978604 + -14.1  -5.22794   TTGGGCATAAGGCAA     TGCCGTCTGAAAA CGCAAGGA TTTTCAGACGGCA      TTTTTTAATGCTTAT 100 31
     NMA1023  986542 ..  986561 +  -6.3   -2.7806   AAAGGCAAATCGTGG            CGGGGCG CAAAGC CGCACCG             GTTTGGGGATTTCCG  54 61
        purA NONE
     NMA1025  988313 ..  988329 +  -2.3  -3.50325   ACCAGTGCGTTCAGA              GAAAATT TGA AAATTTC              TATATTTTGGTTGTA  47 52
     NMA1026 NONE
     NMA1027  989272 ..  989282 +    -4  -4.16943   TGCTATTAAATCCAT                 TTGA CAA TCAA                 TTTTGGAGTCTCAAA  61 117
     NMA1028 NONE
     NMA1029 NONE
     NMA1030  990508 ..  990542 +  -7.9  -4.88918   TAAATAGTACGGAAC    CGATTCACT-TGGTGC TTCA GCACCTTAGAGAATCG     TTTTCTTTGAGCTAA  84 78
         adk  992731 ..  992760 + -16.5  -2.91465   GGAGGCTTGAGTTCG       CGTAGGTCGGACA TCAA TGCCCGACCTACG        GTTTGAATTTACGTT 100 299
        pyrF NONE
        rfaE NONE
       nmgII NONE
        nmgI NONE
        rfaD  998206 ..  998226 +  -7.6  -4.72863   AATGCCCGTAAAAAA            TCGTCTGA AAATA TCAGGCGA            TTTTGATTTGTTTAA  82 45
     NMA1038  999794 ..  999809 +  -3.2  -2.62184   AGTGATTGCAGAGAT              TGAAGC ATGA GCATCA               TCCTATACACCGCCA  41 16
     NMA1039 1001142 .. 1001156 +  -4.9  -3.19889   ATCCAGTTATTAACA               GTGGC AAAGA GCCGC               TTGGCTATATTGATG  52 357
        cspA 1008507 .. 1008531 + -17.2  -4.98522   ATGTATATTTGAAAA          CGGCGGGACA GGCAA TGTCCCGCCG          TTTTTGTCTGCCGTT 100 59
     NMA1049 NONE
     NMA1051 1011536 .. 1011562 + -15.3  -3.53811   ACAAATGAACGGCAA         TGCCGTCTGAA AAGCC TTCAGACGGCA         TTTCAAACACATCCG 100 33
        recJ 1013392 .. 1013420 + -11.1  -5.40072   AAGGCGCATCAAATT        TCAGACTCTGC CACAAAA GCAGGGTCTGA        TTTTTTTGGAGGGCA 100 120
        pcnB NONE
     NMA1054 1015481 .. 1015508 + -11.4  -4.96848   GGACGGATAAAGAAA        CGGATACGG-AGC TTG GCTTCCGTATCTG        TTTTTCTCTGCCCGA 100 51
     NMA1059 1018768 .. 1018804 + -13.2  -4.33258   GAGGTGAACGGCAAA   TGCCGTCTGAAACCC GACGATAA GGGT-TCAGACGGCA    TTTATATTTCAGGCT  95 44
     NMA1076 1029007 .. 1029025 +  -2.5   -5.1417   TTTTTGTTAATCTAC             TAGAGTT TAAAC AACTTTA             TTTTTGATTTTATCC  73 269
     NMA1085 1034121 .. 1034149 + -24.7  -4.32482   GAGAGGGAACGCAAA        CCCGTATCGGCGG ATG CCGCCGATACGGG        TTTTACATTATCGAT 100 42
        panB 1036861 .. 1036888 + -17.2  -5.09259   AAGGTTTGCTGCCGA        TGCCGTCTGAAA GCCG TTTCAGACGGCA         TTTTGTTTTGCCGTG 100 43
        panC 1037816 .. 1037857 + -14.6  -5.40072   AAACCGCAAGCGTCG GGAATGCCGTCTGAAGCG GATTTG CGTTTCAGACGGCATTTA  TTTTTTTGAACGGGG 100 39
     NMA1090 1039871 .. 1039885 +  -2.1  -4.07568   TTCGGGCAAACGGCA              CGCAGT TCGC AC-GCG               TTTTGCACGGCACAC  55 91
        lolB NONE
     NMA1092 1041639 .. 1041670 + -17.6  -3.73775   TCCTCCCCAGCCAAA      TAAAAGCGTGTAAG CCTG CTTACACGCTTTTA       TTTCATAGAAATAAA 100 283
        prsA 1042809 .. 1042827 +  -4.4  -4.21275   GCCGTCTTAAGCTGG             TCGCGGCC GAT GACGGCGA             TTTTACCTAACTTGG  64 48
     NMA1094 1043436 .. 1043474 + -24.8  -4.41548   GCTAATTGATTTCAG   CAGCAGGGCGGTGCGTAT GCA ATACGTACCGCCCTGTTG   TTTTATGCCGTCTGA 100 36
        ilvA 1046395 .. 1046449 + -24.6   -3.0792   TGTTTCTTGCCTGAC GCTTGAAAGCACAATGCCGTCTGAAA GCC TTTCAGACGGCATTGCGCTTTCATGG TTAAATCGAATATTC 100 27
     NMA1101 1050243 .. 1050258 +  -3.2   -5.1101   GGCTTGCCGCAAGGG              GGGCAA GGCT TTGCCG               TTTTTTAAATAATCG  75 51
     NMA1102 1051092 .. 1051124 + -14.1   -5.1356   GCGGATTAACAAAAA      CCAGTACGGCGTTGC CTC GCCTTGCCGTACTGG      TTTTTGTTAATCCGC 100 59
        dnaB 1054656 .. 1054690 +  -7.9  -3.82946   CAAATAGTACGGAAC    CGATTCACT-TGGTGC TTCA GCACCTTAGAGAATCG     TTCTCTTTGAGCTAA  69 217
     NMA1106 NONE
     NMA1107 NONE
     NMA1108 NONE
     NMA1109 NONE
     NMA1110 1058142 .. 1058171 + -12.3  -4.89852   GGGCTGTTTTGCCGA       TGCCGTCTGAAGA TTAA TTTTCAGACGGTA        TTTTTATGGGTATAG 100 40
         dut 1060523 .. 1060556 +  -8.3  -3.09785   GCATTGAATATAAAA     TGCCGTCTGAA GGGCACGTCAGG TTCAGACGGCA      TATCTTCCGATATAC  63 34
     NMA1113 1061789 .. 1061816 + -18.6  -4.76312   GTAAGGAATCGGAAA        TGCCGTCTGAAC TTTT GTTCAGACGGCA         TTTTTCAATATTCTA 100 37
     NMA1114 1063301 .. 1063325 + -12.1   -5.4756   TTCCGCCACAAAACA          AAACCGCCCTG ATT CGGGGCGGTTC          TTTTTTGTTCAAGTT 100 508
     NMA1117 1068261 .. 1068281 + -12.5  -3.17289   AATTCCGCATTTTTC            CGTCCCGGG ACA CTCGGGGCG            TATGTTCAATTTATC  81 173
         lst 1069550 .. 1069580 + -15.6  -4.89521   CTGAAATGACAAAGA       AAATGCCGTCTGAA GGC TTCAGACGGCATTG       TTTTGTTTCGGATGT 100 144
     NMA1120 1071001 .. 1071028 +   -15  -4.62904   TCAAATGATGCGGAA        TGCCGTCTGAAG ACAG TTTCAGACGGCA         TTTTTACGGGTATTT 100 33
         pip 1072723 .. 1072744 + -10.9  -5.10933   GTTCCGCATAAAAAA           GCAGCTTCT GTTT GGAAGCTGC            TTTTGTTTTGAATGG 100 44
     NMA1126 1076551 .. 1076591 +   -20  -4.62471   ACTGATTTTGAAAAC  GAATGCCGTCTGAAACAG AATCC CTGTTTCAGACGGCATTG  TTTTTGAGACTTACG 100 36
     NMA1131 NONE
     NMA1132 NONE
         efp 1082146 .. 1082172 + -18.2  -5.80817   TGTTGCATTGAAAAA         TGCCGTCTGAAA ACG TTTCAGACGGCA         TTTTTTTATCTTCGC 100 43
        metF 1087044 .. 1087066 +  -6.2  -2.59564   CTGATTTACAATACT           GGCCGATTCG GAT TGAACCGGTC           CTTATAAAATCCAAC  53 113
        metE 1089392 .. 1089418 + -16.8  -4.52703   GACCGTATGAATAAA         TACCGTCTGAAA GCC TTTCAGACGGTA         TTTTGTCCTGATTTG 100 46
     NMA1141 1090433 .. 1090481 +   -12   -3.8709   CTGTCTGATATACCG GATAGAGTTATTCGG-GCGGT TCTACACT GCCGCTCCGAATAACTCTATA TTTATAAGAGAATTT  95 71
       lpdA2 1092057 .. 1092083 + -18.2  -5.26119   GATATGGCAAAACAA         TGCCGTCTGAAA TTT TTTCAGACGGCA         TTTTGTTTTTGGGGA 100 43
        sdhC NONE
        sdhD NONE
        sdhA 1094777 .. 1094788 +  -2.2  -4.27474   TGGAATACATCAAAC                CG-GC CAA GCGCG                TTTATTGATGCGTTT  58 6
        sdhB 1095617 .. 1095629 +  -2.7  -2.54171   TATGTTGAAACGGGC                CGTTT AAG AAATG                ATGGTTTTTGACGAT  40 19
     NMA1147 1095887 .. 1095902 +    -9  -3.57144   ATGAGGCATCTGAAA              TCTGCC TGCA GGCAGA               TTTCAAAATGCAAAA  72 37
        gltA 1097311 .. 1097330 +  -3.6  -2.98072   GCAATATCAGAGAAC            CGGATT GTTTCCCG AATCCG             TCTGATTGTAGTCGG  45 66
        sucA NONE
        sucB 1101619 .. 1101659 +   -18  -4.92783   TGGATCTGTAATCGT TTCAGACGGCCTTTT-ATT TGTT AATGAAAAGGCCGTCTGAA  TTTTTATAGTGGATT 100 30
       lpdA3 1103446 .. 1103456 +  -3.2  -4.64846   ACAAATTGAATGTTC                 CGAG AGC TTCG                 TTTTCTGATTTATAA  65 59
     NMA1152 NONE
        sucC NONE
        sucD 1105990 .. 1106025 + -20.6  -5.06089   TGATTGAACATCAAA    TGCCGTCTGAAACCGG AAAT CGGGTTTCAGACGGCA     TTTTGTTTGTCATTT 100 55
     NMA1156 1107149 .. 1107185 + -18.7  -3.16177   AAAGCCATCAATCAA    ACAACCGCGTGTGTGGC GCA GCCACGCACGCGGTCGG    TTGGATATGTAGGCT 100 141
     NMA1160 1112924 .. 1112958 +  -6.5  -2.62192   CGGCTGAAACCGAAC    GAATTG-GATTCCCGC CTGC GCGGGAATGACAACTC     ATTAGTTACCTAAAA  53 186
     NMA1162 1116888 .. 1116900 +  -4.9  -3.95555   TCAATAGGTTAATTA                CAAAA TGC TTTTG                TTTATCGATAATTAT  61 104
        trpG 1117488 .. 1117513 + -16.3  -4.26344   AAAAATCTGACGTGA         TGCCGTCTGAA GCCC TTCAGACGGCA          TTTTCGTCCGAATAT 100 31
        trpD NONE
     NMA1165 1119015 .. 1119042 +  -4.3  -5.77853   TTAACAAAAATTAAC        GTCCT-TTACTT TCTAC AAGTAACAGGGC        TTTTTTTTGCCCGTT  89 338
     NMA1167 NONE
     NMA1168 NONE
     NMA1169 NONE
     NMA1170 NONE
     NMA1171 1121558 .. 1121581 +  -3.8  -3.82603   TTTATCTCGGCGTTT          CCGTACCCG TATTAAT CGGG-GCGG          TTCTGTTTAAGAATT  54 53
     NMA1172 NONE
     NMA1173 1122370 .. 1122427 +  -3.3  -3.41341   TAAGTGCGCCTGTTG CCGCCTAAAAGGTAACCCGGATGCCTGA TTA TCGGGTATCCGGGG-AGGATTAAGGGGG TATTTGGGTAGAATT  49 38
     NMA1174 1123436 .. 1123458 +  -8.5  -5.20222   TCGGCTAATTAAAAA           TCCATCTTC AACAC GGAGATGGA           TTTTGTTTGTTTCGT 100 33
        serB 1128155 .. 1128183 + -14.7  -3.53012   CGGATAGGAAACGGA        TGCCGTCTGAAAA ACG TGTTCAGACGGCA        TTTGAACGGCAGGAA  95 42
     NMA1180 1128752 .. 1128781 +  -3.6  -3.13164   GCTGGGCGTGTAGAC      G-CAGCAA-GCCGC CGCC GCCGCATTGCTGAC       TTCGGTCATTGCCAC  47 28
     NMA1181 1129440 .. 1129468 + -16.2  -3.52918   TAACCGAAGGCAAAA        TGCCGTCTGAAA CCGGT TTTCAGACGGCA        TTCCTTTGGGGATTG 100 38
        purH 1131202 .. 1131228 +   -16  -4.23434   AGATAAACAAGGTAA         TGCCGTCTGAAG GGC TTTCAGACGGCA         TTTTGCGCTATTTTG 100 44
     NMA1183 1131771 .. 1131782 +  -7.2  -2.71146   CTATCCGTACTGTCT                GCGG CTCG CCGC                 CTTGTCCTGATTTTT  55 245
     NMA1185 1132763 .. 1132793 +  -2.7  -2.99361   CTTGATTTGAGTTTT      GGTATTTTT-GCCC GACG GGGTGAAAAATACA       GTTGCTTTTTTATGT  43 36
     NMA1186 NONE
     NMA1187 1133775 .. 1133796 + -12.3  -6.02546   GTGTGACCAGGCTTT           GGCCGTCTG TATT CAGACGGTC            TTTTTTTTGGTTTGC 100 49
     NMA1188 1134625 .. 1134635 +  -5.4  -2.95538   ATTGGTAAATTGAAA                 GAAG CTG CTTC                 CTATTTTCTTACAAA  52 46
     NMA1189 NONE
     NMA1190 NONE
     NMA1191 1135618 .. 1135643 +  -5.3  -2.52516   AAGGTTGTCGAAAAG         GCGGTCATGCCG ACA CCGCCTG-CCGC         GTTGATGGTCGCGCC  47 39
     NMA1192 1135901 .. 1135914 +  -3.8  -4.46615   TTTTCAGCAAATCGA               CTGC GTGCTG GCAG                TTTTGCTTGCTGGTG  66 120
     NMA1194 NONE
     NMA1195 1136568 .. 1136582 +  -5.6  -3.57309   CCGTCCGTATCGTAT               TCGGCG ATG TGCCGG               TTTAAAGGGGTTTTA  58 6
     NMA1196 NONE
     NMA1197 NONE
     NMA1198 1137775 .. 1137805 + -11.2  -4.07885   TCCTTTCCCTCCCGA       CAGCCGAAACCC AAACACA GGTTTTCGGCTG       TTTTCGCCCCAAATA  89 232
     NMA1206 1151968 .. 1152000 + -16.4  -3.96483   CAACGGACACGGAAA      TGCCGTCTGAACGC CGAAA GCCTTCAGACGGCA      TTGTTTGAATCAAAT 100 41
     NMA1207 1153395 .. 1153429 +  -7.9  -3.82946   CAAATAGTACGGAAC    CGATTCACT-TGGTGC TTCA GCACCTTAGAGAATCG     TTCTCTTTGAGCTAA  69 390
     NMA1214 NONE
     NMA1215 1156146 .. 1156160 +   -10  -3.35996   AAGCATAAAGGTTCA               TCGGGA CAA TCCCGA               TTATGCCTAGCGGTG  73 1
     NMA1216 1156442 .. 1156473 +  -5.9  -4.18018   CAAAATTCCCCAAAA      TCCCCTAAATTCC CACCAA GCCATTTAGGGGA       TTTTCCATGAGCACC  66 79
     NMA1217 1157614 .. 1157638 +  -7.1  -5.16969   CCGGCGGGCAGGCTT          CGCACTCTGAA GGT TTCAGACGGCG          TTTGTTTTTTCTGTC  87 275
     NMA1225 1161204 .. 1161221 +  -4.1  -3.39216   TACTCAAGTTTCAGC             CACGC ATAAAACA GCGTG              ATTTTTAAATCCAAA  51 7
     NMA1226 1161501 .. 1161525 + -17.3  -3.54424   TTGAAAAATAAAAAA          TGCCGTCTGAA ATT TTCAGACGGCA          TTTAGGACACTCCGA 100 30
     NMA1227 NONE
     NMA1228 NONE
     NMA1229 1163228 .. 1163259 + -13.2  -4.70659   CGACCTTTTCTAAAA      TCCCTGTATTGATT TTTA ATTCAATACAGGGA       TTTTTCCATGTCAGA 100 76
     NMA1230 NONE
     NMA1231 1164094 .. 1164105 +  -3.6  -3.31501   GGACGCGCCCGAATG                GCTC TAGT GGGC                 TTATGGCGCATTGGT  49 19
     NMA1232 NONE
     NMA1233 1164620 .. 1164630 +  -2.4  -2.54193   CTCGTCGCAGGGTTA                 AGGC AAT GCCA                 TCCGTTGAACTGCTG  39 25
     NMA1234 1165633 .. 1165658 +    -7  -5.56264   CAAGGCAACAAAAAA         GCCTTGAAACT GTTGA AGT-TCAAGGC         TTTTTTGTGTTTCAG  91 284
     NMA1253 1180979 .. 1181036 +  -4.7  -3.41341   TAAGTGCGCCCGCTG CCGCCTAAAAGGCAGCCCGGATGCCTGA TTA TCGGGTATCCGGGGAGGATTA-AGGGGG TATTTGGGTAGAATT  54 18
     NMA1257 NONE
     NMA1258 1186230 .. 1186256 + -18.2  -4.66833   CTTTAATTTTTAAAA         TGCCGTCTGAAA ACT TTTCAGACGGCA         TTTTTGCCGTTCGGA 100 48
        folB NONE
     NMA1263 1190453 .. 1190479 + -14.5  -5.50774   TTTTTTTAATAAAAA         GCCTTGGTAGG TTTAT CCTGCCAAGGC         TTTTTCTTTGTTATA 100 375
     NMA1266 1195054 .. 1195081 +   -15  -4.92783   TTTTGCAAATGGAAA        TGCCGTCTGAAG ACTG TTTCAGACGGCA         TTTTTATAGTGGATT 100 43
        leuA 1199767 .. 1199793 +  -8.6  -3.61175   ATTAAATTTAAACCA         GTACGGCGTTGC CTC GCCTTGCCGTAC         TATTTGTACTGTCTG  69 108
     NMA1272 1200578 .. 1200614 +   -11  -4.56775   AACCAAACGTAAAAA   TGCCGTCTGAAAC-CGG ATTT CCATGTTTCAGACGGTA    TTTTTCACAGGCGGT  95 57
        argB 1203958 .. 1203972 +  -3.4  -3.85785   ACTATTTGTACTGTC               TGCGGC TTG GTCGCC               TTGTCTTGATTTTTG  56 236
     NMA1281 1207871 .. 1207884 +  -3.9  -5.42259   TTAATTCAGTCAGGC               TTTCT ACTG AGAAA                TTTTTTTCGAGGTAA  86 295
     NMA1283 NONE
     NMA1284 NONE
     NMA1285 1211128 .. 1211143 +  -3.2  -3.57144   CTCTTTCATTTCAGA              CGGCCT TTAA AGGTTG               TTTAAAACTCAAGGA  49 16
     NMA1286 1212101 .. 1212111 +  -3.2  -2.62912   TCTGAAACGGTAAGT                 CTCT GAC AGGG                 CTATATATTTTTTAC  41 45
     NMA1287 NONE
     NMA1288 NONE
     NMA1289 1212820 .. 1212835 +  -3.2  -2.54461   GTATGACGACAATTA              AAACGG TAAG CCGTTG               ATGTTGCTCTATATT  40 25
     NMA1290 NONE
         gam 1213797 .. 1213836 +   -18  -5.15634   TAACCCATGATTAAA  GGCCGTCTGAAATGGGGT TTAA AACCTGTTTCAGACGGCC   TTTTTTCATACCCTA 100 127
     NMA1298 NONE
     NMA1299 NONE
     NMA1300 1216982 .. 1217032 +  -4.1   -5.4492   GATTGTAGTAAAAAA GGTCGTCTG-AAACG-TTTTGGCGA AAC TCGCAAAGCTCGTTTTCAGACGGCA TTTTTTATGTCTGTC  83 40
     NMA1301 NONE
     NMA1302 1218009 .. 1218030 + -12.3  -6.02546   GTGTGACCAGGCTTT           GGCCGTCTG TATT CAGACGGTC            TTTTTTTTGGTTTGC 100 49
     NMA1303 1218859 .. 1218869 +  -5.4  -2.95538   ATTGGTAAATTGAAA                 GAAG CTG CTTC                 CTATTTTCTTACAAA  52 46
     NMA1304 NONE
     NMA1305 NONE
     NMA1306 1219852 .. 1219877 +  -5.3  -2.52516   AAGGTTGTCGAAAAG         GCGGTCATGCCG ACA CCGCCTG-CCGC         ATTGATGGTCGCGCC  47 39
     NMA1307 1220047 .. 1220062 +    -4  -2.56596   GGTTCGGAGGGTGCG              CGATGA CGAC TTATCG               TGAGTTGGTGCAACG  44 20
     NMA1308 NONE
     NMA1309 1220359 .. 1220371 +  -3.3  -2.73903   GGTCCGTATCGTATT                TGGCG ATG TGCCG                GTTTAAAGGGGTTTT  43 7
     NMA1310 NONE
     NMA1311 NONE
     NMA1312 NONE
     NMA1313 NONE
     NMA1314 1224554 .. 1224567 +  -2.3  -2.82936   ATTTTGGGACAAGAC               CATGC CCGC GCCTG                ATTTGGGATTTGCCT  40 11
     NMA1315 1225918 .. 1225931 +  -2.3  -4.10925   GCAGGCTGCGGTATC               GAGGT TATC ACCGC                TTTTCCAACGTCTGT  55 93
     NMA1316 1226397 .. 1226412 + -10.4  -5.61596   TAAAACCCTCAAAAA              CGCGCT TTTT AGCGCG               TTTTTTTATGCGGGT 100 46
     NMA1319 NONE
     NMA1320 NONE
     NMA1321 1230055 .. 1230070 + -10.4  -5.28176   ACAAGCAGACCTTTG              GCAGCC TTCG GGCTGC               TTTTTTGTGCGTGCG 100 41
     NMA1322 1230466 .. 1230480 +  -2.8  -2.73903   GGGTTTGATTACCGC               CACG AAGTGCC CGTG               ATTTAAAGAGGTTTT  41 5
     NMA1323 NONE
     NMA1324 NONE
     NMA1325 1234501 .. 1234532 + -11.4   -4.0098   GCGGGAAAGGATAGT      CGGGCGCGCCCGAT AAGC AGCGGCCGCCCCCG       TTATTTCAATTGGGC  87 430
     NMA1328 NONE
     NMA1329 NONE
     NMA1330 1236312 .. 1236340 + -11.9  -2.70354   AAAGGCATAAGATAA        TCCCCGTTTAA CAGACCA TTAAACGGGGA        TAAATTTGTGCAAAA  76 77
        hscA 1245156 .. 1245167 +  -7.2  -2.71146   CTATTTGTACTGTCT                GCGG CTCG CCGC                 CTTGTCCTGATTTTT  55 267
     NMA1341 1245986 .. 1245996 +  -2.4  -5.00616   CTTAGATTTTGCCAT                 GGTC AAA GCCC                 TTTTTTCCAAGACGG  70 211
     NMA1343 NONE
         fdx 1247000 .. 1247029 +   -18  -2.77013   GAACACTGAAAACAG       GCCGTCTGAAGC CGGCAC GCTTCAGACGGC        ATTGTTGCGCGGATA 100 32
     NMA1347 1248335 .. 1248356 +  -3.7  -5.04385   GCTTCTGTTTGCAGC           GG-GAATGGT TTT ACCAGTCTCC           TTTTTTCAGCCTGTC  74 83
        accA 1249935 .. 1249961 + -13.9  -5.38054   CAGGTAGAACAAGCA         GCAAGCAGTTT GTCTG AAACTGCTTGC         TTTTTCTTTATCGGG 100 43
     NMA1350 NONE
     NMA1351 1252134 .. 1252148 +  -4.2  -3.01712   CTGTTTGAACAAATG               CGCC AACGGGC GGCG               TATTGAGGAAGAGAA  47 5
     NMA1353 1252463 .. 1252480 +  -3.4    -2.954   GTGGAAAACAAAACA             GCTCTA AGCAAA TAGGGC              GTTTGTCGGTAAATA  45 47
     NMA1354 NONE
     NMA1355 NONE
         mpl NONE
     NMA1357 NONE
        bioB 1256002 .. 1256038 + -15.3   -4.1552   TTGACGATTGCAAAA    TGCCGTCTGAAACCC GGAAAAA GGCTTTCAGACGGCA    TTTGTTCGGACGGTA 100 37
     NMA1369 1269511 .. 1269523 + -10.5  -2.71146   CTATCCGTACTGTCT                GCGGC TTC GCCGC                CTTGTCCTGATTTTT  71 144
        typA 1271507 .. 1271532 + -16.3   -5.4505   TTAAATGATACGCGA         TGCCGTCTGAA AAAT TTCAGACGGCA          TTTTTTATTCGGACG 100 59
        vacB 1275115 .. 1275151 + -22.5   -4.8622   TGAACGGACAAAAAA    TGCCGTCTGAAACCCGA AAA TCAGGTTTCAGACGGCA    TTTTTCCTTGAAAAG 100 302
     NMA1381 1285387 .. 1285423 +   -16  -4.25848   GGGTTTAAATAAAAA   TGCCGTCTGAA-CCCCG AAAA CGGGACTTCAGACGGCA    TTTTCATCACGGCTT 100 82
         ung 1287790 .. 1287800 +  -2.4  -4.08945   ATGATTGAGCTGCAC                 GCCG GTA CGAC                 TTTTGACGACATCGT  55 269
         hom NONE
     NMA1396 1295944 .. 1295965 + -13.1  -5.14563   TGGACCGATAAAAAA           GCCGATTCT TTAA AGAATCGGC            TTTTTTCATAAAAAA 100 43
     NMA1400 1300605 .. 1300621 +  -3.6  -4.67353   GTTCAAATTCGGGCA              GGCAGC TTACC GCTACC              TTTTTAAATCCGTCC  69 378
     NMA1404 NONE
     NMA1405 1304571 .. 1304595 + -17.3  -4.27316   AACCGCCCGGAAAAA          TGCCGTCTGAA GGC TTCAGACGGCA          TTTTGCATTGGCGGC 100 40
     NMA1409 1309054 .. 1309086 + -23.7  -3.25088   AACCGCCGGTTGGAA      CAATGCCGTCTGAAG CGG CTTCAGACGGCATTG      TTGATAACTTTAAAA 100 39
         cca 1310441 .. 1310471 +  -2.4  -3.67413   CGCAGACAGTACAGA       TAGTACGGCAAGGC GAG GCAACGCTGTACTG       GTTTTTGTTAATCCA  50 101
     NMA1411 1310890 .. 1310910 +  -4.7  -3.97622   TTGGCGCGAAACGCG            CGGGTAAAA CGC TTTTGACCG            TTATCTTTTCAATGC  61 19
        ruvB 1312015 .. 1312048 + -11.2  -4.35044   CGAAAAATAACGCAA     TGCCGTCTGAAA CAGAGCTAAT TTTCAGACGGCA      TTTCTATTTCAATCA  91 31
     NMA1414 1313888 .. 1313903 +  -5.4  -4.21676   CAACGTTGAGACAGA              CCGCCGT CTA ACG-CGG              TTTTCAATGCCTTAT  65 408
     NMA1418 NONE
     NMA1419 1318839 .. 1318867 + -12.6  -3.70902   AATCCACTATAAAAA       TGCCGTC-CAAAC CCAT GTTTGAGACGGCA        TTTCGCTATAGAAGC  93 450
     NMA1423 1320624 .. 1320647 +  -7.4  -6.01725   AAATCTGTTTTTCGT          CCGCCTGA CATCGGAA TCGGGCGG           TTTTTTGTTTTTATT 100 301
     NMA1424 NONE
        ribA NONE
     NMA1426 1322348 .. 1322359 +    -3  -4.56597   CGGGCGGCAAAAGGC                GATT ACCT AATC                 TTTTTGGACAGCGAC  65 309
        ribB 1324925 .. 1324955 + -11.2  -4.55798   TCCTTTCCCTCCCGA       CAGCCGAAACCC AAACACA GGTTTTCGGCTG       TTTTCGTTTCAAATA  95 281
     NMA1435 NONE
     NMA1436 1330077 .. 1330087 +  -8.2  -4.41348   GCGCCTTCTTTTGCC                 GCCG CTT CGGC                 TTTGTTTCCCGGCAC  83 472
     NMA1438 1332556 .. 1332582 + -10.9  -4.56597   GGCTGAAATCGGAAA         TGCCGCCTGAA CCGCT TTCAGACGGCA         TTTTTGCAAACAGGC  95 40
     NMA1439 1333166 .. 1333204 +  -8.2  -4.29432   ACCTGTACCGCTAAC   TTTCTTCAGACGGCAT GAGGCAG ATGCCGTCTGAAGCCG   TTTTCCTGCAATTTC  79 27
        thrC NONE
     NMA1441 1335559 .. 1335575 +  -2.2  -3.76815   CGCATCAAGCATTGT              CGCAAC CATCC GTTTCG              TTTAGAATTTTGGCT  50 97
         fpr 1336494 .. 1336522 + -13.2   -4.9218   ATCAGCGATAAAAAA        ACCCGAATCCTG CCAAT CAGGATTCGGGG        TTTTTATAGTGGGTA 100 68
     NMA1443 1337099 .. 1337124 +  -7.5  -5.03314   ATACGTCTAAAGCAA         CGCCGTCCG TCATTGTT CGGACGGCA          TTTTTTCAGACTGCA  88 205
        leuC NONE
     NMA1451 NONE
        leuD 1347865 .. 1347891 + -15.3  -3.21925   AACGGTTAAAACCTA         TGCCGTCTGAA GGCCG TTCAGACGGCA         TTCCTGATAACATAT 100 32
     NMA1453 1349602 .. 1349612 +  -2.4   -4.4261   GCGTTCAACCGAAAT                 GCCG GCC CGGG                 TTTTGATATTGCAGA  61 323
        leuB 1351165 .. 1351182 +  -9.8  -4.80882   TTGTAAAAAAACAAA             GCGCGG ATCACA CCGCGC              TTTTTCATCTGCCCT 100 35
     NMA1457 1351896 .. 1351940 + -18.8  -3.13403   AATCTTGATGCGAAT CAGCACAAATGCCGTCTGAA CGTCC TTCAAACGGCATTTGTGCCG TCTTCATCAAACCGC 100 40
        aspA 1353753 .. 1353787 + -23.1  -4.84914   AAGGTTACAGAAGAA     TGCCGTCTGAAGCAG GGATG CTGCTTCAGACGGCA     TTTTGTTATATCAAT 100 39
     NMA1463 NONE
     NMA1464 1357431 .. 1357469 +  -2.3  -3.76413   GTCTGAAGCCCTTCA   GACGGCATTGCCGCC CCGTCAATC GGTTACAATGCCGCC   TTTCCAATTTTCAAA  50 53
     NMA1465 1358472 .. 1358506 + -15.9  -4.07568   CCCCGCCGTCAAAAA    TGCCGTCTGAAGC-CC GTTT GGCGTTTCAGACGGCA     TTTTAAAAGCCCGAA 100 42
     NMA1478 NONE
     NMA1479 NONE
     NMA1480 1375120 .. 1375143 +  -8.2  -5.14163   GATTCAAGAATAAAA          CACTTGGC GTTTCGTA GCCAAGTG           TTTTTCTTGGTCGGT 100 324
     NMA1482 1377782 .. 1377804 + -12.1  -5.40072   GTCCGGCAAAAAAAA           TGCGGTGAA TCTGC TTCACCGCA           TTTTTTTGGCAAACG 100 63
         gcr 1382235 .. 1382267 + -14.2  -4.07568   AAAAGGATGCAAAAA      TGCCGTCCGAACCG AAACG TGGTTCAGACGGCA      TTTTAAAAGGGGGGC 100 103
     NMA1486 NONE
     NMA1487 1384450 .. 1384467 +  -6.2  -5.02074   CCTTCAAATCCGCCA             CCGTCC GCGTCA GGGCGG              TTTTTTCGCCAATGA  84 484
         mfd NONE
        panD NONE
        kdsA 1392441 .. 1392451 +  -2.4  -2.81559   ACCGATTTTAACAAT                 CGAG TAA CACG                 GTTTCGCCTTATGAT  40 19
     NMA1494 NONE
         eno NONE
     NMA1496 1394536 .. 1394571 + -19.2  -3.54129   ACCGGTAATACCGTC    AAAAAGCCGTCCGAAC CAAT GTTCGGACGGCTTTTA     TTTCAACAAACTGTC 100 33
     NMA1503 1401634 .. 1401665 + -20.4  -4.42386   TAATCCCATATAAAA      TATGCCGTCTGAAC ACAG GTTCAGACGGCATA       TTTTATGAATACAAC 100 38
     NMA1507 1406503 .. 1406525 + -12.1   -4.7254   TCGGATACGGCACAT           GACAGGACT TTCTC AGTCCTGTC           TTTTTCATCCCACAT 100 42
     NMA1508 1407410 .. 1407439 +  -6.6  -5.67063   CCGTAATGTGTTTTG       CCATCTATAC TTCTCCCCTT GTATAGATGG        TTTTTTTATAGTGGA  93 189
         cmk 1410117 .. 1410156 +  -7.3  -2.95472   AATCGCCCGCATTGC  GTTTCAGACAGCATG AATTTCCCCA TATGCCGTCTGAAAC   CTTATTTACCCGTCT  57 53
        rpsA NONE
         hip 1412270 .. 1412287 +  -9.8  -5.43487   ACCTTAGCATCAAAA             CGCCGC TGTTAC GCGGCG              TTTTTTCTGTGGTTT 100 41
        adhC NONE
         esd 1415274 .. 1415300 +  -6.4  -3.00419   CAGACAGTACAAATA         GTACGGCAAGGC GAG GCAACGCCGTAC         TGGTTTAAATTTAAT  55 194
     NMA1520 NONE
         ndk 1417154 .. 1417194 +  -9.9  -3.06696   TACACCGCCCAACTC  CTCTTCAGACGGCAT AAAATATATCC ATGCCGTCTGAAGAC  TCTGTTGCAAAAGGC  70 46
     NMA1522 1418367 .. 1418378 +  -2.2  -4.09685   TAATCGGACAACAGG                GGTA ATTA TGCC                 TTTTAAGCCATCCAA  55 21
     NMA1523 NONE
     NMA1524 1420417 .. 1420455 + -23.5   -2.7186   ATACAGTCCCTATAA   GACAAATGCCGTCTGAA CTGTT TTCAGACGGCATTTGTC   TACTTCACAAGGTTT 100 26
        uraA 1426578 .. 1426618 +  -9.8  -4.91429   ATCCTGACCGTCGAT  ATAGAAATGCCGTCTGAA CATCT TTCAGACGGCATTTCCCG  TTTTATTTGAGATTT 100 34
     NMA1531 1427591 .. 1427602 +  -3.6  -3.21099   TCAGAAAAACAAACC                GCCT CCGA GGGC                 TTCATCCTAAAGGGC  47 4
         pss NONE
     NMA1533 1429266 .. 1429277 +  -4.4  -3.14132   AAACCTTTTTACCGT                TTGC ACAA GCAA                 TTAATCAGGACAAAG  49 52
     NMA1539 NONE
        uvrC 1436885 .. 1436919 +  -7.9  -2.91378   TTAGCTCAAAGAGAA    CGATTCTCTAAGGTGC TCAA GCACCA-AGTGAATCG     GTTTCGTACTATTTG  59 143
     NMA1541 1438502 .. 1438516 +  -2.1  -2.79492   CCCCTTTCCTTTCCC              GCC-GT CCGA ACAGGC               CTTTCACATTCAGAC  40 84
     NMA1542 1439302 .. 1439334 + -15.8  -5.03314   CGCCGGATAAAAAAA     TGCCGTCTG-AAGCA TGTT TGCTTACAGACGGCA      TTTTTTCAAGATAAA 100 46
     NMA1543 1440583 .. 1440615 +  -2.2  -4.91573   TTAAATTTAGCGTAA     TTTCAT-TAAGCATT GAAA AATGCGTATATGGAA      TTTTTCCTCTATTTT  72 522
     NMA1549 NONE
     NMA1550 NONE
     NMA1551 1448942 .. 1448956 +  -2.8  -4.25104   ATCCCCGCGCTGTTT               CAATAC GCC GTTTTG               TTTTAATGAAAACAA  62 233
        aceE 1454627 .. 1454641 +  -2.7  -3.53444   ACAAACCGTACCGAT               GCCGC CTGAA GCAGC               TTTCAGACGGCATCC  49 119
        aceF 1456274 .. 1456297 +  -4.6  -3.04517   TGTTGAAAGACTTCC          GC-CGCATTAC TCT GTAATCCGAGC          ATTTTCAGACGGCCT  47 9
        lpdA 1458189 .. 1458223 + -18.8  -3.63922   ATAAGGTTTATTTGA     GCAAATGCCGTCTGAA ATG TTCAGACGGCATTTTC     TATTTTACAGCGGAT 100 62
     NMA1560 1464442 .. 1464458 +  -2.9  -3.05963   AACATTTCCAGCTTT              TCAGACG GCA TGACTGA              TATTCGGATAAGCAT  43 56
     NMA1561 NONE
     NMA1562 1466028 .. 1466061 +  -3.1  -4.05446   ATCGGATGCTGTTCA     AGCGACCTGAAAATA GAAC TTTTTTCAGGCTGCC      TTTGTAGTTAACGGA  56 179
     NMA1563 1467495 .. 1467530 + -19.2  -3.80858   CCGGTTTGAACAAAA    TGCCGTCTGAACCCTT TTCA AAGCGTTCAGACGGCA     TTTCATCAATTATAG 100 42
     NMA1564 1468681 .. 1468715 + -10.7  -3.01422   TAATCGGCTCTAGCG     CAAACCCGATGCCGT CTGAA GCGGCACGGGGTTTG     TCATTTCTGCCAGTA  73 38
        gatC 1471167 .. 1471201 +  -2.7  -2.74144   AGAATAATCCGAATA     CGCTTCAGACGGCAT CAGCA ATACCGCCCGAAGCC     CTTTAAGGATGGAAG  41 34
        gatA NONE
     NMA1569 1473605 .. 1473617 +  -2.7  -4.07568   GCCTGACGCGAAGAC                TATCG AAT TGATA                TTTTAGAGAAAGAAG  56 35
        gatB 1475078 .. 1475113 +  -6.1  -4.13014   GCCTGATAAGCAAGA    TGCCGTCTGAAACCC AAATCC GACGTTCAGACGGCA     TTTTCACAGTCTGAC  69 35
     NMA1571 1476245 .. 1476288 +  -9.6  -5.27779   TATTTTCCCCGTGAA AAAATGCCGTCTGAAACCCG ATTC CTGTTTTCAGACGGCATATG TTTTTTCCTGTTCAA 100 100
     NMA1573 1478222 .. 1478254 + -19.4  -4.64334   GCCAAAACACAAAAA      TGCCGTCTGAAACA TCTGC TGTTTCAGACGGCA      TTTTGTTCGGGCGTT 100 45
        nadE 1483853 .. 1483867 +    -5  -3.42574   ACCAATTCTTCAAAT               TGTGCA CGG TGTACA               TTGTGGTAGCGTTGC  53 480
        trxA 1484595 .. 1484616 + -17.3  -4.58283   AGCGCAATCGAAAAA           GCCGCCGGA AGAT TCCGGCGGC            TTTTTCGCACCCTTA 100 44
     NMA1580 1487317 .. 1487351 + -18.1   -4.6856   TGCCGCATAAACCAA    TGCCGTCTGAAAC-CG ATTT CGAGTTTCAGACGGCA     TTTTTGCAATGTTTC 100 50
        argD 1490686 .. 1490730 + -15.3  -3.60098   TAGGCATCAAAAACA AAAAACCGCTTCGGAAACGT GGTTCA ACGTT-CCGAAGCGGTTTTG TTTGCCATCAGGACT 100 38
        rbfA NONE
     NMA1587 1493100 .. 1493117 +  -2.1  -3.38339   AGGCCGTCCGAACCC             T-TTCAGA CGG TCTGAACA             TTAATATTCCCTAAT  45 46
        truB 1494285 .. 1494296 +    -3  -4.66987   GAAACAGCAAAGACA                TCAA ATAA TTGA                 TTTTATTAGAATCTA  65 253
     NMA1589 1495022 .. 1495032 +  -3.2  -3.53224   TTGCCCTGCATTCGC                 TTGC CAA GCAG                 TTTAAAGGCAAAGTG  49 230
     NMA1590 NONE
     NMA1591 1499313 .. 1499351 + -13.4  -3.44848   TTGCAGGCAACCCCG   TTTGACAAAACTTCCTTT ACA AAAGGGCGTTTTGTCAGA   TATTTAATCAACACA  86 45
     NMA1593 NONE
     NMA1594 NONE
     NMA1595 NONE
     NMA1596 NONE
     NMA1597 1503653 .. 1503682 + -13.6  -5.17576   TTTAAGACATAAAAA       TGGCGGGACAGT ATCAAA ACCGTCCCGCCA        TTTTTTCGCTTCCTG 100 36
        hscB NONE
        gyrA 1507268 .. 1507291 + -15.4   -4.7878   AAAATCATCTCCCGA          TGCCGTCTGA AGAT TCAGACGGCA           TTTATTTTATCCCTC 100 40
     NMA1600 NONE
     NMA1601 NONE
    NMA1601a NONE
    NMA1601b 1508537 .. 1508571 +  -7.9  -3.82946   CAAATAGTACGGAAC    CGATTCACT-TGGTGC TTCA GCACCTTAGAGAATCG     TTCTCTTTGAGCTAA  69 34
         edd 1517935 .. 1517973 + -12.6  -2.78088   ATTTGCCTGATGCGC   GTTTCAGACGGCCTTT TCAGACC GAAGGCCGTCTGAAAA   ATTATTCAAGCGTTT  79 31
         eda 1518764 .. 1518798 + -10.2  -4.14392   TTCGCATCGTAAAAA     TGCCGTCTGAAA AACCTTTCCCG TTTCAGACGGCA     TTTTGCCGATTGAGG  87 41
        mutY NONE
     NMA1615 NONE
     NMA1616 1521628 .. 1521638 +  -2.6  -2.97721   ACAATTAATGTAAAA                 TTTT CGT AAAA                 ATTTATCGGCTTTTA  43 17
        sodC 1522290 .. 1522311 +  -8.7  -5.17353   CGTTCGAAACGAAAA           GTGCGGTAA ATTT TGACCGCAC            TTTTTTGCTAGATAT 100 47
     NMA1622 NONE
     NMA1623 NONE
     NMA1624 NONE
     NMA1625 1530209 .. 1530222 +  -9.5  -2.57931   GACAACATCATCAAC               GCGGC AGAC GCCGC                ATTCTAAACCCTGCG  67 5
     NMA1626 1532413 .. 1532439 + -10.3  -5.19251   GCTTAAACTGAAAAA         CAGCAATCAAG TTTAT TTTGATTGCTG         TTTTTCTTAATATTG 100 61
     NMA1634 1541493 .. 1541524 + -10.3  -4.59773   GCCCTGAAAATCAAA      TGCCGTCTGAA CATTTCCCGT TTCAGACGGCA       TTTTTCAAACTGGAC  93 40
     NMA1635 NONE
     NMA1636 NONE
     NMA1637 1544445 .. 1544486 + -10.9  -2.82892   ATCAATCCTGCCATA CAAAATGCCGTCTGAATCC AATC GGGTTCAGACGGCATTGCC  ATTTCAACTGTTTTT  74 148
     NMA1640 1549697 .. 1549723 + -15.3  -3.51232   GCACGGCGCAAAAAA         TGCCGTCTGAA AGCCC TTCAGACGGCA         TTGGTTTCCCAAAAC 100 44
        aroA 1559270 .. 1559280 +  -3.2   -3.8698   ACGGCTTGGATTTGC                 CGGA CTG TCTG                 TTTGGGTTTCGGTTG  54 492
     NMA1648 NONE
     NMA1649 NONE
     NMA1650 1565862 .. 1565897 + -17.7  -4.09822   AGTTGTTCGCAAAAA    TGCCGTCTGAAACCC GAAACA GGGCTTCAGACGGCA     TTTGTATAGTGGATT 100 43
        mutL NONE
       dnaZX 1572514 .. 1572524 +  -8.2   -3.8579   CCCGAACCCTTCGGA                 CGGC ATT GCCG                 TTTCCCTTATTCAAT  74 56
     NMA1657 1573299 .. 1573316 + -11.3  -2.78384   CCCCCGCCGCCGTCA             TTCCCGC GAAC GCGGGAA              TCTAGTAACCGAAAA  74 426
        aroD NONE
         rep 1578278 .. 1578306 + -14.7  -5.00616   TTAAACCGGAGCCGC        AATGCCGTCTGAA GGC TTCAGACGGCATA        TTTTTTGGACGGCGC 100 37
     NMA1664 1583856 .. 1583881 + -16.3  -3.02461   CCGCGTCGGCAAAAA         TGCCGTCTGAA AAAA TTCAGACGGCA          TCTTCGGACACATTA  93 100
     NMA1666 1587424 .. 1587453 + -13.7  -3.91294   CCGATACCGTAGCAA       AATGCCGTCTGAA AATT TTCAGACGGCATC        TCTTTATTTGCTTTC 100 52
         tkt 1592028 .. 1592054 + -15.3  -5.44119   CCACTCCTAAACAAA         TGCCGTCTGAA CGCTT TTCAGACGGCA         TTTTTTTGCCCTCCC 100 43
        fumC 1593558 .. 1593585 + -12.1  -4.28774   TTCCCTCAAATAAAA        TGCCGTCTGAA ACCTCG TTCGGACGGCA         TTTTCCGTTGCCTGC  95 44
     NMA1677 1601129 .. 1601141 +  -9.1  -3.85698   AGTAACGCGCTCATT                CGGCA TCG TGCCG                TTTATCGAGCAAAAC  77 100
     NMA1678 NONE
    ppx/gppA 1603467 .. 1603488 + -14.5  -4.10672   CATACAACTCAAAAA           CCGCCTGAA AATC TTCAGGCGG            TTTCGTTTGGGTTGC 100 158
     NMA1680 1603984 .. 1604005 +  -4.5  -5.93809   CCGTTTAGTTAAAAC           CCATTATAT TTAA ATATAAAGG            TTTTTTTTCTCGAAC 100 152
        clpB 1608405 .. 1608440 + -22.8  -5.31275   TCCTGCTGTTGAAAA    TGCCGTCTGAAACGGG AATC TCCGTTTCAGACGGCA     TTTTTTATCCTCGGC 100 46
     NMA1686 1611152 .. 1611176 + -17.3   -5.4505   CCGCCCGCACAAAAA          TGCCGTCTGAA GGC TTCAGACGGCA          TTTTTTGTTCAAACA 100 43
     NMA1688 1613576 .. 1613589 +  -4.5  -3.55071   AAGAAGAGTAGGCAT               TCGGA CGGC TCCGG                TTTGCGCCGCTATGC  53 30
     NMA1689 NONE
     NMA1690 NONE
     NMA1691 1615278 .. 1615304 + -18.2   -3.6288   CGCCAAAAACAAAAA         TGCCGTCTGAAA ACC TTTCAGACGGCA         TTTCCAACTTGATTT 100 333
     NMA1698 NONE
     NMA1699 1625500 .. 1625527 + -12.9  -4.95758   CCTGCTTGAAACAAA        TTCCGTCTGAA CGCCGC TTCAGACGGAA         TTTTTATAATATAGT 100 42
     NMA1700 1629835 .. 1629861 + -15.3  -4.41348   TGTGGAAAACCGCAA         TGCCGTCTGAA AGCCC TTCAGACGGCA         TTTGTTTCCCCAAAC 100 56
     NMA1704 1634658 .. 1634685 + -14.3  -3.53012   ACAAAAAATAAGCAA        TGCCGTCTGAA ACAGGA TTCAGACGGCA         TTTGAACAAACGCGG  95 30
     NMA1705 NONE
        pncB NONE
        argS 1639230 .. 1639268 +   -11  -2.72461   AGATGTTTCAACACA   CAGGACGACACATAAAGC ACC GCCCTATGTGTTGCCCTG   ATTTGGAAGGGGTTA  73 444
     NMA1708 1640790 .. 1640824 + -14.4  -4.07568   ATCAAATAACAACAA     TGCCGTCTGAACGC ACCAACA GCCTTCAGACGGCA     TTTTGCAGACAGACC 100 32
       ackA1 1649574 .. 1649595 + -12.3  -5.25803   TTATCCGCACACGAA           CTGCCTCCG GAAA TGGAGGCAG            TTTTTTATCCGGCTT 100 45
     NMA1720 1652492 .. 1652527 + -14.1  -2.64472   CAACCGCCTGCAAAA    TGCCGTCTGAAGCGG AACAAC CCCTTTCAGACGGCA     TGCATTTCCCCCATC  83 47
     NMA1723 NONE
     NMA1724 1656304 .. 1656326 +  -6.3  -5.27476   TTTAAAATAAAAAAA           TCGGCAG TAAATTTCC CTGCCGA           TTTTATTTTGTTACA  89 161
     NMA1729 1662608 .. 1662634 +  -9.3  -3.65353   ATTATCTCCAACACG         CAGGGCCGCAC ATAAG GCGCAGCCCTG         TTTACCCTGATTTGG  72 400
        secA 1669735 .. 1669770 +  -5.6  -4.18018   GCGTTTGAACGCAAA    TGCCGTCTG-AAC ATCCCGCTCCC GTTTCAGACGGCA    TTTTGCCTGAACCGC  66 41
        dnaG 1671641 .. 1671663 +  -3.3  -3.34962   AACAAAATTGACCGG           CGGATTCCG CCATC CGTAAACCG           TTATGCCGTCTGAAA  49 30
        rpoD 1673761 .. 1673783 +   -12   -5.4505   CTGTAAACCAAAAAA           CCGCAGGTTT CAA ATACCTGCGG           TTTTTTCTTACACAA 100 35
     NMA1738 1675127 .. 1675155 +  -2.4  -4.64992   TGAATGTCTAGATTC       CCGC-CTGCGCG GGAATGA CG-GCGGAGCGG       TTTCTGTTTTTTCCG  63 382
     NMA1759 NONE
     NMA1760 1703785 .. 1703818 + -17.6   -5.2291   AGGAAAAACGCTAAA     CCAATGCCGTCTGA CCCCCT TCGGACGGCATTGG      TTTTTATTATCATAT 100 27
        acnB NONE
        argF 1707849 .. 1707885 + -15.3   -2.9627   AATTCATCCGCAACA    CAGATACCGTCTGAACA CGA TGTTCAGACGGTATCCA    TATATAGTGGATTAA  93 59
     NMA1767 1713506 .. 1713540 +    -7  -4.08557   TCTGATAAAACCGTA     TGCCATCTGCACCGTC GGC GCCTGTTCAGACGGCA     TTATTGTTTCAACCG  71 36
        hisG NONE
     NMA1769 NONE
        hisD NONE
        hisC NONE
        hisB NONE
     NMA1773 1719557 .. 1719583 + -15.3  -4.82901   CTTTTCCAAACACAA         TGCCGTCTGAA CATAT TTCAGACGGCA         TTTTTATCACCCCAC 100 45
     NMA1774 NONE
     NMA1775 NONE
     NMA1776 1721196 .. 1721231 +  -7.4  -2.84298   GGCCAACAGGCTAAG    TGCGCCCGCTGCCGCCT AAA AGGCGGCC-CGGATGCC    TGATTATCGGGTATC  59 7
     NMA1777 1722351 .. 1722377 + -15.3  -3.68619   CCGGAACTTGAAAAA         TGCCGTCTGAA CACGC TTCAGACGGCA         TTTCCATCCGTTCGG 100 30
     NMA1783 1727060 .. 1727087 + -17.2   -3.6502   GGCTTCAAACGCAAA        TGCCGTCTGAAA AGGC TTTCAGACGGCA         TTTGCGTACCGCGTC 100 46
     NMA1785 1728918 .. 1728928 +  -3.2   -4.6856   TGATGTATTTGTGCG                 CGTT GGC GACG                 TTTTTCGCATCTTTC  70 305
        alaS 1732652 .. 1732682 + -12.8  -3.77773   AAATTTAAATCTTAA       TAAGCCATTTGAGT CTT GTTCAAATGGCTTA       TATTTTGGATTGTTA  93 39
     NMA1789 1733467 .. 1733486 +  -9.2  -5.54079   ATTTTTAGTTACGTA            GGGTGGGC TTCA GCCCACCG             TTTTTTCATTTTTGA 100 61
     NMA1791 1736681 .. 1736700 +  -9.2  -5.28166   AAAAGCAATTGCGTA            GGGTGGGC TTCA GCCCACCG             TTTTTCTTCATTTTC 100 155
     NMA1792 NONE
     NMA1793 NONE
     NMA1794 NONE
     NMA1795 NONE
     NMA1796 1740417 .. 1740440 +  -3.2   -4.4017   TGATATTTTTAGGAA          TTTCTTTCAT CGTT ATGATAGAGA           TTTTATAGAAATTCA  62 283
        tspB 1742172 .. 1742206 + -11.7  -4.66163   GAGGACGTCCAGAAA     GATTTGTAAAGACGG CTTTA TCGTCTTTATAAATC     TTTTTGGATACCCCT 100 87
     NMA1798 NONE
     NMA1799 1743909 .. 1743946 + -15.7  -4.41348   GCAAGAGAGAAAAAA   GACCCGTAAACCGTTTG AATA TAGACGGCTTACGGGTC    TTTGTTTCGCGCAAA 100 49
     NMA1800 1745346 .. 1745377 + -17.4  -5.63517   GTTTACCGTCAAAAA      TGCCGTCTGAACGC TCAA GCCTTCAGACGGCA       TTTTTTATTTCACAC 100 315
        parC NONE
     NMA1803 1750195 .. 1750208 +  -5.2  -2.76492   CCGCGAACTGGCGCA               CGCC AATTTC GGCG                ATTTGACCTACCTAC  49 6
     NMA1805 NONE
     NMA1806 1751731 .. 1751760 + -11.7   -2.8236   CCGATTCATTCAGTT       TTATAGTGGTTTA AATT TAAACCACTATAG        CTGTTTTCGAGTTTC  77 167
     NMA1810 1755505 .. 1755515 +  -2.6  -2.62513   AAAAAGAACGTTAAT                 TTTA TGT TAAA                 CTGATTTTTTAGGCT  41 27
        hisJ 1756379 .. 1756411 + -20.1  -3.18383   CCGCCCATCCGAACA      CAATGCCGTCTGAAG CCC TTTCAGACGGCATTG      TTCATCAATCGGCCT 100 43
        fumA 1758199 .. 1758233 + -11.5  -3.54919   AATCTTGAGGCGTCA     TGCCGTCTGAACACA AAATC TGCTTTCAGACGGCA     TTTCCGCCCCTGGTT  82 33
        trkA 1759794 .. 1759822 +  -8.7  -3.99805   CCCCCACCGTTATTC        CCGCGCAGGCGGG AAT CCGGTCTGTTCGG        TTTCGGTTTTTCGGG  74 118
     NMA1814 1761192 .. 1761210 +  -9.6  -6.02919   GTGCCAATTCAAAAA             CCTGCTTG TTT TAAGCAGG             TTTTTTTATTTATGA 100 247
        thiD 1763300 .. 1763329 + -14.5  -4.64144   GACTAACCGTAAAAA       TGCCGTCTGAAACA AAA TGT-TCAGACGGCA       TTTTTGAGGATTATT 100 35
        rnhA 1764740 .. 1764750 +  -2.4  -3.16647   GATTTGGCAAACCGT                 GGCG CGG CGCA                 GTTTTCCTGACTGCC  43 5
     NMA1818 1766446 .. 1766460 +  -8.6  -2.71712   CAAGATTGGACGGAA               CAGCTT AAA AAGCTG               CTTTAAGCCCGCCGA  61 5
     NMA1819 1767708 .. 1767732 + -17.3  -3.53012   CCGCAAACGGACAAA          TGCCGTCTGAA GCC TTCAGACGGCA          TTTCCCAAGACGGCG 100 43
     NMA1853 1793928 .. 1793961 +  -8.8  -3.66018   CGCGATTTCGTCTAT     GCTGC-CGCCGGCCA GCGTA TGGGCCGCGCGCAGC     TTGTTCCAGTCGTCG  70 340
     NMA1859 1795370 .. 1795388 + -13.1  -5.33866   CCGCTTTCACCCTCA             GCCCGCG CCCTA CGCGGGC             TTTTTTGTCAGTTTC 100 44
     NMA1884 1807521 .. 1807545 + -18.7  -3.18274   CGTCAACTAAAAAAA          CGGCGTTTGGA TAT TCCAAACGCCG          TTCAATTCAAATAAA 100 31
        aniA 1811593 .. 1811627 + -10.8  -5.00616   TTTTAGGCAAACGAA    CCACTGCCG-CCGTA CTTAAT TACGCACGGCAGTGG     TTTTTTAACAACCAA 100 54
     NMA1888 1812529 .. 1812561 + -14.1   -5.1356   GTGGATTAACAAAAA      CCAGTACGGCGTTGC CTC GCCTTGCCGTACTGG      TTTTTGTTAATCCGC 100 55
     NMA1895 NONE
        nusA NONE
        infB 1825179 .. 1825203 + -17.3  -5.24531   AGACGGCATACGAAA          CGGGTTCTGTA TCA TACAGAACCCG          TTTTTTGTCGCAAAT 100 74
     NMA1900 1828936 .. 1828960 + -12.2  -4.78848   GTCTGAAAAGCAAAA          CCTCCCGATC CTGAA GATTGGGAGG          TTTTCTGTTTGCCGG 100 46
     NMA1902 1831477 .. 1831509 + -12.1  -4.43877   CAGCAGACATACAAT      AAAATGCCGTCTGAA CCT TTCAGACGGCATTGA      TTTATTTAGCCCTTG 100 50
         alr 1834806 .. 1834834 +    -6  -5.22039   CAGAAACCTAAAATT       TCGTCATTCCCGC GCAG GCGGGAATC-CGG        TTTTTTGAGTTTCCG  82 294
     NMA1913 1840478 .. 1840492 +  -3.5  -3.75629   GCAAGTACGCTTCCA               GCCTT ACAAA AGGGC               TTTAAATTCAGCATG  54 81
     NMA1914 1841553 .. 1841570 + -12.7   -4.3739   CGGGCAAAGCAAAAA             CCCCCGA ATAA TCGGGGG              TTTTCTGAAAGGGTG  95 424
     NMA1916 1848632 .. 1848661 + -15.1  -4.23892   GGATAAACCATAAAG       CGGGTTGCCTGTT AATC AAAAGGCAACCCG        TTTTACCTGCTTCAA 100 51
         apt 1852539 .. 1852562 +   -11  -3.85522   AGGGCTGAAAACCGA          CCCTGCCG TCTGAAAC CGGCAGGG           TTGTTATGATGCGTT  87 33
     NMA1922 1853648 .. 1853667 +    -7  -3.53012   AATAAAGTCTGATTC            TACCGCCC TAAA GGGCGGGG             TTTCAACCGAAAAGG  63 144
     NMA1923 1855053 .. 1855081 + -13.3  -4.71776   ACCCCTGAGCCACAA        TGCCGTCTGAA CCCCGTT TTCAGACGGCA        TTTTGTTGAATCTTA 100 33
     NMA1924 1855675 .. 1855702 + -17.2  -4.77036   TCGGCAATCAAAAAA        TGCCGTCTGAAA CATT TTTCAGACGGCA         TTTTTAATCCTGCAA 100 45
     NMA1928 NONE
     NMA1929 NONE
     NMA1930 NONE
         tag NONE
     NMA1932 1864402 .. 1864437 +  -7.5  -5.00616   GAAGTGCAAAACCTA    CGCCATACAGCCGCA TGAAGT TGCAGCGGTATGGCA     TTTTTTGAAAAAGAC  88 229
     NMA1933 NONE
        gcvP 1867738 .. 1867764 + -18.2  -4.25104   AACCCCGGAGACAAA         TGCCGTCTGAAA CAC TTTCAGACGGCA         TTTTCGTCGACGGCA 100 48
     NMA1935 1868129 .. 1868148 +  -9.2  -5.33405   ATTCCCATAAAAAAA            CGGAGCAG ATAC CTGCCCCG             TTTTTATTTAATCCG 100 222
        aroC 1873038 .. 1873060 +  -3.2  -4.41616   AGAATACCGAGCATT           GCCGTGCCGC TTT GACGCACGGG           TTTGTTTAGAGGAAT  62 70
     NMA1940 1873525 .. 1873558 + -15.5  -5.21709   AATCCCCAAACGAAA     TGCCGTCTGAAAGCCG ATT TGG-TTTCAGACGGCA     TTTTTTCGTATGCGG 100 40
        serS 1877641 .. 1877668 + -17.2  -4.07647   AACCCTGAACATAAA        TGCCGTCTGAAA CCTG TTTCAGACGGCA         TTTCCTTTAAACTCT 100 46
     NMA1951 1887784 .. 1887804 + -12.5  -2.70932   CCATCAAAACGGTAT            CGCGCACGG GGT CCATGCGCG            TGGTTACCGCCCAGA  76 286
     NMA1956 1891740 .. 1891752 +  -6.9  -2.71146   CTATTTGTACTGTCT                GCGGC TTC GTCGC                CTTGTCCTGATTTTT  55 149
       fabF2 1893097 .. 1893116 +  -7.8   -5.0133   CCCACCAATTCCCAA            GCCCGGAC GTAT GTTTGGGC             TTTTTTGCCGCCCTG  88 163
        lgtF NONE
        rfaK 1894989 .. 1895020 + -17.4  -3.72576   GGATGCAATATAAAC      TGCTTTCAGACGGC ATAT GCCGTCTGAAAGCC       TTTGATGCAACAAAC 100 28
     NMA1960 1895304 .. 1895316 +  -6.9  -2.71146   CTATCTGTACTGTCT                GCGGC TTC GTCGC                CTTGTCCTGATTTTT  55 134
     NMA1961 1896732 .. 1896758 + -18.2  -4.87893   TCCAAACAGCAAAAA         TGCCGTCTGAAA ACC TTTCAGACGGCA         TTTTTGCTTCAGGTT 100 47
        gdhA 1900129 .. 1900162 + -15.3   -3.9941   GCTCCGCAAACAAAA     TGCCGTCCGAACCGC AAAT GCTGTTCAGACGGCA      TTTCATTATCCGCCC 100 53
     NMA1966 NONE
     NMA1967 1902228 .. 1902259 + -17.5  -4.63218   CTATAAAGAAAGAAA      TGCCGTCTGAAAC CTTATC GTTTCAGACGGCA       TTTTATTGCCCGACC 100 178
        mtrR 1909444 .. 1909467 + -10.4  -3.90291   GGCAATTGAAAATTT          TTTGGCGCAT TTTT ATGCGTCAAA           TTTCGTTAACAGACT  84 241
     NMA1973 1911637 .. 1911673 + -15.4  -3.85909   ACACGATAAACAAAA    TGCCGTCTGAAAAC CTTTTTGCT GTTTTCAGACGGCA    TTTGCCTTTCCATCC 100 41
     NMA1981 NONE
     NMA1982 1922841 .. 1922868 + -12.8  -2.98361   CCGCAACTTGAAAAA        GAGGACGGCA AACCTTAC TGCCGTCCTC         TGTCCTTCTCCGTTT  80 85
     NMA1986 1926390 .. 1926441 + -21.8  -3.01402   TTCAGACGGCATAAA CGCTCCA-GAAAACGCGGCAGGACA TAT TGCCCTGCCGCGTTTTCCTGTAGTG TAATCTTATTTTTTT 100 47
     NMA1987 NONE
        relA 1931777 .. 1931811 + -13.1   -4.4078   CTTTAAATACAAAAA    TGCCGTCTGAAAGCCGT ATA ACG-C-TTCAGACGGCA    TTTTGATTGCCGGGG 100 35
     NMA1997 NONE
     NMA1998 1937152 .. 1937179 +  -4.3  -5.77853   TTAACAAAAATTAAC        GTCCT-TTACTT TCTAC AAGTAACAGGGC        TTTTTTTTGCCCGTT  89 51
     NMA1999 NONE
     NMA2000 NONE
     NMA2001 NONE
     NMA2002 NONE
     NMA2003 1939695 .. 1939718 +  -3.8  -3.82603   TTTATCTCGGCGTTT          CCGTACCCG TATTAAT CGGG-GCGG          TTCTGTTTAAGAATT  54 53
     NMA2004 NONE
     NMA2005 1940782 .. 1940816 +  -7.9  -3.82946   CAAATAGTACGGAAC    CGATTCACT-TGGTGC TTCA GCACCTTAGAGAATCG     TTCTCTTTGAGCTAA  69 316
     NMA2014 1949526 .. 1949554 +  -9.7  -3.58522   ATTCAAGCGCACAAA        TATGCCATCTGAA GGC TTTAGACGGCATA        TTTCACGATAATAGT  75 142
     NMA2023 1960534 .. 1960570 + -21.1  -3.15354   CTGATTTGAAGCATT    AAAAATGCCGTCCGAAC ATC GTTCGGACGGCATTTTA    TATTGGATTGAAATA 100 37
     NMA2027 NONE
        amiC NONE
     NMA2029 1973556 .. 1973582 + -10.9  -4.89393   CCGGATATTAAAAAA         AGCCGTCTGAA CATTT TTCAGACGGCA         TTTTTGTACACTTTC 100 278
     NMA2045 1989616 .. 1989641 +  -6.9  -4.03234   CGTCTGAAAAGCAAA         CCGCC-CAGA CCCGAAA TCTGCGGCGG         TTTGTCTCAACCGGG  71 50
     NMA2048 1991915 .. 1991952 + -12.2  -2.78679   CGCCGGCAAGGCGCG   CAATGCCGTCTGAA-CA GCCGA TGCTTCAGACGGCATCG   GTTTCCCTACAAACC  79 108
     NMA2076 2025925 .. 2025949 +  -7.1   -5.4833   CCACCAGATAAAAAA          GCACAGACCGT AAA AAGGTATGTGC          TTTTTTATTGCCTGA  91 326
        putP 2032511 .. 2032555 +  -6.4  -3.57144   CGCCACCCGATAAAC CCCTTTCAGACGGCACGG CATCCCGGT TCGTGCCGTCTGAACCCG TTTCCGGGTCAAACA  61 28
        putA 2036401 .. 2036427 + -18.2  -4.92783   CGGCCCGTGAACCAA         TGCCGTCTGAAA ACC TTTCAGACGGCA         TTTTTATAGTGGATT 100 62
        nadA 2044030 .. 2044051 +  -3.1  -3.45087   GCGCACAAAAAATCT           TTAAAAACA AGAC TGTTTTTTA            TGTTATTGCATTGAT  47 104
     NMA2091 NONE
        nadB 2046112 .. 2046139 + -12.1   -4.4959   TTCTAAAAGCAAAAA        GGCCGTCTGAA ACACTG TTCAGACGGTC         TTTTGCTTCCTTGAC 100 143
     NMA2101 2056406 .. 2056432 + -18.2  -4.56597   TAACCTCCGAAACAA         TGCCGTCTGAAA GGC TTTCAGACGGCA         TTTTTACAAGGCAGC 100 38
     NMA2106 2060796 .. 2060821 +  -9.7  -3.68324   GGCAGATACAACAAA         CAGGACAGATG TTTT CGTCTGCCCTG          TGTTTATTGAGAATG  79 71
        hemN 2063238 .. 2063266 + -16.9  -4.25104   TGGCTAACGTACAAA        TGCCGTCTGAAAG GCT TTTTCAGACGGCA        TTTTGCTGCCGGCAG 100 44
     NMA2111 2066579 .. 2066614 + -11.9  -4.14013   ATTATTGAGCACAAA    TGCCGTCTGAAAGAC CGTTCC GCCGTTCAGACGGCA     TTTTCGCCCCTTTTG  95 33
       mafA2 NONE
       mafB2 NONE
     NMA2114 2069416 .. 2069448 +    -5  -3.01914   CCCAACAATCAAAAA     GTCGTCTG-AAACTG TGTT TAATTTACAGACGAC      CTTTCCTTCATTTGA  50 64
     NMA2115 NONE
     NMA2116 NONE
     NMA2117 NONE
     NMA2118 2071590 .. 2071624 + -10.8   -4.2828   ACCCGGCAATCAAAA     TGCCGTCTGAAGCG ATATTTG CTTTTCAGACGGCA     TTTTGATGAATGAAA  90 45
     NMA2120 2072321 .. 2072355 + -13.7  -4.42788   ACCCAACAATCAAAA    TGCCGTCTGAA-GCGG TATT CGGCTTTCAGACGGCA     TTTTCTCCGATTAGC 100 70
     NMA2121 NONE
     NMA2122 2074577 .. 2074587 +    -4  -2.89921   TTTTTTACTTGGATT                 GTTT ACA AAAC                 TCTGTACCAATTGCT  46 422
        aroE NONE
        mtgA 2080680 .. 2080715 + -11.2  -4.73912   ATTGTTTCAGATATG    GAAATGCCGTCTGAAC TGCG GTTCGGACGGCATATG     TTTTCTGGTTTTTAT 100 40
         tal 2086042 .. 2086080 + -13.2  -2.71712   GGTTTAAACTTTTCA   TCCCGATGCCGTCTGAAA GGC TTTCAGACGGCATCGCCC   GTTTGACCGGACACA  81 34
     NMA2137 2086481 .. 2086491 +  -2.4  -2.87132   GTCTTAAATAAAGGG                 GCCG TAC CGGA                 TATGTACACAGGACG  40 30
     NMA2138 2087404 .. 2087428 + -17.3  -3.55444   CGACAAACGCACAAA          TGCCGTCTGAA GCC TTCAGACGGCA          TTTCACACATACAGC 100 49
        tspA 2094777 .. 2094797 + -11.9  -5.55698   CTTTCGCAGATCAAG            GATGCCGTT TCA GACGGCATC            TTTTTTTGCCTTATC 100 53
     NMA2150 NONE
        ilvE 2098182 .. 2098216 + -18.1  -4.19238   CTTTAAATAAAAAAA    TGCCGTCTGAAAC-CC GTTT GGCGTTTCAGACGGCA     TTTTCGCGTTCGGAC 100 43
        pilG 2103519 .. 2103552 + -11.8  -5.48213   GCCTGATTTGCCGCA     CAGATCCGGCGCGGA TTCGC TCTGCGCCGG-TTTG     TTTTTGTTTTGAATA 100 35
        pilD NONE
     NMA2157 NONE
     NMA2158 2105317 .. 2105348 + -13.1  -4.48987   ACCCTGAAAGTCAAA      TGCCGTCTGAAAC AAACAC GCTTCAGACGGCA       TTTTCATTCTCAAAC 100 63
        rplU NONE
        rpmA 2109756 .. 2109778 +   -12  -4.92783   CAACCGATACCTGAA           GCCGCATCTT TTC ACGATGCGGC           TTTTTATAGTGGATT 100 43
     NMA2164 2111268 .. 2111305 + -16.5  -3.29161   ACCGGTTGAAAACTG   CCGAAATGCCGTCTGAA ACGT TTCAGACGGCATTTTTG    TATTATAGTGGATTA 100 32
     NMA2170 2115878 .. 2115890 +  -6.3  -5.71712   TATGCCGTCTGAACG                CCTTT CCG AAAGG                TTTTTTTATGTACGC  93 82
     NMA2171 2116869 .. 2116912 + -18.4  -4.25848   ATTTTAATCAACTGC AAATGCCGTCTGAAAACCTG TTTA CAGATTTTCAGACGGCATTG TTTTCGTCGCCGGTT 100 310
     NMA2173 2119483 .. 2119517 + -25.2   -4.1899   CCGCAACCGCGACAA     TGCCGTCTGAAGCCCG AAT CGGGTTTCAGACGGCA     TTTTACCTCGCATCG 100 50
     NMA2177 NONE
     NMA2178 2125919 .. 2125945 + -19.6  -3.28791   CTCAAGCTGGAAAAA         TGCCGTCTGAAG CGG CTTCAGACGGCA         TTCTCCGACAACCAT 100 16
     NMA2181 NONE
     NMA2182 2128466 .. 2128484 +  -5.9  -2.71791   CTTGCTTTGAAAGTC             CATGGCG AAATC CGCCAAG             ATTTGGGGGACGGAT  49 45
     NMA2188 2136731 .. 2136761 +    -9  -3.14002   GCGCCTTTGTGAATA       TGCTGTCTGAAACT CGG GGCTTCGGACGGCA       TCTGTTGGCTCTTCT  68 108
         ffh 2139184 .. 2139220 + -17.6  -4.76193   TGTAAGCCGATTTGA   CAGAAAACGCCGTCTGA AATT TCAGACGGCGTTTT-TG    TTTTATATTCTGATT 100 36
     NMA2197 NONE
         phr 2146910 .. 2146938 + -13.3  -3.06183   GCAACCTAAAACAAA        TGCCGTCTGAA CTTCCGT TTCAGACGGCA        TTGCGTCCGAATGAC  82 49
        dinG NONE
     NMA2201 2150431 .. 2150445 +    -5  -4.49644   TGGGGCGGAGATATT               GGTTTG CGG CAAATC               TTTTCAATTTTTCCT  70 377
     NMA2205 2156444 .. 2156455 +  -3.6  -5.22039   TCATCATTCCCACAG                TCGG GAAT CCGG                 TTTTTTGGGTTTCCG  77 83
     NMA2208 2162281 .. 2162310 + -15.2  -4.07687   TAAACCCAATCAAAA       TGCCGTCTGAAA ACCAAG TTTCAGACGGCA        TTTTCCAAACGGGCT 100 38
     NMA2210 NONE
     NMA2211 2166103 .. 2166120 +  -2.7  -2.75267   CTTCCGCACAAACAG             GCGTTAA CGGT TTGATGC              TAATATTCCCCCTTT  41 19
        trpC NONE
        recQ 2169426 .. 2169460 +  -7.9  -3.82946   CAAATAGTACGGAAC    CGATTCACT-TGGTGC TTCA GCACCTTAGAGAATCG     TTCTCTTTGAGCTAA  69 144
     NMA2217 NONE
     NMA2218 2173022 .. 2173034 +  -9.1  -2.62026   CGGAACGTGTCCGTA                GGGCA TGA TGCCC                ATTCGTCTTCAACTC  64 109
     NMA2219 2173762 .. 2173781 +  -9.2  -3.26319   GCGCGCGGTATGGTT            CGGGCGGT ATTA ACCGCCGG             TTGATGTCCCGCCTT  68 2
     NMA2220 2174181 .. 2174214 + -17.6  -4.07568   ATTTGATACAATCCG     TGCCGTCTGAAGCC CGAACC GGTTTCAGACGGCA      TTTTGCACCCGACAC 100 41
        ruvA NONE
     NMA2222 NONE
     NMA2223 NONE
     NMA2224 2177803 .. 2177843 + -15.5  -3.34716   GTTTGCAGGACAAAA  CAATGCCGTCTGAAACCGG ATT CGGGTTTCAGACGGCATCC  GTTTTTCAAAAATGC 100 50
        xseB NONE
        ispA 2179215 .. 2179241 + -18.2  -3.28119   CTTGAATGAAACAAA         TGCCGTCTGAAA GGG TTTCAGACGGCA         TTCCTATGCCTGCCT 100 94
     NMA2230 NONE
        nuoM NONE
        nuoN 2179632 .. 2179655 -    -8  -5.09204   ATATCTTAACAAAAA          CGGCAGCCTC TGAC GCCGCTGCCG           TTGCGGCGGCTTACA  88 36
     NMA2227 2179215 .. 2179241 - -18.2  -4.56702   CTTGAATGAAACAAA         TGCCGTCTGAAA GGG TTTCAGACGGCA         TTCCTATGCCTGCCT 100 39
     NMA2216 2170719 .. 2170751 -  -2.6  -2.60032   CCTTTGCCAAAAACC     GCCTTTGCGCGCGGC TGCC GCCGC-CGCCAAAAA      ATCCGCACGGGAATC  41 48
     NMA2215 2170105 .. 2170147 - -21.6  -2.87211   ATCGGTTTTCACAGA CAGATGCCGTCTGAAACT TGGAAAC AGCTTCAGACGGCATCTG CACATCATCTCTTCG 100 30
     NMA2214 2169254 .. 2169273 - -10.7  -5.08601   GTAGGCGAAGAAAAA            GCCGCAC GTTACG GTGCGGC             GGTGTTGGCGGTATT 100 202
     NMA2209 2162281 .. 2162310 - -15.2  -4.47271   TAAACCCAATCAAAA       TGCCGTCTGAAA ACCAAG TTTCAGACGGCA        TTTTCCAAACGGGCT 100 40
     NMA2207 NONE
     NMA2206 2157567 .. 2157601 - -13.6  -4.81249   CTCGAAATCCAAAAA     GCCATACCGCCCGG ATTTTTG CCGATCGGTATGGC     TTTTTGCTTCAAACC 100 44
     NMA2204 NONE
        purB 2152078 .. 2152105 - -18.6  -4.62069   CCGTTATCTTAAAAA        TGCCGTCTGAAC GCGC GTTCAGACGGCA         TCGGTTTCAGTAAAC 100 43
     NMA2202 2150117 .. 2150145 -  -8.8  -5.54338   GAAGGAAAATAAAAA       CCGCCG-CCGCCC CGAA AGGCAAACGGCGG        CACAAACGATATCGG 100 54
     NMA2199 2146910 .. 2146938 - -13.3  -4.72188   GCAACCTAAAACAAA        TGCCGTCTGAA CTTCCGT TTCAGACGGCA        TTGCGTCCGAATGAC 100 41
     NMA2196 NONE
     NMA2195 2143480 .. 2143506 - -19.6  -4.70659   CCTGATACTGAAAAA         TGCCGTCTGAAC AGG GTTCAGACGGCA         TTTTTTTGACCGCGA 100 43
     NMA2193 2141065 .. 2141121 -  -3.1  -5.51046   CAAAGATATAAAAAA GCCCTTGGGA-TCGGCAT-ACCCGCTA TGATT TAATGGGTAATGCGTACTGCCAAGGGC ACTATTTCTTTTTGG  82 131
     NMA2192 2140308 .. 2140355 - -15.1  -3.86897   TTCAGCCTTTATAAA GGCCGTCTG-AAATATGGCTTA GATAA TTAGCCTTATTTTCAGACGGCC TTTGTTCTAGTAATT 100 40
     NMA2191 2139453 .. 2139482 - -10.8  -4.79451   AGCCTAAATACAAAA       GGCCGTCTGAAA TCCTAT TTTCAGATGGCC        TTTACTCATTCAATC 100 47
     NMA2189 2136360 .. 2136394 -  -9.4  -4.41348   TCTGCTTCAAAGAAA     CCGACAGGACAATGTT CAA AACATTATCTTGTCTG     TCTTTCAAACAGTGT  86 407
     NMA2187 2130472 .. 2130491 -  -7.8  -5.63517   CTTCCAAACAAAAAA            GCACCGAC GGCG GCCGATGC             CCCTTCCTTTACAGG 100 46
     NMA2186 NONE
     NMA2185 2129033 .. 2129045 -  -6.9  -2.71146   AAAAATCAGGACAAG                GCGAC GAA GCCGC                AGATAGTACAAATAG  55 149
     NMA2184 2128681 .. 2128725 - -10.4  -2.64616   GTTTGATCCATACTA CCGTCACAAAACAATCTGCA AACCCCG TG-AGATTGTTTTG-GACGG CGACAAAACCAAAAT  71 95
        aroG 2126783 .. 2126807 - -17.3  -4.82901   TTTCCTCCACAAAAA          TGCCGTCTGAA CGC TTCAGACGGCA          TTTTATGACATTCTG 100 52
        folA 2125919 .. 2125945 - -19.6  -4.62471   CTCAAGCTGGAAAAA         TGCCGTCTGAAG CGG CTTCAGACGGCA         TTCTCCGACAACCAT 100 358
     NMA2176 2124564 .. 2124591 -  -5.7  -4.15998   ACCGAAACCAAACAA       GTCGGATTCCCGC GCGG GCGGGAAT--GAC        GATAAGCGTAATTTC  66 89
        vapA 2121238 .. 2121255 - -14.1  -5.01732   AACGGCGGCAAAAAA             CCGGCGG TTTT CCGCCGG              TTTCATCATTATGCC 100 137
     NMA2174 2119483 .. 2119517 -   -23  -3.33261   CCGCAACCGCGACAA     TGCCGTCTGAAGCCCG AAT CGGGTTTCAGACGGCA     TTTTACCTCGCATCG 100 167
     NMA2172 2116872 .. 2116909 - -22.3  -3.69434   TTAATCAACTGCAAA   TGCCGTCTGAAAACCTG TTTA CAGATTTTCAGACGGCA    TTGTTTTCGTCGCCG 100 236
        emrA NONE
        emrB NONE
     NMA2167 2111984 .. 2111999 -  -3.2  -4.55826   TCTAAAATAGTAAAA              CGCGAT TTAT ACCACG               AAAAACAGTGTTAGT  65 50
        rpmB 2111723 .. 2111736 -  -3.1  -3.51708   TAGTGTTTAAATTAA               GCTTCG CCG CGA-GC               ACGCAAATCAGCCAA  49 8
        rpmG 2111487 .. 2111520 - -14.7  -5.00846   GAAACACGATAAAAA     TAACAAAGCCTCCGA GCAG TCGGAGGCTTTGCTT      TCAAACTGAAATTAT 100 37
     NMA2161 NONE
     NMA2160 2107318 .. 2107338 -  -5.4  -5.07567   TCAGATGGCAAAAAA            GCCCTCCA ACACA TGAAAGGC            CTTATATCGGAAACT  80 171
        pilF 2105317 .. 2105348 -   -16  -3.84719   ACCCTGAAAGTCAAA      TGCCGTCTGAAACA AACA CGCTTCAGACGGCA       TTTTCATTCTCAAAC 100 41
        pgi2 2100205 .. 2100227 -  -4.2  -3.64822   ATTGTGCCACGCAAA           CGCATATT CGTCAGC AATACGCG           GGCGGTTGCCGAACA  53 75
        dapD 2099227 .. 2099267 -  -9.1  -3.68351   GTTGCAGCATGCAAA CG-GCAATGCCGTCCGAA GCGGAT TTCAGACGGCATCGGACG  TTTCAAATACGGTTT  76 47
        fabI 2098182 .. 2098216 - -18.1  -5.95539   CTTTAAATAAAAAAA    TGCCGTCTGAAAC-CC GTTT GGCGTTTCAGACGGCA     TTTTCGCGTTCGGAC 100 158
     NMA2149 NONE
     NMA2148 NONE
        gloA 2094873 .. 2094906 - -18.3  -4.65916   TCGACGGCAACAAAA     TGCCGTCTGAAACCC CTAA AGGCTTCAGACGGCA      TTGGCGGCGGCGGTA 100 41
     NMA2145 NONE
     NMA2144 2091089 .. 2091101 -  -5.5  -3.07043   GGCATTATTTGAACA                CCGCT TTA AACGG                CTTGATCAGCACTTC  52 2
     NMA2143 NONE
     NMA2142 2089766 .. 2089780 -  -4.2  -3.04398   TGGCTGCCGCAAAAC               CTGCCA ACA TTGCAG               CAATAACTGCGGCAG  47 130
     NMA2141 NONE
     NMA2140 NONE
     NMA2139 2087404 .. 2087428 - -17.3  -4.04319   CGACAAACGCACAAA          TGCCGTCTGAA GCC TTCAGACGGCA          TTTCACACATACAGC 100 47
     NMA2135 2083730 .. 2083744 -  -7.8  -2.97951   TATCTTACCACAAAT               GCCGTC TGA AACGGC               TGCAACGCCTTATAT  61 188
     NMA2134 NONE
     NMA2133 NONE
     NMA2132 2082022 .. 2082055 - -11.8  -3.53012   TCTTCGGTCGGCAAA     TGCCGTCCGAACCA GGTTTA TGTTTCAGACGGCA      TTTTGGGATTATTCG  86 34
     NMA2131 2080968 .. 2080987 -  -3.5  -5.81412   GGCAGGCAAAAAAAA            TAACCGC TTCAAG GCGGTTT             TTTGGTGGCCAGAGG 100 294
        glnA 2077370 .. 2077397 - -14.3  -4.35524   CGTTCAAATGCAAAA        TGCCGTCTGAA ACTGTG TTCAGACGGCA         TTGCTTTTCTGAAAA 100 51
     NMA2127 NONE
     NMA2126 2075515 .. 2075534 -  -2.2  -5.24129   CCCCGGCATAAAAAA            TATACTGA TTAA TCAATACA             AATCCAACAAACAGT  73 204
     NMA2124 NONE
     NMA2123 2074188 .. 2074216 - -16.2  -3.76952   CTCACTGAACGCAAA        TGCCGTCTGAAA CCGGT TTTCAGACGGCA        TTGGAGAGTCAAACG 100 76
     NMA2109 2063530 .. 2063557 - -18.6  -4.71828   ATTCCATCAACAAAA        TGCCGTCTGAAC ACGG GTTCAGACGGCA         TCAGTATTTTACAAT 100 40
     NMA2107 2060796 .. 2060821 -  -9.7  -4.42974   GGCAGATACAACAAA         CAGGACAGATG TTTT CGTCTGCCCTG          TGTTTATTGAGAATG  90 67
        rmpM 2058585 .. 2058609 - -10.8  -5.49729   AACCACCCAAAAAAA         CAAA-CCCCGC AAAA GCGGGGGTTTG          TTTCACATCATCGAT 100 124
        thiL NONE
        pgpA 2056406 .. 2056432 - -18.2   -3.9243   TAACCTCCGAAACAA         TGCCGTCTGAAA GGC TTTCAGACGGCA         TTTTTACAAGGCAGC 100 46
     NMA2100 NONE
        galM 2051932 .. 2051945 -  -4.5  -4.92783   AATCCACTATAAAAA               GGTCG TCTG CAACC                GGTGTTAGGAAGCTC  76 41
        mapA NONE
        pgm1 2048721 .. 2048758 - -16.5   -4.4078   TTTTTCCAATGAAAA   GGTCGTCTGAAAACCAA AATT CTGTTTTTCAGACGACC    TTTTTACTTCCTTGA 100 59
     NMA2096 NONE
     NMA2095 NONE
       mapA' NONE
        pgm2 2046112 .. 2046139 -  -9.9   -5.0925   TTCTAAAAGCAAAAA        GGCCGTCTGAA ACACTG TTCAGACGGTC         TTTTGCTTCCTTGAC 100 58
     NMA2089 2041479 .. 2041513 -  -7.9  -3.82946   TTAGCTCAAAGAGAA    CGATTCTCTAAGGTGC TGAA GCACCA-AGTGAATCG     GTTCCGTACTATTTG  69 108
        nadC 2040377 .. 2040404 - -14.3  -3.96892   AACCTTCACGAGAAA        TGCCGTCTGAA GAATAT TTCAGACGGCA         TTTCCTCCTTGAGGC 100 107
     NMA2087 2039910 .. 2039934 - -17.3  -4.59511   AACATTTCCGAAAAA          TGCCGTCTGAA ACG TTCAGACGGCA          AAAGGAAAGGATTTT 100 45
        xthA 2038973 .. 2038985 -  -3.5  -3.89822   TATGTATTTCATAAA                TTTTT CAG AAAAA                TAGGCTGTGCTTGAA  56 164
     NMA2085 2037330 .. 2037347 - -11.3  -2.92442   ACCGAACAGACTAGA             TTCCCGC CTGC GCGGGAA              TGATGAATTCATCCG  74 269
     NMA2081 NONE
     NMA2080 2028597 .. 2028615 -  -2.4  -3.17763   TTCAGACGGCATTAA            CGCC-GT TTGCTT ACGGGCG             GATATTCTAACAATA  43 79
     NMA2079 NONE
     NMA2078 NONE
     NMA2077 2026161 .. 2026189 - -13.9  -4.03413   AGCCCGCTAGACAAA        CCCGACCCGAATA ATG TCTTCAGGTCGGG        TTTATGGTTTCATTC 100 35
     NMA2075 NONE
        mraW NONE
     NMA2073 NONE
        penA NONE
        murE 2018897 .. 2018914 -  -8.3  -4.29977   AAACAACTGAAGAAA             CGCGCGG GAAA CCGCGTG              CCAATAATAATAAAA  79 232
        murF NONE
     NMA2067 NONE
        mraY 2014581 .. 2014607 - -15.3  -3.53224   TATTGCGCGTTCAAA         TGCCGTCTGAA AGGTG TTCAGACGGCA         TAGGTTCAGCGGATT 100 31
     NMA2065 2014168 .. 2014197 -  -5.1  -3.18088   CTAAAACAAATCATA       TTGAGCAGG GGGATGTCTGAT CCTGCTCAA        GCCGCTTTCAGACGG  52 54
        murD 2012698 .. 2012726 -  -9.6  -4.70879   CGCAAAGGGCAAAAA        TTTCAGACGGCA GACAA TGCCGTCCGAAC        ATACGATACATCCCA  93 103
        ftsW NONE
        murG 2010236 .. 2010275 - -13.7  -5.65927   GATTGAAATAAAAAA  CATCCATGCCGTCTGAA CGGCTT TTCAGACGGCATGGTTC   GGCAGTTTACGCCGC 100 32
        murC NONE
         ddl NONE
        ftsQ NONE
        ftsA 2005587 .. 2005615 - -11.2  -3.55447   TTATTCATTATATAA        GAAGTATCTTGC TGCTG GCAAAATACTTC        TCACCTGTCAAACGG  82 53
        ftsZ 2004287 .. 2004321 - -15.1  -3.91908   ACATCTTGAAAAACA     TACCTCCCAAACCGG ACAAA CCGATTCGGGAGGCA     GCAGGTTTACGGGCA 100 50
     NMA2056 2002847 .. 2002883 - -18.3   -3.6135   AAATATACCGGCAAA    CAAAATGCCGTCTGAAA ACC TTTCAGACGGCATTTTT    AATATCGAATCAATC 100 39
        prpB NONE
        prpC 2000064 .. 2000102 - -15.5  -2.65547   AAATTTTTAAACTTA   TTTCAGACAACCTTTCC AATCA GGCAAGGTCGTCTGAAA   TCCTCAGCTTTGCAT  90 79
     NMA2053 NONE
        acnA 1996059 .. 1996093 -  -7.9  -3.82946   TTAGCTCAAAGAGAA    CGATTCTCTAAGGTGC TGAA GCACCA-AGTGAATCG     GTTCCGTACTATCTG  69 455
     NMA2051 NONE
       ackA2 1992856 .. 1992914 - -10.4  -4.12421   TAACAAAAAAATGAA CAATGCCGTCTAAAATCCTCATCAGCC TAATCG GGCGTTTG-GGGTTTCAGACGGCATTG TGCGGACTCGTCCCT  87 48
     NMA2049 1991569 .. 1991597 -   -11  -4.11394   AGCGTACGCGGAAAA       GGCGGCG-GGC TGAGGCTG GCCTCGCCGCC        CGAACGCATCAATAT  88 387
     NMA2047 1990842 .. 1990854 -  -3.3  -4.08394   ATATTTGCCGCAAAA                CGGAA TCA TGCCG                GCAAAAACGGTTCAA  59 18
     NMA2046 1989611 .. 1989646 -  -9.8  -4.07568   CCTGCCGTCTGAAAA    GCAAACCGCC-CAGACC CGA AATCTGCGGCGGTTTGT    CTCAACCGGGCCTGC  83 27
     NMA2044 1987761 .. 1987792 -  -2.1   -3.6682   TGGGATTGATGGAAA      TGGCAGGCTGAAG CCCATC CTACAGCCCGCTG       ATTCCCCGGCACCGA  50 55
     NMA2041 1982274 .. 1982287 -  -9.5  -4.42806   CGATTCGCAAACAAA               CCGCC CGGC GGCGG                AAAACACAATACGCG  90 504
     NMA2040 1980981 .. 1981007 - -18.2  -3.93038   CATTCTAACATCAAA         TGCCGTCTGAAA CGG TTTCAGACGGCA         TTTTCCGTTAAAGGT 100 33
        pheA NONE
        recO NONE
        pdxJ NONE
     NMA2036 NONE
     NMA2035 1976674 .. 1976685 -    -3  -4.04141   TAATAATGAATTAAA                GTTT GATT AAAC                 CTGAATACCCGATTT  56 9
     NMA2034 NONE
        acpS 1976052 .. 1976073 - -10.2  -3.66666   CTCAAAATCCGGAAA           GGTCGGAT TCGGGC ATCCGACC            TGCCAATGGGTACTG  83 43
     NMA2032 NONE
     NMA2031 NONE
     NMA2030 1973557 .. 1973581 - -14.4  -5.58454   CGGATATTAAAAAAA          GCCGTCTGAA CATTT TTCAGACGGC          ATTTTTGTACACTTT 100 43
         glr 1969362 .. 1969375 -  -3.1  -3.27298   CGCGGGAATGACGAA               TCCAT CCAT ACGGA                AACCTGCATCCCGTC  45 333
        tbpB NONE
        tbpA 1962605 .. 1962630 - -16.3  -5.03145   GAATTGTGTAAAAAA         TGCCGTCTGAA GCCT TTCAGACGGCA          TTTGCGGCATTTGGA 100 44
        rpsT 1958738 .. 1958775 - -17.9  -3.01712   TTTGCCCCCGCAATA   CAGAAAACCCCGAAACC GTCA GGCTTCAGGGTTTTCCG    CTTATCGCGTATCAA 100 64
     NMA2021 1957383 .. 1957420 -  -2.7  -3.87815   CTTGATTCCGACAAA   GTCCGTACAAAC-CGCAC ATT ATACGCGTTTGCCCGGAT   TCAAACGAAATTTTT  54 111
     NMA2020 NONE
        aspS 1954769 .. 1954789 - -15.5  -5.40072   GCCGTCTGAAAAAAA            CAGAGCCGT CAA ACGGCTCTG            TTTTCCTTATGCTTC 100 32
     NMA2018 1954303 .. 1954339 - -19.7  -2.50016   CCTGATGAGGAACAG    GCAAAATGCCGTCTGAA CGC TTCAGACGGCATTTTGG    TTCATCTTTCCATCA 100 47
        speA NONE
        speB 1951261 .. 1951276 -  -3.9  -4.11394   ACGGCACGGCGAAAA              CCCGG GGGATG CCGGA               CGTTCAGTCCTTTTT  59 29
     NMA2015 1949526 .. 1949554 -  -9.7   -3.9279   ATTCAAGCGCACAAA        TATGCCATCTGAA GGC TTTAGACGGCATA        TTTCACGATAATAGT  80 87
        bioF NONE
     NMA2012 NONE
     NMA2011 1945452 .. 1945466 -  -2.1  -3.65314   TTTAACGTTTAACAA               TATGC CTTCT GCACA               AGCCTCGCCATATTA  47 100
     NMA2010 NONE
     NMA2009 NONE
     NMA2008 NONE
     NMA2007 NONE
     NMA2006 1941002 .. 1941035 -   -17  -4.08216   TGACCGCCGGTAAAA     CAAAACCCTCTAAG AAAATA CTTAGAGGGTTTTG      AAATTTGGCTCCCCG 100 199
     NMA1996 NONE
       natD' 1934467 .. 1934477 -  -3.2  -2.50545   GGCGGATAACAAATG                 CCCA GTA TGGA                 TCCGCCTATCGCTCC  40 31
        natC 1932939 .. 1932986 - -22.2  -3.17956   AAAGTATCGGATCAA TCCCAAAGCAGCCTGCACTTTCG AAA CGGG-GTGCAGGCTGCTTTGGGA ATTTCATAACCGTTT 100 50
        grxB NONE
     NMA1989 NONE
     NMA1988 1926390 .. 1926441 - -21.8  -3.91144   TTCAGACGGCATAAA CGCTCCA-GAAAACGCGGCAGGACA TAT TGCCCTGCCGCGTTTTCCTGTAGTG TAATCTTATTTTTTT 100 404
        tonB 1924606 .. 1924629 -   -11   -3.2655   CAATCAAACATCCAA          GCTGCCGCAA ACCG CTGCGGCAAC           CGCCTAATTCAATTC  77 29
        exbB NONE
        exbD 1923422 .. 1923448 - -18.2  -4.53047   ATTAAACATAAGAAA         TGCCGTCTGAAA GAC TTTCAGACGGCA         TTCGTTCAAGCGTCG 100 45
     NMA1980 NONE
     NMA1979 NONE
     NMA1978 NONE
     NMA1977 1916553 .. 1916576 - -12.6  -5.79595   CGTTAAAACAAAAAA          TCCAGATTCA ATAC TGAATCTGGA           TTTTCATAACCGATA 100 295
     NMA1975 1914966 .. 1915000 - -18.8  -3.53012   CCGTCCGCCTTCAAA     CAAAATGCCGTCTGAA CCT TTCAGACGGCATTTGG     TCATTTAAACCATCT 100 26
        recC 1911637 .. 1911673 - -15.4  -5.03227   ACACGATAAACAAAA    TGCCGTCTGAAAAC CTTTTTGCT GTTTTCAGACGGCA    TTTGCCTTTCCATCC 100 43
     NMA1972 1909246 .. 1909280 - -13.7  -3.61894   AAGCCTTGGTAACAA     TGCCGTCTGAAACGA ACAAA CCCTTTCAGACGGCA     TCAAAATGACACAAA  93 252
        mtrC NONE
        mtrD 1903687 .. 1903732 -  -2.6  -5.28778   AGTATCCATAAAAAA GTCCTGATGCCGTCTGAAAACC CGTG GGCGTTCAGACGGCAT--GGTT GCTTAATGTTGGCTG  79 28
        mtrE 1902228 .. 1902259 - -17.5  -4.83246   CTATAAAGAAAGAAA      TGCCGTCTGAAAC CTTATC GTTTCAGACGGCA       TTTTATTGCCCGACC 100 43
     NMA1965 1900124 .. 1900167 - -17.6  -3.53012   CCGCCGCTCCGCAAA CAAAATGCCGTCCGAACCGC AAAT GCTGTTCAGACGGCATTTCA TTATCCGCCCGTTCG 100 248
        thyA 1897556 .. 1897566 -  -4.6  -2.71924   TACCGCCTCCTAAAC                 CGAC ACT GCCG                 CCTTGATGTGCGGAT  45 9
     NMA1962 1896717 .. 1896772 - -19.4  -2.74784   ATCCTTTAAAAGCCA TCCAAACAGCAAAAATGCCGTCTGAAA ACC TTTCAGACGGCATTTTTGCT-TCAGGT TCAGCCTATTTCGTT 100 135
     NMA1955 1890263 .. 1890304 -  -6.9  -3.89614   TTGAATCCGCACAAA TGTTTTCAGACGGCAT CCGATAAAAAC ATGCCGTCTGAAAA-A TAATTAGAAATACCC  68 60
     NMA1954 NONE
     NMA1953 1889098 .. 1889108 -  -6.8  -3.15544   TTTTATCCTGAGCAA                 TCCG ATT CGGA                 TACCGCCCCTATCCT  59 2
     NMA1952 1887542 .. 1887575 - -18.3  -4.03234   TCCTGCGTACACAAA     TGCCGTCTGAAACGC CCCC ACGCTTCAGACGGCA      GACCGTAAAACCTAC 100 37
        dhpS 1884270 .. 1884287 -  -2.7  -2.78725   AGACGGCATGAAGTA             TGTGAAC CGCT GTTTACA              GATTGATGCCCAACG  42 21
     NMA1949 1882713 .. 1882770 - -14.3  -2.87501   TTCTATCAAAGATTA TGCCGTCTGAAAG-C-GGCAAGGGGCA GATTCG CGCCCTCTGCCGGACGTTCAGACGGCA TTTAAACAGGAAAAC  87 74
     NMA1948 1881901 .. 1881934 -  -7.4  -3.92659   TCCTGAAAATGCAAA     GACCGCCTGAAACGC GAAAT GCGTC-CGGACGGTC     GAAAATCTGATTTAC  71 37
         ans 1880853 .. 1880869 -    -5  -3.28791   ACGGGCGGCGCATAA              GGCGCG GTCAA CGCCCC              GTCATTGCCATTTCA  52 46
     NMA1946 1879910 .. 1879932 -   -12  -4.30719   TTCTTCCATAACAAA           CGCCGCCTGA ATT TCAGACGGCA           TCAACACTGAATTAT  95 89
        prfA NONE
        ldhA 1877641 .. 1877668 - -17.2  -4.20025   AACCCTGAACATAAA        TGCCGTCTGAAA CCTG TTTCAGACGGCA         TTTCCTTTAAACTCT 100 50
     NMA1942 1875595 .. 1875623 - -16.9  -5.24551   TGAAAGTAAGAAAAA        CAACGCTTTCAGA CGG CCTGAAAGCGTTG        CGTTCCGTTGTTTTA 100 38
        parE 1873525 .. 1873558 - -14.8  -4.06903   AATCCCCAAACGAAA     TGCCGTCTGAAAGCC GATTT GG-TTTCAGACGGCA     TTTTTTCGTATGCGG 100 51
        trmA NONE
        tyrB 1869390 .. 1869423 - -15.5   -3.6217   CGCCAATTATAAAGA     GACCGTCTGAAAGAT AAAT ATTTTTCAGACGGTC      TTTTGACTTACTTCA 100 46
     NMA1936 1868129 .. 1868148 - -11.4  -5.61596   ATTCCCATAAAAAAA            CGGAGCAG ATAC CTGCCCCG             TTTTTATTTAATCCG 100 57
        hemO 1858362 .. 1858389 -  -6.2  -3.90112   CGCCGTGTAATTAAA        GGTCCCTGCAAA CAGC TATGCCGAGACC         TTGTTTATTTGGTTC  66 50
     NMA1921 1852235 .. 1852245 -  -6.8  -5.03314   CCCATCCGCAAAAAA                 GGCA AGC TGCC                 TTTTGAAACCGTATC  86 357
         gmk 1851151 .. 1851161 -  -2.6  -4.56597   GCTTTCTTTCAAAAA                 TATT TAA AATA                 GGAAACTGGGTATTT  65 51
        rpoZ 1850871 .. 1850918 -  -8.3  -3.53091   ATTTTTCGTTTCAAA CCGTCGG-ACTGCACGGCGGCA GAATG TGCCGACGTGCGTTTCCGGCAG AATTTATTTATTGCG  69 29
        spoT 1848631 .. 1848662 - -11.6  -4.17701   CGGATAAACCATAAA      GCGGGTTGCCTGTT AATC AAAAGGCAACCCGT       TTTACCTGCTTCAAC  95 36
     NMA1915 1841045 .. 1841064 -  -7.8  -5.63517   CTTCCAAACAAAAAA            GCACCGAC GGCG GCCGATGC             CCCTTCCTTTACAGG 100 46
     NMA1912 1838739 .. 1838771 - -17.9  -4.63184   AACGTATCGTAAAAA      TGCCGTCTGAAAACA AAT CGTCTTCAGACGGCA      TTTCCCCTTCAACTC 100 39
     NMA1911 1837733 .. 1837759 - -14.6   -4.6645   TATATACATACAAAA         TGCCGTCTGAAA CTA TTTCAGACAGCA         TCAAGATTCAGGGTT 100 33
     NMA1909 NONE
     NMA1908 1835953 .. 1835978 - -16.3  -5.38054   GCCTATAAACAAAAA         TGCCGTCTGAA GCCT TTCAGACGGCA          TTTCCCCATCAAAAC 100 46
     NMA1907 1835412 .. 1835428 -  -5.9  -2.83592   GATACGAAAACGAAG              TTTCAGC GAA GCTAAAA              TGGCTAAATTCGCGC  50 1
    NMA1907A 1834950 .. 1834967 -  -6.9  -3.14554   GAACAACAAACTAGA             TTCCCGC TTTC GCGGGGA              TGCCGGCGGATAGGT  59 272
     NMA1905 1832700 .. 1832711 -  -4.4  -3.78067   AATATTCAATCCAAA                TCCA AAAC TGGA                 TTTTCTTTGACCTCC  56 4
     NMA1904 1832152 .. 1832168 -  -2.3  -2.54881   TAGCGAATCAAAAGT              TTATTTC AAT GAAATCA              TATGATTTTTTTGAA  39 23
     NMA1903 1831481 .. 1831505 - -17.3  -4.88495   AGACATACAATAAAA          TGCCGTCTGAA CCT TTCAGACGGCA          TTGATTTATTTAGCC 100 31
     NMA1901 1828936 .. 1828960 - -10.7  -4.67038   GTCTGAAAAGCAAAA          CCTCCCGATCC TGA AGATTGGGAGG          TTTTCTGTTTGCCGG  93 44
     NMA1899 NONE
     NMA1898 1825179 .. 1825203 - -17.3  -3.84266   AGACGGCATACGAAA          CGGGTTCTGTA TCA TACAGAACCCG          TTTTTTGTCGCAAAT 100 163
        serC 1818758 .. 1818794 - -16.7  -3.40843   GAAAACGCCGAAACA    GCCGATGCCGTCTGAAG CCG CTTCAGACAACATCGGG    ACATCAACCGTAACG 100 29
     NMA1892 1816847 .. 1816875 - -16.9  -2.87132   GGGTGTTCGGACACA        TATGCCGTCCGAA GGC TTCAGACGGCATA        TCCGGCATCAGCGCG 100 33
     NMA1891 1816205 .. 1816231 - -18.2  -4.69027   AAACGCATGGAAAAA         TGCCGTCTGAAA GCC TTTCAGACGGCA         TTGTGCTTGAGATTC 100 44
         nor NONE
     NMA1885 1807521 .. 1807545 - -18.7  -5.63103   CGTCAACTAAAAAAA          CGGCGTTTGGA TAT TCCAAACGCCG          TTCAATTCAAATAAA 100 97
     NMA1883 NONE
     NMA1882 NONE
     NMA1881 NONE
     NMA1880 NONE
     NMA1879 NONE
     NMA1878 NONE
     NMA1877 NONE
     NMA1876 NONE
     NMA1875 1801711 .. 1801724 -  -3.8   -3.5394   AAAGGTCGTCTGAAA               TGCC TGTCAG GGCA                ATCAGAGCTTCGCTG  51 104
     NMA1874 NONE
     NMA1873 NONE
     NMA1872 NONE
     NMA1871 NONE
     NMA1870 NONE
     NMA1869 1799219 .. 1799235 -  -9.4  -2.82803   TATTTAGATTTAAAT              GCGGCA GACCG TGCCGC              GCGGGTTATGGATTT  65 31
       hupB2 1798874 .. 1798894 - -10.5  -3.29613   AAACTTCAAACTGAA            GCGGACTTT TCA AAAATCCGC            TTGGATTTGGGGTTT  74 48
     NMA1867 NONE
     NMA1866 1797936 .. 1797956 -  -8.3  -5.24531   ATTTCCCATAAAAAA            TGCCGTG TTATCCC CACGGCA            TTATAATTTAAAACA 100 33
     NMA1865 1797236 .. 1797259 - -13.8  -4.76041   GACAGGCAGCAAAAA          GCCCGAGGGC TTTT GCTCTCGGGC           TGGGTTTCAGACGGC 100 41
     NMA1864 1796567 .. 1796577 -  -5.4  -2.95538   TTTGTAAGAAAATAG                 GAAG CAG CTTC                 TTTCAATTTACCAAT  52 46
     NMA1863 NONE
     NMA1862 NONE
     NMA1861 1795559 .. 1795584 -  -5.3  -2.52516   GGCGCGACCATCAAT         GCGG-CAGGCGG TGT CGGCATGACCGC         CTTTTCGACAACCTT  47 39
     NMA1860 1795254 .. 1795266 -  -4.8  -2.99951   CCAACCATGAAATCA                TCGC TCAGG GCGA                AGGCTACACCAGCAA  46 155
     NMA1858 NONE
     NMA1857 NONE
     NMA1856 NONE
     NMA1855 NONE
     NMA1854 1793516 .. 1793526 -    -4  -4.11751   AGCAAGGCTTTAAAA                 TTTC ACT GAAA                 AAATTAGCCGATCAT  60 109
     NMA1852 1791721 .. 1791739 - -13.2  -6.02919   TCATAAATAAAAAAA             GGGCAAGT TAA ACTTGCCC             CAATTCTCTGCTGCC 100 74
     NMA1851 1790151 .. 1790164 -  -2.3  -2.95515   AGGCAAAACCCAAAT               CAGCC ATTG AGCCG                CCCCCACAGGTCGGA  42 11
     NMA1850 1788755 .. 1788772 -  -5.5  -3.59979   GTTTCCTACTGGAAA             GGTTACG GCCA CGTTACC              GTGTCGCGTATTATC  58 64
     NMA1849 NONE
     NMA1848 NONE
     NMA1847 NONE
     NMA1845 NONE
     NMA1844 NONE
     NMA1843 NONE
     NMA1842 NONE
     NMA1841 NONE
     NMA1840 1782386 .. 1782415 - -17.3  -5.09204   ACAGTGTAATAAAAA       CAACAGAAGCCGC TTCA GCGGCTTCTGTTA        ACAAGAAAATCTTTA 100 38
     NMA1838 NONE
     NMA1837 1781376 .. 1781405 -  -5.7  -3.87505   AGTACACCACAATAA       TGGCTTGGGATGC GCCA ACATTCCAAGTCA        TTTCTCTTTTTAAAA  63 35
     NMA1836 1781028 .. 1781042 - -12.8  -5.30155   TCAGTAATGAAAAAA               CCCCGC TTA GCGGGG               CTTATATATTCCTAA 100 37
     NMA1835 NONE
     NMA1834 NONE
     NMA1833 1778624 .. 1778642 -  -5.9  -3.23708   CCCGCTGAAAAATCA             GGCAGGA TACTT TCCAGCC             AAGACGATAATTTAG  54 37
     NMA1832 NONE
     NMA1831 NONE
     NMA1830 NONE
     NMA1829 1775096 .. 1775127 - -10.2  -3.95584   TGGGGATTAAGTAAA      GCGTCCATACCT TTATTTTC AGGTAAGGACGC       TTGGAGTTTGGTTTG  84 62
     NMA1828 NONE
     NMA1827 NONE
     NMA1826 NONE
     NMA1825 NONE
     NMA1824 NONE
     NMA1823 1770221 .. 1770245 -  -7.1  -2.75307   AATAGACTTGAACCA          TTCAGACGGCC TCC GGCAGTGTGAA          TACGACTGCAATCTT  55 2
     NMA1822 1769486 .. 1769499 -  -6.7  -3.33037   AGCTGAAAGTATTAA               CCGTT TTAC AACGG                TTACACTTGATTTGT  59 259
     NMA1821 1768420 .. 1768441 - -15.9  -5.45652   ATCCGCAATAAAAAA           CTGCACCCG AAAA CGGGTGCAG            TTTATAAGGCGGCGC 100 130
        gpxA 1767708 .. 1767732 - -17.3  -4.02132   CCGCAAACGGACAAA          TGCCGTCTGAA GCC TTCAGACGGCA          TTTCCCAAGACGGCG 100 46
     NMA1816 1763300 .. 1763329 - -14.5  -4.67904   GACTAACCGTAAAAA       TGCCGTCTGAAACA AAA TGT-TCAGACGGCA       TTTTTGAGGATTATT 100 36
     NMA1809 1754357 .. 1754384 - -17.2  -3.80625   GGGTGAGAATGCAAA        TGCCGTCTGAAA CGGC TTTCAGACGGCA         TGGCAATCAGCGTTT 100 32
        metZ 1752870 .. 1752921 - -12.4  -3.79874   TGTCATATAAGATAA GGGT-TTCAGACGGCATTTGCGG TGTTTTT CCGCCGATGCCGTCTGAACACGC AATCAGCGCGCGAGT  93 28
     NMA1807 1752187 .. 1752204 - -11.3  -2.83112   ACCGAACGGACTAGA             TTCCCGC CTGC GCGGGAA              TGACGGGGCGGGAGG  74 444
         gpm 1745346 .. 1745377 - -17.4  -4.59773   GTTTACCGTCAAAAA      TGCCGTCTGAACGC TCAA GCCTTCAGACGGCA       TTTTTTATTTCACAC 100 43
     NMA1786 1728643 .. 1728669 - -13.1  -5.56264   GCCAAAGATAAAAAA         TGCCGTCCGAA CATCC TTCAGACGGCA         TATCGGGCTTTATTT 100 35
     NMA1784 1727054 .. 1727093 - -26.8  -3.53343   AATCGGGGCTTCAAA  CGCAAATGCCGTCTGAAA AGGC TTTCAGACGGCATTTGCG   TACCGCGTCATTTCA 100 33
     NMA1782 1725625 .. 1725651 - -18.2  -4.71223   GCATAACAGACAAAA         TGCCGTCTGAAA TAT TTTCAGACGGCA         TTTCTTATCCGAAAC 100 44
     NMA1781 NONE
     NMA1780 1724899 .. 1724914 -  -6.2  -2.64218   AGTTGTGATTATAAC              GGTTAT CCTC ATAACC               CAAAACGTAAAATTG  53 76
        pgsA 1723953 .. 1723967 -  -6.4  -4.13767   TTTTGGAGCGGAAAA               CGAGTC TCG AACTCG               CGACCTCAACCTTGG  69 354
     NMA1778 1722351 .. 1722377 - -15.3  -4.66833   CCGGAACTTGAAAAA         TGCCGTCTGAA CACGC TTCAGACGGCA         TTTCCATCCGTTCGG 100 45
        ilvI NONE
        ilvH NONE
     NMA1764 1709123 .. 1709143 -  -7.6  -3.24708   GACGGGTTAAACAGA           GTGTGCCGC TTAA GCGGCA-AC            TTCATTCATCAATAC  62 14
        ilvC 1708000 .. 1708022 - -16.4  -5.67063   TCCACTATAAAAAAA           CTGCCTACAC GAT GTGTAGGCAG           TCCCGTTTGAAAACA 100 42
        pepA NONE
        holC 1699381 .. 1699393 -  -2.7  -3.63744   CTGTTTTGGAAAAGA                TTGAA CCT TCCAA                AATAAGTTTTGATTC  49 154
     NMA1756 1698411 .. 1698433 - -12.1  -4.57073   CATTTGCCGTAAAAA           TGCCCGAAA ACCTG TTTCGGGCA           TGGATTCGGACTTAA 100 37
        purN NONE
     NMA1754 1696927 .. 1696939 -  -3.3  -3.64716   TCATTCCTGAAAATA                GCGTT AAA ACCGC                TTTGCATATGGCGTT  51 111
     NMA1753 NONE
     NMA1752 1696205 .. 1696222 -  -4.1  -4.17762   TATGGCTTAAAATAA             CGGGA TTCTCGCC TCCCG              CCCGCCCGCAGAAGC  61 138
     NMA1751 1695163 .. 1695182 - -13.6  -5.14563   TTCGCCATTAAAAAA            CCGCCTGA AGGT TCAGGCGG             CTTATCCGCTCCGGC 100 43
     NMA1750 NONE
        glpR 1693239 .. 1693284 - -10.4  -3.06696   TTTTCTTTGAACAGA TGGCTTCAGACGGCATTGGG GCGGTT CCTTATGCCGTCTGAAGCGG TTTGATGATGTGTTT  73 74
        glnS 1691495 .. 1691521 - -13.8  -3.71649   CGGGCAAAGGGGAAA         TGCCGTCCGAAC AAT ATTCAGACGGCA         AGGATGGGGTTTTAC 100 37
        gshB 1690253 .. 1690287 -  -7.9  -3.82946   TTAGCTCAAAGAGAA    CGATTCTCTAAGGTGC TGAA GCACCA-AGTGAATCG     GTTCCGTACTATTTG  69 222
         dgk 1689774 .. 1689784 -  -3.2  -2.94161   TAAAGGGTTACAAAT                 CCTG CTG CAAG                 CGTTTTACCCGAACA  43 30
     NMA1745 1689125 .. 1689158 - -11.2  -4.83169   AGGTGGGCATAAAAA     TGCCGTCTGAAA GCCCGGGCTT TTTCAGACGGCA      TTTCAAATATTTTCA 100 46
        trmU 1687917 .. 1687944 - -17.2   -3.6579   AATTGAGCGGAACAA        TGCCGTCTGAAA ACCG TTTCAGACGGCA         TAAGTTTTATCGTGT 100 32
        fadD 1686157 .. 1686173 -  -7.9  -3.53012   CGCGGTTCTGGCAAA              CGGACGG ATG CCGTCTG              AACGGTGGACGGCTG  66 62
        pyrG 1684403 .. 1684439 - -18.2  -4.09685   CCCGATTTGCGAAAA    TGCCGTCTGAAAGACT TTGTC AGGCTTTCAGACGGCA    TTTTGATCATCAAGT 100 50
     NMA1741 1683808 .. 1683820 - -10.5  -2.71146   AAAAATCAGGACAAG                GCGGC AAA GCCGC                AGACAGTACAAATAG  71 126
        lbpB NONE
        lbpA 1676101 .. 1676114 -  -3.1  -3.23395   ATTTATCAGGAGCAA               CAGAA GCCG CTCTG                CCGTCATTCCCACGA  45 235
     NMA1734 1666319 .. 1666334 -  -6.8  -4.13767   TCGTTTACTTTAAAA              GGGGCA ATTT TACCCC               GAACCTATTTCTTTA  71 107
     NMA1733 1665538 .. 1665558 - -12.6  -4.78237   CATTTTATAATAAAA            CAGCCTGC ACAAA GCAGGCTG            TCCGTCTTTTGAGAC 100 51
     NMA1732 NONE
     NMA1731 1664239 .. 1664253 -  -2.8   -2.7314   TTTGAAATTAGACCA               TCTGAA ACG TTCTGA               ATGTGATTTTCAGAC  41 98
        dapE 1662954 .. 1662980 -  -8.6  -3.61175   CAGACAGTACAAATA         GTACGGCAAGGC GAG GCAACGCCGTAC         TGGTTTAAATTTAAT  69 112
     NMA1728 1660348 .. 1660369 - -11.6  -4.93696   TGCAAATATGAAAAA           GCCCGAAC ATTCAA GTTCGGGC            TTCAAAATTCTGGCT 100 302
        rfaF 1659201 .. 1659219 -  -5.2  -3.15346   AACATCCTATCAATA             TCCGCCGT CAG ACGGCATA             AACCCGAAAACAGAA  52 45
        smpB 1658617 .. 1658629 -  -3.4  -3.59627   ATCAAATTGCTCAAA                CCTT TGACG AAGG                TTTGGGGCATCATGC  51 134
     NMA1725 1656304 .. 1656326 -  -8.4  -6.09196   TTTAAAATAAAAAAA           TCGGCAGTAA ATT TCCCTGCCGA           TTTTATTTTGTTACA 100 48
     NMA1722 1653378 .. 1653414 -   -16   -4.9448   ATCCATCAAACAAAA    TGCCGTCTGAAATGGA ACAAA CCCTTTTCAGACGGCA    TCAGATACCTCCAAG 100 51
     NMA1721 1652492 .. 1652527 - -12.7  -4.08692   CAACCGCCTGCAAAA    TGCCGTCTGA-AGCGG AACAA CCCCTTTCAGACGGCA    TGCATTTCCCCCATC  95 39
        dsbD 1650028 .. 1650052 - -14.4  -4.82901   CCTTTCTGACAAAAA          TGCCGTCTGA GAACT TCAGACGGCA          TTTGAAACATCGGAA 100 41
     NMA1717 NONE
     NMA1716 NONE
     NMA1715 1646096 .. 1646114 -  -6.1  -3.54424   TTCTATCTTCGTAAA             TTGCTTA TTTTT TAAGCAA             TGTATTTTTCTGTTT  61 134
        dnaQ NONE
     NMA1713 NONE
        ispF NONE
        rpiA NONE
     NMA1710 1642486 .. 1642504 -  -7.3  -4.72272   CGTCCGTATCAAAAA             CCGGCGG AACTG CCGCCGT             TGCAAAATAATCCGC  80 166
     NMA1709 1641455 .. 1641481 - -18.2  -2.88544   CGTGAGGCTGACAGA         TGCCGTCTGAAA GAC TTTCAGACGGCA         TAGCTTTTTCTCTTT 100 264
     NMA1703 1633149 .. 1633178 - -13.1  -5.07011   CAGATAAATTAAAAA       GCCTTAAATATGA AAAA TCACATTTAAGGC        CTTCAAACTGAAAAT 100 43
         rph 1632347 .. 1632373 - -15.3  -4.38154   AGATTGTTGACAAAA         TGCCGTCTGAA CGGTT TTCAGACGGCA         TCCGGACGACAATCA 100 38
        lysC 1630916 .. 1630942 - -15.9  -4.52589   GGGCGGCAGACAAAA         CGGCACTGCCC GATAA AGGCAGTGCCG         TTGTCCGTTTCAAAC 100 50
     NMA1697 1622319 .. 1622339 - -11.1  -5.25803   AACCGGTACAAAAAA            CCGCCCGAA AAA TCCGGACGG            CGGTTCAAACAGGCT 100 48
        gabD 1620225 .. 1620267 -  -7.2  -4.10925   AGAGACTGCTTAAAA TG-CGG-CGCCGTCTGAA ACCCTGCCG TTCAGACGGCATCCGTCA CCCGACATCCATACA  71 23
     NMA1695 1619034 .. 1619058 - -12.9  -4.24002   GTTCAAACGCGAAAA          GGCAGCCTGAA GCG CTCAAGCTGCC          TGAACAGACGGTACG  95 335
     NMA1694 NONE
        surE 1616634 .. 1616654 -  -2.5   -5.2291   ATATCATAATAAAAA            TGCGCGT TCTTCTC AAGCGCA            AAGCCCGACGGTATT  73 52
     NMA1692 1615278 .. 1615304 - -18.2  -5.61881   CGCCAAAAACAAAAA         TGCCGTCTGAAA ACC TTTCAGACGGCA         TTTCCAACTTGATTT 100 52
     NMA1687 1611152 .. 1611176 - -17.3  -4.82901   CCGCCCGCACAAAAA          TGCCGTCTGAA GGC TTCAGACGGCA          TTTTTTGTTCAAACA 100 41
     NMA1685 NONE
     NMA1684 1608405 .. 1608440 - -22.1  -4.07568   TCCTGCTGTTGAAAA    TGCCGTCTGAAACGG GAATCT CCGTTTCAGACGGCA     TTTTTTATCCTCGGC 100 56
        trpS NONE
     NMA1681 1603820 .. 1603833 -  -8.1  -3.61398   GCTTCTTGCGAACAA               GCTGC CAAG GCAGC                CGCCATCATTGCGGC  69 379
     NMA1675 1598228 .. 1598254 -  -6.4  -3.00419   ATTAAATTTAAACCA         GTACGGCGTTGC CTC GCCTTGCCGTAC         TATTTGTACTGTCTG  55 224
     NMA1674 1596924 .. 1596943 -  -3.4  -3.66908   CGGGTTCAAAATCAA            CGCCACTG CCAG CGGTTGCG             CCACGCGCCCAAAAC  54 2
     NMA1673 NONE
         ssb 1594821 .. 1594854 -  -4.5  -5.08824   CTCGGATGCAAAAAA     GAGAAACCCTGCCCC GTAA GGTTTAAGGTTTCTC      CGTCCTTTATGATTT  76 70
     NMA1671 1593558 .. 1593585 -  -9.9  -4.86731   TTCCCTCAAATAAAA        TGCCGTCTGAA ACCTCG TTCGGACGGCA         TTTTCCGTTGCCTGC 100 44
     NMA1668 NONE
     NMA1667 1587426 .. 1587451 - -16.3  -4.27617   GATACCGTAGCAAAA         TGCCGTCTGAA AATT TTCAGACGGCA          TCTCTTTATTTGCTT 100 31
     NMA1665 1583856 .. 1583881 - -16.3  -4.56597   CCGCGTCGGCAAAAA         TGCCGTCTGAA AAAA TTCAGACGGCA          TCTTCGGACACATTA 100 136
     NMA1663 NONE
     NMA1662 1579585 .. 1579617 - -19.4  -4.82901   CTGCCTCCATAAAAA      TGCCGTCTGAAACA TACCC TGTTTCAGACGGCA      TCCGCAAAACTACGG 100 48
     NMA1661 1578250 .. 1578277 -  -2.6  -5.87688   ACAACCTAAAAAAAA        GCGGC-GCGGC GGATTAA ACCGGAGCCGC        AATGCCGTCTGAAGG  95 82
        recA 1574124 .. 1574147 - -11.1  -5.40072   GGCGGCTCAAAAAAA          CGGTACTTC GCAGCA GAAGTACCG           TTTGTCGGGATTTTA 100 45
     NMA1654 NONE
     NMA1653 NONE
     NMA1652 NONE
        purE 1565862 .. 1565897 - -19.9  -4.56775   AGTTGTTCGCAAAAA    TGCCGTCTGAAACCC GAAACA GGGCTTCAGACGGCA     TTTGTATAGTGGATT 100 155
     NMA1647 1561184 .. 1561196 -  -2.7  -3.51032   AGTGCGGAATCATAA                TCCAA ACG TTGAA                ACGGGTAAAAGTTTT  49 55
     NMA1646 1559459 .. 1559471 -  -6.9  -2.71146   AAAAATCAGGACAAG                GCGAC GAA GCCGC                AGACAGTACAAATAG  55 142
     NMA1645 1558805 .. 1558819 - -11.4  -2.80901   AAACAGCGGAATAAG               GCGGCA TTT TGCCGC               GATTCCGGCGCGGCG  74 52
        greA 1556200 .. 1556213 -  -5.3  -5.05782   ATTTATCGGAAAAAA               CAGAA ACCG TTCTG                CCGTCATTCCCGCGC  78 446
        porA 1552270 .. 1552296 - -16.8  -3.76413   GCCGAAAATGCGAAA         TACCGTCTGAAA ATC TTTCAGACGGTA         TTTGTTGTCTTTATT 100 162
     NMA1641 1550725 .. 1550745 -    -4  -3.20901   ACCGTAGCAACTGAA           CCGTCATTC CCGC GAACG-CGG            GAATCTAGACCTTAG  49 279
     NMA1639 1546123 .. 1546174 -  -5.9  -3.85817   ATTTTTTTCCATAAA CG-CGGCAATGCCGTCTGAAAGCG GTTTG CGGTTTCAGACGGCATCGTTATCA TTTGAACATTCCCGC  63 23
        lysS 1544450 .. 1544481 - -17.4  -4.52589   TCCTGCCATACAAAA      TGCCGTCTGAATCC AATC GGGTTCAGACGGCA       TTGCCATTTCAACTG 100 50
     NMA1633 NONE
         fis NONE
        ruvC NONE
     NMA1630 1536949 .. 1536982 - -11.9  -5.47218   TCGCATTTAAAAAAA     CA-ATCAGGAGTTTCG ACT CGAAACGCCTGATATG     TTTTGTAATTTTACG 100 44
     NMA1629 1536316 .. 1536341 -  -9.7  -5.61596   AGGCGGATAAAAAAA         GAGGCAACCCC CCAC AGGATTGCCCC          AATACCTCAAATCAG 100 52
     NMA1628 1535415 .. 1535430 -  -6.8  -2.70419   ATGAAACCGAAACAT              CAGTGC GGAC GCACCG               TCAAACAACCGGTTT  55 53
        pepN 1532413 .. 1532439 -  -9.6  -4.81249   GCTTAAACTGAAAAA         CAGCAATCAA GTTTATT TTGATTGCTG         TTTTTCTTAATATTG 100 305
     NMA1621 1526638 .. 1526650 -  -5.5  -5.45726   TACATCCCAAAAAAA                CAAGC GCA GCCTG                CGTGTGTAGGGTGCG  88 260
     NMA1620 1523712 .. 1523765 - -16.3  -4.69664   TAGATGAGTGAAAAA GAAGTGCAGGCTGCCTAAAAAGAC AGAAAAA GTCTTTCC-GGCAGCCTGCACTTT GGTTTCATTTCAGTC 100 117
     NMA1619 NONE
     NMA1618 1522290 .. 1522311 -  -8.7  -4.54727   CGTTCGAAACGAAAA           GTGCGGTAA ATTT TGACCGCAC            TTTTTTGCTAGATAT  81 341
     NMA1613 1519764 .. 1519777 -  -9.5  -2.75577   GTAGCCCAAAATCCA               GCCGC CGTT GCGGC                AATGCGAATAAAGTT  68 154
     NMA1612 1518947 .. 1518973 - -15.3  -5.00884   ACGCGGCTGAAAAAA         TGCCGTCTGAA ACGCA TTCAGACGGCA         TCCGCTTAAAAAACA 100 57
         zwf 1513745 .. 1513756 -    -3  -3.53811   CGTATTCGTGCCAAA                CAAA CATA TTTG                 TGTCCTTTTTTTATT  49 300
         pgl NONE
         glk 1512060 .. 1512074 -   -10  -3.28924   TATGCCCTTCGATAA               TGCAGC CCC GCTGCA               AGGAGCCGCTGTGGT  71 40
     NMA1605 1511112 .. 1511135 -  -3.7  -4.25104   GTTGTGGGATGAAAA          GGCTGCCGG AAACTG CCGCAAGCC           GCCGACGACCGTTGT  62 81
        pgi1 NONE
     NMA1603 1508817 .. 1508852 -  -4.6  -3.29511   GGTACTCGGGCATAA    CGGTTTCGGCAATATC GGCG GGCACTGCCTGAACCG     CGCTGTTCAGAGCCG  49 32
     NMA1602 1508501 .. 1508513 -  -6.9  -2.71146   AAAAATCAGGACAAG                GCGAC GAA GCCGC                AGACAGTACAAATAG  55 186
        lldA 1499387 .. 1499425 -  -8.9  -2.87257   AAAATACAGCCAAAT   TTTAATGCCGTCCGAAC CCTGT GTTCAGACGGCATCGTA   TTTTTCAGTATCTAA  65 37
        clpX 1490691 .. 1490725 - -15.2  -5.95286   ATCAAAAACAAAAAA    CCGCTTCGGAAACGT GGTTCA ACGTT-CCGAAGCGG     TTTTGTTTGCCATCA 100 38
     NMA1583 1489203 .. 1489224 -  -8.7  -5.10029   AGCAAGCGCAAAAAA           GTACCGCAC GTCT GTGTGGTAC            CAATAGCAATAAGCG 100 103
     NMA1582 NONE
     NMA1581 1487896 .. 1487922 -   -16  -5.28414   TAACAAATACAAAAA         TGCCGTCTGAAA GCC CTTCAGACGGCA         TTGGCACGCCGGATT 100 40
     NMA1579 1484595 .. 1484616 - -17.3  -4.74504   AGCGCAATCGAAAAA           GCCGCCGGA AGAT TCCGGCGGC            TTTTTCGCACCCTTA 100 38
     NMA1577 1483409 .. 1483444 -  -9.1  -3.63968   GCTGAAACGTGGAAA    TGCCGTCTGAAGC GGAAAACCGT GTTTCAGACGGCA     TTGACATATCCGGCT  72 49
        xseA 1480891 .. 1480917 - -11.7  -2.54732   TCGAAACGTATCAAT        CGTCATTCCCGC GCAG GCGGGAAT-ACG         GTTTTTTGAATTTCA  76 133
     NMA1574 1478222 .. 1478254 - -19.4  -5.28983   GCCAAAACACAAAAA      TGCCGTCTGAAACA TCTGC TGTTTCAGACGGCA      TTTTGTTCGGGCGTT 100 42
        pdxH 1476249 .. 1476284 - -14.8  -5.00616   TTCCCCGTGAAAAAA    TGCCGTCTGAAACCCG ATTC CTGTTTTCAGACGGCA     TATGTTTTTTCCTGT 100 41
     NMA1566 1470068 .. 1470082 -  -2.7  -3.41671   GAAACATCGAATCAA               CCTGC CAGTT GCGGG               AATATCATTTTCAGT  47 7
     NMA1565 1468476 .. 1468492 -  -6.5  -4.29302   GGCACAGGAAAACAA              TCCCGAC ACT GCCGAGA              AAAACCGGCAGCTTG  74 249
     NMA1559 1462489 .. 1462525 - -23.3  -4.72272   CGCTGCCAGTAAAAA    TGCCGTCTGAAATATCG GCG CGATACTTCAGACGGCA    TACCCGCCCGTTTTC 100 67
     NMA1558 1460141 .. 1460167 - -10.9  -4.64861   TTTCTTTAAAAGAAA         TGCCGTCTGAA ACCTG TTCGGACGGCA         TTTTCGGAAACGGAG  95 46
     NMA1557 1458479 .. 1458503 - -15.1  -4.90381   TCCAATACAACAAAA          TGCCGCCTGAA CAT TTCAGACGGCA          TTTGACCCATTACTG 100 35
        proS 1449425 .. 1449452 - -17.2   -4.8622   CCCCCTAAGTAAAAA        TGCCGTCTGAAA TTAT TTTCAGACGGCA         TTCGACCAAGCTTAC 100 37
     NMA1552 1448639 .. 1448665 -  -2.9  -5.00616   GTCTTCGGCAAAAAA         CGCAAATCGGT GCTCG ACCAAGTGGCG         GCGCAAGCCATCTTG  76 104
     NMA1548 1446884 .. 1446901 -  -8.4  -3.21726   TTGGATAATACTGAA             GGCTGC ACGAAA GCAGCC              GGACGTTTGGATTAT  65 45
     NMA1547 1445021 .. 1445039 -    -3  -3.88291   CACGATTTGCATAAA             GCCTACCG TTT CGGCAATC             CGATCAACGTATCCA  54 29
     NMA1546 1443400 .. 1443430 - -15.6  -3.81488   TCCTTTCAAACATAA       TATGCCGTCTGAAA TCC TTTCAGACGGCATC       GTCAAAACCTACTTC 100 34
        uvrB NONE
     NMA1544 1440038 .. 1440068 -    -4  -3.63744   CGTCTTGCGAAAATA       CAACGGAATCGATT GCA AATCTTTTCCACTG       TTCTTGAAAGAATGC  53 208
        trxB 1431432 .. 1431458 - -11.6  -3.92746   TGGATGGTAAAAACA         GCCTTCTGCCAT GCG AAAGCAGAAGGC         AAGGTTCAAAGAGCA  95 127
        rpsF 1431030 .. 1431044 -  -4.2  -3.14548   AACAAGATTATTGAA               TCCCAA TTA TTGGGC               GACCGCTTCTTCAGA  49 17
        priB NONE
        rpsR NONE
        rplI 1429962 .. 1430016 - -17.5  -5.32396   ATACGAAAAACAAAA CAAATACCGTCTGAAACCACATTCCGA CAA TCGGCA-G-GGTTTCAGACGGCATCTG ATAATTTCAATTACT 100 36
     NMA1529 1426581 .. 1426615 - -20.3  -2.87931   CTGACCGTCGATATA     GAAATGCCGTCTGAA CATCT TTCAGACGGCATTTC     CCGTTTTATTTGAGA 100 31
     NMA1527 1422646 .. 1422682 -  -8.9  -3.49232   GCCTGAAACATAATA   TGCCGTCTGAAACG CCAATTCCAC CGTT-CAGACGGCA    TTTTGCGATATGGGC  72 40
         tig 1421108 .. 1421141 - -11.1  -4.21194   TTTCATGATGTAAAA     GCACCAAAGCGGGCTT TAA AAGCG-GCTTCGGTGC     TTTCAAAAACTGCCC  91 63
        clpP 1420417 .. 1420455 - -23.5   -3.3095   ATACAGTCCCTATAA   GACAAATGCCGTCTGAA CTGTT TTCAGACGGCATTTGTC   TACTTCACAAGGTTT 100 39
     NMA1517 1412270 .. 1412287 -  -9.8  -4.30844   ACCTTAGCATCAAAA             CGCCGC TGTTAC GCGGCG              TTTTTTCTGTGGTTT  87 343
     NMA1506 1403644 .. 1403662 -  -8.8  -2.87211   ATTTCTTCTGACAGA             TGCCGTCT GAA AGACGGCT             GTCCCTAATCCGCAA  65 30
         fpg 1402741 .. 1402775 -  -4.3  -2.71712   GTTTGTTGTTGAAAC     GTTCGGACGGCAT ACCGATAAA ATGCCGTCTGAAA     CCGTTTTCCGCCCTA  45 38
        plsC 1401634 .. 1401665 - -20.4  -4.55118   TAATCCCATATAAAA      TATGCCGTCTGAAC ACAG GTTCAGACGGCATA       TTTTATGAATACAAC 100 293
        nrdA NONE
     NMA1500 NONE
     NMA1499 NONE
        nrdB 1395010 .. 1395040 - -16.3  -4.26393   CATACAACATACAAA       TGCCGTCTGAAAC ATCCG GCTTCAGACGGCA       TTTTTTCAAAAAACG 100 42
     NMA1497 1394541 .. 1394566 - -19.1  -4.62302   TAATACCGTCAAAAA         GCCGTCCGAAC CAAT GTTCGGACGGC          TTTTATTTCAACAAA 100 28
     NMA1490 1385492 .. 1385525 - -16.9  -4.07568   TGCCGCCGCCGAAAA     TGCCGTCTGAAGG CACTTCCC CCTTCAGACGGCA      TTGCCTGCCGCCGTA 100 49
     NMA1489 NONE
        mltB 1383964 .. 1383976 -  -6.9  -2.71146   AAAAATCAGGACAAG                GCGAC GAA GCCGC                AGACAGTACAGATAG  55 287
     NMA1484 NONE
     NMA1483 1377782 .. 1377804 - -12.1  -5.75342   GTCCGGCAAAAAAAA           TGCGGTGAA TCTGC TTCACCGCA           TTTTTTTGGCAAACG 100 56
     NMA1481 1374562 .. 1374600 -  -5.1  -3.91164   AATCCCTGAAAAACA  CGCTC-GGCGTATGCGGC ACAC GCCCCGTCCGCCTGACCG   AAGTCCAACAGATGC  61 507
     NMA1476 1370281 .. 1370316 - -13.4  -4.14598   TTCAACTAAATCAAA    TGCCATCTGAAG-GCGC GGA GCGTACTTCAGACGGCA    TCGGGGAGGCGCGAA  95 66
     NMA1475 1368598 .. 1368615 -  -6.9  -2.63623   TGTCTGAAAATATAT             CGGACGG ATTG CCGTCGG              GACTTGCCCGTCAAT  55 36
     NMA1474 1367363 .. 1367393 -  -2.6  -3.05384   TTTCGTTTCACTCAA       GGCACAACAC AGAATGAAAAA GTGTTGTGCT       CTTTATTTTGATTTA  43 78
     NMA1473 1366192 .. 1366205 -  -2.3  -4.24963   CAGAACCAGCCAAAA               CATCC ATCT GGAAG                AAATGGTTTGGCTAA  58 37
     NMA1472 NONE
     NMA1471 NONE
     NMA1470 NONE
        ppiA NONE
     NMA1468 1363161 .. 1363184 -  -7.4  -2.71364   GCAGGTTGCGAAGCA          GGC-GGGCATA TGA TTTGCCCAGCC          AGTTCATTTCGTAAA  58 310
     NMA1466 1358472 .. 1358506 - -13.7  -4.56597   CCCCGCCGTCAAAAA    TGCCGTCTGAAGC-CC GTTT GGCGTTTCAGACGGCA     TTTTAAAAGCCCGAA 100 67
     NMA1462 1355486 .. 1355522 -  -4.4  -3.15292   ACAAATAGTACGGAA   CCGATTCACT-TGGTGC TTCA GCACCTTAGAGAATCGT    TCTCTTTGAGCTAAG  49 92
     NMA1461 NONE
     NMA1460 1353753 .. 1353787 - -23.1  -3.89348   AAGGTTACAGAAGAA     TGCCGTCTGAAGCAG GGATG CTGCTTCAGACGGCA     TTTTGTTATATCAAT 100 49
        gshA 1343737 .. 1343770 - -19.7    -3.695   GCCAAATATCCGAAA     TGCCGTCTGAACCGG ATTT CCGCTTCAGACGGCA      TCTGTATTTCAAAAC 100 45
        radC 1342983 .. 1343014 -    -2  -4.18018   CCGCCGCATGTAAAA      CAGGGTGTCAGGGC ATCA GCCCGAGCTGCCTG       AACGAACGGACGGTT  55 1
     NMA1447 1342082 .. 1342095 -  -4.5  -4.25104   GGTGTTTTATCAAAA               CGGCA AACT TGCCA                ATGCGGTTTCCGATT  64 122
     NMA1446 NONE
     NMA1445 NONE
     NMA1444 1336693 .. 1336732 - -13.2  -5.04325   GCCAAAGCAGAAAAA  CATCCCTATTGTCATTTCA TCA TGATATGACAATAGG-ATG  TTAAAAATTAATTAT 100 401
     NMA1437 1329681 .. 1329715 -  -7.9  -3.82946   TTAGCTCAAAGAGAA    CGATTCTCTAAGGTGC TGAA GCACCA-AGTGAATCG     GTTCCGTACTATCTG  69 212
     NMA1433 1326746 .. 1326772 - -10.1  -5.09173   TAAGACCTGAAAAAA         GCCGATACGCC TTTTT GGTGTACCGGC         TTTGCCATACTGTTC 100 60
        purM 1318839 .. 1318867 - -12.6  -4.92783   AATCCACTATAAAAA       TGCCGTC-CAAAC CCAT GTTTGAGACGGCA        TTTCGCTATAGAAGC 100 43
     NMA1420 1318434 .. 1318448 -  -5.6  -2.64243   TCAGACGGCATATTA               GGGGTT TTA ATCCCC               GTACGGTCATTCGGA  49 150
     NMA1417 1315066 .. 1315092 - -12.4  -4.56597   TCTCCCCGCGAAAAA         TGCCGTCTGAAA TGC CTTCAGACAGCA         TTATGCCTCCGATTC 100 102
        ribC NONE
     NMA1415 1313068 .. 1313080 -  -3.3  -4.49937   CCAACAAGAGGAAAA                GCCGT GCC ACTGC                CTGCTCCCTGCCGTT  64 463
         rpe 1312010 .. 1312053 -  -8.3  -4.40561   CCCGTCGAAAAATAA CGCAATGCCGTCTGAAA CAGAGCTAAT TTTCAGACGGCATTTCT ATTTCAATCATTGGC  81 4
     NMA1408 NONE
     NMA1407 1305252 .. 1305271 - -11.4  -4.13767   CGCCGTATGGGAAAA            CGGCCGGA ATAT TCCGACCG             TTATTTTGTCAACAA  89 50
        recR 1304558 .. 1304609 - -18.2   -3.9444   TAAACTGCAAGTAAA CCGCC-CGGAAAAATGCCGTCTGAA GGC TTCAGACGGCATTTTGCATTGGCGG CGTTATGCCCCGCCT 100 28
     NMA1403 NONE
     NMA1402 1302088 .. 1302117 - -16.5  -2.78798   ATTCCTTATCCAAAT       GCCGTCTGAAGGC GTGG GGCTTCAGACGGC        GCGGTGTTGTTTCGG 100 45
        recD 1299875 .. 1299896 - -10.2  -2.89935   AAACAGGTTGAGATA           CGGGAAAC CGATCT GTTTCCCG            AAGGGTTTGCCGATC  68 453
         lon 1296290 .. 1296305 -  -4.6  -2.97622   AAAAAATGATGAAAT              GCCCGA ATAC TCGGGG               TTTGTACTGCTTGAG  47 156
        hupB 1295944 .. 1295965 - -13.1  -5.28176   TGGACCGATAAAAAA           GCCGATTCT TTAA AGAATCGGC            TTTTTTCATAAAAAA 100 45
     NMA1394 1293138 .. 1293173 -  -5.2  -4.56597   TCTTCTTGTGAAAAA    CCCAGCCCGTTCAACA ATTT TGCCGCGCGGGCCGGC     GCGGTATAAGCGTCG  72 476
     NMA1391 1290194 .. 1290225 -  -8.8  -4.14013   CAAAATTCCCCAAAA      TCCCCTAAATTCCC ACCA AGACATTTAGGGGA       TCGCGGTTCGGGTGT  79 496
     NMA1383 1286373 .. 1286392 -  -2.2  -2.82449   TGCCAGCAAGATAAT            GAAAAATT CCAT AATTCCTC             CGAGTGTTAAGGTTT  40 32
     NMA1382 1285381 .. 1285429 - -21.4  -3.53012   TTGCCCGGGTTTAAA TAAAAATGCCGTCTGAA-CCCCG AAAA CGGGACTTCAGACGGCATTTTCA TCACGGCTTATTTGG 100 33
     NMA1380 1283780 .. 1283805 -  -4.1  -2.85078   GATATTCGACCAAAC         CTTTGTGTATGA TTT TCAT-CTCAAAG         TACCACTTTGACCAG  46 20
        lipB NONE
        lipA 1282089 .. 1282121 - -10.7   -4.1552   GATTTTGGGAATAAA      TTATGCCGTCTGA GGGGCTT TCAGACGGCATAG      ACAATTAAAGCTGAT  87 103
        bfrA NONE
        bfrB 1280698 .. 1280725 - -18.6  -5.63236   ACCGAAAAAGAAAAA        CGGCATATCCGT TTAT ACGGATATGCCG         TCTGATGGTGCGGGG 100 70
     NMA1375 1280131 .. 1280148 -  -2.7  -3.53012   GGTTCGGCGGTCAAA             TACCG-CT TTC AGACGGCA             TTTGTCGGGTATCGG  49 3
        glnD 1277462 .. 1277519 - -18.4  -3.27012   AAATTATTTACAATA TCCCCCGCTTTCAGACGGCATACGGC GTGGCG GCGGAATGCCGTCTGAAGGCGGGCGT TATGATAATTGTTCC 100 25
     NMA1373 1276833 .. 1276846 -  -5.2  -3.07816   GGCTCAGTTATTGAA               GCCC TATATC GGGC                GGTAACTTCCAGCAC  50 146
        guaB 1275115 .. 1275151 - -24.7  -5.31456   TGAACGGACAAAAAA    TGCCGTCTGAAACCCGA AAA TCAGGTTTCAGACGGCA    TTTTTCCTTGAAAAG 100 51
     NMA1368 1267685 .. 1267715 -  -9.8  -4.65895   TTTGGGACGGAAAAA      CGGCCTGAA-GCC GTTTCG GGCATTCAGACCG       TTTGCGCGGAGGGGG  93 91
        cysG NONE
        cysH NONE
        cysD NONE
        cysN NONE
        cysJ 1261185 .. 1261197 -  -2.7  -4.33621   TATTTAATCAATAAA                CATCA CGC TGATA                GCGTTTTTCTTCGCG  60 5
        cysI 1259356 .. 1259375 - -13.6  -5.42198   CGGCAAAAAAGAAAA            TCCCCGCA GGAA TGCGGGGA             CGGGTTCAGGCGCGG 100 31
        ilvD 1257257 .. 1257274 -  -2.6  -4.17425   ATAACGAGGCCAAAA             TTGCGG AAAATA CCGCCA              TCGCCCAGATAAATT  56 100
     NMA1360 1256746 .. 1256767 -  -9.4  -2.75844   TTCCGCACCGCAAAC           CGCCG-GGG TCAAG CCCTCGGCG           CATCCTGCCGGAACG  64 85
     NMA1359 1256002 .. 1256038 - -15.3  -4.15565   TTGACGATTGCAAAA    TGCCGTCTGAAACCC GGAAAAA GGCTTTCAGACGGCA    TTTGTTCGGACGGTA 100 55
     NMA1348 1247890 .. 1247904 -  -8.5  -3.53012   CCTTGTCGGTTGAAA               CCCCG CTCTT CGGGG               CGGTAGAATCAGATT  69 466
     NMA1345 1246999 .. 1247030 - -14.5  -3.74703   AGAACACTGAAAACA      GGCCGTCTGAAGC CGGCAC GCTTCAGACGGCA       TTGTTGCGCGGATAA 100 275
     NMA1339 1241951 .. 1241965 -  -8.5   -3.5936   TCCAAATGGTTGAAA               CCCCG TTTTT CGGGG               CAGCGGGGGGTTGGG  69 69
     NMA1338 1240592 .. 1240608 -  -3.5  -2.73124   CCGCACCTTGTAAAG              CGTCCCG ATA CCGGCCG              GCGTTTTCAGACGGC  43 32
     NMA1336 1239773 .. 1239797 -  -4.1  -2.73771   GGATATTTTTCAAAC          GGAATCGCGGC GTG GGCGGGATGCC          TGCCTTTTCCGGATT  45 40
     NMA1335 NONE
     NMA1334 1238571 .. 1238613 -    -4  -3.05819   CAGACAGCGCCAACA CGGCGGCAAGCCCTAAAATC AAA GGTTTCATCGCTTGCCTCCT TTACCGGTTTTCATC  47 10
     NMA1332 1237908 .. 1237956 - -16.9  -3.20227   TTGCAAGTATCAAGA TTCGCATATGCCGTCTGAAGCTC GGA GAGGTTCAAACGGCATATGCTTA TTTGGGCTGCTCTTC 100 23
     NMA1327 NONE
     NMA1326 1234468 .. 1234489 - -11.5  -5.45652   ACCGGCAACAAAAAA           CCGCACGGC CGAA ACCGCGCGG            GAAAGGATAGTCGGG 100 69
     NMA1297 1215597 .. 1215621 -  -7.9  -3.32844   CTTTCTATCCGATAA         GCCCCCGAAG TTGCCG CTTCGGGG-C          TTTGCTTTATCAGAT  64 77
     NMA1296 NONE
     NMA1295 1215095 .. 1215132 - -11.3  -5.22006   GTATTACAACAAAAA   GCCGTCTGAAATGGGGT TTAA AACCTGTTTCAGACGGC    CTTTTTTCATGCCCT 100 108
     NMA1294 1214702 .. 1214730 -  -7.6   -3.4678   AGGTTGAGATGACAA       GGAAAAG-AACGC TCTA ACGTTGCTTTTCC        ACTATCCCCGATAAG  64 109
     NMA1293 NONE
     NMA1292 1213797 .. 1213836 - -13.6  -3.80461   TAACCCATGATTAAA  GGCCGTCTGAAATGGGGT TTAA AACCTGTTTCAGACGGCC   TTTTTTCATACCCTA 100 44
     NMA1282 1207337 .. 1207354 -  -9.8  -4.37092   AGCTTTTTCACAAAA             CCGCGC CGGAAT GCGCGG              TTTTCTGTTTAAAGC  87 468
     NMA1279 NONE
     NMA1278 1205026 .. 1205043 -  -9.9   -3.1552   GCGGACGGATCAAGA             TTCCCAC TTTC GTGGGAA              TGACGGTGGAAAGAT  71 166
     NMA1276 1204156 .. 1204190 -  -7.9  -3.82946   TTAGCTCAAAGAGAA    CGATTCTCTAAGGTGC TGAA GCACCA-AGTGAATCG     GTTCCGTACTATTTG  69 216
     NMA1274 1201501 .. 1201533 - -10.8  -3.53012   GCTTTCGTTTTCAAA     TGCCGTCTGAAAGGCA TGA TGC-TT-CAGACGGCA     TTTCTGCAATAAGGG  79 43
         lgt 1200578 .. 1200614 -   -11  -4.83759   AACCAAACGTAAAAA   TGCCGTCTGAAAC-CGG ATTT CCATGTTTCAGACGGTA    TTTTTCACAGGCGGT 100 40
        proB NONE
        proA 1195054 .. 1195081 - -14.3  -3.84451   TTTTGCAAATGGAAA        TGCCGTCTGAA GACTGT TTCAGACGGCA         TTTTTATAGTGGATT 100 205
     NMA1265 NONE
     NMA1264 1190453 .. 1190479 - -12.3  -5.06414   TTTTTTTAATAAAAA         GCCTTGGTAGG TTTAT CCTGCCAAGGC         TTTTTCTTTGTTATA 100 305
     NMA1261 1188513 .. 1188541 -  -5.2  -3.42228   TAATGGAAAACAAAT        GCCGAATCAGCG TTTTT CGCCGATTTTGC        TTTCTTTGCCTTTAA  54 3
     NMA1260 1187451 .. 1187467 -  -2.1  -5.44119   TGTAGTGTAAAAAAA              CGGCATG GGG CAAGTCG              GAACGCGGCAGGCGG  76 144
         fbp 1186230 .. 1186256 - -18.2  -4.14392   CTTTAATTTTTAAAA         TGCCGTCTGAAA ACT TTTCAGACGGCA         TTTTTGCCGTTCGGA 100 135
         ggt NONE
        glyA 1181590 .. 1181621 -  -6.8  -4.18018   GGTGCTCATGGAAAA      TCCCCTAAATGTC TTGGTGG GA-ATTTAGGGGA      TTTTGGGGAATTTTG  71 115
        opcA 1177789 .. 1177811 - -12.8  -4.66609   CATTTCACGTAAAAA           CCGCAAACCA AAA TAGTTTGCGG           TTTGGCATTTAAAGT 100 62
        dedA NONE
        abcZ NONE
     NMA1248 NONE
        trpE NONE
     NMA1246 NONE
        purK NONE
     NMA1244 NONE
     NMA1243 1169740 .. 1169767 - -14.3  -3.55444   TTTTGATGTGTGAAA        TGCCGTCTGAA AGGCGG TTCAGACGGCA         TAGCGGTCATTTTTG  95 32
     NMA1237 1165633 .. 1165658 -    -7   -5.5074   CAAGGCAACAAAAAA         GCCTTGAAACT GTTGA AGT-TCAAGGC         TTTTTTGTGTTTCAG  91 487
     NMA1224 NONE
     NMA1223 1160220 .. 1160237 -  -9.9  -3.57144   TTTTTTATCTCCAAA             GTTTCCG ACGT CGGAAAC              TTTCAAAATCCGTTA  75 38
     NMA1222 1158979 .. 1159031 -  -6.1  -3.53811   GCCAGCGGGCGGAAA GCAGTGCGGACGGACGGGATGAC TTCCCCG GTTTCCCCATCAATCCGCGCCGC CTCGATTTTTCCGTT  61 324
     NMA1221 NONE
     NMA1220 NONE
     NMA1219 NONE
     NMA1218 1157451 .. 1157481 - -11.2  -4.56597   TGTTTGGGGCAAAAA       CAGCCGAAAACC TGTGTTT GGGTTTCGGCTG       TCGGGAGGGAAGGGA  95 173
     NMA1211 1154341 .. 1154351 -  -8.2  -2.78596   CATGGGTTTATTATA                 GCGG TTT CCGC                 CTCGGTACCGCATTT  62 10
     NMA1210 NONE
     NMA1209 1153533 .. 1153569 - -12.5  -5.79595   TTTGAAAACAAAAAA    GGACACCTGAAAATTTT GCA AAACTTTTCAGATGCCC    TTGCTTTGCCGAAAA 100 377
     NMA1208 1152927 .. 1152967 - -10.6  -5.55664   GCATGATGAAAAAAA CGTTC-GACCCGGCGCAAAC GCT GTTTG-ACCGCGTCCGAACG GTTAAGGATGCGGAT 100 138
         dld 1145836 .. 1145885 - -16.6  -3.66356   ACGGGGAACTTCAAA CCCGACAATGCCGTCTGAACGGC GTTTT GCC-TTCAGACGGCATTGCCTGC CTTCAAAGCGGACGC 100 43
     NMA1204 1145190 .. 1145216 - -15.3  -4.33851   AAAGGTTATAAGAAA         TGCCGTCTGAA CATTT TTCAGACGGCA         CGATGGAAAAGAAAA 100 46
     NMA1203 1144506 .. 1144524 -   -16  -4.56597   GGTGTTTTTGAAAAA             CCGCCCGA TAT TCGGGCGG             TTTGCCGTATCAGGC 100 35
     NMA1202 1143031 .. 1143046 -  -6.8  -2.57211   AGGGTTTGGGAGAAT              GGTGCGG TAT CCGC-CC              GGTTTTTTTGGGGTT  55 287
     NMA1201 1142412 .. 1142437 - -15.5   -5.7827   AACAGAAAGAAAAAA         GCCGTGTCGCA TCTG TGCAACACGGC          TTGGCGGGCGCAAAC 100 268
     NMA1200 1138906 .. 1138937 -  -6.8  -3.96148   GGTGCTCATGAGAAA      TCCCCTAAATGTC TTGGTGG GA-ATTTAGGGGA      TTTTGGGGGATTTTG  68 120
     NMA1199 1137580 .. 1137590 -  -2.6  -3.88787   TTAGAGGCCGACAAA                 TTTT TTT AAAA                 GAGTAATGAGGGTGG  54 327
     NMA1193 1135814 .. 1135832 - -13.1  -5.33866   GAAACTGACAAAAAA             GCCCGCG TAGGG CGCGGGC             TGAGGGTGAAAGCGG 100 44
     NMA1178 NONE
        pntA NONE
     NMA1176 1125019 .. 1125043 -  -4.3  -3.03441   TACGAGTCCTGAAGA          CATGGAAATTC TCC GATTTTCGATG          ATTTGTTTTTAATGC  47 69
        pntB 1123550 .. 1123584 - -10.2  -5.53288   CCCAATGCAAAAAAA     TCACTGCAAACC TTCATAAACGG GGTTTGCAGTGA     TTTTTTCAAATCAAA 100 77
     NMA1161 1114143 .. 1114168 - -10.6  -5.95286   ATTAAAAAGAAAAAA         GGTTTTCAGA ATGCCG TCTGAAAACC          TTTTTTGTTTGCCTG 100 48
        uvrA 1108939 .. 1108960 - -14.5  -5.87996   GAAGGAATAAAAAAA           CGGGATGGT TTAA ACCATCCCG            TTTTTTAAAGTATAT 100 30
     NMA1158 1108215 .. 1108230 -  -7.6  -4.79756   CATATAATGCAAAAA              GCTACT TCAT AGTAGC               TCTCTGACTTAAAAT  84 515
     NMA1157 1107146 .. 1107188 - -22.8  -2.55446   CAGAAAGCCATCAAT CAAACAACCGCGTGTGTGGC GCA GCCACGCACGCGGTCGGTTG GATATGTAGGCTACG 100 36
     NMA1155 1105990 .. 1106025 - -20.6  -3.93782   TGATTGAACATCAAA    TGCCGTCTGAAACCGG AAAT CGGGTTTCAGACGGCA     TTTTGTTTGTCATTT 100 195
       rpmE2 NONE
       rpmJ2 1085227 .. 1085262 -   -12  -5.09895   TATTGACGGAAAAAA    TGCCGCCTGAAAC-GCA TTT TTCTGTTTCAGACGGCA    TATTTGATGAAAAGG 100 242
        metX NONE
     NMA1135 1083047 .. 1083085 - -11.1  -3.48024   TTCCAGTATTAAAGA   GGCCGTCTGAAAACCTA CCGTT TCATTTTTCAGACGGCC   TGTTGTTAATAGAAC  82 80
     NMA1134 1082146 .. 1082172 - -18.2  -4.65895   TGTTGCATTGAAAAA         TGCCGTCTGAAA ACG TTTCAGACGGCA         TTTTTTTATCTTCGC 100 31
        miaA NONE
     NMA1129 NONE
     NMA1128 1077374 .. 1077418 -  -4.9  -3.04398   GTGCTTTGTGAAAAG GGTTCAGACGGCATTATAGCA ATT TGCCGGTATGCCGTCTGAAGG GGTTAAAACAGGTAG  50 28
     NMA1127 1076550 .. 1076591 - -20.5  -4.11692   CACTGATTTTGAAAA CGAATGCCGTCTGAAACAGA ATC CCTGTTTCAGACGGCATT-G TTTTTGAGACTTACG 100 36
        dapA NONE
     NMA1123 1072723 .. 1072744 - -10.2  -5.24129   GTTCCGCATAAAAAA           GCAGCTTC TGTTTG GAAGCTGC            TTTTGTTTTGAATGG 100 42
     NMA1121 1070916 .. 1070926 -  -2.4  -5.63504   AAGGTGATAAAAAAA                 GCCG TGC CGGA                 AGTGCGGGAAGACTT  87 143
     NMA1119 1069553 .. 1069577 - -17.3  -5.06089   AAATGACAAAGAAAA          TGCCGTCTGAA GGC TTCAGACGGCA          TTGTTTTGTTTCGGA 100 43
         icd 1065612 .. 1065642 - -15.6  -3.46659   GATAGGGATAACTAA       TGCCGTCTGAAC GACGAAT GTTCAGACGGCA       TTTTTACCTTTGTGC 100 41
     NMA1115 1063304 .. 1063322 - -11.6  -5.18371   CGCCACAAAACAAAA             CCGCCCTG ATT CGGGGCGG             TTCTTTTTTGTTCAA 100 192
     NMA1111 1058933 .. 1058943 -  -4.6  -4.62783   CATTTATTGGAAAAA                 GCAG AAA CCGC                 TCCGCCGTCATTCCC  69 519
        sodB 1051987 .. 1052037 -  -6.9  -3.53811   GTCATTCCCGCGAAA GCGGGAAT-CTAGGACGCAGGGTT AAGA AAACCTACATCCCGTCATTCCCGC GAAAGCGGGAATCTA  63 296
        cysU 1048711 .. 1048728 -  -5.5  -2.57988   AAATTCACCAATGGA             TTCCCGC CTGC GTGGGAA              TGACGGTAACAGGTA  49 55
     NMA1099 NONE
        cysW NONE
        cysA 1046403 .. 1046441 - -25.6  -3.55444   GCCTGACGCTTGAAA   GCACAATGCCGTCTGAAA GCC TTTCAGACGGCATTGCGC   TTTCATGGTTAAATC 100 34
     NMA1095 1043066 .. 1043077 -  -5.8  -4.06903   AACGGTGAAACCAAA                GACG TTAT CGTC                 CGCGATTTCCAAATG  65 498
     NMA1087 NONE
     NMA1086 1034121 .. 1034149 - -24.7  -3.77666   GAGAGGGAACGCAAA        CCCGTATCGGCGG ATG CCGCCGATACGGG        TTTTACATTATCGAT 100 58
     NMA1084 1032154 .. 1032166 -  -3.4  -4.10855   AAAACCTGCTTAAAA                CGTA TGCTG TACG                CCAAATTTCAGTTCG  59 7
     NMA1083 1031608 .. 1031643 -   -10  -4.06179   CCTAAAACTCATAAA    TAGTAAGGAATATATA TATA TGCATATTCCTTACTA     TTTTTTTACAAATTA  83 44
     NMA1082 1030966 .. 1030996 - -10.4  -4.04318   CGCAGACAGTACAAA       TAGTACGGCAAGGC GAG GCAACGCCGTACTA       ATCCACTATATATAT  87 186
     NMA1081 NONE
     NMA1080 1030271 .. 1030305 -  -7.9  -3.82946   TTAGCTCAAAGAGAA    CGATTCTCTAAGGTGC TGAA GCACCG-AGTGAATCG     GTTCCGTACTATTTG  69 108
     NMA1079 1029874 .. 1029898 - -12.9  -3.55203   AAAATCCTCCTGAAA          GGCTGCCTGAA ATT TCCAAGCAGCC          TTTTTGATTGCTTAA  90 41
     NMA1078 1029381 .. 1029393 - -10.5   -4.4715   CCTTAAGTTATAAAA                GGGGC AAA GCCCC                CTTTTTTTGATTAAC  93 36
     NMA1077 1028677 .. 1028695 -  -3.9   -5.1848   AATCAACGTAAAAAA             TATTGCG TAAAG CACAATA             AAGGGAACTTTTATC  81 440
     NMA1075 NONE
     NMA1074 1027831 .. 1027847 -  -5.1  -4.12198   TACAAGGTTGGAAAA              TCAAAGC CCT GCTTAGA              ACGTATGTTGCACAC  64 140
     NMA1073 NONE
     NMA1072 1026877 .. 1026896 -  -2.1  -2.91322   ACATGGTCGAAATCA            GTTTCTG TTAGTT CAGAATC             CATTTTTTCGTCAAC  40 36
     NMA1071 1026434 .. 1026447 -  -5.2  -3.05384   TTCTCTTTGAGCTAA               GGCG AGGCAA CGCC                GTACTGGTTTAAATT  50 8
     NMA1070 1025935 .. 1025953 -  -3.2  -2.60079   TTACCTTAGAATCTA             TTATCTTT TCC AAAGATGA             AAATGCCCCTTATCT  41 187
     NMA1068 1025366 .. 1025388 -  -9.1  -2.89687   AACTTGAAACAGAAC           GCGTGGGCA GCAAG TGCCCACCC           TACGCTTATTCAAAT  65 48
     NMA1067 1025144 .. 1025172 - -21.9   -4.0371   TATTGTCCACATAAA        GGGCAGCCTGAAA ATC TTTCAGGCTGCCC        TTGTCAAATTATTCC 100 40
     NMA1066 NONE
        hisS NONE
     NMA1064 1022415 .. 1022440 -  -3.3  -4.15006   AGAGGGAGGGTAAAA         TGCCGTC TGATAAATAATG GACGGCA          TTTCAGACGGCATTT  59 39
     NMA1063 NONE
        rdgC NONE
     NMA1061 1019415 .. 1019428 -  -2.4  -3.86015   CAGTGTTCGGACAAA               GCAT TGGGGG ATGC                CGTCTGAAAACGGGG  53 42
     NMA1060 1018768 .. 1018804 - -14.5  -3.66654   GAGGTGAACGGCAAA    TGCCGTCTGAAACCCGA CGA TAAGGGTTCAGACGGCA    TTTATATTTCAGGCT 100 34
     NMA1058 NONE
     NMA1057 1016609 .. 1016643 -  -7.9  -3.82946   TTAGCTCAAAGAGAA    CGATTCTCTAAGGTGC TGAA GCACCA-AGTGAATCG     GTTCCGTACTATTTG  69 34
     NMA1056 1015481 .. 1015508 -  -9.2  -4.57482   GGACGGATAAAGAAA        CGGATACGG-AGC TTG GCTTCCGTATCTG        TTTTTCTCTGCCCGA  89 77
     NMA1048 1008507 .. 1008531 - -17.2   -4.1721   ATGTATATTTGAAAA          CGGCGGGACA GGCAA TGTCCCGCCG          TTTTTGTCTGCCGTT 100 265
     NMA1046 NONE
        clpA 1005377 .. 1005400 - -15.4  -5.51402   AGATATTTAAAAAAA          TGCCGTCTGA AATT TCAGACGGCA           TTTTATTTTTCAATC 100 43
        htpX  990714 ..  990734 -    -4  -5.43414   AGCATATACAAAAAA            CCGTAC TGCTTGCGT GTACGG            TTTTTGCCGTTTCAA  83 47
     NMA1022  983573 ..  983599 -    -3  -3.61175   CAGACAGTACAAATA         GTACGGCA AGGCGAGGTAA CGCCGTAC         TGGTTTTTGTTAATC  49 67
        murB NONE
     NMA1020 NONE
     NMA1019 NONE
     NMA1018 NONE
        ppnK NONE
     NMA1016  978571 ..  978604 - -14.8  -3.23274   TTGGGCATAAGGCAA     TGCCGTCTGAAAAC GCAAGG ATTTTCAGACGGCA      TTTTTTAATGCTTAT  90 41
     NMA1012  975538 ..  975567 - -19.5  -3.76373   TTCGCAATATTGAAA       TGCCGTCTGAAAC CATG GTTTCAGACGGCA        TTTTTACGGTTTACA 100 36
     NMA1010  974326 ..  974336 -  -6.8  -3.24423   CGTAAGAATATCGAA                 GGCT GAC AGCC                 TGAAGCGGTTGTTTT  59 42
        ftsJ  973303 ..  973322 -  -2.7  -2.93357   AATGATTGTAAAGCA            CGCCGTC TGTATT GTCAGCG             TTTATTTTTGCCCAA  42 20
        ftsH  971253 ..  971272 - -10.7  -4.16681   AACAGGATGGGAAAA            CGGCAGC TTGCGG GCTGCCG             TTTGTTCGGGAAGTT  87 39
     NMA1006 NONE
     NMA1005 NONE
         pth  969699 ..  969725 -   -16   -3.0806   TGGAAATCGGGAACA         TGCCGTCTGAAA GGG CTTCAGACGGCA         TCGGGTCATTTGCTG  93 31
     NMA1003  967402 ..  967444 -    -7  -4.05446   TGTCTGAACGACAAA CTTCAAGGTCGTCTGAAAAA TAT TCTTTCAGACGGTCTTGTTG TTTAGGTCGATGGTT  71 40
        ppiB  966796 ..  966815 -  -9.3  -5.95539   CCTGAAACAAAAAAA            GCAGCCT TTGTGC AGGCTGC             TTTCGGATTGCCGGT 100 41
         pgm  964901 ..  964915 -  -5.6  -4.58685   AAACTGCTGGAAAAA               GTCGGC TTG GGCGAC               AAAGTGGATTTGTAT  73 396
     NMA0996  961737 ..  961765 - -16.2  -4.29656   TATAAAACGGGAAAA        TGCCGTCTGAAA AATGG TTTCAGACGGCA        TCGTCTGGCTTAGAG 100 35
        recB NONE
     NMA0994  957505 ..  957523 -  -3.1  -3.53444   GTATGCCGTCTGAAA            GCCTGTCC TTTC AGAC-GGC             ATTGCGTCATTTCAT  49 32
     NMA0993  956651 ..  956679 - -16.2  -3.93262   GGGAATAAACGGAAA        TGCCGTCTGAAA TCGGG TTTCAGACGGCA        TTTGGTTTGTGGCGG 100 265
         pfs  943943 ..  943974 -  -7.2  -4.15044   TGCCGTCTGAACAAA      CGGCGCTGCGTCCGA ATG TCGGGCGCAACGG-G      ATAAACAGCCCGACA  71 85
        lepA  941917 ..  941931 - -12.8  -2.71364   TGATGCCGGCAAGCA               GCGCGG CAG CCGCGC               CCGACATTAGCATAA  78 190
        lepB  940890 ..  940917 - -17.2  -3.95022   GTGAGGAATAGCAAA        TGCCGTCTGAAA CTAT TTTCAGACGGCA         TTCTTGGCTTCCTGG 100 42
     NMA0971 NONE
     NMA0970  935147 ..  935173 -  -2.9   -5.0133   GATGCGGCGAAAAAA        CGCATCGAGCAG ATTA CTGC-CGAAGTG         GAAGTGGGCAAAGTG  76 362
        rfbD  930687 ..  930715 - -18.3  -5.09426   TCGAACGGTAAAAAA        TGCCGTCTGAAGC AGG ACTTCAGACGGCA        TTTTTTTCAAATTAA 100 466
     NMA0962  927188 ..  927201 -  -3.7  -2.74792   TTATGATTGTGAAAT               CGGGC AGAT GCCCT                GTGCGTGTCGAATTG  43 109
         hfq  926805 ..  926829 -   -13  -5.45802   GTCTGAAAATAAAAA          TACCTTACCG TTGTC CGGTAAGGTA          TTGAAAGATATGACA 100 59
     NMA0960 NONE
     NMA0959 NONE
        folK  925238 ..  925266 - -13.3  -4.98531   GCGGCAAAGGAAAAA        TGCCGTCTGAA ACCGGCA TTCAGACGGCA        TCCGCGTGCGGAATT 100 39
     NMA0954  921182 ..  921195 -  -5.2  -3.05384   TTCTCTTTGAGCTAA               GGCG AGGCAA CGCC                GTACTGGTTTTTGTT  50 397
         tgt  898749 ..  898775 - -19.6  -4.11484   GGTAACGCGGCAAAA         TGCCGTCTGAAG CGG CTTCAGACGGCA         TTGCAGGGAGTCAGT 100 36
        hemH  897642 ..  897670 - -18.3  -4.13304   AAAGTAGCGGGAAAA        TGCCGTCTGAACA CGG CGTTCAGACGGCA        TTTTAGACATGGGTC 100 49
     NMA0926 NONE
     NMA0925  896619 ..  896630 -  -7.2  -2.69473   TTAAATCAGGACAAG                GCGG CGAG CCGC                 AGACAGTACAAATAG  55 407
         lnt  893361 ..  893384 -   -11  -5.00616   GCCGGTTTGAAAAAA          GACAGCCCGT CTGG ACGGGCTGTG           CAGGTATCAGTGTTC 100 32
        rpoH  892222 ..  892247 - -14.1  -5.67063   TCTATTATAAAAAAA         CACCCGACAAA CCGG CTTGTCGGGTG          TTTAATTATGTCTAT 100 42
     NMA0916  890844 ..  890871 - -17.2  -5.22039   TTCAAACTGAAAAAA        TGCCGTCTGAAA GGGC TTTCAGACGGCA         TTTGGTTATCGGGGA 100 47
     NMA0909  885789 ..  885846 - -10.5  -4.44046   CCGATTTCAAACAAA GGCCGTCTGAAGGGGTCGGGCGGAAACC GCC GGTTTC-GTTTGCCCCGTTCAGACGGCA TTATGATGAAAGGCG  93 42
        comL  883743 ..  883769 -   -16  -4.78848   GTTTGAAACATAAAA         TGCCGTCTGAAA GGG CTTCAGACGGCA         TTTCGAGGATGGGCT 100 40
         iga  874203 ..  874231 - -13.3  -4.92783   AATCCACTATAAAAA        TGCCGTCTGAA GCCTGAG TTCAGACGGCA        TTTTATTTTGCTATG 100 52
        ksgA NONE
     NMA0900 NONE
     NMA0899  869702 ..  869713 -    -3  -2.63301   CACAGCCTTACATCA                TGTT GTCG AACA                 CGGGGGTAATGTTCA  41 6
        folI NONE
        folC  867951 ..  867965 -  -4.2  -2.90496   TTTCCTTTTAAAGTA               CCGACA TGA CATCGG               CAACGGTATGAAATG  46 3
         tpc NONE
     NMA0894  866392 ..  866429 - -13.7  -5.73563   AGGAAAGGAAAAAAA   CATTTCAGACGGCAT AAAAGAGA ATGCCGTCTGAAATA    TCCGTATGGCAATCA 100 38
        purF  864634 ..  864671 - -15.8  -3.63627   TGCCGATATGGGAAA   TGCCGTCTGAAAACCCG GCGTT CGGATTT-CAGACGGCA   TCGCGGTTTGGGAAG 100 43
        greB  864063 ..  864078 -    -6  -3.55444   CCTTTATTTGGGAAA              CGGCGC GTTT GTGCCG               TTTCAGACGGCATTC  58 45
        trpF  862933 ..  862960 -  -2.6  -5.22039   CTGAAACTCAAAAAA        CTGGATTCCCAC TTTC GTGGGAATGACG         GGATGCAGGTTTCCG  75 478
     NMA0887 NONE
        ribH  859194 ..  859213 -  -9.3  -3.84451   CGTCTGAAACGGAAA            GGGCGTA TCGGTG TACGCCC             TGTTTGTTATTCTTC  77 32
        nusB  858369 ..  858396 - -17.2  -4.86731   GGGCTGGAAACAAAA        TGCCGTCTGAAA GGTT TTTCAGACGGCA         TTTGTGTTGTTGACT 100 346
        cnp1  855664 ..  855693 - -18.1  -3.20723   GGCTGATGAATCGAA       TACCGTCTGAAAC CGAT GTTTCAGACGGTA        TTTTTGTGTCTGGTT 100 39
        ampD  845405 ..  845436 -   -16  -3.56594   GGAAATTTTCCGAAA      TGCCGTCTGAAATC TGTG GTTTTCAGACGGCA       TTTCTGTCTACGGGA 100 16
     NMA0866  843903 ..  843929 - -17.4  -5.44119   TTTACCCGAAAAAAA         GCGGATATGCCG TAA CGACATATCCGC         TTTGATTGCATTCGA 100 43
        ligA  841242 ..  841268 - -15.3  -3.42366   CGGAAAAGTGGACAA         TGCCGTCTGAA GGCGG TTCAGACGGCA         CAGGTTCAGCCGAGC 100 31
     NMA0864  839792 ..  839804 -  -4.7  -3.53012   CTGTGCCGTCTGAAA                CGCCC GGC GGGGG                ATGCGGCTGCGTTTT  56 263
        nspA  838894 ..  838911 - -12.7  -5.18371   TGGCAGAAAACAAAA             CCGCCGA AGGC TCGGCGG              TTTGCAGAATAAGGC 100 46
     NMA0861 NONE
        apaH NONE
     NMA0859  835994 ..  836024 - -15.6  -3.60151   TTCTTTAAAGGACAA       GATGCCGTCTGAAA AGT TTTCAGACGGCATT       TTTTATTTCTTCCAG 100 28
        ntpA  831166 ..  831199 -  -3.7  -2.71712   CGTCCGGCTGGAAAT     GCGCCCG-ATGCCGTC TGA AAGGGTGTACGGGCGC     GTGTTACCGTTTGCC  43 29
         ppa  830531 ..  830558 - -14.3  -4.59109   TAGAGCTTGGAAAAA        TGCCGTCTGAA ACGGCG TTCAGACGGCA         TGGCGGGCGTTATGC 100 35
     NMA0850 NONE
     NMA0849 NONE
        galU NONE
        argH  827308 ..  827335 - -14.3  -4.56597   CTTGTCTTTTAAAAA        TGCCGTCTGAA CATTTC TTCAGACGGCA         TCGGGGGTTAAGCTG 100 33
     NMA0846 NONE
     NMA0845 NONE
        fbpA  825524 ..  825550 -   -13  -4.11216   TTTTCATCGGCAAAA         CGGGCGGACAGT ATA AATGTCCACCCG         TTTGACAATCCGAAA  95 46
        fbpB NONE
        fbpC  822782 ..  822797 -  -6.1  -2.87463   AAGGGGCGGCATATA              GGCAG AAACGG CTGCC               TGCGTGCCGTGCGTG  54 135
     NMA0841  821156 ..  821192 -   -11  -4.82901   CCGGGCTGATAAAAA   TGCCGTC-TGAAAACGG GAGT CTGTCTTCAAGACGGCA    TAGGGTTCAAACCCG 100 53
        hisH NONE
        hisA NONE
        hisF NONE
        hisI  818386 ..  818416 -  -3.9  -4.56597   TTTTCTTTGCAAAAA      GGTTCAGGCCG-CT TTTC AGACGGCCCGGACA       GTGTTTGAGACGGCG  67 84
        prfC  816718 ..  816753 -  -8.4  -4.66163   AGTTGCAGGCAAAAA    TGCCGTCTGAAGCCC TTTTTTC GGG-TTTAGACGGCA    TTTTATTGCCGATTG  84 45
     NMA0835  816511 ..  816546 -  -8.4  -4.66163   AGTTGCAGGCAAAAA    TGCCGTCTGAAGCCC TTTTTTC GGG-TTTAGACGGCA    TTTTATCGCCGATTG  84 57
     NMA0829 NONE
     NMA0828  810427 ..  810439 -  -6.9  -2.71146   AAAAATCAGGACAAG                GCGAC GAA GCCGC                AGACAGTACAAATAG  55 161
        ppsA  806679 ..  806707 - -13.1  -5.40072   CTGCTTGGAAAAAAA        TACCCCCGCGCTT TTC AGGCTCGGGGGTA        TGGGCATTGATTATT 100 36
         rho  805176 ..  805214 -   -19  -3.90112   GCCGTGTGAATGAAA   GTGCCGTCTGAAACCCGA TTT TCAGGCTTCAGACGGCAT   TTCGCATTAATGCGG 100 50
        amtB  801400 ..  801436 - -22.5  -4.70879   GGCAAACGTGAAAAA    TGCCGTCTGAAACCCGA TTT TCAGGCTTCAGACGGCA    TAACCGCCCTTATTC 100 35
     NMA0810  791222 ..  791255 - -11.1  -3.03085   CAGGTCAAATAATGA     TGTCGTCTGAAAACCG AAT CGG-CTTCAGACGGCA     TTTATAGTGGATTAA  75 178
     NMA0808  789930 ..  789954 - -14.4  -4.07568   CGCTTCGTTGGAAAA          TGCCGTCTGA GCGTT TCAGACGGCA          TTTGTGCTGTTGCAA 100 52
        hisE  789448 ..  789461 -  -5.2  -3.29829   TACAGTTGTCCATAA               CGGC TCCGAT GCCG                TCTGAACAGCGGTCA  54 81
     NMA0806 NONE
     NMA0805  788856 ..  788887 -  -2.4  -2.72144   CCAGCTCGCCCAAAC      CGAAATCAAA-CATA AAT TACGCTTTGTCTTCG      TCTTTTTTGTGTTCG  39 10
     NMA0804 NONE
        tatC NONE
     NMA0802 NONE
     NMA0801 NONE
     NMA0800 NONE
     NMA0799 NONE
     NMA0798 NONE
     NMA0797 NONE
     NMA0796 NONE
        rpsP NONE
        rimM NONE
        trmD NONE
        rplS  777750 ..  777773 - -15.4  -4.48713   CGCAGCAATAAGAAA          TGCCGTCTGA AAGT TCAGACGGCA           TTGGGGGAAATCGCT 100 43
     NMA0791 NONE
     NMA0790  775804 ..  775831 - -13.5  -4.13767   TCTGTTATGGTAAAA        CAAGCCGCCTG TTTGTT CAAGCGGCTTG         CGGGGTCAGGTGGTG  95 31
     NMA0789  774590 ..  774616 -  -9.6  -4.81249   GCTTAAACTGAAAAA         CAGCAATCAA GTTTATT TTGATTGCTG         TTTTTCTTAATATTG 100 243
     NMA0783 NONE
     NMA0782 NONE
     NMA0781 NONE
     NMA0780 NONE
     NMA0779 NONE
     NMA0778  766711 ..  766723 -  -3.4  -3.36273   CGTTTTGAATATCAA                TCCT TGAAC AGGA                TGGCGGCAATGATGA  49 77
     NMA0777 NONE
     NMA0776 NONE
     NMA0775  764584 ..  764600 -  -3.8  -2.70932   TGTTGCCGGTAATCA              GATAAA TCATT TTTATC              CCCTCGGTAATACCG  43 21
     NMA0774  763459 ..  763476 - -10.5  -3.44794   AACCCACGATTAGAA             GGCCGCC ATGC AGCGGCC              TTTCTTAATTCGCTG  77 84
     NMA0772  761587 ..  761601 -  -4.4   -4.9138   ATTATTCAAACAAAA               TAAATT GTA AATTTA               TTATCTTGTTGTTTT  76 133
     NMA0771 NONE
     NMA0770 NONE
     NMA0769  760188 ..  760198 -  -2.4  -4.30177   TATCATAGCAACAAA                 CCGC CCG GCCG                 CCACCCGCGCCCACC  58 197
     NMA0767  757400 ..  757451 - -26.3  -3.47361   TATAGTTACCAAATA CAACAAAGGTCGTCTGAAAACCA TATTTT CGGTTTTCAGACGACCTTTGTCG AAATTTCAATAAGCA 100 31
     NMA0766  755590 ..  755622 -  -9.2  -5.17054   ATAATATTGAAAAAA      CCGGCCGAAACT TTAAAAACG AGTTTCGGTCGG      TTTTTCTTTTCTTGT 100 69
     NMA0756 NONE
     NMA0755 NONE
     NMA0754  746990 ..  747006 -  -7.3  -4.03696   AATAATCAGGATAAA              CCAGTTT CCC AAACCGG              AAGGCGGCGGGAAGG  71 221
     NMA0753  745393 ..  745416 - -15.4  -4.27316   TGCCGGAATTTAAAA          TGCCGTCTGA ATGT TCAGACGGCA           TAGCGTTTACAGCAG 100 32
        nqrA NONE
        nqrB NONE
        nqrC NONE
        nqrD NONE
        nqrE  740511 ..  740521 -  -6.8  -3.28791   ATCCCTTTCTTATAA                 CTGG ATG CCAG                 AGAACGACATAAACG  59 9
        nqrF  739230 ..  739251 - -11.7   -4.9725   ATCGGCATAGAAAAA           GGAAGAAAC CGAG GTTTCTTCC            TTTTGTATTTGAAGC 100 48
        apbE NONE
     NMA0745  737770 ..  737816 -  -9.6  -2.95652   CCGATCGAAGTAAAG CGGCAATGCCGTCTGAA-CCCG CCTGT CGGGCTTCAGACGGCATTTT-G TTTCGGCGTTAACGG  70 34
        cysE  735869 ..  735903 -  -7.9  -3.82946   TTAGCTCAAAGAGAA    CGATTCTCTAAGGTGC TGAA GCACCA-AGTGAATCG     ATTCCGTACTATCCG  69 243
     NMA0737  731931 ..  731945 -  -2.8  -3.09505   ATATTTGATTTAATA               CATTTG GCT CCAATG               CATTTAAGCATAATA  43 60
        dnaK  729803 ..  729824 - -10.1  -5.15969   TCTCAATTGAAAAAA           GCGCGAATC AAAC GGTTCGCGC            TTTTTTCAGACGGCA 100 45
     NMA0735  728784 ..  728815 -  -5.9  -4.18018   GGTGCTCATGGAAAA      TCCCCTAAATGGC TTGGTG GGAATTTAGGGGA       TTTTGGGGAATTTTG  66 18
     NMA0734 NONE
     NMA0733  726841 ..  726857 -  -2.1  -4.72272   CGCGCCGACGAAAAA              CGGCCGC ATA GCAACTG              TATTTTTCACCCCGT  63 65
     NMA0732  725758 ..  725770 -  -4.8  -4.07885   GATGCCGTCTGAAAA                CCGT TTCAG ACGG                CATTTTTATTCCGGA  64 31
     NMA0730  722581 ..  722600 - -12.2  -5.00884   ATTTCCCGCAAAAAA            GGCTTGGA ATTT TCCAAGCC             TTTTGTTTTGCGGAT 100 44
     NMA0726  718352 ..  718379 -  -8.5  -4.64657   GGAAACCCGCAAAAA        TGCCGTCTGAA CACAGC TTCAGACGGTA         TTTTTGCGGGTTTGC  84 56
        adhA  717029 ..  717055 - -19.6  -5.33866   CAAATCCATAAAAAA         TGCCGTCTGAAC AGC GTTCAGACGGCA         TTTCGATGTGTACTG 100 51
     NMA0723  712246 ..  712269 -  -5.2  -5.40072   GGGCGTGTAAAAAAA          GCCGCCCGAA AGGC TTGAGACGGC           ATTTTCAGTATTTTT  84 30
     NMA0722  710270 ..  710303 - -15.4  -4.60924   CAAACGGCGGAAAAA     TGCCGTCTGAAGCC TTTTCC GGTTTCAGACGGCA      TTTGTTTGGCGGGGC 100 141
     NMA0720 NONE
        aspC  708104 ..  708143 -  -9.4   -5.4505   TTTTTTAACAAAAAA  CAGATGCCGTCTGAAC TGGTTGAG GTTCAGACGGCATTTT   CATATGGCTGCGCTT 100 42
     NMA0717 NONE
     NMA0716  705144 ..  705177 - -15.5  -3.80893   AGCGGATAAGCGAAA     TGCCGTCTGAAAC TTGCAACG GTTTCAGACGGCA      TTTTTATGTTTGGCG 100 106
     NMA0712  701225 ..  701239 -  -3.4  -3.40403   CGGTCGGCATTATAA               CGCACG GTT CAGGCG               GCGTAATATTGCATT  49 19
         nth NONE
     NMA0710  698856 ..  698881 - -10.5  -4.08767   CTGATTTTTGTAAAA         TGCCCGTTAAT CGGT ATTGACGGGCA          TTTTATCATTTAAAA  87 65
     NMA0709  697161 ..  697187 - -11.7  -4.56597   GGTTTGCTCCAAAAA        GCTTCAGACGGC ATAT GCCGTCTGAA-C         AGGGAAAGGGGTCAG 100 37
     NMA0708  695865 ..  695891 - -10.1   -5.0925   CGTCAAAAGGAAAAA         CTGCCTCGGCA ATGGA TACCGAGGCGG         TTTGGATTTGGTCGG 100 191
         rbn  690205 ..  690235 -  -5.4  -3.63744   TGTCTTGCGAAAATA       CAACGGAATCGATT GCA AATCTTTCCCGCTG       TTCTTGAAAGAATGC  58 490
     NMA0677 NONE
        argC  664658 ..  664678 - -16.9  -5.15634   GACGGCATCAAAAAA            CCGCAGGCA CGA TGCCTGCGG            TTTGCCGTTTGCGCT 100 41
     NMA0672  658850 ..  658874 - -17.3  -3.15257   CCTGAAATAGACAGA          TGCCGTCTGAA GGC TTCAGACGGCA          TTTTTTACATCAGCA 100 30
     NMA0665  652733 ..  652744 -  -4.4   -4.5442   TGCCGAACGACAAAA                CCAT ATTA ATGG                 AATTGAGAACTTTTG  71 240
     NMA0662  649543 ..  649568 - -16.3  -4.50976   CGTCAGATGACAAAA         TGCCGTCTGAA ATTG TTCAGACGGCA          TTTTTATTTTCGTTA 100 38
     NMA0656  643382 ..  643409 - -17.2  -4.11773   AAAGACTCCGCAAAA        TGCCGTCTGAAA AGTC TTTCAGACGGCA         TTTTAGATTTGGCAG 100 105
        pilM NONE
        pilN NONE
        pilO NONE
        pilP NONE
        pilQ  635549 ..  635574 - -10.5  -4.66388   AAAAGCATAAAGAAA         GGGCATATGCC GTAA AACATATGCCC          TTATTTTGACGCATC  93 39
        aroK NONE
        aroB  632227 ..  632256 -  -3.5  -4.95843   ACAGAAAACAGAAAA       CAAAGACGGAAAC TTAA GATTCCGTCATTC        CCGCGCAGGCGGGAA  74 524
     NMA0646 NONE
     NMA0645 NONE
        ribD  629631 ..  629641 -  -5.4  -2.75294   TGAAATGGCGCAAAC                 CCTT TAA AAGG                 CGTTGCCGTTTTTTC  49 18
     NMA0643  627814 ..  627826 -  -6.3  -2.75064   GGGCGTAGGCAATCA                TACCT TTG AGGTA                GCCGAAAAGGCCGCC  53 217
     NMA0640 NONE
        pglB NONE
        pglC NONE
        pglD NONE
        avtA  619926 ..  619952 - -18.2  -5.00642   GAATGCAGATAAAAA         TGCCGTCTGAAA ACT TTTCAGACGGCA         TTTTTTGCGGTTTAA 100 37
    NMA0632a  617961 ..  617985 -  -6.4  -5.44721   ACGACGGCAAAAAAA         TGCCTCCTACC GTGT GGT-GGAGGCT          TCCCAAGGAGTATTG  89 109
        dnaE  614346 ..  614380 -   -18  -5.00884   ATTTCGGTTAAAAAA     TGCCGTCTGAAACCGA TTT TGGGCTTCAGACGGCA     TTTATATTTTGGGTT 100 39
     NMA0631  610830 ..  610858 - -18.3  -5.36441   TTTTTATATAAAAAA        TCCCTGCTTCAGG CCG CCTGAAACAGGGA        TAGATTAATTTAACG 100 35
     NMA0630 NONE
     NMA0629  609520 ..  609534 -  -7.2  -2.75963   ACTTCGACGGGAAAT               CCTTAT TTC ATAAGG               GTTTCCCGTTTTATT  56 59
     NMA0625  606107 ..  606133 - -15.3   -4.1891   TTTGGGCAACACAAA         TGCCGTCTGAA CAGGC TTCAGACGGCA         TTTTTGCCGTGTGCC 100 56
     NMA0616  591928 ..  591939 -  -7.2  -4.12942   CGAAATGCGGCAAAA                CCGC GTGA GCGG                 TCAGAAGCATACGGG  74 356
     NMA0611  587715 ..  587753 -  -2.3   -2.7169   AATCGTCAGAAATAC  CCGAACCGTCATTCCCGC GCAG GCGGGAATC-CAGACCTG   TCGGTGCAGAAACTT  39 231
     NMA0610  587131 ..  587153 -  -6.1  -2.71011   AGCCCTTCCGAATCA           GGGCGGCGC CTTAT GTGCCGTCC           TGCGTGTTGGAACAT  53 40
       pilC1  583866 ..  583909 - -22.8  -4.56597   GCCCCTCCCGAAAAA CGCAAAAAATGCCGTCCGAAA ACC TTTCGGACGGCATTTTC-GCG TGCAAATCAGTAGAA 100 32
        carA NONE
     NMA0607  580294 ..  580315 - -10.1  -2.52543   ATCTGCTGCAACCTA           CCCCCTCCCC CAT GGGG-GAGGG           CTGGGGAGAGGGCAT  67 73
     NMA0606 NONE
     NMA0605  579224 ..  579239 -    -9  -3.43853   TCAACCACCGAAATA              CAAGCC TTGT GGCTTG               TTGCCCTCTCTCTAG  70 481
     NMA0604 NONE
     NMA0603 NONE
        carB  574451 ..  574487 - -13.8  -4.61566   TTCCAAATGACAAAA    TGCCGTCTGACACCGT AAAAA AAGGTTTCAGACGGCA    TTTTCAACCTGATTC 100 46
     NMA0600  572226 ..  572253 - -14.2  -2.79273   TTGGGGGAAGACAAG        TGCCGTCTGAAC GGAC GTTCGGACGGCA         TTCTTTTGTTGATTT  84 337
        accB  570302 ..  570336 - -13.1  -2.92667   CGAAGGGGGAAAGCA     TTTCAGACGGCAT CGGAAGTTT ATGCCGTCTGAAA     ACAGGATTATCCGAT  82 32
        accC  568820 ..  568855 - -12.7  -3.75153   GCGGGGCAAGGGAAA    TGCCGTCTGAACGCGG ACGGG CGGC-TTCAGACGGCA    TATCGGCGGCGGTTT  93 39
        prmA NONE
         orn  567092 ..  567128 -   -16  -4.57341   AATCTGCTGTAAAAA    TGCCGTCTGAAATGCA GGATT TGCGCTTCAGACGGCA    TTTTTTGTTTCTTAT 100 37
     NMA0590  563153 ..  563178 - -11.9  -4.34267   CGATACAAGGCAAAA         TGCCGTCTGAA ACGC TGCAGACGGCA          TTTTTTCGGCGTGAG  95 44
         fba  558886 ..  558923 - -12.1  -5.04356   TCAAAGAAGCAAAAA   TCAAATGCCGTCCGAAC AACG GTTCAGACGGCATTTTG    TTTACAAGCAACCTG 100 41
     NMA0586  557722 ..  557758 -   -11  -4.58395   GGTATGGCGCAAAAA    TGCCGTCCGAAC GGTAAATTATCGT GTTCGGACGGCA    TTTTCACAATGGTTA  95 38
     NMA0585  556939 ..  556967 -  -2.9  -3.89614   CGCAATCGGCATAAA        CGGCGCGGCGG ATGTTCA CAGGCGCGCCC        TCCGTTCCGCCTGTT  54 12
     NMA0584 NONE
     NMA0583 NONE
        pyrE NONE
     NMA0581 NONE
        argA  553207 ..  553250 - -16.9  -2.73214   AATCCACTATATAAT CGGGGAAATGCCGTCTGAA ACGGGG TTCAGACGGCATTTCTGCG GCGGCTTTCCGTTGC  95 43
     NMA0579  550986 ..  551015 - -15.2  -5.22794   ACAACCATTAAAAAA       GGTCGTCTGAAA AAGCAG TTTCAGACGACC        TTTTTTCATTCGCGG 100 62
       fetB2  548606 ..  548654 -  -8.8  -3.27489   TGAAGCTTAAAGACA GCCTGCACCCCAATCCCCTCTCCC TGT GGGAGAGG-G-CTAGGGAGAGGGC GGCAAACCGTAGGTT  68 152
     NMA0576  547394 ..  547416 -  -2.6  -3.86346   TTAGCTTCGCAGAAA           CTCAGCTTCC TTC GGAAACTTCG           TTTTCAGACGGCCTC  54 29
     NMA0575  544973 ..  544985 -  -6.9  -2.71146   AAAAATCAGGACAAG                GCGAC GAA GCCGC                AGACAGTACAAATAG  55 169
     NMA0574  544484 ..  544502 -  -5.9  -3.73647   CGTACGGATGAAGAA             GCGGCGA TTTGT TCGCTGC             CCGATGCGCTGCATA  60 246
         tpi NONE
        secG  541608 ..  541626 - -11.8  -5.73563   ATTAAACGAAAAAAA             CGCTTAGA ATT TCTAAGCG             TTTTGTGTGTTGGTG 100 135
     NMA0565 NONE
     NMA0564 NONE
     NMA0563  539817 ..  539849 - -11.5  -4.07568   GCCGTTGTTTCAAAA     TGCCGTCTGAAATC GTTTGA GATT-CAGACGGCA      TTTAAACAGTTCTGA  89 236
         mlp NONE
     NMA0556  533547 ..  533571 -  -7.9  -4.19238   GGGGCAATGTGAAAA          CAGATACCG GCGCGTG CGGTATCCG          TCTGTTTCAAATCAC  73 32
         ppk  531292 ..  531329 - -17.2  -4.09243   TAGATTGCTGTAAAA   CTATGCCGTCTGAAAC GGAAAG GTTTCAGACGGCATGG    TTTTTGATTGGGGCG 100 48
     NMA0554  530483 ..  530517 -  -7.9  -3.82946   TTAGCTCAAAGAGAA    CGATTCTCTAAGGTGC TGAA GCACCA-AGTGAATCG     GTTTCGTACTATTTG  69 34
        rpmH  527185 ..  527201 -  -3.6  -3.10537   TAGTCCAAAATTACA              CCGCCA GGCGT TTGCGG              CCTTTGGCGCGCCGT  45 4
        rnpA NONE
     NMA0549  526414 ..  526450 -  -4.1  -3.64755   ATAGACGGGGAATAA    GGGCGGGCTTCATACCC GAC GGTCGTGCCGCCAGCCC    GAAAGTTCAGACGGC  53 100
     NMA0548  524671 ..  524697 - -15.3  -5.29445   GGTGAACAATAAAAA         TGCCGTCTGAA CAGGT TTCAGACGGCA         TTTTTCATGCTGCGG 100 44
     NMA0545 NONE
        rpmF  522358 ..  522385 -  -7.8  -5.53288   TCCAATGCAAAAAAA        GCCAGTA-ATTGC ATG GCAATGTTCTGGC        TTTTTCAGTCAGTCG 100 49
     NMA0543 NONE
        plsX NONE
     NMA0541 NONE
     NMA0540  519527 ..  519560 -    -9  -3.95986   TTTAAGCGAAGGAAA     TGCCGTCTGAAA ACCAAACATG CTTCAGACGGCA      TTTTGATTGTTGGGT  77 46
        fabH  518334 ..  518362 - -16.2  -3.64599   TCATGATATGGGAAA        TGCCGTCTGAAA GCCTG TTTCAGACGGCA        TCGGGTTCAATATTG 100 32
     NMA0537  517875 ..  517887 -  -6.9  -2.71146   AAAAATCAGGACAAG                GCGAC GAA GCCGC                AGACAGTACAAATAG  55 95
        fabD  516806 ..  516828 - -10.6  -4.13767   GTTCGGACGTGAAAA           GCAGCCTG AAGAGGG CAGGCTGC           TTTTTGCGGAACGAA  87 42
     NMA0535  514792 ..  514835 - -11.2  -2.62184   GGTCGGCGGATATGA TGCCGTCTGAAAGGGT CGGGGCGATTGT ACCATTTCAGACGGCA TTTTGTTTATGCCGT  73 32
        guaA  513144 ..  513165 -  -7.9  -3.80625   GTCCGATAATCGAAA           GACTGCGCC GGAC GGTGCAGCC            CTGTTTGCTGGTTAT  69 37
        fabG  512323 ..  512349 -   -16  -3.80625   GCCTGAGAATGCAAA         TGCCGTCTGAAA GGG CTTCAGACGGCA         TTGTCGGTACGGCTG 100 45
     NMA0528  507092 ..  507118 - -15.3  -4.08692   TAATCGGCTGCAAAA         TGCCGTCTGAA CGGGT TTCAGACGGCA         TTTCTGTTTATGCGA 100 33
     NMA0507  487985 ..  488017 - -17.2  -3.17598   AGTCGTATAAAATGA     TGCCGTCTGAAC-CG TATC CGTGTTCAGACGGCA      TTTTTGTCCTTTAAT 100 36
     NMA0503  483165 ..  483199 - -12.3  -4.82901   CGTTCGGGATAAAAA    TGCCGTCTGAAAGACC GGGC GGG-TTTCAGACGGCA     TCGGTACGTCAGCGG 100 34
        rpsU  482637 ..  482664 - -10.7  -4.67038   GTCTGAAAAGCAAAA        CACACCGC-AGA GCAGG TCTTGCGGTGTG        TCCTCATATCACAGG  93 68
     NMA0501  482072 ..  482107 - -14.9  -4.39989   ATCAAACCATGAAAA    TGCCGTCTGAACC TGCGATATGG GGTTCAGACGGCA     TTTTTCCTTATATTC 100 47
     NMA0494  476839 ..  476855 -  -7.3  -5.47399   TGAAGCGCAAAAAAA              CAGAAAC GAT GTTCCTG              TTTTTTCAGATCATC  91 65
     NMA0483  470353 ..  470366 -  -3.1  -4.68994   ATCAGTACCCAAAAA               CTGAA CATA TCCAG                ACATGCGGATTTCGG  65 60
     NMA0482 NONE
     NMA0481 NONE
        aldA  468058 ..  468091 - -19.7  -5.20534   ATGAAGCAATAAAAA     TGCCGTCTGAACCTG AAAA CGGGTTCAGACGGCA      TTTTCTATCGGGGTT 100 52
     NMA0478  463668 ..  463697 - -17.3  -4.30719   TCTTTTCATAAGAAA       CAGCCGCAAAGAC CGTG ATCTTTGCGGCTG        TCTGCTTCCTGTCCG 100 41
     NMA0477  460486 ..  460520 - -14.4  -3.30159   TGAATGGTGGGATAA     TGCCGTCCGAACTT TGGAAAC AGGTTCGGACGGCA     TTTTTGCGCGTTCAG  93 37
        hpuA  456593 ..  456603 -    -4  -3.45817   TGGGCATAAGAAAAC                 CTTT TTA AAAG                 CGGATGGGTTATTAT  51 37
        hpuB  454098 ..  454135 - -23.7   -5.0538   TGCGACCGTAAAAAA   TGCCGTCTGAAACCCAA ATCA TCGGGTTTCAGACGGCA    TTGGCACATCAGGAG 100 42
     NMA0471  450550 ..  450564 -  -4.9  -5.04249   TTCTGAAAAAACAAA               CCGGC TTGTG GCCGA               TTGTTTACAATCTAT  78 126
     NMA0470  448777 ..  448814 - -17.3  -3.09492   CCTGTAAGCCGAACA   TCAAAATGCCGTCTGAA GCGG TTCAGACGGCATTTTTA    ACGCTCTAAAGGCTT 100 128
        cyaY  446980 ..  446996 -  -2.9  -2.76483   CACTCAAATTACAAT              TCGGCAA TCT TTACCGC              TTCGCCCGAAGCCGC  42 2
     NMA0465 NONE
     NMA0464 NONE
     NMA0463  444917 ..  444945 - -13.3  -3.94333   AACGGAAAAGGCAAA        TGCCGTCTGAA ACCCTTG TTCAGACGGCA        TTTTTGGCGGATTAG  95 37
        polA  441953 ..  441967 -  -4.4  -4.91573   AAAATATACCAAAAA               TTAAAT TTT ATTTAA               ATAAAGATAGCATAT  76 53
     NMA0459 NONE
     NMA0458  438884 ..  438896 -  -6.9  -4.08945   AGGATTTCGGCAAAA                CCCGC AGT GCGGA                ATGGGGCGTAAACGC  70 459
        thdF  432292 ..  432326 -  -7.9  -3.82946   TTAGCTCAAAGAGAA    CGATTCTCTAAGGTGC TGAA GCACCA-AGTGAATCG     GTTCCGTACTATTTG  69 170
        fetA  428419 ..  428445 -   -16   -2.9696   AATTATCAGGACAGA         TGCCGCCTGAAA GGC TTTCAGACGGCA         TTTTTTCGGGATGTG  93 45
        fetB  426667 ..  426699 - -14.1   -5.1356   GTGGATTAACAAAAA      CCAGTACGGCAAGGC GAG GCAACGCCGTACTGG      TTTTTGTTAATCCAC 100 128
     NMA0451 NONE
     NMA0450 NONE
     NMA0449  423950 ..  423966 -    -5  -3.23216   GCGGACGATGACGAA              CTGCGG GTCGT CCGCCG              ATTCGGTCAAAAATG  52 32
     NMA0448  423045 ..  423071 - -18.2  -3.75153   CGTTTGGAATGGAAA         TGCCGTCTGAAA GCC TTTCAGACGGCA         TTTTTTTCGGGTTCA 100 38
        purL NONE
     NMA0444  417371 ..  417400 - -19.5  -3.75629   TATTTTTAACGCAAA       TGCCGTCTGAAAC GCGG GTTTCAGACGGCA        TTTTTCGGAGGGCAG 100 42
     NMA0442  415672 ..  415704 - -22.9  -3.83324   GGATAAATAGTCAAA      TGCCGTCTGAAGCAG CTT CCGCTTCAGACGGCA      TTTTTGCGCGGGTTC 100 50
     NMA0440 NONE
     NMA0439 NONE
     NMA0438 NONE
     NMA0437 NONE
     NMA0436  412236 ..  412249 -  -3.8  -4.10453   GAAACGGGTTCAAAA               TCCC AAAACG GGGA                TAAGCAGCGGCGCAA  59 6
        argJ NONE
     NMA0434  409259 ..  409295 -   -11  -3.57263   ATCGGGATGGGGAAA   TGCCGTCTGAA-AACCG CATT CTGTCGTTCAGACGGCA    TTGTTGCTGAAATTT  82 101
       hrpA' NONE
     NMA0432 NONE
     NMA0431 NONE
     NMA0430  401882 ..  401910 - -11.8  -4.90778   GTCAGGGAAATAAAA        GATGCCGTCTGA AAAAA TTAGACGGCATC        TTCCTTTAATTAAGA 100 31
     NMA0425  397829 ..  397858 -  -9.4  -4.30995   TTCTGGATAAAAGAA       TAAACCCAATCG TTGGGT CGTTTGGGTTTA        TTTCATTGATTGACA  83 23
        gntP NONE
     NMA0412  382148 ..  382174 - -18.2  -4.03234   GGCGTTTGACAGAAA         TGCCGTCTGAAA GGG TTTCAGACGGCA         TTTTTATGGCTGATT 100 314
     NMA0409  379014 ..  379041 - -14.3  -4.08692   CAACGGTTGCGAAAA        TGCCGTCTGAA AACTCG TTCAGACGGCA         TTTTGCCTTTATCCT 100 34
     NMA0405 NONE
        nlaB NONE
     NMA0403  374229 ..  374255 -   -16  -5.58209   GGAAACGCAAAAAAA         TGCCGTCCGAAA ACC TTTCAGACGGCA         TTTTCGCGGGCAAAT 100 336
        truA  372268 ..  372278 -    -4  -3.07113   TACCAGTTTATGTAA                 TAAC AAT GTTA                 TTACCTTGATGAGGT  47 108
     NMA0401 NONE
        chpA  371356 ..  371367 -    -3  -4.76874   AACAGAAAACCAAAA                TTAG AAAC CTAA                 AATCCCGTCATTCCC  69 346
        porB  369410 ..  369427 - -11.3  -5.56264   GCCAAACAGAAAAAA             GCCTGTC TGGC GACAGGC              TTTTTGTTGATACCA 100 52
     NMA0396  365325 ..  365347 - -12.7  -5.11836   ACAGGCAAAACAAAA           CCCCTCGGC ATTGA ACCGAGGGG           TTTGATATTTGGTTG 100 172
     NMA0394 NONE
     NMA0393  363308 ..  363334 - -18.2  -5.40072   GCTTTGGTAAAAAAA         TGCCGTCTGAAA GGT TTTCAGACGGCA         TTTTGTTTTTAAGAA 100 44
     NMA0387  357993 ..  358022 - -12.2   -3.7791   GAAGTACTTACCAAA       GCCTTGTCCGGCG AGGTA CACCGG-CAAGGC       GGCGGTTGTCTGAGC  93 102
        metR  350850 ..  350866 -  -9.4  -5.22039   TGGAAATTCAAAAAA              CCCTGC TTATC GCAGGG              TTTTTTATTTGTAGT 100 245
        thiF  344051 ..  344065 -  -6.4  -3.67597   CGTCTTACTCAATAA               GTCTGC GAA ACAGAC               ATTGCTAAAACAACT  64 145
     NMA0372  343732 ..  343777 - -15.5  -2.87863   AAAAAATGCAGGACA GGAATCCCGACGCGCAAGA GCCGTATT CCCTGCGCGACGAGATTCC GCCGCATTATTGATG  93 118
     NMA0366  338897 ..  338908 -  -5.8   -3.2352   GAAAAGGGAACGGAA                GCCT GATA AGGC                 ATTTGACGGTTTGTT  54 43
     NMA0365 NONE
     NMA0364 NONE
        thiE  335538 ..  335572 -  -7.9  -3.82946   TTAGCTCAAAGAGAA    CGATTCTCTAAGGTGC TGAA GCACCA-AGTGAATCG     GTTCCGTACTATTTG  69 335
     NMA0362  335122 ..  335156 -  -6.5  -4.88918   TTAGCTCAAAGAAAA    CGATTCTCTAAGGTGC TGAA GCAC-TAAGTGAATCG     GTTCCGTACTATTTG  80 135
        thiG  333960 ..  333970 -  -6.8  -2.75844   TCGGGGATGCGAAAG                 CGGT AAA ACCG                 TTGCGGATGAAGGCT  55 319
        folD  328668 ..  328694 - -12.4   -4.1721   ACGGACACGGCAAAA         TGCCGTCTGAAA GCC TTTCAGACGGTA         TTTTTATCTTCAGAA  95 45
     NMA0351  326734 ..  326761 -   -15   -4.4078   GGGTTGCAAGGAAAA        TGCCGTCTGAAA CAGG CTTCAGACGGCA         TTTCCATTCAAACAG 100 44
        cybB  318864 ..  318886 - -11.3  -4.85782   TCTTGGAAAAACAAA           TGATGCCGG ACGGA CCGGCACCA           TAGTGCGAACGGAAT 100 40
     NMA0341 NONE
        lpcA NONE
     NMA0339 NONE
     NMA0338 NONE
         map  314683 ..  314693 -  -2.6  -3.37487   CTATATTTTCAAATA                 TTTT CAT AAAA                 CTTCCTTTAAGTTTG  47 176
     NMA0336  314365 ..  314382 -  -6.9  -4.98531   TTCGGAAATGAAAAA             CCTTCGG GCAT CCGGAGG              TTGCGGTTTAACTTT  85 33
     NMA0335  313737 ..  313762 - -14.9  -5.43866   GAACGGTCAAAAAAA         CAGCGTTTTCA TTTC TGAAAACGCTG          TTTTTTGTTGCCTGA 100 41
     NMA0329 NONE
        rpsB  309108 ..  309122 -  -9.2  -4.41548   GCATATTTGAGAAAA               GGGGCA TAA CGCCCC               TCTTCGGTTTGCCGG  86 42
         tsf  308108 ..  308136 -  -9.6  -5.75342   TTTTCTCAAAAAAAA        GCACCCTGATTC GTTTG GAATCCAGGTGC        TTTCTTTTTCATAAG 100 45
        pyrH  306997 ..  307029 - -14.1  -3.87149   TGGATTAAATTTAAA      CCAGTACGGCAAGGC GAG GCAACGCCGTACTGG      TTAAATTTAATCCAC 100 110
        mafA NONE
        mafB NONE
     NMA0323 NONE
     NMA0322 NONE
     NMA0321 NONE
     NMA0320  303485 ..  303504 - -10.8  -3.04398   CCGCTGTTGGAAAAT            GTCGGATT CGAG AATCCGAC             CTACGGCTGCTACCA  73 35
       mafB' NONE
     NMA0318 NONE
     NMA0317 NONE
     NMA0316 NONE
       mafB' NONE
     NMA0314  300796 ..  300843 - -24.6  -2.87132   TCTGCTGCGCAGAGA TGTAGCAACTGTATTTTTACCC CGTC GGGTAAAAATACAGTTGCTACG GCTGCTGGGAAAGCA 100 45
       mafB' NONE
     NMA0312 NONE
     NMA0311 NONE
     NMA0310 NONE
       mafB' NONE
     NMA0308 NONE
     NMA0307  297893 ..  297904 -  -4.4   -4.5442   TGCCGAACGACAAAA                CCAT ATTA ATGG                 AACTGAGAACTTTTG  67 231
        argG  293736 ..  293774 - -14.6  -2.72461   CAACCCCTTCCAAAT   CAGGACGACACATAGGGC GGT GCTTTATGTGCCGCCCTG   TGTGTTGAAACATAG  86 110
     NMA0301 NONE
     NMA0300  292972 ..  293004 -    -5  -4.66163   ATGGGTACGCAAAAA     TTCAAAGCCGTTATC GATG GA-AACGGCTTTAAG      GGGACTTGGACGGAA  73 250
     NMA0296 NONE
     NMA0295  283489 ..  283523 -  -7.9  -3.81488   TTGGCTCAAAGAGAA    CGATTCTCTAAGGTGC TCAA GCACCG-AGTGAATCG     GTTCCGTACTATTTG  69 186
        pilB  274540 ..  274572 - -16.5  -5.24129   CCGCCGGATAAAAAA      TACCGTCTGAAACGT TGC AGGTTTCAGACGGTA      TTTTGTCGGGTTAGG 100 53
     NMA0286 NONE
     NMA0285 NONE
        glmU  269560 ..  269573 -  -3.7  -3.71649   GTCTGAAACCTGAAA               CCGGC TTCA GACGG                CATAGCTTTATTGTT  54 33
        phnA  269121 ..  269156 - -17.7  -5.36441   CCGCCATATAAAAAA    CGCCGTCCGAACC TTGCCAAACG GGTTCGGACGGCG     TTTCTTGTTTTTGGG 100 44
     NMA0279  263830 ..  263864 -  -7.9  -3.82946   TTAGCTCAAAGAGAA    CGATTCTCTAAGGTGC TCAA GCACCA-AGTGAATCG     GTTCCGTACTATTTG  69 197
        glmS  260914 ..  260967 - -17.5  -4.07647   ATACCGCAAATCAAA CGGGGAAATGCCGTCTGAAGCCTGA AAAA TCGGGCTTCAGACGGCATGTTCGCA AACTATCCGGACTTA 100 38
        metG  258754 ..  258792 - -15.5  -4.93365   TGGGATAACGAAAAA  CAATGCCGTCTGAACGCC CAAA GG-GTTCAGACGGCATTT   TTTGAGATTTCTACT 100 40
         fbp NONE
       pilS8 NONE
       pilS7  256150 ..  256162 -  -3.3  -3.42056   AGCGGGAATCTAGAA                CTCAG GGC CGGAG                AAACCTTTTTACCCG  49 34
       pilS6 NONE
       pilS5  254976 ..  254993 - -11.3  -2.97166   ACTCAACGAACTAGA             TTCCCGC TTTT GCGGGAA              TGACGAATTTTAGGT  75 259
       pilS4  254379 ..  254396 - -11.3  -2.97166   ACTCAACGAACTAGA             TTCCCGC TTTT GCGGGAA              TGACGGTTTAGGTAT  75 33
       pilS3  253197 ..  253225 -  -2.4  -4.68607   CAGAAAAAACAGAAA       CCGCTCCGC-CG TCATTCC CGCGCAG-GCGG       GAATCCAGCCTCGTC  63 73
       pilS2 NONE
       pilS1  252074 ..  252087 -  -3.1  -5.05782   ATTTATCGGAAAAAA               CAGAA ACCG CTCTG                CCGTCATTCCCGCGC  72 94
        pilE  250399 ..  250422 - -16.8  -3.81256   ACCTTTAAAAAGGAA          GCCACTCGGA TTAA TCCGAGTGGC           CGTGGAAAATCACTT 100 79
        lpxC  248420 ..  248433 -  -5.3  -5.15526   ACAGAAAACCAAAAA               CAGAA ACCG TTCTG                TCGTCATTCCCGCGC  81 218
         gnd  245953 ..  245977 - -18.7  -4.64861   TTCCTGCAAAACAAA          TGCCGTCCGAA CGG TTCGGACGGCA          TTTCGGCAACGGAAT 100 40
        kdtA  244639 ..  244670 -    -3  -3.11222   CTCCAACCGGAAAAC      TCGGATACGGATTGT ATC ACTATC-GTCCCCGA      TGTCCGCATACCGCT  43 13
     NMA0260 NONE
     NMA0259  242982 ..  243002 - -10.5  -5.80817   CGGAAGACAAAAAAA            GCCGAGTTT TGA AAACTCAGC            TTTTTTGCTTTATCT 100 184
        murA  241353 ..  241383 -   -17  -3.10481   CGATACAGAAACAAT       TGATGCCGTCTGAA GGC TTCAGACGGCATCG       CAACCCGATCAGCCG 100 34
         pgk  240081 ..  240114 - -16.2   -4.9725   ACCGCCACACAAAAA     TGCCGTCTGAAACA GCACAA CGTTTCAGACGGCA      TTTTGTATATCAAAC 100 44
     NMA0252  237014 ..  237026 -  -4.1  -3.28712   GCCGTTTGTTCACAA                TACCG CTT CGATA                TTTTCCAGCGGTCTG  49 7
     NMA0251  236303 ..  236342 -   -10  -4.72272   CTTGGGCATCAAAAA  TGCCGTCCGAACCCTGCC TGCG GATAAGTTTCAGACGGCA   TTTTCTACCGCTTCA  93 38
        gltX  234817 ..  234828 -  -3.6  -2.62983   CGTATTCCGACATCA                GACG GCAT CGCC                 TGCACCTGTGGATAA  43 42
     NMA0249  234416 ..  234437 -  -5.9   -3.5241   TATTGTCCACAAAGA           GGGAATTCA TCGG TCAATTCCC            CGACGCCTTCGTTCC  58 17
     NMA0248  233895 ..  233919 - -12.9  -5.56264   TCCAAATATAAAAAA          TGCCGTCCGAA CAG CTCAGACGGCA          TTTGTCCATTCGGCT 100 40
     NMA0246  229709 ..  229739 - -18.4   -4.2028   TATACAGATAAACAA       TGCCGTCTGAACGC AAT GTGTTCAGACGGCA       TTTACTTATCCACAG 100 54
        pncA NONE
     NMA0243  226920 ..  226940 -  -5.5  -4.26881   CCCTATAAAACCAAA            TCCGTTTTC CTT AAAAACGAA            TTCATTCAAAAATCT  69 160
        etfB NONE
        etfA  225100 ..  225138 -  -7.7  -2.75268   TAATCATGCTGAAAT  GTTTTCAGACGACCTCATT AAT AACAAGGTCGTCTGA--AC  GTTTCACGTGAAACA  58 41
     NMA0240  224439 ..  224477 - -16.2  -3.10056   ATTAGTCAGCGAAGA   GGTCGTCTGAAATACCAT CAC AAAGCATTTCAGACGACC   TTTCATTCAAAAGGC  93 28
        purD  222626 ..  222667 -  -7.6  -4.79373   TAACATAATATAAAA TACCGTCTGAAGCACATCAGT CAT ACT--TG-GCTTCAGACGGCA TCATCCTCTTTCTAA  84 41
     NMA0237 NONE
     NMA0236  221653 ..  221676 - -10.4  -3.90291   AGTCTGTTAACGAAA          TTTGACGCAT AAAA ATGCGCCAAA           AATTTTTCAATTGCC  84 135
     NMA0225 NONE
        prfB  213387 ..  213419 - -16.5  -4.82855   CACGAAACGCAAAAA      TGCCGTCTGAAAC GGTACAG GTTTCAGACGGCA      TACAGCCTAAACTAC 100 37
     NMA0221  209391 ..  209408 - -11.3  -2.92442   ACCGAACAGACTAGA             TTCCCGC CTGC GCGGGAA              TAACGGCTGCAGATG  74 195
     NMA0217 NONE
     NMA0216 NONE
        proC  200793 ..  200803 -  -6.8  -3.40203   GAAAAAAACAAAGCA                 CCAC AAA GTGG                 CTTTATTCCTTTGAT  61 123
        dksA NONE
     NMA0212  199922 ..  199956 -  -9.4  -4.41348   TCTGCTTCAAAGAAA     CCGACAGGACAATGTT CAA AACATTATCTTGTCTG     TCTTTCAAACAGTGT  86 261
     NMA0211  194016 ..  194043 -   -12  -4.82901   TTTTTGTTATAAAAA        CGCCGCCCGAAC GCAT GTTCAGACGGCA         TTTGATGCGACTGCA 100 56
        dnaJ  192630 ..  192662 - -22.9  -5.18866   TTTAAACAAACAAAA      CAGCCGTATCAGGGA GAT TCCCCGATACGGCTG      CTTGTTTCCGAACCT 100 46
     NMA0207  190431 ..  190455 - -17.3  -4.96848   CTTTCCAGATAAAAA          TGCCGTCTGAA CGC TTCAGACGGCA          TTTTTTCCGACAGCC 100 40
        ctrA NONE
        ctrB NONE
        ctrC NONE
        ctrD  178152 ..  178179 -   -20  -2.56761   TAAAATTCCAACGGA        CAGGCCGTCTGA AATT TCAGACGGCCTG         ATTTAAAAACAATCG 100 43
     NMA0194  175579 ..  175589 -  -5.4  -4.34402   CCTGCCATACTAAAA                 CCTT GAC AAGG                 TGGTCCTCCAATAAT  69 296
      galE2'  173744 ..  173778 - -13.7  -4.03234   TGTTTTTCAGATAAA     GAGGCCGTCTGAAAA CATCT CTTTCAGACGGCCTG     TATCAGGTCAACTTA 100 38
       rfbB2  172627 ..  172637 -  -5.4  -3.53012   TTTCCGGTGCCTAAA                 CGTT CCA AACG                 ATAGCTGCCGTTTTA  58 38
       rfbA2  171645 ..  171670 - -17.7   -3.6502   TATCTTTCATCTAAA         GGCCGTCTGAA AAGT TTCAGACGGCC          TCAAACATTATTTTT 100 33
       rfbC2  171035 ..  171079 -    -6  -3.13073   ATTGTTATTAATAGA TTGTAGGCCGTCTGAAAAGA GGAACAT TCTTT-CAGACGGCCTG-AA TAGTCTTAAAACGTG  54 31
        lipA  168891 ..  168902 -  -5.8  -3.72642   AATTAACGATGCAAA                GGCA ATGA TGCC                 GCAATAGAGGCAAGT  61 70
        lipB  167374 ..  167388 -  -4.2  -2.91276   TTGTGTGTTACAAAG               GGCTCA GGT TGAGTC               GGTATGCGCTCATGG  46 188
     NMA0184 NONE
        gltS  164294 ..  164323 - -10.8    -4.371   GCTATCATAGCAAAA       GCACCTGC-AGGC GGTAA ACCTTGCAGGTGC       TTTGTCGGAAAGGCG  90 46
     NMA0182 NONE
     NMA0181  162967 ..  163002 - -17.8  -4.09685   CCGTATTGGTCAAAA    TGCCGTCTGAAACC GATAACAG GGTTTCAGACGGCA     TTTCCGTCAATTTTC 100 44
     NMA0180 NONE
     NMA0179  161919 ..  161952 - -20.5  -3.89346   GTTTGATTGTAGAAA     TGCCGTCTGAAACAG ATTT CCGTTTCAGACGGCA      TTGTTTTAGGCGCGA 100 278
     NMA0176  158012 ..  158030 -  -2.4  -3.73858   TGATACGAAAACGAA             GTTTCAGC GAA GCTAAAAT             GGCTAAATTCGCTCA  50 0
     NMA0175  157771 ..  157796 -  -2.5  -2.66667   GAACAAAAAATAAGG         GGCTGTCCTAG ATAA CTAGGATAAAC          TCGGTTTTACTAATT  39 44
     NMA0174  156787 ..  156806 -  -2.9  -4.90917   AAATGGAAGGAAAAA            TTTTAGC CATCGT GCCAAAA             AATACTGATTTTGTT  74 400
        pyrB NONE
        pyrI  152447 ..  152465 -  -7.4  -4.18908   AGATTGGCAAAACAA             GCGGCA GACGAAA TGCCGC             CCACTCGGTTTAAGG  73 48
     NMA0166  151714 ..  151746 - -17.2  -4.86001   ATCATCCGACAAAAA      TGCCGTCTGAAACA CCTTC CGTTTCAGACGGCA      TTTTTCCATCTTCAA 100 37
         def  149741 ..  149783 - -17.9  -3.29043   AAGGTTGTCGGACAA GACCGTGCCGTCTGAAAACT TTGC AGCGTTCAGACGGCACGG-C AAAAGGGTCAAATCG 100 33
         fmt NONE
     NMA0162 NONE
     NMA0161 NONE
     NMA0160 NONE
     NMA0159  143455 ..  143484 -  -6.4  -5.07652   CGTCTGAAAACAAAA      GCCC-G-CAACCGG AAAA CCGGCCGTCCGGGC       TTATTCTTCGGTTTT  83 26
        dprA NONE
     NMA0157 NONE
        topA  139285 ..  139321 - -19.7  -4.62002   ACCAATCACAGAAAA    GCAAAGGTCGTCTGAAA ATT TTTCAGACGACCTTTTC    TCTTTCAAACCAACC 100 46
     NMA0153  137466 ..  137498 - -20.9  -3.91984   AGACCTGTCAAAGAA      TATGCCGTCTGAAAA CTT TTTTCAGACGGCATA      TCTGTTTAAACGGTT 100 31
     NMA0151  136754 ..  136767 -  -3.7  -4.39989   ACTAAATTATCAAAA               CCGGG CGGG CGCGG                ATTATAGCACAAGGT  65 104
     NMA0150  136309 ..  136322 -  -5.3   -2.8474   GTGGAGGGAGAAGGA               TTCGA ACCT TCGAA                GCTTTCGCAACAGAT  49 175
       tufA2  134757 ..  134779 -  -8.5  -5.90231   ACAAATACAAAAAAA           TTAACCGAC ACAAG GCCGGTTAA           TTTTTTATTTGGCAG 100 117
        secE NONE
        nusG  133776 ..  133788 -  -3.3  -4.62872   ACGAACTCCTAAAAA                CGGGT AAG ACGCG                GAACCATTTCCGCTC  67 95
        rplK NONE
        rplA  132584 ..  132615 -  -8.8  -3.63895   TTTAAGTAGCCCAAA      TTCAAGCAGCCCAG AAAA CCAAACTGCTTGAA       AATTCCTTAAGATTA  72 38
        rplJ  131834 ..  131844 -  -5.4  -3.14132   TGTCTTCTTTAGTAA                 TAGC CAT GCTA                 TTTTACTCCAAATAT  54 79
        rplL  131426 ..  131453 - -14.2  -4.56133   TTTTAAGAAGCAAAA        TAAGGCTGGCAG AAAA CTGCCAGCCTTC         ATAAGAAGCATCAAA 100 41
        rpoB NONE
        rpoC  122725 ..  122745 - -15.5  -5.38054   TCGGACAAAGAAAAA            CCGCAAGCT TAA AGCTTGCGG            TTTTGTATTGAATAA 100 53
     NMA0140  122502 ..  122525 - -11.8  -4.06055   ATTTTTTAAAGGAAA          TGCCGTCTGA AGTT TCAGACGACA           TTTGTTTAAATGGAA  95 31
     NMA0139 NONE
     NMA0138  121927 ..  121949 - -16.4  -3.40597   CTGTTGAGTTAAATA           CTTGCCGACA CCA TGTCGGCAAG           AGTGGAATTATATTT 100 155
        rpsL  121455 ..  121468 -  -3.1  -3.15544   GTCTATTCCCATGAA               TACCC AATT GAGTA                TTCACTTACTCGGCC  45 86
        rpsG NONE
        fusA  118770 ..  118804 -  -4.3  -3.06839   CGATTAAAGAACAAT     GCCGTCTGAAAAA TCATTTCAG CCTTTCGGACGGC     CTATTTGCCTGATTA  47 38
       tufA1 NONE
        rpsJ  117175 ..  117199 - -14.4   -5.5208   GCATAACATAAAAAA          TCCCCAAGCA TTAAT TGCTTGGGGA          TTTTCAACAGCCCTA 100 42
    NMA0132A NONE
     NMA0132 NONE
     NMA0131  115027 ..  115046 - -10.8  -3.91402   TCAGACAAAGTTAAA            CTTGGTAC GAAT GTACCAAG             TCAGACATTATATCT  84 160
        rplC NONE
        rplD NONE
        rplW NONE
        rplB NONE
        rpsS NONE
        rplV NONE
        rpsC NONE
        rplP NONE
        rpmC NONE
        rpsQ  110295 ..  110343 - -15.8  -3.32895   AGAAACTGAAAGACA GGAAACGAAGT-TTACACGCAAAT TAA ATTTGC-TGCAATACTTCGTTTCC CATTCCAAGCACGTT 100 51
        rplN NONE
        rplX NONE
        rplE NONE
        rpsN NONE
        rpsH NONE
        rplF NONE
        rplR NONE
        rpsE NONE
        rpmD NONE
        rplO NONE
        secY NONE
        infA NONE
        rpmJ NONE
        rpsM NONE
        rpsK NONE
        rpsD NONE
        rpoA  101944 ..  101957 -  -6.7  -3.15579   TTAATTCTTCATTAA               GGCTT TTCC AAGCC                TACAGGTGGCCATGC  57 8
        rplQ  101505 ..  101536 - -15.3  -4.65838   CAGATATTGCAAAAA      TAACGCCACCTGC TTTTCG GCAGATGGCGTTA       TATGACTAAAATTAC 100 37
        minC NONE
        minD NONE
        minE NONE
        oxyR   98432 ..   98458 -  -8.6  -3.01924   TACGCCTTGGCAATA         GTACGGCAAGGC GAG GCAACGCCGTAC         TGGTTTTTGTTAATC  63 220
     NMA0096   97337 ..   97366 - -19.5  -3.82604   TGATTGAATCAACAA       GGCCGTCTGAAAA ATGT TTTTCAGACGGCC        TCTTTTATAGTGGAT 100 349
     NMA0078   76896 ..   76935 - -18.8  -4.74504   ATGTTAACGGAAAAA  CATGCCGTCTGAAACCGCG TGT CG-GGTTTCAGACGGCATC  CCCCGTTCCGTCCTA 100 38
        gidB   76172 ..   76197 -  -3.3  -4.48934   GAAAAAAGAAAAACA         GTGCGGA ATTTTACCTTTA TCCGCAC          AAAAAAGGTATTCAT  65 57
     NMA0076   74952 ..   74979 - -14.2  -5.22039   CTGAAACTCAAAAAA        CCGGATTCCCGC GAAA ACAGGAATCCGG         AGTCTCAGGTTTGGA 100 403
        pdxA   68908 ..   68936 -  -8.7  -3.95126   CAAAAACAACTGAAA        CCGAACAGACCGG ATT CCCGCCTGCGCGG        GAATGACGGGTCTTT  74 49
        rluC   63882 ..   63932 - -7.69999  -2.87132   GTCTGTCCCCACATA CTTTCACGTCCCGATGCCGTCTGAA GGC TTCAGACGGCATCGGG--GTTCACA TTTTCGTCCCGTTTT  59 21
        lpxB NONE
     NMA0068   62337 ..   62361 -  -3.6  -3.32294   GGAAAGTCTGGATAA          TCCACATCCT TAACG ATGATATGGA          ACTCATCGTTTTTCA  49 119
     NMA0067   61796 ..   61826 - -12.7  -4.53705   AACCCCCATACAAAA       TGCCGTCTGAAAA GATAT TGTTCAGACGGCA       TTTTGCCGACAGGCT 100 241
         fur   59882 ..   59913 - -15.3  -3.90316   AGTTCTCCAAAAACA      CAGACGGCATCCA AAATCA TGAATGCCGTCTG       AACAACAAACCGTCC 100 45
         aat   58899 ..   58947 -   -17  -3.66497   CAATAAACCGTCAAA CAAAATGCCGTCTGAAACCCGA TGTTT TCAAGTTCCAGACGGCATTTTT CATTTTTCACCGTGA 100 216
     NMA0060   54178 ..   54196 - -11.8  -6.04953   ATACAAACAAAAAAA             TACCAACC GGA GGTTGGTA             TTCCTTAACTTTTGG 100 516
     NMA0055   48064 ..   48078 -  -5.6  -2.88999   GCTTCAGACAGCATA               TCGGCA ATA TGCCGT               CTGAAGCCGGAAATG  50 58
        prlC   45991 ..   46006 -  -2.4  -3.20382   GTTCACATCGATCAA              GCCGCG TTGT CGAAGC               CGCTGTGGCGCAAGA  43 6
     NMA0053   45569 ..   45605 -    -8  -5.03715   AGGACTGCCAAAAAA    TGCTGTCTGAAGCGTT GTTTG ACCGTTTCAGACGGCA    TTTTTTATTTTTTGG  88 92
     NMA0049   41556 ..   41583 -  -3.4  -4.85433   ACAGAAATTCAAAAA        CAGAAATCCCAA ACCC TCGGCATTCCCG         CCAAACCCCCGTCAT  71 232
     NMA0046   36548 ..   36574 - -18.2  -3.70902   CCGCCGACATCGAAA         TGCCGTCTGAAA CCG TTTCAGACGGCA         TTTTTATAGTGATTA 100 213
        pyrD   33573 ..   33618 - -11.4  -3.18505   GCGGAAAAAGGAAAT GAAAATGCCGTCTGAACGGCA AAACG TG-CGTTTAGACGGCATTTTG GGCGGGACACGTCAT  77 37
     NMA0041 NONE
     NMA0040 NONE
     NMA0039   32908 ..   32918 -  -2.4  -2.52543   ATCCTTTTTAACGTA                 TCGG CTT CCGC                 GTCCTTCAAATTGAG  39 81
     NMA0038 NONE
     NMA0037   31928 ..   31941 -  -2.4  -4.07568   CCCGGTCCGGCAAAA               CGAT TTCCTT ATCG                GTTTATCGGCAACGA  55 164
     NMA0036   31425 ..   31471 - -10.3   -2.5844   CTATATCATAGCAAC CTTCGATGCCGTCTGAAAGC CGGATAAC GCTT-CAGACGGCATCGGAT TGACAGGTTTAATCC  71 45
        glnE   28263 ..   28286 -  -8.2  -5.14163   ACCGACCAAGAAAAA          CACTTGGC TACGAAAC GCCAAGTG           TTTTATTCTTGAATC 100 365
        uvrD   19963 ..   19981 -  -3.9  -4.09117   TTCAGCTATAAACAA            GGGT-TAG GTAT CTATACCC             GGCTTTTACCGTCCG  59 328
     NMA0025   19308 ..   19322 -  -2.8  -3.72576   GCGCGTTCCACCAAA               CCGT TTTCCTT ACGG               ATTCAAGCGATTATC  52 91
     NMA0022   18019 ..   18029 -  -2.4  -3.56092   GTATCACTGTTCAAA                 CTGC TGT GCGG                 CTTCACGGTGTTATA  47 66
     NMA0021 NONE
     NMA0020   15670 ..   15702 - -16.5  -3.00213   TATAGGAATAAGAAT      TCGGGACAAAATGTT TAA ACCATTTTGTCCCGA      CTGCTGTGATGCGGT 100 100
        nuoA NONE
        nuoB NONE
        nuoC NONE
        nuoD NONE
        nuoE   12155 ..   12170 -  -4.7  -3.57792   CGACCTACGTTTAAA              TCGTC GTTTCA GACGA               CCTACTCCAACTCCG  56 27
        nuoF NONE
     NMA0013 NONE
     NMA0012 NONE
     NMA0011 NONE
        nuoG NONE
        nuoH    5880 ..    5891 -    -3  -3.87994   ACTTATTTCCACAAA                TTCA GCGG TGAA                 ATCATCCACAGACCC  54 1
        nuoI    5287 ..    5297 -  -5.4  -3.13773   TTCCATATTTAAAAC                 CTTC CAA GAAG                 CCCCAAAGCATTAAC  54 36
     NMA0007 NONE
        nuoJ NONE
        nuoK NONE
     NMA0004    2926 ..    2946 -  -8.4  -3.34517   AGGTCGTCTGAAACA            GTCTGAAA TCGCT TTTCAGAC            GACCTTCAGCCTTTT  67 31
     NMA0003    2487 ..    2503 -  -2.3  -4.36914   TTGTTTCGTACAAAA              TTACTTC GGA GAAACAA              ATCCAACACGCTCCA  58 9
        nuoL NONE
     NMA0001 NONE
