# Supplementary material for: Rapid, accurate, computational discovery of Rho-independent transcription terminators illuminates their relationship to DNA uptake
Source: Genome Biol. 2007 Feb 21;8(2):R22. doi: 10.1186/gb-2007-8-2-r22 (PMC1852404; doi:10.1186/gb-2007-8-2-r22)
Supplement: Additional data file 4 — Best terminators found downstream of each of the genes of the 343 organisms studied. [file gb-2007-8-2-r22-S4.zip › Neorickettsia_sennetsu_Miyayama.bag]

    NSE_0001 NONE
    NSE_0002    2522 ..    2533 +    -3  -4.44974   TCTTATTAAGCCATC                TTCA TTCG TGAA                 TTTTATCGAGTTTGA  63 334
    NSE_0004    5365 ..    5375 +  -3.2  -3.14051   ATCACCTCCATATGG                 TGGT CTA GCCA                 TATTCCTAACGATGC  46 504
    NSE_0007    8027 ..    8047 +  -3.2  -3.51137   CCGGGAGTTTATCAC            CGGTAAGG TCAAT CCCTATCG            TTATATGGAGTACTT  49 244
        nuoJ    9572 ..    9586 +  -3.6  -3.07192   TAAGTCTCAACGGAT               TGGAAT TTG ATTTCA               TATCTTGAGCAACTT  48 51
    NSE_0011 NONE
        nuoK   10216 ..   10232 +  -3.7  -4.83759   ATTCCCACTTTGGTG              GTTAGTT TTT AACTGGC              TTTTTGAGTTTACTT  68 168
        nuoL NONE
    NSE_0015   13295 ..   13314 +  -2.8  -4.62302   TACAATCGCAGGATT            CATCGATT GATG AATCGGAG             TTTTTGAAGATATTG  64 248
    NSE_0017   15016 ..   15026 +  -6.8  -2.78384   GCAACCAAACCACTG                 CGTC TGC GACG                 TATCCTGCAGGACAC  57 338
        truA NONE
    NSE_0021 NONE
    NSE_0022 NONE
    NSE_0023   21093 ..   21110 +  -4.1  -3.60587   CTCTCATTCTAAGGG             TGGGTCT ATAA AGACGCA              TTGTGTGACTTTTGT  53 45
    NSE_0024   21681 ..   21694 +  -6.7  -4.66537   AACAGTTACATGTAG               GGGTT TCCT AACCC                TTTTCTCTTGCAGAG  77 247
    NSE_0028   24126 ..   24150 +    -5  -4.09685   AACTTGAAGCTATTT          CAACTAGCGT TCTCT ATGCTAGTCG          TTTTGCGAAATAGAG  63 74
    NSE_0033   26987 ..   27003 +  -6.5  -3.49653   AATTTCTTGAGATAG              TAGAGGC AAG GCCTCAA              TTATATGAGAGTGCT  63 216
    NSE_0038 NONE
        rpoZ   30297 ..   30308 +  -2.2  -2.77043   GTAGGGTTTTTGCCT                CTGT AGAT GCAG                 GTTTACCATACTCCC  41 41
        ribF   31204 ..   31219 +  -2.6  -4.64846   GCGCTGTCCTTTCTA              TGAATT TCTA AGTTCA               TTTTCTCATTTGTGC  62 15
    NSE_0041   32372 ..   32387 +  -5.4  -4.17316   CGTCTTTCTCTCCAA              GGAACG CGAT TGTTCC               TTCTTTTACAAGCAT  65 101
        fabI   35548 ..   35560 +  -7.7  -4.16842   CCAGCCATAGTTCAC                CGGAT TTT ATCCG                TTTGTTAGACGTCAC  76 471
        sdhC NONE
    NSE_0048 NONE
        argS   40380 ..   40391 +  -4.4   -2.8478   CCACCTCTACTTCCG                CTCA CCCA TGAG                 GTTTAGTAAGCTAAT  48 152
    NSE_0052 NONE
        nuoG NONE
        nuoH   47241 ..   47254 +  -2.3  -3.08327   ACATTGTTTGACGAG               GAGTC GTAG GCCTC                TATTCACACTTTGAT  43 30
    NSE_0055   47927 ..   47937 +  -5.4  -5.08824   GCACAAACACTAAGG                 GGAT GCT ATCC                 TTTTTTAGGTCCAGG  78 28
    NSE_0063 NONE
    NSE_0064   57607 ..   57625 +    -6  -3.01708   AAGTAGTGAATCTTT             TCCCAG AATGGCC CTGGGA             TGTCTGTAAAATTTC  54 320
    NSE_0066   59468 ..   59480 +  -4.1  -4.79352   GGATAGAGCGTTCTA                GAAGG AGT TCTTC                TTTTCTTGTGCCTGA  71 283
    NSE_0068 NONE
    NSE_0069 NONE
    NSE_0070   63616 ..   63640 +  -3.5  -3.00946   CTCGACAATTCATAT          GAGGAGATGCT GAA AGTTTGTCCTC          TGGTTTGTCACGAGA  45 78
    NSE_0071 NONE
    NSE_0072   64628 ..   64643 +  -6.2  -2.93435   TGTGTATGCCTCTGT              TGCTTT TACT AAAGCA               TATCTACGTGATTGG  56 227
    NSE_0073   65807 ..   65829 +    -2  -4.21768   TGCCTTGCGAACCCG           CAGTGTAA CTAAGTT TTACCCTG           TTTTGAGGTTGATTA  57 125
    NSE_0075   66353 ..   66370 +  -3.5  -2.85621   TCACCTCGTTTTTAT             G-AAACCT GAG AGGTTTTC             CTTTCCATTAAGATT  44 46
    NSE_0076   66619 ..   66631 +  -2.7  -3.72893   TCCTTGAGGTTGATT                GGATT GTA AATTC                TTTCCTGCACCAATG  51 52
    NSE_0077   67287 ..   67310 +  -3.9  -2.71011   AACTCAACGAAACCA          CTACGGA AGGATAAATA TCCGTAG           TGGTTAAGAAAAAAT  45 12
    NSE_0081   69452 ..   69462 +    -4  -3.47475   AGAAGCTAAGAACAA                 GTAT ATG ATAC                 TATTATTAAATTTGT  51 18
        gatB NONE
    NSE_0085   74163 ..   74174 +  -4.4  -5.59534   GCGCATAATTTACTT                GGAT ATTT ATCC                 TTTTTTCTTGTCCTT  84 227
    NSE_0087   75155 ..   75169 +  -4.3  -3.98762   CGTCGCTGCGGGTTA               GATGA CCGGT TCATC               TTTCGTATTGTGCTT  59 109
    NSE_0088 NONE
    NSE_0089   76102 ..   76113 +  -2.2  -2.97653   AGGAACGTAGCCATG                GGTT AGAT GACC                 ATTTGTACTGGCGGT  42 160
    NSE_0090 NONE
    NSE_0091   77070 ..   77081 +  -2.2  -2.97653   AGGAACGTAGCCATG                GGTT AGAT GACC                 ATTTGTACTGGCGGT  42 160
    NSE_0092   78121 ..   78131 +  -3.2  -4.98255   TTCCCTTTTATTCTC                 TGGT TTC ACCG                 TTTTTATGGTTGCAC  71 466
    NSE_0096   79692 ..   79712 +  -2.5  -4.87803   CAGACCTGTTGCTGG            TCGAAAGCA CCA TGCTCTTGG            TTTTATTTGAAAGTC  67 485
    NSE_0098   80310 ..   80328 +  -6.8   -3.6292   CTTTAATAGAGTGTT             TGTAAACT TGC GGTTTACA             TTTAGGAATCTTTCT  65 145
        lipB NONE
        truB   82006 ..   82021 +  -3.2  -3.16742   AGATGCCCGTGAAAC              CGACTC TACT GATTCG               TTCCTGGAAGTTCCA  46 58
    NSE_0102   82199 ..   82214 +    -4  -3.74872   GGTGTTGAGCTGGCT              GTAGAA GTGG TTCTGC               TTTCGTAACATGCGT  55 2
    NSE_0103 NONE
    NSE_0104   83662 ..   83697 +  -3.4  -3.80014   GAACCACCTAGTACA    TGTTTGGGCAATTAAAG TTT CTTTG-TGGTCCAAGCA    TTTGGTACTAAATGT  53 11
    NSE_0105   84152 ..   84165 +  -2.4  -3.60416   TCTGATCAACTAAGT               GCTT TTGCCT AAGC                GTTTTTGTGTGCTGT  48 226
    NSE_0107   86168 ..   86178 +  -2.4  -4.66953   AGGCATTATAGCTGG                 GAGC ATA GCAC                 TTTTTACGGTGTTGA  61 504
    NSE_0108   87420 ..   87431 +  -4.4  -3.53444   GAGATGTAGCAGTTT                CACT AAAC AGTG                 TTTAGGCGAGAGTCG  53 32
    NSE_0109   87710 ..   87746 +  -5.2  -4.86033   TGTAAGAGAAAGTGA    TCTGAGGTTTTTCTAT CCTTA AAAGAAGTGCCTCAGA    TTTTTATAAAACTTT  74 26
    NSE_0110   88166 ..   88183 +    -2    -3.885   TTTCTTACCCAGCTG             TAGGTA ATACCC TACCTG              TTATTGTATGCAGCT  52 102
    NSE_0111   89389 ..   89414 +  -2.5  -3.69976   ACTTCATCTCTTCGA         CACATGATTCG GTTA CGGTTTGTGTG          TTGTTAGACTCTTTT  49 181
    NSE_0112   90382 ..   90396 +    -5  -2.91695   GAAAATGGGTTACGA               TCTTGT ATA GCAAGA               TGATTTAGCAGTCAA  51 8
    NSE_0113   91578 ..   91592 +    -5  -3.26792   GTTGTTAGTGTGAGT               TCACTG CCG TAGTGA               TAGTTTTCTCTGTTT  54 102
    NSE_0115   92994 ..   93004 +  -2.6  -5.45056   ATTATTTTCTGTTTT                 TTAT AGA ATAA                 TTTATTTTTTTTTCA  76 55
    NSE_0117   94215 ..   94234 +  -4.2  -3.33744   TTAGTGCTTGGTGTA            CCAGGGGT AAGT GTCTCTGG             ATTTTTCCACGAGGG  52 37
    NSE_0118   94506 ..   94521 +    -4  -3.93383   GCGAGTGTGCTTTTT              GCTTTT AAAA AGAAGC               TTTGGTCTATATTAG  57 89
    NSE_0120   99217 ..   99228 +  -4.4  -3.14257   TATAAAGAGTTTCTG                GACT TAAG AGTC                 TCATTTCCTTTTTCA  50 36
        nadC  101602 ..  101616 +   -10  -2.69951   AAATCATGAAATTCT               GGAGCT GGA AGCTCC               CTCTTTGATAATTGA  74 105
        rpsP  101912 ..  101926 +  -2.8  -3.00946   GCTAAGTTTGTTGCC               TGTCTT TGA ATGACA               TGGTTTGTGCGGGGC  43 17
    NSE_0124  102398 ..  102422 +  -4.3   -4.1822   CGGTTGTGTTTCCTC          CAGAGATATAG TTG CTATGTTACTG          TTTCTTGGAGTAAGC  61 15
    NSE_0125  103905 ..  103915 +  -5.4  -2.98823   TCCGTGTCTCATTGT                 TCCT TTA AGGA                 TGTCTATGACACCAC  52 290
        tatC NONE
    NSE_0128  106448 ..  106465 +  -4.1  -3.90425   CGCGAGACATTTAGG             TGTGATC CGCC GATCTCA              TTCTTCATTTCACTC  57 47
    NSE_0129  106726 ..  106747 +  -6.6  -5.40464   GTAGTGTTTGTTTAA           GAGGGGCCT TTTAT AGGCCC-TC           TTTTTATTTGTGGTA  89 37
    NSE_0130  107332 ..  107342 +  -5.4  -5.02476   ATATGCTACTGTTCT                 TGAG GTT CTCA                 TTTTTTGCAGAATGT  78 304
    NSE_0137  112807 ..  112822 +  -5.4  -3.26042   TGGATCTATTTTGCG              CTGAGG TTCT CCTTAG               GTTGTTTTTCGATAA  56 22
    NSE_0139  113477 ..  113491 +  -4.2  -4.37199   TATTTCCATATATAG               CGTTTG TAA CACACG               TTTATTGATTGTAAT  66 44
    NSE_0140 NONE
    NSE_0141  114533 ..  114543 +  -2.4  -3.32024   TGAACCAACTGCAAG                 CGCG TCA CACG                 TCTTACTGTTTATAC  45 122
    NSE_0143  115737 ..  115749 +  -2.7  -3.99775   CACCAGGTAACCTTT                TTTCA AAG TGAGA                TTGTTATTACTGAAT  53 15
        xerD  116852 ..  116863 +    -3  -3.71607   GTTAAATATGAATGG                TTCA TACT TGAA                 TTTAAATAGTCTTGA  51 95
    NSE_0145  118013 ..  118025 +  -4.8  -3.65046   GTGATCCAGGATTGG                GGTG TTAGT CACC                TTGTTAGAGTGCGCC  57 37
    NSE_0146  119284 ..  119299 +  -3.2  -4.55023   AAAATAACGCTAAAA              CGTATC CGAT GGTGCG               TTTTGTCCTCTTGCC  64 227
    NSE_0147 NONE
    NSE_0148  120218 ..  120231 +  -3.1  -4.05446   CGTTAGCAGTTTGAT               TACCG TAAG TGGTA                TTTGTGGTTCAGGCG  57 474
    NSE_0151 NONE
    NSE_0152 NONE
    NSE_0153  123158 ..  123175 +  -2.7  -2.65491   CTAGATTAGATGTGT             TTGCTAT TCTG ACAGCAA              GTTCTCGTCGCGTTT  41 55
        pyrC NONE
    NSE_0155  125196 ..  125217 +  -8.8  -3.17146   TCGTATGTATTGTAA           GGCAGTAA GATGCG TTACTGCC            TCTATTCTGCGAACA  69 514
    NSE_0158  129145 ..  129164 + -10.8  -3.28146   TTTCTTTCATTGTGT            CTCTCATC AGTA GATGAGAG             TTCATGATAGTTTTT  82 13
        dksA NONE
        thyX  131544 ..  131570 +  -3.8  -2.59079   GTGGGATTATAGCCT         TTTTTATCCTTG AAG CAAGAGTGAAAA         TCAATTAGATTTAAT  45 69
        hflK NONE
        hflC NONE
    NSE_0166 NONE
        dnaE  138386 ..  138400 +  -2.8  -3.58577   TTTTGTCTTGTGCTT               CTATTC GTC GGATGG               CTTTTTCCTTCTTAG  49 241
        dnaN  141179 ..  141194 +    -4  -3.24021   AGAAGTCATGAACGC              GAGGTA TCAC TATCTC               TTAAATATTTGAAAA  49 325
    NSE_0173  143755 ..  143772 +  -4.9  -3.21099   TCCAAGTGAGCTAGG             GTAGGAA ACAG TTTCTAC              TTAGTGCTGAAAAGC  52 170
    NSE_0175  145209 ..  145236 +  -2.1   -2.5547   TATTGGATGAGCGCG        GAGTGTTAGCAG AAGCG CTG-TAGCATTC        ATTCGTGTAACCAAT  39 3
        hslV NONE
        hslU NONE
    NSE_0178 NONE
        pyrD  149239 ..  149252 +  -3.9  -4.56961   CTTAGTATGTACTTC               CAATA CAGC TATTG                TTTTCTATACATGTT  66 108
    NSE_0184  154638 ..  154651 +  -2.3  -2.73781   TTTCCCAATATACGG               GCACC GGGC GGTTC                TAGTGTGTACTTATC  41 108
    NSE_0187 NONE
    NSE_0188 NONE
    NSE_0189  160052 ..  160071 +  -7.2  -2.62545   TCCGAAAAGTCCAAA            CTCCTTGT GGTC ATAAGGAG             AATTTTTCCACTCTC  58 509
    NSE_0198 NONE
    NSE_0199  170182 ..  170192 +  -2.4  -2.83715   AGTAGTTAGACTGAT                 CTCG GGA CGTG                 TATCGTGATGCTGAA  41 39
    NSE_0200 NONE
    NSE_0201  171349 ..  171365 +  -2.9  -4.57353   CTTATATTCTTTGTG              TTACCCC TTG GTGGTAG              TTTTGTGTGATCGGA  62 136
    NSE_0202 NONE
    NSE_0203  172207 ..  172220 +  -6.7  -2.91507   GTGACAATCTGGACG               GTCAC CGTG GTGAC                TGTGTGGAGTATGTT  58 258
    NSE_0205  174265 ..  174279 +  -2.9    -4.731   ACATTGGGTATAAGT               TTTCT GGGGA AGAAA               TTTTGTTCGTACCTT  65 75
        priA  176471 ..  176485 +  -2.1  -3.54906   AGAAGTGCAAGTTGA               TACAG ATCCC CTGTG               CTTTTTGTAAGTTCT  48 1
    NSE_0207 NONE
    NSE_0208  178162 ..  178173 +  -4.4  -4.25104   GCGCTTCATCGATTT                TTCC CCAA GGAA                 TTTTGGTAACCACGG  63 391
        grpE  180489 ..  180499 +  -5.4  -3.66288   GTTGTGGAAAATTTA                 GAGT AAG ACTC                 TTCTCTTAAAAGGTA  59 20
        trpS NONE
    NSE_0214 NONE
        rplT  182135 ..  182153 +    -3  -3.29325   GAAATAGTAAACAAA             GCCAAAGC TGC GCTGTGAC             TGTTAATTATGAGAA  46 8
        pheS NONE
        rpiB NONE
        glyA  185234 ..  185245 +  -4.4  -3.06312   TGACAAATATTTTGC                TTGC GTAT GCAA                 TTGAGTAAGGCCTTT  50 412
    NSE_0220 NONE
    NSE_0221 NONE
        carB  189442 ..  189455 +  -3.1  -4.66625   TTATTTGGGTATTAT               TCTCA TCTG TGAGG                TTTGTTTCTGTATAT  64 149
        tldD  191047 ..  191059 +  -3.3  -3.90316   CCCTCATGTTACAAT                CCGGG GTC TTCGG                TGTTTTTGGAGAGCT  55 83
        purA  192308 ..  192319 +  -2.2  -3.19642   CTAATGGGCCTGAGA                GGAC CCAA GTTC                 TTCATAGGTAATAAT  43 3
    NSE_0226  193374 ..  193385 +  -7.2  -3.23216   TTCCACGTCTGACTT                GGGC TCTC GCCC                 TTGCTGCTGGTGACA  62 278
    NSE_0233  199028 ..  199054 +  -3.1  -2.73771   TAAGCGAGGCATTGA         TCTTGGTTAAC ATATA GTTAATCAAAA         ATTTACGAACTATGA  44 16
    NSE_0234  200014 ..  200028 +  -2.8  -4.70046   GTAGCACTAATGCTG               TCGACT AGG AGTAGA               TTTTCTCCTTTTCTC  65 52
    NSE_0238  204007 ..  204017 +  -5.4  -2.86477   TTTTATTGTAAAGGT                 TCTC TTT GAGA                 TGGTTCATATGTTTT  52 85
    NSE_0240 NONE
    NSE_0241  205923 ..  205933 +    -4  -3.84406   CACCGGAAGCAAGAA                 CAAA ACC TTTG                 TTGTTGTCCTCAGCC  57 132
        thiL NONE
        tpiA  216381 ..  216397 +  -2.1  -3.56099   ATCCTAGAGTCTTGA              CCCCTCT TTG AGTTGGG              TTTGAAGCGGTTCTA  48 40
    NSE_0255  217418 ..  217432 +  -2.8  -3.24447   TGCATGTTCTATGGT               GGTAAA CGT TTTTCC               GTTTTCTAAGGTGTG  46 142
        gatA  218947 ..  218962 +  -2.6  -3.45023   GGTGCTATCTTTTAT              TTTTTG CAGT CAAAAG               TTATAATACTGGTCG  47 69
        rpmG NONE
        ctaG  220024 ..  220034 +    -4  -3.38768   GCACTCGAACCAGTG                 TTAG AGT CTAA                 TTCTCAGTCGTGTAA  51 314
        dnaA NONE
         asd NONE
    NSE_0261  223328 ..  223338 +    -4  -3.49176   ACAAAAATAGCCGTT                 TTCT TGT AGAA                 TCTTTACTGCATTTG  52 344
        rpsJ NONE
        rplC NONE
        rplD NONE
        rplW NONE
        rplB NONE
        rpsS NONE
        rplV NONE
        rpsC NONE
        rplP NONE
        rpmC NONE
        rpsQ NONE
        rplN NONE
        rplX NONE
        rplE NONE
        rpsN NONE
        rpsH NONE
        rplF NONE
        rplR NONE
        rpsE NONE
        rplO NONE
        secY NONE
         adk  234736 ..  234746 +  -2.6  -3.59262   GCAACTTTTGATGTT                 TATA TGA TATA                 TTTGAGCGTATGAGG  49 19
        rpsM NONE
        rpsK NONE
        rpoA NONE
        rplQ  237148 ..  237161 +  -6.7  -3.60234   TTTTGGTTTAAGTGT               CTCAG GGAA CTGAG                TTTCCCAGTATCTCA  65 260
    NSE_0305 NONE
    NSE_0306 NONE
         pth  251266 ..  251277 +  -4.4  -5.47218   TCGTATTATAGCGTG                TTGC GAAT GCAA                 TTTTTTTCCCTAGAA  85 326
    NSE_0316  260601 ..  260618 +  -2.7  -4.32233   ATTGTTTTGCCATTT             TTTGTAC ACAC GTACGAG              TTTTCCCGTTTTTCT  59 367
    NSE_0318  263650 ..  263683 +  -3.3  -2.85909   ATGATATTATGGCAA     CTAAAACGCTAATAT TATA ATATTTTTGTTTTAG      TACTTGTAAAATTTT  44 74
        yajC NONE
        pdxJ  264948 ..  264968 +  -2.5  -4.13728   TGTTTCTATCGCTAG            TGGCTGA AATAACA TCTGCCA            TTTTGGCGATCTATA  55 19
    NSE_0321 NONE
        lipA  266216 ..  266234 +    -6   -3.5485   GTATGGTAAGCTAAG             GTTTTGCA ATA TGCATAAC             TTCGTGTTTTAAGTG  62 44
    NSE_0323  266996 ..  267007 +  -4.4  -3.72576   TGTACTCCTTCATTA                TTGC TGCA GCAA                 TTTCCTCAACAGACC  54 176
    NSE_0327 NONE
    NSE_0328  270607 ..  270624 +  -2.7  -3.50639   AGGTAAGTAGCTTGA             GAAAAGT GTTG ACTTTCC              TGTTGTTCTACATTG  47 31
    NSE_0329 NONE
    NSE_0330  271209 ..  271219 +  -3.2  -2.88849   ATAGACAATGGTTAG                 GGAG TTG CTTC                 GTTTGGTCGTATGAG  44 26
    NSE_0331 NONE
    NSE_0332 NONE
        cysS  273348 ..  273374 +    -6   -2.6927   TTGCCTTTGCAGCAG         TATTGTACTTTA CTT TAGAGTGCAGTA         TACTATATACACAAT  54 49
    NSE_0334  273655 ..  273668 +  -4.5   -3.9749   TTTGCTTTTCTGTTT               CCTTG AATA CGAGG                TTTGCTGTTCTCGCT  59 63
        mutS  276279 ..  276293 +  -3.6  -3.97947   TACGTATCATTTGTT               CTTAAA TTT TTTGAG               TTTCTCATGAGTCAA  57 51
         rpe  277353 ..  277368 +    -4  -2.94416   GTAGCTGTTTCACAG              CTCTAA AAGT TTGGAG               TATGTAATCCAGCTG  47 173
        rpoH NONE
        ftsZ  281943 ..  281957 +  -3.6   -3.2653   TATTTGTTTCGTTTT               TTCTTT TTG AAGGAA               TTCCATTCTCCTTCG  49 123
    NSE_0343  282741 ..  282754 +  -6.7  -2.82082   AAGAGATAGATTAAT               CCTTG ATAG CAAGG                TGATTGATGATTCGT  57 27
    NSE_0344  283391 ..  283403 +  -4.8  -5.13521   TATTCTAGTTGCCTC                GGTG GCTAG CACC                TTTTTTGCCTCATTT  80 374
    NSE_0351  290179 ..  290191 +  -2.7  -2.56836   ACTTTCCGTTCGAGT                GATAT GAA ATGTC                CATTTTGTGGTAATC  41 19
    NSE_0352  290689 ..  290706 +  -2.7  -3.33009   TTTTCCCCCTCTATC             TGAGAAT GAAT ATCCTCA              TTGTAAAGAATTTTA  46 83
    NSE_0355  291086 ..  291106 +  -9.7  -2.79023   ATGTGGGAATGTTCC            ATCCTCCCA ACC TGGGAGGAA            TACTTGCTCAAATTC  74 189
    NSE_0360 NONE
    NSE_0361  296093 ..  296110 +  -5.6  -3.19463   ATTAGCACCATTTCT             CGAACT TGCTCT AGTTCG              TTCATCCATCCTAGC  55 459
    NSE_0363 NONE
    NSE_0364  296735 ..  296751 +  -2.2  -2.59431   GATTTATATTATTTT              CTGCTA TTATC TTGCAG              TCGATTATGCCAGAC  40 47
    NSE_0365 NONE
    NSE_0366 NONE
        proS NONE
    NSE_0368  302210 ..  302224 +  -2.8  -3.52449   TGGTCTGACTCTCTC               CAGATG TTG CATATG               TTGTCCCTTGTTTTT  47 51
        ppdK NONE
    NSE_0370  305245 ..  305260 +  -5.4  -4.58283   TCGTCCTATTGGGTC              GCTGGA ATTT TCTAGC               TTTTTCACCGCATTA  73 162
    NSE_0372  307182 ..  307193 +  -4.4   -2.8779   TGTTGCAGTATTATC                GGAA GTTT TTCC                 TGTGGTGTAGGTTCT  46 354
        sdhA  311293 ..  311305 +  -4.8  -2.88358   GCAGCCACCTGTTGT                GCCA AAAAA TGGC                TGATTGTCCTAATTT  49 252
    NSE_0378  312169 ..  312180 +  -2.2  -2.72649   GCATTGCTCTATTCA                TTGC CAAG GCAG                 GTTGTCTAATCCAAT  40 5
         qor NONE
    NSE_0381 NONE
    NSE_0382 NONE
    NSE_0383 NONE
    NSE_0384 NONE
    NSE_0385  316111 ..  316125 +  -8.6  -2.76696   ATGTTATTCATTAGG               TACCAC CAA GTGGTA               ATTATTGGAACACCC  68 128
    NSE_0389 NONE
    NSE_0390  319629 ..  319647 +  -3.8  -3.55444   CGCAAAAATGACTCC             TACGGG AATCGAA CCCGTG             TTTCCACCGTGAAAG  53 121
         def  320970 ..  320984 +  -2.8  -2.91873   TGCCTTTACTTGGTC               GTACAA TAC TCGTAC               TAATTTGAGCCTCAT  43 296
        hemB  322189 ..  322208 +  -3.6  -4.84918   GCATCAGGTAGGATT            GTTTCATT TGAG AATGGAGC             TTTTCTATTTCTGGC  68 204
        atpB  323891 ..  323901 +    -4  -4.39426   TCACTGTTCAAACAC                 TAAC ATG GTTA                 TTTTATAAGGGTATA  64 23
        atpE  324140 ..  324166 +    -3  -2.78211   ACTGATTTTTGTTGC         GTAGATGCCTCA GTT TGATATATCTAC         CTATTTTGGGCAGAT  42 22
        atpX NONE
    NSE_0399 NONE
    NSE_0400  325666 ..  325678 +  -4.8   -3.5764   TTTTAGCTTGATCAT                TGCC ATGCA GGCA                TTTACAGCTGCAATT  57 252
    NSE_0403  328174 ..  328184 +    -4  -3.10654   GTTCTGTGCTCGGTG                 TTAG TCC CTAA                 TGTCTGGTTTATTAC  48 192
    NSE_0404 NONE
    NSE_0405 NONE
        prfA  330764 ..  330776 +  -4.8  -4.61527   CTAATGAGTGTTATT                CTGC TGAAT GCAG                TTTTTGAACGGTTTT  70 61
    NSE_0407 NONE
        rpsA NONE
        sppA  334364 ..  334375 +    -3  -3.45405   TTCCTACTTCCTGTT                TTTC TGTT GAAA                 TATTGATTTTGTCAC  47 57
    NSE_0410  336273 ..  336285 +  -5.5  -5.08824   ACCGGCAATAGTAAA                GGCTT TTT AGGCC                TTTTTTCCATCCGAG  81 214
    NSE_0413  338850 ..  338860 +  -5.4  -3.25719   AGAAAATGTCTGATA                 TAGC TTA GCTA                 TTCATGGTATAGTCG  56 18
    NSE_0414  339056 ..  339071 +  -3.2  -2.64422   TAAGCAAGTCTGGTT              GCCGTA TTTG TAAGGC               TCATGTACAATCTCT  43 60
         xth  339984 ..  339997 +  -2.4  -5.27923   CAGATTGAATAAATT               GTGT TTCTCC ACAC                TTTTTTATGGAGTTC  72 98
    NSE_0418 NONE
    NSE_0419  342504 ..  342518 +  -3.6  -3.31983   ATTCCAAGGAAATGT               CTTGTA TGC TATAAG               TTGGTGTGATCTATG  49 2
    NSE_0420 NONE
    NSE_0421  345285 ..  345301 +  -3.7  -4.26903   AAAACGATGAGCTCA              GGCAA ACAAACC TTGCC              TTTTCATGAAGTAAG  63 371
    NSE_0424 NONE
    NSE_0425  347505 ..  347522 +  -3.4  -4.28548   AGAGCTTTCATAAAT             GGTGCA ATATCA TGTACC              TTTTAATGGCTCCAT  60 28
    NSE_0426 NONE
        ftsA  351740 ..  351750 +    -4  -4.37886   TTAGCGGTGGATGAG                 TGAA TAC TTCA                 TTTTATAGAAAATAA  64 305
        nuoA NONE
    NSE_0430 NONE
        nuoB NONE
        nuoC  354131 ..  354146 +    -4   -4.4595   GGGTATTTAGAGTTT              TTTAGG TTCC CCTAAG               TTTTCCGTTTTATGA  64 125
         gap  355308 ..  355325 +    -2  -2.68071   CAACCAGTTTAGTAT             CCATAT TTTTTT ATGTGG              TCAGTTTGGATTGGA  40 126
    NSE_0435  355499 ..  355509 +    -4  -3.25378   CTACGTAAAATGTAA                 TGAA TTT TTCA                 ATTTTATCGATAAAT  49 45
         pgk NONE
    NSE_0437  356958 ..  356977 +  -2.8  -3.73224   TGTAATTATCTATGA            GAAATGCT TTTT GGCATATC             TTTGATGAGACCTGC  50 215
    NSE_0439 NONE
    NSE_0440  358171 ..  358184 +  -3.1  -2.77523   GAGGTGGGATCAGGG               TAGTG TTGT CGCTA                TGATCTTGATAACAA  44 9
    NSE_0441  358892 ..  358907 +    -4  -2.92613   GTTGAGCAGAGAGGT              TAACTC ACTA GAGTTG               TACTTTACCGTGGGC  47 23
    NSE_0442 NONE
         dxr  361527 ..  361541 +  -2.8  -3.81755   AAAGGATATGGAAAC               TACACT TCT AGTGGA               TTATATTTACCACGT  51 227
    NSE_0446 NONE
    NSE_0447  364854 ..  364864 +  -5.4  -3.85817   TTGCACACTTTTAAG                 CTTG TAT CAAG                 TTTGTGCGGAGGAAT  62 115
    NSE_0450  368547 ..  368565 +  -6.8  -4.10164   TATATTAAATTTTGA             TCTGAAAT CCT ATTTCAGG             TTTATATAATAATAA  71 240
    NSE_0451 NONE
        acpP NONE
        fabF NONE
        hemF  371317 ..  371328 +  -2.2  -2.80935   GCTATCCTTTCTCGT                CCAG TAGT TTGG                 TCTGATACATGGAGT  41 50
    NSE_0455  371898 ..  371918 +  -6.3  -3.86903   ATCAAAAAAGATGTT            TTATTTTTG CTA CAAAAATGA            TCTTTTAGTTATCTA  64 5
    NSE_0456 NONE
    NSE_0457  374594 ..  374608 +  -3.6  -3.73068   CCAAGGACGCATTAT               CTATTT CAA GAATAG               TTCTTCCATTCCAGG  53 279
    NSE_0459  375233 ..  375245 +  -3.5  -2.92192   TACTTAATTGCATAG                TTAAT TTG ATTAA                TGTAGTTCCATAGAC  45 113
    NSE_0460 NONE
    NSE_0461  377476 ..  377488 +  -3.3  -4.16943   TTTGTTTGATACGAT                AAGCG GCG CGCTG                TTTTGCGCTATGACA  57 217
    NSE_0462 NONE
      lpdA-1  379833 ..  379844 +    -3  -2.56095   CTTCATTTATGCTGT                CTTT TTAG AAAG                 TAGGTTCAGTATAAG  41 76
    NSE_0464  380682 ..  380694 +  -4.9  -2.80988   AGGGCATTACCTTGA                CAAAA TCT TTTTG                TGATTAGTGCTCTAA  49 491
    NSE_0469 NONE
        dnaQ  388252 ..  388269 +  -5.7  -4.62002   AACCAGACAGTAATG             TTAAAAC ACTT GTTTTAA              TTTTCTGTGATTAGT  72 202
    NSE_0471  390163 ..  390175 +  -7.7  -2.72866   GGAGCATCTACATGT                TCGAG TAG CTCGA                TGGATTTCTGATATG  60 266
        aspS  396424 ..  396438 +  -2.8  -5.26316   GGTGTTGGTTGTGAT               CAAGTA GTT TACATG               TTTTTTGTGACCTAC  76 404
        pstA NONE
    NSE_0480 NONE
    NSE_0481  400042 ..  400052 +  -3.2  -5.64421   TGGGATGCCTGTTGT                 TGGG CCG TCCA                 TTTTTTGTTTGGGGT  86 164
    NSE_0483  400954 ..  400965 +    -3  -3.66742   GGTATTGTTTGAATT                TATC GTTA GATA                 TCTTCTTTATCTGGA  49 29
    NSE_0484  401375 ..  401385 +  -5.4  -3.64703   CATTTAAGTGTTTAA                 CAAG CCT CTTG                 TTTGAGTGACCAGCA  59 148
    NSE_0487 NONE
        metK  404535 ..  404547 +  -7.7  -3.77722   AATCTTTTAACAAGT                TCCCT TCC AGGGA                TTCTTCGTCCTTGGC  72 504
        htpG  409412 ..  409424 +  -4.1  -4.25458   TAGATTAGGAGCAGT                CTTAG GTG CTGAG                TTTCTTGGTAGCATT  62 68
    NSE_0496  415421 ..  415438 +  -3.5   -3.9442   TGGATGAGTGAACTG             TAGAAAG TTTT CTTTTTA              TGTTTTTCAGGTATT  58 107
        ribD  420988 ..  421012 +  -2.2  -4.20712   TCTTTGAGCATGGAC          ATTTTGTCAA ACCAG TTGGCAAAAC          TTTTGAACTGTTGTG  55 502
    NSE_0507  428564 ..  428574 +  -5.4  -3.48395   TTGTTTCTTACAGAG                 CAGT CAG ACTG                 TTCTATAAGAAACCT  57 64
    NSE_0509 NONE
        pyrB  431045 ..  431055 +  -8.2  -2.62933   GGAATAGGGTAGACG                 CCCC TAT GGGG                 TAGTATGACAAGTTC  65 69
    NSE_0511  433171 ..  433181 +  -5.4  -3.83026   AAATTTCTACTGACT                 TCGA TTT TCGA                 TTTACTATAAAAGAA  62 62
    NSE_0515  440111 ..  440121 +  -5.4  -3.09492   GGAGATTGCCTTTTC                 TTGC AAA GCAA                 TGTTAGAATTCACGA  54 96
    NSE_0516 NONE
    NSE_0517  440863 ..  440877 +  -4.3  -3.66178   TAGCATCAACGAGCA               GAGAT TTAGT ATCTC               TTTCAACTTCAAAAA  55 177
        nusA NONE
        infB NONE
    NSE_0523 NONE
    NSE_0524  451138 ..  451152 +  -8.6  -5.28831   GATGATGCCGGAAAA               GTAAGG TAG CCTTAC               TTTTATTTTCTTGAT 100 171
        guaB  452689 ..  452705 +  -2.3  -2.93929   ACTTTTATATTATTT              TAGATTT TTC ATATCTA              TGTAATATATCTTTT  42 81
    NSE_0526  455072 ..  455082 +    -4   -3.1997   GAGGCTAGCACCTAT                 CTAA GCT TTAG                 CTTTATTATCGATCT  48 22
    NSE_0531  459287 ..  459299 +  -7.7  -3.06492   GTGGTTGAAGGCGCA                CGCTT GGA AAGCG                TGTTCAGGTGCATAA  65 109
        dnaJ  461799 ..  461819 +  -2.5  -3.27149   AATTCGCTCTATGTT            TGGTCTC TAAAAAC GGGACCG            TCTTGATATCTTATT  46 16
        ileS NONE
        pyrE NONE
    NSE_0539  469099 ..  469109 +    -4   -5.5074   GGGCGAGCAGGCGAG                 CTTT CTC AAAG                 TTTTTTATTAACTTG  85 202
        ftsY  475841 ..  475859 +  -4.6  -2.83403   TTTACGACCCGTAAT             CGGAAT AGTAGGG ATTCCG             CTTTACTCCACAAAA  48 86
        pmbA  480211 ..  480257 + -12.6  -3.92324   TGAAATAAAAATATT TCCTACTTTAAAATAGGCTTTT AAT AAAACCCTACTTTAAAGTGGGG TTTCATCTTAACCAA 100 38
    NSE_0551  481234 ..  481263 +  -2.1  -2.59534   TTTGATTTAGAATCT       CGAGCTGTG-TGCG GAG TGTAGCACAGCCTG       GTTAGTGTGCTTGGT  40 184
        dnaB  483180 ..  483204 +  -5.8  -3.16564   AGGTTGATCTTGCCT         GTGT-TGCCAC AAAA GTGGTACACAC          TTCGTCAAGTCAAAA  55 451
    NSE_0561 NONE
    NSE_0563  490405 ..  490416 +    -3  -3.60048   ATCTGTATCGTTCTT                TTTG TATA CAAA                 CTTTTTTAAACAGCA  49 5
    NSE_0564  491522 ..  491552 +  -3.3  -4.21402   ATAGCAGCAATACTT      GCATAG-GGCTGATG CTT CG-CAGCCACGATGC      TTTGTAGTTTTCCCT  58 387
    NSE_0572  498743 ..  498753 +  -2.4  -2.57132   ATGTATTCGCTAACA                 GCGG AAA CAGC                 CTTATAAACACCAAG  40 140
        ruvA  500994 ..  501005 +    -3  -2.91144   ACCAGCAACATACTC                TCAT TACA ATGA                 TCATTTCAACAATAA  43 92
        ruvB  502208 ..  502224 +  -4.5  -2.95966   GCCCTGAGAAAAAGA              TTCGTAT GGG ATATGAA              GTTATATTTGCTTTT  50 34
    NSE_0577 NONE
    NSE_0584  508167 ..  508191 +  -2.9  -3.18264   CCCAAGGAGATTTTT          CGTTGATTTAA TAG TTGAATGAGCG          TTACTAACTCAACGA  44 4
    NSE_0585 NONE
    NSE_0586  509294 ..  509308 +  -2.8  -2.80074   CCAATCTTCCTAGAC               TCCCAA GAC TTGTGA               TACTCTTATCCGGAA  42 256
    NSE_0589  511045 ..  511066 +  -3.7  -3.42996   CATATCCAGCCTTGG           CAATAAGCT CACA GGCTTTTTG            TTCTGGTAGATCCTG  51 457
    NSE_0591 NONE
    NSE_0597  519338 ..  519358 +  -8.3  -2.79505   AAAAGGACCAAAGAA            GCTAAGCTC CGA GAGCTTAAC            CTTTGCATCACCTGT  64 394
    NSE_0599 NONE
        acnA  523043 ..  523066 +  -2.5  -3.76379   ATCTGCCCATTTTTC          CCTTATCTA CAAGCC TAGATAAAG           TTTGCTCAAGTATTC  52 242
        prfB NONE
    NSE_0605  530014 ..  530026 +  -2.7   -4.7219   ATTGGGATATTACAT                CTTTT GTT AAGAG                TTTTATCTTAATCTG  65 174
    NSE_0607 NONE
    NSE_0608 NONE
        mutL NONE
    NSE_0610  534755 ..  534766 +  -4.4  -2.70525   CAGCCTCCCCTAAGC                GGTA TCAC TACC                 ATTCCTTTAGAACGG  47 73
        bioF NONE
    NSE_0614  538234 ..  538255 +  -3.7  -3.04461   GATAGAGAGATTTTT           GCAAATTTG ACAT CGATTTTGC            TCTTAAAACTGCATC  47 16
        bioD  540367 ..  540379 +  -6.3  -3.66398   CGCTGCTCTAGTGAT                TCTTG GAG CAAGA                TATTTCTGTATACGT  62 30
        bioA  542174 ..  542190 +  -2.9  -5.00196   CGAGTCCAGTACCAC              CCAGTCG CTT TGACTTG              TTTTCTTGTTTGGCG  67 294
    NSE_0620  542553 ..  542564 +  -7.2  -3.28712   CTCTAAGTCGTGTGT                GGGC CTTG GCCC                 TTATGCAGGAGCAAG  64 43
    NSE_0621 NONE
        ctaD NONE
        cyoE NONE
        petA NONE
        petB NONE
        petC  548588 ..  548604 +  -4.5   -2.8763   GGATTTCTCATATTA              TAATAAC CAG GTTGTTA              TCGCTTTTGTTGTAT  48 43
        secD  550145 ..  550161 +  -5.1   -3.6947   AGGTAGGATCTTGGC              TGGCCAT GTC ATGGCGA              TTCTCTTGAGGTTAT  57 35
    NSE_0638 NONE
    NSE_0639 NONE
         hup  560796 ..  560814 +    -6  -2.98491   GGAAGTTAGTTTTAG             CTATCTTG CAT CCAGATAG             TGTCTCATCTGAGTT  56 32
    NSE_0641  561853 ..  561865 +  -9.1  -2.55213   AAACAGCACTTTCCA                GTGCG ACA CGCAC                TACCTTCGCTGGATC  65 311
    NSE_0646  567993 ..  568016 +  -3.9  -3.92075   CCCAGCACAGATATT          GCTTCCA ACAGCGATAC TGGAAGC           TTTCTCAGTCAAAAT  58 316
    NSE_0648  569123 ..  569143 +  -2.5  -3.61356   TCTGACTCGTTAAAA            GAGAATGCT AGT ACCTTTCTC            TTTCAGATAAGTAAT  49 444
    NSE_0650  572567 ..  572579 +  -6.3   -3.6682   TTTAATTATTATTTA                CCTTT AAC AAAGG                TTTAAGTAAATGGAC  62 156
    NSE_0652 NONE
    NSE_0653  574570 ..  574588 +  -8.8  -5.10461   TGCTTTTACTGCCCT             GCTCACAC CTT GTGTGTGC             TTTTTATTGCATCAC 100 262
    NSE_0655 NONE
    NSE_0656  575642 ..  575654 +  -4.9  -3.06573   GATGCACCTCATTTG                TCAAT CTC ATTGA                TGTATACTTATTGAT  52 109
    NSE_0657  576339 ..  576354 +    -4  -3.99779   TCAAATAGTTGTACT              TCTTCG AGTG TGAAGA               TTTGCTTAAATTTTA  59 393
    NSE_0662  581737 ..  581752 +  -2.6  -3.76492   AGCTTCAAACTTCCA              GAAATT CATT GATTTC               TTTAATAAAGTTGCA  52 266
    NSE_0666  584126 ..  584136 +  -3.2  -4.32436   TCGCAATTCGTAAAA                 GAGG CAG CTTC                 TTTTCGTGCTACTCT  61 318
    NSE_0670 NONE
      lpdA-2  587923 ..  587941 +  -7.4  -3.33072   ACATTTCTAATCATT             CCAGGTCA GAA TTACCTGG             TATATGTTTGTTTTA  64 31
        polA  593336 ..  593353 +  -5.5  -2.87132   AGCCCTAAATGATTC             TGAGCAG TGAA CTGCCCA              TCTCTAGCACGAAAG  50 170
        nuoM NONE
        nuoN  614806 ..  614822 +  -8.1  -2.57018   CGATATTAAGCTATT              TTAAGGA CAC TCCTTAA              GTATGTTCTATTCTA  65 202
    NSE_0693 NONE
    NSE_0694  616739 ..  616751 +  -4.1  -2.65223   AGGAAGTTAGTATTG                TTTGC AAA GCAAG                ATTGTAGTAAGATTC  45 281
    NSE_0697 NONE
    NSE_0698 NONE
    NSE_0699  620665 ..  620681 +  -2.3  -3.02511   CTGTAACCCAAGTTC              GTACA ATTCTTC TGTAC              TCTTAACACGGTAGA  42 316
        rnhB  621662 ..  621672 +  -3.2  -3.06796   ATTTGCTCCAGTAAA                 GAGG ATG CTTC                 TTAGATAGAATGAAA  46 7
    NSE_0702 NONE
    NSE_0703 NONE
    NSE_0704  624831 ..  624856 +  -4.9  -3.51924   AAGCTGTCGAAGTCC         GAATGACAGATA GTG TATTTG-CATTC         TTATCTGCATAGAAC  56 20
    NSE_0705 NONE
    NSE_0706  626883 ..  626901 +  -7.4  -4.58466   TCGTAAGGAGTGGTT             GAAAGCTC ATT GAGCTTAC             TTTTGTAGTTATGAA  81 486
    NSE_0709 NONE
    NSE_0710 NONE
    NSE_0711  630991 ..  631005 +    -7  -3.07816   ATAATGTTATTAAGA               GGCTGC ATA GCTGCC               TTAGGTAAGTGGGGG  62 140
        recJ NONE
        nuoF  635034 ..  635053 +    -8  -2.77088   TTCGGGAGGAGATGA            GATACAAA CTCT TTTGTATC             CTTATCTCTCGTCAT  61 339
    NSE_0716  636830 ..  636845 +  -6.1  -3.16323   AAATGACAACTGTGT              GGGTG CAATGT CACCC               TTCGTCACAACTTTT  57 502
         bcp  645758 ..  645778 +  -6.2  -3.98826   TTGTAGGAGTAATCA            GTTCAGGA ATGCA TCTTGAAC            TTTCTCAGTTACTCG  66 7
    NSE_0724 NONE
    NSE_0725 NONE
         gmk  649884 ..  649896 +  -4.1   -3.9407   ATTTTTTAACGTCGT                CATGT ATA GCATG                TTCCTTTTTATTACC  59 225
        gltA  652714 ..  652725 +  -2.2  -3.59979   GAGAAACAAATCCCT                GCGA TCCT TTGC                 TTTCAACTCAGAAAG  49 386
         ppa  655314 ..  655328 +  -4.3   -3.3854   CGCTCCATATCCAAA               TCTCA TTACC TGAGA               TTATGCGTACTAATT  53 61
    NSE_0746  666935 ..  666948 +  -2.4  -3.93288   GTTGTGGCTAAAATC               GCTT ACCAGA AAGC                TTTGGTTCCATAACA  52 116
    NSE_0748 NONE
    NSE_0749  668047 ..  668062 +  -2.5   -2.7644   AGGTTCAAGTCCTCT              CGTCC GTACCA GGATG               CTTTAGGGCTTAGGT  42 104
    NSE_0751 NONE
        clpP NONE
        clpX  671471 ..  671484 +  -5.3  -3.80276   AAGGCAGGGGTAATA               CTATG GGAA CATAG                TTGTATTGTGTAAGT  62 281
    NSE_0755  672587 ..  672604 +  -3.5  -3.41701   TTGTACCAGACTCAC             CTC-TTCT GGT AGAACGAG             TACTTTTTTACTAAA  51 269
         ssb  677526 ..  677538 +  -6.3   -3.1786   AATGTTTTTTATTCT                CTTTC TTA GAAAG                TCTCTACTTTTTTCG  57 238
    NSE_0772  688766 ..  688778 +  -4.8  -3.67792   TAGTTCCCGAGATAG                GGCA AGCAA TGCC                TTTGCCTCACTGTCA  57 361
    NSE_0779  693593 ..  693606 +  -6.7    -3.551   CTTATCACTCGTAGG               TGCCA AAAC TGGCA                TTATATCGATTAAAC  63 500
        lepB  697601 ..  697623 +  -2.6  -5.00616   ACTCCGTCTACTTGA           GGCATTAAGG CAG CCTTTGTTCC           TTTTTTAGGCGAAAA  70 404
    NSE_0786  698812 ..  698824 +    -2  -2.91241   GCAACACCTGGAGGC                TTCA TAGCC TGAA                CTATTTATTTACTCT  42 66
    NSE_0787 NONE
    NSE_0788 NONE
    NSE_0789  702034 ..  702046 +  -6.3  -2.73771   CTCGCCGTGTCAGGA                CAAAG CCA CTTTG                CTTTACCAACTCTAC  55 317
        pyrF  705708 ..  705727 +  -5.8  -3.22774   GCAACGTAACACACA            GCAAGAAA ACCA TTTTTTGC             TTCGTAGTGAATATC  55 407
        pccB NONE
    NSE_0797  708773 ..  708792 +  -3.6   -4.2528   GTCTCACTTCGGAAG            CATGAATA TGGA TATCCATG             TTTGTTGCCTTGGAA  62 48
    NSE_0798  710629 ..  710643 +  -7.2  -3.27298   TCACTGCTAATCTGC               TGGAAA TAA TTTCCA               TTCGTCCTTCCACAA  64 416
        ubiA NONE
    NSE_0807 NONE
    NSE_0808  719155 ..  719165 +  -5.4  -2.94747   ATCCACCCACACTGA                 TGGT AGA ACCA                 TATATCCTGAACTGC  53 257
    NSE_0812  723328 ..  723338 +    -4  -4.89852   TGCCGCATCTTTGTA                 TAGA AGA TCTA                 TTTTTCTAGGTGTCA  71 281
    NSE_0818 NONE
    NSE_0819 NONE
    NSE_0820 NONE
        folD  730730 ..  730746 +  -7.3  -2.52676   ATGCTTCCACATACG              GCAGTTT TCA AGACTGC              TGCCTTAAACCACTC  59 116
    NSE_0823  731802 ..  731812 +  -5.4  -2.75769   AAGCGATCGTAGCTG                 GTGA TCT TCAC                 ATTATCATTTAGGAG  50 202
        hemA  734727 ..  734740 +  -3.7  -3.70568   AGCTGACTCAGTACG               GCACC ACAC GGAGC                TTCTGCTTTCTTATC  53 62
    NSE_0830 NONE
        miaB  739198 ..  739212 +  -8.6  -3.28712   AGAGGCTGAAGGCGG               CGGTTT GCT AAACCG               TTATACGACCAAAAG  72 416
    NSE_0835  740193 ..  740204 +  -4.4  -4.31692   GTACTACCCGAATAT                TACC GTTC GGTA                 TTTTAATGCTAGGTT  64 481
    NSE_0844 NONE
    NSE_0845  748888 ..  748902 +  -6.4  -3.20322   CCTTTAGTACACCAA               GAGGCA AGC TGCTTC               TGTGTTGTGGTGAGG  60 137
    NSE_0846  750215 ..  750229 +  -2.8  -5.11112   CTGTTTCTGGATACA               TGGGTT TGA GATCCA               TTTTTCTTGCGGTTT  73 76
    NSE_0849 NONE
        argD  753539 ..  753560 +  -3.7  -2.80925   CTTTATAATTCTTGA           TGGTCTCCCG TTG CTGGA-ACCA           TAACTTTCTATTTTT  45 130
      ribE-2  755959 ..  755971 +  -6.2  -3.59516   TCTGTACGCGATGGT                GCGG GATCG CCGC                TTATACTTGATTTCT  62 51
         lgt  757334 ..  757352 +  -2.4  -3.14132   ACACAGATCCCTTGA             TTACTGTC GGT GATAGAAA             TTCATAAACCAACAC  43 523
        rpmH NONE
        rnpA  758551 ..  758563 +  -3.4  -4.00308   GCTCGCATTAGCTAT                GATG CCGTC CATC                TTTGCCTTTGTTTTT  55 30
    NSE_0858  758940 ..  758957 +  -7.7  -3.27951   CCTTTAGGCTTTTTC             GTAGGCT TCTT AGCCTGC              TCTTCTGCTGAAGTA  67 105
    NSE_0869 NONE
    NSE_0870 NONE
    NSE_0871 NONE
    NSE_0872  780272 ..  780284 +  -3.4  -5.38321   TATGCACTTGAATTC                CAAG TAAAT CTTG                TTTTTTATACTATTT  78 224
    NSE_0873  781331 ..  781362 + -15.4  -3.28261   TTATTCGCTCAAACT      GGAAGATGGATTTC CGAT GAAATCTATCTTCC       TTAATGTGAAATTAT 100 45
    NSE_0874 NONE
    NSE_0875  782404 ..  782417 +  -5.3  -3.84915   TTGGTGTGATGGTGC               CTATG AATG CATAG                TTCTTAGTTCCTATC  62 12
        secG NONE
        pyrG  784552 ..  784568 +  -5.1  -2.62616   TCGAACCTGCGACCT              TCTGGGT GCA AACCAGA              TGCTCTACCAGCTGA  49 137
    NSE_0879  787179 ..  787195 +  -5.1  -2.79796   TTTTACTCCTTGTGA              GTAGAGA GCT TCCCTAC              TCTGCTGAAATACAC  50 476
    NSE_0884 NONE
    NSE_0885 NONE
    NSE_0886  791108 ..  791124 +  -8.1  -2.66452   GCCTGCCATATGTGA              GAATACA GAT TGTATTC              CTTCATTGTCGAGAT  60 268
    NSE_0889 NONE
    NSE_0890  795154 ..  795186 +  -3.3  -2.64773   AGTGATATGTTACAA      TCCGCCCGGGTGT TTCAACT GCACCGGGTTGGA      CCTTTTGTTCGCTTG  43 36
        gpmI  796897 ..  796927 +  -8.4  -3.07816   CTCAACTTTAAACTT      GCTCAACCTCTCT GAAACG GGAGAGGT-GAGC       TTAACTAAATCGGCA  67 238
        metG  799521 ..  799536 +  -2.6  -3.18264   CCCCAGAAACCTGTG              TTGAAA AATC TTTCAG               TTCATCCATAAGAGA  44 345
    NSE_0900  802720 ..  802733 +  -3.9  -3.01119   CCAGTTGGGGTTCAC               TTATC TCCT GATAA                TCTCTCTGGCTCAAT  47 56
    NSE_0901  803785 ..  803805 +  -3.2  -4.64157   TCTTTTTGAACAGTT            CTGAGCCG CTTGT CGGTTTGG            TTTTGTAGTTCTTTG  64 76
    NSE_0902  804623 ..  804644 +  -6.1  -2.65504   CATAACAAAAATAGA           TATAAAATT TAGT AATTTTATA            AATTTTTCATAACAG  54 186
    NSE_0904  805951 ..  805964 +  -2.4  -3.32695   GAACGCACTAACAGA               TCCA AACTTC TGGA                ATTTATTTGTAAAGA  45 475
    NSE_0908  807693 ..  807707 +  -4.2  -2.55999   CCAAAGCACCAGCCA               CTCAAG AAA CTAGAG               CTTAATCTACGCTCA  45 52
    NSE_0910 NONE
    NSE_0917  815104 ..  815146 +  -7.9  -2.90751   GCATGAGGGCAAAAA TGGAAACTCGGGTTTGGAACA GTT TGTTCCTA-CC-GGGTTTCCG CTTTCAATTCTTCAA  64 35
        purD NONE
        dapA  823367 ..  823389 +  -9.2  -3.20573   CAGAGCATTCACATC           TATCCGGCTT TCT AAGCCAGATA           TCTTCCTCTACCTGC  74 93
    NSE_0932 NONE
    NSE_0933 NONE
    NSE_0934 NONE
    NSE_0935 NONE
    NSE_0936 NONE
    NSE_0937  828127 ..  828147 +  -2.5  -2.64416   AACTAACACCTGCAA            GTTAAGCTA GGA TCGCTGAAC            ATTCTAATACAGCTG  41 459
    NSE_0939 NONE
    NSE_0940 NONE
    NSE_0941  831734 ..  831746 +  -3.3  -2.75064   TCCGTGTCCTGGTAG                CAGCG TTC CGCTA                TCCTTCACTGAGCAC  43 181
        ubiE NONE
    NSE_0951 NONE
    NSE_0952  837449 ..  837460 +    -3  -2.59431   TGTTTTACCTTATGA                GAAA ACAG TTTC                 TCCCTTGTACGCGGA  41 46
        pdhC NONE
    NSE_0954  839866 ..  839883 +  -4.7  -3.94002   GATACTTGGTTGTAG             GGGCTTG CTCA CGTGCCC              TTTGCTTCCATAATG  61 26
         dut NONE
        gyrA  845522 ..  845533 +  -4.4  -3.85184   GTCTGATCTTCACGC                TCCT ATCA AGGA                 TTTCAATATTTTCGG  57 440
    NSE_0963 NONE
        purK  853113 ..  853130 +  -3.5   -2.7186   TTATTACGATCTCCG             GATTC-AC TGA GTAGAATC             TGATTCCACCACTTT  44 194
    NSE_0967  855160 ..  855183 +  -6.8  -4.21438   GTTGATAAGTACGTG          TAAAACCTGT TTAT ACAGGGTTTA           TTGTTTATTGAAATC  73 50
        hemE  856559 ..  856570 +  -2.2  -2.60901   TGTCTCTTGTAATTA                CCTA AAAG TGGG                 CTTCCTTAAAAATCT  40 68
        nadA  857518 ..  857537 +  -9.4  -4.58585   TGAATAAATAGAGGA            CACAAATC CAAT GATTTGTG             TTTATTGTTTAAATA  88 30
    NSE_0971 NONE
        coaD  857518 ..  857537 -  -9.4  -2.85706   TGAATAAATAGAGGA            CACAAATC CAAT GATTTGTG             TTTATTGTTTAAATA  72 27
    NSE_0966  852873 ..  852891 -  -2.4  -4.57275   CAAAAAAATGTAAAA             CTCTACAA CTA TGGTAAAG             AACAGCCTAAAATCC  60 158
    NSE_0964  850474 ..  850489 -  -7.5  -2.73452   CAAGAACAGGATAAT              CGCGG CTTTTT CCGCG               GAGGTTTTAGGCACA  58 476
        acpS  849073 ..  849085 -  -7.7   -5.4833   CGACCTAAGAAAAAA                GAGGA AGT TCCTC                ATATTCTATCACCAA 100 24
        dnaG NONE
        fabD  846276 ..  846290 -  -2.8  -3.77846   CAGAATACATGCAAA               TCGG TAGATCT CCGA               CTTAGCTCATCCAAT  51 32
         era  845079 ..  845091 -  -2.7  -3.58522   ATGATGACTCTGAAA                CAACT GAA AATTG                CCAAGACAATAATTA  49 238
         mdh  840382 ..  840394 -  -4.9  -2.67171   TAGCTCATCAAACAG                GAAAA TTC TTTTC                AAATACCACAAAACG  49 95
        ruvC  839635 ..  839655 -  -2.5  -4.05208   ATCCACATTAAAGAA            GGGAAAATC ATG GATTTGCTC            ATTTCACAGGAAGGC  54 244
    NSE_0949  836291 ..  836307 -  -3.7   -3.3393   GTTAGTATAGAAAAG              CTCCCTT ATC AAGAGAA              GAAACCCACCAACAG  49 17
        rpsB NONE
         tsf  834421 ..  834434 -  -2.4  -3.41229   AGATTTTCAGCAGAA               CTCT CCGCAT AGAG                ACTCAACTAGCTTCT  46 28
        pyrH NONE
         frr NONE
        uppS  832439 ..  832488 -  -5.4  -3.20858   TAGTAGAGGTACCAA TCTCAGATCATGAGAAATAAA ACGTAAGAA TTTATTTCCCAT-ATCTGCGA CACCTAGCCTTATAA  54 7
    NSE_0943 NONE
    NSE_0942  831603 ..  831619 -  -5.1  -2.55847   AAGCCCCAGACCAAC              GCAATGC GCA GCATCAC              TCTATATGAATAAAA  49 62
    NSE_0938  827693 ..  827712 -  -6.4  -3.49789   AAGTGACAAAACATA            GGAGGTTG CGTA CAACCTGC             TGGCCTCGGCTTAGA  63 61
    NSE_0931  823618 ..  823640 -  -4.8  -3.16534   ACGAATTAGACCTAA           TTACAGAAGG CCA CCACCTGCAA           CATGGGAAATCCGAC  52 3
    NSE_0930  823235 ..  823257 -  -5.6  -3.11072   GGCAGTTAATACATA           CTCTTCTAAG TAA CTTAGAAAGG           GAGAAACAAGAACAC  55 202
    NSE_0928 NONE
    NSE_0927  821993 ..  822005 -  -7.7  -4.73108   TGCAGAAAACCAAAA                CCAAG CTA CTTGG                AACCTTGCCTTACGT  84 18
    NSE_0926  821114 ..  821127 -  -5.9  -2.85606   GGAGACATCAGCACA               GCCGC AACT GCAGC                AAACGAACCGAAAAA  54 103
    NSE_0925  820152 ..  820163 -    -3  -3.53012   TGGTCGTGTTCTAAA                CTTA GTTG TAAG                 CGCCCCAACGTTATT  49 279
    NSE_0923 NONE
    NSE_0922 NONE
        mraW  816470 ..  816488 -  -3.9  -3.65581   ACGAAGCTCTAAGAA             TTGTACT TCATG AGCACAA             CGTGAGCTTTTCATA  53 36
    NSE_0920 NONE
    NSE_0919 NONE
         rnc  814840 ..  814854 -  -7.2  -4.20084   AGCAGTGATGGAAAA               CCTTTT GAT AAAAGG               ACGCTTTCCTCTAAG  73 304
    NSE_0916 NONE
        lspA NONE
    NSE_0914 NONE
    NSE_0913 NONE
    NSE_0912  809294 ..  809304 -  -8.2  -3.43785   CAGGACATGAAGGAA                 CGGC ATC GCCG                 ATCGAAACTAAAGAT  71 155
    NSE_0909  807618 ..  807628 -  -5.4  -3.70902   TCTGGCAGACGCAAA                 TAGC TTC GCTA                 AGAAACTTAAAGAAC  59 32
    NSE_0907  806178 ..  806221 -  -2.6  -4.74103   TGTCCAAGTCAAAAA GAGCTGTATCAATCTT GCCCCTACTATT AAGTTCAATACAGCTC CCTAACTGGAACCAC  65 160
    NSE_0906  805734 ..  805749 -  -2.6  -3.87807   AACAGAATTAAAAGA              CATC-CT TAC AGAGATG              GGTGCTAGTAAGTTT  53 295
    NSE_0903  804000 ..  804011 -  -2.2  -3.61652   TTTTGAAATAATTAA                CCGA ATGT TCAG                 CTTTCCGGGCTAGAC  48 296
        recR  801234 ..  801248 -  -4.2   -4.0616   TACTGCAAGCATAAA               GGCATC CTC GACACC               ACTGGACAAGATTGT  61 119
        rplU  800912 ..  800938 -  -4.5  -3.70836   AACAATAAAAACAGA        CCTTG-AGCTGG AAAA CCAACTACAAAG         TAACATCCGTGACTC  55 18
        rpmA NONE
        trmD  799909 ..  799920 -    -3  -3.11999   ATTAAATTTAGCTAA                GATA CCCA TATC                 GACTTGTTATAAAAT  44 46
        rplS NONE
        trxA  798980 ..  798993 -  -3.8  -5.05577   AAACTAAAGGAAAAA               CCTG AAACAG CAGG                TAGAATCTTACATTC  73 269
    NSE_0892  796411 ..  796422 -  -4.4   -3.5951   AGAGACACTAGATAA                TTGC CTTG GCAA                 ACTATACAAAGAGGC  54 302
    NSE_0888 NONE
        guaA  790700 ..  790711 -  -5.8  -3.96216   GCCTCACTCAAAGAA                CGCT TCAG AGCG                 TGTGATTATGCAATT  66 142
    NSE_0883  788138 ..  788152 -  -3.6  -2.69546   TTACAAACTTACAAC               TTTAAC TCT GTCAAA               TGAACTTATATGAAA  45 21
        infA NONE
         maf NONE
    NSE_0880  786339 ..  786363 -  -2.9   -5.1485   GAAGCAATACAAAAA         GCAC-TAACC GGCAGT GGTCATGTGC          AATTCCTTGCTTCAC  73 399
    NSE_0868 NONE
    NSE_0867 NONE
    NSE_0866 NONE
    NSE_0865  773887 ..  773899 -  -4.1  -4.21954   CTAACAGACAAACAA                GGTAT CCC ACACC                AGATCAGTTATGCAT  62 95
       virB3 NONE
     virB4-2 NONE
       virB6 NONE
    NSE_0861 NONE
    NSE_0860 NONE
    NSE_0859  758695 ..  758710 -  -7.6   -2.8805   ACGATGTTGTATATA              CGAACA TACT TGTTCG               GAGTACGCGTTGGAA  61 188
    NSE_0855  756487 ..  756499 -  -3.4  -4.05747   TATATGGTAGACAAA                CAAC GCGTA GTTG                GGGTGTCATTTTCTC  56 405
        purC  754166 ..  754194 -  -5.4  -4.17657   CATCATACTCTAAAA        TTGAAAGTACTA TATGG TAGTACTCGCAA        TTAAATAAAAAGCTA  65 126
    NSE_0851  753395 ..  753408 -  -6.7   -3.1894   GAAAAGTAATATAGA               CTTCG CGGT CGAAG                TGCTTTACAAGCACC  59 114
    NSE_0847  750168 ..  750185 -  -2.6   -3.3944   CTCTCAACATAAAAG             GGCAGC TCAACG GCTGTC              GTACAGGCACATCTC  47 14
        sodB  746217 ..  746240 -  -4.5  -4.20092   ACAAGAAAAAGAGAA          GCTGCACAC TTATAT GGATGCAGC           ATAATTTGCGGAAGC  64 11
    NSE_0842 NONE
    NSE_0841  742945 ..  742960 -  -5.4  -3.39482   TAATATCACGTACAA              TGCCAG TCAA CTAGCA               GCTTGCATGCCATCC  57 16
        rplM NONE
        rpsI NONE
    NSE_0838  741646 ..  741657 -  -4.4  -4.79657   ACAACATCAAGAAAA                GAAG GATA CTTC                 TCAAGATTTTCTTTA  71 55
    NSE_0837  741294 ..  741307 -  -2.3  -3.90744   TTCGTTCTTAAAGAA               CTTGC ACTA GCCAG                TCTCAATAACTGACC  52 18
    NSE_0834  738898 ..  738915 -  -9.9  -3.30007   AATACCTTGGTAGAA             CGTGCAT CGAA ATGCACG              TCGGAATAAGACTTG  78 454
    NSE_0831 NONE
    NSE_0829 NONE
    NSE_0828 NONE
        rpsU  734643 ..  734658 -    -4  -4.17048   TTCGCGCTAAAAGAA              GTACTC GGGA GAATAC               AACACAAAAAAAGCG  61 86
    NSE_0824  731495 ..  731513 -  -5.3  -4.48299   TTACATCGAAACAAA             GAAGATC AAGCG GATCCTC             TAGTGATGGCTCTAT  70 256
    NSE_0817  727999 ..  728017 -    -3  -5.09762   ACGGCAACACAAAAA             GAACACCG TAC CGACGTAC             GAACCTGAAAAGATA  70 65
         prs NONE
        pccA NONE
    NSE_0814  723632 ..  723646 -  -4.2  -2.54013   ACAAATAAGATATAC               TCACCA CCC TGGAGA               CCTTTCGCTTCTAGC  47 11
    NSE_0813  722874 ..  722887 -  -2.4  -4.17048   CTTCCTTGAAAACAA               CAAG GACAAT CTTG                AAAAATCACATGAAA  55 445
        smpB  719523 ..  719548 -  -4.7  -3.86822   TAATTGCTTCACAAA         CAGATAGATGC ATGC ACACCTAGCTG          AAATCTTGCCGGGCT  60 19
    NSE_0810  719190 ..  719200 -    -4  -3.86194   AACTGCTGTCATAAA                 GAAT CAA ATTC                 TTGCGAAAATAAAAA  55 250
    NSE_0805  716251 ..  716262 -  -4.4  -2.73542   TTCAATGCGCAATGA                CTAG CAAG CTAG                 CCGGGTTCCCCCATT  48 208
        pdhA NONE
    NSE_0801 NONE
    NSE_0800 NONE
        ispG  709921 ..  709933 -  -3.4  -4.33653   CACGCAAAAAGTAAA                CTTC TAGAG GAAG                AAGTACGAAATACAT  61 426
    NSE_0795  706046 ..  706058 -  -2.7  -2.88044   CAGCTCAGAAAACAC                CTTGA CAA TCAAA                CCAAAAATCACGAAA  42 206
    NSE_0794  705114 ..  705126 -  -4.7  -3.89354   TGCTCAAACCAAGAA                GCTCC CAC GGTGC                GAGATGCTTGTGGAG  59 270
        rpsT  703867 ..  703878 -  -2.2  -3.53814   TAAAAGCACAACCAA                CGGA CCTC TCCA                 ACAAAATTAGGAGAC  46 69
    NSE_0791 NONE
        hemH  701307 ..  701322 -  -7.6   -5.5353   GATAGCAATAAAAAA              CCTTAG TGGG CTAAGG               AGAAAATCACAGATT 100 463
    NSE_0785  696960 ..  696971 -  -2.2  -4.38141   TGCTACAGAAAACAA                CTGA TGGA CCAG                 CAAACAACACCGGTG  58 399
    NSE_0783 NONE
    NSE_0782 NONE
        hisS  693281 ..  693293 -  -3.4  -3.05963   ACTGGCACCCTAACA                GATG CAACT CATC                TAGAACAACCTTCAA  46 37
    NSE_0780  692701 ..  692715 -  -2.8  -3.81539   ATTTAAAGACCTAAA               GTCCCT AGA AGAAAC               AAAGAAACTTAAGAT  52 491
    NSE_0778 NONE
        moeB  691128 ..  691145 -  -2.7  -3.22094   TGTCACAGAAAACCA             TAGCAGT TAGT ACTACCA              TTTAGCTGCATTACC  46 43
    NSE_0776  690753 ..  690765 -  -2.6  -2.92667   CTAATGGCGAAATTA                GCCG TAGAG CAGC                ACATACTGCATATAC  43 90
    NSE_0775  690546 ..  690556 -  -3.2  -3.68073   TACGCGAGGCAAGAA                 GAGC TAT ACTC                 ACATCTACGGGACTC  51 49
    NSE_0774 NONE
        lysS  688504 ..  688521 -  -3.5   -2.8214   AGGAGTATAACATTA             GAGTAGCT AAA AG-TACTC             ACCTAACGGAGCTTT  44 39
        lepA  686546 ..  686558 -  -9.1  -2.70164   GAGCACATAACTAAT                CCCTC AGG GAGGG                CGATCATGGTTTTAC  67 29
       virB2 NONE
    NSE_0769  685866 ..  685880 -  -7.2  -3.80573   TCTATGATCATGAAA               TAAGCA AAA TGCTTA               AAATAGTCACAAGCC  70 40
    NSE_0768 NONE
    NSE_0767 NONE
     virB4-1 NONE
    NSE_0765 NONE
    NSE_0764  680531 ..  680549 -  -3.8  -3.56862   ACAAACTTTTTCAAA             TCCCTGTG ACA CACAGCAA             CTTTGCACAAAATCC  53 2
        atpD NONE
        atpC NONE
    NSE_0761 NONE
    NSE_0760  677124 ..  677134 -    -4  -3.38966   AAAATGGACTGATAA                 CAAT GGC ATTG                 AGAGATACACAACCG  51 345
    NSE_0758 NONE
        glyQ  674420 ..  674431 -    -3  -4.31835   AATTTCTAGAAGAAA                CTTA TGCA TAAG                 ACCCCTCCTGCTCTA  58 15
        glyS NONE
    NSE_0754  671211 ..  671234 -  -4.6  -3.05819   CAGAGATGGCGAACA          CTTAGT-GCTG TTC CAGCCACTTAG          ACGCCATATGATCAA  50 3
    NSE_0747  666638 ..  666656 -  -6.7  -2.66008   AAATTAGTCACACTA             GAACAGG GTTTT CCCGTTC             TGAGTTTCGGATCTG  56 372
        ribA  664558 ..  664568 -  -5.4  -4.67234   ACTTAATTTCAAAAA                 GGTT AAA AACC                 TAAGCGATAAAGATA  72 25
    NSE_0744 NONE
     virB8-2 NONE
     virB9-2 NONE
      virB10 NONE
      virB11 NONE
       virD4  658541 ..  658556 -  -6.2  -2.94771   AAAGAAAAATAACAG              CAAGAT GTAG ATCTTG               GAAAGTACGCAATCT  56 40
    NSE_0738 NONE
      gltX-2 NONE
    NSE_0736  656382 ..  656394 -  -6.3  -3.50532   ATTCAAACCAAGCAA                TTCTC CCT GAGAA                GCACACCCCAACCAA  60 0
    NSE_0735  655342 ..  655356 -  -7.2  -3.15861   GATTATGCGTACTAA               TTTTCG TCA CGAAAA               AGAGGAGTCATTGAG  62 214
         eno NONE
    NSE_0732 NONE
    NSE_0731  652183 ..  652195 -  -4.8  -3.03124   TTCTATTCGGGAATA                GTGC TAGAC GCAC                TGGGAATATCATCTT  50 147
    NSE_0729 NONE
    NSE_0728 NONE
    NSE_0727  649633 ..  649643 -  -6.8  -4.41241   GAAACTTGTACAAAA                 CCAC CGA GTGG                 TAGAATGCTTTGTAG  76 117
    NSE_0722 NONE
        gyrB  642574 ..  642588 -  -2.9  -3.10869   AAAAATAACGAGAGA               TAGAT CACAC ATCTA               TATTACTTGCATTTA  44 15
    NSE_0720 NONE
    NSE_0719 NONE
    NSE_0718 NONE
        trmE  636228 ..  636244 -  -3.7  -4.13561   TTTGCGCAAAAAATA              CCACAAA CTC TCTGTAG              TGCTTCTACTAACAC  60 290
        folC  634787 ..  634798 -  -2.2  -3.08283   AGAAGCAGCTTAACA                GAGA CAGC CCTC                 GATCTCACCATAACT  43 8
    NSE_0713  633260 ..  633270 -  -2.4  -4.51787   CACATAATAAAATAA                 GCGC TGT GAGC                 ATGGATTCAGTACTT  59 121
    NSE_0708  628288 ..  628305 -  -3.5  -3.44051   CGCCGATCACGACAA             CGTA-TTG CAT CAATTACG             AGGAAAAATACGCAA  49 17
        gidA  626419 ..  626430 -    -3  -2.70525   CTTTTTGAAACTAAT                TTAG CTGT CTAA                 GAGCCTGATCCAGAT  41 9
    NSE_0700  620356 ..  620373 -  -2.7  -3.51806   TGATAAAAAAATAAC             CAGATTA GAGC TAAGCTG              ATCCTCCAGTAAACA  47 164
    NSE_0696  616802 ..  616816 -    -5  -3.26947   CAATTGGTAGAGCAA               CTGACT TGT AATCAG               TAGGTTGGGGGTTCG  54 218
        recG  609628 ..  609646 -  -5.8  -3.26836   CGAAAATAAGACACA             GCGCGGAC TCG GGCCGAGC             TACAGGTAATAATTA  58 25
        rpsL NONE
        rpsG NONE
        fusA NONE
         tuf  605214 ..  605230 -  -5.1  -2.86539   TCGAACCTACAACCA              TCGGTTT TGG AGACCGA              AACTCTACCAATTGA  50 57
        secE NONE
    NSE_0683 NONE
        rplK NONE
        rplA NONE
        rplJ NONE
        rplL NONE
        rpoB NONE
        rpoC NONE
    NSE_0676  593154 ..  593166 -  -3.3  -3.76815   ACTTAAAACTCGAAA                GAAGC CAA GCCCC                ACAACAGGGAGGGCA  53 92
    NSE_0674 NONE
        typA  588530 ..  588542 -  -3.4  -3.33315   TCAATATTGCTATAA                GTAG GACTT CTAC                GAACACTCCACAATA  48 82
    NSE_0672  587526 ..  587540 -  -4.3  -3.96624   TAGCTGTAGCAGAAA               TCCTA GCAGG TAGGA               CAGGCCACATTGGAT  59 419
        greA  585696 ..  585711 -  -4.6  -3.04709   GTAAAAGATAATAAT              GGGACG CATC CACCCC               CGCAAAACGCTTCCT  49 76
    NSE_0668  584837 ..  584859 -  -3.4  -2.56413   AAATTCTAAATATAT           GTAGCCCATT CGG ATTGAACTAC           GTGTCTAATTCGACA  43 152
        rnhA  584000 ..  584016 -  -3.7   -4.5954   CCACACCACATAAAA              TCAGACT GCA ATTCTGA              ACACTGGAAAGTCCC  66 110
        fabG  582852 ..  582866 -  -3.4  -4.91109   TTTCTATTAGAAAAA               GCCAGC ACA GACGGC               GAGGGAAGCCAGACT  69 90
    NSE_0664 NONE
        fabZ NONE
    NSE_0661 NONE
    NSE_0660  577358 ..  577380 -  -9.2  -2.73243   ATTGATCTGGTAAAT           GGGAGAGATA AGC TATCTCTCAC           TGCGTACAAATAAAA  72 63
    NSE_0659  576596 ..  576608 -  -4.1  -3.76607   GAATACATAGTTAAA                CAAAG AAT CCTTG                ACACCGTTGTAAACA  55 167
    NSE_0658  575732 ..  575779 -  -3.2  -4.82667   GCATCATATGAAAAA GACGCGTCGGTTTCTGTTTACC TAAT GGGATCCAGTCACAAACGCGTC CCTTCACCTTTCTAA  67 203
    NSE_0654  574250 ..  574265 -  -7.6  -2.64416   CAGCGTGAGGATAAT              CTTCTC TCAG GAGAAG               GATCACTTACTGGTA  60 90
    NSE_0651  572590 ..  572600 -  -5.4    -3.922   AAAGGTTTAAGTAAA                 TGGA CAA TCCA                 ACTGGCAAGCAGGGT  63 6
        ribB  568869 ..  568885 -  -2.3  -5.73672   AAATAAGTAAAAAAA              TTGCA ACGCACA TGCAA              CAGCAGAGAATCTGC  84 257
    NSE_0647  567797 ..  567831 -  -7.2  -3.65036   CCAACCAAAGTAGAA     GATCAGTACTACTTAT TCG ATTAGAAGTACTGCTC     GACACGGGGAGAAAA  67 121
    NSE_0645  564755 ..  564774 -    -3  -2.89564   CGTTTATGCTACACA            TTACAAAA GGTC TTTTATAA             GATCCGAATTTACCT  43 6
    NSE_0644  563802 ..  563822 -  -2.5  -3.01125   ATTTTCGATAAATGA            GTTATTTCG CTA CGAACAAAC            GGATTGTTTCATTTG  43 14
       groES NONE
       groEL  561689 ..  561711 - -11.2  -2.87253   CACAAGGGATAAGCA           GGAGGGGCCC AGA GTACCCCTCC           CAACAAGCAATTAGA  78 36
    NSE_0637  557959 ..  557970 -  -2.2  -5.79588   GCAAAACTAAAAAAA                CCTG CAAG CAAG                 TATGGCAAGGAAATT  84 5
        nuoE  557330 ..  557350 -  -4.7  -4.64598   TAACTATTTTAAAAA            CCAAAAGGA ACC TCCTCCTAG            AGGGACCCCCTCATG  70 95
    NSE_0635  554509 ..  554521 -  -2.7  -3.81447   GACACGTTAGAACAA                CAACA CTA TGTTA                TTCCTCAAACAGCGA  51 30
    NSE_0634 NONE
        rpmF  554073 ..  554086 -  -2.3  -2.51547   CCGCCACAGCAAGAG               CCCCC AATT GAGAG                AATCAACTAGAACCT  39 28
        plsX  552772 ..  552788 -  -5.1  -3.02043   AACCCTTGGTCAATA              GAATGAG ACT CGCATTC              TCCCCTACCACCCCT  51 249
    NSE_0631 NONE
        fabH  551323 ..  551337 -  -7.2  -3.34088   AGTAGGATAGAGCAA               CAGATT CCT AATCTG               TGTGTCGTGTGTTCG  64 344
        ubiG  549916 ..  549927 -    -3  -3.85817   AGGTGTCCTGAGAAA                TTCA TTAA TGAA                 TGGCTTTGAACATGC  53 518
    NSE_0616 NONE
        bioC  537890 ..  537901 -  -2.2  -3.55525   CAAAATAAGAGAACA                CATG AGCT CACG                 AAAATGCTTAAAGCG  47 479
        bioB NONE
    NSE_0611  534624 ..  534648 -  -4.4  -5.52909   GAACACCCAAAAAAA         CT-TAGCAGAC GATC ATCTGCTATAG          TGACGCAAGCGCAGA  85 139
    NSE_0606  529485 ..  529496 -  -3.6  -3.97057   GACAAGCCAACTAAA                GGAG AAAA CCCC                 TATTCTAGCGTGCTA  58 375
    NSE_0603 NONE
    NSE_0602 NONE
    NSE_0601  522550 ..  522560 -  -5.4  -2.71119   ACGCATCCATAGAAG                 CAAC CTA GTTG                 GCATGGGCGTTCTTC  49 470
    NSE_0598  518795 ..  518806 -    -3  -3.71873   TTACTCAGATTTAAA                GTAA AGTA TTAC                 TAATTATGCGTTAAT  51 293
    NSE_0596 NONE
    NSE_0595 NONE
        topA NONE
    NSE_0593 NONE
        glpX  513287 ..  513300 -  -5.3  -3.01625   AAAATTAGTAAAGGA               CTTAC TTAT GTAAG                GGCTCCATCATAAGT  53 113
    NSE_0590  510404 ..  510418 -  -2.1  -4.99645   ACTTGACAAATAAAA               TAAGC AGTAG GCCTA               TAGCATCATAGCAGC  66 470
        atpG NONE
        folE  508690 ..  508716 -  -3.1  -4.53602   TCCACAGGAAAGAAA        TCGATTCCGCAA CCTC CTG-AGAATCGA         GTCAAAAAGCTTAGA  63 364
        rpsD  507047 ..  507075 -  -4.6  -4.62069   CGTTCACCCTAAAAA       CAGGC-TTAACGC AAGC GCACCAAAGCCTG        ACCCATTCCTATTTA  68 238
    NSE_0581 NONE
    NSE_0580  505953 ..  505964 -  -4.4  -2.97021   GTCTCAAAGATCATA                TCTC CAAA GAGA                 GACCATCGTGTGCTG  49 9
    NSE_0579  505258 ..  505281 -  -5.4  -3.27029   GTTGATGAATGAATA          CACTGAACAGA ATT TC-ATTCAGTG          AAATTTTCTACATTC  56 108
        sucA NONE
    NSE_0576  502042 ..  502053 -  -4.4  -3.13504   TGGGTATCAAAACCA                TTGC TGCA GCAA                 TCTCGGAAAAAGAGG  49 154
    NSE_0573  498120 ..  498137 -  -4.1  -3.44527   CAGGGATGATGACAA             TGCTCAG TCTC CTGACCA              AACATGTAAAAGATC  52 513
    NSE_0571 NONE
        miaA  495053 ..  495071 -    -3   -2.5092   GAAGACCGCACCAAT             CACAAGGA AAG TCCAAGTG             GCTAATTTTATGTGA  41 94
        serS NONE
    NSE_0568  493118 ..  493139 -  -4.5  -3.59781   AAACAAGAGGAAATA           CAAAGCAGCT TTT AGC-ACTTTG           CTCCACATCAGTAAG  55 338
        nuoD NONE
    NSE_0565  490993 ..  491009 -  -5.1  -2.87891   AACAAATTGAATAAT              CGGAATG ACA CATTCAG              TTACACGTGCCACCA  50 189
    NSE_0562  488808 ..  488822 -  -2.8  -3.25202   TAGTTTCAAACAAAG               CGAC TAACTCT GTCG               AAGAATAACAAAACT  46 68
         ndk  486340 ..  486350 -  -5.4  -4.68424   TAAGCGATCTAAAAA                 CACA AAC TGTG                 CTCGAACTTTTAGTC  72 67
    NSE_0559 NONE
        trxB  484679 ..  484689 -  -2.6    -2.674   CTAACACGCAAAGAG                 TATA AAC TATA                 TGCAGTCAAGAAACC  41 21
    NSE_0557 NONE
        rluC NONE
    NSE_0555  483385 ..  483401 -  -2.2  -3.41738   CATTTTAATAGAAGA              GCTTTC TCAAG GTAAGC              AAATCACATAAGTTG  46 109
    NSE_0554  482669 ..  482692 -  -4.5  -4.77698   TAATAGCAAAACAAA          GGAACGGCCC AGTTG GGACCG-CCC          TACTTTTTTTCGATC  74 159
    NSE_0550  480240 ..  480257 -  -5.5  -4.63486   AGGCTTTTAATAAAA             CCCTACT TTAA AGTGGGG              TTTCATCTTAACCAA  72 100
        sucB  477144 ..  477159 -  -2.6  -3.66897   GTATAAACTACATAA              GAAAAA CAAA TCTTTC               TGCGAACCCGCATCT  49 197
         tmk NONE
        rrmJ  475916 ..  475926 -  -5.4  -4.28069   AGACAAGCTAAGAAA                 GCTT ACC AAGC                 AAAATAAGGTATATT  68 7
        fabK  473605 ..  473620 -    -4  -3.63592   TAAACTAAAAATACA              GGAAAA ACAT TTCTCC               ACAAGGGCTATTAAT  53 90
    NSE_0543  472489 ..  472500 -    -3  -3.62577   GAACGGTGAAAAAAG                CTTA TTCA TAAG                 AGCTAAGAGATGGCA  49 28
    NSE_0542 NONE
    NSE_0541  470375 ..  470386 -  -2.2  -3.13568   CATAAGAAATCAAAC                CCCT GCAA AGAG                 AAACAATACAACAAC  43 8
         ffh  468987 ..  468999 -  -4.7  -4.36914   CTGGGGGCCAGAAAA                GGGGG GCC CCTCC                CTTCCTGTTTTCCTT  67 39
    NSE_0536  461507 ..  461523 -  -2.1  -3.65314   GCGAAGTCCCAATAA              GGATGTC TTT GGCAGCC              CTGGGTGGAGAAATA  49 380
    NSE_0534  459538 ..  459552 -  -2.7  -3.55444   TTGCTATCTTGTAAA               CGTCC ATGCA GGCCG               CTTCACTGAGAAAAC  49 100
    NSE_0533  459252 ..  459275 -  -5.2  -2.74983   GAGATATTATACAAT          CCACACGG AAGGATGG CCGAGTGG           TTGAAGGCGCACGCT  50 132
        recA NONE
    NSE_0529 NONE
    NSE_0528 NONE
    NSE_0527  454976 ..  454990 -  -7.8  -3.15999   TCCGTACACATCTAA               TCCCCA TTC CGGGGA               TCCGGACAACGAAAC  63 103
        nrdB NONE
    NSE_0519 NONE
      gltX-1  441192 ..  441218 -  -7.4  -3.55444   TTTCCATGTTCCAAA         TGCTCTCCAA GTGCCTT TTGAAGAGCA         TCACCGTTTGTAAAA  67 252
    NSE_0514 NONE
    NSE_0513 NONE
    NSE_0512 NONE
    NSE_0508  428547 ..  428591 -  -9.5  -3.94409   CATACTACTCATAAA TTTTGTTTCTTACAGAGCAGT CAG ACTGTTCTATAAGAAACCTAA AGTGTTACAATCTCC  81 30
        leuS  425319 ..  425330 -  -2.2  -4.36596   GCCATAACTAATAAA                CCAC CATA GTGA                 AACCCAACTGTAATT  59 97
    NSE_0505  424695 ..  424705 -  -3.2  -5.06451   CACCATTCGAAAAAA                 GCTC TGC GAAC                 AAACCACAATCGTGC  71 62
    NSE_0504  424296 ..  424306 -  -3.2   -3.1706   AAGCGATTTCAGCAA                 CAGC TTT GCTA                 TCATCCTAAAAAATA  46 31
    NSE_0503  424007 ..  424020 -  -3.1  -3.03701   CTCGAGTAAATTAGA               TGAAG TCCT CTCCA                AACTTCTCTTTGAAT  45 7
        carA  422892 ..  422902 -  -2.6   -2.6176   AATTCTATTGAGAAC                 TAAT TTC ATTA                 AAAAATTTACTAAAG  41 4
    NSE_0501 NONE
        ligA  420438 ..  420448 -    -4  -5.38326   CTAACGAAATAAAAA                 TTCA CGA TGAA                 TCAGTCGAGTCTTTT  81 123
    NSE_0498 NONE
        cutE NONE
    NSE_0494 NONE
        pqqC  406415 ..  406429 -  -4.2  -4.42788   CCTAAGTCCACAAAA               TTGGGC TCA GCCTAA               CTATAGCAAGAACAG  66 128
    NSE_0492 NONE
    NSE_0491  404997 ..  405012 -    -4  -2.70932   TCTCTGTCTTAATCA              CG-CCAT GTT ATGGTCG              AAAGATACACGCCCT  45 40
    NSE_0490  404472 ..  404488 -  -2.3   -3.9009   AATGCACTGTAGAAA              TTTTTGA AAC TCAGAAA              GGTGGCTTTTTTATG  52 19
    NSE_0489  403587 ..  403598 -  -4.4  -3.28712   CTGGTGCGTTTACAA                TAGG CGGT CCTA                 AAGGGGACTGTGGTC  52 486
        folK NONE
        folP  401206 ..  401217 -  -2.2  -3.61398   TTTTCTTTGGAATAA                GTCC TCCC AGAC                 GAAGAATTCAATGCA  49 46
    NSE_0482  399449 ..  399461 -  -3.5  -3.96531   TGATAGAGGGACAAA                TTATT AAC AATAA                GTTTTGTTGCGATTT  58 480
    NSE_0478  395965 ..  395976 -  -4.4  -3.59031   CCAATGAACCAAAGA                TGTG AAGA CACA                 CTAATGAGAGCTCCT  54 324
        pepA NONE
        purN NONE
        cycM  390850 ..  390863 -  -4.5  -4.78266   AAAGAAAACAACAAA               GGAGT AGAA ACCCC                GATCCTACTGACCTC  71 137
    NSE_0472  389847 ..  389860 -  -3.1  -2.93236   GAATCTAATACGACA               CGAAA TGCT TTCCG                ATAGCGAATCACGGT  44 174
        trmU  385919 ..  385931 -  -6.3  -2.72012   AACCATGACAGAGCA                GCATA GGA TATGC                AATATGTTATGAGCG  54 71
    NSE_0467 NONE
    NSE_0466  381764 ..  381797 -  -5.3  -2.52464   GTCCCGCTCAAGGGA     GAGTGTACACCAACA ATAG CATTGGTGTACACAG      TAAGCCTTGACCTAA  50 88
        mgtE  379982 ..  379994 -  -4.1  -3.27498   TAGACGTTATAGGAA                TCCAC ATT GTGAA                CTTGATTTAGTCTGT  51 406
    NSE_0458  374458 ..  374470 -  -3.3  -3.72893   CATTTTTTTATGAAA                GCCTC TTA GATGC                TAAAGCTGTTTCCGC  53 18
    NSE_0449  365741 ..  365751 -  -5.4  -2.83082   AAAAAGCGGAGCATA                 GTGT AAC ACAC                 TCACGTACAAAATAC  52 82
    NSE_0448  364705 ..  364751 -  -2.5  -4.53303   GAGGTCTATACAAAA CTTAATGCTGAATCGCTTAT GGAAAAGT ATAAGCAATTCTGC-TTGAG AGATAGGGATTGAAC  62 268
    NSE_0445 NONE
    NSE_0444  361065 ..  361086 -  -3.1  -4.11216   TTTCGAGTGCTAAAA           TTTCTTG GAACCGAT CAAGAAA            TTGTGCTGAGCGCAG  58 465
        ispH  356688 ..  356706 -  -4.6  -2.58249   GATATGTGTGAGAAG             CATCAAAT TGT ATATGATG             GCGAAGGTGGAAGCA  48 80
    NSE_0428  351717 ..  351737 -  -4.6  -3.10012   AACTTTACTACGTAA            CACCCGCC TTAGC GGTGGATG            AGTGAATACTTCATT  50 61
        ftsH NONE
    NSE_0422 NONE
    NSE_0417  340920 ..  340936 -  -3.7  -2.66695   CCGTTCACTAAATAG              TTTCATG GTT CATGATA              GTGATGCAAGCCTTT  45 212
    NSE_0416  339714 ..  339737 - -12.6  -2.74864   TTTAGAATGAAATAT          CCAACTAAAC AGGA GTTTAGTTGG           TGGGACTACAGAGGT  89 401
        nrdA  335684 ..  335695 -    -3  -3.69216   GTCTTATGGAAAATA                TTTG TATG CAAA                 CTTCAATAGAGCAGA  51 484
    NSE_0402  326105 ..  326115 -  -5.4  -3.01966   GCTGTAAAAAAAAGT                 GAAG TAA CTTC                 CAATAGAAAGTGGAG  53 137
      ribE-1  325086 ..  325102 -  -9.4  -2.91772   AATCGCTTGAGAAAG              CAGCGC ATGAA GCGCTG              GTGTTACATATGGCC  71 520
    NSE_0395  322162 ..  322185 -  -5.2   -3.7398   GTGCAAGCGAAAAGA          CCACCCTGAT ATGC ATCAGGTAGG           ATTGTTTCATTTGAG  60 53
    NSE_0388 NONE
    NSE_0387  317557 ..  317574 -  -2.7  -3.75465   TAAGAGGAAAAGCAA             TACATGC ATTC GCACATA              ATTTAGCCGTTTTTT  51 72
    NSE_0386 NONE
    NSE_0379 NONE
    NSE_0377  310989 ..  311020 -  -5.1    -3.076   GGTAATGAGACAAAG      TTTGGCTACAGGC CAGTAC GTCTGCAGCCAAT       GACTAATGAAATAGA  53 194
    NSE_0375 NONE
        surE NONE
    NSE_0373  306620 ..  306630 -  -5.4  -3.35465   ATCGATACAGATGAA                 GGAT TCG ATCC                 TACTGGTACGTTACA  55 357
    NSE_0371  304717 ..  304731 -  -2.8   -3.5944   TCAAAAAAGGTAGAA               GTGC AAACAAA GCAC               TGAAAATAGGTATCT  50 386
        ksgA  295622 ..  295639 -  -3.5  -3.30474   TTTTACAAGGAGGAA             TCAACTT ATTG AAGTTAA              CTTTCTCGTGCGAAG  48 67
    NSE_0359 NONE
    NSE_0358 NONE
    NSE_0357 NONE
    NSE_0356 NONE
    NSE_0354 NONE
    NSE_0353  290226 ..  290240 -  -4.3  -2.92157   TACTAATGTCAGAGA               TTCAC GTTCT GTGAA               TGAAGGTACCTTCAT  47 517
        glnA NONE
    NSE_0349  288094 ..  288106 -  -4.9  -2.63073   GCGCTTGAAGAACAT                CAAAA AGG TTTTG                TCACGGCCAGTATCA  49 12
    NSE_0348  287489 ..  287519 -  -2.5  -2.89564   TCCTTACGTGATATA       TGGGTGCTAGAAT TTTGT ATTCAAGCTCACA       GACGGTCATTATACA  43 21
         lon  284798 ..  284825 -  -2.6    -3.786   GTAGAAAAGTCTAAA        CCTTTCTAGTCC AGTA GGACTTTGAAGG         TAGGATAAAAAAGAT  51 181
         bfr NONE
        tyrS  282741 ..  282754 -  -6.7  -2.61913   AAGAGATAGATTAAT               CCTTG ATAG CAAGG                TGATTGATGATTCGT  56 362
    NSE_0340 NONE
    NSE_0339 NONE
    NSE_0338 NONE
         map  277246 ..  277258 -  -7.7  -3.32963   ATCTTGATGGCAGAA                CGTAG TTT CTACG                CAAGTGCGCGCACGT  67 122
    NSE_0326  267874 ..  267888 -  -6.4  -3.34088   AGCAGGATAGAGCAA               CAGCCT TCT AAGCTG               TGGGTCAGAGGTTCG  61 176
    NSE_0324  266652 ..  266676 -  -7.2  -2.91912   TTAGGCACCTATATA          CCTTGTGG GAATTTCAT CCACAAGG          AAGCTCTTCAAAGGT  61 313
    NSE_0317  259988 ..  259999 -    -3  -3.78953   ACCTCGATCATCAAA                TTAG ATTG CTAA                 GGAATACCAAATAGT  51 350
    NSE_0315 NONE
    NSE_0314 NONE
        clpA NONE
        rpoD  254553 ..  254567 -  -2.8  -4.45517   AAAGCATGGATAAAA               CTCCGA TAA TCAGAA               CAAGAAAAGTAGCTA  60 71
        grxC NONE
    NSE_0310 NONE
        coaE  252396 ..  252406 -  -5.4  -2.78032   TTGGCTCGAAAACAG                 GTTC TCT GAAC                 TTCCGTACGAAAACT  52 49
        gshA  251060 ..  251071 -    -3  -3.20382   TTCCACATCGAGCAA                TTTC AGAT GAAA                 TTAACCAGCTTGATG  44 26
    NSE_0304 NONE
        iscS NONE
        iscU NONE
    NSE_0301  244132 ..  244145 -  -3.9  -3.09878   TGTACTCACTCAATA               GTAAA AACT TTTAC                CACATCCACATCTTC  48 6
    NSE_0300 NONE
    NSE_0299 NONE
    NSE_0298 NONE
    NSE_0297 NONE
    NSE_0296  240387 ..  240402 -  -4.6  -2.96184   GATTAAAAGTCAAAT              GCTCTG CCTA CTGAGC               TACGAGATCAACTGA  49 101
        thrS  238313 ..  238323 -    -4  -2.64472   TATTCTTCAAATTTA                 TTGA ACC TCAA                 ATTCTTCTTATATTA  45 52
        infC NONE
        pgpA NONE
    NSE_0291  236446 ..  236466 -  -3.1  -3.54424   GCTGATTTGTTGAAA            GCACCAAAC TTC GGTAGGCGC            TCTTTAGAAGAAGTA  49 491
    NSE_0262  222599 ..  222615 -  -2.1  -3.45324   GATGTTTATGAAATA              CTTTCGG ATG CCGAGGG              GGTAGCCTTCTTAAG  47 501
        sucC NONE
        sucD  212131 ..  212149 -  -2.5  -3.85542   CTAGAACAAAACCAA             TTTATCC TAACG AGATAAA             ACTCTAGAAAACCAG  51 73
    NSE_0249  211569 ..  211579 -  -3.2  -2.71731   TTCATTTTGCAATTA                 CCCT AGT AGAG                 CTAATTTCTTCAGAA  43 12
    NSE_0248 NONE
    NSE_0247 NONE
         nth NONE
    NSE_0245 NONE
    NSE_0244 NONE
    NSE_0243 NONE
    NSE_0242  205830 ..  205869 -  -7.2  -4.06825   GAAAACAACATGAAA  GACAGGACCCGCAAGATAA TAT TTGT-TTGCGGGCCTCGTC  TCCATATGATGAAAA  73 47
    NSE_0239  203937 ..  203969 -  -5.7  -3.53811   GGTATGCTGCTGAAA     GGCCATACTAAACT AATTAG AGTGT-GTATGGCC      TCTACGCTAATGATG  57 78
    NSE_0237  201679 ..  201698 -  -2.2   -4.2349   TCTCTACACCTAAAA            TTAAATGA TTAT TCATTTAG             GGTAAGCCTTCCCTA  57 18
    NSE_0236  200697 ..  200707 -    -4  -3.37344   CTCTCATGGAAGTAA                 TAGA AAC TCTA                 CCAACATAATCTTGG  49 23
        purE  199874 ..  199886 -  -4.1  -2.78934   GGATACACGTTAAAT                GAGAA TGT TCCTC                CGATAAGAAGCAGCG  46 224
        secA  196252 ..  196265 -  -5.3  -4.63932   TATTTCCTAATAAAA               TTAGG AAAA CCTAA                AGAAAGGGTCTATAA  72 48
    NSE_0231 NONE
    NSE_0230  195539 ..  195562 -  -3.2  -2.51987   CAGAAAAATCAAATT          CTGCCGAAATA TGG TGTTTCG-CAG          CGGTCGCACCTTATA  43 41
        radC NONE
        gpsA  193596 ..  193611 -  -3.4  -3.16055   TAAAGTCGTTATCAA              TTATTT AACA AAATAA               ATAACTTTATATTAA  46 130
    NSE_0227  192907 ..  192923 -  -2.1  -3.64198   GGTTGATAGATATAA              CGAAGCC TTG GCCGTCG              TATTGGATCGAAAGA  49 331
    NSE_0219  184805 ..  184815 -  -6.8  -2.76969   TAATGCAGCTGAAAT                 GGTC TTG GACC                 TCACAAGCAAGTTCA  57 69
     virB8-1 NONE
     virB9-1 NONE
    NSE_0209  177697 ..  177709 -  -4.1  -3.00022   TCTACTCGATATATA                CTTGA TCT CCAAG                ACGCAGGAAGAGCTT  47 118
        pstC  171637 ..  171649 -  -3.3    -3.741   TTAAGAGTTAAAAGA                TACGC AGT GCGTT                TGTTATGAAAGATAT  53 435
    NSE_0197  167311 ..  167330 -    -5  -3.46659   TACAGTTATAATCAA            GACGTACC AGTG AGTACATC             TTCCAATTTTGTAGA  56 2
         efp NONE
    NSE_0195  166222 ..  166244 -  -3.5  -4.08692   CAACTTCCCTCAAAA          CGCAAG-AGA AATC TCTGCTTACG           CAGATGTCCGAAGCC  57 21
        purF NONE
    NSE_0193 NONE
    NSE_0192 NONE
    NSE_0191 NONE
    NSE_0190 NONE
        gshB NONE
        purH  154358 ..  154372 -  -2.9  -3.54475   GTGCTTACTACACAA               TGTTT GCAGG AAACA               AGTTCCAGGGGTCCT  48 447
    NSE_0183 NONE
    NSE_0182  153769 ..  153780 -    -3  -3.67517   TACGAATATTTTAAA                TTTC ATTT GAAA                 CAACTATCCCTTGGT  49 9
    NSE_0181  150921 ..  150939 -  -4.6  -4.14874   ATAATAGGGCCAAAA             TGAAGGAA ATT TTCCTTTA             GAATCAATTAAAAAC  61 29
    NSE_0180  148874 ..  148898 -  -2.8  -3.14126   GCATAAAGTCGAATA          CGGTGGTTTA AGTGG TACACCACTG          TTTAAACTTTCTACA  44 501
    NSE_0174  143801 ..  143819 -  -2.5  -3.99481   GCGAGGAAAACACAA             TTCTAAT CATCT ACTAGAA             AAAATCCCTTAATTG  53 34
    NSE_0172  140991 ..  141003 -  -4.1  -3.83205   AGTTGGTAGAGCAAA                GGACT GAA AATCC                TTGTGTCACTGGTTC  55 217
    NSE_0169  138266 ..  138276 -  -5.4  -3.52079   TAATACTTCATACAA                 GTGT GTT ACAC                 TCTACGACGTCCTTG  57 135
    NSE_0161  129313 ..  129333 -  -3.9  -2.89742   TGGAATTGGTAGACA            CGCAGCG TTGAGGT CGCTGTG            GCTAATTAAACGGCC  47 148
    NSE_0159  128741 ..  128753 -  -2.7    -3.214   CTTACTATAGGAACA                TCACT AGA AATGA                CAGGTTTACCGGGGG  44 344
    NSE_0157 NONE
        alaS  124729 ..  124739 -  -5.4  -3.06991   CACGATTTCTAAAAG                 GTAG ATA CTAC                 TAATTCAGATAAATT  54 8
    NSE_0149  120120 ..  120132 -  -6.3  -3.12351   GGTTCTCATATTGAA                TCCTT CGA AAGGA                TATGAATCAAATTAA  57 199
    NSE_0142  114510 ..  114523 -  -4.5   -2.9356   ATTGATACGGATACA               GGCTC CGAT GAACC                AACTGCAAGCGCGTC  49 48
    NSE_0138  112468 ..  112479 -  -4.4  -4.91109   GGTGGACGAGAAAAA                GCAA TCTG TTGC                 TATTTTGCGTACCAT  71 386
    NSE_0135 NONE
        ispF NONE
    NSE_0133 NONE
        atpH NONE
        atpA  107477 ..  107492 -  -3.3  -4.16921   GAAGAATCTCCAAAA              TGTTC TCTGAG GAACA               TTAACATAAGGGCTT  57 509
    NSE_0126  103344 ..  103362 - -11.8  -2.54896   GTCTCACCGAACTCA             CTTGTAGC GAT GCTACAAG             CTGTGTCTTCCGTGT  81 325
    NSE_0121   98834 ..   98844 -  -5.4   -3.8901   GGGTAAAGTACTAAA                 GATG GAA CATC                 AGGTTCGTAGGGTTT  61 382
        clpB   94399 ..   94415 -    -3  -3.63761   CAACCTATACAAACA             GCTCTCT AGTT AGAG-GC              TTCACTCAGAATGCC  51 277
    NSE_0116   92706 ..   92720 -  -2.1  -3.18366   GGTGCAAGGAACATA              CTCTGC TGCG GC-GAG               TGGAGCAACGTTACA  43 414
    NSE_0114   91959 ..   91971 -  -5.5  -4.67651   ATAGTTGAAAATAAA                CACGT TGA ACGCG                GTGAATCCGGTCAGA  72 103
    NSE_0106   83735 ..   83747 -  -5.5  -3.00797   CTGAAACGTATAAAT                CCGCT CTG AACGG                GTAGGAAGTGGGTTG  53 277
    NSE_0099 NONE
        nadE   79198 ..   79226 -  -5.5  -3.54475   CCTTGCAGCATATAA        TACAACATCAA TGCTTAG TTGATGTTATA        GAATAGAAATTAAAG  57 84
         fmt NONE
    NSE_0093   77479 ..   77489 -  -3.2  -3.36505   ATATTTTACGGATAA                 TGCC ATA GACA                 AAGGTGATAATATGC  47 245
    NSE_0086   74268 ..   74280 -  -3.3  -2.57931   GTTAGCTTGGATAAG                GCCAC TTT GTTGC                AGTTGATTAAATCAC  43 139
    NSE_0083   70137 ..   70148 -  -4.4  -3.55071   GGAGATGTTTCCAAA                GCTT ATTA AAGC                 CAGGGCCAGGGCGTA  55 202
    NSE_0082   69422 ..   69435 -  -6.7  -5.04733   TAACGATAAATAAAA               CACCA TGCG TGGTG                AAGAAGCTAAGAACA  83 484
    NSE_0080   68748 ..   68759 -  -4.4  -2.96873   AGCCGTATGAAACTA                CATC CGAC GATG                 CGTGCTAGCTTTAGT  49 11
    NSE_0079   68501 ..   68530 -  -2.1  -3.27774   TATTCTAATTACGAA       GTATAGGGGCTCGC GGT ACG-GACTCTATAC       AACAACACCTGTGCG  45 20
    NSE_0078   67284 ..   67313 -  -9.4  -3.95986   CTCAACTCAACGAAA       CCACTACGGA AGGATAAATA TCCGTAGTGG        TTAAGAAAAAATACG  81 100
    NSE_0074   65530 ..   65542 -  -3.3  -2.53822   TCTATTGCATAATAT                GCATG CAG CCTGC                TTAACCGCGTTACAA  42 355
         rho   58845 ..   58856 -  -4.4   -3.1005   AAAGATAGGGCAAGA                GAGA TGAT TCTC                 CAGATCTTAAAATCT  49 482
    NSE_0065   57282 ..   57298 -  -2.9  -3.18912   CTATGCAGTGAGGAA              TCCCGGT AAT ACCGTAA              AACCAGCTAGATAGA  44 66
        rpsF NONE
        rpsR NONE
        rplI NONE
        purB   52320 ..   52332 -  -3.3  -3.21934   TCCCCCTCAGAAAAC                CGCGA AGG TCGAG                AGCCATTGTAATACG  48 167
        rpsO NONE
         pnp   49548 ..   49562 -  -4.9  -4.35992   TACAAGAATAAAGAA               CCCCC ACAAA GGGAG               CGATAGCTGCAGAAC  66 189
        fumC   47607 ..   47622 -  -3.2  -3.95584   GTGGCAGCAAGTAAA              CTTGTG TGGT CACAGG               AGGGAGTGCGTGAAG  56 412
    NSE_0051   41213 ..   41230 -  -9.1   -3.4678   ATTTTCAGATTATAA             GGCCCCT TTCC AGAGGCC              CTAATCACATTCAAA  74 36
    NSE_0050   39853 ..   39871 -  -4.5  -3.03525   TTGATTTAGATAAAT             TCGTTCG TGCCT CGTACGA             TAACCCGCTTTTTTA  50 525
    NSE_0045 NONE
        thiS   34752 ..   34763 -  -4.4  -4.62783   TACGGAGCTGAAAAA                GTGA TTCC TCAC                 TATAATGTTATGGGT  68 422
    NSE_0042   32076 ..   32117 -  -3.8  -3.56704   TTTCTAGCAAATCAA CAGCATCTGAGCTTATCGA GCGTT TCAATTCACTCAG-TGCTG CTTCTCCGGTTATTG  51 209
    NSE_0037 NONE
    NSE_0036   28182 ..   28209 -  -4.3  -3.54177   CGCAAAATGAATCAA        CTCTAGTACTTA TAGAG CAAGTAC-AGAG        CTCATTGTTCCGAAC  53 154
    NSE_0035   27415 ..   27428 -  -5.3  -2.90194   ACTGCTGTAATGACA               TTTGG AAAA CCAAA                TAACGGTTCTGTGTT  53 456
        mrpC   26306 ..   26318 -  -7.7  -3.24597   AATGCCTAAGGAACA                GGACT TTC AGTCC                AATCCTAGACGTTTT  67 30
        purM NONE
    NSE_0030 NONE
    NSE_0029   23774 ..   23784 -  -3.2  -3.77927   TGAATCATCAAAAGA                 GCAG CAA CTAC                 CTCAGGCACCTCGCA  53 380
    NSE_0027   22478 ..   22489 -    -3  -3.50775   GAAATACCAATAAGA                TCAA GACA TTGA                 AGAAGCGTACCTTAC  47 74
    NSE_0026 NONE
    NSE_0025   21363 ..   21381 -    -6  -2.65884   CCACGAAGGTACAAT             GCTAGATG GTT CATCCAAC             GGCGCCTTGGGTGCA  52 332
        dnaK   15082 ..   15120 -  -6.7  -3.15257   GTGCAAATAGATACA  CGCAGCGCACGTAACAGC AAAA GCCATCGC-TGCGCTGCA   CACCTGTTTTATGAA  60 69
    NSE_0018   14767 ..   14779 -  -3.3  -5.09204   ATACTTTAACAAAAA                CCAAC CTC GCCGG                CGTTTTTGTAGTAGG  71 191
         tgt   12707 ..   12732 -  -6.1  -2.98942   AGTGCTGGAGATACA         CCTCTACACAT TGCA ATGAGAAGAGG          GAACGTCGTCATAAT  56 391
    NSE_0013    9942 ..    9956 -  -2.8  -2.64794   TTCAATGCTATAGGA               GGACAA GTT TTTTCC               ATCCTAGTGATTACA  41 311
        pgsA NONE
    NSE_0008    7560 ..    7570 -  -6.8  -2.67973   ATAGAAGCTAGACTA                 TCCC TAT GGGA                 AGAAACAGTTCTCCC  56 363
    NSE_0006 NONE
    NSE_0005    4556 ..    4575 -  -6.4  -4.25074   TATCAAATCTGAAAA            TCCCAACT CTCA AGATGGGA             AAAAAGCTGTAGTTG  72 380
    NSE_0003    2097 ..    2109 -  -4.1  -5.20216   GATAGTAGTAAAAAA                CTACC TGG GATAG                CTACTCTTGGATTAG  78 153
